# Supplementary material for: Prominent gamma band activity during visual motion perception in early-stage Alzheimer’s disease
Source: PLoS One. 2022 Apr 18;17(4):e0266693. doi: 10.1371/journal.pone.0266693 (PMC9015152; doi:10.1371/journal.pone.0266693)
Supplement: S1 File — (ZIP) [file pone.0266693.s001.zip]

Archive with 68 entries (68 files):
- PloseOneé╠âfü[â^âVü[âgùp/AD01 L hemisphere.txt
- PloseOneé╠âfü[â^âVü[âgùp/AD01 R hemisphere.txt
- PloseOneé╠âfü[â^âVü[âgùp/AD02  L hemisphere.txt
- PloseOneé╠âfü[â^âVü[âgùp/AD02  R hemisphere.txt
- PloseOneé╠âfü[â^âVü[âgùp/AD03  L hemisphere.txt
- PloseOneé╠âfü[â^âVü[âgùp/AD03  R hemisphere.txt
- PloseOneé╠âfü[â^âVü[âgùp/AD04  L hemisphere.txt
- PloseOneé╠âfü[â^âVü[âgùp/AD04  R hemisphere.txt
- PloseOneé╠âfü[â^âVü[âgùp/AD05  L hemisphere.txt
- PloseOneé╠âfü[â^âVü[âgùp/AD05  R hemisphere.txt
- PloseOneé╠âfü[â^âVü[âgùp/AD06  L hemisphere.txt
- PloseOneé╠âfü[â^âVü[âgùp/AD06  R hemisphere.txt
- PloseOneé╠âfü[â^âVü[âgùp/AD07  L hemisphere.txt
- PloseOneé╠âfü[â^âVü[âgùp/AD07  R hemisphere.txt
- PloseOneé╠âfü[â^âVü[âgùp/AD08  L hemisphere.txt
- PloseOneé╠âfü[â^âVü[âgùp/AD08  R hemisphere.txt
- PloseOneé╠âfü[â^âVü[âgùp/AD09  L hemisphere.txt
- PloseOneé╠âfü[â^âVü[âgùp/AD09  R hemisphere.txt
- PloseOneé╠âfü[â^âVü[âgùp/AD10  L hemisphere.txt
- PloseOneé╠âfü[â^âVü[âgùp/AD10  R hemisphere.txt
- PloseOneé╠âfü[â^âVü[âgùp/AD11  L hemisphere.txt
- PloseOneé╠âfü[â^âVü[âgùp/AD11  R hemisphere.txt
- PloseOneé╠âfü[â^âVü[âgùp/AD12  L hemisphere.txt
- PloseOneé╠âfü[â^âVü[âgùp/AD12  R hemisphere.txt
- PloseOneé╠âfü[â^âVü[âgùp/AD13  L hemisphere.txt
- PloseOneé╠âfü[â^âVü[âgùp/AD13  R hemisphere.txt
- PloseOneé╠âfü[â^âVü[âgùp/AD14  L hemisphere.txt
- PloseOneé╠âfü[â^âVü[âgùp/AD14  R hemisphere.txt
- PloseOneé╠âfü[â^âVü[âgùp/AD15  L hemisphere.txt
- PloseOneé╠âfü[â^âVü[âgùp/AD15  R hemisphere.txt
- PloseOneé╠âfü[â^âVü[âgùp/AD16  L hemisphere.txt
- PloseOneé╠âfü[â^âVü[âgùp/AD16  R hemisphere.txt
- PloseOneé╠âfü[â^âVü[âgùp/AD17  L hemisphere.txt
- PloseOneé╠âfü[â^âVü[âgùp/AD17  R hemisphere.txt
- PloseOneé╠âfü[â^âVü[âgùp/Old01 L hemisphere.txt
- PloseOneé╠âfü[â^âVü[âgùp/Old01 R hemisphere.txt
- PloseOneé╠âfü[â^âVü[âgùp/Old02  L hemisphere.txt
- PloseOneé╠âfü[â^âVü[âgùp/Old02  R hemisphere.txt
- PloseOneé╠âfü[â^âVü[âgùp/Old03  L hemisphere.txt
- PloseOneé╠âfü[â^âVü[âgùp/Old03  R hemisphere.txt
- PloseOneé╠âfü[â^âVü[âgùp/Old04  L hemisphere.txt
- PloseOneé╠âfü[â^âVü[âgùp/Old04  R hemisphere.txt
- PloseOneé╠âfü[â^âVü[âgùp/Old05  L hemisphere.txt
- PloseOneé╠âfü[â^âVü[âgùp/Old05  R hemisphere.txt
- PloseOneé╠âfü[â^âVü[âgùp/Old06  R hemisphere.txt
- PloseOneé╠âfü[â^âVü[âgùp/Old06 L hemisphere.txt
- PloseOneé╠âfü[â^âVü[âgùp/Old07  L hemisphere.txt
- PloseOneé╠âfü[â^âVü[âgùp/Old07 R hemisphere.txt
- PloseOneé╠âfü[â^âVü[âgùp/Old08  L hemisphere.txt
- PloseOneé╠âfü[â^âVü[âgùp/Old08  R hemisphere.txt
- PloseOneé╠âfü[â^âVü[âgùp/Old09  L hemisphere.txt
- PloseOneé╠âfü[â^âVü[âgùp/Old09  R hemisphere.txt
- PloseOneé╠âfü[â^âVü[âgùp/Old10 L hemisphere.txt
- PloseOneé╠âfü[â^âVü[âgùp/Old10 R hemisphere.txt
- PloseOneé╠âfü[â^âVü[âgùp/Old11  L hemisphere.txt
- PloseOneé╠âfü[â^âVü[âgùp/Old11 R hemisphere.txt
- PloseOneé╠âfü[â^âVü[âgùp/Old12  R hemisphere.txt
- PloseOneé╠âfü[â^âVü[âgùp/Old12 L hemisphere.txt
- PloseOneé╠âfü[â^âVü[âgùp/Old13  L hemisphere.txt
- PloseOneé╠âfü[â^âVü[âgùp/Old13  R hemisphere.txt
- PloseOneé╠âfü[â^âVü[âgùp/Old14  L hemisphere.txt
- PloseOneé╠âfü[â^âVü[âgùp/Old14 R hemisphere.txt
- PloseOneé╠âfü[â^âVü[âgùp/Old15  L hemisphere.txt
- PloseOneé╠âfü[â^âVü[âgùp/Old15 R hemisphere.txt
- PloseOneé╠âfü[â^âVü[âgùp/Old16  L hemisphere.txt
- PloseOneé╠âfü[â^âVü[âgùp/Old16 R hemisphere.txt
- PloseOneé╠âfü[â^âVü[âgùp/Old17  R hemisphere.txt
- PloseOneé╠âfü[â^âVü[âgùp/Old17 L hemisphere.txt
