# Supplementary material for: Prominent gamma band activity during visual motion perception in early-stage Alzheimer’s disease
Source: PLoS One. 2022 Apr 18;17(4):e0266693. doi: 10.1371/journal.pone.0266693 (PMC9015152; doi:10.1371/journal.pone.0266693)
Supplement: S1 File — (ZIP) [file pone.0266693.s001.zip › PloseOneé╠âfü[â^âVü[âgùp/AD01 L hemisphere.txt]

-5.21E-15	-4.31E-15	8.96E-15	1.68E-14	1.52E-14	2.02E-14	2.64E-14	3.07E-14	1.36E-14	7.14E-15	1.23E-14	-7.35E-16	2.57E-15	2.06E-15	1.87E-14	1.61E-14	3.52E-15	3.58E-17	-6.50E-15	-7.58E-15	-4.59E-15	-1.51E-14	-1.59E-14	-1.45E-14	-2.30E-14
-4.87E-15	-4.34E-15	8.26E-15	1.57E-14	1.48E-14	1.98E-14	2.52E-14	3.02E-14	1.34E-14	7.06E-15	1.21E-14	-6.09E-16	2.51E-15	2.53E-15	1.80E-14	1.52E-14	3.46E-15	3.54E-16	-5.58E-15	-7.23E-15	-3.97E-15	-1.46E-14	-1.54E-14	-1.36E-14	-2.27E-14
-4.55E-15	-4.34E-15	7.57E-15	1.47E-14	1.43E-14	1.93E-14	2.40E-14	2.96E-14	1.33E-14	6.99E-15	1.18E-14	-4.54E-16	2.48E-15	3.01E-15	1.72E-14	1.44E-14	3.38E-15	6.61E-16	-4.66E-15	-6.90E-15	-3.37E-15	-1.41E-14	-1.49E-14	-1.26E-14	-2.23E-14
-4.24E-15	-4.33E-15	6.87E-15	1.36E-14	1.38E-14	1.88E-14	2.27E-14	2.91E-14	1.33E-14	6.92E-15	1.16E-14	-2.69E-16	2.46E-15	3.51E-15	1.65E-14	1.35E-14	3.28E-15	9.55E-16	-3.77E-15	-6.58E-15	-2.77E-15	-1.36E-14	-1.44E-14	-1.17E-14	-2.20E-14
-3.94E-15	-4.29E-15	6.18E-15	1.25E-14	1.33E-14	1.83E-14	2.14E-14	2.85E-14	1.32E-14	6.86E-15	1.13E-14	-5.37E-17	2.47E-15	4.01E-15	1.57E-14	1.26E-14	3.15E-15	1.24E-15	-2.90E-15	-6.27E-15	-2.20E-15	-1.31E-14	-1.39E-14	-1.07E-14	-2.16E-14
-3.66E-15	-4.23E-15	5.51E-15	1.14E-14	1.27E-14	1.77E-14	2.01E-14	2.79E-14	1.31E-14	6.82E-15	1.11E-14	1.92E-16	2.51E-15	4.53E-15	1.49E-14	1.17E-14	3.00E-15	1.50E-15	-2.07E-15	-5.98E-15	-1.63E-15	-1.26E-14	-1.34E-14	-9.72E-15	-2.12E-14
-3.40E-15	-4.14E-15	4.85E-15	1.03E-14	1.22E-14	1.72E-14	1.88E-14	2.74E-14	1.31E-14	6.78E-15	1.09E-14	4.67E-16	2.57E-15	5.05E-15	1.41E-14	1.08E-14	2.83E-15	1.75E-15	-1.28E-15	-5.71E-15	-1.09E-15	-1.21E-14	-1.28E-14	-8.73E-15	-2.08E-14
-3.16E-15	-4.02E-15	4.22E-15	9.32E-15	1.17E-14	1.66E-14	1.75E-14	2.68E-14	1.31E-14	6.75E-15	1.08E-14	7.72E-16	2.67E-15	5.57E-15	1.33E-14	9.89E-15	2.63E-15	1.98E-15	-5.36E-16	-5.45E-15	-5.67E-16	-1.16E-14	-1.23E-14	-7.75E-15	-2.03E-14
-2.93E-15	-3.87E-15	3.62E-15	8.33E-15	1.11E-14	1.60E-14	1.62E-14	2.63E-14	1.31E-14	6.72E-15	1.06E-14	1.10E-15	2.79E-15	6.10E-15	1.25E-14	8.97E-15	2.41E-15	2.19E-15	1.58E-16	-5.21E-15	-6.38E-17	-1.11E-14	-1.17E-14	-6.76E-15	-1.98E-14
-2.72E-15	-3.69E-15	3.04E-15	7.37E-15	1.06E-14	1.54E-14	1.49E-14	2.57E-14	1.32E-14	6.71E-15	1.05E-14	1.46E-15	2.94E-15	6.62E-15	1.17E-14	8.06E-15	2.17E-15	2.38E-15	7.96E-16	-4.99E-15	4.18E-16	-1.06E-14	-1.12E-14	-5.79E-15	-1.93E-14
-2.52E-15	-3.48E-15	2.51E-15	6.45E-15	1.00E-14	1.48E-14	1.36E-14	2.51E-14	1.32E-14	6.71E-15	1.05E-14	1.85E-15	3.12E-15	7.14E-15	1.09E-14	7.17E-15	1.92E-15	2.56E-15	1.37E-15	-4.79E-15	8.79E-16	-1.02E-14	-1.06E-14	-4.83E-15	-1.88E-14
-2.34E-15	-3.24E-15	2.02E-15	5.58E-15	9.48E-15	1.42E-14	1.23E-14	2.46E-14	1.33E-14	6.71E-15	1.04E-14	2.26E-15	3.32E-15	7.66E-15	1.02E-14	6.29E-15	1.65E-15	2.71E-15	1.89E-15	-4.61E-15	1.32E-15	-9.74E-15	-1.01E-14	-3.89E-15	-1.83E-14
-2.18E-15	-2.97E-15	1.57E-15	4.76E-15	8.95E-15	1.37E-14	1.11E-14	2.40E-14	1.34E-14	6.72E-15	1.04E-14	2.68E-15	3.56E-15	8.17E-15	9.42E-15	5.44E-15	1.37E-15	2.85E-15	2.33E-15	-4.45E-15	1.73E-15	-9.31E-15	-9.52E-15	-2.96E-15	-1.77E-14
-2.03E-15	-2.66E-15	1.17E-15	4.00E-15	8.43E-15	1.31E-14	9.86E-15	2.35E-14	1.35E-14	6.74E-15	1.04E-14	3.13E-15	3.82E-15	8.67E-15	8.69E-15	4.62E-15	1.07E-15	2.96E-15	2.71E-15	-4.31E-15	2.12E-15	-8.90E-15	-8.98E-15	-2.07E-15	-1.72E-14
-1.89E-15	-2.33E-15	8.21E-16	3.29E-15	7.92E-15	1.25E-14	8.70E-15	2.29E-14	1.37E-14	6.77E-15	1.04E-14	3.59E-15	4.11E-15	9.16E-15	7.98E-15	3.84E-15	7.68E-16	3.06E-15	3.01E-15	-4.19E-15	2.49E-15	-8.50E-15	-8.44E-15	-1.20E-15	-1.66E-14
-1.77E-15	-1.96E-15	5.23E-16	2.64E-15	7.43E-15	1.20E-14	7.58E-15	2.24E-14	1.38E-14	6.81E-15	1.05E-14	4.07E-15	4.42E-15	9.63E-15	7.30E-15	3.09E-15	4.60E-16	3.14E-15	3.24E-15	-4.09E-15	2.84E-15	-8.12E-15	-7.92E-15	-3.59E-16	-1.60E-14
-1.65E-15	-1.56E-15	2.79E-16	2.05E-15	6.95E-15	1.15E-14	6.52E-15	2.19E-14	1.40E-14	6.85E-15	1.06E-14	4.55E-15	4.75E-15	1.01E-14	6.66E-15	2.40E-15	1.50E-16	3.20E-15	3.39E-15	-4.01E-15	3.16E-15	-7.76E-15	-7.41E-15	4.44E-16	-1.55E-14
-1.55E-15	-1.14E-15	8.88E-17	1.52E-15	6.50E-15	1.10E-14	5.51E-15	2.14E-14	1.41E-14	6.89E-15	1.07E-14	5.03E-15	5.10E-15	1.05E-14	6.04E-15	1.75E-15	-1.61E-16	3.25E-15	3.47E-15	-3.95E-15	3.47E-15	-7.42E-15	-6.92E-15	1.21E-15	-1.49E-14
-1.46E-15	-6.88E-16	-4.80E-17	1.06E-15	6.06E-15	1.06E-14	4.56E-15	2.09E-14	1.43E-14	6.94E-15	1.09E-14	5.52E-15	5.46E-15	1.09E-14	5.46E-15	1.15E-15	-4.68E-16	3.28E-15	3.48E-15	-3.91E-15	3.75E-15	-7.10E-15	-6.44E-15	1.93E-15	-1.43E-14
-1.37E-15	-2.13E-16	-1.31E-16	6.57E-16	5.65E-15	1.02E-14	3.67E-15	2.04E-14	1.45E-14	7.00E-15	1.11E-14	6.00E-15	5.84E-15	1.13E-14	4.92E-15	6.12E-16	-7.68E-16	3.29E-15	3.41E-15	-3.88E-15	4.01E-15	-6.80E-15	-5.98E-15	2.61E-15	-1.38E-14
-1.29E-15	2.84E-16	-1.61E-16	3.20E-16	5.27E-15	9.86E-15	2.86E-15	1.99E-14	1.46E-14	7.05E-15	1.13E-14	6.48E-15	6.23E-15	1.17E-14	4.42E-15	1.31E-16	-1.06E-15	3.29E-15	3.28E-15	-3.86E-15	4.25E-15	-6.52E-15	-5.55E-15	3.25E-15	-1.32E-14
-1.21E-15	8.01E-16	-1.42E-16	4.38E-17	4.91E-15	9.55E-15	2.11E-15	1.94E-14	1.48E-14	7.11E-15	1.15E-14	6.95E-15	6.62E-15	1.21E-14	3.95E-15	-2.89E-16	-1.34E-15	3.28E-15	3.07E-15	-3.86E-15	4.47E-15	-6.26E-15	-5.14E-15	3.84E-15	-1.27E-14
-1.13E-15	1.33E-15	-7.50E-17	-1.73E-16	4.58E-15	9.29E-15	1.44E-15	1.90E-14	1.50E-14	7.16E-15	1.18E-14	7.40E-15	7.02E-15	1.24E-14	3.53E-15	-6.47E-16	-1.60E-15	3.26E-15	2.81E-15	-3.87E-15	4.66E-15	-6.02E-15	-4.75E-15	4.38E-15	-1.22E-14
-1.06E-15	1.88E-15	3.52E-17	-3.32E-16	4.28E-15	9.08E-15	8.38E-16	1.85E-14	1.51E-14	7.22E-15	1.20E-14	7.83E-15	7.41E-15	1.27E-14	3.16E-15	-9.44E-16	-1.85E-15	3.22E-15	2.48E-15	-3.88E-15	4.84E-15	-5.81E-15	-4.40E-15	4.87E-15	-1.17E-14
-9.93E-16	2.44E-15	1.86E-16	-4.36E-16	4.01E-15	8.92E-15	3.13E-16	1.81E-14	1.53E-14	7.27E-15	1.23E-14	8.24E-15	7.80E-15	1.29E-14	2.82E-15	-1.18E-15	-2.07E-15	3.18E-15	2.10E-15	-3.91E-15	5.00E-15	-5.61E-15	-4.07E-15	5.31E-15	-1.13E-14
-9.25E-16	3.00E-15	3.72E-16	-4.88E-16	3.77E-15	8.81E-15	-1.35E-16	1.77E-14	1.54E-14	7.32E-15	1.25E-14	8.62E-15	8.18E-15	1.32E-14	2.53E-15	-1.35E-15	-2.28E-15	3.13E-15	1.67E-15	-3.94E-15	5.14E-15	-5.44E-15	-3.78E-15	5.70E-15	-1.09E-14
-8.58E-16	3.57E-15	5.89E-16	-4.93E-16	3.55E-15	8.76E-15	-5.08E-16	1.72E-14	1.56E-14	7.36E-15	1.28E-14	8.97E-15	8.55E-15	1.34E-14	2.28E-15	-1.46E-15	-2.46E-15	3.07E-15	1.20E-15	-3.98E-15	5.26E-15	-5.29E-15	-3.51E-15	6.04E-15	-1.05E-14
-7.90E-16	4.13E-15	8.32E-16	-4.52E-16	3.37E-15	8.77E-15	-8.06E-16	1.69E-14	1.57E-14	7.40E-15	1.31E-14	9.28E-15	8.90E-15	1.36E-14	2.08E-15	-1.51E-15	-2.61E-15	3.00E-15	6.84E-16	-4.01E-15	5.36E-15	-5.16E-15	-3.28E-15	6.33E-15	-1.02E-14
-7.22E-16	4.69E-15	1.10E-15	-3.72E-16	3.21E-15	8.82E-15	-1.03E-15	1.65E-14	1.58E-14	7.43E-15	1.34E-14	9.56E-15	9.23E-15	1.37E-14	1.91E-15	-1.50E-15	-2.73E-15	2.93E-15	1.41E-16	-4.05E-15	5.45E-15	-5.05E-15	-3.08E-15	6.57E-15	-9.85E-15
-6.55E-16	5.24E-15	1.38E-15	-2.55E-16	3.08E-15	8.94E-15	-1.18E-15	1.61E-14	1.59E-14	7.45E-15	1.36E-14	9.80E-15	9.53E-15	1.38E-14	1.79E-15	-1.44E-15	-2.83E-15	2.85E-15	-4.27E-16	-4.09E-15	5.51E-15	-4.96E-15	-2.92E-15	6.76E-15	-9.58E-15
-5.88E-16	5.78E-15	1.66E-15	-1.07E-16	2.98E-15	9.10E-15	-1.27E-15	1.58E-14	1.60E-14	7.46E-15	1.39E-14	9.99E-15	9.81E-15	1.39E-14	1.70E-15	-1.33E-15	-2.90E-15	2.77E-15	-1.01E-15	-4.12E-15	5.55E-15	-4.89E-15	-2.79E-15	6.90E-15	-9.34E-15
-5.22E-16	6.30E-15	1.95E-15	6.68E-17	2.90E-15	9.31E-15	-1.29E-15	1.54E-14	1.61E-14	7.47E-15	1.41E-14	1.01E-14	1.01E-14	1.39E-14	1.65E-15	-1.18E-15	-2.93E-15	2.68E-15	-1.61E-15	-4.15E-15	5.57E-15	-4.84E-15	-2.69E-15	7.00E-15	-9.14E-15
-4.58E-16	6.80E-15	2.24E-15	2.63E-16	2.84E-15	9.57E-15	-1.25E-15	1.51E-14	1.61E-14	7.47E-15	1.43E-14	1.02E-14	1.03E-14	1.39E-14	1.63E-15	-9.77E-16	-2.94E-15	2.59E-15	-2.21E-15	-4.17E-15	5.57E-15	-4.81E-15	-2.63E-15	7.05E-15	-8.98E-15
-3.97E-16	7.28E-15	2.52E-15	4.76E-16	2.80E-15	9.87E-15	-1.16E-15	1.48E-14	1.62E-14	7.45E-15	1.45E-14	1.03E-14	1.04E-14	1.39E-14	1.64E-15	-7.43E-16	-2.92E-15	2.50E-15	-2.82E-15	-4.19E-15	5.55E-15	-4.80E-15	-2.60E-15	7.07E-15	-8.86E-15
-3.39E-16	7.72E-15	2.79E-15	7.01E-16	2.78E-15	1.02E-14	-1.01E-15	1.45E-14	1.62E-14	7.43E-15	1.47E-14	1.03E-14	1.06E-14	1.38E-14	1.67E-15	-4.76E-16	-2.88E-15	2.41E-15	-3.41E-15	-4.19E-15	5.51E-15	-4.80E-15	-2.60E-15	7.04E-15	-8.77E-15
-2.87E-16	8.14E-15	3.03E-15	9.34E-16	2.77E-15	1.06E-14	-8.10E-16	1.42E-14	1.61E-14	7.40E-15	1.48E-14	1.03E-14	1.07E-14	1.38E-14	1.73E-15	-1.83E-16	-2.80E-15	2.31E-15	-3.98E-15	-4.19E-15	5.45E-15	-4.82E-15	-2.63E-15	6.98E-15	-8.71E-15
-2.41E-16	8.52E-15	3.25E-15	1.17E-15	2.78E-15	1.10E-14	-5.72E-16	1.39E-14	1.61E-14	7.36E-15	1.49E-14	1.02E-14	1.07E-14	1.36E-14	1.81E-15	1.30E-16	-2.70E-15	2.21E-15	-4.54E-15	-4.17E-15	5.37E-15	-4.85E-15	-2.69E-15	6.88E-15	-8.68E-15
-2.03E-16	8.86E-15	3.44E-15	1.41E-15	2.80E-15	1.14E-14	-2.98E-16	1.36E-14	1.61E-14	7.31E-15	1.49E-14	1.01E-14	1.07E-14	1.35E-14	1.91E-15	4.59E-16	-2.58E-15	2.11E-15	-5.06E-15	-4.14E-15	5.26E-15	-4.89E-15	-2.77E-15	6.76E-15	-8.68E-15
-1.75E-16	9.16E-15	3.60E-15	1.64E-15	2.83E-15	1.18E-14	7.33E-18	1.34E-14	1.60E-14	7.25E-15	1.49E-14	9.90E-15	1.07E-14	1.33E-14	2.01E-15	7.96E-16	-2.44E-15	2.01E-15	-5.55E-15	-4.09E-15	5.14E-15	-4.95E-15	-2.87E-15	6.61E-15	-8.71E-15
-1.58E-16	9.42E-15	3.72E-15	1.86E-15	2.86E-15	1.23E-14	3.37E-16	1.31E-14	1.59E-14	7.18E-15	1.49E-14	9.68E-15	1.06E-14	1.31E-14	2.13E-15	1.14E-15	-2.27E-15	1.91E-15	-6.00E-15	-4.03E-15	4.99E-15	-5.01E-15	-3.00E-15	6.43E-15	-8.76E-15
-1.54E-16	9.63E-15	3.79E-15	2.07E-15	2.89E-15	1.28E-14	6.86E-16	1.28E-14	1.58E-14	7.11E-15	1.48E-14	9.42E-15	1.05E-14	1.29E-14	2.25E-15	1.48E-15	-2.09E-15	1.80E-15	-6.41E-15	-3.95E-15	4.82E-15	-5.08E-15	-3.14E-15	6.24E-15	-8.82E-15
-1.64E-16	9.80E-15	3.83E-15	2.26E-15	2.93E-15	1.32E-14	1.05E-15	1.26E-14	1.56E-14	7.03E-15	1.47E-14	9.13E-15	1.03E-14	1.27E-14	2.37E-15	1.81E-15	-1.89E-15	1.69E-15	-6.77E-15	-3.86E-15	4.63E-15	-5.15E-15	-3.30E-15	6.03E-15	-8.89E-15
-1.91E-16	9.92E-15	3.81E-15	2.43E-15	2.96E-15	1.37E-14	1.42E-15	1.23E-14	1.55E-14	6.94E-15	1.45E-14	8.80E-15	1.01E-14	1.24E-14	2.49E-15	2.12E-15	-1.68E-15	1.58E-15	-7.08E-15	-3.75E-15	4.42E-15	-5.22E-15	-3.46E-15	5.81E-15	-8.98E-15
-2.36E-16	9.99E-15	3.75E-15	2.59E-15	2.98E-15	1.41E-14	1.79E-15	1.21E-14	1.53E-14	6.84E-15	1.42E-14	8.44E-15	9.84E-15	1.21E-14	2.60E-15	2.42E-15	-1.47E-15	1.48E-15	-7.33E-15	-3.62E-15	4.19E-15	-5.29E-15	-3.63E-15	5.59E-15	-9.06E-15
-3.00E-16	1.00E-14	3.64E-15	2.72E-15	3.00E-15	1.45E-14	2.15E-15	1.18E-14	1.51E-14	6.75E-15	1.39E-14	8.05E-15	9.54E-15	1.18E-14	2.69E-15	2.70E-15	-1.24E-15	1.37E-15	-7.52E-15	-3.47E-15	3.94E-15	-5.36E-15	-3.80E-15	5.36E-15	-9.14E-15
-3.85E-16	9.99E-15	3.47E-15	2.83E-15	3.01E-15	1.49E-14	2.51E-15	1.16E-14	1.49E-14	6.65E-15	1.36E-14	7.64E-15	9.20E-15	1.15E-14	2.78E-15	2.95E-15	-1.01E-15	1.26E-15	-7.66E-15	-3.31E-15	3.68E-15	-5.42E-15	-3.96E-15	5.13E-15	-9.21E-15
-4.93E-16	9.92E-15	3.26E-15	2.91E-15	3.01E-15	1.52E-14	2.86E-15	1.13E-14	1.46E-14	6.54E-15	1.32E-14	7.21E-15	8.81E-15	1.11E-14	2.85E-15	3.17E-15	-7.84E-16	1.15E-15	-7.73E-15	-3.13E-15	3.41E-15	-5.47E-15	-4.12E-15	4.90E-15	-9.27E-15
-6.22E-16	9.80E-15	3.00E-15	2.97E-15	3.00E-15	1.55E-14	3.18E-15	1.10E-14	1.44E-14	6.44E-15	1.27E-14	6.76E-15	8.39E-15	1.08E-14	2.90E-15	3.36E-15	-5.55E-16	1.04E-15	-7.74E-15	-2.93E-15	3.12E-15	-5.51E-15	-4.27E-15	4.68E-15	-9.31E-15
-7.75E-16	9.63E-15	2.69E-15	3.00E-15	2.98E-15	1.58E-14	3.49E-15	1.08E-14	1.41E-14	6.33E-15	1.22E-14	6.30E-15	7.93E-15	1.04E-14	2.92E-15	3.50E-15	-3.29E-16	9.29E-16	-7.69E-15	-2.71E-15	2.82E-15	-5.53E-15	-4.41E-15	4.47E-15	-9.33E-15
-9.51E-16	9.42E-15	2.34E-15	3.01E-15	2.94E-15	1.60E-14	3.77E-15	1.05E-14	1.38E-14	6.23E-15	1.16E-14	5.83E-15	7.45E-15	9.99E-15	2.93E-15	3.61E-15	-1.10E-16	8.23E-16	-7.58E-15	-2.47E-15	2.52E-15	-5.54E-15	-4.52E-15	4.28E-15	-9.31E-15
-1.15E-15	9.16E-15	1.95E-15	2.99E-15	2.88E-15	1.62E-14	4.01E-15	1.02E-14	1.35E-14	6.13E-15	1.10E-14	5.37E-15	6.93E-15	9.58E-15	2.90E-15	3.68E-15	1.01E-16	7.19E-16	-7.41E-15	-2.22E-15	2.22E-15	-5.53E-15	-4.61E-15	4.10E-15	-9.27E-15
-1.37E-15	8.87E-15	1.51E-15	2.95E-15	2.81E-15	1.63E-14	4.23E-15	9.87E-15	1.32E-14	6.03E-15	1.03E-14	4.90E-15	6.39E-15	9.17E-15	2.85E-15	3.70E-15	3.02E-16	6.18E-16	-7.18E-15	-1.95E-15	1.91E-15	-5.49E-15	-4.67E-15	3.95E-15	-9.19E-15
-1.62E-15	8.54E-15	1.04E-15	2.89E-15	2.73E-15	1.63E-14	4.41E-15	9.54E-15	1.29E-14	5.93E-15	9.62E-15	4.44E-15	5.83E-15	8.75E-15	2.77E-15	3.68E-15	4.91E-16	5.22E-16	-6.89E-15	-1.66E-15	1.61E-15	-5.43E-15	-4.70E-15	3.81E-15	-9.06E-15
-1.89E-15	8.17E-15	5.44E-16	2.81E-15	2.63E-15	1.63E-14	4.55E-15	9.20E-15	1.25E-14	5.84E-15	8.86E-15	3.98E-15	5.25E-15	8.31E-15	2.66E-15	3.61E-15	6.66E-16	4.31E-16	-6.55E-15	-1.36E-15	1.31E-15	-5.35E-15	-4.70E-15	3.70E-15	-8.89E-15
-2.18E-15	7.77E-15	1.70E-17	2.70E-15	2.51E-15	1.62E-14	4.66E-15	8.84E-15	1.21E-14	5.75E-15	8.05E-15	3.54E-15	4.65E-15	7.87E-15	2.52E-15	3.50E-15	8.28E-16	3.46E-16	-6.16E-15	-1.05E-15	1.02E-15	-5.23E-15	-4.66E-15	3.61E-15	-8.67E-15
-2.49E-15	7.34E-15	-5.32E-16	2.58E-15	2.38E-15	1.61E-14	4.72E-15	8.46E-15	1.17E-14	5.66E-15	7.20E-15	3.12E-15	4.04E-15	7.43E-15	2.35E-15	3.35E-15	9.74E-16	2.69E-16	-5.73E-15	-7.22E-16	7.47E-16	-5.09E-15	-4.59E-15	3.55E-15	-8.40E-15
-2.82E-15	6.89E-15	-1.10E-15	2.44E-15	2.24E-15	1.58E-14	4.75E-15	8.06E-15	1.13E-14	5.59E-15	6.32E-15	2.71E-15	3.43E-15	6.97E-15	2.15E-15	3.16E-15	1.11E-15	2.01E-16	-5.25E-15	-3.84E-16	4.88E-16	-4.91E-15	-4.47E-15	3.52E-15	-8.08E-15
-3.17E-15	6.42E-15	-1.68E-15	2.28E-15	2.08E-15	1.55E-14	4.74E-15	7.65E-15	1.09E-14	5.51E-15	5.41E-15	2.33E-15	2.80E-15	6.51E-15	1.92E-15	2.93E-15	1.22E-15	1.42E-16	-4.73E-15	-3.56E-17	2.46E-16	-4.70E-15	-4.30E-15	3.52E-15	-7.70E-15
-3.53E-15	5.93E-15	-2.27E-15	2.12E-15	1.91E-15	1.52E-14	4.69E-15	7.22E-15	1.04E-14	5.44E-15	4.47E-15	1.97E-15	2.18E-15	6.04E-15	1.66E-15	2.66E-15	1.32E-15	9.54E-17	-4.19E-15	3.22E-16	2.76E-17	-4.45E-15	-4.10E-15	3.55E-15	-7.27E-15
-3.90E-15	5.42E-15	-2.86E-15	1.94E-15	1.74E-15	1.48E-14	4.60E-15	6.77E-15	9.99E-15	5.38E-15	3.51E-15	1.63E-15	1.55E-15	5.57E-15	1.38E-15	2.36E-15	1.40E-15	6.08E-17	-3.61E-15	6.86E-16	-1.66E-16	-4.17E-15	-3.85E-15	3.61E-15	-6.79E-15
-4.27E-15	4.91E-15	-3.44E-15	1.75E-15	1.55E-15	1.43E-14	4.48E-15	6.30E-15	9.51E-15	5.32E-15	2.53E-15	1.32E-15	9.30E-16	5.09E-15	1.07E-15	2.02E-15	1.47E-15	4.02E-17	-3.01E-15	1.06E-15	-3.32E-16	-3.86E-15	-3.55E-15	3.69E-15	-6.25E-15
-4.66E-15	4.38E-15	-4.02E-15	1.56E-15	1.36E-15	1.37E-14	4.33E-15	5.81E-15	9.02E-15	5.26E-15	1.54E-15	1.04E-15	3.16E-16	4.61E-15	7.47E-16	1.66E-15	1.53E-15	3.53E-17	-2.39E-15	1.43E-15	-4.67E-16	-3.50E-15	-3.21E-15	3.81E-15	-5.66E-15
-5.04E-15	3.86E-15	-4.59E-15	1.36E-15	1.17E-15	1.31E-14	4.15E-15	5.31E-15	8.52E-15	5.21E-15	5.35E-16	7.80E-16	-2.90E-16	4.13E-15	4.00E-16	1.27E-15	1.58E-15	4.64E-17	-1.76E-15	1.81E-15	-5.70E-16	-3.12E-15	-2.83E-15	3.94E-15	-5.02E-15
-5.43E-15	3.33E-15	-5.15E-15	1.17E-15	9.77E-16	1.25E-14	3.94E-15	4.80E-15	8.00E-15	5.15E-15	-4.71E-16	5.50E-16	-8.85E-16	3.63E-15	3.75E-17	8.68E-16	1.61E-15	7.43E-17	-1.12E-15	2.19E-15	-6.37E-16	-2.70E-15	-2.40E-15	4.11E-15	-4.34E-15
-5.81E-15	2.81E-15	-5.68E-15	9.67E-16	7.83E-16	1.18E-14	3.71E-15	4.27E-15	7.47E-15	5.10E-15	-1.48E-15	3.44E-16	-1.47E-15	3.14E-15	-3.39E-16	4.47E-16	1.64E-15	1.20E-16	-4.72E-16	2.57E-15	-6.69E-16	-2.24E-15	-1.93E-15	4.29E-15	-3.61E-15
-6.19E-15	2.29E-15	-6.19E-15	7.69E-16	5.91E-16	1.11E-14	3.46E-15	3.74E-15	6.93E-15	5.05E-15	-2.48E-15	1.62E-16	-2.04E-15	2.64E-15	-7.24E-16	1.48E-17	1.66E-15	1.86E-16	1.71E-16	2.95E-15	-6.65E-16	-1.76E-15	-1.43E-15	4.50E-15	-2.84E-15
-6.55E-15	1.78E-15	-6.67E-15	5.74E-16	4.05E-16	1.03E-14	3.19E-15	3.19E-15	6.37E-15	4.99E-15	-3.47E-15	1.88E-18	-2.59E-15	2.13E-15	-1.12E-15	-4.23E-16	1.68E-15	2.71E-16	8.07E-16	3.32E-15	-6.24E-16	-1.25E-15	-8.97E-16	4.72E-15	-2.04E-15
-6.90E-15	1.28E-15	-7.13E-15	3.83E-16	2.26E-16	9.49E-15	2.91E-15	2.64E-15	5.81E-15	4.93E-15	-4.44E-15	-1.39E-16	-3.13E-15	1.62E-15	-1.51E-15	-8.63E-16	1.69E-15	3.76E-16	1.43E-15	3.69E-15	-5.46E-16	-7.06E-16	-3.33E-16	4.95E-15	-1.21E-15
-7.24E-15	7.84E-16	-7.55E-15	1.98E-16	5.59E-17	8.68E-15	2.63E-15	2.08E-15	5.23E-15	4.86E-15	-5.40E-15	-2.63E-16	-3.65E-15	1.10E-15	-1.90E-15	-1.30E-15	1.70E-15	5.00E-16	2.04E-15	4.04E-15	-4.33E-16	-1.42E-16	2.56E-16	5.20E-15	-3.55E-16
-7.55E-15	3.05E-16	-7.95E-15	1.86E-17	-1.04E-16	7.85E-15	2.34E-15	1.53E-15	4.65E-15	4.78E-15	-6.33E-15	-3.73E-16	-4.15E-15	5.72E-16	-2.29E-15	-1.73E-15	1.72E-15	6.45E-16	2.63E-15	4.39E-15	-2.85E-16	4.42E-16	8.65E-16	5.44E-15	5.11E-16
-7.85E-15	-1.59E-16	-8.31E-15	-1.54E-16	-2.52E-16	7.02E-15	2.05E-15	9.76E-16	4.06E-15	4.69E-15	-7.24E-15	-4.71E-16	-4.63E-15	3.89E-17	-2.67E-15	-2.15E-15	1.74E-15	8.08E-16	3.20E-15	4.73E-15	-1.03E-16	1.04E-15	1.49E-15	5.70E-15	1.39E-15
-8.12E-15	-6.09E-16	-8.64E-15	-3.18E-16	-3.87E-16	6.19E-15	1.77E-15	4.29E-16	3.46E-15	4.59E-15	-8.12E-15	-5.61E-16	-5.10E-15	-5.01E-16	-3.05E-15	-2.56E-15	1.76E-15	9.91E-16	3.74E-15	5.06E-15	1.09E-16	1.66E-15	2.12E-15	5.94E-15	2.26E-15
-8.36E-15	-1.04E-15	-8.93E-15	-4.74E-16	-5.08E-16	5.36E-15	1.49E-15	-1.09E-16	2.87E-15	4.48E-15	-8.96E-15	-6.47E-16	-5.55E-15	-1.05E-15	-3.40E-15	-2.95E-15	1.80E-15	1.19E-15	4.25E-15	5.37E-15	3.51E-16	2.29E-15	2.76E-15	6.19E-15	3.14E-15
-8.57E-15	-1.46E-15	-9.19E-15	-6.21E-16	-6.12E-16	4.55E-15	1.23E-15	-6.36E-16	2.27E-15	4.35E-15	-9.76E-15	-7.32E-16	-5.98E-15	-1.60E-15	-3.74E-15	-3.31E-15	1.85E-15	1.41E-15	4.74E-15	5.67E-15	6.19E-16	2.92E-15	3.40E-15	6.42E-15	4.00E-15
-8.75E-15	-1.87E-15	-9.41E-15	-7.59E-16	-7.00E-16	3.77E-15	9.81E-16	-1.15E-15	1.67E-15	4.20E-15	-1.05E-14	-8.19E-16	-6.40E-15	-2.17E-15	-4.06E-15	-3.65E-15	1.91E-15	1.65E-15	5.18E-15	5.95E-15	9.08E-16	3.56E-15	4.03E-15	6.64E-15	4.84E-15
-8.90E-15	-2.26E-15	-9.61E-15	-8.89E-16	-7.71E-16	3.01E-15	7.52E-16	-1.64E-15	1.07E-15	4.02E-15	-1.12E-14	-9.12E-16	-6.80E-15	-2.74E-15	-4.35E-15	-3.96E-15	1.98E-15	1.89E-15	5.60E-15	6.21E-15	1.22E-15	4.19E-15	4.65E-15	6.84E-15	5.65E-15
-9.02E-15	-2.64E-15	-9.77E-15	-1.01E-15	-8.23E-16	2.28E-15	5.46E-16	-2.11E-15	4.78E-16	3.83E-15	-1.19E-14	-1.02E-15	-7.19E-15	-3.32E-15	-4.62E-15	-4.24E-15	2.07E-15	2.16E-15	5.98E-15	6.46E-15	1.54E-15	4.82E-15	5.25E-15	7.02E-15	6.42E-15
-9.11E-15	-3.00E-15	-9.91E-15	-1.12E-15	-8.56E-16	1.60E-15	3.66E-16	-2.56E-15	-1.09E-16	3.62E-15	-1.25E-14	-1.13E-15	-7.57E-15	-3.91E-15	-4.85E-15	-4.48E-15	2.18E-15	2.43E-15	6.32E-15	6.68E-15	1.87E-15	5.43E-15	5.82E-15	7.17E-15	7.16E-15
-9.16E-15	-3.36E-15	-1.00E-14	-1.22E-15	-8.70E-16	9.63E-16	2.14E-16	-2.98E-15	-6.88E-16	3.37E-15	-1.31E-14	-1.27E-15	-7.94E-15	-4.51E-15	-5.06E-15	-4.69E-15	2.31E-15	2.71E-15	6.62E-15	6.88E-15	2.20E-15	6.03E-15	6.36E-15	7.29E-15	7.84E-15
-9.18E-15	-3.70E-15	-1.01E-14	-1.31E-15	-8.66E-16	3.76E-16	9.13E-17	-3.37E-15	-1.26E-15	3.11E-15	-1.36E-14	-1.42E-15	-8.30E-15	-5.12E-15	-5.23E-15	-4.86E-15	2.46E-15	3.00E-15	6.89E-15	7.07E-15	2.54E-15	6.61E-15	6.87E-15	7.37E-15	8.47E-15
-9.17E-15	-4.05E-15	-1.02E-14	-1.40E-15	-8.44E-16	-1.56E-16	1.27E-18	-3.73E-15	-1.81E-15	2.81E-15	-1.41E-14	-1.60E-15	-8.65E-15	-5.73E-15	-5.37E-15	-4.99E-15	2.62E-15	3.30E-15	7.12E-15	7.23E-15	2.86E-15	7.17E-15	7.33E-15	7.42E-15	9.03E-15
-9.13E-15	-4.38E-15	-1.02E-14	-1.47E-15	-8.04E-16	-6.30E-16	-5.51E-17	-4.06E-15	-2.35E-15	2.49E-15	-1.45E-14	-1.80E-15	-8.99E-15	-6.35E-15	-5.47E-15	-5.08E-15	2.81E-15	3.59E-15	7.31E-15	7.36E-15	3.18E-15	7.70E-15	7.75E-15	7.43E-15	9.53E-15
-9.06E-15	-4.72E-15	-1.02E-14	-1.53E-15	-7.46E-16	-1.04E-15	-7.67E-17	-4.35E-15	-2.87E-15	2.14E-15	-1.49E-14	-2.04E-15	-9.33E-15	-6.98E-15	-5.53E-15	-5.13E-15	3.02E-15	3.89E-15	7.47E-15	7.48E-15	3.48E-15	8.19E-15	8.12E-15	7.39E-15	9.95E-15
-8.95E-15	-5.05E-15	-1.03E-14	-1.59E-15	-6.71E-16	-1.39E-15	-6.25E-17	-4.60E-15	-3.38E-15	1.76E-15	-1.52E-14	-2.30E-15	-9.67E-15	-7.62E-15	-5.56E-15	-5.13E-15	3.25E-15	4.18E-15	7.60E-15	7.57E-15	3.76E-15	8.66E-15	8.43E-15	7.30E-15	1.03E-14
-8.83E-15	-5.39E-15	-1.03E-14	-1.63E-15	-5.80E-16	-1.67E-15	-1.26E-17	-4.81E-15	-3.86E-15	1.35E-15	-1.54E-14	-2.59E-15	-1.00E-14	-8.26E-15	-5.55E-15	-5.10E-15	3.50E-15	4.46E-15	7.69E-15	7.65E-15	4.01E-15	9.08E-15	8.69E-15	7.17E-15	1.06E-14
-8.67E-15	-5.73E-15	-1.03E-14	-1.66E-15	-4.75E-16	-1.89E-15	7.30E-17	-4.99E-15	-4.32E-15	9.19E-16	-1.56E-14	-2.92E-15	-1.03E-14	-8.90E-15	-5.50E-15	-5.02E-15	3.77E-15	4.74E-15	7.76E-15	7.70E-15	4.23E-15	9.47E-15	8.89E-15	6.99E-15	1.07E-14
-8.50E-15	-6.08E-15	-1.03E-14	-1.69E-15	-3.57E-16	-2.04E-15	1.94E-16	-5.13E-15	-4.76E-15	4.56E-16	-1.58E-14	-3.28E-15	-1.07E-14	-9.55E-15	-5.41E-15	-4.91E-15	4.05E-15	5.01E-15	7.80E-15	7.73E-15	4.42E-15	9.81E-15	9.02E-15	6.75E-15	1.08E-14
-8.30E-15	-6.44E-15	-1.03E-14	-1.70E-15	-2.26E-16	-2.13E-15	3.49E-16	-5.22E-15	-5.17E-15	-3.37E-17	-1.59E-14	-3.68E-15	-1.10E-14	-1.02E-14	-5.29E-15	-4.76E-15	4.35E-15	5.26E-15	7.82E-15	7.74E-15	4.57E-15	1.01E-14	9.09E-15	6.47E-15	1.08E-14
-8.09E-15	-6.82E-15	-1.03E-14	-1.70E-15	-8.48E-17	-2.15E-15	5.36E-16	-5.28E-15	-5.56E-15	-5.49E-16	-1.60E-14	-4.10E-15	-1.14E-14	-1.08E-14	-5.13E-15	-4.57E-15	4.66E-15	5.49E-15	7.81E-15	7.74E-15	4.67E-15	1.03E-14	9.10E-15	6.13E-15	1.07E-14
-7.87E-15	-7.20E-15	-1.03E-14	-1.70E-15	6.63E-17	-2.11E-15	7.55E-16	-5.31E-15	-5.92E-15	-1.09E-15	-1.60E-14	-4.56E-15	-1.17E-14	-1.15E-14	-4.94E-15	-4.34E-15	4.98E-15	5.71E-15	7.78E-15	7.71E-15	4.73E-15	1.05E-14	9.03E-15	5.74E-15	1.05E-14
-7.63E-15	-7.60E-15	-1.03E-14	-1.68E-15	2.26E-16	-2.01E-15	1.00E-15	-5.30E-15	-6.25E-15	-1.65E-15	-1.59E-14	-5.06E-15	-1.21E-14	-1.21E-14	-4.72E-15	-4.08E-15	5.32E-15	5.91E-15	7.74E-15	7.67E-15	4.74E-15	1.07E-14	8.91E-15	5.30E-15	1.03E-14
-7.39E-15	-8.01E-15	-1.03E-14	-1.64E-15	3.93E-16	-1.85E-15	1.28E-15	-5.25E-15	-6.55E-15	-2.23E-15	-1.59E-14	-5.58E-15	-1.24E-14	-1.28E-14	-4.47E-15	-3.79E-15	5.65E-15	6.08E-15	7.68E-15	7.61E-15	4.70E-15	1.08E-14	8.72E-15	4.81E-15	9.91E-15
-7.13E-15	-8.44E-15	-1.03E-14	-1.60E-15	5.66E-16	-1.64E-15	1.58E-15	-5.17E-15	-6.83E-15	-2.82E-15	-1.58E-14	-6.12E-15	-1.28E-14	-1.34E-14	-4.19E-15	-3.47E-15	6.00E-15	6.23E-15	7.62E-15	7.55E-15	4.61E-15	1.09E-14	8.47E-15	4.27E-15	9.47E-15
-6.87E-15	-8.88E-15	-1.03E-14	-1.54E-15	7.44E-16	-1.38E-15	1.90E-15	-5.06E-15	-7.08E-15	-3.43E-15	-1.56E-14	-6.70E-15	-1.31E-14	-1.40E-14	-3.88E-15	-3.13E-15	6.34E-15	6.36E-15	7.54E-15	7.47E-15	4.48E-15	1.09E-14	8.16E-15	3.68E-15	8.94E-15
-6.62E-15	-9.34E-15	-1.03E-14	-1.47E-15	9.25E-16	-1.08E-15	2.24E-15	-4.92E-15	-7.30E-15	-4.05E-15	-1.54E-14	-7.29E-15	-1.35E-14	-1.46E-14	-3.55E-15	-2.76E-15	6.68E-15	6.46E-15	7.47E-15	7.38E-15	4.29E-15	1.08E-14	7.79E-15	3.05E-15	8.34E-15
-6.36E-15	-9.82E-15	-1.03E-14	-1.38E-15	1.11E-15	-7.36E-16	2.60E-15	-4.77E-15	-7.49E-15	-4.67E-15	-1.52E-14	-7.91E-15	-1.38E-14	-1.52E-14	-3.20E-15	-2.37E-15	7.02E-15	6.54E-15	7.39E-15	7.28E-15	4.06E-15	1.07E-14	7.38E-15	2.38E-15	7.66E-15
-6.10E-15	-1.03E-14	-1.03E-14	-1.28E-15	1.29E-15	-3.58E-16	2.97E-15	-4.59E-15	-7.66E-15	-5.30E-15	-1.50E-14	-8.53E-15	-1.42E-14	-1.58E-14	-2.83E-15	-1.96E-15	7.35E-15	6.59E-15	7.31E-15	7.19E-15	3.78E-15	1.06E-14	6.91E-15	1.68E-15	6.92E-15
-5.85E-15	-1.08E-14	-1.03E-14	-1.16E-15	1.48E-15	4.87E-17	3.35E-15	-4.39E-15	-7.80E-15	-5.93E-15	-1.47E-14	-9.17E-15	-1.46E-14	-1.64E-14	-2.44E-15	-1.54E-15	7.67E-15	6.62E-15	7.24E-15	7.08E-15	3.46E-15	1.04E-14	6.40E-15	9.36E-16	6.12E-15
-5.61E-15	-1.13E-14	-1.04E-14	-1.03E-15	1.66E-15	4.79E-16	3.74E-15	-4.18E-15	-7.91E-15	-6.55E-15	-1.45E-14	-9.82E-15	-1.49E-14	-1.69E-14	-2.05E-15	-1.11E-15	7.98E-15	6.62E-15	7.17E-15	6.98E-15	3.10E-15	1.02E-14	5.86E-15	1.67E-16	5.27E-15
-5.37E-15	-1.19E-14	-1.04E-14	-8.80E-16	1.84E-15	9.26E-16	4.13E-15	-3.96E-15	-8.01E-15	-7.17E-15	-1.42E-14	-1.05E-14	-1.53E-14	-1.74E-14	-1.64E-15	-6.71E-16	8.27E-15	6.60E-15	7.12E-15	6.88E-15	2.70E-15	9.99E-15	5.28E-15	-6.28E-16	4.37E-15
-5.14E-15	-1.24E-14	-1.04E-14	-7.14E-16	2.02E-15	1.38E-15	4.52E-15	-3.74E-15	-8.08E-15	-7.77E-15	-1.39E-14	-1.11E-14	-1.56E-14	-1.79E-14	-1.22E-15	-2.25E-16	8.55E-15	6.55E-15	7.07E-15	6.78E-15	2.28E-15	9.71E-15	4.67E-15	-1.44E-15	3.43E-15
-4.92E-15	-1.29E-14	-1.04E-14	-5.31E-16	2.19E-15	1.85E-15	4.90E-15	-3.51E-15	-8.13E-15	-8.36E-15	-1.35E-14	-1.18E-14	-1.59E-14	-1.84E-14	-8.01E-16	2.23E-16	8.80E-15	6.48E-15	7.04E-15	6.69E-15	1.82E-15	9.41E-15	4.04E-15	-2.27E-15	2.46E-15
-4.72E-15	-1.35E-14	-1.04E-14	-3.30E-16	2.37E-15	2.31E-15	5.28E-15	-3.29E-15	-8.16E-15	-8.92E-15	-1.32E-14	-1.24E-14	-1.62E-14	-1.88E-14	-3.79E-16	6.70E-16	9.04E-15	6.40E-15	7.02E-15	6.60E-15	1.35E-15	9.07E-15	3.40E-15	-3.12E-15	1.47E-15
-4.52E-15	-1.40E-14	-1.03E-14	-1.12E-16	2.53E-15	2.77E-15	5.65E-15	-3.07E-15	-8.18E-15	-9.46E-15	-1.29E-14	-1.30E-14	-1.65E-14	-1.92E-14	4.23E-17	1.11E-15	9.24E-15	6.29E-15	7.01E-15	6.53E-15	8.63E-16	8.72E-15	2.75E-15	-3.97E-15	4.65E-16
-4.33E-15	-1.45E-14	-1.03E-14	1.23E-16	2.70E-15	3.22E-15	6.01E-15	-2.86E-15	-8.18E-15	-9.98E-15	-1.25E-14	-1.36E-14	-1.68E-14	-1.96E-14	4.61E-16	1.55E-15	9.43E-15	6.17E-15	7.02E-15	6.46E-15	3.66E-16	8.34E-15	2.09E-15	-4.82E-15	-5.47E-16
-4.15E-15	-1.50E-14	-1.02E-14	3.75E-16	2.85E-15	3.65E-15	6.35E-15	-2.67E-15	-8.17E-15	-1.05E-14	-1.22E-14	-1.42E-14	-1.70E-14	-1.99E-14	8.75E-16	1.98E-15	9.58E-15	6.03E-15	7.05E-15	6.40E-15	-1.34E-16	7.94E-15	1.44E-15	-5.67E-15	-1.56E-15
-3.99E-15	-1.56E-14	-1.01E-14	6.44E-16	3.01E-15	4.06E-15	6.68E-15	-2.49E-15	-8.14E-15	-1.09E-14	-1.19E-14	-1.47E-14	-1.72E-14	-2.02E-14	1.28E-15	2.40E-15	9.70E-15	5.88E-15	7.08E-15	6.36E-15	-6.31E-16	7.53E-15	7.90E-16	-6.52E-15	-2.56E-15
-3.83E-15	-1.61E-14	-1.00E-14	9.27E-16	3.16E-15	4.45E-15	6.98E-15	-2.33E-15	-8.11E-15	-1.13E-14	-1.15E-14	-1.53E-14	-1.74E-14	-2.04E-14	1.68E-15	2.80E-15	9.80E-15	5.72E-15	7.14E-15	6.33E-15	-1.12E-15	7.11E-15	1.52E-16	-7.35E-15	-3.55E-15
-3.69E-15	-1.65E-14	-9.86E-15	1.23E-15	3.30E-15	4.81E-15	7.26E-15	-2.19E-15	-8.07E-15	-1.17E-14	-1.12E-14	-1.57E-14	-1.76E-14	-2.06E-14	2.06E-15	3.19E-15	9.86E-15	5.56E-15	7.20E-15	6.31E-15	-1.59E-15	6.67E-15	-4.71E-16	-8.18E-15	-4.51E-15
-3.55E-15	-1.70E-14	-9.69E-15	1.54E-15	3.44E-15	5.14E-15	7.52E-15	-2.07E-15	-8.02E-15	-1.20E-14	-1.09E-14	-1.62E-14	-1.77E-14	-2.08E-14	2.43E-15	3.55E-15	9.89E-15	5.39E-15	7.28E-15	6.31E-15	-2.04E-15	6.23E-15	-1.08E-15	-8.98E-15	-5.45E-15
-3.42E-15	-1.74E-14	-9.49E-15	1.86E-15	3.57E-15	5.43E-15	7.75E-15	-1.98E-15	-7.97E-15	-1.23E-14	-1.06E-14	-1.66E-14	-1.78E-14	-2.09E-14	2.79E-15	3.90E-15	9.89E-15	5.22E-15	7.37E-15	6.31E-15	-2.47E-15	5.79E-15	-1.66E-15	-9.77E-15	-6.35E-15
-3.29E-15	-1.78E-14	-9.26E-15	2.19E-15	3.70E-15	5.68E-15	7.95E-15	-1.92E-15	-7.91E-15	-1.26E-14	-1.03E-14	-1.70E-14	-1.78E-14	-2.10E-14	3.13E-15	4.23E-15	9.85E-15	5.05E-15	7.47E-15	6.33E-15	-2.86E-15	5.34E-15	-2.21E-15	-1.05E-14	-7.20E-15
-3.17E-15	-1.82E-14	-9.00E-15	2.54E-15	3.82E-15	5.90E-15	8.12E-15	-1.89E-15	-7.86E-15	-1.28E-14	-1.00E-14	-1.74E-14	-1.78E-14	-2.10E-14	3.46E-15	4.53E-15	9.79E-15	4.88E-15	7.57E-15	6.37E-15	-3.22E-15	4.89E-15	-2.74E-15	-1.13E-14	-8.02E-15
-3.05E-15	-1.85E-14	-8.71E-15	2.89E-15	3.94E-15	6.07E-15	8.27E-15	-1.89E-15	-7.80E-15	-1.30E-14	-9.77E-15	-1.77E-14	-1.78E-14	-2.10E-14	3.77E-15	4.81E-15	9.69E-15	4.72E-15	7.68E-15	6.41E-15	-3.54E-15	4.45E-15	-3.24E-15	-1.20E-14	-8.78E-15
-2.93E-15	-1.88E-14	-8.38E-15	3.24E-15	4.05E-15	6.20E-15	8.38E-15	-1.92E-15	-7.74E-15	-1.31E-14	-9.53E-15	-1.80E-14	-1.77E-14	-2.10E-14	4.06E-15	5.06E-15	9.57E-15	4.56E-15	7.79E-15	6.46E-15	-3.82E-15	4.00E-15	-3.71E-15	-1.27E-14	-9.49E-15
-2.82E-15	-1.90E-14	-8.02E-15	3.60E-15	4.16E-15	6.29E-15	8.47E-15	-1.97E-15	-7.68E-15	-1.32E-14	-9.30E-15	-1.82E-14	-1.76E-14	-2.09E-14	4.33E-15	5.29E-15	9.42E-15	4.41E-15	7.90E-15	6.52E-15	-4.05E-15	3.56E-15	-4.15E-15	-1.33E-14	-1.01E-14
-2.70E-15	-1.92E-14	-7.63E-15	3.96E-15	4.26E-15	6.33E-15	8.52E-15	-2.05E-15	-7.62E-15	-1.32E-14	-9.09E-15	-1.84E-14	-1.74E-14	-2.08E-14	4.58E-15	5.49E-15	9.24E-15	4.28E-15	8.01E-15	6.59E-15	-4.23E-15	3.12E-15	-4.55E-15	-1.39E-14	-1.07E-14
-2.59E-15	-1.94E-14	-7.21E-15	4.32E-15	4.36E-15	6.34E-15	8.55E-15	-2.16E-15	-7.56E-15	-1.32E-14	-8.90E-15	-1.86E-14	-1.72E-14	-2.07E-14	4.81E-15	5.67E-15	9.04E-15	4.15E-15	8.11E-15	6.66E-15	-4.37E-15	2.68E-15	-4.93E-15	-1.45E-14	-1.13E-14
-2.47E-15	-1.95E-14	-6.76E-15	4.68E-15	4.45E-15	6.30E-15	8.54E-15	-2.30E-15	-7.50E-15	-1.31E-14	-8.73E-15	-1.87E-14	-1.69E-14	-2.05E-14	5.02E-15	5.81E-15	8.82E-15	4.04E-15	8.20E-15	6.74E-15	-4.46E-15	2.25E-15	-5.28E-15	-1.51E-14	-1.18E-14
-2.34E-15	-1.96E-14	-6.29E-15	5.03E-15	4.54E-15	6.23E-15	8.51E-15	-2.46E-15	-7.45E-15	-1.30E-14	-8.58E-15	-1.89E-14	-1.66E-14	-2.03E-14	5.22E-15	5.93E-15	8.58E-15	3.94E-15	8.28E-15	6.81E-15	-4.50E-15	1.82E-15	-5.60E-15	-1.56E-14	-1.22E-14
-2.22E-15	-1.96E-14	-5.79E-15	5.38E-15	4.62E-15	6.11E-15	8.45E-15	-2.63E-15	-7.40E-15	-1.29E-14	-8.45E-15	-1.89E-14	-1.63E-14	-2.01E-14	5.39E-15	6.02E-15	8.31E-15	3.85E-15	8.34E-15	6.88E-15	-4.50E-15	1.40E-15	-5.91E-15	-1.61E-14	-1.26E-14
-2.09E-15	-1.96E-14	-5.28E-15	5.72E-15	4.70E-15	5.97E-15	8.36E-15	-2.83E-15	-7.34E-15	-1.28E-14	-8.34E-15	-1.90E-14	-1.59E-14	-1.98E-14	5.55E-15	6.09E-15	8.04E-15	3.78E-15	8.39E-15	6.94E-15	-4.46E-15	9.73E-16	-6.19E-15	-1.66E-14	-1.29E-14
-1.95E-15	-1.96E-14	-4.76E-15	6.04E-15	4.78E-15	5.79E-15	8.25E-15	-3.04E-15	-7.29E-15	-1.26E-14	-8.24E-15	-1.90E-14	-1.55E-14	-1.95E-14	5.68E-15	6.13E-15	7.75E-15	3.72E-15	8.41E-15	7.00E-15	-4.37E-15	5.50E-16	-6.45E-15	-1.71E-14	-1.32E-14
-1.82E-15	-1.95E-14	-4.23E-15	6.35E-15	4.84E-15	5.58E-15	8.12E-15	-3.27E-15	-7.23E-15	-1.24E-14	-8.16E-15	-1.90E-14	-1.51E-14	-1.93E-14	5.80E-15	6.15E-15	7.45E-15	3.67E-15	8.40E-15	7.04E-15	-4.26E-15	1.27E-16	-6.71E-15	-1.75E-14	-1.34E-14
-1.67E-15	-1.93E-14	-3.69E-15	6.65E-15	4.91E-15	5.34E-15	7.96E-15	-3.50E-15	-7.18E-15	-1.22E-14	-8.10E-15	-1.90E-14	-1.46E-14	-1.89E-14	5.91E-15	6.14E-15	7.15E-15	3.64E-15	8.37E-15	7.07E-15	-4.11E-15	-2.96E-16	-6.95E-15	-1.79E-14	-1.36E-14
-1.52E-15	-1.92E-14	-3.15E-15	6.93E-15	4.96E-15	5.09E-15	7.79E-15	-3.74E-15	-7.12E-15	-1.19E-14	-8.05E-15	-1.90E-14	-1.41E-14	-1.86E-14	5.99E-15	6.12E-15	6.84E-15	3.61E-15	8.30E-15	7.08E-15	-3.93E-15	-7.22E-16	-7.20E-15	-1.84E-14	-1.37E-14
-1.37E-15	-1.90E-14	-2.62E-15	7.19E-15	5.01E-15	4.81E-15	7.60E-15	-3.98E-15	-7.05E-15	-1.16E-14	-8.01E-15	-1.90E-14	-1.36E-14	-1.83E-14	6.06E-15	6.07E-15	6.53E-15	3.59E-15	8.20E-15	7.07E-15	-3.74E-15	-1.15E-15	-7.44E-15	-1.88E-14	-1.39E-14
-1.22E-15	-1.87E-14	-2.10E-15	7.43E-15	5.06E-15	4.52E-15	7.40E-15	-4.21E-15	-6.98E-15	-1.14E-14	-7.99E-15	-1.90E-14	-1.30E-14	-1.80E-14	6.12E-15	6.00E-15	6.23E-15	3.58E-15	8.07E-15	7.04E-15	-3.53E-15	-1.59E-15	-7.70E-15	-1.92E-14	-1.40E-14
-1.06E-15	-1.85E-14	-1.59E-15	7.65E-15	5.10E-15	4.22E-15	7.18E-15	-4.44E-15	-6.91E-15	-1.11E-14	-7.98E-15	-1.90E-14	-1.24E-14	-1.77E-14	6.15E-15	5.91E-15	5.92E-15	3.58E-15	7.90E-15	6.98E-15	-3.32E-15	-2.02E-15	-7.96E-15	-1.96E-14	-1.40E-14
-9.04E-16	-1.82E-14	-1.11E-15	7.85E-15	5.13E-15	3.91E-15	6.96E-15	-4.66E-15	-6.83E-15	-1.08E-14	-7.98E-15	-1.90E-14	-1.19E-14	-1.73E-14	6.18E-15	5.81E-15	5.62E-15	3.58E-15	7.69E-15	6.89E-15	-3.11E-15	-2.47E-15	-8.24E-15	-2.00E-14	-1.41E-14
-7.47E-16	-1.79E-14	-6.54E-16	8.03E-15	5.16E-15	3.60E-15	6.73E-15	-4.86E-15	-6.74E-15	-1.06E-14	-7.99E-15	-1.90E-14	-1.13E-14	-1.70E-14	6.19E-15	5.70E-15	5.34E-15	3.58E-15	7.44E-15	6.77E-15	-2.91E-15	-2.92E-15	-8.55E-15	-2.04E-14	-1.42E-14
-5.91E-16	-1.76E-14	-2.33E-16	8.18E-15	5.18E-15	3.29E-15	6.49E-15	-5.05E-15	-6.65E-15	-1.03E-14	-8.00E-15	-1.90E-14	-1.07E-14	-1.67E-14	6.19E-15	5.57E-15	5.06E-15	3.58E-15	7.15E-15	6.62E-15	-2.73E-15	-3.38E-15	-8.88E-15	-2.08E-14	-1.43E-14
-4.38E-16	-1.73E-14	1.50E-16	8.31E-15	5.19E-15	2.99E-15	6.25E-15	-5.21E-15	-6.55E-15	-1.01E-14	-8.02E-15	-1.90E-14	-1.01E-14	-1.64E-14	6.18E-15	5.43E-15	4.79E-15	3.58E-15	6.82E-15	6.44E-15	-2.57E-15	-3.85E-15	-9.24E-15	-2.12E-14	-1.43E-14
-2.90E-16	-1.70E-14	4.90E-16	8.42E-15	5.20E-15	2.69E-15	6.02E-15	-5.35E-15	-6.43E-15	-9.84E-15	-8.05E-15	-1.91E-14	-9.48E-15	-1.62E-14	6.16E-15	5.28E-15	4.54E-15	3.57E-15	6.45E-15	6.22E-15	-2.45E-15	-4.32E-15	-9.63E-15	-2.17E-14	-1.44E-14
-1.47E-16	-1.67E-14	7.84E-16	8.50E-15	5.20E-15	2.41E-15	5.79E-15	-5.46E-15	-6.31E-15	-9.64E-15	-8.07E-15	-1.92E-14	-8.90E-15	-1.59E-14	6.13E-15	5.13E-15	4.31E-15	3.55E-15	6.05E-15	5.97E-15	-2.36E-15	-4.81E-15	-1.01E-14	-2.22E-14	-1.45E-14
-1.28E-17	-1.64E-14	1.03E-15	8.56E-15	5.20E-15	2.14E-15	5.57E-15	-5.54E-15	-6.17E-15	-9.45E-15	-8.09E-15	-1.93E-14	-8.34E-15	-1.57E-14	6.09E-15	4.97E-15	4.10E-15	3.53E-15	5.61E-15	5.68E-15	-2.32E-15	-5.30E-15	-1.05E-14	-2.27E-14	-1.47E-14
1.13E-16	-1.61E-14	1.21E-15	8.60E-15	5.20E-15	1.90E-15	5.35E-15	-5.59E-15	-6.03E-15	-9.29E-15	-8.10E-15	-1.94E-14	-7.79E-15	-1.55E-14	6.04E-15	4.82E-15	3.90E-15	3.49E-15	5.13E-15	5.35E-15	-2.33E-15	-5.80E-15	-1.10E-14	-2.32E-14	-1.48E-14
2.28E-16	-1.59E-14	1.35E-15	8.62E-15	5.18E-15	1.67E-15	5.15E-15	-5.60E-15	-5.87E-15	-9.16E-15	-8.12E-15	-1.96E-14	-7.26E-15	-1.53E-14	5.98E-15	4.65E-15	3.72E-15	3.44E-15	4.62E-15	4.99E-15	-2.40E-15	-6.30E-15	-1.16E-14	-2.37E-14	-1.51E-14
3.33E-16	-1.56E-14	1.42E-15	8.61E-15	5.17E-15	1.47E-15	4.96E-15	-5.57E-15	-5.70E-15	-9.06E-15	-8.12E-15	-1.98E-14	-6.76E-15	-1.52E-14	5.91E-15	4.50E-15	3.57E-15	3.38E-15	4.08E-15	4.59E-15	-2.53E-15	-6.81E-15	-1.21E-14	-2.43E-14	-1.53E-14
4.25E-16	-1.54E-14	1.43E-15	8.59E-15	5.15E-15	1.29E-15	4.78E-15	-5.51E-15	-5.53E-15	-9.00E-15	-8.12E-15	-2.00E-14	-6.28E-15	-1.51E-14	5.84E-15	4.34E-15	3.44E-15	3.30E-15	3.51E-15	4.15E-15	-2.72E-15	-7.32E-15	-1.28E-14	-2.49E-14	-1.56E-14
5.04E-16	-1.52E-14	1.38E-15	8.55E-15	5.12E-15	1.14E-15	4.62E-15	-5.41E-15	-5.34E-15	-8.96E-15	-8.10E-15	-2.02E-14	-5.83E-15	-1.50E-14	5.77E-15	4.19E-15	3.33E-15	3.21E-15	2.92E-15	3.69E-15	-2.98E-15	-7.83E-15	-1.34E-14	-2.56E-14	-1.59E-14
5.69E-16	-1.51E-14	1.27E-15	8.49E-15	5.10E-15	1.03E-15	4.49E-15	-5.27E-15	-5.14E-15	-8.95E-15	-8.07E-15	-2.05E-14	-5.41E-15	-1.49E-14	5.68E-15	4.04E-15	3.24E-15	3.10E-15	2.32E-15	3.19E-15	-3.31E-15	-8.33E-15	-1.41E-14	-2.63E-14	-1.63E-14
6.19E-16	-1.50E-14	1.10E-15	8.42E-15	5.07E-15	9.37E-16	4.37E-15	-5.09E-15	-4.94E-15	-8.98E-15	-8.02E-15	-2.08E-14	-5.02E-15	-1.49E-14	5.60E-15	3.90E-15	3.18E-15	2.97E-15	1.70E-15	2.67E-15	-3.71E-15	-8.83E-15	-1.49E-14	-2.70E-14	-1.67E-14
6.55E-16	-1.49E-14	8.63E-16	8.34E-15	5.04E-15	8.80E-16	4.27E-15	-4.87E-15	-4.72E-15	-9.03E-15	-7.96E-15	-2.11E-14	-4.67E-15	-1.49E-14	5.51E-15	3.77E-15	3.13E-15	2.82E-15	1.07E-15	2.13E-15	-4.18E-15	-9.32E-15	-1.56E-14	-2.78E-14	-1.71E-14
6.76E-16	-1.48E-14	5.72E-16	8.24E-15	5.01E-15	8.54E-16	4.20E-15	-4.61E-15	-4.50E-15	-9.12E-15	-7.88E-15	-2.15E-14	-4.35E-15	-1.50E-14	5.41E-15	3.66E-15	3.11E-15	2.66E-15	4.38E-16	1.56E-15	-4.72E-15	-9.80E-15	-1.64E-14	-2.86E-14	-1.76E-14
6.83E-16	-1.48E-14	2.25E-16	8.14E-15	4.98E-15	8.60E-16	4.15E-15	-4.32E-15	-4.27E-15	-9.24E-15	-7.78E-15	-2.18E-14	-4.06E-15	-1.50E-14	5.32E-15	3.55E-15	3.11E-15	2.49E-15	-1.92E-16	9.81E-16	-5.33E-15	-1.03E-14	-1.72E-14	-2.94E-14	-1.81E-14
6.77E-16	-1.49E-14	-1.72E-16	8.03E-15	4.95E-15	8.95E-16	4.13E-15	-4.00E-15	-4.04E-15	-9.38E-15	-7.66E-15	-2.22E-14	-3.81E-15	-1.51E-14	5.22E-15	3.46E-15	3.13E-15	2.30E-15	-8.14E-16	3.86E-16	-6.00E-15	-1.07E-14	-1.80E-14	-3.02E-14	-1.87E-14
6.58E-16	-1.49E-14	-6.15E-16	7.91E-15	4.93E-15	9.61E-16	4.13E-15	-3.65E-15	-3.80E-15	-9.54E-15	-7.52E-15	-2.26E-14	-3.59E-15	-1.52E-14	5.12E-15	3.38E-15	3.17E-15	2.10E-15	-1.42E-15	-2.16E-16	-6.73E-15	-1.11E-14	-1.89E-14	-3.11E-14	-1.93E-14
6.27E-16	-1.50E-14	-1.10E-15	7.79E-15	4.90E-15	1.06E-15	4.16E-15	-3.26E-15	-3.57E-15	-9.73E-15	-7.35E-15	-2.30E-14	-3.40E-15	-1.53E-14	5.03E-15	3.31E-15	3.22E-15	1.88E-15	-2.01E-15	-8.21E-16	-7.52E-15	-1.15E-14	-1.97E-14	-3.20E-14	-1.99E-14
5.87E-16	-1.52E-14	-1.62E-15	7.66E-15	4.88E-15	1.18E-15	4.21E-15	-2.86E-15	-3.33E-15	-9.93E-15	-7.16E-15	-2.34E-14	-3.24E-15	-1.55E-14	4.93E-15	3.26E-15	3.29E-15	1.66E-15	-2.58E-15	-1.43E-15	-8.35E-15	-1.19E-14	-2.05E-14	-3.29E-14	-2.05E-14
5.38E-16	-1.54E-14	-2.17E-15	7.54E-15	4.86E-15	1.33E-15	4.28E-15	-2.43E-15	-3.09E-15	-1.02E-14	-6.95E-15	-2.38E-14	-3.10E-15	-1.56E-14	4.84E-15	3.23E-15	3.38E-15	1.43E-15	-3.12E-15	-2.03E-15	-9.22E-15	-1.22E-14	-2.13E-14	-3.38E-14	-2.12E-14
4.83E-16	-1.56E-14	-2.75E-15	7.41E-15	4.85E-15	1.50E-15	4.38E-15	-1.98E-15	-2.85E-15	-1.04E-14	-6.71E-15	-2.42E-14	-2.99E-15	-1.58E-14	4.74E-15	3.21E-15	3.47E-15	1.20E-15	-3.62E-15	-2.61E-15	-1.01E-14	-1.25E-14	-2.21E-14	-3.47E-14	-2.18E-14
4.23E-16	-1.59E-14	-3.34E-15	7.29E-15	4.84E-15	1.69E-15	4.49E-15	-1.52E-15	-2.62E-15	-1.06E-14	-6.45E-15	-2.45E-14	-2.89E-15	-1.59E-14	4.65E-15	3.20E-15	3.58E-15	9.67E-16	-4.08E-15	-3.19E-15	-1.11E-14	-1.28E-14	-2.29E-14	-3.56E-14	-2.25E-14
3.61E-16	-1.61E-14	-3.95E-15	7.17E-15	4.84E-15	1.90E-15	4.63E-15	-1.05E-15	-2.40E-15	-1.08E-14	-6.16E-15	-2.49E-14	-2.81E-15	-1.61E-14	4.56E-15	3.22E-15	3.70E-15	7.34E-16	-4.50E-15	-3.74E-15	-1.20E-14	-1.30E-14	-2.36E-14	-3.65E-14	-2.31E-14
2.97E-16	-1.64E-14	-4.55E-15	7.05E-15	4.84E-15	2.13E-15	4.78E-15	-5.79E-16	-2.17E-15	-1.11E-14	-5.85E-15	-2.52E-14	-2.75E-15	-1.63E-14	4.46E-15	3.24E-15	3.82E-15	5.04E-16	-4.88E-15	-4.27E-15	-1.30E-14	-1.32E-14	-2.43E-14	-3.74E-14	-2.37E-14
2.35E-16	-1.67E-14	-5.16E-15	6.94E-15	4.84E-15	2.37E-15	4.96E-15	-1.03E-16	-1.96E-15	-1.13E-14	-5.51E-15	-2.55E-14	-2.69E-15	-1.64E-14	4.38E-15	3.29E-15	3.95E-15	2.81E-16	-5.20E-15	-4.76E-15	-1.39E-14	-1.33E-14	-2.49E-14	-3.83E-14	-2.43E-14
1.78E-16	-1.71E-14	-5.75E-15	6.83E-15	4.85E-15	2.61E-15	5.14E-15	3.69E-16	-1.76E-15	-1.15E-14	-5.16E-15	-2.58E-14	-2.63E-15	-1.65E-14	4.29E-15	3.34E-15	4.08E-15	6.67E-17	-5.47E-15	-5.23E-15	-1.48E-14	-1.34E-14	-2.55E-14	-3.91E-14	-2.48E-14
1.28E-16	-1.74E-14	-6.32E-15	6.73E-15	4.87E-15	2.87E-15	5.34E-15	8.33E-16	-1.56E-15	-1.17E-14	-4.79E-15	-2.60E-14	-2.58E-15	-1.67E-14	4.21E-15	3.41E-15	4.21E-15	-1.36E-16	-5.69E-15	-5.66E-15	-1.57E-14	-1.35E-14	-2.60E-14	-4.00E-14	-2.54E-14
8.73E-17	-1.77E-14	-6.86E-15	6.63E-15	4.89E-15	3.12E-15	5.55E-15	1.28E-15	-1.38E-15	-1.19E-14	-4.40E-15	-2.62E-14	-2.53E-15	-1.67E-14	4.13E-15	3.49E-15	4.33E-15	-3.25E-16	-5.85E-15	-6.05E-15	-1.66E-14	-1.35E-14	-2.64E-14	-4.07E-14	-2.58E-14
5.96E-17	-1.81E-14	-7.37E-15	6.54E-15	4.91E-15	3.38E-15	5.76E-15	1.72E-15	-1.20E-15	-1.20E-14	-3.99E-15	-2.63E-14	-2.47E-15	-1.68E-14	4.05E-15	3.59E-15	4.46E-15	-4.99E-16	-5.96E-15	-6.39E-15	-1.75E-14	-1.34E-14	-2.68E-14	-4.14E-14	-2.62E-14
4.56E-17	-1.84E-14	-7.84E-15	6.45E-15	4.94E-15	3.63E-15	5.98E-15	2.13E-15	-1.04E-15	-1.22E-14	-3.57E-15	-2.64E-14	-2.40E-15	-1.68E-14	3.97E-15	3.69E-15	4.58E-15	-6.55E-16	-6.00E-15	-6.70E-15	-1.82E-14	-1.33E-14	-2.70E-14	-4.21E-14	-2.66E-14
4.73E-17	-1.87E-14	-8.27E-15	6.37E-15	4.97E-15	3.88E-15	6.20E-15	2.52E-15	-8.96E-16	-1.23E-14	-3.14E-15	-2.64E-14	-2.32E-15	-1.68E-14	3.90E-15	3.81E-15	4.69E-15	-7.92E-16	-6.00E-15	-6.95E-15	-1.90E-14	-1.32E-14	-2.72E-14	-4.27E-14	-2.68E-14
6.60E-17	-1.90E-14	-8.64E-15	6.30E-15	5.00E-15	4.11E-15	6.41E-15	2.87E-15	-7.62E-16	-1.23E-14	-2.70E-15	-2.64E-14	-2.22E-15	-1.68E-14	3.82E-15	3.93E-15	4.79E-15	-9.09E-16	-5.93E-15	-7.16E-15	-1.96E-14	-1.30E-14	-2.74E-14	-4.33E-14	-2.70E-14
1.04E-16	-1.93E-14	-8.95E-15	6.23E-15	5.04E-15	4.33E-15	6.62E-15	3.19E-15	-6.41E-16	-1.24E-14	-2.25E-15	-2.63E-14	-2.10E-15	-1.67E-14	3.75E-15	4.06E-15	4.88E-15	-1.01E-15	-5.82E-15	-7.32E-15	-2.02E-14	-1.28E-14	-2.74E-14	-4.37E-14	-2.71E-14
1.63E-16	-1.96E-14	-9.21E-15	6.16E-15	5.07E-15	4.54E-15	6.81E-15	3.48E-15	-5.35E-16	-1.23E-14	-1.81E-15	-2.62E-14	-1.97E-15	-1.66E-14	3.68E-15	4.19E-15	4.95E-15	-1.08E-15	-5.66E-15	-7.43E-15	-2.07E-14	-1.25E-14	-2.74E-14	-4.41E-14	-2.72E-14
2.44E-16	-1.98E-14	-9.40E-15	6.10E-15	5.11E-15	4.72E-15	7.00E-15	3.73E-15	-4.43E-16	-1.23E-14	-1.37E-15	-2.60E-14	-1.81E-15	-1.64E-14	3.61E-15	4.33E-15	5.01E-15	-1.13E-15	-5.45E-15	-7.50E-15	-2.11E-14	-1.23E-14	-2.72E-14	-4.44E-14	-2.71E-14
3.48E-16	-2.00E-14	-9.52E-15	6.03E-15	5.14E-15	4.89E-15	7.17E-15	3.93E-15	-3.66E-16	-1.22E-14	-9.29E-16	-2.57E-14	-1.63E-15	-1.62E-14	3.54E-15	4.46E-15	5.05E-15	-1.17E-15	-5.20E-15	-7.52E-15	-2.14E-14	-1.20E-14	-2.70E-14	-4.47E-14	-2.70E-14
4.75E-16	-2.02E-14	-9.57E-15	5.97E-15	5.17E-15	5.02E-15	7.33E-15	4.08E-15	-3.02E-16	-1.21E-14	-4.99E-16	-2.54E-14	-1.43E-15	-1.59E-14	3.47E-15	4.60E-15	5.08E-15	-1.18E-15	-4.91E-15	-7.49E-15	-2.17E-14	-1.16E-14	-2.67E-14	-4.48E-14	-2.67E-14
6.26E-16	-2.03E-14	-9.54E-15	5.91E-15	5.20E-15	5.14E-15	7.46E-15	4.20E-15	-2.51E-16	-1.20E-14	-8.13E-17	-2.50E-14	-1.20E-15	-1.56E-14	3.40E-15	4.74E-15	5.08E-15	-1.17E-15	-4.60E-15	-7.42E-15	-2.18E-14	-1.13E-14	-2.64E-14	-4.49E-14	-2.64E-14
8.01E-16	-2.04E-14	-9.45E-15	5.85E-15	5.23E-15	5.23E-15	7.57E-15	4.26E-15	-2.15E-16	-1.18E-14	3.21E-16	-2.45E-14	-9.54E-16	-1.52E-14	3.33E-15	4.87E-15	5.07E-15	-1.14E-15	-4.25E-15	-7.32E-15	-2.19E-14	-1.09E-14	-2.59E-14	-4.48E-14	-2.60E-14
9.97E-16	-2.04E-14	-9.28E-15	5.78E-15	5.24E-15	5.28E-15	7.65E-15	4.27E-15	-1.91E-16	-1.15E-14	7.05E-16	-2.41E-14	-6.84E-16	-1.48E-14	3.26E-15	5.00E-15	5.03E-15	-1.10E-15	-3.89E-15	-7.18E-15	-2.18E-14	-1.05E-14	-2.54E-14	-4.47E-14	-2.55E-14
1.22E-15	-2.04E-14	-9.03E-15	5.72E-15	5.26E-15	5.31E-15	7.70E-15	4.24E-15	-1.80E-16	-1.13E-14	1.07E-15	-2.35E-14	-3.94E-16	-1.44E-14	3.18E-15	5.13E-15	4.97E-15	-1.04E-15	-3.52E-15	-7.01E-15	-2.17E-14	-1.01E-14	-2.49E-14	-4.45E-14	-2.49E-14
1.46E-15	-2.03E-14	-8.71E-15	5.65E-15	5.26E-15	5.31E-15	7.73E-15	4.16E-15	-1.80E-16	-1.10E-14	1.41E-15	-2.29E-14	-8.73E-17	-1.39E-14	3.10E-15	5.24E-15	4.89E-15	-9.69E-16	-3.15E-15	-6.82E-15	-2.15E-14	-9.75E-15	-2.43E-14	-4.42E-14	-2.43E-14
1.72E-15	-2.02E-14	-8.33E-15	5.57E-15	5.25E-15	5.28E-15	7.72E-15	4.03E-15	-1.93E-16	-1.07E-14	1.71E-15	-2.23E-14	2.35E-16	-1.33E-14	3.02E-15	5.35E-15	4.79E-15	-8.92E-16	-2.77E-15	-6.61E-15	-2.12E-14	-9.38E-15	-2.36E-14	-4.38E-14	-2.36E-14
1.99E-15	-2.01E-14	-7.88E-15	5.49E-15	5.24E-15	5.22E-15	7.68E-15	3.85E-15	-2.15E-16	-1.03E-14	1.99E-15	-2.16E-14	5.69E-16	-1.27E-14	2.93E-15	5.44E-15	4.66E-15	-8.10E-16	-2.41E-15	-6.38E-15	-2.08E-14	-9.02E-15	-2.29E-14	-4.33E-14	-2.28E-14
2.29E-15	-1.99E-14	-7.37E-15	5.41E-15	5.21E-15	5.13E-15	7.61E-15	3.63E-15	-2.48E-16	-9.93E-15	2.24E-15	-2.10E-14	9.11E-16	-1.21E-14	2.84E-15	5.53E-15	4.51E-15	-7.27E-16	-2.06E-15	-6.15E-15	-2.03E-14	-8.69E-15	-2.22E-14	-4.27E-14	-2.19E-14
2.59E-15	-1.96E-14	-6.80E-15	5.32E-15	5.18E-15	5.02E-15	7.50E-15	3.36E-15	-2.89E-16	-9.54E-15	2.45E-15	-2.02E-14	1.26E-15	-1.15E-14	2.74E-15	5.60E-15	4.34E-15	-6.45E-16	-1.74E-15	-5.91E-15	-1.98E-14	-8.38E-15	-2.15E-14	-4.21E-14	-2.11E-14
2.91E-15	-1.93E-14	-6.18E-15	5.22E-15	5.13E-15	4.88E-15	7.36E-15	3.05E-15	-3.39E-16	-9.14E-15	2.62E-15	-1.95E-14	1.60E-15	-1.08E-14	2.63E-15	5.66E-15	4.14E-15	-5.68E-16	-1.45E-15	-5.68E-15	-1.92E-14	-8.10E-15	-2.07E-14	-4.14E-14	-2.01E-14
3.23E-15	-1.90E-14	-5.51E-15	5.12E-15	5.07E-15	4.71E-15	7.18E-15	2.71E-15	-3.98E-16	-8.73E-15	2.75E-15	-1.88E-14	1.94E-15	-1.01E-14	2.52E-15	5.71E-15	3.92E-15	-5.01E-16	-1.20E-15	-5.45E-15	-1.86E-14	-7.87E-15	-2.00E-14	-4.06E-14	-1.92E-14
3.56E-15	-1.86E-14	-4.81E-15	5.01E-15	5.00E-15	4.52E-15	6.97E-15	2.33E-15	-4.65E-16	-8.31E-15	2.85E-15	-1.81E-14	2.28E-15	-9.45E-15	2.40E-15	5.74E-15	3.68E-15	-4.48E-16	-9.96E-16	-5.24E-15	-1.79E-14	-7.67E-15	-1.92E-14	-3.97E-14	-1.82E-14
3.89E-15	-1.82E-14	-4.07E-15	4.90E-15	4.91E-15	4.31E-15	6.73E-15	1.92E-15	-5.40E-16	-7.90E-15	2.90E-15	-1.74E-14	2.59E-15	-8.74E-15	2.28E-15	5.75E-15	3.42E-15	-4.13E-16	-8.43E-16	-5.05E-15	-1.72E-14	-7.52E-15	-1.85E-14	-3.88E-14	-1.72E-14
4.21E-15	-1.77E-14	-3.31E-15	4.78E-15	4.82E-15	4.09E-15	6.45E-15	1.48E-15	-6.22E-16	-7.49E-15	2.92E-15	-1.66E-14	2.88E-15	-8.03E-15	2.15E-15	5.75E-15	3.13E-15	-3.99E-16	-7.45E-16	-4.89E-15	-1.65E-14	-7.42E-15	-1.78E-14	-3.78E-14	-1.62E-14
4.54E-15	-1.72E-14	-2.52E-15	4.65E-15	4.71E-15	3.85E-15	6.15E-15	1.02E-15	-7.10E-16	-7.09E-15	2.89E-15	-1.60E-14	3.15E-15	-7.32E-15	2.01E-15	5.73E-15	2.83E-15	-4.09E-16	-7.09E-16	-4.76E-15	-1.58E-14	-7.38E-15	-1.72E-14	-3.68E-14	-1.52E-14
4.85E-15	-1.67E-14	-1.73E-15	4.52E-15	4.58E-15	3.59E-15	5.81E-15	5.43E-16	-8.06E-16	-6.70E-15	2.83E-15	-1.53E-14	3.40E-15	-6.62E-15	1.87E-15	5.70E-15	2.50E-15	-4.48E-16	-7.38E-16	-4.67E-15	-1.51E-14	-7.40E-15	-1.66E-14	-3.57E-14	-1.43E-14
5.15E-15	-1.62E-14	-9.28E-16	4.38E-15	4.45E-15	3.33E-15	5.45E-15	4.79E-17	-9.09E-16	-6.33E-15	2.72E-15	-1.47E-14	3.60E-15	-5.95E-15	1.72E-15	5.65E-15	2.16E-15	-5.18E-16	-8.36E-16	-4.63E-15	-1.44E-14	-7.47E-15	-1.61E-14	-3.46E-14	-1.34E-14
5.43E-15	-1.56E-14	-1.35E-16	4.23E-15	4.31E-15	3.06E-15	5.07E-15	-4.57E-16	-1.02E-15	-5.99E-15	2.58E-15	-1.41E-14	3.77E-15	-5.29E-15	1.56E-15	5.58E-15	1.80E-15	-6.21E-16	-1.01E-15	-4.63E-15	-1.37E-14	-7.61E-15	-1.56E-14	-3.35E-14	-1.25E-14
5.70E-15	-1.50E-14	6.47E-16	4.09E-15	4.15E-15	2.79E-15	4.66E-15	-9.68E-16	-1.14E-15	-5.68E-15	2.40E-15	-1.36E-14	3.89E-15	-4.66E-15	1.40E-15	5.50E-15	1.43E-15	-7.62E-16	-1.25E-15	-4.68E-15	-1.31E-14	-7.81E-15	-1.52E-14	-3.24E-14	-1.16E-14
5.94E-15	-1.45E-14	1.41E-15	3.93E-15	3.99E-15	2.52E-15	4.24E-15	-1.48E-15	-1.26E-15	-5.39E-15	2.18E-15	-1.31E-14	3.97E-15	-4.07E-15	1.23E-15	5.40E-15	1.04E-15	-9.41E-16	-1.57E-15	-4.79E-15	-1.25E-14	-8.07E-15	-1.49E-14	-3.13E-14	-1.08E-14
6.16E-15	-1.39E-14	2.14E-15	3.78E-15	3.81E-15	2.25E-15	3.80E-15	-1.99E-15	-1.40E-15	-5.15E-15	1.94E-15	-1.27E-14	4.00E-15	-3.52E-15	1.05E-15	5.28E-15	6.34E-16	-1.16E-15	-1.96E-15	-4.95E-15	-1.19E-14	-8.40E-15	-1.47E-14	-3.01E-14	-1.01E-14
6.34E-15	-1.33E-14	2.85E-15	3.62E-15	3.63E-15	1.99E-15	3.35E-15	-2.49E-15	-1.54E-15	-4.94E-15	1.66E-15	-1.23E-14	3.97E-15	-3.02E-15	8.68E-16	5.15E-15	2.17E-16	-1.42E-15	-2.42E-15	-5.18E-15	-1.15E-14	-8.79E-15	-1.45E-14	-2.90E-14	-9.43E-15
6.50E-15	-1.28E-14	3.51E-15	3.47E-15	3.44E-15	1.73E-15	2.89E-15	-2.99E-15	-1.69E-15	-4.77E-15	1.36E-15	-1.21E-14	3.89E-15	-2.56E-15	6.80E-16	5.01E-15	-2.12E-16	-1.72E-15	-2.96E-15	-5.46E-15	-1.11E-14	-9.24E-15	-1.44E-14	-2.79E-14	-8.85E-15
6.62E-15	-1.22E-14	4.12E-15	3.31E-15	3.25E-15	1.49E-15	2.43E-15	-3.46E-15	-1.85E-15	-4.65E-15	1.03E-15	-1.18E-14	3.75E-15	-2.17E-15	4.87E-16	4.85E-15	-6.52E-16	-2.07E-15	-3.57E-15	-5.81E-15	-1.08E-14	-9.75E-15	-1.45E-14	-2.68E-14	-8.34E-15
6.71E-15	-1.17E-14	4.68E-15	3.15E-15	3.05E-15	1.26E-15	1.97E-15	-3.92E-15	-2.03E-15	-4.58E-15	6.84E-16	-1.17E-14	3.55E-15	-1.83E-15	2.88E-16	4.67E-15	-1.10E-15	-2.45E-15	-4.24E-15	-6.21E-15	-1.05E-14	-1.03E-14	-1.46E-14	-2.58E-14	-7.92E-15
6.76E-15	-1.11E-14	5.18E-15	2.99E-15	2.84E-15	1.05E-15	1.51E-15	-4.36E-15	-2.21E-15	-4.55E-15	3.20E-16	-1.16E-14	3.29E-15	-1.56E-15	8.44E-17	4.49E-15	-1.56E-15	-2.88E-15	-4.98E-15	-6.68E-15	-1.04E-14	-1.09E-14	-1.48E-14	-2.48E-14	-7.58E-15
6.77E-15	-1.06E-14	5.62E-15	2.84E-15	2.64E-15	8.54E-16	1.05E-15	-4.77E-15	-2.41E-15	-4.57E-15	-5.80E-17	-1.16E-14	2.98E-15	-1.35E-15	-1.23E-16	4.29E-15	-2.02E-15	-3.35E-15	-5.76E-15	-7.21E-15	-1.04E-14	-1.16E-14	-1.51E-14	-2.38E-14	-7.33E-15
6.74E-15	-1.02E-14	6.00E-15	2.68E-15	2.44E-15	6.82E-16	6.11E-16	-5.16E-15	-2.62E-15	-4.65E-15	-4.45E-16	-1.16E-14	2.61E-15	-1.21E-15	-3.33E-16	4.08E-15	-2.49E-15	-3.85E-15	-6.60E-15	-7.79E-15	-1.04E-14	-1.23E-14	-1.55E-14	-2.29E-14	-7.17E-15
6.67E-15	-9.73E-15	6.30E-15	2.54E-15	2.24E-15	5.32E-16	1.81E-16	-5.52E-15	-2.85E-15	-4.77E-15	-8.38E-16	-1.17E-14	2.18E-15	-1.14E-15	-5.46E-16	3.87E-15	-2.96E-15	-4.38E-15	-7.49E-15	-8.42E-15	-1.05E-14	-1.31E-14	-1.59E-14	-2.20E-14	-7.09E-15
6.56E-15	-9.32E-15	6.54E-15	2.39E-15	2.04E-15	4.05E-16	-2.32E-16	-5.84E-15	-3.08E-15	-4.94E-15	-1.23E-15	-1.19E-14	1.70E-15	-1.14E-15	-7.62E-16	3.64E-15	-3.43E-15	-4.95E-15	-8.40E-15	-9.10E-15	-1.08E-14	-1.39E-14	-1.65E-14	-2.13E-14	-7.10E-15
6.41E-15	-8.94E-15	6.70E-15	2.25E-15	1.84E-15	3.02E-16	-6.26E-16	-6.14E-15	-3.34E-15	-5.15E-15	-1.63E-15	-1.21E-14	1.17E-15	-1.21E-15	-9.78E-16	3.41E-15	-3.91E-15	-5.54E-15	-9.35E-15	-9.82E-15	-1.11E-14	-1.47E-14	-1.71E-14	-2.05E-14	-7.20E-15
6.21E-15	-8.59E-15	6.78E-15	2.12E-15	1.65E-15	2.23E-16	-9.97E-16	-6.40E-15	-3.61E-15	-5.42E-15	-2.02E-15	-1.24E-14	6.00E-16	-1.35E-15	-1.20E-15	3.17E-15	-4.38E-15	-6.16E-15	-1.03E-14	-1.06E-14	-1.15E-14	-1.55E-14	-1.78E-14	-1.98E-14	-7.36E-15
5.98E-15	-8.29E-15	6.79E-15	1.99E-15	1.47E-15	1.69E-16	-1.34E-15	-6.63E-15	-3.89E-15	-5.72E-15	-2.40E-15	-1.28E-14	-1.32E-17	-1.56E-15	-1.41E-15	2.93E-15	-4.86E-15	-6.79E-15	-1.13E-14	-1.14E-14	-1.21E-14	-1.64E-14	-1.86E-14	-1.92E-14	-7.61E-15
5.71E-15	-8.01E-15	6.73E-15	1.87E-15	1.30E-15	1.41E-16	-1.66E-15	-6.82E-15	-4.20E-15	-6.07E-15	-2.77E-15	-1.31E-14	-6.62E-16	-1.83E-15	-1.63E-15	2.68E-15	-5.33E-15	-7.44E-15	-1.23E-14	-1.22E-14	-1.26E-14	-1.73E-14	-1.94E-14	-1.87E-14	-7.91E-15
5.40E-15	-7.78E-15	6.60E-15	1.75E-15	1.13E-15	1.37E-16	-1.95E-15	-6.98E-15	-4.51E-15	-6.45E-15	-3.12E-15	-1.36E-14	-1.34E-15	-2.17E-15	-1.85E-15	2.44E-15	-5.79E-15	-8.10E-15	-1.33E-14	-1.30E-14	-1.33E-14	-1.81E-14	-2.02E-14	-1.82E-14	-8.28E-15
5.06E-15	-7.58E-15	6.39E-15	1.64E-15	9.75E-16	1.57E-16	-2.21E-15	-7.11E-15	-4.85E-15	-6.87E-15	-3.46E-15	-1.40E-14	-2.05E-15	-2.57E-15	-2.06E-15	2.19E-15	-6.25E-15	-8.76E-15	-1.42E-14	-1.38E-14	-1.41E-14	-1.90E-14	-2.11E-14	-1.78E-14	-8.70E-15
4.69E-15	-7.42E-15	6.11E-15	1.54E-15	8.31E-16	2.00E-16	-2.43E-15	-7.21E-15	-5.20E-15	-7.32E-15	-3.78E-15	-1.45E-14	-2.77E-15	-3.02E-15	-2.27E-15	1.95E-15	-6.70E-15	-9.42E-15	-1.52E-14	-1.47E-14	-1.49E-14	-1.99E-14	-2.20E-14	-1.75E-14	-9.17E-15
4.29E-15	-7.30E-15	5.77E-15	1.44E-15	6.98E-16	2.65E-16	-2.62E-15	-7.28E-15	-5.56E-15	-7.80E-15	-4.08E-15	-1.50E-14	-3.50E-15	-3.52E-15	-2.48E-15	1.70E-15	-7.14E-15	-1.01E-14	-1.61E-14	-1.55E-14	-1.57E-14	-2.07E-14	-2.29E-14	-1.72E-14	-9.67E-15
3.87E-15	-7.20E-15	5.37E-15	1.35E-15	5.77E-16	3.49E-16	-2.77E-15	-7.32E-15	-5.94E-15	-8.30E-15	-4.36E-15	-1.54E-14	-4.24E-15	-4.07E-15	-2.69E-15	1.46E-15	-7.57E-15	-1.07E-14	-1.69E-14	-1.63E-14	-1.66E-14	-2.15E-14	-2.38E-14	-1.70E-14	-1.02E-14
3.42E-15	-7.14E-15	4.92E-15	1.27E-15	4.67E-16	4.49E-16	-2.89E-15	-7.34E-15	-6.34E-15	-8.83E-15	-4.61E-15	-1.59E-14	-4.97E-15	-4.66E-15	-2.89E-15	1.21E-15	-7.99E-15	-1.13E-14	-1.78E-14	-1.71E-14	-1.75E-14	-2.23E-14	-2.47E-14	-1.69E-14	-1.07E-14
2.95E-15	-7.11E-15	4.41E-15	1.19E-15	3.70E-16	5.65E-16	-2.97E-15	-7.33E-15	-6.75E-15	-9.36E-15	-4.84E-15	-1.64E-14	-5.70E-15	-5.28E-15	-3.10E-15	9.74E-16	-8.39E-15	-1.19E-14	-1.85E-14	-1.79E-14	-1.85E-14	-2.30E-14	-2.56E-14	-1.68E-14	-1.13E-14
2.47E-15	-7.10E-15	3.86E-15	1.11E-15	2.86E-16	6.94E-16	-3.02E-15	-7.30E-15	-7.17E-15	-9.91E-15	-5.04E-15	-1.69E-14	-6.41E-15	-5.93E-15	-3.29E-15	7.37E-16	-8.79E-15	-1.25E-14	-1.92E-14	-1.86E-14	-1.95E-14	-2.38E-14	-2.65E-14	-1.67E-14	-1.19E-14
1.97E-15	-7.12E-15	3.27E-15	1.03E-15	2.14E-16	8.32E-16	-3.04E-15	-7.26E-15	-7.61E-15	-1.05E-14	-5.21E-15	-1.73E-14	-7.10E-15	-6.60E-15	-3.49E-15	5.02E-16	-9.16E-15	-1.31E-14	-1.99E-14	-1.93E-14	-2.04E-14	-2.44E-14	-2.73E-14	-1.67E-14	-1.24E-14
1.47E-15	-7.16E-15	2.64E-15	9.63E-16	1.55E-16	9.78E-16	-3.02E-15	-7.20E-15	-8.05E-15	-1.10E-14	-5.36E-15	-1.77E-14	-7.77E-15	-7.28E-15	-3.67E-15	2.72E-16	-9.53E-15	-1.36E-14	-2.04E-14	-2.00E-14	-2.14E-14	-2.50E-14	-2.81E-14	-1.68E-14	-1.30E-14
9.65E-16	-7.21E-15	1.99E-15	8.95E-16	1.07E-16	1.13E-15	-2.97E-15	-7.13E-15	-8.50E-15	-1.16E-14	-5.48E-15	-1.81E-14	-8.39E-15	-7.97E-15	-3.86E-15	4.61E-17	-9.87E-15	-1.40E-14	-2.09E-14	-2.06E-14	-2.23E-14	-2.56E-14	-2.89E-14	-1.68E-14	-1.35E-14
4.61E-16	-7.28E-15	1.32E-15	8.28E-16	7.08E-17	1.28E-15	-2.89E-15	-7.05E-15	-8.96E-15	-1.21E-14	-5.58E-15	-1.84E-14	-8.98E-15	-8.66E-15	-4.03E-15	-1.77E-16	-1.02E-14	-1.45E-14	-2.13E-14	-2.11E-14	-2.33E-14	-2.61E-14	-2.96E-14	-1.69E-14	-1.39E-14
-3.93E-17	-7.35E-15	6.33E-16	7.61E-16	4.43E-17	1.43E-15	-2.78E-15	-6.97E-15	-9.42E-15	-1.26E-14	-5.66E-15	-1.87E-14	-9.52E-15	-9.34E-15	-4.21E-15	-3.99E-16	-1.05E-14	-1.48E-14	-2.17E-14	-2.16E-14	-2.42E-14	-2.65E-14	-3.02E-14	-1.71E-14	-1.44E-14
-5.32E-16	-7.43E-15	-6.20E-17	6.95E-16	2.69E-17	1.58E-15	-2.65E-15	-6.88E-15	-9.89E-15	-1.31E-14	-5.71E-15	-1.89E-14	-1.00E-14	-1.00E-14	-4.38E-15	-6.19E-16	-1.08E-14	-1.52E-14	-2.19E-14	-2.20E-14	-2.50E-14	-2.69E-14	-3.07E-14	-1.72E-14	-1.48E-14
-1.01E-15	-7.52E-15	-7.59E-16	6.29E-16	1.78E-17	1.72E-15	-2.50E-15	-6.80E-15	-1.04E-14	-1.36E-14	-5.74E-15	-1.90E-14	-1.05E-14	-1.07E-14	-4.54E-15	-8.38E-16	-1.11E-14	-1.54E-14	-2.21E-14	-2.23E-14	-2.58E-14	-2.72E-14	-3.12E-14	-1.73E-14	-1.51E-14
-1.48E-15	-7.60E-15	-1.45E-15	5.62E-16	1.59E-17	1.85E-15	-2.32E-15	-6.72E-15	-1.08E-14	-1.41E-14	-5.75E-15	-1.91E-14	-1.08E-14	-1.13E-14	-4.70E-15	-1.06E-15	-1.13E-14	-1.57E-14	-2.22E-14	-2.25E-14	-2.65E-14	-2.74E-14	-3.15E-14	-1.75E-14	-1.54E-14
-1.93E-15	-7.67E-15	-2.13E-15	4.93E-16	1.99E-17	1.96E-15	-2.13E-15	-6.64E-15	-1.13E-14	-1.45E-14	-5.74E-15	-1.91E-14	-1.12E-14	-1.19E-14	-4.85E-15	-1.27E-15	-1.16E-14	-1.58E-14	-2.22E-14	-2.27E-14	-2.72E-14	-2.76E-14	-3.18E-14	-1.76E-14	-1.56E-14
-2.35E-15	-7.73E-15	-2.79E-15	4.22E-16	2.91E-17	2.06E-15	-1.93E-15	-6.57E-15	-1.17E-14	-1.49E-14	-5.72E-15	-1.91E-14	-1.14E-14	-1.24E-14	-4.99E-15	-1.49E-15	-1.18E-14	-1.60E-14	-2.21E-14	-2.27E-14	-2.78E-14	-2.77E-14	-3.20E-14	-1.78E-14	-1.57E-14
-2.75E-15	-7.79E-15	-3.44E-15	3.50E-16	4.20E-17	2.15E-15	-1.71E-15	-6.52E-15	-1.22E-14	-1.53E-14	-5.69E-15	-1.89E-14	-1.16E-14	-1.29E-14	-5.13E-15	-1.71E-15	-1.19E-14	-1.60E-14	-2.19E-14	-2.27E-14	-2.83E-14	-2.77E-14	-3.21E-14	-1.79E-14	-1.58E-14
-3.13E-15	-7.82E-15	-4.05E-15	2.75E-16	5.69E-17	2.21E-15	-1.48E-15	-6.47E-15	-1.26E-14	-1.56E-14	-5.64E-15	-1.87E-14	-1.17E-14	-1.33E-14	-5.27E-15	-1.93E-15	-1.21E-14	-1.60E-14	-2.17E-14	-2.27E-14	-2.87E-14	-2.77E-14	-3.21E-14	-1.80E-14	-1.58E-14
-3.47E-15	-7.84E-15	-4.63E-15	1.96E-16	7.23E-17	2.25E-15	-1.25E-15	-6.44E-15	-1.30E-14	-1.59E-14	-5.59E-15	-1.85E-14	-1.18E-14	-1.37E-14	-5.39E-15	-2.15E-15	-1.22E-14	-1.60E-14	-2.14E-14	-2.25E-14	-2.90E-14	-2.76E-14	-3.20E-14	-1.81E-14	-1.58E-14
-3.79E-15	-7.84E-15	-5.18E-15	1.13E-16	8.71E-17	2.27E-15	-1.02E-15	-6.43E-15	-1.34E-14	-1.62E-14	-5.53E-15	-1.81E-14	-1.18E-14	-1.41E-14	-5.51E-15	-2.37E-15	-1.24E-14	-1.59E-14	-2.10E-14	-2.22E-14	-2.93E-14	-2.74E-14	-3.18E-14	-1.81E-14	-1.57E-14
-4.07E-15	-7.81E-15	-5.68E-15	2.72E-17	1.00E-16	2.27E-15	-7.85E-16	-6.42E-15	-1.38E-14	-1.64E-14	-5.47E-15	-1.77E-14	-1.18E-14	-1.43E-14	-5.62E-15	-2.60E-15	-1.24E-14	-1.58E-14	-2.06E-14	-2.19E-14	-2.94E-14	-2.72E-14	-3.15E-14	-1.81E-14	-1.55E-14
-4.31E-15	-7.76E-15	-6.14E-15	-6.21E-17	1.09E-16	2.24E-15	-5.55E-16	-6.44E-15	-1.41E-14	-1.66E-14	-5.41E-15	-1.72E-14	-1.17E-14	-1.46E-14	-5.72E-15	-2.83E-15	-1.25E-14	-1.56E-14	-2.01E-14	-2.15E-14	-2.95E-14	-2.69E-14	-3.12E-14	-1.81E-14	-1.52E-14
-4.53E-15	-7.68E-15	-6.56E-15	-1.55E-16	1.11E-16	2.18E-15	-3.31E-16	-6.47E-15	-1.45E-14	-1.67E-14	-5.35E-15	-1.67E-14	-1.15E-14	-1.47E-14	-5.82E-15	-3.07E-15	-1.26E-14	-1.53E-14	-1.95E-14	-2.10E-14	-2.94E-14	-2.65E-14	-3.07E-14	-1.80E-14	-1.49E-14
-4.70E-15	-7.58E-15	-6.93E-15	-2.51E-16	1.07E-16	2.10E-15	-1.16E-16	-6.52E-15	-1.48E-14	-1.68E-14	-5.29E-15	-1.61E-14	-1.13E-14	-1.48E-14	-5.90E-15	-3.31E-15	-1.26E-14	-1.51E-14	-1.90E-14	-2.05E-14	-2.93E-14	-2.61E-14	-3.01E-14	-1.79E-14	-1.45E-14
-4.84E-15	-7.45E-15	-7.24E-15	-3.51E-16	9.68E-17	2.00E-15	8.80E-17	-6.58E-15	-1.50E-14	-1.68E-14	-5.23E-15	-1.54E-14	-1.10E-14	-1.48E-14	-5.98E-15	-3.55E-15	-1.26E-14	-1.48E-14	-1.83E-14	-1.99E-14	-2.91E-14	-2.56E-14	-2.95E-14	-1.77E-14	-1.41E-14
-4.95E-15	-7.28E-15	-7.51E-15	-4.53E-16	7.70E-17	1.86E-15	2.79E-16	-6.65E-15	-1.53E-14	-1.68E-14	-5.18E-15	-1.47E-14	-1.07E-14	-1.48E-14	-6.04E-15	-3.80E-15	-1.25E-14	-1.44E-14	-1.77E-14	-1.93E-14	-2.88E-14	-2.51E-14	-2.88E-14	-1.75E-14	-1.36E-14
-5.01E-15	-7.09E-15	-7.72E-15	-5.58E-16	4.70E-17	1.70E-15	4.55E-16	-6.74E-15	-1.54E-14	-1.68E-14	-5.13E-15	-1.40E-14	-1.03E-14	-1.46E-14	-6.10E-15	-4.05E-15	-1.25E-14	-1.41E-14	-1.70E-14	-1.86E-14	-2.85E-14	-2.45E-14	-2.80E-14	-1.72E-14	-1.31E-14
-5.05E-15	-6.87E-15	-7.88E-15	-6.65E-16	6.14E-18	1.52E-15	6.14E-16	-6.83E-15	-1.56E-14	-1.67E-14	-5.09E-15	-1.32E-14	-9.95E-15	-1.45E-14	-6.14E-15	-4.31E-15	-1.24E-14	-1.37E-14	-1.63E-14	-1.78E-14	-2.80E-14	-2.39E-14	-2.71E-14	-1.69E-14	-1.25E-14
-5.05E-15	-6.63E-15	-7.98E-15	-7.73E-16	-4.60E-17	1.32E-15	7.54E-16	-6.93E-15	-1.57E-14	-1.65E-14	-5.05E-15	-1.24E-14	-9.53E-15	-1.42E-14	-6.18E-15	-4.57E-15	-1.23E-14	-1.33E-14	-1.56E-14	-1.71E-14	-2.75E-14	-2.33E-14	-2.62E-14	-1.65E-14	-1.19E-14
-5.01E-15	-6.35E-15	-8.04E-15	-8.82E-16	-1.11E-16	1.09E-15	8.75E-16	-7.04E-15	-1.58E-14	-1.63E-14	-5.02E-15	-1.15E-14	-9.09E-15	-1.39E-14	-6.20E-15	-4.83E-15	-1.21E-14	-1.29E-14	-1.49E-14	-1.63E-14	-2.69E-14	-2.26E-14	-2.52E-14	-1.61E-14	-1.13E-14
-4.94E-15	-6.05E-15	-8.04E-15	-9.91E-16	-1.89E-16	8.51E-16	9.75E-16	-7.15E-15	-1.58E-14	-1.61E-14	-5.00E-15	-1.07E-14	-8.63E-15	-1.35E-14	-6.21E-15	-5.10E-15	-1.20E-14	-1.25E-14	-1.42E-14	-1.54E-14	-2.63E-14	-2.19E-14	-2.42E-14	-1.57E-14	-1.06E-14
-4.85E-15	-5.73E-15	-7.99E-15	-1.10E-15	-2.81E-16	5.91E-16	1.05E-15	-7.26E-15	-1.58E-14	-1.58E-14	-4.99E-15	-9.80E-15	-8.15E-15	-1.31E-14	-6.21E-15	-5.36E-15	-1.18E-14	-1.20E-14	-1.35E-14	-1.46E-14	-2.56E-14	-2.12E-14	-2.32E-14	-1.52E-14	-9.97E-15
-4.72E-15	-5.38E-15	-7.90E-15	-1.21E-15	-3.87E-16	3.15E-16	1.11E-15	-7.36E-15	-1.58E-14	-1.55E-14	-4.98E-15	-8.92E-15	-7.67E-15	-1.27E-14	-6.19E-15	-5.62E-15	-1.16E-14	-1.16E-14	-1.28E-14	-1.37E-14	-2.49E-14	-2.05E-14	-2.21E-14	-1.46E-14	-9.29E-15
-4.58E-15	-5.01E-15	-7.76E-15	-1.31E-15	-5.06E-16	2.64E-17	1.14E-15	-7.46E-15	-1.57E-14	-1.52E-14	-4.97E-15	-8.04E-15	-7.19E-15	-1.22E-14	-6.16E-15	-5.89E-15	-1.14E-14	-1.12E-14	-1.22E-14	-1.29E-14	-2.41E-14	-1.97E-14	-2.10E-14	-1.40E-14	-8.62E-15
-4.40E-15	-4.63E-15	-7.57E-15	-1.42E-15	-6.39E-16	-2.72E-16	1.16E-15	-7.56E-15	-1.56E-14	-1.48E-14	-4.97E-15	-7.17E-15	-6.71E-15	-1.16E-14	-6.12E-15	-6.14E-15	-1.12E-14	-1.07E-14	-1.15E-14	-1.20E-14	-2.33E-14	-1.90E-14	-1.98E-14	-1.34E-14	-7.95E-15
-4.21E-15	-4.23E-15	-7.35E-15	-1.52E-15	-7.86E-16	-5.77E-16	1.15E-15	-7.64E-15	-1.54E-14	-1.44E-14	-4.97E-15	-6.31E-15	-6.24E-15	-1.10E-14	-6.07E-15	-6.40E-15	-1.09E-14	-1.03E-14	-1.09E-14	-1.12E-14	-2.25E-14	-1.82E-14	-1.87E-14	-1.27E-14	-7.29E-15
-4.00E-15	-3.81E-15	-7.09E-15	-1.61E-15	-9.47E-16	-8.86E-16	1.12E-15	-7.70E-15	-1.52E-14	-1.39E-14	-4.97E-15	-5.47E-15	-5.78E-15	-1.04E-14	-6.01E-15	-6.65E-15	-1.06E-14	-9.92E-15	-1.03E-14	-1.04E-14	-2.16E-14	-1.74E-14	-1.76E-14	-1.20E-14	-6.65E-15
-3.77E-15	-3.39E-15	-6.80E-15	-1.70E-15	-1.12E-15	-1.20E-15	1.07E-15	-7.75E-15	-1.49E-14	-1.34E-14	-4.97E-15	-4.65E-15	-5.34E-15	-9.76E-15	-5.93E-15	-6.88E-15	-1.03E-14	-9.54E-15	-9.72E-15	-9.57E-15	-2.08E-14	-1.66E-14	-1.64E-14	-1.13E-14	-6.03E-15
-3.53E-15	-2.96E-15	-6.48E-15	-1.79E-15	-1.31E-15	-1.50E-15	1.00E-15	-7.78E-15	-1.46E-14	-1.29E-14	-4.97E-15	-3.86E-15	-4.92E-15	-9.09E-15	-5.84E-15	-7.11E-15	-1.00E-14	-9.17E-15	-9.18E-15	-8.79E-15	-1.99E-14	-1.59E-14	-1.53E-14	-1.05E-14	-5.44E-15
-3.27E-15	-2.52E-15	-6.13E-15	-1.87E-15	-1.50E-15	-1.81E-15	9.19E-16	-7.79E-15	-1.43E-14	-1.24E-14	-4.97E-15	-3.11E-15	-4.53E-15	-8.41E-15	-5.73E-15	-7.32E-15	-9.70E-15	-8.83E-15	-8.68E-15	-8.05E-15	-1.91E-14	-1.51E-14	-1.42E-14	-9.77E-15	-4.88E-15
-3.01E-15	-2.08E-15	-5.76E-15	-1.95E-15	-1.71E-15	-2.10E-15	8.20E-16	-7.77E-15	-1.39E-14	-1.18E-14	-4.96E-15	-2.38E-15	-4.16E-15	-7.72E-15	-5.62E-15	-7.52E-15	-9.36E-15	-8.50E-15	-8.21E-15	-7.34E-15	-1.82E-14	-1.43E-14	-1.31E-14	-8.99E-15	-4.36E-15
-2.75E-15	-1.64E-15	-5.37E-15	-2.02E-15	-1.92E-15	-2.39E-15	7.07E-16	-7.73E-15	-1.35E-14	-1.12E-14	-4.94E-15	-1.70E-15	-3.82E-15	-7.02E-15	-5.49E-15	-7.70E-15	-9.01E-15	-8.20E-15	-7.78E-15	-6.67E-15	-1.74E-14	-1.36E-14	-1.21E-14	-8.20E-15	-3.87E-15
-2.48E-15	-1.21E-15	-4.96E-15	-2.08E-15	-2.14E-15	-2.66E-15	5.82E-16	-7.66E-15	-1.30E-14	-1.06E-14	-4.92E-15	-1.07E-15	-3.51E-15	-6.33E-15	-5.35E-15	-7.86E-15	-8.65E-15	-7.92E-15	-7.38E-15	-6.05E-15	-1.65E-14	-1.29E-14	-1.11E-14	-7.40E-15	-3.43E-15
-2.21E-15	-7.88E-16	-4.54E-15	-2.13E-15	-2.37E-15	-2.91E-15	4.48E-16	-7.56E-15	-1.26E-14	-9.94E-15	-4.88E-15	-4.76E-16	-3.24E-15	-5.63E-15	-5.21E-15	-8.00E-15	-8.27E-15	-7.66E-15	-7.01E-15	-5.46E-15	-1.57E-14	-1.21E-14	-1.01E-14	-6.60E-15	-3.04E-15
-1.94E-15	-3.74E-16	-4.11E-15	-2.17E-15	-2.60E-15	-3.14E-15	3.07E-16	-7.43E-15	-1.20E-14	-9.29E-15	-4.84E-15	6.84E-17	-3.00E-15	-4.95E-15	-5.05E-15	-8.11E-15	-7.90E-15	-7.43E-15	-6.68E-15	-4.93E-15	-1.50E-14	-1.14E-14	-9.15E-15	-5.81E-15	-2.69E-15
-1.68E-15	2.78E-17	-3.68E-15	-2.20E-15	-2.83E-15	-3.36E-15	1.60E-16	-7.28E-15	-1.15E-14	-8.63E-15	-4.79E-15	5.64E-16	-2.80E-15	-4.28E-15	-4.88E-15	-8.20E-15	-7.51E-15	-7.22E-15	-6.37E-15	-4.44E-15	-1.42E-14	-1.08E-14	-8.27E-15	-5.02E-15	-2.39E-15
-1.42E-15	4.15E-16	-3.24E-15	-2.23E-15	-3.06E-15	-3.55E-15	8.79E-18	-7.09E-15	-1.10E-14	-7.96E-15	-4.72E-15	1.01E-15	-2.63E-15	-3.63E-15	-4.71E-15	-8.26E-15	-7.12E-15	-7.03E-15	-6.10E-15	-4.00E-15	-1.35E-14	-1.01E-14	-7.45E-15	-4.25E-15	-2.14E-15
-1.17E-15	7.84E-16	-2.81E-15	-2.24E-15	-3.29E-15	-3.72E-15	-1.43E-16	-6.88E-15	-1.04E-14	-7.28E-15	-4.64E-15	1.41E-15	-2.50E-15	-3.01E-15	-4.53E-15	-8.29E-15	-6.73E-15	-6.87E-15	-5.85E-15	-3.62E-15	-1.28E-14	-9.46E-15	-6.68E-15	-3.50E-15	-1.94E-15
-9.35E-16	1.13E-15	-2.38E-15	-2.24E-15	-3.51E-15	-3.86E-15	-2.94E-16	-6.64E-15	-9.80E-15	-6.60E-15	-4.55E-15	1.75E-15	-2.41E-15	-2.41E-15	-4.35E-15	-8.30E-15	-6.34E-15	-6.72E-15	-5.63E-15	-3.28E-15	-1.22E-14	-8.85E-15	-5.97E-15	-2.77E-15	-1.79E-15
-7.08E-16	1.46E-15	-1.95E-15	-2.24E-15	-3.73E-15	-3.98E-15	-4.42E-16	-6.38E-15	-9.20E-15	-5.92E-15	-4.45E-15	2.05E-15	-2.35E-15	-1.84E-15	-4.16E-15	-8.27E-15	-5.95E-15	-6.59E-15	-5.43E-15	-2.99E-15	-1.16E-14	-8.27E-15	-5.32E-15	-2.06E-15	-1.69E-15
-4.94E-16	1.77E-15	-1.52E-15	-2.22E-15	-3.94E-15	-4.06E-15	-5.86E-16	-6.09E-15	-8.60E-15	-5.25E-15	-4.34E-15	2.30E-15	-2.32E-15	-1.30E-15	-3.97E-15	-8.21E-15	-5.56E-15	-6.49E-15	-5.26E-15	-2.75E-15	-1.10E-14	-7.71E-15	-4.74E-15	-1.38E-15	-1.64E-15
-2.94E-16	2.05E-15	-1.11E-15	-2.19E-15	-4.15E-15	-4.12E-15	-7.22E-16	-5.78E-15	-7.99E-15	-4.58E-15	-4.21E-15	2.50E-15	-2.32E-15	-8.04E-16	-3.78E-15	-8.12E-15	-5.18E-15	-6.39E-15	-5.10E-15	-2.56E-15	-1.05E-14	-7.18E-15	-4.22E-15	-7.37E-16	-1.64E-15
-1.07E-16	2.31E-15	-7.05E-16	-2.15E-15	-4.34E-15	-4.15E-15	-8.51E-16	-5.46E-15	-7.39E-15	-3.93E-15	-4.08E-15	2.65E-15	-2.35E-15	-3.43E-16	-3.59E-15	-8.00E-15	-4.80E-15	-6.31E-15	-4.95E-15	-2.42E-15	-1.00E-14	-6.68E-15	-3.77E-15	-1.30E-16	-1.69E-15
6.47E-17	2.55E-15	-3.12E-16	-2.10E-15	-4.52E-15	-4.16E-15	-9.72E-16	-5.12E-15	-6.79E-15	-3.29E-15	-3.93E-15	2.76E-15	-2.41E-15	7.60E-17	-3.40E-15	-7.85E-15	-4.43E-15	-6.24E-15	-4.83E-15	-2.32E-15	-9.58E-15	-6.21E-15	-3.39E-15	4.38E-16	-1.79E-15
2.21E-16	2.76E-15	6.86E-17	-2.05E-15	-4.69E-15	-4.13E-15	-1.08E-15	-4.77E-15	-6.20E-15	-2.67E-15	-3.78E-15	2.83E-15	-2.49E-15	4.53E-16	-3.21E-15	-7.67E-15	-4.07E-15	-6.19E-15	-4.71E-15	-2.26E-15	-9.19E-15	-5.77E-15	-3.07E-15	9.64E-16	-1.92E-15
3.61E-16	2.94E-15	4.36E-16	-1.98E-15	-4.84E-15	-4.09E-15	-1.18E-15	-4.42E-15	-5.62E-15	-2.07E-15	-3.63E-15	2.85E-15	-2.59E-15	7.86E-16	-3.03E-15	-7.46E-15	-3.73E-15	-6.14E-15	-4.61E-15	-2.24E-15	-8.84E-15	-5.36E-15	-2.83E-15	1.45E-15	-2.10E-15
4.86E-16	3.10E-15	7.90E-16	-1.91E-15	-4.98E-15	-4.01E-15	-1.27E-15	-4.06E-15	-5.07E-15	-1.50E-15	-3.48E-15	2.84E-15	-2.72E-15	1.08E-15	-2.85E-15	-7.22E-15	-3.40E-15	-6.10E-15	-4.53E-15	-2.27E-15	-8.54E-15	-4.98E-15	-2.65E-15	1.88E-15	-2.31E-15
5.96E-16	3.24E-15	1.13E-15	-1.83E-15	-5.10E-15	-3.91E-15	-1.35E-15	-3.71E-15	-4.54E-15	-9.58E-16	-3.32E-15	2.79E-15	-2.86E-15	1.32E-15	-2.69E-15	-6.96E-15	-3.08E-15	-6.06E-15	-4.45E-15	-2.33E-15	-8.27E-15	-4.64E-15	-2.54E-15	2.27E-15	-2.56E-15
6.92E-16	3.35E-15	1.46E-15	-1.75E-15	-5.20E-15	-3.80E-15	-1.41E-15	-3.36E-15	-4.03E-15	-4.51E-16	-3.17E-15	2.71E-15	-3.01E-15	1.52E-15	-2.53E-15	-6.68E-15	-2.78E-15	-6.03E-15	-4.38E-15	-2.42E-15	-8.05E-15	-4.33E-15	-2.49E-15	2.60E-15	-2.84E-15
7.75E-16	3.44E-15	1.77E-15	-1.65E-15	-5.29E-15	-3.66E-15	-1.46E-15	-3.02E-15	-3.55E-15	1.81E-17	-3.02E-15	2.60E-15	-3.18E-15	1.67E-15	-2.38E-15	-6.37E-15	-2.51E-15	-6.00E-15	-4.31E-15	-2.54E-15	-7.86E-15	-4.05E-15	-2.51E-15	2.89E-15	-3.15E-15
8.43E-16	3.51E-15	2.07E-15	-1.56E-15	-5.36E-15	-3.50E-15	-1.50E-15	-2.70E-15	-3.11E-15	4.45E-16	-2.89E-15	2.46E-15	-3.35E-15	1.78E-15	-2.25E-15	-6.05E-15	-2.25E-15	-5.97E-15	-4.26E-15	-2.69E-15	-7.71E-15	-3.80E-15	-2.59E-15	3.12E-15	-3.49E-15
9.00E-16	3.56E-15	2.36E-15	-1.46E-15	-5.41E-15	-3.34E-15	-1.53E-15	-2.40E-15	-2.71E-15	8.29E-16	-2.76E-15	2.29E-15	-3.54E-15	1.84E-15	-2.12E-15	-5.72E-15	-2.02E-15	-5.94E-15	-4.22E-15	-2.87E-15	-7.59E-15	-3.59E-15	-2.73E-15	3.30E-15	-3.85E-15
9.46E-16	3.59E-15	2.63E-15	-1.36E-15	-5.44E-15	-3.16E-15	-1.55E-15	-2.12E-15	-2.35E-15	1.16E-15	-2.65E-15	2.10E-15	-3.72E-15	1.86E-15	-2.02E-15	-5.37E-15	-1.81E-15	-5.91E-15	-4.19E-15	-3.08E-15	-7.51E-15	-3.41E-15	-2.92E-15	3.43E-15	-4.22E-15
9.82E-16	3.61E-15	2.90E-15	-1.26E-15	-5.46E-15	-2.97E-15	-1.56E-15	-1.87E-15	-2.03E-15	1.45E-15	-2.56E-15	1.88E-15	-3.91E-15	1.84E-15	-1.92E-15	-5.02E-15	-1.63E-15	-5.89E-15	-4.17E-15	-3.31E-15	-7.47E-15	-3.27E-15	-3.17E-15	3.50E-15	-4.62E-15
1.01E-15	3.61E-15	3.15E-15	-1.15E-15	-5.46E-15	-2.77E-15	-1.56E-15	-1.65E-15	-1.75E-15	1.68E-15	-2.49E-15	1.65E-15	-4.10E-15	1.78E-15	-1.84E-15	-4.67E-15	-1.48E-15	-5.86E-15	-4.16E-15	-3.55E-15	-7.45E-15	-3.16E-15	-3.48E-15	3.52E-15	-5.02E-15
1.03E-15	3.60E-15	3.40E-15	-1.05E-15	-5.44E-15	-2.58E-15	-1.56E-15	-1.47E-15	-1.52E-15	1.86E-15	-2.44E-15	1.40E-15	-4.29E-15	1.68E-15	-1.78E-15	-4.31E-15	-1.36E-15	-5.83E-15	-4.17E-15	-3.82E-15	-7.46E-15	-3.09E-15	-3.83E-15	3.49E-15	-5.43E-15
1.04E-15	3.58E-15	3.63E-15	-9.54E-16	-5.41E-15	-2.39E-15	-1.55E-15	-1.33E-15	-1.35E-15	1.98E-15	-2.42E-15	1.13E-15	-4.48E-15	1.54E-15	-1.74E-15	-3.96E-15	-1.26E-15	-5.80E-15	-4.19E-15	-4.10E-15	-7.50E-15	-3.05E-15	-4.22E-15	3.41E-15	-5.84E-15
1.04E-15	3.56E-15	3.86E-15	-8.60E-16	-5.36E-15	-2.20E-15	-1.53E-15	-1.23E-15	-1.22E-15	2.04E-15	-2.43E-15	8.50E-16	-4.67E-15	1.37E-15	-1.72E-15	-3.62E-15	-1.20E-15	-5.77E-15	-4.23E-15	-4.39E-15	-7.56E-15	-3.05E-15	-4.66E-15	3.27E-15	-6.26E-15
1.04E-15	3.53E-15	4.08E-15	-7.71E-16	-5.31E-15	-2.03E-15	-1.52E-15	-1.17E-15	-1.15E-15	2.04E-15	-2.47E-15	5.56E-16	-4.85E-15	1.16E-15	-1.71E-15	-3.28E-15	-1.17E-15	-5.75E-15	-4.28E-15	-4.70E-15	-7.65E-15	-3.08E-15	-5.13E-15	3.09E-15	-6.67E-15
1.03E-15	3.49E-15	4.28E-15	-6.91E-16	-5.24E-15	-1.87E-15	-1.51E-15	-1.17E-15	-1.12E-15	1.98E-15	-2.55E-15	2.51E-16	-5.03E-15	9.22E-16	-1.72E-15	-2.97E-15	-1.17E-15	-5.72E-15	-4.36E-15	-5.02E-15	-7.76E-15	-3.14E-15	-5.63E-15	2.85E-15	-7.08E-15
1.02E-15	3.45E-15	4.48E-15	-6.20E-16	-5.16E-15	-1.73E-15	-1.50E-15	-1.22E-15	-1.16E-15	1.86E-15	-2.66E-15	-6.42E-17	-5.20E-15	6.56E-16	-1.76E-15	-2.68E-15	-1.20E-15	-5.70E-15	-4.46E-15	-5.35E-15	-7.89E-15	-3.25E-15	-6.17E-15	2.57E-15	-7.49E-15
1.00E-15	3.41E-15	4.68E-15	-5.59E-16	-5.07E-15	-1.61E-15	-1.50E-15	-1.31E-15	-1.24E-15	1.68E-15	-2.81E-15	-3.88E-16	-5.37E-15	3.64E-16	-1.81E-15	-2.40E-15	-1.26E-15	-5.68E-15	-4.59E-15	-5.70E-15	-8.04E-15	-3.38E-15	-6.73E-15	2.25E-15	-7.88E-15
9.83E-16	3.38E-15	4.86E-15	-5.09E-16	-4.98E-15	-1.51E-15	-1.51E-15	-1.46E-15	-1.38E-15	1.43E-15	-2.99E-15	-7.20E-16	-5.54E-15	4.85E-17	-1.88E-15	-2.16E-15	-1.36E-15	-5.67E-15	-4.74E-15	-6.05E-15	-8.20E-15	-3.55E-15	-7.31E-15	1.88E-15	-8.25E-15
9.61E-16	3.34E-15	5.04E-15	-4.72E-16	-4.88E-15	-1.44E-15	-1.53E-15	-1.67E-15	-1.57E-15	1.13E-15	-3.22E-15	-1.06E-15	-5.71E-15	-2.88E-16	-1.97E-15	-1.94E-15	-1.49E-15	-5.67E-15	-4.92E-15	-6.40E-15	-8.39E-15	-3.75E-15	-7.90E-15	1.47E-15	-8.62E-15
9.35E-16	3.31E-15	5.21E-15	-4.50E-16	-4.78E-15	-1.40E-15	-1.56E-15	-1.92E-15	-1.81E-15	7.65E-16	-3.48E-15	-1.40E-15	-5.87E-15	-6.42E-16	-2.08E-15	-1.75E-15	-1.64E-15	-5.68E-15	-5.13E-15	-6.77E-15	-8.58E-15	-3.98E-15	-8.51E-15	1.02E-15	-8.96E-15
9.06E-16	3.29E-15	5.37E-15	-4.42E-16	-4.68E-15	-1.39E-15	-1.60E-15	-2.23E-15	-2.10E-15	3.47E-16	-3.78E-15	-1.75E-15	-6.03E-15	-1.01E-15	-2.21E-15	-1.60E-15	-1.83E-15	-5.70E-15	-5.37E-15	-7.14E-15	-8.80E-15	-4.25E-15	-9.13E-15	5.31E-16	-9.28E-15
8.72E-16	3.28E-15	5.52E-15	-4.49E-16	-4.59E-15	-1.41E-15	-1.67E-15	-2.58E-15	-2.43E-15	-1.26E-16	-4.12E-15	-2.11E-15	-6.19E-15	-1.40E-15	-2.35E-15	-1.48E-15	-2.04E-15	-5.73E-15	-5.64E-15	-7.52E-15	-9.02E-15	-4.54E-15	-9.75E-15	1.20E-17	-9.59E-15
8.35E-16	3.27E-15	5.66E-15	-4.72E-16	-4.49E-15	-1.48E-15	-1.75E-15	-2.99E-15	-2.81E-15	-6.49E-16	-4.50E-15	-2.47E-15	-6.35E-15	-1.80E-15	-2.51E-15	-1.40E-15	-2.28E-15	-5.78E-15	-5.95E-15	-7.91E-15	-9.26E-15	-4.87E-15	-1.04E-14	-5.38E-16	-9.86E-15
7.93E-16	3.27E-15	5.79E-15	-5.12E-16	-4.40E-15	-1.58E-15	-1.84E-15	-3.44E-15	-3.23E-15	-1.22E-15	-4.90E-15	-2.83E-15	-6.51E-15	-2.20E-15	-2.68E-15	-1.35E-15	-2.54E-15	-5.84E-15	-6.28E-15	-8.30E-15	-9.50E-15	-5.22E-15	-1.10E-14	-1.12E-15	-1.01E-14
7.46E-16	3.28E-15	5.90E-15	-5.70E-16	-4.31E-15	-1.72E-15	-1.96E-15	-3.93E-15	-3.69E-15	-1.83E-15	-5.35E-15	-3.20E-15	-6.67E-15	-2.61E-15	-2.87E-15	-1.35E-15	-2.83E-15	-5.92E-15	-6.65E-15	-8.70E-15	-9.76E-15	-5.60E-15	-1.16E-14	-1.72E-15	-1.03E-14
6.94E-16	3.30E-15	6.00E-15	-6.45E-16	-4.23E-15	-1.90E-15	-2.10E-15	-4.45E-15	-4.19E-15	-2.48E-15	-5.82E-15	-3.56E-15	-6.83E-15	-3.03E-15	-3.07E-15	-1.38E-15	-3.14E-15	-6.02E-15	-7.05E-15	-9.11E-15	-1.00E-14	-6.00E-15	-1.22E-14	-2.34E-15	-1.05E-14
6.35E-16	3.33E-15	6.09E-15	-7.38E-16	-4.16E-15	-2.12E-15	-2.27E-15	-5.02E-15	-4.71E-15	-3.16E-15	-6.31E-15	-3.93E-15	-7.00E-15	-3.45E-15	-3.28E-15	-1.45E-15	-3.48E-15	-6.14E-15	-7.49E-15	-9.52E-15	-1.03E-14	-6.42E-15	-1.28E-14	-2.98E-15	-1.07E-14
5.67E-16	3.36E-15	6.16E-15	-8.48E-16	-4.10E-15	-2.37E-15	-2.45E-15	-5.61E-15	-5.26E-15	-3.87E-15	-6.84E-15	-4.30E-15	-7.17E-15	-3.86E-15	-3.50E-15	-1.55E-15	-3.82E-15	-6.28E-15	-7.95E-15	-9.94E-15	-1.06E-14	-6.86E-15	-1.33E-14	-3.64E-15	-1.08E-14
4.91E-16	3.40E-15	6.21E-15	-9.74E-16	-4.05E-15	-2.67E-15	-2.66E-15	-6.23E-15	-5.84E-15	-4.60E-15	-7.38E-15	-4.67E-15	-7.35E-15	-4.28E-15	-3.73E-15	-1.69E-15	-4.19E-15	-6.44E-15	-8.44E-15	-1.04E-14	-1.09E-14	-7.33E-15	-1.39E-14	-4.31E-15	-1.10E-14
4.05E-16	3.45E-15	6.24E-15	-1.12E-15	-4.01E-15	-3.00E-15	-2.89E-15	-6.87E-15	-6.44E-15	-5.35E-15	-7.94E-15	-5.04E-15	-7.53E-15	-4.69E-15	-3.96E-15	-1.86E-15	-4.56E-15	-6.62E-15	-8.96E-15	-1.08E-14	-1.11E-14	-7.80E-15	-1.44E-14	-4.98E-15	-1.10E-14
3.07E-16	3.50E-15	6.25E-15	-1.28E-15	-3.98E-15	-3.37E-15	-3.14E-15	-7.52E-15	-7.05E-15	-6.12E-15	-8.51E-15	-5.40E-15	-7.71E-15	-5.09E-15	-4.20E-15	-2.07E-15	-4.95E-15	-6.82E-15	-9.51E-15	-1.12E-14	-1.14E-14	-8.30E-15	-1.49E-14	-5.66E-15	-1.11E-14
1.97E-16	3.56E-15	6.23E-15	-1.45E-15	-3.96E-15	-3.78E-15	-3.41E-15	-8.18E-15	-7.67E-15	-6.88E-15	-9.08E-15	-5.77E-15	-7.91E-15	-5.49E-15	-4.44E-15	-2.30E-15	-5.34E-15	-7.04E-15	-1.01E-14	-1.17E-14	-1.17E-14	-8.80E-15	-1.54E-14	-6.34E-15	-1.11E-14
7.43E-17	3.61E-15	6.19E-15	-1.64E-15	-3.96E-15	-4.21E-15	-3.70E-15	-8.84E-15	-8.29E-15	-7.65E-15	-9.67E-15	-6.13E-15	-8.11E-15	-5.87E-15	-4.69E-15	-2.56E-15	-5.74E-15	-7.28E-15	-1.07E-14	-1.21E-14	-1.20E-14	-9.31E-15	-1.58E-14	-7.02E-15	-1.11E-14
-6.40E-17	3.67E-15	6.12E-15	-1.84E-15	-3.96E-15	-4.67E-15	-4.00E-15	-9.50E-15	-8.92E-15	-8.40E-15	-1.02E-14	-6.50E-15	-8.32E-15	-6.24E-15	-4.93E-15	-2.85E-15	-6.13E-15	-7.53E-15	-1.12E-14	-1.25E-14	-1.23E-14	-9.83E-15	-1.62E-14	-7.69E-15	-1.10E-14
-2.18E-16	3.73E-15	6.02E-15	-2.05E-15	-3.98E-15	-5.16E-15	-4.32E-15	-1.01E-14	-9.54E-15	-9.15E-15	-1.08E-14	-6.85E-15	-8.54E-15	-6.61E-15	-5.17E-15	-3.15E-15	-6.53E-15	-7.81E-15	-1.19E-14	-1.30E-14	-1.27E-14	-1.04E-14	-1.66E-14	-8.35E-15	-1.10E-14
-3.89E-16	3.77E-15	5.90E-15	-2.27E-15	-4.01E-15	-5.66E-15	-4.65E-15	-1.08E-14	-1.02E-14	-9.87E-15	-1.14E-14	-7.21E-15	-8.76E-15	-6.95E-15	-5.41E-15	-3.47E-15	-6.93E-15	-8.09E-15	-1.25E-14	-1.34E-14	-1.30E-14	-1.09E-14	-1.69E-14	-9.00E-15	-1.09E-14
-5.78E-16	3.82E-15	5.73E-15	-2.50E-15	-4.05E-15	-6.19E-15	-4.99E-15	-1.14E-14	-1.08E-14	-1.06E-14	-1.19E-14	-7.56E-15	-8.99E-15	-7.29E-15	-5.64E-15	-3.80E-15	-7.31E-15	-8.39E-15	-1.31E-14	-1.39E-14	-1.33E-14	-1.14E-14	-1.72E-14	-9.63E-15	-1.08E-14
-7.86E-16	3.85E-15	5.54E-15	-2.73E-15	-4.09E-15	-6.73E-15	-5.33E-15	-1.20E-14	-1.13E-14	-1.12E-14	-1.25E-14	-7.90E-15	-9.23E-15	-7.61E-15	-5.87E-15	-4.13E-15	-7.69E-15	-8.70E-15	-1.37E-14	-1.43E-14	-1.36E-14	-1.19E-14	-1.75E-14	-1.02E-14	-1.06E-14
-1.01E-15	3.88E-15	5.31E-15	-2.97E-15	-4.15E-15	-7.27E-15	-5.68E-15	-1.25E-14	-1.19E-14	-1.19E-14	-1.30E-14	-8.24E-15	-9.47E-15	-7.92E-15	-6.09E-15	-4.48E-15	-8.06E-15	-9.02E-15	-1.43E-14	-1.47E-14	-1.39E-14	-1.24E-14	-1.78E-14	-1.08E-14	-1.05E-14
-1.26E-15	3.89E-15	5.05E-15	-3.20E-15	-4.21E-15	-7.82E-15	-6.03E-15	-1.31E-14	-1.25E-14	-1.25E-14	-1.35E-14	-8.58E-15	-9.72E-15	-8.21E-15	-6.30E-15	-4.82E-15	-8.41E-15	-9.34E-15	-1.49E-14	-1.52E-14	-1.42E-14	-1.29E-14	-1.80E-14	-1.14E-14	-1.03E-14
-1.53E-15	3.88E-15	4.75E-15	-3.43E-15	-4.28E-15	-8.37E-15	-6.37E-15	-1.35E-14	-1.30E-14	-1.30E-14	-1.39E-14	-8.90E-15	-9.97E-15	-8.48E-15	-6.50E-15	-5.16E-15	-8.74E-15	-9.66E-15	-1.55E-14	-1.56E-14	-1.45E-14	-1.34E-14	-1.81E-14	-1.19E-14	-1.01E-14
-1.81E-15	3.86E-15	4.42E-15	-3.67E-15	-4.35E-15	-8.92E-15	-6.71E-15	-1.40E-14	-1.35E-14	-1.35E-14	-1.43E-14	-9.22E-15	-1.02E-14	-8.74E-15	-6.68E-15	-5.50E-15	-9.06E-15	-9.98E-15	-1.60E-14	-1.60E-14	-1.48E-14	-1.39E-14	-1.83E-14	-1.24E-14	-9.86E-15
-2.12E-15	3.81E-15	4.05E-15	-3.89E-15	-4.42E-15	-9.45E-15	-7.03E-15	-1.44E-14	-1.39E-14	-1.40E-14	-1.47E-14	-9.53E-15	-1.05E-14	-8.98E-15	-6.86E-15	-5.82E-15	-9.36E-15	-1.03E-14	-1.65E-14	-1.64E-14	-1.51E-14	-1.43E-14	-1.84E-14	-1.29E-14	-9.63E-15
-2.44E-15	3.75E-15	3.65E-15	-4.11E-15	-4.50E-15	-9.98E-15	-7.35E-15	-1.47E-14	-1.44E-14	-1.44E-14	-1.50E-14	-9.84E-15	-1.07E-14	-9.20E-15	-7.02E-15	-6.13E-15	-9.64E-15	-1.06E-14	-1.70E-14	-1.68E-14	-1.54E-14	-1.48E-14	-1.85E-14	-1.33E-14	-9.39E-15
-2.78E-15	3.66E-15	3.21E-15	-4.32E-15	-4.57E-15	-1.05E-14	-7.64E-15	-1.50E-14	-1.47E-14	-1.48E-14	-1.53E-14	-1.01E-14	-1.10E-14	-9.41E-15	-7.16E-15	-6.43E-15	-9.89E-15	-1.09E-14	-1.75E-14	-1.72E-14	-1.57E-14	-1.52E-14	-1.85E-14	-1.37E-14	-9.13E-15
-3.14E-15	3.55E-15	2.75E-15	-4.52E-15	-4.65E-15	-1.10E-14	-7.92E-15	-1.52E-14	-1.51E-14	-1.50E-14	-1.56E-14	-1.04E-14	-1.12E-14	-9.61E-15	-7.29E-15	-6.71E-15	-1.01E-14	-1.12E-14	-1.79E-14	-1.75E-14	-1.60E-14	-1.56E-14	-1.86E-14	-1.41E-14	-8.88E-15
-3.51E-15	3.42E-15	2.25E-15	-4.70E-15	-4.72E-15	-1.14E-14	-8.17E-15	-1.54E-14	-1.54E-14	-1.53E-14	-1.58E-14	-1.07E-14	-1.15E-14	-9.78E-15	-7.41E-15	-6.97E-15	-1.03E-14	-1.14E-14	-1.83E-14	-1.78E-14	-1.63E-14	-1.60E-14	-1.85E-14	-1.44E-14	-8.61E-15
-3.89E-15	3.25E-15	1.73E-15	-4.87E-15	-4.79E-15	-1.19E-14	-8.40E-15	-1.55E-14	-1.57E-14	-1.54E-14	-1.60E-14	-1.09E-14	-1.17E-14	-9.95E-15	-7.51E-15	-7.20E-15	-1.05E-14	-1.17E-14	-1.87E-14	-1.82E-14	-1.66E-14	-1.63E-14	-1.85E-14	-1.47E-14	-8.35E-15
-4.28E-15	3.07E-15	1.19E-15	-5.02E-15	-4.86E-15	-1.23E-14	-8.60E-15	-1.56E-14	-1.59E-14	-1.55E-14	-1.61E-14	-1.12E-14	-1.19E-14	-1.01E-14	-7.59E-15	-7.41E-15	-1.06E-14	-1.19E-14	-1.90E-14	-1.84E-14	-1.69E-14	-1.66E-14	-1.85E-14	-1.49E-14	-8.08E-15
-4.68E-15	2.85E-15	6.19E-16	-5.15E-15	-4.92E-15	-1.26E-14	-8.77E-15	-1.56E-14	-1.61E-14	-1.56E-14	-1.61E-14	-1.14E-14	-1.21E-14	-1.02E-14	-7.65E-15	-7.60E-15	-1.08E-14	-1.20E-14	-1.92E-14	-1.87E-14	-1.71E-14	-1.69E-14	-1.84E-14	-1.51E-14	-7.81E-15
-5.09E-15	2.61E-15	3.41E-17	-5.27E-15	-4.98E-15	-1.30E-14	-8.91E-15	-1.55E-14	-1.62E-14	-1.56E-14	-1.62E-14	-1.17E-14	-1.23E-14	-1.04E-14	-7.70E-15	-7.75E-15	-1.09E-14	-1.22E-14	-1.94E-14	-1.89E-14	-1.73E-14	-1.71E-14	-1.83E-14	-1.52E-14	-7.55E-15
-5.50E-15	2.35E-15	-5.64E-16	-5.36E-15	-5.02E-15	-1.33E-14	-9.02E-15	-1.54E-14	-1.63E-14	-1.55E-14	-1.61E-14	-1.19E-14	-1.25E-14	-1.05E-14	-7.74E-15	-7.88E-15	-1.09E-14	-1.23E-14	-1.95E-14	-1.91E-14	-1.76E-14	-1.73E-14	-1.81E-14	-1.53E-14	-7.28E-15
-5.90E-15	2.05E-15	-1.17E-15	-5.44E-15	-5.06E-15	-1.35E-14	-9.09E-15	-1.53E-14	-1.64E-14	-1.54E-14	-1.61E-14	-1.21E-14	-1.27E-14	-1.06E-14	-7.75E-15	-7.99E-15	-1.10E-14	-1.24E-14	-1.96E-14	-1.92E-14	-1.78E-14	-1.75E-14	-1.80E-14	-1.53E-14	-7.02E-15
-6.31E-15	1.74E-15	-1.78E-15	-5.49E-15	-5.10E-15	-1.37E-14	-9.13E-15	-1.51E-14	-1.64E-14	-1.52E-14	-1.59E-14	-1.22E-14	-1.29E-14	-1.06E-14	-7.75E-15	-8.06E-15	-1.10E-14	-1.24E-14	-1.96E-14	-1.94E-14	-1.80E-14	-1.76E-14	-1.78E-14	-1.53E-14	-6.77E-15
-6.70E-15	1.40E-15	-2.40E-15	-5.52E-15	-5.12E-15	-1.39E-14	-9.13E-15	-1.48E-14	-1.64E-14	-1.50E-14	-1.58E-14	-1.24E-14	-1.30E-14	-1.07E-14	-7.73E-15	-8.11E-15	-1.09E-14	-1.24E-14	-1.96E-14	-1.94E-14	-1.81E-14	-1.77E-14	-1.76E-14	-1.53E-14	-6.53E-15
-7.09E-15	1.04E-15	-3.01E-15	-5.53E-15	-5.13E-15	-1.40E-14	-9.10E-15	-1.45E-14	-1.63E-14	-1.47E-14	-1.56E-14	-1.26E-14	-1.31E-14	-1.08E-14	-7.70E-15	-8.13E-15	-1.09E-14	-1.23E-14	-1.95E-14	-1.95E-14	-1.83E-14	-1.78E-14	-1.74E-14	-1.52E-14	-6.28E-15
-7.46E-15	6.56E-16	-3.61E-15	-5.52E-15	-5.14E-15	-1.41E-14	-9.04E-15	-1.42E-14	-1.62E-14	-1.44E-14	-1.53E-14	-1.27E-14	-1.32E-14	-1.08E-14	-7.65E-15	-8.13E-15	-1.08E-14	-1.22E-14	-1.94E-14	-1.94E-14	-1.84E-14	-1.78E-14	-1.72E-14	-1.51E-14	-6.05E-15
-7.81E-15	2.58E-16	-4.19E-15	-5.49E-15	-5.13E-15	-1.42E-14	-8.94E-15	-1.38E-14	-1.61E-14	-1.40E-14	-1.50E-14	-1.28E-14	-1.33E-14	-1.09E-14	-7.58E-15	-8.10E-15	-1.07E-14	-1.21E-14	-1.92E-14	-1.94E-14	-1.85E-14	-1.78E-14	-1.69E-14	-1.49E-14	-5.81E-15
-8.14E-15	-1.55E-16	-4.76E-15	-5.44E-15	-5.12E-15	-1.42E-14	-8.80E-15	-1.34E-14	-1.59E-14	-1.36E-14	-1.47E-14	-1.29E-14	-1.33E-14	-1.09E-14	-7.50E-15	-8.04E-15	-1.06E-14	-1.19E-14	-1.89E-14	-1.93E-14	-1.86E-14	-1.78E-14	-1.67E-14	-1.47E-14	-5.59E-15
-8.45E-15	-5.81E-16	-5.30E-15	-5.37E-15	-5.10E-15	-1.41E-14	-8.64E-15	-1.29E-14	-1.57E-14	-1.31E-14	-1.44E-14	-1.30E-14	-1.33E-14	-1.10E-14	-7.40E-15	-7.96E-15	-1.04E-14	-1.16E-14	-1.86E-14	-1.91E-14	-1.86E-14	-1.77E-14	-1.64E-14	-1.44E-14	-5.37E-15
-8.72E-15	-1.02E-15	-5.82E-15	-5.28E-15	-5.06E-15	-1.40E-14	-8.45E-15	-1.25E-14	-1.55E-14	-1.27E-14	-1.40E-14	-1.30E-14	-1.33E-14	-1.10E-14	-7.29E-15	-7.86E-15	-1.02E-14	-1.13E-14	-1.82E-14	-1.89E-14	-1.86E-14	-1.76E-14	-1.61E-14	-1.41E-14	-5.15E-15
-8.96E-15	-1.46E-15	-6.30E-15	-5.18E-15	-5.02E-15	-1.39E-14	-8.24E-15	-1.20E-14	-1.52E-14	-1.22E-14	-1.36E-14	-1.31E-14	-1.33E-14	-1.10E-14	-7.16E-15	-7.75E-15	-9.99E-15	-1.10E-14	-1.78E-14	-1.86E-14	-1.86E-14	-1.75E-14	-1.58E-14	-1.38E-14	-4.93E-15
-9.17E-15	-1.91E-15	-6.74E-15	-5.06E-15	-4.97E-15	-1.38E-14	-8.00E-15	-1.15E-14	-1.49E-14	-1.17E-14	-1.31E-14	-1.31E-14	-1.32E-14	-1.10E-14	-7.02E-15	-7.61E-15	-9.76E-15	-1.06E-14	-1.74E-14	-1.83E-14	-1.86E-14	-1.73E-14	-1.54E-14	-1.34E-14	-4.72E-15
-9.34E-15	-2.36E-15	-7.14E-15	-4.93E-15	-4.91E-15	-1.36E-14	-7.75E-15	-1.09E-14	-1.46E-14	-1.11E-14	-1.27E-14	-1.31E-14	-1.31E-14	-1.10E-14	-6.87E-15	-7.46E-15	-9.51E-15	-1.02E-14	-1.69E-14	-1.79E-14	-1.85E-14	-1.71E-14	-1.51E-14	-1.30E-14	-4.50E-15
-9.47E-15	-2.80E-15	-7.50E-15	-4.78E-15	-4.85E-15	-1.34E-14	-7.48E-15	-1.04E-14	-1.43E-14	-1.06E-14	-1.22E-14	-1.31E-14	-1.30E-14	-1.10E-14	-6.71E-15	-7.29E-15	-9.23E-15	-9.78E-15	-1.63E-14	-1.75E-14	-1.83E-14	-1.68E-14	-1.47E-14	-1.26E-14	-4.29E-15
-9.56E-15	-3.24E-15	-7.80E-15	-4.63E-15	-4.78E-15	-1.32E-14	-7.20E-15	-9.85E-15	-1.39E-14	-1.00E-14	-1.17E-14	-1.30E-14	-1.29E-14	-1.10E-14	-6.53E-15	-7.11E-15	-8.93E-15	-9.29E-15	-1.57E-14	-1.70E-14	-1.81E-14	-1.66E-14	-1.43E-14	-1.21E-14	-4.06E-15
-9.60E-15	-3.67E-15	-8.06E-15	-4.47E-15	-4.70E-15	-1.30E-14	-6.91E-15	-9.31E-15	-1.35E-14	-9.50E-15	-1.12E-14	-1.29E-14	-1.27E-14	-1.10E-14	-6.34E-15	-6.92E-15	-8.62E-15	-8.76E-15	-1.51E-14	-1.65E-14	-1.79E-14	-1.63E-14	-1.39E-14	-1.17E-14	-3.83E-15
-9.60E-15	-4.09E-15	-8.26E-15	-4.30E-15	-4.61E-15	-1.27E-14	-6.62E-15	-8.76E-15	-1.31E-14	-8.95E-15	-1.07E-14	-1.28E-14	-1.25E-14	-1.09E-14	-6.14E-15	-6.72E-15	-8.28E-15	-8.21E-15	-1.45E-14	-1.59E-14	-1.77E-14	-1.59E-14	-1.34E-14	-1.12E-14	-3.60E-15
-9.55E-15	-4.50E-15	-8.40E-15	-4.13E-15	-4.52E-15	-1.24E-14	-6.32E-15	-8.22E-15	-1.27E-14	-8.41E-15	-1.02E-14	-1.27E-14	-1.23E-14	-1.09E-14	-5.92E-15	-6.51E-15	-7.93E-15	-7.63E-15	-1.38E-14	-1.53E-14	-1.74E-14	-1.56E-14	-1.30E-14	-1.07E-14	-3.35E-15
-9.45E-15	-4.89E-15	-8.48E-15	-3.96E-15	-4.42E-15	-1.21E-14	-6.03E-15	-7.69E-15	-1.23E-14	-7.87E-15	-9.69E-15	-1.26E-14	-1.20E-14	-1.08E-14	-5.70E-15	-6.29E-15	-7.57E-15	-7.03E-15	-1.31E-14	-1.46E-14	-1.70E-14	-1.52E-14	-1.25E-14	-1.02E-14	-3.10E-15
-9.31E-15	-5.26E-15	-8.51E-15	-3.79E-15	-4.32E-15	-1.18E-14	-5.74E-15	-7.17E-15	-1.18E-14	-7.35E-15	-9.17E-15	-1.24E-14	-1.17E-14	-1.08E-14	-5.46E-15	-6.06E-15	-7.19E-15	-6.41E-15	-1.24E-14	-1.39E-14	-1.67E-14	-1.48E-14	-1.20E-14	-9.63E-15	-2.83E-15
-9.12E-15	-5.61E-15	-8.47E-15	-3.62E-15	-4.21E-15	-1.15E-14	-5.45E-15	-6.66E-15	-1.14E-14	-6.84E-15	-8.64E-15	-1.22E-14	-1.14E-14	-1.07E-14	-5.22E-15	-5.83E-15	-6.80E-15	-5.78E-15	-1.17E-14	-1.31E-14	-1.62E-14	-1.44E-14	-1.15E-14	-9.10E-15	-2.55E-15
-8.88E-15	-5.93E-15	-8.38E-15	-3.45E-15	-4.09E-15	-1.12E-14	-5.18E-15	-6.16E-15	-1.09E-14	-6.35E-15	-8.11E-15	-1.20E-14	-1.10E-14	-1.06E-14	-4.96E-15	-5.59E-15	-6.39E-15	-5.13E-15	-1.10E-14	-1.23E-14	-1.58E-14	-1.39E-14	-1.10E-14	-8.56E-15	-2.25E-15
-8.59E-15	-6.23E-15	-8.23E-15	-3.28E-15	-3.97E-15	-1.08E-14	-4.92E-15	-5.67E-15	-1.04E-14	-5.88E-15	-7.58E-15	-1.18E-14	-1.06E-14	-1.05E-14	-4.69E-15	-5.35E-15	-5.97E-15	-4.48E-15	-1.02E-14	-1.14E-14	-1.53E-14	-1.35E-14	-1.04E-14	-8.02E-15	-1.94E-15
-8.27E-15	-6.51E-15	-8.02E-15	-3.12E-15	-3.83E-15	-1.05E-14	-4.68E-15	-5.20E-15	-9.96E-15	-5.44E-15	-7.05E-15	-1.15E-14	-1.02E-14	-1.04E-14	-4.42E-15	-5.10E-15	-5.55E-15	-3.82E-15	-9.45E-15	-1.05E-14	-1.48E-14	-1.30E-14	-9.89E-15	-7.49E-15	-1.62E-15
-7.90E-15	-6.75E-15	-7.77E-15	-2.96E-15	-3.69E-15	-1.02E-14	-4.45E-15	-4.74E-15	-9.47E-15	-5.02E-15	-6.53E-15	-1.12E-14	-9.80E-15	-1.03E-14	-4.13E-15	-4.84E-15	-5.11E-15	-3.16E-15	-8.70E-15	-9.58E-15	-1.42E-14	-1.25E-14	-9.32E-15	-6.96E-15	-1.27E-15
-7.49E-15	-6.97E-15	-7.46E-15	-2.82E-15	-3.55E-15	-9.85E-15	-4.24E-15	-4.30E-15	-8.98E-15	-4.62E-15	-6.01E-15	-1.09E-14	-9.34E-15	-1.02E-14	-3.83E-15	-4.58E-15	-4.67E-15	-2.51E-15	-7.95E-15	-8.62E-15	-1.36E-14	-1.20E-14	-8.75E-15	-6.44E-15	-9.13E-16
-7.05E-15	-7.15E-15	-7.11E-15	-2.68E-15	-3.39E-15	-9.51E-15	-4.05E-15	-3.88E-15	-8.48E-15	-4.25E-15	-5.49E-15	-1.06E-14	-8.86E-15	-1.00E-14	-3.53E-15	-4.31E-15	-4.22E-15	-1.86E-15	-7.20E-15	-7.64E-15	-1.30E-14	-1.15E-14	-8.16E-15	-5.93E-15	-5.38E-16
-6.57E-15	-7.31E-15	-6.72E-15	-2.55E-15	-3.23E-15	-9.17E-15	-3.88E-15	-3.47E-15	-7.98E-15	-3.92E-15	-4.98E-15	-1.03E-14	-8.35E-15	-9.86E-15	-3.22E-15	-4.04E-15	-3.76E-15	-1.23E-15	-6.47E-15	-6.63E-15	-1.23E-14	-1.10E-14	-7.57E-15	-5.44E-15	-1.48E-16
-6.07E-15	-7.43E-15	-6.29E-15	-2.43E-15	-3.05E-15	-8.84E-15	-3.73E-15	-3.08E-15	-7.47E-15	-3.61E-15	-4.48E-15	-9.91E-15	-7.83E-15	-9.68E-15	-2.90E-15	-3.77E-15	-3.31E-15	-6.16E-16	-5.74E-15	-5.61E-15	-1.17E-14	-1.04E-14	-6.98E-15	-4.97E-15	2.56E-16
-5.54E-15	-7.53E-15	-5.83E-15	-2.31E-15	-2.87E-15	-8.50E-15	-3.61E-15	-2.70E-15	-6.97E-15	-3.33E-15	-3.98E-15	-9.53E-15	-7.28E-15	-9.47E-15	-2.58E-15	-3.49E-15	-2.85E-15	-1.76E-17	-5.03E-15	-4.58E-15	-1.10E-14	-9.92E-15	-6.39E-15	-4.51E-15	6.74E-16
-4.99E-15	-7.59E-15	-5.34E-15	-2.21E-15	-2.68E-15	-8.16E-15	-3.50E-15	-2.33E-15	-6.46E-15	-3.08E-15	-3.48E-15	-9.14E-15	-6.71E-15	-9.25E-15	-2.25E-15	-3.20E-15	-2.39E-15	5.60E-16	-4.33E-15	-3.54E-15	-1.03E-14	-9.38E-15	-5.79E-15	-4.08E-15	1.10E-15
-4.43E-15	-7.63E-15	-4.83E-15	-2.12E-15	-2.47E-15	-7.82E-15	-3.41E-15	-1.97E-15	-5.95E-15	-2.85E-15	-2.99E-15	-8.73E-15	-6.12E-15	-9.00E-15	-1.92E-15	-2.91E-15	-1.93E-15	1.12E-15	-3.65E-15	-2.50E-15	-9.54E-15	-8.84E-15	-5.20E-15	-3.67E-15	1.54E-15
-3.85E-15	-7.64E-15	-4.31E-15	-2.03E-15	-2.26E-15	-7.48E-15	-3.34E-15	-1.62E-15	-5.43E-15	-2.66E-15	-2.51E-15	-8.31E-15	-5.52E-15	-8.74E-15	-1.58E-15	-2.61E-15	-1.47E-15	1.65E-15	-2.99E-15	-1.47E-15	-8.81E-15	-8.29E-15	-4.62E-15	-3.29E-15	1.98E-15
-3.26E-15	-7.62E-15	-3.78E-15	-1.95E-15	-2.03E-15	-7.13E-15	-3.28E-15	-1.29E-15	-4.92E-15	-2.49E-15	-2.02E-15	-7.88E-15	-4.90E-15	-8.45E-15	-1.24E-15	-2.31E-15	-1.01E-15	2.15E-15	-2.35E-15	-4.37E-16	-8.08E-15	-7.75E-15	-4.04E-15	-2.93E-15	2.43E-15
-2.67E-15	-7.58E-15	-3.25E-15	-1.88E-15	-1.79E-15	-6.78E-15	-3.24E-15	-9.54E-16	-4.41E-15	-2.34E-15	-1.54E-15	-7.45E-15	-4.27E-15	-8.14E-15	-9.05E-16	-2.00E-15	-5.63E-16	2.63E-15	-1.73E-15	5.79E-16	-7.34E-15	-7.20E-15	-3.48E-15	-2.61E-15	2.88E-15
-2.08E-15	-7.52E-15	-2.72E-15	-1.81E-15	-1.54E-15	-6.41E-15	-3.20E-15	-6.28E-16	-3.90E-15	-2.22E-15	-1.07E-15	-7.00E-15	-3.62E-15	-7.81E-15	-5.67E-16	-1.69E-15	-1.20E-16	3.08E-15	-1.13E-15	1.58E-15	-6.61E-15	-6.65E-15	-2.93E-15	-2.31E-15	3.33E-15
-1.50E-15	-7.44E-15	-2.21E-15	-1.75E-15	-1.28E-15	-6.04E-15	-3.18E-15	-3.06E-16	-3.39E-15	-2.13E-15	-5.97E-16	-6.56E-15	-2.96E-15	-7.45E-15	-2.30E-16	-1.37E-15	3.16E-16	3.50E-15	-5.51E-16	2.55E-15	-5.88E-15	-6.10E-15	-2.39E-15	-2.05E-15	3.77E-15
-9.28E-16	-7.34E-15	-1.71E-15	-1.70E-15	-1.01E-15	-5.66E-15	-3.16E-15	1.36E-17	-2.88E-15	-2.05E-15	-1.27E-16	-6.11E-15	-2.30E-15	-7.08E-15	1.04E-16	-1.05E-15	7.43E-16	3.89E-15	3.66E-18	3.50E-15	-5.16E-15	-5.54E-15	-1.87E-15	-1.82E-15	4.21E-15
-3.68E-16	-7.23E-15	-1.23E-15	-1.64E-15	-7.33E-16	-5.27E-15	-3.15E-15	3.31E-16	-2.38E-15	-1.99E-15	3.42E-16	-5.66E-15	-1.62E-15	-6.68E-15	4.32E-16	-7.35E-16	1.16E-15	4.25E-15	5.35E-16	4.42E-15	-4.45E-15	-4.99E-15	-1.37E-15	-1.62E-15	4.64E-15
1.73E-16	-7.10E-15	-7.79E-16	-1.60E-15	-4.43E-16	-4.86E-15	-3.14E-15	6.49E-16	-1.88E-15	-1.94E-15	8.08E-16	-5.21E-15	-9.36E-16	-6.26E-15	7.52E-16	-4.15E-16	1.57E-15	4.59E-15	1.05E-15	5.30E-15	-3.76E-15	-4.44E-15	-8.91E-16	-1.45E-15	5.06E-15
6.93E-16	-6.96E-15	-3.62E-16	-1.55E-15	-1.46E-16	-4.44E-15	-3.12E-15	9.68E-16	-1.38E-15	-1.91E-15	1.27E-15	-4.77E-15	-2.47E-16	-5.82E-15	1.06E-15	-9.64E-17	1.96E-15	4.90E-15	1.53E-15	6.14E-15	-3.08E-15	-3.88E-15	-4.32E-16	-1.31E-15	5.46E-15
1.19E-15	-6.81E-15	1.66E-17	-1.51E-15	1.58E-16	-4.00E-15	-3.11E-15	1.29E-15	-8.91E-16	-1.89E-15	1.74E-15	-4.34E-15	4.45E-16	-5.36E-15	1.36E-15	2.18E-16	2.33E-15	5.18E-15	2.00E-15	6.94E-15	-2.42E-15	-3.32E-15	3.68E-18	-1.21E-15	5.84E-15
1.65E-15	-6.67E-15	3.52E-16	-1.46E-15	4.67E-16	-3.54E-15	-3.08E-15	1.61E-15	-4.07E-16	-1.88E-15	2.20E-15	-3.91E-15	1.14E-15	-4.88E-15	1.64E-15	5.28E-16	2.69E-15	5.44E-15	2.44E-15	7.69E-15	-1.79E-15	-2.77E-15	4.16E-16	-1.14E-15	6.21E-15
2.09E-15	-6.52E-15	6.39E-16	-1.42E-15	7.79E-16	-3.07E-15	-3.04E-15	1.93E-15	7.02E-17	-1.87E-15	2.67E-15	-3.50E-15	1.83E-15	-4.39E-15	1.91E-15	8.30E-16	3.04E-15	5.67E-15	2.87E-15	8.40E-15	-1.18E-15	-2.21E-15	8.04E-16	-1.10E-15	6.54E-15
2.49E-15	-6.37E-15	8.75E-16	-1.37E-15	1.09E-15	-2.59E-15	-2.99E-15	2.26E-15	5.39E-16	-1.87E-15	3.13E-15	-3.10E-15	2.52E-15	-3.88E-15	2.16E-15	1.12E-15	3.36E-15	5.88E-15	3.27E-15	9.05E-15	-5.92E-16	-1.66E-15	1.17E-15	-1.09E-15	6.85E-15
2.85E-15	-6.23E-15	1.06E-15	-1.32E-15	1.41E-15	-2.08E-15	-2.93E-15	2.59E-15	9.98E-16	-1.88E-15	3.58E-15	-2.71E-15	3.20E-15	-3.37E-15	2.38E-15	1.40E-15	3.66E-15	6.07E-15	3.65E-15	9.64E-15	-3.59E-17	-1.10E-15	1.51E-15	-1.11E-15	7.13E-15
3.16E-15	-6.09E-15	1.18E-15	-1.27E-15	1.72E-15	-1.56E-15	-2.85E-15	2.92E-15	1.45E-15	-1.88E-15	4.03E-15	-2.34E-15	3.87E-15	-2.84E-15	2.59E-15	1.67E-15	3.94E-15	6.24E-15	4.01E-15	1.02E-14	4.91E-16	-5.47E-16	1.82E-15	-1.16E-15	7.38E-15
3.44E-15	-5.97E-15	1.24E-15	-1.21E-15	2.02E-15	-1.03E-15	-2.75E-15	3.25E-15	1.88E-15	-1.88E-15	4.48E-15	-1.99E-15	4.53E-15	-2.30E-15	2.76E-15	1.92E-15	4.20E-15	6.39E-15	4.36E-15	1.07E-14	9.89E-16	6.69E-18	2.11E-15	-1.23E-15	7.59E-15
3.68E-15	-5.86E-15	1.25E-15	-1.16E-15	2.32E-15	-4.77E-16	-2.63E-15	3.58E-15	2.30E-15	-1.88E-15	4.92E-15	-1.66E-15	5.17E-15	-1.76E-15	2.91E-15	2.15E-15	4.43E-15	6.53E-15	4.68E-15	1.11E-14	1.46E-15	5.57E-16	2.37E-15	-1.34E-15	7.77E-15
3.87E-15	-5.76E-15	1.19E-15	-1.10E-15	2.60E-15	8.38E-17	-2.50E-15	3.90E-15	2.71E-15	-1.87E-15	5.35E-15	-1.35E-15	5.80E-15	-1.22E-15	3.03E-15	2.35E-15	4.63E-15	6.65E-15	4.98E-15	1.14E-14	1.89E-15	1.11E-15	2.61E-15	-1.47E-15	7.91E-15
4.02E-15	-5.68E-15	1.07E-15	-1.04E-15	2.87E-15	6.55E-16	-2.34E-15	4.23E-15	3.10E-15	-1.86E-15	5.77E-15	-1.06E-15	6.42E-15	-6.78E-16	3.11E-15	2.53E-15	4.81E-15	6.76E-15	5.27E-15	1.18E-14	2.30E-15	1.65E-15	2.82E-15	-1.62E-15	8.01E-15
4.12E-15	-5.62E-15	8.86E-16	-9.74E-16	3.13E-15	1.23E-15	-2.16E-15	4.55E-15	3.47E-15	-1.84E-15	6.18E-15	-7.91E-16	7.01E-15	-1.40E-16	3.16E-15	2.68E-15	4.97E-15	6.86E-15	5.54E-15	1.20E-14	2.68E-15	2.20E-15	3.02E-15	-1.79E-15	8.07E-15
4.19E-15	-5.58E-15	6.47E-16	-9.08E-16	3.36E-15	1.82E-15	-1.96E-15	4.87E-15	3.83E-15	-1.81E-15	6.58E-15	-5.46E-16	7.58E-15	3.92E-16	3.18E-15	2.81E-15	5.09E-15	6.95E-15	5.80E-15	1.22E-14	3.02E-15	2.74E-15	3.20E-15	-1.98E-15	8.10E-15
4.21E-15	-5.56E-15	3.51E-16	-8.40E-16	3.58E-15	2.40E-15	-1.74E-15	5.18E-15	4.16E-15	-1.77E-15	6.96E-15	-3.24E-16	8.13E-15	9.15E-16	3.16E-15	2.90E-15	5.19E-15	7.03E-15	6.04E-15	1.23E-14	3.35E-15	3.28E-15	3.37E-15	-2.19E-15	8.09E-15
4.19E-15	-5.57E-15	1.99E-18	-7.70E-16	3.77E-15	2.98E-15	-1.50E-15	5.48E-15	4.47E-15	-1.71E-15	7.33E-15	-1.24E-16	8.65E-15	1.42E-15	3.10E-15	2.96E-15	5.27E-15	7.11E-15	6.26E-15	1.24E-14	3.64E-15	3.81E-15	3.52E-15	-2.42E-15	8.04E-15
4.13E-15	-5.59E-15	-3.98E-16	-6.99E-16	3.93E-15	3.56E-15	-1.25E-15	5.77E-15	4.76E-15	-1.65E-15	7.67E-15	5.32E-17	9.14E-15	1.92E-15	3.01E-15	2.99E-15	5.32E-15	7.18E-15	6.48E-15	1.24E-14	3.91E-15	4.33E-15	3.66E-15	-2.66E-15	7.96E-15
4.03E-15	-5.65E-15	-8.46E-16	-6.28E-16	4.07E-15	4.13E-15	-9.75E-16	6.06E-15	5.03E-15	-1.57E-15	8.00E-15	2.10E-16	9.60E-15	2.39E-15	2.88E-15	2.98E-15	5.35E-15	7.24E-15	6.68E-15	1.24E-14	4.16E-15	4.85E-15	3.80E-15	-2.91E-15	7.84E-15
3.90E-15	-5.72E-15	-1.34E-15	-5.58E-16	4.18E-15	4.69E-15	-6.91E-16	6.33E-15	5.27E-15	-1.47E-15	8.31E-15	3.46E-16	1.00E-14	2.84E-15	2.71E-15	2.93E-15	5.35E-15	7.30E-15	6.86E-15	1.24E-14	4.39E-15	5.36E-15	3.93E-15	-3.17E-15	7.70E-15
3.74E-15	-5.82E-15	-1.86E-15	-4.88E-16	4.25E-15	5.22E-15	-3.95E-16	6.59E-15	5.49E-15	-1.36E-15	8.59E-15	4.61E-16	1.04E-14	3.27E-15	2.51E-15	2.85E-15	5.33E-15	7.36E-15	7.04E-15	1.23E-14	4.60E-15	5.86E-15	4.05E-15	-3.43E-15	7.53E-15
3.56E-15	-5.94E-15	-2.43E-15	-4.21E-16	4.30E-15	5.74E-15	-8.88E-17	6.84E-15	5.68E-15	-1.24E-15	8.84E-15	5.57E-16	1.08E-14	3.67E-15	2.27E-15	2.74E-15	5.29E-15	7.42E-15	7.20E-15	1.21E-14	4.80E-15	6.35E-15	4.18E-15	-3.71E-15	7.33E-15
3.34E-15	-6.08E-15	-3.02E-15	-3.55E-16	4.31E-15	6.24E-15	2.24E-16	7.08E-15	5.84E-15	-1.10E-15	9.07E-15	6.35E-16	1.11E-14	4.04E-15	2.00E-15	2.60E-15	5.23E-15	7.47E-15	7.35E-15	1.20E-14	4.98E-15	6.83E-15	4.30E-15	-3.98E-15	7.11E-15
3.11E-15	-6.25E-15	-3.63E-15	-2.92E-16	4.29E-15	6.70E-15	5.40E-16	7.30E-15	5.98E-15	-9.44E-16	9.27E-15	6.98E-16	1.14E-14	4.37E-15	1.70E-15	2.42E-15	5.15E-15	7.52E-15	7.49E-15	1.18E-14	5.14E-15	7.30E-15	4.43E-15	-4.26E-15	6.87E-15
2.85E-15	-6.43E-15	-4.27E-15	-2.33E-16	4.23E-15	7.13E-15	8.59E-16	7.50E-15	6.09E-15	-7.76E-16	9.45E-15	7.45E-16	1.17E-14	4.67E-15	1.37E-15	2.21E-15	5.06E-15	7.56E-15	7.63E-15	1.16E-14	5.30E-15	7.75E-15	4.56E-15	-4.54E-15	6.61E-15
2.59E-15	-6.63E-15	-4.91E-15	-1.77E-16	4.15E-15	7.53E-15	1.18E-15	7.69E-15	6.18E-15	-5.93E-16	9.59E-15	7.79E-16	1.19E-14	4.94E-15	1.01E-15	1.98E-15	4.96E-15	7.60E-15	7.75E-15	1.14E-14	5.45E-15	8.19E-15	4.70E-15	-4.81E-15	6.34E-15
2.31E-15	-6.85E-15	-5.56E-15	-1.25E-16	4.04E-15	7.90E-15	1.49E-15	7.86E-15	6.23E-15	-3.96E-16	9.70E-15	8.02E-16	1.21E-14	5.16E-15	6.38E-16	1.72E-15	4.85E-15	7.64E-15	7.87E-15	1.11E-14	5.59E-15	8.61E-15	4.85E-15	-5.07E-15	6.07E-15
2.03E-15	-7.08E-15	-6.21E-15	-7.70E-17	3.89E-15	8.22E-15	1.80E-15	8.02E-15	6.27E-15	-1.86E-16	9.79E-15	8.16E-16	1.22E-14	5.35E-15	2.44E-16	1.45E-15	4.73E-15	7.67E-15	7.97E-15	1.09E-14	5.72E-15	9.01E-15	5.01E-15	-5.33E-15	5.79E-15
1.75E-15	-7.32E-15	-6.85E-15	-3.20E-17	3.73E-15	8.50E-15	2.10E-15	8.17E-15	6.28E-15	3.55E-17	9.84E-15	8.22E-16	1.24E-14	5.50E-15	-1.64E-16	1.16E-15	4.61E-15	7.70E-15	8.07E-15	1.06E-14	5.86E-15	9.39E-15	5.18E-15	-5.59E-15	5.51E-15
1.46E-15	-7.57E-15	-7.49E-15	9.01E-18	3.53E-15	8.74E-15	2.40E-15	8.30E-15	6.27E-15	2.69E-16	9.86E-15	8.22E-16	1.24E-14	5.60E-15	-5.81E-16	8.58E-16	4.48E-15	7.72E-15	8.16E-15	1.04E-14	5.99E-15	9.75E-15	5.36E-15	-5.82E-15	5.23E-15
1.19E-15	-7.83E-15	-8.11E-15	4.69E-17	3.32E-15	8.94E-15	2.68E-15	8.41E-15	6.23E-15	5.13E-16	9.85E-15	8.17E-16	1.25E-14	5.67E-15	-1.00E-15	5.51E-16	4.36E-15	7.74E-15	8.25E-15	1.02E-14	6.12E-15	1.01E-14	5.55E-15	-6.05E-15	4.96E-15
9.16E-16	-8.09E-15	-8.71E-15	8.30E-17	3.09E-15	9.09E-15	2.94E-15	8.52E-15	6.18E-15	7.66E-16	9.82E-15	8.10E-16	1.25E-14	5.69E-15	-1.42E-15	2.42E-16	4.24E-15	7.75E-15	8.33E-15	9.97E-15	6.25E-15	1.04E-14	5.75E-15	-6.27E-15	4.70E-15
6.56E-16	-8.35E-15	-9.29E-15	1.18E-16	2.85E-15	9.20E-15	3.19E-15	8.61E-15	6.10E-15	1.03E-15	9.76E-15	8.02E-16	1.25E-14	5.68E-15	-1.84E-15	-6.26E-17	4.13E-15	7.75E-15	8.40E-15	9.78E-15	6.38E-15	1.07E-14	5.96E-15	-6.46E-15	4.44E-15
4.10E-16	-8.61E-15	-9.84E-15	1.53E-16	2.60E-15	9.27E-15	3.43E-15	8.70E-15	6.01E-15	1.29E-15	9.67E-15	7.94E-16	1.25E-14	5.62E-15	-2.25E-15	-3.57E-16	4.02E-15	7.74E-15	8.47E-15	9.62E-15	6.51E-15	1.09E-14	6.18E-15	-6.65E-15	4.20E-15
1.82E-16	-8.86E-15	-1.04E-14	1.87E-16	2.34E-15	9.30E-15	3.65E-15	8.77E-15	5.91E-15	1.56E-15	9.56E-15	7.88E-16	1.24E-14	5.53E-15	-2.64E-15	-6.37E-16	3.93E-15	7.73E-15	8.53E-15	9.48E-15	6.64E-15	1.12E-14	6.41E-15	-6.81E-15	3.98E-15
-2.74E-17	-9.11E-15	-1.08E-14	2.23E-16	2.09E-15	9.29E-15	3.85E-15	8.84E-15	5.79E-15	1.83E-15	9.42E-15	7.85E-16	1.24E-14	5.40E-15	-3.01E-15	-8.95E-16	3.86E-15	7.70E-15	8.59E-15	9.37E-15	6.77E-15	1.14E-14	6.64E-15	-6.96E-15	3.78E-15
-2.15E-16	-9.35E-15	-1.13E-14	2.62E-16	1.84E-15	9.24E-15	4.04E-15	8.91E-15	5.66E-15	2.10E-15	9.27E-15	7.86E-16	1.23E-14	5.23E-15	-3.36E-15	-1.13E-15	3.79E-15	7.67E-15	8.65E-15	9.30E-15	6.90E-15	1.16E-14	6.88E-15	-7.08E-15	3.60E-15
-3.79E-16	-9.57E-15	-1.17E-14	3.04E-16	1.60E-15	9.15E-15	4.21E-15	8.97E-15	5.52E-15	2.38E-15	9.09E-15	7.91E-16	1.22E-14	5.03E-15	-3.67E-15	-1.33E-15	3.75E-15	7.62E-15	8.70E-15	9.26E-15	7.03E-15	1.17E-14	7.13E-15	-7.18E-15	3.44E-15
-5.18E-16	-9.78E-15	-1.20E-14	3.50E-16	1.37E-15	9.04E-15	4.36E-15	9.03E-15	5.38E-15	2.65E-15	8.91E-15	8.02E-16	1.20E-14	4.80E-15	-3.95E-15	-1.49E-15	3.73E-15	7.56E-15	8.75E-15	9.26E-15	7.16E-15	1.18E-14	7.38E-15	-7.26E-15	3.30E-15
-6.30E-16	-9.96E-15	-1.24E-14	4.02E-16	1.16E-15	8.89E-15	4.50E-15	9.09E-15	5.23E-15	2.92E-15	8.71E-15	8.20E-16	1.19E-14	4.55E-15	-4.18E-15	-1.62E-15	3.73E-15	7.49E-15	8.79E-15	9.30E-15	7.29E-15	1.19E-14	7.63E-15	-7.32E-15	3.19E-15
-7.16E-16	-1.01E-14	-1.26E-14	4.62E-16	9.78E-16	8.73E-15	4.63E-15	9.15E-15	5.08E-15	3.18E-15	8.50E-15	8.43E-16	1.18E-14	4.27E-15	-4.38E-15	-1.69E-15	3.75E-15	7.41E-15	8.84E-15	9.37E-15	7.41E-15	1.20E-14	7.87E-15	-7.35E-15	3.10E-15
-7.75E-16	-1.03E-14	-1.29E-14	5.30E-16	8.20E-16	8.54E-15	4.74E-15	9.21E-15	4.93E-15	3.44E-15	8.28E-15	8.75E-16	1.16E-14	3.97E-15	-4.52E-15	-1.72E-15	3.80E-15	7.32E-15	8.89E-15	9.49E-15	7.53E-15	1.21E-14	8.12E-15	-7.36E-15	3.03E-15
-8.05E-16	-1.04E-14	-1.30E-14	6.08E-16	6.93E-16	8.33E-15	4.84E-15	9.27E-15	4.78E-15	3.69E-15	8.06E-15	9.13E-16	1.14E-14	3.65E-15	-4.62E-15	-1.70E-15	3.87E-15	7.22E-15	8.93E-15	9.65E-15	7.65E-15	1.21E-14	8.35E-15	-7.34E-15	2.99E-15
-8.09E-16	-1.05E-14	-1.32E-14	6.98E-16	6.01E-16	8.12E-15	4.94E-15	9.33E-15	4.64E-15	3.93E-15	7.84E-15	9.60E-16	1.13E-14	3.32E-15	-4.66E-15	-1.61E-15	3.96E-15	7.11E-15	8.98E-15	9.84E-15	7.76E-15	1.21E-14	8.59E-15	-7.30E-15	2.97E-15
-7.87E-16	-1.05E-14	-1.33E-14	7.99E-16	5.47E-16	7.90E-15	5.02E-15	9.39E-15	4.51E-15	4.16E-15	7.63E-15	1.01E-15	1.11E-14	2.98E-15	-4.64E-15	-1.47E-15	4.08E-15	6.99E-15	9.03E-15	1.01E-14	7.87E-15	1.20E-14	8.81E-15	-7.22E-15	2.97E-15
-7.40E-16	-1.05E-14	-1.33E-14	9.13E-16	5.32E-16	7.67E-15	5.10E-15	9.46E-15	4.39E-15	4.38E-15	7.42E-15	1.07E-15	1.09E-14	2.63E-15	-4.57E-15	-1.27E-15	4.23E-15	6.87E-15	9.08E-15	1.03E-14	7.97E-15	1.20E-14	9.03E-15	-7.12E-15	2.99E-15
-6.69E-16	-1.05E-14	-1.33E-14	1.04E-15	5.59E-16	7.45E-15	5.18E-15	9.52E-15	4.27E-15	4.58E-15	7.21E-15	1.14E-15	1.08E-14	2.29E-15	-4.44E-15	-1.01E-15	4.39E-15	6.73E-15	9.13E-15	1.06E-14	8.06E-15	1.19E-14	9.23E-15	-7.00E-15	3.03E-15
-5.77E-16	-1.05E-14	-1.33E-14	1.18E-15	6.29E-16	7.23E-15	5.25E-15	9.59E-15	4.17E-15	4.78E-15	7.02E-15	1.21E-15	1.06E-14	1.95E-15	-4.25E-15	-6.90E-16	4.58E-15	6.58E-15	9.18E-15	1.10E-14	8.14E-15	1.18E-14	9.42E-15	-6.84E-15	3.09E-15
-4.65E-16	-1.04E-14	-1.32E-14	1.34E-15	7.42E-16	7.03E-15	5.32E-15	9.65E-15	4.08E-15	4.95E-15	6.84E-15	1.29E-15	1.05E-14	1.61E-15	-4.00E-15	-3.09E-16	4.78E-15	6.43E-15	9.23E-15	1.13E-14	8.20E-15	1.17E-14	9.60E-15	-6.66E-15	3.16E-15
-3.35E-16	-1.03E-14	-1.31E-14	1.51E-15	8.99E-16	6.84E-15	5.40E-15	9.71E-15	4.01E-15	5.12E-15	6.68E-15	1.38E-15	1.03E-14	1.28E-15	-3.69E-15	1.29E-16	5.01E-15	6.28E-15	9.29E-15	1.17E-14	8.26E-15	1.15E-14	9.76E-15	-6.45E-15	3.24E-15
-1.90E-16	-1.02E-14	-1.29E-14	1.69E-15	1.10E-15	6.66E-15	5.48E-15	9.77E-15	3.95E-15	5.26E-15	6.53E-15	1.46E-15	1.02E-14	9.74E-16	-3.33E-15	6.24E-16	5.25E-15	6.11E-15	9.35E-15	1.21E-14	8.31E-15	1.14E-14	9.91E-15	-6.21E-15	3.34E-15
-3.14E-17	-9.97E-15	-1.27E-14	1.89E-15	1.34E-15	6.51E-15	5.56E-15	9.82E-15	3.91E-15	5.40E-15	6.40E-15	1.56E-15	1.01E-14	6.83E-16	-2.91E-15	1.17E-15	5.50E-15	5.95E-15	9.41E-15	1.25E-14	8.34E-15	1.12E-14	1.00E-14	-5.94E-15	3.44E-15
1.37E-16	-9.75E-15	-1.25E-14	2.10E-15	1.63E-15	6.38E-15	5.65E-15	9.86E-15	3.88E-15	5.51E-15	6.30E-15	1.66E-15	9.92E-15	4.14E-16	-2.44E-15	1.77E-15	5.76E-15	5.78E-15	9.47E-15	1.29E-14	8.37E-15	1.10E-14	1.02E-14	-5.64E-15	3.55E-15
3.14E-16	-9.49E-15	-1.22E-14	2.32E-15	1.95E-15	6.28E-15	5.75E-15	9.90E-15	3.87E-15	5.62E-15	6.22E-15	1.76E-15	9.81E-15	1.72E-16	-1.92E-15	2.41E-15	6.03E-15	5.61E-15	9.54E-15	1.33E-14	8.38E-15	1.09E-14	1.03E-14	-5.32E-15	3.66E-15
4.95E-16	-9.20E-15	-1.19E-14	2.55E-15	2.31E-15	6.20E-15	5.86E-15	9.92E-15	3.88E-15	5.70E-15	6.16E-15	1.86E-15	9.70E-15	-4.07E-17	-1.36E-15	3.10E-15	6.30E-15	5.45E-15	9.60E-15	1.37E-14	8.38E-15	1.07E-14	1.04E-14	-4.97E-15	3.77E-15
6.77E-16	-8.88E-15	-1.16E-14	2.79E-15	2.69E-15	6.16E-15	5.97E-15	9.92E-15	3.90E-15	5.77E-15	6.12E-15	1.97E-15	9.59E-15	-2.22E-16	-7.67E-16	3.81E-15	6.57E-15	5.28E-15	9.67E-15	1.41E-14	8.37E-15	1.05E-14	1.04E-14	-4.59E-15	3.88E-15
8.58E-16	-8.52E-15	-1.13E-14	3.03E-15	3.10E-15	6.14E-15	6.09E-15	9.91E-15	3.94E-15	5.82E-15	6.11E-15	2.08E-15	9.50E-15	-3.68E-16	-1.37E-16	4.56E-15	6.84E-15	5.11E-15	9.74E-15	1.45E-14	8.35E-15	1.03E-14	1.05E-14	-4.18E-15	3.98E-15
1.03E-15	-8.14E-15	-1.09E-14	3.28E-15	3.54E-15	6.15E-15	6.21E-15	9.87E-15	3.99E-15	5.86E-15	6.12E-15	2.20E-15	9.41E-15	-4.77E-16	5.21E-16	5.32E-15	7.11E-15	4.94E-15	9.81E-15	1.49E-14	8.32E-15	1.01E-14	1.06E-14	-3.75E-15	4.08E-15
1.20E-15	-7.72E-15	-1.05E-14	3.52E-15	3.99E-15	6.19E-15	6.35E-15	9.81E-15	4.06E-15	5.89E-15	6.15E-15	2.32E-15	9.32E-15	-5.48E-16	1.20E-15	6.11E-15	7.37E-15	4.77E-15	9.89E-15	1.52E-14	8.28E-15	9.90E-15	1.06E-14	-3.30E-15	4.17E-15
1.36E-15	-7.28E-15	-1.01E-14	3.77E-15	4.45E-15	6.25E-15	6.49E-15	9.73E-15	4.14E-15	5.90E-15	6.21E-15	2.44E-15	9.24E-15	-5.77E-16	1.90E-15	6.90E-15	7.61E-15	4.61E-15	9.96E-15	1.55E-14	8.24E-15	9.71E-15	1.07E-14	-2.82E-15	4.25E-15
1.51E-15	-6.81E-15	-9.73E-15	4.01E-15	4.91E-15	6.34E-15	6.63E-15	9.62E-15	4.23E-15	5.90E-15	6.29E-15	2.56E-15	9.15E-15	-5.63E-16	2.61E-15	7.69E-15	7.85E-15	4.45E-15	1.00E-14	1.58E-14	8.19E-15	9.53E-15	1.07E-14	-2.31E-15	4.32E-15
1.65E-15	-6.31E-15	-9.29E-15	4.24E-15	5.38E-15	6.46E-15	6.78E-15	9.48E-15	4.34E-15	5.89E-15	6.39E-15	2.69E-15	9.07E-15	-5.07E-16	3.32E-15	8.48E-15	8.06E-15	4.30E-15	1.01E-14	1.60E-14	8.14E-15	9.36E-15	1.07E-14	-1.79E-15	4.38E-15
1.77E-15	-5.79E-15	-8.84E-15	4.47E-15	5.83E-15	6.60E-15	6.93E-15	9.30E-15	4.45E-15	5.88E-15	6.51E-15	2.82E-15	8.99E-15	-4.08E-16	4.03E-15	9.25E-15	8.25E-15	4.15E-15	1.02E-14	1.62E-14	8.09E-15	9.19E-15	1.08E-14	-1.24E-15	4.43E-15
1.88E-15	-5.26E-15	-8.37E-15	4.68E-15	6.27E-15	6.75E-15	7.08E-15	9.10E-15	4.57E-15	5.85E-15	6.65E-15	2.96E-15	8.91E-15	-2.66E-16	4.73E-15	1.00E-14	8.43E-15	4.00E-15	1.03E-14	1.64E-14	8.04E-15	9.04E-15	1.08E-14	-6.76E-16	4.47E-15
1.96E-15	-4.71E-15	-7.89E-15	4.87E-15	6.70E-15	6.92E-15	7.22E-15	8.86E-15	4.70E-15	5.82E-15	6.80E-15	3.10E-15	8.82E-15	-8.10E-17	5.42E-15	1.07E-14	8.57E-15	3.86E-15	1.03E-14	1.65E-14	7.99E-15	8.90E-15	1.09E-14	-9.39E-17	4.49E-15
2.03E-15	-4.14E-15	-7.40E-15	5.05E-15	7.10E-15	7.11E-15	7.37E-15	8.59E-15	4.84E-15	5.79E-15	6.97E-15	3.25E-15	8.73E-15	1.45E-16	6.08E-15	1.14E-14	8.69E-15	3.72E-15	1.04E-14	1.65E-14	7.94E-15	8.77E-15	1.09E-14	5.05E-16	4.50E-15
2.08E-15	-3.56E-15	-6.90E-15	5.20E-15	7.46E-15	7.30E-15	7.50E-15	8.28E-15	4.98E-15	5.75E-15	7.14E-15	3.41E-15	8.64E-15	4.12E-16	6.73E-15	1.21E-14	8.78E-15	3.58E-15	1.05E-14	1.65E-14	7.90E-15	8.66E-15	1.10E-14	1.12E-15	4.49E-15
2.11E-15	-2.97E-15	-6.39E-15	5.34E-15	7.80E-15	7.49E-15	7.63E-15	7.94E-15	5.12E-15	5.72E-15	7.33E-15	3.57E-15	8.53E-15	7.16E-16	7.34E-15	1.27E-14	8.85E-15	3.45E-15	1.05E-14	1.65E-14	7.87E-15	8.57E-15	1.11E-14	1.74E-15	4.48E-15
2.12E-15	-2.37E-15	-5.86E-15	5.45E-15	8.09E-15	7.69E-15	7.75E-15	7.57E-15	5.26E-15	5.68E-15	7.52E-15	3.74E-15	8.42E-15	1.06E-15	7.91E-15	1.32E-14	8.88E-15	3.32E-15	1.06E-14	1.64E-14	7.84E-15	8.49E-15	1.12E-14	2.38E-15	4.45E-15
2.11E-15	-1.77E-15	-5.33E-15	5.53E-15	8.34E-15	7.89E-15	7.85E-15	7.17E-15	5.40E-15	5.65E-15	7.72E-15	3.93E-15	8.31E-15	1.43E-15	8.45E-15	1.38E-14	8.89E-15	3.20E-15	1.06E-14	1.62E-14	7.83E-15	8.43E-15	1.13E-14	3.02E-15	4.40E-15
2.08E-15	-1.16E-15	-4.79E-15	5.58E-15	8.54E-15	8.08E-15	7.94E-15	6.74E-15	5.54E-15	5.63E-15	7.92E-15	4.12E-15	8.18E-15	1.84E-15	8.94E-15	1.42E-14	8.86E-15	3.08E-15	1.07E-14	1.60E-14	7.83E-15	8.40E-15	1.14E-14	3.67E-15	4.35E-15
2.04E-15	-5.56E-16	-4.24E-15	5.61E-15	8.69E-15	8.25E-15	8.01E-15	6.29E-15	5.67E-15	5.61E-15	8.12E-15	4.32E-15	8.05E-15	2.28E-15	9.38E-15	1.46E-14	8.81E-15	2.97E-15	1.07E-14	1.57E-14	7.84E-15	8.38E-15	1.15E-14	4.33E-15	4.29E-15
1.97E-15	4.55E-17	-3.68E-15	5.60E-15	8.78E-15	8.42E-15	8.06E-15	5.82E-15	5.81E-15	5.59E-15	8.32E-15	4.52E-15	7.90E-15	2.74E-15	9.78E-15	1.49E-14	8.72E-15	2.86E-15	1.08E-14	1.54E-14	7.86E-15	8.37E-15	1.16E-14	4.98E-15	4.22E-15
1.90E-15	6.41E-16	-3.12E-15	5.56E-15	8.83E-15	8.57E-15	8.09E-15	5.33E-15	5.93E-15	5.59E-15	8.52E-15	4.74E-15	7.75E-15	3.22E-15	1.01E-14	1.52E-14	8.61E-15	2.75E-15	1.08E-14	1.50E-14	7.90E-15	8.39E-15	1.18E-14	5.63E-15	4.14E-15
1.81E-15	1.23E-15	-2.55E-15	5.49E-15	8.81E-15	8.70E-15	8.10E-15	4.83E-15	6.05E-15	5.59E-15	8.70E-15	4.97E-15	7.58E-15	3.72E-15	1.04E-14	1.54E-14	8.48E-15	2.64E-15	1.08E-14	1.46E-14	7.95E-15	8.43E-15	1.20E-14	6.28E-15	4.06E-15
1.71E-15	1.81E-15	-1.98E-15	5.39E-15	8.74E-15	8.80E-15	8.09E-15	4.32E-15	6.17E-15	5.61E-15	8.88E-15	5.21E-15	7.41E-15	4.24E-15	1.07E-14	1.55E-14	8.32E-15	2.54E-15	1.09E-14	1.42E-14	8.02E-15	8.48E-15	1.21E-14	6.92E-15	3.98E-15
1.60E-15	2.37E-15	-1.40E-15	5.26E-15	8.62E-15	8.89E-15	8.05E-15	3.81E-15	6.28E-15	5.63E-15	9.05E-15	5.46E-15	7.24E-15	4.76E-15	1.08E-14	1.56E-14	8.14E-15	2.44E-15	1.09E-14	1.37E-14	8.11E-15	8.55E-15	1.23E-14	7.54E-15	3.89E-15
1.49E-15	2.91E-15	-8.16E-16	5.11E-15	8.44E-15	8.95E-15	7.99E-15	3.30E-15	6.38E-15	5.67E-15	9.20E-15	5.72E-15	7.05E-15	5.29E-15	1.10E-14	1.56E-14	7.94E-15	2.35E-15	1.09E-14	1.32E-14	8.21E-15	8.64E-15	1.25E-14	8.16E-15	3.80E-15
1.38E-15	3.44E-15	-2.31E-16	4.93E-15	8.21E-15	8.98E-15	7.91E-15	2.80E-15	6.47E-15	5.72E-15	9.34E-15	5.99E-15	6.86E-15	5.81E-15	1.11E-14	1.55E-14	7.72E-15	2.26E-15	1.09E-14	1.27E-14	8.33E-15	8.74E-15	1.27E-14	8.76E-15	3.71E-15
1.26E-15	3.95E-15	3.55E-16	4.72E-15	7.94E-15	8.99E-15	7.81E-15	2.31E-15	6.56E-15	5.79E-15	9.47E-15	6.27E-15	6.67E-15	6.34E-15	1.11E-14	1.54E-14	7.50E-15	2.18E-15	1.09E-14	1.21E-14	8.46E-15	8.86E-15	1.30E-14	9.34E-15	3.63E-15
1.15E-15	4.44E-15	9.41E-16	4.50E-15	7.62E-15	8.97E-15	7.68E-15	1.85E-15	6.65E-15	5.86E-15	9.58E-15	6.56E-15	6.47E-15	6.85E-15	1.11E-14	1.52E-14	7.26E-15	2.10E-15	1.09E-14	1.15E-14	8.61E-15	9.00E-15	1.32E-14	9.89E-15	3.55E-15
1.05E-15	4.90E-15	1.52E-15	4.25E-15	7.26E-15	8.93E-15	7.54E-15	1.41E-15	6.72E-15	5.95E-15	9.67E-15	6.85E-15	6.28E-15	7.36E-15	1.10E-14	1.50E-14	7.01E-15	2.02E-15	1.09E-14	1.09E-14	8.76E-15	9.14E-15	1.34E-14	1.04E-14	3.47E-15
9.55E-16	5.33E-15	2.10E-15	3.99E-15	6.87E-15	8.85E-15	7.37E-15	1.00E-15	6.79E-15	6.05E-15	9.75E-15	7.14E-15	6.08E-15	7.85E-15	1.09E-14	1.47E-14	6.76E-15	1.96E-15	1.09E-14	1.04E-14	8.93E-15	9.30E-15	1.36E-14	1.09E-14	3.40E-15
8.72E-16	5.74E-15	2.68E-15	3.72E-15	6.44E-15	8.75E-15	7.18E-15	6.31E-16	6.86E-15	6.17E-15	9.81E-15	7.45E-15	5.89E-15	8.31E-15	1.08E-14	1.44E-14	6.51E-15	1.90E-15	1.09E-14	9.77E-15	9.11E-15	9.47E-15	1.38E-14	1.14E-14	3.34E-15
8.03E-16	6.12E-15	3.25E-15	3.43E-15	6.00E-15	8.63E-15	6.98E-15	3.03E-16	6.92E-15	6.29E-15	9.85E-15	7.75E-15	5.70E-15	8.76E-15	1.06E-14	1.41E-14	6.26E-15	1.84E-15	1.09E-14	9.19E-15	9.30E-15	9.64E-15	1.40E-14	1.19E-14	3.29E-15
7.52E-16	6.46E-15	3.81E-15	3.15E-15	5.53E-15	8.48E-15	6.77E-15	2.20E-17	6.98E-15	6.42E-15	9.87E-15	8.05E-15	5.52E-15	9.18E-15	1.04E-14	1.37E-14	6.01E-15	1.80E-15	1.09E-14	8.62E-15	9.50E-15	9.83E-15	1.42E-14	1.23E-14	3.25E-15
7.19E-16	6.77E-15	4.36E-15	2.86E-15	5.05E-15	8.31E-15	6.54E-15	-2.08E-16	7.03E-15	6.56E-15	9.87E-15	8.36E-15	5.34E-15	9.56E-15	1.02E-14	1.33E-14	5.77E-15	1.76E-15	1.08E-14	8.07E-15	9.70E-15	1.00E-14	1.44E-14	1.27E-14	3.22E-15
7.07E-16	7.05E-15	4.90E-15	2.57E-15	4.56E-15	8.13E-15	6.30E-15	-3.84E-16	7.09E-15	6.71E-15	9.85E-15	8.65E-15	5.18E-15	9.92E-15	9.91E-15	1.28E-14	5.53E-15	1.73E-15	1.08E-14	7.54E-15	9.90E-15	1.02E-14	1.45E-14	1.30E-14	3.20E-15
7.17E-16	7.30E-15	5.42E-15	2.30E-15	4.08E-15	7.92E-15	6.05E-15	-5.02E-16	7.14E-15	6.86E-15	9.81E-15	8.94E-15	5.02E-15	1.02E-14	9.64E-15	1.24E-14	5.31E-15	1.72E-15	1.08E-14	7.04E-15	1.01E-14	1.04E-14	1.46E-14	1.33E-14	3.19E-15
7.51E-16	7.50E-15	5.93E-15	2.03E-15	3.59E-15	7.71E-15	5.80E-15	-5.61E-16	7.19E-15	7.02E-15	9.75E-15	9.23E-15	4.88E-15	1.05E-14	9.35E-15	1.19E-14	5.10E-15	1.71E-15	1.07E-14	6.56E-15	1.03E-14	1.06E-14	1.47E-14	1.36E-14	3.19E-15
8.09E-16	7.68E-15	6.41E-15	1.77E-15	3.12E-15	7.47E-15	5.55E-15	-5.59E-16	7.25E-15	7.18E-15	9.67E-15	9.50E-15	4.75E-15	1.07E-14	9.05E-15	1.15E-14	4.89E-15	1.72E-15	1.07E-14	6.12E-15	1.05E-14	1.08E-14	1.48E-14	1.38E-14	3.20E-15
8.91E-16	7.81E-15	6.88E-15	1.53E-15	2.67E-15	7.23E-15	5.30E-15	-4.97E-16	7.30E-15	7.34E-15	9.58E-15	9.76E-15	4.63E-15	1.09E-14	8.75E-15	1.10E-14	4.71E-15	1.74E-15	1.06E-14	5.72E-15	1.07E-14	1.09E-14	1.48E-14	1.40E-14	3.23E-15
9.98E-16	7.91E-15	7.32E-15	1.32E-15	2.24E-15	6.99E-15	5.05E-15	-3.74E-16	7.36E-15	7.49E-15	9.46E-15	1.00E-14	4.53E-15	1.11E-14	8.44E-15	1.05E-14	4.53E-15	1.77E-15	1.06E-14	5.35E-15	1.09E-14	1.11E-14	1.48E-14	1.41E-14	3.26E-15
1.13E-15	7.98E-15	7.74E-15	1.12E-15	1.83E-15	6.74E-15	4.81E-15	-1.92E-16	7.42E-15	7.64E-15	9.33E-15	1.02E-14	4.44E-15	1.12E-14	8.13E-15	1.01E-14	4.38E-15	1.81E-15	1.05E-14	5.02E-15	1.11E-14	1.13E-14	1.48E-14	1.42E-14	3.30E-15
1.29E-15	8.01E-15	8.13E-15	9.56E-16	1.46E-15	6.48E-15	4.57E-15	4.68E-17	7.48E-15	7.78E-15	9.18E-15	1.04E-14	4.36E-15	1.13E-14	7.83E-15	9.62E-15	4.23E-15	1.87E-15	1.04E-14	4.74E-15	1.12E-14	1.14E-14	1.47E-14	1.43E-14	3.35E-15
1.46E-15	8.00E-15	8.49E-15	8.15E-16	1.12E-15	6.23E-15	4.34E-15	3.40E-16	7.54E-15	7.91E-15	9.01E-15	1.06E-14	4.30E-15	1.13E-14	7.53E-15	9.18E-15	4.10E-15	1.94E-15	1.03E-14	4.49E-15	1.14E-14	1.15E-14	1.46E-14	1.43E-14	3.41E-15
1.66E-15	7.97E-15	8.81E-15	7.05E-16	8.22E-16	5.98E-15	4.12E-15	6.84E-16	7.60E-15	8.03E-15	8.82E-15	1.08E-14	4.25E-15	1.13E-14	7.23E-15	8.75E-15	3.98E-15	2.02E-15	1.02E-14	4.28E-15	1.15E-14	1.16E-14	1.45E-14	1.43E-14	3.47E-15
1.88E-15	7.90E-15	9.11E-15	6.25E-16	5.63E-16	5.73E-15	3.91E-15	1.07E-15	7.66E-15	8.13E-15	8.62E-15	1.09E-14	4.21E-15	1.12E-14	6.94E-15	8.34E-15	3.87E-15	2.11E-15	1.01E-14	4.11E-15	1.17E-14	1.17E-14	1.43E-14	1.42E-14	3.53E-15
2.11E-15	7.79E-15	9.37E-15	5.76E-16	3.46E-16	5.50E-15	3.72E-15	1.50E-15	7.73E-15	8.22E-15	8.40E-15	1.10E-14	4.18E-15	1.11E-14	6.66E-15	7.95E-15	3.77E-15	2.21E-15	1.00E-14	3.98E-15	1.18E-14	1.18E-14	1.41E-14	1.41E-14	3.60E-15
2.35E-15	7.66E-15	9.59E-15	5.59E-16	1.74E-16	5.26E-15	3.53E-15	1.97E-15	7.80E-15	8.29E-15	8.16E-15	1.11E-14	4.16E-15	1.09E-14	6.39E-15	7.57E-15	3.68E-15	2.32E-15	9.87E-15	3.88E-15	1.19E-14	1.18E-14	1.38E-14	1.40E-14	3.67E-15
2.61E-15	7.50E-15	9.78E-15	5.75E-16	4.65E-17	5.04E-15	3.37E-15	2.47E-15	7.86E-15	8.34E-15	7.91E-15	1.11E-14	4.14E-15	1.07E-14	6.14E-15	7.21E-15	3.59E-15	2.44E-15	9.72E-15	3.82E-15	1.19E-14	1.19E-14	1.35E-14	1.38E-14	3.73E-15
2.88E-15	7.32E-15	9.93E-15	6.22E-16	-3.64E-17	4.83E-15	3.21E-15	2.98E-15	7.93E-15	8.37E-15	7.64E-15	1.11E-14	4.14E-15	1.05E-14	5.89E-15	6.87E-15	3.51E-15	2.57E-15	9.56E-15	3.78E-15	1.20E-14	1.19E-14	1.31E-14	1.36E-14	3.79E-15
3.15E-15	7.12E-15	1.00E-14	7.00E-16	-7.63E-17	4.62E-15	3.07E-15	3.52E-15	8.00E-15	8.38E-15	7.35E-15	1.11E-14	4.13E-15	1.03E-14	5.65E-15	6.54E-15	3.43E-15	2.70E-15	9.39E-15	3.77E-15	1.20E-14	1.18E-14	1.28E-14	1.34E-14	3.85E-15
3.42E-15	6.90E-15	1.01E-14	8.05E-16	-7.42E-17	4.43E-15	2.95E-15	4.06E-15	8.06E-15	8.36E-15	7.06E-15	1.10E-14	4.12E-15	9.97E-15	5.43E-15	6.23E-15	3.35E-15	2.84E-15	9.19E-15	3.78E-15	1.20E-14	1.17E-14	1.23E-14	1.32E-14	3.90E-15
3.70E-15	6.66E-15	1.02E-14	9.39E-16	-3.21E-17	4.25E-15	2.84E-15	4.60E-15	8.13E-15	8.32E-15	6.74E-15	1.09E-14	4.12E-15	9.65E-15	5.21E-15	5.94E-15	3.26E-15	2.99E-15	8.99E-15	3.80E-15	1.20E-14	1.16E-14	1.19E-14	1.29E-14	3.95E-15
3.97E-15	6.41E-15	1.02E-14	1.10E-15	4.77E-17	4.08E-15	2.74E-15	5.13E-15	8.19E-15	8.26E-15	6.42E-15	1.08E-14	4.10E-15	9.31E-15	5.01E-15	5.65E-15	3.17E-15	3.13E-15	8.77E-15	3.84E-15	1.20E-14	1.15E-14	1.14E-14	1.26E-14	3.98E-15
4.23E-15	6.15E-15	1.01E-14	1.28E-15	1.62E-16	3.92E-15	2.65E-15	5.65E-15	8.24E-15	8.17E-15	6.08E-15	1.07E-14	4.09E-15	8.95E-15	4.81E-15	5.38E-15	3.08E-15	3.28E-15	8.53E-15	3.87E-15	1.20E-14	1.13E-14	1.09E-14	1.23E-14	4.01E-15
4.48E-15	5.89E-15	1.01E-14	1.48E-15	3.06E-16	3.77E-15	2.58E-15	6.14E-15	8.29E-15	8.06E-15	5.73E-15	1.05E-14	4.06E-15	8.57E-15	4.61E-15	5.11E-15	2.97E-15	3.42E-15	8.27E-15	3.91E-15	1.19E-14	1.11E-14	1.04E-14	1.20E-14	4.02E-15
4.71E-15	5.63E-15	9.98E-15	1.69E-15	4.75E-16	3.63E-15	2.51E-15	6.60E-15	8.34E-15	7.93E-15	5.37E-15	1.03E-14	4.02E-15	8.17E-15	4.42E-15	4.85E-15	2.85E-15	3.56E-15	8.00E-15	3.95E-15	1.18E-14	1.09E-14	9.88E-15	1.17E-14	4.01E-15
4.93E-15	5.36E-15	9.86E-15	1.92E-15	6.67E-16	3.50E-15	2.45E-15	7.03E-15	8.38E-15	7.77E-15	5.00E-15	1.00E-14	3.97E-15	7.77E-15	4.23E-15	4.58E-15	2.72E-15	3.69E-15	7.71E-15	3.97E-15	1.17E-14	1.06E-14	9.33E-15	1.14E-14	4.00E-15
5.13E-15	5.10E-15	9.71E-15	2.15E-15	8.76E-16	3.37E-15	2.39E-15	7.41E-15	8.41E-15	7.60E-15	4.62E-15	9.80E-15	3.90E-15	7.36E-15	4.05E-15	4.32E-15	2.57E-15	3.81E-15	7.41E-15	3.98E-15	1.17E-14	1.03E-14	8.77E-15	1.11E-14	3.97E-15
5.30E-15	4.85E-15	9.53E-15	2.39E-15	1.10E-15	3.26E-15	2.34E-15	7.74E-15	8.43E-15	7.41E-15	4.23E-15	9.53E-15	3.81E-15	6.95E-15	3.86E-15	4.06E-15	2.41E-15	3.93E-15	7.09E-15	3.96E-15	1.16E-14	1.00E-14	8.21E-15	1.07E-14	3.92E-15
5.45E-15	4.62E-15	9.33E-15	2.63E-15	1.33E-15	3.14E-15	2.29E-15	8.02E-15	8.45E-15	7.20E-15	3.84E-15	9.24E-15	3.71E-15	6.55E-15	3.68E-15	3.78E-15	2.24E-15	4.03E-15	6.75E-15	3.92E-15	1.14E-14	9.67E-15	7.64E-15	1.04E-14	3.85E-15
5.57E-15	4.40E-15	9.11E-15	2.87E-15	1.56E-15	3.04E-15	2.24E-15	8.25E-15	8.45E-15	6.98E-15	3.44E-15	8.93E-15	3.58E-15	6.14E-15	3.49E-15	3.50E-15	2.05E-15	4.12E-15	6.40E-15	3.85E-15	1.13E-14	9.28E-15	7.07E-15	1.01E-14	3.77E-15
5.66E-15	4.19E-15	8.88E-15	3.10E-15	1.79E-15	2.93E-15	2.19E-15	8.40E-15	8.44E-15	6.75E-15	3.03E-15	8.61E-15	3.43E-15	5.75E-15	3.29E-15	3.21E-15	1.84E-15	4.19E-15	6.04E-15	3.74E-15	1.12E-14	8.88E-15	6.51E-15	9.84E-15	3.67E-15
5.71E-15	4.01E-15	8.63E-15	3.31E-15	2.01E-15	2.83E-15	2.14E-15	8.50E-15	8.42E-15	6.50E-15	2.63E-15	8.28E-15	3.25E-15	5.37E-15	3.10E-15	2.90E-15	1.62E-15	4.25E-15	5.67E-15	3.60E-15	1.11E-14	8.44E-15	5.96E-15	9.56E-15	3.55E-15
5.74E-15	3.86E-15	8.37E-15	3.52E-15	2.23E-15	2.73E-15	2.08E-15	8.53E-15	8.40E-15	6.25E-15	2.22E-15	7.94E-15	3.05E-15	5.00E-15	2.90E-15	2.58E-15	1.38E-15	4.29E-15	5.28E-15	3.41E-15	1.10E-14	7.99E-15	5.42E-15	9.30E-15	3.41E-15
5.73E-15	3.73E-15	8.10E-15	3.70E-15	2.43E-15	2.64E-15	2.02E-15	8.49E-15	8.36E-15	6.00E-15	1.81E-15	7.61E-15	2.83E-15	4.66E-15	2.69E-15	2.24E-15	1.13E-15	4.31E-15	4.88E-15	3.18E-15	1.08E-14	7.51E-15	4.89E-15	9.06E-15	3.26E-15
5.68E-15	3.63E-15	7.83E-15	3.87E-15	2.60E-15	2.54E-15	1.94E-15	8.38E-15	8.31E-15	5.74E-15	1.41E-15	7.27E-15	2.58E-15	4.33E-15	2.48E-15	1.88E-15	8.59E-16	4.32E-15	4.48E-15	2.91E-15	1.07E-14	7.02E-15	4.39E-15	8.84E-15	3.09E-15
5.61E-15	3.57E-15	7.55E-15	4.01E-15	2.76E-15	2.44E-15	1.86E-15	8.20E-15	8.25E-15	5.49E-15	1.01E-15	6.93E-15	2.31E-15	4.03E-15	2.26E-15	1.51E-15	5.83E-16	4.30E-15	4.06E-15	2.59E-15	1.06E-14	6.52E-15	3.90E-15	8.65E-15	2.91E-15
5.50E-15	3.54E-15	7.28E-15	4.12E-15	2.89E-15	2.34E-15	1.77E-15	7.96E-15	8.17E-15	5.24E-15	6.20E-16	6.60E-15	2.01E-15	3.75E-15	2.04E-15	1.12E-15	3.00E-16	4.27E-15	3.65E-15	2.22E-15	1.05E-14	6.00E-15	3.44E-15	8.48E-15	2.71E-15
5.36E-15	3.54E-15	7.02E-15	4.21E-15	3.00E-15	2.23E-15	1.67E-15	7.66E-15	8.09E-15	5.00E-15	2.37E-16	6.29E-15	1.69E-15	3.50E-15	1.82E-15	7.07E-16	1.21E-17	4.22E-15	3.23E-15	1.81E-15	1.04E-14	5.48E-15	3.01E-15	8.34E-15	2.50E-15
5.18E-15	3.59E-15	6.76E-15	4.27E-15	3.08E-15	2.13E-15	1.56E-15	7.30E-15	8.00E-15	4.77E-15	-1.34E-16	5.98E-15	1.35E-15	3.28E-15	1.60E-15	2.82E-16	-2.77E-16	4.16E-15	2.81E-15	1.36E-15	1.03E-14	4.96E-15	2.60E-15	8.22E-15	2.28E-15
4.98E-15	3.66E-15	6.52E-15	4.30E-15	3.12E-15	2.03E-15	1.45E-15	6.89E-15	7.91E-15	4.55E-15	-4.93E-16	5.69E-15	9.98E-16	3.08E-15	1.39E-15	-1.58E-16	-5.66E-16	4.07E-15	2.39E-15	8.60E-16	1.02E-14	4.43E-15	2.23E-15	8.14E-15	2.05E-15
4.76E-15	3.77E-15	6.29E-15	4.30E-15	3.14E-15	1.92E-15	1.32E-15	6.42E-15	7.80E-15	4.35E-15	-8.37E-16	5.41E-15	6.25E-16	2.91E-15	1.17E-15	-6.12E-16	-8.51E-16	3.98E-15	1.98E-15	3.23E-16	1.02E-14	3.91E-15	1.88E-15	8.08E-15	1.81E-15
4.50E-15	3.92E-15	6.08E-15	4.26E-15	3.12E-15	1.81E-15	1.18E-15	5.91E-15	7.69E-15	4.17E-15	-1.16E-15	5.16E-15	2.39E-16	2.78E-15	9.60E-16	-1.08E-15	-1.13E-15	3.86E-15	1.57E-15	-2.51E-16	1.01E-14	3.40E-15	1.56E-15	8.05E-15	1.57E-15
4.23E-15	4.10E-15	5.89E-15	4.20E-15	3.08E-15	1.71E-15	1.03E-15	5.36E-15	7.57E-15	4.01E-15	-1.47E-15	4.92E-15	-1.59E-16	2.67E-15	7.57E-16	-1.55E-15	-1.40E-15	3.74E-15	1.17E-15	-8.58E-16	1.01E-14	2.89E-15	1.28E-15	8.05E-15	1.32E-15
3.94E-15	4.32E-15	5.72E-15	4.10E-15	3.00E-15	1.60E-15	8.79E-16	4.78E-15	7.45E-15	3.88E-15	-1.76E-15	4.71E-15	-5.65E-16	2.59E-15	5.64E-16	-2.03E-15	-1.65E-15	3.61E-15	7.78E-16	-1.49E-15	1.01E-14	2.39E-15	1.03E-15	8.07E-15	1.07E-15
3.62E-15	4.56E-15	5.58E-15	3.98E-15	2.89E-15	1.49E-15	7.18E-16	4.17E-15	7.32E-15	3.76E-15	-2.03E-15	4.52E-15	-9.77E-16	2.54E-15	3.83E-16	-2.51E-15	-1.89E-15	3.47E-15	3.98E-16	-2.15E-15	1.01E-14	1.91E-15	8.09E-16	8.12E-15	8.24E-16
3.30E-15	4.83E-15	5.46E-15	3.82E-15	2.76E-15	1.39E-15	5.52E-16	3.54E-15	7.18E-15	3.68E-15	-2.28E-15	4.35E-15	-1.39E-15	2.52E-15	2.16E-16	-3.00E-15	-2.11E-15	3.32E-15	3.11E-17	-2.83E-15	1.01E-14	1.45E-15	6.18E-16	8.19E-15	5.75E-16
2.97E-15	5.13E-15	5.37E-15	3.64E-15	2.60E-15	1.29E-15	3.82E-16	2.90E-15	7.05E-15	3.61E-15	-2.50E-15	4.21E-15	-1.80E-15	2.51E-15	6.89E-17	-3.48E-15	-2.30E-15	3.16E-15	-3.21E-16	-3.52E-15	1.01E-14	1.01E-15	4.55E-16	8.28E-15	3.29E-16
2.63E-15	5.44E-15	5.30E-15	3.44E-15	2.42E-15	1.20E-15	2.10E-16	2.25E-15	6.91E-15	3.58E-15	-2.70E-15	4.09E-15	-2.21E-15	2.53E-15	-5.85E-17	-3.95E-15	-2.47E-15	3.01E-15	-6.55E-16	-4.22E-15	1.01E-14	5.83E-16	3.20E-16	8.39E-15	8.79E-17
2.28E-15	5.77E-15	5.27E-15	3.22E-15	2.22E-15	1.11E-15	3.82E-17	1.61E-15	6.77E-15	3.57E-15	-2.87E-15	3.99E-15	-2.62E-15	2.57E-15	-1.64E-16	-4.41E-15	-2.61E-15	2.85E-15	-9.72E-16	-4.92E-15	1.01E-14	1.82E-16	2.09E-16	8.51E-15	-1.48E-16
1.93E-15	6.12E-15	5.26E-15	2.97E-15	2.00E-15	1.02E-15	-1.32E-16	9.69E-16	6.62E-15	3.59E-15	-3.02E-15	3.92E-15	-3.01E-15	2.62E-15	-2.44E-16	-4.86E-15	-2.71E-15	2.70E-15	-1.27E-15	-5.61E-15	1.02E-14	-1.95E-16	1.22E-16	8.65E-15	-3.76E-16
1.59E-15	6.47E-15	5.28E-15	2.71E-15	1.78E-15	9.45E-16	-3.00E-16	3.43E-16	6.48E-15	3.63E-15	-3.15E-15	3.86E-15	-3.39E-15	2.69E-15	-2.99E-16	-5.28E-15	-2.79E-15	2.55E-15	-1.55E-15	-6.29E-15	1.02E-14	-5.48E-16	5.45E-17	8.80E-15	-5.96E-16
1.26E-15	6.82E-15	5.34E-15	2.44E-15	1.54E-15	8.77E-16	-4.61E-16	-2.64E-16	6.33E-15	3.70E-15	-3.25E-15	3.83E-15	-3.75E-15	2.77E-15	-3.25E-16	-5.69E-15	-2.83E-15	2.41E-15	-1.80E-15	-6.96E-15	1.03E-14	-8.76E-16	4.88E-18	8.96E-15	-8.07E-16
9.29E-16	7.17E-15	5.42E-15	2.16E-15	1.30E-15	8.19E-16	-6.17E-16	-8.48E-16	6.19E-15	3.78E-15	-3.32E-15	3.81E-15	-4.09E-15	2.86E-15	-3.21E-16	-6.07E-15	-2.84E-15	2.28E-15	-2.04E-15	-7.60E-15	1.03E-14	-1.18E-15	-2.91E-17	9.12E-15	-1.01E-15
6.15E-16	7.52E-15	5.53E-15	1.87E-15	1.05E-15	7.70E-16	-7.64E-16	-1.40E-15	6.04E-15	3.89E-15	-3.38E-15	3.81E-15	-4.42E-15	2.95E-15	-2.86E-16	-6.42E-15	-2.81E-15	2.15E-15	-2.25E-15	-8.21E-15	1.04E-14	-1.46E-15	-5.05E-17	9.28E-15	-1.20E-15
3.15E-16	7.85E-15	5.66E-15	1.57E-15	8.12E-16	7.32E-16	-9.00E-16	-1.93E-15	5.90E-15	4.02E-15	-3.41E-15	3.81E-15	-4.72E-15	3.04E-15	-2.19E-16	-6.73E-15	-2.74E-15	2.04E-15	-2.44E-15	-8.79E-15	1.04E-14	-1.71E-15	-6.24E-17	9.43E-15	-1.38E-15
3.09E-17	8.16E-15	5.82E-15	1.28E-15	5.78E-16	7.04E-16	-1.02E-15	-2.41E-15	5.75E-15	4.16E-15	-3.42E-15	3.83E-15	-4.99E-15	3.13E-15	-1.19E-16	-7.02E-15	-2.65E-15	1.94E-15	-2.60E-15	-9.32E-15	1.04E-14	-1.94E-15	-6.85E-17	9.58E-15	-1.55E-15
-2.34E-16	8.45E-15	6.01E-15	9.96E-16	3.55E-16	6.88E-16	-1.13E-15	-2.86E-15	5.60E-15	4.31E-15	-3.42E-15	3.85E-15	-5.24E-15	3.21E-15	1.29E-17	-7.26E-15	-2.51E-15	1.86E-15	-2.75E-15	-9.81E-15	1.05E-14	-2.16E-15	-7.22E-17	9.72E-15	-1.71E-15
-4.80E-16	8.71E-15	6.21E-15	7.17E-16	1.45E-16	6.85E-16	-1.23E-15	-3.27E-15	5.45E-15	4.47E-15	-3.40E-15	3.88E-15	-5.47E-15	3.28E-15	1.77E-16	-7.47E-15	-2.35E-15	1.79E-15	-2.87E-15	-1.03E-14	1.05E-14	-2.35E-15	-7.64E-17	9.85E-15	-1.86E-15
-7.03E-16	8.93E-15	6.44E-15	4.48E-16	-4.75E-17	6.95E-16	-1.31E-15	-3.63E-15	5.29E-15	4.64E-15	-3.37E-15	3.90E-15	-5.66E-15	3.34E-15	3.73E-16	-7.63E-15	-2.15E-15	1.74E-15	-2.98E-15	-1.06E-14	1.05E-14	-2.53E-15	-8.45E-17	9.96E-15	-2.00E-15
-9.02E-16	9.11E-15	6.68E-15	1.94E-16	-2.21E-16	7.17E-16	-1.37E-15	-3.96E-15	5.13E-15	4.80E-15	-3.32E-15	3.93E-15	-5.83E-15	3.38E-15	5.99E-16	-7.75E-15	-1.92E-15	1.70E-15	-3.06E-15	-1.10E-14	1.05E-14	-2.69E-15	-9.84E-17	1.00E-14	-2.14E-15
-1.08E-15	9.26E-15	6.93E-15	-4.45E-17	-3.72E-16	7.53E-16	-1.42E-15	-4.24E-15	4.96E-15	4.96E-15	-3.27E-15	3.94E-15	-5.97E-15	3.40E-15	8.54E-16	-7.82E-15	-1.67E-15	1.67E-15	-3.13E-15	-1.13E-14	1.04E-14	-2.84E-15	-1.20E-16	1.01E-14	-2.27E-15
-1.23E-15	9.35E-15	7.19E-15	-2.64E-16	-4.98E-16	8.00E-16	-1.44E-15	-4.48E-15	4.79E-15	5.12E-15	-3.21E-15	3.95E-15	-6.08E-15	3.40E-15	1.14E-15	-7.85E-15	-1.39E-15	1.67E-15	-3.17E-15	-1.15E-14	1.04E-14	-2.98E-15	-1.54E-16	1.01E-14	-2.39E-15
-1.35E-15	9.39E-15	7.46E-15	-4.62E-16	-5.97E-16	8.61E-16	-1.45E-15	-4.68E-15	4.62E-15	5.26E-15	-3.15E-15	3.94E-15	-6.17E-15	3.37E-15	1.44E-15	-7.84E-15	-1.09E-15	1.67E-15	-3.20E-15	-1.16E-14	1.03E-14	-3.12E-15	-2.01E-16	1.01E-14	-2.51E-15
-1.45E-15	9.38E-15	7.73E-15	-6.37E-16	-6.68E-16	9.34E-16	-1.44E-15	-4.84E-15	4.43E-15	5.39E-15	-3.09E-15	3.91E-15	-6.23E-15	3.32E-15	1.77E-15	-7.78E-15	-7.81E-16	1.70E-15	-3.21E-15	-1.17E-14	1.02E-14	-3.25E-15	-2.65E-16	1.01E-14	-2.63E-15
-1.53E-15	9.30E-15	8.01E-15	-7.88E-16	-7.10E-16	1.02E-15	-1.40E-15	-4.96E-15	4.23E-15	5.50E-15	-3.03E-15	3.87E-15	-6.27E-15	3.23E-15	2.12E-15	-7.67E-15	-4.53E-16	1.73E-15	-3.21E-15	-1.17E-14	1.01E-14	-3.39E-15	-3.47E-16	1.01E-14	-2.75E-15
-1.58E-15	9.17E-15	8.28E-15	-9.12E-16	-7.21E-16	1.11E-15	-1.35E-15	-5.06E-15	4.03E-15	5.59E-15	-2.98E-15	3.80E-15	-6.28E-15	3.11E-15	2.49E-15	-7.52E-15	-1.14E-16	1.77E-15	-3.19E-15	-1.17E-14	9.93E-15	-3.52E-15	-4.49E-16	9.96E-15	-2.88E-15
-1.61E-15	8.97E-15	8.55E-15	-1.01E-15	-7.01E-16	1.22E-15	-1.28E-15	-5.12E-15	3.81E-15	5.65E-15	-2.93E-15	3.71E-15	-6.27E-15	2.96E-15	2.87E-15	-7.33E-15	2.30E-16	1.82E-15	-3.16E-15	-1.16E-14	9.75E-15	-3.66E-15	-5.72E-16	9.82E-15	-3.00E-15
-1.61E-15	8.72E-15	8.81E-15	-1.08E-15	-6.51E-16	1.34E-15	-1.19E-15	-5.16E-15	3.59E-15	5.68E-15	-2.90E-15	3.59E-15	-6.25E-15	2.77E-15	3.26E-15	-7.10E-15	5.78E-16	1.88E-15	-3.12E-15	-1.14E-14	9.53E-15	-3.80E-15	-7.16E-16	9.64E-15	-3.14E-15
-1.60E-15	8.39E-15	9.05E-15	-1.12E-15	-5.70E-16	1.47E-15	-1.08E-15	-5.17E-15	3.35E-15	5.68E-15	-2.89E-15	3.44E-15	-6.21E-15	2.54E-15	3.65E-15	-6.83E-15	9.24E-16	1.95E-15	-3.06E-15	-1.12E-14	9.29E-15	-3.96E-15	-8.83E-16	9.43E-15	-3.29E-15
-1.57E-15	8.01E-15	9.28E-15	-1.13E-15	-4.59E-16	1.61E-15	-9.48E-16	-5.17E-15	3.10E-15	5.64E-15	-2.89E-15	3.25E-15	-6.15E-15	2.28E-15	4.05E-15	-6.53E-15	1.27E-15	2.02E-15	-3.00E-15	-1.09E-14	9.02E-15	-4.12E-15	-1.07E-15	9.16E-15	-3.44E-15
-1.51E-15	7.56E-15	9.49E-15	-1.11E-15	-3.19E-16	1.76E-15	-8.02E-16	-5.15E-15	2.84E-15	5.57E-15	-2.90E-15	3.04E-15	-6.08E-15	1.98E-15	4.45E-15	-6.18E-15	1.60E-15	2.10E-15	-2.92E-15	-1.06E-14	8.71E-15	-4.30E-15	-1.29E-15	8.86E-15	-3.61E-15
-1.44E-15	7.05E-15	9.68E-15	-1.06E-15	-1.51E-16	1.92E-15	-6.39E-16	-5.11E-15	2.56E-15	5.46E-15	-2.94E-15	2.79E-15	-6.00E-15	1.64E-15	4.85E-15	-5.81E-15	1.93E-15	2.17E-15	-2.83E-15	-1.02E-14	8.38E-15	-4.49E-15	-1.52E-15	8.51E-15	-3.80E-15
-1.35E-15	6.48E-15	9.85E-15	-9.90E-16	4.34E-17	2.09E-15	-4.60E-16	-5.07E-15	2.28E-15	5.31E-15	-3.00E-15	2.51E-15	-5.91E-15	1.27E-15	5.24E-15	-5.41E-15	2.24E-15	2.25E-15	-2.74E-15	-9.81E-15	8.03E-15	-4.70E-15	-1.78E-15	8.13E-15	-3.99E-15
-1.25E-15	5.86E-15	1.00E-14	-8.89E-16	2.62E-16	2.26E-15	-2.67E-16	-5.02E-15	1.99E-15	5.12E-15	-3.07E-15	2.20E-15	-5.82E-15	8.63E-16	5.63E-15	-4.98E-15	2.54E-15	2.32E-15	-2.63E-15	-9.35E-15	7.64E-15	-4.92E-15	-2.06E-15	7.70E-15	-4.21E-15
-1.13E-15	5.19E-15	1.01E-14	-7.64E-16	5.03E-16	2.45E-15	-5.87E-17	-4.97E-15	1.68E-15	4.89E-15	-3.17E-15	1.85E-15	-5.72E-15	4.21E-16	6.00E-15	-4.53E-15	2.82E-15	2.39E-15	-2.52E-15	-8.85E-15	7.24E-15	-5.15E-15	-2.35E-15	7.23E-15	-4.44E-15
-1.00E-15	4.47E-15	1.02E-14	-6.14E-16	7.64E-16	2.65E-15	1.62E-16	-4.92E-15	1.37E-15	4.63E-15	-3.30E-15	1.46E-15	-5.62E-15	-5.35E-17	6.36E-15	-4.05E-15	3.09E-15	2.45E-15	-2.39E-15	-8.32E-15	6.81E-15	-5.40E-15	-2.67E-15	6.72E-15	-4.69E-15
-8.66E-16	3.70E-15	1.03E-14	-4.44E-16	1.04E-15	2.85E-15	3.94E-16	-4.87E-15	1.05E-15	4.32E-15	-3.44E-15	1.04E-15	-5.53E-15	-5.58E-16	6.69E-15	-3.56E-15	3.33E-15	2.50E-15	-2.26E-15	-7.77E-15	6.36E-15	-5.65E-15	-3.00E-15	6.18E-15	-4.96E-15
-7.19E-16	2.91E-15	1.03E-14	-2.54E-16	1.33E-15	3.07E-15	6.37E-16	-4.83E-15	7.30E-16	3.97E-15	-3.61E-15	5.87E-16	-5.43E-15	-1.09E-15	7.01E-15	-3.06E-15	3.55E-15	2.55E-15	-2.12E-15	-7.19E-15	5.90E-15	-5.91E-15	-3.34E-15	5.60E-15	-5.25E-15
-5.64E-16	2.08E-15	1.03E-14	-4.60E-17	1.64E-15	3.29E-15	8.88E-16	-4.79E-15	4.04E-16	3.59E-15	-3.79E-15	1.04E-16	-5.34E-15	-1.65E-15	7.31E-15	-2.55E-15	3.76E-15	2.59E-15	-1.96E-15	-6.59E-15	5.43E-15	-6.18E-15	-3.69E-15	4.98E-15	-5.56E-15
-4.02E-16	1.22E-15	1.03E-14	1.78E-16	1.95E-15	3.53E-15	1.15E-15	-4.76E-15	7.67E-17	3.18E-15	-4.00E-15	-4.09E-16	-5.25E-15	-2.22E-15	7.59E-15	-2.03E-15	3.95E-15	2.62E-15	-1.80E-15	-5.98E-15	4.95E-15	-6.46E-15	-4.05E-15	4.34E-15	-5.88E-15
-2.34E-16	3.53E-16	1.02E-14	4.15E-16	2.27E-15	3.77E-15	1.41E-15	-4.74E-15	-2.49E-16	2.73E-15	-4.22E-15	-9.49E-16	-5.17E-15	-2.82E-15	7.84E-15	-1.50E-15	4.11E-15	2.65E-15	-1.62E-15	-5.36E-15	4.46E-15	-6.73E-15	-4.42E-15	3.67E-15	-6.21E-15
-6.05E-17	-5.29E-16	1.01E-14	6.63E-16	2.60E-15	4.02E-15	1.68E-15	-4.72E-15	-5.70E-16	2.26E-15	-4.45E-15	-1.51E-15	-5.09E-15	-3.43E-15	8.07E-15	-9.77E-16	4.26E-15	2.66E-15	-1.43E-15	-4.73E-15	3.98E-15	-6.99E-15	-4.78E-15	2.98E-15	-6.56E-15
1.18E-16	-1.42E-15	1.00E-14	9.20E-16	2.92E-15	4.28E-15	1.96E-15	-4.71E-15	-8.85E-16	1.76E-15	-4.70E-15	-2.10E-15	-5.02E-15	-4.05E-15	8.28E-15	-4.52E-16	4.40E-15	2.67E-15	-1.23E-15	-4.10E-15	3.49E-15	-7.25E-15	-5.14E-15	2.27E-15	-6.93E-15
3.02E-16	-2.30E-15	9.86E-15	1.18E-15	3.25E-15	4.56E-15	2.24E-15	-4.71E-15	-1.19E-15	1.24E-15	-4.96E-15	-2.71E-15	-4.95E-15	-4.67E-15	8.46E-15	6.86E-17	4.52E-15	2.66E-15	-1.01E-15	-3.48E-15	3.02E-15	-7.49E-15	-5.50E-15	1.54E-15	-7.30E-15
4.89E-16	-3.17E-15	9.69E-15	1.45E-15	3.57E-15	4.84E-15	2.52E-15	-4.71E-15	-1.48E-15	7.00E-16	-5.22E-15	-3.33E-15	-4.89E-15	-5.30E-15	8.62E-15	5.81E-16	4.62E-15	2.66E-15	-7.81E-16	-2.86E-15	2.55E-15	-7.71E-15	-5.84E-15	7.96E-16	-7.67E-15
6.81E-16	-4.03E-15	9.50E-15	1.72E-15	3.88E-15	5.13E-15	2.81E-15	-4.71E-15	-1.75E-15	1.51E-16	-5.48E-15	-3.97E-15	-4.83E-15	-5.93E-15	8.76E-15	1.08E-15	4.72E-15	2.64E-15	-5.34E-16	-2.24E-15	2.10E-15	-7.92E-15	-6.16E-15	4.38E-17	-8.05E-15
8.75E-16	-4.86E-15	9.29E-15	1.99E-15	4.18E-15	5.44E-15	3.09E-15	-4.72E-15	-2.01E-15	-4.06E-16	-5.74E-15	-4.62E-15	-4.78E-15	-6.55E-15	8.87E-15	1.58E-15	4.82E-15	2.62E-15	-2.71E-16	-1.63E-15	1.67E-15	-8.09E-15	-6.47E-15	-7.15E-16	-8.43E-15
1.07E-15	-5.66E-15	9.07E-15	2.26E-15	4.48E-15	5.75E-15	3.37E-15	-4.72E-15	-2.24E-15	-9.67E-16	-6.00E-15	-5.28E-15	-4.73E-15	-7.17E-15	8.96E-15	2.05E-15	4.91E-15	2.60E-15	1.04E-17	-1.04E-15	1.26E-15	-8.23E-15	-6.76E-15	-1.48E-15	-8.80E-15
1.27E-15	-6.43E-15	8.82E-15	2.52E-15	4.76E-15	6.08E-15	3.65E-15	-4.71E-15	-2.45E-15	-1.53E-15	-6.25E-15	-5.94E-15	-4.68E-15	-7.77E-15	9.03E-15	2.51E-15	5.00E-15	2.58E-15	3.08E-16	-4.60E-16	8.77E-16	-8.34E-15	-7.02E-15	-2.24E-15	-9.17E-15
1.47E-15	-7.16E-15	8.57E-15	2.78E-15	5.02E-15	6.41E-15	3.92E-15	-4.71E-15	-2.64E-15	-2.09E-15	-6.49E-15	-6.60E-15	-4.63E-15	-8.35E-15	9.08E-15	2.96E-15	5.09E-15	2.56E-15	6.24E-16	1.05E-16	5.21E-16	-8.40E-15	-7.25E-15	-3.00E-15	-9.52E-15
1.68E-15	-7.83E-15	8.30E-15	3.03E-15	5.27E-15	6.74E-15	4.19E-15	-4.69E-15	-2.80E-15	-2.64E-15	-6.72E-15	-7.27E-15	-4.57E-15	-8.91E-15	9.12E-15	3.38E-15	5.18E-15	2.54E-15	9.56E-16	6.55E-16	1.95E-16	-8.42E-15	-7.45E-15	-3.74E-15	-9.85E-15
1.89E-15	-8.46E-15	8.03E-15	3.27E-15	5.50E-15	7.08E-15	4.45E-15	-4.66E-15	-2.92E-15	-3.18E-15	-6.93E-15	-7.93E-15	-4.52E-15	-9.45E-15	9.14E-15	3.78E-15	5.29E-15	2.52E-15	1.30E-15	1.19E-15	-1.00E-16	-8.39E-15	-7.62E-15	-4.48E-15	-1.02E-14
2.10E-15	-9.03E-15	7.76E-15	3.49E-15	5.70E-15	7.43E-15	4.70E-15	-4.62E-15	-3.02E-15	-3.70E-15	-7.12E-15	-8.59E-15	-4.47E-15	-9.96E-15	9.14E-15	4.15E-15	5.40E-15	2.51E-15	1.67E-15	1.70E-15	-3.62E-16	-8.31E-15	-7.75E-15	-5.21E-15	-1.05E-14
2.31E-15	-9.55E-15	7.48E-15	3.70E-15	5.89E-15	7.77E-15	4.94E-15	-4.57E-15	-3.09E-15	-4.21E-15	-7.30E-15	-9.25E-15	-4.40E-15	-1.04E-14	9.12E-15	4.50E-15	5.52E-15	2.50E-15	2.04E-15	2.20E-15	-5.90E-16	-8.17E-15	-7.85E-15	-5.92E-15	-1.07E-14
2.52E-15	-1.00E-14	7.21E-15	3.90E-15	6.06E-15	8.12E-15	5.17E-15	-4.50E-15	-3.12E-15	-4.70E-15	-7.44E-15	-9.89E-15	-4.34E-15	-1.09E-14	9.10E-15	4.81E-15	5.65E-15	2.50E-15	2.43E-15	2.67E-15	-7.83E-16	-7.98E-15	-7.91E-15	-6.61E-15	-1.10E-14
2.73E-15	-1.04E-14	6.94E-15	4.07E-15	6.20E-15	8.45E-15	5.38E-15	-4.41E-15	-3.13E-15	-5.17E-15	-7.57E-15	-1.05E-14	-4.27E-15	-1.13E-14	9.06E-15	5.10E-15	5.80E-15	2.50E-15	2.83E-15	3.13E-15	-9.42E-16	-7.73E-15	-7.92E-15	-7.28E-15	-1.12E-14
2.94E-15	-1.07E-14	6.68E-15	4.23E-15	6.31E-15	8.79E-15	5.57E-15	-4.30E-15	-3.11E-15	-5.62E-15	-7.67E-15	-1.12E-14	-4.19E-15	-1.17E-14	9.00E-15	5.36E-15	5.97E-15	2.52E-15	3.24E-15	3.57E-15	-1.07E-15	-7.42E-15	-7.90E-15	-7.93E-15	-1.13E-14
3.15E-15	-1.10E-14	6.43E-15	4.37E-15	6.40E-15	9.11E-15	5.74E-15	-4.18E-15	-3.05E-15	-6.04E-15	-7.74E-15	-1.18E-14	-4.10E-15	-1.20E-14	8.94E-15	5.58E-15	6.14E-15	2.54E-15	3.65E-15	3.99E-15	-1.16E-15	-7.06E-15	-7.83E-15	-8.55E-15	-1.15E-14
3.36E-15	-1.12E-14	6.20E-15	4.48E-15	6.46E-15	9.42E-15	5.90E-15	-4.03E-15	-2.98E-15	-6.43E-15	-7.78E-15	-1.24E-14	-4.00E-15	-1.23E-14	8.87E-15	5.76E-15	6.34E-15	2.56E-15	4.07E-15	4.40E-15	-1.23E-15	-6.64E-15	-7.73E-15	-9.15E-15	-1.15E-14
3.56E-15	-1.13E-14	5.97E-15	4.57E-15	6.50E-15	9.71E-15	6.03E-15	-3.87E-15	-2.87E-15	-6.80E-15	-7.80E-15	-1.30E-14	-3.89E-15	-1.26E-14	8.78E-15	5.91E-15	6.55E-15	2.60E-15	4.49E-15	4.78E-15	-1.27E-15	-6.16E-15	-7.59E-15	-9.72E-15	-1.16E-14
3.76E-15	-1.14E-14	5.77E-15	4.63E-15	6.51E-15	9.98E-15	6.13E-15	-3.69E-15	-2.75E-15	-7.15E-15	-7.79E-15	-1.35E-14	-3.77E-15	-1.28E-14	8.68E-15	6.03E-15	6.77E-15	2.64E-15	4.90E-15	5.15E-15	-1.28E-15	-5.64E-15	-7.41E-15	-1.03E-14	-1.16E-14
3.95E-15	-1.14E-14	5.58E-15	4.67E-15	6.49E-15	1.02E-14	6.21E-15	-3.49E-15	-2.61E-15	-7.47E-15	-7.75E-15	-1.41E-14	-3.65E-15	-1.30E-14	8.57E-15	6.10E-15	7.00E-15	2.69E-15	5.31E-15	5.50E-15	-1.27E-15	-5.06E-15	-7.19E-15	-1.08E-14	-1.15E-14
4.14E-15	-1.13E-14	5.42E-15	4.69E-15	6.45E-15	1.05E-14	6.26E-15	-3.27E-15	-2.46E-15	-7.77E-15	-7.69E-15	-1.46E-14	-3.51E-15	-1.31E-14	8.45E-15	6.13E-15	7.25E-15	2.74E-15	5.70E-15	5.84E-15	-1.25E-15	-4.45E-15	-6.94E-15	-1.13E-14	-1.14E-14
4.32E-15	-1.12E-14	5.27E-15	4.67E-15	6.37E-15	1.06E-14	6.28E-15	-3.05E-15	-2.30E-15	-8.05E-15	-7.61E-15	-1.52E-14	-3.36E-15	-1.32E-14	8.32E-15	6.12E-15	7.50E-15	2.79E-15	6.09E-15	6.16E-15	-1.21E-15	-3.79E-15	-6.66E-15	-1.17E-14	-1.13E-14
4.48E-15	-1.11E-14	5.15E-15	4.62E-15	6.27E-15	1.08E-14	6.26E-15	-2.81E-15	-2.13E-15	-8.30E-15	-7.50E-15	-1.57E-14	-3.20E-15	-1.32E-14	8.17E-15	6.06E-15	7.75E-15	2.85E-15	6.45E-15	6.46E-15	-1.16E-15	-3.10E-15	-6.35E-15	-1.22E-14	-1.11E-14
4.64E-15	-1.09E-14	5.05E-15	4.55E-15	6.14E-15	1.09E-14	6.21E-15	-2.56E-15	-1.96E-15	-8.54E-15	-7.38E-15	-1.62E-14	-3.03E-15	-1.33E-14	8.00E-15	5.97E-15	8.01E-15	2.90E-15	6.80E-15	6.75E-15	-1.10E-15	-2.38E-15	-6.01E-15	-1.26E-14	-1.09E-14
4.78E-15	-1.07E-14	4.98E-15	4.44E-15	5.98E-15	1.10E-14	6.12E-15	-2.31E-15	-1.80E-15	-8.76E-15	-7.24E-15	-1.67E-14	-2.85E-15	-1.32E-14	7.81E-15	5.82E-15	8.26E-15	2.95E-15	7.12E-15	7.01E-15	-1.05E-15	-1.64E-15	-5.65E-15	-1.29E-14	-1.06E-14
4.91E-15	-1.04E-14	4.93E-15	4.30E-15	5.80E-15	1.10E-14	5.99E-15	-2.06E-15	-1.64E-15	-8.97E-15	-7.09E-15	-1.72E-14	-2.67E-15	-1.32E-14	7.61E-15	5.63E-15	8.50E-15	2.99E-15	7.41E-15	7.26E-15	-1.01E-15	-8.91E-16	-5.28E-15	-1.33E-14	-1.03E-14
5.02E-15	-1.01E-14	4.90E-15	4.13E-15	5.58E-15	1.10E-14	5.83E-15	-1.81E-15	-1.51E-15	-9.17E-15	-6.93E-15	-1.76E-14	-2.49E-15	-1.31E-14	7.38E-15	5.39E-15	8.73E-15	3.02E-15	7.66E-15	7.50E-15	-9.78E-16	-1.34E-16	-4.89E-15	-1.36E-14	-9.95E-15
5.11E-15	-9.74E-15	4.89E-15	3.93E-15	5.34E-15	1.09E-14	5.62E-15	-1.57E-15	-1.39E-15	-9.37E-15	-6.77E-15	-1.81E-14	-2.30E-15	-1.30E-14	7.12E-15	5.11E-15	8.95E-15	3.04E-15	7.88E-15	7.71E-15	-9.63E-16	6.21E-16	-4.50E-15	-1.39E-14	-9.56E-15
5.18E-15	-9.39E-15	4.91E-15	3.69E-15	5.07E-15	1.08E-14	5.38E-15	-1.34E-15	-1.30E-15	-9.56E-15	-6.60E-15	-1.85E-14	-2.10E-15	-1.28E-14	6.85E-15	4.78E-15	9.14E-15	3.04E-15	8.06E-15	7.90E-15	-9.71E-16	1.37E-15	-4.10E-15	-1.42E-14	-9.15E-15
5.23E-15	-9.03E-15	4.95E-15	3.43E-15	4.78E-15	1.06E-14	5.09E-15	-1.12E-15	-1.24E-15	-9.75E-15	-6.43E-15	-1.89E-14	-1.91E-15	-1.26E-14	6.54E-15	4.40E-15	9.31E-15	3.02E-15	8.20E-15	8.07E-15	-1.00E-15	2.10E-15	-3.70E-15	-1.45E-14	-8.71E-15
5.26E-15	-8.66E-15	5.00E-15	3.12E-15	4.46E-15	1.03E-14	4.76E-15	-9.27E-16	-1.21E-15	-9.95E-15	-6.27E-15	-1.93E-14	-1.72E-15	-1.24E-14	6.21E-15	3.98E-15	9.44E-15	2.97E-15	8.29E-15	8.21E-15	-1.07E-15	2.80E-15	-3.31E-15	-1.47E-14	-8.24E-15
5.26E-15	-8.28E-15	5.07E-15	2.79E-15	4.11E-15	1.00E-14	4.39E-15	-7.53E-16	-1.23E-15	-1.01E-14	-6.11E-15	-1.97E-14	-1.53E-15	-1.22E-14	5.84E-15	3.51E-15	9.54E-15	2.90E-15	8.34E-15	8.34E-15	-1.17E-15	3.47E-15	-2.94E-15	-1.49E-14	-7.76E-15
5.24E-15	-7.90E-15	5.16E-15	2.43E-15	3.74E-15	9.69E-15	3.98E-15	-6.07E-16	-1.29E-15	-1.04E-14	-5.97E-15	-2.01E-14	-1.35E-15	-1.20E-14	5.44E-15	2.99E-15	9.60E-15	2.80E-15	8.33E-15	8.43E-15	-1.31E-15	4.09E-15	-2.57E-15	-1.51E-14	-7.26E-15
5.19E-15	-7.53E-15	5.25E-15	2.03E-15	3.36E-15	9.28E-15	3.53E-15	-4.90E-16	-1.39E-15	-1.06E-14	-5.84E-15	-2.05E-14	-1.18E-15	-1.17E-14	5.01E-15	2.44E-15	9.62E-15	2.67E-15	8.27E-15	8.50E-15	-1.50E-15	4.68E-15	-2.23E-15	-1.53E-14	-6.75E-15
5.11E-15	-7.17E-15	5.36E-15	1.60E-15	2.95E-15	8.81E-15	3.05E-15	-4.07E-16	-1.55E-15	-1.08E-14	-5.72E-15	-2.08E-14	-1.01E-15	-1.15E-14	4.54E-15	1.84E-15	9.59E-15	2.50E-15	8.17E-15	8.55E-15	-1.73E-15	5.20E-15	-1.92E-15	-1.55E-14	-6.24E-15
5.01E-15	-6.82E-15	5.47E-15	1.14E-15	2.52E-15	8.28E-15	2.53E-15	-3.59E-16	-1.75E-15	-1.11E-14	-5.63E-15	-2.11E-14	-8.52E-16	-1.12E-14	4.03E-15	1.20E-15	9.51E-15	2.30E-15	8.01E-15	8.56E-15	-2.01E-15	5.67E-15	-1.63E-15	-1.57E-14	-5.73E-15
4.87E-15	-6.49E-15	5.59E-15	6.59E-16	2.07E-15	7.71E-15	1.97E-15	-3.50E-16	-2.01E-15	-1.13E-14	-5.55E-15	-2.14E-14	-7.04E-16	-1.09E-14	3.49E-15	5.31E-16	9.37E-15	2.05E-15	7.80E-15	8.54E-15	-2.34E-15	6.08E-15	-1.37E-15	-1.59E-14	-5.22E-15
4.71E-15	-6.18E-15	5.71E-15	1.44E-16	1.60E-15	7.08E-15	1.39E-15	-3.80E-16	-2.33E-15	-1.16E-14	-5.49E-15	-2.17E-14	-5.68E-16	-1.06E-14	2.91E-15	-1.75E-16	9.19E-15	1.78E-15	7.54E-15	8.50E-15	-2.72E-15	6.42E-15	-1.14E-15	-1.60E-14	-4.71E-15
4.53E-15	-5.89E-15	5.83E-15	-3.96E-16	1.13E-15	6.41E-15	7.77E-16	-4.51E-16	-2.70E-15	-1.19E-14	-5.46E-15	-2.20E-14	-4.43E-16	-1.03E-14	2.30E-15	-9.12E-16	8.94E-15	1.46E-15	7.23E-15	8.42E-15	-3.15E-15	6.69E-15	-9.51E-16	-1.62E-14	-4.22E-15
4.31E-15	-5.63E-15	5.94E-15	-9.62E-16	6.33E-16	5.70E-15	1.41E-16	-5.63E-16	-3.11E-15	-1.22E-14	-5.45E-15	-2.22E-14	-3.28E-16	-9.98E-15	1.65E-15	-1.68E-15	8.63E-15	1.10E-15	6.87E-15	8.31E-15	-3.62E-15	6.89E-15	-7.97E-16	-1.63E-14	-3.74E-15
4.08E-15	-5.38E-15	6.06E-15	-1.55E-15	1.29E-16	4.95E-15	-5.15E-16	-7.15E-16	-3.58E-15	-1.26E-14	-5.46E-15	-2.25E-14	-2.26E-16	-9.68E-15	9.68E-16	-2.46E-15	8.27E-15	7.07E-16	6.47E-15	8.16E-15	-4.15E-15	7.02E-15	-6.79E-16	-1.65E-14	-3.28E-15
3.82E-15	-5.16E-15	6.16E-15	-2.16E-15	-3.83E-16	4.17E-15	-1.19E-15	-9.06E-16	-4.10E-15	-1.29E-14	-5.49E-15	-2.26E-14	-1.34E-16	-9.38E-15	2.55E-16	-3.27E-15	7.86E-15	2.75E-16	6.03E-15	7.99E-15	-4.72E-15	7.07E-15	-5.98E-16	-1.66E-14	-2.84E-15
3.54E-15	-4.97E-15	6.26E-15	-2.78E-15	-9.02E-16	3.37E-15	-1.87E-15	-1.13E-15	-4.66E-15	-1.33E-14	-5.54E-15	-2.28E-14	-5.26E-17	-9.07E-15	-4.86E-16	-4.09E-15	7.38E-15	-1.91E-16	5.56E-15	7.78E-15	-5.33E-15	7.05E-15	-5.55E-16	-1.67E-14	-2.42E-15
3.24E-15	-4.79E-15	6.35E-15	-3.42E-15	-1.43E-15	2.54E-15	-2.56E-15	-1.40E-15	-5.25E-15	-1.36E-14	-5.61E-15	-2.29E-14	1.94E-17	-8.77E-15	-1.25E-15	-4.93E-15	6.86E-15	-6.90E-16	5.05E-15	7.54E-15	-5.98E-15	6.96E-15	-5.50E-16	-1.68E-14	-2.02E-15
2.92E-15	-4.64E-15	6.42E-15	-4.07E-15	-1.95E-15	1.70E-15	-3.25E-15	-1.69E-15	-5.88E-15	-1.40E-14	-5.69E-15	-2.30E-14	8.26E-17	-8.48E-15	-2.04E-15	-5.77E-15	6.28E-15	-1.22E-15	4.52E-15	7.28E-15	-6.66E-15	6.81E-15	-5.80E-16	-1.69E-14	-1.65E-15
2.60E-15	-4.51E-15	6.48E-15	-4.72E-15	-2.48E-15	8.57E-16	-3.94E-15	-2.02E-15	-6.54E-15	-1.44E-14	-5.78E-15	-2.30E-14	1.38E-16	-8.19E-15	-2.85E-15	-6.61E-15	5.66E-15	-1.77E-15	3.96E-15	6.98E-15	-7.37E-15	6.59E-15	-6.46E-16	-1.70E-14	-1.30E-15
2.26E-15	-4.39E-15	6.53E-15	-5.38E-15	-3.01E-15	1.06E-17	-4.62E-15	-2.36E-15	-7.22E-15	-1.48E-14	-5.89E-15	-2.30E-14	1.89E-16	-7.90E-15	-3.67E-15	-7.45E-15	4.99E-15	-2.35E-15	3.39E-15	6.65E-15	-8.10E-15	6.31E-15	-7.42E-16	-1.71E-14	-9.85E-16
1.91E-15	-4.29E-15	6.56E-15	-6.05E-15	-3.53E-15	-8.30E-16	-5.29E-15	-2.73E-15	-7.92E-15	-1.51E-14	-6.00E-15	-2.29E-14	2.35E-16	-7.61E-15	-4.50E-15	-8.28E-15	4.29E-15	-2.94E-15	2.80E-15	6.30E-15	-8.85E-15	5.98E-15	-8.67E-16	-1.72E-14	-6.95E-16
1.56E-15	-4.20E-15	6.58E-15	-6.71E-15	-4.04E-15	-1.66E-15	-5.95E-15	-3.11E-15	-8.61E-15	-1.55E-14	-6.10E-15	-2.28E-14	2.81E-16	-7.33E-15	-5.34E-15	-9.10E-15	3.56E-15	-3.55E-15	2.21E-15	5.93E-15	-9.60E-15	5.60E-15	-1.02E-15	-1.73E-14	-4.30E-16
1.21E-15	-4.12E-15	6.59E-15	-7.36E-15	-4.55E-15	-2.47E-15	-6.58E-15	-3.51E-15	-9.31E-15	-1.58E-14	-6.21E-15	-2.26E-14	3.29E-16	-7.05E-15	-6.17E-15	-9.89E-15	2.80E-15	-4.16E-15	1.62E-15	5.54E-15	-1.04E-14	5.18E-15	-1.18E-15	-1.73E-14	-1.90E-16
8.59E-16	-4.04E-15	6.58E-15	-8.00E-15	-5.04E-15	-3.25E-15	-7.18E-15	-3.90E-15	-9.99E-15	-1.62E-14	-6.30E-15	-2.24E-14	3.82E-16	-6.77E-15	-6.99E-15	-1.07E-14	2.03E-15	-4.77E-15	1.03E-15	5.13E-15	-1.11E-14	4.73E-15	-1.37E-15	-1.73E-14	2.90E-17
5.20E-16	-3.95E-15	6.56E-15	-8.63E-15	-5.52E-15	-4.00E-15	-7.75E-15	-4.29E-15	-1.06E-14	-1.65E-14	-6.39E-15	-2.21E-14	4.42E-16	-6.49E-15	-7.80E-15	-1.14E-14	1.25E-15	-5.38E-15	4.54E-16	4.71E-15	-1.18E-14	4.25E-15	-1.56E-15	-1.74E-14	2.28E-16
1.93E-16	-3.86E-15	6.52E-15	-9.24E-15	-5.98E-15	-4.71E-15	-8.29E-15	-4.67E-15	-1.13E-14	-1.67E-14	-6.45E-15	-2.17E-14	5.13E-16	-6.21E-15	-8.59E-15	-1.21E-14	4.59E-16	-5.97E-15	-1.03E-16	4.27E-15	-1.26E-14	3.76E-15	-1.75E-15	-1.73E-14	4.09E-16
-1.17E-16	-3.77E-15	6.48E-15	-9.82E-15	-6.43E-15	-5.38E-15	-8.78E-15	-5.04E-15	-1.19E-14	-1.70E-14	-6.49E-15	-2.13E-14	5.97E-16	-5.93E-15	-9.36E-15	-1.28E-14	-3.24E-16	-6.55E-15	-6.38E-16	3.84E-15	-1.32E-14	3.27E-15	-1.94E-15	-1.73E-14	5.76E-16
-4.08E-16	-3.65E-15	6.43E-15	-1.04E-14	-6.85E-15	-6.01E-15	-9.23E-15	-5.39E-15	-1.24E-14	-1.71E-14	-6.50E-15	-2.09E-14	6.99E-16	-5.64E-15	-1.01E-14	-1.34E-14	-1.10E-15	-7.10E-15	-1.14E-15	3.40E-15	-1.39E-14	2.77E-15	-2.13E-15	-1.73E-14	7.31E-16
-6.74E-16	-3.52E-15	6.37E-15	-1.09E-14	-7.25E-15	-6.58E-15	-9.63E-15	-5.71E-15	-1.29E-14	-1.73E-14	-6.47E-15	-2.03E-14	8.20E-16	-5.34E-15	-1.08E-14	-1.40E-14	-1.85E-15	-7.62E-15	-1.62E-15	2.97E-15	-1.45E-14	2.28E-15	-2.30E-15	-1.72E-14	8.79E-16
-9.13E-16	-3.37E-15	6.31E-15	-1.14E-14	-7.63E-15	-7.09E-15	-9.99E-15	-5.99E-15	-1.33E-14	-1.74E-14	-6.41E-15	-1.97E-14	9.63E-16	-5.04E-15	-1.14E-14	-1.45E-14	-2.57E-15	-8.10E-15	-2.05E-15	2.54E-15	-1.50E-14	1.81E-15	-2.45E-15	-1.71E-14	1.02E-15
-1.12E-15	-3.19E-15	6.25E-15	-1.19E-14	-7.98E-15	-7.54E-15	-1.03E-14	-6.24E-15	-1.37E-14	-1.74E-14	-6.30E-15	-1.90E-14	1.13E-15	-4.73E-15	-1.20E-14	-1.50E-14	-3.26E-15	-8.54E-15	-2.44E-15	2.12E-15	-1.55E-14	1.36E-15	-2.57E-15	-1.69E-14	1.16E-15
-1.29E-15	-2.98E-15	6.18E-15	-1.23E-14	-8.30E-15	-7.93E-15	-1.05E-14	-6.44E-15	-1.39E-14	-1.74E-14	-6.14E-15	-1.83E-14	1.33E-15	-4.41E-15	-1.26E-14	-1.54E-14	-3.91E-15	-8.93E-15	-2.79E-15	1.72E-15	-1.59E-14	9.51E-16	-2.66E-15	-1.68E-14	1.30E-15
-1.43E-15	-2.73E-15	6.12E-15	-1.26E-14	-8.59E-15	-8.26E-15	-1.07E-14	-6.60E-15	-1.41E-14	-1.73E-14	-5.94E-15	-1.75E-14	1.55E-15	-4.08E-15	-1.31E-14	-1.57E-14	-4.50E-15	-9.27E-15	-3.08E-15	1.34E-15	-1.63E-14	5.79E-16	-2.72E-15	-1.66E-14	1.45E-15
-1.52E-15	-2.45E-15	6.07E-15	-1.29E-14	-8.86E-15	-8.52E-15	-1.09E-14	-6.70E-15	-1.42E-14	-1.72E-14	-5.68E-15	-1.66E-14	1.81E-15	-3.73E-15	-1.35E-14	-1.60E-14	-5.04E-15	-9.54E-15	-3.32E-15	9.84E-16	-1.65E-14	2.54E-16	-2.72E-15	-1.63E-14	1.61E-15
-1.58E-15	-2.14E-15	6.02E-15	-1.32E-14	-9.09E-15	-8.71E-15	-1.09E-14	-6.74E-15	-1.42E-14	-1.70E-14	-5.36E-15	-1.57E-14	2.10E-15	-3.36E-15	-1.38E-14	-1.62E-14	-5.52E-15	-9.76E-15	-3.51E-15	6.58E-16	-1.67E-14	-1.89E-17	-2.68E-15	-1.60E-14	1.78E-15
-1.58E-15	-1.78E-15	5.99E-15	-1.34E-14	-9.29E-15	-8.83E-15	-1.09E-14	-6.73E-15	-1.41E-14	-1.67E-14	-4.98E-15	-1.47E-14	2.43E-15	-2.97E-15	-1.41E-14	-1.64E-14	-5.93E-15	-9.91E-15	-3.64E-15	3.65E-16	-1.68E-14	-2.34E-16	-2.59E-15	-1.57E-14	1.97E-15
-1.54E-15	-1.38E-15	5.97E-15	-1.36E-14	-9.47E-15	-8.89E-15	-1.09E-14	-6.65E-15	-1.39E-14	-1.63E-14	-4.54E-15	-1.37E-14	2.79E-15	-2.57E-15	-1.43E-14	-1.65E-14	-6.27E-15	-9.99E-15	-3.71E-15	1.07E-16	-1.68E-14	-3.87E-16	-2.44E-15	-1.53E-14	2.18E-15
-1.45E-15	-9.34E-16	5.96E-15	-1.37E-14	-9.60E-15	-8.88E-15	-1.08E-14	-6.51E-15	-1.36E-14	-1.59E-14	-4.04E-15	-1.26E-14	3.19E-15	-2.15E-15	-1.44E-14	-1.65E-14	-6.53E-15	-1.00E-14	-3.73E-15	-1.11E-16	-1.67E-14	-4.76E-16	-2.24E-15	-1.49E-14	2.40E-15
-1.32E-15	-4.50E-16	5.98E-15	-1.37E-14	-9.71E-15	-8.81E-15	-1.07E-14	-6.31E-15	-1.31E-14	-1.54E-14	-3.47E-15	-1.14E-14	3.62E-15	-1.70E-15	-1.44E-14	-1.65E-14	-6.71E-15	-9.94E-15	-3.69E-15	-2.87E-16	-1.65E-14	-4.98E-16	-1.97E-15	-1.45E-14	2.65E-15
-1.13E-15	7.56E-17	6.01E-15	-1.37E-14	-9.79E-15	-8.68E-15	-1.05E-14	-6.04E-15	-1.26E-14	-1.49E-14	-2.84E-15	-1.03E-14	4.10E-15	-1.23E-15	-1.44E-14	-1.64E-14	-6.81E-15	-9.80E-15	-3.59E-15	-4.20E-16	-1.63E-14	-4.52E-16	-1.64E-15	-1.40E-14	2.92E-15
-9.01E-16	6.41E-16	6.07E-15	-1.36E-14	-9.84E-15	-8.49E-15	-1.02E-14	-5.70E-15	-1.20E-14	-1.43E-14	-2.15E-15	-9.06E-15	4.60E-15	-7.45E-16	-1.43E-14	-1.62E-14	-6.83E-15	-9.59E-15	-3.43E-15	-5.06E-16	-1.59E-14	-3.37E-16	-1.24E-15	-1.35E-14	3.21E-15
-6.20E-16	1.24E-15	6.15E-15	-1.35E-14	-9.85E-15	-8.24E-15	-9.90E-15	-5.30E-15	-1.12E-14	-1.36E-14	-1.39E-15	-7.84E-15	5.14E-15	-2.34E-16	-1.41E-14	-1.59E-14	-6.76E-15	-9.31E-15	-3.22E-15	-5.45E-16	-1.54E-14	-1.56E-16	-7.77E-16	-1.29E-14	3.53E-15
-2.92E-16	1.88E-15	6.25E-15	-1.33E-14	-9.84E-15	-7.94E-15	-9.55E-15	-4.84E-15	-1.04E-14	-1.29E-14	-5.83E-16	-6.59E-15	5.72E-15	3.00E-16	-1.38E-14	-1.56E-14	-6.61E-15	-8.96E-15	-2.97E-15	-5.35E-16	-1.49E-14	9.17E-17	-2.50E-16	-1.23E-14	3.87E-15
7.89E-17	2.55E-15	6.38E-15	-1.30E-14	-9.80E-15	-7.60E-15	-9.17E-15	-4.32E-15	-9.43E-15	-1.21E-14	2.82E-16	-5.32E-15	6.32E-15	8.55E-16	-1.34E-14	-1.53E-14	-6.38E-15	-8.54E-15	-2.66E-15	-4.75E-16	-1.42E-14	4.01E-16	3.40E-16	-1.17E-14	4.23E-15
4.92E-16	3.25E-15	6.54E-15	-1.27E-14	-9.73E-15	-7.20E-15	-8.74E-15	-3.75E-15	-8.40E-15	-1.13E-14	1.20E-15	-4.05E-15	6.95E-15	1.43E-15	-1.30E-14	-1.49E-14	-6.07E-15	-8.06E-15	-2.31E-15	-3.68E-16	-1.35E-14	7.68E-16	9.92E-16	-1.10E-14	4.62E-15
9.43E-16	3.98E-15	6.72E-15	-1.23E-14	-9.64E-15	-6.77E-15	-8.29E-15	-3.12E-15	-7.28E-15	-1.04E-14	2.16E-15	-2.78E-15	7.60E-15	2.03E-15	-1.25E-14	-1.44E-14	-5.68E-15	-7.51E-15	-1.92E-15	-2.12E-16	-1.27E-14	1.19E-15	1.70E-15	-1.03E-14	5.03E-15
1.43E-15	4.72E-15	6.92E-15	-1.19E-14	-9.52E-15	-6.30E-15	-7.80E-15	-2.44E-15	-6.08E-15	-9.49E-15	3.17E-15	-1.51E-15	8.28E-15	2.64E-15	-1.19E-14	-1.39E-14	-5.22E-15	-6.91E-15	-1.50E-15	-9.30E-18	-1.18E-14	1.66E-15	2.47E-15	-9.54E-15	5.45E-15
1.95E-15	5.49E-15	7.15E-15	-1.15E-14	-9.38E-15	-5.80E-15	-7.29E-15	-1.71E-15	-4.82E-15	-8.54E-15	4.21E-15	-2.62E-16	8.97E-15	3.28E-15	-1.12E-14	-1.33E-14	-4.69E-15	-6.26E-15	-1.05E-15	2.39E-16	-1.09E-14	2.17E-15	3.28E-15	-8.78E-15	5.89E-15
2.50E-15	6.26E-15	7.40E-15	-1.10E-14	-9.22E-15	-5.27E-15	-6.75E-15	-9.48E-16	-3.49E-15	-7.57E-15	5.28E-15	9.68E-16	9.68E-15	3.92E-15	-1.05E-14	-1.28E-14	-4.09E-15	-5.57E-15	-5.71E-16	5.30E-16	-9.92E-15	2.71E-15	4.14E-15	-7.99E-15	6.35E-15
3.07E-15	7.04E-15	7.67E-15	-1.04E-14	-9.04E-15	-4.71E-15	-6.20E-15	-1.48E-16	-2.11E-15	-6.58E-15	6.38E-15	2.17E-15	1.04E-14	4.59E-15	-9.78E-15	-1.21E-14	-3.44E-15	-4.83E-15	-7.56E-17	8.61E-16	-8.87E-15	3.29E-15	5.04E-15	-7.18E-15	6.81E-15
3.67E-15	7.81E-15	7.96E-15	-9.84E-15	-8.84E-15	-4.14E-15	-5.64E-15	6.81E-16	-6.87E-16	-5.58E-15	7.49E-15	3.34E-15	1.11E-14	5.26E-15	-8.98E-15	-1.15E-14	-2.73E-15	-4.06E-15	4.34E-16	1.23E-15	-7.78E-15	3.88E-15	5.97E-15	-6.35E-15	7.27E-15
4.28E-15	8.58E-15	8.27E-15	-9.23E-15	-8.63E-15	-3.55E-15	-5.06E-15	1.53E-15	7.67E-16	-4.58E-15	8.62E-15	4.46E-15	1.18E-14	5.94E-15	-8.13E-15	-1.08E-14	-1.98E-15	-3.26E-15	9.53E-16	1.63E-15	-6.66E-15	4.49E-15	6.93E-15	-5.51E-15	7.73E-15
4.90E-15	9.34E-15	8.59E-15	-8.59E-15	-8.40E-15	-2.94E-15	-4.49E-15	2.41E-15	2.24E-15	-3.57E-15	9.74E-15	5.53E-15	1.26E-14	6.62E-15	-7.25E-15	-1.01E-14	-1.20E-15	-2.45E-15	1.47E-15	2.06E-15	-5.51E-15	5.09E-15	7.90E-15	-4.66E-15	8.18E-15
5.52E-15	1.01E-14	8.93E-15	-7.93E-15	-8.16E-15	-2.32E-15	-3.91E-15	3.29E-15	3.73E-15	-2.57E-15	1.09E-14	6.55E-15	1.33E-14	7.31E-15	-6.34E-15	-9.40E-15	-3.80E-16	-1.62E-15	1.99E-15	2.52E-15	-4.35E-15	5.69E-15	8.89E-15	-3.81E-15	8.63E-15
6.14E-15	1.08E-14	9.27E-15	-7.25E-15	-7.90E-15	-1.69E-15	-3.33E-15	4.18E-15	5.22E-15	-1.59E-15	1.20E-14	7.51E-15	1.40E-14	8.00E-15	-5.40E-15	-8.68E-15	4.56E-16	-7.85E-16	2.50E-15	2.99E-15	-3.17E-15	6.28E-15	9.87E-15	-2.96E-15	9.06E-15
6.76E-15	1.15E-14	9.61E-15	-6.56E-15	-7.64E-15	-1.06E-15	-2.76E-15	5.08E-15	6.70E-15	-6.28E-16	1.31E-14	8.40E-15	1.46E-14	8.69E-15	-4.46E-15	-7.96E-15	1.31E-15	5.00E-17	3.00E-15	3.49E-15	-2.00E-15	6.85E-15	1.09E-14	-2.11E-15	9.46E-15
7.37E-15	1.21E-14	9.96E-15	-5.86E-15	-7.37E-15	-4.20E-16	-2.20E-15	5.97E-15	8.15E-15	3.07E-16	1.42E-14	9.23E-15	1.53E-14	9.36E-15	-3.50E-15	-7.23E-15	2.16E-15	8.78E-16	3.48E-15	3.99E-15	-8.34E-16	7.39E-15	1.18E-14	-1.27E-15	9.84E-15
7.97E-15	1.27E-14	1.03E-14	-5.15E-15	-7.09E-15	2.21E-16	-1.65E-15	6.86E-15	9.58E-15	1.21E-15	1.52E-14	9.97E-15	1.59E-14	1.00E-14	-2.55E-15	-6.51E-15	3.01E-15	1.69E-15	3.94E-15	4.50E-15	3.16E-16	7.90E-15	1.28E-14	-4.40E-16	1.02E-14
8.55E-15	1.33E-14	1.06E-14	-4.45E-15	-6.80E-15	8.64E-16	-1.12E-15	7.74E-15	1.10E-14	2.08E-15	1.62E-14	1.06E-14	1.65E-14	1.07E-14	-1.60E-15	-5.80E-15	3.85E-15	2.49E-15	4.37E-15	5.01E-15	1.44E-15	8.36E-15	1.37E-14	3.72E-16	1.05E-14
9.10E-15	1.38E-14	1.10E-14	-3.76E-15	-6.51E-15	1.51E-15	-6.00E-16	8.60E-15	1.23E-14	2.90E-15	1.72E-14	1.12E-14	1.70E-14	1.13E-14	-6.65E-16	-5.11E-15	4.67E-15	3.26E-15	4.77E-15	5.52E-15	2.53E-15	8.77E-15	1.46E-14	1.16E-15	1.08E-14
9.62E-15	1.43E-14	1.13E-14	-3.08E-15	-6.21E-15	2.15E-15	-1.00E-16	9.44E-15	1.36E-14	3.68E-15	1.81E-14	1.17E-14	1.76E-14	1.19E-14	2.50E-16	-4.43E-15	5.46E-15	4.00E-15	5.13E-15	6.02E-15	3.59E-15	9.13E-15	1.54E-14	1.93E-15	1.10E-14
1.01E-14	1.47E-14	1.16E-14	-2.41E-15	-5.91E-15	2.80E-15	3.80E-16	1.03E-14	1.48E-14	4.41E-15	1.89E-14	1.22E-14	1.80E-14	1.25E-14	1.14E-15	-3.77E-15	6.22E-15	4.71E-15	5.46E-15	6.50E-15	4.59E-15	9.43E-15	1.62E-14	2.67E-15	1.12E-14
1.06E-14	1.50E-14	1.19E-14	-1.76E-15	-5.60E-15	3.44E-15	8.40E-16	1.10E-14	1.60E-14	5.08E-15	1.97E-14	1.25E-14	1.85E-14	1.31E-14	2.00E-15	-3.13E-15	6.94E-15	5.37E-15	5.75E-15	6.97E-15	5.55E-15	9.66E-15	1.69E-14	3.38E-15	1.13E-14
1.10E-14	1.53E-14	1.21E-14	-1.14E-15	-5.29E-15	4.08E-15	1.28E-15	1.18E-14	1.70E-14	5.70E-15	2.05E-14	1.28E-14	1.88E-14	1.36E-14	2.82E-15	-2.52E-15	7.61E-15	6.00E-15	6.00E-15	7.42E-15	6.44E-15	9.83E-15	1.75E-14	4.05E-15	1.14E-14
1.13E-14	1.55E-14	1.23E-14	-5.41E-16	-4.98E-15	4.72E-15	1.69E-15	1.25E-14	1.80E-14	6.26E-15	2.11E-14	1.29E-14	1.92E-14	1.41E-14	3.59E-15	-1.94E-15	8.23E-15	6.57E-15	6.20E-15	7.83E-15	7.27E-15	9.93E-15	1.81E-14	4.68E-15	1.14E-14
1.17E-14	1.56E-14	1.25E-14	2.91E-17	-4.66E-15	5.37E-15	2.09E-15	1.32E-14	1.89E-14	6.76E-15	2.17E-14	1.30E-14	1.94E-14	1.46E-14	4.32E-15	-1.39E-15	8.79E-15	7.10E-15	6.36E-15	8.22E-15	8.03E-15	9.96E-15	1.86E-14	5.27E-15	1.13E-14
1.19E-14	1.57E-14	1.27E-14	5.68E-16	-4.34E-15	6.01E-15	2.46E-15	1.39E-14	1.97E-14	7.20E-15	2.22E-14	1.30E-14	1.96E-14	1.50E-14	5.00E-15	-8.67E-16	9.28E-15	7.57E-15	6.47E-15	8.58E-15	8.73E-15	9.92E-15	1.90E-14	5.82E-15	1.12E-14
1.21E-14	1.57E-14	1.28E-14	1.07E-15	-4.02E-15	6.65E-15	2.80E-15	1.45E-14	2.05E-14	7.57E-15	2.27E-14	1.30E-14	1.98E-14	1.54E-14	5.63E-15	-3.81E-16	9.71E-15	7.99E-15	6.53E-15	8.89E-15	9.34E-15	9.81E-15	1.93E-14	6.32E-15	1.10E-14
1.23E-14	1.57E-14	1.28E-14	1.54E-15	-3.70E-15	7.29E-15	3.13E-15	1.51E-14	2.11E-14	7.89E-15	2.30E-14	1.28E-14	1.99E-14	1.58E-14	6.20E-15	7.11E-17	1.01E-14	8.35E-15	6.54E-15	9.17E-15	9.89E-15	9.63E-15	1.95E-14	6.77E-15	1.08E-14
1.24E-14	1.56E-14	1.29E-14	1.98E-15	-3.37E-15	7.93E-15	3.43E-15	1.57E-14	2.16E-14	8.14E-15	2.33E-14	1.26E-14	1.99E-14	1.61E-14	6.71E-15	4.87E-16	1.03E-14	8.66E-15	6.51E-15	9.41E-15	1.03E-14	9.39E-15	1.96E-14	7.17E-15	1.05E-14
1.24E-14	1.54E-14	1.29E-14	2.38E-15	-3.04E-15	8.58E-15	3.71E-15	1.62E-14	2.20E-14	8.34E-15	2.35E-14	1.24E-14	1.99E-14	1.63E-14	7.15E-15	8.68E-16	1.05E-14	8.91E-15	6.43E-15	9.60E-15	1.07E-14	9.08E-15	1.97E-14	7.53E-15	1.01E-14
1.24E-14	1.51E-14	1.28E-14	2.74E-15	-2.70E-15	9.22E-15	3.98E-15	1.67E-14	2.24E-14	8.48E-15	2.36E-14	1.20E-14	1.98E-14	1.65E-14	7.54E-15	1.22E-15	1.07E-14	9.12E-15	6.31E-15	9.75E-15	1.10E-14	8.71E-15	1.96E-14	7.83E-15	9.69E-15
1.24E-14	1.48E-14	1.27E-14	3.07E-15	-2.36E-15	9.85E-15	4.22E-15	1.72E-14	2.26E-14	8.56E-15	2.36E-14	1.17E-14	1.97E-14	1.67E-14	7.86E-15	1.53E-15	1.07E-14	9.27E-15	6.15E-15	9.85E-15	1.13E-14	8.28E-15	1.94E-14	8.08E-15	9.20E-15
1.22E-14	1.45E-14	1.26E-14	3.36E-15	-2.02E-15	1.05E-14	4.44E-15	1.76E-14	2.27E-14	8.59E-15	2.35E-14	1.12E-14	1.95E-14	1.68E-14	8.12E-15	1.81E-15	1.07E-14	9.37E-15	5.94E-15	9.91E-15	1.14E-14	7.81E-15	1.92E-14	8.28E-15	8.66E-15
1.21E-14	1.41E-14	1.24E-14	3.62E-15	-1.67E-15	1.11E-14	4.65E-15	1.80E-14	2.28E-14	8.57E-15	2.34E-14	1.08E-14	1.92E-14	1.68E-14	8.33E-15	2.06E-15	1.06E-14	9.42E-15	5.71E-15	9.93E-15	1.15E-14	7.28E-15	1.88E-14	8.43E-15	8.06E-15
1.18E-14	1.37E-14	1.21E-14	3.85E-15	-1.31E-15	1.17E-14	4.84E-15	1.83E-14	2.28E-14	8.51E-15	2.32E-14	1.02E-14	1.89E-14	1.68E-14	8.47E-15	2.29E-15	1.04E-14	9.43E-15	5.44E-15	9.90E-15	1.15E-14	6.73E-15	1.84E-14	8.53E-15	7.41E-15
1.16E-14	1.32E-14	1.19E-14	4.05E-15	-9.50E-16	1.24E-14	5.02E-15	1.87E-14	2.27E-14	8.40E-15	2.29E-14	9.70E-15	1.86E-14	1.68E-14	8.55E-15	2.48E-15	1.02E-14	9.40E-15	5.14E-15	9.84E-15	1.15E-14	6.14E-15	1.79E-14	8.59E-15	6.72E-15
1.12E-14	1.27E-14	1.16E-14	4.22E-15	-5.81E-16	1.30E-14	5.18E-15	1.90E-14	2.25E-14	8.25E-15	2.25E-14	9.14E-15	1.81E-14	1.67E-14	8.58E-15	2.66E-15	9.90E-15	9.33E-15	4.82E-15	9.73E-15	1.14E-14	5.52E-15	1.73E-14	8.59E-15	5.99E-15
1.09E-14	1.22E-14	1.12E-14	4.37E-15	-2.07E-16	1.36E-14	5.33E-15	1.92E-14	2.22E-14	8.07E-15	2.21E-14	8.56E-15	1.77E-14	1.65E-14	8.56E-15	2.81E-15	9.53E-15	9.22E-15	4.48E-15	9.59E-15	1.12E-14	4.89E-15	1.66E-14	8.55E-15	5.23E-15
1.04E-14	1.16E-14	1.08E-14	4.50E-15	1.75E-16	1.41E-14	5.47E-15	1.95E-14	2.19E-14	7.85E-15	2.16E-14	7.97E-15	1.72E-14	1.63E-14	8.48E-15	2.94E-15	9.11E-15	9.09E-15	4.12E-15	9.41E-15	1.10E-14	4.24E-15	1.58E-14	8.47E-15	4.44E-15
1.00E-14	1.10E-14	1.04E-14	4.61E-15	5.64E-16	1.47E-14	5.61E-15	1.97E-14	2.15E-14	7.61E-15	2.10E-14	7.38E-15	1.66E-14	1.61E-14	8.37E-15	3.06E-15	8.64E-15	8.93E-15	3.75E-15	9.20E-15	1.07E-14	3.60E-15	1.50E-14	8.35E-15	3.63E-15
9.51E-15	1.04E-14	1.00E-14	4.70E-15	9.60E-16	1.52E-14	5.73E-15	1.98E-14	2.10E-14	7.34E-15	2.04E-14	6.79E-15	1.60E-14	1.58E-14	8.21E-15	3.17E-15	8.13E-15	8.74E-15	3.37E-15	8.97E-15	1.04E-14	2.96E-15	1.41E-14	8.19E-15	2.80E-15
9.01E-15	9.84E-15	9.55E-15	4.78E-15	1.36E-15	1.58E-14	5.85E-15	2.00E-14	2.06E-14	7.06E-15	1.97E-14	6.20E-15	1.54E-14	1.55E-14	8.02E-15	3.27E-15	7.57E-15	8.54E-15	3.00E-15	8.72E-15	1.00E-14	2.33E-15	1.32E-14	8.00E-15	1.96E-15
8.48E-15	9.25E-15	9.08E-15	4.85E-15	1.77E-15	1.62E-14	5.96E-15	2.01E-14	2.00E-14	6.75E-15	1.90E-14	5.63E-15	1.48E-14	1.51E-14	7.79E-15	3.36E-15	6.98E-15	8.32E-15	2.63E-15	8.44E-15	9.67E-15	1.72E-15	1.23E-14	7.78E-15	1.12E-15
7.93E-15	8.66E-15	8.59E-15	4.92E-15	2.19E-15	1.67E-14	6.07E-15	2.02E-14	1.95E-14	6.44E-15	1.82E-14	5.08E-15	1.41E-14	1.47E-14	7.54E-15	3.45E-15	6.37E-15	8.09E-15	2.27E-15	8.16E-15	9.27E-15	1.14E-15	1.13E-14	7.53E-15	2.86E-16
7.36E-15	8.09E-15	8.10E-15	4.98E-15	2.61E-15	1.71E-14	6.17E-15	2.03E-14	1.89E-14	6.11E-15	1.74E-14	4.55E-15	1.34E-14	1.42E-14	7.27E-15	3.54E-15	5.74E-15	7.86E-15	1.92E-15	7.86E-15	8.85E-15	5.82E-16	1.02E-14	7.26E-15	-5.42E-16
6.79E-15	7.53E-15	7.60E-15	5.05E-15	3.03E-15	1.75E-14	6.27E-15	2.03E-14	1.82E-14	5.78E-15	1.66E-14	4.05E-15	1.27E-14	1.38E-14	6.98E-15	3.64E-15	5.10E-15	7.62E-15	1.60E-15	7.56E-15	8.42E-15	6.42E-17	9.18E-15	6.97E-15	-1.35E-15
6.22E-15	7.00E-15	7.10E-15	5.12E-15	3.46E-15	1.78E-14	6.36E-15	2.03E-14	1.76E-14	5.45E-15	1.58E-14	3.59E-15	1.19E-14	1.33E-14	6.68E-15	3.74E-15	4.45E-15	7.38E-15	1.29E-15	7.26E-15	7.99E-15	-4.13E-16	8.13E-15	6.66E-15	-2.15E-15
5.65E-15	6.49E-15	6.61E-15	5.19E-15	3.89E-15	1.81E-14	6.46E-15	2.03E-14	1.69E-14	5.12E-15	1.49E-14	3.15E-15	1.12E-14	1.27E-14	6.37E-15	3.86E-15	3.81E-15	7.15E-15	1.02E-15	6.96E-15	7.56E-15	-8.44E-16	7.08E-15	6.35E-15	-2.91E-15
5.08E-15	6.01E-15	6.12E-15	5.27E-15	4.32E-15	1.84E-14	6.55E-15	2.02E-14	1.63E-14	4.79E-15	1.40E-14	2.75E-15	1.05E-14	1.22E-14	6.06E-15	3.98E-15	3.18E-15	6.93E-15	7.81E-16	6.67E-15	7.13E-15	-1.23E-15	6.03E-15	6.02E-15	-3.64E-15
4.52E-15	5.56E-15	5.65E-15	5.37E-15	4.76E-15	1.85E-14	6.64E-15	2.02E-14	1.56E-14	4.47E-15	1.31E-14	2.40E-15	9.70E-15	1.16E-14	5.75E-15	4.12E-15	2.56E-15	6.71E-15	5.77E-16	6.39E-15	6.72E-15	-1.56E-15	4.99E-15	5.69E-15	-4.33E-15
3.98E-15	5.15E-15	5.19E-15	5.47E-15	5.18E-15	1.87E-14	6.72E-15	2.00E-14	1.49E-14	4.15E-15	1.22E-14	2.08E-15	8.95E-15	1.10E-14	5.45E-15	4.28E-15	1.96E-15	6.51E-15	4.14E-16	6.13E-15	6.32E-15	-1.84E-15	3.98E-15	5.37E-15	-4.99E-15
3.46E-15	4.77E-15	4.76E-15	5.59E-15	5.61E-15	1.88E-14	6.81E-15	1.99E-14	1.42E-14	3.85E-15	1.13E-14	1.80E-15	8.21E-15	1.05E-14	5.15E-15	4.45E-15	1.39E-15	6.32E-15	2.95E-16	5.89E-15	5.94E-15	-2.06E-15	3.00E-15	5.05E-15	-5.59E-15
2.97E-15	4.44E-15	4.34E-15	5.72E-15	6.03E-15	1.88E-14	6.90E-15	1.97E-14	1.36E-14	3.56E-15	1.04E-14	1.56E-15	7.47E-15	9.86E-15	4.88E-15	4.64E-15	8.61E-16	6.15E-15	2.23E-16	5.67E-15	5.58E-15	-2.23E-15	2.05E-15	4.73E-15	-6.15E-15
2.50E-15	4.15E-15	3.96E-15	5.87E-15	6.45E-15	1.87E-14	6.98E-15	1.95E-14	1.29E-14	3.28E-15	9.52E-15	1.37E-15	6.74E-15	9.27E-15	4.62E-15	4.85E-15	3.67E-16	6.00E-15	2.00E-16	5.47E-15	5.26E-15	-2.34E-15	1.15E-15	4.43E-15	-6.66E-15
2.06E-15	3.90E-15	3.60E-15	6.03E-15	6.85E-15	1.86E-14	7.07E-15	1.92E-14	1.23E-14	3.02E-15	8.66E-15	1.22E-15	6.04E-15	8.67E-15	4.38E-15	5.09E-15	-8.40E-17	5.86E-15	2.29E-16	5.31E-15	4.96E-15	-2.40E-15	2.92E-16	4.14E-15	-7.11E-15
1.65E-15	3.70E-15	3.27E-15	6.20E-15	7.25E-15	1.85E-14	7.15E-15	1.89E-14	1.16E-14	2.78E-15	7.81E-15	1.10E-15	5.35E-15	8.07E-15	4.17E-15	5.34E-15	-4.87E-16	5.75E-15	3.10E-16	5.17E-15	4.70E-15	-2.41E-15	-5.12E-16	3.88E-15	-7.51E-15
1.28E-15	3.54E-15	2.98E-15	6.38E-15	7.63E-15	1.83E-14	7.23E-15	1.86E-14	1.10E-14	2.55E-15	6.98E-15	1.02E-15	4.68E-15	7.49E-15	3.98E-15	5.62E-15	-8.36E-16	5.66E-15	4.46E-16	5.06E-15	4.48E-15	-2.36E-15	-1.26E-15	3.63E-15	-7.85E-15
9.44E-16	3.42E-15	2.73E-15	6.58E-15	8.00E-15	1.80E-14	7.31E-15	1.82E-14	1.04E-14	2.35E-15	6.19E-15	9.81E-16	4.04E-15	6.91E-15	3.83E-15	5.91E-15	-1.13E-15	5.59E-15	6.36E-16	4.99E-15	4.30E-15	-2.26E-15	-1.94E-15	3.41E-15	-8.13E-15
6.49E-16	3.34E-15	2.51E-15	6.78E-15	8.36E-15	1.77E-14	7.39E-15	1.78E-14	9.83E-15	2.17E-15	5.43E-15	9.71E-16	3.43E-15	6.35E-15	3.70E-15	6.23E-15	-1.37E-15	5.54E-15	8.82E-16	4.95E-15	4.16E-15	-2.11E-15	-2.56E-15	3.22E-15	-8.36E-15
3.94E-16	3.30E-15	2.33E-15	7.00E-15	8.70E-15	1.73E-14	7.47E-15	1.73E-14	9.27E-15	2.01E-15	4.70E-15	9.93E-16	2.85E-15	5.81E-15	3.61E-15	6.57E-15	-1.54E-15	5.52E-15	1.18E-15	4.95E-15	4.06E-15	-1.93E-15	-3.12E-15	3.06E-15	-8.53E-15
1.79E-16	3.30E-15	2.18E-15	7.22E-15	9.02E-15	1.69E-14	7.55E-15	1.69E-14	8.74E-15	1.87E-15	4.01E-15	1.04E-15	2.30E-15	5.28E-15	3.55E-15	6.92E-15	-1.66E-15	5.52E-15	1.53E-15	4.97E-15	4.01E-15	-1.70E-15	-3.60E-15	2.93E-15	-8.64E-15
4.83E-18	3.34E-15	2.07E-15	7.44E-15	9.32E-15	1.64E-14	7.62E-15	1.63E-14	8.22E-15	1.75E-15	3.36E-15	1.11E-15	1.79E-15	4.78E-15	3.53E-15	7.29E-15	-1.71E-15	5.54E-15	1.94E-15	5.03E-15	3.99E-15	-1.44E-15	-4.01E-15	2.84E-15	-8.70E-15
-1.29E-16	3.41E-15	2.00E-15	7.67E-15	9.60E-15	1.59E-14	7.70E-15	1.58E-14	7.73E-15	1.66E-15	2.75E-15	1.21E-15	1.32E-15	4.30E-15	3.53E-15	7.67E-15	-1.70E-15	5.57E-15	2.39E-15	5.12E-15	4.02E-15	-1.15E-15	-4.36E-15	2.78E-15	-8.70E-15
-2.25E-16	3.51E-15	1.96E-15	7.89E-15	9.86E-15	1.54E-14	7.78E-15	1.52E-14	7.26E-15	1.59E-15	2.19E-15	1.32E-15	8.84E-16	3.85E-15	3.57E-15	8.06E-15	-1.63E-15	5.63E-15	2.88E-15	5.24E-15	4.09E-15	-8.30E-16	-4.63E-15	2.77E-15	-8.66E-15
-2.83E-16	3.64E-15	1.96E-15	8.11E-15	1.01E-14	1.48E-14	7.85E-15	1.46E-14	6.82E-15	1.54E-15	1.67E-15	1.44E-15	4.92E-16	3.42E-15	3.64E-15	8.46E-15	-1.51E-15	5.71E-15	3.42E-15	5.38E-15	4.19E-15	-4.93E-16	-4.84E-15	2.78E-15	-8.58E-15
-3.07E-16	3.79E-15	1.98E-15	8.33E-15	1.03E-14	1.42E-14	7.93E-15	1.39E-14	6.39E-15	1.52E-15	1.20E-15	1.57E-15	1.42E-16	3.02E-15	3.75E-15	8.87E-15	-1.32E-15	5.80E-15	3.99E-15	5.55E-15	4.34E-15	-1.42E-16	-4.98E-15	2.84E-15	-8.45E-15
-2.97E-16	3.96E-15	2.04E-15	8.53E-15	1.05E-14	1.36E-14	8.00E-15	1.33E-14	6.00E-15	1.52E-15	7.80E-16	1.71E-15	-1.65E-16	2.66E-15	3.88E-15	9.27E-15	-1.08E-15	5.91E-15	4.60E-15	5.74E-15	4.52E-15	2.19E-16	-5.06E-15	2.94E-15	-8.28E-15
-2.56E-16	4.14E-15	2.12E-15	8.73E-15	1.06E-14	1.31E-14	8.08E-15	1.26E-14	5.62E-15	1.55E-15	4.06E-16	1.86E-15	-4.28E-16	2.32E-15	4.04E-15	9.68E-15	-7.92E-16	6.03E-15	5.24E-15	5.95E-15	4.73E-15	5.85E-16	-5.08E-15	3.07E-15	-8.08E-15
-1.86E-16	4.34E-15	2.23E-15	8.91E-15	1.08E-14	1.25E-14	8.16E-15	1.19E-14	5.27E-15	1.59E-15	8.21E-17	2.00E-15	-6.48E-16	2.01E-15	4.23E-15	1.01E-14	-4.52E-16	6.17E-15	5.90E-15	6.17E-15	4.97E-15	9.52E-16	-5.04E-15	3.25E-15	-7.85E-15
-9.20E-17	4.54E-15	2.35E-15	9.08E-15	1.09E-14	1.19E-14	8.24E-15	1.12E-14	4.94E-15	1.67E-15	-1.93E-16	2.14E-15	-8.24E-16	1.74E-15	4.44E-15	1.05E-14	-6.74E-17	6.32E-15	6.58E-15	6.41E-15	5.24E-15	1.31E-15	-4.95E-15	3.46E-15	-7.60E-15
2.44E-17	4.75E-15	2.50E-15	9.23E-15	1.10E-14	1.13E-14	8.32E-15	1.04E-14	4.64E-15	1.76E-15	-4.20E-16	2.27E-15	-9.57E-16	1.50E-15	4.67E-15	1.09E-14	3.57E-16	6.48E-15	7.27E-15	6.65E-15	5.53E-15	1.66E-15	-4.82E-15	3.71E-15	-7.32E-15
1.59E-16	4.96E-15	2.66E-15	9.36E-15	1.11E-14	1.08E-14	8.40E-15	9.73E-15	4.36E-15	1.88E-15	-5.97E-16	2.40E-15	-1.05E-15	1.29E-15	4.92E-15	1.12E-14	8.17E-16	6.65E-15	7.97E-15	6.89E-15	5.84E-15	2.00E-15	-4.63E-15	3.99E-15	-7.03E-15
3.09E-16	5.17E-15	2.83E-15	9.48E-15	1.11E-14	1.03E-14	8.48E-15	9.02E-15	4.11E-15	2.02E-15	-7.28E-16	2.52E-15	-1.09E-15	1.10E-15	5.19E-15	1.16E-14	1.31E-15	6.82E-15	8.67E-15	7.14E-15	6.17E-15	2.33E-15	-4.41E-15	4.31E-15	-6.72E-15
4.69E-16	5.37E-15	3.00E-15	9.57E-15	1.11E-14	9.80E-15	8.57E-15	8.32E-15	3.88E-15	2.18E-15	-8.14E-16	2.62E-15	-1.10E-15	9.51E-16	5.47E-15	1.19E-14	1.83E-15	7.00E-15	9.36E-15	7.38E-15	6.51E-15	2.63E-15	-4.16E-15	4.65E-15	-6.41E-15
6.36E-16	5.56E-15	3.18E-15	9.64E-15	1.11E-14	9.38E-15	8.66E-15	7.63E-15	3.68E-15	2.37E-15	-8.54E-16	2.71E-15	-1.07E-15	8.28E-16	5.77E-15	1.22E-14	2.36E-15	7.19E-15	1.00E-14	7.62E-15	6.86E-15	2.91E-15	-3.87E-15	5.03E-15	-6.09E-15
8.08E-16	5.74E-15	3.36E-15	9.68E-15	1.11E-14	9.01E-15	8.76E-15	6.97E-15	3.51E-15	2.57E-15	-8.53E-16	2.79E-15	-9.94E-16	7.33E-16	6.07E-15	1.25E-14	2.91E-15	7.38E-15	1.07E-14	7.84E-15	7.21E-15	3.16E-15	-3.57E-15	5.43E-15	-5.78E-15
9.81E-16	5.90E-15	3.54E-15	9.71E-15	1.11E-14	8.69E-15	8.86E-15	6.33E-15	3.36E-15	2.80E-15	-8.11E-16	2.85E-15	-8.86E-16	6.65E-16	6.37E-15	1.27E-14	3.48E-15	7.58E-15	1.14E-14	8.06E-15	7.57E-15	3.39E-15	-3.24E-15	5.85E-15	-5.47E-15
1.15E-15	6.04E-15	3.71E-15	9.71E-15	1.10E-14	8.44E-15	8.96E-15	5.73E-15	3.24E-15	3.05E-15	-7.31E-16	2.89E-15	-7.44E-16	6.21E-16	6.68E-15	1.29E-14	4.04E-15	7.77E-15	1.20E-14	8.26E-15	7.92E-15	3.59E-15	-2.90E-15	6.29E-15	-5.17E-15
1.31E-15	6.17E-15	3.88E-15	9.69E-15	1.10E-14	8.25E-15	9.07E-15	5.17E-15	3.15E-15	3.31E-15	-6.14E-16	2.92E-15	-5.71E-16	6.00E-16	6.99E-15	1.31E-14	4.61E-15	7.97E-15	1.25E-14	8.44E-15	8.27E-15	3.76E-15	-2.56E-15	6.75E-15	-4.88E-15
1.46E-15	6.27E-15	4.03E-15	9.65E-15	1.09E-14	8.13E-15	9.19E-15	4.65E-15	3.09E-15	3.60E-15	-4.64E-16	2.94E-15	-3.70E-16	6.00E-16	7.29E-15	1.33E-14	5.17E-15	8.17E-15	1.31E-14	8.60E-15	8.61E-15	3.89E-15	-2.21E-15	7.22E-15	-4.61E-15
1.60E-15	6.34E-15	4.16E-15	9.60E-15	1.08E-14	8.08E-15	9.31E-15	4.19E-15	3.06E-15	3.90E-15	-2.83E-16	2.94E-15	-1.43E-16	6.18E-16	7.60E-15	1.34E-14	5.72E-15	8.36E-15	1.36E-14	8.73E-15	8.93E-15	4.00E-15	-1.86E-15	7.69E-15	-4.36E-15
1.73E-15	6.39E-15	4.27E-15	9.53E-15	1.07E-14	8.11E-15	9.44E-15	3.77E-15	3.05E-15	4.22E-15	-7.39E-17	2.93E-15	1.07E-16	6.54E-16	7.89E-15	1.35E-14	6.25E-15	8.56E-15	1.40E-14	8.84E-15	9.24E-15	4.08E-15	-1.51E-15	8.17E-15	-4.12E-15
1.83E-15	6.41E-15	4.37E-15	9.45E-15	1.06E-14	8.21E-15	9.58E-15	3.42E-15	3.08E-15	4.55E-15	1.59E-16	2.91E-15	3.75E-16	7.04E-16	8.18E-15	1.35E-14	6.76E-15	8.75E-15	1.44E-14	8.93E-15	9.53E-15	4.13E-15	-1.18E-15	8.65E-15	-3.91E-15
1.92E-15	6.41E-15	4.44E-15	9.35E-15	1.06E-14	8.38E-15	9.72E-15	3.12E-15	3.13E-15	4.90E-15	4.14E-16	2.88E-15	6.58E-16	7.66E-16	8.46E-15	1.36E-14	7.25E-15	8.94E-15	1.48E-14	8.99E-15	9.79E-15	4.16E-15	-8.64E-16	9.12E-15	-3.72E-15
1.98E-15	6.38E-15	4.49E-15	9.25E-15	1.05E-14	8.63E-15	9.88E-15	2.89E-15	3.22E-15	5.25E-15	6.86E-16	2.83E-15	9.52E-16	8.38E-16	8.73E-15	1.35E-14	7.71E-15	9.13E-15	1.51E-14	9.02E-15	1.00E-14	4.15E-15	-5.63E-16	9.58E-15	-3.57E-15
2.02E-15	6.32E-15	4.51E-15	9.14E-15	1.04E-14	8.95E-15	1.00E-14	2.73E-15	3.34E-15	5.61E-15	9.74E-16	2.79E-15	1.25E-15	9.17E-16	8.98E-15	1.35E-14	8.14E-15	9.31E-15	1.53E-14	9.03E-15	1.02E-14	4.13E-15	-2.84E-16	1.00E-14	-3.43E-15
2.03E-15	6.23E-15	4.50E-15	9.03E-15	1.03E-14	9.35E-15	1.02E-14	2.63E-15	3.48E-15	5.98E-15	1.27E-15	2.73E-15	1.56E-15	1.00E-15	9.22E-15	1.34E-14	8.54E-15	9.49E-15	1.55E-14	9.01E-15	1.04E-14	4.08E-15	-2.71E-17	1.04E-14	-3.33E-15
2.02E-15	6.11E-15	4.46E-15	8.92E-15	1.03E-14	9.80E-15	1.04E-14	2.61E-15	3.65E-15	6.36E-15	1.58E-15	2.68E-15	1.87E-15	1.09E-15	9.45E-15	1.33E-14	8.90E-15	9.67E-15	1.55E-14	8.97E-15	1.06E-14	4.01E-15	2.04E-16	1.08E-14	-3.25E-15
1.98E-15	5.97E-15	4.40E-15	8.82E-15	1.02E-14	1.03E-14	1.06E-14	2.65E-15	3.85E-15	6.73E-15	1.90E-15	2.62E-15	2.17E-15	1.17E-15	9.66E-15	1.32E-14	9.22E-15	9.84E-15	1.56E-14	8.90E-15	1.07E-14	3.93E-15	4.08E-16	1.12E-14	-3.20E-15
1.91E-15	5.80E-15	4.30E-15	8.72E-15	1.02E-14	1.09E-14	1.08E-14	2.76E-15	4.08E-15	7.11E-15	2.21E-15	2.56E-15	2.46E-15	1.26E-15	9.85E-15	1.30E-14	9.50E-15	1.00E-14	1.56E-14	8.80E-15	1.07E-14	3.83E-15	5.84E-16	1.15E-14	-3.17E-15
1.82E-15	5.61E-15	4.17E-15	8.63E-15	1.01E-14	1.15E-14	1.10E-14	2.94E-15	4.33E-15	7.48E-15	2.52E-15	2.51E-15	2.75E-15	1.34E-15	1.00E-14	1.28E-14	9.74E-15	1.02E-14	1.55E-14	8.69E-15	1.08E-14	3.71E-15	7.30E-16	1.18E-14	-3.17E-15
1.70E-15	5.39E-15	4.01E-15	8.56E-15	1.01E-14	1.22E-14	1.12E-14	3.18E-15	4.60E-15	7.84E-15	2.83E-15	2.46E-15	3.01E-15	1.41E-15	1.02E-14	1.26E-14	9.94E-15	1.03E-14	1.53E-14	8.56E-15	1.08E-14	3.59E-15	8.46E-16	1.21E-14	-3.20E-15
1.56E-15	5.15E-15	3.82E-15	8.49E-15	1.01E-14	1.29E-14	1.14E-14	3.48E-15	4.89E-15	8.19E-15	3.13E-15	2.41E-15	3.26E-15	1.48E-15	1.03E-14	1.24E-14	1.01E-14	1.05E-14	1.51E-14	8.41E-15	1.07E-14	3.46E-15	9.30E-16	1.23E-14	-3.25E-15
1.39E-15	4.89E-15	3.60E-15	8.45E-15	1.01E-14	1.37E-14	1.16E-14	3.84E-15	5.20E-15	8.54E-15	3.42E-15	2.37E-15	3.49E-15	1.53E-15	1.05E-14	1.22E-14	1.02E-14	1.06E-14	1.48E-14	8.24E-15	1.07E-14	3.32E-15	9.84E-16	1.24E-14	-3.33E-15
1.20E-15	4.60E-15	3.35E-15	8.42E-15	1.02E-14	1.45E-14	1.18E-14	4.25E-15	5.52E-15	8.86E-15	3.69E-15	2.34E-15	3.68E-15	1.58E-15	1.06E-14	1.20E-14	1.03E-14	1.08E-14	1.45E-14	8.06E-15	1.05E-14	3.18E-15	1.01E-15	1.25E-14	-3.43E-15
9.96E-16	4.30E-15	3.07E-15	8.42E-15	1.02E-14	1.53E-14	1.20E-14	4.71E-15	5.85E-15	9.17E-15	3.94E-15	2.31E-15	3.85E-15	1.60E-15	1.07E-14	1.17E-14	1.03E-14	1.09E-14	1.41E-14	7.87E-15	1.04E-14	3.04E-15	9.96E-16	1.26E-14	-3.54E-15
7.67E-16	3.99E-15	2.76E-15	8.44E-15	1.03E-14	1.61E-14	1.22E-14	5.21E-15	6.18E-15	9.45E-15	4.18E-15	2.29E-15	3.98E-15	1.61E-15	1.08E-14	1.15E-14	1.03E-14	1.10E-14	1.36E-14	7.67E-15	1.02E-14	2.90E-15	9.56E-16	1.25E-14	-3.68E-15
5.22E-16	3.65E-15	2.41E-15	8.48E-15	1.04E-14	1.69E-14	1.25E-14	5.75E-15	6.52E-15	9.71E-15	4.39E-15	2.27E-15	4.08E-15	1.61E-15	1.08E-14	1.12E-14	1.02E-14	1.11E-14	1.32E-14	7.47E-15	9.94E-15	2.76E-15	8.89E-16	1.25E-14	-3.83E-15
2.60E-16	3.30E-15	2.05E-15	8.54E-15	1.05E-14	1.77E-14	1.27E-14	6.31E-15	6.86E-15	9.94E-15	4.58E-15	2.27E-15	4.14E-15	1.58E-15	1.09E-14	1.10E-14	1.02E-14	1.12E-14	1.26E-14	7.26E-15	9.66E-15	2.62E-15	7.94E-16	1.23E-14	-4.00E-15
-1.50E-17	2.94E-15	1.65E-15	8.63E-15	1.06E-14	1.85E-14	1.29E-14	6.90E-15	7.19E-15	1.01E-14	4.74E-15	2.27E-15	4.15E-15	1.53E-15	1.09E-14	1.08E-14	1.01E-14	1.13E-14	1.21E-14	7.06E-15	9.35E-15	2.49E-15	6.74E-16	1.21E-14	-4.18E-15
-3.03E-16	2.57E-15	1.23E-15	8.73E-15	1.08E-14	1.92E-14	1.31E-14	7.50E-15	7.51E-15	1.03E-14	4.87E-15	2.27E-15	4.13E-15	1.46E-15	1.10E-14	1.05E-14	9.91E-15	1.14E-14	1.15E-14	6.85E-15	9.00E-15	2.36E-15	5.28E-16	1.18E-14	-4.37E-15
-6.00E-16	2.18E-15	7.78E-16	8.86E-15	1.09E-14	1.99E-14	1.34E-14	8.10E-15	7.81E-15	1.04E-14	4.97E-15	2.28E-15	4.05E-15	1.37E-15	1.10E-14	1.03E-14	9.73E-15	1.14E-14	1.09E-14	6.65E-15	8.62E-15	2.23E-15	3.58E-16	1.15E-14	-4.57E-15
-9.07E-16	1.78E-15	3.05E-16	9.01E-15	1.11E-14	2.06E-14	1.36E-14	8.70E-15	8.10E-15	1.05E-14	5.04E-15	2.28E-15	3.94E-15	1.26E-15	1.10E-14	1.01E-14	9.53E-15	1.15E-14	1.02E-14	6.46E-15	8.20E-15	2.11E-15	1.66E-16	1.10E-14	-4.78E-15
-1.22E-15	1.38E-15	-1.94E-16	9.18E-15	1.13E-14	2.13E-14	1.38E-14	9.29E-15	8.35E-15	1.06E-14	5.07E-15	2.28E-15	3.77E-15	1.11E-15	1.10E-14	9.95E-15	9.31E-15	1.15E-14	9.57E-15	6.27E-15	7.75E-15	1.99E-15	-4.69E-17	1.06E-14	-5.01E-15
-1.54E-15	9.58E-16	-7.16E-16	9.37E-15	1.14E-14	2.19E-14	1.39E-14	9.87E-15	8.58E-15	1.06E-14	5.07E-15	2.28E-15	3.55E-15	9.44E-16	1.10E-14	9.78E-15	9.06E-15	1.15E-14	8.89E-15	6.09E-15	7.26E-15	1.87E-15	-2.81E-16	1.00E-14	-5.24E-15
-1.86E-15	5.31E-16	-1.26E-15	9.56E-15	1.16E-14	2.24E-14	1.41E-14	1.04E-14	8.77E-15	1.05E-14	5.03E-15	2.26E-15	3.28E-15	7.48E-16	1.09E-14	9.63E-15	8.80E-15	1.15E-14	8.21E-15	5.92E-15	6.75E-15	1.75E-15	-5.32E-16	9.37E-15	-5.48E-15
-2.19E-15	9.55E-17	-1.83E-15	9.77E-15	1.18E-14	2.29E-14	1.43E-14	1.09E-14	8.93E-15	1.04E-14	4.95E-15	2.23E-15	2.97E-15	5.23E-16	1.09E-14	9.51E-15	8.53E-15	1.15E-14	7.52E-15	5.76E-15	6.21E-15	1.64E-15	-8.00E-16	8.69E-15	-5.73E-15
-2.52E-15	-3.49E-16	-2.41E-15	9.99E-15	1.20E-14	2.33E-14	1.44E-14	1.14E-14	9.04E-15	1.03E-14	4.83E-15	2.19E-15	2.60E-15	2.71E-16	1.08E-14	9.39E-15	8.25E-15	1.14E-14	6.83E-15	5.61E-15	5.65E-15	1.52E-15	-1.08E-15	7.95E-15	-5.98E-15
-2.85E-15	-8.03E-16	-3.02E-15	1.02E-14	1.21E-14	2.37E-14	1.46E-14	1.18E-14	9.10E-15	1.01E-14	4.68E-15	2.13E-15	2.18E-15	-1.07E-17	1.07E-14	9.30E-15	7.96E-15	1.14E-14	6.15E-15	5.47E-15	5.07E-15	1.40E-15	-1.38E-15	7.14E-15	-6.24E-15
-3.19E-15	-1.27E-15	-3.65E-15	1.04E-14	1.23E-14	2.39E-14	1.47E-14	1.22E-14	9.12E-15	9.83E-15	4.49E-15	2.05E-15	1.72E-15	-3.22E-16	1.07E-14	9.23E-15	7.67E-15	1.13E-14	5.48E-15	5.34E-15	4.46E-15	1.27E-15	-1.70E-15	6.28E-15	-6.51E-15
-3.52E-15	-1.74E-15	-4.30E-15	1.07E-14	1.24E-14	2.41E-14	1.48E-14	1.25E-14	9.07E-15	9.53E-15	4.25E-15	1.93E-15	1.20E-15	-6.63E-16	1.06E-14	9.17E-15	7.37E-15	1.12E-14	4.81E-15	5.22E-15	3.82E-15	1.13E-15	-2.03E-15	5.37E-15	-6.79E-15
-3.86E-15	-2.23E-15	-4.97E-15	1.09E-14	1.26E-14	2.43E-14	1.48E-14	1.27E-14	8.97E-15	9.18E-15	3.98E-15	1.79E-15	6.45E-16	-1.03E-15	1.05E-14	9.12E-15	7.07E-15	1.10E-14	4.16E-15	5.11E-15	3.18E-15	9.87E-16	-2.37E-15	4.42E-15	-7.08E-15
-4.20E-15	-2.72E-15	-5.65E-15	1.11E-14	1.27E-14	2.43E-14	1.49E-14	1.29E-14	8.81E-15	8.77E-15	3.67E-15	1.62E-15	4.11E-17	-1.43E-15	1.03E-14	9.09E-15	6.78E-15	1.09E-14	3.53E-15	5.01E-15	2.51E-15	8.30E-16	-2.72E-15	3.42E-15	-7.37E-15
-4.54E-15	-3.23E-15	-6.36E-15	1.12E-14	1.28E-14	2.43E-14	1.49E-14	1.30E-14	8.59E-15	8.31E-15	3.33E-15	1.40E-15	-6.05E-16	-1.86E-15	1.02E-14	9.08E-15	6.50E-15	1.07E-14	2.91E-15	4.92E-15	1.83E-15	6.60E-16	-3.09E-15	2.39E-15	-7.68E-15
-4.88E-15	-3.75E-15	-7.08E-15	1.14E-14	1.29E-14	2.41E-14	1.49E-14	1.30E-14	8.30E-15	7.80E-15	2.95E-15	1.15E-15	-1.29E-15	-2.32E-15	1.01E-14	9.07E-15	6.22E-15	1.05E-14	2.33E-15	4.83E-15	1.14E-15	4.76E-16	-3.47E-15	1.32E-15	-7.99E-15
-5.22E-15	-4.29E-15	-7.82E-15	1.16E-14	1.30E-14	2.40E-14	1.49E-14	1.29E-14	7.95E-15	7.24E-15	2.53E-15	8.58E-16	-2.02E-15	-2.81E-15	9.89E-15	9.07E-15	5.95E-15	1.02E-14	1.77E-15	4.74E-15	4.41E-16	2.75E-16	-3.85E-15	2.31E-16	-8.32E-15
-5.57E-15	-4.84E-15	-8.57E-15	1.17E-14	1.30E-14	2.37E-14	1.48E-14	1.28E-14	7.53E-15	6.64E-15	2.08E-15	5.20E-16	-2.77E-15	-3.32E-15	9.70E-15	9.08E-15	5.70E-15	9.92E-15	1.23E-15	4.66E-15	-2.65E-16	5.68E-17	-4.25E-15	-8.79E-16	-8.65E-15
-5.93E-15	-5.40E-15	-9.34E-15	1.18E-14	1.31E-14	2.34E-14	1.47E-14	1.26E-14	7.05E-15	6.00E-15	1.60E-15	1.36E-16	-3.56E-15	-3.86E-15	9.51E-15	9.09E-15	5.46E-15	9.60E-15	7.27E-16	4.58E-15	-9.75E-16	-1.80E-16	-4.66E-15	-2.00E-15	-9.00E-15
-6.28E-15	-5.98E-15	-1.01E-14	1.19E-14	1.31E-14	2.30E-14	1.46E-14	1.23E-14	6.50E-15	5.31E-15	1.09E-15	-2.94E-16	-4.38E-15	-4.42E-15	9.29E-15	9.11E-15	5.24E-15	9.26E-15	2.53E-16	4.51E-15	-1.69E-15	-4.35E-16	-5.07E-15	-3.13E-15	-9.36E-15
-6.65E-15	-6.57E-15	-1.09E-14	1.19E-14	1.30E-14	2.25E-14	1.45E-14	1.19E-14	5.89E-15	4.59E-15	5.45E-16	-7.72E-16	-5.22E-15	-5.01E-15	9.06E-15	9.13E-15	5.03E-15	8.89E-15	-1.90E-16	4.43E-15	-2.40E-15	-7.08E-16	-5.49E-15	-4.26E-15	-9.73E-15
-7.02E-15	-7.17E-15	-1.17E-14	1.19E-14	1.30E-14	2.20E-14	1.43E-14	1.14E-14	5.22E-15	3.83E-15	-2.27E-17	-1.30E-15	-6.08E-15	-5.62E-15	8.82E-15	9.14E-15	4.84E-15	8.49E-15	-5.99E-16	4.36E-15	-3.11E-15	-9.99E-16	-5.92E-15	-5.39E-15	-1.01E-14
-7.39E-15	-7.79E-15	-1.25E-14	1.19E-14	1.29E-14	2.14E-14	1.41E-14	1.09E-14	4.50E-15	3.05E-15	-6.14E-16	-1.87E-15	-6.96E-15	-6.25E-15	8.56E-15	9.15E-15	4.67E-15	8.06E-15	-9.75E-16	4.28E-15	-3.81E-15	-1.31E-15	-6.36E-15	-6.50E-15	-1.05E-14
-7.78E-15	-8.42E-15	-1.34E-14	1.18E-14	1.28E-14	2.08E-14	1.39E-14	1.03E-14	3.72E-15	2.24E-15	-1.23E-15	-2.48E-15	-7.85E-15	-6.90E-15	8.28E-15	9.16E-15	4.52E-15	7.60E-15	-1.32E-15	4.20E-15	-4.50E-15	-1.63E-15	-6.79E-15	-7.59E-15	-1.09E-14
-8.17E-15	-9.07E-15	-1.42E-14	1.18E-14	1.26E-14	2.01E-14	1.37E-14	9.65E-15	2.89E-15	1.41E-15	-1.86E-15	-3.14E-15	-8.74E-15	-7.57E-15	7.99E-15	9.16E-15	4.40E-15	7.12E-15	-1.62E-15	4.13E-15	-5.18E-15	-1.97E-15	-7.24E-15	-8.66E-15	-1.13E-14
-8.57E-15	-9.73E-15	-1.50E-14	1.16E-14	1.25E-14	1.94E-14	1.34E-14	8.94E-15	2.02E-15	5.70E-16	-2.51E-15	-3.84E-15	-9.64E-15	-8.25E-15	7.69E-15	9.15E-15	4.29E-15	6.62E-15	-1.89E-15	4.05E-15	-5.84E-15	-2.31E-15	-7.68E-15	-9.69E-15	-1.17E-14
-8.98E-15	-1.04E-14	-1.58E-14	1.15E-14	1.23E-14	1.87E-14	1.31E-14	8.17E-15	1.10E-15	-2.79E-16	-3.17E-15	-4.57E-15	-1.05E-14	-8.94E-15	7.37E-15	9.13E-15	4.21E-15	6.10E-15	-2.12E-15	3.97E-15	-6.48E-15	-2.67E-15	-8.12E-15	-1.07E-14	-1.21E-14
-9.39E-15	-1.11E-14	-1.67E-14	1.13E-14	1.21E-14	1.79E-14	1.28E-14	7.36E-15	1.55E-16	-1.13E-15	-3.84E-15	-5.34E-15	-1.14E-14	-9.64E-15	7.04E-15	9.10E-15	4.15E-15	5.56E-15	-2.32E-15	3.89E-15	-7.11E-15	-3.02E-15	-8.56E-15	-1.16E-14	-1.26E-14
-9.82E-15	-1.18E-14	-1.75E-14	1.11E-14	1.18E-14	1.71E-14	1.25E-14	6.50E-15	-8.21E-16	-1.98E-15	-4.52E-15	-6.13E-15	-1.23E-14	-1.03E-14	6.70E-15	9.06E-15	4.11E-15	5.00E-15	-2.48E-15	3.81E-15	-7.70E-15	-3.38E-15	-8.99E-15	-1.25E-14	-1.30E-14
-1.02E-14	-1.24E-14	-1.83E-14	1.09E-14	1.16E-14	1.63E-14	1.21E-14	5.62E-15	-1.82E-15	-2.81E-15	-5.21E-15	-6.94E-15	-1.32E-14	-1.11E-14	6.36E-15	9.01E-15	4.09E-15	4.43E-15	-2.61E-15	3.73E-15	-8.27E-15	-3.73E-15	-9.42E-15	-1.34E-14	-1.34E-14
-1.07E-14	-1.31E-14	-1.91E-14	1.06E-14	1.13E-14	1.55E-14	1.17E-14	4.72E-15	-2.83E-15	-3.64E-15	-5.90E-15	-7.77E-15	-1.40E-14	-1.18E-14	6.00E-15	8.94E-15	4.10E-15	3.85E-15	-2.70E-15	3.66E-15	-8.81E-15	-4.07E-15	-9.83E-15	-1.42E-14	-1.38E-14
-1.11E-14	-1.38E-14	-1.99E-14	1.03E-14	1.11E-14	1.47E-14	1.14E-14	3.79E-15	-3.85E-15	-4.44E-15	-6.59E-15	-8.61E-15	-1.48E-14	-1.25E-14	5.64E-15	8.87E-15	4.13E-15	3.26E-15	-2.75E-15	3.58E-15	-9.32E-15	-4.40E-15	-1.02E-14	-1.49E-14	-1.42E-14
-1.16E-14	-1.45E-14	-2.06E-14	1.00E-14	1.08E-14	1.39E-14	1.10E-14	2.86E-15	-4.88E-15	-5.21E-15	-7.27E-15	-9.46E-15	-1.56E-14	-1.32E-14	5.27E-15	8.78E-15	4.18E-15	2.67E-15	-2.77E-15	3.52E-15	-9.79E-15	-4.71E-15	-1.06E-14	-1.56E-14	-1.46E-14
-1.20E-14	-1.52E-14	-2.13E-14	9.72E-15	1.05E-14	1.31E-14	1.06E-14	1.93E-15	-5.89E-15	-5.94E-15	-7.95E-15	-1.03E-14	-1.64E-14	-1.39E-14	4.90E-15	8.67E-15	4.25E-15	2.08E-15	-2.75E-15	3.47E-15	-1.02E-14	-4.99E-15	-1.10E-14	-1.62E-14	-1.50E-14
-1.24E-14	-1.59E-14	-2.20E-14	9.39E-15	1.01E-14	1.23E-14	1.01E-14	1.00E-15	-6.90E-15	-6.64E-15	-8.61E-15	-1.11E-14	-1.71E-14	-1.45E-14	4.54E-15	8.56E-15	4.34E-15	1.50E-15	-2.70E-15	3.42E-15	-1.06E-14	-5.25E-15	-1.13E-14	-1.67E-14	-1.54E-14
-1.29E-14	-1.65E-14	-2.27E-14	9.05E-15	9.83E-15	1.16E-14	9.70E-15	9.07E-17	-7.88E-15	-7.29E-15	-9.27E-15	-1.19E-14	-1.78E-14	-1.52E-14	4.17E-15	8.44E-15	4.45E-15	9.31E-16	-2.61E-15	3.39E-15	-1.10E-14	-5.46E-15	-1.16E-14	-1.72E-14	-1.57E-14
-1.33E-14	-1.72E-14	-2.33E-14	8.71E-15	9.52E-15	1.08E-14	9.27E-15	-8.04E-16	-8.84E-15	-7.90E-15	-9.91E-15	-1.27E-14	-1.84E-14	-1.59E-14	3.81E-15	8.30E-15	4.57E-15	3.72E-16	-2.48E-15	3.38E-15	-1.12E-14	-5.63E-15	-1.19E-14	-1.76E-14	-1.61E-14
-1.37E-14	-1.78E-14	-2.39E-14	8.37E-15	9.20E-15	1.01E-14	8.84E-15	-1.67E-15	-9.76E-15	-8.44E-15	-1.05E-14	-1.35E-14	-1.90E-14	-1.65E-14	3.46E-15	8.16E-15	4.71E-15	-1.69E-16	-2.32E-15	3.39E-15	-1.15E-14	-5.76E-15	-1.22E-14	-1.79E-14	-1.63E-14
-1.41E-14	-1.84E-14	-2.45E-14	8.02E-15	8.89E-15	9.36E-15	8.40E-15	-2.51E-15	-1.07E-14	-8.93E-15	-1.11E-14	-1.42E-14	-1.96E-14	-1.71E-14	3.12E-15	8.01E-15	4.87E-15	-6.87E-16	-2.13E-15	3.41E-15	-1.17E-14	-5.83E-15	-1.24E-14	-1.81E-14	-1.66E-14
-1.45E-14	-1.89E-14	-2.50E-14	7.68E-15	8.58E-15	8.67E-15	7.97E-15	-3.31E-15	-1.15E-14	-9.36E-15	-1.17E-14	-1.48E-14	-2.00E-14	-1.76E-14	2.79E-15	7.86E-15	5.04E-15	-1.18E-15	-1.90E-15	3.47E-15	-1.18E-14	-5.85E-15	-1.26E-14	-1.83E-14	-1.68E-14
-1.49E-14	-1.95E-14	-2.54E-14	7.35E-15	8.28E-15	8.01E-15	7.53E-15	-4.07E-15	-1.23E-14	-9.72E-15	-1.23E-14	-1.54E-14	-2.05E-14	-1.81E-14	2.47E-15	7.70E-15	5.22E-15	-1.64E-15	-1.63E-15	3.55E-15	-1.19E-14	-5.80E-15	-1.27E-14	-1.84E-14	-1.70E-14
-1.52E-14	-2.00E-14	-2.58E-14	7.03E-15	7.99E-15	7.38E-15	7.11E-15	-4.79E-15	-1.30E-14	-1.00E-14	-1.28E-14	-1.59E-14	-2.09E-14	-1.86E-14	2.17E-15	7.53E-15	5.42E-15	-2.07E-15	-1.34E-15	3.66E-15	-1.20E-14	-5.69E-15	-1.28E-14	-1.84E-14	-1.71E-14
-1.55E-14	-2.04E-14	-2.61E-14	6.72E-15	7.71E-15	6.77E-15	6.69E-15	-5.46E-15	-1.37E-14	-1.02E-14	-1.33E-14	-1.64E-14	-2.12E-14	-1.91E-14	1.88E-15	7.36E-15	5.61E-15	-2.46E-15	-1.01E-15	3.80E-15	-1.19E-14	-5.51E-15	-1.28E-14	-1.83E-14	-1.72E-14
-1.58E-14	-2.09E-14	-2.64E-14	6.42E-15	7.44E-15	6.19E-15	6.27E-15	-6.08E-15	-1.43E-14	-1.04E-14	-1.38E-14	-1.68E-14	-2.14E-14	-1.95E-14	1.62E-15	7.19E-15	5.82E-15	-2.82E-15	-6.58E-16	3.97E-15	-1.19E-14	-5.26E-15	-1.28E-14	-1.82E-14	-1.72E-14
-1.61E-14	-2.12E-14	-2.66E-14	6.14E-15	7.18E-15	5.64E-15	5.87E-15	-6.64E-15	-1.48E-14	-1.05E-14	-1.42E-14	-1.71E-14	-2.16E-14	-1.99E-14	1.37E-15	7.02E-15	6.03E-15	-3.13E-15	-2.73E-16	4.18E-15	-1.17E-14	-4.93E-15	-1.28E-14	-1.80E-14	-1.72E-14
-1.63E-14	-2.15E-14	-2.67E-14	5.88E-15	6.93E-15	5.12E-15	5.47E-15	-7.16E-15	-1.53E-14	-1.05E-14	-1.46E-14	-1.73E-14	-2.18E-14	-2.02E-14	1.15E-15	6.85E-15	6.24E-15	-3.39E-15	1.40E-16	4.42E-15	-1.15E-14	-4.53E-15	-1.26E-14	-1.78E-14	-1.71E-14
-1.65E-14	-2.18E-14	-2.67E-14	5.64E-15	6.70E-15	4.63E-15	5.09E-15	-7.62E-15	-1.57E-14	-1.04E-14	-1.50E-14	-1.75E-14	-2.19E-14	-2.05E-14	9.44E-16	6.68E-15	6.45E-15	-3.61E-15	5.79E-16	4.70E-15	-1.13E-14	-4.06E-15	-1.25E-14	-1.75E-14	-1.69E-14
-1.67E-14	-2.20E-14	-2.67E-14	5.41E-15	6.48E-15	4.16E-15	4.72E-15	-8.02E-15	-1.60E-14	-1.03E-14	-1.53E-14	-1.75E-14	-2.19E-14	-2.07E-14	7.65E-16	6.51E-15	6.65E-15	-3.78E-15	1.04E-15	5.01E-15	-1.10E-14	-3.51E-15	-1.23E-14	-1.71E-14	-1.67E-14
-1.68E-14	-2.22E-14	-2.67E-14	5.20E-15	6.27E-15	3.72E-15	4.37E-15	-8.38E-15	-1.63E-14	-1.00E-14	-1.56E-14	-1.75E-14	-2.18E-14	-2.09E-14	6.10E-16	6.34E-15	6.85E-15	-3.90E-15	1.53E-15	5.36E-15	-1.06E-14	-2.89E-15	-1.20E-14	-1.67E-14	-1.64E-14
-1.68E-14	-2.23E-14	-2.65E-14	5.01E-15	6.07E-15	3.31E-15	4.03E-15	-8.68E-15	-1.64E-14	-9.76E-15	-1.58E-14	-1.73E-14	-2.18E-14	-2.10E-14	4.78E-16	6.17E-15	7.04E-15	-3.97E-15	2.03E-15	5.74E-15	-1.02E-14	-2.20E-15	-1.17E-14	-1.63E-14	-1.61E-14
-1.69E-14	-2.24E-14	-2.63E-14	4.84E-15	5.89E-15	2.91E-15	3.71E-15	-8.93E-15	-1.65E-14	-9.42E-15	-1.60E-14	-1.71E-14	-2.16E-14	-2.11E-14	3.71E-16	6.00E-15	7.23E-15	-3.98E-15	2.55E-15	6.15E-15	-9.77E-15	-1.44E-15	-1.13E-14	-1.58E-14	-1.57E-14
-1.68E-14	-2.24E-14	-2.60E-14	4.69E-15	5.71E-15	2.54E-15	3.41E-15	-9.14E-15	-1.65E-14	-9.01E-15	-1.62E-14	-1.68E-14	-2.14E-14	-2.11E-14	2.86E-16	5.82E-15	7.39E-15	-3.95E-15	3.08E-15	6.59E-15	-9.28E-15	-6.28E-16	-1.09E-14	-1.54E-14	-1.53E-14
-1.68E-14	-2.23E-14	-2.57E-14	4.55E-15	5.55E-15	2.19E-15	3.12E-15	-9.30E-15	-1.65E-14	-8.55E-15	-1.63E-14	-1.64E-14	-2.11E-14	-2.11E-14	2.23E-16	5.65E-15	7.55E-15	-3.86E-15	3.63E-15	7.06E-15	-8.75E-15	2.45E-16	-1.04E-14	-1.48E-14	-1.48E-14
-1.66E-14	-2.22E-14	-2.53E-14	4.42E-15	5.39E-15	1.85E-15	2.85E-15	-9.42E-15	-1.63E-14	-8.04E-15	-1.64E-14	-1.59E-14	-2.08E-14	-2.11E-14	1.83E-16	5.48E-15	7.68E-15	-3.73E-15	4.18E-15	7.55E-15	-8.18E-15	1.17E-15	-9.95E-15	-1.43E-14	-1.43E-14
-1.65E-14	-2.21E-14	-2.49E-14	4.31E-15	5.24E-15	1.53E-15	2.60E-15	-9.50E-15	-1.61E-14	-7.48E-15	-1.65E-14	-1.53E-14	-2.05E-14	-2.10E-14	1.64E-16	5.30E-15	7.80E-15	-3.55E-15	4.73E-15	8.06E-15	-7.59E-15	2.13E-15	-9.41E-15	-1.38E-14	-1.37E-14
-1.63E-14	-2.19E-14	-2.43E-14	4.21E-15	5.09E-15	1.23E-15	2.37E-15	-9.54E-15	-1.59E-14	-6.88E-15	-1.65E-14	-1.47E-14	-2.01E-14	-2.08E-14	1.65E-16	5.13E-15	7.89E-15	-3.32E-15	5.29E-15	8.59E-15	-6.97E-15	3.13E-15	-8.85E-15	-1.32E-14	-1.31E-14
-1.60E-14	-2.16E-14	-2.38E-14	4.11E-15	4.95E-15	9.45E-16	2.16E-15	-9.56E-15	-1.55E-14	-6.26E-15	-1.65E-14	-1.40E-14	-1.97E-14	-2.06E-14	1.84E-16	4.94E-15	7.96E-15	-3.05E-15	5.83E-15	9.13E-15	-6.33E-15	4.16E-15	-8.27E-15	-1.27E-14	-1.24E-14
-1.58E-14	-2.13E-14	-2.32E-14	4.02E-15	4.81E-15	6.72E-16	1.97E-15	-9.55E-15	-1.51E-14	-5.60E-15	-1.64E-14	-1.33E-14	-1.92E-14	-2.04E-14	2.20E-16	4.75E-15	8.01E-15	-2.74E-15	6.37E-15	9.68E-15	-5.68E-15	5.20E-15	-7.66E-15	-1.22E-14	-1.17E-14
-1.54E-14	-2.10E-14	-2.25E-14	3.94E-15	4.67E-15	4.12E-16	1.80E-15	-9.51E-15	-1.47E-14	-4.93E-15	-1.63E-14	-1.24E-14	-1.88E-14	-2.01E-14	2.72E-16	4.56E-15	8.03E-15	-2.40E-15	6.89E-15	1.02E-14	-5.02E-15	6.25E-15	-7.04E-15	-1.16E-14	-1.10E-14
-1.51E-14	-2.06E-14	-2.18E-14	3.86E-15	4.53E-15	1.66E-16	1.65E-15	-9.46E-15	-1.42E-14	-4.25E-15	-1.62E-14	-1.16E-14	-1.82E-14	-1.98E-14	3.38E-16	4.36E-15	8.02E-15	-2.02E-15	7.39E-15	1.08E-14	-4.36E-15	7.30E-15	-6.42E-15	-1.11E-14	-1.03E-14
-1.47E-14	-2.02E-14	-2.11E-14	3.78E-15	4.39E-15	-6.63E-17	1.52E-15	-9.39E-15	-1.36E-14	-3.56E-15	-1.61E-14	-1.07E-14	-1.77E-14	-1.95E-14	4.17E-16	4.14E-15	7.99E-15	-1.61E-15	7.88E-15	1.13E-14	-3.70E-15	8.34E-15	-5.80E-15	-1.07E-14	-9.59E-15
-1.43E-14	-1.98E-14	-2.04E-14	3.70E-15	4.24E-15	-2.85E-16	1.42E-15	-9.30E-15	-1.31E-14	-2.89E-15	-1.59E-14	-9.79E-15	-1.72E-14	-1.91E-14	5.05E-16	3.92E-15	7.92E-15	-1.18E-15	8.33E-15	1.18E-14	-3.06E-15	9.35E-15	-5.19E-15	-1.02E-14	-8.87E-15
-1.38E-14	-1.94E-14	-1.96E-14	3.62E-15	4.09E-15	-4.90E-16	1.33E-15	-9.21E-15	-1.24E-14	-2.22E-15	-1.56E-14	-8.86E-15	-1.66E-14	-1.88E-14	6.02E-16	3.69E-15	7.83E-15	-7.28E-16	8.75E-15	1.23E-14	-2.43E-15	1.03E-14	-4.59E-15	-9.84E-15	-8.16E-15
-1.33E-14	-1.90E-14	-1.88E-14	3.53E-15	3.94E-15	-6.81E-16	1.27E-15	-9.11E-15	-1.18E-14	-1.57E-15	-1.54E-14	-7.93E-15	-1.60E-14	-1.84E-14	7.06E-16	3.45E-15	7.70E-15	-2.61E-16	9.14E-15	1.28E-14	-1.82E-15	1.13E-14	-4.01E-15	-9.48E-15	-7.48E-15
-1.29E-14	-1.85E-14	-1.80E-14	3.44E-15	3.77E-15	-8.56E-16	1.23E-15	-9.01E-15	-1.11E-14	-9.47E-16	-1.51E-14	-7.00E-15	-1.55E-14	-1.80E-14	8.15E-16	3.20E-15	7.55E-15	2.14E-16	9.49E-15	1.32E-14	-1.25E-15	1.21E-14	-3.47E-15	-9.16E-15	-6.82E-15
-1.24E-14	-1.81E-14	-1.73E-14	3.34E-15	3.60E-15	-1.01E-15	1.22E-15	-8.90E-15	-1.04E-14	-3.60E-16	-1.48E-14	-6.10E-15	-1.49E-14	-1.76E-14	9.29E-16	2.93E-15	7.37E-15	6.95E-16	9.80E-15	1.36E-14	-7.08E-16	1.29E-14	-2.96E-15	-8.90E-15	-6.19E-15
-1.18E-14	-1.76E-14	-1.65E-14	3.24E-15	3.43E-15	-1.15E-15	1.22E-15	-8.80E-15	-9.73E-15	1.87E-16	-1.44E-14	-5.21E-15	-1.44E-14	-1.71E-14	1.05E-15	2.66E-15	7.16E-15	1.18E-15	1.01E-14	1.40E-14	-2.10E-16	1.37E-14	-2.50E-15	-8.68E-15	-5.61E-15
-1.13E-14	-1.72E-14	-1.57E-14	3.12E-15	3.24E-15	-1.27E-15	1.25E-15	-8.69E-15	-9.02E-15	6.86E-16	-1.41E-14	-4.36E-15	-1.38E-14	-1.67E-14	1.16E-15	2.37E-15	6.92E-15	1.65E-15	1.03E-14	1.43E-14	2.42E-16	1.43E-14	-2.09E-15	-8.52E-15	-5.08E-15
-1.08E-14	-1.68E-14	-1.50E-14	3.01E-15	3.06E-15	-1.37E-15	1.31E-15	-8.59E-15	-8.31E-15	1.13E-15	-1.37E-14	-3.56E-15	-1.33E-14	-1.63E-14	1.29E-15	2.08E-15	6.67E-15	2.12E-15	1.04E-14	1.45E-14	6.44E-16	1.49E-14	-1.74E-15	-8.42E-15	-4.60E-15
-1.03E-14	-1.64E-14	-1.42E-14	2.88E-15	2.86E-15	-1.44E-15	1.39E-15	-8.49E-15	-7.61E-15	1.52E-15	-1.33E-14	-2.81E-15	-1.28E-14	-1.59E-14	1.41E-15	1.78E-15	6.39E-15	2.57E-15	1.06E-14	1.47E-14	9.90E-16	1.54E-14	-1.45E-15	-8.38E-15	-4.20E-15
-9.78E-15	-1.60E-14	-1.35E-14	2.76E-15	2.67E-15	-1.49E-15	1.50E-15	-8.39E-15	-6.91E-15	1.85E-15	-1.29E-14	-2.12E-15	-1.23E-14	-1.55E-14	1.53E-15	1.47E-15	6.09E-15	3.01E-15	1.06E-14	1.48E-14	1.28E-15	1.57E-14	-1.23E-15	-8.40E-15	-3.86E-15
-9.27E-15	-1.57E-14	-1.28E-14	2.63E-15	2.47E-15	-1.51E-15	1.63E-15	-8.29E-15	-6.23E-15	2.11E-15	-1.25E-14	-1.50E-15	-1.18E-14	-1.51E-14	1.65E-15	1.16E-15	5.77E-15	3.42E-15	1.06E-14	1.49E-14	1.50E-15	1.60E-14	-1.08E-15	-8.47E-15	-3.60E-15
-8.78E-15	-1.54E-14	-1.22E-14	2.50E-15	2.27E-15	-1.50E-15	1.79E-15	-8.19E-15	-5.56E-15	2.30E-15	-1.20E-14	-9.50E-16	-1.14E-14	-1.47E-14	1.77E-15	8.50E-16	5.44E-15	3.81E-15	1.06E-14	1.49E-14	1.66E-15	1.61E-14	-9.99E-16	-8.61E-15	-3.42E-15
-8.30E-15	-1.51E-14	-1.15E-14	2.37E-15	2.08E-15	-1.45E-15	1.97E-15	-8.09E-15	-4.92E-15	2.42E-15	-1.16E-14	-4.83E-16	-1.09E-14	-1.43E-14	1.90E-15	5.40E-16	5.11E-15	4.17E-15	1.05E-14	1.49E-14	1.75E-15	1.62E-14	-1.00E-15	-8.80E-15	-3.32E-15
-7.84E-15	-1.49E-14	-1.09E-14	2.25E-15	1.88E-15	-1.38E-15	2.18E-15	-7.99E-15	-4.30E-15	2.46E-15	-1.11E-14	-1.00E-16	-1.05E-14	-1.40E-14	2.02E-15	2.36E-16	4.76E-15	4.49E-15	1.03E-14	1.47E-14	1.77E-15	1.61E-14	-1.08E-15	-9.05E-15	-3.31E-15
-7.39E-15	-1.47E-14	-1.04E-14	2.13E-15	1.70E-15	-1.26E-15	2.42E-15	-7.89E-15	-3.71E-15	2.44E-15	-1.06E-14	1.92E-16	-1.02E-14	-1.36E-14	2.15E-15	-6.06E-17	4.42E-15	4.78E-15	1.01E-14	1.46E-14	1.72E-15	1.59E-14	-1.24E-15	-9.36E-15	-3.38E-15
-6.96E-15	-1.46E-14	-9.88E-15	2.02E-15	1.52E-15	-1.12E-15	2.68E-15	-7.78E-15	-3.14E-15	2.34E-15	-1.02E-14	3.92E-16	-9.86E-15	-1.33E-14	2.29E-15	-3.45E-16	4.07E-15	5.04E-15	9.86E-15	1.43E-14	1.61E-15	1.56E-14	-1.48E-15	-9.72E-15	-3.55E-15
-6.55E-15	-1.45E-14	-9.39E-15	1.92E-15	1.35E-15	-9.29E-16	2.97E-15	-7.67E-15	-2.62E-15	2.16E-15	-9.67E-15	4.99E-16	-9.56E-15	-1.30E-14	2.42E-15	-6.13E-16	3.73E-15	5.26E-15	9.56E-15	1.40E-14	1.42E-15	1.51E-14	-1.80E-15	-1.01E-14	-3.81E-15
-6.15E-15	-1.45E-14	-8.95E-15	1.84E-15	1.20E-15	-7.05E-16	3.29E-15	-7.54E-15	-2.12E-15	1.92E-15	-9.18E-15	5.11E-16	-9.29E-15	-1.28E-14	2.57E-15	-8.62E-16	3.40E-15	5.43E-15	9.22E-15	1.36E-14	1.17E-15	1.46E-14	-2.20E-15	-1.06E-14	-4.15E-15
-5.78E-15	-1.45E-14	-8.53E-15	1.78E-15	1.06E-15	-4.42E-16	3.63E-15	-7.40E-15	-1.67E-15	1.60E-15	-8.68E-15	4.29E-16	-9.05E-15	-1.25E-14	2.72E-15	-1.09E-15	3.08E-15	5.57E-15	8.84E-15	1.32E-14	8.49E-16	1.39E-14	-2.67E-15	-1.11E-14	-4.58E-15
-5.42E-15	-1.45E-14	-8.15E-15	1.74E-15	9.39E-16	-1.41E-16	3.99E-15	-7.25E-15	-1.25E-15	1.23E-15	-8.19E-15	2.56E-16	-8.83E-15	-1.23E-14	2.88E-15	-1.29E-15	2.78E-15	5.67E-15	8.42E-15	1.27E-14	4.67E-16	1.32E-14	-3.21E-15	-1.16E-14	-5.09E-15
-5.07E-15	-1.46E-14	-7.79E-15	1.72E-15	8.38E-16	1.96E-16	4.37E-15	-7.09E-15	-8.68E-16	7.90E-16	-7.70E-15	-6.00E-18	-8.64E-15	-1.21E-14	3.05E-15	-1.46E-15	2.50E-15	5.72E-15	7.97E-15	1.22E-14	2.68E-17	1.23E-14	-3.82E-15	-1.22E-14	-5.68E-15
-4.74E-15	-1.47E-14	-7.46E-15	1.73E-15	7.60E-16	5.70E-16	4.77E-15	-6.91E-15	-5.29E-16	2.96E-16	-7.21E-15	-3.53E-16	-8.47E-15	-1.20E-14	3.24E-15	-1.60E-15	2.24E-15	5.74E-15	7.50E-15	1.17E-14	-4.70E-16	1.14E-14	-4.49E-15	-1.28E-14	-6.34E-15
-4.42E-15	-1.49E-14	-7.16E-15	1.76E-15	7.06E-16	9.77E-16	5.19E-15	-6.71E-15	-2.29E-16	-2.50E-16	-6.72E-15	-7.81E-16	-8.32E-15	-1.18E-14	3.43E-15	-1.70E-15	2.01E-15	5.72E-15	7.00E-15	1.11E-14	-1.02E-15	1.03E-14	-5.21E-15	-1.35E-14	-7.06E-15
-4.11E-15	-1.51E-14	-6.87E-15	1.83E-15	6.77E-16	1.42E-15	5.63E-15	-6.49E-15	3.06E-17	-8.41E-16	-6.24E-15	-1.28E-15	-8.18E-15	-1.17E-14	3.64E-15	-1.76E-15	1.80E-15	5.66E-15	6.49E-15	1.04E-14	-1.61E-15	9.25E-15	-5.99E-15	-1.41E-14	-7.85E-15
-3.81E-15	-1.53E-14	-6.59E-15	1.92E-15	6.75E-16	1.88E-15	6.08E-15	-6.26E-15	2.52E-16	-1.47E-15	-5.77E-15	-1.86E-15	-8.06E-15	-1.15E-14	3.86E-15	-1.78E-15	1.63E-15	5.56E-15	5.96E-15	9.77E-15	-2.25E-15	8.10E-15	-6.80E-15	-1.48E-14	-8.69E-15
-3.50E-15	-1.56E-14	-6.32E-15	2.05E-15	7.00E-16	2.38E-15	6.54E-15	-6.00E-15	4.36E-16	-2.13E-15	-5.30E-15	-2.49E-15	-7.95E-15	-1.14E-14	4.10E-15	-1.75E-15	1.49E-15	5.43E-15	5.43E-15	9.09E-15	-2.92E-15	6.90E-15	-7.65E-15	-1.55E-14	-9.57E-15
-3.20E-15	-1.59E-14	-6.05E-15	2.22E-15	7.54E-16	2.90E-15	7.01E-15	-5.73E-15	5.83E-16	-2.82E-15	-4.84E-15	-3.18E-15	-7.84E-15	-1.13E-14	4.36E-15	-1.68E-15	1.39E-15	5.27E-15	4.90E-15	8.40E-15	-3.63E-15	5.66E-15	-8.52E-15	-1.61E-14	-1.05E-14
-2.89E-15	-1.61E-14	-5.78E-15	2.42E-15	8.37E-16	3.43E-15	7.48E-15	-5.43E-15	6.93E-16	-3.52E-15	-4.39E-15	-3.91E-15	-7.74E-15	-1.12E-14	4.63E-15	-1.56E-15	1.33E-15	5.07E-15	4.37E-15	7.70E-15	-4.36E-15	4.38E-15	-9.42E-15	-1.68E-14	-1.14E-14
-2.58E-15	-1.64E-14	-5.51E-15	2.65E-15	9.48E-16	3.98E-15	7.95E-15	-5.12E-15	7.70E-16	-4.24E-15	-3.95E-15	-4.68E-15	-7.63E-15	-1.11E-14	4.92E-15	-1.39E-15	1.30E-15	4.86E-15	3.85E-15	7.00E-15	-5.10E-15	3.09E-15	-1.03E-14	-1.75E-14	-1.24E-14
-2.25E-15	-1.67E-14	-5.22E-15	2.92E-15	1.09E-15	4.54E-15	8.42E-15	-4.78E-15	8.15E-16	-4.95E-15	-3.52E-15	-5.48E-15	-7.52E-15	-1.11E-14	5.22E-15	-1.17E-15	1.31E-15	4.62E-15	3.35E-15	6.30E-15	-5.86E-15	1.80E-15	-1.12E-14	-1.82E-14	-1.34E-14
-1.91E-15	-1.70E-14	-4.92E-15	3.22E-15	1.25E-15	5.10E-15	8.88E-15	-4.44E-15	8.31E-16	-5.67E-15	-3.10E-15	-6.30E-15	-7.40E-15	-1.10E-14	5.53E-15	-8.99E-16	1.35E-15	4.35E-15	2.86E-15	5.62E-15	-6.61E-15	5.05E-16	-1.21E-14	-1.88E-14	-1.43E-14
-1.56E-15	-1.73E-14	-4.59E-15	3.55E-15	1.45E-15	5.66E-15	9.34E-15	-4.08E-15	8.17E-16	-6.37E-15	-2.70E-15	-7.13E-15	-7.27E-15	-1.09E-14	5.87E-15	-5.82E-16	1.43E-15	4.07E-15	2.39E-15	4.95E-15	-7.37E-15	-7.73E-16	-1.30E-14	-1.94E-14	-1.53E-14
-1.18E-15	-1.76E-14	-4.25E-15	3.91E-15	1.67E-15	6.21E-15	9.77E-15	-3.71E-15	7.77E-16	-7.05E-15	-2.31E-15	-7.97E-15	-7.13E-15	-1.08E-14	6.21E-15	-2.19E-16	1.55E-15	3.78E-15	1.95E-15	4.30E-15	-8.12E-15	-2.03E-15	-1.38E-14	-2.00E-14	-1.62E-14
-7.90E-16	-1.78E-14	-3.87E-15	4.30E-15	1.90E-15	6.75E-15	1.02E-14	-3.33E-15	7.12E-16	-7.71E-15	-1.93E-15	-8.79E-15	-6.96E-15	-1.07E-14	6.56E-15	1.88E-16	1.70E-15	3.47E-15	1.53E-15	3.67E-15	-8.85E-15	-3.25E-15	-1.46E-14	-2.06E-14	-1.71E-14
-3.71E-16	-1.80E-14	-3.46E-15	4.71E-15	2.16E-15	7.27E-15	1.06E-14	-2.94E-15	6.25E-16	-8.33E-15	-1.58E-15	-9.61E-15	-6.78E-15	-1.05E-14	6.91E-15	6.37E-16	1.88E-15	3.16E-15	1.15E-15	3.08E-15	-9.57E-15	-4.42E-15	-1.54E-14	-2.11E-14	-1.80E-14
7.18E-17	-1.82E-14	-3.03E-15	5.15E-15	2.44E-15	7.76E-15	1.10E-14	-2.55E-15	5.19E-16	-8.92E-15	-1.23E-15	-1.04E-14	-6.58E-15	-1.04E-14	7.27E-15	1.12E-15	2.09E-15	2.84E-15	7.97E-16	2.52E-15	-1.03E-14	-5.55E-15	-1.61E-14	-2.16E-14	-1.88E-14
5.40E-16	-1.83E-14	-2.55E-15	5.60E-15	2.73E-15	8.22E-15	1.13E-14	-2.17E-15	3.95E-16	-9.47E-15	-9.11E-16	-1.12E-14	-6.34E-15	-1.02E-14	7.64E-15	1.64E-15	2.32E-15	2.51E-15	4.77E-16	1.99E-15	-1.09E-14	-6.61E-15	-1.68E-14	-2.21E-14	-1.96E-14
1.04E-15	-1.84E-14	-2.04E-15	6.06E-15	3.02E-15	8.65E-15	1.16E-14	-1.79E-15	2.57E-16	-9.96E-15	-6.06E-16	-1.19E-14	-6.09E-15	-1.00E-14	7.99E-15	2.19E-15	2.57E-15	2.19E-15	1.91E-16	1.50E-15	-1.15E-14	-7.61E-15	-1.74E-14	-2.25E-14	-2.03E-14
1.56E-15	-1.85E-14	-1.49E-15	6.52E-15	3.33E-15	9.03E-15	1.19E-14	-1.41E-15	1.06E-16	-1.04E-14	-3.21E-16	-1.25E-14	-5.80E-15	-9.83E-15	8.34E-15	2.77E-15	2.83E-15	1.87E-15	-6.09E-17	1.05E-15	-1.21E-14	-8.54E-15	-1.80E-14	-2.28E-14	-2.09E-14
2.11E-15	-1.85E-14	-9.10E-16	6.99E-15	3.63E-15	9.36E-15	1.21E-14	-1.05E-15	-5.61E-17	-1.08E-14	-5.62E-17	-1.32E-14	-5.49E-15	-9.61E-15	8.68E-15	3.36E-15	3.11E-15	1.55E-15	-2.80E-16	6.39E-16	-1.26E-14	-9.39E-15	-1.85E-14	-2.31E-14	-2.15E-14
2.68E-15	-1.84E-14	-2.92E-16	7.46E-15	3.94E-15	9.65E-15	1.23E-14	-7.14E-16	-2.27E-16	-1.11E-14	1.87E-16	-1.37E-14	-5.15E-15	-9.36E-15	9.00E-15	3.97E-15	3.39E-15	1.24E-15	-4.67E-16	2.66E-16	-1.31E-14	-1.02E-14	-1.89E-14	-2.34E-14	-2.20E-14
3.27E-15	-1.83E-14	3.61E-16	7.92E-15	4.24E-15	9.87E-15	1.24E-14	-3.94E-16	-4.04E-16	-1.14E-14	4.08E-16	-1.42E-14	-4.78E-15	-9.09E-15	9.31E-15	4.59E-15	3.68E-15	9.35E-16	-6.23E-16	-6.79E-17	-1.36E-14	-1.08E-14	-1.93E-14	-2.36E-14	-2.24E-14
3.88E-15	-1.82E-14	1.05E-15	8.37E-15	4.53E-15	1.00E-14	1.25E-14	-9.94E-17	-5.84E-16	-1.16E-14	6.07E-16	-1.47E-14	-4.39E-15	-8.79E-15	9.59E-15	5.21E-15	3.96E-15	6.42E-16	-7.51E-16	-3.63E-16	-1.39E-14	-1.14E-14	-1.95E-14	-2.37E-14	-2.27E-14
4.51E-15	-1.80E-14	1.76E-15	8.80E-15	4.81E-15	1.02E-14	1.25E-14	1.67E-16	-7.65E-16	-1.18E-14	7.83E-16	-1.51E-14	-3.97E-15	-8.48E-15	9.85E-15	5.82E-15	4.24E-15	3.60E-16	-8.52E-16	-6.22E-16	-1.43E-14	-1.20E-14	-1.97E-14	-2.38E-14	-2.29E-14
5.16E-15	-1.77E-14	2.50E-15	9.21E-15	5.07E-15	1.02E-14	1.25E-14	4.03E-16	-9.47E-16	-1.18E-14	9.36E-16	-1.54E-14	-3.52E-15	-8.14E-15	1.01E-14	6.42E-15	4.50E-15	9.10E-17	-9.28E-16	-8.46E-16	-1.45E-14	-1.24E-14	-1.99E-14	-2.39E-14	-2.31E-14
5.81E-15	-1.74E-14	3.26E-15	9.59E-15	5.32E-15	1.02E-14	1.24E-14	6.04E-16	-1.13E-15	-1.19E-14	1.06E-15	-1.56E-14	-3.05E-15	-7.77E-15	1.03E-14	7.01E-15	4.75E-15	-1.64E-16	-9.84E-16	-1.04E-15	-1.47E-14	-1.27E-14	-1.99E-14	-2.39E-14	-2.32E-14
6.47E-15	-1.70E-14	4.04E-15	9.94E-15	5.54E-15	1.01E-14	1.23E-14	7.68E-16	-1.30E-15	-1.18E-14	1.17E-15	-1.58E-14	-2.56E-15	-7.39E-15	1.04E-14	7.58E-15	4.98E-15	-4.04E-16	-1.02E-15	-1.20E-15	-1.49E-14	-1.30E-14	-1.99E-14	-2.38E-14	-2.31E-14
7.14E-15	-1.66E-14	4.83E-15	1.02E-14	5.74E-15	9.94E-15	1.22E-14	8.94E-16	-1.47E-15	-1.17E-14	1.25E-15	-1.59E-14	-2.05E-15	-6.99E-15	1.05E-14	8.12E-15	5.19E-15	-6.28E-16	-1.05E-15	-1.33E-15	-1.50E-14	-1.32E-14	-1.98E-14	-2.37E-14	-2.30E-14
7.80E-15	-1.61E-14	5.64E-15	1.05E-14	5.91E-15	9.72E-15	1.19E-14	9.80E-16	-1.64E-15	-1.16E-14	1.30E-15	-1.59E-14	-1.53E-15	-6.58E-15	1.06E-14	8.63E-15	5.36E-15	-8.37E-16	-1.06E-15	-1.45E-15	-1.50E-14	-1.33E-14	-1.97E-14	-2.36E-14	-2.28E-14
8.45E-15	-1.56E-14	6.44E-15	1.08E-14	6.05E-15	9.44E-15	1.17E-14	1.02E-15	-1.80E-15	-1.14E-14	1.34E-15	-1.59E-14	-9.96E-16	-6.15E-15	1.06E-14	9.11E-15	5.51E-15	-1.03E-15	-1.07E-15	-1.54E-15	-1.50E-14	-1.33E-14	-1.94E-14	-2.34E-14	-2.26E-14
9.09E-15	-1.50E-14	7.24E-15	1.09E-14	6.15E-15	9.10E-15	1.13E-14	1.03E-15	-1.95E-15	-1.11E-14	1.34E-15	-1.58E-14	-4.55E-16	-5.71E-15	1.06E-14	9.55E-15	5.62E-15	-1.21E-15	-1.07E-15	-1.62E-15	-1.49E-14	-1.33E-14	-1.92E-14	-2.31E-14	-2.22E-14
9.71E-15	-1.44E-14	8.04E-15	1.11E-14	6.23E-15	8.71E-15	1.10E-14	9.89E-16	-2.08E-15	-1.08E-14	1.33E-15	-1.57E-14	9.01E-17	-5.26E-15	1.05E-14	9.94E-15	5.69E-15	-1.37E-15	-1.08E-15	-1.68E-15	-1.47E-14	-1.32E-14	-1.89E-14	-2.28E-14	-2.18E-14
1.03E-14	-1.38E-14	8.82E-15	1.12E-14	6.28E-15	8.25E-15	1.06E-14	9.11E-16	-2.21E-15	-1.05E-14	1.30E-15	-1.55E-14	6.35E-16	-4.81E-15	1.04E-14	1.03E-14	5.73E-15	-1.51E-15	-1.09E-15	-1.74E-15	-1.45E-14	-1.30E-14	-1.85E-14	-2.25E-14	-2.13E-14
1.09E-14	-1.31E-14	9.57E-15	1.12E-14	6.29E-15	7.76E-15	1.01E-14	7.93E-16	-2.33E-15	-1.01E-14	1.24E-15	-1.52E-14	1.17E-15	-4.35E-15	1.02E-14	1.06E-14	5.72E-15	-1.64E-15	-1.10E-15	-1.80E-15	-1.43E-14	-1.28E-14	-1.81E-14	-2.21E-14	-2.07E-14
1.14E-14	-1.24E-14	1.03E-14	1.12E-14	6.27E-15	7.21E-15	9.64E-15	6.38E-16	-2.43E-15	-9.68E-15	1.16E-15	-1.50E-14	1.71E-15	-3.90E-15	1.00E-14	1.08E-14	5.68E-15	-1.75E-15	-1.13E-15	-1.85E-15	-1.40E-14	-1.26E-14	-1.76E-14	-2.17E-14	-2.01E-14
1.19E-14	-1.17E-14	1.10E-14	1.12E-14	6.21E-15	6.63E-15	9.13E-15	4.47E-16	-2.52E-15	-9.25E-15	1.07E-15	-1.46E-14	2.22E-15	-3.46E-15	9.74E-15	1.10E-14	5.59E-15	-1.84E-15	-1.17E-15	-1.90E-15	-1.37E-14	-1.23E-14	-1.72E-14	-2.13E-14	-1.95E-14
1.24E-14	-1.10E-14	1.17E-14	1.11E-14	6.13E-15	6.02E-15	8.59E-15	2.25E-16	-2.59E-15	-8.79E-15	9.52E-16	-1.43E-14	2.73E-15	-3.02E-15	9.43E-15	1.12E-14	5.47E-15	-1.92E-15	-1.23E-15	-1.97E-15	-1.33E-14	-1.20E-14	-1.67E-14	-2.09E-14	-1.87E-14
1.28E-14	-1.02E-14	1.23E-14	1.09E-14	6.02E-15	5.39E-15	8.03E-15	-2.72E-17	-2.66E-15	-8.32E-15	8.21E-16	-1.39E-14	3.21E-15	-2.60E-15	9.08E-15	1.13E-14	5.31E-15	-1.98E-15	-1.30E-15	-2.03E-15	-1.29E-14	-1.16E-14	-1.61E-14	-2.04E-14	-1.80E-14
1.31E-14	-9.47E-15	1.29E-14	1.07E-14	5.88E-15	4.74E-15	7.46E-15	-3.05E-16	-2.71E-15	-7.84E-15	6.75E-16	-1.35E-14	3.66E-15	-2.20E-15	8.68E-15	1.13E-14	5.11E-15	-2.03E-15	-1.39E-15	-2.12E-15	-1.25E-14	-1.12E-14	-1.56E-14	-1.99E-14	-1.72E-14
1.35E-14	-8.72E-15	1.34E-14	1.05E-14	5.72E-15	4.07E-15	6.87E-15	-6.05E-16	-2.74E-15	-7.37E-15	5.15E-16	-1.31E-14	4.09E-15	-1.82E-15	8.25E-15	1.13E-14	4.87E-15	-2.07E-15	-1.50E-15	-2.21E-15	-1.20E-14	-1.08E-14	-1.51E-14	-1.94E-14	-1.64E-14
1.37E-14	-7.98E-15	1.39E-14	1.03E-14	5.54E-15	3.41E-15	6.29E-15	-9.23E-16	-2.77E-15	-6.89E-15	3.43E-16	-1.26E-14	4.49E-15	-1.47E-15	7.79E-15	1.13E-14	4.61E-15	-2.09E-15	-1.63E-15	-2.32E-15	-1.15E-14	-1.04E-14	-1.45E-14	-1.88E-14	-1.56E-14
1.39E-14	-7.25E-15	1.43E-14	9.95E-15	5.34E-15	2.75E-15	5.70E-15	-1.25E-15	-2.78E-15	-6.42E-15	1.60E-16	-1.22E-14	4.85E-15	-1.14E-15	7.30E-15	1.12E-14	4.31E-15	-2.10E-15	-1.78E-15	-2.44E-15	-1.10E-14	-9.98E-15	-1.40E-14	-1.83E-14	-1.47E-14
1.40E-14	-6.53E-15	1.46E-14	9.61E-15	5.12E-15	2.10E-15	5.12E-15	-1.59E-15	-2.78E-15	-5.97E-15	-3.04E-17	-1.18E-14	5.17E-15	-8.48E-16	6.79E-15	1.11E-14	3.99E-15	-2.09E-15	-1.94E-15	-2.58E-15	-1.05E-14	-9.56E-15	-1.35E-14	-1.78E-14	-1.39E-14
1.41E-14	-5.83E-15	1.49E-14	9.26E-15	4.90E-15	1.47E-15	4.55E-15	-1.93E-15	-2.77E-15	-5.53E-15	-2.27E-16	-1.14E-14	5.45E-15	-5.86E-16	6.27E-15	1.09E-14	3.65E-15	-2.07E-15	-2.13E-15	-2.73E-15	-9.91E-15	-9.14E-15	-1.29E-14	-1.72E-14	-1.30E-14
1.42E-14	-5.15E-15	1.51E-14	8.88E-15	4.67E-15	8.60E-16	3.99E-15	-2.27E-15	-2.74E-15	-5.12E-15	-4.28E-16	-1.10E-14	5.70E-15	-3.62E-16	5.73E-15	1.07E-14	3.30E-15	-2.04E-15	-2.33E-15	-2.90E-15	-9.36E-15	-8.73E-15	-1.24E-14	-1.67E-14	-1.21E-14
1.41E-14	-4.49E-15	1.53E-14	8.48E-15	4.43E-15	2.86E-16	3.46E-15	-2.60E-15	-2.72E-15	-4.73E-15	-6.32E-16	-1.06E-14	5.89E-15	-1.77E-16	5.19E-15	1.05E-14	2.93E-15	-2.00E-15	-2.54E-15	-3.09E-15	-8.81E-15	-8.32E-15	-1.20E-14	-1.61E-14	-1.13E-14
1.40E-14	-3.86E-15	1.54E-14	8.08E-15	4.20E-15	-2.50E-16	2.96E-15	-2.92E-15	-2.68E-15	-4.37E-15	-8.38E-16	-1.03E-14	6.04E-15	-3.38E-17	4.65E-15	1.03E-14	2.55E-15	-1.95E-15	-2.77E-15	-3.29E-15	-8.27E-15	-7.93E-15	-1.15E-14	-1.56E-14	-1.04E-14
1.39E-14	-3.27E-15	1.54E-14	7.67E-15	3.97E-15	-7.42E-16	2.49E-15	-3.23E-15	-2.64E-15	-4.05E-15	-1.04E-15	-9.94E-15	6.14E-15	6.61E-17	4.11E-15	1.01E-14	2.18E-15	-1.89E-15	-3.01E-15	-3.51E-15	-7.72E-15	-7.55E-15	-1.11E-14	-1.51E-14	-9.61E-15
1.37E-14	-2.71E-15	1.54E-14	7.26E-15	3.75E-15	-1.19E-15	2.05E-15	-3.52E-15	-2.59E-15	-3.77E-15	-1.25E-15	-9.66E-15	6.19E-15	1.21E-16	3.60E-15	9.81E-15	1.80E-15	-1.82E-15	-3.26E-15	-3.74E-15	-7.19E-15	-7.18E-15	-1.07E-14	-1.45E-14	-8.79E-15
1.34E-14	-2.18E-15	1.53E-14	6.85E-15	3.55E-15	-1.58E-15	1.64E-15	-3.78E-15	-2.55E-15	-3.53E-15	-1.45E-15	-9.41E-15	6.20E-15	1.30E-16	3.10E-15	9.55E-15	1.44E-15	-1.74E-15	-3.51E-15	-3.98E-15	-6.68E-15	-6.84E-15	-1.03E-14	-1.40E-14	-8.00E-15
1.31E-14	-1.69E-15	1.52E-14	6.46E-15	3.36E-15	-1.91E-15	1.28E-15	-4.02E-15	-2.50E-15	-3.34E-15	-1.65E-15	-9.21E-15	6.15E-15	9.19E-17	2.63E-15	9.30E-15	1.09E-15	-1.66E-15	-3.77E-15	-4.23E-15	-6.18E-15	-6.51E-15	-9.94E-15	-1.36E-14	-7.22E-15
1.27E-14	-1.23E-15	1.50E-14	6.08E-15	3.19E-15	-2.19E-15	9.64E-16	-4.22E-15	-2.46E-15	-3.19E-15	-1.84E-15	-9.04E-15	6.05E-15	6.43E-18	2.19E-15	9.06E-15	7.52E-16	-1.57E-15	-4.03E-15	-4.50E-15	-5.70E-15	-6.20E-15	-9.63E-15	-1.31E-14	-6.47E-15
1.24E-14	-8.17E-16	1.47E-14	5.72E-15	3.04E-15	-2.41E-15	6.90E-16	-4.40E-15	-2.42E-15	-3.09E-15	-2.02E-15	-8.93E-15	5.91E-15	-1.27E-16	1.79E-15	8.82E-15	4.41E-16	-1.47E-15	-4.28E-15	-4.76E-15	-5.26E-15	-5.91E-15	-9.34E-15	-1.27E-14	-5.74E-15
1.19E-14	-4.41E-16	1.45E-14	5.38E-15	2.92E-15	-2.57E-15	4.62E-16	-4.55E-15	-2.39E-15	-3.04E-15	-2.20E-15	-8.86E-15	5.71E-15	-3.07E-16	1.43E-15	8.61E-15	1.57E-16	-1.38E-15	-4.53E-15	-5.03E-15	-4.84E-15	-5.64E-15	-9.09E-15	-1.22E-14	-5.05E-15
1.15E-14	-1.04E-16	1.41E-14	5.07E-15	2.83E-15	-2.66E-15	2.79E-16	-4.66E-15	-2.37E-15	-3.04E-15	-2.38E-15	-8.84E-15	5.47E-15	-5.33E-16	1.12E-15	8.41E-15	-9.73E-17	-1.28E-15	-4.77E-15	-5.31E-15	-4.46E-15	-5.40E-15	-8.87E-15	-1.19E-14	-4.38E-15
1.10E-14	1.93E-16	1.37E-14	4.79E-15	2.77E-15	-2.70E-15	1.41E-16	-4.74E-15	-2.36E-15	-3.10E-15	-2.54E-15	-8.87E-15	5.18E-15	-8.06E-16	8.54E-16	8.24E-15	-3.18E-16	-1.19E-15	-5.00E-15	-5.58E-15	-4.12E-15	-5.17E-15	-8.68E-15	-1.15E-14	-3.74E-15
1.05E-14	4.51E-16	1.33E-14	4.54E-15	2.73E-15	-2.68E-15	4.80E-17	-4.79E-15	-2.36E-15	-3.20E-15	-2.70E-15	-8.94E-15	4.85E-15	-1.12E-15	6.47E-16	8.09E-15	-5.03E-16	-1.10E-15	-5.21E-15	-5.84E-15	-3.82E-15	-4.96E-15	-8.52E-15	-1.12E-14	-3.13E-15
9.97E-15	6.70E-16	1.29E-14	4.33E-15	2.73E-15	-2.60E-15	-2.19E-18	-4.80E-15	-2.38E-15	-3.36E-15	-2.85E-15	-9.07E-15	4.48E-15	-1.48E-15	4.96E-16	7.98E-15	-6.50E-16	-1.01E-15	-5.41E-15	-6.11E-15	-3.56E-15	-4.77E-15	-8.39E-15	-1.09E-14	-2.55E-15
9.44E-15	8.51E-16	1.24E-14	4.15E-15	2.76E-15	-2.47E-15	-1.10E-17	-4.78E-15	-2.42E-15	-3.57E-15	-2.99E-15	-9.24E-15	4.07E-15	-1.88E-15	4.03E-16	7.89E-15	-7.56E-16	-9.29E-16	-5.59E-15	-6.37E-15	-3.35E-15	-4.60E-15	-8.28E-15	-1.06E-14	-2.00E-15
8.91E-15	9.93E-16	1.19E-14	4.01E-15	2.82E-15	-2.29E-15	1.92E-17	-4.74E-15	-2.49E-15	-3.83E-15	-3.13E-15	-9.46E-15	3.62E-15	-2.32E-15	3.70E-16	7.84E-15	-8.22E-16	-8.57E-16	-5.75E-15	-6.62E-15	-3.19E-15	-4.45E-15	-8.19E-15	-1.04E-14	-1.47E-15
8.38E-15	1.10E-15	1.15E-14	3.91E-15	2.91E-15	-2.07E-15	8.52E-17	-4.66E-15	-2.57E-15	-4.13E-15	-3.26E-15	-9.72E-15	3.13E-15	-2.80E-15	3.98E-16	7.82E-15	-8.47E-16	-7.96E-16	-5.89E-15	-6.86E-15	-3.08E-15	-4.32E-15	-8.13E-15	-1.02E-14	-9.79E-16
7.86E-15	1.17E-15	1.09E-14	3.85E-15	3.03E-15	-1.81E-15	1.84E-16	-4.57E-15	-2.68E-15	-4.49E-15	-3.38E-15	-1.00E-14	2.62E-15	-3.31E-15	4.86E-16	7.84E-15	-8.29E-16	-7.48E-16	-6.00E-15	-7.09E-15	-3.03E-15	-4.21E-15	-8.09E-15	-1.00E-14	-5.12E-16
7.35E-15	1.21E-15	1.04E-14	3.83E-15	3.18E-15	-1.52E-15	3.11E-16	-4.45E-15	-2.82E-15	-4.88E-15	-3.50E-15	-1.04E-14	2.08E-15	-3.85E-15	6.33E-16	7.89E-15	-7.71E-16	-7.14E-16	-6.10E-15	-7.31E-15	-3.03E-15	-4.11E-15	-8.07E-15	-9.91E-15	-7.16E-17
6.85E-15	1.22E-15	9.92E-15	3.85E-15	3.35E-15	-1.19E-15	4.63E-16	-4.32E-15	-2.99E-15	-5.33E-15	-3.62E-15	-1.08E-14	1.51E-15	-4.42E-15	8.37E-16	7.97E-15	-6.75E-16	-6.98E-16	-6.18E-15	-7.52E-15	-3.08E-15	-4.04E-15	-8.06E-15	-9.84E-15	3.42E-16
6.37E-15	1.19E-15	9.41E-15	3.90E-15	3.55E-15	-8.51E-16	6.36E-16	-4.17E-15	-3.18E-15	-5.81E-15	-3.73E-15	-1.12E-14	9.24E-16	-5.01E-15	1.10E-15	8.09E-15	-5.41E-16	-7.00E-16	-6.23E-15	-7.71E-15	-3.19E-15	-3.97E-15	-8.07E-15	-9.81E-15	7.31E-16
5.92E-15	1.14E-15	8.91E-15	3.98E-15	3.77E-15	-4.93E-16	8.24E-16	-4.02E-15	-3.41E-15	-6.33E-15	-3.84E-15	-1.16E-14	3.18E-16	-5.63E-15	1.41E-15	8.23E-15	-3.73E-16	-7.22E-16	-6.27E-15	-7.90E-15	-3.35E-15	-3.93E-15	-8.09E-15	-9.81E-15	1.09E-15
5.49E-15	1.05E-15	8.42E-15	4.09E-15	4.01E-15	-1.28E-16	1.02E-15	-3.86E-15	-3.66E-15	-6.88E-15	-3.96E-15	-1.21E-14	-3.03E-16	-6.26E-15	1.77E-15	8.39E-15	-1.73E-16	-7.68E-16	-6.28E-15	-8.07E-15	-3.57E-15	-3.91E-15	-8.13E-15	-9.87E-15	1.43E-15
5.09E-15	9.36E-16	7.93E-15	4.23E-15	4.25E-15	2.38E-16	1.23E-15	-3.71E-15	-3.95E-15	-7.47E-15	-4.07E-15	-1.26E-14	-9.35E-16	-6.90E-15	2.17E-15	8.59E-15	5.60E-17	-8.38E-16	-6.28E-15	-8.24E-15	-3.85E-15	-3.90E-15	-8.17E-15	-9.96E-15	1.75E-15
4.73E-15	7.94E-16	7.47E-15	4.40E-15	4.51E-15	5.98E-16	1.44E-15	-3.56E-15	-4.27E-15	-8.08E-15	-4.19E-15	-1.32E-14	-1.57E-15	-7.56E-15	2.62E-15	8.80E-15	3.09E-16	-9.33E-16	-6.27E-15	-8.39E-15	-4.18E-15	-3.91E-15	-8.23E-15	-1.01E-14	2.04E-15
4.39E-15	6.25E-16	7.02E-15	4.58E-15	4.78E-15	9.46E-16	1.64E-15	-3.42E-15	-4.61E-15	-8.72E-15	-4.31E-15	-1.37E-14	-2.22E-15	-8.22E-15	3.09E-15	9.03E-15	5.83E-16	-1.05E-15	-6.24E-15	-8.53E-15	-4.56E-15	-3.94E-15	-8.28E-15	-1.03E-14	2.31E-15
4.10E-15	4.29E-16	6.59E-15	4.79E-15	5.05E-15	1.28E-15	1.84E-15	-3.29E-15	-4.99E-15	-9.38E-15	-4.44E-15	-1.43E-14	-2.86E-15	-8.89E-15	3.60E-15	9.27E-15	8.73E-16	-1.20E-15	-6.20E-15	-8.66E-15	-5.00E-15	-3.99E-15	-8.35E-15	-1.05E-14	2.56E-15
3.83E-15	2.08E-16	6.18E-15	5.00E-15	5.32E-15	1.58E-15	2.03E-15	-3.19E-15	-5.40E-15	-1.01E-14	-4.57E-15	-1.49E-14	-3.50E-15	-9.56E-15	4.13E-15	9.51E-15	1.17E-15	-1.38E-15	-6.15E-15	-8.79E-15	-5.48E-15	-4.06E-15	-8.42E-15	-1.08E-14	2.79E-15
3.61E-15	-3.90E-17	5.79E-15	5.22E-15	5.58E-15	1.86E-15	2.21E-15	-3.10E-15	-5.83E-15	-1.08E-14	-4.71E-15	-1.55E-14	-4.13E-15	-1.02E-14	4.68E-15	9.77E-15	1.48E-15	-1.58E-15	-6.10E-15	-8.91E-15	-6.01E-15	-4.15E-15	-8.49E-15	-1.11E-14	3.00E-15
3.42E-15	-3.10E-16	5.42E-15	5.44E-15	5.83E-15	2.10E-15	2.37E-15	-3.04E-15	-6.29E-15	-1.15E-14	-4.86E-15	-1.61E-14	-4.76E-15	-1.09E-14	5.23E-15	1.00E-14	1.79E-15	-1.82E-15	-6.05E-15	-9.02E-15	-6.58E-15	-4.26E-15	-8.56E-15	-1.14E-14	3.19E-15
3.27E-15	-6.06E-16	5.08E-15	5.67E-15	6.07E-15	2.31E-15	2.50E-15	-3.01E-15	-6.76E-15	-1.22E-14	-5.02E-15	-1.67E-14	-5.37E-15	-1.15E-14	5.79E-15	1.03E-14	2.10E-15	-2.08E-15	-5.99E-15	-9.12E-15	-7.19E-15	-4.40E-15	-8.64E-15	-1.18E-14	3.36E-15
3.15E-15	-9.24E-16	4.76E-15	5.88E-15	6.29E-15	2.47E-15	2.61E-15	-3.02E-15	-7.26E-15	-1.29E-14	-5.19E-15	-1.74E-14	-5.96E-15	-1.21E-14	6.35E-15	1.05E-14	2.39E-15	-2.36E-15	-5.94E-15	-9.22E-15	-7.84E-15	-4.55E-15	-8.71E-15	-1.22E-14	3.52E-15
3.07E-15	-1.27E-15	4.46E-15	6.08E-15	6.50E-15	2.59E-15	2.70E-15	-3.05E-15	-7.77E-15	-1.36E-14	-5.36E-15	-1.80E-14	-6.53E-15	-1.28E-14	6.90E-15	1.07E-14	2.68E-15	-2.67E-15	-5.90E-15	-9.32E-15	-8.51E-15	-4.73E-15	-8.79E-15	-1.27E-14	3.66E-15
3.03E-15	-1.63E-15	4.18E-15	6.28E-15	6.68E-15	2.66E-15	2.76E-15	-3.12E-15	-8.30E-15	-1.43E-14	-5.55E-15	-1.86E-14	-7.08E-15	-1.34E-14	7.44E-15	1.10E-14	2.95E-15	-3.00E-15	-5.87E-15	-9.41E-15	-9.21E-15	-4.93E-15	-8.86E-15	-1.32E-14	3.78E-15
3.02E-15	-2.02E-15	3.92E-15	6.45E-15	6.83E-15	2.69E-15	2.79E-15	-3.22E-15	-8.83E-15	-1.50E-14	-5.75E-15	-1.92E-14	-7.60E-15	-1.39E-14	7.95E-15	1.12E-14	3.21E-15	-3.36E-15	-5.84E-15	-9.50E-15	-9.93E-15	-5.16E-15	-8.93E-15	-1.37E-14	3.89E-15
3.03E-15	-2.43E-15	3.68E-15	6.60E-15	6.96E-15	2.66E-15	2.78E-15	-3.36E-15	-9.36E-15	-1.57E-14	-5.95E-15	-1.98E-14	-8.10E-15	-1.45E-14	8.44E-15	1.13E-14	3.43E-15	-3.73E-15	-5.83E-15	-9.59E-15	-1.07E-14	-5.40E-15	-9.00E-15	-1.42E-14	3.98E-15
3.08E-15	-2.86E-15	3.47E-15	6.72E-15	7.05E-15	2.59E-15	2.75E-15	-3.53E-15	-9.90E-15	-1.63E-14	-6.16E-15	-2.04E-14	-8.56E-15	-1.50E-14	8.90E-15	1.15E-14	3.64E-15	-4.11E-15	-5.83E-15	-9.67E-15	-1.14E-14	-5.67E-15	-9.07E-15	-1.48E-14	4.05E-15
3.15E-15	-3.31E-15	3.27E-15	6.82E-15	7.12E-15	2.48E-15	2.69E-15	-3.74E-15	-1.04E-14	-1.70E-14	-6.38E-15	-2.10E-14	-8.99E-15	-1.55E-14	9.32E-15	1.16E-14	3.81E-15	-4.51E-15	-5.85E-15	-9.75E-15	-1.21E-14	-5.97E-15	-9.14E-15	-1.54E-14	4.11E-15
3.24E-15	-3.79E-15	3.08E-15	6.88E-15	7.16E-15	2.31E-15	2.60E-15	-3.97E-15	-1.09E-14	-1.76E-14	-6.61E-15	-2.16E-14	-9.39E-15	-1.59E-14	9.70E-15	1.18E-14	3.95E-15	-4.92E-15	-5.88E-15	-9.83E-15	-1.29E-14	-6.28E-15	-9.20E-15	-1.60E-14	4.15E-15
3.36E-15	-4.29E-15	2.91E-15	6.91E-15	7.16E-15	2.11E-15	2.48E-15	-4.24E-15	-1.15E-14	-1.82E-14	-6.84E-15	-2.21E-14	-9.74E-15	-1.63E-14	1.00E-14	1.18E-14	4.06E-15	-5.33E-15	-5.93E-15	-9.90E-15	-1.36E-14	-6.62E-15	-9.27E-15	-1.66E-14	4.18E-15
3.50E-15	-4.81E-15	2.76E-15	6.91E-15	7.13E-15	1.87E-15	2.33E-15	-4.53E-15	-1.19E-14	-1.87E-14	-7.08E-15	-2.26E-14	-1.01E-14	-1.67E-14	1.03E-14	1.19E-14	4.14E-15	-5.74E-15	-5.99E-15	-9.97E-15	-1.43E-14	-6.97E-15	-9.33E-15	-1.73E-14	4.19E-15
3.65E-15	-5.34E-15	2.61E-15	6.87E-15	7.07E-15	1.59E-15	2.16E-15	-4.84E-15	-1.24E-14	-1.93E-14	-7.31E-15	-2.32E-14	-1.03E-14	-1.70E-14	1.06E-14	1.19E-14	4.18E-15	-6.14E-15	-6.07E-15	-1.00E-14	-1.50E-14	-7.34E-15	-9.39E-15	-1.80E-14	4.18E-15
3.81E-15	-5.90E-15	2.48E-15	6.79E-15	6.98E-15	1.29E-15	1.96E-15	-5.17E-15	-1.28E-14	-1.98E-14	-7.55E-15	-2.36E-14	-1.06E-14	-1.73E-14	1.08E-14	1.19E-14	4.20E-15	-6.53E-15	-6.17E-15	-1.01E-14	-1.57E-14	-7.73E-15	-9.45E-15	-1.86E-14	4.16E-15
3.99E-15	-6.47E-15	2.35E-15	6.68E-15	6.86E-15	9.55E-16	1.75E-15	-5.51E-15	-1.32E-14	-2.02E-14	-7.79E-15	-2.41E-14	-1.08E-14	-1.76E-14	1.09E-14	1.19E-14	4.17E-15	-6.91E-15	-6.28E-15	-1.01E-14	-1.63E-14	-8.13E-15	-9.51E-15	-1.93E-14	4.13E-15
4.17E-15	-7.06E-15	2.24E-15	6.52E-15	6.71E-15	6.04E-16	1.52E-15	-5.86E-15	-1.36E-14	-2.06E-14	-8.02E-15	-2.45E-14	-1.09E-14	-1.78E-14	1.10E-14	1.19E-14	4.12E-15	-7.27E-15	-6.39E-15	-1.02E-14	-1.69E-14	-8.54E-15	-9.57E-15	-2.00E-14	4.08E-15
4.37E-15	-7.67E-15	2.12E-15	6.33E-15	6.54E-15	2.39E-16	1.27E-15	-6.21E-15	-1.39E-14	-2.10E-14	-8.24E-15	-2.49E-14	-1.10E-14	-1.79E-14	1.11E-14	1.18E-14	4.04E-15	-7.61E-15	-6.52E-15	-1.02E-14	-1.75E-14	-8.95E-15	-9.62E-15	-2.06E-14	4.02E-15
4.56E-15	-8.29E-15	2.01E-15	6.11E-15	6.34E-15	-1.35E-16	1.02E-15	-6.56E-15	-1.42E-14	-2.13E-14	-8.46E-15	-2.53E-14	-1.11E-14	-1.81E-14	1.11E-14	1.18E-14	3.93E-15	-7.92E-15	-6.66E-15	-1.02E-14	-1.80E-14	-9.38E-15	-9.68E-15	-2.13E-14	3.94E-15
4.75E-15	-8.92E-15	1.91E-15	5.85E-15	6.12E-15	-5.12E-16	7.55E-16	-6.91E-15	-1.44E-14	-2.15E-14	-8.67E-15	-2.57E-14	-1.11E-14	-1.82E-14	1.10E-14	1.17E-14	3.80E-15	-8.20E-15	-6.80E-15	-1.02E-14	-1.85E-14	-9.80E-15	-9.74E-15	-2.19E-14	3.85E-15
4.94E-15	-9.57E-15	1.80E-15	5.56E-15	5.88E-15	-8.86E-16	4.89E-16	-7.24E-15	-1.45E-14	-2.18E-14	-8.87E-15	-2.60E-14	-1.11E-14	-1.82E-14	1.09E-14	1.16E-14	3.65E-15	-8.44E-15	-6.94E-15	-1.02E-14	-1.89E-14	-1.02E-14	-9.80E-15	-2.26E-14	3.74E-15
5.13E-15	-1.02E-14	1.69E-15	5.24E-15	5.63E-15	-1.25E-15	2.23E-16	-7.55E-15	-1.46E-14	-2.19E-14	-9.05E-15	-2.63E-14	-1.11E-14	-1.82E-14	1.07E-14	1.14E-14	3.48E-15	-8.64E-15	-7.08E-15	-1.02E-14	-1.93E-14	-1.07E-14	-9.86E-15	-2.32E-14	3.62E-15
5.31E-15	-1.09E-14	1.58E-15	4.90E-15	5.36E-15	-1.60E-15	-3.99E-17	-7.83E-15	-1.47E-14	-2.21E-14	-9.23E-15	-2.65E-14	-1.10E-14	-1.82E-14	1.05E-14	1.13E-14	3.30E-15	-8.79E-15	-7.22E-15	-1.01E-14	-1.96E-14	-1.11E-14	-9.92E-15	-2.38E-14	3.49E-15
5.47E-15	-1.16E-14	1.47E-15	4.53E-15	5.09E-15	-1.93E-15	-2.96E-16	-8.09E-15	-1.47E-14	-2.21E-14	-9.38E-15	-2.68E-14	-1.09E-14	-1.81E-14	1.03E-14	1.12E-14	3.11E-15	-8.90E-15	-7.34E-15	-1.00E-14	-1.98E-14	-1.15E-14	-9.98E-15	-2.44E-14	3.33E-15
5.63E-15	-1.22E-14	1.35E-15	4.14E-15	4.82E-15	-2.24E-15	-5.44E-16	-8.31E-15	-1.46E-14	-2.22E-14	-9.52E-15	-2.70E-14	-1.07E-14	-1.81E-14	1.00E-14	1.10E-14	2.91E-15	-8.97E-15	-7.46E-15	-9.91E-15	-2.00E-14	-1.19E-14	-1.00E-14	-2.49E-14	3.17E-15
5.77E-15	-1.29E-14	1.22E-15	3.74E-15	4.54E-15	-2.52E-15	-7.79E-16	-8.50E-15	-1.44E-14	-2.21E-14	-9.64E-15	-2.71E-14	-1.05E-14	-1.79E-14	9.70E-15	1.09E-14	2.71E-15	-8.98E-15	-7.57E-15	-9.78E-15	-2.01E-14	-1.22E-14	-1.01E-14	-2.54E-14	2.98E-15
5.89E-15	-1.36E-14	1.08E-15	3.32E-15	4.27E-15	-2.76E-15	-1.00E-15	-8.64E-15	-1.42E-14	-2.21E-14	-9.75E-15	-2.73E-14	-1.03E-14	-1.78E-14	9.35E-15	1.07E-14	2.51E-15	-8.93E-15	-7.66E-15	-9.63E-15	-2.02E-14	-1.26E-14	-1.02E-14	-2.59E-14	2.78E-15
5.99E-15	-1.43E-14	9.36E-16	2.89E-15	4.00E-15	-2.97E-15	-1.20E-15	-8.74E-15	-1.40E-14	-2.20E-14	-9.84E-15	-2.74E-14	-1.01E-14	-1.76E-14	8.97E-15	1.06E-14	2.33E-15	-8.84E-15	-7.73E-15	-9.45E-15	-2.02E-14	-1.29E-14	-1.03E-14	-2.64E-14	2.56E-15
6.08E-15	-1.50E-14	7.78E-16	2.46E-15	3.74E-15	-3.14E-15	-1.39E-15	-8.79E-15	-1.36E-14	-2.18E-14	-9.91E-15	-2.75E-14	-9.89E-15	-1.74E-14	8.57E-15	1.05E-14	2.15E-15	-8.69E-15	-7.78E-15	-9.24E-15	-2.01E-14	-1.33E-14	-1.04E-14	-2.69E-14	2.32E-15
6.13E-15	-1.57E-14	6.05E-16	2.03E-15	3.50E-15	-3.26E-15	-1.55E-15	-8.79E-15	-1.33E-14	-2.17E-14	-9.96E-15	-2.75E-14	-9.64E-15	-1.72E-14	8.14E-15	1.03E-14	1.98E-15	-8.48E-15	-7.81E-15	-9.01E-15	-2.00E-14	-1.36E-14	-1.05E-14	-2.73E-14	2.07E-15
6.17E-15	-1.64E-14	4.17E-16	1.60E-15	3.27E-15	-3.34E-15	-1.69E-15	-8.74E-15	-1.28E-14	-2.14E-14	-1.00E-14	-2.76E-14	-9.38E-15	-1.70E-14	7.71E-15	1.02E-14	1.84E-15	-8.22E-15	-7.81E-15	-8.75E-15	-1.99E-14	-1.38E-14	-1.06E-14	-2.77E-14	1.79E-15
6.17E-15	-1.70E-14	2.11E-16	1.18E-15	3.06E-15	-3.38E-15	-1.81E-15	-8.63E-15	-1.23E-14	-2.12E-14	-1.00E-14	-2.76E-14	-9.12E-15	-1.68E-14	7.26E-15	1.01E-14	1.72E-15	-7.92E-15	-7.79E-15	-8.47E-15	-1.97E-14	-1.41E-14	-1.07E-14	-2.80E-14	1.50E-15
6.15E-15	-1.77E-14	-1.30E-17	7.72E-16	2.87E-15	-3.36E-15	-1.91E-15	-8.47E-15	-1.18E-14	-2.09E-14	-1.00E-14	-2.76E-14	-8.86E-15	-1.66E-14	6.80E-15	1.00E-14	1.62E-15	-7.56E-15	-7.74E-15	-8.16E-15	-1.95E-14	-1.43E-14	-1.08E-14	-2.83E-14	1.18E-15
6.09E-15	-1.84E-14	-2.58E-16	3.78E-16	2.70E-15	-3.31E-15	-1.97E-15	-8.26E-15	-1.12E-14	-2.06E-14	-1.00E-14	-2.76E-14	-8.60E-15	-1.63E-14	6.34E-15	9.95E-15	1.55E-15	-7.15E-15	-7.66E-15	-7.83E-15	-1.92E-14	-1.45E-14	-1.10E-14	-2.86E-14	8.46E-16
6.01E-15	-1.90E-14	-5.26E-16	4.77E-18	2.56E-15	-3.20E-15	-2.02E-15	-7.99E-15	-1.06E-14	-2.03E-14	-9.99E-15	-2.76E-14	-8.36E-15	-1.61E-14	5.88E-15	9.89E-15	1.52E-15	-6.71E-15	-7.55E-15	-7.48E-15	-1.89E-14	-1.47E-14	-1.11E-14	-2.89E-14	4.88E-16
5.89E-15	-1.97E-14	-8.16E-16	-3.46E-16	2.45E-15	-3.06E-15	-2.04E-15	-7.67E-15	-9.89E-15	-2.00E-14	-9.95E-15	-2.75E-14	-8.12E-15	-1.59E-14	5.42E-15	9.84E-15	1.51E-15	-6.22E-15	-7.42E-15	-7.12E-15	-1.86E-14	-1.48E-14	-1.13E-14	-2.92E-14	1.08E-16
5.73E-15	-2.03E-14	-1.13E-15	-6.72E-16	2.37E-15	-2.87E-15	-2.03E-15	-7.31E-15	-9.20E-15	-1.96E-14	-9.91E-15	-2.75E-14	-7.90E-15	-1.56E-14	4.98E-15	9.80E-15	1.54E-15	-5.70E-15	-7.26E-15	-6.73E-15	-1.83E-14	-1.49E-14	-1.15E-14	-2.94E-14	-2.95E-16
5.54E-15	-2.09E-14	-1.47E-15	-9.69E-16	2.31E-15	-2.64E-15	-2.00E-15	-6.89E-15	-8.49E-15	-1.93E-14	-9.85E-15	-2.74E-14	-7.71E-15	-1.54E-14	4.55E-15	9.77E-15	1.60E-15	-5.15E-15	-7.08E-15	-6.34E-15	-1.79E-14	-1.50E-14	-1.17E-14	-2.96E-14	-7.21E-16
5.31E-15	-2.15E-14	-1.84E-15	-1.24E-15	2.29E-15	-2.38E-15	-1.94E-15	-6.44E-15	-7.75E-15	-1.89E-14	-9.79E-15	-2.73E-14	-7.53E-15	-1.53E-14	4.13E-15	9.76E-15	1.69E-15	-4.57E-15	-6.87E-15	-5.93E-15	-1.76E-14	-1.51E-14	-1.19E-14	-2.98E-14	-1.17E-15
5.04E-15	-2.21E-14	-2.24E-15	-1.47E-15	2.29E-15	-2.08E-15	-1.87E-15	-5.94E-15	-7.01E-15	-1.85E-14	-9.73E-15	-2.73E-14	-7.39E-15	-1.51E-14	3.73E-15	9.75E-15	1.81E-15	-3.98E-15	-6.64E-15	-5.52E-15	-1.72E-14	-1.51E-14	-1.21E-14	-3.00E-14	-1.64E-15
4.73E-15	-2.27E-14	-2.67E-15	-1.67E-15	2.33E-15	-1.75E-15	-1.77E-15	-5.40E-15	-6.26E-15	-1.82E-14	-9.66E-15	-2.72E-14	-7.27E-15	-1.50E-14	3.36E-15	9.75E-15	1.97E-15	-3.37E-15	-6.40E-15	-5.10E-15	-1.69E-14	-1.51E-14	-1.24E-14	-3.01E-14	-2.14E-15
4.39E-15	-2.33E-14	-3.13E-15	-1.84E-15	2.39E-15	-1.40E-15	-1.65E-15	-4.84E-15	-5.51E-15	-1.78E-14	-9.59E-15	-2.71E-14	-7.18E-15	-1.48E-14	3.00E-15	9.76E-15	2.15E-15	-2.75E-15	-6.14E-15	-4.69E-15	-1.66E-14	-1.51E-14	-1.27E-14	-3.03E-14	-2.65E-15
4.00E-15	-2.39E-14	-3.62E-15	-1.97E-15	2.48E-15	-1.03E-15	-1.52E-15	-4.25E-15	-4.78E-15	-1.75E-14	-9.52E-15	-2.71E-14	-7.13E-15	-1.48E-14	2.67E-15	9.78E-15	2.36E-15	-2.13E-15	-5.87E-15	-4.28E-15	-1.63E-14	-1.51E-14	-1.30E-14	-3.04E-14	-3.19E-15
3.57E-15	-2.44E-14	-4.14E-15	-2.06E-15	2.59E-15	-6.41E-16	-1.37E-15	-3.64E-15	-4.05E-15	-1.72E-14	-9.46E-15	-2.70E-14	-7.12E-15	-1.47E-14	2.36E-15	9.80E-15	2.60E-15	-1.52E-15	-5.59E-15	-3.88E-15	-1.60E-14	-1.51E-14	-1.33E-14	-3.06E-14	-3.75E-15
3.11E-15	-2.50E-14	-4.70E-15	-2.12E-15	2.73E-15	-2.43E-16	-1.20E-15	-3.01E-15	-3.35E-15	-1.69E-14	-9.40E-15	-2.70E-14	-7.14E-15	-1.47E-14	2.08E-15	9.81E-15	2.86E-15	-9.14E-16	-5.31E-15	-3.50E-15	-1.58E-14	-1.51E-14	-1.36E-14	-3.07E-14	-4.32E-15
2.60E-15	-2.55E-14	-5.29E-15	-2.14E-15	2.89E-15	1.62E-16	-1.03E-15	-2.37E-15	-2.68E-15	-1.66E-14	-9.35E-15	-2.69E-14	-7.20E-15	-1.47E-14	1.83E-15	9.83E-15	3.13E-15	-3.26E-16	-5.03E-15	-3.13E-15	-1.56E-14	-1.50E-14	-1.40E-14	-3.08E-14	-4.92E-15
2.06E-15	-2.60E-14	-5.91E-15	-2.13E-15	3.07E-15	5.68E-16	-8.45E-16	-1.73E-15	-2.04E-15	-1.63E-14	-9.30E-15	-2.69E-14	-7.29E-15	-1.47E-14	1.61E-15	9.83E-15	3.41E-15	2.41E-16	-4.76E-15	-2.79E-15	-1.54E-14	-1.50E-14	-1.43E-14	-3.10E-14	-5.53E-15
1.48E-15	-2.65E-14	-6.57E-15	-2.09E-15	3.26E-15	9.70E-16	-6.51E-16	-1.09E-15	-1.43E-15	-1.61E-14	-9.27E-15	-2.69E-14	-7.43E-15	-1.48E-14	1.41E-15	9.83E-15	3.71E-15	7.81E-16	-4.49E-15	-2.46E-15	-1.53E-14	-1.49E-14	-1.47E-14	-3.11E-14	-6.15E-15
8.59E-16	-2.70E-14	-7.26E-15	-2.01E-15	3.47E-15	1.36E-15	-4.53E-16	-4.55E-16	-8.78E-16	-1.58E-14	-9.24E-15	-2.69E-14	-7.59E-15	-1.49E-14	1.24E-15	9.82E-15	4.00E-15	1.29E-15	-4.24E-15	-2.17E-15	-1.52E-14	-1.49E-14	-1.51E-14	-3.13E-14	-6.78E-15
2.07E-16	-2.74E-14	-7.97E-15	-1.91E-15	3.69E-15	1.74E-15	-2.51E-16	1.68E-16	-3.68E-16	-1.57E-14	-9.22E-15	-2.70E-14	-7.79E-15	-1.51E-14	1.10E-15	9.80E-15	4.30E-15	1.76E-15	-4.01E-15	-1.91E-15	-1.52E-14	-1.49E-14	-1.56E-14	-3.14E-14	-7.42E-15
-4.76E-16	-2.79E-14	-8.72E-15	-1.78E-15	3.91E-15	2.11E-15	-4.59E-17	7.75E-16	8.83E-17	-1.55E-14	-9.22E-15	-2.70E-14	-8.02E-15	-1.53E-14	9.88E-16	9.76E-15	4.59E-15	2.19E-15	-3.80E-15	-1.69E-15	-1.52E-14	-1.49E-14	-1.60E-14	-3.16E-14	-8.07E-15
-1.19E-15	-2.83E-14	-9.49E-15	-1.63E-15	4.14E-15	2.45E-15	1.59E-16	1.36E-15	4.89E-16	-1.53E-14	-9.22E-15	-2.71E-14	-8.28E-15	-1.55E-14	8.99E-16	9.71E-15	4.87E-15	2.57E-15	-3.62E-15	-1.50E-15	-1.53E-14	-1.49E-14	-1.64E-14	-3.18E-14	-8.72E-15
-1.93E-15	-2.87E-14	-1.03E-14	-1.45E-15	4.37E-15	2.77E-15	3.63E-16	1.92E-15	8.31E-16	-1.52E-14	-9.23E-15	-2.72E-14	-8.56E-15	-1.57E-14	8.34E-16	9.64E-15	5.13E-15	2.91E-15	-3.47E-15	-1.35E-15	-1.54E-14	-1.49E-14	-1.69E-14	-3.20E-14	-9.37E-15
-2.69E-15	-2.91E-14	-1.11E-14	-1.26E-15	4.60E-15	3.05E-15	5.64E-16	2.45E-15	1.11E-15	-1.51E-14	-9.25E-15	-2.73E-14	-8.87E-15	-1.60E-14	7.90E-16	9.54E-15	5.37E-15	3.20E-15	-3.35E-15	-1.24E-15	-1.56E-14	-1.49E-14	-1.74E-14	-3.22E-14	-1.00E-14
-3.47E-15	-2.94E-14	-1.19E-14	-1.06E-15	4.82E-15	3.31E-15	7.61E-16	2.95E-15	1.33E-15	-1.50E-14	-9.27E-15	-2.74E-14	-9.19E-15	-1.63E-14	7.68E-16	9.43E-15	5.59E-15	3.43E-15	-3.27E-15	-1.18E-15	-1.58E-14	-1.49E-14	-1.78E-14	-3.24E-14	-1.07E-14
-4.26E-15	-2.97E-14	-1.28E-14	-8.49E-16	5.02E-15	3.54E-15	9.54E-16	3.41E-15	1.48E-15	-1.50E-14	-9.30E-15	-2.75E-14	-9.52E-15	-1.66E-14	7.64E-16	9.29E-15	5.77E-15	3.61E-15	-3.22E-15	-1.16E-15	-1.60E-14	-1.50E-14	-1.83E-14	-3.27E-14	-1.13E-14
-5.06E-15	-3.00E-14	-1.36E-14	-6.34E-16	5.22E-15	3.74E-15	1.14E-15	3.84E-15	1.58E-15	-1.49E-14	-9.34E-15	-2.76E-14	-9.86E-15	-1.70E-14	7.77E-16	9.14E-15	5.93E-15	3.74E-15	-3.21E-15	-1.18E-15	-1.63E-14	-1.50E-14	-1.88E-14	-3.29E-14	-1.19E-14
-5.87E-15	-3.03E-14	-1.45E-14	-4.16E-16	5.40E-15	3.89E-15	1.32E-15	4.22E-15	1.61E-15	-1.49E-14	-9.37E-15	-2.78E-14	-1.02E-14	-1.73E-14	8.05E-16	8.95E-15	6.04E-15	3.81E-15	-3.25E-15	-1.25E-15	-1.67E-14	-1.51E-14	-1.92E-14	-3.32E-14	-1.25E-14
-6.68E-15	-3.06E-14	-1.54E-14	-2.03E-16	5.56E-15	4.02E-15	1.50E-15	4.56E-15	1.58E-15	-1.49E-14	-9.40E-15	-2.80E-14	-1.05E-14	-1.77E-14	8.44E-16	8.75E-15	6.12E-15	3.83E-15	-3.32E-15	-1.36E-15	-1.70E-14	-1.52E-14	-1.97E-14	-3.35E-14	-1.30E-14
-7.49E-15	-3.08E-14	-1.62E-14	3.94E-18	5.70E-15	4.10E-15	1.66E-15	4.86E-15	1.49E-15	-1.49E-14	-9.43E-15	-2.81E-14	-1.09E-14	-1.80E-14	8.94E-16	8.52E-15	6.15E-15	3.80E-15	-3.43E-15	-1.51E-15	-1.74E-14	-1.54E-14	-2.01E-14	-3.37E-14	-1.36E-14
-8.28E-15	-3.10E-14	-1.70E-14	2.00E-16	5.81E-15	4.15E-15	1.82E-15	5.11E-15	1.35E-15	-1.49E-14	-9.45E-15	-2.83E-14	-1.12E-14	-1.84E-14	9.53E-16	8.27E-15	6.15E-15	3.71E-15	-3.59E-15	-1.71E-15	-1.78E-14	-1.55E-14	-2.05E-14	-3.40E-14	-1.40E-14
-9.06E-15	-3.12E-14	-1.79E-14	3.83E-16	5.90E-15	4.17E-15	1.97E-15	5.33E-15	1.15E-15	-1.49E-14	-9.45E-15	-2.85E-14	-1.15E-14	-1.88E-14	1.02E-15	8.01E-15	6.09E-15	3.58E-15	-3.78E-15	-1.94E-15	-1.83E-14	-1.57E-14	-2.09E-14	-3.43E-14	-1.45E-14
-9.81E-15	-3.13E-14	-1.87E-14	5.47E-16	5.97E-15	4.15E-15	2.12E-15	5.50E-15	9.07E-16	-1.49E-14	-9.45E-15	-2.87E-14	-1.17E-14	-1.92E-14	1.09E-15	7.72E-15	5.99E-15	3.41E-15	-4.00E-15	-2.20E-15	-1.87E-14	-1.58E-14	-2.12E-14	-3.46E-14	-1.49E-14
-1.05E-14	-3.14E-14	-1.94E-14	6.91E-16	6.00E-15	4.10E-15	2.26E-15	5.62E-15	6.20E-16	-1.49E-14	-9.42E-15	-2.89E-14	-1.19E-14	-1.95E-14	1.16E-15	7.41E-15	5.85E-15	3.19E-15	-4.26E-15	-2.50E-15	-1.91E-14	-1.60E-14	-2.16E-14	-3.48E-14	-1.53E-14
-1.12E-14	-3.15E-14	-2.02E-14	8.12E-16	6.00E-15	4.02E-15	2.39E-15	5.71E-15	2.94E-16	-1.49E-14	-9.38E-15	-2.90E-14	-1.21E-14	-1.98E-14	1.23E-15	7.09E-15	5.65E-15	2.93E-15	-4.55E-15	-2.82E-15	-1.95E-14	-1.62E-14	-2.19E-14	-3.51E-14	-1.56E-14
-1.19E-14	-3.15E-14	-2.08E-14	9.07E-16	5.98E-15	3.92E-15	2.51E-15	5.76E-15	-6.59E-17	-1.48E-14	-9.32E-15	-2.92E-14	-1.23E-14	-2.02E-14	1.30E-15	6.76E-15	5.42E-15	2.65E-15	-4.87E-15	-3.17E-15	-2.00E-14	-1.64E-14	-2.22E-14	-3.54E-14	-1.59E-14
-1.25E-14	-3.15E-14	-2.15E-14	9.73E-16	5.92E-15	3.79E-15	2.63E-15	5.78E-15	-4.53E-16	-1.48E-14	-9.22E-15	-2.93E-14	-1.24E-14	-2.05E-14	1.37E-15	6.41E-15	5.15E-15	2.33E-15	-5.21E-15	-3.55E-15	-2.04E-14	-1.66E-14	-2.24E-14	-3.56E-14	-1.61E-14
-1.31E-14	-3.14E-14	-2.21E-14	1.01E-15	5.82E-15	3.64E-15	2.75E-15	5.76E-15	-8.62E-16	-1.48E-14	-9.10E-15	-2.95E-14	-1.25E-14	-2.07E-14	1.43E-15	6.06E-15	4.83E-15	1.98E-15	-5.57E-15	-3.93E-15	-2.07E-14	-1.68E-14	-2.26E-14	-3.58E-14	-1.62E-14
-1.36E-14	-3.13E-14	-2.26E-14	1.01E-15	5.70E-15	3.47E-15	2.85E-15	5.72E-15	-1.28E-15	-1.47E-14	-8.95E-15	-2.96E-14	-1.25E-14	-2.10E-14	1.48E-15	5.70E-15	4.48E-15	1.62E-15	-5.94E-15	-4.34E-15	-2.11E-14	-1.71E-14	-2.28E-14	-3.60E-14	-1.63E-14
-1.40E-14	-3.12E-14	-2.31E-14	9.85E-16	5.54E-15	3.29E-15	2.95E-15	5.65E-15	-1.72E-15	-1.46E-14	-8.76E-15	-2.97E-14	-1.24E-14	-2.12E-14	1.53E-15	5.33E-15	4.10E-15	1.24E-15	-6.32E-15	-4.74E-15	-2.14E-14	-1.73E-14	-2.29E-14	-3.62E-14	-1.63E-14
-1.44E-14	-3.10E-14	-2.35E-14	9.26E-16	5.36E-15	3.09E-15	3.05E-15	5.55E-15	-2.15E-15	-1.45E-14	-8.53E-15	-2.98E-14	-1.23E-14	-2.13E-14	1.57E-15	4.97E-15	3.69E-15	8.49E-16	-6.71E-15	-5.16E-15	-2.17E-14	-1.75E-14	-2.29E-14	-3.64E-14	-1.63E-14
-1.48E-14	-3.08E-14	-2.38E-14	8.34E-16	5.14E-15	2.89E-15	3.14E-15	5.44E-15	-2.58E-15	-1.44E-14	-8.27E-15	-2.98E-14	-1.21E-14	-2.14E-14	1.59E-15	4.60E-15	3.25E-15	4.52E-16	-7.09E-15	-5.57E-15	-2.20E-14	-1.76E-14	-2.30E-14	-3.65E-14	-1.62E-14
-1.50E-14	-3.06E-14	-2.41E-14	7.09E-16	4.89E-15	2.68E-15	3.23E-15	5.31E-15	-3.00E-15	-1.42E-14	-7.97E-15	-2.98E-14	-1.19E-14	-2.15E-14	1.61E-15	4.24E-15	2.80E-15	5.29E-17	-7.47E-15	-5.97E-15	-2.22E-14	-1.78E-14	-2.29E-14	-3.66E-14	-1.61E-14
-1.52E-14	-3.03E-14	-2.42E-14	5.54E-16	4.62E-15	2.48E-15	3.31E-15	5.16E-15	-3.40E-15	-1.41E-14	-7.63E-15	-2.98E-14	-1.16E-14	-2.15E-14	1.61E-15	3.89E-15	2.33E-15	-3.43E-16	-7.84E-15	-6.37E-15	-2.23E-14	-1.80E-14	-2.29E-14	-3.66E-14	-1.59E-14
-1.53E-14	-3.00E-14	-2.43E-14	3.69E-16	4.33E-15	2.27E-15	3.39E-15	5.01E-15	-3.78E-15	-1.39E-14	-7.26E-15	-2.98E-14	-1.13E-14	-2.15E-14	1.60E-15	3.55E-15	1.85E-15	-7.31E-16	-8.18E-15	-6.75E-15	-2.24E-14	-1.81E-14	-2.27E-14	-3.66E-14	-1.56E-14
-1.54E-14	-2.97E-14	-2.44E-14	1.57E-16	4.01E-15	2.07E-15	3.46E-15	4.85E-15	-4.13E-15	-1.36E-14	-6.84E-15	-2.97E-14	-1.09E-14	-2.14E-14	1.58E-15	3.22E-15	1.38E-15	-1.11E-15	-8.51E-15	-7.12E-15	-2.25E-14	-1.82E-14	-2.26E-14	-3.66E-14	-1.53E-14
-1.53E-14	-2.93E-14	-2.43E-14	-8.00E-17	3.67E-15	1.88E-15	3.53E-15	4.69E-15	-4.45E-15	-1.34E-14	-6.38E-15	-2.96E-14	-1.04E-14	-2.13E-14	1.55E-15	2.90E-15	9.04E-16	-1.47E-15	-8.81E-15	-7.46E-15	-2.25E-14	-1.83E-14	-2.24E-14	-3.65E-14	-1.50E-14
-1.52E-14	-2.89E-14	-2.41E-14	-3.39E-16	3.32E-15	1.70E-15	3.60E-15	4.53E-15	-4.73E-15	-1.32E-14	-5.89E-15	-2.94E-14	-9.94E-15	-2.11E-14	1.50E-15	2.59E-15	4.41E-16	-1.82E-15	-9.08E-15	-7.78E-15	-2.24E-14	-1.84E-14	-2.21E-14	-3.64E-14	-1.46E-14
-1.51E-14	-2.85E-14	-2.39E-14	-6.18E-16	2.95E-15	1.53E-15	3.66E-15	4.37E-15	-4.97E-15	-1.29E-14	-5.36E-15	-2.92E-14	-9.39E-15	-2.09E-14	1.44E-15	2.31E-15	-6.40E-18	-2.14E-15	-9.31E-15	-8.07E-15	-2.23E-14	-1.85E-14	-2.19E-14	-3.63E-14	-1.42E-14
-1.48E-14	-2.81E-14	-2.36E-14	-9.12E-16	2.57E-15	1.37E-15	3.72E-15	4.21E-15	-5.17E-15	-1.26E-14	-4.80E-15	-2.90E-14	-8.79E-15	-2.07E-14	1.37E-15	2.03E-15	-4.33E-16	-2.44E-15	-9.51E-15	-8.33E-15	-2.22E-14	-1.85E-14	-2.15E-14	-3.61E-14	-1.37E-14
-1.45E-14	-2.76E-14	-2.32E-14	-1.22E-15	2.19E-15	1.24E-15	3.77E-15	4.07E-15	-5.32E-15	-1.23E-14	-4.21E-15	-2.87E-14	-8.16E-15	-2.04E-14	1.29E-15	1.78E-15	-8.34E-16	-2.72E-15	-9.66E-15	-8.55E-15	-2.20E-14	-1.85E-14	-2.12E-14	-3.58E-14	-1.32E-14
-1.41E-14	-2.72E-14	-2.28E-14	-1.53E-15	1.79E-15	1.12E-15	3.81E-15	3.93E-15	-5.41E-15	-1.20E-14	-3.59E-15	-2.84E-14	-7.49E-15	-2.00E-14	1.19E-15	1.55E-15	-1.20E-15	-2.97E-15	-9.78E-15	-8.74E-15	-2.18E-14	-1.84E-14	-2.08E-14	-3.55E-14	-1.27E-14
-1.37E-14	-2.67E-14	-2.23E-14	-1.85E-15	1.40E-15	1.02E-15	3.85E-15	3.80E-15	-5.45E-15	-1.17E-14	-2.95E-15	-2.81E-14	-6.80E-15	-1.96E-14	1.09E-15	1.33E-15	-1.54E-15	-3.20E-15	-9.85E-15	-8.90E-15	-2.15E-14	-1.84E-14	-2.04E-14	-3.52E-14	-1.21E-14
-1.32E-14	-2.62E-14	-2.17E-14	-2.17E-15	1.00E-15	9.49E-16	3.88E-15	3.69E-15	-5.44E-15	-1.13E-14	-2.29E-15	-2.77E-14	-6.08E-15	-1.92E-14	9.74E-16	1.14E-15	-1.83E-15	-3.40E-15	-9.88E-15	-9.02E-15	-2.12E-14	-1.83E-14	-2.00E-14	-3.48E-14	-1.16E-14
-1.27E-14	-2.57E-14	-2.10E-14	-2.49E-15	6.17E-16	8.97E-16	3.90E-15	3.60E-15	-5.37E-15	-1.10E-14	-1.61E-15	-2.73E-14	-5.35E-15	-1.87E-14	8.51E-16	9.62E-16	-2.09E-15	-3.58E-15	-9.86E-15	-9.11E-15	-2.09E-14	-1.81E-14	-1.95E-14	-3.45E-14	-1.10E-14
-1.21E-14	-2.52E-14	-2.03E-14	-2.79E-15	2.35E-16	8.67E-16	3.92E-15	3.52E-15	-5.25E-15	-1.07E-14	-9.30E-16	-2.69E-14	-4.61E-15	-1.82E-14	7.21E-16	8.03E-16	-2.30E-15	-3.73E-15	-9.80E-15	-9.16E-15	-2.05E-14	-1.80E-14	-1.91E-14	-3.40E-14	-1.05E-14
-1.14E-14	-2.47E-14	-1.96E-14	-3.09E-15	-1.37E-16	8.61E-16	3.92E-15	3.45E-15	-5.08E-15	-1.04E-14	-2.40E-16	-2.64E-14	-3.86E-15	-1.77E-14	5.82E-16	6.61E-16	-2.46E-15	-3.85E-15	-9.70E-15	-9.18E-15	-2.01E-14	-1.78E-14	-1.86E-14	-3.35E-14	-9.92E-15
-1.08E-14	-2.43E-14	-1.88E-14	-3.37E-15	-4.95E-16	8.77E-16	3.92E-15	3.41E-15	-4.85E-15	-1.01E-14	4.51E-16	-2.60E-14	-3.12E-15	-1.71E-14	4.38E-16	5.35E-16	-2.57E-15	-3.95E-15	-9.56E-15	-9.16E-15	-1.97E-14	-1.76E-14	-1.81E-14	-3.31E-14	-9.38E-15
-1.01E-14	-2.38E-14	-1.80E-14	-3.63E-15	-8.38E-16	9.15E-16	3.91E-15	3.38E-15	-4.57E-15	-9.83E-15	1.14E-15	-2.54E-14	-2.39E-15	-1.65E-14	2.87E-16	4.23E-16	-2.63E-15	-4.03E-15	-9.39E-15	-9.11E-15	-1.93E-14	-1.74E-14	-1.77E-14	-3.25E-14	-8.87E-15
-9.38E-15	-2.33E-14	-1.72E-14	-3.86E-15	-1.16E-15	9.76E-16	3.89E-15	3.37E-15	-4.24E-15	-9.56E-15	1.81E-15	-2.49E-14	-1.68E-15	-1.60E-14	1.32E-16	3.23E-16	-2.65E-15	-4.09E-15	-9.18E-15	-9.04E-15	-1.89E-14	-1.72E-14	-1.72E-14	-3.20E-14	-8.38E-15
-8.65E-15	-2.29E-14	-1.63E-14	-4.07E-15	-1.47E-15	1.06E-15	3.85E-15	3.39E-15	-3.86E-15	-9.32E-15	2.47E-15	-2.43E-14	-9.97E-16	-1.54E-14	-2.85E-17	2.33E-16	-2.61E-15	-4.14E-15	-8.94E-15	-8.94E-15	-1.85E-14	-1.69E-14	-1.68E-14	-3.14E-14	-7.92E-15
-7.92E-15	-2.25E-14	-1.54E-14	-4.24E-15	-1.75E-15	1.16E-15	3.81E-15	3.41E-15	-3.45E-15	-9.11E-15	3.10E-15	-2.38E-14	-3.40E-16	-1.47E-14	-1.92E-16	1.50E-16	-2.53E-15	-4.17E-15	-8.67E-15	-8.81E-15	-1.81E-14	-1.66E-14	-1.63E-14	-3.08E-14	-7.50E-15
-7.19E-15	-2.20E-14	-1.46E-14	-4.39E-15	-2.02E-15	1.28E-15	3.75E-15	3.46E-15	-2.99E-15	-8.92E-15	3.71E-15	-2.32E-14	2.80E-16	-1.41E-14	-3.58E-16	7.29E-17	-2.40E-15	-4.19E-15	-8.38E-15	-8.67E-15	-1.78E-14	-1.64E-14	-1.59E-14	-3.02E-14	-7.12E-15
-6.47E-15	-2.17E-14	-1.37E-14	-4.49E-15	-2.25E-15	1.41E-15	3.68E-15	3.53E-15	-2.50E-15	-8.75E-15	4.29E-15	-2.26E-14	8.60E-16	-1.35E-14	-5.25E-16	-1.30E-18	-2.24E-15	-4.21E-15	-8.08E-15	-8.52E-15	-1.74E-14	-1.61E-14	-1.55E-14	-2.96E-14	-6.78E-15
-5.75E-15	-2.13E-14	-1.28E-14	-4.57E-15	-2.46E-15	1.57E-15	3.60E-15	3.61E-15	-1.99E-15	-8.62E-15	4.84E-15	-2.20E-14	1.39E-15	-1.29E-14	-6.94E-16	-7.52E-17	-2.04E-15	-4.21E-15	-7.77E-15	-8.35E-15	-1.71E-14	-1.58E-14	-1.52E-14	-2.90E-14	-6.49E-15
-5.06E-15	-2.09E-14	-1.20E-14	-4.60E-15	-2.64E-15	1.73E-15	3.50E-15	3.71E-15	-1.44E-15	-8.51E-15	5.35E-15	-2.13E-14	1.88E-15	-1.23E-14	-8.63E-16	-1.52E-16	-1.80E-15	-4.22E-15	-7.46E-15	-8.18E-15	-1.67E-14	-1.55E-14	-1.48E-14	-2.84E-14	-6.24E-15
-4.39E-15	-2.06E-14	-1.12E-14	-4.59E-15	-2.80E-15	1.91E-15	3.39E-15	3.82E-15	-8.76E-16	-8.44E-15	5.81E-15	-2.07E-14	2.31E-15	-1.17E-14	-1.03E-15	-2.34E-16	-1.54E-15	-4.23E-15	-7.14E-15	-8.00E-15	-1.65E-14	-1.52E-14	-1.45E-14	-2.78E-14	-6.05E-15
-3.75E-15	-2.03E-14	-1.04E-14	-4.55E-15	-2.93E-15	2.10E-15	3.27E-15	3.95E-15	-2.95E-16	-8.40E-15	6.23E-15	-2.01E-14	2.69E-15	-1.11E-14	-1.20E-15	-3.23E-16	-1.25E-15	-4.24E-15	-6.83E-15	-7.83E-15	-1.62E-14	-1.49E-14	-1.43E-14	-2.72E-14	-5.91E-15
-3.14E-15	-2.00E-14	-9.62E-15	-4.46E-15	-3.03E-15	2.30E-15	3.14E-15	4.09E-15	2.95E-16	-8.38E-15	6.60E-15	-1.95E-14	3.01E-15	-1.06E-14	-1.37E-15	-4.23E-16	-9.46E-16	-4.27E-15	-6.54E-15	-7.66E-15	-1.60E-14	-1.47E-14	-1.40E-14	-2.66E-14	-5.83E-15
-2.58E-15	-1.97E-14	-8.89E-15	-4.34E-15	-3.11E-15	2.51E-15	2.99E-15	4.25E-15	8.91E-16	-8.39E-15	6.92E-15	-1.88E-14	3.26E-15	-1.00E-14	-1.54E-15	-5.35E-16	-6.31E-16	-4.30E-15	-6.26E-15	-7.49E-15	-1.58E-14	-1.44E-14	-1.38E-14	-2.60E-14	-5.79E-15
-2.06E-15	-1.95E-14	-8.22E-15	-4.18E-15	-3.16E-15	2.72E-15	2.83E-15	4.42E-15	1.49E-15	-8.43E-15	7.19E-15	-1.82E-14	3.46E-15	-9.49E-15	-1.71E-15	-6.62E-16	-3.10E-16	-4.34E-15	-6.01E-15	-7.35E-15	-1.57E-14	-1.42E-14	-1.37E-14	-2.54E-14	-5.81E-15
-1.58E-15	-1.92E-14	-7.58E-15	-3.98E-15	-3.18E-15	2.93E-15	2.67E-15	4.60E-15	2.08E-15	-8.50E-15	7.40E-15	-1.76E-14	3.60E-15	-8.99E-15	-1.87E-15	-8.05E-16	9.40E-18	-4.39E-15	-5.79E-15	-7.22E-15	-1.56E-14	-1.39E-14	-1.35E-14	-2.48E-14	-5.88E-15
-1.15E-15	-1.90E-14	-6.99E-15	-3.75E-15	-3.18E-15	3.15E-15	2.49E-15	4.80E-15	2.66E-15	-8.58E-15	7.56E-15	-1.70E-14	3.68E-15	-8.51E-15	-2.04E-15	-9.66E-16	3.20E-16	-4.47E-15	-5.60E-15	-7.11E-15	-1.56E-14	-1.37E-14	-1.35E-14	-2.43E-14	-5.99E-15
-7.75E-16	-1.87E-14	-6.45E-15	-3.49E-15	-3.16E-15	3.36E-15	2.30E-15	5.01E-15	3.23E-15	-8.68E-15	7.66E-15	-1.64E-14	3.69E-15	-8.06E-15	-2.21E-15	-1.15E-15	6.16E-16	-4.55E-15	-5.45E-15	-7.02E-15	-1.55E-14	-1.35E-14	-1.34E-14	-2.37E-14	-6.15E-15
-4.51E-16	-1.85E-14	-5.97E-15	-3.20E-15	-3.12E-15	3.58E-15	2.10E-15	5.23E-15	3.79E-15	-8.79E-15	7.71E-15	-1.58E-14	3.66E-15	-7.63E-15	-2.37E-15	-1.35E-15	8.92E-16	-4.66E-15	-5.34E-15	-6.96E-15	-1.56E-14	-1.33E-14	-1.34E-14	-2.32E-14	-6.35E-15
-1.81E-16	-1.83E-14	-5.53E-15	-2.89E-15	-3.06E-15	3.79E-15	1.90E-15	5.46E-15	4.32E-15	-8.92E-15	7.71E-15	-1.52E-14	3.56E-15	-7.23E-15	-2.54E-15	-1.58E-15	1.14E-15	-4.78E-15	-5.27E-15	-6.93E-15	-1.56E-14	-1.32E-14	-1.34E-14	-2.26E-14	-6.58E-15
3.52E-17	-1.80E-14	-5.14E-15	-2.56E-15	-2.99E-15	3.99E-15	1.69E-15	5.69E-15	4.83E-15	-9.05E-15	7.65E-15	-1.47E-14	3.42E-15	-6.85E-15	-2.71E-15	-1.83E-15	1.36E-15	-4.93E-15	-5.26E-15	-6.93E-15	-1.57E-14	-1.30E-14	-1.35E-14	-2.21E-14	-6.85E-15
1.98E-16	-1.78E-14	-4.80E-15	-2.21E-15	-2.91E-15	4.19E-15	1.47E-15	5.94E-15	5.31E-15	-9.18E-15	7.55E-15	-1.41E-14	3.22E-15	-6.50E-15	-2.88E-15	-2.11E-15	1.53E-15	-5.09E-15	-5.30E-15	-6.97E-15	-1.59E-14	-1.29E-14	-1.35E-14	-2.16E-14	-7.15E-15
3.08E-16	-1.75E-14	-4.51E-15	-1.85E-15	-2.81E-15	4.38E-15	1.25E-15	6.20E-15	5.75E-15	-9.32E-15	7.39E-15	-1.36E-14	2.98E-15	-6.17E-15	-3.05E-15	-2.41E-15	1.66E-15	-5.27E-15	-5.39E-15	-7.05E-15	-1.60E-14	-1.28E-14	-1.36E-14	-2.11E-14	-7.47E-15
3.67E-16	-1.72E-14	-4.26E-15	-1.49E-15	-2.71E-15	4.56E-15	1.03E-15	6.47E-15	6.17E-15	-9.44E-15	7.19E-15	-1.30E-14	2.70E-15	-5.86E-15	-3.23E-15	-2.74E-15	1.74E-15	-5.47E-15	-5.53E-15	-7.17E-15	-1.62E-14	-1.27E-14	-1.38E-14	-2.06E-14	-7.80E-15
3.78E-16	-1.69E-14	-4.06E-15	-1.12E-15	-2.61E-15	4.73E-15	8.05E-16	6.74E-15	6.55E-15	-9.55E-15	6.95E-15	-1.25E-14	2.38E-15	-5.58E-15	-3.41E-15	-3.10E-15	1.77E-15	-5.69E-15	-5.73E-15	-7.32E-15	-1.64E-14	-1.27E-14	-1.39E-14	-2.01E-14	-8.15E-15
3.44E-16	-1.65E-14	-3.90E-15	-7.53E-16	-2.50E-15	4.89E-15	5.80E-16	7.02E-15	6.89E-15	-9.64E-15	6.67E-15	-1.20E-14	2.03E-15	-5.31E-15	-3.59E-15	-3.48E-15	1.74E-15	-5.93E-15	-5.98E-15	-7.51E-15	-1.66E-14	-1.27E-14	-1.41E-14	-1.96E-14	-8.51E-15
2.67E-16	-1.61E-14	-3.77E-15	-3.96E-16	-2.39E-15	5.03E-15	3.55E-16	7.31E-15	7.20E-15	-9.71E-15	6.36E-15	-1.15E-14	1.65E-15	-5.06E-15	-3.79E-15	-3.89E-15	1.65E-15	-6.18E-15	-6.28E-15	-7.75E-15	-1.69E-14	-1.26E-14	-1.43E-14	-1.92E-14	-8.86E-15
1.50E-16	-1.57E-14	-3.67E-15	-5.04E-17	-2.29E-15	5.16E-15	1.32E-16	7.61E-15	7.47E-15	-9.75E-15	6.02E-15	-1.11E-14	1.25E-15	-4.82E-15	-3.98E-15	-4.32E-15	1.49E-15	-6.45E-15	-6.64E-15	-8.02E-15	-1.71E-14	-1.26E-14	-1.44E-14	-1.87E-14	-9.21E-15
-3.02E-19	-1.53E-14	-3.60E-15	2.78E-16	-2.20E-15	5.28E-15	-8.68E-17	7.91E-15	7.70E-15	-9.77E-15	5.65E-15	-1.06E-14	8.33E-16	-4.59E-15	-4.19E-15	-4.77E-15	1.28E-15	-6.72E-15	-7.03E-15	-8.33E-15	-1.73E-14	-1.27E-14	-1.46E-14	-1.82E-14	-9.55E-15
-1.82E-16	-1.47E-14	-3.55E-15	5.87E-16	-2.12E-15	5.37E-15	-3.01E-16	8.21E-15	7.89E-15	-9.74E-15	5.27E-15	-1.01E-14	4.07E-16	-4.37E-15	-4.40E-15	-5.25E-15	1.00E-15	-7.01E-15	-7.48E-15	-8.68E-15	-1.76E-14	-1.27E-14	-1.48E-14	-1.78E-14	-9.87E-15
-3.91E-16	-1.42E-14	-3.53E-15	8.70E-16	-2.05E-15	5.46E-15	-5.10E-16	8.53E-15	8.04E-15	-9.68E-15	4.86E-15	-9.70E-15	-2.63E-17	-4.16E-15	-4.62E-15	-5.75E-15	6.61E-16	-7.30E-15	-7.96E-15	-9.06E-15	-1.78E-14	-1.28E-14	-1.50E-14	-1.73E-14	-1.02E-14
-6.23E-16	-1.36E-14	-3.51E-15	1.12E-15	-1.99E-15	5.52E-15	-7.13E-16	8.84E-15	8.15E-15	-9.58E-15	4.44E-15	-9.27E-15	-4.60E-16	-3.95E-15	-4.85E-15	-6.26E-15	2.58E-16	-7.59E-15	-8.49E-15	-9.48E-15	-1.80E-14	-1.28E-14	-1.52E-14	-1.68E-14	-1.05E-14
-8.73E-16	-1.30E-14	-3.50E-15	1.35E-15	-1.96E-15	5.57E-15	-9.07E-16	9.16E-15	8.23E-15	-9.44E-15	4.02E-15	-8.84E-15	-8.90E-16	-3.75E-15	-5.09E-15	-6.79E-15	-2.03E-16	-7.89E-15	-9.04E-15	-9.92E-15	-1.82E-14	-1.29E-14	-1.54E-14	-1.63E-14	-1.07E-14
-1.14E-15	-1.23E-14	-3.50E-15	1.53E-15	-1.94E-15	5.60E-15	-1.09E-15	9.48E-15	8.27E-15	-9.25E-15	3.59E-15	-8.43E-15	-1.31E-15	-3.54E-15	-5.34E-15	-7.34E-15	-7.21E-16	-8.19E-15	-9.62E-15	-1.04E-14	-1.84E-14	-1.30E-14	-1.55E-14	-1.58E-14	-1.09E-14
-1.41E-15	-1.15E-14	-3.50E-15	1.68E-15	-1.95E-15	5.60E-15	-1.27E-15	9.80E-15	8.28E-15	-9.01E-15	3.16E-15	-8.01E-15	-1.72E-15	-3.32E-15	-5.60E-15	-7.90E-15	-1.29E-15	-8.48E-15	-1.02E-14	-1.09E-14	-1.86E-14	-1.31E-14	-1.57E-14	-1.53E-14	-1.11E-14
-1.68E-15	-1.07E-14	-3.50E-15	1.78E-15	-1.98E-15	5.59E-15	-1.44E-15	1.01E-14	8.26E-15	-8.72E-15	2.74E-15	-7.61E-15	-2.10E-15	-3.10E-15	-5.87E-15	-8.47E-15	-1.91E-15	-8.77E-15	-1.08E-14	-1.14E-14	-1.87E-14	-1.32E-14	-1.58E-14	-1.47E-14	-1.13E-14
-1.96E-15	-9.90E-15	-3.48E-15	1.84E-15	-2.04E-15	5.55E-15	-1.60E-15	1.04E-14	8.21E-15	-8.39E-15	2.33E-15	-7.20E-15	-2.47E-15	-2.87E-15	-6.15E-15	-9.05E-15	-2.58E-15	-9.04E-15	-1.15E-14	-1.20E-14	-1.88E-14	-1.32E-14	-1.59E-14	-1.42E-14	-1.14E-14
-2.23E-15	-9.02E-15	-3.46E-15	1.85E-15	-2.12E-15	5.50E-15	-1.75E-15	1.07E-14	8.13E-15	-8.01E-15	1.93E-15	-6.80E-15	-2.81E-15	-2.63E-15	-6.44E-15	-9.63E-15	-3.28E-15	-9.31E-15	-1.21E-14	-1.25E-14	-1.88E-14	-1.33E-14	-1.60E-14	-1.36E-14	-1.15E-14
-2.49E-15	-8.10E-15	-3.42E-15	1.82E-15	-2.23E-15	5.41E-15	-1.89E-15	1.10E-14	8.03E-15	-7.58E-15	1.55E-15	-6.40E-15	-3.12E-15	-2.37E-15	-6.74E-15	-1.02E-14	-4.02E-15	-9.56E-15	-1.27E-14	-1.31E-14	-1.89E-14	-1.34E-14	-1.60E-14	-1.30E-14	-1.15E-14
-2.74E-15	-7.13E-15	-3.36E-15	1.74E-15	-2.38E-15	5.31E-15	-2.02E-15	1.13E-14	7.90E-15	-7.11E-15	1.19E-15	-6.01E-15	-3.39E-15	-2.10E-15	-7.04E-15	-1.08E-14	-4.78E-15	-9.80E-15	-1.34E-14	-1.37E-14	-1.89E-14	-1.35E-14	-1.60E-14	-1.24E-14	-1.15E-14
-2.98E-15	-6.13E-15	-3.29E-15	1.61E-15	-2.55E-15	5.18E-15	-2.15E-15	1.16E-14	7.76E-15	-6.59E-15	8.55E-16	-5.61E-15	-3.63E-15	-1.81E-15	-7.36E-15	-1.14E-14	-5.57E-15	-1.00E-14	-1.40E-14	-1.42E-14	-1.88E-14	-1.36E-14	-1.60E-14	-1.17E-14	-1.15E-14
-3.20E-15	-5.10E-15	-3.19E-15	1.43E-15	-2.76E-15	5.03E-15	-2.27E-15	1.19E-14	7.60E-15	-6.03E-15	5.46E-16	-5.21E-15	-3.84E-15	-1.51E-15	-7.69E-15	-1.20E-14	-6.37E-15	-1.02E-14	-1.46E-14	-1.48E-14	-1.87E-14	-1.37E-14	-1.60E-14	-1.11E-14	-1.14E-14
-3.40E-15	-4.04E-15	-3.08E-15	1.21E-15	-2.99E-15	4.85E-15	-2.38E-15	1.22E-14	7.43E-15	-5.43E-15	2.65E-16	-4.80E-15	-4.00E-15	-1.18E-15	-8.02E-15	-1.25E-14	-7.19E-15	-1.04E-14	-1.52E-14	-1.54E-14	-1.86E-14	-1.37E-14	-1.59E-14	-1.04E-14	-1.13E-14
-3.58E-15	-2.95E-15	-2.94E-15	9.34E-16	-3.26E-15	4.65E-15	-2.48E-15	1.24E-14	7.25E-15	-4.80E-15	1.52E-17	-4.40E-15	-4.12E-15	-8.39E-16	-8.36E-15	-1.31E-14	-8.00E-15	-1.06E-14	-1.57E-14	-1.60E-14	-1.84E-14	-1.38E-14	-1.58E-14	-9.75E-15	-1.12E-14
-3.73E-15	-1.85E-15	-2.78E-15	6.18E-16	-3.55E-15	4.42E-15	-2.58E-15	1.26E-14	7.06E-15	-4.13E-15	-2.03E-16	-3.99E-15	-4.20E-15	-4.76E-16	-8.71E-15	-1.37E-14	-8.81E-15	-1.07E-14	-1.63E-14	-1.65E-14	-1.82E-14	-1.38E-14	-1.57E-14	-9.05E-15	-1.10E-14
-3.86E-15	-7.41E-16	-2.60E-15	2.59E-16	-3.87E-15	4.17E-15	-2.68E-15	1.28E-14	6.87E-15	-3.45E-15	-3.89E-16	-3.58E-15	-4.24E-15	-9.29E-17	-9.06E-15	-1.42E-14	-9.61E-15	-1.08E-14	-1.67E-14	-1.71E-14	-1.80E-14	-1.38E-14	-1.56E-14	-8.34E-15	-1.09E-14
-3.96E-15	3.76E-16	-2.40E-15	-1.41E-16	-4.22E-15	3.90E-15	-2.77E-15	1.30E-14	6.67E-15	-2.74E-15	-5.41E-16	-3.16E-15	-4.24E-15	3.09E-16	-9.42E-15	-1.47E-14	-1.04E-14	-1.09E-14	-1.72E-14	-1.76E-14	-1.77E-14	-1.39E-14	-1.54E-14	-7.62E-15	-1.07E-14
-4.04E-15	1.49E-15	-2.17E-15	-5.78E-16	-4.60E-15	3.59E-15	-2.86E-15	1.31E-14	6.47E-15	-2.01E-15	-6.60E-16	-2.74E-15	-4.19E-15	7.30E-16	-9.78E-15	-1.53E-14	-1.12E-14	-1.10E-14	-1.76E-14	-1.81E-14	-1.74E-14	-1.39E-14	-1.52E-14	-6.89E-15	-1.04E-14
-4.09E-15	2.60E-15	-1.93E-15	-1.05E-15	-5.00E-15	3.27E-15	-2.95E-15	1.32E-14	6.27E-15	-1.28E-15	-7.43E-16	-2.32E-15	-4.10E-15	1.17E-15	-1.01E-14	-1.58E-14	-1.19E-14	-1.10E-14	-1.80E-14	-1.86E-14	-1.70E-14	-1.39E-14	-1.50E-14	-6.15E-15	-1.02E-14
-4.11E-15	3.70E-15	-1.67E-15	-1.55E-15	-5.42E-15	2.92E-15	-3.04E-15	1.33E-14	6.08E-15	-5.35E-16	-7.92E-16	-1.89E-15	-3.97E-15	1.62E-15	-1.05E-14	-1.63E-14	-1.26E-14	-1.11E-14	-1.83E-14	-1.91E-14	-1.66E-14	-1.39E-14	-1.48E-14	-5.41E-15	-9.98E-15
-4.11E-15	4.78E-15	-1.40E-15	-2.08E-15	-5.87E-15	2.54E-15	-3.13E-15	1.34E-14	5.89E-15	2.03E-16	-8.07E-16	-1.46E-15	-3.80E-15	2.09E-15	-1.09E-14	-1.67E-14	-1.32E-14	-1.11E-14	-1.86E-14	-1.96E-14	-1.62E-14	-1.39E-14	-1.46E-14	-4.67E-15	-9.74E-15
-4.08E-15	5.83E-15	-1.12E-15	-2.63E-15	-6.33E-15	2.14E-15	-3.22E-15	1.34E-14	5.70E-15	9.35E-16	-7.88E-16	-1.02E-15	-3.60E-15	2.57E-15	-1.12E-14	-1.72E-14	-1.39E-14	-1.11E-14	-1.89E-14	-2.00E-14	-1.58E-14	-1.39E-14	-1.43E-14	-3.93E-15	-9.50E-15
-4.03E-15	6.85E-15	-8.31E-16	-3.20E-15	-6.80E-15	1.72E-15	-3.32E-15	1.34E-14	5.53E-15	1.66E-15	-7.35E-16	-5.78E-16	-3.35E-15	3.06E-15	-1.16E-14	-1.77E-14	-1.44E-14	-1.11E-14	-1.91E-14	-2.04E-14	-1.53E-14	-1.38E-14	-1.41E-14	-3.21E-15	-9.27E-15
-3.96E-15	7.84E-15	-5.34E-16	-3.79E-15	-7.29E-15	1.28E-15	-3.43E-15	1.34E-14	5.36E-15	2.36E-15	-6.50E-16	-1.34E-16	-3.06E-15	3.56E-15	-1.20E-14	-1.81E-14	-1.50E-14	-1.10E-14	-1.92E-14	-2.08E-14	-1.49E-14	-1.38E-14	-1.38E-14	-2.49E-15	-9.05E-15
-3.87E-15	8.78E-15	-2.33E-16	-4.39E-15	-7.79E-15	8.23E-16	-3.54E-15	1.33E-14	5.21E-15	3.04E-15	-5.33E-16	3.13E-16	-2.75E-15	4.07E-15	-1.23E-14	-1.85E-14	-1.54E-14	-1.10E-14	-1.93E-14	-2.11E-14	-1.44E-14	-1.38E-14	-1.36E-14	-1.78E-15	-8.85E-15
-3.75E-15	9.68E-15	6.87E-17	-5.00E-15	-8.29E-15	3.47E-16	-3.65E-15	1.32E-14	5.06E-15	3.69E-15	-3.87E-16	7.61E-16	-2.39E-15	4.59E-15	-1.26E-14	-1.89E-14	-1.58E-14	-1.09E-14	-1.94E-14	-2.14E-14	-1.39E-14	-1.38E-14	-1.34E-14	-1.10E-15	-8.66E-15
-3.62E-15	1.05E-14	3.68E-16	-5.61E-15	-8.80E-15	-1.46E-16	-3.77E-15	1.30E-14	4.93E-15	4.31E-15	-2.12E-16	1.21E-15	-2.01E-15	5.11E-15	-1.30E-14	-1.93E-14	-1.62E-14	-1.08E-14	-1.95E-14	-2.17E-14	-1.34E-14	-1.37E-14	-1.32E-14	-4.38E-16	-8.49E-15
-3.47E-15	1.13E-14	6.64E-16	-6.21E-15	-9.31E-15	-6.52E-16	-3.91E-15	1.28E-14	4.81E-15	4.90E-15	-9.42E-18	1.66E-15	-1.60E-15	5.63E-15	-1.33E-14	-1.96E-14	-1.65E-14	-1.07E-14	-1.95E-14	-2.20E-14	-1.29E-14	-1.37E-14	-1.30E-14	2.00E-16	-8.35E-15
-3.31E-15	1.21E-14	9.54E-16	-6.82E-15	-9.81E-15	-1.17E-15	-4.04E-15	1.26E-14	4.71E-15	5.44E-15	2.19E-16	2.11E-15	-1.16E-15	6.15E-15	-1.36E-14	-2.00E-14	-1.68E-14	-1.06E-14	-1.95E-14	-2.22E-14	-1.24E-14	-1.37E-14	-1.28E-14	8.08E-16	-8.24E-15
-3.14E-15	1.27E-14	1.24E-15	-7.41E-15	-1.03E-14	-1.70E-15	-4.19E-15	1.24E-14	4.62E-15	5.94E-15	4.70E-16	2.55E-15	-7.01E-16	6.66E-15	-1.39E-14	-2.03E-14	-1.70E-14	-1.05E-14	-1.94E-14	-2.24E-14	-1.18E-14	-1.37E-14	-1.26E-14	1.39E-15	-8.16E-15
-2.95E-15	1.34E-14	1.51E-15	-7.99E-15	-1.08E-14	-2.23E-15	-4.34E-15	1.21E-14	4.54E-15	6.39E-15	7.43E-16	2.99E-15	-2.18E-16	7.17E-15	-1.42E-14	-2.06E-14	-1.71E-14	-1.04E-14	-1.93E-14	-2.26E-14	-1.13E-14	-1.37E-14	-1.25E-14	1.93E-15	-8.11E-15
-2.76E-15	1.39E-14	1.78E-15	-8.56E-15	-1.13E-14	-2.77E-15	-4.50E-15	1.17E-14	4.47E-15	6.80E-15	1.04E-15	3.42E-15	2.86E-16	7.68E-15	-1.45E-14	-2.09E-14	-1.72E-14	-1.03E-14	-1.92E-14	-2.27E-14	-1.08E-14	-1.37E-14	-1.24E-14	2.43E-15	-8.10E-15
-2.55E-15	1.44E-14	2.03E-15	-9.10E-15	-1.17E-14	-3.31E-15	-4.67E-15	1.14E-14	4.42E-15	7.16E-15	1.35E-15	3.85E-15	8.09E-16	8.18E-15	-1.48E-14	-2.12E-14	-1.72E-14	-1.02E-14	-1.91E-14	-2.29E-14	-1.03E-14	-1.37E-14	-1.23E-14	2.90E-15	-8.12E-15
-2.34E-15	1.49E-14	2.28E-15	-9.63E-15	-1.22E-14	-3.84E-15	-4.84E-15	1.10E-14	4.38E-15	7.46E-15	1.68E-15	4.27E-15	1.35E-15	8.66E-15	-1.50E-14	-2.14E-14	-1.72E-14	-1.01E-14	-1.90E-14	-2.30E-14	-9.84E-15	-1.38E-14	-1.23E-14	3.32E-15	-8.17E-15
-2.12E-15	1.52E-14	2.51E-15	-1.01E-14	-1.26E-14	-4.37E-15	-5.02E-15	1.06E-14	4.36E-15	7.71E-15	2.03E-15	4.68E-15	1.90E-15	9.13E-15	-1.52E-14	-2.17E-14	-1.72E-14	-1.00E-14	-1.88E-14	-2.31E-14	-9.37E-15	-1.38E-14	-1.22E-14	3.71E-15	-8.25E-15
-1.90E-15	1.55E-14	2.74E-15	-1.06E-14	-1.30E-14	-4.90E-15	-5.21E-15	1.02E-14	4.34E-15	7.91E-15	2.39E-15	5.08E-15	2.46E-15	9.59E-15	-1.54E-14	-2.19E-14	-1.71E-14	-9.92E-15	-1.87E-14	-2.31E-14	-8.90E-15	-1.39E-14	-1.23E-14	4.05E-15	-8.37E-15
-1.68E-15	1.58E-14	2.96E-15	-1.10E-14	-1.34E-14	-5.41E-15	-5.39E-15	9.71E-15	4.34E-15	8.06E-15	2.77E-15	5.46E-15	3.04E-15	1.00E-14	-1.56E-14	-2.21E-14	-1.69E-14	-9.83E-15	-1.85E-14	-2.32E-14	-8.46E-15	-1.40E-14	-1.24E-14	4.34E-15	-8.53E-15
-1.45E-15	1.60E-14	3.18E-15	-1.15E-14	-1.37E-14	-5.90E-15	-5.58E-15	9.24E-15	4.35E-15	8.16E-15	3.16E-15	5.83E-15	3.62E-15	1.05E-14	-1.58E-14	-2.23E-14	-1.68E-14	-9.74E-15	-1.84E-14	-2.33E-14	-8.02E-15	-1.41E-14	-1.25E-14	4.59E-15	-8.72E-15
-1.22E-15	1.61E-14	3.39E-15	-1.18E-14	-1.40E-14	-6.38E-15	-5.77E-15	8.75E-15	4.37E-15	8.20E-15	3.55E-15	6.19E-15	4.21E-15	1.09E-14	-1.60E-14	-2.25E-14	-1.66E-14	-9.66E-15	-1.82E-14	-2.33E-14	-7.61E-15	-1.43E-14	-1.26E-14	4.79E-15	-8.93E-15
-9.80E-16	1.62E-14	3.60E-15	-1.22E-14	-1.43E-14	-6.83E-15	-5.95E-15	8.25E-15	4.40E-15	8.20E-15	3.96E-15	6.53E-15	4.80E-15	1.13E-14	-1.61E-14	-2.27E-14	-1.64E-14	-9.58E-15	-1.81E-14	-2.33E-14	-7.21E-15	-1.45E-14	-1.28E-14	4.95E-15	-9.18E-15
-7.42E-16	1.63E-14	3.81E-15	-1.25E-14	-1.45E-14	-7.26E-15	-6.13E-15	7.75E-15	4.44E-15	8.15E-15	4.38E-15	6.85E-15	5.40E-15	1.16E-14	-1.62E-14	-2.28E-14	-1.61E-14	-9.51E-15	-1.80E-14	-2.34E-14	-6.83E-15	-1.47E-14	-1.30E-14	5.06E-15	-9.45E-15
-5.01E-16	1.63E-14	4.02E-15	-1.28E-14	-1.48E-14	-7.66E-15	-6.30E-15	7.24E-15	4.49E-15	8.05E-15	4.80E-15	7.15E-15	5.99E-15	1.20E-14	-1.63E-14	-2.30E-14	-1.58E-14	-9.45E-15	-1.78E-14	-2.34E-14	-6.47E-15	-1.49E-14	-1.33E-14	5.14E-15	-9.75E-15
-2.56E-16	1.62E-14	4.24E-15	-1.30E-14	-1.49E-14	-8.03E-15	-6.47E-15	6.73E-15	4.55E-15	7.92E-15	5.23E-15	7.43E-15	6.59E-15	1.23E-14	-1.63E-14	-2.31E-14	-1.56E-14	-9.40E-15	-1.77E-14	-2.34E-14	-6.12E-15	-1.51E-14	-1.36E-14	5.16E-15	-1.01E-14
-6.92E-18	1.62E-14	4.47E-15	-1.32E-14	-1.50E-14	-8.36E-15	-6.62E-15	6.22E-15	4.61E-15	7.74E-15	5.67E-15	7.69E-15	7.18E-15	1.27E-14	-1.64E-14	-2.32E-14	-1.53E-14	-9.35E-15	-1.76E-14	-2.34E-14	-5.80E-15	-1.54E-14	-1.40E-14	5.15E-15	-1.04E-14
2.46E-16	1.61E-14	4.71E-15	-1.34E-14	-1.51E-14	-8.65E-15	-6.76E-15	5.72E-15	4.69E-15	7.53E-15	6.11E-15	7.92E-15	7.77E-15	1.30E-14	-1.64E-14	-2.32E-14	-1.50E-14	-9.31E-15	-1.75E-14	-2.35E-14	-5.50E-15	-1.57E-14	-1.44E-14	5.10E-15	-1.08E-14
5.03E-16	1.59E-14	4.96E-15	-1.35E-14	-1.52E-14	-8.91E-15	-6.89E-15	5.23E-15	4.76E-15	7.29E-15	6.55E-15	8.14E-15	8.35E-15	1.32E-14	-1.64E-14	-2.33E-14	-1.47E-14	-9.28E-15	-1.75E-14	-2.35E-14	-5.22E-15	-1.61E-14	-1.48E-14	5.01E-15	-1.11E-14
7.64E-16	1.58E-14	5.23E-15	-1.36E-14	-1.52E-14	-9.12E-15	-7.00E-15	4.75E-15	4.84E-15	7.02E-15	6.99E-15	8.32E-15	8.93E-15	1.35E-14	-1.63E-14	-2.33E-14	-1.44E-14	-9.25E-15	-1.74E-14	-2.35E-14	-4.95E-15	-1.65E-14	-1.52E-14	4.88E-15	-1.15E-14
1.03E-15	1.56E-14	5.52E-15	-1.37E-14	-1.51E-14	-9.29E-15	-7.08E-15	4.29E-15	4.92E-15	6.72E-15	7.43E-15	8.48E-15	9.49E-15	1.37E-14	-1.63E-14	-2.34E-14	-1.41E-14	-9.24E-15	-1.74E-14	-2.36E-14	-4.72E-15	-1.69E-14	-1.57E-14	4.72E-15	-1.19E-14
1.30E-15	1.54E-14	5.83E-15	-1.37E-14	-1.51E-14	-9.41E-15	-7.15E-15	3.85E-15	5.01E-15	6.40E-15	7.87E-15	8.61E-15	1.00E-14	1.40E-14	-1.62E-14	-2.34E-14	-1.38E-14	-9.22E-15	-1.74E-14	-2.36E-14	-4.50E-15	-1.73E-14	-1.62E-14	4.53E-15	-1.23E-14
1.58E-15	1.52E-14	6.16E-15	-1.37E-14	-1.49E-14	-9.49E-15	-7.19E-15	3.44E-15	5.09E-15	6.06E-15	8.30E-15	8.71E-15	1.06E-14	1.42E-14	-1.61E-14	-2.33E-14	-1.35E-14	-9.21E-15	-1.74E-14	-2.37E-14	-4.30E-15	-1.77E-14	-1.67E-14	4.30E-15	-1.27E-14
1.86E-15	1.49E-14	6.52E-15	-1.37E-14	-1.48E-14	-9.52E-15	-7.21E-15	3.05E-15	5.17E-15	5.71E-15	8.73E-15	8.79E-15	1.11E-14	1.43E-14	-1.60E-14	-2.33E-14	-1.33E-14	-9.21E-15	-1.74E-14	-2.38E-14	-4.12E-15	-1.82E-14	-1.73E-14	4.06E-15	-1.31E-14
2.15E-15	1.47E-14	6.90E-15	-1.36E-14	-1.46E-14	-9.49E-15	-7.21E-15	2.69E-15	5.26E-15	5.34E-15	9.16E-15	8.83E-15	1.16E-14	1.45E-14	-1.58E-14	-2.32E-14	-1.30E-14	-9.21E-15	-1.75E-14	-2.39E-14	-3.97E-15	-1.87E-14	-1.78E-14	3.78E-15	-1.35E-14
2.44E-15	1.44E-14	7.31E-15	-1.35E-14	-1.43E-14	-9.42E-15	-7.17E-15	2.35E-15	5.34E-15	4.96E-15	9.57E-15	8.85E-15	1.21E-14	1.46E-14	-1.56E-14	-2.31E-14	-1.28E-14	-9.21E-15	-1.75E-14	-2.40E-14	-3.84E-15	-1.93E-14	-1.84E-14	3.48E-15	-1.39E-14
2.74E-15	1.42E-14	7.74E-15	-1.34E-14	-1.41E-14	-9.30E-15	-7.11E-15	2.05E-15	5.41E-15	4.58E-15	9.98E-15	8.83E-15	1.26E-14	1.47E-14	-1.54E-14	-2.30E-14	-1.25E-14	-9.22E-15	-1.76E-14	-2.41E-14	-3.73E-15	-1.98E-14	-1.90E-14	3.16E-15	-1.43E-14
3.05E-15	1.39E-14	8.19E-15	-1.33E-14	-1.38E-14	-9.12E-15	-7.02E-15	1.79E-15	5.49E-15	4.19E-15	1.04E-14	8.79E-15	1.30E-14	1.48E-14	-1.52E-14	-2.29E-14	-1.23E-14	-9.22E-15	-1.77E-14	-2.43E-14	-3.64E-15	-2.04E-14	-1.95E-14	2.83E-15	-1.47E-14
3.36E-15	1.36E-14	8.67E-15	-1.31E-14	-1.34E-14	-8.90E-15	-6.90E-15	1.56E-15	5.56E-15	3.80E-15	1.08E-14	8.72E-15	1.34E-14	1.49E-14	-1.50E-14	-2.27E-14	-1.21E-14	-9.23E-15	-1.78E-14	-2.44E-14	-3.57E-15	-2.10E-14	-2.01E-14	2.48E-15	-1.51E-14
3.68E-15	1.34E-14	9.17E-15	-1.29E-14	-1.31E-14	-8.63E-15	-6.75E-15	1.37E-15	5.62E-15	3.42E-15	1.11E-14	8.62E-15	1.38E-14	1.50E-14	-1.47E-14	-2.25E-14	-1.19E-14	-9.23E-15	-1.80E-14	-2.46E-14	-3.53E-15	-2.16E-14	-2.07E-14	2.11E-15	-1.55E-14
4.01E-15	1.31E-14	9.70E-15	-1.27E-14	-1.27E-14	-8.32E-15	-6.57E-15	1.22E-15	5.67E-15	3.03E-15	1.15E-14	8.50E-15	1.42E-14	1.50E-14	-1.44E-14	-2.23E-14	-1.18E-14	-9.24E-15	-1.81E-14	-2.48E-14	-3.51E-15	-2.22E-14	-2.12E-14	1.73E-15	-1.59E-14
4.33E-15	1.28E-14	1.02E-14	-1.25E-14	-1.22E-14	-7.95E-15	-6.37E-15	1.10E-15	5.72E-15	2.64E-15	1.18E-14	8.34E-15	1.46E-14	1.51E-14	-1.41E-14	-2.21E-14	-1.16E-14	-9.25E-15	-1.83E-14	-2.50E-14	-3.51E-15	-2.28E-14	-2.17E-14	1.34E-15	-1.63E-14
4.66E-15	1.25E-14	1.08E-14	-1.23E-14	-1.18E-14	-7.55E-15	-6.14E-15	1.03E-15	5.76E-15	2.26E-15	1.21E-14	8.16E-15	1.49E-14	1.51E-14	-1.38E-14	-2.19E-14	-1.15E-14	-9.26E-15	-1.84E-14	-2.53E-14	-3.53E-15	-2.35E-14	-2.23E-14	9.33E-16	-1.67E-14
4.98E-15	1.23E-14	1.13E-14	-1.21E-14	-1.13E-14	-7.10E-15	-5.88E-15	9.90E-16	5.79E-15	1.88E-15	1.24E-14	7.95E-15	1.51E-14	1.50E-14	-1.35E-14	-2.16E-14	-1.14E-14	-9.26E-15	-1.86E-14	-2.55E-14	-3.58E-15	-2.41E-14	-2.28E-14	5.23E-16	-1.71E-14
5.31E-15	1.20E-14	1.19E-14	-1.18E-14	-1.09E-14	-6.62E-15	-5.60E-15	9.93E-16	5.81E-15	1.51E-15	1.27E-14	7.72E-15	1.54E-14	1.50E-14	-1.32E-14	-2.14E-14	-1.13E-14	-9.27E-15	-1.88E-14	-2.58E-14	-3.65E-15	-2.48E-14	-2.33E-14	1.07E-16	-1.76E-14
5.64E-15	1.17E-14	1.25E-14	-1.16E-14	-1.04E-14	-6.10E-15	-5.29E-15	1.03E-15	5.82E-15	1.14E-15	1.29E-14	7.47E-15	1.56E-14	1.49E-14	-1.28E-14	-2.11E-14	-1.12E-14	-9.27E-15	-1.90E-14	-2.61E-14	-3.75E-15	-2.54E-14	-2.37E-14	-3.16E-16	-1.80E-14
5.96E-15	1.14E-14	1.30E-14	-1.13E-14	-9.88E-15	-5.55E-15	-4.97E-15	1.11E-15	5.82E-15	7.86E-16	1.31E-14	7.20E-15	1.58E-14	1.49E-14	-1.25E-14	-2.08E-14	-1.12E-14	-9.27E-15	-1.92E-14	-2.64E-14	-3.87E-15	-2.61E-14	-2.41E-14	-7.45E-16	-1.84E-14
6.27E-15	1.11E-14	1.36E-14	-1.10E-14	-9.38E-15	-4.97E-15	-4.63E-15	1.23E-15	5.81E-15	4.31E-16	1.33E-14	6.91E-15	1.59E-14	1.47E-14	-1.21E-14	-2.05E-14	-1.11E-14	-9.28E-15	-1.94E-14	-2.67E-14	-4.01E-15	-2.67E-14	-2.45E-14	-1.18E-15	-1.88E-14
6.57E-15	1.07E-14	1.41E-14	-1.08E-14	-8.87E-15	-4.36E-15	-4.27E-15	1.37E-15	5.78E-15	8.14E-17	1.35E-14	6.59E-15	1.60E-14	1.46E-14	-1.18E-14	-2.02E-14	-1.11E-14	-9.28E-15	-1.96E-14	-2.70E-14	-4.18E-15	-2.73E-14	-2.49E-14	-1.62E-15	-1.92E-14
6.86E-15	1.04E-14	1.46E-14	-1.05E-14	-8.37E-15	-3.74E-15	-3.90E-15	1.55E-15	5.74E-15	-2.64E-16	1.36E-14	6.26E-15	1.60E-14	1.45E-14	-1.14E-14	-1.98E-14	-1.11E-14	-9.29E-15	-1.98E-14	-2.73E-14	-4.38E-15	-2.80E-14	-2.52E-14	-2.06E-15	-1.97E-14
7.14E-15	1.01E-14	1.51E-14	-1.02E-14	-7.87E-15	-3.09E-15	-3.53E-15	1.76E-15	5.69E-15	-6.05E-16	1.37E-14	5.92E-15	1.60E-14	1.43E-14	-1.11E-14	-1.95E-14	-1.11E-14	-9.30E-15	-2.00E-14	-2.77E-14	-4.59E-15	-2.86E-14	-2.55E-14	-2.51E-15	-2.01E-14
7.40E-15	9.69E-15	1.55E-14	-9.94E-15	-7.38E-15	-2.43E-15	-3.14E-15	1.99E-15	5.62E-15	-9.43E-16	1.38E-14	5.56E-15	1.60E-14	1.41E-14	-1.08E-14	-1.92E-14	-1.11E-14	-9.31E-15	-2.02E-14	-2.80E-14	-4.83E-15	-2.92E-14	-2.58E-14	-2.96E-15	-2.06E-14
7.65E-15	9.31E-15	1.59E-14	-9.67E-15	-6.90E-15	-1.76E-15	-2.76E-15	2.25E-15	5.54E-15	-1.28E-15	1.38E-14	5.19E-15	1.59E-14	1.39E-14	-1.04E-14	-1.89E-14	-1.11E-14	-9.33E-15	-2.04E-14	-2.84E-14	-5.09E-15	-2.97E-14	-2.60E-14	-3.41E-15	-2.11E-14
7.87E-15	8.92E-15	1.62E-14	-9.40E-15	-6.43E-15	-1.09E-15	-2.38E-15	2.52E-15	5.44E-15	-1.61E-15	1.38E-14	4.81E-15	1.58E-14	1.36E-14	-1.01E-14	-1.86E-14	-1.12E-14	-9.35E-15	-2.06E-14	-2.87E-14	-5.37E-15	-3.03E-14	-2.62E-14	-3.87E-15	-2.15E-14
8.07E-15	8.51E-15	1.65E-14	-9.14E-15	-5.99E-15	-4.15E-16	-2.00E-15	2.82E-15	5.33E-15	-1.94E-15	1.37E-14	4.42E-15	1.56E-14	1.33E-14	-9.79E-15	-1.82E-14	-1.12E-14	-9.37E-15	-2.08E-14	-2.91E-14	-5.67E-15	-3.08E-14	-2.64E-14	-4.32E-15	-2.20E-14
8.25E-15	8.08E-15	1.67E-14	-8.88E-15	-5.56E-15	2.56E-16	-1.63E-15	3.13E-15	5.21E-15	-2.27E-15	1.37E-14	4.02E-15	1.54E-14	1.30E-14	-9.49E-15	-1.80E-14	-1.13E-14	-9.40E-15	-2.10E-14	-2.95E-14	-5.99E-15	-3.13E-14	-2.65E-14	-4.78E-15	-2.25E-14
8.40E-15	7.64E-15	1.69E-14	-8.62E-15	-5.16E-15	9.20E-16	-1.28E-15	3.44E-15	5.07E-15	-2.60E-15	1.35E-14	3.63E-15	1.52E-14	1.27E-14	-9.22E-15	-1.77E-14	-1.13E-14	-9.43E-15	-2.12E-14	-2.98E-14	-6.32E-15	-3.18E-14	-2.66E-14	-5.23E-15	-2.31E-14
8.52E-15	7.17E-15	1.69E-14	-8.37E-15	-4.78E-15	1.57E-15	-9.39E-16	3.77E-15	4.91E-15	-2.93E-15	1.34E-14	3.23E-15	1.49E-14	1.23E-14	-8.96E-15	-1.74E-14	-1.14E-14	-9.47E-15	-2.14E-14	-3.01E-14	-6.67E-15	-3.22E-14	-2.66E-14	-5.69E-15	-2.36E-14
8.61E-15	6.70E-15	1.70E-14	-8.12E-15	-4.43E-15	2.21E-15	-6.19E-16	4.09E-15	4.74E-15	-3.27E-15	1.32E-14	2.82E-15	1.45E-14	1.20E-14	-8.73E-15	-1.71E-14	-1.15E-14	-9.51E-15	-2.16E-14	-3.05E-14	-7.02E-15	-3.26E-14	-2.66E-14	-6.14E-15	-2.41E-14
8.67E-15	6.20E-15	1.69E-14	-7.88E-15	-4.11E-15	2.83E-15	-3.21E-16	4.42E-15	4.56E-15	-3.60E-15	1.30E-14	2.42E-15	1.41E-14	1.16E-14	-8.52E-15	-1.69E-14	-1.16E-14	-9.57E-15	-2.17E-14	-3.08E-14	-7.39E-15	-3.30E-14	-2.66E-14	-6.59E-15	-2.46E-14
8.71E-15	5.70E-15	1.67E-14	-7.64E-15	-3.83E-15	3.42E-15	-4.81E-17	4.74E-15	4.36E-15	-3.93E-15	1.27E-14	2.03E-15	1.37E-14	1.11E-14	-8.34E-15	-1.67E-14	-1.17E-14	-9.62E-15	-2.19E-14	-3.11E-14	-7.76E-15	-3.33E-14	-2.65E-14	-7.03E-15	-2.52E-14
8.71E-15	5.18E-15	1.65E-14	-7.41E-15	-3.58E-15	3.98E-15	1.96E-16	5.05E-15	4.15E-15	-4.26E-15	1.24E-14	1.63E-15	1.32E-14	1.07E-14	-8.19E-15	-1.65E-14	-1.18E-14	-9.69E-15	-2.20E-14	-3.14E-14	-8.13E-15	-3.35E-14	-2.65E-14	-7.46E-15	-2.57E-14
8.68E-15	4.65E-15	1.62E-14	-7.18E-15	-3.36E-15	4.52E-15	4.09E-16	5.35E-15	3.93E-15	-4.59E-15	1.20E-14	1.25E-15	1.27E-14	1.02E-14	-8.07E-15	-1.64E-14	-1.19E-14	-9.76E-15	-2.22E-14	-3.16E-14	-8.51E-15	-3.37E-14	-2.63E-14	-7.89E-15	-2.62E-14
8.61E-15	4.12E-15	1.58E-14	-6.97E-15	-3.19E-15	5.02E-15	5.89E-16	5.64E-15	3.70E-15	-4.92E-15	1.17E-14	8.71E-16	1.22E-14	9.72E-15	-7.97E-15	-1.62E-14	-1.20E-14	-9.84E-15	-2.23E-14	-3.19E-14	-8.88E-15	-3.39E-14	-2.62E-14	-8.30E-15	-2.67E-14
8.52E-15	3.59E-15	1.54E-14	-6.75E-15	-3.05E-15	5.48E-15	7.33E-16	5.90E-15	3.45E-15	-5.25E-15	1.13E-14	5.04E-16	1.16E-14	9.21E-15	-7.91E-15	-1.61E-14	-1.21E-14	-9.93E-15	-2.24E-14	-3.21E-14	-9.25E-15	-3.40E-14	-2.60E-14	-8.70E-15	-2.72E-14
8.39E-15	3.05E-15	1.49E-14	-6.55E-15	-2.95E-15	5.90E-15	8.41E-16	6.13E-15	3.20E-15	-5.58E-15	1.09E-14	1.48E-16	1.10E-14	8.67E-15	-7.88E-15	-1.60E-14	-1.23E-14	-1.00E-14	-2.25E-14	-3.23E-14	-9.61E-15	-3.41E-14	-2.58E-14	-9.08E-15	-2.77E-14
8.24E-15	2.52E-15	1.42E-14	-6.35E-15	-2.88E-15	6.28E-15	9.09E-16	6.34E-15	2.93E-15	-5.90E-15	1.04E-14	-1.95E-16	1.03E-14	8.13E-15	-7.88E-15	-1.59E-14	-1.24E-14	-1.01E-14	-2.25E-14	-3.24E-14	-9.96E-15	-3.41E-14	-2.56E-14	-9.44E-15	-2.82E-14
8.05E-15	2.00E-15	1.36E-14	-6.15E-15	-2.86E-15	6.61E-15	9.38E-16	6.52E-15	2.66E-15	-6.22E-15	9.92E-15	-5.24E-16	9.66E-15	7.57E-15	-7.91E-15	-1.59E-14	-1.25E-14	-1.02E-14	-2.26E-14	-3.25E-14	-1.03E-14	-3.41E-14	-2.54E-14	-9.78E-15	-2.86E-14
7.85E-15	1.48E-15	1.28E-14	-5.96E-15	-2.88E-15	6.89E-15	9.27E-16	6.66E-15	2.37E-15	-6.53E-15	9.42E-15	-8.37E-16	8.96E-15	6.99E-15	-7.98E-15	-1.59E-14	-1.26E-14	-1.03E-14	-2.26E-14	-3.26E-14	-1.06E-14	-3.40E-14	-2.51E-14	-1.01E-14	-2.90E-14
7.61E-15	9.88E-16	1.20E-14	-5.78E-15	-2.93E-15	7.13E-15	8.75E-16	6.76E-15	2.08E-15	-6.84E-15	8.89E-15	-1.13E-15	8.23E-15	6.41E-15	-8.07E-15	-1.59E-14	-1.27E-14	-1.04E-14	-2.26E-14	-3.26E-14	-1.09E-14	-3.39E-14	-2.48E-14	-1.04E-14	-2.93E-14
7.35E-15	5.12E-16	1.12E-14	-5.60E-15	-3.02E-15	7.31E-15	7.83E-16	6.82E-15	1.78E-15	-7.13E-15	8.35E-15	-1.41E-15	7.49E-15	5.83E-15	-8.20E-15	-1.59E-14	-1.29E-14	-1.05E-14	-2.25E-14	-3.26E-14	-1.12E-14	-3.37E-14	-2.45E-14	-1.06E-14	-2.96E-14
7.07E-15	6.13E-17	1.03E-14	-5.43E-15	-3.14E-15	7.44E-15	6.51E-16	6.84E-15	1.48E-15	-7.41E-15	7.78E-15	-1.67E-15	6.73E-15	5.23E-15	-8.36E-15	-1.60E-14	-1.30E-14	-1.07E-14	-2.25E-14	-3.26E-14	-1.14E-14	-3.34E-14	-2.42E-14	-1.09E-14	-2.99E-14
6.78E-15	-3.60E-16	9.39E-15	-5.26E-15	-3.29E-15	7.52E-15	4.80E-16	6.81E-15	1.17E-15	-7.68E-15	7.21E-15	-1.91E-15	5.96E-15	4.64E-15	-8.54E-15	-1.61E-14	-1.31E-14	-1.08E-14	-2.23E-14	-3.25E-14	-1.17E-14	-3.31E-14	-2.38E-14	-1.11E-14	-3.01E-14
6.47E-15	-7.47E-16	8.43E-15	-5.10E-15	-3.48E-15	7.55E-15	2.71E-16	6.73E-15	8.59E-16	-7.93E-15	6.63E-15	-2.13E-15	5.18E-15	4.05E-15	-8.75E-15	-1.61E-14	-1.32E-14	-1.09E-14	-2.22E-14	-3.23E-14	-1.18E-14	-3.27E-14	-2.35E-14	-1.12E-14	-3.03E-14
6.15E-15	-1.10E-15	7.46E-15	-4.94E-15	-3.70E-15	7.52E-15	2.60E-17	6.60E-15	5.42E-16	-8.17E-15	6.03E-15	-2.32E-15	4.40E-15	3.47E-15	-8.98E-15	-1.62E-14	-1.32E-14	-1.10E-14	-2.20E-14	-3.21E-14	-1.20E-14	-3.23E-14	-2.31E-14	-1.13E-14	-3.03E-14
5.81E-15	-1.41E-15	6.48E-15	-4.78E-15	-3.94E-15	7.44E-15	-2.54E-16	6.43E-15	2.22E-16	-8.38E-15	5.43E-15	-2.50E-15	3.62E-15	2.90E-15	-9.23E-15	-1.63E-14	-1.33E-14	-1.11E-14	-2.18E-14	-3.19E-14	-1.21E-14	-3.18E-14	-2.27E-14	-1.13E-14	-3.03E-14
5.47E-15	-1.68E-15	5.50E-15	-4.64E-15	-4.21E-15	7.31E-15	-5.68E-16	6.20E-15	-9.96E-17	-8.57E-15	4.83E-15	-2.64E-15	2.83E-15	2.33E-15	-9.50E-15	-1.64E-14	-1.34E-14	-1.11E-14	-2.16E-14	-3.16E-14	-1.22E-14	-3.13E-14	-2.23E-14	-1.13E-14	-3.03E-14
5.13E-15	-1.89E-15	4.52E-15	-4.49E-15	-4.50E-15	7.12E-15	-9.13E-16	5.92E-15	-4.22E-16	-8.73E-15	4.23E-15	-2.76E-15	2.06E-15	1.79E-15	-9.78E-15	-1.66E-14	-1.34E-14	-1.12E-14	-2.13E-14	-3.12E-14	-1.22E-14	-3.07E-14	-2.18E-14	-1.13E-14	-3.01E-14
4.79E-15	-2.06E-15	3.56E-15	-4.36E-15	-4.81E-15	6.89E-15	-1.29E-15	5.59E-15	-7.44E-16	-8.87E-15	3.63E-15	-2.86E-15	1.29E-15	1.26E-15	-1.01E-14	-1.67E-14	-1.34E-14	-1.13E-14	-2.10E-14	-3.08E-14	-1.23E-14	-3.00E-14	-2.14E-14	-1.11E-14	-2.99E-14
4.44E-15	-2.18E-15	2.62E-15	-4.23E-15	-5.14E-15	6.60E-15	-1.69E-15	5.21E-15	-1.06E-15	-8.98E-15	3.03E-15	-2.93E-15	5.38E-16	7.45E-16	-1.04E-14	-1.68E-14	-1.35E-14	-1.13E-14	-2.06E-14	-3.03E-14	-1.22E-14	-2.93E-14	-2.09E-14	-1.10E-14	-2.96E-14
4.11E-15	-2.25E-15	1.71E-15	-4.11E-15	-5.48E-15	6.27E-15	-2.11E-15	4.78E-15	-1.38E-15	-9.07E-15	2.44E-15	-2.98E-15	-1.99E-16	2.57E-16	-1.07E-14	-1.69E-14	-1.34E-14	-1.14E-14	-2.02E-14	-2.98E-14	-1.21E-14	-2.86E-14	-2.04E-14	-1.07E-14	-2.92E-14
3.77E-15	-2.26E-15	8.45E-16	-3.99E-15	-5.84E-15	5.88E-15	-2.55E-15	4.30E-15	-1.70E-15	-9.12E-15	1.86E-15	-3.00E-15	-9.16E-16	-2.06E-16	-1.10E-14	-1.70E-14	-1.34E-14	-1.14E-14	-1.97E-14	-2.92E-14	-1.20E-14	-2.78E-14	-1.99E-14	-1.04E-14	-2.87E-14
3.45E-15	-2.22E-15	2.46E-17	-3.89E-15	-6.20E-15	5.46E-15	-3.01E-15	3.78E-15	-2.02E-15	-9.15E-15	1.29E-15	-2.99E-15	-1.61E-15	-6.43E-16	-1.13E-14	-1.71E-14	-1.34E-14	-1.14E-14	-1.93E-14	-2.86E-14	-1.19E-14	-2.69E-14	-1.94E-14	-1.01E-14	-2.82E-14
3.13E-15	-2.12E-15	-7.43E-16	-3.79E-15	-6.57E-15	4.99E-15	-3.48E-15	3.21E-15	-2.33E-15	-9.14E-15	7.35E-16	-2.96E-15	-2.28E-15	-1.05E-15	-1.16E-14	-1.71E-14	-1.33E-14	-1.14E-14	-1.87E-14	-2.79E-14	-1.17E-14	-2.60E-14	-1.89E-14	-9.67E-15	-2.75E-14
2.83E-15	-1.97E-15	-1.45E-15	-3.71E-15	-6.94E-15	4.49E-15	-3.96E-15	2.61E-15	-2.64E-15	-9.11E-15	1.92E-16	-2.91E-15	-2.92E-15	-1.43E-15	-1.20E-14	-1.72E-14	-1.32E-14	-1.14E-14	-1.82E-14	-2.72E-14	-1.15E-14	-2.51E-14	-1.83E-14	-9.19E-15	-2.68E-14
2.54E-15	-1.77E-15	-2.10E-15	-3.64E-15	-7.31E-15	3.95E-15	-4.45E-15	1.96E-15	-2.95E-15	-9.04E-15	-3.36E-16	-2.83E-15	-3.53E-15	-1.78E-15	-1.23E-14	-1.72E-14	-1.31E-14	-1.14E-14	-1.76E-14	-2.64E-14	-1.12E-14	-2.41E-14	-1.77E-14	-8.65E-15	-2.60E-14
2.26E-15	-1.52E-15	-2.68E-15	-3.58E-15	-7.68E-15	3.37E-15	-4.95E-15	1.29E-15	-3.25E-15	-8.94E-15	-8.47E-16	-2.73E-15	-4.10E-15	-2.09E-15	-1.25E-14	-1.73E-14	-1.29E-14	-1.13E-14	-1.69E-14	-2.55E-14	-1.09E-14	-2.31E-14	-1.71E-14	-8.05E-15	-2.51E-14
1.99E-15	-1.23E-15	-3.19E-15	-3.53E-15	-8.04E-15	2.77E-15	-5.44E-15	5.84E-16	-3.55E-15	-8.82E-15	-1.34E-15	-2.61E-15	-4.65E-15	-2.37E-15	-1.28E-14	-1.72E-14	-1.28E-14	-1.12E-14	-1.62E-14	-2.47E-14	-1.06E-14	-2.20E-14	-1.65E-14	-7.40E-15	-2.41E-14
1.74E-15	-8.86E-16	-3.63E-15	-3.49E-15	-8.40E-15	2.14E-15	-5.93E-15	-1.42E-16	-3.84E-15	-8.66E-15	-1.81E-15	-2.47E-15	-5.15E-15	-2.62E-15	-1.31E-14	-1.72E-14	-1.26E-14	-1.11E-14	-1.55E-14	-2.37E-14	-1.02E-14	-2.10E-14	-1.58E-14	-6.70E-15	-2.30E-14
1.50E-15	-5.04E-16	-4.00E-15	-3.47E-15	-8.74E-15	1.50E-15	-6.42E-15	-8.87E-16	-4.13E-15	-8.48E-15	-2.27E-15	-2.31E-15	-5.62E-15	-2.83E-15	-1.33E-14	-1.72E-14	-1.24E-14	-1.10E-14	-1.48E-14	-2.27E-14	-9.83E-15	-1.98E-14	-1.52E-14	-5.94E-15	-2.19E-14
1.28E-15	-8.57E-17	-4.29E-15	-3.46E-15	-9.08E-15	8.33E-16	-6.90E-15	-1.64E-15	-4.41E-15	-8.27E-15	-2.70E-15	-2.13E-15	-6.05E-15	-3.01E-15	-1.35E-14	-1.71E-14	-1.21E-14	-1.09E-14	-1.41E-14	-2.17E-14	-9.42E-15	-1.87E-14	-1.45E-14	-5.14E-15	-2.08E-14
1.06E-15	3.64E-16	-4.51E-15	-3.47E-15	-9.39E-15	1.57E-16	-7.36E-15	-2.41E-15	-4.69E-15	-8.04E-15	-3.11E-15	-1.93E-15	-6.45E-15	-3.16E-15	-1.37E-14	-1.70E-14	-1.18E-14	-1.07E-14	-1.33E-14	-2.07E-14	-8.99E-15	-1.75E-14	-1.38E-14	-4.30E-15	-1.95E-14
8.58E-16	8.41E-16	-4.66E-15	-3.49E-15	-9.69E-15	-5.26E-16	-7.80E-15	-3.18E-15	-4.96E-15	-7.78E-15	-3.50E-15	-1.72E-15	-6.80E-15	-3.27E-15	-1.39E-14	-1.68E-14	-1.15E-14	-1.06E-14	-1.25E-14	-1.96E-14	-8.54E-15	-1.64E-14	-1.31E-14	-3.42E-15	-1.82E-14
6.65E-16	1.34E-15	-4.74E-15	-3.53E-15	-9.97E-15	-1.21E-15	-8.23E-15	-3.94E-15	-5.22E-15	-7.51E-15	-3.86E-15	-1.49E-15	-7.12E-15	-3.36E-15	-1.40E-14	-1.67E-14	-1.12E-14	-1.04E-14	-1.17E-14	-1.85E-14	-8.07E-15	-1.51E-14	-1.24E-14	-2.51E-15	-1.69E-14
4.81E-16	1.86E-15	-4.76E-15	-3.58E-15	-1.02E-14	-1.90E-15	-8.64E-15	-4.70E-15	-5.48E-15	-7.22E-15	-4.20E-15	-1.25E-15	-7.40E-15	-3.41E-15	-1.41E-14	-1.65E-14	-1.09E-14	-1.02E-14	-1.09E-14	-1.74E-14	-7.59E-15	-1.39E-14	-1.16E-14	-1.57E-15	-1.55E-14
3.04E-16	2.39E-15	-4.72E-15	-3.64E-15	-1.05E-14	-2.58E-15	-9.02E-15	-5.43E-15	-5.72E-15	-6.91E-15	-4.52E-15	-9.98E-16	-7.64E-15	-3.44E-15	-1.42E-14	-1.62E-14	-1.05E-14	-9.95E-15	-1.00E-14	-1.63E-14	-7.10E-15	-1.27E-14	-1.08E-14	-6.20E-16	-1.42E-14
1.31E-16	2.92E-15	-4.62E-15	-3.73E-15	-1.07E-14	-3.25E-15	-9.38E-15	-6.15E-15	-5.96E-15	-6.60E-15	-4.82E-15	-7.36E-16	-7.84E-15	-3.44E-15	-1.42E-14	-1.60E-14	-1.02E-14	-9.72E-15	-9.20E-15	-1.51E-14	-6.60E-15	-1.15E-14	-1.01E-14	3.45E-16	-1.28E-14
-3.73E-17	3.46E-15	-4.47E-15	-3.82E-15	-1.09E-14	-3.91E-15	-9.71E-15	-6.83E-15	-6.19E-15	-6.27E-15	-5.09E-15	-4.66E-16	-8.01E-15	-3.41E-15	-1.42E-14	-1.57E-14	-9.77E-15	-9.48E-15	-8.36E-15	-1.39E-14	-6.09E-15	-1.02E-14	-9.26E-15	1.32E-15	-1.13E-14
-2.05E-16	3.99E-15	-4.27E-15	-3.93E-15	-1.10E-14	-4.54E-15	-1.00E-14	-7.49E-15	-6.41E-15	-5.95E-15	-5.34E-15	-1.90E-16	-8.14E-15	-3.37E-15	-1.42E-14	-1.55E-14	-9.36E-15	-9.22E-15	-7.53E-15	-1.28E-14	-5.59E-15	-8.96E-15	-8.46E-15	2.29E-15	-9.92E-15
-3.73E-16	4.52E-15	-4.03E-15	-4.06E-15	-1.12E-14	-5.16E-15	-1.03E-14	-8.10E-15	-6.62E-15	-5.61E-15	-5.57E-15	9.25E-17	-8.24E-15	-3.30E-15	-1.42E-14	-1.52E-14	-8.93E-15	-8.96E-15	-6.71E-15	-1.16E-14	-5.08E-15	-7.72E-15	-7.65E-15	3.25E-15	-8.50E-15
-5.43E-16	5.03E-15	-3.76E-15	-4.20E-15	-1.13E-14	-5.75E-15	-1.05E-14	-8.67E-15	-6.82E-15	-5.28E-15	-5.77E-15	3.78E-16	-8.32E-15	-3.21E-15	-1.41E-14	-1.48E-14	-8.50E-15	-8.68E-15	-5.89E-15	-1.04E-14	-4.58E-15	-6.49E-15	-6.83E-15	4.21E-15	-7.10E-15
-7.16E-16	5.52E-15	-3.46E-15	-4.35E-15	-1.14E-14	-6.30E-15	-1.07E-14	-9.19E-15	-7.00E-15	-4.95E-15	-5.95E-15	6.67E-16	-8.36E-15	-3.11E-15	-1.40E-14	-1.45E-14	-8.05E-15	-8.40E-15	-5.09E-15	-9.29E-15	-4.08E-15	-5.26E-15	-6.00E-15	5.14E-15	-5.72E-15
-8.92E-16	5.99E-15	-3.14E-15	-4.51E-15	-1.14E-14	-6.82E-15	-1.09E-14	-9.65E-15	-7.17E-15	-4.63E-15	-6.10E-15	9.57E-16	-8.37E-15	-3.00E-15	-1.38E-14	-1.42E-14	-7.59E-15	-8.11E-15	-4.30E-15	-8.15E-15	-3.59E-15	-4.04E-15	-5.17E-15	6.05E-15	-4.37E-15
-1.07E-15	6.44E-15	-2.80E-15	-4.68E-15	-1.15E-14	-7.30E-15	-1.10E-14	-1.00E-14	-7.33E-15	-4.31E-15	-6.23E-15	1.25E-15	-8.36E-15	-2.87E-15	-1.36E-14	-1.38E-14	-7.12E-15	-7.81E-15	-3.53E-15	-7.02E-15	-3.10E-15	-2.84E-15	-4.33E-15	6.93E-15	-3.04E-15
-1.26E-15	6.86E-15	-2.45E-15	-4.85E-15	-1.15E-14	-7.74E-15	-1.11E-14	-1.04E-14	-7.47E-15	-4.00E-15	-6.34E-15	1.54E-15	-8.32E-15	-2.73E-15	-1.34E-14	-1.35E-14	-6.65E-15	-7.51E-15	-2.78E-15	-5.90E-15	-2.63E-15	-1.66E-15	-3.50E-15	7.77E-15	-1.76E-15
-1.45E-15	7.24E-15	-2.10E-15	-5.04E-15	-1.14E-14	-8.14E-15	-1.12E-14	-1.06E-14	-7.59E-15	-3.70E-15	-6.43E-15	1.83E-15	-8.27E-15	-2.58E-15	-1.32E-14	-1.31E-14	-6.17E-15	-7.20E-15	-2.05E-15	-4.81E-15	-2.16E-15	-4.93E-16	-2.66E-15	8.58E-15	-5.29E-16
-1.66E-15	7.59E-15	-1.76E-15	-5.22E-15	-1.14E-14	-8.48E-15	-1.12E-14	-1.08E-14	-7.70E-15	-3.41E-15	-6.49E-15	2.11E-15	-8.19E-15	-2.43E-15	-1.30E-14	-1.28E-14	-5.70E-15	-6.89E-15	-1.34E-15	-3.75E-15	-1.70E-15	6.49E-16	-1.83E-15	9.34E-15	6.53E-16
-1.86E-15	7.91E-15	-1.42E-15	-5.41E-15	-1.13E-14	-8.78E-15	-1.12E-14	-1.10E-14	-7.78E-15	-3.14E-15	-6.52E-15	2.40E-15	-8.10E-15	-2.28E-15	-1.27E-14	-1.24E-14	-5.22E-15	-6.57E-15	-6.49E-16	-2.71E-15	-1.25E-15	1.77E-15	-1.01E-15	1.00E-14	1.78E-15
-2.08E-15	8.18E-15	-1.10E-15	-5.59E-15	-1.12E-14	-9.02E-15	-1.11E-14	-1.10E-14	-7.85E-15	-2.88E-15	-6.54E-15	2.68E-15	-7.99E-15	-2.12E-15	-1.24E-14	-1.20E-14	-4.74E-15	-6.25E-15	1.22E-17	-1.71E-15	-8.21E-16	2.85E-15	-1.91E-16	1.07E-14	2.84E-15
-2.30E-15	8.42E-15	-7.99E-16	-5.77E-15	-1.11E-14	-9.21E-15	-1.10E-14	-1.10E-14	-7.90E-15	-2.63E-15	-6.53E-15	2.95E-15	-7.87E-15	-1.96E-15	-1.20E-14	-1.17E-14	-4.27E-15	-5.93E-15	6.49E-16	-7.33E-16	-4.00E-16	3.91E-15	6.16E-16	1.13E-14	3.83E-15
-2.54E-15	8.61E-15	-5.20E-16	-5.95E-15	-1.09E-14	-9.34E-15	-1.09E-14	-1.09E-14	-7.93E-15	-2.41E-15	-6.50E-15	3.22E-15	-7.74E-15	-1.81E-15	-1.17E-14	-1.14E-14	-3.79E-15	-5.60E-15	1.26E-15	2.05E-16	8.37E-18	4.94E-15	1.41E-15	1.18E-14	4.76E-15
-2.78E-15	8.77E-15	-2.69E-16	-6.11E-15	-1.07E-14	-9.41E-15	-1.07E-14	-1.07E-14	-7.93E-15	-2.20E-15	-6.44E-15	3.48E-15	-7.61E-15	-1.65E-15	-1.13E-14	-1.10E-14	-3.33E-15	-5.27E-15	1.85E-15	1.10E-15	4.04E-16	5.93E-15	2.19E-15	1.23E-14	5.62E-15
-3.03E-15	8.88E-15	-4.89E-17	-6.26E-15	-1.05E-14	-9.43E-15	-1.05E-14	-1.04E-14	-7.91E-15	-2.00E-15	-6.37E-15	3.74E-15	-7.47E-15	-1.50E-15	-1.09E-14	-1.07E-14	-2.87E-15	-4.94E-15	2.41E-15	1.97E-15	7.87E-16	6.88E-15	2.96E-15	1.27E-14	6.40E-15
-3.28E-15	8.96E-15	1.40E-16	-6.40E-15	-1.03E-14	-9.38E-15	-1.03E-14	-1.01E-14	-7.87E-15	-1.82E-15	-6.28E-15	3.99E-15	-7.32E-15	-1.36E-15	-1.05E-14	-1.04E-14	-2.42E-15	-4.60E-15	2.94E-15	2.79E-15	1.16E-15	7.80E-15	3.70E-15	1.31E-14	7.11E-15
-3.53E-15	9.00E-15	2.95E-16	-6.52E-15	-1.01E-14	-9.28E-15	-9.98E-15	-9.69E-15	-7.81E-15	-1.66E-15	-6.16E-15	4.23E-15	-7.18E-15	-1.21E-15	-1.01E-14	-1.01E-14	-1.98E-15	-4.26E-15	3.46E-15	3.57E-15	1.52E-15	8.68E-15	4.43E-15	1.34E-14	7.75E-15
-3.79E-15	9.01E-15	4.16E-16	-6.62E-15	-9.80E-15	-9.12E-15	-9.66E-15	-9.21E-15	-7.72E-15	-1.51E-15	-6.02E-15	4.47E-15	-7.03E-15	-1.08E-15	-9.68E-15	-9.81E-15	-1.55E-15	-3.92E-15	3.95E-15	4.32E-15	1.87E-15	9.51E-15	5.14E-15	1.37E-14	8.31E-15
-4.05E-15	8.98E-15	5.02E-16	-6.69E-15	-9.51E-15	-8.90E-15	-9.31E-15	-8.67E-15	-7.61E-15	-1.37E-15	-5.87E-15	4.70E-15	-6.89E-15	-9.45E-16	-9.25E-15	-9.54E-15	-1.13E-15	-3.57E-15	4.43E-15	5.02E-15	2.21E-15	1.03E-14	5.83E-15	1.38E-14	8.80E-15
-4.30E-15	8.92E-15	5.54E-16	-6.74E-15	-9.20E-15	-8.63E-15	-8.93E-15	-8.06E-15	-7.47E-15	-1.24E-15	-5.69E-15	4.93E-15	-6.74E-15	-8.17E-16	-8.80E-15	-9.28E-15	-7.20E-16	-3.22E-15	4.88E-15	5.69E-15	2.54E-15	1.11E-14	6.50E-15	1.40E-14	9.22E-15
-4.55E-15	8.83E-15	5.75E-16	-6.76E-15	-8.87E-15	-8.30E-15	-8.52E-15	-7.40E-15	-7.31E-15	-1.13E-15	-5.50E-15	5.15E-15	-6.60E-15	-6.94E-16	-8.34E-15	-9.04E-15	-3.24E-16	-2.86E-15	5.32E-15	6.32E-15	2.87E-15	1.18E-14	7.14E-15	1.41E-14	9.58E-15
-4.79E-15	8.72E-15	5.63E-16	-6.76E-15	-8.52E-15	-7.92E-15	-8.08E-15	-6.69E-15	-7.13E-15	-1.01E-15	-5.29E-15	5.37E-15	-6.47E-15	-5.74E-16	-7.88E-15	-8.82E-15	5.81E-17	-2.49E-15	5.75E-15	6.91E-15	3.19E-15	1.25E-14	7.76E-15	1.41E-14	9.87E-15
-5.03E-15	8.59E-15	5.22E-16	-6.72E-15	-8.16E-15	-7.48E-15	-7.61E-15	-5.93E-15	-6.92E-15	-9.10E-16	-5.06E-15	5.59E-15	-6.34E-15	-4.58E-16	-7.41E-15	-8.61E-15	4.25E-16	-2.11E-15	6.16E-15	7.47E-15	3.50E-15	1.31E-14	8.35E-15	1.41E-14	1.01E-14
-5.25E-15	8.44E-15	4.53E-16	-6.66E-15	-7.78E-15	-7.00E-15	-7.12E-15	-5.12E-15	-6.69E-15	-8.08E-16	-4.82E-15	5.81E-15	-6.22E-15	-3.44E-16	-6.95E-15	-8.41E-15	7.76E-16	-1.73E-15	6.55E-15	8.00E-15	3.80E-15	1.37E-14	8.92E-15	1.41E-14	1.03E-14
-5.46E-15	8.28E-15	3.61E-16	-6.56E-15	-7.39E-15	-6.47E-15	-6.60E-15	-4.29E-15	-6.43E-15	-7.07E-16	-4.56E-15	6.02E-15	-6.10E-15	-2.32E-16	-6.48E-15	-8.22E-15	1.11E-15	-1.34E-15	6.94E-15	8.50E-15	4.10E-15	1.43E-14	9.47E-15	1.40E-14	1.04E-14
-5.65E-15	8.10E-15	2.46E-16	-6.43E-15	-6.99E-15	-5.89E-15	-6.06E-15	-3.43E-15	-6.16E-15	-6.06E-16	-4.29E-15	6.23E-15	-5.99E-15	-1.21E-16	-6.01E-15	-8.05E-15	1.43E-15	-9.46E-16	7.32E-15	8.96E-15	4.40E-15	1.48E-14	9.99E-15	1.39E-14	1.05E-14
-5.83E-15	7.91E-15	1.14E-16	-6.26E-15	-6.57E-15	-5.28E-15	-5.50E-15	-2.55E-15	-5.87E-15	-5.02E-16	-4.00E-15	6.43E-15	-5.88E-15	-9.36E-18	-5.55E-15	-7.88E-15	1.73E-15	-5.42E-16	7.69E-15	9.40E-15	4.69E-15	1.53E-14	1.05E-14	1.38E-14	1.05E-14
-5.99E-15	7.71E-15	-3.27E-17	-6.07E-15	-6.15E-15	-4.63E-15	-4.93E-15	-1.65E-15	-5.55E-15	-3.94E-16	-3.71E-15	6.64E-15	-5.78E-15	1.04E-16	-5.08E-15	-7.73E-15	2.02E-15	-1.31E-16	8.05E-15	9.82E-15	4.97E-15	1.57E-14	1.09E-14	1.37E-14	1.05E-14
-6.12E-15	7.51E-15	-1.90E-16	-5.83E-15	-5.71E-15	-3.95E-15	-4.34E-15	-7.47E-16	-5.22E-15	-2.78E-16	-3.41E-15	6.84E-15	-5.69E-15	2.20E-16	-4.63E-15	-7.58E-15	2.28E-15	2.87E-16	8.40E-15	1.02E-14	5.26E-15	1.61E-14	1.14E-14	1.36E-14	1.04E-14
-6.24E-15	7.31E-15	-3.54E-16	-5.57E-15	-5.27E-15	-3.23E-15	-3.73E-15	1.55E-16	-4.88E-15	-1.55E-16	-3.10E-15	7.04E-15	-5.61E-15	3.40E-16	-4.18E-15	-7.43E-15	2.52E-15	7.11E-16	8.75E-15	1.06E-14	5.53E-15	1.65E-14	1.18E-14	1.34E-14	1.04E-14
-6.33E-15	7.10E-15	-5.23E-16	-5.28E-15	-4.82E-15	-2.49E-15	-3.12E-15	1.05E-15	-4.52E-15	-2.25E-17	-2.79E-15	7.24E-15	-5.53E-15	4.64E-16	-3.74E-15	-7.29E-15	2.75E-15	1.14E-15	9.09E-15	1.09E-14	5.80E-15	1.68E-14	1.22E-14	1.33E-14	1.03E-14
-6.40E-15	6.90E-15	-6.93E-16	-4.95E-15	-4.37E-15	-1.72E-15	-2.49E-15	1.93E-15	-4.14E-15	1.21E-16	-2.47E-15	7.43E-15	-5.46E-15	5.93E-16	-3.30E-15	-7.15E-15	2.95E-15	1.58E-15	9.42E-15	1.13E-14	6.07E-15	1.71E-14	1.26E-14	1.32E-14	1.01E-14
-6.45E-15	6.70E-15	-8.63E-16	-4.59E-15	-3.91E-15	-9.30E-16	-1.86E-15	2.79E-15	-3.76E-15	2.76E-16	-2.16E-15	7.62E-15	-5.39E-15	7.27E-16	-2.88E-15	-7.00E-15	3.13E-15	2.01E-15	9.75E-15	1.16E-14	6.32E-15	1.74E-14	1.29E-14	1.30E-14	1.00E-14
-6.47E-15	6.51E-15	-1.03E-15	-4.21E-15	-3.45E-15	-1.23E-16	-1.23E-15	3.62E-15	-3.37E-15	4.41E-16	-1.84E-15	7.81E-15	-5.33E-15	8.65E-16	-2.46E-15	-6.86E-15	3.29E-15	2.45E-15	1.01E-14	1.19E-14	6.57E-15	1.76E-14	1.32E-14	1.29E-14	9.85E-15
-6.47E-15	6.31E-15	-1.19E-15	-3.80E-15	-2.99E-15	6.99E-16	-5.94E-16	4.42E-15	-2.98E-15	6.18E-16	-1.54E-15	7.99E-15	-5.28E-15	1.01E-15	-2.06E-15	-6.71E-15	3.43E-15	2.89E-15	1.04E-14	1.22E-14	6.81E-15	1.78E-14	1.35E-14	1.28E-14	9.68E-15
-6.44E-15	6.12E-15	-1.34E-15	-3.37E-15	-2.53E-15	1.53E-15	4.26E-17	5.17E-15	-2.57E-15	8.07E-16	-1.24E-15	8.16E-15	-5.23E-15	1.16E-15	-1.66E-15	-6.55E-15	3.54E-15	3.32E-15	1.07E-14	1.25E-14	7.04E-15	1.80E-14	1.37E-14	1.28E-14	9.50E-15
-6.40E-15	5.94E-15	-1.49E-15	-2.92E-15	-2.07E-15	2.38E-15	6.76E-16	5.89E-15	-2.17E-15	1.01E-15	-9.50E-16	8.32E-15	-5.19E-15	1.31E-15	-1.29E-15	-6.39E-15	3.63E-15	3.75E-15	1.10E-14	1.28E-14	7.25E-15	1.82E-14	1.39E-14	1.27E-14	9.32E-15
-6.34E-15	5.76E-15	-1.63E-15	-2.45E-15	-1.62E-15	3.22E-15	1.30E-15	6.55E-15	-1.77E-15	1.22E-15	-6.77E-16	8.48E-15	-5.15E-15	1.46E-15	-9.25E-16	-6.22E-15	3.69E-15	4.17E-15	1.12E-14	1.30E-14	7.46E-15	1.83E-14	1.41E-14	1.27E-14	9.14E-15
-6.26E-15	5.58E-15	-1.75E-15	-1.97E-15	-1.16E-15	4.07E-15	1.93E-15	7.16E-15	-1.37E-15	1.43E-15	-4.19E-16	8.62E-15	-5.13E-15	1.62E-15	-5.78E-16	-6.04E-15	3.73E-15	4.58E-15	1.15E-14	1.33E-14	7.64E-15	1.84E-14	1.42E-14	1.27E-14	8.95E-15
-6.17E-15	5.40E-15	-1.87E-15	-1.48E-15	-7.19E-16	4.92E-15	2.54E-15	7.71E-15	-9.82E-16	1.66E-15	-1.80E-16	8.74E-15	-5.11E-15	1.79E-15	-2.47E-16	-5.84E-15	3.74E-15	4.98E-15	1.17E-14	1.35E-14	7.81E-15	1.85E-14	1.44E-14	1.27E-14	8.76E-15
-6.06E-15	5.22E-15	-1.98E-15	-9.85E-16	-2.80E-16	5.77E-15	3.14E-15	8.20E-15	-5.98E-16	1.88E-15	3.68E-17	8.85E-15	-5.10E-15	1.95E-15	6.85E-17	-5.64E-15	3.72E-15	5.36E-15	1.19E-14	1.38E-14	7.96E-15	1.86E-14	1.44E-14	1.28E-14	8.57E-15
-5.95E-15	5.05E-15	-2.08E-15	-4.82E-16	1.51E-16	6.61E-15	3.73E-15	8.63E-15	-2.22E-16	2.12E-15	2.30E-16	8.94E-15	-5.10E-15	2.11E-15	3.67E-16	-5.42E-15	3.68E-15	5.72E-15	1.21E-14	1.40E-14	8.09E-15	1.86E-14	1.45E-14	1.28E-14	8.37E-15
-5.83E-15	4.87E-15	-2.18E-15	2.09E-17	5.72E-16	7.45E-15	4.31E-15	8.99E-15	1.41E-16	2.35E-15	3.96E-16	9.02E-15	-5.10E-15	2.27E-15	6.47E-16	-5.19E-15	3.60E-15	6.06E-15	1.23E-14	1.43E-14	8.20E-15	1.86E-14	1.45E-14	1.29E-14	8.18E-15
-5.71E-15	4.68E-15	-2.27E-15	5.21E-16	9.83E-16	8.28E-15	4.87E-15	9.29E-15	4.90E-16	2.58E-15	5.33E-16	9.07E-15	-5.12E-15	2.42E-15	9.09E-16	-4.94E-15	3.50E-15	6.37E-15	1.24E-14	1.45E-14	8.29E-15	1.86E-14	1.45E-14	1.30E-14	7.99E-15
-5.59E-15	4.49E-15	-2.36E-15	1.02E-15	1.38E-15	9.09E-15	5.41E-15	9.52E-15	8.23E-16	2.80E-15	6.37E-16	9.09E-15	-5.15E-15	2.57E-15	1.15E-15	-4.68E-15	3.38E-15	6.66E-15	1.25E-14	1.47E-14	8.35E-15	1.86E-14	1.44E-14	1.31E-14	7.79E-15
-5.47E-15	4.30E-15	-2.45E-15	1.50E-15	1.77E-15	9.89E-15	5.94E-15	9.68E-15	1.14E-15	3.02E-15	7.07E-16	9.09E-15	-5.19E-15	2.71E-15	1.38E-15	-4.40E-15	3.22E-15	6.91E-15	1.26E-14	1.49E-14	8.39E-15	1.85E-14	1.43E-14	1.33E-14	7.60E-15
-5.36E-15	4.09E-15	-2.54E-15	1.98E-15	2.15E-15	1.07E-14	6.45E-15	9.77E-15	1.43E-15	3.22E-15	7.40E-16	9.06E-15	-5.24E-15	2.84E-15	1.59E-15	-4.10E-15	3.05E-15	7.14E-15	1.26E-14	1.51E-14	8.40E-15	1.84E-14	1.41E-14	1.34E-14	7.39E-15
-5.27E-15	3.87E-15	-2.64E-15	2.44E-15	2.51E-15	1.15E-14	6.93E-15	9.80E-15	1.71E-15	3.41E-15	7.34E-16	9.00E-15	-5.31E-15	2.96E-15	1.77E-15	-3.79E-15	2.84E-15	7.33E-15	1.26E-14	1.53E-14	8.39E-15	1.83E-14	1.39E-14	1.36E-14	7.18E-15
-5.19E-15	3.64E-15	-2.75E-15	2.88E-15	2.86E-15	1.22E-14	7.40E-15	9.76E-15	1.96E-15	3.58E-15	6.90E-16	8.90E-15	-5.40E-15	3.06E-15	1.95E-15	-3.47E-15	2.62E-15	7.48E-15	1.25E-14	1.54E-14	8.34E-15	1.82E-14	1.37E-14	1.37E-14	6.96E-15
-5.13E-15	3.40E-15	-2.87E-15	3.31E-15	3.19E-15	1.29E-14	7.85E-15	9.67E-15	2.19E-15	3.73E-15	6.04E-16	8.77E-15	-5.50E-15	3.14E-15	2.10E-15	-3.13E-15	2.37E-15	7.59E-15	1.25E-14	1.55E-14	8.27E-15	1.80E-14	1.35E-14	1.38E-14	6.73E-15
-5.08E-15	3.14E-15	-3.01E-15	3.72E-15	3.51E-15	1.37E-14	8.27E-15	9.52E-15	2.40E-15	3.86E-15	4.78E-16	8.61E-15	-5.61E-15	3.20E-15	2.23E-15	-2.77E-15	2.11E-15	7.67E-15	1.23E-14	1.57E-14	8.17E-15	1.78E-14	1.31E-14	1.40E-14	6.48E-15
-5.07E-15	2.86E-15	-3.17E-15	4.10E-15	3.82E-15	1.44E-14	8.67E-15	9.31E-15	2.58E-15	3.96E-15	3.10E-16	8.40E-15	-5.75E-15	3.24E-15	2.35E-15	-2.40E-15	1.83E-15	7.70E-15	1.21E-14	1.58E-14	8.04E-15	1.76E-14	1.28E-14	1.41E-14	6.21E-15
-5.07E-15	2.57E-15	-3.34E-15	4.46E-15	4.11E-15	1.50E-14	9.06E-15	9.05E-15	2.74E-15	4.02E-15	9.92E-17	8.16E-15	-5.91E-15	3.25E-15	2.46E-15	-2.02E-15	1.53E-15	7.68E-15	1.19E-14	1.58E-14	7.88E-15	1.74E-14	1.24E-14	1.41E-14	5.93E-15
-5.11E-15	2.25E-15	-3.54E-15	4.80E-15	4.39E-15	1.57E-14	9.41E-15	8.74E-15	2.87E-15	4.06E-15	-1.53E-16	7.87E-15	-6.08E-15	3.23E-15	2.55E-15	-1.62E-15	1.22E-15	7.63E-15	1.17E-14	1.59E-14	7.69E-15	1.71E-14	1.20E-14	1.42E-14	5.63E-15
-5.18E-15	1.92E-15	-3.77E-15	5.11E-15	4.65E-15	1.63E-14	9.75E-15	8.39E-15	2.98E-15	4.06E-15	-4.45E-16	7.55E-15	-6.28E-15	3.19E-15	2.62E-15	-1.21E-15	9.05E-16	7.53E-15	1.14E-14	1.59E-14	7.47E-15	1.68E-14	1.15E-14	1.42E-14	5.31E-15
-5.28E-15	1.57E-15	-4.02E-15	5.39E-15	4.90E-15	1.69E-14	1.01E-14	8.00E-15	3.06E-15	4.02E-15	-7.76E-16	7.19E-15	-6.50E-15	3.11E-15	2.69E-15	-7.97E-16	5.83E-16	7.40E-15	1.11E-14	1.59E-14	7.23E-15	1.64E-14	1.10E-14	1.42E-14	4.96E-15
-5.41E-15	1.20E-15	-4.30E-15	5.65E-15	5.14E-15	1.75E-14	1.04E-14	7.58E-15	3.12E-15	3.94E-15	-1.14E-15	6.78E-15	-6.74E-15	3.00E-15	2.74E-15	-3.71E-16	2.58E-16	7.22E-15	1.07E-14	1.59E-14	6.96E-15	1.61E-14	1.05E-14	1.42E-14	4.59E-15
-5.57E-15	8.12E-16	-4.61E-15	5.88E-15	5.37E-15	1.80E-14	1.06E-14	7.13E-15	3.15E-15	3.82E-15	-1.55E-15	6.34E-15	-7.00E-15	2.86E-15	2.79E-15	6.44E-17	-6.49E-17	7.00E-15	1.03E-14	1.58E-14	6.67E-15	1.57E-14	9.88E-15	1.41E-14	4.20E-15
-5.77E-15	4.08E-16	-4.94E-15	6.09E-15	5.58E-15	1.85E-14	1.09E-14	6.66E-15	3.17E-15	3.67E-15	-1.99E-15	5.86E-15	-7.28E-15	2.69E-15	2.83E-15	5.06E-16	-3.83E-16	6.74E-15	9.85E-15	1.57E-14	6.36E-15	1.52E-14	9.28E-15	1.39E-14	3.78E-15
-5.99E-15	-9.44E-18	-5.31E-15	6.27E-15	5.79E-15	1.90E-14	1.11E-14	6.17E-15	3.16E-15	3.47E-15	-2.46E-15	5.35E-15	-7.58E-15	2.48E-15	2.86E-15	9.52E-16	-6.93E-16	6.45E-15	9.39E-15	1.56E-14	6.02E-15	1.48E-14	8.66E-15	1.38E-14	3.33E-15
-6.25E-15	-4.40E-16	-5.70E-15	6.43E-15	5.98E-15	1.94E-14	1.13E-14	5.67E-15	3.13E-15	3.23E-15	-2.96E-15	4.80E-15	-7.90E-15	2.23E-15	2.89E-15	1.40E-15	-9.91E-16	6.12E-15	8.91E-15	1.54E-14	5.67E-15	1.43E-14	8.01E-15	1.35E-14	2.86E-15
-6.54E-15	-8.81E-16	-6.12E-15	6.56E-15	6.16E-15	1.98E-14	1.15E-14	5.16E-15	3.08E-15	2.95E-15	-3.48E-15	4.22E-15	-8.24E-15	1.95E-15	2.91E-15	1.86E-15	-1.27E-15	5.77E-15	8.41E-15	1.53E-14	5.31E-15	1.37E-14	7.35E-15	1.32E-14	2.37E-15
-6.86E-15	-1.33E-15	-6.57E-15	6.68E-15	6.34E-15	2.02E-14	1.17E-14	4.65E-15	3.02E-15	2.63E-15	-4.03E-15	3.62E-15	-8.60E-15	1.64E-15	2.94E-15	2.32E-15	-1.54E-15	5.39E-15	7.89E-15	1.50E-14	4.93E-15	1.32E-14	6.67E-15	1.29E-14	1.85E-15
-7.21E-15	-1.78E-15	-7.04E-15	6.77E-15	6.51E-15	2.06E-14	1.18E-14	4.15E-15	2.94E-15	2.27E-15	-4.59E-15	2.99E-15	-8.97E-15	1.30E-15	2.97E-15	2.78E-15	-1.78E-15	4.98E-15	7.36E-15	1.48E-14	4.53E-15	1.26E-14	5.97E-15	1.25E-14	1.30E-15
-7.58E-15	-2.24E-15	-7.52E-15	6.85E-15	6.67E-15	2.08E-14	1.19E-14	3.65E-15	2.84E-15	1.88E-15	-5.17E-15	2.34E-15	-9.35E-15	9.25E-16	2.99E-15	3.23E-15	-1.99E-15	4.55E-15	6.82E-15	1.45E-14	4.13E-15	1.20E-14	5.28E-15	1.21E-14	7.36E-16
-7.97E-15	-2.70E-15	-8.03E-15	6.91E-15	6.82E-15	2.11E-14	1.21E-14	3.16E-15	2.73E-15	1.45E-15	-5.76E-15	1.66E-15	-9.75E-15	5.22E-16	3.03E-15	3.69E-15	-2.18E-15	4.11E-15	6.28E-15	1.42E-14	3.72E-15	1.13E-14	4.58E-15	1.16E-14	1.50E-16
-8.38E-15	-3.16E-15	-8.54E-15	6.95E-15	6.97E-15	2.13E-14	1.21E-14	2.69E-15	2.60E-15	9.90E-16	-6.35E-15	9.78E-16	-1.02E-14	9.19E-17	3.07E-15	4.14E-15	-2.34E-15	3.65E-15	5.74E-15	1.39E-14	3.31E-15	1.06E-14	3.88E-15	1.11E-14	-4.52E-16
-8.81E-15	-3.61E-15	-9.07E-15	6.99E-15	7.11E-15	2.15E-14	1.22E-14	2.24E-15	2.47E-15	5.01E-16	-6.94E-15	2.81E-16	-1.06E-14	-3.62E-16	3.11E-15	4.58E-15	-2.47E-15	3.19E-15	5.21E-15	1.36E-14	2.90E-15	9.94E-15	3.19E-15	1.05E-14	-1.07E-15
-9.25E-15	-4.05E-15	-9.60E-15	7.01E-15	7.25E-15	2.16E-14	1.22E-14	1.81E-15	2.32E-15	-1.33E-17	-7.54E-15	-4.24E-16	-1.10E-14	-8.37E-16	3.17E-15	5.02E-15	-2.56E-15	2.72E-15	4.69E-15	1.32E-14	2.48E-15	9.22E-15	2.51E-15	9.89E-15	-1.70E-15
-9.70E-15	-4.47E-15	-1.01E-14	7.03E-15	7.39E-15	2.17E-14	1.23E-14	1.40E-15	2.17E-15	-5.49E-16	-8.12E-15	-1.13E-15	-1.14E-14	-1.33E-15	3.23E-15	5.45E-15	-2.61E-15	2.24E-15	4.19E-15	1.29E-14	2.07E-15	8.48E-15	1.85E-15	9.24E-15	-2.34E-15
-1.02E-14	-4.88E-15	-1.06E-14	7.03E-15	7.52E-15	2.17E-14	1.23E-14	1.03E-15	2.01E-15	-1.10E-15	-8.69E-15	-1.84E-15	-1.18E-14	-1.84E-15	3.30E-15	5.87E-15	-2.63E-15	1.77E-15	3.71E-15	1.25E-14	1.65E-15	7.72E-15	1.21E-15	8.56E-15	-2.98E-15
-1.06E-14	-5.28E-15	-1.12E-14	7.04E-15	7.64E-15	2.16E-14	1.22E-14	6.85E-16	1.85E-15	-1.67E-15	-9.25E-15	-2.54E-15	-1.22E-14	-2.36E-15	3.39E-15	6.27E-15	-2.61E-15	1.30E-15	3.25E-15	1.21E-14	1.25E-15	6.95E-15	5.88E-16	7.86E-15	-3.63E-15
-1.11E-14	-5.64E-15	-1.17E-14	7.04E-15	7.76E-15	2.16E-14	1.22E-14	3.74E-16	1.68E-15	-2.25E-15	-9.79E-15	-3.22E-15	-1.26E-14	-2.89E-15	3.48E-15	6.66E-15	-2.56E-15	8.45E-16	2.81E-15	1.17E-14	8.48E-16	6.17E-15	-1.52E-18	7.13E-15	-4.28E-15
-1.15E-14	-5.99E-15	-1.21E-14	7.03E-15	7.88E-15	2.14E-14	1.21E-14	9.71E-17	1.50E-15	-2.83E-15	-1.03E-14	-3.90E-15	-1.30E-14	-3.42E-15	3.59E-15	7.04E-15	-2.47E-15	3.99E-16	2.41E-15	1.13E-14	4.55E-16	5.38E-15	-5.59E-16	6.40E-15	-4.92E-15
-1.20E-14	-6.31E-15	-1.26E-14	7.03E-15	7.99E-15	2.12E-14	1.20E-14	-1.44E-16	1.33E-15	-3.42E-15	-1.08E-14	-4.56E-15	-1.34E-14	-3.96E-15	3.71E-15	7.40E-15	-2.34E-15	-3.46E-17	2.04E-15	1.09E-14	6.99E-17	4.59E-15	-1.08E-15	5.65E-15	-5.56E-15
-1.24E-14	-6.59E-15	-1.30E-14	7.02E-15	8.09E-15	2.10E-14	1.19E-14	-3.49E-16	1.15E-15	-4.00E-15	-1.13E-14	-5.19E-15	-1.37E-14	-4.49E-15	3.84E-15	7.74E-15	-2.19E-15	-4.51E-16	1.71E-15	1.05E-14	-3.05E-16	3.80E-15	-1.56E-15	4.90E-15	-6.18E-15
-1.28E-14	-6.85E-15	-1.34E-14	7.02E-15	8.19E-15	2.07E-14	1.17E-14	-5.16E-16	9.75E-16	-4.57E-15	-1.17E-14	-5.80E-15	-1.40E-14	-5.01E-15	3.98E-15	8.06E-15	-2.00E-15	-8.48E-16	1.41E-15	1.01E-14	-6.70E-16	3.01E-15	-2.00E-15	4.16E-15	-6.79E-15
-1.32E-14	-7.07E-15	-1.37E-14	7.02E-15	8.28E-15	2.04E-14	1.16E-14	-6.45E-16	8.01E-16	-5.13E-15	-1.21E-14	-6.38E-15	-1.43E-14	-5.53E-15	4.13E-15	8.36E-15	-1.78E-15	-1.22E-15	1.15E-15	9.67E-15	-1.02E-15	2.24E-15	-2.39E-15	3.42E-15	-7.39E-15
-1.36E-14	-7.26E-15	-1.40E-14	7.01E-15	8.36E-15	2.00E-14	1.14E-14	-7.36E-16	6.29E-16	-5.67E-15	-1.24E-14	-6.93E-15	-1.46E-14	-6.02E-15	4.29E-15	8.64E-15	-1.54E-15	-1.58E-15	9.35E-16	9.30E-15	-1.37E-15	1.48E-15	-2.74E-15	2.70E-15	-7.96E-15
-1.39E-14	-7.40E-15	-1.42E-14	7.01E-15	8.43E-15	1.96E-14	1.11E-14	-7.88E-16	4.61E-16	-6.19E-15	-1.27E-14	-7.44E-15	-1.48E-14	-6.50E-15	4.46E-15	8.90E-15	-1.27E-15	-1.91E-15	7.60E-16	8.95E-15	-1.70E-15	7.33E-16	-3.04E-15	2.00E-15	-8.51E-15
-1.42E-14	-7.52E-15	-1.44E-14	7.01E-15	8.50E-15	1.91E-14	1.09E-14	-8.03E-16	2.94E-16	-6.68E-15	-1.29E-14	-7.92E-15	-1.50E-14	-6.96E-15	4.64E-15	9.13E-15	-9.91E-16	-2.21E-15	6.26E-16	8.61E-15	-2.02E-15	1.06E-17	-3.29E-15	1.32E-15	-9.04E-15
-1.45E-14	-7.59E-15	-1.46E-14	7.02E-15	8.55E-15	1.86E-14	1.06E-14	-7.82E-16	1.31E-16	-7.15E-15	-1.32E-14	-8.35E-15	-1.51E-14	-7.39E-15	4.82E-15	9.34E-15	-6.93E-16	-2.50E-15	5.31E-16	8.30E-15	-2.33E-15	-6.86E-16	-3.49E-15	6.78E-16	-9.53E-15
-1.48E-14	-7.62E-15	-1.46E-14	7.02E-15	8.60E-15	1.81E-14	1.03E-14	-7.26E-16	-2.93E-17	-7.58E-15	-1.33E-14	-8.75E-15	-1.52E-14	-7.80E-15	5.01E-15	9.51E-15	-3.86E-16	-2.75E-15	4.75E-16	8.02E-15	-2.63E-15	-1.35E-15	-3.65E-15	6.63E-17	-1.00E-14
-1.50E-14	-7.62E-15	-1.47E-14	7.02E-15	8.63E-15	1.75E-14	9.93E-15	-6.35E-16	-1.85E-16	-7.97E-15	-1.34E-14	-9.11E-15	-1.53E-14	-8.18E-15	5.20E-15	9.67E-15	-7.26E-17	-2.99E-15	4.57E-16	7.76E-15	-2.91E-15	-1.99E-15	-3.75E-15	-5.07E-16	-1.04E-14
-1.52E-14	-7.58E-15	-1.46E-14	7.03E-15	8.64E-15	1.68E-14	9.56E-15	-5.10E-16	-3.37E-16	-8.32E-15	-1.35E-14	-9.42E-15	-1.53E-14	-8.52E-15	5.40E-15	9.79E-15	2.42E-16	-3.20E-15	4.74E-16	7.54E-15	-3.20E-15	-2.59E-15	-3.81E-15	-1.04E-15	-1.09E-14
-1.53E-14	-7.50E-15	-1.45E-14	7.03E-15	8.65E-15	1.62E-14	9.17E-15	-3.52E-16	-4.85E-16	-8.63E-15	-1.35E-14	-9.69E-15	-1.52E-14	-8.84E-15	5.59E-15	9.89E-15	5.52E-16	-3.38E-15	5.25E-16	7.35E-15	-3.47E-15	-3.14E-15	-3.82E-15	-1.53E-15	-1.12E-14
-1.55E-14	-7.38E-15	-1.43E-14	7.03E-15	8.63E-15	1.55E-14	8.75E-15	-1.64E-16	-6.26E-16	-8.89E-15	-1.34E-14	-9.92E-15	-1.51E-14	-9.11E-15	5.79E-15	9.96E-15	8.56E-16	-3.54E-15	6.07E-16	7.19E-15	-3.73E-15	-3.65E-15	-3.79E-15	-1.97E-15	-1.16E-14
-1.55E-14	-7.23E-15	-1.41E-14	7.03E-15	8.61E-15	1.49E-14	8.31E-15	5.41E-17	-7.62E-16	-9.11E-15	-1.34E-14	-1.01E-14	-1.50E-14	-9.35E-15	5.98E-15	1.00E-14	1.15E-15	-3.68E-15	7.17E-16	7.07E-15	-3.99E-15	-4.11E-15	-3.71E-15	-2.37E-15	-1.19E-14
-1.56E-14	-7.05E-15	-1.38E-14	7.03E-15	8.56E-15	1.42E-14	7.84E-15	2.99E-16	-8.92E-16	-9.29E-15	-1.32E-14	-1.02E-14	-1.48E-14	-9.56E-15	6.16E-15	1.00E-14	1.42E-15	-3.81E-15	8.52E-16	6.99E-15	-4.24E-15	-4.53E-15	-3.60E-15	-2.71E-15	-1.22E-14
-1.56E-14	-6.85E-15	-1.35E-14	7.02E-15	8.50E-15	1.35E-14	7.36E-15	5.69E-16	-1.02E-15	-9.41E-15	-1.30E-14	-1.03E-14	-1.45E-14	-9.73E-15	6.34E-15	1.00E-14	1.67E-15	-3.91E-15	1.01E-15	6.94E-15	-4.48E-15	-4.89E-15	-3.45E-15	-3.01E-15	-1.24E-14
-1.55E-14	-6.61E-15	-1.31E-14	7.01E-15	8.43E-15	1.28E-14	6.85E-15	8.64E-16	-1.14E-15	-9.49E-15	-1.28E-14	-1.04E-14	-1.42E-14	-9.86E-15	6.51E-15	9.98E-15	1.90E-15	-4.00E-15	1.18E-15	6.92E-15	-4.72E-15	-5.21E-15	-3.27E-15	-3.27E-15	-1.26E-14
-1.55E-14	-6.35E-15	-1.26E-14	7.00E-15	8.34E-15	1.21E-14	6.34E-15	1.18E-15	-1.25E-15	-9.51E-15	-1.25E-14	-1.04E-14	-1.39E-14	-9.95E-15	6.68E-15	9.93E-15	2.10E-15	-4.08E-15	1.37E-15	6.94E-15	-4.95E-15	-5.46E-15	-3.07E-15	-3.47E-15	-1.28E-14
-1.54E-14	-6.06E-15	-1.21E-14	6.98E-15	8.23E-15	1.14E-14	5.82E-15	1.52E-15	-1.36E-15	-9.49E-15	-1.22E-14	-1.04E-14	-1.35E-14	-1.00E-14	6.83E-15	9.86E-15	2.27E-15	-4.14E-15	1.57E-15	7.00E-15	-5.18E-15	-5.66E-15	-2.83E-15	-3.63E-15	-1.30E-14
-1.52E-14	-5.76E-15	-1.16E-14	6.96E-15	8.11E-15	1.07E-14	5.28E-15	1.88E-15	-1.46E-15	-9.42E-15	-1.19E-14	-1.04E-14	-1.31E-14	-1.00E-14	6.97E-15	9.76E-15	2.40E-15	-4.19E-15	1.78E-15	7.10E-15	-5.41E-15	-5.81E-15	-2.58E-15	-3.75E-15	-1.31E-14
-1.50E-14	-5.44E-15	-1.10E-14	6.93E-15	7.98E-15	1.01E-14	4.75E-15	2.25E-15	-1.55E-15	-9.31E-15	-1.15E-14	-1.03E-14	-1.26E-14	-1.00E-14	7.10E-15	9.65E-15	2.51E-15	-4.22E-15	2.00E-15	7.22E-15	-5.62E-15	-5.90E-15	-2.31E-15	-3.83E-15	-1.32E-14
-1.48E-14	-5.11E-15	-1.03E-14	6.90E-15	7.83E-15	9.48E-15	4.21E-15	2.65E-15	-1.64E-15	-9.15E-15	-1.11E-14	-1.02E-14	-1.21E-14	-1.00E-14	7.22E-15	9.53E-15	2.57E-15	-4.25E-15	2.21E-15	7.38E-15	-5.84E-15	-5.93E-15	-2.02E-15	-3.87E-15	-1.33E-14
-1.46E-14	-4.76E-15	-9.67E-15	6.86E-15	7.68E-15	8.90E-15	3.68E-15	3.05E-15	-1.72E-15	-8.95E-15	-1.06E-14	-1.01E-14	-1.15E-14	-9.93E-15	7.33E-15	9.39E-15	2.60E-15	-4.27E-15	2.43E-15	7.57E-15	-6.05E-15	-5.91E-15	-1.73E-15	-3.87E-15	-1.33E-14
-1.43E-14	-4.41E-15	-8.98E-15	6.82E-15	7.51E-15	8.37E-15	3.16E-15	3.47E-15	-1.79E-15	-8.70E-15	-1.01E-14	-9.91E-15	-1.09E-14	-9.84E-15	7.42E-15	9.25E-15	2.59E-15	-4.28E-15	2.64E-15	7.79E-15	-6.25E-15	-5.83E-15	-1.42E-15	-3.85E-15	-1.34E-14
-1.40E-14	-4.05E-15	-8.26E-15	6.77E-15	7.34E-15	7.88E-15	2.65E-15	3.90E-15	-1.85E-15	-8.42E-15	-9.65E-15	-9.73E-15	-1.03E-14	-9.73E-15	7.50E-15	9.10E-15	2.55E-15	-4.28E-15	2.85E-15	8.03E-15	-6.44E-15	-5.70E-15	-1.12E-15	-3.80E-15	-1.34E-14
-1.37E-14	-3.69E-15	-7.52E-15	6.72E-15	7.17E-15	7.45E-15	2.15E-15	4.33E-15	-1.91E-15	-8.10E-15	-9.13E-15	-9.54E-15	-9.66E-15	-9.60E-15	7.57E-15	8.95E-15	2.47E-15	-4.28E-15	3.06E-15	8.30E-15	-6.63E-15	-5.51E-15	-8.08E-16	-3.72E-15	-1.34E-14
-1.33E-14	-3.34E-15	-6.76E-15	6.68E-15	7.00E-15	7.07E-15	1.68E-15	4.78E-15	-1.95E-15	-7.75E-15	-8.60E-15	-9.33E-15	-9.00E-15	-9.45E-15	7.63E-15	8.81E-15	2.37E-15	-4.27E-15	3.25E-15	8.59E-15	-6.80E-15	-5.28E-15	-5.04E-16	-3.63E-15	-1.33E-14
-1.29E-14	-2.98E-15	-6.00E-15	6.63E-15	6.83E-15	6.75E-15	1.24E-15	5.23E-15	-1.98E-15	-7.37E-15	-8.05E-15	-9.11E-15	-8.32E-15	-9.29E-15	7.68E-15	8.67E-15	2.23E-15	-4.25E-15	3.43E-15	8.90E-15	-6.97E-15	-4.99E-15	-2.03E-16	-3.53E-15	-1.33E-14
-1.25E-14	-2.64E-15	-5.23E-15	6.58E-15	6.66E-15	6.49E-15	8.22E-16	5.69E-15	-2.00E-15	-6.97E-15	-7.49E-15	-8.87E-15	-7.63E-15	-9.12E-15	7.72E-15	8.54E-15	2.06E-15	-4.23E-15	3.60E-15	9.23E-15	-7.13E-15	-4.66E-15	8.97E-17	-3.41E-15	-1.32E-14
-1.20E-14	-2.30E-15	-4.47E-15	6.53E-15	6.51E-15	6.29E-15	4.43E-16	6.15E-15	-2.01E-15	-6.54E-15	-6.93E-15	-8.64E-15	-6.94E-15	-8.94E-15	7.75E-15	8.42E-15	1.87E-15	-4.20E-15	3.76E-15	9.57E-15	-7.27E-15	-4.29E-15	3.74E-16	-3.30E-15	-1.32E-14
-1.16E-14	-1.98E-15	-3.71E-15	6.49E-15	6.36E-15	6.17E-15	1.04E-16	6.62E-15	-2.01E-15	-6.10E-15	-6.36E-15	-8.39E-15	-6.23E-15	-8.75E-15	7.78E-15	8.33E-15	1.66E-15	-4.16E-15	3.91E-15	9.92E-15	-7.41E-15	-3.87E-15	6.47E-16	-3.18E-15	-1.31E-14
-1.11E-14	-1.67E-15	-2.96E-15	6.46E-15	6.23E-15	6.11E-15	-1.91E-16	7.08E-15	-1.99E-15	-5.64E-15	-5.79E-15	-8.14E-15	-5.54E-15	-8.57E-15	7.81E-15	8.25E-15	1.44E-15	-4.11E-15	4.05E-15	1.03E-14	-7.52E-15	-3.42E-15	9.09E-16	-3.07E-15	-1.30E-14
-1.06E-14	-1.38E-15	-2.23E-15	6.44E-15	6.13E-15	6.12E-15	-4.39E-16	7.55E-15	-1.95E-15	-5.17E-15	-5.22E-15	-7.90E-15	-4.84E-15	-8.38E-15	7.84E-15	8.20E-15	1.22E-15	-4.05E-15	4.17E-15	1.06E-14	-7.62E-15	-2.94E-15	1.16E-15	-2.96E-15	-1.29E-14
-1.00E-14	-1.11E-15	-1.51E-15	6.42E-15	6.04E-15	6.20E-15	-6.37E-16	8.02E-15	-1.90E-15	-4.70E-15	-4.65E-15	-7.65E-15	-4.16E-15	-8.20E-15	7.86E-15	8.18E-15	9.84E-16	-3.98E-15	4.29E-15	1.10E-14	-7.70E-15	-2.42E-15	1.40E-15	-2.86E-15	-1.27E-14
-9.47E-15	-8.60E-16	-8.23E-16	6.43E-15	5.98E-15	6.35E-15	-7.81E-16	8.48E-15	-1.83E-15	-4.23E-15	-4.10E-15	-7.41E-15	-3.49E-15	-8.02E-15	7.89E-15	8.19E-15	7.56E-16	-3.90E-15	4.40E-15	1.14E-14	-7.77E-15	-1.88E-15	1.62E-15	-2.78E-15	-1.26E-14
-8.90E-15	-6.31E-16	-1.57E-16	6.45E-15	5.95E-15	6.57E-15	-8.70E-16	8.94E-15	-1.75E-15	-3.77E-15	-3.55E-15	-7.18E-15	-2.84E-15	-7.85E-15	7.93E-15	8.24E-15	5.35E-16	-3.80E-15	4.49E-15	1.18E-14	-7.81E-15	-1.32E-15	1.83E-15	-2.71E-15	-1.24E-14
-8.30E-15	-4.27E-16	4.81E-16	6.49E-15	5.95E-15	6.86E-15	-9.01E-16	9.39E-15	-1.65E-15	-3.31E-15	-3.01E-15	-6.95E-15	-2.21E-15	-7.69E-15	7.98E-15	8.33E-15	3.29E-16	-3.69E-15	4.59E-15	1.21E-14	-7.83E-15	-7.32E-16	2.03E-15	-2.67E-15	-1.23E-14
-7.70E-15	-2.47E-16	1.09E-15	6.55E-15	5.99E-15	7.20E-15	-8.75E-16	9.84E-15	-1.53E-15	-2.86E-15	-2.48E-15	-6.74E-15	-1.60E-15	-7.54E-15	8.04E-15	8.46E-15	1.43E-16	-3.56E-15	4.67E-15	1.25E-14	-7.83E-15	-1.32E-16	2.22E-15	-2.64E-15	-1.21E-14
-7.07E-15	-9.14E-17	1.66E-15	6.64E-15	6.07E-15	7.61E-15	-7.89E-16	1.03E-14	-1.39E-15	-2.43E-15	-1.96E-15	-6.53E-15	-1.02E-15	-7.41E-15	8.11E-15	8.63E-15	-1.93E-17	-3.41E-15	4.76E-15	1.28E-14	-7.80E-15	4.79E-16	2.40E-15	-2.64E-15	-1.19E-14
-6.43E-15	3.86E-17	2.20E-15	6.75E-15	6.18E-15	8.08E-15	-6.44E-16	1.07E-14	-1.23E-15	-2.02E-15	-1.46E-15	-6.33E-15	-4.63E-16	-7.29E-15	8.20E-15	8.85E-15	-1.52E-16	-3.24E-15	4.84E-15	1.32E-14	-7.75E-15	1.10E-15	2.58E-15	-2.66E-15	-1.17E-14
-5.77E-15	1.44E-16	2.71E-15	6.88E-15	6.34E-15	8.59E-15	-4.42E-16	1.11E-14	-1.05E-15	-1.63E-15	-9.76E-16	-6.15E-15	6.01E-17	-7.18E-15	8.31E-15	9.12E-15	-2.50E-16	-3.05E-15	4.93E-15	1.35E-14	-7.67E-15	1.72E-15	2.74E-15	-2.70E-15	-1.14E-14
-5.11E-15	2.23E-16	3.18E-15	7.05E-15	6.54E-15	9.15E-15	-1.81E-16	1.15E-14	-8.55E-16	-1.27E-15	-5.05E-16	-5.98E-15	5.51E-16	-7.09E-15	8.44E-15	9.43E-15	-3.09E-16	-2.85E-15	5.02E-15	1.38E-14	-7.57E-15	2.34E-15	2.90E-15	-2.76E-15	-1.12E-14
-4.43E-15	2.78E-16	3.62E-15	7.24E-15	6.78E-15	9.75E-15	1.35E-16	1.19E-14	-6.38E-16	-9.39E-16	-5.11E-17	-5.82E-15	1.01E-15	-7.01E-15	8.59E-15	9.78E-15	-3.24E-16	-2.61E-15	5.11E-15	1.41E-14	-7.45E-15	2.96E-15	3.06E-15	-2.85E-15	-1.09E-14
-3.73E-15	3.07E-16	4.02E-15	7.47E-15	7.07E-15	1.04E-14	5.05E-16	1.23E-14	-4.02E-16	-6.42E-16	3.86E-16	-5.68E-15	1.43E-15	-6.94E-15	8.77E-15	1.02E-14	-2.92E-16	-2.36E-15	5.21E-15	1.44E-14	-7.30E-15	3.58E-15	3.21E-15	-2.97E-15	-1.06E-14
-3.03E-15	3.12E-16	4.38E-15	7.73E-15	7.40E-15	1.10E-14	9.25E-16	1.27E-14	-1.46E-16	-3.81E-16	8.06E-16	-5.56E-15	1.83E-15	-6.90E-15	8.98E-15	1.06E-14	-2.09E-16	-2.08E-15	5.33E-15	1.47E-14	-7.13E-15	4.18E-15	3.37E-15	-3.10E-15	-1.03E-14
-2.32E-15	2.93E-16	4.72E-15	8.02E-15	7.77E-15	1.17E-14	1.39E-15	1.30E-14	1.28E-16	-1.57E-16	1.21E-15	-5.46E-15	2.19E-15	-6.86E-15	9.21E-15	1.11E-14	-7.40E-17	-1.78E-15	5.44E-15	1.49E-14	-6.93E-15	4.78E-15	3.53E-15	-3.26E-15	-9.97E-15
-1.60E-15	2.54E-16	5.02E-15	8.34E-15	8.18E-15	1.24E-14	1.90E-15	1.34E-14	4.21E-16	2.72E-17	1.60E-15	-5.37E-15	2.52E-15	-6.83E-15	9.48E-15	1.17E-14	1.15E-16	-1.46E-15	5.58E-15	1.52E-14	-6.71E-15	5.36E-15	3.69E-15	-3.43E-15	-9.61E-15
-8.81E-16	1.96E-16	5.29E-15	8.69E-15	8.64E-15	1.31E-14	2.45E-15	1.37E-14	7.32E-16	1.70E-16	1.97E-15	-5.30E-15	2.82E-15	-6.82E-15	9.77E-15	1.23E-14	3.59E-16	-1.11E-15	5.72E-15	1.54E-14	-6.47E-15	5.92E-15	3.86E-15	-3.62E-15	-9.23E-15
-1.54E-16	1.18E-16	5.54E-15	9.08E-15	9.13E-15	1.38E-14	3.04E-15	1.40E-14	1.06E-15	2.69E-16	2.33E-15	-5.25E-15	3.10E-15	-6.81E-15	1.01E-14	1.29E-14	6.58E-16	-7.47E-16	5.88E-15	1.56E-14	-6.21E-15	6.47E-15	4.04E-15	-3.83E-15	-8.82E-15
5.74E-16	2.27E-17	5.76E-15	9.49E-15	9.66E-15	1.45E-14	3.65E-15	1.43E-14	1.40E-15	3.24E-16	2.67E-15	-5.22E-15	3.35E-15	-6.81E-15	1.04E-14	1.35E-14	1.01E-15	-3.60E-16	6.05E-15	1.58E-14	-5.94E-15	6.99E-15	4.22E-15	-4.05E-15	-8.39E-15
1.30E-15	-8.78E-17	5.96E-15	9.93E-15	1.02E-14	1.52E-14	4.28E-15	1.46E-14	1.76E-15	3.35E-16	2.99E-15	-5.21E-15	3.57E-15	-6.82E-15	1.08E-14	1.42E-14	1.42E-15	4.41E-17	6.23E-15	1.59E-14	-5.65E-15	7.49E-15	4.41E-15	-4.28E-15	-7.94E-15
2.03E-15	-2.12E-16	6.14E-15	1.04E-14	1.08E-14	1.59E-14	4.93E-15	1.48E-14	2.12E-15	2.99E-16	3.30E-15	-5.22E-15	3.78E-15	-6.82E-15	1.12E-14	1.49E-14	1.88E-15	4.64E-16	6.43E-15	1.61E-14	-5.35E-15	7.96E-15	4.61E-15	-4.51E-15	-7.46E-15
2.75E-15	-3.46E-16	6.30E-15	1.09E-14	1.14E-14	1.65E-14	5.59E-15	1.51E-14	2.50E-15	2.17E-16	3.60E-15	-5.25E-15	3.96E-15	-6.83E-15	1.17E-14	1.57E-14	2.39E-15	8.98E-16	6.64E-15	1.62E-14	-5.03E-15	8.41E-15	4.81E-15	-4.76E-15	-6.96E-15
3.47E-15	-4.89E-16	6.44E-15	1.14E-14	1.20E-14	1.72E-14	6.25E-15	1.53E-14	2.89E-15	9.00E-17	3.89E-15	-5.30E-15	4.13E-15	-6.84E-15	1.21E-14	1.64E-14	2.94E-15	1.34E-15	6.87E-15	1.63E-14	-4.71E-15	8.84E-15	5.03E-15	-5.00E-15	-6.45E-15
4.18E-15	-6.40E-16	6.57E-15	1.19E-14	1.27E-14	1.77E-14	6.91E-15	1.55E-14	3.28E-15	-8.26E-17	4.16E-15	-5.37E-15	4.29E-15	-6.84E-15	1.26E-14	1.72E-14	3.54E-15	1.79E-15	7.10E-15	1.64E-14	-4.39E-15	9.23E-15	5.25E-15	-5.25E-15	-5.92E-15
4.88E-15	-7.95E-16	6.69E-15	1.25E-14	1.33E-14	1.83E-14	7.55E-15	1.56E-14	3.68E-15	-3.00E-16	4.42E-15	-5.46E-15	4.44E-15	-6.84E-15	1.31E-14	1.80E-14	4.17E-15	2.25E-15	7.35E-15	1.65E-14	-4.06E-15	9.59E-15	5.48E-15	-5.50E-15	-5.37E-15
5.56E-15	-9.52E-16	6.81E-15	1.30E-14	1.40E-14	1.87E-14	8.19E-15	1.58E-14	4.08E-15	-5.59E-16	4.67E-15	-5.58E-15	4.59E-15	-6.83E-15	1.37E-14	1.87E-14	4.83E-15	2.71E-15	7.61E-15	1.65E-14	-3.73E-15	9.93E-15	5.71E-15	-5.74E-15	-4.80E-15
6.24E-15	-1.11E-15	6.92E-15	1.36E-14	1.46E-14	1.92E-14	8.79E-15	1.59E-14	4.47E-15	-8.59E-16	4.91E-15	-5.72E-15	4.73E-15	-6.82E-15	1.42E-14	1.95E-14	5.51E-15	3.17E-15	7.87E-15	1.66E-14	-3.41E-15	1.02E-14	5.95E-15	-5.98E-15	-4.23E-15
6.90E-15	-1.26E-15	7.03E-15	1.41E-14	1.53E-14	1.95E-14	9.37E-15	1.60E-14	4.87E-15	-1.20E-15	5.14E-15	-5.87E-15	4.87E-15	-6.78E-15	1.48E-14	2.02E-14	6.22E-15	3.62E-15	8.14E-15	1.66E-14	-3.09E-15	1.05E-14	6.19E-15	-6.21E-15	-3.65E-15
7.54E-15	-1.41E-15	7.15E-15	1.47E-14	1.59E-14	1.99E-14	9.92E-15	1.61E-14	5.26E-15	-1.57E-15	5.36E-15	-6.05E-15	5.02E-15	-6.74E-15	1.53E-14	2.09E-14	6.94E-15	4.07E-15	8.42E-15	1.66E-14	-2.77E-15	1.07E-14	6.43E-15	-6.43E-15	-3.06E-15
8.16E-15	-1.54E-15	7.27E-15	1.52E-14	1.65E-14	2.01E-14	1.04E-14	1.62E-14	5.64E-15	-1.98E-15	5.57E-15	-6.25E-15	5.18E-15	-6.67E-15	1.59E-14	2.16E-14	7.67E-15	4.50E-15	8.69E-15	1.66E-14	-2.47E-15	1.10E-14	6.68E-15	-6.64E-15	-2.48E-15
8.76E-15	-1.67E-15	7.40E-15	1.58E-14	1.71E-14	2.03E-14	1.09E-14	1.62E-14	6.01E-15	-2.42E-15	5.77E-15	-6.47E-15	5.35E-15	-6.59E-15	1.65E-14	2.23E-14	8.41E-15	4.92E-15	8.97E-15	1.66E-14	-2.18E-15	1.11E-14	6.92E-15	-6.83E-15	-1.89E-15
9.34E-15	-1.78E-15	7.54E-15	1.63E-14	1.77E-14	2.04E-14	1.13E-14	1.63E-14	6.36E-15	-2.88E-15	5.96E-15	-6.71E-15	5.53E-15	-6.49E-15	1.70E-14	2.29E-14	9.13E-15	5.33E-15	9.24E-15	1.65E-14	-1.90E-15	1.13E-14	7.15E-15	-7.01E-15	-1.31E-15
9.90E-15	-1.87E-15	7.69E-15	1.68E-14	1.82E-14	2.05E-14	1.16E-14	1.63E-14	6.71E-15	-3.37E-15	6.15E-15	-6.97E-15	5.73E-15	-6.36E-15	1.76E-14	2.35E-14	9.85E-15	5.71E-15	9.51E-15	1.65E-14	-1.63E-15	1.14E-14	7.38E-15	-7.17E-15	-7.44E-16
1.04E-14	-1.95E-15	7.85E-15	1.73E-14	1.87E-14	2.05E-14	1.19E-14	1.63E-14	7.03E-15	-3.88E-15	6.33E-15	-7.25E-15	5.94E-15	-6.22E-15	1.82E-14	2.41E-14	1.06E-14	6.07E-15	9.78E-15	1.64E-14	-1.39E-15	1.15E-14	7.60E-15	-7.32E-15	-1.88E-16
1.09E-14	-2.01E-15	8.03E-15	1.77E-14	1.92E-14	2.04E-14	1.22E-14	1.63E-14	7.33E-15	-4.40E-15	6.50E-15	-7.54E-15	6.18E-15	-6.05E-15	1.87E-14	2.46E-14	1.12E-14	6.40E-15	1.00E-14	1.63E-14	-1.16E-15	1.16E-14	7.81E-15	-7.45E-15	3.53E-16
1.14E-14	-2.04E-15	8.23E-15	1.82E-14	1.96E-14	2.03E-14	1.24E-14	1.62E-14	7.61E-15	-4.93E-15	6.66E-15	-7.86E-15	6.44E-15	-5.85E-15	1.92E-14	2.50E-14	1.19E-14	6.71E-15	1.03E-14	1.62E-14	-9.43E-16	1.16E-14	8.01E-15	-7.56E-15	8.72E-16
1.19E-14	-2.05E-15	8.44E-15	1.85E-14	1.99E-14	2.01E-14	1.25E-14	1.62E-14	7.87E-15	-5.47E-15	6.82E-15	-8.18E-15	6.72E-15	-5.63E-15	1.98E-14	2.54E-14	1.25E-14	6.99E-15	1.05E-14	1.61E-14	-7.47E-16	1.17E-14	8.18E-15	-7.65E-15	1.37E-15
1.23E-14	-2.03E-15	8.68E-15	1.89E-14	2.02E-14	1.99E-14	1.25E-14	1.61E-14	8.10E-15	-6.00E-15	6.96E-15	-8.52E-15	7.02E-15	-5.39E-15	2.02E-14	2.57E-14	1.31E-14	7.23E-15	1.07E-14	1.60E-14	-5.67E-16	1.17E-14	8.35E-15	-7.72E-15	1.83E-15
1.27E-14	-1.99E-15	8.94E-15	1.92E-14	2.05E-14	1.96E-14	1.25E-14	1.60E-14	8.29E-15	-6.53E-15	7.10E-15	-8.87E-15	7.35E-15	-5.11E-15	2.07E-14	2.60E-14	1.36E-14	7.45E-15	1.09E-14	1.59E-14	-4.02E-16	1.16E-14	8.49E-15	-7.78E-15	2.27E-15
1.30E-14	-1.92E-15	9.22E-15	1.95E-14	2.07E-14	1.92E-14	1.24E-14	1.59E-14	8.47E-15	-7.05E-15	7.23E-15	-9.24E-15	7.71E-15	-4.82E-15	2.11E-14	2.62E-14	1.41E-14	7.63E-15	1.11E-14	1.58E-14	-2.53E-16	1.16E-14	8.61E-15	-7.82E-15	2.67E-15
1.34E-14	-1.81E-15	9.52E-15	1.97E-14	2.08E-14	1.88E-14	1.23E-14	1.57E-14	8.61E-15	-7.56E-15	7.36E-15	-9.60E-15	8.08E-15	-4.49E-15	2.15E-14	2.63E-14	1.46E-14	7.77E-15	1.13E-14	1.57E-14	-1.18E-16	1.16E-14	8.71E-15	-7.84E-15	3.03E-15
1.37E-14	-1.68E-15	9.84E-15	1.99E-14	2.09E-14	1.84E-14	1.21E-14	1.56E-14	8.71E-15	-8.04E-15	7.47E-15	-9.98E-15	8.48E-15	-4.15E-15	2.19E-14	2.64E-14	1.50E-14	7.89E-15	1.15E-14	1.55E-14	4.40E-18	1.15E-14	8.79E-15	-7.84E-15	3.35E-15
1.40E-14	-1.52E-15	1.02E-14	2.00E-14	2.09E-14	1.79E-14	1.19E-14	1.54E-14	8.79E-15	-8.50E-15	7.58E-15	-1.04E-14	8.90E-15	-3.77E-15	2.22E-14	2.64E-14	1.54E-14	7.97E-15	1.16E-14	1.54E-14	1.16E-16	1.14E-14	8.84E-15	-7.82E-15	3.63E-15
1.43E-14	-1.32E-15	1.06E-14	2.01E-14	2.08E-14	1.74E-14	1.16E-14	1.52E-14	8.83E-15	-8.93E-15	7.68E-15	-1.07E-14	9.35E-15	-3.38E-15	2.25E-14	2.63E-14	1.57E-14	8.02E-15	1.17E-14	1.53E-14	2.18E-16	1.13E-14	8.87E-15	-7.79E-15	3.87E-15
1.45E-14	-1.10E-15	1.09E-14	2.01E-14	2.07E-14	1.69E-14	1.12E-14	1.50E-14	8.84E-15	-9.33E-15	7.77E-15	-1.11E-14	9.81E-15	-2.96E-15	2.27E-14	2.62E-14	1.59E-14	8.04E-15	1.18E-14	1.51E-14	3.14E-16	1.12E-14	8.87E-15	-7.74E-15	4.06E-15
1.47E-14	-8.41E-16	1.13E-14	2.01E-14	2.06E-14	1.63E-14	1.08E-14	1.48E-14	8.81E-15	-9.68E-15	7.85E-15	-1.15E-14	1.03E-14	-2.52E-15	2.29E-14	2.60E-14	1.61E-14	8.03E-15	1.19E-14	1.50E-14	4.05E-16	1.11E-14	8.85E-15	-7.68E-15	4.20E-15
1.49E-14	-5.57E-16	1.18E-14	2.00E-14	2.04E-14	1.57E-14	1.04E-14	1.45E-14	8.75E-15	-1.00E-14	7.93E-15	-1.18E-14	1.08E-14	-2.07E-15	2.31E-14	2.57E-14	1.63E-14	8.00E-15	1.20E-14	1.49E-14	4.94E-16	1.10E-14	8.81E-15	-7.60E-15	4.30E-15
1.51E-14	-2.45E-16	1.22E-14	1.99E-14	2.01E-14	1.51E-14	9.93E-15	1.42E-14	8.66E-15	-1.03E-14	8.00E-15	-1.22E-14	1.13E-14	-1.59E-15	2.32E-14	2.54E-14	1.64E-14	7.95E-15	1.21E-14	1.47E-14	5.83E-16	1.09E-14	8.74E-15	-7.51E-15	4.34E-15
1.52E-14	9.36E-17	1.27E-14	1.98E-14	1.98E-14	1.45E-14	9.44E-15	1.39E-14	8.54E-15	-1.05E-14	8.06E-15	-1.25E-14	1.18E-14	-1.10E-15	2.33E-14	2.51E-14	1.65E-14	7.87E-15	1.21E-14	1.46E-14	6.74E-16	1.07E-14	8.65E-15	-7.41E-15	4.34E-15
1.54E-14	4.56E-16	1.31E-14	1.96E-14	1.95E-14	1.39E-14	8.93E-15	1.36E-14	8.38E-15	-1.06E-14	8.11E-15	-1.29E-14	1.23E-14	-5.99E-16	2.33E-14	2.47E-14	1.65E-14	7.77E-15	1.21E-14	1.45E-14	7.70E-16	1.06E-14	8.53E-15	-7.30E-15	4.29E-15
1.55E-14	8.40E-16	1.36E-14	1.93E-14	1.91E-14	1.33E-14	8.40E-15	1.33E-14	8.20E-15	-1.07E-14	8.15E-15	-1.32E-14	1.28E-14	-8.44E-17	2.33E-14	2.42E-14	1.65E-14	7.66E-15	1.22E-14	1.44E-14	8.74E-16	1.05E-14	8.40E-15	-7.18E-15	4.19E-15
1.56E-14	1.24E-15	1.41E-14	1.90E-14	1.87E-14	1.27E-14	7.86E-15	1.29E-14	7.98E-15	-1.08E-14	8.19E-15	-1.35E-14	1.34E-14	4.39E-16	2.32E-14	2.37E-14	1.64E-14	7.54E-15	1.22E-14	1.44E-14	9.87E-16	1.04E-14	8.25E-15	-7.05E-15	4.04E-15
1.57E-14	1.66E-15	1.45E-14	1.87E-14	1.83E-14	1.21E-14	7.32E-15	1.26E-14	7.74E-15	-1.08E-14	8.23E-15	-1.37E-14	1.39E-14	9.70E-16	2.31E-14	2.32E-14	1.63E-14	7.41E-15	1.22E-14	1.43E-14	1.11E-15	1.03E-14	8.08E-15	-6.92E-15	3.85E-15
1.58E-14	2.10E-15	1.50E-14	1.84E-14	1.78E-14	1.15E-14	6.78E-15	1.22E-14	7.48E-15	-1.07E-14	8.26E-15	-1.40E-14	1.44E-14	1.51E-15	2.30E-14	2.27E-14	1.62E-14	7.28E-15	1.22E-14	1.43E-14	1.25E-15	1.02E-14	7.90E-15	-6.77E-15	3.62E-15
1.58E-14	2.54E-15	1.55E-14	1.80E-14	1.73E-14	1.10E-14	6.26E-15	1.17E-14	7.19E-15	-1.05E-14	8.28E-15	-1.42E-14	1.49E-14	2.04E-15	2.28E-14	2.21E-14	1.61E-14	7.15E-15	1.22E-14	1.43E-14	1.40E-15	1.01E-14	7.70E-15	-6.63E-15	3.35E-15
1.59E-14	2.99E-15	1.60E-14	1.76E-14	1.68E-14	1.04E-14	5.75E-15	1.13E-14	6.89E-15	-1.03E-14	8.30E-15	-1.44E-14	1.54E-14	2.58E-15	2.26E-14	2.16E-14	1.60E-14	7.02E-15	1.22E-14	1.43E-14	1.57E-15	9.96E-15	7.49E-15	-6.48E-15	3.04E-15
1.59E-14	3.45E-15	1.64E-14	1.72E-14	1.63E-14	9.88E-15	5.26E-15	1.08E-14	6.57E-15	-1.00E-14	8.32E-15	-1.45E-14	1.59E-14	3.11E-15	2.24E-14	2.10E-14	1.58E-14	6.89E-15	1.22E-14	1.43E-14	1.76E-15	9.88E-15	7.27E-15	-6.33E-15	2.69E-15
1.60E-14	3.90E-15	1.69E-14	1.68E-14	1.58E-14	9.37E-15	4.81E-15	1.04E-14	6.23E-15	-9.69E-15	8.34E-15	-1.46E-14	1.63E-14	3.64E-15	2.21E-14	2.04E-14	1.56E-14	6.78E-15	1.22E-14	1.43E-14	1.96E-15	9.80E-15	7.05E-15	-6.18E-15	2.31E-15
1.60E-14	4.35E-15	1.73E-14	1.63E-14	1.53E-14	8.90E-15	4.38E-15	9.89E-15	5.89E-15	-9.28E-15	8.36E-15	-1.47E-14	1.68E-14	4.15E-15	2.18E-14	1.98E-14	1.55E-14	6.68E-15	1.22E-14	1.44E-14	2.18E-15	9.74E-15	6.82E-15	-6.03E-15	1.90E-15
1.61E-14	4.80E-15	1.77E-14	1.59E-14	1.48E-14	8.45E-15	4.00E-15	9.39E-15	5.53E-15	-8.82E-15	8.38E-15	-1.48E-14	1.72E-14	4.66E-15	2.15E-14	1.92E-14	1.53E-14	6.60E-15	1.22E-14	1.45E-14	2.43E-15	9.69E-15	6.58E-15	-5.89E-15	1.47E-15
1.61E-14	5.23E-15	1.81E-14	1.54E-14	1.43E-14	8.03E-15	3.66E-15	8.88E-15	5.17E-15	-8.29E-15	8.40E-15	-1.48E-14	1.76E-14	5.15E-15	2.12E-14	1.87E-14	1.51E-14	6.53E-15	1.22E-14	1.46E-14	2.69E-15	9.66E-15	6.35E-15	-5.75E-15	1.01E-15
1.61E-14	5.65E-15	1.85E-14	1.50E-14	1.38E-14	7.65E-15	3.36E-15	8.36E-15	4.81E-15	-7.71E-15	8.42E-15	-1.48E-14	1.79E-14	5.63E-15	2.08E-14	1.81E-14	1.50E-14	6.49E-15	1.22E-14	1.48E-14	2.97E-15	9.63E-15	6.11E-15	-5.61E-15	5.43E-16
1.62E-14	6.05E-15	1.89E-14	1.45E-14	1.34E-14	7.30E-15	3.12E-15	7.83E-15	4.44E-15	-7.07E-15	8.44E-15	-1.47E-14	1.83E-14	6.09E-15	2.04E-14	1.76E-14	1.48E-14	6.47E-15	1.22E-14	1.50E-14	3.27E-15	9.62E-15	5.88E-15	-5.48E-15	5.79E-17
1.62E-14	6.43E-15	1.92E-14	1.41E-14	1.29E-14	6.98E-15	2.93E-15	7.30E-15	4.08E-15	-6.38E-15	8.47E-15	-1.46E-14	1.86E-14	6.53E-15	2.01E-14	1.71E-14	1.47E-14	6.48E-15	1.23E-14	1.52E-14	3.59E-15	9.63E-15	5.65E-15	-5.36E-15	-4.37E-16
1.62E-14	6.78E-15	1.95E-14	1.37E-14	1.25E-14	6.69E-15	2.79E-15	6.76E-15	3.73E-15	-5.65E-15	8.51E-15	-1.45E-14	1.88E-14	6.95E-15	1.97E-14	1.66E-14	1.46E-14	6.52E-15	1.23E-14	1.54E-14	3.93E-15	9.65E-15	5.43E-15	-5.24E-15	-9.36E-16
1.63E-14	7.11E-15	1.97E-14	1.32E-14	1.21E-14	6.44E-15	2.72E-15	6.22E-15	3.38E-15	-4.88E-15	8.55E-15	-1.43E-14	1.91E-14	7.34E-15	1.93E-14	1.62E-14	1.45E-14	6.58E-15	1.24E-14	1.57E-14	4.27E-15	9.68E-15	5.21E-15	-5.14E-15	-1.44E-15
1.63E-14	7.41E-15	1.99E-14	1.28E-14	1.17E-14	6.22E-15	2.70E-15	5.69E-15	3.05E-15	-4.07E-15	8.60E-15	-1.41E-14	1.93E-14	7.71E-15	1.89E-14	1.58E-14	1.44E-14	6.67E-15	1.25E-14	1.59E-14	4.64E-15	9.73E-15	5.00E-15	-5.04E-15	-1.94E-15
1.63E-14	7.67E-15	2.01E-14	1.25E-14	1.14E-14	6.04E-15	2.74E-15	5.16E-15	2.74E-15	-3.23E-15	8.66E-15	-1.39E-14	1.95E-14	8.05E-15	1.85E-14	1.54E-14	1.44E-14	6.80E-15	1.25E-14	1.62E-14	5.01E-15	9.79E-15	4.79E-15	-4.96E-15	-2.44E-15
1.63E-14	7.89E-15	2.02E-14	1.21E-14	1.11E-14	5.89E-15	2.84E-15	4.63E-15	2.44E-15	-2.37E-15	8.72E-15	-1.36E-14	1.96E-14	8.35E-15	1.82E-14	1.51E-14	1.43E-14	6.95E-15	1.26E-14	1.66E-14	5.39E-15	9.86E-15	4.60E-15	-4.89E-15	-2.93E-15
1.64E-14	8.08E-15	2.03E-14	1.18E-14	1.08E-14	5.77E-15	2.99E-15	4.12E-15	2.16E-15	-1.49E-15	8.80E-15	-1.33E-14	1.97E-14	8.63E-15	1.78E-14	1.49E-14	1.44E-14	7.13E-15	1.27E-14	1.69E-14	5.78E-15	9.94E-15	4.41E-15	-4.84E-15	-3.40E-15
1.64E-14	8.23E-15	2.04E-14	1.15E-14	1.06E-14	5.68E-15	3.21E-15	3.63E-15	1.90E-15	-5.95E-16	8.88E-15	-1.29E-14	1.98E-14	8.87E-15	1.75E-14	1.46E-14	1.44E-14	7.35E-15	1.28E-14	1.73E-14	6.17E-15	1.00E-14	4.23E-15	-4.80E-15	-3.87E-15
1.64E-14	8.33E-15	2.04E-14	1.12E-14	1.04E-14	5.63E-15	3.48E-15	3.15E-15	1.67E-15	3.04E-16	8.98E-15	-1.26E-14	1.99E-14	9.08E-15	1.71E-14	1.44E-14	1.44E-14	7.59E-15	1.30E-14	1.77E-14	6.57E-15	1.01E-14	4.05E-15	-4.77E-15	-4.31E-15
1.64E-14	8.39E-15	2.03E-14	1.09E-14	1.02E-14	5.60E-15	3.81E-15	2.69E-15	1.46E-15	1.20E-15	9.08E-15	-1.22E-14	1.99E-14	9.26E-15	1.68E-14	1.43E-14	1.45E-14	7.86E-15	1.31E-14	1.81E-14	6.96E-15	1.02E-14	3.89E-15	-4.76E-15	-4.73E-15
1.64E-14	8.41E-15	2.03E-14	1.07E-14	1.00E-14	5.60E-15	4.18E-15	2.26E-15	1.28E-15	2.10E-15	9.20E-15	-1.17E-14	1.99E-14	9.40E-15	1.65E-14	1.42E-14	1.46E-14	8.15E-15	1.32E-14	1.85E-14	7.36E-15	1.04E-14	3.73E-15	-4.77E-15	-5.14E-15
1.64E-14	8.38E-15	2.01E-14	1.05E-14	9.90E-15	5.63E-15	4.61E-15	1.86E-15	1.14E-15	2.98E-15	9.32E-15	-1.13E-14	1.99E-14	9.51E-15	1.63E-14	1.42E-14	1.48E-14	8.47E-15	1.33E-14	1.89E-14	7.75E-15	1.05E-14	3.58E-15	-4.79E-15	-5.51E-15
1.64E-14	8.31E-15	1.99E-14	1.03E-14	9.81E-15	5.69E-15	5.08E-15	1.49E-15	1.02E-15	3.84E-15	9.46E-15	-1.08E-14	1.99E-14	9.58E-15	1.60E-14	1.42E-14	1.49E-14	8.81E-15	1.35E-14	1.93E-14	8.13E-15	1.06E-14	3.44E-15	-4.83E-15	-5.86E-15
1.65E-14	8.19E-15	1.97E-14	1.02E-14	9.75E-15	5.77E-15	5.59E-15	1.14E-15	9.30E-16	4.68E-15	9.60E-15	-1.03E-14	1.98E-14	9.61E-15	1.58E-14	1.42E-14	1.51E-14	9.17E-15	1.36E-14	1.97E-14	8.50E-15	1.08E-14	3.30E-15	-4.89E-15	-6.18E-15
1.64E-14	8.03E-15	1.94E-14	1.01E-14	9.71E-15	5.88E-15	6.14E-15	8.36E-16	8.75E-16	5.48E-15	9.76E-15	-9.82E-15	1.98E-14	9.61E-15	1.56E-14	1.43E-14	1.53E-14	9.54E-15	1.37E-14	2.01E-14	8.86E-15	1.09E-14	3.16E-15	-4.97E-15	-6.48E-15
1.64E-14	7.82E-15	1.91E-14	1.00E-14	9.70E-15	6.01E-15	6.73E-15	5.65E-16	8.51E-16	6.25E-15	9.92E-15	-9.30E-15	1.97E-14	9.58E-15	1.55E-14	1.44E-14	1.55E-14	9.93E-15	1.39E-14	2.05E-14	9.20E-15	1.10E-14	3.02E-15	-5.07E-15	-6.75E-15
1.64E-14	7.57E-15	1.88E-14	9.98E-15	9.70E-15	6.17E-15	7.34E-15	3.32E-16	8.60E-16	6.98E-15	1.01E-14	-8.77E-15	1.96E-14	9.51E-15	1.54E-14	1.46E-14	1.57E-14	1.03E-14	1.40E-14	2.09E-14	9.54E-15	1.12E-14	2.89E-15	-5.18E-15	-6.98E-15
1.64E-14	7.28E-15	1.83E-14	9.95E-15	9.73E-15	6.34E-15	7.97E-15	1.37E-16	9.01E-16	7.67E-15	1.03E-14	-8.22E-15	1.95E-14	9.41E-15	1.53E-14	1.48E-14	1.60E-14	1.07E-14	1.41E-14	2.13E-14	9.85E-15	1.13E-14	2.76E-15	-5.31E-15	-7.19E-15
1.64E-14	6.95E-15	1.79E-14	9.95E-15	9.78E-15	6.53E-15	8.63E-15	-1.73E-17	9.75E-16	8.30E-15	1.04E-14	-7.67E-15	1.94E-14	9.27E-15	1.52E-14	1.50E-14	1.62E-14	1.12E-14	1.42E-14	2.16E-14	1.02E-14	1.15E-14	2.63E-15	-5.45E-15	-7.36E-15
1.63E-14	6.59E-15	1.74E-14	9.97E-15	9.84E-15	6.75E-15	9.30E-15	-1.32E-16	1.08E-15	8.88E-15	1.06E-14	-7.11E-15	1.92E-14	9.11E-15	1.52E-14	1.52E-14	1.65E-14	1.16E-14	1.43E-14	2.20E-14	1.04E-14	1.16E-14	2.50E-15	-5.61E-15	-7.51E-15
1.63E-14	6.19E-15	1.69E-14	1.00E-14	9.92E-15	6.98E-15	9.99E-15	-2.07E-16	1.22E-15	9.41E-15	1.08E-14	-6.54E-15	1.91E-14	8.92E-15	1.51E-14	1.55E-14	1.67E-14	1.20E-14	1.44E-14	2.23E-14	1.07E-14	1.17E-14	2.37E-15	-5.79E-15	-7.62E-15
1.62E-14	5.76E-15	1.63E-14	1.01E-14	1.00E-14	7.23E-15	1.07E-14	-2.42E-16	1.38E-15	9.88E-15	1.10E-14	-5.97E-15	1.89E-14	8.71E-15	1.52E-14	1.58E-14	1.70E-14	1.24E-14	1.45E-14	2.26E-14	1.09E-14	1.18E-14	2.24E-15	-5.98E-15	-7.71E-15
1.62E-14	5.30E-15	1.57E-14	1.01E-14	1.01E-14	7.50E-15	1.14E-14	-2.37E-16	1.58E-15	1.03E-14	1.12E-14	-5.41E-15	1.88E-14	8.47E-15	1.52E-14	1.61E-14	1.72E-14	1.28E-14	1.46E-14	2.28E-14	1.12E-14	1.19E-14	2.11E-15	-6.17E-15	-7.77E-15
1.61E-14	4.82E-15	1.51E-14	1.02E-14	1.02E-14	7.77E-15	1.21E-14	-1.94E-16	1.80E-15	1.06E-14	1.13E-14	-4.84E-15	1.86E-14	8.22E-15	1.53E-14	1.64E-14	1.75E-14	1.32E-14	1.47E-14	2.31E-14	1.14E-14	1.20E-14	1.98E-15	-6.38E-15	-7.80E-15
1.60E-14	4.32E-15	1.45E-14	1.03E-14	1.03E-14	8.07E-15	1.27E-14	-1.14E-16	2.05E-15	1.09E-14	1.15E-14	-4.27E-15	1.85E-14	7.94E-15	1.54E-14	1.67E-14	1.78E-14	1.36E-14	1.47E-14	2.33E-14	1.16E-14	1.21E-14	1.85E-15	-6.60E-15	-7.81E-15
1.59E-14	3.80E-15	1.38E-14	1.04E-14	1.04E-14	8.37E-15	1.34E-14	3.69E-19	2.33E-15	1.12E-14	1.17E-14	-3.71E-15	1.83E-14	7.65E-15	1.55E-14	1.71E-14	1.80E-14	1.40E-14	1.48E-14	2.34E-14	1.18E-14	1.22E-14	1.72E-15	-6.82E-15	-7.79E-15
1.59E-14	3.26E-15	1.32E-14	1.06E-14	1.06E-14	8.69E-15	1.41E-14	1.48E-16	2.63E-15	1.13E-14	1.19E-14	-3.16E-15	1.82E-14	7.35E-15	1.56E-14	1.74E-14	1.83E-14	1.44E-14	1.48E-14	2.36E-14	1.19E-14	1.23E-14	1.60E-15	-7.05E-15	-7.74E-15
1.58E-14	2.72E-15	1.25E-14	1.07E-14	1.07E-14	9.02E-15	1.47E-14	3.26E-16	2.95E-15	1.14E-14	1.20E-14	-2.61E-15	1.80E-14	7.04E-15	1.58E-14	1.77E-14	1.85E-14	1.48E-14	1.48E-14	2.37E-14	1.21E-14	1.23E-14	1.47E-15	-7.28E-15	-7.68E-15
1.57E-14	2.17E-15	1.18E-14	1.08E-14	1.08E-14	9.35E-15	1.53E-14	5.32E-16	3.30E-15	1.15E-14	1.22E-14	-2.07E-15	1.79E-14	6.73E-15	1.59E-14	1.81E-14	1.88E-14	1.51E-14	1.48E-14	2.37E-14	1.22E-14	1.24E-14	1.35E-15	-7.51E-15	-7.60E-15
1.55E-14	1.62E-15	1.11E-14	1.09E-14	1.09E-14	9.70E-15	1.59E-14	7.62E-16	3.66E-15	1.15E-14	1.23E-14	-1.54E-15	1.77E-14	6.41E-15	1.61E-14	1.84E-14	1.90E-14	1.55E-14	1.49E-14	2.38E-14	1.24E-14	1.24E-14	1.24E-15	-7.74E-15	-7.50E-15
1.54E-14	1.06E-15	1.03E-14	1.11E-14	1.11E-14	1.00E-14	1.64E-14	1.01E-15	4.04E-15	1.15E-14	1.25E-14	-1.02E-15	1.75E-14	6.09E-15	1.63E-14	1.87E-14	1.92E-14	1.58E-14	1.49E-14	2.38E-14	1.25E-14	1.24E-14	1.13E-15	-7.97E-15	-7.38E-15
1.53E-14	5.10E-16	9.63E-15	1.12E-14	1.12E-14	1.04E-14	1.70E-14	1.28E-15	4.44E-15	1.14E-14	1.26E-14	-5.05E-16	1.74E-14	5.78E-15	1.65E-14	1.90E-14	1.94E-14	1.61E-14	1.49E-14	2.37E-14	1.26E-14	1.24E-14	1.03E-15	-8.18E-15	-7.25E-15
1.52E-14	-3.20E-17	8.93E-15	1.13E-14	1.13E-14	1.08E-14	1.75E-14	1.57E-15	4.85E-15	1.12E-14	1.27E-14	-6.31E-18	1.72E-14	5.48E-15	1.67E-14	1.93E-14	1.96E-14	1.64E-14	1.49E-14	2.37E-14	1.27E-14	1.24E-14	9.36E-16	-8.39E-15	-7.11E-15
1.50E-14	-5.62E-16	8.23E-15	1.14E-14	1.15E-14	1.11E-14	1.79E-14	1.87E-15	5.27E-15	1.11E-14	1.28E-14	4.81E-16	1.70E-14	5.19E-15	1.69E-14	1.96E-14	1.98E-14	1.66E-14	1.48E-14	2.36E-14	1.28E-14	1.24E-14	8.54E-16	-8.59E-15	-6.95E-15
1.49E-14	-1.08E-15	7.54E-15	1.15E-14	1.16E-14	1.15E-14	1.83E-14	2.17E-15	5.70E-15	1.09E-14	1.29E-14	9.57E-16	1.69E-14	4.91E-15	1.71E-14	1.99E-14	2.00E-14	1.69E-14	1.48E-14	2.35E-14	1.29E-14	1.24E-14	7.86E-16	-8.78E-15	-6.78E-15
1.48E-14	-1.57E-15	6.87E-15	1.17E-14	1.17E-14	1.18E-14	1.87E-14	2.47E-15	6.14E-15	1.06E-14	1.30E-14	1.42E-15	1.67E-14	4.65E-15	1.73E-14	2.01E-14	2.01E-14	1.71E-14	1.48E-14	2.33E-14	1.30E-14	1.24E-14	7.32E-16	-8.95E-15	-6.61E-15
1.46E-14	-2.05E-15	6.22E-15	1.18E-14	1.18E-14	1.22E-14	1.91E-14	2.77E-15	6.59E-15	1.04E-14	1.30E-14	1.87E-15	1.65E-14	4.41E-15	1.75E-14	2.03E-14	2.03E-14	1.73E-14	1.48E-14	2.31E-14	1.31E-14	1.23E-14	6.94E-16	-9.10E-15	-6.43E-15
1.44E-14	-2.51E-15	5.58E-15	1.18E-14	1.19E-14	1.26E-14	1.94E-14	3.07E-15	7.04E-15	1.01E-14	1.31E-14	2.31E-15	1.63E-14	4.18E-15	1.77E-14	2.05E-14	2.04E-14	1.75E-14	1.49E-14	2.29E-14	1.33E-14	1.23E-14	6.73E-16	-9.23E-15	-6.24E-15
1.43E-14	-2.94E-15	4.98E-15	1.19E-14	1.21E-14	1.29E-14	1.96E-14	3.36E-15	7.49E-15	9.82E-15	1.31E-14	2.74E-15	1.61E-14	3.98E-15	1.79E-14	2.07E-14	2.05E-14	1.77E-14	1.49E-14	2.27E-14	1.34E-14	1.22E-14	6.72E-16	-9.34E-15	-6.05E-15
1.41E-14	-3.34E-15	4.39E-15	1.20E-14	1.22E-14	1.32E-14	1.99E-14	3.64E-15	7.94E-15	9.53E-15	1.32E-14	3.15E-15	1.59E-14	3.81E-15	1.81E-14	2.08E-14	2.06E-14	1.79E-14	1.49E-14	2.25E-14	1.35E-14	1.21E-14	6.90E-16	-9.43E-15	-5.86E-15
1.40E-14	-3.72E-15	3.84E-15	1.21E-14	1.23E-14	1.36E-14	2.00E-14	3.90E-15	8.40E-15	9.25E-15	1.32E-14	3.55E-15	1.57E-14	3.66E-15	1.82E-14	2.09E-14	2.07E-14	1.80E-14	1.49E-14	2.23E-14	1.36E-14	1.20E-14	7.29E-16	-9.49E-15	-5.66E-15
1.38E-14	-4.06E-15	3.32E-15	1.21E-14	1.24E-14	1.39E-14	2.02E-14	4.14E-15	8.85E-15	8.96E-15	1.32E-14	3.94E-15	1.54E-14	3.54E-15	1.83E-14	2.10E-14	2.08E-14	1.81E-14	1.50E-14	2.20E-14	1.38E-14	1.19E-14	7.89E-16	-9.53E-15	-5.47E-15
1.36E-14	-4.38E-15	2.83E-15	1.22E-14	1.25E-14	1.41E-14	2.03E-14	4.37E-15	9.29E-15	8.68E-15	1.31E-14	4.31E-15	1.52E-14	3.44E-15	1.85E-14	2.11E-14	2.09E-14	1.83E-14	1.51E-14	2.18E-14	1.39E-14	1.18E-14	8.72E-16	-9.54E-15	-5.27E-15
1.34E-14	-4.67E-15	2.37E-15	1.22E-14	1.26E-14	1.44E-14	2.04E-14	4.57E-15	9.73E-15	8.42E-15	1.31E-14	4.67E-15	1.49E-14	3.37E-15	1.86E-14	2.11E-14	2.09E-14	1.84E-14	1.51E-14	2.15E-14	1.41E-14	1.17E-14	9.77E-16	-9.52E-15	-5.08E-15
1.32E-14	-4.92E-15	1.95E-15	1.22E-14	1.27E-14	1.47E-14	2.04E-14	4.74E-15	1.02E-14	8.17E-15	1.31E-14	5.01E-15	1.46E-14	3.33E-15	1.86E-14	2.11E-14	2.09E-14	1.85E-14	1.52E-14	2.12E-14	1.42E-14	1.16E-14	1.10E-15	-9.48E-15	-4.89E-15
1.30E-14	-5.15E-15	1.56E-15	1.22E-14	1.27E-14	1.49E-14	2.04E-14	4.89E-15	1.06E-14	7.94E-15	1.30E-14	5.34E-15	1.43E-14	3.31E-15	1.87E-14	2.11E-14	2.09E-14	1.85E-14	1.54E-14	2.10E-14	1.44E-14	1.15E-14	1.25E-15	-9.41E-15	-4.71E-15
1.28E-14	-5.34E-15	1.21E-15	1.22E-14	1.28E-14	1.51E-14	2.03E-14	5.01E-15	1.10E-14	7.74E-15	1.29E-14	5.66E-15	1.40E-14	3.32E-15	1.87E-14	2.11E-14	2.09E-14	1.86E-14	1.55E-14	2.07E-14	1.46E-14	1.14E-14	1.43E-15	-9.31E-15	-4.52E-15
1.26E-14	-5.50E-15	8.89E-16	1.22E-14	1.29E-14	1.53E-14	2.02E-14	5.10E-15	1.14E-14	7.56E-15	1.28E-14	5.96E-15	1.37E-14	3.34E-15	1.87E-14	2.10E-14	2.09E-14	1.87E-14	1.57E-14	2.05E-14	1.48E-14	1.12E-14	1.62E-15	-9.19E-15	-4.34E-15
1.23E-14	-5.64E-15	6.05E-16	1.22E-14	1.29E-14	1.55E-14	2.01E-14	5.17E-15	1.17E-14	7.41E-15	1.27E-14	6.25E-15	1.34E-14	3.39E-15	1.86E-14	2.09E-14	2.08E-14	1.87E-14	1.58E-14	2.02E-14	1.50E-14	1.11E-14	1.84E-15	-9.03E-15	-4.16E-15
1.21E-14	-5.75E-15	3.54E-16	1.21E-14	1.30E-14	1.56E-14	1.99E-14	5.20E-15	1.21E-14	7.29E-15	1.26E-14	6.52E-15	1.30E-14	3.46E-15	1.86E-14	2.08E-14	2.07E-14	1.88E-14	1.60E-14	2.00E-14	1.51E-14	1.10E-14	2.07E-15	-8.85E-15	-3.98E-15
1.18E-14	-5.83E-15	1.35E-16	1.21E-14	1.30E-14	1.57E-14	1.98E-14	5.20E-15	1.24E-14	7.19E-15	1.25E-14	6.77E-15	1.26E-14	3.54E-15	1.85E-14	2.06E-14	2.06E-14	1.88E-14	1.62E-14	1.98E-14	1.53E-14	1.08E-14	2.33E-15	-8.65E-15	-3.81E-15
1.15E-14	-5.89E-15	-5.32E-17	1.20E-14	1.31E-14	1.57E-14	1.95E-14	5.18E-15	1.27E-14	7.13E-15	1.23E-14	7.01E-15	1.22E-14	3.64E-15	1.83E-14	2.05E-14	2.05E-14	1.88E-14	1.65E-14	1.95E-14	1.55E-14	1.07E-14	2.60E-15	-8.42E-15	-3.64E-15
1.12E-14	-5.93E-15	-2.13E-16	1.19E-14	1.31E-14	1.58E-14	1.93E-14	5.12E-15	1.30E-14	7.10E-15	1.22E-14	7.24E-15	1.18E-14	3.74E-15	1.82E-14	2.03E-14	2.04E-14	1.89E-14	1.67E-14	1.93E-14	1.57E-14	1.05E-14	2.89E-15	-8.17E-15	-3.47E-15
1.09E-14	-5.95E-15	-3.46E-16	1.18E-14	1.31E-14	1.58E-14	1.90E-14	5.04E-15	1.33E-14	7.10E-15	1.20E-14	7.45E-15	1.14E-14	3.86E-15	1.80E-14	2.01E-14	2.02E-14	1.89E-14	1.69E-14	1.92E-14	1.59E-14	1.03E-14	3.19E-15	-7.90E-15	-3.30E-15
1.06E-14	-5.95E-15	-4.54E-16	1.17E-14	1.30E-14	1.58E-14	1.87E-14	4.94E-15	1.35E-14	7.13E-15	1.18E-14	7.64E-15	1.10E-14	3.97E-15	1.77E-14	1.98E-14	2.00E-14	1.89E-14	1.72E-14	1.90E-14	1.60E-14	1.02E-14	3.50E-15	-7.61E-15	-3.13E-15
1.02E-14	-5.94E-15	-5.41E-16	1.16E-14	1.30E-14	1.57E-14	1.84E-14	4.81E-15	1.37E-14	7.18E-15	1.16E-14	7.82E-15	1.05E-14	4.08E-15	1.75E-14	1.96E-14	1.98E-14	1.89E-14	1.75E-14	1.88E-14	1.62E-14	1.00E-14	3.82E-15	-7.29E-15	-2.96E-15
9.81E-15	-5.91E-15	-6.09E-16	1.15E-14	1.29E-14	1.56E-14	1.80E-14	4.66E-15	1.38E-14	7.26E-15	1.14E-14	7.97E-15	1.00E-14	4.18E-15	1.72E-14	1.93E-14	1.95E-14	1.89E-14	1.77E-14	1.87E-14	1.64E-14	9.85E-15	4.15E-15	-6.97E-15	-2.78E-15
9.40E-15	-5.88E-15	-6.61E-16	1.14E-14	1.29E-14	1.55E-14	1.77E-14	4.49E-15	1.40E-14	7.36E-15	1.11E-14	8.12E-15	9.55E-15	4.28E-15	1.69E-14	1.90E-14	1.92E-14	1.90E-14	1.80E-14	1.86E-14	1.65E-14	9.68E-15	4.48E-15	-6.62E-15	-2.61E-15
8.98E-15	-5.84E-15	-7.00E-16	1.12E-14	1.28E-14	1.53E-14	1.73E-14	4.30E-15	1.40E-14	7.49E-15	1.09E-14	8.24E-15	9.05E-15	4.36E-15	1.65E-14	1.87E-14	1.89E-14	1.90E-14	1.82E-14	1.85E-14	1.66E-14	9.51E-15	4.81E-15	-6.26E-15	-2.42E-15
8.52E-15	-5.80E-15	-7.29E-16	1.10E-14	1.26E-14	1.51E-14	1.68E-14	4.09E-15	1.41E-14	7.62E-15	1.06E-14	8.35E-15	8.55E-15	4.42E-15	1.62E-14	1.84E-14	1.86E-14	1.90E-14	1.85E-14	1.83E-14	1.67E-14	9.35E-15	5.14E-15	-5.89E-15	-2.23E-15
8.05E-15	-5.75E-15	-7.50E-16	1.09E-14	1.25E-14	1.49E-14	1.64E-14	3.88E-15	1.41E-14	7.78E-15	1.03E-14	8.44E-15	8.04E-15	4.46E-15	1.58E-14	1.81E-14	1.82E-14	1.90E-14	1.88E-14	1.83E-14	1.68E-14	9.18E-15	5.47E-15	-5.51E-15	-2.04E-15
7.54E-15	-5.71E-15	-7.69E-16	1.07E-14	1.23E-14	1.47E-14	1.60E-14	3.65E-15	1.41E-14	7.94E-15	9.96E-15	8.52E-15	7.51E-15	4.48E-15	1.53E-14	1.78E-14	1.78E-14	1.90E-14	1.90E-14	1.82E-14	1.69E-14	9.01E-15	5.80E-15	-5.12E-15	-1.83E-15
7.02E-15	-5.66E-15	-7.87E-16	1.04E-14	1.21E-14	1.44E-14	1.55E-14	3.42E-15	1.40E-14	8.10E-15	9.62E-15	8.58E-15	6.98E-15	4.47E-15	1.49E-14	1.74E-14	1.74E-14	1.90E-14	1.92E-14	1.81E-14	1.69E-14	8.85E-15	6.12E-15	-4.72E-15	-1.62E-15
6.46E-15	-5.62E-15	-8.09E-16	1.02E-14	1.19E-14	1.41E-14	1.50E-14	3.18E-15	1.39E-14	8.27E-15	9.26E-15	8.62E-15	6.45E-15	4.43E-15	1.44E-14	1.71E-14	1.70E-14	1.90E-14	1.94E-14	1.80E-14	1.70E-14	8.69E-15	6.43E-15	-4.32E-15	-1.39E-15
5.89E-15	-5.59E-15	-8.36E-16	9.94E-15	1.16E-14	1.38E-14	1.45E-14	2.93E-15	1.37E-14	8.44E-15	8.88E-15	8.65E-15	5.90E-15	4.35E-15	1.40E-14	1.67E-14	1.65E-14	1.90E-14	1.96E-14	1.79E-14	1.70E-14	8.53E-15	6.73E-15	-3.91E-15	-1.14E-15
5.29E-15	-5.57E-15	-8.71E-16	9.66E-15	1.13E-14	1.35E-14	1.41E-14	2.69E-15	1.35E-14	8.60E-15	8.47E-15	8.66E-15	5.35E-15	4.24E-15	1.35E-14	1.64E-14	1.61E-14	1.90E-14	1.98E-14	1.78E-14	1.70E-14	8.38E-15	7.01E-15	-3.50E-15	-8.85E-16
4.67E-15	-5.56E-15	-9.17E-16	9.37E-15	1.10E-14	1.31E-14	1.36E-14	2.44E-15	1.32E-14	8.75E-15	8.05E-15	8.65E-15	4.80E-15	4.10E-15	1.29E-14	1.60E-14	1.56E-14	1.90E-14	1.99E-14	1.78E-14	1.69E-14	8.24E-15	7.29E-15	-3.08E-15	-6.09E-16
4.03E-15	-5.56E-15	-9.76E-16	9.06E-15	1.07E-14	1.28E-14	1.30E-14	2.20E-15	1.29E-14	8.89E-15	7.61E-15	8.64E-15	4.25E-15	3.91E-15	1.24E-14	1.56E-14	1.51E-14	1.89E-14	2.00E-14	1.77E-14	1.69E-14	8.10E-15	7.54E-15	-2.66E-15	-3.15E-16
3.37E-15	-5.57E-15	-1.05E-15	8.73E-15	1.03E-14	1.24E-14	1.25E-14	1.96E-15	1.26E-14	9.01E-15	7.14E-15	8.60E-15	3.69E-15	3.69E-15	1.19E-14	1.52E-14	1.45E-14	1.89E-14	2.01E-14	1.76E-14	1.68E-14	7.97E-15	7.79E-15	-2.24E-15	-6.97E-19
2.69E-15	-5.60E-15	-1.14E-15	8.38E-15	9.90E-15	1.20E-14	1.20E-14	1.72E-15	1.22E-14	9.12E-15	6.66E-15	8.56E-15	3.13E-15	3.42E-15	1.13E-14	1.49E-14	1.40E-14	1.89E-14	2.01E-14	1.75E-14	1.67E-14	7.85E-15	8.01E-15	-1.82E-15	3.33E-16
1.99E-15	-5.63E-15	-1.26E-15	8.00E-15	9.48E-15	1.16E-14	1.15E-14	1.49E-15	1.17E-14	9.21E-15	6.15E-15	8.50E-15	2.57E-15	3.12E-15	1.08E-14	1.45E-14	1.34E-14	1.89E-14	2.01E-14	1.74E-14	1.66E-14	7.75E-15	8.22E-15	-1.40E-15	6.85E-16
1.28E-15	-5.69E-15	-1.39E-15	7.61E-15	9.03E-15	1.12E-14	1.10E-14	1.27E-15	1.12E-14	9.27E-15	5.62E-15	8.43E-15	2.01E-15	2.77E-15	1.02E-14	1.41E-14	1.29E-14	1.89E-14	2.01E-14	1.72E-14	1.65E-14	7.65E-15	8.41E-15	-9.82E-16	1.06E-15
5.50E-16	-5.75E-15	-1.54E-15	7.21E-15	8.57E-15	1.08E-14	1.04E-14	1.04E-15	1.07E-14	9.32E-15	5.08E-15	8.35E-15	1.45E-15	2.39E-15	9.66E-15	1.37E-14	1.23E-14	1.89E-14	2.00E-14	1.71E-14	1.63E-14	7.57E-15	8.58E-15	-5.63E-16	1.45E-15
-1.86E-16	-5.83E-15	-1.72E-15	6.78E-15	8.08E-15	1.04E-14	9.90E-15	8.29E-16	1.01E-14	9.34E-15	4.52E-15	8.25E-15	8.91E-16	1.97E-15	9.10E-15	1.33E-14	1.18E-14	1.88E-14	1.99E-14	1.69E-14	1.62E-14	7.50E-15	8.74E-15	-1.44E-16	1.87E-15
-9.28E-16	-5.92E-15	-1.92E-15	6.33E-15	7.58E-15	9.95E-15	9.38E-15	6.18E-16	9.54E-15	9.34E-15	3.94E-15	8.15E-15	3.31E-16	1.52E-15	8.55E-15	1.29E-14	1.12E-14	1.88E-14	1.98E-14	1.67E-14	1.60E-14	7.45E-15	8.87E-15	2.73E-16	2.31E-15
-1.68E-15	-6.02E-15	-2.14E-15	5.87E-15	7.06E-15	9.54E-15	8.86E-15	4.10E-16	8.89E-15	9.31E-15	3.35E-15	8.04E-15	-2.29E-16	1.03E-15	8.01E-15	1.25E-14	1.07E-14	1.88E-14	1.96E-14	1.65E-14	1.58E-14	7.41E-15	8.99E-15	6.90E-16	2.77E-15
-2.42E-15	-6.13E-15	-2.38E-15	5.40E-15	6.54E-15	9.14E-15	8.35E-15	2.05E-16	8.21E-15	9.27E-15	2.75E-15	7.92E-15	-7.90E-16	5.21E-16	7.47E-15	1.21E-14	1.02E-14	1.87E-14	1.94E-14	1.63E-14	1.56E-14	7.40E-15	9.10E-15	1.11E-15	3.25E-15
-3.17E-15	-6.24E-15	-2.64E-15	4.91E-15	6.00E-15	8.75E-15	7.84E-15	1.87E-18	7.50E-15	9.20E-15	2.13E-15	7.80E-15	-1.35E-15	-1.59E-17	6.94E-15	1.17E-14	9.67E-15	1.87E-14	1.91E-14	1.61E-14	1.54E-14	7.40E-15	9.19E-15	1.52E-15	3.75E-15
-3.91E-15	-6.36E-15	-2.91E-15	4.41E-15	5.46E-15	8.36E-15	7.34E-15	-2.00E-16	6.76E-15	9.11E-15	1.52E-15	7.67E-15	-1.91E-15	-5.73E-16	6.42E-15	1.13E-14	9.18E-15	1.87E-14	1.88E-14	1.58E-14	1.52E-14	7.42E-15	9.26E-15	1.94E-15	4.27E-15
-4.64E-15	-6.48E-15	-3.20E-15	3.90E-15	4.92E-15	7.98E-15	6.85E-15	-4.03E-16	5.99E-15	9.01E-15	8.96E-16	7.54E-15	-2.46E-15	-1.15E-15	5.92E-15	1.09E-14	8.71E-15	1.86E-14	1.85E-14	1.55E-14	1.50E-14	7.46E-15	9.33E-15	2.35E-15	4.81E-15
-5.35E-15	-6.60E-15	-3.51E-15	3.37E-15	4.38E-15	7.61E-15	6.36E-15	-6.07E-16	5.21E-15	8.89E-15	2.77E-16	7.41E-15	-3.02E-15	-1.73E-15	5.43E-15	1.05E-14	8.27E-15	1.86E-14	1.81E-14	1.52E-14	1.48E-14	7.52E-15	9.38E-15	2.77E-15	5.37E-15
-6.05E-15	-6.72E-15	-3.82E-15	2.84E-15	3.84E-15	7.26E-15	5.89E-15	-8.15E-16	4.41E-15	8.76E-15	-3.38E-16	7.28E-15	-3.57E-15	-2.32E-15	4.96E-15	1.01E-14	7.85E-15	1.85E-14	1.77E-14	1.49E-14	1.45E-14	7.60E-15	9.42E-15	3.19E-15	5.94E-15
-6.73E-15	-6.83E-15	-4.13E-15	2.31E-15	3.30E-15	6.91E-15	5.42E-15	-1.03E-15	3.60E-15	8.62E-15	-9.45E-16	7.16E-15	-4.12E-15	-2.91E-15	4.50E-15	9.71E-15	7.45E-15	1.84E-14	1.73E-14	1.46E-14	1.43E-14	7.71E-15	9.46E-15	3.62E-15	6.52E-15
-7.38E-15	-6.93E-15	-4.45E-15	1.77E-15	2.78E-15	6.58E-15	4.97E-15	-1.25E-15	2.78E-15	8.47E-15	-1.54E-15	7.03E-15	-4.66E-15	-3.50E-15	4.06E-15	9.31E-15	7.09E-15	1.84E-14	1.69E-14	1.42E-14	1.41E-14	7.83E-15	9.49E-15	4.05E-15	7.11E-15
-8.00E-15	-7.02E-15	-4.76E-15	1.22E-15	2.27E-15	6.26E-15	4.53E-15	-1.48E-15	1.96E-15	8.33E-15	-2.12E-15	6.92E-15	-5.20E-15	-4.08E-15	3.64E-15	8.90E-15	6.76E-15	1.83E-14	1.65E-14	1.38E-14	1.39E-14	7.97E-15	9.52E-15	4.48E-15	7.72E-15
-8.59E-15	-7.09E-15	-5.06E-15	6.83E-16	1.78E-15	5.96E-15	4.11E-15	-1.72E-15	1.14E-15	8.19E-15	-2.68E-15	6.80E-15	-5.74E-15	-4.64E-15	3.25E-15	8.49E-15	6.46E-15	1.82E-14	1.60E-14	1.34E-14	1.38E-14	8.14E-15	9.54E-15	4.91E-15	8.32E-15
-9.15E-15	-7.14E-15	-5.35E-15	1.46E-16	1.31E-15	5.67E-15	3.70E-15	-1.97E-15	3.28E-16	8.05E-15	-3.21E-15	6.70E-15	-6.27E-15	-5.19E-15	2.87E-15	8.08E-15	6.20E-15	1.81E-14	1.56E-14	1.30E-14	1.36E-14	8.32E-15	9.56E-15	5.35E-15	8.93E-15
-9.66E-15	-7.17E-15	-5.62E-15	-3.85E-16	8.61E-16	5.39E-15	3.30E-15	-2.23E-15	-4.70E-16	7.92E-15	-3.72E-15	6.61E-15	-6.79E-15	-5.70E-15	2.51E-15	7.67E-15	5.97E-15	1.80E-14	1.51E-14	1.26E-14	1.34E-14	8.51E-15	9.59E-15	5.79E-15	9.54E-15
-1.01E-14	-7.17E-15	-5.87E-15	-9.08E-16	4.36E-16	5.12E-15	2.92E-15	-2.51E-15	-1.25E-15	7.81E-15	-4.19E-15	6.52E-15	-7.30E-15	-6.19E-15	2.18E-15	7.25E-15	5.78E-15	1.79E-14	1.46E-14	1.22E-14	1.33E-14	8.73E-15	9.61E-15	6.24E-15	1.01E-14
-1.05E-14	-7.14E-15	-6.10E-15	-1.42E-15	3.99E-17	4.87E-15	2.56E-15	-2.80E-15	-2.01E-15	7.71E-15	-4.62E-15	6.45E-15	-7.80E-15	-6.64E-15	1.87E-15	6.83E-15	5.62E-15	1.78E-14	1.42E-14	1.18E-14	1.32E-14	8.96E-15	9.63E-15	6.69E-15	1.07E-14
-1.09E-14	-7.08E-15	-6.29E-15	-1.92E-15	-3.26E-16	4.62E-15	2.21E-15	-3.11E-15	-2.74E-15	7.64E-15	-5.02E-15	6.39E-15	-8.29E-15	-7.04E-15	1.58E-15	6.41E-15	5.49E-15	1.76E-14	1.37E-14	1.13E-14	1.31E-14	9.20E-15	9.66E-15	7.14E-15	1.13E-14
-1.12E-14	-6.99E-15	-6.45E-15	-2.40E-15	-6.60E-16	4.39E-15	1.89E-15	-3.42E-15	-3.44E-15	7.58E-15	-5.37E-15	6.35E-15	-8.76E-15	-7.41E-15	1.32E-15	5.99E-15	5.39E-15	1.75E-14	1.33E-14	1.09E-14	1.30E-14	9.44E-15	9.69E-15	7.60E-15	1.19E-14
-1.15E-14	-6.86E-15	-6.56E-15	-2.86E-15	-9.60E-16	4.17E-15	1.58E-15	-3.76E-15	-4.10E-15	7.55E-15	-5.67E-15	6.32E-15	-9.23E-15	-7.72E-15	1.07E-15	5.56E-15	5.32E-15	1.73E-14	1.28E-14	1.05E-14	1.29E-14	9.70E-15	9.72E-15	8.05E-15	1.24E-14
-1.17E-14	-6.69E-15	-6.64E-15	-3.30E-15	-1.22E-15	3.95E-15	1.29E-15	-4.10E-15	-4.72E-15	7.55E-15	-5.92E-15	6.30E-15	-9.67E-15	-7.99E-15	8.53E-16	5.13E-15	5.28E-15	1.71E-14	1.24E-14	1.00E-14	1.29E-14	9.96E-15	9.75E-15	8.51E-15	1.30E-14
-1.19E-14	-6.48E-15	-6.67E-15	-3.71E-15	-1.45E-15	3.74E-15	1.02E-15	-4.46E-15	-5.30E-15	7.58E-15	-6.12E-15	6.30E-15	-1.01E-14	-8.20E-15	6.53E-16	4.70E-15	5.27E-15	1.70E-14	1.20E-14	9.62E-15	1.28E-14	1.02E-14	9.78E-15	8.96E-15	1.35E-14
-1.20E-14	-6.23E-15	-6.64E-15	-4.10E-15	-1.64E-15	3.54E-15	7.70E-16	-4.83E-15	-5.83E-15	7.63E-15	-6.27E-15	6.32E-15	-1.05E-14	-8.36E-15	4.75E-16	4.27E-15	5.28E-15	1.68E-14	1.16E-14	9.21E-15	1.28E-14	1.05E-14	9.82E-15	9.41E-15	1.39E-14
-1.20E-14	-5.93E-15	-6.57E-15	-4.46E-15	-1.79E-15	3.35E-15	5.41E-16	-5.20E-15	-6.31E-15	7.71E-15	-6.36E-15	6.35E-15	-1.09E-14	-8.45E-15	3.17E-16	3.85E-15	5.31E-15	1.66E-14	1.13E-14	8.80E-15	1.28E-14	1.07E-14	9.86E-15	9.85E-15	1.44E-14
-1.20E-14	-5.60E-15	-6.44E-15	-4.79E-15	-1.91E-15	3.16E-15	3.32E-16	-5.59E-15	-6.74E-15	7.82E-15	-6.39E-15	6.40E-15	-1.12E-14	-8.49E-15	1.79E-16	3.42E-15	5.35E-15	1.63E-14	1.09E-14	8.41E-15	1.28E-14	1.10E-14	9.89E-15	1.03E-14	1.48E-14
-1.19E-14	-5.22E-15	-6.25E-15	-5.08E-15	-1.99E-15	2.97E-15	1.43E-16	-5.98E-15	-7.11E-15	7.97E-15	-6.36E-15	6.46E-15	-1.16E-14	-8.47E-15	5.95E-17	2.99E-15	5.41E-15	1.61E-14	1.06E-14	8.03E-15	1.29E-14	1.12E-14	9.93E-15	1.07E-14	1.51E-14
-1.17E-14	-4.80E-15	-6.00E-15	-5.34E-15	-2.03E-15	2.78E-15	-2.56E-17	-6.38E-15	-7.42E-15	8.14E-15	-6.28E-15	6.54E-15	-1.19E-14	-8.39E-15	-4.19E-17	2.57E-15	5.48E-15	1.58E-14	1.03E-14	7.66E-15	1.29E-14	1.14E-14	9.96E-15	1.11E-14	1.54E-14
-1.15E-14	-4.33E-15	-5.69E-15	-5.57E-15	-2.03E-15	2.60E-15	-1.74E-16	-6.78E-15	-7.67E-15	8.33E-15	-6.14E-15	6.64E-15	-1.21E-14	-8.25E-15	-1.26E-16	2.16E-15	5.55E-15	1.56E-14	1.01E-14	7.31E-15	1.30E-14	1.16E-14	9.99E-15	1.16E-14	1.57E-14
-1.13E-14	-3.83E-15	-5.32E-15	-5.76E-15	-2.00E-15	2.42E-15	-3.03E-16	-7.17E-15	-7.86E-15	8.55E-15	-5.94E-15	6.75E-15	-1.24E-14	-8.05E-15	-1.95E-16	1.74E-15	5.63E-15	1.53E-14	9.90E-15	6.98E-15	1.30E-14	1.18E-14	1.00E-14	1.20E-14	1.59E-14
-1.09E-14	-3.29E-15	-4.89E-15	-5.91E-15	-1.93E-15	2.25E-15	-4.12E-16	-7.56E-15	-7.99E-15	8.79E-15	-5.68E-15	6.88E-15	-1.26E-14	-7.80E-15	-2.48E-16	1.34E-15	5.70E-15	1.50E-14	9.72E-15	6.67E-15	1.31E-14	1.19E-14	1.00E-14	1.23E-14	1.61E-14
-1.06E-14	-2.71E-15	-4.40E-15	-6.03E-15	-1.84E-15	2.07E-15	-5.02E-16	-7.94E-15	-8.07E-15	9.05E-15	-5.38E-15	7.02E-15	-1.28E-14	-7.49E-15	-2.88E-16	9.48E-16	5.78E-15	1.47E-14	9.57E-15	6.38E-15	1.32E-14	1.21E-14	1.00E-14	1.27E-14	1.62E-14
-1.01E-14	-2.09E-15	-3.86E-15	-6.10E-15	-1.71E-15	1.90E-15	-5.74E-16	-8.31E-15	-8.08E-15	9.32E-15	-5.02E-15	7.17E-15	-1.29E-14	-7.13E-15	-3.13E-16	5.66E-16	5.84E-15	1.43E-14	9.45E-15	6.10E-15	1.34E-14	1.21E-14	1.00E-14	1.30E-14	1.62E-14
-9.66E-15	-1.45E-15	-3.25E-15	-6.14E-15	-1.55E-15	1.73E-15	-6.28E-16	-8.66E-15	-8.03E-15	9.61E-15	-4.62E-15	7.33E-15	-1.30E-14	-6.72E-15	-3.28E-16	1.97E-16	5.90E-15	1.40E-14	9.36E-15	5.85E-15	1.35E-14	1.22E-14	1.00E-14	1.34E-14	1.62E-14
-9.14E-15	-7.70E-16	-2.60E-15	-6.14E-15	-1.37E-15	1.56E-15	-6.64E-16	-9.00E-15	-7.93E-15	9.90E-15	-4.18E-15	7.50E-15	-1.30E-14	-6.27E-15	-3.32E-16	-1.57E-16	5.94E-15	1.36E-14	9.30E-15	5.62E-15	1.36E-14	1.22E-14	1.00E-14	1.37E-14	1.61E-14
-8.57E-15	-6.64E-17	-1.89E-15	-6.11E-15	-1.17E-15	1.39E-15	-6.84E-16	-9.31E-15	-7.77E-15	1.02E-14	-3.70E-15	7.68E-15	-1.30E-14	-5.78E-15	-3.26E-16	-4.95E-16	5.97E-15	1.33E-14	9.26E-15	5.41E-15	1.37E-14	1.22E-14	9.99E-15	1.39E-14	1.60E-14
-7.97E-15	6.60E-16	-1.14E-15	-6.04E-15	-9.49E-16	1.22E-15	-6.89E-16	-9.60E-15	-7.56E-15	1.05E-14	-3.19E-15	7.87E-15	-1.30E-14	-5.25E-15	-3.12E-16	-8.15E-16	5.98E-15	1.29E-14	9.25E-15	5.23E-15	1.39E-14	1.22E-14	9.95E-15	1.42E-14	1.58E-14
-7.34E-15	1.40E-15	-3.42E-16	-5.93E-15	-7.10E-16	1.06E-15	-6.79E-16	-9.86E-15	-7.30E-15	1.08E-14	-2.65E-15	8.07E-15	-1.29E-14	-4.69E-15	-2.90E-16	-1.11E-15	5.98E-15	1.25E-14	9.26E-15	5.06E-15	1.40E-14	1.21E-14	9.89E-15	1.44E-14	1.56E-14
-6.67E-15	2.17E-15	4.94E-16	-5.79E-15	-4.57E-16	9.04E-16	-6.54E-16	-1.01E-14	-6.99E-15	1.11E-14	-2.09E-15	8.26E-15	-1.28E-14	-4.11E-15	-2.60E-16	-1.39E-15	5.95E-15	1.21E-14	9.29E-15	4.91E-15	1.42E-14	1.19E-14	9.81E-15	1.46E-14	1.53E-14
-5.99E-15	2.94E-15	1.36E-15	-5.61E-15	-1.93E-16	7.53E-16	-6.18E-16	-1.03E-14	-6.64E-15	1.13E-14	-1.51E-15	8.46E-15	-1.26E-14	-3.50E-15	-2.26E-16	-1.64E-15	5.90E-15	1.17E-14	9.34E-15	4.78E-15	1.43E-14	1.18E-14	9.72E-15	1.47E-14	1.50E-14
-5.28E-15	3.71E-15	2.26E-15	-5.40E-15	7.77E-17	6.11E-16	-5.70E-16	-1.04E-14	-6.25E-15	1.16E-14	-9.26E-16	8.66E-15	-1.24E-14	-2.87E-15	-1.87E-16	-1.86E-15	5.83E-15	1.13E-14	9.40E-15	4.67E-15	1.44E-14	1.16E-14	9.62E-15	1.49E-14	1.46E-14
-4.56E-15	4.49E-15	3.18E-15	-5.16E-15	3.53E-16	4.76E-16	-5.12E-16	-1.05E-14	-5.83E-15	1.18E-14	-3.38E-16	8.86E-15	-1.22E-14	-2.24E-15	-1.44E-16	-2.06E-15	5.73E-15	1.09E-14	9.47E-15	4.58E-15	1.46E-14	1.13E-14	9.49E-15	1.50E-14	1.42E-14
-3.83E-15	5.27E-15	4.11E-15	-4.90E-15	6.31E-16	3.51E-16	-4.45E-16	-1.06E-14	-5.38E-15	1.20E-14	2.45E-16	9.06E-15	-1.19E-14	-1.59E-15	-9.87E-17	-2.23E-15	5.62E-15	1.05E-14	9.55E-15	4.50E-15	1.47E-14	1.10E-14	9.35E-15	1.50E-14	1.37E-14
-3.10E-15	6.04E-15	5.05E-15	-4.60E-15	9.09E-16	2.37E-16	-3.71E-16	-1.06E-14	-4.90E-15	1.22E-14	8.18E-16	9.24E-15	-1.16E-14	-9.50E-16	-5.01E-17	-2.37E-15	5.48E-15	1.00E-14	9.64E-15	4.43E-15	1.48E-14	1.07E-14	9.20E-15	1.51E-14	1.32E-14
-2.37E-15	6.80E-15	6.00E-15	-4.29E-15	1.18E-15	1.36E-16	-2.90E-16	-1.06E-14	-4.41E-15	1.23E-14	1.37E-15	9.42E-15	-1.13E-14	-3.11E-16	5.25E-19	-2.48E-15	5.32E-15	9.62E-15	9.73E-15	4.38E-15	1.50E-14	1.04E-14	9.02E-15	1.51E-14	1.26E-14
-1.64E-15	7.55E-15	6.94E-15	-3.95E-15	1.45E-15	4.86E-17	-2.04E-16	-1.06E-14	-3.89E-15	1.24E-14	1.91E-15	9.60E-15	-1.09E-14	3.20E-16	5.21E-17	-2.55E-15	5.15E-15	9.20E-15	9.82E-15	4.34E-15	1.51E-14	9.96E-15	8.83E-15	1.51E-14	1.20E-14
-9.36E-16	8.27E-15	7.87E-15	-3.59E-15	1.71E-15	-2.30E-17	-1.14E-16	-1.05E-14	-3.37E-15	1.25E-14	2.41E-15	9.75E-15	-1.05E-14	9.36E-16	1.04E-16	-2.59E-15	4.96E-15	8.78E-15	9.90E-15	4.31E-15	1.52E-14	9.54E-15	8.63E-15	1.50E-14	1.14E-14
-2.47E-16	8.98E-15	8.78E-15	-3.22E-15	1.96E-15	-7.77E-17	-2.37E-17	-1.03E-14	-2.84E-15	1.25E-14	2.87E-15	9.90E-15	-1.01E-14	1.54E-15	1.55E-16	-2.60E-15	4.75E-15	8.37E-15	9.98E-15	4.28E-15	1.53E-14	9.09E-15	8.41E-15	1.49E-14	1.07E-14
4.17E-16	9.65E-15	9.68E-15	-2.84E-15	2.20E-15	-1.14E-16	6.79E-17	-1.01E-14	-2.31E-15	1.25E-14	3.30E-15	1.00E-14	-9.61E-15	2.11E-15	2.05E-16	-2.57E-15	4.53E-15	7.97E-15	1.00E-14	4.26E-15	1.54E-14	8.62E-15	8.17E-15	1.48E-14	1.01E-14
1.05E-15	1.03E-14	1.05E-14	-2.44E-15	2.42E-15	-1.31E-16	1.59E-16	-9.89E-15	-1.79E-15	1.25E-14	3.68E-15	1.02E-14	-9.15E-15	2.66E-15	2.55E-16	-2.51E-15	4.29E-15	7.57E-15	1.01E-14	4.25E-15	1.55E-14	8.13E-15	7.93E-15	1.47E-14	9.38E-15
1.65E-15	1.09E-14	1.14E-14	-2.03E-15	2.63E-15	-1.28E-16	2.49E-16	-9.62E-15	-1.27E-15	1.24E-14	4.00E-15	1.03E-14	-8.67E-15	3.18E-15	3.02E-16	-2.42E-15	4.06E-15	7.19E-15	1.01E-14	4.24E-15	1.56E-14	7.62E-15	7.67E-15	1.45E-14	8.68E-15
2.21E-15	1.15E-14	1.22E-14	-1.62E-15	2.82E-15	-1.03E-16	3.36E-16	-9.30E-15	-7.64E-16	1.23E-14	4.28E-15	1.03E-14	-8.19E-15	3.67E-15	3.49E-16	-2.29E-15	3.81E-15	6.82E-15	1.02E-14	4.23E-15	1.56E-14	7.11E-15	7.41E-15	1.43E-14	7.98E-15
2.73E-15	1.20E-14	1.29E-14	-1.21E-15	2.99E-15	-5.62E-17	4.19E-16	-8.95E-15	-2.76E-16	1.22E-14	4.50E-15	1.04E-14	-7.70E-15	4.13E-15	3.94E-16	-2.13E-15	3.57E-15	6.46E-15	1.02E-14	4.22E-15	1.57E-14	6.58E-15	7.15E-15	1.41E-14	7.28E-15
3.20E-15	1.25E-14	1.36E-14	-7.89E-16	3.14E-15	1.32E-17	4.96E-16	-8.56E-15	1.91E-16	1.20E-14	4.65E-15	1.05E-14	-7.21E-15	4.55E-15	4.36E-16	-1.95E-15	3.33E-15	6.12E-15	1.02E-14	4.21E-15	1.57E-14	6.06E-15	6.88E-15	1.39E-14	6.58E-15
3.62E-15	1.30E-14	1.42E-14	-3.73E-16	3.28E-15	1.05E-16	5.69E-16	-8.15E-15	6.34E-16	1.18E-14	4.75E-15	1.05E-14	-6.72E-15	4.93E-15	4.75E-16	-1.73E-15	3.09E-15	5.79E-15	1.02E-14	4.20E-15	1.58E-14	5.54E-15	6.61E-15	1.37E-14	5.89E-15
3.98E-15	1.34E-14	1.48E-14	3.98E-17	3.39E-15	2.20E-16	6.34E-16	-7.70E-15	1.05E-15	1.16E-14	4.78E-15	1.05E-14	-6.24E-15	5.27E-15	5.11E-16	-1.49E-15	2.87E-15	5.48E-15	1.01E-14	4.19E-15	1.58E-14	5.03E-15	6.34E-15	1.34E-14	5.22E-15
4.28E-15	1.38E-14	1.53E-14	4.47E-16	3.49E-15	3.58E-16	6.93E-16	-7.23E-15	1.44E-15	1.13E-14	4.75E-15	1.05E-14	-5.78E-15	5.57E-15	5.44E-16	-1.22E-15	2.65E-15	5.19E-15	1.01E-14	4.17E-15	1.58E-14	4.53E-15	6.07E-15	1.32E-14	4.57E-15
4.52E-15	1.41E-14	1.58E-14	8.46E-16	3.57E-15	5.18E-16	7.44E-16	-6.74E-15	1.79E-15	1.11E-14	4.65E-15	1.05E-14	-5.33E-15	5.83E-15	5.74E-16	-9.28E-16	2.45E-15	4.92E-15	1.00E-14	4.15E-15	1.58E-14	4.04E-15	5.81E-15	1.29E-14	3.94E-15
4.69E-15	1.44E-14	1.61E-14	1.23E-15	3.64E-15	7.00E-16	7.85E-16	-6.24E-15	2.11E-15	1.08E-14	4.49E-15	1.04E-14	-4.91E-15	6.05E-15	6.00E-16	-6.18E-16	2.27E-15	4.67E-15	9.91E-15	4.12E-15	1.57E-14	3.58E-15	5.55E-15	1.27E-14	3.33E-15
4.81E-15	1.47E-14	1.64E-14	1.61E-15	3.68E-15	9.03E-16	8.18E-16	-5.73E-15	2.39E-15	1.05E-14	4.26E-15	1.04E-14	-4.51E-15	6.23E-15	6.22E-16	-2.91E-16	2.10E-15	4.44E-15	9.80E-15	4.09E-15	1.57E-14	3.13E-15	5.30E-15	1.24E-14	2.76E-15
4.85E-15	1.49E-14	1.67E-14	1.98E-15	3.72E-15	1.12E-15	8.41E-16	-5.20E-15	2.64E-15	1.03E-14	3.98E-15	1.03E-14	-4.14E-15	6.37E-15	6.40E-16	5.02E-17	1.96E-15	4.23E-15	9.67E-15	4.05E-15	1.56E-14	2.72E-15	5.06E-15	1.21E-14	2.22E-15
4.83E-15	1.50E-14	1.68E-14	2.32E-15	3.74E-15	1.36E-15	8.56E-16	-4.68E-15	2.85E-15	9.98E-15	3.63E-15	1.02E-14	-3.79E-15	6.48E-15	6.54E-16	4.02E-16	1.84E-15	4.04E-15	9.52E-15	4.00E-15	1.55E-14	2.34E-15	4.82E-15	1.19E-14	1.71E-15
4.74E-15	1.51E-14	1.69E-14	2.65E-15	3.74E-15	1.62E-15	8.61E-16	-4.16E-15	3.02E-15	9.71E-15	3.24E-15	1.01E-14	-3.49E-15	6.54E-15	6.63E-16	7.61E-16	1.75E-15	3.86E-15	9.36E-15	3.95E-15	1.54E-14	1.99E-15	4.60E-15	1.16E-14	1.24E-15
4.59E-15	1.52E-14	1.69E-14	2.97E-15	3.74E-15	1.89E-15	8.58E-16	-3.65E-15	3.15E-15	9.45E-15	2.79E-15	9.98E-15	-3.22E-15	6.58E-15	6.68E-16	1.13E-15	1.68E-15	3.71E-15	9.18E-15	3.88E-15	1.53E-14	1.67E-15	4.38E-15	1.14E-14	8.15E-16
4.37E-15	1.53E-14	1.68E-14	3.26E-15	3.72E-15	2.17E-15	8.45E-16	-3.15E-15	3.24E-15	9.20E-15	2.30E-15	9.84E-15	-2.99E-15	6.58E-15	6.69E-16	1.49E-15	1.64E-15	3.57E-15	8.99E-15	3.81E-15	1.51E-14	1.40E-15	4.18E-15	1.11E-14	4.28E-16
4.09E-15	1.53E-14	1.67E-14	3.54E-15	3.70E-15	2.46E-15	8.23E-16	-2.67E-15	3.30E-15	8.97E-15	1.77E-15	9.69E-15	-2.79E-15	6.56E-15	6.65E-16	1.85E-15	1.62E-15	3.46E-15	8.79E-15	3.74E-15	1.49E-14	1.16E-15	4.00E-15	1.09E-14	8.30E-17
3.75E-15	1.52E-14	1.65E-14	3.79E-15	3.68E-15	2.76E-15	7.94E-16	-2.21E-15	3.32E-15	8.76E-15	1.21E-15	9.54E-15	-2.64E-15	6.50E-15	6.58E-16	2.21E-15	1.63E-15	3.36E-15	8.57E-15	3.65E-15	1.47E-14	9.69E-16	3.82E-15	1.07E-14	-2.20E-16
3.36E-15	1.52E-14	1.62E-14	4.02E-15	3.64E-15	3.06E-15	7.57E-16	-1.77E-15	3.31E-15	8.58E-15	6.18E-16	9.37E-15	-2.53E-15	6.43E-15	6.48E-16	2.55E-15	1.67E-15	3.27E-15	8.35E-15	3.55E-15	1.45E-14	8.17E-16	3.66E-15	1.05E-14	-4.81E-16
2.90E-15	1.51E-14	1.58E-14	4.23E-15	3.61E-15	3.36E-15	7.13E-16	-1.37E-15	3.27E-15	8.42E-15	3.49E-18	9.20E-15	-2.47E-15	6.33E-15	6.33E-16	2.88E-15	1.74E-15	3.20E-15	8.12E-15	3.45E-15	1.42E-14	7.08E-16	3.52E-15	1.03E-14	-7.01E-16
2.40E-15	1.50E-14	1.54E-14	4.41E-15	3.58E-15	3.66E-15	6.63E-16	-9.91E-16	3.19E-15	8.29E-15	-6.28E-16	9.03E-15	-2.44E-15	6.22E-15	6.14E-16	3.20E-15	1.82E-15	3.14E-15	7.88E-15	3.34E-15	1.39E-14	6.40E-16	3.38E-15	1.01E-14	-8.81E-16
1.86E-15	1.48E-14	1.49E-14	4.57E-15	3.54E-15	3.95E-15	6.08E-16	-6.51E-16	3.09E-15	8.19E-15	-1.27E-15	8.85E-15	-2.46E-15	6.09E-15	5.92E-16	3.50E-15	1.93E-15	3.09E-15	7.64E-15	3.22E-15	1.36E-14	6.13E-16	3.26E-15	9.98E-15	-1.02E-15
1.27E-15	1.47E-14	1.44E-14	4.71E-15	3.51E-15	4.23E-15	5.49E-16	-3.49E-16	2.96E-15	8.12E-15	-1.92E-15	8.68E-15	-2.51E-15	5.96E-15	5.67E-16	3.78E-15	2.06E-15	3.04E-15	7.39E-15	3.10E-15	1.33E-14	6.25E-16	3.15E-15	9.84E-15	-1.13E-15
6.44E-16	1.45E-14	1.38E-14	4.83E-15	3.49E-15	4.50E-15	4.87E-16	-8.72E-17	2.82E-15	8.09E-15	-2.56E-15	8.50E-15	-2.60E-15	5.81E-15	5.38E-16	4.04E-15	2.21E-15	3.01E-15	7.15E-15	2.96E-15	1.29E-14	6.74E-16	3.05E-15	9.72E-15	-1.20E-15
-1.13E-17	1.43E-14	1.32E-14	4.92E-15	3.47E-15	4.76E-15	4.22E-16	1.33E-16	2.65E-15	8.08E-15	-3.20E-15	8.32E-15	-2.73E-15	5.67E-15	5.05E-16	4.27E-15	2.37E-15	2.97E-15	6.89E-15	2.82E-15	1.25E-14	7.58E-16	2.95E-15	9.61E-15	-1.24E-15
-6.93E-16	1.41E-14	1.25E-14	4.98E-15	3.45E-15	4.99E-15	3.55E-16	3.07E-16	2.46E-15	8.11E-15	-3.82E-15	8.15E-15	-2.89E-15	5.52E-15	4.70E-16	4.47E-15	2.54E-15	2.94E-15	6.64E-15	2.68E-15	1.21E-14	8.73E-16	2.86E-15	9.52E-15	-1.25E-15
-1.39E-15	1.39E-14	1.18E-14	5.02E-15	3.45E-15	5.21E-15	2.86E-16	4.37E-16	2.26E-15	8.16E-15	-4.43E-15	7.97E-15	-3.08E-15	5.37E-15	4.30E-16	4.64E-15	2.71E-15	2.91E-15	6.39E-15	2.53E-15	1.16E-14	1.02E-15	2.78E-15	9.44E-15	-1.24E-15
-2.11E-15	1.37E-14	1.11E-14	5.04E-15	3.45E-15	5.39E-15	2.16E-16	5.20E-16	2.04E-15	8.24E-15	-5.01E-15	7.81E-15	-3.30E-15	5.23E-15	3.87E-16	4.79E-15	2.89E-15	2.87E-15	6.13E-15	2.37E-15	1.11E-14	1.19E-15	2.70E-15	9.38E-15	-1.21E-15
-2.83E-15	1.35E-14	1.03E-14	5.03E-15	3.46E-15	5.55E-15	1.46E-16	5.56E-16	1.82E-15	8.34E-15	-5.56E-15	7.65E-15	-3.55E-15	5.10E-15	3.41E-16	4.90E-15	3.07E-15	2.83E-15	5.88E-15	2.21E-15	1.06E-14	1.37E-15	2.62E-15	9.33E-15	-1.16E-15
-3.56E-15	1.33E-14	9.51E-15	5.00E-15	3.47E-15	5.67E-15	7.71E-17	5.45E-16	1.59E-15	8.46E-15	-6.09E-15	7.50E-15	-3.81E-15	4.98E-15	2.93E-16	4.98E-15	3.24E-15	2.78E-15	5.63E-15	2.05E-15	1.01E-14	1.58E-15	2.54E-15	9.29E-15	-1.10E-15
-4.28E-15	1.30E-14	8.70E-15	4.95E-15	3.50E-15	5.76E-15	9.49E-18	4.88E-16	1.35E-15	8.59E-15	-6.57E-15	7.35E-15	-4.09E-15	4.87E-15	2.40E-16	5.03E-15	3.41E-15	2.72E-15	5.38E-15	1.87E-15	9.54E-15	1.80E-15	2.46E-15	9.25E-15	-1.02E-15
-4.98E-15	1.28E-14	7.87E-15	4.87E-15	3.53E-15	5.81E-15	-5.65E-17	3.85E-16	1.12E-15	8.74E-15	-7.02E-15	7.21E-15	-4.38E-15	4.77E-15	1.85E-16	5.05E-15	3.56E-15	2.65E-15	5.12E-15	1.70E-15	8.97E-15	2.02E-15	2.38E-15	9.23E-15	-9.44E-16
-5.67E-15	1.26E-14	7.03E-15	4.77E-15	3.57E-15	5.82E-15	-1.21E-16	2.36E-16	8.82E-16	8.90E-15	-7.43E-15	7.08E-15	-4.69E-15	4.69E-15	1.26E-16	5.03E-15	3.69E-15	2.57E-15	4.87E-15	1.52E-15	8.37E-15	2.25E-15	2.29E-15	9.21E-15	-8.64E-16
-6.34E-15	1.24E-14	6.19E-15	4.65E-15	3.62E-15	5.79E-15	-1.83E-16	4.46E-17	6.50E-16	9.06E-15	-7.80E-15	6.96E-15	-5.00E-15	4.62E-15	6.44E-17	4.98E-15	3.80E-15	2.47E-15	4.62E-15	1.33E-15	7.76E-15	2.48E-15	2.19E-15	9.20E-15	-7.86E-16
-6.98E-15	1.22E-14	5.35E-15	4.50E-15	3.67E-15	5.71E-15	-2.43E-16	-1.89E-16	4.23E-16	9.22E-15	-8.12E-15	6.85E-15	-5.30E-15	4.58E-15	-2.84E-19	4.90E-15	3.89E-15	2.35E-15	4.37E-15	1.15E-15	7.14E-15	2.70E-15	2.09E-15	9.19E-15	-7.12E-16
-7.59E-15	1.20E-14	4.51E-15	4.34E-15	3.72E-15	5.58E-15	-3.00E-16	-4.61E-16	2.04E-16	9.38E-15	-8.40E-15	6.75E-15	-5.61E-15	4.55E-15	-6.76E-17	4.79E-15	3.95E-15	2.22E-15	4.12E-15	9.57E-16	6.52E-15	2.91E-15	1.98E-15	9.19E-15	-6.45E-16
-8.16E-15	1.19E-14	3.69E-15	4.15E-15	3.78E-15	5.42E-15	-3.54E-16	-7.68E-16	-6.34E-18	9.53E-15	-8.63E-15	6.65E-15	-5.90E-15	4.55E-15	-1.36E-16	4.65E-15	3.98E-15	2.07E-15	3.87E-15	7.66E-16	5.89E-15	3.10E-15	1.87E-15	9.19E-15	-5.89E-16
-8.68E-15	1.17E-14	2.88E-15	3.95E-15	3.84E-15	5.20E-15	-4.05E-16	-1.11E-15	-2.05E-16	9.67E-15	-8.81E-15	6.57E-15	-6.18E-15	4.56E-15	-2.07E-16	4.48E-15	3.97E-15	1.90E-15	3.63E-15	5.74E-16	5.25E-15	3.29E-15	1.75E-15	9.18E-15	-5.45E-16
-9.16E-15	1.16E-14	2.09E-15	3.72E-15	3.89E-15	4.93E-15	-4.53E-16	-1.48E-15	-3.91E-16	9.80E-15	-8.96E-15	6.50E-15	-6.45E-15	4.59E-15	-2.78E-16	4.29E-15	3.93E-15	1.71E-15	3.38E-15	3.82E-16	4.63E-15	3.45E-15	1.62E-15	9.18E-15	-5.16E-16
-9.58E-15	1.14E-14	1.33E-15	3.48E-15	3.95E-15	4.62E-15	-4.99E-16	-1.88E-15	-5.61E-16	9.90E-15	-9.05E-15	6.43E-15	-6.70E-15	4.65E-15	-3.51E-16	4.08E-15	3.85E-15	1.51E-15	3.14E-15	1.90E-16	4.01E-15	3.58E-15	1.49E-15	9.18E-15	-5.01E-16
-9.94E-15	1.13E-14	5.92E-16	3.21E-15	4.00E-15	4.26E-15	-5.44E-16	-2.29E-15	-7.16E-16	9.98E-15	-9.11E-15	6.38E-15	-6.92E-15	4.72E-15	-4.25E-16	3.85E-15	3.74E-15	1.29E-15	2.90E-15	2.35E-19	3.41E-15	3.69E-15	1.36E-15	9.17E-15	-5.03E-16
-1.02E-14	1.12E-14	-1.13E-16	2.93E-15	4.04E-15	3.86E-15	-5.88E-16	-2.73E-15	-8.54E-16	1.00E-14	-9.12E-15	6.33E-15	-7.11E-15	4.82E-15	-5.01E-16	3.59E-15	3.58E-15	1.05E-15	2.67E-15	-1.89E-16	2.83E-15	3.78E-15	1.22E-15	9.16E-15	-5.22E-16
-1.05E-14	1.12E-14	-7.84E-16	2.63E-15	4.08E-15	3.41E-15	-6.31E-16	-3.18E-15	-9.75E-16	1.01E-14	-9.10E-15	6.29E-15	-7.28E-15	4.93E-15	-5.76E-16	3.32E-15	3.38E-15	7.95E-16	2.43E-15	-3.76E-16	2.28E-15	3.83E-15	1.08E-15	9.15E-15	-5.58E-16
-1.07E-14	1.11E-14	-1.42E-15	2.32E-15	4.11E-15	2.92E-15	-6.73E-16	-3.64E-15	-1.08E-15	1.01E-14	-9.05E-15	6.26E-15	-7.41E-15	5.06E-15	-6.50E-16	3.04E-15	3.15E-15	5.27E-16	2.20E-15	-5.58E-16	1.75E-15	3.85E-15	9.37E-16	9.14E-15	-6.12E-16
-1.08E-14	1.10E-14	-2.01E-15	1.99E-15	4.12E-15	2.38E-15	-7.15E-16	-4.11E-15	-1.16E-15	1.01E-14	-8.96E-15	6.25E-15	-7.50E-15	5.21E-15	-7.23E-16	2.75E-15	2.87E-15	2.47E-16	1.98E-15	-7.36E-16	1.26E-15	3.84E-15	8.00E-16	9.12E-15	-6.82E-16
-1.08E-14	1.10E-14	-2.55E-15	1.64E-15	4.13E-15	1.81E-15	-7.58E-16	-4.57E-15	-1.23E-15	1.00E-14	-8.84E-15	6.24E-15	-7.56E-15	5.37E-15	-7.94E-16	2.45E-15	2.55E-15	-4.08E-17	1.76E-15	-9.08E-16	8.07E-16	3.81E-15	6.70E-16	9.10E-15	-7.67E-16
-1.08E-14	1.10E-14	-3.05E-15	1.29E-15	4.12E-15	1.21E-15	-8.01E-16	-5.03E-15	-1.27E-15	9.92E-15	-8.69E-15	6.24E-15	-7.58E-15	5.55E-15	-8.63E-16	2.14E-15	2.20E-15	-3.36E-16	1.55E-15	-1.07E-15	4.02E-16	3.74E-15	5.48E-16	9.08E-15	-8.65E-16
-1.07E-14	1.10E-14	-3.51E-15	9.21E-16	4.10E-15	5.74E-16	-8.46E-16	-5.49E-15	-1.30E-15	9.81E-15	-8.52E-15	6.25E-15	-7.55E-15	5.74E-15	-9.29E-16	1.84E-15	1.82E-15	-6.34E-16	1.35E-15	-1.23E-15	4.94E-17	3.65E-15	4.40E-16	9.06E-15	-9.74E-16
-1.06E-14	1.10E-14	-3.91E-15	5.46E-16	4.06E-15	-8.83E-17	-8.94E-16	-5.93E-15	-1.30E-15	9.68E-15	-8.32E-15	6.27E-15	-7.48E-15	5.94E-15	-9.91E-16	1.53E-15	1.40E-15	-9.33E-16	1.17E-15	-1.37E-15	-2.47E-16	3.53E-15	3.47E-16	9.04E-15	-1.09E-15
-1.04E-14	1.11E-14	-4.26E-15	1.63E-16	4.00E-15	-7.74E-16	-9.44E-16	-6.36E-15	-1.28E-15	9.52E-15	-8.11E-15	6.31E-15	-7.37E-15	6.15E-15	-1.05E-15	1.22E-15	9.61E-16	-1.23E-15	9.96E-16	-1.50E-15	-4.84E-16	3.38E-15	2.73E-16	9.03E-15	-1.21E-15
-1.01E-14	1.11E-14	-4.55E-15	-2.26E-16	3.92E-15	-1.48E-15	-9.97E-16	-6.77E-15	-1.25E-15	9.35E-15	-7.88E-15	6.36E-15	-7.22E-15	6.37E-15	-1.10E-15	9.18E-16	4.93E-16	-1.52E-15	8.40E-16	-1.62E-15	-6.57E-16	3.22E-15	2.20E-16	9.01E-15	-1.34E-15
-9.78E-15	1.12E-14	-4.80E-15	-6.19E-16	3.83E-15	-2.19E-15	-1.05E-15	-7.15E-15	-1.19E-15	9.15E-15	-7.64E-15	6.42E-15	-7.02E-15	6.60E-15	-1.15E-15	6.24E-16	4.45E-18	-1.80E-15	7.03E-16	-1.73E-15	-7.61E-16	3.04E-15	1.93E-16	9.01E-15	-1.46E-15
-9.39E-15	1.13E-14	-4.98E-15	-1.02E-15	3.72E-15	-2.92E-15	-1.11E-15	-7.51E-15	-1.11E-15	8.95E-15	-7.39E-15	6.49E-15	-6.77E-15	6.83E-15	-1.19E-15	3.39E-16	-4.99E-16	-2.07E-15	5.88E-16	-1.82E-15	-7.92E-16	2.84E-15	1.95E-16	9.01E-15	-1.58E-15
-8.94E-15	1.14E-14	-5.11E-15	-1.41E-15	3.59E-15	-3.64E-15	-1.17E-15	-7.83E-15	-1.01E-15	8.74E-15	-7.12E-15	6.58E-15	-6.48E-15	7.07E-15	-1.22E-15	6.43E-17	-1.01E-15	-2.32E-15	4.97E-16	-1.89E-15	-7.48E-16	2.64E-15	2.29E-16	9.02E-15	-1.69E-15
-8.45E-15	1.15E-14	-5.19E-15	-1.81E-15	3.45E-15	-4.36E-15	-1.24E-15	-8.12E-15	-8.94E-16	8.52E-15	-6.85E-15	6.69E-15	-6.15E-15	7.31E-15	-1.25E-15	-1.97E-16	-1.53E-15	-2.55E-15	4.32E-16	-1.95E-15	-6.26E-16	2.44E-15	2.98E-16	9.04E-15	-1.78E-15
-7.91E-15	1.16E-14	-5.21E-15	-2.20E-15	3.29E-15	-5.08E-15	-1.30E-15	-8.37E-15	-7.55E-16	8.31E-15	-6.57E-15	6.81E-15	-5.77E-15	7.56E-15	-1.26E-15	-4.43E-16	-2.06E-15	-2.76E-15	3.94E-16	-1.98E-15	-4.26E-16	2.23E-15	4.04E-16	9.08E-15	-1.87E-15
-7.32E-15	1.17E-14	-5.18E-15	-2.58E-15	3.11E-15	-5.78E-15	-1.37E-15	-8.58E-15	-5.97E-16	8.11E-15	-6.28E-15	6.96E-15	-5.36E-15	7.80E-15	-1.27E-15	-6.72E-16	-2.58E-15	-2.93E-15	3.87E-16	-1.99E-15	-1.46E-16	2.03E-15	5.51E-16	9.13E-15	-1.93E-15
-6.70E-15	1.18E-14	-5.09E-15	-2.96E-15	2.92E-15	-6.45E-15	-1.44E-15	-8.74E-15	-4.19E-16	7.92E-15	-5.99E-15	7.12E-15	-4.90E-15	8.04E-15	-1.26E-15	-8.83E-16	-3.08E-15	-3.08E-15	4.12E-16	-1.99E-15	2.15E-16	1.84E-15	7.39E-16	9.19E-15	-1.96E-15
-6.05E-15	1.19E-14	-4.96E-15	-3.32E-15	2.72E-15	-7.11E-15	-1.51E-15	-8.86E-15	-2.20E-16	7.75E-15	-5.69E-15	7.30E-15	-4.40E-15	8.29E-15	-1.24E-15	-1.07E-15	-3.58E-15	-3.18E-15	4.71E-16	-1.95E-15	6.57E-16	1.66E-15	9.72E-16	9.28E-15	-1.97E-15
-5.36E-15	1.21E-14	-4.77E-15	-3.67E-15	2.51E-15	-7.73E-15	-1.58E-15	-8.94E-15	-2.57E-18	7.60E-15	-5.38E-15	7.51E-15	-3.87E-15	8.52E-15	-1.21E-15	-1.25E-15	-4.06E-15	-3.25E-15	5.67E-16	-1.90E-15	1.18E-15	1.51E-15	1.25E-15	9.38E-15	-1.95E-15
-4.66E-15	1.22E-14	-4.54E-15	-4.01E-15	2.29E-15	-8.31E-15	-1.65E-15	-8.96E-15	2.35E-16	7.48E-15	-5.07E-15	7.74E-15	-3.31E-15	8.76E-15	-1.17E-15	-1.39E-15	-4.51E-15	-3.28E-15	7.01E-16	-1.81E-15	1.78E-15	1.38E-15	1.57E-15	9.51E-15	-1.90E-15
-3.93E-15	1.23E-14	-4.26E-15	-4.32E-15	2.07E-15	-8.85E-15	-1.72E-15	-8.93E-15	4.91E-16	7.40E-15	-4.76E-15	7.99E-15	-2.71E-15	8.99E-15	-1.10E-15	-1.52E-15	-4.93E-15	-3.26E-15	8.73E-16	-1.71E-15	2.45E-15	1.27E-15	1.94E-15	9.66E-15	-1.82E-15
-3.20E-15	1.24E-14	-3.94E-15	-4.62E-15	1.84E-15	-9.34E-15	-1.78E-15	-8.85E-15	7.68E-16	7.36E-15	-4.43E-15	8.26E-15	-2.08E-15	9.22E-15	-1.03E-15	-1.62E-15	-5.32E-15	-3.20E-15	1.08E-15	-1.57E-15	3.19E-15	1.20E-15	2.36E-15	9.82E-15	-1.69E-15
-2.46E-15	1.26E-14	-3.58E-15	-4.89E-15	1.61E-15	-9.77E-15	-1.84E-15	-8.72E-15	1.06E-15	7.36E-15	-4.10E-15	8.56E-15	-1.43E-15	9.44E-15	-9.36E-16	-1.70E-15	-5.67E-15	-3.09E-15	1.33E-15	-1.41E-15	4.01E-15	1.17E-15	2.81E-15	1.00E-14	-1.54E-15
-1.71E-15	1.27E-14	-3.18E-15	-5.13E-15	1.39E-15	-1.01E-14	-1.89E-15	-8.53E-15	1.37E-15	7.40E-15	-3.77E-15	8.89E-15	-7.58E-16	9.66E-15	-8.25E-16	-1.76E-15	-5.99E-15	-2.93E-15	1.62E-15	-1.23E-15	4.88E-15	1.17E-15	3.31E-15	1.02E-14	-1.34E-15
-9.70E-16	1.28E-14	-2.76E-15	-5.35E-15	1.17E-15	-1.05E-14	-1.92E-15	-8.30E-15	1.70E-15	7.50E-15	-3.42E-15	9.23E-15	-6.35E-17	9.87E-15	-6.96E-16	-1.79E-15	-6.25E-15	-2.72E-15	1.95E-15	-1.02E-15	5.81E-15	1.22E-15	3.85E-15	1.05E-14	-1.11E-15
-2.35E-16	1.28E-14	-2.30E-15	-5.54E-15	9.58E-16	-1.07E-14	-1.95E-15	-8.01E-15	2.05E-15	7.65E-15	-3.06E-15	9.61E-15	6.48E-16	1.01E-14	-5.48E-16	-1.79E-15	-6.47E-15	-2.46E-15	2.31E-15	-7.84E-16	6.80E-15	1.31E-15	4.43E-15	1.07E-14	-8.49E-16
4.87E-16	1.29E-14	-1.82E-15	-5.69E-15	7.59E-16	-1.09E-14	-1.97E-15	-7.68E-15	2.41E-15	7.86E-15	-2.70E-15	1.00E-14	1.37E-15	1.03E-14	-3.80E-16	-1.77E-15	-6.63E-15	-2.15E-15	2.71E-15	-5.26E-16	7.83E-15	1.44E-15	5.03E-15	1.10E-14	-5.52E-16
1.19E-15	1.29E-14	-1.32E-15	-5.81E-15	5.76E-16	-1.10E-14	-1.97E-15	-7.30E-15	2.78E-15	8.12E-15	-2.31E-15	1.04E-14	2.11E-15	1.05E-14	-1.92E-16	-1.73E-15	-6.75E-15	-1.79E-15	3.14E-15	-2.46E-16	8.89E-15	1.62E-15	5.67E-15	1.13E-14	-2.24E-16
1.88E-15	1.30E-14	-8.01E-16	-5.89E-15	4.10E-16	-1.10E-14	-1.96E-15	-6.87E-15	3.17E-15	8.43E-15	-1.92E-15	1.09E-14	2.85E-15	1.07E-14	1.85E-17	-1.66E-15	-6.80E-15	-1.38E-15	3.61E-15	5.52E-17	9.99E-15	1.84E-15	6.33E-15	1.16E-14	1.32E-16
2.53E-15	1.30E-14	-2.73E-16	-5.93E-15	2.64E-16	-1.10E-14	-1.94E-15	-6.40E-15	3.57E-15	8.80E-15	-1.51E-15	1.13E-14	3.60E-15	1.08E-14	2.50E-16	-1.56E-15	-6.80E-15	-9.27E-16	4.10E-15	3.75E-16	1.11E-14	2.11E-15	7.01E-15	1.19E-14	5.14E-16
3.16E-15	1.30E-14	2.62E-16	-5.93E-15	1.41E-16	-1.08E-14	-1.89E-15	-5.89E-15	3.99E-15	9.22E-15	-1.08E-15	1.18E-14	4.34E-15	1.10E-14	5.03E-16	-1.44E-15	-6.75E-15	-4.25E-16	4.62E-15	7.13E-16	1.22E-14	2.41E-15	7.70E-15	1.23E-14	9.18E-16
3.76E-15	1.29E-14	7.99E-16	-5.89E-15	4.26E-17	-1.06E-14	-1.82E-15	-5.34E-15	4.42E-15	9.69E-15	-6.44E-16	1.23E-14	5.09E-15	1.12E-14	7.77E-16	-1.29E-15	-6.63E-15	1.19E-16	5.16E-15	1.07E-15	1.34E-14	2.76E-15	8.41E-15	1.26E-14	1.34E-15
4.32E-15	1.28E-14	1.33E-15	-5.81E-15	-2.85E-17	-1.03E-14	-1.73E-15	-4.76E-15	4.85E-15	1.02E-14	-1.87E-16	1.28E-14	5.83E-15	1.13E-14	1.07E-15	-1.12E-15	-6.46E-15	7.03E-16	5.72E-15	1.43E-15	1.45E-14	3.15E-15	9.11E-15	1.30E-14	1.77E-15
4.84E-15	1.27E-14	1.86E-15	-5.69E-15	-7.06E-17	-9.96E-15	-1.62E-15	-4.15E-15	5.30E-15	1.08E-14	2.87E-16	1.33E-14	6.56E-15	1.15E-14	1.39E-15	-9.16E-16	-6.23E-15	1.32E-15	6.29E-15	1.81E-15	1.57E-14	3.57E-15	9.81E-15	1.34E-14	2.22E-15
5.33E-15	1.26E-14	2.37E-15	-5.52E-15	-8.25E-17	-9.51E-15	-1.49E-15	-3.52E-15	5.75E-15	1.14E-14	7.78E-16	1.38E-14	7.27E-15	1.17E-14	1.73E-15	-6.92E-16	-5.95E-15	1.98E-15	6.86E-15	2.19E-15	1.68E-14	4.03E-15	1.05E-14	1.37E-14	2.66E-15
5.77E-15	1.25E-14	2.87E-15	-5.31E-15	-6.28E-17	-8.99E-15	-1.33E-15	-2.86E-15	6.21E-15	1.20E-14	1.29E-15	1.44E-14	7.97E-15	1.18E-14	2.09E-15	-4.43E-16	-5.62E-15	2.66E-15	7.44E-15	2.58E-15	1.79E-14	4.50E-15	1.12E-14	1.41E-14	3.11E-15
6.17E-15	1.23E-14	3.35E-15	-5.06E-15	-1.01E-17	-8.40E-15	-1.15E-15	-2.18E-15	6.67E-15	1.27E-14	1.81E-15	1.49E-14	8.66E-15	1.20E-14	2.47E-15	-1.69E-16	-5.23E-15	3.37E-15	8.02E-15	2.97E-15	1.89E-14	5.00E-15	1.18E-14	1.45E-14	3.54E-15
6.52E-15	1.20E-14	3.80E-15	-4.76E-15	7.68E-17	-7.75E-15	-9.46E-16	-1.49E-15	7.13E-15	1.34E-14	2.34E-15	1.54E-14	9.32E-15	1.21E-14	2.87E-15	1.31E-16	-4.80E-15	4.09E-15	8.59E-15	3.37E-15	1.99E-14	5.52E-15	1.25E-14	1.48E-14	3.96E-15
6.83E-15	1.18E-14	4.23E-15	-4.42E-15	1.98E-16	-7.02E-15	-7.14E-16	-8.00E-16	7.59E-15	1.41E-14	2.89E-15	1.60E-14	9.96E-15	1.22E-14	3.29E-15	4.55E-16	-4.32E-15	4.84E-15	9.15E-15	3.75E-15	2.09E-14	6.05E-15	1.30E-14	1.51E-14	4.36E-15
7.10E-15	1.15E-14	4.62E-15	-4.04E-15	3.54E-16	-6.24E-15	-4.59E-16	-1.03E-16	8.06E-15	1.48E-14	3.45E-15	1.65E-14	1.06E-14	1.24E-14	3.72E-15	8.03E-16	-3.80E-15	5.59E-15	9.69E-15	4.14E-15	2.18E-14	6.58E-15	1.36E-14	1.55E-14	4.73E-15
7.32E-15	1.12E-14	4.98E-15	-3.62E-15	5.43E-16	-5.40E-15	-1.79E-16	5.91E-16	8.52E-15	1.56E-14	4.01E-15	1.70E-14	1.11E-14	1.25E-14	4.18E-15	1.17E-15	-3.24E-15	6.35E-15	1.02E-14	4.51E-15	2.26E-14	7.11E-15	1.41E-14	1.58E-14	5.07E-15
7.50E-15	1.08E-14	5.29E-15	-3.16E-15	7.64E-16	-4.52E-15	1.24E-16	1.28E-15	8.98E-15	1.63E-14	4.58E-15	1.74E-14	1.17E-14	1.26E-14	4.64E-15	1.57E-15	-2.65E-15	7.11E-15	1.07E-14	4.87E-15	2.34E-14	7.63E-15	1.46E-14	1.60E-14	5.38E-15
7.63E-15	1.04E-14	5.56E-15	-2.67E-15	1.02E-15	-3.59E-15	4.48E-16	1.95E-15	9.43E-15	1.70E-14	5.16E-15	1.79E-14	1.22E-14	1.28E-14	5.12E-15	1.98E-15	-2.03E-15	7.86E-15	1.12E-14	5.21E-15	2.41E-14	8.14E-15	1.50E-14	1.63E-14	5.64E-15
7.72E-15	1.00E-14	5.79E-15	-2.14E-15	1.30E-15	-2.63E-15	7.93E-16	2.60E-15	9.87E-15	1.77E-14	5.73E-15	1.83E-14	1.27E-14	1.29E-14	5.61E-15	2.41E-15	-1.39E-15	8.61E-15	1.16E-14	5.54E-15	2.47E-14	8.64E-15	1.53E-14	1.65E-14	5.86E-15
7.77E-15	9.58E-15	5.97E-15	-1.58E-15	1.62E-15	-1.64E-15	1.16E-15	3.23E-15	1.03E-14	1.84E-14	6.30E-15	1.87E-14	1.31E-14	1.30E-14	6.10E-15	2.87E-15	-7.32E-16	9.34E-15	1.20E-14	5.85E-15	2.53E-14	9.10E-15	1.56E-14	1.67E-14	6.03E-15
7.78E-15	9.11E-15	6.10E-15	-9.98E-16	1.96E-15	-6.28E-16	1.54E-15	3.83E-15	1.07E-14	1.91E-14	6.86E-15	1.91E-14	1.35E-14	1.31E-14	6.61E-15	3.34E-15	-5.68E-17	1.01E-14	1.23E-14	6.14E-15	2.58E-14	9.54E-15	1.58E-14	1.68E-14	6.14E-15
7.75E-15	8.61E-15	6.18E-15	-3.88E-16	2.32E-15	3.96E-16	1.93E-15	4.41E-15	1.11E-14	1.97E-14	7.41E-15	1.94E-14	1.39E-14	1.32E-14	7.11E-15	3.83E-15	6.28E-16	1.07E-14	1.26E-14	6.40E-15	2.61E-14	9.94E-15	1.60E-14	1.69E-14	6.20E-15
7.68E-15	8.09E-15	6.20E-15	2.45E-16	2.71E-15	1.43E-15	2.34E-15	4.94E-15	1.15E-14	2.03E-14	7.94E-15	1.97E-14	1.42E-14	1.33E-14	7.62E-15	4.34E-15	1.32E-15	1.14E-14	1.28E-14	6.65E-15	2.65E-14	1.03E-14	1.61E-14	1.70E-14	6.21E-15
7.58E-15	7.55E-15	6.17E-15	8.96E-16	3.12E-15	2.46E-15	2.76E-15	5.44E-15	1.19E-14	2.08E-14	8.46E-15	2.00E-14	1.45E-14	1.34E-14	8.13E-15	4.86E-15	2.01E-15	1.20E-14	1.30E-14	6.87E-15	2.67E-14	1.06E-14	1.61E-14	1.70E-14	6.15E-15
7.44E-15	6.99E-15	6.08E-15	1.56E-15	3.54E-15	3.48E-15	3.19E-15	5.89E-15	1.22E-14	2.13E-14	8.95E-15	2.02E-14	1.47E-14	1.34E-14	8.63E-15	5.39E-15	2.69E-15	1.26E-14	1.32E-14	7.06E-15	2.68E-14	1.09E-14	1.61E-14	1.70E-14	6.03E-15
7.27E-15	6.42E-15	5.94E-15	2.24E-15	3.98E-15	4.49E-15	3.63E-15	6.30E-15	1.26E-14	2.17E-14	9.42E-15	2.03E-14	1.49E-14	1.35E-14	9.13E-15	5.94E-15	3.36E-15	1.32E-14	1.33E-14	7.22E-15	2.69E-14	1.11E-14	1.60E-14	1.69E-14	5.86E-15
7.08E-15	5.82E-15	5.75E-15	2.92E-15	4.43E-15	5.47E-15	4.07E-15	6.65E-15	1.29E-14	2.21E-14	9.86E-15	2.05E-14	1.51E-14	1.36E-14	9.62E-15	6.49E-15	4.02E-15	1.37E-14	1.33E-14	7.36E-15	2.69E-14	1.13E-14	1.58E-14	1.68E-14	5.63E-15
6.86E-15	5.22E-15	5.50E-15	3.61E-15	4.88E-15	6.42E-15	4.50E-15	6.96E-15	1.32E-14	2.24E-14	1.03E-14	2.05E-14	1.52E-14	1.36E-14	1.01E-14	7.05E-15	4.66E-15	1.42E-14	1.33E-14	7.48E-15	2.68E-14	1.14E-14	1.56E-14	1.67E-14	5.34E-15
6.62E-15	4.61E-15	5.21E-15	4.30E-15	5.34E-15	7.33E-15	4.94E-15	7.21E-15	1.35E-14	2.27E-14	1.06E-14	2.06E-14	1.52E-14	1.36E-14	1.06E-14	7.61E-15	5.28E-15	1.46E-14	1.33E-14	7.57E-15	2.66E-14	1.15E-14	1.54E-14	1.65E-14	5.00E-15
6.35E-15	4.00E-15	4.86E-15	4.98E-15	5.80E-15	8.20E-15	5.37E-15	7.41E-15	1.37E-14	2.29E-14	1.10E-14	2.06E-14	1.52E-14	1.36E-14	1.10E-14	8.18E-15	5.87E-15	1.50E-14	1.32E-14	7.64E-15	2.64E-14	1.15E-14	1.51E-14	1.63E-14	4.62E-15
6.07E-15	3.38E-15	4.47E-15	5.65E-15	6.25E-15	9.02E-15	5.79E-15	7.55E-15	1.40E-14	2.30E-14	1.13E-14	2.05E-14	1.52E-14	1.36E-14	1.14E-14	8.74E-15	6.42E-15	1.53E-14	1.31E-14	7.68E-15	2.61E-14	1.14E-14	1.47E-14	1.61E-14	4.19E-15
5.76E-15	2.76E-15	4.03E-15	6.32E-15	6.69E-15	9.79E-15	6.20E-15	7.64E-15	1.42E-14	2.31E-14	1.15E-14	2.04E-14	1.51E-14	1.36E-14	1.18E-14	9.31E-15	6.95E-15	1.56E-14	1.29E-14	7.71E-15	2.58E-14	1.13E-14	1.44E-14	1.58E-14	3.72E-15
5.45E-15	2.15E-15	3.55E-15	6.96E-15	7.13E-15	1.05E-14	6.59E-15	7.68E-15	1.43E-14	2.31E-14	1.17E-14	2.03E-14	1.50E-14	1.36E-14	1.22E-14	9.86E-15	7.44E-15	1.58E-14	1.27E-14	7.72E-15	2.54E-14	1.12E-14	1.40E-14	1.55E-14	3.21E-15
5.12E-15	1.54E-15	3.03E-15	7.59E-15	7.55E-15	1.11E-14	6.97E-15	7.66E-15	1.45E-14	2.31E-14	1.19E-14	2.01E-14	1.48E-14	1.35E-14	1.25E-14	1.04E-14	7.89E-15	1.60E-14	1.25E-14	7.71E-15	2.50E-14	1.10E-14	1.35E-14	1.51E-14	2.68E-15
4.78E-15	9.38E-16	2.48E-15	8.20E-15	7.96E-15	1.17E-14	7.33E-15	7.59E-15	1.46E-14	2.30E-14	1.20E-14	1.99E-14	1.46E-14	1.35E-14	1.28E-14	1.10E-14	8.30E-15	1.62E-14	1.22E-14	7.69E-15	2.46E-14	1.07E-14	1.31E-14	1.48E-14	2.12E-15
4.44E-15	3.49E-16	1.90E-15	8.78E-15	8.35E-15	1.22E-14	7.67E-15	7.47E-15	1.48E-14	2.28E-14	1.20E-14	1.96E-14	1.44E-14	1.34E-14	1.31E-14	1.15E-14	8.67E-15	1.63E-14	1.19E-14	7.67E-15	2.41E-14	1.05E-14	1.26E-14	1.44E-14	1.56E-15
4.09E-15	-2.26E-16	1.29E-15	9.33E-15	8.72E-15	1.27E-14	7.99E-15	7.30E-15	1.49E-14	2.27E-14	1.20E-14	1.94E-14	1.41E-14	1.33E-14	1.34E-14	1.20E-14	8.99E-15	1.64E-14	1.16E-14	7.63E-15	2.37E-14	1.01E-14	1.22E-14	1.40E-14	9.84E-16
3.74E-15	-7.86E-16	6.59E-16	9.85E-15	9.06E-15	1.30E-14	8.29E-15	7.09E-15	1.49E-14	2.24E-14	1.20E-14	1.91E-14	1.38E-14	1.31E-14	1.36E-14	1.25E-14	9.27E-15	1.64E-14	1.14E-14	7.60E-15	2.32E-14	9.81E-15	1.17E-14	1.36E-14	4.11E-16
3.39E-15	-1.33E-15	1.42E-17	1.03E-14	9.38E-15	1.33E-14	8.56E-15	6.83E-15	1.50E-14	2.22E-14	1.19E-14	1.88E-14	1.35E-14	1.30E-14	1.38E-14	1.30E-14	9.50E-15	1.64E-14	1.11E-14	7.57E-15	2.27E-14	9.46E-15	1.13E-14	1.32E-14	-1.53E-16
3.04E-15	-1.85E-15	-6.41E-16	1.08E-14	9.67E-15	1.35E-14	8.80E-15	6.55E-15	1.50E-14	2.19E-14	1.18E-14	1.85E-14	1.31E-14	1.28E-14	1.39E-14	1.34E-14	9.69E-15	1.63E-14	1.08E-14	7.54E-15	2.22E-14	9.09E-15	1.08E-14	1.28E-14	-7.02E-16
2.69E-15	-2.35E-15	-1.30E-15	1.12E-14	9.94E-15	1.36E-14	9.01E-15	6.22E-15	1.51E-14	2.16E-14	1.17E-14	1.81E-14	1.28E-14	1.26E-14	1.40E-14	1.38E-14	9.83E-15	1.63E-14	1.05E-14	7.52E-15	2.18E-14	8.71E-15	1.04E-14	1.24E-14	-1.23E-15
2.35E-15	-2.83E-15	-1.96E-15	1.16E-14	1.02E-14	1.37E-14	9.19E-15	5.87E-15	1.51E-14	2.13E-14	1.15E-14	1.78E-14	1.24E-14	1.24E-14	1.40E-14	1.42E-14	9.93E-15	1.61E-14	1.03E-14	7.51E-15	2.14E-14	8.33E-15	1.01E-14	1.20E-14	-1.72E-15
2.01E-15	-3.28E-15	-2.62E-15	1.19E-14	1.04E-14	1.37E-14	9.35E-15	5.50E-15	1.51E-14	2.09E-14	1.12E-14	1.75E-14	1.20E-14	1.22E-14	1.41E-14	1.46E-14	9.98E-15	1.60E-14	1.01E-14	7.52E-15	2.09E-14	7.95E-15	9.73E-15	1.16E-14	-2.18E-15
1.69E-15	-3.71E-15	-3.27E-15	1.22E-14	1.05E-14	1.36E-14	9.47E-15	5.11E-15	1.51E-14	2.06E-14	1.10E-14	1.71E-14	1.15E-14	1.19E-14	1.40E-14	1.50E-14	9.99E-15	1.59E-14	9.90E-15	7.54E-15	2.06E-14	7.58E-15	9.45E-15	1.12E-14	-2.59E-15
1.37E-15	-4.12E-15	-3.90E-15	1.24E-14	1.07E-14	1.35E-14	9.57E-15	4.71E-15	1.50E-14	2.02E-14	1.07E-14	1.68E-14	1.11E-14	1.17E-14	1.40E-14	1.53E-14	9.96E-15	1.57E-14	9.75E-15	7.59E-15	2.02E-14	7.24E-15	9.20E-15	1.08E-14	-2.95E-15
1.07E-15	-4.50E-15	-4.52E-15	1.26E-14	1.08E-14	1.33E-14	9.63E-15	4.31E-15	1.50E-14	1.99E-14	1.03E-14	1.65E-14	1.07E-14	1.14E-14	1.39E-14	1.56E-14	9.89E-15	1.55E-14	9.64E-15	7.67E-15	1.99E-14	6.92E-15	9.01E-15	1.05E-14	-3.26E-15
7.81E-16	-4.85E-15	-5.10E-15	1.28E-14	1.09E-14	1.30E-14	9.67E-15	3.90E-15	1.50E-14	1.96E-14	9.99E-15	1.63E-14	1.02E-14	1.11E-14	1.38E-14	1.58E-14	9.79E-15	1.54E-14	9.58E-15	7.77E-15	1.97E-14	6.63E-15	8.88E-15	1.01E-14	-3.50E-15
5.08E-16	-5.18E-15	-5.66E-15	1.29E-14	1.09E-14	1.27E-14	9.68E-15	3.50E-15	1.49E-14	1.93E-14	9.62E-15	1.60E-14	9.78E-15	1.08E-14	1.36E-14	1.60E-14	9.65E-15	1.52E-14	9.56E-15	7.90E-15	1.94E-14	6.38E-15	8.80E-15	9.82E-15	-3.68E-15
2.50E-16	-5.49E-15	-6.19E-15	1.30E-14	1.09E-14	1.24E-14	9.66E-15	3.11E-15	1.49E-14	1.90E-14	9.25E-15	1.58E-14	9.34E-15	1.04E-14	1.34E-14	1.62E-14	9.47E-15	1.50E-14	9.60E-15	8.06E-15	1.93E-14	6.17E-15	8.79E-15	9.53E-15	-3.79E-15
1.03E-17	-5.77E-15	-6.68E-15	1.30E-14	1.09E-14	1.20E-14	9.61E-15	2.73E-15	1.48E-14	1.88E-14	8.86E-15	1.55E-14	8.91E-15	1.01E-14	1.32E-14	1.64E-14	9.27E-15	1.48E-14	9.69E-15	8.26E-15	1.91E-14	6.01E-15	8.83E-15	9.27E-15	-3.83E-15
-2.11E-16	-6.03E-15	-7.13E-15	1.30E-14	1.09E-14	1.15E-14	9.54E-15	2.37E-15	1.48E-14	1.86E-14	8.47E-15	1.54E-14	8.49E-15	9.76E-15	1.29E-14	1.65E-14	9.05E-15	1.46E-14	9.83E-15	8.49E-15	1.91E-14	5.89E-15	8.93E-15	9.04E-15	-3.80E-15
-4.12E-16	-6.27E-15	-7.54E-15	1.29E-14	1.08E-14	1.11E-14	9.45E-15	2.04E-15	1.47E-14	1.84E-14	8.08E-15	1.52E-14	8.08E-15	9.40E-15	1.26E-14	1.66E-14	8.80E-15	1.44E-14	1.00E-14	8.75E-15	1.90E-14	5.84E-15	9.09E-15	8.83E-15	-3.69E-15
-5.94E-16	-6.49E-15	-7.90E-15	1.28E-14	1.07E-14	1.06E-14	9.33E-15	1.74E-15	1.47E-14	1.82E-14	7.69E-15	1.51E-14	7.69E-15	9.04E-15	1.23E-14	1.66E-14	8.54E-15	1.43E-14	1.03E-14	9.06E-15	1.91E-14	5.84E-15	9.31E-15	8.64E-15	-3.51E-15
-7.53E-16	-6.68E-15	-8.20E-15	1.27E-14	1.06E-14	1.01E-14	9.20E-15	1.47E-15	1.46E-14	1.81E-14	7.31E-15	1.50E-14	7.32E-15	8.67E-15	1.20E-14	1.67E-14	8.26E-15	1.41E-14	1.06E-14	9.39E-15	1.91E-14	5.90E-15	9.59E-15	8.49E-15	-3.25E-15
-8.88E-16	-6.86E-15	-8.46E-15	1.25E-14	1.05E-14	9.53E-15	9.05E-15	1.25E-15	1.45E-14	1.81E-14	6.94E-15	1.50E-14	6.96E-15	8.30E-15	1.17E-14	1.67E-14	7.97E-15	1.40E-14	1.10E-14	9.77E-15	1.92E-14	6.02E-15	9.93E-15	8.35E-15	-2.93E-15
-1.00E-15	-7.02E-15	-8.66E-15	1.24E-14	1.04E-14	9.00E-15	8.88E-15	1.06E-15	1.45E-14	1.80E-14	6.58E-15	1.49E-14	6.63E-15	7.93E-15	1.13E-14	1.66E-14	7.68E-15	1.39E-14	1.14E-14	1.02E-14	1.94E-14	6.21E-15	1.03E-14	8.24E-15	-2.53E-15
-1.09E-15	-7.17E-15	-8.80E-15	1.21E-14	1.02E-14	8.46E-15	8.70E-15	9.10E-16	1.44E-14	1.81E-14	6.24E-15	1.49E-14	6.33E-15	7.56E-15	1.10E-14	1.66E-14	7.38E-15	1.38E-14	1.18E-14	1.06E-14	1.96E-14	6.45E-15	1.07E-14	8.15E-15	-2.07E-15
-1.15E-15	-7.30E-15	-8.89E-15	1.19E-14	1.01E-14	7.92E-15	8.50E-15	8.06E-16	1.44E-14	1.81E-14	5.93E-15	1.50E-14	6.04E-15	7.19E-15	1.06E-14	1.65E-14	7.08E-15	1.37E-14	1.23E-14	1.11E-14	1.98E-14	6.76E-15	1.12E-14	8.07E-15	-1.54E-15
-1.18E-15	-7.41E-15	-8.91E-15	1.16E-14	9.89E-15	7.39E-15	8.30E-15	7.48E-16	1.43E-14	1.82E-14	5.63E-15	1.50E-14	5.79E-15	6.83E-15	1.03E-14	1.64E-14	6.79E-15	1.37E-14	1.29E-14	1.16E-14	2.00E-14	7.12E-15	1.17E-14	8.02E-15	-9.49E-16
-1.19E-15	-7.52E-15	-8.88E-15	1.13E-14	9.71E-15	6.87E-15	8.09E-15	7.36E-16	1.42E-14	1.83E-14	5.36E-15	1.51E-14	5.56E-15	6.47E-15	9.91E-15	1.63E-14	6.51E-15	1.36E-14	1.35E-14	1.21E-14	2.02E-14	7.54E-15	1.23E-14	7.97E-15	-3.06E-16
-1.16E-15	-7.61E-15	-8.79E-15	1.10E-14	9.54E-15	6.36E-15	7.86E-15	7.68E-16	1.42E-14	1.85E-14	5.11E-15	1.52E-14	5.36E-15	6.12E-15	9.56E-15	1.62E-14	6.24E-15	1.36E-14	1.41E-14	1.27E-14	2.05E-14	8.01E-15	1.29E-14	7.94E-15	3.87E-16
-1.11E-15	-7.69E-15	-8.63E-15	1.06E-14	9.36E-15	5.87E-15	7.64E-15	8.46E-16	1.41E-14	1.87E-14	4.90E-15	1.53E-14	5.19E-15	5.79E-15	9.22E-15	1.61E-14	5.99E-15	1.37E-14	1.48E-14	1.33E-14	2.08E-14	8.53E-15	1.34E-14	7.91E-15	1.12E-15
-1.03E-15	-7.77E-15	-8.42E-15	1.03E-14	9.19E-15	5.40E-15	7.41E-15	9.66E-16	1.40E-14	1.89E-14	4.71E-15	1.55E-14	5.04E-15	5.46E-15	8.90E-15	1.59E-14	5.76E-15	1.37E-14	1.54E-14	1.39E-14	2.11E-14	9.10E-15	1.41E-14	7.88E-15	1.90E-15
-9.19E-16	-7.83E-15	-8.15E-15	9.90E-15	9.01E-15	4.95E-15	7.17E-15	1.13E-15	1.40E-14	1.92E-14	4.55E-15	1.56E-14	4.92E-15	5.14E-15	8.60E-15	1.58E-14	5.55E-15	1.38E-14	1.61E-14	1.45E-14	2.13E-14	9.71E-15	1.47E-14	7.86E-15	2.71E-15
-7.78E-16	-7.89E-15	-7.83E-15	9.52E-15	8.85E-15	4.53E-15	6.94E-15	1.32E-15	1.39E-14	1.94E-14	4.41E-15	1.57E-14	4.83E-15	4.84E-15	8.31E-15	1.56E-14	5.37E-15	1.39E-14	1.68E-14	1.51E-14	2.16E-14	1.03E-14	1.53E-14	7.83E-15	3.54E-15
-6.06E-16	-7.93E-15	-7.44E-15	9.14E-15	8.69E-15	4.14E-15	6.70E-15	1.55E-15	1.38E-14	1.97E-14	4.31E-15	1.59E-14	4.77E-15	4.56E-15	8.05E-15	1.55E-14	5.22E-15	1.40E-14	1.75E-14	1.58E-14	2.19E-14	1.10E-14	1.59E-14	7.80E-15	4.39E-15
-4.04E-16	-7.98E-15	-7.01E-15	8.74E-15	8.54E-15	3.77E-15	6.47E-15	1.81E-15	1.37E-14	2.00E-14	4.23E-15	1.60E-14	4.73E-15	4.29E-15	7.81E-15	1.53E-14	5.10E-15	1.41E-14	1.82E-14	1.64E-14	2.21E-14	1.17E-14	1.66E-14	7.76E-15	5.26E-15
-1.73E-16	-8.01E-15	-6.53E-15	8.35E-15	8.40E-15	3.43E-15	6.23E-15	2.10E-15	1.36E-14	2.03E-14	4.18E-15	1.61E-14	4.71E-15	4.04E-15	7.60E-15	1.52E-14	5.01E-15	1.43E-14	1.89E-14	1.71E-14	2.23E-14	1.24E-14	1.72E-14	7.71E-15	6.13E-15
8.59E-17	-8.04E-15	-6.00E-15	7.95E-15	8.27E-15	3.12E-15	6.00E-15	2.40E-15	1.35E-14	2.05E-14	4.15E-15	1.62E-14	4.72E-15	3.80E-15	7.41E-15	1.50E-14	4.96E-15	1.44E-14	1.96E-14	1.77E-14	2.25E-14	1.31E-14	1.77E-14	7.64E-15	6.99E-15
3.73E-16	-8.06E-15	-5.43E-15	7.56E-15	8.16E-15	2.83E-15	5.77E-15	2.72E-15	1.33E-14	2.08E-14	4.14E-15	1.63E-14	4.74E-15	3.58E-15	7.26E-15	1.49E-14	4.95E-15	1.46E-14	2.02E-14	1.83E-14	2.27E-14	1.39E-14	1.83E-14	7.55E-15	7.85E-15
6.88E-16	-8.08E-15	-4.82E-15	7.17E-15	8.05E-15	2.58E-15	5.55E-15	3.05E-15	1.32E-14	2.11E-14	4.16E-15	1.63E-14	4.78E-15	3.37E-15	7.14E-15	1.47E-14	4.97E-15	1.48E-14	2.08E-14	1.90E-14	2.28E-14	1.46E-14	1.88E-14	7.44E-15	8.70E-15
1.03E-15	-8.09E-15	-4.17E-15	6.78E-15	7.97E-15	2.35E-15	5.33E-15	3.39E-15	1.30E-14	2.13E-14	4.19E-15	1.63E-14	4.83E-15	3.18E-15	7.05E-15	1.46E-14	5.04E-15	1.50E-14	2.14E-14	1.96E-14	2.29E-14	1.53E-14	1.93E-14	7.30E-15	9.53E-15
1.39E-15	-8.09E-15	-3.49E-15	6.40E-15	7.89E-15	2.14E-15	5.11E-15	3.72E-15	1.29E-14	2.15E-14	4.23E-15	1.63E-14	4.90E-15	3.00E-15	6.99E-15	1.45E-14	5.15E-15	1.52E-14	2.20E-14	2.02E-14	2.29E-14	1.60E-14	1.98E-14	7.15E-15	1.03E-14
1.78E-15	-8.09E-15	-2.78E-15	6.03E-15	7.83E-15	1.95E-15	4.90E-15	4.04E-15	1.27E-14	2.17E-14	4.29E-15	1.62E-14	4.97E-15	2.84E-15	6.96E-15	1.43E-14	5.29E-15	1.54E-14	2.25E-14	2.07E-14	2.29E-14	1.67E-14	2.02E-14	6.97E-15	1.11E-14
2.19E-15	-8.09E-15	-2.05E-15	5.66E-15	7.78E-15	1.79E-15	4.69E-15	4.35E-15	1.25E-14	2.19E-14	4.35E-15	1.61E-14	5.06E-15	2.69E-15	6.96E-15	1.42E-14	5.48E-15	1.56E-14	2.30E-14	2.13E-14	2.29E-14	1.73E-14	2.06E-14	6.76E-15	1.18E-14
2.62E-15	-8.07E-15	-1.30E-15	5.31E-15	7.75E-15	1.64E-15	4.48E-15	4.63E-15	1.23E-14	2.20E-14	4.42E-15	1.59E-14	5.14E-15	2.55E-15	6.99E-15	1.41E-14	5.71E-15	1.58E-14	2.34E-14	2.18E-14	2.28E-14	1.79E-14	2.09E-14	6.52E-15	1.25E-14
3.07E-15	-8.05E-15	-5.35E-16	4.97E-15	7.72E-15	1.51E-15	4.28E-15	4.89E-15	1.20E-14	2.21E-14	4.49E-15	1.57E-14	5.23E-15	2.42E-15	7.05E-15	1.40E-14	5.97E-15	1.60E-14	2.37E-14	2.23E-14	2.26E-14	1.85E-14	2.12E-14	6.26E-15	1.32E-14
3.54E-15	-8.02E-15	2.43E-16	4.65E-15	7.71E-15	1.39E-15	4.08E-15	5.12E-15	1.18E-14	2.21E-14	4.56E-15	1.54E-14	5.31E-15	2.29E-15	7.14E-15	1.39E-14	6.27E-15	1.62E-14	2.40E-14	2.27E-14	2.25E-14	1.90E-14	2.14E-14	5.97E-15	1.38E-14
4.01E-15	-7.99E-15	1.03E-15	4.33E-15	7.70E-15	1.29E-15	3.89E-15	5.32E-15	1.15E-14	2.21E-14	4.63E-15	1.51E-14	5.39E-15	2.18E-15	7.24E-15	1.39E-14	6.61E-15	1.63E-14	2.43E-14	2.31E-14	2.22E-14	1.95E-14	2.15E-14	5.64E-15	1.43E-14
4.50E-15	-7.94E-15	1.81E-15	4.03E-15	7.70E-15	1.19E-15	3.70E-15	5.47E-15	1.12E-14	2.20E-14	4.70E-15	1.47E-14	5.46E-15	2.06E-15	7.37E-15	1.38E-14	6.97E-15	1.65E-14	2.45E-14	2.35E-14	2.20E-14	1.99E-14	2.17E-14	5.29E-15	1.48E-14
5.00E-15	-7.89E-15	2.60E-15	3.75E-15	7.71E-15	1.10E-15	3.51E-15	5.58E-15	1.09E-14	2.19E-14	4.75E-15	1.43E-14	5.52E-15	1.95E-15	7.52E-15	1.37E-14	7.37E-15	1.66E-14	2.46E-14	2.38E-14	2.17E-14	2.03E-14	2.17E-14	4.92E-15	1.53E-14
5.50E-15	-7.84E-15	3.37E-15	3.48E-15	7.72E-15	1.02E-15	3.33E-15	5.64E-15	1.06E-14	2.17E-14	4.79E-15	1.38E-14	5.56E-15	1.84E-15	7.68E-15	1.36E-14	7.79E-15	1.67E-14	2.47E-14	2.41E-14	2.13E-14	2.06E-14	2.17E-14	4.52E-15	1.57E-14
6.00E-15	-7.77E-15	4.14E-15	3.23E-15	7.73E-15	9.39E-16	3.15E-15	5.65E-15	1.02E-14	2.14E-14	4.82E-15	1.33E-14	5.60E-15	1.72E-15	7.86E-15	1.35E-14	8.23E-15	1.68E-14	2.47E-14	2.43E-14	2.09E-14	2.09E-14	2.16E-14	4.09E-15	1.60E-14
6.50E-15	-7.71E-15	4.90E-15	2.99E-15	7.74E-15	8.59E-16	2.97E-15	5.61E-15	9.88E-15	2.11E-14	4.84E-15	1.27E-14	5.61E-15	1.60E-15	8.04E-15	1.35E-14	8.69E-15	1.69E-14	2.47E-14	2.45E-14	2.05E-14	2.11E-14	2.15E-14	3.64E-15	1.63E-14
7.00E-15	-7.63E-15	5.63E-15	2.77E-15	7.75E-15	7.78E-16	2.80E-15	5.51E-15	9.51E-15	2.08E-14	4.83E-15	1.21E-14	5.61E-15	1.48E-15	8.22E-15	1.34E-14	9.16E-15	1.69E-14	2.46E-14	2.46E-14	2.00E-14	2.12E-14	2.13E-14	3.17E-15	1.65E-14
7.49E-15	-7.55E-15	6.35E-15	2.56E-15	7.76E-15	6.96E-16	2.63E-15	5.36E-15	9.14E-15	2.04E-14	4.81E-15	1.14E-14	5.59E-15	1.34E-15	8.41E-15	1.33E-14	9.63E-15	1.69E-14	2.44E-14	2.47E-14	1.96E-14	2.13E-14	2.11E-14	2.68E-15	1.67E-14
7.97E-15	-7.46E-15	7.04E-15	2.37E-15	7.75E-15	6.11E-16	2.45E-15	5.16E-15	8.75E-15	1.99E-14	4.77E-15	1.07E-14	5.55E-15	1.20E-15	8.59E-15	1.32E-14	1.01E-14	1.69E-14	2.42E-14	2.48E-14	1.91E-14	2.13E-14	2.08E-14	2.18E-15	1.68E-14
8.44E-15	-7.38E-15	7.70E-15	2.19E-15	7.74E-15	5.22E-16	2.29E-15	4.90E-15	8.35E-15	1.94E-14	4.70E-15	9.92E-15	5.48E-15	1.04E-15	8.77E-15	1.30E-14	1.06E-14	1.68E-14	2.40E-14	2.48E-14	1.85E-14	2.13E-14	2.04E-14	1.66E-15	1.68E-14
8.89E-15	-7.28E-15	8.34E-15	2.03E-15	7.72E-15	4.31E-16	2.12E-15	4.60E-15	7.95E-15	1.88E-14	4.62E-15	9.13E-15	5.40E-15	8.62E-16	8.94E-15	1.29E-14	1.11E-14	1.67E-14	2.37E-14	2.47E-14	1.80E-14	2.12E-14	2.00E-14	1.13E-15	1.68E-14
9.33E-15	-7.19E-15	8.94E-15	1.88E-15	7.69E-15	3.35E-16	1.96E-15	4.24E-15	7.54E-15	1.82E-14	4.51E-15	8.32E-15	5.29E-15	6.71E-16	9.09E-15	1.28E-14	1.15E-14	1.66E-14	2.33E-14	2.46E-14	1.74E-14	2.10E-14	1.96E-14	5.83E-16	1.67E-14
9.75E-15	-7.10E-15	9.51E-15	1.75E-15	7.64E-15	2.36E-16	1.79E-15	3.84E-15	7.13E-15	1.75E-14	4.39E-15	7.48E-15	5.16E-15	4.63E-16	9.22E-15	1.26E-14	1.20E-14	1.64E-14	2.29E-14	2.45E-14	1.68E-14	2.08E-14	1.91E-14	3.17E-17	1.66E-14
1.01E-14	-7.00E-15	1.00E-14	1.63E-15	7.58E-15	1.34E-16	1.64E-15	3.41E-15	6.72E-15	1.68E-14	4.24E-15	6.62E-15	5.00E-15	2.35E-16	9.33E-15	1.24E-14	1.24E-14	1.62E-14	2.25E-14	2.43E-14	1.62E-14	2.05E-14	1.86E-14	-5.25E-16	1.64E-14
1.05E-14	-6.91E-15	1.05E-14	1.53E-15	7.50E-15	3.15E-17	1.48E-15	2.93E-15	6.31E-15	1.61E-14	4.08E-15	5.75E-15	4.83E-15	-1.32E-17	9.42E-15	1.22E-14	1.28E-14	1.60E-14	2.20E-14	2.41E-14	1.56E-14	2.02E-14	1.80E-14	-1.09E-15	1.62E-14
1.08E-14	-6.82E-15	1.10E-14	1.44E-15	7.40E-15	-7.08E-17	1.33E-15	2.43E-15	5.90E-15	1.53E-14	3.90E-15	4.87E-15	4.63E-15	-2.82E-16	9.48E-15	1.20E-14	1.32E-14	1.57E-14	2.15E-14	2.38E-14	1.50E-14	1.98E-14	1.73E-14	-1.65E-15	1.59E-14
1.12E-14	-6.74E-15	1.14E-14	1.36E-15	7.29E-15	-1.71E-16	1.18E-15	1.91E-15	5.50E-15	1.44E-14	3.70E-15	3.99E-15	4.41E-15	-5.73E-16	9.52E-15	1.17E-14	1.35E-14	1.54E-14	2.10E-14	2.35E-14	1.44E-14	1.94E-14	1.67E-14	-2.21E-15	1.56E-14
1.14E-14	-6.67E-15	1.18E-14	1.30E-15	7.16E-15	-2.66E-16	1.04E-15	1.38E-15	5.10E-15	1.35E-14	3.49E-15	3.10E-15	4.18E-15	-8.85E-16	9.52E-15	1.14E-14	1.38E-14	1.50E-14	2.04E-14	2.31E-14	1.38E-14	1.90E-14	1.59E-14	-2.76E-15	1.52E-14
1.17E-14	-6.60E-15	1.21E-14	1.25E-15	7.01E-15	-3.54E-16	9.02E-16	8.32E-16	4.72E-15	1.27E-14	3.26E-15	2.23E-15	3.93E-15	-1.22E-15	9.49E-15	1.12E-14	1.40E-14	1.46E-14	1.98E-14	2.27E-14	1.32E-14	1.85E-14	1.52E-14	-3.32E-15	1.48E-14
1.19E-14	-6.54E-15	1.25E-14	1.22E-15	6.85E-15	-4.32E-16	7.71E-16	2.89E-16	4.35E-15	1.17E-14	3.03E-15	1.36E-15	3.66E-15	-1.58E-15	9.43E-15	1.08E-14	1.42E-14	1.42E-14	1.93E-14	2.23E-14	1.26E-14	1.79E-14	1.44E-14	-3.86E-15	1.44E-14
1.21E-14	-6.49E-15	1.27E-14	1.20E-15	6.67E-15	-4.99E-16	6.47E-16	-2.46E-16	3.99E-15	1.08E-14	2.78E-15	5.13E-16	3.39E-15	-1.95E-15	9.34E-15	1.05E-14	1.44E-14	1.37E-14	1.86E-14	2.18E-14	1.20E-14	1.73E-14	1.36E-14	-4.40E-15	1.39E-14
1.22E-14	-6.45E-15	1.29E-14	1.20E-15	6.47E-15	-5.49E-16	5.31E-16	-7.66E-16	3.65E-15	9.82E-15	2.54E-15	-3.16E-16	3.10E-15	-2.35E-15	9.22E-15	1.02E-14	1.45E-14	1.32E-14	1.80E-14	2.13E-14	1.15E-14	1.67E-14	1.27E-14	-4.92E-15	1.33E-14
1.23E-14	-6.42E-15	1.31E-14	1.20E-15	6.27E-15	-5.82E-16	4.24E-16	-1.26E-15	3.32E-15	8.85E-15	2.29E-15	-1.12E-15	2.80E-15	-2.77E-15	9.06E-15	9.78E-15	1.45E-14	1.27E-14	1.74E-14	2.08E-14	1.09E-14	1.61E-14	1.19E-14	-5.44E-15	1.27E-14
1.24E-14	-6.41E-15	1.33E-14	1.23E-15	6.05E-15	-5.95E-16	3.25E-16	-1.73E-15	3.01E-15	7.87E-15	2.04E-15	-1.90E-15	2.50E-15	-3.21E-15	8.86E-15	9.39E-15	1.45E-14	1.21E-14	1.67E-14	2.02E-14	1.03E-14	1.54E-14	1.10E-14	-5.94E-15	1.21E-14
1.25E-14	-6.41E-15	1.34E-14	1.26E-15	5.81E-15	-5.85E-16	2.35E-16	-2.16E-15	2.72E-15	6.88E-15	1.79E-15	-2.65E-15	2.19E-15	-3.66E-15	8.64E-15	8.99E-15	1.44E-14	1.15E-14	1.61E-14	1.96E-14	9.75E-15	1.47E-14	1.00E-14	-6.44E-15	1.14E-14
1.25E-14	-6.42E-15	1.35E-14	1.31E-15	5.57E-15	-5.49E-16	1.55E-16	-2.54E-15	2.45E-15	5.88E-15	1.54E-15	-3.37E-15	1.89E-15	-4.13E-15	8.38E-15	8.57E-15	1.42E-14	1.09E-14	1.54E-14	1.90E-14	9.18E-15	1.40E-14	9.05E-15	-6.92E-15	1.07E-14
1.24E-14	-6.46E-15	1.36E-14	1.38E-15	5.33E-15	-4.86E-16	8.59E-17	-2.88E-15	2.19E-15	4.89E-15	1.31E-15	-4.06E-15	1.58E-15	-4.61E-15	8.09E-15	8.14E-15	1.40E-14	1.03E-14	1.48E-14	1.83E-14	8.62E-15	1.33E-14	8.06E-15	-7.38E-15	1.00E-14
1.24E-14	-6.50E-15	1.36E-14	1.45E-15	5.08E-15	-3.91E-16	2.86E-17	-3.15E-15	1.96E-15	3.90E-15	1.08E-15	-4.71E-15	1.28E-15	-5.10E-15	7.78E-15	7.70E-15	1.37E-14	9.65E-15	1.41E-14	1.76E-14	8.06E-15	1.25E-14	7.05E-15	-7.84E-15	9.24E-15
1.23E-14	-6.57E-15	1.36E-14	1.55E-15	4.83E-15	-2.65E-16	-1.62E-17	-3.36E-15	1.75E-15	2.91E-15	8.60E-16	-5.33E-15	9.87E-16	-5.61E-15	7.44E-15	7.26E-15	1.34E-14	8.99E-15	1.34E-14	1.69E-14	7.50E-15	1.18E-14	6.01E-15	-8.28E-15	8.44E-15
1.22E-14	-6.65E-15	1.35E-14	1.65E-15	4.59E-15	-1.03E-16	-4.76E-17	-3.51E-15	1.56E-15	1.93E-15	6.56E-16	-5.91E-15	7.02E-16	-6.12E-15	7.07E-15	6.81E-15	1.30E-14	8.31E-15	1.28E-14	1.62E-14	6.94E-15	1.10E-14	4.96E-15	-8.71E-15	7.61E-15
1.20E-14	-6.75E-15	1.34E-14	1.77E-15	4.35E-15	9.56E-17	-6.44E-17	-3.58E-15	1.39E-15	9.64E-16	4.66E-16	-6.45E-15	4.27E-16	-6.63E-15	6.69E-15	6.37E-15	1.25E-14	7.62E-15	1.21E-14	1.54E-14	6.38E-15	1.01E-14	3.88E-15	-9.13E-15	6.75E-15
1.18E-14	-6.86E-15	1.34E-14	1.91E-15	4.12E-15	3.31E-16	-6.67E-17	-3.58E-15	1.24E-15	1.02E-17	2.92E-16	-6.96E-15	1.65E-16	-7.15E-15	6.29E-15	5.93E-15	1.20E-14	6.92E-15	1.15E-14	1.46E-14	5.80E-15	9.30E-15	2.79E-15	-9.54E-15	5.86E-15
1.16E-14	-6.98E-15	1.32E-14	2.06E-15	3.90E-15	6.05E-16	-5.41E-17	-3.50E-15	1.10E-15	-9.29E-16	1.36E-16	-7.44E-15	-8.37E-17	-7.66E-15	5.88E-15	5.50E-15	1.14E-14	6.22E-15	1.08E-14	1.38E-14	5.22E-15	8.45E-15	1.68E-15	-9.94E-15	4.94E-15
1.14E-14	-7.13E-15	1.31E-14	2.23E-15	3.70E-15	9.18E-16	-2.58E-17	-3.34E-15	9.88E-16	-1.85E-15	-1.85E-18	-7.89E-15	-3.16E-16	-8.17E-15	5.46E-15	5.07E-15	1.08E-14	5.52E-15	1.01E-14	1.30E-14	4.63E-15	7.59E-15	5.53E-16	-1.03E-14	4.00E-15
1.12E-14	-7.28E-15	1.29E-14	2.41E-15	3.52E-15	1.27E-15	1.85E-17	-3.10E-15	8.90E-16	-2.75E-15	-1.21E-16	-8.30E-15	-5.31E-16	-8.67E-15	5.04E-15	4.66E-15	1.01E-14	4.81E-15	9.47E-15	1.22E-14	4.03E-15	6.70E-15	-5.83E-16	-1.07E-14	3.03E-15
1.09E-14	-7.44E-15	1.27E-14	2.60E-15	3.36E-15	1.66E-15	7.89E-17	-2.79E-15	8.07E-16	-3.64E-15	-2.21E-16	-8.69E-15	-7.27E-16	-9.17E-15	4.61E-15	4.26E-15	9.43E-15	4.11E-15	8.81E-15	1.14E-14	3.41E-15	5.80E-15	-1.73E-15	-1.11E-14	2.04E-15
1.06E-14	-7.62E-15	1.25E-14	2.81E-15	3.22E-15	2.08E-15	1.56E-16	-2.40E-15	7.40E-16	-4.50E-15	-3.00E-16	-9.05E-15	-9.02E-16	-9.65E-15	4.18E-15	3.88E-15	8.69E-15	3.42E-15	8.15E-15	1.05E-14	2.77E-15	4.88E-15	-2.88E-15	-1.14E-14	1.04E-15
1.03E-14	-7.80E-15	1.23E-14	3.03E-15	3.11E-15	2.55E-15	2.51E-16	-1.93E-15	6.86E-16	-5.34E-15	-3.59E-16	-9.39E-15	-1.06E-15	-1.01E-14	3.77E-15	3.52E-15	7.91E-15	2.74E-15	7.49E-15	9.65E-15	2.11E-15	3.95E-15	-4.05E-15	-1.18E-14	7.40E-18
1.00E-14	-7.99E-15	1.20E-14	3.26E-15	3.02E-15	3.05E-15	3.61E-16	-1.39E-15	6.43E-16	-6.15E-15	-3.98E-16	-9.72E-15	-1.19E-15	-1.06E-14	3.36E-15	3.17E-15	7.11E-15	2.06E-15	6.83E-15	8.77E-15	1.43E-15	2.99E-15	-5.21E-15	-1.22E-14	-1.04E-15
9.68E-15	-8.18E-15	1.17E-14	3.51E-15	2.97E-15	3.58E-15	4.89E-16	-7.92E-16	6.10E-16	-6.94E-15	-4.19E-16	-1.00E-14	-1.30E-15	-1.10E-14	2.96E-15	2.85E-15	6.29E-15	1.40E-15	6.16E-15	7.89E-15	7.35E-16	2.01E-15	-6.38E-15	-1.25E-14	-2.10E-15
9.35E-15	-8.38E-15	1.14E-14	3.76E-15	2.94E-15	4.14E-15	6.32E-16	-1.30E-16	5.84E-16	-7.71E-15	-4.21E-16	-1.03E-14	-1.40E-15	-1.14E-14	2.57E-15	2.56E-15	5.45E-15	7.52E-16	5.49E-15	7.00E-15	1.04E-17	1.02E-15	-7.56E-15	-1.29E-14	-3.17E-15
9.01E-15	-8.58E-15	1.11E-14	4.02E-15	2.95E-15	4.73E-15	7.91E-16	5.88E-16	5.66E-16	-8.45E-15	-4.05E-16	-1.06E-14	-1.47E-15	-1.18E-14	2.21E-15	2.28E-15	4.60E-15	1.23E-16	4.82E-15	6.11E-15	-7.39E-16	5.80E-18	-8.72E-15	-1.32E-14	-4.26E-15
8.66E-15	-8.77E-15	1.07E-14	4.29E-15	2.99E-15	5.34E-15	9.66E-16	1.35E-15	5.52E-16	-9.16E-15	-3.73E-16	-1.09E-14	-1.53E-15	-1.21E-14	1.86E-15	2.03E-15	3.74E-15	-4.88E-16	4.14E-15	5.21E-15	-1.51E-15	-1.03E-15	-9.89E-15	-1.35E-14	-5.35E-15
8.31E-15	-8.97E-15	1.04E-14	4.57E-15	3.07E-15	5.98E-15	1.15E-15	2.16E-15	5.42E-16	-9.84E-15	-3.26E-16	-1.12E-14	-1.56E-15	-1.25E-14	1.54E-15	1.81E-15	2.89E-15	-1.08E-15	3.45E-15	4.31E-15	-2.31E-15	-2.08E-15	-1.10E-14	-1.39E-14	-6.44E-15
7.96E-15	-9.16E-15	1.00E-14	4.85E-15	3.17E-15	6.63E-15	1.36E-15	3.00E-15	5.34E-16	-1.05E-14	-2.64E-16	-1.15E-14	-1.58E-15	-1.27E-14	1.24E-15	1.61E-15	2.04E-15	-1.65E-15	2.76E-15	3.41E-15	-3.13E-15	-3.14E-15	-1.22E-14	-1.42E-14	-7.54E-15
7.61E-15	-9.35E-15	9.59E-15	5.13E-15	3.31E-15	7.29E-15	1.57E-15	3.86E-15	5.26E-16	-1.11E-14	-1.92E-16	-1.17E-14	-1.58E-15	-1.30E-14	9.71E-16	1.43E-15	1.20E-15	-2.20E-15	2.06E-15	2.50E-15	-3.98E-15	-4.23E-15	-1.33E-14	-1.46E-14	-8.63E-15
7.25E-15	-9.53E-15	9.16E-15	5.41E-15	3.47E-15	7.96E-15	1.80E-15	4.74E-15	5.14E-16	-1.17E-14	-1.11E-16	-1.20E-14	-1.57E-15	-1.32E-14	7.28E-16	1.27E-15	3.80E-16	-2.72E-15	1.36E-15	1.60E-15	-4.85E-15	-5.33E-15	-1.44E-14	-1.49E-14	-9.72E-15
6.90E-15	-9.70E-15	8.71E-15	5.69E-15	3.66E-15	8.63E-15	2.04E-15	5.63E-15	4.98E-16	-1.23E-14	-2.23E-17	-1.23E-14	-1.55E-15	-1.34E-14	5.12E-16	1.13E-15	-4.23E-16	-3.22E-15	6.44E-16	7.05E-16	-5.74E-15	-6.45E-15	-1.55E-14	-1.53E-14	-1.08E-14
6.55E-15	-9.86E-15	8.23E-15	5.97E-15	3.87E-15	9.30E-15	2.29E-15	6.52E-15	4.76E-16	-1.28E-14	7.17E-17	-1.27E-14	-1.51E-15	-1.36E-14	3.24E-16	1.01E-15	-1.20E-15	-3.70E-15	-7.80E-17	-1.89E-16	-6.65E-15	-7.58E-15	-1.66E-14	-1.56E-14	-1.19E-14
6.20E-15	-1.00E-14	7.74E-15	6.25E-15	4.11E-15	9.96E-15	2.55E-15	7.39E-15	4.47E-16	-1.34E-14	1.69E-16	-1.30E-14	-1.47E-15	-1.37E-14	1.66E-16	9.06E-16	-1.95E-15	-4.16E-15	-8.08E-16	-1.08E-15	-7.58E-15	-8.72E-15	-1.77E-14	-1.60E-14	-1.29E-14
5.86E-15	-1.01E-14	7.22E-15	6.51E-15	4.36E-15	1.06E-14	2.82E-15	8.25E-15	4.08E-16	-1.38E-14	2.68E-16	-1.33E-14	-1.42E-15	-1.38E-14	3.64E-17	8.17E-16	-2.67E-15	-4.59E-15	-1.55E-15	-1.96E-15	-8.53E-15	-9.87E-15	-1.87E-14	-1.63E-14	-1.40E-14
5.52E-15	-1.03E-14	6.67E-15	6.77E-15	4.63E-15	1.12E-14	3.09E-15	9.07E-15	3.61E-16	-1.43E-14	3.65E-16	-1.37E-14	-1.37E-15	-1.39E-14	-6.64E-17	7.40E-16	-3.36E-15	-5.01E-15	-2.29E-15	-2.83E-15	-9.49E-15	-1.10E-14	-1.97E-14	-1.67E-14	-1.50E-14
5.18E-15	-1.04E-14	6.11E-15	7.01E-15	4.91E-15	1.19E-14	3.37E-15	9.86E-15	3.02E-16	-1.47E-14	4.60E-16	-1.41E-14	-1.32E-15	-1.39E-14	-1.43E-16	6.70E-16	-4.00E-15	-5.39E-15	-3.04E-15	-3.69E-15	-1.05E-14	-1.22E-14	-2.07E-14	-1.71E-14	-1.60E-14
4.85E-15	-1.05E-14	5.52E-15	7.24E-15	5.20E-15	1.24E-14	3.64E-15	1.06E-14	2.31E-16	-1.51E-14	5.49E-16	-1.45E-14	-1.27E-15	-1.39E-14	-1.95E-16	6.05E-16	-4.61E-15	-5.76E-15	-3.80E-15	-4.55E-15	-1.14E-14	-1.33E-14	-2.16E-14	-1.75E-14	-1.70E-14
4.52E-15	-1.05E-14	4.91E-15	7.46E-15	5.49E-15	1.30E-14	3.92E-15	1.13E-14	1.47E-16	-1.55E-14	6.30E-16	-1.49E-14	-1.22E-15	-1.39E-14	-2.25E-16	5.43E-16	-5.17E-15	-6.11E-15	-4.56E-15	-5.38E-15	-1.24E-14	-1.45E-14	-2.25E-14	-1.79E-14	-1.79E-14
4.19E-15	-1.06E-14	4.28E-15	7.65E-15	5.77E-15	1.35E-14	4.20E-15	1.19E-14	4.93E-17	-1.58E-14	7.01E-16	-1.53E-14	-1.18E-15	-1.38E-14	-2.33E-16	4.80E-16	-5.69E-15	-6.43E-15	-5.33E-15	-6.21E-15	-1.34E-14	-1.56E-14	-2.34E-14	-1.83E-14	-1.88E-14
3.86E-15	-1.07E-14	3.63E-15	7.82E-15	6.05E-15	1.40E-14	4.47E-15	1.25E-14	-6.31E-17	-1.61E-14	7.61E-16	-1.58E-14	-1.15E-15	-1.37E-14	-2.23E-16	4.14E-16	-6.17E-15	-6.74E-15	-6.10E-15	-7.02E-15	-1.43E-14	-1.67E-14	-2.42E-14	-1.87E-14	-1.97E-14
3.54E-15	-1.07E-14	2.96E-15	7.97E-15	6.31E-15	1.44E-14	4.73E-15	1.30E-14	-1.91E-16	-1.64E-14	8.07E-16	-1.63E-14	-1.13E-15	-1.36E-14	-1.97E-16	3.41E-16	-6.61E-15	-7.03E-15	-6.86E-15	-7.82E-15	-1.53E-14	-1.78E-14	-2.50E-14	-1.91E-14	-2.06E-14
3.21E-15	-1.07E-14	2.27E-15	8.10E-15	6.56E-15	1.48E-14	4.99E-15	1.34E-14	-3.33E-16	-1.66E-14	8.39E-16	-1.67E-14	-1.12E-15	-1.34E-14	-1.57E-16	2.60E-16	-7.00E-15	-7.30E-15	-7.63E-15	-8.59E-15	-1.62E-14	-1.89E-14	-2.57E-14	-1.95E-14	-2.14E-14
2.89E-15	-1.08E-14	1.56E-15	8.20E-15	6.78E-15	1.51E-14	5.24E-15	1.37E-14	-4.90E-16	-1.68E-14	8.55E-16	-1.72E-14	-1.12E-15	-1.32E-14	-1.06E-16	1.66E-16	-7.34E-15	-7.56E-15	-8.40E-15	-9.35E-15	-1.72E-14	-2.00E-14	-2.64E-14	-1.99E-14	-2.22E-14
2.57E-15	-1.08E-14	8.35E-16	8.27E-15	6.98E-15	1.54E-14	5.47E-15	1.40E-14	-6.62E-16	-1.70E-14	8.54E-16	-1.77E-14	-1.14E-15	-1.30E-14	-4.67E-17	5.88E-17	-7.65E-15	-7.81E-15	-9.17E-15	-1.01E-14	-1.81E-14	-2.10E-14	-2.71E-14	-2.03E-14	-2.29E-14
2.24E-15	-1.08E-14	1.00E-16	8.32E-15	7.15E-15	1.56E-14	5.69E-15	1.41E-14	-8.47E-16	-1.71E-14	8.34E-16	-1.82E-14	-1.18E-15	-1.28E-14	1.78E-17	-6.46E-17	-7.91E-15	-8.04E-15	-9.92E-15	-1.08E-14	-1.89E-14	-2.20E-14	-2.77E-14	-2.07E-14	-2.36E-14
1.92E-15	-1.07E-14	-6.43E-16	8.33E-15	7.28E-15	1.57E-14	5.89E-15	1.42E-14	-1.05E-15	-1.73E-14	7.96E-16	-1.87E-14	-1.24E-15	-1.26E-14	8.43E-17	-2.06E-16	-8.13E-15	-8.26E-15	-1.07E-14	-1.15E-14	-1.98E-14	-2.29E-14	-2.82E-14	-2.12E-14	-2.42E-14
1.59E-15	-1.07E-14	-1.39E-15	8.32E-15	7.38E-15	1.58E-14	6.08E-15	1.41E-14	-1.26E-15	-1.73E-14	7.39E-16	-1.92E-14	-1.32E-15	-1.23E-14	1.51E-16	-3.66E-16	-8.32E-15	-8.47E-15	-1.14E-14	-1.22E-14	-2.06E-14	-2.38E-14	-2.87E-14	-2.16E-14	-2.48E-14
1.26E-15	-1.07E-14	-2.14E-15	8.27E-15	7.43E-15	1.58E-14	6.25E-15	1.40E-14	-1.48E-15	-1.74E-14	6.63E-16	-1.97E-14	-1.41E-15	-1.20E-14	2.16E-16	-5.46E-16	-8.46E-15	-8.67E-15	-1.21E-14	-1.28E-14	-2.13E-14	-2.47E-14	-2.92E-14	-2.20E-14	-2.53E-14
9.35E-16	-1.07E-14	-2.90E-15	8.20E-15	7.44E-15	1.58E-14	6.39E-15	1.38E-14	-1.71E-15	-1.74E-14	5.67E-16	-2.02E-14	-1.53E-15	-1.18E-14	2.77E-16	-7.46E-16	-8.57E-15	-8.87E-15	-1.28E-14	-1.34E-14	-2.20E-14	-2.55E-14	-2.96E-14	-2.24E-14	-2.58E-14
6.03E-16	-1.06E-14	-3.64E-15	8.09E-15	7.41E-15	1.56E-14	6.51E-15	1.36E-14	-1.96E-15	-1.74E-14	4.52E-16	-2.06E-14	-1.67E-15	-1.15E-14	3.30E-16	-9.67E-16	-8.65E-15	-9.05E-15	-1.35E-14	-1.40E-14	-2.27E-14	-2.62E-14	-3.00E-14	-2.29E-14	-2.62E-14
2.70E-16	-1.06E-14	-4.38E-15	7.96E-15	7.32E-15	1.55E-14	6.61E-15	1.32E-14	-2.21E-15	-1.74E-14	3.19E-16	-2.11E-14	-1.82E-15	-1.11E-14	3.74E-16	-1.21E-15	-8.69E-15	-9.24E-15	-1.42E-14	-1.46E-14	-2.33E-14	-2.69E-14	-3.03E-14	-2.33E-14	-2.66E-14
-6.48E-17	-1.06E-14	-5.11E-15	7.79E-15	7.19E-15	1.52E-14	6.68E-15	1.27E-14	-2.47E-15	-1.73E-14	1.69E-16	-2.15E-14	-1.99E-15	-1.08E-14	4.08E-16	-1.47E-15	-8.70E-15	-9.41E-15	-1.48E-14	-1.51E-14	-2.38E-14	-2.75E-14	-3.05E-14	-2.37E-14	-2.70E-14
-4.00E-16	-1.05E-14	-5.82E-15	7.60E-15	7.01E-15	1.49E-14	6.73E-15	1.22E-14	-2.73E-15	-1.72E-14	1.46E-18	-2.19E-14	-2.19E-15	-1.05E-14	4.30E-16	-1.74E-15	-8.69E-15	-9.58E-15	-1.55E-14	-1.56E-14	-2.43E-14	-2.80E-14	-3.07E-14	-2.41E-14	-2.73E-14
-7.34E-16	-1.05E-14	-6.50E-15	7.38E-15	6.78E-15	1.46E-14	6.74E-15	1.16E-14	-3.00E-15	-1.71E-14	-1.81E-16	-2.22E-14	-2.39E-15	-1.02E-14	4.40E-16	-2.03E-15	-8.64E-15	-9.74E-15	-1.60E-14	-1.61E-14	-2.48E-14	-2.85E-14	-3.09E-14	-2.45E-14	-2.75E-14
-1.07E-15	-1.04E-14	-7.16E-15	7.13E-15	6.50E-15	1.41E-14	6.73E-15	1.10E-14	-3.27E-15	-1.69E-14	-3.79E-16	-2.25E-14	-2.62E-15	-9.88E-15	4.37E-16	-2.34E-15	-8.58E-15	-9.90E-15	-1.66E-14	-1.65E-14	-2.52E-14	-2.88E-14	-3.10E-14	-2.49E-14	-2.77E-14
-1.40E-15	-1.04E-14	-7.78E-15	6.86E-15	6.18E-15	1.37E-14	6.69E-15	1.03E-14	-3.54E-15	-1.68E-14	-5.90E-16	-2.28E-14	-2.85E-15	-9.56E-15	4.22E-16	-2.65E-15	-8.49E-15	-1.01E-14	-1.71E-14	-1.69E-14	-2.55E-14	-2.92E-14	-3.11E-14	-2.53E-14	-2.78E-14
-1.73E-15	-1.04E-14	-8.37E-15	6.58E-15	5.82E-15	1.32E-14	6.63E-15	9.50E-15	-3.81E-15	-1.66E-14	-8.13E-16	-2.31E-14	-3.10E-15	-9.25E-15	3.94E-16	-2.97E-15	-8.37E-15	-1.02E-14	-1.76E-14	-1.73E-14	-2.57E-14	-2.94E-14	-3.11E-14	-2.56E-14	-2.79E-14
-2.06E-15	-1.03E-14	-8.93E-15	6.27E-15	5.41E-15	1.26E-14	6.53E-15	8.69E-15	-4.08E-15	-1.64E-14	-1.05E-15	-2.32E-14	-3.35E-15	-8.94E-15	3.54E-16	-3.30E-15	-8.24E-15	-1.03E-14	-1.80E-14	-1.76E-14	-2.59E-14	-2.95E-14	-3.10E-14	-2.60E-14	-2.80E-14
-2.38E-15	-1.03E-14	-9.43E-15	5.95E-15	4.97E-15	1.20E-14	6.41E-15	7.84E-15	-4.34E-15	-1.62E-14	-1.29E-15	-2.34E-14	-3.62E-15	-8.63E-15	3.03E-16	-3.62E-15	-8.09E-15	-1.05E-14	-1.84E-14	-1.79E-14	-2.60E-14	-2.96E-14	-3.10E-14	-2.63E-14	-2.79E-14
-2.70E-15	-1.03E-14	-9.89E-15	5.62E-15	4.49E-15	1.13E-14	6.27E-15	6.97E-15	-4.60E-15	-1.59E-14	-1.54E-15	-2.35E-14	-3.88E-15	-8.33E-15	2.44E-16	-3.94E-15	-7.92E-15	-1.06E-14	-1.88E-14	-1.82E-14	-2.61E-14	-2.96E-14	-3.09E-14	-2.66E-14	-2.79E-14
-3.01E-15	-1.02E-14	-1.03E-14	5.28E-15	3.99E-15	1.06E-14	6.10E-15	6.08E-15	-4.84E-15	-1.56E-14	-1.79E-15	-2.35E-14	-4.15E-15	-8.04E-15	1.76E-16	-4.25E-15	-7.73E-15	-1.07E-14	-1.91E-14	-1.84E-14	-2.61E-14	-2.96E-14	-3.07E-14	-2.69E-14	-2.78E-14
-3.32E-15	-1.02E-14	-1.07E-14	4.93E-15	3.47E-15	9.94E-15	5.91E-15	5.17E-15	-5.07E-15	-1.54E-14	-2.05E-15	-2.35E-14	-4.41E-15	-7.76E-15	1.02E-16	-4.55E-15	-7.52E-15	-1.08E-14	-1.94E-14	-1.86E-14	-2.60E-14	-2.94E-14	-3.05E-14	-2.71E-14	-2.76E-14
-3.61E-15	-1.02E-14	-1.10E-14	4.58E-15	2.93E-15	9.22E-15	5.69E-15	4.25E-15	-5.29E-15	-1.51E-14	-2.31E-15	-2.34E-14	-4.67E-15	-7.49E-15	2.24E-17	-4.83E-15	-7.30E-15	-1.09E-14	-1.96E-14	-1.87E-14	-2.59E-14	-2.92E-14	-3.03E-14	-2.74E-14	-2.75E-14
-3.89E-15	-1.02E-14	-1.12E-14	4.24E-15	2.37E-15	8.47E-15	5.46E-15	3.34E-15	-5.50E-15	-1.48E-14	-2.57E-15	-2.33E-14	-4.92E-15	-7.22E-15	-5.90E-17	-5.09E-15	-7.06E-15	-1.10E-14	-1.98E-14	-1.88E-14	-2.57E-14	-2.89E-14	-3.00E-14	-2.75E-14	-2.72E-14
-4.16E-15	-1.01E-14	-1.14E-14	3.89E-15	1.82E-15	7.72E-15	5.21E-15	2.43E-15	-5.69E-15	-1.45E-14	-2.83E-15	-2.31E-14	-5.17E-15	-6.97E-15	-1.40E-16	-5.33E-15	-6.80E-15	-1.11E-14	-1.99E-14	-1.89E-14	-2.55E-14	-2.85E-14	-2.97E-14	-2.77E-14	-2.70E-14
-4.41E-15	-1.01E-14	-1.15E-14	3.56E-15	1.26E-15	6.96E-15	4.95E-15	1.54E-15	-5.87E-15	-1.42E-14	-3.08E-15	-2.29E-14	-5.40E-15	-6.73E-15	-2.19E-16	-5.53E-15	-6.53E-15	-1.11E-14	-2.00E-14	-1.89E-14	-2.52E-14	-2.81E-14	-2.93E-14	-2.78E-14	-2.66E-14
-4.65E-15	-1.01E-14	-1.15E-14	3.24E-15	7.10E-16	6.21E-15	4.68E-15	6.62E-16	-6.02E-15	-1.39E-14	-3.33E-15	-2.26E-14	-5.61E-15	-6.50E-15	-2.93E-16	-5.70E-15	-6.25E-15	-1.11E-14	-2.00E-14	-1.89E-14	-2.48E-14	-2.77E-14	-2.90E-14	-2.79E-14	-2.63E-14
-4.88E-15	-1.00E-14	-1.15E-14	2.93E-15	1.74E-16	5.46E-15	4.39E-15	-1.86E-16	-6.16E-15	-1.36E-14	-3.58E-15	-2.23E-14	-5.80E-15	-6.28E-15	-3.58E-16	-5.83E-15	-5.94E-15	-1.12E-14	-2.00E-14	-1.89E-14	-2.45E-14	-2.72E-14	-2.86E-14	-2.80E-14	-2.59E-14
-5.08E-15	-9.97E-15	-1.14E-14	2.64E-15	-3.41E-16	4.72E-15	4.11E-15	-1.00E-15	-6.27E-15	-1.33E-14	-3.81E-15	-2.19E-14	-5.98E-15	-6.08E-15	-4.11E-16	-5.91E-15	-5.62E-15	-1.12E-14	-1.99E-14	-1.88E-14	-2.41E-14	-2.66E-14	-2.81E-14	-2.80E-14	-2.55E-14
-5.27E-15	-9.91E-15	-1.13E-14	2.36E-15	-8.31E-16	4.00E-15	3.82E-15	-1.78E-15	-6.36E-15	-1.30E-14	-4.04E-15	-2.15E-14	-6.13E-15	-5.88E-15	-4.52E-16	-5.95E-15	-5.29E-15	-1.11E-14	-1.98E-14	-1.87E-14	-2.36E-14	-2.60E-14	-2.77E-14	-2.80E-14	-2.50E-14
-5.43E-15	-9.85E-15	-1.11E-14	2.11E-15	-1.29E-15	3.31E-15	3.53E-15	-2.52E-15	-6.43E-15	-1.27E-14	-4.26E-15	-2.11E-14	-6.26E-15	-5.70E-15	-4.76E-16	-5.95E-15	-4.93E-15	-1.11E-14	-1.97E-14	-1.86E-14	-2.31E-14	-2.53E-14	-2.72E-14	-2.80E-14	-2.45E-14
-5.57E-15	-9.77E-15	-1.08E-14	1.88E-15	-1.71E-15	2.64E-15	3.25E-15	-3.22E-15	-6.48E-15	-1.25E-14	-4.46E-15	-2.06E-14	-6.36E-15	-5.53E-15	-4.81E-16	-5.89E-15	-4.56E-15	-1.10E-14	-1.95E-14	-1.84E-14	-2.26E-14	-2.47E-14	-2.67E-14	-2.79E-14	-2.40E-14
-5.70E-15	-9.68E-15	-1.05E-14	1.68E-15	-2.09E-15	2.01E-15	2.97E-15	-3.86E-15	-6.50E-15	-1.22E-14	-4.66E-15	-2.01E-14	-6.44E-15	-5.37E-15	-4.65E-16	-5.78E-15	-4.18E-15	-1.10E-14	-1.92E-14	-1.82E-14	-2.21E-14	-2.40E-14	-2.62E-14	-2.78E-14	-2.35E-14
-5.80E-15	-9.58E-15	-1.01E-14	1.51E-15	-2.42E-15	1.41E-15	2.70E-15	-4.46E-15	-6.50E-15	-1.20E-14	-4.84E-15	-1.96E-14	-6.49E-15	-5.23E-15	-4.25E-16	-5.62E-15	-3.77E-15	-1.08E-14	-1.89E-14	-1.79E-14	-2.15E-14	-2.32E-14	-2.56E-14	-2.76E-14	-2.29E-14
-5.87E-15	-9.46E-15	-9.73E-15	1.36E-15	-2.70E-15	8.56E-16	2.45E-15	-5.01E-15	-6.47E-15	-1.17E-14	-5.01E-15	-1.90E-14	-6.51E-15	-5.09E-15	-3.60E-16	-5.40E-15	-3.35E-15	-1.07E-14	-1.86E-14	-1.77E-14	-2.10E-14	-2.25E-14	-2.51E-14	-2.74E-14	-2.23E-14
-5.93E-15	-9.32E-15	-9.28E-15	1.24E-15	-2.93E-15	3.45E-16	2.21E-15	-5.50E-15	-6.42E-15	-1.15E-14	-5.17E-15	-1.85E-14	-6.51E-15	-4.97E-15	-2.69E-16	-5.13E-15	-2.91E-15	-1.05E-14	-1.83E-14	-1.74E-14	-2.04E-14	-2.18E-14	-2.45E-14	-2.72E-14	-2.16E-14
-5.96E-15	-9.17E-15	-8.78E-15	1.15E-15	-3.10E-15	-1.19E-16	2.00E-15	-5.94E-15	-6.35E-15	-1.13E-14	-5.31E-15	-1.80E-14	-6.48E-15	-4.86E-15	-1.51E-16	-4.81E-15	-2.46E-15	-1.04E-14	-1.79E-14	-1.71E-14	-1.98E-14	-2.10E-14	-2.39E-14	-2.69E-14	-2.10E-14
-5.98E-15	-8.99E-15	-8.25E-15	1.09E-15	-3.21E-15	-5.32E-16	1.80E-15	-6.32E-15	-6.26E-15	-1.12E-14	-5.45E-15	-1.74E-14	-6.42E-15	-4.76E-15	-3.60E-18	-4.44E-15	-1.99E-15	-1.02E-14	-1.75E-14	-1.67E-14	-1.93E-14	-2.03E-14	-2.33E-14	-2.66E-14	-2.03E-14
-5.97E-15	-8.80E-15	-7.70E-15	1.06E-15	-3.27E-15	-8.93E-16	1.63E-15	-6.65E-15	-6.15E-15	-1.11E-14	-5.57E-15	-1.69E-14	-6.34E-15	-4.68E-15	1.72E-16	-4.02E-15	-1.51E-15	-9.92E-15	-1.70E-14	-1.64E-14	-1.87E-14	-1.95E-14	-2.27E-14	-2.63E-14	-1.96E-14
-5.94E-15	-8.60E-15	-7.12E-15	1.06E-15	-3.26E-15	-1.20E-15	1.48E-15	-6.93E-15	-6.02E-15	-1.09E-14	-5.68E-15	-1.64E-14	-6.23E-15	-4.60E-15	3.76E-16	-3.55E-15	-1.02E-15	-9.67E-15	-1.66E-14	-1.60E-14	-1.82E-14	-1.88E-14	-2.20E-14	-2.59E-14	-1.88E-14
-5.90E-15	-8.37E-15	-6.53E-15	1.08E-15	-3.20E-15	-1.45E-15	1.36E-15	-7.15E-15	-5.87E-15	-1.09E-14	-5.77E-15	-1.59E-14	-6.10E-15	-4.54E-15	6.07E-16	-3.04E-15	-5.19E-16	-9.39E-15	-1.61E-14	-1.56E-14	-1.76E-14	-1.81E-14	-2.14E-14	-2.55E-14	-1.81E-14
-5.84E-15	-8.12E-15	-5.93E-15	1.13E-15	-3.07E-15	-1.65E-15	1.27E-15	-7.33E-15	-5.70E-15	-1.08E-14	-5.86E-15	-1.54E-14	-5.95E-15	-4.49E-15	8.65E-16	-2.49E-15	-8.85E-18	-9.09E-15	-1.56E-14	-1.52E-14	-1.71E-14	-1.74E-14	-2.08E-14	-2.51E-14	-1.73E-14
-5.76E-15	-7.86E-15	-5.33E-15	1.19E-15	-2.89E-15	-1.79E-15	1.21E-15	-7.45E-15	-5.52E-15	-1.08E-14	-5.94E-15	-1.50E-14	-5.78E-15	-4.45E-15	1.15E-15	-1.91E-15	5.08E-16	-8.78E-15	-1.51E-14	-1.48E-14	-1.66E-14	-1.67E-14	-2.01E-14	-2.46E-14	-1.66E-14
-5.67E-15	-7.57E-15	-4.73E-15	1.28E-15	-2.66E-15	-1.88E-15	1.17E-15	-7.53E-15	-5.33E-15	-1.07E-14	-6.01E-15	-1.46E-14	-5.59E-15	-4.42E-15	1.45E-15	-1.30E-15	1.03E-15	-8.44E-15	-1.46E-14	-1.43E-14	-1.61E-14	-1.60E-14	-1.95E-14	-2.42E-14	-1.58E-14
-5.56E-15	-7.27E-15	-4.14E-15	1.39E-15	-2.37E-15	-1.92E-15	1.17E-15	-7.57E-15	-5.12E-15	-1.08E-14	-6.06E-15	-1.43E-14	-5.39E-15	-4.40E-15	1.78E-15	-6.62E-16	1.55E-15	-8.09E-15	-1.41E-14	-1.39E-14	-1.57E-14	-1.54E-14	-1.88E-14	-2.37E-14	-1.50E-14
-5.45E-15	-6.96E-15	-3.57E-15	1.51E-15	-2.03E-15	-1.90E-15	1.20E-15	-7.57E-15	-4.91E-15	-1.08E-14	-6.11E-15	-1.40E-14	-5.18E-15	-4.40E-15	2.12E-15	-6.79E-18	2.07E-15	-7.73E-15	-1.36E-14	-1.35E-14	-1.53E-14	-1.48E-14	-1.82E-14	-2.32E-14	-1.42E-14
-5.33E-15	-6.62E-15	-3.02E-15	1.64E-15	-1.66E-15	-1.84E-15	1.25E-15	-7.53E-15	-4.70E-15	-1.09E-14	-6.16E-15	-1.37E-14	-4.97E-15	-4.41E-15	2.48E-15	6.61E-16	2.59E-15	-7.35E-15	-1.31E-14	-1.30E-14	-1.49E-14	-1.42E-14	-1.76E-14	-2.26E-14	-1.34E-14
-5.21E-15	-6.28E-15	-2.50E-15	1.78E-15	-1.24E-15	-1.73E-15	1.33E-15	-7.46E-15	-4.48E-15	-1.10E-14	-6.20E-15	-1.36E-14	-4.75E-15	-4.43E-15	2.85E-15	1.33E-15	3.10E-15	-6.97E-15	-1.26E-14	-1.26E-14	-1.45E-14	-1.37E-14	-1.69E-14	-2.21E-14	-1.26E-14
-5.08E-15	-5.92E-15	-2.01E-15	1.93E-15	-7.91E-16	-1.58E-15	1.44E-15	-7.36E-15	-4.26E-15	-1.11E-14	-6.23E-15	-1.34E-14	-4.53E-15	-4.47E-15	3.23E-15	2.01E-15	3.60E-15	-6.57E-15	-1.21E-14	-1.22E-14	-1.42E-14	-1.31E-14	-1.63E-14	-2.16E-14	-1.18E-14
-4.96E-15	-5.56E-15	-1.56E-15	2.07E-15	-3.16E-16	-1.39E-15	1.57E-15	-7.24E-15	-4.04E-15	-1.12E-14	-6.26E-15	-1.34E-14	-4.32E-15	-4.52E-15	3.61E-15	2.67E-15	4.09E-15	-6.18E-15	-1.16E-14	-1.18E-14	-1.40E-14	-1.26E-14	-1.57E-14	-2.10E-14	-1.10E-14
-4.83E-15	-5.19E-15	-1.15E-15	2.22E-15	1.81E-16	-1.17E-15	1.72E-15	-7.09E-15	-3.83E-15	-1.13E-14	-6.29E-15	-1.34E-14	-4.12E-15	-4.58E-15	3.99E-15	3.32E-15	4.56E-15	-5.78E-15	-1.12E-14	-1.14E-14	-1.37E-14	-1.22E-14	-1.51E-14	-2.05E-14	-1.02E-14
-4.72E-15	-4.81E-15	-7.85E-16	2.35E-15	6.91E-16	-9.12E-16	1.89E-15	-6.93E-15	-3.62E-15	-1.15E-14	-6.32E-15	-1.35E-14	-3.92E-15	-4.66E-15	4.37E-15	3.95E-15	5.01E-15	-5.38E-15	-1.08E-14	-1.10E-14	-1.35E-14	-1.18E-14	-1.45E-14	-1.99E-14	-9.45E-15
-4.60E-15	-4.43E-15	-4.70E-16	2.48E-15	1.21E-15	-6.31E-16	2.08E-15	-6.75E-15	-3.43E-15	-1.17E-14	-6.34E-15	-1.36E-14	-3.74E-15	-4.75E-15	4.74E-15	4.56E-15	5.44E-15	-4.98E-15	-1.03E-14	-1.06E-14	-1.33E-14	-1.14E-14	-1.40E-14	-1.94E-14	-8.69E-15
-4.50E-15	-4.06E-15	-2.08E-16	2.59E-15	1.73E-15	-3.30E-16	2.28E-15	-6.56E-15	-3.26E-15	-1.19E-14	-6.37E-15	-1.38E-14	-3.58E-15	-4.86E-15	5.09E-15	5.13E-15	5.85E-15	-4.59E-15	-9.96E-15	-1.02E-14	-1.32E-14	-1.10E-14	-1.34E-14	-1.88E-14	-7.95E-15
-4.42E-15	-3.69E-15	-2.81E-19	2.69E-15	2.25E-15	-1.42E-17	2.49E-15	-6.37E-15	-3.10E-15	-1.21E-14	-6.40E-15	-1.41E-14	-3.44E-15	-4.99E-15	5.43E-15	5.67E-15	6.22E-15	-4.21E-15	-9.60E-15	-9.84E-15	-1.31E-14	-1.07E-14	-1.29E-14	-1.83E-14	-7.22E-15
-4.34E-15	-3.33E-15	1.51E-16	2.77E-15	2.75E-15	3.12E-16	2.71E-15	-6.16E-15	-2.96E-15	-1.23E-14	-6.43E-15	-1.44E-14	-3.33E-15	-5.13E-15	5.75E-15	6.16E-15	6.57E-15	-3.84E-15	-9.26E-15	-9.50E-15	-1.31E-14	-1.04E-14	-1.23E-14	-1.78E-14	-6.53E-15
-4.29E-15	-2.97E-15	2.44E-16	2.83E-15	3.24E-15	6.42E-16	2.93E-15	-5.96E-15	-2.85E-15	-1.25E-14	-6.47E-15	-1.48E-14	-3.25E-15	-5.29E-15	6.03E-15	6.60E-15	6.87E-15	-3.49E-15	-8.95E-15	-9.17E-15	-1.31E-14	-1.01E-14	-1.18E-14	-1.73E-14	-5.86E-15
-4.25E-15	-2.63E-15	2.80E-16	2.87E-15	3.71E-15	9.71E-16	3.15E-15	-5.76E-15	-2.76E-15	-1.27E-14	-6.51E-15	-1.53E-14	-3.19E-15	-5.47E-15	6.29E-15	6.98E-15	7.15E-15	-3.16E-15	-8.67E-15	-8.87E-15	-1.31E-14	-9.79E-15	-1.14E-14	-1.68E-14	-5.22E-15
-4.24E-15	-2.31E-15	2.59E-16	2.87E-15	4.14E-15	1.29E-15	3.37E-15	-5.56E-15	-2.70E-15	-1.30E-14	-6.56E-15	-1.58E-14	-3.18E-15	-5.66E-15	6.51E-15	7.31E-15	7.38E-15	-2.84E-15	-8.42E-15	-8.57E-15	-1.31E-14	-9.54E-15	-1.09E-14	-1.64E-14	-4.61E-15
-4.25E-15	-2.00E-15	1.82E-16	2.85E-15	4.54E-15	1.61E-15	3.58E-15	-5.37E-15	-2.66E-15	-1.32E-14	-6.61E-15	-1.63E-14	-3.19E-15	-5.88E-15	6.69E-15	7.58E-15	7.57E-15	-2.55E-15	-8.20E-15	-8.30E-15	-1.32E-14	-9.31E-15	-1.05E-14	-1.59E-14	-4.05E-15
-4.28E-15	-1.72E-15	4.92E-17	2.80E-15	4.90E-15	1.90E-15	3.77E-15	-5.19E-15	-2.67E-15	-1.35E-14	-6.67E-15	-1.69E-14	-3.25E-15	-6.11E-15	6.83E-15	7.77E-15	7.72E-15	-2.29E-15	-8.00E-15	-8.05E-15	-1.33E-14	-9.10E-15	-1.01E-14	-1.55E-14	-3.52E-15
-4.34E-15	-1.45E-15	-1.35E-16	2.72E-15	5.22E-15	2.18E-15	3.95E-15	-5.01E-15	-2.70E-15	-1.37E-14	-6.74E-15	-1.75E-14	-3.34E-15	-6.36E-15	6.93E-15	7.90E-15	7.82E-15	-2.05E-15	-7.83E-15	-7.81E-15	-1.34E-14	-8.90E-15	-9.74E-15	-1.51E-14	-3.03E-15
-4.43E-15	-1.21E-15	-3.69E-16	2.61E-15	5.48E-15	2.42E-15	4.11E-15	-4.85E-15	-2.77E-15	-1.39E-14	-6.82E-15	-1.81E-14	-3.48E-15	-6.62E-15	6.97E-15	7.96E-15	7.87E-15	-1.84E-15	-7.68E-15	-7.59E-15	-1.36E-14	-8.72E-15	-9.41E-15	-1.48E-14	-2.59E-15
-4.54E-15	-9.98E-16	-6.51E-16	2.47E-15	5.70E-15	2.64E-15	4.25E-15	-4.71E-15	-2.88E-15	-1.42E-14	-6.90E-15	-1.88E-14	-3.65E-15	-6.91E-15	6.97E-15	7.95E-15	7.89E-15	-1.66E-15	-7.55E-15	-7.38E-15	-1.37E-14	-8.54E-15	-9.11E-15	-1.44E-14	-2.20E-15
-4.69E-15	-8.12E-16	-9.75E-16	2.29E-15	5.86E-15	2.82E-15	4.36E-15	-4.57E-15	-3.02E-15	-1.44E-14	-7.00E-15	-1.95E-14	-3.87E-15	-7.21E-15	6.92E-15	7.87E-15	7.85E-15	-1.50E-15	-7.45E-15	-7.19E-15	-1.39E-14	-8.38E-15	-8.84E-15	-1.41E-14	-1.85E-15
-4.86E-15	-6.55E-16	-1.34E-15	2.09E-15	5.97E-15	2.97E-15	4.45E-15	-4.45E-15	-3.20E-15	-1.46E-14	-7.10E-15	-2.02E-14	-4.12E-15	-7.52E-15	6.81E-15	7.71E-15	7.77E-15	-1.39E-15	-7.36E-15	-7.01E-15	-1.41E-14	-8.22E-15	-8.60E-15	-1.38E-14	-1.56E-15
-5.06E-15	-5.28E-16	-1.74E-15	1.86E-15	6.01E-15	3.07E-15	4.51E-15	-4.35E-15	-3.42E-15	-1.49E-14	-7.21E-15	-2.09E-14	-4.42E-15	-7.86E-15	6.65E-15	7.48E-15	7.65E-15	-1.30E-15	-7.29E-15	-6.85E-15	-1.43E-14	-8.07E-15	-8.40E-15	-1.36E-14	-1.32E-15
-5.28E-15	-4.34E-16	-2.17E-15	1.60E-15	6.00E-15	3.13E-15	4.54E-15	-4.26E-15	-3.68E-15	-1.51E-14	-7.33E-15	-2.16E-14	-4.76E-15	-8.21E-15	6.44E-15	7.19E-15	7.48E-15	-1.25E-15	-7.24E-15	-6.70E-15	-1.45E-14	-7.92E-15	-8.24E-15	-1.34E-14	-1.13E-15
-5.54E-15	-3.70E-16	-2.63E-15	1.31E-15	5.93E-15	3.15E-15	4.54E-15	-4.19E-15	-3.98E-15	-1.53E-14	-7.46E-15	-2.22E-14	-5.14E-15	-8.57E-15	6.17E-15	6.82E-15	7.27E-15	-1.23E-15	-7.20E-15	-6.56E-15	-1.48E-14	-7.78E-15	-8.11E-15	-1.31E-14	-1.00E-15
-5.82E-15	-3.39E-16	-3.11E-15	1.01E-15	5.80E-15	3.12E-15	4.50E-15	-4.13E-15	-4.31E-15	-1.55E-14	-7.61E-15	-2.29E-14	-5.55E-15	-8.94E-15	5.85E-15	6.39E-15	7.02E-15	-1.24E-15	-7.17E-15	-6.43E-15	-1.50E-14	-7.65E-15	-8.01E-15	-1.30E-14	-9.27E-16
-6.12E-15	-3.39E-16	-3.61E-15	6.78E-16	5.61E-15	3.03E-15	4.43E-15	-4.09E-15	-4.68E-15	-1.57E-14	-7.76E-15	-2.35E-14	-5.99E-15	-9.33E-15	5.48E-15	5.90E-15	6.73E-15	-1.29E-15	-7.14E-15	-6.31E-15	-1.53E-14	-7.51E-15	-7.94E-15	-1.28E-14	-9.07E-16
-6.45E-15	-3.70E-16	-4.12E-15	3.34E-16	5.37E-15	2.90E-15	4.33E-15	-4.06E-15	-5.08E-15	-1.59E-14	-7.92E-15	-2.41E-14	-6.47E-15	-9.73E-15	5.07E-15	5.35E-15	6.40E-15	-1.37E-15	-7.12E-15	-6.19E-15	-1.55E-14	-7.38E-15	-7.91E-15	-1.27E-14	-9.43E-16
-6.80E-15	-4.32E-16	-4.64E-15	-2.46E-17	5.07E-15	2.72E-15	4.19E-15	-4.04E-15	-5.52E-15	-1.61E-14	-8.09E-15	-2.47E-14	-6.98E-15	-1.01E-14	4.61E-15	4.75E-15	6.04E-15	-1.48E-15	-7.11E-15	-6.08E-15	-1.57E-14	-7.26E-15	-7.92E-15	-1.25E-14	-1.03E-15
-7.18E-15	-5.23E-16	-5.16E-15	-3.93E-16	4.72E-15	2.49E-15	4.02E-15	-4.04E-15	-5.98E-15	-1.63E-14	-8.27E-15	-2.52E-14	-7.51E-15	-1.05E-14	4.10E-15	4.10E-15	5.65E-15	-1.62E-15	-7.09E-15	-5.98E-15	-1.60E-14	-7.14E-15	-7.96E-15	-1.24E-14	-1.18E-15
-7.57E-15	-6.43E-16	-5.69E-15	-7.68E-16	4.32E-15	2.21E-15	3.82E-15	-4.04E-15	-6.48E-15	-1.64E-14	-8.46E-15	-2.56E-14	-8.07E-15	-1.10E-14	3.56E-15	3.41E-15	5.24E-15	-1.79E-15	-7.07E-15	-5.87E-15	-1.62E-14	-7.02E-15	-8.03E-15	-1.24E-14	-1.38E-15
-7.98E-15	-7.90E-16	-6.21E-15	-1.15E-15	3.89E-15	1.89E-15	3.59E-15	-4.06E-15	-7.00E-15	-1.66E-14	-8.65E-15	-2.61E-14	-8.64E-15	-1.14E-14	2.98E-15	2.67E-15	4.79E-15	-1.99E-15	-7.05E-15	-5.77E-15	-1.65E-14	-6.91E-15	-8.13E-15	-1.23E-14	-1.63E-15
-8.41E-15	-9.62E-16	-6.73E-15	-1.53E-15	3.41E-15	1.52E-15	3.33E-15	-4.09E-15	-7.54E-15	-1.68E-14	-8.86E-15	-2.64E-14	-9.23E-15	-1.18E-14	2.37E-15	1.91E-15	4.33E-15	-2.22E-15	-7.02E-15	-5.67E-15	-1.67E-14	-6.80E-15	-8.27E-15	-1.23E-14	-1.93E-15
-8.85E-15	-1.16E-15	-7.24E-15	-1.90E-15	2.89E-15	1.11E-15	3.05E-15	-4.12E-15	-8.10E-15	-1.69E-14	-9.08E-15	-2.67E-14	-9.84E-15	-1.22E-14	1.74E-15	1.12E-15	3.86E-15	-2.47E-15	-6.99E-15	-5.56E-15	-1.69E-14	-6.70E-15	-8.43E-15	-1.22E-14	-2.28E-15
-9.30E-15	-1.38E-15	-7.73E-15	-2.27E-15	2.35E-15	6.58E-16	2.74E-15	-4.16E-15	-8.68E-15	-1.71E-14	-9.30E-15	-2.69E-14	-1.05E-14	-1.26E-14	1.08E-15	3.13E-16	3.37E-15	-2.75E-15	-6.95E-15	-5.46E-15	-1.71E-14	-6.61E-15	-8.62E-15	-1.22E-14	-2.67E-15
-9.75E-15	-1.61E-15	-8.22E-15	-2.63E-15	1.78E-15	1.74E-16	2.41E-15	-4.21E-15	-9.28E-15	-1.73E-14	-9.53E-15	-2.71E-14	-1.11E-14	-1.31E-14	4.05E-16	-5.10E-16	2.87E-15	-3.04E-15	-6.91E-15	-5.35E-15	-1.73E-14	-6.52E-15	-8.84E-15	-1.22E-14	-3.10E-15
-1.02E-14	-1.87E-15	-8.68E-15	-2.97E-15	1.19E-15	-3.41E-16	2.07E-15	-4.25E-15	-9.88E-15	-1.74E-14	-9.77E-15	-2.72E-14	-1.17E-14	-1.35E-14	-2.83E-16	-1.34E-15	2.37E-15	-3.36E-15	-6.85E-15	-5.24E-15	-1.75E-14	-6.44E-15	-9.08E-15	-1.22E-14	-3.57E-15
-1.07E-14	-2.14E-15	-9.13E-15	-3.29E-15	5.84E-16	-8.82E-16	1.71E-15	-4.30E-15	-1.05E-14	-1.76E-14	-1.00E-14	-2.73E-14	-1.23E-14	-1.39E-14	-9.78E-16	-2.17E-15	1.87E-15	-3.69E-15	-6.79E-15	-5.13E-15	-1.77E-14	-6.38E-15	-9.35E-15	-1.22E-14	-4.08E-15
-1.12E-14	-2.43E-15	-9.57E-15	-3.59E-15	-3.04E-17	-1.45E-15	1.34E-15	-4.35E-15	-1.11E-14	-1.78E-14	-1.03E-14	-2.73E-14	-1.29E-14	-1.43E-14	-1.68E-15	-3.00E-15	1.37E-15	-4.04E-15	-6.72E-15	-5.02E-15	-1.79E-14	-6.32E-15	-9.63E-15	-1.22E-14	-4.62E-15
-1.16E-14	-2.72E-15	-9.98E-15	-3.86E-15	-6.49E-16	-2.03E-15	9.66E-16	-4.40E-15	-1.17E-14	-1.80E-14	-1.05E-14	-2.72E-14	-1.35E-14	-1.47E-14	-2.37E-15	-3.83E-15	8.71E-16	-4.41E-15	-6.64E-15	-4.90E-15	-1.80E-14	-6.28E-15	-9.94E-15	-1.23E-14	-5.19E-15
-1.21E-14	-3.03E-15	-1.04E-14	-4.11E-15	-1.27E-15	-2.62E-15	5.85E-16	-4.45E-15	-1.24E-14	-1.81E-14	-1.08E-14	-2.71E-14	-1.41E-14	-1.50E-14	-3.06E-15	-4.63E-15	3.87E-16	-4.78E-15	-6.56E-15	-4.79E-15	-1.82E-14	-6.25E-15	-1.03E-14	-1.23E-14	-5.78E-15
-1.26E-14	-3.34E-15	-1.08E-14	-4.33E-15	-1.88E-15	-3.22E-15	2.04E-16	-4.49E-15	-1.30E-14	-1.83E-14	-1.11E-14	-2.69E-14	-1.47E-14	-1.54E-14	-3.73E-15	-5.41E-15	-8.29E-17	-5.17E-15	-6.47E-15	-4.67E-15	-1.83E-14	-6.23E-15	-1.06E-14	-1.23E-14	-6.39E-15
-1.30E-14	-3.66E-15	-1.11E-14	-4.51E-15	-2.48E-15	-3.83E-15	-1.74E-16	-4.53E-15	-1.36E-14	-1.85E-14	-1.13E-14	-2.67E-14	-1.53E-14	-1.57E-14	-4.39E-15	-6.17E-15	-5.37E-16	-5.56E-15	-6.38E-15	-4.56E-15	-1.85E-14	-6.23E-15	-1.09E-14	-1.24E-14	-7.02E-15
-1.35E-14	-3.98E-15	-1.15E-14	-4.66E-15	-3.07E-15	-4.43E-15	-5.47E-16	-4.57E-15	-1.42E-14	-1.87E-14	-1.16E-14	-2.64E-14	-1.58E-14	-1.60E-14	-5.02E-15	-6.90E-15	-9.72E-16	-5.96E-15	-6.29E-15	-4.45E-15	-1.86E-14	-6.25E-15	-1.13E-14	-1.25E-14	-7.65E-15
-1.39E-14	-4.30E-15	-1.18E-14	-4.78E-15	-3.64E-15	-5.02E-15	-9.11E-16	-4.59E-15	-1.47E-14	-1.90E-14	-1.19E-14	-2.61E-14	-1.63E-14	-1.63E-14	-5.63E-15	-7.59E-15	-1.38E-15	-6.36E-15	-6.21E-15	-4.34E-15	-1.87E-14	-6.27E-15	-1.16E-14	-1.25E-14	-8.29E-15
-1.44E-14	-4.61E-15	-1.21E-14	-4.87E-15	-4.18E-15	-5.59E-15	-1.26E-15	-4.62E-15	-1.53E-14	-1.92E-14	-1.22E-14	-2.57E-14	-1.68E-14	-1.66E-14	-6.20E-15	-8.25E-15	-1.77E-15	-6.77E-15	-6.12E-15	-4.23E-15	-1.89E-14	-6.32E-15	-1.20E-14	-1.26E-14	-8.94E-15
-1.48E-14	-4.93E-15	-1.24E-14	-4.92E-15	-4.70E-15	-6.15E-15	-1.60E-15	-4.63E-15	-1.58E-14	-1.94E-14	-1.25E-14	-2.53E-14	-1.73E-14	-1.69E-14	-6.75E-15	-8.86E-15	-2.13E-15	-7.17E-15	-6.04E-15	-4.13E-15	-1.90E-14	-6.38E-15	-1.24E-14	-1.27E-14	-9.58E-15
-1.52E-14	-5.24E-15	-1.27E-14	-4.93E-15	-5.19E-15	-6.68E-15	-1.92E-15	-4.63E-15	-1.63E-14	-1.97E-14	-1.28E-14	-2.49E-14	-1.77E-14	-1.71E-14	-7.25E-15	-9.43E-15	-2.47E-15	-7.57E-15	-5.97E-15	-4.04E-15	-1.91E-14	-6.45E-15	-1.27E-14	-1.28E-14	-1.02E-14
-1.55E-14	-5.55E-15	-1.29E-14	-4.91E-15	-5.65E-15	-7.18E-15	-2.22E-15	-4.62E-15	-1.68E-14	-1.99E-14	-1.31E-14	-2.45E-14	-1.81E-14	-1.73E-14	-7.72E-15	-9.96E-15	-2.77E-15	-7.97E-15	-5.92E-15	-3.95E-15	-1.92E-14	-6.54E-15	-1.31E-14	-1.28E-14	-1.08E-14
-1.59E-14	-5.85E-15	-1.32E-14	-4.87E-15	-6.07E-15	-7.64E-15	-2.50E-15	-4.61E-15	-1.72E-14	-2.02E-14	-1.34E-14	-2.41E-14	-1.84E-14	-1.75E-14	-8.14E-15	-1.04E-14	-3.04E-15	-8.36E-15	-5.87E-15	-3.88E-15	-1.93E-14	-6.64E-15	-1.34E-14	-1.29E-14	-1.14E-14
-1.62E-14	-6.14E-15	-1.35E-14	-4.79E-15	-6.45E-15	-8.07E-15	-2.76E-15	-4.58E-15	-1.77E-14	-2.04E-14	-1.37E-14	-2.36E-14	-1.88E-14	-1.77E-14	-8.53E-15	-1.09E-14	-3.28E-15	-8.74E-15	-5.84E-15	-3.81E-15	-1.94E-14	-6.76E-15	-1.38E-14	-1.30E-14	-1.20E-14
-1.66E-14	-6.42E-15	-1.37E-14	-4.68E-15	-6.79E-15	-8.46E-15	-2.99E-15	-4.54E-15	-1.80E-14	-2.07E-14	-1.40E-14	-2.32E-14	-1.90E-14	-1.78E-14	-8.87E-15	-1.12E-14	-3.49E-15	-9.11E-15	-5.83E-15	-3.76E-15	-1.95E-14	-6.88E-15	-1.41E-14	-1.31E-14	-1.26E-14
-1.68E-14	-6.69E-15	-1.39E-14	-4.54E-15	-7.10E-15	-8.80E-15	-3.20E-15	-4.50E-15	-1.84E-14	-2.10E-14	-1.43E-14	-2.27E-14	-1.93E-14	-1.80E-14	-9.16E-15	-1.16E-14	-3.67E-15	-9.48E-15	-5.85E-15	-3.72E-15	-1.96E-14	-7.02E-15	-1.44E-14	-1.33E-14	-1.31E-14
-1.71E-14	-6.95E-15	-1.42E-14	-4.38E-15	-7.36E-15	-9.10E-15	-3.38E-15	-4.44E-15	-1.87E-14	-2.13E-14	-1.45E-14	-2.23E-14	-1.95E-14	-1.81E-14	-9.41E-15	-1.18E-14	-3.81E-15	-9.83E-15	-5.88E-15	-3.70E-15	-1.97E-14	-7.16E-15	-1.47E-14	-1.34E-14	-1.36E-14
-1.73E-14	-7.19E-15	-1.44E-14	-4.20E-15	-7.58E-15	-9.34E-15	-3.54E-15	-4.37E-15	-1.90E-14	-2.15E-14	-1.48E-14	-2.19E-14	-1.96E-14	-1.81E-14	-9.61E-15	-1.21E-14	-3.93E-15	-1.02E-14	-5.94E-15	-3.69E-15	-1.98E-14	-7.32E-15	-1.50E-14	-1.35E-14	-1.41E-14
-1.75E-14	-7.43E-15	-1.46E-14	-4.00E-15	-7.76E-15	-9.53E-15	-3.68E-15	-4.30E-15	-1.92E-14	-2.18E-14	-1.51E-14	-2.15E-14	-1.98E-14	-1.82E-14	-9.77E-15	-1.22E-14	-4.01E-15	-1.05E-14	-6.03E-15	-3.71E-15	-1.99E-14	-7.48E-15	-1.53E-14	-1.36E-14	-1.46E-14
-1.77E-14	-7.66E-15	-1.48E-14	-3.79E-15	-7.90E-15	-9.67E-15	-3.79E-15	-4.21E-15	-1.94E-14	-2.21E-14	-1.53E-14	-2.11E-14	-1.98E-14	-1.82E-14	-9.89E-15	-1.24E-14	-4.07E-15	-1.08E-14	-6.15E-15	-3.74E-15	-1.99E-14	-7.64E-15	-1.55E-14	-1.38E-14	-1.49E-14
-1.79E-14	-7.87E-15	-1.50E-14	-3.57E-15	-8.00E-15	-9.75E-15	-3.88E-15	-4.12E-15	-1.96E-14	-2.24E-14	-1.56E-14	-2.08E-14	-1.99E-14	-1.82E-14	-9.97E-15	-1.25E-14	-4.09E-15	-1.11E-14	-6.29E-15	-3.79E-15	-2.00E-14	-7.81E-15	-1.57E-14	-1.39E-14	-1.53E-14
-1.80E-14	-8.07E-15	-1.52E-14	-3.34E-15	-8.07E-15	-9.79E-15	-3.94E-15	-4.02E-15	-1.97E-14	-2.26E-14	-1.58E-14	-2.04E-14	-1.99E-14	-1.82E-14	-1.00E-14	-1.25E-14	-4.10E-15	-1.14E-14	-6.46E-15	-3.86E-15	-2.01E-14	-7.97E-15	-1.59E-14	-1.41E-14	-1.56E-14
-1.81E-14	-8.26E-15	-1.53E-14	-3.11E-15	-8.10E-15	-9.76E-15	-3.99E-15	-3.91E-15	-1.97E-14	-2.29E-14	-1.60E-14	-2.01E-14	-1.98E-14	-1.82E-14	-1.00E-14	-1.25E-14	-4.08E-15	-1.16E-14	-6.67E-15	-3.95E-15	-2.02E-14	-8.14E-15	-1.61E-14	-1.42E-14	-1.59E-14
-1.81E-14	-8.44E-15	-1.55E-14	-2.88E-15	-8.09E-15	-9.69E-15	-4.02E-15	-3.79E-15	-1.98E-14	-2.31E-14	-1.62E-14	-1.99E-14	-1.97E-14	-1.82E-14	-9.99E-15	-1.25E-14	-4.04E-15	-1.19E-14	-6.90E-15	-4.06E-15	-2.03E-14	-8.30E-15	-1.62E-14	-1.44E-14	-1.61E-14
-1.81E-14	-8.60E-15	-1.56E-14	-2.65E-15	-8.06E-15	-9.57E-15	-4.03E-15	-3.67E-15	-1.98E-14	-2.34E-14	-1.64E-14	-1.97E-14	-1.96E-14	-1.81E-14	-9.93E-15	-1.24E-14	-3.98E-15	-1.21E-14	-7.17E-15	-4.19E-15	-2.04E-14	-8.45E-15	-1.63E-14	-1.46E-14	-1.63E-14
-1.81E-14	-8.76E-15	-1.58E-14	-2.44E-15	-7.99E-15	-9.39E-15	-4.03E-15	-3.55E-15	-1.97E-14	-2.36E-14	-1.66E-14	-1.95E-14	-1.95E-14	-1.80E-14	-9.85E-15	-1.24E-14	-3.91E-15	-1.23E-14	-7.46E-15	-4.34E-15	-2.04E-14	-8.60E-15	-1.64E-14	-1.47E-14	-1.64E-14
-1.81E-14	-8.91E-15	-1.59E-14	-2.23E-15	-7.91E-15	-9.18E-15	-4.01E-15	-3.42E-15	-1.97E-14	-2.38E-14	-1.67E-14	-1.93E-14	-1.93E-14	-1.79E-14	-9.74E-15	-1.23E-14	-3.82E-15	-1.24E-14	-7.78E-15	-4.50E-15	-2.05E-14	-8.74E-15	-1.64E-14	-1.49E-14	-1.65E-14
-1.80E-14	-9.05E-15	-1.59E-14	-2.05E-15	-7.80E-15	-8.92E-15	-3.99E-15	-3.28E-15	-1.95E-14	-2.40E-14	-1.69E-14	-1.92E-14	-1.90E-14	-1.78E-14	-9.62E-15	-1.21E-14	-3.73E-15	-1.26E-14	-8.13E-15	-4.69E-15	-2.06E-14	-8.86E-15	-1.65E-14	-1.50E-14	-1.65E-14
-1.79E-14	-9.17E-15	-1.60E-14	-1.88E-15	-7.67E-15	-8.63E-15	-3.96E-15	-3.15E-15	-1.94E-14	-2.42E-14	-1.70E-14	-1.91E-14	-1.87E-14	-1.77E-14	-9.48E-15	-1.20E-14	-3.63E-15	-1.27E-14	-8.49E-15	-4.89E-15	-2.06E-14	-8.97E-15	-1.65E-14	-1.52E-14	-1.65E-14
-1.78E-14	-9.29E-15	-1.60E-14	-1.74E-15	-7.53E-15	-8.30E-15	-3.92E-15	-3.01E-15	-1.92E-14	-2.43E-14	-1.70E-14	-1.90E-14	-1.84E-14	-1.76E-14	-9.33E-15	-1.18E-14	-3.53E-15	-1.28E-14	-8.88E-15	-5.10E-15	-2.07E-14	-9.07E-15	-1.64E-14	-1.53E-14	-1.64E-14
-1.76E-14	-9.40E-15	-1.60E-14	-1.62E-15	-7.38E-15	-7.94E-15	-3.88E-15	-2.88E-15	-1.90E-14	-2.44E-14	-1.71E-14	-1.90E-14	-1.81E-14	-1.75E-14	-9.18E-15	-1.17E-14	-3.43E-15	-1.29E-14	-9.29E-15	-5.33E-15	-2.07E-14	-9.16E-15	-1.64E-14	-1.55E-14	-1.63E-14
-1.74E-14	-9.50E-15	-1.60E-14	-1.53E-15	-7.22E-15	-7.55E-15	-3.84E-15	-2.75E-15	-1.87E-14	-2.45E-14	-1.71E-14	-1.90E-14	-1.77E-14	-1.73E-14	-9.02E-15	-1.15E-14	-3.33E-15	-1.30E-14	-9.71E-15	-5.57E-15	-2.08E-14	-9.22E-15	-1.63E-14	-1.56E-14	-1.61E-14
-1.72E-14	-9.59E-15	-1.60E-14	-1.47E-15	-7.06E-15	-7.15E-15	-3.80E-15	-2.61E-15	-1.85E-14	-2.46E-14	-1.71E-14	-1.90E-14	-1.73E-14	-1.72E-14	-8.87E-15	-1.13E-14	-3.24E-15	-1.31E-14	-1.01E-14	-5.82E-15	-2.08E-14	-9.27E-15	-1.62E-14	-1.57E-14	-1.59E-14
-1.70E-14	-9.68E-15	-1.59E-14	-1.45E-15	-6.90E-15	-6.73E-15	-3.77E-15	-2.49E-15	-1.81E-14	-2.46E-14	-1.71E-14	-1.90E-14	-1.68E-14	-1.71E-14	-8.73E-15	-1.12E-14	-3.16E-15	-1.31E-14	-1.06E-14	-6.07E-15	-2.08E-14	-9.30E-15	-1.60E-14	-1.58E-14	-1.57E-14
[truncated: 830 more rows]
