# Supplementary material for: Prominent gamma band activity during visual motion perception in early-stage Alzheimer’s disease
Source: PLoS One. 2022 Apr 18;17(4):e0266693. doi: 10.1371/journal.pone.0266693 (PMC9015152; doi:10.1371/journal.pone.0266693)
Supplement: S1 File — (ZIP) [file pone.0266693.s001.zip › PloseOneé╠âfü[â^âVü[âgùp/AD01 R hemisphere.txt]

-2.37793e-014	-3.98248e-014	8.94575e-015	1.82445e-015	1.51448e-014	5.35932e-015	1.05412e-014	9.73098e-017	1.01026e-014	-1.27774e-014	-2.10906e-015	-1.25512e-014	-8.52972e-015	8.10664e-015	5.13009e-015	5.44454e-015	-9.10131e-015	5.80948e-015	1.00947e-014	-2.02125e-014	-1.44566e-014	-3.38617e-014	-3.17681e-014	-3.04588e-014	-3.59336e-014
-2.32828e-014	-3.92052e-014	8.83019e-015	1.77806e-015	1.54978e-014	5.8821e-015	1.09373e-014	7.77084e-016	1.09686e-014	-1.23166e-014	-1.09294e-015	-1.17673e-014	-7.88739e-015	8.002e-015	4.92639e-015	6.06739e-015	-8.69923e-015	5.70349e-015	1.03798e-014	-1.98706e-014	-1.39865e-014	-3.34048e-014	-3.12705e-014	-3.07275e-014	-3.52079e-014
-2.27452e-014	-3.85411e-014	8.72042e-015	1.75192e-015	1.58179e-014	6.4129e-015	1.13418e-014	1.45784e-015	1.18235e-014	-1.18403e-014	-6.84518e-017	-1.09631e-014	-7.22416e-015	7.90099e-015	4.7351e-015	6.66073e-015	-8.29385e-015	5.59074e-015	1.06574e-014	-1.94988e-014	-1.34841e-014	-3.29129e-014	-3.07327e-014	-3.09655e-014	-3.44506e-014
-2.21672e-014	-3.78328e-014	8.61793e-015	1.74665e-015	1.61015e-014	6.94824e-015	1.17522e-014	2.13535e-015	1.2661e-014	-1.13511e-014	9.58653e-016	-1.01421e-014	-6.54182e-015	7.80487e-015	4.55817e-015	7.22004e-015	-7.88644e-015	5.47281e-015	1.09256e-014	-1.90975e-014	-1.29498e-014	-3.23866e-014	-3.01544e-014	-3.1168e-014	-3.36638e-014
-2.1551e-014	-3.70822e-014	8.52357e-015	1.76231e-015	1.6345e-014	7.48485e-015	1.21653e-014	2.806e-015	1.34754e-014	-1.08514e-014	1.98245e-015	-9.30839e-015	-5.84205e-015	7.714e-015	4.39732e-015	7.74034e-015	-7.47898e-015	5.35047e-015	1.11826e-014	-1.86686e-014	-1.23845e-014	-3.18274e-014	-2.95369e-014	-3.13315e-014	-3.28501e-014
-2.08985e-014	-3.62912e-014	8.43848e-015	1.79865e-015	1.65457e-014	8.01902e-015	1.25784e-014	3.46539e-015	1.42617e-014	-1.03441e-014	2.99653e-015	-8.4662e-015	-5.12712e-015	7.62922e-015	4.25399e-015	8.21781e-015	-7.07286e-015	5.22514e-015	1.1426e-014	-1.82139e-014	-1.17896e-014	-3.12371e-014	-2.88817e-014	-3.14531e-014	-3.20121e-014
-2.02119e-014	-3.54615e-014	8.36338e-015	1.85515e-015	1.67007e-014	8.54683e-015	1.29878e-014	4.10993e-015	1.50134e-014	-9.83215e-015	3.99385e-015	-7.62031e-015	-4.39997e-015	7.55053e-015	4.12903e-015	8.64873e-015	-6.66926e-015	5.09759e-015	1.16542e-014	-1.77351e-014	-1.11672e-014	-3.06166e-014	-2.81899e-014	-3.15286e-014	-3.11527e-014
-1.94934e-014	-3.45956e-014	8.29895e-015	1.931e-015	1.68078e-014	9.06467e-015	1.33905e-014	4.73624e-015	1.57249e-014	-9.31833e-015	4.9678e-015	-6.77511e-015	-3.66295e-015	7.47815e-015	4.02354e-015	9.02968e-015	-6.26918e-015	4.96899e-015	1.18653e-014	-1.72339e-014	-1.05192e-014	-2.99677e-014	-2.74635e-014	-3.1555e-014	-3.02744e-014
-1.87464e-014	-3.36967e-014	8.24577e-015	2.02552e-015	1.6865e-014	9.56876e-015	1.37836e-014	5.34082e-015	1.63914e-014	-8.80593e-015	5.91215e-015	-5.93529e-015	-2.91906e-015	7.41245e-015	3.93835e-015	9.35789e-015	-5.87448e-015	4.84049e-015	1.20579e-014	-1.67132e-014	-9.84789e-015	-2.92935e-014	-2.67055e-014	-3.15305e-014	-2.93805e-014
-1.7975e-014	-3.27683e-014	8.20418e-015	2.13702e-015	1.68716e-014	1.00556e-014	1.41643e-014	5.92071e-015	1.70086e-014	-8.2979e-015	6.82104e-015	-5.1056e-015	-2.17116e-015	7.35364e-015	3.87397e-015	9.63141e-015	-5.48569e-015	4.71419e-015	1.22308e-014	-1.61749e-014	-9.15713e-015	-2.85961e-014	-2.59181e-014	-3.14532e-014	-2.84752e-014
-1.71835e-014	-3.1814e-014	8.1739e-015	2.26406e-015	1.68264e-014	1.05207e-014	1.45281e-014	6.47221e-015	1.75712e-014	-7.79803e-015	7.68698e-015	-4.29201e-015	-1.42335e-015	7.30124e-015	3.83042e-015	9.8484e-015	-5.1045e-015	4.59105e-015	1.23825e-014	-1.56221e-014	-8.44978e-015	-2.78783e-014	-2.51047e-014	-3.13213e-014	-2.75617e-014
-1.6375e-014	-3.08368e-014	8.1549e-015	2.40479e-015	1.67295e-014	1.09608e-014	1.48724e-014	6.99266e-015	1.80755e-014	-7.3088e-015	8.50445e-015	-3.49877e-015	-6.78165e-016	7.25553e-015	3.80782e-015	1.00077e-014	-4.73143e-015	4.47284e-015	1.25125e-014	-1.50576e-014	-7.72837e-015	-2.71424e-014	-2.42677e-014	-3.11332e-014	-2.66431e-014
-1.55532e-014	-2.98405e-014	8.14641e-015	2.55711e-015	1.65805e-014	1.13725e-014	1.51941e-014	7.47957e-015	1.8518e-014	-6.8324e-015	9.2681e-015	-2.73008e-015	6.10404e-017	7.21526e-015	3.80518e-015	1.01074e-014	-4.36847e-015	4.35998e-015	1.26192e-014	-1.44847e-014	-6.9968e-015	-2.63914e-014	-2.34112e-014	-3.08887e-014	-2.57227e-014
-1.47227e-014	-2.88289e-014	8.14797e-015	2.71924e-015	1.63798e-014	1.17526e-014	1.54898e-014	7.93128e-015	1.88962e-014	-6.37172e-015	9.97303e-015	-1.99027e-015	7.9088e-016	7.1799e-015	3.82228e-015	1.01476e-014	-4.01687e-015	4.25358e-015	1.27018e-014	-1.39068e-014	-6.25864e-015	-2.56283e-014	-2.25395e-014	-3.05873e-014	-2.48035e-014
-1.3887e-014	-2.78058e-014	8.15868e-015	2.88894e-015	1.61294e-014	1.20981e-014	1.57575e-014	8.34622e-015	1.92085e-014	-5.9291e-015	1.06154e-014	-1.28313e-015	1.50813e-015	7.14909e-015	3.85835e-015	1.01291e-014	-3.67691e-015	4.15515e-015	1.27595e-014	-1.33266e-014	-5.51744e-015	-2.48558e-014	-2.1656e-014	-3.02289e-014	-2.38886e-014
-1.30495e-014	-2.67747e-014	8.17691e-015	3.06329e-015	1.58302e-014	1.24058e-014	1.59948e-014	8.72389e-015	1.94535e-014	-5.50596e-015	1.11915e-014	-6.12291e-016	2.20979e-015	7.12187e-015	3.91192e-015	1.00528e-014	-3.3496e-015	4.0659e-015	1.2792e-014	-1.27466e-014	-4.77623e-015	-2.40764e-014	-2.07641e-014	-2.98132e-014	-2.29799e-014
-1.22146e-014	-2.5739e-014	8.20141e-015	3.24002e-015	1.54841e-014	1.26729e-014	1.61991e-014	9.06351e-015	1.96301e-014	-5.10408e-015	1.16976e-014	1.85153e-017	2.89186e-015	7.09739e-015	3.98147e-015	9.91966e-015	-3.03595e-015	3.98635e-015	1.27983e-014	-1.21705e-014	-4.03876e-015	-2.32932e-014	-1.98688e-014	-2.93424e-014	-2.20799e-014
-1.13869e-014	-2.4703e-014	8.23066e-015	3.41629e-015	1.50937e-014	1.28977e-014	1.63687e-014	9.36491e-015	1.97385e-014	-4.72498e-015	1.21322e-014	6.06184e-016	3.55127e-015	7.07431e-015	4.06521e-015	9.73154e-015	-2.73671e-015	3.91698e-015	1.27779e-014	-1.16022e-014	-3.30938e-015	-2.25103e-014	-1.8975e-014	-2.88185e-014	-2.11921e-014
-1.05699e-014	-2.36704e-014	8.26354e-015	3.58946e-015	1.46622e-014	1.30784e-014	1.65017e-014	9.62774e-015	1.97797e-014	-4.36964e-015	1.24931e-014	1.14782e-015	4.185e-015	7.05239e-015	4.16105e-015	9.49126e-015	-2.45169e-015	3.85907e-015	1.2731e-014	-1.10448e-014	-2.59186e-015	-2.17303e-014	-1.80872e-014	-2.82433e-014	-2.03186e-014
-9.76709e-015	-2.26443e-014	8.29745e-015	3.75685e-015	1.41926e-014	1.32133e-014	1.65964e-014	9.85233e-015	1.97541e-014	-4.03833e-015	1.2779e-014	1.64097e-015	4.78997e-015	7.03011e-015	4.26671e-015	9.20168e-015	-2.18144e-015	3.8132e-015	1.26575e-014	-1.05007e-014	-1.88957e-015	-2.09555e-014	-1.7209e-014	-2.76183e-014	-1.94611e-014
-8.98289e-015	-2.16283e-014	8.33025e-015	3.91571e-015	1.36882e-014	1.33008e-014	1.6651e-014	1.0039e-014	1.96634e-014	-3.73167e-015	1.29887e-014	2.08282e-015	5.36298e-015	7.00649e-015	4.38004e-015	8.86642e-015	-1.92639e-015	3.7795e-015	1.25572e-014	-9.97223e-015	-1.2064e-015	-2.01885e-014	-1.63442e-014	-2.69459e-014	-1.86211e-014
-8.22056e-015	-2.0626e-014	8.35989e-015	4.06375e-015	1.31531e-014	1.33404e-014	1.66664e-014	1.01899e-014	1.95107e-014	-3.44929e-015	1.31234e-014	2.47263e-015	5.90201e-015	6.98052e-015	4.49885e-015	8.48942e-015	-1.68731e-015	3.7582e-015	1.24306e-014	-9.46143e-015	-5.45953e-016	-1.94322e-014	-1.54985e-014	-2.62305e-014	-1.78004e-014
-7.48288e-015	-1.96395e-014	8.38444e-015	4.19868e-015	1.25919e-014	1.3332e-014	1.66418e-014	1.03067e-014	1.92994e-014	-3.1902e-015	1.31843e-014	2.80963e-015	6.40459e-015	6.9505e-015	4.6206e-015	8.07488e-015	-1.46406e-015	3.74954e-015	1.22791e-014	-8.97006e-015	8.93968e-017	-1.86881e-014	-1.46749e-014	-2.54747e-014	-1.69994e-014
-6.77385e-015	-1.86725e-014	8.40182e-015	4.31853e-015	1.20095e-014	1.3276e-014	1.65781e-014	1.0391e-014	1.90335e-014	-2.9541e-015	1.31729e-014	3.0925e-015	6.8683e-015	6.91501e-015	4.74293e-015	7.62789e-015	-1.257e-015	3.75419e-015	1.21032e-014	-8.50002e-015	6.96235e-016	-1.79588e-014	-1.38782e-014	-2.46834e-014	-1.62198e-014
-6.09543e-015	-1.77271e-014	8.40981e-015	4.42105e-015	1.14103e-014	1.31728e-014	1.6475e-014	1.04446e-014	1.87174e-014	-2.73981e-015	1.30915e-014	3.32147e-015	7.29074e-015	6.873e-015	4.86368e-015	7.15333e-015	-1.06539e-015	3.77191e-015	1.19037e-014	-8.05175e-015	1.2723e-015	-1.72459e-014	-1.31113e-014	-2.38597e-014	-1.54614e-014
-5.45041e-015	-1.68059e-014	8.40629e-015	4.50479e-015	1.07993e-014	1.30233e-014	1.63331e-014	1.04699e-014	1.83548e-014	-2.54603e-015	1.29427e-014	3.49638e-015	7.66945e-015	6.82264e-015	4.98027e-015	6.65583e-015	-8.89504e-016	3.80178e-015	1.16815e-014	-7.62746e-015	1.81464e-015	-1.65515e-014	-1.23783e-014	-2.30087e-014	-1.47249e-014
-4.84082e-015	-1.59103e-014	8.38883e-015	4.56837e-015	1.01815e-014	1.28286e-014	1.6153e-014	1.04696e-014	1.7951e-014	-2.37072e-015	1.27298e-014	3.61793e-015	8.00325e-015	6.76336e-015	5.09023e-015	6.1407e-015	-7.29188e-016	3.84328e-015	1.14383e-014	-7.22753e-015	2.32181e-015	-1.58759e-014	-1.16817e-014	-2.21341e-014	-1.40096e-014
-4.26829e-015	-1.50413e-014	8.35527e-015	4.61056e-015	9.56169e-015	1.2591e-014	1.59357e-014	1.04464e-014	1.75108e-014	-2.21173e-015	1.24573e-014	3.68686e-015	8.29055e-015	6.69459e-015	5.19137e-015	5.61389e-015	-5.83115e-016	3.89642e-015	1.11752e-014	-6.85169e-015	2.79216e-015	-1.52196e-014	-1.10241e-014	-2.12395e-014	-1.33143e-014
-3.7347e-015	-1.4201e-014	8.30352e-015	4.63035e-015	8.9451e-015	1.23124e-014	1.56831e-014	1.04029e-014	1.70394e-014	-2.06752e-015	1.21296e-014	3.70426e-015	8.53013e-015	6.61517e-015	5.28144e-015	5.08055e-015	-4.50864e-016	3.95986e-015	1.08936e-014	-6.50012e-015	3.22384e-015	-1.45834e-014	-1.04073e-014	-2.03295e-014	-1.26388e-014
-3.24047e-015	-1.33899e-014	8.23173e-015	4.62703e-015	8.33681e-015	1.19949e-014	1.53968e-014	1.03424e-014	1.65429e-014	-1.93503e-015	1.17524e-014	3.67264e-015	8.72174e-015	6.52354e-015	5.35823e-015	4.54487e-015	-3.3251e-016	4.03256e-015	1.05947e-014	-6.17269e-015	3.61662e-015	-1.39675e-014	-9.83326e-015	-1.94081e-014	-1.19818e-014
-2.78666e-015	-1.26086e-014	8.13826e-015	4.60049e-015	7.74102e-015	1.16416e-014	1.50785e-014	1.02678e-014	1.60267e-014	-1.81216e-015	1.13311e-014	3.59427e-015	8.86497e-015	6.4186e-015	5.41964e-015	4.01239e-015	-2.27232e-016	4.11363e-015	1.02802e-014	-5.86901e-015	3.96976e-015	-1.33725e-014	-9.30343e-015	-1.84805e-014	-1.13427e-014
-2.37321e-015	-1.18572e-014	8.02098e-015	4.55073e-015	7.16241e-015	1.12553e-014	1.47301e-014	1.01818e-014	1.54963e-014	-1.69617e-015	1.08716e-014	3.47238e-015	8.95989e-015	6.29984e-015	5.4639e-015	3.48804e-015	-1.34403e-016	4.20194e-015	9.95172e-015	-5.58709e-015	4.28353e-015	-1.27973e-014	-8.81818e-015	-1.75501e-014	-1.07195e-014
-2.00048e-015	-1.1136e-014	7.87873e-015	4.47778e-015	6.60477e-015	1.08388e-014	1.43537e-014	1.00863e-014	1.49561e-014	-1.58461e-015	1.03789e-014	3.30913e-015	9.00573e-015	6.16662e-015	5.48922e-015	2.97612e-015	-5.33903e-017	4.29592e-015	9.6106e-015	-5.32529e-015	4.55737e-015	-1.22413e-014	-8.37691e-015	-1.66203e-014	-1.01105e-014
-1.66791e-015	-1.04447e-014	7.71085e-015	4.38212e-015	6.07193e-015	1.03955e-014	1.39517e-014	9.98401e-015	1.44119e-014	-1.47479e-015	9.85946e-015	3.10807e-015	9.00311e-015	6.01843e-015	5.49454e-015	2.48048e-015	1.63496e-017	4.39399e-015	9.25859e-015	-5.08181e-015	4.79167e-015	-1.17034e-014	-7.97973e-015	-1.56946e-014	-9.5135e-015
-1.37506e-015	-9.78275e-015	7.51674e-015	4.2642e-015	5.56798e-015	9.92953e-015	1.35262e-014	9.87699e-015	1.38694e-014	-1.3637e-015	9.31947e-015	2.8731e-015	8.9534e-015	5.85438e-015	5.47875e-015	2.00549e-015	7.62468e-017	4.49508e-015	8.89756e-015	-4.85433e-015	4.98767e-015	-1.11821e-014	-7.62561e-015	-1.47768e-014	-8.92641e-015
-1.12077e-015	-9.14869e-015	7.29563e-015	4.12543e-015	5.09575e-015	9.44437e-015	1.30795e-014	9.76685e-015	1.3333e-014	-1.24888e-015	8.76505e-015	2.60759e-015	8.85761e-015	5.67408e-015	5.44076e-015	1.55461e-015	1.27485e-016	4.59749e-015	8.52891e-015	-4.64076e-015	5.14615e-015	-1.06759e-014	-7.31287e-015	-1.38697e-014	-8.3473e-015
-9.03486e-016	-8.54159e-015	7.04715e-015	3.96737e-015	4.65762e-015	8.94319e-015	1.26136e-014	9.65566e-015	1.2807e-014	-1.12823e-015	8.20234e-015	2.31536e-015	8.71691e-015	5.47775e-015	5.3798e-015	1.1312e-015	1.7093e-016	4.69973e-015	8.15427e-015	-4.43815e-015	5.26937e-015	-1.01827e-014	-7.03902e-015	-1.29761e-014	-7.77344e-015
-7.21609e-016	-7.96042e-015	6.77171e-015	3.79113e-015	4.25626e-015	8.43027e-015	1.21312e-014	9.54552e-015	1.22955e-014	-9.99242e-016	7.63757e-015	2.00057e-015	8.53323e-015	5.26521e-015	5.29579e-015	7.37739e-016	2.079e-016	4.80002e-015	7.77578e-015	-4.24385e-015	5.35934e-015	-9.70054e-015	-6.80199e-015	-1.20983e-014	-7.20274e-015
-5.73787e-016	-7.40332e-015	6.4692e-015	3.59856e-015	3.89309e-015	7.90955e-015	1.16344e-014	9.43774e-015	1.18017e-014	-8.60089e-016	7.07636e-015	1.66723e-015	8.30794e-015	5.0367e-015	5.18865e-015	3.76696e-016	2.39548e-016	4.89648e-015	7.39511e-015	-4.05495e-015	5.41774e-015	-9.22778e-015	-6.59899e-015	-1.12395e-014	-6.63364e-015
-4.58029e-016	-6.86853e-015	6.14036e-015	3.39197e-015	3.57002e-015	7.38495e-015	1.11259e-014	9.33402e-015	1.13297e-014	-7.08576e-016	6.52493e-015	1.31989e-015	8.04403e-015	4.79267e-015	5.05855e-015	4.97029e-017	2.67321e-016	4.98756e-015	7.01415e-015	-3.86881e-015	5.44693e-015	-8.76297e-015	-6.42772e-015	-1.04016e-014	-6.06434e-015
-3.71259e-016	-6.35402e-015	5.78597e-015	3.17304e-015	3.28815e-015	6.85991e-015	1.06078e-014	9.23521e-015	1.08822e-014	-5.43265e-016	5.98832e-015	9.62823e-016	7.74413e-015	4.53353e-015	4.90613e-015	-2.41859e-016	2.92348e-016	5.07185e-015	6.63444e-015	-3.68246e-015	5.44983e-015	-8.30336e-015	-6.28395e-015	-9.58573e-015	-5.49256e-015
-3.11399e-016	-5.85754e-015	5.4072e-015	2.94372e-015	3.04742e-015	6.33823e-015	1.00822e-014	9.14174e-015	1.04612e-014	-3.63054e-016	5.47127e-015	5.99907e-016	7.41065e-015	4.26009e-015	4.73246e-015	-4.96691e-016	3.16373e-016	5.14801e-015	6.25803e-015	-3.49207e-015	5.42983e-015	-7.84571e-015	-6.16248e-015	-8.7924e-015	-4.91551e-015
-2.7661e-016	-5.37779e-015	5.00603e-015	2.70634e-015	2.84737e-015	5.82369e-015	9.55109e-015	9.05282e-015	1.00679e-014	-1.67869e-016	4.97779e-015	2.35035e-016	7.04568e-015	3.97289e-015	4.53833e-015	-7.1461e-016	3.40763e-016	5.21412e-015	5.88608e-015	-3.29476e-015	5.38959e-015	-7.38841e-015	-6.05941e-015	-8.02333e-015	-4.33194e-015
-2.63582e-016	-4.91233e-015	4.58426e-015	2.46277e-015	2.68736e-015	5.3192e-015	9.01597e-015	8.9692e-015	9.70315e-015	4.36658e-017	4.51162e-015	-1.27752e-016	6.65272e-015	3.6731e-015	4.32502e-015	-8.96284e-016	3.66459e-016	5.26867e-015	5.52047e-015	-3.08818e-015	5.3327e-015	-6.92873e-015	-5.97049e-015	-7.27842e-015	-3.7398e-015
-2.69733e-016	-4.45923e-015	4.14393e-015	2.21588e-015	2.5665e-015	4.82776e-015	8.47862e-015	8.89033e-015	9.36725e-015	2.71873e-016	4.07572e-015	-4.84756e-016	6.23501e-015	3.36163e-015	4.09365e-015	-1.04262e-015	3.944e-016	5.31012e-015	5.16279e-015	-2.86948e-015	5.26252e-015	-6.46405e-015	-5.89054e-015	-6.55775e-015	-3.13755e-015
-2.92674e-016	-4.0173e-015	3.68712e-015	1.96746e-015	2.48363e-015	4.35252e-015	7.94041e-015	8.81482e-015	9.05934e-015	5.1556e-016	3.67288e-015	-8.32544e-016	5.79548e-015	3.03986e-015	3.846e-015	-1.15405e-015	4.26701e-016	5.33767e-015	4.81474e-015	-2.63569e-015	5.18185e-015	-5.99227e-015	-5.81437e-015	-5.86151e-015	-2.52453e-015
-3.29734e-016	-3.58429e-015	3.21587e-015	1.71936e-015	2.43607e-015	3.89577e-015	7.40235e-015	8.7426e-015	8.77938e-015	7.74626e-016	3.30562e-015	-1.16781e-015	5.33765e-015	2.7088e-015	3.58392e-015	-1.23263e-015	4.64566e-016	5.35027e-015	4.47737e-015	-2.38433e-015	5.09384e-015	-5.51056e-015	-5.73693e-015	-5.18841e-015	-1.89945e-015
-3.77625e-016	-3.15819e-015	2.73333e-015	1.47366e-015	2.42167e-015	3.45979e-015	6.86541e-015	8.67283e-015	8.52638e-015	1.04769e-015	2.9751e-015	-1.48789e-015	4.86475e-015	2.36979e-015	3.30927e-015	-1.28075e-015	5.08598e-016	5.34694e-015	4.15201e-015	-2.11379e-015	5.0014e-015	-5.01728e-015	-5.65405e-015	-4.53824e-015	-1.26227e-015
-4.33614e-016	-2.73706e-015	2.24271e-015	1.23218e-015	2.43831e-015	3.04659e-015	6.33072e-015	8.60401e-015	8.29851e-015	1.33311e-015	2.68208e-015	-1.78992e-015	4.38026e-015	2.02454e-015	3.02377e-015	-1.3009e-015	5.59668e-016	5.32688e-015	3.83987e-015	-1.82218e-015	4.90752e-015	-4.51096e-015	-5.56069e-015	-3.91023e-015	-6.13146e-016
-4.95008e-016	-2.31908e-015	1.74626e-015	9.97121e-016	2.48332e-015	2.65774e-015	5.79893e-015	8.53502e-015	8.09373e-015	1.62937e-015	2.42629e-015	-2.07156e-015	3.88758e-015	1.67399e-015	2.72905e-015	-1.29519e-015	6.1919e-016	5.28952e-015	3.5422e-015	-1.50731e-015	4.81552e-015	-3.98955e-015	-5.45138e-015	-3.30234e-015	4.85573e-017
-5.58676e-016	-1.90288e-015	1.24648e-015	7.70299e-016	2.55303e-015	2.29491e-015	5.27131e-015	8.46487e-015	7.90966e-015	1.93496e-015	2.20803e-015	-2.33009e-015	3.39054e-015	1.3197e-015	2.42732e-015	-1.26735e-015	6.86955e-016	5.23361e-015	3.25997e-015	-1.16858e-015	4.72798e-015	-3.45211e-015	-5.3223e-015	-2.71383e-015	7.22138e-016
-6.22752e-016	-1.48736e-015	7.46615e-016	5.52875e-016	2.64449e-015	1.95947e-015	4.74814e-015	8.39157e-015	7.74339e-015	2.24703e-015	2.02656e-015	-2.56424e-015	2.89209e-015	9.63308e-016	2.12078e-015	-1.22048e-015	7.63964e-016	5.15959e-015	2.99463e-015	-8.04946e-016	4.64726e-015	-2.89729e-015	-5.16858e-015	-2.1432e-015	1.40641e-015
-6.85483e-016	-1.07177e-015	2.50175e-016	3.45995e-016	2.75428e-015	1.65237e-015	4.23052e-015	8.31355e-015	7.59225e-015	2.5633e-015	1.88085e-015	-2.77236e-015	2.39556e-015	6.06406e-016	1.81205e-015	-1.15748e-015	8.51655e-016	5.06734e-015	2.74725e-015	-4.16103e-016	4.57583e-015	-2.32465e-015	-4.98666e-015	-1.58941e-015	2.09992e-015
-7.44502e-016	-6.55401e-016	-2.40126e-016	1.50793e-016	2.8788e-015	1.37386e-015	3.71861e-015	8.22814e-015	7.45222e-015	2.88018e-015	1.76841e-015	-2.95422e-015	1.90288e-015	2.49812e-016	1.50283e-015	-1.08193e-015	9.50785e-016	4.95732e-015	2.51793e-015	-1.06701e-018	4.51495e-015	-1.73357e-015	-4.7725e-015	-1.05077e-015	2.80119e-015
-7.98634e-016	-2.38468e-016	-7.21468e-016	-3.21433e-017	3.01415e-015	1.12433e-015	3.21263e-015	8.13387e-015	7.31886e-015	3.19383e-015	1.6859e-015	-3.10992e-015	1.4162e-015	-1.04776e-016	1.19542e-015	-9.97643e-016	1.06133e-015	4.82939e-015	2.30712e-015	4.39463e-016	4.46515e-015	-1.12478e-015	-4.52418e-015	-5.2671e-016	3.50741e-015
-8.46416e-016	1.79236e-016	-1.19094e-015	-2.01841e-016	3.15706e-015	9.03301e-016	2.71245e-015	8.02855e-015	7.18761e-015	3.50055e-015	1.63036e-015	-3.23961e-015	9.3837e-016	-4.5554e-016	8.91783e-016	-9.08344e-016	1.18377e-015	4.68419e-015	2.11532e-015	9.04542e-016	4.4275e-015	-4.98837e-016	-4.23861e-015	-1.55835e-017	4.21649e-015
-8.86224e-016	5.98481e-016	-1.64556e-015	-3.58034e-016	3.30371e-015	7.10298e-016	2.21823e-015	7.91116e-015	7.0557e-015	3.79785e-015	1.59922e-015	-3.34297e-015	4.72073e-016	-8.01399e-016	5.93806e-016	-8.17798e-016	1.31809e-015	4.52216e-015	1.94284e-015	1.39323e-015	4.40379e-015	1.43338e-016	-3.91411e-015	4.83587e-016	4.92628e-015
-9.16473e-016	1.01955e-015	-2.08312e-015	-5.00404e-016	3.45073e-015	5.44671e-016	1.7303e-015	7.78058e-015	6.91948e-015	4.08253e-015	1.58839e-015	-3.42067e-015	1.90594e-017	-1.1407e-015	3.03572e-016	-7.29034e-016	1.4638e-015	4.34406e-015	1.79015e-015	1.90385e-015	4.39439e-015	8.0034e-016	-3.55017e-015	9.72008e-016	5.63411e-015
-9.3675e-016	1.44098e-015	-2.50118e-015	-6.28357e-016	3.59457e-015	4.05326e-016	1.24864e-015	7.63466e-015	6.7749e-015	4.35007e-015	1.59351e-015	-3.47425e-015	-4.19535e-016	-1.47203e-015	2.27883e-017	-6.44946e-016	1.62122e-015	4.15148e-015	1.65781e-015	2.43504e-015	4.39861e-015	1.47045e-015	-3.14537e-015	1.4505e-015	6.33625e-015
-9.46608e-016	1.86166e-015	-2.89724e-015	-7.42374e-016	3.7321e-015	2.91053e-016	7.73411e-016	7.47215e-015	6.61861e-015	4.59732e-015	1.61063e-015	-3.50462e-015	-8.42576e-016	-1.7941e-015	-2.46921e-016	-5.69285e-016	1.78986e-015	3.94507e-015	1.54569e-015	2.98458e-015	4.41585e-015	2.15118e-015	-2.69978e-015	1.91935e-015	7.02914e-015
-9.45715e-016	2.28138e-015	-3.26914e-015	-8.42867e-016	3.86007e-015	2.00813e-016	3.04843e-016	7.29212e-015	6.44683e-015	4.82051e-015	1.63491e-015	-3.51343e-015	-1.24914e-015	-2.10584e-015	-5.04241e-016	-5.04703e-016	1.96904e-015	3.72639e-015	1.45376e-015	3.55012e-015	4.44611e-015	2.84089e-015	-2.21366e-015	2.37946e-015	7.70935e-015
-9.34454e-016	2.69941e-015	-3.61517e-015	-9.30392e-016	3.97607e-015	1.33047e-016	-1.57082e-016	7.09273e-015	6.25642e-015	5.01584e-015	1.66157e-015	-3.50318e-015	-1.63916e-015	-2.40546e-015	-7.47789e-016	-4.53226e-016	2.15871e-015	3.49739e-015	1.38211e-015	4.12907e-015	4.48821e-015	3.53659e-015	-1.68787e-015	2.83133e-015	8.37345e-015
-9.12846e-016	3.11364e-015	-3.93377e-015	-1.00496e-015	4.07865e-015	8.65541e-017	-6.11057e-016	6.87383e-015	6.04526e-015	5.18078e-015	1.68652e-015	-3.47548e-015	-2.01153e-015	-2.69217e-015	-9.76332e-016	-4.17201e-016	2.35855e-015	3.25941e-015	1.33086e-015	4.71811e-015	4.54076e-015	4.23402e-015	-1.12578e-015	3.2741e-015	9.01685e-015
-8.81249e-016	3.52244e-015	-4.22296e-015	-1.06692e-015	4.1652e-015	5.95499e-017	-1.05779e-015	6.63491e-015	5.81028e-015	5.31212e-015	1.70541e-015	-3.43289e-015	-2.36648e-015	-2.96531e-015	-1.1886e-015	-3.98794e-016	2.56718e-015	3.01355e-015	1.29871e-015	5.31371e-015	4.60219e-015	4.92988e-015	-5.30465e-016	3.7074e-015	9.63577e-015
-8.39952e-016	3.92415e-015	-4.4817e-015	-1.11708e-015	4.23402e-015	5.03892e-017	-1.49599e-015	6.37646e-015	5.54994e-015	5.40737e-015	1.71443e-015	-3.37736e-015	-2.70398e-015	-3.22368e-015	-1.38364e-015	-3.99553e-016	2.78352e-015	2.76201e-015	1.28514e-015	5.91226e-015	4.67062e-015	5.62039e-015	9.46739e-017	4.13017e-015	1.0226e-014
-7.90358e-016	4.31659e-015	-4.70906e-015	-1.15596e-015	4.28393e-015	5.7105e-017	-1.9251e-015	6.09826e-015	5.26226e-015	5.46414e-015	1.70938e-015	-3.3122e-015	-3.02492e-015	-3.46608e-015	-1.56077e-015	-4.20277e-016	3.00667e-015	2.50712e-015	1.29016e-015	6.51045e-015	4.74342e-015	6.30115e-015	7.45586e-016	4.54131e-015	1.07829e-014
-7.33673e-016	4.69814e-015	-4.9042e-015	-1.18406e-015	4.31351e-015	7.77944e-017	-2.34449e-015	5.80097e-015	4.94595e-015	5.48026e-015	1.68627e-015	-3.23992e-015	-3.33072e-015	-3.69135e-015	-1.71932e-015	-4.6165e-016	3.23486e-015	2.25043e-015	1.31268e-015	7.10361e-015	4.8184e-015	6.96692e-015	1.4169e-015	4.9393e-015	1.13025e-014
-6.70509e-016	5.06717e-015	-5.06697e-015	-1.20171e-015	4.32252e-015	1.10813e-016	-2.75288e-015	5.48545e-015	4.60026e-015	5.45417e-015	1.64163e-015	-3.16329e-015	-3.62137e-015	-3.89945e-015	-1.85918e-015	-5.24101e-016	3.4665e-015	1.99337e-015	1.35164e-015	7.68769e-015	4.89278e-015	7.61234e-015	2.10308e-015	5.32188e-015	1.17811e-014
-6.01812e-016	5.42189e-015	-5.19712e-015	-1.20971e-015	4.31123e-015	1.54122e-016	-3.14921e-015	5.15287e-015	4.22495e-015	5.38506e-015	1.57213e-015	-3.0851e-015	-3.89791e-015	-4.08986e-015	-1.97993e-015	-6.07397e-016	3.70023e-015	1.73805e-015	1.40611e-015	8.25986e-015	4.96435e-015	8.2334e-015	2.79919e-015	5.68771e-015	1.22149e-014
-5.29229e-016	5.76034e-015	-5.29489e-015	-1.2086e-015	4.27965e-015	2.0602e-016	-3.53172e-015	4.80455e-015	3.8215e-015	5.27215e-015	1.47612e-015	-3.00709e-015	-4.16075e-015	-4.26212e-015	-2.08192e-015	-7.11421e-016	3.93405e-015	1.48653e-015	1.47505e-015	8.81606e-015	5.03111e-015	8.82523e-015	3.49893e-015	6.03454e-015	1.26e-014
-4.53873e-016	6.08153e-015	-5.36087e-015	-1.19879e-015	4.22871e-015	2.64966e-016	-3.89939e-015	4.44246e-015	3.39107e-015	5.11578e-015	1.35174e-015	-2.93106e-015	-4.41066e-015	-4.41597e-015	-2.16547e-015	-8.35482e-016	4.16664e-015	1.24036e-015	1.5577e-015	9.35227e-015	5.09047e-015	9.38345e-015	4.19603e-015	6.36079e-015	1.29336e-014
-3.77065e-016	6.38385e-015	-5.39506e-015	-1.18071e-015	4.15822e-015	3.29184e-016	-4.25199e-015	4.06767e-015	2.9335e-015	4.91612e-015	1.19622e-015	-2.86036e-015	-4.65027e-015	-4.55127e-015	-2.23068e-015	-9.78356e-016	4.39597e-015	1.00094e-015	1.6517e-015	9.86518e-015	5.13928e-015	9.90364e-015	4.88446e-015	6.66476e-015	1.32129e-014
-3.00263e-016	6.66531e-015	-5.39839e-015	-1.15471e-015	4.06971e-015	3.96887e-016	-4.5878e-015	3.6824e-015	2.45081e-015	4.67375e-015	1.00845e-015	-2.79687e-015	-4.88102e-015	-4.66751e-015	-2.27752e-015	-1.13801e-015	4.62123e-015	7.71118e-016	1.75656e-015	1.03512e-014	5.17482e-015	1.03808e-014	5.55716e-015	6.94334e-015	1.34345e-014
-2.24765e-016	6.92385e-015	-5.37176e-015	-1.12167e-015	3.96458e-015	4.66268e-016	-4.90546e-015	3.28864e-015	1.94577e-015	4.38968e-015	7.88071e-016	-2.74299e-015	-5.10442e-015	-4.76442e-015	-2.3067e-015	-1.31202e-015	4.84091e-015	5.53027e-016	1.87108e-015	1.08065e-014	5.19543e-015	1.08104e-014	6.20729e-015	7.19462e-015	1.35956e-014
-1.51504e-016	7.15882e-015	-5.31659e-015	-1.08118e-015	3.84386e-015	5.36067e-016	-5.20357e-015	2.88976e-015	1.42087e-015	4.06667e-015	5.35539e-016	-2.69944e-015	-5.32157e-015	-4.84219e-015	-2.31888e-015	-1.49904e-015	5.05211e-015	3.47155e-016	1.993e-015	1.12277e-014	5.19961e-015	1.11887e-014	6.82797e-015	7.41645e-015	1.36952e-014
-8.17344e-017	7.36938e-015	-5.23397e-015	-1.03324e-015	3.70925e-015	6.0459e-016	-5.4818e-015	2.48824e-015	8.79628e-016	3.70722e-015	2.50968e-016	-2.66754e-015	-5.5341e-015	-4.90152e-015	-2.31491e-015	-1.69668e-015	5.25367e-015	1.5495e-016	2.12123e-015	1.16117e-014	5.18542e-015	1.15121e-014	7.41242e-015	7.60629e-015	1.37321e-014
-1.74739e-017	7.55443e-015	-5.126e-015	-9.77901e-016	3.56285e-015	6.70881e-016	-5.73895e-015	2.08585e-015	3.25262e-016	3.31302e-015	-6.52354e-017	-2.64927e-015	-5.74455e-015	-4.94234e-015	-2.29528e-015	-1.90215e-015	5.44414e-015	-2.24311e-017	2.25385e-015	1.1955e-014	5.15054e-015	1.17762e-014	7.95383e-015	7.76152e-015	1.37043e-014
4.05773e-017	7.71344e-015	-4.99368e-015	-9.15522e-016	3.4063e-015	7.3422e-016	-5.97378e-015	1.68548e-015	-2.38262e-016	2.88726e-015	-4.11672e-016	-2.64522e-015	-5.95393e-015	-4.96467e-015	-2.2611e-015	-2.11249e-015	5.62157e-015	-1.84198e-016	2.38801e-015	1.22548e-014	5.09396e-015	1.19776e-014	8.4455e-015	7.87992e-015	1.36117e-014
9.17997e-017	7.84663e-015	-4.83872e-015	-8.45831e-016	3.24148e-015	7.93814e-016	-6.18442e-015	1.28987e-015	-8.06369e-016	2.4343e-015	-7.85501e-016	-2.65547e-015	-6.16318e-015	-4.96951e-015	-2.21368e-015	-2.32504e-015	5.78471e-015	-3.29207e-016	2.52218e-015	1.25092e-014	5.0152e-015	1.21138e-014	8.88192e-015	7.95977e-015	1.34547e-014
1.35564e-016	7.95403e-015	-4.66365e-015	-7.69172e-016	3.07042e-015	8.48467e-016	-6.37067e-015	9.01367e-016	-1.37533e-015	1.95817e-015	-1.18506e-015	-2.6808e-015	-6.37427e-015	-4.95709e-015	-2.15419e-015	-2.5366e-015	5.93178e-015	-4.56218e-016	2.65502e-015	1.27163e-014	4.91304e-015	1.21836e-014	9.25743e-015	8e-015	1.32339e-014
1.70727e-016	8.03533e-015	-4.47035e-015	-6.85751e-016	2.89486e-015	8.97322e-016	-6.53167e-015	5.22768e-016	-1.94104e-015	1.46259e-015	-1.6077e-015	-2.72111e-015	-6.58832e-015	-4.92778e-015	-2.0835e-015	-2.74476e-015	6.06201e-015	-5.64758e-016	2.78473e-015	1.28742e-014	4.78694e-015	1.21841e-014	9.56657e-015	7.99936e-015	1.29499e-014
1.96715e-016	8.0914e-015	-4.26041e-015	-5.95251e-016	2.71669e-015	9.39311e-016	-6.66615e-015	1.56627e-016	-2.49862e-015	9.52558e-016	-2.04987e-015	-2.77546e-015	-6.80552e-015	-4.88214e-015	-2.00253e-015	-2.94621e-015	6.17408e-015	-6.54454e-016	2.90954e-015	1.2982e-014	4.63775e-015	1.21143e-014	9.8055e-015	7.95659e-015	1.26051e-014
2.13576e-016	8.1235e-015	-4.03613e-015	-4.9728e-016	2.53784e-015	9.742e-016	-6.77387e-015	-1.94152e-016	-3.04329e-015	4.33246e-016	-2.50807e-015	-2.84352e-015	-7.02672e-015	-4.82114e-015	-1.91322e-015	-3.13858e-015	6.26623e-015	-7.25726e-016	3.0272e-015	1.3037e-014	4.46562e-015	1.19731e-014	9.96933e-015	7.87023e-015	1.22012e-014
2.21611e-016	8.13305e-015	-3.79964e-015	-3.91568e-016	2.35982e-015	1.00126e-015	-6.85517e-015	-5.2723e-016	-3.5707e-015	-9.05416e-017	-2.97921e-015	-2.92453e-015	-7.25258e-015	-4.74588e-015	-1.81709e-015	-3.3191e-015	6.33757e-015	-7.78947e-016	3.13566e-015	1.30394e-014	4.27174e-015	1.17612e-014	1.00556e-014	7.74038e-015	1.17412e-014
2.21213e-016	8.12159e-015	-3.55333e-015	-2.78318e-016	2.18405e-015	1.0197e-015	-6.91011e-015	-8.40028e-016	-4.07598e-015	-6.13432e-016	-3.45877e-015	-3.01634e-015	-7.4829e-015	-4.65728e-015	-1.71576e-015	-3.4854e-015	6.38671e-015	-8.14449e-016	3.23335e-015	1.29886e-014	4.05753e-015	1.14794e-014	1.00619e-014	7.56753e-015	1.1229e-014
2.12852e-016	8.09046e-015	-3.29926e-015	-1.57815e-016	2.01168e-015	1.02927e-015	-6.93858e-015	-1.13015e-015	-4.55417e-015	-1.13008e-015	-3.94266e-015	-3.11714e-015	-7.71765e-015	-4.55657e-015	-1.61113e-015	-3.63538e-015	6.4133e-015	-8.33305e-016	3.31836e-015	1.28845e-014	3.82444e-015	1.11286e-014	9.98606e-015	7.35179e-015	1.06679e-014
1.97683e-016	8.04174e-015	-3.03995e-015	-3.02588e-017	1.84338e-015	1.02942e-015	-6.94092e-015	-1.39602e-015	-5.00182e-015	-1.63564e-015	-4.42647e-015	-3.22544e-015	-7.95667e-015	-4.44499e-015	-1.50473e-015	-3.7667e-015	6.41677e-015	-8.36065e-016	3.38919e-015	1.27268e-014	3.57378e-015	1.07102e-014	9.827e-015	7.09354e-015	1.00614e-014
1.76103e-016	7.97741e-015	-2.77759e-015	1.04085e-016	1.68011e-015	1.02048e-015	-6.91765e-015	-1.6361e-015	-5.41517e-015	-2.12529e-015	-4.90601e-015	-3.33965e-015	-8.19945e-015	-4.32291e-015	-1.39775e-015	-3.8771e-015	6.39772e-015	-8.23138e-016	3.44452e-015	1.25166e-014	3.30787e-015	1.0227e-014	9.5854e-015	6.79455e-015	9.41451e-015
1.48823e-016	7.89979e-015	-2.51405e-015	2.44664e-016	1.52207e-015	1.0024e-015	-6.87e-015	-1.84881e-015	-5.78986e-015	-2.59429e-015	-5.37645e-015	-3.45677e-015	-8.44486e-015	-4.19113e-015	-1.29185e-015	-3.96538e-015	6.35604e-015	-7.96138e-016	3.48263e-015	1.22545e-014	3.02972e-015	9.68199e-015	9.26112e-015	6.45647e-015	8.73195e-015
1.17654e-016	7.81205e-015	-2.25144e-015	3.90963e-016	1.36875e-015	9.74764e-016	-6.79979e-015	-2.03261e-015	-6.12245e-015	-3.03734e-015	-5.83375e-015	-3.57423e-015	-8.69214e-015	-4.05125e-015	-1.18888e-015	-4.03072e-015	6.29128e-015	-7.57018e-016	3.50194e-015	1.19418e-014	2.7425e-015	9.0798e-015	8.85682e-015	6.08242e-015	8.02e-015
8.47928e-017	7.71758e-015	-1.99197e-015	5.41952e-016	1.22073e-015	9.36848e-016	-6.70822e-015	-2.18583e-015	-6.41025e-015	-3.44918e-015	-6.27392e-015	-3.68898e-015	-8.9401e-015	-3.90482e-015	-1.09056e-015	-4.0714e-015	6.20293e-015	-7.07074e-016	3.5013e-015	1.158e-014	2.44935e-015	8.42511e-015	8.375e-015	5.6753e-015	7.28466e-015
5.13723e-017	7.61875e-015	-1.73753e-015	6.9667e-016	1.07768e-015	8.88833e-016	-6.59619e-015	-2.30855e-015	-6.65079e-015	-3.82622e-015	-6.69331e-015	-3.79931e-015	-9.18781e-015	-3.75278e-015	-9.98318e-016	-4.08651e-015	6.09194e-015	-6.47764e-016	3.47954e-015	1.11711e-014	2.15343e-015	7.72267e-015	7.81941e-015	5.23872e-015	6.53166e-015
1.9031e-017	7.51907e-015	-1.49006e-015	8.54063e-016	9.39257e-016	8.30389e-016	-6.46613e-015	-2.40063e-015	-6.84231e-015	-4.16473e-015	-7.08845e-015	-3.90261e-015	-9.4339e-015	-3.59646e-015	-9.13199e-016	-4.07593e-015	5.95921e-015	-5.80581e-016	3.43605e-015	1.07181e-014	1.85832e-015	6.97848e-015	7.19507e-015	4.7768e-015	5.76782e-015
-1.03718e-017	7.42147e-015	-1.25128e-015	1.01288e-015	8.04835e-016	7.61564e-016	-6.3197e-015	-2.46167e-015	-6.98253e-015	-4.46145e-015	-7.4548e-015	-3.99533e-015	-9.67621e-015	-3.43702e-015	-8.36726e-016	-4.0401e-015	5.80483e-015	-5.07256e-016	3.36976e-015	1.02216e-014	1.56695e-015	6.19756e-015	6.50554e-015	4.2923e-015	4.99816e-015
-3.4884e-017	7.32867e-015	-1.02291e-015	1.17181e-015	6.73291e-016	6.82088e-016	-6.15924e-015	-2.49192e-015	-7.0704e-015	-4.71335e-015	-7.78988e-015	-4.07533e-015	-9.91378e-015	-3.2758e-015	-7.70674e-016	-3.97939e-015	5.62951e-015	-4.30034e-016	3.28016e-015	9.68449e-015	1.283e-015	5.38637e-015	5.75683e-015	3.79008e-015	4.22903e-015
-5.16597e-017	7.2447e-015	-8.06321e-016	1.32904e-015	5.42944e-016	5.91872e-016	-5.9877e-015	-2.49139e-015	-7.10573e-015	-4.91696e-015	-8.09082e-015	-4.13969e-015	-1.01445e-014	-3.11438e-015	-7.1673e-016	-3.89469e-015	5.43411e-015	-3.51192e-016	3.16663e-015	9.11046e-015	1.01062e-015	4.55275e-015	4.95615e-015	3.27588e-015	3.46802e-015
-5.8411e-017	7.17284e-015	-6.03359e-016	1.48232e-015	4.12187e-016	4.91099e-016	-5.80719e-015	-2.46046e-015	-7.0884e-015	-5.0696e-015	-8.35515e-015	-4.18598e-015	-1.03662e-014	-2.95379e-015	-6.76098e-016	-3.78701e-015	5.21972e-015	-2.72626e-016	3.02887e-015	8.50233e-015	7.53182e-016	3.70359e-015	4.11049e-015	2.75502e-015	2.72173e-015
-5.26303e-017	7.11672e-015	-4.14793e-016	1.63036e-015	2.79718e-016	3.79733e-016	-5.61991e-015	-2.39986e-015	-7.01889e-015	-5.1696e-015	-8.58085e-015	-4.21149e-015	-1.05768e-014	-2.79515e-015	-6.49726e-016	-3.658e-015	4.98676e-015	-1.96635e-016	2.86678e-015	7.86282e-015	5.14179e-016	2.84587e-015	3.22738e-015	2.23284e-015	1.99659e-015
-3.16229e-017	7.07917e-015	-2.42135e-016	1.77092e-015	1.44292e-016	2.58004e-016	-5.42811e-015	-2.31088e-015	-6.89811e-015	-5.21531e-015	-8.76601e-015	-4.21408e-015	-1.07737e-014	-2.63982e-015	-6.38983e-016	-3.50926e-015	4.73599e-015	-1.25605e-016	2.6803e-015	7.19558e-015	2.96788e-016	1.9876e-015	2.31501e-015	1.71578e-015	1.29935e-015
6.25849e-018	7.06258e-015	-8.67973e-017	1.90172e-015	3.76401e-018	1.25771e-016	-5.23394e-015	-2.19457e-015	-6.72682e-015	-5.20639e-015	-8.90974e-015	-4.19213e-015	-1.09553e-014	-2.48889e-015	-6.4519e-016	-3.34246e-015	4.46856e-015	-6.18401e-017	2.46996e-015	6.50345e-015	1.03331e-016	1.13594e-015	1.3811e-015	1.20921e-015	6.35003e-016
6.28483e-017	7.06939e-015	5.04756e-017	2.0203e-015	-1.43462e-016	-1.67873e-017	-5.04025e-015	-2.05296e-015	-6.5073e-015	-5.1428e-015	-9.01133e-015	-4.14438e-015	-1.11195e-014	-2.34304e-015	-6.69256e-016	-3.15945e-015	4.18633e-015	-6.91216e-018	2.23615e-015	5.79063e-015	-6.32379e-017	2.99173e-016	4.35008e-016	7.19124e-016	9.20446e-018
1.39809e-016	7.10186e-015	1.68822e-016	2.12474e-015	-2.99033e-016	-1.69034e-016	-4.84976e-015	-1.88759e-015	-6.24198e-015	-5.02516e-015	-9.07027e-015	-4.06952e-015	-1.1264e-014	-2.20353e-015	-7.11828e-016	-2.96263e-015	3.89069e-015	3.65505e-017	1.97926e-015	5.06092e-015	-2.00527e-016	-5.15268e-016	-5.14429e-016	2.51035e-016	-5.72518e-016
2.38812e-016	7.1618e-015	2.6746e-016	2.21303e-015	-4.63865e-016	-3.30872e-016	-4.66472e-015	-1.7008e-015	-5.93414e-015	-4.85457e-015	-9.087e-015	-3.96669e-015	-1.13875e-014	-2.07126e-015	-7.73517e-016	-2.75497e-015	3.58267e-015	6.62873e-017	1.70012e-015	4.31743e-015	-3.06781e-016	-1.30052e-015	-1.45895e-015	-1.89743e-016	-1.10589e-015
3.60974e-016	7.25065e-015	3.46224e-016	2.28315e-015	-6.40271e-016	-5.01736e-016	-4.48789e-015	-1.49491e-015	-5.58735e-015	-4.63281e-015	-9.06259e-015	-3.83518e-015	-1.14887e-014	-1.94767e-015	-8.54717e-016	-2.53923e-015	3.26283e-015	8.01655e-017	1.39922e-015	3.56428e-015	-3.81144e-016	-2.04962e-015	-2.39043e-015	-5.982e-016	-1.58669e-015
5.07401e-016	7.36986e-015	4.04435e-016	2.33293e-015	-8.29393e-016	-6.81276e-016	-4.3212e-015	-1.27252e-015	-5.2053e-015	-4.36231e-015	-8.99836e-015	-3.67506e-015	-1.15664e-014	-1.83297e-015	-9.5576e-016	-2.31784e-015	2.93238e-015	7.68161e-017	1.07808e-015	2.8046e-015	-4.22992e-016	-2.7562e-015	-3.30104e-015	-9.70207e-016	-2.01166e-015
6.79589e-016	7.52024e-015	4.4206e-016	2.36065e-015	-1.0324e-015	-8.6872e-016	-4.16615e-015	-1.03591e-015	-4.79135e-015	-4.04515e-015	-8.89511e-015	-3.48576e-015	-1.16184e-014	-1.72755e-015	-1.07703e-015	-2.09324e-015	2.59207e-015	5.48858e-017	7.38132e-016	2.04109e-015	-4.31425e-016	-3.41458e-015	-4.18331e-015	-1.30137e-015	-2.37781e-015
8.77662e-016	7.70138e-015	4.5947e-016	2.36448e-015	-1.25072e-015	-1.06294e-015	-4.02392e-015	-7.87929e-016	-4.34968e-015	-3.68451e-015	-8.75445e-015	-3.2677e-015	-1.16435e-014	-1.6321e-015	-1.21828e-015	-1.86774e-015	2.24348e-015	1.28152e-017	3.81156e-016	1.27827e-015	-4.0601e-016	-4.01886e-015	-5.02902e-015	-1.58726e-015	-2.68243e-015
1.10211e-015	7.91304e-015	4.56658e-016	2.34296e-015	-1.48472e-015	-1.26264e-015	-3.89593e-015	-5.31073e-016	-3.88471e-015	-3.28417e-015	-8.57807e-015	-3.02178e-015	-1.16404e-014	-1.54787e-015	-1.37912e-015	-1.64421e-015	1.88754e-015	-5.07122e-017	8.46678e-018	5.18328e-016	-3.47715e-016	-4.56428e-015	-5.83147e-015	-1.82447e-015	-2.92446e-015
1.35287e-015	8.15494e-015	4.33795e-016	2.29477e-015	-1.73452e-015	-1.46731e-015	-3.78322e-015	-2.68025e-016	-3.40096e-015	-2.84776e-015	-8.36789e-015	-2.7484e-015	-1.16082e-014	-1.47449e-015	-1.55893e-015	-1.42527e-015	1.52525e-015	-1.36035e-016	-3.77869e-016	-2.35555e-016	-2.57248e-016	-5.04681e-015	-6.58452e-015	-2.01037e-015	-3.10394e-015
1.62901e-015	8.42584e-015	3.91586e-016	2.21929e-015	-1.99999e-015	-1.67618e-015	-3.68641e-015	-2.19364e-018	-2.90374e-015	-2.38041e-015	-8.12664e-015	-2.4492e-015	-1.15465e-014	-1.41175e-015	-1.75678e-015	-1.21254e-015	1.15721e-015	-2.43377e-016	-7.76116e-016	-9.8025e-016	-1.36714e-016	-5.46326e-015	-7.2822e-015	-2.14338e-015	-3.22196e-015
1.92952e-015	8.72379e-015	3.3032e-016	2.11574e-015	-2.28063e-015	-1.88757e-015	-3.60619e-015	2.63525e-016	-2.39783e-015	-1.88684e-015	-7.8573e-015	-2.12612e-015	-1.14553e-014	-1.35975e-015	-1.97127e-015	-1.00828e-015	7.83967e-016	-3.73638e-016	-1.18423e-015	-1.71284e-015	1.18536e-017	-5.81119e-015	-7.91984e-015	-2.22184e-015	-3.27887e-015
2.25316e-015	9.04619e-015	2.50843e-016	1.98351e-015	-2.57586e-015	-2.09932e-015	-3.54225e-015	5.26219e-016	-1.88766e-015	-1.3723e-015	-7.56247e-015	-1.78139e-015	-1.1334e-014	-1.31845e-015	-2.20151e-015	-8.1449e-016	4.06335e-016	-5.27155e-016	-1.59998e-015	-2.43115e-015	1.85044e-016	-6.08912e-015	-8.49393e-015	-2.24549e-015	-3.27729e-015
2.59876e-015	9.39077e-015	1.5413e-016	1.82253e-015	-2.88505e-015	-2.31051e-015	-3.49458e-015	7.83377e-016	-1.37802e-015	-8.41732e-016	-7.24509e-015	-1.41731e-015	-1.11825e-014	-1.28724e-015	-2.44614e-015	-6.32786e-016	2.47493e-017	-7.03479e-016	-2.02127e-015	-3.13264e-015	3.79664e-016	-6.29558e-015	-9.00045e-015	-2.21333e-015	-3.21892e-015
2.96457e-015	9.75436e-015	4.12542e-017	1.63335e-015	-3.20729e-015	-2.52001e-015	-3.463e-015	1.032e-015	-8.735e-016	-3.00336e-016	-6.90811e-015	-1.03669e-015	-1.10013e-014	-1.26591e-015	-2.70379e-015	-4.64707e-016	-3.60443e-016	-9.0273e-016	-2.44585e-015	-3.81491e-015	5.92986e-016	-6.43053e-015	-9.43739e-015	-2.12597e-015	-3.10662e-015
3.34842e-015	1.01331e-014	-8.69745e-017	1.4168e-015	-3.54122e-015	-2.72626e-015	-3.4469e-015	1.2692e-015	-3.78874e-016	2.46444e-016	-6.55482e-015	-6.42736e-016	-1.07907e-014	-1.25402e-015	-2.97206e-015	-3.11636e-016	-7.49283e-016	-1.12465e-015	-2.8716e-015	-4.47634e-015	8.20836e-016	-6.49535e-015	-9.80369e-015	-1.98595e-015	-2.94479e-015
3.74784e-015	1.05228e-014	-2.29272e-016	1.17404e-015	-3.88425e-015	-2.928e-015	-3.44505e-015	1.49268e-015	1.00946e-016	7.92899e-016	-6.18846e-015	-2.38484e-016	-1.0552e-014	-1.25072e-015	-3.24887e-015	-1.74495e-016	-1.14102e-015	-1.36863e-015	-3.29585e-015	-5.11543e-015	1.05867e-015	-6.49169e-015	-1.00991e-014	-1.79579e-015	-2.73859e-015
4.15908e-015	1.09186e-014	-3.83757e-016	9.06646e-016	-4.2339e-015	-3.12333e-015	-3.45664e-015	1.69947e-015	5.61456e-016	1.33329e-015	-5.81214e-015	1.7239e-016	-1.02864e-014	-1.25446e-015	-3.53206e-015	-5.33758e-017	-1.53538e-015	-1.63355e-015	-3.71665e-015	-5.73083e-015	1.30159e-015	-6.42242e-015	-1.03239e-014	-1.55896e-015	-2.49371e-015
4.579e-015	1.13151e-014	-5.49509e-016	6.16444e-016	-4.58734e-015	-3.31023e-015	-3.4792e-015	1.88805e-015	9.9948e-016	1.86189e-015	-5.42803e-015	5.87088e-016	-9.99429e-015	-1.26462e-015	-3.81912e-015	5.17169e-017	-1.93179e-015	-1.91803e-015	-4.13108e-015	-6.32193e-015	1.54476e-015	-6.29237e-015	-1.04807e-014	-1.28082e-015	-2.21677e-015
5.00436e-015	1.17075e-014	-7.25078e-016	3.05902e-016	-4.94293e-015	-3.48767e-015	-3.51259e-015	2.05547e-015	1.41029e-015	2.37338e-015	-5.04022e-015	1.00151e-015	-9.67781e-015	-1.28079e-015	-4.10791e-015	1.39895e-016	-2.3312e-015	-2.22159e-015	-4.53777e-015	-6.88753e-015	1.7829e-015	-6.10487e-015	-1.0571e-014	-9.64809e-016	-1.91263e-015
5.43161e-015	1.20907e-014	-9.08821e-016	-2.18084e-017	-5.29777e-015	-3.65366e-015	-3.55507e-015	2.19968e-015	1.79026e-015	2.86285e-015	-4.65143e-015	1.4121e-015	-9.33894e-015	-1.3019e-015	-4.3957e-015	2.10536e-016	-2.73368e-015	-2.54271e-015	-4.93461e-015	-7.42755e-015	2.01067e-015	-5.86559e-015	-1.05986e-014	-6.16164e-016	-1.58878e-015
5.85676e-015	1.24587e-014	-1.09907e-015	-3.63718e-016	-5.64795e-015	-3.80581e-015	-3.60389e-015	2.31939e-015	2.13728e-015	3.3251e-015	-4.26369e-015	1.81522e-015	-8.97925e-015	-1.32637e-015	-4.67976e-015	2.64961e-016	-3.13881e-015	-2.87943e-015	-5.31954e-015	-7.94213e-015	2.22256e-015	-5.58113e-015	-1.05681e-014	-2.41295e-016	-1.25271e-015
6.2758e-015	1.28057e-014	-1.2939e-015	-7.16555e-016	-5.99046e-015	-3.94284e-015	-3.65704e-015	2.41298e-015	2.44881e-015	3.75581e-015	-3.87897e-015	2.20775e-015	-8.60059e-015	-1.35305e-015	-4.95709e-015	3.03876e-016	-3.54655e-015	-3.22979e-015	-5.69095e-015	-8.43103e-015	2.41361e-015	-5.25805e-015	-1.04844e-014	1.53314e-016	-9.11445e-016
6.68441e-015	1.31257e-014	-1.49224e-015	-1.07692e-015	-6.32167e-015	-4.06287e-015	-3.71167e-015	2.47978e-015	2.72294e-015	4.15067e-015	-3.49946e-015	2.58623e-015	-8.20512e-015	-1.38095e-015	-5.22461e-015	3.28408e-016	-3.95625e-015	-3.5914e-015	-6.04607e-015	-8.89467e-015	2.57839e-015	-4.90391e-015	-1.03532e-014	5.60331e-016	-5.73313e-016
7.07836e-015	1.34128e-014	-1.6919e-015	-1.4409e-015	-6.63804e-015	-4.16425e-015	-3.76538e-015	2.51863e-015	2.95844e-015	4.50553e-015	-3.12672e-015	2.9473e-015	-7.79462e-015	-1.40864e-015	-5.47974e-015	3.40373e-016	-4.36779e-015	-3.96188e-015	-6.38304e-015	-9.33308e-015	2.71187e-015	-4.52686e-015	-1.01807e-014	9.71958e-016	-2.46594e-016
7.45317e-015	1.36613e-014	-1.89188e-015	-1.80439e-015	-6.93746e-015	-4.24601e-015	-3.81677e-015	2.52775e-015	3.15278e-015	4.81668e-015	-2.76339e-015	3.28716e-015	-7.37164e-015	-1.4349e-015	-5.71976e-015	3.40466e-016	-4.78201e-015	-4.33958e-015	-6.70102e-015	-9.74761e-015	2.80897e-015	-4.1352e-015	-9.97369e-015	1.38074e-015	6.12676e-017
7.80485e-015	1.3865e-014	-2.09052e-015	-2.16322e-015	-7.21605e-015	-4.30746e-015	-3.86409e-015	2.50696e-015	3.30508e-015	5.081e-015	-2.4106e-015	3.60282e-015	-6.93833e-015	-1.458e-015	-5.94185e-015	3.31167e-016	-5.19822e-015	-4.72205e-015	-6.99862e-015	-1.01394e-014	2.86479e-015	-3.73846e-015	-9.74011e-015	1.77769e-015	3.4213e-016
8.12924e-015	1.40183e-014	-2.28616e-015	-2.51358e-015	-7.47028e-015	-4.3471e-015	-3.90442e-015	2.45656e-015	3.41534e-015	5.29583e-015	-2.06875e-015	3.89158e-015	-6.49672e-015	-1.47707e-015	-6.14363e-015	3.1329e-016	-5.61604e-015	-5.10673e-015	-7.27389e-015	-1.05101e-014	2.87527e-015	-3.34667e-015	-9.48902e-015	2.15311e-015	5.87599e-016
8.42231e-015	1.41156e-014	-2.47721e-015	-2.85101e-015	-7.69661e-015	-4.36414e-015	-3.93601e-015	2.37639e-015	3.4837e-015	5.45906e-015	-1.73894e-015	4.15096e-015	-6.04888e-015	-1.49095e-015	-6.32208e-015	2.89522e-016	-6.03457e-015	-5.49099e-015	-7.52512e-015	-1.08605e-014	2.83636e-015	-2.96846e-015	-9.22798e-015	2.49867e-015	7.90423e-016
8.68052e-015	1.41514e-014	-2.66317e-015	-3.17145e-015	-7.89273e-015	-4.35766e-015	-3.95684e-015	2.267e-015	3.50952e-015	5.56815e-015	-1.42254e-015	4.3777e-015	-5.59717e-015	-1.4986e-015	-6.4754e-015	2.62264e-016	-6.4538e-015	-5.87275e-015	-7.75103e-015	-1.11925e-014	2.74367e-015	-2.61322e-015	-8.96536e-015	2.80523e-015	9.4324e-016
8.90004e-015	1.41205e-014	-2.8424e-015	-3.47043e-015	-8.0557e-015	-4.32716e-015	-3.96537e-015	2.12783e-015	3.4931e-015	5.62177e-015	-1.12e-015	4.56967e-015	-5.14382e-015	-1.49899e-015	-6.60129e-015	2.33249e-016	-6.87329e-015	-6.24936e-015	-7.95201e-015	-1.15091e-014	2.59404e-015	-2.29098e-015	-8.71081e-015	3.06365e-015	1.03924e-015
9.07693e-015	1.40181e-014	-3.01334e-015	-3.74423e-015	-8.18302e-015	-4.27204e-015	-3.96e-015	1.96033e-015	3.43686e-015	5.61974e-015	-8.31108e-016	4.72552e-015	-4.69065e-015	-1.49063e-015	-6.69781e-015	2.05012e-016	-7.29099e-015	-6.61763e-015	-8.12634e-015	-1.1812e-014	2.38624e-015	-2.01078e-015	-8.47245e-015	3.26617e-015	1.07178e-015
9.20853e-015	1.38403e-014	-3.17507e-015	-3.98924e-015	-8.27229e-015	-4.19283e-015	-3.94014e-015	1.76659e-015	3.34167e-015	5.56117e-015	-5.57387e-016	4.84311e-015	-4.24032e-015	-1.47238e-015	-6.76308e-015	1.78978e-016	-7.70608e-015	-6.97534e-015	-8.27329e-015	-1.2103e-014	2.11742e-015	-1.78127e-015	-8.25845e-015	3.40487e-015	1.03538e-015
9.29147e-015	1.35832e-014	-3.32701e-015	-4.20191e-015	-8.32164e-015	-4.08929e-015	-3.90478e-015	1.5467e-015	3.20852e-015	5.44519e-015	-2.98864e-016	4.92045e-015	-3.79523e-015	-1.44373e-015	-6.79619e-015	1.57056e-016	-8.11816e-015	-7.32022e-015	-8.39332e-015	-1.23839e-014	1.7856e-015	-1.61123e-015	-8.07677e-015	3.47169e-015	9.23454e-016
9.32314e-015	1.32439e-014	-3.46892e-015	-4.37932e-015	-8.32945e-015	-3.96188e-015	-3.85301e-015	1.30283e-015	3.03964e-015	5.27323e-015	-5.52658e-017	4.95724e-015	-3.35704e-015	-1.40389e-015	-6.79576e-015	1.41223e-016	-8.52598e-015	-7.65003e-015	-8.48542e-015	-1.26567e-014	1.39104e-015	-1.50819e-015	-7.93474e-015	3.46018e-015	7.32977e-016
9.30253e-015	1.28224e-014	-3.60058e-015	-4.51944e-015	-8.29611e-015	-3.81147e-015	-3.78461e-015	1.03654e-015	2.83796e-015	5.04758e-015	1.73656e-016	4.95399e-015	-2.92763e-015	-1.35251e-015	-6.76144e-015	1.32947e-016	-8.92867e-015	-7.96283e-015	-8.54958e-015	-1.29238e-014	9.34248e-016	-1.47834e-015	-7.83945e-015	3.36477e-015	4.61925e-016
9.22915e-015	1.23171e-014	-3.72114e-015	-4.62003e-015	-8.22062e-015	-3.63944e-015	-3.69976e-015	7.49967e-016	2.60541e-015	4.7701e-015	3.88331e-016	4.91058e-015	-2.50801e-015	-1.28905e-015	-6.69285e-015	1.34995e-016	-9.324e-015	-8.25608e-015	-8.58584e-015	-1.3187e-014	4.16095e-016	-1.52747e-015	-7.79662e-015	3.18005e-015	1.07323e-016
9.1017e-015	1.17275e-014	-3.83028e-015	-4.67896e-015	-8.10391e-015	-3.44679e-015	-3.59859e-015	4.45028e-016	2.34426e-015	4.44327e-015	5.88829e-016	4.82687e-015	-2.10044e-015	-1.21373e-015	-6.58999e-015	1.47419e-016	-9.71124e-015	-8.52848e-015	-8.59521e-015	-1.34476e-014	-1.62416e-016	-1.6608e-015	-7.81161e-015	2.90197e-015	-3.31653e-016
8.92043e-015	1.10534e-014	-3.92802e-015	-4.69518e-015	-7.94592e-015	-3.23487e-015	-3.48085e-015	1.24827e-016	2.05774e-015	4.06996e-015	7.76258e-016	4.70404e-015	-1.70532e-015	-1.12621e-015	-6.4532e-015	1.72076e-016	-1.00874e-014	-8.77723e-015	-8.57766e-015	-1.37073e-014	-7.98432e-016	-1.8822e-015	-7.88903e-015	2.52619e-015	-8.5562e-016
8.68532e-015	1.02968e-014	-4.0144e-015	-4.66788e-015	-7.74841e-015	-3.00613e-015	-3.34833e-015	-2.08038e-016	1.74789e-015	3.65345e-015	9.5066e-016	4.54252e-015	-1.32475e-015	-1.02575e-015	-6.28293e-015	2.09714e-016	-1.04501e-014	-9.00004e-015	-8.53421e-015	-1.39681e-014	-1.48945e-015	-2.19507e-015	-8.03278e-015	2.0506e-015	-1.46361e-015
8.3978e-015	9.45989e-015	-4.089e-015	-4.59685e-015	-7.51193e-015	-2.76209e-015	-3.20199e-015	-5.50964e-016	1.41776e-015	3.19729e-015	1.11211e-015	4.34333e-015	-9.59988e-016	-9.12799e-016	-6.08008e-015	2.6161e-016	-1.07969e-014	-9.19517e-015	-8.46499e-015	-1.42311e-014	-2.23207e-015	-2.60186e-015	-8.24626e-015	1.47311e-015	-2.15449e-015
8.0579e-015	8.54462e-015	-4.15298e-015	-4.48258e-015	-7.23795e-015	-2.50528e-015	-3.04371e-015	-9.0188e-016	1.06979e-015	2.70426e-015	1.26041e-015	4.10757e-015	-6.13043e-016	-7.873e-016	-5.84617e-015	3.29135e-016	-1.11262e-014	-9.36123e-015	-8.37056e-015	-1.44969e-014	-3.02194e-015	-3.10278e-015	-8.53065e-015	7.94325e-016	-2.92643e-015
7.6662e-015	7.55422e-015	-4.20676e-015	-4.32541e-015	-6.92869e-015	-2.23735e-015	-2.87427e-015	-1.25777e-015	7.07368e-016	2.17862e-015	1.39698e-015	3.83762e-015	-2.8404e-016	-6.49606e-016	-5.58282e-015	4.12683e-016	-1.14352e-014	-9.49703e-015	-8.25173e-015	-1.47653e-014	-3.85415e-015	-3.69735e-015	-8.88628e-015	1.43567e-017	-3.77608e-015
7.22557e-015	6.49245e-015	-4.25072e-015	-4.12698e-015	-6.58827e-015	-1.96051e-015	-2.69677e-015	-1.61636e-015	3.32316e-016	1.62481e-015	1.52134e-015	3.53517e-015	2.61727e-017	-5.01442e-016	-5.29249e-015	5.11284e-016	-1.17221e-014	-9.60153e-015	-8.11034e-015	-1.5037e-014	-4.72324e-015	-4.38451e-015	-9.31314e-015	-8.64713e-016	-4.6987e-015
6.73856e-015	5.36378e-015	-4.28517e-015	-3.88956e-015	-6.21975e-015	-1.67731e-015	-2.51356e-015	-1.97589e-015	-5.36957e-017	1.04727e-015	1.63287e-015	3.20167e-015	3.15659e-016	-3.42571e-016	-4.97712e-015	6.25025e-016	-1.19846e-014	-9.67407e-015	-7.94814e-015	-1.53119e-014	-5.62363e-015	-5.16044e-015	-9.80954e-015	-1.83855e-015	-5.68869e-015
6.2078e-015	4.17495e-015	-4.31044e-015	-3.61524e-015	-5.82605e-015	-1.39017e-015	-2.32617e-015	-2.33346e-015	-4.47754e-016	4.49966e-016	1.73206e-015	2.84007e-015	5.84501e-016	-1.73569e-016	-4.63872e-015	7.5406e-016	-1.22202e-014	-9.71372e-015	-7.7655e-015	-1.55899e-014	-6.54897e-015	-6.02101e-015	-1.03725e-014	-2.90308e-015	-6.73976e-015
5.63625e-015	2.93145e-015	-4.32683e-015	-3.30731e-015	-5.41107e-015	-1.10159e-015	-2.13627e-015	-2.68627e-015	-8.47308e-016	-1.61879e-016	1.81949e-015	2.45329e-015	8.31928e-016	4.54918e-018	-4.28035e-015	8.97529e-016	-1.24268e-014	-9.72011e-015	-7.56338e-015	-1.58716e-014	-7.49303e-015	-6.96164e-015	-1.10001e-014	-4.054e-015	-7.84492e-015
5.02852e-015	1.64127e-015	-4.33595e-015	-2.97014e-015	-4.97885e-015	-8.14093e-016	-1.94602e-015	-3.03073e-015	-1.25012e-015	-7.82542e-016	1.89619e-015	2.04522e-015	1.05842e-015	1.90609e-016	-3.90502e-015	1.05514e-015	-1.26004e-014	-9.69179e-015	-7.34256e-015	-1.61554e-014	-8.44762e-015	-7.97499e-015	-1.16859e-014	-5.28262e-015	-8.99446e-015
4.38692e-015	3.11056e-016	-4.33719e-015	-2.60734e-015	-4.53331e-015	-5.29039e-016	-1.75894e-015	-3.36527e-015	-1.65492e-015	-1.40892e-015	1.96118e-015	1.61758e-015	1.26247e-015	3.83592e-016	-3.51525e-015	1.22561e-015	-1.27393e-014	-9.62849e-015	-7.1055e-015	-1.64406e-014	-9.40663e-015	-9.05339e-015	-1.2425e-014	-6.58132e-015	-1.01819e-014
3.7158e-015	-1.05093e-015	-4.33161e-015	-2.22295e-015	-4.07926e-015	-2.48765e-016	-1.57801e-015	-3.68754e-015	-2.05996e-015	-2.03583e-015	2.0141e-015	1.17411e-015	1.44407e-015	5.82788e-016	-3.11477e-015	1.40719e-015	-1.28418e-014	-9.5306e-015	-6.85421e-015	-1.67256e-014	-1.0362e-014	-1.01877e-014	-1.32098e-014	-7.9407e-015	-1.13972e-014
3.02003e-015	-2.43682e-015	-4.3193e-015	-1.82132e-015	-3.62148e-015	2.46278e-017	-1.40465e-015	-3.99576e-015	-2.46328e-015	-2.65836e-015	2.05559e-015	7.18162e-016	1.60457e-015	7.86665e-016	-2.70695e-015	1.59838e-015	-1.29052e-014	-9.39835e-015	-6.58944e-015	-1.70082e-014	-1.13062e-014	-1.13692e-014	-1.40335e-014	-9.35113e-015	-1.26313e-014
2.30464e-015	-3.83727e-015	-4.30138e-015	-1.4075e-015	-3.16429e-015	2.88631e-016	-1.24109e-015	-4.28737e-015	-2.86411e-015	-3.27205e-015	2.08465e-015	2.53479e-016	1.74314e-015	9.93678e-016	-2.29536e-015	1.79722e-015	-1.29281e-014	-9.23319e-015	-6.3137e-015	-1.72872e-014	-1.22317e-014	-1.25879e-014	-1.48891e-014	-1.08031e-014	-1.38745e-014
1.57399e-015	-5.24233e-015	-4.27855e-015	-9.86561e-016	-2.71271e-015	5.41192e-016	-1.08991e-015	-4.56095e-015	-3.26246e-015	-3.87289e-015	2.10078e-015	-2.1666e-016	1.86026e-015	1.20243e-015	-1.88281e-015	2.00078e-015	-1.29085e-014	-9.03538e-015	-6.02871e-015	-1.75597e-014	-1.31308e-014	-1.38309e-014	-1.57659e-014	-1.22833e-014	-1.51146e-014
8.32468e-016	-6.64387e-015	-4.25035e-015	-5.62366e-016	-2.27097e-015	7.80755e-016	-9.52748e-016	-4.81575e-015	-3.65761e-015	-4.45659e-015	2.10392e-015	-6.89061e-016	1.95654e-015	1.41139e-015	-1.4732e-015	2.20714e-015	-1.28467e-014	-8.80691e-015	-5.73588e-015	-1.7824e-014	-1.39963e-014	-1.50874e-014	-1.66556e-014	-1.37808e-014	-1.63422e-014
8.37959e-017	-8.0338e-015	-4.21703e-015	-1.39822e-016	-1.84342e-015	1.00466e-015	-8.31989e-016	-5.05225e-015	-4.05011e-015	-5.02041e-015	2.09279e-015	-1.16169e-015	2.0313e-015	1.61911e-015	-1.0698e-015	2.41414e-015	-1.27408e-014	-8.5484e-015	-5.4374e-015	-1.8078e-014	-1.48221e-014	-1.63464e-014	-1.75481e-014	-1.52837e-014	-1.75486e-014
-6.66859e-016	-9.4031e-015	-4.17948e-015	2.75297e-016	-1.43436e-015	1.21123e-015	-7.30856e-016	-5.2695e-015	-4.43984e-015	-5.56173e-015	2.06702e-015	-1.63185e-015	2.08475e-015	1.82402e-015	-6.76141e-016	2.62015e-015	-1.25906e-014	-8.26191e-015	-5.13503e-015	-1.83189e-014	-1.56018e-014	-1.75958e-014	-1.84334e-014	-1.67796e-014	-1.87228e-014
-1.41424e-015	-1.07432e-014	-4.13778e-015	6.78267e-016	-1.04815e-015	1.40003e-015	-6.50941e-016	-5.46649e-015	-4.82701e-015	-6.07745e-015	2.02617e-015	-2.09634e-015	2.11712e-015	2.02487e-015	-2.95375e-016	2.82217e-015	-1.23966e-014	-7.94987e-015	-4.83071e-015	-1.85443e-014	-1.63299e-014	-1.88238e-014	-1.93029e-014	-1.82569e-014	-1.98552e-014
-2.15335e-015	-1.20439e-014	-4.0926e-015	1.06358e-015	-6.89152e-016	1.56986e-015	-5.93573e-016	-5.64353e-015	-5.21149e-015	-6.5649e-015	1.97004e-015	-2.5511e-015	2.12901e-015	2.22012e-015	6.97584e-017	3.01774e-015	-1.21591e-014	-7.61433e-015	-4.52664e-015	-1.87521e-014	-1.70001e-014	-2.00171e-014	-2.01462e-014	-1.97019e-014	-2.09349e-014
-2.87932e-015	-1.32962e-014	-4.04401e-015	1.42699e-015	-3.6095e-016	1.72041e-015	-5.59543e-016	-5.80038e-015	-5.59297e-015	-7.02061e-015	1.89865e-015	-2.99314e-015	2.12106e-015	2.4077e-015	4.16469e-016	3.20473e-015	-1.18785e-014	-7.25646e-015	-4.22388e-015	-1.89392e-014	-1.76063e-014	-2.11627e-014	-2.09523e-014	-2.11012e-014	-2.19518e-014
-3.58923e-015	-1.44931e-014	-3.99173e-015	1.76511e-015	-6.66902e-017	1.85074e-015	-5.4956e-016	-5.93665e-015	-5.97229e-015	-7.44287e-015	1.8113e-015	-3.41993e-015	2.09395e-015	2.58566e-015	7.42179e-016	3.37987e-015	-1.15572e-014	-6.8793e-015	-3.92508e-015	-1.9104e-014	-1.81443e-014	-2.22498e-014	-2.17121e-014	-2.2444e-014	-2.28976e-014
-4.27827e-015	-1.56258e-014	-3.93628e-015	2.07285e-015	1.9069e-016	1.96043e-015	-5.63677e-016	-6.05278e-015	-6.34996e-015	-7.82966e-015	1.70848e-015	-3.82753e-015	2.04944e-015	2.7525e-015	1.04432e-015	3.54153e-015	-1.11963e-014	-6.4847e-015	-3.63169e-015	-1.92435e-014	-1.86089e-014	-2.32665e-014	-2.24164e-014	-2.37168e-014	-2.37628e-014
-4.94312e-015	-1.66871e-014	-3.87687e-015	2.34681e-015	4.08286e-016	2.0501e-015	-6.01747e-016	-6.1496e-015	-6.72555e-015	-8.17907e-015	1.59108e-015	-4.21268e-015	1.98842e-015	2.90776e-015	1.32116e-015	3.68702e-015	-1.07983e-014	-6.07593e-015	-3.34554e-015	-1.93562e-014	-1.89967e-014	-2.4202e-014	-2.30572e-014	-2.49084e-014	-2.45399e-014
-5.58012e-015	-1.76717e-014	-3.81324e-015	2.58464e-015	5.83344e-016	2.11997e-015	-6.63147e-016	-6.22863e-015	-7.10002e-015	-8.49041e-015	1.45977e-015	-4.57316e-015	1.91182e-015	3.04937e-015	1.57044e-015	3.81379e-015	-1.03656e-014	-5.65634e-015	-3.06857e-015	-1.94387e-014	-1.9305e-014	-2.50463e-014	-2.3626e-014	-2.60081e-014	-2.52223e-014
-6.18566e-015	-1.85732e-014	-3.74593e-015	2.78341e-015	7.15092e-016	2.17008e-015	-7.47624e-016	-6.29063e-015	-7.47361e-015	-8.76295e-015	1.31484e-015	-4.90627e-015	1.82071e-015	3.17568e-015	1.79037e-015	3.91988e-015	-9.90124e-015	-5.22967e-015	-2.80279e-015	-1.94891e-014	-1.95322e-014	-2.57897e-014	-2.41159e-014	-2.7007e-014	-2.58035e-014
-6.7568e-015	-1.93857e-014	-3.67515e-015	2.94039e-015	8.03101e-016	2.20175e-015	-8.53907e-016	-6.33651e-015	-7.84631e-015	-8.99618e-015	1.15709e-015	-5.20957e-015	1.71658e-015	3.28544e-015	1.98e-015	4.00283e-015	-9.40826e-015	-4.79895e-015	-2.54969e-015	-1.95063e-014	-1.96775e-014	-2.64251e-014	-2.45205e-014	-2.78956e-014	-2.62779e-014
-7.29112e-015	-2.01051e-014	-3.60064e-015	3.05403e-015	8.45795e-016	2.21544e-015	-9.81868e-016	-6.36765e-015	-8.21864e-015	-9.1899e-015	9.87403e-016	-5.48125e-015	1.60047e-015	3.37673e-015	2.13795e-015	4.0611e-015	-8.89093e-015	-4.36704e-015	-2.31131e-015	-1.94888e-014	-1.97396e-014	-2.69449e-014	-2.48337e-014	-2.86657e-014	-2.66405e-014
-7.78565e-015	-2.07265e-014	-3.52218e-015	3.12249e-015	8.42122e-016	2.21179e-015	-1.13029e-015	-6.38585e-015	-8.59099e-015	-9.34411e-015	8.0664e-016	-5.71872e-015	1.47455e-015	3.44851e-015	2.26361e-015	4.09266e-015	-8.35305e-015	-3.93835e-015	-2.08898e-015	-1.94351e-014	-1.97177e-014	-2.73417e-014	-2.505e-014	-2.93096e-014	-2.68872e-014
-8.23854e-015	-2.12483e-014	-3.43978e-015	3.14547e-015	7.92161e-016	2.19257e-015	-1.29717e-015	-6.39382e-015	-8.96481e-015	-9.45986e-015	6.15988e-016	-5.92086e-015	1.34007e-015	3.49996e-015	2.35689e-015	4.09605e-015	-7.79963e-015	-3.51629e-015	-1.88421e-015	-1.93449e-014	-1.96135e-014	-2.76113e-014	-2.51661e-014	-2.98217e-014	-2.70164e-014
-8.64772e-015	-2.16679e-014	-3.35325e-015	3.1225e-015	6.96554e-016	2.15826e-015	-1.48065e-015	-6.39275e-015	-9.3392e-015	-9.53729e-015	4.16619e-016	-6.08568e-015	1.19866e-015	3.53011e-015	2.41796e-015	4.07016e-015	-7.23527e-015	-3.10427e-015	-1.6985e-015	-1.92172e-014	-1.94283e-014	-2.77495e-014	-2.51788e-014	-3.0197e-014	-2.70253e-014
-9.0122e-015	-2.19839e-014	-3.26288e-015	3.05463e-015	5.5619e-016	2.11046e-015	-1.67788e-015	-6.38335e-015	-9.71216e-015	-9.57679e-015	2.10862e-016	-6.21153e-015	1.05273e-015	3.53712e-015	2.44667e-015	4.01384e-015	-6.6655e-015	-2.70602e-015	-1.53273e-015	-1.90521e-014	-1.91641e-014	-2.77551e-014	-2.50878e-014	-3.04323e-014	-2.69137e-014
-9.33092e-015	-2.2196e-014	-3.16896e-015	2.94294e-015	3.73457e-016	2.05077e-015	-1.88556e-015	-6.36682e-015	-1.00825e-014	-9.57964e-015	1.44969e-018	-6.29644e-015	9.04309e-016	3.52046e-015	2.44403e-015	3.92632e-015	-6.0952e-015	-2.3242e-015	-1.38817e-015	-1.88502e-014	-1.8824e-014	-2.76284e-014	-2.48932e-014	-3.05265e-014	-2.66826e-014
-9.60225e-015	-2.23048e-014	-3.07147e-015	2.78859e-015	1.50625e-016	1.98085e-015	-2.10089e-015	-6.34509e-015	-1.04501e-014	-9.54679e-015	-2.09669e-016	-6.33869e-015	7.55357e-016	3.47975e-015	2.41061e-015	3.80701e-015	-5.52953e-015	-1.96238e-015	-1.26623e-015	-1.86126e-014	-1.84112e-014	-2.73697e-014	-2.4596e-014	-3.0478e-014	-2.63328e-014
-9.82606e-015	-2.2311e-014	-2.97089e-015	2.59338e-015	-1.10477e-016	1.90171e-015	-2.32104e-015	-6.31919e-015	-1.0814e-014	-9.47936e-015	-4.20605e-016	-6.33767e-015	6.08067e-016	3.41503e-015	2.34761e-015	3.65587e-015	-4.97349e-015	-1.62323e-015	-1.16726e-015	-1.834e-014	-1.793e-014	-2.69807e-014	-2.41976e-014	-3.02878e-014	-2.58666e-014
-1.00021e-014	-2.22166e-014	-2.86736e-015	2.35955e-015	-4.07588e-016	1.81472e-015	-2.54313e-015	-6.28993e-015	-1.11723e-014	-9.37839e-015	-6.28421e-016	-6.29243e-015	4.64701e-016	3.32569e-015	2.25614e-015	3.47272e-015	-4.43302e-015	-1.31047e-015	-1.09227e-015	-1.80336e-014	-1.73839e-014	-2.64643e-014	-2.37017e-014	-2.99581e-014	-2.52869e-014
-1.01296e-014	-2.20243e-014	-2.76139e-015	2.08983e-015	-7.37925e-016	1.72148e-015	-2.76377e-015	-6.25822e-015	-1.15233e-014	-9.24516e-015	-8.30068e-016	-6.20165e-015	3.27728e-016	3.21137e-015	2.13809e-015	3.25841e-015	-3.91406e-015	-1.02699e-015	-1.04131e-015	-1.76955e-014	-1.6778e-014	-2.58258e-014	-2.31135e-014	-2.94925e-014	-2.45979e-014
-1.02093e-014	-2.17377e-014	-2.65402e-015	1.78796e-015	-1.09746e-015	1.62319e-015	-2.97944e-015	-6.22499e-015	-1.18636e-014	-9.0811e-015	-1.02225e-015	-6.06438e-015	1.99648e-016	3.07222e-015	1.99521e-015	3.01266e-015	-3.42205e-015	-7.75375e-016	-1.01505e-015	-1.73286e-014	-1.61181e-014	-2.50718e-014	-2.24387e-014	-2.88968e-014	-2.38049e-014
-1.02415e-014	-2.13606e-014	-2.54526e-015	1.45688e-015	-1.48362e-015	1.52104e-015	-3.18789e-015	-6.19177e-015	-1.21919e-014	-8.88812e-015	-1.20308e-015	-5.88044e-015	8.1836e-017	2.90863e-015	1.82968e-015	2.73625e-015	-2.96184e-015	-5.57823e-016	-1.01449e-015	-1.69349e-014	-1.54094e-014	-2.42092e-014	-2.16825e-014	-2.81759e-014	-2.29135e-014
-1.02265e-014	-2.08985e-014	-2.43541e-015	1.10068e-015	-1.893e-015	1.41636e-015	-3.38517e-015	-6.15893e-015	-1.25058e-014	-8.66815e-015	-1.3697e-015	-5.6501e-015	-2.29603e-017	2.72119e-015	1.64345e-015	2.43154e-015	-2.53788e-015	-3.75469e-016	-1.03927e-015	-1.65167e-014	-1.46571e-014	-2.32458e-014	-2.08518e-014	-2.73374e-014	-2.19304e-014
-1.01653e-014	-2.03568e-014	-2.32541e-015	7.22843e-016	-2.32116e-015	1.31037e-015	-3.56839e-015	-6.12595e-015	-1.28018e-014	-8.42224e-015	-1.51867e-015	-5.37321e-015	-1.11799e-016	2.51057e-015	1.43847e-015	2.09951e-015	-2.15543e-015	-2.30504e-016	-1.08874e-015	-1.6078e-014	-1.3868e-014	-2.21908e-014	-1.99564e-014	-2.639e-014	-2.08627e-014
-1.00591e-014	-1.97418e-014	-2.21657e-015	3.27024e-016	-2.76405e-015	1.20416e-015	-3.73486e-015	-6.09257e-015	-1.30767e-014	-8.15239e-015	-1.64731e-015	-5.0499e-015	-1.82481e-016	2.27661e-015	1.21703e-015	1.74104e-015	-1.81847e-015	-1.24718e-016	-1.16288e-015	-1.56214e-014	-1.30482e-014	-2.10548e-014	-1.90054e-014	-2.53444e-014	-1.97192e-014
-9.90855e-015	-1.90596e-014	-2.11004e-015	-8.25543e-017	-3.21753e-015	1.09891e-015	-3.88142e-015	-6.05865e-015	-1.33273e-014	-7.85948e-015	-1.75259e-015	-4.68025e-015	-2.32502e-016	2.02079e-015	9.81162e-016	1.3578e-015	-1.53123e-015	-5.96694e-017	-1.26121e-015	-1.51507e-014	-1.22034e-014	-1.98499e-014	-1.80082e-014	-2.4211e-014	-1.85074e-014
-9.71542e-015	-1.83168e-014	-2.00619e-015	-5.018e-016	-3.67761e-015	9.95169e-016	-4.00542e-015	-6.02286e-015	-1.35493e-014	-7.54508e-015	-1.83146e-015	-4.26551e-015	-2.59605e-016	1.74441e-015	7.32858e-016	9.52748e-016	-1.29661e-015	-3.57245e-017	-1.38265e-015	-1.46689e-014	-1.13389e-014	-1.8587e-014	-1.69756e-014	-2.30008e-014	-1.72352e-014
-9.47956e-015	-1.75186e-014	-1.9071e-015	-9.264e-016	-4.14076e-015	8.92423e-016	-4.10518e-015	-5.98371e-015	-1.37404e-014	-7.20923e-015	-1.88135e-015	-3.80622e-015	-2.62331e-016	1.44781e-015	4.74167e-016	5.27811e-016	-1.11812e-015	-5.29852e-017	-1.52638e-015	-1.41785e-014	-1.04599e-014	-1.72769e-014	-1.59168e-014	-2.17242e-014	-1.59095e-014
-9.20295e-015	-1.66719e-014	-1.81377e-015	-1.3527e-015	-4.60228e-015	7.90998e-016	-4.17927e-015	-5.94075e-015	-1.38969e-014	-6.85311e-015	-1.8999e-015	-3.30337e-015	-2.38648e-016	1.13254e-015	2.07455e-016	8.45793e-017	-9.97573e-016	-1.11523e-016	-1.69128e-015	-1.36832e-014	-9.57257e-015	-1.59308e-014	-1.48416e-014	-2.03935e-014	-1.45401e-014
-8.88739e-015	-1.57846e-014	-1.72764e-015	-1.77659e-015	-5.05766e-015	6.91347e-016	-4.22499e-015	-5.89201e-015	-1.40155e-014	-6.47836e-015	-1.8848e-015	-2.75817e-015	-1.86155e-016	8.00143e-016	-6.47388e-017	-3.73936e-016	-9.3617e-016	-2.1009e-016	-1.87566e-015	-1.31871e-014	-8.68275e-015	-1.45628e-014	-1.37627e-014	-1.90224e-014	-1.31366e-014
-8.53513e-015	-1.4864e-014	-1.64956e-015	-2.1947e-015	-5.50429e-015	5.93607e-016	-4.24169e-015	-5.83689e-015	-1.40933e-014	-6.08614e-015	-1.83489e-015	-2.17298e-015	-1.05004e-016	4.52881e-016	-3.40396e-016	-8.4592e-016	-9.36431e-016	-3.48165e-016	-2.07927e-015	-1.26932e-014	-7.79549e-015	-1.31845e-014	-1.26909e-014	-1.76239e-014	-1.1708e-014
-8.14704e-015	-1.39161e-014	-1.58053e-015	-2.60405e-015	-5.93889e-015	4.97164e-016	-4.22876e-015	-5.7735e-015	-1.41268e-014	-5.67682e-015	-1.74811e-015	-1.54946e-015	6.2032e-018	9.22053e-017	-6.18379e-016	-1.3288e-015	-9.98857e-016	-5.24725e-016	-2.30054e-015	-1.22047e-014	-6.9153e-015	-1.18075e-014	-1.16354e-014	-1.62093e-014	-1.02625e-014
-7.72522e-015	-1.29483e-014	-1.52271e-015	-3.00065e-015	-6.35823e-015	4.01392e-016	-4.18495e-015	-5.69994e-015	-1.41126e-014	-5.25097e-015	-1.62337e-015	-8.89424e-016	1.48935e-016	-2.80144e-016	-8.97266e-016	-1.82085e-015	-1.12409e-015	-7.39018e-016	-2.53816e-015	-1.17257e-014	-6.04705e-015	-1.04445e-014	-1.06076e-014	-1.47916e-014	-8.80884e-015
-7.27303e-015	-1.19686e-014	-1.47742e-015	-3.38175e-015	-6.75911e-015	3.06357e-016	-4.11113e-015	-5.61543e-015	-1.40496e-014	-4.81012e-015	-1.46078e-015	-1.96638e-016	3.226e-016	-6.62386e-016	-1.17503e-015	-2.31927e-015	-1.31171e-015	-9.88865e-016	-2.79084e-015	-1.1258e-014	-5.19495e-015	-9.10663e-015	-9.6167e-015	-1.33826e-014	-7.35617e-015
-6.79227e-015	-1.09834e-014	-1.44522e-015	-3.7451e-015	-7.13853e-015	2.11828e-016	-4.007e-015	-5.51798e-015	-1.3936e-014	-4.35466e-015	-1.25916e-015	5.27039e-016	5.27686e-016	-1.05269e-015	-1.45065e-015	-2.8217e-015	-1.56039e-015	-1.27184e-015	-3.05639e-015	-1.08048e-014	-4.3626e-015	-7.8037e-015	-8.67213e-015	-1.19946e-014	-5.91206e-015
-6.28589e-015	-9.99926e-015	-1.42693e-015	-4.0882e-015	-7.49489e-015	1.17561e-016	-3.87337e-015	-5.40637e-015	-1.37698e-014	-3.8855e-015	-1.01946e-015	1.27797e-015	7.63581e-016	-1.44876e-015	-1.72274e-015	-3.3251e-015	-1.86875e-015	-1.58532e-015	-3.33389e-015	-1.03692e-014	-3.55356e-015	-6.54659e-015	-7.78345e-015	-1.064e-014	-4.48453e-015
-5.75471e-015	-9.02143e-015	-1.424e-015	-4.40932e-015	-7.82581e-015	2.2113e-017	-3.71159e-015	-5.27803e-015	-1.35486e-014	-3.40237e-015	-7.41038e-016	2.05378e-015	1.03066e-015	-1.84851e-015	-1.99021e-015	-3.8265e-015	-2.23462e-015	-1.92573e-015	-3.62082e-015	-9.9523e-015	-2.77011e-015	-5.34419e-015	-6.95799e-015	-9.32924e-015	-3.08039e-015
-5.20204e-015	-8.05635e-015	-1.43702e-015	-4.70696e-015	-8.12995e-015	-7.50426e-017	-3.52292e-015	-5.13116e-015	-1.32717e-014	-2.90613e-015	-4.24174e-016	2.8505e-015	1.32862e-015	-2.24981e-015	-2.25227e-015	-4.32477e-015	-2.65449e-015	-2.28966e-015	-3.91554e-015	-9.55541e-015	-2.01498e-015	-4.20461e-015	-6.20299e-015	-8.07267e-015	-1.70648e-015
-4.63116e-015	-7.11043e-015	-1.46705e-015	-4.97966e-015	-8.40516e-015	-1.74501e-016	-3.30915e-015	-4.96432e-015	-1.29388e-014	-2.39757e-015	-6.99533e-017	3.66387e-015	1.65584e-015	-2.6507e-015	-2.50842e-015	-4.8176e-015	-3.1248e-015	-2.67377e-015	-4.21625e-015	-9.18039e-015	-1.29066e-015	-3.13644e-015	-5.52544e-015	-6.88095e-015	-3.70343e-016
-4.04504e-015	-6.18864e-015	-1.51469e-015	-5.22692e-015	-8.65178e-015	-2.77111e-016	-3.07373e-015	-4.77685e-015	-1.25505e-014	-1.87806e-015	3.18951e-016	4.48978e-015	2.00961e-015	-3.04888e-015	-2.75798e-015	-5.30287e-015	-3.64195e-015	-3.07459e-015	-4.52107e-015	-8.8273e-015	-5.98466e-016	-2.14567e-015	-4.93056e-015	-5.7617e-015	9.22585e-016
-3.44727e-015	-5.29596e-015	-1.57998e-015	-5.44853e-015	-8.86913e-015	-3.83422e-016	-2.81903e-015	-4.56778e-015	-1.21083e-014	-1.34839e-015	7.40181e-016	5.32317e-015	2.38761e-015	-3.44205e-015	-3.00021e-015	-5.7781e-015	-4.20087e-015	-3.4879e-015	-4.82773e-015	-8.49742e-015	6.02602e-017	-1.23753e-015	-4.42306e-015	-4.72305e-015	2.1665e-015
-2.84038e-015	-4.4369e-015	-1.66252e-015	-5.64446e-015	-9.0562e-015	-4.9401e-016	-2.54685e-015	-4.33627e-015	-1.16136e-014	-8.09676e-016	1.19105e-015	6.15907e-015	2.78839e-015	-3.82864e-015	-3.23501e-015	-6.24055e-015	-4.79638e-015	-3.90843e-015	-5.13406e-015	-8.19065e-015	6.84164e-016	-4.15834e-016	-4.00534e-015	-3.77115e-015	3.35649e-015
-2.22691e-015	-3.61425e-015	-1.76285e-015	-5.81521e-015	-9.21412e-015	-6.096e-016	-2.26085e-015	-4.08165e-015	-1.1069e-014	-2.62153e-016	1.66806e-015	6.99351e-015	3.20935e-015	-4.20711e-015	-3.46235e-015	-6.68899e-015	-5.42454e-015	-4.33285e-015	-5.43895e-015	-7.90732e-015	1.27375e-015	3.17052e-016	-3.67884e-015	-2.91008e-015	4.48919e-015
-1.61035e-015	-2.83149e-015	-1.88029e-015	-5.96103e-015	-9.34375e-015	-7.3147e-016	-1.96463e-015	-3.80356e-015	-1.04777e-014	2.9344e-016	2.1674e-015	7.82148e-015	3.64674e-015	-4.57543e-015	-3.68215e-015	-7.12163e-015	-6.07909e-015	-4.75778e-015	-5.74127e-015	-7.64665e-015	1.82901e-015	9.59932e-016	-3.44516e-015	-2.14377e-015	5.56161e-015
-9.95483e-016	-2.09243e-015	-2.01451e-015	-6.08264e-015	-9.44497e-015	-8.59632e-016	-1.66201e-015	-3.5023e-015	-9.84292e-015	8.54723e-016	2.6852e-015	8.63671e-015	4.09645e-015	-4.93165e-015	-3.89395e-015	-7.53609e-015	-6.75353e-015	-5.17839e-015	-6.03943e-015	-7.40687e-015	2.35002e-015	1.51203e-015	-3.30406e-015	-1.47584e-015	6.57016e-015
-3.86011e-016	-1.40006e-015	-2.16472e-015	-6.18076e-015	-9.51905e-015	-9.93996e-016	-1.3577e-015	-3.17849e-015	-9.16913e-015	1.42006e-015	3.217e-015	9.43467e-015	4.5548e-015	-5.27394e-015	-4.09844e-015	-7.93194e-015	-7.44229e-015	-5.59078e-015	-6.3316e-015	-7.18687e-015	2.83783e-015	1.97436e-015	-3.25371e-015	-9.07876e-016	7.51264e-015
2.13855e-016	-7.56806e-016	-2.33042e-015	-6.25729e-015	-9.56785e-015	-1.13494e-015	-1.05497e-015	-2.83344e-015	-8.46223e-015	1.98794e-015	3.75734e-015	1.02094e-014	5.01785e-015	-5.60115e-015	-4.2955e-015	-8.30761e-015	-8.13924e-015	-5.99056e-015	-6.61649e-015	-6.98503e-015	3.29243e-015	2.34952e-015	-3.29162e-015	-4.40376e-016	8.38728e-015
7.99254e-016	-1.64429e-016	-2.51047e-015	-6.31336e-015	-9.59348e-015	-1.28213e-015	-7.58877e-016	-2.46853e-015	-7.72761e-015	2.55617e-015	4.30115e-015	1.09552e-014	5.4807e-015	-5.912e-015	-4.48554e-015	-8.66129e-015	-8.83796e-015	-6.37403e-015	-6.89307e-015	-6.79954e-015	3.71441e-015	2.64066e-015	-3.41493e-015	-7.2476e-017	9.19251e-015
1.3661e-015	3.74905e-016	-2.70288e-015	-6.35024e-015	-9.59754e-015	-1.43563e-015	-4.73315e-016	-2.08502e-015	-6.97061e-015	3.12226e-015	4.84306e-015	1.1667e-014	5.93902e-015	-6.20605e-015	-4.66867e-015	-8.99244e-015	-9.53282e-015	-6.73702e-015	-7.16012e-015	-6.6288e-015	4.10489e-015	2.85048e-015	-3.62006e-015	1.96126e-016	9.92656e-015
1.91128e-015	8.60925e-016	-2.9067e-015	-6.36994e-015	-9.58231e-015	-1.59613e-015	-2.02757e-016	-1.68547e-015	-6.19758e-015	3.68468e-015	5.37808e-015	1.23398e-014	6.38823e-015	-6.48193e-015	-4.84487e-015	-9.30003e-015	-1.02167e-014	-7.07557e-015	-7.41578e-015	-6.46963e-015	4.46508e-015	2.98414e-015	-3.90167e-015	3.68131e-016	1.059e-014
2.43188e-015	1.29444e-015	-3.12074e-015	-6.37474e-015	-9.55079e-015	-1.76347e-015	4.91626e-017	-1.27188e-015	-5.41526e-015	4.24227e-015	5.90015e-015	1.29686e-014	6.82411e-015	-6.73936e-015	-5.01465e-015	-9.58435e-015	-1.08848e-014	-7.38771e-015	-7.65945e-015	-6.32017e-015	4.79706e-015	3.04809e-015	-4.25391e-015	4.47914e-016	1.11843e-014
2.92336e-015	1.67378e-015	-3.34319e-015	-6.36608e-015	-9.50617e-015	-1.93695e-015	2.78229e-016	-8.46538e-016	-4.63144e-015	4.79184e-015	6.40357e-015	1.35484e-014	7.24175e-015	-6.97792e-015	-5.17827e-015	-9.84595e-015	-1.15318e-014	-7.67041e-015	-7.89048e-015	-6.17814e-015	5.10206e-015	3.04796e-015	-4.67037e-015	4.3978e-016	1.17102e-014
3.38281e-015	1.99954e-015	-3.57207e-015	-6.34578e-015	-9.45181e-015	-2.11685e-015	4.80283e-016	-4.12089e-016	-3.85305e-015	5.33161e-015	6.8839e-015	1.40753e-014	7.63727e-015	-7.19768e-015	-5.33636e-015	-1.00843e-014	-1.2152e-014	-7.92078e-015	-8.108e-015	-6.0393e-015	5.38223e-015	2.99153e-015	-5.14275e-015	3.5072e-016	1.21699e-014
3.80693e-015	2.27292e-015	-3.80538e-015	-6.31551e-015	-9.39019e-015	-2.30257e-015	6.5213e-016	2.89641e-017	-3.0869e-015	5.8598e-015	7.33678e-015	1.45461e-014	8.00691e-015	-7.3984e-015	-5.48884e-015	-1.03e-014	-1.27404e-014	-8.13706e-015	-8.31162e-015	-5.903e-015	5.63924e-015	2.88614e-015	-5.6645e-015	1.86312e-016	1.25652e-014
4.192e-015	2.49448e-015	-4.04157e-015	-6.27758e-015	-9.32428e-015	-2.49359e-015	7.90064e-016	4.72653e-016	-2.34006e-015	6.37347e-015	7.75634e-015	1.49563e-014	8.34696e-015	-7.58053e-015	-5.63583e-015	-1.04933e-014	-1.32917e-014	-8.3174e-015	-8.50088e-015	-5.76633e-015	5.8739e-015	2.73917e-015	-6.22762e-015	-4.64672e-017	1.28974e-014
4.53583e-015	2.66503e-015	-4.2792e-015	-6.23394e-015	-9.25721e-015	-2.68805e-015	8.91376e-016	9.16382e-016	-1.61939e-015	6.86998e-015	8.13778e-015	1.53029e-014	8.65403e-015	-7.74447e-015	-5.77754e-015	-1.06644e-014	-1.38012e-014	-8.46023e-015	-8.67495e-015	-5.62647e-015	6.08765e-015	2.55899e-015	-6.82392e-015	-3.40192e-016	1.31687e-014
4.83581e-015	2.78533e-015	-4.51644e-015	-6.18593e-015	-9.1911e-015	-2.88546e-015	9.54466e-016	1.3567e-015	-9.32195e-016	7.34653e-015	8.47653e-015	1.55835e-014	8.92409e-015	-7.89075e-015	-5.91455e-015	-1.08142e-014	-1.42653e-014	-8.56451e-015	-8.83428e-015	-5.48092e-015	6.28175e-015	2.35388e-015	-7.44475e-015	-6.8654e-016	1.33811e-014
5.08874e-015	2.85627e-015	-4.752e-015	-6.13552e-015	-9.12872e-015	-3.08581e-015	9.76464e-016	1.78939e-015	-2.85577e-016	7.79972e-015	8.76877e-015	1.57949e-014	9.15403e-015	-8.01976e-015	-6.04647e-015	-1.09432e-014	-1.46807e-014	-8.6294e-015	-8.97818e-015	-5.32766e-015	6.45682e-015	2.13121e-015	-8.08181e-015	-1.07836e-015	1.35368e-014
5.29364e-015	2.88122e-015	-4.98465e-015	-6.08414e-015	-9.07328e-015	-3.28858e-015	9.54838e-016	2.21093e-015	3.13975e-016	8.22794e-015	9.00987e-015	1.59355e-014	9.34094e-015	-8.1337e-015	-6.17392e-015	-1.10532e-014	-1.50449e-014	-8.65579e-015	-9.10765e-015	-5.16439e-015	6.61458e-015	1.90053e-015	-8.72546e-015	-1.50571e-015	1.36406e-014
5.44973e-015	2.86211e-015	-5.21324e-015	-6.033e-015	-9.02771e-015	-3.49274e-015	8.8911e-016	2.61857e-015	8.61389e-016	8.6301e-015	9.19743e-015	1.6005e-014	9.48402e-015	-8.23356e-015	-6.29687e-015	-1.11453e-014	-1.53562e-014	-8.64451e-015	-9.22262e-015	-4.99021e-015	6.7565e-015	1.66894e-015	-9.36771e-015	-1.96073e-015	1.3696e-014
5.55663e-015	2.80009e-015	-5.43565e-015	-5.98297e-015	-8.99406e-015	-3.69664e-015	7.78864e-016	3.00879e-015	1.3513e-015	9.0037e-015	9.32999e-015	1.60034e-014	9.58278e-015	-8.32077e-015	-6.41525e-015	-1.122e-014	-1.56128e-014	-8.59586e-015	-9.32216e-015	-4.80393e-015	6.88245e-015	1.44317e-015	-1.00017e-014	-2.43585e-015	1.3705e-014
5.6136e-015	2.69793e-015	-5.65138e-015	-5.93458e-015	-8.97446e-015	-3.90039e-015	6.23658e-016	3.37814e-015	1.7784e-015	9.34628e-015	9.4054e-015	1.59309e-014	9.63546e-015	-8.39637e-015	-6.52827e-015	-1.12782e-014	-1.58136e-014	-8.51113e-015	-9.40746e-015	-4.60489e-015	6.99303e-015	1.23081e-015	-1.062e-014	-2.92163e-015	1.36714e-014
5.62018e-015	2.55686e-015	-5.85818e-015	-5.88844e-015	-8.97065e-015	-4.10262e-015	4.23826e-016	3.72271e-015	2.13801e-015	9.65556e-015	9.42104e-015	1.57872e-014	9.64208e-015	-8.46186e-015	-6.63544e-015	-1.13214e-014	-1.59577e-014	-8.39134e-015	-9.47946e-015	-4.39229e-015	7.08777e-015	1.03849e-015	-1.12141e-014	-3.41051e-015	1.35979e-014
5.57771e-015	2.37975e-015	-6.05551e-015	-5.84542e-015	-8.98353e-015	-4.30265e-015	1.81137e-016	4.04022e-015	2.42671e-015	9.93055e-015	9.37727e-015	1.55745e-014	9.60429e-015	-8.51866e-015	-6.73698e-015	-1.13508e-014	-1.60449e-014	-8.23804e-015	-9.53759e-015	-4.1652e-015	7.16788e-015	8.71421e-016	-1.17772e-014	-3.89535e-015	1.34876e-014
5.48745e-015	2.16942e-015	-6.24252e-015	-5.80573e-015	-9.01441e-015	-4.4992e-015	-1.02904e-016	4.32808e-015	2.64153e-015	1.01697e-014	9.27387e-015	1.52952e-014	9.52294e-015	-8.56823e-015	-6.8325e-015	-1.13672e-014	-1.60757e-014	-8.05355e-015	-9.58178e-015	-3.92242e-015	7.23306e-015	7.35133e-016	-1.23027e-014	-4.36875e-015	1.33437e-014
5.35234e-015	1.92929e-015	-6.41922e-015	-5.76923e-015	-9.06507e-015	-4.69219e-015	-4.26896e-016	4.58427e-015	2.78138e-015	1.03733e-014	9.11139e-015	1.49529e-014	9.39905e-015	-8.61169e-015	-6.92128e-015	-1.13723e-014	-1.60522e-014	-7.84098e-015	-9.61234e-015	-3.66407e-015	7.2838e-015	6.34905e-016	-1.27849e-014	-4.82301e-015	1.31714e-014
5.17474e-015	1.66187e-015	-6.58536e-015	-5.73584e-015	-9.13611e-015	-4.88041e-015	-7.88329e-016	4.80714e-015	2.84575e-015	1.05402e-014	8.89147e-015	1.45512e-014	9.23568e-015	-8.65037e-015	-7.00336e-015	-1.1367e-014	-1.59762e-014	-7.60341e-015	-9.63024e-015	-3.39171e-015	7.31984e-015	5.74191e-016	-1.32194e-014	-5.25188e-015	1.29744e-014
4.95797e-015	1.37052e-015	-6.74114e-015	-5.70518e-015	-9.22804e-015	-5.06381e-015	-1.18363e-015	4.99528e-015	2.83404e-015	1.06699e-014	8.61608e-015	1.40941e-014	9.03551e-015	-8.68565e-015	-7.07804e-015	-1.13523e-014	-1.58495e-014	-7.3438e-015	-9.63564e-015	-3.10605e-015	7.34123e-015	5.55223e-016	-1.3602e-014	-5.6505e-015	1.27558e-014
4.70572e-015	1.05807e-015	-6.88637e-015	-5.67635e-015	-9.34065e-015	-5.24156e-015	-1.60919e-015	5.14824e-015	2.74801e-015	1.07628e-014	8.28832e-015	1.35871e-014	8.80275e-015	-8.71884e-015	-7.14488e-015	-1.13298e-014	-1.56745e-014	-7.06455e-015	-9.62881e-015	-2.80826e-015	7.34807e-015	5.79884e-016	-1.39298e-014	-6.01433e-015	1.25181e-014
4.42267e-015	7.27453e-016	-7.02102e-015	-5.64969e-015	-9.47385e-015	-5.41402e-015	-2.06234e-015	5.26493e-015	2.58876e-015	1.08193e-014	7.91022e-015	1.30351e-014	8.54154e-015	-8.75196e-015	-7.20337e-015	-1.1302e-014	-1.54549e-014	-6.76904e-015	-9.61051e-015	-2.49975e-015	7.33977e-015	6.50105e-016	-1.41995e-014	-6.33889e-015	1.22651e-014
4.11314e-015	3.81205e-016	-7.14612e-015	-5.62488e-015	-9.62636e-015	-5.58102e-015	-2.53868e-015	5.34435e-015	2.35904e-015	1.08401e-014	7.48586e-015	1.24437e-014	8.2566e-015	-8.78544e-015	-7.25303e-015	-1.12689e-014	-1.51938e-014	-6.46107e-015	-9.58026e-015	-2.18173e-015	7.31582e-015	7.6498e-016	-1.441e-014	-6.62119e-015	1.19992e-014
3.78203e-015	2.26828e-017	-7.26245e-015	-5.60102e-015	-9.79705e-015	-5.74224e-015	-3.03412e-015	5.38729e-015	2.06308e-015	1.08256e-014	7.0205e-015	1.18205e-014	7.95442e-015	-8.82025e-015	-7.29295e-015	-1.12322e-014	-1.48944e-014	-6.14421e-015	-9.5393e-015	-1.85522e-015	7.27651e-015	9.24033e-016	-1.456e-014	-6.8588e-015	1.17235e-014
3.4352e-015	-3.44962e-016	-7.37054e-015	-5.57802e-015	-9.9847e-015	-5.89784e-015	-3.54394e-015	5.39497e-015	1.70533e-015	1.07781e-014	6.51919e-015	1.11722e-014	7.64007e-015	-8.85721e-015	-7.32267e-015	-1.11922e-014	-1.45603e-014	-5.82147e-015	-9.48767e-015	-1.52277e-015	7.22199e-015	1.12621e-015	-1.46482e-014	-7.04912e-015	1.14415e-014
3.07846e-015	-7.18233e-016	-7.47183e-015	-5.55492e-015	-1.01876e-014	-6.04787e-015	-4.06355e-015	5.36875e-015	1.2907e-015	1.06996e-014	5.98729e-015	1.05063e-014	7.32027e-015	-8.89599e-015	-7.34193e-015	-1.115e-014	-1.41957e-014	-5.49651e-015	-9.42593e-015	-1.18631e-015	7.1531e-015	1.36907e-015	-1.46756e-014	-7.19151e-015	1.1156e-014
2.71738e-015	-1.09473e-015	-7.56709e-015	-5.53045e-015	-1.04031e-014	-6.19258e-015	-4.58796e-015	5.30947e-015	8.24861e-016	1.05912e-014	5.43038e-015	9.82949e-015	7.00106e-015	-8.9364e-015	-7.34965e-015	-1.11054e-014	-1.3804e-014	-5.17262e-015	-9.35463e-015	-8.4923e-016	7.06916e-015	1.64916e-015	-1.46441e-014	-7.28616e-015	1.08692e-014
2.3576e-015	-1.47129e-015	-7.65692e-015	-5.50431e-015	-1.06284e-014	-6.33293e-015	-5.11244e-015	5.21759e-015	3.13506e-016	1.04546e-014	4.85327e-015	9.14929e-015	6.68802e-015	-8.9786e-015	-7.3454e-015	-1.10593e-014	-1.33901e-014	-4.85297e-015	-9.27453e-015	-5.14075e-016	6.97059e-015	1.96342e-015	-1.45551e-014	-7.33294e-015	1.05832e-014
2.00654e-015	-1.84448e-015	-7.74252e-015	-5.47624e-015	-1.0861e-014	-6.46927e-015	-5.63115e-015	5.09605e-015	-2.35119e-016	1.02935e-014	4.26354e-015	8.47434e-015	6.38861e-015	-9.0219e-015	-7.32915e-015	-1.1012e-014	-1.29581e-014	-4.54046e-015	-9.18527e-015	-1.83044e-016	6.85823e-015	2.30733e-015	-1.44114e-014	-7.33342e-015	1.03009e-014
1.66978e-015	-2.21174e-015	-7.82482e-015	-5.445e-015	-1.10979e-014	-6.60124e-015	-6.13939e-015	4.94689e-015	-8.13678e-016	1.011e-014	3.66724e-015	7.81154e-015	6.10905e-015	-9.06488e-015	-7.30092e-015	-1.09633e-014	-1.2512e-014	-4.23692e-015	-9.08708e-015	1.42776e-016	6.73144e-015	2.67651e-015	-1.4215e-014	-7.28901e-015	1.00245e-014
1.35299e-015	-2.5708e-015	-7.90501e-015	-5.4102e-015	-1.13354e-014	-6.72899e-015	-6.6315e-015	4.77359e-015	-1.4139e-015	9.90657e-015	3.07152e-015	7.16832e-015	5.85615e-015	-9.10698e-015	-7.26e-015	-1.09127e-014	-1.20557e-014	-3.94531e-015	-8.9799e-015	4.59996e-016	6.59118e-015	3.06477e-015	-1.397e-014	-7.20289e-015	9.75562e-015
1.0626e-015	-2.91833e-015	-7.98389e-015	-5.37136e-015	-1.15695e-014	-6.85271e-015	-7.10299e-015	4.57971e-015	-2.02706e-015	9.68681e-015	2.48387e-015	6.55278e-015	5.63735e-015	-9.14718e-015	-7.20588e-015	-1.08602e-014	-1.15924e-014	-3.66705e-015	-8.86269e-015	7.65905e-016	6.43807e-015	3.46629e-015	-1.36809e-014	-7.07708e-015	9.49634e-015
8.04179e-016	-3.25132e-015	-8.06249e-015	-5.32853e-015	-1.17977e-014	-6.97313e-015	-7.54997e-015	4.36803e-015	-2.64532e-015	9.45415e-015	1.91084e-015	5.97176e-015	5.45816e-015	-9.18298e-015	-7.13829e-015	-1.08047e-014	-1.11257e-014	-3.40397e-015	-8.73576e-015	1.05965e-015	6.27348e-015	3.87655e-015	-1.3351e-014	-6.91452e-015	9.24929e-015
5.83774e-016	-3.56718e-015	-8.14162e-015	-5.28097e-015	-1.20162e-014	-7.09077e-015	-7.96831e-015	4.14145e-015	-3.26084e-015	9.2118e-015	1.35875e-015	5.43252e-015	5.32405e-015	-9.21317e-015	-7.0576e-015	-1.07471e-014	-1.06599e-014	-3.15711e-015	-8.60006e-015	1.33866e-015	6.09908e-015	4.28918e-015	-1.29857e-014	-6.71976e-015	9.01532e-015
4.0686e-016	-3.86339e-015	-8.22182e-015	-5.22928e-015	-1.22221e-014	-7.20605e-015	-8.35415e-015	3.9039e-015	-3.86603e-015	8.96313e-015	8.34057e-016	4.94128e-015	5.24038e-015	-9.23615e-015	-6.96356e-015	-1.06863e-014	-1.01979e-014	-2.92773e-015	-8.45546e-015	1.60083e-015	5.91593e-015	4.69858e-015	-1.25893e-014	-6.49617e-015	8.79604e-015
2.77674e-016	-4.13837e-015	-8.30338e-015	-5.17317e-015	-1.24107e-014	-7.31884e-015	-8.70373e-015	3.65811e-015	-4.45258e-015	8.71068e-015	3.42024e-016	4.50366e-015	5.21229e-015	-9.25004e-015	-6.85647e-015	-1.06219e-014	-9.74312e-015	-2.717e-015	-8.30247e-015	1.84466e-015	5.72525e-015	5.09798e-015	-1.21676e-014	-6.24908e-015	8.59193e-015
2.00054e-016	-4.39011e-015	-8.3863e-015	-5.11265e-015	-1.25787e-014	-7.42935e-015	-9.01313e-015	3.40797e-015	-5.01154e-015	8.45799e-015	-1.11151e-016	4.12556e-015	5.24439e-015	-9.25326e-015	-6.73639e-015	-1.05525e-014	-9.29819e-015	-2.52523e-015	-8.14116e-015	2.0676e-015	5.52897e-015	5.48104e-015	-1.17262e-014	-5.98329e-015	8.40374e-015
1.7845e-016	-4.61468e-015	-8.47139e-015	-5.04845e-015	-1.27229e-014	-7.5385e-015	-9.28003e-015	3.15813e-015	-5.5351e-015	8.20941e-015	-5.19286e-016	3.81241e-015	5.34017e-015	-9.24354e-015	-6.60411e-015	-1.04779e-014	-8.86534e-015	-2.35293e-015	-7.9715e-015	2.2686e-015	5.32962e-015	5.84289e-015	-1.12697e-014	-5.70234e-015	8.23392e-015
2.14542e-016	-4.81121e-015	-8.55784e-015	-4.98131e-015	-1.28395e-014	-7.64591e-015	-9.502e-015	2.9112e-015	-6.01654e-015	7.96675e-015	-8.7724e-016	3.56791e-015	5.50161e-015	-9.21853e-015	-6.4593e-015	-1.03959e-014	-8.44595e-015	-2.19917e-015	-7.79288e-015	2.44661e-015	5.12849e-015	6.17658e-015	-1.08042e-014	-5.41232e-015	8.08162e-015
3.09936e-016	-4.97869e-015	-8.64533e-015	-4.91097e-015	-1.29252e-014	-7.75208e-015	-9.67837e-015	2.66932e-015	-6.45049e-015	7.73173e-015	-1.18227e-015	3.39421e-015	5.72984e-015	-9.17661e-015	-6.30187e-015	-1.03057e-014	-8.0416e-015	-2.06352e-015	-7.60612e-015	2.60043e-015	4.92711e-015	6.47787e-015	-1.03337e-014	-5.11723e-015	7.94677e-015
4.66463e-016	-5.116e-015	-8.73313e-015	-4.83832e-015	-1.29776e-014	-7.85691e-015	-9.80838e-015	2.43556e-015	-6.8315e-015	7.5083e-015	-1.4302e-015	3.29403e-015	6.02658e-015	-9.11614e-015	-6.13246e-015	-1.02069e-014	-7.65387e-015	-1.94576e-015	-7.41128e-015	2.72945e-015	4.72702e-015	6.74165e-015	-9.86334e-015	-4.82155e-015	7.8309e-015
6.85363e-016	-5.22245e-015	-8.82085e-015	-4.7638e-015	-1.29946e-014	-7.96021e-015	-9.8917e-015	2.21348e-015	-7.15491e-015	7.29894e-015	-1.61724e-015	3.26986e-015	6.39227e-015	-9.03497e-015	-5.95162e-015	-1.00992e-014	-7.28492e-015	-1.84483e-015	-7.20905e-015	2.83277e-015	4.5304e-015	6.96386e-015	-9.39881e-015	-4.52997e-015	7.73411e-015
9.65987e-016	-5.29705e-015	-8.9074e-015	-4.68747e-015	-1.29737e-014	-8.06204e-015	-9.92803e-015	2.00532e-015	-7.41737e-015	7.10583e-015	-1.74149e-015	3.32294e-015	6.82615e-015	-8.9323e-015	-5.75992e-015	-9.98121e-015	-6.93513e-015	-1.75985e-015	-6.99921e-015	2.91084e-015	4.3391e-015	7.14047e-015	-8.94436e-015	-4.2469e-015	7.6567e-015
1.30802e-015	-5.33927e-015	-8.99117e-015	-4.60978e-015	-1.29128e-014	-8.16183e-015	-9.91713e-015	1.81352e-015	-7.6148e-015	6.93118e-015	-1.80012e-015	3.45351e-015	7.32616e-015	-8.80623e-015	-5.55795e-015	-9.85191e-015	-6.60525e-015	-1.68954e-015	-6.78303e-015	2.96272e-015	4.15467e-015	7.26823e-015	-8.50428e-015	-3.97638e-015	7.59856e-015
1.70926e-015	-5.34925e-015	-9.07045e-015	-4.53193e-015	-1.28103e-014	-8.25912e-015	-9.86024e-015	1.63994e-015	-7.74497e-015	6.7759e-015	-1.79243e-015	3.65983e-015	7.88963e-015	-8.65523e-015	-5.34545e-015	-9.71021e-015	-6.2954e-015	-1.63257e-015	-6.56152e-015	2.988e-015	3.97944e-015	7.3442e-015	-8.08318e-015	-3.72232e-015	7.55826e-015
2.16625e-015	-5.32713e-015	-9.14384e-015	-4.45451e-015	-1.26653e-014	-8.3535e-015	-9.75912e-015	1.48559e-015	-7.80782e-015	6.64122e-015	-1.71876e-015	3.94017e-015	8.51284e-015	-8.47894e-015	-5.1236e-015	-9.55551e-015	-6.00571e-015	-1.58752e-015	-6.33429e-015	2.98716e-015	3.81434e-015	7.36684e-015	-7.68453e-015	-3.48861e-015	7.53473e-015
2.67641e-015	-5.27196e-015	-9.20983e-015	-4.37872e-015	-1.24779e-014	-8.44387e-015	-9.61532e-015	1.35216e-015	-7.80118e-015	6.5286e-015	-1.57792e-015	4.2933e-015	9.19283e-015	-8.27702e-015	-4.89388e-015	-9.38742e-015	-5.73579e-015	-1.55308e-015	-6.10185e-015	2.9609e-015	3.66143e-015	7.3346e-015	-7.31182e-015	-3.27736e-015	7.52717e-015
3.23676e-015	-5.1844e-015	-9.26642e-015	-4.3054e-015	-1.22479e-014	-8.53024e-015	-9.43111e-015	1.24176e-015	-7.72466e-015	6.44002e-015	-1.3705e-015	4.71645e-015	9.92516e-015	-8.04901e-015	-4.6571e-015	-9.20642e-015	-5.48662e-015	-1.52828e-015	-5.86505e-015	2.9089e-015	3.52288e-015	7.24657e-015	-6.9685e-015	-3.091e-015	7.53531e-015
3.84291e-015	-5.06537e-015	-9.31126e-015	-4.23508e-015	-1.19759e-014	-8.61224e-015	-9.21055e-015	1.15484e-015	-7.58079e-015	6.37586e-015	-1.09894e-015	5.20535e-015	1.07034e-014	-7.79559e-015	-4.41497e-015	-9.01249e-015	-5.25838e-015	-1.51205e-015	-5.62573e-015	2.83228e-015	3.39974e-015	7.10282e-015	-6.6579e-015	-2.93184e-015	7.55809e-015
4.49022e-015	-4.91651e-015	-9.34303e-015	-4.1687e-015	-1.16631e-014	-8.68929e-015	-8.95622e-015	1.09223e-015	-7.37082e-015	6.33627e-015	-7.64774e-016	5.75643e-015	1.15217e-014	-7.51726e-015	-4.16778e-015	-8.80518e-015	-5.04998e-015	-1.50296e-015	-5.38481e-015	2.73058e-015	3.29335e-015	6.90413e-015	-6.38224e-015	-2.80174e-015	7.59418e-015
5.17246e-015	-4.73913e-015	-9.36048e-015	-4.10776e-015	-1.13103e-014	-8.76113e-015	-8.67206e-015	1.05348e-015	-7.09832e-015	6.32101e-015	-3.71332e-016	6.36421e-015	1.23721e-014	-7.21516e-015	-3.91711e-015	-8.58434e-015	-4.8598e-015	-1.49918e-015	-5.14274e-015	2.60536e-015	3.20381e-015	6.65179e-015	-6.14288e-015	-2.70222e-015	7.64208e-015
5.88505e-015	-4.53308e-015	-9.36122e-015	-4.05234e-015	-1.09198e-014	-8.82727e-015	-8.36191e-015	1.03851e-015	-6.76716e-015	6.33008e-015	7.91542e-017	7.02392e-015	1.32476e-014	-6.89005e-015	-3.66407e-015	-8.34972e-015	-4.68699e-015	-1.49951e-015	-4.90043e-015	2.45817e-015	3.13326e-015	6.34821e-015	-5.94008e-015	-2.63264e-015	7.70125e-015
6.62206e-015	-4.29992e-015	-9.34362e-015	-4.00273e-015	-1.04951e-014	-8.88646e-015	-8.03047e-015	1.04715e-015	-6.38052e-015	6.36324e-015	5.8333e-016	7.72997e-015	1.41409e-014	-6.54389e-015	-3.40977e-015	-8.10217e-015	-4.53243e-015	-1.50368e-015	-4.65953e-015	2.28901e-015	3.08239e-015	5.99495e-015	-5.77554e-015	-2.59368e-015	7.77066e-015
7.37726e-015	-4.04117e-015	-9.30535e-015	-3.95973e-015	-1.00385e-014	-8.93846e-015	-7.68174e-015	1.07935e-015	-5.94191e-015	6.42031e-015	1.13778e-015	8.47706e-015	1.50442e-014	-6.17837e-015	-3.15511e-015	-7.84258e-015	-4.3962e-015	-1.51061e-015	-4.42138e-015	2.09857e-015	3.0525e-015	5.59541e-015	-5.65023e-015	-2.58514e-015	7.84909e-015
8.14434e-015	-3.75789e-015	-9.24552e-015	-3.92376e-015	-9.55427e-015	-8.98295e-015	-7.31962e-015	1.1351e-015	-5.45669e-015	6.50051e-015	1.73786e-015	9.25849e-015	1.59494e-014	-5.79702e-015	-2.90185e-015	-7.5718e-015	-4.27761e-015	-1.52068e-015	-4.18711e-015	1.88754e-015	3.04373e-015	5.1538e-015	-5.56381e-015	-2.60561e-015	7.93561e-015
8.91829e-015	-3.45227e-015	-9.16271e-015	-3.89468e-015	-9.04582e-015	-9.01958e-015	-6.94806e-015	1.21466e-015	-4.93027e-015	6.60381e-015	2.37915e-015	1.00681e-014	1.6849e-014	-5.40279e-015	-2.65136e-015	-7.29172e-015	-4.1761e-015	-1.53382e-015	-3.95819e-015	1.65739e-015	3.05629e-015	4.67371e-015	-5.51611e-015	-2.65383e-015	8.02902e-015
9.69222e-015	-3.12669e-015	-9.05557e-015	-3.8724e-015	-8.51766e-015	-9.04787e-015	-6.57056e-015	1.31693e-015	-4.36868e-015	6.72858e-015	3.0569e-015	1.08991e-014	1.77344e-014	-4.99909e-015	-2.40502e-015	-7.00409e-015	-4.09199e-015	-1.54981e-015	-3.73593e-015	1.40903e-015	3.09057e-015	4.15959e-015	-5.50668e-015	-2.7286e-015	8.12768e-015
1.04592e-014	-2.78272e-015	-8.92305e-015	-3.8572e-015	-7.9742e-015	-9.06772e-015	-6.19179e-015	1.4407e-015	-3.77839e-015	6.87404e-015	3.76625e-015	1.17449e-014	1.85975e-014	-4.58935e-015	-2.16435e-015	-6.71031e-015	-4.02526e-015	-1.56892e-015	-3.52214e-015	1.14336e-015	3.14567e-015	3.61611e-015	-5.53406e-015	-2.82799e-015	8.23021e-015
1.12129e-014	-2.42206e-015	-8.7649e-015	-3.84892e-015	-7.4212e-015	-9.08012e-015	-5.8176e-015	1.58468e-015	-3.16635e-015	7.03884e-015	4.50078e-015	1.25975e-014	1.94298e-014	-4.17764e-015	-1.93097e-015	-6.4122e-015	-3.97622e-015	-1.5925e-015	-3.31853e-015	8.62097e-016	3.22164e-015	3.04926e-015	-5.59718e-015	-2.94857e-015	8.33662e-015
1.19483e-014	-2.04636e-015	-8.58061e-015	-3.8471e-015	-6.86318e-015	-9.08483e-015	-5.4512e-015	1.74768e-015	-2.53866e-015	7.22191e-015	5.25568e-015	1.34514e-014	2.02248e-014	-3.76844e-015	-1.70679e-015	-6.11233e-015	-3.94433e-015	-1.62081e-015	-3.12629e-015	5.66252e-016	3.31823e-015	2.46451e-015	-5.69378e-015	-3.08772e-015	8.44603e-015
1.26607e-014	-1.65757e-015	-8.37114e-015	-3.85252e-015	-6.30668e-015	-9.08215e-015	-5.09613e-015	1.92798e-015	-1.90224e-015	7.42154e-015	6.02487e-015	1.43e-014	2.09747e-014	-3.36664e-015	-1.49352e-015	-5.81373e-015	-3.93037e-015	-1.65525e-015	-2.947e-015	2.55858e-016	3.43325e-015	1.86692e-015	-5.82186e-015	-3.24314e-015	8.55646e-015
1.33458e-014	-1.25759e-015	-8.13687e-015	-3.86446e-015	-5.75684e-015	-9.07236e-015	-4.75626e-015	2.12595e-015	-1.26261e-015	7.63661e-015	6.80355e-015	1.51378e-014	2.16734e-014	-2.97654e-015	-1.29215e-015	-5.51793e-015	-3.93486e-015	-1.69699e-015	-2.78092e-015	-6.85122e-017	3.56634e-015	1.26187e-015	-5.98055e-015	-3.41212e-015	8.6677e-015
1.40005e-014	-8.47323e-016	-7.87844e-015	-3.88208e-015	-5.21934e-015	-9.05638e-015	-4.43487e-015	2.3411e-015	-6.25242e-016	7.86672e-015	7.58761e-015	1.59604e-014	2.23161e-014	-2.60256e-015	-1.10435e-015	-5.22748e-015	-3.95758e-015	-1.74747e-015	-2.63052e-015	-4.06137e-016	3.71716e-015	6.56171e-016	-6.1664e-015	-3.59036e-015	8.78e-015
1.4622e-014	-4.27662e-016	-7.59784e-015	-3.90505e-015	-4.70096e-015	-9.03565e-015	-4.13496e-015	2.57242e-015	3.62632e-018	8.11055e-015	8.3714e-015	1.67625e-014	2.28975e-014	-2.24976e-015	-9.32191e-016	-4.94609e-015	-4e-015	-1.80883e-015	-2.49746e-015	-7.55552e-016	3.88536e-015	5.67468e-017	-6.37555e-015	-3.77278e-015	8.89451e-015
1.52067e-014	-2.8409e-019	-7.29698e-015	-3.9324e-015	-4.20762e-015	-9.01093e-015	-3.85983e-015	2.81813e-015	6.17411e-016	8.3657e-015	9.14882e-015	1.75385e-014	2.3412e-014	-1.92299e-015	-7.77324e-016	-4.67661e-015	-4.06295e-015	-1.88305e-015	-2.3836e-015	-1.11577e-015	4.06864e-015	-5.31086e-016	-6.60536e-015	-3.95666e-015	9.01077e-015
1.57521e-014	4.33211e-016	-6.97754e-015	-3.96371e-015	-3.74467e-015	-8.98312e-015	-3.61145e-015	3.07746e-015	1.21108e-015	8.63143e-015	9.9158e-015	1.82839e-014	2.38564e-014	-1.62674e-015	-6.41543e-016	-4.42276e-015	-4.1478e-015	-1.97317e-015	-2.29072e-015	-1.48701e-015	4.26496e-015	-1.10316e-015	-6.85381e-015	-4.13941e-015	9.12803e-015
1.62574e-014	8.72149e-016	-6.64087e-015	-3.99827e-015	-3.31742e-015	-8.95385e-015	-3.39219e-015	3.34915e-015	1.77961e-015	8.90692e-015	1.06678e-014	1.89954e-014	2.42278e-014	-1.36419e-015	-5.26376e-016	-4.18684e-015	-4.25399e-015	-2.07991e-015	-2.21965e-015	-1.8677e-015	4.47367e-015	-1.6529e-015	-7.11619e-015	-4.31621e-015	9.24713e-015
1.67226e-014	1.31625e-015	-6.29031e-015	-4.03544e-015	-2.93134e-015	-8.92419e-015	-3.20325e-015	3.63262e-015	2.31912e-015	9.19222e-015	1.14016e-014	1.96706e-014	2.45255e-014	-1.13959e-015	-4.33547e-016	-3.97167e-015	-4.38252e-015	-2.20572e-015	-2.17149e-015	-2.25642e-015	4.69379e-015	-2.17432e-015	-7.38863e-015	-4.48241e-015	9.36965e-015
1.71465e-014	1.76453e-015	-5.92923e-015	-4.07435e-015	-2.59217e-015	-8.89609e-015	-3.04661e-015	3.92595e-015	2.82458e-015	9.48524e-015	1.21122e-014	2.0305e-014	2.47476e-014	-9.5661e-016	-3.64763e-016	-3.77996e-015	-4.53508e-015	-2.35342e-015	-2.1483e-015	-2.65197e-015	4.92246e-015	-2.66263e-015	-7.66738e-015	-4.63424e-015	9.49572e-015
1.75302e-014	2.21665e-015	-5.56064e-015	-4.11414e-015	-2.30426e-015	-8.871e-015	-2.92148e-015	4.22939e-015	3.29364e-015	9.78632e-015	1.27967e-014	2.08981e-014	2.48955e-014	-8.18421e-016	-3.20894e-016	-3.61445e-015	-4.71341e-015	-2.52481e-015	-2.15087e-015	-3.05333e-015	5.15798e-015	-3.11335e-015	-7.95e-015	-4.76951e-015	9.62611e-015
1.78754e-014	2.67288e-015	-5.18762e-015	-4.15357e-015	-2.07189e-015	-8.84997e-015	-2.82851e-015	4.54187e-015	3.72303e-015	1.00946e-014	1.34515e-014	2.14486e-014	2.49699e-014	-7.28593e-016	-3.0362e-016	-3.47795e-015	-4.91855e-015	-2.72216e-015	-2.17932e-015	-3.4591e-015	5.39911e-015	-3.52209e-015	-8.23244e-015	-4.88497e-015	9.76183e-015
1.81832e-014	3.13249e-015	-4.81403e-015	-4.19193e-015	-1.8982e-015	-8.83402e-015	-2.76627e-015	4.86251e-015	4.11134e-015	1.04093e-014	1.40749e-014	2.19558e-014	2.49729e-014	-6.89796e-016	-3.13923e-016	-3.37248e-015	-5.15188e-015	-2.94648e-015	-2.23436e-015	-3.86911e-015	5.6441e-015	-3.88603e-015	-8.51259e-015	-4.97935e-015	9.90299e-015
1.8457e-014	3.59596e-015	-4.44367e-015	-4.22903e-015	-1.78582e-015	-8.82429e-015	-2.73441e-015	5.19079e-015	4.45703e-015	1.07304e-014	1.46644e-014	2.242e-014	2.49075e-014	-7.03555e-016	-3.52823e-016	-3.30037e-015	-5.41334e-015	-3.19954e-015	-2.31655e-015	-4.28094e-015	5.89206e-015	-4.20157e-015	-8.78615e-015	-5.04909e-015	1.00515e-014
1.86995e-014	4.06238e-015	-4.07978e-015	-4.26395e-015	-1.73709e-015	-8.82167e-015	-2.73181e-015	5.52621e-015	4.75882e-015	1.10564e-014	1.52179e-014	2.28406e-014	2.47764e-014	-7.71264e-016	-4.20834e-016	-3.26308e-015	-5.70335e-015	-3.48275e-015	-2.42601e-015	-4.69344e-015	6.14057e-015	-4.46614e-015	-9.04968e-015	-5.09263e-015	1.02079e-014
1.89143e-014	4.533e-015	-3.72687e-015	-4.29573e-015	-1.75408e-015	-8.82748e-015	-2.75769e-015	5.86817e-015	5.01689e-015	1.13879e-014	1.57338e-014	2.32185e-014	2.45848e-014	-8.92988e-016	-5.18921e-016	-3.26245e-015	-6.02227e-015	-3.7976e-015	-2.56233e-015	-5.10536e-015	6.38845e-015	-4.6765e-015	-9.3002e-015	-5.10746e-015	1.03738e-014
1.91059e-014	5.00938e-015	-3.38879e-015	-4.32452e-015	-1.83807e-015	-8.84236e-015	-2.81091e-015	6.21597e-015	5.23076e-015	1.17245e-014	1.62113e-014	2.35545e-014	2.43366e-014	-1.06856e-015	-6.47135e-016	-3.29909e-015	-6.36903e-015	-4.14403e-015	-2.72552e-015	-5.51452e-015	6.63458e-015	-4.82995e-015	-9.53363e-015	-5.09079e-015	1.05519e-014
1.92771e-014	5.49022e-015	-3.06895e-015	-4.34953e-015	-1.98913e-015	-8.86718e-015	-2.88913e-015	6.56846e-015	5.40111e-015	1.20652e-014	1.6649e-014	2.38491e-014	2.40381e-014	-1.29707e-015	-8.05729e-016	-3.37387e-015	-6.74372e-015	-4.52224e-015	-2.91509e-015	-5.91931e-015	6.87649e-015	-4.92621e-015	-9.74706e-015	-5.04227e-015	1.07423e-014
1.94327e-014	5.97629e-015	-2.77037e-015	-4.3704e-015	-2.20711e-015	-8.9027e-015	-2.99033e-015	6.92584e-015	5.53016e-015	1.24103e-014	1.70467e-014	2.41049e-014	2.36954e-014	-1.57765e-015	-9.94791e-016	-3.48838e-015	-7.14684e-015	-4.93276e-015	-3.13086e-015	-6.31925e-015	7.11336e-015	-4.96565e-015	-9.93916e-015	-4.96161e-015	1.0946e-014
1.95764e-014	6.46824e-015	-2.49648e-015	-4.38654e-015	-2.49114e-015	-8.94911e-015	-3.11156e-015	7.2868e-015	5.61852e-015	1.27588e-014	1.74044e-014	2.43238e-014	2.33149e-014	-1.90919e-015	-1.21407e-015	-3.64213e-015	-7.57704e-015	-5.37488e-015	-3.37169e-015	-6.71275e-015	7.34343e-015	-4.94885e-015	-1.01072e-014	-4.8492e-015	1.11636e-014
1.97135e-014	6.96611e-015	-2.25102e-015	-4.39772e-015	-2.839e-015	-9.00688e-015	-3.25002e-015	7.6498e-015	5.6676e-015	1.31098e-014	1.77223e-014	2.45083e-014	2.29034e-014	-2.28847e-015	-1.4629e-015	-3.83449e-015	-8.03354e-015	-5.84714e-015	-3.6367e-015	-7.09687e-015	7.56553e-015	-4.87559e-015	-1.02482e-014	-4.70424e-015	1.13961e-014
1.98471e-014	7.46933e-015	-2.0368e-015	-4.40401e-015	-3.24852e-015	-9.07592e-015	-3.40294e-015	8.01255e-015	5.67847e-015	1.34621e-014	1.79995e-014	2.46595e-014	2.24664e-014	-2.71164e-015	-1.7409e-015	-4.06492e-015	-8.51563e-015	-6.34845e-015	-3.92506e-015	-7.46994e-015	7.77692e-015	-4.74791e-015	-1.036e-014	-4.52771e-015	1.16435e-014
1.99813e-014	7.97784e-015	-1.85608e-015	-4.40514e-015	-3.71678e-015	-9.15549e-015	-3.56717e-015	8.3742e-015	5.65431e-015	1.38152e-014	1.82372e-014	2.478e-014	2.20114e-014	-3.17537e-015	-2.04638e-015	-4.33226e-015	-9.02173e-015	-6.87728e-015	-4.23476e-015	-7.83064e-015	7.9763e-015	-4.5676e-015	-1.04416e-014	-4.32038e-015	1.19064e-014
2.01199e-014	8.49227e-015	-1.71069e-015	-4.40168e-015	-4.23923e-015	-9.24461e-015	-3.74007e-015	8.73334e-015	5.59853e-015	1.41692e-014	1.84363e-014	2.48736e-014	2.15461e-014	-3.6758e-015	-2.37792e-015	-4.63423e-015	-9.54938e-015	-7.43046e-015	-4.56381e-015	-8.17674e-015	8.16299e-015	-4.3361e-015	-1.04905e-014	-4.08268e-015	1.21856e-014
2.02656e-014	9.01189e-015	-1.60274e-015	-4.39294e-015	-4.8112e-015	-9.34201e-015	-3.9188e-015	9.08702e-015	5.51307e-015	1.45222e-014	1.8597e-014	2.49409e-014	2.10765e-014	-4.20858e-015	-2.7344e-015	-4.96988e-015	-1.00959e-014	-8.0052e-015	-4.911e-015	-8.50722e-015	8.33437e-015	-4.0575e-015	-1.05064e-014	-3.81688e-015	1.24801e-014
2.04215e-014	9.53601e-015	-1.5332e-015	-4.37875e-015	-5.42752e-015	-9.44701e-015	-4.10069e-015	9.43357e-015	5.40051e-015	1.48724e-014	1.87201e-014	2.49835e-014	2.06091e-014	-4.76815e-015	-3.11402e-015	-5.33693e-015	-1.06594e-014	-8.59863e-015	-5.27418e-015	-8.82033e-015	8.48998e-015	-3.73458e-015	-1.04883e-014	-3.52555e-015	1.27895e-014
2.05895e-014	1.00635e-014	-1.50297e-015	-4.35989e-015	-6.08288e-015	-9.55766e-015	-4.28277e-015	9.77061e-015	5.26259e-015	1.52181e-014	1.88063e-014	2.50029e-014	2.01494e-014	-5.34859e-015	-3.51428e-015	-5.73272e-015	-1.12365e-014	-9.20722e-015	-5.65055e-015	-9.11399e-015	8.62798e-015	-3.37176e-015	-1.04359e-014	-3.21098e-015	1.31129e-014
2.07708e-014	1.05933e-014	-1.51261e-015	-4.33635e-015	-6.77132e-015	-9.67205e-015	-4.46267e-015	1.00957e-014	5.10184e-015	1.55571e-014	1.88564e-014	2.50005e-014	1.97018e-014	-5.9442e-015	-3.933e-015	-6.15365e-015	-1.18237e-014	-9.82697e-015	-6.03753e-015	-9.38632e-015	8.7461e-015	-2.97384e-015	-1.03499e-014	-2.87731e-015	1.34471e-014
2.0967e-014	1.11246e-014	-1.56172e-015	-4.30751e-015	-7.48559e-015	-9.78793e-015	-4.63762e-015	1.04068e-014	4.92197e-015	1.58886e-014	1.88719e-014	2.4978e-014	1.92725e-014	-6.5487e-015	-4.36775e-015	-6.5966e-015	-1.24175e-014	-1.04533e-014	-6.43251e-015	-9.63603e-015	8.84355e-015	-2.54587e-015	-1.02313e-014	-2.52709e-015	1.37914e-014
2.11795e-014	1.16562e-014	-1.65021e-015	-4.27428e-015	-8.21784e-015	-9.90345e-015	-4.80539e-015	1.07021e-014	4.72585e-015	1.62109e-014	1.88537e-014	2.49368e-014	1.88663e-014	-7.15575e-015	-4.81483e-015	-7.05729e-015	-1.30137e-014	-1.10814e-014	-6.8328e-015	-9.86163e-015	8.91907e-015	-2.09292e-015	-1.00802e-014	-2.16347e-015	1.41439e-014
2.14075e-014	1.21859e-014	-1.77715e-015	-4.23675e-015	-8.96146e-015	-1.0016e-014	-4.96404e-015	1.09786e-014	4.51524e-015	1.65211e-014	1.88024e-014	2.48765e-014	1.84863e-014	-7.75904e-015	-5.27128e-015	-7.53101e-015	-1.3608e-014	-1.17068e-014	-7.23497e-015	-1.00612e-014	8.97109e-015	-1.61924e-015	-9.89653e-015	-1.78963e-015	1.45027e-014
2.16487e-014	1.27104e-014	-1.94044e-015	-4.19502e-015	-9.70916e-015	-1.01231e-014	-5.11189e-015	1.12313e-014	4.29149e-015	1.68157e-014	1.87178e-014	2.47963e-014	1.81336e-014	-8.35188e-015	-5.73403e-015	-8.0136e-015	-1.41957e-014	-1.23245e-014	-7.63639e-015	-1.02337e-014	8.99801e-015	-1.13154e-015	-9.68266e-015	-1.41036e-015	1.48647e-014
2.1903e-014	1.32288e-014	-2.13866e-015	-4.15051e-015	-1.04535e-014	-1.02225e-014	-5.24763e-015	1.1459e-014	4.05714e-015	1.7094e-014	1.86012e-014	2.46972e-014	1.78109e-014	-8.92797e-015	-6.19929e-015	-8.50112e-015	-1.47729e-014	-1.29297e-014	-8.0335e-015	-1.03787e-014	8.99942e-015	-6.34989e-016	-9.4404e-015	-1.02859e-015	1.52276e-014
2.21686e-014	1.37386e-014	-2.36971e-015	-4.10329e-015	-1.11865e-014	-1.03121e-014	-5.37038e-015	1.16582e-014	3.81323e-015	1.73535e-014	1.84521e-014	2.45783e-014	1.752e-014	-9.48162e-015	-6.66415e-015	-8.98994e-015	-1.53363e-014	-1.35177e-014	-8.4237e-015	-1.04954e-014	8.97377e-015	-1.34921e-016	-9.17181e-015	-6.4822e-016	1.55889e-014
2.24423e-014	1.42366e-014	-2.63088e-015	-4.05281e-015	-1.19001e-014	-1.03886e-014	-5.47933e-015	1.18256e-014	3.56054e-015	1.7591e-014	1.8272e-014	2.44395e-014	1.72611e-014	-1.00068e-014	-7.12457e-015	-9.47468e-015	-1.58808e-014	-1.40822e-014	-8.80325e-015	-1.05826e-014	8.92003e-015	3.62514e-016	-8.87924e-015	-2.73775e-016	1.59443e-014
2.27209e-014	1.47205e-014	-2.91986e-015	-3.99998e-015	-1.25871e-014	-1.04496e-014	-5.57392e-015	1.19596e-014	3.30168e-015	1.78049e-014	1.80621e-014	2.42798e-014	1.70347e-014	-1.04982e-014	-7.57705e-015	-9.95096e-015	-1.64014e-014	-1.46185e-014	-9.16948e-015	-1.06402e-014	8.83711e-015	8.52606e-016	-8.56514e-015	9.17634e-017	1.62905e-014
2.30001e-014	1.51863e-014	-3.23239e-015	-3.94458e-015	-1.32397e-014	-1.0492e-014	-5.65343e-015	1.20572e-014	3.0379e-015	1.79914e-014	1.78224e-014	2.4097e-014	1.6839e-014	-1.095e-014	-8.01756e-015	-1.04138e-014	-1.68935e-014	-1.51205e-014	-9.51856e-015	-1.06685e-014	8.72332e-015	1.32846e-015	-8.23353e-015	4.43284e-016	1.66216e-014
2.32764e-014	1.56316e-014	-3.56444e-015	-3.88699e-015	-1.38507e-014	-1.05129e-014	-5.71737e-015	1.21161e-014	2.77008e-015	1.81482e-014	1.75536e-014	2.38896e-014	1.66726e-014	-1.13572e-014	-8.443e-015	-1.08596e-014	-1.73536e-014	-1.55836e-014	-9.84757e-015	-1.06674e-014	8.57851e-015	1.7848e-015	-7.88726e-015	7.77385e-016	1.69338e-014
2.35456e-014	1.6054e-014	-3.91338e-015	-3.82693e-015	-1.44125e-014	-1.05104e-014	-5.76628e-015	1.21338e-014	2.49829e-015	1.82731e-014	1.7255e-014	2.36557e-014	1.65329e-014	-1.17163e-014	-8.85033e-015	-1.12832e-014	-1.77769e-014	-1.60025e-014	-1.01533e-014	-1.06359e-014	8.40257e-015	2.21846e-015	-7.52752e-015	1.09274e-015	1.7224e-014
2.38031e-014	1.64503e-014	-4.2756e-015	-3.76404e-015	-1.49194e-014	-1.04826e-014	-5.8012e-015	1.21082e-014	2.22194e-015	1.83642e-014	1.69267e-014	2.33936e-014	1.64168e-014	-1.20236e-014	-9.23546e-015	-1.16812e-014	-1.81608e-014	-1.63739e-014	-1.04331e-014	-1.05748e-014	8.19429e-015	2.62463e-015	-7.15787e-015	1.38607e-015	1.74882e-014
2.40439e-014	1.68176e-014	-4.64696e-015	-3.69895e-015	-1.53654e-014	-1.04274e-014	-5.82374e-015	1.20372e-014	1.94045e-015	1.84187e-014	1.65689e-014	2.31007e-014	1.63193e-014	-1.22757e-014	-9.59509e-015	-1.20484e-014	-1.85011e-014	-1.66926e-014	-1.06839e-014	-1.04836e-014	7.95359e-015	3.00064e-015	-6.77974e-015	1.65594e-015	1.77226e-014
2.42619e-014	1.71526e-014	-5.02291e-015	-3.63182e-015	-1.57451e-014	-1.03433e-014	-5.8338e-015	1.19193e-014	1.65411e-015	1.84349e-014	1.61827e-014	2.27753e-014	1.62369e-014	-1.24705e-014	-9.92539e-015	-1.23807e-014	-1.87932e-014	-1.69543e-014	-1.09029e-014	-1.03628e-014	7.68096e-015	3.34235e-015	-6.39662e-015	1.89933e-015	1.79223e-014
2.44528e-014	1.74531e-014	-5.39919e-015	-3.56264e-015	-1.60537e-014	-1.02292e-014	-5.83237e-015	1.17535e-014	1.36261e-015	1.84111e-014	1.57682e-014	2.24153e-014	1.61643e-014	-1.26063e-014	-1.0224e-014	-1.26744e-014	-1.90334e-014	-1.71552e-014	-1.10881e-014	-1.02126e-014	7.3763e-015	3.64667e-015	-6.01087e-015	2.11463e-015	1.80843e-014
2.46104e-014	1.77153e-014	-5.77196e-015	-3.49137e-015	-1.62877e-014	-1.00843e-014	-5.82085e-015	1.15391e-014	1.06476e-015	1.83445e-014	1.53247e-014	2.20179e-014	1.60956e-014	-1.26821e-014	-1.04874e-014	-1.29269e-014	-1.92194e-014	-1.72927e-014	-1.12373e-014	-1.00344e-014	7.03888e-015	3.91041e-015	-5.62619e-015	2.30005e-015	1.82039e-014
2.47293e-014	1.79369e-014	-6.13772e-015	-3.41757e-015	-1.6443e-014	-9.90807e-015	-5.80121e-015	1.12758e-014	7.5984e-016	1.82339e-014	1.48534e-014	2.15814e-014	1.60263e-014	-1.26968e-014	-1.07133e-014	-1.31351e-014	-1.93481e-014	-1.73637e-014	-1.13483e-014	-9.82904e-015	6.6695e-015	4.13179e-015	-5.24491e-015	2.455e-015	1.82781e-014
2.48051e-014	1.81171e-014	-6.49265e-015	-3.34131e-015	-1.65172e-014	-9.70076e-015	-5.77546e-015	1.0964e-014	4.47754e-016	1.80791e-014	1.43545e-014	2.11044e-014	1.59512e-014	-1.26507e-014	-1.08993e-014	-1.32961e-014	-1.94166e-014	-1.73656e-014	-1.14193e-014	-9.59684e-015	6.27031e-015	4.31063e-015	-4.86843e-015	2.57977e-015	1.83045e-014
2.48337e-014	1.82547e-014	-6.83375e-015	-3.26269e-015	-1.65085e-014	-9.46253e-015	-5.74491e-015	1.06046e-014	1.27854e-016	1.78802e-014	1.38281e-014	2.05851e-014	1.58645e-014	-1.25449e-014	-1.10433e-014	-1.34083e-014	-1.94242e-014	-1.72973e-014	-1.14485e-014	-9.33937e-015	5.84249e-015	4.44633e-015	-4.49948e-015	2.6746e-015	1.8281e-014
2.48106e-014	1.83478e-014	-7.15759e-015	-3.18063e-015	-1.64159e-014	-9.19463e-015	-5.71129e-015	1.01984e-014	-2.00167e-016	1.76356e-014	1.3275e-014	2.00222e-014	1.57604e-014	-1.23805e-014	-1.11439e-014	-1.34695e-014	-1.93688e-014	-1.71577e-014	-1.14342e-014	-9.05795e-015	5.38716e-015	4.53862e-015	-4.14042e-015	2.73936e-015	1.82043e-014
2.47319e-014	1.8395e-014	-7.46098e-015	-3.09565e-015	-1.62393e-014	-8.89815e-015	-5.67657e-015	9.74661e-015	-5.36392e-016	1.73462e-014	1.26962e-014	1.94152e-014	1.56327e-014	-1.21602e-014	-1.12001e-014	-1.34785e-014	-1.92493e-014	-1.69464e-014	-1.13758e-014	-8.75344e-015	4.90634e-015	4.58851e-015	-3.79196e-015	2.7752e-015	1.8073e-014
2.45949e-014	1.83966e-014	-7.74126e-015	-3.0076e-015	-1.598e-014	-8.57443e-015	-5.64247e-015	9.2513e-015	-8.82032e-016	1.70123e-014	1.20919e-014	1.87645e-014	1.54761e-014	-1.18867e-014	-1.12111e-014	-1.34349e-014	-1.90657e-014	-1.66635e-014	-1.12726e-014	-8.42733e-015	4.40298e-015	4.59837e-015	-3.45476e-015	2.7845e-015	1.78864e-014
2.43963e-014	1.8353e-014	-7.99571e-015	-2.91651e-015	-1.56392e-014	-8.22555e-015	-5.61129e-015	8.71396e-015	-1.23731e-015	1.66339e-014	1.14633e-014	1.80697e-014	1.52848e-014	-1.15622e-014	-1.1176e-014	-1.33381e-014	-1.88172e-014	-1.63089e-014	-1.11248e-014	-8.08128e-015	3.87952e-015	4.56988e-015	-3.12955e-015	2.7693e-015	1.76439e-014
2.41345e-014	1.82643e-014	-8.22261e-015	-2.82204e-015	-1.52181e-014	-7.85337e-015	-5.58391e-015	8.138e-015	-1.60191e-015	1.62129e-014	1.08114e-014	1.73316e-014	1.50544e-014	-1.11914e-014	-1.10942e-014	-1.31885e-014	-1.8504e-014	-1.58843e-014	-1.09317e-014	-7.71607e-015	3.33881e-015	4.50479e-015	-2.81731e-015	2.73255e-015	1.73449e-014
2.38081e-014	1.81318e-014	-8.4194e-015	-2.72433e-015	-1.4721e-014	-7.46126e-015	-5.56323e-015	7.52609e-015	-1.97706e-015	1.57507e-014	1.01372e-014	1.65508e-014	1.47798e-014	-1.07785e-014	-1.0966e-014	-1.29864e-014	-1.81274e-014	-1.5392e-014	-1.06951e-014	-7.33261e-015	2.78468e-015	4.40771e-015	-2.51769e-015	2.678e-015	1.6991e-014
2.34172e-014	1.79566e-014	-8.58449e-015	-2.62296e-015	-1.41515e-014	-7.05224e-015	-5.54928e-015	6.88204e-015	-2.36245e-015	1.52491e-014	9.44245e-015	1.57291e-014	1.44573e-014	-1.0328e-014	-1.07924e-014	-1.27329e-014	-1.76883e-014	-1.48343e-014	-1.04157e-014	-6.93229e-015	2.22035e-015	4.28292e-015	-2.23049e-015	2.60852e-015	1.65833e-014
2.29618e-014	1.77406e-014	-8.71686e-015	-2.51826e-015	-1.35137e-014	-6.62979e-015	-5.54314e-015	6.21063e-015	-2.75741e-015	1.4711e-014	8.72931e-015	1.48687e-014	1.40834e-014	-9.84451e-015	-1.0574e-014	-1.2429e-014	-1.71876e-014	-1.42134e-014	-1.00933e-014	-6.51643e-015	1.64931e-015	4.13435e-015	-1.95495e-015	2.52798e-015	1.61227e-014
2.24428e-014	1.74868e-014	-8.81575e-015	-2.40988e-015	-1.28134e-014	-6.1981e-015	-5.5464e-015	5.5169e-015	-3.16166e-015	1.41402e-014	7.99924e-015	1.39724e-014	1.3655e-014	-9.33324e-015	-1.03126e-014	-1.20775e-014	-1.66291e-014	-1.35334e-014	-9.7302e-015	-6.08706e-015	1.07636e-015	3.96635e-015	-1.69023e-015	2.44095e-015	1.56132e-014
2.18631e-014	1.71989e-014	-8.88104e-015	-2.29814e-015	-1.20556e-014	-5.76073e-015	-5.55893e-015	4.80625e-015	-3.57389e-015	1.35403e-014	7.25541e-015	1.30444e-014	1.31716e-014	-8.79931e-015	-1.00102e-014	-1.16805e-014	-1.60154e-014	-1.27988e-014	-9.32861e-015	-5.64526e-015	5.05712e-016	3.78334e-015	-1.43564e-015	2.35143e-015	1.50584e-014
2.12256e-014	1.68803e-014	-8.91205e-015	-2.1833e-015	-1.12468e-014	-5.3221e-015	-5.58165e-015	4.0831e-015	-3.99338e-015	1.29147e-014	6.49977e-015	1.2088e-014	1.2632e-014	-8.24845e-015	-9.66845e-015	-1.12409e-014	-1.53495e-014	-1.20141e-014	-8.89076e-015	-5.19109e-015	-5.7854e-017	3.59191e-015	-1.1885e-015	2.26449e-015	1.44626e-014
2.05333e-014	1.65346e-014	-8.90978e-015	-2.0652e-015	-1.03939e-014	-4.88628e-015	-5.61411e-015	3.35273e-015	-4.4179e-015	1.22671e-014	5.73545e-015	1.11077e-014	1.20367e-014	-7.68591e-015	-9.29023e-015	-1.07626e-014	-1.46348e-014	-1.11837e-014	-8.41893e-015	-4.72561e-015	-6.0932e-016	3.39755e-015	-9.47449e-016	2.18436e-015	1.38301e-014
1.97903e-014	1.61663e-014	-8.8751e-015	-1.94402e-015	-9.50378e-015	-4.45697e-015	-5.6569e-015	2.62098e-015	-4.84616e-015	1.16019e-014	4.96454e-015	1.01084e-014	1.13859e-014	-7.11684e-015	-8.87808e-015	-1.02489e-014	-1.38747e-014	-1.03137e-014	-7.91555e-015	-4.24963e-015	-1.1449e-015	3.20652e-015	-7.09984e-016	2.1163e-015	1.31661e-014
1.90021e-014	1.5781e-014	-8.80807e-015	-1.82005e-015	-8.5852e-015	-4.0385e-015	-5.71056e-015	1.89296e-015	-5.27784e-015	1.09244e-014	4.18928e-015	9.09511e-015	1.06798e-014	-6.54653e-015	-8.43525e-015	-9.70356e-015	-1.30733e-014	-9.41033e-015	-7.3845e-015	-3.76379e-015	-1.66017e-015	3.02543e-015	-4.72284e-016	2.06627e-015	1.24769e-014
1.8174e-014	1.53827e-014	-8.71018e-015	-1.69376e-015	-7.64534e-015	-3.63458e-015	-5.7741e-015	1.17422e-015	-5.71085e-015	1.02385e-014	3.41305e-015	8.07322e-015	9.92091e-015	-5.97957e-015	-7.96436e-015	-9.13019e-015	-1.22349e-014	-8.47802e-015	-6.82837e-015	-3.26921e-015	-2.1509e-015	2.85924e-015	-2.32757e-016	2.03833e-015	1.17674e-014
1.73124e-014	1.49765e-014	-8.58252e-015	-1.56653e-015	-6.69199e-015	-3.24966e-015	-5.84686e-015	4.69955e-016	-6.1433e-015	9.54867e-015	2.63904e-015	7.04791e-015	9.11206e-015	-5.42063e-015	-7.46908e-015	-8.53219e-015	-1.13636e-014	-7.52281e-015	-6.25023e-015	-2.76612e-015	-2.61168e-015	2.71424e-015	1.20546e-017	2.03783e-015	1.10442e-014
1.64236e-014	1.45679e-014	-8.42667e-015	-1.43856e-015	-5.73359e-015	-2.88781e-015	-5.92747e-015	-2.13545e-016	-6.5734e-015	8.86084e-015	1.87002e-015	6.02562e-015	8.25666e-015	-4.87421e-015	-6.95326e-015	-7.91425e-015	-1.04648e-014	-6.5524e-015	-5.65463e-015	-2.25527e-015	-3.03757e-015	2.59665e-015	2.65483e-016	2.06976e-015	1.03145e-014
1.55142e-014	1.41622e-014	-8.24382e-015	-1.3101e-015	-4.77838e-015	-2.55313e-015	-6.01596e-015	-8.71478e-016	-6.99871e-015	8.17976e-015	1.10862e-015	5.01211e-015	7.3578e-015	-4.34489e-015	-6.42034e-015	-7.28095e-015	-9.54289e-015	-5.57279e-015	-5.04488e-015	-1.73762e-015	-3.42513e-015	2.51182e-015	5.29929e-016	2.13783e-015	9.58517e-015
1.45905e-014	1.37641e-014	-8.03697e-015	-1.18167e-015	-3.83408e-015	-2.2484e-015	-6.11077e-015	-1.499e-015	-7.41746e-015	7.50911e-015	3.57705e-016	4.01245e-015	6.41993e-015	-3.83643e-015	-5.87421e-015	-6.63657e-015	-8.60323e-015	-4.59078e-015	-4.42511e-015	-1.21496e-015	-3.77095e-015	2.46347e-015	8.07542e-016	2.24482e-015	8.86293e-015
1.36597e-014	1.33791e-014	-7.80724e-015	-1.05474e-015	-2.90858e-015	-1.97625e-015	-6.2103e-015	-2.09186e-015	-7.82718e-015	6.85371e-015	-3.79901e-016	3.03288e-015	5.44798e-015	-3.35136e-015	-5.31816e-015	-5.9855e-015	-7.6508e-015	-3.61312e-015	-3.80061e-015	-6.8774e-016	-4.07102e-015	2.4563e-015	1.10127e-015	2.39388e-015	8.15554e-015
1.27285e-014	1.30114e-014	-7.55684e-015	-9.29341e-016	-2.00871e-015	-1.73839e-015	-6.31087e-015	-2.64557e-015	-8.22444e-015	6.21832e-015	-1.10006e-015	2.07944e-015	4.4478e-015	-2.89304e-015	-4.75641e-015	-5.33219e-015	-6.69031e-015	-2.64526e-015	-3.17509e-015	-1.56546e-016	-4.32203e-015	2.49401e-015	1.41374e-015	2.58733e-015	7.46887e-015
1.18044e-014	1.26658e-014	-7.28803e-015	-8.06199e-016	-1.14198e-015	-1.53722e-015	-6.41189e-015	-3.15695e-015	-8.60823e-015	5.60749e-015	-1.80135e-015	1.15662e-015	3.42373e-015	-2.46351e-015	-4.1929e-015	-4.6805e-015	-5.72724e-015	-1.69344e-015	-2.55252e-015	3.78048e-016	-4.52188e-015	2.58019e-015	1.74697e-015	2.82751e-015	6.80935e-015
1.08938e-014	1.23467e-014	-7.00258e-015	-6.86732e-016	-3.14898e-016	-1.37426e-015	-6.5111e-015	-3.62254e-015	-8.97623e-015	5.02456e-015	-2.48062e-015	2.69754e-016	2.38184e-015	-2.06391e-015	-3.63072e-015	-4.03488e-015	-4.76526e-015	-7.63953e-016	-1.93672e-015	9.15228e-016	-4.66747e-015	2.71721e-015	2.10338e-015	3.11665e-015	6.18372e-015
1.00027e-014	1.20574e-014	-6.70203e-015	-5.71466e-016	4.66201e-016	-1.2513e-015	-6.60612e-015	-4.03972e-015	-9.32634e-015	4.47371e-015	-3.13594e-015	-5.76122e-016	1.32855e-015	-1.69574e-015	-3.07295e-015	-3.39851e-015	-3.80962e-015	1.37884e-016	-1.33203e-015	1.4548e-015	-4.75653e-015	2.9076e-015	2.48539e-015	3.45563e-015	5.59913e-015
9.13748e-015	1.18019e-014	-6.38858e-015	-4.61219e-016	1.19655e-015	-1.16846e-015	-6.69434e-015	-4.40579e-015	-9.65642e-015	3.95837e-015	-3.76486e-015	-1.37716e-015	2.69979e-016	-1.3594e-015	-2.52379e-015	-2.77492e-015	-2.86522e-015	1.00665e-015	-7.42161e-016	1.99481e-015	-4.7885e-015	3.15176e-015	2.89319e-015	3.84319e-015	5.0606e-015
8.30344e-015	1.15829e-014	-6.06386e-015	-3.56388e-016	1.87113e-015	-1.12584e-015	-6.77463e-015	-4.71947e-015	-9.96484e-015	3.48085e-015	-4.36605e-015	-2.13011e-015	-7.87782e-016	-1.05546e-015	-1.98644e-015	-2.16781e-015	-1.93647e-015	1.83699e-015	-1.71341e-016	2.53503e-015	-4.76275e-015	3.45045e-015	3.3284e-015	4.27898e-015	4.5736e-015
7.50636e-015	1.14028e-014	-5.72979e-015	-2.57824e-016	2.48569e-015	-1.12317e-015	-6.84449e-015	-4.97867e-015	-1.02491e-014	3.04389e-015	-4.93699e-015	-2.83071e-015	-1.83778e-015	-7.83853e-016	-1.4641e-015	-1.57991e-015	-1.02741e-015	2.62502e-015	3.77119e-016	3.0745e-015	-4.67892e-015	3.80323e-015	3.79186e-015	4.76205e-015	4.14289e-015
6.75036e-015	1.12621e-014	-5.38793e-015	-1.65931e-016	3.03652e-015	-1.15914e-015	-6.90119e-015	-5.1831e-015	-1.05076e-014	2.64921e-015	-5.477e-015	-3.477e-015	-2.87432e-015	-5.43533e-016	-9.59649e-016	-1.01434e-015	-1.41885e-016	3.36633e-015	8.99595e-016	3.61216e-015	-4.53858e-015	4.20818e-015	4.2824e-015	5.28864e-015	3.77089e-015
6.03878e-015	1.11611e-014	-5.04023e-015	-8.07922e-017	3.5202e-015	-1.23247e-015	-6.94287e-015	-5.33466e-015	-1.07402e-014	2.29666e-015	-5.98591e-015	-4.06823e-015	-3.89291e-015	-3.33555e-016	-4.75813e-016	-4.73153e-016	7.16783e-016	4.05721e-015	1.39323e-015	4.14561e-015	-4.34366e-015	4.66229e-015	4.79882e-015	5.85517e-015	3.45965e-015
5.37432e-015	1.10999e-014	-4.6881e-015	-2.54437e-018	3.93519e-015	-1.34023e-015	-6.96676e-015	-5.43371e-015	-1.09448e-014	1.98751e-015	-6.46224e-015	-4.60271e-015	-4.88714e-015	-1.50894e-016	-1.42601e-017	4.28123e-017	1.54662e-015	4.69586e-015	1.85536e-015	4.67429e-015	-4.09494e-015	5.1631e-015	5.34077e-015	6.45846e-015	3.21266e-015
4.75947e-015	1.10784e-014	-4.33254e-015	6.80034e-017	4.27928e-015	-1.47919e-015	-6.97108e-015	-5.48086e-015	-1.11201e-014	1.72214e-015	-6.90457e-015	-5.07917e-015	-5.85105e-015	6.59564e-018	4.22826e-016	5.30776e-016	2.34436e-015	5.27875e-015	2.28272e-015	5.19729e-015	-3.79405e-015	5.70697e-015	5.90658e-015	7.09394e-015	3.03135e-015
4.19587e-015	1.10955e-014	-3.97526e-015	1.30381e-016	4.55187e-015	-1.64683e-015	-6.95434e-015	-5.47728e-015	-1.12649e-014	1.50015e-015	-7.31224e-015	-5.49775e-015	-6.78017e-015	1.40821e-016	8.33768e-016	9.89336e-016	3.10746e-015	5.8038e-015	2.67325e-015	5.71336e-015	-3.44442e-015	6.29006e-015	6.49459e-015	7.75662e-015	2.91696e-015
3.6837e-015	1.11492e-014	-3.61731e-015	1.84255e-016	4.75414e-015	-1.83983e-015	-6.91481e-015	-5.42494e-015	-1.13788e-014	1.32088e-015	-7.68585e-015	-5.85948e-015	-7.67027e-015	2.53989e-016	1.2171e-015	1.41854e-015	3.83311e-015	6.2703e-015	3.02559e-015	6.22034e-015	-3.04922e-015	6.90679e-015	7.10128e-015	8.44014e-015	2.86904e-015
3.22237e-015	1.12365e-014	-3.26022e-015	2.29035e-016	4.88651e-015	-2.05433e-015	-6.85054e-015	-5.32746e-015	-1.14615e-014	1.18217e-015	-8.026e-015	-6.16672e-015	-8.51806e-015	3.4932e-016	1.57182e-015	1.81836e-015	4.51953e-015	6.67767e-015	3.33784e-015	6.71679e-015	-2.61267e-015	7.55129e-015	7.72362e-015	9.13815e-015	2.88664e-015
2.81049e-015	1.13542e-014	-2.90457e-015	2.65148e-016	4.95206e-015	-2.28596e-015	-6.76057e-015	-5.18856e-015	-1.1513e-014	1.0811e-015	-8.33379e-015	-6.42202e-015	-9.32031e-015	4.30086e-016	1.89768e-015	2.18915e-015	5.16648e-015	7.02675e-015	3.61016e-015	7.20227e-015	-2.13942e-015	8.21779e-015	8.35925e-015	9.84365e-015	2.96739e-015
2.44591e-015	1.14979e-014	-2.55088e-015	2.93035e-016	4.95399e-015	-2.53006e-015	-6.64343e-015	-5.0119e-015	-1.15327e-014	1.01518e-015	-8.60915e-015	-6.6275e-015	-1.0074e-014	4.99554e-016	2.1944e-015	2.53093e-015	5.77255e-015	7.31813e-015	3.84178e-015	7.67336e-015	-1.6344e-015	8.8988e-015	9.00348e-015	1.05481e-014	3.10699e-015
2.12592e-015	1.16626e-014	-2.19983e-015	3.12643e-016	4.89574e-015	-2.78202e-015	-6.49848e-015	-4.80164e-015	-1.15206e-014	9.81798e-016	-8.85351e-015	-6.78677e-015	-1.07782e-014	5.61086e-016	2.4615e-015	2.84469e-015	6.33731e-015	7.55298e-015	4.033e-015	8.1287e-015	-1.10261e-015	9.58697e-015	9.65202e-015	1.1244e-014	3.30191e-015
1.848e-015	1.18439e-014	-1.85193e-015	3.23968e-016	4.78069e-015	-3.03692e-015	-6.32613e-015	-4.56117e-015	-1.14774e-014	9.7815e-016	-9.06793e-015	-6.90335e-015	-1.14311e-014	6.18174e-016	2.69846e-015	3.13171e-015	6.86112e-015	7.73299e-015	4.18342e-015	8.56779e-015	-5.48065e-016	1.0277e-014	1.03019e-014	1.19246e-014	3.54842e-015
1.60779e-015	1.20362e-014	-1.50808e-015	3.27135e-016	4.61337e-015	-3.28972e-015	-6.12543e-015	-4.29478e-015	-1.14037e-014	1.00008e-015	-9.25365e-015	-6.98206e-015	-1.20316e-014	6.74313e-016	2.90609e-015	3.39394e-015	7.34436e-015	7.86154e-015	4.29378e-015	8.98853e-015	2.28997e-017	1.096e-014	1.09482e-014	1.25816e-014	3.84044e-015
1.40074e-015	1.22341e-014	-1.16811e-015	3.23781e-016	4.39949e-015	-3.53551e-015	-5.89629e-015	-4.00731e-015	-1.13006e-014	1.04324e-015	-9.41282e-015	-7.02743e-015	-1.25799e-014	7.32262e-016	3.08543e-015	3.63283e-015	7.78718e-015	7.94101e-015	4.36515e-015	9.38942e-015	6.04817e-016	1.16282e-014	1.15862e-014	1.32069e-014	4.17249e-015
1.22225e-015	1.24312e-014	-8.33353e-016	3.14336e-016	4.14507e-015	-3.7691e-015	-5.63841e-015	-3.70335e-015	-1.1169e-014	1.10384e-015	-9.54698e-015	-7.04454e-015	-1.30756e-014	7.95059e-016	3.23709e-015	3.85077e-015	8.1903e-015	7.97462e-015	4.39996e-015	9.76979e-015	1.19216e-015	1.22747e-014	1.22118e-014	1.37935e-014	4.53861e-015
1.06662e-015	1.26217e-014	-5.04361e-016	2.98972e-016	3.85538e-015	-3.98578e-015	-5.35265e-015	-3.38761e-015	-1.101e-014	1.17666e-015	-9.65835e-015	-7.03924e-015	-1.35202e-014	8.6534e-016	3.36199e-015	4.04988e-015	8.55529e-015	7.96666e-015	4.3998e-015	1.0128e-014	1.77864e-015	1.28923e-014	1.28202e-014	1.43339e-014	4.93103e-015
9.27074e-016	1.27981e-014	-1.81416e-016	2.78267e-016	3.53734e-015	-4.18013e-015	-5.03996e-015	-3.06538e-015	-1.08254e-014	1.256e-015	-9.74898e-015	-7.01799e-015	-1.39155e-014	9.46356e-016	3.46162e-015	4.23351e-015	8.88473e-015	7.92204e-015	4.36757e-015	1.04634e-014	2.35877e-015	1.34739e-014	1.34068e-014	1.48198e-014	5.34152e-015
7.97001e-016	1.29538e-014	1.35318e-016	2.53153e-016	3.19804e-015	-4.34717e-015	-4.70118e-015	-2.74107e-015	-1.06168e-014	1.33693e-015	-9.8201e-015	-6.98596e-015	-1.4263e-014	1.03983e-015	3.53754e-015	4.40408e-015	9.18046e-015	7.84434e-015	4.3055e-015	1.07749e-014	2.92633e-015	1.4012e-014	1.39665e-014	1.52438e-014	5.76181e-015
6.69578e-016	1.30823e-014	4.45187e-016	2.24681e-016	2.84544e-015	-4.48253e-015	-4.33707e-015	-2.41978e-015	-1.03853e-014	1.41405e-015	-9.87375e-015	-6.94897e-015	-1.45658e-014	1.14829e-015	3.59116e-015	4.56375e-015	9.4444e-015	7.73876e-015	4.21677e-015	1.10612e-014	3.47542e-015	1.45003e-014	1.44941e-014	1.55988e-014	6.18283e-015
5.38326e-016	1.31768e-014	7.48227e-016	1.94471e-016	2.4859e-015	-4.58189e-015	-3.94927e-015	-2.10519e-015	-1.01324e-014	1.48254e-015	-9.91206e-015	-6.91218e-015	-1.48264e-014	1.2724e-015	3.62431e-015	4.71556e-015	9.67794e-015	7.61004e-015	4.10395e-015	1.13222e-014	4.00063e-015	1.49327e-014	1.49846e-014	1.58786e-014	6.59637e-015
3.97019e-016	1.32314e-014	1.04356e-015	1.62733e-016	2.12623e-015	-4.64193e-015	-3.53937e-015	-1.80176e-015	-9.86081e-015	1.53722e-015	-9.93784e-015	-6.8818e-015	-1.50487e-014	1.414e-015	3.63856e-015	4.86211e-015	9.88286e-015	7.46374e-015	3.97095e-015	1.1557e-014	4.4966e-015	1.53032e-014	1.54341e-014	1.60769e-014	6.99317e-015
2.40271e-016	1.32405e-014	1.33025e-015	1.3088e-016	1.77348e-015	-4.65898e-015	-3.1091e-015	-1.51332e-015	-9.57197e-015	1.57425e-015	-9.95226e-015	-6.86199e-015	-1.52355e-014	1.57372e-015	3.63527e-015	5.00604e-015	1.0061e-014	7.30497e-015	3.8215e-015	1.1765e-014	4.95867e-015	1.56069e-014	1.58384e-014	1.6189e-014	7.36526e-015
6.06802e-017	1.31978e-014	1.60831e-015	1.00066e-016	1.43409e-015	-4.62972e-015	-2.66023e-015	-1.24361e-015	-9.26815e-015	1.58879e-015	-9.95749e-015	-6.85829e-015	-1.53904e-014	1.75218e-015	3.61591e-015	5.15011e-015	1.0215e-014	7.13887e-015	3.65922e-015	1.19465e-014	5.38305e-015	1.58393e-014	1.61936e-014	1.62106e-014	7.70429e-015
-1.47433e-016	1.30979e-014	1.87694e-015	7.12448e-017	1.11503e-015	-4.55182e-015	-2.19484e-015	-9.9495e-016	-8.95014e-015	1.5761e-015	-9.95456e-015	-6.875e-015	-1.55165e-014	1.94876e-015	3.58263e-015	5.29693e-015	1.03477e-014	6.97078e-015	3.48769e-015	1.2101e-014	5.76576e-015	1.59969e-014	1.64966e-014	1.61385e-014	8.00189e-015
-3.89617e-016	1.29367e-014	2.13569e-015	4.51979e-017	8.23039e-016	-4.42366e-015	-1.7151e-015	-7.70053e-016	-8.61974e-015	1.53274e-015	-9.94399e-015	-6.91478e-015	-1.56176e-014	2.16335e-015	3.53734e-015	5.44789e-015	1.04613e-014	6.80598e-015	3.31117e-015	1.22282e-014	6.10384e-015	1.60762e-014	1.67444e-014	1.597e-014	8.24915e-015
-6.71193e-016	1.271e-014	2.38401e-015	2.36885e-017	5.64125e-016	-4.24407e-015	-1.2229e-015	-5.71315e-016	-8.28005e-015	1.45425e-015	-9.92806e-015	-6.98153e-015	-1.56982e-014	2.39544e-015	3.48177e-015	5.60613e-015	1.05579e-014	6.65027e-015	3.13381e-015	1.23295e-014	6.39374e-015	1.60757e-014	1.69358e-014	1.57031e-014	8.43744e-015
-9.95982e-016	1.2415e-014	2.62011e-015	6.77556e-018	3.43761e-016	-4.01212e-015	-7.20854e-016	-4.00625e-016	-7.93313e-015	1.3376e-015	-9.9083e-015	-7.07824e-015	-1.57625e-014	2.64376e-015	3.41761e-015	5.77358e-015	1.06397e-014	6.50831e-015	2.95911e-015	1.24057e-014	6.63307e-015	1.59942e-014	1.70691e-014	1.53381e-014	8.56072e-015
-1.36781e-015	1.20493e-014	2.8435e-015	-4.94337e-018	1.66507e-016	-3.72726e-015	-2.11572e-016	-2.60184e-016	-7.58084e-015	1.18033e-015	-9.88562e-015	-7.20725e-015	-1.58137e-014	2.90653e-015	3.34627e-015	5.95142e-015	1.07084e-014	6.3838e-015	2.79045e-015	1.24576e-014	6.81958e-015	1.5832e-014	1.71435e-014	1.4876e-014	8.61254e-015
-1.78916e-015	1.16112e-014	3.05376e-015	-1.06486e-017	3.63414e-017	-3.39044e-015	3.01421e-016	-1.50366e-016	-7.22582e-015	9.80323e-016	-9.8614e-015	-7.37056e-015	-1.58553e-014	3.18295e-015	3.26932e-015	6.14099e-015	1.07658e-014	6.28104e-015	2.63102e-015	1.24867e-014	6.95227e-015	1.559e-014	1.7159e-014	1.43192e-014	8.58862e-015
-2.26183e-015	1.11e-014	3.24983e-015	-9.59671e-018	-4.37004e-017	-3.00326e-015	8.15154e-016	-7.14428e-017	-6.86989e-015	7.36682e-016	-9.83624e-015	-7.56901e-015	-1.58912e-014	3.47078e-015	3.18768e-015	6.34282e-015	1.08134e-014	6.20217e-015	2.48457e-015	1.24943e-014	7.03105e-015	1.52699e-014	1.71159e-014	1.36709e-014	8.4848e-015
-2.7873e-015	1.0516e-014	3.43128e-015	-1.53695e-018	-7.08045e-017	-2.5674e-015	1.32717e-015	-2.38054e-017	-6.5157e-015	4.48418e-016	-9.81096e-015	-7.80338e-015	-1.59246e-014	3.76798e-015	3.10326e-015	6.55712e-015	1.08527e-014	6.15016e-015	2.35402e-015	1.24816e-014	7.05554e-015	1.48738e-014	1.70145e-014	1.29335e-014	8.29699e-015
-3.36585e-015	9.85927e-015	3.59703e-015	1.38959e-017	-4.21567e-017	-2.08526e-015	1.83428e-015	-6.89118e-018	-6.16585e-015	1.14818e-016	-9.78654e-015	-8.07382e-015	-1.59595e-014	4.07218e-015	3.01689e-015	6.78454e-015	1.08861e-014	6.12775e-015	2.2428e-015	1.24507e-014	7.02589e-015	1.44051e-014	1.68565e-014	1.21123e-014	8.02233e-015
-3.99789e-015	9.13157e-015	3.74704e-015	3.70217e-017	4.39441e-017	-1.55919e-015	2.3335e-015	-2.03531e-017	-5.82181e-015	-2.63441e-016	-9.76288e-015	-8.37933e-015	-1.59994e-014	4.38159e-015	2.92934e-015	7.0259e-015	1.09144e-014	6.13722e-015	2.15314e-015	1.24042e-014	6.94326e-015	1.38679e-014	1.66444e-014	1.12131e-014	7.65913e-015
-4.68191e-015	8.33455e-015	3.8802e-015	6.78314e-017	1.88717e-016	-9.92183e-016	2.82363e-015	-6.1836e-017	-5.48521e-015	-6.85621e-016	-9.7396e-015	-8.71823e-015	-1.60452e-014	4.69317e-015	2.84179e-015	7.28105e-015	1.0939e-014	6.18067e-015	2.0884e-015	1.23443e-014	6.80899e-015	1.32658e-014	1.63802e-014	1.02412e-014	7.20611e-015
-5.41544e-015	7.47218e-015	3.99603e-015	1.06669e-016	3.90394e-016	-3.89183e-016	3.29925e-015	-1.30525e-016	-5.15924e-015	-1.14974e-015	-9.7186e-015	-9.08888e-015	-1.61002e-014	5.00375e-015	2.75458e-015	7.5477e-015	1.09581e-014	6.25755e-015	2.04894e-015	1.22742e-014	6.62545e-015	1.2606e-014	1.6068e-014	9.20621e-015	6.66597e-015
-6.19605e-015	6.54867e-015	4.09415e-015	1.54079e-016	6.47952e-016	2.45941e-016	3.7576e-015	-2.256e-016	-4.8466e-015	-1.65435e-015	-9.7004e-015	-9.48922e-015	-1.61676e-014	5.31029e-015	2.66847e-015	7.82334e-015	1.09721e-014	6.3677e-015	2.03601e-015	1.21953e-014	6.39465e-015	1.18942e-014	1.57114e-014	8.11625e-015	6.03973e-015
-7.02028e-015	5.5687e-015	4.17397e-015	2.09946e-016	9.60463e-016	9.09613e-016	4.19745e-015	-3.44141e-016	-4.5477e-015	-2.19646e-015	-9.68374e-015	-9.91578e-015	-1.62481e-014	5.61068e-015	2.584e-015	8.10795e-015	1.09822e-014	6.51114e-015	2.05134e-015	1.21098e-014	6.11941e-015	1.11358e-014	1.53139e-014	6.98014e-015	5.33051e-015
-7.88303e-015	4.53785e-015	4.2351e-015	2.73317e-016	1.3259e-015	1.59606e-015	4.61691e-015	-4.83135e-016	-4.26317e-015	-2.77184e-015	-9.66746e-015	-1.03642e-014	-1.6343e-014	5.90192e-015	2.50177e-015	8.39997e-015	1.09881e-014	6.68714e-015	2.09584e-015	1.20208e-014	5.80387e-015	1.03385e-014	1.48801e-014	5.80784e-015	4.54355e-015
-8.77981e-015	3.46189e-015	4.27723e-015	3.44192e-016	1.74159e-015	2.30049e-015	5.01445e-015	-6.39492e-016	-3.99441e-015	-3.37699e-015	-9.65183e-015	-1.08307e-014	-1.64534e-014	6.18154e-015	2.42286e-015	8.69728e-015	1.09905e-014	6.8945e-015	2.17031e-015	1.19308e-014	5.45122e-015	9.50954e-015	1.44149e-014	4.60931e-015	3.68283e-015
-9.70529e-015	2.34726e-015	4.30102e-015	4.22111e-016	2.20399e-015	3.01775e-015	5.38754e-015	-8.10666e-016	-3.74304e-015	-4.00807e-015	-9.63653e-015	-1.13117e-014	-1.65797e-014	6.44728e-015	2.34772e-015	8.99797e-015	1.09896e-014	7.13151e-015	2.27469e-015	1.18424e-014	5.0654e-015	8.65576e-015	1.39231e-014	3.3949e-015	2.75282e-015
-1.06538e-014	1.20138e-015	4.30606e-015	5.06006e-016	2.70759e-015	3.74228e-015	5.73319e-015	-9.95028e-016	-3.51179e-015	-4.6603e-015	-9.62238e-015	-1.18033e-014	-1.67224e-014	6.69687e-015	2.27651e-015	9.29844e-015	1.09838e-014	7.39542e-015	2.40807e-015	1.1758e-014	4.65026e-015	7.78617e-015	1.34112e-014	2.1772e-015	1.76183e-015
-1.16189e-014	3.09293e-017	4.29285e-015	5.95789e-016	3.24842e-015	4.46809e-015	6.04954e-015	-1.18864e-015	-3.30123e-015	-5.32846e-015	-9.6083e-015	-1.23005e-014	-1.68812e-014	6.92862e-015	2.20973e-015	9.59689e-015	1.09723e-014	7.68371e-015	2.56932e-015	1.16797e-014	4.21023e-015	6.90741e-015	1.2883e-014	9.65767e-016	7.17221e-016
-1.25939e-014	-1.15661e-015	4.26195e-015	6.90336e-016	3.82171e-015	5.18972e-015	6.33593e-015	-1.38839e-015	-3.11185e-015	-6.00743e-015	-9.59351e-015	-1.27987e-014	-1.70552e-014	7.14004e-015	2.1471e-015	9.88948e-015	1.09545e-014	7.99324e-015	2.75741e-015	1.16091e-014	3.74954e-015	6.02647e-015	1.23429e-014	-2.30119e-016	-3.74056e-016
-1.3572e-014	-2.35404e-015	4.21371e-015	7.88854e-016	4.42217e-015	5.90148e-015	6.59097e-015	-1.59238e-015	-2.94556e-015	-6.69255e-015	-9.57849e-015	-1.32936e-014	-1.7244e-014	7.32944e-015	2.08933e-015	1.01742e-014	1.09302e-014	8.32055e-015	2.97106e-015	1.15483e-014	3.27147e-015	5.15097e-015	1.17961e-014	-1.39926e-015	-1.5036e-015
-1.4546e-014	-3.55356e-015	4.14882e-015	8.90467e-016	5.04353e-015	6.59763e-015	6.81314e-015	-1.79796e-015	-2.80343e-015	-7.37847e-015	-9.5637e-015	-1.37813e-014	-1.7447e-014	7.49601e-015	2.03677e-015	1.04482e-014	1.08985e-014	8.66129e-015	3.2085e-015	1.14992e-014	2.78002e-015	4.28842e-015	1.12482e-014	-2.53132e-015	-2.66117e-015
-1.55087e-014	-4.74791e-015	4.06882e-015	9.95227e-016	5.67949e-015	7.27294e-015	7.00078e-015	-2.00296e-015	-2.68646e-015	-8.05929e-015	-9.54872e-015	-1.4257e-014	-1.76627e-014	7.63819e-015	1.98984e-015	1.07081e-014	1.08583e-014	9.01182e-015	3.4672e-015	1.14627e-014	2.27936e-015	3.44557e-015	1.07035e-014	-3.61691e-015	-3.83731e-015
-1.64544e-014	-5.93051e-015	3.97467e-015	1.10248e-015	6.32408e-015	7.9225e-015	7.15402e-015	-2.20446e-015	-2.59416e-015	-8.72971e-015	-9.53345e-015	-1.47164e-014	-1.78891e-014	7.7549e-015	1.94876e-015	1.0951e-014	1.08092e-014	9.36741e-015	3.74474e-015	1.14385e-014	1.77341e-015	2.62828e-015	1.01656e-014	-4.6468e-015	-5.02341e-015
-1.73765e-014	-7.0938e-015	3.8676e-015	1.21149e-015	6.97155e-015	8.5414e-015	7.27248e-015	-2.39998e-015	-2.52698e-015	-9.38448e-015	-9.51819e-015	-1.51554e-014	-1.81246e-014	7.84679e-015	1.91423e-015	1.11741e-014	1.07503e-014	9.72404e-015	4.03873e-015	1.14285e-014	1.26517e-015	1.84225e-015	9.63886e-015	-5.61206e-015	-6.20921e-015
-1.82678e-014	-8.23054e-015	3.74912e-015	1.32133e-015	7.61559e-015	9.1248e-015	7.35499e-015	-2.58812e-015	-2.48569e-015	-1.0019e-014	-9.50298e-015	-1.55712e-014	-1.83679e-014	7.91378e-015	1.88644e-015	1.13753e-014	1.06812e-014	1.00777e-014	4.34631e-015	1.14337e-014	7.59003e-016	1.09403e-015	9.1279e-015	-6.50431e-015	-7.385e-015
-1.91222e-014	-9.33482e-015	3.61994e-015	1.43164e-015	8.25043e-015	9.66942e-015	7.40102e-015	-2.76713e-015	-2.46985e-015	-1.0628e-014	-9.48838e-015	-1.59602e-014	-1.8617e-014	7.95576e-015	1.86674e-015	1.15524e-014	1.06004e-014	1.04236e-014	4.66379e-015	1.14536e-014	2.57505e-016	3.87423e-016	8.63472e-015	-7.31789e-015	-8.5415e-015
-1.99337e-014	-1.03995e-014	3.4814e-015	1.54118e-015	8.86998e-015	1.01708e-014	7.41105e-015	-2.9352e-015	-2.47862e-015	-1.12055e-014	-9.4746e-015	-1.63189e-014	-1.88694e-014	7.97324e-015	1.85526e-015	1.17032e-014	1.05077e-014	1.07577e-014	4.98783e-015	1.14881e-014	-2.34941e-016	-2.71678e-016	8.16294e-015	-8.04505e-015	-9.66784e-015
-2.06959e-014	-1.14187e-014	3.33561e-015	1.64922e-015	9.46838e-015	1.06255e-014	7.3855e-015	-3.09007e-015	-2.51139e-015	-1.1747e-014	-9.46077e-015	-1.6644e-014	-1.91219e-014	7.96726e-015	1.85217e-015	1.18258e-014	1.04033e-014	1.10762e-014	5.31546e-015	1.15359e-014	-7.15433e-016	-8.79708e-016	7.71524e-015	-8.68023e-015	-1.07552e-014
-2.1404e-014	-1.23876e-014	3.18404e-015	1.75542e-015	1.00399e-014	1.10311e-014	7.32447e-015	-3.23148e-015	-2.56802e-015	-1.2248e-014	-9.44838e-015	-1.69347e-014	-1.93723e-014	7.93845e-015	1.85829e-015	1.19173e-014	1.02862e-014	1.13744e-014	5.64292e-015	1.15967e-014	-1.18203e-015	-1.43393e-015	7.29345e-015	-9.21857e-015	-1.17944e-014
-2.20541e-014	-1.33016e-014	3.02888e-015	1.85858e-015	1.05803e-014	1.13859e-014	7.22992e-015	-3.35701e-015	-2.645e-015	-1.27041e-014	-9.43539e-015	-1.71877e-014	-1.96169e-014	7.88843e-015	1.87406e-015	1.19779e-014	1.01577e-014	1.16498e-014	5.96747e-015	1.16699e-014	-1.63193e-015	-1.93186e-015	6.89902e-015	-9.65781e-015	-1.27767e-014
-2.26434e-014	-1.41568e-014	2.87212e-015	1.95887e-015	1.10849e-014	1.16878e-014	7.10259e-015	-3.46705e-015	-2.74132e-015	-1.31125e-014	-9.42248e-015	-1.74028e-014	-1.98536e-014	7.8193e-015	1.90023e-015	1.2006e-014	1.00184e-014	1.18997e-014	6.28585e-015	1.17539e-014	-2.06358e-015	-2.37148e-015	6.53296e-015	-9.99521e-015	-1.36943e-014
-2.31684e-014	-1.49497e-014	2.71617e-015	2.05588e-015	1.15501e-014	1.19357e-014	6.94408e-015	-3.56102e-015	-2.85554e-015	-1.34695e-014	-9.41039e-015	-1.75789e-014	-2.00801e-014	7.73267e-015	1.93736e-015	1.20017e-014	9.86829e-015	1.21205e-014	6.59453e-015	1.18473e-014	-2.47442e-015	-2.75195e-015	6.19554e-015	-1.02301e-014	-1.45394e-014
-2.36276e-014	-1.56784e-014	2.56221e-015	2.14929e-015	1.19727e-014	1.21292e-014	6.75612e-015	-3.63898e-015	-2.98597e-015	-1.37736e-014	-9.39936e-015	-1.77162e-014	-2.02935e-014	7.63088e-015	1.98659e-015	1.19651e-014	9.70832e-015	1.23098e-014	6.89101e-015	1.19487e-014	-2.86328e-015	-3.07266e-015	5.88738e-015	-1.03618e-014	-1.53068e-014
-2.40212e-014	-1.63417e-014	2.41248e-015	2.23974e-015	1.23499e-014	1.22692e-014	6.54073e-015	-3.70166e-015	-3.13014e-015	-1.40235e-014	-9.38939e-015	-1.78146e-014	-2.04916e-014	7.51591e-015	2.04856e-015	1.18969e-014	9.5399e-015	1.24667e-014	7.17293e-015	1.20566e-014	-3.22831e-015	-3.33317e-015	5.60939e-015	-1.0391e-014	-1.5991e-014
-2.43476e-014	-1.69391e-014	2.26961e-015	2.32691e-015	1.26786e-014	1.23568e-014	6.29896e-015	-3.74919e-015	-3.28492e-015	-1.42175e-014	-9.38029e-015	-1.78746e-014	-2.06719e-014	7.38975e-015	2.12341e-015	1.1797e-014	9.36304e-015	1.25894e-014	7.43644e-015	1.21678e-014	-3.56765e-015	-3.53526e-015	5.35896e-015	-1.03208e-014	-1.65877e-014
-2.46066e-014	-1.74708e-014	2.13564e-015	2.41038e-015	1.29584e-014	1.23937e-014	6.03415e-015	-3.78186e-015	-3.44724e-015	-1.43545e-014	-9.37163e-015	-1.78973e-014	-2.08321e-014	7.25552e-015	2.21233e-015	1.16673e-014	9.18091e-015	1.26778e-014	7.67962e-015	1.22803e-014	-3.88082e-015	-3.67934e-015	5.13496e-015	-1.01532e-014	-1.70926e-014
-2.47996e-014	-1.79365e-014	2.01217e-015	2.49067e-015	1.31882e-014	1.23822e-014	5.74983e-015	-3.79959e-015	-3.61336e-015	-1.44342e-014	-9.36225e-015	-1.78835e-014	-2.09691e-014	7.11567e-015	2.3158e-015	1.15088e-014	8.99427e-015	1.27311e-014	7.90075e-015	1.23913e-014	-4.16688e-015	-3.76832e-015	4.93575e-015	-9.89326e-015	-1.75038e-014
-2.49286e-014	-1.8338e-014	1.90139e-015	2.56911e-015	1.33677e-014	1.23248e-014	5.44949e-015	-3.80318e-015	-3.77926e-015	-1.44564e-014	-9.35159e-015	-1.78347e-014	-2.10807e-014	6.97233e-015	2.43389e-015	1.13229e-014	8.80437e-015	1.27491e-014	8.09806e-015	1.2496e-014	-4.42562e-015	-3.80592e-015	4.75767e-015	-9.54807e-015	-1.78202e-014
-2.49958e-014	-1.8678e-014	1.8045e-015	2.64563e-015	1.34983e-014	1.22244e-014	5.13583e-015	-3.79362e-015	-3.94259e-015	-1.44226e-014	-9.34005e-015	-1.77534e-014	-2.11639e-014	6.82783e-015	2.56686e-015	1.11122e-014	8.61374e-015	1.2733e-014	8.26978e-015	1.25922e-014	-4.65667e-015	-3.79482e-015	4.59922e-015	-9.12277e-015	-1.80412e-014
-2.50056e-014	-1.8959e-014	1.72387e-015	2.72063e-015	1.35805e-014	1.20852e-014	4.81057e-015	-3.77233e-015	-4.10033e-015	-1.43351e-014	-9.32748e-015	-1.76423e-014	-2.12188e-014	6.68473e-015	2.71504e-015	1.08786e-014	8.4249e-015	1.26841e-014	8.41406e-015	1.26779e-014	-4.85988e-015	-3.73673e-015	4.4582e-015	-8.62289e-015	-1.81682e-014
-2.49614e-014	-1.91834e-014	1.66135e-015	2.79439e-015	1.36154e-014	1.19112e-014	4.47573e-015	-3.74038e-015	-4.24883e-015	-1.41959e-014	-9.31426e-015	-1.75041e-014	-2.12435e-014	6.5457e-015	2.87888e-015	1.0625e-014	8.23969e-015	1.26046e-014	8.5301e-015	1.2751e-014	-5.0347e-015	-3.6354e-015	4.33329e-015	-8.05503e-015	-1.8201e-014
-2.48671e-014	-1.93549e-014	1.6182e-015	2.86796e-015	1.36052e-014	1.17067e-014	4.13582e-015	-3.69899e-015	-4.38321e-015	-1.40067e-014	-9.29921e-015	-1.73417e-014	-2.12364e-014	6.41332e-015	3.05764e-015	1.03546e-014	8.06091e-015	1.24967e-014	8.61759e-015	1.28094e-014	-5.18108e-015	-3.49512e-015	4.22203e-015	-7.42694e-015	-1.81421e-014
-2.47279e-014	-1.94777e-014	1.59546e-015	2.94209e-015	1.3553e-014	1.14768e-014	3.79473e-015	-3.64885e-015	-4.49981e-015	-1.37705e-014	-9.28179e-015	-1.71575e-014	-2.11965e-014	6.28924e-015	3.25107e-015	1.00699e-014	7.89077e-015	1.23619e-014	8.67524e-015	1.28493e-014	-5.29936e-015	-3.32113e-015	4.1196e-015	-6.74905e-015	-1.79963e-014
-2.45493e-014	-1.9555e-014	1.59414e-015	3.01695e-015	1.34617e-014	1.12258e-014	3.45595e-015	-3.59117e-015	-4.59482e-015	-1.34911e-014	-9.26042e-015	-1.69544e-014	-2.11224e-014	6.17571e-015	3.45993e-015	9.774e-015	7.73247e-015	1.22039e-014	8.70391e-015	1.28687e-014	-5.38888e-015	-3.11681e-015	4.02404e-015	-6.02879e-015	-1.77661e-014
-2.4336e-014	-1.95927e-014	1.61558e-015	3.09442e-015	1.33352e-014	1.09594e-014	3.12273e-015	-3.52757e-015	-4.66468e-015	-1.3172e-014	-9.23408e-015	-1.67347e-014	-2.10125e-014	6.07432e-015	3.68309e-015	9.47054e-015	7.58752e-015	1.20255e-014	8.70459e-015	1.2865e-014	-5.44996e-015	-2.88714e-015	3.93236e-015	-5.27535e-015	-1.74572e-014
-2.40948e-014	-1.95974e-014	1.6613e-015	3.17509e-015	1.31777e-014	1.0682e-014	2.79899e-015	-3.45978e-015	-4.70628e-015	-1.28182e-014	-9.20262e-015	-1.65032e-014	-2.08672e-014	5.98639e-015	3.91964e-015	9.16263e-015	7.45836e-015	1.18302e-014	8.67767e-015	1.28353e-014	-5.48321e-015	-2.63844e-015	3.8408e-015	-4.49957e-015	-1.70768e-014
-2.38319e-014	-1.95741e-014	1.73131e-015	3.25967e-015	1.29932e-014	1.03984e-014	2.48693e-015	-3.38922e-015	-4.71721e-015	-1.24348e-014	-9.1661e-015	-1.62636e-014	-2.06866e-014	5.91292e-015	4.16885e-015	8.85443e-015	7.34708e-015	1.1621e-014	8.62434e-015	1.27789e-014	-5.48889e-015	-2.37458e-015	3.74908e-015	-3.70995e-015	-1.66304e-014
-2.35534e-014	-1.95281e-014	1.82626e-015	3.34872e-015	1.27854e-014	1.01143e-014	2.18953e-015	-3.31626e-015	-4.6948e-015	-1.20267e-014	-9.12377e-015	-1.60193e-014	-2.0471e-014	5.85581e-015	4.42962e-015	8.54879e-015	7.25516e-015	1.1401e-014	8.54536e-015	1.26931e-014	-5.46844e-015	-2.10068e-015	3.65327e-015	-2.91684e-015	-1.61259e-014
-2.32648e-014	-1.94642e-014	1.94599e-015	3.4427e-015	1.25591e-014	9.83423e-015	1.90987e-015	-3.24248e-015	-4.63548e-015	-1.15994e-014	-9.07425e-015	-1.57724e-014	-2.02209e-014	5.81537e-015	4.70054e-015	8.24905e-015	7.18505e-015	1.11738e-014	8.44244e-015	1.2576e-014	-5.42185e-015	-1.82038e-015	3.55116e-015	-2.12948e-015	-1.557e-014
-2.29719e-014	-1.93861e-014	2.09002e-015	3.5417e-015	1.23186e-014	9.56299e-015	1.65055e-015	-3.16919e-015	-4.53778e-015	-1.11576e-014	-9.01719e-015	-1.55266e-014	-1.99378e-014	5.79183e-015	4.9801e-015	7.95863e-015	7.13881e-015	1.09439e-014	8.31794e-015	1.24276e-014	-5.34893e-015	-1.53697e-015	3.44276e-015	-1.35528e-015	-1.49693e-014
-2.26811e-014	-1.92994e-014	2.25841e-015	3.6468e-015	1.20683e-014	9.30507e-015	1.41401e-015	-3.09653e-015	-4.39988e-015	-1.07063e-014	-8.95209e-015	-1.52846e-014	-1.9623e-014	5.78567e-015	5.26666e-015	7.68045e-015	7.11709e-015	1.07145e-014	8.17334e-015	1.22471e-014	-5.25034e-015	-1.25576e-015	3.32616e-015	-6.02999e-016	-1.43317e-014
-2.23969e-014	-1.92086e-014	2.45044e-015	3.75799e-015	1.18125e-014	9.06476e-015	1.20356e-015	-3.02541e-015	-4.21994e-015	-1.02502e-014	-8.87794e-015	-1.50485e-014	-1.92772e-014	5.79688e-015	5.55836e-015	7.41802e-015	7.12074e-015	1.04895e-014	8.01056e-015	1.20332e-014	-5.12626e-015	-9.81471e-016	3.199e-015	1.18741e-016	-1.36661e-014
-2.21249e-014	-1.91192e-014	2.66644e-015	3.87577e-015	1.1555e-014	8.84611e-015	1.02093e-015	-2.95673e-015	-3.9974e-015	-9.79499e-015	-8.79459e-015	-1.48214e-014	-1.89028e-014	5.82567e-015	5.85301e-015	7.17274e-015	7.15033e-015	1.0272e-014	7.8316e-015	1.17851e-014	-4.9767e-015	-7.17075e-016	3.06071e-015	8.02162e-016	-1.29806e-014
-2.18696e-014	-1.90355e-014	2.90509e-015	4.00069e-015	1.12992e-014	8.65282e-015	8.6807e-016	-2.89108e-015	-3.73196e-015	-9.34609e-015	-8.70127e-015	-1.46056e-014	-1.85022e-014	5.87124e-015	6.14786e-015	6.94666e-015	7.20685e-015	1.00647e-014	7.63914e-015	1.1504e-014	-4.80308e-015	-4.66656e-016	2.91055e-015	1.44011e-015	-1.22838e-014
-2.16355e-014	-1.89606e-014	3.16455e-015	4.13262e-015	1.10491e-014	8.48656e-015	7.45834e-016	-2.82889e-015	-3.42414e-015	-8.90819e-015	-8.59845e-015	-1.44032e-014	-1.80782e-014	5.93295e-015	6.44012e-015	6.74191e-015	7.29036e-015	9.86997e-015	7.43529e-015	1.11915e-014	-4.60604e-015	-2.32277e-016	2.74834e-015	2.0263e-015	-1.1583e-014
-2.14271e-014	-1.88979e-014	3.44399e-015	4.27081e-015	1.08079e-014	8.35043e-015	6.55947e-016	-2.77122e-015	-3.07444e-015	-8.48675e-015	-8.48576e-015	-1.42166e-014	-1.76335e-014	6.00999e-015	6.72787e-015	6.56013e-015	7.40092e-015	9.69022e-015	7.22239e-015	1.08483e-014	-4.38722e-015	-1.71465e-017	2.57461e-015	2.55528e-015	-1.08864e-014
-2.12469e-014	-1.88504e-014	3.7418e-015	4.41532e-015	1.05785e-014	8.24578e-015	5.98694e-016	-2.71814e-015	-2.68373e-015	-8.08534e-015	-8.36325e-015	-1.40473e-014	-1.71707e-014	6.10068e-015	7.00875e-015	6.40225e-015	7.53706e-015	9.52736e-015	7.00284e-015	1.0475e-014	-4.14741e-015	1.75827e-016	2.38909e-015	3.02198e-015	-1.0201e-014
-2.10978e-014	-1.88201e-014	4.05636e-015	4.56507e-015	1.0363e-014	8.17415e-015	5.74839e-016	-2.67009e-015	-2.25381e-015	-7.70808e-015	-8.231e-015	-1.3896e-014	-1.66921e-014	6.20318e-015	7.2799e-015	6.2685e-015	7.69839e-015	9.38232e-015	6.7796e-015	1.00727e-014	-3.88708e-015	3.4557e-016	2.19338e-015	3.42324e-015	-9.53338e-015
-2.09824e-014	-1.88098e-014	4.38588e-015	4.71957e-015	1.01628e-014	8.13628e-015	5.83681e-016	-2.62918e-015	-1.78848e-015	-7.36036e-015	-8.09e-015	-1.37651e-014	-1.6202e-014	6.31631e-015	7.53874e-015	6.15927e-015	7.88366e-015	9.25623e-015	6.55491e-015	9.64342e-015	-3.60865e-015	4.89247e-016	1.9881e-015	3.75584e-015	-8.89155e-015
-2.09009e-014	-1.88197e-014	4.72844e-015	4.87746e-015	9.97852e-015	8.13084e-015	6.23954e-016	-2.59525e-015	-1.29075e-015	-7.04472e-015	-7.94129e-015	-1.36555e-014	-1.57047e-014	6.43909e-015	7.78311e-015	6.07466e-015	8.09159e-015	9.14968e-015	6.33078e-015	9.19023e-015	-3.31266e-015	6.06998e-016	1.77648e-015	4.01971e-015	-8.27957e-015
-2.08542e-014	-1.88507e-014	5.08153e-015	5.03835e-015	9.81106e-015	8.1579e-015	6.95586e-016	-2.56734e-015	-7.62094e-016	-6.76346e-015	-7.78558e-015	-1.35674e-014	-1.52029e-014	6.56823e-015	8.00969e-015	6.01363e-015	8.31913e-015	9.06183e-015	6.10969e-015	8.71441e-015	-3.00135e-015	6.95713e-016	1.55806e-015	4.21202e-015	-7.70364e-015
-2.0842e-014	-1.8903e-014	5.44291e-015	5.20099e-015	9.66081e-015	8.21574e-015	7.97809e-016	-2.5453e-015	-2.06092e-016	-6.5198e-015	-7.62347e-015	-1.35008e-014	-1.47007e-014	6.70183e-015	8.21625e-015	5.97547e-015	8.56412e-015	8.99293e-015	5.89387e-015	8.2175e-015	-2.677e-015	7.53479e-016	1.334e-015	4.33133e-015	-7.16946e-015
-2.08622e-014	-1.89754e-014	5.80984e-015	5.36381e-015	9.52738e-015	8.30219e-015	9.28806e-016	-2.52948e-015	3.72886e-016	-6.31529e-015	-7.45576e-015	-1.34552e-014	-1.42012e-014	6.83783e-015	8.40027e-015	5.95833e-015	8.82382e-015	8.94155e-015	5.6847e-015	7.70266e-015	-2.34144e-015	7.80284e-016	1.10679e-015	4.37912e-015	-6.67996e-015
-2.09139e-014	-1.90662e-014	6.1799e-015	5.52477e-015	9.40994e-015	8.41409e-015	1.08572e-015	-2.51938e-015	9.6952e-016	-6.15142e-015	-7.28489e-015	-1.34311e-014	-1.37085e-014	6.97489e-015	8.55937e-015	5.96052e-015	9.09491e-015	8.9069e-015	5.48432e-015	7.17348e-015	-1.99676e-015	7.76697e-016	8.78596e-016	4.35699e-015	-6.23767e-015
-2.09953e-014	-1.91749e-014	6.55019e-015	5.68205e-015	9.30678e-015	8.54845e-015	1.26647e-015	-2.51512e-015	1.57876e-015	-6.02944e-015	-7.11221e-015	-1.34287e-014	-1.32266e-014	7.11061e-015	8.69165e-015	5.98021e-015	9.37489e-015	8.88641e-015	5.29366e-015	6.6332e-015	-1.64593e-015	7.41658e-016	6.51462e-016	4.26622e-015	-5.84576e-015
-2.11028e-014	-1.92987e-014	6.91763e-015	5.83368e-015	9.21567e-015	8.70146e-015	1.4681e-015	-2.51648e-015	2.19543e-015	-5.94864e-015	-6.93899e-015	-1.34467e-014	-1.27589e-014	7.24218e-015	8.79544e-015	6.01521e-015	9.65917e-015	8.87727e-015	5.1141e-015	6.08401e-015	-1.29155e-015	6.75825e-016	4.26921e-016	4.10971e-015	-5.50636e-015
-2.12334e-014	-1.94352e-014	7.2797e-015	5.97856e-015	9.13402e-015	8.86874e-015	1.68738e-015	-2.52477e-015	2.81336e-015	-5.91006e-015	-6.76856e-015	-1.34848e-014	-1.23101e-014	7.36711e-015	8.86903e-015	6.06271e-015	9.9442e-015	8.87683e-015	4.94552e-015	5.52936e-015	-9.36218e-016	5.80077e-016	2.07337e-016	3.89104e-015	-5.22057e-015
-2.13841e-014	-1.95817e-014	7.6339e-015	6.11396e-015	9.05888e-015	9.04609e-015	1.92105e-015	-2.54072e-015	3.42741e-015	-5.91437e-015	-6.60286e-015	-1.35428e-014	-1.18841e-014	7.48359e-015	8.91103e-015	6.12004e-015	1.02269e-014	8.88222e-015	4.78918e-015	4.97228e-015	-5.84058e-016	4.54547e-016	-4.81133e-018	3.61434e-015	-4.98961e-015
-2.15508e-014	-1.97352e-014	7.97768e-015	6.23837e-015	8.98735e-015	9.22913e-015	2.1662e-015	-2.564e-015	4.03194e-015	-5.96068e-015	-6.44349e-015	-1.36193e-014	-1.14834e-014	7.5902e-015	8.92035e-015	6.18492e-015	1.05038e-014	8.89113e-015	4.64597e-015	4.41615e-015	-2.36915e-016	3.00663e-016	-2.07199e-016	3.28498e-015	-4.81345e-015
-2.17278e-014	-1.9892e-014	8.30793e-015	6.3489e-015	8.91671e-015	9.41253e-015	2.41892e-015	-2.59364e-015	4.621e-015	-6.04738e-015	-6.29281e-015	-1.37127e-014	-1.11104e-014	7.68515e-015	8.89636e-015	6.25471e-015	1.07711e-014	8.89952e-015	4.5161e-015	3.86323e-015	1.01428e-016	1.19355e-016	-3.98849e-016	2.90799e-015	-4.69106e-015
-2.19103e-014	-2.00485e-014	8.62187e-015	6.4431e-015	8.8435e-015	9.59131e-015	2.67553e-015	-2.62948e-015	5.19008e-015	-6.17257e-015	-6.15196e-015	-1.3821e-014	-1.07673e-014	7.76656e-015	8.83852e-015	6.32554e-015	1.10244e-014	8.90296e-015	4.39917e-015	3.31567e-015	4.27218e-016	-8.88945e-017	-5.79284e-016	2.48753e-015	-4.62192e-015
-2.20936e-014	-2.02008e-014	8.9167e-015	6.51865e-015	8.76424e-015	9.76046e-015	2.932e-015	-2.6721e-015	5.73298e-015	-6.33439e-015	-6.02366e-015	-1.3943e-014	-1.0457e-014	7.83258e-015	8.74601e-015	6.39415e-015	1.12602e-014	8.89718e-015	4.29483e-015	2.77621e-015	7.37959e-016	-3.222e-016	-7.4599e-016	2.03002e-015	-4.60345e-015
-2.22722e-014	-2.03437e-014	9.18991e-015	6.57389e-015	8.67498e-015	9.91486e-015	3.18464e-015	-2.72073e-015	6.24517e-015	-6.52968e-015	-5.90953e-015	-1.40764e-014	-1.01808e-014	7.88195e-015	8.61869e-015	6.4576e-015	1.14752e-014	8.87833e-015	4.20278e-015	2.24745e-015	1.0309e-015	-5.78432e-016	-8.98016e-016	1.54214e-015	-4.6323e-015
-2.24393e-014	-2.04721e-014	9.43913e-015	6.60714e-015	8.57213e-015	1.00489e-014	3.42969e-015	-2.77492e-015	6.72108e-015	-6.75475e-015	-5.81102e-015	-1.42189e-014	-9.93978e-015	7.91269e-015	8.45702e-015	6.51221e-015	1.16655e-014	8.84365e-015	4.1225e-015	1.73297e-015	1.30332e-015	-8.55211e-016	-1.03321e-015	1.0311e-015	-4.7051e-015
-2.25899e-014	-2.05817e-014	9.66263e-015	6.61665e-015	8.45241e-015	1.0158e-014	3.66347e-015	-2.83547e-015	7.15662e-015	-7.00693e-015	-5.72961e-015	-1.43683e-014	-9.73494e-015	7.9237e-015	8.26268e-015	6.55493e-015	1.18285e-014	8.78911e-015	4.05337e-015	1.23519e-015	1.55151e-015	-1.15014e-015	-1.15039e-015	5.03114e-016	-4.81924e-015
-2.27194e-014	-2.06686e-014	9.85805e-015	6.60078e-015	8.31241e-015	1.02373e-014	3.88216e-015	-2.90218e-015	7.54711e-015	-7.28294e-015	-5.66711e-015	-1.45221e-014	-9.56681e-015	7.91364e-015	8.0364e-015	6.58281e-015	1.19613e-014	8.71053e-015	3.99484e-015	7.54669e-016	1.77188e-015	-1.46273e-015	-1.25043e-015	-3.66239e-017	-4.9714e-015
-2.28216e-014	-2.07282e-014	1.00231e-014	6.55772e-015	8.14905e-015	1.02826e-014	4.0819e-015	-2.97511e-015	7.88955e-015	-7.57911e-015	-5.62505e-015	-1.46786e-014	-9.43534e-015	7.88162e-015	7.77948e-015	6.59304e-015	1.20608e-014	8.60477e-015	3.94449e-015	2.9331e-016	1.96222e-015	-1.79089e-015	-1.3338e-015	-5.81695e-016	-5.15767e-015
-2.28917e-014	-2.07563e-014	1.01568e-014	6.48613e-015	7.95872e-015	1.02899e-014	4.25927e-015	-3.0549e-015	8.18087e-015	-7.89165e-015	-5.60409e-015	-1.48352e-014	-9.34032e-015	7.82707e-015	7.49354e-015	6.58335e-015	1.21239e-014	8.46764e-015	3.90076e-015	-1.46566e-016	2.11969e-015	-2.13156e-015	-1.39968e-015	-1.12481e-015	-5.37374e-015
-2.29242e-014	-2.07486e-014	1.02571e-014	6.38564e-015	7.73882e-015	1.02557e-014	4.41199e-015	-3.14035e-015	8.41885e-015	-8.21599e-015	-5.60499e-015	-1.49885e-014	-9.27915e-015	7.74929e-015	7.18051e-015	6.55089e-015	1.21481e-014	8.29636e-015	3.86223e-015	-5.6444e-016	2.24175e-015	-2.48339e-015	-1.44916e-015	-1.65998e-015	-5.61446e-015
-2.29143e-014	-2.07018e-014	1.0323e-014	6.25534e-015	7.48797e-015	1.01777e-014	4.53769e-015	-3.23118e-015	8.6019e-015	-8.54754e-015	-5.62755e-015	-1.51351e-014	-9.24996e-015	7.64793e-015	6.84246e-015	6.49468e-015	1.21324e-014	8.08913e-015	3.82726e-015	-9.58761e-016	2.32684e-015	-2.84402e-015	-1.48231e-015	-2.1806e-015	-5.87528e-015
-2.28576e-014	-2.06123e-014	1.03532e-014	6.0952e-015	7.20516e-015	1.00544e-014	4.63453e-015	-3.32749e-015	8.72816e-015	-8.88232e-015	-5.67153e-015	-1.52721e-014	-9.25057e-015	7.52219e-015	6.48184e-015	6.41278e-015	1.20755e-014	7.84354e-015	3.7948e-015	-1.32945e-015	2.37341e-015	-3.21097e-015	-1.50037e-015	-2.6821e-015	-6.15213e-015
-2.27505e-014	-2.04765e-014	1.03474e-014	5.90491e-015	6.88892e-015	9.88338e-015	4.70116e-015	-3.42951e-015	8.79839e-015	-9.21596e-015	-5.73621e-015	-1.53965e-014	-9.27788e-015	7.37325e-015	6.10148e-015	6.30437e-015	1.19767e-014	7.5587e-015	3.76271e-015	-1.67542e-015	2.38001e-015	-3.58099e-015	-1.50441e-015	-3.15902e-015	-6.4401e-015
-2.2589e-014	-2.02908e-014	1.03045e-014	5.68504e-015	6.53827e-015	9.66344e-015	4.73722e-015	-3.5362e-015	8.81434e-015	-9.54306e-015	-5.81922e-015	-1.55045e-014	-9.32676e-015	7.2009e-015	5.7036e-015	6.16819e-015	1.18346e-014	7.23281e-015	3.72922e-015	-1.99739e-015	2.34575e-015	-3.95181e-015	-1.49618e-015	-3.607e-015	-6.73499e-015
-2.23704e-014	-2.00541e-014	1.02247e-014	5.43599e-015	6.15338e-015	9.39493e-015	4.74236e-015	-3.64652e-015	8.77763e-015	-9.85954e-015	-5.91866e-015	-1.55931e-014	-9.39253e-015	7.00561e-015	5.29132e-015	6.00361e-015	1.16489e-014	6.86538e-015	3.69306e-015	-2.29636e-015	2.26989e-015	-4.32259e-015	-1.47861e-015	-4.02385e-015	-7.03391e-015
-2.20921e-014	-1.97645e-014	1.01075e-014	5.15905e-015	5.73547e-015	9.07838e-015	4.7165e-015	-3.7588e-015	8.69009e-015	-1.0161e-014	-6.03144e-015	-1.56586e-014	-9.47058e-015	6.78779e-015	4.86693e-015	5.80989e-015	1.14199e-014	6.45654e-015	3.65295e-015	-2.5728e-015	2.15227e-015	-4.69194e-015	-1.45404e-015	-4.40612e-015	-7.3329e-015
-2.17529e-014	-1.9421e-014	9.95374e-015	4.85499e-015	5.28501e-015	8.71515e-015	4.65969e-015	-3.87267e-015	8.55406e-015	-1.04438e-014	-6.15561e-015	-1.5698e-014	-9.55608e-015	6.54807e-015	4.43352e-015	5.58751e-015	1.1148e-014	6.00677e-015	3.60708e-015	-2.82632e-015	1.99311e-015	-5.05697e-015	-1.42387e-015	-4.75009e-015	-7.62787e-015
-2.13519e-014	-1.90228e-014	9.76405e-015	4.52551e-015	4.80361e-015	8.30693e-015	4.57296e-015	-3.98776e-015	8.37311e-015	-1.07043e-014	-6.28849e-015	-1.57085e-014	-9.64409e-015	6.28685e-015	3.99429e-015	5.3369e-015	1.08338e-014	5.51649e-015	3.55356e-015	-3.05885e-015	1.79344e-015	-5.41637e-015	-1.39132e-015	-5.05401e-015	-7.91615e-015
-2.08872e-014	-1.85683e-014	9.53976e-015	4.17252e-015	4.29379e-015	7.85691e-015	4.45927e-015	-4.10301e-015	8.15238e-015	-1.09384e-014	-6.42618e-015	-1.56862e-014	-9.72772e-015	6.0048e-015	3.55282e-015	5.05876e-015	1.04789e-014	4.98828e-015	3.49207e-015	-3.27125e-015	1.55476e-015	-5.76674e-015	-1.35721e-015	-5.31535e-015	-8.1944e-015
-2.03595e-014	-1.80579e-014	9.28221e-015	3.79852e-015	3.75721e-015	7.36834e-015	4.3202e-015	-4.2179e-015	7.89544e-015	-1.11434e-014	-6.56595e-015	-1.56285e-014	-9.80129e-015	5.70281e-015	3.11266e-015	4.75467e-015	1.00843e-014	4.4238e-015	3.4209e-015	-3.46525e-015	1.27753e-015	-6.10623e-015	-1.32414e-015	-5.53267e-015	-8.45962e-015
-1.97694e-014	-1.74926e-014	8.99316e-015	3.4065e-015	3.19662e-015	6.84508e-015	4.15769e-015	-4.33179e-015	7.60681e-015	-1.13154e-014	-6.70391e-015	-1.55323e-014	-9.8588e-015	5.38232e-015	2.6766e-015	4.42611e-015	9.65198e-015	3.8249e-015	3.33881e-015	-3.6427e-015	9.64387e-016	-6.43301e-015	-1.29442e-015	-5.70463e-015	-8.70933e-015
-1.91199e-014	-1.6874e-014	8.67474e-015	2.99924e-015	2.61683e-015	6.2919e-015	3.97514e-015	-4.44361e-015	7.29274e-015	-1.14528e-014	-6.83552e-015	-1.53955e-014	-9.89421e-015	5.04522e-015	2.24759e-015	4.07552e-015	9.18506e-015	3.19511e-015	3.24494e-015	-3.80493e-015	6.18048e-016	-6.74567e-015	-1.27003e-015	-5.83182e-015	-8.94178e-015
-1.84127e-014	-1.62037e-014	8.32921e-015	2.58031e-015	2.02242e-015	5.71432e-015	3.77601e-015	-4.55142e-015	6.95917e-015	-1.15532e-014	-6.95617e-015	-1.52147e-014	-9.90073e-015	4.69236e-015	1.82831e-015	3.70352e-015	8.68574e-015	2.53789e-015	3.13852e-015	-3.9547e-015	2.41758e-016	-7.04285e-015	-1.25353e-015	-5.91483e-015	-9.15564e-015
-1.76505e-014	-1.54839e-014	7.95846e-015	2.15371e-015	1.41775e-015	5.1183e-015	3.56449e-015	-4.65459e-015	6.61151e-015	-1.16147e-014	-7.06099e-015	-1.49877e-014	-9.87177e-015	4.32567e-015	1.42164e-015	3.31276e-015	8.15745e-015	1.85742e-015	3.01945e-015	-4.09375e-015	-1.61913e-016	-7.32293e-015	-1.24665e-015	-5.95449e-015	-9.35002e-015
-1.68367e-014	-1.47174e-014	7.56595e-015	1.72255e-015	8.08193e-016	4.50976e-015	3.34446e-015	-4.75213e-015	6.25629e-015	-1.16367e-014	-7.1459e-015	-1.4713e-014	-9.80203e-015	3.94762e-015	1.03073e-015	2.90733e-015	7.60418e-015	1.15889e-015	2.88784e-015	-4.22374e-015	-5.89508e-016	-7.58444e-015	-1.25135e-015	-5.95273e-015	-9.52433e-015
-1.59748e-014	-1.39082e-014	7.1546e-015	1.29101e-015	1.99091e-016	3.89467e-015	3.12006e-015	-4.84185e-015	5.90039e-015	-1.16186e-014	-7.20634e-015	-1.43889e-014	-9.68632e-015	3.55967e-015	6.58125e-016	2.48997e-015	7.02861e-015	4.46944e-016	2.74371e-015	-4.34789e-015	-1.03744e-015	-7.82728e-015	-1.27049e-015	-5.9124e-015	-9.67937e-015
-1.50684e-014	-1.30594e-014	6.72765e-015	8.63515e-016	-4.04548e-016	3.27864e-015	2.89545e-015	-4.92281e-015	5.5503e-015	-1.15594e-014	-7.23812e-015	-1.40143e-014	-9.51979e-015	3.16388e-015	3.05782e-016	2.06381e-015	6.43419e-015	-2.73524e-016	2.5875e-015	-4.46887e-015	-1.50129e-015	-8.0506e-015	-1.30508e-015	-5.8353e-015	-9.81436e-015
-1.41215e-014	-1.21737e-014	6.28815e-015	4.43448e-016	-9.97781e-016	2.6691e-015	2.67668e-015	-4.99293e-015	5.21324e-015	-1.1458e-014	-7.23635e-015	-1.35878e-014	-9.29683e-015	2.76172e-015	-2.40854e-017	1.63133e-015	5.82396e-015	-9.97558e-016	2.42041e-015	-4.58869e-015	-1.97594e-015	-8.25214e-015	-1.35599e-015	-5.72336e-015	-9.92832e-015
-1.31385e-014	-1.1256e-014	5.83991e-015	3.49256e-017	-1.57535e-015	2.07336e-015	2.46878e-015	-5.05003e-015	4.89546e-015	-1.1315e-014	-7.19596e-015	-1.3108e-014	-9.01339e-015	2.35489e-015	-3.29584e-016	1.19503e-015	5.20126e-015	-1.72014e-015	2.24279e-015	-4.71036e-015	-2.45737e-015	-8.43219e-015	-1.42548e-015	-5.58007e-015	-1.0022e-014
-1.2125e-014	-1.03113e-014	5.38597e-015	-3.57833e-016	-2.13253e-015	1.49709e-015	2.27633e-015	-5.09332e-015	4.60189e-015	-1.11315e-014	-7.11359e-015	-1.25754e-014	-8.66638e-015	1.94546e-015	-6.09756e-016	7.57708e-016	4.57021e-015	-2.43554e-015	2.05525e-015	-4.8353e-015	-2.94148e-015	-8.59041e-015	-1.51337e-015	-5.40835e-015	-1.00962e-014
-1.10862e-014	-9.3436e-015	4.93014e-015	-7.31139e-016	-2.6636e-015	9.46813e-016	2.10292e-015	-5.12189e-015	4.33812e-015	-1.09089e-014	-6.98598e-015	-1.19906e-014	-8.25293e-015	1.53616e-015	-8.63149e-016	3.22643e-016	3.93464e-015	-3.13919e-015	1.85838e-015	-4.96605e-015	-3.4228e-015	-8.7261e-015	-1.62005e-015	-5.21109e-015	-1.01513e-014
-1.00273e-014	-8.358e-015	4.47602e-015	-1.08154e-015	-3.16285e-015	4.28267e-016	1.95307e-015	-5.13476e-015	4.11002e-015	-1.06486e-014	-6.81007e-015	-1.1355e-014	-7.77053e-015	1.12892e-015	-1.08876e-015	-1.06377e-016	3.29838e-015	-3.82561e-015	1.65432e-015	-5.10527e-015	-3.89763e-015	-8.83928e-015	-1.7457e-015	-4.99191e-015	-1.01889e-014
-8.95299e-015	-7.3599e-015	4.02686e-015	-1.4051e-015	-3.62611e-015	-5.27709e-017	1.83085e-015	-5.12987e-015	3.92305e-015	-1.03522e-014	-6.58236e-015	-1.06687e-014	-7.21741e-015	7.25336e-016	-1.28639e-015	-5.26569e-016	2.66488e-015	-4.4896e-015	1.44521e-015	-5.25554e-015	-4.36252e-015	-8.93166e-015	-1.89223e-015	-4.75567e-015	-1.02114e-014
-7.87008e-015	-6.35527e-015	3.58647e-015	-1.6984e-015	-4.04902e-015	-4.91465e-016	1.74084e-015	-5.10668e-015	3.7808e-015	-1.00228e-014	-6.30082e-015	-9.93317e-015	-6.59346e-015	3.27691e-016	-1.45596e-015	-9.3533e-016	2.03759e-015	-5.12677e-015	1.23161e-015	-5.4184e-015	-4.81289e-015	-9.00312e-015	-2.05902e-015	-4.50597e-015	-1.02203e-014
-6.78357e-015	-5.34912e-015	3.15818e-015	-1.95905e-015	-4.42834e-015	-8.83259e-016	1.68524e-015	-5.06452e-015	3.68686e-015	-9.66271e-015	-5.96384e-015	-9.15121e-015	-5.89892e-015	-6.2722e-017	-1.59725e-015	-1.33095e-015	1.41894e-015	-5.73387e-015	1.0146e-015	-5.59716e-015	-5.24537e-015	-9.05568e-015	-2.24636e-015	-4.24745e-015	-1.02177e-014
-5.69832e-015	-4.34587e-015	2.74491e-015	-2.18471e-015	-4.76025e-015	-1.22504e-015	1.6665e-015	-5.00252e-015	3.6436e-015	-9.27469e-015	-5.57114e-015	-8.32586e-015	-5.13578e-015	-4.4421e-016	-1.71061e-015	-1.71047e-015	8.11858e-016	-6.30592e-015	7.95925e-016	-5.79249e-015	-5.65661e-015	-9.08941e-015	-2.4519e-015	-3.98335e-015	-1.02046e-014
-4.61903e-015	-3.35118e-015	2.34855e-015	-2.37353e-015	-5.04251e-015	-1.51342e-015	1.68682e-015	-4.91955e-015	3.65323e-015	-8.86192e-015	-5.12246e-015	-7.46025e-015	-4.30559e-015	-8.14526e-016	-1.79734e-015	-2.07246e-015	2.18072e-016	-6.83947e-015	5.76586e-016	-6.00695e-015	-6.04287e-015	-9.10637e-015	-2.67587e-015	-3.71797e-015	-1.01824e-014
-3.55052e-015	-2.37007e-015	1.97209e-015	-2.52407e-015	-5.27336e-015	-1.74585e-015	1.74764e-015	-4.8158e-015	3.71613e-015	-8.42785e-015	-4.61782e-015	-6.55743e-015	-3.41081e-015	-1.17238e-015	-1.85834e-015	-2.41484e-015	-3.59871e-016	-7.33146e-015	3.58555e-016	-6.24182e-015	-6.40152e-015	-9.10838e-015	-2.91686e-015	-3.45525e-015	-1.01536e-014
-2.49748e-015	-1.40697e-015	1.61779e-015	-2.6346e-015	-5.45109e-015	-1.9213e-015	1.84956e-015	-4.69143e-015	3.83236e-015	-7.97568e-015	-4.05836e-015	-5.62135e-015	-2.45584e-015	-1.51632e-015	-1.89418e-015	-2.73587e-015	-9.19676e-016	-7.77951e-015	1.43267e-016	-6.49761e-015	-6.72975e-015	-9.09549e-015	-3.1734e-015	-3.19685e-015	-1.01186e-014
-1.46449e-015	-4.67394e-016	1.28857e-015	-2.70391e-015	-5.57449e-015	-2.03912e-015	1.99346e-015	-4.54649e-015	4.00134e-015	-7.5099e-015	-3.44693e-015	-4.65726e-015	-1.44529e-015	-1.84484e-015	-1.90626e-015	-3.03448e-015	-1.45998e-015	-8.18056e-015	-6.79882e-017	-6.77524e-015	-7.02719e-015	-9.06954e-015	-3.44356e-015	-2.94728e-015	-1.00795e-014
-4.56114e-016	4.43494e-016	9.85796e-016	-2.73279e-015	-5.64304e-015	-2.09943e-015	2.17923e-015	-4.38202e-015	4.22094e-015	-7.03513e-015	-2.78645e-015	-3.67092e-015	-3.85043e-016	-2.15638e-015	-1.89617e-015	-3.30875e-015	-1.97874e-015	-8.53202e-015	-2.73111e-016	-7.07513e-015	-7.29256e-015	-9.03345e-015	-3.72574e-015	-2.71004e-015	-1.00393e-014
5.24533e-016	1.32206e-015	7.11541e-016	-2.72133e-015	-5.65753e-015	-2.10274e-015	2.40518e-015	-4.19827e-015	4.48845e-015	-6.55532e-015	-2.0812e-015	-2.66713e-015	7.18343e-016	-2.44956e-015	-1.86556e-015	-3.55785e-015	-2.47529e-015	-8.83249e-015	-4.70793e-016	-7.39666e-015	-7.52462e-015	-8.98858e-015	-4.01692e-015	-2.48746e-015	-9.99826e-015
1.47428e-015	2.16401e-015	4.66492e-016	-2.6701e-015	-5.61927e-015	-2.05102e-015	2.66929e-015	-3.9964e-015	4.80082e-015	-6.07461e-015	-1.33539e-015	-1.65172e-015	1.85698e-015	-2.72342e-015	-1.8163e-015	-3.782e-015	-2.94888e-015	-9.0824e-015	-6.59914e-016	-7.73996e-015	-7.72409e-015	-8.93673e-015	-4.31498e-015	-2.28169e-015	-9.95786e-015
2.3897e-015	2.96549e-015	2.51962e-016	-2.58076e-015	-5.5298e-015	-1.94712e-015	2.96819e-015	-3.77798e-015	5.15381e-015	-5.59786e-015	-5.541e-016	-6.31288e-016	3.02248e-015	-2.97629e-015	-1.75005e-015	-3.98073e-015	-3.39959e-015	-9.28151e-015	-8.39913e-016	-8.10496e-015	-7.89171e-015	-8.87958e-015	-4.61775e-015	-2.09437e-015	-9.91953e-015
3.26863e-015	3.72359e-015	6.81847e-017	-2.45512e-015	-5.39178e-015	-1.79432e-015	3.29988e-015	-3.54406e-015	5.54276e-015	-5.12986e-015	2.56458e-016	3.87845e-016	4.20627e-015	-3.20799e-015	-1.66919e-015	-4.15478e-015	-3.82727e-015	-9.43099e-015	-1.01009e-015	-8.49209e-015	-8.02886e-015	-8.82071e-015	-4.92421e-015	-1.92835e-015	-9.88463e-015
4.10991e-015	4.43569e-015	-8.49757e-017	-2.29575e-015	-5.20794e-015	-1.59636e-015	3.66047e-015	-3.29596e-015	5.96263e-015	-4.67446e-015	1.09036e-015	1.39994e-015	5.40034e-015	-3.41794e-015	-1.57599e-015	-4.30477e-015	-4.23182e-015	-9.5314e-015	-1.16893e-015	-8.90057e-015	-8.13634e-015	-8.76177e-015	-5.23171e-015	-1.78496e-015	-9.85381e-015
4.91228e-015	5.09897e-015	-2.07413e-016	-2.10571e-015	-4.98191e-015	-1.35801e-015	4.04474e-015	-3.03567e-015	6.40671e-015	-4.23559e-015	1.93996e-015	2.39818e-015	6.59588e-015	-3.60694e-015	-1.47318e-015	-4.43242e-015	-4.61411e-015	-9.58454e-015	-1.31658e-015	-9.32875e-015	-8.21645e-015	-8.70485e-015	-5.53734e-015	-1.66557e-015	-9.82775e-015
5.67394e-015	5.71028e-015	-3.00257e-016	-1.88796e-015	-4.71727e-015	-1.08474e-015	4.44806e-015	-2.76589e-015	6.8696e-015	-3.81719e-015	2.79856e-015	3.37622e-015	7.78306e-015	-3.77343e-015	-1.36305e-015	-4.53804e-015	-4.9751e-015	-9.59271e-015	-1.4518e-015	-9.77588e-015	-8.27176e-015	-8.65283e-015	-5.83994e-015	-1.57183e-015	-9.80698e-015
6.39351e-015	6.26778e-015	-3.64275e-016	-1.64596e-015	-4.41836e-015	-7.81115e-016	4.86501e-015	-2.48858e-015	7.34459e-015	-3.42415e-015	3.65855e-015	4.32766e-015	8.95263e-015	-3.91695e-015	-1.24728e-015	-4.62234e-015	-5.31513e-015	-9.55812e-015	-1.57528e-015	-1.02396e-014	-8.30472e-015	-8.60824e-015	-6.13689e-015	-1.50335e-015	-9.79224e-015
7.07079e-015	6.76987e-015	-4.00229e-016	-1.38402e-015	-4.09024e-015	-4.53887e-016	5.28976e-015	-2.20645e-015	7.82387e-015	-3.0595e-015	4.51218e-015	5.24601e-015	1.00949e-014	-4.03817e-015	-1.12794e-015	-4.68729e-015	-5.63575e-015	-9.48415e-015	-1.68757e-015	-1.07189e-014	-8.31866e-015	-8.57312e-015	-6.42533e-015	-1.46093e-015	-9.78407e-015
7.70652e-015	7.21576e-015	-4.09984e-016	-1.10684e-015	-3.73877e-015	-1.09729e-016	5.71498e-015	-1.92201e-015	8.29974e-015	-2.72689e-015	5.35074e-015	6.12481e-015	1.12012e-014	-4.13681e-015	-1.0078e-015	-4.73514e-015	-5.93967e-015	-9.37533e-015	-1.78964e-015	-1.12126e-014	-8.3171e-015	-8.54986e-015	-6.70461e-015	-1.44554e-015	-9.78294e-015
8.30055e-015	7.60497e-015	-3.95295e-016	-8.18458e-016	-3.36885e-015	2.44877e-016	6.13424e-015	-1.63832e-015	8.76443e-015	-2.42959e-015	6.16552e-015	6.9574e-015	1.22617e-014	-4.21256e-015	-8.88471e-016	-4.76688e-015	-6.22836e-015	-9.23547e-015	-1.88185e-015	-1.17197e-014	-8.30376e-015	-8.54028e-015	-6.97326e-015	-1.45676e-015	-9.78909e-015
8.85408e-015	7.93685e-015	-3.58235e-016	-5.23257e-016	-2.98565e-015	6.03191e-016	6.54171e-015	-1.35832e-015	9.21055e-015	-2.17078e-015	6.94846e-015	7.73919e-015	1.32678e-014	-4.26695e-015	-7.72266e-016	-4.78459e-015	-6.50437e-015	-9.06942e-015	-1.96506e-015	-1.22379e-014	-8.28224e-015	-8.54594e-015	-7.22985e-015	-1.49465e-015	-9.80264e-015
9.36843e-015	8.21174e-015	-3.01422e-016	-2.26734e-016	-2.5948e-015	9.58317e-016	6.93126e-015	-1.08402e-015	9.63188e-015	-1.95266e-015	7.6924e-015	8.46589e-015	1.42114e-014	-4.30049e-015	-6.61368e-016	-4.79068e-015	-6.76913e-015	-8.88134e-015	-2.03971e-015	-1.27648e-014	-8.25661e-015	-8.569e-015	-7.47368e-015	-1.55875e-015	-9.82354e-015
9.84492e-015	8.42967e-015	-2.2703e-016	6.64471e-017	-2.20214e-015	1.30403e-015	7.29698e-015	-8.18897e-016	1.00216e-014	-1.77827e-015	8.38953e-015	9.13262e-015	1.50847e-014	-4.31338e-015	-5.57533e-016	-4.78673e-015	-7.02393e-015	-8.67503e-015	-2.10728e-015	-1.32974e-014	-8.23114e-015	-8.61119e-015	-7.70237e-015	-1.6481e-015	-9.85182e-015
1.02849e-014	8.59113e-015	-1.37966e-016	3.51255e-016	-1.81312e-015	1.63404e-015	7.63185e-015	-5.65672e-016	1.03731e-014	-1.64991e-015	9.03238e-015	9.73534e-015	1.58813e-014	-4.30662e-015	-4.61998e-016	-4.7743e-015	-7.27064e-015	-8.45555e-015	-2.16924e-015	-1.38341e-014	-8.21021e-015	-8.67394e-015	-7.91511e-015	-1.76223e-015	-9.88742e-015
1.069e-014	8.69742e-015	-3.6843e-017	6.22988e-016	-1.4324e-015	1.94261e-015	7.92951e-015	-3.2717e-016	1.06798e-014	-1.56873e-015	9.61452e-015	1.02708e-014	1.65952e-014	-4.2811e-015	-3.76008e-016	-4.75499e-015	-7.51101e-015	-8.22725e-015	-2.22679e-015	-1.43727e-014	-8.19799e-015	-8.75887e-015	-8.11216e-015	-1.89998e-015	-9.93029e-015
1.10627e-014	8.75086e-015	7.35914e-017	8.77188e-016	-1.06596e-015	2.22375e-015	8.18397e-015	-1.06134e-016	1.09363e-014	-1.535e-015	1.013e-014	1.07362e-014	1.72211e-014	-4.23838e-015	-3.01181e-016	-4.7315e-015	-7.74769e-015	-7.99569e-015	-2.28198e-015	-1.49102e-014	-8.19787e-015	-8.86639e-015	-8.29271e-015	-2.05986e-015	-9.97915e-015
1.14056e-014	8.75331e-015	1.90215e-016	1.11004e-015	-7.19442e-016	2.47156e-015	8.38919e-015	9.45254e-017	1.11366e-014	-1.54921e-015	1.05722e-014	1.11293e-014	1.77549e-014	-4.17983e-015	-2.39181e-016	-4.70696e-015	-7.9833e-015	-7.76617e-015	-2.33696e-015	-1.5445e-014	-8.21357e-015	-8.99672e-015	-8.45721e-015	-2.24061e-015	-1.00336e-014
1.17202e-014	8.7061e-015	3.101e-016	1.3171e-015	-3.96998e-016	2.68187e-015	8.54052e-015	2.71482e-016	1.12761e-014	-1.61248e-015	1.0936e-014	1.1448e-014	1.81926e-014	-4.10645e-015	-1.90235e-016	-4.68173e-015	-8.2191e-015	-7.54293e-015	-2.39327e-015	-1.59744e-014	-8.24916e-015	-9.15125e-015	-8.60634e-015	-2.44151e-015	-1.00943e-014
1.20081e-014	8.61071e-015	4.3067e-016	1.49453e-015	-1.03077e-016	2.85052e-015	8.63384e-015	4.22263e-016	1.13516e-014	-1.72561e-015	1.12174e-014	1.16911e-014	1.85325e-014	-4.02053e-015	-1.55843e-016	-4.65831e-015	-8.45663e-015	-7.33048e-015	-2.45359e-015	-1.64957e-014	-8.30785e-015	-9.33018e-015	-8.74015e-015	-2.66128e-015	-1.01614e-014
1.2271e-014	8.46952e-015	5.49437e-016	1.6388e-015	1.57814e-016	2.97392e-015	8.66551e-015	5.44809e-016	1.13601e-014	-1.88797e-015	1.14123e-014	1.18584e-014	1.87729e-014	-3.92331e-015	-1.36404e-016	-4.6383e-015	-8.69848e-015	-7.13331e-015	-2.52001e-015	-1.70076e-014	-8.39222e-015	-9.53287e-015	-8.85967e-015	-2.89874e-015	-1.02342e-014
1.25115e-014	8.28697e-015	6.62933e-016	1.74732e-015	3.82267e-016	3.04936e-015	8.63296e-015	6.37691e-016	1.13002e-014	-2.0981e-015	1.15195e-014	1.19515e-014	1.89144e-014	-3.8165e-015	-1.32891e-016	-4.62384e-015	-8.94602e-015	-6.95642e-015	-2.59388e-015	-1.75082e-014	-8.5043e-015	-9.75976e-015	-8.96623e-015	-3.15272e-015	-1.0312e-014
1.2731e-014	8.06554e-015	7.69094e-016	1.81762e-015	5.67521e-016	3.07497e-015	8.5341e-015	6.99186e-016	1.11707e-014	-2.35552e-015	1.15376e-014	1.19718e-014	1.89573e-014	-3.70179e-015	-1.45277e-016	-4.61586e-015	-9.19929e-015	-6.80295e-015	-2.67657e-015	-1.79948e-014	-8.64588e-015	-1.00105e-014	-9.061e-015	-3.42221e-015	-1.03957e-014
1.29309e-014	7.808e-015	8.65627e-016	1.84805e-015	7.10878e-016	3.04925e-015	8.3671e-015	7.26545e-016	1.09704e-014	-2.65921e-015	1.14653e-014	1.19204e-014	1.89037e-014	-3.58061e-015	-1.73091e-016	-4.61532e-015	-9.45901e-015	-6.67682e-015	-2.77101e-015	-1.84662e-014	-8.81847e-015	-1.02837e-014	-9.14397e-015	-3.70523e-015	-1.04854e-014
1.31128e-014	7.51696e-015	9.50861e-016	1.83734e-015	8.10421e-016	2.9718e-015	8.1317e-015	7.18507e-016	1.07002e-014	-3.00739e-015	1.13037e-014	1.18e-014	1.87566e-014	-3.45454e-015	-2.1607e-016	-4.62249e-015	-9.72575e-015	-6.57988e-015	-2.87832e-015	-1.892e-014	-9.02322e-015	-1.05783e-014	-9.21613e-015	-4.00051e-015	-1.05803e-014
1.32778e-014	7.19427e-015	1.02317e-015	1.78496e-015	8.65123e-016	2.84299e-015	7.82876e-015	6.74683e-016	1.0362e-014	-3.39839e-015	1.10552e-014	1.16141e-014	1.85204e-014	-3.32525e-015	-2.7383e-016	-4.63829e-015	-1.00001e-014	-6.51433e-015	-2.99963e-015	-1.93549e-014	-9.26143e-015	-1.08938e-014	-9.28048e-015	-4.30835e-015	-1.06819e-014
1.34271e-014	6.84296e-015	1.0811e-015	1.69073e-015	8.74579e-016	2.66394e-015	7.4596e-015	5.93707e-016	9.95782e-015	-3.829e-015	1.07219e-014	1.1367e-014	1.82006e-014	-3.19507e-015	-3.46426e-016	-4.66373e-015	-1.02824e-014	-6.4826e-015	-3.13557e-015	-1.97699e-014	-9.53267e-015	-1.12291e-014	-9.33845e-015	-4.62778e-015	-1.079e-014
1.35628e-014	6.46627e-015	1.1234e-015	1.55548e-015	8.39405e-016	2.43691e-015	7.02785e-015	4.75662e-016	9.49171e-015	-4.29634e-015	1.03087e-014	1.1064e-014	1.78026e-014	-3.06539e-015	-4.32771e-016	-4.69907e-015	-1.05719e-014	-6.4854e-015	-3.28764e-015	-2.01635e-014	-9.83618e-015	-1.15824e-014	-9.39192e-015	-4.95751e-015	-1.09042e-014
1.36843e-014	6.06665e-015	1.14946e-015	1.38024e-015	7.5925e-016	2.16449e-015	6.53622e-015	3.20416e-016	8.96703e-015	-4.79866e-015	9.81916e-015	1.07094e-014	1.73323e-014	-2.93718e-015	-5.3149e-016	-4.74344e-015	-1.08671e-014	-6.52353e-015	-3.45732e-015	-2.05349e-014	-1.01707e-014	-1.19524e-014	-9.44271e-015	-5.2969e-015	-1.10257e-014
1.37917e-014	5.64723e-015	1.1587e-015	1.1662e-015	6.357e-016	1.85002e-015	5.98813e-015	1.28296e-016	8.3884e-015	-5.33214e-015	9.25861e-015	1.03087e-014	1.67971e-014	-2.8117e-015	-6.42162e-016	-4.79696e-015	-1.1167e-014	-6.598e-015	-3.64431e-015	-2.08832e-014	-1.05355e-014	-1.23367e-014	-9.4924e-015	-5.64536e-015	-1.11545e-014
1.38855e-014	5.21206e-015	1.15133e-015	9.15929e-016	4.70191e-016	1.49672e-015	5.38823e-015	-1.00698e-016	7.76124e-015	-5.89336e-015	8.63337e-015	9.86765e-015	1.62052e-014	-2.69081e-015	-7.64201e-016	-4.85883e-015	-1.147e-014	-6.70823e-015	-3.84938e-015	-2.12068e-014	-1.09276e-014	-1.27324e-014	-9.54191e-015	-6.0012e-015	-1.12917e-014
1.39653e-014	4.76331e-015	1.12736e-015	6.31792e-016	2.64348e-016	1.10892e-015	4.7421e-015	-3.65818e-016	7.09183e-015	-6.47875e-015	7.95016e-015	9.39186e-015	1.5565e-014	-2.57597e-015	-8.96543e-016	-4.92922e-015	-1.17747e-014	-6.85313e-015	-4.07276e-015	-2.15058e-014	-1.13446e-014	-1.31392e-014	-9.59348e-015	-6.36473e-015	-1.14387e-014
1.40304e-014	4.30277e-015	1.08729e-015	3.17028e-016	2.17803e-017	6.91018e-016	4.05584e-015	-6.65924e-016	6.38706e-015	-7.08502e-015	7.21626e-015	8.8879e-015	1.4885e-014	-2.4678e-015	-1.03816e-015	-5.00723e-015	-1.20792e-014	-7.03187e-015	-4.31388e-015	-2.178e-014	-1.17845e-014	-1.35558e-014	-9.6498e-015	-6.73676e-015	-1.15967e-014
1.40804e-014	3.83371e-015	1.03131e-015	-2.51411e-017	-2.5513e-016	2.48297e-016	3.33583e-015	-1.00015e-015	5.65397e-015	-7.70875e-015	6.43973e-015	8.36252e-015	1.4174e-014	-2.36682e-015	-1.18745e-015	-5.09149e-015	-1.23813e-014	-7.24264e-015	-4.57222e-015	-2.20286e-014	-1.22438e-014	-1.39791e-014	-9.7112e-015	-7.11517e-015	-1.17661e-014
1.41144e-014	3.35882e-015	9.59713e-016	-3.91704e-016	-5.63096e-016	-2.14338e-016	2.58892e-015	-1.36727e-015	4.8984e-015	-8.34642e-015	5.62816e-015	7.82127e-015	1.34403e-014	-2.27394e-015	-1.34303e-015	-5.18047e-015	-1.26771e-014	-7.48276e-015	-4.84719e-015	-2.22514e-014	-1.27194e-014	-1.44063e-014	-9.77847e-015	-7.49946e-015	-1.19479e-014
1.41323e-014	2.88212e-015	8.74327e-016	-7.78548e-016	-8.98609e-016	-6.91458e-016	1.82236e-015	-1.76577e-015	4.12835e-015	-8.99363e-015	4.7911e-015	7.2712e-015	1.26927e-014	-2.18954e-015	-1.50383e-015	-5.27254e-015	-1.2964e-014	-7.75025e-015	-5.13746e-015	-2.24485e-014	-1.3206e-014	-1.4835e-014	-9.85281e-015	-7.88788e-015	-1.21418e-014
1.41334e-014	2.40578e-015	7.75889e-016	-1.18082e-015	-1.25872e-015	-1.17646e-015	1.04415e-015	-2.19432e-015	3.35194e-015	-9.64673e-015	3.93712e-015	6.71871e-015	1.19402e-014	-2.11437e-015	-1.66805e-015	-5.36653e-015	-1.32398e-014	-8.04303e-015	-5.44262e-015	-2.26195e-014	-1.37001e-014	-1.52633e-014	-9.93492e-015	-8.27938e-015	-1.23482e-014
1.41163e-014	1.93142e-015	6.66743e-016	-1.59431e-015	-1.63903e-015	-1.66393e-015	2.61733e-016	-2.64982e-015	2.57683e-015	-1.03022e-014	3.07499e-015	6.17084e-015	1.11907e-014	-2.04817e-015	-1.83405e-015	-5.46135e-015	-1.35016e-014	-8.35714e-015	-5.76071e-015	-2.27654e-014	-1.41972e-014	-1.56888e-014	-1.0026e-014	-8.6734e-015	-1.25683e-014
1.40795e-014	1.46155e-015	5.47898e-016	-2.01444e-015	-2.03569e-015	-2.14842e-015	-5.15792e-016	-3.12963e-015	1.81078e-015	-1.09566e-014	2.21406e-015	5.6334e-015	1.04528e-014	-1.99163e-015	-2.00054e-015	-5.55509e-015	-1.37466e-014	-8.68869e-015	-6.08969e-015	-2.28863e-014	-1.46924e-014	-1.61098e-014	-1.01262e-014	-9.06943e-015	-1.28023e-014
1.40235e-014	9.98012e-016	4.2124e-016	-2.4361e-015	-2.44375e-015	-2.62486e-015	-1.27985e-015	-3.62976e-015	1.06208e-015	-1.16052e-014	1.36374e-015	5.11263e-015	9.73452e-015	-1.94389e-015	-2.16589e-015	-5.64645e-015	-1.39711e-014	-9.03381e-015	-6.42738e-015	-2.29823e-014	-1.51818e-014	-1.65248e-014	-1.02355e-014	-9.46668e-015	-1.30508e-014
1.39463e-014	5.42234e-016	2.88898e-016	-2.85538e-015	-2.85837e-015	-3.08749e-015	-2.02197e-015	-4.14899e-015	3.37527e-016	-1.22454e-014	5.32501e-016	4.61319e-015	9.04221e-015	-1.90544e-015	-2.32895e-015	-5.73371e-015	-1.41717e-014	-9.38729e-015	-6.7714e-015	-2.30526e-014	-1.56606e-014	-1.69306e-014	-1.03525e-014	-9.86386e-015	-1.3315e-014
1.38467e-014	9.63296e-017	1.52569e-016	-3.26723e-015	-3.27584e-015	-3.53193e-015	-2.73538e-015	-4.68509e-015	-3.56959e-016	-1.28738e-014	-2.7213e-016	4.13972e-015	8.38154e-015	-1.87575e-015	-2.48847e-015	-5.81602e-015	-1.43463e-014	-9.74555e-015	-7.11966e-015	-2.30987e-014	-1.61247e-014	-1.73258e-014	-1.04775e-014	-1.02603e-014	-1.35947e-014
1.37239e-014	-3.37109e-016	1.40322e-017	-3.66757e-015	-3.69319e-015	-3.95366e-015	-3.41286e-015	-5.2341e-015	-1.01428e-015	-1.34863e-014	-1.04188e-015	3.69701e-015	7.75893e-015	-1.85348e-015	-2.64286e-015	-5.8917e-015	-1.44916e-014	-1.01048e-014	-7.46925e-015	-2.312e-014	-1.65696e-014	-1.77083e-014	-1.06101e-014	-1.06534e-014	-1.38894e-014
1.35775e-014	-7.56385e-016	-1.25e-016	-4.05284e-015	-4.10601e-015	-4.34849e-015	-4.04665e-015	-5.79267e-015	-1.62827e-015	-1.40803e-014	-1.76929e-015	3.28929e-015	7.17954e-015	-1.83912e-015	-2.79153e-015	-5.9596e-015	-1.46037e-014	-1.04595e-014	-7.81752e-015	-2.3117e-014	-1.69911e-014	-1.8077e-014	-1.07494e-014	-1.10424e-014	-1.41999e-014
1.34063e-014	-1.16042e-015	-2.62845e-016	-4.41999e-015	-4.51065e-015	-4.71339e-015	-4.62978e-015	-6.35824e-015	-2.1931e-015	-1.46539e-014	-2.44813e-015	2.91962e-015	6.64672e-015	-1.83181e-015	-2.93271e-015	-6.01759e-015	-1.46792e-014	-1.08037e-014	-8.1611e-015	-2.30906e-014	-1.73867e-014	-1.84307e-014	-1.08939e-014	-1.14261e-014	-1.45272e-014
1.32099e-014	-1.54851e-015	-3.97778e-016	-4.76605e-015	-4.90282e-015	-5.04498e-015	-5.15671e-015	-6.92682e-015	-2.70372e-015	-1.52045e-014	-3.07208e-015	2.59087e-015	6.16354e-015	-1.83026e-015	-3.06535e-015	-6.06333e-015	-1.47156e-014	-1.11333e-014	-8.49601e-015	-2.30407e-014	-1.77526e-014	-1.87679e-014	-1.10422e-014	-1.18034e-014	-1.4871e-014
1.29886e-014	-1.9182e-015	-5.28426e-016	-5.08796e-015	-5.28038e-015	-5.34138e-015	-5.62282e-015	-7.49475e-015	-3.15643e-015	-1.57291e-014	-3.63584e-015	2.30578e-015	5.73274e-015	-1.83412e-015	-3.18821e-015	-6.09528e-015	-1.47103e-014	-1.14438e-014	-8.82056e-015	-2.29686e-014	-1.80852e-014	-1.90867e-014	-1.1193e-014	-1.21719e-014	-1.52304e-014
1.27415e-014	-2.26806e-015	-6.53546e-016	-5.38235e-015	-5.64096e-015	-5.60099e-015	-6.02361e-015	-8.06038e-015	-3.54895e-015	-1.62265e-014	-4.13617e-015	2.06555e-015	5.35464e-015	-1.8426e-015	-3.30087e-015	-6.11381e-015	-1.46618e-014	-1.17313e-014	-9.13257e-015	-2.28742e-014	-1.83818e-014	-1.93848e-014	-1.13434e-014	-1.25281e-014	-1.56044e-014
1.24677e-014	-2.59796e-015	-7.72338e-016	-5.64769e-015	-5.98198e-015	-5.82246e-015	-6.3557e-015	-8.62098e-015	-3.87978e-015	-1.66963e-014	-4.57096e-015	1.86932e-015	5.0281e-015	-1.85513e-015	-3.40246e-015	-6.11727e-015	-1.45675e-014	-1.19912e-014	-9.42935e-015	-2.27574e-014	-1.86412e-014	-1.96613e-014	-1.14909e-014	-1.28701e-014	-1.59931e-014
1.21677e-014	-2.907e-015	-8.83789e-016	-5.88225e-015	-6.30183e-015	-6.0056e-015	-6.61699e-015	-9.17391e-015	-4.14822e-015	-1.71372e-014	-4.93888e-015	1.717e-015	4.75206e-015	-1.87111e-015	-3.49246e-015	-6.10635e-015	-1.44272e-014	-1.22211e-014	-9.70908e-015	-2.26185e-014	-1.88619e-014	-1.99154e-014	-1.16333e-014	-1.3196e-014	-1.63953e-014
1.18431e-014	-3.19416e-015	-9.86959e-016	-6.08509e-015	-6.59828e-015	-6.1504e-015	-6.80511e-015	-9.71573e-015	-4.35287e-015	-1.75466e-014	-5.23748e-015	1.60908e-015	4.52528e-015	-1.88872e-015	-3.57008e-015	-6.07973e-015	-1.42392e-014	-1.24168e-014	-9.96873e-015	-2.24576e-014	-1.90411e-014	-2.01459e-014	-1.17684e-014	-1.35038e-014	-1.681e-014
1.14937e-014	-3.45862e-015	-1.08185e-015	-6.25603e-015	-6.86967e-015	-6.25702e-015	-6.91888e-015	-1.02436e-014	-4.49351e-015	-1.79239e-014	-5.4657e-015	1.54395e-015	4.34597e-015	-1.9073e-015	-3.63462e-015	-6.03635e-015	-1.40029e-014	-1.25752e-014	-1.02056e-014	-2.22739e-014	-1.91781e-014	-2.03513e-014	-1.1893e-014	-1.37906e-014	-1.7236e-014
1.11197e-014	-3.70027e-015	-1.1683e-015	-6.39459e-015	-7.11567e-015	-6.32756e-015	-6.95872e-015	-1.07557e-014	-4.57185e-015	-1.827e-014	-5.62555e-015	1.51848e-015	4.20936e-015	-1.92625e-015	-3.68558e-015	-5.97566e-015	-1.37197e-014	-1.2694e-014	-1.04184e-014	-2.20681e-014	-1.92742e-014	-2.05317e-014	-1.20055e-014	-1.40548e-014	-1.76725e-014
1.07221e-014	-3.91846e-015	-1.24624e-015	-6.50136e-015	-7.33575e-015	-6.36401e-015	-6.92566e-015	-1.12493e-014	-4.58975e-015	-1.85836e-014	-5.71865e-015	1.53094e-015	4.112e-015	-1.94463e-015	-3.72248e-015	-5.89794e-015	-1.33899e-014	-1.277e-014	-1.06062e-014	-2.18401e-014	-1.93289e-014	-2.06855e-014	-1.21028e-014	-1.42932e-014	-1.81179e-014
1.03026e-014	-4.11257e-015	-1.31626e-015	-6.57708e-015	-7.53015e-015	-6.3682e-015	-6.82124e-015	-1.17229e-014	-4.54979e-015	-1.88652e-014	-5.74778e-015	1.57823e-015	4.04913e-015	-1.96212e-015	-3.74594e-015	-5.80378e-015	-1.30151e-014	-1.28021e-014	-1.07671e-014	-2.15902e-014	-1.93435e-014	-2.08127e-014	-1.2183e-014	-1.45034e-014	-1.85705e-014
9.86307e-015	-4.28239e-015	-1.37955e-015	-6.62356e-015	-7.69889e-015	-6.34229e-015	-6.64717e-015	-1.21732e-014	-4.4551e-015	-1.91145e-014	-5.71523e-015	1.65813e-015	4.01604e-015	-1.97822e-015	-3.75608e-015	-5.69331e-015	-1.25977e-014	-1.27893e-014	-1.08995e-014	-2.13199e-014	-1.93187e-014	-2.09139e-014	-1.22453e-014	-1.46849e-014	-1.90295e-014
9.40541e-015	-4.4281e-015	-1.43743e-015	-6.64302e-015	-7.84149e-015	-6.28901e-015	-6.40602e-015	-1.25977e-014	-4.30968e-015	-1.93316e-014	-5.62524e-015	1.76666e-015	4.00786e-015	-1.9926e-015	-3.75333e-015	-5.56755e-015	-1.214e-014	-1.27314e-014	-1.10025e-014	-2.10294e-014	-1.92563e-014	-2.09896e-014	-1.22879e-014	-1.48359e-014	-1.94929e-014
8.93172e-015	-4.55057e-015	-1.4904e-015	-6.63735e-015	-7.95879e-015	-6.21145e-015	-6.10155e-015	-1.29948e-014	-4.11792e-015	-1.95176e-014	-5.4823e-015	1.89954e-015	4.0185e-015	-2.00483e-015	-3.73733e-015	-5.42701e-015	-1.16444e-014	-1.26273e-014	-1.10756e-014	-2.0718e-014	-1.91579e-014	-2.10391e-014	-1.23077e-014	-1.49544e-014	-1.99587e-014
8.44322e-015	-4.65019e-015	-1.54041e-015	-6.60883e-015	-8.05185e-015	-6.11311e-015	-5.73844e-015	-1.33629e-014	-3.88437e-015	-1.96733e-014	-5.29139e-015	2.05178e-015	4.04173e-015	-2.01495e-015	-3.70879e-015	-5.27253e-015	-1.11132e-014	-1.24774e-014	-1.11187e-014	-2.03871e-014	-1.90266e-014	-2.10618e-014	-1.23042e-014	-1.50393e-014	-2.04254e-014
7.94322e-015	-4.72616e-015	-1.5889e-015	-6.56106e-015	-8.12279e-015	-5.9975e-015	-5.32262e-015	-1.36997e-014	-3.61494e-015	-1.97995e-014	-5.05856e-015	2.21898e-015	4.07192e-015	-2.02321e-015	-3.66795e-015	-5.1054e-015	-1.05499e-014	-1.22821e-014	-1.11321e-014	-2.00365e-014	-1.88648e-014	-2.10575e-014	-1.2275e-014	-1.50885e-014	-2.08903e-014
7.43368e-015	-4.77972e-015	-1.63721e-015	-6.49665e-015	-8.17305e-015	-5.86804e-015	-4.85986e-015	-1.4004e-014	-3.31452e-015	-1.98975e-014	-4.78991e-015	2.39611e-015	4.104e-015	-2.02925e-015	-3.61567e-015	-4.92713e-015	-9.95861e-015	-1.20428e-014	-1.1116e-014	-1.96667e-014	-1.86766e-014	-2.10275e-014	-1.22199e-014	-1.51015e-014	-2.13521e-014
6.91764e-015	-4.81145e-015	-1.68676e-015	-6.41848e-015	-8.20479e-015	-5.72851e-015	-4.35618e-015	-1.42743e-014	-2.98883e-015	-1.99675e-014	-4.49195e-015	2.5784e-015	4.13173e-015	-2.0333e-015	-3.55314e-015	-4.73942e-015	-9.34426e-015	-1.17613e-014	-1.10713e-014	-1.92793e-014	-1.84644e-014	-2.09732e-014	-1.21389e-014	-1.5078e-014	-2.18082e-014
6.39805e-015	-4.82165e-015	-1.73954e-015	-6.32994e-015	-8.21925e-015	-5.58317e-015	-3.81761e-015	-1.45102e-014	-2.64541e-015	-2.00109e-014	-4.17151e-015	2.76084e-015	4.14925e-015	-2.03695e-015	-3.48091e-015	-4.54389e-015	-8.71141e-015	-1.14402e-014	-1.09988e-014	-1.8874e-014	-1.82317e-014	-2.08938e-014	-1.20304e-014	-1.50166e-014	-2.22554e-014
5.87709e-015	-4.81224e-015	-1.79773e-015	-6.23434e-015	-8.218e-015	-5.43512e-015	-3.25004e-015	-1.47103e-014	-2.28997e-015	-2.00295e-014	-3.83472e-015	2.9381e-015	4.15159e-015	-2.03977e-015	-3.39962e-015	-4.34201e-015	-8.06529e-015	-1.10815e-014	-1.08997e-014	-1.84519e-014	-1.79824e-014	-2.07905e-014	-1.18944e-014	-1.49175e-014	-2.26922e-014
5.35725e-015	-4.78497e-015	-1.86296e-015	-6.13487e-015	-8.20282e-015	-5.28708e-015	-2.65946e-015	-1.48742e-014	-1.92816e-015	-2.00254e-014	-3.48822e-015	3.10579e-015	4.13439e-015	-2.04181e-015	-3.3102e-015	-4.13499e-015	-7.41138e-015	-1.06878e-014	-1.07758e-014	-1.80143e-014	-1.77204e-014	-2.0665e-014	-1.17323e-014	-1.4782e-014	-2.31176e-014
4.8405e-015	-4.74178e-015	-1.93762e-015	-6.03489e-015	-8.17544e-015	-5.14193e-015	-2.05194e-015	-1.50013e-014	-1.56701e-015	-2e-014	-3.13838e-015	3.25859e-015	4.09372e-015	-2.04432e-015	-3.21318e-015	-3.9237e-015	-6.75465e-015	-1.02624e-014	-1.06279e-014	-1.75624e-014	-1.74494e-014	-2.05181e-014	-1.15445e-014	-1.46108e-014	-2.35298e-014
4.33004e-015	-4.6831e-015	-2.02282e-015	-5.93772e-015	-8.13752e-015	-5.00292e-015	-1.43363e-015	-1.509e-014	-1.21168e-015	-1.99536e-014	-2.79093e-015	3.39452e-015	4.02755e-015	-2.04837e-015	-3.10987e-015	-3.70978e-015	-6.10005e-015	-9.80854e-015	-1.04577e-014	-1.70971e-014	-1.71719e-014	-2.03502e-014	-1.13304e-014	-1.44031e-014	-2.3925e-014
3.82804e-015	-4.61125e-015	-2.12072e-015	-5.84565e-015	-8.09036e-015	-4.87204e-015	-8.11761e-016	-1.514e-014	-8.68001e-016	-1.98881e-014	-2.45236e-015	3.50857e-015	3.93252e-015	-2.05535e-015	-3.00185e-015	-3.49603e-015	-5.45428e-015	-9.3297e-015	-1.02678e-014	-1.66202e-014	-1.68918e-014	-2.01628e-014	-1.10922e-014	-1.41612e-014	-2.43017e-014
3.33671e-015	-4.52867e-015	-2.23192e-015	-5.7613e-015	-8.03552e-015	-4.75086e-015	-1.91584e-016	-1.5151e-014	-5.40961e-016	-1.98054e-014	-2.12818e-015	3.59696e-015	3.807e-015	-2.06625e-015	-2.89013e-015	-3.28419e-015	-4.82282e-015	-8.83016e-015	-1.00594e-014	-1.61339e-014	-1.66123e-014	-1.99572e-014	-1.08319e-014	-1.38875e-014	-2.4658e-014
2.85824e-015	-4.43691e-015	-2.35824e-015	-5.68742e-015	-7.97516e-015	-4.64118e-015	4.21465e-016	-1.51236e-014	-2.36084e-016	-1.97069e-014	-1.82324e-015	3.65668e-015	3.64996e-015	-2.08172e-015	-2.77587e-015	-3.07686e-015	-4.21105e-015	-8.3144e-015	-9.83532e-015	-1.56397e-014	-1.63365e-014	-1.97349e-014	-1.05518e-014	-1.35846e-014	-2.49911e-014
2.39539e-015	-4.338e-015	-2.50038e-015	-5.62663e-015	-7.91002e-015	-4.54429e-015	1.02252e-015	-1.50568e-014	4.39152e-017	-1.95936e-014	-1.54114e-015	3.68567e-015	3.46125e-015	-2.10291e-015	-2.66054e-015	-2.87455e-015	-3.62299e-015	-7.78597e-015	-9.59681e-015	-1.51393e-014	-1.60677e-014	-1.94978e-014	-1.02543e-014	-1.32556e-014	-2.53e-014
1.94945e-015	-4.23443e-015	-2.65878e-015	-5.58019e-015	-7.84152e-015	-4.46095e-015	1.6065e-015	-1.4951e-014	2.95282e-016	-1.94671e-014	-1.28543e-015	3.68149e-015	3.24143e-015	-2.13104e-015	-2.54581e-015	-2.67876e-015	-3.06398e-015	-7.24818e-015	-9.34595e-015	-1.46343e-014	-1.58085e-014	-1.92477e-014	-9.94261e-015	-1.29033e-014	-2.55827e-014
1.52207e-015	-4.12828e-015	-2.83427e-015	-5.55053e-015	-7.77086e-015	-4.3924e-015	2.16889e-015	-1.48061e-014	5.14855e-016	-1.93283e-014	-1.05974e-015	3.64265e-015	2.99181e-015	-2.16803e-015	-2.43282e-015	-2.49099e-015	-2.53863e-015	-6.70621e-015	-9.08579e-015	-1.41264e-014	-1.5561e-014	-1.89867e-014	-9.61923e-015	-1.25313e-014	-2.58376e-014
1.11457e-015	-4.02227e-015	-3.02804e-015	-5.53853e-015	-7.69966e-015	-4.33914e-015	2.70525e-015	-1.46228e-014	6.99038e-016	-1.91783e-014	-8.67429e-016	3.5678e-015	2.7142e-015	-2.21559e-015	-2.32363e-015	-2.31381e-015	-2.05166e-015	-6.16555e-015	-8.81866e-015	-1.36187e-014	-1.53276e-014	-1.87163e-014	-9.28693e-015	-1.21433e-014	-2.60627e-014
7.27518e-016	-3.92007e-015	-3.23996e-015	-5.54525e-015	-7.62786e-015	-4.30153e-015	3.21329e-015	-1.44033e-014	8.45263e-016	-1.90185e-014	-7.10549e-016	3.45534e-015	2.41024e-015	-2.27421e-015	-2.2196e-015	-2.14772e-015	-1.60611e-015	-5.63006e-015	-8.54608e-015	-1.31135e-014	-1.51107e-014	-1.84398e-014	-8.95022e-015	-1.17438e-014	-2.62572e-014
3.61995e-016	-3.8231e-015	-3.47011e-015	-5.57225e-015	-7.55677e-015	-4.27916e-015	3.69055e-015	-1.41472e-014	9.52705e-016	-1.88494e-014	-5.89444e-016	3.30604e-015	2.08416e-015	-2.34533e-015	-2.12172e-015	-1.99373e-015	-1.20507e-015	-5.10405e-015	-8.27079e-015	-1.26126e-014	-1.49109e-014	-1.81585e-014	-8.61138e-015	-1.13361e-014	-2.64194e-014
1.90778e-017	-3.73304e-015	-3.71815e-015	-5.62031e-015	-7.4873e-015	-4.2721e-015	4.13476e-015	-1.38558e-014	1.01994e-015	-1.86714e-014	-5.0514e-016	3.12073e-015	1.74023e-015	-2.43048e-015	-2.03221e-015	-1.85456e-015	-8.52892e-016	-4.59238e-015	-7.99566e-015	-1.21187e-014	-1.47289e-014	-1.7874e-014	-8.27449e-015	-1.09242e-014	-2.65469e-014
-3.00801e-016	-3.65207e-015	-3.98309e-015	-5.68844e-015	-7.4197e-015	-4.27923e-015	4.54422e-015	-1.35301e-014	1.04679e-015	-1.84856e-014	-4.56802e-016	2.901e-015	1.38312e-015	-2.53083e-015	-1.9522e-015	-1.73092e-015	-5.51804e-016	-4.09824e-015	-7.72191e-015	-1.16343e-014	-1.45652e-014	-1.75896e-014	-7.94409e-015	-1.0514e-014	-2.66399e-014
-5.97577e-016	-3.58282e-015	-4.26458e-015	-5.77636e-015	-7.35343e-015	-4.29908e-015	4.91801e-015	-1.31717e-014	1.03351e-015	-1.82928e-014	-4.43676e-016	2.64789e-015	1.01781e-015	-2.64706e-015	-1.88316e-015	-1.62292e-015	-3.02675e-016	-3.62522e-015	-7.45122e-015	-1.11619e-014	-1.44206e-014	-1.73068e-014	-7.62304e-015	-1.01099e-014	-2.66973e-014
-8.72147e-016	-3.52894e-015	-4.56079e-015	-5.88312e-015	-7.28827e-015	-4.32984e-015	5.25616e-015	-1.27827e-014	9.80843e-016	-1.80943e-014	-4.6457e-016	2.36281e-015	6.49164e-016	-2.77944e-015	-1.82583e-015	-1.52989e-015	-1.05235e-016	-3.17513e-015	-7.18431e-015	-1.07028e-014	-1.4295e-014	-1.70283e-014	-7.31499e-015	-9.71688e-015	-2.67201e-014
-1.12438e-015	-3.49215e-015	-4.87002e-015	-6.00807e-015	-7.22465e-015	-4.36982e-015	5.55866e-015	-1.23654e-014	8.89738e-016	-1.7891e-014	-5.17381e-016	2.04776e-015	2.82254e-016	-2.929e-015	-1.78196e-015	-1.45399e-015	3.87148e-017	-2.75203e-015	-6.92339e-015	-1.02596e-014	-1.41877e-014	-1.67565e-014	-7.02402e-015	-9.33972e-015	-2.67077e-014
-1.35466e-015	-3.47396e-015	-5.1914e-015	-6.15035e-015	-7.16155e-015	-4.41715e-015	5.82711e-015	-1.19219e-014	7.62162e-016	-1.7683e-014	-5.9932e-016	1.70586e-015	-7.65405e-017	-3.09617e-015	-1.7529e-015	-1.39528e-015	1.29905e-016	-2.35742e-015	-6.66893e-015	-9.83372e-015	-1.40977e-014	-1.64926e-014	-6.75254e-015	-8.98219e-015	-2.66594e-014
-1.56494e-015	-3.4769e-015	-5.52281e-015	-6.30801e-015	-7.09844e-015	-4.47054e-015	6.06206e-015	-1.14545e-014	5.99341e-016	-1.74712e-014	-7.07738e-016	1.33956e-015	-4.21874e-016	-3.28131e-015	-1.73966e-015	-1.35423e-015	1.69035e-016	-1.99408e-015	-6.42194e-015	-9.42673e-015	-1.40245e-014	-1.62387e-014	-6.50325e-015	-8.64881e-015	-2.65751e-014
-1.75584e-015	-3.50283e-015	-5.8625e-015	-6.47955e-015	-7.03577e-015	-4.52813e-015	6.26506e-015	-1.0966e-014	4.02999e-016	-1.72567e-014	-8.39422e-016	9.51668e-016	-7.4877e-016	-3.48464e-015	-1.7433e-015	-1.32947e-015	1.57737e-016	-1.66318e-015	-6.18355e-015	-9.03934e-015	-1.39667e-014	-1.59957e-014	-6.27787e-015	-8.34316e-015	-2.64544e-014
-1.92979e-015	-3.55369e-015	-6.20745e-015	-6.66384e-015	-6.9725e-015	-4.58816e-015	6.43869e-015	-1.04597e-014	1.75682e-016	-1.70409e-014	-9.90389e-016	5.45909e-016	-1.05159e-015	-3.70625e-015	-1.76394e-015	-1.31991e-015	9.98006e-017	-1.36511e-015	-5.95365e-015	-8.67244e-015	-1.39231e-014	-1.57659e-014	-6.07887e-015	-8.06946e-015	-2.62998e-014
-2.0877e-015	-3.63016e-015	-6.55496e-015	-6.85981e-015	-6.90828e-015	-4.64905e-015	6.58551e-015	-9.93829e-015	-7.95865e-017	-1.68242e-014	-1.15714e-015	1.25841e-016	-1.32539e-015	-3.94504e-015	-1.80235e-015	-1.32481e-015	-1.29286e-018	-1.10094e-015	-5.7323e-015	-8.32719e-015	-1.3892e-014	-1.55515e-014	-5.90786e-015	-7.83063e-015	-2.61112e-014
-2.23185e-015	-3.73389e-015	-6.90298e-015	-7.06446e-015	-6.84336e-015	-4.70964e-015	6.70725e-015	-9.40596e-015	-3.60278e-016	-1.66078e-014	-1.33645e-015	-3.05195e-016	-1.56639e-015	-4.20061e-015	-1.85898e-015	-1.34382e-015	-1.42545e-016	-8.71028e-016	-5.52052e-015	-8.00466e-015	-1.38714e-014	-1.53537e-014	-5.76618e-015	-7.62943e-015	-2.58896e-014
-2.36474e-015	-3.86657e-015	-7.24933e-015	-7.27573e-015	-6.7759e-015	-4.76789e-015	6.80733e-015	-8.86587e-015	-6.62529e-016	-1.63929e-014	-1.52339e-015	-7.43512e-016	-1.77016e-015	-4.47172e-015	-1.93409e-015	-1.37475e-015	-3.18699e-016	-6.74793e-016	-5.31772e-015	-7.70473e-015	-1.38597e-014	-1.51742e-014	-5.65545e-015	-7.46956e-015	-2.5637e-014
-2.488e-015	-4.02778e-015	-7.59153e-015	-7.49169e-015	-6.70557e-015	-4.82241e-015	6.88854e-015	-8.32172e-015	-9.83531e-016	-1.61805e-014	-1.71437e-015	-1.18524e-015	-1.93231e-015	-4.7573e-015	-2.02821e-015	-1.41658e-015	-5.24347e-016	-5.11273e-016	-5.12324e-015	-7.42667e-015	-1.38545e-014	-1.50121e-014	-5.57437e-015	-7.35166e-015	-2.53539e-014
-2.60468e-015	-4.21876e-015	-7.92692e-015	-7.711e-015	-6.63199e-015	-4.87123e-015	6.95388e-015	-7.77731e-015	-1.31989e-015	-1.59718e-014	-1.90568e-015	-1.62742e-015	-2.05029e-015	-5.05623e-015	-2.14076e-015	-1.46896e-015	-7.55049e-016	-3.8025e-016	-4.93654e-015	-7.17075e-015	-1.38544e-014	-1.48696e-014	-5.52439e-015	-7.27895e-015	-2.5043e-014
-2.71717e-015	-4.44003e-015	-8.25253e-015	-7.93132e-015	-6.55445e-015	-4.91293e-015	7.00713e-015	-7.23624e-015	-1.66775e-015	-1.57686e-014	-2.09292e-015	-2.06631e-015	-2.12079e-015	-5.36688e-015	-2.27218e-015	-1.52979e-015	-1.00462e-015	-2.79813e-016	-4.75648e-015	-6.93673e-015	-1.38573e-014	-1.47476e-014	-5.50605e-015	-7.25341e-015	-2.47075e-014
-2.828e-015	-4.69198e-015	-8.56607e-015	-8.15102e-015	-6.47257e-015	-4.94684e-015	7.05136e-015	-6.70282e-015	-2.02369e-015	-1.55718e-014	-2.27268e-015	-2.499e-015	-2.14254e-015	-5.68739e-015	-2.42239e-015	-1.59706e-015	-1.26701e-015	-2.07848e-016	-4.58234e-015	-6.72383e-015	-1.3861e-014	-1.46464e-014	-5.51857e-015	-7.27581e-015	-2.43497e-014
-2.93962e-015	-4.97457e-015	-8.86539e-015	-8.36778e-015	-6.38655e-015	-4.97183e-015	7.08899e-015	-6.18168e-015	-2.38548e-015	-1.53832e-014	-2.44233e-015	-2.92183e-015	-2.11458e-015	-6.01567e-015	-2.59058e-015	-1.6686e-015	-1.53603e-015	-1.62621e-016	-4.41378e-015	-6.53037e-015	-1.38643e-014	-1.45663e-014	-5.56043e-015	-7.34654e-015	-2.39726e-014
-3.05485e-015	-5.28698e-015	-9.14759e-015	-8.58008e-015	-6.29602e-015	-4.98663e-015	7.12189e-015	-5.67745e-015	-2.75015e-015	-1.5205e-014	-2.59877e-015	-3.33232e-015	-2.03691e-015	-6.34876e-015	-2.77539e-015	-1.74267e-015	-1.80483e-015	-1.4134e-016	-4.24984e-015	-6.35528e-015	-1.38652e-014	-1.45075e-014	-5.63015e-015	-7.466e-015	-2.35792e-014
-3.17606e-015	-5.62794e-015	-9.41069e-015	-8.78694e-015	-6.20074e-015	-4.99063e-015	7.15196e-015	-5.19417e-015	-3.11542e-015	-1.50384e-014	-2.74023e-015	-3.72848e-015	-1.9107e-015	-6.68454e-015	-2.97568e-015	-1.81791e-015	-2.0673e-015	-1.41111e-016	-4.08968e-015	-6.19561e-015	-1.38619e-014	-1.4469e-014	-5.72413e-015	-7.63151e-015	-2.3172e-014
-3.30607e-015	-5.99658e-015	-9.6527e-015	-8.98728e-015	-6.10172e-015	-4.98356e-015	7.18127e-015	-4.73699e-015	-3.47914e-015	-1.48858e-014	-2.86513e-015	-4.10824e-015	-1.73805e-015	-7.02031e-015	-3.19043e-015	-1.89201e-015	-2.31717e-015	-1.59442e-016	-3.93264e-015	-6.04957e-015	-1.38527e-014	-1.44495e-014	-5.84e-015	-7.84152e-015	-2.27535e-014
-3.44749e-015	-6.39319e-015	-9.87105e-015	-9.17929e-015	-5.99856e-015	-4.965e-015	7.21182e-015	-4.31131e-015	-3.83989e-015	-1.47499e-014	-2.97303e-015	-4.47082e-015	-1.52196e-015	-7.35305e-015	-3.41824e-015	-1.96229e-015	-2.54707e-015	-1.92521e-016	-3.77738e-015	-5.91413e-015	-1.38375e-014	-1.4448e-014	-5.97476e-015	-8.09524e-015	-2.23279e-014
-3.60189e-015	-6.81582e-015	-1.00643e-014	-9.36276e-015	-5.89144e-015	-4.93501e-015	7.24454e-015	-3.92096e-015	-4.19552e-015	-1.46324e-014	-3.06262e-015	-4.81444e-015	-1.26527e-015	-7.6798e-015	-3.65749e-015	-2.02622e-015	-2.75009e-015	-2.36589e-016	-3.62238e-015	-5.7865e-015	-1.38152e-014	-1.44629e-014	-6.12432e-015	-8.38937e-015	-2.18983e-014
-3.77161e-015	-7.26269e-015	-1.02311e-014	-9.53638e-015	-5.7809e-015	-4.89417e-015	7.28044e-015	-3.56956e-015	-4.54411e-015	-1.45338e-014	-3.13381e-015	-5.13795e-015	-9.71775e-016	-7.99853e-015	-3.90687e-015	-2.08285e-015	-2.92103e-015	-2.88749e-016	-3.46778e-015	-5.66443e-015	-1.37843e-014	-1.44929e-014	-6.28516e-015	-8.72101e-015	-2.14672e-014
-3.95861e-015	-7.73222e-015	-1.03702e-014	-9.69989e-015	-5.66702e-015	-4.84249e-015	7.32025e-015	-3.26077e-015	-4.88384e-015	-1.44565e-014	-3.18661e-015	-5.44017e-015	-6.46021e-016	-8.30547e-015	-4.16482e-015	-2.12981e-015	-3.0541e-015	-3.45224e-016	-3.31267e-015	-5.54466e-015	-1.37439e-014	-1.45361e-014	-6.45368e-015	-9.08689e-015	-2.10381e-014
-4.16531e-015	-8.22334e-015	-1.04798e-014	-9.85234e-015	-5.55055e-015	-4.77999e-015	7.36394e-015	-2.99975e-015	-5.21417e-015	-1.44033e-014	-3.22162e-015	-5.72196e-015	-2.93266e-016	-8.59771e-015	-4.42893e-015	-2.16533e-015	-3.14313e-015	-4.02635e-016	-3.15584e-015	-5.42379e-015	-1.36945e-014	-1.45903e-014	-6.62571e-015	-9.48337e-015	-2.06153e-014
-4.39402e-015	-8.7343e-015	-1.05594e-014	-9.99347e-015	-5.43197e-015	-4.70611e-015	7.41143e-015	-2.7898e-015	-5.53387e-015	-1.43765e-014	-3.24001e-015	-5.98359e-015	8.15577e-017	-8.87178e-015	-4.69677e-015	-2.18772e-015	-3.18298e-015	-4.5706e-016	-2.99599e-015	-5.29889e-015	-1.36362e-014	-1.46543e-014	-6.798e-015	-9.90691e-015	-2.02025e-014
-4.6469e-015	-9.26391e-015	-1.06085e-014	-1.01226e-014	-5.3117e-015	-4.6212e-015	7.46144e-015	-2.63418e-015	-5.84249e-015	-1.43784e-014	-3.24434e-015	-6.22584e-015	4.71392e-016	-9.12363e-015	-4.96562e-015	-2.19523e-015	-3.16971e-015	-5.05731e-016	-2.83269e-015	-5.1673e-015	-1.35706e-014	-1.47261e-014	-6.96697e-015	-1.03543e-014	-1.98037e-014
-4.92496e-015	-9.80999e-015	-1.06263e-014	-1.02392e-014	-5.19033e-015	-4.52574e-015	7.51264e-015	-2.53624e-015	-6.14077e-015	-1.44104e-014	-3.23741e-015	-6.45026e-015	8.69657e-016	-9.35042e-015	-5.23301e-015	-2.1862e-015	-3.09929e-015	-5.4523e-016	-2.66539e-015	-5.0249e-015	-1.34978e-014	-1.48025e-014	-7.12718e-015	-1.08201e-014	-1.94219e-014
-5.22948e-015	-1.03703e-014	-1.06131e-014	-1.03434e-014	-5.06776e-015	-4.41947e-015	7.56357e-015	-2.49911e-015	-6.42881e-015	-1.44749e-014	-3.22134e-015	-6.65844e-015	1.26986e-015	-9.54886e-015	-5.49593e-015	-2.15844e-015	-2.96907e-015	-5.71458e-016	-2.49324e-015	-4.8689e-015	-1.34182e-014	-1.48817e-014	-7.27517e-015	-1.12997e-014	-1.90614e-014
-5.56108e-015	-1.09424e-014	-1.05687e-014	-1.04354e-014	-4.94461e-015	-4.30269e-015	7.61284e-015	-2.52512e-015	-6.70685e-015	-1.45735e-014	-3.19829e-015	-6.85177e-015	1.66572e-015	-9.71592e-015	-5.75219e-015	-2.11079e-015	-2.77598e-015	-5.81807e-016	-2.31579e-015	-4.69584e-015	-1.33331e-014	-1.49599e-014	-7.40565e-015	-1.17878e-014	-1.87246e-014
-5.92071e-015	-1.15246e-014	-1.04931e-014	-1.05152e-014	-4.82112e-015	-4.17595e-015	7.65962e-015	-2.6159e-015	-6.97473e-015	-1.47073e-014	-3.17167e-015	-7.03251e-015	2.05059e-015	-9.84929e-015	-5.99983e-015	-2.04191e-015	-2.5183e-015	-5.7355e-016	-2.13238e-015	-4.50267e-015	-1.32433e-014	-1.50345e-014	-7.51482e-015	-1.22797e-014	-1.84154e-014
-6.30951e-015	-1.21153e-014	-1.0386e-014	-1.05823e-014	-4.6982e-015	-4.03962e-015	7.70105e-015	-2.77374e-015	-7.23385e-015	-1.48785e-014	-3.14614e-015	-7.20401e-015	2.41581e-015	-9.94613e-015	-6.23561e-015	-1.95086e-015	-2.1953e-015	-5.44133e-016	-1.94344e-015	-4.28679e-015	-1.31513e-014	-1.5103e-014	-7.59979e-015	-1.27708e-014	-1.81375e-014
-6.72821e-015	-1.2713e-014	-1.02486e-014	-1.06367e-014	-4.57558e-015	-3.89412e-015	7.73515e-015	-2.99821e-015	-7.48563e-015	-1.50885e-014	-3.12512e-015	-7.36874e-015	2.75596e-015	-1.00041e-014	-6.45731e-015	-1.83728e-015	-1.8079e-015	-4.91563e-016	-1.74925e-015	-4.04632e-015	-1.30585e-014	-1.51632e-014	-7.65715e-015	-1.32566e-014	-1.78931e-014
-7.17653e-015	-1.33157e-014	-1.00815e-014	-1.06788e-014	-4.45343e-015	-3.7393e-015	7.7599e-015	-3.29054e-015	-7.73071e-015	-1.53382e-014	-3.1119e-015	-7.52917e-015	3.06463e-015	-1.00209e-014	-6.66182e-015	-1.70092e-015	-1.35652e-015	-4.1332e-016	-1.5493e-015	-3.77909e-015	-1.29666e-014	-1.52131e-014	-7.68335e-015	-1.37332e-014	-1.76845e-014
-7.65517e-015	-1.39238e-014	-9.88597e-015	-1.07078e-014	-4.33125e-015	-3.57427e-015	7.77413e-015	-3.65077e-015	-7.96896e-015	-1.56292e-014	-3.10992e-015	-7.68827e-015	3.33611e-015	-9.99446e-015	-6.84677e-015	-1.5408e-015	-8.42173e-016	-3.06255e-016	-1.34301e-015	-3.48373e-015	-1.28782e-014	-1.52516e-014	-7.67649e-015	-1.41978e-014	-1.75166e-014
-8.16311e-015	-1.45347e-014	-9.66235e-015	-1.07231e-014	-4.20903e-015	-3.39947e-015	7.77546e-015	-4.07857e-015	-8.20196e-015	-1.59615e-014	-3.12307e-015	-7.84919e-015	3.56456e-015	-9.92337e-015	-7.00957e-015	-1.35641e-015	-2.67194e-016	-1.70091e-016	-1.13159e-015	-3.15942e-015	-1.27952e-014	-1.52771e-014	-7.63492e-015	-1.46464e-014	-1.73909e-014
-8.69974e-015	-1.51461e-014	-9.41128e-015	-1.07247e-014	-4.08649e-015	-3.21433e-015	7.76232e-015	-4.57214e-015	-8.42958e-015	-1.6335e-014	-3.1535e-015	-8.01397e-015	3.74602e-015	-9.80614e-015	-7.14758e-015	-1.14782e-015	3.65801e-016	-4.28689e-018	-9.15347e-016	-2.80496e-015	-1.27176e-014	-1.52865e-014	-7.55589e-015	-1.50745e-014	-1.73082e-014
-9.26433e-015	-1.57583e-014	-9.13397e-015	-1.07119e-014	-3.96373e-015	-3.01885e-015	7.73174e-015	-5.13027e-015	-8.65355e-015	-1.675e-014	-3.20587e-015	-8.18639e-015	3.87501e-015	-9.64223e-015	-7.25859e-015	-9.15123e-016	1.05277e-015	1.92167e-016	-6.94448e-016	-2.41925e-015	-1.26479e-014	-1.5278e-014	-7.43832e-015	-1.54783e-014	-1.72696e-014
-9.8569e-015	-1.63705e-014	-8.83163e-015	-1.06846e-014	-3.83985e-015	-2.81281e-015	7.6824e-015	-5.75052e-015	-8.8751e-015	-1.72066e-014	-3.2831e-015	-8.3696e-015	3.94779e-015	-9.43022e-015	-7.34085e-015	-6.58696e-016	1.78916e-015	4.19546e-016	-4.68572e-016	-2.00301e-015	-1.25884e-014	-1.52511e-014	-7.28251e-015	-1.58564e-014	-1.7277e-014
-1.04775e-014	-1.6982e-014	-8.5049e-015	-1.06426e-014	-3.71453e-015	-2.59589e-015	7.61166e-015	-6.43153e-015	-9.09621e-015	-1.77049e-014	-3.38869e-015	-8.56743e-015	3.96078e-015	-9.17076e-015	-7.39225e-015	-3.79776e-016	2.56995e-015	6.77457e-016	-2.3964e-016	-1.55677e-015	-1.25411e-014	-1.52049e-014	-7.08786e-015	-1.6206e-014	-1.73319e-014
-1.11244e-014	-1.75923e-014	-8.15518e-015	-1.05849e-014	-3.58738e-015	-2.36761e-015	7.51774e-015	-7.16932e-015	-9.31711e-015	-1.82441e-014	-3.52483e-015	-8.78217e-015	3.91208e-015	-8.86404e-015	-7.41143e-015	-7.95392e-017	3.38978e-015	9.6589e-016	-8.25357e-018	-1.08141e-015	-1.25076e-014	-1.51396e-014	-6.85544e-015	-1.65259e-014	-1.7435e-014
-1.17964e-014	-1.8201e-014	-7.78427e-015	-1.05107e-014	-3.45766e-015	-2.12797e-015	7.39932e-015	-7.96061e-015	-9.53957e-015	-1.88234e-014	-3.69404e-015	-9.01677e-015	3.80016e-015	-8.51026e-015	-7.39676e-015	2.40269e-016	4.2416e-015	1.28411e-015	2.24623e-016	-5.78083e-016	-1.24903e-014	-1.50555e-014	-6.58695e-015	-1.68153e-014	-1.75871e-014
-1.24927e-014	-1.88081e-014	-7.39386e-015	-1.04186e-014	-3.32535e-015	-1.877e-015	7.25537e-015	-8.80248e-015	-9.76435e-015	-1.94417e-014	-3.89925e-015	-9.27419e-015	3.62279e-015	-8.11031e-015	-7.34739e-015	5.78461e-016	5.11897e-015	1.63012e-015	4.57513e-016	-4.96685e-017	-1.24908e-014	-1.49528e-014	-6.28431e-015	-1.70732e-014	-1.77876e-014
-1.32112e-014	-1.94132e-014	-6.98473e-015	-1.03076e-014	-3.18903e-015	-1.61383e-015	7.08646e-015	-9.68915e-015	-9.98969e-015	-2.00959e-014	-4.1396e-015	-9.55506e-015	3.38213e-015	-7.66453e-015	-7.26206e-015	9.35614e-016	6.01615e-015	2.00356e-015	6.90571e-016	5.01153e-016	-1.25085e-014	-1.48325e-014	-5.9498e-015	-1.72992e-014	-1.80356e-014
-1.39498e-014	-2.00157e-014	-6.55897e-015	-1.01775e-014	-3.04901e-015	-1.33798e-015	6.89174e-015	-1.06156e-014	-1.02168e-014	-2.07837e-014	-4.41575e-015	-9.86166e-015	3.07883e-015	-7.17575e-015	-7.13992e-015	1.3077e-015	6.92501e-015	2.40133e-015	9.21528e-016	1.0722e-015	-1.2544e-014	-1.46952e-014	-5.58516e-015	-1.74921e-014	-1.83298e-014
-1.47069e-014	-2.06155e-014	-6.11858e-015	-1.00273e-014	-2.90354e-015	-1.04993e-015	6.67158e-015	-1.15756e-014	-1.04453e-014	-2.15026e-014	-4.72719e-015	-1.01947e-014	2.71431e-015	-6.64571e-015	-6.98059e-015	1.69213e-015	7.83797e-015	2.82056e-015	1.15023e-015	1.66003e-015	-1.25993e-014	-1.45426e-014	-5.19483e-015	-1.7653e-014	-1.86684e-014
-1.54812e-014	-2.12138e-014	-5.66435e-015	-9.85636e-015	-2.75088e-015	-7.48954e-016	6.42773e-015	-1.25627e-014	-1.06734e-014	-2.22502e-014	-5.07239e-015	-1.05553e-014	2.29194e-015	-6.07685e-015	-6.78389e-015	2.0882e-015	8.74814e-015	3.26086e-015	1.37711e-015	2.26058e-015	-1.26746e-014	-1.4378e-014	-4.78413e-015	-1.77846e-014	-1.90514e-014
-1.62701e-014	-2.18106e-014	-5.19826e-015	-9.6648e-015	-2.59176e-015	-4.35713e-016	6.16035e-015	-1.35711e-014	-1.09006e-014	-2.30229e-014	-5.45057e-015	-1.0944e-014	1.81475e-015	-5.47215e-015	-6.5505e-015	2.49291e-015	9.64665e-015	3.71862e-015	1.59997e-015	2.86852e-015	-1.27696e-014	-1.42032e-014	-4.3576e-015	-1.78883e-014	-1.94755e-014
-1.70725e-014	-2.24065e-014	-4.72158e-015	-9.45151e-015	-2.42408e-015	-1.10111e-016	5.87114e-015	-1.45944e-014	-1.11259e-014	-2.38183e-014	-5.86066e-015	-1.13613e-014	1.28658e-015	-4.8346e-015	-6.28048e-015	2.90526e-015	1.05266e-014	4.19179e-015	1.8197e-015	3.47904e-015	-1.28852e-014	-1.40218e-014	-3.9201e-015	-1.79676e-014	-1.994e-014
-1.7886e-014	-2.30019e-014	-4.23563e-015	-9.21575e-015	-2.24669e-015	2.27765e-016	5.56234e-015	-1.56255e-014	-1.13479e-014	-2.46322e-014	-6.3e-015	-1.18071e-014	7.12088e-016	-4.16753e-015	-5.97458e-015	3.32234e-015	1.13807e-014	4.67661e-015	2.03583e-015	4.08777e-015	-1.30205e-014	-1.38366e-014	-3.47653e-015	-1.80242e-014	-2.04421e-014
-1.8708e-014	-2.35969e-014	-3.7421e-015	-8.95768e-015	-2.0589e-015	5.77069e-016	5.23531e-015	-1.66579e-014	-1.15653e-014	-2.54602e-014	-6.76571e-015	-1.22804e-014	9.6073e-017	-3.47493e-015	-5.63402e-015	3.74148e-015	1.22011e-014	5.1701e-015	2.24732e-015	4.68945e-015	-1.31745e-014	-1.3651e-014	-3.03259e-015	-1.80614e-014	-2.09786e-014
-1.95363e-014	-2.41918e-014	-3.24246e-015	-8.67735e-015	-1.86021e-015	9.37395e-016	4.89199e-015	-1.76843e-014	-1.17767e-014	-2.62988e-014	-7.25457e-015	-1.27799e-014	-5.56415e-016	-2.75947e-015	-5.2604e-015	4.16156e-015	1.29824e-014	5.66992e-015	2.45326e-015	5.27921e-015	-1.33456e-014	-1.34675e-014	-2.5931e-015	-1.80814e-014	-2.15466e-014
-2.03686e-014	-2.47868e-014	-2.73827e-015	-8.37485e-015	-1.64876e-015	1.3076e-015	4.53584e-015	-1.86972e-014	-1.19796e-014	-2.7144e-014	-7.76179e-015	-1.33041e-014	-1.23862e-015	-2.0251e-015	-4.85533e-015	4.58077e-015	1.37186e-014	6.17388e-015	2.65452e-015	5.85056e-015	-1.35338e-014	-1.32919e-014	-2.16534e-015	-1.80889e-014	-2.21445e-014
-2.12032e-014	-2.53827e-014	-2.23119e-015	-8.05057e-015	-1.42376e-015	1.68669e-015	4.17011e-015	-1.96898e-014	-1.21727e-014	-2.7992e-014	-8.28363e-015	-1.38513e-014	-1.94499e-015	-1.27661e-015	-4.4203e-015	4.99723e-015	1.44046e-014	6.67881e-015	2.85152e-015	6.39925e-015	-1.37377e-014	-1.31276e-014	-1.75407e-015	-1.8087e-014	-2.27692e-014
-2.20367e-014	-2.59792e-014	-1.72394e-015	-7.705e-015	-1.18465e-015	2.0731e-015	3.79859e-015	-2.06541e-014	-1.2354e-014	-2.88374e-014	-8.81511e-015	-1.4419e-014	-2.66833e-015	-5.18499e-016	-3.95767e-015	5.40842e-015	1.50347e-014	7.18149e-015	3.04497e-015	6.92064e-015	-1.39548e-014	-1.29778e-014	-1.36464e-015	-1.80788e-014	-2.34159e-014
-2.28664e-014	-2.65754e-014	-1.21807e-015	-7.3393e-015	-9.31739e-016	2.46549e-015	3.42318e-015	-2.15841e-014	-1.25217e-014	-2.96756e-014	-9.35172e-015	-1.50047e-014	-3.40245e-015	2.44206e-016	-3.46999e-015	5.81125e-015	1.56042e-014	7.67907e-015	3.2341e-015	7.4093e-015	-1.41834e-014	-1.28463e-014	-1.00269e-015	-1.80679e-014	-2.40808e-014
-2.36899e-014	-2.71717e-014	-7.15433e-016	-6.95489e-015	-6.64363e-016	2.86305e-015	3.04746e-015	-2.24737e-014	-1.26742e-014	-3.0503e-014	-9.88857e-015	-1.56054e-014	-4.14166e-015	1.00764e-015	-2.95963e-015	6.20472e-015	1.61095e-014	8.16915e-015	3.41977e-015	7.85961e-015	-1.44218e-014	-1.2738e-014	-6.74531e-016	-1.8059e-014	-2.47608e-014
-2.45052e-014	-2.7768e-014	-2.17608e-016	-6.55321e-015	-3.82147e-016	3.26366e-015	2.67563e-015	-2.33159e-014	-1.28096e-014	-3.13154e-014	-1.04198e-014	-1.6218e-014	-4.87949e-015	1.76725e-015	-2.42935e-015	6.58727e-015	1.65477e-014	8.64847e-015	3.60194e-015	8.26702e-015	-1.4669e-014	-1.26572e-014	-3.85921e-016	-1.80565e-014	-2.54526e-014
-2.531e-014	-2.83635e-014	2.73736e-016	-6.13605e-015	-8.55975e-017	3.66574e-015	2.31134e-015	-2.41051e-014	-1.2925e-014	-3.21078e-014	-1.09398e-014	-1.68389e-014	-5.60984e-015	2.51866e-015	-1.8823e-015	6.95681e-015	1.69152e-014	9.11448e-015	3.78134e-015	8.62618e-015	-1.49232e-014	-1.26074e-014	-1.42918e-016	-1.80644e-014	-2.61529e-014
-2.61013e-014	-2.89575e-014	7.56633e-016	-5.70498e-015	2.25362e-016	4.06754e-015	1.95903e-015	-2.48349e-014	-1.30178e-014	-3.28756e-014	-1.14422e-014	-1.74638e-014	-6.3259e-015	3.25749e-015	-1.32102e-015	7.31274e-015	1.72106e-014	9.56553e-015	3.95912e-015	8.93384e-015	-1.51821e-014	-1.2592e-014	4.98095e-017	-1.80865e-014	-2.68576e-014
-2.68759e-014	-2.95493e-014	1.22888e-015	-5.26281e-015	5.49954e-016	4.46677e-015	1.62194e-015	-2.54991e-014	-1.30867e-014	-3.36142e-014	-1.19221e-014	-1.80889e-014	-7.02097e-015	3.97924e-015	-7.49148e-016	7.65294e-015	1.74317e-014	9.9992e-015	4.13576e-015	9.18713e-015	-1.54429e-014	-1.26143e-014	1.88706e-016	-1.81254e-014	-2.75638e-014
-2.76316e-014	-3.01378e-014	1.68771e-015	-4.81162e-015	8.8762e-016	4.86174e-015	1.3026e-015	-2.60934e-014	-1.31303e-014	-3.43194e-014	-1.23747e-014	-1.87106e-014	-7.69096e-015	4.67964e-015	-1.7008e-016	7.97632e-015	1.75779e-014	1.04131e-014	4.31172e-015	9.38294e-015	-1.57042e-014	-1.26766e-014	2.70205e-016	-1.81848e-014	-2.8268e-014
-2.83669e-014	-3.07214e-014	2.13169e-015	-4.35413e-015	1.23749e-015	5.25013e-015	1.00481e-015	-2.66144e-014	-1.31476e-014	-3.49876e-014	-1.27951e-014	-1.93251e-014	-8.33125e-015	5.35535e-015	4.12577e-016	8.28199e-015	1.76496e-014	1.08049e-014	4.48746e-015	9.51812e-015	-1.59638e-014	-1.27822e-014	2.90096e-016	-1.82677e-014	-2.89675e-014
-2.90795e-014	-3.12994e-014	2.55891e-015	-3.89321e-015	1.59932e-015	5.62965e-015	7.31517e-016	-2.70581e-014	-1.3136e-014	-3.56155e-014	-1.31781e-014	-1.9928e-014	-8.93646e-015	6.00216e-015	9.95939e-016	8.56964e-015	1.76485e-014	1.11738e-014	4.6637e-015	9.5904e-015	-1.622e-014	-1.29335e-014	2.45299e-016	-1.83771e-014	-2.96594e-014
-2.97675e-014	-3.18708e-014	2.96736e-015	-3.43201e-015	1.97286e-015	5.99835e-015	4.86174e-016	-2.74211e-014	-1.30939e-014	-3.61998e-014	-1.35181e-014	-2.05148e-014	-9.50234e-015	6.61624e-015	1.57722e-015	8.83821e-015	1.75763e-014	1.15184e-014	4.84212e-015	9.59838e-015	-1.64707e-014	-1.31327e-014	1.33639e-016	-1.85152e-014	-3.03419e-014
-3.04287e-014	-3.24339e-014	3.35487e-015	-2.97312e-015	2.35706e-015	6.35485e-015	2.71696e-016	-2.76998e-014	-1.30198e-014	-3.6737e-014	-1.38109e-014	-2.10811e-014	-1.00259e-014	7.19385e-015	2.15312e-015	9.08802e-015	1.74352e-014	1.18377e-014	5.02384e-015	9.54179e-015	-1.6714e-014	-1.33804e-014	-4.63141e-017	-1.86843e-014	-3.10119e-014
-3.10608e-014	-3.2987e-014	3.71919e-015	-2.52024e-015	2.75009e-015	6.69624e-015	8.96786e-017	-2.78931e-014	-1.29135e-014	-3.72246e-014	-1.40531e-014	-2.16233e-014	-1.05042e-014	7.73185e-015	2.72023e-015	9.31879e-015	1.72281e-014	1.21314e-014	5.20909e-015	9.41996e-015	-1.6949e-014	-1.36771e-014	-2.95243e-016	-1.88857e-014	-3.16672e-014
-3.16619e-014	-3.35273e-014	4.05868e-015	-2.07688e-015	3.15012e-015	7.02006e-015	-5.91537e-017	-2.80005e-014	-1.27753e-014	-3.76596e-014	-1.42421e-014	-2.21379e-014	-1.09352e-014	8.22793e-015	3.27568e-015	9.53096e-015	1.69586e-014	1.2399e-014	5.39801e-015	9.23427e-015	-1.71737e-014	-1.40213e-014	-6.11902e-016	-1.91192e-014	-3.23046e-014
-3.22296e-014	-3.40527e-014	4.37167e-015	-1.64643e-015	3.55577e-015	7.32444e-015	-1.74039e-016	-2.80205e-014	-1.26054e-014	-3.80397e-014	-1.43749e-014	-2.26211e-014	-1.1317e-014	8.68085e-015	3.81672e-015	9.72458e-015	1.66315e-014	1.26401e-014	5.59181e-015	8.98661e-015	-1.7386e-014	-1.44121e-014	-9.9518e-016	-1.93849e-014	-3.29212e-014
-3.27624e-014	-3.45608e-014	4.65596e-015	-1.23212e-015	3.96508e-015	7.60817e-015	-2.54643e-016	-2.79528e-014	-1.24038e-014	-3.83627e-014	-1.44489e-014	-2.3069e-014	-1.16486e-014	9.0886e-015	4.34032e-015	9.89925e-015	1.62508e-014	1.2853e-014	5.79088e-015	8.67821e-015	-1.75853e-014	-1.48486e-014	-1.44387e-015	-1.96829e-014	-3.35155e-014
-3.32593e-014	-3.50492e-014	4.91073e-015	-8.37317e-016	4.37657e-015	7.86967e-015	-3.00198e-016	-2.77983e-014	-1.21705e-014	-3.86268e-014	-1.44624e-014	-2.34784e-014	-1.19302e-014	9.45006e-015	4.84417e-015	1.0056e-014	1.58227e-014	1.30387e-014	5.99612e-015	8.31185e-015	-1.77705e-014	-1.53284e-014	-1.95603e-015	-2.0013e-014	-3.40859e-014
-3.37182e-014	-3.55157e-014	5.13427e-015	-4.65229e-016	4.78817e-015	8.10735e-015	-3.11737e-016	-2.75585e-014	-1.1906e-014	-3.88306e-014	-1.44143e-014	-2.38468e-014	-1.2162e-014	9.7645e-015	5.32574e-015	1.01965e-014	1.53525e-014	1.31974e-014	6.20801e-015	7.89117e-015	-1.79406e-014	-1.58485e-014	-2.52813e-015	-2.03732e-014	-3.46298e-014
-3.41378e-014	-3.59576e-014	5.3251e-015	-1.19126e-016	5.1987e-015	8.32024e-015	-2.89343e-016	-2.72353e-014	-1.16111e-014	-3.89731e-014	-1.43038e-014	-2.41712e-014	-1.2345e-014	1.00316e-014	5.78277e-015	1.03224e-014	1.48462e-014	1.33304e-014	6.4274e-015	7.42081e-015	-1.80943e-014	-1.64057e-014	-3.1564e-015	-2.07621e-014	-3.51462e-014
-3.45176e-014	-3.63743e-014	5.4828e-015	1.98463e-016	5.60684e-015	8.50799e-015	-2.33219e-016	-2.68306e-014	-1.1287e-014	-3.90543e-014	-1.41308e-014	-2.44499e-014	-1.24799e-014	1.02511e-014	6.21349e-015	1.04343e-014	1.43098e-014	1.34386e-014	6.6552e-015	6.90542e-015	-1.82319e-014	-1.69966e-014	-3.83657e-015	-2.11784e-014	-3.56349e-014
-3.48558e-014	-3.67623e-014	5.60657e-015	4.84813e-016	6.0106e-015	8.66944e-015	-1.46213e-016	-2.63469e-014	-1.09347e-014	-3.90733e-014	-1.38961e-014	-2.4681e-014	-1.2568e-014	1.04237e-014	6.61614e-015	1.05334e-014	1.37488e-014	1.35229e-014	6.89091e-015	6.3507e-015	-1.83525e-014	-1.76162e-014	-4.56369e-015	-2.16195e-014	-3.60939e-014
-3.51523e-014	-3.71196e-014	5.69516e-015	7.37801e-016	6.40842e-015	8.80366e-015	-3.0876e-017	-2.57893e-014	-1.05576e-014	-3.9031e-014	-1.36018e-014	-2.48638e-014	-1.2613e-014	1.05496e-014	6.98924e-015	1.06209e-014	1.3169e-014	1.3584e-014	7.13429e-015	5.76268e-015	-1.8456e-014	-1.82593e-014	-5.33145e-015	-2.20821e-014	-3.65225e-014
-3.54069e-014	-3.74443e-014	5.74805e-015	9.55771e-016	6.79856e-015	8.91084e-015	1.1196e-016	-2.51622e-014	-1.01569e-014	-3.89279e-014	-1.32492e-014	-2.49966e-014	-1.26165e-014	1.06307e-014	7.33151e-015	1.06998e-014	1.25783e-014	1.36241e-014	7.38583e-015	5.14801e-015	-1.85426e-014	-1.89212e-014	-6.13334e-015	-2.2563e-014	-3.69197e-014
-3.56179e-014	-3.77341e-014	5.765e-015	1.13659e-015	7.17974e-015	8.99072e-015	2.80091e-016	-2.44686e-014	-9.73285e-015	-3.87633e-014	-1.28389e-014	-2.50775e-014	-1.2581e-014	1.06683e-014	7.64202e-015	1.07716e-014	1.1983e-014	1.36451e-014	7.64634e-015	4.51292e-015	-1.8611e-014	-1.95954e-014	-6.96299e-015	-2.30578e-014	-3.72833e-014
-3.57855e-014	-3.79871e-014	5.74645e-015	1.27888e-015	7.55052e-015	9.04369e-015	4.70242e-016	-2.37142e-014	-9.28901e-015	-3.85392e-014	-1.2375e-014	-2.51073e-014	-1.25101e-014	1.06652e-014	7.92067e-015	1.08383e-014	1.13897e-014	1.36484e-014	7.91554e-015	3.8651e-015	-1.86616e-014	-2.0275e-014	-7.81297e-015	-2.35616e-014	-3.7613e-014
-3.59099e-014	-3.82018e-014	5.69264e-015	1.38194e-015	7.90927e-015	9.06992e-015	6.7869e-016	-2.29045e-014	-8.82849e-015	-3.82569e-014	-1.18613e-014	-2.50863e-014	-1.24072e-014	1.06232e-014	8.16751e-015	1.0901e-014	1.08043e-014	1.36349e-014	8.19219e-015	3.21004e-015	-1.86943e-014	-2.0955e-014	-8.67695e-015	-2.40707e-014	-3.79092e-014
-3.59918e-014	-3.83773e-014	5.60478e-015	1.44498e-015	8.25516e-015	9.07106e-015	9.02104e-016	-2.20454e-014	-8.35388e-015	-3.7918e-014	-1.13014e-014	-2.50153e-014	-1.2276e-014	1.05451e-014	8.38249e-015	1.09615e-014	1.02333e-014	1.36072e-014	8.47652e-015	2.55526e-015	-1.87102e-014	-2.16285e-014	-9.54682e-015	-2.45804e-014	-3.81718e-014
-3.60318e-014	-3.85122e-014	5.48363e-015	1.46897e-015	8.58783e-015	9.04799e-015	1.13749e-015	-2.11425e-014	-7.86737e-015	-3.75248e-014	-1.06994e-014	-2.48952e-014	-1.21198e-014	1.04338e-014	8.56559e-015	1.10213e-014	9.68187e-015	1.35673e-014	8.76774e-015	1.90787e-015	-1.87089e-014	-2.22886e-014	-1.04157e-014	-2.50863e-014	-3.83996e-014
-3.60311e-014	-3.86057e-014	5.33024e-015	1.45461e-015	8.90583e-015	9.00151e-015	1.38057e-015	-2.02031e-014	-7.37302e-015	-3.70805e-014	-1.0061e-014	-2.47286e-014	-1.19431e-014	1.02923e-014	8.71706e-015	1.10825e-014	9.15529e-015	1.35169e-014	9.06411e-015	1.27532e-015	-1.86919e-014	-2.2928e-014	-1.12747e-014	-2.55837e-014	-3.85928e-014
-3.59905e-014	-3.86573e-014	5.14683e-015	1.40278e-015	9.20847e-015	8.9327e-015	1.62746e-015	-1.92347e-014	-6.87516e-015	-3.65879e-014	-9.39189e-015	-2.45179e-014	-1.17506e-014	1.01236e-014	8.83764e-015	1.11475e-014	8.65827e-015	1.34582e-014	9.3643e-015	6.64738e-016	-1.86604e-014	-2.35406e-014	-1.21168e-014	-2.60678e-014	-3.87509e-014
-3.59109e-014	-3.86661e-014	4.93509e-015	1.31466e-015	9.49492e-015	8.84317e-015	1.87394e-015	-1.82439e-014	-6.37644e-015	-3.60496e-014	-8.69775e-015	-2.42651e-014	-1.1546e-014	9.93147e-015	8.92826e-015	1.1217e-014	8.19493e-015	1.33925e-014	9.66767e-015	8.32301e-017	-1.86148e-014	-2.412e-014	-1.29341e-014	-2.65338e-014	-3.88729e-014
-3.57928e-014	-3.86315e-014	4.69711e-015	1.19259e-015	9.76417e-015	8.73465e-015	2.11678e-015	-1.72367e-014	-5.87979e-015	-3.54676e-014	-7.98329e-015	-2.39719e-014	-1.13321e-014	9.71957e-015	8.99009e-015	1.12923e-014	7.76934e-015	1.33212e-014	9.97314e-015	-4.62828e-016	-1.85553e-014	-2.46591e-014	-1.37183e-014	-2.69762e-014	-3.89583e-014
-3.56393e-014	-3.85552e-014	4.43592e-015	1.03895e-015	1.00163e-014	8.60969e-015	2.35349e-015	-1.62199e-014	-5.38821e-015	-3.48467e-014	-7.2544e-015	-2.36415e-014	-1.1112e-014	9.49172e-015	9.02427e-015	1.13753e-014	7.3848e-015	1.32457e-014	1.02791e-014	-9.6909e-016	-1.8484e-014	-2.51544e-014	-1.44646e-014	-2.73926e-014	-3.90095e-014
-3.5453e-014	-3.84378e-014	4.15416e-015	8.56433e-016	1.02511e-014	8.46999e-015	2.57984e-015	-1.52014e-014	-4.90581e-015	-3.41915e-014	-6.51767e-015	-2.32775e-014	-1.089e-014	9.25219e-015	9.03218e-015	1.14671e-014	7.04391e-015	1.31678e-014	1.05835e-014	-1.429e-015	-1.84026e-014	-2.56004e-014	-1.51656e-014	-2.77782e-014	-3.90266e-014
-3.52339e-014	-3.82797e-014	3.8547e-015	6.4797e-016	1.04685e-014	8.31732e-015	2.79292e-015	-1.41863e-014	-4.43477e-015	-3.35048e-014	-5.77714e-015	-2.28825e-014	-1.06684e-014	9.00452e-015	9.01511e-015	1.15687e-014	6.74938e-015	1.30895e-014	1.08855e-014	-1.83802e-015	-1.83113e-014	-2.59915e-014	-1.58154e-014	-2.81288e-014	-3.90091e-014
-3.49838e-014	-3.80821e-014	3.54046e-015	4.1696e-016	1.06694e-014	8.15378e-015	2.98939e-015	-1.31818e-014	-3.9783e-015	-3.27907e-014	-5.03915e-015	-2.24602e-014	-1.04495e-014	8.75207e-015	8.97561e-015	1.16813e-014	6.50364e-015	1.30124e-014	1.11833e-014	-2.19218e-015	-1.82117e-014	-2.63243e-014	-1.64093e-014	-2.84416e-014	-3.89583e-014
-3.47051e-014	-3.7846e-014	3.2146e-015	1.66746e-016	1.08532e-014	7.9807e-015	3.16637e-015	-1.21944e-014	-3.5404e-015	-3.20531e-014	-4.30994e-015	-2.20141e-014	-1.02362e-014	8.49853e-015	8.91493e-015	1.18048e-014	6.30716e-015	1.29376e-014	1.14744e-014	-2.48734e-015	-1.81042e-014	-2.65934e-014	-1.69412e-014	-2.87123e-014	-3.88737e-014
-3.43992e-014	-3.75729e-014	2.88039e-015	-9.8804e-017	1.10203e-014	7.79979e-015	3.32189e-015	-1.12296e-014	-3.123e-015	-3.12967e-014	-3.59425e-015	-2.15482e-014	-1.00309e-014	8.24765e-015	8.8348e-015	1.19399e-014	6.16088e-015	1.28662e-014	1.17576e-014	-2.72157e-015	-1.79909e-014	-2.67968e-014	-1.74071e-014	-2.89385e-014	-3.8756e-014
-3.40678e-014	-3.72637e-014	2.54119e-015	-3.76116e-016	1.1171e-014	7.61348e-015	3.45467e-015	-1.02927e-014	-2.72844e-015	-3.05244e-014	-2.89758e-015	-2.10657e-014	-9.83419e-015	8.00214e-015	8.73752e-015	1.20866e-014	6.06443e-015	1.27989e-014	1.20312e-014	-2.89316e-015	-1.78721e-014	-2.6933e-014	-1.7804e-014	-2.91175e-014	-3.86054e-014
-3.37135e-014	-3.69198e-014	2.20118e-015	-6.61269e-016	1.13068e-014	7.42401e-015	3.56428e-015	-9.3876e-015	-2.35723e-015	-2.974e-014	-2.22296e-015	-2.05694e-014	-9.64656e-015	7.76485e-015	8.62472e-015	1.22453e-014	6.01759e-015	1.27369e-014	1.22937e-014	-3.00134e-015	-1.7749e-014	-2.70009e-014	-1.81297e-014	-2.92482e-014	-3.84228e-014
-3.33385e-014	-3.65435e-014	1.86386e-015	-9.50513e-016	1.14282e-014	7.23288e-015	3.64964e-015	-8.52014e-015	-2.01148e-015	-2.8948e-014	-1.57558e-015	-2.00639e-014	-9.47062e-015	7.54026e-015	8.49837e-015	1.24168e-014	6.02024e-015	1.2681e-014	1.25437e-014	-3.0451e-015	-1.76226e-014	-2.69983e-014	-1.83806e-014	-2.93275e-014	-3.8209e-014
-3.29449e-014	-3.61359e-014	1.53257e-015	-1.23961e-015	1.15359e-014	7.04155e-015	3.71004e-015	-7.69553e-015	-1.69421e-015	-2.81522e-014	-9.60562e-016	-1.95529e-014	-9.30686e-015	7.33104e-015	8.36018e-015	1.26001e-014	6.07074e-015	1.26315e-014	1.27786e-014	-3.02464e-015	-1.74941e-014	-2.69251e-014	-1.85551e-014	-2.93548e-014	-3.79645e-014
-3.25352e-014	-3.56995e-014	1.2105e-015	-1.52478e-015	1.16306e-014	6.85159e-015	3.74634e-015	-6.91821e-015	-1.40718e-015	-2.73572e-014	-3.82323e-016	-1.90407e-014	-9.15615e-015	7.1392e-015	8.21289e-015	1.27948e-014	6.16752e-015	1.25889e-014	1.29971e-014	-2.9407e-015	-1.73654e-014	-2.67823e-014	-1.86524e-014	-2.93299e-014	-3.76911e-014
-3.21116e-014	-3.52372e-014	9.01915e-016	-1.80175e-015	1.17131e-014	6.66469e-015	3.75955e-015	-6.19189e-015	-1.15119e-015	-2.65673e-014	1.55677e-016	-1.85301e-014	-9.0185e-015	6.96622e-015	8.05822e-015	1.30008e-014	6.30754e-015	1.25539e-014	1.3198e-014	-2.79615e-015	-1.72379e-014	-2.65723e-014	-1.86736e-014	-2.92534e-014	-3.73909e-014
-3.16753e-014	-3.47517e-014	6.0992e-016	-2.06713e-015	1.17844e-014	6.4824e-015	3.75087e-015	-5.51886e-015	-9.26834e-016	-2.57862e-014	6.51634e-016	-1.80237e-014	-8.8932e-015	6.81424e-015	7.89765e-015	1.32165e-014	6.48784e-015	1.25269e-014	1.33796e-014	-2.59352e-015	-1.71111e-014	-2.62974e-014	-1.86194e-014	-2.91254e-014	-3.7065e-014
-3.12279e-014	-3.42449e-014	3.37491e-016	-2.31735e-015	1.1846e-014	6.30688e-015	3.72326e-015	-4.90095e-015	-7.32695e-016	-2.50175e-014	1.1043e-015	-1.75243e-014	-8.77895e-015	6.68486e-015	7.73324e-015	1.34417e-014	6.70694e-015	1.25091e-014	1.35413e-014	-2.33617e-015	-1.69857e-014	-2.596e-014	-1.84916e-014	-2.8947e-014	-3.6714e-014
-3.07718e-014	-3.37192e-014	8.7198e-017	-2.54942e-015	1.1899e-014	6.13966e-015	3.67911e-015	-4.33926e-015	-5.67974e-016	-2.42643e-014	1.51221e-015	-1.70343e-014	-8.67535e-015	6.5795e-015	7.56661e-015	1.36749e-014	6.96077e-015	1.24997e-014	1.36817e-014	-2.02948e-015	-1.68629e-014	-2.55649e-014	-1.82931e-014	-2.872e-014	-3.63401e-014
-3.03074e-014	-3.31766e-014	-1.38223e-016	-2.75909e-015	1.19447e-014	5.9814e-015	3.62215e-015	-3.83471e-015	-4.30722e-016	-2.35292e-014	1.87525e-015	-1.65551e-014	-8.58038e-015	6.49877e-015	7.39918e-015	1.39145e-014	7.24517e-015	1.24986e-014	1.38005e-014	-1.67884e-015	-1.67433e-014	-2.5117e-014	-1.8028e-014	-2.84477e-014	-3.59458e-014
-2.98369e-014	-3.26202e-014	-3.35919e-016	-2.94371e-015	1.19854e-014	5.83317e-015	3.55551e-015	-3.38822e-015	-3.20285e-016	-2.28162e-014	2.19236e-015	-1.60896e-014	-8.49223e-015	6.44357e-015	7.23274e-015	1.41592e-014	7.55638e-015	1.25059e-014	1.38962e-014	-1.28941e-015	-1.66286e-014	-2.46222e-014	-1.77001e-014	-2.81331e-014	-3.55338e-014
-2.9362e-014	-3.20522e-014	-5.03662e-016	-3.10092e-015	1.20211e-014	5.69637e-015	3.48179e-015	-3.0005e-015	-2.35855e-016	-2.21287e-014	2.46267e-015	-1.56398e-014	-8.41154e-015	6.41381e-015	7.06855e-015	1.44075e-014	7.88998e-015	1.25211e-014	1.39678e-014	-8.67346e-016	-1.65193e-014	-2.40849e-014	-1.73139e-014	-2.77787e-014	-3.51063e-014
-2.88842e-014	-3.14743e-014	-6.38712e-016	-3.22877e-015	1.20528e-014	5.57188e-015	3.40542e-015	-2.67156e-015	-1.75296e-016	-2.14696e-014	2.68637e-015	-1.52072e-014	-8.33623e-015	6.40976e-015	6.90845e-015	1.46583e-014	8.2423e-015	1.25443e-014	1.40157e-014	-4.19143e-016	-1.64167e-014	-2.35116e-014	-1.68739e-014	-2.73879e-014	-3.46659e-014
-2.84039e-014	-3.08884e-014	-7.40444e-016	-3.32541e-015	1.20813e-014	5.45989e-015	3.33073e-015	-2.40067e-015	-1.36297e-016	-2.08406e-014	2.86481e-015	-1.4793e-014	-8.26469e-015	6.43165e-015	6.75264e-015	1.49092e-014	8.60893e-015	1.25754e-014	1.40397e-014	4.88391e-017	-1.63206e-014	-2.29086e-014	-1.63849e-014	-2.6964e-014	-3.42146e-014
-2.79223e-014	-3.02961e-014	-8.08222e-016	-3.39027e-015	1.21082e-014	5.36132e-015	3.26239e-015	-2.18568e-015	-1.15685e-016	-2.02438e-014	2.99958e-015	-1.43976e-014	-8.19577e-015	6.47854e-015	6.60255e-015	1.51584e-014	8.98594e-015	1.26138e-014	1.40401e-014	5.28022e-016	-1.62319e-014	-2.22827e-014	-1.58535e-014	-2.65121e-014	-3.3756e-014
-2.74401e-014	-2.96988e-014	-8.40774e-016	-3.42203e-015	1.21344e-014	5.27641e-015	3.20544e-015	-2.0238e-015	-1.09253e-016	-1.96808e-014	3.09411e-015	-1.40212e-014	-8.12733e-015	6.55009e-015	6.45933e-015	1.54039e-014	9.36934e-015	1.26586e-014	1.40174e-014	1.01132e-015	-1.61503e-014	-2.16408e-014	-1.52858e-014	-2.60363e-014	-3.32919e-014
-2.69564e-014	-2.90973e-014	-8.37718e-016	-3.42011e-015	1.21609e-014	5.20599e-015	3.16463e-015	-1.91284e-015	-1.14003e-016	-1.91523e-014	3.15126e-015	-1.36627e-014	-8.05752e-015	6.64484e-015	6.3235e-015	1.56437e-014	9.75462e-015	1.27093e-014	1.39723e-014	1.4917e-015	-1.60761e-014	-2.09899e-014	-1.46881e-014	-2.55404e-014	-3.28252e-014
-2.64722e-014	-2.84934e-014	-7.9882e-016	-3.38453e-015	1.21879e-014	5.1497e-015	3.1445e-015	-1.85015e-015	-1.27192e-016	-1.86603e-014	3.17247e-015	-1.33228e-014	-7.98617e-015	6.76156e-015	6.196e-015	1.58764e-014	1.01374e-014	1.27656e-014	1.39049e-014	1.96191e-015	-1.60102e-014	-2.03372e-014	-1.40669e-014	-2.50297e-014	-3.23591e-014
-2.59883e-014	-2.78879e-014	-7.24618e-016	-3.31575e-015	1.22165e-014	5.10803e-015	3.14984e-015	-1.83231e-015	-1.45e-016	-1.82052e-014	3.16122e-015	-1.30008e-014	-7.91085e-015	6.89891e-015	6.07763e-015	1.61009e-014	1.05141e-014	1.28262e-014	1.38162e-014	2.41483e-015	-1.59524e-014	-1.96893e-014	-1.34284e-014	-2.45087e-014	-3.18957e-014
-2.55042e-014	-2.72821e-014	-6.16118e-016	-3.21462e-015	1.22473e-014	5.08102e-015	3.18517e-015	-1.85597e-015	-1.63757e-016	-1.77877e-014	3.12101e-015	-1.26958e-014	-7.83016e-015	7.05481e-015	5.96871e-015	1.63151e-014	1.0881e-014	1.28905e-014	1.37074e-014	2.84258e-015	-1.59031e-014	-1.90525e-014	-1.27789e-014	-2.39822e-014	-3.14389e-014
-2.50193e-014	-2.66772e-014	-4.74768e-016	-3.08181e-015	1.22809e-014	5.06903e-015	3.25575e-015	-1.91689e-015	-1.78363e-016	-1.74077e-014	3.05751e-015	-1.24052e-014	-7.74194e-015	7.22715e-015	5.86897e-015	1.65173e-014	1.12347e-014	1.29576e-014	1.35807e-014	3.23799e-015	-1.58617e-014	-1.84338e-014	-1.21256e-014	-2.34555e-014	-3.09919e-014
-2.45339e-014	-2.6073e-014	-3.02195e-016	-2.91875e-015	1.23184e-014	5.07192e-015	3.36505e-015	-2.0115e-015	-1.85953e-016	-1.70655e-014	2.97346e-015	-1.2129e-014	-7.64591e-015	7.41452e-015	5.779e-015	1.67066e-014	1.15727e-014	1.30278e-014	1.34373e-014	3.59536e-015	-1.58286e-014	-1.7839e-014	-1.14736e-014	-2.29321e-014	-3.05565e-014
-2.40482e-014	-2.54706e-014	-9.96419e-017	-2.72709e-015	1.23599e-014	5.09032e-015	3.51597e-015	-2.13602e-015	-1.82742e-016	-1.67609e-014	2.87275e-015	-1.18657e-014	-7.54159e-015	7.61546e-015	5.69933e-015	1.68819e-014	1.18918e-014	1.31009e-014	1.32791e-014	3.90928e-015	-1.58036e-014	-1.72737e-014	-1.08285e-014	-2.24166e-014	-3.01359e-014
-2.3561e-014	-2.48703e-014	1.30418e-016	-2.50881e-015	1.24059e-014	5.12429e-015	3.71178e-015	-2.28601e-015	-1.64844e-016	-1.64925e-014	2.75987e-015	-1.16136e-014	-7.4287e-015	7.82835e-015	5.62988e-015	1.70426e-014	1.21884e-014	1.31759e-014	1.31073e-014	4.17367e-015	-1.57864e-014	-1.67434e-014	-1.01965e-014	-2.1914e-014	-2.97327e-014
-2.30713e-014	-2.42726e-014	3.85926e-016	-2.26581e-015	1.2456e-014	5.17333e-015	3.95439e-015	-2.45712e-015	-1.29596e-016	-1.62595e-014	2.63819e-015	-1.13716e-014	-7.307e-015	8.05065e-015	5.57026e-015	1.71855e-014	1.24592e-014	1.32516e-014	1.29231e-014	4.38378e-015	-1.57753e-014	-1.62514e-014	-9.58277e-015	-2.14273e-014	-2.93481e-014
-2.25794e-014	-2.36777e-014	6.63983e-016	-2.00018e-015	1.25108e-014	5.23763e-015	4.24621e-015	-2.6449e-015	-7.29327e-017	-1.60605e-014	2.51283e-015	-1.11375e-014	-7.17633e-015	8.28066e-015	5.5204e-015	1.7311e-014	1.27038e-014	1.33276e-014	1.27299e-014	4.53601e-015	-1.57705e-014	-1.58031e-014	-8.99255e-015	-2.09611e-014	-2.89852e-014
-2.20846e-014	-2.30841e-014	9.61267e-016	-1.71442e-015	1.25703e-014	5.31662e-015	4.58815e-015	-2.8448e-015	7.91636e-018	-1.58939e-014	2.38701e-015	-1.09094e-014	-7.03677e-015	8.51625e-015	5.47993e-015	1.74176e-014	1.29201e-014	1.34036e-014	1.25289e-014	4.62786e-015	-1.5771e-014	-1.54006e-014	-8.42946e-015	-2.05186e-014	-2.86454e-014
-2.15874e-014	-2.24921e-014	1.27541e-015	-1.41142e-015	1.26344e-014	5.41066e-015	4.98085e-015	-3.05364e-015	1.1523e-016	-1.57582e-014	2.26457e-015	-1.06864e-014	-6.88983e-015	8.75605e-015	5.44886e-015	1.75053e-014	1.31069e-014	1.34791e-014	1.23217e-014	4.6569e-015	-1.57761e-014	-1.50455e-014	-7.89651e-015	-2.01021e-014	-2.83299e-014
-2.10873e-014	-2.19013e-014	1.60285e-015	-1.09388e-015	1.27031e-014	5.51943e-015	5.4249e-015	-3.26629e-015	2.53129e-016	-1.56503e-014	2.15016e-015	-1.04661e-014	-6.7354e-015	8.99822e-015	5.42716e-015	1.75744e-014	1.32631e-014	1.35539e-014	1.21112e-014	4.62045e-015	-1.57849e-014	-1.47401e-014	-7.39751e-015	-1.97144e-014	-2.80404e-014
-2.05833e-014	-2.13111e-014	1.94082e-015	-7.64677e-016	1.27764e-014	5.64259e-015	5.91959e-015	-3.47815e-015	4.24036e-016	-1.55672e-014	2.04757e-015	-1.02456e-014	-6.57317e-015	9.24088e-015	5.41375e-015	1.76237e-014	1.33873e-014	1.36271e-014	1.18995e-014	4.51694e-015	-1.57952e-014	-1.44848e-014	-6.93519e-015	-1.93572e-014	-2.77769e-014
-2.00753e-014	-2.07211e-014	2.28555e-015	-4.26331e-016	1.28535e-014	5.77947e-015	6.46212e-015	-3.68657e-015	6.28826e-016	-1.55069e-014	1.9591e-015	-1.0024e-014	-6.40427e-015	9.48193e-015	5.40862e-015	1.76521e-014	1.34793e-014	1.36974e-014	1.16881e-014	4.34603e-015	-1.58066e-014	-1.42808e-014	-6.51225e-015	-1.90322e-014	-2.75405e-014
-1.95621e-014	-2.01305e-014	2.63357e-015	-8.20758e-017	1.29335e-014	5.92839e-015	7.0499e-015	-3.88707e-015	8.68454e-016	-1.54664e-014	1.88718e-015	-9.79991e-015	-6.23082e-015	9.72045e-015	5.41139e-015	1.76607e-014	1.35391e-014	1.37643e-014	1.14794e-014	4.10926e-015	-1.58172e-014	-1.41267e-014	-6.12941e-015	-1.87392e-014	-2.73298e-014
-1.9043e-014	-1.9539e-014	2.98119e-015	2.65555e-016	1.30152e-014	6.08822e-015	7.67983e-015	-4.0762e-015	1.14397e-015	-1.54421e-014	1.83409e-015	-9.5713e-015	-6.0536e-015	9.95369e-015	5.42086e-015	1.76488e-014	1.35663e-014	1.38261e-014	1.12746e-014	3.80724e-015	-1.58257e-014	-1.40215e-014	-5.78744e-015	-1.84788e-014	-2.7144e-014
-1.8518e-014	-1.8946e-014	3.32533e-015	6.14262e-016	1.30974e-014	6.2582e-015	8.34816e-015	-4.25141e-015	1.45551e-015	-1.54312e-014	1.80159e-015	-9.33715e-015	-5.87468e-015	1.018e-014	5.4362e-015	1.76165e-014	1.35605e-014	1.38826e-014	1.10754e-014	3.44175e-015	-1.58308e-014	-1.39634e-014	-5.48676e-015	-1.82516e-014	-2.69831e-014
-1.7987e-014	-1.8351e-014	3.66245e-015	9.61239e-016	1.31797e-014	6.43797e-015	9.05068e-015	-4.40932e-015	1.80289e-015	-1.54308e-014	1.79194e-015	-9.09593e-015	-5.6947e-015	1.03983e-014	5.4572e-015	1.75638e-014	1.35227e-014	1.39325e-014	1.08832e-014	3.01567e-015	-1.58314e-014	-1.39502e-014	-5.22692e-015	-1.80564e-014	-2.68452e-014
-1.74501e-014	-1.77534e-014	3.98938e-015	1.30352e-015	1.32618e-014	6.62579e-015	9.78141e-015	-4.54696e-015	2.18541e-015	-1.54371e-014	1.8054e-015	-8.84717e-015	-5.51579e-015	1.06077e-014	5.48317e-015	1.74912e-014	1.34539e-014	1.39757e-014	1.07002e-014	2.53332e-015	-1.58244e-014	-1.39778e-014	-5.00709e-015	-1.78924e-014	-2.67274e-014
-1.69073e-014	-1.71533e-014	4.30333e-015	1.63887e-015	1.33418e-014	6.82131e-015	1.05353e-014	-4.6619e-015	2.60223e-015	-1.54466e-014	1.8441e-015	-8.59026e-015	-5.33933e-015	1.08072e-014	5.51387e-015	1.73998e-014	1.33558e-014	1.40112e-014	1.05277e-014	1.99805e-015	-1.58087e-014	-1.40434e-014	-4.82639e-015	-1.77582e-014	-2.66286e-014
-1.63574e-014	-1.65494e-014	4.60122e-015	1.96563e-015	1.34186e-014	7.02338e-015	1.13066e-014	-4.75193e-015	3.05242e-015	-1.54546e-014	1.90881e-015	-8.32383e-015	-5.16575e-015	1.09951e-014	5.54861e-015	1.72889e-014	1.32283e-014	1.40375e-014	1.03663e-014	1.41443e-015	-1.57821e-014	-1.41423e-014	-4.68331e-015	-1.76514e-014	-2.65461e-014
-1.58017e-014	-1.59423e-014	4.88112e-015	2.2817e-015	1.34915e-014	7.2307e-015	1.20894e-014	-4.81629e-015	3.53294e-015	-1.54586e-014	1.99868e-015	-8.04819e-015	-4.99756e-015	1.11704e-014	5.58668e-015	1.716e-014	1.30734e-014	1.40543e-014	1.02168e-014	7.88693e-016	-1.57431e-014	-1.42694e-014	-4.57539e-015	-1.75699e-014	-2.64775e-014
-1.52412e-014	-1.53314e-014	5.14119e-015	2.58534e-015	1.35586e-014	7.44241e-015	1.28763e-014	-4.85386e-015	4.04083e-015	-1.54555e-014	2.11253e-015	-7.76385e-015	-4.83734e-015	1.1332e-014	5.62743e-015	1.70142e-014	1.28928e-014	1.40597e-014	1.00799e-014	1.26487e-016	-1.56908e-014	-1.44193e-014	-4.49977e-015	-1.7511e-014	-2.6419e-014
-1.46771e-014	-1.47171e-014	5.37955e-015	2.87573e-015	1.36193e-014	7.65747e-015	1.36603e-014	-4.86417e-015	4.57365e-015	-1.54419e-014	2.25043e-015	-7.47055e-015	-4.68568e-015	1.14795e-014	5.67004e-015	1.68509e-014	1.26873e-014	1.4053e-014	9.95585e-015	-5.67624e-016	-1.56228e-014	-1.45881e-014	-4.45541e-015	-1.74719e-014	-2.63684e-014
-1.41096e-014	-1.40997e-014	5.59462e-015	3.15091e-015	1.3673e-014	7.87435e-015	1.44343e-014	-4.84605e-015	5.12759e-015	-1.54152e-014	2.41056e-015	-7.16885e-015	-4.54404e-015	1.16127e-014	5.71425e-015	1.66725e-014	1.24595e-014	1.40342e-014	9.845e-015	-1.28685e-015	-1.55373e-014	-1.47704e-014	-4.43871e-015	-1.74495e-014	-2.6322e-014
-1.35392e-014	-1.34792e-014	5.78555e-015	3.41012e-015	1.37177e-014	8.09148e-015	1.51911e-014	-4.79962e-015	5.69919e-015	-1.53721e-014	2.59208e-015	-6.85897e-015	-4.41325e-015	1.17311e-014	5.75898e-015	1.64789e-014	1.22106e-014	1.4002e-014	9.74694e-015	-2.02495e-015	-1.54333e-014	-1.49605e-014	-4.44725e-015	-1.74401e-014	-2.62754e-014
-1.29679e-014	-1.28565e-014	5.95129e-015	3.65239e-015	1.37528e-014	8.30776e-015	1.5923e-014	-4.72572e-015	6.28344e-015	-1.53107e-014	2.79223e-015	-6.54299e-015	-4.29525e-015	1.18341e-014	5.80314e-015	1.62713e-014	1.19422e-014	1.39555e-014	9.66144e-015	-2.77496e-015	-1.53092e-014	-1.51518e-014	-4.47647e-015	-1.74394e-014	-2.62249e-014
-1.23972e-014	-1.2232e-014	6.09078e-015	3.87749e-015	1.37768e-014	8.52201e-015	1.66232e-014	-4.62463e-015	6.87572e-015	-1.5228e-014	3.00937e-015	-6.22121e-015	-4.19066e-015	1.19208e-014	5.84648e-015	1.60502e-014	1.16572e-014	1.38941e-014	9.58804e-015	-3.53031e-015	-1.51632e-014	-1.53393e-014	-4.52404e-015	-1.74443e-014	-2.61666e-014
-1.18269e-014	-1.16061e-014	6.20397e-015	4.08531e-015	1.37888e-014	8.73266e-015	1.7284e-014	-4.49691e-015	7.47127e-015	-1.51209e-014	3.24093e-015	-5.89503e-015	-4.09993e-015	1.19909e-014	5.88803e-015	1.58159e-014	1.13567e-014	1.38172e-014	9.52642e-015	-4.28396e-015	-1.49939e-014	-1.55179e-014	-4.58692e-015	-1.7451e-014	-2.60962e-014
-1.12588e-014	-1.09796e-014	6.29136e-015	4.27648e-015	1.37876e-014	8.93831e-015	1.78987e-014	-4.34442e-015	8.06491e-015	-1.49876e-014	3.48412e-015	-5.56583e-015	-4.02365e-015	1.2044e-014	5.92742e-015	1.55686e-014	1.10414e-014	1.3723e-014	9.47559e-015	-5.02915e-015	-1.48007e-014	-1.56826e-014	-4.66168e-015	-1.74557e-014	-2.60093e-014
-1.06951e-014	-1.03538e-014	6.35359e-015	4.45085e-015	1.37723e-014	9.13767e-015	1.84611e-014	-4.1681e-015	8.6519e-015	-1.48267e-014	3.73652e-015	-5.23473e-015	-3.96246e-015	1.20797e-014	5.96373e-015	1.53091e-014	1.07135e-014	1.3611e-014	9.4351e-015	-5.76097e-015	-1.45831e-014	-1.58294e-014	-4.74638e-015	-1.74558e-014	-2.59027e-014
-1.01363e-014	-9.72993e-015	6.39105e-015	4.60795e-015	1.37426e-014	9.32921e-015	1.89657e-014	-3.96881e-015	9.228e-015	-1.46368e-014	3.99484e-015	-4.90355e-015	-3.91592e-015	1.20971e-014	5.99675e-015	1.50388e-014	1.0375e-014	1.34807e-014	9.4034e-015	-6.47448e-015	-1.43403e-014	-1.59543e-014	-4.83923e-015	-1.74479e-014	-2.57731e-014
-9.58475e-015	-9.10943e-015	6.40444e-015	4.74892e-015	1.36978e-014	9.51213e-015	1.94063e-014	-3.74997e-015	9.78664e-015	-1.44178e-014	4.25549e-015	-4.57486e-015	-3.88498e-015	1.20963e-014	6.02598e-015	1.47573e-014	1.00265e-014	1.33306e-014	9.37777e-015	-7.16368e-015	-1.4073e-014	-1.60537e-014	-4.93812e-015	-1.74289e-014	-2.56173e-014
-9.04134e-015	-8.49303e-015	6.39508e-015	4.87439e-015	1.36365e-014	9.68476e-015	1.97779e-014	-3.51282e-015	1.03228e-014	-1.41681e-014	4.51537e-015	-4.24974e-015	-3.86851e-015	1.20769e-014	6.05047e-015	1.44645e-014	9.66899e-015	1.31598e-014	9.35644e-015	-7.82309e-015	-1.37804e-014	-1.61237e-014	-5.04096e-015	-1.73952e-014	-2.54305e-014
-8.50733e-015	-7.88204e-015	6.36427e-015	4.98437e-015	1.35584e-014	9.84565e-015	2.0076e-014	-3.26062e-015	1.08311e-014	-1.38875e-014	4.7707e-015	-3.93072e-015	-3.86685e-015	1.20393e-014	6.07019e-015	1.41618e-014	9.305e-015	1.29693e-014	9.33813e-015	-8.44762e-015	-1.34633e-014	-1.61617e-014	-5.14506e-015	-1.73431e-014	-2.52099e-014
-7.98488e-015	-7.27878e-015	6.31389e-015	5.07991e-015	1.34637e-014	9.99439e-015	2.02973e-014	-2.99628e-015	1.1307e-014	-1.35772e-014	5.01867e-015	-3.62039e-015	-3.87908e-015	1.19826e-014	6.08483e-015	1.38498e-014	8.93686e-015	1.27588e-014	9.32144e-015	-9.0334e-015	-1.3123e-014	-1.61659e-014	-5.25005e-015	-1.72716e-014	-2.4955e-014
-7.47572e-015	-6.68415e-015	6.24531e-015	5.16167e-015	1.33529e-014	1.01293e-014	2.04396e-014	-2.72227e-015	1.17464e-014	-1.32375e-014	5.25649e-015	-3.32075e-015	-3.90372e-015	1.19071e-014	6.09407e-015	1.35291e-014	8.56646e-015	1.25284e-014	9.30417e-015	-9.5756e-015	-1.27603e-014	-1.61338e-014	-5.35402e-015	-1.71782e-014	-2.46632e-014
-6.98162e-015	-6.10023e-015	6.16022e-015	5.23147e-015	1.32255e-014	1.02499e-014	2.0502e-014	-2.44102e-015	1.21463e-014	-1.28691e-014	5.48288e-015	-3.03322e-015	-3.93896e-015	1.18122e-014	6.09673e-015	1.31998e-014	8.19394e-015	1.22777e-014	9.28423e-015	-1.00715e-014	-1.23771e-014	-1.60654e-014	-5.45702e-015	-1.70626e-014	-2.43342e-014
-6.50424e-015	-5.52971e-015	6.06081e-015	5.29068e-015	1.30813e-014	1.03557e-014	2.04828e-014	-2.15578e-015	1.25023e-014	-1.24741e-014	5.69405e-015	-2.76079e-015	-3.98419e-015	1.16974e-014	6.09283e-015	1.28621e-014	7.81996e-015	1.20066e-014	9.25976e-015	-1.05198e-014	-1.1975e-014	-1.59616e-014	-5.55983e-015	-1.69255e-014	-2.39687e-014
-6.04553e-015	-4.97431e-015	5.94871e-015	5.33995e-015	1.29207e-014	1.04455e-014	2.03815e-014	-1.86883e-015	1.28094e-014	-1.20543e-014	5.88693e-015	-2.50532e-015	-4.03882e-015	1.15629e-014	6.08085e-015	1.25155e-014	7.44534e-015	1.17155e-014	9.22816e-015	-1.09178e-014	-1.15569e-014	-1.58225e-014	-5.66197e-015	-1.67656e-014	-2.3566e-014
-5.60603e-015	-4.43541e-015	5.82563e-015	5.37997e-015	1.2744e-014	1.0519e-014	2.01982e-014	-1.58313e-015	1.30649e-014	-1.16108e-014	6.0597e-015	-2.26759e-015	-4.09982e-015	1.14084e-014	6.06076e-015	1.21602e-014	7.07135e-015	1.14052e-014	9.18763e-015	-1.12629e-014	-1.11241e-014	-1.56472e-014	-5.7624e-015	-1.65815e-014	-2.31245e-014
-5.18766e-015	-3.91532e-015	5.69393e-015	5.41223e-015	1.25512e-014	1.05762e-014	1.9934e-014	-1.30212e-015	1.32664e-014	-1.11464e-014	6.21037e-015	-2.04989e-015	-4.16576e-015	1.12329e-014	6.0323e-015	1.17956e-014	6.69839e-015	1.10759e-014	9.13514e-015	-1.1554e-014	-1.06791e-014	-1.54384e-014	-5.86222e-015	-1.63737e-014	-2.26455e-014
-4.79269e-015	-3.41629e-015	5.55554e-015	5.4373e-015	1.23431e-014	1.0617e-014	1.9592e-014	-1.02926e-015	1.34117e-014	-1.06647e-014	6.33708e-015	-1.8541e-015	-4.23544e-015	1.10373e-014	5.99597e-015	1.1423e-014	6.3288e-015	1.07295e-014	9.06986e-015	-1.17893e-014	-1.02245e-014	-1.51967e-014	-5.96102e-015	-1.61434e-014	-2.21313e-014
-4.42349e-015	-2.94083e-015	5.41294e-015	5.45615e-015	1.21206e-014	1.06411e-014	1.91754e-014	-7.68341e-016	1.34981e-014	-1.01696e-014	6.43705e-015	-1.68301e-015	-4.30802e-015	1.08226e-014	5.95228e-015	1.10438e-014	5.96381e-015	1.03672e-014	8.99033e-015	-1.19679e-014	-9.76478e-015	-1.4925e-014	-6.06031e-015	-1.58922e-014	-2.15842e-014
-4.08069e-015	-2.49117e-015	5.26742e-015	5.47064e-015	1.18841e-014	1.06486e-014	1.86874e-014	-5.22351e-016	1.35244e-014	-9.6632e-015	6.50923e-015	-1.53764e-015	-4.38069e-015	1.05883e-014	5.90092e-015	1.06574e-014	5.60367e-015	9.99007e-015	8.89455e-015	-1.20898e-014	-9.30231e-015	-1.46256e-014	-6.1602e-015	-1.56209e-014	-2.10065e-014
-3.76526e-015	-2.06887e-015	5.12115e-015	5.48084e-015	1.16349e-014	1.06398e-014	1.81337e-014	-2.93007e-016	1.34905e-014	-9.1488e-015	6.55321e-015	-1.41869e-015	-4.45093e-015	1.03346e-014	5.84167e-015	1.02636e-014	5.24948e-015	9.59972e-015	8.78123e-015	-1.21556e-014	-8.83926e-015	-1.43005e-014	-6.26138e-015	-1.53311e-014	-2.04002e-014
-3.4784e-015	-1.6758e-015	4.97614e-015	5.48764e-015	1.13749e-014	1.06157e-014	1.75197e-014	-8.13114e-017	1.33974e-014	-8.62956e-015	6.5692e-015	-1.32654e-015	-4.51623e-015	1.00623e-014	5.77432e-015	9.86321e-015	4.90293e-015	9.19907e-015	8.64956e-015	-1.21667e-014	-8.37929e-015	-1.39545e-014	-6.3662e-015	-1.50252e-014	-1.97696e-014
-3.22068e-015	-1.31315e-015	4.83306e-015	5.49254e-015	1.1105e-014	1.05765e-014	1.68492e-014	1.09768e-016	1.32442e-014	-8.10945e-015	6.55593e-015	-1.26283e-015	-4.57556e-015	9.77169e-015	5.6991e-015	9.4568e-015	4.56486e-015	8.79029e-015	8.49799e-015	-1.21236e-014	-7.92629e-015	-1.35903e-014	-6.47467e-015	-1.47053e-014	-1.9118e-014
-2.99205e-015	-9.81902e-016	4.69328e-015	5.49578e-015	1.08274e-014	1.05225e-014	1.61293e-014	2.77509e-016	1.30316e-014	-7.59207e-015	6.51375e-015	-1.22831e-015	-4.62705e-015	9.4639e-015	5.61711e-015	9.04537e-015	4.2372e-015	8.37569e-015	8.32604e-015	-1.20271e-014	-7.48283e-015	-1.32108e-014	-6.58717e-015	-1.4374e-014	-1.84493e-014
-2.79276e-015	-6.83401e-016	4.55776e-015	5.49786e-015	1.05431e-014	1.04543e-014	1.53662e-014	4.20575e-016	1.27613e-014	-7.08094e-015	6.44278e-015	-1.22331e-015	-4.66941e-015	9.14004e-015	5.52864e-015	8.62949e-015	3.92107e-015	7.95808e-015	8.1335e-015	-1.18789e-014	-7.05189e-015	-1.28197e-014	-6.70504e-015	-1.40337e-014	-1.77678e-014
-2.62266e-015	-4.18651e-016	4.4277e-015	5.50029e-015	1.02531e-014	1.03721e-014	1.45657e-014	5.36944e-016	1.24347e-014	-6.58039e-015	6.34277e-015	-1.24844e-015	-4.70118e-015	8.80067e-015	5.43334e-015	8.20947e-015	3.61702e-015	7.53981e-015	7.91926e-015	-1.16814e-014	-6.6359e-015	-1.24196e-014	-6.82738e-015	-1.36856e-014	-1.70767e-014
-2.4816e-015	-1.88748e-016	4.30297e-015	5.50303e-015	9.95989e-015	1.02771e-014	1.3737e-014	6.26445e-016	1.20556e-014	-6.09301e-015	6.21569e-015	-1.30271e-015	-4.72047e-015	8.44679e-015	5.33238e-015	7.787e-015	3.32695e-015	7.12503e-015	7.68492e-015	-1.14363e-014	-6.23729e-015	-1.20132e-014	-6.95483e-015	-1.33327e-014	-1.63809e-014
-2.36946e-015	5.57205e-018	4.18485e-015	5.50599e-015	9.66585e-015	1.01718e-014	1.28873e-014	6.88567e-016	1.16268e-014	-5.62275e-015	6.06312e-015	-1.38552e-015	-4.72622e-015	8.0797e-015	5.22629e-015	7.36338e-015	3.05309e-015	6.71678e-015	7.43127e-015	-1.11449e-014	-5.85868e-015	-1.16042e-014	-7.0882e-015	-1.29781e-014	-1.56854e-014
-2.28639e-015	1.63347e-016	4.07355e-015	5.50963e-015	9.3727e-015	1.00568e-014	1.20248e-014	7.22625e-016	1.11517e-014	-5.17293e-015	5.88633e-015	-1.49635e-015	-4.71729e-015	7.70091e-015	5.11531e-015	6.93969e-015	2.79713e-015	6.31875e-015	7.15905e-015	-1.08094e-014	-5.50322e-015	-1.11961e-014	-7.22708e-015	-1.26244e-014	-1.49951e-014
-2.23077e-015	2.85161e-016	3.96922e-015	5.51391e-015	9.08216e-015	9.93305e-015	1.1156e-014	7.27935e-016	1.06337e-014	-4.74627e-015	5.68724e-015	-1.63437e-015	-4.69249e-015	7.3126e-015	4.99967e-015	6.51758e-015	2.56149e-015	5.9335e-015	6.8691e-015	-1.04306e-014	-5.1718e-015	-1.07911e-014	-7.37041e-015	-1.22736e-014	-1.43138e-014
-2.2016e-015	3.70326e-016	3.87186e-015	5.51928e-015	8.79638e-015	9.80118e-015	1.0288e-014	7.0366e-016	1.00763e-014	-4.34654e-015	5.4666e-015	-1.79948e-015	-4.6522e-015	6.91622e-015	4.88056e-015	6.09951e-015	2.34774e-015	5.56459e-015	6.56275e-015	-1.0011e-014	-4.86668e-015	-1.03916e-014	-7.51672e-015	-1.19267e-014	-1.36462e-014
-2.19719e-015	4.19102e-016	3.78101e-015	5.52605e-015	8.5165e-015	9.66157e-015	9.42843e-015	6.50415e-016	9.48354e-015	-3.97535e-015	5.22705e-015	-1.98965e-015	-4.59539e-015	6.51264e-015	4.75879e-015	5.68674e-015	2.1572e-015	5.21462e-015	6.24192e-015	-9.55231e-015	-4.58973e-015	-9.99961e-015	-7.66528e-015	-1.15863e-014	-1.29967e-014
-2.21645e-015	4.31866e-016	3.6959e-015	5.53402e-015	8.24341e-015	9.51479e-015	8.58335e-015	5.68492e-016	8.85921e-015	-3.63511e-015	4.97077e-015	-2.20308e-015	-4.52155e-015	6.10376e-015	4.63446e-015	5.28062e-015	1.99144e-015	4.88581e-015	5.90757e-015	-9.05685e-015	-4.34126e-015	-9.61647e-015	-7.81443e-015	-1.12545e-014	-1.23689e-014
-2.25716e-015	4.09594e-016	3.61671e-015	5.5429e-015	7.9784e-015	9.36221e-015	7.75913e-015	4.58441e-016	8.20831e-015	-3.32746e-015	4.69982e-015	-2.43799e-015	-4.43044e-015	5.69058e-015	4.50822e-015	4.88184e-015	1.85293e-015	4.58063e-015	5.56086e-015	-8.52657e-015	-4.12225e-015	-9.24341e-015	-7.96208e-015	-1.09324e-014	-1.17666e-014
-2.31717e-015	3.53484e-016	3.54253e-015	5.55241e-015	7.72283e-015	9.20383e-015	6.96133e-015	3.21608e-016	7.53492e-015	-3.05373e-015	4.41658e-015	-2.69256e-015	-4.32285e-015	5.27455e-015	4.38043e-015	4.49255e-015	1.7425e-015	4.30234e-015	5.204e-015	-7.96267e-015	-3.93339e-015	-8.88081e-015	-8.10531e-015	-1.06212e-014	-1.11929e-014
-2.39366e-015	2.64851e-016	3.47175e-015	5.56187e-015	7.47758e-015	9.03938e-015	6.19412e-015	1.59006e-016	6.84299e-015	-2.81535e-015	4.12318e-015	-2.96461e-015	-4.1994e-015	4.85823e-015	4.25176e-015	4.1144e-015	1.66153e-015	4.05388e-015	4.83866e-015	-7.36678e-015	-3.77395e-015	-8.52808e-015	-8.24153e-015	-1.03215e-014	-1.06502e-014
-2.48432e-015	1.45891e-016	3.40306e-015	5.57059e-015	7.24246e-015	8.8689e-015	5.4623e-015	-2.79802e-017	6.13628e-015	-2.61243e-015	3.82141e-015	-3.25208e-015	-4.06007e-015	4.44298e-015	4.12308e-015	3.74931e-015	1.61211e-015	3.83712e-015	4.46687e-015	-6.73962e-015	-3.64269e-015	-8.18452e-015	-8.36642e-015	-1.00328e-014	-1.01403e-014
-2.58573e-015	-2.31523e-019	3.33564e-015	5.57836e-015	7.01887e-015	8.69316e-015	4.77068e-015	-2.36618e-016	5.41984e-015	-2.44374e-015	3.51491e-015	-3.5513e-015	-3.90468e-015	4.03075e-015	3.99478e-015	3.39939e-015	1.59638e-015	3.6542e-015	4.09167e-015	-6.08226e-015	-3.53789e-015	-7.8487e-015	-8.47659e-015	-9.75323e-015	-9.66318e-015
-2.69561e-015	-1.72385e-016	3.26829e-015	5.58533e-015	6.80755e-015	8.51171e-015	4.12354e-015	-4.64429e-016	4.69774e-015	-2.30957e-015	3.20617e-015	-3.85962e-015	-3.73366e-015	3.62299e-015	3.86764e-015	3.06591e-015	1.61501e-015	3.50656e-015	3.7154e-015	-5.3958e-015	-3.45877e-015	-7.51905e-015	-8.56814e-015	-9.48285e-015	-9.22062e-015
-2.81102e-015	-3.68531e-016	3.19939e-015	5.5904e-015	6.60822e-015	8.32434e-015	3.52349e-015	-7.09059e-016	3.97355e-015	-2.20907e-015	2.89726e-015	-4.1748e-015	-3.5491e-015	3.22103e-015	3.74241e-015	2.75096e-015	1.66895e-015	3.3953e-015	3.34057e-015	-4.68246e-015	-3.40333e-015	-7.19449e-015	-8.63863e-015	-9.22124e-015	-8.81342e-015
-2.92866e-015	-5.85455e-016	3.12806e-015	5.59264e-015	6.42022e-015	8.13039e-015	2.97138e-015	-9.68636e-016	3.25034e-015	-2.14133e-015	2.58962e-015	-4.49397e-015	-3.35278e-015	2.82622e-015	3.61957e-015	2.45558e-015	1.75818e-015	3.3215e-015	2.9685e-015	-3.94333e-015	-3.36961e-015	-6.87275e-015	-8.68304e-015	-8.96624e-015	-8.44071e-015
-3.04616e-015	-8.21103e-016	3.05339e-015	5.59162e-015	6.24376e-015	7.92962e-015	2.46943e-015	-1.2403e-015	2.53204e-015	-2.10536e-015	2.28579e-015	-4.81395e-015	-3.14581e-015	2.44028e-015	3.49933e-015	2.18135e-015	1.88374e-015	3.28566e-015	2.60115e-015	-3.17905e-015	-3.35662e-015	-6.55149e-015	-8.69793e-015	-8.71668e-015	-8.10272e-015
-3.16045e-015	-1.07308e-015	2.97453e-015	5.587e-015	6.07839e-015	7.72174e-015	2.01878e-015	-1.52097e-015	1.82204e-015	-2.09845e-015	1.98913e-015	-5.13074e-015	-2.92903e-015	2.0641e-015	3.38237e-015	1.92924e-015	2.04576e-015	3.28788e-015	2.24058e-015	-2.39091e-015	-3.36095e-015	-6.22758e-015	-8.67887e-015	-8.47007e-015	-7.79818e-015
-3.26858e-015	-1.33776e-015	2.89026e-015	5.57787e-015	5.92354e-015	7.50563e-015	1.62024e-015	-1.80824e-015	1.12281e-015	-2.11908e-015	1.70013e-015	-5.44199e-015	-2.70519e-015	1.69888e-015	3.26889e-015	1.70026e-015	2.24471e-015	3.32751e-015	1.88863e-015	-1.58058e-015	-3.37967e-015	-5.89834e-015	-8.62238e-015	-8.22346e-015	-7.52508e-015
-3.36658e-015	-1.61117e-015	2.79898e-015	5.56336e-015	5.77824e-015	7.28092e-015	1.27368e-015	-2.09787e-015	4.37817e-016	-2.16375e-015	1.42145e-015	-5.74424e-015	-2.47474e-015	1.34468e-015	3.15921e-015	1.4949e-015	2.47996e-015	3.40327e-015	1.54775e-015	-7.49962e-016	-3.40936e-015	-5.56164e-015	-8.52508e-015	-7.97451e-015	-7.28056e-015
-3.45148e-015	-1.89034e-015	2.70073e-015	5.54264e-015	5.64142e-015	7.04717e-015	9.78151e-016	-2.38713e-015	-2.30889e-016	-2.22937e-015	1.15501e-015	-6.034e-015	-2.23887e-015	1.00149e-015	3.05262e-015	1.31332e-015	2.75027e-015	3.5138e-015	1.21863e-015	9.95348e-017	-3.44627e-015	-5.21449e-015	-8.38308e-015	-7.72076e-015	-7.06187e-015
-3.5206e-015	-2.17281e-015	2.5951e-015	5.51521e-015	5.51247e-015	6.80367e-015	7.32979e-016	-2.67289e-015	-8.79987e-016	-2.31181e-015	9.0358e-016	-6.30788e-015	-1.99915e-015	6.71418e-016	2.94949e-015	1.15664e-015	3.05548e-015	3.65848e-015	9.04226e-016	9.66068e-016	-3.48704e-015	-4.85401e-015	-8.19403e-015	-7.45997e-015	-6.86606e-015
-3.57234e-015	-2.4562e-015	2.48163e-015	5.48169e-015	5.38999e-015	6.54986e-015	5.35411e-016	-2.95251e-015	-1.50835e-015	-2.40864e-015	6.67356e-016	-6.56403e-015	-1.75821e-015	3.54426e-016	2.85012e-015	1.02507e-015	3.39324e-015	3.83509e-015	6.05419e-016	1.84813e-015	-3.52909e-015	-4.47833e-015	-7.9562e-015	-7.18972e-015	-6.69031e-015
-3.60442e-015	-2.73708e-015	2.36028e-015	5.44109e-015	5.27144e-015	6.28453e-015	3.83285e-016	-3.22383e-015	-2.11547e-015	-2.51656e-015	4.46797e-016	-6.80022e-015	-1.51857e-015	5.02776e-017	2.75462e-015	9.17486e-016	3.76128e-015	4.04033e-015	3.221e-016	2.74306e-015	-3.56864e-015	-4.08374e-015	-7.66639e-015	-6.9073e-015	-6.53049e-015
-3.6146e-015	-3.01327e-015	2.23094e-015	5.39276e-015	5.15515e-015	6.00695e-015	2.72997e-016	-3.4851e-015	-2.70158e-015	-2.63262e-015	2.41992e-016	-7.01444e-015	-1.28177e-015	-2.40599e-016	2.66291e-015	8.33582e-016	4.15755e-015	4.27155e-015	5.46888e-017	3.64827e-015	-3.60278e-015	-3.66825e-015	-7.32348e-015	-6.61051e-015	-6.38357e-015
-3.60094e-015	-3.28104e-015	2.09382e-015	5.33643e-015	5.03937e-015	5.71632e-015	2.01576e-016	-3.73329e-015	-3.26541e-015	-2.75253e-015	5.43015e-017	-7.20447e-015	-1.04944e-015	-5.17606e-016	2.57479e-015	7.7325e-016	4.5792e-015	4.52558e-015	-1.95916e-016	4.56059e-015	-3.62803e-015	-3.22967e-015	-6.92655e-015	-6.29651e-015	-6.24552e-015
-3.56137e-015	-3.53822e-015	1.94944e-015	5.27256e-015	4.92234e-015	5.41255e-015	1.66757e-016	-3.96497e-015	-3.80544e-015	-2.87207e-015	-1.15135e-016	-7.3672e-015	-8.22854e-016	-7.81884e-016	2.48954e-015	7.35095e-016	5.0221e-015	4.79732e-015	-4.29741e-016	5.47608e-015	-3.64154e-015	-2.7681e-015	-6.47707e-015	-5.96472e-015	-6.11255e-015
-3.4952e-015	-3.78254e-015	1.79814e-015	5.20044e-015	4.80252e-015	5.09495e-015	1.6441e-016	-4.17768e-015	-4.32158e-015	-2.98826e-015	-2.65877e-016	-7.50075e-015	-6.04291e-016	-1.03375e-015	2.40713e-015	7.17638e-016	5.48287e-015	5.08305e-015	-6.4667e-016	6.39058e-015	-3.64112e-015	-2.28261e-015	-5.97651e-015	-5.61386e-015	-5.9814e-015
-3.4008e-015	-4.01204e-015	1.64076e-015	5.11954e-015	4.67822e-015	4.76316e-015	1.91145e-016	-4.36969e-015	-4.81344e-015	-3.0976e-015	-3.97483e-016	-7.60345e-015	-3.94615e-016	-1.27328e-015	2.32753e-015	7.20095e-016	5.95884e-015	5.3793e-015	-8.46969e-016	7.30049e-015	-3.62384e-015	-1.7735e-015	-5.42514e-015	-5.24261e-015	-5.84824e-015
-3.27825e-015	-4.22467e-015	1.47826e-015	5.03007e-015	4.54715e-015	4.41721e-015	2.42933e-016	-4.53968e-015	-5.28083e-015	-3.19745e-015	-5.10411e-016	-7.67398e-015	-1.95188e-016	-1.50069e-015	2.25076e-015	7.40722e-016	6.44619e-015	5.68239e-015	-1.03054e-015	8.20186e-015	-3.58774e-015	-1.24092e-015	-4.82415e-015	-4.84993e-015	-5.70962e-015
-3.12864e-015	-4.41915e-015	1.31201e-015	4.93234e-015	4.40824e-015	4.05758e-015	3.16259e-016	-4.68641e-015	-5.72417e-015	-3.28468e-015	-6.04839e-016	-7.71186e-015	-8.04281e-018	-1.71598e-015	2.17631e-015	7.78555e-016	6.94061e-015	5.98772e-015	-1.19805e-015	9.09045e-015	-3.53204e-015	-6.86901e-016	-4.17793e-015	-4.43689e-015	-5.56349e-015
-2.95199e-015	-4.59407e-015	1.14279e-015	4.82662e-015	4.25953e-015	3.68468e-015	4.06723e-016	-4.80849e-015	-6.144e-015	-3.35577e-015	-6.8082e-016	-7.71664e-015	1.65571e-016	-1.92107e-015	2.10308e-015	8.30945e-016	7.43652e-015	6.28941e-015	-1.351e-015	9.9611e-015	-3.45469e-015	-1.12744e-016	-3.48977e-015	-4.00365e-015	-5.40619e-015
-2.74913e-015	-4.74818e-015	9.71959e-016	4.71286e-015	4.09939e-015	3.29903e-015	5.09885e-016	-4.90537e-015	-6.54125e-015	-3.40816e-015	-7.39916e-016	-7.68821e-015	3.24383e-016	-2.11576e-015	2.03076e-015	8.95699e-016	7.92981e-015	6.58275e-015	-1.49003e-015	1.08074e-014	-3.35544e-015	4.79315e-016	-2.76543e-015	-3.55157e-015	-5.23495e-015
-2.52208e-015	-4.88175e-015	8.01459e-016	4.59141e-015	3.9271e-015	2.90196e-015	6.23016e-016	-4.97665e-015	-6.91555e-015	-3.44021e-015	-7.82329e-016	-7.62655e-015	4.67936e-016	-2.30104e-015	1.95969e-015	9.71647e-016	8.41508e-015	6.86371e-015	-1.61625e-015	1.16242e-014	-3.23424e-015	1.08494e-015	-2.01077e-015	-3.08367e-015	-5.04891e-015
-2.27306e-015	-4.99496e-015	6.33213e-016	4.4631e-015	3.74061e-015	2.49436e-015	7.42906e-016	-5.02207e-015	-7.26717e-015	-3.45069e-015	-8.08556e-016	-7.53225e-015	5.95505e-016	-2.47792e-015	1.8887e-015	1.05556e-015	8.8871e-015	7.1273e-015	-1.73183e-015	1.24055e-014	-3.09117e-015	1.70052e-015	-1.23195e-015	-2.60198e-015	-4.84639e-015
-2.00443e-015	-5.08785e-015	4.68976e-016	4.32775e-015	3.53815e-015	2.07706e-015	8.66432e-016	-5.04175e-015	-7.59652e-015	-3.43768e-015	-8.19802e-016	-7.4061e-015	7.0614e-016	-2.64731e-015	1.81744e-015	1.14386e-015	9.33997e-015	7.36885e-015	-1.83797e-015	1.31447e-014	-2.92669e-015	2.32192e-015	-4.3575e-016	-2.10968e-015	-4.62615e-015
-1.71976e-015	-5.16128e-015	3.1062e-016	4.18605e-015	3.31916e-015	1.65209e-015	9.90393e-016	-5.03764e-015	-7.90505e-015	-3.40143e-015	-8.17297e-016	-7.24985e-015	7.99372e-016	-2.80949e-015	1.74573e-015	1.23455e-015	9.76876e-015	7.58424e-015	-1.93579e-015	1.38357e-014	-2.74253e-015	2.94319e-015	3.69906e-016	-1.61064e-015	-4.38889e-015
-1.42215e-015	-5.21556e-015	1.599e-016	4.03861e-015	3.08251e-015	1.22136e-015	1.11188e-015	-5.01013e-015	-8.1934e-015	-3.34128e-015	-8.02707e-016	-7.06453e-015	8.74251e-016	-2.96498e-015	1.67294e-015	1.32479e-015	1.01684e-014	7.76916e-015	-2.02712e-015	1.44722e-014	-2.53978e-015	3.55865e-015	1.17655e-015	-1.10875e-015	-4.13479e-015
-1.11531e-015	-5.25214e-015	1.87457e-017	3.88629e-015	2.82752e-015	7.86379e-016	1.22874e-015	-4.96047e-015	-8.46153e-015	-3.25689e-015	-7.77506e-016	-6.85155e-015	9.30853e-016	-3.1137e-015	1.59878e-015	1.41246e-015	1.05345e-014	7.91977e-015	-2.11399e-015	1.50479e-014	-2.3199e-015	4.16195e-015	1.97614e-015	-6.08402e-016	-3.86445e-015
-8.03037e-016	-5.27223e-015	-1.10774e-016	3.72991e-015	2.55479e-015	3.49063e-016	1.33914e-015	-4.89011e-015	-8.70999e-015	-3.1491e-015	-7.42891e-016	-6.61366e-015	9.68413e-016	-3.25578e-015	1.52304e-015	1.49591e-015	1.08625e-014	8.03398e-015	-2.19731e-015	1.55569e-014	-2.08577e-015	4.74688e-015	2.76004e-015	-1.14831e-016	-3.57873e-015
-4.89872e-016	-5.27806e-015	-2.26674e-016	3.5702e-015	2.26464e-015	-8.82611e-017	1.44072e-015	-4.80073e-015	-8.93944e-015	-3.01881e-015	-7.00392e-016	-6.35299e-015	9.87147e-016	-3.39177e-015	1.44527e-015	1.57233e-015	1.1147e-014	8.10894e-015	-2.27883e-015	1.59937e-014	-1.84074e-015	5.30668e-015	3.51841e-015	3.65849e-016	-3.27978e-015
-1.7957e-016	-5.27177e-015	-3.26952e-016	3.40744e-015	1.95799e-015	-5.23158e-016	1.53218e-015	-4.69457e-015	-9.14979e-015	-2.86667e-015	-6.51365e-016	-6.07205e-015	9.87932e-016	-3.52191e-015	1.36488e-015	1.63929e-015	1.1383e-014	8.14222e-015	-2.36022e-015	1.6352e-014	-1.58757e-015	5.83429e-015	4.24199e-015	8.28247e-016	-2.97028e-015
1.2353e-016	-5.25608e-015	-4.10603e-016	3.24315e-015	1.63537e-015	-9.52839e-016	1.61183e-015	-4.57351e-015	-9.34178e-015	-2.69469e-015	-5.97909e-016	-5.77381e-015	9.70066e-016	-3.64623e-015	1.28189e-015	1.69476e-015	1.15673e-014	8.13177e-015	-2.44332e-015	1.66264e-014	-1.33053e-015	6.32151e-015	4.92115e-015	1.26648e-015	-2.65271e-015
4.13375e-016	-5.2336e-015	-4.75999e-016	3.07858e-015	1.29685e-015	-1.37458e-015	1.67823e-015	-4.43961e-015	-9.51668e-015	-2.50513e-015	-5.42149e-016	-5.4615e-015	9.33131e-016	-3.76423e-015	1.19612e-015	1.73705e-015	1.1697e-014	8.07598e-015	-2.52982e-015	1.68113e-014	-1.07288e-015	6.76063e-015	5.54641e-015	1.67383e-015	-2.33097e-015
6.85595e-016	-5.20673e-015	-5.21426e-016	2.91428e-015	9.44617e-016	-1.78547e-015	1.73088e-015	-4.29488e-015	-9.67328e-015	-2.29929e-015	-4.84475e-016	-5.13733e-015	8.78753e-016	-3.87494e-015	1.10748e-015	1.76439e-015	1.17687e-014	7.97343e-015	-2.62045e-015	1.6902e-014	-8.18413e-016	7.14484e-015	6.1082e-015	2.04366e-015	-2.00764e-015
9.35448e-016	-5.17774e-015	-5.45552e-016	2.75196e-015	5.8019e-016	-2.18339e-015	1.76896e-015	-4.14261e-015	-9.81213e-015	-2.08004e-015	-4.27223e-016	-4.80555e-015	8.0667e-016	-3.97762e-015	1.01625e-015	1.7765e-015	1.17804e-014	7.82438e-015	-2.71594e-015	1.68947e-014	-5.7056e-016	7.46792e-015	6.59825e-015	2.36976e-015	-1.68744e-015
1.15799e-015	-5.14955e-015	-5.47515e-016	2.59279e-015	2.0447e-016	-2.56554e-015	1.79166e-015	-3.98602e-015	-9.93336e-015	-1.85044e-015	-3.72951e-016	-4.47044e-015	7.16737e-016	-4.0716e-015	9.22193e-016	1.77173e-015	1.17297e-014	7.62941e-015	-2.81765e-015	1.67862e-014	-3.33903e-016	7.7218e-015	7.00859e-015	2.64608e-015	-1.37486e-015
1.34842e-015	-5.12491e-015	-5.26974e-016	2.43729e-015	-1.80276e-016	-2.92968e-015	1.79847e-015	-3.82774e-015	-1.00373e-014	-1.61371e-015	-3.24079e-016	-4.13552e-015	6.10017e-016	-4.15608e-015	8.25185e-016	1.74925e-015	1.16149e-014	7.38878e-015	-2.92646e-015	1.65732e-014	-1.13141e-016	7.90019e-015	7.33134e-015	2.86608e-015	-1.07376e-015
1.50346e-015	-5.10492e-015	-4.83258e-016	2.28617e-015	-5.72507e-016	-3.27313e-015	1.78858e-015	-3.67017e-015	-1.01236e-014	-1.37176e-015	-2.82164e-016	-3.80289e-015	4.8786e-016	-4.22961e-015	7.25428e-016	1.70879e-015	1.14349e-014	7.10307e-015	-3.04249e-015	1.62544e-014	8.92278e-017	7.99781e-015	7.56019e-015	3.02528e-015	-7.86649e-016
1.61937e-015	-5.09202e-015	-4.15943e-016	2.14079e-015	-9.70055e-016	-3.59337e-015	1.76231e-015	-3.51582e-015	-1.01927e-014	-1.12793e-015	-2.4921e-016	-3.4763e-015	3.50704e-016	-4.29156e-015	6.23468e-016	1.65055e-015	1.11902e-014	6.77436e-015	-3.16621e-015	1.58276e-014	2.69078e-016	8.00975e-015	7.68885e-015	3.11894e-015	-5.18641e-016
1.69283e-015	-5.08696e-015	-3.2465e-016	2.00164e-015	-1.37077e-015	-3.88925e-015	1.71924e-015	-3.36746e-015	-1.02447e-014	-8.84255e-016	-2.26496e-016	-3.15881e-015	1.99255e-016	-4.33969e-015	5.19181e-016	1.57417e-015	1.08813e-014	6.40387e-015	-3.29794e-015	1.52925e-014	4.24189e-016	7.93296e-015	7.71278e-015	3.14387e-015	-2.72225e-016
1.72129e-015	-5.09214e-015	-2.10109e-016	1.86996e-015	-1.7724e-015	-4.15862e-015	1.65925e-015	-3.22792e-015	-1.02804e-014	-6.43733e-016	-2.1571e-016	-2.8539e-015	3.41117e-017	-4.37308e-015	4.13383e-016	1.47945e-015	1.05086e-014	5.99353e-015	-3.43857e-015	1.46499e-014	5.51141e-016	7.76475e-015	7.62944e-015	3.09742e-015	-5.05689e-017
1.70192e-015	-5.10926e-015	-7.26493e-017	1.74664e-015	-2.17211e-015	-4.39975e-015	1.58164e-015	-3.09894e-015	-1.03001e-014	-4.09285e-016	-2.18949e-016	-2.56416e-015	-1.44499e-016	-4.39006e-015	3.06326e-016	1.36697e-015	1.00746e-014	5.54675e-015	-3.58784e-015	1.39002e-014	6.46993e-016	7.50222e-015	7.43472e-015	2.97714e-015	1.4267e-016
1.63343e-015	-5.13931e-015	8.74881e-017	1.6323e-015	-2.5678e-015	-4.61102e-015	1.48754e-015	-2.98118e-015	-1.03027e-014	-1.82953e-016	-2.36161e-016	-2.29101e-015	-3.33607e-016	-4.38918e-015	1.98495e-016	1.23796e-015	9.58079e-015	5.06721e-015	-3.74504e-015	1.3046e-014	7.10503e-016	7.14358e-015	7.12622e-015	2.78014e-015	3.04878e-016
1.51566e-015	-5.18243e-015	2.68941e-016	1.5279e-015	-2.95677e-015	-4.79163e-015	1.3765e-015	-2.87548e-015	-1.02885e-014	3.32352e-017	-2.68833e-016	-2.03653e-015	-5.32449e-016	-4.36835e-015	9.07074e-017	1.09399e-015	9.03055e-015	4.55835e-015	-3.90983e-015	1.20903e-014	7.40338e-016	6.68869e-015	6.70434e-015	2.50594e-015	4.34429e-016
1.34844e-015	-5.23934e-015	4.70549e-016	1.43371e-015	-3.33615e-015	-4.94108e-015	1.24878e-015	-2.78371e-015	-1.02578e-014	2.37272e-016	-3.17909e-016	-1.80336e-015	-7.40624e-016	-4.32643e-015	-1.63691e-017	9.37127e-016	8.42745e-015	4.0246e-015	-4.08116e-015	1.10376e-014	7.35194e-016	6.13944e-015	6.17073e-015	2.155e-015	5.30085e-016
1.13262e-015	-5.30983e-015	6.90267e-016	1.35072e-015	-3.70349e-015	-5.05975e-015	1.10485e-015	-2.70577e-015	-1.02107e-014	4.27865e-016	-3.84072e-016	-1.59244e-015	-9.56886e-016	-4.26238e-015	-1.22728e-016	7.68239e-016	7.77465e-015	3.46984e-015	-4.25794e-015	9.89264e-015	6.94423e-016	5.4977e-015	5.52707e-015	1.72835e-015	5.90899e-016
8.68984e-016	-5.39282e-015	9.26185e-016	1.27957e-015	-4.05755e-015	-5.14708e-015	9.44778e-016	-2.64149e-015	-1.01466e-014	6.04219e-016	-4.67308e-016	-1.40481e-015	-1.17921e-015	-4.17409e-015	-2.27101e-016	5.89107e-016	7.0772e-015	2.89843e-015	-4.43831e-015	8.66142e-015	6.18354e-016	4.76648e-015	4.7764e-015	1.22848e-015	6.16728e-016
5.60441e-016	-5.48682e-015	1.17542e-015	1.21964e-015	-4.39649e-015	-5.20381e-015	7.68746e-016	-2.59025e-015	-1.00658e-014	7.65298e-016	-5.68045e-016	-1.24105e-015	-1.40632e-015	-4.06132e-015	-3.28816e-016	4.01564e-016	6.34027e-015	2.31521e-015	-4.6208e-015	7.35007e-015	5.08199e-016	3.95001e-015	3.92375e-015	6.59118e-016	6.0776e-016
2.09492e-016	-5.59059e-015	1.43656e-015	1.17158e-015	-4.71811e-015	-5.23113e-015	5.76912e-016	-2.55147e-015	-9.96758e-015	9.10632e-016	-6.85715e-016	-1.10064e-015	-1.63651e-015	-3.92303e-015	-4.27071e-016	2.08101e-016	5.56977e-015	1.72556e-015	-4.8045e-015	5.96563e-015	3.64976e-016	3.05326e-015	2.97449e-015	2.40193e-017	5.64363e-016
-1.80589e-016	-5.70274e-015	1.70735e-015	1.13544e-015	-5.01968e-015	-5.22976e-015	3.69683e-016	-2.52392e-015	-9.85148e-015	1.0402e-015	-8.19212e-016	-9.83207e-016	-1.86775e-015	-3.75812e-015	-5.20802e-016	1.11907e-017	4.77069e-015	1.13369e-015	-4.98742e-015	4.51652e-015	1.90826e-016	2.08271e-015	1.93551e-015	-6.71764e-016	4.88303e-016
-6.0522e-016	-5.82076e-015	1.98476e-015	1.11074e-015	-5.3002e-015	-5.20084e-015	1.47293e-016	-2.50643e-015	-9.71815e-015	1.15403e-015	-9.68058e-016	-8.87838e-016	-2.09783e-015	-3.56646e-015	-6.09069e-016	-1.86142e-016	3.94877e-015	5.43911e-016	-5.16832e-015	3.01109e-015	-1.17433e-017	1.04562e-015	8.14322e-016	-1.4227e-015	3.82188e-016
-1.05924e-015	-5.94087e-015	2.26653e-015	1.09805e-015	-5.55925e-015	-5.14642e-015	-8.97929e-017	-2.49741e-015	-9.56847e-015	1.25371e-015	-1.13118e-015	-8.13216e-016	-2.32541e-015	-3.34764e-015	-6.91689e-016	-3.81874e-016	3.11048e-015	-3.95307e-017	-5.34661e-015	1.45845e-015	-2.3952e-016	-4.91759e-017	-3.79638e-016	-2.22111e-015	2.49912e-016
-1.53741e-015	-6.06004e-015	2.55003e-015	1.09652e-015	-5.7957e-015	-5.06895e-015	-3.41469e-016	-2.49352e-015	-9.40266e-015	1.34017e-015	-1.30717e-015	-7.58152e-016	-2.54882e-015	-3.10122e-015	-7.67927e-016	-5.72921e-016	2.26293e-015	-6.12054e-016	-5.52104e-015	-1.31541e-016	-4.88857e-016	-1.19256e-015	-1.63663e-015	-3.05933e-015	9.49258e-017
-2.03288e-015	-6.17494e-015	2.83211e-015	1.10572e-015	-6.00909e-015	-4.97075e-015	-6.07925e-016	-2.49226e-015	-9.2211e-015	1.41439e-015	-1.49482e-015	-7.20321e-016	-2.7659e-015	-2.82861e-015	-8.37172e-016	-7.57991e-016	1.41158e-015	-1.17045e-015	-5.69039e-015	-1.74902e-015	-7.55604e-016	-2.37489e-015	-2.94557e-015	-3.92886e-015	-7.86458e-017
-2.53854e-015	-6.28205e-015	3.1098e-015	1.12493e-015	-6.19834e-015	-4.85389e-015	-8.88073e-016	-2.49097e-015	-9.02345e-015	1.47957e-015	-1.69093e-015	-6.96801e-016	-2.97458e-015	-2.52973e-015	-8.99027e-016	-9.34791e-016	5.6251e-016	-1.71132e-015	-5.85267e-015	-3.38438e-015	-1.03486e-015	-3.58602e-015	-4.2962e-015	-4.82158e-015	-2.6597e-016
-3.048e-015	-6.37775e-015	3.37986e-015	1.15325e-015	-6.36343e-015	-4.72164e-015	-1.18251e-015	-2.48735e-015	-8.81174e-015	1.53681e-015	-1.89457e-015	-6.8607e-016	-3.17333e-015	-2.20606e-015	-9.52542e-016	-1.10046e-015	-2.77838e-016	-2.23066e-015	-6.00674e-015	-5.02574e-015	-1.32225e-015	-4.81411e-015	-5.67559e-015	-5.72725e-015	-4.61973e-016
-3.55306e-015	-6.4574e-015	3.63943e-015	1.18991e-015	-6.50508e-015	-4.57814e-015	-1.4913e-015	-2.47773e-015	-8.5858e-015	1.58909e-015	-2.10305e-015	-6.84513e-016	-3.36026e-015	-1.85878e-015	-9.96744e-016	-1.2538e-015	-1.10458e-015	-2.72604e-015	-6.15195e-015	-6.66287e-015	-1.61231e-015	-6.04776e-015	-7.07138e-015	-6.63581e-015	-6.59986e-016
-4.04567e-015	-6.51736e-015	3.88601e-015	1.23426e-015	-6.6237e-015	-4.42629e-015	-1.81385e-015	-2.45882e-015	-8.34554e-015	1.63889e-015	-2.313e-015	-6.88366e-016	-3.53321e-015	-1.48923e-015	-1.03086e-015	-1.39276e-015	-1.91108e-015	-3.19375e-015	-6.28753e-015	-8.2851e-015	-1.8997e-015	-7.27488e-015	-8.47129e-015	-7.53664e-015	-8.55182e-016
-4.51818e-015	-6.55258e-015	4.11734e-015	1.28482e-015	-6.72008e-015	-4.26904e-015	-2.1484e-015	-2.42769e-015	-8.09017e-015	1.68965e-015	-2.52071e-015	-6.93546e-016	-3.68955e-015	-1.09895e-015	-1.05518e-015	-1.51529e-015	-2.6916e-015	-3.63169e-015	-6.41249e-015	-9.88104e-015	-2.17841e-015	-8.48329e-015	-9.86209e-015	-8.41735e-015	-1.03966e-015
-4.96315e-015	-6.55906e-015	4.33093e-015	1.34049e-015	-6.79477e-015	-4.10879e-015	-2.49311e-015	-2.38005e-015	-7.81967e-015	1.74466e-015	-2.72264e-015	-6.96368e-016	-3.82722e-015	-6.89897e-016	-1.06961e-015	-1.61917e-015	-3.44099e-015	-4.03833e-015	-6.52533e-015	-1.14412e-014	-2.44335e-015	-9.66228e-015	-1.12324e-014	-9.27007e-015	-1.20849e-015
-5.3727e-015	-6.5335e-015	4.52397e-015	1.39973e-015	-6.848e-015	-3.94835e-015	-2.84626e-015	-2.31259e-015	-7.53414e-015	1.80718e-015	-2.91569e-015	-6.93168e-016	-3.94387e-015	-2.64606e-016	-1.0735e-015	-1.70306e-015	-4.15501e-015	-4.41258e-015	-6.62541e-015	-1.29565e-014	-2.68984e-015	-1.08014e-014	-1.2571e-014	-1.00858e-014	-1.35579e-015
-5.73921e-015	-6.47154e-015	4.69458e-015	1.4627e-015	-6.88105e-015	-3.79107e-015	-3.20545e-015	-2.22201e-015	-7.23351e-015	1.88015e-015	-3.09549e-015	-6.79248e-016	-4.03735e-015	1.73972e-016	-1.06658e-015	-1.76666e-015	-4.82931e-015	-4.75281e-015	-6.71167e-015	-1.4417e-014	-2.91081e-015	-1.18894e-014	-1.38654e-014	-1.08546e-014	-1.47494e-015
-6.0566e-015	-6.37e-015	4.84099e-015	1.52752e-015	-6.89528e-015	-3.63964e-015	-3.56903e-015	-2.10543e-015	-6.91866e-015	1.96602e-015	-3.25843e-015	-6.52029e-016	-4.10659e-015	6.23001e-016	-1.04826e-015	-1.80805e-015	-5.45923e-015	-5.05739e-015	-6.78432e-015	-1.58133e-014	-3.10142e-015	-1.2914e-014	-1.51037e-014	-1.15669e-014	-1.56016e-015
-6.31762e-015	-6.22539e-015	4.96154e-015	1.59326e-015	-6.89273e-015	-3.49677e-015	-3.93493e-015	-1.95945e-015	-6.58877e-015	2.06746e-015	-3.40077e-015	-6.06492e-016	-4.14873e-015	1.07911e-015	-1.01905e-015	-1.82728e-015	-6.04177e-015	-5.3261e-015	-6.84291e-015	-1.71369e-014	-3.2573e-015	-1.38661e-014	-1.62752e-014	-1.2214e-014	-1.60584e-015
-6.51641e-015	-6.03495e-015	5.05511e-015	1.65838e-015	-6.87496e-015	-3.36402e-015	-4.30077e-015	-1.78249e-015	-6.24276e-015	2.18694e-015	-3.5182e-015	-5.38911e-016	-4.16157e-015	1.5398e-015	-9.79034e-016	-1.82395e-015	-6.5734e-015	-5.55877e-015	-6.88722e-015	-1.83797e-014	-3.37389e-015	-1.47371e-014	-1.73699e-014	-1.27884e-014	-1.60787e-015
-6.64636e-015	-5.7958e-015	5.12046e-015	1.72239e-015	-6.84324e-015	-3.24379e-015	-4.66381e-015	-1.57214e-015	-5.88099e-015	2.32785e-015	-3.60685e-015	-4.4532e-016	-4.14376e-015	2.00188e-015	-9.2869e-016	-1.79742e-015	-7.05219e-015	-5.7557e-015	-6.91717e-015	-1.95343e-014	-3.44575e-015	-1.5518e-014	-1.83785e-014	-1.32825e-014	-1.56067e-015
-6.70221e-015	-5.50492e-015	5.15684e-015	1.78426e-015	-6.799e-015	-3.13868e-015	-5.02161e-015	-1.32724e-015	-5.50403e-015	2.49248e-015	-3.66267e-015	-3.22875e-016	-4.0932e-015	2.46098e-015	-8.68277e-016	-1.74831e-015	-7.47682e-015	-5.91837e-015	-6.93367e-015	-2.05936e-014	-3.46919e-015	-1.61998e-014	-1.92915e-014	-1.36885e-014	-1.45948e-015
-6.68118e-015	-5.16241e-015	5.16417e-015	1.84326e-015	-6.74381e-015	-3.04916e-015	-5.37061e-015	-1.04557e-015	-5.11055e-015	2.68214e-015	-3.68191e-015	-1.69079e-016	-4.00848e-015	2.91444e-015	-7.97912e-016	-1.67727e-015	-7.84649e-015	-6.04773e-015	-6.93701e-015	-2.15531e-014	-3.44105e-015	-1.6778e-014	-2.01041e-014	-1.40026e-014	-1.30198e-015
-6.57925e-015	-4.76716e-015	5.14243e-015	1.89833e-015	-6.67875e-015	-2.97617e-015	-5.70645e-015	-7.26058e-016	-4.69933e-015	2.8985e-015	-3.66062e-015	1.98705e-017	-3.88734e-015	3.3591e-015	-7.17683e-016	-1.58417e-015	-8.15984e-015	-6.14437e-015	-6.92746e-015	-2.24081e-014	-3.35811e-015	-1.72479e-014	-2.08102e-014	-1.42202e-014	-1.08545e-015
-6.39464e-015	-4.31912e-015	5.09132e-015	1.94857e-015	-6.60458e-015	-2.92017e-015	-6.02569e-015	-3.69346e-016	-4.27142e-015	3.1416e-015	-3.59621e-015	2.45162e-016	-3.7294e-015	3.79182e-015	-6.28079e-016	-1.46905e-015	-8.41653e-015	-6.20929e-015	-6.9048e-015	-2.31547e-014	-3.21868e-015	-1.76051e-014	-2.14045e-014	-1.43389e-014	-8.09031e-016
-6.12692e-015	-3.81897e-015	5.01215e-015	1.99286e-015	-6.52274e-015	-2.88216e-015	-6.32524e-015	2.45886e-017	-3.82691e-015	3.41236e-015	-3.48606e-015	5.0889e-016	-3.53412e-015	4.20912e-015	-5.29876e-016	-1.33374e-015	-8.61675e-015	-6.24473e-015	-6.87044e-015	-2.37887e-014	-3.02085e-015	-1.78459e-014	-2.18816e-014	-1.43555e-014	-4.70405e-016
-5.77514e-015	-3.26718e-015	4.90563e-015	2.03066e-015	-6.43451e-015	-2.86224e-015	-6.60158e-015	4.5604e-016	-3.36487e-015	3.71105e-015	-3.32704e-015	8.12896e-016	-3.3009e-015	4.60795e-015	-4.24173e-016	-1.17935e-015	-8.76268e-015	-6.25243e-015	-6.82499e-015	-2.43089e-014	-2.76345e-015	-1.79689e-014	-2.22399e-014	-1.42698e-014	-6.95416e-017
-5.34143e-015	-2.66617e-015	4.77312e-015	2.0616e-015	-6.34087e-015	-2.85922e-015	-6.85068e-015	9.2309e-016	-2.8852e-015	4.03612e-015	-3.11808e-015	1.15724e-015	-3.02996e-015	4.98551e-015	-3.11274e-016	-1.00697e-015	-8.85492e-015	-6.23415e-015	-6.76879e-015	-2.47147e-014	-2.44791e-015	-1.79742e-014	-2.24785e-014	-1.40823e-014	3.91865e-016
-4.82714e-015	-2.0175e-015	4.61674e-015	2.08488e-015	-6.2422e-015	-2.87232e-015	-7.06865e-015	1.42388e-015	-2.38755e-015	4.38708e-015	-2.85655e-015	1.54264e-015	-2.7208e-015	5.3391e-015	-1.92183e-016	-8.1899e-016	-8.89497e-015	-6.19246e-015	-6.70319e-015	-2.50056e-014	-2.07397e-015	-1.78623e-014	-2.25963e-014	-1.37939e-014	9.13242e-016
-4.23389e-015	-1.32321e-015	4.43795e-015	2.09976e-015	-6.13891e-015	-2.90019e-015	-7.25171e-015	1.95697e-015	-1.87048e-015	4.76297e-015	-2.54019e-015	1.96971e-015	-2.373e-015	5.6664e-015	-6.77857e-017	-6.15943e-016	-8.88515e-015	-6.12895e-015	-6.62901e-015	-2.51826e-014	-1.64241e-015	-1.7635e-014	-2.25947e-014	-1.3407e-014	1.49241e-015
-3.56765e-015	-5.87749e-016	4.2393e-015	2.10576e-015	-6.03164e-015	-2.94187e-015	-7.39652e-015	2.51855e-015	-1.33461e-015	5.16024e-015	-2.16909e-015	2.43627e-015	-1.98846e-015	5.96571e-015	6.05368e-017	-3.98742e-016	-8.82737e-015	-6.04448e-015	-6.54594e-015	-2.52459e-014	-1.15588e-015	-1.72961e-014	-2.24758e-014	-1.29253e-014	2.12527e-015
-2.83391e-015	1.85678e-016	4.02308e-015	2.10234e-015	-5.92162e-015	-2.99605e-015	-7.50181e-015	3.10438e-015	-7.80752e-016	5.57593e-015	-1.74452e-015	2.94027e-015	-1.56926e-015	6.23448e-015	1.91258e-016	-1.70171e-016	-8.72474e-015	-5.94234e-015	-6.45635e-015	-2.51979e-014	-6.16939e-016	-1.685e-014	-2.22428e-014	-1.23535e-014	2.80758e-015
-2.03755e-015	9.93506e-016	3.7913e-015	2.08943e-015	-5.80989e-015	-3.06115e-015	-7.56469e-015	3.71185e-015	-2.0933e-016	6.00908e-015	-1.26699e-015	3.48123e-015	-1.1159e-015	6.47096e-015	3.2332e-016	6.67802e-017	-8.58194e-015	-5.82575e-015	-6.36137e-015	-2.50428e-014	-2.85942e-017	-1.63022e-014	-2.19001e-014	-1.16969e-014	3.53637e-015
-1.185e-015	1.83008e-015	3.54671e-015	2.06697e-015	-5.69583e-015	-3.13537e-015	-7.58152e-015	4.33631e-015	3.79022e-016	6.45608e-015	-7.37325e-016	4.05646e-015	-6.30178e-016	6.67422e-015	4.55863e-016	3.11048e-016	-8.40184e-015	-5.69634e-015	-6.26157e-015	-2.47853e-014	6.04818e-016	-1.56604e-014	-2.14543e-014	-1.09622e-014	4.30494e-015
-2.84445e-016	2.69054e-015	3.29227e-015	2.03481e-015	-5.58022e-015	-3.21657e-015	-7.55073e-015	4.97317e-015	9.82482e-016	6.91274e-015	-1.57223e-016	4.66211e-015	-1.1397e-016	6.84336e-015	5.87197e-016	5.60281e-016	-8.1884e-015	-5.55647e-015	-6.15953e-015	-2.44293e-014	1.27918e-015	-1.4931e-014	-2.091e-014	-1.01549e-014	5.10773e-015
6.56749e-016	3.57082e-015	3.03046e-015	1.99323e-015	-5.46371e-015	-3.30282e-015	-7.47135e-015	5.61775e-015	1.59891e-015	7.3759e-015	4.70274e-016	5.2948e-015	4.29471e-016	6.9778e-015	7.15652e-016	8.1129e-016	-7.94652e-015	-5.40886e-015	-6.05591e-015	-2.39802e-014	1.99055e-015	-1.41211e-014	-2.02737e-014	-9.28177e-015	5.93949e-015
1.63043e-015	4.46535e-015	2.76417e-015	1.94246e-015	-5.34679e-015	-3.3917e-015	-7.34298e-015	6.26456e-015	2.22652e-015	7.84143e-015	1.14122e-015	5.95075e-015	9.97165e-016	7.07719e-015	8.40024e-016	1.06148e-015	-7.68071e-015	-5.25586e-015	-5.95162e-015	-2.34445e-014	2.73308e-015	-1.32408e-014	-1.95542e-014	-8.35242e-015	6.79229e-015
2.62777e-015	5.36905e-015	2.49573e-015	1.88283e-015	-5.22851e-015	-3.48078e-015	-7.16601e-015	6.90867e-015	2.86228e-015	8.3047e-015	1.85142e-015	6.62552e-015	1.58606e-015	7.14238e-015	9.5899e-016	1.30895e-015	-7.3949e-015	-5.09877e-015	-5.84754e-015	-2.28289e-014	3.50128e-015	-1.22986e-014	-1.87586e-014	-7.3751e-015	7.65954e-015
3.64037e-015	6.27617e-015	2.2279e-015	1.81479e-015	-5.10834e-015	-3.56809e-015	-6.94098e-015	7.54493e-015	3.50405e-015	8.76197e-015	2.59638e-015	7.31497e-015	2.1926e-015	7.17367e-015	1.07195e-015	1.55228e-015	-7.09289e-015	-4.9386e-015	-5.74396e-015	-2.21393e-014	4.28945e-015	-1.13036e-014	-1.78954e-014	-6.35807e-015	8.53359e-015
4.65785e-015	7.18091e-015	1.96359e-015	1.73826e-015	-4.98659e-015	-3.65195e-015	-6.67e-015	8.16622e-015	4.14743e-015	9.2081e-015	3.36953e-015	8.01264e-015	2.81161e-015	7.17188e-015	1.17753e-015	1.78837e-015	-6.77936e-015	-4.77834e-015	-5.64287e-015	-2.13826e-014	5.09088e-015	-1.0266e-014	-1.69735e-014	-5.31008e-015	9.40771e-015
5.67119e-015	8.07886e-015	1.70516e-015	1.65342e-015	-4.86294e-015	-3.73004e-015	-6.35361e-015	8.76853e-015	4.7905e-015	9.63947e-015	4.16657e-015	8.71455e-015	3.44034e-015	7.13799e-015	1.27436e-015	2.01476e-015	-6.45835e-015	-4.61918e-015	-5.54423e-015	-2.05673e-014	5.89998e-015	-9.19651e-015	-1.60028e-014	-4.24014e-015	1.02751e-014
6.67125e-015	8.96495e-015	1.45445e-015	1.56146e-015	-4.73605e-015	-3.80003e-015	-5.99286e-015	9.34893e-015	5.43072e-015	1.00531e-014	4.98232e-015	9.41633e-015	4.07553e-015	7.07334e-015	1.36044e-015	2.22891e-015	-6.13423e-015	-4.4625e-015	-5.44834e-015	-1.97009e-014	6.71133e-015	-8.10502e-015	-1.49924e-014	-3.15696e-015	1.11287e-014
7.64944e-015	9.83372e-015	1.21312e-015	1.46325e-015	-4.60611e-015	-3.86076e-015	-5.59163e-015	9.90136e-015	6.06323e-015	1.04447e-014	5.80924e-015	1.01117e-014	4.71243e-015	6.97957e-015	1.43471e-015	2.4292e-015	-5.81126e-015	-4.30972e-015	-5.35658e-015	-1.87911e-014	7.51871e-015	-7.0005e-015	-1.39508e-014	-2.06827e-015	1.19619e-014
8.59641e-015	1.06806e-014	9.84158e-016	1.35859e-015	-4.47308e-015	-3.91114e-015	-5.15433e-015	1.04203e-014	6.68361e-015	1.08105e-014	6.63998e-015	1.07955e-014	5.34568e-015	6.85841e-015	1.4967e-015	2.6134e-015	-5.49308e-015	-4.16167e-015	-5.26927e-015	-1.78455e-014	8.31574e-015	-5.89297e-015	-1.2887e-014	-9.82597e-016	1.27676e-014
9.50498e-015	1.15021e-014	7.68541e-016	1.24743e-015	-4.33716e-015	-3.95007e-015	-4.685e-015	1.09018e-014	7.28632e-015	1.11477e-014	7.46723e-015	1.14624e-014	5.97047e-015	6.71159e-015	1.54514e-015	2.77889e-015	-5.18335e-015	-4.01989e-015	-5.18684e-015	-1.68724e-014	9.09691e-015	-4.79145e-015	-1.18094e-014	9.34341e-017	1.35406e-014
1.03689e-014	1.2296e-014	5.67128e-016	1.13107e-015	-4.19917e-015	-3.97709e-015	-4.18961e-015	1.13421e-014	7.8658e-015	1.1454e-014	8.28286e-015	1.21074e-014	6.58141e-015	6.54137e-015	1.57907e-015	2.92347e-015	-4.88636e-015	-3.88575e-015	-5.11071e-015	-1.58797e-014	9.85755e-015	-3.70337e-015	-1.07254e-014	1.15432e-015	1.42764e-014
1.1181e-014	1.30587e-014	3.81124e-016	1.01022e-015	-4.05891e-015	-3.99186e-015	-3.67349e-015	1.17378e-014	8.41629e-015	1.17269e-014	9.07872e-015	1.27248e-014	7.17293e-015	6.35026e-015	1.59807e-015	3.0459e-015	-4.60527e-015	-3.7605e-015	-5.04128e-015	-1.4874e-014	1.05919e-014	-2.63685e-015	-9.64278e-015	2.19285e-015	1.49704e-014
1.19365e-014	1.37883e-014	2.11619e-016	8.85721e-016	-3.91666e-015	-3.99419e-015	-3.14224e-015	1.20876e-014	8.93369e-015	1.19656e-014	9.84846e-015	1.33114e-014	7.7418e-015	6.14046e-015	1.60095e-015	3.14357e-015	-4.3431e-015	-3.64571e-015	-4.97847e-015	-1.38639e-014	1.1296e-014	-1.59903e-015	-8.56922e-015	3.20356e-015	1.56192e-014
1.26303e-014	1.4483e-014	5.93084e-017	7.57832e-016	-3.77323e-015	-3.98363e-015	-2.60296e-015	1.23899e-014	9.41338e-015	1.21692e-014	1.05851e-014	1.3863e-014	8.2834e-015	5.91454e-015	1.58735e-015	3.21373e-015	-4.10307e-015	-3.54256e-015	-4.9222e-015	-1.28566e-014	1.19655e-014	-5.97118e-016	-7.51202e-015	4.18097e-015	1.62199e-014
1.32593e-014	1.51419e-014	-7.55148e-017	6.27183e-016	-3.63037e-015	-3.96076e-015	-2.06228e-015	1.26438e-014	9.85001e-015	1.23376e-014	1.12812e-014	1.43767e-014	8.79405e-015	5.67428e-015	1.55669e-015	3.25438e-015	-3.88807e-015	-3.4517e-015	-4.87342e-015	-1.18587e-014	1.25975e-014	3.63565e-016	-6.47702e-015	5.122e-015	1.6771e-014
1.38214e-014	1.57647e-014	-1.93478e-016	4.94421e-016	-3.48887e-015	-3.92767e-015	-1.52696e-015	1.2849e-014	1.0238e-014	1.24719e-014	1.19292e-014	1.48485e-014	9.26949e-015	5.42295e-015	1.50838e-015	3.26372e-015	-3.70022e-015	-3.37478e-015	-4.83251e-015	-1.08777e-014	1.31889e-014	1.27885e-015	-5.46951e-015	6.02417e-015	1.7272e-014
1.43158e-014	1.63523e-014	-2.94766e-016	3.60994e-016	-3.35071e-015	-3.88519e-015	-1.00407e-015	1.30057e-014	1.0573e-014	1.25737e-014	1.25229e-014	1.52767e-014	9.7067e-015	5.16272e-015	1.44279e-015	3.23964e-015	-3.54262e-015	-3.31333e-015	-4.79994e-015	-9.91877e-015	1.3738e-014	2.14501e-015	-4.49379e-015	6.8856e-015	1.77226e-014
1.47427e-014	1.69063e-014	-3.79642e-016	2.27061e-016	-3.21704e-015	-3.83453e-015	-5.0112e-016	1.31155e-014	1.08505e-014	1.26451e-014	1.30567e-014	1.56597e-014	1.01026e-014	4.8957e-015	1.35971e-015	3.18056e-015	-3.41716e-015	-3.26795e-015	-4.775e-015	-8.9874e-015	1.42436e-014	2.95941e-015	-3.55367e-015	7.70498e-015	1.81247e-014
1.51035e-014	1.74296e-014	-4.49484e-016	9.29051e-017	-3.09004e-015	-3.77725e-015	-2.63907e-017	1.31807e-014	1.10661e-014	1.26898e-014	1.35249e-014	1.5996e-014	1.04544e-014	4.62446e-015	1.2589e-015	3.08377e-015	-3.32618e-015	-3.24042e-015	-4.75887e-015	-8.08925e-015	1.47052e-014	3.7211e-015	-2.65169e-015	8.48344e-015	1.84807e-014
1.54008e-014	1.7924e-014	-5.05434e-016	-4.02071e-017	-2.97222e-015	-3.71505e-015	4.13318e-016	1.32035e-014	1.12171e-014	1.27107e-014	1.39235e-014	1.62857e-014	1.07601e-014	4.35101e-015	1.14085e-015	2.94751e-015	-3.27169e-015	-3.23256e-015	-4.75169e-015	-7.22985e-015	1.51225e-014	4.42918e-015	-1.79092e-015	9.22119e-015	1.87943e-014
1.56377e-014	1.83923e-014	-5.48063e-016	-1.71851e-016	-2.86582e-015	-3.65015e-015	8.11461e-016	1.31867e-014	1.12996e-014	1.27118e-014	1.42481e-014	1.65283e-014	1.10171e-014	4.07788e-015	1.00669e-015	2.77117e-015	-3.25448e-015	-3.24496e-015	-4.7538e-015	-6.41261e-015	1.54954e-014	5.08338e-015	-9.73071e-016	9.91856e-015	1.90695e-014
1.58199e-014	1.88393e-014	-5.7954e-016	-3.0193e-016	-2.77416e-015	-3.58528e-015	1.1612e-015	1.31346e-014	1.13117e-014	1.26986e-014	1.44962e-014	1.67262e-014	1.12247e-014	3.80653e-015	8.57014e-016	2.55353e-015	-3.2756e-015	-3.27839e-015	-4.76491e-015	-5.64069e-015	1.5827e-014	5.68657e-015	-1.97681e-016	1.05795e-014	1.93126e-014
1.59539e-014	1.9269e-014	-6.01729e-016	-4.30025e-016	-2.69992e-015	-3.52294e-015	1.45585e-015	1.30517e-014	1.1252e-014	1.26766e-014	1.46655e-014	1.68806e-014	1.13824e-014	3.53799e-015	6.91672e-016	2.29355e-015	-3.33587e-015	-3.33455e-015	-4.78518e-015	-4.91798e-015	1.61192e-014	6.24026e-015	5.3418e-016	1.1206e-014	1.95291e-014
1.60456e-014	1.9686e-014	-6.1667e-016	-5.56097e-016	-2.6468e-015	-3.46592e-015	1.68952e-015	1.29435e-014	1.11191e-014	1.26516e-014	1.47544e-014	1.69939e-014	1.14896e-014	3.27318e-015	5.11522e-016	1.98939e-015	-3.43593e-015	-3.41478e-015	-4.81499e-015	-4.24623e-015	1.63751e-014	6.74842e-015	1.22391e-015	1.18018e-014	1.9726e-014
1.61013e-014	2.00944e-014	-6.25885e-016	-6.78961e-016	-2.61723e-015	-3.41647e-015	1.85689e-015	1.28144e-014	1.09117e-014	1.26291e-014	1.47619e-014	1.70677e-014	1.15463e-014	3.01343e-015	3.17595e-016	1.64015e-015	-3.57565e-015	-3.52064e-015	-4.85459e-015	-3.62776e-015	1.65966e-014	7.21393e-015	1.87197e-015	1.23711e-014	1.991e-014
1.61301e-014	2.05004e-014	-6.31477e-016	-7.99555e-016	-2.6149e-015	-3.37681e-015	1.95388e-015	1.26704e-014	1.06309e-014	1.26162e-014	1.46895e-014	1.7107e-014	1.15546e-014	2.75948e-015	1.10988e-016	1.24529e-015	-3.75492e-015	-3.65332e-015	-4.90324e-015	-3.06417e-015	1.67884e-014	7.6408e-015	2.47976e-015	1.29189e-014	2.00891e-014
1.61404e-014	2.0909e-014	-6.35712e-016	-9.17028e-016	-2.64247e-015	-3.34942e-015	1.9767e-015	1.25177e-014	1.02784e-014	1.26195e-014	1.45392e-014	1.7116e-014	1.15164e-014	2.51291e-015	-1.0714e-016	8.04177e-016	-3.9744e-015	-3.81409e-015	-4.96083e-015	-2.55666e-015	1.69542e-014	8.034e-015	3.04845e-015	1.34488e-014	2.02714e-014
1.61409e-014	2.13246e-014	-6.40572e-016	-1.03138e-015	-2.7028e-015	-3.33645e-015	1.92188e-015	1.23622e-014	9.85521e-015	1.26456e-014	1.43128e-014	1.70979e-014	1.14334e-014	2.27378e-015	-3.3523e-016	3.16986e-016	-4.23349e-015	-4.00411e-015	-5.02722e-015	-2.10462e-015	1.70983e-014	8.39951e-015	3.58075e-015	1.39655e-014	2.04655e-014
1.61418e-014	2.17536e-014	-6.479e-016	-1.14301e-015	-2.79844e-015	-3.34033e-015	1.78651e-015	1.22099e-014	9.36369e-015	1.27016e-014	1.40133e-014	1.70572e-014	1.13077e-014	2.04276e-015	-5.71668e-016	-2.15221e-016	-4.53123e-015	-4.22363e-015	-5.10224e-015	-1.7072e-015	1.72261e-014	8.74372e-015	4.08048e-015	1.44752e-014	2.06806e-014
1.61519e-014	2.22014e-014	-6.60262e-016	-1.25171e-015	-2.93259e-015	-3.363e-015	1.56924e-015	1.20666e-014	8.80769e-015	1.27938e-014	1.36457e-014	1.69998e-014	1.11422e-014	1.8198e-015	-8.15412e-016	-7.92005e-016	-4.86667e-015	-4.47336e-015	-5.1859e-015	-1.36356e-015	1.7342e-014	9.07406e-015	4.55204e-015	1.49824e-014	2.09255e-014
1.61809e-014	2.26727e-014	-6.79056e-016	-1.357e-015	-3.10775e-015	-3.40604e-015	1.27112e-015	1.19389e-014	8.19269e-015	1.29292e-014	1.32166e-014	1.69312e-014	1.09414e-014	1.60467e-015	-1.06507e-015	-1.41316e-015	-5.23871e-015	-4.75394e-015	-5.27755e-015	-1.07271e-015	1.74517e-014	9.39589e-015	4.99666e-015	1.54913e-014	2.12076e-014
1.62378e-014	2.31724e-014	-7.05119e-016	-1.45888e-015	-3.32695e-015	-3.47107e-015	8.91833e-016	1.18326e-014	7.52391e-015	1.31139e-014	1.27312e-014	1.68563e-014	1.07079e-014	1.39733e-015	-1.31904e-015	-2.07723e-015	-5.64604e-015	-5.06578e-015	-5.37796e-015	-8.32266e-016	1.75604e-014	9.71615e-015	5.41817e-015	1.60072e-014	2.15355e-014
1.63315e-014	2.3705e-014	-7.40296e-016	-1.55804e-015	-3.59178e-015	-3.55904e-015	4.33234e-016	1.17548e-014	6.80773e-015	1.33536e-014	1.21965e-014	1.67814e-014	1.04466e-014	1.19756e-015	-1.57532e-015	-2.78306e-015	-6.08743e-015	-5.40965e-015	-5.48691e-015	-6.39935e-016	1.76734e-014	1.0041e-014	5.82029e-015	1.65354e-014	2.19168e-014
1.64706e-014	2.42745e-014	-7.85559e-016	-1.65445e-015	-3.90414e-015	-3.67035e-015	-1.01958e-016	1.171e-014	6.05081e-015	1.36536e-014	1.16205e-014	1.67123e-014	1.0162e-014	1.00443e-015	-1.83266e-015	-3.52879e-015	-6.561e-015	-5.78399e-015	-5.60324e-015	-4.93434e-016	1.77957e-014	1.03758e-014	6.20659e-015	1.70791e-014	2.23585e-014
1.66626e-014	2.48829e-014	-8.41627e-016	-1.74752e-015	-4.26546e-015	-3.80497e-015	-7.10126e-016	1.17026e-014	5.26101e-015	1.40177e-014	1.1011e-014	1.66543e-014	9.85883e-015	8.18412e-016	-2.08919e-015	-4.31119e-015	-7.06398e-015	-6.18671e-015	-5.72595e-015	-3.90123e-016	1.7932e-014	1.07257e-014	6.57962e-015	1.76402e-014	2.2865e-014
1.69141e-014	2.55333e-014	-9.0867e-016	-1.83781e-015	-4.67559e-015	-3.96359e-015	-1.38648e-015	1.17359e-014	4.44638e-015	1.44496e-014	1.03761e-014	1.66121e-014	9.54152e-015	6.39233e-016	-2.3431e-015	-5.12643e-015	-7.59342e-015	-6.61799e-015	-5.85572e-015	-3.26843e-016	1.80869e-014	1.10961e-014	6.9424e-015	1.82211e-014	2.34419e-014
1.7232e-014	2.62294e-014	-9.87485e-016	-1.92565e-015	-5.13568e-015	-4.1461e-015	-2.1256e-015	1.18143e-014	3.61576e-015	1.49534e-014	9.72511e-015	1.65917e-014	9.21574e-015	4.66033e-016	-2.59355e-015	-5.97139e-015	-8.14696e-015	-7.07692e-015	-5.99256e-015	-2.99216e-016	1.8266e-014	1.14941e-014	7.29951e-015	1.88253e-014	2.40958e-014
1.7622e-014	2.6971e-014	-1.07871e-015	-2.01151e-015	-5.64628e-015	-4.35135e-015	-2.92191e-015	1.19402e-014	2.77696e-015	1.55306e-014	9.06632e-015	1.65969e-014	8.88539e-015	2.98668e-016	-2.83884e-015	-6.84259e-015	-8.72146e-015	-7.56155e-015	-6.13549e-015	-3.03149e-016	1.84727e-014	1.19233e-014	7.65293e-015	1.94543e-014	2.48297e-014
1.80867e-014	2.77588e-014	-1.18171e-015	-2.09535e-015	-6.20691e-015	-4.57806e-015	-3.76884e-015	1.21153e-014	1.93825e-015	1.61817e-014	8.40844e-015	1.66312e-014	8.55493e-015	1.36574e-016	-3.07741e-015	-7.7365e-015	-9.31405e-015	-8.07011e-015	-6.28362e-015	-3.34975e-016	1.87106e-014	1.23873e-014	8.00459e-015	2.0108e-014	2.56452e-014
1.86281e-014	2.85921e-014	-1.29563e-015	-2.17758e-015	-6.81702e-015	-4.82493e-015	-4.65989e-015	1.23395e-014	1.10783e-015	1.69063e-014	7.75947e-015	1.6697e-014	8.22821e-015	-2.13513e-017	-3.30793e-015	-8.64868e-015	-9.92159e-015	-8.60032e-015	-6.43778e-015	-3.90944e-016	1.89829e-014	1.28894e-014	8.35677e-015	2.07866e-014	2.65425e-014
1.92475e-014	2.94697e-014	-1.41957e-015	-2.25843e-015	-7.47486e-015	-5.09032e-015	-5.58791e-015	1.2614e-014	2.95319e-016	1.77036e-014	7.12813e-015	1.67981e-014	7.90928e-015	-1.75265e-016	-3.52931e-015	-9.57417e-015	-1.05408e-014	-9.14966e-015	-6.59689e-015	-4.66043e-016	1.92914e-014	1.34315e-014	8.71108e-015	2.14886e-014	2.75222e-014
1.99455e-014	3.03901e-014	-1.55305e-015	-2.33778e-015	-8.17859e-015	-5.37247e-015	-6.54517e-015	1.29382e-014	-4.91657e-016	1.85713e-014	6.52248e-015	1.69368e-014	7.60191e-015	-3.2534e-016	-3.74053e-015	-1.05083e-014	-1.11681e-014	-9.71535e-015	-6.76073e-015	-5.54885e-016	1.96374e-014	1.40158e-014	9.06945e-015	2.22136e-014	2.85833e-014
2.07213e-014	3.13512e-014	-1.69477e-015	-2.41602e-015	-8.92615e-015	-5.66948e-015	-7.52284e-015	1.33106e-014	-1.24409e-015	1.95069e-014	5.95011e-015	1.7114e-014	7.3093e-015	-4.71725e-016	-3.94022e-015	-1.14454e-014	-1.17996e-014	-1.0294e-014	-6.92911e-015	-6.52888e-016	2.00228e-014	1.46434e-014	9.4329e-015	2.29591e-014	2.97239e-014
2.15726e-014	3.2349e-014	-1.84304e-015	-2.49333e-015	-9.71384e-015	-5.97856e-015	-8.51198e-015	1.37286e-014	-1.95341e-015	2.05062e-014	5.41861e-015	1.73299e-014	7.03439e-015	-6.14518e-016	-4.12759e-015	-1.23785e-014	-1.24304e-014	-1.08816e-014	-7.10029e-015	-7.56023e-016	2.04487e-014	1.53138e-014	9.8023e-015	2.37218e-014	3.09394e-014
2.24955e-014	3.338e-014	-1.99676e-015	-2.57019e-015	-1.05389e-014	-6.29727e-015	-9.50505e-015	1.41888e-014	-2.61265e-015	2.15644e-014	4.93429e-015	1.75844e-014	6.7791e-015	-7.54003e-016	-4.30135e-015	-1.33028e-014	-1.30564e-014	-1.14748e-014	-7.27495e-015	-8.59081e-016	2.09157e-014	1.60274e-014	1.01784e-014	2.45001e-014	3.22252e-014
2.34855e-014	3.44404e-014	-2.15435e-015	-2.64654e-015	-1.13964e-014	-6.62291e-015	-1.04933e-014	1.46883e-014	-3.21421e-015	2.26763e-014	4.50306e-015	1.78778e-014	6.54555e-015	-8.89623e-016	-4.46047e-015	-1.4213e-014	-1.36736e-014	-1.20705e-014	-7.4519e-015	-9.57573e-016	2.14223e-014	1.67821e-014	1.05601e-014	2.52893e-014	3.35751e-014
2.45364e-014	3.55233e-014	-2.31345e-015	-2.7228e-015	-1.22814e-014	-6.95228e-015	-1.14677e-014	1.52238e-014	-3.75037e-015	2.38348e-014	4.13097e-015	1.82084e-014	6.33577e-015	-1.02104e-015	-4.60461e-015	-1.51013e-014	-1.42769e-014	-1.26622e-014	-7.62925e-015	-1.04749e-015	2.19674e-014	1.75745e-014	1.09458e-014	2.60833e-014	3.49802e-014
2.56415e-014	3.66234e-014	-2.47191e-015	-2.79979e-015	-1.31897e-014	-7.28262e-015	-1.24202e-014	1.57899e-014	-4.21532e-015	2.50323e-014	3.82181e-015	1.85741e-014	6.15059e-015	-1.14817e-015	-4.73374e-015	-1.59624e-014	-1.48625e-014	-1.32462e-014	-7.80688e-015	-1.12591e-015	2.25499e-014	1.84007e-014	1.13337e-014	2.68772e-014	3.64328e-014
2.67921e-014	3.77342e-014	-2.62798e-015	-2.87778e-015	-1.41159e-014	-7.61095e-015	-1.33429e-014	1.63811e-014	-4.60373e-015	2.62607e-014	3.57845e-015	1.89712e-014	5.99013e-015	-1.2708e-015	-4.84728e-015	-1.67893e-014	-1.54254e-014	-1.38176e-014	-7.98332e-015	-1.18901e-015	2.31669e-014	1.9257e-014	1.17229e-014	2.76651e-014	3.79231e-014
2.79795e-014	3.88486e-014	-2.77921e-015	-2.9568e-015	-1.50538e-014	-7.93379e-015	-1.42271e-014	1.69926e-014	-4.91048e-015	2.75112e-014	3.40404e-015	1.93968e-014	5.85488e-015	-1.3884e-015	-4.94517e-015	-1.75759e-014	-1.5961e-014	-1.43716e-014	-8.15734e-015	-1.23289e-015	2.38156e-014	2.01384e-014	1.21106e-014	2.84409e-014	3.94408e-014
2.91942e-014	3.99597e-014	-2.92378e-015	-3.0372e-015	-1.59975e-014	-8.24843e-015	-1.50657e-014	1.76183e-014	-5.13204e-015	2.8774e-014	3.29997e-015	1.98471e-014	5.74462e-015	-1.50042e-015	-5.02698e-015	-1.83152e-014	-1.64653e-014	-1.49028e-014	-8.32829e-015	-1.25477e-015	2.44922e-014	2.10388e-014	1.24938e-014	2.91975e-014	4.09738e-014
3.04246e-014	4.10595e-014	-3.05943e-015	-3.11897e-015	-1.69405e-014	-8.5519e-015	-1.5853e-014	1.82507e-014	-5.26762e-015	3.00384e-014	3.26517e-015	2.03171e-014	5.65619e-015	-1.60513e-015	-5.0924e-015	-1.89997e-014	-1.69328e-014	-1.54054e-014	-8.49509e-015	-1.25192e-015	2.51922e-014	2.19517e-014	1.28702e-014	2.9928e-014	4.25095e-014
3.16607e-014	4.21414e-014	-3.18414e-015	-3.20243e-015	-1.78755e-014	-8.84187e-015	-1.65836e-014	1.88835e-014	-5.31589e-015	3.12947e-014	3.29921e-015	2.08015e-014	5.58831e-015	-1.70181e-015	-5.14214e-015	-1.9624e-014	-1.73584e-014	-1.58744e-014	-8.6554e-015	-1.22226e-015	2.59108e-014	2.28704e-014	1.32362e-014	3.0626e-014	4.40352e-014
3.28905e-014	4.31966e-014	-3.29568e-015	-3.28816e-015	-1.8796e-014	-9.11534e-015	-1.72522e-014	1.95097e-014	-5.27638e-015	3.25323e-014	3.40064e-015	2.12946e-014	5.53881e-015	-1.78967e-015	-5.17637e-015	-2.01825e-014	-1.77382e-014	-1.63051e-014	-8.80762e-015	-1.16402e-015	2.66428e-014	2.37875e-014	1.35885e-014	3.12842e-014	4.55368e-014
3.41033e-014	4.4218e-014	-3.39299e-015	-3.37637e-015	-1.9695e-014	-9.36985e-015	-1.78539e-014	2.01234e-014	-5.14989e-015	3.37408e-014	3.56698e-015	2.17907e-014	5.50528e-015	-1.86814e-015	-5.19527e-015	-2.06708e-014	-1.80683e-014	-1.66929e-014	-8.95104e-015	-1.07582e-015	2.73831e-014	2.46958e-014	1.39239e-014	3.1897e-014	4.70014e-014
3.52866e-014	4.51979e-014	-3.47436e-015	-3.46671e-015	-2.05656e-014	-9.60353e-015	-1.83859e-014	2.07164e-014	-4.93871e-015	3.49097e-014	3.7936e-015	2.2283e-014	5.48403e-015	-1.93629e-015	-5.19932e-015	-2.10841e-014	-1.83451e-014	-1.7034e-014	-9.08454e-015	-9.57051e-016	2.81258e-014	2.55875e-014	1.42387e-014	3.24575e-014	4.8416e-014
3.64308e-014	4.61296e-014	-3.53856e-015	-3.55988e-015	-2.14013e-014	-9.81462e-015	-1.88466e-014	2.12827e-014	-4.64602e-015	3.60289e-014	4.07604e-015	2.27661e-014	5.4716e-015	-1.99329e-015	-5.18925e-015	-2.14176e-014	-1.85657e-014	-1.73238e-014	-9.20696e-015	-8.08171e-016	2.88652e-014	2.64542e-014	1.45287e-014	3.296e-014	4.97677e-014
3.75244e-014	4.70057e-014	-3.58411e-015	-3.6557e-015	-2.21959e-014	-1.0002e-014	-1.92339e-014	2.18166e-014	-4.27559e-015	3.70881e-014	4.4088e-015	2.32332e-014	5.46439e-015	-2.03805e-015	-5.16552e-015	-2.16674e-014	-1.87267e-014	-1.75591e-014	-9.31743e-015	-6.28715e-016	2.95948e-014	2.72872e-014	1.479e-014	3.33972e-014	5.10429e-014
3.85571e-014	4.78192e-014	-3.60988e-015	-3.7535e-015	-2.2944e-014	-1.01641e-014	-1.95478e-014	2.23125e-014	-3.83216e-015	3.80788e-014	4.78576e-015	2.36782e-014	5.45852e-015	-2.07053e-015	-5.12934e-015	-2.18309e-014	-1.88266e-014	-1.77372e-014	-9.41461e-015	-4.20699e-016	3.03087e-014	2.80771e-014	1.50171e-014	3.3763e-014	5.22286e-014
3.95184e-014	4.85643e-014	-3.61578e-015	-3.85369e-015	-2.36389e-014	-1.02998e-014	-1.9788e-014	2.27643e-014	-3.32221e-015	3.89917e-014	5.20023e-015	2.40943e-014	5.45013e-015	-2.08947e-015	-5.08104e-015	-2.19059e-014	-1.88626e-014	-1.78545e-014	-9.49685e-015	-1.83957e-016	3.10007e-014	2.88166e-014	1.52065e-014	3.40522e-014	5.33127e-014
4.03992e-014	4.92347e-014	-3.60171e-015	-3.95618e-015	-2.42748e-014	-1.04083e-014	-1.99556e-014	2.31679e-014	-2.75229e-015	3.98185e-014	5.64453e-015	2.44761e-014	5.43567e-015	-2.0939e-015	-5.02175e-015	-2.18906e-014	-1.88329e-014	-1.79088e-014	-9.56296e-015	8.0604e-017	3.1665e-014	2.94978e-014	1.53543e-014	3.42602e-014	5.42839e-014
4.11911e-014	4.98254e-014	-3.56807e-015	-4.0605e-015	-2.48465e-014	-1.04894e-014	-2.00534e-014	2.35194e-014	-2.12942e-015	4.05518e-014	6.11049e-015	2.48176e-014	5.41007e-015	-2.08294e-015	-4.95276e-015	-2.17833e-014	-1.87367e-014	-1.78985e-014	-9.61159e-015	3.70221e-016	3.22956e-014	3.0113e-014	1.54567e-014	3.43825e-014	5.51311e-014
4.18865e-014	5.03321e-014	-3.515e-015	-4.16652e-015	-2.53501e-014	-1.05433e-014	-2.00833e-014	2.38134e-014	-1.46303e-015	4.1185e-014	6.58954e-015	2.51135e-014	5.36852e-015	-2.056e-015	-4.87475e-015	-2.15843e-014	-1.85739e-014	-1.7823e-014	-9.64234e-015	6.82617e-016	3.28873e-014	3.06546e-014	1.55105e-014	3.44158e-014	5.58443e-014
4.24792e-014	5.07509e-014	-3.44261e-015	-4.2739e-015	-2.57806e-014	-1.05694e-014	-2.00483e-014	2.40474e-014	-7.60185e-016	4.17128e-014	7.07404e-015	2.53597e-014	5.30887e-015	-2.0137e-015	-4.78829e-015	-2.12947e-014	-1.83441e-014	-1.76813e-014	-9.65438e-015	1.01359e-015	3.34334e-014	3.11149e-014	1.55105e-014	3.43572e-014	5.64145e-014
4.29641e-014	5.10785e-014	-3.35277e-015	-4.38194e-015	-2.61344e-014	-1.05686e-014	-1.99527e-014	2.42192e-014	-3.05276e-017	4.21304e-014	7.55546e-015	2.55519e-014	5.22784e-015	-1.95554e-015	-4.69435e-015	-2.09162e-014	-1.80476e-014	-1.74738e-014	-9.64658e-015	1.36071e-015	3.393e-014	3.14886e-014	1.54544e-014	3.42055e-014	5.68344e-014
4.33372e-014	5.13123e-014	-3.24683e-015	-4.49004e-015	-2.64083e-014	-1.05412e-014	-1.98006e-014	2.43279e-014	7.18448e-016	4.24355e-014	8.02676e-015	2.56878e-014	5.12271e-015	-1.88205e-015	-4.59377e-015	-2.04503e-014	-1.76859e-014	-1.72015e-014	-9.61802e-015	1.71974e-015	3.43727e-014	3.177e-014	1.53379e-014	3.39582e-014	5.70985e-014
4.35954e-014	5.14499e-014	-3.12553e-015	-4.59724e-015	-2.66003e-014	-1.04888e-014	-1.95981e-014	2.43723e-014	1.47667e-015	4.26252e-014	8.47813e-015	2.57636e-014	4.99027e-015	-1.79341e-015	-4.48737e-015	-1.99006e-014	-1.72614e-014	-1.68655e-014	-9.56834e-015	2.08636e-015	3.47573e-014	3.19536e-014	1.51583e-014	3.36146e-014	5.72022e-014
4.37372e-014	5.14908e-014	-2.99058e-015	-4.70284e-015	-2.67088e-014	-1.04131e-014	-1.93503e-014	2.43516e-014	2.23427e-015	4.26979e-014	8.90158e-015	2.57768e-014	4.82791e-015	-1.68922e-015	-4.37639e-015	-1.92709e-014	-1.67759e-014	-1.64674e-014	-9.4971e-015	2.45737e-015	3.50795e-014	3.20357e-014	1.49132e-014	3.31748e-014	5.71418e-014
4.37631e-014	5.14357e-014	-2.8441e-015	-4.80633e-015	-2.67331e-014	-1.03155e-014	-1.90628e-014	2.42674e-014	2.98276e-015	4.26547e-014	9.29058e-015	2.57272e-014	4.63456e-015	-1.56969e-015	-4.26155e-015	-1.85658e-014	-1.62319e-014	-1.60097e-014	-9.40294e-015	2.82838e-015	3.53373e-014	3.20142e-014	1.46013e-014	3.26398e-014	5.69166e-014
4.36739e-014	5.12847e-014	-2.68804e-015	-4.90642e-015	-2.66736e-014	-1.01971e-014	-1.87422e-014	2.41201e-014	3.71252e-015	4.24958e-014	9.63756e-015	2.5615e-014	4.40915e-015	-1.43589e-015	-4.14387e-015	-1.77914e-014	-1.56331e-014	-1.54963e-014	-9.28675e-015	3.19473e-015	3.5528e-014	3.18858e-014	1.42208e-014	3.20108e-014	5.6526e-014
4.34708e-014	5.10388e-014	-2.52446e-015	-5.00212e-015	-2.65306e-014	-1.00599e-014	-1.83945e-014	2.39113e-014	4.4155e-015	4.22237e-014	9.93604e-015	2.54399e-014	4.14991e-015	-1.28835e-015	-4.02386e-015	-1.69527e-014	-1.49831e-014	-1.49307e-014	-9.14802e-015	3.55233e-015	3.5649e-014	3.16491e-014	1.37703e-014	3.12895e-014	5.59716e-014
4.31576e-014	5.07001e-014	-2.35537e-015	-5.09285e-015	-2.63054e-014	-9.90579e-015	-1.80258e-014	2.36434e-014	5.08382e-015	4.1842e-014	1.018e-014	2.52027e-014	3.85701e-015	-1.12778e-015	-3.90197e-015	-1.60559e-014	-1.42868e-014	-1.43176e-014	-8.98696e-015	3.89595e-015	3.56991e-014	3.13036e-014	1.32484e-014	3.0479e-014	5.52564e-014
4.27386e-014	5.02708e-014	-2.18366e-015	-5.17799e-015	-2.59994e-014	-9.73688e-015	-1.76422e-014	2.33188e-014	5.70925e-015	4.13547e-014	1.03648e-014	2.49053e-014	3.53034e-015	-9.54879e-016	-3.77889e-015	-1.51073e-014	-1.35492e-014	-1.36608e-014	-8.80358e-015	4.22148e-015	3.56781e-014	3.08498e-014	1.26559e-014	2.95827e-014	5.43841e-014
4.22185e-014	4.97537e-014	-2.01039e-015	-5.25611e-015	-2.56151e-014	-9.55418e-015	-1.72494e-014	2.29417e-014	6.28626e-015	4.0767e-014	1.04869e-014	2.45507e-014	3.17149e-015	-7.70661e-016	-3.655e-015	-1.41156e-014	-1.27762e-014	-1.29661e-014	-8.59831e-015	4.5234e-015	3.55863e-014	3.02888e-014	1.19922e-014	2.86042e-014	5.33603e-014
4.16047e-014	4.91531e-014	-1.83836e-015	-5.32683e-015	-2.5155e-014	-9.36023e-015	-1.68525e-014	2.25166e-014	6.80874e-015	4.00858e-014	1.05434e-014	2.41421e-014	2.78274e-015	-5.76363e-016	-3.53095e-015	-1.30884e-014	-1.19729e-014	-1.22379e-014	-8.37088e-015	4.79843e-015	3.54244e-014	2.96236e-014	1.12582e-014	2.75484e-014	5.21936e-014
4.09052e-014	4.84725e-014	-1.67052e-015	-5.38942e-015	-2.46224e-014	-9.15722e-015	-1.64572e-014	2.20468e-014	7.27031e-015	3.93181e-014	1.05316e-014	2.3683e-014	2.36584e-015	-3.73325e-016	-3.40674e-015	-1.20333e-014	-1.11459e-014	-1.14816e-014	-8.12206e-015	5.04407e-015	3.51936e-014	2.8858e-014	1.04559e-014	2.64206e-014	5.08926e-014
4.01275e-014	4.77167e-014	-1.50946e-015	-5.44234e-015	-2.40219e-014	-8.94708e-015	-1.60682e-014	2.15363e-014	7.66578e-015	3.84713e-014	1.04495e-014	2.31783e-014	1.92405e-015	-1.62477e-016	-3.28265e-015	-1.09584e-014	-1.03012e-014	-1.07022e-014	-7.85252e-015	5.25645e-015	3.48959e-014	2.7996e-014	9.5878e-015	2.5227e-014	4.94669e-014
3.92806e-014	4.68901e-014	-1.35625e-015	-5.48477e-015	-2.33583e-014	-8.73113e-015	-1.56901e-014	2.09905e-014	7.99308e-015	3.75548e-014	1.02981e-014	2.26338e-014	1.46088e-015	5.50412e-017	-3.1587e-015	-9.87162e-015	-9.44513e-015	-9.90532e-015	-7.563e-015	5.43183e-015	3.45345e-014	2.7042e-014	8.65588e-015	2.39744e-014	4.79282e-014
3.83726e-014	4.59978e-014	-1.21272e-015	-5.51636e-015	-2.26372e-014	-8.51153e-015	-1.53275e-014	2.04124e-014	8.24793e-015	3.6576e-014	1.00763e-014	2.20537e-014	9.79367e-016	2.77547e-016	-3.03508e-015	-8.78185e-015	-8.58433e-015	-9.09716e-015	-7.25455e-015	5.56894e-015	3.41121e-014	2.60031e-014	7.66429e-015	2.26704e-014	4.62888e-014
3.74131e-014	4.50449e-014	-1.08125e-015	-5.5363e-015	-2.18642e-014	-8.29027e-015	-1.49834e-014	1.98072e-014	8.42911e-015	3.55447e-014	9.78575e-015	2.14442e-014	4.8377e-016	5.03243e-016	-2.91209e-015	-7.6973e-015	-7.72584e-015	-8.28442e-015	-6.92841e-015	5.66469e-015	3.36322e-014	2.48846e-014	6.61585e-015	2.13211e-014	4.4562e-014
3.6412e-014	4.40362e-014	-9.63238e-016	-5.54412e-015	-2.10446e-014	-8.0683e-015	-1.46602e-014	1.91793e-014	8.53589e-015	3.44704e-014	9.42997e-015	2.08113e-014	-2.0991e-017	7.30274e-016	-2.78952e-015	-6.6259e-015	-6.87529e-015	-7.47166e-015	-6.58561e-015	5.7176e-015	3.30987e-014	2.36942e-014	5.51559e-015	1.99342e-014	4.27603e-014
3.53786e-014	4.29777e-014	-8.59838e-016	-5.53828e-015	-2.01836e-014	-7.84626e-015	-1.43603e-014	1.85332e-014	8.56803e-015	3.33622e-014	9.01147e-015	2.01609e-014	-5.30407e-016	9.57223e-016	-2.66701e-015	-5.57542e-015	-6.03938e-015	-6.66508e-015	-6.22734e-015	5.72631e-015	3.2516e-014	2.24409e-014	4.36845e-015	1.85163e-014	4.08984e-014
3.4322e-014	4.18752e-014	-7.72116e-016	-5.51786e-015	-1.92883e-014	-7.62542e-015	-1.40857e-014	1.78721e-014	8.52554e-015	3.22292e-014	8.53365e-015	1.9499e-014	-1.0407e-015	1.18283e-015	-2.54449e-015	-4.5535e-015	-5.2249e-015	-5.87036e-015	-5.85601e-015	5.69048e-015	3.18883e-014	2.11335e-014	3.18004e-015	1.70756e-014	3.89909e-014
3.32523e-014	4.07335e-014	-7.00145e-016	-5.48203e-015	-1.83652e-014	-7.40655e-015	-1.3837e-014	1.72011e-014	8.41116e-015	3.1082e-014	8.00211e-015	1.88319e-014	-1.54646e-015	1.40494e-015	-2.42218e-015	-3.56711e-015	-4.43886e-015	-5.09291e-015	-5.47339e-015	5.60966e-015	3.12203e-014	1.97802e-014	1.95502e-015	1.56195e-014	3.70535e-014
3.21787e-014	3.95586e-014	-6.44974e-016	-5.43054e-015	-1.74208e-014	-7.19032e-015	-1.36154e-014	1.65237e-014	8.22692e-015	2.99298e-014	7.42115e-015	1.81659e-014	-2.04248e-015	1.622e-015	-2.29988e-015	-2.62439e-015	-3.68842e-015	-4.33742e-015	-5.08159e-015	5.4849e-015	3.05179e-014	1.83913e-014	7.00487e-016	1.41566e-014	3.51024e-014
3.11108e-014	3.83564e-014	-6.06866e-016	-5.36292e-015	-1.64622e-014	-6.97737e-015	-1.342e-014	1.58436e-014	7.97692e-015	2.87829e-014	6.79724e-015	1.75075e-014	-2.52349e-015	1.83331e-015	-2.17728e-015	-1.73053e-015	-2.97836e-015	-3.609e-015	-4.6818e-015	5.31695e-015	2.97867e-014	1.69773e-014	-5.76155e-016	1.26961e-014	3.31535e-014
3.00555e-014	3.71304e-014	-5.85287e-016	-5.27919e-015	-1.5495e-014	-6.76731e-015	-1.3249e-014	1.51635e-014	7.66503e-015	2.76481e-014	6.13655e-015	1.68616e-014	-2.98421e-015	2.03758e-015	-2.05411e-015	-8.90538e-016	-2.31318e-015	-2.91146e-015	-4.27637e-015	5.10719e-015	2.9031e-014	1.55468e-014	-1.86884e-015	1.12442e-014	3.12199e-014
2.902e-014	3.58858e-014	-5.80109e-016	-5.1794e-015	-1.45256e-014	-6.55991e-015	-1.31025e-014	1.44866e-014	7.29506e-015	2.65337e-014	5.44565e-015	1.62338e-014	-3.42012e-015	2.2338e-015	-1.93084e-015	-1.0941e-016	-1.69909e-015	-2.24879e-015	-3.8676e-015	4.85771e-015	2.8256e-014	1.41101e-014	-3.1699e-015	9.80872e-015	2.93164e-014
2.8012e-014	3.46271e-014	-5.90353e-016	-5.06332e-015	-1.35593e-014	-6.35465e-015	-1.29779e-014	1.38155e-014	6.87288e-015	2.54477e-014	4.73293e-015	1.56301e-014	-3.82559e-015	2.41996e-015	-1.80716e-015	6.0819e-016	-1.14036e-015	-1.62433e-015	-3.4572e-015	4.57049e-015	2.7466e-014	1.26776e-014	-4.47249e-015	8.39721e-015	2.74572e-014
2.70382e-014	3.33586e-014	-6.14681e-016	-4.93139e-015	-1.26013e-014	-6.15129e-015	-1.28723e-014	1.31525e-014	6.40452e-015	2.43975e-014	4.00638e-015	1.50553e-014	-4.19527e-015	2.59489e-015	-1.68261e-015	1.25989e-015	-6.3991e-016	-1.04003e-015	-3.04622e-015	4.2491e-015	2.66674e-014	1.12597e-014	-5.76834e-015	7.0173e-015	2.56556e-014
2.6103e-014	3.2084e-014	-6.5273e-016	-4.7841e-015	-1.16575e-014	-5.94992e-015	-1.27844e-014	1.24988e-014	5.89393e-015	2.33884e-014	3.27193e-015	1.45128e-014	-4.52678e-015	2.75785e-015	-1.55745e-015	1.84213e-015	-2.02303e-016	-4.98491e-016	-2.63797e-015	3.89692e-015	2.58644e-014	9.86664e-015	-7.04967e-015	5.67549e-015	2.39246e-014
2.52114e-014	3.08076e-014	-7.0291e-016	-4.62185e-015	-1.07324e-014	-5.74972e-015	-1.27105e-014	1.18568e-014	5.34928e-015	2.24262e-014	2.53856e-015	1.40067e-014	-4.81609e-015	2.90773e-015	-1.43138e-015	2.35396e-015	1.70821e-016	-1.23063e-018	-2.23408e-015	3.51727e-015	2.50618e-014	8.50736e-015	-8.30878e-015	4.37844e-015	2.22765e-014
2.43679e-014	2.95341e-014	-7.6408e-016	-4.44549e-015	-9.83041e-015	-5.54986e-015	-1.26475e-014	1.12274e-014	4.77673e-015	2.1517e-014	1.81333e-015	1.35412e-014	-5.06006e-015	3.0433e-015	-1.30426e-015	2.79412e-015	4.767e-016	4.5033e-016	-1.83734e-015	3.11407e-015	2.42651e-014	7.19158e-015	-9.53795e-015	3.13339e-015	2.07229e-014
2.35759e-014	2.82668e-014	-8.34628e-016	-4.25543e-015	-8.95555e-015	-5.34915e-015	-1.25919e-014	1.06115e-014	4.18372e-015	2.06649e-014	1.10392e-015	1.31187e-014	-5.2551e-015	3.16355e-015	-1.17618e-015	3.16176e-015	7.13708e-016	8.5526e-016	-1.44946e-015	2.6914e-015	2.3478e-014	5.92762e-015	-1.07297e-014	1.94629e-015	1.92731e-014
2.28366e-014	2.70076e-014	-9.12435e-016	-4.05357e-015	-8.11055e-015	-5.14737e-015	-1.25403e-014	1.00096e-014	3.57685e-015	1.98722e-014	4.17405e-016	1.27413e-014	-5.39996e-015	3.26908e-015	-1.04712e-015	3.45891e-015	8.82849e-016	1.21415e-015	-1.07183e-015	2.25515e-015	2.27045e-014	4.72478e-015	-1.18747e-014	8.23494e-016	1.79357e-014
2.21505e-014	2.57596e-014	-9.95975e-016	-3.84071e-015	-7.29894e-015	-4.94338e-015	-1.24894e-014	9.4207e-015	2.9604e-015	1.91403e-014	-2.41422e-016	1.24084e-014	-5.49336e-015	3.35905e-015	-9.17299e-016	3.68578e-015	9.83451e-016	1.52705e-015	-7.07459e-016	1.80987e-015	2.19471e-014	3.59027e-015	-1.29653e-014	-2.3028e-016	1.67173e-014
2.15171e-014	2.45244e-014	-1.08321e-015	-3.61837e-015	-6.52327e-015	-4.73683e-015	-1.24358e-014	8.84397e-015	2.33961e-015	1.84702e-014	-8.67356e-016	1.21196e-014	-5.53559e-015	3.4324e-015	-7.87297e-016	3.84462e-015	1.01603e-015	1.79494e-015	-3.58613e-016	1.36079e-015	2.12082e-014	2.5315e-015	-1.3994e-014	-1.21033e-015	1.56237e-014
2.0936e-014	2.3304e-014	-1.17224e-015	-3.38821e-015	-5.78547e-015	-4.52736e-015	-1.23758e-014	8.27978e-015	1.72058e-015	1.78624e-014	-1.45517e-015	1.18752e-014	-5.52625e-015	3.48817e-015	-6.57302e-016	3.93838e-015	9.81433e-016	2.01884e-015	-2.67613e-017	9.1223e-016	2.04905e-014	1.55381e-015	-1.49548e-014	-2.11317e-015	1.46589e-014
2.04063e-014	2.20998e-014	-1.2615e-015	-3.15169e-015	-5.08759e-015	-4.31419e-015	-1.23067e-014	7.72816e-015	1.10878e-015	1.7317e-014	-1.99924e-015	1.1675e-014	-5.46486e-015	3.52612e-015	-5.27586e-016	3.97043e-015	8.81927e-016	2.20044e-015	2.86112e-016	4.69897e-016	1.97971e-014	6.62816e-016	-1.58402e-014	-2.93436e-015	1.38268e-014
1.99259e-014	2.09136e-014	-1.34915e-015	-2.9101e-015	-4.43069e-015	-4.0964e-015	-1.22257e-014	7.18855e-015	5.10336e-016	1.68328e-014	-2.49559e-015	1.15177e-014	-5.35324e-015	3.54659e-015	-3.98552e-016	3.94469e-015	7.20335e-016	2.34243e-015	5.78664e-016	3.81973e-017	1.91301e-014	-1.37537e-016	-1.6645e-014	-3.67186e-015	1.31296e-014
1.94915e-014	1.97468e-014	-1.43313e-015	-2.66615e-015	-3.81536e-015	-3.87403e-015	-1.213e-014	6.66044e-015	-7.08036e-017	1.64074e-014	-2.94113e-015	1.14013e-014	-5.19313e-015	3.5497e-015	-2.70119e-016	3.86552e-015	4.99867e-016	2.44677e-015	8.49603e-016	-3.78522e-016	1.84902e-014	-8.4328e-016	-1.73631e-014	-4.3216e-015	1.25678e-014
1.91002e-014	1.85999e-014	-1.51181e-015	-2.42125e-015	-3.2408e-015	-3.64709e-015	-1.20165e-014	6.14409e-015	-6.3078e-016	1.60387e-014	-3.33247e-015	1.13234e-014	-4.98618e-015	3.53522e-015	-1.42944e-016	3.73744e-015	2.23439e-016	2.51583e-015	1.09814e-015	-7.75793e-016	1.7878e-014	-1.45266e-015	-1.79904e-014	-4.88312e-015	1.21393e-014
1.87484e-014	1.74745e-014	-1.58298e-015	-2.17689e-015	-2.70649e-015	-3.41554e-015	-1.18841e-014	5.63999e-015	-1.16531e-015	1.57244e-014	-3.66727e-015	1.12816e-014	-4.73463e-015	3.50309e-015	-1.72585e-017	3.56522e-015	-1.0509e-016	2.55262e-015	1.32305e-015	-1.15017e-015	1.72945e-014	-1.96441e-015	-1.85223e-014	-5.35532e-015	1.1842e-014
1.84316e-014	1.63707e-014	-1.64489e-015	-1.93473e-015	-2.21261e-015	-3.17896e-015	-1.17323e-014	5.14645e-015	-1.67197e-015	1.54603e-014	-3.94568e-015	1.12717e-014	-4.44305e-015	3.45314e-015	1.06027e-016	3.35472e-015	-4.81574e-016	2.5599e-015	1.52246e-015	-1.49827e-015	1.67388e-014	-2.37765e-015	-1.89555e-014	-5.73759e-015	1.16724e-014
1.81445e-014	1.52888e-014	-1.69622e-015	-1.69709e-015	-1.75717e-015	-2.93773e-015	-1.15593e-014	4.66306e-015	-2.148e-015	1.52414e-014	-4.16706e-015	1.12901e-014	-4.1142e-015	3.38577e-015	2.26083e-016	3.11124e-015	-9.00806e-016	2.54081e-015	1.696e-015	-1.81733e-015	1.62097e-014	-2.69403e-015	-1.92879e-014	-6.03067e-015	1.16238e-014
1.78826e-014	1.42291e-014	-1.73626e-015	-1.46589e-015	-1.33911e-015	-2.69276e-015	-1.13654e-014	4.18967e-015	-2.59151e-015	1.50632e-014	-4.33132e-015	1.13328e-014	-3.75284e-015	3.30173e-015	3.41915e-016	2.83978e-015	-1.35752e-015	2.49819e-015	1.84336e-015	-2.10431e-015	1.57077e-014	-2.91466e-015	-1.95169e-014	-6.23491e-015	1.16902e-014
1.76421e-014	1.31925e-014	-1.76487e-015	-1.24398e-015	-9.55844e-016	-2.44458e-015	-1.11513e-014	3.72779e-015	-3.00136e-015	1.49219e-014	-4.43986e-015	1.13956e-014	-3.36323e-015	3.20127e-015	4.53217e-016	2.54651e-015	-1.84641e-015	2.43474e-015	1.96405e-015	-2.35767e-015	1.52316e-014	-3.04179e-015	-1.96421e-014	-6.35143e-015	1.18649e-014
1.74176e-014	1.21794e-014	-1.78112e-015	-1.03297e-015	-6.06027e-016	-2.19434e-015	-1.09176e-014	3.2781e-015	-3.37638e-015	1.48123e-014	-4.49359e-015	1.14745e-014	-2.94981e-015	3.08503e-015	5.58763e-016	2.23609e-015	-2.36153e-015	2.3531e-015	2.05749e-015	-2.5757e-015	1.478e-014	-3.07896e-015	-1.96629e-014	-6.38209e-015	1.21403e-014
1.72048e-014	1.11902e-014	-1.78384e-015	-8.34701e-016	-2.87414e-016	-1.94336e-015	-1.06652e-014	2.84078e-015	-3.71627e-015	1.47297e-014	-4.49459e-015	1.15659e-014	-2.51738e-015	2.95287e-015	6.57659e-016	1.91413e-015	-2.89791e-015	2.25516e-015	2.12365e-015	-2.75714e-015	1.43509e-014	-3.0306e-015	-1.95802e-014	-6.32909e-015	1.2507e-014
1.69996e-014	1.02269e-014	-1.77346e-015	-6.50727e-016	1.25835e-018	-1.69365e-015	-1.03964e-014	2.41722e-015	-4.02175e-015	1.46694e-014	-4.44619e-015	1.16659e-014	-2.07079e-015	2.80539e-015	7.49159e-016	1.58524e-015	-3.45015e-015	2.14303e-015	2.16186e-015	-2.90093e-015	1.3943e-014	-2.90037e-015	-1.9395e-014	-6.19502e-015	1.29562e-014
1.67973e-014	9.28972e-015	-1.75025e-015	-4.83315e-016	2.62091e-016	-1.44633e-015	-1.01137e-014	2.00844e-015	-4.29332e-015	1.4626e-014	-4.35134e-015	1.17704e-014	-1.61501e-015	2.64315e-015	8.31812e-016	1.25461e-015	-4.01292e-015	2.01818e-015	2.17255e-015	-3.00783e-015	1.35545e-014	-2.69418e-015	-1.91105e-014	-5.98378e-015	1.3478e-014
1.65937e-014	8.3792e-015	-1.71481e-015	-3.3316e-016	4.97714e-016	-1.20382e-015	-9.81959e-015	1.61522e-015	-4.53319e-015	1.45949e-014	-4.21444e-015	1.18743e-014	-1.15496e-015	2.4661e-015	9.04964e-016	9.26464e-016	-4.58101e-015	1.88288e-015	2.1564e-015	-3.07834e-015	1.31836e-014	-2.41812e-015	-1.87286e-014	-5.69904e-015	1.40615e-014
1.63853e-014	7.4955e-015	-1.66757e-015	-2.01818e-016	7.09919e-016	-9.67599e-016	-9.51726e-015	1.23943e-015	-4.74284e-015	1.45714e-014	-4.03902e-015	1.19744e-014	-6.94924e-016	2.27439e-015	9.67129e-016	6.04311e-016	-5.14971e-015	1.73814e-015	2.11363e-015	-3.11384e-015	1.28288e-014	-2.07893e-015	-1.82535e-014	-5.34542e-015	1.46952e-014
1.61683e-014	6.63944e-015	-1.60883e-015	-8.99119e-017	9.0067e-016	-7.40035e-016	-9.2106e-015	8.82791e-016	-4.924e-015	1.45511e-014	-3.83027e-015	1.20669e-014	-2.3993e-016	2.06896e-015	1.01747e-015	2.91987e-016	-5.71386e-015	1.58522e-015	2.04386e-015	-3.11667e-015	1.24881e-014	-1.6844e-015	-1.76902e-014	-4.92715e-015	1.53682e-014
1.59393e-014	5.81093e-015	-1.53967e-015	1.94223e-018	1.07211e-015	-5.22747e-016	-8.90374e-015	5.46409e-016	-5.07977e-015	1.45299e-014	-3.59272e-015	1.21478e-014	2.05619e-016	1.85059e-015	1.05577e-015	-7.921e-018	-6.26956e-015	1.42511e-015	1.94866e-015	-3.08881e-015	1.2159e-014	-1.24174e-015	-1.70444e-014	-4.45053e-015	1.60682e-014
1.56956e-014	5.01065e-015	-1.46143e-015	7.29321e-017	1.22581e-015	-3.18077e-016	-8.60091e-015	2.31008e-016	-5.21379e-015	1.45034e-014	-3.33259e-015	1.22132e-014	6.36924e-016	1.61995e-015	1.08096e-015	-2.93491e-016	-6.8136e-015	1.25759e-015	1.82854e-015	-3.03341e-015	1.18394e-014	-7.58815e-016	-1.63216e-014	-3.92097e-015	1.67844e-014
1.54366e-014	4.24045e-015	-1.37519e-015	1.22335e-016	1.36241e-015	-1.28742e-016	-8.30642e-015	-6.03787e-017	-5.32841e-015	1.44689e-014	-3.05439e-015	1.22615e-014	1.0505e-015	1.3773e-015	1.09157e-015	-5.63992e-016	-7.34289e-015	1.0818e-015	1.68358e-015	-2.9539e-015	1.15291e-014	-2.42961e-016	-1.55293e-014	-3.34252e-015	1.75073e-014
1.51597e-014	3.50013e-015	-1.28195e-015	1.49945e-016	1.48417e-015	4.31597e-017	-8.02339e-015	-3.25424e-016	-5.42457e-015	1.44242e-014	-2.76186e-015	1.22908e-014	1.4439e-015	1.12371e-015	1.08682e-015	-8.16969e-016	-7.85309e-015	8.98252e-016	1.51583e-015	-2.85362e-015	1.1226e-014	2.9696e-016	-1.46754e-014	-2.723e-015	1.82257e-014
1.48646e-014	2.79134e-015	-1.18284e-015	1.56174e-016	1.59193e-015	1.96029e-016	-7.75623e-015	-5.61737e-016	-5.50488e-015	1.43669e-014	-2.46044e-015	1.22997e-014	1.81436e-015	8.59555e-016	1.0661e-015	-1.05234e-015	-8.34148e-015	7.06373e-016	1.32613e-015	-2.73607e-015	1.09293e-014	8.53547e-016	-1.37677e-014	-2.06791e-015	1.89299e-014
1.45495e-014	2.11361e-015	-1.07951e-015	1.41358e-016	1.68641e-015	3.28288e-016	-7.50957e-015	-7.68646e-016	-5.57318e-015	1.42944e-014	-2.15524e-015	1.22854e-014	2.158e-015	5.8659e-016	1.02868e-015	-1.26991e-015	-8.80631e-015	5.0486e-016	1.11472e-015	-2.60635e-015	1.06371e-014	1.41877e-015	-1.2815e-014	-1.3848e-015	1.96102e-014
1.42143e-014	1.46846e-015	-9.73564e-016	1.05364e-016	1.76796e-015	4.37591e-016	-7.28744e-015	-9.4478e-016	-5.63238e-015	1.42052e-014	-1.85129e-015	1.22467e-014	2.47233e-015	3.05662e-016	9.7396e-016	-1.46966e-015	-9.24479e-015	2.92885e-016	8.83798e-016	-2.46707e-015	1.03482e-014	1.98606e-015	-1.18241e-014	-6.78272e-016	2.02573e-014
1.38608e-014	8.57183e-016	-8.66384e-016	4.89011e-017	1.8368e-015	5.22071e-016	-7.09409e-015	-1.08731e-015	-5.6844e-015	1.40995e-014	-1.55262e-015	1.21844e-014	2.75617e-015	1.75486e-017	9.0021e-016	-1.65352e-015	-9.65722e-015	6.80755e-017	6.34375e-016	-2.32401e-015	1.00636e-014	2.5475e-015	-1.08051e-014	4.46067e-017	2.0864e-014
1.349e-014	2.81037e-016	-7.60375e-016	-2.6956e-017	1.89313e-015	5.80216e-016	-6.93398e-015	-1.1943e-015	-5.73127e-015	1.39773e-014	-1.2629e-015	1.20988e-014	3.0091e-015	-2.77705e-016	8.07667e-016	-1.82347e-015	-1.00428e-014	-1.71355e-016	3.67234e-016	-2.18153e-015	9.78287e-015	3.09655e-015	-9.76702e-015	7.77818e-016	2.14236e-014
1.31031e-014	-2.59537e-016	-6.57353e-016	-1.20999e-016	1.93624e-015	6.10246e-016	-6.81015e-015	-1.26354e-015	-5.77495e-015	1.38395e-014	-9.85834e-016	1.19895e-014	3.23014e-015	-5.7914e-016	6.96045e-016	-1.98085e-015	-1.04017e-014	-4.27906e-016	8.37568e-017	-2.04448e-015	9.50605e-015	3.62582e-015	-8.72024e-015	1.51416e-015	2.19298e-014
1.27019e-014	-7.63826e-016	-5.58678e-016	-2.32122e-016	1.96471e-015	6.10147e-016	-6.72685e-015	-1.29463e-015	-5.81788e-015	1.36866e-014	-7.26324e-016	1.18567e-014	3.41809e-015	-8.85826e-016	5.65036e-016	-2.12816e-015	-1.07343e-014	-7.03895e-016	-2.14494e-016	-1.91698e-015	9.23388e-015	4.13149e-015	-7.67244e-015	2.24861e-015	2.2378e-014
1.22892e-014	-1.23118e-015	-4.6603e-016	-3.5889e-016	1.97775e-015	5.79083e-016	-6.687e-015	-1.28728e-015	-5.86208e-015	1.35194e-014	-4.88033e-016	1.17009e-014	3.57272e-015	-1.19738e-015	4.13971e-016	-2.26819e-015	-1.10423e-014	-1.00161e-015	-5.26484e-016	-1.80355e-015	8.96673e-015	4.60798e-015	-6.63226e-015	2.97528e-015	2.27633e-014
1.18668e-014	-1.66185e-015	-3.81014e-016	-5.00065e-016	1.975e-015	5.16796e-016	-6.69252e-015	-1.2403e-015	-5.90844e-015	1.33396e-014	-2.7255e-016	1.1524e-014	3.69506e-015	-1.51195e-015	2.43073e-016	-2.40325e-015	-1.13263e-014	-1.32302e-015	-8.50513e-016	-1.70857e-015	8.70514e-015	5.05018e-015	-5.60877e-015	3.68805e-015	2.30829e-014
1.14375e-014	-2.05501e-015	-3.05735e-016	-6.54409e-016	1.9553e-015	4.22905e-016	-6.74499e-015	-1.15377e-015	-5.95781e-015	1.31497e-014	-8.2875e-017	1.13272e-014	3.7854e-015	-1.82864e-015	5.23714e-017	-2.53717e-015	-1.15881e-014	-1.67014e-015	-1.18552e-015	-1.63446e-015	8.45143e-015	5.45562e-015	-4.60938e-015	4.38223e-015	2.33359e-014
1.10039e-014	-2.41072e-015	-2.40799e-016	-8.20235e-016	1.91732e-015	2.98156e-016	-6.84499e-015	-1.02704e-015	-6.00975e-015	1.2952e-014	8.05535e-017	1.11127e-014	3.84622e-015	-2.14712e-015	-1.57843e-016	-2.6737e-015	-1.18299e-014	-2.04504e-015	-1.53002e-015	-1.58638e-015	8.20643e-015	5.8199e-015	-3.64358e-015	5.05179e-015	2.35201e-014
1.05692e-014	-2.72861e-015	-1.87531e-016	-9.95526e-016	1.85925e-015	1.43433e-016	-6.9927e-015	-8.60152e-016	-6.06388e-015	1.27499e-014	2.16571e-016	1.08831e-014	3.8797e-015	-2.46617e-015	-3.87709e-016	-2.81656e-015	-1.20549e-014	-2.45041e-015	-1.88298e-015	-1.56735e-015	7.97193e-015	6.14117e-015	-2.71856e-015	5.69266e-015	2.36359e-014
1.01361e-014	-3.00962e-015	-1.46906e-016	-1.17904e-015	1.78017e-015	-4.05017e-017	-7.18729e-015	-6.53433e-016	-6.11986e-015	1.25464e-014	3.24657e-016	1.06407e-014	3.88807e-015	-2.78444e-015	-6.36843e-016	-2.9684e-015	-1.22651e-014	-2.88773e-015	-2.24206e-015	-1.57912e-015	7.74966e-015	6.41845e-015	-1.84138e-015	6.30057e-015	2.36838e-014
9.70757e-015	-3.25339e-015	-1.19474e-016	-1.3686e-015	1.67781e-015	-2.52079e-016	-7.42843e-015	-4.08005e-016	-6.17697e-015	1.23457e-014	4.04655e-016	1.03887e-014	3.87291e-015	-3.10182e-015	-9.04561e-016	-3.13307e-015	-1.24637e-014	-3.35826e-015	-2.60672e-015	-1.62336e-015	7.54245e-015	6.6517e-015	-1.01772e-015	6.87207e-015	2.36672e-014
9.28684e-015	-3.4602e-015	-1.06008e-016	-1.56199e-015	1.55136e-015	-4.89672e-016	-7.71409e-015	-1.25417e-016	-6.2335e-015	1.21511e-014	4.57287e-016	1.013e-014	3.83695e-015	-3.41749e-015	-1.19099e-015	-3.31494e-015	-1.26545e-014	-3.86312e-015	-2.97561e-015	-1.70248e-015	7.35298e-015	6.84034e-015	-2.53358e-016	7.40389e-015	2.35885e-014
8.87815e-015	-3.62977e-015	-1.07423e-016	-1.75791e-015	1.39919e-015	-7.51248e-016	-8.04242e-015	1.93549e-016	-6.28753e-015	1.19675e-014	4.8315e-016	9.86781e-015	3.78311e-015	-3.73031e-015	-1.49565e-015	-3.5159e-015	-1.28406e-014	-4.40312e-015	-3.34716e-015	-1.81737e-015	7.18454e-015	6.98618e-015	4.47892e-016	7.89431e-015	2.34526e-014
8.48424e-015	-3.7625e-015	-1.23782e-016	-1.95461e-015	1.21932e-015	-1.03506e-015	-8.41059e-015	5.47247e-016	-6.3378e-015	1.17986e-014	4.83961e-016	9.6046e-015	3.71447e-015	-4.03915e-015	-1.81778e-015	-3.73913e-015	-1.3025e-014	-4.97828e-015	-3.7199e-015	-1.96768e-015	7.0396e-015	7.09238e-015	1.08263e-015	8.34245e-015	2.32649e-014
8.10698e-015	-3.85965e-015	-1.56223e-016	-2.15074e-015	1.01109e-015	-1.33823e-015	-8.81496e-015	9.33885e-016	-6.38126e-015	1.1648e-014	4.61098e-016	9.34294e-015	3.63357e-015	-4.34368e-015	-2.15613e-015	-3.98703e-015	-1.32122e-014	-5.58814e-015	-4.09219e-015	-2.15329e-015	6.92062e-015	7.16128e-015	1.64779e-015	8.74674e-015	2.30303e-014
7.74847e-015	-3.92311e-015	-2.04704e-016	-2.34434e-015	7.73417e-016	-1.65726e-015	-9.25067e-015	1.35159e-015	-6.41558e-015	1.1519e-014	4.16986e-016	9.08586e-015	3.54282e-015	-4.64334e-015	-2.50968e-015	-4.26171e-015	-1.34044e-014	-6.23229e-015	-4.46315e-015	-2.37483e-015	6.82977e-015	7.19445e-015	2.13911e-015	9.10431e-015	2.27542e-014
7.41154e-015	-3.95395e-015	-2.6952e-016	-2.53424e-015	5.05001e-016	-1.98938e-015	-9.71385e-015	1.79865e-015	-6.4379e-015	1.14168e-014	3.54055e-016	8.83569e-015	3.4449e-015	-4.93688e-015	-2.87763e-015	-4.56492e-015	-1.36044e-014	-6.90956e-015	-4.83101e-015	-2.63002e-015	6.77041e-015	7.19653e-015	2.55624e-015	9.41597e-015	2.24445e-014
7.09785e-015	-3.95307e-015	-3.50773e-016	-2.71892e-015	2.05564e-016	-2.33092e-015	-1.01993e-014	2.27176e-015	-6.44521e-015	1.13446e-014	2.74616e-016	8.59476e-015	3.34244e-015	-5.22421e-015	-3.25916e-015	-4.89845e-015	-1.38161e-014	-7.61891e-015	-5.19452e-015	-2.91677e-015	6.74434e-015	7.17184e-015	2.89856e-015	9.68253e-015	2.21082e-014
6.80891e-015	-3.92233e-015	-4.48378e-016	-2.89755e-015	-1.24749e-016	-2.67803e-015	-1.07008e-014	2.76933e-015	-6.43422e-015	1.1306e-014	1.82155e-016	8.3666e-015	3.23816e-015	-5.50464e-015	-3.65285e-015	-5.26251e-015	-1.40413e-014	-8.35742e-015	-5.55141e-015	-3.23307e-015	6.75442e-015	7.1258e-015	3.16616e-015	9.90456e-015	2.17527e-014
6.54577e-015	-3.86358e-015	-5.62317e-016	-3.07005e-015	-4.85297e-016	-3.02695e-015	-1.12112e-014	3.28924e-015	-6.40121e-015	1.13041e-014	7.96135e-017	8.15313e-015	3.13442e-015	-5.77802e-015	-4.05722e-015	-5.65685e-015	-1.42823e-014	-9.12251e-015	-5.90036e-015	-3.57745e-015	6.80225e-015	7.06223e-015	3.35885e-015	1.0082e-014	2.13846e-014
6.30861e-015	-3.77832e-015	-6.92868e-016	-3.23507e-015	-8.75113e-016	-3.37331e-015	-1.17249e-014	3.82789e-015	-6.34397e-015	1.13408e-014	-3.05505e-017	7.9564e-015	3.03254e-015	-6.04421e-015	-4.47079e-015	-6.08167e-015	-1.45408e-014	-9.91136e-015	-6.24072e-015	-3.94596e-015	6.88904e-015	6.98662e-015	3.47892e-015	1.02167e-014	2.1012e-014
6.09882e-015	-3.66798e-015	-8.39649e-016	-3.39205e-015	-1.2942e-015	-3.71396e-015	-1.22352e-014	4.38287e-015	-6.2579e-015	1.142e-014	-1.43869e-016	7.77889e-015	2.93536e-015	-6.30295e-015	-4.8925e-015	-6.53663e-015	-1.48185e-014	-1.07206e-014	-6.57052e-015	-4.33562e-015	7.01701e-015	6.90467e-015	3.52884e-015	1.03113e-014	2.06432e-014
5.91766e-015	-3.53393e-015	-1.00328e-015	-3.54166e-015	-1.74135e-015	-4.04568e-015	-1.27355e-014	4.95185e-015	-6.13977e-015	1.15448e-014	-2.57234e-016	7.62221e-015	2.84451e-015	-6.55377e-015	-5.32017e-015	-7.02111e-015	-1.51168e-014	-1.15454e-014	-6.88753e-015	-4.74252e-015	7.18768e-015	6.82193e-015	3.51196e-015	1.03688e-014	2.02862e-014
5.76449e-015	-3.37845e-015	-1.18228e-015	-3.68388e-015	-2.21422e-015	-4.36434e-015	-1.32194e-014	5.53259e-015	-5.98621e-015	1.17165e-014	-3.67046e-016	7.48709e-015	2.76156e-015	-6.79718e-015	-5.75262e-015	-7.53289e-015	-1.54358e-014	-1.2381e-014	-7.19077e-015	-5.16269e-015	7.40125e-015	6.74397e-015	3.43097e-015	1.03916e-014	1.99469e-014
5.63916e-015	-3.20372e-015	-1.37718e-015	-3.81857e-015	-2.71014e-015	-4.66609e-015	-1.36798e-014	6.12398e-015	-5.79334e-015	1.19369e-014	-4.69429e-016	7.37514e-015	2.68853e-015	-7.03389e-015	-6.18847e-015	-8.07011e-015	-1.57763e-014	-1.32232e-014	-7.47818e-015	-5.59183e-015	7.65792e-015	6.67552e-015	3.28968e-015	1.03827e-014	1.96324e-014
5.54055e-015	-3.01182e-015	-1.58764e-015	-3.94528e-015	-3.22636e-015	-4.94688e-015	-1.41086e-014	6.72405e-015	-5.55795e-015	1.22064e-014	-5.59856e-016	7.28733e-015	2.62663e-015	-7.26395e-015	-6.62587e-015	-8.62953e-015	-1.61379e-014	-1.40662e-014	-7.74828e-015	-6.02458e-015	7.95761e-015	6.62108e-015	3.09283e-015	1.03443e-014	1.93484e-014
5.46831e-015	-2.80416e-015	-1.81293e-015	-4.06416e-015	-3.76074e-015	-5.20375e-015	-1.44997e-014	7.33152e-015	-5.27678e-015	1.25265e-014	-6.35145e-016	7.22461e-015	2.57664e-015	-7.48805e-015	-7.06362e-015	-9.20856e-015	-1.6521e-014	-1.49056e-014	-7.99971e-015	-6.45783e-015	8.30048e-015	6.58516e-015	2.84475e-015	1.02789e-014	1.91008e-014
5.4204e-015	-2.58366e-015	-2.05285e-015	-4.17599e-015	-4.31015e-015	-5.43384e-015	-1.48469e-014	7.94504e-015	-4.94796e-015	1.28971e-014	-6.92861e-016	7.18734e-015	2.53836e-015	-7.7066e-015	-7.50098e-015	-9.80437e-015	-1.69248e-014	-1.57361e-014	-8.23115e-015	-6.88709e-015	8.68498e-015	6.57215e-015	2.55046e-015	1.01897e-014	1.88947e-014
5.39608e-015	-2.35155e-015	-2.308e-015	-4.28135e-015	-4.87122e-015	-5.63487e-015	-1.51454e-014	8.5637e-015	-4.56911e-015	1.33191e-014	-7.29712e-016	7.1766e-015	2.51246e-015	-7.92045e-015	-7.93661e-015	-1.04137e-014	-1.73479e-014	-1.65516e-014	-8.44144e-015	-7.30741e-015	9.11059e-015	6.5862e-015	2.21582e-015	1.0081e-014	1.87361e-014
5.39368e-015	-2.10879e-015	-2.5776e-015	-4.38112e-015	-5.44122e-015	-5.80406e-015	-1.53901e-014	9.18649e-015	-4.13828e-015	1.37924e-014	-7.42691e-016	7.19275e-015	2.49949e-015	-8.13076e-015	-8.36897e-015	-1.10331e-014	-1.77882e-014	-1.73466e-014	-8.62921e-015	-7.71373e-015	9.57596e-015	6.63185e-015	1.84736e-015	9.95712e-015	1.86297e-014
5.41077e-015	-1.85846e-015	-2.86138e-015	-4.4763e-015	-6.0152e-015	-5.93959e-015	-1.55753e-014	9.8132e-015	-3.6535e-015	1.43154e-014	-7.28166e-016	7.23542e-015	2.49971e-015	-8.3377e-015	-8.79639e-015	-1.16577e-014	-1.82422e-014	-1.81147e-014	-8.7918e-015	-8.10062e-015	1.00793e-014	6.71189e-015	1.45129e-015	9.82081e-015	1.8578e-014
5.44533e-015	-1.60253e-015	-3.15895e-015	-4.56749e-015	-6.5886e-015	-6.03982e-015	-1.56959e-014	1.04432e-014	-3.11329e-015	1.48872e-014	-6.84194e-016	7.30467e-015	2.51271e-015	-8.54157e-015	-9.21731e-015	-1.22833e-014	-1.87076e-014	-1.88509e-014	-8.92756e-015	-8.46447e-015	1.06179e-014	6.82776e-015	1.03198e-015	9.67434e-015	1.85828e-014
5.49464e-015	-1.34306e-015	-3.47018e-015	-4.65478e-015	-7.1575e-015	-6.10347e-015	-1.57484e-014	1.1076e-014	-2.51764e-015	1.55064e-014	-6.08542e-016	7.39985e-015	2.53845e-015	-8.74412e-015	-9.63047e-015	-1.29062e-014	-1.91818e-014	-1.95497e-014	-9.03635e-015	-8.80046e-015	1.1189e-014	6.98204e-015	5.95803e-016	9.5217e-015	1.86459e-014
5.55757e-015	-1.08112e-015	-3.79446e-015	-4.7397e-015	-7.71784e-015	-6.12993e-015	-1.57293e-014	1.17125e-014	-1.86541e-015	1.61721e-014	-4.98891e-016	7.52055e-015	2.57737e-015	-8.94669e-015	-1.00349e-014	-1.35228e-014	-1.96616e-014	-2.02059e-014	-9.11676e-015	-9.10499e-015	1.17904e-014	7.17658e-015	1.48451e-016	9.36657e-015	1.87694e-014
5.63124e-015	-8.18653e-016	-4.13066e-015	-4.82312e-015	-8.26521e-015	-6.1191e-015	-1.56365e-014	1.2354e-014	-1.15656e-015	1.68816e-014	-3.53447e-016	7.66652e-015	2.6291e-015	-9.14999e-015	-1.04296e-014	-1.41285e-014	-2.0143e-014	-2.08139e-014	-9.16684e-015	-9.37597e-015	1.24185e-014	7.40991e-015	-3.06719e-016	9.2103e-015	1.89517e-014
5.71352e-015	-5.56536e-016	-4.47905e-015	-4.90529e-015	-8.79551e-015	-6.07148e-015	-1.54696e-014	1.30004e-014	-3.93331e-016	1.76316e-014	-1.72878e-016	7.83606e-015	2.69176e-015	-9.35507e-015	-1.08133e-014	-1.47188e-014	-2.06226e-014	-2.1369e-014	-9.18671e-015	-9.60987e-015	1.30689e-014	7.6823e-015	-7.64339e-016	9.05491e-015	1.91924e-014
5.80282e-015	-2.95568e-016	-4.83956e-015	-4.98656e-015	-9.30411e-015	-5.9875e-015	-1.52278e-014	1.36519e-014	4.22659e-016	1.84196e-014	4.42728e-017	8.02807e-015	2.76485e-015	-9.56293e-015	-1.11854e-014	-1.52903e-014	-2.10961e-014	-2.18678e-014	-9.17567e-015	-9.8035e-015	1.37381e-014	7.99371e-015	-1.21863e-015	8.9037e-015	1.94899e-014
5.89684e-015	-3.69866e-017	-5.21097e-015	-5.06753e-015	-9.78756e-015	-5.86889e-015	-1.49113e-014	1.43092e-014	1.28961e-015	1.92425e-014	2.98123e-016	8.24147e-015	2.84745e-015	-9.77442e-015	-1.15446e-014	-1.58404e-014	-2.15606e-014	-2.23076e-014	-9.13289e-015	-9.95526e-015	1.44226e-014	8.34229e-015	-1.66645e-015	8.75832e-015	1.98421e-014
5.99366e-015	2.17653e-016	-5.59236e-015	-5.14781e-015	-1.02415e-014	-5.7172e-015	-1.45218e-014	1.49728e-014	2.20526e-015	2.00962e-014	5.88574e-016	8.47512e-015	2.93903e-015	-9.99054e-015	-1.18905e-014	-1.63658e-014	-2.20118e-014	-2.26845e-014	-9.05777e-015	-1.00634e-014	1.51178e-014	8.72676e-015	-2.10304e-015	8.62076e-015	2.02454e-014
6.09137e-015	4.66268e-016	-5.98335e-015	-5.22723e-015	-1.0661e-014	-5.53428e-015	-1.40601e-014	1.56446e-014	3.16693e-015	2.09773e-014	9.15716e-016	8.72788e-015	3.03906e-015	-1.02126e-014	-1.22216e-014	-1.68624e-014	-2.24457e-014	-2.29947e-014	-8.94902e-015	-1.01265e-014	1.58198e-014	9.14411e-015	-2.52508e-015	8.49182e-015	2.06952e-014
6.1878e-015	7.08089e-016	-6.38193e-015	-5.30596e-015	-1.10411e-014	-5.32125e-015	-1.35279e-014	1.63252e-014	4.17197e-015	2.18809e-014	1.27916e-015	8.99805e-015	3.14761e-015	-1.04408e-014	-1.2537e-014	-1.73269e-014	-2.28564e-014	-2.32352e-014	-8.80514e-015	-1.0143e-014	1.6524e-014	9.59049e-015	-2.92966e-015	8.37213e-015	2.11873e-014
6.28086e-015	9.41783e-016	-6.78662e-015	-5.38394e-015	-1.13784e-014	-5.08043e-015	-1.29276e-014	1.70156e-014	5.21743e-015	2.28031e-014	1.67885e-015	9.28521e-015	3.2641e-015	-1.06759e-014	-1.28359e-014	-1.77567e-014	-2.32404e-014	-2.3404e-014	-8.62605e-015	-1.01128e-014	1.72252e-014	1.00622e-014	-3.31432e-015	8.26168e-015	2.17162e-014
6.3703e-015	1.16686e-015	-7.19604e-015	-5.46044e-015	-1.16706e-014	-4.81463e-015	-1.22629e-014	1.77166e-014	6.29941e-015	2.37408e-014	2.11445e-015	9.58847e-015	3.38847e-015	-1.09179e-014	-1.31188e-014	-1.81505e-014	-2.35943e-014	-2.35021e-014	-8.4127e-015	-1.00367e-014	1.79201e-014	1.05544e-014	-3.67755e-015	8.16072e-015	2.22768e-014
6.45463e-015	1.38223e-015	-7.60855e-015	-5.53469e-015	-1.19142e-014	-4.52724e-015	-1.1539e-014	1.84283e-014	7.41345e-015	2.46883e-014	2.58368e-015	9.90596e-015	3.51931e-015	-1.1168e-014	-1.33846e-014	-1.85064e-014	-2.3914e-014	-2.35284e-014	-8.16489e-015	-9.91551e-015	1.8604e-014	1.10627e-014	-4.01706e-015	8.06932e-015	2.28624e-014
6.5331e-015	1.58699e-015	-8.02291e-015	-5.60604e-015	-1.21067e-014	-4.22137e-015	-1.07605e-014	1.91507e-014	8.55358e-015	2.56409e-014	3.08433e-015	1.02361e-014	3.65652e-015	-1.14265e-014	-1.36321e-014	-1.88231e-014	-2.41968e-014	-2.34835e-014	-7.88339e-015	-9.75014e-015	1.92724e-014	1.15823e-014	-4.33172e-015	7.98644e-015	2.34668e-014
6.60553e-015	1.78044e-015	-8.43776e-015	-5.67394e-015	-1.22468e-014	-3.90029e-015	-9.93394e-015	1.98843e-014	9.71456e-015	2.65946e-014	3.61528e-015	1.05778e-014	3.80122e-015	-1.16934e-014	-1.38618e-014	-1.91006e-014	-2.44402e-014	-2.33695e-014	-7.56865e-015	-9.54256e-015	1.99219e-014	1.21079e-014	-4.62161e-015	7.91052e-015	2.40835e-014
6.67151e-015	1.96218e-015	-8.85058e-015	-5.73694e-015	-1.23329e-014	-3.56777e-015	-9.06565e-015	2.06283e-014	1.0891e-014	2.75445e-014	4.17345e-015	1.09294e-014	3.95308e-015	-1.19683e-014	-1.40732e-014	-1.93391e-014	-2.46401e-014	-2.3188e-014	-7.22163e-015	-9.29385e-015	2.05487e-014	1.26348e-014	-4.88601e-015	7.84123e-015	2.47057e-014
6.72996e-015	2.13097e-015	-9.2597e-015	-5.79324e-015	-1.23641e-014	-3.22742e-015	-8.16283e-015	2.13814e-014	1.20768e-014	2.84847e-014	4.75577e-015	1.12889e-014	4.11141e-015	-1.22511e-014	-1.42668e-014	-1.95389e-014	-2.47957e-014	-2.29416e-014	-6.84401e-015	-9.00693e-015	2.11479e-014	1.31565e-014	-5.12626e-015	7.77588e-015	2.53254e-014
6.78132e-015	2.28662e-015	-9.6631e-015	-5.84184e-015	-1.23397e-014	-2.88344e-015	-7.23363e-015	2.21422e-014	1.32654e-014	2.94107e-014	5.35928e-015	1.16552e-014	4.27606e-015	-1.25415e-014	-1.44417e-014	-1.97014e-014	-2.49058e-014	-2.26338e-014	-6.43673e-015	-8.68438e-015	2.17164e-014	1.36682e-014	-5.34253e-015	7.71235e-015	2.59357e-014
6.82577e-015	2.42762e-015	-1.00592e-014	-5.88154e-015	-1.22599e-014	-2.53953e-015	-6.2851e-015	2.29097e-014	1.44501e-014	3.0318e-014	5.98008e-015	1.2026e-014	4.44773e-015	-1.28392e-014	-1.45979e-014	-1.98274e-014	-2.49694e-014	-2.22684e-014	-6.00139e-015	-8.32985e-015	2.22512e-014	1.41637e-014	-5.53655e-015	7.64834e-015	2.65296e-014
6.86458e-015	2.55404e-015	-1.04454e-014	-5.90977e-015	-1.21244e-014	-2.19867e-015	-5.32323e-015	2.3683e-014	1.56257e-014	3.12025e-014	6.61639e-015	1.24011e-014	4.62821e-015	-1.31431e-014	-1.47358e-014	-1.99185e-014	-2.49856e-014	-2.18501e-014	-5.53917e-015	-7.9471e-015	2.27499e-014	1.4637e-014	-5.71072e-015	7.58135e-015	2.71003e-014
6.89782e-015	2.66525e-015	-1.08197e-014	-5.92529e-015	-1.19338e-014	-1.86412e-015	-4.3557e-015	2.44598e-014	1.67848e-014	3.20595e-014	7.26465e-015	1.27779e-014	4.81756e-015	-1.34522e-014	-1.48548e-014	-1.9976e-014	-2.49535e-014	-2.13833e-014	-5.05147e-015	-7.53888e-015	2.32098e-014	1.50841e-014	-5.86539e-015	7.51021e-015	2.76412e-014
6.92618e-015	2.7601e-015	-1.11801e-014	-5.9267e-015	-1.16893e-014	-1.53879e-015	-3.38977e-015	2.52386e-014	1.79225e-014	3.28849e-014	7.9222e-015	1.31555e-014	5.01596e-015	-1.37656e-014	-1.49552e-014	-2.00021e-014	-2.4874e-014	-2.08732e-014	-4.54044e-015	-7.11053e-015	2.36285e-014	1.54984e-014	-6.00463e-015	7.43043e-015	2.81459e-014
6.95074e-015	2.83832e-015	-1.15241e-014	-5.91269e-015	-1.13929e-014	-1.22551e-015	-2.4335e-015	2.60162e-014	1.90314e-014	3.36739e-014	8.58493e-015	1.3532e-014	5.22325e-015	-1.40824e-014	-1.50368e-014	-1.99994e-014	-2.47485e-014	-2.03253e-014	-4.0085e-015	-6.66658e-015	2.40033e-014	1.58748e-014	-6.13049e-015	7.33905e-015	2.86084e-014
6.97233e-015	2.89828e-015	-1.18493e-014	-5.88145e-015	-1.10477e-014	-9.2711e-016	-1.49336e-015	2.67895e-014	2.01059e-014	3.44219e-014	9.24959e-015	1.3906e-014	5.44052e-015	-1.44009e-014	-1.50995e-014	-1.99703e-014	-2.45781e-014	-1.97453e-014	-3.45822e-015	-6.21063e-015	2.43328e-014	1.62086e-014	-6.2457e-015	7.23298e-015	2.90229e-014
6.99291e-015	2.93922e-015	-1.21532e-014	-5.831e-015	-1.06563e-014	-6.45566e-016	-5.76277e-016	2.75558e-014	2.11397e-014	3.51258e-014	9.91357e-015	1.42772e-014	5.66894e-015	-1.47202e-014	-1.51438e-014	-1.9918e-014	-2.43648e-014	-1.91389e-014	-2.89225e-015	-5.74713e-015	2.46159e-014	1.64957e-014	-6.35209e-015	7.10998e-015	2.93849e-014
7.01353e-015	2.96062e-015	-1.24338e-014	-5.76083e-015	-1.02202e-014	-3.82699e-016	3.12148e-016	2.83114e-014	2.2128e-014	3.57815e-014	1.05732e-014	1.46438e-014	5.90869e-015	-1.50382e-014	-1.51695e-014	-1.98444e-014	-2.41101e-014	-1.8512e-014	-2.31205e-015	-5.28059e-015	2.48521e-014	1.67319e-014	-6.45277e-015	6.96756e-015	2.96894e-014
7.03524e-015	2.96165e-015	-1.26892e-014	-5.66984e-015	-9.74348e-015	-1.40091e-016	1.16634e-015	2.9053e-014	2.30655e-014	3.63855e-014	1.12248e-014	1.50038e-014	6.16007e-015	-1.5354e-014	-1.51771e-014	-1.97525e-014	-2.38172e-014	-1.78712e-014	-1.72069e-015	-4.81601e-015	2.50404e-014	1.69135e-014	-6.5511e-015	6.80273e-015	2.99328e-014
7.05969e-015	2.9426e-015	-1.29171e-014	-5.55747e-015	-9.22928e-015	8.14936e-017	1.98116e-015	2.97767e-014	2.39477e-014	3.69354e-014	1.18657e-014	1.53566e-014	6.42367e-015	-1.56654e-014	-1.51669e-014	-1.9645e-014	-2.34897e-014	-1.72225e-014	-1.12168e-015	-4.35801e-015	2.51821e-014	1.70379e-014	-6.64944e-015	6.61381e-015	3.0113e-014
7.08861e-015	2.90245e-015	-1.31156e-014	-5.42338e-015	-8.68035e-015	2.81613e-016	2.75276e-015	3.04789e-014	2.47703e-014	3.74287e-014	1.24937e-014	1.57014e-014	6.70017e-015	-1.59699e-014	-1.51389e-014	-1.95243e-014	-2.31304e-014	-1.65706e-014	-5.16356e-016	-3.91072e-015	2.52775e-014	1.71016e-014	-6.75156e-015	6.39761e-015	3.02264e-014
7.12301e-015	2.84005e-015	-1.32838e-014	-5.26619e-015	-8.10081e-015	4.591e-016	3.47606e-015	3.11551e-014	2.55287e-014	3.78621e-014	1.31046e-014	1.60358e-014	6.98898e-015	-1.62665e-014	-1.50935e-014	-1.93932e-014	-2.2744e-014	-1.59215e-014	9.26757e-017	-3.4785e-015	2.53262e-014	1.71023e-014	-6.86077e-015	6.15098e-015	3.02705e-014
7.16363e-015	2.75484e-015	-1.342e-014	-5.08617e-015	-7.49578e-015	6.13985e-016	4.14737e-015	3.18008e-014	2.62196e-014	3.82326e-014	1.36948e-014	1.63578e-014	7.28867e-015	-1.65529e-014	-1.5031e-014	-1.92549e-014	-2.23345e-014	-1.52809e-014	7.01802e-016	-3.06575e-015	2.53301e-014	1.70398e-014	-6.97829e-015	5.87257e-015	3.02443e-014
7.21157e-015	2.64664e-015	-1.35231e-014	-4.88354e-015	-6.86851e-015	7.46882e-016	4.76494e-015	3.24116e-014	2.68396e-014	3.85385e-014	1.42618e-014	1.66663e-014	7.5999e-015	-1.68267e-014	-1.49511e-014	-1.91108e-014	-2.19056e-014	-1.46532e-014	1.30841e-015	-2.67639e-015	2.52907e-014	1.69126e-014	-7.10695e-015	5.56156e-015	3.01471e-014
7.26802e-015	2.51495e-015	-1.35919e-014	-4.65875e-015	-6.22319e-015	8.58695e-016	5.327e-015	3.29842e-014	2.73873e-014	3.87786e-014	1.48037e-014	1.69604e-014	7.92277e-015	-1.70856e-014	-1.48541e-014	-1.89628e-014	-2.14618e-014	-1.40427e-014	1.91076e-015	-2.31443e-015	2.52094e-014	1.67195e-014	-7.24975e-015	5.216e-015	2.99786e-014
7.33465e-015	2.35949e-015	-1.36257e-014	-4.41262e-015	-5.56363e-015	9.50329e-016	5.8333e-015	3.35153e-014	2.78615e-014	3.89526e-014	1.53187e-014	1.72388e-014	8.257e-015	-1.73276e-014	-1.47403e-014	-1.88129e-014	-2.10077e-014	-1.34548e-014	2.50611e-015	-1.98453e-015	2.50888e-014	1.64598e-014	-7.40953e-015	4.8343e-015	2.97398e-014
7.41176e-015	2.18029e-015	-1.36239e-014	-4.14677e-015	-4.8941e-015	1.02221e-015	6.28245e-015	3.40009e-014	2.82602e-014	3.90587e-014	1.58039e-014	1.74998e-014	8.60077e-015	-1.7551e-014	-1.46103e-014	-1.86622e-014	-2.05474e-014	-1.2893e-014	3.09179e-015	-1.68996e-015	2.49313e-014	1.61343e-014	-7.58783e-015	4.41649e-015	2.94314e-014
7.50096e-015	1.97765e-015	-1.35872e-014	-3.86299e-015	-4.21838e-015	1.0761e-015	6.67456e-015	3.44383e-014	2.8584e-014	3.90977e-014	1.6258e-014	1.77425e-014	8.95423e-015	-1.77541e-014	-1.44643e-014	-1.85115e-014	-2.00855e-014	-1.23601e-014	3.66569e-015	-1.43303e-015	2.47392e-014	1.57446e-014	-7.78496e-015	3.96412e-015	2.90571e-014
7.60266e-015	1.75238e-015	-1.35156e-014	-3.56313e-015	-3.54094e-015	1.11377e-015	7.01123e-015	3.48245e-014	2.88345e-014	3.90694e-014	1.66799e-014	1.79667e-014	9.31599e-015	-1.79354e-014	-1.43024e-014	-1.83625e-014	-1.96269e-014	-1.18588e-014	4.22593e-015	-1.21633e-015	2.45165e-014	1.52926e-014	-8.00152e-015	3.478e-015	2.86202e-014
7.71673e-015	1.50487e-015	-1.34097e-014	-3.24875e-015	-2.86574e-015	1.13758e-015	7.29459e-015	3.51574e-014	2.90126e-014	3.89738e-014	1.70677e-014	1.8171e-014	9.68424e-015	-1.8093e-014	-1.41259e-014	-1.82149e-014	-1.91758e-014	-1.13914e-014	4.77075e-015	-1.04283e-015	2.42647e-014	1.47785e-014	-8.24058e-015	2.95672e-015	2.81225e-014
7.84365e-015	1.23604e-015	-1.32715e-014	-2.92295e-015	-2.19714e-015	1.14965e-015	7.52629e-015	3.54353e-014	2.91195e-014	3.88131e-014	1.74202e-014	1.83548e-014	1.00572e-014	-1.82261e-014	-1.39359e-014	-1.807e-014	-1.87364e-014	-1.09601e-014	5.29811e-015	-9.13985e-016	2.3988e-014	1.4206e-014	-8.50163e-015	2.40263e-015	2.75685e-014
7.98271e-015	9.46302e-016	-1.31016e-014	-2.58866e-015	-1.53792e-015	1.15302e-015	7.70934e-015	3.56563e-014	2.91585e-014	3.85882e-014	1.77367e-014	1.85171e-014	1.04336e-014	-1.83329e-014	-1.37324e-014	-1.79275e-014	-1.83126e-014	-1.05661e-014	5.80656e-015	-8.33384e-016	2.36888e-014	1.35764e-014	-8.78718e-015	1.81556e-015	2.69619e-014
8.13455e-015	6.36605e-016	-1.29012e-014	-2.24915e-015	-8.9156e-016	1.14962e-015	7.84817e-015	3.58214e-014	2.9134e-014	3.83009e-014	1.80181e-014	1.86586e-014	1.08131e-014	-1.84136e-014	-1.35162e-014	-1.77864e-014	-1.79088e-014	-1.02097e-014	6.2954e-015	-8.02264e-016	2.33709e-014	1.28917e-014	-9.09789e-015	1.19618e-015	2.63073e-014
8.29807e-015	3.08297e-016	-1.26722e-014	-1.90755e-015	-2.61323e-016	1.14142e-015	7.94621e-015	3.59292e-014	2.90492e-014	3.7953e-014	1.82637e-014	1.87785e-014	1.11931e-014	-1.84664e-014	-1.32886e-014	-1.76463e-014	-1.75282e-014	-9.89105e-015	6.76258e-015	-8.22044e-016	2.30377e-014	1.21553e-014	-9.43428e-015	5.46628e-016	2.56093e-014
8.47343e-015	-3.6739e-017	-1.24173e-014	-1.56755e-015	3.49e-016	1.12975e-015	8.00809e-015	3.59803e-014	2.89094e-014	3.75486e-014	1.84744e-014	1.88775e-014	1.15718e-014	-1.84913e-014	-1.3051e-014	-1.75078e-014	-1.71748e-014	-9.61003e-015	7.20674e-015	-8.92973e-016	2.2693e-014	1.13712e-014	-9.79601e-015	-1.297e-016	2.48743e-014
8.65811e-015	-3.97467e-016	-1.2138e-014	-1.23313e-015	9.36656e-016	1.11729e-015	8.03796e-015	3.59746e-014	2.87179e-014	3.7089e-014	1.86497e-014	1.89546e-014	1.19472e-014	-1.84882e-014	-1.28035e-014	-1.737e-014	-1.68506e-014	-9.36557e-015	7.62645e-015	-1.01537e-015	2.23394e-014	1.05432e-014	-1.01825e-014	-8.29887e-016	2.4107e-014
8.85114e-015	-7.71061e-016	-1.18372e-014	-9.07992e-016	1.49912e-015	1.10559e-015	8.04019e-015	3.59134e-014	2.84794e-014	3.65776e-014	1.87894e-014	1.90096e-014	1.23163e-014	-1.84564e-014	-1.25476e-014	-1.7232e-014	-1.65582e-014	-9.15625e-015	8.02121e-015	-1.18923e-015	2.19806e-014	9.67461e-015	-1.05933e-014	-1.55125e-015	2.33127e-014
9.05114e-015	-1.15521e-015	-1.15178e-014	-5.96541e-016	2.03342e-015	1.09578e-015	8.02022e-015	3.57993e-014	2.82008e-014	3.60191e-014	1.88953e-014	1.90443e-014	1.26775e-014	-1.8396e-014	-1.22845e-014	-1.70921e-014	-1.62991e-014	-8.97906e-015	8.39065e-015	-1.41434e-015	2.16219e-014	8.77006e-015	-1.10278e-014	-2.29023e-015	2.24982e-014
9.25624e-015	-1.5483e-015	-1.1183e-014	-3.02619e-016	2.53847e-015	1.09017e-015	7.98406e-015	3.56352e-014	2.78877e-014	3.54167e-014	1.89684e-014	1.90589e-014	1.30288e-014	-1.83072e-014	-1.20157e-014	-1.69493e-014	-1.60739e-014	-8.83114e-015	8.735e-015	-1.69053e-015	2.12652e-014	7.83278e-015	-1.14865e-014	-3.04534e-015	2.16684e-014
9.46526e-015	-1.94676e-015	-1.08357e-014	-3.01246e-017	3.01272e-015	1.08959e-015	7.93549e-015	3.54234e-014	2.75461e-014	3.47752e-014	1.901e-014	1.90547e-014	1.3368e-014	-1.81912e-014	-1.17428e-014	-1.68028e-014	-1.58847e-014	-8.70979e-015	9.05347e-015	-2.01561e-015	2.09146e-014	6.86799e-015	-1.19677e-014	-3.81188e-015	2.08301e-014
9.67568e-015	-2.34897e-015	-1.04791e-014	2.17364e-016	3.45438e-015	1.09505e-015	7.87938e-015	3.51669e-014	2.71819e-014	3.40984e-014	1.90213e-014	1.90317e-014	1.36927e-014	-1.80483e-014	-1.14668e-014	-1.66518e-014	-1.57326e-014	-8.61245e-015	9.34492e-015	-2.3884e-015	2.05721e-014	5.87949e-015	-1.24711e-014	-4.58665e-015	1.99882e-014
9.88491e-015	-2.75239e-015	-1.01169e-014	4.36094e-016	3.86187e-015	1.10702e-015	7.81989e-015	3.48708e-014	2.68013e-014	3.33908e-014	1.90029e-014	1.89904e-014	1.40006e-014	-1.78803e-014	-1.11893e-014	-1.64954e-014	-1.5618e-014	-8.53653e-015	9.60865e-015	-2.80855e-015	2.02388e-014	4.86999e-015	-1.29971e-014	-5.36705e-015	1.91474e-014
1.00905e-014	-3.15473e-015	-9.75182e-015	6.23234e-016	4.23405e-015	1.126e-015	7.76088e-015	3.45395e-014	2.64104e-014	3.26572e-014	1.89565e-014	1.8932e-014	1.42896e-014	-1.76886e-014	-1.0912e-014	-1.63337e-014	-1.55416e-014	-8.47963e-015	9.84451e-015	-3.27484e-015	1.99173e-014	3.84293e-015	-1.35457e-014	-6.15081e-015	1.8313e-014
1.02897e-014	-3.55304e-015	-9.38656e-015	7.76066e-016	4.57031e-015	1.15273e-015	7.70726e-015	3.41778e-014	2.60168e-014	3.19025e-014	1.88849e-014	1.88584e-014	1.45587e-014	-1.74751e-014	-1.06373e-014	-1.61666e-014	-1.55033e-014	-8.43848e-015	1.00522e-014	-3.78483e-015	1.96109e-014	2.80274e-015	-1.41164e-014	-6.93487e-015	1.74906e-014
1.048e-014	-3.9444e-015	-9.02464e-015	8.9114e-016	4.87047e-015	1.18675e-015	7.66265e-015	3.37902e-014	2.56266e-014	3.1132e-014	1.87901e-014	1.87706e-014	1.4806e-014	-1.72406e-014	-1.03659e-014	-1.59926e-014	-1.55011e-014	-8.40884e-015	1.02324e-014	-4.33595e-015	1.93213e-014	1.75383e-015	-1.47082e-014	-7.71609e-015	1.66837e-014
1.06585e-014	-4.32553e-015	-8.66962e-015	9.66395e-016	5.13392e-015	1.22732e-015	7.62937e-015	3.33803e-014	2.52451e-014	3.03504e-014	1.8673e-014	1.86692e-014	1.50286e-014	-1.69867e-014	-1.01e-014	-1.58117e-014	-1.55338e-014	-8.38732e-015	1.03845e-014	-4.9244e-015	1.90504e-014	7.00719e-016	-1.53186e-014	-8.49025e-015	1.58974e-014
1.08229e-014	-4.69305e-015	-8.32456e-015	9.99859e-016	5.36006e-015	1.27375e-015	7.60969e-015	3.29532e-014	2.48777e-014	2.95631e-014	1.85358e-014	1.85562e-014	1.52257e-014	-1.67163e-014	-9.84161e-015	-1.56246e-014	-1.56012e-014	-8.3714e-015	1.0508e-014	-5.54747e-015	1.87994e-014	-3.52941e-016	-1.59471e-014	-9.25489e-015	1.5137e-014
1.09716e-014	-5.04298e-015	-7.99127e-015	9.89959e-016	5.54823e-015	1.32518e-015	7.60522e-015	3.25152e-014	2.45302e-014	2.87766e-014	1.83806e-014	1.84345e-014	1.53969e-014	-1.64324e-014	-9.5926e-015	-1.54324e-014	-1.57022e-014	-8.35885e-015	1.06035e-014	-6.20233e-015	1.85712e-014	-1.4036e-015	-1.65929e-014	-1.00074e-014	1.44068e-014
1.11008e-014	-5.37389e-015	-7.67261e-015	9.35942e-016	5.69918e-015	1.38096e-015	7.61859e-015	3.20709e-014	2.42076e-014	2.79946e-014	1.82097e-014	1.83057e-014	1.55413e-014	-1.6138e-014	-9.35461e-015	-1.52354e-014	-1.58342e-014	-8.34695e-015	1.06715e-014	-6.88642e-015	1.83652e-014	-2.44873e-015	-1.72563e-014	-1.0746e-014	1.37083e-014
1.12073e-014	-5.68268e-015	-7.37082e-015	8.36817e-016	5.81337e-015	1.43859e-015	7.65024e-015	3.16253e-014	2.39127e-014	2.72217e-014	1.80244e-014	1.81706e-014	1.56581e-014	-1.58347e-014	-9.12921e-015	-1.50347e-014	-1.59943e-014	-8.33338e-015	1.07117e-014	-7.59608e-015	1.81825e-014	-3.48388e-015	-1.79348e-014	-1.14679e-014	1.30439e-014
1.12886e-014	-5.96796e-015	-7.08789e-015	6.93068e-016	5.89153e-015	1.49657e-015	7.69944e-015	3.11809e-014	2.36476e-014	2.64614e-014	1.78252e-014	1.80291e-014	1.57451e-014	-1.55254e-014	-8.91798e-015	-1.48319e-014	-1.61808e-014	-8.31616e-015	1.07233e-014	-8.32728e-015	1.80223e-014	-4.50567e-015	-1.8626e-014	-1.21707e-014	1.24156e-014
1.13429e-014	-6.22625e-015	-6.82583e-015	5.05307e-016	5.93423e-015	1.55365e-015	7.76611e-015	3.07429e-014	2.34168e-014	2.57189e-014	1.76152e-014	1.78839e-014	1.58025e-014	-1.52131e-014	-8.72271e-015	-1.4629e-014	-1.63914e-014	-8.29331e-015	1.07068e-014	-9.07709e-015	1.78851e-014	-5.51143e-015	-1.93301e-014	-1.28519e-014	1.18258e-014
1.13682e-014	-6.45616e-015	-6.58497e-015	2.74111e-016	5.94206e-015	1.60784e-015	7.85065e-015	3.03168e-014	2.32237e-014	2.49985e-014	1.73969e-014	1.77379e-014	1.58318e-014	-1.49001e-014	-8.54496e-015	-1.44278e-014	-1.66241e-014	-8.26375e-015	1.06626e-014	-9.84202e-015	1.77705e-014	-6.499e-015	-2.00471e-014	-1.35115e-014	1.12745e-014
1.1361e-014	-6.65615e-015	-6.36675e-015	1.43836e-018	5.91586e-015	1.65734e-015	7.951e-015	2.99054e-014	2.3069e-014	2.43027e-014	1.71706e-014	1.75912e-014	1.58319e-014	-1.45893e-014	-8.38614e-015	-1.42304e-014	-1.68762e-014	-8.22618e-015	1.05902e-014	-1.06186e-014	1.76773e-014	-7.46615e-015	-2.07755e-014	-1.41492e-014	1.07611e-014
1.13194e-014	-6.82467e-015	-6.17175e-015	-3.10408e-016	5.85631e-015	1.69965e-015	8.06412e-015	2.95115e-014	2.29526e-014	2.36349e-014	1.69366e-014	1.74435e-014	1.5802e-014	-1.42833e-014	-8.24732e-015	-1.40396e-014	-1.71457e-014	-8.18018e-015	1.04891e-014	-1.14024e-014	1.76042e-014	-8.40993e-015	-2.15131e-014	-1.47631e-014	1.02868e-014
1.12432e-014	-6.95988e-015	-6.0005e-015	-6.58835e-016	5.76481e-015	1.73287e-015	8.18959e-015	2.91384e-014	2.28761e-014	2.29987e-014	1.66974e-014	1.72978e-014	1.57433e-014	-1.3985e-014	-8.12991e-015	-1.38574e-014	-1.743e-014	-8.12522e-015	1.03604e-014	-1.21896e-014	1.75507e-014	-9.32831e-015	-2.22588e-014	-1.53528e-014	9.85112e-015
1.11294e-014	-7.06135e-015	-5.85269e-015	-1.04058e-015	5.64183e-015	1.75528e-015	8.3243e-015	2.87876e-014	2.28393e-014	2.23967e-014	1.64539e-014	1.71547e-014	1.56559e-014	-1.36971e-014	-8.03413e-015	-1.36861e-014	-1.77256e-014	-8.06133e-015	1.02044e-014	-1.29756e-014	1.7515e-014	-1.02187e-014	-2.3011e-014	-1.5918e-014	9.45317e-015
1.09766e-014	-7.12872e-015	-5.72895e-015	-1.45245e-015	5.48864e-015	1.76457e-015	8.46496e-015	2.84608e-014	2.2841e-014	2.183e-014	1.62066e-014	1.7014e-014	1.55399e-014	-1.34218e-014	-7.96049e-015	-1.35288e-014	-1.80299e-014	-7.98895e-015	1.0021e-014	-1.37567e-014	1.74956e-014	-1.10793e-014	-2.37672e-014	-1.64581e-014	9.09184e-015
1.0784e-014	-7.16203e-015	-5.62804e-015	-1.89005e-015	5.30671e-015	1.75899e-015	8.60865e-015	2.81584e-014	2.28795e-014	2.12997e-014	1.59561e-014	1.6876e-014	1.53959e-014	-1.31613e-014	-7.90966e-015	-1.33882e-014	-1.83396e-014	-7.90845e-015	9.80989e-015	-1.45298e-014	1.74895e-014	-1.19094e-014	-2.45266e-014	-1.69738e-014	8.76405e-015
1.05508e-014	-7.16162e-015	-5.54928e-015	-2.34937e-015	5.09754e-015	1.73719e-015	8.7525e-015	2.78814e-014	2.29528e-014	2.08069e-014	1.57038e-014	1.67418e-014	1.5226e-014	-1.29175e-014	-7.88176e-015	-1.32672e-014	-1.86532e-014	-7.82093e-015	9.57164e-015	-1.52918e-014	1.74945e-014	-1.2708e-014	-2.52882e-014	-1.74665e-014	8.46801e-015
1.02763e-014	-7.12875e-015	-5.49192e-015	-2.82605e-015	4.86263e-015	1.69894e-015	8.89298e-015	2.76291e-014	2.30581e-014	2.03517e-014	1.54497e-014	1.66108e-014	1.50316e-014	-1.26924e-014	-7.87655e-015	-1.31685e-014	-1.89691e-014	-7.72838e-015	9.30629e-015	-1.60387e-014	1.75083e-014	-1.34745e-014	-2.60498e-014	-1.79378e-014	8.20097e-015
9.96119e-015	-7.06364e-015	-5.45435e-015	-3.31565e-015	4.60314e-015	1.64337e-015	9.02687e-015	2.74024e-014	2.31926e-014	1.99348e-014	1.51949e-014	1.64831e-014	1.48144e-014	-1.24881e-014	-7.8939e-015	-1.30943e-014	-1.92847e-014	-7.63261e-015	9.0137e-015	-1.67681e-014	1.75282e-014	-1.42076e-014	-2.68094e-014	-1.83887e-014	7.96021e-015
9.60577e-015	-6.96784e-015	-5.435e-015	-3.81327e-015	4.31967e-015	1.5686e-015	9.14978e-015	2.71992e-014	2.33511e-014	1.95549e-014	1.49385e-014	1.63576e-014	1.45754e-014	-1.23056e-014	-7.93364e-015	-1.30466e-014	-1.95977e-014	-7.5359e-015	8.69333e-015	-1.74766e-014	1.75508e-014	-1.49065e-014	-2.75638e-014	-1.88198e-014	7.74241e-015
9.21128e-015	-6.84241e-015	-5.43267e-015	-4.31379e-015	4.01469e-015	1.47429e-015	9.2586e-015	2.70182e-014	2.353e-014	1.92106e-014	1.4681e-014	1.6234e-014	1.4317e-014	-1.2147e-014	-7.99507e-015	-1.30269e-014	-1.99066e-014	-7.44026e-015	8.34607e-015	-1.81617e-014	1.75725e-014	-1.55714e-014	-2.83112e-014	-1.92328e-014	7.54341e-015
8.77784e-015	-6.69048e-015	-5.44543e-015	-4.81204e-015	3.6898e-015	1.36016e-015	9.3499e-015	2.68563e-014	2.3724e-014	1.89e-014	1.44226e-014	1.61108e-014	1.40397e-014	-1.20132e-014	-8.07756e-015	-1.30377e-014	-2.02102e-014	-7.34815e-015	7.97315e-015	-1.88209e-014	1.75894e-014	-1.62021e-014	-2.90492e-014	-1.96301e-014	7.35902e-015
8.30647e-015	-6.51476e-015	-5.4715e-015	-5.30343e-015	3.34603e-015	1.22551e-015	9.41928e-015	2.67094e-014	2.39262e-014	1.86206e-014	1.41617e-014	1.5986e-014	1.37445e-014	-1.19053e-014	-8.17996e-015	-1.30803e-014	-2.0506e-014	-7.2613e-015	7.57432e-015	-1.94511e-014	1.75981e-014	-1.67976e-014	-2.9774e-014	-2.00122e-014	7.18554e-015
7.80039e-015	-6.31675e-015	-5.50994e-015	-5.78316e-015	2.98438e-015	1.07e-015	9.46336e-015	2.65743e-014	2.41312e-014	1.83707e-014	1.38981e-014	1.58588e-014	1.34334e-014	-1.18236e-014	-8.30102e-015	-1.31567e-014	-2.07934e-014	-7.18305e-015	7.15007e-015	-2.00499e-014	1.75957e-014	-1.73568e-014	-3.04819e-014	-2.038e-014	7.02024e-015
7.26253e-015	-6.09933e-015	-5.55867e-015	-6.24636e-015	2.60585e-015	8.94041e-016	9.4783e-015	2.6446e-014	2.43327e-014	1.81465e-014	1.36304e-014	1.57274e-014	1.31073e-014	-1.17691e-014	-8.43896e-015	-1.32673e-014	-2.10712e-014	-7.11526e-015	6.70118e-015	-2.0615e-014	1.75782e-014	-1.78795e-014	-3.11693e-014	-2.07335e-014	6.85778e-015
6.69453e-015	-5.86544e-015	-5.61554e-015	-6.68911e-015	2.21174e-015	6.98815e-016	9.46142e-015	2.63194e-014	2.4524e-014	1.79435e-014	1.3358e-014	1.55893e-014	1.27673e-014	-1.1742e-014	-8.59242e-015	-1.34122e-014	-2.13379e-014	-7.06074e-015	6.22748e-015	-2.11439e-014	1.75418e-014	-1.8366e-014	-3.18322e-014	-2.10728e-014	6.69467e-015
6.09863e-015	-5.61808e-015	-5.67844e-015	-7.10749e-015	1.80416e-015	4.85615e-016	9.41117e-015	2.61907e-014	2.47e-014	1.77588e-014	1.30806e-014	1.54424e-014	1.24153e-014	-1.17413e-014	-8.75946e-015	-1.35901e-014	-2.15915e-014	-7.02116e-015	5.73096e-015	-2.16356e-014	1.74822e-014	-1.88163e-014	-3.24675e-014	-2.14003e-014	6.52617e-015
5.4775e-015	-5.36024e-015	-5.74624e-015	-7.49753e-015	1.38547e-015	2.56344e-016	9.32577e-015	2.60545e-014	2.48538e-014	1.75879e-014	1.27968e-014	1.52844e-014	1.20525e-014	-1.1767e-014	-8.93814e-015	-1.38007e-014	-2.18317e-014	-6.99913e-015	5.21256e-015	-2.20892e-014	1.73944e-014	-1.9231e-014	-3.30719e-014	-2.17178e-014	6.34775e-015
4.8349e-015	-5.09482e-015	-5.81759e-015	-7.85491e-015	9.56572e-016	1.19256e-017	9.20337e-015	2.59058e-014	2.49791e-014	1.74262e-014	1.25053e-014	1.51133e-014	1.16799e-014	-1.18188e-014	-9.12642e-015	-1.40428e-014	-2.20577e-014	-6.9966e-015	4.6742e-015	-2.25034e-014	1.72762e-014	-1.96108e-014	-3.36416e-014	-2.20255e-014	6.1562e-015
4.17394e-015	-4.82536e-015	-5.89048e-015	-8.17733e-015	5.18401e-016	-2.45711e-016	9.04272e-015	2.57393e-014	2.50695e-014	1.72686e-014	1.22052e-014	1.49253e-014	1.12977e-014	-1.18956e-014	-9.32181e-015	-1.43134e-014	-2.22677e-014	-7.01385e-015	4.11771e-015	-2.28759e-014	1.71237e-014	-1.99552e-014	-3.41719e-014	-2.23236e-014	5.94741e-015
3.49874e-015	-4.55578e-015	-5.96409e-015	-8.4621e-015	7.2765e-017	-5.14659e-016	8.84286e-015	2.55494e-014	2.51193e-014	1.71098e-014	1.18948e-014	1.47189e-014	1.0907e-014	-1.19966e-014	-9.52274e-015	-1.46108e-014	-2.24618e-014	-7.0528e-015	3.54431e-015	-2.32057e-014	1.69326e-014	-2.02653e-014	-3.46587e-014	-2.26114e-014	5.71817e-015
2.8129e-015	-4.28904e-015	-6.03724e-015	-8.70743e-015	-3.78877e-016	-7.92644e-016	8.60371e-015	2.53309e-014	2.51235e-014	1.69451e-014	1.15735e-014	1.44918e-014	1.05094e-014	-1.21202e-014	-9.72694e-015	-1.49324e-014	-2.26391e-014	-7.11394e-015	2.9556e-015	-2.34927e-014	1.67003e-014	-2.05418e-014	-3.50983e-014	-2.28894e-014	5.4654e-015
2.12083e-015	-4.02816e-015	-6.10924e-015	-8.91137e-015	-8.34588e-016	-1.07757e-015	8.32557e-015	2.50796e-014	2.50765e-014	1.67703e-014	1.12402e-014	1.42422e-014	1.01055e-014	-1.22644e-014	-9.93183e-015	-1.52738e-014	-2.27993e-014	-7.19795e-015	2.35403e-015	-2.37359e-014	1.64245e-014	-2.07849e-014	-3.54862e-014	-2.31567e-014	5.18673e-015
1.42676e-015	-3.7752e-015	-6.17942e-015	-9.07297e-015	-1.29353e-015	-1.36778e-015	8.00892e-015	2.47907e-014	2.49731e-014	1.65808e-014	1.0894e-014	1.39672e-014	9.69636e-015	-1.24281e-014	-1.01351e-014	-1.56317e-014	-2.29413e-014	-7.3054e-015	1.74088e-015	-2.39351e-014	1.61027e-014	-2.09934e-014	-3.58174e-014	-2.34112e-014	4.88008e-015
7.34684e-016	-3.53402e-015	-6.24652e-015	-9.19165e-015	-1.75397e-015	-1.66012e-015	7.65514e-015	2.44598e-014	2.48098e-014	1.63712e-014	1.05338e-014	1.36645e-014	9.28281e-015	-1.26092e-014	-1.03343e-014	-1.60029e-014	-2.3065e-014	-7.43642e-015	1.11825e-015	-2.40908e-014	1.57329e-014	-2.11694e-014	-3.60903e-014	-2.36529e-014	4.54351e-015
4.93138e-017	-3.30655e-015	-6.31069e-015	-9.26726e-015	-2.21422e-015	-1.95273e-015	7.26597e-015	2.40822e-014	2.45821e-014	1.6138e-014	1.01585e-014	1.33327e-014	8.86564e-015	-1.28053e-014	-1.05267e-014	-1.63823e-014	-2.31692e-014	-7.59034e-015	4.88699e-016	-2.42025e-014	1.53134e-014	-2.13138e-014	-3.63002e-014	-2.38798e-014	4.17607e-015
-6.24928e-016	-3.0947e-015	-6.37243e-015	-9.30021e-015	-2.67246e-015	-2.24363e-015	6.84275e-015	2.36541e-014	2.42865e-014	1.58766e-014	9.76684e-015	1.29701e-014	8.44484e-015	-1.30143e-014	-1.07109e-014	-1.67649e-014	-2.32532e-014	-7.76631e-015	-1.44712e-016	-2.42707e-014	1.48424e-014	-2.14268e-014	-3.64438e-014	-2.40906e-014	3.77664e-015
-1.28491e-015	-2.90152e-015	-6.4317e-015	-9.29193e-015	-3.12782e-015	-2.53046e-015	6.38705e-015	2.31717e-014	2.39198e-014	1.55825e-014	9.35752e-015	1.25746e-014	8.01979e-015	-1.32343e-014	-1.0885e-014	-1.71466e-014	-2.33165e-014	-7.9633e-015	-7.8036e-016	-2.42953e-014	1.4318e-014	-2.15083e-014	-3.65175e-014	-2.42827e-014	3.34434e-015
-1.92689e-015	-2.72881e-015	-6.48845e-015	-9.24364e-015	-3.57884e-015	-2.81155e-015	5.90205e-015	2.26326e-014	2.34796e-014	1.52518e-014	8.93095e-015	1.21453e-014	7.59104e-015	-1.34625e-014	-1.10474e-014	-1.75221e-014	-2.33583e-014	-8.17992e-015	-1.41581e-015	-2.42774e-014	1.37396e-014	-2.15594e-014	-3.65188e-014	-2.44549e-014	2.87886e-015
-2.54827e-015	-2.57831e-015	-6.54373e-015	-9.15799e-015	-4.02449e-015	-3.08462e-015	5.38995e-015	2.20342e-014	2.29638e-014	1.48805e-014	8.48499e-015	1.16795e-014	7.15801e-015	-1.36965e-014	-1.11961e-014	-1.78868e-014	-2.33777e-014	-8.41487e-015	-2.0487e-015	-2.42179e-014	1.31055e-014	-2.15809e-014	-3.64456e-014	-2.4604e-014	2.37978e-015
-3.14572e-015	-2.45159e-015	-6.59755e-015	-9.03712e-015	-4.46264e-015	-3.34837e-015	4.85406e-015	2.13753e-014	2.23718e-014	1.44659e-014	8.0195e-015	1.11766e-014	6.72084e-015	-1.39339e-014	-1.133e-014	-1.82358e-014	-2.33732e-014	-8.6661e-015	-2.67601e-015	-2.41167e-014	1.24165e-014	-2.1573e-014	-3.62946e-014	-2.47268e-014	1.84775e-015
-3.71545e-015	-2.34845e-015	-6.65075e-015	-8.88352e-015	-4.89265e-015	-3.60134e-015	4.29626e-015	2.06551e-014	2.17029e-014	1.40058e-014	7.53463e-015	1.06367e-014	6.27964e-015	-1.41716e-014	-1.14475e-014	-1.85628e-014	-2.3344e-014	-8.9307e-015	-3.29598e-015	-2.39741e-014	1.16745e-014	-2.15348e-014	-3.60634e-014	-2.48194e-014	1.28466e-015
-4.25558e-015	-2.26966e-015	-6.70372e-015	-8.70047e-015	-5.31346e-015	-3.84265e-015	3.7196e-015	1.98723e-014	2.09576e-014	1.34979e-014	7.02962e-015	1.00589e-014	5.83381e-015	-1.4407e-014	-1.15482e-014	-1.88628e-014	-2.32886e-014	-9.20546e-015	-3.90607e-015	-2.37906e-014	1.088e-014	-2.14665e-014	-3.57502e-014	-2.48785e-014	6.92165e-016
-4.764e-015	-2.21503e-015	-6.75726e-015	-8.49132e-015	-5.72354e-015	-4.07098e-015	3.12651e-015	1.90273e-014	2.01372e-014	1.29404e-014	6.50447e-015	9.44375e-015	5.38315e-015	-1.4637e-014	-1.16312e-014	-1.9131e-014	-2.32055e-014	-9.48778e-015	-4.50347e-015	-2.35667e-014	1.00353e-014	-2.13692e-014	-3.53537e-014	-2.49013e-014	7.27067e-017
-5.23797e-015	-2.18385e-015	-6.81185e-015	-8.2597e-015	-6.12251e-015	-4.28577e-015	2.5208e-015	1.81224e-014	1.92439e-014	1.23336e-014	5.95975e-015	8.79277e-015	4.92809e-015	-1.4859e-014	-1.16953e-014	-1.93625e-014	-2.30941e-014	-9.77467e-015	-5.08527e-015	-2.33036e-014	9.14212e-015	-2.12428e-014	-3.48743e-014	-2.48844e-014	-5.70489e-016
-5.67615e-015	-2.17658e-015	-6.86829e-015	-8.00879e-015	-6.50949e-015	-4.48642e-015	1.90615e-015	1.71595e-014	1.82802e-014	1.16767e-014	5.3961e-015	8.10674e-015	4.4685e-015	-1.50705e-014	-1.17401e-014	-1.95532e-014	-2.29533e-014	-1.00624e-014	-5.65012e-015	-2.30026e-014	8.20395e-015	-2.10884e-014	-3.43127e-014	-2.4825e-014	-1.23486e-015
-6.07731e-015	-2.19174e-015	-6.9271e-015	-7.74235e-015	-6.88433e-015	-4.67257e-015	1.28539e-015	1.61414e-014	1.72489e-014	1.09704e-014	4.81455e-015	7.38691e-015	4.00484e-015	-1.52694e-014	-1.17661e-014	-1.97003e-014	-2.27834e-014	-1.03487e-014	-6.19654e-015	-2.26648e-014	7.22369e-015	-2.09052e-014	-3.36691e-014	-2.47188e-014	-1.91656e-015
-6.44044e-015	-2.22774e-015	-6.98944e-015	-7.46435e-015	-7.24596e-015	-4.84476e-015	6.60964e-016	1.50703e-014	1.61518e-014	1.02151e-014	4.21495e-015	6.6338e-015	3.53586e-015	-1.54536e-014	-1.17734e-014	-1.97999e-014	-2.25834e-014	-1.06303e-014	-6.7219e-015	-2.22906e-014	6.20486e-015	-2.06933e-014	-3.2944e-014	-2.45626e-014	-2.61166e-015
-6.7659e-015	-2.28367e-015	-7.05573e-015	-7.17771e-015	-7.59421e-015	-5.0026e-015	3.65412e-017	1.39491e-014	1.49939e-014	9.41203e-015	3.59825e-015	5.84976e-015	3.06174e-015	-1.56215e-014	-1.17622e-014	-1.98492e-014	-2.23529e-014	-1.09034e-014	-7.22453e-015	-2.18819e-014	5.15178e-015	-2.04538e-014	-3.21401e-014	-2.43548e-014	-3.31741e-015
-7.0543e-015	-2.35731e-015	-7.12617e-015	-6.8861e-015	-7.92871e-015	-5.14668e-015	-5.85587e-016	1.27829e-014	1.37789e-014	8.56358e-015	2.96577e-015	5.03737e-015	2.58335e-015	-1.57705e-014	-1.17334e-014	-1.98459e-014	-2.20913e-014	-1.11651e-014	-7.70354e-015	-2.14399e-014	4.06965e-015	-2.01869e-014	-3.12596e-014	-2.40928e-014	-4.02911e-015
-7.30495e-015	-2.44685e-015	-7.20117e-015	-6.59297e-015	-8.24883e-015	-5.27799e-015	-1.20201e-015	1.15775e-014	1.25129e-014	7.67306e-015	2.31911e-015	4.2e-015	2.1007e-015	-1.58988e-014	-1.16872e-014	-1.9788e-014	-2.1798e-014	-1.14116e-014	-8.15628e-015	-2.09653e-014	2.96355e-015	-1.98925e-014	-3.03061e-014	-2.37744e-014	-4.74177e-015
-7.52055e-015	-2.5515e-015	-7.28089e-015	-6.30198e-015	-8.55429e-015	-5.39781e-015	-1.81075e-015	1.03359e-014	1.11996e-014	6.74192e-015	1.65866e-015	3.33941e-015	1.61304e-015	-1.60047e-014	-1.1624e-014	-1.96749e-014	-2.14725e-014	-1.16399e-014	-8.5819e-015	-2.04582e-014	1.83748e-015	-1.95708e-014	-2.92822e-014	-2.33975e-014	-5.45128e-015
-7.70296e-015	-2.66902e-015	-7.36476e-015	-6.01597e-015	-8.84456e-015	-5.50682e-015	-2.40862e-015	9.06459e-015	9.84603e-015	5.77372e-015	9.8666e-016	2.45908e-015	1.12118e-015	-1.60872e-014	-1.1545e-014	-1.95058e-014	-2.11145e-014	-1.18475e-014	-8.97947e-015	-1.99211e-014	6.97003e-016	-1.92243e-014	-2.81931e-014	-2.29623e-014	-6.15386e-015
-7.85371e-015	-2.7973e-015	-7.453e-015	-5.73747e-015	-9.11876e-015	-5.60513e-015	-2.99246e-015	7.77145e-015	8.45923e-015	4.77333e-015	3.05355e-016	1.56404e-015	6.26436e-016	-1.61451e-014	-1.1452e-014	-1.92811e-014	-2.07238e-014	-1.20315e-014	-9.34797e-015	-1.93553e-014	-4.5176e-016	-1.88529e-014	-2.70436e-014	-2.24676e-014	-6.84523e-015
-7.97603e-015	-2.93494e-015	-7.5456e-015	-5.46867e-015	-9.37672e-015	-5.69465e-015	-3.56118e-015	6.46113e-015	7.0441e-015	3.74389e-015	-3.84694e-016	6.56216e-016	1.28544e-016	-1.61774e-014	-1.13463e-014	-1.90011e-014	-2.03006e-014	-1.219e-014	-9.68741e-015	-1.87619e-014	-1.60379e-015	-1.84571e-014	-2.58389e-014	-2.19125e-014	-7.52171e-015
-8.07308e-015	-3.08069e-015	-7.6416e-015	-5.21159e-015	-9.61831e-015	-5.77644e-015	-4.11301e-015	5.13925e-015	5.60671e-015	2.68981e-015	-1.08192e-015	-2.61384e-016	-3.72535e-016	-1.61833e-014	-1.1229e-014	-1.86673e-014	-1.98455e-014	-1.23205e-014	-9.99754e-015	-1.81425e-014	-2.75309e-015	-1.80386e-014	-2.4585e-014	-2.12989e-014	-8.17924e-015
-8.14779e-015	-3.23279e-015	-7.74035e-015	-4.96801e-015	-9.84313e-015	-5.85153e-015	-4.6449e-015	3.81345e-015	4.15413e-015	1.61638e-015	-1.78347e-015	-1.18387e-015	-8.75318e-016	-1.61624e-014	-1.11014e-014	-1.82818e-014	-1.93595e-014	-1.2421e-014	-1.02774e-014	-1.74995e-014	-3.89371e-015	-1.7599e-014	-2.32894e-014	-2.06289e-014	-8.8143e-015
-8.204e-015	-3.38942e-015	-7.84097e-015	-4.73957e-015	-1.00507e-014	-5.92045e-015	-5.1556e-015	2.48969e-015	2.69243e-015	5.2733e-016	-2.48798e-015	-2.10911e-015	-1.37977e-015	-1.61138e-014	-1.09645e-014	-1.78465e-014	-1.88426e-014	-1.24892e-014	-1.05271e-014	-1.68329e-014	-5.01959e-015	-1.7139e-014	-2.19576e-014	-1.99031e-014	-9.42388e-015
-8.24518e-015	-3.54934e-015	-7.94234e-015	-4.52746e-015	-1.02413e-014	-5.98461e-015	-5.64352e-015	1.17544e-015	1.22812e-015	-5.72085e-016	-3.19338e-015	-3.03309e-015	-1.88499e-015	-1.60372e-014	-1.08193e-014	-1.73643e-014	-1.82956e-014	-1.25237e-014	-1.07468e-014	-1.61437e-014	-6.12559e-015	-1.66593e-014	-2.05968e-014	-1.91245e-014	-1.00046e-014
-8.27585e-015	-3.71213e-015	-8.04298e-015	-4.33202e-015	-1.04139e-014	-6.04479e-015	-6.10742e-015	-1.22781e-016	-2.31434e-016	-1.67684e-015	-3.89737e-015	-3.95254e-015	-2.39013e-015	-1.59327e-014	-1.06674e-014	-1.68383e-014	-1.77193e-014	-1.25238e-014	-1.0937e-014	-1.54349e-014	-7.20619e-015	-1.6163e-014	-1.92151e-014	-1.82976e-014	-1.05543e-014
-8.30034e-015	-3.87581e-015	-8.14079e-015	-4.15356e-015	-1.05684e-014	-6.10163e-015	-6.54667e-015	-1.39826e-015	-1.67893e-015	-2.78164e-015	-4.59746e-015	-4.86326e-015	-2.89391e-015	-1.58002e-014	-1.05103e-014	-1.62718e-014	-1.71146e-014	-1.24878e-014	-1.10974e-014	-1.47077e-014	-8.25552e-015	-1.56511e-014	-1.78191e-014	-1.74252e-014	-1.10697e-014
-8.32344e-015	-4.04038e-015	-8.23428e-015	-3.99178e-015	-1.07048e-014	-6.15551e-015	-6.96012e-015	-2.64433e-015	-3.10715e-015	-3.88135e-015	-5.29149e-015	-5.76133e-015	-3.39576e-015	-1.56401e-014	-1.03489e-014	-1.5669e-014	-1.64823e-014	-1.24152e-014	-1.12291e-014	-1.39634e-014	-9.26851e-015	-1.51262e-014	-1.6418e-014	-1.65127e-014	-1.15493e-014
-8.34979e-015	-4.20503e-015	-8.32181e-015	-3.84631e-015	-1.08228e-014	-6.20756e-015	-7.34664e-015	-3.85572e-015	-4.51038e-015	-4.9711e-015	-5.97721e-015	-6.64425e-015	-3.89499e-015	-1.54521e-014	-1.01842e-014	-1.50341e-014	-1.58237e-014	-1.2306e-014	-1.13338e-014	-1.32045e-014	-1.02403e-014	-1.45898e-014	-1.50183e-014	-1.55645e-014	-1.19915e-014
-8.38252e-015	-4.36903e-015	-8.40144e-015	-3.7163e-015	-1.09222e-014	-6.25831e-015	-7.70466e-015	-5.02642e-015	-5.88146e-015	-6.04567e-015	-6.65205e-015	-7.50779e-015	-4.38969e-015	-1.52373e-014	-1.00167e-014	-1.43729e-014	-1.51409e-014	-1.21603e-014	-1.14116e-014	-1.24323e-014	-1.11656e-014	-1.40433e-014	-1.3627e-014	-1.4585e-014	-1.23947e-014
-8.42515e-015	-4.5323e-015	-8.4711e-015	-3.60106e-015	-1.1002e-014	-6.30799e-015	-8.03341e-015	-6.15077e-015	-7.21408e-015	-7.1004e-015	-7.31369e-015	-8.34859e-015	-4.8781e-015	-1.49969e-014	-9.84761e-015	-1.36897e-014	-1.44356e-014	-1.19779e-014	-1.1463e-014	-1.16482e-014	-1.20403e-014	-1.34893e-014	-1.22516e-014	-1.35802e-014	-1.27575e-014
-8.48141e-015	-4.69397e-015	-8.52926e-015	-3.49905e-015	-1.10619e-014	-6.35617e-015	-8.33227e-015	-7.22352e-015	-8.50179e-015	-8.13089e-015	-7.95984e-015	-9.16386e-015	-5.35817e-015	-1.4732e-014	-9.67741e-015	-1.29893e-014	-1.37099e-014	-1.17595e-014	-1.14888e-014	-1.08546e-014	-1.28603e-014	-1.29304e-014	-1.08994e-014	-1.25564e-014	-1.30808e-014
-8.55542e-015	-4.85563e-015	-8.57353e-015	-3.40833e-015	-1.1101e-014	-6.4022e-015	-8.59948e-015	-8.24074e-015	-9.7384e-015	-9.13312e-015	-8.58756e-015	-9.95093e-015	-5.82862e-015	-1.44428e-014	-9.50647e-015	-1.22767e-014	-1.29647e-014	-1.15049e-014	-1.14894e-014	-1.0053e-014	-1.36229e-014	-1.23691e-014	-9.57734e-015	-1.15207e-014	-1.33653e-014
-8.65076e-015	-5.01767e-015	-8.60178e-015	-3.32829e-015	-1.11185e-014	-6.4452e-015	-8.83329e-015	-9.19859e-015	-1.09177e-014	-1.01035e-014	-9.19414e-015	-1.07072e-014	-6.28781e-015	-1.41302e-014	-9.33452e-015	-1.15566e-014	-1.22011e-014	-1.1215e-014	-1.14664e-014	-9.24542e-015	-1.43257e-014	-1.18092e-014	-8.29232e-015	-1.04809e-014	-1.36119e-014
-8.77081e-015	-5.18069e-015	-8.61255e-015	-3.25651e-015	-1.11137e-014	-6.48411e-015	-9.03243e-015	-1.00932e-014	-1.20337e-014	-1.10386e-014	-9.77759e-015	-1.14294e-014	-6.73405e-015	-1.37956e-014	-9.16128e-015	-1.0833e-014	-1.14209e-014	-1.08902e-014	-1.14195e-014	-8.4334e-015	-1.49653e-014	-1.12528e-014	-7.05057e-015	-9.44401e-015	-1.38221e-014
-8.91731e-015	-5.34563e-015	-8.60397e-015	-3.19124e-015	-1.10864e-014	-6.51835e-015	-9.19713e-015	-1.0922e-014	-1.30813e-014	-1.19356e-014	-1.03355e-014	-1.21156e-014	-7.16591e-015	-1.34404e-014	-8.98701e-015	-1.01098e-014	-1.06259e-014	-1.05317e-014	-1.13487e-014	-7.61879e-015	-1.55403e-014	-1.0703e-014	-5.85836e-015	-8.41788e-015	-1.3998e-014
-9.09252e-015	-5.5131e-015	-8.57468e-015	-3.13111e-015	-1.1037e-014	-6.54712e-015	-9.32678e-015	-1.16822e-014	-1.40565e-014	-1.27915e-014	-1.08662e-014	-1.2764e-014	-7.58197e-015	-1.30651e-014	-8.8111e-015	-9.39139e-015	-9.81698e-015	-1.01407e-014	-1.12557e-014	-6.80275e-015	-1.60491e-014	-1.01612e-014	-4.71974e-015	-7.40861e-015	-1.41406e-014
-9.29877e-015	-5.68465e-015	-8.52324e-015	-3.07353e-015	-1.09649e-014	-6.56884e-015	-9.42108e-015	-1.23727e-014	-1.49552e-014	-1.36046e-014	-1.13686e-014	-1.33741e-014	-7.98106e-015	-1.26708e-014	-8.63258e-015	-8.68234e-015	-8.99596e-015	-9.71835e-015	-1.11413e-014	-5.98748e-015	-1.64919e-014	-9.63052e-015	-3.6391e-015	-6.42271e-015	-1.42528e-014
-9.53591e-015	-5.861e-015	-8.44868e-015	-3.01785e-015	-1.08691e-014	-6.58241e-015	-9.47839e-015	-1.29927e-014	-1.57734e-014	-1.43734e-014	-1.18403e-014	-1.39439e-014	-8.36095e-015	-1.22595e-014	-8.45136e-015	-7.98577e-015	-8.16357e-015	-9.26625e-015	-1.10054e-014	-5.17361e-015	-1.68682e-014	-9.11338e-015	-2.61966e-015	-5.46658e-015	-1.43373e-014
-9.80444e-015	-6.04352e-015	-8.3505e-015	-2.96213e-015	-1.0749e-014	-6.58622e-015	-9.49727e-015	-1.35419e-014	-1.65079e-014	-1.50964e-014	-1.22792e-014	-1.44725e-014	-8.71978e-015	-1.18323e-014	-8.26634e-015	-7.3046e-015	-7.32111e-015	-8.78495e-015	-1.08475e-014	-4.362e-015	-1.71784e-014	-8.61238e-015	-1.66466e-015	-4.54725e-015	-1.43983e-014
-1.01052e-014	-6.2345e-015	-8.22807e-015	-2.90524e-015	-1.06037e-014	-6.57805e-015	-9.47689e-015	-1.40208e-014	-1.71562e-014	-1.57733e-014	-1.26838e-014	-1.49597e-014	-9.05663e-015	-1.13905e-014	-8.07677e-015	-6.64168e-015	-6.46975e-015	-8.27617e-015	-1.06672e-014	-3.55427e-015	-1.74245e-014	-8.13001e-015	-7.76827e-016	-3.67209e-015	-1.44393e-014
-1.04368e-014	-6.43423e-015	-8.08074e-015	-2.84654e-015	-1.04324e-014	-6.55635e-015	-9.41683e-015	-1.44301e-014	-1.77151e-014	-1.64029e-014	-1.30526e-014	-1.54052e-014	-9.36996e-015	-1.09357e-014	-7.88164e-015	-5.99857e-015	-5.61118e-015	-7.74074e-015	-1.04653e-014	-2.75152e-015	-1.76083e-014	-7.66819e-015	4.33685e-017	-2.84626e-015	-1.44631e-014
-1.0798e-014	-6.64325e-015	-7.90945e-015	-2.78476e-015	-1.02351e-014	-6.5198e-015	-9.3169e-015	-1.47711e-014	-1.81834e-014	-1.69859e-014	-1.3385e-014	-1.58086e-014	-9.65874e-015	-1.04702e-014	-7.67971e-015	-5.37801e-015	-4.74675e-015	-7.18048e-015	-1.02415e-014	-1.95512e-015	-1.77327e-014	-7.22869e-015	7.95505e-016	-2.0758e-015	-1.44742e-014
-1.11879e-014	-6.86342e-015	-7.71415e-015	-2.71922e-015	-1.0012e-014	-6.46658e-015	-9.17639e-015	-1.50456e-014	-1.85604e-014	-1.75226e-014	-1.36793e-014	-1.617e-014	-9.92213e-015	-9.99502e-015	-7.46998e-015	-4.78205e-015	-3.8776e-015	-6.59716e-015	-9.9959e-015	-1.16647e-015	-1.78004e-014	-6.81431e-015	1.47777e-015	-1.36586e-015	-1.44767e-014
-1.16036e-014	-7.09492e-015	-7.49504e-015	-2.64941e-015	-9.76294e-015	-6.395e-015	-8.99433e-015	-1.5255e-014	-1.88431e-014	-1.80135e-014	-1.39335e-014	-1.64892e-014	-1.01585e-014	-9.51156e-015	-7.25155e-015	-4.21125e-015	-3.00445e-015	-5.99212e-015	-9.72853e-015	-3.86735e-016	-1.78139e-014	-6.42686e-015	2.09134e-015	-7.20366e-016	-1.4474e-014
-1.20426e-014	-7.33837e-015	-7.2531e-015	-2.57496e-015	-9.48737e-015	-6.30284e-015	-8.77076e-015	-1.54016e-014	-1.90306e-014	-1.84598e-014	-1.41461e-014	-1.67656e-014	-1.03666e-014	-9.02143e-015	-7.0225e-015	-3.66661e-015	-2.12808e-015	-5.36758e-015	-9.43878e-015	3.82663e-016	-1.77775e-014	-6.06814e-015	2.63686e-015	-1.42443e-016	-1.44707e-014
-1.25012e-014	-7.59347e-015	-6.98976e-015	-2.49574e-015	-9.18485e-015	-6.18903e-015	-8.50495e-015	-1.54891e-014	-1.91227e-014	-1.88627e-014	-1.43162e-014	-1.69994e-014	-1.05459e-014	-8.5267e-015	-6.78265e-015	-3.14839e-015	-1.24911e-015	-4.72411e-015	-9.12611e-015	1.14077e-015	-1.76951e-014	-5.73934e-015	3.11641e-015	3.64509e-016	-1.44699e-014
-1.29757e-014	-7.86157e-015	-6.7059e-015	-2.41129e-015	-8.85527e-015	-6.0518e-015	-8.19689e-015	-1.55208e-014	-1.91203e-014	-1.92245e-014	-1.44437e-014	-1.71919e-014	-1.06963e-014	-8.02833e-015	-6.53103e-015	-2.65635e-015	-3.68465e-016	-4.06301e-015	-8.79049e-015	1.88587e-015	-1.75714e-014	-5.44244e-015	3.53212e-015	7.97544e-016	-1.44768e-014
-1.34634e-014	-8.14247e-015	-6.40297e-015	-2.32275e-015	-8.49855e-015	-5.89019e-015	-7.8467e-015	-1.55016e-014	-1.90243e-014	-1.95481e-014	-1.4529e-014	-1.73448e-014	-1.08174e-014	-7.52731e-015	-6.26689e-015	-2.1885e-015	5.1404e-016	-3.38576e-015	-8.43119e-015	2.61812e-015	-1.74113e-014	-5.17792e-015	3.88789e-015	1.15437e-015	-1.44959e-014
-1.39585e-014	-8.43457e-015	-6.08331e-015	-2.23067e-015	-8.11561e-015	-5.70397e-015	-7.45507e-015	-1.5435e-014	-1.88357e-014	-1.98349e-014	-1.45714e-014	-1.74585e-014	-1.09084e-014	-7.02513e-015	-5.99054e-015	-1.74417e-015	1.39762e-015	-2.69478e-015	-8.04873e-015	3.33725e-015	-1.72193e-014	-4.94444e-015	4.18905e-015	1.43633e-015	-1.45288e-014
-1.4456e-014	-8.73781e-015	-5.74929e-015	-2.13593e-015	-7.70666e-015	-5.49196e-015	-7.02171e-015	-1.53247e-014	-1.85569e-014	-2.0087e-014	-1.45703e-014	-1.75337e-014	-1.0969e-014	-6.52308e-015	-5.70117e-015	-1.32258e-015	2.28175e-015	-1.99137e-015	-7.64251e-015	4.0416e-015	-1.70004e-014	-4.74286e-015	4.4391e-015	1.64317e-015	-1.45796e-014
-1.49512e-014	-9.051e-015	-5.40309e-015	-2.03932e-015	-7.2725e-015	-5.25381e-015	-6.54712e-015	-1.51758e-014	-1.81916e-014	-2.03075e-014	-1.4526e-014	-1.75721e-014	-1.09991e-014	-6.02341e-015	-5.39888e-015	-9.22334e-016	3.16537e-015	-1.27702e-015	-7.21242e-015	4.73088e-015	-1.67597e-014	-4.57325e-015	4.64229e-015	1.77568e-015	-1.46509e-014
-1.54395e-014	-9.37266e-015	-5.0466e-015	-1.94224e-015	-6.81419e-015	-4.98934e-015	-6.03251e-015	-1.49929e-014	-1.77418e-014	-2.0499e-014	-1.44384e-014	-1.75747e-014	-1.09986e-014	-5.52728e-015	-5.08374e-015	-5.41416e-016	4.04738e-015	-5.52993e-016	-6.75859e-015	5.40385e-015	-1.65025e-014	-4.43504e-015	4.80321e-015	1.83553e-015	-1.47451e-014
-1.59162e-014	-9.70173e-015	-4.68168e-015	-1.84618e-015	-6.33162e-015	-4.69868e-015	-5.47876e-015	-1.47802e-014	-1.72107e-014	-2.06646e-014	-1.43078e-014	-1.75426e-014	-1.09687e-014	-5.03595e-015	-4.75583e-015	-1.76486e-016	4.92829e-015	1.79738e-016	-6.27985e-015	6.06087e-015	-1.6235e-014	-4.32774e-015	4.92845e-015	1.82468e-015	-1.48654e-014
-1.63753e-014	-1.00353e-014	-4.31112e-015	-1.75161e-015	-5.82639e-015	-4.38283e-015	-4.88784e-015	-1.45424e-014	-1.66032e-014	-2.08069e-014	-1.41355e-014	-1.74772e-014	-1.09102e-014	-4.5503e-015	-4.41548e-015	1.74169e-016	5.80752e-015	9.18767e-016	-5.77714e-015	6.70284e-015	-1.59627e-014	-4.24967e-015	5.02469e-015	1.74765e-015	-1.50127e-014
-1.68113e-014	-1.03715e-014	-3.93717e-015	-1.66025e-015	-5.30096e-015	-4.04251e-015	-4.26205e-015	-1.42853e-014	-1.59255e-014	-2.0929e-014	-1.39232e-014	-1.73812e-014	-1.0825e-014	-4.07232e-015	-4.06282e-015	5.11725e-016	6.68327e-015	1.66163e-015	-5.25164e-015	7.32978e-015	-1.56902e-014	-4.19902e-015	5.09788e-015	1.60795e-015	-1.51875e-014
-1.72194e-014	-1.07078e-014	-3.56303e-015	-1.5738e-015	-4.75612e-015	-3.67909e-015	-3.60323e-015	-1.40137e-014	-1.51826e-014	-2.10342e-014	-1.36722e-014	-1.7257e-014	-1.07146e-014	-3.60362e-015	-3.69946e-015	8.38308e-016	7.5542e-015	2.40621e-015	-4.70368e-015	7.9409e-015	-1.54226e-014	-4.17465e-015	5.15359e-015	1.40966e-015	-1.53906e-014
-1.75951e-014	-1.10408e-014	-3.19097e-015	-1.49391e-015	-4.19353e-015	-3.29427e-015	-2.91424e-015	-1.37316e-014	-1.4379e-014	-2.11247e-014	-1.33833e-014	-1.71053e-014	-1.05804e-014	-3.14485e-015	-3.32689e-015	1.15615e-015	8.41961e-015	3.15067e-015	-4.1345e-015	8.53569e-015	-1.5164e-014	-4.17461e-015	5.19772e-015	1.15862e-015	-1.56224e-014
-1.79333e-014	-1.13674e-014	-2.82341e-015	-1.42203e-015	-3.61512e-015	-2.88992e-015	-2.19752e-015	-1.34437e-014	-1.35206e-014	-2.1203e-014	-1.30583e-014	-1.6928e-014	-1.04235e-014	-2.69716e-015	-2.94611e-015	1.46713e-015	9.27805e-015	3.89249e-015	-3.54548e-015	9.11407e-015	-1.49188e-014	-4.19718e-015	5.23528e-015	8.59117e-016	-1.58834e-014
-1.82302e-014	-1.16845e-014	-2.46269e-015	-1.35982e-015	-3.0239e-015	-2.46862e-015	-1.45687e-015	-1.31545e-014	-1.26146e-014	-2.12717e-014	-1.27007e-014	-1.67275e-014	-1.02464e-014	-2.26179e-015	-2.55941e-015	1.77335e-015	1.01284e-014	4.6291e-015	-2.9383e-015	9.6756e-015	-1.46911e-014	-4.24018e-015	5.2722e-015	5.17053e-016	-1.61734e-014
-1.84812e-014	-1.19883e-014	-2.1113e-015	-1.3087e-015	-2.42158e-015	-2.03246e-015	-6.94666e-016	-1.28672e-014	-1.16666e-014	-2.13332e-014	-1.23116e-014	-1.65054e-014	-1.0051e-014	-1.84018e-015	-2.16892e-015	2.07667e-015	1.09682e-014	5.35778e-015	-2.3142e-015	1.02188e-014	-1.44839e-014	-4.3023e-015	5.31254e-015	1.39045e-016	-1.64905e-014
-1.86822e-014	-1.2275e-014	-1.77125e-015	-1.27001e-015	-1.81098e-015	-1.58447e-015	8.5029e-017	-1.25856e-014	-1.06834e-014	-2.13892e-014	-1.18936e-014	-1.62637e-014	-9.83974e-015	-1.43317e-015	-1.77672e-015	2.3788e-015	1.17961e-014	6.07601e-015	-1.67543e-015	1.0744e-014	-1.43005e-014	-4.37995e-015	5.36168e-015	-2.67703e-016	-1.68324e-014
-1.88305e-014	-1.2541e-014	-1.44394e-015	-1.24432e-015	-1.19438e-015	-1.12707e-015	8.7921e-016	-1.23131e-014	-9.67186e-015	-2.14412e-014	-1.14489e-014	-1.60043e-014	-9.61453e-015	-1.04214e-015	-1.38532e-015	2.68052e-015	1.26102e-014	6.78149e-015	-1.02438e-015	1.1251e-014	-1.41428e-014	-4.4702e-015	5.42382e-015	-6.96748e-016	-1.71969e-014
-1.89245e-014	-1.27838e-014	-1.1313e-015	-1.23246e-015	-5.74484e-016	-6.63242e-016	1.6849e-015	-1.20527e-014	-8.63888e-015	-2.14923e-014	-1.09803e-014	-1.57289e-014	-9.37733e-015	-6.68268e-016	-9.96372e-016	2.98345e-015	1.34078e-014	7.47092e-015	-3.6353e-016	1.17387e-014	-1.40142e-014	-4.57204e-015	5.50164e-015	-1.14279e-015	-1.75833e-014
-1.89626e-014	-1.29997e-014	-8.34585e-016	-1.23486e-015	4.62647e-017	-1.96124e-016	2.49833e-015	-1.18067e-014	-7.59254e-015	-2.1544e-014	-1.04907e-014	-1.5439e-014	-9.13081e-015	-3.1175e-016	-6.12238e-016	3.28898e-015	1.41863e-014	8.14177e-015	3.04134e-016	1.22051e-014	-1.39167e-014	-4.68394e-015	5.59806e-015	-1.60014e-015	-1.79897e-014
-1.89434e-014	-1.31846e-014	-5.54831e-016	-1.25214e-015	6.64296e-016	2.70761e-016	3.31407e-015	-1.15779e-014	-6.54163e-015	-2.15978e-014	-9.98359e-015	-1.51371e-014	-8.87839e-015	2.60262e-017	-2.35922e-016	3.59688e-015	1.49427e-014	8.79026e-015	9.75586e-016	1.26499e-014	-1.38522e-014	-4.80254e-015	5.71569e-015	-2.06205e-015	-1.84122e-014
-1.88666e-014	-1.3336e-014	-2.91897e-016	-1.28414e-015	1.27651e-015	7.34204e-016	4.12841e-015	-1.1369e-014	-5.4926e-015	-2.16542e-014	-9.46233e-015	-1.48252e-014	-8.62236e-015	3.4415e-016	1.29887e-016	3.90728e-015	1.56737e-014	9.41302e-015	1.64681e-015	1.30711e-014	-1.38221e-014	-4.9272e-015	5.8548e-015	-2.52383e-015	-1.88489e-014
-1.87322e-014	-1.34511e-014	-4.69203e-017	-1.33092e-015	1.87967e-015	1.19169e-015	4.93733e-015	-1.11811e-014	-4.4536e-015	-2.17151e-014	-8.93032e-015	-1.45057e-014	-8.36599e-015	6.42097e-016	4.83248e-016	4.21932e-015	1.6376e-014	1.00063e-014	2.3132e-015	1.34668e-014	-1.38266e-014	-5.05531e-015	6.01704e-015	-2.97903e-015	-1.92966e-014
-1.85415e-014	-1.35273e-014	1.79856e-016	-1.39146e-015	2.47129e-015	1.63946e-015	5.73581e-015	-1.10171e-014	-3.43331e-015	-2.17821e-014	-8.39208e-015	-1.4182e-014	-8.11257e-015	9.19065e-016	8.21526e-016	4.53275e-015	1.70462e-014	1.0566e-014	2.97014e-015	1.38357e-014	-1.38665e-014	-5.18439e-015	6.20274e-015	-3.42254e-015	-1.97518e-014
-1.82944e-014	-1.3562e-014	3.89093e-016	-1.46544e-015	3.04834e-015	2.0746e-015	6.51979e-015	-1.08779e-014	-2.43826e-015	-2.18557e-014	-7.85009e-015	-1.38559e-014	-7.8636e-015	1.17445e-015	1.14242e-015	4.84722e-015	1.76804e-014	1.10897e-014	3.61408e-015	1.41757e-014	-1.39417e-014	-5.31374e-015	6.41113e-015	-3.84966e-015	-2.02114e-014
-1.79917e-014	-1.35525e-014	5.80694e-016	-1.55188e-015	3.60786e-015	2.49319e-015	7.28524e-015	-1.07633e-014	-1.47493e-015	-2.19361e-014	-7.30789e-015	-1.35289e-014	-7.62087e-015	1.40754e-015	1.44396e-015	5.16108e-015	1.8274e-014	1.1573e-014	4.24056e-015	1.44846e-014	-1.40512e-014	-5.44253e-015	6.64007e-015	-4.25701e-015	-2.06727e-014
-1.7636e-014	-1.34981e-014	7.55319e-016	-1.64872e-015	4.14681e-015	2.89294e-015	8.02814e-015	-1.06727e-014	-5.49808e-016	-2.20229e-014	-6.76825e-015	-1.32025e-014	-7.38566e-015	1.61692e-015	1.72346e-015	5.47275e-015	1.88232e-014	1.2012e-014	4.84531e-015	1.47596e-014	-1.4193e-014	-5.57055e-015	6.88659e-015	-4.64176e-015	-2.11326e-014
-1.72309e-014	-1.33974e-014	9.13552e-016	-1.75504e-015	4.66283e-015	3.27086e-015	8.74433e-015	-1.06071e-014	3.29624e-016	-2.21168e-014	-6.23576e-015	-1.28799e-014	-7.16067e-015	1.80274e-015	1.9789e-015	5.78044e-015	1.93239e-014	1.24034e-014	5.42342e-015	1.49995e-014	-1.43659e-014	-5.6964e-015	7.14797e-015	-5.00048e-015	-2.15877e-014
-1.678e-014	-1.32493e-014	1.05646e-015	-1.86902e-015	5.15284e-015	3.62428e-015	9.42943e-015	-1.05668e-014	1.15707e-015	-2.2218e-014	-5.71381e-015	-1.25628e-014	-6.94845e-015	1.96461e-015	2.20878e-015	6.08243e-015	1.97733e-014	1.27444e-014	5.97034e-015	1.52023e-014	-1.45685e-014	-5.8193e-015	7.42127e-015	-5.33094e-015	-2.20341e-014
-1.62868e-014	-1.30534e-014	1.18496e-015	-1.98915e-015	5.61459e-015	3.95025e-015	1.00798e-014	-1.05506e-014	1.92696e-015	-2.23267e-014	-5.20532e-015	-1.2253e-014	-6.7507e-015	2.10287e-015	2.41145e-015	6.37746e-015	2.0168e-014	1.30322e-014	6.48226e-015	1.53654e-014	-1.47988e-014	-5.93956e-015	7.70277e-015	-5.63155e-015	-2.24685e-014
-1.57552e-014	-1.28096e-014	1.29989e-015	-2.11333e-015	6.04467e-015	4.24715e-015	1.06909e-014	-1.05596e-014	2.63215e-015	-2.24427e-014	-4.71461e-015	-1.19532e-014	-6.56944e-015	2.21725e-015	2.58584e-015	6.66252e-015	2.05033e-014	1.32634e-014	6.95363e-015	1.54878e-014	-1.50532e-014	-6.05633e-015	7.98939e-015	-5.90019e-015	-2.28878e-014
-1.51899e-014	-1.25187e-014	1.40292e-015	-2.23943e-015	6.44109e-015	4.51355e-015	1.12603e-014	-1.05918e-014	3.26877e-015	-2.25657e-014	-4.24429e-015	-1.16651e-014	-6.40477e-015	2.30738e-015	2.7312e-015	6.93492e-015	2.07756e-014	1.34351e-014	7.37976e-015	1.55657e-014	-1.53302e-014	-6.17122e-015	8.27436e-015	-6.13755e-015	-2.32908e-014
-1.45951e-014	-1.21817e-014	1.49483e-015	-2.36567e-015	6.80148e-015	4.74819e-015	1.1785e-014	-1.06457e-014	3.83263e-015	-2.26946e-014	-3.79691e-015	-1.13899e-014	-6.2573e-015	2.3741e-015	2.84692e-015	7.19202e-015	2.09825e-014	1.3545e-014	7.75666e-015	1.55977e-014	-1.56263e-014	-6.28356e-015	8.55348e-015	-6.3424e-015	-2.36745e-014
-1.39751e-014	-1.18e-014	1.577e-015	-2.4902e-015	7.12352e-015	4.95021e-015	1.22621e-014	-1.07198e-014	4.32073e-015	-2.2828e-014	-3.3739e-015	-1.11285e-014	-6.1271e-015	2.41768e-015	2.93297e-015	7.43191e-015	2.11207e-014	1.35911e-014	8.08076e-015	1.55816e-014	-1.59384e-014	-6.39388e-015	8.82118e-015	-6.5159e-015	-2.40367e-014
-1.33349e-014	-1.13751e-014	1.65106e-015	-2.61091e-015	7.4056e-015	5.11849e-015	1.26889e-014	-1.08124e-014	4.72976e-015	-2.29656e-014	-2.97875e-015	-1.08825e-014	-6.01476e-015	2.4385e-015	2.98979e-015	7.65198e-015	2.11877e-014	1.35714e-014	8.34861e-015	1.55161e-014	-1.62627e-014	-6.50334e-015	9.0714e-015	-6.65928e-015	-2.43752e-014
-1.26805e-014	-1.09097e-014	1.71841e-015	-2.72529e-015	7.64693e-015	5.25277e-015	1.30642e-014	-1.09222e-014	5.0573e-015	-2.31079e-014	-2.61323e-015	-1.06537e-014	-5.92036e-015	2.43778e-015	3.01796e-015	7.84948e-015	2.11816e-014	1.34845e-014	8.55685e-015	1.53992e-014	-1.65973e-014	-6.61402e-015	9.29778e-015	-6.7743e-015	-2.46901e-014
-1.20173e-014	-1.04071e-014	1.78082e-015	-2.83092e-015	7.84635e-015	5.35305e-015	1.33869e-014	-1.10474e-014	5.30304e-015	-2.32533e-014	-2.27806e-015	-1.04424e-014	-5.84243e-015	2.41649e-015	3.01858e-015	8.02283e-015	2.11015e-014	1.33302e-014	8.70395e-015	1.5229e-014	-1.69387e-014	-6.72622e-015	9.4946e-015	-6.86399e-015	-2.49808e-014
-1.13493e-014	-9.87114e-015	1.83959e-015	-2.92607e-015	8.00261e-015	5.41956e-015	1.36561e-014	-1.11868e-014	5.4657e-015	-2.34013e-014	-1.97498e-015	-1.02489e-014	-5.77983e-015	2.37489e-015	2.99286e-015	8.16923e-015	2.0946e-014	1.31074e-014	8.78701e-015	1.5004e-014	-1.72835e-014	-6.84188e-015	9.65579e-015	-6.93142e-015	-2.52467e-014
-1.06819e-014	-9.30546e-015	1.89598e-015	-3.0092e-015	8.1157e-015	5.45283e-015	1.3871e-014	-1.13378e-014	5.54583e-015	-2.3551e-014	-1.70475e-015	-1.00743e-014	-5.73171e-015	2.31387e-015	2.94234e-015	8.28776e-015	2.07151e-014	1.28165e-014	8.8047e-015	1.47234e-014	-1.76291e-014	-6.9628e-015	9.77507e-015	-6.98034e-015	-2.54879e-014
-1.00202e-014	-8.71461e-015	1.9512e-015	-3.07904e-015	8.1853e-015	5.4542e-015	1.40311e-014	-1.14987e-014	5.54448e-015	-2.37017e-014	-1.46797e-015	-9.91949e-015	-5.69746e-015	2.23427e-015	2.869e-015	8.37638e-015	2.0409e-014	1.2458e-014	8.75604e-015	1.43863e-014	-1.79729e-014	-7.09086e-015	9.84696e-015	-7.01413e-015	-2.57056e-014
-9.36938e-015	-8.10284e-015	2.00596e-015	-3.13351e-015	8.21155e-015	5.42517e-015	1.41369e-014	-1.16673e-014	5.46441e-015	-2.38525e-014	-1.26389e-015	-9.78401e-015	-5.67478e-015	2.1379e-015	2.77517e-015	8.4342e-015	2.0028e-014	1.20338e-014	8.64077e-015	1.39924e-014	-1.83111e-014	-7.22772e-015	9.86727e-015	-7.03671e-015	-2.59004e-014
-8.73465e-015	-7.47438e-015	2.06201e-015	-3.17083e-015	8.19443e-015	5.36734e-015	1.41888e-014	-1.18409e-014	5.30851e-015	-2.4002e-014	-1.09228e-015	-9.6675e-015	-5.66095e-015	2.02666e-015	2.66335e-015	8.45925e-015	1.95734e-014	1.15453e-014	8.45827e-015	1.35415e-014	-1.86405e-014	-7.37452e-015	9.83129e-015	-7.0514e-015	-2.60727e-014
-8.11995e-015	-6.83465e-015	2.11928e-015	-3.19059e-015	8.13512e-015	5.28193e-015	1.41882e-014	-1.20187e-014	5.07924e-015	-2.41499e-014	-9.5267e-016	-9.56995e-015	-5.65424e-015	1.90227e-015	2.53637e-015	8.45134e-015	1.90481e-014	1.0996e-014	8.2103e-015	1.30357e-014	-1.89583e-014	-7.53149e-015	9.7361e-015	-7.06163e-015	-2.62238e-014
-7.52841e-015	-6.1891e-015	2.17859e-015	-3.19211e-015	8.03519e-015	5.17142e-015	1.41368e-014	-1.21987e-014	4.78035e-015	-2.42955e-014	-8.44059e-016	-9.49113e-015	-5.65241e-015	1.76642e-015	2.39753e-015	8.41038e-015	1.84544e-014	1.03893e-014	7.89844e-015	1.24767e-014	-1.92622e-014	-7.69908e-015	9.57867e-015	-7.07088e-015	-2.63554e-014
-6.96389e-015	-5.54306e-015	2.23947e-015	-3.17481e-015	7.89605e-015	5.03813e-015	1.40366e-014	-1.23789e-014	4.41572e-015	-2.44381e-014	-7.65337e-016	-9.43035e-015	-5.65266e-015	1.62145e-015	2.25022e-015	8.33638e-015	1.77955e-014	9.72896e-015	7.52543e-015	1.18652e-014	-1.95501e-014	-7.87927e-015	9.35586e-015	-7.08298e-015	-2.64695e-014
-6.42985e-015	-4.90227e-015	2.30267e-015	-3.1382e-015	7.71971e-015	4.88479e-015	1.38903e-014	-1.25571e-014	3.99142e-015	-2.45765e-014	-7.14352e-016	-9.38627e-015	-5.65175e-015	1.46925e-015	2.09766e-015	8.23013e-015	1.70757e-014	9.01899e-015	7.09367e-015	1.12041e-014	-1.98195e-014	-8.07378e-015	9.06651e-015	-7.10146e-015	-2.6568e-014
-5.92981e-015	-4.27215e-015	2.36842e-015	-3.08194e-015	7.5072e-015	4.71326e-015	1.37e-014	-1.27328e-014	3.51294e-015	-2.47111e-014	-6.89168e-016	-9.35818e-015	-5.64702e-015	1.31145e-015	1.94298e-015	8.09166e-015	1.62995e-014	8.26396e-015	6.60612e-015	1.04969e-014	-2.0069e-014	-8.28341e-015	8.70985e-015	-7.13016e-015	-2.66534e-014
-5.46574e-015	-3.65897e-015	2.43604e-015	-3.00672e-015	7.26157e-015	4.52639e-015	1.34695e-014	-1.29035e-014	2.98804e-015	-2.48409e-014	-6.8653e-016	-9.3445e-015	-5.63506e-015	1.15082e-015	1.78915e-015	7.92302e-015	1.54733e-014	7.46956e-015	6.06766e-015	9.7472e-015	-2.02973e-014	-8.50887e-015	8.28551e-015	-7.1727e-015	-2.67283e-014
-5.03949e-015	-3.06821e-015	2.50513e-015	-2.91378e-015	6.98543e-015	4.3272e-015	1.32015e-014	-1.30682e-014	2.42313e-015	-2.49652e-014	-7.03311e-016	-9.34359e-015	-5.61321e-015	9.88971e-016	1.63925e-015	7.7255e-015	1.4603e-014	6.64179e-015	5.48256e-015	8.95912e-015	-2.05031e-014	-8.74908e-015	7.79466e-015	-7.231e-015	-2.67954e-014
-4.65387e-015	-2.50517e-015	2.57573e-015	-2.80322e-015	6.68133e-015	4.11895e-015	1.28991e-014	-1.32259e-014	1.82465e-015	-2.50837e-014	-7.36342e-016	-9.35402e-015	-5.57913e-015	8.28121e-016	1.49755e-015	7.50066e-015	1.36946e-014	5.78614e-015	4.8559e-015	8.13667e-015	-2.0685e-014	-9.00342e-015	7.23937e-015	-7.30848e-015	-2.68577e-014
-4.31041e-015	-1.97498e-015	2.64739e-015	-2.67617e-015	6.35278e-015	3.9044e-015	1.25672e-014	-1.33749e-014	1.2005e-015	-2.51962e-014	-7.82143e-016	-9.37322e-015	-5.52938e-015	6.71338e-016	1.36722e-015	7.25085e-015	1.27548e-014	4.90955e-015	4.19294e-015	7.28397e-015	-2.08434e-014	-9.27319e-015	6.62039e-015	-7.40878e-015	-2.69197e-014
-4.0102e-015	-1.48386e-015	2.71907e-015	-2.53347e-015	6.00336e-015	3.68626e-015	1.22101e-014	-1.35143e-014	5.58852e-016	-2.53025e-014	-8.37095e-016	-9.40015e-015	-5.46147e-015	5.20539e-016	1.25088e-015	6.97888e-015	1.17909e-014	4.01919e-015	3.50044e-015	6.40607e-015	-2.09788e-014	-9.55886e-015	5.94034e-015	-7.53417e-015	-2.69842e-014
-3.75345e-015	-1.03621e-015	2.78958e-015	-2.37695e-015	5.63635e-015	3.46677e-015	1.18325e-014	-1.36431e-014	-9.21672e-017	-2.54021e-014	-8.97338e-016	-9.43228e-015	-5.37262e-015	3.77491e-016	1.15143e-015	6.68709e-015	1.08101e-014	3.12193e-015	2.78451e-015	5.50922e-015	-2.10901e-014	-9.85892e-015	5.2042e-015	-7.68558e-015	-2.70537e-014
-3.53968e-015	-6.36283e-016	2.85719e-015	-2.20732e-015	5.2536e-015	3.24873e-015	1.1438e-014	-1.37599e-014	-7.44132e-016	-2.54932e-014	-9.58801e-016	-9.4668e-015	-5.26104e-015	2.44193e-016	1.07123e-015	6.37799e-015	9.81944e-015	2.22328e-015	2.05163e-015	4.59847e-015	-2.11775e-014	-1.01729e-014	4.41551e-015	-7.86433e-015	-2.71296e-014
-3.36929e-015	-2.88766e-016	2.92146e-015	-2.0266e-015	4.85887e-015	3.03489e-015	1.10318e-014	-1.38649e-014	-1.38978e-015	-2.55769e-014	-1.0179e-015	-9.50283e-015	-5.12449e-015	1.22922e-016	1.01247e-015	6.05451e-015	8.82754e-015	1.33097e-015	1.30888e-015	3.68042e-015	-2.12423e-014	-1.04988e-014	3.58001e-015	-8.07102e-015	-2.72149e-014
-3.24286e-015	1.9393e-018	2.98034e-015	-1.83671e-015	4.45615e-015	2.82764e-015	1.06187e-014	-1.39569e-014	-2.02279e-015	-2.56533e-014	-1.07158e-015	-9.53874e-015	-4.96195e-015	1.56856e-017	9.76658e-016	5.72014e-015	7.84179e-015	4.5212e-016	5.63296e-016	2.76077e-015	-2.12855e-014	-1.08357e-014	2.70371e-015	-8.30618e-015	-2.73121e-014
-3.15944e-015	2.32262e-016	3.03317e-015	-1.63956e-015	4.04963e-015	2.6296e-015	1.02041e-014	-1.40352e-014	-2.63511e-015	-2.57221e-014	-1.11561e-015	-9.57201e-015	-4.77206e-015	-7.54697e-017	9.65413e-016	5.37825e-015	6.86935e-015	-4.06447e-016	-1.77999e-016	1.84503e-015	-2.13095e-014	-1.11828e-014	1.79172e-015	-8.57068e-015	-2.74242e-014
-3.11754e-015	3.98828e-016	3.07904e-015	-1.43684e-015	3.64339e-015	2.44303e-015	9.79458e-015	-1.40986e-014	-3.21779e-015	-2.57823e-014	-1.14431e-015	-9.60007e-015	-4.5524e-015	-1.49397e-016	9.80027e-016	5.03307e-015	5.91821e-015	-1.23721e-015	-9.06995e-016	9.40218e-016	-2.1314e-014	-1.15381e-014	8.51268e-016	-8.86371e-015	-2.75534e-014
-3.11761e-015	4.97944e-016	3.116e-015	-1.23011e-015	3.24074e-015	2.26902e-015	9.3938e-015	-1.41476e-014	-3.76611e-015	-2.58349e-014	-1.15591e-015	-9.6224e-015	-4.30375e-015	-2.04205e-016	1.02153e-015	4.68744e-015	4.9947e-015	-2.03411e-015	-1.61862e-015	5.2326e-017	-2.13014e-014	-1.18993e-014	-1.10776e-016	-9.18476e-015	-2.77012e-014
-3.15866e-015	5.26895e-016	3.1434e-015	-1.02099e-015	2.84631e-015	2.11027e-015	9.00776e-015	-1.41813e-014	-4.27253e-015	-2.588e-014	-1.14629e-015	-9.63664e-015	-4.02544e-015	-2.38442e-016	1.08972e-015	4.34547e-015	4.10666e-015	-2.79063e-015	-2.30538e-015	-8.13228e-016	-2.12738e-014	-1.22665e-014	-1.08846e-015	-9.53375e-015	-2.78704e-014
-3.23808e-015	4.8479e-016	3.16005e-015	-8.10914e-016	2.46352e-015	1.96818e-015	8.64023e-015	-1.42001e-014	-4.73208e-015	-2.59166e-014	-1.113e-015	-9.6415e-015	-3.7185e-015	-2.513e-016	1.18438e-015	4.00986e-015	3.26019e-015	-3.5013e-015	-2.96116e-015	-1.64993e-015	-2.12328e-014	-1.26366e-014	-2.07414e-015	-9.9085e-015	-2.8061e-014
-3.35474e-015	3.70199e-016	3.16481e-015	-6.0167e-016	2.09579e-015	1.84477e-015	8.29598e-015	-1.42044e-014	-5.13852e-015	-2.59449e-014	-1.05241e-015	-9.63586e-015	-3.38311e-015	-2.41291e-016	1.30569e-015	3.68377e-015	2.46124e-015	-4.16045e-015	-3.57957e-015	-2.45219e-015	-2.11809e-014	-1.30087e-014	-3.06068e-015	-1.03077e-014	-2.82738e-014
-3.5088e-015	1.80755e-016	3.15731e-015	-3.95193e-016	1.74757e-015	1.74108e-015	7.98012e-015	-1.41946e-014	-5.48761e-015	-2.59666e-014	-9.62554e-016	-9.61868e-015	-3.02082e-015	-2.07556e-016	1.45315e-015	3.37101e-015	1.71656e-015	-4.76244e-015	-4.15433e-015	-3.21389e-015	-2.11212e-014	-1.33811e-014	-4.04095e-015	-1.07308e-014	-2.85109e-014
-3.69929e-015	-8.46695e-017	3.13663e-015	-1.92768e-016	1.42197e-015	1.65818e-015	7.69733e-015	-1.41708e-014	-5.77728e-015	-2.59827e-014	-8.4287e-016	-9.59055e-015	-2.63347e-015	-1.49508e-016	1.62556e-015	3.07409e-015	1.03036e-015	-5.30318e-015	-4.68138e-015	-3.93058e-015	-2.10562e-014	-1.37524e-014	-5.00802e-015	-1.11761e-014	-2.87736e-014
-3.92446e-015	-4.26832e-016	3.10212e-015	4.12237e-018	1.12225e-015	1.59615e-015	7.45116e-015	-1.41342e-014	-6.00541e-015	-2.59941e-014	-6.92246e-016	-9.55168e-015	-2.22438e-015	-6.70459e-017	1.821e-015	2.79632e-015	4.06537e-016	-5.77855e-015	-5.15588e-015	-4.59802e-015	-2.09889e-014	-1.41212e-014	-5.95469e-015	-1.16409e-014	-2.90619e-014
-4.18305e-015	-8.45282e-016	3.05307e-015	1.94319e-016	8.51563e-016	1.55536e-015	7.2451e-015	-1.40853e-014	-6.17022e-015	-2.60018e-014	-5.10329e-016	-9.50276e-015	-1.79659e-015	3.99366e-017	2.03763e-015	2.54052e-015	-1.51221e-016	-6.18516e-015	-5.57327e-015	-5.21233e-015	-2.09216e-014	-1.4486e-014	-6.87405e-015	-1.21233e-014	-2.93749e-014
-4.47317e-015	-1.33916e-015	2.98884e-015	3.76842e-016	6.11332e-016	1.53612e-015	7.08213e-015	-1.40239e-014	-6.27057e-015	-2.60054e-014	-2.96489e-016	-9.44367e-015	-1.35266e-015	1.70944e-016	2.27342e-015	2.30918e-015	-6.40672e-016	-6.52154e-015	-5.93051e-015	-5.76977e-015	-2.08563e-014	-1.48453e-014	-7.76042e-015	-1.26205e-014	-2.97114e-014
-4.79351e-015	-1.90648e-015	2.90948e-015	5.51622e-016	4.03386e-016	1.53838e-015	6.96503e-015	-1.39516e-014	-6.30655e-015	-2.60059e-014	-5.16667e-017	-9.37533e-015	-8.96586e-016	3.26089e-016	2.52603e-015	2.10411e-015	-1.0595e-015	-6.78544e-015	-6.22523e-015	-6.26779e-015	-2.07952e-014	-1.51981e-014	-8.608e-015	-1.31302e-014	-3.00706e-014
-5.14387e-015	-2.54683e-015	2.81582e-015	7.17714e-016	2.29521e-016	1.56158e-015	6.89672e-015	-1.38704e-014	-6.27993e-015	-2.6006e-014	2.22335e-016	-9.29984e-015	-4.33088e-016	5.04674e-016	2.79319e-015	1.92695e-015	-1.40665e-015	-6.97592e-015	-6.4558e-015	-6.7045e-015	-2.07423e-014	-1.55441e-014	-9.41175e-015	-1.36497e-014	-3.04523e-014
-5.52311e-015	-3.2584e-015	2.70792e-015	8.75543e-016	9.1993e-017	1.60564e-015	6.87951e-015	-1.37801e-014	-6.19253e-015	-2.60064e-014	5.24819e-016	-9.2184e-015	3.46869e-017	7.05675e-016	3.07149e-015	1.7788e-015	-1.68289e-015	-7.09263e-015	-6.62057e-015	-7.07942e-015	-2.07e-014	-1.58843e-014	-1.01689e-014	-1.41794e-014	-3.08561e-014
-5.92983e-015	-4.03873e-015	2.58699e-015	1.02475e-015	-7.8634e-018	1.66944e-015	6.91503e-015	-1.3681e-014	-6.0461e-015	-2.6007e-014	8.54449e-016	-9.13232e-015	5.02504e-016	9.27793e-016	3.35866e-015	1.66099e-015	-1.88806e-015	-7.13545e-015	-6.71808e-015	-7.39253e-015	-2.06697e-014	-1.62191e-014	-1.08757e-014	-1.47175e-014	-3.12797e-014
-6.36264e-015	-4.88611e-015	2.45404e-015	1.16573e-015	-6.92731e-017	1.75272e-015	7.00398e-015	-1.35754e-014	-5.84374e-015	-2.60091e-014	1.2086e-015	-9.04405e-015	9.65336e-016	1.16988e-015	3.65169e-015	1.57454e-015	-2.02386e-015	-7.10543e-015	-6.74938e-015	-7.64436e-015	-2.06543e-014	-1.65489e-014	-1.15297e-014	-1.52626e-014	-3.17219e-014
-6.82123e-015	-5.79725e-015	2.30938e-015	1.29873e-015	-9.20061e-017	1.85446e-015	7.14654e-015	-1.34649e-014	-5.58996e-015	-2.60149e-014	1.58389e-015	-8.95639e-015	1.41846e-015	1.43101e-015	3.94698e-015	1.52011e-015	-2.09213e-015	-7.00432e-015	-6.71599e-015	-7.83627e-015	-2.06558e-014	-1.6875e-014	-1.21283e-014	-1.5813e-014	-3.21816e-014
-7.30568e-015	-6.76968e-015	2.15464e-015	1.42403e-015	-7.53582e-017	1.97352e-015	7.34303e-015	-1.33511e-014	-5.28944e-015	-2.60263e-014	1.97629e-015	-8.87179e-015	1.85633e-015	1.70973e-015	4.24174e-015	1.49813e-015	-2.09452e-015	-6.83414e-015	-6.61899e-015	-7.96995e-015	-2.06758e-014	-1.71983e-014	-1.26702e-014	-1.63674e-014	-3.26576e-014
-7.81443e-015	-7.8e-015	1.99075e-015	1.54158e-015	-1.88543e-017	2.10925e-015	7.59239e-015	-1.32352e-014	-4.94753e-015	-2.60449e-014	2.3819e-015	-8.79331e-015	2.27418e-015	2.00408e-015	4.53252e-015	1.50848e-015	-2.03444e-015	-6.59873e-015	-6.46109e-015	-8.04802e-015	-2.07161e-014	-1.75204e-014	-1.31554e-014	-1.69247e-014	-3.31476e-014
-8.3469e-015	-8.88403e-015	1.81869e-015	1.65175e-015	7.60221e-017	2.2605e-015	7.89279e-015	-1.31201e-014	-4.57157e-015	-2.60725e-014	2.79593e-015	-8.72405e-015	2.66646e-015	2.31242e-015	4.81663e-015	1.5512e-015	-1.91614e-015	-6.30114e-015	-6.24619e-015	-8.07383e-015	-2.07782e-014	-1.78432e-014	-1.35834e-014	-1.74833e-014	-3.36494e-014
-8.90282e-015	-1.0018e-014	1.64104e-015	1.75595e-015	2.07825e-016	2.42553e-015	8.24252e-015	-1.30078e-014	-4.16763e-015	-2.61109e-014	3.2134e-015	-8.66771e-015	3.02818e-015	2.6323e-015	5.09079e-015	1.62566e-015	-1.74487e-015	-5.94604e-015	-5.97744e-015	-8.05197e-015	-2.0864e-014	-1.8169e-014	-1.39562e-014	-1.80434e-014	-3.4161e-014
-9.48114e-015	-1.11976e-014	1.45943e-015	1.85495e-015	3.75164e-016	2.60298e-015	8.63927e-015	-1.28992e-014	-3.74212e-015	-2.61615e-014	3.62943e-015	-8.62705e-015	3.35513e-015	2.96136e-015	5.35209e-015	1.72971e-015	-1.52594e-015	-5.539e-015	-5.65973e-015	-7.98684e-015	-2.09738e-014	-1.84995e-014	-1.42752e-014	-1.86048e-014	-3.468e-014
-1.00817e-014	-1.24182e-014	1.27529e-015	1.94931e-015	5.75825e-016	2.79088e-015	9.07974e-015	-1.27963e-014	-3.30278e-015	-2.62264e-014	4.03852e-015	-8.60553e-015	3.64238e-015	3.29677e-015	5.59768e-015	1.86205e-015	-1.26489e-015	-5.08601e-015	-5.29809e-015	-7.88407e-015	-2.11087e-014	-1.88369e-014	-1.45431e-014	-1.9167e-014	-3.52036e-014
-1.07031e-014	-1.36742e-014	1.09031e-015	2.03984e-015	8.07752e-016	2.98731e-015	9.56049e-015	-1.27018e-014	-2.85843e-015	-2.63071e-014	4.43446e-015	-8.60715e-015	3.88557e-015	3.63627e-015	5.82617e-015	2.02201e-015	-9.67333e-016	-4.59203e-015	-4.8975e-015	-7.74841e-015	-2.12683e-014	-1.9183e-014	-1.47614e-014	-1.97287e-014	-3.57296e-014
-1.1346e-014	-1.49615e-014	9.06758e-016	2.12723e-015	1.0683e-015	3.19105e-015	1.00762e-014	-1.26183e-014	-2.41746e-015	-2.6406e-014	4.81044e-015	-8.63618e-015	4.07944e-015	3.97775e-015	6.03474e-015	2.20764e-015	-6.39373e-016	-4.06262e-015	-4.46481e-015	-7.58587e-015	-2.14536e-014	-1.95399e-014	-1.49332e-014	-2.02896e-014	-3.62572e-014
-1.2009e-014	-1.62748e-014	7.26781e-016	2.21249e-015	1.35442e-015	3.40097e-015	1.06227e-014	-1.25472e-014	-1.98662e-015	-2.65247e-014	5.16139e-015	-8.69487e-015	4.22097e-015	4.31875e-015	6.22107e-015	2.41711e-015	-2.87561e-016	-3.50362e-015	-4.00604e-015	-7.40335e-015	-2.16635e-014	-1.99102e-014	-1.5063e-014	-2.08501e-014	-3.67844e-014
-1.2692e-014	-1.761e-014	5.51579e-016	2.29733e-015	1.6634e-015	3.61508e-015	1.11945e-014	-1.24914e-014	-1.57443e-015	-2.66645e-014	5.48167e-015	-8.78689e-015	4.30697e-015	4.65708e-015	6.38406e-015	2.64838e-015	8.13963e-017	-2.92161e-015	-3.52742e-015	-7.20801e-015	-2.18984e-014	-2.02964e-014	-1.51559e-014	-2.14107e-014	-3.73101e-014
-1.33947e-014	-1.89625e-014	3.83477e-016	2.38235e-015	1.99114e-015	3.83152e-015	1.17857e-014	-1.24547e-014	-1.18958e-015	-2.68287e-014	5.76391e-015	-8.9165e-015	4.33263e-015	4.99024e-015	6.52282e-015	2.89841e-015	4.60691e-016	-2.32324e-015	-3.03599e-015	-7.00746e-015	-2.21589e-014	-2.07021e-014	-1.52168e-014	-2.19727e-014	-3.78336e-014
-1.41147e-014	-2.03255e-014	2.24588e-016	2.46764e-015	2.33319e-015	4.04836e-015	1.23905e-014	-1.24384e-014	-8.39756e-016	-2.70179e-014	6.0024e-015	-9.08538e-015	4.29529e-015	5.31615e-015	6.63669e-015	3.16521e-015	8.43939e-016	-1.71442e-015	-2.53869e-015	-6.80816e-015	-2.24431e-014	-2.11284e-014	-1.52496e-014	-2.25348e-014	-3.83523e-014
-1.4852e-014	-2.1694e-014	7.71616e-017	2.55337e-015	2.68627e-015	4.26408e-015	1.30021e-014	-1.24454e-014	-5.32024e-016	-2.72329e-014	6.19136e-015	-9.29613e-015	4.19331e-015	5.63218e-015	6.72487e-015	3.4461e-015	1.22436e-015	-1.10156e-015	-2.04296e-015	-6.61661e-015	-2.27504e-014	-2.15765e-014	-1.5259e-014	-2.30969e-014	-3.88649e-014
-1.56047e-014	-2.30625e-014	-5.68541e-017	2.64051e-015	3.04555e-015	4.47708e-015	1.36136e-014	-1.24777e-014	-2.73491e-016	-2.74755e-014	6.32495e-015	-9.55104e-015	4.02502e-015	5.93644e-015	6.78754e-015	3.73851e-015	1.59659e-015	-4.91236e-016	-1.55556e-015	-6.43904e-015	-2.30798e-014	-2.20474e-014	-1.52498e-014	-2.36585e-014	-3.93692e-014
-1.63722e-014	-2.44265e-014	-1.76625e-016	2.72937e-015	3.40756e-015	4.68604e-015	1.42182e-014	-1.25377e-014	-7.06407e-017	-2.77465e-014	6.39865e-015	-9.85214e-015	3.78934e-015	6.22731e-015	6.82471e-015	4.04003e-015	1.95507e-015	1.10548e-016	-1.08352e-015	-6.28297e-015	-2.343e-014	-2.25436e-014	-1.52279e-014	-2.42214e-014	-3.98647e-014
-1.71529e-014	-2.57804e-014	-2.79994e-016	2.82021e-015	3.76825e-015	4.88933e-015	1.48093e-014	-1.26276e-014	7.05252e-017	-2.80478e-014	6.40759e-015	-1.0201e-014	3.48626e-015	6.504e-015	6.83709e-015	4.34878e-015	2.2952e-015	6.98209e-016	-6.3239e-016	-6.15369e-015	-2.37997e-014	-2.30669e-014	-1.51979e-014	-2.47854e-014	-4.0352e-014
-1.79449e-014	-2.71184e-014	-3.65925e-016	2.91288e-015	4.12298e-015	5.08556e-015	1.53791e-014	-1.27493e-014	1.44694e-016	-2.83799e-014	6.34719e-015	-1.05984e-014	3.1155e-015	6.76437e-015	6.82514e-015	4.66182e-015	2.6112e-015	1.26588e-015	-2.08811e-016	-6.05806e-015	-2.41868e-014	-2.36182e-014	-1.51652e-014	-2.53504e-014	-4.08301e-014
-1.87462e-014	-2.84351e-014	-4.33342e-016	3.00742e-015	4.46773e-015	5.27369e-015	1.59205e-014	-1.29032e-014	1.48992e-016	-2.87423e-014	6.21543e-015	-1.10431e-014	2.67866e-015	7.00669e-015	6.79045e-015	4.97666e-015	2.89892e-015	1.80871e-015	1.81003e-016	-6.00137e-015	-2.45884e-014	-2.41973e-014	-1.51343e-014	-2.59162e-014	-4.12981e-014
-1.9555e-014	-2.97256e-014	-4.81611e-016	3.10365e-015	4.79794e-015	5.45215e-015	1.64259e-014	-1.30901e-014	8.03982e-017	-2.91344e-014	6.00994e-015	-1.15354e-014	2.17698e-015	7.22996e-015	6.73467e-015	5.291e-015	3.15429e-015	2.32118e-015	5.3181e-016	-5.98961e-015	-2.5003e-014	-2.48055e-014	-1.51108e-014	-2.64835e-014	-4.1756e-014
-2.03697e-014	-3.09849e-014	-5.09284e-016	3.20081e-015	5.10967e-015	5.62032e-015	1.68877e-014	-1.33117e-014	-6.39371e-017	-2.95565e-014	5.72707e-015	-1.2076e-014	1.61116e-015	7.43443e-015	6.65997e-015	5.60295e-015	3.37385e-015	2.79918e-015	8.3915e-016	-6.02716e-015	-2.54285e-014	-2.54418e-014	-1.50987e-014	-2.70524e-014	-4.22047e-014
-2.11872e-014	-3.22082e-014	-5.15342e-016	3.29847e-015	5.39993e-015	5.77659e-015	1.72985e-014	-1.35696e-014	-2.86723e-016	-3.00087e-014	5.36485e-015	-1.26635e-014	9.83208e-016	7.61946e-015	6.56834e-015	5.91106e-015	3.55504e-015	3.23897e-015	1.09884e-015	-6.11752e-015	-2.58625e-014	-2.61051e-014	-1.51007e-014	-2.76216e-014	-4.26444e-014
-2.20054e-014	-3.33914e-014	-4.99285e-016	3.39578e-015	5.6652e-015	5.91988e-015	1.76512e-014	-1.38648e-014	-5.88225e-016	-3.04907e-014	4.92252e-015	-1.32962e-014	2.96391e-016	7.78477e-015	6.46245e-015	6.2135e-015	3.69597e-015	3.63742e-015	1.3077e-015	-6.26428e-015	-2.63034e-014	-2.67942e-014	-1.51198e-014	-2.81913e-014	-4.30749e-014
-2.28221e-014	-3.45305e-014	-4.61149e-016	3.4918e-015	5.90171e-015	6.04998e-015	1.79407e-014	-1.41975e-014	-9.68497e-016	-3.1001e-014	4.39984e-015	-1.39725e-014	-4.45514e-016	7.9297e-015	6.34508e-015	6.50777e-015	3.79535e-015	3.99167e-015	1.46178e-015	-6.46889e-015	-2.67484e-014	-2.75072e-014	-1.51586e-014	-2.87601e-014	-4.3497e-014
-2.36349e-014	-3.56216e-014	-4.00459e-016	3.5857e-015	6.10678e-015	6.16626e-015	1.8161e-014	-1.45682e-014	-1.42705e-015	-3.15388e-014	3.79679e-015	-1.46902e-014	-1.23895e-015	8.05473e-015	6.21909e-015	6.79207e-015	3.85152e-015	4.29947e-015	1.55782e-015	-6.73365e-015	-2.71958e-014	-2.82435e-014	-1.52204e-014	-2.93289e-014	-4.39119e-014
-2.44419e-014	-3.66605e-014	-3.17265e-016	3.67653e-015	6.27837e-015	6.26801e-015	1.8307e-014	-1.49764e-014	-1.96135e-015	-3.21029e-014	3.11504e-015	-1.54462e-014	-2.07916e-015	8.161e-015	6.08726e-015	7.06592e-015	3.86495e-015	4.55929e-015	1.59475e-015	-7.0596e-015	-2.76435e-014	-2.90005e-014	-1.53068e-014	-2.98968e-014	-4.432e-014
-2.52413e-014	-3.76437e-014	-2.11614e-016	3.76327e-015	6.41328e-015	6.35486e-015	1.83734e-014	-1.54216e-014	-2.56955e-015	-3.26914e-014	2.35607e-015	-1.62378e-014	-2.96168e-015	8.2495e-015	5.95257e-015	7.32814e-015	3.83615e-015	4.76957e-015	1.57111e-015	-7.44643e-015	-2.80896e-014	-2.97744e-014	-1.54185e-014	-3.04621e-014	-4.47219e-014
-2.60302e-014	-3.85693e-014	-8.38013e-017	3.8453e-015	6.5104e-015	6.42643e-015	1.83569e-014	-1.59034e-014	-3.24828e-015	-3.33026e-014	1.52312e-015	-1.70608e-014	-3.88174e-015	8.32111e-015	5.81826e-015	7.57696e-015	3.7662e-015	4.93054e-015	1.48611e-015	-7.89307e-015	-2.85319e-014	-3.05624e-014	-1.5556e-014	-3.10242e-014	-4.51189e-014
[truncated: 1,324 more rows]
