# Supplementary material for: Prominent gamma band activity during visual motion perception in early-stage Alzheimer’s disease
Source: PLoS One. 2022 Apr 18;17(4):e0266693. doi: 10.1371/journal.pone.0266693 (PMC9015152; doi:10.1371/journal.pone.0266693)
Supplement: S1 File — (ZIP) [file pone.0266693.s001.zip › PloseOneé╠âfü[â^âVü[âgùp/AD02 L hemisphere.txt]

-2.38097e-015	1.4004e-014	7.27183e-015	1.1934e-014	1.35862e-014	2.10553e-015	8.35729e-015	1.11266e-014	-5.12659e-015	-1.35444e-015	-5.37029e-015	6.64174e-015	4.42899e-015	2.35646e-015	2.01401e-014	6.18951e-015	7.09064e-015	4.13502e-015	2.54954e-014	1.74843e-014	1.43189e-014	6.58388e-015	7.36641e-015	7.78869e-015	-4.38081e-015
-2.43854e-015	1.37974e-014	7.13763e-015	1.23801e-014	1.40549e-014	3.01244e-015	8.99429e-015	1.07861e-014	-4.53895e-015	-1.07269e-015	-5.09161e-015	6.90928e-015	4.33493e-015	2.17794e-015	1.99112e-014	7.11188e-015	7.39778e-015	4.55217e-015	2.4932e-014	1.75735e-014	1.47569e-014	7.1055e-015	7.53985e-015	7.67522e-015	-4.29481e-015
-2.48699e-015	1.35776e-014	7.00152e-015	1.28036e-014	1.44987e-014	3.92348e-015	9.61055e-015	1.04596e-014	-3.91701e-015	-7.80015e-016	-4.78986e-015	7.16852e-015	4.25686e-015	2.01222e-015	1.96801e-014	8.0216e-015	7.70833e-015	4.96853e-015	2.43728e-014	1.76789e-014	1.51996e-014	7.65498e-015	7.71787e-015	7.56307e-015	-4.20006e-015
-2.52617e-015	1.33444e-014	6.86335e-015	1.32017e-014	1.49136e-014	4.83405e-015	1.02e-014	1.01486e-014	-3.26264e-015	-4.76999e-016	-4.46563e-015	7.41783e-015	4.19592e-015	1.86097e-015	1.94462e-014	8.91106e-015	8.01957e-015	5.38103e-015	2.38213e-014	1.77997e-014	1.5644e-014	8.23047e-015	7.90018e-015	7.45335e-015	-4.09547e-015
-2.55544e-015	1.30984e-014	6.72315e-015	1.35711e-014	1.52957e-014	5.73941e-015	1.07571e-014	9.85578e-015	-2.57831e-015	-1.63965e-016	-4.11935e-015	7.65576e-015	4.15349e-015	1.72529e-015	1.92092e-014	9.7727e-015	8.32883e-015	5.78675e-015	2.32805e-014	1.79356e-014	1.60872e-014	8.82989e-015	8.08642e-015	7.34765e-015	-3.98032e-015
-2.5742e-015	1.28401e-014	6.58066e-015	1.39095e-014	1.56417e-014	6.63528e-015	1.12763e-014	9.58339e-015	-1.86712e-015	1.58539e-016	-3.75191e-015	7.88101e-015	4.13051e-015	1.6062e-015	1.89682e-014	1.05994e-014	8.63298e-015	6.1828e-015	2.27531e-014	1.80865e-014	1.65262e-014	9.45032e-015	8.27635e-015	7.24739e-015	-3.85375e-015
-2.58174e-015	1.25694e-014	6.43577e-015	1.42146e-014	1.59485e-014	7.5164e-015	1.17526e-014	9.33343e-015	-1.13186e-015	4.89745e-016	-3.36423e-015	8.09259e-015	4.12778e-015	1.50471e-015	1.87225e-014	1.13841e-014	8.92889e-015	6.56628e-015	2.22419e-014	1.82509e-014	1.69584e-014	1.00887e-014	8.4696e-015	7.15364e-015	-3.71504e-015
-2.57736e-015	1.22869e-014	6.2881e-015	1.44842e-014	1.62134e-014	8.37878e-015	1.21813e-014	9.10793e-015	-3.75807e-016	8.28976e-016	-2.95788e-015	8.28957e-015	4.14588e-015	1.42157e-015	1.84718e-014	1.21203e-014	9.21403e-015	6.93442e-015	2.17497e-014	1.84281e-014	1.7381e-014	1.07423e-014	8.66642e-015	7.06757e-015	-3.563e-015
-2.56137e-015	1.19931e-014	6.13771e-015	1.4717e-014	1.64338e-014	9.21839e-015	1.2558e-014	8.90878e-015	3.97506e-016	1.17586e-015	-2.53392e-015	8.4716e-015	4.18513e-015	1.3579e-015	1.82152e-014	1.28016e-014	9.48559e-015	7.28454e-015	2.12793e-014	1.86167e-014	1.77916e-014	1.14082e-014	8.86712e-015	6.99039e-015	-3.39701e-015
-2.53364e-015	1.16883e-014	5.98446e-015	1.49117e-014	1.66079e-014	1.00315e-014	1.28785e-014	8.73786e-015	1.18396e-015	1.52964e-015	-2.0939e-015	8.63793e-015	4.2457e-015	1.31363e-015	1.79524e-014	1.34224e-014	9.74087e-015	7.61404e-015	2.08328e-014	1.88155e-014	1.81879e-014	1.20838e-014	9.07124e-015	6.92315e-015	-3.2165e-015
-2.49378e-015	1.13726e-014	5.82804e-015	1.50673e-014	1.67343e-014	1.08147e-014	1.31395e-014	8.5965e-015	1.97999e-015	1.88968e-015	-1.63942e-015	8.78801e-015	4.32778e-015	1.28889e-015	1.7683e-014	1.39778e-014	9.97754e-015	7.9208e-015	2.04122e-014	1.90234e-014	1.85669e-014	1.27658e-014	9.2789e-015	6.86657e-015	-3.02064e-015
-2.44211e-015	1.10466e-014	5.66831e-015	1.51837e-014	1.68124e-014	1.15652e-014	1.33381e-014	8.48528e-015	2.78162e-015	2.25528e-015	-1.17204e-015	8.92196e-015	4.43097e-015	1.28376e-015	1.7406e-014	1.4463e-014	1.01936e-014	8.20265e-015	2.00197e-014	1.92394e-014	1.89268e-014	1.34511e-014	9.48992e-015	6.82145e-015	-2.80925e-015
-2.37921e-015	1.07105e-014	5.50481e-015	1.52609e-014	1.68413e-014	1.22798e-014	1.34719e-014	8.40552e-015	3.5847e-015	2.62593e-015	-6.9403e-016	9.04001e-015	4.55494e-015	1.29794e-015	1.71215e-014	1.48746e-014	1.03868e-014	8.45776e-015	1.96571e-014	1.94619e-014	1.92659e-014	1.41363e-014	9.70471e-015	6.78838e-015	-2.58209e-015
-2.30479e-015	1.03649e-014	5.33729e-015	1.52995e-014	1.68213e-014	1.29562e-014	1.35398e-014	8.35808e-015	4.38494e-015	3.00064e-015	-2.0678e-016	9.14189e-015	4.69919e-015	1.33087e-015	1.68287e-014	1.52094e-014	1.0555e-014	8.68457e-015	1.93251e-014	1.96893e-014	1.95829e-014	1.48187e-014	9.92373e-015	6.76828e-015	-2.33875e-015
-2.21967e-015	1.00104e-014	5.16543e-015	1.53005e-014	1.67529e-014	1.35924e-014	1.35409e-014	8.34327e-015	5.17786e-015	3.37906e-015	2.88203e-016	9.22807e-015	4.8632e-015	1.38164e-015	1.65277e-014	1.54655e-014	1.0697e-014	8.88184e-015	1.90253e-014	1.992e-014	1.98761e-014	1.54953e-014	1.01471e-014	6.76139e-015	-2.0787e-015
-2.12495e-015	9.64776e-015	4.98886e-015	1.52653e-014	1.66369e-014	1.41866e-014	1.34746e-014	8.36159e-015	5.95964e-015	3.7602e-015	7.88489e-016	9.29969e-015	5.04567e-015	1.44927e-015	1.62187e-014	1.56415e-014	1.0811e-014	9.0485e-015	1.87584e-014	2.01528e-014	2.01447e-014	1.61631e-014	1.03753e-014	6.7679e-015	-1.8018e-015
-2.02147e-015	9.27714e-015	4.80766e-015	1.51953e-014	1.64747e-014	1.47376e-014	1.33414e-014	8.41366e-015	6.72619e-015	4.1429e-015	1.29253e-015	9.35721e-015	5.2447e-015	1.53252e-015	1.59019e-014	1.57369e-014	1.08964e-014	9.18342e-015	1.85242e-014	2.0385e-014	2.0388e-014	1.68196e-014	1.06085e-014	6.78829e-015	-1.50822e-015
-1.91031e-015	8.89899e-015	4.62164e-015	1.50926e-014	1.62686e-014	1.52444e-014	1.31422e-014	8.49967e-015	7.474e-015	4.52614e-015	1.79854e-015	9.40198e-015	5.459e-015	1.63019e-015	1.55774e-014	1.57522e-014	1.09527e-014	9.28617e-015	1.83228e-014	2.06153e-014	2.06054e-014	1.74621e-014	1.08472e-014	6.82265e-015	-1.19783e-015
-1.79203e-015	8.51381e-015	4.43081e-015	1.49595e-014	1.60207e-014	1.57068e-014	1.28791e-014	8.61952e-015	8.19874e-015	4.90922e-015	2.30456e-015	9.4352e-015	5.68706e-015	1.74106e-015	1.52454e-014	1.56885e-014	1.09796e-014	9.3568e-015	1.81539e-014	2.08415e-014	2.07967e-014	1.80888e-014	1.10915e-014	6.87043e-015	-8.71499e-016
-1.66785e-015	8.12208e-015	4.23521e-015	1.47986e-014	1.57333e-014	1.61246e-014	1.25545e-014	8.77215e-015	8.89673e-015	5.29152e-015	2.80821e-015	9.45809e-015	5.92662e-015	1.86341e-015	1.4907e-014	1.5548e-014	1.09771e-014	9.39558e-015	1.80164e-014	2.10618e-014	2.09618e-014	1.8698e-014	1.13418e-014	6.93166e-015	-5.29065e-016
-1.539e-015	7.72456e-015	4.03493e-015	1.46126e-014	1.54096e-014	1.64977e-014	1.21717e-014	8.95713e-015	9.56453e-015	5.67214e-015	3.3077e-015	9.47153e-015	6.17582e-015	1.99496e-015	1.45629e-014	1.53334e-014	1.09452e-014	9.40291e-015	1.79099e-014	2.12749e-014	2.11017e-014	1.92879e-014	1.15981e-014	7.00601e-015	-1.71061e-016
-1.40694e-015	7.32189e-015	3.83031e-015	1.44047e-014	1.50529e-014	1.6827e-014	1.17344e-014	9.17443e-015	1.01987e-014	6.05025e-015	3.80095e-015	9.47619e-015	6.43221e-015	2.13406e-015	1.4214e-014	1.50483e-014	1.08845e-014	9.37916e-015	1.78334e-014	2.14795e-014	2.12171e-014	1.98572e-014	1.1861e-014	7.09266e-015	2.0197e-016
-1.27335e-015	6.91459e-015	3.62131e-015	1.4178e-014	1.46667e-014	1.71134e-014	1.12467e-014	9.42316e-015	1.07962e-014	6.42432e-015	4.28608e-015	9.47324e-015	6.6936e-015	2.27847e-015	1.38616e-014	1.46969e-014	1.0796e-014	9.32535e-015	1.77854e-014	2.16736e-014	2.13086e-014	2.0405e-014	1.213e-014	7.19077e-015	5.89106e-016
-1.13937e-015	6.5035e-015	3.40837e-015	1.39359e-014	1.42553e-014	1.73581e-014	1.07134e-014	9.70235e-015	1.13548e-014	6.79312e-015	4.76144e-015	9.46431e-015	6.95745e-015	2.42569e-015	1.35069e-014	1.42848e-014	1.06805e-014	9.24285e-015	1.7764e-014	2.18559e-014	2.13781e-014	2.09305e-014	1.2405e-014	7.29935e-015	9.89328e-016
-1.00667e-015	6.0893e-015	3.1918e-015	1.36815e-014	1.38222e-014	1.75625e-014	1.01394e-014	1.00111e-014	1.18722e-014	7.15507e-015	5.22507e-015	9.45034e-015	7.22081e-015	2.57307e-015	1.31511e-014	1.38173e-014	1.05396e-014	9.13315e-015	1.7767e-014	2.20248e-014	2.1427e-014	2.14335e-014	1.2686e-014	7.41737e-015	1.40198e-015
-8.77254e-016	5.67207e-015	2.97207e-015	1.34182e-014	1.33715e-014	1.77282e-014	9.53011e-015	1.03478e-014	1.23466e-014	7.50891e-015	5.67548e-015	9.43253e-015	7.48069e-015	2.71856e-015	1.2796e-014	1.33006e-014	1.03746e-014	8.99833e-015	1.77923e-014	2.21792e-014	2.14564e-014	2.19141e-014	1.29735e-014	7.5437e-015	1.82602e-015
-7.52491e-016	5.25337e-015	2.74959e-015	1.31494e-014	1.29076e-014	1.7857e-014	8.89138e-015	1.07115e-014	1.27758e-014	7.85325e-015	6.11137e-015	9.41214e-015	7.73451e-015	2.86e-015	1.24433e-014	1.27414e-014	1.01871e-014	8.84048e-015	1.78375e-014	2.23183e-014	2.14681e-014	2.23723e-014	1.32672e-014	7.67709e-015	2.26036e-015
-6.34268e-016	4.83369e-015	2.5248e-015	1.2878e-014	1.24337e-014	1.79512e-014	8.22925e-015	1.11008e-014	1.31588e-014	8.18673e-015	6.53114e-015	9.39003e-015	7.97946e-015	2.9953e-015	1.20944e-014	1.21465e-014	9.97942e-015	8.66183e-015	1.79e-014	2.24412e-014	2.14643e-014	2.28087e-014	1.35669e-014	7.81654e-015	2.70374e-015
-5.23948e-016	4.41405e-015	2.29838e-015	1.26072e-014	1.1954e-014	1.80135e-014	7.54961e-015	1.15143e-014	1.34944e-014	8.50785e-015	6.93282e-015	9.36677e-015	8.21284e-015	3.12217e-015	1.17511e-014	1.15224e-014	9.75301e-015	8.46468e-015	1.79774e-014	2.2547e-014	2.14467e-014	2.32242e-014	1.38721e-014	7.96093e-015	3.15513e-015
-4.23292e-016	3.99536e-015	2.07134e-015	1.23397e-014	1.14725e-014	1.80463e-014	6.85895e-015	1.19508e-014	1.37821e-014	8.81509e-015	7.31493e-015	9.34265e-015	8.43177e-015	3.23866e-015	1.1415e-014	1.08766e-014	9.51012e-015	8.25139e-015	1.80671e-014	2.2635e-014	2.14176e-014	2.36199e-014	1.41822e-014	8.10883e-015	3.61293e-015
-3.33542e-016	3.57824e-015	1.84438e-015	1.20787e-014	1.09928e-014	1.80522e-014	6.16381e-015	1.24085e-014	1.40215e-014	9.1064e-015	7.67638e-015	9.31757e-015	8.63346e-015	3.34269e-015	1.10876e-014	1.02165e-014	9.25299e-015	8.02481e-015	1.81665e-014	2.27051e-014	2.13792e-014	2.39979e-014	1.44966e-014	8.25891e-015	4.07549e-015
-2.56207e-016	3.16369e-015	1.61823e-015	1.1827e-014	1.05181e-014	1.80333e-014	5.47026e-015	1.28855e-014	1.42134e-014	9.38011e-015	8.01638e-015	9.2917e-015	8.81512e-015	3.4326e-015	1.07708e-014	9.54961e-015	8.98346e-015	7.78699e-015	1.82737e-014	2.2757e-014	2.13336e-014	2.43601e-014	1.48152e-014	8.40996e-015	4.54149e-015
-1.92458e-016	2.7528e-015	1.39315e-015	1.15865e-014	1.00519e-014	1.7992e-014	4.78459e-015	1.33799e-014	1.43583e-014	9.63505e-015	8.33366e-015	9.26505e-015	8.97433e-015	3.50674e-015	1.04664e-014	8.883e-015	8.70389e-015	7.54086e-015	1.83849e-014	2.27904e-014	2.12827e-014	2.47077e-014	1.51371e-014	8.561e-015	5.0096e-015
-1.43304e-016	2.34646e-015	1.17045e-015	1.13594e-014	9.59686e-015	1.79307e-014	4.11245e-015	1.38902e-014	1.44571e-014	9.86899e-015	8.62743e-015	9.23731e-015	9.10856e-015	3.56323e-015	1.0176e-014	8.22366e-015	8.41679e-015	7.28952e-015	1.84979e-014	2.28055e-014	2.12289e-014	2.50427e-014	1.54614e-014	8.71049e-015	5.47854e-015
-1.09896e-016	1.94561e-015	9.50753e-016	1.11473e-014	9.15621e-015	1.78521e-014	3.45932e-015	1.44148e-014	1.45109e-014	1.00804e-014	8.89657e-015	9.20789e-015	9.21555e-015	3.60046e-015	9.90108e-015	7.57807e-015	8.12444e-015	7.03568e-015	1.86106e-014	2.28027e-014	2.11736e-014	2.53677e-014	1.57868e-014	8.85706e-015	5.94691e-015
-9.31086e-017	1.55153e-015	7.34539e-016	1.09521e-014	8.73257e-015	1.77583e-014	2.83106e-015	1.4952e-014	1.45216e-014	1.02672e-014	9.14014e-015	9.17632e-015	9.29355e-015	3.6173e-015	9.64243e-015	6.95265e-015	7.82963e-015	6.78212e-015	1.87206e-014	2.27824e-014	2.11186e-014	2.56848e-014	1.61125e-014	8.99984e-015	6.41362e-015
-9.37649e-017	1.16538e-015	5.22667e-016	1.07749e-014	8.32807e-015	1.76515e-014	2.23291e-015	1.54996e-014	1.44912e-014	1.04279e-014	9.35755e-015	9.14182e-015	9.34097e-015	3.61273e-015	9.40148e-015	6.35365e-015	7.53427e-015	6.53179e-015	1.88257e-014	2.27454e-014	2.10657e-014	2.59965e-014	1.64374e-014	9.1379e-015	6.87734e-015
-1.12636e-016	7.88543e-016	3.16273e-016	1.06162e-014	7.9439e-015	1.75337e-014	1.66935e-015	1.60562e-014	1.44216e-014	1.05607e-014	9.54805e-015	9.10304e-015	9.35549e-015	3.58545e-015	9.17911e-015	5.7864e-015	7.24071e-015	6.28726e-015	1.89239e-014	2.26927e-014	2.10162e-014	2.63049e-014	1.67607e-014	9.27023e-015	7.33678e-015
-1.50555e-016	4.22552e-016	1.16002e-016	1.04761e-014	7.58132e-015	1.74072e-014	1.14396e-015	1.66196e-014	1.43153e-014	1.06646e-014	9.71143e-015	9.05897e-015	9.33614e-015	3.53492e-015	8.97645e-015	5.25549e-015	6.95079e-015	6.05093e-015	1.90134e-014	2.26252e-014	2.09713e-014	2.66121e-014	1.70813e-014	9.3963e-015	7.79068e-015
-2.07537e-016	6.85969e-017	-7.77666e-017	1.03552e-014	7.24154e-015	1.72734e-014	6.60684e-016	1.71877e-014	1.41751e-014	1.07381e-014	9.84692e-015	9.00782e-015	9.28169e-015	3.46109e-015	8.79316e-015	4.76524e-015	6.6661e-015	5.82477e-015	1.90926e-014	2.25436e-014	2.09322e-014	2.69206e-014	1.73981e-014	9.51533e-015	8.23872e-015
-2.83556e-016	-2.72517e-016	-2.64206e-016	1.02536e-014	6.92513e-015	1.7134e-014	2.22547e-016	1.77583e-014	1.40037e-014	1.07795e-014	9.95466e-015	8.94809e-015	9.1913e-015	3.3638e-015	8.62928e-015	4.31884e-015	6.38842e-015	5.61141e-015	1.91605e-014	2.24491e-014	2.08994e-014	2.72324e-014	1.77097e-014	9.62721e-015	8.6794e-015
-3.78516e-016	-5.99796e-016	-4.42911e-016	1.01705e-014	6.63257e-015	1.69901e-014	-1.68124e-016	1.83292e-014	1.38044e-014	1.07879e-014	1.00341e-014	8.87806e-015	9.06472e-015	3.24329e-015	8.48478e-015	3.91919e-015	6.11928e-015	5.4128e-015	1.92159e-014	2.23433e-014	2.08735e-014	2.75491e-014	1.80153e-014	9.73179e-015	9.11183e-015
-4.92401e-016	-9.12262e-016	-6.13375e-016	1.01052e-014	6.36374e-015	1.68431e-014	-5.09533e-016	1.88983e-014	1.35797e-014	1.07623e-014	1.00848e-014	8.79637e-015	8.9017e-015	3.09987e-015	8.35944e-015	3.56895e-015	5.86033e-015	5.23096e-015	1.92582e-014	2.22277e-014	2.08544e-014	2.78724e-014	1.8314e-014	9.82845e-015	9.5356e-015
-6.24692e-016	-1.20861e-015	-7.75306e-016	1.00567e-014	6.11842e-015	1.6694e-014	-8.00395e-016	1.94633e-014	1.33333e-014	1.07021e-014	1.01072e-014	8.7015e-015	8.70229e-015	2.93359e-015	8.25276e-015	3.26919e-015	5.61309e-015	5.0676e-015	1.92872e-014	2.21039e-014	2.08424e-014	2.82033e-014	1.86049e-014	9.91721e-015	9.95045e-015
-7.74499e-016	-1.48754e-015	-9.2871e-016	1.00234e-014	5.89584e-015	1.65433e-014	-1.04018e-015	2.00226e-014	1.30679e-014	1.06068e-014	1.01014e-014	8.59157e-015	8.46668e-015	2.74562e-015	8.16383e-015	3.02084e-015	5.37925e-015	4.92417e-015	1.93026e-014	2.19733e-014	2.0837e-014	2.8544e-014	1.88873e-014	9.99833e-015	1.03559e-014
-9.40896e-016	-1.7482e-015	-1.07315e-015	1.00034e-014	5.6952e-015	1.63919e-014	-1.22873e-015	2.05738e-014	1.27869e-014	1.04759e-014	1.00674e-014	8.46494e-015	8.19585e-015	2.5369e-015	8.0915e-015	2.82416e-015	5.15983e-015	4.802e-015	1.93046e-014	2.18375e-014	2.08379e-014	2.8895e-014	1.91605e-014	1.0072e-014	1.07516e-014
-1.12326e-015	-1.98924e-015	-1.20866e-015	9.99532e-015	5.51533e-015	1.62401e-014	-1.3663e-015	2.11147e-014	1.24937e-014	1.03092e-014	1.00055e-014	8.32031e-015	7.89085e-015	2.30868e-015	8.03418e-015	2.67822e-015	4.95598e-015	4.70191e-015	1.92936e-014	2.16983e-014	2.0844e-014	2.92572e-014	1.94232e-014	1.01384e-014	1.11376e-014
-1.32028e-015	-2.21007e-015	-1.33565e-015	9.9976e-015	5.35502e-015	1.60887e-014	-1.45406e-015	2.16435e-014	1.21913e-014	1.01064e-014	9.91596e-015	8.15669e-015	7.55306e-015	2.06228e-015	7.99003e-015	2.58211e-015	4.76828e-015	4.62482e-015	1.92699e-014	2.15575e-014	2.08549e-014	2.96307e-014	1.96754e-014	1.01984e-014	1.15141e-014
-1.53008e-015	-2.4099e-015	-1.45436e-015	1.00081e-014	5.21274e-015	1.59381e-014	-1.49383e-015	2.21573e-014	1.18828e-014	9.86774e-015	9.79895e-015	7.97279e-015	7.18402e-015	1.79927e-015	7.95792e-015	2.53421e-015	4.59807e-015	4.57086e-015	1.92347e-014	2.14165e-014	2.08694e-014	3.00157e-014	1.99168e-014	1.02526e-014	1.18817e-014
-1.75135e-015	-2.58821e-015	-1.56497e-015	1.00251e-014	5.08691e-015	1.57883e-014	-1.48719e-015	2.26542e-014	1.15709e-014	9.59415e-015	9.65503e-015	7.76764e-015	6.7857e-015	1.52137e-015	7.93604e-015	2.53212e-015	4.44617e-015	4.54053e-015	1.91895e-014	2.12772e-014	2.08863e-014	3.04125e-014	2.01475e-014	1.03018e-014	1.22402e-014
-1.98283e-015	-2.74449e-015	-1.66764e-015	1.00462e-014	4.97559e-015	1.56394e-014	-1.43635e-015	2.31324e-014	1.12587e-014	9.28651e-015	9.48499e-015	7.54039e-015	6.35998e-015	1.23061e-015	7.92233e-015	2.57336e-015	4.31322e-015	4.53389e-015	1.91357e-014	2.1141e-014	2.0904e-014	3.08202e-014	2.03678e-014	1.0347e-014	1.25904e-014
-2.22258e-015	-2.87786e-015	-1.76236e-015	1.00694e-014	4.87745e-015	1.5492e-014	-1.34388e-015	2.35896e-014	1.09489e-014	8.94609e-015	9.28971e-015	7.29104e-015	5.90972e-015	9.28492e-016	7.91458e-015	2.65474e-015	4.2001e-015	4.55051e-015	1.9075e-014	2.10098e-014	2.09206e-014	3.12382e-014	2.05786e-014	1.03891e-014	1.29327e-014
-2.46905e-015	-2.9884e-015	-1.85013e-015	1.00925e-014	4.79068e-015	1.53456e-014	-1.21307e-015	2.40243e-014	1.06445e-014	8.57412e-015	9.07034e-015	7.0198e-015	5.43759e-015	6.17073e-016	7.91071e-015	2.77277e-015	4.1071e-015	4.58994e-015	1.90091e-014	2.08851e-014	2.09343e-014	3.16655e-014	2.07801e-014	1.0429e-014	1.32677e-014
-2.72017e-015	-3.07628e-015	-1.93146e-015	1.01135e-014	4.71344e-015	1.52002e-014	-1.0472e-015	2.44344e-014	1.03471e-014	8.17241e-015	8.82731e-015	6.72671e-015	4.94637e-015	2.98711e-016	7.90854e-015	2.92382e-015	4.03462e-015	4.65173e-015	1.89398e-014	2.07681e-014	2.09435e-014	3.21008e-014	2.09729e-014	1.04681e-014	1.35962e-014
-2.97352e-015	-3.14155e-015	-2.00657e-015	1.01304e-014	4.6447e-015	1.50559e-014	-8.49751e-016	2.48178e-014	1.00588e-014	7.74303e-015	8.56208e-015	6.41269e-015	4.43886e-015	-2.49298e-017	7.9059e-015	3.10372e-015	3.98324e-015	4.73541e-015	1.88689e-014	2.06601e-014	2.09469e-014	3.25428e-014	2.11577e-014	1.05077e-014	1.39187e-014
-3.22726e-015	-3.18471e-015	-2.07663e-015	1.01413e-014	4.58314e-015	1.49127e-014	-6.24388e-016	2.51729e-014	9.78197e-015	7.28848e-015	8.27618e-015	6.07886e-015	3.91825e-015	-3.51425e-016	7.90089e-015	3.30803e-015	3.95362e-015	4.83955e-015	1.87991e-014	2.05629e-014	2.09428e-014	3.29895e-014	2.13356e-014	1.05489e-014	1.42359e-014
-3.4798e-015	-3.20569e-015	-2.1427e-015	1.01451e-014	4.52715e-015	1.4771e-014	-3.75341e-016	2.54984e-014	9.51794e-015	6.81125e-015	7.97097e-015	5.72643e-015	3.38804e-015	-6.78562e-016	7.89145e-015	3.53235e-015	3.94623e-015	4.96299e-015	1.87324e-014	2.04776e-014	2.09293e-014	3.34389e-014	2.15078e-014	1.0593e-014	1.45485e-014
-3.72926e-015	-3.20457e-015	-2.20541e-015	1.01404e-014	4.4756e-015	1.46312e-014	-1.05991e-016	2.57923e-014	9.26827e-015	6.31392e-015	7.64859e-015	5.3572e-015	2.85175e-015	-1.00416e-015	7.87619e-015	3.77242e-015	3.96133e-015	5.10466e-015	1.86712e-014	2.04047e-014	2.09048e-014	3.38886e-014	2.16755e-014	1.06413e-014	1.48567e-014
-3.97363e-015	-3.18247e-015	-2.26519e-015	1.01258e-014	4.42778e-015	1.4493e-014	1.79458e-016	2.60532e-014	9.03426e-015	5.79929e-015	7.31058e-015	4.97263e-015	2.31267e-015	-1.32632e-015	7.85314e-015	4.02433e-015	3.99951e-015	5.26344e-015	1.8618e-014	2.03455e-014	2.08675e-014	3.4337e-014	2.18401e-014	1.06945e-014	1.51617e-014
-4.21098e-015	-3.13989e-015	-2.32284e-015	1.00998e-014	4.383e-015	1.43567e-014	4.77748e-016	2.62805e-014	8.81678e-015	5.27046e-015	6.95855e-015	4.57559e-015	1.77472e-015	-1.64282e-015	7.82095e-015	4.28433e-015	4.06105e-015	5.4377e-015	1.85755e-014	2.03005e-014	2.0816e-014	3.47816e-014	2.20032e-014	1.07534e-014	1.54637e-014
-4.43956e-015	-3.07781e-015	-2.37926e-015	1.00621e-014	4.34086e-015	1.42224e-014	7.8569e-016	2.64735e-014	8.61715e-015	4.73053e-015	6.59453e-015	4.16922e-015	1.24142e-015	-1.95173e-015	7.77841e-015	4.5484e-015	4.14624e-015	5.6258e-015	1.85454e-014	2.02708e-014	2.07494e-014	3.522e-014	2.21662e-014	1.0819e-014	1.57632e-014
-4.65773e-015	-2.99719e-015	-2.43528e-015	1.00125e-014	4.301e-015	1.40909e-014	1.0997e-015	2.66315e-014	8.43545e-015	4.18307e-015	6.2211e-015	3.75699e-015	7.16261e-016	-2.25105e-015	7.72511e-015	4.81319e-015	4.25526e-015	5.82673e-015	1.85302e-014	2.02573e-014	2.06666e-014	3.56497e-014	2.23308e-014	1.0892e-014	1.60601e-014
-4.86399e-015	-2.89928e-015	-2.49148e-015	9.95029e-015	4.26363e-015	1.39623e-014	1.41648e-015	2.67542e-014	8.27228e-015	3.63103e-015	5.84022e-015	3.34254e-015	2.02686e-016	-2.53884e-015	7.66059e-015	5.07513e-015	4.38896e-015	6.03876e-015	1.85315e-014	2.026e-014	2.05666e-014	3.60685e-014	2.24993e-014	1.0973e-014	1.63553e-014
-5.057e-015	-2.78505e-015	-2.54808e-015	9.8755e-015	4.2287e-015	1.38372e-014	1.73286e-015	2.68411e-014	8.12781e-015	3.07818e-015	5.45392e-015	2.92948e-015	-2.95372e-016	-2.8131e-015	7.58451e-015	5.33143e-015	4.54805e-015	6.26002e-015	1.85516e-014	2.02799e-014	2.04493e-014	3.64745e-014	2.26735e-014	1.10625e-014	1.66489e-014
-5.23542e-015	-2.65658e-015	-2.60538e-015	9.7882e-015	4.1962e-015	1.37164e-014	2.04612e-015	2.68922e-014	8.00196e-015	2.5286e-015	5.06472e-015	2.52215e-015	-7.74681e-016	-3.07232e-015	7.49682e-015	5.57987e-015	4.73247e-015	6.48879e-015	1.85924e-014	2.03169e-014	2.03142e-014	3.68654e-014	2.28546e-014	1.11608e-014	1.69406e-014
-5.39808e-015	-2.51487e-015	-2.66383e-015	9.689e-015	4.16727e-015	1.36007e-014	2.35421e-015	2.69083e-014	7.89486e-015	1.98574e-015	4.67475e-015	2.12486e-015	-1.23228e-015	-3.31488e-015	7.39795e-015	5.81819e-015	4.94215e-015	6.72378e-015	1.86558e-014	2.03705e-014	2.01607e-014	3.7239e-014	2.30446e-014	1.12681e-014	1.72306e-014
-5.54449e-015	-2.36166e-015	-2.72393e-015	9.57807e-015	4.14304e-015	1.34915e-014	2.65491e-015	2.68898e-014	7.80596e-015	1.45319e-015	4.28675e-015	1.74151e-015	-1.66468e-015	-3.53941e-015	7.28859e-015	6.04512e-015	5.17755e-015	6.96376e-015	1.87428e-014	2.04406e-014	1.99888e-014	3.75932e-014	2.32454e-014	1.13845e-014	1.75185e-014
-5.67362e-015	-2.19836e-015	-2.7858e-015	9.45719e-015	4.12452e-015	1.339e-014	2.94623e-015	2.68377e-014	7.73513e-015	9.34491e-016	3.90351e-015	1.37696e-015	-2.06862e-015	-3.74454e-015	7.16936e-015	6.25925e-015	5.43906e-015	7.20725e-015	1.88539e-014	2.05266e-014	1.97985e-014	3.79264e-014	2.34581e-014	1.15093e-014	1.78033e-014
-5.78488e-015	-2.02654e-015	-2.8498e-015	9.32747e-015	4.11267e-015	1.32969e-014	3.22669e-015	2.67531e-014	7.68168e-015	4.3334e-016	3.52718e-015	1.03579e-015	-2.44102e-015	-3.92921e-015	7.04168e-015	6.45978e-015	5.72682e-015	7.45313e-015	1.89904e-014	2.06279e-014	1.95906e-014	3.82368e-014	2.36847e-014	1.16423e-014	1.80844e-014
-5.87802e-015	-1.84764e-015	-2.91566e-015	9.18997e-015	4.10888e-015	1.32136e-014	3.49555e-015	2.66376e-014	7.64461e-015	-4.67041e-017	3.16077e-015	7.22249e-016	-2.77896e-015	-4.09238e-015	6.90759e-015	6.64631e-015	6.04029e-015	7.70021e-015	1.9153e-014	2.07439e-014	1.93665e-014	3.85228e-014	2.39262e-014	1.1783e-014	1.83611e-014
-5.95243e-015	-1.66336e-015	-2.98309e-015	9.04625e-015	4.11497e-015	1.31408e-014	3.75232e-015	2.64933e-014	7.62313e-015	-5.02741e-016	2.80687e-015	4.40721e-016	-3.08034e-015	-4.23314e-015	6.76943e-015	6.81885e-015	6.37951e-015	7.94731e-015	1.93424e-014	2.08737e-014	1.9127e-014	3.87832e-014	2.41835e-014	1.19308e-014	1.86325e-014
-6.00808e-015	-1.47508e-015	-3.05194e-015	8.89808e-015	4.13235e-015	1.30797e-014	3.99685e-015	2.6322e-014	7.61599e-015	-9.31689e-016	2.46802e-015	1.95211e-016	-3.34335e-015	-4.35092e-015	6.62899e-015	6.97798e-015	6.7443e-015	8.19346e-015	1.95583e-014	2.10161e-014	1.88737e-014	3.90172e-014	2.44577e-014	1.20852e-014	1.88976e-014
-6.04519e-015	-1.28417e-015	-3.1214e-015	8.74743e-015	4.16224e-015	1.30314e-014	4.22929e-015	2.61261e-014	7.62222e-015	-1.33033e-015	2.14683e-015	-1.05915e-017	-3.56558e-015	-4.44468e-015	6.48877e-015	7.12449e-015	7.13426e-015	8.4379e-015	1.98002e-014	2.11705e-014	1.86078e-014	3.92244e-014	2.47491e-014	1.22452e-014	1.91553e-014
-6.06437e-015	-1.09159e-015	-3.19099e-015	8.59581e-015	4.20645e-015	1.29972e-014	4.44967e-015	2.59078e-014	7.64065e-015	-1.69627e-015	1.84614e-015	-1.72878e-016	-3.74541e-015	-4.51384e-015	6.35144e-015	7.25919e-015	7.54871e-015	8.67992e-015	2.00674e-014	2.13354e-014	1.83318e-014	3.94031e-014	2.50583e-014	1.24096e-014	1.94045e-014
-6.0654e-015	-8.98745e-016	-3.25968e-015	8.44546e-015	4.26646e-015	1.29781e-014	4.65831e-015	2.56696e-014	7.67035e-015	-2.02731e-015	1.5683e-015	-2.88492e-016	-3.88147e-015	-4.55827e-015	6.21952e-015	7.38346e-015	7.9871e-015	8.91923e-015	2.03593e-014	2.15094e-014	1.80478e-014	3.95531e-014	2.53847e-014	1.25775e-014	1.96436e-014
-6.04903e-015	-7.06864e-016	-3.32624e-015	8.29844e-015	4.34346e-015	1.29757e-014	4.85646e-015	2.54142e-014	7.71026e-015	-2.32112e-015	1.31576e-015	-3.54502e-016	-3.97263e-015	-4.57759e-015	6.09583e-015	7.499e-015	8.44834e-015	9.15526e-015	2.06748e-014	2.16916e-014	1.7758e-014	3.9674e-014	2.57279e-014	1.27475e-014	1.98707e-014
-6.01607e-015	-5.17245e-016	-3.39e-015	8.15614e-015	4.43882e-015	1.2991e-014	5.04489e-015	2.51447e-014	7.75921e-015	-2.57582e-015	1.09086e-015	-3.68217e-016	-4.01829e-015	-4.57195e-015	5.98388e-015	7.60751e-015	8.93174e-015	9.38806e-015	2.10118e-014	2.18803e-014	1.7465e-014	3.97664e-014	2.60871e-014	1.29182e-014	2.00843e-014
-5.96758e-015	-3.31181e-016	-3.44998e-015	8.021e-015	4.55355e-015	1.3025e-014	5.22511e-015	2.48643e-014	7.81616e-015	-2.79008e-015	8.95859e-016	-3.27279e-016	-4.01794e-015	-4.54087e-015	5.88661e-015	7.71111e-015	9.43648e-015	9.61762e-015	2.13682e-014	2.20736e-014	1.71712e-014	3.98304e-014	2.64612e-014	1.30884e-014	2.0283e-014
-5.90428e-015	-1.49032e-016	-3.50487e-015	7.89496e-015	4.6889e-015	1.30782e-014	5.39829e-015	2.4576e-014	7.88e-015	-2.96302e-015	7.32574e-016	-2.30241e-016	-3.97131e-015	-4.48464e-015	5.80676e-015	7.81183e-015	9.96082e-015	9.84374e-015	2.17424e-014	2.22698e-014	1.6879e-014	3.98667e-014	2.68489e-014	1.32565e-014	2.04652e-014
-5.827e-015	2.87099e-017	-3.55361e-015	7.78024e-015	4.84541e-015	1.31515e-014	5.5661e-015	2.42836e-014	7.94957e-015	-3.09374e-015	6.03096e-016	-7.6201e-017	-3.87872e-015	-4.40336e-015	5.74716e-015	7.91171e-015	1.05031e-014	1.00661e-014	2.21326e-014	2.24672e-014	1.65916e-014	3.9876e-014	2.72492e-014	1.3421e-014	2.06292e-014
-5.73658e-015	2.02078e-016	-3.59465e-015	7.67874e-015	5.02392e-015	1.32457e-014	5.73004e-015	2.39904e-014	8.02366e-015	-3.18164e-015	5.09106e-016	1.3583e-016	-3.74026e-015	-4.29725e-015	5.71016e-015	8.01278e-015	1.1062e-014	1.02855e-014	2.25362e-014	2.26646e-014	1.63123e-014	3.98591e-014	2.76606e-014	1.35807e-014	2.07729e-014
-5.63395e-015	3.70851e-016	-3.62665e-015	7.59173e-015	5.22455e-015	1.33614e-014	5.89187e-015	2.36996e-014	8.10168e-015	-3.22636e-015	4.52333e-016	4.05507e-016	-3.55669e-015	-4.16649e-015	5.69847e-015	8.11745e-015	1.16358e-014	1.0502e-014	2.29503e-014	2.28602e-014	1.60441e-014	3.98163e-014	2.8081e-014	1.37345e-014	2.08949e-014
-5.52012e-015	5.34887e-016	-3.64808e-015	7.52076e-015	5.44717e-015	1.34991e-014	6.05324e-015	2.34139e-014	8.18292e-015	-3.2281e-015	4.34315e-016	7.3233e-016	-3.32916e-015	-4.0116e-015	5.71475e-015	8.22691e-015	1.22223e-014	1.07157e-014	2.33712e-014	2.30515e-014	1.57894e-014	3.97489e-014	2.85081e-014	1.38814e-014	2.09937e-014
-5.39596e-015	6.94239e-016	-3.65734e-015	7.46686e-015	5.69127e-015	1.3659e-014	6.21592e-015	2.3136e-014	8.26644e-015	-3.18754e-015	4.561e-016	1.11522e-015	-3.05867e-015	-3.83283e-015	5.76036e-015	8.34328e-015	1.28191e-014	1.09276e-014	2.37961e-014	2.32369e-014	1.55508e-014	3.96576e-014	2.89393e-014	1.40201e-014	2.10674e-014
-5.26221e-015	8.49183e-016	-3.65337e-015	7.4315e-015	5.95637e-015	1.38417e-014	6.38141e-015	2.28691e-014	8.35144e-015	-3.10604e-015	5.18913e-016	1.55287e-015	-2.74711e-015	-3.6308e-015	5.83673e-015	8.46798e-015	1.34237e-014	1.1138e-014	2.42218e-014	2.34146e-014	1.53312e-014	3.95431e-014	2.93714e-014	1.41495e-014	2.1115e-014
-5.11968e-015	9.99942e-016	-3.63469e-015	7.41567e-015	6.24162e-015	1.40467e-014	6.55109e-015	2.26156e-014	8.43739e-015	-2.98417e-015	6.23462e-016	2.04311e-015	-2.39657e-015	-3.40594e-015	5.94532e-015	8.60226e-015	1.40339e-014	1.13476e-014	2.46453e-014	2.35827e-014	1.51334e-014	3.94063e-014	2.98016e-014	1.42692e-014	2.11357e-014
-4.96903e-015	1.14761e-015	-3.59958e-015	7.42013e-015	6.54584e-015	1.42735e-014	6.72622e-015	2.23779e-014	8.52391e-015	-2.82324e-015	7.69983e-016	2.58339e-015	-2.00894e-015	-3.15849e-015	6.08718e-015	8.74726e-015	1.46472e-014	1.15569e-014	2.50631e-014	2.37397e-014	1.496e-014	3.92482e-014	3.0227e-014	1.4378e-014	2.11285e-014
-4.81075e-015	1.29346e-015	-3.54663e-015	7.4452e-015	6.86734e-015	1.45222e-014	6.90805e-015	2.21583e-014	8.6099e-015	-2.62529e-015	9.5899e-016	3.17083e-015	-1.58637e-015	-2.88885e-015	6.26288e-015	8.90372e-015	1.52608e-014	1.17667e-014	2.54721e-014	2.38845e-014	1.48129e-014	3.90697e-014	3.06441e-014	1.44752e-014	2.10923e-014
-4.64543e-015	1.43812e-015	-3.47498e-015	7.49107e-015	7.20465e-015	1.47922e-014	7.09773e-015	2.19585e-014	8.69528e-015	-2.39215e-015	1.19045e-015	3.80195e-015	-1.13071e-015	-2.59759e-015	6.47218e-015	9.07224e-015	1.58719e-014	1.19775e-014	2.5869e-014	2.40155e-014	1.46949e-014	3.88718e-014	3.10495e-014	1.45604e-014	2.10267e-014
-4.47347e-015	1.58223e-015	-3.38328e-015	7.55791e-015	7.55547e-015	1.50823e-014	7.29613e-015	2.17796e-014	8.77997e-015	-2.12593e-015	1.4641e-015	4.47197e-015	-6.45073e-016	-2.2852e-015	6.71468e-015	9.2525e-015	1.64775e-014	1.21902e-014	2.62508e-014	2.41314e-014	1.46082e-014	3.86557e-014	3.14399e-014	1.46331e-014	2.09315e-014
-4.29501e-015	1.72766e-015	-3.27064e-015	7.64557e-015	7.91754e-015	1.53918e-014	7.50426e-015	2.1623e-014	8.86361e-015	-1.82922e-015	1.77948e-015	5.1765e-015	-1.32109e-016	-1.95201e-015	6.98942e-015	9.44468e-015	1.70752e-014	1.24053e-014	2.66148e-014	2.4231e-014	1.45543e-014	3.84214e-014	3.1812e-014	1.46932e-014	2.08067e-014
-4.10998e-015	1.87595e-015	-3.1356e-015	7.75367e-015	8.28821e-015	1.57196e-014	7.72245e-015	2.14895e-014	8.94609e-015	-1.50469e-015	2.13606e-015	5.91131e-015	4.05305e-016	-1.59847e-015	7.29535e-015	9.64787e-015	1.76618e-014	1.26233e-014	2.69578e-014	2.43137e-014	1.45346e-014	3.81704e-014	3.21624e-014	1.47411e-014	2.06523e-014
-3.91835e-015	2.02834e-015	-2.97699e-015	7.88113e-015	8.66501e-015	1.60641e-014	7.95101e-015	2.13797e-014	9.02705e-015	-1.15489e-015	2.53317e-015	6.67215e-015	9.64258e-016	-1.22507e-015	7.63034e-015	9.8614e-015	1.82345e-014	1.28445e-014	2.72775e-014	2.43784e-014	1.455e-014	3.79032e-014	3.24882e-014	1.47771e-014	2.04688e-014
-3.72006e-015	2.18631e-015	-2.79469e-015	8.02699e-015	9.04477e-015	1.64242e-014	8.18996e-015	2.12935e-014	9.10708e-015	-7.82301e-016	2.96948e-015	7.45392e-015	1.54165e-015	-8.32536e-016	7.99256e-015	1.00842e-014	1.87904e-014	1.30693e-014	2.7571e-014	2.44243e-014	1.46018e-014	3.76201e-014	3.27864e-014	1.48013e-014	2.02563e-014
-3.51444e-015	2.35141e-015	-2.58786e-015	8.19029e-015	9.42443e-015	1.67988e-014	8.43983e-015	2.12308e-014	9.18671e-015	-3.89825e-016	3.44369e-015	8.25152e-015	2.13388e-015	-4.20973e-016	8.37957e-015	1.03144e-014	1.93269e-014	1.3298e-014	2.78354e-014	2.44509e-014	1.46906e-014	3.73215e-014	3.30543e-014	1.48147e-014	2.00159e-014
-3.30119e-015	2.5253e-015	-2.35572e-015	8.36979e-015	9.80071e-015	1.71864e-014	8.70014e-015	2.11909e-014	9.26637e-015	1.98564e-017	3.95433e-015	9.05981e-015	2.73844e-015	9.29154e-018	8.78838e-015	1.05505e-014	1.98417e-014	1.35305e-014	2.80689e-014	2.44577e-014	1.48168e-014	3.70072e-014	3.3289e-014	1.48182e-014	1.97484e-014
-3.08004e-015	2.70925e-015	-2.09801e-015	8.56372e-015	1.01702e-014	1.75849e-014	8.97002e-015	2.11728e-014	9.34689e-015	4.43641e-016	4.49975e-015	9.87381e-015	3.35189e-015	4.57685e-016	9.21584e-015	1.07905e-014	2.03318e-014	1.37669e-014	2.827e-014	2.44444e-014	1.49804e-014	3.66778e-014	3.34876e-014	1.48126e-014	1.94551e-014
-2.84982e-015	2.90497e-015	-1.81429e-015	8.7705e-015	1.053e-014	1.7993e-014	9.24855e-015	2.11753e-014	9.42867e-015	8.78529e-016	5.07785e-015	1.06889e-014	3.97105e-015	9.23782e-016	9.65839e-015	1.10319e-014	2.07948e-014	1.40076e-014	2.8437e-014	2.44111e-014	1.51814e-014	3.63335e-014	3.36479e-014	1.47991e-014	1.91381e-014
-2.60961e-015	3.11366e-015	-1.50451e-015	8.98835e-015	1.08766e-014	1.84094e-014	9.53501e-015	2.11969e-014	9.51201e-015	1.32187e-015	5.68657e-015	1.14999e-014	4.59311e-015	1.40682e-015	1.01125e-014	1.12727e-014	2.12286e-014	1.42523e-014	2.85685e-014	2.43582e-014	1.54185e-014	3.59742e-014	3.37681e-014	1.4779e-014	1.87987e-014
-2.35825e-015	3.3371e-015	-1.16886e-015	9.21532e-015	1.12068e-014	1.88319e-014	9.82841e-015	2.12359e-014	9.59737e-015	1.77108e-015	6.32353e-015	1.23023e-014	5.21484e-015	1.90662e-015	1.05746e-014	1.15101e-014	2.1631e-014	1.45007e-014	2.86633e-014	2.42864e-014	1.56909e-014	3.55996e-014	3.38464e-014	1.47535e-014	1.84395e-014
-2.09492e-015	3.57631e-015	-8.07553e-016	9.44906e-015	1.15172e-014	1.92588e-014	1.01278e-014	2.12898e-014	9.68599e-015	2.22331e-015	6.98669e-015	1.30919e-014	5.83357e-015	2.42275e-015	1.104e-014	1.17416e-014	2.20013e-014	1.47522e-014	2.87211e-014	2.41963e-014	1.59978e-014	3.52098e-014	3.3882e-014	1.47243e-014	1.80625e-014
-1.81881e-015	3.83264e-015	-4.21038e-016	9.68768e-015	1.18042e-014	1.9688e-014	1.04318e-014	2.13568e-014	9.77893e-015	2.67629e-015	7.67316e-015	1.38644e-014	6.44717e-015	2.95469e-015	1.15045e-014	1.19648e-014	2.23378e-014	1.50066e-014	2.87416e-014	2.40883e-014	1.63377e-014	3.48047e-014	3.38742e-014	1.46931e-014	1.76698e-014
-1.52883e-015	4.10685e-015	-9.65235e-018	9.92827e-015	1.20653e-014	2.01174e-014	1.07393e-014	2.14343e-014	9.877e-015	3.12747e-015	8.38024e-015	1.46163e-014	7.05285e-015	3.50215e-015	1.19635e-014	1.21768e-014	2.26394e-014	1.52633e-014	2.8725e-014	2.39634e-014	1.67092e-014	3.43841e-014	3.3822e-014	1.46615e-014	1.72636e-014
-1.22385e-015	4.39983e-015	4.26048e-016	1.01692e-014	1.22976e-014	2.0545e-014	1.10488e-014	2.15188e-014	9.98104e-015	3.57463e-015	9.10524e-015	1.53436e-014	7.64801e-015	4.06474e-015	1.24129e-014	1.23746e-014	2.29047e-014	1.55216e-014	2.86715e-014	2.38227e-014	1.71104e-014	3.39477e-014	3.37257e-014	1.46316e-014	1.68462e-014
-9.02714e-016	4.71268e-015	8.85176e-016	1.04083e-014	1.24987e-014	2.09691e-014	1.1359e-014	2.16082e-014	1.00921e-014	4.01643e-015	9.84503e-015	1.60433e-014	8.23032e-015	4.64216e-015	1.28485e-014	1.25561e-014	2.31329e-014	1.57808e-014	2.85821e-014	2.36675e-014	1.75392e-014	3.34955e-014	3.35859e-014	1.4605e-014	1.642e-014
-5.64547e-016	5.04576e-015	1.36668e-015	1.06429e-014	1.26664e-014	2.13879e-014	1.16683e-014	2.16996e-014	1.02115e-014	4.45104e-015	1.05965e-014	1.67136e-014	8.79834e-015	5.23368e-015	1.32664e-014	1.27189e-014	2.33237e-014	1.60403e-014	2.8458e-014	2.34993e-014	1.7993e-014	3.30278e-014	3.3403e-014	1.45833e-014	1.59875e-014
-2.08303e-016	5.3993e-015	1.86957e-015	1.08708e-014	1.27985e-014	2.18002e-014	1.19754e-014	2.17903e-014	1.034e-014	4.87743e-015	1.13569e-014	1.73518e-014	9.35016e-015	5.83868e-015	1.36624e-014	1.28607e-014	2.3477e-014	1.62988e-014	2.83011e-014	2.33196e-014	1.84692e-014	3.25445e-014	3.31779e-014	1.45684e-014	1.55514e-014
1.66488e-016	5.77312e-015	2.39329e-015	1.109e-014	1.28938e-014	2.22041e-014	1.22792e-014	2.18781e-014	1.04788e-014	5.29426e-015	1.21235e-014	1.7956e-014	9.88433e-015	6.45733e-015	1.40329e-014	1.29799e-014	2.35928e-014	1.65555e-014	2.81129e-014	2.313e-014	1.89654e-014	3.20458e-014	3.29123e-014	1.45614e-014	1.51136e-014
5.60384e-016	6.16729e-015	2.93665e-015	1.12983e-014	1.29511e-014	2.25979e-014	1.25783e-014	2.19602e-014	1.06291e-014	5.70022e-015	1.2893e-014	1.85249e-014	1.03998e-014	7.08883e-015	1.43749e-014	1.3075e-014	2.36713e-014	1.68096e-014	2.7896e-014	2.29324e-014	1.94788e-014	3.15319e-014	3.2608e-014	1.45645e-014	1.46771e-014
9.74192e-016	6.58178e-015	3.49851e-015	1.14936e-014	1.29691e-014	2.29805e-014	1.28712e-014	2.20336e-014	1.07921e-014	6.09506e-015	1.36624e-014	1.90575e-014	1.08952e-014	7.73237e-015	1.46854e-014	1.31448e-014	2.37133e-014	1.706e-014	2.76531e-014	2.27281e-014	2.00063e-014	3.10033e-014	3.22673e-014	1.45791e-014	1.42437e-014
1.4085e-015	7.01614e-015	4.07751e-015	1.16738e-014	1.29472e-014	2.335e-014	1.31571e-014	2.20962e-014	1.09691e-014	6.47826e-015	1.44288e-014	1.95535e-014	1.13701e-014	8.3878e-015	1.49615e-014	1.31878e-014	2.37194e-014	1.73054e-014	2.73867e-014	2.25191e-014	2.05448e-014	3.04608e-014	3.18922e-014	1.46067e-014	1.38159e-014
1.86384e-015	7.46922e-015	4.67295e-015	1.18378e-014	1.28852e-014	2.37052e-014	1.34345e-014	2.21457e-014	1.11609e-014	6.84968e-015	1.51895e-014	2.00131e-014	1.1824e-014	9.05445e-015	1.52015e-014	1.32036e-014	2.36917e-014	1.7545e-014	2.70996e-014	2.23075e-014	2.10916e-014	2.99048e-014	3.14854e-014	1.46485e-014	1.33957e-014
2.34006e-015	7.94061e-015	5.28295e-015	1.19832e-014	1.27833e-014	2.4045e-014	1.37026e-014	2.21799e-014	1.13681e-014	7.20943e-015	1.59414e-014	2.04372e-014	1.22565e-014	9.73117e-015	1.54035e-014	1.31914e-014	2.36315e-014	1.77777e-014	2.67948e-014	2.2095e-014	2.1643e-014	2.9336e-014	3.10498e-014	1.47054e-014	1.29853e-014
2.83706e-015	8.42932e-015	5.90564e-015	1.21086e-014	1.26417e-014	2.43683e-014	1.39605e-014	2.21967e-014	1.15916e-014	7.5578e-015	1.66816e-014	2.0827e-014	1.26674e-014	1.04174e-014	1.55663e-014	1.31514e-014	2.35403e-014	1.80027e-014	2.64755e-014	2.18832e-014	2.21961e-014	2.87556e-014	3.0588e-014	1.47782e-014	1.25863e-014
3.35458e-015	8.93398e-015	6.53935e-015	1.22132e-014	1.24616e-014	2.4674e-014	1.42072e-014	2.21948e-014	1.18321e-014	7.89586e-015	1.74069e-014	2.1183e-014	1.3057e-014	1.11123e-014	1.56886e-014	1.30842e-014	2.342e-014	1.82185e-014	2.6145e-014	2.16737e-014	2.27483e-014	2.81642e-014	3.01038e-014	1.48678e-014	1.22005e-014
3.89207e-015	9.4526e-015	7.18289e-015	1.22958e-014	1.22448e-014	2.49611e-014	1.44422e-014	2.2173e-014	1.20903e-014	8.2243e-015	1.81151e-014	2.15061e-014	1.34263e-014	1.18154e-014	1.57703e-014	1.29908e-014	2.3273e-014	1.84246e-014	2.58066e-014	2.1468e-014	2.32967e-014	2.75632e-014	2.96007e-014	1.4974e-014	1.1829e-014
4.4485e-015	9.98372e-015	7.83474e-015	1.23554e-014	1.19925e-014	2.52283e-014	1.46649e-014	2.21307e-014	1.23668e-014	8.54385e-015	1.8804e-014	2.17978e-014	1.3776e-014	1.25254e-014	1.58111e-014	1.28724e-014	2.3101e-014	1.86203e-014	2.54636e-014	2.12681e-014	2.38378e-014	2.6954e-014	2.90823e-014	1.50974e-014	1.1473e-014
5.02291e-015	1.0526e-014	8.49346e-015	1.23909e-014	1.17066e-014	2.54745e-014	1.48748e-014	2.20675e-014	1.26621e-014	8.85583e-015	1.94708e-014	2.206e-014	1.41076e-014	1.32414e-014	1.58119e-014	1.27303e-014	2.29064e-014	1.88045e-014	2.51199e-014	2.10749e-014	2.43688e-014	2.63376e-014	2.85521e-014	1.5238e-014	1.11336e-014
5.61372e-015	1.10775e-014	9.15743e-015	1.24021e-014	1.13893e-014	2.56991e-014	1.50716e-014	2.19828e-014	1.29764e-014	9.16134e-015	2.01136e-014	2.22945e-014	1.44222e-014	1.39625e-014	1.57739e-014	1.25666e-014	2.26919e-014	1.89768e-014	2.47787e-014	2.08894e-014	2.48867e-014	2.57168e-014	2.80136e-014	1.53954e-014	1.08117e-014
6.21954e-015	1.16365e-014	9.82497e-015	1.23887e-014	1.10431e-014	2.59013e-014	1.52551e-014	2.18769e-014	1.33095e-014	9.4617e-015	2.07302e-014	2.25035e-014	1.47211e-014	1.46877e-014	1.56982e-014	1.23832e-014	2.24596e-014	1.91367e-014	2.44433e-014	2.07128e-014	2.53893e-014	2.5093e-014	2.747e-014	1.55696e-014	1.05078e-014
6.83881e-015	1.22013e-014	1.04946e-014	1.23504e-014	1.06712e-014	2.60804e-014	1.54254e-014	2.17507e-014	1.36609e-014	9.75888e-015	2.13188e-014	2.26894e-014	1.50059e-014	1.54156e-014	1.55868e-014	1.21827e-014	2.22126e-014	1.92838e-014	2.41159e-014	2.05458e-014	2.58742e-014	2.44676e-014	2.69244e-014	1.57605e-014	1.02224e-014
7.46946e-015	1.27699e-014	1.11648e-014	1.22874e-014	1.02768e-014	2.62356e-014	1.55825e-014	2.16052e-014	1.40305e-014	1.00544e-014	2.18782e-014	2.28545e-014	1.5278e-014	1.6145e-014	1.54419e-014	1.19677e-014	2.19536e-014	1.94181e-014	2.37995e-014	2.03886e-014	2.63394e-014	2.3843e-014	2.638e-014	1.59669e-014	9.95558e-015
8.10929e-015	1.33399e-014	1.18341e-014	1.22002e-014	9.86323e-015	2.63664e-014	1.57264e-014	2.1442e-014	1.44175e-014	1.03498e-014	2.24068e-014	2.3001e-014	1.55393e-014	1.68747e-014	1.52661e-014	1.1741e-014	2.16852e-014	1.95391e-014	2.34974e-014	2.02418e-014	2.67821e-014	2.32214e-014	2.584e-014	1.6188e-014	9.70727e-015
8.75568e-015	1.39093e-014	1.25009e-014	1.20895e-014	9.43372e-015	2.64722e-014	1.58571e-014	2.12622e-014	1.48211e-014	1.06471e-014	2.29033e-014	2.31309e-014	1.57916e-014	1.76033e-014	1.50621e-014	1.15062e-014	2.14096e-014	1.96469e-014	2.32118e-014	2.01049e-014	2.72007e-014	2.26049e-014	2.53074e-014	1.64223e-014	9.47728e-015
9.40611e-015	1.44762e-014	1.31638e-014	1.19561e-014	8.99193e-015	2.65519e-014	1.59752e-014	2.10669e-014	1.52407e-014	1.09481e-014	2.33668e-014	2.32464e-014	1.60374e-014	1.8329e-014	1.48332e-014	1.12659e-014	2.11298e-014	1.97418e-014	2.29444e-014	1.99775e-014	2.75927e-014	2.19954e-014	2.47852e-014	1.6668e-014	9.26533e-015
1.00586e-014	1.50382e-014	1.38212e-014	1.18009e-014	8.54089e-015	2.66054e-014	1.60809e-014	2.08584e-014	1.56751e-014	1.1254e-014	2.37966e-014	2.33494e-014	1.62786e-014	1.9051e-014	1.45831e-014	1.10233e-014	2.08482e-014	1.98236e-014	2.26967e-014	1.98596e-014	2.79571e-014	2.13952e-014	2.42757e-014	1.69236e-014	9.07127e-015
1.07104e-014	1.55932e-014	1.4472e-014	1.16245e-014	8.08486e-015	2.66325e-014	1.61744e-014	2.06389e-014	1.61224e-014	1.15667e-014	2.41924e-014	2.34416e-014	1.65172e-014	1.97679e-014	1.43153e-014	1.07816e-014	2.05675e-014	1.98925e-014	2.24707e-014	1.97504e-014	2.82927e-014	2.08061e-014	2.37808e-014	1.71879e-014	8.89444e-015
1.13586e-014	1.61397e-014	1.51144e-014	1.14279e-014	7.62776e-015	2.66337e-014	1.62564e-014	2.04102e-014	1.65813e-014	1.18876e-014	2.45538e-014	2.35245e-014	1.67548e-014	2.04784e-014	1.40332e-014	1.05443e-014	2.02895e-014	1.99495e-014	2.22672e-014	1.96491e-014	2.85984e-014	2.02301e-014	2.33024e-014	1.7459e-014	8.73376e-015
1.20014e-014	1.66753e-014	1.57474e-014	1.12132e-014	7.17338e-015	2.66082e-014	1.63274e-014	2.01749e-014	1.70501e-014	1.22172e-014	2.48811e-014	2.35994e-014	1.69939e-014	2.1181e-014	1.37407e-014	1.03147e-014	2.00167e-014	1.99946e-014	2.20869e-014	1.95546e-014	2.88738e-014	1.96691e-014	2.28424e-014	1.77352e-014	8.58869e-015
1.26356e-014	1.71983e-014	1.637e-014	1.09817e-014	6.72518e-015	2.65557e-014	1.63879e-014	1.99346e-014	1.75267e-014	1.25573e-014	2.51738e-014	2.36675e-014	1.72372e-014	2.18746e-014	1.34417e-014	1.00961e-014	1.97515e-014	2.00283e-014	2.19302e-014	1.94656e-014	2.9118e-014	1.91255e-014	2.24024e-014	1.80144e-014	8.45809e-015
1.32586e-014	1.77072e-014	1.69804e-014	1.0735e-014	6.28681e-015	2.64761e-014	1.64379e-014	1.9692e-014	1.8009e-014	1.2909e-014	2.54331e-014	2.37302e-014	1.74867e-014	2.25578e-014	1.314e-014	9.89142e-015	1.94958e-014	2.00516e-014	2.17968e-014	1.93802e-014	2.93296e-014	1.86004e-014	2.19831e-014	1.82945e-014	8.34072e-015
1.38676e-014	1.82006e-014	1.75777e-014	1.04748e-014	5.86151e-015	2.63693e-014	1.64781e-014	1.94497e-014	1.84943e-014	1.32728e-014	2.56599e-014	2.37883e-014	1.77438e-014	2.32297e-014	1.28395e-014	9.70362e-015	1.9251e-014	2.00647e-014	2.16861e-014	1.92961e-014	2.95083e-014	1.80951e-014	2.1586e-014	1.85735e-014	8.23579e-015
1.44601e-014	1.86769e-014	1.81605e-014	1.0203e-014	5.453e-015	2.62361e-014	1.65092e-014	1.92103e-014	1.89802e-014	1.36496e-014	2.58549e-014	2.38422e-014	1.80105e-014	2.38888e-014	1.25442e-014	9.53537e-015	1.90189e-014	2.0068e-014	2.15969e-014	1.92118e-014	2.96541e-014	1.76115e-014	2.12118e-014	1.88494e-014	8.14237e-015
1.50339e-014	1.9135e-014	1.87279e-014	9.92184e-015	5.06426e-015	2.60767e-014	1.65316e-014	1.89762e-014	1.94648e-014	1.40396e-014	2.60191e-014	2.38921e-014	1.82886e-014	2.45337e-014	1.22569e-014	9.38929e-015	1.88013e-014	2.00624e-014	2.1528e-014	1.91247e-014	2.97674e-014	1.71505e-014	2.08602e-014	1.91202e-014	8.05901e-015
1.55866e-014	1.95739e-014	1.92789e-014	9.63332e-015	4.69795e-015	2.58906e-014	1.65457e-014	1.87494e-014	1.9945e-014	1.4443e-014	2.61547e-014	2.39384e-014	1.85796e-014	2.51632e-014	1.19817e-014	9.26701e-015	1.85992e-014	2.00489e-014	2.14781e-014	1.90331e-014	2.98483e-014	1.67124e-014	2.05308e-014	1.93836e-014	7.98484e-015
1.61169e-014	1.99925e-014	1.98129e-014	9.33888e-015	4.35689e-015	2.56775e-014	1.65521e-014	1.85319e-014	2.04183e-014	1.48605e-014	2.62633e-014	2.39812e-014	1.88846e-014	2.5777e-014	1.1722e-014	9.17039e-015	1.84138e-014	2.00276e-014	2.14453e-014	1.89349e-014	2.98971e-014	1.62983e-014	2.02231e-014	1.9638e-014	7.91875e-015
1.66227e-014	2.03903e-014	2.03293e-014	9.04059e-015	4.04313e-015	2.54384e-014	1.65509e-014	1.83256e-014	2.08819e-014	1.52912e-014	2.63465e-014	2.40202e-014	1.92048e-014	2.6374e-014	1.14808e-014	9.10026e-015	1.82458e-014	1.99993e-014	2.14275e-014	1.88274e-014	2.99144e-014	1.5909e-014	1.99366e-014	1.98813e-014	7.85952e-015
1.7102e-014	2.07662e-014	2.0827e-014	8.74025e-015	3.75888e-015	2.51737e-014	1.65426e-014	1.81317e-014	2.1333e-014	1.5734e-014	2.64063e-014	2.40548e-014	1.95411e-014	2.69535e-014	1.12602e-014	9.05797e-015	1.80957e-014	1.99645e-014	2.14221e-014	1.87084e-014	2.99008e-014	1.55451e-014	1.96709e-014	2.01123e-014	7.80621e-015
1.75534e-014	2.112e-014	2.13055e-014	8.4396e-015	3.50606e-015	2.4883e-014	1.65271e-014	1.7952e-014	2.17691e-014	1.6188e-014	2.64456e-014	2.40845e-014	1.9894e-014	2.75147e-014	1.10621e-014	9.04444e-015	1.79632e-014	1.99244e-014	2.1426e-014	1.85758e-014	2.98573e-014	1.52058e-014	1.94253e-014	2.03293e-014	7.75849e-015
1.79758e-014	2.14516e-014	2.17641e-014	8.14044e-015	3.28516e-015	2.45666e-014	1.65047e-014	1.77874e-014	2.21874e-014	1.66523e-014	2.64669e-014	2.41095e-014	2.02642e-014	2.80564e-014	1.08885e-014	9.05952e-015	1.78484e-014	1.98786e-014	2.14364e-014	1.84264e-014	2.97847e-014	1.48908e-014	1.91981e-014	2.05311e-014	7.71473e-015
1.83689e-014	2.1762e-014	2.2202e-014	7.84383e-015	3.09706e-015	2.42251e-014	1.64754e-014	1.76389e-014	2.25847e-014	1.71258e-014	2.64723e-014	2.41294e-014	2.06519e-014	2.85781e-014	1.07408e-014	9.1027e-015	1.77513e-014	1.98266e-014	2.14506e-014	1.82577e-014	2.96842e-014	1.45999e-014	1.89874e-014	2.07164e-014	7.67393e-015
1.87317e-014	2.20508e-014	2.2619e-014	7.55115e-015	2.94256e-015	2.38594e-014	1.64388e-014	1.75059e-014	2.29591e-014	1.76067e-014	2.64643e-014	2.41441e-014	2.10571e-014	2.90797e-014	1.06199e-014	9.17391e-015	1.76714e-014	1.97685e-014	2.14639e-014	1.80676e-014	2.95562e-014	1.43319e-014	1.87916e-014	2.08845e-014	7.636e-015
1.90643e-014	2.2318e-014	2.30147e-014	7.26405e-015	2.82173e-015	2.34702e-014	1.63949e-014	1.73885e-014	2.33089e-014	1.80931e-014	2.64451e-014	2.41535e-014	2.14792e-014	2.95608e-014	1.05265e-014	9.27195e-015	1.76079e-014	1.97043e-014	2.14734e-014	1.78542e-014	2.94018e-014	1.40865e-014	1.86092e-014	2.10348e-014	7.6008e-015
1.93663e-014	2.25639e-014	2.33891e-014	6.98371e-015	2.73461e-015	2.30582e-014	1.63434e-014	1.72866e-014	2.36319e-014	1.85827e-014	2.64174e-014	2.41566e-014	2.19181e-014	3.00217e-014	1.04602e-014	9.39559e-015	1.75594e-014	1.96336e-014	2.14754e-014	1.76161e-014	2.92221e-014	1.38629e-014	1.84382e-014	2.11667e-014	7.56725e-015
1.96378e-014	2.27894e-014	2.37423e-014	6.71149e-015	2.68027e-015	2.26242e-014	1.6285e-014	1.71996e-014	2.39262e-014	1.9074e-014	2.63846e-014	2.41531e-014	2.23732e-014	3.04622e-014	1.04213e-014	9.54252e-015	1.75247e-014	1.9556e-014	2.14665e-014	1.73515e-014	2.90187e-014	1.36591e-014	1.82766e-014	2.12798e-014	7.53507e-015
1.98793e-014	2.29958e-014	2.40742e-014	6.44795e-015	2.65787e-015	2.21696e-014	1.62198e-014	1.71266e-014	2.41903e-014	1.95645e-014	2.63495e-014	2.41427e-014	2.28436e-014	3.08819e-014	1.04089e-014	9.70982e-015	1.75023e-014	1.94702e-014	2.14431e-014	1.70589e-014	2.87926e-014	1.34734e-014	1.81228e-014	2.1374e-014	7.50421e-015
2.00918e-014	2.31837e-014	2.43848e-014	6.19414e-015	2.66579e-015	2.16954e-014	1.61464e-014	1.70665e-014	2.44224e-014	2.00513e-014	2.63143e-014	2.4125e-014	2.33284e-014	3.12811e-014	1.04222e-014	9.89516e-015	1.74905e-014	1.9376e-014	2.14013e-014	1.67371e-014	2.85454e-014	1.33049e-014	1.79752e-014	2.14493e-014	7.47415e-015
2.02763e-014	2.33547e-014	2.46742e-014	5.95146e-015	2.70259e-015	2.12024e-014	1.60646e-014	1.70186e-014	2.46216e-014	2.05316e-014	2.62815e-014	2.41001e-014	2.38261e-014	3.16597e-014	1.046e-014	1.00957e-014	1.74875e-014	1.92725e-014	2.13377e-014	1.63858e-014	2.82779e-014	1.31517e-014	1.78318e-014	2.15066e-014	7.44446e-015
2.04339e-014	2.35102e-014	2.49432e-014	5.72049e-015	2.76628e-015	2.06916e-014	1.59741e-014	1.69805e-014	2.4787e-014	2.1003e-014	2.6254e-014	2.4068e-014	2.43355e-014	3.20179e-014	1.05209e-014	1.0308e-014	1.74915e-014	1.91584e-014	2.12493e-014	1.60039e-014	2.79912e-014	1.30126e-014	1.76907e-014	2.15461e-014	7.41552e-015
2.05661e-014	2.3651e-014	2.51914e-014	5.50138e-015	2.85488e-015	2.0165e-014	1.58747e-014	1.69506e-014	2.49183e-014	2.14626e-014	2.62337e-014	2.40295e-014	2.48549e-014	3.23571e-014	1.06031e-014	1.05285e-014	1.75003e-014	1.9032e-014	2.11326e-014	1.55913e-014	2.76862e-014	1.28863e-014	1.75504e-014	2.15691e-014	7.38738e-015
2.06749e-014	2.37788e-014	2.54192e-014	5.29468e-015	2.96565e-015	1.96236e-014	1.57655e-014	1.69268e-014	2.50151e-014	2.19074e-014	2.62231e-014	2.39845e-014	2.53826e-014	3.26772e-014	1.07035e-014	1.07538e-014	1.75113e-014	1.88925e-014	2.09849e-014	1.5147e-014	2.73647e-014	1.27708e-014	1.74096e-014	2.15763e-014	7.35998e-015
2.07619e-014	2.38952e-014	2.56273e-014	5.10024e-015	3.09588e-015	1.90681e-014	1.56462e-014	1.69069e-014	2.5078e-014	2.23342e-014	2.62242e-014	2.39344e-014	2.59164e-014	3.2979e-014	1.08195e-014	1.09806e-014	1.75222e-014	1.87387e-014	2.08033e-014	1.46712e-014	2.7027e-014	1.26637e-014	1.72669e-014	2.15686e-014	7.33267e-015
2.0829e-014	2.40019e-014	2.58164e-014	4.9189e-015	3.24263e-015	1.85006e-014	1.55171e-014	1.68888e-014	2.51072e-014	2.27405e-014	2.6239e-014	2.38803e-014	2.64551e-014	3.32635e-014	1.09486e-014	1.12047e-014	1.75301e-014	1.85687e-014	2.05857e-014	1.41649e-014	2.66745e-014	1.25626e-014	1.71205e-014	2.15477e-014	7.30499e-015
2.08785e-014	2.41e-014	2.5987e-014	4.75023e-015	3.4032e-015	1.79224e-014	1.53771e-014	1.68698e-014	2.51038e-014	2.31227e-014	2.6269e-014	2.38234e-014	2.69966e-014	3.35315e-014	1.10879e-014	1.14217e-014	1.75318e-014	1.8381e-014	2.03297e-014	1.36289e-014	2.63083e-014	1.24663e-014	1.69687e-014	2.15155e-014	7.27718e-015
2.09124e-014	2.41915e-014	2.614e-014	4.59329e-015	3.57464e-015	1.73347e-014	1.52255e-014	1.68475e-014	2.50693e-014	2.34784e-014	2.63153e-014	2.37639e-014	2.75392e-014	3.37841e-014	1.12343e-014	1.16282e-014	1.75243e-014	1.81736e-014	2.00339e-014	1.30641e-014	2.59291e-014	1.23726e-014	1.68106e-014	2.14733e-014	7.2495e-015
2.09329e-014	2.42781e-014	2.6276e-014	4.44756e-015	3.75324e-015	1.67384e-014	1.5062e-014	1.68202e-014	2.50053e-014	2.38058e-014	2.6379e-014	2.37036e-014	2.80807e-014	3.40219e-014	1.1385e-014	1.18201e-014	1.75046e-014	1.79445e-014	1.96966e-014	1.24717e-014	2.55378e-014	1.22798e-014	1.66458e-014	2.14226e-014	7.22181e-015
2.09428e-014	2.43615e-014	2.63958e-014	4.31277e-015	3.93529e-015	1.61357e-014	1.48862e-014	1.67854e-014	2.49142e-014	2.41021e-014	2.6461e-014	2.36441e-014	2.86189e-014	3.42459e-014	1.15364e-014	1.19932e-014	1.74705e-014	1.76929e-014	1.93172e-014	1.18544e-014	2.5135e-014	1.21866e-014	1.64735e-014	2.13652e-014	7.19425e-015
2.09437e-014	2.44442e-014	2.65008e-014	4.18803e-015	4.1176e-015	1.5528e-014	1.46972e-014	1.67405e-014	2.47979e-014	2.43647e-014	2.65622e-014	2.35868e-014	2.91522e-014	3.44567e-014	1.16854e-014	1.21436e-014	1.7419e-014	1.74165e-014	1.8896e-014	1.12141e-014	2.47214e-014	1.20907e-014	1.62931e-014	2.1303e-014	7.16648e-015
2.09376e-014	2.45272e-014	2.65916e-014	4.07253e-015	4.29634e-015	1.49171e-014	1.44951e-014	1.6683e-014	2.46585e-014	2.45922e-014	2.66821e-014	2.35332e-014	2.96787e-014	3.46558e-014	1.18284e-014	1.22679e-014	1.73471e-014	1.71137e-014	1.84326e-014	1.05524e-014	2.42981e-014	1.19901e-014	1.61044e-014	2.12378e-014	7.1383e-015
2.0927e-014	2.46117e-014	2.66686e-014	3.96575e-015	4.46839e-015	1.43045e-014	1.42796e-014	1.6611e-014	2.44988e-014	2.47829e-014	2.68213e-014	2.34844e-014	3.01964e-014	3.48444e-014	1.19617e-014	1.23621e-014	1.72516e-014	1.67831e-014	1.79259e-014	9.87221e-015	2.38656e-014	1.1883e-014	1.59071e-014	2.11718e-014	7.10903e-015
2.09143e-014	2.4699e-014	2.67332e-014	3.86672e-015	4.63019e-015	1.36917e-014	1.40501e-014	1.65228e-014	2.43218e-014	2.4935e-014	2.69797e-014	2.3442e-014	3.07038e-014	3.50235e-014	1.20823e-014	1.24234e-014	1.71299e-014	1.64233e-014	1.73763e-014	9.17606e-015	2.34238e-014	1.17682e-014	1.5701e-014	2.11068e-014	7.0782e-015
2.09016e-014	2.47906e-014	2.67864e-014	3.77388e-015	4.77845e-015	1.30799e-014	1.3806e-014	1.64155e-014	2.41303e-014	2.50472e-014	2.71568e-014	2.34088e-014	3.11994e-014	3.51941e-014	1.21876e-014	1.24487e-014	1.69793e-014	1.60334e-014	1.67848e-014	8.4665e-015	2.29736e-014	1.16448e-014	1.54861e-014	2.10445e-014	7.04534e-015
2.08908e-014	2.48879e-014	2.68294e-014	3.68579e-015	4.90945e-015	1.24708e-014	1.35463e-014	1.62882e-014	2.39281e-014	2.51183e-014	2.73514e-014	2.33861e-014	3.16817e-014	3.5357e-014	1.22739e-014	1.24356e-014	1.67974e-014	1.56128e-014	1.61526e-014	7.74698e-015	2.25163e-014	1.15105e-014	1.52623e-014	2.09868e-014	7.01051e-015
2.08834e-014	2.49918e-014	2.68632e-014	3.60119e-015	5.02022e-015	1.18666e-014	1.32705e-014	1.61397e-014	2.37188e-014	2.51478e-014	2.75626e-014	2.33758e-014	3.21488e-014	3.5513e-014	1.23383e-014	1.23821e-014	1.65826e-014	1.51606e-014	1.54813e-014	7.0202e-015	2.20523e-014	1.13635e-014	1.50299e-014	2.09356e-014	6.97296e-015
2.08811e-014	2.51035e-014	2.6889e-014	3.5188e-015	5.10766e-015	1.12677e-014	1.29787e-014	1.5969e-014	2.35054e-014	2.51354e-014	2.7789e-014	2.33798e-014	3.26001e-014	3.56632e-014	1.23783e-014	1.22862e-014	1.63328e-014	1.46761e-014	1.47726e-014	6.28869e-015	2.15821e-014	1.12027e-014	1.47894e-014	2.08923e-014	6.93206e-015
2.08845e-014	2.52234e-014	2.69067e-014	3.43704e-015	5.16929e-015	1.06751e-014	1.26704e-014	1.57761e-014	2.32917e-014	2.50813e-014	2.80292e-014	2.33997e-014	3.30346e-014	3.58089e-014	1.23909e-014	1.21459e-014	1.60457e-014	1.41592e-014	1.40282e-014	5.55539e-015	2.11058e-014	1.10264e-014	1.45411e-014	2.08585e-014	6.8878e-015
2.08947e-014	2.53517e-014	2.69174e-014	3.35395e-015	5.20271e-015	1.00902e-014	1.23455e-014	1.55606e-014	2.30808e-014	2.49851e-014	2.82817e-014	2.34367e-014	3.34507e-014	3.59507e-014	1.23741e-014	1.196e-014	1.57194e-014	1.36098e-014	1.32503e-014	4.8227e-015	2.06242e-014	1.08329e-014	1.42856e-014	2.08352e-014	6.83954e-015
2.09127e-014	2.5489e-014	2.69215e-014	3.26807e-015	5.20535e-015	9.51454e-015	1.20035e-014	1.53218e-014	2.28755e-014	2.4848e-014	2.85448e-014	2.34919e-014	3.38477e-014	3.60897e-014	1.23258e-014	1.17284e-014	1.53524e-014	1.30287e-014	1.24414e-014	4.09267e-015	2.01383e-014	1.06213e-014	1.40241e-014	2.08237e-014	6.78637e-015
2.09394e-014	2.56353e-014	2.69199e-014	3.17771e-015	5.17503e-015	8.94944e-015	1.16442e-014	1.50605e-014	2.26795e-014	2.46711e-014	2.88161e-014	2.35666e-014	3.42249e-014	3.62263e-014	1.22437e-014	1.14508e-014	1.49444e-014	1.24166e-014	1.16036e-014	3.36909e-015	1.9649e-014	1.03901e-014	1.37571e-014	2.08252e-014	6.72749e-015
2.09751e-014	2.5791e-014	2.69135e-014	3.08114e-015	5.10974e-015	8.39606e-015	1.1267e-014	1.47768e-014	2.24955e-014	2.44564e-014	2.90936e-014	2.36614e-014	3.4582e-014	3.63613e-014	1.21261e-014	1.11274e-014	1.44941e-014	1.17748e-014	1.07401e-014	2.65398e-015	1.91565e-014	1.01389e-014	1.34855e-014	2.08409e-014	6.66251e-015
2.10202e-014	2.59559e-014	2.69026e-014	2.97736e-015	5.00841e-015	7.85424e-015	1.08718e-014	1.44718e-014	2.23261e-014	2.42051e-014	2.93751e-014	2.37769e-014	3.49187e-014	3.64949e-014	1.19713e-014	1.07596e-014	1.40009e-014	1.11045e-014	9.85352e-015	1.94927e-015	1.86612e-014	9.86718e-015	1.32103e-014	2.08711e-014	6.59063e-015
2.10748e-014	2.61298e-014	2.68874e-014	2.86448e-015	4.87018e-015	7.32516e-015	1.04583e-014	1.41468e-014	2.21747e-014	2.39196e-014	2.96579e-014	2.39128e-014	3.52346e-014	3.66279e-014	1.17783e-014	1.03484e-014	1.34651e-014	1.04073e-014	8.9469e-015	1.25692e-015	1.81642e-014	9.57509e-015	1.29325e-014	2.09161e-014	6.51156e-015
2.11384e-014	2.63121e-014	2.68688e-014	2.74085e-015	4.69458e-015	6.80905e-015	1.00262e-014	1.38032e-014	2.20441e-014	2.36023e-014	2.99398e-014	2.40688e-014	3.55299e-014	3.67602e-014	1.1546e-014	9.89549e-015	1.28869e-014	9.68471e-015	8.0238e-015	5.79046e-016	1.76662e-014	9.26121e-015	1.2653e-014	2.09759e-014	6.42457e-015
2.12113e-014	2.65031e-014	2.68473e-014	2.6056e-015	4.4816e-015	6.30695e-015	9.57585e-015	1.34426e-014	2.19367e-014	2.32557e-014	3.02185e-014	2.42449e-014	3.58048e-014	3.6892e-014	1.12742e-014	9.40272e-015	1.22671e-014	8.93952e-015	7.08716e-015	-8.31399e-017	1.71684e-014	8.92414e-015	1.2373e-014	2.10506e-014	6.32932e-015
2.12929e-014	2.67007e-014	2.68233e-014	2.45732e-015	4.23111e-015	5.81872e-015	9.10752e-015	1.30674e-014	2.18537e-014	2.28826e-014	3.04918e-014	2.44413e-014	3.60589e-014	3.70231e-014	1.09625e-014	8.87218e-015	1.16071e-014	8.17477e-015	6.13954e-015	-7.28153e-016	1.66714e-014	8.56325e-015	1.20933e-014	2.11398e-014	6.22591e-015
2.13826e-014	2.69041e-014	2.67967e-014	2.29422e-015	3.94322e-015	5.34486e-015	8.62151e-015	1.26799e-014	2.17968e-014	2.2486e-014	3.07574e-014	2.46566e-014	3.62931e-014	3.71538e-014	1.06111e-014	8.30692e-015	1.09083e-014	7.39324e-015	5.1837e-015	-1.35513e-015	1.61764e-014	8.17852e-015	1.18141e-014	2.12429e-014	6.11418e-015
2.14793e-014	2.71121e-014	2.67678e-014	2.11544e-015	3.61831e-015	4.8854e-015	8.11824e-015	1.22825e-014	2.1767e-014	2.20694e-014	3.10128e-014	2.48902e-014	3.65081e-014	3.7284e-014	1.02201e-014	7.71023e-015	1.01724e-014	6.59784e-015	4.22278e-015	-1.9635e-015	1.56845e-014	7.77004e-015	1.1537e-014	2.13597e-014	5.9929e-015
2.15824e-014	2.73238e-014	2.67367e-014	1.92036e-015	3.2575e-015	4.44103e-015	7.59789e-015	1.18779e-014	2.17656e-014	2.16365e-014	3.12558e-014	2.51403e-014	3.67041e-014	3.74138e-014	9.78953e-015	7.08538e-015	9.40188e-015	5.79219e-015	3.25904e-015	-2.5526e-015	1.5197e-014	7.33754e-015	1.12619e-014	2.14894e-014	5.86252e-015
2.16914e-014	2.75373e-014	2.67036e-014	1.7079e-015	2.86212e-015	4.01193e-015	7.06098e-015	1.14694e-014	2.17922e-014	2.11913e-014	3.14847e-014	2.54062e-014	3.6881e-014	3.75428e-014	9.32077e-015	6.43668e-015	8.59907e-015	4.98032e-015	2.29563e-015	-3.12173e-015	1.47149e-014	6.88114e-015	1.09897e-014	2.16314e-014	5.72307e-015
2.1805e-014	2.77513e-014	2.66682e-014	1.47699e-015	2.43415e-015	3.59822e-015	6.50886e-015	1.10594e-014	2.18471e-014	2.07375e-014	3.16977e-014	2.56856e-014	3.70393e-014	3.76707e-014	8.81519e-015	5.76779e-015	7.76707e-015	4.16551e-015	1.33564e-015	-3.67131e-015	1.42393e-014	6.40116e-015	1.07211e-014	2.17843e-014	5.57416e-015
2.19218e-014	2.7965e-014	2.66307e-014	1.2268e-015	1.97499e-015	3.20016e-015	5.94197e-015	1.06512e-014	2.19304e-014	2.0279e-014	3.1893e-014	2.59761e-014	3.71796e-014	3.77972e-014	8.2735e-015	5.08262e-015	6.9092e-015	3.35194e-015	3.8218e-016	-4.20156e-015	1.37713e-014	5.89847e-015	1.04566e-014	2.19472e-014	5.41587e-015
2.20403e-014	2.81766e-014	2.6592e-014	9.56927e-016	1.48671e-015	2.81728e-015	5.36052e-015	1.02479e-014	2.20404e-014	1.98192e-014	3.207e-014	2.62759e-014	3.73028e-014	3.79219e-014	7.69735e-015	4.38639e-015	6.02894e-015	2.54382e-015	-5.61801e-016	-4.71339e-015	1.33127e-014	5.37288e-015	1.0197e-014	2.21189e-014	5.24931e-015
2.21596e-014	2.83838e-014	2.65518e-014	6.6747e-016	9.72191e-016	2.4493e-015	4.76593e-015	9.85303e-015	2.21754e-014	1.93623e-014	3.22275e-014	2.65828e-014	3.74088e-014	3.8044e-014	7.08893e-015	3.68372e-015	5.13013e-015	1.7455e-015	-1.49401e-015	-5.20766e-015	1.28643e-014	4.8254e-015	9.94278e-015	2.22978e-014	5.07479e-015
2.22787e-014	2.85849e-014	2.65099e-014	3.57704e-016	4.33798e-016	2.09608e-015	4.15923e-015	9.46948e-015	2.2334e-014	1.89121e-014	3.23646e-014	2.68943e-014	3.74987e-014	3.81628e-014	6.45068e-015	2.97898e-015	4.21668e-015	9.60375e-016	-2.41238e-015	-5.68462e-015	1.24278e-014	4.25639e-015	9.69401e-015	2.24816e-014	4.89319e-015
2.23961e-014	2.87787e-014	2.6466e-014	2.74987e-017	-1.25092e-016	1.75712e-015	3.5415e-015	9.10044e-015	2.25144e-014	1.84723e-014	3.24807e-014	2.72088e-014	3.75728e-014	3.82773e-014	5.78461e-015	2.27723e-015	3.29243e-015	1.93277e-016	-3.31517e-015	-6.1451e-015	1.2004e-014	3.66704e-015	9.451e-015	2.26691e-014	4.70492e-015
2.25117e-014	2.89636e-014	2.64203e-014	-3.22817e-016	-7.01781e-016	1.43315e-015	2.91482e-015	8.74791e-015	2.27142e-014	1.80465e-014	3.25751e-014	2.75236e-014	3.76317e-014	3.83871e-014	5.09335e-015	1.58307e-015	2.36257e-015	-5.52552e-016	-4.20038e-015	-6.5908e-015	1.1594e-014	3.05865e-015	9.21372e-015	2.28591e-014	4.51101e-015
2.26244e-014	2.91384e-014	2.6373e-014	-6.92256e-016	-1.29304e-015	1.12337e-015	2.28089e-015	8.41469e-015	2.29306e-014	1.76382e-014	3.26481e-014	2.78364e-014	3.76763e-014	3.8492e-014	4.38004e-015	9.00707e-016	1.43202e-015	-1.27327e-015	-5.06547e-015	-7.02289e-015	1.11998e-014	2.43346e-015	8.98214e-015	2.30501e-014	4.31246e-015
2.27328e-014	2.93019e-014	2.63247e-014	-1.08014e-015	-1.89528e-015	8.27527e-016	1.6411e-015	8.10355e-015	2.31607e-014	1.72511e-014	3.26999e-014	2.81443e-014	3.77078e-014	3.85912e-014	3.64731e-015	2.34363e-016	5.04874e-016	-1.96563e-015	-5.90871e-015	-7.44308e-015	1.08228e-014	1.79368e-015	8.75715e-015	2.32408e-014	4.11096e-015
2.2836e-014	2.94526e-014	2.62756e-014	-1.48531e-015	-2.50515e-015	5.45873e-016	9.97165e-016	7.81636e-015	2.3402e-014	1.68876e-014	3.2731e-014	2.84447e-014	3.77262e-014	3.86839e-014	2.89755e-015	-4.11462e-016	-4.13873e-016	-2.62613e-015	-6.72879e-015	-7.85284e-015	1.04644e-014	1.14195e-015	8.53889e-015	2.34292e-014	3.90754e-015
2.29329e-014	2.95893e-014	2.62257e-014	-1.9063e-015	-3.11838e-015	2.7794e-016	3.51777e-016	7.55539e-015	2.36512e-014	1.65505e-014	3.27418e-014	2.87354e-014	3.77318e-014	3.87697e-014	2.13413e-015	-1.03308e-015	-1.31954e-015	-3.25091e-015	-7.52386e-015	-8.25363e-015	1.01251e-014	4.80139e-016	8.3269e-015	2.36142e-014	3.70325e-015
2.30222e-014	2.97111e-014	2.61759e-014	-2.34211e-015	-3.73136e-015	2.31038e-017	-2.92802e-016	7.32265e-015	2.39049e-014	1.62424e-014	3.27335e-014	2.90142e-014	3.77259e-014	3.88486e-014	1.36106e-015	-1.62682e-015	-2.20847e-015	-3.83768e-015	-8.2916e-015	-8.64746e-015	9.8066e-015	-1.89308e-016	8.12138e-015	2.37943e-014	3.50005e-015
2.31042e-014	2.98176e-014	2.61257e-014	-2.79115e-015	-4.34032e-015	-2.18275e-016	-9.34811e-016	7.11974e-015	2.41596e-014	1.59655e-014	3.27074e-014	2.92791e-014	3.77083e-014	3.892e-014	5.81982e-016	-2.18876e-015	-3.07646e-015	-4.38404e-015	-9.03103e-015	-9.03513e-015	9.51042e-015	-8.63018e-016	7.92239e-015	2.39682e-014	3.29907e-015
2.3179e-014	2.9908e-014	2.60759e-014	-3.25103e-015	-4.94156e-015	-4.45505e-016	-1.57182e-015	6.94796e-015	2.44119e-014	1.57213e-014	3.26655e-014	2.95285e-014	3.76793e-014	3.89836e-014	-1.99701e-016	-2.71586e-015	-3.91836e-015	-4.88782e-015	-9.74119e-015	-9.41912e-015	9.23685e-015	-1.53735e-015	7.72972e-015	2.41351e-014	3.102e-015
2.32455e-014	2.99818e-014	2.60272e-014	-3.72012e-015	-5.53099e-015	-6.58496e-016	-2.20113e-015	6.80815e-015	2.46589e-014	1.55124e-014	3.26093e-014	2.97616e-014	3.7639e-014	3.90393e-014	-9.80008e-016	-3.20578e-015	-4.72914e-015	-5.34716e-015	-1.04205e-014	-9.79988e-015	8.98703e-015	-2.20885e-015	7.54329e-015	2.42938e-014	2.91091e-015
2.3304e-014	3.00397e-014	2.59799e-014	-4.19664e-015	-6.10543e-015	-8.58353e-016	-2.82011e-015	6.70106e-015	2.48969e-014	1.53399e-014	3.25406e-014	2.99764e-014	3.75882e-014	3.90875e-014	-1.75507e-015	-3.65562e-015	-5.50468e-015	-5.76068e-015	-1.10683e-014	-1.01776e-014	8.76172e-015	-2.874e-015	7.36299e-015	2.44433e-014	2.72746e-015
2.33538e-014	3.00819e-014	2.59345e-014	-4.67768e-015	-6.6611e-015	-1.04445e-015	-3.42617e-015	6.62749e-015	2.51224e-014	1.52039e-014	3.24613e-014	3.01718e-014	3.75271e-014	3.91278e-014	-2.52119e-015	-4.06409e-015	-6.24166e-015	-6.12746e-015	-1.1683e-014	-1.05534e-014	8.56195e-015	-3.52868e-015	7.18942e-015	2.45831e-014	2.55324e-015
2.33948e-014	3.01085e-014	2.58911e-014	-5.16017e-015	-7.19431e-015	-1.21696e-015	-4.01701e-015	6.5867e-015	2.53329e-014	1.51054e-014	3.23733e-014	3.03469e-014	3.74556e-014	3.91601e-014	-3.27511e-015	-4.42957e-015	-6.93616e-015	-6.44691e-015	-1.22636e-014	-1.09281e-014	8.38849e-015	-4.16904e-015	7.02248e-015	2.47133e-014	2.39003e-015
2.3427e-014	3.01202e-014	2.58503e-014	-5.64199e-015	-7.70123e-015	-1.3755e-015	-4.58934e-015	6.57829e-015	2.5526e-014	1.50448e-014	3.22795e-014	3.05015e-014	3.73744e-014	3.91852e-014	-4.0128e-015	-4.75112e-015	-7.5852e-015	-6.71855e-015	-1.28088e-014	-1.13017e-014	8.24233e-015	-4.7914e-015	6.862e-015	2.48337e-014	2.2395e-015
2.34507e-014	3.01181e-014	2.5813e-014	-6.11994e-015	-8.17862e-015	-1.51983e-015	-5.14074e-015	6.60144e-015	2.56985e-014	1.50222e-014	3.21814e-014	3.06352e-014	3.72834e-014	3.92032e-014	-4.73104e-015	-5.02741e-015	-8.18572e-015	-6.94219e-015	-1.33177e-014	-1.16747e-014	8.12423e-015	-5.39169e-015	6.70767e-015	2.49439e-014	2.10309e-015
2.34663e-014	3.01029e-014	2.57797e-014	-6.59103e-015	-8.62322e-015	-1.64986e-015	-5.66869e-015	6.65479e-015	2.5848e-014	1.50369e-014	3.2082e-014	3.07479e-014	3.71839e-014	3.92151e-014	-5.42632e-015	-5.2586e-015	-8.73515e-015	-7.11839e-015	-1.37894e-014	-1.20476e-014	8.034e-015	-5.96574e-015	6.55922e-015	2.50439e-014	1.98222e-015
2.3474e-014	3.00755e-014	2.57513e-014	-7.052e-015	-9.03253e-015	-1.76528e-015	-6.1709e-015	6.73671e-015	2.59729e-014	1.50882e-014	3.1984e-014	3.08401e-014	3.70763e-014	3.92214e-014	-6.09557e-015	-5.44503e-015	-9.23118e-015	-7.24831e-015	-1.42231e-014	-1.24191e-014	7.97144e-015	-6.509e-015	6.41603e-015	2.51332e-014	1.87819e-015
2.34749e-014	3.00381e-014	2.57281e-014	-7.50004e-015	-9.40441e-015	-1.86637e-015	-6.64492e-015	6.84591e-015	2.60716e-014	1.51747e-014	3.18891e-014	3.0912e-014	3.69606e-014	3.92225e-014	-6.73537e-015	-5.58749e-015	-9.67232e-015	-7.33357e-015	-1.4618e-014	-1.27893e-014	7.93615e-015	-7.01827e-015	6.27815e-015	2.52127e-014	1.79119e-015
2.34695e-014	2.99918e-014	2.57109e-014	-7.93189e-015	-9.73659e-015	-1.95298e-015	-7.08874e-015	6.98063e-015	2.6143e-014	1.52945e-014	3.17996e-014	3.09638e-014	3.6838e-014	3.92189e-014	-7.3428e-015	-5.68656e-015	-1.00573e-014	-7.37619e-015	-1.49738e-014	-1.31573e-014	7.92786e-015	-7.48965e-015	6.14572e-015	2.52834e-014	1.72205e-015
2.34577e-014	2.99388e-014	2.56997e-014	-8.34488e-015	-1.00272e-014	-2.02517e-015	-7.4999e-015	7.13835e-015	2.6186e-014	1.54468e-014	3.17179e-014	3.09955e-014	3.6709e-014	3.92122e-014	-7.91541e-015	-5.74478e-015	-1.03849e-014	-7.37796e-015	-1.529e-014	-1.35223e-014	7.94595e-015	-7.91962e-015	6.01888e-015	2.53457e-014	1.67138e-015
2.344e-014	2.9881e-014	2.56949e-014	-8.73569e-015	-1.02745e-014	-2.08309e-015	-7.87703e-015	7.31636e-015	2.62002e-014	1.56294e-014	3.16455e-014	3.10084e-014	3.65748e-014	3.92032e-014	-8.45007e-015	-5.76367e-015	-1.06548e-014	-7.34127e-015	-1.55658e-014	-1.38824e-014	7.99036e-015	-8.30467e-015	5.89748e-015	2.54007e-014	1.64012e-015
2.34173e-014	2.98208e-014	2.5697e-014	-9.10177e-015	-1.04771e-014	-2.12685e-015	-8.21815e-015	7.51201e-015	2.6186e-014	1.58397e-014	3.15839e-014	3.1003e-014	3.64361e-014	3.91929e-014	-8.94501e-015	-5.7453e-015	-1.08677e-014	-7.26825e-015	-1.5801e-014	-1.42353e-014	8.05991e-015	-8.64184e-015	5.78184e-015	2.54486e-014	1.62853e-015
2.33905e-014	2.97607e-014	2.5706e-014	-9.44045e-015	-1.06333e-014	-2.15757e-015	-8.52233e-015	7.72262e-015	2.61428e-014	1.60744e-014	3.15349e-014	3.09807e-014	3.62933e-014	3.91827e-014	-9.39849e-015	-5.69208e-015	-1.10242e-014	-7.16204e-015	-1.59957e-014	-1.45798e-014	8.15368e-015	-8.92788e-015	5.67124e-015	2.54905e-014	1.6368e-015
2.33602e-014	2.97034e-014	2.57223e-014	-9.74944e-015	-1.0743e-014	-2.17539e-015	-8.78852e-015	7.94529e-015	2.6071e-014	1.63315e-014	3.15004e-014	3.09434e-014	3.6148e-014	3.9174e-014	-9.80878e-015	-5.60728e-015	-1.11252e-014	-7.02614e-015	-1.61498e-014	-1.49144e-014	8.2704e-015	-9.16016e-015	5.56632e-015	2.55277e-014	1.66467e-015
2.33267e-014	2.96509e-014	2.5746e-014	-1.00262e-014	-1.08062e-014	-2.18033e-015	-9.01557e-015	8.1769e-015	2.59715e-014	1.66086e-014	3.14824e-014	3.08924e-014	3.60018e-014	3.91681e-014	-1.01746e-014	-5.49394e-015	-1.11721e-014	-6.86344e-015	-1.62636e-014	-1.52368e-014	8.40902e-015	-9.33706e-015	5.46748e-015	2.5561e-014	1.71198e-015
2.32903e-014	2.96057e-014	2.57769e-014	-1.02687e-014	-1.08234e-014	-2.17342e-015	-9.2036e-015	8.41357e-015	2.58466e-014	1.69026e-014	3.14813e-014	3.08287e-014	3.58557e-014	3.91659e-014	-1.04949e-014	-5.35598e-015	-1.11673e-014	-6.67764e-015	-1.63374e-014	-1.55451e-014	8.56742e-015	-9.45668e-015	5.37423e-015	2.55919e-014	1.77817e-015
2.32513e-014	2.95702e-014	2.58151e-014	-1.04756e-014	-1.0795e-014	-2.15561e-015	-9.35178e-015	8.65203e-015	2.56972e-014	1.72097e-014	3.14979e-014	3.07542e-014	3.57112e-014	3.91686e-014	-1.07689e-014	-5.19692e-015	-1.11129e-014	-6.47205e-015	-1.63717e-014	-1.58375e-014	8.74449e-015	-9.51808e-015	5.2867e-015	2.56212e-014	1.86212e-015
2.321e-014	2.9547e-014	2.58606e-014	-1.0645e-014	-1.07218e-014	-2.12833e-015	-9.4601e-015	8.88844e-015	2.55251e-014	1.75263e-014	3.15331e-014	3.06702e-014	3.55691e-014	3.91778e-014	-1.09964e-014	-5.02012e-015	-1.10118e-014	-6.25049e-015	-1.63669e-014	-1.6112e-014	8.9385e-015	-9.52028e-015	5.20485e-015	2.56499e-014	1.96286e-015
2.31669e-014	2.95375e-014	2.59135e-014	-1.07762e-014	-1.06052e-014	-2.09228e-015	-9.52975e-015	9.12046e-015	2.53325e-014	1.78494e-014	3.15872e-014	3.05781e-014	3.54309e-014	3.91946e-014	-1.11774e-014	-4.82915e-015	-1.08675e-014	-6.01688e-015	-1.63243e-014	-1.63657e-014	9.14675e-015	-9.46341e-015	5.12933e-015	2.56794e-014	2.07889e-015
2.31226e-014	2.95438e-014	2.59736e-014	-1.08689e-014	-1.04469e-014	-2.04858e-015	-9.56177e-015	9.34402e-015	2.51224e-014	1.81764e-014	3.16606e-014	3.04791e-014	3.5298e-014	3.92204e-014	-1.13124e-014	-4.628e-015	-1.06837e-014	-5.77442e-015	-1.62449e-014	-1.65969e-014	9.36698e-015	-9.34793e-015	5.06e-015	2.57107e-014	2.2092e-015
2.30775e-014	2.9568e-014	2.60405e-014	-1.09225e-014	-1.02492e-014	-1.99912e-015	-9.55729e-015	9.55545e-015	2.48967e-014	1.85038e-014	3.17525e-014	3.0374e-014	3.51722e-014	3.92564e-014	-1.14022e-014	-4.42118e-015	-1.04644e-014	-5.52627e-015	-1.61297e-014	-1.68043e-014	9.59691e-015	-9.1754e-015	4.99668e-015	2.57448e-014	2.35136e-015
2.30316e-014	2.96122e-014	2.61131e-014	-1.09372e-014	-1.0015e-014	-1.94647e-015	-9.51832e-015	9.75182e-015	2.46578e-014	1.88281e-014	3.18624e-014	3.02637e-014	3.50556e-014	3.93041e-014	-1.14477e-014	-4.21256e-015	-1.02137e-014	-5.27618e-015	-1.59809e-014	-1.69851e-014	9.83402e-015	-8.94692e-015	4.93946e-015	2.57826e-014	2.50324e-015
2.29851e-014	2.96773e-014	2.61911e-014	-1.09137e-014	-9.74727e-015	-1.89219e-015	-9.4466e-015	9.93038e-015	2.44088e-014	1.91464e-014	3.19898e-014	3.0149e-014	3.49495e-014	3.93641e-014	-1.14512e-014	-4.00622e-015	-9.93621e-015	-5.02725e-015	-1.57996e-014	-1.71382e-014	1.00761e-014	-8.66514e-015	4.88852e-015	2.58248e-014	2.66341e-015
2.29375e-014	2.97642e-014	2.62744e-014	-1.08528e-014	-9.44872e-015	-1.83736e-015	-9.3439e-015	1.00882e-014	2.41526e-014	1.94559e-014	3.21338e-014	3.00316e-014	3.48557e-014	3.94367e-014	-1.14145e-014	-3.80573e-015	-9.63635e-015	-4.7831e-015	-1.55881e-014	-1.72618e-014	1.03198e-014	-8.3329e-015	4.84426e-015	2.58713e-014	2.82961e-015
2.28894e-014	2.98742e-014	2.6362e-014	-1.07563e-014	-9.12322e-015	-1.784e-015	-9.21273e-015	1.02224e-014	2.38919e-014	1.97538e-014	3.22938e-014	2.9912e-014	3.47757e-014	3.95227e-014	-1.13393e-014	-3.61484e-015	-9.31879e-015	-4.54656e-015	-1.53492e-014	-1.7355e-014	1.05632e-014	-7.95428e-015	4.8065e-015	2.59229e-014	2.99917e-015
2.28405e-014	3.00084e-014	2.64531e-014	-1.06261e-014	-8.77436e-015	-1.73395e-015	-9.05627e-015	1.03303e-014	2.36297e-014	2.00374e-014	3.24682e-014	2.97905e-014	3.47114e-014	3.96225e-014	-1.12287e-014	-3.43734e-015	-8.98837e-015	-4.32105e-015	-1.50855e-014	-1.74168e-014	1.08039e-014	-7.53313e-015	4.77517e-015	2.59795e-014	3.17034e-015
2.27912e-014	3.01671e-014	2.65465e-014	-1.04642e-014	-8.40646e-015	-1.6895e-015	-8.87755e-015	1.04098e-014	2.33688e-014	2.03037e-014	3.2655e-014	2.96677e-014	3.46644e-014	3.97366e-014	-1.10855e-014	-3.27674e-015	-8.64958e-015	-4.10928e-015	-1.48001e-014	-1.74469e-014	1.10388e-014	-7.0738e-015	4.75008e-015	2.60413e-014	3.34067e-015
2.2742e-014	3.03495e-014	2.66407e-014	-1.0273e-014	-8.02303e-015	-1.65317e-015	-8.67953e-015	1.04598e-014	2.31122e-014	2.05508e-014	3.28529e-014	2.95443e-014	3.46356e-014	3.98654e-014	-1.09131e-014	-3.13578e-015	-8.30704e-015	-3.91318e-015	-1.44958e-014	-1.74443e-014	1.12642e-014	-6.58166e-015	4.73105e-015	2.61086e-014	3.50795e-015
2.26925e-014	3.05554e-014	2.67352e-014	-1.00554e-014	-7.62844e-015	-1.62665e-015	-8.46583e-015	1.04786e-014	2.28616e-014	2.07762e-014	3.30598e-014	2.94201e-014	3.46264e-014	4.00081e-014	-1.07151e-014	-3.01728e-015	-7.96553e-015	-3.73453e-015	-1.41757e-014	-1.7409e-014	1.14777e-014	-6.06266e-015	4.71856e-015	2.61812e-014	3.6701e-015
2.26426e-014	3.07845e-014	2.68293e-014	-9.81501e-015	-7.22691e-015	-1.61213e-015	-8.23927e-015	1.04652e-014	2.26198e-014	2.09778e-014	3.32737e-014	2.92947e-014	3.46379e-014	4.01645e-014	-1.04943e-014	-2.92423e-015	-7.63043e-015	-3.57499e-015	-1.38439e-014	-1.73416e-014	1.16769e-014	-5.52174e-015	4.71198e-015	2.62589e-014	3.82484e-015
2.2592e-014	3.10353e-014	2.69222e-014	-9.55512e-015	-6.82264e-015	-1.61173e-015	-8.00355e-015	1.04192e-014	2.23891e-014	2.11545e-014	3.34927e-014	2.91681e-014	3.46712e-014	4.03343e-014	-1.02545e-014	-2.8583e-015	-7.30595e-015	-3.43623e-015	-1.35041e-014	-1.72423e-014	1.18593e-014	-4.96442e-015	4.71094e-015	2.6341e-014	3.96955e-015
2.25406e-014	3.13064e-014	2.70131e-014	-9.27982e-015	-6.42068e-015	-1.6276e-015	-7.76195e-015	1.03402e-014	2.21716e-014	2.13057e-014	3.37147e-014	2.90404e-014	3.47269e-014	4.05164e-014	-9.99953e-015	-2.82115e-015	-6.99567e-015	-3.31997e-015	-1.31605e-014	-1.71124e-014	1.2022e-014	-4.39749e-015	4.71506e-015	2.64269e-014	4.10188e-015
2.24884e-014	3.15958e-014	2.71013e-014	-8.99299e-015	-6.02483e-015	-1.66106e-015	-7.51801e-015	1.02282e-014	2.19696e-014	2.14296e-014	3.39376e-014	2.89114e-014	3.48057e-014	4.07105e-014	-9.73345e-015	-2.81419e-015	-6.70451e-015	-3.22679e-015	-1.2816e-014	-1.69527e-014	1.21628e-014	-3.82696e-015	4.72385e-015	2.65154e-014	4.21968e-015
2.24358e-014	3.19018e-014	2.71859e-014	-8.69858e-015	-5.63912e-015	-1.71398e-015	-7.2756e-015	1.00834e-014	2.17843e-014	2.15251e-014	3.4159e-014	2.87811e-014	3.4908e-014	4.09153e-014	-9.45987e-015	-2.83829e-015	-6.43602e-015	-3.15683e-015	-1.24738e-014	-1.67648e-014	1.22796e-014	-3.25856e-015	4.73716e-015	2.66056e-014	4.32118e-015
2.23829e-014	3.22222e-014	2.72664e-014	-8.40113e-015	-5.2677e-015	-1.78758e-015	-7.03857e-015	9.90635e-015	2.1617e-014	2.15927e-014	3.43775e-014	2.86487e-014	3.50339e-014	4.11292e-014	-9.18239e-015	-2.89443e-015	-6.19351e-015	-3.11097e-015	-1.21375e-014	-1.65499e-014	1.23704e-014	-2.6982e-015	4.75468e-015	2.66966e-014	4.40456e-015
2.23298e-014	3.25545e-014	2.73418e-014	-8.10452e-015	-4.91411e-015	-1.88312e-015	-6.80994e-015	9.69873e-015	2.14688e-014	2.1632e-014	3.45906e-014	2.85135e-014	3.5184e-014	4.13509e-014	-8.90489e-015	-2.98279e-015	-5.98048e-015	-3.08926e-015	-1.18113e-014	-1.631e-014	1.24333e-014	-2.15184e-015	4.77573e-015	2.67875e-014	4.46746e-015
2.22765e-014	3.2896e-014	2.74112e-014	-7.81291e-015	-4.58242e-015	-2.00176e-015	-6.59296e-015	9.46143e-015	2.13401e-014	2.16428e-014	3.4796e-014	2.83753e-014	3.53581e-014	4.1579e-014	-8.63107e-015	-3.10308e-015	-5.79888e-015	-3.09152e-015	-1.1499e-014	-1.60483e-014	1.24667e-014	-1.62626e-015	4.79952e-015	2.68773e-014	4.50896e-015
2.2223e-014	3.32434e-014	2.74744e-014	-7.52972e-015	-4.2754e-015	-2.1439e-015	-6.38985e-015	9.19542e-015	2.12307e-014	2.16255e-014	3.49916e-014	2.82334e-014	3.55558e-014	4.18114e-014	-8.36415e-015	-3.25588e-015	-5.65058e-015	-3.11734e-015	-1.12038e-014	-1.57666e-014	1.24687e-014	-1.12786e-015	4.82549e-015	2.69644e-014	4.52756e-015
2.21695e-014	3.35941e-014	2.75309e-014	-7.26017e-015	-3.99613e-015	-2.3108e-015	-6.20334e-015	8.90323e-015	2.11407e-014	2.1581e-014	3.51753e-014	2.80869e-014	3.57756e-014	4.20463e-014	-8.10688e-015	-3.43958e-015	-5.53723e-015	-3.16581e-015	-1.09287e-014	-1.54683e-014	1.24383e-014	-6.61342e-016	4.85308e-015	2.70475e-014	4.52235e-015
2.21165e-014	3.39444e-014	2.7581e-014	-7.00866e-015	-3.74705e-015	-2.5023e-015	-6.03573e-015	8.58661e-015	2.10698e-014	2.15105e-014	3.53458e-014	2.79356e-014	3.60166e-014	4.22812e-014	-7.86239e-015	-3.65335e-015	-5.46107e-015	-3.23556e-015	-1.06769e-014	-1.51557e-014	1.23746e-014	-2.31233e-016	4.88177e-015	2.71253e-014	4.49246e-015
2.20646e-014	3.42914e-014	2.76244e-014	-6.77841e-015	-3.53036e-015	-2.71905e-015	-5.88906e-015	8.24833e-015	2.10174e-014	2.14146e-014	3.55017e-014	2.77796e-014	3.62775e-014	4.2514e-014	-7.63296e-015	-3.89527e-015	-5.42181e-015	-3.32579e-015	-1.04511e-014	-1.48307e-014	1.22771e-014	1.58133e-016	4.91046e-015	2.71963e-014	4.43714e-015
2.20141e-014	3.46316e-014	2.7661e-014	-6.5725e-015	-3.34769e-015	-2.9605e-015	-5.76476e-015	7.89066e-015	2.09827e-014	2.12952e-014	3.56419e-014	2.76194e-014	3.65571e-014	4.2743e-014	-7.4206e-015	-4.16358e-015	-5.41977e-015	-3.43504e-015	-1.02537e-014	-1.44967e-014	1.21457e-014	5.02198e-016	4.93864e-015	2.72592e-014	4.35534e-015
2.19658e-014	3.49615e-014	2.76909e-014	-6.39439e-015	-3.2001e-015	-3.2262e-015	-5.66424e-015	7.51712e-015	2.09648e-014	2.11539e-014	3.57653e-014	2.74549e-014	3.68535e-014	4.29655e-014	-7.2275e-015	-4.45586e-015	-5.45464e-015	-3.56184e-015	-1.0086e-014	-1.4157e-014	1.19804e-014	7.97554e-016	4.96558e-015	2.73121e-014	4.24713e-015
2.19209e-014	3.5278e-014	2.7714e-014	-6.24646e-015	-3.08848e-015	-3.51528e-015	-5.58815e-015	7.13129e-015	2.09621e-014	2.09927e-014	3.587e-014	2.72863e-014	3.71648e-014	4.31799e-014	-7.05503e-015	-4.77008e-015	-5.52548e-015	-3.70429e-015	-9.94923e-015	-1.38142e-014	1.17825e-014	1.04137e-015	4.99104e-015	2.73543e-014	4.11279e-015
2.18792e-014	3.55779e-014	2.77303e-014	-6.13058e-015	-3.01315e-015	-3.82569e-015	-5.53653e-015	6.73622e-015	2.09729e-014	2.08135e-014	3.59554e-014	2.71136e-014	3.74886e-014	4.33839e-014	-6.90354e-015	-5.10333e-015	-5.63123e-015	-3.86035e-015	-9.84478e-015	-1.34707e-014	1.15523e-014	1.23131e-015	5.01422e-015	2.73845e-014	3.95249e-015
2.18406e-014	3.58581e-014	2.77401e-014	-6.04868e-015	-2.97387e-015	-4.15529e-015	-5.5095e-015	6.33546e-015	2.09957e-014	2.06183e-014	3.60212e-014	2.69371e-014	3.7822e-014	4.35752e-014	-6.77368e-015	-5.45295e-015	-5.76962e-015	-4.0277e-015	-9.77335e-015	-1.31291e-014	1.12908e-014	1.36584e-015	5.03397e-015	2.74021e-014	3.76675e-015
2.18068e-014	3.61159e-014	2.77441e-014	-6.00188e-015	-2.96935e-015	-4.50196e-015	-5.50601e-015	5.93253e-015	2.10291e-014	2.04096e-014	3.60669e-014	2.67576e-014	3.81633e-014	4.37522e-014	-6.66554e-015	-5.81565e-015	-5.938e-015	-4.20473e-015	-9.73509e-015	-1.27926e-014	1.09995e-014	1.44465e-015	5.04963e-015	2.74062e-014	3.55623e-015
2.17784e-014	3.63478e-014	2.77432e-014	-5.99069e-015	-2.99817e-015	-4.86323e-015	-5.52527e-015	5.53011e-015	2.10709e-014	2.01894e-014	3.60928e-014	2.65756e-014	3.85103e-014	4.39132e-014	-6.57879e-015	-6.18799e-015	-6.13347e-015	-4.3889e-015	-9.72974e-015	-1.2464e-014	1.068e-014	1.46747e-015	5.06094e-015	2.73965e-014	3.32176e-015
2.17561e-014	3.65518e-014	2.77381e-014	-6.01507e-015	-3.05817e-015	-5.23619e-015	-5.56549e-015	5.1319e-015	2.11196e-014	1.99607e-014	3.60986e-014	2.63917e-014	3.88599e-014	4.40559e-014	-6.51252e-015	-6.56616e-015	-6.35287e-015	-4.57778e-015	-9.7569e-015	-1.21453e-014	1.03345e-014	1.4347e-015	5.06664e-015	2.73721e-014	3.06432e-015
2.17408e-014	3.67255e-014	2.77293e-014	-6.07405e-015	-3.14748e-015	-5.6172e-015	-5.62501e-015	4.74181e-015	2.11732e-014	1.9726e-014	3.60846e-014	2.62072e-014	3.92093e-014	4.41795e-014	-6.46543e-015	-6.94651e-015	-6.59254e-015	-4.76924e-015	-9.81588e-015	-1.18383e-014	9.96507e-015	1.34716e-015	5.06619e-015	2.73321e-014	2.78559e-015
2.17333e-014	3.68671e-014	2.77174e-014	-6.16615e-015	-3.26328e-015	-6.00269e-015	-5.70137e-015	4.3632e-015	2.12303e-014	1.94882e-014	3.60514e-014	2.60234e-014	3.95555e-014	4.42823e-014	-6.43595e-015	-7.32555e-015	-6.84845e-015	-4.96079e-015	-9.90435e-015	-1.15445e-014	9.57463e-015	1.20657e-015	5.05924e-015	2.72766e-014	2.48751e-015
2.17347e-014	3.69751e-014	2.77033e-014	-6.28947e-015	-3.40225e-015	-6.38966e-015	-5.79182e-015	3.99886e-015	2.12895e-014	1.92497e-014	3.59997e-014	2.58416e-014	3.98959e-014	4.43633e-014	-6.42164e-015	-7.69949e-015	-7.11657e-015	-5.14975e-015	-1.00203e-014	-1.12659e-014	9.16624e-015	1.01543e-015	5.04447e-015	2.72059e-014	2.17125e-015
2.17457e-014	3.70482e-014	2.76874e-014	-6.44251e-015	-3.56115e-015	-6.77418e-015	-5.89428e-015	3.65109e-015	2.1349e-014	1.90133e-014	3.59299e-014	2.56632e-014	4.02267e-014	4.44215e-014	-6.42049e-015	-8.06423e-015	-7.39167e-015	-5.33394e-015	-1.01614e-014	-1.10038e-014	8.74362e-015	7.76645e-016	5.02079e-015	2.71197e-014	1.83856e-015
2.17672e-014	3.70849e-014	2.76704e-014	-6.62237e-015	-3.73609e-015	-7.15251e-015	-6.00499e-015	3.32262e-015	2.14064e-014	1.87821e-014	3.58431e-014	2.54896e-014	4.05449e-014	4.44565e-014	-6.42961e-015	-8.41664e-015	-7.66964e-015	-5.51164e-015	-1.03246e-014	-1.07594e-014	8.31023e-015	4.93968e-016	4.98795e-015	2.70185e-014	1.49134e-015
2.17993e-014	3.70844e-014	2.76529e-014	-6.82603e-015	-3.92321e-015	-7.52109e-015	-6.12093e-015	3.0163e-015	2.14605e-014	1.85585e-014	3.57404e-014	2.53224e-014	4.08475e-014	4.44681e-014	-6.44568e-015	-8.75281e-015	-7.94557e-015	-5.68022e-015	-1.05067e-014	-1.05329e-014	7.86928e-015	1.71021e-016	4.94554e-015	2.69031e-014	1.13102e-015
2.18424e-014	3.70462e-014	2.76348e-014	-7.04962e-015	-4.11821e-015	-7.87524e-015	-6.2385e-015	2.73402e-015	2.15098e-014	1.83455e-014	3.56229e-014	2.51631e-014	4.11324e-014	4.44562e-014	-6.46561e-015	-9.06908e-015	-8.21492e-015	-5.83768e-015	-1.07043e-014	-1.03251e-014	7.42487e-015	-1.8757e-016	4.89313e-015	2.67739e-014	7.59825e-016
2.18973e-014	3.69702e-014	2.76165e-014	-7.28956e-015	-4.31693e-015	-8.21112e-015	-6.35415e-015	2.47731e-015	2.15531e-014	1.81451e-014	3.54921e-014	2.5014e-014	4.13964e-014	4.44209e-014	-6.48692e-015	-9.36244e-015	-8.47245e-015	-5.98219e-015	-1.09128e-014	-1.01364e-014	6.98108e-015	-5.76834e-016	4.83093e-015	2.66316e-014	3.80245e-016
2.19646e-014	3.68565e-014	2.75985e-014	-7.54137e-015	-4.51478e-015	-8.5247e-015	-6.46369e-015	2.24842e-015	2.1589e-014	1.79595e-014	3.53491e-014	2.48764e-014	4.16371e-014	4.43628e-014	-6.506e-015	-9.62916e-015	-8.71294e-015	-6.11168e-015	-1.11285e-014	-9.96613e-015	6.54192e-015	-9.91861e-016	4.7588e-015	2.64773e-014	-5.9729e-018
2.20445e-014	3.67064e-014	2.75814e-014	-7.80033e-015	-4.70722e-015	-8.81197e-015	-6.56416e-015	2.048e-015	2.16167e-014	1.7791e-014	3.51955e-014	2.4752e-014	4.18528e-014	4.42822e-014	-6.51891e-015	-9.86684e-015	-8.93185e-015	-6.2244e-015	-1.13476e-014	-9.81348e-015	6.1112e-015	-1.42796e-015	4.67642e-015	2.63119e-014	-3.97308e-016
2.21367e-014	3.65202e-014	2.75645e-014	-8.06108e-015	-4.88954e-015	-9.06918e-015	-6.65213e-015	1.87617e-015	2.16361e-014	1.76411e-014	3.50327e-014	2.46426e-014	4.20407e-014	4.41806e-014	-6.52242e-015	-1.00727e-014	-9.12418e-015	-6.31882e-015	-1.15647e-014	-9.67873e-015	5.69267e-015	-1.87987e-015	4.58387e-015	2.61367e-014	-7.91231e-016
2.22404e-014	3.62993e-014	2.75483e-014	-8.31875e-015	-5.05723e-015	-9.29288e-015	-6.72443e-015	1.73383e-015	2.16465e-014	1.75117e-014	3.48623e-014	2.45499e-014	4.21993e-014	4.4059e-014	-6.51291e-015	-1.02445e-014	-9.28558e-015	-6.39348e-015	-1.17757e-014	-9.56087e-015	5.29056e-015	-2.34171e-015	4.48101e-015	2.59534e-014	-1.18568e-015
2.23557e-014	3.60452e-014	2.75321e-014	-8.56813e-015	-5.20649e-015	-9.4794e-015	-6.77764e-015	1.62132e-015	2.16472e-014	1.74045e-014	3.4686e-014	2.44752e-014	4.23271e-014	4.39184e-014	-6.48722e-015	-1.03803e-014	-9.41181e-015	-6.44672e-015	-1.19767e-014	-9.4583e-015	4.90872e-015	-2.80832e-015	4.368e-015	2.57631e-014	-1.57895e-015
2.24821e-014	3.57592e-014	2.75153e-014	-8.80421e-015	-5.33312e-015	-9.62662e-015	-6.80818e-015	1.53792e-015	2.16377e-014	1.73207e-014	3.45055e-014	2.44201e-014	4.24224e-014	4.37607e-014	-6.44194e-015	-1.04778e-014	-9.50019e-015	-6.47746e-015	-1.21634e-014	-9.37004e-015	4.55108e-015	-3.27505e-015	4.24487e-015	2.55676e-014	-1.96879e-015
2.26191e-014	3.54442e-014	2.74971e-014	-9.02226e-015	-5.43336e-015	-9.73154e-015	-6.81331e-015	1.48302e-015	2.1618e-014	1.72611e-014	3.43219e-014	2.43856e-014	4.24837e-014	4.35875e-014	-6.37371e-015	-1.05358e-014	-9.54707e-015	-6.48471e-015	-1.23312e-014	-9.29436e-015	4.22135e-015	-3.73691e-015	4.11234e-015	2.53679e-014	-2.35283e-015
2.27656e-014	3.51025e-014	2.74773e-014	-9.21754e-015	-5.504e-015	-9.792e-015	-6.79073e-015	1.45578e-015	2.15886e-014	1.72267e-014	3.41368e-014	2.43727e-014	4.25103e-014	4.34015e-014	-6.28024e-015	-1.05534e-014	-9.54935e-015	-6.46728e-015	-1.2476e-014	-9.22984e-015	3.92265e-015	-4.18918e-015	3.971e-015	2.51655e-014	-2.72999e-015
2.29203e-014	3.47364e-014	2.7455e-014	-9.38532e-015	-5.54189e-015	-9.80579e-015	-6.7385e-015	1.455e-015	2.15494e-014	1.72182e-014	3.39515e-014	2.43818e-014	4.25012e-014	4.32037e-014	-6.15938e-015	-1.05298e-014	-9.50517e-015	-6.4248e-015	-1.25938e-014	-9.17481e-015	3.65905e-015	-4.62654e-015	3.82029e-015	2.49618e-014	-3.09865e-015
2.30824e-014	3.43481e-014	2.74291e-014	-9.52117e-015	-5.54427e-015	-9.77181e-015	-6.65461e-015	1.47878e-015	2.15007e-014	1.72355e-014	3.37671e-014	2.44134e-014	4.24566e-014	4.29957e-014	-6.00908e-015	-1.04638e-014	-9.41302e-015	-6.35681e-015	-1.26814e-014	-9.12742e-015	3.43283e-015	-5.04513e-015	3.66093e-015	2.47579e-014	-3.45711e-015
2.32503e-014	3.39403e-014	2.73983e-014	-9.62053e-015	-5.50891e-015	-9.68927e-015	-6.53769e-015	1.5248e-015	2.14433e-014	1.72787e-014	3.35848e-014	2.44687e-014	4.23764e-014	4.27802e-014	-5.82849e-015	-1.0356e-014	-9.27167e-015	-6.26313e-015	-1.27358e-014	-9.08514e-015	3.24719e-015	-5.44128e-015	3.4934e-015	2.45547e-014	-3.80433e-015
2.34217e-014	3.35152e-014	2.73608e-014	-9.68057e-015	-5.43467e-015	-9.55786e-015	-6.38688e-015	1.59139e-015	2.13776e-014	1.73478e-014	3.34051e-014	2.45476e-014	4.22606e-014	4.25597e-014	-5.61563e-015	-1.02065e-014	-9.0809e-015	-6.14369e-015	-1.27537e-014	-9.04637e-015	3.10441e-015	-5.81207e-015	3.3186e-015	2.43533e-014	-4.13939e-015
2.35956e-014	3.30755e-014	2.7315e-014	-9.69802e-015	-5.32028e-015	-9.37751e-015	-6.20118e-015	1.67626e-015	2.13035e-014	1.74421e-014	3.32294e-014	2.4649e-014	4.21102e-014	4.23357e-014	-5.37063e-015	-1.0016e-014	-8.84083e-015	-5.99849e-015	-1.27328e-014	-9.0094e-015	3.00635e-015	-6.15441e-015	3.13714e-015	2.4155e-014	-4.46099e-015
2.37704e-014	3.26238e-014	2.72594e-014	-9.66991e-015	-5.16525e-015	-9.14902e-015	-5.9808e-015	1.77645e-015	2.12214e-014	1.75611e-014	3.30585e-014	2.47724e-014	4.19263e-014	4.21102e-014	-5.09315e-015	-9.7856e-015	-8.55207e-015	-5.82761e-015	-1.26706e-014	-8.97232e-015	2.95403e-015	-6.46603e-015	2.94946e-015	2.39604e-014	-4.76816e-015
2.39435e-014	3.21633e-014	2.71927e-014	-9.59387e-015	-4.97004e-015	-8.87343e-015	-5.72628e-015	1.88953e-015	2.11323e-014	1.77034e-014	3.28927e-014	2.49178e-014	4.17098e-014	4.18852e-014	-4.78389e-015	-9.51697e-015	-8.21673e-015	-5.63183e-015	-1.25656e-014	-8.93292e-015	2.94898e-015	-6.7454e-015	2.75622e-015	2.37699e-014	-5.05976e-015
2.41123e-014	3.16964e-014	2.71136e-014	-9.46818e-015	-4.73537e-015	-8.55214e-015	-5.43858e-015	2.01324e-015	2.1037e-014	1.78671e-014	3.2733e-014	2.50841e-014	4.14613e-014	4.16627e-014	-4.44397e-015	-9.21169e-015	-7.83653e-015	-5.41218e-015	-1.24181e-014	-8.89057e-015	2.99196e-015	-6.99151e-015	2.55854e-015	2.35842e-014	-5.33526e-015
2.42743e-014	3.12251e-014	2.70204e-014	-9.2925e-015	-4.46224e-015	-8.18779e-015	-5.1191e-015	2.14451e-015	2.09368e-014	1.8051e-014	3.25794e-014	2.52701e-014	4.11833e-014	4.14441e-014	-4.07485e-015	-8.87131e-015	-7.41345e-015	-5.16915e-015	-1.22268e-014	-8.84404e-015	3.08296e-015	-7.20386e-015	2.357e-015	2.34032e-014	-5.59421e-015
2.44275e-014	3.07515e-014	2.69112e-014	-9.06645e-015	-4.15248e-015	-7.78254e-015	-4.76933e-015	2.28036e-015	2.08313e-014	1.82534e-014	3.24322e-014	2.54747e-014	4.08779e-014	4.12317e-014	-3.67848e-015	-8.49862e-015	-6.95106e-015	-4.9037e-015	-1.19919e-014	-8.79191e-015	3.22178e-015	-7.38181e-015	2.15247e-015	2.32269e-014	-5.83668e-015
2.45693e-014	3.0278e-014	2.67846e-014	-8.78999e-015	-3.80867e-015	-7.33928e-015	-4.3918e-015	2.41779e-015	2.07211e-014	1.84728e-014	3.22904e-014	2.56962e-014	4.05462e-014	4.10266e-014	-3.2566e-015	-8.09643e-015	-6.45303e-015	-4.61738e-015	-1.17145e-014	-8.7332e-015	3.40749e-015	-7.52555e-015	1.94607e-015	2.30556e-014	-6.06215e-015
2.46968e-014	2.9807e-014	2.66393e-014	-8.46437e-015	-3.43374e-015	-6.86193e-015	-3.98882e-015	2.55428e-015	2.06071e-014	1.87068e-014	3.21541e-014	2.59322e-014	4.0191e-014	4.08294e-014	-2.81236e-015	-7.66766e-015	-5.92387e-015	-4.31108e-015	-1.13958e-014	-8.66717e-015	3.63933e-015	-7.6362e-015	1.73835e-015	2.28889e-014	-6.27071e-015
2.48074e-014	2.93401e-014	2.6474e-014	-8.09115e-015	-3.0306e-015	-6.35344e-015	-3.56332e-015	2.68786e-015	2.04895e-014	1.89535e-014	3.20231e-014	2.61799e-014	3.98145e-014	4.06411e-014	-2.34914e-015	-7.21547e-015	-5.36792e-015	-3.98631e-015	-1.10369e-014	-8.59288e-015	3.91591e-015	-7.7151e-015	1.52976e-015	2.27261e-014	-6.46216e-015
2.48983e-014	2.88787e-014	2.62871e-014	-7.67223e-015	-2.60315e-015	-5.81813e-015	-3.11856e-015	2.81613e-015	2.03686e-014	1.92099e-014	3.18969e-014	2.64372e-014	3.9419e-014	4.04624e-014	-1.87035e-015	-6.74326e-015	-4.78992e-015	-3.64463e-015	-1.06397e-014	-8.51029e-015	4.23518e-015	-7.76361e-015	1.3206e-015	2.25664e-014	-6.6374e-015
2.49674e-014	2.84249e-014	2.60779e-014	-7.21075e-015	-2.15532e-015	-5.26049e-015	-2.65806e-015	2.93644e-015	2.02452e-014	1.9474e-014	3.17747e-014	2.67021e-014	3.9007e-014	4.02932e-014	-1.38011e-015	-6.25391e-015	-4.1951e-015	-3.28777e-015	-1.02071e-014	-8.41937e-015	4.59562e-015	-7.78429e-015	1.11141e-015	2.24087e-014	-6.7972e-015
2.50121e-014	2.79792e-014	2.58457e-014	-6.7104e-015	-1.69172e-015	-4.68547e-015	-2.18618e-015	3.04778e-015	2.01196e-014	1.97427e-014	3.16558e-014	2.69719e-014	3.85804e-014	4.01336e-014	-8.82641e-016	-5.75132e-015	-3.5897e-015	-2.9173e-015	-9.74202e-015	-8.32031e-015	4.99455e-015	-7.77956e-015	9.02823e-016	2.22518e-014	-6.94153e-015
2.50298e-014	2.75421e-014	2.55896e-014	-6.17458e-015	-1.21685e-015	-4.09746e-015	-1.70709e-015	3.14769e-015	1.99916e-014	2.00131e-014	3.15394e-014	2.72442e-014	3.81415e-014	3.99834e-014	-3.81833e-016	-5.23935e-015	-2.9794e-015	-2.53452e-015	-9.24827e-015	-8.21324e-015	5.42789e-015	-7.75199e-015	6.95723e-016	2.20942e-014	-7.07136e-015
2.50185e-014	2.71153e-014	2.53087e-014	-5.60775e-015	-7.35576e-016	-3.50107e-015	-1.22492e-015	3.23514e-015	1.98608e-014	2.02828e-014	3.1425e-014	2.75164e-014	3.76928e-014	3.98423e-014	1.17858e-016	-4.7212e-015	-2.37004e-015	-2.14157e-015	-8.72946e-015	-8.09871e-015	5.89225e-015	-7.70505e-015	4.90669e-016	2.19345e-014	-7.18764e-015
2.49754e-014	2.6699e-014	2.50026e-014	-5.01458e-015	-2.53657e-016	-2.90099e-015	-7.43716e-016	3.30894e-015	1.97273e-014	2.05493e-014	3.13111e-014	2.77854e-014	3.72362e-014	3.97095e-014	6.1125e-016	-4.20079e-015	-1.76752e-015	-1.74017e-015	-8.19026e-015	-7.97752e-015	6.38436e-015	-7.64201e-015	2.87954e-016	2.17713e-014	-7.29123e-015
2.4899e-014	2.62939e-014	2.46713e-014	-4.40055e-015	2.2443e-016	-2.30183e-015	-2.6785e-016	3.36919e-015	1.95906e-014	2.08105e-014	3.11963e-014	2.80479e-014	3.67743e-014	3.95837e-014	1.09378e-015	-3.6824e-015	-1.17799e-015	-1.33243e-015	-7.63429e-015	-7.85053e-015	6.90036e-015	-7.56621e-015	8.7824e-017	2.16032e-014	-7.38334e-015
2.47878e-014	2.59004e-014	2.43156e-014	-3.77111e-015	6.93816e-016	-1.70824e-015	1.98792e-016	3.41579e-015	1.9451e-014	2.10636e-014	3.10789e-014	2.83012e-014	3.63089e-014	3.94638e-014	1.56124e-015	-3.16973e-015	-6.07153e-016	-9.20546e-016	-7.06519e-015	-7.71905e-015	7.43643e-015	-7.48087e-015	-1.09673e-016	2.14287e-014	-7.46549e-015
2.46406e-014	2.55178e-014	2.39359e-014	-3.13106e-015	1.14989e-015	-1.1241e-015	6.52243e-016	3.44876e-015	1.93078e-014	2.13061e-014	3.09582e-014	2.85425e-014	3.58416e-014	3.93484e-014	2.00896e-015	-2.66551e-015	-6.06024e-017	-5.05859e-016	-6.48759e-015	-7.58392e-015	7.98803e-015	-7.38915e-015	-3.04203e-016	2.12462e-014	-7.53875e-015
2.44563e-014	2.5146e-014	2.35329e-014	-2.48562e-015	1.5876e-015	-5.54285e-016	1.08867e-015	3.4683e-015	1.91615e-014	2.15356e-014	3.08334e-014	2.87694e-014	3.53736e-014	3.92365e-014	2.43315e-015	-2.17261e-015	4.56549e-016	-9.07532e-017	-5.90543e-015	-7.44648e-015	8.55076e-015	-7.29426e-015	-4.95114e-016	2.10542e-014	-7.60425e-015
2.42343e-014	2.47854e-014	2.31074e-014	-1.84063e-015	2.00264e-015	-2.85861e-018	1.50438e-015	3.47529e-015	1.90116e-014	2.17511e-014	3.07031e-014	2.89798e-014	3.49063e-014	3.91259e-014	2.83009e-015	-1.69447e-015	9.39031e-016	3.23266e-016	-5.32427e-015	-7.30812e-015	9.12046e-015	-7.1998e-015	-6.82361e-016	2.08511e-014	-7.66316e-015
2.39745e-014	2.44352e-014	2.26613e-014	-1.20112e-015	2.39101e-015	5.26581e-016	1.8959e-015	3.47125e-015	1.88577e-014	2.19498e-014	3.05659e-014	2.91708e-014	3.44415e-014	3.90143e-014	3.19655e-015	-1.23335e-015	1.38301e-015	7.34856e-016	-4.74794e-015	-7.17037e-015	9.69287e-015	-7.1089e-015	-8.65965e-016	2.06348e-014	-7.7165e-015
2.36769e-014	2.40951e-014	2.2196e-014	-5.73008e-016	2.7492e-015	1.03054e-015	2.26013e-015	3.45797e-015	1.86996e-014	2.21304e-014	3.04205e-014	2.93398e-014	3.39796e-014	3.88995e-014	3.5293e-015	-7.91817e-016	1.78453e-015	1.14235e-015	-4.17938e-015	-7.03464e-015	1.02633e-014	-7.02366e-015	-1.04614e-015	2.04039e-014	-7.76573e-015
2.33419e-014	2.37644e-014	2.17132e-014	3.88136e-017	3.0742e-015	1.50607e-015	2.59515e-015	3.4373e-015	1.85376e-014	2.22914e-014	3.02655e-014	2.94851e-014	3.35219e-014	3.87794e-014	3.82491e-015	-3.72113e-016	2.14078e-015	1.54452e-015	-3.62269e-015	-6.90243e-015	1.08271e-014	-6.94653e-015	-1.22283e-015	2.01576e-014	-7.81197e-015
2.29705e-014	2.34428e-014	2.12151e-014	6.29833e-016	3.36297e-015	1.95075e-015	2.89859e-015	3.41115e-015	1.83717e-014	2.24313e-014	3.01001e-014	2.9605e-014	3.30691e-014	3.86517e-014	4.08171e-015	2.37045e-017	2.44858e-015	1.94041e-015	-3.08204e-015	-6.77483e-015	1.13803e-014	-6.88008e-015	-1.39598e-015	1.98951e-014	-7.85662e-015
2.25633e-014	2.31301e-014	2.07038e-014	1.19523e-015	3.61317e-015	2.36202e-015	3.16818e-015	3.38255e-015	1.82015e-014	2.25489e-014	2.99231e-014	2.96975e-014	3.2621e-014	3.85136e-014	4.29814e-015	3.94171e-016	2.70659e-015	2.32834e-015	-2.56066e-015	-6.65327e-015	1.19189e-014	-6.82649e-015	-1.5656e-015	1.96149e-014	-7.90089e-015
2.21216e-014	2.28266e-014	2.01821e-014	1.73078e-015	3.82275e-015	2.73846e-015	3.40238e-015	3.35375e-015	1.80269e-014	2.26439e-014	2.97339e-014	2.97616e-014	3.21777e-014	3.83629e-014	4.47409e-015	7.37894e-016	2.91332e-015	2.70759e-015	-2.06138e-015	-6.53852e-015	1.24391e-014	-6.78705e-015	-1.73165e-015	1.93164e-014	-7.94639e-015
2.16475e-014	2.25317e-014	1.96524e-014	2.23262e-015	3.9907e-015	3.07829e-015	3.60049e-015	3.32724e-015	1.78481e-014	2.27161e-014	2.95309e-014	2.97961e-014	3.17388e-014	3.81976e-014	4.60784e-015	1.05397e-015	3.06741e-015	3.0766e-015	-1.58744e-015	-6.43211e-015	1.29371e-014	-6.76274e-015	-1.89469e-015	1.89985e-014	-7.99344e-015
2.1143e-014	2.22444e-014	1.91182e-014	2.69804e-015	4.11625e-015	3.38064e-015	3.76208e-015	3.30618e-015	1.7665e-014	2.27652e-014	2.93136e-014	2.98005e-014	3.13043e-014	3.80156e-014	4.69946e-015	1.34149e-015	3.16869e-015	3.435e-015	-1.14034e-015	-6.33526e-015	1.34092e-014	-6.75414e-015	-2.05462e-015	1.86611e-014	-8.04379e-015
2.06109e-014	2.19643e-014	1.85818e-014	3.12368e-015	4.1997e-015	3.64552e-015	3.88724e-015	3.29409e-015	1.74787e-014	2.27917e-014	2.9081e-014	2.9774e-014	3.08739e-014	3.78148e-014	4.74928e-015	1.5999e-015	3.218e-015	3.78206e-015	-7.2197e-016	-6.24773e-015	1.38525e-014	-6.7619e-015	-2.21153e-015	1.83037e-014	-8.09867e-015
2.00538e-014	2.16909e-014	1.80465e-014	3.50785e-015	4.24134e-015	3.87298e-015	3.97672e-015	3.29397e-015	1.72892e-014	2.27961e-014	2.88322e-014	2.97165e-014	3.04464e-014	3.75931e-014	4.75864e-015	1.82973e-015	3.21714e-015	4.11755e-015	-3.33786e-016	-6.17067e-015	1.42641e-014	-6.78594e-015	-2.36534e-015	1.79263e-014	-8.15842e-015
1.94749e-014	2.14238e-014	1.75153e-014	3.84843e-015	4.24277e-015	4.06338e-015	4.03184e-015	3.3086e-015	1.70969e-014	2.27791e-014	2.85668e-014	2.9628e-014	3.00207e-014	3.73479e-014	4.72942e-015	2.03126e-015	3.16861e-015	4.44144e-015	2.43887e-017	-6.1046e-015	1.46417e-014	-6.82614e-015	-2.51645e-015	1.75292e-014	-8.22349e-015
1.88778e-014	2.11635e-014	1.69904e-014	4.14388e-015	4.20589e-015	4.21742e-015	4.05387e-015	3.34116e-015	1.69022e-014	2.2742e-014	2.8285e-014	2.95087e-014	2.9596e-014	3.70785e-014	4.66379e-015	2.20544e-015	3.07579e-015	4.7538e-015	3.51803e-016	-6.04931e-015	1.49829e-014	-6.88101e-015	-2.66437e-015	1.71129e-014	-8.29468e-015
1.8266e-014	2.09098e-014	1.6475e-014	4.39357e-015	4.13281e-015	4.33715e-015	4.04485e-015	3.39502e-015	1.67061e-014	2.26858e-014	2.79861e-014	2.93587e-014	2.91716e-014	3.67833e-014	4.56437e-015	2.35364e-015	2.94188e-015	5.0548e-015	6.48573e-016	-6.00441e-015	1.52861e-014	-6.94968e-015	-2.80917e-015	1.66784e-014	-8.37254e-015
1.76429e-014	2.06634e-014	1.59716e-014	4.59804e-015	4.02606e-015	4.4245e-015	4.00696e-015	3.47264e-015	1.65101e-014	2.26122e-014	2.76699e-014	2.91794e-014	2.87458e-014	3.64614e-014	4.43436e-015	2.4765e-015	2.771e-015	5.34462e-015	9.15541e-016	-5.96974e-015	1.55495e-014	-7.03062e-015	-2.9516e-015	1.62265e-014	-8.45737e-015
1.70121e-014	2.04238e-014	1.54831e-014	4.75823e-015	3.88907e-015	4.48135e-015	3.94302e-015	3.57613e-015	1.63149e-014	2.25226e-014	2.73365e-014	2.89721e-014	2.83176e-014	3.61118e-014	4.27709e-015	2.57605e-015	2.56741e-015	5.62388e-015	1.15348e-015	-5.94471e-015	1.57731e-014	-7.12246e-015	-3.09092e-015	1.57587e-014	-8.54885e-015
1.63781e-014	2.01916e-014	1.5012e-014	4.87533e-015	3.72539e-015	4.50995e-015	3.85584e-015	3.70737e-015	1.61219e-014	2.2419e-014	2.69859e-014	2.87381e-014	2.78851e-014	3.57339e-014	4.09751e-015	2.65386e-015	2.33715e-015	5.89269e-015	1.36408e-015	-5.92908e-015	1.59558e-014	-7.22298e-015	-3.22696e-015	1.52762e-014	-8.64692e-015
1.5745e-014	1.99667e-014	1.45607e-014	4.95107e-015	3.53895e-015	4.51298e-015	3.74951e-015	3.86867e-015	1.59324e-014	2.23037e-014	2.66182e-014	2.84783e-014	2.74473e-014	3.53268e-014	3.89935e-015	2.7122e-015	2.08551e-015	6.15229e-015	1.54888e-015	-5.92145e-015	1.60975e-014	-7.32974e-015	-3.35938e-015	1.47813e-014	-8.75153e-015
1.51167e-014	1.97497e-014	1.41317e-014	4.98715e-015	3.33361e-015	4.49365e-015	3.62792e-015	4.06193e-015	1.57478e-014	2.21787e-014	2.62338e-014	2.81941e-014	2.70028e-014	3.48908e-014	3.68696e-015	2.75354e-015	1.8185e-015	6.40348e-015	1.71052e-015	-5.92079e-015	1.61987e-014	-7.44094e-015	-3.48717e-015	1.42757e-014	-8.86189e-015
1.44977e-014	1.95411e-014	1.3727e-014	4.98616e-015	3.11397e-015	4.45529e-015	3.49536e-015	4.2881e-015	1.55695e-014	2.20464e-014	2.58341e-014	2.78878e-014	2.65513e-014	3.44261e-014	3.46512e-015	2.77979e-015	1.54276e-015	6.64701e-015	1.8522e-015	-5.92566e-015	1.62594e-014	-7.55372e-015	-3.6099e-015	1.37614e-014	-8.97724e-015
1.38915e-014	1.93409e-014	1.33478e-014	4.95001e-015	2.88437e-015	4.401e-015	3.35575e-015	4.54878e-015	1.53994e-014	2.19092e-014	2.54195e-014	2.75614e-014	2.60917e-014	3.39328e-014	3.23865e-015	2.79318e-015	1.26463e-015	6.88405e-015	1.97649e-015	-5.93445e-015	1.6281e-014	-7.66526e-015	-3.72697e-015	1.32405e-014	-9.0965e-015
1.33019e-014	1.91499e-014	1.29958e-014	4.8823e-015	2.6491e-015	4.33387e-015	3.21324e-015	4.84411e-015	1.52377e-014	2.17696e-014	2.49905e-014	2.72174e-014	2.56227e-014	3.34118e-014	3.01239e-015	2.79629e-015	9.90728e-016	7.11604e-015	2.08627e-015	-5.94538e-015	1.62648e-014	-7.77309e-015	-3.83804e-015	1.27158e-014	-9.21838e-015
1.27328e-014	1.89682e-014	1.2672e-014	4.78621e-015	2.41354e-015	4.25787e-015	3.07209e-015	5.1737e-015	1.50863e-014	2.16298e-014	2.45482e-014	2.68586e-014	2.51437e-014	3.28637e-014	2.79066e-015	2.79138e-015	7.27758e-016	7.34493e-015	2.18486e-015	-5.9564e-015	1.62131e-014	-7.87408e-015	-3.94273e-015	1.21901e-014	-9.34203e-015
1.21871e-014	1.8796e-014	1.23766e-014	4.66508e-015	2.18227e-015	4.1761e-015	2.9367e-015	5.53739e-015	1.49473e-014	2.14929e-014	2.40938e-014	2.64869e-014	2.46541e-014	3.22897e-014	2.5785e-015	2.78034e-015	4.82082e-016	7.57149e-015	2.27583e-015	-5.9651e-015	1.61277e-014	-7.96526e-015	-4.03938e-015	1.16658e-014	-9.46577e-015
1.16678e-014	1.86342e-014	1.21095e-014	4.52272e-015	1.95964e-015	4.09217e-015	2.81084e-015	5.93462e-015	1.48219e-014	2.13611e-014	2.36285e-014	2.61042e-014	2.41534e-014	3.16914e-014	2.38027e-015	2.76522e-015	2.5989e-016	7.79666e-015	2.36234e-015	-5.96893e-015	1.60106e-014	-8.04416e-015	-4.1278e-015	1.11456e-014	-9.58811e-015
1.11778e-014	1.84834e-014	1.1871e-014	4.36301e-015	1.74956e-015	4.00954e-015	2.69897e-015	6.36276e-015	1.47112e-014	2.12364e-014	2.31541e-014	2.57127e-014	2.36423e-014	3.10696e-014	2.20014e-015	2.74787e-015	6.71124e-017	8.02231e-015	2.44822e-015	-5.96658e-015	1.58644e-014	-8.10842e-015	-4.20702e-015	1.06322e-014	-9.70803e-015
1.07195e-014	1.83429e-014	1.16608e-014	4.18976e-015	1.556e-015	3.93109e-015	2.6051e-015	6.82023e-015	1.46165e-014	2.11208e-014	2.26717e-014	2.53137e-014	2.31202e-014	3.04258e-014	2.04161e-015	2.73063e-015	-9.04025e-017	8.25008e-015	2.53734e-015	-5.9557e-015	1.56917e-014	-8.15477e-015	-4.27605e-015	1.01282e-014	-9.82318e-015
1.0295e-014	1.82138e-014	1.14782e-014	4.00632e-015	1.3825e-015	3.85964e-015	2.53332e-015	7.30495e-015	1.45388e-014	2.10164e-014	2.2183e-014	2.49095e-014	2.25881e-014	2.97618e-014	1.90849e-015	2.7158e-015	-2.0735e-016	8.48134e-015	2.63351e-015	-5.93407e-015	1.54955e-014	-8.18047e-015	-4.33436e-015	9.63598e-015	-9.93208e-015
9.90586e-015	1.80955e-014	1.13217e-014	3.81725e-015	1.23235e-015	3.797e-015	2.48771e-015	7.81451e-015	1.44796e-014	2.09249e-014	2.1689e-014	2.4502e-014	2.20464e-014	2.90796e-014	1.80376e-015	2.70481e-015	-2.79143e-016	8.71707e-015	2.73932e-015	-5.89898e-015	1.52791e-014	-8.18428e-015	-4.38078e-015	9.1579e-015	-1.00327e-014
9.55338e-015	1.79883e-014	1.11897e-014	3.62598e-015	1.10835e-015	3.74569e-015	2.47135e-015	8.34609e-015	1.44389e-014	2.0848e-014	2.11916e-014	2.40935e-014	2.14959e-014	2.8381e-014	1.73094e-015	2.69958e-015	-3.01727e-016	8.95897e-015	2.85778e-015	-5.84801e-015	1.50455e-014	-8.16394e-015	-4.41421e-015	8.69653e-015	-1.01236e-014
9.23843e-015	1.78921e-014	1.10807e-014	3.43557e-015	1.01333e-015	3.70762e-015	2.48736e-015	8.89626e-015	1.44173e-014	2.07862e-014	2.06923e-014	2.3686e-014	2.09375e-014	2.76681e-014	1.69221e-015	2.70132e-015	-2.70899e-016	9.20783e-015	2.99163e-015	-5.77904e-015	1.47981e-014	-8.11809e-015	-4.43342e-015	8.25396e-015	-1.02022e-014
8.96073e-015	1.78063e-014	1.09933e-014	3.24914e-015	9.49075e-016	3.68474e-015	2.53792e-015	9.46097e-015	1.4415e-014	2.07405e-014	2.01927e-014	2.32815e-014	2.03731e-014	2.69429e-014	1.68864e-015	2.71085e-015	-1.83357e-016	9.46436e-015	3.14353e-015	-5.68954e-015	1.45409e-014	-8.04477e-015	-4.43743e-015	7.83236e-015	-1.02669e-014
8.72078e-015	1.77294e-014	1.09252e-014	3.06952e-015	9.16218e-016	3.67863e-015	2.6253e-015	1.00358e-014	1.4432e-014	2.07119e-014	1.96944e-014	2.28822e-014	1.98039e-014	2.62076e-014	1.7213e-015	2.72959e-015	-3.77269e-017	9.72943e-015	3.31648e-015	-5.5779e-015	1.42772e-014	-7.94259e-015	-4.42577e-015	7.43357e-015	-1.03159e-014
8.51788e-015	1.76612e-014	1.08739e-014	2.89922e-015	9.16138e-016	3.69019e-015	2.75165e-015	1.0617e-014	1.44686e-014	2.07007e-014	1.91987e-014	2.24896e-014	1.9231e-014	2.54645e-014	1.79088e-015	2.75794e-015	1.67329e-016	1.00039e-014	3.5128e-015	-5.44277e-015	1.40099e-014	-7.81117e-015	-4.39742e-015	7.0591e-015	-1.03465e-014
8.3506e-015	1.76009e-014	1.08364e-014	2.73951e-015	9.49428e-016	3.72079e-015	2.91831e-015	1.11995e-014	1.4525e-014	2.07068e-014	1.87072e-014	2.21048e-014	1.86566e-014	2.47152e-014	1.89766e-015	2.79701e-015	4.32968e-016	1.02889e-014	3.73362e-015	-5.28292e-015	1.37422e-014	-7.64991e-015	-4.35162e-015	6.7103e-015	-1.03573e-014
8.21794e-015	1.75475e-014	1.08102e-014	2.59312e-015	1.01607e-015	3.77069e-015	3.12578e-015	1.17785e-014	1.46008e-014	2.07297e-014	1.82213e-014	2.17288e-014	1.8083e-014	2.39619e-014	2.04041e-015	2.84698e-015	7.59175e-016	1.05845e-014	3.97979e-015	-5.09693e-015	1.34768e-014	-7.45837e-015	-4.28807e-015	6.38808e-015	-1.03471e-014
8.11806e-015	1.74997e-014	1.0792e-014	2.46182e-015	1.11529e-015	3.83981e-015	3.37414e-015	1.23492e-014	1.46954e-014	2.07692e-014	1.77422e-014	2.1363e-014	1.75127e-014	2.3206e-014	2.21821e-015	2.90784e-015	1.14523e-015	1.08911e-014	4.25271e-015	-4.88397e-015	1.32165e-014	-7.23713e-015	-4.2057e-015	6.09338e-015	-1.03143e-014
8.04838e-015	1.74562e-014	1.0779e-014	2.34654e-015	1.2462e-015	3.92748e-015	3.6641e-015	1.29077e-014	1.48068e-014	2.08244e-014	1.72716e-014	2.10081e-014	1.69486e-014	2.24493e-014	2.42986e-015	2.97957e-015	1.58941e-015	1.12084e-014	4.55354e-015	-4.64264e-015	1.29648e-014	-6.98659e-015	-4.10402e-015	5.82693e-015	-1.02571e-014
8.00684e-015	1.74153e-014	1.0768e-014	2.24819e-015	1.40811e-015	4.03288e-015	3.99531e-015	1.34493e-014	1.49341e-014	2.08938e-014	1.68106e-014	2.06645e-014	1.63924e-014	2.16933e-014	2.67402e-015	3.06193e-015	2.08917e-015	1.15361e-014	4.8826e-015	-4.37266e-015	1.27237e-014	-6.70747e-015	-3.98272e-015	5.58893e-015	-1.01745e-014
7.99067e-015	1.73756e-014	1.07559e-014	2.16751e-015	1.59856e-015	4.15576e-015	4.36681e-015	1.39693e-014	1.50754e-014	2.0976e-014	1.63607e-014	2.03323e-014	1.58462e-014	2.0939e-014	2.94756e-015	3.15435e-015	2.64161e-015	1.1874e-014	5.2395e-015	-4.0741e-015	1.24958e-014	-6.4005e-015	-3.84175e-015	5.37969e-015	-1.00652e-014
7.99689e-015	1.73352e-014	1.07398e-014	2.10473e-015	1.81546e-015	4.29458e-015	4.77691e-015	1.44632e-014	1.52284e-014	2.10697e-014	1.59227e-014	2.00119e-014	1.53128e-014	2.01882e-014	3.24793e-015	3.25667e-015	3.24299e-015	1.22214e-014	5.62349e-015	-3.74629e-015	1.22827e-014	-6.06669e-015	-3.68123e-015	5.19885e-015	-9.92822e-015
8.02167e-015	1.72927e-014	1.07167e-014	2.0593e-015	2.05612e-015	4.44787e-015	5.22355e-015	1.49263e-014	1.53913e-014	2.11721e-014	1.54977e-014	1.97029e-014	1.47945e-014	1.94424e-014	3.57225e-015	3.36772e-015	3.88891e-015	1.25777e-014	6.03331e-015	-3.38978e-015	1.20867e-014	-5.70888e-015	-3.50109e-015	5.04588e-015	-9.76251e-015
8.06191e-015	1.72462e-014	1.06842e-014	2.03141e-015	2.31759e-015	4.61418e-015	5.70463e-015	1.53535e-014	1.55623e-014	2.12806e-014	1.50863e-014	1.9405e-014	1.42934e-014	1.87022e-014	3.91689e-015	3.48673e-015	4.57377e-015	1.2942e-014	6.4676e-015	-3.00501e-015	1.19092e-014	-5.32867e-015	-3.30202e-015	4.92057e-015	-9.56837e-015
8.1141e-015	1.71933e-014	1.064e-014	2.02037e-015	2.59639e-015	4.79174e-015	6.21779e-015	1.57415e-014	1.57387e-014	2.13926e-014	1.4689e-014	1.91171e-014	1.38113e-014	1.79685e-014	4.27842e-015	3.61286e-015	5.29214e-015	1.33129e-014	6.92469e-015	-2.59221e-015	1.17515e-014	-4.92815e-015	-3.08455e-015	4.82166e-015	-9.34543e-015
8.1741e-015	1.71315e-014	1.05816e-014	2.02498e-015	2.88949e-015	4.97858e-015	6.75992e-015	1.60866e-014	1.59174e-014	2.15056e-014	1.43066e-014	1.8839e-014	1.335e-014	1.72417e-014	4.65317e-015	3.7451e-015	6.03855e-015	1.3689e-014	7.40193e-015	-2.15288e-015	1.16139e-014	-4.5088e-015	-2.84972e-015	4.74766e-015	-9.09397e-015
8.23781e-015	1.70582e-014	1.05064e-014	2.04445e-015	3.19345e-015	5.17255e-015	7.32782e-015	1.63857e-014	1.60959e-014	2.16164e-014	1.39393e-014	1.857e-014	1.29111e-014	1.6523e-014	5.0369e-015	3.88274e-015	6.80661e-015	1.40686e-014	7.89617e-015	-1.68911e-015	1.14968e-014	-4.07299e-015	-2.59894e-015	4.69696e-015	-8.81435e-015
8.30172e-015	1.69718e-014	1.0413e-014	2.07725e-015	3.50491e-015	5.37146e-015	7.91741e-015	1.66361e-014	1.62717e-014	2.17219e-014	1.35869e-014	1.83085e-014	1.24965e-014	1.58123e-014	5.42538e-015	4.02476e-015	7.58923e-015	1.44501e-014	8.40506e-015	-1.20262e-015	1.13999e-014	-3.62318e-015	-2.33321e-015	4.66771e-015	-8.50727e-015
8.36261e-015	1.68699e-014	1.0299e-014	2.12278e-015	3.82052e-015	5.57332e-015	8.52488e-015	1.68356e-014	1.64415e-014	2.18187e-014	1.32496e-014	1.80534e-014	1.21073e-014	1.51102e-014	5.81488e-015	4.16997e-015	8.37964e-015	1.48309e-014	8.92614e-015	-6.95634e-016	1.1324e-014	-3.16203e-015	-2.05379e-015	4.65795e-015	-8.17371e-015
8.41689e-015	1.67508e-014	1.01639e-014	2.17987e-015	4.13677e-015	5.77602e-015	9.1461e-015	1.69823e-014	1.66027e-014	2.19039e-014	1.2927e-014	1.78045e-014	1.17445e-014	1.44171e-014	6.20129e-015	4.31757e-015	9.1715e-015	1.52089e-014	9.45594e-015	-1.69719e-016	1.12684e-014	-2.69235e-015	-1.76156e-015	4.66602e-015	-7.81538e-015
8.46136e-015	1.6613e-014	1.00066e-014	2.24689e-015	4.4497e-015	5.97746e-015	9.77731e-015	1.70743e-014	1.67526e-014	2.19743e-014	1.26191e-014	1.75595e-014	1.14086e-014	1.37329e-014	6.58109e-015	4.46694e-015	9.95785e-015	1.5582e-014	9.99058e-015	3.72245e-016	1.12329e-014	-2.21774e-015	-1.45808e-015	4.68964e-015	-7.43331e-015
8.49311e-015	1.64541e-014	9.82616e-015	2.3221e-015	4.75671e-015	6.17572e-015	1.04138e-014	1.71104e-014	1.68888e-014	2.2027e-014	1.23258e-014	1.73174e-014	1.10999e-014	1.30579e-014	6.95091e-015	4.61684e-015	1.07315e-014	1.59477e-014	1.05259e-014	9.26698e-016	1.12157e-014	-1.73999e-015	-1.14497e-015	4.72676e-015	-7.02902e-015
8.50895e-015	1.62727e-014	9.62256e-015	2.40408e-015	5.05424e-015	6.36883e-015	1.10512e-014	1.70895e-014	1.7008e-014	2.20582e-014	1.20462e-014	1.70763e-014	1.08185e-014	1.2392e-014	7.3063e-015	4.767e-015	1.1486e-014	1.63034e-014	1.10578e-014	1.49109e-015	1.12159e-014	-1.26215e-015	-8.24435e-016	4.77522e-015	-6.60505e-015
8.50655e-015	1.60672e-014	9.39569e-015	2.49153e-015	5.33942e-015	6.55533e-015	1.1685e-014	1.70119e-014	1.7108e-014	2.20646e-014	1.17801e-014	1.68347e-014	1.05634e-014	1.1735e-014	7.64421e-015	4.91585e-015	1.22147e-014	1.66464e-014	1.1583e-014	2.06187e-015	1.12317e-014	-7.87676e-016	-4.98644e-016	4.83235e-015	-6.16325e-015
8.4833e-015	1.58356e-014	9.14575e-015	2.58302e-015	5.60904e-015	6.73295e-015	1.23106e-014	1.68773e-014	1.71858e-014	2.20437e-014	1.15266e-014	1.65911e-014	1.03332e-014	1.10871e-014	7.96154e-015	5.06322e-015	1.29113e-014	1.69741e-014	1.20978e-014	2.63578e-015	1.12612e-014	-3.19393e-016	-1.69725e-016	4.89622e-015	-5.70555e-015
8.43731e-015	1.55764e-014	8.87332e-015	2.6778e-015	5.8615e-015	6.90022e-015	1.29233e-014	1.66867e-014	1.72393e-014	2.1993e-014	1.12847e-014	1.6344e-014	1.01273e-014	1.04485e-014	8.25575e-015	5.20829e-015	1.35702e-014	1.72834e-014	1.25981e-014	3.20922e-015	1.13025e-014	1.39938e-016	1.59942e-016	4.96377e-015	-5.23465e-015
8.36763e-015	1.52894e-014	8.57963e-015	2.77463e-015	6.09446e-015	7.05614e-015	1.35186e-014	1.6442e-014	1.72659e-014	2.19097e-014	1.10532e-014	1.60919e-014	9.94445e-015	9.81924e-015	8.52464e-015	5.35115e-015	1.41854e-014	1.75724e-014	1.30804e-014	3.77945e-015	1.13527e-014	5.87246e-016	4.877e-016	5.03289e-015	-4.75362e-015
8.27279e-015	1.49732e-014	8.26582e-015	2.87255e-015	6.30625e-015	7.19928e-015	1.40927e-014	1.61442e-014	1.72638e-014	2.1792e-014	1.08309e-014	1.58335e-014	9.78342e-015	9.19933e-015	8.76638e-015	5.49206e-015	1.47516e-014	1.7838e-014	1.35409e-014	4.34279e-015	1.14097e-014	1.02045e-015	8.11146e-016	5.10092e-015	-4.26499e-015
8.15211e-015	1.46268e-014	7.93352e-015	2.97085e-015	6.49522e-015	7.32839e-015	1.46409e-014	1.5795e-014	1.72315e-014	2.16377e-014	1.0617e-014	1.55666e-014	9.64118e-015	8.58889e-015	8.97909e-015	5.6304e-015	1.52649e-014	1.80781e-014	1.39762e-014	4.89537e-015	1.14716e-014	1.43768e-015	1.12825e-015	5.16557e-015	-3.77174e-015
8.00567e-015	1.42501e-014	7.58383e-015	3.06922e-015	6.66022e-015	7.44279e-015	1.51596e-014	1.53967e-014	1.71672e-014	2.14449e-014	1.041e-014	1.52897e-014	9.51542e-015	7.98811e-015	9.16116e-015	5.76633e-015	1.57217e-014	1.829e-014	1.43829e-014	5.43424e-015	1.15355e-014	1.83611e-015	1.43644e-015	5.22468e-015	-3.27667e-015
7.83358e-015	1.38433e-014	7.21896e-015	3.16731e-015	6.80075e-015	7.54207e-015	1.5645e-014	1.49524e-014	1.707e-014	2.12121e-014	1.02091e-014	1.5002e-014	9.40339e-015	7.39731e-015	9.31224e-015	5.89924e-015	1.61177e-014	1.8471e-014	1.47573e-014	5.95563e-015	1.15985e-014	2.21472e-015	1.73359e-015	5.27617e-015	-2.78258e-015
7.63612e-015	1.34065e-014	6.8412e-015	3.26409e-015	6.9171e-015	7.62486e-015	1.60934e-014	1.4465e-014	1.6939e-014	2.09386e-014	1.00128e-014	1.47023e-014	9.30253e-015	6.81656e-015	9.43142e-015	6.02948e-015	1.64504e-014	1.86191e-014	1.50974e-014	6.45614e-015	1.16575e-014	2.57133e-015	2.01704e-015	5.31772e-015	-2.29217e-015
7.41393e-015	1.29399e-014	6.45217e-015	3.35936e-015	7.00884e-015	7.69084e-015	1.65014e-014	1.39382e-014	1.67738e-014	2.06237e-014	9.82015e-015	1.4389e-014	9.20926e-015	6.24598e-015	9.51898e-015	6.15707e-015	1.67179e-014	1.87319e-014	1.54004e-014	6.93258e-015	1.171e-014	2.904e-015	2.28476e-015	5.34746e-015	-1.80875e-015
7.16882e-015	1.24439e-014	6.05448e-015	3.4536e-015	7.07664e-015	7.74068e-015	1.68664e-014	1.33751e-014	1.65743e-014	2.02673e-014	9.62946e-015	1.40615e-014	9.11975e-015	5.68647e-015	9.57515e-015	6.28206e-015	1.69191e-014	1.88077e-014	1.56635e-014	7.38148e-015	1.1753e-014	3.21142e-015	2.53502e-015	5.36386e-015	-1.33527e-015
6.90193e-015	1.19197e-014	5.65078e-015	3.54689e-015	7.1207e-015	7.77439e-015	1.71858e-014	1.27797e-014	1.63414e-014	1.98695e-014	9.43944e-015	1.37192e-014	9.03179e-015	5.13879e-015	9.60055e-015	6.40455e-015	1.70538e-014	1.88447e-014	1.58846e-014	7.79968e-015	1.17838e-014	3.49194e-015	2.76563e-015	5.36537e-015	-8.7463e-016
6.61487e-015	1.13686e-014	5.24364e-015	3.63871e-015	7.14186e-015	7.792e-015	1.74565e-014	1.21554e-014	1.60752e-014	1.94303e-014	9.2491e-015	1.33618e-014	8.94113e-015	4.60305e-015	9.59611e-015	6.52468e-015	1.71211e-014	1.88414e-014	1.60622e-014	8.18392e-015	1.18e-014	3.74462e-015	2.97441e-015	5.35098e-015	-4.29137e-016
6.31012e-015	1.07919e-014	4.83579e-015	3.72956e-015	7.14126e-015	7.79403e-015	1.7677e-014	1.15067e-014	1.57762e-014	1.895e-014	9.05698e-015	1.29884e-014	8.84406e-015	4.0799e-015	9.56299e-015	6.64213e-015	1.71214e-014	1.87971e-014	1.61946e-014	8.53179e-015	1.17994e-014	3.96926e-015	3.15971e-015	5.31983e-015	-2.73016e-019
5.98997e-015	1.01906e-014	4.42947e-015	3.82025e-015	7.11993e-015	7.78096e-015	1.78452e-014	1.08378e-014	1.54458e-014	1.84298e-014	8.86208e-015	1.25983e-014	8.73741e-015	3.56993e-015	9.50225e-015	6.75762e-015	1.70558e-014	1.87104e-014	1.62806e-014	8.84126e-015	1.17791e-014	4.16486e-015	3.31961e-015	5.27039e-015	4.09753e-016
5.65761e-015	9.56736e-015	4.02667e-015	3.91079e-015	7.07936e-015	7.75332e-015	1.79595e-014	1.01529e-014	1.50842e-014	1.78713e-014	8.66302e-015	1.21916e-014	8.61779e-015	3.07408e-015	9.41624e-015	6.87123e-015	1.69262e-014	1.85806e-014	1.63195e-014	9.11042e-015	1.17369e-014	4.33117e-015	3.45281e-015	5.20191e-015	7.99253e-016
5.31531e-015	8.92402e-015	3.62936e-015	4.00136e-015	7.02084e-015	7.71195e-015	1.80191e-014	9.45602e-015	1.46937e-014	1.72761e-014	8.45916e-015	1.17679e-014	8.48178e-015	2.59332e-015	9.30621e-015	6.98221e-015	1.67363e-014	1.84069e-014	1.63109e-014	9.33759e-015	1.16713e-014	4.46828e-015	3.55873e-015	5.11396e-015	1.16639e-015
4.96544e-015	8.26282e-015	3.23949e-015	4.09302e-015	6.94607e-015	7.65757e-015	1.80236e-014	8.75154e-015	1.42767e-014	1.66461e-014	8.24921e-015	1.13271e-014	8.32705e-015	2.12866e-015	9.17373e-015	7.09066e-015	1.64886e-014	1.81894e-014	1.62547e-014	9.52068e-015	1.15806e-014	4.57675e-015	3.6362e-015	5.0064e-015	1.50955e-015
4.61045e-015	7.58596e-015	2.85946e-015	4.18537e-015	6.85676e-015	7.59049e-015	1.79727e-014	8.04331e-015	1.38353e-014	1.59836e-014	8.03242e-015	1.08702e-014	8.15054e-015	1.68079e-015	9.02043e-015	7.19617e-015	1.61864e-014	1.7928e-014	1.61516e-014	9.65816e-015	1.14633e-014	4.65659e-015	3.68406e-015	4.8791e-015	1.82723e-015
4.25338e-015	6.89598e-015	2.4913e-015	4.27906e-015	6.75469e-015	7.51158e-015	1.78662e-014	7.33468e-015	1.33716e-014	1.5291e-014	7.80827e-015	1.03968e-014	7.94941e-015	1.25068e-015	8.84846e-015	7.2978e-015	1.58332e-014	1.76232e-014	1.60019e-014	9.74956e-015	1.13191e-014	4.70845e-015	3.70231e-015	4.73304e-015	2.11871e-015
3.89746e-015	6.19591e-015	2.13627e-015	4.37435e-015	6.64154e-015	7.4211e-015	1.77049e-014	6.62981e-015	1.28883e-014	1.45716e-014	7.57584e-015	9.90784e-015	7.72132e-015	8.39208e-016	8.65973e-015	7.39555e-015	1.54332e-014	1.72756e-014	1.58068e-014	9.79403e-015	1.11464e-014	4.73366e-015	3.69083e-015	4.56806e-015	2.38332e-015
3.54498e-015	5.48814e-015	1.79557e-015	4.4718e-015	6.51919e-015	7.32045e-015	1.74892e-014	5.93174e-015	1.2388e-014	1.38278e-014	7.33474e-015	9.40462e-015	7.46483e-015	4.47146e-016	8.45622e-015	7.48815e-015	1.49912e-014	1.68865e-014	1.55675e-014	9.79106e-015	1.09452e-014	4.73377e-015	3.64917e-015	4.38414e-015	2.62062e-015
3.1986e-015	4.77524e-015	1.47027e-015	4.57085e-015	6.38888e-015	7.21118e-015	1.72207e-014	5.24401e-015	1.18735e-014	1.30627e-014	7.08473e-015	8.88746e-015	7.17826e-015	7.47963e-017	8.2395e-015	7.57463e-015	1.45122e-014	1.64567e-014	1.52858e-014	9.74095e-015	1.07148e-014	4.71016e-015	3.57792e-015	4.18192e-015	2.83103e-015
2.86012e-015	4.05967e-015	1.16159e-015	4.67152e-015	6.25273e-015	7.09393e-015	1.69012e-014	4.56988e-015	1.13475e-014	1.22797e-014	6.82598e-015	8.35731e-015	6.86061e-015	-2.76314e-016	8.01161e-015	7.65442e-015	1.40011e-014	1.59881e-014	1.49637e-014	9.64401e-015	1.04551e-014	4.66396e-015	3.47804e-015	3.96217e-015	3.01425e-015
2.53172e-015	3.34437e-015	8.70515e-016	4.77384e-015	6.11264e-015	6.96886e-015	1.65321e-014	3.9126e-015	1.08132e-014	1.14815e-014	6.55827e-015	7.81514e-015	6.51148e-015	-6.05619e-016	7.77487e-015	7.72705e-015	1.34625e-014	1.54827e-014	1.46038e-014	9.50092e-015	1.01666e-014	4.59662e-015	3.35025e-015	3.72617e-015	3.171e-015
2.21546e-015	2.6326e-015	5.97086e-016	4.87739e-015	5.96947e-015	6.83679e-015	1.61149e-014	3.27391e-015	1.02735e-014	1.06721e-014	6.2811e-015	7.26237e-015	6.12994e-015	-9.13085e-016	7.5307e-015	7.79126e-015	1.29016e-014	1.49427e-014	1.42088e-014	9.31263e-015	9.85021e-015	4.51022e-015	3.19601e-015	3.47505e-015	3.30194e-015
1.91284e-015	1.92685e-015	3.41396e-016	4.98167e-015	5.82432e-015	6.6985e-015	1.56525e-014	2.65623e-015	9.73144e-015	9.85424e-015	5.99453e-015	6.69982e-015	5.71607e-015	-1.19781e-015	7.28066e-015	7.84544e-015	1.23238e-014	1.43699e-014	1.37811e-014	9.08056e-015	9.50661e-015	4.407e-015	3.01644e-015	3.2105e-015	3.40846e-015
1.62595e-015	1.22909e-015	1.03973e-016	5.08686e-015	5.6786e-015	6.55433e-015	1.51475e-014	2.06088e-015	9.18964e-015	9.0313e-015	5.69904e-015	6.12906e-015	5.27013e-015	-1.45946e-015	7.02658e-015	7.8881e-015	1.17348e-014	1.37674e-014	1.33234e-014	8.80729e-015	9.13748e-015	4.28864e-015	2.81286e-015	2.93344e-015	3.49151e-015
1.35578e-015	5.42326e-016	-1.16173e-016	5.19163e-015	5.53256e-015	6.4049e-015	1.46022e-014	1.48917e-015	8.65083e-015	8.20637e-015	5.39496e-015	5.55206e-015	4.793e-015	-1.69841e-015	6.76993e-015	7.91764e-015	1.11397e-014	1.3138e-014	1.28388e-014	8.49516e-015	8.74378e-015	4.15732e-015	2.58723e-015	2.64496e-015	3.55241e-015
1.10266e-015	-1.305e-016	-3.19938e-016	5.29516e-015	5.38697e-015	6.25037e-015	1.40198e-014	9.42028e-016	8.11761e-015	7.38264e-015	5.08214e-015	4.97081e-015	4.28583e-015	-1.91483e-015	6.51155e-015	7.93308e-015	1.05433e-014	1.24846e-014	1.23305e-014	8.1463e-015	8.32726e-015	4.01556e-015	2.34141e-015	2.34636e-015	3.59282e-015
8.67137e-016	-7.87037e-016	-5.08583e-016	5.39693e-015	5.2431e-015	6.09161e-015	1.34031e-014	4.20432e-016	7.59268e-015	6.56372e-015	4.76084e-015	4.38622e-015	3.75051e-015	-2.10909e-015	6.2525e-015	7.93287e-015	9.95047e-015	1.18098e-014	1.18023e-014	7.76338e-015	7.89055e-015	3.86538e-015	2.07764e-015	2.03928e-015	3.61474e-015
6.4907e-016	-1.42649e-015	-6.8266e-016	5.49548e-015	5.10158e-015	5.92832e-015	1.27555e-014	-7.47973e-017	7.07831e-015	5.75247e-015	4.43141e-015	3.79963e-015	3.18918e-015	-2.28142e-015	5.99348e-015	7.9162e-015	9.36643e-015	1.11172e-014	1.12573e-014	7.34933e-015	7.436e-015	3.7091e-015	1.79881e-015	1.7247e-015	3.62013e-015
4.4787e-016	-2.04665e-015	-8.43637e-016	5.5899e-015	4.96262e-015	5.76012e-015	1.20803e-014	-5.43242e-016	6.57675e-015	4.95106e-015	4.09485e-015	3.21174e-015	2.6045e-015	-2.43281e-015	5.73509e-015	7.88182e-015	8.79508e-015	1.04104e-014	1.06982e-014	6.90785e-015	6.96589e-015	3.54844e-015	1.50743e-015	1.40389e-015	3.61118e-015
2.6363e-016	-2.64548e-015	-9.92613e-016	5.67861e-015	4.82626e-015	5.58701e-015	1.13808e-014	-9.85442e-016	6.08973e-015	4.16196e-015	3.75138e-015	2.62416e-015	1.99951e-015	-2.56436e-015	5.47814e-015	7.828e-015	8.2397e-015	9.69238e-015	1.01294e-014	6.44202e-015	6.48267e-015	3.38528e-015	1.20615e-015	1.07866e-015	3.59002e-015
9.50196e-017	-3.22157e-015	-1.13098e-015	5.76061e-015	4.69247e-015	5.40893e-015	1.06607e-014	-1.40253e-015	5.61895e-015	3.38731e-015	3.4016e-015	2.03825e-015	1.37723e-015	-2.67713e-015	5.22334e-015	7.75427e-015	7.70398e-015	8.96685e-015	9.55404e-015	5.95571e-015	5.98878e-015	3.2231e-015	8.9774e-016	7.49914e-016	3.55879e-015
-5.94689e-017	-3.77384e-015	-1.26084e-015	5.8342e-015	4.56117e-015	5.22571e-015	9.92351e-015	-1.79485e-015	5.1656e-015	2.62929e-015	3.04595e-015	1.4559e-015	7.40471e-016	-2.77186e-015	4.97076e-015	7.65975e-015	7.19028e-015	8.23738e-015	8.97483e-015	5.45308e-015	5.48707e-015	3.06338e-015	5.844e-016	4.19582e-016	3.51979e-015
-2.01479e-016	-4.30077e-015	-1.38353e-015	5.89803e-015	4.43279e-015	5.03711e-015	9.17332e-015	-2.16366e-015	4.73034e-015	1.89026e-015	2.68488e-015	8.786e-016	9.19563e-017	-2.85093e-015	4.72076e-015	7.54389e-015	6.70166e-015	7.50748e-015	8.39429e-015	4.9379e-015	4.98038e-015	2.90788e-015	2.68666e-016	8.96676e-017	3.47529e-015
-3.33117e-016	-4.80094e-015	-1.50103e-015	5.95134e-015	4.30749e-015	4.84293e-015	8.41345e-015	-2.50935e-015	4.31433e-015	1.17171e-015	2.31936e-015	3.08201e-016	-5.65206e-016	-2.91619e-015	4.47407e-015	7.40598e-015	6.2405e-015	6.78104e-015	7.81572e-015	4.41386e-015	4.47182e-015	2.75841e-015	-4.7133e-017	-2.39385e-016	3.42712e-015
-4.56069e-016	-5.27415e-015	-1.61477e-015	5.99277e-015	4.18541e-015	4.64266e-015	7.64757e-015	-2.83319e-015	3.91777e-015	4.75065e-016	1.94946e-015	-2.5373e-016	-1.22749e-015	-2.96901e-015	4.23077e-015	7.24596e-015	5.80863e-015	6.06136e-015	7.24276e-015	3.88551e-015	3.96353e-015	2.61742e-015	-3.59889e-016	-5.66498e-016	3.37732e-015
-5.73257e-016	-5.72025e-015	-1.7262e-015	6.02143e-015	4.06622e-015	4.43536e-015	6.87943e-015	-3.1373e-015	3.54053e-015	-1.97904e-016	1.57551e-015	-8.06703e-016	-1.89133e-015	-3.01211e-015	3.99047e-015	7.06435e-015	5.40663e-015	5.35221e-015	6.678e-015	3.35684e-015	3.45814e-015	2.48641e-015	-6.67036e-016	-8.90883e-016	3.32802e-015
-6.87402e-016	-6.13899e-015	-1.83746e-015	6.03589e-015	3.94976e-015	4.22008e-015	6.11255e-015	-3.42417e-015	3.18283e-015	-8.46303e-016	1.19758e-015	-1.35003e-015	-2.55251e-015	-3.04837e-015	3.75352e-015	6.86083e-015	5.03573e-015	4.65667e-015	6.12341e-015	2.83167e-015	2.95742e-015	2.36652e-015	-9.65765e-016	-1.21193e-015	3.28113e-015
-8.00289e-016	-6.5308e-015	-1.9499e-015	6.03516e-015	3.83501e-015	3.99679e-015	5.35043e-015	-3.69532e-015	2.8437e-015	-1.47008e-015	8.15481e-016	-1.88241e-015	-3.20813e-015	-3.08012e-015	3.52067e-015	6.6357e-015	4.69663e-015	3.97714e-015	5.58081e-015	2.31452e-015	2.46373e-015	2.25904e-015	-1.25346e-015	-1.52908e-015	3.23856e-015
-9.13916e-016	-6.89619e-015	-2.06492e-015	6.01745e-015	3.7221e-015	3.76505e-015	4.59603e-015	-3.95257e-015	2.5218e-015	-2.06853e-015	4.29608e-016	-2.40304e-015	-3.85587e-015	-3.10961e-015	3.2918e-015	6.38979e-015	4.38921e-015	3.31722e-015	5.05371e-015	1.8093e-015	1.97968e-015	2.1645e-015	-1.52826e-015	-1.84162e-015	3.20222e-015
-1.03156e-015	-7.23558e-015	-2.18371e-015	5.98193e-015	3.61132e-015	3.52494e-015	3.85243e-015	-4.19818e-015	2.21598e-015	-2.64172e-015	4.01621e-017	-2.91166e-015	-4.49314e-015	-3.14031e-015	3.06721e-015	6.12417e-015	4.11261e-015	2.67996e-015	4.54389e-015	1.32049e-015	1.50774e-015	2.08378e-015	-1.78818e-015	-2.14897e-015	3.17298e-015
-1.15562e-015	-7.54916e-015	-2.30707e-015	5.92843e-015	3.50254e-015	3.27581e-015	3.12279e-015	-4.43404e-015	1.92512e-015	-3.1904e-015	-3.53196e-016	-3.40762e-015	-5.11664e-015	-3.17438e-015	2.8471e-015	5.83999e-015	3.86575e-015	2.06768e-015	4.05222e-015	8.51763e-016	1.04976e-015	2.01751e-015	-2.03103e-015	-2.4505e-015	3.15299e-015
-1.28868e-015	-7.83785e-015	-2.43629e-015	5.85618e-015	3.39586e-015	3.01708e-015	2.40993e-015	-4.66314e-015	1.64743e-015	-3.71498e-015	-7.51466e-016	-3.89057e-015	-5.7239e-015	-3.21462e-015	2.63169e-015	5.53945e-015	3.64778e-015	1.48268e-015	3.58055e-015	4.06863e-016	6.06309e-016	1.96666e-015	-2.25482e-015	-2.74642e-015	3.14337e-015
-1.43316e-015	-8.10318e-015	-2.57233e-015	5.76573e-015	3.29115e-015	2.74839e-015	1.71616e-015	-4.88713e-015	1.3811e-015	-4.21559e-015	-1.15446e-015	-4.3595e-015	-6.31263e-015	-3.26375e-015	2.4212e-015	5.22481e-015	3.45721e-015	9.2737e-016	3.13029e-015	-1.09487e-017	1.78329e-016	1.93134e-015	-2.45786e-015	-3.03601e-015	3.14501e-015
-1.59126e-015	-8.34585e-015	-2.71574e-015	5.6566e-015	3.18814e-015	2.46982e-015	1.04439e-015	-5.10767e-015	1.12398e-015	-4.69298e-015	-1.56251e-015	-4.81393e-015	-6.88126e-015	-3.3247e-015	2.21607e-015	4.89758e-015	3.29164e-015	4.03676e-016	2.7021e-015	-3.98788e-016	-2.33257e-016	1.91068e-015	-2.63849e-015	-3.31934e-015	3.15852e-015
-1.76515e-015	-8.56777e-015	-2.86709e-015	5.52824e-015	3.08747e-015	2.18118e-015	3.96421e-016	-5.32725e-015	8.73646e-016	-5.14764e-015	-1.97633e-015	-5.25415e-015	-7.42892e-015	-3.4002e-015	2.01612e-015	4.56018e-015	3.14882e-015	-8.76025e-017	2.29658e-015	-7.53412e-016	-6.27163e-016	1.90522e-015	-2.79466e-015	-3.5967e-015	3.18469e-015
-1.95699e-015	-8.77042e-015	-3.02704e-015	5.38124e-015	2.98901e-015	1.88218e-015	-2.25483e-016	-5.54771e-015	6.27795e-016	-5.58054e-015	-2.39705e-015	-5.68106e-015	-7.95495e-015	-3.49297e-015	1.82201e-015	4.21528e-015	3.02675e-015	-5.44833e-016	1.91377e-015	-1.07251e-015	-1.0032e-015	1.91446e-015	-2.9252e-015	-3.86845e-015	3.22406e-015
-2.16881e-015	-8.95502e-015	-3.19521e-015	5.21584e-015	2.89273e-015	1.57247e-015	-8.19129e-016	-5.77068e-015	3.83522e-016	-5.99301e-015	-2.825e-015	-6.09442e-015	-8.45886e-015	-3.60558e-015	1.63412e-015	3.8658e-015	2.92216e-015	-9.67064e-016	1.55358e-015	-1.35394e-015	-1.36154e-015	1.93752e-015	-3.03003e-015	-4.1351e-015	3.27716e-015
-2.40165e-015	-9.12424e-015	-3.37154e-015	5.03311e-015	2.79909e-015	1.25264e-015	-1.38306e-015	-5.99754e-015	1.38502e-016	-6.38589e-015	-3.26141e-015	-6.49393e-015	-8.94113e-015	-3.74034e-015	1.45338e-015	3.51411e-015	2.83225e-015	-1.35357e-015	1.21612e-015	-1.59559e-015	-1.70246e-015	1.97408e-015	-3.10833e-015	-4.39648e-015	3.34339e-015
-2.65664e-015	-9.27965e-015	-3.55582e-015	4.83344e-015	2.70822e-015	9.23196e-016	-1.91639e-015	-6.23014e-015	-1.09933e-016	-6.76105e-015	-3.70711e-015	-6.87998e-015	-9.40206e-015	-3.89914e-015	1.28002e-015	3.16307e-015	2.75394e-015	-1.70373e-015	9.01546e-016	-1.79598e-015	-2.02671e-015	2.02344e-015	-3.15972e-015	-4.65378e-015	3.42335e-015
-2.93515e-015	-9.42297e-015	-3.74769e-015	4.61756e-015	2.62042e-015	5.84726e-016	-2.41788e-015	-6.4701e-015	-3.64818e-016	-7.12011e-015	-4.163e-015	-7.25286e-015	-9.843e-015	-4.08464e-015	1.11424e-015	2.81576e-015	2.68471e-015	-2.01797e-015	6.09133e-016	-1.95385e-015	-2.33516e-015	2.08493e-015	-3.18418e-015	-4.90708e-015	3.51648e-015
-3.23795e-015	-9.55593e-015	-3.94662e-015	4.38638e-015	2.53633e-015	2.36952e-016	-2.88773e-015	-6.71864e-015	-6.2876e-016	-7.46437e-015	-4.63032e-015	-7.61386e-015	-1.02652e-014	-4.29883e-015	9.55797e-016	2.47498e-015	2.62111e-015	-2.2966e-015	3.38197e-016	-2.06856e-015	-2.62871e-015	2.15631e-015	-3.18166e-015	-5.15683e-015	3.62273e-015
-3.56544e-015	-9.68025e-015	-4.15249e-015	4.14169e-015	2.45555e-015	-1.19982e-016	-3.32481e-015	-6.97676e-015	-9.04889e-016	-7.79535e-015	-5.11008e-015	-7.96316e-015	-1.06703e-014	-4.5435e-015	8.0494e-016	2.1433e-015	2.55945e-015	-2.54046e-015	8.83174e-017	-2.1406e-015	-2.90894e-015	2.23714e-015	-3.15255e-015	-5.404e-015	3.74126e-015
-3.9172e-015	-9.79766e-015	-4.36423e-015	3.88453e-015	2.37841e-015	-4.85122e-016	-3.7294e-015	-7.24414e-015	-1.1971e-015	-8.11442e-015	-5.6036e-015	-8.30171e-015	-1.10604e-014	-4.82058e-015	6.62139e-016	1.82362e-015	2.49678e-015	-2.75087e-015	-1.41333e-016	-2.16982e-015	-3.17745e-015	2.32554e-015	-3.09715e-015	-5.64914e-015	3.87134e-015
-4.29302e-015	-9.91029e-015	-4.58072e-015	3.61602e-015	2.30501e-015	-8.57541e-016	-4.10173e-015	-7.52221e-015	-1.50731e-015	-8.42326e-015	-6.11179e-015	-8.63041e-015	-1.1438e-014	-5.13058e-015	5.27121e-016	1.51866e-015	2.43031e-015	-2.92868e-015	-3.52517e-016	-2.15647e-015	-3.43601e-015	2.4201e-015	-3.01673e-015	-5.89293e-015	4.01303e-015
-4.69163e-015	-1.00202e-014	-4.80131e-015	3.33814e-015	2.23495e-015	-1.23658e-015	-4.44193e-015	-7.81112e-015	-1.83776e-015	-8.72374e-015	-6.63626e-015	-8.94993e-015	-1.18061e-014	-5.47447e-015	3.99971e-016	1.23099e-015	2.35692e-015	-3.075e-015	-5.46151e-016	-2.10127e-015	-3.68695e-015	2.51979e-015	-2.91257e-015	-6.13585e-015	4.16591e-015
-5.11287e-015	-1.01292e-014	-5.02514e-015	3.05198e-015	2.16864e-015	-1.62085e-015	-4.75076e-015	-8.11155e-015	-2.19131e-015	-9.0174e-015	-7.1782e-015	-9.26129e-015	-1.21677e-014	-5.85275e-015	2.80856e-016	9.63619e-016	2.27361e-015	-3.19174e-015	-7.23655e-016	-2.00561e-015	-3.93197e-015	2.62339e-015	-2.7855e-015	-6.37845e-015	4.32889e-015
-5.55595e-015	-1.02392e-014	-5.25138e-015	2.75864e-015	2.10601e-015	-2.00992e-015	-5.02863e-015	-8.42338e-015	-2.56977e-015	-9.30487e-015	-7.73843e-015	-9.56522e-015	-1.25261e-014	-6.26584e-015	1.69636e-016	7.17875e-016	2.17757e-015	-3.28104e-015	-8.86609e-016	-1.8714e-015	-4.17242e-015	2.72854e-015	-2.63687e-015	-6.62085e-015	4.50073e-015
-6.01925e-015	-1.0351e-014	-5.47949e-015	2.45914e-015	2.04715e-015	-2.40215e-015	-5.27658e-015	-8.74604e-015	-2.97517e-015	-9.58847e-015	-8.31743e-015	-9.86316e-015	-1.28848e-014	-6.71399e-015	6.54939e-017	4.95211e-016	2.06594e-015	-3.34493e-015	-1.03589e-015	-1.70052e-015	-4.411e-015	2.8337e-015	-2.46801e-015	-6.86374e-015	4.68107e-015
-6.50013e-015	-1.04658e-014	-5.70832e-015	2.15534e-015	1.99152e-015	-2.79644e-015	-5.49653e-015	-9.07873e-015	-3.40939e-015	-9.86979e-015	-8.91625e-015	-1.01566e-014	-1.3247e-014	-7.19709e-015	-3.22494e-017	2.96994e-016	1.93669e-015	-3.38587e-015	-1.17343e-015	-1.49516e-015	-4.64986e-015	2.93801e-015	-2.28042e-015	-7.10778e-015	4.86865e-015
-6.99681e-015	-1.05848e-014	-5.93692e-015	1.84929e-015	1.93876e-015	-3.19127e-015	-5.68963e-015	-9.4205e-015	-3.87388e-015	-1.01503e-014	-9.53577e-015	-1.04468e-014	-1.36161e-014	-7.71507e-015	-1.24272e-016	1.24426e-016	1.78787e-015	-3.40627e-015	-1.30046e-015	-1.25814e-015	-4.89124e-015	3.04023e-015	-2.07588e-015	-7.35306e-015	5.0619e-015
-7.50769e-015	-1.07098e-014	-6.1647e-015	1.54166e-015	1.88802e-015	-3.58564e-015	-5.8574e-015	-9.77092e-015	-4.37025e-015	-1.04307e-014	-1.01765e-014	-1.07346e-014	-1.39955e-014	-8.26713e-015	-2.11375e-016	-2.22132e-017	1.61808e-015	-3.40966e-015	-1.41852e-015	-9.92516e-016	-5.13728e-015	3.13983e-015	-1.85635e-015	-7.60002e-015	5.26013e-015
-8.03044e-015	-1.08411e-014	-6.39129e-015	1.23374e-015	1.83876e-015	-3.97856e-015	-6.00202e-015	-1.01288e-014	-4.89924e-015	-1.07129e-014	-1.08394e-014	-1.10209e-014	-1.43892e-014	-8.85198e-015	-2.94587e-016	-1.42736e-016	1.4259e-015	-3.39885e-015	-1.52905e-015	-7.01527e-016	-5.3902e-015	3.23648e-015	-1.62402e-015	-7.84907e-015	5.4626e-015
-8.56243e-015	-1.09798e-014	-6.61615e-015	9.26738e-016	1.7904e-015	-4.36878e-015	-6.12592e-015	-1.04929e-014	-5.46162e-015	-1.09986e-014	-1.15242e-014	-1.13075e-014	-1.47998e-014	-9.46865e-015	-3.74995e-016	-2.36949e-016	1.20963e-015	-3.377e-015	-1.63306e-015	-3.89723e-016	-5.65187e-015	3.32901e-015	-1.38096e-015	-8.10035e-015	5.66798e-015
-9.10131e-015	-1.11267e-014	-6.83856e-015	6.21519e-016	1.74189e-015	-4.7551e-015	-6.23128e-015	-1.08615e-014	-6.05754e-015	-1.12886e-014	-1.22309e-014	-1.15953e-014	-1.52308e-014	-1.0116e-014	-4.54429e-016	-3.05368e-016	9.68389e-016	-3.34701e-015	-1.73218e-015	-6.02319e-017	-5.9233e-015	3.41671e-015	-1.12915e-015	-8.35426e-015	5.87494e-015
-9.64414e-015	-1.12818e-014	-7.0584e-015	3.19777e-016	1.69197e-015	-5.13627e-015	-6.31947e-015	-1.12329e-014	-6.68661e-015	-1.15838e-014	-1.29593e-014	-1.18859e-014	-1.56848e-014	-1.07919e-014	-5.34999e-016	-3.49321e-016	7.01766e-016	-3.31202e-015	-1.82799e-015	2.8329e-016	-6.20576e-015	3.49866e-015	-8.7077e-016	-8.61032e-015	6.08263e-015
-1.01884e-014	-1.1446e-014	-7.27603e-015	2.19514e-017	1.63976e-015	-5.51132e-015	-6.39298e-015	-1.16057e-014	-7.3483e-015	-1.18856e-014	-1.37083e-014	-1.21801e-014	-1.61643e-014	-1.14945e-014	-6.17654e-016	-3.69943e-016	4.09327e-016	-3.2751e-015	-1.92203e-015	6.36808e-016	-6.50044e-015	3.57449e-015	-6.08382e-016	-8.86799e-015	6.29074e-015
-1.07312e-014	-1.16186e-014	-7.49144e-015	-2.71741e-016	1.58387e-015	-5.87994e-015	-6.45451e-015	-1.19785e-014	-8.04172e-015	-1.21946e-014	-1.44777e-014	-1.24794e-014	-1.66708e-014	-1.22216e-014	-7.03732e-016	-3.69017e-016	9.20588e-017	-3.2394e-015	-2.01462e-015	9.95777e-016	-6.80859e-015	3.64455e-015	-3.44165e-016	-9.12759e-015	6.4982e-015
-1.12701e-014	-1.17994e-014	-7.70464e-015	-5.61002e-016	1.52296e-015	-6.24131e-015	-6.50679e-015	-1.23498e-014	-8.76573e-015	-1.25114e-014	-1.52663e-014	-1.27843e-014	-1.72061e-014	-1.29714e-014	-7.94883e-016	-3.48339e-016	-2.50207e-016	-3.20838e-015	-2.10649e-015	1.35544e-015	-7.13099e-015	3.70866e-015	-7.96909e-017	-9.38858e-015	6.70411e-015
-1.18021e-014	-1.19881e-014	-7.91644e-015	-8.45072e-016	1.45571e-015	-6.59396e-015	-6.55197e-015	-1.27174e-014	-9.51915e-015	-1.28363e-014	-1.60734e-014	-1.30962e-014	-1.77716e-014	-1.37421e-014	-8.93574e-016	-3.10152e-016	-6.16388e-016	-3.18485e-015	-2.19886e-015	1.71275e-015	-7.46804e-015	3.7667e-015	1.82849e-016	-9.65039e-015	6.90769e-015
-1.23258e-014	-1.21842e-014	-8.12706e-015	-1.12387e-015	1.38105e-015	-6.93681e-015	-6.59246e-015	-1.30796e-014	-1.03011e-014	-1.31701e-014	-1.68965e-014	-1.34162e-014	-1.83682e-014	-1.45306e-014	-1.00114e-015	-2.57163e-016	-1.00539e-015	-3.17234e-015	-2.29196e-015	2.06347e-015	-7.8194e-015	3.8184e-015	4.41592e-016	-9.91261e-015	7.10814e-015
-1.28393e-014	-1.23877e-014	-8.33733e-015	-1.39732e-015	1.2976e-015	-7.26909e-015	-6.6304e-015	-1.34351e-014	-1.11094e-014	-1.35128e-014	-1.77342e-014	-1.37446e-014	-1.89956e-014	-1.53345e-014	-1.11991e-015	-1.92312e-016	-1.41595e-015	-3.17324e-015	-2.38617e-015	2.4037e-015	-8.18475e-015	3.86416e-015	6.9464e-016	-1.0175e-014	7.30494e-015
-1.33397e-014	-1.25977e-014	-8.54858e-015	-1.66507e-015	1.20399e-015	-7.59027e-015	-6.66838e-015	-1.37823e-014	-1.19419e-014	-1.38648e-014	-1.85847e-014	-1.40827e-014	-1.96542e-014	-1.61505e-014	-1.25203e-015	-1.18793e-016	-1.84716e-015	-3.18999e-015	-2.48358e-015	2.72948e-015	-8.56362e-015	3.90403e-015	9.40628e-016	-1.04362e-014	7.49727e-015
-1.3825e-014	-1.28143e-014	-8.76148e-015	-1.9273e-015	1.09815e-015	-7.89959e-015	-6.70821e-015	-1.41202e-014	-1.27959e-014	-1.42265e-014	-1.94457e-014	-1.44314e-014	-2.03425e-014	-1.69758e-014	-1.39849e-015	-3.98006e-017	-2.29727e-015	-3.22511e-015	-2.58454e-015	3.03719e-015	-8.95604e-015	3.93871e-015	1.17755e-015	-1.06953e-014	7.68427e-015
-1.4293e-014	-1.30364e-014	-8.97672e-015	-2.18433e-015	9.79259e-016	-8.19701e-015	-6.75244e-015	-1.44477e-014	-1.36689e-014	-1.45981e-014	-2.03145e-014	-1.4791e-014	-2.10594e-014	-1.78079e-014	-1.56079e-015	4.12532e-017	-2.76396e-015	-3.28073e-015	-2.68947e-015	3.32297e-015	-9.36057e-015	3.96916e-015	1.40396e-015	-1.0952e-014	7.86541e-015
-1.47423e-014	-1.32633e-014	-9.19502e-015	-2.43668e-015	8.45909e-016	-8.48139e-015	-6.80371e-015	-1.47632e-014	-1.45575e-014	-1.49791e-014	-2.11883e-014	-1.51621e-014	-2.18036e-014	-1.86442e-014	-1.74081e-015	1.21156e-016	-3.24461e-015	-3.35895e-015	-2.79831e-015	3.58424e-015	-9.7756e-015	3.99571e-015	1.61795e-015	-1.12051e-014	8.04054e-015
-1.51714e-014	-1.34938e-014	-9.41767e-015	-2.68453e-015	6.9624e-016	-8.75199e-015	-6.86339e-015	-1.50653e-014	-1.54586e-014	-1.53692e-014	-2.20645e-014	-1.55452e-014	-2.25732e-014	-1.94819e-014	-1.93947e-015	1.96582e-016	-3.73636e-015	-3.4618e-015	-2.91133e-015	3.81733e-015	-1.01999e-014	4.01865e-015	1.81799e-015	-1.14533e-014	8.20855e-015
-1.55794e-014	-1.37269e-014	-9.64629e-015	-2.92778e-015	5.28789e-016	-9.00933e-015	-6.93339e-015	-1.53532e-014	-1.63694e-014	-1.57686e-014	-2.29401e-014	-1.59401e-014	-2.33651e-014	-2.0318e-014	-2.15742e-015	2.64557e-016	-4.23674e-015	-3.5912e-015	-3.02886e-015	4.01964e-015	-1.06313e-014	4.03841e-015	2.00301e-015	-1.16957e-014	8.36882e-015
-1.59659e-014	-1.3962e-014	-9.88239e-015	-3.16695e-015	3.43052e-016	-9.25291e-015	-7.01532e-015	-1.56259e-014	-1.72858e-014	-1.61769e-014	-2.38114e-014	-1.6347e-014	-2.41756e-014	-2.11497e-014	-2.39589e-015	3.21726e-016	-4.74294e-015	-3.74853e-015	-3.15128e-015	4.18876e-015	-1.10676e-014	4.05493e-015	2.1718e-015	-1.1931e-014	8.52144e-015
-1.63307e-014	-1.41986e-014	-1.01268e-014	-3.40288e-015	1.38444e-016	-9.48204e-015	-7.11007e-015	-1.58827e-014	-1.82045e-014	-1.65939e-014	-2.4675e-014	-1.67663e-014	-2.50017e-014	-2.19742e-014	-2.65544e-015	3.65293e-016	-5.25221e-015	-3.93438e-015	-3.27867e-015	4.32284e-015	-1.15068e-014	4.06784e-015	2.32372e-015	-1.21588e-014	8.66537e-015
-1.6673e-014	-1.44355e-014	-1.03809e-014	-3.6352e-015	-8.61529e-017	-9.69717e-015	-7.21884e-015	-1.61231e-014	-1.91222e-014	-1.70187e-014	-2.55275e-014	-1.7198e-014	-2.58397e-014	-2.27886e-014	-2.93617e-015	3.92195e-016	-5.76186e-015	-4.14916e-015	-3.41042e-015	4.41956e-015	-1.19466e-014	4.07811e-015	2.45762e-015	-1.23776e-014	8.80018e-015
-1.69924e-014	-1.4672e-014	-1.0646e-014	-3.8645e-015	-3.31308e-016	-9.89813e-015	-7.34295e-015	-1.63465e-014	-2.00349e-014	-1.74503e-014	-2.63661e-014	-1.76412e-014	-2.66855e-014	-2.35905e-014	-3.23764e-015	3.99946e-016	-6.26868e-015	-4.39344e-015	-3.54734e-015	4.47842e-015	-1.23843e-014	4.08599e-015	2.57304e-015	-1.25857e-014	8.92551e-015
-1.7289e-014	-1.49077e-014	-1.09221e-014	-4.09087e-015	-5.98073e-016	-1.00843e-014	-7.48319e-015	-1.65524e-014	-2.09392e-014	-1.78874e-014	-2.7187e-014	-1.80958e-014	-2.75348e-014	-2.43773e-014	-3.55943e-015	3.86667e-016	-6.7701e-015	-4.66697e-015	-3.68907e-015	4.49803e-015	-1.28172e-014	4.09129e-015	2.67027e-015	-1.27816e-014	9.04127e-015
-1.75629e-014	-1.51417e-014	-1.12104e-014	-4.31389e-015	-8.85976e-016	-1.02562e-014	-7.64009e-015	-1.67402e-014	-2.18308e-014	-1.83295e-014	-2.79871e-014	-1.85614e-014	-2.83825e-014	-2.51468e-014	-3.90127e-015	3.5086e-016	-7.26316e-015	-4.96983e-015	-3.83529e-015	4.47743e-015	-1.32429e-014	4.09412e-015	2.74858e-015	-1.29648e-014	9.14688e-015
-1.78151e-014	-1.53734e-014	-1.15119e-014	-4.53443e-015	-1.19451e-015	-1.04136e-014	-7.81345e-015	-1.69098e-014	-2.2706e-014	-1.87748e-014	-2.87629e-014	-1.90373e-014	-2.92241e-014	-2.58966e-014	-4.26243e-015	2.90978e-016	-7.74489e-015	-5.30153e-015	-3.98606e-015	4.41675e-015	-1.36588e-014	4.09525e-015	2.80797e-015	-1.31345e-014	9.24178e-015
-1.80459e-014	-1.56024e-014	-1.18276e-014	-4.75212e-015	-1.52275e-015	-1.05568e-014	-8.00345e-015	-1.70616e-014	-2.35609e-014	-1.92224e-014	-2.95108e-014	-1.95225e-014	-3.0055e-014	-2.66246e-014	-4.64143e-015	2.06094e-016	-8.21265e-015	-5.6613e-015	-4.14074e-015	4.31592e-015	-1.4062e-014	4.09452e-015	2.84846e-015	-1.329e-014	9.32536e-015
-1.82558e-014	-1.58284e-014	-1.21569e-014	-4.96653e-015	-1.87035e-015	-1.06856e-014	-8.20992e-015	-1.7196e-014	-2.43922e-014	-1.96713e-014	-3.02277e-014	-2.00154e-014	-3.08701e-014	-2.73292e-014	-5.03568e-015	9.55537e-017	-8.66344e-015	-6.04757e-015	-4.29907e-015	4.17612e-015	-1.44495e-014	4.09096e-015	2.87084e-015	-1.34305e-014	9.39787e-015
-1.84461e-014	-1.60511e-014	-1.25e-014	-5.17717e-015	-2.23621e-015	-1.0801e-014	-8.43198e-015	-1.73132e-014	-2.51967e-014	-2.01198e-014	-3.09109e-014	-2.05148e-014	-3.16644e-014	-2.8009e-014	-5.4437e-015	-4.06567e-017	-9.09453e-015	-6.4589e-015	-4.46135e-015	3.9982e-015	-1.48189e-014	4.08404e-015	2.87554e-015	-1.35551e-014	9.45904e-015
-1.86176e-014	-1.62702e-014	-1.28571e-014	-5.3839e-015	-2.61912e-015	-1.09037e-014	-8.66837e-015	-1.74134e-014	-2.59709e-014	-2.05668e-014	-3.15578e-014	-2.10194e-014	-3.24328e-014	-2.86622e-014	-5.86293e-015	-2.02133e-016	-9.50371e-015	-6.89373e-015	-4.62736e-015	3.78374e-015	-1.51678e-014	4.07308e-015	2.863e-015	-1.36635e-014	9.50843e-015
-1.87718e-014	-1.64862e-014	-1.32282e-014	-5.58586e-015	-3.01782e-015	-1.09937e-014	-8.9179e-015	-1.74968e-014	-2.67114e-014	-2.10104e-014	-3.21647e-014	-2.15281e-014	-3.31703e-014	-2.92876e-014	-6.29033e-015	-3.87231e-016	-9.88903e-015	-7.3497e-015	-4.79642e-015	3.53448e-015	-1.54939e-014	4.05795e-015	2.83413e-015	-1.37549e-014	9.54554e-015
-1.89092e-014	-1.66987e-014	-1.36122e-014	-5.78172e-015	-3.43057e-015	-1.10696e-014	-9.17975e-015	-1.75635e-014	-2.74152e-014	-2.14484e-014	-3.27296e-014	-2.20397e-014	-3.38726e-014	-2.98835e-014	-6.72307e-015	-5.95365e-016	-1.02485e-014	-7.82445e-015	-4.96872e-015	3.25312e-015	-1.57942e-014	4.03755e-015	2.78919e-015	-1.38289e-014	9.57048e-015
-1.90309e-014	-1.69079e-014	-1.40084e-014	-5.97093e-015	-3.85484e-015	-1.11314e-014	-9.4527e-015	-1.76138e-014	-2.80795e-014	-2.18786e-014	-3.325e-014	-2.25515e-014	-3.45363e-014	-3.04487e-014	-7.15817e-015	-8.2498e-016	-1.05804e-014	-8.31536e-015	-5.1431e-015	2.94292e-015	-1.60674e-014	4.01173e-015	2.72969e-015	-1.38851e-014	9.58286e-015
-1.91379e-014	-1.7114e-014	-1.44157e-014	-6.15198e-015	-4.28854e-015	-1.11789e-014	-9.73434e-015	-1.7649e-014	-2.87022e-014	-2.22997e-014	-3.37247e-014	-2.30621e-014	-3.51576e-014	-3.09826e-014	-7.59186e-015	-1.07368e-015	-1.08828e-014	-8.81933e-015	-5.31907e-015	2.60634e-015	-1.63121e-014	3.97924e-015	2.65629e-015	-1.39237e-014	9.58212e-015
-1.92317e-014	-1.7317e-014	-1.48328e-014	-6.32391e-015	-4.72978e-015	-1.12118e-014	-1.00223e-014	-1.76697e-014	-2.92807e-014	-2.27105e-014	-3.4152e-014	-2.35709e-014	-3.57329e-014	-3.14841e-014	-8.02127e-015	-1.33901e-015	-1.11542e-014	-9.33365e-015	-5.49583e-015	2.24626e-015	-1.65268e-014	3.93927e-015	2.56965e-015	-1.39446e-014	9.56823e-015
-1.93133e-014	-1.75178e-014	-1.5258e-014	-6.48516e-015	-5.17589e-015	-1.12301e-014	-1.03146e-014	-1.76761e-014	-2.98128e-014	-2.31093e-014	-3.45301e-014	-2.40755e-014	-3.62583e-014	-3.19529e-014	-8.44256e-015	-1.61768e-015	-1.13933e-014	-9.85525e-015	-5.67298e-015	1.86572e-015	-1.67105e-014	3.89098e-015	2.47174e-015	-1.39474e-014	9.54146e-015
-1.93838e-014	-1.77168e-014	-1.56893e-014	-6.63396e-015	-5.62421e-015	-1.12334e-014	-1.06088e-014	-1.76678e-014	-3.02967e-014	-2.34936e-014	-3.48582e-014	-2.45738e-014	-3.67316e-014	-3.23887e-014	-8.8516e-015	-1.90644e-015	-1.15994e-014	-1.03807e-014	-5.85038e-015	1.46822e-015	-1.68626e-014	3.83348e-015	2.36429e-015	-1.39331e-014	9.50173e-015
-1.94445e-014	-1.79147e-014	-1.61254e-014	-6.76914e-015	-6.07191e-015	-1.12218e-014	-1.09018e-014	-1.76457e-014	-3.07312e-014	-2.38623e-014	-3.5136e-014	-2.50633e-014	-3.71512e-014	-3.27917e-014	-9.24492e-015	-2.20183e-015	-1.1772e-014	-1.09069e-014	-6.02756e-015	1.05802e-015	-1.69816e-014	3.76615e-015	2.24833e-015	-1.39025e-014	9.44906e-015
-1.94962e-014	-1.81117e-014	-1.65642e-014	-6.88889e-015	-6.51558e-015	-1.11949e-014	-1.11912e-014	-1.76094e-014	-3.11147e-014	-2.42136e-014	-3.53639e-014	-2.55417e-014	-3.75144e-014	-3.31615e-014	-9.61873e-015	-2.50038e-015	-1.191e-014	-1.14301e-014	-6.2037e-015	6.3885e-016	-1.70675e-014	3.6881e-015	2.12512e-015	-1.38559e-014	9.38344e-015
-1.95393e-014	-1.83086e-014	-1.70031e-014	-6.99204e-015	-6.95254e-015	-1.11516e-014	-1.1474e-014	-1.75596e-014	-3.14464e-014	-2.45458e-014	-3.55419e-014	-2.60073e-014	-3.78198e-014	-3.34982e-014	-9.96856e-015	-2.79807e-015	-1.20128e-014	-1.19472e-014	-6.3782e-015	2.14355e-016	-1.71203e-014	3.59915e-015	1.9958e-015	-1.37938e-014	9.30517e-015
-1.95744e-014	-1.85061e-014	-1.74394e-014	-7.07678e-015	-7.37946e-015	-1.10912e-014	-1.17468e-014	-1.74958e-014	-3.17254e-014	-2.48566e-014	-3.56701e-014	-2.64577e-014	-3.80663e-014	-3.38016e-014	-1.02901e-014	-3.09103e-015	-1.20803e-014	-1.24544e-014	-6.54996e-015	-2.10963e-016	-1.71401e-014	3.49938e-015	1.86123e-015	-1.37169e-014	9.2144e-015
-1.96019e-014	-1.87046e-014	-1.78702e-014	-7.14126e-015	-7.79252e-015	-1.10128e-014	-1.20066e-014	-1.74178e-014	-3.19518e-014	-2.51447e-014	-3.57494e-014	-2.68914e-014	-3.82533e-014	-3.4072e-014	-1.05802e-014	-3.37558e-015	-1.21131e-014	-1.29485e-014	-6.71767e-015	-6.32977e-016	-1.71273e-014	3.38883e-015	1.72336e-015	-1.3626e-014	9.11164e-015
-1.96224e-014	-1.89049e-014	-1.82933e-014	-7.18346e-015	-8.18894e-015	-1.09149e-014	-1.22505e-014	-1.73253e-014	-3.21251e-014	-2.54093e-014	-3.57806e-014	-2.73063e-014	-3.83807e-014	-3.43103e-014	-1.08361e-014	-3.64737e-015	-1.21118e-014	-1.34256e-014	-6.88079e-015	-1.04784e-015	-1.7083e-014	3.26709e-015	1.58389e-015	-1.35225e-014	8.99708e-015
-1.9637e-014	-1.91076e-014	-1.87061e-014	-7.20164e-015	-8.5654e-015	-1.07967e-014	-1.24756e-014	-1.72179e-014	-3.22451e-014	-2.56495e-014	-3.57651e-014	-2.76998e-014	-3.84491e-014	-3.45169e-014	-1.10546e-014	-3.90325e-015	-1.20775e-014	-1.38817e-014	-7.03872e-015	-1.45111e-015	-1.70083e-014	3.13376e-015	1.4445e-015	-1.34077e-014	8.8711e-015
-1.96456e-014	-1.93126e-014	-1.91058e-014	-7.19488e-015	-8.91865e-015	-1.06576e-014	-1.26785e-014	-1.70947e-014	-3.23128e-014	-2.58636e-014	-3.57048e-014	-2.80698e-014	-3.84589e-014	-3.46925e-014	-1.12322e-014	-4.14004e-015	-1.20113e-014	-1.43138e-014	-7.19037e-015	-1.84002e-015	-1.69046e-014	2.98947e-015	1.30657e-015	-1.32828e-014	8.73455e-015
-1.96478e-014	-1.95206e-014	-1.94902e-014	-7.16183e-015	-9.24559e-015	-1.04959e-014	-1.2856e-014	-1.6955e-014	-3.23288e-014	-2.60503e-014	-3.56018e-014	-2.84154e-014	-3.84111e-014	-3.48384e-014	-1.13671e-014	-4.3539e-015	-1.19145e-014	-1.4719e-014	-7.33501e-015	-2.21079e-015	-1.6773e-014	2.83447e-015	1.17111e-015	-1.31495e-014	8.58768e-015
-1.96433e-014	-1.97326e-014	-1.98563e-014	-7.10131e-015	-9.54348e-015	-1.03102e-014	-1.30054e-014	-1.67981e-014	-3.2294e-014	-2.621e-014	-3.5458e-014	-2.87346e-014	-3.8308e-014	-3.49552e-014	-1.14568e-014	-4.54233e-015	-1.17878e-014	-1.50946e-014	-7.47106e-015	-2.55967e-015	-1.66162e-014	2.6699e-015	1.03904e-015	-1.30088e-014	8.43092e-015
-1.9632e-014	-1.99487e-014	-2.02011e-014	-7.01269e-015	-9.80943e-015	-1.00995e-014	-1.31239e-014	-1.66231e-014	-3.22088e-014	-2.63414e-014	-3.52754e-014	-2.90255e-014	-3.81521e-014	-3.50436e-014	-1.14991e-014	-4.70311e-015	-1.16324e-014	-1.54376e-014	-7.59681e-015	-2.88349e-015	-1.64354e-014	2.4966e-015	9.10904e-016	-1.2862e-014	8.26505e-015
-1.96136e-014	-2.01686e-014	-2.05222e-014	-6.89591e-015	-1.00414e-014	-9.86321e-015	-1.3209e-014	-1.64277e-014	-3.20748e-014	-2.64442e-014	-3.50566e-014	-2.9287e-014	-3.79453e-014	-3.51046e-014	-1.1493e-014	-4.83332e-015	-1.145e-014	-1.57452e-014	-7.71139e-015	-3.17861e-015	-1.62327e-014	2.31564e-015	7.88166e-016	-1.27117e-014	8.09053e-015
-1.95878e-014	-2.03921e-014	-2.08183e-014	-6.74972e-015	-1.02373e-014	-9.6001e-015	-1.32584e-014	-1.62107e-014	-3.18937e-014	-2.65192e-014	-3.48046e-014	-2.95173e-014	-3.76905e-014	-3.51396e-014	-1.14375e-014	-4.93124e-015	-1.12425e-014	-1.60151e-014	-7.81371e-015	-3.44191e-015	-1.601e-014	2.12902e-015	6.71817e-016	-1.25591e-014	7.90728e-015
-1.95542e-014	-2.06198e-014	-2.10871e-014	-6.57387e-015	-1.03947e-014	-9.30976e-015	-1.32699e-014	-1.5971e-014	-3.16665e-014	-2.6566e-014	-3.45216e-014	-2.97148e-014	-3.73906e-014	-3.51494e-014	-1.13323e-014	-4.99551e-015	-1.10115e-014	-1.62456e-014	-7.90206e-015	-3.67062e-015	-1.57692e-014	1.93867e-015	5.62972e-016	-1.24055e-014	7.7166e-015
-1.95123e-014	-2.08515e-014	-2.13265e-014	-6.36839e-015	-1.05116e-014	-8.99057e-015	-1.32413e-014	-1.5707e-014	-3.1395e-014	-2.65847e-014	-3.42095e-014	-2.9879e-014	-3.70485e-014	-3.51353e-014	-1.11772e-014	-5.02465e-015	-1.07587e-014	-1.64345e-014	-7.97553e-015	-3.8628e-015	-1.55127e-014	1.74594e-015	4.62011e-016	-1.2253e-014	7.51964e-015
-1.94614e-014	-2.10867e-014	-2.15352e-014	-6.1336e-015	-1.05869e-014	-8.64188e-015	-1.31714e-014	-1.54174e-014	-3.10817e-014	-2.65756e-014	-3.38721e-014	-3.00089e-014	-3.66674e-014	-3.50991e-014	-1.09727e-014	-5.01802e-015	-1.04857e-014	-1.658e-014	-8.03333e-015	-4.0162e-015	-1.52428e-014	1.55292e-015	3.69408e-016	-1.21035e-014	7.31726e-015
-1.94007e-014	-2.13255e-014	-2.17118e-014	-5.87025e-015	-1.06191e-014	-8.26367e-015	-1.30589e-014	-1.51005e-014	-3.07287e-014	-2.65397e-014	-3.35113e-014	-3.01039e-014	-3.62501e-014	-3.5042e-014	-1.07197e-014	-4.97582e-015	-1.01946e-014	-1.66808e-014	-8.07461e-015	-4.12939e-015	-1.49624e-014	1.36173e-015	2.85005e-016	-1.19585e-014	7.11004e-015
-1.93291e-014	-2.15679e-014	-2.18554e-014	-5.57865e-015	-1.06077e-014	-7.85524e-015	-1.29029e-014	-1.47544e-014	-3.03378e-014	-2.64774e-014	-3.31299e-014	-3.01634e-014	-3.58003e-014	-3.49653e-014	-1.04197e-014	-4.89829e-015	-9.88693e-015	-1.67361e-014	-8.09817e-015	-4.20119e-015	-1.46741e-014	1.17412e-015	2.08413e-016	-1.182e-014	6.89864e-015
-1.92456e-014	-2.18136e-014	-2.19654e-014	-5.2603e-015	-1.05523e-014	-7.41691e-015	-1.27034e-014	-1.43778e-014	-2.99112e-014	-2.63902e-014	-3.27307e-014	-3.01871e-014	-3.53219e-014	-3.48705e-014	-1.00743e-014	-4.78672e-015	-9.56493e-015	-1.67456e-014	-8.10232e-015	-4.23078e-015	-1.43798e-014	9.93069e-016	1.40887e-016	-1.16894e-014	6.68313e-015
-1.91498e-014	-2.20612e-014	-2.20413e-014	-4.91626e-015	-1.04527e-014	-6.94893e-015	-1.24604e-014	-1.39693e-014	-2.94517e-014	-2.62795e-014	-3.23163e-014	-3.01759e-014	-3.4818e-014	-3.47596e-014	-9.68678e-015	-4.64237e-015	-9.23085e-015	-1.67093e-014	-8.08585e-015	-4.21738e-015	-1.4082e-014	8.20517e-016	8.25096e-017	-1.15683e-014	6.46385e-015
-1.90407e-014	-2.23097e-014	-2.20835e-014	-4.54865e-015	-1.03093e-014	-6.45148e-015	-1.21736e-014	-1.35275e-014	-2.89621e-014	-2.61464e-014	-3.18892e-014	-3.01314e-014	-3.42915e-014	-3.46341e-014	-9.25979e-015	-4.46773e-015	-8.88647e-015	-1.66269e-014	-8.04842e-015	-4.16162e-015	-1.37829e-014	6.58684e-016	3.33266e-017	-1.14587e-014	6.24145e-015
-1.89178e-014	-2.25578e-014	-2.20924e-014	-4.15963e-015	-1.01221e-014	-5.92553e-015	-1.18443e-014	-1.30516e-014	-2.84451e-014	-2.59927e-014	-3.14515e-014	-3.0054e-014	-3.37452e-014	-3.44954e-014	-8.79624e-015	-4.26474e-015	-8.53397e-015	-1.64994e-014	-7.98914e-015	-4.06281e-015	-1.34848e-014	5.09624e-016	-7.22064e-018	-1.13617e-014	6.01653e-015
-1.87801e-014	-2.28049e-014	-2.20689e-014	-3.75156e-015	-9.89228e-015	-5.37151e-015	-1.14731e-014	-1.25408e-014	-2.79028e-014	-2.58204e-014	-3.10052e-014	-2.99451e-014	-3.31822e-014	-3.43451e-014	-8.30009e-015	-4.03566e-015	-8.17546e-015	-1.63277e-014	-7.90736e-015	-3.92091e-015	-1.31895e-014	3.75127e-016	-3.97383e-017	-1.12796e-014	5.78998e-015
-1.86267e-014	-2.30499e-014	-2.20135e-014	-3.32658e-015	-9.62074e-015	-4.79136e-015	-1.10617e-014	-1.19945e-014	-2.73381e-014	-2.56317e-014	-3.05529e-014	-2.98055e-014	-3.26057e-014	-3.41849e-014	-7.77561e-015	-3.78417e-015	-7.81258e-015	-1.61129e-014	-7.80262e-015	-3.73742e-015	-1.28996e-014	2.57779e-016	-6.47492e-017	-1.12137e-014	5.56231e-015
-1.84577e-014	-2.32916e-014	-2.19271e-014	-2.88744e-015	-9.30958e-015	-4.1864e-015	-1.0612e-014	-1.14118e-014	-2.67538e-014	-2.54282e-014	-3.00958e-014	-2.96367e-014	-3.2018e-014	-3.4016e-014	-7.2274e-015	-3.5142e-015	-7.44761e-015	-1.58569e-014	-7.67478e-015	-3.5141e-015	-1.26169e-014	1.59861e-016	-8.21381e-017	-1.1165e-014	5.3336e-015
-1.82726e-014	-2.35284e-014	-2.18121e-014	-2.43731e-015	-8.9611e-015	-3.55858e-015	-1.01262e-014	-1.07919e-014	-2.61526e-014	-2.52114e-014	-2.9635e-014	-2.94403e-014	-3.14212e-014	-3.38398e-014	-6.6599e-015	-3.22929e-015	-7.08284e-015	-1.55616e-014	-7.52325e-015	-3.25225e-015	-1.23433e-014	8.30959e-017	-9.2895e-017	-1.11355e-014	5.10434e-015
-1.80713e-014	-2.37594e-014	-2.16705e-014	-1.97886e-015	-8.57755e-015	-2.91091e-015	-9.60797e-015	-1.01357e-014	-2.55371e-014	-2.4984e-014	-2.91721e-014	-2.9218e-014	-3.08175e-014	-3.36578e-014	-6.07735e-015	-2.93368e-015	-6.71993e-015	-1.52289e-014	-7.34843e-015	-2.95318e-015	-1.20805e-014	2.89179e-017	-9.80189e-017	-1.11259e-014	4.87509e-015
-1.78536e-014	-2.3983e-014	-2.1504e-014	-1.51569e-015	-8.16163e-015	-2.24583e-015	-9.06008e-015	-9.44336e-015	-2.49106e-014	-2.47487e-014	-2.87082e-014	-2.89714e-014	-3.02093e-014	-3.34712e-014	-5.48491e-015	-2.63138e-015	-6.36003e-015	-1.48613e-014	-7.15034e-015	-2.61888e-015	-1.18295e-014	-1.36775e-018	-9.8157e-017	-1.11375e-014	4.6455e-015
-1.762e-014	-2.41977e-014	-2.13144e-014	-1.05084e-015	-7.71635e-015	-1.56637e-015	-8.48565e-015	-8.71621e-015	-2.42755e-014	-2.45075e-014	-2.82436e-014	-2.87027e-014	-2.9598e-014	-3.32814e-014	-4.88754e-015	-2.3266e-015	-6.00571e-015	-1.44619e-014	-6.92911e-015	-2.2522e-015	-1.15922e-014	-6.47031e-018	-9.44573e-017	-1.11714e-014	4.41637e-015
-1.73702e-014	-2.44026e-014	-2.11043e-014	-5.88029e-016	-7.24473e-015	-8.75391e-016	-7.88866e-015	-7.95452e-015	-2.36344e-014	-2.42626e-014	-2.77786e-014	-2.84141e-014	-2.89852e-014	-3.30896e-014	-4.29015e-015	-2.02343e-015	-5.65816e-015	-1.40346e-014	-6.68527e-015	-1.85521e-015	-1.137e-014	1.52193e-017	-8.77528e-017	-1.12284e-014	4.18727e-015
-1.71048e-014	-2.45966e-014	-2.08756e-014	-1.31292e-016	-6.75063e-015	-1.76228e-016	-7.27371e-015	-7.15974e-015	-2.29897e-014	-2.40156e-014	-2.73136e-014	-2.81077e-014	-2.83721e-014	-3.28969e-014	-3.69783e-015	-1.72614e-015	-5.31958e-015	-1.35818e-014	-6.41936e-015	-1.43074e-015	-1.11637e-014	6.37264e-017	-7.90982e-017	-1.13091e-014	3.9583e-015
-1.68243e-014	-2.47785e-014	-2.06312e-014	3.17055e-016	-6.23798e-015	5.27279e-016	-6.64523e-015	-6.33375e-015	-2.23445e-014	-2.37689e-014	-2.68492e-014	-2.77868e-014	-2.77587e-014	-3.27041e-014	-3.11607e-015	-1.4395e-015	-4.99116e-015	-1.31065e-014	-6.13222e-015	-9.8179e-016	-1.09749e-014	1.38497e-016	-6.97953e-017	-1.14142e-014	3.72918e-015
-1.65293e-014	-2.49465e-014	-2.03738e-014	7.53467e-016	-5.71092e-015	1.2304e-015	-6.00795e-015	-5.47813e-015	-2.17012e-014	-2.35242e-014	-2.63851e-014	-2.74543e-014	-2.71458e-014	-3.25119e-014	-2.5489e-015	-1.16749e-015	-4.67429e-015	-1.26125e-014	-5.82488e-015	-5.10815e-016	-1.08041e-014	2.39381e-016	-6.05254e-017	-1.15441e-014	3.49999e-015
-1.62207e-014	-2.50999e-014	-2.01064e-014	1.1745e-015	-5.17366e-015	1.92926e-015	-5.36634e-015	-4.59513e-015	-2.10618e-014	-2.32832e-014	-2.59208e-014	-2.71129e-014	-2.65334e-014	-3.23216e-014	-2.00168e-015	-9.13889e-016	-4.36996e-015	-1.21035e-014	-5.49807e-015	-2.11382e-017	-1.06515e-014	3.65884e-016	-5.22379e-017	-1.16991e-014	3.27106e-015
-1.58997e-014	-2.5238e-014	-1.98315e-014	1.57776e-015	-4.63003e-015	2.61955e-015	-4.72484e-015	-3.68757e-015	-2.04285e-014	-2.30477e-014	-2.54557e-014	-2.6765e-014	-2.59219e-014	-3.21337e-014	-1.47917e-015	-6.82492e-016	-4.07961e-015	-1.1583e-014	-5.15333e-015	4.84233e-016	-1.05171e-014	5.16706e-016	-4.55995e-017	-1.18792e-014	3.04217e-015
-1.55667e-014	-2.536e-014	-1.95515e-014	1.95971e-015	-4.08497e-015	3.29675e-015	-4.08798e-015	-2.75924e-015	-1.98041e-014	-2.28191e-014	-2.49889e-014	-2.64133e-014	-2.53113e-014	-3.19493e-014	-9.85556e-016	-4.76517e-016	-3.80432e-015	-1.10551e-014	-4.79218e-015	1.00163e-015	-1.04015e-014	6.89944e-016	-4.16479e-017	-1.20845e-014	2.81291e-015
-1.52234e-014	-2.54645e-014	-1.92693e-014	2.31712e-015	-3.54303e-015	3.95674e-015	-3.46077e-015	-1.81295e-015	-1.91898e-014	-2.25982e-014	-2.45193e-014	-2.60604e-014	-2.47013e-014	-3.17683e-014	-5.24741e-016	-2.98542e-016	-3.54508e-015	-1.05242e-014	-4.41638e-015	1.52689e-015	-1.0305e-014	8.84533e-016	-4.18042e-017	-1.23153e-014	2.58378e-015
-1.48709e-014	-2.55513e-014	-1.89873e-014	2.64765e-015	-3.00866e-015	4.59558e-015	-2.84808e-015	-8.52193e-016	-1.85872e-014	-2.23867e-014	-2.4046e-014	-2.5708e-014	-2.40919e-014	-3.15905e-014	-1.00157e-016	-1.51831e-016	-3.30296e-015	-9.99439e-015	-4.02794e-015	2.05732e-015	-1.02276e-014	1.09857e-015	-4.69031e-017	-1.25715e-014	2.35459e-015
-1.4511e-014	-2.56196e-014	-1.87081e-014	2.9491e-015	-2.48649e-015	5.20851e-015	-2.25376e-015	1.19677e-016	-1.79985e-014	-2.21851e-014	-2.35679e-014	-2.53589e-014	-2.3482e-014	-3.14162e-014	2.85264e-016	-3.84154e-017	-3.07854e-015	-9.46887e-015	-3.62837e-015	2.5907e-015	-1.01693e-014	1.32919e-015	-5.76155e-017	-1.28525e-014	2.12509e-015
-1.41451e-014	-2.56688e-014	-1.8434e-014	3.21906e-015	-1.98071e-015	5.79107e-015	-1.68265e-015	1.0983e-015	-1.74258e-014	-2.19939e-014	-2.3084e-014	-2.50155e-014	-2.28706e-014	-3.12455e-014	6.28892e-016	4.05862e-017	-2.87222e-015	-8.95183e-015	-3.21902e-015	3.1237e-015	-1.01298e-014	1.57389e-015	-7.4347e-017	-1.31574e-014	1.89512e-015
-1.37752e-014	-2.56982e-014	-1.81668e-014	3.45536e-015	-1.4959e-015	6.33914e-015	-1.13866e-015	2.07963e-015	-1.687e-014	-2.18135e-014	-2.25925e-014	-2.46801e-014	-2.22574e-014	-3.10782e-014	9.28287e-016	8.31366e-017	-2.68447e-015	-8.44643e-015	-2.80222e-015	3.65373e-015	-1.01085e-014	1.83069e-015	-9.77812e-017	-1.34858e-014	1.66482e-015
-1.3403e-014	-2.57083e-014	-1.79082e-014	3.65715e-015	-1.03589e-015	6.84945e-015	-6.2543e-016	3.05977e-015	-1.6332e-014	-2.16436e-014	-2.20918e-014	-2.43549e-014	-2.16416e-014	-3.09139e-014	1.18197e-015	8.88413e-017	-2.51516e-015	-7.95546e-015	-2.38046e-015	4.17826e-015	-1.01045e-014	2.09705e-015	-1.2851e-016	-1.38372e-014	1.43399e-015
-1.30304e-014	-2.56994e-014	-1.76594e-014	3.82279e-015	-6.04898e-016	7.31856e-015	-1.46481e-016	4.0341e-015	-1.58122e-014	-2.14839e-014	-2.15802e-014	-2.40409e-014	-2.10222e-014	-3.07525e-014	1.38839e-015	5.75806e-017	-2.36404e-015	-7.48196e-015	-1.95604e-015	4.6944e-015	-1.01173e-014	2.36962e-015	-1.66577e-016	-1.42098e-014	1.20242e-015
-1.26594e-014	-2.56717e-014	-1.74217e-014	3.95161e-015	-2.06884e-016	7.74412e-015	2.95142e-016	4.99833e-015	-1.53108e-014	-2.13342e-014	-2.10568e-014	-2.37392e-014	-2.03982e-014	-3.05927e-014	1.54714e-015	-1.02619e-017	-2.23185e-015	-7.02875e-015	-1.53092e-015	5.20021e-015	-1.01452e-014	2.64547e-015	-2.12116e-016	-1.46027e-014	9.70171e-016
-1.22918e-014	-2.56251e-014	-1.71958e-014	4.04353e-015	1.55395e-016	8.12251e-015	6.97266e-016	5.94874e-015	-1.4828e-014	-2.11947e-014	-2.05194e-014	-2.3452e-014	-1.97686e-014	-3.04337e-014	1.6582e-015	-1.13529e-016	-2.11844e-015	-6.59798e-015	-1.1063e-015	5.69419e-015	-1.01872e-014	2.92207e-015	-2.64435e-016	-1.50145e-014	7.37463e-016
-1.19294e-014	-2.55602e-014	-1.69826e-014	4.09836e-015	4.78628e-016	8.45192e-015	1.05791e-015	6.88084e-015	-1.43631e-014	-2.10634e-014	-1.99666e-014	-2.31809e-014	-1.91327e-014	-3.02747e-014	1.72198e-015	-2.51151e-016	-2.02315e-015	-6.19222e-015	-6.83749e-016	6.1743e-015	-1.02418e-014	3.19651e-015	-3.23219e-016	-1.54431e-014	5.04706e-016
-1.15741e-014	-2.54772e-014	-1.67827e-014	4.1167e-015	7.60826e-016	8.73051e-015	1.37568e-015	7.79112e-015	-1.39158e-014	-2.09389e-014	-1.93972e-014	-2.29261e-014	-1.849e-014	-3.01147e-014	1.73869e-015	-4.21046e-016	-1.94541e-015	-5.81315e-015	-2.66067e-016	6.63967e-015	-1.03073e-014	3.46619e-015	-3.8897e-016	-1.58866e-014	2.71957e-016
-1.12274e-014	-2.53776e-014	-1.65956e-014	4.09942e-015	9.99166e-016	8.95716e-015	1.65e-015	8.67558e-015	-1.34861e-014	-2.082e-014	-1.88104e-014	-2.26882e-014	-1.78392e-014	-2.99521e-014	1.70966e-015	-6.20991e-016	-1.88388e-015	-5.46226e-015	1.44889e-016	7.08831e-015	-1.03823e-014	3.7285e-015	-4.61013e-016	-1.63429e-014	3.97641e-017
-1.08914e-014	-2.52619e-014	-1.64211e-014	4.04754e-015	1.19183e-015	9.1313e-015	1.88095e-015	9.53081e-015	-1.30739e-014	-2.0705e-014	-1.82052e-014	-2.24676e-014	-1.71795e-014	-2.97856e-014	1.63743e-015	-8.49206e-016	-1.83789e-015	-5.14046e-015	5.4791e-016	7.51965e-015	-1.04656e-014	3.98123e-015	-5.38729e-016	-1.681e-014	-1.91968e-016
-1.05677e-014	-2.51306e-014	-1.62587e-014	3.96236e-015	1.33703e-015	9.25227e-015	2.06838e-015	1.03543e-014	-1.26775e-014	-2.05919e-014	-1.75804e-014	-2.22642e-014	-1.65112e-014	-2.9614e-014	1.52383e-015	-1.10203e-015	-1.80606e-015	-4.84847e-015	9.41533e-016	7.93283e-015	-1.05556e-014	4.22229e-015	-6.20808e-016	-1.72859e-014	-4.2305e-016
-1.02577e-014	-2.49849e-014	-1.61072e-014	3.84577e-015	1.43412e-015	9.32079e-015	2.213e-015	1.11423e-014	-1.22955e-014	-2.04787e-014	-1.69347e-014	-2.20774e-014	-1.58336e-014	-2.94355e-014	1.37197e-015	-1.37592e-015	-1.78766e-015	-4.58592e-015	1.3248e-015	8.32781e-015	-1.06502e-014	4.44907e-015	-7.06011e-016	-1.77685e-014	-6.53583e-016
-9.96191e-015	-2.4826e-014	-1.59661e-014	3.69995e-015	1.4822e-015	9.33739e-015	2.3163e-015	1.18922e-014	-1.19269e-014	-2.03635e-014	-1.62684e-014	-2.19063e-014	-1.51466e-014	-2.92486e-014	1.18488e-015	-1.66737e-015	-1.78117e-015	-4.35295e-015	1.69646e-015	8.7047e-015	-1.0747e-014	4.6598e-015	-7.94002e-016	-1.82554e-014	-8.83271e-016
-9.68175e-015	-2.46556e-014	-1.5834e-014	3.52745e-015	1.48116e-015	9.30348e-015	2.38051e-015	1.26014e-014	-1.15692e-014	-2.02441e-014	-1.55804e-014	-2.17495e-014	-1.44495e-014	-2.90516e-014	9.66488e-016	-1.9727e-015	-1.7851e-015	-4.14885e-015	2.05574e-015	9.06386e-015	-1.0844e-014	4.85329e-015	-8.83744e-016	-1.87437e-014	-1.11184e-015
-9.41826e-015	-2.44752e-014	-1.57096e-014	3.33034e-015	1.43155e-015	9.22129e-015	2.40821e-015	1.32682e-014	-1.12209e-014	-2.0118e-014	-1.48699e-014	-2.16056e-014	-1.37429e-014	-2.88436e-014	7.20427e-016	-2.28775e-015	-1.79782e-015	-3.97257e-015	2.40247e-015	9.40558e-015	-1.09388e-014	5.02875e-015	-9.73378e-016	-1.92311e-014	-1.33873e-015
-9.17109e-015	-2.42855e-014	-1.55915e-014	3.11108e-015	1.33451e-015	9.09295e-015	2.40251e-015	1.38913e-014	-1.08792e-014	-1.99828e-014	-1.41375e-014	-2.14737e-014	-1.30273e-014	-2.86225e-014	4.51022e-016	-2.60869e-015	-1.81729e-015	-3.8228e-015	2.73686e-015	9.73068e-015	-1.10285e-014	5.18535e-015	-1.06118e-015	-1.97144e-014	-1.56353e-015
-8.94146e-015	-2.40874e-014	-1.54781e-014	2.87313e-015	1.19141e-015	8.92241e-015	2.36696e-015	1.447e-014	-1.05417e-014	-1.98363e-014	-1.3383e-014	-2.13525e-014	-1.23031e-014	-2.83869e-014	1.63183e-016	-2.93118e-015	-1.84174e-015	-3.69686e-015	3.05908e-015	1.00405e-014	-1.11115e-014	5.32281e-015	-1.14603e-015	-2.01913e-014	-1.78586e-015
-8.73006e-015	-2.38828e-014	-1.53674e-014	2.61949e-015	1.00386e-015	8.714e-015	2.30568e-015	1.50036e-014	-1.02061e-014	-1.96764e-014	-1.26063e-014	-2.12399e-014	-1.15705e-014	-2.81353e-014	-1.39173e-016	-3.25124e-015	-1.86911e-015	-3.59288e-015	3.3686e-015	1.03366e-014	-1.11856e-014	5.44125e-015	-1.22649e-015	-2.06589e-014	-2.00541e-015
-8.53608e-015	-2.3673e-014	-1.52574e-014	2.35326e-015	7.74508e-016	8.47213e-015	2.22272e-015	1.54922e-014	-9.86933e-015	-1.95011e-014	-1.1808e-014	-2.1134e-014	-1.08303e-014	-2.78661e-014	-4.5089e-016	-3.56475e-015	-1.89685e-015	-3.50852e-015	3.66482e-015	1.06205e-014	-1.12479e-014	5.54119e-015	-1.30105e-015	-2.11142e-014	-2.22235e-015
-8.35897e-015	-2.34594e-014	-1.51459e-014	2.07798e-015	5.06331e-016	8.20164e-015	2.1231e-015	1.59359e-014	-9.52878e-015	-1.93078e-014	-1.09881e-014	-2.10323e-014	-1.00837e-014	-2.75778e-014	-7.66691e-016	-3.86782e-015	-1.92265e-015	-3.44101e-015	3.94877e-015	1.08937e-014	-1.12958e-014	5.62344e-015	-1.36822e-015	-2.15546e-014	-2.43593e-015
-8.19831e-015	-2.32437e-014	-1.50309e-014	1.79749e-015	2.0257e-016	7.90734e-015	2.0122e-015	1.63353e-014	-9.18119e-015	-1.90944e-014	-1.01478e-014	-2.09325e-014	-9.33154e-015	-2.72696e-014	-1.082e-015	-4.15611e-015	-1.94401e-015	-3.38736e-015	4.22176e-015	1.11581e-014	-1.13272e-014	5.68923e-015	-1.42632e-015	-2.19772e-014	-2.6457e-015
-8.05315e-015	-2.30266e-014	-1.49108e-014	1.51533e-015	-1.3334e-016	7.59426e-015	1.89538e-015	1.66922e-014	-8.82388e-015	-1.88591e-014	-9.28853e-015	-2.08323e-014	-8.57529e-015	-2.69399e-014	-1.39223e-015	-4.42579e-015	-1.9588e-015	-3.34457e-015	4.48434e-015	1.14152e-014	-1.13402e-014	5.73886e-015	-1.47409e-015	-2.23794e-014	-2.85105e-015
-7.92226e-015	-2.28097e-014	-1.47839e-014	1.23513e-015	-4.97195e-016	7.26826e-015	1.77791e-015	1.70074e-014	-8.4535e-015	-1.86001e-014	-8.41132e-015	-2.07287e-014	-7.81661e-015	-2.65879e-014	-1.69249e-015	-4.67325e-015	-1.96469e-015	-3.30928e-015	4.7377e-015	1.16675e-014	-1.13326e-014	5.77475e-015	-1.50995e-015	-2.27587e-014	-3.05165e-015
-7.80432e-015	-2.25935e-014	-1.4648e-014	9.60552e-016	-8.84827e-016	6.93539e-015	1.66536e-015	1.72827e-014	-8.0669e-015	-1.83156e-014	-7.51708e-015	-2.06188e-014	-7.05604e-015	-2.6213e-014	-1.97808e-015	-4.89524e-015	-1.95878e-015	-3.27728e-015	4.98259e-015	1.19163e-014	-1.1302e-014	5.79907e-015	-1.5321e-015	-2.3112e-014	-3.24773e-015
-7.69813e-015	-2.23799e-014	-1.45015e-014	6.94225e-016	-1.29163e-015	6.60199e-015	1.56226e-015	1.75196e-014	-7.66159e-015	-1.80047e-014	-6.60865e-015	-2.05002e-014	-6.29578e-015	-2.58144e-014	-2.24529e-015	-5.0887e-015	-1.93867e-015	-3.2454e-015	5.22033e-015	1.21639e-014	-1.12463e-014	5.81406e-015	-1.53926e-015	-2.34371e-014	-3.4392e-015
-7.60157e-015	-2.21696e-014	-1.43433e-014	4.39308e-016	-1.71277e-015	6.27354e-015	1.47383e-015	1.77204e-014	-7.23446e-015	-1.76664e-014	-5.68737e-015	-2.03706e-014	-5.53739e-015	-2.5392e-014	-2.48963e-015	-5.25125e-015	-1.90272e-015	-3.21084e-015	5.45299e-015	1.24125e-014	-1.11631e-014	5.82287e-015	-1.53039e-015	-2.37314e-014	-3.62592e-015
-7.51343e-015	-2.19641e-014	-1.41715e-014	1.98514e-016	-2.1434e-015	5.95554e-015	1.40527e-015	1.78878e-014	-6.78264e-015	-1.73001e-014	-4.75499e-015	-2.02279e-014	-4.78291e-015	-2.49452e-014	-2.70724e-015	-5.38061e-015	-1.84844e-015	-3.16956e-015	5.68203e-015	1.26638e-014	-1.10517e-014	5.82802e-015	-1.50411e-015	-2.39927e-014	-3.80842e-015
-7.43139e-015	-2.17643e-014	-1.39852e-014	-2.54863e-017	-2.57857e-015	5.65379e-015	1.36163e-015	1.80246e-014	-6.30349e-015	-1.69056e-014	-3.81402e-015	-2.00695e-014	-4.0334e-015	-2.44739e-014	-2.89496e-015	-5.47567e-015	-1.77409e-015	-3.11796e-015	5.90928e-015	1.2919e-014	-1.09107e-014	5.83205e-015	-1.4595e-015	-2.42191e-014	-3.98664e-015
-7.35272e-015	-2.1571e-014	-1.37839e-014	-2.30706e-016	-3.01385e-015	5.37431e-015	1.34661e-015	1.81332e-014	-5.79511e-015	-1.64828e-014	-2.86629e-015	-1.98925e-014	-3.29074e-015	-2.39788e-014	-3.0503e-015	-5.53503e-015	-1.67813e-015	-3.05262e-015	6.13666e-015	1.31794e-014	-1.07387e-014	5.83765e-015	-1.39561e-015	-2.44087e-014	-4.16009e-015
-7.27545e-015	-2.13848e-014	-1.35665e-014	-4.14605e-016	-3.44398e-015	5.12274e-015	1.3639e-015	1.82168e-014	-5.25582e-015	-1.60322e-014	-1.91399e-015	-1.9695e-014	-2.55695e-015	-2.34601e-014	-3.17141e-015	-5.55801e-015	-1.5586e-015	-2.97016e-015	6.36583e-015	1.34466e-014	-1.05346e-014	5.84755e-015	-1.31201e-015	-2.45603e-014	-4.32945e-015
-7.19761e-015	-2.1206e-014	-1.33324e-014	-5.75289e-016	-3.86412e-015	4.90373e-015	1.41661e-015	1.82781e-014	-4.68332e-015	-1.55544e-014	-9.5985e-016	-1.94751e-014	-1.8336e-015	-2.29191e-014	-3.2559e-015	-5.5443e-015	-1.41427e-015	-2.86742e-015	6.5983e-015	1.37219e-014	-1.02981e-014	5.86336e-015	-1.20783e-015	-2.46721e-014	-4.49521e-015
-7.11705e-015	-2.10355e-014	-1.30819e-014	-7.10696e-016	-4.26966e-015	4.72198e-015	1.50756e-015	1.83206e-014	-4.07603e-015	-1.50506e-014	-6.38221e-018	-1.92307e-014	-1.12269e-015	-2.23566e-014	-3.30203e-015	-5.49361e-015	-1.24369e-015	-2.74184e-015	6.83632e-015	1.40057e-014	-1.00297e-014	5.88775e-015	-1.08251e-015	-2.47429e-014	-4.65753e-015
-7.03125e-015	-2.08743e-014	-1.28146e-014	-8.19326e-016	-4.65584e-015	4.58134e-015	1.63838e-015	1.83476e-014	-3.43287e-015	-1.4522e-014	9.43436e-016	-1.89603e-014	-4.25938e-016	-2.17739e-014	-3.3089e-015	-5.40701e-015	-1.0461e-015	-2.59057e-015	7.08128e-015	1.42991e-014	-9.72914e-015	5.92341e-015	-9.36e-016	-2.47722e-014	-4.81686e-015
-6.93751e-015	-2.07226e-014	-1.25306e-014	-9.00778e-016	-5.01854e-015	4.48529e-015	1.81105e-015	1.83618e-014	-2.75277e-015	-1.39706e-014	1.8869e-015	-1.86627e-014	2.55204e-016	-2.11726e-014	-3.2758e-015	-5.28594e-015	-8.19977e-016	-2.4114e-015	7.33429e-015	1.46029e-014	-9.39623e-015	5.97243e-015	-7.68071e-016	-2.47597e-014	-4.97403e-015
-6.8334e-015	-2.05805e-014	-1.22303e-014	-9.54272e-016	-5.3537e-015	4.43655e-015	2.02663e-015	1.83658e-014	-2.03614e-015	-1.33984e-014	2.82168e-015	-1.83367e-014	9.18933e-016	-2.05539e-014	-3.20275e-015	-5.13143e-015	-5.65504e-016	-2.20267e-015	7.59686e-015	1.49172e-014	-9.03196e-015	6.03663e-015	-5.79528e-016	-2.4705e-014	-5.12932e-015
-6.7172e-015	-2.04475e-014	-1.19145e-014	-9.79624e-016	-5.65773e-015	4.43791e-015	2.28523e-015	1.83618e-014	-1.28291e-015	-1.2808e-014	3.74485e-015	-1.79816e-014	1.56367e-015	-1.99198e-014	-3.09098e-015	-4.94558e-015	-2.82323e-016	-1.96315e-015	7.87033e-015	1.52424e-014	-8.63794e-015	6.11722e-015	-3.70229e-016	-2.46085e-014	-5.283e-015
-6.58649e-015	-2.03235e-014	-1.15835e-014	-9.7721e-016	-5.92776e-015	4.49157e-015	2.58625e-015	1.83522e-014	-4.92926e-016	-1.22018e-014	4.6536e-015	-1.75974e-014	2.18819e-015	-1.92721e-014	-2.9417e-015	-4.73088e-015	2.99285e-017	-1.69144e-015	8.15594e-015	1.55781e-014	-8.21641e-015	6.21583e-015	-1.41084e-016	-2.44711e-014	-5.43597e-015
-6.43951e-015	-2.02081e-014	-1.12388e-014	-9.47289e-016	-6.16034e-015	4.599e-015	2.92831e-015	1.83392e-014	3.32661e-016	-1.15826e-014	5.54512e-015	-1.71844e-014	2.79072e-015	-1.86134e-014	-2.75667e-015	-4.48997e-015	3.7031e-016	-1.38703e-015	8.4543e-015	1.59241e-014	-7.76835e-015	6.33347e-015	1.06433e-016	-2.42933e-014	-5.58929e-015
-6.27503e-015	-2.01015e-014	-1.08816e-014	-8.90624e-016	-6.35298e-015	4.75974e-015	3.30951e-015	1.83245e-014	1.19252e-015	-1.0954e-014	6.41661e-015	-1.67425e-014	3.37065e-015	-1.79465e-014	-2.5382e-015	-4.22543e-015	7.37751e-016	-1.05002e-015	8.76586e-015	1.62791e-014	-7.2961e-015	6.47099e-015	3.71664e-016	-2.40765e-014	-5.74334e-015
-6.09115e-015	-2.00028e-014	-1.0513e-014	-8.08242e-016	-6.50389e-015	4.97325e-015	3.72715e-015	1.83103e-014	2.0846e-015	-1.03197e-014	7.26536e-015	-1.62716e-014	3.9272e-015	-1.72737e-014	-2.28927e-015	-3.93983e-015	1.13128e-015	-6.80901e-016	9.09025e-015	1.66422e-014	-6.80203e-015	6.62841e-015	6.5386e-016	-2.38221e-014	-5.89874e-015
-5.8872e-015	-1.9912e-014	-1.01353e-014	-7.02023e-016	-6.6118e-015	5.23866e-015	4.17838e-015	1.82984e-014	3.00694e-015	-9.68296e-015	8.08831e-015	-1.57729e-014	4.45935e-015	-1.65971e-014	-2.01196e-015	-3.63645e-015	1.54955e-015	-2.808e-016	9.42811e-015	1.70118e-014	-6.28899e-015	6.80549e-015	9.5159e-016	-2.35317e-014	-6.05623e-015
-5.66161e-015	-1.98285e-014	-9.74989e-015	-5.73138e-016	-6.67574e-015	5.55415e-015	4.65957e-015	1.82898e-014	3.95652e-015	-9.04736e-015	8.88323e-015	-1.52481e-014	4.96633e-015	-1.59193e-014	-1.70976e-015	-3.31863e-015	1.99154e-015	1.48977e-016	9.7792e-015	1.73863e-014	-5.76092e-015	7.00204e-015	1.26227e-015	-2.3208e-014	-6.21613e-015
-5.41301e-015	-1.97521e-014	-9.35831e-015	-4.23286e-016	-6.69517e-015	5.91729e-015	5.16585e-015	1.8285e-014	4.93051e-015	-8.41708e-015	9.64777e-015	-1.46989e-014	5.44821e-015	-1.52435e-014	-1.38633e-015	-2.98971e-015	2.45509e-015	6.07066e-016	1.01434e-014	1.77639e-014	-5.22084e-015	7.21715e-015	1.58445e-015	-2.28533e-014	-6.37894e-015
-5.14132e-015	-1.96812e-014	-8.96172e-015	-2.54259e-016	-6.67032e-015	6.32455e-015	5.69235e-015	1.82843e-014	5.92484e-015	-7.79612e-015	1.03798e-014	-1.41271e-014	5.90438e-015	-1.45721e-014	-1.04662e-015	-2.65322e-015	2.93776e-015	1.09113e-015	1.05203e-014	1.81428e-014	-4.6722e-015	7.45019e-015	1.91611e-015	-2.24704e-014	-6.54493e-015
-4.84629e-015	-1.96153e-014	-8.56219e-015	-6.84187e-017	-6.60203e-015	6.77271e-015	6.23425e-015	1.82881e-014	6.93585e-015	-7.18883e-015	1.10777e-014	-1.35344e-014	6.3347e-015	-1.39071e-014	-6.95177e-016	-2.31226e-015	3.4372e-015	1.59829e-015	1.09081e-014	1.85201e-014	-4.11933e-015	7.69904e-015	2.25527e-015	-2.20617e-014	-6.71428e-015
-4.52833e-015	-1.95539e-014	-8.16114e-015	1.31237e-016	-6.49177e-015	7.25757e-015	6.78613e-015	1.82963e-014	7.95937e-015	-6.59856e-015	1.17388e-014	-1.29233e-014	6.73946e-015	-1.32519e-014	-3.36455e-016	-1.96971e-015	3.95119e-015	2.12591e-015	1.13061e-014	1.88928e-014	-3.5666e-015	7.96218e-015	2.5999e-015	-2.16306e-014	-6.88741e-015
-4.18805e-015	-1.94962e-014	-7.76061e-015	3.42683e-016	-6.34075e-015	7.77436e-015	7.34228e-015	1.83089e-014	8.99065e-015	-6.02938e-015	1.23614e-014	-1.22961e-014	7.11928e-015	-1.26087e-014	2.52558e-017	-1.62923e-015	4.47674e-015	2.67062e-015	1.17128e-014	1.92595e-014	-3.01717e-015	8.23826e-015	2.94807e-015	-2.11801e-014	-7.06412e-015
-3.82641e-015	-1.94409e-014	-7.36205e-015	5.63571e-016	-6.15129e-015	8.31816e-015	7.8966e-015	1.83261e-014	1.00245e-014	-5.48527e-015	1.29437e-014	-1.16558e-014	7.47396e-015	-1.198e-014	3.8569e-016	-1.2942e-015	5.01117e-015	3.22821e-015	1.21264e-014	1.96178e-014	-2.47619e-015	8.52542e-015	3.298e-015	-2.07136e-014	-7.24499e-015
-3.4446e-015	-1.93867e-014	-6.96687e-015	7.91201e-016	-5.92581e-015	8.8838e-015	8.44294e-015	1.83474e-014	1.10571e-014	-4.97076e-015	1.34839e-014	-1.10054e-014	7.80464e-015	-1.13679e-014	7.40043e-016	-9.67235e-016	5.5516e-015	3.79551e-015	1.25447e-014	1.99646e-014	-1.94802e-015	8.82091e-015	3.64727e-015	-2.02346e-014	-7.43004e-015
-3.04416e-015	-1.93327e-014	-6.57749e-015	1.02334e-015	-5.6668e-015	9.46636e-015	8.97557e-015	1.83719e-014	1.20828e-014	-4.48929e-015	1.39814e-014	-1.03486e-014	8.11223e-015	-1.07744e-014	1.08426e-015	-6.50795e-016	6.09524e-015	4.36858e-015	1.29649e-014	2.02968e-014	-1.43642e-015	9.12192e-015	3.99361e-015	-1.97472e-014	-7.6186e-015
-2.62686e-015	-1.92786e-014	-6.19487e-015	1.25745e-015	-5.3782e-015	1.00598e-014	9.48852e-015	1.83983e-014	1.30963e-014	-4.04408e-015	1.4435e-014	-9.68831e-015	8.39679e-015	-1.02012e-014	1.4136e-015	-3.47126e-016	6.63954e-015	4.94314e-015	1.33848e-014	2.06123e-014	-9.45498e-016	9.42687e-015	4.33517e-015	-1.92553e-014	-7.81084e-015
-2.19432e-015	-1.92231e-014	-5.82007e-015	1.49048e-015	-5.06385e-015	1.06581e-014	9.97621e-015	1.8425e-014	1.40924e-014	-3.63823e-015	1.48447e-014	-9.02759e-015	8.6601e-015	-9.64996e-015	1.72409e-015	-5.85913e-017	7.18169e-015	5.51495e-015	1.38024e-014	2.09087e-014	-4.79158e-016	9.73308e-015	4.6699e-015	-1.87624e-014	-8.00653e-015
-1.7488e-015	-1.91651e-014	-5.45379e-015	1.71988e-015	-4.72736e-015	1.12551e-014	1.04324e-014	1.84518e-014	1.50659e-014	-3.27418e-015	1.52101e-014	-8.36986e-015	8.90354e-015	-9.12165e-015	2.0123e-015	2.12906e-016	7.71788e-015	6.07964e-015	1.42143e-014	2.11833e-014	-4.09607e-017	1.00375e-014	4.99549e-015	-1.82721e-014	-8.2049e-015
-1.29256e-015	-1.91038e-014	-5.09719e-015	1.94384e-015	-4.37225e-015	1.18453e-014	1.0852e-014	1.84774e-014	1.60111e-014	-2.95475e-015	1.55309e-014	-7.71804e-015	9.12827e-015	-8.61767e-015	2.27522e-015	4.65562e-016	8.24561e-015	6.63286e-015	1.46175e-014	2.14335e-014	3.64279e-016	1.03377e-014	5.31036e-015	-1.77887e-014	-8.40563e-015
-8.27914e-016	-1.90384e-014	-4.75139e-015	2.16007e-015	-4.0035e-015	1.24232e-014	1.12304e-014	1.85002e-014	1.69228e-014	-2.68208e-015	1.5807e-014	-7.07615e-015	9.33591e-015	-8.13859e-015	2.50936e-015	6.98296e-016	8.76232e-015	7.17001e-015	1.5009e-014	2.1657e-014	7.33676e-016	1.06314e-014	5.61236e-015	-1.73155e-014	-8.60853e-015
-3.57521e-016	-1.89676e-014	-4.41738e-015	2.36628e-015	-3.62528e-015	1.2983e-014	1.15633e-014	1.85189e-014	1.77958e-014	-2.45792e-015	1.60385e-014	-6.44798e-015	9.52762e-015	-7.68533e-015	2.7113e-015	9.10497e-016	9.26496e-015	7.68719e-015	1.53858e-014	2.18509e-014	1.06384e-015	1.09162e-014	5.89967e-015	-1.68561e-014	-8.81218e-015
1.15828e-016	-1.8891e-014	-4.09602e-015	2.5605e-015	-3.24113e-015	1.35195e-014	1.18479e-014	1.85328e-014	1.8625e-014	-2.28342e-015	1.62263e-014	-5.83718e-015	9.7055e-015	-7.2586e-015	2.87896e-015	1.10091e-015	9.75126e-015	8.18014e-015	1.57455e-014	2.20142e-014	1.35285e-015	1.11899e-014	6.17104e-015	-1.64137e-014	-9.01621e-015
5.89874e-016	-1.88073e-014	-3.78741e-015	2.74137e-015	-2.85526e-015	1.40278e-014	1.20812e-014	1.85407e-014	1.94061e-014	-2.15981e-015	1.63709e-014	-5.24648e-015	9.87109e-015	-6.85834e-015	3.0108e-015	1.26935e-015	1.02188e-014	8.64493e-015	1.60857e-014	2.21449e-014	1.59876e-015	1.14504e-014	6.42491e-015	-1.59913e-014	-9.22001e-015
1.06202e-015	-1.87166e-014	-3.49178e-015	2.90777e-015	-2.47152e-015	1.45033e-014	1.22606e-014	1.85417e-014	2.01347e-014	-2.08715e-015	1.64738e-014	-4.67908e-015	1.0026e-014	-6.48405e-015	3.10512e-015	1.41631e-015	1.0666e-014	9.07826e-015	1.64035e-014	2.22418e-014	1.79942e-015	1.16965e-014	6.65998e-015	-1.55915e-014	-9.42249e-015
1.52908e-015	-1.86181e-014	-3.20933e-015	3.05871e-015	-2.09373e-015	1.49419e-014	1.2385e-014	1.85347e-014	2.08066e-014	-2.06515e-015	1.65368e-014	-4.13861e-015	1.01708e-014	-6.13465e-015	3.16119e-015	1.5428e-015	1.10921e-014	9.47711e-015	1.66965e-014	2.23041e-014	1.95347e-015	1.19261e-014	6.87527e-015	-1.52169e-014	-9.62252e-015
1.98809e-015	-1.85116e-014	-2.94036e-015	3.19327e-015	-1.72577e-015	1.53404e-014	1.24538e-014	1.85191e-014	2.14186e-014	-2.093e-015	1.65616e-014	-3.62698e-015	1.03081e-014	-5.80989e-015	3.17892e-015	1.64906e-015	1.14949e-014	9.83876e-015	1.69616e-014	2.23307e-014	2.06021e-015	1.21382e-014	7.07058e-015	-1.48703e-014	-9.81904e-015
2.4369e-015	-1.83965e-014	-2.68464e-015	3.31089e-015	-1.37054e-015	1.56961e-014	1.24669e-014	1.84946e-014	2.19675e-014	-2.17029e-015	1.65496e-014	-3.14712e-015	1.04398e-014	-5.50882e-015	3.15869e-015	1.73618e-015	1.18739e-014	1.01601e-014	1.71973e-014	2.23215e-014	2.11876e-015	1.23319e-014	7.24553e-015	-1.45536e-014	-1.00106e-014
2.87359e-015	-1.82723e-014	-2.44165e-015	3.41039e-015	-1.03133e-015	1.60064e-014	1.2425e-014	1.84605e-014	2.24505e-014	-2.2957e-015	1.65032e-014	-2.70265e-015	1.05668e-014	-5.23057e-015	3.10107e-015	1.80585e-015	1.22282e-014	1.04396e-014	1.74021e-014	2.2276e-014	2.12939e-015	1.25067e-014	7.39935e-015	-1.42689e-014	-1.01966e-014
3.29561e-015	-1.81393e-014	-2.21113e-015	3.49159e-015	-7.11203e-016	1.62689e-014	1.23295e-014	1.84159e-014	2.28649e-014	-2.46715e-015	1.64245e-014	-2.29506e-015	1.06908e-014	-4.97368e-015	3.00687e-015	1.85963e-015	1.25573e-014	1.06759e-014	1.75738e-014	2.21943e-014	2.0929e-015	1.26626e-014	7.53255e-015	-1.40173e-014	-1.03754e-014
3.70126e-015	-1.79974e-014	-1.99263e-015	3.5547e-015	-4.12803e-016	1.6483e-014	1.21826e-014	1.83605e-014	2.3209e-014	-2.68262e-015	1.63157e-014	-1.9268e-015	1.08128e-014	-4.73696e-015	2.87782e-015	1.89868e-015	1.28611e-014	1.08683e-014	1.771e-014	2.20772e-014	2.01022e-015	1.27985e-014	7.64526e-015	-1.37993e-014	-1.05459e-014
4.0884e-015	-1.78463e-014	-1.78663e-015	3.59953e-015	-1.37808e-016	1.66476e-014	1.1987e-014	1.82939e-014	2.34813e-014	-2.93968e-015	1.61792e-014	-1.59961e-015	1.09342e-014	-4.51859e-015	2.71615e-015	1.92489e-015	1.31399e-014	1.10158e-014	1.78092e-014	2.19256e-014	1.88367e-015	1.29149e-014	7.73805e-015	-1.3616e-014	-1.07069e-014
4.45521e-015	-1.76858e-014	-1.59243e-015	3.62695e-015	1.11782e-016	1.67625e-014	1.17467e-014	1.82153e-014	2.36809e-014	-3.23502e-015	1.60184e-014	-1.3144e-015	1.1056e-014	-4.3169e-015	2.52492e-015	1.94011e-015	1.33936e-014	1.11191e-014	1.78708e-014	2.17412e-014	1.71492e-015	1.30123e-014	7.81106e-015	-1.34677e-014	-1.08574e-014
4.80056e-015	-1.75165e-014	-1.40951e-015	3.63669e-015	3.3511e-016	1.68275e-014	1.1466e-014	1.8125e-014	2.38073e-014	-3.56554e-015	1.5835e-014	-1.072e-015	1.11788e-014	-4.13002e-015	2.30672e-015	1.94639e-015	1.36229e-014	1.11779e-014	1.78933e-014	2.15256e-014	1.50651e-015	1.30915e-014	7.86444e-015	-1.33544e-014	-1.09964e-014
5.12324e-015	-1.73384e-014	-1.23743e-015	3.62974e-015	5.31569e-016	1.68439e-014	1.11492e-014	1.80233e-014	2.38601e-014	-3.92706e-015	1.56324e-014	-8.73933e-016	1.13039e-014	-3.95611e-015	2.06489e-015	1.94589e-015	1.38291e-014	1.11933e-014	1.78768e-014	2.12809e-014	1.26144e-015	1.31535e-014	7.90006e-015	-1.32759e-014	-1.11229e-014
5.42277e-015	-1.71524e-014	-1.07571e-015	3.60672e-015	7.00951e-016	1.68135e-014	1.08019e-014	1.79109e-014	2.38401e-014	-4.31567e-015	1.54135e-014	-7.20457e-016	1.14324e-014	-3.79323e-015	1.80323e-015	1.94043e-015	1.40131e-014	1.11665e-014	1.78209e-014	2.10103e-014	9.83421e-016	1.31991e-014	7.91921e-015	-1.32319e-014	-1.1236e-014
5.69841e-015	-1.69593e-014	-9.23529e-016	3.56855e-015	8.43561e-016	1.67383e-014	1.04299e-014	1.77884e-014	2.37493e-014	-4.72741e-015	1.51811e-014	-6.11761e-016	1.15637e-014	-3.63999e-015	1.52628e-015	1.93224e-015	1.4177e-014	1.10994e-014	1.77259e-014	2.07158e-014	6.75855e-016	1.32306e-014	7.92267e-015	-1.3221e-014	-1.13344e-014
5.95012e-015	-1.676e-014	-7.80652e-016	3.51595e-015	9.60019e-016	1.66206e-014	1.00398e-014	1.76556e-014	2.35887e-014	-5.15807e-015	1.49382e-014	-5.47863e-016	1.1698e-014	-3.49458e-015	1.23759e-015	1.92369e-015	1.4322e-014	1.09946e-014	1.75932e-014	2.03999e-014	3.43582e-016	1.32494e-014	7.91199e-015	-1.3242e-014	-1.14173e-014
6.17772e-015	-1.65548e-014	-6.4719e-016	3.44997e-015	1.05197e-015	1.64629e-014	9.63779e-015	1.75125e-014	2.33607e-014	-5.6029e-015	1.46876e-014	-5.28499e-016	1.18353e-014	-3.35509e-015	9.41047e-016	1.91681e-015	1.445e-014	1.08554e-014	1.74231e-014	2.00663e-014	-9.62235e-018	1.32574e-014	7.88876e-015	-1.32937e-014	-1.14841e-014
6.38141e-015	-1.63443e-014	-5.22766e-016	3.37178e-015	1.12027e-015	1.62692e-014	9.23018e-015	1.73597e-014	2.30674e-014	-6.05748e-015	1.44324e-014	-5.53181e-016	1.1975e-014	-3.21985e-015	6.41497e-016	1.91358e-015	1.45629e-014	1.06844e-014	1.72174e-014	1.97187e-014	-3.78722e-016	1.3256e-014	7.85419e-015	-1.33737e-014	-1.15337e-014
6.56144e-015	-1.61292e-014	-4.07077e-016	3.28314e-015	1.16671e-015	1.60433e-014	8.82297e-015	1.71977e-014	2.27124e-014	-6.51684e-015	1.41751e-014	-6.20529e-016	1.21167e-014	-3.08746e-015	3.44202e-016	1.91568e-015	1.46623e-014	1.04856e-014	1.69782e-014	1.93606e-014	-7.59532e-016	1.32471e-014	7.81e-015	-1.348e-014	-1.15655e-014
6.71864e-015	-1.59107e-014	-2.99667e-016	3.18515e-015	1.19332e-015	1.57882e-014	8.42268e-015	1.70266e-014	2.2299e-014	-6.97625e-015	1.39183e-014	-7.2885e-016	1.22594e-014	-2.95608e-015	5.34555e-017	1.92475e-015	1.47505e-014	1.02629e-014	1.67078e-014	1.89957e-014	-1.14675e-015	1.32322e-014	7.75837e-015	-1.36103e-014	-1.15786e-014
6.8537e-015	-1.56896e-014	-2.00281e-016	3.07974e-015	1.20281e-015	1.55075e-014	8.03572e-015	1.6847e-014	2.18311e-014	-7.43098e-015	1.3665e-014	-8.76197e-016	1.2402e-014	-2.82485e-015	-2.25967e-016	1.94179e-015	1.48298e-014	1.00203e-014	1.64091e-014	1.86274e-014	-1.5354e-015	1.32134e-014	7.70088e-015	-1.37618e-014	-1.15731e-014
6.96856e-015	-1.54677e-014	-1.08631e-016	2.96785e-015	1.19786e-015	1.52054e-014	7.66851e-015	1.66593e-014	2.13132e-014	-7.87676e-015	1.34172e-014	-1.06084e-015	1.25429e-014	-2.69298e-015	-4.90088e-016	1.96863e-015	1.49014e-014	9.76242e-015	1.60843e-014	1.82594e-014	-1.92067e-015	1.31925e-014	7.6391e-015	-1.39316e-014	-1.15483e-014
7.06465e-015	-1.52453e-014	-2.46199e-017	2.85043e-015	1.18144e-015	1.48864e-014	7.32692e-015	1.64635e-014	2.07494e-014	-8.30962e-015	1.31767e-014	-1.28108e-015	1.26815e-014	-2.55954e-015	-7.35123e-016	2.00627e-015	1.49673e-014	9.4935e-015	1.5737e-014	1.78964e-014	-2.29743e-015	1.31713e-014	7.57498e-015	-1.41166e-014	-1.15035e-014
7.14353e-015	-1.50236e-014	5.16497e-017	2.72924e-015	1.15624e-015	1.4554e-014	7.01623e-015	1.62601e-014	2.01443e-014	-8.72529e-015	1.29461e-014	-1.53443e-015	1.28166e-014	-2.42347e-015	-9.56623e-016	2.05513e-015	1.50297e-014	9.21802e-015	1.53708e-014	1.75416e-014	-2.66046e-015	1.31513e-014	7.51059e-015	-1.43135e-014	-1.14379e-014
7.20625e-015	-1.48041e-014	1.20544e-016	2.60463e-015	1.12561e-015	1.42135e-014	6.74174e-015	1.60492e-014	1.95022e-014	-9.11991e-015	1.27267e-014	-1.81837e-015	1.29465e-014	-2.28474e-015	-1.15156e-015	2.11608e-015	1.50906e-014	8.94129e-015	1.49893e-014	1.71991e-014	-3.00509e-015	1.31344e-014	7.44785e-015	-1.45192e-014	-1.13509e-014
7.25461e-015	-1.45876e-014	1.82117e-016	2.47805e-015	1.09222e-015	1.38682e-014	6.50766e-015	1.58311e-014	1.88275e-014	-9.48962e-015	1.25201e-014	-2.12908e-015	1.30692e-014	-2.14309e-015	-1.31663e-015	2.18958e-015	1.51523e-014	8.66787e-015	1.45967e-014	1.68733e-014	-3.3267e-015	1.31216e-014	7.38819e-015	-1.47303e-014	-1.12417e-014
7.28982e-015	-1.43744e-014	2.36454e-016	2.35063e-015	1.05929e-015	1.35222e-014	6.31787e-015	1.56058e-014	1.81253e-014	-9.8314e-015	1.23277e-014	-2.46313e-015	1.31828e-014	-1.99836e-015	-1.44882e-015	2.27531e-015	1.52166e-014	8.40251e-015	1.41972e-014	1.65676e-014	-3.62138e-015	1.31148e-014	7.33346e-015	-1.49435e-014	-1.11102e-014
7.31306e-015	-1.41659e-014	2.83475e-016	2.22307e-015	1.0299e-015	1.31793e-014	6.17562e-015	1.53733e-014	1.74008e-014	-1.01415e-014	1.21502e-014	-2.8179e-015	1.3286e-014	-1.85099e-015	-1.54542e-015	2.37309e-015	1.52848e-014	8.15015e-015	1.37946e-014	1.62856e-014	-3.88566e-015	1.31153e-014	7.28517e-015	-1.51557e-014	-1.09556e-014
7.32587e-015	-1.39628e-014	3.23305e-016	2.09596e-015	1.00671e-015	1.28425e-014	6.08328e-015	1.51336e-014	1.66589e-014	-1.04176e-014	1.1988e-014	-3.19053e-015	1.33771e-014	-1.70098e-015	-1.60372e-015	2.48289e-015	1.53587e-014	7.91464e-015	1.33937e-014	1.60312e-014	-4.11579e-015	1.31242e-014	7.24431e-015	-1.53637e-014	-1.07776e-014
7.32977e-015	-1.37665e-014	3.55983e-016	1.97012e-015	9.926e-016	1.25152e-014	6.04253e-015	1.48858e-014	1.59047e-014	-1.06575e-014	1.18415e-014	-3.57751e-015	1.34546e-014	-1.54975e-015	-1.62241e-015	2.60386e-015	1.5439e-014	7.70041e-015	1.29986e-014	1.58072e-014	-4.30849e-015	1.31429e-014	7.21248e-015	-1.5564e-014	-1.0576e-014
7.32637e-015	-1.35782e-014	3.81431e-016	1.84655e-015	9.8961e-016	1.22005e-014	6.05469e-015	1.46304e-014	1.51428e-014	-1.08594e-014	1.17103e-014	-3.97571e-015	1.35164e-014	-1.39808e-015	-1.60075e-015	2.73587e-015	1.55267e-014	7.51164e-015	1.26138e-014	1.56163e-014	-4.46106e-015	1.31724e-014	7.19088e-015	-1.57539e-014	-1.03501e-014
7.31675e-015	-1.33981e-014	4.00028e-016	1.72577e-015	9.99775e-016	1.19008e-014	6.1196e-015	1.43668e-014	1.4378e-014	-1.10213e-014	1.15953e-014	-4.3813e-015	1.35608e-014	-1.2469e-015	-1.53809e-015	2.8785e-015	1.56228e-014	7.35237e-015	1.22439e-014	1.54609e-014	-4.5716e-015	1.32141e-014	7.18059e-015	-1.59305e-014	-1.00999e-014
7.30171e-015	-1.32272e-014	4.11962e-016	1.60906e-015	1.02514e-015	1.1618e-014	6.23698e-015	1.4095e-014	1.36147e-014	-1.11427e-014	1.14956e-014	-4.7917e-015	1.35868e-014	-1.0973e-015	-1.43415e-015	3.03047e-015	1.57273e-014	7.2256e-015	1.18933e-014	1.53435e-014	-4.63838e-015	1.32676e-014	7.18301e-015	-1.60915e-014	-9.82452e-015
7.28269e-015	-1.3066e-014	4.16821e-016	1.49681e-015	1.06768e-015	1.13537e-014	6.40604e-015	1.38151e-014	1.2857e-014	-1.12229e-014	1.14108e-014	-5.20304e-015	1.35922e-014	-9.5029e-016	-1.28862e-015	3.19119e-015	1.58404e-014	7.1339e-015	1.15656e-014	1.52664e-014	-4.65996e-015	1.33333e-014	7.19893e-015	-1.62344e-014	-9.52425e-015
7.26016e-015	-1.29151e-014	4.14805e-016	1.38986e-015	1.12884e-015	1.11091e-014	6.62519e-015	1.35275e-014	1.21089e-014	-1.12618e-014	1.134e-014	-5.61215e-015	1.35757e-014	-8.07366e-016	-1.10247e-015	3.35967e-015	1.59628e-014	7.08002e-015	1.12649e-014	1.52312e-014	-4.63526e-015	1.3412e-014	7.22834e-015	-1.63566e-014	-9.19888e-015
7.23391e-015	-1.27753e-014	4.06262e-016	1.28887e-015	1.20981e-015	1.08858e-014	6.89176e-015	1.32316e-014	1.13739e-014	-1.12602e-014	1.12819e-014	-6.01493e-015	1.35362e-014	-6.70102e-016	-8.77161e-016	3.53462e-015	1.60946e-014	7.06568e-015	1.09949e-014	1.52389e-014	-4.56393e-015	1.3504e-014	7.27181e-015	-1.64561e-014	-8.84842e-015
7.20473e-015	-1.26469e-014	3.91008e-016	1.19398e-015	1.31088e-015	1.06846e-014	7.20255e-015	1.29267e-014	1.06558e-014	-1.12184e-014	1.12354e-014	-6.40746e-015	1.3473e-014	-5.39952e-016	-6.1394e-016	3.71547e-015	1.62351e-014	7.09223e-015	1.076e-014	1.52901e-014	-4.44585e-015	1.36099e-014	7.32983e-015	-1.6531e-014	-8.4727e-015
7.17232e-015	-1.25296e-014	3.6987e-016	1.10558e-015	1.43269e-015	1.05051e-014	7.55396e-015	1.26134e-014	9.95813e-015	-1.11376e-014	1.11989e-014	-6.78661e-015	1.33852e-014	-4.18465e-016	-3.14708e-016	3.9008e-015	1.63845e-014	7.16081e-015	1.05634e-014	1.53854e-014	-4.28145e-015	1.37294e-014	7.40286e-015	-1.65801e-014	-8.07165e-015
7.13664e-015	-1.24236e-014	3.4273e-016	1.024e-015	1.57511e-015	1.03468e-014	7.94233e-015	1.22919e-014	9.28362e-015	-1.10197e-014	1.11701e-014	-7.14893e-015	1.3272e-014	-3.07762e-016	1.85847e-017	4.08939e-015	1.65431e-014	7.27233e-015	1.04084e-014	1.55246e-014	-4.07135e-015	1.38632e-014	7.49067e-015	-1.66018e-014	-7.64489e-015
7.09741e-015	-1.23294e-014	3.1024e-016	9.49432e-016	1.73788e-015	1.02095e-014	8.36242e-015	1.19622e-014	8.63501e-015	-1.08663e-014	1.11473e-014	-7.49157e-015	1.31337e-014	-2.09064e-016	3.83182e-016	4.28021e-015	1.671e-014	7.42669e-015	1.02981e-014	1.57077e-014	-3.81771e-015	1.40116e-014	7.59306e-015	-1.65949e-014	-7.19271e-015
7.05376e-015	-1.22467e-014	2.73035e-016	8.82379e-016	1.92033e-015	1.00927e-014	8.80897e-015	1.16249e-014	8.01457e-015	-1.06795e-014	1.11288e-014	-7.8121e-015	1.29701e-014	-1.23985e-016	7.75921e-016	4.47238e-015	1.68845e-014	7.62344e-015	1.02343e-014	1.59338e-014	-3.52281e-015	1.4174e-014	7.70946e-015	-1.65587e-014	-6.71538e-015
7.00494e-015	-1.2175e-014	2.3116e-016	8.23073e-016	2.12177e-015	9.99519e-015	9.27718e-015	1.12812e-014	7.42361e-015	-1.04621e-014	1.11123e-014	-8.10728e-015	1.27818e-014	-5.41246e-017	1.19379e-015	4.66556e-015	1.70665e-014	7.86109e-015	1.02195e-014	1.62024e-014	-3.18877e-015	1.43504e-014	7.84001e-015	-1.64925e-014	-6.21278e-015
6.95005e-015	-1.21145e-014	1.84718e-016	7.7203e-016	2.34102e-015	9.91514e-015	9.76139e-015	1.09317e-014	6.86375e-015	-1.02165e-014	1.10955e-014	-8.37425e-015	1.25693e-014	-8.81241e-019	1.63357e-015	4.85871e-015	1.72548e-014	8.13795e-015	1.02556e-014	1.65119e-014	-2.8185e-015	1.45413e-014	7.98455e-015	-1.63964e-014	-5.68578e-015
6.88779e-015	-1.20641e-014	1.34001e-016	7.29612e-016	2.57579e-015	9.8519e-015	1.02555e-014	1.05772e-014	6.33612e-015	-9.94574e-015	1.10771e-014	-8.61125e-015	1.23334e-014	3.43414e-017	2.09154e-015	5.05049e-015	1.74489e-014	8.45235e-015	1.03432e-014	1.68602e-014	-2.41415e-015	1.47466e-014	8.14197e-015	-1.62705e-014	-5.13474e-015
6.81705e-015	-1.20236e-014	7.95679e-017	6.95827e-016	2.82503e-015	9.8031e-015	1.07535e-014	1.0219e-014	5.84137e-015	-9.65296e-015	1.10544e-014	-8.81567e-015	1.20752e-014	5.02006e-017	2.56435e-015	5.24082e-015	1.7648e-014	8.80159e-015	1.04832e-014	1.72461e-014	-1.97944e-015	1.49662e-014	8.3114e-015	-1.61155e-014	-4.56021e-015
6.73673e-015	-1.19918e-014	2.19994e-017	6.7083e-016	3.0865e-015	9.76673e-015	1.12496e-014	9.85865e-015	5.38043e-015	-9.34189e-015	1.10256e-014	-8.98594e-015	1.17959e-014	4.5702e-017	3.04839e-015	5.42899e-015	1.78511e-014	9.18339e-015	1.06756e-014	1.7667e-014	-1.51796e-015	1.52001e-014	8.49213e-015	-1.59318e-014	-3.96301e-015
6.64527e-015	-1.1968e-014	-3.84493e-017	6.55697e-016	3.358e-015	9.74075e-015	1.17384e-014	9.49667e-015	4.9533e-015	-9.016e-015	1.09881e-014	-9.12022e-015	1.14975e-014	2.0009e-017	3.54028e-015	5.61441e-015	1.80569e-014	9.59476e-015	1.09203e-014	1.81204e-014	-1.03297e-015	1.54482e-014	8.68361e-015	-1.57202e-014	-3.34448e-015
6.54169e-015	-1.19516e-014	-1.01358e-016	6.5045e-016	3.63697e-015	9.72265e-015	1.22142e-014	9.13534e-015	4.55983e-015	-8.67877e-015	1.09396e-014	-9.21767e-015	1.1181e-014	-2.7391e-017	4.03658e-015	5.79688e-015	1.82653e-014	1.0032e-014	1.12169e-014	1.86035e-014	-5.28185e-016	1.57109e-014	8.88533e-015	-1.54817e-014	-2.70545e-015
6.42401e-015	-1.1942e-014	-1.66599e-016	6.5567e-016	3.92131e-015	9.70948e-015	1.26718e-014	8.77632e-015	4.19924e-015	-8.33321e-015	1.08787e-014	-9.2772e-015	1.08482e-014	-9.72521e-017	4.53362e-015	5.97603e-015	1.84757e-014	1.04911e-014	1.15642e-014	1.9113e-014	-7.77011e-018	1.59887e-014	9.09593e-015	-1.52177e-014	-2.04805e-015
6.29084e-015	-1.19386e-014	-2.33395e-016	6.71433e-016	4.20843e-015	9.69908e-015	1.31064e-014	8.42148e-015	3.87102e-015	-7.98271e-015	1.08033e-014	-9.29744e-015	1.05015e-014	-1.896e-016	5.02723e-015	6.15182e-015	1.86872e-014	1.0968e-014	1.19603e-014	1.96451e-014	5.23654e-016	1.62813e-014	9.31396e-015	-1.49301e-014	-1.37415e-015
6.14077e-015	-1.19407e-014	-3.01426e-016	6.97804e-016	4.4957e-015	9.68945e-015	1.35133e-014	8.07307e-015	3.5741e-015	-7.63064e-015	1.07116e-014	-9.27864e-015	1.01435e-014	-3.04836e-016	5.51415e-015	6.32421e-015	1.88986e-014	1.14585e-014	1.24034e-014	2.01968e-014	1.06232e-015	1.65891e-014	9.53858e-015	-1.46203e-014	-6.85598e-016
5.97238e-015	-1.19475e-014	-3.71322e-016	7.35542e-016	4.78132e-015	9.6784e-015	1.38882e-014	7.73276e-015	3.30706e-015	-7.28004e-015	1.06022e-014	-9.2207e-015	9.77665e-015	-4.42754e-016	5.99124e-015	6.49325e-015	1.91097e-014	1.19577e-014	1.28906e-014	2.07641e-014	1.60427e-015	1.6912e-014	9.76817e-015	-1.42897e-014	1.52262e-017
5.78488e-015	-1.19583e-014	-4.41995e-016	7.84778e-016	5.06257e-015	9.6637e-015	1.42282e-014	7.40249e-015	3.06895e-015	-6.93391e-015	1.04739e-014	-9.1232e-015	9.40298e-015	-6.02916e-016	6.45579e-015	6.65924e-015	1.93208e-014	1.24607e-014	1.3419e-014	2.13433e-014	2.14487e-015	1.72496e-014	1.0002e-014	-1.39401e-014	7.2638e-016
5.57716e-015	-1.19717e-014	-5.13697e-016	8.46266e-016	5.33669e-015	9.64345e-015	1.45303e-014	7.08422e-015	2.85838e-015	-6.59541e-015	1.03256e-014	-8.98695e-015	9.02457e-015	-7.84382e-016	6.90514e-015	6.82215e-015	1.9531e-014	1.29639e-014	1.39853e-014	2.19309e-014	2.68095e-015	1.76017e-014	1.02389e-014	-1.35735e-014	1.44553e-015
5.34837e-015	-1.19865e-014	-5.86941e-016	9.196e-016	5.6023e-015	9.6158e-015	1.47915e-014	6.78042e-015	2.67367e-015	-6.26696e-015	1.01564e-014	-8.8125e-015	8.64406e-015	-9.85844e-016	7.33645e-015	6.98266e-015	1.97399e-014	1.34628e-014	1.45857e-014	2.25231e-014	3.20861e-015	1.7968e-014	1.0478e-014	-1.31917e-014	2.17006e-015
5.09751e-015	-1.20024e-014	-6.61468e-016	1.00501e-015	5.85731e-015	9.57903e-015	1.50099e-014	6.49244e-015	2.51233e-015	-5.95105e-015	9.96557e-015	-8.60061e-015	8.26372e-015	-1.2066e-015	7.74733e-015	7.14118e-015	1.99483e-014	1.39526e-014	1.5216e-014	2.31159e-014	3.72502e-015	1.83482e-014	1.07182e-014	-1.27967e-014	2.897e-015
4.82479e-015	-1.20182e-014	-7.37272e-016	1.10271e-015	6.09947e-015	9.53196e-015	1.51843e-014	6.22227e-015	2.3729e-015	-5.64962e-015	9.753e-015	-8.35259e-015	7.88562e-015	-1.44533e-015	8.13628e-015	7.29748e-015	2.01559e-014	1.44289e-014	1.58724e-014	2.37053e-014	4.22607e-015	1.87413e-014	1.09586e-014	-1.2391e-014	3.62311e-015
4.52959e-015	-1.20339e-014	-8.14668e-016	1.21222e-015	6.32655e-015	9.4729e-015	1.53141e-014	5.97125e-015	2.25353e-015	-5.36383e-015	9.51857e-015	-8.06996e-015	7.51168e-015	-1.70049e-015	8.5013e-015	7.45213e-015	2.03629e-014	1.48878e-014	1.65505e-014	2.42877e-014	4.70869e-015	1.91465e-014	1.11978e-014	-1.19762e-014	4.34495e-015
4.21175e-015	-1.20489e-014	-8.9465e-016	1.33391e-015	6.53784e-015	9.40128e-015	1.53996e-014	5.74094e-015	2.15239e-015	-5.09562e-015	9.26281e-015	-7.75362e-015	7.14433e-015	-1.97009e-015	8.84112e-015	7.6051e-015	2.05692e-014	1.53253e-014	1.72455e-014	2.48592e-014	5.17013e-015	1.95628e-014	1.14348e-014	-1.15548e-014	5.05938e-015
3.87203e-015	-1.20625e-014	-9.7742e-016	1.46738e-015	6.73167e-015	9.31611e-015	1.54409e-014	5.53299e-015	2.06732e-015	-4.8458e-015	8.9857e-015	-7.4056e-015	6.78566e-015	-2.2521e-015	9.15514e-015	7.75722e-015	2.07743e-014	1.57381e-014	1.79527e-014	2.54171e-014	5.60795e-015	1.99884e-014	1.16684e-014	-1.11284e-014	5.76261e-015
3.51106e-015	-1.2074e-014	-1.06326e-015	1.61239e-015	6.90742e-015	9.21695e-015	1.54398e-014	5.34815e-015	1.99641e-015	-4.61518e-015	8.68687e-015	-7.02798e-015	6.43761e-015	-2.54447e-015	9.44325e-015	7.90956e-015	2.09785e-014	1.61229e-014	1.86673e-014	2.59584e-014	6.01979e-015	2.04225e-014	1.18976e-014	-1.06991e-014	6.45085e-015
3.12956e-015	-1.20834e-014	-1.15287e-015	1.76845e-015	7.06424e-015	9.10331e-015	1.53973e-014	5.18782e-015	1.93754e-015	-4.40399e-015	8.36775e-015	-6.6223e-015	6.10091e-015	-2.84476e-015	9.70405e-015	8.06253e-015	2.11827e-014	1.64769e-014	1.93845e-014	2.64801e-014	6.40381e-015	2.08637e-014	1.21217e-014	-1.02685e-014	7.11981e-015
2.729e-015	-1.20904e-014	-1.24712e-015	1.93514e-015	7.20151e-015	8.97572e-015	1.53167e-014	5.05206e-015	1.88864e-015	-4.21283e-015	8.02949e-015	-6.19082e-015	5.77666e-015	-3.15051e-015	9.93701e-015	8.2164e-015	2.13866e-014	1.67972e-014	2.00987e-014	2.69797e-014	6.75867e-015	2.13101e-014	1.23401e-014	-9.83857e-015	7.76579e-015
2.31033e-015	-1.20942e-014	-1.34703e-015	2.11215e-015	7.3194e-015	8.83436e-015	1.52007e-014	4.94193e-015	1.84816e-015	-4.04093e-015	7.67315e-015	-5.73576e-015	5.4653e-015	-3.45897e-015	1.01425e-014	8.37134e-015	2.15898e-014	1.70822e-014	2.08052e-014	2.74538e-014	7.08314e-015	2.17605e-014	1.25525e-014	-9.41082e-015	8.38567e-015
1.87516e-015	-1.20949e-014	-1.45355e-015	2.29859e-015	7.41826e-015	8.67911e-015	1.50524e-014	4.85755e-015	1.81488e-015	-3.88771e-015	7.29978e-015	-5.25988e-015	5.16813e-015	-3.76803e-015	1.03215e-014	8.52761e-015	2.17925e-014	1.7331e-014	2.14995e-014	2.79e-014	7.37654e-015	2.22127e-014	1.27573e-014	-8.98742e-015	8.97589e-015
1.42503e-015	-1.20922e-014	-1.56732e-015	2.49398e-015	7.49884e-015	8.51134e-015	1.48758e-014	4.79856e-015	1.78713e-015	-3.75223e-015	6.91135e-015	-4.76623e-015	4.88466e-015	-4.0752e-015	1.04746e-014	8.68518e-015	2.19952e-014	1.75422e-014	2.21776e-014	2.83172e-014	7.63873e-015	2.26643e-014	1.29544e-014	-8.56982e-015	9.53283e-015
9.62322e-016	-1.2087e-014	-1.68896e-015	2.69777e-015	7.56227e-015	8.33192e-015	1.4675e-014	4.76371e-015	1.76341e-015	-3.63358e-015	6.509e-015	-4.25685e-015	4.61521e-015	-4.37727e-015	1.06027e-014	8.84456e-015	2.21985e-014	1.77156e-014	2.28352e-014	2.87033e-014	7.86929e-015	2.3113e-014	1.31437e-014	-8.15869e-015	1.00523e-014
4.88962e-016	-1.20794e-014	-1.81908e-015	2.90912e-015	7.60903e-015	8.14288e-015	1.44545e-014	4.752e-015	1.74308e-015	-3.53041e-015	6.09468e-015	-3.73356e-015	4.35973e-015	-4.67112e-015	1.07071e-014	9.00522e-015	2.24022e-014	1.78515e-014	2.34683e-014	2.90571e-014	8.06868e-015	2.35561e-014	1.33249e-014	-7.75573e-015	1.05313e-014
7.35059e-018	-1.20687e-014	-1.95829e-015	3.12673e-015	7.64067e-015	7.94569e-015	1.42194e-014	4.76206e-015	1.72428e-015	-3.44085e-015	5.67021e-015	-3.19886e-015	4.11748e-015	-4.95453e-015	1.07888e-014	9.16751e-015	2.26058e-014	1.79506e-014	2.40729e-014	2.93768e-014	8.23777e-015	2.39904e-014	1.3498e-014	-7.36044e-015	1.09666e-014
-4.80255e-016	-1.20553e-014	-2.10742e-015	3.34974e-015	7.65801e-015	7.74199e-015	1.39752e-014	4.79318e-015	1.70602e-015	-3.36333e-015	5.23756e-015	-2.65579e-015	3.88774e-015	-5.22425e-015	1.08495e-014	9.33154e-015	2.28094e-014	1.80139e-014	2.46453e-014	2.96621e-014	8.37726e-015	2.4414e-014	1.36628e-014	-6.97349e-015	1.13561e-014
-9.71287e-016	-1.20395e-014	-2.26717e-015	3.57747e-015	7.66247e-015	7.53358e-015	1.37261e-014	4.84311e-015	1.688e-015	-3.29616e-015	4.79871e-015	-2.10665e-015	3.66952e-015	-5.47736e-015	1.08902e-014	9.49727e-015	2.30125e-014	1.80432e-014	2.51829e-014	2.99129e-014	8.48871e-015	2.48235e-014	1.3819e-014	-6.59577e-015	1.16973e-014
-1.46226e-015	-1.20212e-014	-2.43814e-015	3.80813e-015	7.65556e-015	7.3229e-015	1.34776e-014	4.90997e-015	1.66934e-015	-3.23696e-015	4.3556e-015	-1.55304e-015	3.46169e-015	-5.71141e-015	1.09129e-014	9.66489e-015	2.3215e-014	1.80403e-014	2.56836e-014	3.01287e-014	8.57428e-015	2.52157e-014	1.39665e-014	-6.22787e-015	1.19878e-014
-1.95064e-015	-1.20005e-014	-2.62111e-015	4.04068e-015	7.63937e-015	7.11231e-015	1.32347e-014	4.99151e-015	1.64938e-015	-3.18324e-015	3.91043e-015	-9.97633e-016	3.26276e-015	-5.92373e-015	1.09193e-014	9.83331e-015	2.34176e-014	1.80074e-014	2.61452e-014	3.03105e-014	8.63614e-015	2.55879e-014	1.41057e-014	-5.8699e-015	1.22255e-014
-2.43441e-015	-1.19777e-014	-2.81644e-015	4.27422e-015	7.61618e-015	6.90438e-015	1.30021e-014	5.08525e-015	1.62783e-015	-3.13334e-015	3.46492e-015	-4.42287e-016	3.07158e-015	-6.11168e-015	1.0911e-014	1.00025e-014	2.36191e-014	1.79471e-014	2.65661e-014	3.04585e-014	8.67673e-015	2.59383e-014	1.42363e-014	-5.52219e-015	1.24088e-014
-2.91135e-015	-1.19531e-014	-3.02388e-015	4.50741e-015	7.58725e-015	6.70135e-015	1.2785e-014	5.18823e-015	1.60473e-015	-3.08417e-015	3.02114e-015	1.11079e-016	2.88657e-015	-6.27309e-015	1.08901e-014	1.01726e-014	2.38187e-014	1.78629e-014	2.69451e-014	3.05735e-014	8.6982e-015	2.6264e-014	1.43583e-014	-5.18399e-015	1.25368e-014
-3.3789e-015	-1.19269e-014	-3.24311e-015	4.73918e-015	7.55481e-015	6.50616e-015	1.25883e-014	5.29822e-015	1.58047e-015	-3.03334e-015	2.58136e-015	6.60399e-016	2.70574e-015	-6.40566e-015	1.08587e-014	1.03432e-014	2.40161e-014	1.77584e-014	2.72816e-014	3.06567e-014	8.70387e-015	2.65623e-014	1.44725e-014	-4.85476e-015	1.2609e-014
-3.83406e-015	-1.18993e-014	-3.47406e-015	4.96887e-015	7.52037e-015	6.32083e-015	1.24167e-014	5.41218e-015	1.55518e-015	-2.97887e-015	2.14778e-015	1.20478e-015	2.52745e-015	-6.50732e-015	1.08179e-014	1.05144e-014	2.42107e-014	1.76377e-014	2.75762e-014	3.07089e-014	8.69605e-015	2.68319e-014	1.45789e-014	-4.53417e-015	1.26251e-014
-4.27487e-015	-1.18702e-014	-3.71656e-015	5.19571e-015	7.48615e-015	6.14842e-015	1.22746e-014	5.52656e-015	1.52889e-015	-2.91883e-015	1.72307e-015	1.74268e-015	2.35008e-015	-6.57625e-015	1.07699e-014	1.0685e-014	2.44024e-014	1.75047e-014	2.78286e-014	3.07317e-014	8.67848e-015	2.70716e-014	1.46778e-014	-4.22199e-015	1.2586e-014
-4.69936e-015	-1.18397e-014	-3.9702e-015	5.41789e-015	7.45351e-015	5.99246e-015	1.21659e-014	5.63848e-015	1.50232e-015	-2.85076e-015	1.30913e-015	2.27252e-015	2.17188e-015	-6.6113e-015	1.07164e-014	1.08546e-014	2.45906e-014	1.73638e-014	2.80392e-014	3.07272e-014	8.65442e-015	2.72796e-014	1.47698e-014	-3.91748e-015	1.24929e-014
-5.10555e-015	-1.18084e-014	-4.23438e-015	5.63446e-015	7.42463e-015	5.85531e-015	1.20941e-014	5.74488e-015	1.47583e-015	-2.77227e-015	9.07766e-016	2.79375e-015	1.99148e-015	-6.6109e-015	1.06592e-014	1.10229e-014	2.47745e-014	1.72195e-014	2.821e-014	3.06976e-014	8.62626e-015	2.74541e-014	1.48557e-014	-3.61949e-015	1.23471e-014
-5.49167e-015	-1.17758e-014	-4.50743e-015	5.8447e-015	7.40135e-015	5.7394e-015	1.20615e-014	5.84379e-015	1.45066e-015	-2.68184e-015	5.20847e-016	3.30553e-015	1.80725e-015	-6.57367e-015	1.05999e-014	1.11898e-014	2.49533e-014	1.70767e-014	2.83428e-014	3.06452e-014	8.59749e-015	2.75944e-014	1.49362e-014	-3.32735e-015	1.21501e-014
-5.8562e-015	-1.17415e-014	-4.78907e-015	6.04792e-015	7.3857e-015	5.64692e-015	1.20708e-014	5.93217e-015	1.42786e-015	-2.57794e-015	1.49789e-016	3.80783e-015	1.61788e-015	-6.49902e-015	1.05399e-014	1.13547e-014	2.51265e-014	1.69395e-014	2.84401e-014	3.05723e-014	8.57224e-015	2.77004e-014	1.50125e-014	-3.04006e-015	1.19046e-014
-6.19847e-015	-1.17055e-014	-5.07796e-015	6.24375e-015	7.37853e-015	5.58045e-015	1.21244e-014	6.00685e-015	1.40834e-015	-2.45895e-015	-2.0401e-016	4.29932e-015	1.42222e-015	-6.38621e-015	1.0481e-014	1.15173e-014	2.52938e-014	1.68127e-014	2.85041e-014	3.04818e-014	8.5536e-015	2.77717e-014	1.50852e-014	-2.75608e-015	1.16138e-014
-6.5168e-015	-1.16675e-014	-5.37243e-015	6.43221e-015	7.38142e-015	5.5418e-015	1.22238e-014	6.06569e-015	1.39287e-015	-2.32393e-015	-5.38853e-016	4.77932e-015	1.21947e-015	-6.23488e-015	1.04244e-014	1.16767e-014	2.54546e-014	1.67006e-014	2.85371e-014	3.03762e-014	8.54542e-015	2.78089e-014	1.51549e-014	-2.4747e-015	1.12811e-014
-6.80992e-015	-1.16271e-014	-5.67145e-015	6.61277e-015	7.39488e-015	5.53328e-015	1.23698e-014	6.10657e-015	1.38266e-015	-2.17227e-015	-8.52987e-016	5.24795e-015	1.00891e-015	-6.04489e-015	1.03715e-014	1.1833e-014	2.56087e-014	1.66076e-014	2.85426e-014	3.02589e-014	8.55107e-015	2.78129e-014	1.5222e-014	-2.19498e-015	1.09097e-014
-7.07791e-015	-1.15837e-014	-5.973e-015	6.78491e-015	7.4198e-015	5.55615e-015	1.2563e-014	6.12769e-015	1.37909e-015	-2.00256e-015	-1.14553e-015	5.70556e-015	7.90296e-016	-5.8166e-015	1.03232e-014	1.19855e-014	2.57559e-014	1.65374e-014	2.85242e-014	3.01323e-014	8.57347e-015	2.77851e-014	1.52879e-014	-1.91634e-015	1.05034e-014
-7.32013e-015	-1.15364e-014	-6.27583e-015	6.94852e-015	7.45733e-015	5.61211e-015	1.28029e-014	6.12801e-015	1.3837e-015	-1.81431e-015	-1.41481e-015	6.15216e-015	5.63894e-016	-5.55046e-015	1.02805e-014	1.21343e-014	2.58959e-014	1.64933e-014	2.84868e-014	2.99988e-014	8.61547e-015	2.77275e-014	1.53535e-014	-1.63784e-015	1.00669e-014
-7.53644e-015	-1.14853e-014	-6.57823e-015	7.10367e-015	7.50772e-015	5.70209e-015	1.30886e-014	6.10697e-015	1.39811e-015	-1.60763e-015	-1.65985e-015	6.58815e-015	3.29376e-016	-5.24716e-015	1.02444e-014	1.22792e-014	2.60296e-014	1.64789e-014	2.8434e-014	2.98614e-014	8.68034e-015	2.76426e-014	1.54192e-014	-1.35876e-015	9.60525e-015
-7.72698e-015	-1.14293e-014	-6.87825e-015	7.25058e-015	7.57098e-015	5.82696e-015	1.34188e-014	6.06411e-015	1.4234e-015	-1.38203e-015	-1.87954e-015	7.01323e-015	8.77118e-017	-4.9082e-015	1.02159e-014	1.24202e-014	2.61565e-014	1.64977e-014	2.83692e-014	2.97226e-014	8.77073e-015	2.75329e-014	1.54861e-014	-1.07816e-015	9.12343e-015
-7.89135e-015	-1.13678e-014	-7.17393e-015	7.38923e-015	7.64753e-015	5.98739e-015	1.37917e-014	5.9984e-015	1.46067e-015	-1.13814e-015	-2.07327e-015	7.42779e-015	-1.59957e-016	-4.53473e-015	1.01954e-014	1.25566e-014	2.62765e-014	1.65519e-014	2.8297e-014	2.95853e-014	8.88874e-015	2.74017e-014	1.55548e-014	-7.95401e-016	8.62623e-015
-8.03098e-015	-1.13e-014	-7.46313e-015	7.52024e-015	7.73696e-015	6.18327e-015	1.42051e-014	5.90904e-015	1.51085e-015	-8.76443e-016	-2.24025e-015	7.83235e-015	-4.12178e-016	-4.12862e-015	1.01835e-014	1.26891e-014	2.63899e-014	1.66436e-014	2.82214e-014	2.94524e-014	9.03636e-015	2.72524e-014	1.5626e-014	-5.097e-016	8.11923e-015
-8.1466e-015	-1.12258e-014	-7.7444e-015	7.64396e-015	7.83922e-015	6.41447e-015	1.46564e-014	5.79679e-015	1.57491e-015	-5.97531e-016	-2.37971e-015	8.22803e-015	-6.67402e-016	-3.69109e-015	1.01801e-014	1.28178e-014	2.64964e-014	1.67745e-014	2.8146e-014	2.93262e-014	9.21535e-015	2.70883e-014	1.57003e-014	-2.2053e-016	7.60751e-015
-8.23945e-015	-1.11441e-014	-8.0158e-015	7.7608e-015	7.954e-015	6.68065e-015	1.51422e-014	5.66187e-015	1.65412e-015	-3.02466e-016	-2.49115e-015	8.61453e-015	-9.24629e-016	-3.22501e-015	1.01859e-014	1.29427e-014	2.65967e-014	1.69451e-014	2.80747e-014	2.92093e-014	9.42707e-015	2.69134e-014	1.57781e-014	7.2413e-017	7.09658e-015
-8.31121e-015	-1.10535e-014	-8.27601e-015	7.87193e-015	8.08077e-015	6.98065e-015	1.56588e-014	5.50613e-015	1.74967e-015	7.51846e-018	-2.57413e-015	8.99265e-015	-1.18186e-015	-2.73269e-015	1.02014e-014	1.30638e-014	2.66917e-014	1.71565e-014	2.80107e-014	2.91035e-014	9.67244e-015	2.67316e-014	1.58598e-014	3.68686e-016	6.59098e-015
-8.36235e-015	-1.09532e-014	-8.52303e-015	7.97788e-015	8.21927e-015	7.31272e-015	1.62025e-014	5.33057e-015	1.86232e-015	3.3128e-016	-2.62815e-015	9.36267e-015	-1.43646e-015	-2.21661e-015	1.0227e-014	1.31814e-014	2.6782e-014	1.74085e-014	2.79577e-014	2.9011e-014	9.95192e-015	2.6547e-014	1.59463e-014	6.68217e-016	6.09598e-015
-8.39459e-015	-1.08423e-014	-8.75466e-015	8.07928e-015	8.36849e-015	7.67474e-015	1.67688e-014	5.13658e-015	1.99308e-015	6.67845e-016	-2.65359e-015	9.72431e-015	-1.68612e-015	-1.67986e-015	1.02624e-014	1.32958e-014	2.6868e-014	1.77008e-014	2.79185e-014	2.8934e-014	1.02662e-014	2.63643e-014	1.60373e-014	9.70666e-016	5.61628e-015
-8.40965e-015	-1.07199e-014	-8.96976e-015	8.17626e-015	8.52756e-015	8.06482e-015	1.7353e-014	4.92574e-015	2.14216e-015	1.01542e-015	-2.65043e-015	1.00775e-014	-1.9278e-015	-1.12609e-015	1.03083e-014	1.34075e-014	2.69506e-014	1.80316e-014	2.78957e-014	2.88736e-014	1.06143e-014	2.61873e-014	1.61331e-014	1.27589e-015	5.15716e-015
-8.40869e-015	-1.05852e-014	-9.16705e-015	8.26942e-015	8.69528e-015	8.48032e-015	1.79506e-014	4.70007e-015	2.30924e-015	1.37169e-015	-2.61931e-015	1.04229e-014	-2.15847e-015	-5.59178e-016	1.03647e-014	1.35165e-014	2.70307e-014	1.83984e-014	2.78918e-014	2.88308e-014	1.09954e-014	2.60202e-014	1.62336e-014	1.58318e-015	4.72238e-015
-8.39215e-015	-1.04369e-014	-9.34586e-015	8.35895e-015	8.86998e-015	8.91849e-015	1.85568e-014	4.46196e-015	2.49426e-015	1.73443e-015	-2.56042e-015	1.07601e-014	-2.37622e-015	1.79829e-017	1.04314e-014	1.36238e-014	2.71093e-014	1.87993e-014	2.79098e-014	2.88069e-014	1.14083e-014	2.58665e-014	1.63386e-014	1.89119e-015	4.31624e-015
-8.3622e-015	-1.02747e-014	-9.50496e-015	8.44557e-015	9.05155e-015	9.37634e-015	1.91663e-014	4.21439e-015	2.69748e-015	2.10142e-015	-2.47364e-015	1.10886e-014	-2.57861e-015	6.0106e-016	1.05085e-014	1.37288e-014	2.71865e-014	1.92314e-014	2.79513e-014	2.88022e-014	1.1852e-014	2.57303e-014	1.64476e-014	2.19932e-015	3.94233e-015
-8.32074e-015	-1.00973e-014	-9.64315e-015	8.52932e-015	9.2386e-015	9.85042e-015	1.97738e-014	3.95962e-015	2.91894e-015	2.4699e-015	-2.35956e-015	1.14079e-014	-2.76233e-015	1.18666e-015	1.05959e-014	1.38322e-014	2.72636e-014	1.96919e-014	2.80171e-014	2.88169e-014	1.23241e-014	2.56152e-014	1.65606e-014	2.50677e-015	3.60455e-015
-8.26859e-015	-9.90413e-015	-9.75968e-015	8.61039e-015	9.42976e-015	1.03368e-014	2.03744e-014	3.70001e-015	3.15796e-015	2.83764e-015	-2.21944e-015	1.17173e-014	-2.92476e-015	1.77095e-015	1.06934e-014	1.39348e-014	2.73416e-014	2.01768e-014	2.81075e-014	2.88512e-014	1.28223e-014	2.55245e-014	1.66772e-014	2.81208e-015	3.30483e-015
-8.20715e-015	-9.69452e-015	-9.85412e-015	8.69029e-015	9.6237e-015	1.08319e-014	2.09629e-014	3.43828e-015	3.41397e-015	3.20245e-015	-2.05402e-015	1.20167e-014	-3.06307e-015	2.35049e-015	1.08012e-014	1.4037e-014	2.74219e-014	2.06813e-014	2.82229e-014	2.8905e-014	1.33435e-014	2.54608e-014	1.67972e-014	3.11433e-015	3.0452e-015
-8.13792e-015	-9.46802e-015	-9.9259e-015	8.76919e-015	9.81891e-015	1.1332e-014	2.15339e-014	3.17777e-015	3.68661e-015	3.56177e-015	-1.86433e-015	1.2305e-014	-3.17507e-015	2.92099e-015	1.09189e-014	1.4139e-014	2.75052e-014	2.12008e-014	2.83634e-014	2.89775e-014	1.38843e-014	2.54254e-014	1.69192e-014	3.4119e-015	2.82701e-015
-8.06202e-015	-9.22464e-015	-9.97557e-015	8.84636e-015	1.00142e-014	1.18318e-014	2.20818e-014	2.92119e-015	3.97461e-015	3.9133e-015	-1.65139e-015	1.25809e-014	-3.25893e-015	3.47859e-015	1.10454e-014	1.4241e-014	2.75912e-014	2.17302e-014	2.85282e-014	2.90678e-014	1.44421e-014	2.54204e-014	1.70427e-014	3.70258e-015	2.651e-015
-7.98046e-015	-8.96477e-015	-1.00034e-014	8.92185e-015	1.02083e-014	1.23271e-014	2.26026e-014	2.67152e-015	4.2767e-015	4.25499e-015	-1.41655e-015	1.28425e-014	-3.31302e-015	4.01986e-015	1.11815e-014	1.43432e-014	2.76811e-014	2.22641e-014	2.87155e-014	2.91749e-014	1.50127e-014	2.54469e-014	1.71674e-014	3.98436e-015	2.51818e-015
-7.89467e-015	-8.68779e-015	-1.00099e-014	8.99583e-015	1.04004e-014	1.28138e-014	2.30916e-014	2.43101e-015	4.59217e-015	4.58393e-015	-1.16127e-015	1.30883e-014	-3.33577e-015	4.54135e-015	1.13263e-014	1.44458e-014	2.77749e-014	2.27967e-014	2.89236e-014	2.92967e-014	1.55912e-014	2.55053e-014	1.72921e-014	4.25577e-015	2.42855e-015
-7.80594e-015	-8.39459e-015	-9.99556e-015	9.06841e-015	1.05893e-014	1.32876e-014	2.35444e-014	2.20164e-015	4.91909e-015	4.89719e-015	-8.87218e-016	1.33168e-014	-3.32606e-015	5.03924e-015	1.14802e-014	1.4549e-014	2.78729e-014	2.33227e-014	2.91509e-014	2.94319e-014	1.61731e-014	2.55957e-014	1.74155e-014	4.51489e-015	2.38071e-015
-7.71453e-015	-8.08581e-015	-9.96139e-015	9.13902e-015	1.07736e-014	1.37443e-014	2.39572e-014	1.98522e-015	5.25528e-015	5.19264e-015	-5.95862e-016	1.35267e-014	-3.28274e-015	5.51024e-015	1.16425e-014	1.46527e-014	2.79751e-014	2.38357e-014	2.93943e-014	2.95781e-014	1.67539e-014	2.57172e-014	1.75369e-014	4.75963e-015	2.37372e-015
-7.62154e-015	-7.76179e-015	-9.90815e-015	9.20709e-015	1.09526e-014	1.41796e-014	2.43269e-014	1.78348e-015	5.59843e-015	5.46759e-015	-2.88833e-016	1.37164e-014	-3.20564e-015	5.95105e-015	1.18124e-014	1.47569e-014	2.8082e-014	2.43301e-014	2.96506e-014	2.97331e-014	1.73288e-014	2.58684e-014	1.76546e-014	4.988e-015	2.40507e-015
-7.52747e-015	-7.42279e-015	-9.83695e-015	9.27131e-015	1.11256e-014	1.4589e-014	2.46492e-014	1.59743e-015	5.94684e-015	5.7198e-015	3.14365e-017	1.38834e-014	-3.09427e-015	6.35868e-015	1.19893e-014	1.48617e-014	2.81938e-014	2.47995e-014	2.9917e-014	2.98942e-014	1.78925e-014	2.60471e-014	1.77674e-014	5.19788e-015	2.47253e-015
-7.43273e-015	-7.0693e-015	-9.74911e-015	9.33111e-015	1.12917e-014	1.49684e-014	2.49222e-014	1.42884e-015	6.29844e-015	5.9472e-015	3.62913e-016	1.40257e-014	-2.94886e-015	6.73002e-015	1.21736e-014	1.49667e-014	2.83091e-014	2.52386e-014	3.01904e-014	3.00589e-014	1.84393e-014	2.62509e-014	1.78737e-014	5.38715e-015	2.57342e-015
-7.33763e-015	-6.70347e-015	-9.64569e-015	9.38576e-015	1.14498e-014	1.53145e-014	2.51432e-014	1.27871e-015	6.65019e-015	6.14727e-015	7.03341e-016	1.41412e-014	-2.77075e-015	7.06236e-015	1.23651e-014	1.50719e-014	2.84277e-014	2.56416e-014	3.04669e-014	3.02241e-014	1.89639e-014	2.64762e-014	1.79725e-014	5.55396e-015	2.70464e-015
-7.24237e-015	-6.32707e-015	-9.5282e-015	9.43441e-015	1.16e-014	1.56243e-014	2.53106e-014	1.1477e-015	6.99933e-015	6.3181e-015	1.05021e-015	1.4228e-014	-2.56091e-015	7.35409e-015	1.2562e-014	1.5177e-014	2.85497e-014	2.60031e-014	3.0743e-014	3.03863e-014	1.94608e-014	2.67196e-014	1.8062e-014	5.6964e-015	2.86201e-015
-7.14651e-015	-5.94106e-015	-9.39809e-015	9.47594e-015	1.17412e-014	1.58943e-014	2.54233e-014	1.03618e-015	7.34284e-015	6.45767e-015	1.40134e-015	1.42841e-014	-2.32132e-015	7.60329e-015	1.27642e-014	1.52819e-014	2.86736e-014	2.6318e-014	3.10145e-014	3.05433e-014	1.99246e-014	2.69772e-014	1.81409e-014	5.81223e-015	3.04138e-015
-7.05042e-015	-5.54698e-015	-9.25713e-015	9.50895e-015	1.18734e-014	1.61223e-014	2.54808e-014	9.44079e-016	7.67775e-015	6.56457e-015	1.75371e-015	1.43078e-014	-2.05373e-015	7.80834e-015	1.29721e-014	1.53869e-014	2.87978e-014	2.65818e-014	3.12769e-014	3.06915e-014	2.03503e-014	2.72446e-014	1.82077e-014	5.90001e-015	3.23896e-015
-6.95469e-015	-5.14717e-015	-9.10693e-015	9.5318e-015	1.19966e-014	1.63056e-014	2.54831e-014	8.70673e-016	8.00142e-015	6.63742e-015	2.10494e-015	1.42975e-014	-1.76091e-015	7.96792e-015	1.31853e-014	1.54918e-014	2.89206e-014	2.67898e-014	3.1526e-014	3.08276e-014	2.07326e-014	2.75157e-014	1.82609e-014	5.95842e-015	3.44994e-015
-6.85854e-015	-4.74365e-015	-8.94912e-015	9.5434e-015	1.21106e-014	1.64427e-014	2.54301e-014	8.14946e-016	8.31125e-015	6.6742e-015	2.45264e-015	1.42507e-014	-1.44531e-015	8.08092e-015	1.34028e-014	1.55969e-014	2.90397e-014	2.69388e-014	3.17581e-014	3.09485e-014	2.10666e-014	2.77852e-014	1.82997e-014	5.9856e-015	3.66939e-015
-6.7613e-015	-4.33868e-015	-8.78501e-015	9.54277e-015	1.22148e-014	1.6532e-014	2.53222e-014	7.75768e-016	8.60443e-015	6.67345e-015	2.79382e-015	1.41658e-014	-1.11001e-015	8.14724e-015	1.36238e-014	1.57012e-014	2.91536e-014	2.70254e-014	3.19688e-014	3.1051e-014	2.13477e-014	2.80478e-014	1.83232e-014	5.98e-015	3.89235e-015
-6.66306e-015	-3.93476e-015	-8.61584e-015	9.52909e-015	1.23098e-014	1.65735e-014	2.51616e-014	7.51745e-016	8.87809e-015	6.63478e-015	3.12562e-015	1.4041e-014	-7.57867e-016	8.16623e-015	1.38483e-014	1.58048e-014	2.92605e-014	2.70465e-014	3.21547e-014	3.1132e-014	2.15712e-014	2.82978e-014	1.833e-014	5.94074e-015	4.1137e-015
-6.56393e-015	-3.53486e-015	-8.44317e-015	9.50136e-015	1.23952e-014	1.65669e-014	2.49497e-014	7.4133e-016	9.12947e-015	6.55704e-015	3.44503e-015	1.38757e-014	-3.92164e-016	8.13849e-015	1.40755e-014	1.59069e-014	2.93582e-014	2.69997e-014	3.23115e-014	3.11888e-014	2.17334e-014	2.85299e-014	1.83191e-014	5.86735e-015	4.32792e-015
-6.46353e-015	-3.14086e-015	-8.26847e-015	9.45884e-015	1.24718e-014	1.65118e-014	2.46892e-014	7.42988e-016	9.35569e-015	6.43863e-015	3.74959e-015	1.36688e-014	-1.70957e-017	8.06474e-015	1.43047e-014	1.60074e-014	2.94444e-014	2.68838e-014	3.24359e-014	3.12186e-014	2.18301e-014	2.87388e-014	1.82891e-014	5.75836e-015	4.52987e-015
-6.36172e-015	-2.7555e-015	-8.09233e-015	9.4003e-015	1.25401e-014	1.64092e-014	2.43826e-014	7.54365e-016	9.55411e-015	6.27831e-015	4.03706e-015	1.34187e-014	3.63718e-016	7.94558e-015	1.45355e-014	1.61063e-014	2.95166e-014	2.66975e-014	3.25246e-014	3.12183e-014	2.18571e-014	2.8918e-014	1.82385e-014	5.61298e-015	4.71487e-015
-6.25752e-015	-2.38167e-015	-7.9156e-015	9.32542e-015	1.26001e-014	1.62611e-014	2.40328e-014	7.73294e-016	9.72207e-015	6.07585e-015	4.30499e-015	1.31247e-014	7.46152e-016	7.78225e-015	1.4767e-014	1.62036e-014	2.95725e-014	2.64404e-014	3.25752e-014	3.11861e-014	2.18121e-014	2.90622e-014	1.8166e-014	5.43075e-015	4.87777e-015
-6.15044e-015	-2.02201e-015	-7.7397e-015	9.2342e-015	1.26523e-014	1.60693e-014	2.36437e-014	7.97716e-016	9.85688e-015	5.83078e-015	4.55104e-015	1.27859e-014	1.12595e-015	7.57667e-015	1.4998e-014	1.62987e-014	2.96095e-014	2.61124e-014	3.25848e-014	3.11196e-014	2.16927e-014	2.91666e-014	1.80708e-014	5.21172e-015	5.01478e-015
-6.04004e-015	-1.67962e-015	-7.56516e-015	9.12639e-015	1.26972e-014	1.58362e-014	2.32188e-014	8.24578e-016	9.95686e-015	5.54273e-015	4.77291e-015	1.24025e-014	1.49968e-015	7.33041e-015	1.52285e-014	1.63919e-014	2.96252e-014	2.57142e-014	3.25506e-014	3.10166e-014	2.14971e-014	2.92263e-014	1.79519e-014	4.95577e-015	5.12222e-015
-5.92647e-015	-1.35692e-015	-7.39234e-015	9.00186e-015	1.27349e-014	1.55634e-014	2.27626e-014	8.51157e-016	1.00199e-014	5.21146e-015	4.96841e-015	1.19747e-014	1.8635e-015	7.0456e-015	1.54578e-014	1.64827e-014	2.96184e-014	2.52471e-014	3.24711e-014	3.08754e-014	2.12239e-014	2.92372e-014	1.78085e-014	4.66339e-015	5.19559e-015
-5.80971e-015	-1.05622e-015	-7.22178e-015	8.86105e-015	1.27663e-014	1.52542e-014	2.22798e-014	8.74011e-016	1.00445e-014	4.83728e-015	5.13606e-015	1.15036e-014	2.21414e-015	6.72524e-015	1.56852e-014	1.65712e-014	2.95863e-014	2.47134e-014	3.23452e-014	3.0694e-014	2.08711e-014	2.91956e-014	1.76402e-014	4.33503e-015	5.23137e-015
-5.68911e-015	-7.8021e-016	-7.0538e-015	8.70494e-015	1.27921e-014	1.49125e-014	2.17747e-014	8.90926e-016	1.00288e-014	4.42069e-015	5.27407e-015	1.09897e-014	2.5491e-015	6.37169e-015	1.591e-014	1.66576e-014	2.95272e-014	2.41151e-014	3.21715e-014	3.04721e-014	2.04391e-014	2.90978e-014	1.74465e-014	3.97217e-015	5.22666e-015
-5.56462e-015	-5.31896e-016	-6.88836e-015	8.53427e-015	1.28131e-014	1.45426e-014	2.12522e-014	8.99865e-016	9.97095e-015	3.96224e-015	5.38107e-015	1.04334e-014	2.86468e-015	5.98789e-015	1.6132e-014	1.67422e-014	2.94393e-014	2.34552e-014	3.19499e-014	3.02095e-014	1.99287e-014	2.89403e-014	1.72273e-014	3.57531e-015	5.17909e-015
-5.43676e-015	-3.13781e-016	-6.7253e-015	8.35005e-015	1.28297e-014	1.41485e-014	2.07169e-014	8.98442e-016	9.87019e-015	3.46269e-015	5.45548e-015	9.83697e-015	3.15867e-015	5.57668e-015	1.63506e-014	1.68247e-014	2.93211e-014	2.27376e-014	3.16808e-014	2.99057e-014	1.93399e-014	2.87209e-014	1.69828e-014	3.14536e-015	5.08662e-015
-5.30471e-015	-1.27977e-016	-6.56483e-015	8.15352e-015	1.28427e-014	1.37346e-014	2.01732e-014	8.83646e-016	9.72572e-015	2.92264e-015	5.49573e-015	9.20186e-015	3.42857e-015	5.1418e-015	1.65644e-014	1.69054e-014	2.91707e-014	2.19664e-014	3.13639e-014	2.95603e-014	1.86744e-014	2.84381e-014	1.67129e-014	2.68397e-015	4.948e-015
-5.16834e-015	2.31936e-017	-6.40633e-015	7.94622e-015	1.28526e-014	1.3306e-014	1.96264e-014	8.52789e-016	9.53756e-015	2.34268e-015	5.50099e-015	8.52985e-015	3.67283e-015	4.68671e-015	1.67735e-014	1.69843e-014	2.89866e-014	2.11462e-014	3.1e-014	2.91739e-014	1.79334e-014	2.8091e-014	1.6417e-014	2.19313e-015	4.76196e-015
-5.02749e-015	1.37997e-016	-6.24908e-015	7.72986e-015	1.28596e-014	1.28672e-014	1.90816e-014	8.04154e-016	9.30548e-015	1.72391e-015	5.47096e-015	7.82287e-015	3.88999e-015	4.21459e-015	1.69771e-014	1.70615e-014	2.87683e-014	2.02817e-014	3.05903e-014	2.87468e-014	1.71198e-014	2.76795e-014	1.60954e-014	1.67425e-015	4.52758e-015
-4.88275e-015	2.14473e-016	-6.09228e-015	7.50706e-015	1.28647e-014	1.24233e-014	1.85431e-014	7.3558e-016	9.02956e-015	1.0683e-015	5.40605e-015	7.08278e-015	4.07842e-015	3.72827e-015	1.71747e-014	1.71375e-014	2.85161e-014	1.93779e-014	3.0136e-014	2.82807e-014	1.62361e-014	2.72042e-014	1.57481e-014	1.1297e-015	4.24481e-015
-4.73404e-015	2.52017e-016	-5.93537e-015	7.2805e-015	1.2868e-014	1.19793e-014	1.80151e-014	6.44598e-016	8.71009e-015	3.77379e-016	5.30621e-015	6.31284e-015	4.23754e-015	3.2313e-015	1.73655e-014	1.72125e-014	2.82297e-014	1.84397e-014	2.96389e-014	2.77763e-014	1.52854e-014	2.66665e-014	1.53753e-014	5.61842e-016	3.9141e-015
-4.58189e-015	2.49445e-016	-5.77814e-015	7.05286e-015	1.28697e-014	1.15397e-014	1.75019e-014	5.29109e-016	8.34741e-015	-3.46962e-016	5.17161e-015	5.51653e-015	4.3666e-015	2.72729e-015	1.75492e-014	1.7287e-014	2.79096e-014	1.74726e-014	2.91011e-014	2.7236e-014	1.42714e-014	2.60676e-014	1.49775e-014	-2.72216e-017	3.53733e-015
-4.42615e-015	2.05834e-016	-5.61898e-015	6.82692e-015	1.28703e-014	1.11096e-014	1.70068e-014	3.87619e-016	7.94257e-015	-1.1034e-015	5.00334e-015	4.69656e-015	4.46646e-015	2.21971e-015	1.77251e-014	1.73618e-014	2.75563e-014	1.64816e-014	2.85248e-014	2.66616e-014	1.31989e-014	2.54097e-014	1.45553e-014	-6.3447e-016	3.11609e-015
-4.267e-015	1.20559e-016	-5.45732e-015	6.60537e-015	1.28709e-014	1.0694e-014	1.65335e-014	2.18575e-016	7.49703e-015	-1.89003e-015	4.80235e-015	3.85562e-015	4.53701e-015	1.71175e-015	1.78928e-014	1.74374e-014	2.7171e-014	1.54729e-014	2.79123e-014	2.60558e-014	1.20716e-014	2.46952e-014	1.41093e-014	-1.25818e-015	2.65152e-015
-4.10501e-015	-6.71086e-018	-5.29259e-015	6.39149e-015	1.28713e-014	1.02962e-014	1.6085e-014	2.12771e-017	7.01143e-015	-2.70472e-015	4.56965e-015	2.99738e-015	4.57979e-015	1.20674e-015	1.80516e-014	1.75138e-014	2.67552e-014	1.44522e-014	2.72661e-014	2.54214e-014	1.08947e-014	2.3928e-014	1.36395e-014	-1.89574e-015	2.14677e-015
-3.94053e-015	-1.7619e-016	-5.12398e-015	6.18807e-015	1.28719e-014	9.9205e-015	1.5664e-014	-2.05347e-016	6.48804e-015	-3.54505e-015	4.30646e-015	2.12526e-015	4.59617e-015	7.07537e-016	1.82012e-014	1.75909e-014	2.63101e-014	1.34245e-014	2.65889e-014	2.47612e-014	9.6734e-015	2.31121e-014	1.31469e-014	-2.54382e-015	1.60467e-015
-3.77399e-015	-3.87349e-016	-4.95026e-015	5.99768e-015	1.28722e-014	9.57158e-015	1.52732e-014	-4.61978e-016	5.92861e-015	-4.40852e-015	4.01464e-015	1.2424e-015	4.58741e-015	2.1719e-016	1.83414e-014	1.76696e-014	2.58372e-014	1.23953e-014	2.58839e-014	2.40783e-014	8.41337e-015	2.22514e-014	1.26325e-014	-3.19952e-015	1.02782e-015
-3.60551e-015	-6.38992e-016	-4.77102e-015	5.82391e-015	1.28726e-014	9.2518e-015	1.49138e-014	-7.48325e-016	5.33565e-015	-5.29333e-015	3.69619e-015	3.52294e-016	4.556e-015	-2.62021e-016	1.84716e-014	1.77501e-014	2.53391e-014	1.13699e-014	2.51542e-014	2.33759e-014	7.12003e-015	2.13502e-014	1.20968e-014	-3.86045e-015	4.19138e-016
-3.43583e-015	-9.29943e-016	-4.58554e-015	5.66917e-015	1.28738e-014	8.96464e-015	1.45875e-014	-1.06461e-015	4.71113e-015	-6.19655e-015	3.35306e-015	-5.41757e-016	4.50361e-015	-7.27972e-016	1.85911e-014	1.78322e-014	2.48188e-014	1.03528e-014	2.4403e-014	2.26571e-014	5.7992e-015	2.04135e-014	1.15407e-014	-4.5239e-015	-2.17239e-016
-3.26492e-015	-1.25899e-015	-4.39439e-015	5.53699e-015	1.28757e-014	8.71236e-015	1.42946e-014	-1.41082e-015	4.05765e-015	-7.11556e-015	2.9878e-015	-1.43633e-015	4.43288e-015	-1.17846e-015	1.86998e-014	1.7916e-014	2.42787e-014	9.3484e-015	2.36334e-014	2.19249e-014	4.45654e-015	1.94471e-014	1.0965e-014	-5.18729e-015	-8.78013e-016
-3.09342e-015	-1.6249e-015	-4.19611e-015	5.43011e-015	1.28776e-014	8.49676e-015	1.40353e-014	-1.78654e-015	3.37774e-015	-8.04839e-015	2.60292e-015	-2.32794e-015	4.34628e-015	-1.61146e-015	1.87984e-014	1.8001e-014	2.37217e-014	8.36099e-015	2.28485e-014	2.11832e-014	3.09797e-015	1.84561e-014	1.03711e-014	-5.84806e-015	-1.55848e-015
-2.92177e-015	-2.0251e-015	-3.9904e-015	5.35092e-015	1.28796e-014	8.31888e-015	1.38094e-014	-2.19099e-015	2.67396e-015	-8.9925e-015	2.20068e-015	-3.21353e-015	4.24687e-015	-2.02562e-015	1.88857e-014	1.80874e-014	2.31511e-014	7.39424e-015	2.20512e-014	2.04353e-014	1.72984e-015	1.74457e-014	9.75995e-015	-6.50307e-015	-2.25476e-015
-2.75017e-015	-2.45673e-015	-3.77726e-015	5.30128e-015	1.28814e-014	8.17866e-015	1.36171e-014	-2.62315e-015	1.94922e-015	-9.94583e-015	1.78409e-015	-4.08973e-015	4.13724e-015	-2.41944e-015	1.89611e-014	1.81756e-014	2.25707e-014	6.45142e-015	2.12443e-014	1.96843e-014	3.58138e-016	1.64212e-014	9.13278e-015	-7.15057e-015	-2.96307e-015
-2.57926e-015	-2.91743e-015	-3.55728e-015	5.28341e-015	1.28827e-014	8.07642e-015	1.34567e-014	-3.08239e-015	1.2063e-015	-1.0906e-014	1.3565e-015	-4.95411e-015	4.02063e-015	-2.79187e-015	1.90251e-014	1.82655e-014	2.19841e-014	5.5356e-015	2.04304e-014	1.89333e-014	-1.01135e-015	1.53879e-014	8.49104e-015	-7.78779e-015	-3.67929e-015
-2.40945e-015	-3.40426e-015	-3.32985e-015	5.29927e-015	1.28829e-014	8.01284e-015	1.33265e-014	-3.56738e-015	4.47536e-016	-1.18701e-014	9.20751e-016	-5.80396e-015	3.89943e-015	-3.14207e-015	1.90773e-014	1.83561e-014	2.13947e-014	4.64921e-015	1.96118e-014	1.81861e-014	-2.37281e-015	1.43509e-014	7.8354e-015	-8.41252e-015	-4.39938e-015
-2.24117e-015	-3.91354e-015	-3.09472e-015	5.34987e-015	1.28819e-014	7.98626e-015	1.32242e-014	-4.0765e-015	-3.23524e-016	-1.28355e-014	4.79553e-016	-6.63658e-015	3.7759e-015	-3.46947e-015	1.9117e-014	1.84465e-014	2.08057e-014	3.79407e-015	1.87911e-014	1.74463e-014	-3.72131e-015	1.33161e-014	7.16757e-015	-9.02282e-015	-5.11951e-015
-2.07435e-015	-4.44162e-015	-2.85261e-015	5.43658e-015	1.28794e-014	7.99568e-015	1.31475e-014	-4.60844e-015	-1.10447e-015	-1.38007e-014	3.505e-017	-7.45048e-015	3.65288e-015	-3.77416e-015	1.9144e-014	1.85365e-014	2.02214e-014	2.97213e-015	1.79699e-014	1.67167e-014	-5.0517e-015	1.22877e-014	6.48868e-015	-9.617e-015	-5.836e-015
-1.90956e-015	-4.9853e-015	-2.60386e-015	5.55992e-015	1.28746e-014	8.03947e-015	1.30939e-014	-5.16149e-015	-1.89317e-015	-1.47637e-014	-4.10046e-016	-8.24476e-015	3.53291e-015	-4.05527e-015	1.9158e-014	1.86254e-014	1.96453e-014	2.18461e-015	1.71503e-014	1.59996e-014	-6.35834e-015	1.12703e-014	5.8001e-015	-1.01932e-014	-6.54473e-015
-1.74726e-015	-5.5403e-015	-2.34931e-015	5.72032e-015	1.28668e-014	8.11573e-015	1.306e-014	-5.7341e-015	-2.6866e-015	-1.57224e-014	-8.53085e-016	-9.01813e-015	3.41865e-015	-4.31347e-015	1.91589e-014	1.87126e-014	1.90807e-014	1.43173e-015	1.63333e-014	1.5298e-014	-7.63707e-015	1.02685e-014	5.10361e-015	-1.07496e-014	-7.24261e-015
-1.58748e-015	-6.10252e-015	-2.08984e-015	5.91738e-015	1.28554e-014	8.22149e-015	1.30424e-014	-6.32383e-015	-3.48182e-015	-1.6675e-014	-1.29123e-015	-9.76887e-015	3.31133e-015	-4.5495e-015	1.91466e-014	1.8797e-014	1.85309e-014	7.13497e-016	1.55198e-014	1.46143e-014	-8.88343e-015	9.28614e-015	4.40124e-015	-1.12851e-014	-7.9263e-015
-1.43026e-015	-6.66758e-015	-1.8267e-015	6.15026e-015	1.28399e-014	8.35314e-015	1.30375e-014	-6.92859e-015	-4.27719e-015	-1.76202e-014	-1.72196e-015	-1.04952e-014	3.21198e-015	-4.76436e-015	1.91211e-014	1.88777e-014	1.7999e-014	2.95709e-017	1.4711e-014	1.39507e-014	-1.00926e-014	8.32726e-015	3.69436e-015	-1.17982e-014	-8.59302e-015
-1.276e-015	-7.23079e-015	-1.56084e-015	6.41797e-015	1.28197e-014	8.50763e-015	1.30421e-014	-7.54543e-015	-5.07055e-015	-1.85561e-014	-2.14333e-015	-1.11966e-014	3.12242e-015	-4.95872e-015	1.90823e-014	1.89534e-014	1.74884e-014	-6.20446e-016	1.39081e-014	1.33089e-014	-1.12607e-014	7.39456e-015	2.98411e-015	-1.22877e-014	-9.23981e-015
-1.12489e-015	-7.78794e-015	-1.2931e-015	6.71863e-015	1.27944e-014	8.68051e-015	1.30518e-014	-8.17216e-015	-5.85948e-015	-1.94809e-014	-2.55322e-015	-1.18727e-014	3.04393e-015	-5.13345e-015	1.90302e-014	1.90229e-014	1.70016e-014	-1.23779e-015	1.31118e-014	1.26902e-014	-1.23844e-014	6.49142e-015	2.27228e-015	-1.2753e-014	-9.86395e-015
-9.77157e-016	-8.33508e-015	-1.02438e-015	7.05032e-015	1.27635e-014	8.8682e-015	1.30632e-014	-8.80649e-015	-6.64177e-015	-2.03928e-014	-2.94996e-015	-1.25227e-014	2.97729e-015	-5.28903e-015	1.8965e-014	1.90847e-014	1.65412e-014	-1.82371e-015	1.23227e-014	1.20967e-014	-1.34606e-014	5.62028e-015	1.56089e-015	-1.31934e-014	-1.04636e-014
-8.32892e-016	-8.8676e-015	-7.56074e-016	7.41058e-015	1.27269e-014	9.0668e-015	1.30727e-014	-9.44646e-015	-7.41612e-015	-2.12904e-014	-3.33177e-015	-1.31468e-014	2.92233e-015	-5.42666e-015	1.88868e-014	1.91375e-014	1.61094e-014	-2.38014e-015	1.15407e-014	1.15294e-014	-1.44872e-014	4.78331e-015	8.52077e-016	-1.36086e-014	-1.10376e-014
-6.92059e-016	-9.38172e-015	-4.89727e-016	7.79693e-015	1.26839e-014	9.27264e-015	1.30765e-014	-1.00891e-014	-8.18109e-015	-2.21724e-014	-3.69705e-015	-1.3745e-014	2.87928e-015	-5.54819e-015	1.8795e-014	1.91803e-014	1.5708e-014	-2.90902e-015	1.07658e-014	1.09892e-014	-1.54618e-014	3.98214e-015	1.47799e-016	-1.39985e-014	-1.15841e-014
-5.55634e-016	-9.87314e-015	-2.26992e-016	8.2064e-015	1.26337e-014	9.4808e-015	1.30708e-014	-1.07321e-014	-8.93479e-015	-2.30384e-014	-4.04481e-015	-1.43174e-014	2.84731e-015	-5.65491e-015	1.86896e-014	1.92117e-014	1.53379e-014	-3.41255e-015	9.99777e-015	1.04774e-014	-1.63831e-014	3.21759e-015	-5.49083e-016	-1.43627e-014	-1.21021e-014
-4.23446e-016	-1.03377e-014	3.09805e-017	8.63555e-015	1.25763e-014	9.68706e-015	1.30524e-014	-1.13731e-014	-9.6763e-015	-2.38869e-014	-4.37426e-015	-1.48634e-014	2.82579e-015	-5.74818e-015	1.8571e-014	1.92304e-014	1.49999e-014	-3.89269e-015	9.23584e-015	9.99414e-015	-1.72493e-014	2.49089e-015	-1.23675e-015	-1.47014e-014	-1.25903e-014
-2.95469e-016	-1.07722e-014	2.82388e-016	9.0804e-015	1.25116e-014	9.88786e-015	1.30187e-014	-1.201e-014	-1.04043e-014	-2.47171e-014	-4.68518e-015	-1.53839e-014	2.81383e-015	-5.82958e-015	1.84393e-014	1.92355e-014	1.46952e-014	-4.35242e-015	8.47992e-015	9.53953e-015	-1.80592e-014	1.80237e-015	-1.91346e-015	-1.50147e-014	-1.30481e-014
-1.72116e-016	-1.11737e-014	5.25836e-016	9.53715e-015	1.24394e-014	1.00791e-014	1.29662e-014	-1.26405e-014	-1.11182e-014	-2.55289e-014	-4.97726e-015	-1.588e-014	2.81e-015	-5.89999e-015	1.82948e-014	1.92248e-014	1.44244e-014	-4.79432e-015	7.72991e-015	9.11407e-015	-1.88127e-014	1.15247e-015	-2.57653e-015	-1.5303e-014	-1.34758e-014
-5.26923e-017	-1.15388e-014	7.60413e-016	1.00016e-014	1.23599e-014	1.02566e-014	1.28929e-014	-1.32619e-014	-1.18175e-014	-2.63214e-014	-5.24992e-015	-1.63521e-014	2.81261e-015	-5.96048e-015	1.81382e-014	1.91973e-014	1.41867e-014	-5.22117e-015	6.9857e-015	8.71717e-015	-1.95095e-014	5.40977e-016	-3.22387e-015	-1.55669e-014	-1.38729e-014
6.24359e-017	-1.18648e-014	9.85346e-016	1.04697e-014	1.22728e-014	1.04168e-014	1.27967e-014	-1.38711e-014	-1.25016e-014	-2.70941e-014	-5.50334e-015	-1.6801e-014	2.81927e-015	-6.0124e-015	1.79697e-014	1.91522e-014	1.39818e-014	-5.63504e-015	6.24692e-015	8.34842e-015	-2.01492e-014	-3.24431e-017	-3.85344e-015	-1.58073e-014	-1.42401e-014
1.73108e-016	-1.21483e-014	1.19933e-015	1.09369e-014	1.21778e-014	1.05566e-014	1.26758e-014	-1.44661e-014	-1.31697e-014	-2.7847e-014	-5.73835e-015	-1.72275e-014	2.82773e-015	-6.05711e-015	1.77895e-014	1.90889e-014	1.38088e-014	-6.03815e-015	5.51361e-015	8.00726e-015	-2.07319e-014	-5.6817e-016	-4.46285e-015	-1.60241e-014	-1.4578e-014
2.79344e-016	-1.23875e-014	1.40109e-015	1.13995e-014	1.20757e-014	1.0673e-014	1.25286e-014	-1.5045e-014	-1.38218e-014	-2.8579e-014	-5.95494e-015	-1.76317e-014	2.83582e-015	-6.09508e-015	1.75982e-014	1.90064e-014	1.36665e-014	-6.43332e-015	4.78552e-015	7.69373e-015	-2.12583e-014	-1.06611e-015	-5.04979e-015	-1.62184e-014	-1.48873e-014
3.81594e-016	-1.25808e-014	1.58977e-015	1.18538e-014	1.19665e-014	1.07639e-014	1.23538e-014	-1.56057e-014	-1.44575e-014	-2.92891e-014	-6.15348e-015	-1.80149e-014	2.84157e-015	-6.12693e-015	1.73962e-014	1.89037e-014	1.35532e-014	-6.82292e-015	4.0623e-015	7.4064e-015	-2.17292e-014	-1.52744e-015	-5.61233e-015	-1.63912e-014	-1.51686e-014
4.7976e-016	-1.27271e-014	1.76445e-015	1.22948e-014	1.18506e-014	1.0827e-014	1.21515e-014	-1.6146e-014	-1.50769e-014	-2.99766e-014	-6.33533e-015	-1.83776e-014	2.84294e-015	-6.1537e-015	1.7184e-014	1.87808e-014	1.3467e-014	-7.20895e-015	3.34347e-015	7.14549e-015	-2.21459e-014	-1.95279e-015	-6.14853e-015	-1.65438e-014	-1.54225e-014
5.73365e-016	-1.28254e-014	1.92405e-015	1.27189e-014	1.17285e-014	1.08602e-014	1.19221e-014	-1.66638e-014	-1.56799e-014	-3.06416e-014	-6.50169e-015	-1.87205e-014	2.8373e-015	-6.17622e-015	1.69623e-014	1.86374e-014	1.34067e-014	-7.59268e-015	2.62953e-015	6.91e-015	-2.25105e-014	-2.34333e-015	-6.65643e-015	-1.66768e-014	-1.56507e-014
6.62508e-016	-1.28761e-014	2.06761e-015	1.31223e-014	1.16011e-014	1.08622e-014	1.1666e-014	-1.71568e-014	-1.62665e-014	-3.12833e-014	-6.65396e-015	-1.90444e-014	2.82164e-015	-6.19484e-015	1.67318e-014	1.84738e-014	1.33696e-014	-7.97559e-015	1.9205e-015	6.69888e-015	-2.28253e-014	-2.7004e-015	-7.13469e-015	-1.67916e-014	-1.58541e-014
7.47385e-016	-1.28797e-014	2.19441e-015	1.35013e-014	1.14683e-014	1.08321e-014	1.13836e-014	-1.76233e-014	-1.68368e-014	-3.19014e-014	-6.79338e-015	-1.93489e-014	2.79367e-015	-6.20969e-015	1.64938e-014	1.82904e-014	1.33539e-014	-8.35889e-015	1.21764e-015	6.5111e-015	-2.30915e-014	-3.02431e-015	-7.58042e-015	-1.68891e-014	-1.6034e-014
8.27991e-016	-1.2836e-014	2.30465e-015	1.38528e-014	1.13305e-014	1.0769e-014	1.10762e-014	-1.80624e-014	-1.73915e-014	-3.24956e-014	-6.92142e-015	-1.9635e-014	2.75109e-015	-6.22168e-015	1.62485e-014	1.80874e-014	1.33567e-014	-8.74376e-015	5.22443e-016	6.34625e-015	-2.33107e-014	-3.31616e-015	-7.99202e-015	-1.69699e-014	-1.61919e-014
9.04241e-016	-1.27461e-014	2.39799e-015	1.41738e-014	1.11896e-014	1.06726e-014	1.07461e-014	-1.84728e-014	-1.7931e-014	-3.30655e-014	-7.03979e-015	-1.99035e-014	2.69208e-015	-6.23128e-015	1.59972e-014	1.78656e-014	1.33749e-014	-9.13074e-015	-1.6445e-016	6.20312e-015	-2.34856e-014	-3.57693e-015	-8.36782e-015	-1.70354e-014	-1.63289e-014
9.76675e-016	-1.26112e-014	2.47427e-015	1.44618e-014	1.1046e-014	1.05427e-014	1.03953e-014	-1.88534e-014	-1.8455e-014	-3.36099e-014	-7.14969e-015	-2.01548e-014	2.61532e-015	-6.23851e-015	1.57409e-014	1.76263e-014	1.34058e-014	-9.52048e-015	-8.41447e-016	6.08159e-015	-2.36186e-014	-3.80782e-015	-8.7066e-015	-1.70863e-014	-1.64468e-014
1.04572e-015	-1.24333e-014	2.53331e-015	1.47144e-014	1.09011e-014	1.03805e-014	1.00262e-014	-1.92033e-014	-1.89631e-014	-3.41282e-014	-7.2528e-015	-2.03887e-014	2.51875e-015	-6.24315e-015	1.54805e-014	1.73703e-014	1.34462e-014	-9.91312e-015	-1.50681e-015	5.98129e-015	-2.37114e-014	-4.00937e-015	-9.00758e-015	-1.71238e-014	-1.65469e-014
1.11135e-015	-1.22146e-014	2.57528e-015	1.49303e-014	1.07563e-014	1.01867e-014	9.6416e-015	-1.95214e-014	-1.94556e-014	-3.46192e-014	-7.35142e-015	-2.06056e-014	2.40115e-015	-6.2446e-015	1.52169e-014	1.7099e-014	1.34942e-014	-1.03085e-014	-2.15892e-015	5.90163e-015	-2.37675e-014	-4.18153e-015	-9.2701e-015	-1.71487e-014	-1.663e-014
1.17409e-015	-1.19573e-014	2.60089e-015	1.51085e-014	1.06133e-014	9.96312e-015	9.24488e-015	-1.98074e-014	-1.99326e-014	-3.50825e-014	-7.44709e-015	-2.08052e-014	2.26157e-015	-6.24249e-015	1.49513e-014	1.68141e-014	1.35468e-014	-1.07059e-014	-2.7961e-015	5.84199e-015	-2.37891e-014	-4.32508e-015	-9.49306e-015	-1.71614e-014	-1.66974e-014
1.2343e-015	-1.16644e-014	2.61013e-015	1.52475e-014	1.04727e-014	9.71124e-015	8.83917e-015	-2.00608e-014	-2.03941e-014	-3.55172e-014	-7.54079e-015	-2.09873e-014	2.09976e-015	-6.23684e-015	1.46853e-014	1.65175e-014	1.36011e-014	-1.11042e-014	-3.4157e-015	5.80153e-015	-2.37794e-014	-4.44061e-015	-9.67613e-015	-1.71635e-014	-1.67504e-014
1.29238e-015	-1.13392e-014	2.6038e-015	1.53482e-014	1.03357e-014	9.43268e-015	8.42798e-015	-2.02819e-014	-2.08402e-014	-3.59225e-014	-7.6345e-015	-2.11511e-014	1.91557e-015	-6.22728e-015	1.44202e-014	1.62113e-014	1.36552e-014	-1.15018e-014	-4.01542e-015	5.78078e-015	-2.37408e-014	-4.5291e-015	-9.81902e-015	-1.71552e-014	-1.67901e-014
1.34847e-015	-1.09849e-014	2.58282e-015	1.54105e-014	1.02045e-014	9.13048e-015	8.01494e-015	-2.04708e-014	-2.12706e-014	-3.62976e-014	-7.72936e-015	-2.12965e-014	1.70865e-015	-6.21277e-015	1.41573e-014	1.58984e-014	1.37071e-014	-1.18973e-014	-4.59236e-015	5.77984e-015	-2.36756e-014	-4.59073e-015	-9.92139e-015	-1.71365e-014	-1.68172e-014
1.40242e-015	-1.0605e-014	2.54801e-015	1.54351e-014	1.00805e-014	8.80714e-015	7.60371e-015	-2.06282e-014	-2.16847e-014	-3.66411e-014	-7.82633e-015	-2.14236e-014	1.47971e-015	-6.19302e-015	1.38985e-014	1.55806e-014	1.37545e-014	-1.2289e-014	-5.14362e-015	5.79839e-015	-2.35866e-014	-4.62543e-015	-9.98378e-015	-1.71085e-014	-1.68321e-014
1.45449e-015	-1.02033e-014	2.50003e-015	1.54226e-014	9.96532e-015	8.4656e-015	7.1984e-015	-2.07543e-014	-2.20827e-014	-3.69524e-014	-7.9267e-015	-2.15313e-014	1.22958e-015	-6.16741e-015	1.36454e-014	1.52609e-014	1.37963e-014	-1.26756e-014	-5.66595e-015	5.83634e-015	-2.34768e-014	-4.63278e-015	-1.00069e-014	-1.70709e-014	-1.68355e-014
1.50561e-015	-9.78448e-015	2.43989e-015	1.5375e-014	9.86026e-015	8.10882e-015	6.8024e-015	-2.08493e-014	-2.24638e-014	-3.72302e-014	-8.03153e-015	-2.16185e-014	9.59601e-016	-6.13551e-015	1.33993e-014	1.49425e-014	1.38306e-014	-1.30541e-014	-6.15687e-015	5.89427e-015	-2.33484e-014	-4.61349e-015	-9.99116e-015	-1.70234e-014	-1.68282e-014
1.55583e-015	-9.35265e-015	2.3686e-015	1.52949e-014	9.767e-015	7.73919e-015	6.41962e-015	-2.09143e-014	-2.28271e-014	-3.74735e-014	-8.14202e-015	-2.1685e-014	6.71783e-016	-6.09666e-015	1.3162e-014	1.46277e-014	1.38564e-014	-1.34225e-014	-6.61376e-015	5.97224e-015	-2.32046e-014	-4.56829e-015	-9.93785e-015	-1.69666e-014	-1.68102e-014
1.60547e-015	-8.91142e-015	2.28763e-015	1.51846e-014	9.68663e-015	7.35956e-015	6.05334e-015	-2.09501e-014	-2.3172e-014	-3.76808e-014	-8.25898e-015	-2.17301e-014	3.67445e-016	-6.05077e-015	1.29351e-014	1.43199e-014	1.38726e-014	-1.37791e-014	-7.0337e-015	6.07039e-015	-2.30468e-014	-4.49738e-015	-9.84764e-015	-1.69002e-014	-1.67814e-014
1.65506e-015	-8.46494e-015	2.19824e-015	1.50472e-014	9.62038e-015	6.97284e-015	5.70726e-015	-2.09578e-014	-2.34978e-014	-3.78511e-014	-8.38309e-015	-2.17533e-014	4.89607e-017	-5.99737e-015	1.27199e-014	1.4022e-014	1.38792e-014	-1.41213e-014	-7.41334e-015	6.1887e-015	-2.28771e-014	-4.40079e-015	-9.7223e-015	-1.6824e-014	-1.67423e-014
1.70511e-015	-8.017e-015	2.10213e-015	1.48858e-014	9.57019e-015	6.58224e-015	5.38501e-015	-2.09392e-014	-2.38039e-014	-3.79833e-014	-8.51399e-015	-2.17536e-014	-2.81026e-016	-5.9358e-015	1.25176e-014	1.37371e-014	1.3875e-014	-1.44465e-014	-7.75014e-015	6.32733e-015	-2.26973e-014	-4.27883e-015	-9.56287e-015	-1.67375e-014	-1.66934e-014
1.75682e-015	-7.57182e-015	2.00077e-015	1.47036e-014	9.53702e-015	6.19058e-015	5.08911e-015	-2.0897e-014	-2.40902e-014	-3.80774e-014	-8.65211e-015	-2.17305e-014	-6.1988e-016	-5.86635e-015	1.23291e-014	1.34675e-014	1.386e-014	-1.47522e-014	-8.04185e-015	6.48663e-015	-2.25102e-014	-4.13234e-015	-9.37134e-015	-1.66403e-014	-1.66341e-014
1.81061e-015	-7.13286e-015	1.895e-015	1.45041e-014	9.52171e-015	5.80068e-015	4.82217e-015	-2.08323e-014	-2.43552e-014	-3.81324e-014	-8.79771e-015	-2.16836e-014	-9.64703e-016	-5.78867e-015	1.21562e-014	1.32165e-014	1.38344e-014	-1.50368e-014	-8.28654e-015	6.66598e-015	-2.23175e-014	-3.9612e-015	-9.1499e-015	-1.65321e-014	-1.65637e-014
1.86626e-015	-6.70368e-015	1.78652e-015	1.4291e-014	9.52543e-015	5.4155e-015	4.5861e-015	-2.0747e-014	-2.4598e-014	-3.81477e-014	-8.9507e-015	-2.16118e-014	-1.31277e-015	-5.70244e-015	1.20008e-014	1.29862e-014	1.37985e-014	-1.52982e-014	-8.48143e-015	6.866e-015	-2.2121e-014	-3.76617e-015	-8.90098e-015	-1.64118e-014	-1.6482e-014
1.92368e-015	-6.28747e-015	1.67689e-015	1.40684e-014	9.54845e-015	5.03759e-015	4.3833e-015	-2.06436e-014	-2.48183e-014	-3.81223e-014	-9.11089e-015	-2.15142e-014	-1.66081e-015	-5.60749e-015	1.18639e-014	1.27792e-014	1.37527e-014	-1.55343e-014	-8.62468e-015	7.0866e-015	-2.19218e-014	-3.54839e-015	-8.62695e-015	-1.62787e-014	-1.63886e-014
1.9833e-015	-5.88784e-015	1.56707e-015	1.38396e-014	9.59202e-015	4.6688e-015	4.21498e-015	-2.05243e-014	-2.50159e-014	-3.80556e-014	-9.27798e-015	-2.13904e-014	-2.00568e-015	-5.50442e-015	1.17474e-014	1.25985e-014	1.36981e-014	-1.57437e-014	-8.71444e-015	7.32768e-015	-2.17213e-014	-3.30838e-015	-8.33045e-015	-1.61321e-014	-1.62834e-014
2.04552e-015	-5.50715e-015	1.45857e-015	1.36081e-014	9.65657e-015	4.31108e-015	4.08211e-015	-2.03913e-014	-2.51895e-014	-3.79481e-014	-9.45073e-015	-2.12399e-014	-2.34419e-015	-5.39335e-015	1.16517e-014	1.24457e-014	1.36367e-014	-1.59244e-014	-8.74944e-015	7.58891e-015	-2.15214e-014	-3.04634e-015	-8.01322e-015	-1.59717e-014	-1.61651e-014
2.11045e-015	-5.14758e-015	1.35264e-015	1.33783e-014	9.74215e-015	3.96675e-015	3.98594e-015	-2.02468e-014	-2.53387e-014	-3.77999e-014	-9.62889e-015	-2.10631e-014	-2.67357e-015	-5.27505e-015	1.15777e-014	1.23228e-014	1.35694e-014	-1.60749e-014	-8.72954e-015	7.87037e-015	-2.13223e-014	-2.76256e-015	-7.67819e-015	-1.57969e-014	-1.60328e-014
2.17788e-015	-4.81122e-015	1.25061e-015	1.31537e-014	9.84939e-015	3.63747e-015	3.92587e-015	-2.00936e-014	-2.54635e-014	-3.76117e-014	-9.81183e-015	-2.08594e-014	-2.99058e-015	-5.14997e-015	1.15261e-014	1.22318e-014	1.34974e-014	-1.61939e-014	-8.65441e-015	8.17137e-015	-2.11255e-014	-2.45845e-015	-7.32774e-015	-1.56061e-014	-1.58857e-014
2.2482e-015	-4.50003e-015	1.1534e-015	1.29376e-014	9.97795e-015	3.32579e-015	3.9017e-015	-1.99334e-014	-2.55632e-014	-3.7384e-014	-9.99857e-015	-2.06286e-014	-3.29155e-015	-5.01864e-015	1.14978e-014	1.21738e-014	1.34219e-014	-1.62809e-014	-8.52383e-015	8.49074e-015	-2.09312e-014	-2.13566e-015	-6.96413e-015	-1.53983e-014	-1.57232e-014
2.32162e-015	-4.21602e-015	1.06262e-015	1.27336e-014	1.01279e-014	3.03215e-015	3.91333e-015	-1.97682e-014	-2.56372e-014	-3.71177e-014	-1.0188e-014	-2.03719e-014	-3.57375e-015	-4.88116e-015	1.14933e-014	1.21498e-014	1.33445e-014	-1.63354e-014	-8.33807e-015	8.82767e-015	-2.07398e-014	-1.79556e-015	-6.58981e-015	-1.51726e-014	-1.55452e-014
2.39755e-015	-3.95977e-015	9.79178e-016	1.25451e-014	1.02988e-014	2.75759e-015	3.96017e-015	-1.96005e-014	-2.56849e-014	-3.68139e-014	-1.03787e-014	-2.00897e-014	-3.83454e-015	-4.73864e-015	1.1513e-014	1.21604e-014	1.32671e-014	-1.63574e-014	-8.09776e-015	9.18057e-015	-2.05515e-014	-1.43935e-015	-6.20719e-015	-1.4928e-014	-1.53504e-014
2.47572e-015	-3.73222e-015	9.03784e-016	1.23744e-014	1.04905e-014	2.50274e-015	4.04102e-015	-1.94332e-014	-2.57057e-014	-3.64738e-014	-1.05699e-014	-1.9782e-014	-4.07227e-015	-4.59265e-015	1.15566e-014	1.22059e-014	1.31913e-014	-1.63472e-014	-7.80474e-015	9.54882e-015	-2.03664e-014	-1.06823e-015	-5.81849e-015	-1.46642e-014	-1.51381e-014
2.55607e-015	-3.53393e-015	8.3753e-016	1.22242e-014	1.07026e-014	2.26844e-015	4.15389e-015	-1.92681e-014	-2.57e-014	-3.60984e-014	-1.07603e-014	-1.94491e-014	-4.2847e-015	-4.44397e-015	1.16242e-014	1.22864e-014	1.31193e-014	-1.63059e-014	-7.46089e-015	9.92986e-015	-2.0184e-014	-6.83554e-016	-5.42571e-015	-1.43799e-014	-1.49075e-014
2.63764e-015	-3.36513e-015	7.81443e-016	1.20963e-014	1.09342e-014	2.05532e-015	4.29707e-015	-1.91071e-014	-2.56688e-014	-3.56894e-014	-1.09488e-014	-1.90921e-014	-4.46971e-015	-4.29369e-015	1.17162e-014	1.24011e-014	1.3053e-014	-1.62343e-014	-7.0689e-015	1.03219e-014	-2.00048e-014	-2.86099e-016	-5.03149e-015	-1.40744e-014	-1.46586e-014
2.72018e-015	-3.22547e-015	7.36118e-016	1.19923e-014	1.11837e-014	1.86255e-015	4.46809e-015	-1.89514e-014	-2.56114e-014	-3.52489e-014	-1.11337e-014	-1.87114e-014	-4.6261e-015	-4.143e-015	1.18314e-014	1.2549e-014	1.29933e-014	-1.61334e-014	-6.63096e-015	1.07238e-014	-1.98283e-014	1.22258e-016	-4.63687e-015	-1.37473e-014	-1.43913e-014
2.80286e-015	-3.11384e-015	7.01462e-016	1.1913e-014	1.14502e-014	1.69018e-015	4.66385e-015	-1.88031e-014	-2.55288e-014	-3.47786e-014	-1.13138e-014	-1.83073e-014	-4.75227e-015	-3.99306e-015	1.19692e-014	1.27291e-014	1.29417e-014	-1.60048e-014	-6.1499e-015	1.11329e-014	-1.96539e-014	5.39789e-016	-4.24351e-015	-1.33983e-014	-1.41054e-014
2.8853e-015	-3.02975e-015	6.77596e-016	1.18596e-014	1.17316e-014	1.5372e-015	4.88215e-015	-1.86643e-014	-2.54209e-014	-3.42807e-014	-1.1489e-014	-1.78814e-014	-4.84773e-015	-3.8451e-015	1.21288e-014	1.29397e-014	1.28985e-014	-1.58506e-014	-5.62945e-015	1.15464e-014	-1.94808e-014	9.64525e-016	-3.85352e-015	-1.30267e-014	-1.38002e-014
2.96693e-015	-2.97241e-015	6.64813e-016	1.18325e-014	1.20265e-014	1.40312e-015	5.11986e-015	-1.85361e-014	-2.52889e-014	-3.37587e-014	-1.16574e-014	-1.74344e-014	-4.91115e-015	-3.7006e-015	1.23084e-014	1.31782e-014	1.2865e-014	-1.56724e-014	-5.07394e-015	1.1962e-014	-1.93087e-014	1.39482e-015	-3.46786e-015	-1.26322e-014	-1.34752e-014
3.04636e-015	-2.94097e-015	6.62926e-016	1.18315e-014	1.23334e-014	1.28708e-015	5.37387e-015	-1.84198e-014	-2.51339e-014	-3.32147e-014	-1.18177e-014	-1.69674e-014	-4.94323e-015	-3.56117e-015	1.25066e-014	1.34423e-014	1.28424e-014	-1.54729e-014	-4.48784e-015	1.23776e-014	-1.91359e-014	1.82882e-015	-3.08748e-015	-1.22146e-014	-1.31301e-014
3.12311e-015	-2.9335e-015	6.71997e-016	1.18558e-014	1.26503e-014	1.18797e-015	5.64101e-015	-1.83166e-014	-2.49561e-014	-3.26512e-014	-1.19696e-014	-1.64822e-014	-4.94479e-015	-3.42795e-015	1.2722e-014	1.37297e-014	1.28311e-014	-1.52546e-014	-3.87492e-015	1.27901e-014	-1.89615e-014	2.26482e-015	-2.71312e-015	-1.17739e-014	-1.27649e-014
3.1968e-015	-2.94761e-015	6.91695e-016	1.19049e-014	1.2975e-014	1.10568e-015	5.91772e-015	-1.82265e-014	-2.47571e-014	-3.20707e-014	-1.2112e-014	-1.59805e-014	-4.91632e-015	-3.30252e-015	1.29528e-014	1.40376e-014	1.28311e-014	-1.50196e-014	-3.24066e-015	1.31963e-014	-1.87847e-014	2.70194e-015	-2.34517e-015	-1.13107e-014	-1.23795e-014
3.26627e-015	-2.98215e-015	7.21426e-016	1.19771e-014	1.33058e-014	1.03873e-015	6.20091e-015	-1.81502e-014	-2.45377e-014	-3.14764e-014	-1.22442e-014	-1.5464e-014	-4.85859e-015	-3.18596e-015	1.31963e-014	1.43628e-014	1.28431e-014	-1.47714e-014	-2.59041e-015	1.35929e-014	-1.86047e-014	3.13913e-015	-1.9841e-015	-1.08259e-014	-1.19739e-014
3.33033e-015	-3.03488e-015	7.60794e-016	1.20708e-014	1.36403e-014	9.86124e-016	6.48685e-015	-1.80883e-014	-2.42987e-014	-3.08717e-014	-1.23652e-014	-1.49339e-014	-4.77348e-015	-3.07931e-015	1.34504e-014	1.47017e-014	1.28677e-014	-1.4513e-014	-1.93002e-015	1.39775e-014	-1.84201e-014	3.57485e-015	-1.62992e-015	-1.03197e-014	-1.15484e-014
3.3879e-015	-3.1038e-015	8.09493e-016	1.2184e-014	1.39764e-014	9.46809e-016	6.77295e-015	-1.80403e-014	-2.40418e-014	-3.02588e-014	-1.24736e-014	-1.43915e-014	-4.66299e-015	-2.9837e-015	1.37133e-014	1.50505e-014	1.29045e-014	-1.42476e-014	-1.26473e-015	1.43467e-014	-1.82293e-014	4.00788e-015	-1.28295e-015	-9.79264e-015	-1.11032e-014
3.43805e-015	-3.18759e-015	8.66338e-016	1.23146e-014	1.43116e-014	9.18474e-016	7.05551e-015	-1.80061e-014	-2.37684e-014	-2.96404e-014	-1.25688e-014	-1.38382e-014	-4.52875e-015	-2.90025e-015	1.39821e-014	1.54056e-014	1.29529e-014	-1.39787e-014	-5.9905e-016	1.46981e-014	-1.80316e-014	4.43755e-015	-9.42397e-016	-9.24589e-015	-1.06386e-014
3.47995e-015	-3.28373e-015	9.30345e-016	1.24594e-014	1.46431e-014	9.00213e-016	7.33219e-015	-1.79851e-014	-2.348e-014	-2.90194e-014	-1.2651e-014	-1.32757e-014	-4.37341e-015	-2.82967e-015	1.42548e-014	1.57633e-014	1.30118e-014	-1.37098e-014	6.14796e-017	1.50285e-014	-1.78256e-014	4.862e-015	-6.08263e-016	-8.68132e-015	-1.01554e-014
3.51241e-015	-3.39032e-015	1.0005e-015	1.26161e-014	1.4969e-014	8.91019e-016	7.59985e-015	-1.79778e-014	-2.31784e-014	-2.83984e-014	-1.27192e-014	-1.2706e-014	-4.19998e-015	-2.77258e-015	1.45289e-014	1.61197e-014	1.30798e-014	-1.34439e-014	7.11396e-016	1.53352e-014	-1.76101e-014	5.28053e-015	-2.80292e-016	-8.1003e-015	-9.65416e-015
3.53492e-015	-3.50546e-015	1.07578e-015	1.2782e-014	1.52871e-014	8.89764e-016	7.85581e-015	-1.7984e-014	-2.28653e-014	-2.77799e-014	-1.27728e-014	-1.21304e-014	-4.01087e-015	-2.72952e-015	1.48016e-014	1.64704e-014	1.31568e-014	-1.31835e-014	1.34452e-015	1.56151e-014	-1.73835e-014	5.6929e-015	4.28559e-017	-7.50341e-015	-9.13571e-015
3.54596e-015	-3.62774e-015	1.15484e-015	1.29538e-014	1.55951e-014	8.95244e-016	8.09761e-015	-1.80029e-014	-2.25419e-014	-2.71664e-014	-1.28127e-014	-1.15505e-014	-3.80856e-015	-2.70129e-015	1.50699e-014	1.68115e-014	1.32415e-014	-1.2932e-014	1.95578e-015	1.58659e-014	-1.71455e-014	6.0983e-015	3.61887e-016	-6.89263e-015	-8.60045e-015
3.54483e-015	-3.75505e-015	1.23666e-015	1.31289e-014	1.58908e-014	9.06171e-016	8.32265e-015	-1.80332e-014	-2.22091e-014	-2.65605e-014	-1.28381e-014	-1.09678e-014	-3.59593e-015	-2.6883e-015	1.53314e-014	1.71395e-014	1.33319e-014	-1.26924e-014	2.54014e-015	1.60854e-014	-1.68949e-014	6.49632e-015	6.77259e-016	-6.27019e-015	-8.04915e-015
3.53054e-015	-3.88651e-015	1.31978e-015	1.33036e-014	1.61714e-014	9.21448e-016	8.52926e-015	-1.8074e-014	-2.18687e-014	-2.59649e-014	-1.28486e-014	-1.03837e-014	-3.37641e-015	-2.69041e-015	1.55834e-014	1.74509e-014	1.34261e-014	-1.2467e-014	3.09291e-015	1.62706e-014	-1.66313e-014	6.88722e-015	9.90318e-016	-5.63802e-015	-7.48322e-015
3.50224e-015	-4.02098e-015	1.40255e-015	1.34752e-014	1.64353e-014	9.39713e-016	8.71588e-015	-1.81235e-014	-2.15224e-014	-2.53816e-014	-1.28448e-014	-9.79922e-015	-3.15356e-015	-2.7074e-015	1.58233e-014	1.77417e-014	1.35229e-014	-1.22585e-014	3.61001e-015	1.64201e-014	-1.63537e-014	7.27029e-015	1.30198e-015	-4.99794e-015	-6.90337e-015
3.45935e-015	-4.15695e-015	1.48322e-015	1.36398e-014	1.66805e-014	9.6076e-016	8.8808e-015	-1.8181e-014	-2.11716e-014	-2.48113e-014	-1.28263e-014	-9.21602e-015	-2.93042e-015	-2.73917e-015	1.60483e-014	1.8009e-014	1.36199e-014	-1.2069e-014	4.08666e-015	1.6532e-014	-1.60622e-014	7.64478e-015	1.61254e-015	-4.35252e-015	-6.31037e-015
3.40158e-015	-4.29403e-015	1.56033e-015	1.37946e-014	1.69053e-014	9.84076e-016	9.02286e-015	-1.82453e-014	-2.08179e-014	-2.42559e-014	-1.27933e-014	-8.63549e-015	-2.71006e-015	-2.78523e-015	1.62552e-014	1.82495e-014	1.37157e-014	-1.19002e-014	4.51912e-015	1.66048e-014	-1.57561e-014	8.01027e-015	1.92261e-015	-3.70445e-015	-5.70569e-015
3.32805e-015	-4.43158e-015	1.6327e-015	1.39366e-014	1.71076e-014	1.0091e-015	9.14077e-015	-1.83145e-014	-2.04624e-014	-2.3717e-014	-1.27463e-014	-8.05934e-015	-2.49559e-015	-2.84506e-015	1.6442e-014	1.846e-014	1.38081e-014	-1.17536e-014	4.90433e-015	1.66375e-014	-1.54354e-014	8.36571e-015	2.23343e-015	-3.05568e-015	-5.0903e-015
3.2379e-015	-4.56957e-015	1.69842e-015	1.40635e-014	1.72858e-014	1.03561e-015	9.23379e-015	-1.83866e-014	-2.01058e-014	-2.3195e-014	-1.26852e-014	-7.48881e-015	-2.29013e-015	-2.91777e-015	1.66069e-014	1.86386e-014	1.38953e-014	-1.16308e-014	5.23938e-015	1.6629e-014	-1.51009e-014	8.71149e-015	2.54609e-015	-2.40924e-015	-4.4657e-015
3.13102e-015	-4.70822e-015	1.75606e-015	1.41731e-014	1.74392e-014	1.06352e-015	9.30134e-015	-1.84597e-014	-1.97493e-014	-2.26903e-014	-1.26104e-014	-6.92548e-015	-2.09649e-015	-3.00265e-015	1.67484e-014	1.87828e-014	1.39751e-014	-1.15323e-014	5.52214e-015	1.65796e-014	-1.47532e-014	9.04743e-015	2.86056e-015	-1.76731e-015	-3.83351e-015
3.00733e-015	-4.84714e-015	1.80444e-015	1.42632e-014	1.75669e-014	1.09219e-015	9.34382e-015	-1.85328e-014	-1.9394e-014	-2.22043e-014	-1.25224e-014	-6.37039e-015	-1.91726e-015	-3.09854e-015	1.68646e-014	1.8891e-014	1.40457e-014	-1.14587e-014	5.7512e-015	1.64891e-014	-1.43922e-014	9.37272e-015	3.17792e-015	-1.13209e-015	-3.19498e-015
2.86758e-015	-4.98645e-015	1.84222e-015	1.43322e-014	1.76679e-014	1.12137e-015	9.36136e-015	-1.86042e-014	-1.90409e-014	-2.17365e-014	-1.24215e-014	-5.82486e-015	-1.75467e-015	-3.20393e-015	1.69542e-014	1.89622e-014	1.41055e-014	-1.14103e-014	5.92513e-015	1.63579e-014	-1.40188e-014	9.68683e-015	3.49741e-015	-5.06834e-016	-2.55159e-015
2.71147e-015	-5.12699e-015	1.86811e-015	1.43785e-014	1.77415e-014	1.15171e-015	9.35448e-015	-1.86725e-014	-1.86906e-014	-2.12869e-014	-1.2308e-014	-5.2898e-015	-1.61105e-015	-3.31769e-015	1.70152e-014	1.89952e-014	1.41529e-014	-1.13872e-014	6.04275e-015	1.61866e-014	-1.36349e-014	9.98887e-015	3.81958e-015	1.05554e-016	-1.90506e-015
2.5393e-015	-5.26907e-015	1.8811e-015	1.44014e-014	1.77869e-014	1.18384e-015	9.32365e-015	-1.87358e-014	-1.83433e-014	-2.0855e-014	-1.21829e-014	-4.76665e-015	-1.48825e-015	-3.43841e-015	1.70467e-014	1.89893e-014	1.41859e-014	-1.13887e-014	6.10417e-015	1.59764e-014	-1.3242e-014	1.02787e-014	4.14478e-015	7.02221e-016	-1.25678e-015
2.35125e-015	-5.41315e-015	1.87955e-015	1.43997e-014	1.78041e-014	1.21843e-015	9.26934e-015	-1.87926e-014	-1.80002e-014	-2.04406e-014	-1.20466e-014	-4.25702e-015	-1.38811e-015	-3.56464e-015	1.70488e-014	1.8944e-014	1.42026e-014	-1.14138e-014	6.10928e-015	1.57288e-014	-1.28414e-014	1.05554e-014	4.47327e-015	1.28055e-015	-6.08403e-016
2.1471e-015	-5.56019e-015	1.86234e-015	1.43726e-014	1.7793e-014	1.25526e-015	9.19263e-015	-1.88419e-014	-1.76611e-014	-2.00436e-014	-1.18996e-014	-3.76165e-015	-1.31205e-015	-3.69479e-015	1.70208e-014	1.88595e-014	1.4202e-014	-1.14617e-014	6.05889e-015	1.54452e-014	-1.24353e-014	1.0818e-014	4.80462e-015	1.83852e-015	3.85173e-017
1.92815e-015	-5.71103e-015	1.8289e-015	1.43196e-014	1.77539e-014	1.29479e-015	9.09437e-015	-1.8882e-014	-1.73269e-014	-1.96632e-014	-1.17423e-014	-3.28107e-015	-1.26095e-015	-3.82725e-015	1.69627e-014	1.87372e-014	1.41829e-014	-1.15305e-014	5.95408e-015	1.51272e-014	-1.20261e-014	1.10656e-014	5.13849e-015	2.37368e-015	6.82381e-016
1.69478e-015	-5.8669e-015	1.77808e-015	1.42411e-014	1.76868e-014	1.33831e-015	8.9763e-015	-1.89113e-014	-1.69973e-014	-1.92985e-014	-1.15762e-014	-2.81651e-015	-1.23576e-015	-3.96044e-015	1.68748e-014	1.85777e-014	1.41441e-014	-1.16192e-014	5.79671e-015	1.47768e-014	-1.16156e-014	1.12971e-014	5.47475e-015	2.8835e-015	1.32111e-015
1.44851e-015	-6.02919e-015	1.70943e-015	1.41381e-014	1.75921e-014	1.38653e-015	8.83929e-015	-1.89287e-014	-1.66729e-014	-1.89485e-014	-1.14012e-014	-2.36956e-015	-1.23695e-015	-4.0922e-015	1.67582e-014	1.83827e-014	1.40851e-014	-1.17256e-014	5.5886e-015	1.43964e-014	-1.12066e-014	1.15108e-014	5.8115e-015	3.36592e-015	1.95304e-015
1.19044e-015	-6.19885e-015	1.62275e-015	1.40117e-014	1.74706e-014	1.43976e-015	8.68391e-015	-1.89333e-014	-1.63535e-014	-1.86122e-014	-1.1218e-014	-1.94122e-015	-1.26423e-015	-4.2212e-015	1.66136e-014	1.81533e-014	1.40049e-014	-1.18477e-014	5.33263e-015	1.3989e-014	-1.08012e-014	1.17058e-014	6.14792e-015	3.81891e-015	2.57666e-015
9.21321e-016	-6.37651e-015	1.51715e-015	1.38629e-014	1.73234e-014	1.49851e-015	8.51129e-015	-1.89248e-014	-1.60402e-014	-1.82888e-014	-1.10267e-014	-1.53319e-015	-1.31782e-015	-4.34598e-015	1.64416e-014	1.78918e-014	1.39025e-014	-1.19822e-014	5.0321e-015	1.35576e-014	-1.04018e-014	1.18811e-014	6.48285e-015	4.24026e-015	3.19027e-015
6.42739e-016	-6.56339e-015	1.39203e-015	1.36927e-014	1.71515e-014	1.56399e-015	8.3236e-015	-1.89024e-014	-1.57329e-014	-1.79772e-014	-1.0828e-014	-1.14599e-015	-1.39747e-015	-4.4645e-015	1.62435e-014	1.76007e-014	1.37773e-014	-1.21273e-014	4.6896e-015	1.31046e-014	-1.00121e-014	1.20348e-014	6.81506e-015	4.62863e-015	3.79223e-015
3.55584e-016	-6.76081e-015	1.2476e-015	1.35022e-014	1.69559e-014	1.63739e-015	8.1223e-015	-1.88647e-014	-1.54318e-014	-1.76761e-014	-1.0623e-014	-7.80654e-016	-1.50269e-015	-4.57543e-015	1.60204e-014	1.72825e-014	1.36291e-014	-1.22805e-014	4.30833e-015	1.26329e-014	-9.63505e-015	1.2165e-014	7.14305e-015	4.98266e-015	4.38089e-015
6.12761e-017	-6.96954e-015	1.08426e-015	1.32936e-014	1.67382e-014	1.71933e-015	7.90888e-015	-1.88109e-014	-1.51372e-014	-1.73848e-014	-1.04121e-014	-4.37246e-016	-1.63233e-015	-4.67805e-015	1.57744e-014	1.69398e-014	1.34579e-014	-1.24393e-014	3.892e-015	1.21463e-014	-9.273e-015	1.22712e-014	7.46549e-015	5.30093e-015	4.95459e-015
-2.39271e-016	-7.18997e-015	9.02707e-016	1.30693e-014	1.64997e-014	1.81066e-015	7.68418e-015	-1.87401e-014	-1.48494e-014	-1.71023e-014	-1.01956e-014	-1.16641e-016	-1.78519e-015	-4.77112e-015	1.55078e-014	1.65752e-014	1.32643e-014	-1.2601e-014	3.44436e-015	1.1648e-014	-8.92939e-015	1.23525e-014	7.78122e-015	5.58256e-015	5.51128e-015
-5.44258e-016	-7.42263e-015	7.02822e-016	1.28312e-014	1.62423e-014	1.91249e-015	7.44931e-015	-1.86515e-014	-1.45679e-014	-1.68278e-014	-9.97448e-015	1.80263e-016	-1.96014e-015	-4.85285e-015	1.52225e-014	1.61917e-014	1.30485e-014	-1.27628e-014	2.96992e-015	1.11417e-014	-8.6073e-015	1.24068e-014	8.08867e-015	5.82679e-015	6.04957e-015
-8.52454e-016	-7.6681e-015	4.84596e-016	1.25825e-014	1.59677e-014	2.02609e-015	7.20534e-015	-1.8545e-014	-1.4293e-014	-1.6561e-014	-9.74949e-015	4.52692e-016	-2.15609e-015	-4.92213e-015	1.4921e-014	1.57929e-014	1.28108e-014	-1.29217e-014	2.47266e-015	1.06306e-014	-8.30856e-015	1.2433e-014	8.38628e-015	6.03283e-015	6.56901e-015
-1.16255e-015	-7.92693e-015	2.49125e-016	1.23252e-014	1.5677e-014	2.15201e-015	6.95276e-015	-1.84203e-014	-1.40255e-014	-1.63013e-014	-9.52103e-015	6.99935e-016	-2.37169e-015	-4.97787e-015	1.46057e-014	1.5382e-014	1.25518e-014	-1.30756e-014	1.95672e-015	1.01179e-014	-8.03619e-015	1.24302e-014	8.67302e-015	6.20029e-015	7.06773e-015
-1.47285e-015	-8.19936e-015	-3.14245e-018	1.20616e-014	1.53717e-014	2.29055e-015	6.69266e-015	-1.82774e-014	-1.37658e-014	-1.60487e-014	-9.28925e-015	9.2179e-016	-2.60463e-015	-5.01933e-015	1.42788e-014	1.49617e-014	1.22721e-014	-1.32221e-014	1.42635e-015	9.6072e-015	-7.79212e-015	1.23969e-014	8.94775e-015	6.32946e-015	7.54431e-015
-1.78209e-015	-8.48508e-015	-2.70951e-016	1.17942e-014	1.50534e-014	2.44206e-015	6.42492e-015	-1.81165e-014	-1.35141e-014	-1.58025e-014	-9.05454e-015	1.11771e-015	-2.85284e-015	-5.04606e-015	1.39434e-014	1.45352e-014	1.19727e-014	-1.33592e-014	8.85728e-016	9.10123e-015	-7.57833e-015	1.23324e-014	9.20882e-015	6.42081e-015	7.99747e-015
-2.089e-015	-8.78402e-015	-5.5334e-016	1.15258e-014	1.47243e-014	2.60751e-015	6.15018e-015	-1.79369e-014	-1.32709e-014	-1.55625e-014	-8.81769e-015	1.28808e-015	-3.11456e-015	-5.05788e-015	1.36022e-014	1.41059e-014	1.16542e-014	-1.34842e-014	3.39066e-016	8.60266e-015	-7.39701e-015	1.22362e-014	9.45531e-015	6.47512e-015	8.42623e-015
-2.3925e-015	-9.09524e-015	-8.49514e-016	1.12586e-014	1.43852e-014	2.78682e-015	5.86876e-015	-1.77389e-014	-1.30362e-014	-1.53285e-014	-8.57958e-015	1.43309e-015	-3.3879e-015	-5.05449e-015	1.32566e-014	1.36759e-014	1.13178e-014	-1.35953e-014	-2.09826e-016	8.11454e-015	-7.24935e-015	1.21086e-014	9.68581e-015	6.493e-015	8.82959e-015
-2.69075e-015	-9.4178e-015	-1.15848e-015	1.09946e-014	1.40383e-014	2.98018e-015	5.58047e-015	-1.75232e-014	-1.28104e-014	-1.51009e-014	-8.34053e-015	1.55196e-015	-3.67102e-015	-5.03622e-015	1.29096e-014	1.32481e-014	1.09641e-014	-1.36914e-014	-7.56727e-016	7.63964e-015	-7.13767e-015	1.19498e-014	9.89954e-015	6.47571e-015	9.20756e-015
-2.98236e-015	-9.75092e-015	-1.47932e-015	1.0736e-014	1.36854e-014	3.18785e-015	5.28577e-015	-1.72897e-014	-1.25943e-014	-1.48802e-014	-8.10118e-015	1.64496e-015	-3.96165e-015	-5.00367e-015	1.25636e-014	1.28245e-014	1.05946e-014	-1.37707e-014	-1.29787e-015	7.18095e-015	-7.06236e-015	1.17598e-014	1.00958e-014	6.42445e-015	9.55928e-015
-3.26646e-015	-1.00935e-014	-1.81043e-015	1.04852e-014	1.33276e-014	3.40928e-015	4.98436e-015	-1.70393e-014	-1.23878e-014	-1.46676e-014	-7.86169e-015	1.71268e-015	-4.25782e-015	-4.95727e-015	1.22208e-014	1.24073e-014	1.02098e-014	-1.38324e-014	-1.82962e-015	6.74028e-015	-7.02372e-015	1.15396e-014	1.02739e-014	6.34055e-015	9.88395e-015
-3.54155e-015	-1.04446e-014	-2.15048e-015	1.02441e-014	1.29665e-014	3.64369e-015	4.67611e-015	-1.67725e-014	-1.21914e-014	-1.44634e-014	-7.62224e-015	1.75572e-015	-4.55724e-015	-4.89745e-015	1.18827e-014	1.1998e-014	9.81147e-015	-1.38757e-014	-2.34847e-015	6.32007e-015	-7.02156e-015	1.12909e-014	1.04332e-014	6.22567e-015	1.01806e-014
-3.8076e-015	-1.08021e-014	-2.49878e-015	1.00144e-014	1.26032e-014	3.89052e-015	4.36079e-015	-1.64898e-014	-1.20059e-014	-1.42681e-014	-7.38357e-015	1.774e-015	-4.85901e-015	-4.82521e-015	1.15504e-014	1.15984e-014	9.40143e-015	-1.39003e-014	-2.85119e-015	5.92225e-015	-7.05625e-015	1.10149e-014	1.05738e-014	6.08199e-015	1.04494e-014
-4.06356e-015	-1.11651e-014	-2.85421e-015	9.79726e-015	1.22385e-014	4.1491e-015	4.03778e-015	-1.61919e-014	-1.1831e-014	-1.40831e-014	-7.14618e-015	1.76897e-015	-5.16063e-015	-4.74134e-015	1.12258e-014	1.12101e-014	8.98092e-015	-1.39057e-014	-3.33476e-015	5.54825e-015	-7.12728e-015	1.07133e-014	1.06959e-014	5.9117e-015	1.06906e-014
-4.30862e-015	-1.15321e-014	-3.21581e-015	9.59371e-015	1.18737e-014	4.41857e-015	3.70666e-015	-1.58798e-014	-1.16674e-014	-1.39096e-014	-6.91023e-015	1.74182e-015	-5.46059e-015	-4.64709e-015	1.091e-014	1.08335e-014	8.55099e-015	-1.38931e-014	-3.79654e-015	5.19966e-015	-7.23418e-015	1.03881e-014	1.07998e-014	5.71697e-015	1.09045e-014
-4.54158e-015	-1.19007e-014	-3.58241e-015	9.40434e-015	1.15095e-014	4.69754e-015	3.36619e-015	-1.55541e-014	-1.15156e-014	-1.37485e-014	-6.67627e-015	1.69239e-015	-5.75749e-015	-4.54434e-015	1.06038e-014	1.04692e-014	8.11278e-015	-1.38624e-014	-4.23489e-015	4.87697e-015	-7.3758e-015	1.00418e-014	1.08863e-014	5.49975e-015	1.10909e-014
-4.76249e-015	-1.22692e-014	-3.95312e-015	9.23018e-015	1.11458e-014	4.98423e-015	3.01506e-015	-1.52162e-014	-1.13759e-014	-1.36007e-014	-6.44519e-015	1.6228e-015	-6.05012e-015	-4.4348e-015	1.03079e-014	1.01182e-014	7.66746e-015	-1.38148e-014	-4.64806e-015	4.58104e-015	-7.54998e-015	9.67797e-015	1.09568e-014	5.26285e-015	1.12507e-014
-4.97118e-015	-1.2636e-014	-4.32673e-015	9.07154e-015	1.07836e-014	5.27741e-015	2.65298e-015	-1.48679e-014	-1.12491e-014	-1.34676e-014	-6.21721e-015	1.53402e-015	-6.33745e-015	-4.32032e-015	1.00225e-014	9.78041e-015	7.21697e-015	-1.37514e-014	-5.03464e-015	4.31284e-015	-7.75495e-015	9.29956e-015	1.10121e-014	5.0087e-015	1.13849e-014
-5.1669e-015	-1.29985e-014	-4.70287e-015	8.92818e-015	1.0423e-014	5.57484e-015	2.27893e-015	-1.4511e-014	-1.11354e-014	-1.33501e-014	-5.99312e-015	1.42773e-015	-6.61843e-015	-4.203e-015	9.74754e-015	9.45505e-015	6.76215e-015	-1.36733e-014	-5.39407e-015	4.07308e-015	-7.98795e-015	8.91049e-015	1.10538e-014	4.73986e-015	1.14947e-014
-5.34992e-015	-1.33545e-014	-5.08084e-015	8.80016e-015	1.00642e-014	5.87446e-015	1.89299e-015	-1.41472e-014	-1.10338e-014	-1.32489e-014	-5.77272e-015	1.30595e-015	-6.89198e-015	-4.08514e-015	9.4821e-015	9.14121e-015	6.3041e-015	-1.35824e-014	-5.7254e-015	3.86163e-015	-8.24686e-015	8.51477e-015	1.10829e-014	4.45924e-015	1.15811e-014
-5.52014e-015	-1.3702e-014	-5.45988e-015	8.68719e-015	9.70805e-015	6.17408e-015	1.49422e-015	-1.37773e-014	-1.09444e-014	-1.31654e-014	-5.55651e-015	1.16996e-015	-7.15734e-015	-3.9683e-015	9.22557e-015	8.8387e-015	5.84355e-015	-1.34804e-014	-6.02808e-015	3.67874e-015	-8.52826e-015	8.11632e-015	1.11007e-014	4.16953e-015	1.16452e-014
-5.6774e-015	-1.40387e-014	-5.83958e-015	8.58846e-015	9.35452e-015	6.47189e-015	1.08202e-015	-1.3403e-014	-1.08678e-014	-1.31005e-014	-5.34465e-015	1.02086e-015	-7.41378e-015	-3.85455e-015	8.97656e-015	8.5465e-015	5.38264e-015	-1.33696e-014	-6.30207e-015	3.52435e-015	-8.829e-015	7.71887e-015	1.111e-014	3.87315e-015	1.16887e-014
-5.82181e-015	-1.43629e-014	-6.21889e-015	8.50305e-015	9.00355e-015	6.76467e-015	6.56123e-016	-1.30264e-014	-1.08034e-014	-1.30545e-014	-5.13723e-015	8.60204e-016	-7.66019e-015	-3.74647e-015	8.73473e-015	8.26337e-015	4.92214e-015	-1.32524e-014	-6.54799e-015	3.39787e-015	-9.14598e-015	7.32642e-015	1.11127e-014	3.57274e-015	1.17131e-014
-5.95398e-015	-1.46728e-014	-6.59731e-015	8.42954e-015	8.65557e-015	7.04986e-015	2.15829e-016	-1.26487e-014	-1.07503e-014	-1.30279e-014	-4.93462e-015	6.90336e-016	-7.89637e-015	-3.64659e-015	8.4989e-015	7.98818e-015	4.46379e-015	-1.31316e-014	-6.76569e-015	3.29863e-015	-9.47528e-015	6.94426e-015	1.11104e-014	3.27073e-015	1.17203e-014
-6.07414e-015	-1.49665e-014	-6.9748e-015	8.36677e-015	8.31033e-015	7.32553e-015	-2.38915e-016	-1.22722e-014	-1.07073e-014	-1.30212e-014	-4.73697e-015	5.13019e-016	-8.12219e-015	-3.55652e-015	8.26667e-015	7.71894e-015	4.00809e-015	-1.30095e-014	-6.95574e-015	3.22584e-015	-9.81218e-015	6.57684e-015	1.11053e-014	2.96958e-015	1.17118e-014
-6.18299e-015	-1.52426e-014	-7.35134e-015	8.31292e-015	7.96762e-015	7.58825e-015	-7.07898e-016	-1.1899e-014	-1.06734e-014	-1.30342e-014	-4.54452e-015	3.296e-016	-8.33802e-015	-3.47834e-015	8.03543e-015	7.45434e-015	3.55669e-015	-1.28879e-014	-7.11925e-015	3.17842e-015	-1.01536e-014	6.22886e-015	1.10994e-014	2.67131e-015	1.16898e-014
-6.28116e-015	-1.54995e-014	-7.72661e-015	8.26618e-015	7.62669e-015	7.83569e-015	-1.19068e-015	-1.1531e-014	-1.06479e-014	-1.30668e-014	-4.35709e-015	1.41474e-016	-8.54404e-015	-3.41418e-015	7.80378e-015	7.19236e-015	3.11082e-015	-1.27698e-014	-7.2571e-015	3.15502e-015	-1.04952e-014	5.9044e-015	1.10946e-014	2.37828e-015	1.16562e-014
-6.36934e-015	-1.57356e-014	-8.10023e-015	8.22489e-015	7.28734e-015	8.06497e-015	-1.68697e-015	-1.11696e-014	-1.06293e-014	-1.31186e-014	-4.17495e-015	-4.95008e-017	-8.73981e-015	-3.36633e-015	7.57014e-015	6.93106e-015	2.67127e-015	-1.26571e-014	-7.37009e-015	3.15471e-015	-1.08335e-014	5.60738e-015	1.10934e-014	2.09254e-015	1.1614e-014
-6.448e-015	-1.59499e-014	-8.47254e-015	8.18696e-015	6.94891e-015	8.27304e-015	-2.19674e-015	-1.08168e-014	-1.06163e-014	-1.31891e-014	-3.99825e-015	-2.41332e-016	-8.92601e-015	-3.33617e-015	7.33197e-015	6.66843e-015	2.23951e-015	-1.25527e-014	-7.45942e-015	3.17628e-015	-1.1165e-014	5.34172e-015	1.10975e-014	1.81529e-015	1.15649e-014
-6.51794e-015	-1.61416e-014	-8.84358e-015	8.15084e-015	6.61148e-015	8.45712e-015	-2.71877e-015	-1.04743e-014	-1.06072e-014	-1.32773e-014	-3.82685e-015	-4.31935e-016	-9.10265e-015	-3.32561e-015	7.08689e-015	6.40307e-015	1.81676e-015	-1.24586e-014	-7.52588e-015	3.21795e-015	-1.14853e-014	5.11124e-015	1.11088e-014	1.5485e-015	1.15105e-014
-6.57927e-015	-1.63106e-014	-9.21368e-015	8.1142e-015	6.27469e-015	8.61481e-015	-3.25131e-015	-1.01438e-014	-1.05995e-014	-1.33818e-014	-3.66085e-015	-6.19718e-016	-9.27007e-015	-3.3361e-015	6.8334e-015	6.13337e-015	1.40354e-015	-1.2377e-014	-7.57103e-015	3.27799e-015	-1.17904e-014	4.91895e-015	1.11295e-014	1.29347e-015	1.14531e-014
-6.63321e-015	-1.64557e-014	-9.58282e-015	8.07505e-015	5.93824e-015	8.7443e-015	-3.79326e-015	-9.82722e-015	-1.05915e-014	-1.35014e-014	-3.50025e-015	-8.03727e-016	-9.42908e-015	-3.369e-015	6.56842e-015	5.85762e-015	1.00099e-015	-1.231e-014	-7.59628e-015	3.35537e-015	-1.20768e-014	4.76781e-015	1.11613e-014	1.05126e-015	1.13955e-014
-6.68063e-015	-1.65761e-014	-9.95054e-015	8.03159e-015	5.6011e-015	8.84293e-015	-4.34343e-015	-9.52617e-015	-1.05804e-014	-1.36342e-014	-3.34514e-015	-9.82718e-016	-9.58001e-015	-3.42547e-015	6.29035e-015	5.57456e-015	6.10088e-016	-1.22594e-014	-7.60356e-015	3.44819e-015	-1.23403e-014	4.65942e-015	1.12063e-014	8.23561e-016	1.13401e-014
-6.72184e-015	-1.66722e-014	-1.03172e-014	7.98145e-015	5.26373e-015	8.90939e-015	-4.89957e-015	-9.24163e-015	-1.05647e-014	-1.37778e-014	-3.19576e-015	-1.15548e-015	-9.72301e-015	-3.50648e-015	5.99636e-015	5.28308e-015	2.31755e-016	-1.22261e-014	-7.59419e-015	3.55484e-015	-1.25782e-014	4.59579e-015	1.1266e-014	6.11465e-016	1.12884e-014
-6.75746e-015	-1.67447e-014	-1.06831e-014	7.92304e-015	4.92556e-015	8.94125e-015	-5.4599e-015	-8.97501e-015	-1.05417e-014	-1.39302e-014	-3.05141e-015	-1.32092e-015	-9.85855e-015	-3.61248e-015	5.68444e-015	4.98188e-015	-1.32715e-016	-1.22113e-014	-7.56915e-015	3.67311e-015	-1.27878e-014	4.57808e-015	1.13416e-014	4.15648e-016	1.12426e-014
-6.78843e-015	-1.67931e-014	-1.10481e-014	7.85457e-015	4.58584e-015	8.93691e-015	-6.02136e-015	-8.72727e-015	-1.05091e-014	-1.40887e-014	-2.91124e-015	-1.47793e-015	-9.98785e-015	-3.74369e-015	5.35356e-015	4.66989e-015	-4.82558e-016	-1.22164e-014	-7.53023e-015	3.80121e-015	-1.29664e-014	4.6072e-015	1.14344e-014	2.36726e-016	1.12048e-014
-6.81521e-015	-1.68183e-014	-1.14128e-014	7.77387e-015	4.24519e-015	8.89508e-015	-6.58166e-015	-8.49959e-015	-1.04645e-014	-1.42508e-014	-2.77556e-015	-1.62614e-015	-1.0111e-014	-3.90012e-015	5.00182e-015	4.34624e-015	-8.17276e-016	-1.22412e-014	-7.47847e-015	3.93764e-015	-1.31119e-014	4.68347e-015	1.15444e-014	7.48183e-017	1.11763e-014
-6.83874e-015	-1.68216e-014	-1.17771e-014	7.67964e-015	3.90268e-015	8.81457e-015	-7.13806e-015	-8.29275e-015	-1.04057e-014	-1.44139e-014	-2.64425e-015	-1.76511e-015	-1.02279e-014	-4.08147e-015	4.62862e-015	4.01094e-015	-1.136e-015	-1.22858e-014	-7.41472e-015	4.081e-015	-1.3222e-014	4.80593e-015	1.16725e-014	-6.98227e-017	1.11586e-014
-6.85941e-015	-1.68036e-014	-1.21408e-014	7.57032e-015	3.55868e-015	8.69517e-015	-7.68785e-015	-8.10791e-015	-1.03296e-014	-1.45747e-014	-2.51717e-015	-1.89443e-015	-1.03389e-014	-4.28744e-015	4.23311e-015	3.66357e-015	-1.43822e-015	-1.23502e-014	-7.34118e-015	4.22965e-015	-1.32953e-014	4.97287e-015	1.1819e-014	-1.96672e-016	1.11531e-014
-6.87761e-015	-1.67655e-014	-1.25039e-014	7.44462e-015	3.21304e-015	8.53645e-015	-8.22769e-015	-7.9448e-015	-1.0234e-014	-1.473e-014	-2.39374e-015	-2.01409e-015	-1.04441e-014	-4.51687e-015	3.81433e-015	3.30481e-015	-1.7237e-015	-1.24339e-014	-7.25845e-015	4.38157e-015	-1.33305e-014	5.18269e-015	1.19833e-014	-3.06771e-016	1.1161e-014
-6.89403e-015	-1.67088e-014	-1.28662e-014	7.30113e-015	2.86561e-015	8.33854e-015	-8.75433e-015	-7.80298e-015	-1.01165e-014	-1.48762e-014	-2.27311e-015	-2.12395e-015	-1.05438e-014	-4.76871e-015	3.37167e-015	2.93487e-015	-1.99207e-015	-1.25358e-014	-7.16738e-015	4.5346e-015	-1.33266e-014	5.43348e-015	1.21651e-014	-4.00314e-016	1.1183e-014
-6.90873e-015	-1.66348e-014	-1.32271e-014	7.13927e-015	2.51676e-015	8.10208e-015	-9.26449e-015	-7.68222e-015	-9.97419e-015	-1.50108e-014	-2.15403e-015	-2.22504e-015	-1.06376e-014	-5.04188e-015	2.905e-015	2.55433e-015	-2.24379e-015	-1.2655e-014	-7.06837e-015	4.68787e-015	-1.32832e-014	5.72149e-015	1.23642e-014	-4.78103e-016	1.12203e-014
-6.92125e-015	-1.65447e-014	-1.35871e-014	6.9585e-015	2.16742e-015	7.82786e-015	-9.75441e-015	-7.58153e-015	-9.80467e-015	-1.51304e-014	-2.03568e-015	-2.31733e-015	-1.07262e-014	-5.3346e-015	2.41486e-015	2.16392e-015	-2.47913e-015	-1.27899e-014	-6.96216e-015	4.84005e-015	-1.31997e-014	6.04313e-015	1.25795e-014	-5.41018e-016	1.12727e-014
-6.93198e-015	-1.64404e-014	-1.39459e-014	6.75888e-015	1.81779e-015	7.51612e-015	-1.02205e-014	-7.49918e-015	-9.60548e-015	-1.52316e-014	-1.91786e-015	-2.40177e-015	-1.081e-014	-5.64477e-015	1.90206e-015	1.7644e-015	-2.69745e-015	-1.29376e-014	-6.84899e-015	4.9891e-015	-1.30767e-014	6.39538e-015	1.28093e-014	-5.89883e-016	1.13405e-014
-6.94083e-015	-1.63236e-014	-1.43028e-014	6.54003e-015	1.46799e-015	7.16931e-015	-1.06594e-014	-7.43425e-015	-9.37424e-015	-1.53116e-014	-1.80018e-015	-2.47881e-015	-1.08885e-014	-5.97005e-015	1.36845e-015	1.35734e-015	-2.89855e-015	-1.30964e-014	-6.72897e-015	5.13338e-015	-1.29153e-014	6.7737e-015	1.30523e-014	-6.25453e-016	1.14231e-014
-6.94762e-015	-1.61957e-014	-1.46576e-014	6.30167e-015	1.11877e-015	6.78908e-015	-1.10682e-014	-7.38596e-015	-9.10903e-015	-1.53669e-014	-1.6814e-015	-2.54845e-015	-1.09615e-014	-6.30807e-015	8.15716e-016	9.44947e-016	-3.08269e-015	-1.3264e-014	-6.60176e-015	5.27132e-015	-1.27169e-014	7.17317e-015	1.33066e-014	-6.48557e-016	1.15197e-014
-6.9521e-015	-1.6058e-014	-1.50095e-014	6.0441e-015	7.71123e-016	6.37767e-015	-1.14438e-014	-7.35146e-015	-8.80776e-015	-1.53947e-014	-1.56072e-015	-2.6115e-015	-1.10289e-014	-6.65697e-015	2.45579e-016	5.28834e-016	-3.2505e-015	-1.34375e-014	-6.46758e-015	5.40213e-015	-1.24823e-014	7.58856e-015	1.35706e-014	-6.6073e-016	1.16295e-014
-6.95355e-015	-1.59128e-014	-1.53577e-014	5.76795e-015	4.2565e-016	5.93697e-015	-1.17825e-014	-7.32806e-015	-8.46935e-015	-1.53931e-014	-1.43774e-015	-2.66847e-015	-1.10904e-014	-7.01439e-015	-3.39229e-016	1.10461e-016	-3.40219e-015	-1.36137e-014	-6.32608e-015	5.52456e-015	-1.22127e-014	8.01462e-015	1.3842e-014	-6.62863e-016	1.17518e-014
-6.95177e-015	-1.57626e-014	-1.57013e-014	5.47407e-015	8.29673e-017	5.47052e-015	-1.20819e-014	-7.31291e-015	-8.09281e-015	-1.53594e-014	-1.31138e-015	-2.71996e-015	-1.1146e-014	-7.3771e-015	-9.35851e-016	-3.08266e-016	-3.53849e-015	-1.37892e-014	-6.17648e-015	5.63715e-015	-1.1911e-014	8.44623e-015	1.41181e-014	-6.56162e-016	1.18851e-014
-6.94691e-015	-1.56088e-014	-1.60393e-014	5.16332e-015	-2.55927e-016	4.98181e-015	-1.23392e-014	-7.30321e-015	-7.6776e-015	-1.52913e-014	-1.18039e-015	-2.76732e-015	-1.11949e-014	-7.74191e-015	-1.54175e-015	-7.24841e-016	-3.66007e-015	-1.39602e-014	-6.01911e-015	5.73904e-015	-1.15799e-014	8.8775e-015	1.4396e-014	-6.41681e-016	1.20275e-014
-6.93834e-015	-1.54529e-014	-1.63715e-014	4.83664e-015	-5.90574e-016	4.47439e-015	-1.25521e-014	-7.296e-015	-7.22306e-015	-1.51872e-014	-1.04401e-015	-2.81133e-015	-1.12365e-014	-8.10608e-015	-2.15325e-015	-1.13662e-015	-3.76811e-015	-1.41235e-014	-5.85372e-015	5.82903e-015	-1.12216e-014	9.30247e-015	1.46738e-014	-6.20177e-016	1.21776e-014
-6.9253e-015	-1.52967e-014	-1.66969e-014	4.49502e-015	-9.20193e-016	3.95155e-015	-1.27187e-014	-7.28803e-015	-6.72872e-015	-1.50462e-014	-9.01362e-016	-2.85261e-015	-1.12705e-014	-8.46652e-015	-2.76696e-015	-1.54179e-015	-3.8633e-015	-1.42753e-014	-5.67942e-015	5.9064e-015	-1.0839e-014	9.71597e-015	1.49485e-014	-5.92955e-016	1.23329e-014
-6.90751e-015	-1.51412e-014	-1.70148e-014	4.14034e-015	-1.24447e-015	3.4171e-015	-1.28371e-014	-7.27607e-015	-6.19454e-015	-1.48671e-014	-7.51075e-016	-2.89175e-015	-1.12959e-014	-8.82002e-015	-3.37901e-015	-1.93882e-015	-3.9467e-015	-1.44122e-014	-5.49637e-015	5.97049e-015	-1.04348e-014	1.01126e-014	1.52164e-014	-5.61315e-016	1.24909e-014
-6.8849e-015	-1.49881e-014	-1.73241e-014	3.77377e-015	-1.56196e-015	2.87469e-015	-1.29057e-014	-7.25625e-015	-5.62079e-015	-1.46493e-014	-5.92304e-016	-2.92908e-015	-1.13127e-014	-9.16383e-015	-3.98551e-015	-2.32553e-015	-4.01945e-015	-1.45305e-014	-5.30463e-015	6.02087e-015	-1.00121e-014	1.04873e-014	1.54747e-014	-5.26569e-016	1.26498e-014
-6.8563e-015	-1.48385e-014	-1.76235e-014	3.39677e-015	-1.87161e-015	2.32872e-015	-1.29239e-014	-7.22414e-015	-5.00827e-015	-1.43922e-014	-4.23883e-016	-2.96477e-015	-1.13202e-014	-9.49478e-015	-4.58282e-015	-2.69975e-015	-4.08331e-015	-1.46266e-014	-5.10374e-015	6.05711e-015	-9.57449e-015	1.0835e-014	1.5721e-014	-4.89312e-016	1.28067e-014
-6.8211e-015	-1.46935e-014	-1.79124e-014	3.01169e-015	-2.17284e-015	1.78349e-015	-1.28911e-014	-7.17647e-015	-4.35829e-015	-1.40956e-014	-2.45292e-016	-2.99892e-015	-1.13172e-014	-9.81033e-015	-5.16651e-015	-3.0593e-015	-4.13915e-015	-1.46971e-014	-4.89295e-015	6.07825e-015	-9.12433e-015	1.11512e-014	1.59524e-014	-4.50226e-016	1.29587e-014
-6.77855e-015	-1.45545e-014	-1.81898e-014	2.62037e-015	-2.465e-015	1.24309e-015	-1.28072e-014	-7.10932e-015	-3.672e-015	-1.37601e-014	-5.5816e-017	-3.0318e-015	-1.13037e-014	-1.01074e-014	-5.73273e-015	-3.40228e-015	-4.18836e-015	-1.47386e-014	-4.67203e-015	6.08384e-015	-8.66499e-015	1.14318e-014	1.61659e-014	-4.10227e-016	1.31027e-014
-6.72844e-015	-1.4422e-014	-1.84549e-014	2.22488e-015	-2.74695e-015	7.10983e-016	-1.26729e-014	-7.01875e-015	-2.951e-015	-1.33862e-014	1.45205e-016	-3.06374e-015	-1.12795e-014	-1.03837e-014	-6.27715e-015	-3.72738e-015	-4.23182e-015	-1.47479e-014	-4.44077e-015	6.07377e-015	-8.19949e-015	1.16734e-014	1.63587e-014	-3.70228e-016	1.32353e-014
-6.66995e-015	-1.42965e-014	-1.8706e-014	1.82742e-015	-3.0187e-015	1.91626e-016	-1.2488e-014	-6.90044e-015	-2.19699e-015	-1.29752e-014	3.58143e-016	-3.09363e-015	-1.12436e-014	-1.06364e-014	-6.79607e-015	-4.03293e-015	-4.27104e-015	-1.47223e-014	-4.19944e-015	6.04771e-015	-7.73146e-015	1.18726e-014	1.6528e-014	-3.30694e-016	1.33539e-014
-6.60313e-015	-1.41791e-014	-1.89423e-014	1.43012e-015	-3.27945e-015	-3.11289e-016	-1.22541e-014	-6.7509e-015	-1.41237e-015	-1.25293e-014	5.83226e-016	-3.12043e-015	-1.11949e-014	-1.08632e-014	-7.2859e-015	-4.31772e-015	-4.30783e-015	-1.46597e-014	-3.94798e-015	6.00588e-015	-7.26392e-015	1.20275e-014	1.66719e-014	-2.91703e-016	1.34553e-014
-6.52843e-015	-1.40704e-014	-1.91635e-014	1.03529e-015	-3.52853e-015	-7.94414e-016	-1.19731e-014	-6.56763e-015	-5.99689e-016	-1.20495e-014	8.21264e-016	-3.14393e-015	-1.11335e-014	-1.10623e-014	-7.7435e-015	-4.58064e-015	-4.3432e-015	-1.45585e-014	-3.6871e-015	5.94796e-015	-6.79998e-015	1.21362e-014	1.67886e-014	-2.52994e-016	1.35359e-014
-6.44488e-015	-1.39706e-014	-1.93681e-014	6.44623e-016	-3.76544e-015	-1.25376e-015	-1.16462e-014	-6.34742e-015	2.3788e-016	-1.1538e-014	1.07332e-015	-3.16282e-015	-1.10587e-014	-1.12317e-014	-8.16517e-015	-4.82061e-015	-4.37806e-015	-1.4417e-014	-3.4168e-015	5.87394e-015	-6.34281e-015	1.21971e-014	1.68756e-014	-2.14762e-016	1.35935e-014
-6.35284e-015	-1.38796e-014	-1.95559e-014	2.61228e-016	-3.99045e-015	-1.68579e-015	-1.1276e-014	-6.08728e-015	1.09788e-015	-1.09978e-014	1.33953e-015	-3.17614e-015	-1.09701e-014	-1.13692e-014	-8.54781e-015	-5.03681e-015	-4.41375e-015	-1.42334e-014	-3.13803e-015	5.78477e-015	-5.89473e-015	1.22103e-014	1.69312e-014	-1.76758e-016	1.36253e-014
-6.25254e-015	-1.3797e-014	-1.97264e-014	-1.13008e-016	-4.20328e-015	-2.08796e-015	-1.08652e-014	-5.78515e-015	1.97709e-015	-1.04318e-014	1.61953e-015	-3.18256e-015	-1.08673e-014	-1.14736e-014	-8.88961e-015	-5.22899e-015	-4.45146e-015	-1.40067e-014	-2.85177e-015	5.68117e-015	-5.45819e-015	1.21752e-014	1.69542e-014	-1.38595e-016	1.36283e-014
-6.14483e-015	-1.37237e-014	-1.98787e-014	-4.76798e-016	-4.40405e-015	-2.45726e-015	-1.04175e-014	-5.43971e-015	2.87204e-015	-9.84297e-015	1.91335e-015	-3.18006e-015	-1.07507e-014	-1.15438e-014	-9.18811e-015	-5.39715e-015	-4.49218e-015	-1.37364e-014	-2.55955e-015	5.5629e-015	-5.035e-015	1.20921e-014	1.6943e-014	-1.00562e-016	1.35993e-014
-6.029e-015	-1.36595e-014	-2.00126e-014	-8.27703e-016	-4.59296e-015	-2.79125e-015	-9.93715e-015	-5.04967e-015	3.77907e-015	-9.23473e-015	2.22096e-015	-3.16634e-015	-1.06201e-014	-1.15793e-014	-9.44188e-015	-5.54127e-015	-4.5368e-015	-1.34229e-014	-2.26288e-015	5.4305e-015	-4.628e-015	1.19625e-014	1.68967e-014	-6.26718e-017	1.35362e-014
-5.90601e-015	-1.36047e-014	-2.01274e-014	-1.16386e-015	-4.7699e-015	-3.08799e-015	-9.42795e-015	-4.61391e-015	4.69501e-015	-8.60964e-015	2.54233e-015	-3.13973e-015	-1.04746e-014	-1.15797e-014	-9.64931e-015	-5.66164e-015	-4.58613e-015	-1.30655e-014	-1.96364e-015	5.28459e-015	-4.23884e-015	1.17881e-014	1.68141e-014	-2.41045e-017	1.34365e-014
-5.77668e-015	-1.35583e-014	-2.02232e-014	-1.48359e-015	-4.93517e-015	-3.34548e-015	-8.89349e-015	-4.13206e-015	5.61651e-015	-7.97166e-015	2.87703e-015	-3.09747e-015	-1.03143e-014	-1.15444e-014	-9.80959e-015	-5.75889e-015	-4.64105e-015	-1.26654e-014	-1.66329e-015	5.12556e-015	-3.86944e-015	1.15708e-014	1.66955e-014	1.553e-017	1.32986e-014
-5.64198e-015	-1.35199e-014	-2.03002e-014	-1.78534e-015	-5.08992e-015	-3.56297e-015	-8.3387e-015	-3.60476e-015	6.53969e-015	-7.32446e-015	3.22412e-015	-3.03827e-015	-1.01389e-014	-1.14738e-014	-9.92181e-015	-5.83379e-015	-4.7023e-015	-1.22241e-014	-1.36388e-015	4.95439e-015	-3.52075e-015	1.13129e-014	1.65408e-014	5.67074e-017	1.31208e-014
-5.50275e-015	-1.34886e-014	-2.03582e-014	-2.06819e-015	-5.23377e-015	-3.73888e-015	-7.76783e-015	-3.0328e-015	7.46096e-015	-6.67155e-015	3.58242e-015	-2.9605e-015	-9.94823e-015	-1.13682e-014	-9.98647e-015	-5.88705e-015	-4.76982e-015	-1.17437e-014	-1.06712e-015	4.77226e-015	-3.19419e-015	1.10184e-014	1.63495e-014	9.94817e-017	1.29014e-014
-5.35986e-015	-1.34638e-014	-2.03974e-014	-2.3311e-015	-5.36759e-015	-3.87304e-015	-7.18572e-015	-2.41682e-015	8.37626e-015	-6.0169e-015	3.95114e-015	-2.86168e-015	-9.74282e-015	-1.12275e-014	-1.00051e-014	-5.91964e-015	-4.84372e-015	-1.12262e-014	-7.75195e-016	4.58013e-015	-2.89087e-015	1.06907e-014	1.61219e-014	1.4434e-016	1.26389e-014
-5.21463e-015	-1.34458e-014	-2.04181e-014	-2.57294e-015	-5.49186e-015	-3.96498e-015	-6.59659e-015	-1.7589e-015	9.28229e-015	-5.36448e-015	4.32906e-015	-2.74002e-015	-9.52293e-015	-1.10532e-014	-9.97896e-015	-5.93304e-015	-4.92415e-015	-1.06743e-014	-4.91106e-016	4.37853e-015	-2.61151e-015	1.03329e-014	1.58588e-014	1.91726e-016	1.2333e-014
-5.06818e-015	-1.3433e-014	-2.04204e-014	-2.79251e-015	-5.60696e-015	-4.01519e-015	-6.00591e-015	-1.06106e-015	1.01752e-014	-4.71735e-015	4.71471e-015	-2.59329e-015	-9.28922e-015	-1.08463e-014	-9.90961e-015	-5.92857e-015	-5.01161e-015	-1.00909e-014	-2.17046e-016	4.16826e-015	-2.35633e-015	9.9494e-015	1.55617e-014	2.41961e-016	1.19832e-014
-4.92176e-015	-1.34249e-014	-2.04043e-014	-2.98942e-015	-5.71396e-015	-4.02483e-015	-5.41858e-015	-3.26203e-016	1.10517e-014	-4.07894e-015	5.10666e-015	-2.41944e-015	-9.04154e-015	-1.06086e-014	-9.79867e-015	-5.90795e-015	-5.10578e-015	-9.47834e-015	4.39176e-017	3.94977e-015	-2.12543e-015	9.54497e-015	1.52308e-014	2.94841e-016	1.15891e-014
-4.77748e-015	-1.34209e-014	-2.03707e-014	-3.1629e-015	-5.81353e-015	-3.99397e-015	-4.83885e-015	4.41936e-016	1.19089e-014	-3.4523e-015	5.50352e-015	-2.21743e-015	-8.781e-015	-1.03425e-014	-9.64907e-015	-5.87329e-015	-5.20546e-015	-8.84041e-015	2.89311e-016	3.72422e-015	-1.91858e-015	9.12418e-015	1.48678e-014	3.50443e-016	1.11511e-014
-4.63666e-015	-1.34213e-014	-2.03201e-014	-3.31249e-015	-5.90652e-015	-3.92438e-015	-4.27096e-015	1.23909e-015	1.27437e-014	-2.8413e-015	5.90326e-015	-1.98631e-015	-8.50767e-015	-1.00488e-014	-9.46358e-015	-5.826e-015	-5.31002e-015	-8.18116e-015	5.16524e-016	3.49306e-015	-1.73577e-015	8.69074e-015	1.44742e-014	4.09434e-016	1.06693e-014
-4.50038e-015	-1.34256e-014	-2.02526e-014	-3.43815e-015	-5.99353e-015	-3.8173e-015	-3.71986e-015	2.06033e-015	1.35532e-014	-2.24883e-015	6.30427e-015	-1.72446e-015	-8.22255e-015	-9.72972e-015	-9.24559e-015	-5.768e-015	-5.41989e-015	-7.50453e-015	7.23018e-016	3.25669e-015	-1.57645e-015	8.24967e-015	1.40515e-014	4.71077e-016	1.01447e-014
-4.37021e-015	-1.34329e-014	-2.01691e-014	-3.54027e-015	-6.07515e-015	-3.67479e-015	-3.18898e-015	2.90014e-015	1.43349e-014	-1.6764e-015	6.70433e-015	-1.43151e-015	-7.92565e-015	-9.38779e-015	-8.99946e-015	-5.70089e-015	-5.5342e-015	-6.81491e-015	9.06256e-016	3.01536e-015	-1.4395e-015	7.80449e-015	1.36023e-014	5.35932e-016	9.5786e-015
-4.24763e-015	-1.34432e-014	-2.00701e-014	-3.61891e-015	-6.15249e-015	-3.49857e-015	-2.68194e-015	3.75363e-015	1.5086e-014	-1.12663e-015	7.10155e-015	-1.10634e-015	-7.61777e-015	-9.02438e-015	-8.72915e-015	-5.62627e-015	-5.65161e-015	-6.11669e-015	1.06342e-015	2.76992e-015	-1.32463e-015	7.35952e-015	1.31283e-014	6.03049e-016	8.97266e-015
-4.13423e-015	-1.3456e-014	-1.99562e-014	-3.67503e-015	-6.22617e-015	-3.29058e-015	-2.20258e-015	4.61526e-015	1.58045e-014	-6.02188e-016	7.49349e-015	-7.49014e-016	-7.2995e-015	-8.64215e-015	-8.43888e-015	-5.54606e-015	-5.7719e-015	-5.41404e-015	1.19253e-015	2.52151e-015	-1.23079e-015	6.91867e-015	1.26323e-014	6.7244e-016	8.32859e-015
-4.03059e-015	-1.34708e-014	-1.98278e-014	-3.70932e-015	-6.29699e-015	-3.05297e-015	-1.75364e-015	5.4793e-015	1.64895e-014	-1.04564e-016	7.87811e-015	-3.5955e-016	-6.97222e-015	-8.24344e-015	-8.13309e-015	-5.46228e-015	-5.89415e-015	-4.71141e-015	1.29114e-015	2.27016e-015	-1.15607e-015	6.48488e-015	1.21159e-014	7.4308e-016	7.64866e-015
-3.9383e-015	-1.34872e-014	-1.96854e-014	-3.72277e-015	-6.36532e-015	-2.78857e-015	-1.3378e-015	6.33962e-015	1.7139e-014	3.64855e-016	8.25353e-015	6.17314e-017	-6.63611e-015	-7.83077e-015	-7.81654e-015	-5.37677e-015	-6.01702e-015	-4.01392e-015	1.3577e-015	2.01681e-015	-1.09918e-015	6.06097e-015	1.15814e-014	8.14349e-016	6.93513e-015
-3.85891e-015	-1.35051e-014	-1.953e-014	-3.71608e-015	-6.43176e-015	-2.50003e-015	-9.57835e-016	7.19075e-015	1.77508e-014	8.04719e-016	8.61771e-015	5.14176e-016	-6.29153e-015	-7.40683e-015	-7.4938e-015	-5.29098e-015	-6.14006e-015	-3.32582e-015	1.39085e-015	1.76227e-015	-1.05862e-015	5.65053e-015	1.10309e-014	8.84672e-016	6.19035e-015
-3.79368e-015	-1.35243e-014	-1.93622e-014	-3.69043e-015	-6.49649e-015	-2.19022e-015	-6.15102e-016	8.02615e-015	1.8324e-014	1.2154e-015	8.9683e-015	9.95335e-016	-5.9399e-015	-6.97396e-015	-7.16923e-015	-5.20631e-015	-6.26238e-015	-2.65161e-015	1.38897e-015	1.50709e-015	-1.03325e-015	5.25572e-015	1.04662e-014	9.53266e-016	5.41747e-015
-3.74382e-015	-1.35453e-014	-1.91824e-014	-3.64648e-015	-6.55994e-015	-1.8617e-015	-3.10472e-016	8.84046e-015	1.88587e-014	1.59594e-015	9.30305e-015	1.50316e-015	-5.58233e-015	-6.53494e-015	-6.84733e-015	-5.1239e-015	-6.38289e-015	-1.99547e-015	1.3508e-015	1.25073e-015	-1.0211e-015	4.87784e-015	9.88923e-015	1.01858e-015	4.61934e-015
-3.70954e-015	-1.35678e-014	-1.89909e-014	-3.58491e-015	-6.62292e-015	-1.51659e-015	-4.45315e-017	9.62757e-015	1.93541e-014	1.94592e-015	9.62012e-015	2.03588e-015	-5.21958e-015	-6.09198e-015	-6.5325e-015	-5.04493e-015	-6.50075e-015	-1.36095e-015	1.27619e-015	9.93446e-016	-1.02062e-015	4.51849e-015	9.3027e-015	1.07938e-015	3.79933e-015
-3.69144e-015	-1.35917e-014	-1.87885e-014	-3.5076e-015	-6.68518e-015	-1.15729e-015	1.82573e-016	1.03809e-014	1.98102e-014	2.26537e-015	9.91846e-015	2.59069e-015	-4.85245e-015	-5.64744e-015	-6.22898e-015	-4.97114e-015	-6.61497e-015	-7.52009e-016	1.16428e-015	7.3598e-016	-1.03016e-015	4.17886e-015	8.70914e-015	1.13424e-015	2.96125e-015
-3.68975e-015	-1.3617e-014	-1.85756e-014	-3.41665e-015	-6.74668e-015	-7.86165e-016	3.71109e-016	1.10952e-014	2.02273e-014	2.55537e-015	1.01966e-014	3.16463e-015	-4.482e-015	-5.20408e-015	-5.94114e-015	-4.90354e-015	-6.72495e-015	-1.72375e-016	1.01438e-015	4.78515e-016	-1.04801e-015	3.85837e-015	8.11026e-015	1.18144e-015	2.10858e-015
-3.7045e-015	-1.36451e-014	-1.83525e-014	-3.3129e-015	-6.80713e-015	-4.0578e-016	5.21644e-016	1.17659e-014	2.0606e-014	2.8169e-015	1.04527e-014	3.75417e-015	-4.10876e-015	-4.76339e-015	-5.67318e-015	-4.84245e-015	-6.82995e-015	3.75428e-016	8.27127e-016	2.21485e-016	-1.07301e-015	3.55632e-015	7.50822e-015	1.21886e-015	1.24479e-015
-3.73547e-015	-1.36755e-014	-1.81193e-014	-3.19775e-015	-6.86591e-015	-1.82696e-017	6.35009e-016	1.23888e-014	2.09474e-014	3.05081e-015	1.06854e-014	4.35574e-015	-3.73389e-015	-4.32723e-015	-5.42824e-015	-4.78839e-015	-6.92949e-015	8.88964e-016	6.03931e-016	-3.50511e-017	-1.10313e-015	3.27274e-015	6.9052e-015	1.24515e-015	3.73284e-016
-3.78234e-015	-1.3708e-014	-1.78765e-014	-3.07262e-015	-6.92213e-015	3.74479e-016	7.13363e-016	1.29591e-014	2.1253e-014	3.25855e-015	1.08935e-014	4.96535e-015	-3.35829e-015	-3.8979e-015	-5.20903e-015	-4.74159e-015	-7.02365e-015	1.36582e-015	3.46084e-016	-2.90659e-016	-1.1361e-015	3.00619e-015	6.30341e-015	1.25819e-015	-5.0246e-016
-3.84478e-015	-1.37431e-014	-1.76243e-014	-2.93892e-015	-6.97576e-015	7.71285e-016	7.58945e-016	1.34728e-014	2.15242e-014	3.442e-015	1.10763e-014	5.57828e-015	-2.98174e-015	-3.47715e-015	-5.01793e-015	-4.70273e-015	-7.11216e-015	1.80439e-015	5.45732e-017	-5.44832e-016	-1.17063e-015	2.75484e-015	5.70407e-015	1.25602e-015	-1.37855e-015
-3.92156e-015	-1.37808e-014	-1.73621e-014	-2.79786e-015	-7.02594e-015	1.17033e-015	7.7402e-016	1.39279e-014	2.17626e-014	3.60281e-015	1.12336e-014	6.19007e-015	-2.6053e-015	-3.06641e-015	-4.85754e-015	-4.67241e-015	-7.19471e-015	2.20307e-015	-2.69377e-016	-7.97852e-016	-1.2048e-015	2.51701e-015	5.10853e-015	1.23699e-015	-2.25125e-015
-4.01135e-015	-1.38218e-014	-1.709e-014	-2.65062e-015	-7.07161e-015	1.57011e-015	7.61737e-016	1.4322e-014	2.19702e-014	3.74275e-015	1.13655e-014	6.79624e-015	-2.22995e-015	-2.66717e-015	-4.72947e-015	-4.65022e-015	-7.27086e-015	2.56087e-015	-6.2317e-016	-1.04956e-015	-1.23697e-015	2.29041e-015	4.51832e-015	1.19912e-015	-3.11717e-015
-4.11301e-015	-1.38661e-014	-1.68079e-014	-2.49857e-015	-7.112e-015	1.96984e-015	7.25133e-016	1.46534e-014	2.21495e-014	3.86425e-015	1.14714e-014	7.39202e-015	-1.8566e-015	-2.28068e-015	-4.63472e-015	-4.63616e-015	-7.34017e-015	2.87766e-015	-1.00376e-015	-1.29975e-015	-1.26581e-015	2.07261e-015	3.93485e-015	1.14084e-015	-3.97288e-015
-4.22474e-015	-1.3914e-014	-1.65162e-014	-2.34243e-015	-7.14589e-015	2.36861e-015	6.67796e-016	1.49213e-014	2.23029e-014	3.96911e-015	1.15518e-014	7.97254e-015	-1.48584e-015	-1.90752e-015	-4.57437e-015	-4.62924e-015	-7.40285e-015	3.15302e-015	-1.40739e-015	-1.54836e-015	-1.29025e-015	1.8607e-015	3.36016e-015	1.06035e-015	-4.81531e-015
-4.34427e-015	-1.3965e-014	-1.62146e-014	-2.18277e-015	-7.17197e-015	2.76581e-015	5.92823e-016	1.51258e-014	2.24334e-014	4.05904e-015	1.16077e-014	8.53243e-015	-1.11856e-015	-1.54871e-015	-4.54817e-015	-4.62942e-015	-7.45888e-015	3.38758e-015	-1.83066e-015	-1.79503e-015	-1.30826e-015	1.65204e-015	2.79465e-015	9.55747e-016	-5.64109e-015
-4.46977e-015	-1.4019e-014	-1.59029e-014	-2.02022e-015	-7.18955e-015	3.16118e-015	5.03826e-016	1.5268e-014	2.25439e-014	4.13747e-015	1.16397e-014	9.06672e-015	-7.54961e-016	-1.20528e-015	-4.55529e-015	-4.63603e-015	-7.50902e-015	3.58263e-015	-2.27023e-015	-2.03924e-015	-1.31895e-015	1.44398e-015	2.23904e-015	8.26115e-016	-6.4474e-015
-4.59943e-015	-1.40756e-014	-1.55808e-014	-1.85601e-015	-7.19727e-015	3.55448e-015	4.04906e-016	1.53495e-014	2.26371e-014	4.20656e-015	1.16487e-014	9.57079e-015	-3.95814e-016	-8.77805e-016	-4.59545e-015	-4.64846e-015	-7.5536e-015	3.73939e-015	-2.72155e-015	-2.28074e-015	-1.32127e-015	1.23359e-015	1.69415e-015	6.70098e-016	-7.23186e-015
-4.7313e-015	-1.41347e-014	-1.52475e-014	-1.69002e-015	-7.19389e-015	3.94516e-015	2.99651e-016	1.53718e-014	2.2716e-014	4.2687e-015	1.16361e-014	1.00403e-014	-4.17282e-017	-5.67091e-016	-4.66686e-015	-4.66579e-015	-7.59269e-015	3.85988e-015	-3.18054e-015	-2.51906e-015	-1.31491e-015	1.01757e-015	1.1612e-015	4.86676e-016	-7.99169e-015
-4.86291e-015	-1.41962e-014	-1.4903e-014	-1.52217e-015	-7.17815e-015	4.3339e-015	1.92067e-016	1.5338e-014	2.27834e-014	4.32633e-015	1.16032e-014	1.04707e-014	3.06924e-016	-2.72753e-016	-4.76804e-015	-4.68776e-015	-7.62704e-015	3.94651e-015	-3.64267e-015	-2.75328e-015	-1.29842e-015	7.92372e-016	6.4132e-016	2.74769e-016	-8.72472e-015
-4.99196e-015	-1.42593e-014	-1.45476e-014	-1.35338e-015	-7.14815e-015	4.72077e-015	8.54681e-017	1.52521e-014	2.28428e-014	4.38172e-015	1.15521e-014	1.08578e-014	6.49798e-016	4.89772e-018	-4.8968e-015	-4.71327e-015	-7.65678e-015	4.00143e-015	-4.10352e-015	-2.98299e-015	-1.27066e-015	5.55918e-016	1.3495e-016	3.36744e-017	-9.42892e-015
-5.11646e-015	-1.43242e-014	-1.41812e-014	-1.18362e-015	-7.10295e-015	5.10526e-015	-1.65119e-017	1.51185e-014	2.28978e-014	4.43697e-015	1.14846e-014	1.11969e-014	9.85847e-016	2.65722e-016	-5.0505e-015	-4.74168e-015	-7.68242e-015	4.02757e-015	-4.55922e-015	-3.20697e-015	-1.2312e-015	3.06151e-016	-3.57087e-016	-2.36815e-016	-1.01029e-014
-5.23332e-015	-1.43896e-014	-1.38034e-014	-1.01292e-015	-7.04141e-015	5.48715e-015	-1.10007e-016	1.49418e-014	2.2951e-014	4.49337e-015	1.14029e-014	1.14844e-014	1.31486e-015	5.09191e-016	-5.22632e-015	-4.77231e-015	-7.70431e-015	4.02788e-015	-5.00459e-015	-3.42438e-015	-1.17967e-015	4.05312e-017	-8.34639e-016	-5.36565e-016	-1.07453e-014
-5.33964e-015	-1.44546e-014	-1.34139e-014	-8.40639e-016	-6.96298e-015	5.86673e-015	-1.92843e-016	1.47275e-014	2.3006e-014	4.55328e-015	1.13084e-014	1.17175e-014	1.63622e-015	7.35575e-016	-5.4204e-015	-4.80448e-015	-7.72304e-015	4.00644e-015	-5.43509e-015	-3.63363e-015	-1.11596e-015	-2.42413e-016	-1.29721e-015	-8.65451e-016	-1.13551e-014
-5.43302e-015	-1.45181e-014	-1.30124e-014	-6.66105e-016	-6.86632e-015	6.24466e-015	-2.6152e-016	1.44813e-014	2.30653e-014	4.61857e-015	1.12042e-014	1.18942e-014	1.94973e-015	9.44774e-016	-5.62901e-015	-4.83675e-015	-7.73924e-015	3.96641e-015	-5.84653e-015	-3.8337e-015	-1.04007e-015	-5.43749e-016	-1.74463e-015	-1.2229e-015	-1.19301e-014
-5.51086e-015	-1.45789e-014	-1.2599e-014	-4.89338e-016	-6.75087e-015	6.62147e-015	-3.13145e-016	1.42094e-014	2.31314e-014	4.69005e-015	1.10927e-014	1.20119e-014	2.25575e-015	1.13705e-015	-5.84833e-015	-4.8684e-015	-7.75343e-015	3.91085e-015	-6.23444e-015	-4.02376e-015	-9.51815e-016	-8.64114e-016	-2.17658e-015	-1.60817e-015	-1.247e-014
-5.56998e-015	-1.46356e-014	-1.21738e-014	-3.09868e-016	-6.61608e-015	6.9976e-015	-3.45189e-016	1.39183e-014	2.32069e-014	4.76792e-015	1.09765e-014	1.20688e-014	2.55361e-015	1.31246e-015	-6.07507e-015	-4.89814e-015	-7.76569e-015	3.84395e-015	-6.59431e-015	-4.20264e-015	-8.51883e-016	-1.2041e-015	-2.5921e-015	-2.02023e-015	-1.29743e-014
-5.60811e-015	-1.46872e-014	-1.17363e-014	-1.27116e-016	-6.46105e-015	7.37277e-015	-3.55864e-016	1.36154e-014	2.32946e-014	4.85285e-015	1.08584e-014	1.20639e-014	2.84318e-015	1.47095e-015	-6.30444e-015	-4.92599e-015	-7.77672e-015	3.76955e-015	-6.92193e-015	-4.36889e-015	-7.40329e-016	-1.56345e-015	-2.99064e-015	-2.45724e-015	-1.34423e-014
-5.62274e-015	-1.47326e-014	-1.12871e-014	5.91811e-017	-6.2858e-015	7.74701e-015	-3.4366e-016	1.33074e-014	2.33966e-014	4.94552e-015	1.07407e-014	1.19966e-014	3.12414e-015	1.61352e-015	-6.53212e-015	-4.95132e-015	-7.78649e-015	3.69197e-015	-7.21336e-015	-4.52069e-015	-6.17678e-016	-1.94129e-015	-3.3723e-015	-2.91748e-015	-1.38739e-014
-5.61151e-015	-1.47702e-014	-1.08263e-014	2.50017e-016	-6.09026e-015	8.12031e-015	-3.07533e-016	1.30014e-014	2.35147e-014	5.04631e-015	1.06259e-014	1.18663e-014	3.39615e-015	1.7405e-015	-6.75472e-015	-4.97342e-015	-7.79517e-015	3.61437e-015	-7.46525e-015	-4.65677e-015	-4.83684e-016	-2.33649e-015	-3.73674e-015	-3.39901e-015	-1.427e-014
-5.57302e-015	-1.47981e-014	-1.03545e-014	4.46601e-016	-5.87469e-015	8.49258e-015	-2.46958e-016	1.27042e-014	2.36504e-014	5.15551e-015	1.05162e-014	1.16745e-014	3.65888e-015	1.85238e-015	-6.96752e-015	-4.99186e-015	-7.80208e-015	3.53974e-015	-7.67461e-015	-4.77557e-015	-3.39838e-016	-2.74758e-015	-4.08335e-015	-3.8994e-015	-1.46305e-014
-5.50601e-015	-1.48155e-014	-9.87133e-015	6.49638e-016	-5.63993e-015	8.8636e-015	-1.61859e-016	1.24227e-014	2.38053e-014	5.27257e-015	1.04138e-014	1.14221e-014	3.91243e-015	1.94894e-015	-7.16691e-015	-5.00619e-015	-7.80718e-015	3.47184e-015	-7.83839e-015	-4.87604e-015	-1.8674e-016	-3.1728e-015	-4.41216e-015	-4.41633e-015	-1.4956e-014
-5.40877e-015	-1.48207e-014	-9.37758e-015	8.59563e-016	-5.38636e-015	9.23285e-015	-5.29002e-017	1.21636e-014	2.39805e-014	5.39683e-015	1.0321e-014	1.11106e-014	4.15671e-015	2.03046e-015	-7.34983e-015	-5.01615e-015	-7.81078e-015	3.41399e-015	-7.95485e-015	-4.95699e-015	-2.50721e-017	-3.60954e-015	-4.72267e-015	-4.94719e-015	-1.52471e-014
-5.27948e-015	-1.48122e-014	-8.87372e-015	1.07737e-015	-5.11514e-015	9.59953e-015	7.96051e-017	1.19345e-014	2.41767e-014	5.52809e-015	1.02404e-014	1.07422e-014	4.39132e-015	2.09781e-015	-7.5128e-015	-5.02186e-015	-7.81262e-015	3.36871e-015	-8.02215e-015	-5.01734e-015	1.44179e-016	-4.05465e-015	-5.01419e-015	-5.48921e-015	-1.55045e-014
-5.11773e-015	-1.47886e-014	-8.36034e-015	1.30382e-015	-4.82716e-015	9.9632e-015	2.34201e-016	1.17412e-014	2.43952e-014	5.66538e-015	1.01736e-014	1.032e-014	4.61667e-015	2.15119e-015	-7.65329e-015	-5.02351e-015	-7.8115e-015	3.33815e-015	-8.03923e-015	-5.05555e-015	3.19702e-016	-4.50467e-015	-5.28574e-015	-6.03922e-015	-1.5729e-014
-4.92295e-015	-1.47487e-014	-7.83828e-015	1.53968e-015	-4.52346e-015	1.03225e-014	4.09817e-016	1.15887e-014	2.46356e-014	5.80703e-015	1.01221e-014	9.84725e-015	4.83259e-015	2.19097e-015	-7.76778e-015	-5.0206e-015	-7.80664e-015	3.32479e-015	-8.00493e-015	-5.07057e-015	4.999e-016	-4.95636e-015	-5.53739e-015	-6.59429e-015	-1.59219e-014
-4.69476e-015	-1.46911e-014	-7.30848e-015	1.78553e-015	-4.2066e-015	1.06766e-014	6.04731e-016	1.14819e-014	2.4897e-014	5.95149e-015	1.00873e-014	9.32753e-015	5.03961e-015	2.21763e-015	-7.85457e-015	-5.01382e-015	-7.79822e-015	3.33023e-015	-7.91937e-015	-5.06178e-015	6.83822e-016	-5.40544e-015	-5.76879e-015	-7.1509e-015	-1.60843e-014
-4.43347e-015	-1.46144e-014	-6.7721e-015	2.04151e-015	-3.87798e-015	1.10245e-014	8.17268e-016	1.14259e-014	2.51787e-014	6.09703e-015	1.00707e-014	8.76544e-015	5.23793e-015	2.23176e-015	-7.91202e-015	-5.00353e-015	-7.78493e-015	3.35584e-015	-7.78287e-015	-5.02837e-015	8.70341e-016	-5.84737e-015	-5.97966e-015	-7.70545e-015	-1.62176e-014
-4.13938e-015	-1.45178e-014	-6.22991e-015	2.30765e-015	-3.53972e-015	1.13648e-014	1.04486e-015	1.14242e-014	2.54792e-014	6.24227e-015	1.00731e-014	8.16555e-015	5.42826e-015	2.23358e-015	-7.93859e-015	-4.99016e-015	-7.76584e-015	3.40266e-015	-7.59573e-015	-4.96952e-015	1.05831e-015	-6.27791e-015	-6.17014e-015	-8.25458e-015	-1.63226e-014
-3.8128e-015	-1.44003e-014	-5.68293e-015	2.58345e-015	-3.19432e-015	1.16963e-014	1.28544e-015	1.14807e-014	2.5797e-014	6.38521e-015	1.00944e-014	7.53264e-015	5.61062e-015	2.22327e-015	-7.93279e-015	-4.97418e-015	-7.74093e-015	3.47134e-015	-7.35977e-015	-4.88411e-015	1.24602e-015	-6.69281e-015	-6.33989e-015	-8.79551e-015	-1.64007e-014
-3.45414e-015	-1.42612e-014	-5.13234e-015	2.86853e-015	-2.84455e-015	1.20172e-014	1.53611e-015	1.15973e-014	2.6131e-014	6.52372e-015	1.01348e-014	6.8718e-015	5.78448e-015	2.20136e-015	-7.89436e-015	-4.95636e-015	-7.70825e-015	3.56167e-015	-7.07674e-015	-4.77194e-015	1.43222e-015	-7.08744e-015	-6.48835e-015	-9.32461e-015	-1.64532e-014
-3.06512e-015	-1.41005e-014	-4.57926e-015	3.16281e-015	-2.49239e-015	1.23258e-014	1.7943e-015	1.17761e-014	2.64791e-014	6.65659e-015	1.01943e-014	6.18856e-015	5.95043e-015	2.16804e-015	-7.82472e-015	-4.93763e-015	-7.66641e-015	3.6731e-015	-6.74805e-015	-4.63384e-015	1.61504e-015	-7.45774e-015	-6.61549e-015	-9.83881e-015	-1.64815e-014
-2.64617e-015	-1.39174e-014	-4.02429e-015	3.46542e-015	-2.14055e-015	1.26201e-014	2.05691e-015	1.20174e-014	2.68387e-014	6.7819e-015	1.02729e-014	5.48875e-015	6.10898e-015	2.12394e-015	-7.72408e-015	-4.91903e-015	-7.61437e-015	3.80462e-015	-6.37674e-015	-4.46927e-015	1.79327e-015	-7.79932e-015	-6.72147e-015	-1.03354e-014	-1.6487e-014
-2.19911e-015	-1.37119e-014	-3.46872e-015	3.77528e-015	-1.79178e-015	1.28983e-014	2.32059e-015	1.23224e-014	2.7207e-014	6.89795e-015	1.03699e-014	4.77884e-015	6.26075e-015	2.06984e-015	-7.59288e-015	-4.90127e-015	-7.55123e-015	3.9553e-015	-5.96638e-015	-4.27899e-015	1.96477e-015	-8.10768e-015	-6.80699e-015	-1.0811e-014	-1.6471e-014
-1.72628e-015	-1.34841e-014	-2.91336e-015	4.0913e-015	-1.44887e-015	1.3159e-014	2.5824e-015	1.26902e-014	2.75812e-014	7.00273e-015	1.04844e-014	4.06483e-015	6.40605e-015	2.00644e-015	-7.43317e-015	-4.88484e-015	-7.47665e-015	4.12325e-015	-5.52062e-015	-4.06422e-015	2.12837e-015	-8.37967e-015	-6.87176e-015	-1.12634e-014	-1.64346e-014
-1.22894e-015	-1.32342e-014	-2.35946e-015	4.4129e-015	-1.11466e-015	1.34003e-014	2.83911e-015	1.31189e-014	2.79583e-014	7.09454e-015	1.0615e-014	3.35199e-015	6.54544e-015	1.93397e-015	-7.24621e-015	-4.87061e-015	-7.39035e-015	4.30661e-015	-5.04335e-015	-3.82598e-015	2.28296e-015	-8.61225e-015	-6.91548e-015	-1.16906e-014	-1.63793e-014
-7.09287e-016	-1.29635e-014	-1.80832e-015	4.73852e-015	-7.92265e-016	1.36207e-014	3.08784e-015	1.36064e-014	2.83354e-014	7.1717e-015	1.07607e-014	2.64574e-015	6.67916e-015	1.8536e-015	-7.0343e-015	-4.85975e-015	-7.29188e-015	4.50335e-015	-4.53831e-015	-3.56541e-015	2.42797e-015	-8.80169e-015	-6.93846e-015	-1.20907e-014	-1.63068e-014
-1.70033e-016	-1.26728e-014	-1.26087e-015	5.06695e-015	-4.83971e-016	1.38183e-014	3.32676e-015	1.41499e-014	2.87089e-014	7.23349e-015	1.09199e-014	1.9514e-015	6.80803e-015	1.7656e-015	-6.79989e-015	-4.8534e-015	-7.18064e-015	4.71045e-015	-4.00999e-015	-3.28389e-015	2.56204e-015	-8.94521e-015	-6.94142e-015	-1.24615e-014	-1.62183e-014
3.86369e-016	-1.23631e-014	-7.1808e-016	5.39674e-015	-1.92639e-016	1.39926e-014	3.55272e-015	1.47469e-014	2.90747e-014	7.27808e-015	1.10903e-014	1.27548e-015	6.93244e-015	1.67083e-015	-6.54572e-015	-4.85287e-015	-7.05599e-015	4.92491e-015	-3.46323e-015	-2.98351e-015	2.6839e-015	-9.04039e-015	-6.92494e-015	-1.28012e-014	-1.61149e-014
9.56882e-016	-1.20358e-014	-1.81205e-016	5.72603e-015	7.99697e-017	1.41426e-014	3.76398e-015	1.53936e-014	2.94294e-014	7.30454e-015	1.12702e-014	6.22861e-016	7.0523e-015	1.57034e-015	-6.27527e-015	-4.85844e-015	-6.91794e-015	5.14384e-015	-2.9033e-015	-2.6663e-015	2.79269e-015	-9.08549e-015	-6.88984e-015	-1.31088e-014	-1.59983e-014
1.53871e-015	-1.16923e-014	3.49351e-016	6.05232e-015	3.31723e-016	1.42668e-014	3.95803e-015	1.60853e-014	2.97694e-014	7.31235e-015	1.14579e-014	-1.85993e-018	7.16782e-015	1.46454e-015	-5.99158e-015	-4.87128e-015	-6.76625e-015	5.36415e-015	-2.3351e-015	-2.33454e-015	2.88716e-015	-9.08004e-015	-6.83787e-015	-1.33841e-014	-1.58694e-014
2.12935e-015	-1.13348e-014	8.73247e-016	6.37378e-015	5.60149e-016	1.43643e-014	4.13307e-015	1.68164e-014	3.00913e-014	7.30134e-015	1.1651e-014	-5.94185e-016	7.2794e-015	1.35436e-015	-5.6977e-015	-4.89242e-015	-6.60075e-015	5.58268e-015	-1.76255e-015	-1.99026e-015	2.96705e-015	-9.0235e-015	-6.77042e-015	-1.36261e-014	-1.573e-014
2.72619e-015	-1.09653e-014	1.38943e-015	6.68843e-015	7.63558e-016	1.44343e-014	4.28764e-015	1.75812e-014	3.03912e-014	7.27115e-015	1.18469e-014	-1.15032e-015	7.3871e-015	1.24134e-015	-5.39715e-015	-4.92257e-015	-6.42195e-015	5.79564e-015	-1.1905e-015	-1.63693e-015	3.03187e-015	-8.91491e-015	-6.68902e-015	-1.38347e-014	-1.55808e-014
3.32633e-015	-1.05861e-014	1.89752e-015	6.99437e-015	9.40228e-016	1.44764e-014	4.42046e-015	1.83735e-014	3.06656e-014	7.22168e-015	1.20429e-014	-1.66612e-015	7.49085e-015	1.1267e-015	-5.09315e-015	-4.96268e-015	-6.23016e-015	5.99952e-015	-6.23813e-016	-1.27766e-015	3.08145e-015	-8.75566e-015	-6.59551e-015	-1.40106e-014	-1.54231e-014
3.92662e-015	-1.01994e-014	2.3971e-015	7.28934e-015	1.08941e-015	1.449e-014	4.53048e-015	1.91873e-014	3.0911e-014	7.15336e-015	1.22367e-014	-2.13845e-015	7.59123e-015	1.01106e-015	-4.78938e-015	-5.01379e-015	-6.02643e-015	6.19081e-015	-6.75409e-017	-9.15619e-016	3.11594e-015	-8.54696e-015	-6.49099e-015	-1.41537e-014	-1.52585e-014
4.52393e-015	-9.80775e-015	2.88756e-015	7.57097e-015	1.20967e-015	1.4475e-014	4.61758e-015	2.00156e-014	3.11245e-014	7.06726e-015	1.24259e-014	-2.56387e-015	7.68856e-015	8.96523e-016	-4.48969e-015	-5.07663e-015	-5.81143e-015	6.36676e-015	4.73317e-016	-5.53892e-016	3.13495e-015	-8.29051e-015	-6.37707e-015	-1.42648e-014	-1.50879e-014
5.11554e-015	-9.41341e-015	3.36887e-015	7.83745e-015	1.30049e-015	1.4432e-014	4.68128e-015	2.08523e-014	3.13034e-014	6.96398e-015	1.26085e-014	-2.93974e-015	7.78366e-015	7.84302e-016	-4.19676e-015	-5.15145e-015	-5.58594e-015	6.52389e-015	9.94587e-016	-1.95348e-016	3.13833e-015	-7.98885e-015	-6.25558e-015	-1.43441e-014	-1.49127e-014
5.69925e-015	-9.0196e-015	3.84061e-015	8.08652e-015	1.36147e-015	1.43614e-014	4.72159e-015	2.16917e-014	3.14455e-014	6.84531e-015	1.27819e-014	-3.26472e-015	7.87642e-015	6.75085e-016	-3.91407e-015	-5.23841e-015	-5.35142e-015	6.65905e-015	1.49263e-015	1.56437e-016	3.12711e-015	-7.64515e-015	-6.12839e-015	-1.4394e-014	-1.47341e-014
6.27244e-015	-8.62889e-015	4.30224e-015	8.31585e-015	1.39215e-015	1.42632e-014	4.73841e-015	2.25267e-014	3.15483e-014	6.71346e-015	1.29434e-014	-3.53749e-015	7.96743e-015	5.70002e-016	-3.64433e-015	-5.33822e-015	-5.10972e-015	6.76993e-015	1.96462e-015	4.98089e-016	3.10193e-015	-7.26319e-015	-5.99683e-015	-1.44156e-014	-1.45533e-014
6.8332e-015	-8.24422e-015	4.75376e-015	8.52389e-015	1.39287e-015	1.41386e-014	4.73306e-015	2.33506e-014	3.16099e-014	6.57014e-015	1.30908e-014	-3.7572e-015	8.05663e-015	4.70695e-016	-3.3906e-015	-5.45114e-015	-4.86166e-015	6.8549e-015	2.40714e-015	8.26632e-016	3.06373e-015	-6.84688e-015	-5.86278e-015	-1.44108e-014	-1.43713e-014
7.37935e-015	-7.86796e-015	5.19566e-015	8.70894e-015	1.36447e-015	1.39889e-014	4.70601e-015	2.41572e-014	3.16292e-014	6.41746e-015	1.3222e-014	-3.92285e-015	8.14452e-015	3.7883e-016	-3.15481e-015	-5.57756e-015	-4.60921e-015	6.91221e-015	2.81756e-015	1.13867e-015	3.01347e-015	-6.4008e-015	-5.72898e-015	-1.43813e-014	-1.41894e-014
7.90915e-015	-7.50208e-015	5.62829e-015	8.86962e-015	1.30727e-015	1.38154e-014	4.65876e-015	2.49407e-014	3.16058e-014	6.25839e-015	1.33352e-014	-4.03526e-015	8.23105e-015	2.94975e-016	-2.93933e-015	-5.71724e-015	-4.35404e-015	6.94015e-015	3.19288e-015	1.43136e-015	2.95322e-015	-5.93009e-015	-5.59724e-015	-1.43288e-014	-1.40092e-014
8.42085e-015	-7.14968e-015	6.05176e-015	9.00476e-015	1.22286e-015	1.36193e-014	4.59296e-015	2.5695e-014	3.15388e-014	6.09553e-015	1.34287e-014	-4.09507e-015	8.31621e-015	2.19608e-016	-2.74554e-015	-5.86961e-015	-4.09755e-015	6.93816e-015	3.53083e-015	1.70204e-015	2.88435e-015	-5.43926e-015	-5.46879e-015	-1.42555e-014	-1.38318e-014
8.91286e-015	-6.81257e-015	6.46653e-015	9.11321e-015	1.11253e-015	1.34024e-014	4.50952e-015	2.64137e-014	3.14281e-014	5.932e-015	1.35014e-014	-4.10302e-015	8.40009e-015	1.54119e-016	-2.57516e-015	-6.03399e-015	-3.84182e-015	6.90507e-015	3.83047e-015	1.94788e-015	2.80834e-015	-4.93348e-015	-5.34586e-015	-1.41631e-014	-1.36584e-014
9.38329e-015	-6.49289e-015	6.87269e-015	9.19434e-015	9.77935e-016	1.31658e-014	4.41069e-015	2.70918e-014	3.12734e-014	5.77104e-015	1.35519e-014	-4.06017e-015	8.48213e-015	1.00136e-016	-2.429e-015	-6.21011e-015	-3.589e-015	6.84099e-015	4.09065e-015	2.16694e-015	2.72699e-015	-4.41851e-015	-5.22988e-015	-1.40537e-014	-1.34896e-014
9.83158e-015	-6.19278e-015	7.27114e-015	9.24734e-015	8.20906e-016	1.29117e-014	4.29783e-015	2.77246e-014	3.10752e-014	5.61571e-015	1.35792e-014	-3.96827e-015	8.56257e-015	5.86156e-017	-2.30759e-015	-6.39704e-015	-3.34085e-015	6.74612e-015	4.31065e-015	2.35736e-015	2.64305e-015	-3.89984e-015	-5.12241e-015	-1.39286e-014	-1.3326e-014
1.02573e-014	-5.91439e-015	7.66183e-015	9.27187e-015	6.44368e-016	1.26425e-014	4.17291e-015	2.83078e-014	3.08352e-014	5.46928e-015	1.35827e-014	-3.829e-015	8.64119e-015	2.99491e-017	-2.21148e-015	-6.59336e-015	-3.09901e-015	6.6218e-015	4.49017e-015	2.51728e-015	2.55856e-015	-3.3833e-015	-5.02504e-015	-1.37903e-014	-1.31691e-014
1.06596e-014	-5.65958e-015	8.04545e-015	9.2681e-015	4.50484e-016	1.23599e-014	4.03793e-015	2.88375e-014	3.05546e-014	5.33553e-015	1.35614e-014	-3.64419e-015	8.71795e-015	1.52423e-017	-2.14034e-015	-6.79811e-015	-2.8653e-015	6.46933e-015	4.62926e-015	2.64578e-015	2.47569e-015	-2.87437e-015	-4.93866e-015	-1.36412e-014	-1.30194e-014
1.10376e-014	-5.42995e-015	8.42266e-015	9.23591e-015	2.41694e-016	1.20657e-014	3.89493e-015	2.9311e-014	3.02354e-014	5.21741e-015	1.35153e-014	-3.4164e-015	8.79297e-015	1.48887e-017	-2.09356e-015	-7.01008e-015	-2.64086e-015	6.29066e-015	4.729e-015	2.74232e-015	2.39679e-015	-2.37887e-015	-4.86371e-015	-1.34828e-014	-1.28781e-014
1.13917e-014	-5.22588e-015	8.79401e-015	9.17522e-015	2.04797e-017	1.17628e-014	3.74599e-015	2.97252e-014	2.98803e-014	5.11809e-015	1.34442e-014	-3.14823e-015	8.86608e-015	2.88262e-017	-2.07036e-015	-7.22753e-015	-2.42784e-015	6.08821e-015	4.7908e-015	2.80679e-015	2.32464e-015	-1.90215e-015	-4.8011e-015	-1.33165e-014	-1.27468e-014
1.17218e-014	-5.0478e-015	9.15909e-015	9.087e-015	-2.10843e-016	1.14528e-014	3.59258e-015	3.0078e-014	2.94912e-014	5.04075e-015	1.33481e-014	-2.84237e-015	8.93707e-015	5.75265e-017	-2.06948e-015	-7.44929e-015	-2.22742e-015	5.86461e-015	4.81622e-015	2.83886e-015	2.2623e-015	-1.44927e-015	-4.75143e-015	-1.31441e-014	-1.26257e-014
1.20279e-014	-4.89663e-015	9.51841e-015	8.97181e-015	-4.49502e-016	1.11387e-014	3.43678e-015	3.03677e-014	2.90712e-014	4.98898e-015	1.32269e-014	-2.50204e-015	9.00478e-015	1.01188e-016	-2.08955e-015	-7.67328e-015	-2.0403e-015	5.62293e-015	4.8078e-015	2.83954e-015	2.21266e-015	-1.02473e-015	-4.7144e-015	-1.2967e-014	-1.25155e-014
1.23102e-014	-4.77241e-015	9.87164e-015	8.8307e-015	-6.92778e-016	1.08225e-014	3.28047e-015	3.0593e-014	2.86236e-014	4.96565e-015	1.30812e-014	-2.13059e-015	9.06935e-015	1.59465e-016	-2.12877e-015	-7.89766e-015	-1.86816e-015	5.36684e-015	4.76773e-015	2.8095e-015	2.17746e-015	-6.32392e-016	-4.68906e-015	-1.2786e-014	-1.2417e-014
1.25696e-014	-4.67524e-015	1.02199e-014	8.66531e-015	-9.3821e-016	1.05061e-014	3.12435e-015	3.07531e-014	2.81521e-014	4.97339e-015	1.29123e-014	-1.73075e-015	9.13053e-015	2.3273e-016	-2.18542e-015	-8.12127e-015	-1.71195e-015	5.09972e-015	4.69857e-015	2.75037e-015	2.15912e-015	-2.75862e-016	-4.675e-015	-1.26022e-014	-1.23303e-014
1.28067e-014	-4.60418e-015	1.0563e-014	8.47716e-015	-1.1834e-015	1.01918e-014	2.97026e-015	3.08482e-014	2.76605e-014	5.01453e-015	1.27211e-014	-1.3055e-015	9.18789e-015	3.20399e-016	-2.25756e-015	-8.34227e-015	-1.57214e-015	4.82562e-015	4.60373e-015	2.66364e-015	2.16105e-015	4.1274e-017	-4.67199e-015	-1.24155e-014	-1.22555e-014
1.30224e-014	-4.55839e-015	1.09014e-014	8.26754e-015	-1.42588e-015	9.88026e-015	2.81935e-015	3.08787e-014	2.71523e-014	5.09057e-015	1.25093e-014	-8.57204e-016	9.2412e-015	4.22083e-016	-2.34365e-015	-8.55782e-015	-1.44903e-015	4.54931e-015	4.48662e-015	2.5513e-015	2.18561e-015	3.16193e-016	-4.67897e-015	-1.22269e-014	-1.2193e-014
1.32179e-014	-4.53719e-015	1.12349e-014	8.03852e-015	-1.66362e-015	9.57357e-015	2.67243e-015	3.0845e-014	2.66315e-014	5.20322e-015	1.22779e-014	-3.89075e-016	9.28975e-015	5.36775e-016	-2.44161e-015	-8.76591e-015	-1.34281e-015	4.27509e-015	4.35091e-015	2.41631e-015	2.23544e-015	5.46694e-016	-4.69392e-015	-1.2037e-014	-1.21434e-014
1.33937e-014	-4.53907e-015	1.15638e-014	7.79223e-015	-1.89547e-015	9.27367e-015	2.52997e-015	3.07484e-014	2.61014e-014	5.35357e-015	1.20283e-014	9.56669e-017	9.33344e-015	6.63755e-016	-2.54902e-015	-8.96444e-015	-1.25355e-015	4.00766e-015	4.19988e-015	2.26162e-015	2.31254e-015	7.31327e-016	-4.71604e-015	-1.18458e-014	-1.21062e-014
1.3551e-014	-4.56197e-015	1.18883e-014	7.53086e-015	-2.11909e-015	8.98134e-015	2.39255e-015	3.05903e-014	2.55665e-014	5.54269e-015	1.1762e-014	5.94426e-016	9.3723e-015	8.02558e-016	-2.66351e-015	-9.15134e-015	-1.18119e-015	3.75168e-015	4.03735e-015	2.0912e-015	2.41909e-015	8.69013e-016	-4.74298e-015	-1.16527e-014	-1.20814e-014
1.36912e-014	-4.6041e-015	1.22077e-014	7.25629e-015	-2.3329e-015	8.699e-015	2.26052e-015	3.03727e-014	2.50307e-014	5.7712e-015	1.14803e-014	1.1043e-015	9.40564e-015	9.51582e-016	-2.78319e-015	-9.32486e-015	-1.12504e-015	3.51128e-015	3.86735e-015	1.90824e-015	2.55712e-015	9.5901e-016	-4.77237e-015	-1.14576e-014	-1.20685e-014
1.38156e-014	-4.66399e-015	1.25223e-014	6.97062e-015	-2.53525e-015	8.42737e-015	2.13374e-015	3.00979e-014	2.44977e-014	6.0392e-015	1.11853e-014	1.62253e-015	9.43346e-015	1.10974e-015	-2.90603e-015	-9.48232e-015	-1.08454e-015	3.29098e-015	3.69419e-015	1.71665e-015	2.72892e-015	1.00239e-015	-4.80163e-015	-1.12594e-014	-1.20671e-014
1.39253e-014	-4.73873e-015	1.28316e-014	6.67556e-015	-2.72567e-015	8.16829e-015	2.01174e-015	2.97681e-014	2.39707e-014	6.34634e-015	1.08786e-014	2.14666e-015	9.45586e-015	1.27558e-015	-3.03049e-015	-9.62173e-015	-1.05908e-015	3.09476e-015	3.52136e-015	1.5207e-015	2.93602e-015	1.0004e-015	-4.82814e-015	-1.10574e-014	-1.20766e-014
1.40217e-014	-4.82569e-015	1.3135e-014	6.37314e-015	-2.90322e-015	7.92224e-015	1.89391e-015	2.93862e-014	2.34536e-014	6.69136e-015	1.05623e-014	2.67459e-015	9.47212e-015	1.44789e-015	-3.15459e-015	-9.74135e-015	-1.04778e-015	2.92706e-015	3.35261e-015	1.32504e-015	3.17967e-015	9.5458e-016	-4.8491e-015	-1.08506e-014	-1.20959e-014
1.41069e-014	-4.92246e-015	1.34323e-014	6.06499e-015	-3.06745e-015	7.68996e-015	1.7796e-015	2.89551e-014	2.29495e-014	7.07308e-015	1.02388e-014	3.205e-015	9.48209e-015	1.62516e-015	-3.2763e-015	-9.83931e-015	-1.04967e-015	2.79162e-015	3.19191e-015	1.13428e-015	3.461e-015	8.67171e-016	-4.86168e-015	-1.06376e-014	-1.21245e-014
1.41821e-014	-5.02593e-015	1.37225e-014	5.75369e-015	-3.21853e-015	7.47236e-015	1.66823e-015	2.84778e-014	2.24612e-014	7.48979e-015	9.91031e-015	3.73638e-015	9.486e-015	1.80537e-015	-3.39436e-015	-9.91382e-015	-1.06317e-015	2.69182e-015	3.04339e-015	9.53119e-016	3.78058e-015	7.40859e-016	-4.86361e-015	-1.04168e-014	-1.21609e-014
1.42493e-014	-5.13349e-015	1.40055e-014	5.44097e-015	-3.35674e-015	7.26943e-015	1.55885e-015	2.79575e-014	2.19917e-014	7.93931e-015	9.57924e-015	4.26693e-015	9.48421e-015	1.98694e-015	-3.50815e-015	-9.96333e-015	-1.08662e-015	2.63096e-015	2.91063e-015	7.86464e-016	4.13954e-015	5.79458e-016	-4.85169e-015	-1.01876e-014	-1.22035e-014
1.43093e-014	-5.2427e-015	1.42807e-014	5.12881e-015	-3.48287e-015	7.08121e-015	1.45017e-015	2.73969e-014	2.15436e-014	8.41942e-015	9.24704e-015	4.79609e-015	9.47656e-015	2.16891e-015	-3.61687e-015	-9.98665e-015	-1.11813e-015	2.61162e-015	2.79713e-015	6.39242e-016	4.5382e-015	3.86284e-016	-4.82222e-015	-9.94866e-015	-1.22512e-014
1.43629e-014	-5.3508e-015	1.45475e-014	4.81834e-015	-3.59723e-015	6.908e-015	1.34133e-015	2.6799e-014	2.11194e-014	8.92776e-015	8.91546e-015	5.32266e-015	9.46325e-015	2.34981e-015	-3.71982e-015	-9.98201e-015	-1.1566e-015	2.63619e-015	2.70585e-015	5.16486e-016	4.97652e-015	1.65796e-016	-4.77202e-015	-9.69893e-015	-1.23031e-014
1.44121e-014	-5.45511e-015	1.48053e-014	4.51089e-015	-3.70046e-015	6.7503e-015	1.23091e-015	2.61678e-014	2.07214e-014	9.46125e-015	8.58665e-015	5.84509e-015	9.44417e-015	2.52795e-015	-3.81664e-015	-9.94881e-015	-1.19945e-015	2.70587e-015	2.63974e-015	4.22512e-016	5.45442e-015	-7.75471e-017	-4.69845e-015	-9.43676e-015	-1.23574e-014
1.44574e-014	-5.55304e-015	1.5053e-014	4.20772e-015	-3.79422e-015	6.60754e-015	1.11723e-015	2.55061e-014	2.03513e-014	1.00163e-014	8.26243e-015	6.36281e-015	9.41975e-015	2.702e-015	-3.90772e-015	-9.88572e-015	-1.2451e-015	2.822e-015	2.60169e-015	3.61696e-016	5.9708e-015	-3.3927e-016	-4.59813e-015	-9.16089e-015	-1.24124e-014
1.44997e-014	-5.64192e-015	1.52903e-014	3.91007e-015	-3.87984e-015	6.47971e-015	9.9891e-016	2.48167e-014	2.00105e-014	1.05889e-014	7.94512e-015	6.87628e-015	9.39044e-015	2.87063e-015	-3.99296e-015	-9.7921e-015	-1.29211e-015	2.98516e-015	2.59372e-015	3.37942e-016	6.52415e-015	-6.14359e-016	-4.46852e-015	-8.86989e-015	-1.24659e-014
1.45407e-014	-5.71957e-015	1.55164e-014	3.61881e-015	-3.95843e-015	6.36694e-015	8.75244e-016	2.41033e-014	1.97001e-014	1.11753e-014	7.63629e-015	7.38549e-015	9.35677e-015	3.03263e-015	-4.07243e-015	-9.66791e-015	-1.33894e-015	3.19533e-015	2.61795e-015	3.5476e-016	7.11399e-015	-8.97582e-016	-4.30793e-015	-8.56257e-015	-1.25159e-014
1.45811e-014	-5.78367e-015	1.57305e-014	3.33494e-015	-4.03147e-015	6.26855e-015	7.44513e-016	2.33683e-014	1.94205e-014	1.17715e-014	7.33755e-015	7.88975e-015	9.31876e-015	3.18715e-015	-4.14684e-015	-9.51336e-015	-1.38366e-015	3.45264e-015	2.67615e-015	4.15902e-016	7.7387e-015	-1.18385e-015	-4.11412e-015	-8.23826e-015	-1.25609e-014
1.46222e-014	-5.83193e-015	1.59321e-014	3.05852e-015	-4.10079e-015	6.18403e-015	6.05679e-016	2.26144e-014	1.91711e-014	1.23739e-014	7.05114e-015	8.38869e-015	9.27723e-015	3.33346e-015	-4.21667e-015	-9.32876e-015	-1.42481e-015	3.75594e-015	2.77017e-015	5.2408e-016	8.39638e-015	-1.46773e-015	-3.88487e-015	-7.89592e-015	-1.25984e-014
1.46652e-014	-5.86269e-015	1.61213e-014	2.79002e-015	-4.16862e-015	6.11264e-015	4.57515e-016	2.18447e-014	1.89522e-014	1.29778e-014	6.77862e-015	8.88264e-015	9.23284e-015	3.47112e-015	-4.2824e-015	-9.11486e-015	-1.46131e-015	4.10401e-015	2.90178e-015	6.81969e-016	9.08546e-015	-1.74405e-015	-3.61938e-015	-7.53506e-015	-1.26268e-014
1.47103e-014	-5.8742e-015	1.62976e-014	2.52962e-015	-4.2365e-015	6.05388e-015	2.99076e-016	2.10619e-014	1.8764e-014	1.35794e-014	6.52092e-015	9.37157e-015	9.18568e-015	3.59933e-015	-4.3459e-015	-8.87246e-015	-1.49169e-015	4.49495e-015	3.07273e-015	8.91271e-016	9.804e-015	-2.00777e-015	-3.31608e-015	-7.15478e-015	-1.26441e-014
1.47578e-014	-5.86554e-015	1.64601e-014	2.27742e-015	-4.30612e-015	6.00735e-015	1.28714e-016	2.0268e-014	1.86058e-014	1.41747e-014	6.28011e-015	9.85608e-015	9.13655e-015	3.71832e-015	-4.40885e-015	-8.6028e-015	-1.51493e-015	4.92636e-015	3.28305e-015	1.15348e-015	1.05495e-014	-2.25297e-015	-2.97422e-015	-6.75457e-015	-1.26485e-014
1.48088e-014	-5.8358e-015	1.66084e-014	2.03323e-015	-4.37982e-015	5.97263e-015	-5.42651e-017	1.94649e-014	1.84767e-014	1.47606e-014	6.05796e-015	1.03356e-014	9.08686e-015	3.82805e-015	-4.47228e-015	-8.30779e-015	-1.53017e-015	5.39525e-015	3.53331e-015	1.46965e-015	1.13198e-014	-2.4751e-015	-2.59352e-015	-6.33436e-015	-1.26375e-014
1.48638e-014	-5.78375e-015	1.67423e-014	1.79654e-015	-4.45909e-015	5.94852e-015	-2.49894e-016	1.86552e-014	1.83757e-014	1.5333e-014	5.85518e-015	1.08102e-014	9.03675e-015	3.92876e-015	-4.53775e-015	-7.98887e-015	-1.53662e-015	5.89854e-015	3.82378e-015	1.84079e-015	1.21126e-014	-2.66998e-015	-2.17427e-015	-5.89466e-015	-1.26094e-014
1.49229e-014	-5.70903e-015	1.68618e-014	1.56709e-015	-4.54527e-015	5.93391e-015	-4.5858e-016	1.78413e-014	1.83016e-014	1.58883e-014	5.67266e-015	1.12796e-014	8.9867e-015	4.02064e-015	-4.60672e-015	-7.64818e-015	-1.53363e-015	6.4328e-015	4.15474e-015	2.26641e-015	1.29241e-014	-2.83351e-015	-1.71744e-015	-5.43631e-015	-1.25631e-014
1.4986e-014	-5.61179e-015	1.69665e-014	1.34401e-015	-4.64006e-015	5.92782e-015	-6.80794e-016	1.70263e-014	1.8253e-014	1.6423e-014	5.51135e-015	1.17436e-014	8.93717e-015	4.1041e-015	-4.68108e-015	-7.28803e-015	-1.52063e-015	6.99383e-015	4.52545e-015	2.74573e-015	1.37509e-014	-2.96111e-015	-1.22442e-015	-4.9603e-015	-1.24965e-014
1.50531e-014	-5.49253e-015	1.70555e-014	1.12611e-015	-4.74534e-015	5.92925e-015	-9.16581e-016	1.62122e-014	1.82281e-014	1.69337e-014	5.37183e-015	1.22022e-014	8.88919e-015	4.17954e-015	-4.76228e-015	-6.91069e-015	-1.49703e-015	7.57715e-015	4.93496e-015	3.27733e-015	1.45903e-014	-3.04979e-015	-6.96318e-016	-4.46694e-015	-1.24078e-014
1.51242e-014	-5.35162e-015	1.71298e-014	9.12932e-016	-4.86251e-015	5.93726e-015	-1.16575e-015	1.54001e-014	1.82255e-014	1.74176e-014	5.25502e-015	1.26556e-014	8.84378e-015	4.24743e-015	-4.8512e-015	-6.51959e-015	-1.463e-015	8.17835e-015	5.38318e-015	3.85976e-015	1.54389e-014	-3.09674e-015	-1.35411e-016	-3.9572e-015	-1.22956e-014
1.51989e-014	-5.19009e-015	1.71894e-014	7.03422e-016	-4.99207e-015	5.95017e-015	-1.42774e-015	1.45918e-014	1.82434e-014	1.78722e-014	5.16157e-015	1.31033e-014	8.80096e-015	4.30844e-015	-4.94879e-015	-6.11717e-015	-1.41885e-015	8.79288e-015	5.86929e-015	4.49061e-015	1.62933e-014	-3.09957e-015	4.56286e-016	-3.43289e-015	-1.21589e-014
1.52771e-014	-5.00876e-015	1.72342e-014	4.96412e-016	-5.13496e-015	5.9663e-015	-1.70164e-015	1.37895e-014	1.82801e-014	1.82962e-014	5.09178e-015	1.35446e-014	8.76183e-015	4.36341e-015	-5.05664e-015	-5.70677e-015	-1.36496e-015	9.41559e-015	6.39239e-015	5.16719e-015	1.71506e-014	-3.05667e-015	1.07616e-015	-2.89583e-015	-1.19973e-014
1.53591e-014	-4.80827e-015	1.72646e-014	2.90807e-016	-5.29187e-015	5.98407e-015	-1.98774e-015	1.29953e-014	1.8334e-014	1.8688e-014	5.04579e-015	1.39792e-014	8.72663e-015	4.4137e-015	-5.17581e-015	-5.29208e-015	-1.30218e-015	1.00419e-014	6.95135e-015	5.88619e-015	1.80071e-014	-2.96565e-015	1.72086e-015	-2.34706e-015	-1.181e-014
1.54445e-014	-4.59008e-015	1.7281e-014	8.57384e-017	-5.46309e-015	6.00137e-015	-2.28508e-015	1.2211e-014	1.84023e-014	1.90471e-014	5.02373e-015	1.44061e-014	8.69533e-015	4.46052e-015	-5.30774e-015	-4.87629e-015	-1.23068e-015	1.06673e-014	7.54432e-015	6.6439e-015	1.88596e-014	-2.8251e-015	2.38617e-015	-1.7886e-015	-1.15964e-014
1.55333e-014	-4.35595e-015	1.72836e-014	-1.19825e-016	-5.64835e-015	6.0169e-015	-2.59231e-015	1.1438e-014	1.84832e-014	1.93719e-014	5.02502e-015	1.48241e-014	8.6685e-015	4.50522e-015	-5.45303e-015	-4.46275e-015	-1.15121e-015	1.12872e-014	8.16962e-015	7.43623e-015	1.97049e-014	-2.63489e-015	3.0687e-015	-1.22284e-015	-1.1356e-014
1.56245e-014	-4.10751e-015	1.72731e-014	-3.27399e-016	-5.84801e-015	6.02845e-015	-2.90865e-015	1.06775e-014	1.85752e-014	1.96619e-014	5.04971e-015	1.52326e-014	8.64684e-015	4.54889e-015	-5.61183e-015	-4.05511e-015	-1.06465e-015	1.1898e-014	8.82577e-015	8.25806e-015	2.05397e-014	-2.39483e-015	3.76453e-015	-6.52434e-016	-1.10887e-014
1.57173e-014	-3.84687e-015	1.72496e-014	-5.37744e-016	-6.06167e-015	6.03371e-015	-3.23263e-015	9.93126e-015	1.86759e-014	1.99178e-014	5.09716e-015	1.56303e-014	8.63058e-015	4.59198e-015	-5.7851e-015	-3.65697e-015	-9.72026e-016	1.24952e-014	9.51075e-015	9.10481e-015	2.13604e-014	-2.10576e-015	4.46966e-015	-7.93317e-017	-1.07948e-014
1.58111e-014	-3.57633e-015	1.72137e-014	-7.51952e-016	-6.28837e-015	6.03147e-015	-3.56331e-015	9.20103e-015	1.87839e-014	2.01401e-014	5.16693e-015	1.60155e-014	8.62004e-015	4.63601e-015	-5.97219e-015	-3.27131e-015	-8.74679e-016	1.30742e-014	1.02231e-014	9.97122e-015	2.21645e-014	-1.76835e-015	5.18003e-015	4.9424e-016	-1.04742e-014
1.59048e-014	-3.29741e-015	1.71661e-014	-9.71008e-016	-6.52721e-015	6.02025e-015	-3.89944e-015	8.48853e-015	1.88975e-014	2.0329e-014	5.25841e-015	1.63868e-014	8.61463e-015	4.68178e-015	-6.17262e-015	-2.90191e-015	-7.73116e-016	1.36316e-014	1.09607e-014	1.08522e-014	2.2949e-014	-1.38335e-015	5.891e-015	1.06562e-015	-1.01275e-014
1.59977e-014	-3.0126e-015	1.71071e-014	-1.19584e-015	-6.77729e-015	5.99819e-015	-4.23934e-015	7.79502e-015	1.90139e-014	2.04855e-014	5.3701e-015	1.67425e-014	8.61458e-015	4.73057e-015	-6.38631e-015	-2.552e-015	-6.68488e-016	1.41637e-014	1.17216e-014	1.17423e-014	2.37107e-014	-9.52576e-016	6.59857e-015	1.63279e-015	-9.75555e-015
1.60895e-014	-2.72504e-015	1.70375e-014	-1.42685e-015	-7.0372e-015	5.96298e-015	-4.58182e-015	7.12195e-015	1.91318e-014	2.06116e-014	5.50123e-015	1.70806e-014	8.6203e-015	4.78306e-015	-6.61321e-015	-2.22434e-015	-5.62508e-016	1.46677e-014	1.25029e-014	1.2636e-014	2.44471e-014	-4.78719e-016	7.29842e-015	2.19312e-015	-9.35906e-015
1.61792e-014	-2.43675e-015	1.69574e-014	-1.66466e-015	-7.30575e-015	5.91127e-015	-4.92544e-015	6.47059e-015	1.92497e-014	2.07086e-014	5.6498e-015	1.73998e-014	8.63122e-015	4.83968e-015	-6.85173e-015	-1.92206e-015	-4.55879e-016	1.51401e-014	1.33022e-014	1.35276e-014	2.51554e-014	3.5564e-017	7.98625e-015	2.74398e-015	-8.93907e-015
1.62652e-014	-2.14976e-015	1.68677e-014	-1.91014e-015	-7.5817e-015	5.84101e-015	-5.26893e-015	5.84232e-015	1.93657e-014	2.0779e-014	5.81431e-015	1.76988e-014	8.64638e-015	4.90115e-015	-7.10099e-015	-1.64745e-015	-3.49864e-016	1.55782e-014	1.41172e-014	1.44115e-014	2.58336e-014	5.87701e-016	8.65855e-015	3.28254e-015	-8.4968e-015
1.63462e-014	-1.86666e-015	1.67687e-014	-2.16343e-015	-7.86324e-015	5.75005e-015	-5.61053e-015	5.23886e-015	1.94781e-014	2.0825e-014	5.99284e-015	1.79759e-014	8.66554e-015	4.96816e-015	-7.35983e-015	-1.4035e-015	-2.45375e-016	1.59806e-014	1.4946e-014	1.52824e-014	2.64795e-014	1.17445e-015	9.31142e-015	3.80657e-015	-8.0338e-015
1.64209e-014	-1.58904e-015	1.66612e-014	-2.42506e-015	-8.14827e-015	5.63627e-015	-5.94886e-015	4.6611e-015	1.95854e-014	2.0849e-014	6.18468e-015	1.82291e-014	8.68809e-015	5.04079e-015	-7.62721e-015	-1.19187e-015	-1.44304e-016	1.63465e-014	1.57862e-014	1.61346e-014	2.70911e-014	1.79298e-015	9.94154e-015	4.31403e-015	-7.55263e-015
1.64887e-014	-1.31877e-015	1.65452e-014	-2.69485e-015	-8.43465e-015	5.49755e-015	-6.28318e-015	4.1097e-015	1.96863e-014	2.08536e-014	6.38738e-015	1.84567e-014	8.71311e-015	5.11888e-015	-7.90218e-015	-1.01497e-015	-4.77674e-017	1.66746e-014	1.66344e-014	1.69634e-014	2.76671e-014	2.44012e-015	1.05457e-014	4.80282e-015	-7.05497e-015
1.65488e-014	-1.05737e-015	1.64211e-014	-2.97335e-015	-8.72106e-015	5.33155e-015	-6.61192e-015	3.58596e-015	1.97782e-014	2.08411e-014	6.59822e-015	1.86577e-014	8.74026e-015	5.20206e-015	-8.18322e-015	-8.73823e-016	4.34396e-017	1.69637e-014	1.74881e-014	1.77638e-014	2.82058e-014	3.11228e-015	1.11213e-014	5.27131e-015	-6.54254e-015
1.66005e-014	-8.06955e-016	1.62899e-014	-3.25985e-015	-9.00567e-015	5.13601e-015	-6.93397e-015	3.09079e-015	1.98594e-014	2.08147e-014	6.81478e-015	1.88304e-014	8.76859e-015	5.29e-015	-8.46842e-015	-7.69607e-016	1.28834e-016	1.72136e-014	1.83451e-014	1.85317e-014	2.87063e-014	3.80555e-015	1.16655e-014	5.71838e-015	-6.0173e-015
1.66419e-014	-5.69727e-016	1.6152e-014	-3.55364e-015	-9.28715e-015	4.9093e-015	-7.24834e-015	2.62386e-015	1.99288e-014	2.07772e-014	7.03443e-015	1.89743e-014	8.79664e-015	5.38183e-015	-8.75605e-015	-7.03247e-016	2.07243e-016	1.74245e-014	1.92024e-014	1.92626e-014	2.91681e-014	4.51625e-015	1.21766e-014	6.14203e-015	-5.48107e-015
1.66717e-014	-3.47428e-016	1.60072e-014	-3.85448e-015	-9.56337e-015	4.64931e-015	-7.55399e-015	2.18551e-015	1.99846e-014	2.0731e-014	7.25489e-015	1.9088e-014	8.82319e-015	5.47621e-015	-9.0444e-015	-6.74987e-016	2.78063e-016	1.75974e-014	2.00569e-014	1.99529e-014	2.95903e-014	5.2405e-015	1.26526e-014	6.54074e-015	-4.9363e-015
1.66892e-014	-1.41291e-016	1.58559e-014	-4.16241e-015	-9.83236e-015	4.35427e-015	-7.85002e-015	1.77635e-015	2.00255e-014	2.06787e-014	7.47368e-015	1.91707e-014	8.84708e-015	5.57264e-015	-9.3323e-015	-6.8526e-016	3.41351e-016	1.77333e-014	2.09061e-014	2.05995e-014	2.99718e-014	5.9754e-015	1.3093e-014	6.91345e-015	-4.3848e-015
1.66931e-014	4.77104e-017	1.5698e-014	-4.47646e-015	-1.0093e-014	4.02266e-015	-8.1353e-015	1.39679e-015	2.00498e-014	2.06228e-014	7.68786e-015	1.92225e-014	8.86682e-015	5.66973e-015	-9.61805e-015	-7.33498e-016	3.96437e-016	1.78333e-014	2.17467e-014	2.12008e-014	3.03131e-014	6.71777e-015	1.34969e-014	7.25981e-015	-3.82906e-015
1.66828e-014	2.18827e-016	1.55332e-014	-4.79595e-015	-1.03434e-014	3.65329e-015	-8.40999e-015	1.04622e-015	2.00552e-014	2.0565e-014	7.89436e-015	1.92427e-014	8.88175e-015	5.76605e-015	-9.89976e-015	-8.18313e-016	4.42539e-016	1.7899e-014	2.25756e-014	2.17549e-014	3.06138e-014	7.46374e-015	1.38641e-014	7.57951e-015	-3.27092e-015
1.66572e-014	3.71682e-016	1.53619e-014	-5.11998e-015	-1.05822e-014	3.24583e-015	-8.67347e-015	7.24583e-016	2.00403e-014	2.0507e-014	8.09067e-015	1.9231e-014	8.89104e-015	5.86e-015	-1.0176e-014	-9.38904e-016	4.79538e-016	1.79322e-014	2.33911e-014	2.22602e-014	3.0874e-014	8.20999e-015	1.41949e-014	7.87224e-015	-2.71265e-015
1.66158e-014	5.05575e-016	1.51843e-014	-5.44721e-015	-1.08082e-014	2.79878e-015	-8.92571e-015	4.3099e-016	2.00031e-014	2.04508e-014	8.27349e-015	1.91877e-014	8.89332e-015	5.95014e-015	-1.04453e-014	-1.09399e-015	5.07284e-016	1.79346e-014	2.41896e-014	2.27156e-014	3.10948e-014	8.95323e-015	1.44902e-014	8.13752e-015	-2.15728e-015
1.6557e-014	6.20471e-016	1.50004e-014	-5.77677e-015	-1.10204e-014	2.31194e-015	-9.16583e-015	1.64877e-016	1.99421e-014	2.03975e-014	8.44026e-015	1.91126e-014	8.88738e-015	6.03466e-015	-1.07058e-014	-1.28125e-015	5.26276e-016	1.79084e-014	2.49688e-014	2.31212e-014	3.12769e-014	9.69067e-015	1.47517e-014	8.37587e-015	-1.60612e-015
1.64802e-014	7.15461e-016	1.48099e-014	-6.10728e-015	-1.12181e-014	1.78512e-015	-9.39382e-015	-7.51407e-017	1.98556e-014	2.03482e-014	8.58772e-015	1.90064e-014	8.87158e-015	6.11108e-015	-1.09566e-014	-1.49866e-015	5.35962e-016	1.78558e-014	2.57261e-014	2.34775e-014	3.14213e-014	1.04202e-014	1.49814e-014	8.58716e-015	-1.0613e-015
1.63853e-014	7.90669e-016	1.46126e-014	-6.43759e-015	-1.13996e-014	1.21874e-015	-9.61021e-015	-2.90476e-016	1.97416e-014	2.03039e-014	8.71338e-015	1.88707e-014	8.84432e-015	6.17741e-015	-1.11966e-014	-1.7435e-015	5.36582e-016	1.77789e-014	2.64581e-014	2.3785e-014	3.15287e-014	1.11392e-014	1.51811e-014	8.77225e-015	-5.24836e-016
1.62715e-014	8.46069e-016	1.44083e-014	-6.76628e-015	-1.15648e-014	6.13573e-016	-9.81466e-015	-4.82475e-016	1.95979e-014	2.02644e-014	8.81433e-015	1.87062e-014	8.80446e-015	6.23143e-015	-1.14247e-014	-2.01384e-015	5.28721e-016	1.76808e-014	2.71616e-014	2.40454e-014	3.16002e-014	1.18456e-014	1.53531e-014	8.93214e-015	1.42389e-018
1.61386e-014	8.81269e-016	1.41967e-014	-7.0923e-015	-1.17131e-014	-3.01025e-017	-1.00074e-014	-6.53168e-016	1.94229e-014	2.02295e-014	8.88819e-015	1.85146e-014	8.75107e-015	6.27075e-015	-1.164e-014	-2.30662e-015	5.13084e-016	1.75643e-014	2.78347e-014	2.42608e-014	3.16374e-014	1.25375e-014	1.55007e-014	9.06749e-015	5.16039e-016
1.59862e-014	8.97008e-016	1.39775e-014	-7.41488e-015	-1.18441e-014	-7.09994e-016	-1.01888e-014	-8.04132e-016	1.92147e-014	2.01997e-014	8.93258e-015	1.82978e-014	8.68309e-015	6.29349e-015	-1.1842e-014	-2.61828e-015	4.90074e-016	1.74314e-014	2.84756e-014	2.44335e-014	3.1642e-014	1.3213e-014	1.5627e-014	9.17966e-015	1.01789e-015
1.58147e-014	8.93116e-016	1.37502e-014	-7.732e-015	-1.19584e-014	-1.42535e-015	-1.03589e-014	-9.37742e-016	1.89724e-014	2.01743e-014	8.94482e-015	1.80576e-014	8.59967e-015	6.29744e-015	-1.20298e-014	-2.94544e-015	4.59024e-016	1.72842e-014	2.9082e-014	2.45658e-014	3.16157e-014	1.38706e-014	1.57353e-014	9.26997e-015	1.50557e-015
1.56245e-014	8.70209e-016	1.3515e-014	-8.04225e-015	-1.20558e-014	-2.17405e-015	-1.0518e-014	-1.05663e-015	1.86936e-014	2.01517e-014	8.9233e-015	1.77966e-014	8.50074e-015	6.28072e-015	-1.22033e-014	-3.28512e-015	4.20728e-016	1.71256e-014	2.96518e-014	2.46616e-014	3.15602e-014	1.45088e-014	1.58296e-014	9.33946e-015	1.97768e-015
1.54158e-014	8.28943e-016	1.32714e-014	-8.34449e-015	-1.21363e-014	-2.95303e-015	-1.06663e-014	-1.16303e-015	1.83763e-014	2.01314e-014	8.86628e-015	1.75171e-014	8.38497e-015	6.24152e-015	-1.23622e-014	-3.63403e-015	3.76107e-016	1.69581e-014	3.0183e-014	2.47252e-014	3.14783e-014	1.51261e-014	1.59137e-014	9.38991e-015	2.43294e-015
1.51889e-014	7.69697e-016	1.302e-014	-8.63743e-015	-1.22002e-014	-3.75931e-015	-1.08038e-014	-1.25905e-015	1.80199e-014	2.01116e-014	8.77174e-015	1.72213e-014	8.25162e-015	6.17807e-015	-1.25057e-014	-3.98842e-015	3.25537e-016	1.67843e-014	3.06739e-014	2.47604e-014	3.13717e-014	1.57217e-014	1.59913e-014	9.42278e-015	2.87107e-015
1.49454e-014	6.93602e-016	1.27604e-014	-8.91867e-015	-1.22481e-014	-4.58887e-015	-1.09309e-014	-1.347e-015	1.76231e-014	2.00912e-014	8.63857e-015	1.69116e-014	8.10027e-015	6.08863e-015	-1.26339e-014	-4.34454e-015	2.6895e-016	1.66057e-014	3.11223e-014	2.47711e-014	3.1242e-014	1.62955e-014	1.60663e-014	9.43937e-015	3.29123e-015
1.4686e-014	6.01123e-016	1.24923e-014	-9.18692e-015	-1.22803e-014	-5.4387e-015	-1.1048e-014	-1.42985e-015	1.71857e-014	2.00678e-014	8.46544e-015	1.65908e-014	7.93113e-015	5.97186e-015	-1.27466e-014	-4.69848e-015	2.07419e-016	1.64242e-014	3.15272e-014	2.47626e-014	3.10916e-014	1.68474e-014	1.61423e-014	9.44118e-015	3.69337e-015
1.44122e-014	4.92749e-016	1.22161e-014	-9.44156e-015	-1.22976e-014	-6.30441e-015	-1.11554e-014	-1.51084e-015	1.67073e-014	2.00395e-014	8.25185e-015	1.62623e-014	7.744e-015	5.82668e-015	-1.28443e-014	-5.04698e-015	1.42028e-016	1.62419e-014	3.1888e-014	2.4739e-014	3.09229e-014	1.73762e-014	1.62234e-014	9.43046e-015	4.07726e-015
1.41249e-014	3.69596e-016	1.19318e-014	-9.68141e-015	-1.23011e-014	-7.18178e-015	-1.12529e-014	-1.59246e-015	1.61872e-014	2.00037e-014	7.99769e-015	1.59293e-014	7.53896e-015	5.65243e-015	-1.29271e-014	-5.38743e-015	7.32323e-017	1.60604e-014	3.22035e-014	2.4705e-014	3.07379e-014	1.78822e-014	1.63129e-014	9.40894e-015	4.44296e-015
1.38259e-014	2.32288e-016	1.16392e-014	-9.90529e-015	-1.22913e-014	-8.06633e-015	-1.13411e-014	-1.67744e-015	1.56257e-014	1.99585e-014	7.70317e-015	1.55952e-014	7.31594e-015	5.44817e-015	-1.29953e-014	-5.71706e-015	1.63986e-018	1.58809e-014	3.24738e-014	2.46655e-014	3.05388e-014	1.83653e-014	1.64142e-014	9.37805e-015	4.7909e-015
1.35175e-014	8.14467e-017	1.13385e-014	-1.01119e-014	-1.22692e-014	-8.9531e-015	-1.14199e-014	-1.76811e-015	1.50231e-014	1.99017e-014	7.36825e-015	1.52632e-014	7.07496e-015	5.21362e-015	-1.30487e-014	-6.03281e-015	-7.26893e-017	1.57044e-014	3.26994e-014	2.46258e-014	3.03283e-014	1.88251e-014	1.653e-014	9.33851e-015	5.12071e-015
1.32015e-014	-8.18821e-017	1.10302e-014	-1.03004e-014	-1.22357e-014	-9.83746e-015	-1.14896e-014	-1.8678e-015	1.43795e-014	1.98314e-014	6.99392e-015	1.49363e-014	6.81647e-015	4.94867e-015	-1.30876e-014	-6.33199e-015	-1.49564e-016	1.5532e-014	3.28804e-014	2.45905e-014	3.01085e-014	1.9262e-014	1.66631e-014	9.29211e-015	5.4334e-015
1.28803e-014	-2.57166e-016	1.07144e-014	-1.04696e-014	-1.21918e-014	-1.07144e-014	-1.15504e-014	-1.97911e-015	1.36953e-014	1.97458e-014	6.58087e-015	1.46176e-014	6.54126e-015	4.65359e-015	-1.31126e-014	-6.61271e-015	-2.27684e-016	1.53646e-014	3.30167e-014	2.4564e-014	2.98817e-014	1.96767e-014	1.68163e-014	9.24096e-015	5.72966e-015
1.25561e-014	-4.4382e-016	1.0392e-014	-1.06187e-014	-1.21387e-014	-1.1579e-014	-1.16023e-014	-2.10434e-015	1.29724e-014	1.96422e-014	6.12978e-015	1.43105e-014	6.25053e-015	4.32835e-015	-1.31242e-014	-6.87292e-015	-3.05696e-016	1.52024e-014	3.3109e-014	2.45501e-014	2.96501e-014	2.0069e-014	1.69913e-014	9.18627e-015	6.01054e-015
1.22308e-014	-6.40929e-016	1.00637e-014	-1.07469e-014	-1.20777e-014	-1.24255e-014	-1.16457e-014	-2.24619e-015	1.2212e-014	1.95185e-014	5.64276e-015	1.40184e-014	5.94535e-015	3.97381e-015	-1.3122e-014	-7.11098e-015	-3.8343e-016	1.50463e-014	3.31584e-014	2.45533e-014	2.94156e-014	2.04395e-014	1.71896e-014	9.12881e-015	6.27672e-015
1.19066e-014	-8.47778e-016	9.72977e-015	-1.08537e-014	-1.20103e-014	-1.32489e-014	-1.16804e-014	-2.40622e-015	1.14166e-014	1.93722e-014	5.12153e-015	1.37436e-014	5.62645e-015	3.59146e-015	-1.31067e-014	-7.3251e-015	-4.60327e-016	1.48971e-014	3.31663e-014	2.45767e-014	2.918e-014	2.07892e-014	1.74125e-014	9.06984e-015	6.52917e-015
1.1586e-014	-1.0644e-015	9.39088e-015	-1.09385e-014	-1.19371e-014	-1.40451e-014	-1.17069e-014	-2.58603e-015	1.05885e-014	1.92018e-014	4.56848e-015	1.34887e-014	5.29451e-015	3.18235e-015	-1.30784e-014	-7.51429e-015	-5.35321e-016	1.47546e-014	3.31351e-014	2.46238e-014	2.89451e-014	2.11185e-014	1.76609e-014	9.01075e-015	6.76899e-015
1.12715e-014	-1.29022e-015	9.04768e-015	-1.10018e-014	-1.18587e-014	-1.48086e-014	-1.17256e-014	-2.78827e-015	9.73024e-015	1.90065e-014	3.98571e-015	1.32563e-014	4.95093e-015	2.74808e-015	-1.30377e-014	-7.67796e-015	-6.08322e-016	1.46189e-014	3.3066e-014	2.46973e-014	2.87128e-014	2.14275e-014	1.7935e-014	8.95232e-015	6.9976e-015
1.09662e-014	-1.52475e-015	8.701e-015	-1.10429e-014	-1.17762e-014	-1.55346e-014	-1.17366e-014	-3.01396e-015	8.84526e-015	1.87851e-014	3.37557e-015	1.30486e-014	4.5971e-015	2.29015e-015	-1.29846e-014	-7.81532e-015	-6.78347e-016	1.44902e-014	3.29613e-014	2.48001e-014	2.84852e-014	2.17165e-014	1.82342e-014	8.89501e-015	7.2163e-015
1.06722e-014	-1.76747e-015	8.35179e-015	-1.10618e-014	-1.16909e-014	-1.62187e-014	-1.17401e-014	-3.26446e-015	7.93634e-015	1.85374e-014	2.74124e-015	1.28676e-014	4.23453e-015	1.81084e-015	-1.29194e-014	-7.9267e-015	-7.44598e-016	1.43688e-014	3.28237e-014	2.49347e-014	2.82636e-014	2.19867e-014	1.85584e-014	8.8394e-015	7.4266e-015
1.03916e-014	-2.01824e-015	8.00047e-015	-1.10592e-014	-1.16043e-014	-1.68568e-014	-1.17363e-014	-3.54143e-015	7.00784e-015	1.8263e-014	2.08603e-015	1.27145e-014	3.86409e-015	1.31248e-015	-1.28422e-014	-8.01249e-015	-8.05439e-016	1.4254e-014	3.26563e-014	2.51022e-014	2.80487e-014	2.22389e-014	1.89074e-014	8.78548e-015	7.62963e-015
1.01262e-014	-2.27626e-015	7.64803e-015	-1.10353e-014	-1.15167e-014	-1.74446e-014	-1.17263e-014	-3.84525e-015	6.06368e-015	1.79617e-014	1.41311e-015	1.25902e-014	3.48721e-015	7.97501e-016	-1.2753e-014	-8.07301e-015	-8.60392e-016	1.41458e-014	3.24625e-014	2.53034e-014	2.7842e-014	2.24744e-014	1.92794e-014	8.73453e-015	7.82657e-015
9.87803e-015	-2.54079e-015	7.29509e-015	-1.09907e-014	-1.1429e-014	-1.79793e-014	-1.17098e-014	-4.17636e-015	5.10783e-015	1.76334e-014	7.25696e-016	1.24959e-014	3.1057e-015	2.68637e-016	-1.2652e-014	-8.10825e-015	-9.08834e-016	1.40447e-014	3.22461e-014	2.55394e-014	2.76446e-014	2.26937e-014	1.9673e-014	8.68681e-015	8.01859e-015
9.64928e-015	-2.81186e-015	6.94239e-015	-1.09257e-014	-1.13421e-014	-1.84583e-014	-1.16876e-014	-4.5352e-015	4.14444e-015	1.72791e-014	2.7266e-017	1.24325e-014	2.72141e-015	-2.71438e-016	-1.25395e-014	-8.11863e-015	-9.4976e-016	1.39503e-014	3.20103e-014	2.58104e-014	2.74575e-014	2.28976e-014	2.00859e-014	8.64213e-015	8.20743e-015
9.4417e-015	-3.08966e-015	6.59117e-015	-1.08413e-014	-1.12577e-014	-1.88797e-014	-1.166e-014	-4.92157e-015	3.17825e-015	1.68998e-014	-6.78466e-016	1.24007e-014	2.33533e-015	-8.20085e-016	-1.24156e-014	-8.10556e-015	-9.82095e-016	1.38623e-014	3.17583e-014	2.61156e-014	2.72813e-014	2.3087e-014	2.05154e-014	8.60018e-015	8.39404e-015
9.25632e-015	-3.37322e-015	6.242e-015	-1.07379e-014	-1.11762e-014	-1.92421e-014	-1.16279e-014	-5.33494e-015	2.21387e-015	1.64967e-014	-1.38865e-015	1.24e-014	1.94871e-015	-1.37479e-015	-1.22804e-014	-8.07053e-015	-1.00473e-015	1.37805e-014	3.14936e-014	2.64543e-014	2.71171e-014	2.32637e-014	2.09594e-014	8.56024e-015	8.57897e-015
9.09451e-015	-3.66189e-015	5.89549e-015	-1.06171e-014	-1.10983e-014	-1.95442e-014	-1.15917e-014	-5.77552e-015	1.25581e-015	1.60715e-014	-2.0996e-015	1.24289e-014	1.56315e-015	-1.93253e-015	-1.2134e-014	-8.01558e-015	-1.01648e-015	1.37051e-014	3.12199e-014	2.68252e-014	2.69652e-014	2.34287e-014	2.14159e-014	8.52207e-015	8.76366e-015
8.95726e-015	-3.95517e-015	5.55235e-015	-1.04808e-014	-1.10251e-014	-1.97855e-014	-1.15527e-014	-6.24288e-015	3.09042e-016	1.56255e-014	-2.80823e-015	1.24871e-014	1.17943e-015	-2.49047e-015	-1.19761e-014	-7.94202e-015	-1.01547e-015	1.36362e-014	3.0941e-014	2.72261e-014	2.68255e-014	2.35828e-014	2.18816e-014	8.4858e-015	8.94885e-015
8.84547e-015	-4.25266e-015	5.21292e-015	-1.03301e-014	-1.09573e-014	-1.99658e-014	-1.15115e-014	-6.73682e-015	-6.22133e-016	1.51616e-014	-3.51105e-015	1.25736e-014	7.9919e-016	-3.04573e-015	-1.18072e-014	-7.85105e-015	-1.00087e-015	1.3574e-014	3.06602e-014	2.7655e-014	2.66981e-014	2.37282e-014	2.2353e-014	8.45078e-015	9.13544e-015
8.75914e-015	-4.55334e-015	4.87804e-015	-1.01669e-014	-1.08957e-014	-2.00859e-014	-1.14687e-014	-7.25623e-015	-1.53313e-015	1.46825e-014	-4.20561e-015	1.2687e-014	4.23418e-016	-3.59568e-015	-1.16276e-014	-7.74428e-015	-9.71238e-016	1.35186e-014	3.03819e-014	2.81091e-014	2.65833e-014	2.38665e-014	2.28277e-014	8.41641e-015	9.32396e-015
8.69851e-015	-4.85718e-015	4.54792e-015	-9.99251e-015	-1.08411e-014	-2.0147e-014	-1.14262e-014	-7.79983e-015	-2.42028e-015	1.41909e-014	-4.88884e-015	1.28248e-014	5.34343e-017	-4.13787e-015	-1.14373e-014	-7.62311e-015	-9.25007e-016	1.34706e-014	3.01095e-014	2.85856e-014	2.64815e-014	2.39987e-014	2.33019e-014	8.38273e-015	9.51482e-015
8.66286e-015	-5.16321e-015	4.22325e-015	-9.80864e-015	-1.07946e-014	-2.01515e-014	-1.13856e-014	-8.36591e-015	-3.27977e-015	1.36902e-014	-5.55843e-015	1.29852e-014	-3.09893e-016	-4.67017e-015	-1.12369e-014	-7.48985e-015	-8.60657e-016	1.34298e-014	2.98467e-014	2.90816e-014	2.6393e-014	2.41274e-014	2.37725e-014	8.34947e-015	9.70819e-015
8.65144e-015	-5.4702e-015	3.9036e-015	-9.61711e-015	-1.07569e-014	-2.01017e-014	-1.1348e-014	-8.95368e-015	-4.108e-015	1.31827e-014	-6.21176e-015	1.31657e-014	-6.66086e-016	-5.19026e-015	-1.10267e-014	-7.34548e-015	-7.76552e-016	1.33972e-014	2.95971e-014	2.95939e-014	2.63174e-014	2.42539e-014	2.42366e-014	8.31564e-015	9.90438e-015
8.664e-015	-5.77744e-015	3.58947e-015	-9.41984e-015	-1.07278e-014	-2.00006e-014	-1.13146e-014	-9.56236e-015	-4.90164e-015	1.26722e-014	-6.84659e-015	1.33636e-014	-1.01484e-015	-5.69566e-015	-1.08074e-014	-7.19116e-015	-6.71834e-016	1.33729e-014	2.93638e-014	3.01195e-014	2.62539e-014	2.43798e-014	2.46918e-014	8.28057e-015	1.0104e-014
8.69889e-015	-6.08396e-015	3.28085e-015	-9.2193e-015	-1.07077e-014	-1.98513e-014	-1.12862e-014	-1.01902e-014	-5.6579e-015	1.21625e-014	-7.46085e-015	1.35756e-014	-1.35555e-015	-6.18422e-015	-1.05792e-014	-7.02881e-015	-5.452e-016	1.33573e-014	2.91498e-014	3.06544e-014	2.62021e-014	2.45068e-014	2.51352e-014	8.24347e-015	1.03067e-014
8.75483e-015	-6.389e-015	2.97789e-015	-9.01801e-015	-1.06969e-014	-1.96579e-014	-1.12642e-014	-1.08355e-014	-6.37479e-015	1.16572e-014	-8.05289e-015	1.3799e-014	-1.68778e-015	-6.65461e-015	-1.03426e-014	-6.85927e-015	-3.9455e-016	1.33503e-014	2.89569e-014	3.11949e-014	2.61613e-014	2.46374e-014	2.5564e-014	8.20344e-015	1.05125e-014
8.82907e-015	-6.69208e-015	2.68078e-015	-8.81726e-015	-1.06956e-014	-1.94251e-014	-1.12504e-014	-1.14972e-014	-7.05043e-015	1.11598e-014	-8.62172e-015	1.40305e-014	-2.01118e-015	-7.10575e-015	-1.00979e-014	-6.68382e-015	-2.18468e-016	1.33526e-014	2.87873e-014	3.17376e-014	2.61308e-014	2.47744e-014	2.59762e-014	8.15999e-015	1.07207e-014
8.91974e-015	-6.99219e-015	2.38937e-015	-8.61943e-015	-1.07037e-014	-1.91578e-014	-1.12458e-014	-1.21732e-014	-7.68308e-015	1.06736e-014	-9.1662e-015	1.42669e-014	-2.32648e-015	-7.53622e-015	-9.84613e-015	-6.50333e-015	-1.59357e-017	1.33643e-014	2.86438e-014	3.22788e-014	2.61103e-014	2.49197e-014	2.63698e-014	8.11243e-015	1.09312e-014
9.02445e-015	-7.2884e-015	2.10306e-015	-8.42631e-015	-1.07214e-014	-1.88608e-014	-1.12522e-014	-1.28615e-014	-8.27187e-015	1.02016e-014	-9.68608e-015	1.45046e-014	-2.63356e-015	-7.945e-015	-9.58827e-015	-6.31798e-015	2.14164e-016	1.33868e-014	2.85288e-014	3.28156e-014	2.60996e-014	2.5076e-014	2.67424e-014	8.06093e-015	1.11443e-014
9.14075e-015	-7.57909e-015	1.82151e-015	-8.23973e-015	-1.07491e-014	-1.85388e-014	-1.12708e-014	-1.35603e-014	-8.81729e-015	9.74707e-015	-1.01811e-014	1.47395e-014	-2.93284e-015	-8.33151e-015	-9.32469e-015	-6.12811e-015	4.72336e-016	1.34198e-014	2.84442e-014	3.33437e-014	2.60976e-014	2.52453e-014	2.70924e-014	8.0053e-015	1.13589e-014
9.26547e-015	-7.86359e-015	1.54405e-015	-8.06197e-015	-1.07865e-014	-1.81978e-014	-1.13031e-014	-1.42685e-014	-9.32009e-015	9.31233e-015	-1.06515e-014	1.49679e-014	-3.22465e-015	-8.69509e-015	-9.05703e-015	-5.93436e-015	7.59558e-016	1.3464e-014	2.83901e-014	3.38598e-014	2.61044e-014	2.54295e-014	2.74189e-014	7.94529e-015	1.15742e-014
9.39526e-015	-8.14153e-015	1.27018e-015	-7.89471e-015	-1.08338e-014	-1.78433e-014	-1.13501e-014	-1.49853e-014	-9.78108e-015	8.90004e-015	-1.10976e-014	1.51863e-014	-3.50972e-015	-9.03544e-015	-8.78619e-015	-5.73698e-015	1.07655e-015	1.35195e-014	2.83685e-014	3.43613e-014	2.61197e-014	2.5631e-014	2.77207e-014	7.8808e-015	1.17893e-014
9.52717e-015	-8.41201e-015	9.99817e-016	-7.73944e-015	-1.08904e-014	-1.74811e-014	-1.14132e-014	-1.5709e-014	-1.02015e-014	8.51209e-015	-1.15204e-014	1.53912e-014	-3.78823e-015	-9.35305e-015	-8.51311e-015	-5.53513e-015	1.42368e-015	1.35878e-014	2.83802e-014	3.4845e-014	2.61429e-014	2.58526e-014	2.79971e-014	7.81229e-015	1.20032e-014
9.65685e-015	-8.67389e-015	7.31733e-016	-7.59768e-015	-1.09557e-014	-1.71172e-014	-1.14933e-014	-1.6438e-014	-1.05837e-014	8.15129e-015	-1.19206e-014	1.55792e-014	-4.06148e-015	-9.64794e-015	-8.23978e-015	-5.32966e-015	1.80065e-015	1.36677e-014	2.84252e-014	3.5309e-014	2.61735e-014	2.60965e-014	2.8248e-014	7.73924e-015	1.22154e-014
9.78091e-015	-8.92644e-015	4.65593e-016	-7.47034e-015	-1.10285e-014	-1.67572e-014	-1.15913e-014	-1.71715e-014	-1.09296e-014	7.81926e-015	-1.22996e-014	1.57465e-014	-4.33091e-015	-9.92114e-015	-7.9659e-015	-5.12006e-015	2.20756e-015	1.37589e-014	2.85032e-014	3.57515e-014	2.62103e-014	2.63639e-014	2.84733e-014	7.6618e-015	1.24251e-014
9.89624e-015	-9.16895e-015	2.01185e-016	-7.35931e-015	-1.11083e-014	-1.64065e-014	-1.17079e-014	-1.79078e-014	-1.12425e-014	7.51711e-015	-1.2659e-014	1.58893e-014	-4.59728e-015	-1.0173e-014	-7.69324e-015	-4.90594e-015	2.64465e-015	1.38622e-014	2.86144e-014	3.61708e-014	2.62527e-014	2.66571e-014	2.86733e-014	7.57998e-015	1.26312e-014
9.9989e-015	-9.4006e-015	-6.19959e-017	-7.2654e-015	-1.11941e-014	-1.60703e-014	-1.18436e-014	-1.86464e-014	-1.15259e-014	7.24526e-015	-1.30001e-014	1.60047e-014	-4.8618e-015	-1.04044e-014	-7.42354e-015	-4.68686e-015	3.11054e-015	1.39771e-014	2.87584e-014	3.65653e-014	2.63004e-014	2.69775e-014	2.88486e-014	7.49364e-015	1.28323e-014
1.00853e-014	-9.62118e-015	-3.24063e-016	-7.18992e-015	-1.12848e-014	-1.57538e-014	-1.19982e-014	-1.93866e-014	-1.17828e-014	7.00447e-015	-1.33252e-014	1.60903e-014	-5.12544e-015	-1.06165e-014	-7.15801e-015	-4.46212e-015	3.60484e-015	1.41031e-014	2.89342e-014	3.69342e-014	2.63536e-014	2.7327e-014	2.90003e-014	7.40304e-015	1.3027e-014
1.01518e-014	-9.82989e-015	-5.86678e-016	-7.13338e-015	-1.13794e-014	-1.54624e-014	-1.2172e-014	-2.01276e-014	-1.20176e-014	6.79471e-015	-1.36366e-014	1.61432e-014	-5.38986e-015	-1.08115e-014	-6.8982e-015	-4.23119e-015	4.12631e-015	1.424e-014	2.914e-014	3.72766e-014	2.64113e-014	2.77071e-014	2.91295e-014	7.30854e-015	1.32141e-014
1.01958e-014	-1.00269e-014	-8.49494e-016	-7.09568e-015	-1.14766e-014	-1.52007e-014	-1.23655e-014	-2.08685e-014	-1.22352e-014	6.61507e-015	-1.39373e-014	1.61614e-014	-5.65655e-015	-1.09902e-014	-6.64553e-015	-3.99287e-015	4.67355e-015	1.43876e-014	2.93757e-014	3.75927e-014	2.64728e-014	2.81184e-014	2.92371e-014	7.21089e-015	1.33929e-014
1.02139e-014	-1.02125e-014	-1.11309e-015	-7.07751e-015	-1.15748e-014	-1.4973e-014	-1.25779e-014	-2.16087e-014	-1.24405e-014	6.46482e-015	-1.4229e-014	1.61427e-014	-5.92679e-015	-1.11542e-014	-6.4012e-015	-3.74659e-015	5.24414e-015	1.4545e-014	2.96395e-014	3.78829e-014	2.65377e-014	2.85614e-014	2.93252e-014	7.10997e-015	1.35625e-014
1.02035e-014	-1.03866e-014	-1.37846e-015	-7.07916e-015	-1.16726e-014	-1.47833e-014	-1.28087e-014	-2.23475e-014	-1.26379e-014	6.34255e-015	-1.45143e-014	1.60847e-014	-6.20194e-015	-1.13055e-014	-6.16655e-015	-3.49249e-015	5.83625e-015	1.47112e-014	2.99286e-014	3.81474e-014	2.66053e-014	2.90364e-014	2.93959e-014	7.00638e-015	1.37223e-014
1.01615e-014	-1.05495e-014	-1.64557e-015	-7.09961e-015	-1.17683e-014	-1.46349e-014	-1.30573e-014	-2.30846e-014	-1.2832e-014	6.24693e-015	-1.47958e-014	1.59863e-014	-6.48357e-015	-1.14458e-014	-5.94229e-015	-3.22894e-015	6.4474e-015	1.48852e-014	3.0241e-014	3.83873e-014	2.66752e-014	2.95436e-014	2.94513e-014	6.90102e-015	1.3871e-014
1.00853e-014	-1.07022e-014	-1.91459e-015	-7.13788e-015	-1.186e-014	-1.45299e-014	-1.3323e-014	-2.38197e-014	-1.30283e-014	6.17602e-015	-1.50756e-014	1.58461e-014	-6.77322e-015	-1.15773e-014	-5.72878e-015	-2.95545e-015	7.07509e-015	1.5066e-014	3.0575e-014	3.86046e-014	2.67473e-014	3.00832e-014	2.94937e-014	6.79402e-015	1.40082e-014
9.9737e-015	-1.08446e-014	-2.18604e-015	-7.19326e-015	-1.19459e-014	-1.44713e-014	-1.36047e-014	-2.45528e-014	-1.32317e-014	6.12731e-015	-1.53567e-014	1.56642e-014	-7.07233e-015	-1.17025e-014	-5.52728e-015	-2.67247e-015	7.7167e-015	1.52525e-014	3.09286e-014	3.88012e-014	2.68215e-014	3.06545e-014	2.9525e-014	6.68606e-015	1.41335e-014
9.82522e-015	-1.09775e-014	-2.45997e-015	-7.26488e-015	-1.20236e-014	-1.44604e-014	-1.39005e-014	-2.52828e-014	-1.34465e-014	6.09766e-015	-1.56413e-014	1.544e-014	-7.3823e-015	-1.18235e-014	-5.33932e-015	-2.37938e-015	8.36977e-015	1.54434e-014	3.12993e-014	3.89786e-014	2.68977e-014	3.12567e-014	2.95479e-014	6.57729e-015	1.42455e-014
9.63807e-015	-1.11017e-014	-2.73593e-015	-7.35127e-015	-1.20907e-014	-1.44986e-014	-1.4209e-014	-2.60092e-014	-1.36768e-014	6.0842e-015	-1.59314e-014	1.51729e-014	-7.70442e-015	-1.19424e-014	-5.16543e-015	-2.07601e-015	9.02991e-015	1.5638e-014	3.16844e-014	3.91405e-014	2.69758e-014	3.18886e-014	2.95649e-014	6.46801e-015	1.43441e-014
9.41202e-015	-1.12185e-014	-3.01337e-015	-7.45087e-015	-1.21457e-014	-1.45859e-014	-1.45284e-014	-2.67321e-014	-1.39279e-014	6.08339e-015	-1.62295e-014	1.48633e-014	-8.03974e-015	-1.20607e-014	-5.00643e-015	-1.76195e-015	9.69388e-015	1.58349e-014	3.20811e-014	3.92886e-014	2.70551e-014	3.25482e-014	2.95781e-014	6.35865e-015	1.44289e-014
9.14662e-015	-1.13294e-014	-3.29214e-015	-7.56235e-015	-1.21864e-014	-1.47235e-014	-1.48569e-014	-2.74515e-014	-1.42035e-014	6.09237e-015	-1.65378e-014	1.45112e-014	-8.38929e-015	-1.21811e-014	-4.86261e-015	-1.43771e-015	1.03581e-014	1.60325e-014	3.24874e-014	3.94253e-014	2.71347e-014	3.32338e-014	2.9589e-014	6.24937e-015	1.44995e-014
8.84164e-015	-1.14355e-014	-3.57205e-015	-7.68403e-015	-1.22105e-014	-1.49111e-014	-1.51923e-014	-2.81671e-014	-1.45073e-014	6.10777e-015	-1.68585e-014	1.41174e-014	-8.75385e-015	-1.23062e-014	-4.73414e-015	-1.10375e-015	1.1019e-014	1.62293e-014	3.29007e-014	3.95539e-014	2.72146e-014	3.39435e-014	2.95999e-014	6.14056e-015	1.45559e-014
8.49775e-015	-1.15383e-014	-3.85287e-015	-7.81392e-015	-1.22161e-014	-1.51471e-014	-1.55326e-014	-2.88792e-014	-1.48422e-014	6.12609e-015	-1.71928e-014	1.36833e-014	-9.13463e-015	-1.24373e-014	-4.62139e-015	-7.60954e-016	1.16723e-014	1.64239e-014	3.33191e-014	3.96771e-014	2.72953e-014	3.46751e-014	2.9613e-014	6.03261e-015	1.45979e-014
8.11572e-015	-1.16401e-014	-4.13406e-015	-7.95004e-015	-1.22014e-014	-1.54308e-014	-1.58756e-014	-2.95873e-014	-1.52112e-014	6.14396e-015	-1.75421e-014	1.32105e-014	-9.5323e-015	-1.25765e-014	-4.52461e-015	-4.10266e-016	1.23149e-014	1.66154e-014	3.37404e-014	3.97982e-014	2.73759e-014	3.54258e-014	2.96305e-014	5.9254e-015	1.46258e-014
7.69657e-015	-1.17432e-014	-4.41496e-015	-8.09056e-015	-1.21648e-014	-1.57603e-014	-1.62191e-014	-3.02914e-014	-1.56162e-014	6.15672e-015	-1.79074e-014	1.27006e-014	-9.94716e-015	-1.27256e-014	-4.44341e-015	-5.30406e-017	1.29428e-014	1.68025e-014	3.41621e-014	3.99206e-014	2.74557e-014	3.61931e-014	2.96537e-014	5.81908e-015	1.46392e-014
7.24234e-015	-1.18497e-014	-4.69461e-015	-8.23324e-015	-1.21041e-014	-1.61334e-014	-1.65607e-014	-3.09915e-014	-1.6059e-014	6.16096e-015	-1.82907e-014	1.21557e-014	-1.03797e-014	-1.28867e-014	-4.37719e-015	3.09058e-016	1.35522e-014	1.69841e-014	3.45826e-014	4.00475e-014	2.75344e-014	3.69738e-014	2.96849e-014	5.71384e-015	1.46395e-014
6.75506e-015	-1.19613e-014	-4.97265e-015	-8.37629e-015	-1.20183e-014	-1.65478e-014	-1.6899e-014	-3.16878e-014	-1.65417e-014	6.15233e-015	-1.86925e-014	1.15781e-014	-1.0831e-014	-1.30615e-014	-4.32533e-015	6.74271e-016	1.41394e-014	1.71588e-014	3.5e-014	4.01816e-014	2.7611e-014	3.77645e-014	2.97248e-014	5.60934e-015	1.46268e-014
6.23733e-015	-1.20803e-014	-5.24814e-015	-8.51754e-015	-1.19059e-014	-1.70013e-014	-1.72309e-014	-3.23807e-014	-1.70646e-014	6.12728e-015	-1.91133e-014	1.09703e-014	-1.13009e-014	-1.3252e-014	-4.28724e-015	1.04147e-015	1.47009e-014	1.73255e-014	3.54127e-014	4.03253e-014	2.76854e-014	3.8562e-014	2.97748e-014	5.50577e-015	1.46016e-014
5.69182e-015	-1.22097e-014	-5.52084e-015	-8.65471e-015	-1.17659e-014	-1.74906e-014	-1.75533e-014	-3.30696e-014	-1.7628e-014	6.08265e-015	-1.95536e-014	1.03351e-014	-1.1789e-014	-1.34594e-014	-4.26152e-015	1.40827e-015	1.5233e-014	1.74836e-014	3.58191e-014	4.04823e-014	2.77574e-014	3.93621e-014	2.98363e-014	5.40282e-015	1.45648e-014
5.12189e-015	-1.2351e-014	-5.78954e-015	-8.78539e-015	-1.15976e-014	-1.8012e-014	-1.78648e-014	-3.37547e-014	-1.82313e-014	6.01516e-015	-2.00134e-014	9.67572e-015	-1.22957e-014	-1.3685e-014	-4.24792e-015	1.77232e-015	1.5733e-014	1.76319e-014	3.62178e-014	4.06551e-014	2.78269e-014	4.01612e-014	2.99107e-014	5.29972e-015	1.45179e-014
4.53115e-015	-1.25062e-014	-6.05299e-015	-8.9079e-015	-1.14014e-014	-1.85621e-014	-1.81634e-014	-3.4436e-014	-1.88733e-014	5.92239e-015	-2.04926e-014	8.99512e-015	-1.28207e-014	-1.39304e-014	-4.24534e-015	2.13206e-015	1.61982e-014	1.77699e-014	3.66068e-014	4.08459e-014	2.78931e-014	4.09554e-014	2.99988e-014	5.19663e-015	1.44619e-014
3.92338e-015	-1.26786e-014	-6.31068e-015	-9.02074e-015	-1.11769e-014	-1.91369e-014	-1.84472e-014	-3.51132e-014	-1.95532e-014	5.80197e-015	-2.09913e-014	8.29645e-015	-1.33631e-014	-1.41964e-014	-4.25284e-015	2.485e-015	1.66257e-014	1.78975e-014	3.69857e-014	4.10568e-014	2.7955e-014	4.17418e-014	3.01011e-014	5.09334e-015	1.43975e-014
3.3024e-015	-1.28702e-014	-6.56207e-015	-9.12189e-015	-1.09241e-014	-1.97332e-014	-1.87147e-014	-3.57866e-014	-2.02689e-014	5.65114e-015	-2.15089e-014	7.58337e-015	-1.3922e-014	-1.44841e-014	-4.26878e-015	2.82831e-015	1.70137e-014	1.80138e-014	3.73538e-014	4.12888e-014	2.80119e-014	4.25164e-014	3.02186e-014	4.98926e-015	1.43264e-014
2.67194e-015	-1.30832e-014	-6.80643e-015	-9.20972e-015	-1.06435e-014	-2.03473e-014	-1.89635e-014	-3.64565e-014	-2.10184e-014	5.46833e-015	-2.20443e-014	6.85958e-015	-1.44971e-014	-1.47941e-014	-4.29173e-015	3.15999e-015	1.73595e-014	1.81183e-014	3.77102e-014	4.15441e-014	2.80636e-014	4.32769e-014	3.03515e-014	4.88379e-015	1.42504e-014
2.03603e-015	-1.33195e-014	-7.04388e-015	-9.28326e-015	-1.03357e-014	-2.09756e-014	-1.91928e-014	-3.71237e-014	-2.17992e-014	5.25153e-015	-2.25962e-014	6.12891e-015	-1.50877e-014	-1.51267e-014	-4.3206e-015	3.47707e-015	1.76618e-014	1.82106e-014	3.80544e-014	4.18242e-014	2.81093e-014	4.40204e-014	3.04999e-014	4.77636e-015	1.41704e-014
1.39919e-015	-1.35812e-014	-7.27342e-015	-9.34174e-015	-1.00022e-014	-2.16143e-014	-1.94014e-014	-3.77881e-014	-2.26089e-014	4.9995e-015	-2.31639e-014	5.39483e-015	-1.56925e-014	-1.54824e-014	-4.35416e-015	3.77751e-015	1.79196e-014	1.82907e-014	3.83857e-014	4.21297e-014	2.81485e-014	4.47434e-014	3.06645e-014	4.6664e-015	1.40882e-014
7.65459e-016	-1.38698e-014	-7.49421e-015	-9.38424e-015	-9.64417e-015	-2.22598e-014	-1.95886e-014	-3.84507e-014	-2.34438e-014	4.71218e-015	-2.37464e-014	4.6608e-015	-1.63105e-014	-1.58619e-014	-4.39122e-015	4.05927e-015	1.81322e-014	1.83592e-014	3.87037e-014	4.24613e-014	2.81801e-014	4.54424e-014	3.08449e-014	4.55353e-015	1.40054e-014
1.38704e-016	-1.41866e-014	-7.70605e-015	-9.41039e-015	-9.26379e-015	-2.29086e-014	-1.9753e-014	-3.91115e-014	-2.43005e-014	4.38884e-015	-2.43421e-014	3.93049e-015	-1.69397e-014	-1.62645e-014	-4.42988e-015	4.32025e-015	1.82988e-014	1.84156e-014	3.90081e-014	4.28192e-014	2.82036e-014	4.6115e-014	3.10406e-014	4.43685e-015	1.39236e-014
-4.7694e-016	-1.45332e-014	-7.90887e-015	-9.42009e-015	-8.86285e-015	-2.35578e-014	-1.98936e-014	-3.97706e-014	-2.51753e-014	4.02999e-015	-2.49492e-014	3.20727e-015	-1.75783e-014	-1.66905e-014	-4.4685e-015	4.55807e-015	1.84199e-014	1.84599e-014	3.92986e-014	4.3203e-014	2.82194e-014	4.67596e-014	3.12509e-014	4.31612e-015	1.38442e-014
-1.07739e-015	-1.49108e-014	-8.10263e-015	-9.41293e-015	-8.44398e-015	-2.42041e-014	-2.00102e-014	-4.04287e-014	-2.60644e-014	3.63576e-015	-2.55656e-014	2.49419e-015	-1.82245e-014	-1.71397e-014	-4.50608e-015	4.77123e-015	1.84959e-014	1.84924e-014	3.95754e-014	4.36127e-014	2.82273e-014	4.73745e-014	3.1476e-014	4.19082e-015	1.37696e-014
-1.65895e-015	-1.53195e-014	-8.28757e-015	-9.38945e-015	-8.00935e-015	-2.48446e-014	-2.01028e-014	-4.10861e-014	-2.69636e-014	3.20709e-015	-2.61899e-014	1.79382e-015	-1.88765e-014	-1.76122e-014	-4.54082e-015	4.95731e-015	1.85275e-014	1.85136e-014	3.98391e-014	4.40478e-014	2.82266e-014	4.79578e-014	3.17151e-014	4.06042e-015	1.37017e-014
-2.21802e-015	-1.57598e-014	-8.46325e-015	-9.35018e-015	-7.562e-015	-2.54775e-014	-2.01714e-014	-4.17428e-014	-2.78691e-014	2.74494e-015	-2.6821e-014	1.10937e-015	-1.95325e-014	-1.81077e-014	-4.57155e-015	5.11475e-015	1.8517e-014	1.85244e-014	4.00903e-014	4.45068e-014	2.82169e-014	4.85088e-014	3.1968e-014	3.92367e-015	1.36419e-014
-2.75093e-015	-1.62318e-014	-8.62992e-015	-9.29619e-015	-7.10503e-015	-2.61006e-014	-2.02163e-014	-4.23992e-014	-2.87766e-014	2.25089e-015	-2.74571e-014	4.43855e-016	-2.01903e-014	-1.86252e-014	-4.59656e-015	5.24247e-015	1.84661e-014	1.8525e-014	4.03295e-014	4.49886e-014	2.81977e-014	4.90272e-014	3.22336e-014	3.77986e-015	1.35914e-014
-3.25496e-015	-1.67357e-014	-8.78788e-015	-9.22826e-015	-6.64097e-015	-2.67115e-014	-2.02385e-014	-4.30563e-014	-2.96829e-014	1.72719e-015	-2.80958e-014	-2.00542e-016	-2.08478e-014	-1.91639e-014	-4.61456e-015	5.34005e-015	1.83769e-014	1.85155e-014	4.05575e-014	4.54913e-014	2.81679e-014	4.95124e-014	3.25108e-014	3.62922e-015	1.35517e-014
-3.72729e-015	-1.72709e-014	-8.93744e-015	-9.14806e-015	-6.17314e-015	-2.7308e-014	-2.0239e-014	-4.37139e-014	-3.05836e-014	1.17613e-015	-2.87353e-014	-8.21527e-016	-2.15029e-014	-1.97232e-014	-4.62454e-015	5.40645e-015	1.82519e-014	1.84965e-014	4.07743e-014	4.60138e-014	2.81277e-014	4.99645e-014	3.27989e-014	3.47087e-015	1.35242e-014
-4.16543e-015	-1.78364e-014	-9.07876e-015	-9.05731e-015	-5.7056e-015	-2.78887e-014	-2.0219e-014	-4.43719e-014	-3.1475e-014	5.99776e-016	-2.93744e-014	-1.41692e-015	-2.21533e-014	-2.03027e-014	-4.62513e-015	5.44112e-015	1.80932e-014	1.84684e-014	4.09807e-014	4.6554e-014	2.80769e-014	5.03841e-014	3.30967e-014	3.30453e-015	1.35104e-014
-4.56772e-015	-1.84309e-014	-9.21219e-015	-8.95723e-015	-5.24185e-015	-2.84525e-014	-2.01797e-014	-4.50309e-014	-3.23539e-014	1.78093e-019	-3.00111e-014	-1.98481e-015	-2.27975e-014	-2.0901e-014	-4.61549e-015	5.44394e-015	1.79048e-014	1.84318e-014	4.11785e-014	4.71089e-014	2.80153e-014	5.07723e-014	3.34038e-014	3.12972e-015	1.35112e-014
-4.93314e-015	-1.90529e-014	-9.33886e-015	-8.84976e-015	-4.78495e-015	-2.89983e-014	-2.01222e-014	-4.5691e-014	-3.32177e-014	-6.19268e-016	-3.06443e-014	-2.52336e-015	-2.34324e-014	-2.15171e-014	-4.59496e-015	5.41507e-015	1.76904e-014	1.83877e-014	4.13688e-014	4.76766e-014	2.79428e-014	5.113e-014	3.37191e-014	2.94601e-015	1.35277e-014
-5.26063e-015	-1.97003e-014	-9.45922e-015	-8.73699e-015	-4.33887e-015	-2.95255e-014	-2.00481e-014	-4.63527e-014	-3.40633e-014	-1.25574e-015	-3.12724e-014	-3.03179e-015	-2.40554e-014	-2.21498e-014	-4.56256e-015	5.35502e-015	1.74536e-014	1.83361e-014	4.15517e-014	4.82541e-014	2.78601e-014	5.14579e-014	3.40419e-014	2.75344e-015	1.35609e-014
-5.54923e-015	-2.03709e-014	-9.57366e-015	-8.62151e-015	-3.90693e-015	-3.00333e-014	-1.99591e-014	-4.70167e-014	-3.48878e-014	-1.90658e-015	-3.18943e-014	-3.50986e-015	-2.46643e-014	-2.27978e-014	-4.51745e-015	5.26455e-015	1.71982e-014	1.82779e-014	4.17279e-014	4.88387e-014	2.77665e-014	5.17581e-014	3.43709e-014	2.55173e-015	1.36115e-014
-5.79859e-015	-2.10618e-014	-9.68335e-015	-8.5047e-015	-3.4923e-015	-3.05215e-014	-1.98566e-014	-4.76826e-014	-3.56892e-014	-2.56853e-015	-3.25082e-014	-3.95653e-015	-2.52567e-014	-2.34597e-014	-4.45897e-015	5.14463e-015	1.69278e-014	1.82129e-014	4.18988e-014	4.94279e-014	2.7662e-014	5.20329e-014	3.47047e-014	2.34088e-015	1.36804e-014
-6.00977e-015	-2.17706e-014	-9.78895e-015	-8.38912e-015	-3.09749e-015	-3.09908e-014	-1.97423e-014	-4.83506e-014	-3.64656e-014	-3.23825e-015	-3.31127e-014	-4.37134e-015	-2.58312e-014	-2.41344e-014	-4.38666e-015	4.99629e-015	1.66468e-014	1.81415e-014	4.20652e-014	5.00188e-014	2.75471e-014	5.22844e-014	3.50425e-014	2.12029e-015	1.37681e-014
-6.18295e-015	-2.24946e-014	-9.89168e-015	-8.2773e-015	-2.72529e-015	-3.14409e-014	-1.96185e-014	-4.90206e-014	-3.72157e-014	-3.91226e-015	-3.37065e-014	-4.75471e-015	-2.63853e-014	-2.48201e-014	-4.3004e-015	4.82087e-015	1.63593e-014	1.80645e-014	4.22278e-014	5.06088e-014	2.74219e-014	5.25144e-014	3.5384e-014	1.8905e-015	1.38749e-014
-6.319e-015	-2.32305e-014	-9.99182e-015	-8.17147e-015	-2.37828e-015	-3.18715e-014	-1.94876e-014	-4.96931e-014	-3.79383e-014	-4.58718e-015	-3.42891e-014	-5.10738e-015	-2.69165e-014	-2.5516e-014	-4.19969e-015	4.62108e-015	1.60701e-014	1.79815e-014	4.23876e-014	5.11946e-014	2.72868e-014	5.2726e-014	3.57279e-014	1.65183e-015	1.40007e-014
-6.41949e-015	-2.39749e-014	-1.009e-014	-8.07395e-015	-2.05871e-015	-3.2283e-014	-1.93509e-014	-5.03679e-014	-3.8633e-014	-5.26001e-015	-3.48596e-014	-5.42965e-015	-2.74226e-014	-2.622e-014	-4.08466e-015	4.39897e-015	1.57828e-014	1.78924e-014	4.25454e-014	5.17737e-014	2.71425e-014	5.29212e-014	3.60729e-014	1.4045e-015	1.41452e-014
-6.48645e-015	-2.47241e-014	-1.01875e-014	-7.98659e-015	-1.76825e-015	-3.26757e-014	-1.92109e-014	-5.1044e-014	-3.92992e-014	-5.92786e-015	-3.5417e-014	-5.72338e-015	-2.79022e-014	-2.69307e-014	-3.9549e-015	4.15595e-015	1.55023e-014	1.77978e-014	4.2702e-014	5.23431e-014	2.69893e-014	5.31027e-014	3.64176e-014	1.14832e-015	1.43085e-014
-6.52156e-015	-2.54739e-014	-1.02844e-014	-7.91151e-015	-1.50865e-015	-3.30498e-014	-1.90688e-014	-5.172e-014	-3.9936e-014	-6.58826e-015	-3.59614e-014	-5.98951e-015	-2.83532e-014	-2.76463e-014	-3.81029e-015	3.89464e-015	1.52326e-014	1.76976e-014	4.28582e-014	5.29005e-014	2.68278e-014	5.32731e-014	3.67613e-014	8.83664e-016	1.44899e-014
-6.52719e-015	-2.62205e-014	-1.03811e-014	-7.85042e-015	-1.28105e-015	-3.3406e-014	-1.89267e-014	-5.23956e-014	-4.0543e-014	-7.23931e-015	-3.64925e-014	-6.22892e-015	-2.8774e-014	-2.83651e-014	-3.65118e-015	3.61738e-015	1.49775e-014	1.75912e-014	4.30148e-014	5.3443e-014	2.66586e-014	5.3435e-014	3.71033e-014	6.10947e-016	1.46891e-014
-6.50603e-015	-2.69604e-014	-1.04783e-014	-7.80525e-015	-1.0865e-015	-3.3745e-014	-1.87869e-014	-5.30705e-014	-4.11205e-014	-7.87778e-015	-3.70092e-014	-6.44317e-015	-2.91636e-014	-2.90857e-014	-3.47799e-015	3.32697e-015	1.47408e-014	1.74786e-014	4.31731e-014	5.39681e-014	2.64824e-014	5.35907e-014	3.74429e-014	3.30954e-016	1.49047e-014
-6.46076e-015	-2.76895e-014	-1.05765e-014	-7.77752e-015	-9.25552e-016	-3.40675e-014	-1.86501e-014	-5.37435e-014	-4.16693e-014	-8.50177e-015	-3.75105e-014	-6.6337e-015	-2.95202e-014	-2.98061e-014	-3.29068e-015	3.0261e-015	1.45262e-014	1.73595e-014	4.33333e-014	5.44738e-014	2.62999e-014	5.37421e-014	3.77789e-014	4.40551e-017	1.51358e-014
-6.3947e-015	-2.8404e-014	-1.06758e-014	-7.76762e-015	-7.98501e-016	-3.4374e-014	-1.85172e-014	-5.44131e-014	-4.21898e-014	-9.10932e-015	-3.79963e-014	-6.80272e-015	-2.98426e-014	-3.05247e-014	-3.08962e-015	2.71763e-015	1.4337e-014	1.72335e-014	4.34967e-014	5.49578e-014	2.61118e-014	5.38921e-014	3.81107e-014	-2.49095e-016	1.53809e-014
-6.31129e-015	-2.91002e-014	-1.07764e-014	-7.77647e-015	-7.0518e-016	-3.4665e-014	-1.83892e-014	-5.50784e-014	-4.2682e-014	-9.69884e-015	-3.84671e-014	-6.95253e-015	-3.01304e-014	-3.12399e-014	-2.87549e-015	2.40365e-015	1.41759e-014	1.71007e-014	4.36641e-014	5.54186e-014	2.59192e-014	5.40422e-014	3.84373e-014	-5.47581e-016	1.56382e-014
-6.21442e-015	-2.9775e-014	-1.08787e-014	-7.80528e-015	-6.45235e-016	-3.49401e-014	-1.82676e-014	-5.57379e-014	-4.31465e-014	-1.02694e-014	-3.89226e-014	-7.08515e-015	-3.03837e-014	-3.19496e-014	-2.64927e-015	2.08708e-015	1.40453e-014	1.69605e-014	4.3835e-014	5.58542e-014	2.57233e-014	5.41942e-014	3.87574e-014	-8.50411e-016	1.59056e-014
-6.10686e-015	-3.04249e-014	-1.09828e-014	-7.85423e-015	-6.1721e-016	-3.52e-014	-1.81538e-014	-5.63905e-014	-4.35847e-014	-1.08199e-014	-3.93625e-014	-7.20227e-015	-3.0602e-014	-3.26524e-014	-2.4121e-015	1.7709e-015	1.39469e-014	1.68125e-014	4.40097e-014	5.6263e-014	2.55249e-014	5.43498e-014	3.90703e-014	-1.15776e-015	1.61815e-014
-5.99251e-015	-3.10469e-014	-1.1088e-014	-7.92272e-015	-6.20122e-016	-3.54452e-014	-1.8049e-014	-5.70343e-014	-4.39979e-014	-1.13495e-014	-3.97864e-014	-7.30568e-015	-3.07842e-014	-3.33464e-014	-2.16463e-015	1.4575e-015	1.38826e-014	1.66573e-014	4.41884e-014	5.66437e-014	2.53251e-014	5.45101e-014	3.93746e-014	-1.46843e-015	1.64643e-014
-5.87459e-015	-3.16383e-014	-1.11948e-014	-8.01095e-015	-6.52092e-016	-3.56757e-014	-1.79532e-014	-5.76674e-014	-4.43865e-014	-1.18575e-014	-4.01946e-014	-7.39831e-015	-3.09301e-014	-3.40298e-014	-1.90725e-015	1.14911e-015	1.38535e-014	1.64947e-014	4.43712e-014	5.69948e-014	2.51246e-014	5.46763e-014	3.96699e-014	-1.78164e-015	1.67519e-014
-5.75654e-015	-3.21964e-014	-1.13032e-014	-8.11802e-015	-7.11591e-016	-3.58919e-014	-1.78668e-014	-5.82876e-014	-4.47519e-014	-1.23441e-014	-4.05872e-014	-7.48299e-015	-3.10406e-014	-3.47014e-014	-1.64088e-015	8.48197e-016	1.38607e-014	1.6324e-014	4.45587e-014	5.73153e-014	2.49238e-014	5.48482e-014	3.99555e-014	-2.09683e-015	1.7042e-014
-5.64153e-015	-3.27182e-014	-1.14127e-014	-8.24345e-015	-7.96655e-016	-3.60928e-014	-1.77895e-014	-5.88931e-014	-4.5095e-014	-1.28091e-014	-4.09641e-014	-7.56271e-015	-3.11165e-014	-3.53596e-014	-1.36729e-015	5.56734e-016	1.39052e-014	1.61451e-014	4.47513e-014	5.76047e-014	2.47233e-014	5.50269e-014	4.02301e-014	-2.41343e-015	1.73327e-014
-5.53249e-015	-3.32013e-014	-1.15229e-014	-8.38617e-015	-9.04824e-016	-3.62786e-014	-1.77214e-014	-5.94816e-014	-4.54171e-014	-1.32528e-014	-4.13252e-014	-7.63902e-015	-3.11585e-014	-3.60026e-014	-1.0878e-015	2.76625e-016	1.39872e-014	1.5958e-014	4.49488e-014	5.78622e-014	2.45242e-014	5.52126e-014	4.04933e-014	-2.73062e-015	1.76217e-014
-5.43291e-015	-3.36447e-014	-1.16337e-014	-8.54468e-015	-1.03331e-015	-3.64491e-014	-1.76624e-014	-6.00511e-014	-4.57185e-014	-1.36758e-014	-4.16705e-014	-7.71338e-015	-3.11679e-014	-3.66293e-014	-8.03548e-016	9.34047e-018	1.41064e-014	1.57627e-014	4.51505e-014	5.80876e-014	2.43268e-014	5.54046e-014	4.07438e-014	-3.04782e-015	1.79065e-014
-5.34521e-015	-3.40474e-014	-1.17447e-014	-8.71719e-015	-1.17864e-015	-3.6604e-014	-1.76127e-014	-6.05997e-014	-4.59999e-014	-1.40782e-014	-4.20003e-014	-7.78808e-015	-3.11465e-014	-3.72378e-014	-5.15344e-016	-2.4331e-016	1.42621e-014	1.55595e-014	4.53564e-014	5.82813e-014	2.41321e-014	5.56025e-014	4.09814e-014	-3.36437e-015	1.81843e-014
-5.27147e-015	-3.44081e-014	-1.18547e-014	-8.90199e-015	-1.33819e-015	-3.67435e-014	-1.75715e-014	-6.11254e-014	-4.62625e-014	-1.44613e-014	-4.23147e-014	-7.86493e-015	-3.10955e-014	-3.78273e-014	-2.24511e-016	-4.79995e-016	1.44537e-014	1.53491e-014	4.55662e-014	5.84435e-014	2.39406e-014	5.58053e-014	4.12052e-014	-3.67967e-015	1.84527e-014
-5.21429e-015	-3.47265e-014	-1.19634e-014	-9.09714e-015	-1.5095e-015	-3.68672e-014	-1.7538e-014	-6.16259e-014	-4.65059e-014	-1.48259e-014	-4.26133e-014	-7.94593e-015	-3.10178e-014	-3.83966e-014	6.75783e-017	-6.99886e-016	1.46802e-014	1.51322e-014	4.57795e-014	5.85746e-014	2.37531e-014	5.60127e-014	4.14147e-014	-3.99312e-015	1.87096e-014
-5.17583e-015	-3.50028e-014	-1.20707e-014	-9.3001e-015	-1.6894e-015	-3.69744e-014	-1.75113e-014	-6.20988e-014	-4.6731e-014	-1.5173e-014	-4.28961e-014	-8.03279e-015	-3.09152e-014	-3.89439e-014	3.59983e-016	-9.01561e-016	1.494e-014	1.49094e-014	4.59961e-014	5.8675e-014	2.35699e-014	5.62234e-014	4.16098e-014	-4.30383e-015	1.89531e-014
-5.15677e-015	-3.52375e-014	-1.21759e-014	-9.50823e-015	-1.87462e-015	-3.70647e-014	-1.74909e-014	-6.25428e-014	-4.69383e-014	-1.5504e-014	-4.31627e-014	-8.12645e-015	-3.07902e-014	-3.94683e-014	6.51412e-016	-1.08406e-015	1.52306e-014	1.46813e-014	4.62162e-014	5.87453e-014	2.33916e-014	5.64367e-014	4.17897e-014	-4.61178e-015	1.91808e-014
-5.15864e-015	-3.54311e-014	-1.22787e-014	-9.71945e-015	-2.06221e-015	-3.71379e-014	-1.74756e-014	-6.29567e-014	-4.71277e-014	-1.58199e-014	-4.34134e-014	-8.22828e-015	-3.06451e-014	-3.99693e-014	9.40288e-016	-1.24675e-015	1.55502e-014	1.4448e-014	4.64392e-014	5.87862e-014	2.32191e-014	5.66511e-014	4.19543e-014	-4.91648e-015	1.93907e-014
-5.18233e-015	-3.5585e-014	-1.23782e-014	-9.93137e-015	-2.24955e-015	-3.71926e-014	-1.74641e-014	-6.33393e-014	-4.73002e-014	-1.6122e-014	-4.36481e-014	-8.33833e-015	-3.0483e-014	-4.04453e-014	1.22542e-015	-1.38929e-015	1.58967e-014	1.42106e-014	4.6664e-014	5.87988e-014	2.30526e-014	5.68649e-014	4.21036e-014	-5.21799e-015	1.9581e-014
-5.22871e-015	-3.57014e-014	-1.24737e-014	-1.01416e-014	-2.43411e-015	-3.72284e-014	-1.74555e-014	-6.36886e-014	-4.74553e-014	-1.64119e-014	-4.38669e-014	-8.45729e-015	-3.03069e-014	-4.08957e-014	1.50526e-015	-1.51148e-015	1.62663e-014	1.397e-014	4.68901e-014	5.87845e-014	2.28921e-014	5.70775e-014	4.22376e-014	-5.51572e-015	1.97501e-014
-5.29777e-015	-3.57818e-014	-1.25648e-014	-1.03471e-014	-2.61334e-015	-3.72458e-014	-1.74485e-014	-6.40034e-014	-4.75928e-014	-1.66907e-014	-4.40699e-014	-8.58625e-015	-3.01207e-014	-4.13192e-014	1.77865e-015	-1.61311e-015	1.66561e-014	1.37274e-014	4.71165e-014	5.87448e-014	2.27384e-014	5.72872e-014	4.23564e-014	-5.8088e-015	1.98961e-014
-5.38954e-015	-3.58283e-014	-1.26513e-014	-1.05455e-014	-2.78489e-015	-3.72446e-014	-1.7442e-014	-6.42829e-014	-4.77133e-014	-1.69598e-014	-4.42567e-014	-8.72524e-015	-2.99268e-014	-4.17149e-014	2.04432e-015	-1.694e-015	1.7063e-014	1.34836e-014	4.73424e-014	5.86804e-014	2.25915e-014	5.74922e-014	4.24602e-014	-6.0971e-015	2.00177e-014
-5.50371e-015	-3.58428e-014	-1.27333e-014	-1.07342e-014	-2.94682e-015	-3.72244e-014	-1.74352e-014	-6.45253e-014	-4.78177e-014	-1.72203e-014	-4.44271e-014	-8.87403e-015	-2.97279e-014	-4.20821e-014	2.30073e-015	-1.75442e-015	1.74838e-014	1.32405e-014	4.75674e-014	5.85937e-014	2.24517e-014	5.76912e-014	4.25491e-014	-6.38039e-015	2.01133e-014
-5.63957e-015	-3.58281e-014	-1.28104e-014	-1.09109e-014	-3.09712e-015	-3.7185e-014	-1.74269e-014	-6.4731e-014	-4.79054e-014	-1.7473e-014	-4.45816e-014	-9.03298e-015	-2.95278e-014	-4.24201e-014	2.54662e-015	-1.79508e-015	1.79154e-014	1.29993e-014	4.77908e-014	5.84865e-014	2.23187e-014	5.78832e-014	4.26233e-014	-6.65864e-015	2.01821e-014
-5.7963e-015	-3.57877e-014	-1.2883e-014	-1.10724e-014	-3.23441e-015	-3.7127e-014	-1.74162e-014	-6.48994e-014	-4.79764e-014	-1.77196e-014	-4.47201e-014	-9.2024e-015	-2.93304e-014	-4.27292e-014	2.78088e-015	-1.81596e-015	1.83552e-014	1.2761e-014	4.80117e-014	5.83599e-014	2.21926e-014	5.80668e-014	4.26829e-014	-6.93155e-015	2.02234e-014
-5.9724e-015	-3.5725e-014	-1.29516e-014	-1.12165e-014	-3.35766e-015	-3.70504e-014	-1.74019e-014	-6.50303e-014	-4.80316e-014	-1.79614e-014	-4.48429e-014	-9.38113e-015	-2.91389e-014	-4.30089e-014	3.00325e-015	-1.81778e-015	1.87992e-014	1.25266e-014	4.8229e-014	5.82159e-014	2.20735e-014	5.8241e-014	4.27292e-014	-7.19906e-015	2.02372e-014
-6.16622e-015	-3.56429e-014	-1.30162e-014	-1.13413e-014	-3.46581e-015	-3.69558e-014	-1.73831e-014	-6.51247e-014	-4.80704e-014	-1.81994e-014	-4.49498e-014	-9.56889e-015	-2.89566e-014	-4.32588e-014	3.21205e-015	-1.80157e-015	1.92448e-014	1.22973e-014	4.84413e-014	5.8057e-014	2.19615e-014	5.84056e-014	4.27631e-014	-7.46127e-015	2.02233e-014
-6.37592e-015	-3.55451e-014	-1.30772e-014	-1.14458e-014	-3.55839e-015	-3.68436e-014	-1.73587e-014	-6.51827e-014	-4.80936e-014	-1.84346e-014	-4.50411e-014	-9.76419e-015	-2.87865e-014	-4.34792e-014	3.40597e-015	-1.76808e-015	1.96886e-014	1.20741e-014	4.86472e-014	5.78857e-014	2.18559e-014	5.8559e-014	4.27851e-014	-7.71817e-015	2.01816e-014
-6.5996e-015	-3.54355e-014	-1.31354e-014	-1.15283e-014	-3.63514e-015	-3.67145e-014	-1.73279e-014	-6.52047e-014	-4.81015e-014	-1.86677e-014	-4.51172e-014	-9.96609e-015	-2.86314e-014	-4.36689e-014	3.58385e-015	-1.71701e-015	2.01277e-014	1.18589e-014	4.88456e-014	5.77036e-014	2.17559e-014	5.87011e-014	4.27969e-014	-7.96974e-015	2.01122e-014
-6.8349e-015	-3.53169e-014	-1.31915e-014	-1.15872e-014	-3.69586e-015	-3.65698e-014	-1.72897e-014	-6.5192e-014	-4.80949e-014	-1.88992e-014	-4.51787e-014	-1.01739e-014	-2.84946e-014	-4.38284e-014	3.74509e-015	-1.64887e-015	2.05593e-014	1.16523e-014	4.90362e-014	5.75127e-014	2.1662e-014	5.88319e-014	4.27997e-014	-8.21535e-015	2.00153e-014
-7.07942e-015	-3.51922e-014	-1.32463e-014	-1.16213e-014	-3.74085e-015	-3.64101e-014	-1.7244e-014	-6.51465e-014	-4.80752e-014	-1.91289e-014	-4.52261e-014	-1.03864e-014	-2.83786e-014	-4.39582e-014	3.88927e-015	-1.56459e-015	2.098e-014	1.14551e-014	4.92173e-014	5.73154e-014	2.1574e-014	5.89512e-014	4.27948e-014	-8.45511e-015	1.98913e-014
-7.33104e-015	-3.50656e-014	-1.33009e-014	-1.16304e-014	-3.77085e-015	-3.62365e-014	-1.71904e-014	-6.50691e-014	-4.8043e-014	-1.93572e-014	-4.52598e-014	-1.06025e-014	-2.82848e-014	-4.40586e-014	4.01543e-015	-1.4652e-015	2.13869e-014	1.12686e-014	4.93877e-014	5.71142e-014	2.14917e-014	5.90589e-014	4.2783e-014	-8.68908e-015	1.97414e-014
-7.58711e-015	-3.49403e-014	-1.3356e-014	-1.16142e-014	-3.78659e-015	-3.60507e-014	-1.71282e-014	-6.49614e-014	-4.79994e-014	-1.95842e-014	-4.52798e-014	-1.08205e-014	-2.82155e-014	-4.41296e-014	4.12281e-015	-1.35148e-015	2.17781e-014	1.10935e-014	4.95467e-014	5.69113e-014	2.14137e-014	5.91554e-014	4.27658e-014	-8.91706e-015	1.95666e-014
-7.84492e-015	-3.48199e-014	-1.34123e-014	-1.15727e-014	-3.78865e-015	-3.58542e-014	-1.70574e-014	-6.4825e-014	-4.79453e-014	-1.98099e-014	-4.5287e-014	-1.10392e-014	-2.81725e-014	-4.41721e-014	4.21148e-015	-1.22428e-015	2.21514e-014	1.09299e-014	4.96933e-014	5.67087e-014	2.13396e-014	5.92414e-014	4.27451e-014	-9.13883e-015	1.93686e-014
-8.10231e-015	-3.4707e-014	-1.34711e-014	-1.15057e-014	-3.77852e-015	-3.56482e-014	-1.6978e-014	-6.46622e-014	-4.7882e-014	-2.00349e-014	-4.52824e-014	-1.12578e-014	-2.81575e-014	-4.41864e-014	4.28143e-015	-1.08436e-015	2.25055e-014	1.07788e-014	4.98264e-014	5.6509e-014	2.1269e-014	5.93181e-014	4.27226e-014	-9.35342e-015	1.91492e-014
-8.35633e-015	-3.46048e-014	-1.35342e-014	-1.14134e-014	-3.75744e-015	-3.54343e-014	-1.68896e-014	-6.44754e-014	-4.78112e-014	-2.0259e-014	-4.52673e-014	-1.14753e-014	-2.8172e-014	-4.4173e-014	4.33242e-015	-9.32124e-016	2.28389e-014	1.06404e-014	4.99456e-014	5.63145e-014	2.12015e-014	5.93861e-014	4.26997e-014	-9.56131e-015	1.89103e-014
-8.60449e-015	-3.45151e-014	-1.36026e-014	-1.12966e-014	-3.7266e-015	-3.52144e-014	-1.67927e-014	-6.42674e-014	-4.77349e-014	-2.04817e-014	-4.52427e-014	-1.16905e-014	-2.82159e-014	-4.41332e-014	4.3646e-015	-7.68656e-016	2.31494e-014	1.05149e-014	5.00499e-014	5.61273e-014	2.11368e-014	5.9447e-014	4.26779e-014	-9.76251e-015	1.86538e-014
-8.84476e-015	-3.44402e-014	-1.3678e-014	-1.1156e-014	-3.68797e-015	-3.49903e-014	-1.66876e-014	-6.40406e-014	-4.76545e-014	-2.07025e-014	-4.52097e-014	-1.19029e-014	-2.82895e-014	-4.40686e-014	4.37861e-015	-5.94416e-016	2.34358e-014	1.04016e-014	5.01382e-014	5.59497e-014	2.10742e-014	5.95017e-014	4.26588e-014	-9.9569e-015	1.8382e-014
-9.07507e-015	-3.43816e-014	-1.37618e-014	-1.09933e-014	-3.64291e-015	-3.47635e-014	-1.65742e-014	-6.37972e-014	-4.7572e-014	-2.09213e-014	-4.51692e-014	-1.21114e-014	-2.83934e-014	-4.39801e-014	4.37422e-015	-4.10006e-016	2.36973e-014	1.03004e-014	5.02104e-014	5.57833e-014	2.10134e-014	5.95512e-014	4.26435e-014	-1.01441e-014	1.80971e-014
-9.29325e-015	-3.4341e-014	-1.38548e-014	-1.08093e-014	-3.59319e-015	-3.45359e-014	-1.64541e-014	-6.35399e-014	-4.7489e-014	-2.11371e-014	-4.51229e-014	-1.23154e-014	-2.85272e-014	-4.3869e-014	4.35249e-015	-2.16373e-016	2.39336e-014	1.02113e-014	5.02659e-014	5.56298e-014	2.09535e-014	5.9597e-014	4.26335e-014	-1.03241e-014	1.78013e-014
-9.498e-015	-3.43191e-014	-1.39584e-014	-1.06052e-014	-3.54094e-015	-3.43093e-014	-1.63278e-014	-6.32715e-014	-4.74082e-014	-2.13494e-014	-4.50724e-014	-1.25147e-014	-2.86902e-014	-4.37365e-014	4.314e-015	-1.48305e-017	2.41446e-014	1.01337e-014	5.03043e-014	5.5491e-014	2.08945e-014	5.96403e-014	4.26305e-014	-1.04972e-014	1.7497e-014
-9.6879e-015	-3.43174e-014	-1.40748e-014	-1.03829e-014	-3.48685e-015	-3.40853e-014	-1.61964e-014	-6.29938e-014	-4.73315e-014	-2.15574e-014	-4.50191e-014	-1.27083e-014	-2.88808e-014	-4.35845e-014	4.259e-015	1.94244e-016	2.43299e-014	1.00664e-014	5.03251e-014	5.53679e-014	2.08362e-014	5.96832e-014	4.2636e-014	-1.06632e-014	1.71864e-014
-9.86144e-015	-3.43372e-014	-1.4205e-014	-1.01447e-014	-3.43234e-015	-3.38657e-014	-1.60609e-014	-6.27098e-014	-4.72609e-014	-2.17603e-014	-4.49652e-014	-1.2897e-014	-2.90983e-014	-4.34145e-014	4.18873e-015	4.09598e-016	2.44895e-014	1.00085e-014	5.03281e-014	5.52628e-014	2.07781e-014	5.97276e-014	4.26509e-014	-1.08217e-014	1.68724e-014
-1.00174e-014	-3.43778e-014	-1.43494e-014	-9.89282e-015	-3.37895e-015	-3.36528e-014	-1.59221e-014	-6.24218e-014	-4.71987e-014	-2.19581e-014	-4.49122e-014	-1.30804e-014	-2.93404e-014	-4.32285e-014	4.1036e-015	6.30518e-016	2.46241e-014	9.95835e-015	5.03136e-014	5.51766e-014	2.07195e-014	5.9775e-014	4.26758e-014	-1.09726e-014	1.65568e-014
-1.01551e-014	-3.44393e-014	-1.45097e-014	-9.62883e-015	-3.32827e-015	-3.34483e-014	-1.57815e-014	-6.21315e-014	-4.7147e-014	-2.21503e-014	-4.48623e-014	-1.32586e-014	-2.96049e-014	-4.30281e-014	4.00482e-015	8.55943e-016	2.47345e-014	9.9152e-015	5.02814e-014	5.51109e-014	2.06589e-014	5.98264e-014	4.27114e-014	-1.11158e-014	1.62427e-014
-1.02739e-014	-3.45209e-014	-1.46863e-014	-9.3546e-015	-3.28089e-015	-3.32531e-014	-1.56398e-014	-6.18411e-014	-4.71076e-014	-2.2336e-014	-4.48168e-014	-1.34314e-014	-2.98888e-014	-4.28157e-014	3.89383e-015	1.08523e-015	2.48214e-014	9.87768e-015	5.02315e-014	5.50664e-014	2.05962e-014	5.98834e-014	4.27582e-014	-1.12516e-014	1.59325e-014
-1.03735e-014	-3.4622e-014	-1.48797e-014	-9.07275e-015	-3.23843e-015	-3.30683e-014	-1.54983e-014	-6.15521e-014	-4.70826e-014	-2.25153e-014	-4.47771e-014	-1.35996e-014	-3.01899e-014	-4.25932e-014	3.77209e-015	1.3178e-015	2.48858e-014	9.84404e-015	5.01642e-014	5.5043e-014	2.05312e-014	5.99478e-014	4.28174e-014	-1.13805e-014	1.56285e-014
-1.04535e-014	-3.47415e-014	-1.50901e-014	-8.78565e-015	-3.20105e-015	-3.28949e-014	-1.53578e-014	-6.12664e-014	-4.70736e-014	-2.26885e-014	-4.47447e-014	-1.37638e-014	-3.05052e-014	-4.2363e-014	3.64004e-015	1.55324e-015	2.49291e-014	9.81319e-015	5.00803e-014	5.50407e-014	2.04631e-014	6.002e-014	4.28895e-014	-1.15021e-014	1.53332e-014
-1.05141e-014	-3.48783e-014	-1.53177e-014	-8.49526e-015	-3.16897e-015	-3.27341e-014	-1.52198e-014	-6.09852e-014	-4.70823e-014	-2.28555e-014	-4.47212e-014	-1.39243e-014	-3.08318e-014	-4.21277e-014	3.49968e-015	1.79026e-015	2.49528e-014	9.78417e-015	4.99798e-014	5.50598e-014	2.03918e-014	6.01009e-014	4.29746e-014	-1.16161e-014	1.50487e-014
-1.05554e-014	-3.5031e-014	-1.55629e-014	-8.20393e-015	-3.14276e-015	-3.25871e-014	-1.50858e-014	-6.07101e-014	-4.71095e-014	-2.30156e-014	-4.4709e-014	-1.40821e-014	-3.11663e-014	-4.18889e-014	3.35267e-015	2.02763e-015	2.49581e-014	9.75502e-015	4.98635e-014	5.51008e-014	2.0317e-014	6.01912e-014	4.30725e-014	-1.17228e-014	1.47768e-014
-1.05783e-014	-3.51978e-014	-1.58257e-014	-7.91347e-015	-3.12244e-015	-3.24542e-014	-1.49572e-014	-6.04424e-014	-4.71565e-014	-2.31693e-014	-4.47092e-014	-1.42387e-014	-3.15054e-014	-4.16484e-014	3.20029e-015	2.26421e-015	2.49463e-014	9.72362e-015	4.97325e-014	5.51631e-014	2.02386e-014	6.02919e-014	4.31828e-014	-1.18226e-014	1.45191e-014
-1.05838e-014	-3.53766e-014	-1.61057e-014	-7.62618e-015	-3.10801e-015	-3.23363e-014	-1.48353e-014	-6.01829e-014	-4.72246e-014	-2.33163e-014	-4.47231e-014	-1.43947e-014	-3.18462e-014	-4.14091e-014	3.04466e-015	2.4992e-015	2.49202e-014	9.68796e-015	4.9588e-014	5.52454e-014	2.01559e-014	6.04031e-014	4.33045e-014	-1.19153e-014	1.42786e-014
-1.05737e-014	-3.55654e-014	-1.64018e-014	-7.34381e-015	-3.0993e-015	-3.22334e-014	-1.47213e-014	-5.99328e-014	-4.7314e-014	-2.34563e-014	-4.4752e-014	-1.45511e-014	-3.21846e-014	-4.11735e-014	2.88678e-015	2.73153e-015	2.48811e-014	9.64638e-015	4.94309e-014	5.53466e-014	2.00692e-014	6.05252e-014	4.34375e-014	-1.20009e-014	1.40569e-014
-1.05496e-014	-3.57621e-014	-1.67136e-014	-7.06793e-015	-3.09529e-015	-3.21449e-014	-1.46166e-014	-5.96922e-014	-4.74247e-014	-2.35895e-014	-4.47965e-014	-1.47096e-014	-3.25176e-014	-4.09438e-014	2.72811e-015	2.95978e-015	2.48307e-014	9.59772e-015	4.92618e-014	5.54656e-014	1.99783e-014	6.0658e-014	4.35808e-014	-1.208e-014	1.38554e-014
-1.05129e-014	-3.59637e-014	-1.70397e-014	-6.80033e-015	-3.09577e-015	-3.20714e-014	-1.45223e-014	-5.94607e-014	-4.75571e-014	-2.37161e-014	-4.48573e-014	-1.48708e-014	-3.28418e-014	-4.07218e-014	2.57027e-015	3.18321e-015	2.47706e-014	9.54045e-015	4.90819e-014	5.56002e-014	1.98829e-014	6.08019e-014	4.37336e-014	-1.21529e-014	1.36751e-014
-1.04658e-014	-3.61678e-014	-1.73788e-014	-6.54254e-015	-3.09963e-015	-3.20125e-014	-1.44401e-014	-5.92381e-014	-4.771e-014	-2.38363e-014	-4.49346e-014	-1.50353e-014	-3.31535e-014	-4.051e-014	2.41436e-015	3.40066e-015	2.47031e-014	9.47293e-015	4.88918e-014	5.5749e-014	1.97828e-014	6.09565e-014	4.38948e-014	-1.22203e-014	1.35171e-014
-1.04104e-014	-3.63727e-014	-1.77295e-014	-6.29551e-015	-3.10504e-015	-3.19683e-014	-1.43702e-014	-5.90245e-014	-4.78829e-014	-2.39506e-014	-4.50297e-014	-1.52046e-014	-3.34502e-014	-4.03103e-014	2.26241e-015	3.61118e-015	2.46305e-014	9.39426e-015	4.86933e-014	5.591e-014	1.96777e-014	6.11207e-014	4.40627e-014	-1.22824e-014	1.33826e-014
-1.03485e-014	-3.65759e-014	-1.80901e-014	-6.06025e-015	-3.11167e-015	-3.19381e-014	-1.43138e-014	-5.88192e-014	-4.80748e-014	-2.40601e-014	-4.51425e-014	-1.53796e-014	-3.37288e-014	-4.01242e-014	2.115e-015	3.81374e-015	2.45542e-014	9.30335e-015	4.84877e-014	5.6081e-014	1.95674e-014	6.12937e-014	4.42356e-014	-1.23396e-014	1.3272e-014
-1.0283e-014	-3.67745e-014	-1.84589e-014	-5.8379e-015	-3.11817e-015	-3.19209e-014	-1.42713e-014	-5.86213e-014	-4.8285e-014	-2.41651e-014	-4.52732e-014	-1.55604e-014	-3.39867e-014	-3.99533e-014	1.97392e-015	4.00655e-015	2.44757e-014	9.1988e-015	4.82767e-014	5.62595e-014	1.94514e-014	6.14753e-014	4.44118e-014	-1.23919e-014	1.31855e-014
-1.0217e-014	-3.69665e-014	-1.88341e-014	-5.629e-015	-3.1233e-015	-3.19152e-014	-1.42435e-014	-5.84303e-014	-4.85126e-014	-2.4266e-014	-4.5421e-014	-1.57475e-014	-3.4221e-014	-3.97995e-014	1.84083e-015	4.18916e-015	2.43971e-014	9.07993e-015	4.80614e-014	5.64431e-014	1.93303e-014	6.16641e-014	4.45896e-014	-1.24398e-014	1.31234e-014
-1.01522e-014	-3.715e-014	-1.92136e-014	-5.43482e-015	-3.12552e-015	-3.19202e-014	-1.42307e-014	-5.82451e-014	-4.87562e-014	-2.43628e-014	-4.55859e-014	-1.59415e-014	-3.44304e-014	-3.96639e-014	1.71644e-015	4.36035e-015	2.43192e-014	8.94719e-015	4.78431e-014	5.66293e-014	1.92041e-014	6.18585e-014	4.47676e-014	-1.24839e-014	1.30859e-014
-1.00911e-014	-3.73218e-014	-1.95955e-014	-5.2554e-015	-3.12301e-015	-3.19354e-014	-1.42333e-014	-5.80652e-014	-4.90139e-014	-2.4456e-014	-4.5768e-014	-1.61427e-014	-3.46131e-014	-3.95481e-014	1.60146e-015	4.51981e-015	2.42443e-014	8.79988e-015	4.7623e-014	5.68145e-014	1.90729e-014	6.20575e-014	4.49439e-014	-1.2525e-014	1.30725e-014
-1.00364e-014	-3.74803e-014	-1.99772e-014	-5.09127e-015	-3.11439e-015	-3.19599e-014	-1.42509e-014	-5.78894e-014	-4.92831e-014	-2.45458e-014	-4.59658e-014	-1.63521e-014	-3.47675e-014	-3.94535e-014	1.49658e-015	4.66648e-015	2.41739e-014	8.63795e-015	4.74025e-014	5.69956e-014	1.89368e-014	6.22594e-014	4.51163e-014	-1.25635e-014	1.30836e-014
-9.99002e-015	-3.76239e-014	-2.03558e-014	-4.94261e-015	-3.09826e-015	-3.19932e-014	-1.4284e-014	-5.77163e-014	-4.95617e-014	-2.46324e-014	-4.61778e-014	-1.65685e-014	-3.48923e-014	-3.93808e-014	1.40225e-015	4.79988e-015	2.41095e-014	8.46152e-015	4.71826e-014	5.71699e-014	1.87955e-014	6.24626e-014	4.5283e-014	-1.25997e-014	1.31184e-014
-9.95463e-015	-3.77511e-014	-2.07291e-014	-4.80939e-015	-3.07319e-015	-3.2034e-014	-1.43329e-014	-5.75442e-014	-4.98478e-014	-2.47163e-014	-4.64027e-014	-1.67912e-014	-3.49866e-014	-3.93296e-014	1.31938e-015	4.91924e-015	2.40527e-014	8.27138e-015	4.69649e-014	5.73355e-014	1.86484e-014	6.26655e-014	4.54416e-014	-1.26342e-014	1.31755e-014
-9.93258e-015	-3.786e-014	-2.10945e-014	-4.69174e-015	-3.03848e-015	-3.20808e-014	-1.43973e-014	-5.73723e-014	-5.01386e-014	-2.4798e-014	-4.66393e-014	-1.70193e-014	-3.50499e-014	-3.92999e-014	1.24801e-015	5.02493e-015	2.40044e-014	8.06798e-015	4.67502e-014	5.74889e-014	1.84953e-014	6.28662e-014	4.5591e-014	-1.26674e-014	1.32544e-014
-9.92561e-015	-3.79489e-014	-2.14502e-014	-4.5891e-015	-2.99263e-015	-3.21331e-014	-1.44767e-014	-5.71997e-014	-5.04317e-014	-2.4878e-014	-4.68859e-014	-1.72519e-014	-3.50827e-014	-3.92921e-014	1.18901e-015	5.11684e-015	2.39654e-014	7.85211e-015	4.65397e-014	5.76275e-014	1.83369e-014	6.30636e-014	4.5729e-014	-1.27002e-014	1.3354e-014
-9.93551e-015	-3.80168e-014	-2.17936e-014	-4.50109e-015	-2.93481e-015	-3.21897e-014	-1.45705e-014	-5.70256e-014	-5.07248e-014	-2.4957e-014	-4.71405e-014	-1.74883e-014	-3.50858e-014	-3.93057e-014	1.14207e-015	5.19518e-015	2.39367e-014	7.62476e-015	4.63347e-014	5.77488e-014	1.81731e-014	6.3257e-014	4.5854e-014	-1.27329e-014	1.34726e-014
-9.96411e-015	-3.80632e-014	-2.21225e-014	-4.42674e-015	-2.86421e-015	-3.225e-014	-1.46774e-014	-5.68486e-014	-5.10153e-014	-2.50352e-014	-4.74007e-014	-1.7727e-014	-3.50597e-014	-3.934e-014	1.10753e-015	5.25976e-015	2.39192e-014	7.387e-015	4.61359e-014	5.78506e-014	1.80037e-014	6.34453e-014	4.59648e-014	-1.27662e-014	1.36085e-014
-1.00136e-014	-3.80873e-014	-2.24348e-014	-4.36559e-015	-2.78013e-015	-3.23128e-014	-1.47966e-014	-5.66665e-014	-5.13016e-014	-2.5113e-014	-4.76651e-014	-1.79662e-014	-3.50059e-014	-3.93947e-014	1.08595e-015	5.31166e-015	2.3914e-014	7.13989e-015	4.59437e-014	5.79303e-014	1.78284e-014	6.36272e-014	4.60597e-014	-1.28005e-014	1.37607e-014
-1.00853e-014	-3.80885e-014	-2.2729e-014	-4.31684e-015	-2.68229e-015	-3.23766e-014	-1.49273e-014	-5.64791e-014	-5.15814e-014	-2.51905e-014	-4.79316e-014	-1.82047e-014	-3.49262e-014	-3.94682e-014	1.07674e-015	5.35153e-015	2.39218e-014	6.88499e-015	4.57587e-014	5.79865e-014	1.7647e-014	6.38012e-014	4.61374e-014	-1.2836e-014	1.39278e-014
-1.01807e-014	-3.80673e-014	-2.3003e-014	-4.27999e-015	-2.57066e-015	-3.24418e-014	-1.50682e-014	-5.62854e-014	-5.18521e-014	-2.52677e-014	-4.81971e-014	-1.84406e-014	-3.48224e-014	-3.95599e-014	1.07952e-015	5.38017e-015	2.39431e-014	6.62449e-015	4.55813e-014	5.80173e-014	1.74593e-014	6.39664e-014	4.61966e-014	-1.28737e-014	1.41082e-014
-1.03009e-014	-3.80233e-014	-2.32551e-014	-4.25452e-015	-2.44513e-015	-3.25083e-014	-1.52182e-014	-5.60855e-014	-5.2112e-014	-2.53445e-014	-4.846e-014	-1.8672e-014	-3.46963e-014	-3.96686e-014	1.09427e-015	5.39828e-015	2.39782e-014	6.36041e-015	4.54129e-014	5.80222e-014	1.72651e-014	6.41219e-014	4.62361e-014	-1.29133e-014	1.42997e-014
-1.04468e-014	-3.79566e-014	-2.34839e-014	-4.23975e-015	-2.30601e-015	-3.25755e-014	-1.53758e-014	-5.58793e-014	-5.23593e-014	-2.54207e-014	-4.87178e-014	-1.88973e-014	-3.45505e-014	-3.9792e-014	1.12107e-015	5.40703e-015	2.40274e-014	6.09484e-015	4.52534e-014	5.79999e-014	1.70638e-014	6.42675e-014	4.62551e-014	-1.29552e-014	1.45008e-014
-1.06192e-014	-3.78676e-014	-2.36884e-014	-4.23478e-015	-2.15414e-015	-3.26435e-014	-1.55394e-014	-5.56667e-014	-5.25928e-014	-2.54961e-014	-4.89687e-014	-1.91137e-014	-3.43879e-014	-3.99278e-014	1.16005e-015	5.40735e-015	2.40911e-014	5.82962e-015	4.51031e-014	5.79487e-014	1.68553e-014	6.44023e-014	4.6253e-014	-1.30001e-014	1.47094e-014
-1.08176e-014	-3.77568e-014	-2.38685e-014	-4.23898e-015	-1.99002e-015	-3.27124e-014	-1.57079e-014	-5.54477e-014	-5.28115e-014	-2.55713e-014	-4.92108e-014	-1.93186e-014	-3.42105e-014	-4.00744e-014	1.21038e-015	5.40024e-015	2.41687e-014	5.56651e-015	4.4962e-014	5.78687e-014	1.66394e-014	6.45256e-014	4.62301e-014	-1.3048e-014	1.49236e-014
-1.10425e-014	-3.76253e-014	-2.40235e-014	-4.25173e-015	-1.81498e-015	-3.27817e-014	-1.58799e-014	-5.52231e-014	-5.30146e-014	-2.56461e-014	-4.9442e-014	-1.95099e-014	-3.40216e-014	-4.02293e-014	1.27093e-015	5.38704e-015	2.42602e-014	5.30776e-015	4.4829e-014	5.77603e-014	1.64157e-014	6.46372e-014	4.61861e-014	-1.30981e-014	1.5142e-014
-1.12939e-014	-3.74737e-014	-2.41528e-014	-4.27203e-015	-1.63004e-015	-3.28512e-014	-1.60534e-014	-5.49926e-014	-5.32009e-014	-2.57204e-014	-4.96601e-014	-1.96849e-014	-3.38247e-014	-4.03894e-014	1.3416e-015	5.36981e-015	2.4365e-014	5.05479e-015	4.47045e-014	5.76245e-014	1.61828e-014	6.47366e-014	4.6121e-014	-1.31507e-014	1.53622e-014
-1.15715e-014	-3.73033e-014	-2.42567e-014	-4.29963e-015	-1.43639e-015	-3.29213e-014	-1.62266e-014	-5.47569e-014	-5.33699e-014	-2.57941e-014	-4.9863e-014	-1.98416e-014	-3.36226e-014	-4.05525e-014	1.42177e-015	5.35054e-015	2.44824e-014	4.80909e-015	4.45885e-014	5.74609e-014	1.59414e-014	6.48239e-014	4.60351e-014	-1.3206e-014	1.55825e-014
-1.18745e-014	-3.71155e-014	-2.43356e-014	-4.33411e-015	-1.23603e-015	-3.29924e-014	-1.63986e-014	-5.45174e-014	-5.35217e-014	-2.58664e-014	-5.00494e-014	-1.99779e-014	-3.34182e-014	-4.07163e-014	1.51108e-015	5.33114e-015	2.46121e-014	4.57274e-015	4.44817e-014	5.7271e-014	1.56909e-014	6.4899e-014	4.59286e-014	-1.32635e-014	1.58009e-014
-1.2202e-014	-3.69111e-014	-2.43902e-014	-4.37478e-015	-1.03123e-015	-3.30653e-014	-1.65674e-014	-5.42748e-014	-5.36568e-014	-2.59368e-014	-5.0218e-014	-2.00914e-014	-3.3215e-014	-4.08783e-014	1.60911e-015	5.31294e-015	2.4754e-014	4.34815e-015	4.43826e-014	5.70566e-014	1.54303e-014	6.49615e-014	4.58031e-014	-1.33228e-014	1.60153e-014
-1.25523e-014	-3.66912e-014	-2.4421e-014	-4.42078e-015	-8.23618e-016	-3.31398e-014	-1.67315e-014	-5.40304e-014	-5.37759e-014	-2.6005e-014	-5.03674e-014	-2.01793e-014	-3.30158e-014	-4.10355e-014	1.7156e-015	5.29764e-015	2.49072e-014	4.13657e-015	4.42907e-014	5.68188e-014	1.51593e-014	6.5011e-014	4.56589e-014	-1.33835e-014	1.62241e-014
-1.29245e-014	-3.64569e-014	-2.44286e-014	-4.47136e-015	-6.15287e-016	-3.32165e-014	-1.68897e-014	-5.37859e-014	-5.3879e-014	-2.60709e-014	-5.04971e-014	-2.02412e-014	-3.28239e-014	-4.1186e-014	1.83017e-015	5.28734e-015	2.50712e-014	3.93925e-015	4.42053e-014	5.65603e-014	1.48776e-014	6.50474e-014	4.54973e-014	-1.34446e-014	1.64259e-014
-1.33167e-014	-3.62097e-014	-2.44145e-014	-4.52623e-015	-4.08131e-016	-3.32958e-014	-1.70405e-014	-5.3543e-014	-5.39671e-014	-2.6135e-014	-5.06063e-014	-2.02755e-014	-3.26423e-014	-4.13271e-014	1.95204e-015	5.28373e-015	2.52451e-014	3.75754e-015	4.41251e-014	5.62838e-014	1.4585e-014	6.50716e-014	4.532e-014	-1.35053e-014	1.66193e-014
-1.37275e-014	-3.59514e-014	-2.438e-014	-4.58527e-015	-2.04357e-016	-3.3378e-014	-1.71831e-014	-5.33036e-014	-5.40411e-014	-2.61965e-014	-5.06944e-014	-2.02814e-014	-3.24735e-014	-4.14563e-014	2.08084e-015	5.28884e-015	2.54282e-014	3.59202e-015	4.40501e-014	5.5992e-014	1.42804e-014	6.50835e-014	4.51279e-014	-1.35645e-014	1.68028e-014
-1.41551e-014	-3.56835e-014	-2.43277e-014	-4.64756e-015	-6.60163e-018	-3.34634e-014	-1.73159e-014	-5.30697e-014	-5.41027e-014	-2.62562e-014	-5.07613e-014	-2.02578e-014	-3.232e-014	-4.15709e-014	2.21661e-015	5.30386e-015	2.56192e-014	3.44372e-015	4.39795e-014	5.56878e-014	1.39639e-014	6.50839e-014	4.49225e-014	-1.36214e-014	1.69755e-014
-1.45979e-014	-3.54077e-014	-2.42593e-014	-4.71328e-015	1.83186e-016	-3.35525e-014	-1.74382e-014	-5.28429e-014	-5.41537e-014	-2.63132e-014	-5.08072e-014	-2.02042e-014	-3.21843e-014	-4.16685e-014	2.35874e-015	5.33009e-015	2.58175e-014	3.31351e-015	4.39118e-014	5.53746e-014	1.36352e-014	6.50726e-014	4.47055e-014	-1.36747e-014	1.71359e-014
-1.50535e-014	-3.51259e-014	-2.41773e-014	-4.78215e-015	3.63145e-016	-3.36455e-014	-1.7549e-014	-5.26257e-014	-5.41951e-014	-2.63682e-014	-5.08321e-014	-2.01203e-014	-3.20682e-014	-4.17477e-014	2.507e-015	5.36929e-015	2.60217e-014	3.20146e-015	4.38468e-014	5.5055e-014	1.32939e-014	6.50497e-014	4.44791e-014	-1.37237e-014	1.72828e-014
-1.55199e-014	-3.48398e-014	-2.40836e-014	-4.85323e-015	5.309e-016	-3.37421e-014	-1.76471e-014	-5.24206e-014	-5.42287e-014	-2.6421e-014	-5.08374e-014	-2.00057e-014	-3.19737e-014	-4.18065e-014	2.66114e-015	5.42268e-015	2.62303e-014	3.10761e-015	4.37834e-014	5.47326e-014	1.29394e-014	6.50151e-014	4.42453e-014	-1.3767e-014	1.74157e-014
-1.59953e-014	-3.45509e-014	-2.39811e-014	-4.92598e-015	6.84621e-016	-3.38429e-014	-1.77319e-014	-5.22287e-014	-5.42562e-014	-2.64729e-014	-5.08238e-014	-1.98602e-014	-3.1903e-014	-4.18434e-014	2.82124e-015	5.49132e-015	2.64429e-014	3.03208e-015	4.37215e-014	5.44114e-014	1.25714e-014	6.49691e-014	4.40062e-014	-1.38031e-014	1.75333e-014
-1.64768e-014	-3.42607e-014	-2.38721e-014	-5.00028e-015	8.2217e-016	-3.39475e-014	-1.78033e-014	-5.20517e-014	-5.4279e-014	-2.65246e-014	-5.07927e-014	-1.96841e-014	-3.18571e-014	-4.18577e-014	2.987e-015	5.57559e-015	2.66586e-014	2.97421e-015	4.36601e-014	5.40953e-014	1.219e-014	6.49111e-014	4.37633e-014	-1.38301e-014	1.7635e-014
-1.69624e-014	-3.39702e-014	-2.37595e-014	-5.07564e-015	9.4115e-016	-3.40557e-014	-1.78615e-014	-5.18921e-014	-5.42998e-014	-2.65763e-014	-5.07455e-014	-1.94781e-014	-3.18368e-014	-4.18478e-014	3.15822e-015	5.67583e-015	2.6876e-014	2.93316e-015	4.35985e-014	5.37868e-014	1.1796e-014	6.4841e-014	4.35188e-014	-1.38468e-014	1.7721e-014
-1.74503e-014	-3.36814e-014	-2.36455e-014	-5.15177e-015	1.04003e-015	-3.41665e-014	-1.79064e-014	-5.1752e-014	-5.432e-014	-2.66284e-014	-5.06839e-014	-1.92439e-014	-3.18432e-014	-4.18128e-014	3.33455e-015	5.79303e-015	2.70944e-014	2.90796e-015	4.3536e-014	5.34899e-014	1.13895e-014	6.47589e-014	4.32747e-014	-1.3852e-014	1.77909e-014
-1.79385e-014	-3.33964e-014	-2.35333e-014	-5.22838e-015	1.11805e-015	-3.42795e-014	-1.79381e-014	-5.16329e-014	-5.43416e-014	-2.6682e-014	-5.06093e-014	-1.89827e-014	-3.18767e-014	-4.17527e-014	3.51545e-015	5.92703e-015	2.73123e-014	2.89754e-015	4.34718e-014	5.32075e-014	1.09706e-014	6.46647e-014	4.30337e-014	-1.38445e-014	1.78443e-014
-1.84246e-014	-3.31163e-014	-2.34249e-014	-5.30465e-015	1.1739e-015	-3.43947e-014	-1.79574e-014	-5.1537e-014	-5.43664e-014	-2.67379e-014	-5.05241e-014	-1.86962e-014	-3.19374e-014	-4.16668e-014	3.70066e-015	6.07715e-015	2.75286e-014	2.90031e-015	4.3405e-014	5.29428e-014	1.05397e-014	6.45581e-014	4.27971e-014	-1.38226e-014	1.78816e-014
-1.89076e-014	-3.28414e-014	-2.33228e-014	-5.37968e-015	1.20654e-015	-3.45109e-014	-1.79645e-014	-5.1466e-014	-5.43962e-014	-2.67975e-014	-5.04302e-014	-1.83864e-014	-3.20255e-014	-4.15554e-014	3.89098e-015	6.24291e-015	2.77419e-014	2.91534e-015	4.33353e-014	5.26987e-014	1.00976e-014	6.44383e-014	4.2566e-014	-1.37845e-014	1.79032e-014
-1.93854e-014	-3.25732e-014	-2.32288e-014	-5.45327e-015	1.21475e-015	-3.46283e-014	-1.79602e-014	-5.1421e-014	-5.44324e-014	-2.68617e-014	-5.03297e-014	-1.80556e-014	-3.21406e-014	-4.14191e-014	4.08544e-015	6.42349e-015	2.7951e-014	2.94104e-015	4.32625e-014	5.24777e-014	9.64476e-015	6.43045e-014	4.23416e-014	-1.37294e-014	1.79097e-014
-1.98557e-014	-3.23134e-014	-2.31452e-014	-5.5242e-015	1.19822e-015	-3.47453e-014	-1.79452e-014	-5.14028e-014	-5.44768e-014	-2.69318e-014	-5.0225e-014	-1.77063e-014	-3.22828e-014	-4.1259e-014	4.28363e-015	6.61813e-015	2.81551e-014	2.97542e-015	4.31862e-014	5.22824e-014	9.18272e-015	6.41568e-014	4.2126e-014	-1.3656e-014	1.79014e-014
-2.03174e-014	-3.20627e-014	-2.30741e-014	-5.59227e-015	1.1564e-015	-3.48607e-014	-1.79214e-014	-5.14124e-014	-5.45306e-014	-2.70091e-014	-5.01191e-014	-1.7342e-014	-3.2451e-014	-4.10759e-014	4.48586e-015	6.82579e-015	2.8353e-014	3.01646e-015	4.31056e-014	5.21144e-014	8.71232e-015	6.39946e-014	4.19206e-014	-1.35632e-014	1.78794e-014
-2.0769e-014	-3.18217e-014	-2.30166e-014	-5.65634e-015	1.08956e-015	-3.49734e-014	-1.78896e-014	-5.14505e-014	-5.45947e-014	-2.70952e-014	-5.00148e-014	-1.69658e-014	-3.26437e-014	-4.08714e-014	4.69191e-015	7.04536e-015	2.85437e-014	3.06225e-015	4.30211e-014	5.19755e-014	8.23517e-015	6.38174e-014	4.17265e-014	-1.345e-014	1.78441e-014
-2.12094e-014	-3.15915e-014	-2.29743e-014	-5.7157e-015	9.97882e-016	-3.50825e-014	-1.78511e-014	-5.15177e-014	-5.46702e-014	-2.71913e-014	-4.99149e-014	-1.65805e-014	-3.28603e-014	-4.06473e-014	4.90109e-015	7.27488e-015	2.87265e-014	3.11012e-015	4.29324e-014	5.18664e-014	7.75242e-015	6.36252e-014	4.1545e-014	-1.3315e-014	1.77969e-014
-2.16373e-014	-3.13728e-014	-2.29482e-014	-5.76993e-015	8.82021e-016	-3.51874e-014	-1.78076e-014	-5.16147e-014	-5.47576e-014	-2.72993e-014	-4.98216e-014	-1.61897e-014	-3.30994e-014	-4.04058e-014	5.11264e-015	7.51245e-015	2.89e-014	3.15766e-015	4.28395e-014	5.17873e-014	7.26498e-015	6.34179e-014	4.13767e-014	-1.3157e-014	1.77384e-014
-2.20519e-014	-3.11658e-014	-2.29394e-014	-5.81826e-015	7.42492e-016	-3.52866e-014	-1.77601e-014	-5.17413e-014	-5.48577e-014	-2.74201e-014	-4.97376e-014	-1.57971e-014	-3.33592e-014	-4.01488e-014	5.32553e-015	7.75588e-015	2.90633e-014	3.20221e-015	4.27418e-014	5.17391e-014	6.77489e-015	6.31956e-014	4.12223e-014	-1.29759e-014	1.76702e-014
-2.24524e-014	-3.0971e-014	-2.29485e-014	-5.85985e-015	5.80363e-016	-3.53788e-014	-1.77112e-014	-5.1897e-014	-5.49708e-014	-2.75551e-014	-4.96656e-014	-1.54067e-014	-3.36389e-014	-3.98785e-014	5.53927e-015	8.00272e-015	2.92152e-014	3.24182e-015	4.26397e-014	5.17212e-014	6.28377e-015	6.29577e-014	4.10817e-014	-1.27707e-014	1.75938e-014
-2.28382e-014	-3.07888e-014	-2.29757e-014	-5.89422e-015	3.96999e-016	-3.54629e-014	-1.76621e-014	-5.20819e-014	-5.50972e-014	-2.77056e-014	-4.9608e-014	-1.50211e-014	-3.39369e-014	-3.95973e-014	5.75276e-015	8.25065e-015	2.9355e-014	3.27417e-015	4.25334e-014	5.17334e-014	5.79357e-015	6.27048e-014	4.09552e-014	-1.2541e-014	1.75102e-014
-2.32087e-014	-3.06191e-014	-2.30208e-014	-5.92021e-015	1.93312e-016	-3.5537e-014	-1.76144e-014	-5.22956e-014	-5.52373e-014	-2.78727e-014	-4.95668e-014	-1.46434e-014	-3.42507e-014	-3.93083e-014	5.96481e-015	8.49764e-015	2.94822e-014	3.29669e-015	4.24232e-014	5.17751e-014	5.30548e-015	6.24366e-014	4.08424e-014	-1.22867e-014	1.74213e-014
-2.35634e-014	-3.0462e-014	-2.30836e-014	-5.93706e-015	-2.9395e-017	-3.56003e-014	-1.75697e-014	-5.25372e-014	-5.5391e-014	-2.80579e-014	-4.95436e-014	-1.42772e-014	-3.45784e-014	-3.90145e-014	6.17471e-015	8.74088e-015	2.9596e-014	3.30687e-015	4.2309e-014	5.18452e-014	4.82123e-015	6.21541e-014	4.07431e-014	-1.2008e-014	1.73288e-014
-2.39021e-014	-3.03178e-014	-2.31636e-014	-5.9435e-015	-2.69153e-016	-3.56526e-014	-1.75297e-014	-5.28061e-014	-5.55581e-014	-2.82622e-014	-4.9541e-014	-1.39251e-014	-3.49185e-014	-3.87182e-014	6.38149e-015	8.97772e-015	2.96963e-014	3.30296e-015	4.2191e-014	5.1942e-014	4.3434e-015	6.18575e-014	4.06573e-014	-1.17052e-014	1.72345e-014
-2.42249e-014	-3.01864e-014	-2.32594e-014	-5.9393e-015	-5.2368e-016	-3.56927e-014	-1.74963e-014	-5.31008e-014	-5.57383e-014	-2.84867e-014	-4.95607e-014	-1.35903e-014	-3.52687e-014	-3.84226e-014	6.58378e-015	9.20596e-015	2.97827e-014	3.28307e-015	4.20693e-014	5.20635e-014	3.87387e-015	6.15479e-014	4.05847e-014	-1.13782e-014	1.71397e-014
-2.45313e-014	-3.00669e-014	-2.337e-014	-5.924e-015	-7.90324e-016	-3.57201e-014	-1.74709e-014	-5.34193e-014	-5.59307e-014	-2.87326e-014	-4.96044e-014	-1.32765e-014	-3.56277e-014	-3.81306e-014	6.78067e-015	9.42326e-015	2.98551e-014	3.245e-015	4.19449e-014	5.2207e-014	3.41442e-015	6.12267e-014	4.0524e-014	-1.10276e-014	1.70454e-014
-2.48217e-014	-2.99588e-014	-2.34941e-014	-5.89726e-015	-1.06724e-015	-3.57343e-014	-1.74554e-014	-5.37606e-014	-5.61351e-014	-2.90007e-014	-4.96732e-014	-1.29867e-014	-3.59934e-014	-3.78449e-014	6.97061e-015	9.62778e-015	2.99133e-014	3.18761e-015	4.1818e-014	5.23705e-014	2.96688e-015	6.08948e-014	4.04745e-014	-1.06546e-014	1.69536e-014
[truncated: 1,310 more rows]
