# Supplementary material for: Prominent gamma band activity during visual motion perception in early-stage Alzheimer’s disease
Source: PLoS One. 2022 Apr 18;17(4):e0266693. doi: 10.1371/journal.pone.0266693 (PMC9015152; doi:10.1371/journal.pone.0266693)
Supplement: S1 File — (ZIP) [file pone.0266693.s001.zip › PloseOneé╠âfü[â^âVü[âgùp/AD02 R hemisphere.txt]

2.52849e-014	2.01749e-014	-2.15386e-015	-1.23232e-014	4.7579e-015	-1.80535e-014	-1.00425e-014	4.31968e-014	1.40037e-014	3.49994e-014	2.47391e-015	2.22173e-014	-1.12867e-014	2.41946e-015	1.81511e-015	2.10121e-014	2.52665e-014	3.5092e-014	3.6752e-014	2.68014e-014	3.38318e-014	1.00834e-014	-7.32882e-015	7.08091e-015	4.00119e-014
2.48851e-014	2.02165e-014	-3.21765e-015	-1.28101e-014	4.40273e-015	-1.78222e-014	-9.56486e-015	4.30228e-014	1.50597e-014	3.47321e-014	2.71252e-015	2.26078e-014	-1.06383e-014	2.61356e-015	1.45708e-015	2.12005e-014	2.54665e-014	3.51296e-014	3.66112e-014	2.63074e-014	3.39244e-014	1.0345e-014	-7.0742e-015	6.57975e-015	3.9264e-014
2.44759e-014	2.02285e-014	-4.27159e-015	-1.3294e-014	4.05504e-015	-1.75783e-014	-9.06269e-015	4.28471e-014	1.615e-014	3.44578e-014	2.97345e-015	2.29857e-014	-9.96876e-015	2.82783e-015	1.11113e-015	2.13865e-014	2.5656e-014	3.51433e-014	3.64663e-014	2.57873e-014	3.40209e-014	1.05892e-014	-6.80654e-015	6.07044e-015	3.84908e-014
2.40581e-014	2.02098e-014	-5.3079e-015	-1.37708e-014	3.71809e-015	-1.73224e-014	-8.53849e-015	4.26693e-014	1.72689e-014	3.41771e-014	3.25559e-015	2.33469e-014	-9.28143e-015	3.06198e-015	7.81381e-016	2.15687e-014	2.5833e-014	3.51303e-014	3.63177e-014	2.52425e-014	3.41204e-014	1.08135e-014	-6.52655e-015	5.55531e-015	3.76965e-014
2.36327e-014	2.01597e-014	-6.31886e-015	-1.42365e-014	3.39456e-015	-1.7055e-014	-7.99495e-015	4.24894e-014	1.84105e-014	3.38907e-014	3.55699e-015	2.36879e-014	-8.57985e-015	3.31519e-015	4.71602e-016	2.17446e-014	2.59958e-014	3.50885e-014	3.61665e-014	2.46759e-014	3.42225e-014	1.10159e-014	-6.23544e-015	5.0362e-015	3.68851e-014
2.32008e-014	2.00778e-014	-7.29701e-015	-1.4687e-014	3.08707e-015	-1.67768e-014	-7.43486e-015	4.23066e-014	1.95685e-014	3.35999e-014	3.87575e-015	2.4005e-014	-7.86799e-015	3.58647e-015	1.85618e-016	2.19122e-014	2.61424e-014	3.5016e-014	3.60131e-014	2.40894e-014	3.43259e-014	1.1194e-014	-5.93397e-015	4.51489e-015	3.60611e-014
2.27634e-014	1.99639e-014	-8.23538e-015	-1.51181e-014	2.79861e-015	-1.64894e-014	-6.86118e-015	4.2121e-014	2.07362e-014	3.3305e-014	4.21026e-015	2.42946e-014	-7.14925e-015	3.87485e-015	-7.28214e-017	2.20697e-014	2.62709e-014	3.49118e-014	3.58579e-014	2.34852e-014	3.44292e-014	1.13458e-014	-5.62305e-015	3.9936e-015	3.52287e-014
2.23217e-014	1.98182e-014	-9.12697e-015	-1.55265e-014	2.53225e-015	-1.61936e-014	-6.27734e-015	4.19319e-014	2.19072e-014	3.3007e-014	4.55836e-015	2.45537e-014	-6.42776e-015	4.1789e-015	-3.00372e-016	2.22151e-014	2.63798e-014	3.47742e-014	3.57009e-014	2.28654e-014	3.45314e-014	1.14692e-014	-5.30408e-015	3.47447e-015	3.43922e-014
2.18766e-014	1.96412e-014	-9.96543e-015	-1.59081e-014	2.29007e-015	-1.58904e-014	-5.68662e-015	4.17389e-014	2.30747e-014	3.27066e-014	4.91762e-015	2.47791e-014	-5.70803e-015	4.49688e-015	-4.94192e-016	2.23467e-014	2.64671e-014	3.46019e-014	3.55431e-014	2.2233e-014	3.4631e-014	1.15628e-014	-4.97814e-015	2.95987e-015	3.35565e-014
2.14295e-014	1.94339e-014	-1.07453e-014	-1.62597e-014	2.0743e-015	-1.55809e-014	-5.09248e-015	4.15417e-014	2.42312e-014	3.24044e-014	5.28562e-015	2.49679e-014	-4.99449e-015	4.82734e-015	-6.51365e-016	2.24628e-014	2.65314e-014	3.43942e-014	3.53847e-014	2.15911e-014	3.47264e-014	1.16252e-014	-4.64639e-015	2.45148e-015	3.2726e-014
2.09815e-014	1.91976e-014	-1.1461e-014	-1.65782e-014	1.88705e-015	-1.52664e-014	-4.4982e-015	4.13391e-014	2.53697e-014	3.21012e-014	5.65996e-015	2.51177e-014	-4.29147e-015	5.16849e-015	-7.69488e-016	2.25618e-014	2.6572e-014	3.41508e-014	3.52261e-014	2.09427e-014	3.48172e-014	1.16559e-014	-4.31001e-015	1.95085e-015	3.19046e-014
2.05334e-014	1.8934e-014	-1.21083e-014	-1.68607e-014	1.72983e-015	-1.49488e-014	-3.90678e-015	4.11299e-014	2.64838e-014	3.17979e-014	6.03799e-015	2.52267e-014	-3.60331e-015	5.51826e-015	-8.46529e-016	2.26419e-014	2.65878e-014	3.38718e-014	3.50676e-014	2.02908e-014	3.49021e-014	1.1654e-014	-3.96968e-015	1.45948e-015	3.10964e-014
2.00862e-014	1.86448e-014	-1.26828e-014	-1.71047e-014	1.60426e-015	-1.46292e-014	-3.32161e-015	4.09133e-014	2.7567e-014	3.14951e-014	6.41667e-015	2.52932e-014	-2.93426e-015	5.87488e-015	-8.81101e-016	2.27016e-014	2.65778e-014	3.35575e-014	3.49096e-014	1.96382e-014	3.49806e-014	1.16193e-014	-3.62709e-015	9.78518e-016	3.03055e-014
1.9641e-014	1.8332e-014	-1.31818e-014	-1.73081e-014	1.51168e-015	-1.43093e-014	-2.7454e-015	4.06885e-014	2.86133e-014	3.11932e-014	6.79293e-015	2.53152e-014	-2.28809e-015	6.23635e-015	-8.7213e-016	2.27399e-014	2.65414e-014	3.32085e-014	3.47528e-014	1.89875e-014	3.50516e-014	1.15513e-014	-3.2838e-015	5.09251e-016	2.95357e-014
1.91985e-014	1.7998e-014	-1.36029e-014	-1.7469e-014	1.45278e-015	-1.39907e-014	-2.18135e-015	4.04547e-014	2.96171e-014	3.08925e-014	7.16393e-015	2.52916e-014	-1.66879e-015	6.60022e-015	-8.18603e-016	2.2756e-014	2.64785e-014	3.28257e-014	3.45976e-014	1.83421e-014	3.5114e-014	1.14502e-014	-2.94128e-015	5.27577e-017	2.87902e-014
1.87595e-014	1.76449e-014	-1.39449e-014	-1.7587e-014	1.42861e-015	-1.36753e-014	-1.63251e-015	4.02106e-014	3.05729e-014	3.05935e-014	7.52685e-015	2.52216e-014	-1.08008e-015	6.96428e-015	-7.2057e-016	2.2749e-014	2.63892e-014	3.24112e-014	3.44439e-014	1.77051e-014	3.51671e-014	1.13168e-014	-2.60066e-015	-3.89992e-016	2.80716e-014
1.83252e-014	1.72755e-014	-1.42062e-014	-1.76613e-014	1.43944e-015	-1.3365e-014	-1.10189e-015	3.99554e-014	3.14756e-014	3.02965e-014	7.87862e-015	2.5105e-014	-5.25471e-016	7.32647e-015	-5.78587e-016	2.27181e-014	2.62735e-014	3.19669e-014	3.42924e-014	1.70792e-014	3.52103e-014	1.1152e-014	-2.26346e-015	-8.18103e-016	2.73829e-014
1.78961e-014	1.68924e-014	-1.43877e-014	-1.76919e-014	1.4854e-015	-1.30612e-014	-5.9106e-016	3.96883e-014	3.2321e-014	3.00017e-014	8.21654e-015	2.49422e-014	-8.37915e-018	7.68519e-015	-3.93378e-016	2.26628e-014	2.61317e-014	3.14951e-014	3.41427e-014	1.64675e-014	3.52429e-014	1.09577e-014	-1.93075e-015	-1.23122e-015	2.6726e-014
1.74729e-014	1.64984e-014	-1.44902e-014	-1.76794e-014	1.56625e-015	-1.27655e-014	-1.01881e-016	3.94085e-014	3.31051e-014	2.97093e-014	8.53788e-015	2.47339e-014	4.6812e-016	8.03837e-015	-1.66245e-016	2.25834e-014	2.59643e-014	3.09984e-014	3.39961e-014	1.58726e-014	3.52643e-014	1.07355e-014	-1.60354e-015	-1.62886e-015	2.6103e-014
1.70559e-014	1.60968e-014	-1.45157e-014	-1.76239e-014	1.68173e-015	-1.24789e-014	3.63235e-016	3.91152e-014	3.38247e-014	2.94189e-014	8.83991e-015	2.44808e-014	9.01421e-016	8.38395e-015	1.01007e-016	2.24799e-014	2.57725e-014	3.04798e-014	3.38526e-014	1.5297e-014	3.52744e-014	1.04873e-014	-1.28319e-015	-2.01064e-015	2.55153e-014
1.66465e-014	1.56905e-014	-1.44663e-014	-1.75266e-014	1.83076e-015	-1.22026e-014	8.02749e-016	3.8808e-014	3.44771e-014	2.91311e-014	9.12021e-015	2.41846e-014	1.2888e-015	8.72019e-015	4.06294e-016	2.23533e-014	2.5557e-014	2.99423e-014	3.37126e-014	1.4743e-014	3.52731e-014	1.02151e-014	-9.70562e-016	-2.3768e-015	2.49634e-014
1.6245e-014	1.52825e-014	-1.43448e-014	-1.73894e-014	2.0123e-015	-1.19378e-014	1.21473e-015	3.84865e-014	3.50602e-014	2.88455e-014	9.37643e-015	2.38467e-014	1.62825e-015	9.0456e-015	7.47409e-016	2.22043e-014	2.53198e-014	2.93894e-014	3.35763e-014	1.42131e-014	3.52606e-014	9.92096e-015	-6.6681e-016	-2.72718e-015	2.44471e-014
1.58515e-014	1.48756e-014	-1.41555e-014	-1.7214e-014	2.22501e-015	-1.16859e-014	1.59864e-015	3.81505e-014	3.5573e-014	2.85621e-014	9.60578e-015	2.34691e-014	1.91816e-015	9.35849e-015	1.12114e-015	2.20341e-014	2.50624e-014	2.88252e-014	3.34451e-014	1.37093e-014	3.5237e-014	9.60816e-015	-3.72559e-016	-3.06243e-015	2.39665e-014
1.54665e-014	1.44729e-014	-1.39025e-014	-1.70029e-014	2.46796e-015	-1.14471e-014	1.95396e-015	3.77999e-014	3.60154e-014	2.82805e-014	9.80676e-015	2.30545e-014	2.15724e-015	9.65733e-015	1.52448e-015	2.18444e-014	2.47864e-014	2.82536e-014	3.33191e-014	1.3233e-014	3.52028e-014	9.27984e-015	-8.91268e-017	-3.38293e-015	2.35213e-014
1.50905e-014	1.40773e-014	-1.35907e-014	-1.67588e-014	2.73933e-015	-1.12222e-014	2.28011e-015	3.74351e-014	3.63872e-014	2.80003e-014	9.97775e-015	2.26057e-014	2.34453e-015	9.94053e-015	1.95337e-015	2.16369e-014	2.44937e-014	2.76792e-014	3.31993e-014	1.27854e-014	3.51589e-014	8.93848e-015	1.83007e-016	-3.68921e-015	2.31105e-014
1.47238e-014	1.36915e-014	-1.32256e-014	-1.64854e-014	3.03727e-015	-1.10114e-014	2.57695e-015	3.70567e-014	3.66895e-014	2.77211e-014	1.01172e-014	2.21254e-014	2.47972e-015	1.02073e-014	2.40362e-015	2.14141e-014	2.41867e-014	2.71066e-014	3.30858e-014	1.23679e-014	3.51059e-014	8.58717e-015	4.43066e-016	-3.98168e-015	2.27328e-014
1.43667e-014	1.3318e-014	-1.28129e-014	-1.61862e-014	3.35972e-015	-1.08149e-014	2.84429e-015	3.6665e-014	3.69234e-014	2.74428e-014	1.02233e-014	2.16172e-014	2.56246e-015	1.04566e-014	2.87147e-015	2.11789e-014	2.38679e-014	2.65412e-014	3.29795e-014	1.19816e-014	3.50439e-014	8.22939e-015	6.90673e-016	-4.26057e-015	2.23864e-014
1.40192e-014	1.29594e-014	-1.23589e-014	-1.58643e-014	3.70455e-015	-1.06332e-014	3.08228e-015	3.6261e-014	3.70911e-014	2.71652e-014	1.02954e-014	2.10846e-014	2.59304e-015	1.06877e-014	3.35246e-015	2.09339e-014	2.35398e-014	2.59874e-014	3.28808e-014	1.16272e-014	3.49736e-014	7.86883e-015	9.25624e-016	-4.5266e-015	2.2069e-014
1.36812e-014	1.26175e-014	-1.18697e-014	-1.55235e-014	4.06953e-015	-1.04656e-014	3.29203e-015	3.58461e-014	3.7195e-014	2.68881e-014	1.03327e-014	2.05311e-014	2.57232e-015	1.08993e-014	3.84186e-015	2.06822e-014	2.32055e-014	2.54504e-014	3.279e-014	1.13052e-014	3.4896e-014	7.50887e-015	1.14736e-015	-4.78063e-015	2.17785e-014
1.33532e-014	1.22943e-014	-1.13514e-014	-1.51682e-014	4.45178e-015	-1.0311e-014	3.47433e-015	3.54217e-014	3.72383e-014	2.66108e-014	1.03347e-014	1.99602e-014	2.50124e-015	1.10914e-014	4.33546e-015	2.04271e-014	2.28673e-014	2.49346e-014	3.27078e-014	1.10158e-014	3.48117e-014	7.15255e-015	1.35584e-015	-5.02331e-015	2.15118e-014
1.3035e-014	1.19917e-014	-1.08102e-014	-1.48021e-014	4.84949e-015	-1.01687e-014	3.63021e-015	3.49896e-014	3.72246e-014	2.63331e-014	1.03012e-014	1.93758e-014	2.38128e-015	1.12636e-014	4.82897e-015	2.01721e-014	2.25285e-014	2.44449e-014	3.26352e-014	1.07586e-014	3.47219e-014	6.80352e-015	1.5508e-015	-5.25523e-015	2.1265e-014
1.27264e-014	1.17111e-014	-1.02524e-014	-1.4429e-014	5.26012e-015	-1.00378e-014	3.76112e-015	3.45516e-014	3.71586e-014	2.60545e-014	1.02321e-014	1.87816e-014	2.21426e-015	1.14155e-014	5.31805e-015	1.99202e-014	2.21915e-014	2.39859e-014	3.25729e-014	1.05337e-014	3.46273e-014	6.46533e-015	1.73239e-015	-5.47715e-015	2.1035e-014
1.24273e-014	1.14537e-014	-9.68435e-015	-1.40531e-014	5.68109e-015	-9.9174e-015	3.86847e-015	3.41093e-014	3.70441e-014	2.57748e-014	1.01276e-014	1.81816e-014	2.00234e-015	1.15472e-014	5.79849e-015	1.96757e-014	2.18588e-014	2.35618e-014	3.25215e-014	1.03405e-014	3.45289e-014	6.14145e-015	1.90056e-015	-5.68964e-015	2.08188e-014
1.21375e-014	1.12201e-014	-9.11238e-015	-1.36789e-014	6.10977e-015	-9.80598e-015	3.95349e-015	3.36652e-014	3.68864e-014	2.54937e-014	9.98815e-015	1.75795e-014	1.74808e-015	1.16589e-014	6.2659e-015	1.94422e-014	2.15339e-014	2.31771e-014	3.24819e-014	1.01781e-014	3.44275e-014	5.83481e-015	2.05549e-015	-5.89291e-015	2.06129e-014
1.18565e-014	1.10109e-014	-8.54171e-015	-1.33103e-014	6.54358e-015	-9.70142e-015	4.01776e-015	3.32221e-014	3.66907e-014	2.52113e-014	9.81473e-015	1.69791e-014	1.45396e-015	1.17508e-014	6.7162e-015	1.92234e-014	2.12193e-014	2.28359e-014	3.2455e-014	1.00452e-014	3.43236e-014	5.54872e-015	2.19772e-015	-6.08727e-015	2.04135e-014
1.15835e-014	1.08269e-014	-7.97766e-015	-1.29507e-014	6.98046e-015	-9.60187e-015	4.06286e-015	3.27829e-014	3.64627e-014	2.49273e-014	9.60815e-015	1.63841e-014	1.12248e-015	1.18229e-014	7.14568e-015	1.90233e-014	2.09177e-014	2.25415e-014	3.24417e-014	9.94082e-015	3.42184e-014	5.28593e-015	2.32762e-015	-6.27269e-015	2.02177e-014
1.13182e-014	1.06679e-014	-7.42562e-015	-1.26032e-014	7.4179e-015	-9.50566e-015	4.09027e-015	3.23506e-014	3.62075e-014	2.46419e-014	9.36983e-015	1.57977e-014	7.56764e-016	1.18759e-014	7.55063e-015	1.88457e-014	2.06317e-014	2.22971e-014	3.24433e-014	9.86432e-015	3.41126e-014	5.0493e-015	2.44561e-015	-6.44953e-015	2.00225e-014
1.10604e-014	1.05336e-014	-6.88987e-015	-1.22718e-014	7.85399e-015	-9.41124e-015	4.1018e-015	3.19283e-014	3.59307e-014	2.43551e-014	9.10133e-015	1.52237e-014	3.6047e-016	1.19109e-014	7.92836e-015	1.86941e-014	2.03634e-014	2.21053e-014	3.24612e-014	9.81474e-015	3.40073e-014	4.84123e-015	2.55245e-015	-6.61744e-015	1.98244e-014
1.08095e-014	1.04237e-014	-6.37453e-015	-1.19592e-014	8.28642e-015	-9.3166e-015	4.09889e-015	3.15186e-014	3.56378e-014	2.40672e-014	8.80426e-015	1.46651e-014	-6.27621e-017	1.19279e-014	8.27613e-015	1.85716e-014	2.01155e-014	2.19687e-014	3.24959e-014	9.79018e-015	3.3903e-014	4.66401e-015	2.64895e-015	-6.77569e-015	1.96206e-014
1.05648e-014	1.03373e-014	-5.88312e-015	-1.16677e-014	8.71328e-015	-9.21986e-015	4.08319e-015	3.11248e-014	3.53341e-014	2.37788e-014	8.48084e-015	1.41248e-014	-5.09237e-016	1.19275e-014	8.59172e-015	1.8481e-014	1.989e-014	2.18895e-014	3.25485e-014	9.78947e-015	3.38005e-014	4.51921e-015	2.73553e-015	-6.92396e-015	1.94082e-014
1.03264e-014	1.02735e-014	-5.41814e-015	-1.13999e-014	9.13298e-015	-9.11851e-015	4.056e-015	3.07499e-014	3.50246e-014	2.34905e-014	8.13342e-015	1.36056e-014	-9.75654e-016	1.19106e-014	8.87324e-015	1.84255e-014	1.96886e-014	2.18687e-014	3.26202e-014	9.81138e-015	3.37002e-014	4.40903e-015	2.81283e-015	-7.06198e-015	1.91853e-014
1.00942e-014	1.02312e-014	-4.98182e-015	-1.11571e-014	9.5438e-015	-9.01008e-015	4.01903e-015	3.03974e-014	3.47145e-014	2.32025e-014	7.76437e-015	1.31101e-014	-1.4578e-015	1.1878e-014	9.11961e-015	1.84074e-014	1.95131e-014	2.19068e-014	3.27112e-014	9.85414e-015	3.36027e-014	4.33443e-015	2.88192e-015	-7.18911e-015	1.89497e-014
9.86758e-015	1.02094e-014	-4.57612e-015	-1.09409e-014	9.9441e-015	-8.89311e-015	3.97312e-015	3.00705e-014	3.44091e-014	2.29156e-014	7.37617e-015	1.264e-014	-1.95167e-015	1.18303e-014	9.32946e-015	1.84289e-014	1.93648e-014	2.20043e-014	3.28225e-014	9.91624e-015	3.35081e-014	4.29636e-015	2.94379e-015	-7.30467e-015	1.87003e-014
9.64598e-015	1.02066e-014	-4.20194e-015	-1.07521e-014	1.03327e-014	-8.76586e-015	3.9192e-015	2.97722e-014	3.41124e-014	2.26307e-014	6.97187e-015	1.21972e-014	-2.45341e-015	1.17682e-014	9.50187e-015	1.84916e-014	1.92451e-014	2.21615e-014	3.2955e-014	9.99626e-015	3.34167e-014	4.29608e-015	2.99973e-015	-7.4077e-015	1.84358e-014
9.42894e-015	1.02207e-014	-3.85957e-015	-1.05914e-014	1.07084e-014	-8.62661e-015	3.85827e-015	2.95055e-014	3.38284e-014	2.23487e-014	6.55438e-015	1.17833e-014	-2.95935e-015	1.16928e-014	9.63684e-015	1.85968e-014	1.91552e-014	2.23773e-014	3.31092e-014	1.00932e-014	3.33287e-014	4.33404e-015	3.04997e-015	-7.49711e-015	1.81552e-014
9.21602e-015	1.025e-014	-3.54907e-015	-1.04592e-014	1.10701e-014	-8.47379e-015	3.79092e-015	2.92733e-014	3.35608e-014	2.20706e-014	6.1264e-015	1.13996e-014	-3.46593e-015	1.1604e-014	9.73464e-015	1.87457e-014	1.90961e-014	2.26507e-014	3.32853e-014	1.0206e-014	3.32444e-014	4.4101e-015	3.09583e-015	-7.57192e-015	1.78576e-014
9.0069e-015	1.02924e-014	-3.27026e-015	-1.0355e-014	1.1417e-014	-8.30638e-015	3.71775e-015	2.90781e-014	3.33133e-014	2.17978e-014	5.69129e-015	1.10468e-014	-3.97004e-015	1.15023e-014	9.79573e-015	1.89382e-014	1.90682e-014	2.29795e-014	3.3484e-014	1.03333e-014	3.31645e-014	4.52404e-015	3.13834e-015	-7.63106e-015	1.75432e-014
8.80113e-015	1.03459e-014	-3.0217e-015	-1.02782e-014	1.17481e-014	-8.12294e-015	3.63855e-015	2.89218e-014	3.30887e-014	2.15313e-014	5.25204e-015	1.07255e-014	-4.46808e-015	1.13887e-014	9.82118e-015	1.91742e-014	1.90717e-014	2.33614e-014	3.3705e-014	1.04742e-014	3.30883e-014	4.67555e-015	3.17823e-015	-7.67289e-015	1.72131e-014
8.59849e-015	1.04086e-014	-2.80199e-015	-1.02279e-014	1.2063e-014	-7.92281e-015	3.55426e-015	2.88066e-014	3.28892e-014	2.12722e-014	4.81195e-015	1.04362e-014	-4.95607e-015	1.12633e-014	9.81239e-015	1.9453e-014	1.91064e-014	2.37935e-014	3.39484e-014	1.0628e-014	3.30155e-014	4.86388e-015	3.21645e-015	-7.69627e-015	1.68679e-014
8.39911e-015	1.04788e-014	-2.60937e-015	-1.02031e-014	1.23608e-014	-7.70512e-015	3.46528e-015	2.87343e-014	3.2717e-014	2.10221e-014	4.37468e-015	1.0179e-014	-5.43093e-015	1.11265e-014	9.77139e-015	1.97729e-014	1.91719e-014	2.42724e-014	3.42142e-014	1.07941e-014	3.29464e-014	5.08797e-015	3.25418e-015	-7.69957e-015	1.65091e-014
8.20288e-015	1.05544e-014	-2.44151e-015	-1.02019e-014	1.26415e-014	-7.46985e-015	3.37175e-015	2.87067e-014	3.25728e-014	2.07824e-014	3.94335e-015	9.95363e-015	-5.88962e-015	1.09789e-014	9.69985e-015	2.01327e-014	1.92674e-014	2.47942e-014	3.4502e-014	1.09717e-014	3.28815e-014	5.34621e-015	3.29231e-015	-7.68158e-015	1.61387e-014
8.0099e-015	1.06334e-014	-2.29569e-015	-1.02224e-014	1.29053e-014	-7.21668e-015	3.27365e-015	2.87244e-014	3.24584e-014	2.05547e-014	3.52155e-015	9.75941e-015	-6.32925e-015	1.08209e-014	9.59998e-015	2.05298e-014	1.93927e-014	2.53542e-014	3.48111e-014	1.11607e-014	3.28209e-014	5.63663e-015	3.33218e-015	-7.64098e-015	1.57587e-014
7.82023e-015	1.07142e-014	-2.16985e-015	-1.02626e-014	1.3152e-014	-6.94616e-015	3.1703e-015	2.8788e-014	3.23737e-014	2.03406e-014	3.113e-015	9.59589e-015	-6.7467e-015	1.06522e-014	9.47416e-015	2.09615e-014	1.95465e-014	2.59479e-014	3.51411e-014	1.13611e-014	3.2764e-014	5.95743e-015	3.37453e-015	-7.57692e-015	1.53717e-014
7.63368e-015	1.07948e-014	-2.0611e-015	-1.03199e-014	1.33816e-014	-6.65895e-015	3.06148e-015	2.88979e-014	3.23181e-014	2.01413e-014	2.72057e-015	9.46202e-015	-7.13955e-015	1.04734e-014	9.32476e-015	2.14244e-014	1.97273e-014	2.65704e-014	3.54912e-014	1.15726e-014	3.27106e-014	6.30632e-015	3.41972e-015	-7.48809e-015	1.498e-014
7.45082e-015	1.08733e-014	-1.96672e-015	-1.03917e-014	1.35943e-014	-6.35583e-015	2.94786e-015	2.90541e-014	3.22915e-014	1.99582e-014	2.34769e-015	9.35709e-015	-7.50573e-015	1.02848e-014	9.1546e-015	2.19145e-014	1.99336e-014	2.72163e-014	3.58601e-014	1.17954e-014	3.2661e-014	6.68109e-015	3.46899e-015	-7.3732e-015	1.45867e-014
7.27214e-015	1.09486e-014	-1.88378e-015	-1.04751e-014	1.37909e-014	-6.03838e-015	2.82884e-015	2.92554e-014	3.22927e-014	1.97929e-014	1.99772e-015	9.27924e-015	-7.8431e-015	1.00863e-014	8.96711e-015	2.2428e-014	2.01632e-014	2.78808e-014	3.6246e-014	1.20298e-014	3.26151e-014	7.07902e-015	3.52304e-015	-7.23171e-015	1.41948e-014
7.09784e-015	1.10189e-014	-1.80936e-015	-1.05674e-014	1.39716e-014	-5.70787e-015	2.70403e-015	2.95012e-014	3.23204e-014	1.96463e-014	1.67388e-015	9.22755e-015	-8.14998e-015	9.87845e-015	8.76529e-015	2.29603e-014	2.0415e-014	2.85579e-014	3.66478e-014	1.22761e-014	3.25726e-014	7.4976e-015	3.58252e-015	-7.06335e-015	1.38077e-014
6.92885e-015	1.10832e-014	-1.74089e-015	-1.06659e-014	1.4137e-014	-5.36597e-015	2.57369e-015	2.97899e-014	3.23728e-014	1.95197e-014	1.37863e-015	9.20055e-015	-8.4244e-015	9.66137e-015	8.55166e-015	2.35063e-014	2.06866e-014	2.92421e-014	3.70638e-014	1.25349e-014	3.25339e-014	7.93402e-015	3.64818e-015	-6.868e-015	1.34288e-014
6.76568e-015	1.11403e-014	-1.67614e-015	-1.07678e-014	1.42877e-014	-5.01459e-015	2.43758e-015	3.01195e-014	3.24477e-014	1.94143e-014	1.11505e-015	9.19587e-015	-8.66466e-015	9.43522e-015	8.32913e-015	2.4061e-014	2.09766e-014	2.99283e-014	3.74922e-014	1.28068e-014	3.24989e-014	8.38527e-015	3.72076e-015	-6.64536e-015	1.30617e-014
6.60892e-015	1.11892e-014	-1.61266e-015	-1.08705e-014	1.44247e-014	-4.65615e-015	2.29592e-015	3.04875e-014	3.25422e-014	1.93313e-014	8.85933e-016	9.21174e-015	-8.86994e-015	9.2005e-015	8.10047e-015	2.4619e-014	2.12826e-014	3.06111e-014	3.79309e-014	1.30922e-014	3.24676e-014	8.8482e-015	3.80052e-015	-6.39523e-015	1.27097e-014
6.45975e-015	1.12289e-014	-1.54831e-015	-1.09714e-014	1.4548e-014	-4.2931e-015	2.14911e-015	3.08912e-014	3.26536e-014	1.92714e-014	6.93692e-016	9.24639e-015	-9.03944e-015	8.95765e-015	7.86817e-015	2.51752e-014	2.16019e-014	3.12849e-014	3.83777e-014	1.33917e-014	3.24401e-014	9.31941e-015	3.88753e-015	-6.11796e-015	1.23763e-014
6.3185e-015	1.12587e-014	-1.48149e-015	-1.10678e-014	1.46581e-014	-3.92779e-015	1.99716e-015	3.1327e-014	3.27788e-014	1.92351e-014	5.40622e-016	9.29782e-015	-9.1727e-015	8.70696e-015	7.63485e-015	2.57244e-014	2.19319e-014	3.19443e-014	3.88301e-014	1.37058e-014	3.24167e-014	9.79552e-015	3.98243e-015	-5.81407e-015	1.20644e-014
6.18583e-015	1.12778e-014	-1.41091e-015	-1.11581e-014	1.47554e-014	-3.56309e-015	1.84098e-015	3.17921e-014	3.29143e-014	1.92228e-014	4.28781e-016	9.36416e-015	-9.26858e-015	8.44916e-015	7.40346e-015	2.62607e-014	2.22701e-014	3.25842e-014	3.92852e-014	1.40353e-014	3.23973e-014	1.02734e-014	4.08543e-015	-5.48489e-015	1.17771e-014
6.06279e-015	1.12856e-014	-1.33585e-015	-1.12403e-014	1.48407e-014	-3.20197e-015	1.68102e-015	3.22825e-014	3.30568e-014	1.92348e-014	3.59838e-016	9.44347e-015	-9.32666e-015	8.18516e-015	7.17609e-015	2.67787e-014	2.26138e-014	3.31995e-014	3.97401e-014	1.43808e-014	3.2382e-014	1.07498e-014	4.1968e-015	-5.13146e-015	1.15171e-014
5.95029e-015	1.12814e-014	-1.2558e-015	-1.13125e-014	1.49145e-014	-2.8469e-015	1.5175e-015	3.27943e-014	3.32026e-014	1.9271e-014	3.35125e-016	9.53366e-015	-9.34665e-015	7.91592e-015	6.9546e-015	2.72733e-014	2.29609e-014	3.37856e-014	4.01924e-014	1.47426e-014	3.23708e-014	1.12215e-014	4.31667e-015	-4.75529e-015	1.12862e-014
5.8492e-015	1.12652e-014	-1.17087e-015	-1.13731e-014	1.49776e-014	-2.50091e-015	1.35149e-015	3.33227e-014	3.33482e-014	1.93313e-014	3.55715e-016	9.63307e-015	-9.32906e-015	7.64205e-015	6.74093e-015	2.77394e-014	2.33089e-014	3.43382e-014	4.06395e-014	1.51207e-014	3.23642e-014	1.16856e-014	4.44519e-015	-4.35853e-015	1.10863e-014
5.75965e-015	1.12372e-014	-1.08101e-015	-1.14216e-014	1.50308e-014	-2.16641e-015	1.18426e-015	3.38627e-014	3.34899e-014	1.94153e-014	4.22477e-016	9.73991e-015	-9.27413e-015	7.36516e-015	6.53645e-015	2.8172e-014	2.36553e-014	3.48539e-014	4.10784e-014	1.55154e-014	3.23625e-014	1.21388e-014	4.58193e-015	-3.94381e-015	1.09192e-014
5.68206e-015	1.11972e-014	-9.86766e-016	-1.14572e-014	1.50743e-014	-1.84624e-015	1.01701e-015	3.44099e-014	3.36242e-014	1.9522e-014	5.35944e-016	9.85236e-015	-9.18272e-015	7.08649e-015	6.34257e-015	2.85665e-014	2.39975e-014	3.53291e-014	4.15059e-014	1.59261e-014	3.23663e-014	1.2578e-014	4.72656e-015	-3.51321e-015	1.0786e-014
5.61699e-015	1.11453e-014	-8.89342e-016	-1.14797e-014	1.5109e-014	-1.54331e-015	8.51225e-016	3.49595e-014	3.37477e-014	1.96504e-014	6.96212e-016	9.96811e-015	-9.05546e-015	6.80735e-015	6.16035e-015	2.89191e-014	2.43336e-014	3.57605e-014	4.19191e-014	1.63525e-014	3.23755e-014	1.30002e-014	4.87858e-015	-3.06958e-015	1.06869e-014
5.56473e-015	1.10811e-014	-7.89957e-016	-1.14886e-014	1.51355e-014	-1.25996e-015	6.89013e-016	3.55064e-014	3.38571e-014	1.97991e-014	9.02959e-016	1.00857e-014	-8.89357e-015	6.52936e-015	5.99044e-015	2.92263e-014	2.46616e-014	3.61457e-014	4.23154e-014	1.67939e-014	3.23903e-014	1.34025e-014	5.03775e-015	-2.61609e-015	1.06225e-014
5.52536e-015	1.10051e-014	-6.89982e-016	-1.14841e-014	1.51548e-014	-9.98419e-016	5.32019e-016	3.60458e-014	3.39495e-014	1.99665e-014	1.15562e-015	1.02036e-014	-8.6982e-015	6.25437e-015	5.83373e-015	2.94849e-014	2.49791e-014	3.64829e-014	4.26919e-014	1.7249e-014	3.24108e-014	1.37821e-014	5.20352e-015	-2.15663e-015	1.05922e-014
5.49886e-015	1.09174e-014	-5.91359e-016	-1.14665e-014	1.51675e-014	-7.61001e-016	3.82059e-016	3.65728e-014	3.40215e-014	2.0151e-014	1.45325e-015	1.03205e-014	-8.4707e-015	5.98455e-015	5.69022e-015	2.96923e-014	2.52837e-014	3.67702e-014	4.30456e-014	1.77167e-014	3.24372e-014	1.41363e-014	5.37511e-015	-1.69488e-015	1.05953e-014
5.48515e-015	1.0818e-014	-4.96295e-016	-1.14371e-014	1.51738e-014	-5.49373e-016	2.40526e-016	3.70827e-014	3.40706e-014	2.03503e-014	1.79444e-015	1.0435e-014	-8.21221e-015	5.72154e-015	5.5601e-015	2.98466e-014	2.55739e-014	3.70065e-014	4.33739e-014	1.81957e-014	3.24695e-014	1.44628e-014	5.55152e-015	-1.23482e-015	1.06308e-014
5.48374e-015	1.07071e-014	-4.06862e-016	-1.13966e-014	1.51748e-014	-3.64468e-016	1.09716e-016	3.75711e-014	3.40948e-014	2.05622e-014	2.17773e-015	1.05459e-014	-7.92441e-015	5.46768e-015	5.44336e-015	2.99471e-014	2.58478e-014	3.71913e-014	4.36744e-014	1.86845e-014	3.25078e-014	1.47588e-014	5.7319e-015	-7.80062e-016	1.06973e-014
5.49427e-015	1.05845e-014	-3.25185e-016	-1.13462e-014	1.5171e-014	-2.07541e-016	-8.92e-018	3.80337e-014	3.40919e-014	2.07843e-014	2.60119e-015	1.0652e-014	-7.60937e-015	5.22569e-015	5.33956e-015	2.99927e-014	2.6104e-014	3.73245e-014	4.39451e-014	1.91808e-014	3.25522e-014	1.50222e-014	5.91492e-015	-3.34863e-016	1.07924e-014
5.51519e-015	1.04504e-014	-2.5376e-016	-1.1288e-014	1.51629e-014	-7.97314e-017	-1.13585e-016	3.84665e-014	3.40603e-014	2.10141e-014	3.06233e-015	1.07524e-014	-7.26909e-015	4.9975e-015	5.24806e-015	2.9983e-014	2.63415e-014	3.74062e-014	4.41835e-014	1.96827e-014	3.26027e-014	1.52519e-014	6.09916e-015	9.66367e-017	1.09137e-014
5.54544e-015	1.03047e-014	-1.94557e-016	-1.12238e-014	1.51511e-014	1.84187e-017	-2.0239e-016	3.88652e-014	3.39988e-014	2.12488e-014	3.55845e-015	1.0846e-014	-6.90577e-015	4.78504e-015	5.16799e-015	2.99182e-014	2.65591e-014	3.74369e-014	4.43881e-014	2.01876e-014	3.26589e-014	1.54459e-014	6.28312e-015	5.09587e-016	1.10584e-014
5.58367e-015	1.01474e-014	-1.49972e-016	-1.11557e-014	1.51361e-014	8.6313e-017	-2.72956e-016	3.92258e-014	3.39057e-014	2.14852e-014	4.08661e-015	1.09317e-014	-6.52157e-015	4.59082e-015	5.09866e-015	2.97993e-014	2.67559e-014	3.74178e-014	4.45574e-014	2.06922e-014	3.27202e-014	1.56027e-014	6.46538e-015	8.99543e-016	1.1223e-014
5.62797e-015	9.97787e-015	-1.22165e-016	-1.10859e-014	1.51186e-014	1.24568e-016	-3.23365e-016	3.95456e-014	3.37812e-014	2.17201e-014	4.64338e-015	1.10093e-014	-6.1187e-015	4.4172e-015	5.03901e-015	2.96283e-014	2.69305e-014	3.73504e-014	4.46899e-014	2.11929e-014	3.27856e-014	1.57213e-014	6.64472e-015	1.26259e-015	1.14037e-014
5.67669e-015	9.79578e-015	-1.12784e-016	-1.10165e-014	1.50991e-014	1.34126e-016	-3.52405e-016	3.98216e-014	3.3625e-014	2.19501e-014	5.22522e-015	1.10784e-014	-5.69943e-015	4.26592e-015	4.98838e-015	2.94071e-014	2.70821e-014	3.72364e-014	4.47844e-014	2.1687e-014	3.28547e-014	1.58002e-014	6.81908e-015	1.59398e-015	1.15969e-014
5.72794e-015	9.60077e-015	-1.23682e-016	-1.095e-014	1.50782e-014	1.15702e-016	-3.58426e-016	4.00515e-014	3.34379e-014	2.21723e-014	5.82827e-015	1.11387e-014	-5.26646e-015	4.13952e-015	4.9453e-015	2.91387e-014	2.72103e-014	3.70781e-014	4.48399e-014	2.21707e-014	3.2927e-014	1.58379e-014	6.98645e-015	1.88982e-015	1.17986e-014
5.7792e-015	9.3924e-015	-1.56445e-016	-1.08888e-014	1.50565e-014	7.06739e-017	-3.39624e-016	4.02333e-014	3.32205e-014	2.23833e-014	6.44837e-015	1.11898e-014	-4.82243e-015	4.04008e-015	4.90883e-015	2.88264e-014	2.73146e-014	3.68782e-014	4.48562e-014	2.26399e-014	3.30017e-014	1.58342e-014	7.14515e-015	2.14564e-015	1.20048e-014
5.82801e-015	9.16965e-015	-2.12041e-016	-1.08348e-014	1.5034e-014	6.58881e-020	-2.94732e-016	4.03653e-014	3.29741e-014	2.258e-014	7.08134e-015	1.12314e-014	-4.36991e-015	3.9696e-015	4.87848e-015	2.84741e-014	2.73945e-014	3.66393e-014	4.48328e-014	2.30909e-014	3.30783e-014	1.57888e-014	7.29287e-015	2.35769e-015	1.22108e-014
5.8711e-015	8.93252e-015	-2.90994e-016	-1.07901e-014	1.50113e-014	-9.40945e-017	-2.23218e-016	4.04465e-014	3.26998e-014	2.27591e-014	7.72247e-015	1.12631e-014	-3.91122e-015	3.93025e-015	4.85338e-015	2.8086e-014	2.74499e-014	3.63641e-014	4.47697e-014	2.352e-014	3.3156e-014	1.57015e-014	7.42775e-015	2.52295e-015	1.24123e-014
5.90558e-015	8.68027e-015	-3.9355e-016	-1.07568e-014	1.49886e-014	-2.09608e-016	-1.25275e-016	4.0477e-014	3.23996e-014	2.29176e-014	8.36723e-015	1.12851e-014	-3.44968e-015	3.92296e-015	4.8324e-015	2.76666e-014	2.74807e-014	3.60558e-014	4.46675e-014	2.39235e-014	3.32333e-014	1.55723e-014	7.54759e-015	2.63796e-015	1.2605e-014
5.92833e-015	8.41156e-015	-5.1929e-016	-1.07367e-014	1.49663e-014	-3.44334e-016	2.39159e-020	4.04575e-014	3.20757e-014	2.30526e-014	9.01095e-015	1.12979e-014	-2.98805e-015	3.94908e-015	4.81418e-015	2.72211e-014	2.74872e-014	3.57175e-014	4.45265e-014	2.4297e-014	3.33089e-014	1.54015e-014	7.65028e-015	2.69968e-015	1.27848e-014
5.93643e-015	8.12591e-015	-6.67941e-016	-1.07321e-014	1.4945e-014	-4.95088e-016	1.53136e-016	4.03884e-014	3.17314e-014	2.31611e-014	9.64913e-015	1.13016e-014	-2.52875e-015	4.00974e-015	4.79794e-015	2.6754e-014	2.74695e-014	3.53532e-014	4.43474e-014	2.46367e-014	3.33818e-014	1.51895e-014	7.73379e-015	2.70582e-015	1.2948e-014
5.92674e-015	7.82228e-015	-8.38556e-016	-1.0744e-014	1.49247e-014	-6.59134e-016	3.33713e-016	4.02702e-014	3.137e-014	2.32406e-014	1.02771e-014	1.12964e-014	-2.07456e-015	4.10543e-015	4.78314e-015	2.62703e-014	2.74276e-014	3.49662e-014	4.41316e-014	2.49385e-014	3.34509e-014	1.49367e-014	7.79588e-015	2.65411e-015	1.30906e-014
5.89566e-015	7.49939e-015	-1.02995e-015	-1.07736e-014	1.4906e-014	-8.33837e-016	5.41724e-016	4.01046e-014	3.09948e-014	2.32885e-014	1.08902e-014	1.12826e-014	-1.62824e-015	4.23655e-015	4.76864e-015	2.5775e-014	2.73619e-014	3.45594e-014	4.38803e-014	2.51986e-014	3.35143e-014	1.46443e-014	7.83426e-015	2.54243e-015	1.32088e-014
5.83947e-015	7.15624e-015	-1.24031e-015	-1.08219e-014	1.48895e-014	-1.01615e-015	7.76467e-016	3.98941e-014	3.06089e-014	2.33025e-014	1.14844e-014	1.12606e-014	-1.1924e-015	4.40249e-015	4.75381e-015	2.52737e-014	2.72724e-014	3.41364e-014	4.35953e-014	2.54141e-014	3.35707e-014	1.43133e-014	7.84687e-015	2.36997e-015	1.32991e-014
5.75474e-015	6.79204e-015	-1.46687e-015	-1.08895e-014	1.48754e-014	-1.20298e-015	1.03687e-015	3.9641e-014	3.02161e-014	2.3281e-014	1.20555e-014	1.12311e-014	-7.69706e-016	4.60275e-015	4.73839e-015	2.47721e-014	2.71592e-014	3.37005e-014	4.32784e-014	2.55817e-014	3.36187e-014	1.39451e-014	7.83204e-015	2.13583e-015	1.33586e-014
5.63855e-015	6.40582e-015	-1.70677e-015	-1.09767e-014	1.48643e-014	-1.39108e-015	1.32198e-015	3.93485e-014	2.98204e-014	2.32221e-014	1.2599e-014	1.11944e-014	-3.62545e-016	4.83683e-015	4.72195e-015	2.42747e-014	2.70229e-014	3.32547e-014	4.29317e-014	2.56988e-014	3.36572e-014	1.35416e-014	7.78774e-015	1.83944e-015	1.33856e-014
5.48826e-015	5.99667e-015	-1.95737e-015	-1.10837e-014	1.48565e-014	-1.57703e-015	1.63008e-015	3.90198e-014	2.94259e-014	2.31249e-014	1.31114e-014	1.11515e-014	2.70481e-017	5.10341e-015	4.70457e-015	2.37865e-014	2.68645e-014	3.28027e-014	4.25575e-014	2.57626e-014	3.36844e-014	1.31041e-014	7.71217e-015	1.48099e-015	1.33775e-014
5.30102e-015	5.56365e-015	-2.21556e-015	-1.12103e-014	1.48525e-014	-1.75778e-015	1.95969e-015	3.86592e-014	2.90369e-014	2.29883e-014	1.35888e-014	1.11023e-014	3.97014e-016	5.40113e-015	4.68653e-015	2.33117e-014	2.66844e-014	3.23475e-014	4.2158e-014	2.57717e-014	3.3699e-014	1.26348e-014	7.60367e-015	1.06101e-015	1.33321e-014
5.07451e-015	5.10585e-015	-2.4772e-015	-1.13558e-014	1.48523e-014	-1.93015e-015	2.30866e-015	3.82705e-014	2.86579e-014	2.28115e-014	1.40282e-014	1.1048e-014	7.45283e-016	5.72794e-015	4.66774e-015	2.28546e-014	2.64828e-014	3.18922e-014	4.17365e-014	2.57246e-014	3.36998e-014	1.21356e-014	7.46059e-015	5.80765e-016	1.32483e-014
4.80661e-015	4.62285e-015	-2.7386e-015	-1.1519e-014	1.48563e-014	-2.09114e-015	2.67576e-015	3.78582e-014	2.8293e-014	2.25947e-014	1.44269e-014	1.09894e-014	1.07027e-015	6.08201e-015	4.64849e-015	2.24194e-014	2.62607e-014	3.14396e-014	4.12957e-014	2.562e-014	3.36855e-014	1.16091e-014	7.2816e-015	4.18142e-017	1.31251e-014
4.49577e-015	4.11469e-015	-2.99601e-015	-1.16986e-014	1.48654e-014	-2.23772e-015	3.05863e-015	3.74268e-014	2.79464e-014	2.23382e-014	1.47826e-014	1.09266e-014	1.37024e-015	6.46016e-015	4.62913e-015	2.20095e-014	2.60186e-014	3.09921e-014	4.0838e-014	2.54576e-014	3.3655e-014	1.10575e-014	7.06572e-015	-5.54083e-016	1.29618e-014
4.13981e-015	3.58129e-015	-3.24534e-015	-1.18931e-014	1.48798e-014	-2.36705e-015	3.45524e-015	3.69816e-014	2.76225e-014	2.20425e-014	1.50936e-014	1.086e-014	1.644e-015	6.85958e-015	4.61034e-015	2.16278e-014	2.57569e-014	3.05522e-014	4.03661e-014	2.52369e-014	3.36077e-014	1.04834e-014	6.81185e-015	-1.20456e-015	1.27587e-014
3.73765e-015	3.02176e-015	-3.48232e-015	-1.20998e-014	1.48996e-014	-2.47629e-015	3.8639e-015	3.65279e-014	2.73258e-014	2.17086e-014	1.53585e-014	1.07907e-014	1.89071e-015	7.2765e-015	4.59258e-015	2.12769e-014	2.54757e-014	3.0122e-014	3.98828e-014	2.49583e-014	3.35425e-014	9.88982e-015	6.51956e-015	-1.90688e-015	1.25165e-014
3.28836e-015	2.43665e-015	-3.70285e-015	-1.23166e-014	1.49256e-014	-2.56283e-015	4.2823e-015	3.60706e-014	2.70608e-014	2.1338e-014	1.55759e-014	1.07192e-014	2.10886e-015	7.70792e-015	4.57628e-015	2.09591e-014	2.51758e-014	2.97037e-014	3.9391e-014	2.46226e-014	3.34596e-014	9.27942e-015	6.1883e-015	-2.65691e-015	1.22359e-014
2.79162e-015	1.82681e-015	-3.90262e-015	-1.25412e-014	1.49583e-014	-2.62441e-015	4.7081e-015	3.56146e-014	2.6831e-014	2.09322e-014	1.57451e-014	1.0646e-014	2.29764e-015	8.14984e-015	4.56262e-015	2.0676e-014	2.48579e-014	2.92986e-014	3.88938e-014	2.42308e-014	3.3358e-014	8.65516e-015	5.81781e-015	-3.451e-015	1.1918e-014
2.24788e-015	1.19311e-015	-4.07714e-015	-1.27705e-014	1.4998e-014	-2.65889e-015	5.13937e-015	3.5165e-014	2.66397e-014	2.04934e-014	1.58666e-014	1.05718e-014	2.45653e-015	8.59843e-015	4.55238e-015	2.04287e-014	2.45226e-014	2.89085e-014	3.83935e-014	2.37853e-014	3.32378e-014	8.01971e-015	5.40843e-015	-4.28534e-015	1.15648e-014
1.65822e-015	5.36178e-016	-4.22291e-015	-1.30011e-014	1.50446e-014	-2.66476e-015	5.57385e-015	3.47266e-014	2.64903e-014	2.0024e-014	1.59406e-014	1.04969e-014	2.58551e-015	9.04961e-015	4.54646e-015	2.02176e-014	2.41709e-014	2.85348e-014	3.78929e-014	2.32885e-014	3.30986e-014	7.37635e-015	4.96073e-015	-5.1553e-015	1.11787e-014
1.02393e-015	-1.42278e-016	-4.33585e-015	-1.323e-014	1.50983e-014	-2.64007e-015	6.00922e-015	3.43043e-014	2.63857e-014	1.95264e-014	1.5968e-014	1.04214e-014	2.68502e-015	9.49875e-015	4.54514e-015	2.0043e-014	2.3803e-014	2.8179e-014	3.73946e-014	2.27432e-014	3.2941e-014	6.7281e-015	4.47536e-015	-6.05593e-015	1.07617e-014
3.46312e-016	-8.40938e-016	-4.41322e-015	-1.3454e-014	1.516e-014	-2.58371e-015	6.44379e-015	3.39022e-014	2.63289e-014	1.90039e-014	1.59505e-014	1.03457e-014	2.75533e-015	9.94193e-015	4.54981e-015	1.99041e-014	2.34193e-014	2.78422e-014	3.69012e-014	2.21529e-014	3.27653e-014	6.07774e-015	3.95336e-015	-6.98249e-015	1.03171e-014
-3.72106e-016	-1.5578e-015	-4.45172e-015	-1.36695e-014	1.52294e-014	-2.49445e-015	6.87558e-015	3.3525e-014	2.63218e-014	1.846e-014	1.58895e-014	1.02701e-014	2.79741e-015	1.03753e-014	4.56126e-015	1.97996e-014	2.30203e-014	2.75252e-014	3.6415e-014	2.15212e-014	3.25718e-014	5.42835e-015	3.39597e-015	-7.92998e-015	9.84772e-015
-1.12838e-015	-2.29076e-015	-4.44945e-015	-1.38734e-014	1.53068e-014	-2.37184e-015	7.30311e-015	3.31767e-014	2.63662e-014	1.78981e-014	1.57872e-014	1.01955e-014	2.81177e-015	1.07942e-014	4.58015e-015	1.97285e-014	2.26068e-014	2.72288e-014	3.59379e-014	2.08526e-014	3.23619e-014	4.78258e-015	2.80471e-015	-8.89347e-015	9.35683e-015
-1.91934e-015	-3.03729e-015	-4.40474e-015	-1.40627e-014	1.53922e-014	-2.21511e-015	7.72525e-015	3.28608e-014	2.64631e-014	1.73217e-014	1.56462e-014	1.01218e-014	2.79957e-015	1.11952e-014	4.60705e-015	1.96887e-014	2.21795e-014	2.69532e-014	3.54719e-014	2.01513e-014	3.21365e-014	4.14373e-015	2.18143e-015	-9.86824e-015	8.84759e-015
-2.74151e-015	-3.79505e-015	-4.31626e-015	-1.42343e-014	1.54852e-014	-2.02429e-015	8.14052e-015	3.25804e-014	2.66131e-014	1.67343e-014	1.54699e-014	1.0049e-014	2.76205e-015	1.15742e-014	4.64243e-015	1.96785e-014	2.17389e-014	2.66991e-014	3.50188e-014	1.9422e-014	3.18969e-014	3.51435e-015	1.5281e-015	-1.08495e-014	8.32352e-015
-3.59039e-015	-4.56149e-015	-4.18257e-015	-1.43847e-014	1.55859e-014	-1.79962e-015	8.54792e-015	3.23387e-014	2.68161e-014	1.61399e-014	1.52615e-014	9.97696e-015	2.70112e-015	1.1928e-014	4.68652e-015	1.96949e-014	2.12853e-014	2.64665e-014	3.45797e-014	1.86698e-014	3.16441e-014	2.89706e-015	8.47071e-016	-1.1832e-014	7.78802e-015
-4.46111e-015	-5.33353e-015	-4.00351e-015	-1.45111e-014	1.56944e-014	-1.54157e-015	8.94666e-015	3.21383e-014	2.70715e-014	1.55422e-014	1.50241e-014	9.90551e-015	2.61875e-015	1.22529e-014	4.73948e-015	1.97346e-014	2.08196e-014	2.62553e-014	3.41563e-014	1.78995e-014	3.13794e-014	2.29459e-015	1.41045e-016	-1.28104e-014	7.24455e-015
-5.34894e-015	-6.10759e-015	-3.77915e-015	-1.46107e-014	1.58109e-014	-1.2509e-015	9.33605e-015	3.19808e-014	2.73788e-014	1.49452e-014	1.4762e-014	9.83396e-015	2.51651e-015	1.25458e-014	4.80141e-015	1.9795e-014	2.03431e-014	2.60652e-014	3.37494e-014	1.71163e-014	3.11043e-014	1.70918e-015	-5.87112e-016	-1.378e-014	6.69711e-015
-6.24834e-015	-6.8801e-015	-3.51037e-015	-1.46809e-014	1.59352e-014	-9.28749e-016	9.7158e-015	3.18672e-014	2.77365e-014	1.43526e-014	1.44787e-014	9.76272e-015	2.39639e-015	1.28045e-014	4.87258e-015	1.9873e-014	1.98561e-014	2.58964e-014	3.33597e-014	1.63255e-014	3.08206e-014	1.14278e-015	-1.3344e-015	-1.47359e-014	6.14871e-015
-7.15347e-015	-7.6477e-015	-3.19867e-015	-1.47194e-014	1.60672e-014	-5.76051e-016	1.00856e-014	3.17982e-014	2.81425e-014	1.37682e-014	1.41782e-014	9.69165e-015	2.26042e-015	1.30264e-014	4.95282e-015	1.99652e-014	1.93596e-014	2.57486e-014	3.29883e-014	1.5532e-014	3.05299e-014	5.97307e-016	-2.09749e-015	-1.56739e-014	5.60332e-015
-8.05854e-015	-8.40655e-015	-2.84603e-015	-1.4724e-014	1.62068e-014	-1.94066e-016	1.04449e-014	3.17744e-014	2.85942e-014	1.31957e-014	1.38645e-014	9.61995e-015	2.11053e-015	1.32096e-014	5.04186e-015	2.00685e-014	1.88546e-014	2.56217e-014	3.26354e-014	1.47413e-014	3.02347e-014	7.44974e-017	-2.87294e-015	-1.65897e-014	5.064e-015
-8.95758e-015	-9.15322e-015	-2.45443e-015	-1.46934e-014	1.63535e-014	2.15311e-016	1.07944e-014	3.17959e-014	2.90882e-014	1.26383e-014	1.35415e-014	9.54715e-015	1.94949e-015	1.33529e-014	5.13963e-015	2.01793e-014	1.83418e-014	2.5515e-014	3.23009e-014	1.39583e-014	2.99362e-014	-4.23865e-016	-3.65762e-015	-1.74796e-014	4.53358e-015
-9.84415e-015	-9.88379e-015	-2.02693e-015	-1.4626e-014	1.65071e-014	6.49973e-016	1.1134e-014	3.18618e-014	2.96208e-014	1.20996e-014	1.32133e-014	9.47276e-015	1.7793e-015	1.34558e-014	5.2454e-015	2.02946e-014	1.78226e-014	2.5428e-014	3.19853e-014	1.31873e-014	2.96359e-014	-8.96847e-016	-4.44769e-015	-1.83401e-014	4.01461e-015
-1.07121e-014	-1.05945e-014	-1.56716e-015	-1.45209e-014	1.66671e-014	1.10743e-015	1.14637e-014	3.19705e-014	3.01879e-014	1.15824e-014	1.28834e-014	9.39623e-015	1.6021e-015	1.35181e-014	5.35857e-015	2.04112e-014	1.72982e-014	2.53597e-014	3.16882e-014	1.24329e-014	2.93352e-014	-1.34336e-015	-5.23938e-015	-1.91679e-014	3.50942e-015
-1.15555e-014	-1.12817e-014	-1.07867e-015	-1.43776e-014	1.68329e-014	1.58515e-015	1.1784e-014	3.21199e-014	3.07848e-014	1.10896e-014	1.25556e-014	9.31716e-015	1.42063e-015	1.35401e-014	5.47828e-015	2.05261e-014	1.67696e-014	2.53094e-014	3.14094e-014	1.16993e-014	2.90359e-014	-1.76248e-015	-6.02909e-015	-1.99598e-014	3.02032e-015
-1.23683e-014	-1.19418e-014	-5.65586e-016	-1.41957e-014	1.70044e-014	2.08041e-015	1.20954e-014	3.23076e-014	3.1406e-014	1.06234e-014	1.2233e-014	9.23491e-015	1.23729e-015	1.3522e-014	5.60377e-015	2.06368e-014	1.62377e-014	2.52766e-014	3.11478e-014	1.09904e-014	2.87399e-014	-2.1538e-015	-6.81292e-015	-2.07137e-014	2.54924e-015
-1.31436e-014	-1.25713e-014	-3.29263e-017	-1.39759e-014	1.71812e-014	2.59043e-015	1.23981e-014	3.25307e-014	3.20458e-014	1.01856e-014	1.19184e-014	9.14868e-015	1.05422e-015	1.34649e-014	5.73418e-015	2.07406e-014	1.57039e-014	2.52603e-014	3.09027e-014	1.03096e-014	2.84482e-014	-2.51693e-015	-7.58712e-015	-2.14269e-014	2.09781e-015
-1.38762e-014	-1.31662e-014	5.13858e-016	-1.37187e-014	1.73628e-014	3.11216e-015	1.26924e-014	3.27852e-014	3.26984e-014	9.77799e-015	1.16147e-014	9.05782e-015	8.73343e-016	1.33707e-014	5.86809e-015	2.08353e-014	1.51691e-014	2.5259e-014	3.06737e-014	9.65969e-015	2.81619e-014	-2.85211e-015	-8.34849e-015	-2.2098e-014	1.66718e-015
-1.45607e-014	-1.37237e-014	1.06968e-015	-1.34254e-014	1.75487e-014	3.64238e-015	1.29784e-014	3.30667e-014	3.33575e-014	9.40189e-015	1.13239e-014	8.96165e-015	6.96602e-016	1.32413e-014	6.00413e-015	2.09192e-014	1.46355e-014	2.52715e-014	3.04597e-014	9.04347e-015	2.78815e-014	-3.15899e-015	-9.09332e-015	-2.27258e-014	1.25794e-015
-1.5192e-014	-1.42413e-014	1.62925e-015	-1.30974e-014	1.77376e-014	4.17807e-015	1.32558e-014	3.33713e-014	3.40168e-014	9.05841e-015	1.1048e-014	8.8594e-015	5.2557e-016	1.30787e-014	6.14069e-015	2.09907e-014	1.41042e-014	2.52971e-014	3.02595e-014	8.46298e-015	2.76076e-014	-3.43777e-015	-9.81822e-015	-2.33096e-014	8.71364e-016
-1.57656e-014	-1.47158e-014	2.18712e-015	-1.2737e-014	1.79285e-014	4.71583e-015	1.35247e-014	3.36942e-014	3.46697e-014	8.74809e-015	1.07883e-014	8.75037e-015	3.61585e-016	1.28859e-014	6.27659e-015	2.10481e-014	1.35759e-014	2.53347e-014	3.00723e-014	7.91951e-015	2.73406e-014	-3.68939e-015	-1.052e-014	-2.38488e-014	5.07851e-016
-1.62776e-014	-1.51453e-014	2.73755e-015	-1.23464e-014	1.81211e-014	5.25175e-015	1.37851e-014	3.40305e-014	3.53089e-014	8.47119e-015	1.05458e-014	8.63395e-015	2.05966e-016	1.26666e-014	6.41003e-015	2.10909e-014	1.30516e-014	2.53831e-014	2.98963e-014	7.41394e-015	2.70804e-014	-3.91455e-015	-1.11956e-014	-2.43433e-014	1.67087e-016
-1.67241e-014	-1.55271e-014	3.27544e-015	-1.19282e-014	1.83142e-014	5.78238e-015	1.40372e-014	3.43754e-014	3.59275e-014	8.2274e-015	1.0321e-014	8.50927e-015	5.93909e-017	1.24237e-014	6.5394e-015	2.11181e-014	1.25332e-014	2.54405e-014	2.97304e-014	6.94668e-015	2.68267e-014	-4.11413e-015	-1.18425e-014	-2.47934e-014	-1.51294e-016
-1.71021e-014	-1.58596e-014	3.79514e-015	-1.14854e-014	1.85069e-014	6.3049e-015	1.42814e-014	3.47229e-014	3.65185e-014	8.01604e-015	1.01137e-014	8.37574e-015	-7.78866e-017	1.21608e-014	6.66298e-015	2.11297e-014	1.20223e-014	2.55051e-014	2.95734e-014	6.51807e-015	2.65792e-014	-4.28961e-015	-1.24575e-014	-2.51999e-014	-4.47783e-016
-1.74093e-014	-1.6142e-014	4.29121e-015	-1.1021e-014	1.86981e-014	6.8153e-015	1.45166e-014	3.50674e-014	3.70751e-014	7.83598e-015	9.92326e-015	8.23362e-015	-2.05092e-016	1.18823e-014	6.77929e-015	2.11259e-014	1.15203e-014	2.55757e-014	2.94242e-014	6.12789e-015	2.63367e-014	-4.44242e-015	-1.30383e-014	-2.55643e-014	-7.23481e-016
-1.76441e-014	-1.63731e-014	4.759e-015	-1.05391e-014	1.88869e-014	7.30998e-015	1.47421e-014	3.54032e-014	3.75907e-014	7.68579e-015	9.74898e-015	8.08177e-015	-3.22313e-016	1.15929e-014	6.88687e-015	2.11066e-014	1.10281e-014	2.56507e-014	2.92813e-014	5.77555e-015	2.60976e-014	-4.57422e-015	-1.35829e-014	-2.58871e-014	-9.79364e-016
-1.78054e-014	-1.65525e-014	5.19299e-015	-1.00437e-014	1.9072e-014	7.78526e-015	1.49567e-014	3.5725e-014	3.80584e-014	7.56348e-015	9.58958e-015	7.91982e-015	-4.29284e-016	1.12958e-014	6.98329e-015	2.10727e-014	1.0547e-014	2.57281e-014	2.9143e-014	5.45955e-015	2.58619e-014	-4.68645e-015	-1.40894e-014	-2.61696e-014	-1.21679e-015
-1.78924e-014	-1.66805e-014	5.58871e-015	-9.53843e-015	1.92525e-014	8.23788e-015	1.51595e-014	3.60271e-014	3.84721e-014	7.46756e-015	9.44299e-015	7.74782e-015	-5.26684e-016	1.09956e-014	7.06673e-015	2.1025e-014	1.0079e-014	2.58065e-014	2.90083e-014	5.17794e-015	2.56285e-014	-4.78105e-015	-1.45558e-014	-2.64131e-014	-1.43773e-015
-1.79054e-014	-1.67582e-014	5.94254e-015	-9.02768e-015	1.94276e-014	8.66454e-015	1.53502e-014	3.63039e-014	3.8826e-014	7.39526e-015	9.30725e-015	7.56568e-015	-6.15079e-016	1.06961e-014	7.13542e-015	2.09645e-014	9.62501e-015	2.5884e-014	2.8876e-014	4.92849e-015	2.53952e-014	-4.85945e-015	-1.49813e-014	-2.66192e-014	-1.64341e-015
-1.78456e-014	-1.67863e-014	6.25087e-015	-8.51577e-015	1.95963e-014	9.0617e-015	1.55277e-014	3.65507e-014	3.91145e-014	7.34439e-015	9.17961e-015	7.37315e-015	-6.9553e-016	1.04007e-014	7.18791e-015	2.08928e-014	9.18642e-015	2.59584e-014	2.87445e-014	4.70916e-015	2.51599e-014	-4.92389e-015	-1.5365e-014	-2.67903e-014	-1.83557e-015
-1.77149e-014	-1.67659e-014	6.5113e-015	-8.0076e-015	1.97569e-014	9.42622e-015	1.56906e-014	3.67618e-014	3.93328e-014	7.31237e-015	9.0578e-015	7.17048e-015	-7.68704e-016	1.01137e-014	7.22329e-015	2.08115e-014	8.76473e-015	2.60274e-014	2.86132e-014	4.51717e-015	2.49208e-014	-4.97621e-015	-1.57062e-014	-2.6928e-014	-2.01583e-015
-1.75155e-014	-1.66989e-014	6.72058e-015	-7.50739e-015	1.99079e-014	9.75523e-015	1.58372e-014	3.69327e-014	3.94764e-014	7.29634e-015	8.93856e-015	6.95756e-015	-8.36433e-016	9.83947e-015	7.23963e-015	2.07215e-014	8.36071e-015	2.60899e-014	2.84815e-014	4.34923e-015	2.46765e-014	-5.01894e-015	-1.60048e-014	-2.70344e-014	-2.18571e-015
-1.72503e-014	-1.65878e-014	6.87714e-015	-7.01938e-015	2.00488e-014	1.00461e-014	1.5966e-014	3.70586e-014	3.95416e-014	7.29333e-015	8.81838e-015	6.73457e-015	-8.99787e-016	9.58088e-015	7.23581e-015	2.06245e-014	7.97569e-015	2.61429e-014	2.83483e-014	4.20288e-015	2.44249e-014	-5.05376e-015	-1.62606e-014	-2.71119e-014	-2.34703e-015
-1.69223e-014	-1.64352e-014	6.98047e-015	-6.54731e-015	2.01783e-014	1.02958e-014	1.60751e-014	3.71358e-014	3.95244e-014	7.29983e-015	8.69408e-015	6.50211e-015	-9.60809e-016	9.34083e-015	7.21081e-015	2.05222e-014	7.61022e-015	2.6184e-014	2.82127e-014	4.07467e-015	2.4164e-014	-5.08311e-015	-1.64739e-014	-2.71625e-014	-2.50142e-015
-1.65354e-014	-1.62438e-014	7.02961e-015	-6.09451e-015	2.02947e-014	1.05018e-014	1.61627e-014	3.71616e-014	3.94225e-014	7.31205e-015	8.56212e-015	6.26001e-015	-1.02214e-015	9.12205e-015	7.16399e-015	2.04156e-014	7.26468e-015	2.62119e-014	2.80739e-014	3.96099e-015	2.38912e-014	-5.10912e-015	-1.66452e-014	-2.71883e-014	-2.6509e-015
-1.60939e-014	-1.60168e-014	7.02438e-015	-5.66523e-015	2.03965e-014	1.06623e-014	1.62274e-014	3.71317e-014	3.92337e-014	7.32705e-015	8.41908e-015	6.00877e-015	-1.08565e-015	8.92633e-015	7.09487e-015	2.03071e-014	6.93945e-015	2.62245e-014	2.79307e-014	3.85871e-015	2.3604e-014	-5.13311e-015	-1.67755e-014	-2.71905e-014	-2.79731e-015
-1.56028e-014	-1.57581e-014	6.96475e-015	-5.26262e-015	2.04828e-014	1.07759e-014	1.6267e-014	3.70434e-014	3.89569e-014	7.34212e-015	8.26197e-015	5.74924e-015	-1.15299e-015	8.75643e-015	7.00261e-015	2.01982e-014	6.63581e-015	2.62198e-014	2.77828e-014	3.76479e-015	2.3301e-014	-5.1568e-015	-1.68661e-014	-2.71711e-014	-2.94215e-015
-1.50673e-014	-1.5472e-014	6.85178e-015	-4.8906e-015	2.05527e-014	1.08407e-014	1.62803e-014	3.68959e-014	3.85916e-014	7.3539e-015	8.08745e-015	5.48217e-015	-1.22624e-015	8.61479e-015	6.88689e-015	2.00898e-014	6.35405e-015	2.61956e-014	2.76297e-014	3.67612e-015	2.29798e-014	-5.1825e-015	-1.69184e-014	-2.71325e-014	-3.08627e-015
-1.44933e-014	-1.51621e-014	6.68682e-015	-4.55192e-015	2.06053e-014	1.08561e-014	1.62664e-014	3.66882e-014	3.81392e-014	7.35894e-015	7.89246e-015	5.20799e-015	-1.30758e-015	8.50187e-015	6.74781e-015	1.99831e-014	6.094e-015	2.61499e-014	2.74708e-014	3.59014e-015	2.26383e-014	-5.21132e-015	-1.69336e-014	-2.70766e-014	-3.23077e-015
-1.38865e-014	-1.48327e-014	6.4723e-015	-4.24919e-015	2.06402e-014	1.08215e-014	1.62243e-014	3.64193e-014	3.76005e-014	7.35454e-015	7.67394e-015	4.92814e-015	-1.39964e-015	8.41806e-015	6.58565e-015	1.98797e-014	5.85554e-015	2.60812e-014	2.7306e-014	3.50345e-015	2.22757e-014	-5.24531e-015	-1.69135e-014	-2.70041e-014	-3.37668e-015
-1.32532e-014	-1.44875e-014	6.21081e-015	-3.98404e-015	2.06561e-014	1.07363e-014	1.6153e-014	3.6089e-014	3.69771e-014	7.33817e-015	7.42964e-015	4.6427e-015	-1.50466e-015	8.36304e-015	6.4002e-015	1.97808e-014	5.63896e-015	2.59881e-014	2.71348e-014	3.41331e-015	2.18906e-014	-5.28503e-015	-1.68601e-014	-2.69168e-014	-3.52431e-015
-1.25995e-014	-1.41314e-014	5.90548e-015	-3.75851e-015	2.06524e-014	1.06006e-014	1.60521e-014	3.56983e-014	3.62712e-014	7.3074e-015	7.15752e-015	4.35235e-015	-1.6246e-015	8.33741e-015	6.19213e-015	1.96866e-014	5.44483e-015	2.58691e-014	2.69568e-014	3.31757e-015	2.14816e-014	-5.33188e-015	-1.6776e-014	-2.68153e-014	-3.6747e-015
-1.19311e-014	-1.37687e-014	5.56029e-015	-3.57393e-015	2.06286e-014	1.04156e-014	1.59209e-014	3.52482e-014	3.54865e-014	7.25997e-015	6.85526e-015	4.05812e-015	-1.76058e-015	8.34025e-015	5.96262e-015	1.95966e-014	5.27239e-015	2.57231e-014	2.67721e-014	3.21414e-015	2.10475e-014	-5.38688e-015	-1.66625e-014	-2.6701e-014	-3.82854e-015
-1.12543e-014	-1.34029e-014	5.17912e-015	-3.43102e-015	2.05845e-014	1.01823e-014	1.57589e-014	3.47397e-014	3.46268e-014	7.19462e-015	6.52186e-015	3.76113e-015	-1.91399e-015	8.3699e-015	5.71304e-015	1.95117e-014	5.12232e-015	2.55486e-014	2.65809e-014	3.10092e-015	2.05883e-014	-5.45123e-015	-1.65219e-014	-2.65745e-014	-3.9861e-015
-1.05749e-014	-1.30384e-014	4.76602e-015	-3.33036e-015	2.05193e-014	9.90221e-015	1.55669e-014	3.41757e-014	3.36969e-014	7.10939e-015	6.15632e-015	3.46202e-015	-2.08622e-015	8.42467e-015	5.44461e-015	1.94316e-014	4.99345e-015	2.53446e-014	2.63825e-014	2.97615e-015	2.01041e-014	-5.52541e-015	-1.63566e-014	-2.64359e-014	-4.147e-015
-9.89912e-015	-1.26798e-014	4.32588e-015	-3.27221e-015	2.0433e-014	9.57713e-015	1.53453e-014	3.3559e-014	3.27023e-014	7.00239e-015	5.75788e-015	3.16137e-015	-2.27925e-015	8.50234e-015	5.15801e-015	1.93563e-014	4.88428e-015	2.51105e-014	2.61773e-014	2.83816e-015	1.95943e-014	-5.61036e-015	-1.6169e-014	-2.6286e-014	-4.31119e-015
-9.23218e-015	-1.23307e-014	3.86316e-015	-3.25647e-015	2.03253e-014	9.20876e-015	1.5095e-014	3.28931e-014	3.16485e-014	6.87319e-015	5.3271e-015	2.85974e-015	-2.49433e-015	8.60074e-015	4.85449e-015	1.92851e-014	4.79387e-015	2.48461e-014	2.59651e-014	2.68542e-015	1.90593e-014	-5.70621e-015	-1.59616e-014	-2.61251e-014	-4.47852e-015
-8.57896e-015	-1.19939e-014	3.38288e-015	-3.28284e-015	2.01957e-014	8.80026e-015	1.48169e-014	3.21821e-014	3.05416e-014	6.72073e-015	4.86469e-015	2.55766e-015	-2.7321e-015	8.71731e-015	4.53599e-015	1.9217e-014	4.72091e-015	2.45511e-014	2.57459e-014	2.51765e-015	1.84997e-014	-5.81263e-015	-1.57372e-014	-2.59537e-014	-4.64805e-015
-7.94492e-015	-1.16733e-014	2.88944e-015	-3.34976e-015	2.00442e-014	8.35418e-015	1.45124e-014	3.14291e-014	2.93878e-014	6.54526e-015	4.37129e-015	2.25629e-015	-2.99246e-015	8.84889e-015	4.20449e-015	1.91512e-014	4.66474e-015	2.42259e-014	2.55198e-014	2.33461e-015	1.79169e-014	-5.92985e-015	-1.54982e-014	-2.57715e-014	-4.81965e-015
-7.33433e-015	-1.13719e-014	2.38764e-015	-3.45528e-015	1.98708e-014	7.87366e-015	1.4183e-014	3.06386e-014	2.81946e-014	6.34657e-015	3.84818e-015	1.9567e-015	-3.27565e-015	8.99174e-015	3.86286e-015	1.90864e-014	4.62388e-015	2.38703e-014	2.52862e-014	2.13585e-015	1.73127e-014	-6.0579e-015	-1.52466e-014	-2.55788e-014	-4.99241e-015
-6.75086e-015	-1.10918e-014	1.88243e-015	-3.5976e-015	1.96761e-014	7.36222e-015	1.38307e-014	2.98153e-014	2.69687e-014	6.12467e-015	3.29773e-015	1.65961e-015	-3.58201e-015	9.14235e-015	3.51325e-015	1.90209e-014	4.59674e-015	2.34856e-014	2.50454e-014	1.92161e-015	1.66887e-014	-6.19629e-015	-1.49846e-014	-2.53755e-014	-5.16611e-015
-6.1991e-015	-1.08354e-014	1.37876e-015	-3.77521e-015	1.94598e-014	6.82368e-015	1.34582e-014	2.89644e-014	2.57175e-014	5.88001e-015	2.72196e-015	1.36528e-015	-3.91007e-015	9.29714e-015	3.15703e-015	1.89538e-014	4.58186e-015	2.30724e-014	2.47965e-014	1.69223e-015	1.60466e-014	-6.34445e-015	-1.47146e-014	-2.51611e-014	-5.34018e-015
-5.6822e-015	-1.06049e-014	8.80982e-016	-3.98514e-015	1.92218e-014	6.26174e-015	1.30676e-014	2.80905e-014	2.44483e-014	5.61357e-015	2.12384e-015	1.07436e-015	-4.25891e-015	9.4533e-015	2.79664e-015	1.88831e-014	4.57744e-015	2.26315e-014	2.45391e-014	1.4482e-015	1.53894e-014	-6.50142e-015	-1.44386e-014	-2.49355e-014	-5.51385e-015
-5.20277e-015	-1.0402e-014	3.93852e-016	-4.2241e-015	1.8963e-014	5.68147e-015	1.2662e-014	2.71993e-014	2.31696e-014	5.3264e-015	1.50668e-015	7.87343e-016	-4.62766e-015	9.60661e-015	2.43449e-015	1.88077e-014	4.58232e-015	2.21643e-014	2.42729e-014	1.18995e-015	1.47195e-014	-6.66646e-015	-1.41588e-014	-2.46979e-014	-5.68632e-015
-4.76232e-015	-1.02279e-014	-7.8361e-017	-4.48842e-015	1.86847e-014	5.08749e-015	1.22447e-014	2.62963e-014	2.18889e-014	5.01991e-015	8.74566e-016	5.04717e-016	-5.01467e-015	9.7538e-015	2.07347e-015	1.87257e-014	4.59512e-015	2.16723e-014	2.39976e-014	9.18846e-016	1.404e-014	-6.8387e-015	-1.38768e-014	-2.44485e-014	-5.85616e-015
-4.36245e-015	-1.00832e-014	-5.31568e-016	-4.77492e-015	1.83877e-014	4.48435e-015	1.18191e-014	2.53866e-014	2.06141e-014	4.69592e-015	2.31399e-016	2.27128e-016	-5.4181e-015	9.89176e-015	1.71583e-015	1.86352e-014	4.61405e-015	2.11568e-014	2.37131e-014	6.35936e-016	1.33541e-014	-7.01751e-015	-1.3594e-014	-2.41873e-014	-6.02208e-015
-4.00446e-015	-9.96821e-015	-9.62159e-016	-5.07991e-015	1.80722e-014	3.87682e-015	1.13886e-014	2.44756e-014	1.93525e-014	4.35576e-015	-4.19248e-016	-4.49976e-017	-5.8357e-015	1.00172e-014	1.36416e-015	1.85342e-014	4.63625e-015	2.06198e-014	2.34185e-014	3.42481e-016	1.26649e-014	-7.2017e-015	-1.33121e-014	-2.3914e-014	-6.18356e-015
-3.68876e-015	-9.88271e-015	-1.3662e-015	-5.39933e-015	1.77399e-014	3.26941e-015	1.09565e-014	2.35687e-014	1.81107e-014	4.00147e-015	-1.07229e-015	-3.10797e-016	-6.26515e-015	1.01271e-014	1.0208e-015	1.8421e-014	4.66033e-015	2.00641e-014	2.31132e-014	3.93681e-017	1.19759e-014	-7.39011e-015	-1.30324e-014	-2.36284e-014	-6.33914e-015
-3.41542e-015	-9.82621e-015	-1.7409e-015	-5.72953e-015	1.73911e-014	2.66712e-015	1.05266e-014	2.26709e-014	1.68959e-014	3.6352e-015	-1.72283e-015	-5.69826e-016	-6.7035e-015	1.0219e-014	6.87862e-016	1.82937e-014	4.6844e-015	1.9492e-014	2.27966e-014	-2.71191e-016	1.12909e-014	-7.58137e-015	-1.27566e-014	-2.33302e-014	-6.48845e-015
-3.18339e-015	-9.79737e-015	-2.08383e-015	-6.06632e-015	1.70268e-014	2.07455e-015	1.01024e-014	2.17863e-014	1.57149e-014	3.25888e-015	-2.36646e-015	-8.22016e-016	-7.14827e-015	1.02901e-014	3.67715e-016	1.81516e-014	4.70614e-015	1.89056e-014	2.24682e-014	-5.88137e-016	1.06138e-014	-7.77526e-015	-1.24861e-014	-2.30195e-014	-6.63046e-015
-2.9917e-015	-9.79533e-015	-2.39263e-015	-6.40602e-015	1.66478e-014	1.4961e-015	9.68764e-015	2.09192e-014	1.45738e-014	2.87514e-015	-2.99841e-015	-1.06726e-015	-7.59667e-015	1.03385e-014	6.23903e-017	1.79933e-014	4.72329e-015	1.83076e-014	2.21268e-014	-9.1005e-016	9.94861e-015	-7.97052e-015	-1.22216e-014	-2.26958e-014	-6.76455e-015
-2.83873e-015	-9.81874e-015	-2.666e-015	-6.74457e-015	1.62552e-014	9.35641e-016	9.28597e-015	2.00739e-014	1.34783e-014	2.48585e-015	-3.61416e-015	-1.30499e-015	-8.04506e-015	1.03621e-014	-2.26463e-016	1.78172e-014	4.73363e-015	1.77004e-014	2.17716e-014	-1.23533e-015	9.29842e-015	-8.16531e-015	-1.19641e-014	-2.23597e-014	-6.89015e-015
-2.72252e-015	-9.86535e-015	-2.9028e-015	-7.07799e-015	1.585e-014	3.97776e-016	8.90005e-015	1.9254e-014	1.24337e-014	2.09255e-015	-4.20946e-015	-1.5348e-015	-8.49023e-015	1.03593e-014	-4.97204e-016	1.76225e-014	4.73573e-015	1.70865e-014	2.14027e-014	-1.5629e-015	8.66714e-015	-8.35853e-015	-1.17144e-014	-2.20115e-014	-7.00738e-015
-2.64063e-015	-9.93192e-015	-3.10249e-015	-7.40325e-015	1.54331e-014	-1.14451e-016	8.53306e-015	1.84625e-014	1.14447e-014	1.69788e-015	-4.77953e-015	-1.7564e-015	-8.92884e-015	1.03296e-014	-7.48192e-016	1.74082e-014	4.72667e-015	1.64688e-014	2.10194e-014	-1.89186e-015	8.05786e-015	-8.54952e-015	-1.14727e-014	-2.16516e-014	-7.11642e-015
-2.59026e-015	-1.0016e-014	-3.2647e-015	-7.71636e-015	1.50057e-014	-5.97806e-016	8.18817e-015	1.77019e-014	1.05151e-014	1.30376e-015	-5.3198e-015	-1.96911e-015	-9.35809e-015	1.02719e-014	-9.77721e-016	1.71737e-014	4.70422e-015	1.58497e-014	2.06208e-014	-2.22076e-015	7.47377e-015	-8.73698e-015	-1.12397e-014	-2.1281e-014	-7.21712e-015
-2.569e-015	-1.01152e-014	-3.3893e-015	-8.01339e-015	1.45688e-014	-1.04863e-015	7.86773e-015	1.69744e-014	9.64821e-015	9.12053e-016	-5.82606e-015	-2.17256e-015	-9.77503e-015	1.01863e-014	-1.18556e-015	1.69181e-014	4.66669e-015	1.52313e-014	2.02059e-014	-2.54865e-015	6.9179e-015	-8.91975e-015	-1.10163e-014	-2.09007e-014	-7.3093e-015
-2.57384e-015	-1.02272e-014	-3.47743e-015	-8.29121e-015	1.41238e-014	-1.4649e-015	7.57345e-015	1.62819e-014	8.84654e-015	5.24157e-016	-6.29496e-015	-2.36638e-015	-1.01764e-014	1.00727e-014	-1.37125e-015	1.66401e-014	4.61208e-015	1.46158e-014	1.97738e-014	-2.87501e-015	6.39291e-015	-9.09688e-015	-1.08021e-014	-2.05114e-014	-7.39343e-015
-2.60093e-015	-1.03484e-014	-3.52975e-015	-8.54765e-015	1.36719e-014	-1.84413e-015	7.30784e-015	1.5626e-014	8.11218e-015	1.41355e-016	-6.72375e-015	-2.55028e-015	-1.05591e-014	9.93166e-015	-1.53412e-015	1.63391e-014	4.53792e-015	1.40067e-014	1.93243e-014	-3.1989e-015	5.90045e-015	-9.26768e-015	-1.05971e-014	-2.01139e-014	-7.47025e-015
-2.64682e-015	-1.04761e-014	-3.54769e-015	-8.7808e-015	1.32138e-014	-2.18521e-015	7.07198e-015	1.50069e-014	7.44769e-015	-2.34918e-016	-7.10992e-015	-2.72367e-015	-1.09205e-014	9.76377e-015	-1.6737e-015	1.60148e-014	4.44256e-015	1.34059e-014	1.88564e-014	-3.52004e-015	5.44281e-015	-9.43111e-015	-1.04018e-014	-1.97097e-014	-7.54021e-015
-2.70774e-015	-1.06072e-014	-3.53327e-015	-8.98849e-015	1.27501e-014	-2.48651e-015	6.86585e-015	1.44249e-014	6.85352e-015	-6.02889e-016	-7.45075e-015	-2.88674e-015	-1.12581e-014	9.5699e-015	-1.79053e-015	1.56675e-014	4.32453e-015	1.28148e-014	1.83699e-014	-3.83719e-015	5.02106e-015	-9.58604e-015	-1.02162e-014	-1.92994e-014	-7.60394e-015
-2.7797e-015	-1.07388e-014	-3.48829e-015	-9.16869e-015	1.22815e-014	-2.7476e-015	6.68982e-015	1.388e-014	6.32999e-015	-9.61496e-016	-7.74466e-015	-3.03923e-015	-1.15688e-014	9.35187e-015	-1.8851e-015	1.52972e-014	4.18247e-015	1.22352e-014	1.78646e-014	-4.14946e-015	4.63618e-015	-9.73155e-015	-1.00404e-014	-1.88844e-014	-7.6628e-015
-2.85985e-015	-1.08679e-014	-3.4149e-015	-9.3204e-015	1.18092e-014	-2.96844e-015	6.54369e-015	1.33718e-014	5.87628e-015	-1.31072e-015	-7.99037e-015	-3.17983e-015	-1.185e-014	9.111e-015	-1.95788e-015	1.49044e-014	4.01462e-015	1.16685e-014	1.73409e-014	-4.45698e-015	4.2889e-015	-9.86743e-015	-9.87355e-015	-1.84658e-014	-7.71732e-015
-2.94408e-015	-1.09921e-014	-3.31618e-015	-9.44278e-015	1.13338e-014	-3.15e-015	6.42696e-015	1.28987e-014	5.49131e-015	-1.6505e-015	-8.18736e-015	-3.30831e-015	-1.20997e-014	8.84923e-015	-2.01046e-015	1.44899e-014	3.81937e-015	1.11162e-014	1.67979e-014	-4.75962e-015	3.97931e-015	-9.99314e-015	-9.71541e-015	-1.80447e-014	-7.76921e-015
-3.03019e-015	-1.11084e-014	-3.1948e-015	-9.53563e-015	1.08557e-014	-3.29303e-015	6.33889e-015	1.24589e-014	5.1737e-015	-1.98013e-015	-8.33484e-015	-3.42411e-015	-1.2317e-014	8.56915e-015	-2.04363e-015	1.40544e-014	3.5955e-015	1.05783e-014	1.62352e-014	-5.05724e-015	3.7071e-015	-1.01084e-014	-9.56579e-015	-1.76227e-014	-7.81992e-015
-3.11516e-015	-1.12146e-014	-3.05416e-015	-9.59908e-015	1.03756e-014	-3.39937e-015	6.27783e-015	1.20511e-014	4.92102e-015	-2.29922e-015	-8.43306e-015	-3.52656e-015	-1.25009e-014	8.27243e-015	-2.05906e-015	1.35985e-014	3.34255e-015	1.00561e-014	1.56535e-014	-5.34996e-015	3.47189e-015	-1.02122e-014	-9.42419e-015	-1.72015e-014	-7.87066e-015
-3.1957e-015	-1.13087e-014	-2.89731e-015	-9.63382e-015	9.89427e-015	-3.47122e-015	6.24217e-015	1.16731e-014	4.73029e-015	-2.60822e-015	-8.48261e-015	-3.61549e-015	-1.265e-014	7.96165e-015	-2.05861e-015	1.31236e-014	3.0598e-015	9.55002e-015	1.50539e-014	-5.63743e-015	3.27244e-015	-1.03048e-014	-9.29068e-015	-1.67825e-014	-7.92307e-015
-3.26974e-015	-1.13885e-014	-2.7277e-015	-9.6402e-015	9.412e-015	-3.51094e-015	6.22949e-015	1.13221e-014	4.59871e-015	-2.9076e-015	-8.48465e-015	-3.69067e-015	-1.2763e-014	7.64006e-015	-2.04422e-015	1.26296e-014	2.74694e-015	9.06028e-015	1.44364e-014	-5.91957e-015	3.10704e-015	-1.03854e-014	-9.16454e-015	-1.63674e-014	-7.97835e-015
-3.33536e-015	-1.14524e-014	-2.54866e-015	-9.61971e-015	8.92907e-015	-3.52129e-015	6.23735e-015	1.09955e-014	4.52345e-015	-3.19778e-015	-8.4407e-015	-3.75176e-015	-1.284e-014	7.30994e-015	-2.01761e-015	1.21173e-014	2.40311e-015	8.58675e-015	1.38018e-014	-6.19668e-015	2.97382e-015	-1.04543e-014	-9.04538e-015	-1.59582e-014	-8.03806e-015
-3.39021e-015	-1.14987e-014	-2.36368e-015	-9.57375e-015	8.44595e-015	-3.50592e-015	6.26326e-015	1.06901e-014	4.49979e-015	-3.47975e-015	-8.35312e-015	-3.79827e-015	-1.28816e-014	6.97401e-015	-1.98203e-015	1.15876e-014	2.02819e-015	8.12907e-015	1.31514e-014	-6.46951e-015	2.87012e-015	-1.05114e-014	-8.93296e-015	-1.55559e-014	-8.10329e-015
-3.4321e-015	-1.15264e-014	-2.17577e-015	-9.50485e-015	7.96286e-015	-3.46831e-015	6.30375e-015	1.04028e-014	4.52368e-015	-3.75443e-015	-8.22401e-015	-3.83028e-015	-1.28875e-014	6.63454e-015	-1.93999e-015	1.10409e-014	1.62287e-015	7.68672e-015	1.24865e-014	-6.73805e-015	2.79404e-015	-1.05573e-014	-8.82664e-015	-1.51612e-014	-8.17565e-015
-3.46026e-015	-1.15347e-014	-1.98806e-015	-9.41507e-015	7.47998e-015	-3.41245e-015	6.35464e-015	1.01304e-014	4.59082e-015	-4.02257e-015	-8.05603e-015	-3.84739e-015	-1.28586e-014	6.2937e-015	-1.89431e-015	1.04777e-014	1.18806e-015	7.25926e-015	1.18086e-014	-7.00252e-015	2.74279e-015	-1.05921e-014	-8.72603e-015	-1.47764e-014	-8.25688e-015
-3.47403e-015	-1.15228e-014	-1.80414e-015	-9.30677e-015	6.99766e-015	-3.34238e-015	6.4128e-015	9.86936e-015	4.69626e-015	-4.28538e-015	-7.85251e-015	-3.84987e-015	-1.27959e-014	5.95306e-015	-1.84749e-015	9.89929e-015	7.24039e-016	6.84603e-015	1.11192e-014	-7.26262e-015	2.71213e-015	-1.06161e-014	-8.63046e-015	-1.44023e-014	-8.34676e-015
-3.47316e-015	-1.14906e-014	-1.62578e-015	-9.18325e-015	6.51646e-015	-3.2627e-015	6.47475e-015	9.61616e-015	4.83516e-015	-4.54484e-015	-7.61666e-015	-3.83765e-015	-1.27013e-014	5.61474e-015	-1.80253e-015	9.30646e-015	2.31746e-016	6.4447e-015	1.04198e-014	-7.51883e-015	2.69866e-015	-1.06295e-014	-8.53971e-015	-1.404e-014	-8.44647e-015
-3.45688e-015	-1.14384e-014	-1.456e-015	-9.04678e-015	6.03659e-015	-3.17774e-015	6.53631e-015	9.36763e-015	5.00233e-015	-4.80221e-015	-7.35198e-015	-3.81159e-015	-1.25762e-014	5.2808e-015	-1.76215e-015	8.69956e-015	-2.8689e-016	6.05405e-015	9.71157e-015	-7.77112e-015	2.69962e-015	-1.06322e-014	-8.45306e-015	-1.36903e-014	-8.55801e-015
-3.42576e-015	-1.13664e-014	-1.2974e-015	-8.90008e-015	5.55774e-015	-3.09182e-015	6.59316e-015	9.12005e-015	5.19288e-015	-5.05853e-015	-7.06244e-015	-3.77177e-015	-1.24226e-014	4.95208e-015	-1.72891e-015	8.07914e-015	-8.30992e-016	5.67244e-015	8.99685e-015	-8.01928e-015	2.71099e-015	-1.06251e-014	-8.37005e-015	-1.33535e-014	-8.68287e-015
-3.37966e-015	-1.12755e-014	-1.15283e-015	-8.74694e-015	5.07956e-015	-3.00954e-015	6.64203e-015	8.87022e-015	5.40177e-015	-5.31547e-015	-6.75187e-015	-3.71877e-015	-1.22427e-014	4.63002e-015	-1.70592e-015	7.44626e-015	-1.39824e-015	5.29828e-015	8.27786e-015	-8.26263e-015	2.72891e-015	-1.06083e-014	-8.29014e-015	-1.30304e-014	-8.82109e-015
-3.32061e-015	-1.11668e-014	-1.02404e-015	-8.59088e-015	4.60237e-015	-2.93445e-015	6.67924e-015	8.61554e-015	5.62387e-015	-5.5749e-015	-6.42381e-015	-3.65374e-015	-1.20394e-014	4.31525e-015	-1.69561e-015	6.80066e-015	-1.98609e-015	4.92975e-015	7.5564e-015	-8.50108e-015	2.74991e-015	-1.05818e-014	-8.21295e-015	-1.27208e-014	-8.97289e-015
-3.24985e-015	-1.1041e-014	-9.12981e-016	-8.43579e-015	4.12672e-015	-2.87082e-015	6.70156e-015	8.35372e-015	5.85426e-015	-5.83827e-015	-6.08244e-015	-3.57767e-015	-1.1815e-014	4.00836e-015	-1.70095e-015	6.14191e-015	-2.59248e-015	4.56496e-015	6.83518e-015	-8.7349e-015	2.77037e-015	-1.05462e-014	-8.13753e-015	-1.24253e-014	-9.13891e-015
-3.16901e-015	-1.08994e-014	-8.20787e-016	-8.28568e-015	3.65279e-015	-2.82336e-015	6.70551e-015	8.08144e-015	6.08823e-015	-6.10678e-015	-5.73196e-015	-3.49177e-015	-1.15725e-014	3.70932e-015	-1.72442e-015	5.47108e-015	-3.21403e-015	4.20221e-015	6.1167e-015	-8.96358e-015	2.78604e-015	-1.05025e-014	-8.06371e-015	-1.21443e-014	-9.31988e-015
-3.07974e-015	-1.07435e-014	-7.48779e-016	-8.14336e-015	3.18098e-015	-2.79527e-015	6.6878e-015	7.79723e-015	6.32032e-015	-6.38202e-015	-5.37594e-015	-3.39735e-015	-1.13156e-014	3.41823e-015	-1.76835e-015	4.78813e-015	-3.84711e-015	3.84004e-015	5.40315e-015	-9.18664e-015	2.79315e-015	-1.04513e-014	-7.99157e-015	-1.18772e-014	-9.51631e-015
-2.98532e-015	-1.05756e-014	-6.98425e-016	-8.01208e-015	2.71135e-015	-2.7905e-015	6.64558e-015	7.49901e-015	6.54656e-015	-6.66506e-015	-5.01853e-015	-3.29579e-015	-1.10467e-014	3.13477e-015	-1.83469e-015	4.09298e-015	-4.48913e-015	3.47658e-015	4.69723e-015	-9.40327e-015	2.7885e-015	-1.0393e-014	-7.92002e-015	-1.16247e-014	-9.72797e-015
-2.88771e-015	-1.03973e-014	-6.70644e-016	-7.89534e-015	2.24424e-015	-2.81109e-015	6.57633e-015	7.18465e-015	6.76269e-015	-6.95717e-015	-4.66347e-015	-3.18897e-015	-1.07685e-014	2.85811e-015	-1.9251e-015	3.38604e-015	-5.1368e-015	3.11004e-015	4.00113e-015	-9.61316e-015	2.76893e-015	-1.0329e-014	-7.84837e-015	-1.1386e-014	-9.95409e-015
-2.78919e-015	-1.02108e-014	-6.65721e-016	-7.79598e-015	1.78023e-015	-2.86011e-015	6.47802e-015	6.85264e-015	6.96437e-015	-7.25953e-015	-4.31411e-015	-3.07901e-015	-1.04846e-014	2.58695e-015	-2.04135e-015	2.66775e-015	-5.78603e-015	2.73871e-015	3.31781e-015	-9.8159e-015	2.73172e-015	-1.02596e-014	-7.77643e-015	-1.11602e-014	-1.01947e-014
-2.69242e-015	-1.00179e-014	-6.84023e-016	-7.71712e-015	1.31988e-015	-2.94008e-015	6.34907e-015	6.5022e-015	7.14793e-015	-7.57272e-015	-3.97346e-015	-2.9678e-015	-1.01983e-014	2.3196e-015	-2.1853e-015	1.9377e-015	-6.43305e-015	2.36122e-015	2.64941e-015	-1.00104e-014	2.67484e-015	-1.01853e-014	-7.70324e-015	-1.09476e-014	-1.04496e-014
-2.60044e-015	-9.82022e-015	-7.25484e-016	-7.66151e-015	8.63292e-016	-3.05275e-015	6.18828e-015	6.132e-015	7.30961e-015	-7.89819e-015	-3.64424e-015	-2.8576e-015	-9.91265e-015	2.055e-015	-2.35794e-015	1.19614e-015	-7.07361e-015	1.97704e-015	1.9982e-015	-1.01958e-014	2.59548e-015	-1.01066e-014	-7.6284e-015	-1.07479e-014	-1.07178e-014
-2.51582e-015	-9.62004e-015	-7.8964e-016	-7.63127e-015	4.11346e-016	-3.19926e-015	5.99484e-015	5.74142e-015	7.44565e-015	-8.23613e-015	-3.32937e-015	-2.75086e-015	-9.63083e-015	1.79178e-015	-2.56002e-015	4.43877e-016	-7.70317e-015	1.58504e-015	1.36596e-015	-1.03708e-014	2.49151e-015	-1.00245e-014	-7.55164e-015	-1.05595e-014	-1.0998e-014
-2.44166e-015	-9.41974e-015	-8.76284e-016	-7.62846e-015	-3.53502e-017	-3.38024e-015	5.7682e-015	5.33014e-015	7.55312e-015	-8.58732e-015	-3.03133e-015	-2.65008e-015	-9.35558e-015	1.5283e-015	-2.79177e-015	-3.18905e-016	-8.3174e-015	1.18509e-015	7.54917e-016	-1.05354e-014	2.3606e-015	-9.93923e-015	-7.47239e-015	-1.03824e-014	-1.12899e-014
-2.38085e-015	-9.22111e-015	-9.84752e-016	-7.65468e-015	-4.7639e-016	-3.59584e-015	5.50829e-015	4.89786e-015	7.63006e-015	-8.95213e-015	-2.75238e-015	-2.55827e-015	-9.08957e-015	1.26182e-015	-3.05299e-015	-1.09146e-015	-8.91218e-015	7.76585e-016	1.67767e-016	-1.06882e-014	2.20163e-015	-9.85138e-015	-7.39018e-015	-1.0216e-014	-1.15928e-014
-2.33691e-015	-9.02606e-015	-1.11415e-015	-7.71137e-015	-9.11061e-016	-3.84613e-015	5.21615e-015	4.44514e-015	7.67356e-015	-9.33009e-015	-2.49426e-015	-2.47798e-015	-8.83574e-015	9.90758e-016	-3.34296e-015	-1.87344e-015	-9.48329e-015	3.59874e-016	-3.94163e-016	-1.08287e-014	2.01414e-015	-9.76174e-015	-7.3044e-015	-1.00595e-014	-1.19055e-014
-2.31218e-015	-8.83707e-015	-1.26424e-015	-7.79903e-015	-1.33894e-015	-4.13063e-015	4.89231e-015	3.97236e-015	7.68099e-015	-9.72121e-015	-2.25922e-015	-2.41212e-015	-8.59636e-015	7.13015e-016	-3.66166e-015	-2.66344e-015	-1.00262e-014	-6.52365e-017	-9.29626e-016	-1.09561e-014	1.7975e-015	-9.67118e-015	-7.21477e-015	-9.91203e-015	-1.22267e-014
-2.30934e-015	-8.65579e-015	-1.43389e-015	-7.91863e-015	-1.75918e-015	-4.44823e-015	4.53862e-015	3.47997e-015	7.65103e-015	-1.01255e-014	-2.04824e-015	-2.3638e-015	-8.37347e-015	4.27029e-016	-4.00774e-015	-3.46083e-015	-1.05369e-014	-4.98766e-016	-1.43716e-015	-1.10698e-014	1.55132e-015	-9.58e-015	-7.12086e-015	-9.77308e-015	-1.25551e-014
-2.33052e-015	-8.48295e-015	-1.62199e-015	-8.06964e-015	-2.17121e-015	-4.79709e-015	4.15669e-015	2.9685e-015	7.58153e-015	-1.05428e-014	-1.86278e-015	-2.33588e-015	-8.16923e-015	1.30706e-016	-4.38003e-015	-4.26407e-015	-1.10114e-014	-9.40321e-016	-1.91504e-015	-1.11699e-014	1.27534e-015	-9.48857e-015	-7.02185e-015	-9.64166e-015	-1.28893e-014
-2.37755e-015	-8.32028e-015	-1.82758e-015	-8.25218e-015	-2.57465e-015	-5.17524e-015	3.74857e-015	2.43981e-015	7.47127e-015	-1.0972e-014	-1.70387e-015	-2.3311e-015	-7.98537e-015	-1.77902e-016	-4.77664e-015	-5.07092e-015	-1.14466e-014	-1.38821e-015	-2.36259e-015	-1.12561e-014	9.70419e-016	-9.3972e-015	-6.91804e-015	-9.51728e-015	-1.3228e-014
-2.45234e-015	-8.16927e-015	-2.0487e-015	-8.46563e-015	-2.96774e-015	-5.58055e-015	3.3164e-015	1.89564e-015	7.32005e-015	-1.14122e-014	-1.57192e-015	-2.35162e-015	-7.82279e-015	-5.00044e-016	-5.1954e-015	-5.87941e-015	-1.18389e-014	-1.84056e-015	-2.77843e-015	-1.13277e-014	6.36464e-016	-9.30643e-015	-6.80851e-015	-9.39965e-015	-1.35697e-014
-2.55644e-015	-8.0311e-015	-2.28437e-015	-8.70896e-015	-3.34924e-015	-6.00991e-015	2.8629e-015	1.33711e-015	7.1274e-015	-1.18634e-014	-1.46694e-015	-2.39949e-015	-7.68304e-015	-8.36361e-016	-5.63381e-015	-6.68756e-015	-1.21848e-014	-2.29586e-015	-3.16183e-015	-1.13847e-014	2.74421e-016	-9.21676e-015	-6.69323e-015	-9.28803e-015	-1.39135e-014
-2.69133e-015	-7.90642e-015	-2.53318e-015	-8.98098e-015	-3.71852e-015	-6.45997e-015	2.39147e-015	7.65231e-016	6.89235e-015	-1.23242e-014	-1.3892e-015	-2.47734e-015	-7.56695e-015	-1.18808e-015	-6.08933e-015	-7.49241e-015	-1.24815e-014	-2.75221e-015	-3.5125e-015	-1.14265e-014	-1.14552e-016	-9.12896e-015	-6.57199e-015	-9.18152e-015	-1.42579e-014
-2.85797e-015	-7.79632e-015	-2.79357e-015	-9.27959e-015	-4.0746e-015	-6.92665e-015	1.90521e-015	1.81553e-016	6.61489e-015	-1.27939e-014	-1.33861e-015	-2.58725e-015	-7.47462e-015	-1.55595e-015	-6.5592e-015	-8.29127e-015	-1.27269e-014	-3.20712e-015	-3.83064e-015	-1.14533e-014	-5.28835e-016	-9.04357e-015	-6.44467e-015	-9.08031e-015	-1.46011e-014
-3.05678e-015	-7.70117e-015	-3.0641e-015	-9.60277e-015	-4.41594e-015	-7.40651e-015	1.40862e-015	-4.12105e-016	6.29491e-015	-1.32713e-014	-1.31503e-015	-2.73098e-015	-7.40624e-015	-1.94035e-015	-7.04003e-015	-9.08101e-015	-1.29187e-014	-3.65767e-015	-4.11562e-015	-1.14656e-014	-9.66592e-016	-8.96093e-015	-6.3105e-015	-8.98341e-015	-1.4942e-014
-3.28821e-015	-7.62119e-015	-3.34373e-015	-9.94798e-015	-4.7408e-015	-7.89517e-015	9.04758e-016	-1.01383e-015	5.93326e-015	-1.37547e-014	-1.31764e-015	-2.90958e-015	-7.36188e-015	-2.34146e-015	-7.52805e-015	-9.8584e-015	-1.30551e-014	-4.10163e-015	-4.36695e-015	-1.14638e-014	-1.42566e-015	-8.88064e-015	-6.17001e-015	-8.89002e-015	-1.528e-014
-3.55194e-015	-7.55665e-015	-3.63049e-015	-1.0312e-014	-5.04773e-015	-8.38825e-015	3.97237e-016	-1.6217e-015	5.5307e-015	-1.42428e-014	-1.34614e-015	-3.1246e-015	-7.34142e-015	-2.75906e-015	-8.01943e-015	-1.062e-014	-1.31356e-014	-4.53636e-015	-4.58505e-015	-1.14473e-014	-1.90385e-015	-8.80277e-015	-6.02298e-015	-8.80028e-015	-1.56142e-014
-3.84674e-015	-7.50776e-015	-3.92258e-015	-1.06912e-014	-5.33528e-015	-8.88101e-015	-1.10387e-016	-2.23313e-015	5.08819e-015	-1.47346e-014	-1.40011e-015	-3.37692e-015	-7.34454e-015	-3.19157e-015	-8.51073e-015	-1.13619e-014	-1.31596e-014	-4.95907e-015	-4.77041e-015	-1.14164e-014	-2.39876e-015	-8.72772e-015	-5.86949e-015	-8.71383e-015	-1.59426e-014
-4.17196e-015	-7.4749e-015	-4.21832e-015	-1.10816e-014	-5.60235e-015	-9.36909e-015	-6.14541e-016	-2.84699e-015	4.60677e-015	-1.52283e-014	-1.47853e-015	-3.66657e-015	-7.37004e-015	-3.63827e-015	-8.99787e-015	-1.20801e-014	-1.31271e-014	-5.3669e-015	-4.92361e-015	-1.13721e-014	-2.90836e-015	-8.65584e-015	-5.709e-015	-8.63072e-015	-1.62638e-014
-4.52656e-015	-7.4577e-015	-4.51678e-015	-1.14795e-014	-5.84793e-015	-9.84786e-015	-1.11121e-015	-3.46182e-015	4.08789e-015	-1.57227e-014	-1.58064e-015	-3.99365e-015	-7.41674e-015	-4.09764e-015	-9.47678e-015	-1.277e-014	-1.30383e-014	-5.75623e-015	-5.0453e-015	-1.13149e-014	-3.43076e-015	-8.58711e-015	-5.54197e-015	-8.55041e-015	-1.65766e-014
-4.90923e-015	-7.45614e-015	-4.81555e-015	-1.18806e-014	-6.07049e-015	-1.03125e-014	-1.59713e-015	-4.0757e-015	3.53329e-015	-1.62167e-014	-1.70558e-015	-4.3579e-015	-7.48345e-015	-4.56788e-015	-9.94342e-015	-1.34281e-014	-1.28941e-014	-6.12438e-015	-5.13637e-015	-1.12453e-014	-3.96291e-015	-8.5214e-015	-5.36851e-015	-8.47326e-015	-1.68803e-014
-5.31773e-015	-7.46985e-015	-5.11298e-015	-1.22812e-014	-6.26852e-015	-1.0759e-014	-2.06897e-015	-4.68711e-015	2.94418e-015	-1.67093e-014	-1.85231e-015	-4.75829e-015	-7.56927e-015	-5.04672e-015	-1.03935e-014	-1.40501e-014	-1.26963e-014	-6.46837e-015	-5.19784e-015	-1.11644e-014	-4.50266e-015	-8.45875e-015	-5.1895e-015	-8.39949e-015	-1.71737e-014
-5.74956e-015	-7.4985e-015	-5.40751e-015	-1.26764e-014	-6.44065e-015	-1.11835e-014	-2.52392e-015	-5.29437e-015	2.32298e-015	-1.71983e-014	-2.02009e-015	-5.19394e-015	-7.672e-015	-5.53161e-015	-1.08225e-014	-1.46321e-014	-1.24472e-014	-6.78522e-015	-5.2305e-015	-1.10728e-014	-5.0479e-015	-8.39961e-015	-5.00492e-015	-8.32932e-015	-1.74568e-014
-6.20213e-015	-7.54163e-015	-5.69743e-015	-1.30615e-014	-6.58607e-015	-1.15816e-014	-2.9591e-015	-5.89515e-015	1.67179e-015	-1.76826e-014	-2.20812e-015	-5.66339e-015	-7.78998e-015	-6.01984e-015	-1.12269e-014	-1.517e-014	-1.21486e-014	-7.07247e-015	-5.23579e-015	-1.09708e-014	-5.59613e-015	-8.34413e-015	-4.81545e-015	-8.26299e-015	-1.7729e-014
-6.67321e-015	-7.59867e-015	-5.98092e-015	-1.34318e-014	-6.70393e-015	-1.19495e-014	-3.3716e-015	-6.48796e-015	9.93408e-016	-1.81618e-014	-2.41544e-015	-6.16398e-015	-7.92163e-015	-6.50879e-015	-1.16029e-014	-1.56603e-014	-1.18039e-014	-7.32744e-015	-5.21537e-015	-1.08601e-014	-6.14448e-015	-8.29194e-015	-4.62138e-015	-8.19995e-015	-1.79894e-014
-7.15963e-015	-7.66848e-015	-6.25673e-015	-1.37834e-014	-6.7925e-015	-1.22834e-014	-3.75906e-015	-7.07116e-015	2.89984e-016	-1.86341e-014	-2.64126e-015	-6.6941e-015	-8.06441e-015	-6.99522e-015	-1.19462e-014	-1.60984e-014	-1.14161e-014	-7.54813e-015	-5.17068e-015	-1.07419e-014	-6.69122e-015	-8.24294e-015	-4.42302e-015	-8.14028e-015	-1.82377e-014
-7.65771e-015	-7.75057e-015	-6.52279e-015	-1.41118e-014	-6.85055e-015	-1.25806e-014	-4.12007e-015	-7.64399e-015	-4.35881e-016	-1.90983e-014	-2.88486e-015	-7.25081e-015	-8.21548e-015	-7.47522e-015	-1.22536e-014	-1.64809e-014	-1.0989e-014	-7.73217e-015	-5.10324e-015	-1.06164e-014	-7.23506e-015	-8.19674e-015	-4.22121e-015	-8.08452e-015	-1.84737e-014
-8.16415e-015	-7.84471e-015	-6.77797e-015	-1.44122e-014	-6.87738e-015	-1.28375e-014	-4.45359e-015	-8.20521e-015	-1.18116e-015	-1.95535e-014	-3.14507e-015	-7.8312e-015	-8.37292e-015	-7.94464e-015	-1.25217e-014	-1.68048e-014	-1.05275e-014	-7.87792e-015	-5.01526e-015	-1.04845e-014	-7.77431e-015	-8.15354e-015	-4.01705e-015	-8.03299e-015	-1.86971e-014
-8.67564e-015	-7.95059e-015	-7.02116e-015	-1.46806e-014	-6.87304e-015	-1.30514e-014	-4.7585e-015	-8.75318e-015	-1.94276e-015	-1.99985e-014	-3.42092e-015	-8.43203e-015	-8.53373e-015	-8.40018e-015	-1.2748e-014	-1.70676e-014	-1.00368e-014	-7.98381e-015	-4.90795e-015	-1.03478e-014	-8.30701e-015	-8.11301e-015	-3.81112e-015	-7.98636e-015	-1.89079e-014
-9.18849e-015	-8.06789e-015	-7.25106e-015	-1.49132e-014	-6.83746e-015	-1.32204e-014	-5.03415e-015	-9.28731e-015	-2.71762e-015	-2.04328e-014	-3.71189e-015	-9.04942e-015	-8.6959e-015	-8.8386e-015	-1.29301e-014	-1.72661e-014	-9.52225e-015	-8.04901e-015	-4.78276e-015	-1.02074e-014	-8.83211e-015	-8.07501e-015	-3.60453e-015	-7.94478e-015	-1.91059e-014
-9.69882e-015	-8.19586e-015	-7.46571e-015	-1.51064e-014	-6.77041e-015	-1.33427e-014	-5.28029e-015	-9.8067e-015	-3.50403e-015	-2.08551e-014	-4.0173e-015	-9.6799e-015	-8.858e-015	-9.25676e-015	-1.30651e-014	-1.73986e-014	-8.98894e-015	-8.07228e-015	-4.64119e-015	-1.00641e-014	-9.34867e-015	-8.03992e-015	-3.39763e-015	-7.90795e-015	-1.92915e-014
-1.02034e-014	-8.33394e-015	-7.66395e-015	-1.52574e-014	-6.67199e-015	-1.34173e-014	-5.49678e-015	-1.03114e-014	-4.29808e-015	-2.12649e-014	-4.33621e-015	-1.03191e-014	-9.01742e-015	-9.65112e-015	-1.31513e-014	-1.74637e-014	-8.44288e-015	-8.05317e-015	-4.48562e-015	-9.91782e-015	-9.85611e-015	-8.00732e-015	-3.19137e-015	-7.87659e-015	-1.94646e-014
-1.06987e-014	-8.48104e-015	-7.84408e-015	-1.53632e-014	-6.54206e-015	-1.3443e-014	-5.6841e-015	-1.08005e-014	-5.09672e-015	-2.16621e-014	-4.6675e-015	-1.09632e-014	-9.17232e-015	-1.00176e-014	-1.31867e-014	-1.74605e-014	-7.88923e-015	-7.99178e-015	-4.31769e-015	-9.76956e-015	-1.03539e-014	-7.97731e-015	-2.987e-015	-7.8509e-015	-1.96259e-014
-1.11812e-014	-8.63689e-015	-8.00521e-015	-1.54208e-014	-6.3807e-015	-1.34192e-014	-5.84259e-015	-1.12725e-014	-5.89677e-015	-2.20459e-014	-5.00993e-015	-1.1608e-014	-9.32078e-015	-1.03521e-014	-1.31707e-014	-1.73884e-014	-7.33411e-015	-7.88907e-015	-4.13919e-015	-9.62e-015	-1.08411e-014	-7.94936e-015	-2.78566e-015	-7.83083e-015	-1.97755e-014
-1.16482e-014	-8.80126e-015	-8.14594e-015	-1.54281e-014	-6.18868e-015	-1.33464e-014	-5.97363e-015	-1.17267e-014	-6.69556e-015	-2.24161e-014	-5.3624e-015	-1.22493e-014	-9.46048e-015	-1.06528e-014	-1.31024e-014	-1.72471e-014	-6.7825e-015	-7.74522e-015	-3.95158e-015	-9.46993e-015	-1.13173e-014	-7.9239e-015	-2.58786e-015	-7.81665e-015	-1.99144e-014
-1.20956e-014	-8.97361e-015	-8.26562e-015	-1.53841e-014	-5.96785e-015	-1.32255e-014	-6.079e-015	-1.2163e-014	-7.49018e-015	-2.27722e-014	-5.72397e-015	-1.28829e-014	-9.59013e-015	-1.09173e-014	-1.29813e-014	-1.70378e-014	-6.2402e-015	-7.56125e-015	-3.75694e-015	-9.31958e-015	-1.17824e-014	-7.90085e-015	-2.39467e-015	-7.80815e-015	-2.00423e-014
-1.25197e-014	-9.15395e-015	-8.36333e-015	-1.52871e-014	-5.71894e-015	-1.30571e-014	-6.16034e-015	-1.25814e-014	-8.27731e-015	-2.31143e-014	-6.09342e-015	-1.35043e-014	-9.70793e-015	-1.11429e-014	-1.28077e-014	-1.67612e-014	-5.7129e-015	-7.33941e-015	-3.55671e-015	-9.1692e-015	-1.22369e-014	-7.87917e-015	-2.20761e-015	-7.8056e-015	-2.01601e-014
-1.29186e-014	-9.34201e-015	-8.43847e-015	-1.51373e-014	-5.44406e-015	-1.28427e-014	-6.22015e-015	-1.29818e-014	-9.05423e-015	-2.34422e-014	-6.4689e-015	-1.41102e-014	-9.81186e-015	-1.13274e-014	-1.25821e-014	-1.64198e-014	-5.20537e-015	-7.0821e-015	-3.35306e-015	-9.01887e-015	-1.26808e-014	-7.85889e-015	-2.02743e-015	-7.80849e-015	-2.02682e-014
-1.32893e-014	-9.53706e-015	-8.48989e-015	-1.4935e-014	-5.1446e-015	-1.25846e-014	-6.26055e-015	-1.3364e-014	-9.81863e-015	-2.37558e-014	-6.84949e-015	-1.46972e-014	-9.90079e-015	-1.1469e-014	-1.23061e-014	-1.60168e-014	-4.72239e-015	-6.79205e-015	-3.14819e-015	-8.86927e-015	-1.31146e-014	-7.84021e-015	-1.85435e-015	-7.81665e-015	-2.03676e-014
-1.36297e-014	-9.73855e-015	-8.51733e-015	-1.46806e-014	-4.82258e-015	-1.22854e-014	-6.28419e-015	-1.37282e-014	-1.05678e-014	-2.40549e-014	-7.2337e-015	-1.52613e-014	-9.97393e-015	-1.15664e-014	-1.19812e-014	-1.55545e-014	-4.26838e-015	-6.47164e-015	-2.944e-015	-8.72029e-015	-1.35391e-014	-7.82347e-015	-1.68988e-015	-7.82987e-015	-2.04581e-014
-1.39373e-014	-9.94674e-015	-8.52079e-015	-1.43757e-014	-4.48094e-015	-1.19482e-014	-6.29408e-015	-1.40752e-014	-1.12994e-014	-2.434e-014	-7.62024e-015	-1.57985e-014	-1.00299e-014	-1.16196e-014	-1.16095e-014	-1.5037e-014	-3.84739e-015	-6.12394e-015	-2.74254e-015	-8.57177e-015	-1.3955e-014	-7.80815e-015	-1.53522e-015	-7.84811e-015	-2.05405e-014
-1.42101e-014	-1.0161e-014	-8.50064e-015	-1.40227e-014	-4.12287e-015	-1.15764e-014	-6.29327e-015	-1.44054e-014	-1.20114e-014	-2.4611e-014	-8.00744e-015	-1.63057e-014	-1.00678e-014	-1.16284e-014	-1.11941e-014	-1.44679e-014	-3.46332e-015	-5.75222e-015	-2.54551e-015	-8.42364e-015	-1.4363e-014	-7.79413e-015	-1.39085e-015	-7.87065e-015	-2.06149e-014
-1.44473e-014	-1.03811e-014	-8.45748e-015	-1.36237e-014	-3.75168e-015	-1.1174e-014	-6.2844e-015	-1.47192e-014	-1.27009e-014	-2.4868e-014	-8.39344e-015	-1.67806e-014	-1.00874e-014	-1.15927e-014	-1.07385e-014	-1.38523e-014	-3.11902e-015	-5.36069e-015	-2.35572e-015	-8.27576e-015	-1.47638e-014	-7.78185e-015	-1.25753e-015	-7.89701e-015	-2.06831e-014
-1.46479e-014	-1.06059e-014	-8.39134e-015	-1.31822e-014	-3.36974e-015	-1.07448e-014	-6.2708e-015	-1.50174e-014	-1.33656e-014	-2.51112e-014	-8.77596e-015	-1.72205e-014	-1.00879e-014	-1.15123e-014	-1.02462e-014	-1.3196e-014	-2.81705e-015	-4.95345e-015	-2.17475e-015	-8.12805e-015	-1.51579e-014	-7.7713e-015	-1.1364e-015	-7.92694e-015	-2.07459e-014
-1.48114e-014	-1.0835e-014	-8.30336e-015	-1.27016e-014	-2.98142e-015	-1.02931e-014	-6.25579e-015	-1.53009e-014	-1.40037e-014	-2.53413e-014	-9.15285e-015	-1.76237e-014	-1.00687e-014	-1.13885e-014	-9.72167e-015	-1.25046e-014	-2.55901e-015	-4.53424e-015	-2.0044e-015	-7.98094e-015	-1.55467e-014	-7.76232e-015	-1.02774e-015	-7.96012e-015	-2.08037e-014
-1.49378e-014	-1.10682e-014	-8.19449e-015	-1.21869e-014	-2.5909e-015	-9.82343e-015	-6.24203e-015	-1.55699e-014	-1.46139e-014	-2.55584e-014	-9.52163e-015	-1.79884e-014	-1.00296e-014	-1.12223e-014	-9.16893e-015	-1.17841e-014	-2.34556e-015	-4.10751e-015	-1.84691e-015	-7.83403e-015	-1.5931e-014	-7.75476e-015	-9.32703e-016	-7.99573e-015	-2.08574e-014
-1.50265e-014	-1.13049e-014	-8.06598e-015	-1.16426e-014	-2.20234e-015	-9.3404e-015	-6.23233e-015	-1.58259e-014	-1.51948e-014	-2.57629e-014	-9.88016e-015	-1.83127e-014	-9.97074e-015	-1.1016e-014	-8.59231e-015	-1.1041e-014	-2.17835e-015	-3.67773e-015	-1.70411e-015	-7.68699e-015	-1.63112e-014	-7.74892e-015	-8.51629e-016	-8.03405e-015	-2.09078e-014
-1.50783e-014	-1.15449e-014	-7.91928e-015	-1.1074e-014	-1.82042e-015	-8.8491e-015	-6.22951e-015	-1.60699e-014	-1.57447e-014	-2.59556e-014	-1.02259e-014	-1.85955e-014	-9.89161e-015	-1.07718e-014	-7.99647e-015	-1.02819e-014	-2.0566e-015	-3.24971e-015	-1.57845e-015	-7.53992e-015	-1.66881e-014	-7.74491e-015	-7.84848e-016	-8.07463e-015	-2.09552e-014
-1.50939e-014	-1.17874e-014	-7.75639e-015	-1.04864e-014	-1.44974e-015	-8.35477e-015	-6.23598e-015	-1.63024e-014	-1.62625e-014	-2.61365e-014	-1.05565e-014	-1.88362e-014	-9.79253e-015	-1.04922e-014	-7.38732e-015	-9.51374e-015	-1.98014e-015	-2.82867e-015	-1.47205e-015	-7.39273e-015	-1.70622e-014	-7.74268e-015	-7.33324e-016	-8.11664e-015	-2.09999e-014
-1.50752e-014	-1.20317e-014	-7.57852e-015	-9.88589e-015	-1.09525e-015	-7.86285e-015	-6.2542e-015	-1.65249e-014	-1.67476e-014	-2.63064e-014	-1.08698e-014	-1.90349e-014	-9.67425e-015	-1.01799e-014	-6.76976e-015	-8.74361e-015	-1.9479e-015	-2.4186e-015	-1.3866e-015	-7.24563e-015	-1.74335e-014	-7.74279e-015	-6.96879e-016	-8.15943e-015	-2.1043e-014
-1.50244e-014	-1.22773e-014	-7.3884e-015	-9.27834e-015	-7.61317e-016	-7.37839e-015	-6.28616e-015	-1.67394e-014	-1.71986e-014	-2.64655e-014	-1.11627e-014	-1.91916e-014	-9.53718e-015	-9.83825e-015	-6.14948e-015	-7.97828e-015	-1.95827e-015	-2.02445e-015	-1.32405e-015	-7.09955e-015	-1.78017e-014	-7.74534e-015	-6.75552e-016	-8.20275e-015	-2.10847e-014
-1.49432e-014	-1.25231e-014	-7.18874e-015	-8.67122e-015	-4.52978e-016	-6.90651e-015	-6.33474e-015	-1.69473e-014	-1.76149e-014	-2.6614e-014	-1.14322e-014	-1.93068e-014	-9.38192e-015	-9.47042e-015	-5.53255e-015	-7.22441e-015	-2.00846e-015	-1.65056e-015	-1.28632e-015	-6.9549e-015	-1.81669e-014	-7.75036e-015	-6.69891e-016	-8.24617e-015	-2.11262e-014
-1.4833e-014	-1.27686e-014	-6.98219e-015	-8.07144e-015	-1.75005e-016	-6.45235e-015	-6.40145e-015	-1.71495e-014	-1.79965e-014	-2.67525e-014	-1.16762e-014	-1.93815e-014	-9.20979e-015	-9.07971e-015	-4.92405e-015	-6.48878e-015	-2.09563e-015	-1.30084e-015	-1.27503e-015	-6.81286e-015	-1.85293e-014	-7.75807e-015	-6.79606e-016	-8.28938e-015	-2.11679e-014
-1.46975e-014	-1.30128e-014	-6.77152e-015	-7.48565e-015	6.77665e-017	-6.02097e-015	-6.48731e-015	-1.73478e-014	-1.83432e-014	-2.68818e-014	-1.18922e-014	-1.94174e-014	-9.02143e-015	-8.66916e-015	-4.32925e-015	-5.77775e-015	-2.2166e-015	-9.78915e-016	-1.29194e-015	-6.67388e-015	-1.88885e-014	-7.76897e-015	-7.04744e-016	-8.33196e-015	-2.12097e-014
-1.4539e-014	-1.32553e-014	-6.55998e-015	-6.91992e-015	2.70744e-016	-5.61738e-015	-6.59321e-015	-1.75436e-014	-1.86547e-014	-2.70023e-014	-1.20783e-014	-1.94156e-014	-8.81741e-015	-8.24344e-015	-3.75371e-015	-5.09757e-015	-2.36783e-015	-6.88819e-016	-1.3387e-015	-6.5382e-015	-1.92446e-014	-7.78305e-015	-7.4533e-016	-8.37332e-015	-2.12522e-014
-1.43603e-014	-1.34946e-014	-6.35015e-015	-6.38053e-015	4.29696e-016	-5.24613e-015	-6.71968e-015	-1.77378e-014	-1.89311e-014	-2.71138e-014	-1.22315e-014	-1.93781e-014	-8.59935e-015	-7.80698e-015	-3.20272e-015	-4.45373e-015	-2.54569e-015	-4.33121e-016	-1.41763e-015	-6.40682e-015	-1.95973e-014	-7.80064e-015	-8.01119e-016	-8.41295e-015	-2.12964e-014
-1.41648e-014	-1.37295e-014	-6.14506e-015	-5.87402e-015	5.40564e-016	-4.91214e-015	-6.8673e-015	-1.7932e-014	-1.9173e-014	-2.72169e-014	-1.23497e-014	-1.93075e-014	-8.36828e-015	-7.36347e-015	-2.68144e-015	-3.85128e-015	-2.74597e-015	-2.15383e-016	-1.53038e-015	-6.28117e-015	-1.99457e-014	-7.82173e-015	-8.71832e-016	-8.4504e-015	-2.1342e-014
-1.39563e-014	-1.39591e-014	-5.94767e-015	-5.40665e-015	5.99472e-016	-4.61933e-015	-7.0366e-015	-1.8128e-014	-1.93805e-014	-2.73121e-014	-1.24312e-014	-1.92055e-014	-8.12518e-015	-6.9169e-015	-2.19509e-015	-3.29504e-015	-2.96386e-015	-3.85053e-017	-1.67756e-015	-6.16132e-015	-2.02876e-014	-7.8462e-015	-9.57653e-016	-8.48605e-015	-2.1389e-014
-1.37382e-014	-1.41821e-014	-5.76095e-015	-4.9844e-015	6.03134e-016	-4.37108e-015	-7.22759e-015	-1.83276e-014	-1.95535e-014	-2.73989e-014	-1.24745e-014	-1.90745e-014	-7.87152e-015	-6.47159e-015	-1.7478e-015	-2.78913e-015	-3.19432e-015	9.48732e-017	-1.86003e-015	-6.04831e-015	-2.0622e-014	-7.87463e-015	-1.05793e-015	-8.51991e-015	-2.1437e-014
-1.35136e-014	-1.4398e-014	-5.5884e-015	-4.61299e-015	5.48386e-016	-4.17177e-015	-7.43913e-015	-1.85316e-014	-1.96924e-014	-2.74783e-014	-1.24783e-014	-1.89175e-014	-7.60752e-015	-6.03082e-015	-1.34362e-015	-2.33761e-015	-3.43233e-015	1.83899e-016	-2.07874e-015	-5.94334e-015	-2.09481e-014	-7.90695e-015	-1.17163e-015	-8.55139e-015	-2.14866e-014
-1.3286e-014	-1.46054e-014	-5.43255e-015	-4.29769e-015	4.3302e-016	-4.02361e-015	-7.67071e-015	-1.87415e-014	-1.97977e-014	-2.75504e-014	-1.24411e-014	-1.87368e-014	-7.33435e-015	-5.59822e-015	-9.86184e-016	-1.94354e-015	-3.6726e-015	2.2688e-016	-2.3351e-015	-5.84836e-015	-2.12644e-014	-7.94285e-015	-1.29879e-015	-8.58027e-015	-2.15375e-014
-1.30584e-014	-1.48036e-014	-5.29673e-015	-4.04267e-015	2.54178e-016	-3.92942e-015	-7.92118e-015	-1.89577e-014	-1.98698e-014	-2.76152e-014	-1.23618e-014	-1.85346e-014	-7.05322e-015	-5.17728e-015	-6.79413e-016	-1.60887e-015	-3.911e-015	2.22136e-016	-2.6288e-015	-5.76447e-015	-2.15694e-014	-7.98301e-015	-1.43902e-015	-8.60636e-015	-2.15892e-014
-1.28343e-014	-1.4991e-014	-5.18407e-015	-3.85222e-015	1.05437e-017	-3.89113e-015	-8.18934e-015	-1.91807e-014	-1.99098e-014	-2.76727e-014	-1.22399e-014	-1.83135e-014	-6.76538e-015	-4.77092e-015	-4.25817e-016	-1.33528e-015	-4.14296e-015	1.68982e-016	-2.96051e-015	-5.69264e-015	-2.18613e-014	-8.02723e-015	-1.59121e-015	-8.62986e-015	-2.16411e-014
-1.26167e-014	-1.5166e-014	-5.09665e-015	-3.7294e-015	-2.99014e-016	-3.91024e-015	-8.47312e-015	-1.94113e-014	-1.99181e-014	-2.7723e-014	-1.20749e-014	-1.8076e-014	-6.472e-015	-4.38237e-015	-2.27788e-016	-1.12407e-015	-4.36318e-015	6.78829e-017	-3.33012e-015	-5.63415e-015	-2.21381e-014	-8.07502e-015	-1.75492e-015	-8.65082e-015	-2.16926e-014
-1.24089e-014	-1.53275e-014	-5.03702e-015	-3.67671e-015	-6.74839e-016	-3.98788e-015	-8.76986e-015	-1.96508e-014	-1.98955e-014	-2.77659e-014	-1.18665e-014	-1.78238e-014	-6.17434e-015	-4.01432e-015	-8.6864e-017	-9.75753e-016	-4.56754e-015	-8.09784e-017	-3.73656e-015	-5.58978e-015	-2.23975e-014	-8.12639e-015	-1.92864e-015	-8.66877e-015	-2.17437e-014
-1.22136e-014	-1.54747e-014	-5.00658e-015	-3.69591e-015	-1.11669e-015	-4.12398e-015	-9.07741e-015	-1.98993e-014	-1.98423e-014	-2.78012e-014	-1.16153e-014	-1.75593e-014	-5.87351e-015	-3.66924e-015	-4.14125e-018	-8.90329e-016	-4.753e-015	-2.76577e-016	-4.17905e-015	-5.56094e-015	-2.26377e-014	-8.18159e-015	-2.11179e-015	-8.6841e-015	-2.17932e-014
-1.20331e-014	-1.56066e-014	-5.00761e-015	-3.78769e-015	-1.62331e-015	-4.31796e-015	-9.39233e-015	-2.01568e-014	-1.9759e-014	-2.78286e-014	-1.13224e-014	-1.72847e-014	-5.57023e-015	-3.34915e-015	1.96707e-017	-8.66661e-016	-4.91618e-015	-5.17603e-016	-4.65651e-015	-5.54888e-015	-2.28569e-014	-8.24043e-015	-2.30393e-015	-8.69682e-015	-2.18403e-014
-1.18703e-014	-1.57222e-014	-5.04112e-015	-3.95183e-015	-2.19373e-015	-4.56933e-015	-9.71266e-015	-2.04234e-014	-1.96456e-014	-2.78484e-014	-1.09888e-014	-1.70019e-014	-5.26511e-015	-3.05602e-015	-1.49235e-017	-9.02787e-016	-5.05354e-015	-8.0228e-016	-5.16781e-015	-5.55448e-015	-2.30534e-014	-8.30295e-015	-2.5044e-015	-8.70673e-015	-2.18844e-014
-1.1727e-014	-1.58213e-014	-5.10813e-015	-4.18819e-015	-2.82536e-015	-4.87678e-015	-1.00361e-014	-2.06982e-014	-1.95028e-014	-2.786e-014	-1.06156e-014	-1.6713e-014	-4.95854e-015	-2.79096e-015	-1.07584e-016	-9.96459e-016	-5.16222e-015	-1.12816e-015	-5.71171e-015	-5.57824e-015	-2.32255e-014	-8.36863e-015	-2.71221e-015	-8.71414e-015	-2.19247e-014
-1.16051e-014	-1.59028e-014	-5.20841e-015	-4.49574e-015	-3.5159e-015	-5.23887e-015	-1.03594e-014	-2.09805e-014	-1.93315e-014	-2.78629e-014	-1.02047e-014	-1.64197e-014	-4.65137e-015	-2.55507e-015	-2.56932e-016	-1.14507e-015	-5.24051e-015	-1.49258e-015	-6.28574e-015	-5.62148e-015	-2.33709e-014	-8.43678e-015	-2.9271e-015	-8.71871e-015	-2.19602e-014
-1.15067e-014	-1.59666e-014	-5.34289e-015	-4.87205e-015	-4.2611e-015	-5.6531e-015	-1.06787e-014	-2.12694e-014	-1.91318e-014	-2.7857e-014	-9.75794e-015	-1.61225e-014	-4.34442e-015	-2.34886e-015	-4.61244e-016	-1.34586e-015	-5.28813e-015	-1.89303e-015	-6.88815e-015	-5.6839e-015	-2.3488e-014	-8.50677e-015	-3.14784e-015	-8.72074e-015	-2.19899e-014
-1.14328e-014	-1.60125e-014	-5.51081e-015	-5.31482e-015	-5.05634e-015	-6.11619e-015	-1.09902e-014	-2.15638e-014	-1.89041e-014	-2.78421e-014	-9.27753e-015	-1.58222e-014	-4.03806e-015	-2.17293e-015	-7.18262e-016	-1.59516e-015	-5.30397e-015	-2.32657e-015	-7.51541e-015	-5.76586e-015	-2.35755e-014	-8.57844e-015	-3.37337e-015	-8.71981e-015	-2.20126e-014
-1.13849e-014	-1.60397e-014	-5.71145e-015	-5.81904e-015	-5.89725e-015	-6.62418e-015	-1.12911e-014	-2.18624e-014	-1.86486e-014	-2.78178e-014	-8.76615e-015	-1.55198e-014	-3.73282e-015	-2.02797e-015	-1.02523e-015	-1.88966e-015	-5.28733e-015	-2.78959e-015	-8.16462e-015	-5.86722e-015	-2.36316e-014	-8.65097e-015	-3.60321e-015	-8.71592e-015	-2.2027e-014
-1.13627e-014	-1.60481e-014	-5.943e-015	-6.38009e-015	-6.77853e-015	-7.17283e-015	-1.15784e-014	-2.21627e-014	-1.83655e-014	-2.7783e-014	-8.22623e-015	-1.52159e-014	-3.42927e-015	-1.9136e-015	-1.37885e-015	-2.22477e-015	-5.23879e-015	-3.27905e-015	-8.83318e-015	-5.98786e-015	-2.36555e-014	-8.72426e-015	-3.8362e-015	-8.70958e-015	-2.2032e-014
-1.13667e-014	-1.60374e-014	-6.20383e-015	-6.99317e-015	-7.69419e-015	-7.7574e-015	-1.18494e-014	-2.24628e-014	-1.80557e-014	-2.77372e-014	-7.66093e-015	-1.4911e-014	-3.12764e-015	-1.82943e-015	-1.77496e-015	-2.59566e-015	-5.15908e-015	-3.79133e-015	-9.51723e-015	-6.12729e-015	-2.36453e-014	-8.79835e-015	-4.07176e-015	-8.70051e-015	-2.20269e-014
-1.13968e-014	-1.60079e-014	-6.49203e-015	-7.65177e-015	-8.63822e-015	-8.37365e-015	-1.20997e-014	-2.27604e-014	-1.77195e-014	-2.768e-014	-7.07418e-015	-1.46052e-014	-2.82799e-015	-1.77536e-015	-2.20975e-015	-2.998e-015	-5.05011e-015	-4.32271e-015	-1.02122e-014	-6.28453e-015	-2.36003e-014	-8.8723e-015	-4.30891e-015	-8.68893e-015	-2.20099e-014
-1.14529e-014	-1.59592e-014	-6.80478e-015	-8.3495e-015	-9.60288e-015	-9.01577e-015	-1.23265e-014	-2.30524e-014	-1.73563e-014	-2.76108e-014	-6.46876e-015	-1.42982e-014	-2.53116e-015	-1.75063e-015	-2.67823e-015	-3.42703e-015	-4.91464e-015	-4.86971e-015	-1.09141e-014	-6.45931e-015	-2.35193e-014	-8.94537e-015	-4.54763e-015	-8.67496e-015	-2.19796e-014
-1.15341e-014	-1.58917e-014	-7.13906e-015	-9.07889e-015	-1.0581e-014	-9.67809e-015	-1.25268e-014	-2.33366e-014	-1.69661e-014	-2.75292e-014	-5.84759e-015	-1.39898e-014	-2.23717e-015	-1.75425e-015	-3.17587e-015	-3.87751e-015	-4.75497e-015	-5.42765e-015	-1.16187e-014	-6.65046e-015	-2.3402e-014	-9.01779e-015	-4.78708e-015	-8.65808e-015	-2.19347e-014
-1.16399e-014	-1.58054e-014	-7.49199e-015	-9.83278e-015	-1.15649e-014	-1.03543e-014	-1.26979e-014	-2.36097e-014	-1.65495e-014	-2.74346e-014	-5.21408e-015	-1.36798e-014	-1.94585e-015	-1.78488e-015	-3.69851e-015	-4.34444e-015	-4.57386e-015	-5.9926e-015	-1.23223e-014	-6.85651e-015	-2.32474e-014	-9.08932e-015	-5.02681e-015	-8.63832e-015	-2.18742e-014
-1.17686e-014	-1.57007e-014	-7.85997e-015	-1.06032e-014	-1.25474e-014	-1.10385e-014	-1.28379e-014	-2.38689e-014	-1.6107e-014	-2.7326e-014	-4.57207e-015	-1.33681e-014	-1.65723e-015	-1.84152e-015	-4.2404e-015	-4.8228e-015	-4.37499e-015	-6.56064e-015	-1.30203e-014	-7.07544e-015	-2.30562e-014	-9.15974e-015	-5.26613e-015	-8.61526e-015	-2.17967e-014
-1.19187e-014	-1.55783e-014	-8.2396e-015	-1.1382e-014	-1.3521e-014	-1.1725e-014	-1.29445e-014	-2.41114e-014	-1.5639e-014	-2.72027e-014	-3.92447e-015	-1.30538e-014	-1.37119e-015	-1.92286e-015	-4.79641e-015	-5.30807e-015	-4.1621e-015	-7.12801e-015	-1.37079e-014	-7.30577e-015	-2.28288e-014	-9.2288e-015	-5.50426e-015	-8.58889e-015	-2.17006e-014
-1.20892e-014	-1.54389e-014	-8.62696e-015	-1.21612e-014	-1.44785e-014	-1.24076e-014	-1.30152e-014	-2.43336e-014	-1.51463e-014	-2.70641e-014	-3.27496e-015	-1.27371e-014	-1.08741e-015	-2.02816e-015	-5.36189e-015	-5.79608e-015	-3.93919e-015	-7.69109e-015	-1.43817e-014	-7.54576e-015	-2.25659e-014	-9.29622e-015	-5.74092e-015	-8.55954e-015	-2.15852e-014
-1.22782e-014	-1.52833e-014	-9.0179e-015	-1.29324e-014	-1.54128e-014	-1.30797e-014	-1.30483e-014	-2.45321e-014	-1.46297e-014	-2.69095e-014	-2.6268e-015	-1.24176e-014	-8.06138e-016	-2.15614e-015	-5.93187e-015	-6.28243e-015	-3.711e-015	-8.24674e-015	-1.50373e-014	-7.79266e-015	-2.22684e-014	-9.362e-015	-5.97575e-015	-8.52748e-015	-2.14492e-014
-1.24834e-014	-1.51122e-014	-9.40791e-015	-1.36871e-014	-1.63159e-014	-1.3735e-014	-1.30425e-014	-2.47033e-014	-1.40899e-014	-2.67384e-014	-1.98321e-015	-1.20948e-014	-5.27229e-016	-2.30519e-015	-6.50106e-015	-6.7631e-015	-3.48173e-015	-8.79174e-015	-1.56702e-014	-8.04463e-015	-2.1937e-014	-9.42609e-015	-6.2085e-015	-8.49225e-015	-2.12932e-014
-1.27026e-014	-1.49267e-014	-9.79327e-015	-1.4417e-014	-1.7181e-014	-1.43679e-014	-1.29972e-014	-2.48445e-014	-1.35275e-014	-2.6551e-014	-1.34727e-015	-1.17681e-014	-2.5064e-016	-2.47433e-015	-7.06438e-015	-7.2357e-015	-3.25644e-015	-9.32276e-015	-1.62765e-014	-8.29946e-015	-2.15733e-014	-9.48835e-015	-6.43881e-015	-8.4544e-015	-2.1116e-014
-1.29339e-014	-1.47276e-014	-1.01698e-014	-1.51145e-014	-1.80018e-014	-1.49731e-014	-1.29111e-014	-2.49536e-014	-1.29448e-014	-2.63468e-014	-7.2229e-016	-1.14373e-014	2.40333e-017	-2.66208e-015	-7.61733e-015	-7.69609e-015	-3.04043e-015	-9.83729e-015	-1.68527e-014	-8.55521e-015	-2.11792e-014	-9.54881e-015	-6.66655e-015	-8.41418e-015	-2.09168e-014
-1.31747e-014	-1.45166e-014	-1.05343e-014	-1.57729e-014	-1.87721e-014	-1.55451e-014	-1.2784e-014	-2.50277e-014	-1.23426e-014	-2.61253e-014	-1.10636e-016	-1.11025e-014	2.97661e-016	-2.86694e-015	-8.15604e-015	-8.1416e-015	-2.83737e-015	-1.03326e-014	-1.73948e-014	-8.80914e-015	-2.0757e-014	-9.60796e-015	-6.89147e-015	-8.37143e-015	-2.06954e-014
-1.34224e-014	-1.42945e-014	-1.08826e-014	-1.63849e-014	-1.94869e-014	-1.60783e-014	-1.26163e-014	-2.50643e-014	-1.1722e-014	-2.58858e-014	4.85415e-016	-1.07641e-014	5.69529e-016	-3.08747e-015	-8.67655e-015	-8.56945e-015	-2.65239e-015	-1.08067e-014	-1.78996e-014	-9.05918e-015	-2.03093e-014	-9.66539e-015	-7.11293e-015	-8.32578e-015	-2.04519e-014
-1.36746e-014	-1.40619e-014	-1.12111e-014	-1.6944e-014	-2.0141e-014	-1.65682e-014	-1.24085e-014	-2.50609e-014	-1.10844e-014	-2.56287e-014	1.06312e-015	-1.04228e-014	8.39088e-016	-3.32292e-015	-9.17529e-015	-8.97723e-015	-2.49009e-015	-1.12571e-014	-1.83643e-014	-9.30282e-015	-1.98385e-014	-9.72139e-015	-7.33066e-015	-8.27744e-015	-2.01857e-014
-1.39287e-014	-1.38208e-014	-1.15171e-014	-1.74444e-014	-2.07301e-014	-1.70111e-014	-1.21614e-014	-2.5015e-014	-1.04323e-014	-2.53536e-014	1.62077e-015	-1.0079e-014	1.10659e-015	-3.57192e-015	-9.64987e-015	-9.36315e-015	-2.35424e-015	-1.16825e-014	-1.8786e-014	-9.53714e-015	-1.93476e-014	-9.77606e-015	-7.54452e-015	-8.22721e-015	-1.98966e-014
-1.41825e-014	-1.35723e-014	-1.17981e-014	-1.78814e-014	-2.12505e-014	-1.7404e-014	-1.18764e-014	-2.49247e-014	-9.76791e-015	-2.50605e-014	2.15643e-015	-9.73327e-015	1.37235e-015	-3.83291e-015	-1.00966e-014	-9.72626e-015	-2.24881e-015	-1.20821e-014	-1.91622e-014	-9.75997e-015	-1.88398e-014	-9.82966e-015	-7.75404e-015	-8.17502e-015	-1.95861e-014
-1.44337e-014	-1.33173e-014	-1.20519e-014	-1.82509e-014	-2.16999e-014	-1.77444e-014	-1.1555e-014	-2.47893e-014	-9.09402e-015	-2.47494e-014	2.66832e-015	-9.38608e-015	1.63662e-015	-4.10521e-015	-1.05137e-014	-1.0066e-014	-2.17724e-015	-1.24537e-014	-1.94913e-014	-9.96973e-015	-1.83187e-014	-9.88288e-015	-7.95922e-015	-8.12066e-015	-1.92547e-014
-1.46801e-014	-1.30573e-014	-1.22766e-014	-1.85489e-014	-2.2076e-014	-1.80306e-014	-1.11996e-014	-2.46081e-014	-8.41328e-015	-2.44201e-014	3.15548e-015	-9.03861e-015	1.89981e-015	-4.38801e-015	-1.08991e-014	-1.03824e-014	-2.14245e-015	-1.27968e-014	-1.97718e-014	-1.01638e-014	-1.77877e-014	-9.93594e-015	-8.16018e-015	-8.0645e-015	-1.89043e-014
-1.49188e-014	-1.27938e-014	-1.24702e-014	-1.87732e-014	-2.23771e-014	-1.826e-014	-1.08128e-014	-2.43811e-014	-7.72911e-015	-2.4073e-014	3.61725e-015	-8.69207e-015	2.16145e-015	-4.68039e-015	-1.1251e-014	-1.06749e-014	-2.14662e-015	-1.31108e-014	-2.00017e-014	-1.03404e-014	-1.72506e-014	-9.98861e-015	-8.35691e-015	-8.00711e-015	-1.85355e-014
-1.51479e-014	-1.25281e-014	-1.26316e-014	-1.89213e-014	-2.26033e-014	-1.84314e-014	-1.03962e-014	-2.41081e-014	-7.04479e-015	-2.37085e-014	4.05293e-015	-8.3473e-015	2.42141e-015	-4.98176e-015	-1.15689e-014	-1.09441e-014	-2.19175e-015	-1.33962e-014	-2.01804e-014	-1.04985e-014	-1.67114e-014	-1.00415e-014	-8.54874e-015	-7.94853e-015	-1.81494e-014
-1.53649e-014	-1.22609e-014	-1.27605e-014	-1.89925e-014	-2.27546e-014	-1.85453e-014	-9.95334e-015	-2.37896e-014	-6.3629e-015	-2.33274e-014	4.46194e-015	-8.0064e-015	2.67936e-015	-5.2911e-015	-1.18526e-014	-1.119e-014	-2.28011e-015	-1.36525e-014	-2.03087e-014	-1.06367e-014	-1.6174e-014	-1.00951e-014	-8.73554e-015	-7.88958e-015	-1.77473e-014
-1.55681e-014	-1.19937e-014	-1.28564e-014	-1.89862e-014	-2.28319e-014	-1.86021e-014	-9.48721e-015	-2.34269e-014	-5.68733e-015	-2.29301e-014	4.84447e-015	-7.671e-015	2.93488e-015	-5.60752e-015	-1.21022e-014	-1.14134e-014	-2.41207e-015	-1.38794e-014	-2.03871e-014	-1.0754e-014	-1.56422e-014	-1.01491e-014	-8.91684e-015	-7.83071e-015	-1.73308e-014
-1.57557e-014	-1.17282e-014	-1.29191e-014	-1.89032e-014	-2.28371e-014	-1.86025e-014	-9.00174e-015	-2.30212e-014	-5.02205e-015	-2.25172e-014	5.2007e-015	-7.34317e-015	3.18751e-015	-5.9301e-015	-1.23184e-014	-1.16151e-014	-2.58744e-015	-1.40774e-014	-2.04167e-014	-1.08496e-014	-1.512e-014	-1.02037e-014	-9.09283e-015	-7.77234e-015	-1.69022e-014
-1.59266e-014	-1.14653e-014	-1.29492e-014	-1.87457e-014	-2.27735e-014	-1.85482e-014	-8.50073e-015	-2.25746e-014	-4.37095e-015	-2.20898e-014	5.53008e-015	-7.02456e-015	3.43673e-015	-6.25902e-015	-1.25021e-014	-1.17958e-014	-2.80606e-015	-1.42465e-014	-2.03988e-014	-1.09231e-014	-1.46109e-014	-1.02592e-014	-9.26286e-015	-7.71495e-015	-1.64642e-014
-1.60793e-014	-1.12062e-014	-1.29487e-014	-1.85155e-014	-2.26436e-014	-1.84417e-014	-7.98757e-015	-2.20895e-014	-3.73705e-015	-2.16487e-014	5.83298e-015	-6.71755e-015	3.68174e-015	-6.59294e-015	-1.26546e-014	-1.19568e-014	-3.06742e-015	-1.43879e-014	-2.03349e-014	-1.09739e-014	-1.41183e-014	-1.03151e-014	-9.42685e-015	-7.65944e-015	-1.6019e-014
-1.62127e-014	-1.09524e-014	-1.29186e-014	-1.82164e-014	-2.24519e-014	-1.82861e-014	-7.46736e-015	-2.1569e-014	-3.12456e-015	-2.11951e-014	6.11002e-015	-6.42411e-015	3.9219e-015	-6.93105e-015	-1.27778e-014	-1.20995e-014	-3.36963e-015	-1.45025e-014	-2.02275e-014	-1.10021e-014	-1.36465e-014	-1.03713e-014	-9.58442e-015	-7.6059e-015	-1.55682e-014
-1.63262e-014	-1.07051e-014	-1.28605e-014	-1.78525e-014	-2.22034e-014	-1.80852e-014	-6.94407e-015	-2.1016e-014	-2.53706e-015	-2.07304e-014	6.36178e-015	-6.14577e-015	4.15751e-015	-7.27275e-015	-1.28737e-014	-1.22254e-014	-3.71087e-015	-1.45911e-014	-2.00794e-014	-1.10079e-014	-1.3199e-014	-1.04272e-014	-9.73524e-015	-7.55508e-015	-1.51151e-014
-1.64185e-014	-1.04641e-014	-1.27771e-014	-1.74291e-014	-2.19038e-014	-1.78422e-014	-6.42191e-015	-2.04346e-014	-1.97766e-015	-2.02553e-014	6.58923e-015	-5.88456e-015	4.38726e-015	-7.61703e-015	-1.29438e-014	-1.23358e-014	-4.08822e-015	-1.46549e-014	-1.98938e-014	-1.09917e-014	-1.27787e-014	-1.04828e-014	-9.87843e-015	-7.50716e-015	-1.46619e-014
-1.64888e-014	-1.02305e-014	-1.26706e-014	-1.69511e-014	-2.15584e-014	-1.75619e-014	-5.90498e-015	-1.98283e-014	-1.4503e-015	-1.97716e-014	6.79282e-015	-5.64272e-015	4.60982e-015	-7.96291e-015	-1.29914e-014	-1.24312e-014	-4.49875e-015	-1.46955e-014	-1.96743e-014	-1.09547e-014	-1.23881e-014	-1.0538e-014	-1.00136e-014	-7.46216e-015	-1.42107e-014
-1.65367e-014	-1.00051e-014	-1.2544e-014	-1.64248e-014	-2.11725e-014	-1.72486e-014	-5.39755e-015	-1.92018e-014	-9.57803e-016	-1.92805e-014	6.97357e-015	-5.42215e-015	4.82435e-015	-8.30897e-015	-1.30192e-014	-1.2513e-014	-4.93843e-015	-1.4714e-014	-1.94239e-014	-1.08976e-014	-1.20291e-014	-1.05929e-014	-1.01397e-014	-7.42098e-015	-1.37643e-014
-1.65619e-014	-9.78847e-015	-1.24006e-014	-1.5857e-014	-2.07524e-014	-1.69074e-014	-4.90474e-015	-1.85594e-014	-5.0388e-016	-1.87832e-014	7.13292e-015	-5.22463e-015	5.03006e-015	-8.6551e-015	-1.30299e-014	-1.25821e-014	-5.40367e-015	-1.47113e-014	-1.91461e-014	-1.08218e-014	-1.17041e-014	-1.06468e-014	-1.02566e-014	-7.38401e-015	-1.33247e-014
-1.65643e-014	-9.58134e-015	-1.22439e-014	-1.52544e-014	-2.03048e-014	-1.65444e-014	-4.43067e-015	-1.7906e-014	-9.19009e-017	-1.82813e-014	7.27086e-015	-5.05176e-015	5.22582e-015	-8.99962e-015	-1.30264e-014	-1.26388e-014	-5.88983e-015	-1.46888e-014	-1.8845e-014	-1.07291e-014	-1.14155e-014	-1.06985e-014	-1.03641e-014	-7.35107e-015	-1.28949e-014
-1.65439e-014	-9.38413e-015	-1.20769e-014	-1.46236e-014	-1.98364e-014	-1.61644e-014	-3.97817e-015	-1.72463e-014	2.76266e-016	-1.77763e-014	7.3884e-015	-4.90418e-015	5.41037e-015	-9.34145e-015	-1.30114e-014	-1.26842e-014	-6.39224e-015	-1.46478e-014	-1.85244e-014	-1.06206e-014	-1.11638e-014	-1.07469e-014	-1.04609e-014	-7.32174e-015	-1.24773e-014
-1.65008e-014	-9.19676e-015	-1.19025e-014	-1.39716e-014	-1.93534e-014	-1.57731e-014	-3.55192e-015	-1.6586e-014	5.98408e-016	-1.72697e-014	7.48666e-015	-4.78405e-015	5.58251e-015	-9.67976e-015	-1.2987e-014	-1.27184e-014	-6.90597e-015	-1.4589e-014	-1.81884e-014	-1.04976e-014	-1.09497e-014	-1.07912e-014	-1.05464e-014	-7.2965e-015	-1.20744e-014
-1.64355e-014	-9.01973e-015	-1.17238e-014	-1.33059e-014	-1.88622e-014	-1.53761e-014	-3.15548e-015	-1.59297e-014	8.72562e-016	-1.67634e-014	7.56654e-015	-4.69137e-015	5.74076e-015	-1.00125e-014	-1.29557e-014	-1.27421e-014	-7.42561e-015	-1.4514e-014	-1.78414e-014	-1.03622e-014	-1.07744e-014	-1.08298e-014	-1.06199e-014	-7.27524e-015	-1.16882e-014
-1.63477e-014	-8.85329e-015	-1.15441e-014	-1.2634e-014	-1.8369e-014	-1.49785e-014	-2.79137e-015	-1.5282e-014	1.09801e-015	-1.62588e-014	7.62838e-015	-4.62639e-015	5.8842e-015	-1.03383e-014	-1.29207e-014	-1.27553e-014	-7.94585e-015	-1.44236e-014	-1.74867e-014	-1.02158e-014	-1.06374e-014	-1.08615e-014	-1.06805e-014	-7.25778e-015	-1.13204e-014
-1.62375e-014	-8.69727e-015	-1.13668e-014	-1.1963e-014	-1.788e-014	-1.45857e-014	-2.4628e-015	-1.46477e-014	1.27302e-015	-1.57575e-014	7.67299e-015	-4.59006e-015	6.01156e-015	-1.06557e-014	-1.2884e-014	-1.27579e-014	-8.46041e-015	-1.43181e-014	-1.71283e-014	-1.00599e-014	-1.05386e-014	-1.08854e-014	-1.0727e-014	-7.24371e-015	-1.09722e-014
-1.61056e-014	-8.55123e-015	-1.11944e-014	-1.13002e-014	-1.74002e-014	-1.4203e-014	-2.17214e-015	-1.40316e-014	1.3967e-015	-1.52607e-014	7.70081e-015	-4.58221e-015	6.12112e-015	-1.09631e-014	-1.28478e-014	-1.27492e-014	-8.96353e-015	-1.41985e-014	-1.67695e-014	-9.89664e-015	-1.04777e-014	-1.08999e-014	-1.07593e-014	-7.23223e-015	-1.06449e-014
-1.59522e-014	-8.41507e-015	-1.10292e-014	-1.06519e-014	-1.69358e-014	-1.38352e-014	-1.92138e-015	-1.34383e-014	1.46907e-015	-1.47699e-014	7.71246e-015	-4.6024e-015	6.21175e-015	-1.12587e-014	-1.28137e-014	-1.27283e-014	-9.45084e-015	-1.40664e-014	-1.64137e-014	-9.72742e-015	-1.04531e-014	-1.09037e-014	-1.07765e-014	-7.22249e-015	-1.03393e-014
-1.57779e-014	-8.28864e-015	-1.08737e-014	-1.00244e-014	-1.64919e-014	-1.34863e-014	-1.71277e-015	-1.28724e-014	1.48993e-015	-1.42865e-014	7.70835e-015	-4.6503e-015	6.28168e-015	-1.15409e-014	-1.27832e-014	-1.26939e-014	-9.91701e-015	-1.39223e-014	-1.60648e-014	-9.55453e-015	-1.04627e-014	-1.08952e-014	-1.07776e-014	-7.21362e-015	-1.00566e-014
-1.55833e-014	-8.17142e-015	-1.073e-014	-9.42473e-015	-1.6073e-014	-1.31606e-014	-1.54762e-015	-1.23376e-014	1.46007e-015	-1.38118e-014	7.68905e-015	-4.72484e-015	6.33018e-015	-1.1808e-014	-1.2757e-014	-1.26457e-014	-1.03572e-014	-1.37672e-014	-1.57258e-014	-9.37924e-015	-1.05048e-014	-1.08731e-014	-1.07616e-014	-7.20472e-015	-9.79667e-015
-1.5369e-014	-8.0631e-015	-1.05995e-014	-8.85814e-015	-1.56833e-014	-1.28619e-014	-1.42678e-015	-1.18373e-014	1.38101e-015	-1.33467e-014	7.65485e-015	-4.82445e-015	6.35656e-015	-1.20581e-014	-1.27361e-014	-1.25823e-014	-1.07666e-014	-1.36017e-014	-1.54001e-014	-9.2024e-015	-1.0577e-014	-1.08358e-014	-1.07278e-014	-7.19419e-015	-9.55935e-015
-1.51354e-014	-7.96348e-015	-1.04842e-014	-8.32967e-015	-1.53263e-014	-1.25935e-014	-1.35114e-015	-1.13742e-014	1.25455e-015	-1.2892e-014	7.60556e-015	-4.94744e-015	6.3601e-015	-1.22891e-014	-1.2721e-014	-1.25026e-014	-1.11399e-014	-1.3426e-014	-1.50892e-014	-9.02561e-015	-1.06769e-014	-1.07815e-014	-1.06756e-014	-7.18049e-015	-9.34492e-015
-1.48835e-014	-7.8713e-015	-1.0385e-014	-7.84388e-015	-1.50048e-014	-1.2358e-014	-1.32081e-015	-1.09505e-014	1.08267e-015	-1.24489e-014	7.54134e-015	-5.09203e-015	6.33947e-015	-1.24993e-014	-1.27116e-014	-1.24054e-014	-1.14736e-014	-1.32414e-014	-1.47949e-014	-8.85033e-015	-1.0801e-014	-1.07084e-014	-1.06039e-014	-7.16229e-015	-9.15316e-015
-1.46142e-014	-7.78492e-015	-1.03023e-014	-7.40515e-015	-1.47203e-014	-1.2157e-014	-1.33525e-015	-1.05693e-014	8.67448e-016	-1.20178e-014	7.46237e-015	-5.25607e-015	6.29379e-015	-1.26867e-014	-1.27079e-014	-1.22893e-014	-1.17631e-014	-1.30477e-014	-1.45189e-014	-8.67664e-015	-1.09455e-014	-1.06152e-014	-1.05128e-014	-7.13794e-015	-8.98291e-015
-1.43282e-014	-7.70287e-015	-1.02358e-014	-7.01658e-015	-1.44749e-014	-1.19921e-014	-1.3937e-015	-1.02322e-014	6.11678e-016	-1.15998e-014	7.3686e-015	-5.43739e-015	6.22202e-015	-1.28495e-014	-1.27091e-014	-1.21536e-014	-1.20052e-014	-1.2846e-014	-1.42624e-014	-8.50544e-015	-1.11063e-014	-1.05006e-014	-1.04016e-014	-7.105e-015	-8.83312e-015
-1.40259e-014	-7.62404e-015	-1.01853e-014	-6.68071e-015	-1.42691e-014	-1.18647e-014	-1.49456e-015	-9.93969e-015	3.18638e-016	-1.11954e-014	7.26022e-015	-5.63394e-015	6.12376e-015	-1.29859e-014	-1.27143e-014	-1.19964e-014	-1.21971e-014	-1.26369e-014	-1.40262e-014	-8.33743e-015	-1.12794e-014	-1.03637e-014	-1.02697e-014	-7.06171e-015	-8.70231e-015
-1.37077e-014	-7.54801e-015	-1.01506e-014	-6.39908e-015	-1.41029e-014	-1.17748e-014	-1.63506e-015	-9.69265e-015	-7.97258e-018	-1.08048e-014	7.13712e-015	-5.84264e-015	5.99819e-015	-1.30949e-014	-1.27226e-014	-1.18164e-014	-1.23366e-014	-1.2421e-014	-1.38104e-014	-8.17316e-015	-1.14612e-014	-1.02033e-014	-1.01166e-014	-7.00638e-015	-8.58817e-015
-1.33748e-014	-7.47314e-015	-1.01299e-014	-6.17268e-015	-1.39754e-014	-1.17223e-014	-1.81291e-015	-9.49071e-015	-3.63845e-016	-1.04285e-014	6.99918e-015	-6.06042e-015	5.84498e-015	-1.31747e-014	-1.27321e-014	-1.16128e-014	-1.24227e-014	-1.21984e-014	-1.36149e-014	-8.01321e-015	-1.16472e-014	-1.00185e-014	-9.94207e-015	-6.93772e-015	-8.48854e-015
-1.30276e-014	-7.39783e-015	-1.01223e-014	-6.00131e-015	-1.38856e-014	-1.17065e-014	-2.02568e-015	-9.33308e-015	-7.45637e-016	-1.00666e-014	6.84661e-015	-6.28415e-015	5.66392e-015	-1.32234e-014	-1.27416e-014	-1.13848e-014	-1.24537e-014	-1.19698e-014	-1.34392e-014	-7.85734e-015	-1.1833e-014	-9.80881e-015	-9.7461e-015	-6.85386e-015	-8.40088e-015
-1.26668e-014	-7.32069e-015	-1.01259e-014	-5.88524e-015	-1.38321e-014	-1.17259e-014	-2.27089e-015	-9.21869e-015	-1.14898e-015	-9.71912e-015	6.67942e-015	-6.51135e-015	5.45564e-015	-1.32404e-014	-1.27488e-014	-1.11312e-014	-1.24287e-014	-1.17358e-014	-1.32818e-014	-7.70517e-015	-1.20143e-014	-9.57315e-015	-9.52863e-015	-6.75251e-015	-8.32253e-015
-1.22933e-014	-7.24009e-015	-1.01385e-014	-5.82279e-015	-1.38119e-014	-1.1778e-014	-2.5444e-015	-9.1456e-015	-1.5687e-015	-9.3859e-015	6.49807e-015	-6.73882e-015	5.21988e-015	-1.32243e-014	-1.27513e-014	-1.08507e-014	-1.23473e-014	-1.14966e-014	-1.31416e-014	-7.55568e-015	-1.21861e-014	-9.31204e-015	-9.28963e-015	-6.63103e-015	-8.25015e-015
-1.19077e-014	-7.15486e-015	-1.0158e-014	-5.81206e-015	-1.38224e-014	-1.186e-014	-2.84261e-015	-9.11124e-015	-2.00017e-015	-9.06588e-015	6.30324e-015	-6.96381e-015	4.95709e-015	-1.3174e-014	-1.27472e-014	-1.05433e-014	-1.22095e-014	-1.12526e-014	-1.30168e-014	-7.40844e-015	-1.23437e-014	-9.02558e-015	-9.02977e-015	-6.48755e-015	-8.18083e-015
-1.15111e-014	-7.06333e-015	-1.01825e-014	-5.85158e-015	-1.38603e-014	-1.19698e-014	-3.16158e-015	-9.1127e-015	-2.4387e-015	-8.75885e-015	6.09523e-015	-7.18285e-015	4.6681e-015	-1.30895e-014	-1.27344e-014	-1.021e-014	-1.2016e-014	-1.10046e-014	-1.29057e-014	-7.262e-015	-1.24829e-014	-8.71346e-015	-8.74955e-015	-6.31972e-015	-8.11093e-015
-1.11049e-014	-6.96419e-015	-1.02087e-014	-5.9381e-015	-1.39222e-014	-1.21038e-014	-3.49754e-015	-9.14728e-015	-2.87902e-015	-8.46395e-015	5.87481e-015	-7.39372e-015	4.3537e-015	-1.29703e-014	-1.27107e-014	-9.85166e-015	-1.17685e-014	-1.07538e-014	-1.28063e-014	-7.11507e-015	-1.25999e-014	-8.3761e-015	-8.44951e-015	-6.12681e-015	-8.03713e-015
-1.06898e-014	-6.85576e-015	-1.02342e-014	-6.0688e-015	-1.40043e-014	-1.22593e-014	-3.84551e-015	-9.21178e-015	-3.31711e-015	-8.1808e-015	5.64251e-015	-7.59383e-015	4.01502e-015	-1.28164e-014	-1.26738e-014	-9.46901e-015	-1.14688e-014	-1.0501e-014	-1.27157e-014	-6.96743e-015	-1.26907e-014	-8.01426e-015	-8.13064e-015	-5.90686e-015	-7.95634e-015
-1.02668e-014	-6.73759e-015	-1.02558e-014	-6.23963e-015	-1.4102e-014	-1.24317e-014	-4.20029e-015	-9.30179e-015	-3.74795e-015	-7.90863e-015	5.39914e-015	-7.78046e-015	3.65369e-015	-1.26276e-014	-1.26214e-014	-9.06287e-015	-1.11195e-014	-1.02469e-014	-1.2632e-014	-6.8183e-015	-1.27525e-014	-7.62889e-015	-7.79331e-015	-5.65782e-015	-7.86499e-015
-9.83673e-015	-6.60854e-015	-1.02711e-014	-6.44637e-015	-1.42109e-014	-1.26168e-014	-4.55773e-015	-9.41356e-015	-4.16621e-015	-7.64674e-015	5.14628e-015	-7.951e-015	3.27138e-015	-1.2405e-014	-1.25511e-014	-8.63534e-015	-1.07233e-014	-9.99237e-015	-1.2553e-014	-6.66635e-015	-1.27819e-014	-7.22179e-015	-7.43898e-015	-5.37931e-015	-7.7599e-015
-9.4005e-015	-6.46747e-015	-1.02773e-014	-6.6844e-015	-1.43272e-014	-1.28105e-014	-4.91323e-015	-9.54235e-015	-4.56756e-015	-7.39353e-015	4.88524e-015	-8.10327e-015	2.86913e-015	-1.2149e-014	-1.24617e-014	-8.18804e-015	-1.02838e-014	-9.73851e-015	-1.24765e-014	-6.51043e-015	-1.27758e-014	-6.79494e-015	-7.06936e-015	-5.07031e-015	-7.63792e-015
-8.95971e-015	-6.31346e-015	-1.02715e-014	-6.94881e-015	-1.44462e-014	-1.30086e-014	-5.26171e-015	-9.68426e-015	-4.94753e-015	-7.148e-015	4.61747e-015	-8.2357e-015	2.44909e-015	-1.186e-014	-1.23508e-014	-7.72359e-015	-9.80479e-015	-9.48548e-015	-1.23994e-014	-6.35002e-015	-1.27317e-014	-6.35024e-015	-6.68562e-015	-4.73034e-015	-7.49606e-015
-8.51635e-015	-6.14589e-015	-1.02514e-014	-7.23508e-015	-1.4564e-014	-1.32068e-014	-5.59811e-015	-9.83468e-015	-5.30211e-015	-6.90926e-015	4.34406e-015	-8.34667e-015	2.01352e-015	-1.15394e-014	-1.22163e-014	-7.24459e-015	-9.29048e-015	-9.23422e-015	-1.23195e-014	-6.18367e-015	-1.2647e-014	-5.88979e-015	-6.28934e-015	-4.35936e-015	-7.33204e-015
-8.07199e-015	-5.96327e-015	-1.02141e-014	-7.53828e-015	-1.46764e-014	-1.34006e-014	-5.91875e-015	-9.98874e-015	-5.62783e-015	-6.67612e-015	4.06651e-015	-8.43496e-015	1.565e-015	-1.11879e-014	-1.20569e-014	-6.75391e-015	-8.74505e-015	-8.98588e-015	-1.22347e-014	-6.01002e-015	-1.25195e-014	-5.41558e-015	-5.88227e-015	-3.95667e-015	-7.14293e-015
-7.62743e-015	-5.76515e-015	-1.01579e-014	-7.85295e-015	-1.47792e-014	-1.35856e-014	-6.2198e-015	-1.01413e-014	-5.92107e-015	-6.44701e-015	3.78693e-015	-8.49933e-015	1.10559e-015	-1.08078e-014	-1.18716e-014	-6.25461e-015	-8.17304e-015	-8.74185e-015	-1.21424e-014	-5.82764e-015	-1.2348e-014	-4.93054e-015	-5.46624e-015	-3.52277e-015	-6.92616e-015
-7.18437e-015	-5.55152e-015	-1.00803e-014	-8.1741e-015	-1.48684e-014	-1.3758e-014	-6.49633e-015	-1.02867e-014	-6.17879e-015	-6.2211e-015	3.50699e-015	-8.53862e-015	6.3806e-016	-1.04006e-014	-1.16603e-014	-5.75049e-015	-7.57857e-015	-8.50306e-015	-1.20406e-014	-5.63663e-015	-1.21322e-014	-4.43737e-015	-5.04305e-015	-3.05843e-015	-6.68009e-015
-6.74435e-015	-5.32169e-015	-9.98062e-015	-8.49724e-015	-1.49399e-014	-1.39135e-014	-6.74374e-015	-1.04209e-014	-6.39797e-015	-5.99693e-015	3.22926e-015	-8.5519e-015	1.656e-016	-9.96823e-015	-1.14219e-014	-5.24577e-015	-6.9668e-015	-8.26969e-015	-1.19274e-014	-5.43669e-015	-1.18711e-014	-3.93884e-015	-4.61457e-015	-2.56424e-015	-6.40287e-015
-6.3086e-015	-5.07589e-015	-9.85764e-015	-8.81705e-015	-1.49905e-014	-1.40489e-014	-6.95904e-015	-1.05402e-014	-6.57558e-015	-5.77335e-015	2.95552e-015	-8.53922e-015	-3.08961e-016	-9.51291e-015	-1.11561e-014	-4.74513e-015	-6.34272e-015	-8.04251e-015	-1.18011e-014	-5.22773e-015	-1.15649e-014	-3.4387e-015	-4.18308e-015	-2.04145e-015	-6.09331e-015
-5.87899e-015	-4.81481e-015	-9.71051e-015	-9.12877e-015	-1.50185e-014	-1.41612e-014	-7.13921e-015	-1.06411e-014	-6.70963e-015	-5.54915e-015	2.68787e-015	-8.50061e-015	-7.82511e-016	-9.03649e-015	-1.08635e-014	-4.25311e-015	-5.71067e-015	-7.82266e-015	-1.16608e-014	-5.00885e-015	-1.12142e-014	-2.93982e-015	-3.7505e-015	-1.49203e-015	-5.75054e-015
-5.45787e-015	-4.53859e-015	-9.53865e-015	-9.42851e-015	-1.5021e-014	-1.42479e-014	-7.28151e-015	-1.07193e-014	-6.79903e-015	-5.323e-015	2.42867e-015	-8.43616e-015	-1.25254e-015	-8.54158e-015	-1.05451e-014	-3.77296e-015	-5.07619e-015	-7.61085e-015	-1.15053e-014	-4.78013e-015	-1.08201e-014	-2.44539e-015	-3.31918e-015	-9.17694e-016	-5.37519e-015
-5.04672e-015	-4.24783e-015	-9.34147e-015	-9.71255e-015	-1.49957e-014	-1.43065e-014	-7.3836e-015	-1.0771e-014	-6.84244e-015	-5.09475e-015	2.18048e-015	-8.34614e-015	-1.71639e-015	-8.03055e-015	-1.02019e-014	-3.30875e-015	-4.44475e-015	-7.40732e-015	-1.13338e-014	-4.54197e-015	-1.03843e-014	-1.95831e-015	-2.89109e-015	-3.21247e-016	-4.96706e-015
-4.64688e-015	-3.94377e-015	-9.11954e-015	-9.97715e-015	-1.49408e-014	-1.4335e-014	-7.44266e-015	-1.07931e-014	-6.83907e-015	-4.86325e-015	1.94548e-015	-8.23142e-015	-2.17075e-015	-7.5059e-015	-9.83519e-015	-2.86523e-015	-3.82162e-015	-7.21289e-015	-1.11463e-014	-4.29461e-015	-9.90865e-015	-1.48164e-015	-2.46832e-015	2.94496e-016	-4.52597e-015
-4.25954e-015	-3.627e-015	-8.87383e-015	-1.02189e-014	-1.48549e-014	-1.43314e-014	-7.45779e-015	-1.07824e-014	-6.78874e-015	-4.6275e-015	1.7258e-015	-8.09268e-015	-2.61212e-015	-6.97028e-015	-9.44622e-015	-2.44628e-015	-3.21088e-015	-7.02747e-015	-1.09431e-014	-4.03874e-015	-9.39626e-015	-1.01915e-015	-2.05278e-015	9.26076e-016	-4.05378e-015
-3.88579e-015	-3.29914e-015	-8.60517e-015	-1.04351e-014	-1.47373e-014	-1.42947e-014	-7.4279e-015	-1.07368e-014	-6.69172e-015	-4.38741e-015	1.5231e-015	-7.93116e-015	-3.03737e-015	-6.4258e-015	-9.03674e-015	-2.05633e-015	-2.6165e-015	-6.85127e-015	-1.07244e-014	-3.77438e-015	-8.85065e-015	-5.74143e-016	-1.64631e-015	1.56975e-015	-3.55214e-015
-3.52661e-015	-2.96137e-015	-8.31443e-015	-1.06233e-014	-1.45882e-014	-1.42242e-014	-7.35286e-015	-1.0655e-014	-6.548e-015	-4.14239e-015	1.33959e-015	-7.74737e-015	-3.44361e-015	-5.87534e-015	-8.60874e-015	-1.69937e-015	-2.04359e-015	-6.68435e-015	-1.04904e-014	-3.5025e-015	-8.2749e-015	-1.49457e-016	-1.25106e-015	2.22158e-015	-3.02278e-015
-3.18313e-015	-2.61513e-015	-8.00347e-015	-1.07815e-014	-1.44076e-014	-1.41193e-014	-7.23172e-015	-1.05352e-014	-6.35846e-015	-3.89186e-015	1.17698e-015	-7.54291e-015	-3.82776e-015	-5.3209e-015	-8.16465e-015	-1.37852e-015	-1.4954e-015	-6.52712e-015	-1.02422e-014	-3.22464e-015	-7.67259e-015	2.52143e-016	-8.68705e-016	2.87778e-015	-2.46875e-015
-2.8559e-015	-2.26162e-015	-7.67409e-015	-1.09081e-014	-1.41949e-014	-1.398e-014	-7.06448e-015	-1.0377e-014	-6.12438e-015	-3.6353e-015	1.03704e-015	-7.31923e-015	-4.18711e-015	-4.7657e-015	-7.70686e-015	-1.09626e-015	-9.75677e-016	-6.37964e-015	-9.98079e-015	-2.94153e-015	-7.04783e-015	6.27725e-016	-5.01031e-016	3.53383e-015	-1.89335e-015
-2.54646e-015	-1.90219e-015	-7.32832e-015	-1.10014e-014	-1.39508e-014	-1.38067e-014	-6.85179e-015	-1.01795e-014	-5.84671e-015	-3.37246e-015	9.21719e-016	-7.07789e-015	-4.51928e-015	-4.21227e-015	-7.23782e-015	-8.5579e-016	-4.8743e-016	-6.24097e-015	-9.70809e-015	-2.65413e-015	-6.40469e-015	9.75464e-016	-1.50013e-016	4.18472e-015	-1.29976e-015
-2.25542e-015	-1.54016e-015	-6.96825e-015	-1.10597e-014	-1.36765e-014	-1.35996e-014	-6.594e-015	-9.94232e-015	-5.52669e-015	-3.10323e-015	8.32302e-016	-6.81998e-015	-4.82085e-015	-3.66315e-015	-6.76029e-015	-6.59164e-016	-3.3894e-017	-6.1111e-015	-9.42557e-015	-2.36437e-015	-5.74778e-015	1.29374e-015	1.83464e-016	4.82558e-015	-6.91355e-016
-1.98334e-015	-1.17738e-015	-6.59617e-015	-1.10825e-014	-1.3373e-014	-1.33604e-014	-6.29306e-015	-9.66561e-015	-5.1663e-015	-2.82785e-015	7.69368e-016	-6.54736e-015	-5.09014e-015	-3.11988e-015	-6.27751e-015	-5.0827e-016	3.82619e-016	-5.98962e-015	-9.13489e-015	-2.07348e-015	-5.08112e-015	1.5804e-015	4.97827e-016	5.45234e-015	-7.21458e-017
-1.73086e-015	-8.15041e-016	-6.21447e-015	-1.10704e-014	-1.30419e-014	-1.30906e-014	-5.95131e-015	-9.35067e-015	-4.76801e-015	-2.54709e-015	7.33924e-016	-6.26091e-015	-5.32609e-015	-2.58439e-015	-5.79232e-015	-4.04059e-016	7.60138e-016	-5.87624e-015	-8.83829e-015	-1.78391e-015	-4.40937e-015	1.83401e-015	7.91788e-016	6.0605e-015	5.53493e-016
-1.49777e-015	-4.54615e-016	-5.82511e-015	-1.10228e-014	-1.26853e-014	-1.27916e-014	-5.57082e-015	-8.9987e-015	-4.3342e-015	-2.26156e-015	7.2658e-016	-5.96163e-015	-5.52671e-015	-2.05926e-015	-5.30713e-015	-3.471e-016	1.09673e-015	-5.77037e-015	-8.53857e-015	-1.49692e-015	-3.73757e-015	2.05303e-015	1.06444e-015	6.64455e-015	1.18164e-015
-1.28289e-015	-9.92284e-017	-5.43101e-015	-1.094e-014	-1.23059e-014	-1.24658e-014	-5.15381e-015	-8.61136e-015	-3.86754e-015	-1.97158e-015	7.47388e-016	-5.6516e-015	-5.69068e-015	-1.54607e-015	-4.82427e-015	-3.37383e-016	1.39087e-015	-5.6719e-015	-8.23847e-015	-1.21402e-015	-3.0705e-015	2.2367e-015	1.31526e-015	7.19983e-015	1.80719e-015
-1.08565e-015	2.49254e-016	-5.0339e-015	-1.08228e-014	-1.19059e-014	-1.21151e-014	-4.70344e-015	-8.19079e-015	-3.37048e-015	-1.67762e-015	7.96594e-016	-5.33228e-015	-5.8166e-015	-1.04613e-015	-4.34753e-015	-3.74489e-016	1.64185e-015	-5.57924e-015	-7.93977e-015	-9.36641e-016	-2.4122e-015	2.3842e-015	1.54391e-015	7.7221e-015	2.42554e-015
-9.06632e-016	5.88455e-016	-4.63647e-015	-1.06716e-014	-1.14869e-014	-1.17423e-014	-4.22269e-015	-7.74011e-015	-2.84551e-015	-1.38037e-015	8.73997e-016	-5.00478e-015	-5.90357e-015	-5.61297e-016	-3.87898e-015	-4.57349e-016	1.84884e-015	-5.49191e-015	-7.6444e-015	-6.66361e-016	-1.7671e-015	2.49541e-015	1.75029e-015	8.20686e-015	3.03187e-015
-7.44882e-016	9.16359e-016	-4.2403e-015	-1.04875e-014	-1.1052e-014	-1.13496e-014	-3.71569e-015	-7.26155e-015	-2.29558e-015	-1.08051e-015	9.78315e-016	-4.67e-015	-5.95036e-015	-9.26366e-017	-3.42059e-015	-5.84709e-016	2.01184e-015	-5.40884e-015	-7.35457e-015	-4.04933e-016	-1.14008e-015	2.57052e-015	1.93369e-015	8.64974e-015	3.62183e-015
-5.99076e-016	1.23093e-015	-3.84837e-015	-1.02718e-014	-1.06041e-014	-1.09396e-014	-3.18551e-015	-6.75804e-015	-1.72346e-015	-7.79321e-016	1.10883e-015	-4.32877e-015	-5.95739e-015	3.58583e-016	-2.97519e-015	-7.54214e-016	2.13128e-015	-5.32994e-015	-7.0727e-015	-1.53331e-016	-5.34924e-016	2.61015e-015	2.09373e-015	9.0468e-015	4.19042e-015
-4.68472e-016	1.53054e-015	-3.46249e-015	-1.00262e-014	-1.01458e-014	-1.05146e-014	-2.63554e-015	-6.23312e-015	-1.13224e-015	-4.77982e-016	1.26446e-015	-3.98201e-015	-5.92446e-015	7.91973e-016	-2.54512e-015	-9.63092e-016	2.20794e-015	-5.2542e-015	-6.80086e-015	8.7238e-017	4.4397e-017	2.61548e-015	2.23096e-015	9.39335e-015	4.73277e-015
-3.51619e-016	1.81305e-015	-3.08483e-015	-9.7524e-015	-9.68072e-015	-1.00774e-014	-2.07003e-015	-5.69088e-015	-5.25068e-016	-1.77857e-016	1.4445e-015	-3.63073e-015	-5.85222e-015	1.20686e-015	-2.13258e-015	-1.20762e-015	2.24299e-015	-5.18017e-015	-6.54136e-015	3.15408e-016	5.93638e-016	2.58718e-015	2.34542e-015	9.68559e-015	5.24478e-015
-2.4661e-016	2.07651e-015	-2.71661e-015	-9.45171e-015	-9.2117e-015	-9.63094e-015	-1.49266e-015	-5.13441e-015	9.45334e-017	1.20153e-016	1.64696e-015	-3.27539e-015	-5.74115e-015	1.60317e-015	-1.73908e-015	-1.48414e-015	2.23756e-015	-5.10703e-015	-6.29644e-015	5.30093e-016	1.11018e-015	2.52689e-015	2.43754e-015	9.92043e-015	5.72188e-015
-1.51681e-016	2.31933e-015	-2.35873e-015	-9.12588e-015	-8.741e-015	-9.17824e-015	-9.07522e-016	-4.56707e-015	7.23498e-016	4.14302e-016	1.86959e-015	-2.91711e-015	-5.59173e-015	1.97989e-015	-1.36646e-015	-1.78899e-015	2.19468e-015	-5.03509e-015	-6.06739e-015	7.30712e-016	1.59095e-015	2.43657e-015	2.50801e-015	1.00955e-014	6.16064e-015
-6.51792e-017	2.54028e-015	-2.0124e-015	-8.77747e-015	-8.27104e-015	-8.72185e-015	-3.18534e-016	-3.99315e-015	1.35943e-015	7.03433e-016	2.11065e-015	-2.55694e-015	-5.40592e-015	2.33696e-015	-1.01603e-015	-2.11705e-015	2.11624e-015	-4.96373e-015	-5.85583e-015	9.16363e-016	2.03321e-015	2.31792e-015	2.55774e-015	1.02087e-014	6.558e-015
1.46722e-017	2.73841e-015	-1.6786e-015	-8.40846e-015	-7.80439e-015	-8.26411e-015	2.7097e-016	-3.4169e-015	1.99997e-015	9.85788e-016	2.36756e-015	-2.19458e-015	-5.18575e-015	2.67442e-015	-6.88758e-016	-2.4632e-015	2.00437e-015	-4.89178e-015	-5.66229e-015	1.08711e-015	2.43505e-015	2.17339e-015	2.58769e-015	1.02587e-014	6.91009e-015
8.96573e-017	2.91252e-015	-1.35804e-015	-8.02031e-015	-7.34355e-015	-7.8072e-015	8.57281e-016	-2.84214e-015	2.64232e-015	1.26017e-015	2.63779e-015	-1.83053e-015	-4.93337e-015	2.99169e-015	-3.85344e-016	-2.8224e-015	1.86227e-015	-4.8191e-015	-5.48785e-015	1.24208e-015	2.79476e-015	2.00536e-015	2.59891e-015	1.0244e-014	7.21503e-015
1.61693e-016	3.06146e-015	-1.05104e-015	-7.61472e-015	-6.89084e-015	-7.35363e-015	1.43646e-015	-2.27176e-015	3.28376e-015	1.52517e-015	2.91866e-015	-1.46555e-015	-4.65162e-015	3.28896e-015	-1.05961e-016	-3.18903e-015	1.69292e-015	-4.74551e-015	-5.3332e-015	1.38182e-015	3.11161e-015	1.81636e-015	2.5928e-015	1.01634e-014	7.47055e-015
2.3281e-016	3.18456e-015	-7.57253e-016	-7.19392e-015	-6.44837e-015	-6.90526e-015	2.00564e-015	-1.70927e-015	3.92088e-015	1.77877e-015	3.20714e-015	-1.10015e-015	-4.34309e-015	3.56684e-015	1.49792e-016	-3.55753e-015	1.49914e-015	-4.67053e-015	-5.19902e-015	1.5064e-015	3.38377e-015	1.6095e-015	2.57038e-015	1.00167e-014	7.67415e-015
3.05218e-016	3.28114e-015	-4.77121e-016	-6.75922e-015	-6.01782e-015	-6.4636e-015	2.56146e-015	-1.15819e-015	4.55127e-015	2.02002e-015	3.50071e-015	-7.34942e-016	-4.01029e-015	3.82575e-015	3.81687e-016	-3.92222e-015	1.28464e-015	-4.59459e-015	-5.08426e-015	1.61618e-015	3.61057e-015	1.38697e-015	2.53303e-015	9.80473e-015	7.82448e-015
3.80713e-016	3.351e-015	-2.10814e-016	-6.31277e-015	-5.60087e-015	-6.03077e-015	3.10036e-015	-6.2183e-016	5.17198e-015	2.24726e-015	3.79655e-015	-3.70171e-016	-3.65654e-015	4.06614e-015	5.90032e-016	-4.27679e-015	1.05377e-015	-4.51782e-015	-4.98921e-015	1.71161e-015	3.79167e-015	1.15175e-015	2.48196e-015	9.52843e-015	7.92038e-015
4.60189e-016	3.39362e-015	4.24357e-017	-5.85597e-015	-5.1991e-015	-5.6083e-015	3.61982e-015	-1.02902e-016	5.78089e-015	2.45911e-015	4.09157e-015	-5.84747e-018	-3.28471e-015	4.28832e-015	7.75299e-016	-4.61569e-015	8.09463e-016	-4.4407e-015	-4.9131e-015	1.79359e-015	3.92759e-015	9.06599e-016	2.41827e-015	9.1897e-015	7.96202e-015
5.45525e-016	3.40885e-015	2.83528e-016	-5.39068e-015	-4.81352e-015	-5.19759e-015	4.11799e-015	3.95546e-016	6.37528e-015	2.65404e-015	4.3825e-015	3.57201e-016	-2.89761e-015	4.49276e-015	9.38524e-016	-4.93305e-015	5.55146e-016	-4.36265e-015	-4.85544e-015	1.8634e-015	4.01961e-015	6.54505e-016	2.34338e-015	8.7906e-015	7.94955e-015
6.39638e-016	3.39754e-015	5.12456e-016	-4.91888e-015	-4.44542e-015	-4.7996e-015	4.59252e-015	8.71046e-016	6.95249e-015	2.83081e-015	4.66643e-015	7.18548e-016	-2.49856e-015	4.68021e-015	1.0808e-015	-5.22359e-015	2.94614e-016	-4.28399e-015	-4.81468e-015	1.92218e-015	4.06829e-015	3.98155e-016	2.25872e-015	8.33439e-015	7.88365e-015
7.43314e-016	3.36058e-015	7.29325e-016	-4.44193e-015	-4.0951e-015	-4.41575e-015	5.04142e-015	1.32049e-015	7.51005e-015	2.98818e-015	4.94087e-015	1.07756e-015	-2.09124e-015	4.85095e-015	1.2032e-015	-5.48224e-015	3.13468e-017	-4.20604e-015	-4.78862e-015	1.97022e-015	4.07474e-015	1.40237e-016	2.16469e-015	7.82374e-015	7.76563e-015
8.57181e-016	3.29828e-015	9.34909e-016	-3.96172e-015	-3.7629e-015	-4.04637e-015	5.46268e-015	1.74108e-015	8.04541e-015	3.1251e-015	5.203e-015	1.43325e-015	-1.67894e-015	5.00541e-015	1.30651e-015	-5.70351e-015	-2.30937e-016	-4.12927e-015	-4.77584e-015	2.00934e-015	4.03967e-015	-1.16244e-016	2.06277e-015	7.26207e-015	7.59677e-015
9.82245e-016	3.21073e-015	1.13004e-015	-3.47995e-015	-3.44931e-015	-3.69176e-015	5.85494e-015	2.13201e-015	8.55659e-015	3.24101e-015	5.45026e-015	1.78466e-015	-1.26532e-015	5.14308e-015	1.39178e-015	-5.88377e-015	-4.88774e-016	-4.05379e-015	-4.77455e-015	2.04081e-015	3.96542e-015	-3.68839e-016	1.95405e-015	6.6538e-015	7.37951e-015
1.11916e-015	3.09925e-015	1.31579e-015	-2.99823e-015	-3.15434e-015	-3.35219e-015	6.21735e-015	2.4918e-015	9.04106e-015	3.33509e-015	5.68027e-015	2.13083e-015	-8.54032e-016	5.26459e-015	1.46104e-015	-6.01951e-015	-7.3944e-016	-3.98027e-015	-4.78242e-015	2.06567e-015	3.85445e-015	-6.15728e-016	1.83904e-015	6.00316e-015	7.11653e-015
1.26837e-015	2.96497e-015	1.49221e-015	-2.51795e-015	-2.8773e-015	-3.0281e-015	6.54947e-015	2.81947e-015	9.49643e-015	3.40699e-015	5.8903e-015	2.47101e-015	-4.47933e-016	5.37094e-015	1.51572e-015	-6.10684e-015	-9.80268e-016	-3.90882e-015	-4.79745e-015	2.08496e-015	3.70855e-015	-8.54082e-016	1.7186e-015	5.31496e-015	6.81066e-015
1.42996e-015	2.80964e-015	1.66041e-015	-2.04049e-015	-2.61825e-015	-2.7193e-015	6.85167e-015	3.11461e-015	9.92065e-015	3.45624e-015	6.07858e-015	2.80332e-015	-5.06368e-017	5.46179e-015	1.55776e-015	-6.14376e-015	-1.20802e-015	-3.8409e-015	-4.81722e-015	2.09937e-015	3.52987e-015	-1.08203e-015	1.59333e-015	4.5939e-015	6.46508e-015
1.60401e-015	2.63419e-015	1.82089e-015	-1.56697e-015	-2.37643e-015	-2.42481e-015	7.12486e-015	3.37649e-015	1.03116e-014	3.48261e-015	6.24326e-015	3.12675e-015	3.34449e-016	5.53726e-015	1.58867e-015	-6.128e-015	-1.41933e-015	-3.77705e-015	-4.83909e-015	2.11099e-015	3.3212e-015	-1.29819e-015	1.46444e-015	3.84562e-015	6.08316e-015
1.79e-015	2.4399e-015	1.97437e-015	-1.09821e-015	-2.15063e-015	-2.14464e-015	7.36865e-015	3.6048e-015	1.06674e-014	3.4859e-015	6.38294e-015	3.44076e-015	7.04799e-016	5.59746e-015	1.61033e-015	-6.05772e-015	-1.61147e-015	-3.71757e-015	-4.85961e-015	2.12087e-015	3.08502e-015	-1.50104e-015	1.33247e-015	3.07542e-015	5.66848e-015
1.98697e-015	2.22854e-015	2.12159e-015	-6.35611e-016	-1.93962e-015	-1.87842e-015	7.58336e-015	3.79994e-015	1.09865e-014	3.46598e-015	6.49605e-015	3.74272e-015	1.05779e-015	5.64317e-015	1.6246e-015	-5.932e-015	-1.78319e-015	-3.66301e-015	-4.87663e-015	2.13018e-015	2.82389e-015	-1.68953e-015	1.19779e-015	2.2893e-015	5.22525e-015
2.19426e-015	2.00168e-015	2.26296e-015	-1.80311e-016	-1.74248e-015	-1.62548e-015	7.77027e-015	3.96299e-015	1.12666e-014	3.42286e-015	6.58169e-015	4.03103e-015	1.3907e-015	5.67411e-015	1.63295e-015	-5.75056e-015	-1.93207e-015	-3.61418e-015	-4.8874e-015	2.13976e-015	2.54157e-015	-1.86229e-015	1.06059e-015	1.49364e-015	4.75757e-015
2.41061e-015	1.76096e-015	2.39852e-015	2.66763e-016	-1.55725e-015	-1.3846e-015	7.93111e-015	4.09431e-015	1.15066e-014	3.35764e-015	6.63936e-015	4.30505e-015	1.70111e-015	5.69096e-015	1.63706e-015	-5.51406e-015	-2.05594e-015	-3.57098e-015	-4.88913e-015	2.1502e-015	2.24144e-015	-2.01841e-015	9.21364e-016	6.94103e-016	4.26905e-015
2.63456e-015	1.50727e-015	2.52833e-015	7.04122e-016	-1.38211e-015	-1.1544e-015	8.06734e-015	4.19432e-015	1.17052e-014	3.27102e-015	6.66862e-015	4.56301e-015	1.98776e-015	5.69428e-015	1.63893e-015	-5.22268e-015	-2.15363e-015	-3.53369e-015	-4.87946e-015	2.16272e-015	1.92683e-015	-2.15761e-015	7.80211e-016	-1.03138e-016	3.76421e-015
2.86423e-015	1.24259e-015	2.65253e-015	1.13092e-015	-1.21527e-015	-9.33955e-016	8.18103e-015	4.26573e-015	1.18614e-014	3.16393e-015	6.66932e-015	4.80338e-015	2.24912e-015	5.68347e-015	1.64006e-015	-4.87766e-015	-2.22358e-015	-3.50198e-015	-4.85612e-015	2.17834e-015	1.60055e-015	-2.27976e-015	6.37387e-016	-8.91733e-016	3.24716e-015
3.09734e-015	9.69046e-016	2.7723e-015	1.54625e-015	-1.0547e-015	-7.21595e-016	8.27451e-015	4.30973e-015	1.19746e-014	3.0379e-015	6.6418e-015	5.02478e-015	2.48425e-015	5.65998e-015	1.64249e-015	-4.4816e-015	-2.26436e-015	-3.47594e-015	-4.81571e-015	2.19785e-015	1.26622e-015	-2.38447e-015	4.93162e-016	-1.66616e-015	2.72272e-015
3.33173e-015	6.88531e-016	2.887e-015	1.95018e-015	-8.98437e-016	-5.1542e-016	8.34978e-015	4.32794e-015	1.20439e-014	2.89444e-015	6.58653e-015	5.22581e-015	2.6922e-015	5.62464e-015	1.64763e-015	-4.037e-015	-2.27591e-015	-3.45493e-015	-4.75545e-015	2.2206e-015	9.27472e-016	-2.47252e-015	3.47084e-016	-2.42075e-015	2.19519e-015
3.56556e-015	4.02291e-016	2.99698e-015	2.34201e-015	-7.43374e-016	-3.13951e-016	8.40918e-015	4.32259e-015	1.20693e-014	2.73505e-015	6.50375e-015	5.40509e-015	2.8735e-015	5.57811e-015	1.65703e-015	-3.54686e-015	-2.25787e-015	-3.43868e-015	-4.67295e-015	2.24671e-015	5.8703e-016	-2.54372e-015	1.99053e-016	-3.14962e-015	1.66907e-015
3.79679e-015	1.1222e-016	3.10232e-015	2.72151e-015	-5.86802e-016	-1.15308e-016	8.45513e-015	4.29595e-015	1.20507e-014	2.56095e-015	6.39474e-015	5.56157e-015	3.0276e-015	5.52088e-015	1.67251e-015	-3.01458e-015	-2.21004e-015	-3.42675e-015	-4.56693e-015	2.27652e-015	2.4797e-016	-2.59886e-015	4.91894e-017	-3.84824e-015	1.14812e-015
4.02347e-015	-1.79506e-016	3.20304e-015	3.08849e-015	-4.25678e-016	8.14182e-017	8.49058e-015	4.25106e-015	1.19885e-014	2.37412e-015	6.26113e-015	5.69366e-015	3.15478e-015	5.45324e-015	1.6958e-015	-2.44427e-015	-2.13285e-015	-3.41816e-015	-4.43454e-015	2.31041e-015	-8.6412e-017	-2.63858e-015	-1.03332e-016	-4.51178e-015	6.35795e-016
4.24327e-015	-4.71136e-016	3.29907e-015	3.44278e-015	-2.5754e-016	2.77918e-016	8.51837e-015	4.18997e-015	1.18832e-014	2.17735e-015	6.10418e-015	5.80006e-015	3.2559e-015	5.37578e-015	1.72805e-015	-1.83995e-015	-2.02706e-015	-3.41177e-015	-4.27436e-015	2.3472e-015	-4.13721e-016	-2.66358e-015	-2.58249e-016	-5.13504e-015	1.35755e-016
4.45344e-015	-7.60924e-016	3.39045e-015	3.78464e-015	-7.92322e-017	4.76652e-016	8.54081e-015	4.11559e-015	1.17354e-014	1.97302e-015	5.92592e-015	5.88029e-015	3.33219e-015	5.28972e-015	1.77004e-015	-1.20626e-015	-1.89338e-015	-3.40637e-015	-4.08518e-015	2.3863e-015	-7.30812e-016	-2.67477e-015	-4.15425e-016	-5.71415e-015	-3.48542e-016
4.6521e-015	-1.04744e-015	3.47752e-015	4.11373e-015	1.11978e-016	6.79541e-016	8.5618e-015	4.03207e-015	1.15466e-014	1.76361e-015	5.72831e-015	5.93393e-015	3.38584e-015	5.19725e-015	1.82314e-015	-5.4867e-016	-1.73285e-015	-3.40074e-015	-3.86528e-015	2.42747e-015	-1.03424e-015	-2.67281e-015	-5.75137e-016	-6.24585e-015	-8.13453e-016
4.83716e-015	-1.32823e-015	3.55965e-015	4.43028e-015	3.19548e-016	8.88336e-016	8.58383e-015	3.94223e-015	1.13188e-014	1.55153e-015	5.51373e-015	5.96043e-015	3.41886e-015	5.09908e-015	1.88902e-015	1.28424e-016	-1.54703e-015	-3.39365e-015	-3.6136e-015	2.47074e-015	-1.32133e-015	-2.6584e-015	-7.37089e-016	-6.72716e-015	-1.25656e-015
5.00682e-015	-1.60161e-015	3.63739e-015	4.73459e-015	5.4589e-016	1.1054e-015	8.60933e-015	3.84859e-015	1.10537e-014	1.34021e-015	5.28415e-015	5.96008e-015	3.43279e-015	4.99649e-015	1.96845e-015	8.1964e-016	-1.33727e-015	-3.38301e-015	-3.32922e-015	2.51518e-015	-1.5893e-015	-2.63328e-015	-9.0112e-016	-7.15485e-015	-1.6749e-015
5.15962e-015	-1.86596e-015	3.71143e-015	5.02753e-015	7.93271e-016	1.33288e-015	8.64096e-015	3.75431e-015	1.07533e-014	1.13294e-015	5.04222e-015	5.93231e-015	3.4303e-015	4.89073e-015	2.06159e-015	1.5208e-015	-1.1045e-015	-3.36719e-015	-3.01172e-015	2.55939e-015	-1.83527e-015	-2.59793e-015	-1.06691e-015	-7.52699e-015	-2.06558e-015
5.29429e-015	-2.12e-015	3.7817e-015	5.30939e-015	1.06524e-015	1.57227e-015	8.68108e-015	3.66286e-015	1.04205e-014	9.3237e-016	4.79064e-015	5.87761e-015	3.41375e-015	4.78407e-015	2.16951e-015	2.22669e-015	-8.50458e-016	-3.34387e-015	-2.66116e-015	2.603e-015	-2.05715e-015	-2.55342e-015	-1.23451e-015	-7.84162e-015	-2.42692e-015
5.40969e-015	-2.36196e-015	3.8487e-015	5.5813e-015	1.36444e-015	1.82515e-015	8.73188e-015	3.57723e-015	1.00583e-014	7.41755e-016	4.53119e-015	5.79675e-015	3.38587e-015	4.67894e-015	2.29329e-015	2.93182e-015	-5.77861e-016	-3.31094e-015	-2.2774e-015	2.64497e-015	-2.25309e-015	-2.50042e-015	-1.40348e-015	-8.09876e-015	-2.75723e-015
5.5048e-015	-2.58999e-015	3.91303e-015	5.84431e-015	1.69359e-015	2.09398e-015	8.79476e-015	3.49927e-015	9.66996e-015	5.64587e-016	4.26734e-015	5.69066e-015	3.34956e-015	4.57651e-015	2.43343e-015	3.63132e-015	-2.88117e-016	-3.26704e-015	-1.8606e-015	2.6846e-015	-2.42066e-015	-2.43956e-015	-1.57337e-015	-8.29723e-015	-3.0548e-015
5.57924e-015	-2.80289e-015	3.97582e-015	6.09927e-015	2.0548e-015	2.3803e-015	8.8728e-015	3.4324e-015	9.25863e-015	4.04142e-016	4.00121e-015	5.56025e-015	3.30835e-015	4.47855e-015	2.59087e-015	4.32057e-015	1.70184e-017	-3.21007e-015	-1.41159e-015	2.72038e-015	-2.55745e-015	-2.37171e-015	-1.74334e-015	-8.43644e-015	-3.31794e-015
5.63245e-015	-2.9997e-015	4.03797e-015	6.34753e-015	2.45055e-015	2.68589e-015	8.96775e-015	3.37925e-015	8.82828e-015	2.63268e-016	3.73501e-015	5.40723e-015	3.2654e-015	4.38724e-015	2.76567e-015	4.99523e-015	3.34429e-016	-3.13766e-015	-9.30817e-016	2.75158e-015	-2.66217e-015	-2.29764e-015	-1.91327e-015	-8.51694e-015	-3.54553e-015
5.66475e-015	-3.17856e-015	4.09982e-015	6.59036e-015	2.88289e-015	3.012e-015	9.08012e-015	3.3426e-015	8.38257e-015	1.45774e-016	3.47181e-015	5.23299e-015	3.22379e-015	4.30484e-015	2.95821e-015	5.65163e-015	6.62079e-016	-3.0479e-015	-4.18795e-016	2.77771e-015	-2.73298e-015	-2.21768e-015	-2.08204e-015	-8.53971e-015	-3.73697e-015
5.67612e-015	-3.33798e-015	4.16305e-015	6.82884e-015	3.35278e-015	3.36031e-015	9.21127e-015	3.32514e-015	7.92586e-015	5.47041e-017	3.2143e-015	5.03928e-015	3.18655e-015	4.23459e-015	3.16887e-015	6.28652e-015	9.97794e-016	-2.93944e-015	1.22921e-016	2.79753e-015	-2.76829e-015	-2.13225e-015	-2.24899e-015	-8.50621e-015	-3.89154e-015
5.66772e-015	-3.47769e-015	4.22831e-015	7.06425e-015	3.86174e-015	3.7319e-015	9.36228e-015	3.32868e-015	7.46213e-015	-6.69904e-018	2.96457e-015	4.82845e-015	3.1569e-015	4.17887e-015	3.39734e-015	6.89678e-015	1.33989e-015	-2.81041e-015	6.92318e-016	2.81133e-015	-2.76635e-015	-2.04128e-015	-2.41339e-015	-8.41799e-015	-4.00942e-015
5.64157e-015	-3.59583e-015	4.29677e-015	7.2981e-015	4.41065e-015	4.12797e-015	9.53333e-015	3.35535e-015	6.99602e-015	-3.54317e-017	2.72463e-015	4.60278e-015	3.13749e-015	4.14007e-015	3.64417e-015	7.47946e-015	1.68649e-015	-2.6594e-015	1.28739e-015	2.81845e-015	-2.72612e-015	-1.94473e-015	-2.57362e-015	-8.27728e-015	-4.09102e-015
5.59927e-015	-3.69119e-015	4.37021e-015	7.53154e-015	5.00014e-015	4.54863e-015	9.72422e-015	3.40741e-015	6.53118e-015	-2.88898e-017	2.49688e-015	4.36503e-015	3.13066e-015	4.12073e-015	3.9092e-015	8.03208e-015	2.03546e-015	-2.48484e-015	1.90638e-015	2.81858e-015	-2.64706e-015	-1.84255e-015	-2.72847e-015	-8.08693e-015	-4.13639e-015
5.54214e-015	-3.76232e-015	4.44955e-015	7.76502e-015	5.62968e-015	4.99429e-015	9.93469e-015	3.48605e-015	6.07242e-015	1.46525e-017	2.28256e-015	4.11772e-015	3.13952e-015	4.12298e-015	4.19124e-015	8.55281e-015	2.38504e-015	-2.28562e-015	2.54699e-015	2.81147e-015	-2.52848e-015	-1.73484e-015	-2.87658e-015	-7.84957e-015	-4.14569e-015
5.47128e-015	-3.80886e-015	4.53543e-015	7.9996e-015	6.29856e-015	5.46493e-015	1.01636e-014	3.59249e-015	5.62422e-015	9.72509e-017	2.08359e-015	3.8638e-015	3.16635e-015	4.14956e-015	4.4899e-015	9.04068e-015	2.73259e-015	-2.06094e-015	3.20683e-015	2.79756e-015	-2.36916e-015	-1.62078e-015	-3.01649e-015	-7.56852e-015	-4.1195e-015
5.38929e-015	-3.83016e-015	4.62913e-015	8.23676e-015	7.0062e-015	5.96122e-015	1.04105e-014	3.72818e-015	5.19126e-015	2.21376e-016	1.90168e-015	3.60634e-015	3.21274e-015	4.20168e-015	4.80429e-015	9.49455e-015	3.07721e-015	-1.81019e-015	3.88374e-015	2.77714e-015	-2.16835e-015	-1.50045e-015	-3.14694e-015	-7.24688e-015	-4.05816e-015
5.29932e-015	-3.82561e-015	4.73181e-015	8.47788e-015	7.75141e-015	6.48299e-015	1.06743e-014	3.89455e-015	4.77783e-015	3.88738e-016	1.73809e-015	3.34866e-015	3.28052e-015	4.28175e-015	5.13388e-015	9.91359e-015	3.41742e-015	-1.53278e-015	4.57455e-015	2.75022e-015	-1.92581e-015	-1.37324e-015	-3.26584e-015	-6.88826e-015	-3.96207e-015
5.20398e-015	-3.79484e-015	4.84518e-015	8.72363e-015	8.53247e-015	7.02908e-015	1.09529e-014	4.09147e-015	4.38815e-015	6.00774e-016	1.59379e-015	3.09392e-015	3.37078e-015	4.39213e-015	5.47749e-015	1.02981e-014	3.75196e-015	-1.22954e-015	5.27633e-015	2.71796e-015	-1.64103e-015	-1.23843e-015	-3.37176e-015	-6.4969e-015	-3.83195e-015
5.10588e-015	-3.7373e-015	4.96971e-015	8.9744e-015	9.34665e-015	7.59872e-015	1.12448e-014	4.31956e-015	4.02545e-015	8.58001e-016	1.46904e-015	2.8451e-015	3.48464e-015	4.53422e-015	5.8337e-015	1.06483e-014	4.07938e-015	-9.00923e-016	5.9858e-015	2.68124e-015	-1.31425e-015	-1.09548e-015	-3.46288e-015	-6.07689e-015	-3.66823e-015
5.0076e-015	-3.65224e-015	5.10677e-015	9.23053e-015	1.01907e-014	8.19109e-015	1.15475e-014	4.57957e-015	3.69278e-015	1.16104e-015	1.36468e-015	2.60553e-015	3.62258e-015	4.70971e-015	6.20081e-015	1.09647e-014	4.39849e-015	-5.47751e-016	6.69962e-015	2.64069e-015	-9.45996e-016	-9.43493e-016	-3.53744e-015	-5.63262e-015	-3.4714e-015
4.91166e-015	-3.53898e-015	5.25752e-015	9.4921e-015	1.10616e-014	8.80496e-015	1.18589e-014	4.87131e-015	3.39383e-015	1.51007e-015	1.28129e-015	2.37881e-015	3.78472e-015	4.91973e-015	6.57755e-015	1.12483e-014	4.70924e-015	-1.70826e-016	7.41463e-015	2.59756e-015	-5.36916e-016	-7.8156e-016	-3.5938e-015	-5.16742e-015	-3.24282e-015
4.82136e-015	-3.39721e-015	5.42187e-015	9.75938e-015	1.19556e-014	9.43832e-015	1.21761e-014	5.19379e-015	3.13199e-015	1.90451e-015	1.21923e-015	2.16758e-015	3.97097e-015	5.16493e-015	6.96248e-015	1.15014e-014	5.01082e-015	2.28832e-016	8.12793e-015	2.55237e-015	-8.74459e-017	-6.09456e-016	-3.63045e-015	-4.6858e-015	-2.98319e-015
4.7391e-015	-3.22708e-015	5.60013e-015	1.00317e-014	1.2868e-014	1.00894e-014	1.24961e-014	5.54691e-015	2.90933e-015	2.34429e-015	1.1779e-015	1.97491e-015	4.17997e-015	5.44609e-015	7.35363e-015	1.17255e-014	5.3025e-015	6.49571e-016	8.8358e-015	2.50638e-015	4.01181e-016	-4.26823e-016	-3.64605e-015	-4.1921e-015	-2.69349e-015
4.66766e-015	-3.0296e-015	5.79293e-015	1.03088e-014	1.37934e-014	1.07544e-014	1.2816e-014	5.92996e-015	2.72749e-015	2.82812e-015	1.15693e-015	1.80394e-015	4.4109e-015	5.76292e-015	7.74879e-015	1.19223e-014	5.58388e-015	1.08883e-015	9.53466e-015	2.46111e-015	9.27342e-016	-2.32644e-016	-3.63953e-015	-3.69052e-015	-2.37455e-015
4.60939e-015	-2.8052e-015	6.00002e-015	1.05901e-014	1.47267e-014	1.14305e-014	1.31325e-014	6.34258e-015	2.58812e-015	3.35419e-015	1.15556e-015	1.65659e-015	4.66155e-015	6.11484e-015	8.14567e-015	1.20945e-014	5.85512e-015	1.54448e-015	1.02206e-014	2.41813e-015	1.48989e-015	-2.62355e-017	-3.60965e-015	-3.18423e-015	-2.02751e-015
4.56668e-015	-2.5539e-015	6.22178e-015	1.08739e-014	1.56621e-014	1.21152e-014	1.34419e-014	6.78285e-015	2.49264e-015	3.92106e-015	1.17294e-015	1.53528e-015	4.92951e-015	6.50103e-015	8.54231e-015	1.22444e-014	6.11504e-015	2.01436e-015	1.08905e-014	2.37897e-015	2.08705e-015	1.92651e-016	-3.55469e-015	-2.67716e-015	-1.65309e-015
4.54237e-015	-2.27606e-015	6.45746e-015	1.11591e-014	1.65939e-014	1.28048e-014	1.3741e-014	7.24933e-015	2.4414e-015	4.52634e-015	1.20765e-015	1.44223e-015	5.2117e-015	6.92033e-015	8.93655e-015	1.23745e-014	6.36369e-015	2.49549e-015	1.15406e-014	2.34599e-015	2.71617e-015	4.24697e-016	-3.47385e-015	-2.17342e-015	-1.25251e-015
4.53794e-015	-1.97246e-015	6.70606e-015	1.14446e-014	1.75157e-014	1.34959e-014	1.4026e-014	7.7399e-015	2.4342e-015	5.16733e-015	1.25851e-015	1.37935e-015	5.50458e-015	7.37124e-015	9.32482e-015	1.24867e-014	6.60121e-015	2.98453e-015	1.21673e-014	2.31981e-015	3.37511e-015	6.69697e-016	-3.36659e-015	-1.6763e-015	-8.26811e-016
4.5548e-015	-1.6439e-015	6.96614e-015	1.17281e-014	1.84209e-014	1.41844e-014	1.42929e-014	8.25295e-015	2.47034e-015	5.84029e-015	1.32364e-015	1.34848e-015	5.80494e-015	7.85159e-015	9.70494e-015	1.25833e-014	6.82833e-015	3.47857e-015	1.27674e-014	2.30143e-015	4.06069e-015	9.28114e-016	-3.23186e-015	-1.18901e-015	-3.76188e-016
4.59407e-015	-1.29088e-015	7.23635e-015	1.20072e-014	1.9303e-014	1.48668e-014	1.45387e-014	8.78685e-015	2.54879e-015	6.54174e-015	1.40109e-015	1.35072e-015	6.1092e-015	8.35882e-015	1.00747e-014	1.26659e-014	7.0453e-015	3.97489e-015	1.33379e-014	2.29227e-015	4.77056e-015	1.20001e-015	-3.06911e-015	-7.14788e-016	9.79865e-017
4.65682e-015	-9.1487e-016	7.51487e-015	1.22799e-014	2.01554e-014	1.55386e-014	1.47598e-014	9.33877e-015	2.66947e-015	7.26783e-015	1.4885e-015	1.38668e-015	6.41311e-015	8.89037e-015	1.04317e-014	1.27369e-014	7.25186e-015	4.47042e-015	1.38755e-014	2.29371e-015	5.50227e-015	1.48514e-015	-2.87825e-015	-2.55826e-016	5.94464e-016
4.7439e-015	-5.17162e-016	7.79954e-015	1.25442e-014	2.09707e-014	1.61955e-014	1.4952e-014	9.90591e-015	2.82984e-015	8.01503e-015	1.58417e-015	1.45687e-015	6.71206e-015	9.4427e-015	1.07732e-014	1.27983e-014	7.44832e-015	4.96105e-015	1.43772e-014	2.30696e-015	6.25242e-015	1.78397e-015	-2.65928e-015	1.86289e-016	1.11204e-015
4.85597e-015	-9.94101e-017	8.08815e-015	1.27978e-014	2.17426e-014	1.68331e-014	1.51121e-014	1.0486e-014	3.02696e-015	8.77919e-015	1.6857e-015	1.56099e-015	7.00208e-015	1.00122e-014	1.10966e-014	1.28516e-014	7.63569e-015	5.44376e-015	1.48406e-014	2.33339e-015	7.01681e-015	2.09641e-015	-2.41214e-015	6.09347e-016	1.64943e-015
4.99298e-015	3.36696e-016	8.37878e-015	1.30384e-014	2.24647e-014	1.74476e-014	1.52365e-014	1.1077e-014	3.25749e-015	9.55552e-015	1.79082e-015	1.6993e-015	7.27864e-015	1.05947e-014	1.13996e-014	1.28988e-014	7.81437e-015	5.91505e-015	1.5264e-014	2.37323e-015	7.79131e-015	2.42145e-015	-2.13658e-015	1.01127e-015	2.20508e-015
5.15417e-015	7.89761e-016	8.66899e-015	1.32627e-014	2.31308e-014	1.8035e-014	1.53225e-014	1.16757e-014	3.5181e-015	1.03392e-014	1.89693e-015	1.87126e-015	7.53701e-015	1.1185e-014	1.16793e-014	1.29413e-014	7.98421e-015	6.37204e-015	1.56446e-014	2.42762e-015	8.57283e-015	2.7584e-015	-1.83367e-015	1.39101e-015	2.77775e-015
5.33863e-015	1.25782e-015	8.95654e-015	1.34687e-014	2.37354e-014	1.85913e-014	1.53678e-014	1.22794e-014	3.80543e-015	1.11256e-014	2.00155e-015	2.07619e-015	7.77209e-015	1.17788e-014	1.19343e-014	1.29802e-014	8.14583e-015	6.81145e-015	1.59797e-014	2.49755e-015	9.35736e-015	3.10664e-015	-1.50421e-015	1.74755e-015	3.36614e-015
5.54493e-015	1.73929e-015	9.23886e-015	1.36539e-014	2.42729e-014	1.91125e-014	1.53697e-014	1.28857e-014	4.11547e-015	1.19104e-014	2.10202e-015	2.31313e-015	7.97972e-015	1.23713e-014	1.21621e-014	1.3016e-014	8.29929e-015	7.23075e-015	1.62685e-014	2.58264e-015	1.01408e-014	3.46563e-015	-1.14938e-015	2.08003e-015	3.96882e-015
5.7717e-015	2.23269e-015	9.51336e-015	1.38163e-014	2.47397e-014	1.95954e-014	1.53266e-014	1.34921e-014	4.44395e-015	1.26888e-014	2.19572e-015	2.58024e-015	8.15569e-015	1.29571e-014	1.2361e-014	1.30499e-014	8.44485e-015	7.62781e-015	1.65097e-014	2.68338e-015	1.09187e-014	3.83382e-015	-7.70577e-016	2.38793e-015	4.58421e-015
6.01771e-015	2.73574e-015	9.77809e-015	1.39541e-014	2.51309e-014	2.00366e-014	1.52372e-014	1.4095e-014	4.78623e-015	1.34556e-014	2.28054e-015	2.87646e-015	8.29631e-015	1.35316e-014	1.25299e-014	1.30818e-014	8.58297e-015	8.00047e-015	1.67023e-014	2.79932e-015	1.16869e-014	4.21067e-015	-3.69195e-016	2.67074e-015	5.21091e-015
6.28043e-015	3.24658e-015	1.00308e-014	1.40652e-014	2.54433e-014	2.04336e-014	1.51009e-014	1.46924e-014	5.13883e-015	1.42068e-014	2.3543e-015	3.20002e-015	8.39729e-015	1.40895e-014	1.26677e-014	1.31116e-014	8.71351e-015	8.34704e-015	1.68457e-014	2.93047e-015	1.24414e-014	4.59443e-015	5.3354e-017	2.92799e-015	5.84681e-015
6.5575e-015	3.76389e-015	1.02693e-014	1.41473e-014	2.5674e-014	2.07837e-014	1.49176e-014	1.52812e-014	5.49656e-015	1.49378e-014	2.41413e-015	3.54857e-015	8.455e-015	1.46248e-014	1.27726e-014	1.31389e-014	8.83609e-015	8.66622e-015	1.69401e-014	3.0759e-015	1.31782e-014	4.98369e-015	4.95066e-016	3.16056e-015	6.48964e-015
6.84718e-015	4.2856e-015	1.04915e-014	1.42e-014	2.58207e-014	2.10853e-014	1.46866e-014	1.58588e-014	5.85497e-015	1.56445e-014	2.45813e-015	3.91951e-015	8.46626e-015	1.51322e-014	1.28448e-014	1.31629e-014	8.95082e-015	8.95707e-015	1.69859e-014	3.23453e-015	1.38941e-014	5.37685e-015	9.54021e-016	3.3701e-015	7.13745e-015
7.1466e-015	4.80998e-015	1.06957e-014	1.42218e-014	2.58827e-014	2.13363e-014	1.4408e-014	1.64222e-014	6.20983e-015	1.63231e-014	2.48409e-015	4.3105e-015	8.42839e-015	1.56063e-014	1.28838e-014	1.31827e-014	9.05825e-015	9.21922e-015	1.6984e-014	3.4058e-015	1.45859e-014	5.77196e-015	1.42783e-015	3.5566e-015	7.78822e-015
7.45305e-015	5.33482e-015	1.08805e-014	1.42125e-014	2.586e-014	2.1536e-014	1.40827e-014	1.69693e-014	6.55648e-015	1.697e-014	2.48975e-015	4.71853e-015	8.33918e-015	1.6042e-014	1.28897e-014	1.31977e-014	9.15799e-015	9.45284e-015	1.69359e-014	3.58875e-015	1.5249e-014	6.16776e-015	1.91425e-015	3.72167e-015	8.44118e-015
7.76382e-015	5.85865e-015	1.10458e-014	1.4172e-014	2.57534e-014	2.16839e-014	1.37123e-014	1.74983e-014	6.89067e-015	1.7582e-014	2.47337e-015	5.1406e-015	8.19647e-015	1.64336e-014	1.28633e-014	1.32064e-014	9.24912e-015	9.65734e-015	1.68431e-014	3.78166e-015	1.58807e-014	6.5631e-015	2.41089e-015	3.86598e-015	9.09432e-015
8.07627e-015	6.37981e-015	1.11905e-014	1.41011e-014	2.55643e-014	2.17794e-014	1.32988e-014	1.80069e-014	7.20852e-015	1.81562e-014	2.43347e-015	5.57388e-015	7.9984e-015	1.67769e-014	1.28053e-014	1.3207e-014	9.33159e-015	9.83374e-015	1.67074e-014	3.98332e-015	1.64786e-014	6.95668e-015	2.91546e-015	3.991e-015	9.74482e-015
8.38815e-015	6.89673e-015	1.13137e-014	1.40009e-014	2.52946e-014	2.18235e-014	1.28441e-014	1.84925e-014	7.50606e-015	1.86908e-014	2.3684e-015	6.01551e-015	7.74465e-015	1.70668e-014	1.27173e-014	1.31979e-014	9.404e-015	9.98252e-015	1.65319e-014	4.19234e-015	1.7041e-014	7.34684e-015	3.42521e-015	4.09888e-015	1.03902e-014
8.69723e-015	7.40738e-015	1.14149e-014	1.38726e-014	2.49473e-014	2.18171e-014	1.2351e-014	1.89536e-014	7.78021e-015	1.9184e-014	2.27694e-015	6.46266e-015	7.43534e-015	1.72995e-014	1.2601e-014	1.31771e-014	9.46639e-015	1.01049e-014	1.63196e-014	4.40693e-015	1.75652e-014	7.7319e-015	3.93769e-015	4.19172e-015	1.10289e-014
9.0007e-015	7.91108e-015	1.14945e-014	1.37171e-014	2.45272e-014	2.17623e-014	1.18224e-014	1.93885e-014	8.02812e-015	1.96336e-014	2.15831e-015	6.91237e-015	7.07099e-015	1.74707e-014	1.24581e-014	1.31417e-014	9.51819e-015	1.02033e-014	1.60737e-014	4.62547e-015	1.80499e-014	8.11113e-015	4.45047e-015	4.27141e-015	1.1659e-014
9.29637e-015	8.40602e-015	1.1553e-014	1.3536e-014	2.40394e-014	2.16609e-014	1.12623e-014	1.97957e-014	8.24712e-015	2.00386e-014	2.01193e-015	7.36124e-015	6.6526e-015	1.75776e-014	1.22902e-014	1.30899e-014	9.55882e-015	1.02802e-014	1.5798e-014	4.84615e-015	1.84941e-014	8.48341e-015	4.96148e-015	4.33929e-015	1.22791e-014
9.58182e-015	8.89135e-015	1.15921e-014	1.33317e-014	2.34894e-014	2.15155e-014	1.06741e-014	2.01732e-014	8.43544e-015	2.0399e-014	1.8372e-015	7.80673e-015	6.18175e-015	1.76173e-014	1.20998e-014	1.30205e-014	9.58762e-015	1.03379e-014	1.5497e-014	5.06676e-015	1.88963e-014	8.84727e-015	5.46749e-015	4.39735e-015	1.28861e-014
9.85495e-015	9.36593e-015	1.16122e-014	1.31075e-014	2.28837e-014	2.13297e-014	1.00625e-014	2.05202e-014	8.59085e-015	2.07145e-014	1.63412e-015	8.24568e-015	5.66068e-015	1.75879e-014	1.189e-014	1.29308e-014	9.60378e-015	1.03794e-014	1.51746e-014	5.28588e-015	1.92562e-014	9.2014e-015	5.96567e-015	4.44775e-015	1.34775e-014
1.0114e-014	9.82899e-015	1.16149e-014	1.28663e-014	2.22289e-014	2.11063e-014	9.43129e-015	2.08362e-014	8.71189e-015	2.09858e-014	1.40219e-015	8.67576e-015	5.0925e-015	1.74875e-014	1.16634e-014	1.28189e-014	9.60653e-015	1.04071e-014	1.48358e-014	5.50178e-015	1.95741e-014	9.54455e-015	6.45357e-015	4.49237e-015	1.40516e-014
1.03577e-014	1.028e-014	1.16022e-014	1.26111e-014	2.15326e-014	2.08498e-014	8.78475e-015	2.11212e-014	8.79767e-015	2.12138e-014	1.1414e-015	9.09473e-015	4.48049e-015	1.73151e-014	1.1423e-014	1.26827e-014	9.59454e-015	1.04245e-014	1.4485e-014	5.71216e-015	1.98507e-014	9.87553e-015	6.92912e-015	4.53338e-015	1.46075e-014
1.05849e-014	1.07179e-014	1.15763e-014	1.2346e-014	2.0803e-014	2.05646e-014	8.12727e-015	2.13742e-014	8.84834e-015	2.14002e-014	8.5257e-016	9.50007e-015	3.82885e-015	1.70699e-014	1.11719e-014	1.25212e-014	9.56717e-015	1.04353e-014	1.41281e-014	5.9148e-015	2.00869e-014	1.01941e-014	7.38983e-015	4.57262e-015	1.51428e-014
1.07949e-014	1.11419e-014	1.15393e-014	1.20752e-014	2.00485e-014	2.02548e-014	7.46427e-015	2.15947e-014	8.864e-015	2.15473e-014	5.36787e-016	9.88978e-015	3.1414e-015	1.67519e-014	1.09133e-014	1.23324e-014	9.52424e-015	1.04428e-014	1.37699e-014	6.10881e-015	2.02846e-014	1.04997e-014	7.8339e-015	4.61169e-015	1.56563e-014
1.0987e-014	1.1552e-014	1.14938e-014	1.18026e-014	1.92771e-014	1.99252e-014	6.80075e-015	2.17828e-014	8.84519e-015	2.16566e-014	1.95715e-016	1.02618e-014	2.42367e-015	1.63618e-014	1.06504e-014	1.21148e-014	9.46556e-015	1.0451e-014	1.34148e-014	6.29318e-015	2.04448e-014	1.07914e-014	8.25927e-015	4.65266e-015	1.61463e-014
1.1161e-014	1.1948e-014	1.14421e-014	1.15323e-014	1.84981e-014	1.95805e-014	6.14157e-015	2.19388e-014	8.79189e-015	2.17309e-014	-1.69418e-016	1.06149e-014	1.68042e-015	1.59011e-014	1.03866e-014	1.18685e-014	9.39044e-015	1.0463e-014	1.30679e-014	6.46652e-015	2.05703e-014	1.10684e-014	8.66435e-015	4.6976e-015	1.66125e-014
1.13174e-014	1.2329e-014	1.13869e-014	1.12686e-014	1.77201e-014	1.92256e-014	5.49119e-015	2.20638e-014	8.70507e-015	2.17731e-014	-5.57358e-016	1.09476e-014	9.17335e-016	1.53724e-014	1.0125e-014	1.15934e-014	9.29815e-015	1.04828e-014	1.2735e-014	6.62725e-015	2.06636e-014	1.13307e-014	9.04766e-015	4.74783e-015	1.70536e-014
1.14567e-014	1.26956e-014	1.13312e-014	1.10161e-014	1.69513e-014	1.88656e-014	4.8538e-015	2.21581e-014	8.5873e-015	2.1787e-014	-9.65823e-016	1.12581e-014	1.40586e-016	1.47773e-014	9.86875e-015	1.1289e-014	9.18815e-015	1.05136e-014	1.24219e-014	6.77441e-015	2.07271e-014	1.15787e-014	9.40797e-015	4.80449e-015	1.74686e-014
1.15794e-014	1.30484e-014	1.12777e-014	1.07782e-014	1.62007e-014	1.85047e-014	4.23413e-015	2.22229e-014	8.44078e-015	2.17761e-014	-1.39296e-015	1.1546e-014	-6.43375e-016	1.41187e-014	9.62083e-015	1.09553e-014	9.0607e-015	1.05593e-014	1.21331e-014	6.90787e-015	2.0764e-014	1.18115e-014	9.74373e-015	4.86916e-015	1.78572e-014
1.16863e-014	1.3387e-014	1.12288e-014	1.05586e-014	1.54759e-014	1.81473e-014	3.63621e-015	2.22593e-014	8.26744e-015	2.17444e-014	-1.83683e-015	1.18104e-014	-1.42879e-015	1.34008e-014	9.38388e-015	1.05936e-014	8.91603e-015	1.06224e-014	1.18733e-014	7.02727e-015	2.07774e-014	1.20295e-014	1.00539e-014	4.94337e-015	1.82194e-014
1.17788e-014	1.37116e-014	1.11874e-014	1.03607e-014	1.47845e-014	1.77978e-014	3.06409e-015	2.22683e-014	8.0699e-015	2.16959e-014	-2.29449e-015	1.20508e-014	-2.20929e-015	1.26276e-014	9.16033e-015	1.02044e-014	8.75459e-015	1.07055e-014	1.16471e-014	7.13286e-015	2.07714e-014	1.22334e-014	1.03379e-014	5.02808e-015	1.8555e-014
1.18588e-014	1.40234e-014	1.11544e-014	1.01884e-014	1.41329e-014	1.74602e-014	2.52036e-015	2.22517e-014	7.85044e-015	2.16345e-014	-2.76408e-015	1.2267e-014	-2.97865e-015	1.18039e-014	8.95172e-015	9.78928e-015	8.57658e-015	1.08109e-014	1.14585e-014	7.22436e-015	2.07492e-014	1.2423e-014	1.05952e-014	5.12391e-015	1.88641e-014
1.19283e-014	1.43224e-014	1.11319e-014	1.0044e-014	1.35272e-014	1.71382e-014	2.0081e-015	2.22116e-014	7.61249e-015	2.15646e-014	-3.24318e-015	1.24587e-014	-3.73121e-015	1.09346e-014	8.75992e-015	9.35038e-015	8.38236e-015	1.09412e-014	1.13116e-014	7.30218e-015	2.07144e-014	1.25988e-014	1.08257e-014	5.23143e-015	1.9147e-014
1.19893e-014	1.4609e-014	1.11218e-014	9.93033e-015	1.29727e-014	1.6835e-014	1.52949e-015	2.21497e-014	7.35864e-015	2.14905e-014	-3.72836e-015	1.26261e-014	-4.46047e-015	1.00255e-014	8.58654e-015	8.89009e-015	8.17215e-015	1.10985e-014	1.12104e-014	7.36677e-015	2.06706e-014	1.2761e-014	1.10296e-014	5.3512e-015	1.94043e-014
1.2044e-014	1.48834e-014	1.11248e-014	9.84909e-015	1.24749e-014	1.65528e-014	1.08626e-015	2.20686e-014	7.09206e-015	2.14158e-014	-4.21655e-015	1.27695e-014	-5.16056e-015	9.08312e-015	8.43274e-015	8.41084e-015	7.94697e-015	1.12834e-014	1.11577e-014	7.41899e-015	2.06213e-014	1.29101e-014	1.12066e-014	5.48332e-015	1.96366e-014
1.20945e-014	1.51465e-014	1.11412e-014	9.8017e-015	1.20369e-014	1.62939e-014	6.78944e-016	2.19701e-014	6.81542e-015	2.13445e-014	-4.70461e-015	1.28899e-014	-5.82583e-015	8.11343e-015	8.29883e-015	7.91539e-015	7.70781e-015	1.14965e-014	1.11558e-014	7.45963e-015	2.05697e-014	1.30467e-014	1.13572e-014	5.62861e-015	1.98449e-014
1.21435e-014	1.53988e-014	1.11712e-014	9.789e-015	1.16613e-014	1.60599e-014	3.09241e-016	2.18569e-014	6.53209e-015	2.12806e-014	-5.1899e-015	1.29888e-014	-6.45075e-015	7.12277e-015	8.18494e-015	7.4075e-015	7.45552e-015	1.17388e-014	1.12063e-014	7.49042e-015	2.05198e-014	1.31708e-014	1.14823e-014	5.78732e-015	2.00302e-014
1.2194e-014	1.56414e-014	1.12149e-014	9.81097e-015	1.13506e-014	1.58519e-014	-2.2286e-017	2.17308e-014	6.24451e-015	2.12276e-014	-5.66952e-015	1.3067e-014	-7.03021e-015	6.11822e-015	8.09127e-015	6.8906e-015	7.19165e-015	1.20103e-014	1.13111e-014	7.51303e-015	2.04744e-014	1.32833e-014	1.1583e-014	5.96025e-015	2.0194e-014
1.22482e-014	1.58751e-014	1.12711e-014	9.86731e-015	1.1106e-014	1.56701e-014	-3.16422e-016	2.15948e-014	5.95612e-015	2.11888e-014	-6.14033e-015	1.31262e-014	-7.55971e-015	5.10576e-015	8.01734e-015	6.36829e-015	6.91776e-015	1.23105e-014	1.14712e-014	7.52902e-015	2.0437e-014	1.33853e-014	1.16599e-014	6.1474e-015	2.03377e-014
1.23086e-014	1.61001e-014	1.13393e-014	9.95728e-015	1.09272e-014	1.55141e-014	-5.74436e-016	2.14519e-014	5.66933e-015	2.11673e-014	-6.59962e-015	1.31676e-014	-8.03541e-015	4.09258e-015	7.96258e-015	5.84454e-015	6.63568e-015	1.26385e-014	1.16864e-014	7.54094e-015	2.04107e-014	1.34764e-014	1.17136e-014	6.34823e-015	2.04623e-014
1.23777e-014	1.6317e-014	1.14181e-014	1.00799e-014	1.08138e-014	1.53836e-014	-7.97173e-016	2.13053e-014	5.38665e-015	2.11659e-014	-7.0443e-015	1.31926e-014	-8.45413e-015	3.08598e-015	7.92494e-015	5.32404e-015	6.34669e-015	1.29926e-014	1.19562e-014	7.55051e-015	2.03984e-014	1.35575e-014	1.17457e-014	6.56232e-015	2.05703e-014
1.24578e-014	1.65262e-014	1.15056e-014	1.02331e-014	1.07633e-014	1.52773e-014	-9.86549e-016	2.11568e-014	5.11087e-015	2.11872e-014	-7.47089e-015	1.32037e-014	-8.81305e-015	2.09196e-015	7.90269e-015	4.81109e-015	6.0528e-015	1.33714e-014	1.22797e-014	7.55918e-015	2.04021e-014	1.36288e-014	1.17581e-014	6.78891e-015	2.0664e-014
1.25516e-014	1.6728e-014	1.15988e-014	1.04142e-014	1.0772e-014	1.51928e-014	-1.1452e-015	2.10096e-014	4.84458e-015	2.12332e-014	-7.87692e-015	1.32026e-014	-9.10988e-015	1.11759e-015	7.89437e-015	4.30971e-015	5.75606e-015	1.37721e-014	1.26551e-014	7.56889e-015	2.04228e-014	1.36906e-014	1.17521e-014	7.0276e-015	2.07451e-014
1.26605e-014	1.69229e-014	1.16957e-014	1.06201e-014	1.08363e-014	1.51276e-014	-1.27621e-015	2.08667e-014	4.58969e-015	2.13049e-014	-8.25982e-015	1.31916e-014	-9.3426e-015	1.691e-016	7.89701e-015	3.82426e-015	5.45878e-015	1.41925e-014	1.30799e-014	7.58217e-015	2.04625e-014	1.37439e-014	1.17296e-014	7.27783e-015	2.0816e-014
1.27857e-014	1.7111e-014	1.17927e-014	1.08462e-014	1.09515e-014	1.50791e-014	-1.38302e-015	2.07303e-014	4.34728e-015	2.14036e-014	-8.61716e-015	1.31733e-014	-9.511e-015	-7.47645e-016	7.90812e-015	3.35902e-015	5.16302e-015	1.46291e-014	1.35512e-014	7.60092e-015	2.05218e-014	1.37884e-014	1.16923e-014	7.53947e-015	2.08788e-014
1.29293e-014	1.72929e-014	1.18863e-014	1.10886e-014	1.11115e-014	1.50433e-014	-1.46946e-015	2.06031e-014	4.11947e-015	2.15299e-014	-8.94671e-015	1.31495e-014	-9.61404e-015	-1.6269e-015	7.92492e-015	2.91813e-015	4.87146e-015	1.50784e-014	1.40658e-014	7.62682e-015	2.06014e-014	1.38238e-014	1.16421e-014	7.8112e-015	2.09352e-014
1.30927e-014	1.74692e-014	1.1973e-014	1.13429e-014	1.13099e-014	1.50161e-014	-1.53943e-015	2.04891e-014	3.90764e-015	2.16843e-014	-9.24628e-015	1.31227e-014	-9.6514e-015	-2.46313e-015	7.94438e-015	2.50604e-015	4.58655e-015	1.55364e-014	1.46197e-014	7.66256e-015	2.07011e-014	1.38504e-014	1.15808e-014	8.09187e-015	2.09869e-014
1.32767e-014	1.76402e-014	1.20495e-014	1.16043e-014	1.15395e-014	1.4993e-014	-1.59714e-015	2.03908e-014	3.71319e-015	2.1866e-014	-9.51362e-015	1.30953e-014	-9.62435e-015	-3.25166e-015	7.96335e-015	2.12616e-015	4.31081e-015	1.59995e-014	1.52083e-014	7.70982e-015	2.08211e-014	1.38684e-014	1.15103e-014	8.3812e-015	2.10357e-014
1.34827e-014	1.78069e-014	1.21114e-014	1.18673e-014	1.1793e-014	1.49688e-014	-1.64767e-015	2.03101e-014	3.53657e-015	2.20749e-014	-9.74693e-015	1.30694e-014	-9.53362e-015	-3.98771e-015	7.97908e-015	1.78212e-015	4.04681e-015	1.6463e-014	1.58274e-014	7.7702e-015	2.0961e-014	1.38779e-014	1.14328e-014	8.67804e-015	2.10828e-014
1.37112e-014	1.7969e-014	1.21547e-014	1.21263e-014	1.20631e-014	1.49391e-014	-1.69596e-015	2.02493e-014	3.37829e-015	2.23103e-014	-9.94509e-015	1.30472e-014	-9.38088e-015	-4.66726e-015	7.98799e-015	1.47701e-015	3.79653e-015	1.69233e-014	1.64715e-014	7.84542e-015	2.1119e-014	1.3879e-014	1.13501e-014	8.98151e-015	2.11305e-014
1.39629e-014	1.81261e-014	1.21751e-014	1.23758e-014	1.23412e-014	1.48985e-014	-1.74662e-015	2.02102e-014	3.23857e-015	2.25711e-014	-1.01067e-014	1.30309e-014	-9.16905e-015	-5.28608e-015	7.9866e-015	1.21397e-015	3.56225e-015	1.73767e-014	1.7135e-014	7.93633e-015	2.12935e-014	1.38715e-014	1.12645e-014	9.29107e-015	2.11805e-014
1.42378e-014	1.82784e-014	1.21681e-014	1.26097e-014	1.26179e-014	1.48419e-014	-1.80454e-015	2.01948e-014	3.11816e-015	2.28559e-014	-1.02307e-014	1.3023e-014	-8.89989e-015	-5.8415e-015	7.97145e-015	9.95653e-016	3.34576e-015	1.78186e-014	1.78117e-014	8.04383e-015	2.14824e-014	1.38555e-014	1.11777e-014	9.60552e-015	2.12344e-014
1.45353e-014	1.84262e-014	1.21297e-014	1.28226e-014	1.28855e-014	1.47637e-014	-1.87443e-015	2.02047e-014	3.01737e-015	2.31624e-014	-1.03163e-014	1.30257e-014	-8.57663e-015	-6.33159e-015	7.93954e-015	8.2475e-016	3.14919e-015	1.82452e-014	1.84961e-014	8.16884e-015	2.16838e-014	1.38313e-014	1.10913e-014	9.92365e-015	2.1293e-014
1.48547e-014	1.85694e-014	1.20564e-014	1.30088e-014	1.31358e-014	1.46592e-014	-1.96106e-015	2.02411e-014	2.9355e-015	2.3489e-014	-1.03629e-014	1.30408e-014	-8.20365e-015	-6.75412e-015	7.88819e-015	7.02152e-016	2.97487e-015	1.86523e-014	1.91822e-014	8.31163e-015	2.18949e-014	1.37983e-014	1.10074e-014	1.02449e-014	2.13579e-014
1.51957e-014	1.8708e-014	1.19446e-014	1.31625e-014	1.3361e-014	1.45235e-014	-2.0691e-015	2.03052e-014	2.87275e-015	2.38335e-014	-1.03701e-014	1.30707e-014	-7.78415e-015	-7.10836e-015	7.81504e-015	6.29366e-016	2.82459e-015	1.90353e-014	1.98641e-014	8.47318e-015	2.21123e-014	1.37558e-014	1.09273e-014	1.05678e-014	2.14299e-014
1.55572e-014	1.8842e-014	1.17915e-014	1.32786e-014	1.35527e-014	1.43516e-014	-2.20242e-015	2.03973e-014	2.82877e-015	2.41932e-014	-1.03379e-014	1.31172e-014	-7.32234e-015	-7.39383e-015	7.71736e-015	6.07155e-016	2.7001e-015	1.93908e-014	2.05355e-014	8.65297e-015	2.23335e-014	1.37039e-014	1.08528e-014	1.08914e-014	2.15093e-014
1.59378e-014	1.89708e-014	1.15944e-014	1.33528e-014	1.3704e-014	1.414e-014	-2.36415e-015	2.05187e-014	2.80302e-015	2.45652e-014	-1.0266e-014	1.31824e-014	-6.82249e-015	-7.60937e-015	7.59338e-015	6.3577e-016	2.60311e-015	1.97151e-014	2.11902e-014	8.84995e-015	2.25558e-014	1.3643e-014	1.07845e-014	1.12149e-014	2.15972e-014
1.63351e-014	1.90948e-014	1.13511e-014	1.33812e-014	1.38084e-014	1.3884e-014	-2.55726e-015	2.06704e-014	2.79425e-015	2.49464e-014	-1.01547e-014	1.32676e-014	-6.28847e-015	-7.75621e-015	7.44098e-015	7.1445e-016	2.5348e-015	2.00057e-014	2.18234e-014	9.06409e-015	2.27762e-014	1.35725e-014	1.07243e-014	1.15375e-014	2.16935e-014
1.6748e-014	1.9214e-014	1.10604e-014	1.33593e-014	1.38598e-014	1.35797e-014	-2.78523e-015	2.08524e-014	2.80247e-015	2.5334e-014	-1.0005e-014	1.33735e-014	-5.72491e-015	-7.83547e-015	7.25905e-015	8.43039e-016	2.49571e-015	2.02604e-014	2.24287e-014	9.29447e-015	2.29907e-014	1.34925e-014	1.06733e-014	1.18578e-014	2.17987e-014
1.71749e-014	1.93278e-014	1.07211e-014	1.32847e-014	1.3853e-014	1.32248e-014	-3.05029e-015	2.10637e-014	2.82772e-015	2.57251e-014	-9.81791e-015	1.35018e-014	-5.13595e-015	-7.8485e-015	7.04712e-015	1.01958e-015	2.48597e-015	2.04762e-014	2.30007e-014	9.53944e-015	2.31955e-014	1.34034e-014	1.06316e-014	1.21748e-014	2.19123e-014
1.76125e-014	1.94363e-014	1.03321e-014	1.31543e-014	1.37834e-014	1.28167e-014	-3.35363e-015	2.13038e-014	2.86941e-015	2.61169e-014	-9.594e-015	1.36529e-014	-4.52568e-015	-7.79758e-015	6.80506e-015	1.24249e-015	2.50694e-015	2.0651e-014	2.35346e-014	9.79741e-015	2.33878e-014	1.33055e-014	1.06002e-014	1.24881e-014	2.20337e-014
1.8059e-014	1.95388e-014	9.89396e-015	1.29655e-014	1.3648e-014	1.23538e-014	-3.69637e-015	2.15714e-014	2.92663e-015	2.65063e-014	-9.33494e-015	1.38275e-014	-3.89927e-015	-7.68536e-015	6.53275e-015	1.50961e-015	2.55897e-015	2.07829e-014	2.4026e-014	1.00656e-014	2.35649e-014	1.31989e-014	1.05804e-014	1.27966e-014	2.21625e-014
1.85118e-014	1.96358e-014	9.40695e-015	1.27169e-014	1.34443e-014	1.18349e-014	-4.07931e-015	2.18654e-014	2.99942e-015	2.68903e-014	-9.04259e-015	1.40267e-014	-3.26136e-015	-7.51476e-015	6.231e-015	1.81788e-015	2.64222e-015	2.08716e-014	2.44709e-014	1.0342e-014	2.37237e-014	1.30833e-014	1.05717e-014	1.30995e-014	2.22984e-014
1.89683e-014	1.97263e-014	8.87233e-015	1.24082e-014	1.31702e-014	1.12596e-014	-4.50254e-015	2.21847e-014	3.08724e-015	2.72662e-014	-8.71864e-015	1.4251e-014	-2.61607e-015	-7.28947e-015	5.90038e-015	2.16418e-015	2.75668e-015	2.0917e-014	2.48662e-014	1.0624e-014	2.38605e-014	1.29596e-014	1.05745e-014	1.33957e-014	2.2441e-014
1.94259e-014	1.98098e-014	8.29183e-015	1.20389e-014	1.28252e-014	1.06283e-014	-4.96512e-015	2.25271e-014	3.18977e-015	2.76317e-014	-8.36503e-015	1.45006e-014	-1.96657e-015	-7.01334e-015	5.54232e-015	2.54502e-015	2.90184e-015	2.09185e-014	2.52087e-014	1.09086e-014	2.39726e-014	1.28283e-014	1.05888e-014	1.36848e-014	2.25896e-014
1.98818e-014	1.98862e-014	7.66782e-015	1.161e-014	1.24095e-014	9.94145e-015	-5.46597e-015	2.28908e-014	3.30678e-015	2.79845e-014	-7.98388e-015	1.47749e-014	-1.31727e-015	-6.69011e-015	5.15855e-015	2.95598e-015	3.07695e-015	2.08766e-014	2.54952e-014	1.11934e-014	2.40589e-014	1.26905e-014	1.06148e-014	1.39664e-014	2.27422e-014
2.03331e-014	1.99559e-014	7.00392e-015	1.11225e-014	1.1925e-014	9.2012e-015	-6.00279e-015	2.32738e-014	3.43857e-015	2.83222e-014	-7.57705e-015	1.5074e-014	-6.71085e-016	-6.32424e-015	4.75126e-015	3.3929e-015	3.28074e-015	2.07921e-014	2.57244e-014	1.14759e-014	2.41173e-014	1.25469e-014	1.06518e-014	1.42394e-014	2.28969e-014
2.07771e-014	2.00179e-014	6.3036e-015	1.05784e-014	1.13732e-014	8.40966e-015	-6.57314e-015	2.36732e-014	3.58496e-015	2.86425e-014	-7.1468e-015	1.53967e-014	-3.12104e-017	-5.92034e-015	4.32254e-015	3.85087e-015	3.51197e-015	2.06669e-014	2.58955e-014	1.17524e-014	2.41455e-014	1.23981e-014	1.06993e-014	1.45022e-014	2.30532e-014
2.12109e-014	2.00724e-014	5.57054e-015	9.97995e-015	1.07571e-014	7.57015e-015	-7.17331e-015	2.40863e-014	3.74593e-015	2.89439e-014	-6.69568e-015	1.57424e-014	5.99645e-016	-5.48267e-015	3.8757e-015	4.32454e-015	3.76995e-015	2.05024e-014	2.60074e-014	1.20197e-014	2.41427e-014	1.22452e-014	1.07557e-014	1.47541e-014	2.321e-014
2.16319e-014	2.01191e-014	4.80902e-015	9.33111e-015	1.00815e-014	6.68608e-015	-7.79942e-015	2.45103e-014	3.92125e-015	2.92243e-014	-6.22629e-015	1.61101e-014	1.2193e-015	-5.0169e-015	3.414e-015	4.80888e-015	4.05234e-015	2.03011e-014	2.60603e-014	1.22747e-014	2.41085e-014	1.20892e-014	1.08205e-014	1.49945e-014	2.33654e-014
2.20371e-014	2.01578e-014	4.02448e-015	8.63536e-015	9.35122e-015	5.76183e-015	-8.44691e-015	2.49422e-014	4.11141e-015	2.94823e-014	-5.74103e-015	1.6499e-014	1.82589e-015	-4.52769e-015	2.94131e-015	5.29896e-015	4.35837e-015	2.00654e-014	2.6055e-014	1.25145e-014	2.40428e-014	1.19307e-014	1.08922e-014	1.52228e-014	2.35181e-014
2.24243e-014	2.01881e-014	3.22245e-015	7.8972e-015	8.57166e-015	4.8022e-015	-9.11149e-015	2.53795e-014	4.31664e-015	2.97168e-014	-5.24273e-015	1.69076e-014	2.41799e-015	-4.02005e-015	2.46062e-015	5.78929e-015	4.68576e-015	1.97976e-014	2.59923e-014	1.27356e-014	2.39455e-014	1.17712e-014	1.0969e-014	1.54383e-014	2.36669e-014
2.27904e-014	2.02104e-014	2.40862e-015	7.12133e-015	7.74874e-015	3.81243e-015	-9.78778e-015	2.58188e-014	4.53697e-015	2.99268e-014	-4.73419e-015	1.73337e-014	2.99404e-015	-3.49872e-015	1.97575e-015	6.27456e-015	5.03195e-015	1.95011e-014	2.58737e-014	1.2935e-014	2.38172e-014	1.16114e-014	1.10496e-014	1.56404e-014	2.38101e-014
2.31315e-014	2.02242e-014	1.5887e-015	6.31313e-015	6.89005e-015	2.79753e-015	-1.04703e-014	2.62558e-014	4.77249e-015	3.01113e-014	-4.21767e-015	1.77759e-014	3.55318e-015	-2.96882e-015	1.4903e-015	6.74886e-015	5.39463e-015	1.91789e-014	2.57011e-014	1.31093e-014	2.36595e-014	1.14524e-014	1.11329e-014	1.58285e-014	2.39466e-014
2.34461e-014	2.02293e-014	7.68521e-016	5.47822e-015	6.00212e-015	1.76422e-015	-1.11537e-014	2.66875e-014	5.02361e-015	3.027e-014	-3.69543e-015	1.82322e-014	4.095e-015	-2.43509e-015	1.00819e-015	7.20746e-015	5.77175e-015	1.88344e-014	2.54773e-014	1.32564e-014	2.34742e-014	1.12955e-014	1.1217e-014	1.60019e-014	2.40744e-014
2.37322e-014	2.02255e-014	-4.569e-017	4.62267e-015	5.09267e-015	7.19191e-016	-1.18313e-014	2.71112e-014	5.29012e-015	3.04024e-014	-3.17045e-015	1.87001e-014	4.6186e-015	-1.90205e-015	5.33386e-016	7.64474e-015	6.1612e-015	1.84711e-014	2.52061e-014	1.33727e-014	2.32627e-014	1.11418e-014	1.12995e-014	1.61598e-014	2.41924e-014
2.39875e-014	2.02121e-014	-8.48101e-016	3.75271e-015	4.16954e-015	-3.31468e-016	-1.24968e-014	2.75235e-014	5.57255e-015	3.05084e-014	-2.6455e-015	1.91773e-014	5.12398e-015	-1.37442e-015	7.03193e-017	8.05565e-015	6.55926e-015	1.80929e-014	2.4891e-014	1.34551e-014	2.30277e-014	1.09923e-014	1.13788e-014	1.63015e-014	2.43003e-014
2.42104e-014	2.01892e-014	-1.63268e-015	2.87496e-015	3.24013e-015	-1.38101e-015	-1.31445e-014	2.79218e-014	5.87144e-015	3.0588e-014	-2.12328e-015	1.96617e-014	5.61196e-015	-8.56699e-016	-3.77773e-016	8.436e-015	6.96314e-015	1.77031e-014	2.45359e-014	1.35022e-014	2.27717e-014	1.08479e-014	1.14525e-014	1.6427e-014	2.43966e-014
2.43985e-014	2.01564e-014	-2.39354e-015	1.99557e-015	2.31241e-015	-2.42317e-015	-1.37682e-014	2.83035e-014	6.18686e-015	3.0642e-014	-1.60629e-015	2.01507e-014	6.08297e-015	-3.53429e-016	-8.07838e-016	8.7821e-015	7.37012e-015	1.73056e-014	2.41445e-014	1.35121e-014	2.24968e-014	1.07094e-014	1.15188e-014	1.65358e-014	2.44796e-014
2.45499e-014	2.01141e-014	-3.12498e-015	1.12093e-015	1.39457e-015	-3.45138e-015	-1.43621e-014	2.8665e-014	6.51779e-015	3.06701e-014	-1.09652e-015	2.06412e-014	6.53724e-015	1.31805e-016	-1.21658e-015	9.08958e-015	7.77732e-015	1.69045e-014	2.3721e-014	1.34829e-014	2.22059e-014	1.05776e-014	1.15751e-014	1.66269e-014	2.4548e-014
2.46628e-014	2.00622e-014	-3.82178e-015	2.5716e-016	4.94459e-016	-4.45895e-015	-1.4921e-014	2.90038e-014	6.86436e-015	3.06727e-014	-5.9623e-016	2.1131e-014	6.97556e-015	5.9522e-016	-1.6014e-015	9.35517e-015	8.1818e-015	1.6503e-014	2.327e-014	1.3414e-014	2.19025e-014	1.04531e-014	1.16192e-014	1.66998e-014	2.46011e-014
2.47359e-014	2.00011e-014	-4.47942e-015	-5.89901e-016	-3.80233e-016	-5.44012e-015	-1.54397e-014	2.93172e-014	7.22656e-015	3.06508e-014	-1.07803e-016	2.16172e-014	7.39892e-015	1.03335e-015	-1.95958e-015	9.57608e-015	8.58081e-015	1.61042e-014	2.27962e-014	1.33045e-014	2.15901e-014	1.03356e-014	1.16492e-014	1.67537e-014	2.46384e-014
2.47685e-014	1.99311e-014	-5.09417e-015	-1.41481e-015	-1.22342e-015	-6.38937e-015	-1.59129e-014	2.96031e-014	7.60388e-015	3.06046e-014	3.66598e-016	2.20965e-014	7.80809e-015	1.44376e-015	-2.28916e-015	9.7495e-015	8.97181e-015	1.57112e-014	2.23043e-014	1.31539e-014	2.12717e-014	1.02258e-014	1.16636e-014	1.67881e-014	2.46589e-014
2.47594e-014	1.9852e-014	-5.66193e-015	-2.21221e-015	-2.02897e-015	-7.30075e-015	-1.63363e-014	2.98598e-014	7.99563e-015	3.05348e-014	8.25254e-016	2.25659e-014	8.20373e-015	1.82408e-015	-2.58803e-015	9.87301e-015	9.35207e-015	1.53268e-014	2.1799e-014	1.29619e-014	2.09501e-014	1.01246e-014	1.16597e-014	1.68024e-014	2.46619e-014
2.47083e-014	1.97645e-014	-6.18023e-015	-2.97754e-015	-2.79187e-015	-8.16918e-015	-1.67063e-014	3.00863e-014	8.40078e-015	3.04419e-014	1.26676e-015	2.30231e-014	8.58709e-015	2.1724e-015	-2.85545e-015	9.94495e-015	9.71893e-015	1.49529e-014	2.12853e-014	1.27289e-014	2.06293e-014	1.00311e-014	1.16353e-014	1.67959e-014	2.4647e-014
2.4615e-014	1.96694e-014	-6.64696e-015	-3.70653e-015	-3.50715e-015	-8.99069e-015	-1.70197e-014	3.02816e-014	8.81821e-015	3.03265e-014	1.68963e-015	2.34649e-014	8.95874e-015	2.48662e-015	-3.09068e-015	9.96415e-015	1.00697e-014	1.45922e-014	2.07669e-014	1.24554e-014	2.03133e-014	9.94566e-015	1.15889e-014	1.67683e-014	2.46144e-014
2.44791e-014	1.95674e-014	-7.06021e-015	-4.39479e-015	-4.17047e-015	-9.76136e-015	-1.72739e-014	3.0445e-014	9.2472e-015	3.01896e-014	2.09232e-015	2.38888e-014	9.31899e-015	2.76526e-015	-3.29297e-015	9.92945e-015	1.04025e-014	1.42463e-014	2.02478e-014	1.21423e-014	2.00045e-014	9.86729e-015	1.15184e-014	1.67189e-014	2.45636e-014
2.43011e-014	1.94588e-014	-7.41897e-015	-5.03944e-015	-4.77806e-015	-1.04779e-014	-1.74666e-014	3.05752e-014	9.68591e-015	3.0032e-014	2.47391e-015	2.42919e-014	9.66822e-015	3.00756e-015	-3.46226e-015	9.8414e-015	1.07151e-014	1.39163e-014	1.97329e-014	1.17916e-014	1.97068e-014	9.79527e-015	1.14223e-014	1.66476e-014	2.44942e-014
2.40819e-014	1.93436e-014	-7.72266e-015	-5.63771e-015	-5.3274e-015	-1.11371e-014	-1.75966e-014	3.06722e-014	1.01326e-014	2.98543e-014	2.83354e-015	2.4672e-014	1.00068e-014	3.21231e-015	-3.5987e-015	9.70038e-015	1.10048e-014	1.36029e-014	1.92263e-014	1.14051e-014	1.94216e-014	9.7285e-015	1.12992e-014	1.65541e-014	2.44062e-014
2.38221e-014	1.92229e-014	-7.97105e-015	-6.18704e-015	-5.81695e-015	-1.17368e-014	-1.76629e-014	3.07359e-014	1.0586e-014	2.96577e-014	3.17016e-015	2.50269e-014	1.03351e-014	3.37945e-015	-3.70275e-015	9.50721e-015	1.127e-014	1.33078e-014	1.87312e-014	1.09848e-014	1.91517e-014	9.66617e-015	1.1148e-014	1.64381e-014	2.42995e-014
2.35224e-014	1.90979e-014	-8.16526e-015	-6.68533e-015	-6.24651e-015	-1.22759e-014	-1.76664e-014	3.07655e-014	1.10438e-014	2.94422e-014	3.48335e-015	2.53538e-014	1.06538e-014	3.50943e-015	-3.77579e-015	9.26397e-015	1.15093e-014	1.30315e-014	1.82499e-014	1.0533e-014	1.88997e-014	9.60681e-015	1.09674e-014	1.62994e-014	2.41739e-014
2.31847e-014	1.89689e-014	-8.3066e-015	-7.1322e-015	-6.61627e-015	-1.27535e-014	-1.7608e-014	3.07625e-014	1.1504e-014	2.9209e-014	3.77263e-015	2.56505e-014	1.0963e-014	3.60345e-015	-3.81946e-015	8.97285e-015	1.1721e-014	1.27737e-014	1.7785e-014	1.00524e-014	1.86668e-014	9.54864e-015	1.07563e-014	1.61375e-014	2.40289e-014
2.28098e-014	1.88369e-014	-8.39675e-015	-7.52776e-015	-6.92773e-015	-1.31697e-014	-1.74891e-014	3.07283e-014	1.19642e-014	2.89587e-014	4.03797e-015	2.59151e-014	1.12625e-014	3.66206e-015	-3.8348e-015	8.63628e-015	1.19041e-014	1.25343e-014	1.7339e-014	9.5453e-015	1.84551e-014	9.49032e-015	1.05139e-014	1.5952e-014	2.38653e-014
2.23993e-014	1.87025e-014	-8.43833e-015	-7.87202e-015	-7.18203e-015	-1.35251e-014	-1.73124e-014	3.06639e-014	1.24227e-014	2.86915e-014	4.27965e-015	2.61464e-014	1.15516e-014	3.68621e-015	-3.82426e-015	8.25691e-015	1.20571e-014	1.23123e-014	1.69137e-014	9.01534e-015	1.82657e-014	9.42999e-015	1.02398e-014	1.57427e-014	2.36833e-014
2.19554e-014	1.85669e-014	-8.43417e-015	-8.16606e-015	-7.38159e-015	-1.38209e-014	-1.70806e-014	3.05708e-014	1.2877e-014	2.84076e-014	4.4976e-015	2.6343e-014	1.18304e-014	3.67718e-015	-3.79034e-015	7.83784e-015	1.21799e-014	1.2106e-014	1.65109e-014	8.46584e-015	1.80991e-014	9.36497e-015	9.93375e-015	1.55094e-014	2.34827e-014
2.148e-014	1.84316e-014	-8.3876e-015	-8.41073e-015	-7.52978e-015	-1.40587e-014	-1.67976e-014	3.04509e-014	1.33252e-014	2.81082e-014	4.69236e-015	2.65032e-014	1.20978e-014	3.6368e-015	-3.73562e-015	7.38232e-015	1.22726e-014	1.19146e-014	1.6132e-014	7.90067e-015	1.79556e-014	9.29404e-015	9.59596e-015	1.52521e-014	2.32634e-014
2.09763e-014	1.82978e-014	-8.30201e-015	-8.60773e-015	-7.63003e-015	-1.42404e-014	-1.64676e-014	3.03066e-014	1.37647e-014	2.7794e-014	4.86502e-015	2.66264e-014	1.23532e-014	3.56744e-015	-3.66315e-015	6.89445e-015	1.23349e-014	1.17371e-014	1.5777e-014	7.32317e-015	1.78348e-014	9.21479e-015	9.22694e-015	1.49708e-014	2.30257e-014
2.04466e-014	1.81667e-014	-8.18174e-015	-8.76015e-015	-7.68686e-015	-1.43688e-014	-1.60954e-014	3.01401e-014	1.41928e-014	2.74653e-014	5.01639e-015	2.67117e-014	1.25957e-014	3.47114e-015	-3.5757e-015	6.3787e-015	1.23671e-014	1.15714e-014	1.54467e-014	6.73688e-015	1.77365e-014	9.1246e-015	8.82743e-015	1.46653e-014	2.27697e-014
1.9894e-014	1.80395e-014	-8.03073e-015	-8.8704e-015	-7.70523e-015	-1.44473e-014	-1.56856e-014	2.99535e-014	1.4607e-014	2.71229e-014	5.14706e-015	2.67587e-014	1.28241e-014	3.34993e-015	-3.47621e-015	5.83992e-015	1.23685e-014	1.14158e-014	1.51412e-014	6.14582e-015	1.76592e-014	9.02103e-015	8.39835e-015	1.43355e-014	2.24947e-014
1.93213e-014	1.79168e-014	-7.85337e-015	-8.94155e-015	-7.69007e-015	-1.44791e-014	-1.52447e-014	2.97498e-014	1.50057e-014	2.67672e-014	5.25831e-015	2.6767e-014	1.30367e-014	3.20639e-015	-3.36744e-015	5.28254e-015	1.23392e-014	1.12682e-014	1.48601e-014	5.55287e-015	1.76019e-014	8.90199e-015	7.94039e-015	1.39816e-014	2.22013e-014
1.87315e-014	1.78001e-014	-7.65444e-015	-8.97661e-015	-7.64665e-015	-1.4468e-014	-1.47786e-014	2.95316e-014	1.53883e-014	2.63993e-014	5.35203e-015	2.67365e-014	1.3232e-014	3.0443e-015	-3.25218e-015	4.71198e-015	1.22802e-014	1.11269e-014	1.46029e-014	4.96168e-015	1.75627e-014	8.76511e-015	7.45486e-015	1.36047e-014	2.18899e-014
1.81276e-014	1.76905e-014	-7.43817e-015	-8.97908e-015	-7.58017e-015	-1.4418e-014	-1.4293e-014	2.93013e-014	1.57523e-014	2.60194e-014	5.42976e-015	2.66678e-014	1.34087e-014	2.86635e-015	-3.13386e-015	4.1332e-015	1.2192e-014	1.09899e-014	1.43684e-014	4.37573e-015	1.754e-014	8.60798e-015	6.94311e-015	1.32051e-014	2.15601e-014
1.75133e-014	1.75893e-014	-7.20882e-015	-8.95301e-015	-7.4967e-015	-1.43333e-014	-1.37947e-014	2.90621e-014	1.60967e-014	2.56289e-014	5.493e-015	2.65609e-014	1.35661e-014	2.67494e-015	-3.01491e-015	3.55085e-015	1.20753e-014	1.08546e-014	1.41556e-014	3.7989e-015	1.75317e-014	8.42851e-015	6.40663e-015	1.27832e-014	2.1212e-014
1.68923e-014	1.74971e-014	-6.97096e-015	-8.90218e-015	-7.40234e-015	-1.42184e-014	-1.32901e-014	2.88164e-014	1.64196e-014	2.52282e-014	5.54422e-015	2.64169e-014	1.37032e-014	2.47297e-015	-2.89752e-015	2.9699e-015	1.19314e-014	1.07189e-014	1.39637e-014	3.23406e-015	1.7535e-014	8.22443e-015	5.84739e-015	1.23393e-014	2.0846e-014
1.62677e-014	1.74143e-014	-6.72867e-015	-8.83037e-015	-7.30253e-015	-1.40778e-014	-1.27852e-014	2.85672e-014	1.67197e-014	2.48184e-014	5.58487e-015	2.62363e-014	1.38183e-014	2.26353e-015	-2.78411e-015	2.39483e-015	1.17614e-014	1.05814e-014	1.37904e-014	2.68374e-015	1.75471e-014	7.99407e-015	5.26773e-015	1.18743e-014	2.04617e-014
1.56426e-014	1.73418e-014	-6.48498e-015	-8.74085e-015	-7.2023e-015	-1.39158e-014	-1.22858e-014	2.83173e-014	1.69958e-014	2.44003e-014	5.61692e-015	2.60204e-014	1.39101e-014	2.04958e-015	-2.67745e-015	1.83041e-015	1.15663e-014	1.04402e-014	1.36341e-014	2.15137e-015	1.75654e-014	7.73583e-015	4.66995e-015	1.13884e-014	2.00594e-014
1.50204e-014	1.72797e-014	-6.24373e-015	-8.63735e-015	-7.10647e-015	-1.37361e-014	-1.17987e-014	2.80698e-014	1.72484e-014	2.39749e-014	5.64216e-015	2.57711e-014	1.39776e-014	1.83367e-015	-2.57928e-015	1.28219e-015	1.13474e-014	1.02932e-014	1.34933e-014	1.63945e-015	1.75875e-014	7.44875e-015	4.05636e-015	1.08824e-014	1.96387e-014
1.44054e-014	1.72285e-014	-6.00858e-015	-8.52373e-015	-7.02022e-015	-1.3543e-014	-1.13301e-014	2.78271e-014	1.74769e-014	2.35434e-014	5.66243e-015	2.54906e-014	1.40198e-014	1.61837e-015	-2.49094e-015	7.53705e-016	1.11065e-014	1.01393e-014	1.3366e-014	1.14985e-015	1.76105e-014	7.13147e-015	3.42968e-015	1.03566e-014	1.92e-014
1.38015e-014	1.71881e-014	-5.78202e-015	-8.40359e-015	-6.94749e-015	-1.33409e-014	-1.08851e-014	2.7591e-014	1.76809e-014	2.31069e-014	5.67942e-015	2.51809e-014	1.40362e-014	1.40651e-015	-2.4136e-015	2.49042e-016	1.08444e-014	9.97736e-015	1.325e-014	6.84393e-016	1.76311e-014	6.78293e-015	2.79272e-015	9.81197e-015	1.87441e-014
1.3211e-014	1.7158e-014	-5.56648e-015	-8.28043e-015	-6.8915e-015	-1.3133e-014	-1.04686e-014	2.73645e-014	1.78609e-014	2.26667e-014	5.69561e-015	2.48436e-014	1.40267e-014	1.20087e-015	-2.34833e-015	-2.27234e-016	1.05637e-014	9.80632e-015	1.31442e-014	2.44867e-016	1.76461e-014	6.40241e-015	2.14858e-015	9.24983e-015	1.82708e-014
1.26373e-014	1.71382e-014	-5.36417e-015	-8.1563e-015	-6.85591e-015	-1.29232e-014	-1.00858e-014	2.71487e-014	1.80184e-014	2.22242e-014	5.71323e-015	2.44804e-014	1.39903e-014	1.0039e-015	-2.29584e-015	-6.71614e-016	1.02651e-014	9.62541e-015	1.30462e-014	-1.676e-016	1.76524e-014	5.98992e-015	1.50002e-015	8.67154e-015	1.77804e-014
1.2084e-014	1.7128e-014	-5.17629e-015	-8.03435e-015	-6.8431e-015	-1.27143e-014	-9.74036e-015	2.69462e-014	1.8154e-014	2.17812e-014	5.73381e-015	2.40929e-014	1.39274e-014	8.17419e-016	-2.25668e-015	-1.08086e-015	9.95061e-015	9.43479e-015	1.2955e-014	-5.52171e-016	1.76475e-014	5.54569e-015	8.49958e-016	8.07796e-015	1.72734e-014
1.15541e-014	1.71264e-014	-5.00414e-015	-7.91746e-015	-6.8546e-015	-1.25088e-014	-9.43547e-015	2.67583e-014	1.82685e-014	2.13391e-014	5.75936e-015	2.36838e-014	1.3838e-014	6.43512e-016	-2.23106e-015	-1.45187e-015	9.62176e-015	9.234e-015	1.28691e-014	-9.08093e-016	1.7628e-014	5.07046e-015	2.01547e-016	7.46998e-015	1.67508e-014
1.10498e-014	1.71324e-014	-4.84899e-015	-7.80684e-015	-6.89185e-015	-1.23091e-014	-9.17416e-015	2.65869e-014	1.8363e-014	2.08992e-014	5.7913e-015	2.32556e-014	1.37228e-014	4.84345e-016	-2.21831e-015	-1.78231e-015	9.28025e-015	9.02306e-015	1.27873e-014	-1.2355e-015	1.75911e-014	4.56542e-015	-4.42369e-016	6.84912e-015	1.62125e-014
1.05733e-014	1.71448e-014	-4.71111e-015	-7.70435e-015	-6.95595e-015	-1.21177e-014	-8.95829e-015	2.64326e-014	1.84392e-014	2.0463e-014	5.8308e-015	2.28113e-014	1.35828e-014	3.41221e-016	-2.21821e-015	-2.07009e-015	8.92686e-015	8.80312e-015	1.27087e-014	-1.53425e-015	1.75339e-014	4.03115e-015	-1.07927e-015	6.21649e-015	1.56588e-014
1.01269e-014	1.71614e-014	-4.59045e-015	-7.61115e-015	-7.04702e-015	-1.19364e-014	-8.7894e-015	2.62956e-014	1.84984e-014	2.00321e-014	5.87948e-015	2.23534e-014	1.34197e-014	2.14988e-016	-2.22987e-015	-2.31418e-015	8.56382e-015	8.57462e-015	1.26321e-014	-1.80387e-015	1.74551e-014	3.47011e-015	-1.70645e-015	5.57352e-015	1.50901e-014
9.71229e-015	1.71804e-014	-4.48694e-015	-7.52808e-015	-7.16396e-015	-1.17656e-014	-8.66834e-015	2.6177e-014	1.85422e-014	1.96082e-014	5.93864e-015	2.18845e-014	1.32347e-014	1.0664e-016	-2.25161e-015	-2.51277e-015	8.19379e-015	8.33906e-015	1.25575e-014	-2.04464e-015	1.73531e-014	2.88438e-015	-2.32146e-015	4.92142e-015	1.45074e-014
9.33057e-015	1.71997e-014	-4.40035e-015	-7.45594e-015	-7.3056e-015	-1.16064e-014	-8.59408e-015	2.60769e-014	1.85727e-014	1.91931e-014	6.00938e-015	2.14073e-014	1.30287e-014	1.61371e-017	-2.2826e-015	-2.66569e-015	7.81764e-015	8.0981e-015	1.24855e-014	-2.25758e-015	1.72258e-014	2.27648e-015	-2.92135e-015	4.26235e-015	1.39119e-014
8.98341e-015	1.72169e-014	-4.32951e-015	-7.39503e-015	-7.46935e-015	-1.14588e-014	-8.56582e-015	2.59952e-014	1.85925e-014	1.87882e-014	6.09252e-015	2.09245e-014	1.28037e-014	-5.59636e-017	-2.32102e-015	-2.77247e-015	7.43642e-015	7.85316e-015	1.2415e-014	-2.44356e-015	1.70723e-014	1.64928e-015	-3.5036e-015	3.59766e-015	1.33049e-014
8.67154e-015	1.72293e-014	-4.27288e-015	-7.34503e-015	-7.65227e-015	-1.1323e-014	-8.58139e-015	2.59316e-014	1.86035e-014	1.8395e-014	6.18883e-015	2.04385e-014	1.2562e-014	-1.09399e-016	-2.36511e-015	-2.8327e-015	7.05201e-015	7.6062e-015	1.23457e-014	-2.60365e-015	1.6892e-014	1.00568e-015	-4.06591e-015	2.92917e-015	1.26879e-014
8.39525e-015	1.72339e-014	-4.22925e-015	-7.30534e-015	-7.85137e-015	-1.11981e-014	-8.63872e-015	2.58851e-014	1.86073e-014	1.80155e-014	6.2988e-015	1.99519e-014	1.23054e-014	-1.44448e-016	-2.41427e-015	-2.84721e-015	6.6655e-015	7.3593e-015	1.2278e-014	-2.7394e-015	1.66841e-014	3.49323e-016	-4.60579e-015	2.25874e-015	1.2062e-014
8.15435e-015	1.72286e-014	-4.19659e-015	-7.27537e-015	-8.06335e-015	-1.10825e-014	-8.73471e-015	2.58548e-014	1.86059e-014	1.76508e-014	6.42214e-015	1.94672e-014	1.20363e-014	-1.61547e-016	-2.46629e-015	-2.81641e-015	6.27852e-015	7.11536e-015	1.22129e-014	-2.85244e-015	1.64492e-014	-3.15654e-016	-5.12157e-015	1.58771e-015	1.14285e-014
7.94879e-015	1.72103e-014	-4.17361e-015	-7.25406e-015	-8.2839e-015	-1.09755e-014	-8.8657e-015	2.584e-014	1.8602e-014	1.73022e-014	6.55866e-015	1.89867e-014	1.17583e-014	-1.60658e-016	-2.5189e-015	-2.74145e-015	5.89151e-015	6.87667e-015	1.21518e-014	-2.94318e-015	1.61869e-014	-9.84957e-016	-5.61157e-015	9.17899e-016	1.07894e-014
7.77772e-015	1.71752e-014	-4.15851e-015	-7.24039e-015	-8.50881e-015	-1.0876e-014	-9.02729e-015	2.58396e-014	1.85971e-014	1.69705e-014	6.70889e-015	1.85129e-014	1.14741e-014	-1.43164e-016	-2.57062e-015	-2.624e-015	5.50653e-015	6.64568e-015	1.20955e-014	-3.01342e-015	1.58983e-014	-1.65416e-015	-6.0736e-015	2.50864e-016	1.01468e-014
7.63916e-015	1.71204e-014	-4.14892e-015	-7.23283e-015	-8.73327e-015	-1.07822e-014	-9.21555e-015	2.58524e-014	1.85932e-014	1.6657e-014	6.8722e-015	1.80485e-014	1.11868e-014	-1.09936e-016	-2.62017e-015	-2.46536e-015	5.12475e-015	6.4252e-015	1.20447e-014	-3.06427e-015	1.55843e-014	-2.31859e-015	-6.50619e-015	-4.11806e-016	9.50223e-015
7.5315e-015	1.70439e-014	-4.14352e-015	-7.23006e-015	-8.95274e-015	-1.06916e-014	-9.42572e-015	2.58765e-014	1.85929e-014	1.63625e-014	7.04781e-015	1.75947e-014	1.08989e-014	-6.22278e-017	-2.66547e-015	-2.26792e-015	4.74785e-015	6.21733e-015	1.20007e-014	-3.09709e-015	1.52461e-014	-2.97398e-015	-6.90796e-015	-1.06832e-015	8.85788e-015
7.45383e-015	1.69421e-014	-4.13977e-015	-7.23029e-015	-9.16281e-015	-1.06027e-014	-9.65203e-015	2.59103e-014	1.85975e-014	1.60878e-014	7.23469e-015	1.71529e-014	1.06123e-014	-1.38392e-018	-2.70557e-015	-2.03379e-015	4.3771e-015	6.02441e-015	1.19651e-014	-3.11363e-015	1.48854e-014	-3.61599e-015	-7.27819e-015	-1.71666e-015	8.21677e-015
7.40417e-015	1.68124e-014	-4.13726e-015	-7.23212e-015	-9.35827e-015	-1.05134e-014	-9.88868e-015	2.59521e-014	1.86084e-014	1.58331e-014	7.43162e-015	1.67245e-014	1.03305e-014	7.14349e-017	-2.73873e-015	-1.76542e-015	4.01412e-015	5.84879e-015	1.19399e-014	-3.11523e-015	1.4505e-014	-4.24066e-015	-7.61606e-015	-2.35536e-015	7.58153e-015
7.38032e-015	1.66519e-014	-4.13366e-015	-7.23358e-015	-9.53412e-015	-1.04213e-014	-1.01301e-014	2.59998e-014	1.86259e-014	1.55983e-014	7.63761e-015	1.63107e-014	1.00564e-014	1.54705e-016	-2.76395e-015	-1.46503e-015	3.65951e-015	5.69309e-015	1.19271e-014	-3.10381e-015	1.41074e-014	-4.84339e-015	-7.92105e-015	-2.98206e-015	6.95479e-015
7.37979e-015	1.64578e-014	-4.1279e-015	-7.23339e-015	-9.68672e-015	-1.03247e-014	-1.03703e-014	2.60518e-014	1.86511e-014	1.53841e-014	7.85064e-015	1.59126e-014	9.79206e-015	2.46686e-016	-2.7802e-015	-1.13491e-015	3.31521e-015	5.55996e-015	1.19279e-014	-3.08047e-015	1.36948e-014	-5.41874e-015	-8.1926e-015	-3.59507e-015	6.33901e-015
7.3997e-015	1.62277e-014	-4.11908e-015	-7.22971e-015	-9.81209e-015	-1.02214e-014	-1.06029e-014	2.61058e-014	1.86848e-014	1.51905e-014	8.06897e-015	1.55314e-014	9.54028e-015	3.45217e-016	-2.7869e-015	-7.78267e-016	2.98274e-015	5.45088e-015	1.19449e-014	-3.04569e-015	1.327e-014	-5.96247e-015	-8.43062e-015	-4.19257e-015	5.73656e-015
7.43679e-015	1.59601e-014	-4.10596e-015	-7.22091e-015	-9.90653e-015	-1.01096e-014	-1.08224e-014	2.61595e-014	1.87273e-014	1.50167e-014	8.29113e-015	1.51671e-014	9.30302e-015	4.48672e-016	-2.78331e-015	-3.98048e-016	2.66354e-015	5.36776e-015	1.19797e-014	-3.00026e-015	1.2836e-014	-6.47042e-015	-8.63464e-015	-4.77321e-015	5.15011e-015
7.48803e-015	1.56528e-014	-4.08808e-015	-7.20616e-015	-9.96638e-015	-9.98817e-015	-1.1023e-014	2.62115e-014	1.87787e-014	1.48619e-014	8.51522e-015	1.48206e-014	9.08265e-015	5.55647e-016	-2.76958e-015	2.59464e-018	2.35875e-015	5.31219e-015	1.20335e-014	-2.94479e-015	1.23955e-014	-6.93851e-015	-8.80521e-015	-5.33492e-015	4.58267e-015
7.55019e-015	1.5304e-014	-4.06501e-015	-7.18366e-015	-9.98874e-015	-9.85493e-015	-1.11993e-014	2.626e-014	1.88396e-014	1.47258e-014	8.73941e-015	1.44923e-014	8.88075e-015	6.64085e-016	-2.746e-015	4.20909e-016	2.07018e-015	5.28557e-015	1.21083e-014	-2.87999e-015	1.19523e-014	-7.36258e-015	-8.94242e-015	-5.87578e-015	4.0369e-015
7.62001e-015	1.4913e-014	-4.03766e-015	-7.15248e-015	-9.97121e-015	-9.70874e-015	-1.13465e-014	2.63031e-014	1.89088e-014	1.46069e-014	8.96119e-015	1.41827e-014	8.69841e-015	7.7242e-016	-2.71261e-015	8.54158e-016	1.79955e-015	5.28926e-015	1.22053e-014	-2.8062e-015	1.15092e-014	-7.74003e-015	-9.04661e-015	-6.39427e-015	3.51535e-015
7.69412e-015	1.44795e-014	-4.00608e-015	-7.112e-015	-9.91189e-015	-9.54888e-015	-1.14596e-014	2.63394e-014	1.89852e-014	1.45042e-014	9.17804e-015	1.38915e-014	8.53701e-015	8.78783e-016	-2.67011e-015	1.29981e-015	1.54894e-015	5.32362e-015	1.23263e-014	-2.7236e-015	1.10689e-014	-8.0678e-015	-9.1184e-015	-6.88901e-015	3.02104e-015
7.76913e-015	1.40028e-014	-3.9705e-015	-7.0616e-015	-9.80989e-015	-9.3746e-015	-1.15338e-014	2.63671e-014	1.90675e-014	1.44161e-014	9.38809e-015	1.36178e-014	8.39744e-015	9.82014e-016	-2.61879e-015	1.75541e-015	1.31913e-015	5.38894e-015	1.24722e-014	-2.63243e-015	1.0635e-014	-8.34268e-015	-9.15827e-015	-7.35866e-015	2.55682e-015
7.84172e-015	1.34829e-014	-3.93199e-015	-7.00095e-015	-9.66445e-015	-9.18506e-015	-1.15662e-014	2.63847e-014	1.91535e-014	1.43414e-014	9.5886e-015	1.33609e-014	8.27982e-015	1.0807e-015	-2.55972e-015	2.21832e-015	1.11179e-015	5.48549e-015	1.26435e-014	-2.53345e-015	1.02108e-014	-8.56231e-015	-9.16725e-015	-7.80195e-015	2.12505e-015
7.90903e-015	1.29209e-014	-3.89154e-015	-6.92987e-015	-9.47557e-015	-8.98002e-015	-1.1554e-014	2.63904e-014	1.92415e-014	1.42783e-014	9.77711e-015	1.31197e-014	8.18399e-015	1.17349e-015	-2.4943e-015	2.6859e-015	9.2865e-016	5.6126e-015	1.28406e-014	-2.42561e-015	9.79911e-015	-8.72474e-015	-9.14608e-015	-8.21756e-015	1.72817e-015
7.96774e-015	1.23172e-014	-3.84973e-015	-6.84864e-015	-9.24395e-015	-8.75961e-015	-1.14944e-014	2.63833e-014	1.93301e-014	1.42254e-014	9.95172e-015	1.28935e-014	8.10985e-015	1.25987e-015	-2.42395e-015	3.15628e-015	7.71276e-016	5.77088e-015	1.30638e-014	-2.3086e-015	9.4031e-015	-8.82877e-015	-9.09599e-015	-8.60438e-015	1.3686e-015
8.01516e-015	1.16735e-014	-3.808e-015	-6.75758e-015	-8.97117e-015	-8.52481e-015	-1.13857e-014	2.63633e-014	1.9417e-014	1.41813e-014	1.01097e-014	1.26808e-014	8.05695e-015	1.33931e-015	-2.35022e-015	3.62717e-015	6.41649e-016	5.95971e-015	1.33133e-014	-2.18214e-015	9.02471e-015	-8.87349e-015	-9.01799e-015	-8.96115e-015	1.04764e-015
8.04867e-015	1.09918e-014	-3.76756e-015	-6.65738e-015	-8.65879e-015	-8.27579e-015	-1.12275e-014	2.63306e-014	1.94998e-014	1.41438e-014	1.02491e-014	1.24799e-014	8.02424e-015	1.41099e-015	-2.27478e-015	4.09698e-015	5.40231e-016	6.17718e-015	1.35887e-014	-2.04579e-015	8.66648e-015	-8.85841e-015	-8.91317e-015	-9.28699e-015	7.66672e-016
8.06581e-015	1.02749e-014	-3.7305e-015	-6.54885e-015	-8.30908e-015	-8.01347e-015	-1.10197e-014	2.62841e-014	1.95758e-014	1.41109e-014	1.03678e-014	1.22889e-014	8.01012e-015	1.47435e-015	-2.19899e-015	4.56441e-015	4.69457e-016	6.42236e-015	1.38892e-014	-1.8986e-015	8.33073e-015	-8.78383e-015	-8.78277e-015	-9.58075e-015	5.27197e-016
8.06408e-015	9.52655e-015	-3.69741e-015	-6.4326e-015	-7.92454e-015	-7.73868e-015	-1.07629e-014	2.62233e-014	1.96426e-014	1.40803e-014	1.04632e-014	1.21059e-014	8.01281e-015	1.5294e-015	-2.1243e-015	5.0276e-015	4.31125e-016	6.69344e-015	1.42142e-014	-1.74005e-015	8.01943e-015	-8.65013e-015	-8.628e-015	-9.84187e-015	3.29845e-016
8.04216e-015	8.74963e-015	-3.66928e-015	-6.30999e-015	-7.50868e-015	-7.45312e-015	-1.04575e-014	2.61481e-014	1.96973e-014	1.40499e-014	1.05338e-014	1.19291e-014	8.03068e-015	1.57677e-015	-2.05228e-015	5.48608e-015	4.26241e-016	6.98851e-015	1.4563e-014	-1.56907e-015	7.73424e-015	-8.45816e-015	-8.45004e-015	-1.00699e-014	1.75798e-016
7.99889e-015	7.94717e-015	-3.64734e-015	-6.1818e-015	-7.06481e-015	-7.15743e-015	-1.01051e-014	2.60592e-014	1.97371e-014	1.4018e-014	1.0578e-014	1.17568e-014	8.06096e-015	1.61652e-015	-1.98474e-015	5.93896e-015	4.55743e-016	7.30526e-015	1.49339e-014	-1.38508e-015	7.4764e-015	-8.2096e-015	-8.25017e-015	-1.02643e-014	6.55196e-017
7.9326e-015	7.12301e-015	-3.63229e-015	-6.04919e-015	-6.59633e-015	-6.85326e-015	-9.70773e-015	2.5957e-014	1.976e-014	1.39823e-014	1.05939e-014	1.15869e-014	8.10128e-015	1.64956e-015	-1.92243e-015	6.38566e-015	5.20019e-016	7.64188e-015	1.53256e-014	-1.18813e-015	7.24732e-015	-7.90676e-015	-8.02937e-015	-1.04253e-014	-6.21592e-019
7.84277e-015	6.2817e-015	-3.62471e-015	-5.91283e-015	-6.10785e-015	-6.54204e-015	-9.269e-015	2.58419e-014	1.97628e-014	1.39412e-014	1.058e-014	1.14177e-014	8.149e-015	1.67702e-015	-1.86641e-015	6.82601e-015	6.2041e-016	7.99623e-015	1.57363e-014	-9.77286e-016	7.04766e-015	-7.55245e-015	-7.78904e-015	-1.05528e-014	-2.33392e-017
7.72852e-015	5.42783e-015	-3.62491e-015	-5.77366e-015	-5.60353e-015	-6.22524e-015	-8.7927e-015	2.57148e-014	1.97428e-014	1.3893e-014	1.05347e-014	1.12464e-014	8.20145e-015	1.69999e-015	-1.81781e-015	7.25982e-015	7.57206e-016	8.36599e-015	1.61646e-014	-7.51442e-016	6.87807e-015	-7.14939e-015	-7.5301e-015	-1.06465e-014	-3.51054e-018
7.58942e-015	4.56626e-015	-3.63271e-015	-5.63261e-015	-5.08743e-015	-5.90437e-015	-8.28212e-015	2.5577e-014	1.96986e-014	1.38365e-014	1.04571e-014	1.10711e-014	8.25503e-015	1.71981e-015	-1.777e-015	7.68781e-015	9.31988e-016	8.74951e-015	1.66087e-014	-5.10203e-016	6.73958e-015	-6.70124e-015	-7.25368e-015	-1.07063e-014	5.81291e-017
7.42527e-015	3.7016e-015	-3.64809e-015	-5.49029e-015	-4.56377e-015	-5.58073e-015	-7.7416e-015	2.54296e-014	1.96283e-014	1.37705e-014	1.03461e-014	1.08892e-014	8.30699e-015	1.73762e-015	-1.74446e-015	8.10994e-015	1.1454e-015	9.14417e-015	1.70658e-014	-2.53287e-016	6.63201e-015	-6.21198e-015	-6.96084e-015	-1.07328e-014	1.60166e-016
7.23668e-015	2.83846e-015	-3.67082e-015	-5.34786e-015	-4.03652e-015	-5.25617e-015	-7.17593e-015	2.52737e-014	1.95297e-014	1.36933e-014	1.02014e-014	1.06991e-014	8.35432e-015	1.75513e-015	-1.72039e-015	8.5254e-015	1.3975e-015	9.54766e-015	1.75333e-014	1.95779e-017	6.55504e-015	-5.68628e-015	-6.65279e-015	-1.07262e-014	3.00794e-016
7.0238e-015	1.98145e-015	-3.70043e-015	-5.2056e-015	-3.51e-015	-4.9316e-015	-6.59112e-015	2.51113e-014	1.94023e-014	1.36041e-014	1.0022e-014	1.04985e-014	8.39335e-015	1.77438e-015	-1.70459e-015	8.93479e-015	1.6872e-015	9.95697e-015	1.80083e-014	3.08838e-016	6.50823e-015	-5.12831e-015	-6.33041e-015	-1.0688e-014	4.78428e-016
6.78781e-015	1.1359e-015	-3.73508e-015	-5.06418e-015	-2.98812e-015	-4.60863e-015	-5.99245e-015	2.4944e-014	1.92447e-014	1.35016e-014	9.80731e-015	1.02854e-014	8.42066e-015	1.79647e-015	-1.69655e-015	9.33928e-015	2.01384e-015	1.037e-014	1.8488e-014	6.14246e-016	6.49132e-015	-4.54276e-015	-5.99502e-015	-1.0619e-014	6.90427e-016
6.52961e-015	3.0588e-016	-3.77302e-015	-4.92368e-015	-2.47428e-015	-4.28747e-015	-5.38456e-015	2.47733e-014	1.90559e-014	1.33849e-014	9.55714e-015	1.00576e-014	8.43331e-015	1.82295e-015	-1.69556e-015	9.73896e-015	2.37726e-015	1.07841e-014	1.89696e-014	9.35261e-016	6.50336e-015	-3.93452e-015	-5.64762e-015	-1.052e-014	9.34183e-016
6.25065e-015	-5.04282e-016	-3.81256e-015	-4.78399e-015	-1.97154e-015	-3.96884e-015	-4.77339e-015	2.46007e-014	1.88362e-014	1.3253e-014	9.27201e-015	9.81356e-015	8.42811e-015	1.85534e-015	-1.70047e-015	1.01342e-014	2.77622e-015	1.11979e-014	1.94499e-014	1.27096e-015	6.5429e-015	-3.30945e-015	-5.28962e-015	-1.03926e-014	1.20629e-015
5.95224e-015	-1.29061e-015	-3.85124e-015	-4.64411e-015	-1.48299e-015	-3.65345e-015	-4.16413e-015	2.44282e-014	1.85852e-014	1.3106e-014	8.95211e-015	9.55162e-015	8.40079e-015	1.89533e-015	-1.71004e-015	1.05257e-014	3.20869e-015	1.16081e-014	1.99256e-014	1.62069e-015	6.6086e-015	-2.67274e-015	-4.92229e-015	-1.02386e-014	1.50349e-015
5.63583e-015	-2.0493e-015	-3.88571e-015	-4.50382e-015	-1.01091e-015	-3.34122e-015	-3.56211e-015	2.42575e-014	1.83034e-014	1.29439e-014	8.59821e-015	9.2699e-015	8.34863e-015	1.94516e-015	-1.72219e-015	1.09136e-014	3.67242e-015	1.20138e-014	2.03943e-014	1.98315e-015	6.69881e-015	-2.03019e-015	-4.54649e-015	-1.00599e-014	1.82166e-015
5.30196e-015	-2.77617e-015	-3.91333e-015	-4.36347e-015	-5.57493e-016	-3.03144e-015	-2.9727e-015	2.40899e-014	1.79913e-014	1.27659e-014	8.21017e-015	8.96688e-015	8.2687e-015	2.00653e-015	-1.73494e-015	1.12985e-014	4.16548e-015	1.24133e-014	2.08527e-014	2.35736e-015	6.81229e-015	-1.38692e-015	-4.1634e-015	-9.85813e-015	2.15671e-015
4.95279e-015	-3.46813e-015	-3.93097e-015	-4.22228e-015	-1.24545e-016	-2.72318e-015	-2.40164e-015	2.39273e-014	1.76503e-014	1.25721e-014	7.78869e-015	8.64139e-015	8.15845e-015	2.08112e-015	-1.74576e-015	1.16806e-014	4.68571e-015	1.28051e-014	2.12983e-014	2.74173e-015	6.94728e-015	-7.47852e-016	-3.77447e-015	-9.63552e-015	2.50531e-015
4.59098e-015	-4.12258e-015	-3.93508e-015	-4.07859e-015	2.87511e-016	-2.41593e-015	-1.85294e-015	2.37714e-014	1.7282e-014	1.23627e-014	7.33504e-015	8.29217e-015	8.01585e-015	2.17016e-015	-1.75173e-015	1.20609e-014	5.23062e-015	1.31873e-014	2.17282e-014	3.13473e-015	7.10234e-015	-1.1854e-016	-3.38078e-015	-9.39414e-015	2.86327e-015
4.21764e-015	-4.73706e-015	-3.92198e-015	-3.93106e-015	6.78417e-016	-2.10855e-015	-1.33047e-015	2.36241e-014	1.68885e-014	1.21375e-014	6.84994e-015	7.91843e-015	7.83882e-015	2.27502e-015	-1.74981e-015	1.24394e-014	5.79724e-015	1.35592e-014	2.21405e-014	3.53422e-015	7.27544e-015	4.9635e-016	-2.98383e-015	-9.13658e-015	3.22591e-015
3.83398e-015	-5.30965e-015	-3.88804e-015	-3.77794e-015	1.04906e-015	-1.80007e-015	-8.38079e-016	2.34861e-014	1.64713e-014	1.18977e-014	6.33467e-015	7.5198e-015	7.62542e-015	2.39658e-015	-1.73668e-015	1.28161e-014	6.38211e-015	1.39195e-014	2.25327e-014	3.93769e-015	7.46479e-015	1.09183e-015	-2.58487e-015	-8.86528e-015	3.58888e-015
3.44164e-015	-5.839e-015	-3.82975e-015	-3.61714e-015	1.39943e-015	-1.48884e-015	-3.7934e-016	2.33584e-014	1.60331e-014	1.16437e-014	5.79012e-015	7.09566e-015	7.37365e-015	2.5363e-015	-1.70867e-015	1.31911e-014	6.98219e-015	1.42676e-014	2.29027e-014	4.34361e-015	7.66799e-015	1.66263e-015	-2.18554e-015	-8.58205e-015	3.94822e-015
3.04179e-015	-6.32446e-015	-3.74319e-015	-3.4471e-015	1.72983e-015	-1.1732e-015	4.27943e-017	2.32411e-014	1.5577e-014	1.1376e-014	5.21788e-015	6.64587e-015	7.0823e-015	2.69565e-015	-1.6627e-015	1.35634e-014	7.59395e-015	1.46033e-014	2.32485e-014	4.7495e-015	7.88293e-015	2.20445e-015	-1.78686e-015	-8.28972e-015	4.29954e-015
2.6355e-015	-6.76488e-015	-3.62461e-015	-3.26627e-015	2.04203e-015	-8.51561e-016	4.25189e-016	2.31351e-014	1.51049e-014	1.10959e-014	4.61891e-015	6.17034e-015	6.74963e-015	2.87557e-015	-1.59544e-015	1.39341e-014	8.213e-015	1.49258e-014	2.35678e-014	5.1526e-015	8.10768e-015	2.71371e-015	-1.39067e-015	-7.99112e-015	4.63757e-015
2.22381e-015	-7.16077e-015	-3.47016e-015	-3.07263e-015	2.33824e-015	-5.22324e-016	7.6612e-016	2.30414e-014	1.46202e-014	1.08028e-014	3.99506e-015	5.66926e-015	6.37486e-015	3.07645e-015	-1.50394e-015	1.43029e-014	8.83496e-015	1.52352e-014	2.38589e-014	5.55024e-015	8.3399e-015	3.18691e-015	-9.98857e-016	-7.68933e-015	4.95865e-015
1.80807e-015	-7.51354e-015	-3.2772e-015	-2.86427e-015	2.62018e-015	-1.82718e-016	1.06485e-015	2.29602e-014	1.41264e-014	1.0498e-014	3.34798e-015	5.14308e-015	5.95722e-015	3.29829e-015	-1.38459e-015	1.46691e-014	9.45563e-015	1.5531e-014	2.41203e-014	5.94004e-015	8.57756e-015	3.62074e-015	-6.12767e-016	-7.38692e-015	5.25887e-015
1.38824e-015	-7.82329e-015	-3.04305e-015	-2.63868e-015	2.89099e-015	1.69399e-016	1.32051e-015	2.28918e-014	1.36265e-014	1.01821e-014	2.67901e-015	4.59203e-015	5.49667e-015	3.54111e-015	-1.23405e-015	1.5032e-014	1.00712e-014	1.58135e-014	2.43508e-014	6.31941e-015	8.81776e-015	4.01207e-015	-2.33699e-016	-7.08715e-015	5.53378e-015
9.65037e-016	-8.09152e-015	-2.76471e-015	-2.39363e-015	3.15261e-015	5.35684e-016	1.53281e-015	2.28354e-014	1.31236e-014	9.85568e-015	1.98969e-015	4.0172e-015	4.99332e-015	3.80559e-015	-1.04956e-015	1.53911e-014	1.06775e-014	1.60822e-014	2.45496e-014	6.68601e-015	9.05813e-015	4.35844e-015	1.36829e-016	-6.79303e-015	5.78023e-015
5.39319e-016	-8.32023e-015	-2.4403e-015	-2.1275e-015	3.40805e-015	9.18207e-016	1.70175e-015	2.27899e-014	1.26211e-014	9.51945e-015	1.28193e-015	3.41983e-015	4.44712e-015	4.09099e-015	-8.28122e-016	1.57457e-014	1.12694e-014	1.63376e-014	2.47155e-014	7.03708e-015	9.29623e-015	4.65816e-015	4.96782e-016	-6.50781e-015	5.99471e-015
1.11331e-016	-8.51176e-015	-2.0689e-015	-1.83882e-015	3.66051e-015	1.31867e-015	1.82846e-015	2.27541e-014	1.21218e-014	9.1739e-015	5.56984e-016	2.80064e-015	3.8585e-015	4.39668e-015	-5.6743e-016	1.60951e-014	1.1843e-014	1.65799e-014	2.48482e-014	7.36979e-015	9.53017e-015	4.91008e-015	8.44183e-016	-6.23364e-015	6.17377e-015
-3.19137e-016	-8.66868e-015	-1.64933e-015	-1.52673e-015	3.91324e-015	1.73869e-015	1.91523e-015	2.27269e-014	1.16288e-014	8.81989e-015	-1.83763e-016	2.16102e-015	3.2285e-015	4.72116e-015	-2.65292e-016	1.6439e-014	1.23942e-014	1.6809e-014	2.49476e-014	7.682e-015	9.75757e-015	5.11284e-015	1.17682e-015	-5.97352e-015	6.31454e-015
-7.52223e-016	-8.79353e-015	-1.18105e-015	-1.18908e-015	4.16927e-015	2.17946e-015	1.9631e-015	2.2707e-014	1.1145e-014	8.45777e-015	-9.38641e-016	1.5029e-015	2.55752e-015	5.0634e-015	7.9803e-017	1.67763e-014	1.29196e-014	1.70257e-014	2.50134e-014	7.97254e-015	9.97679e-015	5.2666e-015	1.49306e-015	-5.73054e-015	6.41469e-015
-1.18842e-015	-8.89016e-015	-6.64616e-016	-8.24361e-016	4.43197e-015	2.64222e-015	1.97393e-015	2.26923e-014	1.0673e-014	8.08821e-015	-1.70575e-015	8.27539e-016	1.84731e-015	5.42217e-015	4.68964e-016	1.71061e-014	1.34155e-014	1.72306e-014	2.50455e-014	8.23929e-015	1.01852e-014	5.37138e-015	1.79116e-015	-5.50714e-015	6.4721e-015
-1.62792e-015	-8.96257e-015	-1.00433e-016	-4.32329e-016	4.70344e-015	3.12719e-015	1.94958e-015	2.2681e-014	1.02145e-014	7.7113e-015	-2.48404e-015	1.36583e-016	1.09951e-015	5.79626e-015	9.02699e-016	1.74275e-014	1.38781e-014	1.74237e-014	2.50443e-014	8.48084e-015	1.03805e-014	5.42745e-015	2.06914e-015	-5.30561e-015	6.48555e-015
-2.07169e-015	-9.014e-015	5.09736e-016	-1.31679e-017	4.98603e-015	3.63433e-015	1.89314e-015	2.26704e-014	9.77142e-015	7.32724e-015	-3.27161e-015	-5.67813e-016	3.14679e-016	6.185e-015	1.38093e-015	1.77396e-014	1.43047e-014	1.76052e-014	2.50099e-014	8.69528e-015	1.05612e-014	5.43599e-015	2.32521e-015	-5.1276e-015	6.45394e-015
-2.52077e-015	-9.04705e-015	1.16341e-015	4.3337e-016	5.28152e-015	4.16358e-015	1.80777e-015	2.2658e-014	9.3456e-015	6.93582e-015	-4.0673e-015	-1.28304e-015	-5.05164e-016	6.58546e-015	1.90391e-015	1.80417e-014	1.46923e-014	1.77756e-014	2.49433e-014	8.8814e-015	1.07249e-014	5.39835e-015	2.55722e-015	-4.97573e-015	6.37699e-015
-2.97525e-015	-9.06614e-015	1.85733e-015	9.06206e-016	5.59223e-015	4.71388e-015	1.69727e-015	2.26415e-014	8.9382e-015	6.5376e-015	-4.86947e-015	-2.00757e-015	-1.35812e-015	6.99583e-015	2.4715e-015	1.83335e-014	1.50376e-014	1.79344e-014	2.48443e-014	9.03876e-015	1.08698e-014	5.31629e-015	2.76347e-015	-4.8518e-015	6.25383e-015
-3.43562e-015	-9.07513e-015	2.58815e-015	1.40438e-015	5.91913e-015	5.28499e-015	1.56456e-015	2.2618e-014	8.5506e-015	6.13323e-015	-5.67628e-015	-2.73907e-015	-2.2424e-015	7.41526e-015	3.08137e-015	1.86139e-014	1.53395e-014	1.80824e-014	2.47144e-014	9.16659e-015	1.0994e-014	5.19169e-015	2.94254e-015	-4.75708e-015	6.08494e-015
-3.90328e-015	-9.07805e-015	3.35233e-015	1.927e-015	6.2633e-015	5.87492e-015	1.41299e-015	2.25845e-014	8.18335e-015	5.72215e-015	-6.48671e-015	-3.47528e-015	-3.15602e-015	7.84098e-015	3.73177e-015	1.88821e-014	1.5596e-014	1.822e-014	2.45546e-014	9.26457e-015	1.1096e-014	5.02708e-015	3.09325e-015	-4.69296e-015	5.87098e-015
-4.37942e-015	-9.07846e-015	4.145e-015	2.47203e-015	6.62459e-015	6.48137e-015	1.24565e-015	2.25376e-014	7.83655e-015	5.30467e-015	-7.29989e-015	-4.21395e-015	-4.09649e-015	8.27121e-015	4.42048e-015	1.91385e-014	1.58064e-014	1.83474e-014	2.43666e-014	9.33283e-015	1.11741e-014	4.82528e-015	3.21385e-015	-4.66026e-015	5.61289e-015
-4.86486e-015	-9.07959e-015	4.96031e-015	3.0373e-015	7.00259e-015	7.10234e-015	1.06536e-015	2.24738e-014	7.51028e-015	4.8803e-015	-8.11406e-015	-4.95326e-015	-5.06145e-015	8.70401e-015	5.14382e-015	1.93821e-014	1.59705e-014	1.84641e-014	2.41511e-014	9.37196e-015	1.12267e-014	4.58979e-015	3.30283e-015	-4.65909e-015	5.31213e-015
-5.36043e-015	-9.08491e-015	5.79338e-015	3.62045e-015	7.39687e-015	7.73472e-015	8.75044e-016	2.239e-014	7.20409e-015	4.44919e-015	-8.92771e-015	-5.69086e-015	-6.04768e-015	9.13804e-015	5.89815e-015	1.96129e-014	1.60877e-014	1.85699e-014	2.39094e-014	9.38327e-015	1.12521e-014	4.32367e-015	3.35933e-015	-4.69006e-015	4.97112e-015
-5.86612e-015	-9.09696e-015	6.63756e-015	4.21813e-015	7.80631e-015	8.37505e-015	6.77964e-016	2.22821e-014	6.91665e-015	4.01101e-015	-9.73931e-015	-6.42429e-015	-7.05288e-015	9.57081e-015	6.67925e-015	1.98315e-014	1.61591e-014	1.86655e-014	2.36427e-014	9.36783e-015	1.12481e-014	4.02961e-015	3.38252e-015	-4.75326e-015	4.5923e-015
-6.3823e-015	-9.11807e-015	7.48617e-015	4.82722e-015	8.2289e-015	9.0189e-015	4.76543e-016	2.21465e-014	6.64637e-015	3.56547e-015	-1.05476e-014	-7.15097e-015	-8.07462e-015	1.00008e-014	7.48258e-015	2.00382e-014	1.6185e-014	1.8751e-014	2.33521e-014	9.32678e-015	1.12144e-014	3.71171e-015	3.37159e-015	-4.84873e-015	4.17787e-015
-6.90888e-015	-9.15082e-015	8.33327e-015	5.44331e-015	8.66271e-015	9.66142e-015	2.73047e-016	2.19799e-014	6.39118e-015	3.11217e-015	-1.13517e-014	-7.8692e-015	-9.11011e-015	1.04262e-014	8.30279e-015	2.02328e-014	1.61678e-014	1.88261e-014	2.30396e-014	9.26237e-015	1.11503e-014	3.37362e-015	3.32643e-015	-4.97591e-015	3.73195e-015
-7.44598e-015	-9.19752e-015	9.17162e-015	6.06156e-015	9.10469e-015	1.02983e-014	6.93735e-017	2.17795e-014	6.14947e-015	2.65125e-015	-1.215e-014	-8.57705e-015	-1.01567e-014	1.08458e-014	9.13452e-015	2.0416e-014	1.61092e-014	1.88907e-014	2.27064e-014	9.17635e-015	1.10547e-014	3.01839e-015	3.24698e-015	-5.13379e-015	3.25798e-015
-7.99363e-015	-9.25929e-015	9.99394e-015	6.67727e-015	9.55176e-015	1.09249e-014	-1.32641e-016	2.15421e-014	5.91948e-015	2.18252e-015	-1.29407e-014	-9.2724e-015	-1.12118e-014	1.12579e-014	9.97228e-015	2.05893e-014	1.60116e-014	1.89452e-014	2.23543e-014	9.07115e-015	1.09266e-014	2.65086e-015	3.13348e-015	-5.32107e-015	2.75891e-015
-8.5515e-015	-9.33742e-015	1.07932e-014	7.28698e-015	1e-014	1.15358e-014	-3.32047e-016	2.1265e-014	5.69887e-015	1.70648e-015	-1.37228e-014	-9.95336e-015	-1.22725e-014	1.16609e-014	1.08101e-014	2.07531e-014	1.58787e-014	1.89896e-014	2.19848e-014	8.9493e-015	1.0766e-014	2.27462e-015	2.98622e-015	-5.53633e-015	2.23902e-015
-9.11906e-015	-9.43309e-015	1.15628e-014	7.8859e-015	1.04457e-014	1.2125e-014	-5.27627e-016	2.0946e-014	5.48537e-015	1.22271e-015	-1.44947e-014	-1.06182e-014	-1.33362e-014	1.20539e-014	1.16421e-014	2.09084e-014	1.57133e-014	1.90234e-014	2.15992e-014	8.81361e-015	1.05725e-014	1.89325e-015	2.80639e-015	-5.77764e-015	1.70256e-015
-9.69506e-015	-9.54627e-015	1.22962e-014	8.46861e-015	1.08848e-014	1.26874e-014	-7.19249e-016	2.05822e-014	5.27524e-015	7.30909e-016	-1.52557e-014	-1.12653e-014	-1.44007e-014	1.24363e-014	1.24625e-014	2.10568e-014	1.55193e-014	1.9047e-014	2.11998e-014	8.66672e-015	1.03452e-014	1.51042e-015	2.5952e-015	-6.04318e-015	1.15324e-015
-1.02785e-014	-9.67756e-015	1.2986e-014	9.03041e-015	1.13127e-014	1.32183e-014	-9.06542e-016	2.01717e-014	5.06549e-015	2.31612e-016	-1.6004e-014	-1.18933e-014	-1.54626e-014	1.28071e-014	1.3265e-014	2.11997e-014	1.5301e-014	1.90603e-014	2.07884e-014	8.51227e-015	1.00845e-014	1.12943e-015	2.35397e-015	-6.33043e-015	5.95011e-016
-1.08676e-014	-9.82683e-015	1.3626e-014	9.56626e-015	1.17248e-014	1.37114e-014	-1.09039e-015	1.97127e-014	4.85302e-015	-2.75402e-016	-1.67382e-014	-1.25008e-014	-1.65186e-014	1.31658e-014	1.40435e-014	2.13392e-014	1.50639e-014	1.90635e-014	2.03659e-014	8.35277e-015	9.79073e-015	7.53521e-016	2.08381e-015	-6.63698e-015	3.20623e-017
-1.14616e-014	-9.9937e-015	1.42102e-014	1.00712e-014	1.21168e-014	1.41618e-014	-1.27125e-015	1.92046e-014	4.63523e-015	-7.89729e-016	-1.7457e-014	-1.30868e-014	-1.75662e-014	1.35114e-014	1.47917e-014	2.14768e-014	1.4812e-014	1.90565e-014	1.99339e-014	8.19185e-015	9.46448e-015	3.8551e-016	1.78637e-015	-6.95999e-015	-5.30601e-016
-1.2058e-014	-1.01777e-014	1.47341e-014	1.05397e-014	1.2484e-014	1.45642e-014	-1.44921e-015	1.86461e-014	4.4093e-015	-1.311e-015	-1.81601e-014	-1.36507e-014	-1.86022e-014	1.38443e-014	1.55038e-014	2.16146e-014	1.45498e-014	1.90405e-014	1.94951e-014	8.03301e-015	9.1067e-015	2.80749e-017	1.46375e-015	-7.29646e-015	-1.08881e-015
-1.26539e-014	-1.03769e-014	1.51924e-014	1.09672e-014	1.28219e-014	1.49133e-014	-1.62611e-015	1.80365e-014	4.17189e-015	-1.83853e-015	-1.8846e-014	-1.4191e-014	-1.96238e-014	1.41646e-014	1.61744e-014	2.17542e-014	1.42829e-014	1.90155e-014	1.90507e-014	7.87859e-015	8.71752e-015	-3.16755e-016	1.11844e-015	-7.64329e-015	-1.63848e-015
-1.32468e-014	-1.05901e-014	1.55811e-014	1.13491e-014	1.31268e-014	1.52043e-014	-1.8035e-015	1.73757e-014	3.9197e-015	-2.37159e-015	-1.95131e-014	-1.47073e-014	-2.06282e-014	1.44719e-014	1.67982e-014	2.18976e-014	1.40159e-014	1.89815e-014	1.86026e-014	7.7308e-015	8.29775e-015	-6.46145e-016	7.52409e-016	-7.9977e-015	-2.17535e-015
-1.38342e-014	-1.08157e-014	1.58966e-014	1.16817e-014	1.33948e-014	1.5434e-014	-1.98321e-015	1.6664e-014	3.65022e-015	-2.90962e-015	-2.01606e-014	-1.51993e-014	-2.16121e-014	1.47666e-014	1.73699e-014	2.20473e-014	1.37532e-014	1.89395e-014	1.81531e-014	7.59344e-015	7.84781e-015	-9.58206e-016	3.6864e-016	-8.35677e-015	-2.69574e-015
-1.4413e-014	-1.10519e-014	1.61365e-014	1.19607e-014	1.36227e-014	1.55991e-014	-2.16684e-015	1.59024e-014	3.36108e-015	-3.45181e-015	-2.07873e-014	-1.56667e-014	-2.25727e-014	1.50493e-014	1.78851e-014	2.22042e-014	1.35e-014	1.88902e-014	1.7704e-014	7.46872e-015	7.3699e-015	-1.25115e-015	-2.99347e-017	-8.7167e-015	-3.19599e-015
-1.49803e-014	-1.12969e-014	1.6299e-014	1.21832e-014	1.3808e-014	1.56966e-014	-2.3564e-015	1.50927e-014	3.04984e-015	-3.997e-015	-2.13921e-014	-1.61097e-014	-2.35081e-014	1.53206e-014	1.83402e-014	2.23706e-014	1.32616e-014	1.88346e-014	1.72573e-014	7.35875e-015	6.86591e-015	-1.52415e-015	-4.40912e-016	-9.07447e-015	-3.67255e-015
-1.55327e-014	-1.15485e-014	1.63835e-014	1.23461e-014	1.39481e-014	1.57245e-014	-2.55374e-015	1.42364e-014	2.71406e-015	-4.54395e-015	-2.19746e-014	-1.65286e-014	-2.44148e-014	1.55812e-014	1.8732e-014	2.25485e-014	1.30424e-014	1.87736e-014	1.68151e-014	7.2654e-015	6.33755e-015	-1.77563e-015	-8.61244e-016	-9.427e-015	-4.12202e-015
-1.6067e-014	-1.18047e-014	1.63896e-014	1.24473e-014	1.40413e-014	1.56817e-014	-2.76058e-015	1.33358e-014	2.35277e-015	-5.09159e-015	-2.25335e-014	-1.6924e-014	-2.52903e-014	1.58319e-014	1.90583e-014	2.27391e-014	1.28468e-014	1.87079e-014	1.63786e-014	7.18995e-015	5.78707e-015	-2.00498e-015	-1.28753e-015	-9.7715e-015	-4.54145e-015
-1.65803e-014	-1.2063e-014	1.63179e-014	1.24863e-014	1.40864e-014	1.55673e-014	-2.97862e-015	1.23939e-014	1.96483e-015	-5.6383e-015	-2.30678e-014	-1.72957e-014	-2.61318e-014	1.60731e-014	1.93171e-014	2.29438e-014	1.26794e-014	1.86395e-014	1.595e-014	7.13439e-015	5.2165e-015	-2.21222e-015	-1.71636e-015	-1.01045e-014	-4.92887e-015
-1.7069e-014	-1.23215e-014	1.617e-014	1.24616e-014	1.40829e-014	1.53813e-014	-3.21023e-015	1.14142e-014	1.54916e-015	-6.18284e-015	-2.35768e-014	-1.76445e-014	-2.69364e-014	1.63056e-014	1.95074e-014	2.31643e-014	1.2544e-014	1.85693e-014	1.55322e-014	7.09937e-015	4.62852e-015	-2.39676e-015	-2.14454e-015	-1.04235e-014	-5.28262e-015
-1.75307e-014	-1.2578e-014	1.59486e-014	1.23732e-014	1.40311e-014	1.51248e-014	-3.45675e-015	1.04002e-014	1.1055e-015	-6.72393e-015	-2.40607e-014	-1.79715e-014	-2.77026e-014	1.65305e-014	1.96288e-014	2.34017e-014	1.24436e-014	1.84986e-014	1.51273e-014	7.08502e-015	4.02549e-015	-2.55877e-015	-2.56891e-015	-1.07264e-014	-5.6008e-015
-1.7962e-014	-1.28303e-014	1.56575e-014	1.22217e-014	1.39318e-014	1.47999e-014	-3.71942e-015	9.35696e-015	6.33705e-016	-7.25988e-015	-2.45184e-014	-1.82777e-014	-2.84286e-014	1.67492e-014	1.9682e-014	2.36571e-014	1.23807e-014	1.84282e-014	1.47371e-014	7.09196e-015	3.41028e-015	-2.69828e-015	-2.98644e-015	-1.10103e-014	-5.88203e-015
-1.83605e-014	-1.30764e-014	1.53007e-014	1.20084e-014	1.37876e-014	1.44098e-014	-3.99894e-015	8.28857e-015	1.34414e-016	-7.78909e-015	-2.49494e-014	-1.85635e-014	-2.91118e-014	1.69633e-014	1.96684e-014	2.39317e-014	1.23584e-014	1.83601e-014	1.4364e-014	7.11987e-015	2.78596e-015	-2.81569e-015	-3.39445e-015	-1.12735e-014	-6.1253e-015
-1.87234e-014	-1.33156e-014	1.4883e-014	1.17352e-014	1.36007e-014	1.39586e-014	-4.29666e-015	7.1989e-015	-3.91039e-016	-8.30932e-015	-2.53534e-014	-1.883e-014	-2.97502e-014	1.71741e-014	1.95902e-014	2.42265e-014	1.23783e-014	1.82953e-014	1.40101e-014	7.16854e-015	2.15627e-015	-2.91195e-015	-3.78988e-015	-1.15144e-014	-6.33023e-015
-1.90485e-014	-1.35459e-014	1.44097e-014	1.14045e-014	1.33748e-014	1.34509e-014	-4.61255e-015	6.09349e-015	-9.41113e-016	-8.8192e-015	-2.573e-014	-1.9078e-014	-3.03425e-014	1.73821e-014	1.94501e-014	2.45413e-014	1.24419e-014	1.82356e-014	1.36775e-014	7.23705e-015	1.52463e-015	-2.98789e-015	-4.16997e-015	-1.17314e-014	-6.49639e-015
-1.9334e-014	-1.37661e-014	1.3888e-014	1.102e-014	1.31132e-014	1.28919e-014	-4.94624e-015	4.97738e-015	-1.51394e-015	-9.317e-015	-2.60795e-014	-1.93089e-014	-3.0887e-014	1.75884e-014	1.92519e-014	2.48762e-014	1.25506e-014	1.81827e-014	1.33683e-014	7.32453e-015	8.94366e-016	-3.04443e-015	-4.53208e-015	-1.19235e-014	-6.62359e-015
-1.95779e-014	-1.39745e-014	1.33245e-014	1.0586e-014	1.28206e-014	1.22878e-014	-5.29734e-015	3.85633e-015	-2.10763e-015	-9.80122e-015	-2.64016e-014	-1.95238e-014	-3.13821e-014	1.77941e-014	1.8999e-014	2.52312e-014	1.27048e-014	1.81377e-014	1.3085e-014	7.42886e-015	2.68719e-016	-3.08329e-015	-4.87445e-015	-1.20901e-014	-6.71288e-015
-1.97793e-014	-1.41706e-014	1.27261e-014	1.01069e-014	1.25025e-014	1.16449e-014	-5.66438e-015	2.73652e-015	-2.71925e-015	-1.02701e-014	-2.66964e-014	-1.97242e-014	-3.18257e-014	1.80006e-014	1.86959e-014	2.56065e-014	1.29039e-014	1.8102e-014	1.28297e-014	7.54795e-015	-3.48753e-016	-3.10579e-015	-5.19516e-015	-1.22301e-014	-6.76477e-015
-1.99371e-014	-1.43536e-014	1.21002e-014	9.58753e-015	1.21643e-014	1.09711e-014	-6.04632e-015	1.62379e-015	-3.3461e-015	-1.07225e-014	-2.69643e-014	-1.99106e-014	-3.22181e-014	1.82086e-014	1.83482e-014	2.6001e-014	1.31478e-014	1.80769e-014	1.26037e-014	7.67966e-015	-9.54718e-016	-3.11376e-015	-5.4926e-015	-1.23437e-014	-6.78055e-015
-2.00505e-014	-1.45234e-014	1.14545e-014	9.03298e-015	1.18129e-014	1.02736e-014	-6.44057e-015	5.24452e-016	-3.98478e-015	-1.11568e-014	-2.72058e-014	-2.00845e-014	-3.2559e-014	1.8418e-014	1.79617e-014	2.64141e-014	1.34344e-014	1.80632e-014	1.24095e-014	7.82167e-015	-1.54621e-015	-3.10874e-015	-5.76578e-015	-1.24315e-014	-6.76254e-015
-2.01196e-014	-1.46798e-014	1.07967e-014	8.44963e-015	1.14545e-014	9.56099e-015	-6.84534e-015	-5.55937e-016	-4.63212e-015	-1.15712e-014	-2.74212e-014	-2.02471e-014	-3.28476e-014	1.8629e-014	1.75425e-014	2.68441e-014	1.37621e-014	1.80618e-014	1.22492e-014	7.97055e-015	-2.11987e-015	-3.09239e-015	-6.01368e-015	-1.24934e-014	-6.71244e-015
-2.01448e-014	-1.48232e-014	1.01349e-014	7.8437e-015	1.10965e-014	8.8422e-015	-7.25785e-015	-1.61109e-015	-5.28416e-015	-1.19651e-014	-2.76114e-014	-2.03992e-014	-3.3084e-014	1.88425e-014	1.7097e-014	2.72898e-014	1.41287e-014	1.80738e-014	1.2124e-014	8.12274e-015	-2.67222e-015	-3.06632e-015	-6.23509e-015	-1.25305e-014	-6.63195e-015
-2.01261e-014	-1.49541e-014	9.47818e-015	7.22199e-015	1.0746e-014	8.12633e-015	-7.67357e-015	-2.63474e-015	-5.93633e-015	-1.23373e-014	-2.77769e-014	-2.0542e-014	-3.32675e-014	1.90595e-014	1.66319e-014	2.77496e-014	1.45314e-014	1.80997e-014	1.20355e-014	8.27529e-015	-3.1996e-015	-3.03185e-015	-6.4301e-015	-1.25444e-014	-6.52361e-015
-2.00649e-014	-1.50729e-014	8.834e-015	6.59118e-015	1.04108e-014	7.42207e-015	-8.08985e-015	-3.62112e-015	-6.58499e-015	-1.26864e-014	-2.79184e-014	-2.06761e-014	-3.3398e-014	1.92795e-014	1.61546e-014	2.82219e-014	1.49663e-014	1.81401e-014	1.19857e-014	8.42517e-015	-3.69874e-015	-2.9913e-015	-6.59847e-015	-1.25365e-014	-6.39083e-015
-1.9963e-014	-1.51801e-014	8.21028e-015	5.95799e-015	1.00974e-014	6.73837e-015	-8.50279e-015	-4.56518e-015	-7.22593e-015	-1.30113e-014	-2.80369e-014	-2.08021e-014	-3.34764e-014	1.95026e-014	1.56726e-014	2.87047e-014	1.54295e-014	1.81957e-014	1.19759e-014	8.56936e-015	-4.16693e-015	-2.94643e-015	-6.7407e-015	-1.25088e-014	-6.23608e-015
-1.98214e-014	-1.5277e-014	7.6151e-015	5.33012e-015	9.81304e-015	6.08472e-015	-8.90755e-015	-5.46183e-015	-7.85469e-015	-1.33108e-014	-2.81332e-014	-2.09199e-014	-3.3503e-014	1.9729e-014	1.51927e-014	2.91961e-014	1.59178e-014	1.82669e-014	1.20069e-014	8.7043e-015	-4.60149e-015	-2.8992e-015	-6.85754e-015	-1.24636e-014	-6.06222e-015
-1.96429e-014	-1.5365e-014	7.05495e-015	4.71452e-015	9.5654e-015	5.46995e-015	-9.29956e-015	-6.30597e-015	-8.46708e-015	-1.35846e-014	-2.82081e-014	-2.10302e-014	-3.3479e-014	1.99582e-014	1.47225e-014	2.96943e-014	1.64266e-014	1.83537e-014	1.20801e-014	8.82603e-015	-5.00007e-015	-2.85169e-015	-6.95016e-015	-1.24033e-014	-5.87215e-015
-1.94305e-014	-1.54453e-014	6.53656e-015	4.11813e-015	9.36079e-015	4.90225e-015	-9.67432e-015	-7.09282e-015	-9.05887e-015	-1.38319e-014	-2.82629e-014	-2.11331e-014	-3.34062e-014	2.01907e-014	1.42689e-014	3.01972e-014	1.6951e-014	1.84558e-014	1.21955e-014	8.93097e-015	-5.36072e-015	-2.80564e-015	-7.02005e-015	-1.23315e-014	-5.66891e-015
-1.91866e-014	-1.55191e-014	6.06642e-015	3.54746e-015	9.2055e-015	4.38961e-015	-1.00277e-014	-7.81878e-015	-9.62603e-015	-1.40523e-014	-2.82978e-014	-2.12283e-014	-3.32859e-014	2.04263e-014	1.38387e-014	3.07019e-014	1.74862e-014	1.85729e-014	1.23531e-014	9.01653e-015	-5.68141e-015	-2.76263e-015	-7.06882e-015	-1.22507e-014	-5.45577e-015
-1.89144e-014	-1.5588e-014	5.64955e-015	3.00929e-015	9.10553e-015	3.93953e-015	-1.03542e-014	-8.47976e-015	-1.01647e-014	-1.4246e-014	-2.83142e-014	-2.13163e-014	-3.31191e-014	2.06643e-014	1.34383e-014	3.12061e-014	1.80274e-014	1.87046e-014	1.25527e-014	9.07924e-015	-5.96154e-015	-2.72425e-015	-7.09866e-015	-1.21636e-014	-5.23572e-015
-1.86177e-014	-1.56541e-014	5.29152e-015	2.50969e-015	9.06621e-015	3.55928e-015	-1.06488e-014	-9.07262e-015	-1.06713e-014	-1.44125e-014	-2.83138e-014	-2.13964e-014	-3.29075e-014	2.09038e-014	1.30739e-014	3.17069e-014	1.85694e-014	1.88502e-014	1.27938e-014	9.11657e-015	-6.2001e-015	-2.69188e-015	-7.11242e-015	-1.20731e-014	-5.01222e-015
-1.83002e-014	-1.57194e-014	4.9967e-015	2.05405e-015	9.09207e-015	3.25494e-015	-1.09077e-014	-9.59471e-015	-1.11424e-014	-1.45516e-014	-2.82974e-014	-2.14683e-014	-3.26532e-014	2.11439e-014	1.27514e-014	3.22016e-014	1.91065e-014	1.9009e-014	1.30767e-014	9.12596e-015	-6.39624e-015	-2.66709e-015	-7.11264e-015	-1.19828e-014	-4.78841e-015
-1.79663e-014	-1.57849e-014	4.76874e-015	1.64753e-015	9.1868e-015	3.03189e-015	-1.11262e-014	-1.00442e-014	-1.15744e-014	-1.46634e-014	-2.82655e-014	-2.15315e-014	-3.2358e-014	2.13843e-014	1.24761e-014	3.26882e-014	1.96332e-014	1.9179e-014	1.34005e-014	9.10466e-015	-6.54978e-015	-2.65158e-015	-7.10203e-015	-1.18964e-014	-4.56702e-015
-1.76194e-014	-1.58531e-014	4.61026e-015	1.29487e-015	9.35328e-015	2.89487e-015	-1.12995e-014	-1.04198e-014	-1.19643e-014	-1.47484e-014	-2.82191e-014	-2.15855e-014	-3.20238e-014	2.16243e-014	1.22528e-014	3.31639e-014	2.01449e-014	1.93592e-014	1.37635e-014	9.05127e-015	-6.66055e-015	-2.64636e-015	-7.08388e-015	-1.18168e-014	-4.35193e-015
-1.72628e-014	-1.59255e-014	4.52351e-015	9.99676e-016	9.59339e-015	2.84777e-015	-1.14233e-014	-1.07199e-014	-1.23092e-014	-1.4807e-014	-2.81591e-014	-2.16293e-014	-3.16528e-014	2.18632e-014	1.20849e-014	3.36259e-014	2.06369e-014	1.95487e-014	1.41641e-014	8.96439e-015	-6.72897e-015	-2.65299e-015	-7.06072e-015	-1.17474e-014	-4.14691e-015
-1.69002e-014	-1.60038e-014	4.50983e-015	7.65602e-016	9.90813e-015	2.89296e-015	-1.14942e-014	-1.09434e-014	-1.26072e-014	-1.48398e-014	-2.80861e-014	-2.16617e-014	-3.12473e-014	2.21003e-014	1.19757e-014	3.40718e-014	2.11044e-014	1.97461e-014	1.46009e-014	8.84246e-015	-6.75605e-015	-2.67251e-015	-7.03592e-015	-1.16916e-014	-3.9545e-015
-1.65349e-014	-1.60892e-014	4.56928e-015	5.94089e-016	1.02979e-014	3.03198e-015	-1.15093e-014	-1.10908e-014	-1.28561e-014	-1.4848e-014	-2.80009e-014	-2.16817e-014	-3.08092e-014	2.23343e-014	1.19273e-014	3.44994e-014	2.15425e-014	1.99497e-014	1.5072e-014	8.68462e-015	-6.74281e-015	-2.70651e-015	-7.01272e-015	-1.16526e-014	-3.77691e-015
-1.61719e-014	-1.61834e-014	4.70055e-015	4.86981e-016	1.0762e-014	3.26568e-015	-1.14655e-014	-1.11632e-014	-1.30545e-014	-1.48323e-014	-2.79039e-014	-2.16881e-014	-3.03403e-014	2.25647e-014	1.19419e-014	3.4907e-014	2.19466e-014	2.01583e-014	1.5575e-014	8.49039e-015	-6.68989e-015	-2.75604e-015	-6.99451e-015	-1.16334e-014	-3.61705e-015
-1.58142e-014	-1.62876e-014	4.90288e-015	4.46374e-016	1.12991e-014	3.59387e-015	-1.13599e-014	-1.11606e-014	-1.32009e-014	-1.47932e-014	-2.77951e-014	-2.16794e-014	-2.98435e-014	2.27905e-014	1.20204e-014	3.52923e-014	2.23126e-014	2.03702e-014	1.61082e-014	8.26036e-015	-6.59868e-015	-2.82236e-015	-6.98465e-015	-1.16364e-014	-3.47699e-015
-1.54649e-014	-1.64027e-014	5.17488e-015	4.7268e-016	1.19068e-014	4.01508e-015	-1.11905e-014	-1.10847e-014	-1.32936e-014	-1.47315e-014	-2.76749e-014	-2.16535e-014	-2.9321e-014	2.30112e-014	1.21632e-014	3.56528e-014	2.2637e-014	2.05832e-014	1.66683e-014	7.99443e-015	-6.47116e-015	-2.90639e-015	-6.9859e-015	-1.16642e-014	-3.35896e-015
-1.51273e-014	-1.65294e-014	5.51468e-015	5.65873e-016	1.25811e-014	4.52689e-015	-1.09563e-014	-1.09383e-014	-1.33318e-014	-1.46484e-014	-2.75432e-014	-2.16087e-014	-2.87745e-014	2.32262e-014	1.23697e-014	3.59867e-014	2.29168e-014	2.07952e-014	1.72521e-014	7.69364e-015	-6.30955e-015	-3.00845e-015	-7.00176e-015	-1.17198e-014	-3.26468e-015
-1.48043e-014	-1.6668e-014	5.91788e-015	7.24213e-016	1.33177e-014	5.1258e-015	-1.06562e-014	-1.07239e-014	-1.3316e-014	-1.45452e-014	-2.73998e-014	-2.15442e-014	-2.82055e-014	2.34344e-014	1.26382e-014	3.62926e-014	2.31487e-014	2.10049e-014	1.78564e-014	7.35943e-015	-6.11626e-015	-3.12977e-015	-7.03499e-015	-1.18054e-014	-3.19534e-015
-1.44985e-014	-1.68184e-014	6.38115e-015	9.45514e-016	1.4111e-014	5.80763e-015	-1.02898e-014	-1.04442e-014	-1.32465e-014	-1.44233e-014	-2.72442e-014	-2.14585e-014	-2.76165e-014	2.3635e-014	1.29671e-014	3.65694e-014	2.33299e-014	2.12103e-014	1.84779e-014	6.99296e-015	-5.89343e-015	-3.27134e-015	-7.08805e-015	-1.19233e-014	-3.15238e-015
-1.42124e-014	-1.69807e-014	6.9009e-015	1.22774e-015	1.49558e-014	6.56746e-015	-9.85672e-015	-1.01022e-014	-1.31228e-014	-1.42836e-014	-2.70752e-014	-2.13498e-014	-2.70091e-014	2.38273e-014	1.33538e-014	3.68154e-014	2.34586e-014	2.14102e-014	1.9113e-014	6.59611e-015	-5.64391e-015	-3.43397e-015	-7.16317e-015	-1.20747e-014	-3.13702e-015
-1.39476e-014	-1.71548e-014	7.4718e-015	1.56795e-015	1.58456e-014	7.39932e-015	-9.35782e-015	-9.70169e-015	-1.29455e-014	-1.41277e-014	-2.68914e-014	-2.1217e-014	-2.63851e-014	2.40109e-014	1.37951e-014	3.70301e-014	2.35329e-014	2.16029e-014	1.97584e-014	6.17101e-015	-5.37023e-015	-3.61854e-015	-7.26253e-015	-1.2261e-014	-3.15035e-015
-1.37058e-014	-1.734e-014	8.08815e-015	1.96216e-015	1.67732e-014	8.29657e-015	-8.79448e-015	-9.2463e-015	-1.27154e-014	-1.39569e-014	-2.66924e-014	-2.10583e-014	-2.5746e-014	2.41853e-014	1.42869e-014	3.72125e-014	2.35518e-014	2.17872e-014	2.04099e-014	5.72e-015	-5.07536e-015	-3.82592e-015	-7.38864e-015	-1.24834e-014	-3.19293e-015
-1.34876e-014	-1.75365e-014	8.74573e-015	2.4065e-015	1.77295e-014	9.25184e-015	-8.16887e-015	-8.74021e-015	-1.24342e-014	-1.37724e-014	-2.64772e-014	-2.08722e-014	-2.50929e-014	2.43498e-014	1.48244e-014	3.73616e-014	2.35143e-014	2.19613e-014	2.10638e-014	5.24549e-015	-4.76233e-015	-4.05639e-015	-7.5435e-015	-1.27424e-014	-3.26457e-015
-1.3293e-014	-1.77438e-014	9.43833e-015	2.89621e-015	1.87067e-014	1.02571e-014	-7.48315e-015	-8.18745e-015	-1.2103e-014	-1.35754e-014	-2.62445e-014	-2.06576e-014	-2.44269e-014	2.45043e-014	1.54029e-014	3.7477e-014	2.342e-014	2.21238e-014	2.17162e-014	4.75102e-015	-4.43347e-015	-4.3105e-015	-7.72876e-015	-1.30383e-014	-3.36544e-015
-1.31225e-014	-1.79611e-014	1.01606e-014	3.42547e-015	1.96964e-014	1.13046e-014	-6.74069e-015	-7.59273e-015	-1.17227e-014	-1.33673e-014	-2.59927e-014	-2.04131e-014	-2.37499e-014	2.4648e-014	1.60172e-014	3.75589e-014	2.32684e-014	2.22734e-014	2.23632e-014	4.23991e-015	-4.09174e-015	-4.58886e-015	-7.94512e-015	-1.33711e-014	-3.49483e-015
-1.29755e-014	-1.81863e-014	1.09064e-014	3.9884e-015	2.06897e-014	1.2385e-014	-5.94482e-015	-6.96035e-015	-1.1295e-014	-1.31494e-014	-2.57204e-014	-2.01377e-014	-2.30627e-014	2.47806e-014	1.66615e-014	3.7607e-014	2.30605e-014	2.24092e-014	2.30008e-014	3.71601e-015	-3.74011e-015	-4.89156e-015	-8.19369e-015	-1.37401e-014	-3.65238e-015
-1.28509e-014	-1.84174e-014	1.16694e-014	4.5797e-015	2.16777e-014	1.34892e-014	-5.09893e-015	-6.29542e-015	-1.0822e-014	-1.29227e-014	-2.5426e-014	-1.98307e-014	-2.23663e-014	2.49023e-014	1.7329e-014	3.76212e-014	2.27975e-014	2.25299e-014	2.36258e-014	3.18182e-015	-3.38075e-015	-5.21915e-015	-8.47513e-015	-1.41445e-014	-3.83779e-015
-1.27478e-014	-1.86535e-014	1.24434e-014	5.19305e-015	2.26513e-014	1.46079e-014	-4.20752e-015	-5.60227e-015	-1.03057e-014	-1.26889e-014	-2.5108e-014	-1.94915e-014	-2.16613e-014	2.50127e-014	1.80141e-014	3.76022e-014	2.2481e-014	2.26351e-014	2.42342e-014	2.64043e-015	-3.01682e-015	-5.57166e-015	-8.78959e-015	-1.45837e-014	-4.04941e-015
-1.26649e-014	-1.88926e-014	1.32225e-014	5.82248e-015	2.36023e-014	1.57325e-014	-3.27498e-015	-4.88485e-015	-9.74741e-015	-1.24485e-014	-2.47646e-014	-1.91197e-014	-2.09481e-014	2.51111e-014	1.87103e-014	3.755e-014	2.21134e-014	2.27242e-014	2.48232e-014	2.09507e-015	-2.64974e-015	-5.94864e-015	-9.13704e-015	-1.50568e-014	-4.28629e-015
-1.26006e-014	-1.91332e-014	1.40007e-014	6.46195e-015	2.45215e-014	1.68537e-014	-2.30576e-015	-4.148e-015	-9.1491e-015	-1.22031e-014	-2.43941e-014	-1.87149e-014	-2.02272e-014	2.51978e-014	1.94109e-014	3.74651e-014	2.16961e-014	2.27967e-014	2.53902e-014	1.5494e-015	-2.28182e-015	-6.35034e-015	-9.51692e-015	-1.55623e-014	-4.54723e-015
-1.25523e-014	-1.93735e-014	1.4772e-014	7.10625e-015	2.5401e-014	1.79623e-014	-1.30512e-015	-3.39681e-015	-8.51296e-015	-1.19536e-014	-2.39942e-014	-1.82768e-014	-1.94998e-014	2.52729e-014	2.01097e-014	3.73485e-014	2.12317e-014	2.2852e-014	2.5932e-014	1.00669e-015	-1.91441e-015	-6.77544e-015	-9.9289e-015	-1.60976e-014	-4.83021e-015
-1.2518e-014	-1.96116e-014	1.55312e-014	7.74927e-015	2.62334e-014	1.90497e-014	-2.77713e-016	-2.63543e-015	-7.84135e-015	-1.17009e-014	-2.35637e-014	-1.78062e-014	-1.8766e-014	2.53363e-014	2.08e-014	3.72018e-014	2.07233e-014	2.28899e-014	2.6446e-014	4.69784e-016	-1.54999e-015	-7.22343e-015	-1.03715e-014	-1.66606e-014	-5.13263e-015
-1.24942e-014	-1.98458e-014	1.62733e-014	8.38526e-015	2.70112e-014	2.01083e-014	7.70977e-016	-1.8676e-015	-7.13649e-015	-1.14458e-014	-2.31007e-014	-1.73041e-014	-1.80261e-014	2.5388e-014	2.14762e-014	3.70261e-014	2.01746e-014	2.29105e-014	2.69298e-014	-5.84378e-017	-1.19078e-015	-7.69382e-015	-1.08432e-014	-1.72496e-014	-5.45308e-015
-1.24791e-014	-2.00743e-014	1.69932e-014	9.00844e-015	2.77281e-014	2.11303e-014	1.8362e-015	-1.09718e-015	-6.4006e-015	-1.11892e-014	-2.26035e-014	-1.67712e-014	-1.72805e-014	2.54279e-014	2.21321e-014	3.68229e-014	1.95883e-014	2.29143e-014	2.73811e-014	-5.75427e-016	-8.37485e-016	-8.18594e-015	-1.13431e-014	-1.78623e-014	-5.78954e-015
-1.24687e-014	-2.02952e-014	1.76865e-014	9.61399e-015	2.83785e-014	2.21083e-014	2.91382e-015	-3.27643e-016	-5.63583e-015	-1.09315e-014	-2.20709e-014	-1.62084e-014	-1.65292e-014	2.54557e-014	2.27624e-014	3.65932e-014	1.89678e-014	2.29019e-014	2.7798e-014	-1.0784e-015	-4.90874e-016	-8.69874e-015	-1.18693e-014	-1.84956e-014	-6.13963e-015
-1.24602e-014	-2.05063e-014	1.83492e-014	1.01973e-014	2.89569e-014	2.30362e-014	3.99839e-015	4.38061e-016	-4.84431e-015	-1.06734e-014	-2.15019e-014	-1.5617e-014	-1.57726e-014	2.54716e-014	2.33614e-014	3.63387e-014	1.83171e-014	2.28734e-014	2.81795e-014	-1.56567e-015	-1.5201e-016	-9.23059e-015	-1.24196e-014	-1.91472e-014	-6.5005e-015
-1.24503e-014	-2.07057e-014	1.8978e-014	1.07542e-014	2.94599e-014	2.3908e-014	5.08469e-015	1.19635e-015	-4.0282e-015	-1.04157e-014	-2.08953e-014	-1.49984e-014	-1.50108e-014	2.54756e-014	2.39243e-014	3.60618e-014	1.76399e-014	2.28297e-014	2.85238e-014	-2.03523e-015	1.78404e-016	-9.78017e-015	-1.29921e-014	-1.98143e-014	-6.86987e-015
-1.24355e-014	-2.08922e-014	1.95703e-014	1.12814e-014	2.98838e-014	2.47184e-014	6.16877e-015	1.94462e-015	-3.18922e-015	-1.01593e-014	-2.02501e-014	-1.43543e-014	-1.42443e-014	2.54673e-014	2.44465e-014	3.57639e-014	1.6941e-014	2.27716e-014	2.88302e-014	-2.48567e-015	4.99927e-016	-1.03456e-014	-1.35848e-014	-2.0494e-014	-7.24514e-015
-1.24135e-014	-2.10646e-014	2.01229e-014	1.17754e-014	3.02264e-014	2.54632e-014	7.24661e-015	2.68086e-015	-2.32893e-015	-9.90493e-015	-1.95653e-014	-1.36867e-014	-1.34731e-014	2.54467e-014	2.49242e-014	3.54474e-014	1.62244e-014	2.27001e-014	2.90986e-014	-2.91564e-015	8.12748e-016	-1.09253e-014	-1.41948e-014	-2.11834e-014	-7.62373e-015
-1.23817e-014	-2.12216e-014	2.06338e-014	1.22324e-014	3.04862e-014	2.6139e-014	8.31437e-015	3.40266e-015	-1.45009e-015	-9.65269e-015	-1.88414e-014	-1.2998e-014	-1.26978e-014	2.54136e-014	2.53541e-014	3.51145e-014	1.54941e-014	2.26166e-014	2.93286e-014	-3.32398e-015	1.11723e-015	-1.15171e-014	-1.48197e-014	-2.18793e-014	-8.00318e-015
-1.23369e-014	-2.13619e-014	2.11015e-014	1.26511e-014	3.06625e-014	2.67437e-014	9.36773e-015	4.1077e-015	-5.54549e-016	-9.40307e-015	-1.8078e-014	-1.22907e-014	-1.19193e-014	2.53679e-014	2.57331e-014	3.47675e-014	1.47543e-014	2.25222e-014	2.95207e-014	-3.71032e-015	1.41369e-015	-1.21189e-014	-1.54566e-014	-2.25781e-014	-8.38089e-015
-1.22766e-014	-2.14848e-014	2.15247e-014	1.30299e-014	3.07561e-014	2.7275e-014	1.04038e-014	4.79468e-015	3.56196e-016	-9.15641e-015	-1.72761e-014	-1.15675e-014	-1.11379e-014	2.53093e-014	2.60589e-014	3.44092e-014	1.40093e-014	2.24185e-014	2.96757e-014	-4.07351e-015	1.70282e-015	-1.27281e-014	-1.61029e-014	-2.32769e-014	-8.75414e-015
-1.21982e-014	-2.15901e-014	2.19023e-014	1.33676e-014	3.07689e-014	2.77321e-014	1.14196e-014	5.46293e-015	1.28016e-015	-8.91323e-015	-1.64358e-014	-1.0831e-014	-1.03546e-014	2.52379e-014	2.63298e-014	3.40425e-014	1.32641e-014	2.23068e-014	2.97944e-014	-4.41376e-015	1.9854e-015	-1.33419e-014	-1.67565e-014	-2.39729e-014	-9.12001e-015
-1.21003e-014	-2.16769e-014	2.22341e-014	1.36638e-014	3.07028e-014	2.81153e-014	1.24122e-014	6.11147e-015	2.2156e-015	-8.6733e-015	-1.55583e-014	-1.00842e-014	-9.57046e-015	2.51532e-014	2.65458e-014	3.36696e-014	1.25224e-014	2.21883e-014	2.98777e-014	-4.73174e-015	2.26244e-015	-1.39573e-014	-1.74142e-014	-2.46632e-014	-9.47582e-015
-1.19816e-014	-2.17449e-014	2.25205e-014	1.39184e-014	3.05613e-014	2.84242e-014	1.338e-014	6.73951e-015	3.16073e-015	-8.43678e-015	-1.46451e-014	-9.32955e-015	-8.78711e-015	2.5055e-014	2.67058e-014	3.32924e-014	1.17892e-014	2.20651e-014	2.99274e-014	-5.02737e-015	2.53489e-015	-1.45714e-014	-1.8073e-014	-2.53451e-014	-9.81911e-015
-1.18402e-014	-2.17938e-014	2.27613e-014	1.41318e-014	3.03479e-014	2.8661e-014	1.43206e-014	7.34584e-015	4.11312e-015	-8.20379e-015	-1.36982e-014	-8.57045e-015	-8.005e-015	2.49423e-014	2.68102e-014	3.29144e-014	1.10681e-014	2.19379e-014	2.99459e-014	-5.30076e-015	2.80435e-015	-1.51814e-014	-1.87306e-014	-2.60151e-014	-1.01484e-014
-1.1675e-014	-2.18246e-014	2.29576e-014	1.43052e-014	3.00671e-014	2.88273e-014	1.52325e-014	7.93042e-015	5.07133e-015	-7.97479e-015	-1.27201e-014	-7.81043e-015	-7.2254e-015	2.48152e-014	2.68601e-014	3.25384e-014	1.0364e-014	2.18088e-014	2.99354e-014	-5.55276e-015	3.07197e-015	-1.57844e-014	-1.93845e-014	-2.66706e-014	-1.04616e-014
-1.14859e-014	-2.18374e-014	2.31102e-014	1.444e-014	2.97248e-014	2.8926e-014	1.61149e-014	8.49289e-015	6.03339e-015	-7.74957e-015	-1.17133e-014	-7.05226e-015	-6.44942e-015	2.4673e-014	2.68564e-014	3.21664e-014	9.68042e-015	2.16798e-014	2.98977e-014	-5.78391e-015	3.33873e-015	-1.63765e-014	-2.00324e-014	-2.73087e-014	-1.07571e-014
-1.12731e-014	-2.18328e-014	2.32206e-014	1.45378e-014	2.93273e-014	2.89607e-014	1.69668e-014	9.03347e-015	6.99685e-015	-7.52788e-015	-1.06808e-014	-6.29944e-015	-5.67884e-015	2.45154e-014	2.68004e-014	3.18013e-014	9.02145e-015	2.15528e-014	2.98351e-014	-5.99505e-015	3.60606e-015	-1.69544e-014	-2.06712e-014	-2.79271e-014	-1.10329e-014
-1.10374e-014	-2.18117e-014	2.32904e-014	1.46007e-014	2.88814e-014	2.89356e-014	1.77876e-014	9.55189e-015	7.95998e-015	-7.31005e-015	-9.62554e-015	-5.55533e-015	-4.91544e-015	2.43425e-014	2.66945e-014	3.14457e-014	8.39098e-015	2.14293e-014	2.9751e-014	-6.18768e-015	3.8746e-015	-1.75147e-014	-2.12995e-014	-2.85237e-014	-1.12879e-014
-1.07803e-014	-2.17752e-014	2.33211e-014	1.46319e-014	2.8394e-014	2.88549e-014	1.85768e-014	1.00488e-014	8.92078e-015	-7.0959e-015	-8.5513e-015	-4.82359e-015	-4.16083e-015	2.41535e-014	2.65412e-014	3.11024e-014	7.79178e-015	2.13106e-014	2.96482e-014	-6.36244e-015	4.146e-015	-1.80539e-014	-2.19155e-014	-2.9096e-014	-1.15209e-014
-1.05029e-014	-2.17245e-014	2.33151e-014	1.46333e-014	2.7872e-014	2.87234e-014	1.93345e-014	1.0525e-014	9.87694e-015	-6.88546e-015	-7.46253e-015	-4.10704e-015	-3.41635e-015	2.39475e-014	2.63434e-014	3.07746e-014	7.22729e-015	2.11986e-014	2.95292e-014	-6.52071e-015	4.42112e-015	-1.8569e-014	-2.25175e-014	-2.96415e-014	-1.17309e-014
-1.0207e-014	-2.16611e-014	2.32746e-014	1.4607e-014	2.7323e-014	2.85458e-014	2.00601e-014	1.09813e-014	1.08261e-014	-6.67922e-015	-6.3636e-015	-3.40864e-015	-2.68406e-015	2.37249e-014	2.61049e-014	3.04644e-014	6.70103e-015	2.10953e-014	2.93973e-014	-6.66401e-015	4.70086e-015	-1.90571e-014	-2.31037e-014	-3.01584e-014	-1.19168e-014
-9.89516e-015	-2.15867e-014	2.32016e-014	1.45568e-014	2.6755e-014	2.83278e-014	2.0753e-014	1.14182e-014	1.17658e-014	-6.47672e-015	-5.25859e-015	-2.73129e-015	-1.96548e-015	2.34851e-014	2.58287e-014	3.01746e-014	6.21593e-015	2.10024e-014	2.92557e-014	-6.7935e-015	4.98616e-015	-1.95146e-014	-2.36724e-014	-3.06451e-014	-1.20779e-014
-9.57017e-015	-2.15031e-014	2.30987e-014	1.44856e-014	2.61753e-014	2.80746e-014	2.14144e-014	1.18359e-014	1.26942e-014	-6.27821e-015	-4.1524e-015	-2.07762e-015	-1.26317e-015	2.32279e-014	2.55185e-014	2.99077e-014	5.77465e-015	2.09218e-014	2.91068e-014	-6.9096e-015	5.27772e-015	-1.99385e-014	-2.42222e-014	-3.10998e-014	-1.22144e-014
-9.23503e-015	-2.14119e-014	2.29676e-014	1.43958e-014	2.55916e-014	2.77917e-014	2.20449e-014	1.22353e-014	1.36087e-014	-6.08413e-015	-3.04982e-015	-1.45009e-015	-5.78122e-016	2.2952e-014	2.51778e-014	2.96655e-014	5.37947e-015	2.08552e-014	2.89535e-014	-7.01282e-015	5.57497e-015	-2.03264e-014	-2.4752e-014	-3.15204e-014	-1.23267e-014
-8.89313e-015	-2.13146e-014	2.28108e-014	1.42905e-014	2.50118e-014	2.74844e-014	2.26447e-014	1.26169e-014	1.45063e-014	-5.89434e-015	-1.95565e-015	-8.50773e-016	8.74429e-017	2.26577e-014	2.48111e-014	2.94508e-014	5.03258e-015	2.0804e-014	2.87988e-014	-7.10453e-015	5.87849e-015	-2.06756e-014	-2.52605e-014	-3.19064e-014	-1.24147e-014
-8.54724e-015	-2.12134e-014	2.2631e-014	1.41728e-014	2.44428e-014	2.71577e-014	2.3214e-014	1.29813e-014	1.53841e-014	-5.70887e-015	-8.75462e-016	-2.81615e-016	7.32635e-016	2.23456e-014	2.44221e-014	2.92656e-014	4.73563e-015	2.07693e-014	2.86453e-014	-7.18517e-015	6.18809e-015	-2.09837e-014	-2.5747e-014	-3.22562e-014	-1.24793e-014
-8.2016e-015	-2.11097e-014	2.24302e-014	1.40458e-014	2.38912e-014	2.68161e-014	2.37531e-014	1.33289e-014	1.62394e-014	-5.52766e-015	1.85577e-016	2.55451e-016	1.35549e-015	2.2015e-014	2.40146e-014	2.91116e-014	4.4896e-015	2.07526e-014	2.84964e-014	-7.25552e-015	6.50259e-015	-2.12483e-014	-2.62104e-014	-3.25693e-014	-1.25212e-014
-7.86047e-015	-2.10052e-014	2.22104e-014	1.39112e-014	2.33637e-014	2.64639e-014	2.42626e-014	1.36603e-014	1.70698e-014	-5.35082e-015	1.22252e-015	7.58545e-016	1.9552e-015	2.16659e-014	2.35925e-014	2.89904e-014	4.29596e-015	2.07557e-014	2.83545e-014	-7.31513e-015	6.82146e-015	-2.14676e-014	-2.66501e-014	-3.28443e-014	-1.25417e-014
-7.5287e-015	-2.09018e-014	2.19743e-014	1.37707e-014	2.28657e-014	2.61053e-014	2.47428e-014	1.39761e-014	1.78728e-014	-5.17835e-015	2.23023e-015	1.22681e-015	2.52999e-015	2.12989e-014	2.31601e-014	2.89039e-014	4.15559e-015	2.07797e-014	2.82221e-014	-7.36408e-015	7.14366e-015	-2.16393e-014	-2.70658e-014	-3.30807e-014	-1.25418e-014
-7.21037e-015	-2.08012e-014	2.1724e-014	1.36267e-014	2.2402e-014	2.57444e-014	2.51939e-014	1.42771e-014	1.86453e-014	-5.01044e-015	3.20375e-015	1.65894e-015	3.07867e-015	2.09141e-014	2.27206e-014	2.88529e-014	4.0693e-015	2.08254e-014	2.8101e-014	-7.40167e-015	7.46802e-015	-2.17625e-014	-2.7457e-014	-3.32781e-014	-1.2523e-014
-6.90919e-015	-2.07042e-014	2.1461e-014	1.34804e-014	2.19765e-014	2.5385e-014	2.56148e-014	1.45638e-014	1.93843e-014	-4.8471e-015	4.13766e-015	2.05392e-015	3.6e-015	2.05118e-014	2.22771e-014	2.88381e-014	4.03711e-015	2.08936e-014	2.79933e-014	-7.42738e-015	7.79273e-015	-2.1836e-014	-2.78231e-014	-3.34365e-014	-1.24872e-014
-6.62926e-015	-2.06125e-014	2.11868e-014	1.33329e-014	2.15936e-014	2.503e-014	2.60052e-014	1.48364e-014	2.00873e-014	-4.68866e-015	5.02733e-015	2.41134e-015	4.09325e-015	2.00933e-014	2.18334e-014	2.88606e-014	4.05896e-015	2.09851e-014	2.79011e-014	-7.44054e-015	8.11613e-015	-2.18591e-014	-2.81636e-014	-3.35554e-014	-1.24365e-014
-6.37465e-015	-2.05283e-014	2.09034e-014	1.31859e-014	2.12556e-014	2.46824e-014	2.6365e-014	1.50953e-014	2.07512e-014	-4.53497e-015	5.86896e-015	2.73033e-015	4.55841e-015	1.96596e-014	2.13919e-014	2.89206e-014	4.13431e-015	2.11009e-014	2.78265e-014	-7.44041e-015	8.43664e-015	-2.18317e-014	-2.8478e-014	-3.36352e-014	-1.23723e-014
-6.14948e-015	-2.04529e-014	2.06115e-014	1.30391e-014	2.09653e-014	2.43439e-014	2.6694e-014	1.53405e-014	2.13739e-014	-4.38611e-015	6.65811e-015	3.01046e-015	4.99489e-015	1.92121e-014	2.09555e-014	2.90183e-014	4.26213e-015	2.1241e-014	2.77703e-014	-7.42624e-015	8.75246e-015	-2.17534e-014	-2.87664e-014	-3.36762e-014	-1.22964e-014
-5.95752e-015	-2.03871e-014	2.03118e-014	1.28925e-014	2.07244e-014	2.40155e-014	2.69909e-014	1.55724e-014	2.1953e-014	-4.24233e-015	7.39142e-015	3.25217e-015	5.4028e-015	1.87524e-014	2.05264e-014	2.91537e-014	4.44217e-015	2.14057e-014	2.77338e-014	-7.39747e-015	9.06145e-015	-2.16241e-014	-2.90288e-014	-3.36785e-014	-1.22114e-014
-5.80184e-015	-2.03313e-014	2.0005e-014	1.27459e-014	2.05328e-014	2.36981e-014	2.72557e-014	1.57913e-014	2.24864e-014	-4.10338e-015	8.06503e-015	3.45629e-015	5.78214e-015	1.82817e-014	2.01068e-014	2.93266e-014	4.67251e-015	2.15948e-014	2.77179e-014	-7.35268e-015	9.36168e-015	-2.14447e-014	-2.92649e-014	-3.36421e-014	-1.21203e-014
-5.68541e-015	-2.02863e-014	1.96921e-014	1.25993e-014	2.03909e-014	2.33924e-014	2.74866e-014	1.59965e-014	2.29721e-014	-3.96923e-015	8.67607e-015	3.62351e-015	6.13376e-015	1.78021e-014	1.96986e-014	2.95366e-014	4.95176e-015	2.18081e-014	2.77233e-014	-7.29036e-015	9.65024e-015	-2.12162e-014	-2.94743e-014	-3.35674e-014	-1.20252e-014
-5.6114e-015	-2.02521e-014	1.9374e-014	1.24515e-014	2.0298e-014	2.3098e-014	2.7683e-014	1.61886e-014	2.34093e-014	-3.84011e-015	9.22201e-015	3.75501e-015	6.45851e-015	1.73151e-014	1.93034e-014	2.97823e-014	5.27786e-015	2.20457e-014	2.77506e-014	-7.20881e-015	9.92533e-015	-2.09395e-014	-2.96573e-014	-3.34555e-014	-1.19281e-014
-5.58179e-015	-2.02295e-014	1.90509e-014	1.23011e-014	2.02527e-014	2.28153e-014	2.78443e-014	1.63679e-014	2.37959e-014	-3.71565e-015	9.70053e-015	3.85141e-015	6.75692e-015	1.68235e-014	1.89228e-014	3.00626e-014	5.64898e-015	2.23077e-014	2.78001e-014	-7.10638e-015	1.01849e-014	-2.06165e-014	-2.98143e-014	-3.33076e-014	-1.1831e-014
-5.59866e-015	-2.02185e-014	1.87237e-014	1.21476e-014	2.02538e-014	2.25438e-014	2.79701e-014	1.65347e-014	2.41309e-014	-3.59552e-015	1.01106e-014	3.91429e-015	7.02984e-015	1.63297e-014	1.85573e-014	3.03761e-014	6.06198e-015	2.2593e-014	2.78712e-014	-6.98207e-015	1.04268e-014	-2.02489e-014	-2.9945e-014	-3.31245e-014	-1.1736e-014
-5.66319e-015	-2.02195e-014	1.83932e-014	1.19897e-014	2.02982e-014	2.22823e-014	2.80593e-014	1.66885e-014	2.44142e-014	-3.47936e-015	1.04513e-014	3.94547e-015	7.27823e-015	1.58354e-014	1.82082e-014	3.07207e-014	6.51478e-015	2.29011e-014	2.79638e-014	-6.83448e-015	1.06488e-014	-1.98393e-014	-3.00491e-014	-3.29075e-014	-1.16447e-014
-5.77541e-015	-2.02323e-014	1.80595e-014	1.18256e-014	2.03826e-014	2.20294e-014	2.81108e-014	1.68299e-014	2.46462e-014	-3.36704e-015	1.07222e-014	3.946e-015	7.50373e-015	1.53437e-014	1.78761e-014	3.10944e-014	7.00442e-015	2.32305e-014	2.80777e-014	-6.66288e-015	1.08488e-014	-1.93903e-014	-3.01261e-014	-3.26581e-014	-1.15592e-014
-5.93637e-015	-2.02561e-014	1.77231e-014	1.16541e-014	2.05035e-014	2.17835e-014	2.8124e-014	1.69596e-014	2.48268e-014	-3.25846e-015	1.09231e-014	3.91791e-015	7.70797e-015	1.48578e-014	1.75608e-014	3.14952e-014	7.52795e-015	2.35797e-014	2.82117e-014	-6.46551e-015	1.10252e-014	-1.89046e-014	-3.01767e-014	-3.23773e-014	-1.14806e-014
-6.14632e-015	-2.02899e-014	1.73835e-014	1.14729e-014	2.06576e-014	2.15429e-014	2.80981e-014	1.70781e-014	2.4956e-014	-3.15301e-015	1.10546e-014	3.86341e-015	7.89213e-015	1.43803e-014	1.72626e-014	3.19201e-014	8.08205e-015	2.39473e-014	2.83648e-014	-6.24112e-015	1.11767e-014	-1.83847e-014	-3.02006e-014	-3.20672e-014	-1.14103e-014
-6.4045e-015	-2.03328e-014	1.70413e-014	1.12799e-014	2.08402e-014	2.13055e-014	2.80326e-014	1.71854e-014	2.50352e-014	-3.05048e-015	1.11178e-014	3.7847e-015	8.05868e-015	1.39143e-014	1.69814e-014	3.23667e-014	8.66293e-015	2.43312e-014	2.85357e-014	-5.98974e-015	1.13023e-014	-1.78341e-014	-3.01973e-014	-3.17299e-014	-1.13501e-014
-6.71e-015	-2.03839e-014	1.66962e-014	1.10739e-014	2.10463e-014	2.10692e-014	2.79282e-014	1.72825e-014	2.50655e-014	-2.9503e-015	1.11152e-014	3.68353e-015	8.20958e-015	1.34629e-014	1.67173e-014	3.28326e-014	9.26739e-015	2.47294e-014	2.8724e-014	-5.71062e-015	1.14008e-014	-1.72561e-014	-3.0167e-014	-3.1367e-014	-1.13013e-014
-7.06048e-015	-2.04419e-014	1.63487e-014	1.08532e-014	2.12713e-014	2.0832e-014	2.7785e-014	1.73695e-014	2.50484e-014	-2.85199e-015	1.10488e-014	3.56182e-015	8.34637e-015	1.30287e-014	1.647e-014	3.33145e-014	9.89242e-015	2.514e-014	2.8928e-014	-5.40309e-015	1.14714e-014	-1.66543e-014	-3.01098e-014	-3.098e-014	-1.12647e-014
-7.45296e-015	-2.05051e-014	1.59989e-014	1.06159e-014	2.15099e-014	2.05908e-014	2.76022e-014	1.74465e-014	2.49856e-014	-2.7548e-015	1.09213e-014	3.42199e-015	8.47137e-015	1.26151e-014	1.62389e-014	3.38081e-014	1.05345e-014	2.55605e-014	2.91468e-014	-5.06745e-015	1.15136e-014	-1.6032e-014	-3.00252e-014	-3.05711e-014	-1.1241e-014
-7.88497e-015	-2.05726e-014	1.56464e-014	1.03604e-014	2.17583e-014	2.03444e-014	2.73805e-014	1.75141e-014	2.48795e-014	-2.65821e-015	1.07355e-014	3.26663e-015	8.58657e-015	1.22253e-014	1.60233e-014	3.43102e-014	1.11893e-014	2.59887e-014	2.93785e-014	-4.70435e-015	1.15271e-014	-1.53927e-014	-2.99132e-014	-3.01426e-014	-1.12297e-014
-8.353e-015	-2.06431e-014	1.52918e-014	1.00865e-014	2.20115e-014	2.00905e-014	2.71213e-014	1.75728e-014	2.47321e-014	-2.56112e-015	1.04952e-014	3.0976e-015	8.69319e-015	1.18627e-014	1.58226e-014	3.48179e-014	1.1853e-014	2.64228e-014	2.9622e-014	-4.31447e-015	1.15122e-014	-1.47398e-014	-2.97735e-014	-2.96962e-014	-1.1231e-014
-8.85349e-015	-2.07153e-014	1.49355e-014	9.79298e-015	2.22648e-014	1.98274e-014	2.68252e-014	1.76239e-014	2.45464e-014	-2.46261e-015	1.02045e-014	2.91727e-015	8.79338e-015	1.15299e-014	1.56365e-014	3.53279e-014	1.25217e-014	2.68596e-014	2.98748e-014	-3.89892e-015	1.14696e-014	-1.40773e-014	-2.96061e-014	-2.92343e-014	-1.12443e-014
-9.38271e-015	-2.07874e-014	1.45779e-014	9.47901e-015	2.2514e-014	1.9554e-014	2.64939e-014	1.76683e-014	2.43261e-014	-2.36238e-015	9.86772e-015	2.72781e-015	8.88937e-015	1.12299e-014	1.54645e-014	3.58363e-014	1.31919e-014	2.72967e-014	3.01353e-014	-3.45815e-015	1.13996e-014	-1.34086e-014	-2.94111e-014	-2.87593e-014	-1.12695e-014
-9.93603e-015	-2.08575e-014	1.42192e-014	9.14488e-015	2.27557e-014	1.92695e-014	2.61292e-014	1.77067e-014	2.4075e-014	-2.25882e-015	9.48981e-015	2.53146e-015	8.98272e-015	1.09655e-014	1.53063e-014	3.63396e-014	1.38608e-014	2.77311e-014	3.0402e-014	-2.99389e-015	1.13038e-014	-1.27375e-014	-2.91887e-014	-2.82735e-014	-1.13049e-014
-1.0508e-014	-2.0924e-014	1.38597e-014	8.79047e-015	2.29868e-014	1.89733e-014	2.57341e-014	1.77405e-014	2.37971e-014	-2.15095e-015	9.07534e-015	2.33014e-015	9.07464e-015	1.07396e-014	1.51618e-014	3.68345e-014	1.4525e-014	2.81599e-014	3.06732e-014	-2.50803e-015	1.11842e-014	-1.20677e-014	-2.8939e-014	-2.77791e-014	-1.13493e-014
-1.10938e-014	-2.09855e-014	1.35001e-014	8.41685e-015	2.32033e-014	1.86644e-014	2.53111e-014	1.77704e-014	2.34967e-014	-2.03789e-015	8.62975e-015	2.12611e-015	9.16678e-015	1.05545e-014	1.50306e-014	3.7317e-014	1.51808e-014	2.8581e-014	3.09472e-014	-2.00257e-015	1.10429e-014	-1.14024e-014	-2.86621e-014	-2.72782e-014	-1.14014e-014
-1.16888e-014	-2.10411e-014	1.31416e-014	8.02567e-015	2.34025e-014	1.83436e-014	2.48637e-014	1.77983e-014	2.31774e-014	-1.91879e-015	8.15888e-015	1.92168e-015	9.26047e-015	1.04127e-014	1.49129e-014	3.77845e-014	1.58259e-014	2.89911e-014	3.12223e-014	-1.47995e-015	1.08829e-014	-1.07449e-014	-2.83583e-014	-2.67729e-014	-1.14595e-014
-1.22874e-014	-2.10892e-014	1.27853e-014	7.61865e-015	2.3583e-014	1.8011e-014	2.43953e-014	1.78255e-014	2.28429e-014	-1.79259e-015	7.6676e-015	1.71786e-015	9.35721e-015	1.03165e-014	1.48085e-014	3.82335e-014	1.64563e-014	2.93879e-014	3.14976e-014	-9.42425e-016	1.07061e-014	-1.00984e-014	-2.80276e-014	-2.62655e-014	-1.15219e-014
-1.28837e-014	-2.11276e-014	1.24325e-014	7.1972e-015	2.37431e-014	1.76669e-014	2.39094e-014	1.78533e-014	2.24974e-014	-1.65823e-015	7.16124e-015	1.51622e-015	9.4577e-015	1.02674e-014	1.47172e-014	3.86615e-014	1.70697e-014	2.97691e-014	3.17714e-014	-3.9289e-016	1.05148e-014	-9.46607e-015	-2.76702e-014	-2.57583e-014	-1.15863e-014
-1.3472e-014	-2.1156e-014	1.20846e-014	6.76424e-015	2.38818e-014	1.7313e-014	2.34099e-014	1.78828e-014	2.21458e-014	-1.51464e-015	6.64544e-015	1.31879e-015	9.56262e-015	1.02664e-014	1.46403e-014	3.90659e-014	1.76629e-014	3.0132e-014	3.20421e-014	1.65601e-016	1.03122e-014	-8.8502e-015	-2.72872e-014	-2.52535e-014	-1.16511e-014
-1.4047e-014	-2.11732e-014	1.17425e-014	6.32211e-015	2.39992e-014	1.69503e-014	2.29021e-014	1.79151e-014	2.17921e-014	-1.36064e-015	6.12575e-015	1.12708e-015	9.67247e-015	1.03152e-014	1.45777e-014	3.94442e-014	1.82337e-014	3.04744e-014	3.23084e-014	7.29836e-016	1.01031e-014	-8.2528e-015	-2.68794e-014	-2.47533e-014	-1.17139e-014
-1.46035e-014	-2.11782e-014	1.14081e-014	5.874e-015	2.40955e-014	1.65808e-014	2.23903e-014	1.79511e-014	2.14405e-014	-1.19562e-015	5.60754e-015	9.42853e-016	9.78677e-015	1.04147e-014	1.45298e-014	3.97947e-014	1.87804e-014	3.07944e-014	3.25696e-014	1.29613e-015	9.89098e-015	-7.67641e-015	-2.64475e-014	-2.42596e-014	-1.17727e-014
-1.51359e-014	-2.11699e-014	1.10818e-014	5.42326e-015	2.41708e-014	1.62066e-014	2.18783e-014	1.79926e-014	2.10952e-014	-1.0185e-015	5.09559e-015	7.67287e-016	9.9051e-015	1.05654e-014	1.44977e-014	4.01151e-014	1.93014e-014	3.10905e-014	3.28241e-014	1.86179e-015	9.67971e-015	-7.12349e-015	-2.59923e-014	-2.37737e-014	-1.18251e-014
-1.564e-014	-2.11482e-014	1.07653e-014	4.97284e-015	2.42265e-014	1.583e-014	2.13706e-014	1.80417e-014	2.076e-014	-8.28884e-016	4.59502e-015	6.00942e-016	1.00273e-014	1.07672e-014	1.44815e-014	4.0404e-014	1.97953e-014	3.13611e-014	3.30709e-014	2.42313e-015	9.4723e-015	-6.59536e-015	-2.55143e-014	-2.32975e-014	-1.18688e-014
-1.61104e-014	-2.11126e-014	1.04598e-014	4.52642e-015	2.42642e-014	1.54535e-014	2.08723e-014	1.80984e-014	2.04384e-014	-6.25927e-016	4.11048e-015	4.44824e-016	1.01535e-014	1.10194e-014	1.44818e-014	4.066e-014	2.0261e-014	3.16045e-014	3.33095e-014	2.97619e-015	9.27235e-015	-6.09387e-015	-2.50149e-014	-2.28323e-014	-1.19011e-014
-1.65434e-014	-2.10629e-014	1.01669e-014	4.0882e-015	2.42868e-014	1.508e-014	2.03875e-014	1.81642e-014	2.01336e-014	-4.08721e-016	3.64603e-015	2.99714e-016	1.02822e-014	1.13215e-014	1.44998e-014	4.08816e-014	2.06972e-014	3.18194e-014	3.35386e-014	3.518e-015	9.08441e-015	-5.6193e-015	-2.44951e-014	-2.23794e-014	-1.192e-014
-1.69352e-014	-2.09987e-014	9.88816e-015	3.66193e-015	2.4296e-014	1.47128e-014	1.99215e-014	1.82405e-014	1.98493e-014	-1.76969e-016	3.20591e-015	1.66967e-016	1.04124e-014	1.1672e-014	1.4537e-014	4.10683e-014	2.1103e-014	3.20052e-014	3.37581e-014	4.04568e-015	8.91248e-015	-5.1729e-015	-2.39566e-014	-2.19397e-014	-1.19237e-014
-1.72819e-014	-2.09205e-014	9.62526e-015	3.25146e-015	2.42937e-014	1.4355e-014	1.94785e-014	1.83277e-014	1.95882e-014	6.96887e-017	2.79392e-015	4.70808e-017	1.05434e-014	1.20693e-014	1.45934e-014	4.122e-014	2.14778e-014	3.21608e-014	3.39675e-014	4.556e-015	8.76004e-015	-4.75515e-015	-2.34006e-014	-2.15148e-014	-1.19098e-014
-1.75802e-014	-2.08283e-014	9.37906e-015	2.86035e-015	2.42827e-014	1.40099e-014	1.90628e-014	1.8427e-014	1.93525e-014	3.31667e-016	2.41319e-015	-5.94845e-017	1.06733e-014	1.25116e-014	1.46703e-014	4.13351e-014	2.18213e-014	3.22858e-014	3.41662e-014	5.04582e-015	8.63077e-015	-4.3658e-015	-2.28288e-014	-2.11057e-014	-1.18757e-014
-1.78281e-014	-2.07226e-014	9.15085e-015	2.4931e-015	2.42666e-014	1.36805e-014	1.86791e-014	1.85394e-014	1.91447e-014	6.08769e-016	2.06634e-015	-1.52773e-016	1.08008e-014	1.29959e-014	1.47687e-014	4.14142e-014	2.21344e-014	3.23806e-014	3.43538e-014	5.5122e-015	8.52895e-015	-4.00534e-015	-2.22426e-014	-2.0713e-014	-1.18204e-014
-1.80229e-014	-2.06038e-014	8.94221e-015	2.15338e-015	2.42483e-014	1.33695e-014	1.8331e-014	1.86655e-014	1.89662e-014	9.00932e-016	1.75576e-015	-2.32389e-016	1.09242e-014	1.352e-014	1.48891e-014	4.14578e-014	2.24179e-014	3.24458e-014	3.45306e-014	5.9529e-015	8.4581e-015	-3.67406e-015	-2.16441e-014	-2.03373e-014	-1.17427e-014
-1.81629e-014	-2.04728e-014	8.7547e-015	1.84512e-015	2.42305e-014	1.30802e-014	1.80218e-014	1.8807e-014	1.88189e-014	1.20804e-015	1.48369e-015	-2.97832e-016	1.10417e-014	1.40804e-014	1.50319e-014	4.1467e-014	2.26724e-014	3.24819e-014	3.46964e-014	6.36562e-015	8.42123e-015	-3.37145e-015	-2.10356e-014	-1.99788e-014	-1.16421e-014
-1.82472e-014	-2.03302e-014	8.58941e-015	1.57086e-015	2.4217e-014	1.28158e-014	1.77543e-014	1.8964e-014	1.87042e-014	1.52959e-015	1.25149e-015	-3.48613e-016	1.11517e-014	1.46734e-014	1.51977e-014	4.14425e-014	2.28986e-014	3.24894e-014	3.48511e-014	6.7487e-015	8.42149e-015	-3.09652e-015	-2.04189e-014	-1.96378e-014	-1.15169e-014
-1.82762e-014	-2.01771e-014	8.44786e-015	1.33348e-015	2.42111e-014	1.25778e-014	1.75308e-014	1.91364e-014	1.86222e-014	1.86504e-015	1.05979e-015	-3.84437e-016	1.12523e-014	1.52959e-014	1.53866e-014	4.1385e-014	2.30972e-014	3.24697e-014	3.49948e-014	7.10047e-015	8.46191e-015	-2.8486e-015	-1.97958e-014	-1.9314e-014	-1.1366e-014
-1.825e-014	-2.0015e-014	8.33093e-015	1.13561e-015	2.42156e-014	1.23688e-014	1.73538e-014	1.93248e-014	1.85731e-014	2.21388e-015	9.09506e-016	-4.05434e-016	1.13413e-014	1.59439e-014	1.55985e-014	4.12957e-014	2.32698e-014	3.24242e-014	3.51275e-014	7.42004e-015	8.54518e-015	-2.62658e-015	-1.91684e-014	-1.90074e-014	-1.11891e-014
-1.81692e-014	-1.98449e-014	8.23896e-015	9.79581e-016	2.4233e-014	1.21912e-014	1.72252e-014	1.95296e-014	1.85562e-014	2.57528e-015	8.00824e-016	-4.12222e-016	1.14171e-014	1.66125e-014	1.58332e-014	4.11757e-014	2.3418e-014	3.23543e-014	3.52493e-014	7.70615e-015	8.67337e-015	-2.42954e-015	-1.8539e-014	-1.87177e-014	-1.09861e-014
-1.80342e-014	-1.96683e-014	8.17254e-015	8.67513e-016	2.42654e-014	1.2046e-014	1.71458e-014	1.97503e-014	1.85717e-014	2.94866e-015	7.33296e-016	-4.03957e-016	1.14774e-014	1.72963e-014	1.60907e-014	4.10262e-014	2.35422e-014	3.22625e-014	3.5361e-014	7.9581e-015	8.84856e-015	-2.25564e-015	-1.79096e-014	-1.84443e-014	-1.07569e-014
-1.78465e-014	-1.94866e-014	8.13229e-015	8.00069e-016	2.43139e-014	1.1935e-014	1.71155e-014	1.9987e-014	1.8619e-014	3.33269e-015	7.05513e-016	-3.80968e-016	1.15208e-014	1.79908e-014	1.63697e-014	4.08495e-014	2.36436e-014	3.21505e-014	3.54632e-014	8.17538e-015	9.0721e-015	-2.10384e-015	-1.72821e-014	-1.81862e-014	-1.05025e-014
-1.76088e-014	-1.93015e-014	8.11808e-015	7.7816e-016	2.43809e-014	1.18587e-014	1.7134e-014	2.02397e-014	1.86971e-014	3.72686e-015	7.16477e-016	-3.43647e-016	1.1546e-014	1.86909e-014	1.66689e-014	4.0648e-014	2.37233e-014	3.20203e-014	3.5556e-014	8.35856e-015	9.34489e-015	-1.97245e-015	-1.66588e-014	-1.79427e-014	-1.02237e-014
-1.7324e-014	-1.91137e-014	8.13043e-015	8.02063e-016	2.44675e-014	1.1818e-014	1.72006e-014	2.05075e-014	1.88041e-014	4.12937e-015	7.64822e-016	-2.92425e-016	1.15507e-014	1.93914e-014	1.69871e-014	4.04232e-014	2.37834e-014	3.18746e-014	3.56403e-014	8.50747e-015	9.66756e-015	-1.85923e-015	-1.60419e-014	-1.77133e-014	-9.92194e-015
-1.69954e-014	-1.89245e-014	8.16876e-015	8.71013e-016	2.45745e-014	1.18131e-014	1.7314e-014	2.07894e-014	1.89387e-014	4.53902e-015	8.48478e-016	-2.27073e-016	1.15344e-014	2.00873e-014	1.73229e-014	4.01766e-014	2.38258e-014	3.17155e-014	3.57168e-014	8.62359e-015	1.00401e-014	-1.76274e-015	-1.54337e-014	-1.74965e-014	-9.5984e-015
-1.66265e-014	-1.87351e-014	8.23223e-015	9.84097e-016	2.47024e-014	1.18421e-014	1.74726e-014	2.10846e-014	1.90985e-014	4.95391e-015	9.64985e-016	-1.47898e-016	1.14964e-014	2.07735e-014	1.76746e-014	3.99108e-014	2.3852e-014	3.15461e-014	3.57854e-014	8.7075e-015	1.04621e-014	-1.68188e-015	-1.48363e-014	-1.72915e-014	-9.25421e-015
-1.62207e-014	-1.85467e-014	8.32042e-015	1.14005e-015	2.48511e-014	1.19039e-014	1.76736e-014	2.13923e-014	1.92816e-014	5.37224e-015	1.11177e-015	-5.53445e-017	1.14351e-014	2.14447e-014	1.804e-014	3.96283e-014	2.38631e-014	3.13688e-014	3.58471e-014	8.76029e-015	1.09327e-014	-1.61469e-015	-1.42515e-014	-1.70971e-014	-8.89104e-015
-1.57827e-014	-1.83606e-014	8.43294e-015	1.33671e-015	2.50189e-014	1.19972e-014	1.79139e-014	2.17116e-014	1.94852e-014	5.79216e-015	1.28613e-015	5.00299e-017	1.13492e-014	2.20967e-014	1.84173e-014	3.93311e-014	2.38608e-014	3.11861e-014	3.59028e-014	8.78412e-015	1.14503e-014	-1.55914e-015	-1.36813e-014	-1.69123e-014	-8.51094e-015
-1.53166e-014	-1.81774e-014	8.56804e-015	1.57154e-015	2.52045e-014	1.21204e-014	1.81902e-014	2.20417e-014	1.97064e-014	6.21207e-015	1.4851e-015	1.68066e-016	1.12385e-014	2.27243e-014	1.88029e-014	3.90208e-014	2.38463e-014	3.10001e-014	3.59534e-014	8.78053e-015	1.20136e-014	-1.51334e-015	-1.31278e-014	-1.67358e-014	-8.11582e-015
-1.48261e-014	-1.79984e-014	8.72383e-015	1.84133e-015	2.54061e-014	1.22705e-014	1.84989e-014	2.23814e-014	1.99425e-014	6.6299e-015	1.70548e-015	2.98054e-016	1.11024e-014	2.33223e-014	1.9194e-014	3.86999e-014	2.38207e-014	3.08141e-014	3.59985e-014	8.75127e-015	1.2621e-014	-1.4748e-015	-1.25925e-014	-1.65662e-014	-7.70832e-015
-1.43162e-014	-1.78249e-014	8.89885e-015	2.14306e-015	2.5622e-014	1.24445e-014	1.88351e-014	2.27294e-014	2.01908e-014	7.04425e-015	1.94368e-015	4.39572e-016	1.09403e-014	2.38866e-014	1.95879e-014	3.83701e-014	2.37852e-014	3.06295e-014	3.60387e-014	8.69884e-015	1.32691e-014	-1.44221e-015	-1.20767e-014	-1.64022e-014	-7.29092e-015
-1.37915e-014	-1.76577e-014	9.09095e-015	2.4728e-015	2.58498e-014	1.26397e-014	1.91942e-014	2.30839e-014	2.04481e-014	7.45345e-015	2.19617e-015	5.92414e-016	1.07522e-014	2.44133e-014	1.99811e-014	3.80338e-014	2.37411e-014	3.04486e-014	3.6075e-014	8.62581e-015	1.39561e-014	-1.4141e-015	-1.15824e-014	-1.62429e-014	-6.86579e-015
-1.32565e-014	-1.74975e-014	9.29815e-015	2.82606e-015	2.60863e-014	1.28524e-014	1.95713e-014	2.3443e-014	2.07111e-014	7.85539e-015	2.45932e-015	7.56271e-016	1.05394e-014	2.48983e-014	2.03704e-014	3.76929e-014	2.36887e-014	3.02734e-014	3.61082e-014	8.53441e-015	1.46781e-014	-1.38861e-015	-1.11108e-014	-1.60871e-014	-6.43515e-015
-1.27163e-014	-1.73447e-014	9.51902e-015	3.19876e-015	2.63281e-014	1.3079e-014	1.99619e-014	2.3805e-014	2.09774e-014	8.24868e-015	2.72932e-015	9.30311e-016	1.03029e-014	2.53381e-014	2.07526e-014	3.73492e-014	2.36289e-014	3.0106e-014	3.61384e-014	8.42691e-015	1.5432e-014	-1.36454e-015	-1.06628e-014	-1.59333e-014	-6.00139e-015
-1.21753e-014	-1.71988e-014	9.75066e-015	3.58684e-015	2.65713e-014	1.33157e-014	2.03608e-014	2.41675e-014	2.12438e-014	8.63151e-015	3.00302e-015	1.1136e-015	1.00434e-014	2.57297e-014	2.11237e-014	3.70053e-014	2.35619e-014	2.9948e-014	3.61659e-014	8.30576e-015	1.62147e-014	-1.3404e-015	-1.02395e-014	-1.57804e-014	-5.56704e-015
-1.16378e-014	-1.706e-014	9.99073e-015	3.98511e-015	2.68126e-014	1.35589e-014	2.07635e-014	2.45284e-014	2.15077e-014	9.00258e-015	3.27694e-015	1.30573e-015	9.76242e-015	2.60707e-014	2.14806e-014	3.66631e-014	2.34877e-014	2.98009e-014	3.61908e-014	8.17362e-015	1.70214e-014	-1.31508e-015	-9.84215e-015	-1.56268e-014	-5.13475e-015
-1.11077e-014	-1.69287e-014	1.02371e-014	4.38903e-015	2.70481e-014	1.38042e-014	2.11648e-014	2.48868e-014	2.17658e-014	9.3605e-015	3.54783e-015	1.50623e-015	9.46149e-015	2.63585e-014	2.18202e-014	3.63235e-014	2.3407e-014	2.96654e-014	3.62133e-014	8.03281e-015	1.78484e-014	-1.28752e-015	-9.47109e-015	-1.54719e-014	-4.70618e-015
-1.05895e-014	-1.68049e-014	1.04878e-014	4.79348e-015	2.72738e-014	1.40475e-014	2.15594e-014	2.52412e-014	2.20164e-014	9.70386e-015	3.81287e-015	1.71446e-015	9.14185e-015	2.65916e-014	2.2139e-014	3.59884e-014	2.33202e-014	2.95421e-014	3.62334e-014	7.88573e-015	1.8691e-014	-1.25634e-015	-9.12728e-015	-1.53151e-014	-4.28314e-015
-1.00869e-014	-1.66878e-014	1.07405e-014	5.19391e-015	2.74853e-014	1.42846e-014	2.19433e-014	2.55896e-014	2.22567e-014	1.00309e-014	4.06846e-015	1.92912e-015	8.80567e-015	2.67686e-014	2.24333e-014	3.56593e-014	2.32279e-014	2.9431e-014	3.62512e-014	7.73494e-015	1.95443e-014	-1.2211e-015	-8.81104e-015	-1.51562e-014	-3.86818e-015
-9.60302e-015	-1.65762e-014	1.09922e-014	5.58582e-015	2.76789e-014	1.45119e-014	2.23119e-014	2.59297e-014	2.24845e-014	1.03409e-014	4.31229e-015	2.14965e-015	8.45539e-015	2.68891e-014	2.27004e-014	3.53376e-014	2.31301e-014	2.93322e-014	3.6267e-014	7.58269e-015	2.04034e-014	-1.18083e-015	-8.52236e-015	-1.49936e-014	-3.46353e-015
-9.14116e-015	-1.64696e-014	1.12411e-014	5.96502e-015	2.78517e-014	1.4726e-014	2.26615e-014	2.62596e-014	2.26976e-014	1.0633e-014	4.54231e-015	2.37589e-015	8.09336e-015	2.69534e-014	2.2937e-014	3.50249e-014	2.30271e-014	2.92462e-014	3.62806e-014	7.43107e-015	2.12639e-014	-1.13496e-015	-8.26084e-015	-1.48269e-014	-3.07019e-015
-8.70441e-015	-1.63669e-014	1.14844e-014	6.32672e-015	2.79999e-014	1.49235e-014	2.29885e-014	2.6578e-014	2.28941e-014	1.09063e-014	4.75604e-015	2.60665e-015	7.72227e-015	2.69617e-014	2.31405e-014	3.47223e-014	2.29187e-014	2.91722e-014	3.62923e-014	7.28235e-015	2.21207e-014	-1.08374e-015	-8.02579e-015	-1.46559e-014	-2.68972e-015
-8.29504e-015	-1.62668e-014	1.17199e-014	6.66728e-015	2.81204e-014	1.51012e-014	2.32894e-014	2.68829e-014	2.30723e-014	1.11606e-014	4.95149e-015	2.84077e-015	7.34481e-015	2.69152e-014	2.33088e-014	3.44318e-014	2.28044e-014	2.91099e-014	3.63014e-014	7.1386e-015	2.2968e-014	-1.02698e-015	-7.81728e-015	-1.44802e-014	-2.32383e-015
-7.91533e-015	-1.61687e-014	1.19456e-014	6.98314e-015	2.82104e-014	1.52564e-014	2.35613e-014	2.71723e-014	2.32316e-014	1.13951e-014	5.12721e-015	3.07748e-015	6.96351e-015	2.68149e-014	2.34402e-014	3.41543e-014	2.26841e-014	2.90586e-014	3.63077e-014	7.00088e-015	2.38021e-014	-9.63998e-016	-7.6347e-015	-1.42992e-014	-1.97344e-015
-7.56713e-015	-1.60709e-014	1.21597e-014	7.27161e-015	2.82672e-014	1.53866e-014	2.38019e-014	2.74452e-014	2.33718e-014	1.16097e-014	5.28241e-015	3.3159e-015	6.58069e-015	2.66639e-014	2.35331e-014	3.38907e-014	2.25578e-014	2.90168e-014	3.63115e-014	6.87041e-015	2.46189e-014	-8.94881e-016	-7.4772e-015	-1.41121e-014	-1.63874e-015
-7.25185e-015	-1.59722e-014	1.23607e-014	7.52997e-015	2.82889e-014	1.54896e-014	2.401e-014	2.76993e-014	2.34922e-014	1.18046e-014	5.41625e-015	3.55494e-015	6.19949e-015	2.64645e-014	2.35863e-014	3.36421e-014	2.2425e-014	2.89834e-014	3.63127e-014	6.7489e-015	2.54129e-014	-8.20084e-016	-7.34374e-015	-1.39186e-014	-1.32038e-015
-6.97098e-015	-1.58707e-014	1.25474e-014	7.75601e-015	2.82744e-014	1.55638e-014	2.41851e-014	2.79338e-014	2.35932e-014	1.19796e-014	5.52817e-015	3.79337e-015	5.82345e-015	2.62192e-014	2.35987e-014	3.34096e-014	2.2285e-014	2.89572e-014	3.63109e-014	6.63771e-015	2.61801e-014	-7.4006e-016	-7.23304e-015	-1.37185e-014	-1.01862e-015
-6.72468e-015	-1.57649e-014	1.27186e-014	7.9483e-015	2.82224e-014	1.5608e-014	2.43264e-014	2.81478e-014	2.36735e-014	1.21353e-014	5.61818e-015	4.03038e-015	5.45561e-015	2.59313e-014	2.35706e-014	3.31941e-014	2.21382e-014	2.89362e-014	3.63062e-014	6.53775e-015	2.69161e-014	-6.55488e-016	-7.14403e-015	-1.3512e-014	-7.33391e-016
-6.51251e-015	-1.56536e-014	1.2873e-014	8.10645e-015	2.81326e-014	1.56221e-014	2.44344e-014	2.83405e-014	2.37328e-014	1.22722e-014	5.68668e-015	4.26459e-015	5.09832e-015	2.56046e-014	2.35024e-014	3.29965e-014	2.19848e-014	2.89194e-014	3.62981e-014	6.45007e-015	2.76168e-014	-5.66792e-016	-7.07503e-015	-1.32988e-014	-4.64288e-016
-6.33474e-015	-1.55347e-014	1.30111e-014	8.22988e-015	2.80059e-014	1.56062e-014	2.451e-014	2.85105e-014	2.3772e-014	1.23906e-014	5.73446e-015	4.49498e-015	4.75467e-015	2.52439e-014	2.33947e-014	3.28175e-014	2.1825e-014	2.89046e-014	3.6286e-014	6.37517e-015	2.82785e-014	-4.75053e-016	-7.02363e-015	-1.30788e-014	-2.10126e-016
-6.19115e-015	-1.54068e-014	1.31321e-014	8.3185e-015	2.78429e-014	1.55609e-014	2.45548e-014	2.8657e-014	2.37921e-014	1.24914e-014	5.76197e-015	4.72095e-015	4.42788e-015	2.48533e-014	2.32485e-014	3.26583e-014	2.16585e-014	2.88897e-014	3.62702e-014	6.31392e-015	2.88983e-014	-3.80286e-016	-6.98818e-015	-1.28528e-014	2.91897e-017
-6.08005e-015	-1.52678e-014	1.3236e-014	8.3728e-015	2.76448e-014	1.54872e-014	2.45707e-014	2.87796e-014	2.37936e-014	1.25755e-014	5.77009e-015	4.94184e-015	4.12031e-015	2.44369e-014	2.30654e-014	3.25199e-014	2.14857e-014	2.88726e-014	3.625e-014	6.26731e-015	2.94729e-014	-2.83773e-016	-6.96664e-015	-1.26204e-014	2.54235e-016
-5.99871e-015	-1.51167e-014	1.33227e-014	8.39355e-015	2.74138e-014	1.53861e-014	2.45595e-014	2.88774e-014	2.37777e-014	1.26443e-014	5.76031e-015	5.15617e-015	3.83418e-015	2.39999e-014	2.28476e-014	3.24023e-014	2.13064e-014	2.88521e-014	3.62246e-014	6.23596e-015	2.99993e-014	-1.86412e-016	-6.95639e-015	-1.23817e-014	4.66226e-016
-5.94689e-015	-1.49517e-014	1.33928e-014	8.38277e-015	2.71529e-014	1.52594e-014	2.45251e-014	2.8951e-014	2.37463e-014	1.26986e-014	5.73426e-015	5.36289e-015	3.57198e-015	2.35476e-014	2.25976e-014	3.23062e-014	2.11214e-014	2.88259e-014	3.61941e-014	6.22013e-015	3.04751e-014	-8.94536e-017	-6.95472e-015	-1.21366e-014	6.66093e-016
-5.92317e-015	-1.47716e-014	1.34473e-014	8.34337e-015	2.68649e-014	1.51096e-014	2.44702e-014	2.90008e-014	2.37011e-014	1.27397e-014	5.69409e-015	5.56096e-015	3.33619e-015	2.30848e-014	2.23179e-014	3.2232e-014	2.09309e-014	2.87924e-014	3.61581e-014	6.21943e-015	3.08977e-014	6.19266e-018	-6.95951e-015	-1.18856e-014	8.55217e-016
-5.92505e-015	-1.45748e-014	1.34873e-014	8.27784e-015	2.65535e-014	1.49392e-014	2.43991e-014	2.90271e-014	2.36426e-014	1.27692e-014	5.64181e-015	5.74913e-015	3.1294e-015	2.26166e-014	2.20114e-014	3.21795e-014	2.0736e-014	2.87496e-014	3.61175e-014	6.23337e-015	3.12649e-014	9.95112e-017	-6.96828e-015	-1.16282e-014	1.035e-015
-5.94996e-015	-1.43601e-014	1.35138e-014	8.18894e-015	2.62225e-014	1.47514e-014	2.43152e-014	2.903e-014	2.3572e-014	1.27885e-014	5.57969e-015	5.92689e-015	2.95321e-015	2.21483e-014	2.16817e-014	3.21494e-014	2.05373e-014	2.86963e-014	3.6072e-014	6.26238e-015	3.15754e-014	1.89605e-016	-6.97838e-015	-1.13645e-014	1.20723e-015
-5.99563e-015	-1.4126e-014	1.35277e-014	8.07985e-015	2.58758e-014	1.45492e-014	2.42231e-014	2.90102e-014	2.34911e-014	1.27984e-014	5.51006e-015	6.09386e-015	2.80932e-015	2.16854e-014	2.13326e-014	3.21421e-014	2.03351e-014	2.86317e-014	3.60218e-014	6.3063e-015	3.18275e-014	2.75909e-016	-6.98733e-015	-1.10943e-014	1.37295e-015
-6.05915e-015	-1.3872e-014	1.35306e-014	7.95449e-015	2.55176e-014	1.43354e-014	2.41275e-014	2.89681e-014	2.34014e-014	1.28004e-014	5.43538e-015	6.24919e-015	2.69842e-015	2.12329e-014	2.09681e-014	3.21579e-014	2.01301e-014	2.85548e-014	3.59673e-014	6.36532e-015	3.20205e-014	3.57397e-016	-6.99252e-015	-1.08182e-014	1.53375e-015
-6.13768e-015	-1.35977e-014	1.3524e-014	7.81651e-015	2.51518e-014	1.41134e-014	2.4033e-014	2.8905e-014	2.33039e-014	1.27957e-014	5.35807e-015	6.39256e-015	2.62219e-015	2.0795e-014	2.05921e-014	3.21963e-014	1.99241e-014	2.84644e-014	3.59077e-014	6.43971e-015	3.2154e-014	4.34013e-016	-6.99092e-015	-1.05367e-014	1.69129e-015
-6.22811e-015	-1.33019e-014	1.3509e-014	7.67011e-015	2.47834e-014	1.38868e-014	2.39442e-014	2.88225e-014	2.31995e-014	1.27863e-014	5.2808e-015	6.52312e-015	2.58158e-015	2.03763e-014	2.02096e-014	3.22575e-014	1.97189e-014	2.83607e-014	3.58433e-014	6.52987e-015	3.22283e-014	5.05049e-016	-6.98056e-015	-1.02499e-014	1.84704e-015
-6.32757e-015	-1.29847e-014	1.34868e-014	7.51917e-015	2.44173e-014	1.36589e-014	2.38656e-014	2.87219e-014	2.30899e-014	1.27733e-014	5.20674e-015	6.64045e-015	2.57718e-015	1.99803e-014	1.98249e-014	3.23407e-014	1.95153e-014	2.82441e-014	3.57747e-014	6.6356e-015	3.22436e-014	5.69433e-016	-6.95864e-015	-9.95701e-015	2.00229e-015
-6.4336e-015	-1.26458e-014	1.34597e-014	7.3676e-015	2.40589e-014	1.34336e-014	2.3801e-014	2.86045e-014	2.29767e-014	1.27584e-014	5.13834e-015	6.74439e-015	2.60958e-015	1.96106e-014	1.94422e-014	3.24449e-014	1.93144e-014	2.81142e-014	3.57029e-014	6.75688e-015	3.22007e-014	6.27368e-016	-6.92252e-015	-9.65851e-015	2.15823e-015
-6.54313e-015	-1.22851e-014	1.34293e-014	7.21902e-015	2.37131e-014	1.32134e-014	2.37549e-014	2.84723e-014	2.28613e-014	1.27431e-014	5.0779e-015	6.83507e-015	2.67906e-015	1.92711e-014	1.9066e-014	3.25694e-014	1.91179e-014	2.79711e-014	3.56278e-014	6.8936e-015	3.21004e-014	6.78507e-016	-6.86945e-015	-9.35441e-015	2.31605e-015
-6.65386e-015	-1.19028e-014	1.33969e-014	7.07694e-015	2.33836e-014	1.30016e-014	2.37307e-014	2.83262e-014	2.27435e-014	1.27284e-014	5.02757e-015	6.91266e-015	2.78481e-015	1.8965e-014	1.87003e-014	3.27133e-014	1.89271e-014	2.78158e-014	3.55497e-014	7.04542e-015	3.19438e-014	7.23147e-016	-6.79732e-015	-9.04437e-015	2.47667e-015
-6.76338e-015	-1.14989e-014	1.33645e-014	6.94475e-015	2.30744e-014	1.2802e-014	2.37323e-014	2.81682e-014	2.26242e-014	1.27156e-014	4.98976e-015	6.9769e-015	2.92603e-015	1.86949e-014	1.83493e-014	3.28749e-014	1.87437e-014	2.76497e-014	3.54697e-014	7.21282e-015	3.17333e-014	7.61407e-016	-6.70423e-015	-8.72905e-015	2.64025e-015
-6.86849e-015	-1.10746e-014	1.33336e-014	6.8256e-015	2.27893e-014	1.26168e-014	2.37618e-014	2.80007e-014	2.25038e-014	1.27058e-014	4.96661e-015	7.02842e-015	3.10235e-015	1.84627e-014	1.80173e-014	3.30533e-014	1.85683e-014	2.7474e-014	3.53883e-014	7.39619e-015	3.14701e-014	7.9361e-016	-6.58796e-015	-8.4085e-015	2.80767e-015
-6.96705e-015	-1.06305e-014	1.33052e-014	6.72257e-015	2.25322e-014	1.24483e-014	2.38223e-014	2.78257e-014	2.23829e-014	1.26996e-014	4.96036e-015	7.06797e-015	3.31285e-015	1.82697e-014	1.77082e-014	3.32472e-014	1.8403e-014	2.72904e-014	3.53064e-014	7.59473e-015	3.11564e-014	8.20317e-016	-6.44637e-015	-8.08241e-015	2.97972e-015
-7.05711e-015	-1.01676e-014	1.32807e-014	6.63841e-015	2.23066e-014	1.22987e-014	2.3915e-014	2.7645e-014	2.22623e-014	1.26982e-014	4.97242e-015	7.09632e-015	3.55575e-015	1.81176e-014	1.74247e-014	3.34555e-014	1.82492e-014	2.71013e-014	3.52239e-014	7.80878e-015	3.07957e-014	8.42238e-016	-6.27757e-015	-7.75103e-015	3.157e-015
-7.13764e-015	-9.68716e-015	1.32613e-014	6.5752e-015	2.21145e-014	1.21696e-014	2.40408e-014	2.74609e-014	2.21419e-014	1.27018e-014	5.00453e-015	7.11323e-015	3.82955e-015	1.80067e-014	1.71703e-014	3.36757e-014	1.81082e-014	2.6908e-014	3.51418e-014	8.03857e-015	3.03903e-014	8.60215e-016	-6.08048e-015	-7.4147e-015	3.33835e-015
-7.20603e-015	-9.19107e-015	1.32487e-014	6.53474e-015	2.19576e-014	1.20615e-014	2.42e-014	2.72755e-014	2.20217e-014	1.27115e-014	5.05755e-015	7.119e-015	4.13145e-015	1.79369e-014	1.69474e-014	3.3905e-014	1.7981e-014	2.67131e-014	3.50614e-014	8.28416e-015	2.99433e-014	8.74959e-016	-5.85425e-015	-7.07386e-015	3.5243e-015
-7.26031e-015	-8.68044e-015	1.32432e-014	6.51796e-015	2.18375e-014	1.19749e-014	2.43926e-014	2.70905e-014	2.19013e-014	1.27269e-014	5.1325e-015	7.11467e-015	4.4597e-015	1.79075e-014	1.67587e-014	3.41414e-014	1.78696e-014	2.65184e-014	3.49828e-014	8.54463e-015	2.94584e-014	8.87388e-016	-5.5978e-015	-6.72836e-015	3.71522e-015
-7.29944e-015	-8.15699e-015	1.32456e-014	6.52614e-015	2.17546e-014	1.19103e-014	2.46182e-014	2.69075e-014	2.17798e-014	1.27479e-014	5.22989e-015	7.10113e-015	4.8122e-015	1.79181e-014	1.66058e-014	3.4383e-014	1.77745e-014	2.63257e-014	3.49067e-014	8.81933e-015	2.89388e-014	8.98451e-016	-5.31026e-015	-6.3776e-015	3.91029e-015
-7.32201e-015	-7.62241e-015	1.32565e-014	6.55973e-015	2.17091e-014	1.18668e-014	2.48753e-014	2.67283e-014	2.16566e-014	1.27753e-014	5.34965e-015	7.07952e-015	5.18625e-015	1.79674e-014	1.64893e-014	3.46269e-014	1.76966e-014	2.61382e-014	3.48333e-014	9.10801e-015	2.83885e-014	9.09531e-016	-4.99151e-015	-6.02223e-015	4.10872e-015
-7.32645e-015	-7.07915e-015	1.32756e-014	6.61807e-015	2.17007e-014	1.18436e-014	2.51611e-014	2.65542e-014	2.15306e-014	1.28091e-014	5.49161e-015	7.05068e-015	5.57899e-015	1.8053e-014	1.64103e-014	3.48703e-014	1.76368e-014	2.59583e-014	3.47633e-014	9.4104e-015	2.78108e-014	9.21986e-016	-4.64174e-015	-5.66279e-015	4.30944e-015
-7.31178e-015	-6.52869e-015	1.33022e-014	6.69979e-015	2.17282e-014	1.1839e-014	2.54725e-014	2.63867e-014	2.14005e-014	1.28486e-014	5.65574e-015	7.01575e-015	5.98728e-015	1.81727e-014	1.63689e-014	3.51101e-014	1.75956e-014	2.57879e-014	3.46967e-014	9.72594e-015	2.72091e-014	9.37098e-016	-4.26083e-015	-5.30013e-015	4.51184e-015
-7.2777e-015	-5.97298e-015	1.33363e-014	6.80388e-015	2.17897e-014	1.18501e-014	2.58059e-014	2.62269e-014	2.12653e-014	1.28935e-014	5.84126e-015	6.97589e-015	6.40828e-015	1.83241e-014	1.63649e-014	3.53438e-014	1.75739e-014	2.56295e-014	3.46337e-014	1.0054e-014	2.65875e-014	9.56334e-016	-3.84967e-015	-4.93439e-015	4.71506e-015
-7.22396e-015	-5.41467e-015	1.33765e-014	6.92896e-015	2.18828e-014	1.18747e-014	2.61564e-014	2.60761e-014	2.11236e-014	1.29438e-014	6.04734e-015	6.93227e-015	6.83871e-015	1.85037e-014	1.63976e-014	3.55686e-014	1.75721e-014	2.54856e-014	3.45742e-014	1.03934e-014	2.59496e-014	9.81741e-016	-3.40896e-015	-4.56571e-015	4.91719e-015
-7.15097e-015	-4.85584e-015	1.34211e-014	7.07209e-015	2.20041e-014	1.19099e-014	2.65191e-014	2.59344e-014	2.09736e-014	1.29984e-014	6.27202e-015	6.88708e-015	7.2755e-015	1.87086e-014	1.64658e-014	3.57817e-014	1.75899e-014	2.5358e-014	3.45186e-014	1.07432e-014	2.52995e-014	1.01423e-015	-2.93937e-015	-4.19495e-015	5.11616e-015
-7.05893e-015	-4.29897e-015	1.34684e-014	7.23007e-015	2.21496e-014	1.19523e-014	2.6889e-014	2.58025e-014	2.08132e-014	1.30566e-014	6.51393e-015	6.84134e-015	7.71562e-015	1.89355e-014	1.65675e-014	3.59797e-014	1.76271e-014	2.52484e-014	3.44662e-014	1.1102e-014	2.46403e-014	1.05495e-015	-2.44238e-015	-3.82304e-015	5.31047e-015
-6.94766e-015	-3.74716e-015	1.3517e-014	7.399e-015	2.23155e-014	1.19981e-014	2.72606e-014	2.5681e-014	2.06405e-014	1.31175e-014	6.7711e-015	6.79631e-015	8.15555e-015	1.91804e-014	1.67001e-014	3.616e-014	1.76839e-014	2.51583e-014	3.44166e-014	1.14682e-014	2.39757e-014	1.10559e-015	-1.91986e-015	-3.45093e-015	5.49914e-015
-6.81794e-015	-3.203e-015	1.3565e-014	7.57523e-015	2.24966e-014	1.20429e-014	2.76271e-014	2.557e-014	2.04537e-014	1.31801e-014	7.04057e-015	6.75319e-015	8.59192e-015	1.94398e-014	1.68608e-014	3.63193e-014	1.77596e-014	2.50893e-014	3.43693e-014	1.18408e-014	2.33093e-014	1.16755e-015	-1.37384e-015	-3.07947e-015	5.68042e-015
-6.67018e-015	-2.66895e-015	1.361e-014	7.75494e-015	2.26879e-014	1.20824e-014	2.7982e-014	2.54684e-014	2.02505e-014	1.32433e-014	7.31967e-015	6.71242e-015	9.02099e-015	1.97093e-014	1.70464e-014	3.6455e-014	1.7854e-014	2.50417e-014	3.43231e-014	1.22187e-014	2.26445e-014	1.24242e-015	-8.06906e-016	-2.70958e-015	5.8521e-015
-6.50579e-015	-2.14816e-015	1.365e-014	7.93348e-015	2.28843e-014	1.21118e-014	2.8319e-014	2.53761e-014	2.00293e-014	1.33059e-014	7.60593e-015	6.67507e-015	9.43972e-015	1.99857e-014	1.72534e-014	3.65645e-014	1.79657e-014	2.50168e-014	3.42768e-014	1.25995e-014	2.19847e-014	1.33076e-015	-2.21448e-016	-2.34235e-015	6.01244e-015
-6.32535e-015	-1.64263e-015	1.36824e-014	8.10599e-015	2.30795e-014	1.21261e-014	2.86311e-014	2.52925e-014	1.9788e-014	1.33672e-014	7.89629e-015	6.64206e-015	9.84491e-015	2.02653e-014	1.74773e-014	3.6645e-014	1.80937e-014	2.50152e-014	3.42287e-014	1.29811e-014	2.13325e-014	1.43307e-015	3.80331e-016	-1.97888e-015	6.15899e-015
-6.12968e-015	-1.15469e-015	1.37043e-014	8.2676e-015	2.32686e-014	1.21204e-014	2.89108e-014	2.52164e-014	1.95252e-014	1.34256e-014	8.18725e-015	6.61394e-015	1.02332e-014	2.05432e-014	1.77135e-014	3.66946e-014	1.82365e-014	2.50365e-014	3.41771e-014	1.33616e-014	2.06898e-014	1.54986e-015	9.94823e-016	-1.6203e-015	6.28961e-015
-5.92033e-015	-6.87195e-016	1.37126e-014	8.41305e-015	2.3445e-014	1.20899e-014	2.91514e-014	2.51463e-014	1.92387e-014	1.34796e-014	8.47565e-015	6.59141e-015	1.06016e-014	2.08157e-014	1.79579e-014	3.67111e-014	1.83932e-014	2.50801e-014	3.41196e-014	1.37388e-014	2.00594e-014	1.68212e-015	1.61904e-015	-1.26815e-015	6.40301e-015
-5.6988e-015	-2.41628e-016	1.37048e-014	8.53774e-015	2.36027e-014	1.20302e-014	2.93459e-014	2.50803e-014	1.89277e-014	1.3528e-014	8.75767e-015	6.57512e-015	1.09472e-014	2.1079e-014	1.8206e-014	3.66927e-014	1.85624e-014	2.5145e-014	3.4054e-014	1.41104e-014	1.94431e-014	1.83006e-015	2.24912e-015	-9.24119e-016	6.49662e-015
-5.46637e-015	1.79515e-016	1.36781e-014	8.6363e-015	2.3735e-014	1.19362e-014	2.9488e-014	2.5016e-014	1.85904e-014	1.3569e-014	9.03032e-015	6.56552e-015	1.12677e-014	2.13299e-014	1.84526e-014	3.66382e-014	1.87431e-014	2.52296e-014	3.39784e-014	1.4475e-014	1.8842e-014	1.9938e-015	2.88128e-015	-5.89667e-016	6.5689e-015
-5.2245e-015	5.74065e-016	1.36299e-014	8.70402e-015	2.38367e-014	1.18041e-014	2.95715e-014	2.49518e-014	1.82249e-014	1.36012e-014	9.29041e-015	6.56301e-015	1.15607e-014	2.1565e-014	1.86923e-014	3.65461e-014	1.89341e-014	2.53317e-014	3.38902e-014	1.48302e-014	1.82583e-014	2.1731e-015	3.51243e-015	-2.66064e-016	6.618e-015
-4.97511e-015	9.39991e-016	1.35571e-014	8.73624e-015	2.39019e-014	1.16296e-014	2.95903e-014	2.48858e-014	1.78306e-014	1.36231e-014	9.53405e-015	6.56779e-015	1.1824e-014	2.17814e-014	1.8921e-014	3.64154e-014	1.91328e-014	2.54488e-014	3.37872e-014	1.51725e-014	1.76925e-014	2.3671e-015	4.13876e-015	4.54116e-017	6.64228e-015
-4.71999e-015	1.27598e-015	1.34572e-014	8.72841e-015	2.39251e-014	1.14092e-014	2.95385e-014	2.48154e-014	1.74059e-014	1.36334e-014	9.75806e-015	6.57981e-015	1.20557e-014	2.19763e-014	1.91339e-014	3.62454e-014	1.93372e-014	2.55792e-014	3.36661e-014	1.55004e-014	1.71458e-014	2.5751e-015	4.75668e-015	3.43212e-016	6.64016e-015
-4.46085e-015	1.57996e-015	1.33277e-014	8.67712e-015	2.39013e-014	1.11399e-014	2.94114e-014	2.47376e-014	1.69503e-014	1.36312e-014	9.95881e-015	6.59904e-015	1.22544e-014	2.21473e-014	1.93254e-014	3.60365e-014	1.95452e-014	2.57199e-014	3.35248e-014	1.58115e-014	1.66194e-014	2.79597e-015	5.36248e-015	6.25876e-016	6.61059e-015
-4.1995e-015	1.85046e-015	1.31667e-014	8.57839e-015	2.38258e-014	1.08178e-014	2.9205e-014	2.46503e-014	1.64641e-014	1.36155e-014	1.01334e-014	6.62517e-015	1.24182e-014	2.2292e-014	1.94913e-014	3.57892e-014	1.97559e-014	2.58677e-014	3.33612e-014	1.61039e-014	1.61137e-014	3.0284e-015	5.95239e-015	8.92315e-016	6.55202e-015
-3.93769e-015	2.08611e-015	1.29716e-014	8.42918e-015	2.36943e-014	1.04411e-014	2.89158e-014	2.45504e-014	1.59474e-014	1.35846e-014	1.02785e-014	6.65776e-015	1.25467e-014	2.24089e-014	1.9627e-014	3.55033e-014	1.99676e-014	2.60191e-014	3.31725e-014	1.63753e-014	1.56282e-014	3.27066e-015	6.52289e-015	1.14089e-015	6.46378e-015
-3.67737e-015	2.28513e-015	1.27407e-014	8.22685e-015	2.35033e-014	1.00078e-014	2.85413e-014	2.44345e-014	1.54e-014	1.35376e-014	1.0392e-014	6.69646e-015	1.26393e-014	2.24966e-014	1.97284e-014	3.51795e-014	2.01781e-014	2.61709e-014	3.29551e-014	1.66234e-014	1.51626e-014	3.52037e-015	7.07023e-015	1.36998e-015	6.34474e-015
-3.42019e-015	2.44641e-015	1.24714e-014	7.96898e-015	2.32488e-014	9.51627e-015	2.8079e-014	2.43e-014	1.48227e-014	1.34736e-014	1.0471e-014	6.74027e-015	1.26953e-014	2.2554e-014	1.97919e-014	3.4819e-014	2.03855e-014	2.63186e-014	3.27065e-014	1.68466e-014	1.47162e-014	3.77551e-015	7.59066e-015	1.57855e-015	6.19503e-015
-3.16717e-015	2.56948e-015	1.2163e-014	7.65374e-015	2.29283e-014	8.96516e-015	2.75278e-014	2.4145e-014	1.42164e-014	1.33919e-014	1.05135e-014	6.78851e-015	1.27143e-014	2.25797e-014	1.98137e-014	3.44238e-014	2.05876e-014	2.64581e-014	3.24239e-014	1.70439e-014	1.42885e-014	4.03414e-015	8.08101e-015	1.76519e-015	6.0139e-015
-2.92089e-015	2.6534e-015	1.18141e-014	7.27978e-015	2.25395e-014	8.35488e-015	2.68876e-014	2.39668e-014	1.35817e-014	1.32914e-014	1.05183e-014	6.84018e-015	1.26966e-014	2.25729e-014	1.97907e-014	3.39952e-014	2.07827e-014	2.65852e-014	3.21049e-014	1.72141e-014	1.38787e-014	4.29366e-015	8.53815e-015	1.92918e-015	5.80065e-015
-2.68334e-015	2.69736e-015	1.14241e-014	6.8464e-015	2.20807e-014	7.68638e-015	2.61587e-014	2.37623e-014	1.29205e-014	1.31711e-014	1.04837e-014	6.89413e-015	1.26423e-014	2.25335e-014	1.97205e-014	3.35352e-014	2.09693e-014	2.66962e-014	3.17468e-014	1.73554e-014	1.34862e-014	4.55062e-015	8.95881e-015	2.06922e-015	5.55562e-015
-2.45622e-015	2.70085e-015	1.09923e-014	6.35417e-015	2.15512e-014	6.95998e-015	2.53432e-014	2.35301e-014	1.22345e-014	1.30308e-014	1.04087e-014	6.9495e-015	1.25515e-014	2.24616e-014	1.96007e-014	3.30461e-014	2.11461e-014	2.6786e-014	3.13472e-014	1.74667e-014	1.3109e-014	4.80236e-015	9.34036e-015	2.18407e-015	5.27917e-015
-2.24054e-015	2.66436e-015	1.05196e-014	5.80294e-015	2.09508e-014	6.17724e-015	2.44435e-014	2.3268e-014	1.15258e-014	1.28704e-014	1.02931e-014	7.00457e-015	1.24256e-014	2.23579e-014	1.94298e-014	3.25303e-014	2.13114e-014	2.6851e-014	3.09043e-014	1.75471e-014	1.27459e-014	5.04579e-015	9.68071e-015	2.27289e-015	4.97194e-015
-2.03794e-015	2.58819e-015	1.00064e-014	5.19389e-015	2.02794e-014	5.34029e-015	2.34623e-014	2.29738e-014	1.07964e-014	1.26893e-014	1.0137e-014	7.05792e-015	1.22657e-014	2.22237e-014	1.92059e-014	3.19908e-014	2.14643e-014	2.68873e-014	3.04163e-014	1.75958e-014	1.23954e-014	5.27859e-015	9.97704e-015	2.33538e-015	4.63497e-015
-1.84947e-015	2.47264e-015	9.45307e-015	4.52901e-015	1.95374e-014	4.45245e-015	2.24034e-014	2.2646e-014	1.0049e-014	1.24875e-014	9.94029e-015	7.10833e-015	1.20736e-014	2.20598e-014	1.89287e-014	3.14303e-014	2.1604e-014	2.6891e-014	2.9882e-014	1.76125e-014	1.20557e-014	5.49748e-015	1.02273e-014	2.37082e-015	4.26948e-015
-1.67596e-015	2.3181e-015	8.86147e-015	3.81095e-015	1.87266e-014	3.51696e-015	2.12722e-014	2.22839e-014	9.28661e-015	1.22649e-014	9.70391e-015	7.15408e-015	1.18513e-014	2.18673e-014	1.8599e-014	3.08523e-014	2.17292e-014	2.68587e-014	2.92998e-014	1.75968e-014	1.17248e-014	5.69946e-015	1.04304e-014	2.37888e-015	3.87653e-015
-1.51916e-015	2.12535e-015	8.23323e-015	3.04291e-015	1.78492e-014	2.5377e-015	2.00745e-014	2.18865e-014	8.51301e-015	1.20215e-014	9.42913e-015	7.19386e-015	1.16014e-014	2.16478e-014	1.82173e-014	3.02598e-014	2.18384e-014	2.67879e-014	2.86697e-014	1.75492e-014	1.14014e-014	5.88174e-015	1.05843e-014	2.35959e-015	3.45757e-015
-1.38053e-015	1.89501e-015	7.57082e-015	2.2285e-015	1.69083e-014	1.51934e-015	1.88158e-014	2.14525e-014	7.73083e-015	1.17578e-014	9.11725e-015	7.22637e-015	1.13261e-014	2.1403e-014	1.77847e-014	2.96563e-014	2.19316e-014	2.66757e-014	2.79909e-014	1.74699e-014	1.10836e-014	6.04141e-015	1.06885e-014	2.31255e-015	3.01476e-015
-1.26134e-015	1.62873e-015	6.87612e-015	1.37225e-015	1.59071e-014	4.67035e-016	1.75032e-014	2.09816e-014	6.94364e-015	1.14742e-014	8.7702e-015	7.25007e-015	1.10278e-014	2.11352e-014	1.73032e-014	2.9045e-014	2.20085e-014	2.65194e-014	2.72635e-014	1.736e-014	1.07699e-014	6.17576e-015	1.07423e-014	2.23826e-015	2.55007e-015
-1.16202e-015	1.32803e-015	6.15216e-015	4.78573e-016	1.48492e-014	-6.13868e-016	1.61449e-014	2.04738e-014	6.15515e-015	1.1171e-014	8.39092e-015	7.26414e-015	1.07089e-014	2.08468e-014	1.67748e-014	2.84286e-014	2.20679e-014	2.63172e-014	2.64885e-014	1.72198e-014	1.04585e-014	6.28174e-015	1.07457e-014	2.13661e-015	2.06549e-015
-1.08331e-015	9.95437e-016	5.40227e-015	-4.47613e-016	1.374e-014	-1.71758e-015	1.4748e-014	1.99293e-014	5.36796e-015	1.08486e-014	7.98155e-015	7.26735e-015	1.03725e-014	2.054e-014	1.62025e-014	2.78107e-014	2.21086e-014	2.60672e-014	2.56664e-014	1.70509e-014	1.01479e-014	6.35715e-015	1.06985e-014	2.00783e-015	1.56383e-015
-1.02567e-015	6.3271e-016	4.63074e-015	-1.40026e-015	1.25839e-014	-2.83883e-015	1.33206e-014	1.93491e-014	4.58561e-015	1.05084e-014	7.54541e-015	7.25818e-015	1.00218e-014	2.02167e-014	1.5589e-014	2.7195e-014	2.21305e-014	2.57687e-014	2.47978e-014	1.68544e-014	9.83637e-015	6.39977e-015	1.06012e-014	1.85261e-015	1.04799e-015
-9.8936e-016	2.41914e-016	3.84144e-015	-2.37429e-015	1.13857e-014	-3.97074e-015	1.18707e-014	1.87346e-014	3.8125e-015	1.01514e-014	7.08577e-015	7.23604e-015	9.65906e-015	1.98789e-014	1.49387e-014	2.65843e-014	2.21346e-014	2.54206e-014	2.38856e-014	1.66317e-014	9.52326e-015	6.40784e-015	1.04548e-014	1.67186e-015	5.20971e-016
-9.75093e-016	-1.74052e-016	3.03826e-015	-3.36293e-015	1.01508e-014	-5.10685e-015	1.04072e-014	1.80869e-014	3.05149e-015	9.77895e-015	6.6061e-015	7.20009e-015	9.2874e-015	1.95289e-014	1.42558e-014	2.59809e-014	2.21212e-014	2.50234e-014	2.2932e-014	1.63841e-014	9.20695e-015	6.38006e-015	1.02605e-014	1.46672e-015	-1.4457e-017
-9.82915e-016	-6.12357e-016	2.22617e-015	-4.35932e-015	8.88457e-015	-6.24133e-015	8.93919e-015	1.74084e-014	2.30641e-015	9.39269e-015	6.11067e-015	7.14919e-015	8.91018e-015	1.91697e-014	1.35448e-014	2.53884e-014	2.20903e-014	2.45774e-014	2.19398e-014	1.61133e-014	8.88691e-015	6.31502e-015	1.0019e-014	1.23811e-015	-5.5569e-016
-1.01227e-015	-1.07037e-015	1.40978e-015	-5.35676e-015	7.59365e-015	-7.36821e-015	7.47521e-015	1.67014e-014	1.58073e-015	8.99381e-015	5.60345e-015	7.08319e-015	8.53024e-015	1.8804e-014	1.28107e-014	2.48093e-014	2.20416e-014	2.40841e-014	2.09123e-014	1.58215e-014	8.56228e-015	6.21222e-015	9.73237e-015	9.86805e-016	-1.09946e-015
-1.06323e-015	-1.54533e-015	5.93138e-016	-6.34858e-015	6.28456e-015	-8.48119e-015	6.02416e-015	1.59674e-014	8.77298e-016	8.58366e-015	5.08838e-015	7.00181e-015	8.15084e-015	1.84337e-014	1.20584e-014	2.42463e-014	2.19758e-014	2.35452e-014	1.98531e-014	1.55108e-014	8.23288e-015	6.07174e-015	9.40243e-015	7.14798e-016	-1.64231e-015
-1.13557e-015	-2.03348e-015	-2.18762e-016	-7.32882e-015	4.96319e-015	-9.57404e-015	4.59477e-015	1.52096e-014	1.98733e-016	8.16391e-015	4.56953e-015	6.90433e-015	7.77531e-015	1.80605e-014	1.12936e-014	2.37012e-014	2.18933e-014	2.29625e-014	1.87663e-014	1.51823e-014	7.89838e-015	5.8932e-015	9.03115e-015	4.22854e-016	-2.18098e-015
-1.22817e-015	-2.53139e-015	-1.02044e-015	-8.28996e-015	3.63589e-015	-1.06401e-014	3.19449e-015	1.44315e-014	-4.52578e-016	7.73594e-015	4.05114e-015	6.79104e-015	7.40616e-015	1.76867e-014	1.05215e-014	2.31763e-014	2.17943e-014	2.23384e-014	1.76564e-014	1.48388e-014	7.55943e-015	5.67697e-015	8.62107e-015	1.12168e-016	-2.71177e-015
-1.3406e-015	-3.03588e-015	-1.80783e-015	-9.22509e-015	2.3099e-015	-1.1674e-014	1.83137e-015	1.36357e-014	-1.07423e-015	7.30146e-015	3.53762e-015	6.66179e-015	7.04591e-015	1.73141e-014	9.74784e-015	2.26733e-014	2.1679e-014	2.16769e-014	1.65275e-014	1.44821e-014	7.21607e-015	5.42352e-015	8.17469e-015	-2.15561e-016	-3.2317e-015
-1.47172e-015	-3.54347e-015	-2.57576e-015	-1.01278e-014	9.91623e-016	-1.26702e-014	5.11933e-016	1.28256e-014	-1.66403e-015	6.86243e-015	3.03268e-015	6.5173e-015	6.69749e-015	1.69445e-014	8.97828e-015	2.21942e-014	2.15478e-014	2.09817e-014	1.53842e-014	1.4114e-014	6.86824e-015	5.13425e-015	7.69486e-015	-5.58732e-016	-3.73795e-015
-1.6202e-015	-4.05024e-015	-3.31909e-015	-1.0992e-014	-3.12792e-016	-1.36238e-014	-7.56031e-016	1.20043e-014	-2.22024e-015	6.42058e-015	2.54052e-015	6.35782e-015	6.36288e-015	1.65803e-014	8.21856e-015	2.174e-014	2.14018e-014	2.02561e-014	1.42317e-014	1.37362e-014	6.5177e-015	4.8111e-015	7.18447e-015	-9.15339e-016	-4.22774e-015
-1.78502e-015	-4.55189e-015	-4.03318e-015	-1.18117e-014	-1.597e-015	-1.45301e-014	-1.96532e-015	1.11754e-014	-2.74077e-015	5.97799e-015	2.0653e-015	6.18426e-015	6.04433e-015	1.62223e-014	7.47441e-015	2.13114e-014	2.12417e-014	1.95049e-014	1.30761e-014	1.33508e-014	6.16506e-015	4.45594e-015	6.64651e-015	-1.28376e-015	-4.69804e-015
-1.96471e-015	-5.04432e-015	-4.71379e-015	-1.25819e-014	-2.8542e-015	-1.53852e-014	-3.11042e-015	1.03435e-014	-3.22495e-015	5.53671e-015	1.61061e-015	5.99718e-015	5.74435e-015	1.5872e-014	6.75167e-015	2.0909e-014	2.10676e-014	1.87324e-014	1.19228e-014	1.29595e-014	5.81138e-015	4.07147e-015	6.084e-015	-1.66182e-015	-5.14596e-015
-2.15785e-015	-5.524e-015	-5.35617e-015	-1.32971e-014	-4.07907e-015	-1.61839e-014	-4.18723e-015	9.51235e-015	-3.67151e-015	5.09826e-015	1.17983e-015	5.7975e-015	5.46436e-015	1.5531e-014	6.05534e-015	2.05333e-014	2.08808e-014	1.79435e-014	1.07767e-014	1.25633e-014	5.45801e-015	3.66009e-015	5.5001e-015	-2.04825e-015	-5.5691e-015
-2.36315e-015	-5.98735e-015	-5.95569e-015	-1.3953e-014	-5.2656e-015	-1.6923e-014	-5.19117e-015	8.68582e-015	-4.08002e-015	4.66466e-015	7.75547e-016	5.5862e-015	5.20559e-015	1.52003e-014	5.39085e-015	2.01835e-014	2.06815e-014	1.71436e-014	9.64312e-015	1.21637e-014	5.10669e-015	3.22451e-015	4.89814e-015	-2.44148e-015	-5.96486e-015
-2.57853e-015	-6.43085e-015	-6.50924e-015	-1.45454e-014	-6.40813e-015	-1.75992e-014	-6.11839e-015	7.86693e-015	-4.45081e-015	4.23825e-015	4.00117e-016	5.36439e-015	4.96938e-015	1.48818e-014	4.76312e-015	1.98605e-014	2.04701e-014	1.6338e-014	8.52816e-015	1.17621e-014	4.75921e-015	2.76779e-015	4.28155e-015	-2.83915e-015	-6.33181e-015
-2.80279e-015	-6.85078e-015	-7.01326e-015	-1.50699e-014	-7.50144e-015	-1.82102e-014	-6.96662e-015	7.05967e-015	-4.78393e-015	3.82022e-015	5.60846e-017	5.13309e-015	4.7571e-015	1.45758e-014	4.17678e-015	1.95634e-014	2.02479e-014	1.55317e-014	7.43662e-015	1.13594e-014	4.41776e-015	2.29352e-015	3.6534e-015	-3.2395e-015	-6.66789e-015
-3.03379e-015	-7.24387e-015	-7.464e-015	-1.5524e-014	-8.54003e-015	-1.87537e-014	-7.73355e-015	6.26804e-015	-5.07984e-015	3.4127e-015	-2.54754e-016	4.89368e-015	4.56958e-015	1.42835e-014	3.63598e-015	1.92919e-014	2.00149e-014	1.47295e-014	6.37376e-015	1.09568e-014	4.08428e-015	1.80514e-015	3.01716e-015	-3.64046e-015	-6.97088e-015
-3.26937e-015	-7.60626e-015	-7.85876e-015	-1.59041e-014	-9.51901e-015	-1.92285e-014	-8.4177e-015	5.49497e-015	-5.34036e-015	3.01719e-015	-5.31406e-016	4.64825e-015	4.40682e-015	1.40051e-014	3.1445e-015	1.90457e-014	1.97719e-014	1.39368e-014	5.34458e-015	1.05546e-014	3.76036e-015	1.30558e-015	2.37592e-015	-4.04034e-015	-7.23972e-015
-3.50762e-015	-7.93448e-015	-8.19525e-015	-1.62081e-014	-1.04341e-014	-1.96341e-014	-9.01934e-015	4.74334e-015	-5.56653e-015	2.6347e-015	-7.72837e-016	4.3983e-015	4.26899e-015	1.37409e-014	2.70562e-015	1.88236e-014	1.95188e-014	1.3159e-014	4.35348e-015	1.01536e-014	3.44781e-015	7.98714e-016	1.73273e-015	-4.43759e-015	-7.47378e-015
-3.74648e-015	-8.22575e-015	-8.47152e-015	-1.64354e-014	-1.12814e-014	-1.99697e-014	-9.53857e-015	4.01587e-015	-5.76034e-015	2.26647e-015	-9.79105e-016	4.14494e-015	4.15635e-015	1.34914e-014	2.32196e-015	1.86239e-014	1.92561e-014	1.24009e-014	3.40535e-015	9.7546e-015	3.1488e-015	2.88257e-016	1.09068e-015	-4.83054e-015	-7.67219e-015
-3.9841e-015	-8.4775e-015	-8.6864e-015	-1.65854e-014	-1.2058e-014	-2.02358e-014	-9.97668e-015	3.31577e-015	-5.92343e-015	1.91372e-015	-1.15001e-015	3.88947e-015	4.06825e-015	1.32571e-014	1.99553e-015	1.84453e-014	1.89851e-014	1.16667e-014	2.50348e-015	9.35778e-015	2.86564e-015	-2.22555e-016	4.52611e-016	-5.21808e-015	-7.83439e-015
-4.21879e-015	-8.68665e-015	-8.83894e-015	-1.6658e-014	-1.27603e-014	-2.04329e-014	-1.03357e-014	2.64553e-015	-6.05813e-015	1.57773e-015	-1.28592e-015	3.63355e-015	4.00414e-015	1.30386e-014	1.72844e-015	1.82865e-014	1.87057e-014	1.09612e-014	1.65148e-015	8.96285e-015	2.60003e-015	-7.29084e-016	-1.78902e-016	-5.59919e-015	-7.96118e-015
-4.44836e-015	-8.85123e-015	-8.92872e-015	-1.66532e-014	-1.33858e-014	-2.05623e-014	-1.06187e-014	2.00755e-015	-6.16654e-015	1.25984e-015	-1.38802e-015	3.37876e-015	3.96341e-015	1.28359e-014	1.52168e-015	1.81463e-014	1.84184e-014	1.02886e-014	8.52879e-016	8.56992e-015	2.35416e-015	-1.2284e-015	-8.01433e-016	-5.97246e-015	-8.05292e-015
-4.67041e-015	-8.96932e-015	-8.95625e-015	-1.65723e-014	-1.39323e-014	-2.06261e-014	-1.08289e-014	1.40385e-015	-6.25136e-015	9.60586e-016	-1.45766e-015	3.12667e-015	3.94483e-015	1.26488e-014	1.3758e-015	1.80227e-014	1.81231e-014	9.65161e-015	1.10132e-016	8.17877e-015	2.12909e-015	-1.71719e-015	-1.41251e-015	-6.33596e-015	-8.111e-015
-4.88279e-015	-9.03951e-015	-8.92271e-015	-1.64177e-014	-1.43981e-014	-2.06263e-014	-1.09702e-014	8.35739e-016	-6.31608e-015	6.80179e-016	-1.49702e-015	2.87859e-015	3.94696e-015	1.24772e-014	1.2911e-015	1.79144e-014	1.78205e-014	9.05366e-015	-5.74088e-016	7.78778e-015	1.9261e-015	-2.19214e-015	-2.01006e-015	-6.68874e-015	-8.13698e-015
-5.08409e-015	-9.0608e-015	-8.82987e-015	-1.61924e-014	-1.47828e-014	-2.05654e-014	-1.10466e-014	3.04275e-016	-6.36406e-015	4.19268e-016	-1.50852e-015	2.63593e-015	3.96773e-015	1.23209e-014	1.26685e-015	1.78202e-014	1.75104e-014	8.49742e-015	-1.19839e-015	7.397e-015	1.74686e-015	-2.65006e-015	-2.59212e-015	-7.0304e-015	-8.13283e-015
-5.27272e-015	-9.03283e-015	-8.67947e-015	-1.58993e-014	-1.50863e-014	-2.04471e-014	-1.10639e-014	-1.89511e-016	-6.39834e-015	1.77692e-016	-1.49445e-015	2.39998e-015	4.00595e-015	1.21797e-014	1.30184e-015	1.77383e-014	1.71936e-014	7.98476e-015	-1.76233e-015	7.00593e-015	1.59263e-015	-3.08833e-015	-3.15716e-015	-7.36029e-015	-8.10008e-015
-5.44715e-015	-8.95547e-015	-8.47465e-015	-1.5542e-014	-1.53082e-014	-2.02746e-014	-1.10278e-014	-6.45019e-016	-6.42198e-015	-4.39566e-017	-1.45735e-015	2.17164e-015	4.06036e-015	1.20534e-014	1.39457e-015	1.76671e-014	1.68696e-014	7.51696e-015	-2.2654e-015	6.61462e-015	1.46416e-015	-3.50505e-015	-3.70358e-015	-7.6776e-015	-8.04135e-015
-5.60516e-015	-8.8296e-015	-8.21752e-015	-1.51255e-014	-1.54496e-014	-2.00523e-014	-1.09439e-014	-1.06171e-015	-6.43858e-015	-2.46214e-016	-1.40168e-015	1.95166e-015	4.12889e-015	1.19421e-014	1.54264e-015	1.76051e-014	1.65379e-014	7.09517e-015	-2.707e-015	6.22236e-015	1.36187e-015	-3.89847e-015	-4.23023e-015	-7.98212e-015	-7.95937e-015
-5.74536e-015	-8.65578e-015	-7.91201e-015	-1.46545e-014	-1.55115e-014	-1.97846e-014	-1.08189e-014	-1.43986e-015	-6.45222e-015	-4.29615e-016	-1.33061e-015	1.74141e-015	4.20914e-015	1.18444e-014	1.74355e-015	1.75503e-014	1.6199e-014	6.71947e-015	-3.08842e-015	5.8276e-015	1.28531e-015	-4.26703e-015	-4.73598e-015	-8.27335e-015	-7.85695e-015
-5.86626e-015	-8.43449e-015	-7.562e-015	-1.41346e-014	-1.5495e-014	-1.94764e-014	-1.06595e-014	-1.77975e-015	-6.46611e-015	-5.94462e-016	-1.24753e-015	1.54141e-015	4.2992e-015	1.17598e-014	1.9939e-015	1.75015e-014	1.58524e-014	6.38974e-015	-3.41119e-015	5.42978e-015	1.23408e-015	-4.60902e-015	-5.21989e-015	-8.5511e-015	-7.73742e-015
-5.96619e-015	-8.16726e-015	-7.17178e-015	-1.35715e-014	-1.54027e-014	-1.91322e-014	-1.04722e-014	-2.0819e-015	-6.48338e-015	-7.41457e-016	-1.15675e-015	1.35258e-015	4.397e-015	1.16876e-014	2.29011e-015	1.74571e-014	1.54982e-014	6.10513e-015	-3.6763e-015	5.02954e-015	1.20703e-015	-4.92316e-015	-5.68109e-015	-8.81543e-015	-7.60473e-015
-6.04359e-015	-7.85599e-015	-6.74666e-015	-1.29713e-014	-1.52372e-014	-1.87568e-014	-1.02639e-014	-2.34723e-015	-6.50716e-015	-8.7183e-016	-1.06218e-015	1.17555e-015	4.50047e-015	1.16279e-014	2.62795e-015	1.74159e-014	1.51361e-014	5.86509e-015	-3.88538e-015	4.62669e-015	1.2034e-015	-5.20848e-015	-6.11921e-015	-9.06635e-015	-7.46227e-015
-6.09802e-015	-7.50302e-015	-6.29164e-015	-1.23408e-014	-1.50021e-014	-1.83556e-014	-1.00417e-014	-2.57665e-015	-6.54025e-015	-9.86162e-016	-9.67966e-016	1.01032e-015	4.60685e-015	1.15805e-014	3.00299e-015	1.73775e-014	1.47668e-014	5.66775e-015	-4.041e-015	4.22046e-015	1.22227e-015	-5.46539e-015	-6.53438e-015	-9.30374e-015	-7.3134e-015
-6.1284e-015	-7.11132e-015	-5.81138e-015	-1.16867e-014	-1.47011e-014	-1.79343e-014	-9.81242e-015	-2.77209e-015	-6.58598e-015	-1.08564e-015	-8.78185e-016	8.56735e-016	4.71445e-015	1.15443e-014	3.41099e-015	1.73401e-014	1.43898e-014	5.51111e-015	-4.14615e-015	3.81078e-015	1.2618e-015	-5.69439e-015	-6.92643e-015	-9.5278e-015	-7.16184e-015
-6.1335e-015	-6.68462e-015	-5.31192e-015	-1.10157e-014	-1.43379e-014	-1.74982e-014	-9.58259e-015	-2.93512e-015	-6.64685e-015	-1.17189e-015	-7.9691e-016	7.15135e-016	4.82193e-015	1.15183e-014	3.84643e-015	1.73028e-014	1.40057e-014	5.39298e-015	-4.20459e-015	3.39746e-015	1.32074e-015	-5.89583e-015	-7.29542e-015	-9.73868e-015	-7.01161e-015
-6.11306e-015	-6.22569e-015	-4.79955e-015	-1.03341e-014	-1.39174e-014	-1.70532e-014	-9.3586e-015	-3.06739e-015	-6.72523e-015	-1.2458e-015	-7.27395e-016	5.85705e-016	4.92667e-015	1.15022e-014	4.30418e-015	1.72647e-014	1.36145e-014	5.3111e-015	-4.22011e-015	2.98105e-015	1.39663e-015	-6.07103e-015	-7.64134e-015	-9.93647e-015	-6.86712e-015
-6.06608e-015	-5.73868e-015	-4.28033e-015	-9.65017e-015	-1.3445e-014	-1.66051e-014	-9.14692e-015	-3.17098e-015	-6.82364e-015	-1.30932e-015	-6.73741e-016	4.68192e-016	5.02696e-015	1.14949e-014	4.77874e-015	1.72253e-014	1.32161e-014	5.26144e-015	-4.1964e-015	2.56208e-015	1.48715e-015	-6.22088e-015	-7.96466e-015	-1.01222e-014	-6.73233e-015
-5.99309e-015	-5.22849e-015	-3.75999e-015	-8.97015e-015	-1.29261e-014	-1.6159e-014	-8.95307e-015	-3.24798e-015	-6.94357e-015	-1.36398e-015	-6.39866e-016	3.62242e-016	5.1206e-015	1.14955e-014	5.26479e-015	1.71844e-014	1.28105e-014	5.24085e-015	-4.13682e-015	2.14028e-015	1.58975e-015	-6.34698e-015	-8.26579e-015	-1.02961e-014	-6.61064e-015
-5.89428e-015	-4.69947e-015	-3.24431e-015	-8.30105e-015	-1.23668e-014	-1.57205e-014	-8.78276e-015	-3.30011e-015	-7.08642e-015	-1.41118e-015	-6.28499e-016	2.6737e-016	5.20596e-015	1.15036e-014	5.75672e-015	1.71417e-014	1.23972e-014	5.24494e-015	-4.0459e-015	1.7163e-015	1.7014e-015	-6.45094e-015	-8.54518e-015	-1.04587e-014	-6.50588e-015
-5.77007e-015	-4.15641e-015	-2.73888e-015	-7.64955e-015	-1.17715e-014	-1.52941e-014	-8.64084e-015	-3.32951e-015	-7.25324e-015	-1.45247e-015	-6.42693e-016	1.83545e-016	5.2822e-015	1.15183e-014	6.24934e-015	1.70967e-014	1.19771e-014	5.27051e-015	-3.9283e-015	1.29114e-015	1.81864e-015	-6.53463e-015	-8.80416e-015	-1.06114e-014	-6.42143e-015
-5.62012e-015	-3.6041e-015	-2.24901e-015	-7.02137e-015	-1.11467e-014	-1.48849e-014	-8.53204e-015	-3.339e-015	-7.44484e-015	-1.48905e-015	-6.84653e-016	1.1027e-016	5.34849e-015	1.15386e-014	6.73734e-015	1.70488e-014	1.15503e-014	5.31333e-015	-3.78843e-015	8.65583e-016	1.93871e-015	-6.6005e-015	-9.04357e-015	-1.07548e-014	-6.36053e-015
-5.44518e-015	-3.04748e-015	-1.78023e-015	-6.42261e-015	-1.04985e-014	-1.44969e-014	-8.45998e-015	-3.33079e-015	-7.66192e-015	-1.52308e-015	-7.56357e-016	4.72495e-017	5.40304e-015	1.15633e-014	7.21567e-015	1.69979e-014	1.1117e-014	5.36931e-015	-3.63056e-015	4.40808e-016	2.05848e-015	-6.65045e-015	-9.26423e-015	-1.08902e-014	-6.32613e-015
-5.24541e-015	-2.49192e-015	-1.337e-015	-5.85896e-015	-9.83397e-015	-1.41355e-014	-8.42775e-015	-3.3077e-015	-7.90438e-015	-1.55598e-015	-8.59847e-016	-6.51237e-018	5.44516e-015	1.15911e-014	7.67908e-015	1.6944e-014	1.06777e-014	5.43496e-015	-3.45975e-015	1.83424e-017	2.17437e-015	-6.68697e-015	-9.46689e-015	-1.10179e-014	-6.3205e-015
-5.02118e-015	-1.94179e-015	-9.24099e-016	-5.33589e-015	-9.15952e-015	-1.3805e-014	-8.43867e-015	-3.27182e-015	-8.17182e-015	-1.58942e-015	-9.96239e-016	-5.14771e-017	5.47429e-015	1.16207e-014	8.12209e-015	1.68873e-014	1.02326e-014	5.50576e-015	-3.27985e-015	-4.00549e-016	2.28324e-015	-6.71297e-015	-9.65307e-015	-1.11388e-014	-6.34615e-015
-4.77384e-015	-1.40245e-015	-5.4583e-016	-4.85741e-015	-8.48151e-015	-1.35091e-014	-8.4948e-015	-3.22468e-015	-8.46312e-015	-1.62459e-015	-1.16612e-015	-8.86738e-017	5.48958e-015	1.16519e-014	8.5403e-015	1.6828e-014	9.7821e-015	5.57758e-015	-3.09505e-015	-8.1391e-016	2.38225e-015	-6.731e-015	-9.82387e-015	-1.12531e-014	-6.40433e-015
-4.50414e-015	-8.79305e-016	-2.05785e-016	-4.42851e-015	-7.80695e-015	-1.32513e-014	-8.5976e-015	-3.16881e-015	-8.77772e-015	-1.66299e-015	-1.37026e-015	-1.18524e-016	5.49033e-015	1.16831e-014	8.92998e-015	1.67658e-014	9.32727e-015	5.64706e-015	-2.91017e-015	-1.21957e-015	2.4677e-015	-6.74344e-015	-9.98034e-015	-1.1361e-014	-6.49561e-015
-4.21323e-015	-3.77361e-016	9.24189e-017	-4.05273e-015	-7.14248e-015	-1.30347e-014	-8.7477e-015	-3.10631e-015	-9.11407e-015	-1.70596e-015	-1.60882e-015	-1.41051e-016	5.47619e-015	1.17126e-014	9.28756e-015	1.67011e-014	8.86831e-015	5.71074e-015	-2.72935e-015	-1.61642e-015	2.53578e-015	-6.75298e-015	-1.01235e-014	-1.14636e-014	-6.62151e-015
-3.90283e-015	9.95461e-017	3.45867e-016	-3.73288e-015	-6.49422e-015	-1.28614e-014	-8.9464e-015	-3.03951e-015	-9.47021e-015	-1.75452e-015	-1.88077e-015	-1.57134e-016	5.44729e-015	1.17391e-014	9.61011e-015	1.66336e-014	8.40619e-015	5.76527e-015	-2.55525e-015	-2.00265e-015	2.58392e-015	-6.76158e-015	-1.02547e-014	-1.15607e-014	-6.78273e-015
-3.57443e-015	5.46225e-016	5.52674e-016	-3.47149e-015	-5.86747e-015	-1.27332e-014	-9.19401e-015	-2.9696e-015	-9.84411e-015	-1.80944e-015	-2.18503e-015	-1.68039e-016	5.40381e-015	1.17621e-014	9.89441e-015	1.65628e-014	7.9415e-015	5.80804e-015	-2.39126e-015	-2.37691e-015	2.60925e-015	-6.77118e-015	-1.03747e-014	-1.1653e-014	-6.97923e-015
-3.22929e-015	9.58777e-016	7.11673e-016	-3.26974e-015	-5.2678e-015	-1.26518e-014	-9.48842e-015	-2.89883e-015	-1.02338e-014	-1.87193e-015	-2.52025e-015	-1.73951e-016	5.34571e-015	1.17808e-014	1.01381e-014	1.64894e-014	7.4755e-015	5.83639e-015	-2.24048e-015	-2.73668e-015	2.61036e-015	-6.78384e-015	-1.04847e-014	-1.17406e-014	-7.211e-015
-2.86871e-015	1.33395e-015	8.22232e-016	-3.12898e-015	-4.70086e-015	-1.26181e-014	-9.82849e-015	-2.82858e-015	-1.06374e-014	-1.94229e-015	-2.88453e-015	-1.75012e-016	5.2732e-015	1.17934e-014	1.03387e-014	1.64138e-014	7.00871e-015	5.84815e-015	-2.10467e-015	-3.07988e-015	2.58455e-015	-6.80208e-015	-1.05854e-014	-1.18236e-014	-7.47768e-015
-2.49475e-015	1.66907e-015	8.83791e-016	-3.04955e-015	-4.17134e-015	-1.26331e-014	-1.02125e-014	-2.76033e-015	-1.10521e-014	-2.02087e-015	-3.27576e-015	-1.71689e-016	5.187e-015	1.17987e-014	1.04951e-014	1.63361e-014	6.54148e-015	5.84157e-015	-1.98586e-015	-3.40509e-015	2.52958e-015	-6.82769e-015	-1.06781e-014	-1.19018e-014	-7.7774e-015
-2.1086e-015	1.96061e-015	8.96748e-016	-3.03025e-015	-3.6832e-015	-1.26962e-014	-1.06374e-014	-2.69535e-015	-1.14746e-014	-2.10777e-015	-3.69141e-015	-1.63892e-016	5.08791e-015	1.17962e-014	1.06071e-014	1.62564e-014	6.07521e-015	5.81574e-015	-1.88592e-015	-3.71007e-015	2.44427e-015	-6.86177e-015	-1.07639e-014	-1.19753e-014	-8.10902e-015
-1.71268e-015	2.20626e-015	8.62068e-016	-3.0696e-015	-3.24017e-015	-1.28067e-014	-1.10999e-014	-2.63476e-015	-1.19023e-014	-2.20299e-015	-4.12833e-015	-1.52284e-016	4.97674e-015	1.17844e-014	1.06745e-014	1.6176e-014	5.61099e-015	5.76914e-015	-1.80553e-015	-3.9944e-015	2.32708e-015	-6.90597e-015	-1.0843e-014	-1.20441e-014	-8.47011e-015
-1.30899e-015	2.40462e-015	7.81902e-016	-3.16533e-015	-2.84566e-015	-1.29639e-014	-1.15968e-014	-2.57874e-015	-1.23325e-014	-2.30661e-015	-4.58341e-015	-1.37073e-016	4.85372e-015	1.17625e-014	1.06973e-014	1.60954e-014	5.14996e-015	5.701e-015	-1.74589e-015	-4.25699e-015	2.17749e-015	-6.96153e-015	-1.09166e-014	-1.21083e-014	-8.85829e-015
-8.99162e-016	2.55436e-015	6.58561e-016	-3.31461e-015	-2.50182e-015	-1.31661e-014	-1.2124e-014	-2.52787e-015	-1.27623e-014	-2.41804e-015	-5.05315e-015	-1.18158e-016	4.72025e-015	1.17302e-014	1.06761e-014	1.60145e-014	4.69314e-015	5.61121e-015	-1.70704e-015	-4.4957e-015	1.99502e-015	-7.02939e-015	-1.0985e-014	-1.21676e-014	-9.27113e-015
-4.85197e-016	2.65495e-015	4.94364e-016	-3.51414e-015	-2.21061e-015	-1.34111e-014	-1.2677e-014	-2.48235e-015	-1.31893e-014	-2.53718e-015	-5.5343e-015	-9.62317e-017	4.57735e-015	1.16867e-014	1.06124e-014	1.59343e-014	4.24166e-015	5.50033e-015	-1.6897e-015	-4.70912e-015	1.77845e-015	-7.11e-015	-1.10492e-014	-1.22216e-014	-9.70549e-015
-6.9467e-017	2.70576e-015	2.93297e-016	-3.75948e-015	-1.97289e-015	-1.36954e-014	-1.32509e-014	-2.44255e-015	-1.3611e-014	-2.66313e-015	-6.02357e-015	-7.13098e-017	4.42581e-015	1.16311e-014	1.05079e-014	1.58549e-014	3.7964e-015	5.36836e-015	-1.69384e-015	-4.89682e-015	1.52822e-015	-7.20335e-015	-1.11097e-014	-1.22694e-014	-1.01583e-014
3.4551e-016	2.70629e-015	5.989e-017	-4.04651e-015	-1.78975e-015	-1.4016e-014	-1.38409e-014	-2.40855e-015	-1.40245e-014	-2.79491e-015	-6.51692e-015	-4.30705e-017	4.26655e-015	1.15627e-014	1.03647e-014	1.5776e-014	3.35796e-015	5.21637e-015	-1.71831e-015	-5.05792e-015	1.24543e-015	-7.3096e-015	-1.1167e-014	-1.23105e-014	-1.06257e-014
7.56615e-016	2.65787e-015	-2.01741e-016	-4.37023e-015	-1.66095e-015	-1.43689e-014	-1.44423e-014	-2.38072e-015	-1.44279e-014	-2.93158e-015	-7.01028e-015	-1.16501e-017	4.10051e-015	1.1481e-014	1.01856e-014	1.56981e-014	2.92728e-015	5.04583e-015	-1.76207e-015	-5.19183e-015	9.30722e-016	-7.42835e-015	-1.12217e-014	-1.23448e-014	-1.11038e-014
1.16176e-015	2.56186e-015	-4.86718e-016	-4.72464e-015	-1.58566e-015	-1.47496e-014	-1.505e-014	-2.35936e-015	-1.48176e-014	-3.0724e-015	-7.50014e-015	2.22447e-017	3.92837e-015	1.13862e-014	9.97462e-015	1.56219e-014	2.5055e-015	4.858e-015	-1.82353e-015	-5.29889e-015	5.8544e-016	-7.55924e-015	-1.12739e-014	-1.23713e-014	-1.15887e-014
1.55811e-015	2.41995e-015	-7.89693e-016	-5.10353e-015	-1.56265e-015	-1.51535e-014	-1.5658e-014	-2.34327e-015	-1.51911e-014	-3.21653e-015	-7.98304e-015	5.93463e-017	3.75094e-015	1.12786e-014	9.73451e-015	1.55476e-014	2.09351e-015	4.65505e-015	-1.90094e-015	-5.3788e-015	2.10774e-016	-7.70187e-015	-1.13235e-014	-1.23888e-014	-1.20768e-014
1.94397e-015	2.23429e-015	-1.10546e-015	-5.50019e-015	-1.58913e-015	-1.55754e-014	-1.62605e-014	-2.33179e-015	-1.55467e-014	-3.36188e-015	-8.45539e-015	9.93423e-017	3.56933e-015	1.11579e-014	9.46946e-015	1.54762e-014	1.69174e-015	4.43861e-015	-1.99237e-015	-5.43299e-015	-1.91515e-016	-7.85477e-015	-1.13704e-014	-1.23969e-014	-1.25643e-014
2.31705e-015	2.0081e-015	-1.42841e-015	-5.90843e-015	-1.66156e-015	-1.60096e-014	-1.6853e-014	-2.32433e-015	-1.58824e-014	-3.5073e-015	-8.91411e-015	1.41919e-016	3.38421e-015	1.10246e-014	9.18381e-015	1.54083e-014	1.30197e-015	4.21102e-015	-2.09552e-015	-5.46198e-015	-6.18957e-016	-8.0176e-015	-1.14151e-014	-1.23952e-014	-1.30478e-014
2.67421e-015	1.74431e-015	-1.75289e-015	-6.32133e-015	-1.77634e-015	-1.64501e-014	-1.74294e-014	-2.32002e-015	-1.61972e-014	-3.65125e-015	-9.35625e-015	1.8693e-016	3.19609e-015	1.0879e-014	8.88198e-015	1.53444e-014	9.25098e-016	3.9747e-015	-2.20808e-015	-5.46637e-015	-1.06856e-015	-8.18948e-015	-1.14573e-014	-1.23832e-014	-1.3523e-014
3.01303e-015	1.44618e-015	-2.07264e-015	-6.7312e-015	-1.92947e-015	-1.6891e-014	-1.79843e-014	-2.31716e-015	-1.64894e-014	-3.79177e-015	-9.77893e-015	2.34213e-016	3.00525e-015	1.07226e-014	8.56865e-015	1.52853e-014	5.6128e-016	3.73232e-015	-2.32715e-015	-5.44702e-015	-1.53756e-015	-8.36867e-015	-1.14969e-014	-1.23599e-014	-1.39866e-014
3.33078e-015	1.11741e-015	-2.38178e-015	-7.13137e-015	-2.11622e-015	-1.73264e-014	-1.85125e-014	-2.31533e-015	-1.67576e-014	-3.92772e-015	-1.01796e-014	2.84073e-016	2.81197e-015	1.05565e-014	8.24855e-015	1.52308e-014	2.12091e-016	3.48587e-015	-2.45042e-015	-5.40555e-015	-2.02319e-015	-8.55356e-015	-1.15338e-014	-1.23249e-014	-1.44353e-014
3.62467e-015	7.61903e-016	-2.67425e-015	-7.5148e-015	-2.332e-015	-1.77499e-014	-1.90096e-014	-2.31395e-015	-1.70007e-014	-4.05763e-015	-1.05557e-014	3.3606e-016	2.61685e-015	1.03818e-014	7.92631e-015	1.51809e-014	-1.21726e-016	3.23808e-015	-2.5745e-015	-5.34386e-015	-2.52236e-015	-8.74251e-015	-1.15679e-014	-1.22783e-014	-1.48654e-014
3.89257e-015	3.84665e-016	-2.94501e-015	-7.8753e-015	-2.57101e-015	-1.81552e-014	-1.94714e-014	-2.31199e-015	-1.72187e-014	-4.18014e-015	-1.09056e-014	3.89167e-016	2.42006e-015	1.01994e-014	7.60653e-015	1.51366e-014	-4.40432e-016	2.99167e-015	-2.69652e-015	-5.26439e-015	-3.03174e-015	-8.93399e-015	-1.15987e-014	-1.22196e-014	-1.52739e-014
4.13198e-015	-9.48688e-018	-3.18901e-015	-8.20625e-015	-2.82758e-015	-1.85368e-014	-1.98936e-014	-2.30835e-015	-1.74113e-014	-4.29384e-015	-1.12275e-014	4.4318e-016	2.22163e-015	1.00103e-014	7.29422e-015	1.50988e-014	-7.43488e-016	2.749e-015	-2.8137e-015	-5.16893e-015	-3.5472e-015	-9.12717e-015	-1.16255e-014	-1.21491e-014	-1.56584e-014
4.34008e-015	-4.17044e-016	-3.40093e-015	-8.50107e-015	-3.09521e-015	-1.88886e-014	-2.02716e-014	-2.30208e-015	-1.75779e-014	-4.39724e-015	-1.15203e-014	4.97777e-016	2.02145e-015	9.81608e-015	6.99398e-015	1.50673e-014	-1.03035e-015	2.51252e-015	-2.92337e-015	-5.05988e-015	-4.06491e-015	-9.32087e-015	-1.16476e-014	-1.20665e-014	-1.60165e-014
4.5143e-015	-8.33299e-016	-3.57625e-015	-8.75376e-015	-3.36749e-015	-1.92045e-014	-2.06026e-014	-2.29159e-015	-1.77193e-014	-4.4894e-015	-1.17825e-014	5.52298e-016	1.81853e-015	9.6188e-015	6.71043e-015	1.50431e-014	-1.30082e-015	2.28431e-015	-3.02343e-015	-4.93959e-015	-4.58082e-015	-9.51398e-015	-1.16641e-014	-1.19716e-014	-1.63464e-014
4.65262e-015	-1.25334e-015	-3.71135e-015	-8.95951e-015	-3.63836e-015	-1.9479e-014	-2.08839e-014	-2.27505e-015	-1.78348e-014	-4.56907e-015	-1.20138e-014	6.06434e-016	1.6122e-015	9.42044e-015	6.44724e-015	1.50265e-014	-1.55401e-015	2.06601e-015	-3.11181e-015	-4.81114e-015	-5.09127e-015	-9.70505e-015	-1.16751e-014	-1.18647e-014	-1.66466e-014
4.75288e-015	-1.67353e-015	-3.8021e-015	-9.11315e-015	-3.902e-015	-1.97062e-014	-2.11131e-014	-2.25183e-015	-1.79256e-014	-4.63517e-015	-1.22144e-014	6.58845e-016	1.40222e-015	9.22321e-015	6.20825e-015	1.50176e-014	-1.78955e-015	1.85953e-015	-3.18645e-015	-4.67786e-015	-5.5929e-015	-9.89285e-015	-1.16799e-014	-1.17459e-014	-1.69157e-014
4.81339e-015	-2.08983e-015	-3.84601e-015	-9.21126e-015	-4.15202e-015	-1.98818e-014	-2.12892e-014	-2.22052e-015	-1.79926e-014	-4.68676e-015	-1.23853e-014	7.0922e-016	1.18859e-015	9.02937e-015	5.99711e-015	1.5017e-014	-2.00694e-015	1.66666e-015	-3.24463e-015	-4.54209e-015	-6.08177e-015	-1.00764e-014	-1.16781e-014	-1.16158e-014	-1.71523e-014
4.83177e-015	-2.49842e-015	-3.84085e-015	-9.25059e-015	-4.38344e-015	-2.00015e-014	-2.14104e-014	-2.18052e-015	-1.80362e-014	-4.72322e-015	-1.2527e-014	7.56803e-016	9.70197e-016	8.84082e-015	5.8174e-015	1.5025e-014	-2.20602e-015	1.48839e-015	-3.28497e-015	-4.40669e-015	-6.55467e-015	-1.02549e-014	-1.16685e-014	-1.14746e-014	-1.73564e-014
4.80609e-015	-2.89488e-015	-3.78453e-015	-9.2291e-015	-4.59065e-015	-2.0062e-014	-2.14763e-014	-2.1308e-015	-1.8058e-014	-4.74418e-015	-1.26406e-014	8.00459e-016	7.45697e-016	8.65986e-015	5.6717e-015	1.50417e-014	-2.38668e-015	1.32555e-015	-3.30625e-015	-4.27377e-015	-7.00821e-015	-1.04277e-014	-1.16509e-014	-1.13228e-014	-1.7528e-014
4.73561e-015	-3.27556e-015	-3.67582e-015	-9.14476e-015	-4.76831e-015	-2.006e-014	-2.1486e-014	-2.0709e-015	-1.80591e-014	-4.74917e-015	-1.27277e-014	8.38886e-016	5.14384e-016	8.48931e-015	5.56163e-015	1.50669e-014	-2.54831e-015	1.17881e-015	-3.30671e-015	-4.14617e-015	-7.43895e-015	-1.05938e-014	-1.16247e-014	-1.11615e-014	-1.76676e-014
4.61883e-015	-3.63787e-015	-3.51468e-015	-8.99708e-015	-4.91154e-015	-1.99934e-014	-2.14404e-014	-2.00019e-015	-1.80406e-014	-4.73837e-015	-1.27901e-014	8.70454e-016	2.74775e-016	8.3312e-015	5.48962e-015	1.51011e-014	-2.6908e-015	1.04909e-015	-3.28623e-015	-4.0269e-015	-7.84435e-015	-1.07525e-014	-1.15891e-014	-1.0992e-014	-1.77759e-014
4.45485e-015	-3.97953e-015	-3.30154e-015	-8.78558e-015	-5.01585e-015	-1.98603e-014	-2.13413e-014	-1.91749e-015	-1.80039e-014	-4.71148e-015	-1.28297e-014	8.94251e-016	2.61616e-017	8.1877e-015	5.45665e-015	1.51446e-014	-2.81381e-015	9.3666e-016	-3.24401e-015	-3.91877e-015	-8.22136e-015	-1.09037e-014	-1.15438e-014	-1.0816e-014	-1.78541e-014
4.24303e-015	-4.29871e-015	-3.03805e-015	-8.51135e-015	-5.07838e-015	-1.9659e-014	-2.11894e-014	-1.8222e-015	-1.79509e-014	-4.66882e-015	-1.28487e-014	9.09719e-016	-2.32478e-016	8.0605e-015	5.46346e-015	1.51971e-014	-2.91705e-015	8.40889e-016	-3.17946e-015	-3.82426e-015	-8.5675e-015	-1.10472e-014	-1.14883e-014	-1.06352e-014	-1.7904e-014
3.98306e-015	-4.59332e-015	-2.72559e-015	-8.17543e-015	-5.09549e-015	-1.93895e-014	-2.09873e-014	-1.71483e-015	-1.78831e-014	-4.61121e-015	-1.28497e-014	9.15805e-016	-5.02853e-016	7.95209e-015	5.51047e-015	1.52585e-014	-3.00036e-015	7.61961e-016	-3.0923e-015	-3.74506e-015	-8.88066e-015	-1.11825e-014	-1.14223e-014	-1.045e-014	-1.79275e-014
3.67463e-015	-4.86242e-015	-2.3658e-015	-7.77956e-015	-5.06566e-015	-1.90523e-014	-2.07376e-014	-1.59526e-015	-1.78025e-014	-4.53973e-015	-1.28356e-014	9.11295e-016	-7.85848e-016	7.86427e-015	5.59741e-015	1.53286e-014	-3.06385e-015	6.99047e-016	-2.98292e-015	-3.68295e-015	-9.16007e-015	-1.13095e-014	-1.1345e-014	-1.02623e-014	-1.79264e-014
3.31838e-015	-5.10535e-015	-1.96203e-015	-7.32758e-015	-4.98793e-015	-1.86482e-014	-2.04431e-014	-1.46329e-015	-1.77102e-014	-4.4549e-015	-1.28094e-014	8.94569e-016	-1.08255e-015	7.79892e-015	5.72383e-015	1.54069e-014	-3.10713e-015	6.51097e-016	-2.85242e-015	-3.63982e-015	-9.40446e-015	-1.14289e-014	-1.12563e-014	-1.00742e-014	-1.79029e-014
2.91441e-015	-5.32254e-015	-1.51874e-015	-6.82325e-015	-4.86086e-015	-1.81794e-014	-2.01075e-014	-1.31904e-015	-1.76078e-014	-4.35789e-015	-1.27746e-014	8.64418e-016	-1.39418e-015	7.75807e-015	5.88887e-015	1.54932e-014	-3.13041e-015	6.17317e-016	-2.70192e-015	-3.61663e-015	-9.61315e-015	-1.15406e-014	-1.11557e-014	-9.8877e-015	-1.786e-014
2.46397e-015	-5.51395e-015	-1.04045e-015	-6.27131e-015	-4.68447e-015	-1.76487e-014	-1.97338e-014	-1.16268e-015	-1.74968e-014	-4.24975e-015	-1.27339e-014	8.19892e-016	-1.72179e-015	7.74277e-015	6.09032e-015	1.55862e-014	-3.13369e-015	5.96651e-016	-2.532e-015	-3.61479e-015	-9.78524e-015	-1.16451e-014	-1.10433e-014	-9.70487e-015	-1.78007e-014
1.96869e-015	-5.68016e-015	-5.31778e-016	-5.67719e-015	-4.45981e-015	-1.70593e-014	-1.93265e-014	-9.94249e-016	-1.73789e-014	-4.13204e-015	-1.26904e-014	7.60007e-016	-2.06666e-015	7.75394e-015	6.326e-015	1.56852e-014	-3.11648e-015	5.88115e-016	-2.34471e-015	-3.63495e-015	-9.92098e-015	-1.17425e-014	-1.09185e-014	-9.52771e-015	-1.77281e-014
1.43073e-015	-5.82241e-015	2.61139e-018	-5.04703e-015	-4.18794e-015	-1.64157e-014	-1.8891e-014	-8.15313e-016	-1.72549e-014	-4.00641e-015	-1.26474e-014	6.84374e-016	-2.42878e-015	7.79277e-015	6.59292e-015	1.57895e-014	-3.07872e-015	5.89468e-016	-2.14154e-015	-3.67769e-015	-1.00206e-014	-1.18336e-014	-1.07812e-014	-9.35794e-015	-1.76452e-014
8.5185e-016	-5.94246e-015	5.56528e-016	-4.38694e-015	-3.87138e-015	-1.57226e-014	-1.84321e-014	-6.26767e-016	-1.71256e-014	-3.87489e-015	-1.26085e-014	5.91737e-016	-2.80893e-015	7.85953e-015	6.88832e-015	1.58971e-014	-3.0204e-015	5.99369e-016	-1.92398e-015	-3.74289e-015	-1.0085e-014	-1.19189e-014	-1.06313e-014	-9.19744e-015	-1.75553e-014
2.34266e-016	-6.04264e-015	1.12379e-015	-3.70405e-015	-3.51389e-015	-1.49858e-014	-1.79549e-014	-4.29462e-016	-1.69919e-014	-3.73962e-015	-1.25765e-014	4.81737e-016	-3.20713e-015	7.95486e-015	7.20845e-015	1.60076e-014	-2.94157e-015	6.15857e-016	-1.69493e-015	-3.83015e-015	-1.0115e-014	-1.19989e-014	-1.04691e-014	-9.04871e-015	-1.74613e-014
-4.19666e-016	-6.12587e-015	1.69822e-015	-3.00627e-015	-3.11883e-015	-1.42118e-014	-1.74644e-014	-2.24756e-016	-1.68554e-014	-3.60264e-015	-1.25545e-014	3.5367e-016	-3.62413e-015	8.07901e-015	7.54953e-015	1.61194e-014	-2.84231e-015	6.38052e-016	-1.45728e-015	-3.93884e-015	-1.01116e-014	-1.20743e-014	-1.0295e-014	-8.91356e-015	-1.73668e-014
-1.10658e-015	-6.19478e-015	2.27393e-015	-2.3009e-015	-2.69099e-015	-1.34063e-014	-1.6966e-014	-1.46327e-017	-1.6717e-014	-3.46609e-015	-1.25446e-014	2.07172e-016	-4.06043e-015	8.23214e-015	7.90731e-015	1.62314e-014	-2.72219e-015	6.64243e-016	-1.21315e-015	-4.06838e-015	-1.00765e-014	-1.21462e-014	-1.01088e-014	-8.79411e-015	-1.72748e-014
-1.82342e-015	-6.25285e-015	2.84464e-015	-1.59514e-015	-2.23606e-015	-1.25767e-014	-1.64643e-014	1.99756e-016	-1.65773e-014	-3.33192e-015	-1.25505e-014	4.20177e-017	-4.51628e-015	8.41336e-015	8.27723e-015	1.6342e-014	-2.58203e-015	6.92817e-016	-9.64809e-016	-4.21709e-015	-1.00114e-014	-1.22147e-014	-9.91077e-015	-8.69192e-015	-1.71882e-014
-2.56616e-015	-6.30394e-015	3.40318e-015	-8.97081e-016	-1.75907e-015	-1.17307e-014	-1.59647e-014	4.17099e-016	-1.64372e-014	-3.20246e-015	-1.25739e-014	-1.41602e-016	-4.99187e-015	8.62185e-015	8.65468e-015	1.64503e-014	-2.42073e-015	7.21788e-016	-7.15188e-016	-4.38328e-015	-9.91834e-015	-1.22801e-014	-9.70203e-015	-8.60872e-015	-1.71102e-014
-3.33118e-015	-6.35092e-015	3.94311e-015	-2.15105e-016	-1.26637e-015	-1.08762e-014	-1.54725e-014	6.35806e-016	-1.62967e-014	-3.08013e-015	-1.26167e-014	-3.43549e-016	-5.48662e-015	8.85701e-015	9.03512e-015	1.65541e-014	-2.2384e-015	7.49727e-016	-4.67218e-016	-4.56531e-015	-9.79991e-015	-1.23427e-014	-9.48288e-015	-8.54578e-015	-1.7043e-014
-4.11462e-015	-6.39768e-015	4.45824e-015	4.42978e-016	-7.64682e-016	-1.00212e-014	-1.49928e-014	8.53462e-016	-1.61558e-014	-2.96723e-015	-1.26816e-014	-5.63763e-016	-6.00022e-015	9.11751e-015	9.41377e-015	1.66505e-014	-2.03483e-015	7.75543e-016	-2.23036e-016	-4.76078e-015	-9.65879e-015	-1.24025e-014	-9.25351e-015	-8.50454e-015	-1.69888e-014
-4.91217e-015	-6.44743e-015	4.94211e-015	1.06978e-015	-2.60991e-016	-9.17301e-015	-1.45302e-014	1.06732e-015	-1.60151e-014	-2.86641e-015	-1.27701e-014	-8.01972e-016	-6.53143e-015	9.40081e-015	9.78592e-015	1.67386e-014	-1.81033e-015	7.98126e-016	1.47056e-017	-4.96705e-015	-9.49762e-015	-1.24603e-014	-9.01465e-015	-8.486e-015	-1.69504e-014
-5.71822e-015	-6.50428e-015	5.3892e-015	1.65829e-015	2.38162e-016	-8.33982e-015	-1.4089e-014	1.27519e-015	-1.58745e-014	-2.78027e-015	-1.28837e-014	-1.05788e-015	-7.07881e-015	9.70548e-015	1.0147e-014	1.68175e-014	-1.56451e-015	8.16446e-016	2.43651e-016	-5.18088e-015	-9.31932e-015	-1.25164e-014	-8.76718e-015	-8.4914e-015	-1.69303e-014
-6.52821e-015	-6.57157e-015	5.79398e-015	2.20204e-015	7.25571e-016	-7.52924e-015	-1.36729e-014	1.47557e-015	-1.57343e-014	-2.71029e-015	-1.30236e-014	-1.33062e-015	-7.64113e-015	1.0029e-014	1.04924e-014	1.68847e-014	-1.29823e-015	8.29602e-016	4.60557e-016	-5.39945e-015	-9.12674e-015	-1.25707e-014	-8.51167e-015	-8.52065e-015	-1.69306e-014
-7.33758e-015	-6.65262e-015	6.15129e-015	2.69479e-015	1.19479e-015	-6.74846e-015	-1.32861e-014	1.66706e-015	-1.5594e-014	-2.65821e-015	-1.3191e-014	-1.61903e-015	-8.21707e-015	1.03692e-014	1.08176e-014	1.69385e-014	-1.01201e-015	8.36304e-016	6.63545e-016	-5.61949e-015	-8.92299e-015	-1.26233e-014	-8.249e-015	-8.57439e-015	-1.69524e-014
-8.14163e-015	-6.75101e-015	6.45659e-015	3.13042e-015	1.63924e-015	-6.00476e-015	-1.29319e-014	1.84746e-015	-1.5454e-014	-2.62584e-015	-1.33855e-014	-1.92215e-015	-8.80515e-015	1.07236e-014	1.11186e-014	1.6977e-014	-7.0589e-016	8.36263e-016	8.50544e-016	-5.83768e-015	-8.71111e-015	-1.26741e-014	-7.98056e-015	-8.65274e-015	-1.69965e-014
-8.93619e-015	-6.86935e-015	6.70651e-015	3.50468e-015	2.05202e-015	-5.30514e-015	-1.26128e-014	2.01499e-015	-1.53137e-014	-2.615e-015	-1.36076e-014	-2.23884e-015	-9.40339e-015	1.10893e-014	1.13913e-014	1.69987e-014	-3.80383e-016	8.28732e-016	1.01932e-015	-6.05108e-015	-8.4938e-015	-1.27224e-014	-7.70732e-015	-8.75529e-015	-1.70642e-014
-9.71568e-015	-7.01046e-015	6.89791e-015	3.81323e-015	2.42675e-015	-4.65562e-015	-1.23312e-014	2.16737e-015	-1.51727e-014	-2.62714e-015	-1.38572e-014	-2.56791e-015	-1.00096e-014	1.14634e-014	1.16321e-014	1.70027e-014	-3.60854e-017	8.14295e-016	1.16767e-015	-6.25667e-015	-8.27468e-015	-1.27681e-014	-7.43005e-015	-8.88202e-015	-1.71563e-014
-1.04757e-014	-7.17671e-015	7.02831e-015	4.05204e-015	2.75762e-015	-4.0616e-015	-1.20898e-014	2.30336e-015	-1.50309e-014	-2.66379e-015	-1.4134e-014	-2.90802e-015	-1.0621e-014	1.18433e-014	1.18388e-014	1.69877e-014	3.26778e-016	7.93227e-016	1.29526e-015	-6.45085e-015	-8.05699e-015	-1.28106e-014	-7.15022e-015	-9.03205e-015	-1.7273e-014
-1.12126e-014	-7.37042e-015	7.09521e-015	4.21875e-015	3.03924e-015	-3.52792e-015	-1.18894e-014	2.42106e-015	-1.48881e-014	-2.72608e-015	-1.44366e-014	-3.25738e-015	-1.12357e-014	1.22254e-014	1.20082e-014	1.69524e-014	7.07355e-016	7.65468e-016	1.40026e-015	-6.63023e-015	-7.84328e-015	-1.28497e-014	-6.86904e-015	-9.20452e-015	-1.74136e-014
-1.1922e-014	-7.59281e-015	7.09808e-015	4.31192e-015	3.26714e-015	-3.05886e-015	-1.17304e-014	2.51923e-015	-1.47435e-014	-2.81514e-015	-1.47643e-014	-3.61459e-015	-1.18514e-014	1.26063e-014	1.21379e-014	1.68962e-014	1.10397e-015	7.31849e-016	1.48109e-015	-6.79114e-015	-7.63575e-015	-1.28848e-014	-6.5874e-015	-9.3985e-015	-1.75784e-014
-1.25994e-014	-7.8447e-015	7.03609e-015	4.33008e-015	3.43801e-015	-2.65797e-015	-1.16135e-014	2.59601e-015	-1.45969e-014	-2.93182e-015	-1.51155e-014	-3.97796e-015	-1.24644e-014	1.2983e-014	1.22257e-014	1.68186e-014	1.51521e-015	6.92394e-016	1.53736e-015	-6.93046e-015	-7.43716e-015	-1.29155e-014	-6.3064e-015	-9.61211e-015	-1.77665e-014
-1.32411e-014	-8.1267e-015	6.9096e-015	4.27374e-015	3.54867e-015	-2.32711e-015	-1.15379e-014	2.64992e-015	-1.44479e-014	-3.07567e-015	-1.5489e-014	-4.34537e-015	-1.30721e-014	1.33523e-014	1.22711e-014	1.67188e-014	1.93973e-015	6.48271e-016	1.56826e-015	-7.04551e-015	-7.24993e-015	-1.29412e-014	-6.027e-015	-9.84412e-015	-1.7977e-014
-1.38431e-014	-8.43866e-015	6.72016e-015	4.14443e-015	3.59678e-015	-2.06798e-015	-1.15026e-014	2.67986e-015	-1.42962e-014	-3.24696e-015	-1.5883e-014	-4.71523e-015	-1.36711e-014	1.37117e-014	1.22734e-014	1.65965e-014	2.37616e-015	5.99889e-016	1.57407e-015	-7.13284e-015	-7.07624e-015	-1.29615e-014	-5.75073e-015	-1.00923e-014	-1.82089e-014
-1.44027e-014	-8.78008e-015	6.46932e-015	3.9442e-015	3.58146e-015	-1.88172e-015	-1.1507e-014	2.68473e-015	-1.41422e-014	-3.4456e-015	-1.62956e-014	-5.08519e-015	-1.42585e-014	1.40578e-014	1.22328e-014	1.6452e-014	2.82258e-015	5.48463e-016	1.55514e-015	-7.19043e-015	-6.91799e-015	-1.2975e-014	-5.47829e-015	-1.03553e-014	-1.84605e-014
-1.49174e-014	-9.14966e-015	6.15909e-015	3.67586e-015	3.50215e-015	-1.76844e-015	-1.15489e-014	2.66414e-015	-1.3986e-014	-3.67113e-015	-1.67234e-014	-5.45397e-015	-1.48307e-014	1.43876e-014	1.215e-014	1.62856e-014	3.27708e-015	4.95583e-016	1.51208e-015	-7.21603e-015	-6.77662e-015	-1.29814e-014	-5.21048e-015	-1.06306e-014	-1.87306e-014
-1.53852e-014	-9.54521e-015	5.79276e-015	3.34294e-015	3.35879e-015	-1.72696e-015	-1.16251e-014	2.61798e-015	-1.38272e-014	-3.92274e-015	-1.71644e-014	-5.81918e-015	-1.53849e-014	1.46983e-014	1.20257e-014	1.60986e-014	3.73774e-015	4.42748e-016	1.446e-015	-7.20765e-015	-6.65347e-015	-1.29796e-014	-4.94835e-015	-1.09164e-014	-1.90169e-014
-1.58045e-014	-9.96481e-015	5.37419e-015	2.95048e-015	3.15241e-015	-1.75512e-015	-1.17332e-014	2.5467e-015	-1.36666e-014	-4.19933e-015	-1.76161e-014	-6.17914e-015	-1.59179e-014	1.4988e-014	1.18609e-014	1.58915e-014	4.20227e-015	3.91352e-016	1.35746e-015	-7.16302e-015	-6.54988e-015	-1.29688e-014	-4.69297e-015	-1.12095e-014	-1.93174e-014
-1.61727e-014	-1.04057e-014	4.90797e-015	2.50352e-015	2.88531e-015	-1.84976e-015	-1.18698e-014	2.45071e-015	-1.35047e-014	-4.49954e-015	-1.8076e-014	-6.5321e-015	-1.64266e-014	1.52538e-014	1.16577e-014	1.5666e-014	4.6685e-015	3.43331e-016	1.24818e-015	-7.08111e-015	-6.46676e-015	-1.29484e-014	-4.44445e-015	-1.15078e-014	-1.96298e-014
-1.64892e-014	-1.08645e-014	4.39917e-015	2.00782e-015	2.5608e-015	-2.00706e-015	-1.20316e-014	2.33119e-015	-1.33418e-014	-4.82187e-015	-1.85406e-014	-6.87612e-015	-1.69072e-014	1.54938e-014	1.14195e-014	1.54238e-014	5.13418e-015	3.00051e-016	1.12016e-015	-6.96108e-015	-6.40519e-015	-1.29174e-014	-4.20339e-015	-1.1808e-014	-1.99516e-014
-1.67532e-014	-1.13381e-014	3.85322e-015	1.47062e-015	2.1833e-015	-2.22191e-015	-1.22146e-014	2.18866e-015	-1.31782e-014	-5.16392e-015	-1.90069e-014	-7.20958e-015	-1.7356e-014	1.57069e-014	1.1149e-014	1.51663e-014	5.5974e-015	2.63199e-016	9.75425e-016	-6.80279e-015	-6.36476e-015	-1.28749e-014	-3.97044e-015	-1.21079e-014	-2.02796e-014
-1.69648e-014	-1.18231e-014	3.27594e-015	8.99281e-016	1.75781e-015	-2.4888e-015	-1.24138e-014	2.0239e-015	-1.30139e-014	-5.52366e-015	-1.9472e-014	-7.53126e-015	-1.77706e-014	1.58918e-014	1.08496e-014	1.48959e-014	6.05522e-015	2.34626e-016	8.16319e-016	-6.60614e-015	-6.34503e-015	-1.28201e-014	-3.74575e-015	-1.24041e-014	-2.06114e-014
-1.71247e-014	-1.23145e-014	2.67355e-015	3.01763e-016	1.29063e-015	-2.80252e-015	-1.26247e-014	1.83826e-015	-1.28498e-014	-5.89849e-015	-1.99321e-014	-7.83885e-015	-1.81481e-014	1.6048e-014	1.05248e-014	1.46153e-014	6.50562e-015	2.16444e-016	6.4531e-016	-6.37134e-015	-6.34562e-015	-1.27523e-014	-3.53003e-015	-1.2694e-014	-2.0945e-014
-1.72335e-014	-1.28079e-014	2.05248e-015	-3.13899e-016	7.8756e-016	-3.15627e-015	-1.28426e-014	1.63357e-015	-1.2686e-014	-6.28561e-015	-2.03844e-014	-8.13136e-015	-1.84853e-014	1.61741e-014	1.01798e-014	1.43275e-014	6.94591e-015	2.09846e-016	4.65029e-016	-6.09854e-015	-6.36581e-015	-1.26712e-014	-3.32327e-015	-1.2974e-014	-2.12781e-014
-1.72922e-014	-1.32989e-014	1.41966e-015	-9.38924e-016	2.55348e-016	-3.54331e-015	-1.30633e-014	1.41164e-015	-1.25227e-014	-6.68196e-015	-2.08259e-014	-8.40714e-015	-1.87797e-014	1.62695e-014	9.81874e-015	1.40355e-014	7.37407e-015	2.16225e-016	2.78691e-016	-5.78849e-015	-6.40449e-015	-1.25764e-014	-3.12525e-015	-1.32416e-014	-2.16078e-014
-1.73025e-014	-1.37826e-014	7.82116e-016	-1.56531e-015	-2.97897e-016	-3.95592e-015	-1.32816e-014	1.17512e-015	-1.23601e-014	-7.08426e-015	-2.12534e-014	-8.66466e-015	-1.90286e-014	1.63345e-014	9.44689e-015	1.37425e-014	7.78745e-015	2.37758e-016	8.95372e-017	-5.44209e-015	-6.46056e-015	-1.24671e-014	-2.93616e-015	-1.34944e-014	-2.19312e-014
-1.72667e-014	-1.42541e-014	1.47101e-016	-2.18416e-015	-8.63767e-016	-4.38498e-015	-1.34918e-014	9.26157e-016	-1.2199e-014	-7.48929e-015	-2.16632e-014	-8.90248e-015	-1.92298e-014	1.63691e-014	9.06901e-015	1.34516e-014	8.1838e-015	2.76582e-016	-9.91305e-017	-5.06099e-015	-6.53293e-015	-1.23426e-014	-2.75595e-015	-1.37295e-014	-2.22456e-014
-1.71872e-014	-1.4709e-014	-4.77597e-016	-2.78661e-015	-1.43378e-015	-4.82236e-015	-1.36888e-014	6.67622e-016	-1.204e-014	-7.89408e-015	-2.20519e-014	-9.119e-015	-1.93811e-014	1.63741e-014	8.69039e-015	1.31662e-014	8.56063e-015	3.33636e-016	-2.84146e-016	-4.64729e-015	-6.61998e-015	-1.22028e-014	-2.58406e-015	-1.39433e-014	-2.25483e-014
-1.70661e-014	-1.51428e-014	-1.08429e-015	-3.36389e-015	-1.99955e-015	-5.25964e-015	-1.3868e-014	4.02775e-016	-1.1883e-014	-8.29437e-015	-2.24166e-014	-9.31287e-015	-1.94808e-014	1.635e-014	8.31694e-015	1.28894e-014	8.91588e-015	4.09798e-016	-4.62255e-016	-4.20277e-015	-6.71933e-015	-1.20475e-014	-2.42016e-015	-1.41339e-014	-2.28367e-014
-1.69061e-014	-1.55509e-014	-1.66602e-015	-3.90769e-015	-2.55214e-015	-5.68835e-015	-1.40245e-014	1.3473e-016	-1.17283e-014	-8.68666e-015	-2.27541e-014	-9.48372e-015	-1.95272e-014	1.62986e-014	7.95368e-015	1.26249e-014	9.24735e-015	5.06143e-016	-6.30136e-016	-3.73042e-015	-6.82907e-015	-1.18771e-014	-2.26319e-015	-1.42991e-014	-2.31087e-014
-1.67103e-014	-1.59291e-014	-2.2165e-015	-4.41005e-015	-3.08285e-015	-6.10021e-015	-1.41533e-014	-1.32981e-016	-1.15761e-014	-9.06735e-015	-2.30616e-014	-9.63062e-015	-1.95186e-014	1.62213e-014	7.60576e-015	1.2376e-014	9.55357e-015	6.23815e-016	-7.85167e-016	-3.23319e-015	-6.94713e-015	-1.16917e-014	-2.11311e-015	-1.44368e-014	-2.33616e-014
-1.6482e-014	-1.62721e-014	-2.72889e-015	-4.86351e-015	-3.58263e-015	-6.48761e-015	-1.42502e-014	-3.97239e-016	-1.14266e-014	-9.43296e-015	-2.33368e-014	-9.75266e-015	-1.94547e-014	1.61197e-014	7.27855e-015	1.21464e-014	9.83273e-015	7.64072e-016	-9.24551e-016	-2.71351e-015	-7.07139e-015	-1.14912e-014	-1.96875e-015	-1.45457e-014	-2.35932e-014
-1.62251e-014	-1.65764e-014	-3.19632e-015	-5.26104e-015	-4.04304e-015	-6.84243e-015	-1.43115e-014	-6.54772e-016	-1.12797e-014	-9.77947e-015	-2.3577e-014	-9.84922e-015	-1.93342e-014	1.59957e-014	6.97719e-015	1.19394e-014	1.00829e-014	9.27444e-016	-1.04492e-015	-2.17474e-015	-7.19957e-015	-1.12754e-014	-1.82902e-015	-1.4624e-014	-2.38018e-014
-1.59428e-014	-1.68386e-014	-3.61275e-015	-5.59634e-015	-4.45602e-015	-7.15719e-015	-1.43329e-014	-9.02599e-016	-1.11356e-014	-1.01039e-014	-2.37794e-014	-9.92028e-015	-1.91565e-014	1.58516e-014	6.70622e-015	1.17583e-014	1.03038e-014	1.11469e-015	-1.1433e-015	-1.62004e-015	-7.32899e-015	-1.10446e-014	-1.6928e-015	-1.46698e-014	-2.3986e-014
-1.56381e-014	-1.70553e-014	-3.9736e-015	-5.86408e-015	-4.81367e-015	-7.42447e-015	-1.43113e-014	-1.13783e-015	-1.09938e-014	-1.04029e-014	-2.3942e-014	-9.96503e-015	-1.89216e-014	1.56894e-014	6.47031e-015	1.16065e-014	1.04944e-014	1.32632e-015	-1.21691e-015	-1.0532e-015	-7.45767e-015	-1.07989e-014	-1.55942e-015	-1.46822e-014	-2.41437e-014
-1.53139e-014	-1.72239e-014	-4.27341e-015	-6.05942e-015	-5.10903e-015	-7.63869e-015	-1.4244e-014	-1.35755e-015	-1.08533e-014	-1.0673e-014	-2.40628e-014	-9.98274e-015	-1.86294e-014	1.55115e-014	6.2735e-015	1.14866e-014	1.06537e-014	1.56251e-015	-1.26317e-015	-4.7797e-016	-7.58318e-015	-1.05385e-014	-1.42716e-015	-1.46604e-014	-2.42732e-014
-1.49746e-014	-1.73427e-014	-4.50794e-015	-6.17891e-015	-5.33464e-015	-7.79384e-015	-1.41287e-014	-1.55904e-015	-1.07138e-014	-1.09113e-014	-2.41401e-014	-9.97292e-015	-1.82798e-014	1.53212e-014	6.11944e-015	1.14015e-014	1.07811e-014	1.82298e-015	-1.28008e-015	1.02393e-016	-7.70314e-015	-1.02638e-014	-1.29492e-015	-1.46039e-014	-2.43733e-014
-1.46229e-014	-1.741e-014	-4.67326e-015	-6.21879e-015	-5.48429e-015	-7.8846e-015	-1.39635e-014	-1.73917e-015	-1.05751e-014	-1.11145e-014	-2.41722e-014	-9.93594e-015	-1.78742e-014	1.5121e-014	6.01158e-015	1.13537e-014	1.08759e-014	2.10814e-015	-1.26538e-015	6.84789e-016	-7.81556e-015	-9.97566e-015	-1.16161e-015	-1.45121e-014	-2.44433e-014
-1.42619e-014	-1.74245e-014	-4.7657e-015	-6.17755e-015	-5.55231e-015	-7.90701e-015	-1.37469e-014	-1.89525e-015	-1.04372e-014	-1.12803e-014	-2.41578e-014	-9.87194e-015	-1.74142e-014	1.49142e-014	5.95321e-015	1.13443e-014	1.09386e-014	2.41785e-015	-1.2182e-015	1.26507e-015	-7.91855e-015	-9.67473e-015	-1.02549e-015	-1.43847e-014	-2.44825e-014
-1.38944e-014	-1.73851e-014	-4.7824e-015	-6.05401e-015	-5.53504e-015	-7.85687e-015	-1.34776e-014	-2.02481e-015	-1.02989e-014	-1.14063e-014	-2.40959e-014	-9.78083e-015	-1.69009e-014	1.47033e-014	5.94659e-015	1.1375e-014	1.09696e-014	2.75186e-015	-1.13724e-015	1.84021e-015	-8.01062e-015	-9.36121e-015	-8.8559e-016	-1.42219e-014	-2.44907e-014
-1.35231e-014	-1.72915e-014	-4.72205e-015	-5.84821e-015	-5.4288e-015	-7.73164e-015	-1.31549e-014	-2.12566e-015	-1.01587e-014	-1.14903e-014	-2.3986e-014	-9.66235e-015	-1.63358e-014	1.44913e-014	5.99386e-015	1.14474e-014	1.09703e-014	3.10974e-015	-1.02107e-015	2.40674e-015	-8.08958e-015	-9.03587e-015	-7.40491e-016	-1.40248e-014	-2.44672e-014
-1.31506e-014	-1.7144e-014	-4.58393e-015	-5.56062e-015	-5.23095e-015	-7.52919e-015	-1.27785e-014	-2.19602e-015	-1.00159e-014	-1.15313e-014	-2.38276e-014	-9.51674e-015	-1.57208e-014	1.42813e-014	6.09649e-015	1.1562e-014	1.09417e-014	3.49075e-015	-8.69648e-016	2.96157e-015	-8.15241e-015	-8.69927e-015	-5.88919e-016	-1.37938e-014	-2.44111e-014
-1.2779e-014	-1.69438e-014	-4.36764e-015	-5.19216e-015	-4.93974e-015	-7.24858e-015	-1.23491e-014	-2.23405e-015	-9.86879e-015	-1.15278e-014	-2.36207e-014	-9.34409e-015	-1.5058e-014	1.40762e-014	6.2555e-015	1.17189e-014	1.0885e-014	3.89414e-015	-6.82057e-016	3.50172e-015	-8.19857e-015	-8.35219e-015	-4.29322e-016	-1.353e-014	-2.43228e-014
-1.24109e-014	-1.66933e-014	-4.07315e-015	-4.7451e-015	-4.55498e-015	-6.88941e-015	-1.18672e-014	-2.23842e-015	-9.716e-015	-1.1479e-014	-2.3365e-014	-9.14416e-015	-1.43501e-014	1.38783e-014	6.4716e-015	1.19187e-014	1.08024e-014	4.31818e-015	-4.58158e-016	4.0247e-015	-8.22702e-015	-7.99562e-015	-2.60606e-016	-1.32342e-014	-2.42027e-014
-1.20474e-014	-1.63945e-014	-3.70085e-015	-4.22285e-015	-4.07661e-015	-6.4527e-015	-1.13344e-014	-2.20866e-015	-9.5567e-015	-1.13838e-014	-2.30615e-014	-8.91752e-015	-1.35994e-014	1.36906e-014	6.74496e-015	1.21609e-014	1.06955e-014	4.76193e-015	-1.98476e-016	4.52776e-015	-8.23713e-015	-7.6304e-015	-8.08633e-017	-1.2908e-014	-2.40516e-014
-1.16892e-014	-1.60493e-014	-3.25303e-015	-3.63028e-015	-3.50585e-015	-5.93972e-015	-1.0752e-014	-2.14446e-015	-9.39005e-015	-1.12427e-014	-2.2711e-014	-8.66481e-015	-1.28093e-014	1.35154e-014	7.07453e-015	1.24448e-014	1.05668e-014	5.22456e-015	9.63471e-017	5.00901e-015	-8.22827e-015	-7.25742e-015	1.1036e-016	-1.25531e-014	-2.38699e-014
-1.13371e-014	-1.56609e-014	-2.73156e-015	-2.97131e-015	-2.84525e-015	-5.35239e-015	-1.01224e-014	-2.04576e-015	-9.21457e-015	-1.10564e-014	-2.23145e-014	-8.38652e-015	-1.19834e-014	1.33546e-014	7.45974e-015	1.27694e-014	1.04184e-014	5.70438e-015	4.24846e-016	5.46679e-015	-8.19957e-015	-6.87688e-015	3.14358e-016	-1.21715e-014	-2.36586e-014
-1.09917e-014	-1.5233e-014	-2.1394e-015	-2.25133e-015	-2.09701e-015	-4.69387e-015	-9.44763e-015	-1.91299e-015	-9.02922e-015	-1.08255e-014	-2.18735e-014	-8.08322e-015	-1.11245e-014	1.32108e-014	7.89808e-015	1.31327e-014	1.02533e-014	6.20041e-015	7.85567e-016	5.89978e-015	-8.14991e-015	-6.48921e-015	5.3186e-016	-1.1766e-014	-2.34184e-014
-1.06532e-014	-1.4769e-014	-1.47959e-015	-1.4761e-015	-1.26551e-015	-3.96798e-015	-8.73066e-015	-1.74648e-015	-8.83254e-015	-1.05512e-014	-2.13896e-014	-7.75554e-015	-1.02365e-014	1.30856e-014	8.38743e-015	1.35328e-014	1.00746e-014	6.71168e-015	1.17664e-015	6.30738e-015	-8.07963e-015	-6.09588e-015	7.63903e-016	-1.13383e-014	-2.31518e-014
-1.03212e-014	-1.4273e-014	-7.56858e-016	-6.52113e-016	-3.56647e-016	-3.17882e-015	-7.97484e-015	-1.54675e-015	-8.62335e-015	-1.02353e-014	-2.08649e-014	-7.40495e-015	-9.32295e-015	1.29808e-014	8.92499e-015	1.39676e-014	9.88537e-015	7.23595e-015	1.5955e-015	6.68851e-015	-7.98872e-015	-5.69775e-015	1.01119e-015	-1.08902e-014	-2.28604e-014
-9.996e-015	-1.37489e-014	2.39553e-017	2.12678e-016	6.23341e-016	-2.33194e-015	-7.18333e-015	-1.31512e-015	-8.4005e-015	-9.88062e-015	-2.03019e-014	-7.0329e-015	-8.38766e-015	1.28971e-014	9.50748e-015	1.44346e-014	9.68902e-015	7.77117e-015	2.03907e-015	7.04213e-015	-7.87812e-015	-5.29547e-015	1.27434e-015	-1.04239e-014	-2.25457e-014
-9.67658e-015	-1.3201e-014	8.5741e-016	1.11088e-015	1.6682e-015	-1.43309e-015	-6.36016e-015	-1.05392e-015	-8.16346e-015	-9.48991e-015	-1.97031e-014	-6.64049e-015	-7.4347e-015	1.28349e-014	1.01309e-014	1.49307e-014	9.48846e-015	8.31581e-015	2.50529e-015	7.36791e-015	-7.74894e-015	-4.8899e-015	1.55347e-015	-9.943e-015	-2.22095e-014
-9.3626e-015	-1.26347e-014	1.73772e-015	2.03522e-015	2.77141e-015	-4.87912e-016	-5.50899e-015	-7.65506e-016	-7.91168e-015	-9.0659e-015	-1.90716e-014	-6.22869e-015	-6.46827e-015	1.27952e-014	1.07919e-014	1.54523e-014	9.28678e-015	8.86712e-015	2.99097e-015	7.66621e-015	-7.60177e-015	-4.48197e-015	1.84903e-015	-9.45008e-015	-2.18543e-014
-9.05352e-015	-1.20538e-014	2.65873e-015	2.97758e-015	3.92473e-015	4.97248e-016	-4.63327e-015	-4.52347e-016	-7.64402e-015	-8.61186e-015	-1.84104e-014	-5.79851e-015	-5.49268e-015	1.27787e-014	1.14865e-014	1.59955e-014	9.08798e-015	9.42298e-015	3.49312e-015	7.9376e-015	-7.43754e-015	-4.07273e-015	2.16055e-015	-8.94785e-015	-2.14823e-014
-8.74813e-015	-1.14634e-014	3.61403e-015	3.93041e-015	5.11888e-015	1.5162e-015	-3.73717e-015	-1.17661e-016	-7.35989e-015	-8.13154e-015	-1.7723e-014	-5.35164e-015	-4.51103e-015	1.27849e-014	1.22099e-014	1.65568e-014	8.89525e-015	9.98082e-015	4.00837e-015	8.18267e-015	-7.2579e-015	-3.66341e-015	2.48779e-015	-8.43869e-015	-2.10959e-014
-8.44514e-015	-1.08683e-014	4.59691e-015	4.88523e-015	6.34509e-015	2.56187e-015	-2.82477e-015	2.35667e-016	-7.05923e-015	-7.62926e-015	-1.70125e-014	-4.88993e-015	-3.52781e-015	1.28135e-014	1.2957e-014	1.71321e-014	8.71182e-015	1.05382e-014	4.53275e-015	8.40232e-015	-7.06457e-015	-3.2543e-015	2.83096e-015	-7.92526e-015	-2.06975e-014
-8.14365e-015	-1.02728e-014	5.60021e-015	5.83465e-015	7.59422e-015	3.62778e-015	-1.90014e-015	6.04374e-016	-6.74147e-015	-7.10916e-015	-1.62829e-014	-4.41524e-015	-2.54755e-015	1.2864e-014	1.37225e-014	1.77172e-014	8.54127e-015	1.10928e-014	5.0628e-015	8.59727e-015	-6.8585e-015	-2.84672e-015	3.18996e-015	-7.41082e-015	-2.02901e-014
-7.84204e-015	-9.68132e-015	6.61731e-015	6.77084e-015	8.85649e-015	4.70659e-015	-9.67244e-016	9.84748e-016	-6.40704e-015	-6.57591e-015	-1.55378e-014	-3.92935e-015	-1.57383e-015	1.2936e-014	1.45008e-014	1.83078e-014	8.38697e-015	1.16424e-014	5.59449e-015	8.76911e-015	-6.64149e-015	-2.44204e-015	3.56369e-015	-6.89855e-015	-1.98771e-014
-7.53848e-015	-9.09783e-015	7.64116e-015	7.68738e-015	1.01224e-014	5.79156e-015	-2.98152e-017	1.37428e-015	-6.05547e-015	-6.03426e-015	-1.4781e-014	-3.43399e-015	-6.10883e-016	1.30275e-014	1.52866e-014	1.89e-014	8.25197e-015	1.21835e-014	6.12388e-015	8.91951e-015	-6.41595e-015	-2.04113e-015	3.95137e-015	-6.39086e-015	-1.94615e-014
-7.2316e-015	-8.52636e-015	8.66467e-015	8.57665e-015	1.13835e-014	6.87624e-015	9.08065e-016	1.76906e-015	-5.6863e-015	-5.48886e-015	-1.40162e-014	-2.93071e-015	3.37563e-016	1.31375e-014	1.60744e-014	1.94901e-014	8.13903e-015	1.27136e-014	6.64728e-015	9.05005e-015	-6.18374e-015	-1.6449e-015	4.35158e-015	-5.8905e-015	-1.90458e-014
-6.92066e-015	-7.97047e-015	9.68106e-015	9.43201e-015	1.26304e-014	7.95398e-015	1.84357e-015	2.1652e-015	-5.29996e-015	-4.94445e-015	-1.32476e-014	-2.42154e-015	1.26812e-015	1.32642e-014	1.68587e-014	2.00738e-014	8.05057e-015	1.32298e-014	7.16101e-015	9.16283e-015	-5.94677e-015	-1.25498e-015	4.76325e-015	-5.40032e-015	-1.86322e-014
-6.60477e-015	-7.43405e-015	1.06835e-014	1.02469e-014	1.38539e-014	9.01853e-015	2.77383e-015	2.5594e-015	-4.89785e-015	-4.4064e-015	-1.2479e-014	-1.90883e-015	2.17661e-015	1.34063e-014	1.7634e-014	2.06464e-014	7.98899e-015	1.37294e-014	7.66073e-015	9.26019e-015	-5.7068e-015	-8.72235e-016	5.18535e-015	-4.92264e-015	-1.82239e-014
-6.28291e-015	-6.91934e-015	1.16648e-014	1.10164e-014	1.50449e-014	1.00641e-014	3.69476e-015	2.94723e-015	-4.48109e-015	-3.87978e-015	-1.17137e-014	-1.39483e-015	3.05969e-015	1.35615e-014	1.83946e-014	2.12041e-014	7.956e-015	1.42096e-014	8.14261e-015	9.34361e-015	-5.46604e-015	-4.97867e-016	5.61644e-015	-4.4596e-015	-1.78235e-014
-5.95366e-015	-6.42906e-015	1.26183e-014	1.17357e-014	1.61948e-014	1.10852e-014	4.60313e-015	3.3251e-015	-4.0507e-015	-3.36933e-015	-1.09553e-014	-8.81278e-016	3.91399e-015	1.3728e-014	1.91353e-014	2.17433e-014	7.95312e-015	1.46685e-014	8.60323e-015	9.41511e-015	-5.22661e-015	-1.33015e-016	6.0551e-015	-4.01316e-015	-1.74342e-014
-5.6164e-015	-5.96553e-015	1.35379e-014	1.24e-014	1.72948e-014	1.2077e-014	5.49668e-015	3.68904e-015	-3.60784e-015	-2.8798e-015	-1.02079e-014	-3.7123e-016	4.73594e-015	1.39036e-014	1.98504e-014	2.22608e-014	7.98137e-015	1.51029e-014	9.03893e-015	9.47667e-015	-4.99047e-015	2.20963e-016	6.49924e-015	-3.58499e-015	-1.70594e-014
-5.27044e-015	-5.53042e-015	1.44173e-014	1.30059e-014	1.83384e-014	1.30349e-014	6.37293e-015	4.03551e-015	-3.15333e-015	-2.41543e-015	-9.47445e-015	1.32844e-016	5.52292e-015	1.40857e-014	2.05346e-014	2.27531e-014	8.04134e-015	1.55095e-014	9.44636e-015	9.53102e-015	-4.7597e-015	5.62701e-016	6.94744e-015	-3.17691e-015	-1.67018e-014
-4.91601e-015	-5.12452e-015	1.52512e-014	1.35502e-014	1.93184e-014	1.39548e-014	7.22906e-015	4.36154e-015	-2.68841e-015	-1.98095e-015	-8.75898e-015	6.2871e-016	6.27228e-015	1.42719e-014	2.11831e-014	2.32175e-014	8.134e-015	1.58852e-014	9.82227e-015	9.57969e-015	-4.53611e-015	8.91252e-016	7.39787e-015	-2.79056e-015	-1.63644e-014
-4.55353e-015	-4.74835e-015	1.60343e-014	1.40305e-014	2.02283e-014	1.48331e-014	8.06353e-015	4.66307e-015	-2.21464e-015	-1.5801e-015	-8.06457e-015	1.114e-015	6.98275e-015	1.44602e-014	2.17914e-014	2.3651e-014	8.25969e-015	1.62274e-014	1.0164e-014	9.62538e-015	-4.32156e-015	1.20493e-015	7.84814e-015	-2.42744e-015	-1.60491e-014
-4.18317e-015	-4.40235e-015	1.6762e-014	1.44453e-014	2.10625e-014	1.56663e-014	8.87451e-015	4.93731e-015	-1.7345e-015	-1.21744e-015	-7.39381e-015	1.5862e-015	7.65242e-015	1.46481e-014	2.23553e-014	2.40517e-014	8.41811e-015	1.65332e-014	1.04683e-014	9.66926e-015	-4.11819e-015	1.50213e-015	8.29594e-015	-2.08844e-015	-1.57575e-014
-3.80537e-015	-4.08674e-015	1.74302e-014	1.47942e-014	2.18168e-014	1.64516e-014	9.66068e-015	5.18185e-015	-1.24931e-015	-8.96399e-016	-6.7495e-015	2.04332e-015	8.27967e-015	1.48333e-014	2.28717e-014	2.44178e-014	8.60828e-015	1.68004e-014	1.07335e-014	9.71332e-015	-3.92763e-015	1.78155e-015	8.7393e-015	-1.77428e-015	-1.54917e-014
-3.42116e-015	-3.80091e-015	1.80359e-014	1.50772e-014	2.24867e-014	1.7187e-014	1.04215e-014	5.39401e-015	-7.61291e-016	-6.20215e-016	-6.13394e-015	2.48285e-015	8.86276e-015	1.5014e-014	2.33369e-014	2.47478e-014	8.82934e-015	1.70271e-014	1.09576e-014	9.75957e-015	-3.75139e-015	2.04261e-015	9.17687e-015	-1.48498e-015	-1.52541e-014
-3.03126e-015	-3.54359e-015	1.85758e-014	1.52947e-014	2.30691e-014	1.78704e-014	1.1156e-014	5.57188e-015	-2.72554e-016	-3.91363e-016	-5.54889e-015	2.90301e-015	9.40057e-015	1.51877e-014	2.37474e-014	2.50403e-014	9.07966e-015	1.72108e-014	1.11384e-014	9.80933e-015	-3.59134e-015	2.28426e-015	9.60658e-015	-1.22141e-015	-1.50469e-014
-2.63663e-015	-3.31383e-015	1.90473e-014	1.54477e-014	2.35623e-014	1.85003e-014	1.1864e-014	5.71317e-015	2.15642e-016	-2.12106e-016	-4.99644e-015	3.30167e-015	9.89214e-015	1.53527e-014	2.41007e-014	2.5295e-014	9.35702e-015	1.73494e-014	1.12739e-014	9.86345e-015	-3.44899e-015	2.50562e-015	1.00265e-014	-9.83965e-016	-1.48719e-014
-2.23891e-015	-3.11057e-015	1.94488e-014	1.55377e-014	2.39649e-014	1.90766e-014	1.25445e-014	5.81616e-015	7.01382e-016	-8.46057e-017	-4.47805e-015	3.67655e-015	1.03369e-014	1.55071e-014	2.43947e-014	2.55113e-014	9.65915e-015	1.7441e-014	1.13634e-014	9.92347e-015	-3.32609e-015	2.70582e-015	1.04348e-014	-7.71992e-016	-1.47298e-014
-1.83961e-015	-2.93136e-015	1.97792e-014	1.55676e-014	2.4276e-014	1.95992e-014	1.31975e-014	5.87993e-015	1.18314e-015	-1.04405e-017	-3.99482e-015	4.02639e-015	1.07345e-014	1.56496e-014	2.46279e-014	2.5689e-014	9.98402e-015	1.74842e-014	1.14063e-014	9.9901e-015	-3.22311e-015	2.88364e-015	1.08298e-014	-5.8534e-016	-1.46212e-014
-1.44098e-015	-2.77431e-015	2.00378e-014	1.55396e-014	2.44956e-014	2.0068e-014	1.38232e-014	5.90346e-015	1.65891e-015	9.43569e-018	-3.54778e-015	4.34932e-015	1.10856e-014	1.57784e-014	2.47995e-014	2.58279e-014	1.0328e-014	1.74779e-014	1.14024e-014	1.00641e-014	-3.14107e-015	3.03825e-015	1.12102e-014	-4.23741e-016	-1.45471e-014
-1.04546e-015	-2.63688e-015	2.0225e-014	1.54568e-014	2.46249e-014	2.04839e-014	1.44226e-014	5.88673e-015	2.1271e-015	-2.52081e-017	-3.13765e-015	4.64328e-015	1.13912e-014	1.58925e-014	2.49085e-014	2.59289e-014	1.06876e-014	1.74213e-014	1.13511e-014	1.01459e-014	-3.08016e-015	3.16879e-015	1.1574e-014	-2.85627e-016	-1.45076e-014
-6.54727e-016	-2.51602e-015	2.03414e-014	1.53234e-014	2.46663e-014	2.0848e-014	1.49964e-014	5.82975e-015	2.58653e-015	-1.14174e-016	-2.76438e-015	4.90717e-015	1.16515e-014	1.59907e-014	2.49543e-014	2.59933e-014	1.10594e-014	1.73123e-014	1.12525e-014	1.02357e-014	-3.04147e-015	3.27456e-015	1.192e-014	-1.69789e-016	-1.45033e-014
-2.70866e-016	-2.40897e-015	2.03878e-014	1.51431e-014	2.46229e-014	2.1162e-014	1.5545e-014	5.73246e-015	3.03618e-015	-2.57185e-016	-2.42759e-015	5.13965e-015	1.18678e-014	1.60725e-014	2.49378e-014	2.6022e-014	1.14395e-014	1.71512e-014	1.11076e-014	1.03334e-014	-3.02564e-015	3.35486e-015	1.22463e-014	-7.48586e-017	-1.45336e-014
1.04108e-016	-2.31311e-015	2.03664e-014	1.49202e-014	2.44977e-014	2.14266e-014	1.60693e-014	5.59586e-015	3.47423e-015	-4.52789e-016	-2.12693e-015	5.33997e-015	1.20412e-014	1.61372e-014	2.48599e-014	2.60162e-014	1.18247e-014	1.69371e-014	1.09172e-014	1.04386e-014	-3.03264e-015	3.40943e-015	1.2552e-014	-7.18812e-020	-1.45981e-014
4.68243e-016	-2.22569e-015	2.02798e-014	1.46588e-014	2.42949e-014	2.16433e-014	1.65697e-014	5.42089e-015	3.89989e-015	-6.99577e-016	-1.86158e-015	5.50694e-015	1.21727e-014	1.61852e-014	2.47221e-014	2.59778e-014	1.22108e-014	1.66701e-014	1.0682e-014	1.05514e-014	-3.06287e-015	3.43793e-015	1.28362e-014	5.59712e-017	-1.46965e-014
8.19334e-016	-2.14335e-015	2.01313e-014	1.43635e-014	2.4019e-014	2.18146e-014	1.70469e-014	5.20855e-015	4.31237e-015	-9.96132e-016	-1.63074e-015	5.63947e-015	1.22643e-014	1.62165e-014	2.45257e-014	2.59085e-014	1.25939e-014	1.63509e-014	1.04034e-014	1.06712e-014	-3.11712e-015	3.44017e-015	1.30981e-014	9.49012e-017	-1.48279e-014
1.15537e-015	-2.06259e-015	1.99235e-014	1.40381e-014	2.36743e-014	2.19425e-014	1.75023e-014	4.96037e-015	4.71057e-015	-1.34002e-015	-1.43275e-015	5.73753e-015	1.23178e-014	1.62308e-014	2.42725e-014	2.58106e-014	1.29692e-014	1.59804e-014	1.00833e-014	1.0797e-014	-3.19502e-015	3.41633e-015	1.33371e-014	1.18309e-016	-1.49915e-014
1.47429e-015	-1.98084e-015	1.96609e-014	1.36873e-014	2.32671e-014	2.20296e-014	1.79367e-014	4.67829e-015	5.09423e-015	-1.72857e-015	-1.26618e-015	5.80148e-015	1.23354e-014	1.62292e-014	2.39654e-014	2.56864e-014	1.33331e-014	1.55595e-014	9.7233e-015	1.09279e-014	-3.29595e-015	3.36635e-015	1.35532e-014	1.27654e-016	-1.51847e-014
1.77412e-015	-1.89481e-015	1.93467e-014	1.33155e-014	2.28036e-014	2.20781e-014	1.83509e-014	4.36457e-015	5.46236e-015	-2.15887e-015	-1.12978e-015	5.83139e-015	1.23193e-014	1.6212e-014	2.36072e-014	2.55383e-014	1.36814e-014	1.50897e-014	9.32575e-015	1.10625e-014	-3.41976e-015	3.2901e-015	1.37464e-014	1.24848e-016	-1.54058e-014
2.05361e-015	-1.80185e-015	1.89849e-014	1.29271e-014	2.22893e-014	2.20903e-014	1.87465e-014	4.02136e-015	5.81494e-015	-2.62736e-015	-1.02117e-015	5.82735e-015	1.2272e-014	1.61807e-014	2.32015e-014	2.53684e-014	1.40096e-014	1.45733e-014	8.89248e-015	1.12003e-014	-3.56637e-015	3.18866e-015	1.39157e-014	1.12799e-016	-1.56526e-014
2.31075e-015	-1.69966e-015	1.85811e-014	1.25259e-014	2.17308e-014	2.2068e-014	1.91237e-014	3.65134e-015	6.15279e-015	-3.1307e-015	-9.38277e-016	5.79058e-015	1.21955e-014	1.61361e-014	2.27522e-014	2.51786e-014	1.43144e-014	1.40129e-014	8.42636e-015	1.13391e-014	-3.73437e-015	3.0626e-015	1.40614e-014	9.33094e-017	-1.59231e-014
2.54395e-015	-1.58628e-015	1.81402e-014	1.21156e-014	2.11349e-014	2.20142e-014	1.94829e-014	3.25715e-015	6.47595e-015	-3.66524e-015	-8.79211e-016	5.72188e-015	1.20921e-014	1.60809e-014	2.22637e-014	2.49712e-014	1.45923e-014	1.34107e-014	7.93021e-015	1.14767e-014	-3.92267e-015	2.91313e-015	1.41836e-014	6.8372e-017	-1.62154e-014
2.75219e-015	-1.45946e-015	1.76676e-014	1.16999e-014	2.05079e-014	2.19313e-014	1.98253e-014	2.84151e-015	6.78539e-015	-4.22668e-015	-8.41648e-016	5.6227e-015	1.1965e-014	1.60162e-014	2.17401e-014	2.47477e-014	1.48401e-014	1.27697e-014	7.40711e-015	1.16123e-014	-4.13084e-015	2.74109e-015	1.42827e-014	3.99944e-017	-1.65267e-014
2.93458e-015	-1.31682e-015	1.71689e-014	1.12825e-014	1.98574e-014	2.18215e-014	2.01515e-014	2.40769e-015	7.08178e-015	-4.81105e-015	-8.22941e-016	5.49368e-015	1.18168e-014	1.59438e-014	2.11861e-014	2.45115e-014	1.50541e-014	1.20929e-014	6.85951e-015	1.17438e-014	-4.35788e-015	2.54708e-015	1.43595e-014	9.88093e-018	-1.68542e-014
3.09018e-015	-1.15644e-015	1.66498e-014	1.08661e-014	1.91901e-014	2.16867e-014	2.0462e-014	1.95923e-015	7.36473e-015	-5.4139e-015	-8.20996e-016	5.33687e-015	1.16505e-014	1.58655e-014	2.06073e-014	2.42644e-014	1.52317e-014	1.1384e-014	6.29125e-015	1.18692e-014	-4.60289e-015	2.33189e-015	1.44148e-014	-1.99963e-017	-1.71953e-014
3.21908e-015	-9.76818e-016	1.61152e-014	1.04534e-014	1.85122e-014	2.15296e-014	2.0757e-014	1.49945e-015	7.63478e-015	-6.03141e-015	-8.33664e-016	5.15337e-015	1.14689e-014	1.57833e-014	2.00089e-014	2.40092e-014	1.53703e-014	1.06471e-014	5.70544e-015	1.19863e-014	-4.86514e-015	2.09712e-015	1.44493e-014	-4.77664e-017	-1.75468e-014
3.32081e-015	-7.76668e-016	1.55709e-014	1.00473e-014	1.78309e-014	2.13526e-014	2.10376e-014	1.03104e-015	7.89348e-015	-6.6595e-015	-8.58446e-016	4.9453e-015	1.12746e-014	1.56994e-014	1.93962e-014	2.37474e-014	1.54679e-014	9.88659e-015	5.10533e-015	1.20929e-014	-5.14355e-015	1.84369e-015	1.44646e-014	-7.13616e-017	-1.79051e-014
3.39508e-015	-5.55439e-016	1.50226e-014	9.6493e-015	1.71523e-014	2.11579e-014	2.13045e-014	5.56984e-016	8.14179e-015	-7.29416e-015	-8.93508e-016	4.71465e-015	1.107e-014	1.56157e-014	1.87748e-014	2.34805e-014	1.55226e-014	9.10652e-015	4.49459e-015	1.21865e-014	-5.43681e-015	1.57353e-015	1.44616e-014	-8.93544e-017	-1.82682e-014
3.44255e-015	-3.11984e-016	1.44755e-014	9.26174e-015	1.64826e-014	2.09482e-014	2.15578e-014	8.08994e-017	8.38075e-015	-7.9312e-015	-9.36901e-016	4.4635e-015	1.08576e-014	1.55349e-014	1.81498e-014	2.32103e-014	1.55332e-014	8.3115e-015	3.876e-015	1.22658e-014	-5.74419e-015	1.28789e-015	1.44411e-014	-9.94135e-017	-1.86336e-014
3.46528e-015	-4.60545e-017	1.39345e-014	8.88589e-015	1.58269e-014	2.07256e-014	2.1797e-014	-3.94824e-016	8.61137e-015	-8.5664e-015	-9.86738e-016	4.19434e-015	1.06391e-014	1.54586e-014	1.75271e-014	2.29384e-014	1.5499e-014	7.50617e-015	3.25276e-015	1.23288e-014	-6.06488e-015	9.88657e-016	1.44048e-014	-1.00862e-016	-1.89992e-014
3.46377e-015	2.42428e-016	1.34046e-014	8.52313e-015	1.51911e-014	2.04916e-014	2.20224e-014	-8.67123e-016	8.83533e-015	-9.19642e-015	-1.0414e-015	3.90922e-015	1.04172e-014	1.53891e-014	1.6912e-014	2.26656e-014	1.54194e-014	6.69516e-015	2.6277e-015	1.23741e-014	-6.3977e-015	6.77384e-016	1.43545e-014	-9.25012e-017	-1.93616e-014
3.43861e-015	5.53159e-016	1.28913e-014	8.17433e-015	1.45805e-014	2.02488e-014	2.22339e-014	-1.3324e-015	9.05361e-015	-9.81804e-015	-1.09954e-015	3.61043e-015	1.01948e-014	1.5328e-014	1.63102e-014	2.23932e-014	1.52944e-014	5.88342e-015	2.00434e-015	1.23994e-014	-6.74152e-015	3.56223e-016	1.42914e-014	-7.33117e-017	-1.97188e-014
3.39134e-015	8.86166e-016	1.23986e-014	7.84045e-015	1.4e-014	1.99988e-014	2.24312e-014	-1.7879e-015	9.26641e-015	-1.0428e-014	-1.1596e-015	3.30048e-015	9.97337e-015	1.52776e-014	1.57263e-014	2.21223e-014	1.5125e-014	5.07532e-015	1.38591e-015	1.24027e-014	-7.09563e-015	2.67325e-017	1.42169e-014	-4.27122e-017	-2.00683e-014
3.32407e-015	1.24063e-015	1.19305e-014	7.52167e-015	1.34525e-014	1.97437e-014	2.26135e-014	-2.23157e-015	9.4744e-015	-1.10233e-014	-1.22107e-015	2.98173e-015	9.75442e-015	1.52398e-014	1.51657e-014	2.18536e-014	1.49123e-014	4.2761e-015	7.75127e-016	1.23824e-014	-7.45914e-015	-3.09253e-016	1.41326e-014	2.83746e-019	-2.04082e-014
3.23825e-015	1.61556e-015	1.14897e-014	7.21803e-015	1.29418e-014	1.9485e-014	2.27802e-014	-2.66168e-015	9.67807e-015	-1.16017e-014	-1.2829e-015	2.65653e-015	9.53892e-015	1.52165e-014	1.46328e-014	2.1588e-014	1.46571e-014	3.4909e-015	1.75035e-016	1.23371e-014	-7.83208e-015	-6.49815e-016	1.404e-014	5.61368e-017	-2.07369e-014
3.13649e-015	2.00952e-015	1.10799e-014	6.92959e-015	1.24715e-014	1.92242e-014	2.29318e-014	-3.07567e-015	9.87814e-015	-1.21602e-014	-1.34439e-015	2.32712e-015	9.32788e-015	1.52089e-014	1.41326e-014	2.13261e-014	1.43618e-014	2.72439e-015	-4.11437e-016	1.22653e-014	-8.21355e-015	-9.92901e-016	1.39404e-014	1.24992e-016	-2.10532e-014
3.02131e-015	2.42109e-015	1.07038e-014	6.6561e-015	1.20444e-014	1.8963e-014	2.30678e-014	-3.47073e-015	1.00751e-014	-1.26972e-014	-1.40571e-015	1.99611e-015	9.12322e-015	1.52178e-014	1.3669e-014	2.10689e-014	1.40289e-014	1.98098e-015	-9.82069e-016	1.21662e-014	-8.60344e-015	-1.33641e-015	1.38356e-014	2.06191e-016	-2.13558e-014
2.895e-015	2.84869e-015	1.03637e-014	6.39788e-015	1.16627e-014	1.87034e-014	2.31875e-014	-3.84524e-015	1.02686e-014	-1.32109e-014	-1.46651e-015	1.66552e-015	8.92576e-015	1.52442e-014	1.32465e-014	2.08169e-014	1.36621e-014	1.26544e-015	-1.53427e-015	1.20391e-014	-9.0019e-015	-1.67847e-015	1.37269e-014	2.99916e-016	-2.16437e-014
2.75953e-015	3.28992e-015	1.00615e-014	6.15429e-015	1.13277e-014	1.84471e-014	2.32907e-014	-4.19856e-015	1.0459e-014	-1.37001e-014	-1.52678e-015	1.33731e-015	8.7364e-015	1.52891e-014	1.28683e-014	2.05704e-014	1.32644e-014	5.8203e-016	-2.06539e-015	1.18828e-014	-9.40849e-015	-2.01813e-015	1.36159e-014	4.06382e-016	-2.19166e-014
2.61704e-015	3.74327e-015	9.79922e-015	5.92503e-015	1.10416e-014	1.81959e-014	2.33768e-014	-4.52983e-015	1.06462e-014	-1.41636e-014	-1.58666e-015	1.01356e-015	8.55577e-015	1.53525e-014	1.25369e-014	2.03298e-014	1.28397e-014	-6.54829e-017	-2.57264e-015	1.16968e-014	-9.82296e-015	-2.35306e-015	1.35037e-014	5.24556e-016	-2.21742e-014
2.4696e-015	4.20668e-015	9.5769e-015	5.70956e-015	1.08049e-014	1.79504e-014	2.34456e-014	-4.83776e-015	1.083e-014	-1.46006e-014	-1.64644e-015	6.96326e-016	8.38384e-015	1.54354e-014	1.22553e-014	2.0096e-014	1.2392e-014	-6.73484e-016	-3.05382e-015	1.14809e-014	-1.02452e-014	-2.68169e-015	1.33915e-014	6.53671e-016	-2.24163e-014
2.31898e-015	4.67774e-015	9.39511e-015	5.5068e-015	1.06173e-014	1.77122e-014	2.34966e-014	-5.12169e-015	1.10099e-014	-1.50108e-014	-1.70714e-015	3.87237e-016	8.22047e-015	1.5538e-014	1.20264e-014	1.98694e-014	1.19254e-014	-1.23835e-015	-3.50758e-015	1.12348e-014	-1.06756e-014	-3.00234e-015	1.32802e-014	7.93142e-016	-2.26437e-014
2.16761e-015	5.15478e-015	9.25436e-015	5.31621e-015	1.04795e-014	1.74835e-014	2.353e-014	-5.38103e-015	1.1185e-014	-1.53942e-014	-1.76952e-015	8.71406e-017	8.06577e-015	1.566e-014	1.18517e-014	1.96499e-014	1.14447e-014	-1.75711e-015	-3.93188e-015	1.09589e-014	-1.11141e-014	-3.31393e-015	1.31709e-014	9.4156e-016	-2.2857e-014
2.01717e-015	5.63514e-015	9.15473e-015	5.13732e-015	1.0391e-014	1.72658e-014	2.3546e-014	-5.61567e-015	1.13543e-014	-1.57509e-014	-1.83451e-015	-2.0247e-016	7.9197e-015	1.58011e-014	1.17328e-014	1.9438e-014	1.09544e-014	-2.22714e-015	-4.32577e-015	1.06539e-014	-1.15608e-014	-3.61471e-015	1.30646e-014	1.09773e-015	-2.30572e-014
1.86936e-015	6.1164e-015	9.09535e-015	4.97013e-015	1.03512e-014	1.70607e-014	2.35444e-014	-5.82541e-015	1.15173e-014	-1.60812e-014	-1.90318e-015	-4.80266e-016	7.78194e-015	1.59604e-014	1.16705e-014	1.92346e-014	1.04598e-014	-2.64612e-015	-4.68752e-015	1.03202e-014	-1.20166e-014	-3.9039e-015	1.29619e-014	1.26118e-015	-2.32452e-014
1.72628e-015	6.59587e-015	9.07485e-015	4.81418e-015	1.03592e-014	1.68687e-014	2.35254e-014	-6.01076e-015	1.16734e-014	-1.63856e-014	-1.97695e-015	-7.45808e-016	7.65196e-015	1.61376e-014	1.16649e-014	1.90401e-014	9.96576e-015	-3.01252e-015	-5.01633e-015	9.95899e-015	-1.24814e-014	-4.18017e-015	1.28638e-014	1.43061e-015	-2.34217e-014
1.58836e-015	7.07025e-015	9.09151e-015	4.66975e-015	1.04127e-014	1.66914e-014	2.34892e-014	-6.17231e-015	1.18214e-014	-1.66657e-014	-2.05634e-015	-9.98933e-016	7.5288e-015	1.6332e-014	1.17161e-014	1.88551e-014	9.47703e-015	-3.32465e-015	-5.31115e-015	9.57099e-015	-1.29555e-014	-4.44265e-015	1.27705e-014	1.60419e-015	-2.35898e-014
1.45721e-015	7.53712e-015	9.14426e-015	4.53619e-015	1.051e-014	1.653e-014	2.34356e-014	-6.31134e-015	1.19601e-014	-1.69225e-014	-2.14272e-015	-1.23917e-015	7.41059e-015	1.65419e-014	1.18231e-014	1.86798e-014	8.99877e-015	-3.58171e-015	-5.57066e-015	9.15806e-015	-1.3439e-014	-4.6904e-015	1.26822e-014	1.78041e-015	-2.37515e-014
1.33406e-015	7.99405e-015	9.23078e-015	4.41342e-015	1.06493e-014	1.63856e-014	2.33655e-014	-6.42894e-015	1.20882e-014	-1.71579e-014	-2.23718e-015	-1.4662e-015	7.2964e-015	1.67656e-014	1.19848e-014	1.85148e-014	8.53659e-015	-3.78344e-015	-5.79501e-015	8.72105e-015	-1.39327e-014	-4.92288e-015	1.25994e-014	1.95779e-015	-2.39076e-014
1.21936e-015	8.43826e-015	9.34891e-015	4.30204e-015	1.08281e-014	1.62597e-014	2.32798e-014	-6.5264e-015	1.2205e-014	-1.73737e-014	-2.34106e-015	-1.68027e-015	7.18533e-015	1.70018e-014	1.21996e-014	1.83608e-014	8.09518e-015	-3.9306e-015	-5.98461e-015	8.2621e-015	-1.44376e-014	-5.13989e-015	1.25224e-014	2.13498e-015	-2.40607e-014
1.11405e-015	8.86753e-015	9.4959e-015	4.20295e-015	1.10445e-014	1.61526e-014	2.31798e-014	-6.60517e-015	1.2309e-014	-1.75709e-014	-2.45539e-015	-1.8818e-015	7.07641e-015	1.72489e-014	1.24647e-014	1.82184e-014	7.67872e-015	-4.02364e-015	-6.13983e-015	7.78345e-015	-1.49535e-014	-5.34136e-015	1.24505e-014	2.30998e-015	-2.42127e-014
1.01857e-015	9.27961e-015	9.66905e-015	4.11631e-015	1.12965e-014	1.60654e-014	2.30663e-014	-6.6671e-015	1.2399e-014	-1.77517e-014	-2.58108e-015	-2.07154e-015	6.96794e-015	1.75051e-014	1.27778e-014	1.80888e-014	7.29164e-015	-4.06351e-015	-6.26136e-015	7.28713e-015	-1.5481e-014	-5.52719e-015	1.23841e-014	2.48153e-015	-2.43659e-014
9.33427e-016	9.67195e-015	9.86521e-015	4.04302e-015	1.15816e-014	1.59987e-014	2.29407e-014	-6.71419e-015	1.24734e-014	-1.7918e-014	-2.71908e-015	-2.25036e-015	6.85882e-015	1.77678e-014	1.31354e-014	1.79732e-014	6.93831e-015	-4.05246e-015	-6.34941e-015	6.77581e-015	-1.60201e-014	-5.69718e-015	1.23223e-014	2.64757e-015	-2.45228e-014
8.57825e-016	1.00424e-014	1.00819e-014	3.9839e-015	1.18973e-014	1.59526e-014	2.2804e-014	-6.74822e-015	1.25316e-014	-1.80717e-014	-2.87004e-015	-2.41955e-015	6.74724e-015	1.80358e-014	1.35344e-014	1.78721e-014	6.62269e-015	-3.99248e-015	-6.40494e-015	6.25223e-015	-1.65711e-014	-5.85151e-015	1.2265e-014	2.80656e-015	-2.46854e-014
7.91315e-016	1.03881e-014	1.03154e-014	3.94012e-015	1.22411e-014	1.59274e-014	2.26576e-014	-6.77119e-015	1.2572e-014	-1.82144e-014	-3.03449e-015	-2.58011e-015	6.63177e-015	1.83068e-014	1.39717e-014	1.77876e-014	6.3481e-015	-3.88568e-015	-6.4289e-015	5.7194e-015	-1.71346e-014	-5.99072e-015	1.22118e-014	2.95742e-015	-2.48561e-014
7.33018e-016	1.07071e-014	1.0563e-014	3.91243e-015	1.26103e-014	1.5923e-014	2.25038e-014	-6.78566e-015	1.25938e-014	-1.83477e-014	-3.21329e-015	-2.73316e-015	6.51106e-015	1.85796e-014	1.44433e-014	1.77204e-014	6.117e-015	-3.73509e-015	-6.42207e-015	5.18053e-015	-1.77109e-014	-6.11546e-015	1.21625e-014	3.09767e-015	-2.50375e-014
6.81679e-016	1.09976e-014	1.08216e-014	3.9014e-015	1.30022e-014	1.59399e-014	2.23437e-014	-6.79333e-015	1.25959e-014	-1.84734e-014	-3.40602e-015	-2.88004e-015	6.38361e-015	1.88517e-014	1.49449e-014	1.7672e-014	5.93153e-015	-3.54419e-015	-6.38614e-015	4.63787e-015	-1.82999e-014	-6.22664e-015	1.21164e-014	3.22607e-015	-2.52321e-014
6.36537e-016	1.12571e-014	1.10882e-014	3.90829e-015	1.34147e-014	1.59776e-014	2.21797e-014	-6.79632e-015	1.25781e-014	-1.85933e-014	-3.61287e-015	-3.02206e-015	6.24835e-015	1.91213e-014	1.54711e-014	1.76437e-014	5.79404e-015	-3.31648e-015	-6.32293e-015	4.09467e-015	-1.89011e-014	-6.32516e-015	1.2073e-014	3.34109e-015	-2.54415e-014
5.96448e-016	1.14837e-014	1.13602e-014	3.93448e-015	1.38454e-014	1.60353e-014	2.20137e-014	-6.79665e-015	1.25401e-014	-1.87091e-014	-3.8343e-015	-3.16092e-015	6.10404e-015	1.93867e-014	1.60173e-014	1.76362e-014	5.70581e-015	-3.05566e-015	-6.23377e-015	3.55495e-015	-1.95144e-014	-6.41209e-015	1.20318e-014	3.44108e-015	-2.56668e-014
5.5984e-016	1.16758e-014	1.16338e-014	3.98035e-015	1.42919e-014	1.61133e-014	2.18482e-014	-6.79669e-015	1.24817e-014	-1.88218e-014	-4.06989e-015	-3.29902e-015	5.94908e-015	1.96458e-014	1.65786e-014	1.7651e-014	5.66836e-015	-2.76581e-015	-6.12103e-015	3.02189e-015	-2.01389e-014	-6.48859e-015	1.19913e-014	3.52495e-015	-2.59099e-014
5.24621e-016	1.18314e-014	1.19071e-014	4.04761e-015	1.47516e-014	1.62097e-014	2.1686e-014	-6.79836e-015	1.24034e-014	-1.89335e-014	-4.3186e-015	-3.43835e-015	5.78293e-015	1.98966e-014	1.71505e-014	1.76887e-014	5.68165e-015	-2.45136e-015	-5.98648e-015	2.49818e-015	-2.07742e-014	-6.55649e-015	1.19512e-014	3.59174e-015	-2.61722e-014
4.89334e-016	1.19488e-014	1.21775e-014	4.13705e-015	1.52223e-014	1.63238e-014	2.15294e-014	-6.8036e-015	1.23052e-014	-1.90455e-014	-4.57965e-015	-3.58048e-015	5.60403e-015	2.0138e-014	1.77271e-014	1.77499e-014	5.74536e-015	-2.11694e-015	-5.83329e-015	1.98653e-015	-2.14191e-014	-6.61727e-015	1.19109e-014	3.64012e-015	-2.64543e-014
4.52123e-016	1.20271e-014	1.24422e-014	4.2494e-015	1.57022e-014	1.64545e-014	2.13804e-014	-6.81458e-015	1.21873e-014	-1.91591e-014	-4.8526e-015	-3.72711e-015	5.41092e-015	2.03682e-014	1.83034e-014	1.78361e-014	5.85912e-015	-1.76697e-015	-5.6636e-015	1.49018e-015	-2.20735e-014	-6.67265e-015	1.18695e-014	3.66941e-015	-2.6757e-014
4.11032e-016	1.20647e-014	1.26996e-014	4.3855e-015	1.61898e-014	1.66002e-014	2.12419e-014	-6.83309e-015	1.20505e-014	-1.92749e-014	-5.13634e-015	-3.88003e-015	5.20314e-015	2.0586e-014	1.88743e-014	1.79476e-014	6.02174e-015	-1.40624e-015	-5.48027e-015	1.01197e-015	-2.27362e-014	-6.72372e-015	1.18253e-014	3.67846e-015	-2.70807e-014
3.64649e-016	1.20609e-014	1.29476e-014	4.54615e-015	1.66832e-014	1.67595e-014	2.1116e-014	-6.86101e-015	1.18963e-014	-1.93939e-014	-5.42941e-015	-4.04082e-015	4.97986e-015	2.07895e-014	1.94358e-014	1.80852e-014	6.2308e-015	-1.03983e-015	-5.28614e-015	5.54937e-016	-2.34057e-014	-6.77234e-015	1.17775e-014	3.6662e-015	-2.74256e-014
3.11072e-016	1.20151e-014	1.31846e-014	4.73168e-015	1.71793e-014	1.69302e-014	2.10047e-014	-6.89984e-015	1.17259e-014	-1.95171e-014	-5.73015e-015	-4.2112e-015	4.74035e-015	2.09778e-014	1.99825e-014	1.82485e-014	6.4841e-015	-6.73074e-016	-5.08385e-015	1.21763e-016	-2.40809e-014	-6.82079e-015	1.17253e-014	3.63196e-015	-2.77918e-014
2.47324e-016	1.19267e-014	1.34092e-014	4.94243e-015	1.76773e-014	1.71114e-014	2.09097e-014	-6.95108e-015	1.15402e-014	-1.96449e-014	-6.03701e-015	-4.39243e-015	4.48492e-015	2.11494e-014	2.05099e-014	1.84376e-014	6.77884e-015	-3.11002e-016	-4.87682e-015	-2.85061e-016	-2.476e-014	-6.87099e-015	1.16684e-014	3.57502e-015	-2.81786e-014
1.71542e-016	1.17951e-014	1.362e-014	5.17887e-015	1.81748e-014	1.73011e-014	2.08335e-014	-7.01582e-015	1.13412e-014	-1.97777e-014	-6.34854e-015	-4.58577e-015	4.21283e-015	2.1304e-014	2.10139e-014	1.86517e-014	7.11113e-015	4.15453e-017	-4.66746e-015	-6.64018e-016	-2.54414e-014	-6.92541e-015	1.16056e-014	3.49502e-015	-2.8585e-014
8.17125e-017	1.16204e-014	1.38161e-014	5.4405e-015	1.86707e-014	1.74985e-014	2.07774e-014	-7.09502e-015	1.113e-014	-1.9916e-014	-6.66281e-015	-4.79256e-015	3.92392e-015	2.14403e-014	2.14903e-014	1.88898e-014	7.47699e-015	3.8024e-016	-4.45873e-015	-1.0132e-015	-2.61225e-014	-6.98569e-015	1.15365e-014	3.3917e-015	-2.90097e-014
-2.36433e-017	1.14024e-014	1.39965e-014	5.72755e-015	1.91638e-014	1.77018e-014	2.07435e-014	-7.19001e-015	1.09083e-014	-2.00596e-014	-6.97798e-015	-5.01392e-015	3.61812e-015	2.15575e-014	2.19353e-014	1.91514e-014	7.8722e-015	7.00556e-016	-4.25314e-015	-1.33106e-015	-2.68007e-014	-7.05363e-015	1.14603e-014	3.26444e-015	-2.94513e-014
-1.4599e-016	1.11414e-014	1.41612e-014	6.03917e-015	1.96524e-014	1.79083e-014	2.07337e-014	-7.30176e-015	1.06787e-014	-2.0209e-014	-7.29211e-015	-5.25059e-015	3.29495e-015	2.1655e-014	2.23452e-014	1.94351e-014	8.29228e-015	9.98046e-016	-4.05352e-015	-1.61618e-015	-2.74739e-014	-7.13142e-015	1.13764e-014	3.11257e-015	-2.99085e-014
-2.86841e-016	1.08375e-014	1.43095e-014	6.37478e-015	2.01352e-014	1.81174e-014	2.07493e-014	-7.42985e-015	1.04439e-014	-2.03645e-014	-7.60385e-015	-5.50308e-015	2.95479e-015	2.17324e-014	2.27169e-014	1.9739e-014	8.73282e-015	1.26869e-015	-3.86231e-015	-1.86798e-015	-2.81398e-014	-7.22133e-015	1.1284e-014	2.93622e-015	-3.03793e-014
-4.48369e-016	1.04911e-014	1.44415e-014	6.7334e-015	2.06108e-014	1.83276e-014	2.07917e-014	-7.57484e-015	1.02058e-014	-2.0526e-014	-7.91139e-015	-5.7717e-015	2.59819e-015	2.17899e-014	2.30478e-014	2.00611e-014	9.1885e-015	1.50853e-015	-3.68285e-015	-2.0856e-015	-2.8796e-014	-7.32565e-015	1.11826e-014	2.73498e-015	-3.08613e-014
-6.31995e-016	1.01028e-014	1.45575e-014	7.11388e-015	2.10774e-014	1.85369e-014	2.08617e-014	-7.7369e-015	9.96682e-015	-2.06933e-014	-8.2129e-015	-6.05689e-015	2.22557e-015	2.18267e-014	2.33357e-014	2.03992e-014	9.65336e-015	1.71417e-015	-3.51736e-015	-2.26938e-015	-2.94401e-014	-7.44632e-015	1.10711e-014	2.50926e-015	-3.13519e-014
-8.38308e-016	9.67356e-015	1.46581e-014	7.51489e-015	2.15341e-014	1.87431e-014	2.09599e-014	-7.91502e-015	9.72922e-015	-2.0866e-014	-8.50636e-015	-6.35812e-015	1.83773e-015	2.18428e-014	2.35785e-014	2.0751e-014	1.01211e-014	1.88225e-015	-3.36841e-015	-2.419e-015	-3.00699e-014	-7.5849e-015	1.09497e-014	2.25885e-015	-3.18495e-014
-1.06911e-015	9.20399e-015	1.47436e-014	7.93481e-015	2.19795e-014	1.89455e-014	2.10863e-014	-8.1091e-015	9.49514e-015	-2.10435e-014	-8.78989e-015	-6.67505e-015	1.43552e-015	2.18386e-014	2.37755e-014	2.11136e-014	1.05862e-014	2.00997e-015	-3.23899e-015	-2.53437e-015	-3.06825e-014	-7.74369e-015	1.0818e-014	1.98406e-015	-3.23517e-014
-1.32575e-015	8.69507e-015	1.48146e-014	8.37151e-015	2.24124e-014	1.91435e-014	2.12413e-014	-8.31905e-015	9.2673e-015	-2.12257e-014	-9.06238e-015	-7.0071e-015	1.01938e-015	2.18147e-014	2.39263e-014	2.14836e-014	1.10434e-014	2.09502e-015	-3.13125e-015	-2.61707e-015	-3.12745e-014	-7.92423e-015	1.06757e-014	1.68496e-015	-3.28556e-014
-1.60929e-015	8.14819e-015	1.48719e-014	8.82381e-015	2.28315e-014	1.93355e-014	2.14245e-014	-8.54301e-015	9.04802e-015	-2.14119e-014	-9.3222e-015	-7.35292e-015	5.89956e-016	2.17709e-014	2.40297e-014	2.18582e-014	1.14873e-014	2.13527e-015	-3.04766e-015	-2.66846e-015	-3.18436e-014	-8.12832e-015	1.05226e-014	1.36157e-015	-3.33586e-014
-1.91983e-015	7.56537e-015	1.49171e-014	9.28975e-015	2.32354e-014	1.95206e-014	2.16354e-014	-8.7803e-015	8.83979e-015	-2.16017e-014	-9.56816e-015	-7.7119e-015	1.4885e-016	2.17083e-014	2.40862e-014	2.22339e-014	1.19124e-014	2.12875e-015	-2.99021e-015	-2.69072e-015	-3.23869e-014	-8.35746e-015	1.0359e-014	1.01461e-015	-3.38577e-014
-2.25785e-015	6.94782e-015	1.49517e-014	9.76738e-015	2.36227e-014	1.9698e-014	2.1873e-014	-9.02964e-015	8.64477e-015	-2.17949e-014	-9.79895e-015	-8.08278e-015	-3.02434e-016	2.16272e-014	2.40959e-014	2.26072e-014	1.23133e-014	2.07394e-015	-2.96043e-015	-2.68583e-015	-3.29021e-014	-8.61245e-015	1.01842e-014	6.44132e-016	-3.43503e-014
-2.62376e-015	6.29744e-015	1.49776e-014	1.02542e-014	2.39921e-014	1.98683e-014	2.21367e-014	-9.2895e-015	8.46501e-015	-2.19908e-014	-1.00137e-014	-8.46386e-015	-7.62709e-016	2.1528e-014	2.40599e-014	2.29739e-014	1.26853e-014	1.96985e-015	-2.95969e-015	-2.65598e-015	-3.33869e-014	-8.89502e-015	9.99844e-015	2.50254e-016	-3.48336e-014
-3.01772e-015	5.61644e-015	1.49963e-014	1.07483e-014	2.43423e-014	2.00312e-014	2.2425e-014	-9.55774e-015	8.3029e-015	-2.21891e-014	-1.02114e-014	-8.85327e-015	-1.2305e-015	2.14118e-014	2.398e-014	2.333e-014	1.30236e-014	1.81589e-015	-2.98944e-015	-2.60374e-015	-3.38395e-014	-9.20607e-015	9.80173e-015	-1.66661e-016	-3.53056e-014
-3.43947e-015	4.90703e-015	1.50091e-014	1.12475e-014	2.46727e-014	2.01872e-014	2.27363e-014	-9.8325e-015	8.16033e-015	-2.23896e-014	-1.03914e-014	-9.24943e-015	-1.70372e-015	2.12798e-014	2.38585e-014	2.36716e-014	1.33233e-014	1.61177e-015	-3.05057e-015	-2.5326e-015	-3.42575e-014	-9.54621e-015	9.59421e-015	-6.05336e-016	-3.57637e-014
-3.88861e-015	4.17097e-015	1.50179e-014	1.17498e-014	2.49823e-014	2.03374e-014	2.30681e-014	-1.01122e-014	8.03835e-015	-2.25919e-014	-1.05537e-014	-9.65027e-015	-2.18138e-015	2.11327e-014	2.36977e-014	2.39944e-014	1.35802e-014	1.35856e-015	-3.14409e-015	-2.44595e-015	-3.46393e-014	-9.91576e-015	9.3759e-015	-1.06525e-015	-3.62059e-014
-4.36535e-015	3.41117e-015	1.50237e-014	1.2253e-014	2.52701e-014	2.04829e-014	2.34187e-014	-1.03953e-014	7.93872e-015	-2.27961e-014	-1.06983e-014	-1.00539e-014	-2.66217e-015	2.09719e-014	2.35004e-014	2.42943e-014	1.37909e-014	1.05638e-015	-3.27064e-015	-2.34694e-015	-3.49832e-014	-1.0315e-014	9.14706e-015	-1.54575e-015	-3.66305e-014
-4.86867e-015	2.63018e-015	1.50285e-014	1.27546e-014	2.55348e-014	2.06248e-014	2.37862e-014	-1.06793e-014	7.86248e-015	-2.30021e-014	-1.08247e-014	-1.04577e-014	-3.14431e-015	2.07985e-014	2.327e-014	2.45677e-014	1.39517e-014	7.0537e-016	-3.43057e-015	-2.23904e-015	-3.52883e-014	-1.07444e-014	8.90786e-015	-2.04597e-015	-3.70363e-014
-5.39782e-015	1.83108e-015	1.50336e-014	1.32526e-014	2.5776e-014	2.07647e-014	2.41677e-014	-1.09628e-014	7.80955e-015	-2.32098e-014	-1.09338e-014	-1.08594e-014	-3.6254e-015	2.0614e-014	2.30099e-014	2.48107e-014	1.40593e-014	3.06526e-016	-3.62409e-015	-2.12602e-015	-3.55536e-014	-1.12038e-014	8.65847e-015	-2.56502e-015	-3.7421e-014
-5.95124e-015	1.01679e-015	1.50414e-014	1.37452e-014	2.59925e-014	2.09032e-014	2.45602e-014	-1.12437e-014	7.78069e-015	-2.34182e-014	-1.10263e-014	-1.1257e-014	-4.10424e-015	2.04193e-014	2.27233e-014	2.50201e-014	1.4112e-014	-1.38569e-016	-3.8512e-015	-2.01254e-015	-3.5779e-014	-1.16932e-014	8.39958e-015	-3.10221e-015	-3.77838e-014
-6.52828e-015	1.90224e-016	1.50534e-014	1.42294e-014	2.61832e-014	2.1042e-014	2.496e-014	-1.15202e-014	7.77637e-015	-2.36274e-014	-1.11026e-014	-1.16481e-014	-4.57927e-015	2.02152e-014	2.24142e-014	2.51925e-014	1.41082e-014	-6.28017e-016	-4.11107e-015	-1.90291e-015	-3.59634e-014	-1.22119e-014	8.13191e-015	-3.65647e-015	-3.81239e-014
-7.12755e-015	-6.45506e-016	1.50704e-014	1.47041e-014	2.63475e-014	2.11834e-014	2.53641e-014	-1.17906e-014	7.79575e-015	-2.38369e-014	-1.11635e-014	-1.20303e-014	-5.0486e-015	2.00033e-014	2.20869e-014	2.53241e-014	1.40472e-014	-1.15964e-015	-4.40364e-015	-1.80154e-015	-3.61075e-014	-1.2759e-014	7.85541e-015	-4.22624e-015	-3.84404e-014
-7.74736e-015	-1.48803e-015	1.50943e-014	1.51676e-014	2.64851e-014	2.1329e-014	2.57699e-014	-1.20526e-014	7.83865e-015	-2.40463e-014	-1.121e-014	-1.24018e-014	-5.51096e-015	1.97856e-014	2.17458e-014	2.5413e-014	1.39291e-014	-1.73052e-015	-4.72763e-015	-1.71243e-015	-3.62118e-014	-1.33335e-014	7.5701e-015	-4.81074e-015	-3.87335e-014
-8.38604e-015	-2.33427e-015	1.51265e-014	1.56186e-014	2.65961e-014	2.14799e-014	2.61739e-014	-1.23036e-014	7.90458e-015	-2.42557e-014	-1.12433e-014	-1.27602e-014	-5.96484e-015	1.95638e-014	2.13949e-014	2.5457e-014	1.37538e-014	-2.33806e-015	-5.08152e-015	-1.63961e-015	-3.62767e-014	-1.39338e-014	7.27746e-015	-5.40891e-015	-3.90027e-014
-9.04227e-015	-3.18128e-015	1.51677e-014	1.60553e-014	2.668e-014	2.1638e-014	2.65729e-014	-1.25421e-014	7.99258e-015	-2.44652e-014	-1.12647e-014	-1.31028e-014	-6.4085e-015	1.93395e-014	2.1039e-014	2.54544e-014	1.35226e-014	-2.97949e-015	-5.46438e-015	-1.58679e-015	-3.63033e-014	-1.45581e-014	6.97819e-015	-6.01935e-015	-3.92478e-014
-9.71426e-015	-4.0257e-015	1.52193e-014	1.6476e-014	2.67362e-014	2.18056e-014	2.69638e-014	-1.27667e-014	8.10095e-015	-2.46746e-014	-1.12757e-014	-1.34286e-014	-6.84026e-015	1.91142e-014	2.06825e-014	2.54041e-014	1.32366e-014	-3.65237e-015	-5.87449e-015	-1.55847e-015	-3.62936e-014	-1.5205e-014	6.67251e-015	-6.64075e-015	-3.94698e-014
-1.03998e-014	-4.86461e-015	1.52816e-014	1.68804e-014	2.6765e-014	2.19854e-014	2.73437e-014	-1.29755e-014	8.22821e-015	-2.48841e-014	-1.12774e-014	-1.37356e-014	-7.25864e-015	1.88899e-014	2.03302e-014	2.53054e-014	1.28977e-014	-4.35343e-015	-6.30969e-015	-1.55776e-015	-3.62495e-014	-1.58725e-014	6.36052e-015	-7.27171e-015	-3.96696e-014
-1.10967e-014	-5.69499e-015	1.53545e-014	1.7267e-014	2.6767e-014	2.21784e-014	2.77101e-014	-1.31674e-014	8.37287e-015	-2.50935e-014	-1.12714e-014	-1.40226e-014	-7.66219e-015	1.86688e-014	1.99861e-014	2.51577e-014	1.25083e-014	-5.07906e-015	-6.76815e-015	-1.58775e-015	-3.61733e-014	-1.65588e-014	6.04307e-015	-7.91073e-015	-3.98482e-014
-1.18028e-014	-6.51376e-015	1.54384e-014	1.76353e-014	2.67434e-014	2.23863e-014	2.80599e-014	-1.33416e-014	8.53289e-015	-2.53026e-014	-1.1259e-014	-1.42875e-014	-8.0493e-015	1.84523e-014	1.96546e-014	2.49624e-014	1.20709e-014	-5.82481e-015	-7.2477e-015	-1.65215e-015	-3.60677e-014	-1.72615e-014	5.72075e-015	-8.55606e-015	-4.00075e-014
-1.25151e-014	-7.31787e-015	1.55338e-014	1.79846e-014	2.6695e-014	2.26105e-014	2.83905e-014	-1.34977e-014	8.70624e-015	-2.55118e-014	-1.12419e-014	-1.45291e-014	-8.41925e-015	1.8242e-014	1.93397e-014	2.47195e-014	1.15888e-014	-6.58775e-015	-7.74581e-015	-1.75401e-015	-3.59344e-014	-1.79775e-014	5.39409e-015	-9.20572e-015	-4.01494e-014
-1.32314e-014	-8.10502e-015	1.56413e-014	1.83142e-014	2.66223e-014	2.28523e-014	2.87e-014	-1.36346e-014	8.8908e-015	-2.57206e-014	-1.12213e-014	-1.47469e-014	-8.77077e-015	1.80407e-014	1.9045e-014	2.44299e-014	1.10659e-014	-7.36432e-015	-8.25971e-015	-1.89546e-015	-3.5777e-014	-1.87044e-014	5.06376e-015	-9.85796e-015	-4.02761e-014
-1.39491e-014	-8.8726e-015	1.5761e-014	1.86233e-014	2.65265e-014	2.31132e-014	2.89862e-014	-1.37507e-014	9.08367e-015	-2.5929e-014	-1.11986e-014	-1.49399e-014	-9.10263e-015	1.78505e-014	1.87736e-014	2.4096e-014	1.05064e-014	-8.15078e-015	-8.78657e-015	-2.07875e-015	-3.55989e-014	-1.94388e-014	4.73006e-015	-1.0511e-014	-4.03892e-014
-1.46654e-014	-9.61812e-015	1.58926e-014	1.8912e-014	2.6409e-014	2.33937e-014	2.92469e-014	-1.3846e-014	9.28288e-015	-2.61376e-014	-1.11756e-014	-1.51076e-014	-9.41418e-015	1.76724e-014	1.85288e-014	2.37203e-014	9.9148e-015	-8.9431e-015	-9.32446e-015	-2.30552e-015	-3.54027e-014	-2.01778e-014	4.39372e-015	-1.11635e-014	-4.0491e-014
-1.5378e-014	-1.03389e-014	1.60361e-014	1.91797e-014	2.62711e-014	2.36947e-014	2.94804e-014	-1.39203e-014	9.48576e-015	-2.63458e-014	-1.11537e-014	-1.52501e-014	-9.70406e-015	1.7509e-014	1.83138e-014	2.33053e-014	9.29537e-015	-9.73756e-015	-9.87018e-015	-2.57663e-015	-3.51921e-014	-2.09188e-014	4.05533e-015	-1.18136e-014	-4.05836e-014
-1.60836e-014	-1.10331e-014	1.61904e-014	1.94259e-014	2.61153e-014	2.40168e-014	2.96859e-014	-1.39737e-014	9.68948e-015	-2.65534e-014	-1.11342e-014	-1.53676e-014	-9.97169e-015	1.73629e-014	1.81314e-014	2.28547e-014	8.65247e-015	-1.05302e-014	-1.04202e-014	-2.89292e-015	-3.49715e-014	-2.16587e-014	3.71542e-015	-1.24585e-014	-4.0669e-014
-1.67798e-014	-1.16986e-014	1.63557e-014	1.96517e-014	2.59439e-014	2.43598e-014	2.9863e-014	-1.40059e-014	9.89138e-015	-2.67601e-014	-1.11178e-014	-1.54605e-014	-1.02162e-014	1.72353e-014	1.79837e-014	2.23715e-014	7.99087e-015	-1.13175e-014	-1.09713e-014	-3.25471e-015	-3.47441e-014	-2.2394e-014	3.37423e-015	-1.30961e-014	-4.07495e-014
-1.74641e-014	-1.23337e-014	1.6531e-014	1.98566e-014	2.57595e-014	2.47239e-014	3.00119e-014	-1.40174e-014	1.00893e-014	-2.69657e-014	-1.11059e-014	-1.55294e-014	-1.04377e-014	1.71283e-014	1.78724e-014	2.18607e-014	7.31579e-015	-1.20954e-014	-1.15207e-014	-3.66167e-015	-3.45136e-014	-2.31217e-014	3.03281e-015	-1.37242e-014	-4.08269e-014
-1.81336e-014	-1.29371e-014	1.67158e-014	2.00416e-014	2.55645e-014	2.51087e-014	3.01327e-014	-1.40094e-014	1.02807e-014	-2.71697e-014	-1.10998e-014	-1.5575e-014	-1.06361e-014	1.70439e-014	1.77988e-014	2.13268e-014	6.63252e-015	-1.28601e-014	-1.20651e-014	-4.11327e-015	-3.4284e-014	-2.38385e-014	2.69183e-015	-1.43409e-014	-4.09035e-014
-1.87851e-014	-1.35071e-014	1.69086e-014	2.02069e-014	2.53618e-014	2.55129e-014	3.02255e-014	-1.39818e-014	1.04635e-014	-2.73723e-014	-1.11004e-014	-1.5598e-014	-1.08113e-014	1.69835e-014	1.77646e-014	2.07745e-014	5.94537e-015	-1.36077e-014	-1.26015e-014	-4.60796e-015	-3.40587e-014	-2.45417e-014	2.35211e-015	-1.49442e-014	-4.09817e-014
-1.9417e-014	-1.40423e-014	1.71087e-014	2.03525e-014	2.51543e-014	2.5936e-014	3.02911e-014	-1.39355e-014	1.06352e-014	-2.75734e-014	-1.11086e-014	-1.56002e-014	-1.09625e-014	1.69487e-014	1.777e-014	2.02086e-014	5.25919e-015	-1.43352e-014	-1.31266e-014	-5.14392e-015	-3.38423e-014	-2.52284e-014	2.01406e-015	-1.55319e-014	-4.10639e-014
-2.00264e-014	-1.45423e-014	1.73146e-014	2.04793e-014	2.49448e-014	2.63763e-014	3.03308e-014	-1.38718e-014	1.07938e-014	-2.77728e-014	-1.11251e-014	-1.55831e-014	-1.10905e-014	1.69416e-014	1.78144e-014	1.96337e-014	4.57994e-015	-1.5039e-014	-1.36375e-014	-5.71875e-015	-3.36376e-014	-2.58956e-014	1.6785e-015	-1.61022e-014	-4.11513e-014
-2.06113e-014	-1.50058e-014	1.75258e-014	2.05872e-014	2.47369e-014	2.68326e-014	3.03459e-014	-1.37923e-014	1.0938e-014	-2.79695e-014	-1.11507e-014	-1.55483e-014	-1.11964e-014	1.69637e-014	1.78971e-014	1.90555e-014	3.9113e-015	-1.57149e-014	-1.41312e-014	-6.33032e-015	-3.34476e-014	-2.65401e-014	1.34579e-015	-1.66533e-014	-4.1245e-014
-2.11691e-014	-1.54322e-014	1.7741e-014	2.06767e-014	2.45338e-014	2.73027e-014	3.03389e-014	-1.36985e-014	1.10659e-014	-2.81636e-014	-1.11857e-014	-1.54976e-014	-1.128e-014	1.7016e-014	1.80173e-014	1.84798e-014	3.2577e-015	-1.63605e-014	-1.46043e-014	-6.97584e-015	-3.32755e-014	-2.71598e-014	1.01641e-015	-1.71831e-014	-4.13474e-014
-2.16967e-014	-1.5821e-014	1.79588e-014	2.07481e-014	2.43389e-014	2.77845e-014	3.03119e-014	-1.3591e-014	1.11754e-014	-2.83542e-014	-1.12306e-014	-1.54331e-014	-1.13417e-014	1.70992e-014	1.81741e-014	1.7912e-014	2.62281e-015	-1.69731e-014	-1.50542e-014	-7.65233e-015	-3.31247e-014	-2.77524e-014	6.90897e-016	-1.76894e-014	-4.146e-014
-2.21918e-014	-1.61725e-014	1.81773e-014	2.0802e-014	2.41553e-014	2.82761e-014	3.02676e-014	-1.34714e-014	1.12655e-014	-2.85414e-014	-1.12856e-014	-1.5357e-014	-1.13827e-014	1.72142e-014	1.83661e-014	1.73577e-014	2.01032e-015	-1.75498e-014	-1.54781e-014	-8.35693e-015	-3.29973e-014	-2.83159e-014	3.69548e-016	-1.81697e-014	-4.15841e-014
-2.26528e-014	-1.64869e-014	1.83954e-014	2.08385e-014	2.39866e-014	2.87757e-014	3.02094e-014	-1.33417e-014	1.13348e-014	-2.87247e-014	-1.13506e-014	-1.52712e-014	-1.14048e-014	1.73609e-014	1.85908e-014	1.68223e-014	1.42267e-015	-1.8088e-014	-1.58734e-014	-9.08524e-015	-3.28952e-014	-2.88484e-014	5.30238e-017	-1.86231e-014	-4.172e-014
-2.30784e-014	-1.67646e-014	1.8612e-014	2.08584e-014	2.38361e-014	2.92811e-014	3.01396e-014	-1.32041e-014	1.13825e-014	-2.89031e-014	-1.14256e-014	-1.51778e-014	-1.14086e-014	1.75397e-014	1.88459e-014	1.63109e-014	8.63063e-016	-1.8586e-014	-1.6238e-014	-9.83227e-015	-3.28215e-014	-2.93477e-014	-2.57971e-016	-1.90481e-014	-4.18683e-014
-2.34666e-014	-1.70055e-014	1.88257e-014	2.08622e-014	2.37075e-014	2.97901e-014	3.00615e-014	-1.30606e-014	1.1408e-014	-2.90758e-014	-1.15098e-014	-1.5079e-014	-1.13955e-014	1.77508e-014	1.91292e-014	1.58287e-014	3.33517e-016	-1.90411e-014	-1.65695e-014	-1.05932e-014	-3.27774e-014	-2.9813e-014	-5.6267e-016	-1.94425e-014	-4.20294e-014
-2.3816e-014	-1.72109e-014	1.90359e-014	2.08507e-014	2.36037e-014	3.03002e-014	2.99791e-014	-1.29121e-014	1.14112e-014	-2.92424e-014	-1.16038e-014	-1.49777e-014	-1.13666e-014	1.79939e-014	1.94376e-014	1.53798e-014	-1.64518e-016	-1.94517e-014	-1.68662e-014	-1.13636e-014	-3.27644e-014	-3.02428e-014	-8.61052e-016	-1.98056e-014	-4.22033e-014
-2.41252e-014	-1.73817e-014	1.92408e-014	2.08245e-014	2.35279e-014	3.08095e-014	2.9896e-014	-1.27607e-014	1.13913e-014	-2.94025e-014	-1.17072e-014	-1.48753e-014	-1.13238e-014	1.82674e-014	1.9768e-014	1.49683e-014	-6.29441e-016	-1.98158e-014	-1.71259e-014	-1.21385e-014	-3.27835e-014	-3.06359e-014	-1.15208e-015	-2.01363e-014	-4.239e-014
-2.43929e-014	-1.75182e-014	1.94402e-014	2.07838e-014	2.34834e-014	3.13156e-014	2.98155e-014	-1.26077e-014	1.13485e-014	-2.95558e-014	-1.18191e-014	-1.47742e-014	-1.12682e-014	1.85706e-014	2.01171e-014	1.45986e-014	-1.06032e-015	-2.01321e-014	-1.73475e-014	-1.29134e-014	-3.28355e-014	-3.09912e-014	-1.43501e-015	-2.04336e-014	-4.25894e-014
-2.46183e-014	-1.76212e-014	1.96334e-014	2.07294e-014	2.34734e-014	3.18167e-014	2.97412e-014	-1.2455e-014	1.12827e-014	-2.97014e-014	-1.19393e-014	-1.46762e-014	-1.12021e-014	1.89013e-014	2.04809e-014	1.42739e-014	-1.45661e-015	-2.03991e-014	-1.75293e-014	-1.36827e-014	-3.29211e-014	-3.13083e-014	-1.709e-015	-2.06967e-014	-4.28003e-014
-2.4801e-014	-1.76915e-014	1.98193e-014	2.06627e-014	2.35003e-014	3.23113e-014	2.96774e-014	-1.23034e-014	1.11951e-014	-2.98385e-014	-1.20672e-014	-1.4583e-014	-1.11274e-014	1.92581e-014	2.08556e-014	1.39978e-014	-1.81812e-015	-2.06154e-014	-1.76697e-014	-1.44413e-014	-3.30396e-014	-3.1587e-014	-1.97396e-015	-2.09251e-014	-4.30218e-014
-2.49407e-014	-1.7731e-014	1.99979e-014	2.0584e-014	2.35671e-014	3.27979e-014	2.96278e-014	-1.21544e-014	1.10867e-014	-2.99661e-014	-1.22025e-014	-1.4496e-014	-1.10452e-014	1.96389e-014	2.12377e-014	1.37729e-014	-2.14507e-015	-2.07806e-014	-1.77682e-014	-1.5184e-014	-3.31903e-014	-3.18278e-014	-2.22957e-015	-2.11184e-014	-4.32528e-014
-2.5037e-014	-1.77412e-014	2.01685e-014	2.0494e-014	2.36764e-014	3.32744e-014	2.95956e-014	-1.2009e-014	1.09591e-014	-3.00834e-014	-1.23445e-014	-1.44171e-014	-1.09576e-014	2.00412e-014	2.16242e-014	1.36004e-014	-2.43753e-015	-2.08938e-014	-1.78243e-014	-1.59061e-014	-3.33728e-014	-3.20317e-014	-2.4753e-015	-2.12764e-014	-4.34915e-014
-2.509e-014	-1.77234e-014	2.0331e-014	2.03937e-014	2.38303e-014	3.37396e-014	2.95845e-014	-1.18685e-014	1.08133e-014	-3.01896e-014	-1.2493e-014	-1.43472e-014	-1.08661e-014	2.04622e-014	2.20112e-014	1.34819e-014	-2.69672e-015	-2.09547e-014	-1.78368e-014	-1.66029e-014	-3.35856e-014	-3.21986e-014	-2.71063e-015	-2.13991e-014	-4.37364e-014
-2.51003e-014	-1.76792e-014	2.04848e-014	2.02842e-014	2.40299e-014	3.41928e-014	2.95981e-014	-1.17342e-014	1.06509e-014	-3.02839e-014	-1.26469e-014	-1.42878e-014	-1.07729e-014	2.08991e-014	2.23948e-014	1.34186e-014	-2.92362e-015	-2.09631e-014	-1.78056e-014	-1.72699e-014	-3.38275e-014	-3.23296e-014	-2.93464e-015	-2.1487e-014	-4.3986e-014
-2.50683e-014	-1.76103e-014	2.06301e-014	2.01661e-014	2.42772e-014	3.46333e-014	2.96388e-014	-1.16069e-014	1.04736e-014	-3.03661e-014	-1.28062e-014	-1.42399e-014	-1.068e-014	2.13487e-014	2.27717e-014	1.34116e-014	-3.11954e-015	-2.09206e-014	-1.77311e-014	-1.79022e-014	-3.40968e-014	-3.24256e-014	-3.14703e-015	-2.15407e-014	-4.42386e-014
-2.4995e-014	-1.75182e-014	2.07671e-014	2.00411e-014	2.45735e-014	3.50613e-014	2.97098e-014	-1.14873e-014	1.02836e-014	-3.04352e-014	-1.29704e-014	-1.4204e-014	-1.05894e-014	2.18075e-014	2.31386e-014	1.34614e-014	-3.28634e-015	-2.08279e-014	-1.76129e-014	-1.84962e-014	-3.43916e-014	-3.2488e-014	-3.34735e-015	-2.156e-014	-4.44919e-014
-2.48819e-014	-1.74055e-014	2.08967e-014	1.99103e-014	2.49193e-014	3.54766e-014	2.98134e-014	-1.1376e-014	1.00825e-014	-3.04907e-014	-1.31388e-014	-1.41806e-014	-1.05033e-014	2.22716e-014	2.34924e-014	1.3567e-014	-3.42621e-015	-2.06859e-014	-1.74513e-014	-1.90488e-014	-3.47097e-014	-3.25183e-014	-3.53529e-015	-2.15465e-014	-4.47439e-014
-2.47312e-014	-1.72737e-014	2.10194e-014	1.97748e-014	2.53158e-014	3.58795e-014	2.99517e-014	-1.12729e-014	9.87233e-015	-3.05313e-014	-1.33109e-014	-1.41692e-014	-1.04227e-014	2.27374e-014	2.38304e-014	1.37271e-014	-3.54111e-015	-2.04955e-014	-1.72475e-014	-1.95566e-014	-3.50489e-014	-3.25187e-014	-3.71065e-015	-2.15018e-014	-4.49922e-014
-2.45436e-014	-1.71238e-014	2.11361e-014	1.96365e-014	2.57635e-014	3.62711e-014	3.01262e-014	-1.11783e-014	9.6557e-015	-3.05566e-014	-1.34856e-014	-1.41698e-014	-1.03487e-014	2.32008e-014	2.415e-014	1.39401e-014	-3.63329e-015	-2.02585e-014	-1.70022e-014	-2.00169e-014	-3.54064e-014	-3.24915e-014	-3.87307e-015	-2.1427e-014	-4.52348e-014
-2.43215e-014	-1.69576e-014	2.1248e-014	1.94974e-014	2.62622e-014	3.66529e-014	3.03385e-014	-1.10919e-014	9.43486e-015	-3.05664e-014	-1.36624e-014	-1.41821e-014	-1.02831e-014	2.36579e-014	2.44491e-014	1.42044e-014	-3.70398e-015	-1.9977e-014	-1.67167e-014	-2.04267e-014	-3.57796e-014	-3.24387e-014	-4.02161e-015	-2.13242e-014	-4.54698e-014
-2.40668e-014	-1.67766e-014	2.13562e-014	1.9359e-014	2.68113e-014	3.70262e-014	3.05902e-014	-1.10135e-014	9.21246e-015	-3.05598e-014	-1.38406e-014	-1.42058e-014	-1.02275e-014	2.41045e-014	2.47256e-014	1.45181e-014	-3.75551e-015	-1.96534e-014	-1.63924e-014	-2.07839e-014	-3.61651e-014	-3.23624e-014	-4.15621e-015	-2.11952e-014	-4.56947e-014
-2.37813e-014	-1.65821e-014	2.14621e-014	1.92232e-014	2.74102e-014	3.73921e-014	3.08813e-014	-1.09428e-014	8.99137e-015	-3.05361e-014	-1.40196e-014	-1.42398e-014	-1.01836e-014	2.45369e-014	2.49776e-014	1.48792e-014	-3.79088e-015	-1.92904e-014	-1.60306e-014	-2.10873e-014	-3.65601e-014	-3.22649e-014	-4.27657e-015	-2.10422e-014	-4.59075e-014
-2.3468e-014	-1.63756e-014	2.15673e-014	1.90922e-014	2.80576e-014	3.77527e-014	3.1212e-014	-1.08786e-014	8.7746e-015	-3.04954e-014	-1.4199e-014	-1.4283e-014	-1.01532e-014	2.49509e-014	2.52042e-014	1.52842e-014	-3.81249e-015	-1.8891e-014	-1.56333e-014	-2.13353e-014	-3.6961e-014	-3.21485e-014	-4.38278e-015	-2.08668e-014	-4.61057e-014
-2.31294e-014	-1.6159e-014	2.16736e-014	1.89678e-014	2.87522e-014	3.81097e-014	3.15824e-014	-1.08205e-014	8.56472e-015	-3.04372e-014	-1.4378e-014	-1.43345e-014	-1.01373e-014	2.53423e-014	2.5405e-014	1.57304e-014	-3.82221e-015	-1.84582e-014	-1.52035e-014	-2.15269e-014	-3.73657e-014	-3.20156e-014	-4.4745e-015	-2.06709e-014	-4.62876e-014
-2.27682e-014	-1.59329e-014	2.17823e-014	1.88523e-014	2.94914e-014	3.84656e-014	3.19918e-014	-1.07677e-014	8.36395e-015	-3.03615e-014	-1.45558e-014	-1.43918e-014	-1.01364e-014	2.57072e-014	2.55797e-014	1.62148e-014	-3.82151e-015	-1.79954e-014	-1.47441e-014	-2.16624e-014	-3.77711e-014	-3.18687e-014	-4.55148e-015	-2.04574e-014	-4.64514e-014
-2.23868e-014	-1.56984e-014	2.18956e-014	1.87474e-014	3.02732e-014	3.88229e-014	3.24383e-014	-1.07193e-014	8.17513e-015	-3.02681e-014	-1.47316e-014	-1.44538e-014	-1.01512e-014	2.60424e-014	2.57283e-014	1.6733e-014	-3.81183e-015	-1.75061e-014	-1.42569e-014	-2.1742e-014	-3.81737e-014	-3.17104e-014	-4.61386e-015	-2.02285e-014	-4.65961e-014
-2.19881e-014	-1.54577e-014	2.2015e-014	1.86548e-014	3.10957e-014	3.91839e-014	3.29196e-014	-1.06743e-014	8.00085e-015	-3.01566e-014	-1.49047e-014	-1.45193e-014	-1.01819e-014	2.63449e-014	2.5851e-014	1.72803e-014	-3.79521e-015	-1.69935e-014	-1.37448e-014	-2.17674e-014	-3.85712e-014	-3.15429e-014	-4.66144e-015	-1.99866e-014	-4.67206e-014
-2.15753e-014	-1.52117e-014	2.2142e-014	1.85766e-014	3.19559e-014	3.95505e-014	3.34338e-014	-1.06317e-014	7.8427e-015	-3.00277e-014	-1.50742e-014	-1.45858e-014	-1.0229e-014	2.66112e-014	2.59482e-014	1.78535e-014	-3.77296e-015	-1.64611e-014	-1.32106e-014	-2.17401e-014	-3.89601e-014	-3.13685e-014	-4.69418e-015	-1.97345e-014	-4.68238e-014
-2.11513e-014	-1.49607e-014	2.22783e-014	1.85143e-014	3.28497e-014	3.99251e-014	3.39787e-014	-1.05899e-014	7.7022e-015	-2.98813e-014	-1.52394e-014	-1.46511e-014	-1.02928e-014	2.6839e-014	2.60207e-014	1.84488e-014	-3.7464e-015	-1.59127e-014	-1.26572e-014	-2.16616e-014	-3.93384e-014	-3.11897e-014	-4.71255e-015	-1.94749e-014	-4.69044e-014
-2.07188e-014	-1.4705e-014	2.24251e-014	1.84699e-014	3.37736e-014	4.03095e-014	3.45502e-014	-1.05482e-014	7.58137e-015	-2.9718e-014	-1.53995e-014	-1.47134e-014	-1.03733e-014	2.70258e-014	2.60695e-014	1.9063e-014	-3.71732e-015	-1.53528e-014	-1.20879e-014	-2.15349e-014	-3.97035e-014	-3.10092e-014	-4.71707e-015	-1.92101e-014	-4.69617e-014
-2.02802e-014	-1.44461e-014	2.25835e-014	1.84451e-014	3.47246e-014	4.07063e-014	3.51454e-014	-1.05057e-014	7.48229e-015	-2.95383e-014	-1.55538e-014	-1.47703e-014	-1.04705e-014	2.71699e-014	2.60968e-014	1.96919e-014	-3.68585e-015	-1.47844e-014	-1.15059e-014	-2.13621e-014	-4.00535e-014	-3.08286e-014	-4.70787e-015	-1.89428e-014	-4.69962e-014
-1.98383e-014	-1.41847e-014	2.2755e-014	1.84422e-014	3.56985e-014	4.11167e-014	3.57611e-014	-1.0461e-014	7.40653e-015	-2.93424e-014	-1.57013e-014	-1.482e-014	-1.05836e-014	2.7269e-014	2.61042e-014	2.03322e-014	-3.65268e-015	-1.42127e-014	-1.09143e-014	-2.1147e-014	-4.03864e-014	-3.06499e-014	-4.68481e-015	-1.86761e-014	-4.70073e-014
-1.93956e-014	-1.39211e-014	2.29413e-014	1.84624e-014	3.66912e-014	4.15419e-014	3.63933e-014	-1.04122e-014	7.35513e-015	-2.91316e-014	-1.58411e-014	-1.48602e-014	-1.07121e-014	2.73221e-014	2.60938e-014	2.09804e-014	-3.61794e-015	-1.36418e-014	-1.03168e-014	-2.08931e-014	-4.07001e-014	-3.04754e-014	-4.64896e-015	-1.84125e-014	-4.69958e-014
-1.89549e-014	-1.3656e-014	2.31434e-014	1.85073e-014	3.76985e-014	4.19835e-014	3.70385e-014	-1.03581e-014	7.32911e-015	-2.89066e-014	-1.59722e-014	-1.4889e-014	-1.0855e-014	2.73287e-014	2.60676e-014	2.16335e-014	-3.58175e-015	-1.30755e-014	-9.71603e-015	-2.06042e-014	-4.09932e-014	-3.0307e-014	-4.60084e-015	-1.81545e-014	-4.69624e-014
-1.85181e-014	-1.33899e-014	2.33615e-014	1.85777e-014	3.87159e-014	4.24418e-014	3.7692e-014	-1.0298e-014	7.32853e-015	-2.86689e-014	-1.60939e-014	-1.49049e-014	-1.10114e-014	2.72887e-014	2.60281e-014	2.22881e-014	-3.54433e-015	-1.25177e-014	-9.11637e-015	-2.02842e-014	-4.12651e-014	-3.01465e-014	-4.5412e-015	-1.79048e-014	-4.69077e-014
-1.80878e-014	-1.31236e-014	2.35961e-014	1.86747e-014	3.97393e-014	4.29182e-014	3.83495e-014	-1.02313e-014	7.35334e-015	-2.842e-014	-1.62058e-014	-1.49063e-014	-1.11806e-014	2.72021e-014	2.59782e-014	2.29421e-014	-3.50593e-015	-1.1973e-014	-8.52183e-015	-1.99377e-014	-4.15146e-014	-2.99955e-014	-4.4705e-015	-1.76653e-014	-4.68327e-014
-1.76664e-014	-1.28576e-014	2.38474e-014	1.87982e-014	4.07636e-014	4.34124e-014	3.90069e-014	-1.01567e-014	7.40392e-015	-2.81614e-014	-1.63066e-014	-1.48913e-014	-1.13609e-014	2.70698e-014	2.59198e-014	2.35921e-014	-3.46596e-015	-1.14451e-014	-7.93583e-015	-1.95684e-014	-4.17409e-014	-2.98554e-014	-4.38951e-015	-1.74382e-014	-4.6739e-014
-1.72565e-014	-1.25916e-014	2.4115e-014	1.89488e-014	4.17839e-014	4.39241e-014	3.96591e-014	-1.00734e-014	7.47928e-015	-2.78948e-014	-1.63952e-014	-1.48587e-014	-1.15514e-014	2.68934e-014	2.58559e-014	2.42356e-014	-3.42404e-015	-1.0937e-014	-7.36197e-015	-1.91811e-014	-4.19435e-014	-2.97274e-014	-4.29939e-015	-1.72253e-014	-4.66278e-014
-1.68603e-014	-1.23255e-014	2.43991e-014	1.91265e-014	4.27955e-014	4.44526e-014	4.03013e-014	-9.98168e-015	7.57947e-015	-2.76222e-014	-1.64713e-014	-1.48073e-014	-1.17503e-014	2.6675e-014	2.57891e-014	2.48705e-014	-3.37988e-015	-1.0452e-014	-6.80319e-015	-1.87815e-014	-4.21225e-014	-2.96124e-014	-4.2009e-015	-1.70282e-014	-4.65009e-014
-1.648e-014	-1.20602e-014	2.46991e-014	1.93313e-014	4.37939e-014	4.49965e-014	4.09295e-014	-9.88012e-015	7.70382e-015	-2.73461e-014	-1.65342e-014	-1.4736e-014	-1.19561e-014	2.64172e-014	2.57225e-014	2.5495e-014	-3.33306e-015	-9.99321e-015	-6.26308e-015	-1.83741e-014	-4.22786e-014	-2.95117e-014	-4.09517e-015	-1.68485e-014	-4.63603e-014
-1.61164e-014	-1.1796e-014	2.50142e-014	1.95627e-014	4.47753e-014	4.55545e-014	4.15398e-014	-9.76897e-015	7.85057e-015	-2.70681e-014	-1.65832e-014	-1.46436e-014	-1.21669e-014	2.61224e-014	2.56591e-014	2.61082e-014	-3.28324e-015	-9.56434e-015	-5.74489e-015	-1.79647e-014	-4.24124e-014	-2.94257e-014	-3.98276e-015	-1.66879e-014	-4.62093e-014
-1.57708e-014	-1.15322e-014	2.53428e-014	1.98202e-014	4.57352e-014	4.61247e-014	4.21272e-014	-9.64831e-015	8.01832e-015	-2.67904e-014	-1.66177e-014	-1.45299e-014	-1.23809e-014	2.57934e-014	2.5601e-014	2.67086e-014	-3.23002e-015	-9.16741e-015	-5.25155e-015	-1.75575e-014	-4.25247e-014	-2.93557e-014	-3.86543e-015	-1.65479e-014	-4.60505e-014
-1.54442e-014	-1.12687e-014	2.56842e-014	2.01023e-014	4.66692e-014	4.67048e-014	4.26884e-014	-9.51806e-015	8.20522e-015	-2.65156e-014	-1.66373e-014	-1.43946e-014	-1.25961e-014	2.54335e-014	2.55503e-014	2.72947e-014	-3.1732e-015	-8.80482e-015	-4.78516e-015	-1.71568e-014	-4.2616e-014	-2.93021e-014	-3.74407e-015	-1.64292e-014	-4.58855e-014
-1.51381e-014	-1.10062e-014	2.60364e-014	2.04078e-014	4.75733e-014	4.72918e-014	4.322e-014	-9.37864e-015	8.40948e-015	-2.62458e-014	-1.66416e-014	-1.42383e-014	-1.28106e-014	2.50471e-014	2.55094e-014	2.78658e-014	-3.11281e-015	-8.47855e-015	-4.34853e-015	-1.67669e-014	-4.26875e-014	-2.92657e-014	-3.61976e-015	-1.63324e-014	-4.57177e-014
-1.48534e-014	-1.07449e-014	2.63977e-014	2.0735e-014	4.84436e-014	4.78826e-014	4.37184e-014	-9.23062e-015	8.62875e-015	-2.59837e-014	-1.66299e-014	-1.40609e-014	-1.30226e-014	2.46386e-014	2.54802e-014	2.84206e-014	-3.04748e-015	-8.18996e-015	-3.94427e-015	-1.63929e-014	-4.27405e-014	-2.92463e-014	-3.49407e-015	-1.62578e-014	-4.55497e-014
-1.45909e-014	-1.04853e-014	2.67661e-014	2.10818e-014	4.92763e-014	4.84741e-014	4.4181e-014	-9.07471e-015	8.86051e-015	-2.57318e-014	-1.66019e-014	-1.38629e-014	-1.32303e-014	2.42123e-014	2.54638e-014	2.89582e-014	-2.9772e-015	-7.94007e-015	-3.57374e-015	-1.60393e-014	-4.27771e-014	-2.92439e-014	-3.36777e-015	-1.62058e-014	-4.53847e-014
-1.43507e-014	-1.02269e-014	2.71392e-014	2.14456e-014	5.00685e-014	4.90628e-014	4.46045e-014	-8.91163e-015	9.10155e-015	-2.54927e-014	-1.6558e-014	-1.36454e-014	-1.34317e-014	2.37722e-014	2.5462e-014	2.94782e-014	-2.9026e-015	-7.72941e-015	-3.23897e-015	-1.57103e-014	-4.27983e-014	-2.92586e-014	-3.24278e-015	-1.61768e-014	-4.52257e-014
-1.41327e-014	-9.96963e-015	2.75143e-014	2.18244e-014	5.08172e-014	4.96447e-014	4.49868e-014	-8.74292e-015	9.34914e-015	-2.52691e-014	-1.6498e-014	-1.34092e-014	-1.36243e-014	2.33233e-014	2.54759e-014	2.99801e-014	-2.82394e-015	-7.55867e-015	-2.94228e-015	-1.54097e-014	-4.28053e-014	-2.92909e-014	-3.12052e-015	-1.61706e-014	-4.50757e-014
-1.39374e-014	-9.71427e-015	2.78895e-014	2.2216e-014	5.15196e-014	5.02169e-014	4.53267e-014	-8.56977e-015	9.60092e-015	-2.50632e-014	-1.64225e-014	-1.31555e-014	-1.38067e-014	2.287e-014	2.55061e-014	3.0464e-014	-2.74133e-015	-7.42813e-015	-2.6848e-015	-1.51408e-014	-4.27997e-014	-2.93411e-014	-3.0022e-015	-1.61868e-014	-4.49379e-014
-1.37654e-014	-9.46103e-015	2.82624e-014	2.26183e-014	5.21739e-014	5.07751e-014	4.56228e-014	-8.39361e-015	9.85348e-015	-2.4878e-014	-1.63311e-014	-1.28854e-014	-1.39775e-014	2.24175e-014	2.55536e-014	3.09293e-014	-2.6555e-015	-7.33743e-015	-2.46737e-015	-1.49068e-014	-4.27833e-014	-2.94087e-014	-2.88894e-015	-1.62248e-014	-4.4815e-014
-1.36166e-014	-9.20963e-015	2.86305e-014	2.30279e-014	5.27782e-014	5.13156e-014	4.58732e-014	-8.21555e-015	1.01044e-014	-2.4715e-014	-1.62243e-014	-1.26008e-014	-1.41348e-014	2.19711e-014	2.56184e-014	3.13757e-014	-2.567e-015	-7.28639e-015	-2.29062e-015	-1.47106e-014	-4.27571e-014	-2.94928e-014	-2.78242e-015	-1.62838e-014	-4.471e-014
-1.34907e-014	-8.96052e-015	2.89914e-014	2.34423e-014	5.33313e-014	5.1835e-014	4.60783e-014	-8.03699e-015	1.03503e-014	-2.45768e-014	-1.61026e-014	-1.23039e-014	-1.42765e-014	2.15348e-014	2.57003e-014	3.18028e-014	-2.47662e-015	-7.27424e-015	-2.15544e-015	-1.45548e-014	-4.27237e-014	-2.95936e-014	-2.68414e-015	-1.6363e-014	-4.46259e-014
-1.33876e-014	-8.71425e-015	2.93427e-014	2.38585e-014	5.3832e-014	5.2329e-014	4.62371e-014	-7.85929e-015	1.05878e-014	-2.44655e-014	-1.59673e-014	-1.19968e-014	-1.44009e-014	2.11135e-014	2.57997e-014	3.22109e-014	-2.38574e-015	-7.29974e-015	-2.06109e-015	-1.44416e-014	-4.26842e-014	-2.97111e-014	-2.59572e-015	-1.64612e-014	-4.45652e-014
-1.33072e-014	-8.47063e-015	2.96814e-014	2.42736e-014	5.42786e-014	5.27937e-014	4.63511e-014	-7.68479e-015	1.08142e-014	-2.43831e-014	-1.58192e-014	-1.16814e-014	-1.45073e-014	2.07119e-014	2.59157e-014	3.25995e-014	-2.29571e-015	-7.36097e-015	-2.00687e-015	-1.43726e-014	-4.26402e-014	-2.9845e-014	-2.51778e-015	-1.65768e-014	-4.45305e-014
-1.32485e-014	-8.22973e-015	3.00054e-014	2.46844e-014	5.46713e-014	5.32255e-014	4.6421e-014	-7.51558e-015	1.10265e-014	-2.43309e-014	-1.56597e-014	-1.13603e-014	-1.4595e-014	2.03338e-014	2.60475e-014	3.29678e-014	-2.20725e-015	-7.4562e-015	-1.99282e-015	-1.43484e-014	-4.25928e-014	-2.99948e-014	-2.4514e-015	-1.67086e-014	-4.45233e-014
-1.32113e-014	-7.99201e-015	3.0313e-014	2.50882e-014	5.50101e-014	5.36216e-014	4.64488e-014	-7.35364e-015	1.12222e-014	-2.43105e-014	-1.54896e-014	-1.10356e-014	-1.46629e-014	1.99837e-014	2.61936e-014	3.33153e-014	-2.12219e-015	-7.58388e-015	-2.01765e-015	-1.43697e-014	-4.25433e-014	-3.01598e-014	-2.39782e-015	-1.68552e-014	-4.45457e-014
-1.31949e-014	-7.75795e-015	3.0602e-014	2.54822e-014	5.52958e-014	5.39794e-014	4.64357e-014	-7.20098e-015	1.13995e-014	-2.4323e-014	-1.53101e-014	-1.07098e-014	-1.47101e-014	1.9665e-014	2.6353e-014	3.36421e-014	-2.04271e-015	-7.74182e-015	-2.08039e-015	-1.44373e-014	-4.24933e-014	-3.0339e-014	-2.3581e-015	-1.70151e-014	-4.45989e-014
-1.31982e-014	-7.52773e-015	3.08699e-014	2.58635e-014	5.55298e-014	5.42965e-014	4.63834e-014	-7.0593e-015	1.1555e-014	-2.43694e-014	-1.51225e-014	-1.03855e-014	-1.47358e-014	1.93806e-014	2.65239e-014	3.3948e-014	-1.97044e-015	-7.92761e-015	-2.17906e-015	-1.45517e-014	-4.24446e-014	-3.05328e-014	-2.33335e-015	-1.71868e-014	-4.46844e-014
-1.32205e-014	-7.30151e-015	3.11146e-014	2.62294e-014	5.57136e-014	5.4572e-014	4.62948e-014	-6.92999e-015	1.16867e-014	-2.44501e-014	-1.49282e-014	-1.00644e-014	-1.47395e-014	1.91327e-014	2.67047e-014	3.42322e-014	-1.90695e-015	-8.13931e-015	-2.31176e-015	-1.47126e-014	-4.23975e-014	-3.07397e-014	-2.32432e-015	-1.73689e-014	-4.48037e-014
-1.32607e-014	-7.07923e-015	3.13357e-014	2.65779e-014	5.58496e-014	5.48043e-014	4.61729e-014	-6.81489e-015	1.17927e-014	-2.45657e-014	-1.47293e-014	-9.74908e-015	-1.47209e-014	1.89239e-014	2.68938e-014	3.44942e-014	-1.85444e-015	-8.37346e-015	-2.47609e-015	-1.49186e-014	-4.23535e-014	-3.09589e-014	-2.3316e-015	-1.75591e-014	-4.49581e-014
-1.33178e-014	-6.86185e-015	3.15328e-014	2.69075e-014	5.59388e-014	5.4993e-014	4.60204e-014	-6.7166e-015	1.18715e-014	-2.47162e-014	-1.45273e-014	-9.44166e-015	-1.46796e-014	1.87564e-014	2.70894e-014	3.47323e-014	-1.81505e-015	-8.62763e-015	-2.66969e-015	-1.51683e-014	-4.23131e-014	-3.11896e-014	-2.35568e-015	-1.77558e-014	-4.51484e-014
-1.33903e-014	-6.64989e-015	3.17049e-014	2.72163e-014	5.59835e-014	5.51374e-014	4.5841e-014	-6.63625e-015	1.19217e-014	-2.49012e-014	-1.43236e-014	-9.14434e-015	-1.4616e-014	1.8632e-014	2.72897e-014	3.49467e-014	-1.79072e-015	-8.89938e-015	-2.88976e-015	-1.54605e-014	-4.2277e-014	-3.1431e-014	-2.39717e-015	-1.79581e-014	-4.53739e-014
-1.3477e-014	-6.4433e-015	3.18515e-014	2.75027e-014	5.59865e-014	5.52378e-014	4.56379e-014	-6.57531e-015	1.19426e-014	-2.51203e-014	-1.41207e-014	-8.85931e-015	-1.45305e-014	1.85514e-014	2.74925e-014	3.51366e-014	-1.78332e-015	-9.18601e-015	-3.13357e-015	-1.57932e-014	-4.22457e-014	-3.16818e-014	-2.45613e-015	-1.81637e-014	-4.56346e-014
-1.35766e-014	-6.24244e-015	3.19721e-014	2.77653e-014	5.59509e-014	5.52948e-014	4.54153e-014	-6.53472e-015	1.19334e-014	-2.53721e-014	-1.39204e-014	-8.58806e-015	-1.44239e-014	1.85152e-014	2.76959e-014	3.53009e-014	-1.79467e-015	-9.48459e-015	-3.39805e-015	-1.61645e-014	-4.22198e-014	-3.19413e-014	-2.53299e-015	-1.83717e-014	-4.59302e-014
-1.36873e-014	-6.04699e-015	3.20675e-014	2.8003e-014	5.58802e-014	5.53093e-014	4.51769e-014	-6.5144e-015	1.18944e-014	-2.56559e-014	-1.37242e-014	-8.3324e-015	-1.42974e-014	1.85233e-014	2.78978e-014	3.54384e-014	-1.82689e-015	-9.79243e-015	-3.67985e-015	-1.65718e-014	-4.21996e-014	-3.22087e-014	-2.62767e-015	-1.85805e-014	-4.62605e-014
-1.38075e-014	-5.85687e-015	3.21385e-014	2.8215e-014	5.57785e-014	5.52836e-014	4.4926e-014	-6.5158e-015	1.18263e-014	-2.59694e-014	-1.35338e-014	-8.09378e-015	-1.4151e-014	1.85754e-014	2.80964e-014	3.55478e-014	-1.88159e-015	-1.01074e-014	-3.9751e-015	-1.70122e-014	-4.21853e-014	-3.24828e-014	-2.73961e-015	-1.87887e-014	-4.66237e-014
-1.39358e-014	-5.6726e-015	3.21857e-014	2.8401e-014	5.56493e-014	5.52197e-014	4.46661e-014	-6.53972e-015	1.17295e-014	-2.63112e-014	-1.33513e-014	-7.87327e-015	-1.39856e-014	1.86702e-014	2.82899e-014	3.56279e-014	-1.95992e-015	-1.04275e-014	-4.28045e-015	-1.74832e-014	-4.21768e-014	-3.27623e-014	-2.86865e-015	-1.89948e-014	-4.70179e-014
-1.40705e-014	-5.49421e-015	3.22104e-014	2.85609e-014	5.54958e-014	5.51204e-014	4.44008e-014	-6.58671e-015	1.1605e-014	-2.66795e-014	-1.31788e-014	-7.67153e-015	-1.38024e-014	1.88069e-014	2.84765e-014	3.56788e-014	-2.06304e-015	-1.07508e-014	-4.59364e-015	-1.79815e-014	-4.21741e-014	-3.3046e-014	-3.01441e-015	-1.91982e-014	-4.74412e-014
-1.42101e-014	-5.32226e-015	3.2214e-014	2.86946e-014	5.53221e-014	5.49893e-014	4.41342e-014	-6.65683e-015	1.14542e-014	-2.70717e-014	-1.30176e-014	-7.4895e-015	-1.3603e-014	1.89838e-014	2.86549e-014	3.56992e-014	-2.19222e-015	-1.10749e-014	-4.91154e-015	-1.85039e-014	-4.21764e-014	-3.33327e-014	-3.17668e-015	-1.93977e-014	-4.78924e-014
-1.43525e-014	-5.15679e-015	3.21983e-014	2.8803e-014	5.51314e-014	5.483e-014	4.38699e-014	-6.75014e-015	1.12785e-014	-2.74849e-014	-1.28687e-014	-7.3276e-015	-1.33887e-014	1.91991e-014	2.88237e-014	3.56888e-014	-2.34777e-015	-1.1398e-014	-5.22971e-015	-1.9047e-014	-4.21831e-014	-3.36212e-014	-3.35445e-015	-1.95922e-014	-4.83692e-014
-1.44961e-014	-4.9981e-015	3.21658e-014	2.88866e-014	5.49273e-014	5.46461e-014	4.36109e-014	-6.8661e-015	1.10795e-014	-2.79156e-014	-1.27339e-014	-7.18588e-015	-1.3162e-014	1.94506e-014	2.89815e-014	3.56467e-014	-2.53075e-015	-1.1718e-014	-5.54539e-015	-1.96075e-014	-4.21931e-014	-3.39106e-014	-3.54664e-015	-1.97811e-014	-4.88686e-014
-1.4639e-014	-4.84685e-015	3.21182e-014	2.89468e-014	5.47138e-014	5.44412e-014	4.33598e-014	-7.00426e-015	1.08596e-014	-2.83614e-014	-1.26149e-014	-7.06421e-015	-1.29242e-014	1.97353e-014	2.91268e-014	3.55731e-014	-2.7409e-015	-1.2034e-014	-5.85564e-015	-2.01815e-014	-4.22061e-014	-3.41996e-014	-3.75265e-015	-1.99639e-014	-4.93883e-014
-1.47796e-014	-4.70279e-015	3.20584e-014	2.89842e-014	5.44937e-014	5.4219e-014	4.31188e-014	-7.16408e-015	1.0621e-014	-2.88192e-014	-1.25125e-014	-6.9623e-015	-1.26774e-014	2.00496e-014	2.92592e-014	3.54676e-014	-2.97728e-015	-1.23454e-014	-6.1579e-015	-2.07658e-014	-4.22216e-014	-3.44869e-014	-3.97133e-015	-2.014e-014	-4.99249e-014
[truncated: 1,313 more rows]
