# Supplementary material for: Prominent gamma band activity during visual motion perception in early-stage Alzheimer’s disease
Source: PLoS One. 2022 Apr 18;17(4):e0266693. doi: 10.1371/journal.pone.0266693 (PMC9015152; doi:10.1371/journal.pone.0266693)
Supplement: S1 File — (ZIP) [file pone.0266693.s001.zip › PloseOneé╠âfü[â^âVü[âgùp/AD03 L hemisphere.txt]

-7.18067e-015	6.44496e-016	-6.88428e-015	2.02004e-014	1.47415e-014	1.04494e-014	1.18149e-014	9.32608e-016	-1.11448e-014	-9.95902e-015	-1.91302e-014	-8.77271e-015	-1.45226e-014	-5.01995e-015	7.14444e-015	1.44201e-014	1.62328e-014	1.38359e-014	2.15318e-014	1.70547e-014	2.1594e-015	1.22623e-014	5.77121e-015	4.61951e-015	9.70362e-015
-7.14714e-015	6.59935e-016	-6.46595e-015	1.96745e-014	1.4404e-014	1.09016e-014	1.17614e-014	5.42134e-016	-1.12626e-014	-9.59746e-015	-1.88684e-014	-8.62257e-015	-1.46569e-014	-5.06699e-015	7.0199e-015	1.39814e-014	1.57405e-014	1.35983e-014	2.0993e-014	1.71003e-014	2.12687e-015	1.18542e-014	5.91512e-015	4.49423e-015	9.2711e-015
-7.11217e-015	6.83402e-016	-6.04291e-015	1.91401e-014	1.40785e-014	1.13455e-014	1.1722e-014	1.58333e-016	-1.13872e-014	-9.24534e-015	-1.86188e-014	-8.45525e-015	-1.48006e-014	-5.11328e-015	6.89564e-015	1.35492e-014	1.52435e-014	1.33788e-014	2.0476e-014	1.71468e-014	2.10676e-015	1.14495e-014	6.05089e-015	4.35801e-015	8.85005e-015
-7.07579e-015	7.14247e-016	-5.61764e-015	1.85998e-014	1.37679e-014	1.17783e-014	1.16986e-014	-2.16654e-016	-1.15172e-014	-8.90421e-015	-1.83827e-014	-8.27021e-015	-1.49524e-014	-5.15893e-015	6.77408e-015	1.31274e-014	1.47448e-014	1.3179e-014	1.99849e-014	1.71948e-014	2.09891e-015	1.1052e-014	6.17816e-015	4.21152e-015	8.44344e-015
-7.03807e-015	7.5185e-016	-5.19273e-015	1.80571e-014	1.34756e-014	1.2197e-014	1.16927e-014	-5.80092e-016	-1.16513e-014	-8.57546e-015	-1.81611e-014	-8.06789e-015	-1.51113e-014	-5.20409e-015	6.65662e-015	1.27198e-014	1.42471e-014	1.30011e-014	1.95231e-014	1.72447e-014	2.10399e-015	1.06653e-014	6.29639e-015	4.05523e-015	8.05459e-015
-6.99956e-015	7.95426e-016	-4.77046e-015	1.75152e-014	1.32042e-014	1.25996e-014	1.17058e-014	-9.29673e-016	-1.17874e-014	-8.26018e-015	-1.79547e-014	-7.84893e-015	-1.52756e-014	-5.24857e-015	6.54532e-015	1.23301e-014	1.37537e-014	1.2847e-014	1.9094e-014	1.72977e-014	2.12182e-015	1.0293e-014	6.40515e-015	3.89004e-015	7.68641e-015
-6.9609e-015	8.44126e-016	-4.35404e-015	1.69776e-014	1.29561e-014	1.29838e-014	1.17394e-014	-1.26385e-015	-1.19243e-014	-7.95994e-015	-1.77639e-014	-7.6135e-015	-1.5444e-014	-5.29249e-015	6.4418e-015	1.19619e-014	1.32682e-014	1.27186e-014	1.87007e-014	1.73549e-014	2.15211e-015	9.93907e-015	6.5037e-015	3.71676e-015	7.3419e-015
-6.92248e-015	8.97181e-016	-3.94588e-015	1.64471e-014	1.27334e-014	1.33476e-014	1.17947e-014	-1.58038e-015	-1.206e-014	-7.6755e-015	-1.75889e-014	-7.36253e-015	-1.56147e-014	-5.33623e-015	6.34819e-015	1.1619e-014	1.27939e-014	1.26167e-014	1.83452e-014	1.7416e-014	2.19428e-015	9.60691e-015	6.59193e-015	3.53613e-015	7.0231e-015
-6.88415e-015	9.53677e-016	-3.5481e-015	1.59268e-014	1.2538e-014	1.36896e-014	1.18725e-014	-1.87758e-015	-1.21927e-014	-7.40724e-015	-1.74295e-014	-7.0969e-015	-1.57857e-014	-5.3806e-015	6.26616e-015	1.13045e-014	1.23336e-014	1.2542e-014	1.80299e-014	1.74816e-014	2.24787e-015	9.29939e-015	6.66942e-015	3.34997e-015	6.73221e-015
-6.84696e-015	1.01212e-015	-3.16342e-015	1.54198e-014	1.2372e-014	1.40081e-014	1.19739e-014	-2.1541e-015	-1.23211e-014	-7.15563e-015	-1.72855e-014	-6.81802e-015	-1.59554e-014	-5.42596e-015	6.19737e-015	1.10216e-014	1.18907e-014	1.2495e-014	1.77567e-014	1.7552e-014	2.31251e-015	9.01973e-015	6.73576e-015	3.15956e-015	6.47155e-015
-6.81095e-015	1.07143e-015	-2.79411e-015	1.49291e-014	1.22368e-014	1.43023e-014	1.20995e-014	-2.40882e-015	-1.24433e-014	-6.92105e-015	-1.7157e-014	-6.52723e-015	-1.61216e-014	-5.47259e-015	6.14363e-015	1.07728e-014	1.14685e-014	1.24762e-014	1.75269e-014	1.76274e-014	2.3875e-015	8.77103e-015	6.79124e-015	2.96586e-015	6.24249e-015
-6.77638e-015	1.1305e-015	-2.44205e-015	1.44572e-014	1.21328e-014	1.45713e-014	1.22494e-014	-2.64102e-015	-1.2558e-014	-6.70362e-015	-1.7043e-014	-6.22591e-015	-1.62826e-014	-5.52039e-015	6.10673e-015	1.05604e-014	1.10695e-014	1.24855e-014	1.73411e-014	1.77082e-014	2.47182e-015	8.55533e-015	6.83625e-015	2.77042e-015	6.04632e-015
-6.74354e-015	1.18814e-015	-2.10895e-015	1.4007e-014	1.20608e-014	1.48141e-014	1.24237e-014	-2.85012e-015	-1.26636e-014	-6.50345e-015	-1.69427e-014	-5.91536e-015	-1.64365e-014	-5.57044e-015	6.08797e-015	1.03865e-014	1.06966e-014	1.2523e-014	1.71994e-014	1.77943e-014	2.56443e-015	8.37456e-015	6.87108e-015	2.57455e-015	5.88421e-015
-6.71292e-015	1.24337e-015	-1.79644e-015	1.35809e-014	1.20208e-014	1.50305e-014	1.26221e-014	-3.03565e-015	-1.27586e-014	-6.32063e-015	-1.6855e-014	-5.59719e-015	-1.65814e-014	-5.62299e-015	6.0888e-015	1.02523e-014	1.03523e-014	1.25877e-014	1.71018e-014	1.78859e-014	2.66459e-015	8.23066e-015	6.89576e-015	2.37945e-015	5.75677e-015
-6.68452e-015	1.29483e-015	-1.50623e-015	1.31812e-014	1.20127e-014	1.52209e-014	1.28443e-014	-3.19736e-015	-1.28417e-014	-6.15455e-015	-1.67786e-014	-5.27341e-015	-1.67157e-014	-5.6785e-015	6.11009e-015	1.01592e-014	1.00384e-014	1.26787e-014	1.70473e-014	1.79823e-014	2.77111e-015	8.12489e-015	6.91061e-015	2.1865e-015	5.66395e-015
-6.65936e-015	1.34135e-015	-1.23981e-015	1.28095e-014	1.20356e-014	1.53852e-014	1.3089e-014	-3.33557e-015	-1.2912e-014	-6.00439e-015	-1.67125e-014	-4.94623e-015	-1.68376e-014	-5.73747e-015	6.15258e-015	1.0108e-014	9.75652e-015	1.27947e-014	1.70342e-014	1.80832e-014	2.88266e-015	8.05774e-015	6.91628e-015	1.99763e-015	5.60526e-015
-6.63734e-015	1.38256e-015	-9.9805e-016	1.24672e-014	1.20888e-014	1.55237e-014	1.33553e-014	-3.45066e-015	-1.29689e-014	-5.86958e-015	-1.66551e-014	-4.61775e-015	-1.69452e-014	-5.80066e-015	6.21733e-015	1.00985e-014	9.50826e-015	1.29339e-014	1.70602e-014	1.81882e-014	2.99805e-015	8.02926e-015	6.91347e-015	1.81438e-015	5.58002e-015
-6.61828e-015	1.41733e-015	-7.82119e-016	1.21558e-014	1.2171e-014	1.56374e-014	1.36421e-014	-3.54372e-015	-1.30115e-014	-5.74955e-015	-1.66044e-014	-4.29019e-015	-1.70371e-014	-5.86874e-015	6.30476e-015	1.01307e-014	9.29497e-015	1.30942e-014	1.71223e-014	1.8296e-014	3.1163e-015	8.03923e-015	6.90288e-015	1.63778e-015	5.58716e-015
-6.60219e-015	1.44434e-015	-5.92612e-016	1.18762e-014	1.22803e-014	1.57279e-014	1.39473e-014	-3.61581e-015	-1.30388e-014	-5.64306e-015	-1.65588e-014	-3.96626e-015	-1.71118e-014	-5.94206e-015	6.41524e-015	1.02038e-014	9.11813e-015	1.32733e-014	1.72179e-014	1.84052e-014	3.23616e-015	8.08695e-015	6.88533e-015	1.46927e-015	5.6252e-015
-6.58933e-015	1.46275e-015	-4.29738e-016	1.16289e-014	1.24144e-014	1.57967e-014	1.42688e-014	-3.66841e-015	-1.30502e-014	-5.54952e-015	-1.65166e-014	-3.6481e-015	-1.7168e-014	-6.02088e-015	6.54862e-015	1.03164e-014	8.97802e-015	1.34689e-014	1.73437e-014	1.85146e-014	3.35656e-015	8.17106e-015	6.86141e-015	1.31022e-015	5.69203e-015
-6.57982e-015	1.47224e-015	-2.93231e-016	1.14143e-014	1.25706e-014	1.58452e-014	1.46043e-014	-3.70316e-015	-1.30458e-014	-5.46789e-015	-1.64762e-014	-3.33805e-015	-1.72048e-014	-6.10541e-015	6.7047e-015	1.04671e-014	8.87528e-015	1.3678e-014	1.74957e-014	1.86227e-014	3.47661e-015	8.28958e-015	6.83194e-015	1.16165e-015	5.78524e-015
-6.57338e-015	1.47218e-015	-1.82667e-016	1.12323e-014	1.2746e-014	1.5875e-014	1.49519e-014	-3.72171e-015	-1.30258e-014	-5.39756e-015	-1.64361e-014	-3.03846e-015	-1.72214e-014	-6.19626e-015	6.88352e-015	1.06536e-014	8.80947e-015	1.38981e-014	1.76701e-014	1.87279e-014	3.59529e-015	8.44045e-015	6.79757e-015	1.02447e-015	5.90225e-015
-6.56997e-015	1.46205e-015	-9.79669e-017	1.10827e-014	1.2938e-014	1.58882e-014	1.53085e-014	-3.72589e-015	-1.29905e-014	-5.33755e-015	-1.63944e-014	-2.75163e-015	-1.7217e-014	-6.2937e-015	7.08416e-015	1.08736e-014	8.78005e-015	1.41261e-014	1.78629e-014	1.88285e-014	3.71137e-015	8.62088e-015	6.7587e-015	8.99615e-016	6.04035e-015
-6.56924e-015	1.4415e-015	-3.8493e-017	1.09651e-014	1.3143e-014	1.58873e-014	1.56713e-014	-3.71776e-015	-1.29405e-014	-5.28673e-015	-1.63497e-014	-2.48004e-015	-1.71915e-014	-6.39811e-015	7.3062e-015	1.11241e-014	8.78628e-015	1.43589e-014	1.80696e-014	1.89228e-014	3.82378e-015	8.82769e-015	6.71661e-015	7.8803e-016	6.19648e-015
-6.57088e-015	1.4108e-015	-3.26783e-018	1.08788e-014	1.33576e-014	1.58742e-014	1.60373e-014	-3.69959e-015	-1.28764e-014	-5.24403e-015	-1.63002e-014	-2.22558e-015	-1.71445e-014	-6.50979e-015	7.54853e-015	1.14019e-014	8.82712e-015	1.45934e-014	1.82853e-014	1.90089e-014	3.9313e-015	9.05757e-015	6.67224e-015	6.89915e-016	6.36702e-015
-6.57495e-015	1.36967e-015	8.89005e-018	1.08221e-014	1.35785e-014	1.58511e-014	1.64035e-014	-3.67369e-015	-1.2799e-014	-5.20832e-015	-1.62441e-014	-1.99038e-015	-1.70759e-014	-6.62844e-015	7.80995e-015	1.17039e-014	8.90075e-015	1.48266e-014	1.85056e-014	1.90843e-014	4.03367e-015	9.30674e-015	6.62606e-015	6.05973e-016	6.54842e-015
-6.58081e-015	1.31869e-015	-6.93252e-019	1.07939e-014	1.38022e-014	1.58206e-014	1.67671e-014	-3.64177e-015	-1.27094e-014	-5.17884e-015	-1.618e-014	-1.77582e-015	-1.69861e-014	-6.75415e-015	8.08903e-015	1.20259e-014	9.00559e-015	1.50549e-014	1.87258e-014	1.9147e-014	4.13012e-015	9.57133e-015	6.57873e-015	5.36522e-016	6.73689e-015
-6.58798e-015	1.25805e-015	-3.05171e-017	1.07925e-014	1.40246e-014	1.57852e-014	1.71249e-014	-3.60641e-015	-1.26084e-014	-5.15463e-015	-1.61068e-014	-1.58323e-015	-1.68758e-014	-6.88737e-015	8.38444e-015	1.2364e-014	9.13956e-015	1.52755e-014	1.89409e-014	1.91953e-014	4.22013e-015	9.84672e-015	6.53081e-015	4.81621e-016	6.92844e-015
-6.59563e-015	1.1883e-015	-7.89346e-017	1.08163e-014	1.42423e-014	1.57473e-014	1.74735e-014	-3.56998e-015	-1.2497e-014	-5.13504e-015	-1.60232e-014	-1.41432e-015	-1.67459e-014	-7.02762e-015	8.69483e-015	1.27141e-014	9.30004e-015	1.54861e-014	1.91464e-014	1.92275e-014	4.30323e-015	1.01279e-014	6.48283e-015	4.41352e-016	7.11901e-015
-6.60325e-015	1.1106e-015	-1.44538e-016	1.08626e-014	1.44519e-014	1.57096e-014	1.78099e-014	-3.53477e-015	-1.23765e-014	-5.11908e-015	-1.59288e-014	-1.27002e-015	-1.65973e-014	-7.17454e-015	9.01821e-015	1.30719e-014	9.48392e-015	1.56834e-014	1.93381e-014	1.92411e-014	4.37885e-015	1.04102e-014	6.43557e-015	4.16225e-016	7.30489e-015
-6.6097e-015	1.02547e-015	-2.25663e-016	1.09293e-014	1.46503e-014	1.56746e-014	1.81312e-014	-3.50284e-015	-1.22483e-014	-5.10597e-015	-1.58227e-014	-1.1511e-015	-1.64314e-014	-7.32813e-015	9.35268e-015	1.34331e-014	9.68826e-015	1.58648e-014	1.95116e-014	1.92343e-014	4.44682e-015	1.06891e-014	6.38908e-015	4.05711e-016	7.48244e-015
-6.61432e-015	9.33967e-016	-3.20424e-016	1.1014e-014	1.48344e-014	1.56444e-014	1.84341e-014	-3.47635e-015	-1.21139e-014	-5.09514e-015	-1.57047e-014	-1.05741e-015	-1.62495e-014	-7.48763e-015	9.69645e-015	1.37937e-014	9.91003e-015	1.60277e-014	1.9663e-014	1.92054e-014	4.50729e-015	1.096e-014	6.34382e-015	4.09316e-016	7.64805e-015
-6.6166e-015	8.36996e-016	-4.27257e-016	1.11136e-014	1.50012e-014	1.56211e-014	1.87161e-014	-3.45662e-015	-1.19744e-014	-5.08577e-015	-1.55741e-014	-9.89061e-016	-1.60534e-014	-7.65267e-015	1.00471e-014	1.41491e-014	1.01455e-014	1.61698e-014	1.9789e-014	1.91531e-014	4.56e-015	1.12178e-014	6.29988e-015	4.26632e-016	7.79807e-015
-6.61566e-015	7.35957e-016	-5.44158e-016	1.12253e-014	1.51477e-014	1.56065e-014	1.89741e-014	-3.44499e-015	-1.18317e-014	-5.07733e-015	-1.54308e-014	-9.4612e-016	-1.58446e-014	-7.82263e-015	1.04029e-014	1.4495e-014	1.03916e-014	1.62893e-014	1.98868e-014	1.9076e-014	4.60525e-015	1.14581e-014	6.25756e-015	4.56805e-016	7.92912e-015
-6.61037e-015	6.3209e-016	-6.69356e-016	1.13467e-014	1.52718e-014	1.56028e-014	1.92063e-014	-3.44287e-015	-1.16873e-014	-5.06908e-015	-1.52749e-014	-9.27837e-016	-1.56252e-014	-7.99709e-015	1.07615e-014	1.48276e-014	1.06448e-014	1.63845e-014	1.99541e-014	1.89733e-014	4.64375e-015	1.16766e-014	6.21703e-015	4.99026e-016	8.03796e-015
-6.59962e-015	5.26686e-016	-8.0103e-016	1.14747e-014	1.53719e-014	1.56123e-014	1.94103e-014	-3.45147e-015	-1.1542e-014	-5.06059e-015	-1.51065e-014	-9.32896e-016	-1.53974e-014	-8.17494e-015	1.11207e-014	1.51431e-014	1.09013e-014	1.64538e-014	1.99886e-014	1.88439e-014	4.67622e-015	1.18692e-014	6.17805e-015	5.52468e-016	8.12201e-015
-6.58263e-015	4.21021e-016	-9.37478e-016	1.16069e-014	1.54457e-014	1.56367e-014	1.95846e-014	-3.47198e-015	-1.13974e-014	-5.05176e-015	-1.49258e-014	-9.60014e-016	-1.51631e-014	-8.35531e-015	1.14786e-014	1.54378e-014	1.11582e-014	1.64967e-014	1.99885e-014	1.86862e-014	4.7028e-015	1.20319e-014	6.14088e-015	6.16092e-016	8.17929e-015
-6.55865e-015	3.16201e-016	-1.0772e-015	1.17406e-014	1.54918e-014	1.56769e-014	1.97272e-014	-3.50484e-015	-1.12547e-014	-5.04234e-015	-1.47331e-014	-1.00811e-015	-1.49249e-014	-8.5374e-015	1.1833e-014	1.57081e-014	1.14119e-014	1.65122e-014	1.99525e-014	1.85004e-014	4.72411e-015	1.21614e-014	6.10524e-015	6.89012e-016	8.20762e-015
-6.52654e-015	2.13643e-016	-1.21853e-015	1.18732e-014	1.55095e-014	1.57339e-014	1.98371e-014	-3.55077e-015	-1.11151e-014	-5.03233e-015	-1.45293e-014	-1.07443e-015	-1.46848e-014	-8.7198e-015	1.21815e-014	1.5951e-014	1.16592e-014	1.64994e-014	1.98797e-014	1.82862e-014	4.74125e-015	1.22545e-014	6.07061e-015	7.70265e-016	8.20522e-015
-6.48508e-015	1.14438e-016	-1.35988e-015	1.20021e-014	1.54986e-014	1.58086e-014	1.99134e-014	-3.60981e-015	-1.09795e-014	-5.0214e-015	-1.43151e-014	-1.15663e-015	-1.44448e-014	-8.90143e-015	1.25225e-014	1.61642e-014	1.1897e-014	1.64588e-014	1.977e-014	1.80435e-014	4.75533e-015	1.23084e-014	6.03692e-015	8.58699e-016	8.17091e-015
-6.43342e-015	1.96321e-017	-1.49957e-015	1.21248e-014	1.54589e-014	1.59019e-014	1.99554e-014	-3.68156e-015	-1.08486e-014	-5.00875e-015	-1.4091e-014	-1.25215e-015	-1.42074e-014	-9.08128e-015	1.28544e-014	1.63451e-014	1.21221e-014	1.63909e-014	1.96241e-014	1.77731e-014	4.76707e-015	1.23212e-014	6.00384e-015	9.52935e-016	8.10397e-015
-6.37079e-015	-6.96345e-017	-1.63658e-015	1.22389e-014	1.53909e-014	1.6014e-014	1.9963e-014	-3.76518e-015	-1.07232e-014	-4.99511e-015	-1.38583e-014	-1.35777e-015	-1.39747e-014	-9.25795e-015	1.31755e-014	1.6492e-014	1.23317e-014	1.62966e-014	1.94424e-014	1.74761e-014	4.77744e-015	1.22915e-014	5.97101e-015	1.05187e-015	8.00413e-015
-6.29641e-015	-1.52482e-016	-1.77e-015	1.23426e-014	1.52953e-014	1.61445e-014	1.99361e-014	-3.86025e-015	-1.06035e-014	-4.98023e-015	-1.36177e-014	-1.47047e-015	-1.37488e-014	-9.43013e-015	1.34843e-014	1.6603e-014	1.25235e-014	1.61766e-014	1.92261e-014	1.7153e-014	4.78728e-015	1.22175e-014	5.93785e-015	1.15483e-015	7.87138e-015
-6.20954e-015	-2.2751e-016	-1.89867e-015	1.24336e-014	1.51731e-014	1.62938e-014	1.98752e-014	-3.96568e-015	-1.04898e-014	-4.96379e-015	-1.33702e-014	-1.58679e-015	-1.35312e-014	-9.59653e-015	1.37792e-014	1.66773e-014	1.26953e-014	1.60326e-014	1.89769e-014	1.68052e-014	4.79766e-015	1.20985e-014	5.90351e-015	1.26063e-015	7.70676e-015
-6.10945e-015	-2.94419e-016	-2.02189e-015	1.25104e-014	1.50259e-014	1.64614e-014	1.97809e-014	-4.08011e-015	-1.03824e-014	-4.94554e-015	-1.31171e-014	-1.70288e-015	-1.33237e-014	-9.75576e-015	1.40588e-014	1.67144e-014	1.28448e-014	1.58659e-014	1.8696e-014	1.6434e-014	4.80979e-015	1.19347e-014	5.86742e-015	1.36819e-015	7.51145e-015
-5.99592e-015	-3.52321e-016	-2.13877e-015	1.2571e-014	1.48561e-014	1.66466e-014	1.96545e-014	-4.20236e-015	-1.02815e-014	-4.92554e-015	-1.28595e-014	-1.81516e-015	-1.3128e-014	-9.90622e-015	1.43217e-014	1.67145e-014	1.29705e-014	1.56787e-014	1.83857e-014	1.60414e-014	4.82431e-015	1.1727e-014	5.82905e-015	1.47664e-015	7.28694e-015
-5.86833e-015	-4.00648e-016	-2.24907e-015	1.26143e-014	1.46659e-014	1.68483e-014	1.94972e-014	-4.33083e-015	-1.01869e-014	-4.90326e-015	-1.25983e-014	-1.92004e-015	-1.29456e-014	-1.00466e-014	1.45677e-014	1.66778e-014	1.30716e-014	1.54731e-014	1.80491e-014	1.56296e-014	4.84272e-015	1.14761e-014	5.78783e-015	1.58529e-015	7.03564e-015
-5.72615e-015	-4.392e-016	-2.35261e-015	1.26395e-014	1.44575e-014	1.70659e-014	1.93106e-014	-4.46404e-015	-1.00981e-014	-4.8786e-015	-1.23342e-014	-2.01366e-015	-1.2778e-014	-1.01753e-014	1.4796e-014	1.66048e-014	1.31466e-014	1.52513e-014	1.7689e-014	1.52015e-014	4.86626e-015	1.11835e-014	5.74288e-015	1.69332e-015	6.76032e-015
-5.56926e-015	-4.68071e-016	-2.44916e-015	1.26461e-014	1.42336e-014	1.72981e-014	1.90969e-014	-4.60064e-015	-1.00144e-014	-4.85199e-015	-1.20685e-014	-2.09261e-015	-1.26264e-014	-1.02913e-014	1.50055e-014	1.64967e-014	1.31949e-014	1.50158e-014	1.73084e-014	1.4759e-014	4.89545e-015	1.08516e-014	5.6931e-015	1.79996e-015	6.46363e-015
-5.39736e-015	-4.87764e-016	-2.53839e-015	1.26336e-014	1.3997e-014	1.7543e-014	1.88582e-014	-4.73829e-015	-9.93551e-015	-4.82337e-015	-1.18017e-014	-2.15345e-015	-1.24918e-014	-1.03933e-014	1.51955e-014	1.63552e-014	1.32163e-014	1.47691e-014	1.691e-014	1.43049e-014	4.93107e-015	1.04824e-014	5.6378e-015	1.90464e-015	6.14865e-015
-5.21102e-015	-4.98592e-016	-2.62025e-015	1.26011e-014	1.37505e-014	1.77989e-014	1.85969e-014	-4.87491e-015	-9.86051e-015	-4.79227e-015	-1.15346e-014	-2.19265e-015	-1.23744e-014	-1.04798e-014	1.53654e-014	1.61817e-014	1.32106e-014	1.45135e-014	1.64971e-014	1.38415e-014	4.9734e-015	1.00782e-014	5.57632e-015	2.00646e-015	5.81884e-015
-5.01036e-015	-5.00833e-016	-2.695e-015	1.25486e-014	1.34972e-014	1.80641e-014	1.83155e-014	-5.00864e-015	-9.78829e-015	-4.75843e-015	-1.12682e-014	-2.2062e-015	-1.22743e-014	-1.05499e-014	1.5515e-014	1.59786e-014	1.31782e-014	1.42517e-014	1.60732e-014	1.33723e-014	5.02312e-015	9.64268e-015	5.50792e-015	2.10496e-015	5.47783e-015
-4.79533e-015	-4.95086e-016	-2.76285e-015	1.24762e-014	1.32407e-014	1.83369e-014	1.80168e-014	-5.1373e-015	-9.71776e-015	-4.72154e-015	-1.10029e-014	-2.19132e-015	-1.21921e-014	-1.06027e-014	1.56442e-014	1.57482e-014	1.31201e-014	1.39865e-014	1.56412e-014	1.29001e-014	5.0808e-015	9.17964e-015	5.4324e-015	2.19992e-015	5.12927e-015
-4.56662e-015	-4.82205e-016	-2.82401e-015	1.23845e-014	1.29837e-014	1.86149e-014	1.77034e-014	-5.25917e-015	-9.64814e-015	-4.68186e-015	-1.07393e-014	-2.14497e-015	-1.21277e-014	-1.06371e-014	1.57527e-014	1.54932e-014	1.3037e-014	1.37204e-014	1.52043e-014	1.24274e-014	5.1464e-015	8.69262e-015	5.34927e-015	2.29133e-015	4.77752e-015
-4.32505e-015	-4.62864e-016	-2.87862e-015	1.22738e-014	1.27292e-014	1.88958e-014	1.73787e-014	-5.37221e-015	-9.57834e-015	-4.6388e-015	-1.04777e-014	-2.0648e-015	-1.20808e-014	-1.06522e-014	1.58408e-014	1.52161e-014	1.29305e-014	1.34559e-014	1.47661e-014	1.1957e-014	5.21974e-015	8.18544e-015	5.25783e-015	2.37842e-015	4.42687e-015
-4.07104e-015	-4.38808e-016	-2.92742e-015	1.21449e-014	1.24805e-014	1.91772e-014	1.70451e-014	-5.474e-015	-9.5071e-015	-4.59258e-015	-1.02184e-014	-1.9488e-015	-1.20508e-014	-1.06469e-014	1.59087e-014	1.492e-014	1.28018e-014	1.31952e-014	1.43292e-014	1.1492e-014	5.30101e-015	7.6626e-015	5.15708e-015	2.46137e-015	4.08141e-015
-3.80599e-015	-4.10633e-016	-2.97069e-015	1.19983e-014	1.224e-014	1.94565e-014	1.67054e-014	-5.56262e-015	-9.43356e-015	-4.54309e-015	-9.96147e-015	-1.79514e-015	-1.20365e-014	-1.06207e-014	1.59566e-014	1.46078e-014	1.26523e-014	1.29402e-014	1.38965e-014	1.10351e-014	5.38982e-015	7.12837e-015	5.04633e-015	2.54086e-015	3.74545e-015
-3.53103e-015	-3.79748e-016	-3.0089e-015	1.18355e-014	1.20106e-014	1.97317e-014	1.63624e-014	-5.63643e-015	-9.35671e-015	-4.49018e-015	-9.70722e-015	-1.60252e-015	-1.20373e-014	-1.05732e-014	1.59847e-014	1.42828e-014	1.24843e-014	1.26935e-014	1.34703e-014	1.05891e-014	5.48588e-015	6.58718e-015	4.92519e-015	2.61663e-015	3.42282e-015
-3.24752e-015	-3.47672e-016	-3.04228e-015	1.16572e-014	1.17946e-014	1.99996e-014	1.60187e-014	-5.69399e-015	-9.27516e-015	-4.43395e-015	-9.45522e-015	-1.37019e-015	-1.2052e-014	-1.0504e-014	1.59937e-014	1.39481e-014	1.23e-014	1.24562e-014	1.30529e-014	1.01565e-014	5.58846e-015	6.04344e-015	4.79328e-015	2.68894e-015	3.11748e-015
-2.95653e-015	-3.15573e-016	-3.07147e-015	1.1464e-014	1.15935e-014	2.02582e-014	1.56772e-014	-5.73371e-015	-9.18825e-015	-4.3742e-015	-9.20545e-015	-1.09782e-015	-1.2079e-014	-1.04129e-014	1.59837e-014	1.3607e-014	1.2102e-014	1.22299e-014	1.26463e-014	9.73952e-015	5.69714e-015	5.5012e-015	4.65049e-015	2.75784e-015	2.83274e-015
-2.65981e-015	-2.84987e-016	-3.09687e-015	1.12574e-014	1.14096e-014	2.05054e-014	1.53401e-014	-5.75462e-015	-9.09507e-015	-4.31078e-015	-8.95764e-015	-7.85147e-016	-1.21169e-014	-1.02995e-014	1.59551e-014	1.32622e-014	1.18929e-014	1.20162e-014	1.22519e-014	9.34034e-015	5.81144e-015	4.96437e-015	4.49644e-015	2.82363e-015	2.57215e-015
-2.35885e-015	-2.57094e-016	-3.11892e-015	1.10385e-014	1.12442e-014	2.07389e-014	1.50103e-014	-5.75541e-015	-8.995e-015	-4.24322e-015	-8.7116e-015	-4.33134e-016	-1.21643e-014	-1.0164e-014	1.59087e-014	1.29169e-014	1.16752e-014	1.18157e-014	1.18713e-014	8.96084e-015	5.93037e-015	4.43621e-015	4.33088e-015	2.88656e-015	2.33895e-015
-2.05595e-015	-2.33138e-016	-3.13756e-015	1.08084e-014	1.10982e-014	2.09563e-014	1.46896e-014	-5.73551e-015	-8.88694e-015	-4.17227e-015	-8.46681e-015	-4.3281e-017	-1.22195e-014	-1.00065e-014	1.58451e-014	1.25743e-014	1.14512e-014	1.16285e-014	1.15048e-014	8.60253e-015	6.05284e-015	3.92056e-015	4.15415e-015	2.94731e-015	2.13594e-015
-1.7529e-015	-2.14928e-016	-3.15303e-015	1.05685e-014	1.09723e-014	2.11551e-014	1.43795e-014	-5.6936e-015	-8.77039e-015	-4.09769e-015	-8.22286e-015	3.82602e-016	-1.22805e-014	-9.82751e-015	1.57644e-014	1.2237e-014	1.12232e-014	1.14552e-014	1.11535e-014	8.26704e-015	6.17788e-015	3.42096e-015	3.96589e-015	3.00623e-015	1.96571e-015
-1.45167e-015	-2.03576e-016	-3.16542e-015	1.03196e-014	1.08664e-014	2.13336e-014	1.4082e-014	-5.62911e-015	-8.64507e-015	-4.01944e-015	-7.97976e-015	8.42125e-016	-1.23449e-014	-9.62775e-015	1.56674e-014	1.19074e-014	1.0993e-014	1.12955e-014	1.08174e-014	7.95537e-015	6.30428e-015	2.94022e-015	3.76646e-015	3.06381e-015	1.82992e-015
-1.15391e-015	-2.00278e-016	-3.17462e-015	1.00632e-014	1.07807e-014	2.14896e-014	1.37984e-014	-5.54193e-015	-8.51034e-015	-3.93788e-015	-7.73695e-015	1.33272e-015	-1.24108e-014	-9.40774e-015	1.55546e-014	1.15879e-014	1.07628e-014	1.11494e-014	1.04967e-014	7.66844e-015	6.43085e-015	2.48122e-015	3.55595e-015	3.12011e-015	1.73003e-015
-8.61592e-016	-2.05599e-016	-3.18078e-015	9.80066e-015	1.07143e-014	2.16217e-014	1.353e-014	-5.43207e-015	-8.36611e-015	-3.85353e-015	-7.49397e-015	1.85134e-015	-1.24762e-014	-9.16802e-015	1.54268e-014	1.128e-014	1.05349e-014	1.10165e-014	1.01905e-014	7.40625e-015	6.55628e-015	2.0462e-015	3.33426e-015	3.17539e-015	1.66746e-015
-5.7668e-016	-2.19888e-016	-3.18339e-015	9.53262e-015	1.06668e-014	2.17273e-014	1.32779e-014	-5.29923e-015	-8.21239e-015	-3.7667e-015	-7.25049e-015	2.39426e-015	-1.25386e-014	-8.9097e-015	1.5284e-014	1.09856e-014	1.03113e-014	1.08954e-014	9.89875e-015	7.16911e-015	6.679e-015	1.63717e-015	3.10194e-015	3.23029e-015	1.64241e-015
-3.00953e-016	-2.4404e-016	-3.18255e-015	9.25979e-015	1.06372e-014	2.18052e-014	1.30428e-014	-5.14378e-015	-8.04895e-015	-3.67762e-015	-7.00592e-015	2.95714e-015	-1.25962e-014	-8.63403e-015	1.51269e-014	1.07063e-014	1.00936e-014	1.07854e-014	9.62052e-015	6.95698e-015	6.79783e-015	1.25594e-015	2.85988e-015	3.28518e-015	1.65508e-015
-3.61998e-017	-2.78717e-016	-3.1779e-015	8.983e-015	1.06235e-014	2.18542e-014	1.2825e-014	-4.96677e-015	-7.87596e-015	-3.58655e-015	-6.76034e-015	3.53535e-015	-1.26472e-014	-8.34167e-015	1.49557e-014	1.04433e-014	9.88365e-015	1.06847e-014	9.35509e-015	6.76929e-015	6.91137e-015	9.0346e-016	2.6088e-015	3.33975e-015	1.70488e-015
2.15495e-016	-3.24018e-016	-3.16882e-015	8.70308e-015	1.0624e-014	2.18733e-014	1.26246e-014	-4.76818e-015	-7.69345e-015	-3.49453e-015	-6.51347e-015	4.12396e-015	-1.26894e-014	-8.03419e-015	1.47711e-014	1.0198e-014	9.68244e-015	1.05918e-014	9.10073e-015	6.60519e-015	7.01801e-015	5.80829e-016	2.34921e-015	3.39405e-015	1.79063e-015
4.52332e-016	-3.79695e-016	-3.15491e-015	8.42038e-015	1.06366e-014	2.18617e-014	1.24417e-014	-4.54898e-015	-7.50241e-015	-3.4023e-015	-6.26542e-015	4.71771e-015	-1.27212e-014	-7.71301e-015	1.45735e-014	9.97046e-015	9.49125e-015	1.0505e-014	8.85616e-015	6.46335e-015	7.11621e-015	2.8788e-016	2.08173e-015	3.44854e-015	1.91138e-015
6.73282e-016	-4.45859e-016	-3.13572e-015	8.13583e-015	1.06593e-014	2.18183e-014	1.22756e-014	-4.31023e-015	-7.30379e-015	-3.31052e-015	-6.01613e-015	5.31133e-015	-1.27401e-014	-7.37966e-015	1.43632e-014	9.76083e-015	9.31061e-015	1.04226e-014	8.61983e-015	6.34266e-015	7.20492e-015	2.41478e-017	1.80756e-015	3.50338e-015	2.06516e-015
8.77079e-016	-5.22159e-016	-3.11043e-015	7.84958e-015	1.06895e-014	2.17422e-014	1.21254e-014	-4.05309e-015	-7.09818e-015	-3.21954e-015	-5.7658e-015	5.89919e-015	-1.27445e-014	-7.03543e-015	1.41406e-014	9.56915e-015	9.14081e-015	1.03428e-014	8.39007e-015	6.2414e-015	7.28358e-015	-2.10084e-016	1.52779e-015	3.55806e-015	2.25015e-015
1.06256e-015	-6.07823e-016	-3.07838e-015	7.56233e-015	1.07249e-014	2.16336e-014	1.19904e-014	-3.77855e-015	-6.88633e-015	-3.12997e-015	-5.51461e-015	6.47617e-015	-1.27329e-014	-6.68209e-015	1.39062e-014	9.39521e-015	8.98186e-015	1.02632e-014	8.16495e-015	6.15819e-015	7.35145e-015	-4.15754e-016	1.2438e-015	3.61294e-015	2.46429e-015
1.22909e-015	-7.02205e-016	-3.03878e-015	7.27426e-015	1.07627e-014	2.14927e-014	1.18698e-014	-3.48762e-015	-6.66941e-015	-3.04276e-015	-5.26291e-015	7.03636e-015	-1.27042e-014	-6.3212e-015	1.36604e-014	9.2385e-015	8.83375e-015	1.0182e-014	7.94326e-015	6.0913e-015	7.40782e-015	-5.93683e-016	9.56699e-016	3.66782e-015	2.70438e-015
1.37552e-015	-8.03825e-016	-2.99113e-015	6.9853e-015	1.08003e-014	2.13193e-014	1.1762e-014	-3.1819e-015	-6.4482e-015	-2.95834e-015	-5.01128e-015	7.57438e-015	-1.26571e-014	-5.95401e-015	1.34034e-014	9.09778e-015	8.69664e-015	1.00972e-014	7.72341e-015	6.03869e-015	7.45178e-015	-7.44623e-016	6.67274e-016	3.72216e-015	2.96729e-015
1.50161e-015	-9.11698e-016	-2.93474e-015	6.69562e-015	1.08349e-014	2.11132e-014	1.16662e-014	-2.86306e-015	-6.22336e-015	-2.87794e-015	-4.76004e-015	8.08472e-015	-1.25906e-014	-5.58222e-015	1.31364e-014	8.97188e-015	8.56984e-015	1.00066e-014	7.50391e-015	5.99792e-015	7.48261e-015	-8.70337e-016	3.76826e-016	3.7757e-015	3.24978e-015
1.60656e-015	-1.02441e-015	-2.86884e-015	6.40516e-015	1.08637e-014	2.08755e-014	1.15808e-014	-2.53246e-015	-5.99641e-015	-2.80201e-015	-4.51014e-015	8.56271e-015	-1.25034e-014	-5.20755e-015	1.28595e-014	8.85985e-015	8.45293e-015	9.90853e-015	7.2834e-015	5.96621e-015	7.5005e-015	-9.72387e-016	8.66943e-017	3.82843e-015	3.54817e-015
1.69049e-015	-1.13994e-015	-2.79316e-015	6.11389e-015	1.08841e-014	2.06067e-014	1.15042e-014	-2.191e-015	-5.76804e-015	-2.73142e-015	-4.262e-015	9.00317e-015	-1.23948e-014	-4.83203e-015	1.25731e-014	8.76041e-015	8.3456e-015	9.80121e-015	7.06072e-015	5.94104e-015	7.50497e-015	-1.05241e-015	-2.01359e-016	3.88009e-015	3.85856e-015
1.75347e-015	-1.25647e-015	-2.707e-015	5.82189e-015	1.08935e-014	2.03078e-014	1.14349e-014	-1.83983e-015	-5.53915e-015	-2.66663e-015	-4.01651e-015	9.40167e-015	-1.22646e-014	-4.45727e-015	1.22776e-014	8.67191e-015	8.24625e-015	9.68317e-015	6.83528e-015	5.91997e-015	7.49626e-015	-1.11192e-015	-4.8602e-016	3.92975e-015	4.1769e-015
1.79591e-015	-1.37253e-015	-2.60948e-015	5.5293e-015	1.08896e-014	1.99805e-014	1.13716e-014	-1.47986e-015	-5.31091e-015	-2.60832e-015	-3.7742e-015	9.75391e-015	-1.21124e-014	-4.08446e-015	1.19735e-014	8.59237e-015	8.15376e-015	9.55304e-015	6.6058e-015	5.90114e-015	7.47506e-015	-1.15303e-015	-7.65364e-016	3.97698e-015	4.49953e-015
1.81845e-015	-1.48672e-015	-2.50022e-015	5.23603e-015	1.08704e-014	1.96261e-014	1.13124e-014	-1.11253e-015	-5.08403e-015	-2.55688e-015	-3.53576e-015	1.00559e-014	-1.19379e-014	-3.71513e-015	1.1661e-014	8.5201e-015	8.06663e-015	9.41001e-015	6.37195e-015	5.88258e-015	7.44134e-015	-1.17761e-015	-1.03794e-015	4.02148e-015	4.82277e-015
1.82214e-015	-1.59722e-015	-2.37909e-015	4.94224e-015	1.08343e-014	1.92465e-014	1.12561e-014	-7.39404e-016	-4.85965e-015	-2.51256e-015	-3.30204e-015	1.03044e-014	-1.17408e-014	-3.35083e-015	1.13408e-014	8.4535e-015	7.98316e-015	9.25314e-015	6.13337e-015	5.86171e-015	7.3957e-015	-1.18688e-015	-1.3022e-015	4.06291e-015	5.1428e-015
1.80822e-015	-1.70222e-015	-2.24608e-015	4.64794e-015	1.07799e-014	1.88434e-014	1.12012e-014	-3.61567e-016	-4.63847e-015	-2.47604e-015	-3.074e-015	1.04963e-014	-1.15215e-014	-2.99316e-015	1.10133e-014	8.39092e-015	7.90239e-015	9.08186e-015	5.89014e-015	5.83661e-015	7.33908e-015	-1.18256e-015	-1.5562e-015	4.10047e-015	5.45594e-015
1.77771e-015	-1.79977e-015	-2.10162e-015	4.35333e-015	1.07064e-014	1.84194e-014	1.11465e-014	2.04358e-017	-4.42116e-015	-2.44743e-015	-2.85234e-015	1.06293e-014	-1.12801e-014	-2.64334e-015	1.06794e-014	8.33076e-015	7.82264e-015	8.89563e-015	5.64221e-015	5.8054e-015	7.2724e-015	-1.16666e-015	-1.79853e-015	4.13367e-015	5.75864e-015
1.73174e-015	-1.88813e-015	-1.94544e-015	4.05858e-015	1.06128e-014	1.79766e-014	1.10905e-014	4.05091e-016	-4.20824e-015	-2.42694e-015	-2.6381e-015	1.07014e-014	-1.10166e-014	-2.30302e-015	1.03397e-014	8.27174e-015	7.74268e-015	8.69434e-015	5.39043e-015	5.76583e-015	7.19653e-015	-1.14101e-015	-2.02744e-015	4.16225e-015	6.04768e-015
1.67204e-015	-1.96562e-015	-1.7776e-015	3.7636e-015	1.04984e-014	1.75175e-014	1.10317e-014	7.91176e-016	-3.99974e-015	-2.4149e-015	-2.43209e-015	1.07117e-014	-1.07323e-014	-1.97324e-015	9.99478e-015	8.21224e-015	7.6605e-015	8.47806e-015	5.1355e-015	5.7163e-015	7.1127e-015	-1.10718e-015	-2.2413e-015	4.18558e-015	6.32014e-015
1.6002e-015	-2.03063e-015	-1.59833e-015	3.46896e-015	1.03631e-014	1.70449e-014	1.09693e-014	1.17837e-015	-3.79619e-015	-2.41145e-015	-2.23515e-015	1.06603e-014	-1.04282e-014	-1.6556e-015	9.64536e-015	8.15045e-015	7.5753e-015	8.24753e-015	4.8783e-015	5.65591e-015	7.02225e-015	-1.06635e-015	-2.43899e-015	4.20327e-015	6.57375e-015
1.51816e-015	-2.08177e-015	-1.40869e-015	3.17515e-015	1.0207e-014	1.65617e-014	1.09026e-014	1.56609e-015	-3.59801e-015	-2.41622e-015	-2.04773e-015	1.05478e-014	-1.01047e-014	-1.35071e-015	9.29185e-015	8.08528e-015	7.48558e-015	8.00315e-015	4.62044e-015	5.58361e-015	6.92671e-015	-1.01971e-015	-2.61897e-015	4.2147e-015	6.80614e-015
1.42807e-015	-2.11782e-015	-1.20945e-015	2.88292e-015	1.00305e-014	1.60701e-014	1.08306e-014	1.95336e-015	-3.40514e-015	-2.42838e-015	-1.87068e-015	1.03751e-014	-9.76324e-015	-1.05946e-015	8.93558e-015	8.01575e-015	7.38953e-015	7.74635e-015	4.36363e-015	5.49812e-015	6.82786e-015	-9.67728e-016	-2.77994e-015	4.21958e-015	7.01545e-015
1.3321e-015	-2.13749e-015	-1.00143e-015	2.59287e-015	9.83476e-015	1.55734e-014	1.07534e-014	2.33955e-015	-3.21775e-015	-2.44801e-015	-1.70455e-015	1.01435e-014	-9.40525e-015	-7.82667e-016	8.57743e-015	7.9409e-015	7.28596e-015	7.47854e-015	4.10937e-015	5.39887e-015	6.72699e-015	-9.10733e-016	-2.92116e-015	4.21732e-015	7.19991e-015
1.23233e-015	-2.1397e-015	-7.85721e-016	2.30598e-015	9.62091e-015	1.5075e-014	1.06707e-014	2.72335e-015	-3.03615e-015	-2.47483e-015	-1.5492e-015	9.85535e-015	-9.03189e-015	-5.21343e-016	8.2182e-015	7.85991e-015	7.17431e-015	7.20138e-015	3.85904e-015	5.28506e-015	6.6255e-015	-8.49363e-016	-3.04154e-015	4.20791e-015	7.35823e-015
1.13099e-015	-2.12396e-015	-5.63573e-016	2.02282e-015	9.39082e-015	1.45779e-014	1.05822e-014	3.10439e-015	-2.8599e-015	-2.50794e-015	-1.40466e-015	9.51313e-015	-8.64476e-015	-2.75827e-016	7.8586e-015	7.77241e-015	7.05386e-015	6.91706e-015	3.61496e-015	5.15683e-015	6.52477e-015	-7.84365e-016	-3.13925e-015	4.19096e-015	7.48968e-015
1.03032e-015	-2.08979e-015	-3.36461e-016	1.74454e-015	9.14603e-015	1.40851e-014	1.04879e-014	3.48234e-015	-2.68862e-015	-2.54705e-015	-1.27075e-015	9.12026e-015	-8.24555e-015	-4.66256e-017	7.49955e-015	7.67807e-015	6.9242e-015	6.62731e-015	3.37927e-015	5.01442e-015	6.42668e-015	-7.15648e-016	-3.21386e-015	4.16622e-015	7.59385e-015
9.32277e-016	-2.03765e-015	-1.05536e-016	1.47272e-015	8.88842e-015	1.36001e-014	1.03882e-014	3.85667e-015	-2.52185e-015	-2.59189e-015	-1.14749e-015	8.68038e-015	-7.83593e-015	1.66031e-016	7.14164e-015	7.57642e-015	6.78464e-015	6.33432e-015	3.15394e-015	4.8577e-015	6.33327e-015	-6.43695e-016	-3.26462e-015	4.1338e-015	7.6709e-015
8.3899e-016	-1.96779e-015	1.2779e-016	1.20813e-015	8.62027e-015	1.31256e-014	1.02831e-014	4.22664e-015	-2.35839e-015	-2.64177e-015	-1.035e-015	8.19771e-015	-7.41762e-015	3.61337e-016	6.78609e-015	7.46722e-015	6.63494e-015	6.04041e-015	2.94093e-015	4.68661e-015	6.24568e-015	-5.68452e-016	-3.29128e-015	4.09397e-015	7.72115e-015
7.52337e-016	-1.88047e-015	3.61736e-016	9.51846e-016	8.34398e-015	1.26653e-014	1.0173e-014	4.59169e-015	-2.19795e-015	-2.69606e-015	-9.33084e-016	7.67721e-015	-6.99237e-015	5.39089e-016	6.43385e-015	7.35035e-015	6.47528e-015	5.74783e-015	2.74193e-015	4.50241e-015	6.16468e-015	-4.89525e-016	-3.29358e-015	4.04653e-015	7.74578e-015
6.74184e-016	-1.77652e-015	5.94452e-016	7.04935e-016	8.06186e-015	1.22221e-014	1.00582e-014	4.95174e-015	-2.0407e-015	-2.75381e-015	-8.41213e-016	7.12413e-015	-6.5618e-015	6.98956e-016	6.08576e-015	7.22608e-015	6.30592e-015	5.45892e-015	2.55874e-015	4.30574e-015	6.09116e-015	-4.06521e-016	-3.27114e-015	3.99187e-015	7.74613e-015
6.06109e-016	-1.65721e-015	8.24268e-016	4.68577e-016	7.77638e-015	1.17993e-014	9.93932e-015	5.30591e-015	-1.88618e-015	-2.81472e-015	-7.58872e-016	6.54433e-015	-6.12824e-015	8.40804e-016	5.74283e-015	7.09508e-015	6.12745e-015	5.17575e-015	2.39331e-015	4.09765e-015	6.02654e-015	-3.19615e-016	-3.22431e-015	3.93019e-015	7.72369e-015
5.49713e-016	-1.52391e-015	1.04951e-015	2.44276e-016	7.49017e-015	1.13991e-014	9.81691e-015	5.65373e-015	-1.73354e-015	-2.87792e-015	-6.85544e-016	5.94412e-015	-5.69367e-015	9.64906e-016	5.40565e-015	6.95818e-015	5.94085e-015	4.90086e-015	2.24762e-015	3.87908e-015	5.97199e-015	-2.28096e-016	-3.15314e-015	3.8617e-015	7.6804e-015
5.06134e-016	-1.37794e-015	1.26812e-015	3.31525e-017	7.20568e-015	1.10247e-014	9.69173e-015	5.99472e-015	-1.5826e-015	-2.94281e-015	-6.20213e-016	5.32938e-015	-5.25996e-015	1.07172e-015	5.07528e-015	6.81601e-015	5.74663e-015	4.63617e-015	2.12303e-015	3.65193e-015	5.92798e-015	-1.31816e-016	-3.05789e-015	3.78659e-015	7.61842e-015
4.76378e-016	-1.22112e-015	1.47837e-015	-1.63588e-016	6.92569e-015	1.06782e-014	9.56485e-015	6.32858e-015	-1.43288e-015	-3.00877e-015	-5.61968e-016	4.70575e-015	-4.82899e-015	1.1614e-015	4.75243e-015	6.66964e-015	5.54601e-015	4.38375e-015	2.02065e-015	3.41771e-015	5.89495e-015	-3.05527e-017	-2.93903e-015	3.70509e-015	7.54049e-015
4.61082e-016	-1.05538e-015	1.67827e-015	-3.44849e-016	6.6527e-015	1.03621e-014	9.43703e-015	6.65463e-015	-1.28434e-015	-3.07525e-015	-5.10299e-016	4.07933e-015	-4.40277e-015	1.23386e-015	4.43751e-015	6.51981e-015	5.34005e-015	4.14488e-015	1.94115e-015	3.17777e-015	5.87353e-015	7.59121e-017	-2.79734e-015	3.61739e-015	7.44894e-015
4.60664e-016	-8.82862e-016	1.86569e-015	-5.09632e-016	6.38917e-015	1.00786e-014	9.30907e-015	6.97222e-015	-1.13621e-015	-3.14184e-015	-4.64453e-016	3.45665e-015	-3.98327e-015	1.28928e-015	4.13121e-015	6.36772e-015	5.12968e-015	3.92125e-015	1.88542e-015	2.93368e-015	5.8636e-015	1.88135e-016	-2.63404e-015	3.52431e-015	7.34683e-015
4.75414e-016	-7.0571e-016	2.03924e-015	-6.57267e-016	6.13682e-015	9.82948e-015	9.18196e-015	7.28053e-015	-9.8823e-016	-3.2084e-015	-4.23349e-016	2.84311e-015	-3.57276e-015	1.32813e-015	3.83461e-015	6.21463e-015	4.9159e-015	3.71477e-015	1.85421e-015	2.68762e-015	5.86503e-015	3.05974e-016	-2.45009e-015	3.426e-015	7.23672e-015
5.05508e-016	-5.26582e-016	2.19723e-015	-7.86939e-016	5.8978e-015	9.616e-015	9.05635e-015	7.57872e-015	-8.40012e-016	-3.27457e-015	-3.86285e-016	2.24469e-015	-3.17293e-015	1.35067e-015	3.54795e-015	6.06169e-015	4.70019e-015	3.52644e-015	1.84762e-015	2.44089e-015	5.87757e-015	4.29258e-016	-2.24691e-015	3.32315e-015	7.12165e-015
5.51015e-016	-3.47589e-016	2.3379e-015	-8.97806e-016	5.67372e-015	9.43908e-015	8.93276e-015	7.86602e-015	-6.91763e-016	-3.34016e-015	-3.52581e-016	1.66657e-015	-2.78595e-015	1.35731e-015	3.27175e-015	5.91012e-015	4.48389e-015	3.35681e-015	1.86521e-015	2.19529e-015	5.90073e-015	5.58432e-016	-2.02572e-015	3.2163e-015	7.00451e-015
6.11398e-016	-1.71066e-016	2.46015e-015	-9.88937e-016	5.46598e-015	9.29931e-015	8.81172e-015	8.14205e-015	-5.43124e-016	-3.40547e-015	-3.21154e-016	1.11436e-015	-2.41395e-015	1.34852e-015	3.00638e-015	5.76083e-015	4.26849e-015	3.20617e-015	1.90655e-015	1.95274e-015	5.93367e-015	6.93039e-016	-1.78833e-015	3.10609e-015	6.88892e-015
6.85697e-016	2.48837e-019	2.56261e-015	-1.05981e-015	5.27589e-015	9.19741e-015	8.69377e-015	8.40607e-015	-3.94618e-016	-3.4708e-015	-2.9135e-016	5.92762e-016	-2.05891e-015	1.32496e-015	2.75221e-015	5.61482e-015	4.05501e-015	3.07457e-015	1.97095e-015	1.71531e-015	5.97473e-015	8.32222e-016	-1.53655e-015	2.99292e-015	6.7776e-015
7.72896e-016	1.6374e-016	2.64396e-015	-1.11083e-015	5.10464e-015	9.13335e-015	8.57925e-015	8.65693e-015	-2.46582e-016	-3.53685e-015	-2.62353e-016	1.05394e-016	-1.72208e-015	1.28742e-015	2.50992e-015	5.47346e-015	3.84517e-015	2.96198e-015	2.05697e-015	1.48506e-015	6.02332e-015	9.75228e-016	-1.27185e-015	2.87737e-015	6.67317e-015
8.72181e-016	3.17373e-016	2.70322e-015	-1.14201e-015	4.9527e-015	9.10653e-015	8.46849e-015	8.89371e-015	-9.92189e-017	-3.60402e-015	-2.33619e-016	-3.43786e-016	-1.40546e-015	1.23633e-015	2.27963e-015	5.33743e-015	3.64005e-015	2.8677e-015	2.16312e-015	1.26321e-015	6.07806e-015	1.12166e-015	-9.9622e-016	2.76012e-015	6.57827e-015
9.81663e-016	4.58945e-016	2.73974e-015	-1.15371e-015	4.82e-015	9.11638e-015	8.36167e-015	9.11547e-015	4.70999e-017	-3.6732e-015	-2.04407e-016	-7.5163e-016	-1.11061e-015	1.17215e-015	2.0613e-015	5.20756e-015	3.44115e-015	2.79093e-015	2.28786e-015	1.0511e-015	6.1376e-015	1.27071e-015	-7.11815e-016	2.64163e-015	6.49576e-015
1.09989e-015	5.86081e-016	2.75254e-015	-1.14647e-015	4.70645e-015	9.16199e-015	8.25893e-015	9.3211e-015	1.91691e-016	-3.74497e-015	-1.74337e-016	-1.11521e-015	-8.38882e-016	1.09548e-015	1.85514e-015	5.08487e-015	3.24984e-015	2.73099e-015	2.42927e-015	8.50266e-016	6.20065e-015	1.42102e-015	-4.20952e-016	2.52209e-015	6.42754e-015
1.22539e-015	6.96602e-016	2.74112e-015	-1.12085e-015	4.61165e-015	9.24172e-015	8.16002e-015	9.50974e-015	3.34064e-016	-3.8204e-015	-1.43552e-016	-1.43223e-015	-5.91899e-016	1.00684e-015	1.66157e-015	4.97026e-015	3.06684e-015	2.6862e-015	2.58493e-015	6.61967e-016	6.26501e-015	1.57122e-015	-1.2567e-016	2.40208e-015	6.37575e-015
1.35622e-015	7.89041e-016	2.70525e-015	-1.07781e-015	4.53478e-015	9.3538e-015	8.06453e-015	9.68019e-015	4.73411e-016	-3.90038e-015	-1.12203e-016	-1.70164e-015	-3.70928e-016	9.06779e-016	1.48031e-015	4.86413e-015	2.89273e-015	2.65467e-015	2.75198e-015	4.8734e-016	6.32871e-015	1.72002e-015	1.72307e-016	2.28201e-015	6.34208e-015
1.48978e-015	8.61813e-016	2.64485e-015	-1.01874e-015	4.47506e-015	9.49586e-015	7.97217e-015	9.83189e-015	6.08714e-016	-3.9858e-015	-8.04697e-017	-1.92285e-015	-1.77137e-016	7.96109e-016	1.31147e-015	4.76661e-015	2.72807e-015	2.63372e-015	2.92751e-015	3.2769e-016	6.39013e-015	1.86585e-015	4.70396e-016	2.16213e-015	6.32771e-015
1.62441e-015	9.13188e-016	2.55953e-015	-9.44637e-016	4.43106e-015	9.66525e-015	7.88272e-015	9.96381e-015	7.39092e-016	-4.07833e-015	-4.88211e-017	-2.0957e-015	-1.13557e-017	6.75482e-016	1.15452e-015	4.678e-015	2.57305e-015	2.62141e-015	3.10873e-015	1.84173e-016	6.44724e-015	2.00706e-015	7.66501e-016	2.04297e-015	6.33343e-015
1.75801e-015	9.4226e-016	2.44964e-015	-8.57109e-016	4.4012e-015	9.85964e-015	7.79518e-015	1.00749e-014	8.62966e-016	-4.17898e-015	-1.75993e-017	-2.22011e-015	1.25541e-016	5.45293e-016	1.00937e-015	4.59869e-015	2.42842e-015	2.6155e-015	3.29312e-015	5.77807e-017	6.49823e-015	2.14235e-015	1.05891e-015	1.92452e-015	6.36043e-015
1.8887e-015	9.48651e-016	2.31543e-015	-7.57612e-016	4.38388e-015	1.00759e-014	7.70902e-015	1.0165e-014	9.79795e-016	-4.289e-015	1.22325e-017	-2.29705e-015	2.32866e-016	4.05934e-016	8.76108e-016	4.52845e-015	2.29384e-015	2.61338e-015	3.47773e-015	-5.09508e-017	6.5411e-015	2.27067e-015	1.34516e-015	1.80707e-015	6.40918e-015
2.01417e-015	9.31466e-016	2.1573e-015	-6.47666e-016	4.37746e-015	1.03112e-014	7.62313e-015	1.02333e-014	1.08853e-015	-4.40971e-015	3.98492e-017	-2.32874e-015	3.10209e-016	2.58054e-016	7.54592e-016	4.46746e-015	2.16904e-015	2.61189e-015	3.65938e-015	-1.41626e-016	6.57383e-015	2.39032e-015	1.62299e-015	1.6905e-015	6.47986e-015
2.13227e-015	8.90286e-016	1.97638e-015	-5.29303e-016	4.37953e-015	1.05618e-014	7.53726e-015	1.02794e-014	1.18827e-015	-4.54232e-015	6.45589e-017	-2.31733e-015	3.57569e-016	1.02554e-016	6.44632e-016	4.41535e-015	2.05365e-015	2.60851e-015	3.83466e-015	-2.13737e-016	6.59441e-015	2.49993e-015	1.89058e-015	1.57506e-015	6.57172e-015
2.24124e-015	8.25327e-016	1.77376e-015	-4.04428e-016	4.38818e-015	1.0824e-014	7.45053e-015	1.0303e-014	1.27801e-015	-4.68853e-015	8.5323e-017	-2.26542e-015	3.74699e-016	-6.01611e-017	5.4575e-016	4.37166e-015	1.94709e-015	2.60026e-015	4.00076e-015	-2.66676e-016	6.60101e-015	2.59767e-015	2.14638e-015	1.4606e-015	6.68412e-015
2.33939e-015	7.371e-016	1.55043e-015	-2.75314e-016	4.40106e-015	1.10942e-014	7.36185e-015	1.03039e-014	1.35666e-015	-4.84944e-015	1.00389e-016	-2.17675e-015	3.616e-016	-2.2987e-016	4.57813e-016	4.33612e-015	1.84845e-015	2.58421e-015	4.15497e-015	-2.99889e-016	6.59253e-015	2.68263e-015	2.38884e-015	1.3473e-015	6.81611e-015
2.42489e-015	6.26045e-016	1.30777e-015	-1.43465e-016	4.4161e-015	1.1369e-014	7.26997e-015	1.0282e-014	1.42357e-015	-5.02611e-015	1.0878e-016	-2.055e-015	3.18539e-016	-4.06037e-016	3.80794e-016	4.30833e-015	1.75715e-015	2.55761e-015	4.2946e-015	-3.13736e-016	6.56754e-015	2.75343e-015	2.61659e-015	1.23532e-015	6.96675e-015
2.496e-015	4.92634e-016	1.04679e-015	-1.08485e-017	4.43119e-015	1.16441e-014	7.17448e-015	1.02369e-014	1.47763e-015	-5.21985e-015	1.09172e-016	-1.90436e-015	2.45949e-016	-5.88257e-016	3.14737e-016	4.28762e-015	1.67225e-015	2.5176e-015	4.41678e-015	-3.08147e-016	6.52436e-015	2.80972e-015	2.82783e-015	1.12438e-015	7.13458e-015
2.55128e-015	3.3789e-016	7.69091e-016	1.20668e-016	4.4441e-015	1.19158e-014	7.07472e-015	1.01688e-014	1.5184e-015	-5.43136e-015	1.00345e-016	-1.72913e-015	1.44481e-016	-7.75745e-016	2.59361e-016	4.27333e-015	1.59262e-015	2.46197e-015	4.51911e-015	-2.82689e-016	6.46194e-015	2.85059e-015	3.02138e-015	1.01405e-015	7.31783e-015
2.58927e-015	1.63139e-016	4.76365e-016	2.4883e-016	4.45221e-015	1.218e-014	6.96943e-015	1.00782e-014	1.54491e-015	-5.66099e-015	8.08217e-017	-1.53394e-015	1.45952e-017	-9.68215e-016	2.13813e-016	4.26455e-015	1.51711e-015	2.38821e-015	4.59938e-015	-2.37793e-016	6.37921e-015	2.87512e-015	3.19628e-015	9.04361e-016	7.5143e-015
2.60908e-015	-2.97231e-017	1.70049e-016	3.72463e-016	4.45369e-015	1.24337e-014	6.85795e-015	9.96565e-015	1.55695e-015	-5.91059e-015	4.98228e-017	-1.32419e-015	-1.42056e-016	-1.16537e-015	1.77743e-016	4.26095e-015	1.44457e-015	2.29414e-015	4.65589e-015	-1.73295e-016	6.27471e-015	2.88277e-015	3.35223e-015	7.95204e-016	7.7211e-015
2.60935e-015	-2.39539e-016	-1.48003e-016	4.89605e-016	4.44662e-015	1.26737e-014	6.73983e-015	9.8315e-015	1.55382e-015	-6.1797e-015	6.25327e-018	-1.10506e-015	-3.24496e-016	-1.36687e-015	1.50729e-016	4.26186e-015	1.37353e-015	2.17775e-015	4.68635e-015	-8.96429e-017	6.14801e-015	2.87378e-015	3.48836e-015	6.86387e-016	7.93566e-015
2.58969e-015	-4.63997e-016	-4.76372e-016	5.99087e-016	4.42926e-015	1.28963e-014	6.61464e-015	9.67619e-015	1.53559e-015	-6.46863e-015	-5.09926e-017	-8.81628e-016	-5.30619e-016	-1.57242e-015	1.32804e-016	4.26674e-015	1.30242e-015	2.03712e-015	4.68954e-015	1.27654e-017	5.99948e-015	2.84858e-015	3.60422e-015	5.78014e-016	8.15583e-015
2.54939e-015	-7.01452e-016	-8.12762e-016	6.99954e-016	4.4004e-015	1.3099e-014	6.48165e-015	9.50214e-015	1.50201e-015	-6.77783e-015	-1.22634e-016	-6.59202e-016	-7.59545e-016	-1.78194e-015	1.24584e-016	4.27473e-015	1.22975e-015	1.87091e-015	4.66452e-015	1.33473e-016	5.82885e-015	2.80775e-015	3.69968e-015	4.69628e-016	8.3794e-015
2.48881e-015	-9.49943e-016	-1.15536e-015	7.91151e-016	4.35879e-015	1.32787e-014	6.34059e-015	9.31051e-015	1.45279e-015	-7.10645e-015	-2.09534e-016	-4.43671e-016	-1.009e-015	-1.99507e-015	1.25458e-016	4.2849e-015	1.15505e-015	1.67854e-015	4.61035e-015	2.72375e-016	5.63579e-015	2.75222e-015	3.77502e-015	3.61109e-016	8.60334e-015
2.40801e-015	-1.20765e-015	-1.50228e-015	8.71903e-016	4.30315e-015	1.34326e-014	6.19065e-015	9.10224e-015	1.38811e-015	-7.45391e-015	-3.13028e-016	-2.39789e-016	-1.27742e-015	-2.2114e-015	1.35244e-016	4.29671e-015	1.07674e-015	1.45981e-015	4.52749e-015	4.28801e-016	5.4208e-015	2.68325e-015	3.83052e-015	2.52392e-016	8.82552e-015
2.30747e-015	-1.47261e-015	-1.85205e-015	9.42116e-016	4.23313e-015	1.35595e-014	6.03303e-015	8.87904e-015	1.30804e-015	-7.82001e-015	-4.33764e-016	-5.19041e-017	-1.56278e-015	-2.43042e-015	1.53821e-016	4.30984e-015	9.93742e-016	1.21415e-015	4.41576e-015	6.02254e-016	5.18429e-015	2.60152e-015	3.86638e-015	1.43059e-016	9.0434e-015
2.18778e-015	-1.74326e-015	-2.20316e-015	1.00202e-015	4.14834e-015	1.36575e-014	5.86791e-015	8.64247e-015	1.21347e-015	-8.20394e-015	-5.71832e-016	1.15376e-016	-1.86307e-015	-2.65142e-015	1.79776e-016	4.32394e-015	9.0489e-016	9.42212e-016	4.27493e-015	7.91508e-016	4.92742e-015	2.50929e-015	3.88329e-015	3.30901e-017	9.25374e-015
2.04942e-015	-2.01766e-015	-2.55354e-015	1.05128e-015	4.04866e-015	1.37257e-014	5.69515e-015	8.39438e-015	1.1049e-015	-8.60511e-015	-7.27128e-016	2.57179e-016	-2.17582e-015	-2.87372e-015	2.13374e-016	4.33896e-015	8.10036e-016	6.44149e-016	4.10541e-015	9.95541e-016	4.6507e-015	2.40803e-015	3.88123e-015	-7.73396e-017	9.45388e-015
1.89362e-015	-2.29388e-015	-2.90163e-015	1.09051e-015	3.93449e-015	1.37638e-014	5.51524e-015	8.13676e-015	9.82171e-016	-9.02163e-015	-8.99708e-016	3.70272e-016	-2.49826e-015	-3.09698e-015	2.54403e-016	4.35467e-015	7.08985e-016	3.20965e-016	3.90884e-015	1.21418e-015	4.35509e-015	2.29927e-015	3.86123e-015	-1.88434e-016	9.6412e-015
1.72087e-015	-2.57049e-015	-3.24579e-015	1.12037e-015	3.80658e-015	1.377e-014	5.32942e-015	7.87112e-015	8.46743e-016	-9.45205e-015	-1.08903e-015	4.51019e-016	-2.82841e-015	-3.32106e-015	3.02781e-016	4.37084e-015	6.01135e-016	-2.58335e-017	3.68697e-015	1.4459e-015	4.04171e-015	2.18512e-015	3.82446e-015	-3.00086e-016	9.81361e-015
1.53291e-015	-2.84601e-015	-3.58368e-015	1.14196e-015	3.66517e-015	1.37447e-014	5.1381e-015	7.59981e-015	6.99999e-016	-9.89557e-015	-1.29463e-015	4.96317e-016	-3.16371e-015	-3.54534e-015	3.57372e-016	4.38772e-015	4.86292e-016	-3.9468e-016	3.44135e-015	1.68978e-015	3.7126e-015	2.06814e-015	3.77146e-015	-4.12698e-016	9.96946e-015
1.33099e-015	-3.11933e-015	-3.91427e-015	1.15648e-015	3.5115e-015	1.36885e-014	4.94199e-015	7.3249e-015	5.43057e-016	-1.03503e-014	-1.51524e-015	5.03725e-016	-3.50107e-015	-3.77005e-015	4.18204e-016	4.40504e-015	3.64464e-016	-7.82755e-016	3.17436e-015	1.94593e-015	3.3691e-015	1.9505e-015	3.70353e-015	-5.26536e-016	1.01066e-014
1.11731e-015	-3.38875e-015	-4.23609e-015	1.165e-015	3.34719e-015	1.36022e-014	4.74208e-015	7.04932e-015	3.76802e-016	-1.08142e-014	-1.75034e-015	4.70402e-016	-3.83858e-015	-3.99486e-015	4.85284e-016	4.42306e-015	2.35649e-016	-1.18834e-015	2.88801e-015	2.21328e-015	3.01232e-015	1.8345e-015	3.62185e-015	-6.40812e-016	1.02235e-014
8.9328e-016	-3.65305e-015	-4.54801e-015	1.16896e-015	3.17371e-015	1.34873e-014	4.53993e-015	6.77522e-015	2.0224e-016	-1.1285e-014	-1.99888e-015	3.94649e-016	-4.17367e-015	-4.21897e-015	5.58032e-016	4.44207e-015	1.0115e-016	-1.60897e-015	2.58442e-015	2.49003e-015	2.64394e-015	1.72136e-015	3.5277e-015	-7.55928e-016	1.03178e-014
6.60576e-016	-3.912e-015	-4.84897e-015	1.17059e-015	2.99297e-015	1.33455e-014	4.33719e-015	6.50476e-015	2.05924e-017	-1.17608e-014	-2.25853e-015	2.76067e-016	-4.50345e-015	-4.44216e-015	6.36033e-016	4.46267e-015	-3.74691e-017	-2.04186e-015	2.26658e-015	2.77503e-015	2.26595e-015	1.61368e-015	3.42304e-015	-8.71369e-016	1.0389e-014
4.20739e-016	-4.16512e-015	-5.13771e-015	1.17201e-015	2.80688e-015	1.31788e-014	4.135e-015	6.2406e-015	-1.66923e-016	-1.22393e-014	-2.5271e-015	1.13869e-016	-4.82549e-015	-4.66323e-015	7.19083e-016	4.48594e-015	-1.79641e-016	-2.48364e-015	1.9378e-015	3.06742e-015	1.87974e-015	1.51356e-015	3.30891e-015	-9.86742e-016	1.04362e-014
1.7647e-016	-4.41172e-015	-5.41299e-015	1.17512e-015	2.61719e-015	1.29897e-014	3.93496e-015	5.98445e-015	-3.58985e-016	-1.2718e-014	-2.80226e-015	-9.18599e-017	-5.13768e-015	-4.88228e-015	8.06206e-016	4.5123e-015	-3.24436e-016	-2.93114e-015	1.60097e-015	3.3657e-015	1.48727e-015	1.42318e-015	3.18663e-015	-1.10231e-015	1.04585e-014
-7.05226e-017	-4.65094e-015	-5.67385e-015	1.18165e-015	2.42558e-015	1.27812e-014	3.73854e-015	5.7387e-015	-5.54382e-016	-1.31943e-014	-3.08161e-015	-3.40679e-016	-5.43803e-015	-5.09941e-015	8.96663e-016	4.54206e-015	-4.70578e-016	-3.38103e-015	1.25952e-015	3.66835e-015	1.09021e-015	1.34413e-015	3.05701e-015	-1.21742e-015	1.04562e-014
-3.18483e-016	-4.88269e-015	-5.91944e-015	1.19369e-015	2.23492e-015	1.25559e-014	3.54747e-015	5.50559e-015	-7.51528e-016	-1.36658e-014	-3.36305e-015	-6.30909e-016	-5.72431e-015	-5.31399e-015	9.90348e-016	4.576e-015	-6.16023e-016	-3.8298e-015	9.15989e-016	3.97412e-015	6.90464e-016	1.27808e-015	2.92111e-015	-1.33152e-015	1.04291e-014
-5.6575e-016	-5.10698e-015	-6.14939e-015	1.21364e-015	2.04771e-015	1.23163e-014	3.36346e-015	5.28758e-015	-9.49901e-016	-1.41309e-014	-3.64428e-015	-9.61177e-016	-5.99474e-015	-5.5255e-015	1.08641e-015	4.61492e-015	-7.59312e-016	-4.27363e-015	5.73641e-016	4.28161e-015	2.89536e-016	1.22674e-015	2.78042e-015	-1.44495e-015	1.03765e-014
-8.10533e-016	-5.32334e-015	-6.36286e-015	1.24312e-015	1.86666e-015	1.20659e-014	3.18818e-015	5.0865e-015	-1.14868e-015	-1.45876e-014	-3.92281e-015	-1.32969e-015	-6.24719e-015	-5.73293e-015	1.18359e-015	4.65955e-015	-8.98566e-016	-4.70956e-015	2.36373e-016	4.58968e-015	-1.11129e-016	1.19096e-015	2.63647e-015	-1.55684e-015	1.0299e-014
-1.05067e-015	-5.53269e-015	-6.55934e-015	1.28406e-015	1.69387e-015	1.18081e-014	3.02375e-015	4.90398e-015	-1.34625e-015	-1.50334e-014	-4.19578e-015	-1.73358e-015	-6.47926e-015	-5.93587e-015	1.28196e-015	4.71023e-015	-1.03215e-015	-5.1342e-015	-9.29245e-017	4.89726e-015	-5.10068e-016	1.17064e-015	2.49006e-015	-1.6674e-015	1.01978e-014
-1.28469e-015	-5.73497e-015	-6.7389e-015	1.33779e-015	1.5317e-015	1.15465e-014	2.87171e-015	4.74126e-015	-1.54153e-015	-1.54662e-014	-4.46111e-015	-2.1695e-015	-6.69043e-015	-6.13324e-015	1.38104e-015	4.76804e-015	-1.15783e-015	-5.5439e-015	-4.11663e-016	5.20299e-015	-9.05479e-016	1.16631e-015	2.34235e-015	-1.77602e-015	1.00732e-014
-1.51074e-015	-5.93033e-015	-6.90109e-015	1.40595e-015	1.38185e-015	1.12847e-014	2.73366e-015	4.59945e-015	-1.73386e-015	-1.58842e-014	-4.71565e-015	-2.6343e-015	-6.87897e-015	-6.32469e-015	1.48012e-015	4.83294e-015	-1.27359e-015	-5.93522e-015	-7.16541e-016	5.50469e-015	-1.29558e-015	1.17824e-015	2.19407e-015	-1.88228e-015	9.92668e-015
-1.72722e-015	-6.11878e-015	-7.04625e-015	1.49012e-015	1.24657e-015	1.1026e-014	2.61077e-015	4.48009e-015	-1.922e-015	-1.62847e-014	-4.95772e-015	-3.12461e-015	-7.04399e-015	-6.50987e-015	1.57815e-015	4.90577e-015	-1.37673e-015	-6.30593e-015	-1.0049e-015	5.80094e-015	-1.6787e-015	1.20595e-015	2.04581e-015	-1.98615e-015	9.75967e-015
-1.93323e-015	-6.30162e-015	-7.17389e-015	1.5916e-015	1.12787e-015	1.07726e-014	2.50391e-015	4.38355e-015	-2.10592e-015	-1.66662e-014	-5.18479e-015	-3.63663e-015	-7.18494e-015	-6.68814e-015	1.67424e-015	4.98687e-015	-1.46494e-015	-6.65319e-015	-1.27411e-015	6.08975e-015	-2.05379e-015	1.24839e-015	1.8981e-015	-2.08734e-015	9.57345e-015
-2.12714e-015	-6.47926e-015	-7.28384e-015	1.7112e-015	1.02728e-015	1.05277e-014	2.41402e-015	4.31028e-015	-2.28615e-015	-1.70276e-014	-5.39467e-015	-4.16594e-015	-7.30054e-015	-6.85868e-015	1.76785e-015	5.07646e-015	-1.53676e-015	-6.97421e-015	-1.52189e-015	6.36877e-015	-2.41925e-015	1.30435e-015	1.75163e-015	-2.18506e-015	9.36923e-015
-2.30765e-015	-6.65166e-015	-7.37595e-015	1.8498e-015	9.461e-016	1.0294e-014	2.34212e-015	4.2613e-015	-2.46219e-015	-1.73675e-014	-5.58542e-015	-4.70804e-015	-7.39047e-015	-7.02069e-015	1.85856e-015	5.17421e-015	-1.5901e-015	-7.26679e-015	-1.74624e-015	6.63602e-015	-2.77544e-015	1.37284e-015	1.607e-015	-2.27866e-015	9.14893e-015
-2.47342e-015	-6.81838e-015	-7.45042e-015	2.00719e-015	8.85866e-016	1.00739e-014	2.2894e-015	4.23638e-015	-2.63342e-015	-1.76845e-014	-5.75488e-015	-5.25861e-015	-7.45493e-015	-7.17411e-015	1.94561e-015	5.28003e-015	-1.62306e-015	-7.52947e-015	-1.94587e-015	6.8895e-015	-3.12134e-015	1.45211e-015	1.46403e-015	-2.36784e-015	8.91508e-015
-2.6234e-015	-6.98052e-015	-7.50747e-015	2.18297e-015	8.4702e-016	9.86919e-015	2.25616e-015	4.23585e-015	-2.79942e-015	-1.79773e-014	-5.90203e-015	-5.81339e-015	-7.49392e-015	-7.31827e-015	2.0279e-015	5.39367e-015	-1.63384e-015	-7.76082e-015	-2.11859e-015	7.12731e-015	-3.45588e-015	1.54031e-015	1.32307e-015	-2.45239e-015	8.67012e-015
-2.75689e-015	-7.13824e-015	-7.54671e-015	2.37625e-015	8.30328e-016	9.68209e-015	2.24306e-015	4.25853e-015	-2.96051e-015	-1.82453e-014	-6.0254e-015	-6.36804e-015	-7.50739e-015	-7.45207e-015	2.10535e-015	5.51385e-015	-1.6208e-015	-7.95934e-015	-2.26324e-015	7.34742e-015	-3.77839e-015	1.63524e-015	1.18426e-015	-2.53228e-015	8.41547e-015
-2.87265e-015	-7.29143e-015	-7.56887e-015	2.58617e-015	8.35885e-016	9.51377e-015	2.24962e-015	4.30329e-015	-3.11711e-015	-1.84871e-014	-6.12422e-015	-6.91778e-015	-7.49582e-015	-7.57535e-015	2.17727e-015	5.64026e-015	-1.58253e-015	-8.12423e-015	-2.37897e-015	7.54826e-015	-4.08917e-015	1.73467e-015	1.04803e-015	-2.60717e-015	8.15366e-015
-2.97013e-015	-7.43978e-015	-7.57413e-015	2.8115e-015	8.63848e-016	9.3651e-015	2.27595e-015	4.36931e-015	-3.27025e-015	-1.87021e-014	-6.19778e-015	-7.45908e-015	-7.45962e-015	-7.68726e-015	2.2432e-015	5.77228e-015	-1.51849e-015	-8.25494e-015	-2.46495e-015	7.72794e-015	-4.38769e-015	1.8357e-015	9.13948e-016	-2.67606e-015	7.88667e-015
-3.04844e-015	-7.58332e-015	-7.56322e-015	3.05059e-015	9.13849e-016	9.23704e-015	2.32155e-015	4.45501e-015	-3.42001e-015	-1.88909e-014	-6.24558e-015	-7.98739e-015	-7.40042e-015	-7.78749e-015	2.30233e-015	5.90934e-015	-1.42767e-015	-8.35153e-015	-2.52103e-015	7.8848e-015	-4.673e-015	1.93559e-015	7.81623e-016	-2.73902e-015	7.6166e-015
-3.10776e-015	-7.72175e-015	-7.53673e-015	3.30079e-015	9.85071e-016	9.12953e-015	2.38592e-015	4.55836e-015	-3.56672e-015	-1.9053e-014	-6.26761e-015	-8.49853e-015	-7.31853e-015	-7.87581e-015	2.35411e-015	6.04978e-015	-1.30938e-015	-8.41424e-015	-2.54717e-015	8.01667e-015	-4.94467e-015	2.03134e-015	6.50985e-016	-2.79582e-015	7.34563e-015
-3.14763e-015	-7.85433e-015	-7.49503e-015	3.55975e-015	1.07653e-015	9.04215e-015	2.46837e-015	4.67774e-015	-3.71139e-015	-1.91873e-014	-6.2644e-015	-8.98876e-015	-7.21529e-015	-7.95103e-015	2.39851e-015	6.19245e-015	-1.16342e-015	-8.4434e-015	-2.54324e-015	8.12189e-015	-5.2029e-015	2.12007e-015	5.21739e-016	-2.8465e-015	7.07639e-015
-3.1678e-015	-7.98002e-015	-7.43825e-015	3.8246e-015	1.18677e-015	8.97367e-015	2.56801e-015	4.81103e-015	-3.85447e-015	-1.92945e-014	-6.23662e-015	-9.45432e-015	-7.09248e-015	-8.01226e-015	2.43464e-015	6.33584e-015	-9.89329e-016	-8.44046e-015	-2.51053e-015	8.19891e-015	-5.44695e-015	2.19796e-015	3.93765e-016	-2.89059e-015	6.81053e-015
-3.16845e-015	-8.09737e-015	-7.36694e-015	4.0923e-015	1.31406e-015	8.92357e-015	2.68327e-015	4.95576e-015	-3.99626e-015	-1.93749e-014	-6.18534e-015	-9.89192e-015	-6.95128e-015	-8.0587e-015	2.46232e-015	6.47796e-015	-7.86688e-016	-8.40679e-015	-2.44947e-015	8.24593e-015	-5.67677e-015	2.26137e-015	2.66714e-016	-2.92825e-015	6.54957e-015
-3.1493e-015	-8.20537e-015	-7.28212e-015	4.35939e-015	1.45706e-015	8.89056e-015	2.81302e-015	5.11005e-015	-4.13782e-015	-1.94287e-014	-6.11216e-015	-1.02992e-014	-6.79369e-015	-8.09026e-015	2.48089e-015	6.61689e-015	-5.56664e-016	-8.3439e-015	-2.36128e-015	8.26182e-015	-5.89275e-015	2.30775e-015	1.39671e-016	-2.95961e-015	6.29588e-015
-3.11136e-015	-8.30297e-015	-7.18446e-015	4.6225e-015	1.61364e-015	8.87231e-015	2.95502e-015	5.27164e-015	-4.27981e-015	-1.94563e-014	-6.01861e-015	-1.06731e-014	-6.62114e-015	-8.10653e-015	2.49037e-015	6.75116e-015	-3.00237e-016	-8.25376e-015	-2.24794e-015	8.2454e-015	-6.09509e-015	2.3342e-015	1.23417e-017	-2.98435e-015	6.05175e-015
-3.05394e-015	-8.38899e-015	-7.07387e-015	4.8782e-015	1.78162e-015	8.86672e-015	3.10773e-015	5.43722e-015	-4.42331e-015	-1.94586e-014	-5.90688e-015	-1.10116e-014	-6.43563e-015	-8.10674e-015	2.49017e-015	6.87834e-015	-1.89592e-017	-8.13857e-015	-2.11118e-015	8.19565e-015	-6.28373e-015	2.33765e-015	-1.15476e-016	-3.00245e-015	5.81845e-015
-2.97721e-015	-8.46188e-015	-6.95152e-015	5.12269e-015	1.95899e-015	8.87099e-015	3.26993e-015	5.60416e-015	-4.56926e-015	-1.94353e-014	-5.77922e-015	-1.13133e-014	-6.23885e-015	-8.0907e-015	2.48025e-015	6.9965e-015	2.8547e-016	-8.00062e-015	-1.9529e-015	8.1117e-015	-6.45888e-015	2.31589e-015	-2.44018e-016	-3.01414e-015	5.59712e-015
-2.88184e-015	-8.52046e-015	-6.818e-015	5.35244e-015	2.14271e-015	8.88267e-015	3.43945e-015	5.76917e-015	-4.71842e-015	-1.93857e-014	-5.63848e-015	-1.15763e-014	-6.03304e-015	-8.05906e-015	2.46035e-015	7.10323e-015	6.11319e-016	-7.84262e-015	-1.77583e-015	7.99302e-015	-6.62061e-015	2.26683e-015	-3.73713e-016	-3.01911e-015	5.38957e-015
-2.76813e-015	-8.56292e-015	-6.67391e-015	5.56389e-015	2.33006e-015	8.89836e-015	3.61394e-015	5.92974e-015	-4.87218e-015	-1.9311e-014	-5.48745e-015	-1.17997e-014	-5.82069e-015	-8.01178e-015	2.43064e-015	7.19639e-015	9.56262e-016	-7.66667e-015	-1.58239e-015	7.83967e-015	-6.76874e-015	2.18848e-015	-5.04468e-016	-3.0172e-015	5.19655e-015
-2.63714e-015	-8.58791e-015	-6.51988e-015	5.75306e-015	2.51852e-015	8.91484e-015	3.79118e-015	6.08296e-015	-5.03091e-015	-1.92115e-014	-5.32872e-015	-1.19827e-014	-5.60393e-015	-7.94889e-015	2.39117e-015	7.2734e-015	1.31824e-015	-7.4761e-015	-1.37489e-015	7.65083e-015	-6.90315e-015	2.07943e-015	-6.36852e-016	-3.00903e-015	5.01891e-015
-2.48926e-015	-8.59409e-015	-6.35635e-015	5.91621e-015	2.70501e-015	8.92803e-015	3.96867e-015	6.22542e-015	-5.19457e-015	-1.90882e-014	-5.16528e-015	-1.21251e-014	-5.38508e-015	-7.87032e-015	2.3421e-015	7.33225e-015	1.69525e-015	-7.27324e-015	-1.1562e-015	7.42698e-015	-7.0244e-015	1.93814e-015	-7.71402e-016	-2.99468e-015	4.85769e-015
-2.32494e-015	-8.57993e-015	-6.18372e-015	6.05003e-015	2.8863e-015	8.93503e-015	4.14417e-015	6.35445e-015	-5.36373e-015	-1.89412e-014	-4.99948e-015	-1.22274e-014	-5.16572e-015	-7.77567e-015	2.28413e-015	7.37055e-015	2.08423e-015	-7.06127e-015	-9.28673e-016	7.16878e-015	-7.13316e-015	1.76356e-015	-9.07723e-016	-2.97427e-015	4.71342e-015
-2.14493e-015	-8.54403e-015	-6.00249e-015	6.15119e-015	3.05988e-015	8.93174e-015	4.31577e-015	6.46756e-015	-5.53919e-015	-1.87707e-014	-4.83514e-015	-1.22903e-014	-4.94812e-015	-7.6657e-015	2.21688e-015	7.38665e-015	2.48219e-015	-6.84314e-015	-6.95157e-016	6.87632e-015	-7.22925e-015	1.55565e-015	-1.04584e-015	-2.94791e-015	4.58591e-015
-1.94973e-015	-8.48479e-015	-5.81398e-015	6.21679e-015	3.22319e-015	8.91485e-015	4.48091e-015	6.56237e-015	-5.72107e-015	-1.85771e-014	-4.67501e-015	-1.23142e-014	-4.7342e-015	-7.54098e-015	2.14074e-015	7.37843e-015	2.88652e-015	-6.62135e-015	-4.58223e-016	6.55071e-015	-7.31315e-015	1.31405e-015	-1.18596e-015	-2.9156e-015	4.47533e-015
-1.74049e-015	-8.4017e-015	-5.61816e-015	6.24374e-015	3.37342e-015	8.88125e-015	4.63717e-015	6.63638e-015	-5.90894e-015	-1.83609e-014	-4.5218e-015	-1.23006e-014	-4.52569e-015	-7.40188e-015	2.05559e-015	7.34454e-015	3.29366e-015	-6.39874e-015	-2.20535e-016	6.19361e-015	-7.38551e-015	1.03947e-015	-1.32805e-015	-2.87772e-015	4.38157e-015
-1.51801e-015	-8.2936e-015	-5.41583e-015	6.22935e-015	3.50817e-015	8.82769e-015	4.78248e-015	6.68733e-015	-6.10351e-015	-1.81228e-014	-4.37859e-015	-1.22501e-014	-4.32412e-015	-7.24869e-015	1.96162e-015	7.28418e-015	3.70041e-015	-6.17796e-015	1.48261e-017	5.80696e-015	-7.44655e-015	7.32834e-016	-1.47199e-015	-2.83519e-015	4.30442e-015
-1.28303e-015	-8.15906e-015	-5.20718e-015	6.17186e-015	3.62459e-015	8.75081e-015	4.91472e-015	6.71261e-015	-6.30479e-015	-1.78634e-014	-4.24758e-015	-1.21644e-014	-4.13108e-015	-7.08156e-015	1.85898e-015	7.19592e-015	4.10373e-015	-5.96206e-015	2.44661e-016	5.39232e-015	-7.49722e-015	3.95259e-016	-1.61791e-015	-2.78794e-015	4.24408e-015
-1.03606e-015	-7.99841e-015	-4.99294e-015	6.06997e-015	3.72052e-015	8.6474e-015	5.03149e-015	6.71079e-015	-6.51196e-015	-1.75834e-014	-4.13161e-015	-1.20458e-014	-3.9481e-015	-6.9013e-015	1.74765e-015	7.07855e-015	4.50044e-015	-5.75324e-015	4.66429e-016	4.95122e-015	-7.53803e-015	2.84545e-017	-1.76508e-015	-2.73625e-015	4.19994e-015
-7.78125e-016	-7.81156e-015	-4.77303e-015	5.92202e-015	3.79402e-015	8.51497e-015	5.13082e-015	6.67992e-015	-6.7253e-015	-1.72834e-014	-4.03244e-015	-1.18959e-014	-3.77722e-015	-6.70914e-015	1.62801e-015	6.93134e-015	4.88733e-015	-5.55438e-015	6.77018e-016	4.48573e-015	-7.56928e-015	-3.65491e-016	-1.91254e-015	-2.68075e-015	4.17126e-015
-5.10772e-016	-7.59888e-015	-4.54781e-015	5.72762e-015	3.84322e-015	8.35202e-015	5.21053e-015	6.61812e-015	-6.94432e-015	-1.69636e-014	-3.95223e-015	-1.17175e-014	-3.61987e-015	-6.50586e-015	1.50095e-015	6.75328e-015	5.26118e-015	-5.36759e-015	8.73534e-016	3.99895e-015	-7.59148e-015	-7.83824e-016	-2.06015e-015	-2.62152e-015	4.1569e-015
-2.34167e-016	-7.36024e-015	-4.31766e-015	5.48666e-015	3.8661e-015	8.15668e-015	5.26878e-015	6.52452e-015	-7.16859e-015	-1.66245e-014	-3.89299e-015	-1.15133e-014	-3.47703e-015	-6.29244e-015	1.36653e-015	6.54441e-015	5.61875e-015	-5.19463e-015	1.05378e-015	3.4933e-015	-7.60571e-015	-1.22305e-015	-2.2074e-015	-2.55926e-015	4.15593e-015
5.01267e-017	-7.09562e-015	-4.08312e-015	5.19975e-015	3.86139e-015	7.92771e-015	5.30358e-015	6.39819e-015	-7.39727e-015	-1.62668e-014	-3.85582e-015	-1.12861e-014	-3.34948e-015	-6.06996e-015	1.22483e-015	6.30434e-015	5.95697e-015	-5.03729e-015	1.2154e-015	2.97168e-015	-7.61243e-015	-1.68051e-015	-2.35383e-015	-2.49417e-015	4.16729e-015
3.40768e-016	-6.80594e-015	-3.84477e-015	4.86786e-015	3.82859e-015	7.66364e-015	5.31443e-015	6.23853e-015	-7.62928e-015	-1.58907e-014	-3.84188e-015	-1.10379e-014	-3.2383e-015	-5.83905e-015	1.07602e-015	6.03407e-015	6.27341e-015	-4.89681e-015	1.35648e-015	2.43748e-015	-7.61246e-015	-2.15298e-015	-2.49886e-015	-2.42651e-015	4.19006e-015
6.36568e-016	-6.49351e-015	-3.60301e-015	4.49182e-015	3.76656e-015	7.36404e-015	5.29977e-015	6.0459e-015	-7.86318e-015	-1.5497e-014	-3.85185e-015	-1.07709e-014	-3.14421e-015	-5.60122e-015	9.20381e-016	5.73443e-015	6.5653e-015	-4.77478e-015	1.47474e-015	1.89345e-015	-7.60646e-015	-2.63703e-015	-2.64183e-015	-2.35688e-015	4.22289e-015
9.36582e-016	-6.16024e-015	-3.3579e-015	4.07357e-015	3.67487e-015	7.02956e-015	5.25905e-015	5.82122e-015	-8.09802e-015	-1.50865e-014	-3.88624e-015	-1.04883e-014	-3.06781e-015	-5.3578e-015	7.58189e-016	5.40636e-015	6.82976e-015	-4.67201e-015	1.56888e-015	1.34327e-015	-7.59582e-015	-3.12858e-015	-2.78224e-015	-2.28587e-015	4.26422e-015
1.23967e-015	-5.8073e-015	-3.10964e-015	3.61583e-015	3.55361e-015	6.66052e-015	5.19161e-015	5.56459e-015	-8.333e-015	-1.46598e-014	-3.94506e-015	-1.01927e-014	-3.00865e-015	-5.10981e-015	5.89884e-016	5.05074e-015	7.06439e-015	-4.58972e-015	1.63817e-015	7.89919e-016	-7.58209e-015	-3.62339e-015	-2.91915e-015	-2.21397e-015	4.31246e-015
1.54456e-015	-5.43664e-015	-2.85806e-015	3.12072e-015	3.4026e-015	6.25828e-015	5.097e-015	5.27643e-015	-8.5674e-015	-1.42187e-014	-4.02794e-015	-9.88793e-015	-2.96619e-015	-4.85866e-015	4.15913e-016	4.66907e-015	7.26664e-015	-4.52796e-015	1.68089e-015	2.3638e-016	-7.5658e-015	-4.11776e-015	-3.05204e-015	-2.14172e-015	4.36633e-015
1.85004e-015	-5.051e-015	-2.60315e-015	2.59093e-015	3.22257e-015	5.82349e-015	4.97493e-015	4.95796e-015	-8.8002e-015	-1.37638e-014	-4.13407e-015	-9.57676e-015	-2.94053e-015	-4.60591e-015	2.36463e-016	4.2631e-015	7.43539e-015	-4.48742e-015	1.69515e-015	-3.13483e-016	-7.54745e-015	-4.60754e-015	-3.18067e-015	-2.06937e-015	4.42459e-015
2.1548e-015	-4.65226e-015	-2.34541e-015	2.02982e-015	3.01465e-015	5.3579e-015	4.8255e-015	4.61104e-015	-9.03014e-015	-1.32962e-014	-4.26314e-015	-9.26141e-015	-2.93171e-015	-4.35321e-015	5.12966e-017	3.83524e-015	7.56833e-015	-4.46828e-015	1.68065e-015	-8.56428e-016	-7.52905e-015	-5.08904e-015	-3.30462e-015	-1.99748e-015	4.48563e-015
2.45758e-015	-4.2432e-015	-2.0847e-015	1.44131e-015	2.77972e-015	4.86438e-015	4.64855e-015	4.23716e-015	-9.25556e-015	-1.28163e-014	-4.41311e-015	-8.94465e-015	-2.93978e-015	-4.10197e-015	-1.38531e-016	3.38764e-015	7.66387e-015	-4.47036e-015	1.63701e-015	-1.39005e-015	-7.51198e-015	-5.55846e-015	-3.42312e-015	-1.92634e-015	4.54769e-015
2.75702e-015	-3.82691e-015	-1.8209e-015	8.29037e-016	2.51881e-015	4.34529e-015	4.44458e-015	3.83828e-015	-9.47579e-015	-1.23265e-014	-4.58205e-015	-8.6287e-015	-2.96411e-015	-3.85342e-015	-3.32388e-016	2.92239e-015	7.72081e-015	-4.49354e-015	1.56398e-015	-1.91134e-015	-7.4972e-015	-6.0119e-015	-3.53611e-015	-1.85639e-015	4.6094e-015
3.05195e-015	-3.40683e-015	-1.55393e-015	1.97795e-016	2.2331e-015	3.80461e-015	4.21419e-015	3.41633e-015	-9.68972e-015	-1.18284e-014	-4.76814e-015	-8.31554e-015	-3.00372e-015	-3.60886e-015	-5.30851e-016	2.44234e-015	7.73758e-015	-4.53748e-015	1.46101e-015	-2.41716e-015	-7.48555e-015	-6.44617e-015	-3.64316e-015	-1.7881e-015	4.6693e-015
3.34131e-015	-2.98646e-015	-1.28354e-015	-4.47679e-016	1.92427e-015	3.24525e-015	3.95809e-015	2.97287e-015	-9.89591e-015	-1.13235e-014	-4.96922e-015	-8.00806e-015	-3.05699e-015	-3.36969e-015	-7.33747e-016	1.95056e-015	7.71397e-015	-4.60138e-015	1.32886e-015	-2.90507e-015	-7.47891e-015	-6.85808e-015	-3.74432e-015	-1.72204e-015	4.72592e-015
3.62395e-015	-2.56848e-015	-1.00976e-015	-1.10364e-015	1.59456e-015	2.67051e-015	3.67766e-015	2.51111e-015	-1.00935e-014	-1.08136e-014	-5.18288e-015	-7.70851e-015	-3.1227e-015	-3.13747e-015	-9.40259e-016	1.44962e-015	7.64938e-015	-4.68444e-015	1.16793e-015	-3.37208e-015	-7.47897e-015	-7.24441e-015	-3.83992e-015	-1.65861e-015	4.77806e-015
3.89822e-015	-2.15541e-015	-7.32607e-016	-1.76563e-015	1.24565e-015	2.08546e-015	3.37376e-015	2.03396e-015	-1.02814e-014	-1.03012e-014	-5.40656e-015	-7.41942e-015	-3.19959e-015	-2.91337e-015	-1.15051e-015	9.42135e-016	7.54373e-015	-4.78605e-015	9.78486e-016	-3.81589e-015	-7.48758e-015	-7.60208e-015	-3.92983e-015	-1.59802e-015	4.82423e-015
4.16355e-015	-1.75059e-015	-4.52314e-016	-2.42953e-015	8.79471e-016	1.49355e-015	3.04771e-015	1.54399e-015	-1.04585e-014	-9.78833e-015	-5.63711e-015	-7.14305e-015	-3.28654e-015	-2.69886e-015	-1.3636e-015	4.30265e-016	7.39692e-015	-4.9059e-015	7.61002e-016	-4.23525e-015	-7.50643e-015	-7.9285e-015	-4.01419e-015	-1.54107e-015	4.86299e-015
4.41868e-015	-1.35715e-015	-1.69114e-016	-3.0908e-015	4.98512e-016	8.9876e-016	2.7006e-015	1.04334e-015	-1.06237e-014	-9.27766e-015	-5.87155e-015	-6.88144e-015	-3.38199e-015	-2.49531e-015	-1.57938e-015	-8.27435e-017	7.2086e-015	-5.04268e-015	5.1645e-016	-4.62849e-015	-7.53608e-015	-8.22183e-015	-4.09329e-015	-1.48856e-015	4.8933e-015
4.66262e-015	-9.78217e-016	1.16973e-016	-3.74486e-015	1.05106e-016	3.05567e-016	2.33362e-015	5.34871e-016	-1.07761e-014	-8.77101e-015	-6.10658e-015	-6.63631e-015	-3.48392e-015	-2.30388e-015	-1.79724e-015	-5.93338e-016	6.97916e-015	-5.19455e-015	2.45854e-016	-4.994e-015	-7.57839e-015	-8.48108e-015	-4.16783e-015	-1.44118e-015	4.9138e-015
4.89394e-015	-6.16585e-016	4.05757e-016	-4.38821e-015	-2.98453e-016	-2.8233e-016	1.94913e-015	2.18198e-017	-1.09151e-014	-8.27131e-015	-6.33954e-015	-6.40875e-015	-3.59067e-015	-2.12563e-015	-2.01695e-015	-1.09879e-015	6.70921e-015	-5.3605e-015	-4.91286e-017	-5.33174e-015	-7.63464e-015	-8.70401e-015	-4.2384e-015	-1.39922e-015	4.9225e-015
5.1123e-015	-2.7401e-016	6.97254e-016	-5.01669e-015	-7.09288e-016	-8.61131e-016	1.54867e-015	-4.92733e-016	-1.10401e-014	-7.78088e-015	-6.56829e-015	-6.2005e-015	-3.70127e-015	-1.96132e-015	-2.238e-015	-1.5969e-015	6.40016e-015	-5.53946e-015	-3.67008e-016	-5.64102e-015	-7.70577e-015	-8.88967e-015	-4.30513e-015	-1.36326e-015	4.91856e-015
5.31711e-015	4.71457e-017	9.91265e-016	-5.62662e-015	-1.1258e-015	-1.42587e-015	1.13458e-015	-1.00634e-015	-1.11511e-014	-7.30199e-015	-6.78951e-015	-6.01266e-015	-3.81425e-015	-1.81156e-015	-2.45959e-015	-2.08458e-015	6.05276e-015	-5.72963e-015	-7.06292e-016	-5.92161e-015	-7.79236e-015	-9.03777e-015	-4.36894e-015	-1.33353e-015	4.90055e-015
5.50776e-015	3.44897e-016	1.28744e-015	-6.21381e-015	-1.54598e-015	-1.97253e-015	7.08941e-016	-1.51609e-015	-1.12474e-014	-6.83783e-015	-7.00027e-015	-5.84588e-015	-3.92818e-015	-1.67708e-015	-2.68132e-015	-2.55957e-015	5.66808e-015	-5.92976e-015	-1.06523e-015	-6.17402e-015	-7.89553e-015	-9.14809e-015	-4.43041e-015	-1.31152e-015	4.86748e-015
5.68359e-015	6.17744e-016	1.58554e-015	-6.77564e-015	-1.96668e-015	-2.4974e-015	2.73822e-016	-2.01865e-015	-1.13287e-014	-6.39026e-015	-7.1979e-015	-5.70219e-015	-4.04079e-015	-1.55892e-015	-2.90305e-015	-3.01994e-015	5.24751e-015	-6.13845e-015	-1.4412e-015	-6.39825e-015	-8.01647e-015	-9.22034e-015	-4.49115e-015	-1.29748e-015	4.81868e-015
5.84396e-015	8.64671e-016	1.88502e-015	-7.30948e-015	-2.38527e-015	-2.99731e-015	-1.69145e-016	-2.51168e-015	-1.13945e-014	-5.96212e-015	-7.3809e-015	-5.58269e-015	-4.1498e-015	-1.45753e-015	-3.12406e-015	-3.46374e-015	4.79288e-015	-6.3539e-015	-1.83263e-015	-6.59578e-015	-8.156e-015	-9.25569e-015	-4.55266e-015	-1.29179e-015	4.75374e-015
5.98813e-015	1.08494e-015	2.18525e-015	-7.81303e-015	-2.79945e-015	-3.46869e-015	-6.1786e-016	-2.99208e-015	-1.14447e-014	-5.55639e-015	-7.54697e-015	-5.48889e-015	-4.25412e-015	-1.37317e-015	-3.34387e-015	-3.8891e-015	4.30618e-015	-6.57484e-015	-2.23729e-015	-6.7681e-015	-8.31476e-015	-9.25545e-015	-4.615e-015	-1.29507e-015	4.67191e-015
6.11601e-015	1.27768e-015	2.48598e-015	-8.28421e-015	-3.20773e-015	-3.90958e-015	-1.06928e-015	-3.45735e-015	-1.1479e-014	-5.17511e-015	-7.69454e-015	-5.42241e-015	-4.35235e-015	-1.30606e-015	-3.56184e-015	-4.29369e-015	3.789e-015	-6.79946e-015	-2.65352e-015	-6.91607e-015	-8.49337e-015	-9.22047e-015	-4.67967e-015	-1.30726e-015	4.57298e-015
6.22788e-015	1.44287e-015	2.78685e-015	-8.72135e-015	-3.60831e-015	-4.31705e-015	-1.52154e-015	-3.90511e-015	-1.14979e-014	-4.82138e-015	-7.82125e-015	-5.38325e-015	-4.44311e-015	-1.25619e-015	-3.77728e-015	-4.67664e-015	3.24353e-015	-7.02653e-015	-3.07849e-015	-7.04148e-015	-8.69153e-015	-9.15277e-015	-4.74815e-015	-1.32919e-015	4.45637e-015
6.32368e-015	1.58057e-015	3.08654e-015	-9.12358e-015	-3.99903e-015	-4.68847e-015	-1.97268e-015	-4.33308e-015	-1.15024e-014	-4.49708e-015	-7.92624e-015	-5.37087e-015	-4.52488e-015	-1.2233e-015	-3.98965e-015	-5.03656e-015	2.67272e-015	-7.25408e-015	-3.51023e-015	-7.14658e-015	-8.90818e-015	-9.05499e-015	-4.82151e-015	-1.36162e-015	4.32133e-015
6.40288e-015	1.6916e-015	3.38453e-015	-9.4903e-015	-4.37814e-015	-5.02285e-015	-2.42038e-015	-4.73994e-015	-1.14925e-014	-4.20438e-015	-8.0084e-015	-5.38619e-015	-4.59631e-015	-1.20761e-015	-4.19808e-015	-5.37281e-015	2.07958e-015	-7.48085e-015	-3.94706e-015	-7.23328e-015	-9.14337e-015	-8.93022e-015	-4.90106e-015	-1.40538e-015	4.16822e-015
6.46559e-015	1.77757e-015	3.67981e-015	-9.82102e-015	-4.74433e-015	-5.31907e-015	-2.86169e-015	-5.12368e-015	-1.14693e-014	-3.94509e-015	-8.06714e-015	-5.43018e-015	-4.65636e-015	-1.20917e-015	-4.40231e-015	-5.68524e-015	1.46656e-015	-7.7053e-015	-4.38728e-015	-7.30418e-015	-9.39658e-015	-8.78093e-015	-4.98903e-015	-1.46045e-015	3.99727e-015
6.51158e-015	1.83939e-015	3.97159e-015	-1.01162e-014	-5.09653e-015	-5.57651e-015	-3.2945e-015	-5.48324e-015	-1.14333e-014	-3.721e-015	-8.10215e-015	-5.50246e-015	-4.70397e-015	-1.22779e-015	-4.60112e-015	-5.97276e-015	8.36467e-016	-7.92641e-015	-4.82889e-015	-7.36194e-015	-9.66682e-015	-8.61016e-015	-5.08639e-015	-1.52687e-015	3.8084e-015
6.54116e-015	1.87797e-015	4.25899e-015	-1.03759e-014	-5.43377e-015	-5.79469e-015	-3.7169e-015	-5.8172e-015	-1.13855e-014	-3.53317e-015	-8.11349e-015	-5.60343e-015	-4.73867e-015	-1.26239e-015	-4.79369e-015	-6.23511e-015	1.92167e-016	-8.1429e-015	-5.26984e-015	-7.40951e-015	-9.95345e-015	-8.42148e-015	-5.19395e-015	-1.60548e-015	3.60138e-015
6.55513e-015	1.89503e-015	4.54072e-015	-1.06008e-014	-5.75499e-015	-5.973e-015	-4.12656e-015	-6.12371e-015	-1.13265e-014	-3.38301e-015	-8.10131e-015	-5.73367e-015	-4.75983e-015	-1.3119e-015	-4.9791e-015	-6.47212e-015	-4.63107e-016	-8.35352e-015	-5.7084e-015	-7.44994e-015	-1.02554e-014	-8.21838e-015	-5.31288e-015	-1.69681e-015	3.37699e-015
6.55418e-015	1.89233e-015	4.81585e-015	-1.0791e-014	-6.05961e-015	-6.11189e-015	-4.52139e-015	-6.40245e-015	-1.12574e-014	-3.27162e-015	-8.06617e-015	-5.89226e-015	-4.76732e-015	-1.37596e-015	-5.15658e-015	-6.68396e-015	-1.12662e-015	-8.55706e-015	-6.14273e-015	-7.48658e-015	-1.05706e-014	-8.00429e-015	-5.44434e-015	-1.80069e-015	3.13545e-015
6.53836e-015	1.8725e-015	5.08303e-015	-1.0948e-014	-6.34681e-015	-6.21283e-015	-4.89905e-015	-6.65295e-015	-1.11781e-014	-3.19974e-015	-8.00938e-015	-6.07946e-015	-4.76043e-015	-1.45359e-015	-5.32503e-015	-6.87057e-015	-1.79579e-015	-8.75203e-015	-6.57127e-015	-7.52217e-015	-1.08972e-014	-7.78245e-015	-5.58904e-015	-1.91728e-015	2.87777e-015
6.50792e-015	1.83837e-015	5.34161e-015	-1.10737e-014	-6.61672e-015	-6.27633e-015	-5.258e-015	-6.87539e-015	-1.10899e-014	-3.16765e-015	-7.93226e-015	-6.2944e-015	-4.73881e-015	-1.54402e-015	-5.48375e-015	-7.03247e-015	-2.46721e-015	-8.93744e-015	-6.9921e-015	-7.559e-015	-1.12342e-014	-7.55649e-015	-5.74767e-015	-2.04742e-015	2.60458e-015
6.46299e-015	1.79193e-015	5.5904e-015	-1.11697e-014	-6.86869e-015	-6.3046e-015	-5.59627e-015	-7.06959e-015	-1.09939e-014	-3.17512e-015	-7.83645e-015	-6.53653e-015	-4.70264e-015	-1.64637e-015	-5.63257e-015	-7.17085e-015	-3.13653e-015	-9.1123e-015	-7.40336e-015	-7.60043e-015	-1.158e-014	-7.32947e-015	-5.9214e-015	-2.19123e-015	2.31669e-015
6.40429e-015	1.73559e-015	5.82758e-015	-1.12382e-014	-7.10267e-015	-6.29966e-015	-5.9128e-015	-7.23554e-015	-1.0891e-014	-3.22178e-015	-7.72386e-015	-6.80623e-015	-4.65242e-015	-1.75966e-015	-5.77075e-015	-7.28605e-015	-3.80026e-015	-9.27621e-015	-7.80371e-015	-7.64831e-015	-1.19319e-014	-7.10565e-015	-6.11104e-015	-2.34867e-015	2.01483e-015
6.33251e-015	1.67159e-015	6.05142e-015	-1.12817e-014	-7.31901e-015	-6.26372e-015	-6.20614e-015	-7.37355e-015	-1.07822e-014	-3.30744e-015	-7.5964e-015	-7.10223e-015	-4.58921e-015	-1.88319e-015	-5.89739e-015	-7.37941e-015	-4.45561e-015	-9.42839e-015	-8.19184e-015	-7.70486e-015	-1.22878e-014	-6.88846e-015	-6.31656e-015	-2.51957e-015	1.69985e-015
6.24865e-015	1.60212e-015	6.26097e-015	-1.1302e-014	-7.51786e-015	-6.19847e-015	-6.47425e-015	-7.48441e-015	-1.06689e-014	-3.43069e-015	-7.45615e-015	-7.42382e-015	-4.51337e-015	-2.01621e-015	-6.01255e-015	-7.4524e-015	-5.09907e-015	-9.56769e-015	-8.56699e-015	-7.77234e-015	-1.26456e-014	-6.68107e-015	-6.5388e-015	-2.70417e-015	1.37212e-015
6.15331e-015	1.5296e-015	6.45473e-015	-1.13014e-014	-7.69936e-015	-6.10745e-015	-6.71583e-015	-7.56955e-015	-1.05522e-014	-3.5903e-015	-7.30564e-015	-7.77024e-015	-4.42514e-015	-2.15745e-015	-6.11513e-015	-7.50583e-015	-5.72698e-015	-9.69397e-015	-8.92832e-015	-7.85232e-015	-1.30027e-014	-6.48689e-015	-6.77797e-015	-2.90286e-015	1.03343e-015
6.04684e-015	1.45576e-015	6.63199e-015	-1.12823e-014	-7.86425e-015	-5.99342e-015	-6.92929e-015	-7.62913e-015	-1.04331e-014	-3.78472e-015	-7.14777e-015	-8.13972e-015	-4.32617e-015	-2.30624e-015	-6.20419e-015	-7.54092e-015	-6.33576e-015	-9.8064e-015	-9.27451e-015	-7.94682e-015	-1.33561e-014	-6.30888e-015	-7.03379e-015	-3.11543e-015	6.84487e-016
5.93e-015	1.38229e-015	6.79161e-015	-1.1247e-014	-8.01257e-015	-5.8596e-015	-7.11362e-015	-7.6644e-015	-1.03126e-014	-4.01191e-015	-6.98507e-015	-8.53078e-015	-4.21781e-015	-2.46148e-015	-6.27924e-015	-7.55808e-015	-6.92256e-015	-9.90453e-015	-9.60523e-015	-8.05686e-015	-1.37037e-014	-6.14987e-015	-7.30603e-015	-3.34127e-015	3.26494e-016
5.80298e-015	1.31128e-015	6.93238e-015	-1.11977e-014	-8.14447e-015	-5.70856e-015	-7.26836e-015	-7.6763e-015	-1.01917e-014	-4.2698e-015	-6.82057e-015	-8.94237e-015	-4.10125e-015	-2.62187e-015	-6.34024e-015	-7.55876e-015	-7.48431e-015	-9.98868e-015	-9.91963e-015	-8.18351e-015	-1.40428e-014	-6.01273e-015	-7.5946e-015	-3.58012e-015	-3.93742e-017
5.66648e-015	1.24453e-015	7.05324e-015	-1.11361e-014	-8.26081e-015	-5.54316e-015	-7.3933e-015	-7.66651e-015	-1.00712e-014	-4.55537e-015	-6.65691e-015	-9.37308e-015	-3.97814e-015	-2.7863e-015	-6.3869e-015	-7.54383e-015	-8.01803e-015	-1.0058e-014	-1.02183e-014	-8.32761e-015	-1.43714e-014	-5.89963e-015	-7.89842e-015	-3.83162e-015	-4.11778e-016
5.52189e-015	1.18324e-015	7.15344e-015	-1.10644e-014	-8.36198e-015	-5.36654e-015	-7.48747e-015	-7.63658e-015	-9.95179e-015	-4.86626e-015	-6.49671e-015	-9.82096e-015	-3.84941e-015	-2.95414e-015	-6.41879e-015	-7.51457e-015	-8.52062e-015	-1.01127e-014	-1.0501e-014	-8.48958e-015	-1.46872e-014	-5.81218e-015	-8.21763e-015	-4.09571e-015	-7.89414e-016
5.36949e-015	1.12839e-015	7.23237e-015	-1.09842e-014	-8.44813e-015	-5.18078e-015	-7.55058e-015	-7.58803e-015	-9.83457e-015	-5.19879e-015	-6.34305e-015	-1.02838e-014	-3.71715e-015	-3.12427e-015	-6.43602e-015	-7.47166e-015	-8.98949e-015	-1.01535e-014	-1.0768e-014	-8.66997e-015	-1.49877e-014	-5.75254e-015	-8.55103e-015	-4.37129e-015	-1.1713e-015
5.20929e-015	1.08057e-015	7.28912e-015	-1.08971e-014	-8.51958e-015	-4.98961e-015	-7.58207e-015	-7.52254e-015	-9.72051e-015	-5.54986e-015	-6.19893e-015	-1.07598e-014	-3.58373e-015	-3.29633e-015	-6.43831e-015	-7.4161e-015	-9.42174e-015	-1.01801e-014	-1.10189e-014	-8.86838e-015	-1.52709e-014	-5.72241e-015	-8.89758e-015	-4.65848e-015	-1.55642e-015
5.04156e-015	1.03939e-015	7.32305e-015	-1.08047e-014	-8.57684e-015	-4.7957e-015	-7.58225e-015	-7.4422e-015	-9.60994e-015	-5.91692e-015	-6.06702e-015	-1.12473e-014	-3.45117e-015	-3.46971e-015	-6.42513e-015	-7.34845e-015	-9.8155e-015	-1.01919e-014	-1.12539e-014	-9.08433e-015	-1.55357e-014	-5.72292e-015	-9.2564e-015	-4.9566e-015	-1.94387e-015
4.86682e-015	1.00488e-015	7.33385e-015	-1.07077e-014	-8.62074e-015	-4.60142e-015	-7.55106e-015	-7.34873e-015	-9.50383e-015	-6.29571e-015	-5.95008e-015	-1.17439e-014	-3.32072e-015	-3.64413e-015	-6.39746e-015	-7.26915e-015	-1.0169e-014	-1.01903e-014	-1.14734e-014	-9.31699e-015	-1.57798e-014	-5.75546e-015	-9.62671e-015	-5.26534e-015	-2.33206e-015
4.6862e-015	9.7668e-016	7.3208e-015	-1.0608e-014	-8.65199e-015	-4.40987e-015	-7.48909e-015	-7.24402e-015	-9.40282e-015	-6.68264e-015	-5.85018e-015	-1.22471e-014	-3.1946e-015	-3.81872e-015	-6.35528e-015	-7.17866e-015	-1.04801e-014	-1.01758e-014	-1.1678e-014	-9.56516e-015	-1.60015e-014	-5.82062e-015	-1.00072e-014	-5.58338e-015	-2.71949e-015
4.5002e-015	9.54071e-016	7.28434e-015	-1.05059e-014	-8.67032e-015	-4.22356e-015	-7.39741e-015	-7.12994e-015	-9.30701e-015	-7.07425e-015	-5.7691e-015	-1.27544e-014	-3.07422e-015	-3.99305e-015	-6.29913e-015	-7.07694e-015	-1.07469e-014	-1.01491e-014	-1.18683e-014	-9.82717e-015	-1.62e-014	-5.91918e-015	-1.03962e-014	-5.91007e-015	-3.10609e-015
4.30897e-015	9.35732e-016	7.22458e-015	-1.04017e-014	-8.67567e-015	-4.04495e-015	-7.2774e-015	-7.00863e-015	-9.21666e-015	-7.46758e-015	-5.70927e-015	-1.32633e-014	-2.96164e-015	-4.16716e-015	-6.22906e-015	-6.96479e-015	-1.09687e-014	-1.01112e-014	-1.20453e-014	-1.01013e-014	-1.63735e-014	-6.05061e-015	-1.07926e-014	-6.24532e-015	-3.49089e-015
4.11268e-015	9.20359e-016	7.14105e-015	-1.02956e-014	-8.6679e-015	-3.87575e-015	-7.13023e-015	-6.88188e-015	-9.1321e-015	-7.85862e-015	-5.67204e-015	-1.37716e-014	-2.85848e-015	-4.341e-015	-6.14528e-015	-6.84236e-015	-1.11442e-014	-1.00629e-014	-1.22091e-014	-1.03854e-014	-1.65212e-014	-6.21493e-015	-1.11954e-014	-6.58804e-015	-3.87213e-015
3.91178e-015	9.06415e-016	7.03387e-015	-1.01876e-014	-8.64712e-015	-3.71712e-015	-6.95706e-015	-6.75131e-015	-9.05408e-015	-8.24368e-015	-5.65883e-015	-1.42771e-014	-2.76728e-015	-4.51414e-015	-6.04846e-015	-6.71017e-015	-1.1273e-014	-1.00053e-014	-1.23599e-014	-1.06775e-014	-1.66433e-014	-6.41122e-015	-1.16028e-014	-6.93683e-015	-4.24974e-015
3.70672e-015	8.91589e-016	6.90411e-015	-1.00782e-014	-8.61342e-015	-3.56969e-015	-6.75884e-015	-6.61851e-015	-8.98317e-015	-8.62003e-015	-5.67117e-015	-1.47776e-014	-2.68919e-015	-4.68678e-015	-5.93912e-015	-6.56782e-015	-1.13549e-014	-9.93951e-015	-1.2499e-014	-1.09752e-014	-1.67396e-014	-6.63887e-015	-1.20133e-014	-7.29121e-015	-4.62266e-015
3.49838e-015	8.74001e-016	6.75244e-015	-9.96764e-015	-8.56652e-015	-3.43526e-015	-6.53729e-015	-6.48522e-015	-8.91947e-015	-8.98454e-015	-5.70954e-015	-1.52701e-014	-2.62558e-015	-4.85881e-015	-5.81776e-015	-6.41512e-015	-1.13902e-014	-9.86667e-015	-1.26281e-014	-1.1277e-014	-1.681e-014	-6.89749e-015	-1.2425e-014	-7.65016e-015	-4.98964e-015
3.28696e-015	8.51147e-016	6.57945e-015	-9.85484e-015	-8.50539e-015	-3.31435e-015	-6.29471e-015	-6.35324e-015	-8.86293e-015	-9.33439e-015	-5.77492e-015	-1.57526e-014	-2.57844e-015	-5.03054e-015	-5.68539e-015	-6.2524e-015	-1.13797e-014	-9.78806e-015	-1.27478e-014	-1.15804e-014	-1.68545e-014	-7.1858e-015	-1.28362e-014	-8.01267e-015	-5.34999e-015
3.07265e-015	8.21212e-016	6.38644e-015	-9.73939e-015	-8.42988e-015	-3.20729e-015	-6.0336e-015	-6.22488e-015	-8.8133e-015	-9.66733e-015	-5.86736e-015	-1.62234e-014	-2.54874e-015	-5.20197e-015	-5.54269e-015	-6.08015e-015	-1.13245e-014	-9.70519e-015	-1.28586e-014	-1.18831e-014	-1.6874e-014	-7.50287e-015	-1.32453e-014	-8.37744e-015	-5.70334e-015
2.8561e-015	7.81449e-016	6.17485e-015	-9.62056e-015	-8.33984e-015	-3.11408e-015	-5.75651e-015	-6.10175e-015	-8.77081e-015	-9.98127e-015	-5.98654e-015	-1.66807e-014	-2.53723e-015	-5.37276e-015	-5.39064e-015	-5.89798e-015	-1.12262e-014	-9.61947e-015	-1.29615e-014	-1.21831e-014	-1.68692e-014	-7.84597e-015	-1.36509e-014	-8.74378e-015	-6.05023e-015
2.63758e-015	7.2997e-016	5.94562e-015	-9.49778e-015	-8.23465e-015	-3.03464e-015	-5.46461e-015	-5.98461e-015	-8.73539e-015	-1.02732e-014	-6.13203e-015	-1.71222e-014	-2.54428e-015	-5.54365e-015	-5.23033e-015	-5.70557e-015	-1.10861e-014	-9.53211e-015	-1.30582e-014	-1.24779e-014	-1.68411e-014	-8.21424e-015	-1.40513e-014	-9.11033e-015	-6.39035e-015
2.41779e-015	6.63933e-016	5.69976e-015	-9.36993e-015	-8.1141e-015	-2.96901e-015	-5.16083e-015	-5.87456e-015	-8.70649e-015	-1.05414e-014	-6.30344e-015	-1.75458e-014	-2.57106e-015	-5.71525e-015	-5.06265e-015	-5.50315e-015	-1.09057e-014	-9.44454e-015	-1.31497e-014	-1.27655e-014	-1.67917e-014	-8.60522e-015	-1.4445e-014	-9.47582e-015	-6.72359e-015
2.19736e-015	5.81077e-016	5.43869e-015	-9.23613e-015	-7.97782e-015	-2.9166e-015	-4.8474e-015	-5.77246e-015	-8.68339e-015	-1.07857e-014	-6.49981e-015	-1.79495e-014	-2.61805e-015	-5.88779e-015	-4.88821e-015	-5.29122e-015	-1.06876e-014	-9.35849e-015	-1.32369e-014	-1.30438e-014	-1.67228e-014	-9.01709e-015	-1.48309e-014	-9.83927e-015	-7.04918e-015
1.97616e-015	4.7957e-016	5.16396e-015	-9.09578e-015	-7.82503e-015	-2.8767e-015	-4.5274e-015	-5.6797e-015	-8.66523e-015	-1.10037e-014	-6.71981e-015	-1.83324e-014	-2.68612e-015	-6.06187e-015	-4.70806e-015	-5.06904e-015	-1.0435e-014	-9.27547e-015	-1.33205e-014	-1.33115e-014	-1.66362e-014	-9.44725e-015	-1.52079e-014	-1.01996e-014	-7.36706e-015
1.75475e-015	3.57693e-016	4.87692e-015	-8.94785e-015	-7.65513e-015	-2.84799e-015	-4.2037e-015	-5.59699e-015	-8.65262e-015	-1.1195e-014	-6.96179e-015	-1.8693e-014	-2.77484e-015	-6.23761e-015	-4.52398e-015	-4.83695e-015	-1.01511e-014	-9.19667e-015	-1.34017e-014	-1.3567e-014	-1.65337e-014	-9.8934e-015	-1.55749e-014	-1.05563e-014	-7.67765e-015
1.53347e-015	2.13735e-016	4.57951e-015	-8.7913e-015	-7.46772e-015	-2.82952e-015	-3.87861e-015	-5.52464e-015	-8.64485e-015	-1.13589e-014	-7.22421e-015	-1.90294e-014	-2.88362e-015	-6.4157e-015	-4.33726e-015	-4.5953e-015	-9.83962e-015	-9.12272e-015	-1.34819e-014	-1.38089e-014	-1.6418e-014	-1.03531e-014	-1.59305e-014	-1.09086e-014	-7.98079e-015
1.31305e-015	4.60053e-017	4.27358e-015	-8.62575e-015	-7.26333e-015	-2.82027e-015	-3.55484e-015	-5.46256e-015	-8.6413e-015	-1.14957e-014	-7.5053e-015	-1.93407e-014	-3.01212e-015	-6.59653e-015	-4.14845e-015	-4.34462e-015	-9.5037e-015	-9.05503e-015	-1.35617e-014	-1.4036e-014	-1.62912e-014	-1.08235e-014	-1.62735e-014	-1.12548e-014	-8.27659e-015
1.09425e-015	-1.46415e-016	3.96016e-015	-8.4501e-015	-7.04204e-015	-2.81879e-015	-3.23535e-015	-5.41037e-015	-8.64211e-015	-1.16063e-014	-7.80266e-015	-1.96262e-014	-3.15925e-015	-6.77987e-015	-3.95924e-015	-4.08563e-015	-9.14713e-015	-8.99467e-015	-1.36421e-014	-1.42474e-014	-1.61554e-014	-1.1303e-014	-1.66038e-014	-1.15947e-014	-8.56529e-015
8.76582e-016	-3.64204e-016	3.6408e-015	-8.26398e-015	-6.80369e-015	-2.82334e-015	-2.92266e-015	-5.36879e-015	-8.64707e-015	-1.16917e-014	-8.11406e-015	-1.98855e-014	-3.32395e-015	-6.96613e-015	-3.77084e-015	-3.8185e-015	-8.77348e-015	-8.94314e-015	-1.3724e-014	-1.44425e-014	-1.60127e-014	-1.17889e-014	-1.69207e-014	-1.19269e-014	-8.84737e-015
6.60757e-016	-6.08388e-016	3.31718e-015	-8.06743e-015	-6.5485e-015	-2.83257e-015	-2.61936e-015	-5.33801e-015	-8.65539e-015	-1.17531e-014	-8.43714e-015	-2.0118e-014	-3.50531e-015	-7.15559e-015	-3.58351e-015	-3.54473e-015	-8.38689e-015	-8.90156e-015	-1.38076e-014	-1.46214e-014	-1.58663e-014	-1.22786e-014	-1.72225e-014	-1.22512e-014	-9.12338e-015
4.47389e-016	-8.7861e-016	2.99091e-015	-7.86009e-015	-6.27652e-015	-2.84547e-015	-2.32802e-015	-5.31733e-015	-8.66719e-015	-1.17916e-014	-8.76969e-015	-2.03241e-014	-3.70242e-015	-7.34858e-015	-3.39897e-015	-3.26536e-015	-7.99205e-015	-8.8707e-015	-1.38941e-014	-1.47837e-014	-1.57179e-014	-1.27695e-014	-1.75092e-014	-1.25671e-014	-9.39347e-015
2.36985e-016	-1.17464e-015	2.66368e-015	-7.64166e-015	-5.98826e-015	-2.86033e-015	-2.0506e-015	-5.30572e-015	-8.68143e-015	-1.18088e-014	-9.10892e-015	-2.05044e-014	-3.91315e-015	-7.54484e-015	-3.21788e-015	-2.98145e-015	-7.59292e-015	-8.8512e-015	-1.39844e-014	-1.49292e-014	-1.557e-014	-1.32594e-014	-1.778e-014	-1.28736e-014	-9.65809e-015
2.96633e-017	-1.49546e-015	2.33636e-015	-7.4118e-015	-5.68427e-015	-2.87628e-015	-1.7888e-015	-5.30338e-015	-8.6979e-015	-1.18073e-014	-9.45229e-015	-2.0659e-014	-4.13605e-015	-7.74429e-015	-3.04116e-015	-2.69416e-015	-7.19354e-015	-8.8431e-015	-1.40787e-014	-1.50588e-014	-1.54256e-014	-1.37461e-014	-1.80354e-014	-1.31704e-014	-9.91743e-015
-1.74239e-016	-1.83948e-015	2.00998e-015	-7.17132e-015	-5.36588e-015	-2.89185e-015	-1.545e-015	-5.30925e-015	-8.71581e-015	-1.17903e-014	-9.79713e-015	-2.07886e-014	-4.36908e-015	-7.94673e-015	-2.86976e-015	-2.40449e-015	-6.79825e-015	-8.84722e-015	-1.41777e-014	-1.51743e-014	-1.52868e-014	-1.42266e-014	-1.82744e-014	-1.34569e-014	-1.01725e-014
-3.73822e-016	-2.20498e-015	1.68599e-015	-6.92059e-015	-5.03381e-015	-2.90535e-015	-1.32091e-015	-5.32223e-015	-8.73501e-015	-1.17592e-014	-1.01401e-014	-2.08948e-014	-4.6102e-015	-8.15296e-015	-2.70442e-015	-2.11444e-015	-6.41161e-015	-8.8643e-015	-1.42818e-014	-1.52764e-014	-1.51561e-014	-1.46991e-014	-1.84977e-014	-1.3732e-014	-1.04242e-014
-5.69816e-016	-2.59028e-015	1.36523e-015	-6.66053e-015	-4.68894e-015	-2.91576e-015	-1.11762e-015	-5.3412e-015	-8.75563e-015	-1.1717e-014	-1.04786e-014	-2.09789e-014	-4.85728e-015	-8.36281e-015	-2.54638e-015	-1.82539e-015	-6.03699e-015	-8.89436e-015	-1.43912e-014	-1.53666e-014	-1.50357e-014	-1.51618e-014	-1.87055e-014	-1.39956e-014	-1.06729e-014
-7.62254e-016	-2.993e-015	1.04823e-015	-6.39195e-015	-4.3326e-015	-2.92162e-015	-9.36262e-016	-5.36491e-015	-8.77645e-015	-1.1667e-014	-1.08106e-014	-2.1042e-014	-5.10843e-015	-8.57566e-015	-2.39605e-015	-1.53926e-015	-5.67759e-015	-8.93725e-015	-1.45063e-014	-1.54464e-014	-1.49273e-014	-1.56125e-014	-1.88976e-014	-1.42479e-014	-1.09193e-014
-9.51033e-016	-3.41088e-015	7.35954e-016	-6.11583e-015	-3.96707e-015	-2.92217e-015	-7.77745e-016	-5.39224e-015	-8.79763e-015	-1.16124e-014	-1.11331e-014	-2.10852e-014	-5.36103e-015	-8.79082e-015	-2.25402e-015	-1.25823e-015	-5.3366e-015	-8.99268e-015	-1.46271e-014	-1.55166e-014	-1.48327e-014	-1.60499e-014	-1.90744e-014	-1.44884e-014	-1.11638e-014
-1.1359e-015	-3.84094e-015	4.29345e-016	-5.8333e-015	-3.59413e-015	-2.91674e-015	-6.42707e-016	-5.42217e-015	-8.81943e-015	-1.1556e-014	-1.1444e-014	-2.11098e-014	-5.61285e-015	-9.00891e-015	-2.12092e-015	-9.83758e-016	-5.01743e-015	-9.06005e-015	-1.47528e-014	-1.55793e-014	-1.47536e-014	-1.64726e-014	-1.92362e-014	-1.47168e-014	-1.1406e-014
-1.31665e-015	-4.27941e-015	1.28286e-016	-5.54526e-015	-3.2158e-015	-2.90397e-015	-5.31238e-016	-5.45251e-015	-8.8414e-015	-1.15009e-014	-1.17409e-014	-2.1117e-014	-5.86182e-015	-9.22906e-015	-1.99691e-015	-7.18202e-016	-4.72356e-015	-9.13939e-015	-1.48831e-014	-1.56361e-014	-1.46908e-014	-1.68781e-014	-1.93837e-014	-1.49337e-014	-1.16465e-014
-1.49309e-015	-4.72312e-015	-1.67131e-016	-5.25313e-015	-2.83455e-015	-2.88306e-015	-4.43475e-016	-5.48143e-015	-8.86321e-015	-1.14498e-014	-1.2021e-014	-2.11086e-014	-6.10598e-015	-9.45097e-015	-1.88284e-015	-4.63165e-016	-4.45765e-015	-9.23e-015	-1.50173e-014	-1.5689e-014	-1.46453e-014	-1.72651e-014	-1.95174e-014	-1.51394e-014	-1.18863e-014
-1.66649e-015	-5.16888e-015	-4.56969e-016	-4.95854e-015	-2.45284e-015	-2.85366e-015	-3.79557e-016	-5.50688e-015	-8.88489e-015	-1.14056e-014	-1.22829e-014	-2.10865e-014	-6.34311e-015	-9.67382e-015	-1.779e-015	-2.20248e-016	-4.22224e-015	-9.33112e-015	-1.5156e-014	-1.5739e-014	-1.46186e-014	-1.76324e-014	-1.96374e-014	-1.53332e-014	-1.21256e-014
-1.83703e-015	-5.61247e-015	-7.41266e-016	-4.6636e-015	-2.07329e-015	-2.81588e-015	-3.38889e-016	-5.52699e-015	-8.90684e-015	-1.13713e-014	-1.25246e-014	-2.10527e-014	-6.57086e-015	-9.89708e-015	-1.68553e-015	8.33547e-018	-4.019e-015	-9.44228e-015	-1.52987e-014	-1.57878e-014	-1.46105e-014	-1.79797e-014	-1.9744e-014	-1.55152e-014	-1.23645e-014
-2.00491e-015	-6.05057e-015	-1.02067e-015	-4.36997e-015	-1.6978e-015	-2.76889e-015	-3.20299e-016	-5.54005e-015	-8.92809e-015	-1.13496e-014	-1.27437e-014	-2.1009e-014	-6.78706e-015	-1.01209e-014	-1.60268e-015	2.20605e-016	-3.84911e-015	-9.56268e-015	-1.54456e-014	-1.58377e-014	-1.46211e-014	-1.83049e-014	-1.98375e-014	-1.56858e-014	-1.26031e-014
-2.17079e-015	-6.47984e-015	-1.29538e-015	-4.07877e-015	-1.3294e-015	-2.71248e-015	-3.22621e-016	-5.54424e-015	-8.94866e-015	-1.13424e-014	-1.29386e-014	-2.09578e-014	-6.98947e-015	-1.03445e-014	-1.53018e-015	4.14572e-016	-3.71315e-015	-9.69208e-015	-1.55963e-014	-1.58904e-014	-1.46504e-014	-1.86072e-014	-1.99184e-014	-1.58454e-014	-1.28415e-014
-2.33514e-015	-6.89698e-015	-1.56576e-015	-3.79224e-015	-9.70947e-016	-2.64601e-015	-3.4438e-016	-5.53823e-015	-8.96875e-015	-1.13527e-014	-1.31084e-014	-2.09003e-014	-7.17631e-015	-1.05666e-014	-1.4679e-015	5.88523e-016	-3.6123e-015	-9.82905e-015	-1.57497e-014	-1.59473e-014	-1.46981e-014	-1.88862e-014	-1.99877e-014	-1.59939e-014	-1.308e-014
-2.49881e-015	-7.29885e-015	-1.83197e-015	-3.51221e-015	-6.25098e-016	-2.56992e-015	-3.84738e-016	-5.5204e-015	-8.98855e-015	-1.13822e-014	-1.32521e-014	-2.08383e-014	-7.34609e-015	-1.07868e-014	-1.41586e-015	7.41193e-016	-3.54607e-015	-9.9727e-015	-1.59054e-014	-1.60093e-014	-1.47631e-014	-1.91419e-014	-2.00452e-014	-1.61319e-014	-1.33186e-014
-2.66286e-015	-7.68262e-015	-2.09475e-015	-3.24007e-015	-2.95215e-016	-2.48463e-015	-4.41264e-016	-5.48898e-015	-9.00786e-015	-1.14333e-014	-1.33692e-014	-2.07733e-014	-7.49801e-015	-1.10044e-014	-1.37358e-015	8.71049e-016	-3.51432e-015	-1.01219e-014	-1.60625e-014	-1.60778e-014	-1.48446e-014	-1.93727e-014	-2.00914e-014	-1.62602e-014	-1.35571e-014
-2.82794e-015	-8.04515e-015	-2.35517e-015	-2.97682e-015	1.64503e-017	-2.39044e-015	-5.12585e-016	-5.44222e-015	-9.0265e-015	-1.15075e-014	-1.34591e-014	-2.07068e-014	-7.63088e-015	-1.12191e-014	-1.34078e-015	9.77466e-016	-3.51627e-015	-1.02755e-014	-1.622e-014	-1.61536e-014	-1.49417e-014	-1.95785e-014	-2.01275e-014	-1.63795e-014	-1.37949e-014
-2.9951e-015	-8.38451e-015	-2.61443e-015	-2.72393e-015	3.07534e-016	-2.28717e-015	-5.96649e-016	-5.37839e-015	-9.04472e-015	-1.16057e-014	-1.35215e-014	-2.06408e-014	-7.74377e-015	-1.143e-014	-1.31635e-015	1.05956e-015	-3.55036e-015	-1.04327e-014	-1.63768e-014	-1.62366e-014	-1.5053e-014	-1.97596e-014	-2.01538e-014	-1.64898e-014	-1.40315e-014
-3.16495e-015	-8.69863e-015	-2.87353e-015	-2.48239e-015	5.75461e-016	-2.17602e-015	-6.91039e-016	-5.29611e-015	-9.0629e-015	-1.17282e-014	-1.35562e-014	-2.05758e-014	-7.83601e-015	-1.16367e-014	-1.30011e-015	1.11614e-015	-3.6154e-015	-1.05923e-014	-1.65327e-014	-1.63274e-014	-1.51772e-014	-1.9915e-014	-2.01707e-014	-1.65918e-014	-1.42665e-014
-3.33866e-015	-8.98599e-015	-3.1332e-015	-2.25387e-015	8.17861e-016	-2.0576e-015	-7.94047e-016	-5.19446e-015	-9.08078e-015	-1.1875e-014	-1.35632e-014	-2.05133e-014	-7.90739e-015	-1.18383e-014	-1.29144e-015	1.14751e-015	-3.71028e-015	-1.07534e-014	-1.66859e-014	-1.64263e-014	-1.53124e-014	-2.00448e-014	-2.01787e-014	-1.66865e-014	-1.44993e-014
-3.51677e-015	-9.24543e-015	-3.3947e-015	-2.03855e-015	1.03312e-015	-1.93231e-015	-9.03497e-016	-5.07244e-015	-9.09879e-015	-1.20462e-014	-1.35427e-014	-2.04541e-014	-7.95747e-015	-1.20341e-014	-1.28984e-015	1.15333e-015	-3.83244e-015	-1.09154e-014	-1.68355e-014	-1.6533e-014	-1.54566e-014	-2.01485e-014	-2.01781e-014	-1.67746e-014	-1.47297e-014
-3.69988e-015	-9.47662e-015	-3.65881e-015	-1.83774e-015	1.21881e-015	-1.80049e-015	-1.01721e-015	-4.92918e-015	-9.11677e-015	-1.2241e-014	-1.34955e-014	-2.03983e-014	-7.98644e-015	-1.22243e-014	-1.29427e-015	1.13323e-015	-3.9789e-015	-1.10773e-014	-1.69811e-014	-1.66466e-014	-1.56081e-014	-2.02261e-014	-2.01692e-014	-1.68568e-014	-1.49571e-014
-3.88915e-015	-9.6792e-015	-3.92628e-015	-1.65151e-015	1.37401e-015	-1.66296e-015	-1.13318e-015	-4.76355e-015	-9.13414e-015	-1.24585e-014	-1.34227e-014	-2.0347e-014	-7.99467e-015	-1.24081e-014	-1.30362e-015	1.08757e-015	-4.1472e-015	-1.12381e-014	-1.71223e-014	-1.67662e-014	-1.5765e-014	-2.02786e-014	-2.01527e-014	-1.69338e-014	-1.51811e-014
-4.0852e-015	-9.85266e-015	-4.1984e-015	-1.48087e-015	1.49744e-015	-1.52032e-015	-1.2494e-015	-4.57567e-015	-9.15126e-015	-1.26972e-014	-1.33257e-014	-2.03004e-014	-7.98303e-015	-1.25851e-014	-1.31754e-015	1.01693e-015	-4.33493e-015	-1.13974e-014	-1.72575e-014	-1.68911e-014	-1.59255e-014	-2.03061e-014	-2.01285e-014	-1.70059e-014	-1.54001e-014
-4.28845e-015	-9.9983e-015	-4.47623e-015	-1.3258e-015	1.58812e-015	-1.3729e-015	-1.36357e-015	-4.36474e-015	-9.16796e-015	-1.29554e-014	-1.32059e-014	-2.02585e-014	-7.95227e-015	-1.27551e-014	-1.33499e-015	9.22357e-016	-4.53894e-015	-1.15547e-014	-1.73863e-014	-1.70202e-014	-1.60872e-014	-2.03084e-014	-2.0097e-014	-1.70744e-014	-1.5613e-014
-4.49963e-015	-1.01171e-014	-4.76059e-015	-1.18625e-015	1.64586e-015	-1.22173e-015	-1.47462e-015	-4.13078e-015	-9.18423e-015	-1.32313e-014	-1.30646e-014	-2.02206e-014	-7.90386e-015	-1.29174e-014	-1.35494e-015	8.05158e-016	-4.75626e-015	-1.17095e-014	-1.75081e-014	-1.71521e-014	-1.62481e-014	-2.02854e-014	-2.00582e-014	-1.71396e-014	-1.58194e-014
-4.71968e-015	-1.02107e-014	-5.05243e-015	-1.06263e-015	1.67009e-015	-1.06831e-015	-1.58092e-015	-3.87331e-015	-9.19978e-015	-1.35228e-014	-1.29034e-014	-2.01862e-014	-7.83934e-015	-1.30721e-014	-1.37734e-015	6.66281e-016	-4.98391e-015	-1.18613e-014	-1.76212e-014	-1.72851e-014	-1.64065e-014	-2.02378e-014	-2.0013e-014	-1.72023e-014	-1.60187e-014
-4.94856e-015	-1.02814e-014	-5.35225e-015	-9.54438e-016	1.66024e-015	-9.13575e-016	-1.68143e-015	-3.59292e-015	-9.21447e-015	-1.38266e-014	-1.27237e-014	-2.01549e-014	-7.75976e-015	-1.32189e-014	-1.40173e-015	5.07413e-016	-5.21881e-015	-1.20098e-014	-1.77241e-014	-1.74169e-014	-1.65603e-014	-2.0166e-014	-1.99617e-014	-1.72635e-014	-1.62101e-014
-5.18655e-015	-1.0332e-014	-5.66054e-015	-8.61019e-016	1.61728e-015	-7.57786e-016	-1.77448e-015	-3.28996e-015	-9.2282e-015	-1.414e-014	-1.25278e-014	-2.01257e-014	-7.66751e-015	-1.33581e-014	-1.4277e-015	3.29853e-016	-5.45767e-015	-1.21548e-014	-1.78163e-014	-1.75449e-014	-1.67075e-014	-2.00701e-014	-1.99043e-014	-1.7324e-014	-1.63932e-014
-5.43346e-015	-1.03656e-014	-5.97793e-015	-7.818e-016	1.54223e-015	-6.01319e-016	-1.85936e-015	-2.96522e-015	-9.24065e-015	-1.44605e-014	-1.23174e-014	-2.00976e-014	-7.56484e-015	-1.34895e-014	-1.45478e-015	1.35743e-016	-5.69777e-015	-1.22965e-014	-1.78971e-014	-1.76671e-014	-1.68462e-014	-1.99503e-014	-1.98412e-014	-1.73848e-014	-1.65669e-014
-5.6892e-015	-1.03851e-014	-6.30461e-015	-7.15832e-016	1.4359e-015	-4.45087e-016	-1.93521e-015	-2.61988e-015	-9.25171e-015	-1.4785e-014	-1.20947e-014	-2.00695e-014	-7.45388e-015	-1.36128e-014	-1.48209e-015	-7.32992e-017	-5.93575e-015	-1.24339e-014	-1.79657e-014	-1.77821e-014	-1.69752e-014	-1.98079e-014	-1.97726e-014	-1.7447e-014	-1.673e-014
-5.95351e-015	-1.03942e-014	-6.64095e-015	-6.61916e-016	1.29949e-015	-2.90106e-016	-2.0021e-015	-2.25494e-015	-9.26159e-015	-1.51104e-014	-1.18618e-014	-2.00406e-014	-7.33767e-015	-1.37283e-014	-1.50955e-015	-2.9462e-016	-6.16931e-015	-1.2568e-014	-1.80213e-014	-1.78871e-014	-1.70931e-014	-1.96431e-014	-1.96987e-014	-1.7511e-014	-1.68819e-014
-6.22571e-015	-1.03965e-014	-6.98709e-015	-6.18531e-016	1.13466e-015	-1.37163e-016	-2.06002e-015	-1.87194e-015	-9.26929e-015	-1.54336e-014	-1.16215e-014	-2.00087e-014	-7.21853e-015	-1.38358e-014	-1.53727e-015	-5.25948e-016	-6.39574e-015	-1.26992e-014	-1.80637e-014	-1.79793e-014	-1.71986e-014	-1.94562e-014	-1.96199e-014	-1.7577e-014	-1.70224e-014
-6.50523e-015	-1.03958e-014	-7.3426e-015	-5.84498e-016	9.43705e-016	1.2956e-017	-2.10884e-015	-1.47229e-015	-9.27429e-015	-1.57512e-014	-1.13754e-014	-1.99726e-014	-7.09857e-015	-1.39357e-014	-1.56496e-015	-7.65127e-016	-6.61253e-015	-1.28271e-014	-1.80923e-014	-1.80571e-014	-1.72905e-014	-1.92484e-014	-1.95363e-014	-1.76461e-014	-1.71511e-014
-6.79135e-015	-1.0396e-014	-7.70697e-015	-5.58395e-016	7.29064e-016	1.5974e-016	-2.14928e-015	-1.0574e-015	-9.27592e-015	-1.60588e-014	-1.1126e-014	-1.9931e-014	-6.98033e-015	-1.40279e-014	-1.59248e-015	-1.0098e-015	-6.8182e-015	-1.29512e-014	-1.81065e-014	-1.81179e-014	-1.73681e-014	-1.90199e-014	-1.94481e-014	-1.77194e-014	-1.72673e-014
-7.08301e-015	-1.04014e-014	-8.08019e-015	-5.38998e-016	4.93519e-016	3.02145e-016	-2.18155e-015	-6.29002e-016	-9.27389e-015	-1.63538e-014	-1.08755e-014	-1.98818e-014	-6.86672e-015	-1.41129e-014	-1.61954e-015	-1.25771e-015	-7.01112e-015	-1.30717e-014	-1.8106e-014	-1.81596e-014	-1.7431e-014	-1.87713e-014	-1.93556e-014	-1.77972e-014	-1.73702e-014
-7.37929e-015	-1.04161e-014	-8.46187e-015	-5.24895e-016	2.39654e-016	4.39321e-016	-2.20713e-015	-1.89267e-016	-9.26762e-015	-1.66331e-014	-1.06256e-014	-1.98233e-014	-6.76039e-015	-1.41906e-014	-1.64624e-015	-1.5074e-015	-7.18926e-015	-1.31894e-014	-1.80904e-014	-1.81811e-014	-1.74792e-014	-1.85041e-014	-1.92588e-014	-1.78797e-014	-1.746e-014
-7.67845e-015	-1.0443e-014	-8.85094e-015	-5.15131e-016	-2.97837e-017	5.71663e-016	-2.22714e-015	2.59729e-016	-9.25665e-015	-1.6894e-014	-1.03783e-014	-1.97542e-014	-6.66372e-015	-1.42617e-014	-1.67321e-015	-1.7559e-015	-7.35145e-015	-1.33045e-014	-1.8059e-014	-1.81807e-014	-1.75126e-014	-1.82191e-014	-1.9158e-014	-1.79674e-014	-1.75359e-014
-7.9791e-015	-1.0487e-014	-9.24643e-015	-5.08581e-016	-3.11348e-016	6.98097e-016	-2.24285e-015	7.16277e-016	-9.2404e-015	-1.71331e-014	-1.01361e-014	-1.96724e-014	-6.57897e-015	-1.43265e-014	-1.70047e-015	-2.00129e-015	-7.49758e-015	-1.34172e-014	-1.80126e-014	-1.81566e-014	-1.75308e-014	-1.7917e-014	-1.90539e-014	-1.80605e-014	-1.75977e-014
-8.27975e-015	-1.05509e-014	-9.64728e-015	-5.04328e-016	-6.01032e-016	8.18149e-016	-2.2557e-015	1.1776e-015	-9.21853e-015	-1.73482e-014	-9.90107e-015	-1.95764e-014	-6.50849e-015	-1.43849e-014	-1.7287e-015	-2.24134e-015	-7.62686e-015	-1.35273e-014	-1.79512e-014	-1.81075e-014	-1.75343e-014	-1.75981e-014	-1.89461e-014	-1.81589e-014	-1.76454e-014
-8.57861e-015	-1.06376e-014	-1.00527e-014	-5.01089e-016	-8.9584e-016	9.3118e-016	-2.26742e-015	1.64146e-015	-9.19083e-015	-1.75362e-014	-9.67483e-015	-1.94656e-014	-6.45437e-015	-1.44374e-014	-1.75773e-015	-2.47401e-015	-7.73888e-015	-1.36352e-014	-1.78742e-014	-1.80323e-014	-1.7523e-014	-1.72634e-014	-1.88346e-014	-1.82632e-014	-1.7679e-014
-8.87378e-015	-1.075e-014	-1.04617e-014	-4.96647e-016	-1.19266e-015	1.03724e-015	-2.28004e-015	2.10541e-015	-9.15663e-015	-1.7695e-014	-9.4584e-015	-1.93387e-014	-6.41893e-015	-1.44839e-014	-1.78797e-015	-2.69766e-015	-7.83434e-015	-1.37411e-014	-1.77819e-014	-1.79303e-014	-1.74978e-014	-1.6914e-014	-1.87203e-014	-1.83733e-014	-1.76982e-014
-9.16296e-015	-1.08909e-014	-1.08731e-014	-4.89506e-016	-1.4885e-015	1.1361e-015	-2.29511e-015	2.5666e-015	-9.11517e-015	-1.78229e-014	-9.25301e-015	-1.91945e-014	-6.40403e-015	-1.45251e-014	-1.82048e-015	-2.91091e-015	-7.91402e-015	-1.38453e-014	-1.76751e-014	-1.78017e-014	-1.74597e-014	-1.65509e-014	-1.86037e-014	-1.8489e-014	-1.77038e-014
-9.44436e-015	-1.1062e-014	-1.12854e-014	-4.78629e-016	-1.77968e-015	1.22732e-015	-2.31491e-015	3.02316e-015	-9.06649e-015	-1.7919e-014	-9.0599e-015	-1.90319e-014	-6.41168e-015	-1.45613e-014	-1.85669e-015	-3.11251e-015	-7.97823e-015	-1.39478e-014	-1.75545e-014	-1.76465e-014	-1.74097e-014	-1.61752e-014	-1.8485e-014	-1.86102e-014	-1.7696e-014
-9.71649e-015	-1.12648e-014	-1.16966e-014	-4.63889e-016	-2.06324e-015	1.31069e-015	-2.34123e-015	3.47233e-015	-9.00961e-015	-1.79817e-014	-8.8802e-015	-1.88499e-014	-6.44258e-015	-1.45926e-014	-1.89771e-015	-3.30158e-015	-8.02821e-015	-1.4049e-014	-1.74205e-014	-1.74648e-014	-1.73499e-014	-1.57888e-014	-1.83641e-014	-1.8737e-014	-1.76755e-014
-9.97736e-015	-1.15002e-014	-1.21057e-014	-4.44766e-016	-2.33645e-015	1.38615e-015	-2.37588e-015	3.91233e-015	-8.94438e-015	-1.80102e-014	-8.7147e-015	-1.86473e-014	-6.49753e-015	-1.46194e-014	-1.94387e-015	-3.47708e-015	-8.0658e-015	-1.41484e-014	-1.72733e-014	-1.7257e-014	-1.72812e-014	-1.53929e-014	-1.82409e-014	-1.88687e-014	-1.76432e-014
-1.02244e-014	-1.17686e-014	-1.25109e-014	-4.19793e-016	-2.59599e-015	1.45394e-015	-2.42056e-015	4.3413e-015	-8.87042e-015	-1.80037e-014	-8.56365e-015	-1.84239e-014	-6.57772e-015	-1.46418e-014	-1.99603e-015	-3.63804e-015	-8.09214e-015	-1.42459e-014	-1.71143e-014	-1.70238e-014	-1.72044e-014	-1.4989e-014	-1.81153e-014	-1.90049e-014	-1.75998e-014
-1.04558e-014	-1.20695e-014	-1.29106e-014	-3.88909e-016	-2.83941e-015	1.51418e-015	-2.4768e-015	4.75671e-015	-8.78754e-015	-1.79623e-014	-8.42766e-015	-1.81792e-014	-6.68368e-015	-1.46604e-014	-2.05504e-015	-3.78431e-015	-8.10866e-015	-1.43412e-014	-1.69442e-014	-1.67672e-014	-1.71216e-014	-1.45786e-014	-1.79871e-014	-1.91453e-014	-1.75452e-014
-1.06697e-014	-1.24019e-014	-1.33028e-014	-3.51547e-016	-3.06444e-015	1.56665e-015	-2.54609e-015	5.15711e-015	-8.69575e-015	-1.78863e-014	-8.30707e-015	-1.79137e-014	-6.81523e-015	-1.46749e-014	-2.12139e-015	-3.91534e-015	-8.1169e-015	-1.44335e-014	-1.67631e-014	-1.64887e-014	-1.7034e-014	-1.41632e-014	-1.78562e-014	-1.92893e-014	-1.74803e-014
-1.08639e-014	-1.27647e-014	-1.36864e-014	-3.07256e-016	-3.26897e-015	1.61083e-015	-2.62998e-015	5.54155e-015	-8.59466e-015	-1.77764e-014	-8.20178e-015	-1.76277e-014	-6.97231e-015	-1.46857e-014	-2.19543e-015	-4.03133e-015	-8.11898e-015	-1.4523e-014	-1.65723e-014	-1.61894e-014	-1.69428e-014	-1.37441e-014	-1.77228e-014	-1.9436e-014	-1.74056e-014
-1.10373e-014	-1.31554e-014	-1.40596e-014	-2.56496e-016	-3.45089e-015	1.64675e-015	-2.72961e-015	5.90868e-015	-8.48467e-015	-1.76333e-014	-8.11209e-015	-1.73221e-014	-7.15429e-015	-1.46927e-014	-2.27797e-015	-4.1326e-015	-8.11657e-015	-1.46091e-014	-1.63731e-014	-1.5872e-014	-1.68491e-014	-1.33228e-014	-1.75871e-014	-1.95838e-014	-1.7322e-014
-1.11886e-014	-1.35719e-014	-1.44209e-014	-1.98701e-016	-3.60886e-015	1.67514e-015	-2.84624e-015	6.25691e-015	-8.366e-015	-1.74586e-014	-8.03749e-015	-1.69978e-014	-7.36143e-015	-1.46966e-014	-2.37019e-015	-4.21944e-015	-8.11156e-015	-1.46907e-014	-1.61663e-014	-1.55384e-014	-1.6754e-014	-1.29004e-014	-1.7449e-014	-1.9732e-014	-1.72308e-014
-1.13163e-014	-1.40113e-014	-1.47686e-014	-1.3414e-016	-3.74149e-015	1.69571e-015	-2.98034e-015	6.58488e-015	-8.23805e-015	-1.7254e-014	-7.97653e-015	-1.66551e-014	-7.59222e-015	-1.46972e-014	-2.47225e-015	-4.29253e-015	-8.10558e-015	-1.47675e-014	-1.59525e-014	-1.51912e-014	-1.66592e-014	-1.24783e-014	-1.73083e-014	-1.98796e-014	-1.71327e-014
-1.14188e-014	-1.44696e-014	-1.51015e-014	-6.37496e-017	-3.84873e-015	1.70873e-015	-3.1323e-015	6.89197e-015	-8.1021e-015	-1.70213e-014	-7.9289e-015	-1.62949e-014	-7.84554e-015	-1.46953e-014	-2.58495e-015	-4.35288e-015	-8.10011e-015	-1.48387e-014	-1.5733e-014	-1.48326e-014	-1.65659e-014	-1.20584e-014	-1.71644e-014	-2.00255e-014	-1.70288e-014
-1.14956e-014	-1.49428e-014	-1.54185e-014	1.1605e-017	-3.92986e-015	1.71495e-015	-3.30224e-015	7.17749e-015	-7.95858e-015	-1.67629e-014	-7.89342e-015	-1.59183e-014	-8.12054e-015	-1.46904e-014	-2.70909e-015	-4.40177e-015	-8.09683e-015	-1.49032e-014	-1.55093e-014	-1.44652e-014	-1.64742e-014	-1.16421e-014	-1.7017e-014	-2.0168e-014	-1.69201e-014
-1.1546e-014	-1.54268e-014	-1.57181e-014	9.12689e-017	-3.98445e-015	1.71434e-015	-3.48964e-015	7.44098e-015	-7.80795e-015	-1.648e-014	-7.86879e-015	-1.5527e-014	-8.41535e-015	-1.46824e-014	-2.84442e-015	-4.43997e-015	-8.09713e-015	-1.49606e-014	-1.52821e-014	-1.40918e-014	-1.63853e-014	-1.12313e-014	-1.68658e-014	-2.03057e-014	-1.68067e-014
-1.15701e-014	-1.59169e-014	-1.59986e-014	1.74194e-016	-4.01352e-015	1.70707e-015	-3.69446e-015	7.68172e-015	-7.65076e-015	-1.61759e-014	-7.85394e-015	-1.51227e-014	-8.72776e-015	-1.46714e-014	-2.99094e-015	-4.46864e-015	-8.10245e-015	-1.50103e-014	-1.50525e-014	-1.37146e-014	-1.63001e-014	-1.08275e-014	-1.67095e-014	-2.04364e-014	-1.66898e-014
-1.15674e-014	-1.64085e-014	-1.62592e-014	2.59364e-016	-4.01741e-015	1.69317e-015	-3.9162e-015	7.90052e-015	-7.48807e-015	-1.58528e-014	-7.84746e-015	-1.47079e-014	-9.05567e-015	-1.46578e-014	-3.14876e-015	-4.489e-015	-8.11421e-015	-1.50514e-014	-1.48209e-014	-1.33361e-014	-1.62189e-014	-1.04316e-014	-1.65477e-014	-2.05591e-014	-1.65699e-014
-1.15381e-014	-1.68964e-014	-1.64991e-014	3.45785e-016	-3.99777e-015	1.67316e-015	-4.15367e-015	8.09761e-015	-7.3207e-015	-1.55133e-014	-7.8483e-015	-1.42846e-014	-9.39669e-015	-1.46413e-014	-3.31796e-015	-4.50234e-015	-8.13441e-015	-1.50835e-014	-1.45883e-014	-1.29588e-014	-1.61418e-014	-1.00451e-014	-1.638e-014	-2.0672e-014	-1.64479e-014
-1.14821e-014	-1.73755e-014	-1.67176e-014	4.32614e-016	-3.95571e-015	1.64626e-015	-4.40556e-015	8.27244e-015	-7.14946e-015	-1.51605e-014	-7.85442e-015	-1.38545e-014	-9.74846e-015	-1.46219e-014	-3.49764e-015	-4.51012e-015	-8.16368e-015	-1.51054e-014	-1.43556e-014	-1.25848e-014	-1.60687e-014	-9.66926e-015	-1.62064e-014	-2.07733e-014	-1.63242e-014
-1.14002e-014	-1.784e-014	-1.6914e-014	5.18724e-016	-3.89291e-015	1.61312e-015	-4.6701e-015	8.42582e-015	-6.97549e-015	-1.47972e-014	-7.86413e-015	-1.34199e-014	-1.01084e-014	-1.45995e-014	-3.6871e-015	-4.51456e-015	-8.20234e-015	-1.51163e-014	-1.41235e-014	-1.22166e-014	-1.59994e-014	-9.3054e-015	-1.60261e-014	-2.08617e-014	-1.61991e-014
-1.12932e-014	-1.82839e-014	-1.70873e-014	6.02768e-016	-3.81084e-015	1.57332e-015	-4.94522e-015	8.55891e-015	-6.79985e-015	-1.44263e-014	-7.87593e-015	-1.29826e-014	-1.04734e-014	-1.4574e-014	-3.88615e-015	-4.51683e-015	-8.25067e-015	-1.51153e-014	-1.38925e-014	-1.18553e-014	-1.59338e-014	-8.95429e-015	-1.58377e-014	-2.09352e-014	-1.60732e-014
-1.11621e-014	-1.87026e-014	-1.72372e-014	6.83127e-016	-3.71152e-015	1.52774e-015	-5.22877e-015	8.67194e-015	-6.62298e-015	-1.40502e-014	-7.88791e-015	-1.25447e-014	-1.08413e-014	-1.45453e-014	-4.09355e-015	-4.518e-015	-8.30856e-015	-1.51019e-014	-1.36627e-014	-1.15024e-014	-1.58709e-014	-8.61631e-015	-1.56405e-014	-2.09919e-014	-1.59465e-014
-1.10084e-014	-1.90915e-014	-1.73635e-014	7.5859e-016	-3.59762e-015	1.47646e-015	-5.51878e-015	8.76509e-015	-6.44661e-015	-1.36718e-014	-7.89892e-015	-1.21084e-014	-1.12089e-014	-1.45131e-014	-4.30815e-015	-4.51898e-015	-8.37556e-015	-1.50758e-014	-1.34343e-014	-1.1159e-014	-1.58102e-014	-8.2928e-015	-1.54334e-014	-2.10306e-014	-1.58191e-014
-1.08341e-014	-1.94453e-014	-1.74657e-014	8.2833e-016	-3.47187e-015	1.41968e-015	-5.8123e-015	8.84009e-015	-6.2718e-015	-1.32936e-014	-7.90734e-015	-1.16758e-014	-1.15737e-014	-1.44773e-014	-4.52908e-015	-4.52094e-015	-8.45157e-015	-1.50365e-014	-1.32089e-014	-1.08267e-014	-1.57512e-014	-7.98396e-015	-1.52159e-014	-2.10499e-014	-1.56915e-014
-1.06407e-014	-1.97594e-014	-1.75437e-014	8.91532e-016	-3.3369e-015	1.3574e-015	-6.10685e-015	8.89739e-015	-6.10022e-015	-1.29186e-014	-7.9118e-015	-1.12495e-014	-1.19334e-014	-1.44378e-014	-4.75461e-015	-4.52554e-015	-8.53588e-015	-1.49832e-014	-1.29864e-014	-1.05062e-014	-1.56927e-014	-7.69072e-015	-1.49876e-014	-2.10483e-014	-1.55627e-014
-1.04298e-014	-2.00299e-014	-1.75973e-014	9.47566e-016	-3.19479e-015	1.28965e-015	-6.4001e-015	8.93743e-015	-5.93379e-015	-1.25488e-014	-7.9107e-015	-1.08318e-014	-1.22845e-014	-1.43944e-014	-4.98352e-015	-4.53364e-015	-8.62809e-015	-1.49156e-014	-1.27667e-014	-1.01982e-014	-1.56331e-014	-7.41351e-015	-1.47478e-014	-2.10238e-014	-1.54322e-014
-1.02032e-014	-2.02532e-014	-1.7627e-014	9.95161e-016	-3.04862e-015	1.21557e-015	-6.68996e-015	8.96118e-015	-5.77359e-015	-1.21858e-014	-7.90263e-015	-1.04241e-014	-1.26245e-014	-1.43463e-014	-5.21445e-015	-4.54571e-015	-8.72752e-015	-1.48333e-014	-1.25499e-014	-9.90284e-015	-1.55705e-014	-7.15131e-015	-1.44956e-014	-2.09757e-014	-1.52999e-014
-9.96304e-015	-2.04261e-014	-1.76326e-014	1.03369e-015	-2.90096e-015	1.13497e-015	-6.97306e-015	8.97013e-015	-5.62063e-015	-1.18312e-014	-7.88617e-015	-1.00278e-014	-1.29516e-014	-1.42937e-014	-5.44543e-015	-4.56265e-015	-8.83289e-015	-1.47366e-014	-1.2336e-014	-9.61922e-015	-1.55029e-014	-6.90455e-015	-1.42298e-014	-2.09022e-014	-1.51648e-014
-9.71133e-015	-2.05461e-014	-1.76142e-014	1.06196e-015	-2.75458e-015	1.04792e-015	-7.24691e-015	8.96522e-015	-5.47621e-015	-1.1487e-014	-7.86026e-015	-9.64429e-015	-1.32639e-014	-1.42362e-014	-5.67479e-015	-4.58523e-015	-8.94322e-015	-1.46247e-014	-1.21254e-014	-9.34617e-015	-1.54282e-014	-6.67273e-015	-1.39494e-014	-2.08019e-014	-1.50262e-014
-9.4504e-015	-2.06105e-014	-1.75726e-014	1.0793e-015	-2.61251e-015	9.54065e-016	-7.50907e-015	8.94696e-015	-5.34109e-015	-1.11542e-014	-7.82412e-015	-9.27513e-015	-1.35591e-014	-1.41727e-014	-5.90049e-015	-4.61443e-015	-9.05608e-015	-1.44977e-014	-1.19175e-014	-9.08366e-015	-1.53449e-014	-6.45491e-015	-1.36546e-014	-2.06742e-014	-1.48835e-014
-9.18254e-015	-2.06182e-014	-1.7508e-014	1.08485e-015	-2.47727e-015	8.52436e-016	-7.75685e-015	8.91582e-015	-5.21614e-015	-1.08346e-014	-7.77689e-015	-8.92143e-015	-1.38351e-014	-1.41027e-014	-6.12016e-015	-4.65059e-015	-9.16988e-015	-1.43557e-014	-1.17119e-014	-8.83064e-015	-1.52513e-014	-6.25032e-015	-1.33451e-014	-2.05186e-014	-1.47352e-014
-8.91048e-015	-2.05681e-014	-1.74209e-014	1.07834e-015	-2.35131e-015	7.43084e-016	-7.98797e-015	8.87238e-015	-5.10278e-015	-1.05288e-014	-7.71797e-015	-8.58315e-015	-1.40904e-014	-1.40261e-014	-6.33216e-015	-4.69363e-015	-9.28284e-015	-1.41986e-014	-1.15084e-014	-8.58634e-015	-1.5145e-014	-6.05817e-015	-1.30208e-014	-2.03337e-014	-1.45802e-014
-8.63655e-015	-2.04595e-014	-1.73123e-014	1.05934e-015	-2.23686e-015	6.25823e-016	-8.20057e-015	8.8173e-015	-5.00134e-015	-1.02374e-014	-7.6465e-015	-8.26138e-015	-1.43233e-014	-1.39426e-014	-6.53441e-015	-4.74378e-015	-9.39266e-015	-1.40263e-014	-1.13062e-014	-8.34889e-015	-1.50243e-014	-5.87774e-015	-1.26808e-014	-2.0119e-014	-1.44175e-014
-8.36365e-015	-2.02922e-014	-1.71828e-014	1.02799e-015	-2.13607e-015	5.00402e-016	-8.39245e-015	8.75155e-015	-4.91269e-015	-9.96089e-015	-7.56279e-015	-7.95641e-015	-1.4533e-014	-1.38514e-014	-6.72539e-015	-4.80089e-015	-9.49803e-015	-1.38394e-014	-1.11046e-014	-8.11628e-015	-1.48868e-014	-5.70715e-015	-1.23255e-014	-1.98745e-014	-1.4246e-014
-8.09327e-015	-2.00675e-014	-1.70327e-014	9.84513e-016	-2.05078e-015	3.66177e-016	-8.56135e-015	8.67555e-015	-4.83709e-015	-9.69893e-015	-7.46636e-015	-7.66876e-015	-1.47184e-014	-1.37515e-014	-6.90304e-015	-4.86468e-015	-9.59752e-015	-1.36383e-014	-1.09034e-014	-7.88569e-015	-1.47302e-014	-5.54519e-015	-1.19542e-014	-1.95999e-014	-1.40645e-014
-7.82735e-015	-1.97874e-014	-1.68629e-014	9.28545e-016	-1.98243e-015	2.23063e-016	-8.7064e-015	8.58896e-015	-4.7749e-015	-9.45135e-015	-7.35646e-015	-7.39841e-015	-1.48787e-014	-1.36423e-014	-7.06589e-015	-4.93455e-015	-9.6893e-015	-1.3423e-014	-1.07014e-014	-7.65475e-015	-1.45531e-014	-5.39052e-015	-1.15673e-014	-1.92951e-014	-1.38718e-014
-7.56769e-015	-1.9454e-014	-1.66748e-014	8.60602e-016	-1.93196e-015	7.11117e-017	-8.82591e-015	8.49131e-015	-4.72669e-015	-9.21779e-015	-7.23352e-015	-7.14476e-015	-1.50132e-014	-1.35234e-014	-7.21228e-015	-5.01003e-015	-9.77145e-015	-1.31936e-014	-1.04981e-014	-7.42128e-015	-1.43543e-014	-5.24111e-015	-1.11653e-014	-1.89597e-014	-1.36665e-014
-7.31594e-015	-1.907e-014	-1.64695e-014	7.81197e-016	-1.8998e-015	-9.04476e-017	-8.91895e-015	8.38258e-015	-4.6921e-015	-8.99777e-015	-7.09793e-015	-6.90772e-015	-1.51217e-014	-1.33942e-014	-7.34074e-015	-5.09063e-015	-9.8419e-015	-1.2951e-014	-1.02927e-014	-7.1824e-015	-1.41319e-014	-5.09479e-015	-1.07486e-014	-1.85944e-014	-1.34475e-014
-7.07399e-015	-1.86383e-014	-1.6248e-014	6.90985e-016	-1.88596e-015	-2.61883e-016	-8.98499e-015	8.26358e-015	-4.67057e-015	-8.79014e-015	-6.94987e-015	-6.68698e-015	-1.52042e-014	-1.32539e-014	-7.44953e-015	-5.17548e-015	-9.89932e-015	-1.26955e-014	-1.00846e-014	-6.93583e-015	-1.38842e-014	-4.95009e-015	-1.03178e-014	-1.81995e-014	-1.32131e-014
-6.84406e-015	-1.8163e-014	-1.60108e-014	5.90804e-016	-1.89136e-015	-4.43572e-016	-9.02349e-015	8.13319e-015	-4.66155e-015	-8.59406e-015	-6.79014e-015	-6.48183e-015	-1.52603e-014	-1.3102e-014	-7.53729e-015	-5.26357e-015	-9.94186e-015	-1.24276e-014	-9.87242e-015	-6.67952e-015	-1.36104e-014	-4.80566e-015	-9.87293e-015	-1.77755e-014	-1.29628e-014
-6.62712e-015	-1.76474e-014	-1.57592e-014	4.81343e-016	-1.91603e-015	-6.34913e-016	-9.03463e-015	7.99055e-015	-4.66371e-015	-8.40856e-015	-6.61904e-015	-6.29024e-015	-1.52913e-014	-1.29378e-014	-7.6031e-015	-5.35353e-015	-9.96858e-015	-1.21481e-014	-9.65526e-015	-6.41111e-015	-1.33099e-014	-4.6599e-015	-9.41493e-015	-1.73236e-014	-1.26955e-014
-6.42458e-015	-1.7096e-014	-1.54942e-014	3.63752e-016	-1.95966e-015	-8.35843e-016	-9.01868e-015	7.83524e-015	-4.6762e-015	-8.23207e-015	-6.43744e-015	-6.11074e-015	-1.52975e-014	-1.27615e-014	-7.64611e-015	-5.44473e-015	-9.97761e-015	-1.18571e-014	-9.43182e-015	-6.12801e-015	-1.29817e-014	-4.51114e-015	-8.94469e-015	-1.68444e-014	-1.24095e-014
-6.23732e-015	-1.65132e-014	-1.52171e-014	2.39153e-016	-2.02161e-015	-1.0463e-015	-8.97573e-015	7.6672e-015	-4.6978e-015	-8.06307e-015	-6.24649e-015	-5.94146e-015	-1.52791e-014	-1.25718e-014	-7.66619e-015	-5.53593e-015	-9.96815e-015	-1.15551e-014	-9.2007e-015	-5.82787e-015	-1.26257e-014	-4.35735e-015	-8.46307e-015	-1.63391e-014	-1.21044e-014
-6.06592e-015	-1.59042e-014	-1.49289e-014	1.08887e-016	-2.10079e-015	-1.26708e-015	-8.90666e-015	7.48541e-015	-4.72712e-015	-7.89874e-015	-6.04728e-015	-5.78018e-015	-1.52375e-014	-1.23685e-014	-7.66195e-015	-5.62574e-015	-9.93952e-015	-1.12422e-014	-8.96129e-015	-5.50914e-015	-1.22411e-014	-4.19684e-015	-7.97103e-015	-1.58086e-014	-1.17796e-014
-5.91017e-015	-1.52738e-014	-1.46305e-014	-2.59596e-017	-2.19581e-015	-1.49744e-015	-8.81183e-015	7.2888e-015	-4.76245e-015	-7.73774e-015	-5.84063e-015	-5.62579e-015	-1.51747e-014	-1.21509e-014	-7.63348e-015	-5.71304e-015	-9.89098e-015	-1.09188e-014	-8.7132e-015	-5.16989e-015	-1.18284e-014	-4.0277e-015	-7.47007e-015	-1.52545e-014	-1.14348e-014
-5.77026e-015	-1.46265e-014	-1.43233e-014	-1.64116e-016	-2.30542e-015	-1.7366e-015	-8.69295e-015	7.07516e-015	-4.8028e-015	-7.57852e-015	-5.62709e-015	-5.4768e-015	-1.50913e-014	-1.19191e-014	-7.58099e-015	-5.79691e-015	-9.82141e-015	-1.05849e-014	-8.45554e-015	-4.80952e-015	-1.1388e-014	-3.84836e-015	-6.96169e-015	-1.46778e-014	-1.10697e-014
-5.64647e-015	-1.39672e-014	-1.40082e-014	-3.04298e-016	-2.42753e-015	-1.98443e-015	-8.55145e-015	6.8441e-015	-4.84606e-015	-7.41908e-015	-5.40776e-015	-5.33178e-015	-1.49886e-014	-1.16722e-014	-7.50477e-015	-5.87662e-015	-9.7306e-015	-1.02406e-014	-8.18736e-015	-4.42607e-015	-1.09211e-014	-3.65815e-015	-6.44622e-015	-1.40798e-014	-1.06841e-014
-5.53839e-015	-1.33007e-014	-1.36859e-014	-4.45333e-016	-2.56099e-015	-2.241e-015	-8.38875e-015	6.59477e-015	-4.89071e-015	-7.25796e-015	-5.18321e-015	-5.18923e-015	-1.48687e-014	-1.14097e-014	-7.40516e-015	-5.9507e-015	-9.61821e-015	-9.88632e-015	-7.90787e-015	-4.0191e-015	-1.04287e-014	-3.45559e-015	-5.92545e-015	-1.34624e-014	-1.02782e-014
-5.44588e-015	-1.26324e-014	-1.33573e-014	-5.85268e-016	-2.70382e-015	-2.50521e-015	-8.20719e-015	6.32589e-015	-4.9349e-015	-7.09396e-015	-4.95502e-015	-5.0475e-015	-1.4733e-014	-1.11313e-014	-7.2833e-015	-6.01867e-015	-9.48406e-015	-9.52226e-015	-7.61619e-015	-3.58824e-015	-9.91139e-015	-3.2401e-015	-5.40056e-015	-1.28266e-014	-9.85186e-015
-5.3684e-015	-1.19672e-014	-1.30234e-014	-7.23472e-016	-2.85337e-015	-2.77641e-015	-8.00845e-015	6.03649e-015	-4.97572e-015	-6.92563e-015	-4.72443e-015	-4.90435e-015	-1.4583e-014	-1.08371e-014	-7.1397e-015	-6.07982e-015	-9.32839e-015	-9.14805e-015	-7.31166e-015	-3.13405e-015	-9.37086e-015	-3.01074e-015	-4.87361e-015	-1.21736e-014	-9.4058e-015
-5.30551e-015	-1.1309e-014	-1.26853e-014	-8.59131e-016	-3.00811e-015	-3.0535e-015	-7.79501e-015	5.72509e-015	-5.01147e-015	-6.75132e-015	-4.49253e-015	-4.7569e-015	-1.44206e-014	-1.0527e-014	-6.97511e-015	-6.13347e-015	-9.15148e-015	-8.76415e-015	-6.9944e-015	-2.65662e-015	-8.80984e-015	-2.76732e-015	-4.34596e-015	-1.15055e-014	-8.93991e-015
-5.25597e-015	-1.06624e-014	-1.2344e-014	-9.90995e-016	-3.16584e-015	-3.33532e-015	-7.56927e-015	5.39142e-015	-5.04066e-015	-6.5693e-015	-4.26007e-015	-4.60361e-015	-1.42467e-014	-1.02017e-014	-6.79088e-015	-6.17905e-015	-8.95336e-015	-8.37082e-015	-6.66415e-015	-2.15695e-015	-8.23043e-015	-2.50975e-015	-3.81899e-015	-1.08234e-014	-8.455e-015
-5.21862e-015	-1.0031e-014	-1.19997e-014	-1.11801e-015	-3.32427e-015	-3.62057e-015	-7.33367e-015	5.03476e-015	-5.06163e-015	-6.37863e-015	-4.02823e-015	-4.44274e-015	-1.40631e-014	-9.861e-015	-6.58874e-015	-6.21572e-015	-8.73476e-015	-7.96838e-015	-6.32048e-015	-1.63662e-015	-7.6351e-015	-2.23848e-015	-3.29418e-015	-1.01289e-014	-7.95244e-015
-5.19169e-015	-9.41812e-015	-1.16539e-014	-1.23893e-015	-3.48098e-015	-3.90849e-015	-7.09082e-015	4.65513e-015	-5.07219e-015	-6.17755e-015	-3.79798e-015	-4.27216e-015	-1.3871e-014	-9.50514e-015	-6.37076e-015	-6.24249e-015	-8.49572e-015	-7.55615e-015	-5.96283e-015	-1.09767e-015	-7.02569e-015	-1.95406e-015	-2.77274e-015	-9.4232e-015	-7.43319e-015
-5.1739e-015	-8.82669e-015	-1.13071e-014	-1.35278e-015	-3.63414e-015	-4.19767e-015	-6.84301e-015	4.25218e-015	-5.07062e-015	-5.96513e-015	-3.57002e-015	-4.09028e-015	-1.3672e-014	-9.1338e-015	-6.13799e-015	-6.25939e-015	-8.23683e-015	-7.13444e-015	-5.59103e-015	-5.41743e-016	-6.40537e-015	-1.65711e-015	-2.2559e-015	-8.70793e-015	-6.89837e-015
-5.16385e-015	-8.2587e-015	-1.096e-014	-1.45895e-015	-3.78143e-015	-4.48687e-015	-6.5923e-015	3.82612e-015	-5.05513e-015	-5.74027e-015	-3.34497e-015	-3.89628e-015	-1.34672e-014	-8.74727e-015	-5.89258e-015	-6.26646e-015	-7.95873e-015	-6.70332e-015	-5.20545e-015	2.84474e-017	-5.77677e-015	-1.34852e-015	-1.74489e-015	-7.98441e-015	-6.34874e-015
-5.16045e-015	-7.71563e-015	-1.06133e-014	-1.55667e-015	-3.92101e-015	-4.77399e-015	-6.34078e-015	3.37705e-015	-5.02499e-015	-5.50211e-015	-3.12378e-015	-3.68853e-015	-1.32578e-014	-8.34637e-015	-5.6367e-015	-6.26334e-015	-7.66221e-015	-6.26303e-015	-4.80637e-015	6.09905e-016	-5.14256e-015	-1.02964e-015	-1.24092e-015	-7.25444e-015	-5.78639e-015
-5.16208e-015	-7.19889e-015	-1.02681e-014	-1.64563e-015	-4.05103e-015	-5.05728e-015	-6.09113e-015	2.9053e-015	-4.97847e-015	-5.25029e-015	-2.90727e-015	-3.46516e-015	-1.30451e-014	-7.93186e-015	-5.37205e-015	-6.25015e-015	-7.349e-015	-5.81391e-015	-4.39378e-015	1.19969e-015	-4.50576e-015	-7.01389e-016	-7.45056e-016	-6.51874e-015	-5.21261e-015
-5.16716e-015	-6.70922e-015	-9.92393e-015	-1.72541e-015	-4.1703e-015	-5.33526e-015	-5.84516e-015	2.41163e-015	-4.91387e-015	-4.98486e-015	-2.6954e-015	-3.22569e-015	-1.28292e-014	-7.50425e-015	-5.10032e-015	-6.22652e-015	-7.01978e-015	-5.356e-015	-3.96723e-015	1.79493e-015	-3.86901e-015	-3.65542e-016	-2.58024e-016	-5.77863e-015	-4.62929e-015
-5.17359e-015	-6.24726e-015	-9.58104e-015	-1.79564e-015	-4.27683e-015	-5.60589e-015	-5.60538e-015	1.8963e-015	-4.83038e-015	-4.70523e-015	-2.489e-015	-2.96909e-015	-1.26113e-014	-7.06425e-015	-4.82395e-015	-6.19255e-015	-6.67519e-015	-4.88938e-015	-3.52697e-015	2.39111e-015	-3.23546e-015	-2.38561e-017	2.19247e-016	-5.03465e-015	-4.03813e-015
-5.1798e-015	-5.81246e-015	-9.2402e-015	-1.8561e-015	-4.36962e-015	-5.86771e-015	-5.37342e-015	1.36052e-015	-4.72783e-015	-4.41091e-015	-2.289e-015	-2.69516e-015	-1.23921e-014	-6.61299e-015	-4.54453e-015	-6.14819e-015	-6.31652e-015	-4.41434e-015	-3.07396e-015	2.98423e-015	-2.60761e-015	3.22355e-016	6.86616e-016	-4.28789e-015	-3.44063e-015
-5.18429e-015	-5.40301e-015	-8.90124e-015	-1.90645e-015	-4.44772e-015	-6.11904e-015	-5.15114e-015	8.0588e-016	-4.60548e-015	-4.10256e-015	-2.0953e-015	-2.40263e-015	-1.21719e-014	-6.15134e-015	-4.26431e-015	-6.09404e-015	-5.94493e-015	-3.93174e-015	-2.60851e-015	3.57014e-015	-1.98785e-015	6.70521e-016	1.14369e-015	-3.53873e-015	-2.83813e-015
-5.18581e-015	-5.01812e-015	-8.56436e-015	-1.94653e-015	-4.51016e-015	-6.35819e-015	-4.93998e-015	2.3391e-016	-4.46332e-015	-3.78066e-015	-1.90812e-015	-2.09162e-015	-1.19507e-014	-5.68002e-015	-3.98521e-015	-6.03108e-015	-5.5621e-015	-3.4423e-015	-2.13102e-015	4.14559e-015	-1.37979e-015	1.0184e-015	1.59025e-015	-2.78775e-015	-2.23323e-015
-5.18307e-015	-4.65619e-015	-8.22988e-015	-1.97685e-015	-4.55632e-015	-6.58407e-015	-4.7418e-015	-3.53933e-016	-4.30204e-015	-3.44591e-015	-1.72708e-015	-1.76281e-015	-1.17283e-014	-5.19999e-015	-3.70846e-015	-5.95952e-015	-5.16873e-015	-2.94688e-015	-1.64234e-015	4.70613e-015	-7.85796e-016	1.36398e-015	2.02634e-015	-2.03581e-015	-1.6274e-015
-5.17433e-015	-4.31468e-015	-7.89764e-015	-1.99755e-015	-4.58618e-015	-6.7951e-015	-4.55774e-015	-9.55882e-016	-4.12194e-015	-3.0989e-015	-1.55184e-015	-1.4162e-015	-1.15053e-014	-4.7124e-015	-3.43604e-015	-5.87977e-015	-4.76619e-015	-2.4461e-015	-1.14322e-015	5.24706e-015	-2.07517e-016	1.70534e-015	2.45162e-015	-1.28328e-015	-1.02225e-015
-5.15819e-015	-3.99113e-015	-7.5671e-015	-2.00938e-015	-4.60006e-015	-6.98948e-015	-4.38859e-015	-1.56977e-015	-3.92343e-015	-2.74053e-015	-1.38242e-015	-1.05202e-015	-1.12812e-014	-4.21806e-015	-3.17018e-015	-5.79234e-015	-4.35488e-015	-1.94079e-015	-6.3481e-016	5.76461e-015	3.53101e-016	2.04016e-015	2.86622e-015	-5.30432e-016	-4.19127e-016
-5.13356e-015	-3.68257e-015	-7.23826e-015	-2.01314e-015	-4.59822e-015	-7.16589e-015	-4.23495e-015	-2.19352e-015	-3.70764e-015	-2.37139e-015	-1.21873e-015	-6.7038e-016	-1.10554e-014	-3.71784e-015	-2.91213e-015	-5.69784e-015	-3.93597e-015	-1.43093e-015	-1.17519e-016	6.25446e-015	8.94581e-016	2.3658e-015	3.27041e-015	2.21764e-016	1.80249e-016
-5.09908e-015	-3.38562e-015	-6.91119e-015	-2.00927e-015	-4.58092e-015	-7.32356e-015	-4.09779e-015	-2.82501e-015	-3.47527e-015	-1.99289e-015	-1.06041e-015	-2.72139e-016	-1.08278e-014	-3.2135e-015	-2.66302e-015	-5.59637e-015	-3.51138e-015	-9.1803e-016	4.08077e-016	6.71322e-015	1.4149e-015	2.68044e-015	3.66494e-015	9.73447e-016	7.74528e-016
-5.0537e-015	-3.09677e-015	-6.5853e-015	-1.9982e-015	-4.54904e-015	-7.4615e-015	-3.9776e-015	-3.4617e-015	-3.22839e-015	-1.60558e-015	-9.07073e-016	1.41733e-016	-1.05975e-014	-2.70574e-015	-2.42414e-015	-5.48915e-015	-3.08248e-015	-4.03561e-016	9.40593e-016	7.13695e-015	1.91375e-015	2.98189e-015	4.05103e-015	1.72424e-015	1.36231e-015
-4.99723e-015	-2.81245e-015	-6.26009e-015	-1.98085e-015	-4.5032e-015	-7.57899e-015	-3.87455e-015	-4.10038e-015	-2.96921e-015	-1.21051e-015	-7.58765e-016	5.70197e-016	-1.03637e-014	-2.19537e-015	-2.19644e-015	-5.37676e-015	-2.65029e-015	1.10879e-016	1.47952e-015	7.52254e-015	2.39101e-015	3.26855e-015	4.42904e-015	2.47435e-015	1.94226e-015
-4.92906e-015	-2.52954e-015	-5.93577e-015	-1.95742e-015	-4.44482e-015	-7.67556e-015	-3.78827e-015	-4.73856e-015	-2.69914e-015	-8.09308e-016	-6.149e-016	1.01201e-015	-1.01254e-014	-1.68316e-015	-1.98106e-015	-5.25928e-015	-2.21632e-015	6.24282e-016	2.02396e-015	7.86743e-015	2.84609e-015	3.53854e-015	4.79963e-015	3.22343e-015	2.51291e-015
-4.84798e-015	-2.24404e-015	-5.61147e-015	-1.92897e-015	-4.37502e-015	-7.75027e-015	-3.71918e-015	-5.37339e-015	-2.42143e-015	-4.02753e-016	-4.75311e-016	1.46664e-015	-9.88156e-015	-1.17026e-015	-1.77854e-015	-5.13726e-015	-1.78098e-015	1.13545e-015	2.57356e-015	8.16909e-015	3.27886e-015	3.79058e-015	5.16419e-015	3.97089e-015	3.07382e-015
-4.75296e-015	-1.95177e-015	-5.28706e-015	-1.89622e-015	-4.29473e-015	-7.80242e-015	-3.66665e-015	-6.0021e-015	-2.13763e-015	7.92229e-018	-3.39913e-016	1.93325e-015	-9.63104e-015	-6.57552e-016	-1.58911e-015	-5.01153e-015	-1.346e-015	1.64284e-015	3.12741e-015	8.42568e-015	3.69009e-015	4.02379e-015	5.52308e-015	4.71662e-015	3.62457e-015
-4.64441e-015	-1.64949e-015	-4.96154e-015	-1.85981e-015	-4.2049e-015	-7.83134e-015	-3.63069e-015	-6.62231e-015	-1.8502e-015	4.21309e-016	-2.08322e-016	2.40955e-015	-9.37266e-015	-1.45884e-016	-1.41292e-015	-4.88202e-015	-9.12602e-016	2.14463e-015	3.68447e-015	8.63541e-015	4.08061e-015	4.23784e-015	5.87686e-015	5.46028e-015	4.16443e-015
-4.52227e-015	-1.33399e-015	-4.63413e-015	-1.82051e-015	-4.10716e-015	-7.83725e-015	-3.60993e-015	-7.23047e-015	-1.56138e-015	8.35926e-016	-7.96487e-017	2.89453e-015	-9.10484e-015	3.64312e-016	-1.24982e-015	-4.74949e-015	-4.82195e-016	2.63964e-015	4.24341e-015	8.79728e-015	4.45151e-015	4.43195e-015	6.22708e-015	6.20159e-015	4.69231e-015
-4.38611e-015	-1.00173e-015	-4.30347e-015	-1.77864e-015	-4.00289e-015	-7.81989e-015	-3.60358e-015	-7.82427e-015	-1.2735e-015	1.25034e-015	4.67935e-017	3.38676e-015	-8.82641e-015	8.72379e-016	-1.09981e-015	-4.61447e-015	-5.61104e-017	3.12615e-015	4.80351e-015	8.91113e-015	4.80413e-015	4.60517e-015	6.57483e-015	6.93994e-015	5.2079e-015
-4.23591e-015	-6.49535e-016	-3.96878e-015	-1.73549e-015	-3.89368e-015	-7.77955e-015	-3.61097e-015	-8.40094e-015	-9.8935e-016	1.66373e-015	1.71013e-016	3.88473e-015	-8.53658e-015	1.37735e-015	-9.62496e-016	-4.47721e-015	3.64024e-016	3.60216e-015	5.36418e-015	8.97745e-015	5.14045e-015	4.75818e-015	6.92131e-015	7.67515e-015	5.71077e-015
-4.07159e-015	-2.75061e-016	-3.62945e-015	-1.69057e-015	-3.78021e-015	-7.71617e-015	-3.63115e-015	-8.95836e-015	-7.10825e-016	2.07465e-015	2.93775e-016	4.38692e-015	-8.23417e-015	1.87893e-015	-8.37569e-016	-4.33785e-015	7.7709e-016	4.06648e-015	5.92497e-015	8.99657e-015	5.46251e-015	4.89122e-015	7.2678e-015	8.40677e-015	6.2008e-015
-3.89346e-015	1.23065e-016	-3.28492e-015	-1.64476e-015	-3.6637e-015	-7.6302e-015	-3.66265e-015	-9.49457e-015	-4.40234e-016	2.48154e-015	4.15832e-016	4.89142e-015	-7.91803e-015	2.37693e-015	-7.23858e-016	-4.19626e-015	1.18204e-015	4.51748e-015	6.48476e-015	8.96965e-015	5.77213e-015	5.00508e-015	7.61468e-015	9.13366e-015	6.67842e-015
-3.70213e-015	5.47374e-016	-2.93384e-015	-1.59803e-015	-3.54535e-015	-7.5225e-015	-3.70355e-015	-1.00074e-014	-1.7964e-016	2.88387e-015	5.37776e-016	5.3975e-015	-7.58733e-015	2.87125e-015	-6.20525e-016	-4.05273e-015	1.57746e-015	4.95405e-015	7.04254e-015	8.89831e-015	6.07247e-015	5.10077e-015	7.96291e-015	9.85475e-015	7.144e-015
-3.49792e-015	9.99632e-016	-2.57506e-015	-1.55123e-015	-3.42609e-015	-7.39425e-015	-3.75305e-015	-1.04945e-014	6.85228e-017	3.28005e-015	6.59937e-016	5.90397e-015	-7.24125e-015	3.36107e-015	-5.2752e-016	-3.90764e-015	1.96181e-015	5.37536e-015	7.59739e-015	8.78431e-015	6.36577e-015	5.17874e-015	8.31338e-015	1.05694e-014	7.5972e-015
-3.28117e-015	1.48185e-015	-2.20824e-015	-1.50438e-015	-3.30724e-015	-7.24614e-015	-3.80975e-015	-1.09535e-014	3.01974e-016	3.66853e-015	7.8293e-016	6.40857e-015	-6.87889e-015	3.8462e-015	-4.43807e-016	-3.76074e-015	2.33411e-015	5.78005e-015	8.14875e-015	8.63092e-015	6.65441e-015	5.24076e-015	8.66673e-015	1.12767e-014	8.03798e-015
-3.05269e-015	1.99416e-015	-1.83246e-015	-1.45772e-015	-3.18971e-015	-7.07918e-015	-3.87207e-015	-1.13832e-014	5.18502e-016	4.04899e-015	9.07245e-016	6.91011e-015	-6.49944e-015	4.32664e-015	-3.68503e-016	-3.61166e-015	2.69232e-015	6.1669e-015	8.69547e-015	8.4413e-015	6.94114e-015	5.2895e-015	9.02398e-015	1.19757e-014	8.46676e-015
-2.81297e-015	2.53655e-015	-1.44735e-015	-1.41101e-015	-3.07436e-015	-6.89463e-015	-3.93825e-015	-1.17829e-014	7.17345e-016	4.42094e-015	1.03333e-015	7.40753e-015	-6.1018e-015	4.80251e-015	-3.00177e-016	-3.46049e-015	3.03548e-015	6.53503e-015	9.23694e-015	8.21885e-015	7.22878e-015	5.32719e-015	9.38506e-015	1.26657e-014	8.88408e-015
-2.56269e-015	3.10841e-015	-1.05188e-015	-1.36434e-015	-2.96187e-015	-6.69418e-015	-4.00674e-015	-1.21504e-014	8.97194e-016	4.78343e-015	1.1619e-015	7.89949e-015	-5.6864e-015	5.27374e-015	-2.37456e-016	-3.30664e-015	3.36185e-015	6.88341e-015	9.77189e-015	7.96756e-015	7.52009e-015	5.35601e-015	9.75034e-015	1.33448e-014	9.29095e-015
-2.30232e-015	3.70926e-015	-6.45625e-016	-1.31734e-015	-2.85252e-015	-6.47931e-015	-4.07643e-015	-1.24846e-014	1.05721e-015	5.13655e-015	1.29335e-015	8.38472e-015	-5.25229e-015	5.74066e-015	-1.79811e-016	-3.14981e-015	3.66994e-015	7.21148e-015	1.02995e-014	7.69244e-015	7.81768e-015	5.37865e-015	1.01202e-014	1.40115e-014	9.68757e-015
-2.03278e-015	4.33733e-015	-2.28038e-016	-1.2698e-015	-2.74711e-015	-6.25141e-015	-4.14606e-015	-1.27851e-014	1.19662e-015	5.47938e-015	1.42779e-015	8.86235e-015	-4.80029e-015	6.20298e-015	-1.2587e-016	-2.99013e-015	3.95772e-015	7.51868e-015	1.0819e-014	7.39778e-015	8.12404e-015	5.39777e-015	1.04949e-014	1.46642e-014	1.0075e-014
-1.75456e-015	4.99065e-015	2.00931e-016	-1.22144e-015	-2.64563e-015	-6.01185e-015	-4.21361e-015	-1.30518e-014	1.31501e-015	5.81126e-015	1.56505e-015	9.33199e-015	-4.3301e-015	6.66115e-015	-7.42201e-017	-2.82705e-015	4.22472e-015	7.80431e-015	1.13293e-014	7.08879e-015	8.44132e-015	5.41572e-015	1.08752e-014	1.53014e-014	1.04539e-014
-1.46853e-015	5.66699e-015	6.41238e-016	-1.17137e-015	-2.54821e-015	-5.76201e-015	-4.27775e-015	-1.32841e-014	1.41281e-015	6.1322e-015	1.70523e-015	9.79267e-015	-3.84192e-015	7.11542e-015	-2.50037e-017	-2.66036e-015	4.47022e-015	8.06899e-015	1.18286e-014	6.77044e-015	8.77196e-015	5.4352e-015	1.12602e-014	1.59213e-014	1.0824e-014
-1.17593e-015	6.36419e-015	1.09353e-015	-1.11985e-015	-2.45457e-015	-5.50352e-015	-4.33663e-015	-1.3482e-014	1.49024e-015	6.44143e-015	1.84892e-015	1.02441e-014	-3.33634e-015	7.56627e-015	2.26888e-017	-2.48943e-015	4.69276e-015	8.31243e-015	1.23156e-014	6.4481e-015	9.11786e-015	5.45902e-015	1.16491e-014	1.65225e-014	1.11862e-014
-8.77406e-016	7.07908e-015	1.55793e-015	-1.06642e-015	-2.36463e-015	-5.23755e-015	-4.38972e-015	-1.36455e-014	1.54683e-015	6.73922e-015	1.99666e-015	1.06863e-014	-2.81356e-015	8.01336e-015	7.03983e-017	-2.31374e-015	4.89107e-015	8.53526e-015	1.27896e-014	6.12731e-015	9.48023e-015	5.48989e-015	1.20416e-014	1.71035e-014	1.15405e-014
-5.7383e-016	7.80865e-015	2.034e-015	-1.01065e-015	-2.27816e-015	-4.96676e-015	-4.43578e-015	-1.37757e-014	1.58376e-015	7.02485e-015	2.14868e-015	1.1118e-014	-2.27482e-015	8.45603e-015	1.18712e-016	-2.13346e-015	5.06443e-015	8.7378e-015	1.32493e-014	5.81304e-015	9.8605e-015	5.53003e-015	1.24372e-014	1.76624e-014	1.18871e-014
-2.65695e-016	8.54914e-015	2.52202e-015	-9.51962e-016	-2.19498e-015	-4.69264e-015	-4.47385e-015	-1.38731e-014	1.60268e-015	7.29772e-015	2.30423e-015	1.15385e-014	-1.72107e-015	8.89474e-015	1.68221e-016	-1.94834e-015	5.2119e-015	8.92054e-015	1.36934e-014	5.51089e-015	1.02598e-014	5.58219e-015	1.28351e-014	1.81973e-014	1.22269e-014
4.60385e-017	9.29638e-015	3.02147e-015	-8.90186e-016	-2.11434e-015	-4.41661e-015	-4.50251e-015	-1.3939e-014	1.60523e-015	7.55796e-015	2.46363e-015	1.19482e-014	-1.15288e-015	9.329e-015	2.19097e-016	-1.75849e-015	5.33229e-015	9.08498e-015	1.41202e-014	5.22627e-015	1.06779e-014	5.64898e-015	1.32339e-014	1.87062e-014	1.25599e-014
3.6106e-016	1.00471e-014	3.53202e-015	-8.2501e-016	-2.03516e-015	-4.1409e-015	-4.52099e-015	-1.39743e-014	1.59232e-015	7.8061e-015	2.62683e-015	1.2347e-014	-5.71312e-016	9.75851e-015	2.71772e-016	-1.56383e-015	5.42534e-015	9.23176e-015	1.45285e-014	4.96451e-015	1.11142e-014	5.73244e-015	1.36325e-014	1.9188e-014	1.28863e-014
6.7846e-016	1.07971e-014	4.05237e-015	-7.56604e-016	-1.95704e-015	-3.8665e-015	-4.52859e-015	-1.39802e-014	1.5658e-015	8.04165e-015	2.79356e-015	1.27343e-014	2.16635e-017	1.01834e-014	3.26232e-016	-1.36438e-015	5.49142e-015	9.3619e-015	1.49174e-014	4.72955e-015	1.15684e-014	5.83349e-015	1.40301e-014	1.96407e-014	1.32061e-014
9.97632e-016	1.15424e-014	4.58175e-015	-6.84583e-016	-1.87935e-015	-3.59584e-015	-4.52393e-015	-1.39577e-014	1.52825e-015	8.26496e-015	2.9639e-015	1.31108e-014	6.24478e-016	1.06033e-014	3.82824e-016	-1.15976e-015	5.53072e-015	9.47686e-015	1.52853e-014	4.52607e-015	1.20397e-014	5.95441e-015	1.44254e-014	2.00633e-014	1.35191e-014
1.31763e-015	1.22789e-014	5.11879e-015	-6.09535e-016	-1.80146e-015	-3.3303e-015	-4.5064e-015	-1.39084e-014	1.48133e-015	8.47631e-015	3.13816e-015	1.34762e-014	1.23581e-015	1.1018e-014	4.41773e-016	-9.49848e-016	5.54334e-015	9.5781e-015	1.56309e-014	4.35781e-015	1.25262e-014	6.09624e-015	1.48171e-014	2.04541e-014	1.38258e-014
1.63856e-015	1.30027e-014	5.66285e-015	-5.30975e-016	-1.72336e-015	-3.07123e-015	-4.47525e-015	-1.38338e-014	1.42752e-015	8.67598e-015	3.31625e-015	1.38306e-014	1.85358e-015	1.14266e-014	5.0273e-016	-7.34981e-016	5.52878e-015	9.6662e-015	1.59529e-014	4.22827e-015	1.3026e-014	6.25964e-015	1.52041e-014	2.08119e-014	1.41259e-014
1.95946e-015	1.37099e-014	6.21263e-015	-4.4945e-016	-1.64443e-015	-2.81922e-015	-4.42997e-015	-1.37357e-014	1.36935e-015	8.8641e-015	3.49766e-015	1.41745e-014	2.47597e-015	1.18279e-014	5.65884e-016	-5.15159e-016	5.48781e-015	9.74294e-015	1.62499e-014	4.13993e-015	1.35372e-014	6.44476e-015	1.55844e-014	2.11359e-014	1.44188e-014
2.28e-015	1.4397e-014	6.76668e-015	-3.65109e-016	-1.564e-015	-2.57643e-015	-4.36979e-015	-1.36158e-014	1.30904e-015	9.04091e-015	3.68223e-015	1.4508e-014	3.10152e-015	1.22212e-014	6.30568e-016	-2.90838e-016	5.4214e-015	9.81011e-015	1.65207e-014	4.09528e-015	1.40574e-014	6.65231e-015	1.59566e-014	2.14249e-014	1.47043e-014
2.59953e-015	1.50604e-014	7.32315e-015	-2.78212e-016	-1.4818e-015	-2.34457e-015	-4.2949e-015	-1.34755e-014	1.24858e-015	9.20647e-015	3.86947e-015	1.48316e-014	3.72793e-015	1.26059e-014	6.9621e-016	-6.28705e-017	5.32997e-015	9.86967e-015	1.67636e-014	4.09674e-015	1.45836e-014	6.88245e-015	1.63193e-014	2.16782e-014	1.49816e-014
2.91786e-015	1.56973e-014	7.88007e-015	-1.89336e-016	-1.3972e-015	-2.12464e-015	-4.20533e-015	-1.3317e-014	1.18961e-015	9.36122e-015	4.05924e-015	1.51453e-014	4.35301e-015	1.29814e-014	7.61878e-016	1.68469e-016	5.21451e-015	9.92271e-015	1.69779e-014	4.14625e-015	1.51126e-014	7.13445e-015	1.66713e-014	2.18954e-014	1.52505e-014
3.23519e-015	1.63043e-014	8.43624e-015	-9.97171e-017	-1.30997e-015	-1.91785e-015	-4.10035e-015	-1.31418e-014	1.13487e-015	9.50557e-015	4.25142e-015	1.54496e-014	4.97526e-015	1.33461e-014	8.27711e-016	4.02479e-016	5.07593e-015	9.97083e-015	1.71621e-014	4.24385e-015	1.56404e-014	7.40682e-015	1.70116e-014	2.20763e-014	1.55105e-014
3.55068e-015	1.68787e-014	8.98947e-015	-1.01341e-017	-1.22006e-015	-1.72534e-015	-3.97973e-015	-1.29516e-014	1.08728e-015	9.63959e-015	4.44491e-015	1.57444e-014	5.5923e-015	1.36994e-014	8.93773e-016	6.38123e-016	4.91562e-015	1.00159e-014	1.73148e-014	4.39024e-015	1.6163e-014	7.69826e-015	1.73385e-014	2.22206e-014	1.57607e-014
3.86412e-015	1.74183e-014	9.5375e-015	7.88085e-017	-1.12785e-015	-1.54784e-015	-3.84369e-015	-1.27481e-014	1.04907e-015	9.76425e-015	4.63956e-015	1.60296e-014	6.20225e-015	1.40396e-014	9.59706e-016	8.74424e-016	4.73541e-015	1.00593e-014	1.74355e-014	4.58525e-015	1.66775e-014	8.00672e-015	1.76508e-014	2.23284e-014	1.60005e-014
4.17532e-015	1.79206e-014	1.00782e-014	1.66185e-016	-1.03323e-015	-1.38687e-015	-3.69326e-015	-1.25326e-014	1.02247e-015	9.88065e-015	4.83444e-015	1.63056e-014	6.80312e-015	1.4365e-014	1.02479e-015	1.11054e-015	4.53714e-015	1.01026e-014	1.75236e-014	4.82782e-015	1.71798e-014	8.33023e-015	1.79469e-014	2.24003e-014	1.62296e-014
4.48385e-015	1.83837e-014	1.06093e-014	2.50525e-016	-9.36767e-016	-1.2438e-015	-3.52861e-015	-1.23059e-014	1.00942e-015	9.98872e-015	5.0294e-015	1.65725e-014	7.39296e-015	1.46746e-014	1.08776e-015	1.3452e-015	4.32285e-015	1.01464e-014	1.75785e-014	5.11589e-015	1.76659e-014	8.66603e-015	1.82261e-014	2.24367e-014	1.64473e-014
4.79033e-015	1.88068e-014	1.11294e-014	3.30454e-016	-8.39147e-016	-1.11924e-015	-3.34997e-015	-1.20697e-014	1.01083e-015	1.00893e-014	5.22382e-015	1.68302e-014	7.97025e-015	1.49673e-014	1.14822e-015	1.57696e-015	4.09421e-015	1.01926e-014	1.75992e-014	5.44635e-015	1.81314e-014	9.01159e-015	1.84877e-014	2.24386e-014	1.66525e-014
5.09526e-015	1.9189e-014	1.16366e-014	4.0497e-016	-7.40872e-016	-1.01395e-015	-3.15789e-015	-1.18252e-014	1.02822e-015	1.0183e-014	5.41708e-015	1.70792e-014	8.53275e-015	1.52421e-014	1.20568e-015	1.80472e-015	3.85391e-015	1.0242e-014	1.7585e-014	5.81637e-015	1.85718e-014	9.36415e-015	1.87321e-014	2.24071e-014	1.68449e-014
5.39834e-015	1.95303e-014	1.21288e-014	4.72529e-016	-6.42678e-016	-9.28428e-016	-2.95336e-015	-1.15743e-014	1.0629e-015	1.027e-014	5.6091e-015	1.73193e-014	9.07872e-015	1.54978e-014	1.25884e-015	2.02716e-015	3.60452e-015	1.02951e-014	1.75365e-014	6.22274e-015	1.89833e-014	9.72085e-015	1.89585e-014	2.23435e-014	1.70239e-014
5.69993e-015	1.98304e-014	1.26038e-014	5.31184e-016	-5.45369e-016	-8.62816e-016	-2.73729e-015	-1.13175e-014	1.11649e-015	1.03516e-014	5.79939e-015	1.75504e-014	9.60685e-015	1.5733e-014	1.30732e-015	2.24275e-015	3.34849e-015	1.03531e-014	1.74544e-014	6.66166e-015	1.93625e-014	1.00789e-014	1.91657e-014	2.22495e-014	1.71895e-014
5.99927e-015	2.00893e-014	1.30599e-014	5.79128e-016	-4.49745e-016	-8.17596e-016	-2.51019e-015	-1.10561e-014	1.18957e-015	1.04287e-014	5.987e-015	1.77724e-014	1.01154e-014	1.59467e-014	1.35115e-015	2.44937e-015	3.08878e-015	1.04162e-014	1.73383e-014	7.12921e-015	1.97052e-014	1.04351e-014	1.93539e-014	2.21268e-014	1.73412e-014
6.29688e-015	2.03075e-014	1.34952e-014	6.15253e-016	-3.56867e-016	-7.92247e-016	-2.27346e-015	-1.0791e-014	1.28243e-015	1.05019e-014	6.17158e-015	1.79847e-014	1.06031e-014	1.61378e-014	1.39038e-015	2.6456e-015	2.82801e-015	1.04848e-014	1.7189e-014	7.62076e-015	2.00081e-014	1.07863e-014	1.95233e-014	2.19771e-014	1.74787e-014
6.59292e-015	2.04867e-014	1.39076e-014	6.38374e-016	-2.67931e-016	-7.86319e-016	-2.02725e-015	-1.05223e-014	1.39548e-015	1.0572e-014	6.35273e-015	1.81864e-014	1.10693e-014	1.63053e-014	1.42421e-015	2.83017e-015	2.56861e-015	1.05589e-014	1.70076e-014	8.13069e-015	2.02685e-014	1.11292e-014	1.96742e-014	2.18033e-014	1.76016e-014
6.88736e-015	2.06277e-014	1.42954e-014	6.47122e-016	-1.84155e-016	-8.00079e-016	-1.77255e-015	-1.02508e-014	1.52882e-015	1.064e-014	6.52978e-015	1.83775e-014	1.15129e-014	1.64479e-014	1.452e-015	3.00215e-015	2.31316e-015	1.06389e-014	1.67951e-014	8.65411e-015	2.04845e-014	1.14607e-014	1.98063e-014	2.16075e-014	1.77094e-014
7.18056e-015	2.07316e-014	1.46568e-014	6.39868e-016	-1.06181e-016	-8.33166e-016	-1.51071e-015	-9.97735e-015	1.68199e-015	1.07062e-014	6.70263e-015	1.85576e-014	1.19327e-014	1.65653e-014	1.47357e-015	3.15974e-015	2.06473e-015	1.07243e-014	1.65527e-014	9.18616e-015	2.06545e-014	1.17781e-014	1.99201e-014	2.13921e-014	1.78021e-014
7.47203e-015	2.08002e-014	1.49904e-014	6.15735e-016	-3.52196e-017	-8.8505e-016	-1.24302e-015	-9.70204e-015	1.85462e-015	1.07719e-014	6.87063e-015	1.87261e-014	1.23279e-014	1.66574e-014	1.48938e-015	3.30176e-015	1.82581e-015	1.0815e-014	1.62822e-014	9.72113e-015	2.07766e-014	1.20783e-014	2.00159e-014	2.11599e-014	1.78798e-014
7.76124e-015	2.08358e-014	1.52958e-014	5.73701e-016	2.78435e-017	-9.55404e-016	-9.7038e-016	-9.42513e-015	2.04628e-015	1.08382e-014	7.03354e-015	1.88826e-014	1.26973e-014	1.67243e-014	1.49909e-015	3.42653e-015	1.59927e-015	1.09106e-014	1.5986e-014	1.02534e-014	2.08497e-014	1.23581e-014	2.00945e-014	2.09136e-014	1.79426e-014
8.04819e-015	2.08409e-014	1.55722e-014	5.127e-016	8.15663e-017	-1.04305e-015	-6.94572e-016	-9.14627e-015	2.25637e-015	1.09054e-014	7.19051e-015	1.90264e-014	1.30408e-014	1.67664e-014	1.50252e-015	3.53249e-015	1.38795e-015	1.10108e-014	1.56667e-014	1.0777e-014	2.0873e-014	1.26146e-014	2.01573e-014	2.06558e-014	1.79909e-014
8.33269e-015	2.08175e-014	1.58182e-014	4.32336e-016	1.25324e-016	-1.14701e-015	-4.16637e-016	-8.86504e-015	2.48365e-015	1.09742e-014	7.3411e-015	1.91567e-014	1.33577e-014	1.6784e-014	1.49959e-015	3.6182e-015	1.19399e-015	1.11145e-014	1.5326e-014	1.1287e-014	2.08465e-014	1.28463e-014	2.02049e-014	2.03888e-014	1.80248e-014
8.61457e-015	2.07679e-014	1.60334e-014	3.32084e-016	1.57944e-016	-1.26689e-015	-1.38125e-016	-8.58167e-015	2.7271e-015	1.10458e-014	7.48557e-015	1.92724e-014	1.3648e-014	1.67773e-014	1.49041e-015	3.68304e-015	1.01917e-015	1.12209e-014	1.49671e-014	1.17778e-014	2.07711e-014	1.30513e-014	2.0238e-014	2.01154e-014	1.80447e-014
8.89334e-015	2.06948e-014	1.62181e-014	2.12018e-016	1.79172e-016	-1.40028e-015	1.40496e-016	-8.29617e-015	2.98543e-015	1.11209e-014	7.62315e-015	1.93731e-014	1.39116e-014	1.67475e-014	1.47484e-015	3.72639e-015	8.65827e-016	1.13293e-014	1.45925e-014	1.22446e-014	2.06471e-014	1.3228e-014	2.02573e-014	1.9838e-014	1.80507e-014
9.16894e-015	2.06002e-014	1.63722e-014	7.25228e-017	1.88772e-016	-1.54563e-015	4.17701e-016	-8.0079e-015	3.25739e-015	1.12008e-014	7.7537e-015	1.94576e-014	1.41489e-014	1.66949e-014	1.45343e-015	3.74749e-015	7.35708e-016	1.14392e-014	1.42054e-014	1.26836e-014	2.04754e-014	1.33754e-014	2.02636e-014	1.95597e-014	1.80431e-014
9.44101e-015	2.04863e-014	1.64955e-014	-8.60041e-017	1.86357e-016	-1.70133e-015	6.9207e-016	-7.7169e-015	3.54146e-015	1.12864e-014	7.87677e-015	1.9525e-014	1.43603e-014	1.662e-014	1.42695e-015	3.7457e-015	6.30707e-016	1.15494e-014	1.38084e-014	1.30904e-014	2.02586e-014	1.34928e-014	2.02577e-014	1.92828e-014	1.80224e-014
9.70865e-015	2.03558e-014	1.65884e-014	-2.62667e-016	1.71883e-016	-1.8655e-015	9.63163e-016	-7.42247e-015	3.83589e-015	1.13784e-014	7.99247e-015	1.95746e-014	1.45458e-014	1.65246e-014	1.39594e-015	3.72071e-015	5.51709e-016	1.16591e-014	1.34045e-014	1.3461e-014	1.99996e-014	1.358e-014	2.02403e-014	1.90101e-014	1.79887e-014
9.97097e-015	2.02111e-014	1.6651e-014	-4.57029e-016	1.45956e-016	-2.03651e-015	1.23003e-015	-7.12389e-015	4.13908e-015	1.1477e-014	8.10089e-015	1.96052e-014	1.47055e-014	1.64097e-014	1.36139e-015	3.67202e-015	5.00436e-016	1.17671e-014	1.29974e-014	1.37911e-014	1.97016e-014	1.3637e-014	2.02123e-014	1.87436e-014	1.79425e-014
1.02272e-014	2.00543e-014	1.66845e-014	-6.68465e-016	1.08571e-016	-2.2123e-015	1.49138e-015	-6.82101e-015	4.45017e-015	1.1583e-014	8.20166e-015	1.96161e-014	1.48397e-014	1.62771e-014	1.3242e-015	3.59962e-015	4.78742e-016	1.18726e-014	1.25906e-014	1.40783e-014	1.93668e-014	1.36634e-014	2.01743e-014	1.84853e-014	1.78845e-014
1.04765e-014	1.98872e-014	1.66896e-014	-8.95834e-016	6.02663e-017	-2.39038e-015	1.74621e-015	-6.51366e-015	4.76783e-015	1.16968e-014	8.29525e-015	1.96068e-014	1.49494e-014	1.6129e-014	1.28476e-015	3.50377e-015	4.86955e-016	1.19744e-014	1.21873e-014	1.43202e-014	1.89993e-014	1.36597e-014	2.01276e-014	1.82372e-014	1.78155e-014
1.07178e-014	1.97112e-014	1.66674e-014	-1.13787e-015	2.05739e-018	-2.56932e-015	1.99424e-015	-6.20125e-015	5.09011e-015	1.18188e-014	8.38116e-015	1.95764e-014	1.50357e-014	1.59668e-014	1.24358e-015	3.38576e-015	5.2599e-016	1.20716e-014	1.17911e-014	1.45148e-014	1.86036e-014	1.36274e-014	2.00726e-014	1.8001e-014	1.7736e-014
1.09502e-014	1.95286e-014	1.66187e-014	-1.39232e-015	-6.49452e-017	-2.74655e-015	2.23451e-015	-5.88308e-015	5.41562e-015	1.19497e-014	8.46011e-015	1.95242e-014	1.50995e-014	1.57919e-014	1.20159e-015	3.24619e-015	5.96175e-016	1.21634e-014	1.14056e-014	1.46608e-014	1.81836e-014	1.35675e-014	2.00093e-014	1.77778e-014	1.76468e-014
1.11728e-014	1.934e-014	1.6545e-014	-1.65725e-015	-1.39802e-016	-2.91927e-015	2.46625e-015	-5.55875e-015	5.74398e-015	1.20896e-014	8.53212e-015	1.94496e-014	1.51419e-014	1.56068e-014	1.15901e-015	3.08613e-015	6.97623e-016	1.22489e-014	1.10339e-014	1.47577e-014	1.77435e-014	1.34818e-014	1.99382e-014	1.75689e-014	1.7548e-014
1.13846e-014	1.91468e-014	1.64484e-014	-1.93076e-015	-2.21186e-016	-3.08511e-015	2.68896e-015	-5.2281e-015	6.07391e-015	1.22385e-014	8.59799e-015	1.93526e-014	1.51641e-014	1.5414e-014	1.11712e-015	2.90677e-015	8.29846e-016	1.23274e-014	1.06787e-014	1.48056e-014	1.7288e-014	1.33723e-014	1.98594e-014	1.73747e-014	1.74401e-014
1.15847e-014	1.89504e-014	1.63309e-014	-2.20998e-015	-3.07565e-016	-3.24235e-015	2.90251e-015	-4.89121e-015	6.40393e-015	1.2396e-014	8.65814e-015	1.92323e-014	1.51675e-014	1.52157e-014	1.07595e-015	2.70977e-015	9.92729e-016	1.23983e-014	1.03425e-014	1.48051e-014	1.68214e-014	1.32409e-014	1.97728e-014	1.71961e-014	1.73238e-014
1.17721e-014	1.87506e-014	1.61943e-014	-2.49232e-015	-3.96823e-016	-3.38877e-015	3.10596e-015	-4.54761e-015	6.73265e-015	1.25613e-014	8.71256e-015	1.90883e-014	1.51533e-014	1.5014e-014	1.03628e-015	2.4971e-015	1.18632e-015	1.24607e-014	1.00282e-014	1.47566e-014	1.63483e-014	1.30898e-014	1.96785e-014	1.70337e-014	1.71994e-014
1.19455e-014	1.85483e-014	1.60405e-014	-2.77548e-015	-4.86769e-016	-3.52226e-015	3.29953e-015	-4.19756e-015	7.05876e-015	1.27342e-014	8.7612e-015	1.89207e-014	1.51229e-014	1.48107e-014	9.98983e-016	2.27029e-015	1.4098e-015	1.25139e-014	9.73758e-015	1.46619e-014	1.58739e-014	1.29208e-014	1.95763e-014	1.68879e-014	1.70672e-014
1.21036e-014	1.83432e-014	1.58716e-014	-3.05618e-015	-5.74849e-016	-3.63988e-015	3.48309e-015	-3.84192e-015	7.38134e-015	1.29147e-014	8.80557e-015	1.87296e-014	1.50765e-014	1.46084e-014	9.65086e-016	2.03155e-015	1.6623e-015	1.25577e-014	9.47224e-015	1.45239e-014	1.54022e-014	1.27367e-014	1.94658e-014	1.67589e-014	1.69272e-014
1.22454e-014	1.81357e-014	1.56899e-014	-3.33222e-015	-6.59543e-016	-3.73998e-015	3.65703e-015	-3.48028e-015	7.6998e-015	1.31021e-014	8.84619e-015	1.85145e-014	1.50163e-014	1.44088e-014	9.35278e-016	1.78355e-015	1.94191e-015	1.25918e-014	9.23424e-015	1.4345e-014	1.49373e-014	1.25403e-014	1.93464e-014	1.66462e-014	1.67794e-014
1.23697e-014	1.79259e-014	1.54974e-014	-3.60009e-015	-7.38992e-016	-3.8207e-015	3.82143e-015	-3.11299e-015	8.01337e-015	1.32953e-014	8.884e-015	1.82759e-014	1.49444e-014	1.42139e-014	9.10977e-016	1.52863e-015	2.24786e-015	1.26156e-014	9.02446e-015	1.41285e-014	1.44835e-014	1.23341e-014	1.92174e-014	1.65492e-014	1.66241e-014
1.24754e-014	1.77125e-014	1.52959e-014	-3.85659e-015	-8.10599e-016	-3.88047e-015	3.97734e-015	-2.7404e-015	8.32208e-015	1.34932e-014	8.91968e-015	1.80147e-014	1.48616e-014	1.4026e-014	8.92172e-016	1.27044e-015	2.57893e-015	1.26292e-014	8.84358e-015	1.38782e-014	1.40448e-014	1.21204e-014	1.9078e-014	1.64675e-014	1.64617e-014
1.25614e-014	1.74947e-014	1.50873e-014	-4.09919e-015	-8.71696e-016	-3.91728e-015	4.12501e-015	-2.36169e-015	8.62561e-015	1.36953e-014	8.95388e-015	1.77318e-014	1.47693e-014	1.38463e-014	8.79884e-016	1.01198e-015	2.9329e-015	1.26321e-014	8.69245e-015	1.35975e-014	1.36248e-014	1.19023e-014	1.89268e-014	1.63997e-014	1.62921e-014
1.26263e-014	1.72717e-014	1.48738e-014	-4.32518e-015	-9.20032e-016	-3.92896e-015	4.26509e-015	-1.97718e-015	8.92346e-015	1.39003e-014	8.98735e-015	1.7428e-014	1.4669e-014	1.36765e-014	8.74872e-016	7.56289e-016	3.30789e-015	1.26251e-014	8.57193e-015	1.32911e-014	1.32264e-014	1.1682e-014	1.87629e-014	1.63444e-014	1.61147e-014
1.26692e-014	1.70434e-014	1.4658e-014	-4.5312e-015	-9.52828e-016	-3.91427e-015	4.39848e-015	-1.58788e-015	9.21517e-015	1.41067e-014	9.02086e-015	1.71043e-014	1.45623e-014	1.35177e-014	8.78192e-016	5.06322e-016	3.70252e-015	1.2608e-014	8.48228e-015	1.29627e-014	1.28517e-014	1.14622e-014	1.85854e-014	1.63006e-014	1.59298e-014
1.26897e-014	1.68087e-014	1.44415e-014	-4.71522e-015	-9.67928e-016	-3.87213e-015	4.52575e-015	-1.19505e-015	9.50027e-015	1.43129e-014	9.05476e-015	1.67618e-014	1.44506e-014	1.33709e-014	8.90617e-016	2.65153e-016	4.1142e-015	1.25815e-014	8.42264e-015	1.26166e-014	1.25037e-014	1.12453e-014	1.83929e-014	1.62665e-014	1.57373e-014
1.26871e-014	1.65662e-014	1.42265e-014	-4.87482e-015	-9.62608e-016	-3.80194e-015	4.64757e-015	-7.99461e-016	9.77877e-015	1.45173e-014	9.08958e-015	1.64028e-014	1.43356e-014	1.32366e-014	9.12598e-016	3.6342e-017	4.54121e-015	1.25458e-014	8.39199e-015	1.22578e-014	1.21846e-014	1.10333e-014	1.81843e-014	1.62402e-014	1.55368e-014
1.26611e-014	1.63161e-014	1.40144e-014	-5.00749e-015	-9.34685e-016	-3.70358e-015	4.76503e-015	-4.01693e-016	1.00503e-014	1.47181e-014	9.12571e-015	1.60293e-014	1.42189e-014	1.31152e-014	9.44542e-016	-1.76827e-016	4.98123e-015	1.25013e-014	8.38896e-015	1.18911e-014	1.18951e-014	1.08281e-014	1.79585e-014	1.62196e-014	1.53281e-014
1.26112e-014	1.60571e-014	1.38067e-014	-5.11105e-015	-8.82527e-016	-3.57632e-015	4.87854e-015	-2.52823e-018	1.03145e-014	1.4914e-014	9.16428e-015	1.56421e-014	1.41015e-014	1.30068e-014	9.87779e-016	-3.71092e-016	5.43177e-015	1.24482e-014	8.41221e-015	1.15206e-014	1.16359e-014	1.06317e-014	1.77148e-014	1.62032e-014	1.51106e-014
1.25375e-014	1.57873e-014	1.36052e-014	-5.18356e-015	-8.04722e-016	-3.41985e-015	4.98963e-015	3.97308e-016	1.05707e-014	1.51028e-014	9.2057e-015	1.52436e-014	1.39847e-014	1.29114e-014	1.04299e-015	-5.43242e-016	5.89082e-015	1.23864e-014	8.46016e-015	1.11506e-014	1.14077e-014	1.04459e-014	1.74522e-014	1.61889e-014	1.48844e-014
1.244e-014	1.55051e-014	1.3411e-014	-5.22351e-015	-6.99644e-016	-3.23425e-015	5.09904e-015	7.96798e-016	1.08184e-014	1.52825e-014	9.25048e-015	1.48363e-014	1.38703e-014	1.2829e-014	1.1103e-015	-6.90868e-016	6.35604e-015	1.23174e-014	8.5306e-015	1.07865e-014	1.12106e-014	1.02719e-014	1.71692e-014	1.61752e-014	1.46496e-014
1.23188e-014	1.52099e-014	1.32253e-014	-5.22881e-015	-5.66111e-016	-3.01928e-015	5.20729e-015	1.19441e-015	1.10572e-014	1.54521e-014	9.29878e-015	1.44215e-014	1.37592e-014	1.27589e-014	1.18946e-015	-8.10649e-016	6.82551e-015	1.22411e-014	8.62107e-015	1.04316e-014	1.10436e-014	1.01108e-014	1.68644e-014	1.6159e-014	1.44058e-014
1.21742e-014	1.49015e-014	1.30489e-014	-5.1981e-015	-4.03137e-016	-2.77544e-015	5.31603e-015	1.58999e-015	1.12873e-014	1.56091e-014	9.35117e-015	1.40017e-014	1.36525e-014	1.27003e-014	1.28195e-015	-8.99738e-016	7.29634e-015	1.2158e-014	8.72916e-015	1.00898e-014	1.09054e-014	9.96356e-015	1.65372e-014	1.6138e-014	1.41524e-014
1.20062e-014	1.45789e-014	1.28826e-014	-5.13141e-015	-2.09977e-016	-2.50298e-015	5.42627e-015	1.98304e-015	1.15081e-014	1.57515e-014	9.40831e-015	1.35786e-014	1.3552e-014	1.26521e-014	1.38776e-015	-9.56069e-016	7.76588e-015	1.20684e-014	8.852e-015	9.76478e-015	1.07945e-014	9.83096e-015	1.61871e-014	1.61099e-014	1.38892e-014
1.1816e-014	1.42418e-014	1.27267e-014	-5.02818e-015	1.36435e-017	-2.20386e-015	5.53882e-015	2.37247e-015	1.17192e-014	1.58772e-014	9.47104e-015	1.31549e-014	1.34588e-014	1.2613e-014	1.50793e-015	-9.77989e-016	8.23198e-015	1.19724e-014	8.98613e-015	9.45982e-015	1.07096e-014	9.71358e-015	1.58146e-014	1.60734e-014	1.36161e-014
1.16047e-014	1.38895e-014	1.25814e-014	-4.88793e-015	2.67509e-016	-1.87937e-015	5.65439e-015	2.75701e-015	1.19202e-014	1.59843e-014	9.53964e-015	1.27332e-014	1.33736e-014	1.25815e-014	1.64259e-015	-9.63444e-016	8.69157e-015	1.18707e-014	9.12844e-015	9.178e-015	1.06487e-014	9.61108e-015	1.54194e-014	1.6026e-014	1.33329e-014
1.13732e-014	1.35211e-014	1.24466e-014	-4.71051e-015	5.51269e-016	-1.53057e-015	5.77432e-015	3.13587e-015	1.21104e-014	1.60714e-014	9.61465e-015	1.23156e-014	1.32973e-014	1.25565e-014	1.79151e-015	-9.10486e-016	9.14265e-015	1.17645e-014	9.27582e-015	8.92185e-015	1.06093e-014	9.52336e-015	1.50019e-014	1.59654e-014	1.30396e-014
1.11231e-014	1.31367e-014	1.23223e-014	-4.49668e-015	8.64423e-016	-1.15862e-015	5.89955e-015	3.50817e-015	1.22888e-014	1.61368e-014	9.69597e-015	1.19047e-014	1.32304e-014	1.25358e-014	1.95558e-015	-8.17917e-016	9.58313e-015	1.16542e-014	9.42539e-015	8.69309e-015	1.05886e-014	9.45053e-015	1.45622e-014	1.58891e-014	1.27357e-014
1.08559e-014	1.27366e-014	1.22085e-014	-4.24648e-015	1.20614e-015	-7.66018e-016	6.03094e-015	3.8735e-015	1.24546e-014	1.61793e-014	9.78288e-015	1.15033e-014	1.31738e-014	1.25178e-014	2.13497e-015	-6.85612e-016	1.00111e-014	1.154e-014	9.57427e-015	8.49343e-015	1.05831e-014	9.39219e-015	1.41015e-014	1.57957e-014	1.24217e-014
1.05737e-014	1.23209e-014	1.21041e-014	-3.96087e-015	1.5749e-015	-3.5437e-016	6.1692e-015	4.23107e-015	1.26069e-014	1.61978e-014	9.87514e-015	1.11137e-014	1.31274e-014	1.2501e-014	2.3305e-015	-5.12979e-016	1.04247e-014	1.14228e-014	9.71942e-015	8.32385e-015	1.05907e-014	9.34806e-015	1.36206e-014	1.5684e-014	1.20975e-014
1.02781e-014	1.18903e-014	1.20084e-014	-3.64034e-015	1.96862e-015	7.41607e-017	6.3154e-015	4.58006e-015	1.27448e-014	1.61913e-014	9.97275e-015	1.07378e-014	1.30923e-014	1.24838e-014	2.54184e-015	-3.00338e-016	1.08215e-014	1.13032e-014	9.85781e-015	8.18518e-015	1.06087e-014	9.31698e-015	1.31209e-014	1.55517e-014	1.17636e-014
9.97135e-015	1.14459e-014	1.19202e-014	-3.28636e-015	2.38599e-015	5.17947e-016	6.46992e-015	4.92083e-015	1.28682e-014	1.61592e-014	1.00751e-014	1.03767e-014	1.30686e-014	1.24637e-014	2.76871e-015	-4.78409e-017	1.11998e-014	1.11816e-014	9.9872e-015	8.07794e-015	1.06335e-014	9.29938e-015	1.26037e-014	1.53976e-014	1.14204e-014
9.65557e-015	1.09881e-014	1.18386e-014	-2.9004e-015	2.82529e-015	9.74854e-016	6.63281e-015	5.25315e-015	1.29759e-014	1.61007e-014	1.01814e-014	1.00326e-014	1.30565e-014	1.24385e-014	3.01045e-015	2.43665e-016	1.15582e-014	1.10587e-014	1.0105e-014	8.00156e-015	1.06615e-014	9.29465e-015	1.20709e-014	1.52209e-014	1.10689e-014
9.33296e-015	1.05177e-014	1.1762e-014	-2.48468e-015	3.28413e-015	1.44315e-015	6.80496e-015	5.57638e-015	1.30669e-014	1.60155e-014	1.02907e-014	9.7071e-015	1.30553e-014	1.24066e-014	3.26676e-015	5.72798e-016	1.18951e-014	1.09351e-014	1.02094e-014	7.95514e-015	1.06898e-014	9.3008e-015	1.15248e-014	1.50202e-014	1.07097e-014
9.00571e-015	1.00361e-014	1.16891e-014	-2.04042e-015	3.75937e-015	1.92045e-015	6.98662e-015	5.89119e-015	1.31406e-014	1.59037e-014	1.04022e-014	9.4015e-015	1.30652e-014	1.2366e-014	3.53717e-015	9.38539e-016	1.22092e-014	1.0811e-014	1.02986e-014	7.93778e-015	1.07155e-014	9.31776e-015	1.09679e-014	1.47952e-014	1.03439e-014
8.67628e-015	9.54456e-015	1.16181e-014	-1.56984e-015	4.24808e-015	2.40585e-015	7.17794e-015	6.19781e-015	1.31962e-014	1.57651e-014	1.05158e-014	9.11785e-015	1.30856e-014	1.23143e-014	3.82134e-015	1.33872e-015	1.24991e-014	1.06864e-014	1.03713e-014	7.94811e-015	1.07359e-014	9.34489e-015	1.04027e-014	1.45455e-014	9.97211e-015
8.34698e-015	9.04435e-015	1.15468e-014	-1.07514e-015	4.74719e-015	2.89773e-015	7.3794e-015	6.49649e-015	1.32328e-014	1.55998e-014	1.06302e-014	8.85759e-015	1.31162e-014	1.22501e-014	4.11883e-015	1.77072e-015	1.27641e-014	1.05621e-014	1.04268e-014	7.98413e-015	1.07483e-014	9.38086e-015	9.83195e-015	1.42703e-014	9.5955e-015
8.02015e-015	8.53711e-015	1.14737e-014	-5.58807e-016	5.25373e-015	3.39403e-015	7.59134e-015	6.78736e-015	1.32496e-014	1.54081e-014	1.07443e-014	8.62083e-015	1.31562e-014	1.21713e-014	4.42855e-015	2.23192e-015	1.3003e-014	1.0439e-014	1.04633e-014	8.04442e-015	1.07505e-014	9.42434e-015	9.25867e-015	1.39688e-014	9.21588e-015
7.69795e-015	8.0244e-015	1.13969e-014	-2.29324e-017	5.76443e-015	3.89279e-015	7.81384e-015	7.07092e-015	1.3246e-014	1.51907e-014	1.08569e-014	8.40751e-015	1.32047e-014	1.20767e-014	4.74893e-015	2.71883e-015	1.32144e-014	1.03177e-014	1.04803e-014	8.12634e-015	1.0741e-014	9.47423e-015	8.68535e-015	1.36418e-014	8.83489e-015
7.38188e-015	7.50812e-015	1.13147e-014	5.29805e-016	6.27569e-015	4.3931e-015	8.04741e-015	7.34751e-015	1.32215e-014	1.49488e-014	1.09667e-014	8.21827e-015	1.32611e-014	1.19643e-014	5.07942e-015	3.22841e-015	1.33978e-014	1.0198e-014	1.04772e-014	8.22739e-015	1.0718e-014	9.52989e-015	8.11552e-015	1.32897e-014	8.45394e-015
7.07471e-015	6.98927e-015	1.12249e-014	1.09736e-015	6.78424e-015	4.89357e-015	8.29106e-015	7.61783e-015	1.31753e-014	1.46837e-014	1.10722e-014	8.05285e-015	1.33243e-014	1.18335e-014	5.4186e-015	3.75688e-015	1.35528e-014	1.00795e-014	1.04544e-014	8.34522e-015	1.06793e-014	9.59095e-015	7.55274e-015	1.29127e-014	8.0743e-015
6.77849e-015	6.46919e-015	1.11253e-014	1.67728e-015	7.28703e-015	5.39336e-015	8.54475e-015	7.88296e-015	1.3108e-014	1.43971e-014	1.11728e-014	7.91058e-015	1.33928e-014	1.16834e-014	5.76554e-015	4.30063e-015	1.36794e-014	9.96334e-015	1.04122e-014	8.47656e-015	1.0624e-014	9.65684e-015	7.0007e-015	1.25117e-014	7.69808e-015
6.49468e-015	5.94941e-015	1.10139e-014	2.2676e-015	7.78015e-015	5.89204e-015	8.80878e-015	8.14371e-015	1.30195e-014	1.40903e-014	1.12673e-014	7.79194e-015	1.34644e-014	1.15131e-014	6.11876e-015	4.85577e-015	1.37776e-014	9.84994e-015	1.03516e-014	8.61858e-015	1.05514e-014	9.72678e-015	6.46233e-015	1.20875e-014	7.3264e-015
6.22495e-015	5.43216e-015	1.08884e-014	2.8654e-015	8.26037e-015	6.38863e-015	9.08313e-015	8.40138e-015	1.29107e-014	1.37649e-014	1.13541e-014	7.69628e-015	1.35376e-014	1.13229e-014	6.47633e-015	5.4178e-015	1.38468e-014	9.73972e-015	1.02742e-014	8.76795e-015	1.04614e-014	9.80065e-015	5.94144e-015	1.16414e-014	6.96132e-015
5.97074e-015	4.91996e-015	1.07469e-014	3.46869e-015	8.72415e-015	6.88311e-015	9.36703e-015	8.65664e-015	1.27814e-014	1.34232e-014	1.14318e-014	7.62214e-015	1.36107e-014	1.11122e-014	6.8368e-015	5.98254e-015	1.38874e-014	9.633e-015	1.01817e-014	8.92208e-015	1.03537e-014	9.87754e-015	5.44125e-015	1.11747e-014	6.60497e-015
5.73292e-015	4.41429e-015	1.05878e-014	4.0751e-015	9.16994e-015	7.37522e-015	9.66035e-015	8.91018e-015	1.26323e-014	1.30669e-014	1.14993e-014	7.56834e-015	1.36819e-014	1.08809e-014	7.19761e-015	6.5451e-015	1.39008e-014	9.52997e-015	1.00762e-014	9.07778e-015	1.02283e-014	9.95735e-015	4.96476e-015	1.0689e-014	6.25938e-015
5.51228e-015	3.91654e-015	1.0409e-014	4.68296e-015	9.59456e-015	7.86533e-015	9.9625e-015	9.16337e-015	1.24641e-014	1.26984e-014	1.15552e-014	7.53312e-015	1.3749e-014	1.06291e-014	7.55759e-015	7.10207e-015	1.38876e-014	9.43068e-015	9.96013e-015	9.23249e-015	1.00862e-014	1.00396e-014	4.5147e-015	1.01861e-014	5.92616e-015
5.3099e-015	3.42836e-015	1.02087e-014	5.28987e-015	9.99563e-015	8.35359e-015	1.02724e-014	9.41698e-015	1.22778e-014	1.23196e-014	1.15985e-014	7.51429e-015	1.38097e-014	1.03568e-014	7.91461e-015	7.64909e-015	1.38486e-014	9.33567e-015	9.83561e-015	9.38384e-015	9.9287e-015	1.01239e-014	4.09358e-015	9.66795e-015	5.60733e-015
5.12626e-015	2.9505e-015	9.98545e-015	5.89377e-015	1.03708e-014	8.84051e-015	1.05896e-014	9.67112e-015	1.20748e-014	1.19329e-014	1.16284e-014	7.50987e-015	1.3862e-014	1.00648e-014	8.26678e-015	8.18141e-015	1.37852e-014	9.24594e-015	9.70561e-015	9.5297e-015	9.75646e-015	1.02101e-014	3.70369e-015	9.13622e-015	5.30427e-015
4.96144e-015	2.48426e-015	9.73788e-015	6.4932e-015	1.07182e-014	9.32625e-015	1.09135e-014	9.92611e-015	1.18564e-014	1.15405e-014	1.1644e-014	7.51737e-015	1.39038e-014	9.75392e-015	8.61268e-015	8.69582e-015	1.36986e-014	9.16104e-015	9.57269e-015	9.66774e-015	9.57159e-015	1.02974e-014	3.34746e-015	8.59269e-015	5.01958e-015
4.81556e-015	2.03049e-015	9.46514e-015	7.08643e-015	1.10364e-014	9.81142e-015	1.12436e-014	1.01835e-014	1.16238e-014	1.11452e-014	1.16441e-014	7.53485e-015	1.39326e-014	9.42499e-015	8.95029e-015	9.18877e-015	1.35904e-014	9.08125e-015	9.44034e-015	9.79628e-015	9.37604e-015	1.03856e-014	3.02657e-015	8.03984e-015	4.75422e-015
4.68826e-015	1.58968e-015	9.16633e-015	7.67139e-015	1.13238e-014	1.02971e-014	1.15795e-014	1.04441e-014	1.13788e-014	1.07493e-014	1.16283e-014	7.56039e-015	1.39463e-014	9.07903e-015	9.27746e-015	9.65731e-015	1.34624e-014	9.00686e-015	9.31117e-015	9.91429e-015	9.17147e-015	1.04749e-014	2.74262e-015	7.48029e-015	4.51025e-015
4.57868e-015	1.16247e-015	8.84096e-015	8.24643e-015	1.158e-014	1.07835e-014	1.19203e-014	1.0708e-014	1.11238e-014	1.03552e-014	1.15959e-014	7.59067e-015	1.39426e-014	8.71759e-015	9.59286e-015	1.00982e-014	1.33165e-014	8.9372e-015	9.18832e-015	1.00203e-014	8.95972e-015	1.05653e-014	2.49655e-015	6.91614e-015	4.28912e-015
4.48583e-015	7.49979e-016	8.48869e-015	8.81071e-015	1.18042e-014	1.12721e-014	1.22649e-014	1.09754e-014	1.08606e-014	9.96541e-015	1.15464e-014	7.62288e-015	1.39195e-014	8.34199e-015	9.89452e-015	1.05085e-014	1.31546e-014	8.87313e-015	9.0748e-015	1.01132e-014	8.74231e-015	1.06564e-014	2.28972e-015	6.34979e-015	4.09218e-015
4.40944e-015	3.52386e-016	8.1092e-015	9.36289e-015	1.19966e-014	1.17637e-014	1.26127e-014	1.12462e-014	1.05908e-014	9.58166e-015	1.14794e-014	7.65502e-015	1.38752e-014	7.95344e-015	1.0181e-014	1.08859e-014	1.29795e-014	8.81465e-015	8.97337e-015	1.01922e-014	8.5211e-015	1.07486e-014	2.12193e-015	5.78326e-015	3.92093e-015
4.34826e-015	-3.00159e-017	7.70251e-015	9.90192e-015	1.21572e-014	1.22595e-014	1.2963e-014	1.15202e-014	1.03166e-014	9.20669e-015	1.13949e-014	7.68435e-015	1.38069e-014	7.5536e-015	1.04505e-014	1.12286e-014	1.27935e-014	8.76144e-015	8.88661e-015	1.02567e-014	8.29869e-015	1.08409e-014	1.99324e-015	5.21947e-015	3.77643e-015
4.30053e-015	-3.97132e-016	7.26884e-015	1.04274e-014	1.22866e-014	1.27596e-014	1.3315e-014	1.17973e-014	1.00402e-014	8.842e-015	1.12923e-014	7.70826e-015	1.37122e-014	7.14389e-015	1.07017e-014	1.15354e-014	1.25991e-014	8.71329e-015	8.81736e-015	1.03069e-014	8.07703e-015	1.09322e-014	1.90291e-015	4.66084e-015	3.65912e-015
4.26446e-015	-7.49065e-016	6.8089e-015	1.09381e-014	1.23855e-014	1.32645e-014	1.36678e-014	1.20776e-014	9.76368e-015	8.48903e-015	1.11716e-014	7.72448e-015	1.35893e-014	6.72624e-015	1.09337e-014	1.18055e-014	1.2399e-014	8.67114e-015	8.76818e-015	1.03426e-014	7.85802e-015	1.10223e-014	1.85025e-015	4.1099e-015	3.56912e-015
4.23795e-015	-1.0863e-015	6.32336e-015	1.14336e-014	1.24554e-014	1.37746e-014	1.4021e-014	1.23607e-014	9.48958e-015	8.15002e-015	1.10331e-014	7.73107e-015	1.34369e-014	6.30221e-015	1.11455e-014	1.20377e-014	1.21956e-014	8.63423e-015	8.7415e-015	1.03642e-014	7.64391e-015	1.1111e-014	1.83401e-015	3.56884e-015	3.50745e-015
4.21991e-015	-1.4087e-015	5.81275e-015	1.19128e-014	1.24974e-014	1.42902e-014	1.43731e-014	1.26463e-014	9.22013e-015	7.82681e-015	1.08772e-014	7.72592e-015	1.3253e-014	5.87416e-015	1.13369e-014	1.22322e-014	1.19917e-014	8.60243e-015	8.73895e-015	1.03727e-014	7.4362e-015	1.1198e-014	1.85219e-015	3.04029e-015	3.4745e-015
4.20846e-015	-1.71716e-015	5.27897e-015	1.23754e-014	1.25133e-014	1.48119e-014	1.47229e-014	1.29335e-014	8.9572e-015	7.52015e-015	1.07047e-014	7.70681e-015	1.30367e-014	5.44371e-015	1.15068e-014	1.23892e-014	1.17902e-014	8.57559e-015	8.76213e-015	1.03701e-014	7.23677e-015	1.12819e-014	1.90245e-015	2.52634e-015	3.46961e-015
4.20131e-015	-2.0127e-015	4.72422e-015	1.28203e-014	1.25051e-014	1.53392e-014	1.50689e-014	1.32201e-014	8.70338e-015	7.23103e-015	1.05166e-014	7.67198e-015	1.27863e-014	5.01219e-015	1.16552e-014	1.25095e-014	1.15935e-014	8.55376e-015	8.81221e-015	1.03576e-014	7.04702e-015	1.13632e-014	1.982e-015	2.0289e-015	3.49271e-015
4.19595e-015	-2.29595e-015	4.15025e-015	1.32473e-014	1.24748e-014	1.58715e-014	1.54103e-014	1.35055e-014	8.46037e-015	6.95979e-015	1.03137e-014	7.61962e-015	1.25009e-014	4.58127e-015	1.17821e-014	1.25934e-014	1.14047e-014	8.53592e-015	8.89072e-015	1.03364e-014	6.86775e-015	1.14403e-014	2.08759e-015	1.55009e-015	3.54352e-015
4.1899e-015	-2.56767e-015	3.559e-015	1.36559e-014	1.24253e-014	1.64079e-014	1.57461e-014	1.37892e-014	8.22906e-015	6.70684e-015	1.00975e-014	7.54867e-015	1.21798e-014	4.1527e-015	1.18876e-014	1.26428e-014	1.12259e-014	8.5221e-015	8.99891e-015	1.03085e-014	6.69983e-015	1.15127e-014	2.21559e-015	1.09147e-015	3.62084e-015
4.18114e-015	-2.82867e-015	2.95295e-015	1.40449e-014	1.23586e-014	1.69475e-014	1.60754e-014	1.40698e-014	8.01082e-015	6.47255e-015	9.86876e-015	7.45749e-015	1.18226e-014	3.72762e-015	1.1972e-014	1.26598e-014	1.10605e-014	8.51218e-015	9.13701e-015	1.02755e-014	6.54364e-015	1.15796e-014	2.3634e-015	6.5448e-016	3.7238e-015
4.1682e-015	-3.08018e-015	2.33497e-015	1.4414e-014	1.22775e-014	1.74888e-014	1.63974e-014	1.43459e-014	7.80701e-015	6.25691e-015	9.6291e-015	7.34487e-015	1.14298e-014	3.3081e-015	1.20358e-014	1.26465e-014	1.09112e-014	8.50544e-015	9.30454e-015	1.02395e-014	6.39932e-015	1.16404e-014	2.52681e-015	2.4103e-016	3.85143e-015
4.14895e-015	-3.32361e-015	1.70777e-015	1.47629e-014	1.21854e-014	1.80301e-014	1.67108e-014	1.46156e-014	7.61912e-015	6.05924e-015	9.37997e-015	7.2103e-015	1.10005e-014	2.89517e-015	1.20806e-014	1.26055e-014	1.07794e-014	8.50153e-015	9.50135e-015	1.02025e-014	6.2668e-015	1.16938e-014	2.70237e-015	-1.47475e-016	4.00215e-015
4.12095e-015	-3.55959e-015	1.07471e-015	1.50909e-014	1.20849e-014	1.857e-014	1.70142e-014	1.48775e-014	7.44781e-015	5.87912e-015	9.12299e-015	7.05364e-015	1.05361e-014	2.4902e-015	1.21077e-014	1.25393e-014	1.06675e-014	8.49955e-015	9.72688e-015	1.01667e-014	6.14591e-015	1.17381e-014	2.88706e-015	-5.09603e-016	4.17358e-015
4.08295e-015	-3.78985e-015	4.38767e-016	1.53974e-014	1.19786e-014	1.91068e-014	1.73064e-014	1.51299e-014	7.29362e-015	5.71585e-015	8.85998e-015	6.87429e-015	1.00375e-014	2.09475e-015	1.21184e-014	1.24516e-014	1.05781e-014	8.49879e-015	9.98002e-015	1.01337e-014	6.03651e-015	1.17734e-014	3.07716e-015	-8.44229e-016	4.36428e-015
4.03359e-015	-4.01505e-015	-1.96746e-016	1.56825e-014	1.18696e-014	1.96383e-014	1.75872e-014	1.5371e-014	7.15676e-015	5.56891e-015	8.59298e-015	6.67257e-015	9.50625e-015	1.70985e-015	1.21144e-014	1.23456e-014	1.05135e-014	8.49905e-015	1.02588e-014	1.01058e-014	5.93765e-015	1.17985e-014	3.26848e-015	-1.15057e-015	4.57238e-015
3.97108e-015	-4.236e-015	-8.28524e-016	1.59456e-014	1.17609e-014	2.01615e-014	1.78552e-014	1.55993e-014	7.03768e-015	5.43721e-015	8.32325e-015	6.44897e-015	8.94342e-015	1.33602e-015	1.20976e-014	1.22242e-014	1.04756e-014	8.49939e-015	1.05617e-014	1.00841e-014	5.84778e-015	1.18126e-014	3.45702e-015	-1.4281e-015	4.7957e-015
3.89429e-015	-4.45354e-015	-1.45341e-015	1.61859e-014	1.16546e-014	2.06737e-014	1.81096e-014	1.58132e-014	6.93703e-015	5.31878e-015	8.05285e-015	6.20473e-015	8.35069e-015	9.7363e-016	1.20703e-014	1.20906e-014	1.04657e-014	8.49931e-015	1.08867e-014	1.00711e-014	5.76528e-015	1.1815e-014	3.63929e-015	-1.67631e-015	5.03214e-015
3.80204e-015	-4.66873e-015	-2.06771e-015	1.64024e-014	1.15533e-014	2.11711e-014	1.8349e-014	1.60102e-014	6.85411e-015	5.21324e-015	7.78345e-015	5.94065e-015	7.7302e-015	6.23265e-016	1.20345e-014	1.19485e-014	1.04846e-014	8.49813e-015	1.12322e-014	1.00682e-014	5.68847e-015	1.18049e-014	3.81171e-015	-1.8947e-015	5.27856e-015
3.69326e-015	-4.88227e-015	-2.66827e-015	1.65947e-014	1.14597e-014	2.1651e-014	1.85727e-014	1.61886e-014	6.78756e-015	5.11878e-015	7.51693e-015	5.65843e-015	7.08413e-015	2.8563e-016	1.19924e-014	1.18016e-014	1.05335e-014	8.49535e-015	1.1596e-014	1.00768e-014	5.61553e-015	1.17824e-014	3.97116e-015	-2.08405e-015	5.53289e-015
3.56758e-015	-5.09542e-015	-3.2516e-015	1.67626e-014	1.13758e-014	2.21102e-014	1.87799e-014	1.63471e-014	6.73736e-015	5.03365e-015	7.25541e-015	5.35943e-015	6.41533e-015	-3.86966e-017	1.19464e-014	1.16532e-014	1.06129e-014	8.49083e-015	1.1975e-014	1.00979e-014	5.54455e-015	1.17478e-014	4.11452e-015	-2.24449e-015	5.79224e-015
3.42503e-015	-5.30906e-015	-3.81412e-015	1.69055e-014	1.13034e-014	2.25456e-014	1.89701e-014	1.64847e-014	6.70196e-015	4.95589e-015	7.0001e-015	5.04501e-015	5.72771e-015	-3.48997e-016	1.18992e-014	1.15061e-014	1.0723e-014	8.48454e-015	1.23666e-014	1.01333e-014	5.4748e-015	1.17007e-014	4.23888e-015	-2.37645e-015	6.0542e-015
3.26558e-015	-5.52374e-015	-4.35338e-015	1.70226e-014	1.12442e-014	2.29539e-014	1.91421e-014	1.66011e-014	6.67977e-015	4.88358e-015	6.75305e-015	4.71767e-015	5.02448e-015	-6.45413e-016	1.18527e-014	1.13635e-014	1.08636e-014	8.47632e-015	1.2768e-014	1.01834e-014	5.40399e-015	1.16404e-014	4.34226e-015	-2.48106e-015	6.31648e-015
3.08919e-015	-5.73994e-015	-4.86615e-015	1.71134e-014	1.11997e-014	2.33315e-014	1.92957e-014	1.66942e-014	6.66898e-015	4.81498e-015	6.51595e-015	4.37862e-015	4.30931e-015	-9.27575e-016	1.18092e-014	1.12283e-014	1.1035e-014	8.46555e-015	1.31761e-014	1.02489e-014	5.33033e-015	1.15673e-014	4.42253e-015	-2.55885e-015	6.57591e-015
2.89665e-015	-5.95813e-015	-5.34981e-015	1.71779e-014	1.11713e-014	2.36749e-014	1.94302e-014	1.67634e-014	6.66826e-015	4.74832e-015	6.29011e-015	4.02986e-015	3.58548e-015	-1.19535e-015	1.17711e-014	1.11027e-014	1.12368e-014	8.45216e-015	1.35881e-014	1.033e-014	5.25222e-015	1.14819e-014	4.47854e-015	-2.61098e-015	6.83009e-015
2.68839e-015	-6.17808e-015	-5.80127e-015	1.72155e-014	1.11597e-014	2.39816e-014	1.95459e-014	1.68085e-014	6.67537e-015	4.68212e-015	6.07682e-015	3.67389e-015	2.85715e-015	-1.44895e-015	1.17406e-014	1.0989e-014	1.14679e-014	8.43576e-015	1.40013e-014	1.04281e-014	5.16805e-015	1.13846e-014	4.50878e-015	-2.63867e-015	7.07665e-015
2.46538e-015	-6.40001e-015	-6.21826e-015	1.72262e-014	1.11657e-014	2.42488e-014	1.96429e-014	1.68296e-014	6.68907e-015	4.61517e-015	5.87719e-015	3.31237e-015	2.12888e-015	-1.68849e-015	1.17201e-014	1.08894e-014	1.17273e-014	8.41669e-015	1.44123e-014	1.05432e-014	5.07612e-015	1.1276e-014	4.51282e-015	-2.64309e-015	7.31315e-015
2.22879e-015	-6.62345e-015	-6.59842e-015	1.72103e-014	1.11902e-014	2.44737e-014	1.97211e-014	1.68258e-014	6.70769e-015	4.54558e-015	5.69226e-015	2.94791e-015	1.40489e-015	-1.91401e-015	1.1712e-014	1.08057e-014	1.20132e-014	8.39528e-015	1.48184e-014	1.06743e-014	4.97467e-015	1.11563e-014	4.48999e-015	-2.62587e-015	7.53738e-015
1.97951e-015	-6.84831e-015	-6.93999e-015	1.7168e-014	1.12333e-014	2.46538e-014	1.97808e-014	1.67972e-014	6.72932e-015	4.47199e-015	5.52278e-015	2.58255e-015	6.89664e-016	-2.12545e-015	1.17179e-014	1.07396e-014	1.23234e-014	8.37155e-015	1.52173e-014	1.08205e-014	4.86296e-015	1.10275e-014	4.44109e-015	-2.58838e-015	7.74703e-015
1.71878e-015	-7.07459e-015	-7.24126e-015	1.70995e-014	1.12954e-014	2.47869e-014	1.98225e-014	1.67448e-014	6.75189e-015	4.3938e-015	5.36969e-015	2.21774e-015	-1.27856e-017	-2.3232e-015	1.17398e-014	1.0692e-014	1.26561e-014	8.34567e-015	1.56062e-014	1.0982e-014	4.74e-015	1.08908e-014	4.36614e-015	-2.53275e-015	7.94003e-015
1.44758e-015	-7.30136e-015	-7.50059e-015	1.70049e-014	1.13759e-014	2.4872e-014	1.98469e-014	1.66691e-014	6.77331e-015	4.30978e-015	5.23322e-015	1.85569e-015	-6.97825e-016	-2.50772e-015	1.17789e-014	1.06637e-014	1.30093e-014	8.31816e-015	1.59827e-014	1.11577e-014	4.60476e-015	1.07471e-014	4.26661e-015	-2.46082e-015	8.11467e-015
1.16722e-015	-7.52784e-015	-7.71727e-015	1.68842e-014	1.14746e-014	2.49086e-014	1.98543e-014	1.65706e-014	6.79277e-015	4.21916e-015	5.11401e-015	1.49811e-015	-1.3615e-015	-2.67913e-015	1.18369e-014	1.06547e-014	1.33812e-014	8.28955e-015	1.6344e-014	1.13468e-014	4.45699e-015	1.05987e-014	4.14365e-015	-2.37503e-015	8.26969e-015
8.79416e-016	-7.75334e-015	-7.89079e-015	1.67384e-014	1.15905e-014	2.48957e-014	1.98457e-014	1.64505e-014	6.80828e-015	4.12083e-015	5.01215e-015	1.14788e-015	-1.9991e-015	-2.83786e-015	1.19143e-014	1.06648e-014	1.37691e-014	8.26046e-015	1.66884e-014	1.15483e-014	4.29637e-015	1.04476e-014	3.99847e-015	-2.27718e-015	8.40382e-015
5.86338e-016	-7.97697e-015	-8.02066e-015	1.65682e-014	1.17229e-014	2.48338e-014	1.98222e-014	1.63093e-014	6.81774e-015	4.01444e-015	4.92691e-015	8.07014e-016	-2.60673e-015	-2.98435e-015	1.20116e-014	1.06939e-014	1.41693e-014	8.23186e-015	1.70149e-014	1.17604e-014	4.12279e-015	1.02957e-014	3.83314e-015	-2.16936e-015	8.51631e-015
2.90284e-016	-8.1977e-015	-8.1076e-015	1.63751e-014	1.18711e-014	2.47233e-014	1.9785e-014	1.61492e-014	6.82003e-015	3.90034e-015	4.85805e-015	4.77045e-016	-3.1806e-015	-3.11884e-015	1.21294e-014	1.07412e-014	1.45786e-014	8.20404e-015	1.73224e-014	1.19817e-014	3.93679e-015	1.01448e-014	3.65001e-015	-2.05379e-015	8.60612e-015
-6.8308e-018	-8.4144e-015	-8.15166e-015	1.61605e-014	1.20331e-014	2.45652e-014	1.97355e-014	1.59718e-014	6.81424e-015	3.77849e-015	4.8053e-015	1.59789e-016	-3.71733e-015	-3.24185e-015	1.22677e-014	1.08062e-014	1.49939e-014	8.17767e-015	1.76095e-014	1.22107e-014	3.73923e-015	9.99718e-015	3.45145e-015	-1.93266e-015	8.67199e-015
-3.0329e-016	-8.62595e-015	-8.1536e-015	1.5926e-014	1.22074e-014	2.43609e-014	1.96753e-014	1.57785e-014	6.79922e-015	3.64858e-015	4.76803e-015	-1.43551e-016	-4.21374e-015	-3.35336e-015	1.24264e-014	1.0888e-014	1.54123e-014	8.1535e-015	1.78751e-014	1.24457e-014	3.53063e-015	9.85504e-015	3.24065e-015	-1.80782e-015	8.71402e-015
-5.97335e-016	-8.83103e-015	-8.11468e-015	1.56729e-014	1.23924e-014	2.41127e-014	1.96059e-014	1.55712e-014	6.77419e-015	3.51068e-015	4.7454e-015	-4.32267e-016	-4.66647e-015	-3.45298e-015	1.26043e-014	1.09844e-014	1.58305e-014	8.13244e-015	1.81183e-014	1.26852e-014	3.3129e-015	9.71982e-015	3.02128e-015	-1.68179e-015	8.73289e-015
-8.8713e-016	-9.02877e-015	-8.03682e-015	1.5403e-014	1.25869e-014	2.38231e-014	1.95288e-014	1.53526e-014	6.73913e-015	3.36516e-015	4.73674e-015	-7.05348e-016	-5.07273e-015	-3.54149e-015	1.28012e-014	1.10935e-014	1.62451e-014	8.11504e-015	1.83385e-014	1.29271e-014	3.08731e-015	9.59409e-015	2.79602e-015	-1.55614e-015	8.72871e-015
-1.1711e-015	-9.21756e-015	-7.92137e-015	1.51186e-014	1.27888e-014	2.3495e-014	1.94465e-014	1.51245e-014	6.69358e-015	3.21279e-015	4.74122e-015	-9.61582e-016	-5.42967e-015	-3.6194e-015	1.30164e-014	1.12135e-014	1.66526e-014	8.10233e-015	1.85349e-014	1.31696e-014	2.85551e-015	9.48032e-015	2.56809e-015	-1.43269e-015	8.70172e-015
-1.44741e-015	-9.39585e-015	-7.77049e-015	1.4822e-014	1.29969e-014	2.31322e-014	1.93611e-014	1.48892e-014	6.63718e-015	3.05404e-015	4.75715e-015	-1.2002e-015	-5.73544e-015	-3.68653e-015	1.32488e-014	1.13426e-014	1.70499e-014	8.09508e-015	1.87085e-014	1.34115e-014	2.61919e-015	9.38023e-015	2.34034e-015	-1.31316e-015	8.65259e-015
-1.71462e-015	-9.56247e-015	-7.58664e-015	1.45151e-014	1.32098e-014	2.27386e-014	1.92735e-014	1.46495e-014	6.57003e-015	2.88976e-015	4.78303e-015	-1.42072e-015	-5.9891e-015	-3.74334e-015	1.34968e-014	1.14789e-014	1.74341e-014	8.09441e-015	1.88589e-014	1.36514e-014	2.38036e-015	9.29567e-015	2.1168e-015	-1.19882e-015	8.58208e-015
-1.97179e-015	-9.71641e-015	-7.37281e-015	1.42011e-014	1.34256e-014	2.23187e-014	1.91859e-014	1.44076e-014	6.49284e-015	2.72147e-015	4.81734e-015	-1.62319e-015	-6.19015e-015	-3.78983e-015	1.37581e-014	1.16205e-014	1.78021e-014	8.1005e-015	1.89868e-014	1.38876e-014	2.14144e-015	9.22937e-015	1.90031e-015	-1.09186e-015	8.49226e-015
-2.21723e-015	-9.85606e-015	-7.1318e-015	1.38827e-014	1.36427e-014	2.18775e-014	1.91003e-014	1.41662e-014	6.40637e-015	2.55008e-015	4.85843e-015	-1.80724e-015	-6.33839e-015	-3.82655e-015	1.40311e-014	1.17656e-014	1.81511e-014	8.11439e-015	1.90921e-014	1.4118e-014	1.90484e-015	9.18303e-015	1.69354e-015	-9.93733e-016	8.38468e-015
-2.45e-015	-9.98048e-015	-6.86707e-015	1.35624e-014	1.38598e-014	2.14196e-014	1.90192e-014	1.39278e-014	6.31171e-015	2.37665e-015	4.90455e-015	-1.97293e-015	-6.43356e-015	-3.85366e-015	1.43141e-014	1.19123e-014	1.84791e-014	8.13628e-015	1.91754e-014	1.43419e-014	1.67317e-015	9.15694e-015	1.49934e-015	-9.05339e-016	8.26143e-015
-2.66883e-015	-1.00884e-014	-6.58255e-015	1.32431e-014	1.40755e-014	2.09505e-014	1.89448e-014	1.36951e-014	6.20936e-015	2.20252e-015	4.95412e-015	-2.11909e-015	-6.47687e-015	-3.8715e-015	1.46042e-014	1.20583e-014	1.87832e-014	8.16713e-015	1.92373e-014	1.45569e-014	1.44855e-015	9.15305e-015	1.31996e-015	-8.275e-016	8.1245e-015
-2.87271e-015	-1.01792e-014	-6.28119e-015	1.29279e-014	1.42881e-014	2.04757e-014	1.88781e-014	1.34703e-014	6.10111e-015	2.02878e-015	5.00495e-015	-2.24681e-015	-6.46967e-015	-3.8806e-015	1.48993e-014	1.22023e-014	1.90607e-014	8.20711e-015	1.92793e-014	1.47627e-014	1.23274e-015	9.17283e-015	1.15781e-015	-7.61206e-016	7.97601e-015
-3.06099e-015	-1.02525e-014	-5.96702e-015	1.26197e-014	1.44967e-014	2.00007e-014	1.88203e-014	1.32552e-014	5.98812e-015	1.85654e-015	5.05552e-015	-2.35675e-015	-6.41335e-015	-3.88116e-015	1.51972e-014	1.23429e-014	1.93097e-014	8.2562e-015	1.93022e-014	1.49578e-014	1.02838e-015	9.21712e-015	1.01488e-015	-7.07285e-016	7.81782e-015
-3.23292e-015	-1.03069e-014	-5.64376e-015	1.23216e-014	1.47002e-014	1.95318e-014	1.87733e-014	1.3052e-014	5.87172e-015	1.68751e-015	5.10466e-015	-2.44879e-015	-6.31005e-015	-3.87363e-015	1.54953e-014	1.24781e-014	1.95293e-014	8.31448e-015	1.9307e-014	1.51411e-014	8.37137e-016	9.28626e-015	8.92609e-016	-6.66134e-016	7.65214e-015
-3.38824e-015	-1.03417e-014	-5.31497e-015	1.20366e-014	1.48982e-014	1.90746e-014	1.87387e-014	1.28628e-014	5.75409e-015	1.52271e-015	5.15033e-015	-2.52359e-015	-6.16223e-015	-3.85853e-015	1.57914e-014	1.26068e-014	1.97184e-014	8.38127e-015	1.92938e-014	1.53115e-014	6.60896e-016	9.37996e-015	7.91898e-016	-6.38349e-016	7.48139e-015
-3.5266e-015	-1.03563e-014	-4.98487e-015	1.17676e-014	1.50899e-014	1.86347e-014	1.87176e-014	1.26885e-014	5.6365e-015	1.3636e-015	5.1907e-015	-2.58153e-015	-5.97316e-015	-3.83649e-015	1.60833e-014	1.27278e-014	1.98765e-014	8.45658e-015	1.92635e-014	1.54681e-014	5.01293e-016	9.49886e-015	7.13877e-016	-6.23801e-016	7.30894e-015
-3.64801e-015	-1.03507e-014	-4.65726e-015	1.15175e-014	1.52744e-014	1.82177e-014	1.87117e-014	1.25311e-014	5.52099e-015	1.21119e-015	5.22422e-015	-2.62335e-015	-5.74589e-015	-3.80808e-015	1.63688e-014	1.28407e-014	2.00027e-014	8.54002e-015	1.92166e-014	1.56101e-014	3.60214e-016	9.64181e-015	6.59194e-016	-6.22387e-016	7.13717e-015
-3.75232e-015	-1.03248e-014	-4.33619e-015	1.12892e-014	1.54514e-014	1.7829e-014	1.87217e-014	1.23922e-014	5.40925e-015	1.06607e-015	5.24975e-015	-2.65004e-015	-5.48523e-015	-3.77332e-015	1.66458e-014	1.29454e-014	2.00969e-014	8.63143e-015	1.91539e-014	1.57369e-014	2.39229e-016	9.80844e-015	6.28315e-016	-6.3332e-016	6.96751e-015
-3.84017e-015	-1.02785e-014	-4.02501e-015	1.10853e-014	1.56205e-014	1.74736e-014	1.87482e-014	1.22728e-014	5.30325e-015	9.28992e-016	5.26612e-015	-2.66211e-015	-5.19543e-015	-3.73329e-015	1.69115e-014	1.30412e-014	2.01599e-014	8.73024e-015	1.9077e-014	1.5848e-014	1.38961e-016	9.99829e-015	6.19934e-016	-6.56263e-016	6.80237e-015
-3.91193e-015	-1.02122e-014	-3.72699e-015	1.0908e-014	1.57814e-014	1.71565e-014	1.87915e-014	1.21734e-014	5.20515e-015	8.00907e-016	5.27261e-015	-2.66089e-015	-4.88085e-015	-3.68841e-015	1.71639e-014	1.31285e-014	2.01914e-014	8.83566e-015	1.89863e-014	1.59429e-014	5.994e-017	1.02095e-014	6.33724e-016	-6.90789e-016	6.644e-015
-3.96835e-015	-1.01266e-014	-3.44505e-015	1.07592e-014	1.5934e-014	1.68821e-014	1.8852e-014	1.20951e-014	5.11621e-015	6.81604e-016	5.26767e-015	-2.6471e-015	-4.54673e-015	-3.63936e-015	1.7401e-014	1.32072e-014	2.01931e-014	8.94637e-015	1.88818e-014	1.60215e-014	1.51231e-018	1.04408e-014	6.68845e-016	-7.36087e-016	6.49432e-015
-4.00934e-015	-1.00224e-014	-3.18271e-015	1.06402e-014	1.60784e-014	1.66539e-014	1.89298e-014	1.2038e-014	5.03731e-015	5.71088e-016	5.25022e-015	-2.62149e-015	-4.19866e-015	-3.58733e-015	1.7621e-014	1.32775e-014	2.01658e-014	9.06128e-015	1.87638e-014	1.60843e-014	-3.64322e-017	1.06904e-014	7.23797e-016	-7.91632e-016	6.35539e-015
-4.03538e-015	-9.89967e-015	-2.94249e-015	1.05528e-014	1.62148e-014	1.64753e-014	1.90249e-014	1.20025e-014	4.97022e-015	4.69861e-016	5.21914e-015	-2.58483e-015	-3.84213e-015	-3.5328e-015	1.78226e-014	1.33407e-014	2.0111e-014	9.17982e-015	1.86327e-014	1.61312e-014	-5.39004e-017	1.09554e-014	7.96423e-016	-8.56644e-016	6.22862e-015
-4.04686e-015	-9.75919e-015	-2.72664e-015	1.04989e-014	1.63436e-014	1.63488e-014	1.91366e-014	1.19883e-014	4.91539e-015	3.77531e-016	5.17332e-015	-2.53754e-015	-3.48266e-015	-3.47642e-015	1.80043e-014	1.33982e-014	2.00301e-014	9.30029e-015	1.84886e-014	1.6162e-014	-5.1805e-017	1.12341e-014	8.84478e-016	-9.29721e-016	6.11555e-015
-4.04511e-015	-9.60208e-015	-2.53785e-015	1.04797e-014	1.64649e-014	1.62769e-014	1.92644e-014	1.19952e-014	4.87443e-015	2.93683e-016	5.11283e-015	-2.48088e-015	-3.12582e-015	-3.41894e-015	1.81654e-014	1.34516e-014	1.99258e-014	9.42125e-015	1.83307e-014	1.61772e-014	-3.12945e-017	1.15243e-014	9.85774e-016	-1.00935e-015	6.01783e-015
-4.03094e-015	-9.42929e-015	-2.37765e-015	1.04961e-014	1.65787e-014	1.62616e-014	1.94075e-014	1.20227e-014	4.84789e-015	2.17828e-016	5.03739e-015	-2.41626e-015	-2.77707e-015	-3.36128e-015	1.83047e-014	1.3502e-014	1.98001e-014	9.54144e-015	1.81593e-014	1.6177e-014	6.10287e-018	1.18234e-014	1.09785e-015	-1.09481e-015	5.93588e-015
-4.00562e-015	-9.24212e-015	-2.24793e-015	1.0549e-014	1.66859e-014	1.63043e-014	1.95644e-014	1.20699e-014	4.83634e-015	1.49778e-016	4.94619e-015	-2.34511e-015	-2.44172e-015	-3.30454e-015	1.84216e-014	1.35507e-014	1.96557e-014	9.65979e-015	1.79741e-014	1.61615e-014	5.85106e-017	1.21284e-014	1.21793e-015	-1.1849e-015	5.87067e-015
-3.97002e-015	-9.04294e-015	-2.14978e-015	1.06385e-014	1.67869e-014	1.64047e-014	1.97344e-014	1.21352e-014	4.84052e-015	8.90386e-017	4.83938e-015	-2.26852e-015	-2.12524e-015	-3.25006e-015	1.85162e-014	1.35993e-014	1.94955e-014	9.77467e-015	1.77751e-014	1.6131e-014	1.23277e-016	1.24365e-014	1.3435e-015	-1.27791e-015	5.82255e-015
-3.92511e-015	-8.8335e-015	-2.08387e-015	1.07644e-014	1.68822e-014	1.65631e-014	1.99156e-014	1.22178e-014	4.85966e-015	3.46045e-017	4.7177e-015	-2.18765e-015	-1.83313e-015	-3.19819e-015	1.85883e-014	1.36493e-014	1.9322e-014	9.88437e-015	1.7563e-014	1.60861e-014	1.97998e-016	1.27442e-014	1.47125e-015	-1.37304e-015	5.79165e-015
-3.87167e-015	-8.61509e-015	-2.05059e-015	1.09261e-014	1.69722e-014	1.67797e-014	2.01063e-014	1.23163e-014	4.89368e-015	-1.5234e-017	4.581e-015	-2.10352e-015	-1.57063e-015	-3.15048e-015	1.86386e-014	1.37029e-014	1.91383e-014	9.98736e-015	1.73374e-014	1.60264e-014	2.79459e-016	1.3049e-014	1.59866e-015	-1.46898e-015	5.77794e-015
-3.8109e-015	-8.39014e-015	-2.05003e-015	1.11222e-014	1.70574e-014	1.70525e-014	2.03053e-014	1.24291e-014	4.94238e-015	-6.18624e-017	4.42924e-015	-2.01714e-015	-1.34234e-015	-3.10813e-015	1.86673e-014	1.3761e-014	1.8947e-014	1.00822e-014	1.70972e-014	1.59532e-014	3.64693e-016	1.33473e-014	1.72257e-015	-1.56412e-015	5.7811e-015
-3.74348e-015	-8.16067e-015	-2.08196e-015	1.13518e-014	1.71385e-014	1.73796e-014	2.05105e-014	1.25539e-014	5.00507e-015	-1.06939e-016	4.26281e-015	-1.92965e-015	-1.15262e-015	-3.07173e-015	1.86748e-014	1.38249e-014	1.87513e-014	1.01678e-014	1.68423e-014	1.58672e-014	4.50862e-016	1.36366e-014	1.84013e-015	-1.65689e-015	5.8003e-015
-3.67084e-015	-7.92855e-015	-2.14599e-015	1.1614e-014	1.72156e-014	1.77586e-014	2.07199e-014	1.26889e-014	5.08021e-015	-1.51911e-016	4.08218e-015	-1.84317e-015	-1.00524e-015	-3.04263e-015	1.86623e-014	1.38963e-014	1.85542e-014	1.02422e-014	1.65727e-014	1.5768e-014	5.34796e-016	1.39144e-014	1.94869e-015	-1.74673e-015	5.83412e-015
-3.59408e-015	-7.69594e-015	-2.24109e-015	1.19076e-014	1.72891e-014	1.81866e-014	2.09316e-014	1.28317e-014	5.16636e-015	-1.97997e-016	3.88808e-015	-1.75954e-015	-9.03962e-016	-3.02149e-015	1.86312e-014	1.3977e-014	1.83586e-014	1.03041e-014	1.62878e-014	1.56561e-014	6.12856e-016	1.41774e-014	2.04512e-015	-1.83249e-015	5.88156e-015
-3.51382e-015	-7.46528e-015	-2.36585e-015	1.22312e-014	1.73592e-014	1.86609e-014	2.11439e-014	1.29801e-014	5.26202e-015	-2.46389e-016	3.68168e-015	-1.67978e-015	-8.51652e-016	-3.00932e-015	1.85827e-014	1.40681e-014	1.81672e-014	1.03521e-014	1.59873e-014	1.55321e-014	6.81512e-016	1.44229e-014	2.12716e-015	-1.91273e-015	5.9409e-015
-3.43138e-015	-7.23833e-015	-2.51888e-015	1.25823e-014	1.74266e-014	1.91781e-014	2.13542e-014	1.31317e-014	5.36504e-015	-2.99542e-016	3.46349e-015	-1.60476e-015	-8.50753e-016	-3.00695e-015	1.85174e-014	1.41705e-014	1.7983e-014	1.03853e-014	1.56714e-014	1.53969e-014	7.37557e-016	1.46481e-014	2.19213e-015	-1.98713e-015	6.0107e-015
-3.34774e-015	-7.01707e-015	-2.69802e-015	1.2959e-014	1.74917e-014	1.97341e-014	2.15609e-014	1.32835e-014	5.47361e-015	-3.58734e-016	3.23412e-015	-1.53606e-015	-9.02801e-016	-3.01498e-015	1.8437e-014	1.42847e-014	1.7809e-014	1.04025e-014	1.534e-014	1.52514e-014	7.7668e-016	1.48508e-014	2.23861e-015	-2.05473e-015	6.08918e-015
-3.26422e-015	-6.80457e-015	-2.90113e-015	1.33589e-014	1.75544e-014	2.03246e-014	2.17621e-014	1.34335e-014	5.58535e-015	-4.25723e-016	2.99429e-015	-1.47529e-015	-1.00937e-015	-3.03423e-015	1.83435e-014	1.44118e-014	1.76472e-014	1.0403e-014	1.49936e-014	1.50962e-014	7.96279e-016	1.50285e-014	2.26496e-015	-2.11454e-015	6.17418e-015
-3.18154e-015	-6.60224e-015	-3.12587e-015	1.37799e-014	1.76149e-014	2.0946e-014	2.19563e-014	1.35792e-014	5.69811e-015	-5.01314e-016	2.74513e-015	-1.4238e-015	-1.17089e-015	-3.06457e-015	1.8239e-014	1.45522e-014	1.74996e-014	1.03858e-014	1.46322e-014	1.4932e-014	7.935e-016	1.51786e-014	2.26952e-015	-2.16586e-015	6.26332e-015
-3.10027e-015	-6.41173e-015	-3.36963e-015	1.42198e-014	1.76736e-014	2.15937e-014	2.21415e-014	1.37189e-014	5.80967e-015	-5.86488e-016	2.48716e-015	-1.38356e-015	-1.38663e-015	-3.10664e-015	1.81258e-014	1.47057e-014	1.73683e-014	1.03504e-014	1.42568e-014	1.47593e-014	7.64928e-016	1.52994e-014	2.25126e-015	-2.20887e-015	6.35518e-015
-3.02124e-015	-6.23534e-015	-3.62949e-015	1.46764e-014	1.77301e-014	2.22629e-014	2.23166e-014	1.38508e-014	5.91743e-015	-6.83007e-016	2.22109e-015	-1.35673e-015	-1.65553e-015	-3.16072e-015	1.80058e-014	1.48725e-014	1.72546e-014	1.02967e-014	1.38686e-014	1.45795e-014	7.08172e-016	1.53897e-014	2.20951e-015	-2.24326e-015	6.4475e-015
-2.94494e-015	-6.07454e-015	-3.90244e-015	1.51476e-014	1.77848e-014	2.29486e-014	2.24798e-014	1.39731e-014	6.0189e-015	-7.91401e-016	1.94766e-015	-1.34543e-015	-1.97693e-015	-3.22703e-015	1.78815e-014	1.50522e-014	1.71602e-014	1.02239e-014	1.3468e-014	1.43935e-014	6.21318e-016	1.54483e-014	2.14433e-015	-2.26939e-015	6.53783e-015
-2.8722e-015	-5.9308e-015	-4.1856e-015	1.56306e-014	1.78379e-014	2.36459e-014	2.26299e-014	1.4084e-014	6.11127e-015	-9.12444e-016	1.66678e-015	-1.35141e-015	-2.34903e-015	-3.30531e-015	1.77551e-014	1.52438e-014	1.70871e-014	1.01323e-014	1.30555e-014	1.42019e-014	5.02297e-016	1.54742e-014	2.05579e-015	-2.28733e-015	6.62355e-015
-2.80411e-015	-5.8055e-015	-4.47561e-015	1.61236e-014	1.7889e-014	2.43508e-014	2.27658e-014	1.41814e-014	6.19177e-015	-1.04753e-015	1.37918e-015	-1.3763e-015	-2.76987e-015	-3.39569e-015	1.7628e-014	1.54461e-014	1.70364e-014	1.00216e-014	1.2633e-014	1.40052e-014	3.49765e-016	1.54668e-014	1.9441e-015	-2.29756e-015	6.7023e-015
-2.74116e-015	-5.69986e-015	-4.76949e-015	1.66244e-014	1.79381e-014	2.50594e-014	2.28875e-014	1.42633e-014	6.25858e-015	-1.19678e-015	1.0863e-015	-1.42155e-015	-3.23597e-015	-3.49801e-015	1.75025e-014	1.5658e-014	1.70083e-014	9.89271e-015	1.22024e-014	1.38043e-014	1.61527e-016	1.5426e-014	1.80949e-015	-2.3007e-015	6.77193e-015
-2.68382e-015	-5.61413e-015	-5.06434e-015	1.71307e-014	1.79844e-014	2.57671e-014	2.29941e-014	1.43281e-014	6.30927e-015	-1.36089e-015	7.88183e-016	-1.48859e-015	-3.74415e-015	-3.61252e-015	1.73805e-014	1.58775e-014	1.70033e-014	9.74632e-015	1.1765e-014	1.35999e-014	-6.33582e-017	1.53513e-014	1.6536e-015	-2.29778e-015	6.83008e-015
-2.63231e-015	-5.54899e-015	-5.35689e-015	1.76393e-014	1.80279e-014	2.64695e-014	2.30854e-014	1.4375e-014	6.34169e-015	-1.54036e-015	4.84771e-016	-1.57938e-015	-4.29052e-015	-3.73863e-015	1.72636e-014	1.61029e-014	1.70211e-014	9.58268e-015	1.13227e-014	1.3393e-014	-3.24668e-016	1.5243e-014	1.47758e-015	-2.28924e-015	6.87459e-015
-2.58725e-015	-5.50568e-015	-5.64374e-015	1.81489e-014	1.80688e-014	2.71623e-014	2.31611e-014	1.44024e-014	6.35403e-015	-1.73439e-015	1.77125e-016	-1.69526e-015	-4.87037e-015	-3.87518e-015	1.71543e-014	1.63324e-014	1.70613e-014	9.40271e-015	1.08779e-014	1.31846e-014	-6.23035e-016	1.51016e-014	1.28273e-015	-2.27583e-015	6.90424e-015
-2.54896e-015	-5.4847e-015	-5.92157e-015	1.86573e-014	1.81064e-014	2.78421e-014	2.32213e-014	1.44095e-014	6.34456e-015	-1.9427e-015	-1.34601e-016	-1.83739e-015	-5.47852e-015	-4.02114e-015	1.70538e-014	1.65638e-014	1.71231e-014	9.20734e-015	1.04326e-014	1.29764e-014	-9.57994e-016	1.4928e-014	1.0707e-015	-2.25817e-015	6.91707e-015
-2.51781e-015	-5.48554e-015	-6.18826e-015	1.91622e-014	1.81409e-014	2.85057e-014	2.32666e-014	1.43953e-014	6.3112e-015	-2.16437e-015	-4.50429e-016	-2.00769e-015	-6.10991e-015	-4.17646e-015	1.69643e-014	1.67948e-014	1.72052e-014	8.99773e-015	9.98904e-015	1.27693e-014	-1.32932e-015	1.47232e-014	8.4396e-016	-2.23828e-015	6.91159e-015
-2.49397e-015	-5.50777e-015	-6.44146e-015	1.96627e-014	1.81716e-014	2.91506e-014	2.32973e-014	1.43595e-014	6.25318e-015	-2.39865e-015	-7.70069e-016	-2.20651e-015	-6.75916e-015	-4.33921e-015	1.68871e-014	1.70231e-014	1.73064e-014	8.77496e-015	9.54956e-015	1.25642e-014	-1.73582e-015	1.44878e-014	6.04288e-016	-2.21798e-015	6.88616e-015
-2.47745e-015	-5.55097e-015	-6.67874e-015	2.01575e-014	1.81983e-014	2.97729e-014	2.33147e-014	1.43012e-014	6.16969e-015	-2.64512e-015	-1.09298e-015	-2.4348e-015	-7.42081e-015	-4.50904e-015	1.68235e-014	1.72461e-014	1.74248e-014	8.53993e-015	9.11663e-015	1.23625e-014	-2.17547e-015	1.42228e-014	3.53302e-016	-2.19769e-015	6.84032e-015
-2.46802e-015	-5.61426e-015	-6.89828e-015	2.06448e-014	1.82214e-014	3.03704e-014	2.33199e-014	1.42207e-014	6.05981e-015	-2.90227e-015	-1.41912e-015	-2.69356e-015	-8.08883e-015	-4.68502e-015	1.67747e-014	1.7461e-014	1.75595e-014	8.29454e-015	8.69302e-015	1.21649e-014	-2.64614e-015	1.39296e-014	9.41615e-017	-2.17886e-015	6.77358e-015
-2.46544e-015	-5.69661e-015	-7.09799e-015	2.11233e-014	1.82406e-014	3.09414e-014	2.33141e-014	1.41182e-014	5.92342e-015	-3.16896e-015	-1.74832e-015	-2.9828e-015	-8.75681e-015	-4.86531e-015	1.67418e-014	1.76655e-014	1.77087e-014	8.04044e-015	8.28106e-015	1.19733e-014	-3.1456e-015	1.36106e-014	-1.70823e-016	-2.16259e-015	6.68492e-015
-2.46963e-015	-5.79718e-015	-7.27598e-015	2.1592e-014	1.82562e-014	3.1485e-014	2.32987e-014	1.39939e-014	5.76143e-015	-3.444e-015	-2.08065e-015	-3.30241e-015	-9.41922e-015	-5.04863e-015	1.67262e-014	1.78574e-014	1.78702e-014	7.77873e-015	7.88344e-015	1.17888e-014	-3.67082e-015	1.32677e-014	-4.39554e-016	-2.15015e-015	6.57491e-015
-2.48054e-015	-5.91427e-015	-7.43092e-015	2.20498e-014	1.82678e-014	3.19998e-014	2.32755e-014	1.38483e-014	5.57332e-015	-3.72635e-015	-2.41657e-015	-3.65176e-015	-1.00698e-014	-5.23381e-015	1.67286e-014	1.80346e-014	1.80419e-014	7.51092e-015	7.50241e-015	1.16133e-014	-4.21904e-015	1.29021e-014	-7.09622e-016	-2.14268e-015	6.44323e-015
-2.49763e-015	-6.04617e-015	-7.56212e-015	2.24965e-014	1.82755e-014	3.24847e-014	2.3247e-014	1.36818e-014	5.35971e-015	-4.01399e-015	-2.75608e-015	-4.03054e-015	-1.0703e-014	-5.41948e-015	1.67494e-014	1.81949e-014	1.82217e-014	7.23854e-015	7.1397e-015	1.14477e-014	-4.787e-015	1.25162e-014	-9.78716e-016	-2.14197e-015	6.29015e-015
-2.52064e-015	-6.19125e-015	-7.66851e-015	2.29322e-014	1.82798e-014	3.29388e-014	2.32149e-014	1.34959e-014	5.12204e-015	-4.30507e-015	-3.09845e-015	-4.43813e-015	-1.13137e-014	-5.60357e-015	1.67893e-014	1.8336e-014	1.84068e-014	6.96363e-015	6.79717e-015	1.12934e-014	-5.37113e-015	1.21127e-014	-1.24523e-015	-2.14954e-015	6.11661e-015
-2.54905e-015	-6.34761e-015	-7.74953e-015	2.33562e-014	1.82815e-014	3.33626e-014	2.31813e-014	1.32912e-014	4.86153e-015	-4.59785e-015	-3.44343e-015	-4.873e-015	-1.18961e-014	-5.78498e-015	1.68484e-014	1.84562e-014	1.85946e-014	6.68776e-015	6.47688e-015	1.11505e-014	-5.96787e-015	1.16935e-014	-1.50761e-015	-2.16639e-015	5.9242e-015
-2.5824e-015	-6.51297e-015	-7.80527e-015	2.37681e-014	1.8281e-014	3.3756e-014	2.31479e-014	1.30697e-014	4.5802e-015	-4.89039e-015	-3.79073e-015	-5.33309e-015	-1.24454e-014	-5.96231e-015	1.69267e-014	1.85553e-014	1.87827e-014	6.41238e-015	6.18077e-015	1.102e-014	-6.57344e-015	1.12616e-014	-1.76349e-015	-2.19367e-015	5.71337e-015
-2.61997e-015	-6.68543e-015	-7.83532e-015	2.41674e-014	1.82785e-014	3.41186e-014	2.31176e-014	1.28331e-014	4.28009e-015	-5.18023e-015	-4.13995e-015	-5.81649e-015	-1.29571e-014	-6.13434e-015	1.70245e-014	1.86323e-014	1.89693e-014	6.13932e-015	5.91055e-015	1.09035e-014	-7.18334e-015	1.08191e-014	-2.01072e-015	-2.23239e-015	5.48539e-015
-2.66098e-015	-6.86256e-015	-7.84011e-015	2.45543e-014	1.82745e-014	3.44505e-014	2.30926e-014	1.25831e-014	3.9636e-015	-5.46528e-015	-4.491e-015	-6.32106e-015	-1.34274e-014	-6.29982e-015	1.71414e-014	1.86862e-014	1.91518e-014	5.87045e-015	5.66648e-015	1.08022e-014	-7.7933e-015	1.03686e-014	-2.24815e-015	-2.28307e-015	5.24224e-015
-2.70463e-015	-7.0418e-015	-7.82042e-015	2.49288e-014	1.82697e-014	3.47529e-014	2.30756e-014	1.23218e-014	3.63345e-015	-5.74415e-015	-4.84354e-015	-6.84436e-015	-1.38518e-014	-6.45708e-015	1.7277e-014	1.87163e-014	1.93286e-014	5.60762e-015	5.44979e-015	1.07156e-014	-8.39921e-015	9.91219e-015	-2.47499e-015	-2.34636e-015	4.98569e-015
-2.75052e-015	-7.22154e-015	-7.77713e-015	2.52901e-014	1.82648e-014	3.50269e-014	2.30687e-014	1.20513e-014	3.29332e-015	-6.01513e-015	-5.19749e-015	-7.38314e-015	-1.42272e-014	-6.60493e-015	1.74311e-014	1.87229e-014	1.94977e-014	5.35205e-015	5.26157e-015	1.06443e-014	-8.99706e-015	9.45261e-015	-2.69067e-015	-2.42292e-015	4.71774e-015
-2.79784e-015	-7.3996e-015	-7.71171e-015	2.56388e-014	1.82608e-014	3.52735e-014	2.30743e-014	1.17743e-014	2.9462e-015	-6.27691e-015	-5.55172e-015	-7.9335e-015	-1.4551e-014	-6.74301e-015	1.76035e-014	1.87061e-014	1.96572e-014	5.10537e-015	5.10172e-015	1.05885e-014	-9.58294e-015	8.99218e-015	-2.89434e-015	-2.51325e-015	4.44098e-015
-2.84589e-015	-7.57357e-015	-7.62527e-015	2.59744e-014	1.82585e-014	3.54941e-014	2.30942e-014	1.14924e-014	2.59527e-015	-6.52761e-015	-5.90551e-015	-8.49278e-015	-1.48209e-014	-6.87021e-015	1.77936e-014	1.86662e-014	1.98052e-014	4.8689e-015	4.97121e-015	1.05486e-014	-1.01527e-014	8.53273e-015	-3.08575e-015	-2.6177e-015	4.15767e-015
-2.89451e-015	-7.74085e-015	-7.51925e-015	2.62971e-014	1.8259e-014	3.56896e-014	2.31308e-014	1.12087e-014	2.24364e-015	-6.7664e-015	-6.25849e-015	-9.0575e-015	-1.50351e-014	-6.98554e-015	1.80002e-014	1.86046e-014	1.99404e-014	4.64365e-015	4.86922e-015	1.05247e-014	-1.07026e-014	8.07717e-015	-3.26511e-015	-2.73611e-015	3.8702e-015
-2.94158e-015	-7.9e-015	-7.39529e-015	2.66065e-014	1.82634e-014	3.5861e-014	2.31861e-014	1.09254e-014	1.89531e-015	-6.99101e-015	-6.60945e-015	-9.62441e-015	-1.51925e-014	-7.08853e-015	1.82228e-014	1.85234e-014	2.00608e-014	4.43083e-015	4.79491e-015	1.0517e-014	-1.12291e-014	7.62795e-015	-3.43259e-015	-2.86829e-015	3.58051e-015
-2.98604e-015	-8.04893e-015	-7.25557e-015	2.69024e-014	1.82723e-014	3.60099e-014	2.32613e-014	1.06447e-014	1.5534e-015	-7.20032e-015	-6.95658e-015	-1.01894e-014	-1.52923e-014	-7.17823e-015	1.84605e-014	1.84245e-014	2.01654e-014	4.23201e-015	4.7481e-015	1.05251e-014	-1.17288e-014	7.18647e-015	-3.58881e-015	-3.0138e-015	3.29076e-015
-3.02724e-015	-8.18566e-015	-7.1024e-015	2.71844e-014	1.82868e-014	3.61382e-014	2.33579e-014	1.03696e-014	1.22149e-015	-7.39376e-015	-7.29925e-015	-1.07486e-014	-1.53352e-014	-7.25433e-015	1.87122e-014	1.83102e-014	2.02536e-014	4.04817e-015	4.72736e-015	1.05488e-014	-1.21987e-014	6.75492e-015	-3.73469e-015	-3.1718e-015	3.00313e-015
-3.06427e-015	-8.30899e-015	-6.93813e-015	2.74525e-014	1.83081e-014	3.62468e-014	2.34778e-014	1.01022e-014	9.03363e-016	-7.57069e-015	-7.63634e-015	-1.12985e-014	-1.5322e-014	-7.31678e-015	1.89767e-014	1.81824e-014	2.03243e-014	3.8799e-015	4.73108e-015	1.05877e-014	-1.26357e-014	6.33597e-015	-3.87133e-015	-3.34148e-015	2.71995e-015
-3.09636e-015	-8.41747e-015	-6.76495e-015	2.77058e-014	1.83377e-014	3.63366e-014	2.3622e-014	9.84588e-015	6.03156e-016	-7.72992e-015	-7.96652e-015	-1.18357e-014	-1.52539e-014	-7.36565e-015	1.92526e-014	1.8044e-014	2.03772e-014	3.72858e-015	4.758e-015	1.0641e-014	-1.30368e-014	5.93143e-015	-4.00022e-015	-3.52169e-015	2.44388e-015
-3.12318e-015	-8.51015e-015	-6.58487e-015	2.79443e-014	1.83761e-014	3.64092e-014	2.37913e-014	9.60354e-015	3.24004e-016	-7.87102e-015	-8.28821e-015	-1.23563e-014	-1.51329e-014	-7.40129e-015	1.95389e-014	1.78976e-014	2.04127e-014	3.59486e-015	4.80621e-015	1.0708e-014	-1.34004e-014	5.5431e-015	-4.12207e-015	-3.71152e-015	2.17647e-015
-3.14405e-015	-8.586e-015	-6.40071e-015	2.81677e-014	1.84246e-014	3.64667e-014	2.39864e-014	9.37718e-015	6.93629e-017	-7.99348e-015	-8.59963e-015	-1.28559e-014	-1.49613e-014	-7.42404e-015	1.98342e-014	1.77471e-014	2.0431e-014	3.47934e-015	4.87352e-015	1.07876e-014	-1.37247e-014	5.17289e-015	-4.23831e-015	-3.91013e-015	1.9192e-015
-3.15815e-015	-8.64456e-015	-6.21481e-015	2.83759e-014	1.84839e-014	3.65102e-014	2.42077e-014	9.16898e-015	-1.57894e-016	-8.09677e-015	-8.8996e-015	-1.33316e-014	-1.47417e-014	-7.43479e-015	2.01371e-014	1.75957e-014	2.04321e-014	3.38272e-015	4.95832e-015	1.08783e-014	-1.40079e-014	4.822e-015	-4.35031e-015	-4.11547e-015	1.67395e-015
-3.16497e-015	-8.68549e-015	-6.02953e-015	2.85682e-014	1.85549e-014	3.65401e-014	2.44551e-014	8.98209e-015	-3.53889e-016	-8.18128e-015	-9.18701e-015	-1.37797e-014	-1.44765e-014	-7.43405e-015	2.04461e-014	1.74468e-014	2.04162e-014	3.30506e-015	5.05888e-015	1.09788e-014	-1.4249e-014	4.49184e-015	-4.45978e-015	-4.3261e-015	1.44206e-015
-3.16429e-015	-8.709e-015	-5.84737e-015	2.87436e-014	1.86388e-014	3.65574e-014	2.47283e-014	8.81894e-015	-5.16356e-016	-8.24653e-015	-9.45999e-015	-1.41971e-014	-1.41703e-014	-7.42296e-015	2.07601e-014	1.73042e-014	2.03846e-014	3.24684e-015	5.17187e-015	1.10876e-014	-1.4447e-014	4.18375e-015	-4.56796e-015	-4.53994e-015	1.22453e-015
-3.15522e-015	-8.71542e-015	-5.67038e-015	2.89009e-014	1.87357e-014	3.6563e-014	2.5027e-014	8.68149e-015	-6.42703e-016	-8.29273e-015	-9.71689e-015	-1.45819e-014	-1.38274e-014	-7.40236e-015	2.10772e-014	1.71713e-014	2.03383e-014	3.20796e-015	5.29434e-015	1.12038e-014	-1.46011e-014	3.89972e-015	-4.67598e-015	-4.75537e-015	1.02197e-015
-3.13769e-015	-8.70512e-015	-5.50144e-015	2.90395e-014	1.88457e-014	3.6558e-014	2.53501e-014	8.57143e-015	-7.31325e-016	-8.32034e-015	-9.95635e-015	-1.49327e-014	-1.34519e-014	-7.37365e-015	2.13957e-014	1.70507e-014	2.02786e-014	3.18898e-015	5.42444e-015	1.13246e-014	-1.47115e-014	3.6406e-015	-4.78585e-015	-4.97047e-015	8.3574e-016
-3.1117e-015	-8.67836e-015	-5.34243e-015	2.91586e-014	1.89694e-014	3.65427e-014	2.56962e-014	8.49097e-015	-7.80743e-016	-8.33043e-015	-1.01767e-014	-1.52483e-014	-1.30483e-014	-7.33786e-015	2.17141e-014	1.6945e-014	2.02057e-014	3.18951e-015	5.55883e-015	1.14488e-014	-1.47789e-014	3.40679e-015	-4.89864e-015	-5.18288e-015	6.6674e-016
-3.07745e-015	-8.63583e-015	-5.19464e-015	2.9257e-014	1.91067e-014	3.65171e-014	2.6064e-014	8.44105e-015	-7.9028e-016	-8.32379e-015	-1.03764e-014	-1.55277e-014	-1.26215e-014	-7.29584e-015	2.20308e-014	1.68575e-014	2.01209e-014	3.20874e-015	5.69484e-015	1.15744e-014	-1.48043e-014	3.19927e-015	-5.01551e-015	-5.39086e-015	5.14748e-016
-3.03538e-015	-8.57893e-015	-5.05974e-015	2.93333e-014	1.92573e-014	3.64824e-014	2.64513e-014	8.42262e-015	-7.59473e-016	-8.30133e-015	-1.05549e-014	-1.57698e-014	-1.21768e-014	-7.24894e-015	2.23439e-014	1.67905e-014	2.00264e-014	3.24686e-015	5.83029e-015	1.16997e-014	-1.47888e-014	3.01854e-015	-5.13751e-015	-5.59211e-015	3.79603e-016
-2.98619e-015	-8.50922e-015	-4.93957e-015	2.93865e-014	1.94213e-014	3.64388e-014	2.68565e-014	8.43691e-015	-6.88111e-016	-8.26374e-015	-1.07113e-014	-1.59747e-014	-1.17193e-014	-7.19859e-015	2.26515e-014	1.67465e-014	1.99232e-014	3.30381e-015	5.96301e-015	1.18224e-014	-1.47332e-014	2.86547e-015	-5.26633e-015	-5.7845e-015	2.60997e-016
-2.93034e-015	-8.42832e-015	-4.8357e-015	2.94155e-014	1.95976e-014	3.63868e-014	2.72772e-014	8.48455e-015	-5.75978e-016	-8.21214e-015	-1.0844e-014	-1.61416e-014	-1.12541e-014	-7.14614e-015	2.29525e-014	1.67274e-014	1.98129e-014	3.37832e-015	6.09037e-015	1.19409e-014	-1.46395e-014	2.73995e-015	-5.40288e-015	-5.9665e-015	1.58997e-016
-2.86845e-015	-8.33855e-015	-4.74891e-015	2.94196e-014	1.97854e-014	3.63272e-014	2.77104e-014	8.56662e-015	-4.23563e-016	-8.14714e-015	-1.09525e-014	-1.62715e-014	-1.07862e-014	-7.09373e-015	2.32452e-014	1.67348e-014	1.96976e-014	3.46972e-015	6.21025e-015	1.20535e-014	-1.45099e-014	2.6416e-015	-5.54749e-015	-6.13608e-015	7.2589e-017
-2.80112e-015	-8.2419e-015	-4.67978e-015	2.93981e-014	1.99842e-014	3.62609e-014	2.81535e-014	8.6837e-015	-2.32594e-016	-8.06912e-015	-1.10362e-014	-1.63669e-014	-1.03206e-014	-7.04251e-015	2.35275e-014	1.67697e-014	1.95781e-014	3.57715e-015	6.32087e-015	1.21582e-014	-1.43469e-014	2.57022e-015	-5.70047e-015	-6.29179e-015	1.04494e-018
-2.72895e-015	-8.14027e-015	-4.63046e-015	2.93497e-014	2.01929e-014	3.61881e-014	2.86031e-014	8.83587e-015	-5.07414e-018	-7.97922e-015	-1.10948e-014	-1.64295e-014	-9.86164e-015	-6.99397e-015	2.37978e-014	1.68328e-014	1.9456e-014	3.7e-015	6.42033e-015	1.22526e-014	-1.41531e-014	2.52514e-015	-5.86168e-015	-6.43131e-015	-5.70482e-017
-2.65302e-015	-8.03611e-015	-4.60101e-015	2.92739e-014	2.04103e-014	3.61092e-014	2.90562e-014	9.02275e-015	2.57719e-016	-7.87861e-015	-1.11282e-014	-1.6461e-014	-9.41439e-015	-6.94909e-015	2.40547e-014	1.69239e-014	1.93327e-014	3.83725e-015	6.50744e-015	1.23352e-014	-1.39316e-014	2.50618e-015	-6.0313e-015	-6.55314e-015	-1.02302e-016
-2.5747e-015	-7.93145e-015	-4.59157e-015	2.91704e-014	2.06351e-014	3.60251e-014	2.95097e-014	9.24376e-015	5.53634e-016	-7.76847e-015	-1.11363e-014	-1.64645e-014	-8.98349e-015	-6.90899e-015	2.42967e-014	1.70429e-014	1.92097e-014	3.98797e-015	6.58104e-015	1.24043e-014	-1.36848e-014	2.51269e-015	-6.20921e-015	-6.6555e-015	-1.36002e-016
-2.49562e-015	-7.82796e-015	-4.60274e-015	2.90388e-014	2.08651e-014	3.59368e-014	2.99603e-014	9.49855e-015	8.79689e-016	-7.64947e-015	-1.1119e-014	-1.64431e-014	-8.57347e-015	-6.87514e-015	2.45223e-014	1.7189e-014	1.90884e-014	4.1509e-015	6.64015e-015	1.24587e-014	-1.34156e-014	2.54351e-015	-6.3947e-015	-6.73759e-015	-1.60143e-016
-2.41699e-015	-7.7278e-015	-4.63457e-015	2.88784e-014	2.10987e-014	3.58446e-014	3.04045e-014	9.78621e-015	1.23293e-015	-7.52264e-015	-1.10771e-014	-1.63996e-014	-8.18807e-015	-6.84885e-015	2.47303e-014	1.73603e-014	1.89695e-014	4.32481e-015	6.6842e-015	1.24971e-014	-1.31272e-014	2.59709e-015	-6.58654e-015	-6.79856e-015	-1.75891e-016
-2.3398e-015	-7.63372e-015	-4.68633e-015	2.86897e-014	2.1334e-014	3.57493e-014	3.08386e-014	1.01057e-014	1.61069e-015	-7.38942e-015	-1.10114e-014	-1.63378e-014	-7.82954e-015	-6.83041e-015	2.49191e-014	1.75557e-014	1.8854e-014	4.50798e-015	6.71322e-015	1.25188e-014	-1.28225e-014	2.67232e-015	-6.78365e-015	-6.83719e-015	-1.84553e-016
-2.26509e-015	-7.54772e-015	-4.75706e-015	2.84726e-014	2.15695e-014	3.56525e-014	3.12589e-014	1.04548e-014	2.00894e-015	-7.25047e-015	-1.09237e-014	-1.62616e-014	-7.50136e-015	-6.82022e-015	2.5087e-014	1.77727e-014	1.87429e-014	4.69896e-015	6.72684e-015	1.25223e-014	-1.25056e-014	2.76753e-015	-6.98481e-015	-6.85261e-015	-1.88061e-016
-2.19425e-015	-7.4717e-015	-4.84672e-015	2.82271e-014	2.18033e-014	3.5555e-014	3.16624e-014	1.08314e-014	2.42364e-015	-7.10633e-015	-1.08153e-014	-1.61755e-014	-7.20642e-015	-6.81958e-015	2.52336e-014	1.80093e-014	1.86368e-014	4.89644e-015	6.72486e-015	1.25065e-014	-1.21797e-014	2.8805e-015	-7.18801e-015	-6.84465e-015	-1.87793e-016
-2.12851e-015	-7.40642e-015	-4.95484e-015	2.79536e-014	2.20329e-014	3.5458e-014	3.20457e-014	1.12333e-014	2.85058e-015	-6.9584e-015	-1.06882e-014	-1.60834e-014	-6.94679e-015	-6.82854e-015	2.53577e-014	1.82623e-014	1.85359e-014	5.09839e-015	6.70767e-015	1.24706e-014	-1.18475e-014	3.00914e-015	-7.39138e-015	-6.81298e-015	-1.85833e-016
-2.06928e-015	-7.35389e-015	-5.08042e-015	2.7653e-014	2.22562e-014	3.53622e-014	3.24056e-014	1.1658e-014	3.28575e-015	-6.80743e-015	-1.05439e-014	-1.59897e-014	-6.72388e-015	-6.8475e-015	2.54579e-014	1.85271e-014	1.84401e-014	5.30256e-015	6.67601e-015	1.2415e-014	-1.15123e-014	3.15149e-015	-7.59333e-015	-6.75713e-015	-1.83976e-016
-2.01795e-015	-7.3158e-015	-5.2224e-015	2.73261e-014	2.24707e-014	3.52684e-014	3.27384e-014	1.21027e-014	3.72432e-015	-6.65407e-015	-1.03843e-014	-1.58989e-014	-6.53957e-015	-6.87653e-015	2.55335e-014	1.88005e-014	1.83499e-014	5.5067e-015	6.63116e-015	1.23391e-014	-1.11781e-014	3.30559e-015	-7.79191e-015	-6.67769e-015	-1.83285e-016
-1.97576e-015	-7.29344e-015	-5.3793e-015	2.69742e-014	2.26738e-014	3.51784e-014	3.30407e-014	1.25648e-014	4.16222e-015	-6.49899e-015	-1.02112e-014	-1.58152e-014	-6.39497e-015	-6.91552e-015	2.55835e-014	1.90788e-014	1.82654e-014	5.70969e-015	6.57387e-015	1.22425e-014	-1.08478e-014	3.46919e-015	-7.98521e-015	-6.57487e-015	-1.85228e-016
-1.94344e-015	-7.28808e-015	-5.54961e-015	2.65986e-014	2.28632e-014	3.50938e-014	3.33104e-014	1.3041e-014	4.59564e-015	-6.3426e-015	-1.00272e-014	-1.57425e-014	-6.29042e-015	-6.96334e-015	2.5607e-014	1.93578e-014	1.81874e-014	5.9093e-015	6.50505e-015	1.2126e-014	-1.05248e-014	3.63937e-015	-8.17127e-015	-6.44895e-015	-1.90452e-016
-1.922e-015	-7.30016e-015	-5.73211e-015	2.62004e-014	2.30371e-014	3.50156e-014	3.35453e-014	1.35281e-014	5.02015e-015	-6.18546e-015	-9.83532e-015	-1.56844e-014	-6.226e-015	-7.01959e-015	2.56037e-014	1.96333e-014	1.81148e-014	6.10388e-015	6.42647e-015	1.19895e-014	-1.02118e-014	3.81313e-015	-8.34784e-015	-6.30126e-015	-1.99805e-016
-1.91217e-015	-7.32979e-015	-5.9257e-015	2.57815e-014	2.31936e-014	3.49449e-014	3.37424e-014	1.40222e-014	5.43132e-015	-6.02832e-015	-9.6376e-015	-1.56447e-014	-6.20167e-015	-7.08404e-015	2.55732e-014	1.99007e-014	1.80464e-014	6.29142e-015	6.33984e-015	1.18338e-014	-9.91189e-015	3.988e-015	-8.51265e-015	-6.13259e-015	-2.14515e-016
-1.91462e-015	-7.37715e-015	-6.12879e-015	2.53438e-014	2.33302e-014	3.48828e-014	3.39e-014	1.45205e-014	5.82422e-015	-5.87127e-015	-9.43681e-015	-1.56261e-014	-6.21687e-015	-7.15522e-015	2.55155e-014	2.01552e-014	1.79816e-014	6.46974e-015	6.24658e-015	1.16593e-014	-9.62667e-015	4.16089e-015	-8.66378e-015	-5.94434e-015	-2.3514e-016
-1.93048e-015	-7.44238e-015	-6.34004e-015	2.48894e-014	2.34453e-014	3.48307e-014	3.40167e-014	1.50191e-014	6.19462e-015	-5.71513e-015	-9.23628e-015	-1.56312e-014	-6.2708e-015	-7.23194e-015	2.54306e-014	2.03922e-014	1.79191e-014	6.637e-015	6.1492e-015	1.14668e-014	-9.35786e-015	4.3296e-015	-8.79923e-015	-5.73743e-015	-2.62024e-016
-1.96084e-015	-7.52539e-015	-6.55817e-015	2.44211e-014	2.35367e-014	3.47892e-014	3.40912e-014	1.5514e-014	6.53924e-015	-5.56018e-015	-9.03861e-015	-1.56632e-014	-6.36257e-015	-7.31315e-015	2.53183e-014	2.06081e-014	1.78581e-014	6.79135e-015	6.04906e-015	1.12573e-014	-9.10802e-015	4.49112e-015	-8.91723e-015	-5.51384e-015	-2.95515e-016
-2.00519e-015	-7.62525e-015	-6.78168e-015	2.39413e-014	2.3603e-014	3.4759e-014	3.41223e-014	1.60021e-014	6.85418e-015	-5.4071e-015	-8.84732e-015	-1.57234e-014	-6.4896e-015	-7.39722e-015	2.51789e-014	2.07982e-014	1.77976e-014	6.93086e-015	5.94748e-015	1.10319e-014	-8.87989e-015	4.64238e-015	-9.01593e-015	-5.27538e-015	-3.35549e-016
-2.06313e-015	-7.74089e-015	-7.00933e-015	2.34524e-014	2.36429e-014	3.47409e-014	3.41098e-014	1.64793e-014	7.13637e-015	-5.25673e-015	-8.66579e-015	-1.58129e-014	-6.64948e-015	-7.48281e-015	2.50129e-014	2.09586e-014	1.77368e-014	7.05348e-015	5.84609e-015	1.07923e-014	-8.67444e-015	4.7808e-015	-9.09424e-015	-5.02406e-015	-3.81524e-016
-2.13514e-015	-7.87109e-015	-7.23919e-015	2.29573e-014	2.36553e-014	3.47361e-014	3.40535e-014	1.6942e-014	7.38246e-015	-5.10974e-015	-8.49664e-015	-1.59332e-014	-6.84047e-015	-7.56846e-015	2.48211e-014	2.10864e-014	1.76748e-014	7.15765e-015	5.74674e-015	1.05395e-014	-8.49278e-015	4.90455e-015	-9.15091e-015	-4.76157e-015	-4.33451e-016
-2.22068e-015	-8.01499e-015	-7.47009e-015	2.24588e-014	2.36398e-014	3.47453e-014	3.39539e-014	1.73876e-014	7.58974e-015	-4.96711e-015	-8.3426e-015	-1.60848e-014	-7.06017e-015	-7.65249e-015	2.46042e-014	2.11781e-014	1.76096e-014	7.24107e-015	5.6506e-015	1.0275e-014	-8.33633e-015	5.01073e-015	-9.18449e-015	-4.48972e-015	-4.90549e-016
-2.31922e-015	-8.17099e-015	-7.7002e-015	2.19603e-014	2.35954e-014	3.47688e-014	3.38115e-014	1.78119e-014	7.75611e-015	-4.82957e-015	-8.20648e-015	-1.6267e-014	-7.30583e-015	-7.7336e-015	2.43632e-014	2.12309e-014	1.75403e-014	7.30258e-015	5.55884e-015	1.00006e-014	-8.20626e-015	5.09704e-015	-9.19425e-015	-4.21057e-015	-5.52294e-016
-2.43048e-015	-8.3375e-015	-7.9282e-015	2.14642e-014	2.35215e-014	3.48063e-014	3.36271e-014	1.82116e-014	7.87969e-015	-4.6973e-015	-8.09083e-015	-1.64793e-014	-7.57532e-015	-7.81035e-015	2.40992e-014	2.12424e-014	1.74655e-014	7.34043e-015	5.47278e-015	9.71823e-015	-8.10282e-015	5.16183e-015	-9.1795e-015	-3.92654e-015	-6.17955e-016
-2.55329e-015	-8.51268e-015	-8.15364e-015	2.09738e-014	2.34189e-014	3.48576e-014	3.34021e-014	1.85832e-014	7.95941e-015	-4.57174e-015	-7.99786e-015	-1.67202e-014	-7.86518e-015	-7.88131e-015	2.38133e-014	2.12108e-014	1.73837e-014	7.35346e-015	5.39408e-015	9.42923e-015	-8.02647e-015	5.20306e-015	-9.14017e-015	-3.63997e-015	-6.86553e-016
-2.6866e-015	-8.69555e-015	-8.37514e-015	2.04915e-014	2.32878e-014	3.49228e-014	3.3138e-014	1.89235e-014	7.99447e-015	-4.45384e-015	-7.92955e-015	-1.69886e-014	-8.17271e-015	-7.94469e-015	2.35073e-014	2.11351e-014	1.7294e-014	7.3405e-015	5.3238e-015	9.13537e-015	-7.97777e-015	5.21936e-015	-9.07629e-015	-3.35339e-015	-7.56802e-016
-2.82962e-015	-8.88332e-015	-8.59134e-015	2.00206e-014	2.31289e-014	3.50011e-014	3.28373e-014	1.92299e-014	7.98361e-015	-4.34429e-015	-7.88787e-015	-1.72817e-014	-8.49538e-015	-7.99945e-015	2.31829e-014	2.10142e-014	1.71946e-014	7.30062e-015	5.26231e-015	8.83729e-015	-7.95607e-015	5.20942e-015	-8.98806e-015	-3.06884e-015	-8.26693e-016
-2.98107e-015	-9.07406e-015	-8.80142e-015	1.95638e-014	2.29433e-014	3.50911e-014	3.2503e-014	1.94999e-014	7.92654e-015	-4.24452e-015	-7.87472e-015	-1.75968e-014	-8.82978e-015	-8.04462e-015	2.28413e-014	2.08483e-014	1.70838e-014	7.23316e-015	5.20977e-015	8.53652e-015	-7.96109e-015	5.17185e-015	-8.87578e-015	-2.78835e-015	-8.95461e-016
-3.13945e-015	-9.26545e-015	-9.0045e-015	1.91237e-014	2.27319e-014	3.51922e-014	3.21378e-014	1.97321e-014	7.82287e-015	-4.15521e-015	-7.89179e-015	-1.79311e-014	-9.17313e-015	-8.07902e-015	2.24843e-014	2.06374e-014	1.6961e-014	7.13721e-015	5.16647e-015	8.23454e-015	-7.99231e-015	5.10663e-015	-8.74055e-015	-2.51417e-015	-9.62059e-016
-3.30292e-015	-9.45553e-015	-9.19983e-015	1.87022e-014	2.24959e-014	3.53027e-014	3.1744e-014	1.99247e-014	7.67316e-015	-4.0775e-015	-7.94032e-015	-1.82812e-014	-9.52234e-015	-8.10208e-015	2.2114e-014	2.03828e-014	1.68251e-014	7.01228e-015	5.13221e-015	7.93274e-015	-8.04884e-015	5.01408e-015	-8.58318e-015	-2.24797e-015	-1.02448e-015
-3.46979e-015	-9.64236e-015	-9.38666e-015	1.83022e-014	2.22368e-014	3.54213e-014	3.13251e-014	2.00764e-014	7.47878e-015	-4.01247e-015	-8.02072e-015	-1.86436e-014	-9.87503e-015	-8.11266e-015	2.17325e-014	2.00857e-014	1.66751e-014	6.85875e-015	5.10657e-015	7.63216e-015	-8.12975e-015	4.894e-015	-8.40464e-015	-1.99211e-015	-1.08099e-015
-3.63924e-015	-9.82409e-015	-9.56425e-015	1.79256e-014	2.19567e-014	3.55458e-014	3.08847e-014	2.01862e-014	7.24064e-015	-3.96051e-015	-8.13333e-015	-1.90142e-014	-1.02286e-014	-8.1105e-015	2.13413e-014	1.97489e-014	1.65097e-014	6.67615e-015	5.0891e-015	7.33387e-015	-8.2338e-015	4.74679e-015	-8.20651e-015	-1.74839e-015	-1.13029e-015
-3.80966e-015	-9.99909e-015	-9.73236e-015	1.75744e-014	2.16577e-014	3.56741e-014	3.04264e-014	2.0253e-014	6.96012e-015	-3.9225e-015	-8.27826e-015	-1.93888e-014	-1.05805e-014	-8.09526e-015	2.09427e-014	1.93749e-014	1.63283e-014	6.46406e-015	5.07922e-015	7.03931e-015	-8.35934e-015	4.57294e-015	-7.99024e-015	-1.51884e-015	-1.17063e-015
-3.97941e-015	-1.01661e-014	-9.89044e-015	1.72505e-014	2.13421e-014	3.58036e-014	2.99539e-014	2.02762e-014	6.63895e-015	-3.89971e-015	-8.45542e-015	-1.97636e-014	-1.09293e-014	-8.06741e-015	2.05392e-014	1.89672e-014	1.61298e-014	6.22279e-015	5.07635e-015	6.7494e-015	-8.5047e-015	4.37329e-015	-7.75749e-015	-1.30515e-015	-1.19996e-015
-4.14713e-015	-1.0324e-014	-1.00386e-014	1.69556e-014	2.10125e-014	3.59327e-014	2.94704e-014	2.02551e-014	6.27987e-015	-3.89354e-015	-8.66448e-015	-2.01337e-014	-1.12723e-014	-8.02656e-015	2.01327e-014	1.85295e-014	1.5914e-014	5.95335e-015	5.0795e-015	6.46526e-015	-8.66786e-015	4.14937e-015	-7.50974e-015	-1.10862e-015	-1.21687e-015
-4.31138e-015	-1.04717e-014	-1.01767e-014	1.66908e-014	2.06717e-014	3.60589e-014	2.89797e-014	2.01898e-014	5.88509e-015	-3.90493e-015	-8.90498e-015	-2.04947e-014	-1.16075e-014	-7.97286e-015	1.97247e-014	1.80656e-014	1.56812e-014	5.65645e-015	5.08684e-015	6.18696e-015	-8.84636e-015	3.90304e-015	-7.24937e-015	-9.30772e-016	-1.21997e-015
-4.47083e-015	-1.06074e-014	-1.03045e-014	1.64567e-014	2.03222e-014	3.61795e-014	2.84858e-014	2.00808e-014	5.4575e-015	-3.9346e-015	-9.17595e-015	-2.08419e-014	-1.19333e-014	-7.90739e-015	1.9317e-014	1.75797e-014	1.54313e-014	5.33271e-015	5.09701e-015	5.9151e-015	-9.03825e-015	3.6364e-015	-6.97903e-015	-7.72578e-016	-1.20769e-015
-4.6243e-015	-1.07306e-014	-1.04218e-014	1.62542e-014	1.99664e-014	3.62918e-014	2.79919e-014	1.99294e-014	5.00011e-015	-3.98322e-015	-9.47491e-015	-2.11716e-014	-1.22483e-014	-7.83122e-015	1.89119e-014	1.70768e-014	1.51637e-014	4.98392e-015	5.10855e-015	5.65054e-015	-9.24139e-015	3.35243e-015	-6.69983e-015	-6.34824e-016	-1.17901e-015
-4.7702e-015	-1.08411e-014	-1.05287e-014	1.60836e-014	1.96067e-014	3.63919e-014	2.75009e-014	1.9736e-014	4.51476e-015	-4.05126e-015	-9.80046e-015	-2.14805e-014	-1.25514e-014	-7.74561e-015	1.85111e-014	1.6562e-014	1.48788e-014	4.61168e-015	5.11901e-015	5.39346e-015	-9.45331e-015	3.05364e-015	-6.41423e-015	-5.18397e-016	-1.13338e-015
-4.90738e-015	-1.09387e-014	-1.0625e-014	1.59449e-014	1.92459e-014	3.64769e-014	2.70161e-014	1.95026e-014	4.0044e-015	-4.13943e-015	-1.01513e-014	-2.17649e-014	-1.28417e-014	-7.652e-015	1.81163e-014	1.60395e-014	1.45765e-014	4.21769e-015	5.12744e-015	5.14443e-015	-9.6717e-015	2.74325e-015	-6.12415e-015	-4.24009e-016	-1.07e-015
-5.03537e-015	-1.10236e-014	-1.07106e-014	1.58375e-014	1.88868e-014	3.65442e-014	2.65406e-014	1.92304e-014	3.47312e-015	-4.248e-015	-1.05249e-014	-2.20217e-014	-1.31181e-014	-7.55187e-015	1.77285e-014	1.55148e-014	1.42565e-014	3.80413e-015	5.13092e-015	4.90335e-015	-9.89456e-015	2.42384e-015	-5.83246e-015	-3.52512e-016	-9.88454e-016
-5.15385e-015	-1.10956e-014	-1.07856e-014	1.57605e-014	1.85326e-014	3.65907e-014	2.60768e-014	1.89213e-014	2.92391e-015	-4.37724e-015	-1.09183e-014	-2.22474e-014	-1.33795e-014	-7.44675e-015	1.73498e-014	1.4993e-014	1.392e-014	3.37327e-015	5.12784e-015	4.67045e-015	-1.0119e-014	2.0983e-015	-5.54128e-015	-3.03938e-016	-8.8762e-016
-5.26243e-015	-1.1155e-014	-1.085e-014	1.5713e-014	1.81855e-014	3.66145e-014	2.5627e-014	1.85771e-014	2.35971e-015	-4.52723e-015	-1.13292e-014	-2.24397e-014	-1.36262e-014	-7.33846e-015	1.6981e-014	1.44789e-014	1.3568e-014	2.92739e-015	5.11727e-015	4.44531e-015	-1.03424e-014	1.77016e-015	-5.25233e-015	-2.78919e-016	-7.66942e-016
-5.36066e-015	-1.12024e-014	-1.09042e-014	1.5694e-014	1.78479e-014	3.66115e-014	2.51938e-014	1.82002e-014	1.78412e-015	-4.69782e-015	-1.17546e-014	-2.25962e-014	-1.38582e-014	-7.22881e-015	1.66233e-014	1.39775e-014	1.32008e-014	2.46954e-015	5.09742e-015	4.22874e-015	-1.05619e-014	1.44365e-015	-4.96748e-015	-2.7718e-016	-6.26226e-016
-5.44849e-015	-1.12389e-014	-1.09483e-014	1.57015e-014	1.7522e-014	3.65795e-014	2.47791e-014	1.77931e-014	1.20033e-015	-4.88867e-015	-1.21915e-014	-2.27149e-014	-1.40754e-014	-7.11966e-015	1.6278e-014	1.3493e-014	1.28196e-014	2.00191e-015	5.06655e-015	4.02003e-015	-1.07759e-014	1.12227e-015	-4.6882e-015	-2.9851e-016	-4.65608e-016
-5.52575e-015	-1.12649e-014	-1.09819e-014	1.57339e-014	1.72093e-014	3.65166e-014	2.43838e-014	1.73582e-014	6.11002e-016	-5.0988e-015	-1.26368e-014	-2.27949e-014	-1.42778e-014	-7.01324e-015	1.5946e-014	1.30305e-014	1.24254e-014	1.5267e-015	5.02365e-015	3.81862e-015	-1.09819e-014	8.09641e-016	-4.41632e-015	-3.42081e-016	-2.85314e-016
-5.59326e-015	-1.1281e-014	-1.10049e-014	1.5789e-014	1.69119e-014	3.64212e-014	2.40091e-014	1.68983e-014	1.94701e-017	-5.32729e-015	-1.30875e-014	-2.2835e-014	-1.44653e-014	-6.91156e-015	1.56284e-014	1.25943e-014	1.20191e-014	1.04709e-015	4.96709e-015	3.6239e-015	-1.11771e-014	5.09004e-016	-4.15345e-015	-4.07628e-016	-8.62332e-017
-5.65153e-015	-1.12884e-014	-1.10173e-014	1.58648e-014	1.66316e-014	3.62908e-014	2.36557e-014	1.64168e-014	-5.71981e-016	-5.57295e-015	-1.35404e-014	-2.28354e-014	-1.46382e-014	-6.81696e-015	1.53253e-014	1.21879e-014	1.16029e-014	5.66698e-016	4.89581e-015	3.43572e-015	-1.13594e-014	2.24394e-016	-3.90096e-015	-4.94494e-016	1.3018e-016
-5.70104e-015	-1.12884e-014	-1.10189e-014	1.59587e-014	1.63699e-014	3.61239e-014	2.33236e-014	1.59157e-014	-1.16077e-015	-5.83427e-015	-1.39917e-014	-2.27958e-014	-1.47973e-014	-6.73108e-015	1.5037e-014	1.18143e-014	1.11784e-014	8.84988e-017	4.80898e-015	3.25446e-015	-1.15265e-014	-4.07375e-017	-3.65966e-015	-6.02076e-016	3.63594e-016
-5.74216e-015	-1.12822e-014	-1.10097e-014	1.60686e-014	1.61277e-014	3.59196e-014	2.30123e-014	1.53978e-014	-1.74473e-015	-6.10939e-015	-1.4438e-014	-2.27166e-014	-1.49435e-014	-6.65579e-015	1.47636e-014	1.14759e-014	1.07466e-014	-3.84713e-016	4.70583e-015	3.08068e-015	-1.16761e-014	-2.83308e-016	-3.43067e-015	-7.29532e-016	6.12958e-016
-5.77633e-015	-1.1271e-014	-1.09893e-014	1.6191e-014	1.59063e-014	3.56767e-014	2.27215e-014	1.48662e-014	-2.32157e-015	-6.39689e-015	-1.48753e-014	-2.2599e-014	-1.50772e-014	-6.59317e-015	1.4505e-014	1.11751e-014	1.03088e-014	-8.49559e-016	4.58543e-015	2.91351e-015	-1.1807e-014	-5.00411e-016	-3.21462e-015	-8.75424e-016	8.76995e-016
-5.80496e-015	-1.12567e-014	-1.09579e-014	1.63232e-014	1.57058e-014	3.53949e-014	2.24508e-014	1.43242e-014	-2.88851e-015	-6.69507e-015	-1.53013e-014	-2.24444e-014	-1.51987e-014	-6.54464e-015	1.42616e-014	1.09134e-014	9.86663e-015	-1.30294e-015	4.4475e-015	2.75305e-015	-1.19174e-014	-6.8917e-016	-3.01199e-015	-1.03848e-015	1.1543e-015
-5.82913e-015	-1.12402e-014	-1.09152e-014	1.64629e-014	1.55264e-014	3.50743e-014	2.21989e-014	1.37743e-014	-3.44288e-015	-7.00105e-015	-1.57126e-014	-2.2255e-014	-1.53095e-014	-6.51167e-015	1.40335e-014	1.06918e-014	9.42253e-015	-1.74177e-015	4.29253e-015	2.59973e-015	-1.2005e-014	-8.4729e-016	-2.82255e-015	-1.21788e-015	1.44345e-015
-5.85026e-015	-1.12229e-014	-1.08607e-014	1.66068e-014	1.53683e-014	3.47141e-014	2.19636e-014	1.32196e-014	-3.98301e-015	-7.31262e-015	-1.61063e-014	-2.20329e-014	-1.54106e-014	-6.49623e-015	1.38202e-014	1.05114e-014	8.97859e-015	-2.16277e-015	4.12064e-015	2.45377e-015	-1.20688e-014	-9.72365e-016	-2.64653e-015	-1.41189e-015	1.74291e-015
-5.86981e-015	-1.12058e-014	-1.07938e-014	1.67512e-014	1.52305e-014	3.43157e-014	2.17437e-014	1.26632e-014	-4.50731e-015	-7.62729e-015	-1.64795e-014	-2.17812e-014	-1.55028e-014	-6.49928e-015	1.36205e-014	1.03718e-014	8.53659e-015	-2.56321e-015	3.93163e-015	2.31514e-015	-1.21073e-014	-1.06274e-015	-2.48419e-015	-1.61913e-015	2.05102e-015
-5.88874e-015	-1.11894e-014	-1.0714e-014	1.6893e-014	1.51126e-014	3.38798e-014	2.15371e-014	1.21074e-014	-5.01446e-015	-7.9417e-015	-1.68296e-014	-2.15025e-014	-1.55871e-014	-6.52163e-015	1.34338e-014	1.0272e-014	8.09813e-015	-2.94022e-015	3.72586e-015	2.18399e-015	-1.21195e-014	-1.11743e-015	-2.33477e-015	-1.8379e-015	2.366e-015
-5.90775e-015	-1.11749e-014	-1.06206e-014	1.70294e-014	1.50137e-014	3.34072e-014	2.13416e-014	1.15544e-014	-5.50296e-015	-8.25261e-015	-1.71539e-014	-2.11994e-014	-1.56647e-014	-6.56366e-015	1.32593e-014	1.02102e-014	7.66543e-015	-3.29099e-015	3.50521e-015	2.06099e-015	-1.21052e-014	-1.13556e-015	-2.19721e-015	-2.06603e-015	2.68605e-015
-5.92835e-015	-1.11622e-014	-1.05137e-014	1.71571e-014	1.49327e-014	3.28999e-014	2.11547e-014	1.10065e-014	-5.97194e-015	-8.55747e-015	-1.74499e-014	-2.08745e-014	-1.57361e-014	-6.62572e-015	1.3096e-014	1.0185e-014	7.24083e-015	-3.61304e-015	3.27166e-015	1.94644e-015	-1.20637e-014	-1.11623e-015	-2.07135e-015	-2.30236e-015	3.00866e-015
-5.95103e-015	-1.11516e-014	-1.03921e-014	1.72732e-014	1.48683e-014	3.23593e-014	2.09741e-014	1.04659e-014	-6.42e-015	-8.85232e-015	-1.77152e-014	-2.05315e-014	-1.58014e-014	-6.70759e-015	1.29431e-014	1.01944e-014	6.82641e-015	-3.90375e-015	3.02636e-015	1.84053e-015	-1.1995e-014	-1.05892e-015	-1.95697e-015	-2.54509e-015	3.33205e-015
-5.97792e-015	-1.11428e-014	-1.02556e-014	1.73748e-014	1.48188e-014	3.17873e-014	2.07972e-014	9.93476e-015	-6.84632e-015	-9.13421e-015	-1.79487e-014	-2.01734e-014	-1.58622e-014	-6.8091e-015	1.27996e-014	1.02349e-014	6.42395e-015	-4.16156e-015	2.77078e-015	1.74454e-015	-1.18994e-014	-9.6407e-016	-1.8528e-015	-2.79252e-015	3.65524e-015
-6.00998e-015	-1.11365e-014	-1.0104e-014	1.74597e-014	1.47822e-014	3.11876e-014	2.0621e-014	9.41505e-015	-7.25051e-015	-9.4006e-015	-1.81491e-014	-1.9803e-014	-1.59188e-014	-6.92941e-015	1.26647e-014	1.03038e-014	6.03552e-015	-4.38511e-015	2.50644e-015	1.65902e-015	-1.17766e-014	-8.32538e-016	-1.75817e-015	-3.04244e-015	3.97633e-015
-6.04778e-015	-1.11319e-014	-9.93743e-015	1.75254e-014	1.47565e-014	3.05632e-014	2.04438e-014	8.90882e-015	-7.6314e-015	-9.64822e-015	-1.83149e-014	-1.94236e-014	-1.5972e-014	-7.06793e-015	1.25371e-014	1.03972e-014	5.66319e-015	-4.57281e-015	2.23573e-015	1.5841e-015	-1.16274e-014	-6.65104e-016	-1.67179e-015	-3.29227e-015	4.29335e-015
-6.09238e-015	-1.11283e-014	-9.75559e-015	1.75702e-014	1.47395e-014	2.99168e-014	2.02629e-014	8.41756e-015	-7.98846e-015	-9.87341e-015	-1.8445e-014	-1.90378e-014	-1.60227e-014	-7.22349e-015	1.2415e-014	1.05114e-014	5.30918e-015	-4.72304e-015	1.96104e-015	1.52077e-015	-1.14523e-014	-4.63127e-016	-1.59266e-015	-3.54046e-015	4.60471e-015
-6.14374e-015	-1.11251e-014	-9.55853e-015	1.75924e-014	1.47295e-014	2.92521e-014	2.0076e-014	7.94228e-015	-8.32171e-015	-1.00737e-014	-1.85392e-014	-1.8649e-014	-1.60714e-014	-7.39448e-015	1.22976e-014	1.06422e-014	4.97548e-015	-4.83547e-015	1.68446e-015	1.47028e-015	-1.1252e-014	-2.28291e-016	-1.51971e-015	-3.78426e-015	4.90883e-015
-6.20321e-015	-1.1121e-014	-9.34636e-015	1.75895e-014	1.47242e-014	2.85718e-014	1.98806e-014	7.48431e-015	-8.63056e-015	-1.02464e-014	-1.85969e-014	-1.82606e-014	-1.61187e-014	-7.57922e-015	1.21836e-014	1.07848e-014	4.66418e-015	-4.90904e-015	1.4083e-015	1.43377e-015	-1.1028e-014	3.70954e-017	-1.45167e-015	-4.02185e-015	5.20387e-015
-6.27101e-015	-1.11144e-014	-9.11865e-015	1.75597e-014	1.47216e-014	2.78802e-014	1.96749e-014	7.04467e-015	-8.91476e-015	-1.03887e-014	-1.8618e-014	-1.78749e-014	-1.61652e-014	-7.77562e-015	1.2072e-014	1.09348e-014	4.37655e-015	-4.943e-015	1.13595e-015	1.41147e-015	-1.07823e-014	3.30767e-016	-1.38746e-015	-4.25123e-015	5.4891e-015
-6.34721e-015	-1.11043e-014	-8.87521e-015	1.75023e-014	1.47193e-014	2.71809e-014	1.94569e-014	6.62476e-015	-9.17438e-015	-1.04982e-014	-1.8603e-014	-1.7494e-014	-1.62107e-014	-7.98125e-015	1.19615e-014	1.10881e-014	4.11448e-015	-4.93759e-015	8.69797e-016	1.40372e-015	-1.05165e-014	6.49667e-016	-1.32573e-015	-4.47059e-015	5.7632e-015
-6.43163e-015	-1.10888e-014	-8.61646e-015	1.74171e-014	1.47148e-014	2.64774e-014	1.92256e-014	6.22535e-015	-9.40931e-015	-1.05728e-014	-1.85527e-014	-1.71198e-014	-1.62553e-014	-8.19341e-015	1.18502e-014	1.12395e-014	3.87941e-015	-4.89379e-015	6.11946e-016	1.41222e-015	-1.02321e-014	9.90728e-016	-1.2654e-015	-4.67818e-015	6.02544e-015
-6.52348e-015	-1.10659e-014	-8.34267e-015	1.73032e-014	1.47054e-014	2.57728e-014	1.89796e-014	5.84636e-015	-9.61909e-015	-1.06113e-014	-1.84672e-014	-1.67542e-014	-1.62993e-014	-8.40945e-015	1.1737e-014	1.13847e-014	3.67224e-015	-4.81225e-015	3.64951e-016	1.43749e-015	-9.93072e-015	1.35074e-015	-1.20531e-015	-4.87209e-015	6.27436e-015
-6.62259e-015	-1.10331e-014	-8.05414e-015	1.71598e-014	1.46893e-014	2.50716e-014	1.87183e-014	5.48864e-015	-9.80369e-015	-1.06116e-014	-1.83482e-014	-1.63984e-014	-1.63427e-014	-8.62657e-015	1.16205e-014	1.15198e-014	3.49489e-015	-4.6938e-015	1.30985e-016	1.47967e-015	-9.61538e-015	1.7267e-015	-1.14487e-015	-5.05054e-015	6.50959e-015
-6.72726e-015	-1.09886e-014	-7.75069e-015	1.69873e-014	1.46647e-014	2.43771e-014	1.84406e-014	5.15251e-015	-9.96315e-015	-1.05729e-014	-1.81974e-014	-1.60536e-014	-1.63853e-014	-8.84216e-015	1.14998e-014	1.16399e-014	3.34844e-015	-4.53937e-015	-8.65598e-017	1.54004e-015	-9.28852e-015	2.11485e-015	-1.08329e-015	-5.21116e-015	6.73037e-015
-6.83604e-015	-1.09307e-014	-7.43373e-015	1.67865e-014	1.463e-014	2.36928e-014	1.81469e-014	4.83797e-015	-1.00972e-014	-1.04941e-014	-1.80164e-014	-1.57206e-014	-1.64267e-014	-9.05341e-015	1.13743e-014	1.17412e-014	3.23344e-015	-4.35054e-015	-2.85821e-016	1.61954e-015	-8.95215e-015	2.51128e-015	-1.02047e-015	-5.35244e-015	6.93608e-015
-6.94803e-015	-1.08563e-014	-7.10432e-015	1.65579e-014	1.45833e-014	2.3022e-014	1.78378e-014	4.54508e-015	-1.02055e-014	-1.03752e-014	-1.78066e-014	-1.54005e-014	-1.64669e-014	-9.25725e-015	1.12433e-014	1.1821e-014	3.14995e-015	-4.12983e-015	-4.66253e-016	1.71827e-015	-8.60861e-015	2.91342e-015	-9.55867e-016	-5.47294e-015	7.12608e-015
-7.0621e-015	-1.07632e-014	-6.764e-015	1.63017e-014	1.45238e-014	2.23672e-014	1.75139e-014	4.27401e-015	-1.02884e-014	-1.02164e-014	-1.75702e-014	-1.50936e-014	-1.65058e-014	-9.45064e-015	1.11063e-014	1.18755e-014	3.0985e-015	-3.87936e-015	-6.25914e-016	1.83594e-015	-8.26012e-015	3.31739e-015	-8.88764e-016	-5.57132e-015	7.30034e-015
-7.1765e-015	-1.06493e-014	-6.4139e-015	1.60184e-014	1.44496e-014	2.17317e-014	1.7176e-014	4.02412e-015	-1.03456e-014	-1.00179e-014	-1.73098e-014	-1.47998e-014	-1.6543e-014	-9.63078e-015	1.09625e-014	1.19019e-014	3.07949e-015	-3.60212e-015	-7.62986e-016	1.97299e-015	-7.9097e-015	3.71885e-015	-8.18955e-016	-5.64634e-015	7.45885e-015
-7.28956e-015	-1.05122e-014	-6.05503e-015	1.57096e-014	1.43599e-014	2.11185e-014	1.68258e-014	3.79577e-015	-1.03764e-014	-9.78041e-015	-1.70275e-014	-1.45175e-014	-1.65776e-014	-9.79422e-015	1.08112e-014	1.18981e-014	3.09294e-015	-3.30063e-015	-8.76594e-016	2.12935e-015	-7.5591e-015	4.11424e-015	-7.46163e-016	-5.69693e-015	7.60196e-015
-7.3996e-015	-1.03506e-014	-5.68899e-015	1.53765e-014	1.42543e-014	2.05298e-014	1.64655e-014	3.58911e-015	-1.03804e-014	-9.50528e-015	-1.67256e-014	-1.42466e-014	-1.66091e-014	-9.93838e-015	1.06518e-014	1.18626e-014	3.13894e-015	-2.97698e-015	-9.65302e-016	2.30483e-015	-7.21071e-015	4.501e-015	-6.70344e-016	-5.72161e-015	7.73007e-015
-7.50471e-015	-1.01624e-014	-5.31778e-015	1.50215e-014	1.41322e-014	1.99676e-014	1.60967e-014	3.4038e-015	-1.03576e-014	-9.1938e-015	-1.64068e-014	-1.3987e-014	-1.66365e-014	-1.0061e-014	1.04843e-014	1.17937e-014	3.21644e-015	-2.63461e-015	-1.02775e-015	2.4988e-015	-6.86729e-015	4.87612e-015	-5.91934e-016	-5.71955e-015	7.84409e-015
-7.6028e-015	-9.94652e-015	-4.94314e-015	1.46465e-014	1.39931e-014	1.94344e-014	1.57218e-014	3.24026e-015	-1.03075e-014	-8.8482e-015	-1.60739e-014	-1.37379e-014	-1.66593e-014	-1.01593e-014	1.03074e-014	1.16907e-014	3.32453e-015	-2.27725e-015	-1.06371e-015	2.71064e-015	-6.53087e-015	5.23667e-015	-5.10838e-016	-5.69028e-015	7.94414e-015
-7.69175e-015	-9.70123e-015	-4.56731e-015	1.42535e-014	1.38371e-014	1.89317e-014	1.53439e-014	3.09801e-015	-1.023e-014	-8.47121e-015	-1.5729e-014	-1.34974e-014	-1.66763e-014	-1.02307e-014	1.01218e-014	1.15534e-014	3.46204e-015	-1.90807e-015	-1.07301e-015	2.93976e-015	-6.20429e-015	5.58063e-015	-4.27359e-016	-5.6334e-015	8.03111e-015
-7.76907e-015	-9.4254e-015	-4.19151e-015	1.38451e-014	1.36643e-014	1.84604e-014	1.49663e-014	2.97641e-015	-1.01249e-014	-8.06537e-015	-1.53745e-014	-1.3264e-014	-1.66864e-014	-1.02734e-014	9.92688e-015	1.13821e-014	3.62849e-015	-1.53036e-015	-1.05534e-015	3.18529e-015	-5.88957e-015	5.90601e-015	-3.4189e-016	-5.54878e-015	8.10592e-015
-7.83304e-015	-9.11927e-015	-3.81799e-015	1.34241e-014	1.34755e-014	1.80216e-014	1.45919e-014	2.87567e-015	-9.99256e-015	-7.63444e-015	-1.50129e-014	-1.30368e-014	-1.66886e-014	-1.02854e-014	9.72285e-015	1.11778e-014	3.82218e-015	-1.14743e-015	-1.0111e-015	3.44562e-015	-5.58801e-015	6.21063e-015	-2.54625e-016	-5.43646e-015	8.16927e-015
-7.88139e-015	-8.78183e-015	-3.44849e-015	1.29924e-014	1.32709e-014	1.76158e-014	1.4224e-014	2.79565e-015	-9.83316e-015	-7.18145e-015	-1.46472e-014	-1.28142e-014	-1.66821e-014	-1.02658e-014	9.50991e-015	1.09411e-014	4.04128e-015	-7.63108e-016	-9.41336e-016	3.71943e-015	-5.301e-015	6.4923e-015	-1.66156e-016	-5.29627e-015	8.22215e-015
-7.91232e-015	-8.41332e-015	-3.08507e-015	1.25527e-014	1.30521e-014	1.72438e-014	1.38663e-014	2.7359e-015	-9.64678e-015	-6.70993e-015	-1.42795e-014	-1.25941e-014	-1.66658e-014	-1.02132e-014	9.28854e-015	1.0674e-014	4.28493e-015	-3.80773e-016	-8.46803e-016	4.00523e-015	-5.03013e-015	6.75013e-015	-7.69025e-017	-5.1281e-015	8.26508e-015
-7.92451e-015	-8.01424e-015	-2.73015e-015	1.21077e-014	1.282e-014	1.69063e-014	1.35227e-014	2.69601e-015	-9.43359e-015	-6.22318e-015	-1.39117e-014	-1.23753e-014	-1.66382e-014	-1.01268e-014	9.0594e-015	1.03788e-014	4.55014e-015	-3.90828e-018	-7.28275e-016	4.30138e-015	-4.77676e-015	6.98334e-015	1.24281e-017	-4.93244e-015	8.29914e-015
-7.91622e-015	-7.58544e-015	-2.38608e-015	1.16597e-014	1.25754e-014	1.66025e-014	1.31962e-014	2.67569e-015	-9.19414e-015	-5.72558e-015	-1.35454e-014	-1.21564e-014	-1.65979e-014	-1.00058e-014	8.82345e-015	1.00582e-014	4.83493e-015	3.63796e-016	-5.87236e-016	4.60607e-015	-4.54224e-015	7.19032e-015	1.00827e-016	-4.70995e-015	8.32499e-015
-7.88574e-015	-7.12849e-015	-2.0545e-015	1.12116e-014	1.23198e-014	1.63323e-014	1.28903e-014	2.67477e-015	-8.92803e-015	-5.2217e-015	-1.31826e-014	-1.1936e-014	-1.65439e-014	-9.84979e-015	8.58043e-015	9.71525e-015	5.13742e-015	7.19075e-016	-4.25677e-016	4.9176e-015	-4.32648e-015	7.3712e-015	1.87698e-016	-4.46176e-015	8.34433e-015
-7.83199e-015	-6.64473e-015	-1.73781e-015	1.07664e-014	1.20555e-014	1.60953e-014	1.26088e-014	2.69411e-015	-8.63575e-015	-4.71511e-015	-1.28253e-014	-1.17126e-014	-1.64755e-014	-9.65927e-015	8.33103e-015	9.35313e-015	5.45516e-015	1.05865e-015	-2.45083e-016	5.23321e-015	-4.12931e-015	7.52646e-015	2.71806e-016	-4.1893e-015	8.35816e-015
-7.75402e-015	-6.13605e-015	-1.43812e-015	1.03259e-014	1.1784e-014	1.58915e-014	1.23546e-014	2.73298e-015	-8.31824e-015	-4.21002e-015	-1.24751e-014	-1.14852e-014	-1.63909e-014	-9.43478e-015	8.07645e-015	8.97519e-015	5.78569e-015	1.37975e-015	-4.74057e-017	5.55024e-015	-3.95115e-015	7.65688e-015	3.52539e-016	-3.89371e-015	8.36674e-015
-7.6506e-015	-5.60505e-015	-1.15659e-015	9.89343e-015	1.1507e-014	1.572e-014	1.21311e-014	2.79089e-015	-7.97644e-015	-3.71048e-015	-1.2133e-014	-1.12527e-014	-1.62893e-014	-9.17705e-015	7.81753e-015	8.58511e-015	6.12711e-015	1.68035e-015	1.65856e-016	5.86637e-015	-3.792e-015	7.76366e-015	4.29146e-016	-3.57601e-015	8.37176e-015
-7.52094e-015	-5.05462e-015	-8.95454e-016	9.47111e-015	1.12268e-014	1.55792e-014	1.19409e-014	2.86732e-015	-7.61061e-015	-3.22083e-015	-1.18003e-014	-1.10142e-014	-1.61697e-014	-8.88706e-015	7.55518e-015	8.18642e-015	6.4762e-015	1.95824e-015	3.92073e-016	6.17845e-015	-3.65144e-015	7.8478e-015	5.00912e-016	-3.23813e-015	8.37373e-015
-7.36453e-015	-4.48771e-015	-6.55888e-016	9.06136e-015	1.09461e-014	1.54683e-014	1.17864e-014	2.96267e-015	-7.22202e-015	-2.74495e-015	-1.14778e-014	-1.07681e-014	-1.60313e-014	-8.56637e-015	7.29048e-015	7.78365e-015	6.83076e-015	2.21113e-015	6.29057e-016	6.48418e-015	-3.52851e-015	7.91079e-015	5.67021e-016	-2.88206e-015	8.37324e-015
-7.18143e-015	-3.90741e-015	-4.39599e-016	8.66617e-015	1.06662e-014	1.5386e-014	1.16694e-014	3.07654e-015	-6.81171e-015	-2.28635e-015	-1.11665e-014	-1.05139e-014	-1.58734e-014	-8.21651e-015	7.02451e-015	7.38051e-015	7.18848e-015	2.43766e-015	8.74898e-016	6.78141e-015	-3.42245e-015	7.9542e-015	6.27332e-016	-2.51017e-015	8.37076e-015
-6.97128e-015	-3.31728e-015	-2.47448e-016	8.28765e-015	1.03894e-014	1.53316e-014	1.15921e-014	3.20861e-015	-6.38145e-015	-1.84898e-015	-1.08666e-014	-1.02526e-014	-1.56949e-014	-7.83952e-015	6.75866e-015	6.98099e-015	7.54699e-015	2.63619e-015	1.12721e-015	7.06788e-015	-3.3324e-015	7.98034e-015	6.81837e-016	-2.12391e-015	8.36663e-015
-6.73413e-015	-2.72175e-015	-8.03425e-017	7.92832e-015	1.01172e-014	1.53037e-014	1.15564e-014	3.35918e-015	-5.93298e-015	-1.43655e-015	-1.05785e-014	-9.98368e-015	-1.54952e-014	-7.43769e-015	6.49409e-015	6.58899e-015	7.90451e-015	2.80529e-015	1.38366e-015	7.34062e-015	-3.25682e-015	7.9908e-015	7.3023e-016	-1.72505e-015	8.36242e-015
-6.4716e-015	-2.12493e-015	6.06338e-017	7.58949e-015	9.85151e-015	1.53005e-014	1.15629e-014	3.52755e-015	-5.46784e-015	-1.05197e-015	-1.03021e-014	-9.70685e-015	-1.52739e-014	-7.01368e-015	6.23208e-015	6.20792e-015	8.25872e-015	2.94512e-015	1.6418e-015	7.59683e-015	-3.19417e-015	7.98776e-015	7.72171e-016	-1.31612e-015	8.35847e-015
-6.18401e-015	-1.53112e-015	1.74398e-016	7.27272e-015	9.59434e-015	1.53208e-014	1.16121e-014	3.71293e-015	-4.98818e-015	-6.97166e-016	-1.00377e-014	-9.42255e-015	-1.50306e-014	-6.57012e-015	5.97404e-015	5.84118e-015	8.60694e-015	3.05504e-015	1.89888e-015	7.83404e-015	-3.14285e-015	7.97306e-015	8.06731e-016	-9.00088e-016	8.35441e-015
-5.87291e-015	-9.4448e-016	2.60849e-016	6.97944e-015	9.34765e-015	1.5363e-014	1.17042e-014	3.9152e-015	-4.49571e-015	-3.75291e-016	-9.78431e-015	-9.13126e-015	-1.47653e-014	-6.11037e-015	5.72165e-015	5.49259e-015	8.94751e-015	3.13495e-015	2.15307e-015	8.0498e-015	-3.10089e-015	7.94895e-015	8.33558e-016	-4.7978e-016	8.34969e-015
-5.54019e-015	-3.69968e-016	3.19395e-016	6.71047e-015	9.11342e-015	1.54264e-014	1.18395e-014	4.13404e-015	-3.99252e-015	-8.8222e-017	-9.54109e-015	-8.83442e-015	-1.4477e-014	-5.63763e-015	5.47629e-015	5.16477e-015	9.27805e-015	3.18557e-015	2.40192e-015	8.24207e-015	-3.06629e-015	7.91791e-015	8.52661e-016	-5.79399e-017	8.34453e-015
-5.18724e-015	1.88139e-016	3.50482e-016	6.46668e-015	8.8933e-015	1.55095e-014	1.20163e-014	4.36852e-015	-3.48042e-015	1.62176e-016	-9.30734e-015	-8.53265e-015	-1.41658e-014	-5.15481e-015	5.2397e-015	4.86041e-015	9.59682e-015	3.20737e-015	2.6436e-015	8.40928e-015	-3.0366e-015	7.88173e-015	8.64514e-016	3.63736e-016	8.33905e-015
-4.81593e-015	7.25662e-016	3.54287e-016	6.24842e-015	8.68857e-015	1.56109e-014	1.2233e-014	4.61814e-015	-2.96141e-015	3.75032e-016	-9.08175e-015	-8.22674e-015	-1.38323e-014	-4.66491e-015	5.01322e-015	4.58216e-015	9.90223e-015	3.20153e-015	2.87628e-015	8.54915e-015	-3.0096e-015	7.8423e-015	8.69034e-016	7.82278e-016	8.33247e-015
-4.42806e-015	1.23798e-015	3.31285e-016	6.05657e-015	8.50011e-015	1.57297e-014	1.24885e-014	4.88194e-015	-2.43871e-015	5.49311e-016	-8.86363e-015	-7.91886e-015	-1.3477e-014	-4.17098e-015	4.79786e-015	4.33194e-015	1.01935e-014	3.16989e-015	3.09799e-015	8.65995e-015	-2.9836e-015	7.80142e-015	8.66376e-016	1.19467e-015	8.32453e-015
-4.02604e-015	1.72159e-015	2.82668e-016	5.89148e-015	8.32949e-015	1.58657e-014	1.27807e-014	5.15879e-015	-1.91466e-015	6.8466e-016	-8.65151e-015	-7.61009e-015	-1.31008e-014	-3.67709e-015	4.59526e-015	4.11135e-015	1.04702e-014	3.11445e-015	3.30782e-015	8.74038e-015	-2.9563e-015	7.76064e-015	8.56849e-016	1.59754e-015	8.31417e-015
-3.61275e-015	2.17266e-015	2.09163e-016	5.75311e-015	8.17749e-015	1.60171e-014	1.31073e-014	5.44845e-015	-1.39167e-015	7.81529e-016	-8.44405e-015	-7.30168e-015	-1.27043e-014	-3.18635e-015	4.40658e-015	3.92162e-015	1.07319e-014	3.03675e-015	3.50494e-015	8.78929e-015	-2.9257e-015	7.72171e-015	8.40169e-016	1.98909e-015	8.30054e-015
-3.19021e-015	2.58766e-015	1.12376e-016	5.64136e-015	8.04504e-015	1.6183e-014	1.34652e-014	5.7502e-015	-8.72317e-016	8.40053e-016	-8.24038e-015	-6.99555e-015	-1.22889e-014	-2.70241e-015	4.23373e-015	3.76314e-015	1.09781e-014	2.93944e-015	3.68803e-015	8.80606e-015	-2.8891e-015	7.68645e-015	8.17576e-016	2.36658e-015	8.28299e-015
-2.7607e-015	2.96329e-015	-6.88332e-018	5.55642e-015	7.93271e-015	1.63625e-014	1.38514e-014	6.06237e-015	-3.59571e-016	8.61467e-016	-8.03868e-015	-6.6937e-015	-1.18553e-014	-2.22812e-015	4.07771e-015	3.63635e-015	1.12082e-014	2.82513e-015	3.8555e-015	8.79009e-015	-2.84436e-015	7.65521e-015	7.89197e-016	2.7277e-015	8.26033e-015
-2.32704e-015	3.29681e-015	-1.47068e-016	5.49787e-015	7.84088e-015	1.65554e-014	1.42623e-014	6.38375e-015	1.44912e-016	8.47222e-016	-7.83807e-015	-6.39811e-015	-1.14053e-014	-1.76673e-015	3.93988e-015	3.54166e-015	1.14219e-014	2.69701e-015	4.00643e-015	8.74134e-015	-2.79089e-015	7.62953e-015	7.55329e-016	3.06998e-015	8.23138e-015
-1.89206e-015	3.58524e-015	-3.06333e-016	5.46537e-015	7.77013e-015	1.6761e-014	1.46936e-014	6.71319e-015	6.38606e-016	7.99108e-016	-7.63727e-015	-6.11083e-015	-1.09411e-014	-1.32115e-015	3.82119e-015	3.47837e-015	1.16194e-014	2.55831e-015	4.14068e-015	8.65938e-015	-2.72761e-015	7.60993e-015	7.16505e-016	3.39067e-015	8.19526e-015
-1.45808e-015	3.82667e-015	-4.82902e-016	5.45767e-015	7.71988e-015	1.69782e-014	1.51413e-014	7.04852e-015	1.11848e-015	7.198e-016	-7.43512e-015	-5.83389e-015	-1.04647e-014	-8.94528e-016	3.72231e-015	3.44553e-015	1.18013e-014	2.41209e-015	4.2579e-015	8.54472e-015	-2.65247e-015	7.59566e-015	6.72892e-016	3.68764e-015	8.15036e-015
-1.02763e-015	4.01907e-015	-6.74514e-016	5.47408e-015	7.68993e-015	1.72067e-014	1.56009e-014	7.38861e-015	1.58239e-015	6.11476e-016	-7.23061e-015	-5.56887e-015	-9.97789e-015	-4.89447e-016	3.64421e-015	3.44211e-015	1.19687e-014	2.26093e-015	4.35841e-015	8.39784e-015	-2.56454e-015	7.58655e-015	6.24332e-016	3.95936e-015	8.09546e-015
-6.03386e-016	4.16131e-015	-8.79115e-016	5.51301e-015	7.68002e-015	1.74464e-014	1.60683e-014	7.732e-015	2.02871e-015	4.76901e-016	-7.02258e-015	-5.31693e-015	-9.48321e-015	-1.09145e-016	3.58783e-015	3.46697e-015	1.2122e-014	2.10746e-015	4.44263e-015	8.21971e-015	-2.46329e-015	7.58188e-015	5.71099e-016	4.20396e-015	8.02922e-015
-1.88205e-016	4.25306e-015	-1.09443e-015	5.57335e-015	7.68923e-015	1.76972e-014	1.65393e-014	8.07705e-015	2.45529e-015	3.19431e-016	-6.81057e-015	-5.07967e-015	-8.98365e-015	2.44392e-016	3.55416e-015	3.51882e-015	1.22621e-014	1.9551e-015	4.51117e-015	8.01131e-015	-2.34867e-015	7.58105e-015	5.12963e-016	4.41924e-015	7.95027e-015
2.15763e-016	4.2938e-015	-1.31806e-015	5.65313e-015	7.71677e-015	1.7959e-014	1.70093e-014	8.42278e-015	2.86003e-015	1.42455e-016	-6.59384e-015	-4.85964e-015	-8.48152e-015	5.68903e-016	3.54337e-015	3.59507e-015	1.23901e-014	1.80762e-015	4.56347e-015	7.77382e-015	-2.22026e-015	7.58251e-015	4.50581e-016	4.6035e-015	7.85745e-015
6.06075e-016	4.28341e-015	-1.54759e-015	5.75088e-015	7.76185e-015	1.82314e-014	1.74733e-014	8.7676e-015	3.24121e-015	-5.09561e-017	-6.37199e-015	-4.65941e-015	-7.97933e-015	8.62801e-016	3.55558e-015	3.69366e-015	1.2507e-014	1.66807e-015	4.60023e-015	7.50885e-015	-2.07772e-015	7.58505e-015	3.83815e-016	4.75626e-015	7.7496e-015
9.80432e-016	4.22247e-015	-1.78082e-015	5.86469e-015	7.82337e-015	1.85141e-014	1.79274e-014	9.10958e-015	3.59791e-015	-2.57225e-016	-6.14468e-015	-4.48012e-015	-7.47926e-015	1.12417e-015	3.591e-015	3.81269e-015	1.26137e-014	1.53868e-015	4.62227e-015	7.21879e-015	-1.92174e-015	7.58765e-015	3.1267e-016	4.87656e-015	7.62557e-015
1.337e-015	4.11206e-015	-2.016e-015	5.99364e-015	7.90009e-015	1.88061e-014	1.83671e-014	9.44686e-015	3.9283e-015	-4.72377e-016	-5.91206e-015	-4.3232e-015	-6.98398e-015	1.3516e-015	3.64931e-015	3.9499e-015	1.27117e-014	1.42171e-015	4.63014e-015	6.90552e-015	-1.7531e-015	7.58856e-015	2.36958e-016	4.96334e-015	7.48372e-015
1.67381e-015	3.95305e-015	-2.25065e-015	6.1359e-015	7.99108e-015	1.91073e-014	1.87883e-014	9.77798e-015	4.23167e-015	-6.93126e-016	-5.67346e-015	-4.19024e-015	-6.49692e-015	1.54406e-015	3.73058e-015	4.10303e-015	1.28025e-014	1.31986e-015	4.62559e-015	6.57171e-015	-1.57277e-015	7.58604e-015	1.57317e-016	5.01608e-015	7.32302e-015
1.98919e-015	3.74767e-015	-2.48239e-015	6.28957e-015	8.09465e-015	1.94181e-014	1.91875e-014	1.01013e-014	4.50722e-015	-9.15596e-016	-5.42953e-015	-4.08237e-015	-6.02077e-015	1.70092e-015	3.83458e-015	4.26916e-015	1.28874e-014	1.23583e-015	4.60977e-015	6.22036e-015	-1.38167e-015	7.57754e-015	7.31637e-017	5.03454e-015	7.1419e-015
2.28189e-015	3.49813e-015	-2.70935e-015	6.45244e-015	8.20907e-015	1.97382e-014	1.95607e-014	1.04158e-014	4.75477e-015	-1.13605e-015	-5.18083e-015	-4.00062e-015	-5.55831e-015	1.82162e-015	3.96045e-015	4.44569e-015	1.29668e-014	1.171e-015	4.58436e-015	5.85346e-015	-1.18125e-015	7.56075e-015	-1.54478e-017	5.01894e-015	6.93952e-015
2.55049e-015	3.20777e-015	-2.92971e-015	6.62294e-015	8.33259e-015	2.00665e-014	1.99046e-014	1.07198e-014	4.97405e-015	-1.3509e-015	-4.92789e-015	-3.94699e-015	-5.11224e-015	1.90594e-015	4.10743e-015	4.62984e-015	1.30428e-014	1.12708e-015	4.55064e-015	5.47377e-015	-9.73576e-016	7.53299e-015	-1.09112e-016	4.96901e-015	6.71544e-015
2.79401e-015	2.87922e-015	-3.14198e-015	6.79924e-015	8.46438e-015	2.04022e-014	2.02173e-014	1.10116e-014	5.16533e-015	-1.55695e-015	-4.67181e-015	-3.92191e-015	-4.68546e-015	1.95386e-015	4.27414e-015	4.81871e-015	1.31162e-014	1.10526e-015	4.50996e-015	5.08455e-015	-7.6126e-016	7.49186e-015	-2.08206e-016	4.88495e-015	6.46932e-015
3.01133e-015	2.51626e-015	-3.34364e-015	6.97963e-015	8.60276e-015	2.07452e-014	2.0496e-014	1.12898e-014	5.32823e-015	-1.75119e-015	-4.41394e-015	-3.92486e-015	-4.28025e-015	1.96555e-015	4.45968e-015	5.01082e-015	1.31882e-014	1.10605e-015	4.46407e-015	4.6889e-015	-5.45742e-016	7.43501e-015	-3.13466e-016	4.76746e-015	6.19994e-015
3.2025e-015	2.12236e-015	-3.53295e-015	7.16259e-015	8.74698e-015	2.10941e-014	2.07384e-014	1.1553e-014	5.46339e-015	-1.93146e-015	-4.15569e-015	-3.95675e-015	-3.89893e-015	1.94174e-015	4.6621e-015	5.2037e-015	1.32594e-014	1.13045e-015	4.41382e-015	4.29011e-015	-3.29672e-016	7.35984e-015	-4.25638e-016	4.61732e-015	5.90676e-015
3.36646e-015	1.70099e-015	-3.70865e-015	7.34622e-015	8.89511e-015	2.14487e-014	2.09425e-014	1.17996e-014	5.57212e-015	-2.09479e-015	-3.89828e-015	-4.0175e-015	-3.54366e-015	1.88355e-015	4.87998e-015	5.39501e-015	1.33311e-014	1.17934e-015	4.36104e-015	3.89141e-015	-1.16197e-016	7.264e-015	-5.4551e-016	4.43545e-015	5.58974e-015
3.50317e-015	1.25617e-015	-3.86949e-015	7.52934e-015	9.04625e-015	2.18074e-014	2.11068e-014	1.20288e-014	5.65493e-015	-2.23887e-015	-3.64365e-015	-4.10761e-015	-3.21617e-015	1.79214e-015	5.11178e-015	5.5835e-015	1.3404e-014	1.25207e-015	4.30742e-015	3.49562e-015	9.20608e-017	7.14549e-015	-6.73418e-016	4.22276e-015	5.24885e-015
3.61283e-015	7.92388e-016	-4.01435e-015	7.70999e-015	9.1987e-015	2.21688e-014	2.12309e-014	1.22399e-014	5.71324e-015	-2.36155e-015	-3.39369e-015	-4.22651e-015	-2.91809e-015	1.66883e-015	5.35533e-015	5.76742e-015	1.34785e-014	1.34827e-015	4.25421e-015	3.10623e-015	2.92894e-016	7.00202e-015	-8.10399e-016	3.98056e-015	4.88442e-015
3.69561e-015	3.13319e-016	-4.1428e-015	7.88618e-015	9.35103e-015	2.25318e-014	2.13145e-014	1.24328e-014	5.74854e-015	-2.46141e-015	-3.1498e-015	-4.37384e-015	-2.65112e-015	1.51463e-015	5.60864e-015	5.94596e-015	1.35553e-014	1.46692e-015	4.20188e-015	2.72691e-015	4.83529e-016	6.83242e-015	-9.57477e-016	3.71045e-015	4.49704e-015
3.75181e-015	-1.772e-016	-4.25379e-015	8.05635e-015	9.50204e-015	2.28947e-014	2.13573e-014	1.26065e-014	5.76302e-015	-2.53733e-015	-2.91371e-015	-4.54958e-015	-2.41643e-015	1.33135e-015	5.86999e-015	6.11741e-015	1.36349e-014	1.60603e-015	4.15201e-015	2.36065e-015	6.60612e-016	6.63532e-015	-1.11539e-015	3.4144e-015	4.08689e-015
3.78192e-015	-6.74698e-016	-4.3463e-015	8.21986e-015	9.65088e-015	2.3256e-014	2.13599e-014	1.27603e-014	5.7578e-015	-2.5882e-015	-2.6881e-015	-4.75276e-015	-2.21496e-015	1.12096e-015	6.13699e-015	6.281e-015	1.37174e-014	1.7644e-015	4.10589e-015	2.01045e-015	8.21075e-016	6.40932e-015	-1.28483e-015	3.09422e-015	3.65494e-015
3.78714e-015	-1.1751e-015	-4.42031e-015	8.37458e-015	9.79636e-015	2.36141e-014	2.13234e-014	1.28937e-014	5.73406e-015	-2.61414e-015	-2.47521e-015	-4.98187e-015	-2.04677e-015	8.85622e-016	6.40702e-015	6.43659e-015	1.38025e-014	1.9406e-015	4.06371e-015	1.67932e-015	9.62458e-016	6.15357e-015	-1.4667e-015	2.75147e-015	3.20218e-015
3.76808e-015	-1.67427e-015	-4.476e-015	8.51978e-015	9.93739e-015	2.39674e-014	2.12484e-014	1.3006e-014	5.69453e-015	-2.61497e-015	-2.27681e-015	-5.2359e-015	-1.91181e-015	6.2749e-016	6.6776e-015	6.58411e-015	1.38901e-014	2.13253e-015	4.02655e-015	1.36967e-015	1.08221e-015	5.86736e-015	-1.66163e-015	2.38808e-015	2.72975e-015
3.72597e-015	-2.16915e-015	-4.51301e-015	8.65447e-015	1.00732e-014	2.43137e-014	2.1137e-014	1.30968e-014	5.64089e-015	-2.59191e-015	-2.09589e-015	-5.51365e-015	-1.81041e-015	3.48628e-016	6.94588e-015	6.72378e-015	1.39801e-014	2.33752e-015	3.99487e-015	1.08362e-015	1.17808e-015	5.54933e-015	-1.87031e-015	2.00624e-015	2.23895e-015
3.66219e-015	-2.65552e-015	-4.53154e-015	8.77691e-015	1.0203e-014	2.4651e-014	2.09908e-014	1.31672e-014	5.57441e-015	-2.54588e-015	-1.93427e-015	-5.81289e-015	-1.74207e-015	5.20442e-017	7.20934e-015	6.85511e-015	1.40724e-014	2.55306e-015	3.96977e-015	8.23334e-016	1.24782e-015	5.19992e-015	-2.09304e-015	1.60824e-015	1.73074e-015
3.57744e-015	-3.12955e-015	-4.53247e-015	8.88657e-015	1.03263e-014	2.49769e-014	2.08124e-014	1.32168e-014	5.49696e-015	-2.47796e-015	-1.79386e-015	-6.13177e-015	-1.70631e-015	-2.59756e-016	7.46533e-015	6.97885e-015	1.41662e-014	2.77622e-015	3.95157e-015	5.90873e-016	1.28955e-015	4.82025e-015	-2.33074e-015	1.19647e-015	1.20725e-015
3.47362e-015	-3.58768e-015	-4.5167e-015	8.98267e-015	1.04426e-014	2.52894e-014	2.06036e-014	1.32467e-014	5.41072e-015	-2.38962e-015	-1.67645e-015	-6.46828e-015	-1.70189e-015	-5.84423e-016	7.71261e-015	7.09546e-015	1.42606e-014	3.004e-015	3.93988e-015	3.87957e-016	1.30151e-015	4.41095e-015	-2.58361e-015	7.73628e-016	6.70323e-016
3.35226e-015	-4.02823e-015	-4.48415e-015	9.0645e-015	1.05513e-014	2.55866e-014	2.03674e-014	1.32575e-014	5.31716e-015	-2.28273e-015	-1.5837e-015	-6.82068e-015	-1.7269e-015	-9.19343e-016	7.94807e-015	7.20539e-015	1.43543e-014	3.23361e-015	3.93466e-015	2.16312e-016	1.28293e-015	3.97294e-015	-2.85203e-015	3.41649e-016	1.21503e-016
3.21461e-015	-4.44865e-015	-4.43528e-015	9.13132e-015	1.06523e-014	2.58666e-014	2.01067e-014	1.3249e-014	5.21874e-015	-2.15906e-015	-1.51716e-015	-7.18661e-015	-1.78014e-015	-1.26245e-015	8.16952e-015	7.30947e-015	1.44468e-014	3.4627e-015	3.93669e-015	7.70432e-017	1.23253e-015	3.50836e-015	-3.13647e-015	-9.67274e-017	-4.37219e-016
3.06182e-015	-4.84594e-015	-4.37124e-015	9.18302e-015	1.07452e-014	2.61275e-014	1.98252e-014	1.32222e-014	5.11642e-015	-2.0215e-015	-1.47895e-015	-7.56408e-015	-1.85976e-015	-1.61117e-015	8.37486e-015	7.40803e-015	1.45374e-014	3.68766e-015	3.94538e-015	-2.89173e-017	1.1498e-015	3.0184e-015	-3.4374e-015	-5.39266e-016	-1.00365e-015
2.89483e-015	-5.21782e-015	-4.29296e-015	9.21909e-015	1.08303e-014	2.63674e-014	1.95262e-014	1.31788e-014	5.0116e-015	-1.87269e-015	-1.46993e-015	-7.95062e-015	-1.9634e-015	-1.9627e-015	8.5618e-015	7.50272e-015	1.46245e-014	3.90589e-015	3.96064e-015	-1.00517e-016	1.03485e-015	2.50486e-015	-3.75474e-015	-9.84224e-016	-1.57532e-015
2.71557e-015	-5.56274e-015	-4.20171e-015	9.2391e-015	1.09074e-014	2.65849e-014	1.92126e-014	1.312e-014	4.90568e-015	-1.71543e-015	-1.49149e-015	-8.34411e-015	-2.0887e-015	-2.31494e-015	8.72803e-015	7.59471e-015	1.47071e-014	4.11442e-015	3.98227e-015	-1.37805e-016	8.87812e-016	1.97083e-015	-4.08819e-015	-1.4292e-015	-2.1496e-015
2.52616e-015	-5.87929e-015	-4.09871e-015	9.24366e-015	1.09763e-014	2.67778e-014	1.88878e-014	1.3047e-014	4.79997e-015	-1.55335e-015	-1.54437e-015	-8.74174e-015	-2.23326e-015	-2.66527e-015	8.87171e-015	7.68473e-015	1.47848e-014	4.31074e-015	4.0094e-015	-1.41075e-016	7.09473e-016	1.41974e-015	-4.43729e-015	-1.87157e-015	-2.72449e-015
2.32761e-015	-6.16675e-015	-3.98513e-015	9.23228e-015	1.10371e-014	2.69446e-014	1.85553e-014	1.2961e-014	4.69602e-015	-1.3901e-015	-1.62867e-015	-9.14073e-015	-2.39511e-015	-3.01177e-015	8.99152e-015	7.77342e-015	1.4856e-014	4.4926e-015	4.04148e-015	-1.10267e-016	5.00175e-016	8.53755e-016	-4.8012e-015	-2.3086e-015	-3.2977e-015
2.12103e-015	-6.42441e-015	-3.86193e-015	9.20496e-015	1.109e-014	2.70835e-014	1.8218e-014	1.28642e-014	4.59453e-015	-1.22868e-015	-1.74451e-015	-9.53828e-015	-2.57115e-015	-3.35188e-015	9.08555e-015	7.86214e-015	1.49194e-014	4.65735e-015	4.07783e-015	-4.6295e-017	2.61454e-016	2.75837e-016	-5.17886e-015	-2.73829e-015	-3.86661e-015
1.90832e-015	-6.65226e-015	-3.73036e-015	9.1622e-015	1.11352e-014	2.71939e-014	1.78797e-014	1.27581e-014	4.49668e-015	-1.072e-015	-1.8921e-015	-9.93185e-015	-2.75879e-015	-3.68419e-015	9.1533e-015	7.95242e-015	1.49748e-014	4.80328e-015	4.11773e-015	4.99465e-017	-4.49589e-018	-3.10363e-016	-5.56948e-015	-3.15845e-015	-4.4285e-015
1.69105e-015	-6.84984e-015	-3.59156e-015	9.10436e-015	1.11728e-014	2.72754e-014	1.75433e-014	1.26433e-014	4.40291e-015	-9.23245e-016	-2.07099e-015	-1.03182e-014	-2.95583e-015	-4.00652e-015	9.19436e-015	8.04478e-015	1.50217e-014	4.92838e-015	4.16037e-015	1.77122e-016	-2.95896e-016	-9.01306e-016	-5.97235e-015	-3.56703e-015	-4.98088e-015
1.46972e-015	-7.0174e-015	-3.44704e-015	9.03185e-015	1.12036e-014	2.7327e-014	1.72118e-014	1.25213e-014	4.31373e-015	-7.84883e-016	-2.28076e-015	-1.06945e-014	-3.15924e-015	-4.31727e-015	9.20811e-015	8.13937e-015	1.50593e-014	5.03039e-015	4.20512e-015	3.33102e-016	-6.09955e-016	-1.49383e-015	-6.38544e-015	-3.96163e-015	-5.5214e-015
1.24565e-015	-7.15543e-015	-3.29831e-015	8.94482e-015	1.12273e-014	2.73486e-014	1.6888e-014	1.2394e-014	4.22929e-015	-6.60981e-016	-2.52069e-015	-1.10576e-014	-3.36649e-015	-4.61509e-015	9.19401e-015	8.23636e-015	1.50866e-014	5.10868e-015	4.25126e-015	5.15929e-016	-9.44317e-016	-2.08396e-015	-6.80708e-015	-4.34062e-015	-6.0478e-015
1.02e-015	-7.26501e-015	-3.14612e-015	8.8436e-015	1.12442e-014	2.73389e-014	1.65743e-014	1.22627e-014	4.14927e-015	-5.53957e-016	-2.78955e-015	-1.14053e-014	-3.57503e-015	-4.89914e-015	9.15194e-015	8.33663e-015	1.51029e-014	5.1624e-015	4.29862e-015	7.23645e-016	-1.29659e-015	-2.66772e-015	-7.23546e-015	-4.70196e-015	-6.55806e-015
7.93836e-016	-7.34697e-015	-2.99182e-015	8.72923e-015	1.12546e-014	2.7298e-014	1.6273e-014	1.21286e-014	4.07347e-015	-4.66951e-016	-3.08565e-015	-1.17347e-014	-3.78317e-015	-5.16804e-015	9.08233e-015	8.44056e-015	1.5108e-014	5.19102e-015	4.34639e-015	9.53702e-016	-1.66388e-015	-3.2416e-015	-7.66878e-015	-5.04489e-015	-7.04969e-015
5.68319e-016	-7.40262e-015	-2.83678e-015	8.60254e-015	1.12584e-014	2.72265e-014	1.59858e-014	1.1993e-014	4.00251e-015	-4.02612e-016	-3.407e-015	-1.20436e-014	-3.98852e-015	-5.42081e-015	8.98591e-015	8.54801e-015	1.51014e-014	5.19441e-015	4.39414e-015	1.20351e-015	-2.04254e-015	-3.80111e-015	-8.10508e-015	-5.3674e-015	-7.52061e-015
3.44464e-016	-7.43335e-015	-2.68215e-015	8.4645e-015	1.12556e-014	2.7125e-014	1.57148e-014	1.18574e-014	3.93496e-015	-3.63133e-016	-3.75224e-015	-1.23306e-014	-4.18841e-015	-5.6568e-015	8.86382e-015	8.65842e-015	1.50827e-014	5.17291e-015	4.44176e-015	1.47082e-015	-2.428e-015	-4.34279e-015	-8.54274e-015	-5.66826e-015	-7.96883e-015
1.22568e-016	-7.44071e-015	-2.52951e-015	8.31602e-015	1.12469e-014	2.69941e-014	1.54614e-014	1.17238e-014	3.8707e-015	-3.49735e-016	-4.11902e-015	-1.25932e-014	-4.38124e-015	-5.87565e-015	8.71681e-015	8.7719e-015	1.50512e-014	5.12687e-015	4.48869e-015	1.75241e-015	-2.81669e-015	-4.86299e-015	-8.97863e-015	-5.9465e-015	-8.39191e-015
-9.62851e-017	-7.42619e-015	-2.38004e-015	8.15794e-015	1.12317e-014	2.68345e-014	1.52269e-014	1.15931e-014	3.80926e-015	-3.63866e-016	-4.50438e-015	-1.28291e-014	-4.56624e-015	-6.07715e-015	8.54657e-015	8.88784e-015	1.50075e-014	5.05711e-015	4.53452e-015	2.0447e-015	-3.20481e-015	-5.35864e-015	-9.41047e-015	-6.20071e-015	-8.7889e-015
-3.11103e-016	-7.3914e-015	-2.23506e-015	7.99135e-015	1.12103e-014	2.66471e-014	1.50123e-014	1.14666e-014	3.75003e-015	-4.06814e-016	-4.90632e-015	-1.30358e-014	-4.74209e-015	-6.26104e-015	8.35469e-015	9.00561e-015	1.49517e-014	4.96506e-015	4.57903e-015	2.34492e-015	-3.58851e-015	-5.82646e-015	-9.83606e-015	-6.42964e-015	-9.15819e-015
-5.21262e-016	-7.3378e-015	-2.09517e-015	7.81711e-015	1.11831e-014	2.64341e-014	1.48181e-014	1.1346e-014	3.69218e-015	-4.79579e-016	-5.32227e-015	-1.32116e-014	-4.90723e-015	-6.42737e-015	8.14272e-015	9.12399e-015	1.48846e-014	4.85156e-015	4.62256e-015	2.65064e-015	-3.96411e-015	-6.26351e-015	-1.02532e-014	-6.63272e-015	-9.49767e-015
-7.26895e-016	-7.26719e-015	-1.96139e-015	7.63632e-015	1.11493e-014	2.61974e-014	1.4645e-014	1.1232e-014	3.6352e-015	-5.82185e-016	-5.74904e-015	-1.33555e-014	-5.06124e-015	-6.57656e-015	7.91285e-015	9.24242e-015	1.48064e-014	4.71868e-015	4.66484e-015	2.95905e-015	-4.32757e-015	-6.66789e-015	-1.0659e-014	-6.80948e-015	-9.80627e-015
-9.27364e-016	-7.18126e-015	-1.83481e-015	7.45088e-015	1.1109e-014	2.59389e-014	1.44927e-014	1.11259e-014	3.57811e-015	-7.14899e-016	-6.18379e-015	-1.34664e-014	-5.20355e-015	-6.70913e-015	7.66738e-015	9.35979e-015	1.47175e-014	4.56886e-015	4.70632e-015	3.26628e-015	-4.67553e-015	-7.03747e-015	-1.1051e-014	-6.95929e-015	-1.00831e-014
-1.1221e-015	-7.08189e-015	-1.71659e-015	7.26232e-015	1.10625e-014	2.5661e-014	1.43619e-014	1.10283e-014	3.52068e-015	-8.76328e-016	-6.62374e-015	-1.35435e-014	-5.33418e-015	-6.82605e-015	7.40911e-015	9.4752e-015	1.46189e-014	4.40406e-015	4.74726e-015	3.56927e-015	-5.00397e-015	-7.36983e-015	-1.14272e-014	-7.08169e-015	-1.03276e-014
-1.31134e-015	-6.97135e-015	-1.60704e-015	7.07195e-015	1.10096e-014	2.53654e-014	1.4252e-014	1.09407e-014	3.46212e-015	-1.06565e-015	-7.0663e-015	-1.35861e-014	-5.45358e-015	-6.92761e-015	7.1407e-015	9.58737e-015	1.45117e-014	4.22655e-015	4.78782e-015	3.86592e-015	-5.30971e-015	-7.66338e-015	-1.17856e-014	-7.17697e-015	-1.05386e-014
-1.49499e-015	-6.85055e-015	-1.50703e-015	6.88096e-015	1.09497e-014	2.5055e-014	1.41627e-014	1.08639e-014	3.4017e-015	-1.28193e-015	-7.50812e-015	-1.35944e-014	-5.56219e-015	-7.01491e-015	6.86547e-015	9.69481e-015	1.43972e-014	4.03868e-015	4.82849e-015	4.15283e-015	-5.58926e-015	-7.91695e-015	-1.21231e-014	-7.24475e-015	-1.07156e-014
-1.67296e-015	-6.72112e-015	-1.41698e-015	6.69014e-015	1.08824e-014	2.47329e-014	1.40928e-014	1.07977e-014	3.33915e-015	-1.52322e-015	-7.94562e-015	-1.35682e-014	-5.66076e-015	-7.08912e-015	6.58648e-015	9.79575e-015	1.42767e-014	3.84289e-015	4.8696e-015	4.42737e-015	-5.83985e-015	-8.12896e-015	-1.24378e-014	-7.28541e-015	-1.08576e-014
-1.84476e-015	-6.58445e-015	-1.33808e-015	6.50135e-015	1.08077e-014	2.44021e-014	1.40412e-014	1.07435e-014	3.27407e-015	-1.78784e-015	-8.37607e-015	-1.35072e-014	-5.75004e-015	-7.15143e-015	6.3062e-015	9.88878e-015	1.41504e-014	3.64207e-015	4.91201e-015	4.68689e-015	-6.05958e-015	-8.29842e-015	-1.27281e-014	-7.29949e-015	-1.09646e-014
-2.00994e-015	-6.44155e-015	-1.271e-015	6.31638e-015	1.07253e-014	2.40657e-014	1.40071e-014	1.07016e-014	3.2066e-015	-2.07373e-015	-8.79649e-015	-1.3412e-014	-5.83122e-015	-7.20296e-015	6.02757e-015	9.97267e-015	1.4019e-014	3.43884e-015	4.95697e-015	4.92884e-015	-6.24606e-015	-8.42514e-015	-1.29918e-014	-7.28781e-015	-1.10366e-014
-2.16822e-015	-6.294e-015	-1.21669e-015	6.1362e-015	1.06353e-014	2.37261e-014	1.39888e-014	1.06723e-014	3.13674e-015	-2.37783e-015	-9.20445e-015	-1.32837e-014	-5.90558e-015	-7.24544e-015	5.75381e-015	1.00463e-014	1.38845e-014	3.23582e-015	5.00597e-015	5.15121e-015	-6.39734e-015	-8.50945e-015	-1.32273e-014	-7.25076e-015	-1.1074e-014
-2.31904e-015	-6.14349e-015	-1.17515e-015	5.96262e-015	1.05365e-014	2.33863e-014	1.39855e-014	1.06554e-014	3.0646e-015	-2.69727e-015	-9.59737e-015	-1.31235e-014	-5.97485e-015	-7.27964e-015	5.48783e-015	1.01082e-014	1.37483e-014	3.03552e-015	5.06009e-015	5.35242e-015	-6.51217e-015	-8.55112e-015	-1.34336e-014	-7.18934e-015	-1.10776e-014
-2.46233e-015	-5.991e-015	-1.14657e-015	5.79733e-015	1.04287e-014	2.30502e-014	1.3996e-014	1.06501e-014	2.99057e-015	-3.029e-015	-9.97292e-015	-1.29333e-014	-6.04039e-015	-7.30726e-015	5.2324e-015	1.01573e-014	1.36116e-014	2.84029e-015	5.12076e-015	5.53009e-015	-6.58962e-015	-8.55034e-015	-1.36096e-014	-7.10467e-015	-1.10479e-014
-2.5977e-015	-5.83736e-015	-1.13135e-015	5.64171e-015	1.03114e-014	2.27207e-014	1.40189e-014	1.06565e-014	2.9149e-015	-3.3702e-015	-1.03287e-014	-1.27149e-014	-6.10386e-015	-7.32904e-015	4.99001e-015	1.0192e-014	1.34759e-014	2.65235e-015	5.18836e-015	5.68383e-015	-6.62904e-015	-8.5083e-015	-1.37535e-014	-6.99847e-015	-1.09849e-014
-2.72486e-015	-5.68395e-015	-1.13038e-015	5.49741e-015	1.01846e-014	2.24005e-014	1.40526e-014	1.06744e-014	2.83773e-015	-3.71779e-015	-1.06629e-014	-1.24706e-014	-6.16639e-015	-7.34594e-015	4.7639e-015	1.02108e-014	1.33423e-014	2.47377e-015	5.26427e-015	5.81239e-015	-6.63039e-015	-8.42648e-015	-1.38649e-014	-6.872e-015	-1.08895e-014
-2.84346e-015	-5.5316e-015	-1.14355e-015	5.36536e-015	1.00479e-014	2.20926e-014	1.40964e-014	1.07034e-014	2.76014e-015	-4.06736e-015	-1.09736e-014	-1.22022e-014	-6.22985e-015	-7.3599e-015	4.55652e-015	1.0213e-014	1.32121e-014	2.3069e-015	5.34969e-015	5.9149e-015	-6.5931e-015	-8.30567e-015	-1.39435e-014	-6.72631e-015	-1.07633e-014
-2.95333e-015	-5.38086e-015	-1.17104e-015	5.24703e-015	9.90119e-015	2.17999e-014	1.41486e-014	1.07428e-014	2.68254e-015	-4.41556e-015	-1.12598e-014	-1.19123e-014	-6.29569e-015	-7.37201e-015	4.37011e-015	1.01981e-014	1.30868e-014	2.15337e-015	5.44646e-015	5.99151e-015	-6.51845e-015	-8.14787e-015	-1.3989e-014	-6.56302e-015	-1.06075e-014
-3.05431e-015	-5.23248e-015	-1.21331e-015	5.14409e-015	9.7442e-015	2.15246e-014	1.42076e-014	1.07931e-014	2.60568e-015	-4.75875e-015	-1.15207e-014	-1.16038e-014	-6.36613e-015	-7.38321e-015	4.20693e-015	1.01659e-014	1.29683e-014	2.01485e-015	5.55562e-015	6.04189e-015	-6.40741e-015	-7.95478e-015	-1.40011e-014	-6.38403e-015	-1.04241e-014
-3.14627e-015	-5.08708e-015	-1.27045e-015	5.05816e-015	9.57732e-015	2.12693e-014	1.42717e-014	1.08537e-014	2.53063e-015	-5.09241e-015	-1.1755e-014	-1.12796e-014	-6.44267e-015	-7.39447e-015	4.06808e-015	1.01161e-014	1.28572e-014	1.89226e-015	5.67778e-015	6.06691e-015	-6.26112e-015	-7.7281e-015	-1.39808e-014	-6.19178e-015	-1.02138e-014
-3.22859e-015	-4.94581e-015	-1.34228e-015	4.98989e-015	9.40055e-015	2.10368e-014	1.43399e-014	1.09246e-014	2.45856e-015	-5.41323e-015	-1.19622e-014	-1.09418e-014	-6.52662e-015	-7.40717e-015	3.95559e-015	1.00482e-014	1.27545e-014	1.78691e-015	5.81373e-015	6.06693e-015	-6.08129e-015	-7.46991e-015	-1.39288e-014	-5.98814e-015	-9.97827e-015
-3.30094e-015	-4.80859e-015	-1.42892e-015	4.93958e-015	9.21413e-015	2.08282e-014	1.44116e-014	1.10054e-014	2.39066e-015	-5.71786e-015	-1.21423e-014	-1.05929e-014	-6.61925e-015	-7.4222e-015	3.87095e-015	9.96256e-015	1.26616e-014	1.69953e-015	5.9638e-015	6.04255e-015	-5.86976e-015	-7.18328e-015	-1.38452e-014	-5.77508e-015	-9.7191e-015
-3.36277e-015	-4.67552e-015	-1.53076e-015	4.90809e-015	9.01828e-015	2.0646e-014	1.44858e-014	1.10957e-014	2.32789e-015	-6.00286e-015	-1.22953e-014	-1.02359e-014	-6.7218e-015	-7.44026e-015	3.81477e-015	9.85927e-015	1.25796e-014	1.6309e-015	6.12847e-015	5.99469e-015	-5.62935e-015	-6.87021e-015	-1.37312e-014	-5.55495e-015	-9.4381e-015
-3.41356e-015	-4.54768e-015	-1.64713e-015	4.89665e-015	8.81336e-015	2.04914e-014	1.45613e-014	1.11944e-014	2.27183e-015	-6.26591e-015	-1.24219e-014	-9.87412e-015	-6.83504e-015	-7.46223e-015	3.78815e-015	9.73897e-015	1.25089e-014	1.58152e-015	6.30881e-015	5.92483e-015	-5.36295e-015	-6.53238e-015	-1.35883e-014	-5.32945e-015	-9.13722e-015
-3.45359e-015	-4.42584e-015	-1.77745e-015	4.90545e-015	8.60032e-015	2.03657e-014	1.46373e-014	1.13014e-014	2.22308e-015	-6.50399e-015	-1.25229e-014	-9.51064e-015	-6.95964e-015	-7.48853e-015	3.79137e-015	9.60263e-015	1.24505e-014	1.55079e-015	6.50561e-015	5.83464e-015	-5.07353e-015	-6.173e-015	-1.34183e-014	-5.10132e-015	-8.81855e-015
-3.48269e-015	-4.30983e-015	-1.92189e-015	4.93508e-015	8.3794e-015	2.02701e-014	1.47128e-014	1.14168e-014	2.18302e-015	-6.71424e-015	-1.25986e-014	-9.14761e-015	-7.0964e-015	-7.51901e-015	3.82472e-015	9.45058e-015	1.24056e-014	1.53861e-015	6.71888e-015	5.72583e-015	-4.7641e-015	-5.79533e-015	-1.32229e-014	-4.87294e-015	-8.48421e-015
-3.49998e-015	-4.2003e-015	-2.07972e-015	4.9862e-015	8.15153e-015	2.02047e-014	1.47878e-014	1.15394e-014	2.15279e-015	-6.89489e-015	-1.26499e-014	-8.78832e-015	-7.2458e-015	-7.55403e-015	3.88802e-015	9.28444e-015	1.23751e-014	1.54415e-015	6.948e-015	5.60038e-015	-4.43805e-015	-5.40195e-015	-1.30044e-014	-4.64643e-015	-8.13636e-015
-3.50539e-015	-4.09787e-015	-2.25096e-015	5.05915e-015	7.91779e-015	2.01702e-014	1.48613e-014	1.1668e-014	2.13301e-015	-7.04375e-015	-1.26785e-014	-8.43547e-015	-7.40774e-015	-7.59342e-015	3.9808e-015	9.10533e-015	1.23603e-014	1.56671e-015	7.19199e-015	5.46007e-015	-4.09897e-015	-4.99543e-015	-1.27644e-014	-4.42359e-015	-7.77633e-015
-3.49866e-015	-4.00347e-015	-2.43519e-015	5.15389e-015	7.67967e-015	2.01666e-014	1.49331e-014	1.18019e-014	2.1248e-015	-7.15951e-015	-1.26861e-014	-8.09173e-015	-7.58173e-015	-7.6373e-015	4.10197e-015	8.91464e-015	1.23609e-014	1.60593e-015	7.45056e-015	5.30794e-015	-3.74994e-015	-4.57945e-015	-1.2505e-014	-4.20626e-015	-7.40691e-015
-3.47954e-015	-3.91798e-015	-2.63232e-015	5.26992e-015	7.43808e-015	2.01938e-014	1.50028e-014	1.19406e-014	2.12902e-015	-7.24123e-015	-1.26743e-014	-7.75936e-015	-7.76779e-015	-7.68524e-015	4.2503e-015	8.7142e-015	1.23776e-014	1.66041e-015	7.72357e-015	5.14657e-015	-3.39416e-015	-4.15677e-015	-1.22285e-014	-3.99617e-015	-7.03126e-015
-3.4483e-015	-3.84222e-015	-2.84168e-015	5.40706e-015	7.19425e-015	2.02512e-014	1.50709e-014	1.20836e-014	2.14668e-015	-7.28795e-015	-1.26451e-014	-7.44116e-015	-7.96547e-015	-7.73685e-015	4.42372e-015	8.50536e-015	1.24111e-014	1.72892e-015	8.01008e-015	4.97853e-015	-3.03541e-015	-3.7298e-015	-1.19376e-014	-3.79553e-015	-6.65155e-015
-3.40535e-015	-3.77698e-015	-3.06236e-015	5.56455e-015	6.94951e-015	2.03387e-014	1.51368e-014	1.22305e-014	2.17819e-015	-7.29949e-015	-1.2601e-014	-7.13974e-015	-8.17404e-015	-7.79175e-015	4.62088e-015	8.2901e-015	1.24613e-014	1.8098e-015	8.30943e-015	4.80581e-015	-2.67741e-015	-3.3013e-015	-1.16344e-014	-3.60688e-015	-6.26983e-015
-3.35097e-015	-3.72284e-015	-3.29345e-015	5.74109e-015	6.70492e-015	2.0455e-014	1.52003e-014	1.23808e-014	2.22338e-015	-7.27636e-015	-1.25441e-014	-6.85663e-015	-8.39269e-015	-7.8491e-015	4.83954e-015	8.07003e-015	1.25288e-014	1.90107e-015	8.62007e-015	4.63065e-015	-2.32467e-015	-2.87373e-015	-1.13212e-014	-3.43204e-015	-5.88832e-015
-3.28521e-015	-3.68052e-015	-3.5344e-015	5.93534e-015	6.46227e-015	2.05982e-014	1.52616e-014	1.25335e-014	2.28197e-015	-7.21893e-015	-1.24775e-014	-6.59341e-015	-8.62044e-015	-7.90828e-015	5.07742e-015	7.84693e-015	1.26137e-014	2.00091e-015	8.93982e-015	4.4561e-015	-1.98012e-015	-2.45006e-015	-1.10007e-014	-3.27256e-015	-5.50945e-015
-3.20824e-015	-3.65047e-015	-3.78453e-015	6.14612e-015	6.22316e-015	2.07671e-014	1.53205e-014	1.26884e-014	2.35421e-015	-7.12766e-015	-1.2404e-014	-6.35141e-015	-8.85571e-015	-7.96823e-015	5.33194e-015	7.6228e-015	1.27156e-014	2.10765e-015	9.26764e-015	4.28502e-015	-1.64651e-015	-2.03333e-015	-1.06756e-014	-3.13009e-015	-5.136e-015
-3.1203e-015	-3.63407e-015	-4.04267e-015	6.37207e-015	5.98923e-015	2.09591e-014	1.53769e-014	1.28448e-014	2.43879e-015	-7.00389e-015	-1.23258e-014	-6.13107e-015	-9.09736e-015	-8.02793e-015	5.60022e-015	7.39997e-015	1.28343e-014	2.21965e-015	9.60113e-015	4.11968e-015	-1.32673e-015	-1.62563e-015	-1.03484e-014	-3.00572e-015	-4.77005e-015
-3.02226e-015	-3.63198e-015	-4.30795e-015	6.61154e-015	5.76183e-015	2.11723e-014	1.54308e-014	1.30019e-014	2.53566e-015	-6.84916e-015	-1.2245e-014	-5.93342e-015	-9.34407e-015	-8.0862e-015	5.8796e-015	7.18073e-015	1.297e-014	2.33461e-015	9.93829e-015	3.96165e-015	-1.02351e-015	-1.22907e-015	-1.00213e-014	-2.90084e-015	-4.41356e-015
-2.91495e-015	-3.64457e-015	-4.57945e-015	6.8624e-015	5.54255e-015	2.14047e-014	1.5482e-014	1.316e-014	2.6435e-015	-6.66584e-015	-1.2164e-014	-5.75967e-015	-9.59461e-015	-8.14189e-015	6.16663e-015	6.96695e-015	1.31212e-014	2.45106e-015	1.02772e-014	3.81325e-015	-7.3926e-016	-8.45658e-016	-9.69652e-015	-2.81684e-015	-4.06887e-015
-2.79946e-015	-3.67313e-015	-4.8563e-015	7.12295e-015	5.33317e-015	2.1654e-014	1.55304e-014	1.33184e-014	2.76054e-015	-6.45572e-015	-1.20853e-014	-5.61036e-015	-9.84737e-015	-8.19472e-015	6.45835e-015	6.75999e-015	1.32884e-014	2.5671e-015	1.06151e-014	3.67601e-015	-4.76387e-016	-4.77777e-016	-9.3764e-015	-2.75419e-015	-3.73786e-015
-2.67684e-015	-3.71914e-015	-5.13734e-015	7.39133e-015	5.13505e-015	2.19167e-014	1.55754e-014	1.34763e-014	2.88564e-015	-6.22092e-015	-1.2011e-014	-5.48621e-015	-1.01009e-014	-8.24338e-015	6.75196e-015	6.56163e-015	1.34707e-014	2.68093e-015	1.09498e-014	3.55156e-015	-2.37442e-016	-1.27456e-016	-9.06231e-015	-2.71315e-015	-3.42262e-015
-2.54806e-015	-3.78298e-015	-5.42136e-015	7.66557e-015	4.94895e-015	2.219e-014	1.56168e-014	1.36337e-014	3.01682e-015	-5.96374e-015	-1.1943e-014	-5.38787e-015	-1.03536e-014	-8.28618e-015	7.04453e-015	6.3738e-015	1.36662e-014	2.79103e-015	1.12798e-014	3.44128e-015	-2.36836e-017	2.02767e-016	-8.75693e-015	-2.69473e-015	-3.1247e-015
-2.41456e-015	-3.86535e-015	-5.70709e-015	7.94297e-015	4.7765e-015	2.24717e-014	1.56542e-014	1.37905e-014	3.15253e-015	-5.6877e-015	-1.18836e-014	-5.31427e-015	-1.06044e-014	-8.32269e-015	7.33342e-015	6.19813e-015	1.38744e-014	2.89588e-015	1.16026e-014	3.34603e-015	1.62903e-016	5.11055e-016	-8.46145e-015	-2.69935e-015	-2.84629e-015
-2.27756e-015	-3.9668e-015	-5.99358e-015	8.22058e-015	4.61875e-015	2.27587e-014	1.56873e-014	1.39457e-014	3.29077e-015	-5.39628e-015	-1.18348e-014	-5.26534e-015	-1.0852e-014	-8.35205e-015	7.61495e-015	6.03514e-015	1.40942e-014	2.99364e-015	1.19155e-014	3.26683e-015	3.20979e-016	7.9586e-016	-8.17754e-015	-2.72692e-015	-2.58896e-015
-2.13853e-015	-4.08815e-015	-6.27975e-015	8.49585e-015	4.47676e-015	2.30471e-014	1.57156e-014	1.4099e-014	3.42918e-015	-5.0932e-015	-1.17979e-014	-5.24046e-015	-1.10952e-014	-8.37313e-015	7.88594e-015	5.88549e-015	1.43238e-014	3.0836e-015	1.22158e-014	3.20395e-015	4.49998e-016	1.05562e-015	-7.90637e-015	-2.77724e-015	-2.35437e-015
-1.99904e-015	-4.22958e-015	-6.56472e-015	8.76706e-015	4.35148e-015	2.3334e-014	1.5738e-014	1.42496e-014	3.5653e-015	-4.7817e-015	-1.17741e-014	-5.2393e-015	-1.13331e-014	-8.38528e-015	8.14366e-015	5.74975e-015	1.45621e-014	3.16378e-015	1.25012e-014	3.15689e-015	5.48924e-016	1.28877e-015	-7.64867e-015	-2.85027e-015	-2.14405e-015
-1.86075e-015	-4.39151e-015	-6.84737e-015	9.03145e-015	4.24334e-015	2.36164e-014	1.57536e-014	1.43967e-014	3.69638e-015	-4.46532e-015	-1.1765e-014	-5.26213e-015	-1.15647e-014	-8.38796e-015	8.38581e-015	5.62907e-015	1.48072e-014	3.23323e-015	1.27691e-014	3.1261e-015	6.17939e-016	1.49422e-015	-7.40562e-015	-2.94521e-015	-1.95891e-015
-1.72535e-015	-4.57456e-015	-7.12654e-015	9.28583e-015	4.15302e-015	2.38916e-014	1.57616e-014	1.45396e-014	3.81989e-015	-4.14722e-015	-1.17713e-014	-5.3077e-015	-1.17895e-014	-8.38057e-015	8.60944e-015	5.52429e-015	1.50574e-014	3.291e-015	1.30177e-014	3.1112e-015	6.5741e-016	1.67044e-015	-7.17752e-015	-3.06168e-015	-1.80068e-015
-1.59441e-015	-4.77868e-015	-7.40146e-015	9.52716e-015	4.0802e-015	2.41562e-014	1.57607e-014	1.46775e-014	3.93248e-015	-3.83171e-015	-1.17934e-014	-5.37488e-015	-1.20069e-014	-8.36275e-015	8.81137e-015	5.43528e-015	1.53102e-014	3.33676e-015	1.32448e-014	3.11096e-015	6.6768e-016	1.81597e-015	-6.96545e-015	-3.199e-015	-1.66961e-015
-1.46911e-015	-5.00359e-015	-7.67128e-015	9.75353e-015	4.02491e-015	2.44072e-014	1.57503e-014	1.48095e-014	4.03103e-015	-3.52195e-015	-1.18314e-014	-5.46262e-015	-1.22166e-014	-8.33439e-015	8.98993e-015	5.36186e-015	1.55644e-014	3.36995e-015	1.34482e-014	3.12373e-015	6.48685e-016	1.93017e-015	-6.76951e-015	-3.35603e-015	-1.56578e-015
-1.35187e-015	-5.24965e-015	-7.93494e-015	9.96218e-015	3.98694e-015	2.46416e-014	1.57288e-014	1.49347e-014	4.11325e-015	-3.22191e-015	-1.18856e-014	-5.56961e-015	-1.24181e-014	-8.29546e-015	9.14311e-015	5.3043e-015	1.58175e-014	3.39037e-015	1.36262e-014	3.14812e-015	6.02205e-016	2.01239e-015	-6.58933e-015	-3.53171e-015	-1.49037e-015
-1.24448e-015	-5.51595e-015	-8.19194e-015	1.01507e-014	3.96545e-015	2.48577e-014	1.56952e-014	1.50522e-014	4.17715e-015	-2.93422e-015	-1.19563e-014	-5.69525e-015	-1.26111e-014	-8.24584e-015	9.26866e-015	5.26234e-015	1.60671e-014	3.3975e-015	1.37771e-014	3.18279e-015	5.29035e-016	2.06162e-015	-6.42515e-015	-3.72456e-015	-1.44373e-015
-1.14812e-015	-5.80162e-015	-8.44174e-015	1.03178e-014	3.96028e-015	2.50521e-014	1.56478e-014	1.5162e-014	4.22044e-015	-2.66188e-015	-1.20434e-014	-5.83836e-015	-1.27956e-014	-8.18574e-015	9.36601e-015	5.2354e-015	1.63106e-014	3.3907e-015	1.39002e-014	3.22584e-015	4.30417e-016	2.07725e-015	-6.2768e-015	-3.93334e-015	-1.42585e-015
-1.06404e-015	-6.1064e-015	-8.68354e-015	1.04617e-014	3.97017e-015	2.52227e-014	1.55856e-014	1.52637e-014	4.24056e-015	-2.40779e-015	-1.21458e-014	-5.99895e-015	-1.29716e-014	-8.11612e-015	9.43371e-015	5.22254e-015	1.65455e-014	3.36992e-015	1.39952e-014	3.27557e-015	3.07848e-016	2.05925e-015	-6.14386e-015	-4.15686e-015	-1.43617e-015
-9.93667e-016	-6.4292e-015	-8.91651e-015	1.058e-014	3.99457e-015	2.53676e-014	1.55069e-014	1.53563e-014	4.23537e-015	-2.17396e-015	-1.22632e-014	-6.17674e-015	-1.31397e-014	-8.03717e-015	9.47091e-015	5.22288e-015	1.67694e-014	3.33551e-015	1.40609e-014	3.32949e-015	1.63276e-016	2.00811e-015	-6.02556e-015	-4.39367e-015	-1.47465e-015
-9.38325e-016	-6.76882e-015	-9.13984e-015	1.06704e-014	4.03145e-015	2.54843e-014	1.541e-014	1.54391e-014	4.2025e-015	-1.96294e-015	-1.23941e-014	-6.37049e-015	-1.33005e-014	-7.9496e-015	9.4774e-015	5.23572e-015	1.69798e-014	3.28799e-015	1.40969e-014	3.38495e-015	-1.88147e-018	1.92343e-015	-5.92114e-015	-4.64219e-015	-1.54111e-015
-8.99001e-016	-7.12293e-015	-9.35323e-015	1.0732e-014	4.07923e-015	2.55713e-014	1.5294e-014	1.55115e-014	4.13979e-015	-1.77702e-015	-1.25379e-014	-6.57862e-015	-1.34545e-014	-7.85477e-015	9.45252e-015	5.25996e-015	1.71745e-014	3.22701e-015	1.41032e-014	3.43903e-015	-1.85737e-016	1.80543e-015	-5.82998e-015	-4.90085e-015	-1.63457e-015
-8.76983e-016	-7.49015e-015	-9.55651e-015	1.07635e-014	4.13633e-015	2.56277e-014	1.51581e-014	1.55724e-014	4.04648e-015	-1.61757e-015	-1.26931e-014	-6.80092e-015	-1.36022e-014	-7.75397e-015	9.39628e-015	5.29423e-015	1.73508e-014	3.15317e-015	1.40797e-014	3.48943e-015	-3.86769e-016	1.65502e-015	-5.75134e-015	-5.16817e-015	-1.75451e-015
-8.72835e-016	-7.86837e-015	-9.74965e-015	1.07634e-014	4.20059e-015	2.56518e-014	1.50007e-014	1.56208e-014	3.92154e-015	-1.48611e-015	-1.28583e-014	-7.03697e-015	-1.37439e-014	-7.64874e-015	9.30858e-015	5.3366e-015	1.7506e-014	3.06797e-015	1.40274e-014	3.53301e-015	-6.03018e-016	1.47257e-015	-5.68361e-015	-5.44302e-015	-1.90001e-015
-8.86949e-016	-8.25535e-015	-9.93203e-015	1.07308e-014	4.26995e-015	2.56419e-014	1.48207e-014	1.56559e-014	3.76413e-015	-1.38371e-015	-1.30322e-014	-7.28625e-015	-1.388e-014	-7.54054e-015	9.19002e-015	5.38615e-015	1.76377e-014	2.9721e-015	1.39471e-014	3.56659e-015	-8.32858e-016	1.25917e-015	-5.62574e-015	-5.72388e-015	-2.07012e-015
-9.19683e-016	-8.6491e-015	-1.01033e-014	1.06655e-014	4.34234e-015	2.55971e-014	1.46172e-014	1.56764e-014	3.57413e-015	-1.311e-015	-1.32131e-014	-7.54837e-015	-1.40116e-014	-7.43072e-015	9.04199e-015	5.44126e-015	1.77439e-014	2.86635e-015	1.38396e-014	3.58843e-015	-1.07441e-015	1.01646e-015	-5.5768e-015	-6.00944e-015	-2.26314e-015
-9.71242e-016	-9.04768e-015	-1.02629e-014	1.05668e-014	4.41552e-015	2.55167e-014	1.43891e-014	1.56821e-014	3.35196e-015	-1.26813e-015	-1.33992e-014	-7.82272e-015	-1.41398e-014	-7.32071e-015	8.86489e-015	5.50026e-015	1.78225e-014	2.75109e-015	1.37056e-014	3.59607e-015	-1.325e-015	7.46467e-016	-5.53682e-015	-6.29799e-015	-2.47751e-015
-1.04144e-015	-9.44832e-015	-1.04117e-014	1.04341e-014	4.48724e-015	2.54005e-014	1.41356e-014	1.56715e-014	3.09725e-015	-1.2546e-015	-1.35891e-014	-8.1089e-015	-1.42654e-014	-7.21324e-015	8.65979e-015	5.56179e-015	1.78711e-014	2.62755e-015	1.35467e-014	3.58717e-015	-1.58388e-015	4.50285e-016	-5.50435e-015	-6.58869e-015	-2.71152e-015
-1.12973e-015	-9.84869e-015	-1.05493e-014	1.02688e-014	4.55464e-015	2.52483e-014	1.38562e-014	1.56437e-014	2.81086e-015	-1.27044e-015	-1.3781e-014	-8.40611e-015	-1.43893e-014	-7.10925e-015	8.42833e-015	5.62422e-015	1.78885e-014	2.49657e-015	1.33643e-014	3.55918e-015	-1.8488e-015	1.30012e-016	-5.47843e-015	-6.88064e-015	-2.96397e-015
-1.23592e-015	-1.02457e-014	-1.06752e-014	1.00709e-014	4.61538e-015	2.50605e-014	1.35512e-014	1.55986e-014	2.49415e-015	-1.31549e-015	-1.3973e-014	-8.71409e-015	-1.45118e-014	-7.01166e-015	8.17204e-015	5.68615e-015	1.78726e-014	2.35907e-015	1.31597e-014	3.51019e-015	-2.11793e-015	-2.12183e-016	-5.45822e-015	-7.17234e-015	-3.23268e-015
-1.35916e-015	-1.0637e-014	-1.07903e-014	9.84065e-015	4.66711e-015	2.48369e-014	1.32197e-014	1.55345e-014	2.1485e-015	-1.38854e-015	-1.41639e-014	-9.03242e-015	-1.46331e-014	-6.92247e-015	7.89234e-015	5.7456e-015	1.78221e-014	2.21644e-015	1.29354e-014	3.43864e-015	-2.38993e-015	-5.73975e-016	-5.44216e-015	-7.46261e-015	-3.51504e-015
-1.49797e-015	-1.102e-014	-1.08943e-014	9.57874e-015	4.7079e-015	2.45781e-014	1.2862e-014	1.5451e-014	1.77597e-015	-1.48886e-015	-1.4352e-014	-9.36101e-015	-1.47534e-014	-6.84326e-015	7.5911e-015	5.80175e-015	1.77361e-014	2.06977e-015	1.26938e-014	3.34277e-015	-2.66329e-015	-9.52722e-016	-5.42987e-015	-7.74995e-015	-3.80927e-015
-1.65082e-015	-1.13916e-014	-1.09877e-014	9.2858e-015	4.73521e-015	2.42847e-014	1.24788e-014	1.53484e-014	1.37929e-015	-1.61527e-015	-1.45358e-014	-9.69973e-015	-1.4873e-014	-6.77644e-015	7.27055e-015	5.85238e-015	1.76135e-014	1.91998e-015	1.24375e-014	3.22175e-015	-2.93618e-015	-1.34588e-015	-5.42059e-015	-8.03341e-015	-4.11337e-015
-1.8167e-015	-1.17487e-014	-1.10705e-014	8.96353e-015	4.74686e-015	2.39572e-014	1.20711e-014	1.52259e-014	9.60909e-016	-1.76578e-015	-1.47147e-014	-1.00475e-014	-1.49919e-014	-6.72337e-015	6.93223e-015	5.89634e-015	1.74537e-014	1.76817e-015	1.21688e-014	3.07525e-015	-3.20713e-015	-1.75046e-015	-5.41377e-015	-8.31196e-015	-4.42528e-015
-1.99353e-015	-1.20889e-014	-1.1143e-014	8.61318e-015	4.74103e-015	2.35964e-014	1.16396e-014	1.50828e-014	5.23448e-016	-1.93872e-015	-1.48869e-014	-1.04042e-014	-1.51098e-014	-6.68579e-015	6.57868e-015	5.93267e-015	1.72564e-014	1.61531e-015	1.18902e-014	2.90312e-015	-3.47535e-015	-2.16277e-015	-5.40838e-015	-8.58497e-015	-4.74262e-015
-2.17965e-015	-1.24101e-014	-1.12057e-014	8.23717e-015	4.71678e-015	2.32032e-014	1.11855e-014	1.49197e-014	7.02359e-017	-2.13223e-015	-1.50508e-014	-1.07691e-014	-1.52269e-014	-6.66475e-015	6.21243e-015	5.96003e-015	1.70217e-014	1.46291e-015	1.16042e-014	2.70584e-015	-3.74002e-015	-2.57924e-015	-5.40417e-015	-8.85136e-015	-5.06292e-015
-2.37263e-015	-1.271e-014	-1.12584e-014	7.83671e-015	4.6722e-015	2.27794e-014	1.07108e-014	1.47367e-014	-3.95344e-016	-2.34412e-015	-1.52055e-014	-1.11407e-014	-1.53425e-014	-6.66199e-015	5.83542e-015	5.97708e-015	1.67498e-014	1.31195e-015	1.13131e-014	2.48354e-015	-4.0004e-015	-2.99656e-015	-5.40079e-015	-9.11056e-015	-5.38343e-015
-2.56998e-015	-1.2986e-014	-1.13014e-014	7.41401e-015	4.60674e-015	2.23265e-014	1.02165e-014	1.45341e-014	-8.69274e-016	-2.57129e-015	-1.53504e-014	-1.15179e-014	-1.54558e-014	-6.67902e-015	5.45004e-015	5.98314e-015	1.64414e-014	1.1637e-015	1.10193e-014	2.23656e-015	-4.25544e-015	-3.4112e-015	-5.39735e-015	-9.36173e-015	-5.70192e-015
-2.76933e-015	-1.32357e-014	-1.13347e-014	6.97107e-015	4.51867e-015	2.18462e-014	9.70491e-015	1.43119e-014	-1.34823e-015	-2.81099e-015	-1.54849e-014	-1.18992e-014	-1.55657e-014	-6.71712e-015	5.05868e-015	5.9778e-015	1.60982e-014	1.01913e-015	1.0726e-014	1.96678e-015	-4.50401e-015	-3.81958e-015	-5.39303e-015	-9.6043e-015	-6.01586e-015
-2.96792e-015	-1.34576e-014	-1.13583e-014	6.51044e-015	4.40747e-015	2.13397e-014	9.17828e-015	1.40705e-014	-1.8282e-015	-3.06068e-015	-1.56088e-014	-1.22841e-014	-1.56722e-014	-6.77679e-015	4.66308e-015	5.96026e-015	1.57217e-014	8.7983e-016	1.04355e-014	1.67615e-015	-4.74523e-015	-4.21773e-015	-5.38763e-015	-9.83782e-015	-6.3223e-015
-3.16304e-015	-1.36492e-014	-1.1372e-014	6.03492e-015	4.27349e-015	2.081e-014	8.63961e-015	1.38111e-014	-2.3055e-015	-3.31763e-015	-1.57212e-014	-1.26705e-014	-1.57737e-014	-6.85863e-015	4.26547e-015	5.93036e-015	1.53142e-014	7.47184e-016	1.01506e-014	1.36673e-015	-4.97798e-015	-4.60234e-015	-5.38044e-015	-1.00618e-014	-6.61868e-015
-3.35257e-015	-1.38093e-014	-1.13765e-014	5.54656e-015	4.11676e-015	2.02601e-014	8.09153e-015	1.35349e-014	-2.77481e-015	-3.57944e-015	-1.58224e-014	-1.30559e-014	-1.58687e-014	-6.96267e-015	3.86763e-015	5.8877e-015	1.48781e-014	6.21882e-016	9.87413e-015	1.04124e-015	-5.2019e-015	-4.96974e-015	-5.37088e-015	-1.02748e-014	-6.90245e-015
-3.53421e-015	-1.39366e-014	-1.13722e-014	5.04836e-015	3.93771e-015	1.9692e-014	7.53699e-015	1.32432e-014	-3.23227e-015	-3.84323e-015	-1.59119e-014	-1.34377e-014	-1.59564e-014	-7.08914e-015	3.47199e-015	5.83165e-015	1.44158e-014	5.05487e-016	9.60799e-015	7.02862e-016	-5.41628e-015	-5.31567e-015	-5.3581e-015	-1.04765e-014	-7.17096e-015
-3.70524e-015	-1.403e-014	-1.13589e-014	4.54315e-015	3.7369e-015	1.91079e-014	6.97929e-015	1.29369e-014	-3.67417e-015	-4.10606e-015	-1.59897e-014	-1.38139e-014	-1.60348e-014	-7.23773e-015	3.08032e-015	5.76222e-015	1.39303e-014	3.98963e-016	9.35503e-015	3.55041e-016	-5.62007e-015	-5.63681e-015	-5.34191e-015	-1.06665e-014	-7.4211e-015
-3.86324e-015	-1.40883e-014	-1.13364e-014	4.03335e-015	3.51506e-015	1.85098e-014	6.42146e-015	1.26174e-014	-4.09637e-015	-4.36578e-015	-1.60559e-014	-1.41818e-014	-1.61029e-014	-7.40763e-015	2.69426e-015	5.67905e-015	1.34248e-014	3.0308e-016	9.11672e-015	1.78492e-018	-5.81278e-015	-5.92912e-015	-5.32166e-015	-1.08439e-014	-7.65058e-015
-4.00547e-015	-1.41114e-014	-1.13044e-014	3.52139e-015	3.27353e-015	1.79002e-014	5.86646e-015	1.22864e-014	-4.495e-015	-4.61935e-015	-1.61103e-014	-1.45386e-014	-1.61585e-014	-7.59775e-015	2.3153e-015	5.58208e-015	1.29027e-014	2.19337e-016	8.89486e-015	-3.53001e-016	-5.99363e-015	-6.18885e-015	-5.29689e-015	-1.10078e-014	-7.85709e-015
-4.12971e-015	-1.4099e-014	-1.12634e-014	3.00963e-015	3.01383e-015	1.72821e-014	5.31823e-015	1.19455e-014	-4.86688e-015	-4.86433e-015	-1.6153e-014	-1.48817e-014	-1.62e-014	-7.80599e-015	1.94471e-015	5.47165e-015	1.23682e-014	1.49202e-016	8.69203e-015	-7.04717e-016	-6.16138e-015	-6.41332e-015	-5.26685e-015	-1.11572e-014	-8.03851e-015
-4.23396e-015	-1.40506e-014	-1.12127e-014	2.50041e-015	2.73759e-015	1.66582e-014	4.77944e-015	1.15971e-014	-5.2079e-015	-5.09826e-015	-1.61848e-014	-1.52082e-014	-1.62263e-014	-8.03093e-015	1.58348e-015	5.34817e-015	1.18249e-014	9.35629e-017	8.50933e-015	-1.04864e-015	-6.31518e-015	-6.59935e-015	-5.23054e-015	-1.12912e-014	-8.19202e-015
-4.31613e-015	-1.39667e-014	-1.11521e-014	1.99642e-015	2.44706e-015	1.60314e-014	4.25404e-015	1.12429e-014	-5.51504e-015	-5.31882e-015	-1.62057e-014	-1.55155e-014	-1.6236e-014	-8.27063e-015	1.23278e-015	5.21152e-015	1.12769e-014	5.38149e-017	8.34828e-015	-1.37943e-015	-6.45372e-015	-6.74358e-015	-5.18634e-015	-1.14084e-014	-8.31528e-015
-4.37443e-015	-1.38475e-014	-1.10817e-014	1.49935e-015	2.14423e-015	1.54045e-014	3.74524e-015	1.08853e-014	-5.78523e-015	-5.52311e-015	-1.62159e-014	-1.57995e-014	-1.62269e-014	-8.52306e-015	8.93331e-016	5.06237e-015	1.07285e-014	3.15308e-017	8.21016e-015	-1.69136e-015	-6.57576e-015	-6.84371e-015	-5.13403e-015	-1.1508e-014	-8.4062e-015
-4.40721e-015	-1.36938e-014	-1.10009e-014	1.01176e-015	1.83172e-015	1.47806e-014	3.25582e-015	1.05273e-014	-6.01599e-015	-5.70884e-015	-1.62157e-014	-1.60568e-014	-1.6198e-014	-8.78594e-015	5.66029e-016	4.90126e-015	1.01842e-014	2.77129e-017	8.09606e-015	-1.97951e-015	-6.68054e-015	-6.89702e-015	-5.07216e-015	-1.1589e-014	-8.46281e-015
-4.41316e-015	-1.35064e-014	-1.09095e-014	5.36156e-016	1.51224e-015	1.41621e-014	2.78876e-015	1.0171e-014	-6.20471e-015	-5.87334e-015	-1.62057e-014	-1.62837e-014	-1.61476e-014	-9.05598e-015	2.51588e-016	4.72911e-015	9.64864e-015	4.3395e-017	8.00702e-015	-2.23833e-015	-6.76719e-015	-6.90118e-015	-4.99921e-015	-1.16502e-014	-8.48361e-015
-4.39093e-015	-1.32858e-014	-1.08068e-014	7.51965e-017	1.18871e-015	1.35521e-014	2.34705e-015	9.81881e-015	-6.34958e-015	-6.01469e-015	-1.6186e-014	-1.64765e-014	-1.60742e-014	-9.33009e-015	-4.9888e-017	4.54648e-015	9.12621e-015	7.99252e-017	7.94366e-015	-2.46307e-015	-6.8335e-015	-6.85494e-015	-4.91395e-015	-1.169e-014	-8.46697e-015
-4.33973e-015	-1.30339e-014	-1.0693e-014	-3.69022e-016	8.64516e-016	1.29527e-014	1.93281e-015	9.47338e-015	-6.44853e-015	-6.13066e-015	-1.61563e-014	-1.6632e-014	-1.59766e-014	-9.6046e-015	-3.37881e-016	4.35406e-015	8.621e-015	1.37787e-016	7.90761e-015	-2.64804e-015	-6.87795e-015	-6.75707e-015	-4.81478e-015	-1.17069e-014	-8.41109e-015
-4.25951e-015	-1.27517e-014	-1.05679e-014	-7.9538e-016	5.42467e-016	1.23667e-014	1.54825e-015	9.13751e-015	-6.50044e-015	-6.21972e-015	-1.61159e-014	-1.67466e-014	-1.58541e-014	-9.87622e-015	-6.11924e-016	4.15267e-015	8.1371e-015	2.18479e-016	7.89898e-015	-2.78795e-015	-6.89904e-015	-6.60651e-015	-4.70035e-015	-1.16995e-014	-8.31427e-015
-4.14974e-015	-1.24405e-014	-1.04309e-014	-1.20249e-015	2.24913e-016	1.17969e-014	1.19551e-015	8.81376e-015	-6.50442e-015	-6.27995e-015	-1.60652e-014	-1.68174e-014	-1.57055e-014	-1.01411e-014	-8.71784e-016	3.94333e-015	7.6786e-015	3.227e-016	7.91795e-015	-2.87756e-015	-6.89478e-015	-6.40193e-015	-4.56918e-015	-1.16664e-014	-8.17584e-015
-4.01038e-015	-1.21022e-014	-1.0282e-014	-1.58827e-015	-8.55463e-017	1.1246e-014	8.76721e-016	8.50521e-015	-6.46011e-015	-6.30966e-015	-1.60042e-014	-1.68409e-014	-1.55303e-014	-1.03956e-014	-1.1179e-015	3.72634e-015	7.24911e-015	4.51914e-016	7.96489e-015	-2.91323e-015	-6.86334e-015	-6.14318e-015	-4.41923e-015	-1.16062e-014	-7.99436e-015
-3.84171e-015	-1.17387e-014	-1.01208e-014	-1.9514e-015	-3.86015e-016	1.07158e-014	5.93248e-016	8.21414e-015	-6.36697e-015	-6.30774e-015	-1.59318e-014	-1.6814e-014	-1.53276e-014	-1.06357e-014	-1.35042e-015	3.50266e-015	6.85164e-015	6.07278e-016	8.03972e-015	-2.89034e-015	-6.80356e-015	-5.8305e-015	-4.24851e-015	-1.15173e-014	-7.76882e-015
-3.6442e-015	-1.13513e-014	-9.9465e-015	-2.2911e-015	-6.73733e-016	1.02088e-014	3.46412e-016	7.94271e-015	-6.22543e-015	-6.27255e-015	-1.5847e-014	-1.67334e-014	-1.50967e-014	-1.0857e-014	-1.56924e-015	3.27347e-015	6.48978e-015	7.88899e-016	8.14277e-015	-2.80448e-015	-6.71321e-015	-5.46355e-015	-4.05539e-015	-1.13983e-014	-7.49889e-015
-3.41895e-015	-1.09417e-014	-9.75837e-015	-2.60713e-015	-9.46734e-016	9.72806e-015	1.3667e-016	7.69283e-015	-6.03598e-015	-6.20301e-015	-1.57487e-014	-1.65963e-014	-1.48381e-014	-1.10556e-014	-1.77536e-015	3.03999e-015	6.16666e-015	9.98032e-016	8.27378e-015	-2.65223e-015	-6.59056e-015	-5.04309e-015	-3.83851e-015	-1.12476e-014	-7.18441e-015
-3.16716e-015	-1.05118e-014	-9.55623e-015	-2.8986e-015	-1.20225e-015	9.27509e-015	-3.58954e-017	7.46732e-015	-5.79932e-015	-6.09764e-015	-1.56363e-014	-1.64008e-014	-1.45508e-014	-1.12271e-014	-1.96914e-015	2.80265e-015	5.88445e-015	1.2351e-015	8.43268e-015	-2.43061e-015	-6.43318e-015	-4.56978e-015	-3.59633e-015	-1.1064e-014	-6.82518e-015
-2.88986e-015	-1.00632e-014	-9.3403e-015	-3.1644e-015	-1.43877e-015	8.8515e-015	-1.70974e-016	7.26887e-015	-5.51594e-015	-5.95547e-015	-1.55084e-014	-1.61447e-014	-1.42356e-014	-1.13678e-014	-2.15062e-015	2.56269e-015	5.64595e-015	1.50068e-015	8.61915e-015	-2.13659e-015	-6.23953e-015	-4.04473e-015	-3.32732e-015	-1.08461e-014	-6.42126e-015
-2.58884e-015	-9.59812e-015	-9.10973e-015	-3.40379e-015	-1.65419e-015	8.46019e-015	-2.69134e-016	7.09986e-015	-5.18709e-015	-5.77484e-015	-1.53637e-014	-1.58261e-014	-1.38927e-014	-1.1474e-014	-2.32037e-015	2.32105e-015	5.4534e-015	1.79535e-015	8.83348e-015	-1.76773e-015	-6.00824e-015	-3.46936e-015	-3.02987e-015	-1.05928e-014	-5.97364e-015
-2.26593e-015	-9.11833e-015	-8.86405e-015	-3.6165e-015	-1.84696e-015	8.10325e-015	-3.30916e-016	6.96197e-015	-4.81501e-015	-5.55424e-015	-1.52004e-014	-1.54443e-014	-1.35231e-014	-1.15418e-014	-2.47869e-015	2.07868e-015	5.3077e-015	2.11954e-015	9.07543e-015	-1.32229e-015	-5.73759e-015	-2.84542e-015	-2.70314e-015	-1.0303e-014	-5.48219e-015
-1.92286e-015	-8.62584e-015	-8.60371e-015	-3.80294e-015	-2.0165e-015	7.78246e-015	-3.57522e-016	6.85625e-015	-4.40225e-015	-5.29336e-015	-1.50168e-014	-1.49983e-014	-1.31275e-014	-1.15675e-014	-2.62594e-015	1.83621e-015	5.21018e-015	2.47385e-015	9.34467e-015	-7.9995e-016	-5.4256e-015	-2.17434e-015	-2.3455e-015	-9.97542e-015	-4.94809e-015
-1.56149e-015	-8.12198e-015	-8.32869e-015	-3.96266e-015	-2.16158e-015	7.499e-015	-3.50143e-016	6.78374e-015	-3.95065e-015	-4.99158e-015	-1.48111e-014	-1.44869e-014	-1.27064e-014	-1.15475e-014	-2.76261e-015	1.59524e-015	5.16097e-015	2.85772e-015	9.64111e-015	-2.00206e-016	-5.07067e-015	-1.45834e-015	-1.95606e-015	-9.60917e-015	-4.37211e-015
-1.18407e-015	-7.60835e-015	-8.03872e-015	-4.09541e-015	-2.2817e-015	7.25419e-015	-3.10248e-016	6.74533e-015	-3.4621e-015	-4.64834e-015	-1.45813e-014	-1.39102e-014	-1.22612e-014	-1.14788e-014	-2.88875e-015	1.35737e-015	5.16019e-015	3.27164e-015	9.96513e-015	4.76745e-016	-4.67155e-015	-6.99411e-016	-1.53438e-015	-9.20355e-015	-3.75628e-015
-7.92868e-016	-7.0864e-015	-7.73426e-015	-4.20145e-015	-2.3769e-015	7.0485e-015	-2.40027e-016	6.74211e-015	-2.9387e-015	-4.26305e-015	-1.43249e-014	-1.32687e-014	-1.17933e-014	-1.13591e-014	-3.0048e-015	1.12373e-015	5.20755e-015	3.71545e-015	1.03166e-014	1.23014e-015	-4.22667e-015	9.99099e-017	-1.0795e-015	-8.7581e-015	-3.10255e-015
-3.90224e-016	-6.55757e-015	-7.41533e-015	-4.2817e-015	-2.44695e-015	6.88236e-015	-1.41066e-016	6.77541e-015	-2.38289e-015	-3.83538e-015	-1.404e-014	-1.2563e-014	-1.13036e-014	-1.11864e-014	-3.11092e-015	8.95164e-016	5.30272e-015	4.18911e-015	1.06956e-014	2.05816e-015	-3.73484e-015	9.36788e-016	-5.9101e-016	-8.27306e-015	-2.41255e-015
2.22122e-017	-6.02317e-015	-7.08155e-015	-4.33622e-015	-2.49229e-015	6.7565e-015	-1.58157e-017	6.84554e-015	-1.79732e-015	-3.36515e-015	-1.37254e-014	-1.17944e-014	-1.07928e-014	-1.09585e-014	-3.20752e-015	6.73359e-016	5.44415e-015	4.69264e-015	1.11021e-014	2.95914e-015	-3.19521e-015	1.80855e-015	-6.89484e-017	-7.74839e-015	-1.68855e-015
4.4231e-016	-5.48418e-015	-6.73314e-015	-4.36591e-015	-2.51363e-015	6.67142e-015	1.3312e-016	6.9524e-015	-1.18464e-015	-2.85196e-015	-1.33788e-014	-1.09647e-014	-1.02618e-014	-1.0673e-014	-3.29489e-015	4.5945e-016	5.63061e-015	5.22552e-015	1.15362e-014	3.93033e-015	-2.60781e-015	2.71243e-015	4.86745e-016	-7.18458e-015	-9.3359e-016
8.68666e-016	-4.9416e-015	-6.37085e-015	-4.37192e-015	-2.51201e-015	6.62674e-015	3.03278e-016	7.09514e-015	-5.4739e-016	-2.29592e-015	-1.29982e-014	-1.00762e-014	-9.71243e-015	-1.03296e-014	-3.37282e-015	2.55065e-016	5.86036e-015	5.78707e-015	1.19979e-014	4.96847e-015	-1.97251e-015	3.64541e-015	1.07584e-015	-6.58228e-015	-1.50928e-016
1.29929e-015	-4.39633e-015	-5.99524e-015	-4.35497e-015	-2.4891e-015	6.6219e-015	4.92016e-016	7.27387e-015	1.11421e-016	-1.6973e-015	-1.25822e-014	-9.13168e-015	-9.14637e-015	-9.9274e-015	-3.44114e-015	6.22361e-017	6.13168e-015	6.3766e-015	1.24871e-014	6.06988e-015	-1.28917e-015	4.60462e-015	1.69688e-015	-5.94201e-015	6.55867e-016
1.73198e-015	-3.84885e-015	-5.60695e-015	-4.31585e-015	-2.44639e-015	6.65645e-015	6.96574e-016	7.48743e-015	7.89133e-016	-1.05674e-015	-1.21287e-014	-8.1345e-015	-8.56481e-015	-9.46649e-015	-3.49988e-015	-1.18147e-016	6.44212e-015	6.99324e-015	1.30044e-014	7.23027e-015	-5.57528e-016	5.58748e-015	2.34872e-015	-5.26478e-015	1.48359e-015
2.16471e-015	-3.30009e-015	-5.2066e-015	-4.25619e-015	-2.38562e-015	6.7302e-015	9.13798e-016	7.73475e-015	1.4828e-015	-3.74763e-016	-1.16364e-014	-7.08846e-015	-7.96936e-015	-8.94718e-015	-3.54933e-015	-2.83713e-016	6.78993e-015	7.63643e-015	1.35501e-014	8.44456e-015	2.21334e-016	6.59157e-015	3.02974e-015	-4.55216e-015	2.32846e-015
2.59617e-015	-2.75105e-015	-4.79445e-015	-4.17686e-015	-2.30842e-015	6.84275e-015	1.14105e-015	8.01478e-015	2.19052e-015	3.4868e-016	-1.11042e-014	-5.99706e-015	-7.36143e-015	-8.37017e-015	-3.58897e-015	-4.33058e-016	7.17247e-015	8.3057e-015	1.41247e-014	9.7075e-015	1.0463e-015	7.61463e-015	3.73868e-015	-3.80533e-015	3.18611e-015
3.02481e-015	-2.2026e-015	-4.37128e-015	-4.07869e-015	-2.21672e-015	6.99256e-015	1.37558e-015	8.3258e-015	2.91022e-015	1.1129e-015	-1.05301e-014	-4.8651e-015	-6.74258e-015	-7.73604e-015	-3.61837e-015	-5.64184e-016	7.5871e-015	8.9994e-015	1.47288e-014	1.10141e-014	1.91552e-015	8.6541e-015	4.47351e-015	-3.02587e-015	4.05307e-015
3.4493e-015	-1.65527e-015	-3.93835e-015	-3.96297e-015	-2.11275e-015	7.17807e-015	1.61548e-015	8.66571e-015	3.6399e-015	1.9164e-015	-9.91405e-015	-3.69669e-015	-6.11394e-015	-7.04731e-015	-3.63691e-015	-6.75586e-016	8.03107e-015	9.71616e-015	1.53625e-014	1.23583e-014	2.8274e-015	9.70661e-015	5.23142e-015	-2.21638e-015	4.92541e-015
3.86934e-015	-1.10952e-015	-3.49672e-015	-3.83148e-015	-1.99848e-015	7.39772e-015	1.85771e-015	9.03295e-015	4.3769e-015	2.75844e-015	-9.25552e-015	-2.49592e-015	-5.4769e-015	-6.3059e-015	-3.64415e-015	-7.65891e-016	8.50144e-015	1.04554e-014	1.60262e-014	1.37333e-014	3.77974e-015	1.07694e-014	6.00912e-015	-1.37956e-015	5.79808e-015
4.28352e-015	-5.65498e-016	-3.04753e-015	-3.6859e-015	-1.87645e-015	7.64926e-015	2.09998e-015	9.42523e-015	5.11878e-015	3.63777e-015	-8.55454e-015	-1.26815e-015	-4.83341e-015	-5.51429e-015	-3.63937e-015	-8.33447e-016	8.9953e-015	1.1216e-014	1.672e-014	1.51326e-014	4.77035e-015	1.18404e-014	6.80347e-015	-5.1796e-016	6.66683e-015
4.6904e-015	-2.35291e-017	-2.59207e-015	-3.52854e-015	-1.74895e-015	7.93065e-015	2.3406e-015	9.84021e-015	5.86392e-015	4.55228e-015	-7.81118e-015	-1.83242e-017	-4.18509e-015	-4.6754e-015	-3.62209e-015	-8.76903e-016	9.5086e-015	1.19968e-014	1.74443e-014	1.65495e-014	5.79679e-015	1.29173e-014	7.61129e-015	3.65278e-016	7.52696e-015
5.08914e-015	5.15776e-016	-2.13173e-015	-3.36063e-015	-1.61828e-015	8.23955e-015	2.57771e-015	1.02749e-014	6.61035e-015	5.50013e-015	-7.02612e-015	1.24758e-015	-3.53326e-015	-3.79309e-015	-3.59209e-015	-8.94751e-016	1.00388e-014	1.27962e-014	1.81992e-014	1.79768e-014	6.85609e-015	1.39977e-014	8.42907e-015	1.26682e-015	8.37376e-015
5.47963e-015	1.05213e-015	-1.66794e-015	-3.18371e-015	-1.48697e-015	8.57276e-015	2.80925e-015	1.07269e-014	7.35598e-015	6.47885e-015	-6.20063e-015	2.5242e-015	-2.87815e-015	-2.87055e-015	-3.54906e-015	-8.8592e-016	1.0583e-014	1.36129e-014	1.89838e-014	1.94076e-014	7.94441e-015	1.50797e-014	9.25328e-015	2.18341e-015	9.20322e-015
5.86219e-015	1.58487e-015	-1.20206e-015	-3.00009e-015	-1.35679e-015	8.92731e-015	3.03376e-015	1.11938e-014	8.09942e-015	7.4862e-015	-5.33615e-015	3.80573e-015	-2.22084e-015	-1.91203e-015	-3.49237e-015	-8.48961e-016	1.11383e-014	1.44455e-014	1.97983e-014	2.08358e-014	9.05865e-015	1.61612e-014	1.00802e-014	3.11103e-015	1.0011e-014
6.23681e-015	2.11376e-015	-7.35525e-016	-2.81064e-015	-1.22967e-015	9.30038e-015	3.25032e-015	1.16728e-014	8.83908e-015	8.51966e-015	-4.43431e-015	5.08632e-015	-1.56247e-015	-9.21957e-016	-3.42202e-015	-7.82405e-016	1.17028e-014	1.52927e-014	2.06429e-014	2.22547e-014	1.01953e-014	1.72409e-014	1.09053e-014	4.04633e-015	1.07924e-014
6.60362e-015	2.63771e-015	-2.6946e-016	-2.61778e-015	-1.1074e-015	9.68887e-015	3.45808e-015	1.21617e-014	9.57337e-015	9.57605e-015	-3.49734e-015	6.36103e-015	-9.04156e-016	9.49162e-017	-3.33756e-015	-6.85714e-016	1.2274e-014	1.61522e-014	2.15175e-014	2.36573e-014	1.13499e-014	1.83167e-014	1.17244e-014	4.98578e-015	1.1543e-014
6.96323e-015	3.15604e-015	1.94906e-016	-2.42311e-015	-9.92041e-016	1.00894e-014	3.65647e-015	1.26574e-014	1.03012e-014	1.06522e-014	-2.52787e-015	7.62473e-015	-2.47253e-016	1.13314e-015	-3.23877e-015	-5.58126e-016	1.28498e-014	1.70231e-014	2.2421e-014	2.50375e-014	1.25177e-014	1.93865e-014	1.25335e-014	5.92575e-015	1.22585e-014
7.31583e-015	3.66829e-015	6.56091e-016	-2.22913e-015	-8.85332e-016	1.04986e-014	3.8449e-015	1.3157e-014	1.10217e-014	1.17454e-014	-1.52922e-015	8.8717e-015	4.06757e-016	2.18803e-015	-3.12557e-015	-3.98654e-016	1.34282e-014	1.79039e-014	2.33527e-014	2.639e-014	1.36956e-014	2.04489e-014	1.3328e-014	6.86196e-015	1.29354e-014
7.66169e-015	4.17392e-015	1.11261e-015	-2.03774e-015	-7.88235e-016	1.09131e-014	4.02326e-015	1.36573e-014	1.1734e-014	1.28513e-014	-5.04249e-016	1.00978e-014	1.05776e-015	3.25416e-015	-2.99774e-015	-2.07232e-016	1.40074e-014	1.87932e-014	2.43124e-014	2.77089e-014	1.48791e-014	2.15019e-014	1.41035e-014	7.79083e-015	1.35699e-014
8.00174e-015	4.67164e-015	1.5629e-015	-1.85124e-015	-7.01243e-016	1.13293e-014	4.19168e-015	1.41558e-014	1.24377e-014	1.39665e-014	5.43126e-016	1.12978e-014	1.70462e-015	4.32637e-015	-2.85485e-015	1.58062e-017	1.4586e-014	1.96892e-014	2.52989e-014	2.89895e-014	1.6063e-014	2.25445e-014	1.48561e-014	8.70792e-015	1.41585e-014
8.33631e-015	5.1605e-015	2.00576e-015	-1.67156e-015	-6.25092e-016	1.17434e-014	4.35101e-015	1.46497e-014	1.31317e-014	1.50878e-014	1.60887e-015	1.24673e-014	2.34653e-015	5.39948e-015	-2.69709e-015	2.70093e-016	1.51622e-014	2.05905e-014	2.6311e-014	3.02268e-014	1.72432e-014	2.35751e-014	1.5582e-014	9.61002e-015	1.46988e-014
8.6666e-015	5.63923e-015	2.43999e-015	-1.50011e-015	-5.60268e-016	1.21519e-014	4.502e-015	1.51362e-014	1.38152e-014	1.62113e-014	2.68861e-015	1.36025e-014	2.9824e-015	6.46902e-015	-2.52468e-015	5.55976e-016	1.57349e-014	2.14952e-014	2.73469e-014	3.14165e-014	1.84157e-014	2.45921e-014	1.62773e-014	1.04936e-014	1.51874e-014
8.99328e-015	6.10697e-015	2.86426e-015	-1.33873e-015	-5.07247e-016	1.25517e-014	4.64597e-015	1.56142e-014	1.44876e-014	1.73333e-014	3.77753e-015	1.46998e-014	3.61183e-015	7.52963e-015	-2.33808e-015	8.72405e-016	1.63033e-014	2.24017e-014	2.84047e-014	3.25548e-014	1.95761e-014	2.55941e-014	1.6939e-014	1.13546e-014	1.56217e-014
9.31699e-015	6.56267e-015	3.27781e-015	-1.18968e-015	-4.66091e-016	1.294e-014	4.78355e-015	1.60817e-014	1.51484e-014	1.84499e-014	4.87086e-015	1.57558e-014	4.23379e-015	8.57607e-015	-2.13742e-015	1.21867e-015	1.68667e-014	2.33087e-014	2.94828e-014	3.36385e-014	2.07202e-014	2.65799e-014	1.7564e-014	1.21899e-014	1.60002e-014
9.63851e-015	7.00548e-015	3.67951e-015	-1.05465e-015	-4.36183e-016	1.3314e-014	4.91573e-015	1.65373e-014	1.57976e-014	1.95566e-014	5.96459e-015	1.6768e-014	4.84764e-015	9.60387e-015	-1.92311e-015	1.59318e-015	1.74242e-014	2.42149e-014	3.05782e-014	3.46654e-014	2.18433e-014	2.75473e-014	1.815e-014	1.29961e-014	1.63209e-014
9.95748e-015	7.43415e-015	4.06856e-015	-9.35211e-016	-4.16967e-016	1.3671e-014	5.04397e-015	1.69795e-014	1.64349e-014	2.06501e-014	7.05412e-015	1.7734e-014	5.45284e-015	1.06086e-014	-1.69589e-015	1.99452e-015	1.7975e-014	2.51182e-014	3.16884e-014	3.56336e-014	2.29424e-014	2.84948e-014	1.8694e-014	1.37699e-014	1.65826e-014
1.02745e-014	7.84721e-015	4.4445e-015	-8.32696e-016	-4.07755e-016	1.40081e-014	5.16991e-015	1.74065e-014	1.70599e-014	2.1727e-014	8.13461e-015	1.86522e-014	6.04891e-015	1.1586e-014	-1.45635e-015	2.42073e-015	1.85195e-014	2.60171e-014	3.28107e-014	3.65418e-014	2.40134e-014	2.94205e-014	1.9194e-014	1.45082e-014	1.67848e-014
1.05902e-014	8.24349e-015	4.80658e-015	-7.47952e-016	-4.07595e-016	1.43225e-014	5.29562e-015	1.78171e-014	1.76721e-014	2.27838e-014	9.20125e-015	1.95209e-014	6.63459e-015	1.25321e-014	-1.2049e-015	2.87072e-015	1.90581e-014	2.691e-014	3.39427e-014	3.73897e-014	2.50527e-014	3.0323e-014	1.96484e-014	1.52089e-014	1.69278e-014
1.09045e-014	8.62194e-015	5.15397e-015	-6.81841e-016	-4.15285e-016	1.46127e-014	5.42268e-015	1.82104e-014	1.82718e-014	2.38162e-014	1.02498e-014	2.03394e-014	7.20953e-015	1.34439e-014	-9.43216e-016	3.34218e-015	1.95901e-014	2.77959e-014	3.50812e-014	3.81771e-014	2.60577e-014	3.12004e-014	2.00558e-014	1.58698e-014	1.70112e-014
1.12171e-014	8.98099e-015	5.4862e-015	-6.35743e-016	-4.28731e-016	1.48771e-014	5.55313e-015	1.85857e-014	1.88589e-014	2.48211e-014	1.12756e-014	2.11074e-014	7.7726e-015	1.4319e-014	-6.72226e-016	3.83261e-015	2.01155e-014	2.86727e-014	3.62225e-014	3.89038e-014	2.70252e-014	3.20503e-014	2.04156e-014	1.64891e-014	1.70361e-014
1.15283e-014	9.32005e-015	5.80307e-015	-6.10288e-016	-4.47016e-016	1.51147e-014	5.68839e-015	1.89431e-014	1.94336e-014	2.57954e-014	1.22736e-014	2.1825e-014	8.32352e-015	1.51539e-014	-3.9263e-016	4.33895e-015	2.06349e-014	2.9539e-014	3.73631e-014	3.95707e-014	2.79528e-014	3.28707e-014	2.07268e-014	1.70647e-014	1.70031e-014
1.18381e-014	9.63781e-015	6.10446e-015	-6.05857e-016	-4.68346e-016	1.53244e-014	5.83024e-015	1.92827e-014	1.99967e-014	2.67366e-014	1.32401e-014	2.24917e-014	8.86157e-015	1.59464e-014	-1.05965e-016	4.85871e-015	2.11486e-014	3.03934e-014	3.84992e-014	4.01799e-014	2.88386e-014	3.36602e-014	2.09903e-014	1.75956e-014	1.69132e-014
1.21465e-014	9.93313e-015	6.38989e-015	-6.22824e-016	-4.91174e-016	1.55044e-014	5.98036e-015	1.96044e-014	2.05476e-014	2.76424e-014	1.41716e-014	2.31088e-014	9.38591e-015	1.66951e-014	1.85963e-016	5.38872e-015	2.16562e-014	3.12348e-014	3.96267e-014	4.0733e-014	2.96804e-014	3.44166e-014	2.12061e-014	1.80808e-014	1.67684e-014
1.24531e-014	1.0205e-014	6.66004e-015	-6.61263e-016	-5.13956e-016	1.56538e-014	6.14015e-015	1.9909e-014	2.10863e-014	2.85103e-014	1.50641e-014	2.36779e-014	9.89584e-015	1.7398e-014	4.81504e-016	5.92577e-015	2.21575e-014	3.20615e-014	4.07427e-014	4.12327e-014	3.04768e-014	3.51385e-014	2.13752e-014	1.85196e-014	1.65708e-014
1.27569e-014	1.04527e-014	6.9152e-015	-7.21339e-016	-5.3505e-016	1.57727e-014	6.3105e-015	2.01973e-014	2.16136e-014	2.93383e-014	1.59148e-014	2.42001e-014	1.03913e-014	1.80547e-014	7.78743e-016	6.46695e-015	2.26517e-014	3.28723e-014	4.18419e-014	4.16821e-014	3.12261e-014	3.58232e-014	2.14985e-014	1.89109e-014	1.63228e-014
1.30567e-014	1.06762e-014	7.15573e-015	-8.02716e-016	-5.52794e-016	1.58615e-014	6.4929e-015	2.04701e-014	2.21301e-014	3.01243e-014	1.67217e-014	2.46773e-014	1.08713e-014	1.86646e-014	1.07704e-015	7.00832e-015	2.31396e-014	3.3666e-014	4.29204e-014	4.20842e-014	3.19281e-014	3.64682e-014	2.15774e-014	1.92546e-014	1.60274e-014
1.33513e-014	1.08756e-014	7.38236e-015	-9.05079e-016	-5.65939e-016	1.5921e-014	6.68861e-015	2.07277e-014	2.2636e-014	3.08671e-014	1.74819e-014	2.51113e-014	1.13355e-014	1.92278e-014	1.37484e-015	7.5462e-015	2.36203e-014	3.44414e-014	4.39743e-014	4.24423e-014	3.25818e-014	3.70716e-014	2.16138e-014	1.95508e-014	1.5688e-014
1.36403e-014	1.10509e-014	7.59538e-015	-1.027e-015	-5.73246e-016	1.59514e-014	6.89831e-015	2.09715e-014	2.31318e-014	3.1566e-014	1.8194e-014	2.55052e-014	1.17832e-014	1.97449e-014	1.67031e-015	8.07721e-015	2.40933e-014	3.5197e-014	4.5e-014	4.27604e-014	3.31877e-014	3.76311e-014	2.16099e-014	1.97999e-014	1.5308e-014
1.39226e-014	1.12017e-014	7.79554e-015	-1.16802e-015	-5.72916e-016	1.59535e-014	7.12288e-015	2.12036e-014	2.36182e-014	3.22205e-014	1.88565e-014	2.5862e-014	1.22142e-014	2.02167e-014	1.96202e-015	8.59752e-015	2.45581e-014	3.59314e-014	4.59937e-014	4.30419e-014	3.37456e-014	3.81443e-014	2.15683e-014	2.0003e-014	1.48906e-014
1.41966e-014	1.13288e-014	7.98369e-015	-1.32681e-015	-5.64361e-016	1.5929e-014	7.36248e-015	2.14248e-014	2.40956e-014	3.28313e-014	1.94683e-014	2.61846e-014	1.26282e-014	2.06446e-014	2.24872e-015	9.10465e-015	2.50138e-014	3.66432e-014	4.69516e-014	4.32908e-014	3.4256e-014	3.86092e-014	2.14909e-014	2.01612e-014	1.44398e-014
1.44614e-014	1.14334e-014	8.16077e-015	-1.50269e-015	-5.4658e-016	1.58795e-014	7.61727e-015	2.16371e-014	2.45652e-014	3.33988e-014	2.00291e-014	2.64764e-014	1.30249e-014	2.10306e-014	2.52889e-015	9.59557e-015	2.54596e-014	3.73311e-014	4.787e-014	4.35112e-014	3.47202e-014	3.90236e-014	2.13811e-014	2.02752e-014	1.39592e-014
1.4715e-014	1.15157e-014	8.32749e-015	-1.69405e-015	-5.18633e-016	1.58069e-014	7.88742e-015	2.18423e-014	2.50278e-014	3.39235e-014	2.05391e-014	2.67405e-014	1.34043e-014	2.13762e-014	2.8014e-015	1.00666e-014	2.5895e-014	3.79947e-014	4.87454e-014	4.37064e-014	3.51389e-014	3.93857e-014	2.12426e-014	2.03468e-014	1.3452e-014
1.49566e-014	1.15766e-014	8.48504e-015	-1.89857e-015	-4.7966e-016	1.57133e-014	8.17311e-015	2.20411e-014	2.54834e-014	3.44069e-014	2.09992e-014	2.69796e-014	1.3766e-014	2.16839e-014	3.06471e-015	1.05152e-014	2.63188e-014	3.8633e-014	4.95739e-014	4.38804e-014	3.55138e-014	3.96935e-014	2.10782e-014	2.03777e-014	1.29224e-014
1.51847e-014	1.16163e-014	8.63492e-015	-2.11431e-015	-4.29445e-016	1.56008e-014	8.47378e-015	2.22357e-014	2.59328e-014	3.48501e-014	2.14106e-014	2.71971e-014	1.411e-014	2.19563e-014	3.31731e-015	1.09382e-014	2.67294e-014	3.92444e-014	5.03526e-014	4.40376e-014	3.5847e-014	3.99457e-014	2.08903e-014	2.03698e-014	1.23745e-014
1.53977e-014	1.16365e-014	8.77775e-015	-2.33951e-015	-3.67513e-016	1.54719e-014	8.78913e-015	2.24277e-014	2.63767e-014	3.5255e-014	2.17753e-014	2.73965e-014	1.44372e-014	2.2196e-014	3.5584e-015	1.13327e-014	2.71255e-014	3.98279e-014	5.10789e-014	4.41815e-014	3.61397e-014	4.01413e-014	2.06819e-014	2.03249e-014	1.18118e-014
1.55946e-014	1.16385e-014	8.91425e-015	-2.57163e-015	-2.94082e-016	1.53298e-014	9.11869e-015	2.2619e-014	2.68157e-014	3.56237e-014	2.20947e-014	2.75812e-014	1.47478e-014	2.24055e-014	3.78704e-015	1.16968e-014	2.75056e-014	4.03829e-014	5.17507e-014	4.43155e-014	3.6394e-014	4.02794e-014	2.04561e-014	2.02456e-014	1.1238e-014
1.57742e-014	1.16241e-014	9.04545e-015	-2.80807e-015	-2.09596e-016	1.51777e-014	9.46235e-015	2.2811e-014	2.7251e-014	3.59587e-014	2.23714e-014	2.77544e-014	1.50417e-014	2.25881e-014	4.00329e-015	1.20286e-014	2.78695e-014	4.0909e-014	5.23657e-014	4.44426e-014	3.66124e-014	4.0359e-014	2.02165e-014	2.01334e-014	1.06569e-014
1.59353e-014	1.15951e-014	9.17248e-015	-3.04628e-015	-1.14019e-016	1.50178e-014	9.81884e-015	2.30048e-014	2.76835e-014	3.6262e-014	2.26079e-014	2.79183e-014	1.53192e-014	2.27463e-014	4.20654e-015	1.23268e-014	2.82158e-014	4.14049e-014	5.29225e-014	4.45655e-014	3.6798e-014	4.03793e-014	1.9966e-014	1.99906e-014	1.00715e-014
1.60764e-014	1.15536e-014	9.29644e-015	-3.28447e-015	-8.0746e-018	1.48533e-014	1.01874e-014	2.32015e-014	2.81136e-014	3.65365e-014	2.28075e-014	2.80752e-014	1.55811e-014	2.28834e-014	4.39616e-015	1.259e-014	2.85429e-014	4.18704e-014	5.34193e-014	4.4687e-014	3.69533e-014	4.03399e-014	1.97068e-014	1.98199e-014	9.48477e-015
1.61973e-014	1.15013e-014	9.418e-015	-3.51995e-015	1.07436e-016	1.46869e-014	1.05669e-014	2.34017e-014	2.8542e-014	3.67858e-014	2.29731e-014	2.82276e-014	1.58279e-014	2.30027e-014	4.57212e-015	1.28171e-014	2.88492e-014	4.23051e-014	5.38551e-014	4.48094e-014	3.70811e-014	4.02413e-014	1.94414e-014	1.96237e-014	8.89943e-015
1.62974e-014	1.14397e-014	9.5379e-015	-3.75022e-015	2.31848e-016	1.4521e-014	1.09566e-014	2.36071e-014	2.89688e-014	3.70131e-014	2.31089e-014	2.83777e-014	1.60603e-014	2.31069e-014	4.73462e-015	1.30067e-014	2.91341e-014	4.2709e-014	5.42302e-014	4.49346e-014	3.71837e-014	4.00835e-014	1.91719e-014	1.94043e-014	8.31796e-015
1.63766e-014	1.13709e-014	9.65623e-015	-3.97266e-015	3.63854e-016	1.43585e-014	1.13552e-014	2.38189e-014	2.93948e-014	3.72216e-014	2.32183e-014	2.85272e-014	1.62789e-014	2.31979e-014	4.88394e-015	1.3159e-014	2.93973e-014	4.30818e-014	5.45448e-014	4.50634e-014	3.72637e-014	3.98673e-014	1.89005e-014	1.91641e-014	7.74205e-015
1.64351e-014	1.12974e-014	9.77392e-015	-4.18537e-015	5.01892e-016	1.42018e-014	1.17611e-014	2.40367e-014	2.98205e-014	3.74151e-014	2.33051e-014	2.86775e-014	1.64852e-014	2.3279e-014	5.02035e-015	1.32745e-014	2.96374e-014	4.34238e-014	5.47993e-014	4.5197e-014	3.73235e-014	3.95939e-014	1.86288e-014	1.89053e-014	7.17421e-015
1.64728e-014	1.12214e-014	9.89112e-015	-4.38676e-015	6.44395e-016	1.4053e-014	1.21732e-014	2.42608e-014	3.02463e-014	3.75962e-014	2.33723e-014	2.88299e-014	1.66797e-014	2.33522e-014	5.14429e-015	1.33532e-014	2.98534e-014	4.3735e-014	5.49945e-014	4.53357e-014	3.73666e-014	3.92647e-014	1.83582e-014	1.863e-014	6.61604e-015
1.64893e-014	1.11442e-014	1.00082e-014	-4.57451e-015	7.89186e-016	1.39147e-014	1.25902e-014	2.4491e-014	3.06722e-014	3.77684e-014	2.34243e-014	2.8986e-014	1.68639e-014	2.34207e-014	5.25646e-015	1.33967e-014	3.00449e-014	4.40152e-014	5.51314e-014	4.54796e-014	3.7395e-014	3.88815e-014	1.80897e-014	1.83407e-014	6.06891e-015
1.64846e-014	1.1068e-014	1.01249e-014	-4.74703e-015	9.35037e-016	1.37893e-014	1.30118e-014	2.47277e-014	3.10985e-014	3.7935e-014	2.34643e-014	2.91465e-014	1.70387e-014	2.34861e-014	5.35823e-015	1.34057e-014	3.0212e-014	4.42647e-014	5.52122e-014	4.56277e-014	3.74106e-014	3.84467e-014	1.78245e-014	1.80397e-014	5.53382e-015
1.64592e-014	1.09943e-014	1.02405e-014	-4.90257e-015	1.08008e-015	1.36785e-014	1.34363e-014	2.49704e-014	3.15247e-014	3.80993e-014	2.34955e-014	2.93118e-014	1.72045e-014	2.35501e-014	5.45047e-015	1.33815e-014	3.03548e-014	4.44844e-014	5.52391e-014	4.57792e-014	3.74169e-014	3.79633e-014	1.75633e-014	1.7729e-014	5.01135e-015
1.64143e-014	1.09246e-014	1.03547e-014	-5.03959e-015	1.22298e-015	1.35841e-014	1.38631e-014	2.52185e-014	3.19503e-014	3.8264e-014	2.35209e-014	2.94811e-014	1.73621e-014	2.36138e-014	5.53449e-015	1.33259e-014	3.04735e-014	4.46748e-014	5.52149e-014	4.59328e-014	3.74161e-014	3.74343e-014	1.73068e-014	1.7411e-014	4.50124e-015
1.63503e-014	1.08606e-014	1.04672e-014	-5.15738e-015	1.36193e-015	1.35065e-014	1.42903e-014	2.54716e-014	3.23749e-014	3.84314e-014	2.35437e-014	2.96535e-014	1.75131e-014	2.36782e-014	5.61106e-015	1.32407e-014	3.05687e-014	4.4837e-014	5.51426e-014	4.60879e-014	3.74101e-014	3.68627e-014	1.70552e-014	1.70871e-014	4.00378e-015
1.62684e-014	1.08036e-014	1.05779e-014	-5.25504e-015	1.49561e-015	1.34472e-014	1.47172e-014	2.57279e-014	3.27971e-014	3.8604e-014	2.35671e-014	2.98288e-014	1.76587e-014	2.37443e-014	5.6816e-015	1.31288e-014	3.0641e-014	4.49722e-014	5.50261e-014	4.62423e-014	3.74014e-014	3.62527e-014	1.68085e-014	1.67592e-014	3.519e-015
1.617e-014	1.07546e-014	1.06863e-014	-5.33202e-015	1.62233e-015	1.34069e-014	1.51431e-014	2.59867e-014	3.32162e-014	3.87842e-014	2.35935e-014	3.00058e-014	1.77996e-014	2.38123e-014	5.74732e-015	1.29925e-014	3.06915e-014	4.50814e-014	5.48689e-014	4.63935e-014	3.73919e-014	3.56078e-014	1.65658e-014	1.64286e-014	3.04632e-015
1.60564e-014	1.07144e-014	1.07911e-014	-5.38774e-015	1.74011e-015	1.33859e-014	1.5567e-014	2.62459e-014	3.36313e-014	3.89742e-014	2.36245e-014	3.01829e-014	1.79367e-014	2.38823e-014	5.80979e-015	1.28347e-014	3.07212e-014	4.51652e-014	5.46749e-014	4.65398e-014	3.73831e-014	3.49319e-014	1.63269e-014	1.60971e-014	2.58548e-015
1.59289e-014	1.06837e-014	1.08914e-014	-5.42253e-015	1.84774e-015	1.3384e-014	1.5988e-014	2.65037e-014	3.40417e-014	3.91745e-014	2.36625e-014	3.03586e-014	1.80707e-014	2.39547e-014	5.87024e-015	1.26576e-014	3.07321e-014	4.52256e-014	5.44481e-014	4.66787e-014	3.73776e-014	3.42295e-014	1.60911e-014	1.57656e-014	2.13553e-015
1.57891e-014	1.06633e-014	1.0986e-014	-5.43763e-015	1.94375e-015	1.34012e-014	1.6405e-014	2.67585e-014	3.44454e-014	3.93863e-014	2.37085e-014	3.05317e-014	1.82016e-014	2.40285e-014	5.92973e-015	1.24642e-014	3.07262e-014	4.5264e-014	5.41929e-014	4.68074e-014	3.7376e-014	3.35056e-014	1.58579e-014	1.5436e-014	1.69564e-015
1.56391e-014	1.06532e-014	1.10743e-014	-5.43378e-015	2.02723e-015	1.34361e-014	1.68172e-014	2.70071e-014	3.48409e-014	3.96104e-014	2.37629e-014	3.06999e-014	1.83298e-014	2.4103e-014	5.99022e-015	1.22568e-014	3.07062e-014	4.52822e-014	5.39145e-014	4.69235e-014	3.73796e-014	3.27651e-014	1.56263e-014	1.5109e-014	1.26467e-015
1.54808e-014	1.06529e-014	1.11547e-014	-5.41167e-015	2.09718e-015	1.34877e-014	1.72236e-014	2.7247e-014	3.52268e-014	3.98473e-014	2.38262e-014	3.08615e-014	1.84549e-014	2.41776e-014	6.05257e-015	1.20389e-014	3.0674e-014	4.52821e-014	5.36171e-014	4.70248e-014	3.73895e-014	3.20121e-014	1.53945e-014	1.47856e-014	8.4154e-016
1.53156e-014	1.06624e-014	1.12255e-014	-5.37323e-015	2.15217e-015	1.35549e-014	1.76235e-014	2.74758e-014	3.56016e-014	4.00966e-014	2.38986e-014	3.10141e-014	1.85769e-014	2.42509e-014	6.11849e-015	1.18141e-014	3.06321e-014	4.52651e-014	5.33041e-014	4.7108e-014	3.74063e-014	3.1252e-014	1.51616e-014	1.44664e-014	4.24572e-016
1.51447e-014	1.06812e-014	1.1285e-014	-5.3205e-015	2.19179e-015	1.36352e-014	1.80161e-014	2.76901e-014	3.59627e-014	4.03573e-014	2.39797e-014	3.11563e-014	1.86959e-014	2.43212e-014	6.1891e-015	1.15847e-014	3.0583e-014	4.52327e-014	5.29812e-014	4.71712e-014	3.74312e-014	3.04896e-014	1.49263e-014	1.41518e-014	1.26904e-017
1.49702e-014	1.07093e-014	1.13319e-014	-5.25556e-015	2.21533e-015	1.37272e-014	1.84005e-014	2.78868e-014	3.63077e-014	4.06292e-014	2.40685e-014	3.12858e-014	1.88118e-014	2.43876e-014	6.26522e-015	1.13534e-014	3.05296e-014	4.51864e-014	5.26526e-014	4.72116e-014	3.74642e-014	2.97297e-014	1.4688e-014	1.38418e-014	-3.95606e-016
1.47929e-014	1.07463e-014	1.13657e-014	-5.18054e-015	2.22223e-015	1.38287e-014	1.87767e-014	2.80636e-014	3.66351e-014	4.09111e-014	2.41642e-014	3.14013e-014	1.89244e-014	2.44487e-014	6.34821e-015	1.1123e-014	3.04754e-014	4.51282e-014	5.23227e-014	4.72278e-014	3.75062e-014	2.89774e-014	1.44455e-014	1.35375e-014	-8.01122e-016
1.46146e-014	1.07908e-014	1.13844e-014	-5.09779e-015	2.21245e-015	1.39375e-014	1.91441e-014	2.82175e-014	3.69433e-014	4.12012e-014	2.42649e-014	3.14996e-014	1.90331e-014	2.45028e-014	6.43844e-015	1.08966e-014	3.04238e-014	4.50609e-014	5.19962e-014	4.7218e-014	3.75575e-014	2.82375e-014	1.41987e-014	1.32396e-014	-1.20515e-015
1.44363e-014	1.08419e-014	1.1387e-014	-5.00946e-015	2.18614e-015	1.40514e-014	1.95019e-014	2.83455e-014	3.72305e-014	4.1498e-014	2.43689e-014	3.15786e-014	1.91376e-014	2.45481e-014	6.537e-015	1.06761e-014	3.03773e-014	4.4986e-014	5.16773e-014	4.71806e-014	3.76183e-014	2.75146e-014	1.39469e-014	1.29481e-014	-1.60838e-015
1.42592e-014	1.08982e-014	1.13723e-014	-4.91829e-015	2.14319e-015	1.41678e-014	1.98498e-014	2.84452e-014	3.74939e-014	4.17991e-014	2.44738e-014	3.16364e-014	1.92366e-014	2.45833e-014	6.64382e-015	1.04636e-014	3.03389e-014	4.49052e-014	5.137e-014	4.71145e-014	3.76882e-014	2.68126e-014	1.36892e-014	1.26634e-014	-2.01189e-015
1.4084e-014	1.09589e-014	1.13386e-014	-4.8274e-015	2.08422e-015	1.42841e-014	2.01871e-014	2.85136e-014	3.77314e-014	4.21014e-014	2.45771e-014	3.16718e-014	1.93285e-014	2.46063e-014	6.75971e-015	1.02617e-014	3.03115e-014	4.48213e-014	5.1078e-014	4.70192e-014	3.7767e-014	2.61362e-014	1.3425e-014	1.23858e-014	-2.41576e-015
1.39116e-014	1.10231e-014	1.12854e-014	-4.73947e-015	2.00965e-015	1.4397e-014	2.05136e-014	2.85483e-014	3.79419e-014	4.24025e-014	2.46768e-014	3.16838e-014	1.94123e-014	2.46156e-014	6.88483e-015	1.00725e-014	3.02983e-014	4.47355e-014	5.08048e-014	4.68947e-014	3.78545e-014	2.54897e-014	1.31541e-014	1.21149e-014	-2.82078e-015
1.37427e-014	1.10891e-014	1.12119e-014	-4.65673e-015	1.92001e-015	1.45038e-014	2.08284e-014	2.85471e-014	3.81239e-014	4.26991e-014	2.47703e-014	3.16713e-014	1.94866e-014	2.46102e-014	7.01868e-015	9.89725e-015	3.03017e-014	4.46502e-014	5.05534e-014	4.67408e-014	3.79503e-014	2.48768e-014	1.28768e-014	1.18507e-014	-3.2274e-015
1.35774e-014	1.11561e-014	1.11176e-014	-4.58223e-015	1.81633e-015	1.46021e-014	2.11306e-014	2.8508e-014	3.82755e-014	4.29883e-014	2.48547e-014	3.16333e-014	1.95503e-014	2.45883e-014	7.16148e-015	9.73664e-015	3.03243e-014	4.45664e-014	5.03257e-014	4.6558e-014	3.80535e-014	2.43e-014	1.25929e-014	1.15931e-014	-3.6355e-015
1.34158e-014	1.12231e-014	1.10022e-014	-4.51885e-015	1.69945e-015	1.46888e-014	2.14198e-014	2.84289e-014	3.83955e-014	4.32672e-014	2.49267e-014	3.15691e-014	1.96024e-014	2.45487e-014	7.31297e-015	9.59222e-015	3.03692e-014	4.44861e-014	5.01238e-014	4.63473e-014	3.81634e-014	2.37629e-014	1.23029e-014	1.13426e-014	-4.04518e-015
1.3257e-014	1.12892e-014	1.08652e-014	-4.46889e-015	1.57074e-015	1.47624e-014	2.16951e-014	2.83075e-014	3.84828e-014	4.35329e-014	2.49834e-014	3.14788e-014	1.96415e-014	2.44909e-014	7.47289e-015	9.46499e-015	3.04375e-014	4.44104e-014	4.99496e-014	4.61098e-014	3.82793e-014	2.32681e-014	1.20072e-014	1.10991e-014	-4.45533e-015
1.31006e-014	1.13527e-014	1.07059e-014	-4.43503e-015	1.43074e-015	1.48201e-014	2.19552e-014	2.81413e-014	3.85356e-014	4.37821e-014	2.50224e-014	3.13625e-014	1.96657e-014	2.4414e-014	7.64063e-015	9.35522e-015	3.05307e-014	4.43409e-014	4.98047e-014	4.58472e-014	3.84001e-014	2.28168e-014	1.17063e-014	1.08628e-014	-4.86585e-015
1.2946e-014	1.14132e-014	1.05254e-014	-4.41964e-015	1.28117e-015	1.48594e-014	2.21995e-014	2.79296e-014	3.85536e-014	4.40118e-014	2.50408e-014	3.12202e-014	1.96735e-014	2.43173e-014	7.81472e-015	9.26289e-015	3.06508e-014	4.42785e-014	4.96897e-014	4.55615e-014	3.85258e-014	2.24109e-014	1.14013e-014	1.0633e-014	-5.27566e-015
1.27927e-014	1.147e-014	1.03234e-014	-4.42363e-015	1.12401e-015	1.48783e-014	2.24272e-014	2.76726e-014	3.85367e-014	4.42186e-014	2.50358e-014	3.1053e-014	1.96629e-014	2.42004e-014	7.99425e-015	9.18817e-015	3.07989e-014	4.42242e-014	4.96049e-014	4.52553e-014	3.8656e-014	2.20519e-014	1.10927e-014	1.04096e-014	-5.68323e-015
1.26396e-014	1.15223e-014	1.01009e-014	-4.44945e-015	9.60215e-016	1.48756e-014	2.26375e-014	2.7369e-014	3.84849e-014	4.43992e-014	2.50048e-014	3.08622e-014	1.96332e-014	2.40634e-014	8.17841e-015	9.13032e-015	3.09756e-014	4.41787e-014	4.95503e-014	4.49312e-014	3.87894e-014	2.1741e-014	1.07818e-014	1.0193e-014	-6.08758e-015
1.24857e-014	1.15695e-014	9.85843e-015	-4.49782e-015	7.91069e-016	1.48492e-014	2.28295e-014	2.70188e-014	3.83983e-014	4.4551e-014	2.49463e-014	3.06489e-014	1.95835e-014	2.39067e-014	8.36613e-015	9.08891e-015	3.11815e-014	4.41429e-014	4.95257e-014	4.45928e-014	3.89256e-014	2.14789e-014	1.04696e-014	9.98366e-015	-6.4874e-015
1.233e-014	1.16114e-014	9.59696e-015	-4.56932e-015	6.18114e-016	1.47978e-014	2.30025e-014	2.66216e-014	3.82777e-014	4.46717e-014	2.48585e-014	3.04142e-014	1.95119e-014	2.37304e-014	8.55619e-015	9.06346e-015	3.14161e-014	4.41177e-014	4.953e-014	4.42427e-014	3.90631e-014	2.12652e-014	1.01574e-014	9.78161e-015	-6.8812e-015
1.21713e-014	1.16482e-014	9.31755e-015	-4.66477e-015	4.42601e-016	1.47203e-014	2.3156e-014	2.6178e-014	3.81236e-014	4.47591e-014	2.47395e-014	3.01602e-014	1.94165e-014	2.35356e-014	8.74713e-015	9.05335e-015	3.16793e-014	4.41026e-014	4.95617e-014	4.38847e-014	3.9201e-014	2.10989e-014	9.8464e-015	9.58705e-015	-7.26739e-015
1.20076e-014	1.16798e-014	9.02161e-015	-4.78461e-015	2.65877e-016	1.46168e-014	2.32886e-014	2.56892e-014	3.79375e-014	4.48115e-014	2.45875e-014	2.98886e-014	1.92958e-014	2.33235e-014	8.93731e-015	9.05678e-015	3.19708e-014	4.40985e-014	4.96192e-014	4.3523e-014	3.93385e-014	2.09798e-014	9.53819e-015	9.39999e-015	-7.64408e-015
1.1838e-014	1.17067e-014	8.71103e-015	-4.92847e-015	8.95253e-017	1.44873e-014	2.33998e-014	2.51559e-014	3.77208e-014	4.48273e-014	2.44018e-014	2.96017e-014	1.91496e-014	2.30955e-014	9.12544e-015	9.07284e-015	3.22892e-014	4.41055e-014	4.97004e-014	4.31622e-014	3.94747e-014	2.09061e-014	9.23435e-015	9.22112e-015	-8.00904e-015
1.16607e-014	1.17295e-014	8.38761e-015	-5.09537e-015	-8.54252e-017	1.43316e-014	2.34891e-014	2.45799e-014	3.74754e-014	4.48044e-014	2.41818e-014	2.93025e-014	1.89771e-014	2.28532e-014	9.30975e-015	9.10022e-015	3.26332e-014	4.41234e-014	4.98028e-014	4.28062e-014	3.96083e-014	2.08759e-014	8.93655e-015	9.05077e-015	-8.35963e-015
1.14732e-014	1.17486e-014	8.05297e-015	-5.28464e-015	-2.57649e-016	1.41499e-014	2.35563e-014	2.39626e-014	3.72035e-014	4.47422e-014	2.39275e-014	2.89937e-014	1.87778e-014	2.25978e-014	9.48868e-015	9.13772e-015	3.30013e-014	4.41521e-014	4.99241e-014	4.24587e-014	3.97384e-014	2.08875e-014	8.64666e-015	8.88883e-015	-8.69454e-015
1.12749e-014	1.17642e-014	7.70893e-015	-5.495e-015	-4.25873e-016	1.3942e-014	2.36009e-014	2.33056e-014	3.69074e-014	4.46405e-014	2.3639e-014	2.86785e-014	1.85512e-014	2.23313e-014	9.66135e-015	9.18364e-015	3.33907e-014	4.41911e-014	5.0061e-014	4.21247e-014	3.98638e-014	2.09382e-014	8.36602e-015	8.73575e-015	-9.01202e-015
1.10642e-014	1.17773e-014	7.35774e-015	-5.72468e-015	-5.88745e-016	1.37092e-014	2.36228e-014	2.26119e-014	3.65897e-014	4.44988e-014	2.33173e-014	2.83593e-014	1.82973e-014	2.20555e-014	9.826e-015	9.23651e-015	3.37993e-014	4.42398e-014	5.02111e-014	4.18081e-014	3.99843e-014	2.10252e-014	8.09559e-015	8.59224e-015	-9.31029e-015
1.08396e-014	1.17884e-014	7.0008e-015	-5.97151e-015	-7.45047e-016	1.34531e-014	2.36223e-014	2.1884e-014	3.62528e-014	4.43171e-014	2.29638e-014	2.80385e-014	1.80165e-014	2.1772e-014	9.9814e-015	9.29451e-015	3.42243e-014	4.42984e-014	5.03711e-014	4.1513e-014	4.00981e-014	2.11463e-014	7.83695e-015	8.45906e-015	-9.58705e-015
1.06002e-014	1.17981e-014	6.64023e-015	-6.23293e-015	-8.93303e-016	1.31761e-014	2.35992e-014	2.11253e-014	3.59001e-014	4.40964e-014	2.25799e-014	2.77193e-014	1.77095e-014	2.14834e-014	1.01261e-014	9.35655e-015	3.46629e-014	4.43656e-014	5.05385e-014	4.12439e-014	4.02042e-014	2.12975e-014	7.59139e-015	8.33709e-015	-9.84058e-015
1.03443e-014	1.18079e-014	6.27803e-015	-6.50643e-015	-1.03265e-015	1.28794e-014	2.35533e-014	2.0339e-014	3.55346e-014	4.38378e-014	2.21673e-014	2.74047e-014	1.73764e-014	2.11918e-014	1.02589e-014	9.42122e-015	3.51118e-014	4.4441e-014	5.07099e-014	4.10042e-014	4.03016e-014	2.14757e-014	7.36042e-015	8.22621e-015	-1.00698e-014
1.00717e-014	1.18189e-014	5.91633e-015	-6.7891e-015	-1.16214e-015	1.25648e-014	2.34852e-014	1.9528e-014	3.51594e-014	4.35427e-014	2.17276e-014	2.70964e-014	1.70182e-014	2.08991e-014	1.03791e-014	9.48695e-015	3.55679e-014	4.45239e-014	5.08821e-014	4.07975e-014	4.03891e-014	2.16773e-014	7.14503e-015	8.12649e-015	-1.02731e-014
9.78123e-015	1.18319e-014	5.55793e-015	-7.07784e-015	-1.28087e-015	1.22354e-014	2.33958e-014	1.86958e-014	3.47782e-014	4.3212e-014	2.12639e-014	2.67973e-014	1.66359e-014	2.06073e-014	1.04853e-014	9.55293e-015	3.60292e-014	4.46136e-014	5.10527e-014	4.06269e-014	4.04659e-014	2.18988e-014	6.94611e-015	8.03847e-015	-1.04498e-014
9.47262e-015	1.18479e-014	5.2042e-015	-7.36914e-015	-1.38818e-015	1.18938e-014	2.32861e-014	1.78466e-014	3.43937e-014	4.28484e-014	2.07787e-014	2.65099e-014	1.62312e-014	2.03184e-014	1.05762e-014	9.61806e-015	3.64925e-014	4.47083e-014	5.12195e-014	4.04957e-014	4.05309e-014	2.21368e-014	6.76376e-015	7.96348e-015	-1.05992e-014
9.14612e-015	1.18684e-014	4.85757e-015	-7.65945e-015	-1.4838e-015	1.15424e-014	2.31575e-014	1.69847e-014	3.40086e-014	4.24543e-014	2.02749e-014	2.62359e-014	1.58058e-014	2.00341e-014	1.06515e-014	9.68131e-015	3.6955e-014	4.48074e-014	5.13802e-014	4.0407e-014	4.05836e-014	2.2388e-014	6.59906e-015	7.9017e-015	-1.07202e-014
8.80191e-015	1.18939e-014	4.51926e-015	-7.94489e-015	-1.56716e-015	1.11836e-014	2.30113e-014	1.61142e-014	3.36264e-014	4.20323e-014	1.97562e-014	2.5977e-014	1.53611e-014	1.9756e-014	1.07104e-014	9.74219e-015	3.74133e-014	4.49098e-014	5.15316e-014	4.03628e-014	4.06233e-014	2.2649e-014	6.45259e-015	7.85347e-015	-1.08127e-014
8.43979e-015	1.19252e-014	4.19113e-015	-8.22203e-015	-1.63779e-015	1.08207e-014	2.28488e-014	1.52385e-014	3.325e-014	4.15853e-014	1.92259e-014	2.57346e-014	1.48988e-014	1.94862e-014	1.07522e-014	9.7999e-015	3.78643e-014	4.5015e-014	5.16712e-014	4.03646e-014	4.0649e-014	2.29167e-014	6.32461e-015	7.81959e-015	-1.08766e-014
8.06076e-015	1.19623e-014	3.87451e-015	-8.48742e-015	-1.69556e-015	1.04566e-014	2.26721e-014	1.43618e-014	3.2882e-014	4.11164e-014	1.86875e-014	2.55098e-014	1.44209e-014	1.92262e-014	1.07768e-014	9.85363e-015	3.83046e-014	4.51223e-014	5.17976e-014	4.04146e-014	4.06596e-014	2.31876e-014	6.21486e-015	7.79979e-015	-1.09115e-014
7.66622e-015	1.20052e-014	3.5704e-015	-8.73801e-015	-1.74057e-015	1.00938e-014	2.24824e-014	1.34875e-014	3.25248e-014	4.06289e-014	1.81449e-014	2.53034e-014	1.39299e-014	1.89771e-014	1.07841e-014	9.90313e-015	3.87319e-014	4.52308e-014	5.1909e-014	4.05143e-014	4.06544e-014	2.34581e-014	6.12325e-015	7.79437e-015	-1.09181e-014
7.2576e-015	1.2054e-014	3.28047e-015	-8.97002e-015	-1.77233e-015	9.73537e-015	2.22819e-014	1.26193e-014	3.2181e-014	4.01257e-014	1.76012e-014	2.51165e-014	1.34282e-014	1.874e-014	1.07737e-014	9.94786e-015	3.91439e-014	4.53396e-014	5.20044e-014	4.06641e-014	4.06326e-014	2.37256e-014	6.04942e-015	7.8043e-015	-1.08965e-014
6.83642e-015	1.21091e-014	3.00572e-015	-9.18045e-015	-1.79114e-015	9.38361e-015	2.20734e-014	1.17612e-014	3.18535e-014	3.961e-014	1.70603e-014	2.4949e-014	1.29184e-014	1.85153e-014	1.07457e-014	9.98843e-015	3.95381e-014	4.54473e-014	5.20832e-014	4.08645e-014	4.05935e-014	2.39867e-014	5.99291e-015	7.8293e-015	-1.08474e-014
6.40396e-015	1.21707e-014	2.74686e-015	-9.36652e-015	-1.79703e-015	9.04121e-015	2.18593e-014	1.09166e-014	3.15435e-014	3.90856e-014	1.65252e-014	2.48017e-014	1.24024e-014	1.83042e-014	1.07008e-014	1.00255e-014	3.99127e-014	4.55528e-014	5.21451e-014	4.11154e-014	4.05366e-014	2.42384e-014	5.95316e-015	7.8689e-015	-1.07714e-014
5.96211e-015	1.22383e-014	2.50488e-015	-9.52546e-015	-1.79038e-015	8.7114e-015	2.16421e-014	1.00897e-014	3.12526e-014	3.85564e-014	1.59996e-014	2.46737e-014	1.18829e-014	1.81075e-014	1.06396e-014	1.00591e-014	4.02663e-014	4.56561e-014	5.21889e-014	4.14159e-014	4.04613e-014	2.44785e-014	5.93029e-015	7.92329e-015	-1.06697e-014
5.51297e-015	1.23112e-014	2.28016e-015	-9.65479e-015	-1.77097e-015	8.39678e-015	2.1424e-014	9.28398e-015	3.09819e-014	3.80259e-014	1.54871e-014	2.45634e-014	1.13631e-014	1.79255e-014	1.05632e-014	1.00903e-014	4.05979e-014	4.57565e-014	5.22154e-014	4.17647e-014	4.03677e-014	2.47052e-014	5.92371e-015	7.99239e-015	-1.05433e-014
5.05906e-015	1.23883e-014	2.07241e-015	-9.75228e-015	-1.7391e-015	8.09928e-015	2.12079e-014	8.50271e-015	3.07323e-014	3.74967e-014	1.49906e-014	2.44706e-014	1.08459e-014	1.77578e-014	1.04718e-014	1.01196e-014	4.09061e-014	4.58534e-014	5.2226e-014	4.21613e-014	4.02557e-014	2.4918e-014	5.93298e-015	8.0764e-015	-1.0393e-014
4.60331e-015	1.24685e-014	1.88162e-015	-9.81597e-015	-1.69546e-015	7.8203e-015	2.09968e-014	7.74847e-015	3.05035e-014	3.69725e-014	1.4513e-014	2.43946e-014	1.03337e-014	1.76039e-014	1.03666e-014	1.01483e-014	4.11904e-014	4.59459e-014	5.22212e-014	4.2603e-014	4.01252e-014	2.51152e-014	5.9576e-015	8.17465e-015	-1.02209e-014
4.14847e-015	1.2551e-014	1.70837e-015	-9.84443e-015	-1.63988e-015	7.56274e-015	2.07934e-014	7.02395e-015	3.02956e-014	3.64559e-014	1.40569e-014	2.43338e-014	9.82895e-015	1.74638e-014	1.02486e-014	1.01772e-014	4.14501e-014	4.60342e-014	5.22025e-014	4.30882e-014	3.99758e-014	2.52956e-014	5.99741e-015	8.28664e-015	-1.0029e-014
3.69756e-015	1.26343e-014	1.55227e-015	-9.83643e-015	-1.57284e-015	7.32824e-015	2.06005e-014	6.3318e-015	3.01077e-014	3.59503e-014	1.36243e-014	2.42853e-014	9.33478e-015	1.73365e-014	1.01197e-014	1.02073e-014	4.16852e-014	4.61182e-014	5.2172e-014	4.36149e-014	3.98081e-014	2.54587e-014	6.05216e-015	8.4113e-015	-9.81874e-015
3.25354e-015	1.27166e-014	1.41263e-015	-9.79125e-015	-1.49543e-015	7.11842e-015	2.04207e-014	5.67378e-015	2.99388e-014	3.54589e-014	1.32169e-014	2.42463e-014	8.85364e-015	1.72212e-014	9.98118e-015	1.02396e-014	4.18955e-014	4.61972e-014	5.21315e-014	4.41803e-014	3.96227e-014	2.56043e-014	6.12112e-015	8.54871e-015	-9.59193e-015
2.81878e-015	1.27973e-014	1.28861e-015	-9.70862e-015	-1.40809e-015	6.93459e-015	2.02567e-014	5.0518e-015	2.97877e-014	3.49838e-014	1.28368e-014	2.42142e-014	8.38719e-015	1.7117e-014	9.83436e-015	1.0275e-014	4.20819e-014	4.62713e-014	5.20825e-014	4.47805e-014	3.94194e-014	2.57329e-014	6.20361e-015	8.69769e-015	-9.3499e-015
2.39664e-015	1.28741e-014	1.17937e-015	-9.58857e-015	-1.31091e-015	6.77768e-015	2.01118e-014	4.46821e-015	2.96532e-014	3.45273e-014	1.24853e-014	2.41869e-014	7.93734e-015	1.70228e-014	9.68108e-015	1.03148e-014	4.22451e-014	4.63406e-014	5.20277e-014	4.54132e-014	3.91985e-014	2.58452e-014	6.2992e-015	8.85686e-015	-9.09402e-015
1.98968e-015	1.29454e-014	1.08418e-015	-9.43119e-015	-1.20494e-015	6.64782e-015	1.99877e-014	3.92383e-015	2.9533e-014	3.40912e-014	1.21631e-014	2.41628e-014	7.50638e-015	1.69372e-014	9.52245e-015	1.03607e-014	4.23859e-014	4.64048e-014	5.19695e-014	4.60759e-014	3.89616e-014	2.59417e-014	6.40734e-015	9.02582e-015	-8.82691e-015
1.60081e-015	1.30092e-014	1.00208e-015	-9.2371e-015	-1.08966e-015	6.54487e-015	1.98866e-014	3.41957e-015	2.94245e-014	3.36766e-014	1.18704e-014	2.41388e-014	7.09636e-015	1.68592e-014	9.36008e-015	1.04138e-014	4.25053e-014	4.64638e-014	5.191e-014	4.67646e-014	3.87094e-014	2.60233e-014	6.52785e-015	9.20296e-015	-8.55024e-015
1.23249e-015	1.3064e-014	9.31953e-016	-9.0077e-015	-9.66068e-016	6.46941e-015	1.98107e-014	2.95586e-015	2.93252e-014	3.32853e-014	1.16073e-014	2.41129e-014	6.70828e-015	1.67877e-014	9.19554e-015	1.0475e-014	4.26047e-014	4.6518e-014	5.18522e-014	4.74757e-014	3.84426e-014	2.6092e-014	6.66051e-015	9.38673e-015	-8.26527e-015
8.87467e-016	1.31083e-014	8.72869e-016	-8.74391e-015	-8.34668e-016	6.42133e-015	1.97619e-014	2.53304e-015	2.9232e-014	3.29178e-014	1.13738e-014	2.40822e-014	6.3431e-015	1.67211e-014	9.03099e-015	1.05456e-014	4.26851e-014	4.65673e-014	5.17988e-014	4.82059e-014	3.81616e-014	2.61499e-014	6.80528e-015	9.57589e-015	-7.97344e-015
5.67932e-016	1.31406e-014	8.23502e-016	-8.4484e-015	-6.95959e-016	6.39957e-015	1.97419e-014	2.15172e-015	2.91426e-014	3.25753e-014	1.11688e-014	2.40441e-014	6.00206e-015	1.66584e-014	8.8681e-015	1.06266e-014	4.27484e-014	4.66126e-014	5.17518e-014	4.89523e-014	3.78684e-014	2.61983e-014	6.96173e-015	9.76873e-015	-7.67591e-015
2.76101e-016	1.31591e-014	7.82178e-016	-8.12353e-015	-5.50875e-016	6.40313e-015	1.97519e-014	1.8121e-015	2.9054e-014	3.22586e-014	1.09918e-014	2.39955e-014	5.68571e-015	1.65978e-014	8.70916e-015	1.07196e-014	4.27958e-014	4.66547e-014	5.17128e-014	4.97115e-014	3.75646e-014	2.624e-014	7.12981e-015	9.96413e-015	-7.37435e-015
1.33074e-017	1.31625e-014	7.47857e-016	-7.77159e-015	-4.00036e-016	6.43135e-015	1.97924e-014	1.51399e-015	2.89635e-014	3.19674e-014	1.08413e-014	2.39346e-014	5.39422e-015	1.6538e-014	8.55584e-015	1.08247e-014	4.28289e-014	4.66931e-014	5.1684e-014	5.048e-014	3.72511e-014	2.62772e-014	7.30976e-015	1.01609e-014	-7.06959e-015
-2.18651e-016	1.31498e-014	7.19813e-016	-7.39425e-015	-2.43588e-016	6.48321e-015	1.98643e-014	1.2567e-015	2.88676e-014	3.17014e-014	1.07156e-014	2.38596e-014	5.12812e-015	1.6478e-014	8.40975e-015	1.09429e-014	4.28504e-014	4.67281e-014	5.1667e-014	5.12546e-014	3.69298e-014	2.6312e-014	7.50169e-015	1.03577e-014	-6.76277e-015
-4.18291e-016	1.31207e-014	6.97089e-016	-6.99512e-015	-8.18817e-017	6.5571e-015	1.99679e-014	1.03916e-015	2.87627e-014	3.14596e-014	1.06121e-014	2.37682e-014	4.88771e-015	1.64168e-014	8.2724e-015	1.10748e-014	4.28612e-014	4.67603e-014	5.16635e-014	5.20316e-014	3.66022e-014	2.63474e-014	7.70544e-015	1.05525e-014	-6.45466e-015
-5.84816e-016	1.30736e-014	6.78335e-016	-6.57652e-015	8.42984e-017	6.65202e-015	2.01024e-014	8.59871e-016	2.86463e-014	3.12412e-014	1.05293e-014	2.36587e-014	4.67265e-015	1.63536e-014	8.14558e-015	1.12209e-014	4.28625e-014	4.67901e-014	5.16752e-014	5.28075e-014	3.62696e-014	2.6386e-014	7.92103e-015	1.07435e-014	-6.1461e-015
-7.18273e-016	1.30074e-014	6.62757e-016	-6.14139e-015	2.54118e-016	6.76625e-015	2.02681e-014	7.17498e-016	2.85148e-014	3.10458e-014	1.04641e-014	2.35295e-014	4.48216e-015	1.62879e-014	8.03053e-015	1.13816e-014	4.2856e-014	4.68174e-014	5.17027e-014	5.35789e-014	3.59339e-014	2.64307e-014	8.14877e-015	1.09291e-014	-5.83741e-015
-8.18037e-016	1.29224e-014	6.49396e-016	-5.69283e-015	4.27633e-016	6.89755e-015	2.04634e-014	6.1077e-016	2.83652e-014	3.08719e-014	1.0414e-014	2.33801e-014	4.31542e-015	1.62192e-014	7.9293e-015	1.15568e-014	4.28437e-014	4.68423e-014	5.17467e-014	5.43431e-014	3.55965e-014	2.64844e-014	8.38908e-015	1.11075e-014	-5.52935e-015
-8.84783e-016	1.28191e-014	6.37199e-016	-5.23452e-015	6.04264e-016	7.0435e-015	2.06873e-014	5.37887e-016	2.8194e-014	3.07182e-014	1.0376e-014	2.32098e-014	4.17117e-015	1.61474e-014	7.84254e-015	1.17468e-014	4.28269e-014	4.68651e-014	5.18077e-014	5.50978e-014	3.52594e-014	2.65497e-014	8.64162e-015	1.12774e-014	-5.22209e-015
-9.18991e-016	1.2698e-014	6.25451e-016	-4.76911e-015	7.83674e-016	7.20263e-015	2.0938e-014	4.97684e-016	2.79997e-014	3.05829e-014	1.03475e-014	2.30184e-014	4.04866e-015	1.60718e-014	7.77263e-015	1.19515e-014	4.28062e-014	4.6886e-014	5.18859e-014	5.58408e-014	3.49246e-014	2.6629e-014	8.90612e-015	1.14373e-014	-4.91616e-015
-9.2125e-016	1.25587e-014	6.13649e-016	-4.30001e-015	9.65318e-016	7.37291e-015	2.12141e-014	4.88129e-016	2.77799e-014	3.04645e-014	1.03254e-014	2.28059e-014	3.94649e-015	1.59926e-014	7.72008e-015	1.21702e-014	4.27825e-014	4.6905e-014	5.19808e-014	5.65692e-014	3.4594e-014	2.67252e-014	9.18287e-015	1.15866e-014	-4.6117e-015
-8.92524e-016	1.24018e-014	6.01089e-016	-3.82981e-015	1.14871e-015	7.55185e-015	2.15133e-014	5.06899e-016	2.75332e-014	3.03618e-014	1.03063e-014	2.25722e-014	3.8629e-015	1.59089e-014	7.68608e-015	1.24028e-014	4.27568e-014	4.69226e-014	5.20924e-014	5.7281e-014	3.42688e-014	2.68405e-014	9.47097e-015	1.17239e-014	-4.30902e-015
-8.34246e-016	1.22291e-014	5.87194e-016	-3.36127e-015	1.33342e-015	7.73766e-015	2.1833e-014	5.51234e-016	2.72574e-014	3.02728e-014	1.02872e-014	2.23181e-014	3.79627e-015	1.58212e-014	7.67205e-015	1.26487e-014	4.27296e-014	4.69381e-014	5.22188e-014	5.79743e-014	3.39509e-014	2.69771e-014	9.76985e-015	1.1848e-014	-4.00818e-015
-7.47863e-016	1.20422e-014	5.71643e-016	-2.89703e-015	1.51953e-015	7.92824e-015	2.21707e-014	6.19037e-016	2.69513e-014	3.01956e-014	1.02651e-014	2.20448e-014	3.74485e-015	1.57304e-014	7.67823e-015	1.29074e-014	4.27016e-014	4.69523e-014	5.23584e-014	5.86474e-014	3.36421e-014	2.71364e-014	1.00789e-014	1.19576e-014	-3.70895e-015
-6.35295e-016	1.18425e-014	5.54371e-016	-2.43922e-015	1.70658e-015	8.12196e-015	2.2523e-014	7.08308e-016	2.66144e-014	3.01287e-014	1.02363e-014	2.1753e-014	3.70667e-015	1.56366e-014	7.70493e-015	1.31782e-014	4.26721e-014	4.69643e-014	5.25092e-014	5.92989e-014	3.33436e-014	2.73206e-014	1.0397e-014	1.20521e-014	-3.41065e-015
-4.98656e-016	1.16314e-014	5.3498e-016	-1.98982e-015	1.8939e-015	8.31729e-015	2.28871e-014	8.1663e-016	2.62459e-014	3.00696e-014	1.0198e-014	2.14448e-014	3.67956e-015	1.55398e-014	7.75243e-015	1.34592e-014	4.26416e-014	4.69739e-014	5.26684e-014	5.99266e-014	3.3057e-014	2.7531e-014	1.0724e-014	1.21311e-014	-3.11294e-015
-3.4072e-016	1.1411e-014	5.13304e-016	-1.55151e-015	2.08146e-015	8.51262e-015	2.32595e-014	9.42015e-016	2.5846e-014	3.00167e-014	1.01484e-014	2.11222e-014	3.66105e-015	1.54409e-014	7.82019e-015	1.37492e-014	4.26098e-014	4.69808e-014	5.28344e-014	6.05296e-014	3.2784e-014	2.77683e-014	1.10586e-014	1.21943e-014	-2.81584e-015
-1.64019e-016	1.11834e-014	4.89253e-016	-1.12642e-015	2.26876e-015	8.70582e-015	2.36368e-014	1.08215e-015	2.54152e-014	2.99686e-014	1.00853e-014	2.07867e-014	3.64898e-015	1.53405e-014	7.90836e-015	1.40469e-014	4.25759e-014	4.69845e-014	5.30048e-014	6.11062e-014	3.25249e-014	2.80332e-014	1.13996e-014	1.2241e-014	-2.51886e-015
2.91612e-017	1.09504e-014	4.63335e-016	-7.15636e-016	2.45522e-015	8.89614e-015	2.40156e-014	1.23486e-015	2.49543e-014	2.99231e-014	1.00061e-014	2.04404e-014	3.64068e-015	1.52388e-014	8.01778e-015	1.43511e-014	4.25396e-014	4.69849e-014	5.3177e-014	6.16554e-014	3.22811e-014	2.83264e-014	1.17456e-014	1.22706e-014	-2.22217e-015
2.36328e-016	1.07146e-014	4.35432e-016	-3.20699e-016	2.64046e-015	9.0829e-015	2.4392e-014	1.39643e-015	2.44645e-014	2.98794e-014	9.90894e-015	2.00865e-014	3.63388e-015	1.51364e-014	8.14797e-015	1.46601e-014	4.25005e-014	4.69816e-014	5.33476e-014	6.21763e-014	3.20531e-014	2.86472e-014	1.2095e-014	1.22836e-014	-1.92584e-015
4.53812e-016	1.04775e-014	4.05623e-016	5.73027e-017	2.82465e-015	9.26481e-015	2.47623e-014	1.56459e-015	2.3948e-014	2.98367e-014	9.79201e-015	1.97277e-014	3.62673e-015	1.50344e-014	8.29867e-015	1.49723e-014	4.24582e-014	4.69735e-014	5.35138e-014	6.26677e-014	3.18415e-014	2.89952e-014	1.24469e-014	1.22806e-014	-1.62988e-015
6.78683e-016	1.02416e-014	3.73953e-016	4.16933e-016	3.00716e-015	9.44136e-015	2.51226e-014	1.73796e-015	2.34068e-014	2.97932e-014	9.65376e-015	1.93666e-014	3.61702e-015	1.49332e-014	8.46845e-015	1.52856e-014	4.24118e-014	4.69603e-014	5.36726e-014	6.3129e-014	3.16465e-014	2.937e-014	1.27997e-014	1.22611e-014	-1.33413e-015
9.08821e-016	1.00085e-014	3.40391e-016	7.57465e-016	3.18742e-015	9.61185e-015	2.54695e-014	1.91365e-015	2.28434e-014	2.97481e-014	9.49327e-015	1.9005e-014	3.60259e-015	1.48334e-014	8.65631e-015	1.55991e-014	4.23606e-014	4.69409e-014	5.38206e-014	6.35598e-014	3.14677e-014	2.97709e-014	1.31516e-014	1.22261e-014	-1.03872e-015
1.14125e-015	9.78066e-015	3.04826e-016	1.07846e-015	3.36542e-015	9.77575e-015	2.57996e-014	2.08895e-015	2.226e-014	2.97e-014	9.30993e-015	1.86459e-014	3.58141e-015	1.47352e-014	8.86161e-015	1.59112e-014	4.2304e-014	4.69147e-014	5.39549e-014	6.39591e-014	3.13049e-014	3.01955e-014	1.35005e-014	1.21754e-014	-7.44076e-016
1.37335e-015	9.56022e-015	2.66906e-016	1.37962e-015	3.54004e-015	9.93318e-015	2.61094e-014	2.26192e-015	2.16599e-014	2.96484e-014	9.10341e-015	1.82923e-014	3.55144e-015	1.46384e-014	9.08288e-015	1.622e-014	4.22404e-014	4.68809e-014	5.40728e-014	6.43264e-014	3.11576e-014	3.06419e-014	1.38445e-014	1.21095e-014	-4.50411e-016
1.60223e-015	9.34885e-015	2.27049e-016	1.66105e-015	3.71147e-015	1.00845e-014	2.63954e-014	2.43048e-015	2.1046e-014	2.95927e-014	8.8731e-015	1.79453e-014	3.51077e-015	1.45435e-014	9.31927e-015	1.65239e-014	4.21696e-014	4.68392e-014	5.41713e-014	6.46616e-014	3.10255e-014	3.11081e-014	1.41816e-014	1.20297e-014	-1.57925e-016
1.82468e-015	9.14811e-015	1.84912e-016	1.92264e-015	3.87991e-015	1.023e-014	2.66547e-014	2.59275e-015	2.04225e-014	2.95327e-014	8.61965e-015	1.76072e-014	3.45825e-015	1.44504e-014	9.56896e-015	1.68212e-014	4.20902e-014	4.67887e-014	5.42475e-014	6.49642e-014	3.09079e-014	3.15919e-014	1.45103e-014	1.19371e-014	1.331e-016
2.0388e-015	8.9594e-015	1.40217e-016	2.16434e-015	4.04391e-015	1.03693e-014	2.68846e-014	2.74704e-015	1.97935e-014	2.94683e-014	8.34403e-015	1.72807e-014	3.3914e-015	1.43584e-014	9.83059e-015	1.71103e-014	4.20019e-014	4.67287e-014	5.42993e-014	6.52327e-014	3.08036e-014	3.209e-014	1.4828e-014	1.18328e-014	4.22036e-016
2.24248e-015	8.78358e-015	9.26527e-017	2.38647e-015	4.20344e-015	1.05032e-014	2.70828e-014	2.89159e-015	1.91622e-014	2.93986e-014	8.04674e-015	1.69683e-014	3.30909e-015	1.42677e-014	1.01025e-014	1.73897e-014	4.19033e-014	4.66582e-014	5.43248e-014	6.54675e-014	3.07111e-014	3.2599e-014	1.51324e-014	1.17178e-014	7.08272e-016
2.43362e-015	8.62187e-015	4.24323e-017	2.58913e-015	4.35827e-015	1.06327e-014	2.72469e-014	3.02431e-015	1.85327e-014	2.93236e-014	7.72909e-015	1.66717e-014	3.2104e-015	1.41773e-014	1.03825e-014	1.7657e-014	4.17948e-014	4.65768e-014	5.43227e-014	6.56687e-014	3.0629e-014	3.31161e-014	1.54216e-014	1.1593e-014	9.91414e-016
2.61004e-015	8.47444e-015	-1.11123e-017	2.77237e-015	4.50748e-015	1.0759e-014	2.73749e-014	3.14422e-015	1.79089e-014	2.92435e-014	7.39305e-015	1.63923e-014	3.0944e-015	1.40868e-014	1.06688e-014	1.79116e-014	4.16762e-014	4.64837e-014	5.42912e-014	6.58358e-014	3.05559e-014	3.36372e-014	1.56941e-014	1.14595e-014	1.27075e-015
2.77024e-015	8.34173e-015	-6.88897e-017	2.9373e-015	4.65077e-015	1.08829e-014	2.74651e-014	3.25039e-015	1.72942e-014	2.91585e-014	7.03927e-015	1.61312e-014	2.9603e-015	1.39948e-014	1.0959e-014	1.81522e-014	4.15463e-014	4.6378e-014	5.42303e-014	6.59681e-014	3.04898e-014	3.41586e-014	1.59476e-014	1.13186e-014	1.54517e-015
2.91302e-015	8.22404e-015	-1.31655e-016	3.08474e-015	4.78788e-015	1.10055e-014	2.75165e-014	3.34149e-015	1.66927e-014	2.90685e-014	6.67026e-015	1.58893e-014	2.80723e-015	1.39005e-014	1.12516e-014	1.83779e-014	4.14059e-014	4.62589e-014	5.41391e-014	6.60651e-014	3.0429e-014	3.46765e-014	1.61803e-014	1.1172e-014	1.81348e-015
3.03673e-015	8.12086e-015	-1.99575e-016	3.21528e-015	4.9187e-015	1.11271e-014	2.75276e-014	3.41659e-015	1.61081e-014	2.89735e-014	6.28794e-015	1.56672e-014	2.63491e-015	1.3803e-014	1.15448e-014	1.8587e-014	4.12548e-014	4.61261e-014	5.40164e-014	6.61267e-014	3.03714e-014	3.51866e-014	1.6391e-014	1.10207e-014	2.07541e-015
3.14051e-015	8.03196e-015	-2.73749e-016	3.32903e-015	5.04268e-015	1.1249e-014	2.74986e-014	3.47548e-015	1.55435e-014	2.88736e-014	5.89479e-015	1.54647e-014	2.44252e-015	1.3701e-014	1.18368e-014	1.87782e-014	4.10936e-014	4.59785e-014	5.38625e-014	6.61522e-014	3.03154e-014	3.56843e-014	1.65789e-014	1.08659e-014	2.33014e-015
3.22311e-015	7.95592e-015	-3.54708e-016	3.42665e-015	5.15944e-015	1.13723e-014	2.74297e-014	3.51663e-015	1.50023e-014	2.87687e-014	5.49351e-015	1.52826e-014	2.22983e-015	1.35927e-014	1.21252e-014	1.89506e-014	4.09226e-014	4.58152e-014	5.36776e-014	6.61415e-014	3.02585e-014	3.61651e-014	1.67432e-014	1.07088e-014	2.57648e-015
3.28399e-015	7.89185e-015	-4.43681e-016	3.5094e-015	5.26886e-015	1.14986e-014	2.73206e-014	3.54066e-015	1.44875e-014	2.86587e-014	5.0863e-015	1.512e-014	1.99732e-015	1.34762e-014	1.24084e-014	1.91031e-014	4.0742e-014	4.56363e-014	5.34625e-014	6.60943e-014	3.01976e-014	3.66253e-014	1.68831e-014	1.05502e-014	2.81344e-015
3.32297e-015	7.83878e-015	-5.41263e-016	3.57817e-015	5.37045e-015	1.16291e-014	2.71722e-014	3.5479e-015	1.40021e-014	2.85437e-014	4.67632e-015	1.49765e-014	1.7453e-015	1.335e-014	1.26848e-014	1.92353e-014	4.05525e-014	4.54408e-014	5.32187e-014	6.60107e-014	3.01308e-014	3.70608e-014	1.69983e-014	1.03916e-014	3.0405e-015
3.34024e-015	7.79555e-015	-6.49052e-016	3.63263e-015	5.46405e-015	1.17646e-014	2.69849e-014	3.53822e-015	1.35481e-014	2.84236e-014	4.26601e-015	1.4851e-014	1.4744e-015	1.32123e-014	1.29529e-014	1.93467e-014	4.03555e-014	4.52286e-014	5.29477e-014	6.58904e-014	3.00561e-014	3.74678e-014	1.70887e-014	1.02333e-014	3.25661e-015
3.33638e-015	7.75933e-015	-7.67296e-016	3.67326e-015	5.54922e-015	1.19065e-014	2.67602e-014	3.51222e-015	1.31279e-014	2.8298e-014	3.85798e-015	1.47421e-014	1.18513e-015	1.3062e-014	1.32105e-014	1.9436e-014	4.01523e-014	4.49999e-014	5.26515e-014	6.57338e-014	2.99706e-014	3.78436e-014	1.71543e-014	1.00762e-014	3.46071e-015
3.31138e-015	7.72834e-015	-8.9673e-016	3.70129e-015	5.62579e-015	1.20563e-014	2.64998e-014	3.47015e-015	1.27433e-014	2.81667e-014	3.45509e-015	1.46478e-014	8.78795e-016	1.28971e-014	1.34564e-014	1.95032e-014	3.9944e-014	4.47542e-014	5.2332e-014	6.55407e-014	2.98721e-014	3.81851e-014	1.71949e-014	9.92116e-015	3.65156e-015
3.26586e-015	7.70085e-015	-1.03863e-015	3.71724e-015	5.69376e-015	1.22144e-014	2.62054e-014	3.41302e-015	1.23958e-014	2.80288e-014	3.06013e-015	1.45664e-014	5.56585e-016	1.27162e-014	1.36897e-014	1.95479e-014	3.97322e-014	4.44913e-014	5.19909e-014	6.53117e-014	2.97589e-014	3.8489e-014	1.72123e-014	9.7687e-015	3.82903e-015
3.20003e-015	7.67383e-015	-1.19406e-015	3.72178e-015	5.75307e-015	1.23817e-014	2.5879e-014	3.34129e-015	1.20853e-014	2.7884e-014	2.67591e-015	1.44957e-014	2.19897e-016	1.2518e-014	1.39088e-014	1.95691e-014	3.95178e-014	4.42111e-014	5.16307e-014	6.50476e-014	2.96286e-014	3.8753e-014	1.72074e-014	9.61931e-015	3.9923e-015
3.11463e-015	7.64526e-015	-1.36385e-015	3.71562e-015	5.80362e-015	1.25588e-014	2.5524e-014	3.25629e-015	1.18121e-014	2.77322e-014	2.3047e-015	1.44333e-014	-1.30285e-016	1.23007e-014	1.41125e-014	1.95669e-014	3.93029e-014	4.39135e-014	5.12541e-014	6.47485e-014	2.94799e-014	3.89752e-014	1.71817e-014	9.47377e-015	4.14085e-015
3.01069e-015	7.61285e-015	-1.54876e-015	3.69932e-015	5.84546e-015	1.27468e-014	2.51424e-014	3.1591e-015	1.15758e-014	2.75724e-014	1.94859e-015	1.43769e-014	-4.92261e-016	1.20635e-014	1.43e-014	1.95412e-014	3.90894e-014	4.3599e-014	5.08637e-014	6.44153e-014	2.93102e-014	3.91531e-014	1.71363e-014	9.33249e-015	4.27447e-015
2.88877e-015	7.5742e-015	-1.75021e-015	3.67346e-015	5.87806e-015	1.29451e-014	2.47376e-014	3.05148e-015	1.1376e-014	2.7404e-014	1.6095e-015	1.4324e-014	-8.64427e-016	1.18056e-014	1.44704e-014	1.94923e-014	3.88789e-014	4.32676e-014	5.04624e-014	6.40485e-014	2.91187e-014	3.9285e-014	1.70727e-014	9.19529e-015	4.39274e-015
2.74954e-015	7.52749e-015	-1.96897e-015	3.63946e-015	5.90212e-015	1.3154e-014	2.43122e-014	2.93567e-015	1.12121e-014	2.72267e-014	1.28969e-015	1.42723e-014	-1.24521e-015	1.15261e-014	1.46232e-014	1.942e-014	3.86727e-014	4.29194e-014	5.00522e-014	6.36492e-014	2.89036e-014	3.93705e-014	1.6993e-014	9.0617e-015	4.49545e-015
2.59395e-015	7.47037e-015	-2.20509e-015	3.59822e-015	5.9177e-015	1.33732e-014	2.38694e-014	2.8139e-015	1.10826e-014	2.70391e-014	9.91229e-016	1.42195e-014	-1.6326e-015	1.12241e-014	1.47581e-014	1.93245e-014	3.84723e-014	4.25547e-014	4.96358e-014	6.32189e-014	2.86638e-014	3.9409e-014	1.68992e-014	8.93169e-015	4.58203e-015
2.42293e-015	7.4019e-015	-2.45926e-015	3.54972e-015	5.92497e-015	1.36029e-014	2.34124e-014	2.68834e-015	1.09856e-014	2.68399e-014	7.15184e-016	1.41636e-014	-2.02478e-015	1.08989e-014	1.48749e-014	1.92069e-014	3.82796e-014	4.21739e-014	4.92154e-014	6.27586e-014	2.83985e-014	3.93992e-014	1.67936e-014	8.80582e-015	4.65278e-015
2.23772e-015	7.3201e-015	-2.73208e-015	3.49503e-015	5.92407e-015	1.38424e-014	2.29449e-014	2.56115e-015	1.09194e-014	2.66285e-014	4.63493e-016	1.41019e-014	-2.41992e-015	1.05507e-014	1.49734e-014	1.90669e-014	3.80956e-014	4.17771e-014	4.87921e-014	6.227e-014	2.81067e-014	3.93424e-014	1.66783e-014	8.68352e-015	4.70831e-015
2.03928e-015	7.22355e-015	-3.02365e-015	3.43513e-015	5.91502e-015	1.4091e-014	2.24705e-014	2.4343e-015	1.08815e-014	2.64032e-014	2.36939e-016	1.40323e-014	-2.81575e-015	1.01798e-014	1.5054e-014	1.89053e-014	3.79213e-014	4.13655e-014	4.83682e-014	6.17539e-014	2.77878e-014	3.92401e-014	1.65554e-014	8.56429e-015	4.74882e-015
1.82776e-015	7.111e-015	-3.33362e-015	3.37115e-015	5.89861e-015	1.43476e-014	2.19925e-014	2.31065e-015	1.08689e-014	2.61629e-014	3.58558e-017	1.39525e-014	-3.2102e-015	9.78687e-015	1.51166e-014	1.87228e-014	3.7758e-014	4.09388e-014	4.79457e-014	6.12127e-014	2.74416e-014	3.90931e-014	1.64274e-014	8.44705e-015	4.77447e-015
1.60413e-015	6.98165e-015	-3.66219e-015	3.30325e-015	5.87495e-015	1.46113e-014	2.15135e-014	2.19298e-015	1.0879e-014	2.59065e-014	-1.39436e-016	1.38608e-014	-3.60131e-015	9.37317e-015	1.51615e-014	1.85199e-014	3.76063e-014	4.04976e-014	4.75255e-014	6.06481e-014	2.70681e-014	3.89031e-014	1.62973e-014	8.33148e-015	4.78629e-015
1.36955e-015	6.83457e-015	-4.0091e-015	3.23303e-015	5.84468e-015	1.48806e-014	2.10375e-014	2.08309e-015	1.09083e-014	2.56326e-014	-2.88613e-016	1.37556e-014	-3.98734e-015	8.93957e-015	1.51895e-014	1.82974e-014	3.74668e-014	4.00425e-014	4.71082e-014	6.0062e-014	2.66672e-014	3.86727e-014	1.61668e-014	8.21721e-015	4.78453e-015
1.12451e-015	6.66931e-015	-4.37391e-015	3.16203e-015	5.80833e-015	1.51546e-014	2.05674e-014	1.98344e-015	1.09534e-014	2.534e-014	-4.11334e-016	1.36354e-014	-4.36621e-015	8.4878e-015	1.52007e-014	1.80567e-014	3.73406e-014	3.95743e-014	4.66941e-014	5.94568e-014	2.62394e-014	3.84037e-014	1.60387e-014	8.10388e-015	4.77044e-015
8.6971e-016	6.48559e-015	-4.75597e-015	3.09187e-015	5.76706e-015	1.54314e-014	2.01058e-014	1.89617e-015	1.1011e-014	2.50272e-014	-5.08631e-016	1.34986e-014	-4.73592e-015	8.01958e-015	1.51957e-014	1.77986e-014	3.72277e-014	3.9094e-014	4.62834e-014	5.88353e-014	2.57855e-014	3.80991e-014	1.59151e-014	7.99121e-015	4.74457e-015
6.05375e-016	6.28345e-015	-5.15493e-015	3.02312e-015	5.72147e-015	1.57091e-014	1.9656e-014	1.82338e-015	1.10773e-014	2.46927e-014	-5.80787e-016	1.33445e-014	-5.09473e-015	7.5367e-015	1.51754e-014	1.75243e-014	3.71276e-014	3.86023e-014	4.58768e-014	5.81996e-014	2.5307e-014	3.77628e-014	1.57978e-014	7.8783e-015	4.70744e-015
3.3217e-016	6.06333e-015	-5.56989e-015	2.9575e-015	5.67227e-015	1.59857e-014	1.92212e-014	1.76722e-015	1.11485e-014	2.43355e-014	-6.29029e-016	1.31724e-014	-5.44092e-015	7.04128e-015	1.51406e-014	1.72354e-014	3.70407e-014	3.80998e-014	4.54734e-014	5.75523e-014	2.48043e-014	3.73977e-014	1.56885e-014	7.7648e-015	4.65918e-015
5.05278e-017	5.8263e-015	-5.99968e-015	2.89638e-015	5.62009e-015	1.62594e-014	1.88037e-014	1.72949e-015	1.12211e-014	2.39548e-014	-6.55074e-016	1.29815e-014	-5.77312e-015	6.53535e-015	1.5092e-014	1.69332e-014	3.69664e-014	3.75873e-014	4.50728e-014	5.68962e-014	2.42786e-014	3.70081e-014	1.55882e-014	7.64912e-015	4.60139e-015
-2.39667e-016	5.57289e-015	-6.44308e-015	2.84124e-015	5.56534e-015	1.65281e-014	1.84061e-014	1.71202e-015	1.12914e-014	2.355e-014	-6.60568e-016	1.27721e-014	-6.08994e-015	6.02139e-015	1.50298e-014	1.66196e-014	3.69041e-014	3.70647e-014	4.46738e-014	5.62343e-014	2.37316e-014	3.65986e-014	1.54983e-014	7.53044e-015	4.53523e-015
-5.38577e-016	5.30451e-015	-6.89899e-015	2.79387e-015	5.5091e-015	1.67893e-014	1.80306e-014	1.7164e-015	1.13558e-014	2.31204e-014	-6.4765e-016	1.25442e-014	-6.38985e-015	5.5024e-015	1.49555e-014	1.62956e-014	3.68531e-014	3.65328e-014	4.42749e-014	5.55694e-014	2.31648e-014	3.61732e-014	1.54199e-014	7.40864e-015	4.4614e-015
-8.456e-016	5.02272e-015	-7.36621e-015	2.756e-015	5.45251e-015	1.7041e-014	1.76789e-014	1.74399e-015	1.14107e-014	2.26658e-014	-6.18169e-016	1.22978e-014	-6.67103e-015	4.98101e-015	1.48699e-014	1.59633e-014	3.68121e-014	3.59924e-014	4.38744e-014	5.49051e-014	2.25802e-014	3.57358e-014	1.53532e-014	7.2833e-015	4.3805e-015
-1.16033e-015	4.72853e-015	-7.84298e-015	2.72889e-015	5.39637e-015	1.72806e-014	1.73524e-014	1.7947e-015	1.1453e-014	2.21859e-014	-5.73955e-016	1.20337e-014	-6.93317e-015	4.46009e-015	1.47737e-014	1.56246e-014	3.67797e-014	3.54445e-014	4.34709e-014	5.42439e-014	2.19802e-014	3.5291e-014	1.52987e-014	7.15441e-015	4.29362e-015
-1.48257e-015	4.42392e-015	-8.32762e-015	2.71427e-015	5.34156e-015	1.75066e-014	1.7052e-014	1.86882e-015	1.14803e-014	2.16805e-014	-5.17478e-016	1.17529e-014	-7.17589e-015	3.94233e-015	1.46677e-014	1.5282e-014	3.6755e-014	3.48892e-014	4.30629e-014	5.35888e-014	2.13667e-014	3.4843e-014	1.52563e-014	7.02105e-015	4.20149e-015
-1.81262e-015	4.11108e-015	-8.81916e-015	2.71357e-015	5.28917e-015	1.77165e-014	1.67789e-014	1.96726e-015	1.149e-014	2.11494e-014	-4.50901e-016	1.14566e-014	-7.39806e-015	3.43045e-015	1.45522e-014	1.49373e-014	3.67357e-014	3.43271e-014	4.26481e-014	5.29427e-014	2.07421e-014	3.4396e-014	1.52254e-014	6.88271e-015	4.10497e-015
-2.15015e-015	3.79166e-015	-9.31573e-015	2.72819e-015	5.24031e-015	1.79085e-014	1.65342e-014	2.08951e-015	1.14793e-014	2.05935e-014	-3.76562e-016	1.11463e-014	-7.59869e-015	2.92662e-015	1.44282e-014	1.45928e-014	3.67205e-014	3.37587e-014	4.22237e-014	5.23084e-014	2.01092e-014	3.39539e-014	1.52046e-014	6.73955e-015	4.00478e-015
-2.49516e-015	3.4673e-015	-9.8156e-015	2.75942e-015	5.19578e-015	1.808e-014	1.63179e-014	2.23519e-015	1.14459e-014	2.00135e-014	-2.97259e-016	1.08231e-014	-7.778e-015	2.43397e-015	1.42963e-014	1.42505e-014	3.67067e-014	3.31846e-014	4.17873e-014	5.16887e-014	1.94695e-014	3.35211e-014	1.51929e-014	6.59135e-015	3.90189e-015
-2.8475e-015	3.14068e-015	-1.03168e-014	2.80875e-015	5.15582e-015	1.8229e-014	1.61306e-014	2.40345e-015	1.13882e-014	1.94109e-014	-2.15797e-016	1.04878e-014	-7.93527e-015	1.95527e-015	1.41574e-014	1.39129e-014	3.66921e-014	3.26051e-014	4.13367e-014	5.10858e-014	1.88261e-014	3.31012e-014	1.51883e-014	6.43802e-015	3.79718e-015
-3.20698e-015	2.81409e-015	-1.08174e-014	2.87711e-015	5.12168e-015	1.83542e-014	1.59715e-014	2.59343e-015	1.13052e-014	1.87867e-014	-1.34399e-016	1.01423e-014	-8.07039e-015	1.49266e-015	1.40123e-014	1.35825e-014	3.66749e-014	3.20207e-014	4.087e-014	5.05021e-014	1.81811e-014	3.26972e-014	1.51892e-014	6.27995e-015	3.69128e-015
-3.57325e-015	2.48862e-015	-1.13154e-014	2.965e-015	5.09423e-015	1.84542e-014	1.58412e-014	2.80298e-015	1.11958e-014	1.81425e-014	-5.59111e-017	9.78786e-015	-8.18398e-015	1.04795e-015	1.38614e-014	1.32613e-014	3.66528e-014	3.14318e-014	4.03858e-014	4.99401e-014	1.75366e-014	3.23125e-014	1.51932e-014	6.11677e-015	3.58404e-015
-3.94644e-015	2.16598e-015	-1.18092e-014	3.07313e-015	5.07473e-015	1.8527e-014	1.57388e-014	3.03041e-015	1.10591e-014	1.74798e-014	1.72052e-017	9.42658e-015	-8.27626e-015	6.23194e-016	1.37052e-014	1.29517e-014	3.66238e-014	3.08391e-014	3.98822e-014	4.94017e-014	1.68953e-014	3.19501e-014	1.51987e-014	5.94856e-015	3.47629e-015
-4.32643e-015	1.84836e-015	-1.22972e-014	3.20257e-015	5.06394e-015	1.85724e-014	1.56631e-014	3.27358e-015	1.08946e-014	1.68009e-014	8.26472e-017	9.06033e-015	-8.34771e-015	2.19787e-016	1.35439e-014	1.26559e-014	3.65859e-014	3.02425e-014	3.93573e-014	4.88893e-014	1.62584e-014	3.16126e-014	1.52038e-014	5.77611e-015	3.3687e-015
-4.71274e-015	1.53719e-015	-1.27778e-014	3.35355e-015	5.06238e-015	1.85899e-014	1.56129e-014	3.52927e-015	1.07023e-014	1.61075e-014	1.37547e-016	8.69018e-015	-8.39926e-015	-1.60914e-016	1.33777e-014	1.23763e-014	3.65369e-014	2.96422e-014	3.88099e-014	4.84055e-014	1.56286e-014	3.1302e-014	1.52053e-014	5.60038e-015	3.26146e-015
-5.10477e-015	1.23332e-015	-1.32495e-014	3.5256e-015	5.07085e-015	1.8579e-014	1.55872e-014	3.79492e-015	1.0483e-014	1.5402e-014	1.79615e-016	8.31797e-015	-8.43211e-015	-5.18102e-016	1.32069e-014	1.21153e-014	3.6475e-014	2.90383e-014	3.82399e-014	4.79517e-014	1.50083e-014	3.10197e-014	1.52005e-014	5.42102e-015	3.15429e-015
-5.50148e-015	9.38021e-016	-1.37111e-014	3.7188e-015	5.08963e-015	1.85395e-014	1.55843e-014	4.06735e-015	1.02372e-014	1.46865e-014	2.06994e-016	7.94512e-015	-8.44732e-015	-8.50962e-016	1.30312e-014	1.18743e-014	3.63982e-014	2.84315e-014	3.76466e-014	4.75286e-014	1.43994e-014	3.07667e-014	1.51868e-014	5.23871e-015	3.0479e-015
-5.90201e-015	6.52427e-016	-1.41614e-014	3.93337e-015	5.11881e-015	1.84716e-014	1.5603e-014	4.34295e-015	9.96616e-015	1.39638e-014	2.18048e-016	7.57311e-015	-8.44647e-015	-1.15972e-015	1.28509e-014	1.16555e-014	3.63047e-014	2.78223e-014	3.70296e-014	4.71365e-014	1.38037e-014	3.05441e-014	1.51611e-014	5.05412e-015	2.94294e-015
-6.30601e-015	3.77016e-016	-1.45991e-014	4.16839e-015	5.15925e-015	1.83752e-014	1.5641e-014	4.61789e-015	9.67143e-015	1.32364e-014	2.10894e-016	7.20331e-015	-8.43053e-015	-1.4443e-015	1.26661e-014	1.14607e-014	3.61931e-014	2.72115e-014	3.63892e-014	4.6776e-014	1.32226e-014	3.03515e-014	1.51213e-014	4.86797e-015	2.83873e-015
-6.71295e-015	1.12001e-016	-1.50232e-014	4.42264e-015	5.21105e-015	1.8251e-014	1.56964e-014	4.88931e-015	9.35537e-015	1.2507e-014	1.83696e-016	6.83655e-015	-8.40118e-015	-1.70544e-015	1.24768e-014	1.1292e-014	3.60619e-014	2.65991e-014	3.57259e-014	4.64484e-014	1.26577e-014	3.01882e-014	1.50646e-014	4.68057e-015	2.73562e-015
-7.12128e-015	-1.42312e-016	-1.54322e-014	4.69528e-015	5.27436e-015	1.80997e-014	1.57672e-014	5.15324e-015	9.02031e-015	1.17779e-014	1.3502e-016	6.47431e-015	-8.36057e-015	-1.94362e-015	1.22839e-014	1.11513e-014	3.59099e-014	2.59845e-014	3.50419e-014	4.61539e-014	1.21106e-014	3.00532e-014	1.49887e-014	4.49247e-015	2.63359e-015
-7.52902e-015	-3.86337e-016	-1.58256e-014	4.9848e-015	5.34919e-015	1.79227e-014	1.5851e-014	5.40617e-015	8.66813e-015	1.1052e-014	6.3932e-017	6.11618e-015	-8.31055e-015	-2.15983e-015	1.20873e-014	1.10393e-014	3.57364e-014	2.53683e-014	3.43395e-014	4.58924e-014	1.15826e-014	2.99453e-014	1.48917e-014	4.30443e-015	2.53296e-015
-7.93525e-015	-6.20716e-016	-1.62021e-014	5.28896e-015	5.43541e-015	1.77216e-014	1.59451e-014	5.64383e-015	8.30076e-015	1.03325e-014	-3.05317e-017	5.76236e-015	-8.25298e-015	-2.35549e-015	1.1887e-014	1.09569e-014	3.55408e-014	2.4751e-014	3.36214e-014	4.56632e-014	1.10743e-014	2.98629e-014	1.47711e-014	4.11696e-015	2.4335e-015
-8.3391e-015	-8.45725e-016	-1.65609e-014	5.605e-015	5.5327e-015	1.74982e-014	1.60476e-014	5.86244e-015	7.92086e-015	9.62163e-015	-1.48739e-016	5.41297e-015	-8.18997e-015	-2.53238e-015	1.16835e-014	1.09055e-014	3.53228e-014	2.4133e-014	3.28906e-014	4.54656e-014	1.05859e-014	2.98041e-014	1.46251e-014	3.9307e-015	2.33531e-015
-8.73855e-015	-1.06148e-015	-1.69018e-014	5.93096e-015	5.64105e-015	1.72543e-014	1.61558e-014	6.05898e-015	7.53093e-015	8.92203e-015	-2.91182e-016	5.06852e-015	-8.12349e-015	-2.6926e-015	1.1477e-014	1.08859e-014	3.50823e-014	2.35141e-014	3.21495e-014	4.5299e-014	1.01181e-014	2.97658e-014	1.4452e-014	3.74655e-015	2.23872e-015
-9.13236e-015	-1.26933e-015	-1.72245e-014	6.26452e-015	5.76027e-015	1.69921e-014	1.62677e-014	6.23002e-015	7.13436e-015	8.23671e-015	-4.58265e-016	4.72874e-015	-8.05542e-015	-2.83817e-015	1.12673e-014	1.0898e-014	3.48188e-014	2.28945e-014	3.14019e-014	4.51624e-014	9.671e-015	2.97452e-014	1.42511e-014	3.56477e-015	2.14368e-015
-9.51839e-015	-1.47038e-015	-1.7529e-014	6.60255e-015	5.88985e-015	1.67139e-014	1.63802e-014	6.37227e-015	6.73323e-015	7.56773e-015	-6.49923e-016	4.39311e-015	-7.98754e-015	-2.97163e-015	1.10548e-014	1.09419e-014	3.45324e-014	2.22755e-014	3.06518e-014	4.50539e-014	9.2438e-015	2.97384e-014	1.40218e-014	3.38567e-015	2.0503e-015
-9.89527e-015	-1.66544e-015	-1.78153e-014	6.94248e-015	6.02887e-015	1.64221e-014	1.6491e-014	6.48234e-015	6.32997e-015	6.9174e-015	-8.65646e-016	4.06092e-015	-7.92193e-015	-3.09513e-015	1.08398e-014	1.10174e-014	3.42238e-014	2.16575e-014	2.99034e-014	4.49719e-014	8.83622e-015	2.97419e-014	1.37642e-014	3.20974e-015	1.95875e-015
-1.0261e-014	-1.85542e-015	-1.80829e-014	7.28124e-015	6.17668e-015	1.61197e-014	1.6598e-014	6.55717e-015	5.92759e-015	6.28737e-015	-1.10614e-015	3.73138e-015	-7.86137e-015	-3.21149e-015	1.06233e-014	1.11235e-014	3.38946e-014	2.1041e-014	2.91605e-014	4.49153e-014	8.4477e-015	2.97527e-014	1.34781e-014	3.03647e-015	1.86926e-015
-1.0614e-014	-2.04188e-015	-1.83316e-014	7.61532e-015	6.33319e-015	1.58089e-014	1.66984e-014	6.59456e-015	5.52873e-015	5.67923e-015	-1.37023e-015	3.40376e-015	-7.80818e-015	-3.32344e-015	1.04057e-014	1.12591e-014	3.35461e-014	2.04263e-014	2.84275e-014	4.48819e-014	8.07787e-015	2.97668e-014	1.31637e-014	2.86611e-015	1.7822e-015
-1.09522e-014	-2.22661e-015	-1.85615e-014	7.94205e-015	6.49648e-015	1.54928e-014	1.67897e-014	6.59221e-015	5.13438e-015	5.0943e-015	-1.65755e-015	3.07637e-015	-7.76433e-015	-3.43358e-015	1.01863e-014	1.1423e-014	3.3179e-014	1.98139e-014	2.77094e-014	4.48692e-014	7.72532e-015	2.97803e-014	1.28222e-014	2.6988e-015	1.69813e-015
-1.12734e-014	-2.41184e-015	-1.87728e-014	8.25848e-015	6.66529e-015	1.51738e-014	1.687e-014	6.54843e-015	4.74694e-015	4.53352e-015	-1.96746e-015	2.74745e-015	-7.73249e-015	-3.54466e-015	9.96642e-015	1.16134e-014	3.27948e-014	1.92045e-014	2.70107e-014	4.48747e-014	7.38988e-015	2.97891e-014	1.2455e-014	2.5348e-015	1.61719e-015
-1.15766e-014	-2.59806e-015	-1.89655e-014	8.56113e-015	6.83872e-015	1.48547e-014	1.69374e-014	6.46224e-015	4.36791e-015	3.99757e-015	-2.29884e-015	2.41574e-015	-7.71405e-015	-3.65917e-015	9.74674e-015	1.18285e-014	3.23951e-014	1.85985e-014	2.63353e-014	4.48955e-014	7.06979e-015	2.97898e-014	1.2064e-014	2.37355e-015	1.5396e-015
-1.18606e-014	-2.78696e-015	-1.91402e-014	8.84648e-015	7.01542e-015	1.45383e-014	1.69895e-014	6.33201e-015	3.99853e-015	3.48706e-015	-2.65066e-015	2.08004e-015	-7.71098e-015	-3.77997e-015	9.52784e-015	1.20653e-014	3.19811e-014	1.79969e-014	2.56875e-014	4.49299e-014	6.76316e-015	2.97785e-014	1.16515e-014	2.21492e-015	1.46621e-015
-1.21238e-014	-2.98003e-015	-1.92971e-014	9.11152e-015	7.19396e-015	1.4227e-014	1.70247e-014	6.15819e-015	3.6402e-015	3.00162e-015	-3.02166e-015	1.73896e-015	-7.72493e-015	-3.90958e-015	9.3104e-015	1.23212e-014	3.15553e-014	1.74007e-014	2.50715e-014	4.49744e-014	6.46846e-015	2.97507e-014	1.12199e-014	2.05869e-015	1.39754e-015
-1.23649e-014	-3.17754e-015	-1.94367e-014	9.35295e-015	7.37217e-015	1.39222e-014	1.70414e-014	5.94157e-015	3.29415e-015	2.54123e-015	-3.41043e-015	1.39107e-015	-7.7574e-015	-4.05023e-015	9.09549e-015	1.25933e-014	3.11194e-014	1.68107e-014	2.44913e-014	4.50261e-014	6.18414e-015	2.97027e-014	1.07721e-014	1.90415e-015	1.33315e-015
-1.25831e-014	-3.38027e-015	-1.95597e-014	9.56796e-015	7.54921e-015	1.3626e-014	1.70384e-014	5.68254e-015	2.9609e-015	2.10553e-015	-3.81609e-015	1.03497e-015	-7.80986e-015	-4.20345e-015	8.88336e-015	1.28779e-014	3.06756e-014	1.62279e-014	2.39501e-014	4.50823e-014	5.90868e-015	2.96322e-014	1.03111e-014	1.75087e-015	1.27409e-015
-1.27775e-014	-3.58909e-015	-1.96665e-014	9.75363e-015	7.72331e-015	1.33404e-014	1.70136e-014	5.38196e-015	2.63985e-015	1.69388e-015	-4.23672e-015	6.69187e-016	-7.88325e-015	-4.3709e-015	8.67456e-015	1.31718e-014	3.02252e-014	1.56527e-014	2.34511e-014	4.51407e-014	5.63997e-015	2.95357e-014	9.84109e-015	1.59852e-015	1.22063e-015
-1.29466e-014	-3.80496e-015	-1.97578e-014	9.90772e-015	7.89268e-015	1.3067e-014	1.69659e-014	5.04161e-015	2.33076e-015	1.30464e-015	-4.67106e-015	2.92216e-016	-7.97866e-015	-4.55427e-015	8.47031e-015	1.34715e-014	2.97709e-014	1.50863e-014	2.29966e-014	4.51986e-014	5.37547e-015	2.94106e-014	9.36537e-015	1.44673e-015	1.17366e-015
-1.30897e-014	-4.02813e-015	-1.98339e-014	1.00275e-014	8.05514e-015	1.28061e-014	1.68944e-014	4.66308e-015	2.03334e-015	9.36329e-016	-5.11807e-015	-9.72011e-017	-8.09661e-015	-4.75472e-015	8.27153e-015	1.37724e-014	2.93149e-014	1.45298e-014	2.25883e-014	4.52527e-014	5.11349e-015	2.92556e-014	8.8876e-015	1.29438e-015	1.13351e-015
-1.32061e-014	-4.25854e-015	-1.98957e-014	1.01115e-014	8.20928e-015	1.25583e-014	1.67977e-014	4.24876e-015	1.7469e-015	5.88395e-016	-5.576e-015	-4.9999e-016	-8.23729e-015	-4.97309e-015	8.0781e-015	1.40694e-014	2.8859e-014	1.39838e-014	2.22277e-014	4.52997e-014	4.85237e-015	2.90686e-014	8.41135e-015	1.14133e-015	1.1007e-015
-1.32957e-014	-4.49566e-015	-1.99441e-014	1.0158e-014	8.35282e-015	1.23242e-014	1.66755e-014	3.80193e-015	1.46969e-015	2.59025e-016	-6.04367e-015	-9.16398e-016	-8.40103e-015	-5.21041e-015	7.8905e-015	1.43585e-014	2.84052e-014	1.34487e-014	2.19158e-014	4.53374e-014	4.59035e-015	2.8848e-014	7.94114e-015	9.86771e-016	1.07584e-015
-1.33582e-014	-4.73962e-015	-1.99791e-014	1.01656e-014	8.4837e-015	1.21042e-014	1.65268e-014	3.32539e-015	1.2003e-015	-5.43477e-017	-6.51981e-015	-1.34769e-015	-8.58855e-015	-5.46687e-015	7.7099e-015	1.46352e-014	2.79559e-014	1.29252e-014	2.16527e-014	4.53632e-014	4.32654e-015	2.85933e-014	7.48118e-015	8.29476e-016	1.05978e-015
-1.3393e-014	-4.9894e-015	-2.00011e-014	1.01333e-014	8.60004e-015	1.18987e-014	1.6352e-014	2.8224e-015	9.3652e-016	-3.53564e-016	-7.00272e-015	-1.79411e-015	-8.7992e-015	-5.74281e-015	7.53638e-015	1.48954e-014	2.75129e-014	1.24139e-014	2.14384e-014	4.53747e-014	4.05901e-015	2.83034e-014	7.03555e-015	6.68627e-016	1.05288e-015
-1.3401e-014	-5.24407e-015	-2.00106e-014	1.00605e-014	8.70011e-015	1.17071e-014	1.61506e-014	2.29696e-015	6.7669e-016	-6.41182e-016	-7.49143e-015	-2.25513e-015	-9.03226e-015	-6.03731e-015	7.36945e-015	1.51349e-014	2.70776e-014	1.1916e-014	2.12719e-014	4.53692e-014	3.7852e-015	2.79784e-014	6.60807e-015	5.04232e-016	1.05584e-015
-1.33825e-014	-5.50266e-015	-2.00091e-014	9.94694e-015	8.78238e-015	1.1529e-014	1.59229e-014	1.75309e-015	4.18255e-016	-9.18906e-016	-7.98449e-015	-2.73011e-015	-9.28751e-015	-6.34962e-015	7.20955e-015	1.53489e-014	2.66512e-014	1.14322e-014	2.11513e-014	4.53449e-014	3.50393e-015	2.76197e-014	6.20245e-015	3.35608e-016	1.06878e-015
-1.33384e-014	-5.76398e-015	-1.99969e-014	9.79309e-015	8.84437e-015	1.13628e-014	1.56693e-014	1.19458e-015	1.58361e-016	-1.18909e-015	-8.48101e-015	-3.21876e-015	-9.5634e-015	-6.67888e-015	7.05653e-015	1.55333e-014	2.62351e-014	1.09629e-014	2.10741e-014	4.52999e-014	3.21448e-015	2.72281e-014	5.82227e-015	1.62074e-016	1.09253e-015
-1.32701e-014	-6.02613e-015	-1.9975e-014	9.59926e-015	8.88415e-015	1.12063e-014	1.53903e-014	6.25628e-016	-1.0482e-016	-1.4542e-015	-8.97968e-015	-3.72054e-015	-9.85879e-015	-7.02354e-015	6.91031e-015	1.56836e-014	2.58307e-014	1.05081e-014	2.10367e-014	4.52331e-014	2.91607e-015	2.68051e-014	5.47086e-015	-1.64996e-017	1.12712e-015
-1.31789e-014	-6.28748e-015	-1.99432e-014	9.36646e-015	8.89979e-015	1.10578e-014	1.50861e-014	5.02727e-017	-3.74059e-016	-1.71699e-015	-9.47924e-015	-4.23432e-015	-1.01727e-014	-7.38137e-015	6.77014e-015	1.57954e-014	2.54388e-014	1.00685e-014	2.10355e-014	4.5142e-014	2.60768e-015	2.63525e-014	5.15101e-015	-2.00388e-016	1.17269e-015
-1.30664e-014	-6.54616e-015	-1.99025e-014	9.09501e-015	8.89051e-015	1.09154e-014	1.47581e-014	-5.27361e-016	-6.51854e-016	-1.97963e-015	-9.9794e-015	-4.75889e-015	-1.0503e-014	-7.75054e-015	6.63479e-015	1.58651e-014	2.50606e-014	9.64457e-015	2.10665e-014	4.50245e-014	2.28923e-015	2.58729e-014	4.8654e-015	-3.89752e-016	1.22931e-015
-1.29338e-014	-6.80004e-015	-1.98534e-014	8.78616e-015	8.85469e-015	1.07769e-014	1.44072e-014	-1.10313e-015	-9.40784e-016	-2.24404e-015	-1.04791e-014	-5.29329e-015	-1.0848e-014	-8.12994e-015	6.50327e-015	1.58888e-014	2.46965e-014	9.23639e-015	2.1125e-014	4.48796e-014	1.96025e-015	2.53692e-014	4.61636e-015	-5.84575e-016	1.29758e-015
-1.27829e-014	-7.04739e-015	-1.97959e-014	8.44123e-015	8.79088e-015	1.06394e-014	1.40344e-014	-1.6728e-015	-1.24361e-015	-2.51225e-015	-1.09774e-014	-5.83613e-015	-1.12058e-014	-8.51722e-015	6.37529e-015	1.58636e-014	2.43469e-014	8.84423e-015	2.12057e-014	4.47064e-014	1.6205e-015	2.48448e-014	4.40621e-015	-7.84896e-016	1.37714e-015
-1.26157e-014	-7.28612e-015	-1.97305e-014	8.06209e-015	8.69719e-015	1.04999e-014	1.36404e-014	-2.23245e-015	-1.56283e-015	-2.78626e-015	-1.14738e-014	-6.38481e-015	-1.15739e-014	-8.9097e-015	6.24956e-015	1.57871e-014	2.40116e-014	8.46829e-015	2.13028e-014	4.4505e-014	1.26971e-015	2.43025e-014	4.2359e-015	-9.90765e-016	1.46789e-015
-1.24338e-014	-7.51406e-015	-1.96578e-014	7.65121e-015	8.57247e-015	1.03556e-014	1.32269e-014	-2.77888e-015	-1.90149e-015	-3.06759e-015	-1.19679e-014	-6.93655e-015	-1.19497e-014	-9.30542e-015	6.12523e-015	1.5657e-014	2.36901e-014	8.10829e-015	2.14107e-014	4.42744e-014	9.08325e-016	2.37465e-014	4.10604e-015	-1.20195e-015	1.56915e-015
-1.22395e-014	-7.72917e-015	-1.95782e-014	7.21091e-015	8.41554e-015	1.02027e-014	1.27954e-014	-3.30839e-015	-2.26091e-015	-3.35713e-015	-1.24595e-014	-7.48935e-015	-1.23306e-014	-9.70164e-015	6.0007e-015	1.54715e-014	2.33821e-014	7.76354e-015	2.15233e-014	4.40146e-014	5.36571e-016	2.3181e-014	4.01674e-015	-1.41772e-015	1.68058e-015
-1.20353e-014	-7.92893e-015	-1.94923e-014	6.74415e-015	8.22614e-015	1.00378e-014	1.23473e-014	-3.81806e-015	-2.64299e-015	-3.65627e-015	-1.29475e-014	-8.0408e-015	-1.27139e-014	-1.00957e-014	5.87406e-015	1.52291e-014	2.30879e-014	7.43383e-015	2.16343e-014	4.37248e-014	1.55779e-016	2.26099e-014	3.96816e-015	-1.63801e-015	1.80203e-015
-1.18238e-014	-8.11177e-015	-1.94005e-014	6.25369e-015	8.00431e-015	9.85812e-015	1.18841e-014	-4.30589e-015	-3.04924e-015	-3.96557e-015	-1.34307e-014	-8.58929e-015	-1.30963e-014	-1.04849e-014	5.74333e-015	1.49289e-014	2.28067e-014	7.11863e-015	2.17383e-014	4.34055e-014	-2.33384e-016	2.20373e-014	3.95998e-015	-1.86161e-015	1.93237e-015
-1.16074e-014	-8.27577e-015	-1.93026e-014	5.74197e-015	7.74933e-015	9.65983e-015	1.14071e-014	-4.76944e-015	-3.48071e-015	-4.28618e-015	-1.39085e-014	-9.13179e-015	-1.34753e-014	-1.0867e-014	5.60723e-015	1.45705e-014	2.25369e-014	6.81759e-015	2.1829e-014	4.30572e-014	-6.29942e-016	2.14665e-014	3.99056e-015	-2.08751e-015	2.07144e-015
-1.13882e-014	-8.41935e-015	-1.9199e-014	5.21177e-015	7.4608e-015	9.44007e-015	1.09178e-014	-5.20749e-015	-3.93869e-015	-4.61813e-015	-1.4381e-014	-9.66614e-015	-1.38483e-014	-1.12399e-014	5.46346e-015	1.41541e-014	2.22775e-014	6.52962e-015	2.19003e-014	4.26804e-014	-1.03231e-015	2.0902e-014	4.05843e-015	-2.31499e-015	2.21798e-015
-1.11695e-014	-8.54106e-015	-1.90898e-014	4.66615e-015	7.13855e-015	9.19556e-015	1.0418e-014	-5.61826e-015	-4.42385e-015	-4.96133e-015	-1.48482e-014	-1.01891e-014	-1.4212e-014	-1.16011e-014	5.31018e-015	1.36806e-014	2.20272e-014	6.25418e-015	2.19467e-014	4.22752e-014	-1.43898e-015	2.03478e-014	4.16246e-015	-2.54344e-015	2.37084e-015
-1.09538e-014	-8.64041e-015	-1.89753e-014	4.10812e-015	6.7827e-015	8.9229e-015	9.90969e-015	-6.00097e-015	-4.93568e-015	-5.31548e-015	-1.53094e-014	-1.06976e-014	-1.45631e-014	-1.19486e-014	5.14518e-015	1.31518e-014	2.17851e-014	5.99062e-015	2.19634e-014	4.18426e-014	-1.84899e-015	1.98079e-014	4.30072e-015	-2.77177e-015	2.5289e-015
-1.0743e-014	-8.71635e-015	-1.88556e-014	3.5406e-015	6.39388e-015	8.62006e-015	9.39494e-015	-6.3552e-015	-5.47409e-015	-5.6803e-015	-1.57638e-014	-1.11892e-014	-1.48991e-014	-1.22801e-014	4.96695e-015	1.25693e-014	2.15497e-014	5.73788e-015	2.19457e-014	4.13838e-014	-2.26068e-015	1.92868e-014	4.47004e-015	-2.99835e-015	2.69149e-015
-1.05403e-014	-8.76792e-015	-1.87308e-014	2.96598e-015	5.97243e-015	8.28503e-015	8.87475e-015	-6.68184e-015	-6.03864e-015	-6.05521e-015	-1.62104e-014	-1.16615e-014	-1.52171e-014	-1.2594e-014	4.77312e-015	1.19356e-014	2.13191e-014	5.49435e-015	2.18883e-014	4.09e-014	-2.67234e-015	1.8788e-014	4.66751e-015	-3.22278e-015	2.85709e-015
-1.03478e-014	-8.79485e-015	-1.86018e-014	2.38643e-015	5.52006e-015	7.91554e-015	8.3502e-015	-6.98099e-015	-6.62749e-015	-6.43931e-015	-1.66489e-014	-1.21126e-014	-1.55141e-014	-1.28883e-014	4.56208e-015	1.12535e-014	2.10915e-014	5.25843e-015	2.17878e-014	4.03929e-014	-3.08164e-015	1.83147e-014	4.88982e-015	-3.44363e-015	3.02499e-015
-1.01679e-014	-8.79706e-015	-1.84685e-014	1.80515e-015	5.03735e-015	7.50936e-015	7.82335e-015	-7.25308e-015	-7.23892e-015	-6.83118e-015	-1.70789e-014	-1.25398e-014	-1.57882e-014	-1.31615e-014	4.33216e-015	1.0526e-014	2.08652e-014	5.02944e-015	2.16408e-014	3.9864e-014	-3.48714e-015	1.78694e-014	5.13322e-015	-3.65917e-015	3.19327e-015
-1.00026e-014	-8.77495e-015	-1.83306e-014	1.22467e-015	4.5261e-015	7.0665e-015	7.29563e-015	-7.49955e-015	-7.87095e-015	-7.22961e-015	-1.74998e-014	-1.29414e-014	-1.60364e-014	-1.34123e-014	4.08176e-015	9.75718e-015	2.06384e-014	4.80578e-015	2.14449e-014	3.93146e-014	-3.88715e-015	1.74548e-014	5.39359e-015	-3.86852e-015	3.36026e-015
-9.85441e-015	-8.72935e-015	-1.81882e-014	6.4719e-016	3.98775e-015	6.58601e-015	6.76806e-015	-7.72259e-015	-8.52083e-015	-7.63261e-015	-1.79103e-014	-1.33152e-014	-1.62571e-014	-1.36398e-014	3.80941e-015	8.95084e-015	2.04088e-014	4.58646e-015	2.11977e-014	3.8747e-014	-4.28029e-015	1.70732e-014	5.66696e-015	-4.07031e-015	3.52517e-015
-9.72528e-015	-8.66143e-015	-1.80413e-014	7.45216e-017	3.42373e-015	6.06742e-015	6.2417e-015	-7.92507e-015	-9.18582e-015	-8.0382e-015	-1.83094e-014	-1.36598e-014	-1.64491e-014	-1.38432e-014	3.51357e-015	8.11125e-015	2.0175e-014	4.36991e-015	2.08983e-014	3.81628e-014	-4.66415e-015	1.67267e-014	5.94928e-015	-4.26337e-015	3.68676e-015
-9.61638e-015	-8.57204e-015	-1.78903e-014	-4.91071e-016	2.83549e-015	5.51045e-015	5.7177e-015	-8.10947e-015	-9.86345e-015	-8.4442e-015	-1.86964e-014	-1.3974e-014	-1.66104e-014	-1.40218e-014	3.193e-015	7.24413e-015	1.99353e-014	4.15394e-015	2.05462e-014	3.75635e-014	-5.03701e-015	1.64162e-014	6.23682e-015	-4.44674e-015	3.84372e-015
-9.5292e-015	-8.46255e-015	-1.77355e-014	-1.04776e-015	2.22511e-015	4.9159e-015	5.1967e-015	-8.27867e-015	-1.05503e-014	-8.8484e-015	-1.90707e-014	-1.42565e-014	-1.674e-014	-1.41754e-014	2.84665e-015	6.35444e-015	1.96881e-014	3.93774e-015	2.01419e-014	3.69506e-014	-5.3973e-015	1.61429e-014	6.52535e-015	-4.61941e-015	3.99469e-015
-9.46466e-015	-8.3353e-015	-1.75769e-014	-1.59427e-015	1.59505e-015	4.28409e-015	4.67955e-015	-8.4358e-015	-1.12419e-014	-9.2492e-015	-1.94317e-014	-1.45061e-014	-1.68365e-014	-1.43037e-014	2.47438e-015	5.44739e-015	1.94314e-014	3.72019e-015	1.96862e-014	3.63264e-014	-5.74348e-015	1.59065e-014	6.81081e-015	-4.78037e-015	4.139e-015
-9.42428e-015	-8.19157e-015	-1.74142e-014	-2.12975e-015	9.48064e-016	3.61716e-015	4.16716e-015	-8.58424e-015	-1.19346e-014	-9.64407e-015	-1.97787e-014	-1.47224e-014	-1.68992e-014	-1.44068e-014	2.07596e-015	4.52817e-015	1.91637e-014	3.4995e-015	1.91813e-014	3.56929e-014	-6.07397e-015	1.57075e-014	7.08926e-015	-4.92898e-015	4.27523e-015
-9.40877e-015	-8.03295e-015	-1.7247e-014	-2.65311e-015	2.8659e-016	2.91661e-015	3.66026e-015	-8.72735e-015	-1.26245e-014	-1.00308e-014	-2.01103e-014	-1.49048e-014	-1.69279e-014	-1.44854e-014	1.65138e-015	3.60245e-015	1.88831e-014	3.2749e-015	1.86295e-014	3.50517e-014	-6.38723e-015	1.55451e-014	7.35689e-015	-5.06449e-015	4.40243e-015
-9.41857e-015	-7.86196e-015	-1.70758e-014	-3.16392e-015	-3.87178e-016	2.18519e-015	3.15885e-015	-8.86887e-015	-1.33074e-014	-1.04073e-014	-2.04255e-014	-1.50532e-014	-1.6922e-014	-1.45397e-014	1.20068e-015	2.6758e-015	1.8588e-014	3.04516e-015	1.80344e-014	3.44054e-014	-6.68261e-015	1.54183e-014	7.61076e-015	-5.18643e-015	4.5196e-015
-9.45349e-015	-7.68127e-015	-1.69e-014	-3.66157e-015	-1.07047e-015	1.42555e-015	2.66308e-015	-9.01272e-015	-1.39788e-014	-1.07715e-014	-2.07238e-014	-1.51676e-014	-1.68821e-014	-1.45705e-014	7.24279e-016	1.75349e-015	1.82775e-014	2.80894e-015	1.73988e-014	3.37559e-014	-6.95896e-015	1.53256e-014	7.84759e-015	-5.29429e-015	4.62585e-015
-9.51357e-015	-7.49338e-015	-1.67195e-014	-4.14554e-015	-1.76123e-015	6.40489e-016	2.17323e-015	-9.16149e-015	-1.46343e-014	-1.11213e-014	-2.10039e-014	-1.52487e-014	-1.68087e-014	-1.45791e-014	2.23001e-016	8.41345e-016	1.79506e-014	2.56487e-015	1.67275e-014	3.31057e-014	-7.21533e-015	1.52656e-014	8.06409e-015	-5.38743e-015	4.72057e-015
-9.59895e-015	-7.30058e-015	-1.65345e-014	-4.61595e-015	-2.4569e-015	-1.66048e-016	1.68937e-015	-9.31919e-015	-1.52701e-014	-1.14553e-014	-2.12648e-014	-1.52977e-014	-1.67033e-014	-1.45662e-014	-3.02405e-016	-5.5559e-017	1.76066e-014	2.31254e-015	1.60254e-014	3.24562e-014	-7.4512e-015	1.52364e-014	8.25834e-015	-5.4658e-015	4.80321e-015
-9.70918e-015	-7.10506e-015	-1.6345e-014	-5.07329e-015	-3.15463e-015	-9.89782e-016	1.2109e-015	-9.48935e-015	-1.58826e-014	-1.17724e-014	-2.1506e-014	-1.53152e-014	-1.65669e-014	-1.4533e-014	-8.50418e-016	-9.32521e-016	1.7245e-014	2.05133e-015	1.52973e-014	3.18094e-014	-7.66659e-015	1.5236e-014	8.42793e-015	-5.52976e-015	4.8733e-015
-9.84338e-015	-6.90954e-015	-1.61505e-014	-5.51756e-015	-3.85111e-015	-1.8261e-015	7.37931e-016	-9.67524e-015	-1.64676e-014	-1.20699e-014	-2.17268e-014	-1.53022e-014	-1.64013e-014	-1.44802e-014	-1.41923e-015	-1.78463e-015	1.68648e-014	1.78052e-015	1.45488e-014	3.11678e-014	-7.8611e-015	1.52615e-014	8.57183e-015	-5.5793e-015	4.93084e-015
-9.99989e-015	-6.71726e-015	-1.59511e-014	-5.949e-015	-4.54357e-015	-2.67085e-015	2.69846e-016	-9.87987e-015	-1.70215e-014	-1.2347e-014	-2.19257e-014	-1.52608e-014	-1.62086e-014	-1.4409e-014	-2.00717e-015	-2.60744e-015	1.64652e-014	1.49953e-015	1.37861e-014	3.05334e-014	-8.035e-015	1.53102e-014	8.68909e-015	-5.61426e-015	4.9753e-015
-1.01775e-014	-6.53051e-015	-1.57465e-014	-6.3682e-015	-5.22964e-015	-3.51959e-015	-1.93432e-016	-1.01064e-014	-1.75406e-014	-1.26028e-014	-2.21025e-014	-1.51926e-014	-1.59908e-014	-1.43211e-014	-2.61174e-015	-3.39789e-015	1.60464e-014	1.20783e-015	1.30144e-014	2.9908e-014	-8.18882e-015	1.53783e-014	8.77862e-015	-5.63552e-015	5.00719e-015
-1.03743e-014	-6.35189e-015	-1.55371e-014	-6.7765e-015	-5.90611e-015	-4.36754e-015	-6.52473e-016	-1.03568e-014	-1.80221e-014	-1.28364e-014	-2.22573e-014	-1.50992e-014	-1.57509e-014	-1.42176e-014	-3.23024e-015	-4.15248e-015	1.56086e-014	9.05733e-016	1.224e-014	2.92931e-014	-8.32278e-015	1.54627e-014	8.8393e-015	-5.64376e-015	5.02652e-015
-1.05888e-014	-6.18324e-015	-1.53224e-014	-7.17437e-015	-6.57047e-015	-5.21063e-015	-1.10785e-015	-1.06337e-014	-1.84636e-014	-1.30471e-014	-2.23896e-014	-1.49826e-014	-1.54912e-014	-1.40999e-014	-3.86051e-015	-4.86837e-015	1.51522e-014	5.93602e-016	1.14693e-014	2.86906e-014	-8.43713e-015	1.55601e-014	8.87106e-015	-5.63919e-015	5.03357e-015
-1.08187e-014	-6.02607e-015	-1.51029e-014	-7.56316e-015	-7.22086e-015	-6.04416e-015	-1.55973e-015	-1.09378e-014	-1.88627e-014	-1.32348e-014	-2.24993e-014	-1.48451e-014	-1.52146e-014	-1.3969e-014	-4.49996e-015	-5.54309e-015	1.46765e-014	2.72151e-016	1.07079e-014	2.81023e-014	-8.53285e-015	1.56668e-014	8.87495e-015	-5.6228e-015	5.02815e-015
-1.10615e-014	-5.88219e-015	-1.48786e-014	-7.94378e-015	-7.85479e-015	-6.86282e-015	-2.00856e-015	-1.1271e-014	-1.9218e-014	-1.33996e-014	-2.25859e-014	-1.4689e-014	-1.49244e-014	-1.38263e-014	-5.14564e-015	-6.17473e-015	1.41824e-014	-5.87916e-017	9.96137e-015	2.75297e-014	-8.61023e-015	1.57792e-014	8.85182e-015	-5.59552e-015	5.0108e-015
-1.13149e-014	-5.75278e-015	-1.46493e-014	-8.31658e-015	-8.47019e-015	-7.66212e-015	-2.45585e-015	-1.16344e-014	-1.9529e-014	-1.3542e-014	-2.26501e-014	-1.45171e-014	-1.46234e-014	-1.36726e-014	-5.79503e-015	-6.76183e-015	1.36704e-014	-3.98768e-016	9.23464e-015	2.6974e-014	-8.67049e-015	1.5894e-014	8.80329e-015	-5.55825e-015	4.98285e-015
-1.15761e-014	-5.63947e-015	-1.44153e-014	-8.6831e-015	-9.06448e-015	-8.43745e-015	-2.90218e-015	-1.20288e-014	-1.97942e-014	-1.36622e-014	-2.26916e-014	-1.43318e-014	-1.43147e-014	-1.3509e-014	-6.44457e-015	-7.30373e-015	1.3141e-014	-7.46842e-016	8.53334e-015	2.64371e-014	-8.71435e-015	1.60072e-014	8.7311e-015	-5.51252e-015	4.94497e-015
-1.1842e-014	-5.54325e-015	-1.41772e-014	-9.04338e-015	-9.63553e-015	-9.18478e-015	-3.34794e-015	-1.24543e-014	-2.00131e-014	-1.37614e-014	-2.27114e-014	-1.41357e-014	-1.40011e-014	-1.33365e-014	-7.09196e-015	-7.80063e-015	1.25955e-014	-1.10251e-015	7.86274e-015	2.59209e-014	-8.74319e-015	1.61159e-014	8.63662e-015	-5.45964e-015	4.89835e-015
-1.21094e-014	-5.46437e-015	-1.39353e-014	-9.3984e-015	-1.01819e-014	-9.90088e-015	-3.79393e-015	-1.29106e-014	-2.0187e-014	-1.38409e-014	-2.27104e-014	-1.39312e-014	-1.36861e-014	-1.31563e-014	-7.7339e-015	-8.25309e-015	1.20354e-014	-1.46429e-015	7.22732e-015	2.54265e-014	-8.75788e-015	1.62176e-014	8.52233e-015	-5.40038e-015	4.84347e-015
-1.2375e-014	-5.40332e-015	-1.36891e-014	-9.74875e-015	-1.07028e-014	-1.0582e-014	-4.24068e-015	-1.3397e-014	-2.03166e-014	-1.3902e-014	-2.26889e-014	-1.37206e-014	-1.33731e-014	-1.29696e-014	-8.36767e-015	-8.66218e-015	1.14619e-014	-1.83076e-015	6.63053e-015	2.49547e-014	-8.75995e-015	1.63088e-014	8.39079e-015	-5.33575e-015	4.78178e-015
-1.26351e-014	-5.35929e-015	-1.34387e-014	-1.00954e-014	-1.11974e-014	-1.12247e-014	-4.68841e-015	-1.39126e-014	-2.04029e-014	-1.3946e-014	-2.26481e-014	-1.35064e-014	-1.30661e-014	-1.2777e-014	-8.99093e-015	-9.02919e-015	1.08768e-014	-2.20034e-015	6.07561e-015	2.45069e-014	-8.74998e-015	1.63867e-014	8.24408e-015	-5.2669e-015	4.71501e-015
-1.28871e-014	-5.33202e-015	-1.31845e-014	-1.0439e-014	-1.16645e-014	-1.18263e-014	-5.13726e-015	-1.44566e-014	-2.04478e-014	-1.39753e-014	-2.25891e-014	-1.32901e-014	-1.27673e-014	-1.25794e-014	-9.60071e-015	-9.35665e-015	1.0282e-014	-2.57137e-015	5.56519e-015	2.40846e-014	-8.72905e-015	1.64491e-014	8.08495e-015	-5.19453e-015	4.64406e-015
-1.31269e-014	-5.32077e-015	-1.2927e-014	-1.07799e-014	-1.21033e-014	-1.23843e-014	-5.58738e-015	-1.5027e-014	-2.04536e-014	-1.39921e-014	-2.25131e-014	-1.3075e-014	-1.24796e-014	-1.23776e-014	-1.01942e-014	-9.64734e-015	9.67901e-015	-2.94298e-015	5.10088e-015	2.3689e-014	-8.6983e-015	1.64938e-014	7.9168e-015	-5.12005e-015	4.57034e-015
-1.33509e-014	-5.32472e-015	-1.26666e-014	-1.11187e-014	-1.25134e-014	-1.28971e-014	-6.03864e-015	-1.56222e-014	-2.04229e-014	-1.39977e-014	-2.24219e-014	-1.28631e-014	-1.22055e-014	-1.21719e-014	-1.07693e-014	-9.90427e-015	9.06946e-015	-3.31338e-015	4.68411e-015	2.33205e-014	-8.65848e-015	1.65187e-014	7.74208e-015	-5.04404e-015	4.49536e-015
-1.35553e-014	-5.343e-015	-1.24031e-014	-1.14551e-014	-1.28947e-014	-1.33631e-014	-6.49134e-015	-1.62404e-014	-2.0359e-014	-1.3994e-014	-2.23176e-014	-1.26564e-014	-1.19481e-014	-1.19623e-014	-1.13233e-014	-1.013e-014	8.4553e-015	-3.68058e-015	4.31551e-015	2.298e-014	-8.6099e-015	1.65221e-014	7.56382e-015	-4.96732e-015	4.41996e-015
-1.3737e-014	-5.37358e-015	-1.21376e-014	-1.17895e-014	-1.32471e-014	-1.37816e-014	-6.94474e-015	-1.68783e-014	-2.02655e-014	-1.39834e-014	-2.22021e-014	-1.24564e-014	-1.17091e-014	-1.17494e-014	-1.18542e-014	-1.0329e-014	7.83859e-015	-4.0429e-015	3.99566e-015	2.26682e-014	-8.55371e-015	1.65034e-014	7.38544e-015	-4.89078e-015	4.34573e-015
-1.38928e-014	-5.41462e-015	-1.187e-014	-1.21218e-014	-1.35709e-014	-1.41521e-014	-7.39828e-015	-1.75335e-014	-2.01464e-014	-1.3968e-014	-2.20777e-014	-1.22649e-014	-1.14909e-014	-1.15338e-014	-1.23602e-014	-1.05046e-014	7.22149e-015	-4.39843e-015	3.72453e-015	2.23848e-014	-8.49047e-015	1.64612e-014	7.21061e-015	-4.81529e-015	4.27439e-015
-1.40193e-014	-5.46415e-015	-1.16008e-014	-1.24515e-014	-1.3866e-014	-1.44743e-014	-7.8517e-015	-1.82028e-014	-2.00058e-014	-1.39506e-014	-2.19462e-014	-1.20833e-014	-1.12951e-014	-1.13158e-014	-1.28393e-014	-1.06608e-014	6.60609e-015	-4.74585e-015	3.50033e-015	2.21308e-014	-8.4208e-015	1.63953e-014	7.04201e-015	-4.74152e-015	4.20649e-015
-1.41135e-014	-5.51971e-015	-1.13305e-014	-1.27779e-014	-1.41331e-014	-1.47485e-014	-8.3044e-015	-1.88833e-014	-1.98479e-014	-1.39329e-014	-2.18098e-014	-1.1913e-014	-1.11228e-014	-1.10952e-014	-1.32899e-014	-1.08016e-014	5.99424e-015	-5.08368e-015	3.32101e-015	2.19071e-014	-8.34455e-015	1.63055e-014	6.88228e-015	-4.67001e-015	4.14371e-015
-1.41725e-014	-5.57942e-015	-1.10592e-014	-1.31006e-014	-1.43729e-014	-1.49748e-014	-8.75548e-015	-1.95716e-014	-1.96771e-014	-1.39166e-014	-2.16711e-014	-1.17544e-014	-1.09747e-014	-1.08726e-014	-1.3711e-014	-1.0931e-014	5.38821e-015	-5.40957e-015	3.18485e-015	2.17136e-014	-8.26193e-015	1.61925e-014	6.73384e-015	-4.60122e-015	4.08734e-015
-1.41941e-014	-5.64101e-015	-1.07875e-014	-1.34185e-014	-1.45867e-014	-1.51547e-014	-9.20344e-015	-2.0265e-014	-1.94979e-014	-1.39036e-014	-2.15324e-014	-1.16087e-014	-1.08516e-014	-1.06481e-014	-1.41017e-014	-1.10526e-014	4.79101e-015	-5.72151e-015	3.08928e-015	2.15503e-014	-8.17337e-015	1.60565e-014	6.59945e-015	-4.53508e-015	4.03846e-015
-1.41762e-014	-5.7016e-015	-1.05156e-014	-1.37306e-014	-1.47754e-014	-1.529e-014	-9.6469e-015	-2.09602e-014	-1.9315e-014	-1.3896e-014	-2.13957e-014	-1.14763e-014	-1.07535e-014	-1.04219e-014	-1.44619e-014	-1.11705e-014	4.2047e-015	-6.01757e-015	3.03076e-015	2.14167e-014	-8.07876e-015	1.58978e-014	6.4804e-015	-4.47095e-015	3.9976e-015
-1.41168e-014	-5.75906e-015	-1.02445e-014	-1.40361e-014	-1.494e-014	-1.53826e-014	-1.00842e-014	-2.16536e-014	-1.91328e-014	-1.38948e-014	-2.12625e-014	-1.13575e-014	-1.06809e-014	-1.0194e-014	-1.47908e-014	-1.12882e-014	3.63134e-015	-6.29683e-015	3.00629e-015	2.13127e-014	-7.97807e-015	1.57172e-014	6.37854e-015	-4.40887e-015	3.96615e-015
-1.40145e-014	-5.81064e-015	-9.975e-015	-1.43333e-014	-1.50817e-014	-1.54345e-014	-1.05144e-014	-2.23423e-014	-1.89557e-014	-1.39017e-014	-2.11361e-014	-1.12525e-014	-1.06333e-014	-9.96542e-015	-1.5088e-014	-1.14094e-014	3.07284e-015	-6.55664e-015	3.01217e-015	2.12376e-014	-7.87091e-015	1.55158e-014	6.29532e-015	-4.34896e-015	3.94478e-015
-1.38679e-014	-5.85407e-015	-9.70701e-015	-1.46217e-014	-1.52022e-014	-1.54479e-014	-1.09357e-014	-2.3023e-014	-1.87881e-014	-1.39174e-014	-2.1019e-014	-1.1161e-014	-1.06101e-014	-9.73666e-015	-1.53531e-014	-1.15368e-014	2.53156e-015	-6.79573e-015	3.04473e-015	2.11911e-014	-7.75653e-015	1.5295e-014	6.23175e-015	-4.29107e-015	3.93308e-015
-1.36762e-014	-5.88711e-015	-9.44161e-015	-1.49001e-014	-1.53028e-014	-1.54258e-014	-1.13461e-014	-2.36927e-014	-1.86334e-014	-1.39429e-014	-2.09128e-014	-1.10831e-014	-1.06105e-014	-9.50796e-015	-1.55869e-014	-1.16734e-014	2.00929e-015	-7.01262e-015	3.09975e-015	2.11721e-014	-7.63489e-015	1.50567e-014	6.18884e-015	-4.23471e-015	3.93245e-015
-1.34386e-014	-5.90737e-015	-9.1794e-015	-1.51673e-014	-1.53853e-014	-1.53713e-014	-1.1744e-014	-2.43486e-014	-1.84952e-014	-1.39793e-014	-2.08202e-014	-1.10184e-014	-1.06334e-014	-9.28028e-015	-1.57899e-014	-1.18216e-014	1.50767e-015	-7.2064e-015	3.17338e-015	2.11796e-014	-7.50577e-015	1.48034e-014	6.16685e-015	-4.17992e-015	3.94285e-015
-1.3155e-014	-5.91279e-015	-8.92043e-015	-1.54221e-014	-1.54515e-014	-1.52879e-014	-1.2128e-014	-2.4988e-014	-1.83778e-014	-1.40272e-014	-2.07432e-014	-1.09664e-014	-1.06769e-014	-9.05398e-015	-1.59622e-014	-1.19832e-014	1.02793e-015	-7.37583e-015	3.2615e-015	2.12129e-014	-7.36903e-015	1.45366e-014	6.16562e-015	-4.12637e-015	3.9641e-015
-1.28259e-014	-5.90117e-015	-8.665e-015	-1.56632e-014	-1.55031e-014	-1.51791e-014	-1.24961e-014	-2.56086e-014	-1.82842e-014	-1.40867e-014	-2.0683e-014	-1.09266e-014	-1.07401e-014	-8.83013e-015	-1.61049e-014	-1.21603e-014	5.72606e-016	-7.52022e-015	3.36028e-015	2.12704e-014	-7.22406e-015	1.42586e-014	6.18456e-015	-4.07298e-015	3.99656e-015
-1.24523e-014	-5.87075e-015	-8.41379e-015	-1.58895e-014	-1.55418e-014	-1.50477e-014	-1.28466e-014	-2.62082e-014	-1.82173e-014	-1.41585e-014	-2.06415e-014	-1.0898e-014	-1.08211e-014	-8.60965e-015	-1.62185e-014	-1.23541e-014	1.4267e-016	-7.63812e-015	3.46531e-015	2.13509e-014	-7.07095e-015	1.3972e-014	6.22299e-015	-4.01941e-015	4.04e-015
-1.20352e-014	-5.81961e-015	-8.16705e-015	-1.60995e-014	-1.55698e-014	-1.4897e-014	-1.3178e-014	-2.6785e-014	-1.81793e-014	-1.42419e-014	-2.06203e-014	-1.08798e-014	-1.0918e-014	-8.39325e-015	-1.63042e-014	-1.25647e-014	-2.60618e-016	-7.72963e-015	3.57307e-015	2.14527e-014	-6.90932e-015	1.36789e-014	6.27926e-015	-3.96534e-015	4.09453e-015
-1.15758e-014	-5.74639e-015	-7.92563e-015	-1.62926e-014	-1.55882e-014	-1.47305e-014	-1.34882e-014	-2.73365e-014	-1.81727e-014	-1.43357e-014	-2.06209e-014	-1.08709e-014	-1.10286e-014	-8.18201e-015	-1.63632e-014	-1.27922e-014	-6.36416e-016	-7.79421e-015	3.68067e-015	2.15742e-014	-6.73858e-015	1.33813e-014	6.35213e-015	-3.91007e-015	4.15953e-015
-1.10771e-014	-5.65019e-015	-7.68968e-015	-1.64678e-014	-1.55988e-014	-1.45522e-014	-1.37751e-014	-2.78612e-014	-1.81987e-014	-1.44388e-014	-2.06441e-014	-1.08703e-014	-1.1151e-014	-7.97686e-015	-1.63966e-014	-1.30359e-014	-9.83757e-016	-7.83154e-015	3.78488e-015	2.17137e-014	-6.5583e-015	1.30815e-014	6.43955e-015	-3.8531e-015	4.2345e-015
-1.05409e-014	-5.52985e-015	-7.4599e-015	-1.66251e-014	-1.56036e-014	-1.43656e-014	-1.40379e-014	-2.83579e-014	-1.82582e-014	-1.45507e-014	-2.06911e-014	-1.08762e-014	-1.12826e-014	-7.77853e-015	-1.64057e-014	-1.32946e-014	-1.302e-015	-7.84169e-015	3.88336e-015	2.18699e-014	-6.36802e-015	1.27813e-014	6.53993e-015	-3.7946e-015	4.31873e-015
-9.97076e-015	-5.38552e-015	-7.23653e-015	-1.67637e-014	-1.56042e-014	-1.41731e-014	-1.42748e-014	-2.88256e-014	-1.83515e-014	-1.46697e-014	-2.07622e-014	-1.08877e-014	-1.14212e-014	-7.58854e-015	-1.63915e-014	-1.35671e-014	-1.59072e-015	-7.82456e-015	3.97437e-015	2.20399e-014	-6.16807e-015	1.2483e-014	6.65194e-015	-3.73367e-015	4.41139e-015
-9.36943e-015	-5.2168e-015	-7.01984e-015	-1.68827e-014	-1.56015e-014	-1.3978e-014	-1.44841e-014	-2.92639e-014	-1.84789e-014	-1.47948e-014	-2.0858e-014	-1.09026e-014	-1.15652e-014	-7.40818e-015	-1.63554e-014	-1.38503e-014	-1.8496e-015	-7.77984e-015	4.05549e-015	2.22214e-014	-5.95868e-015	1.21892e-014	6.7732e-015	-3.66971e-015	4.51177e-015
-8.74085e-015	-5.02415e-015	-6.80987e-015	-1.69818e-014	-1.55971e-014	-1.37824e-014	-1.4665e-014	-2.96712e-014	-1.86393e-014	-1.49245e-014	-2.09783e-014	-1.092e-014	-1.17124e-014	-7.23901e-015	-1.62988e-014	-1.41414e-014	-2.07937e-015	-7.70879e-015	4.12558e-015	2.24126e-014	-5.73997e-015	1.19027e-014	6.90139e-015	-3.60247e-015	4.61855e-015
-8.08918e-015	-4.80815e-015	-6.60695e-015	-1.7061e-014	-1.5592e-014	-1.35889e-014	-1.4816e-014	-3.00472e-014	-1.88323e-014	-1.50563e-014	-2.11229e-014	-1.09381e-014	-1.18604e-014	-7.08168e-015	-1.6223e-014	-1.44381e-014	-2.27932e-015	-7.61215e-015	4.18422e-015	2.26112e-014	-5.51253e-015	1.16259e-014	7.03383e-015	-3.5317e-015	4.73104e-015
-7.41859e-015	-4.56893e-015	-6.41165e-015	-1.71198e-014	-1.55875e-014	-1.33992e-014	-1.49362e-014	-3.03911e-014	-1.9057e-014	-1.51884e-014	-2.12918e-014	-1.09552e-014	-1.20073e-014	-6.93807e-015	-1.61291e-014	-1.47369e-014	-2.44986e-015	-7.49042e-015	4.23118e-015	2.2815e-014	-5.27747e-015	1.1361e-014	7.16742e-015	-3.4574e-015	4.8479e-015
-6.7337e-015	-4.30813e-015	-6.22411e-015	-1.71587e-014	-1.55841e-014	-1.32152e-014	-1.50245e-014	-3.07027e-014	-1.9312e-014	-1.5319e-014	-2.14845e-014	-1.09698e-014	-1.21515e-014	-6.80941e-015	-1.60178e-014	-1.50339e-014	-2.59174e-015	-7.34411e-015	4.26712e-015	2.30215e-014	-5.03508e-015	1.11092e-014	7.29989e-015	-3.38005e-015	4.96778e-015
-6.03989e-015	-4.02682e-015	-6.0446e-015	-1.71777e-014	-1.55824e-014	-1.30387e-014	-1.50802e-014	-3.09829e-014	-1.95951e-014	-1.54466e-014	-2.16994e-014	-1.09809e-014	-1.22912e-014	-6.69697e-015	-1.58904e-014	-1.53255e-014	-2.70594e-015	-7.17482e-015	4.29323e-015	2.32276e-014	-4.78558e-015	1.08717e-014	7.42849e-015	-3.2998e-015	5.08957e-015
-5.34217e-015	-3.72714e-015	-5.87333e-015	-1.71778e-014	-1.55832e-014	-1.28712e-014	-1.51031e-014	-3.1232e-014	-1.99036e-014	-1.55691e-014	-2.19353e-014	-1.09871e-014	-1.24246e-014	-6.6019e-015	-1.57485e-014	-1.5607e-014	-2.79376e-015	-6.98359e-015	4.3108e-015	2.34311e-014	-4.5306e-015	1.06504e-014	7.5507e-015	-3.21635e-015	5.21162e-015
-4.64531e-015	-3.41047e-015	-5.71026e-015	-1.71594e-014	-1.5587e-014	-1.27141e-014	-1.5093e-014	-3.14502e-014	-2.02345e-014	-1.56846e-014	-2.21907e-014	-1.0987e-014	-1.25511e-014	-6.52505e-015	-1.5593e-014	-1.58739e-014	-2.85669e-015	-6.77139e-015	4.32156e-015	2.36309e-014	-4.27158e-015	1.04471e-014	7.66346e-015	-3.12989e-015	5.33269e-015
-3.95496e-015	-3.07928e-015	-5.55567e-015	-1.71237e-014	-1.55938e-014	-1.25683e-014	-1.505e-014	-3.16374e-014	-2.0586e-014	-1.57911e-014	-2.24635e-014	-1.09802e-014	-1.26704e-014	-6.46772e-015	-1.54249e-014	-1.6122e-014	-2.89531e-015	-6.53965e-015	4.32721e-015	2.3824e-014	-4.01009e-015	1.0263e-014	7.76442e-015	-3.04158e-015	5.45169e-015
-3.27617e-015	-2.73557e-015	-5.40952e-015	-1.7071e-014	-1.56039e-014	-1.24345e-014	-1.49753e-014	-3.17943e-014	-2.09544e-014	-1.58868e-014	-2.27521e-014	-1.09666e-014	-1.27813e-014	-6.43085e-015	-1.52457e-014	-1.63473e-014	-2.91058e-015	-6.28937e-015	4.33049e-015	2.4008e-014	-3.74825e-015	1.0099e-014	7.85218e-015	-2.95126e-015	5.56734e-015
-2.61445e-015	-2.38136e-015	-5.27173e-015	-1.70028e-014	-1.56174e-014	-1.23129e-014	-1.48693e-014	-3.1922e-014	-2.13364e-014	-1.597e-014	-2.30545e-014	-1.09445e-014	-1.28833e-014	-6.41498e-015	-1.50558e-014	-1.65447e-014	-2.90454e-015	-6.02209e-015	4.33441e-015	2.41811e-014	-3.488e-015	9.95585e-015	7.92514e-015	-2.85977e-015	5.67909e-015
-1.97481e-015	-2.01889e-015	-5.14234e-015	-1.69211e-014	-1.56342e-014	-1.22035e-014	-1.47328e-014	-3.20214e-014	-2.1729e-014	-1.60393e-014	-2.3369e-014	-1.09131e-014	-1.29762e-014	-6.42123e-015	-1.48565e-014	-1.67105e-014	-2.87898e-015	-5.73973e-015	4.34177e-015	2.43408e-014	-3.23024e-015	9.83473e-015	7.98146e-015	-2.76777e-015	5.78543e-015
-1.36275e-015	-1.65118e-015	-5.02129e-015	-1.6827e-014	-1.56537e-014	-1.21065e-014	-1.45664e-014	-3.20933e-014	-2.21288e-014	-1.60923e-014	-2.36921e-014	-1.08717e-014	-1.30595e-014	-6.44884e-015	-1.46486e-014	-1.68406e-014	-2.83582e-015	-5.44335e-015	4.35548e-015	2.44852e-014	-2.97751e-015	9.73601e-015	8.0202e-015	-2.67579e-015	5.88561e-015
-7.83943e-016	-1.28127e-015	-4.90835e-015	-1.67226e-014	-1.56755e-014	-1.20209e-014	-1.43709e-014	-3.2139e-014	-2.25321e-014	-1.6128e-014	-2.40216e-014	-1.082e-014	-1.3133e-014	-6.49841e-015	-1.44324e-014	-1.69316e-014	-2.77689e-015	-5.13486e-015	4.37923e-015	2.4612e-014	-2.73233e-015	9.66019e-015	8.04047e-015	-2.58465e-015	5.97904e-015
-2.42885e-016	-9.11658e-016	-4.80392e-015	-1.66099e-014	-1.56995e-014	-1.19469e-014	-1.41479e-014	-3.21592e-014	-2.29356e-014	-1.61452e-014	-2.43553e-014	-1.07579e-014	-1.31978e-014	-6.5703e-015	-1.42087e-014	-1.69802e-014	-2.70447e-015	-4.81614e-015	4.41673e-015	2.47196e-014	-2.49582e-015	9.6082e-015	8.04123e-015	-2.4948e-015	6.06446e-015
2.55736e-016	-5.45166e-016	-4.70815e-015	-1.64906e-014	-1.57245e-014	-1.18839e-014	-1.38991e-014	-3.21545e-014	-2.33363e-014	-1.61433e-014	-2.46908e-014	-1.06846e-014	-1.32549e-014	-6.66423e-015	-1.39783e-014	-1.69838e-014	-2.61993e-015	-4.48905e-015	4.4714e-015	2.48063e-014	-2.27051e-015	9.58004e-015	8.02195e-015	-2.40761e-015	6.14113e-015
7.07931e-016	-1.84596e-016	-4.62047e-015	-1.63657e-014	-1.57498e-014	-1.18317e-014	-1.36268e-014	-3.21257e-014	-2.37314e-014	-1.61217e-014	-2.50255e-014	-1.05996e-014	-1.33039e-014	-6.77968e-015	-1.37416e-014	-1.69399e-014	-2.5255e-015	-4.15499e-015	4.54625e-015	2.48715e-014	-2.05837e-015	9.57565e-015	7.98263e-015	-2.32381e-015	6.20915e-015
1.10968e-015	1.67538e-016	-4.54066e-015	-1.62367e-014	-1.57739e-014	-1.17892e-014	-1.33325e-014	-3.20742e-014	-2.41182e-014	-1.60798e-014	-2.53565e-014	-1.05027e-014	-1.33456e-014	-6.91606e-015	-1.34996e-014	-1.68464e-014	-2.4236e-015	-3.81556e-015	4.6449e-015	2.4913e-014	-1.86113e-015	9.59509e-015	7.92354e-015	-2.24369e-015	6.26867e-015
1.4578e-015	5.0833e-016	-4.4682e-015	-1.6106e-014	-1.57958e-014	-1.17557e-014	-1.30185e-014	-3.2001e-014	-2.44935e-014	-1.60172e-014	-2.56809e-014	-1.0395e-014	-1.33812e-014	-7.07287e-015	-1.32531e-014	-1.67022e-014	-2.31641e-015	-3.47244e-015	4.7702e-015	2.49301e-014	-1.68053e-015	9.63801e-015	7.84483e-015	-2.16815e-015	6.31907e-015
1.74946e-015	8.34982e-016	-4.40336e-015	-1.59749e-014	-1.58149e-014	-1.173e-014	-1.26868e-014	-3.1908e-014	-2.48545e-014	-1.59341e-014	-2.59968e-014	-1.0277e-014	-1.34113e-014	-7.24886e-015	-1.30025e-014	-1.65066e-014	-2.20632e-015	-3.12765e-015	4.92485e-015	2.49218e-014	-1.51874e-015	9.70337e-015	7.74755e-015	-2.0974e-015	6.36041e-015
1.98204e-015	1.14526e-015	-4.3457e-015	-1.58449e-014	-1.58298e-014	-1.17112e-014	-1.234e-014	-3.17961e-014	-2.5199e-014	-1.58311e-014	-2.6301e-014	-1.01489e-014	-1.34371e-014	-7.44272e-015	-1.27487e-014	-1.62594e-014	-2.09488e-015	-2.78251e-015	5.11131e-015	2.48874e-014	-1.37664e-015	9.79089e-015	7.63264e-015	-2.03251e-015	6.39331e-015
2.15392e-015	1.43722e-015	-4.29463e-015	-1.57174e-014	-1.58394e-014	-1.16988e-014	-1.19806e-014	-3.16658e-014	-2.55254e-014	-1.57089e-014	-2.65913e-014	-1.00108e-014	-1.34603e-014	-7.65318e-015	-1.24927e-014	-1.59616e-014	-1.98377e-015	-2.43856e-015	5.33133e-015	2.48267e-014	-1.25611e-015	9.89973e-015	7.50204e-015	-1.97327e-015	6.41803e-015
2.26325e-015	1.70872e-015	-4.25008e-015	-1.5594e-014	-1.58424e-014	-1.16918e-014	-1.16109e-014	-3.15191e-014	-2.58322e-014	-1.55679e-014	-2.68653e-014	-9.86346e-015	-1.34819e-014	-7.87838e-015	-1.22347e-014	-1.56141e-014	-1.87497e-015	-2.09742e-015	5.58627e-015	2.47387e-014	-1.1583e-015	1.00292e-014	7.35699e-015	-1.92059e-015	6.43485e-015
2.3092e-015	1.95767e-015	-4.21167e-015	-1.54761e-014	-1.58378e-014	-1.16894e-014	-1.12339e-014	-3.13577e-014	-2.61174e-014	-1.5409e-014	-2.71209e-014	-9.70798e-015	-1.35037e-014	-8.11627e-015	-1.1976e-014	-1.52183e-014	-1.77013e-015	-1.76021e-015	5.87722e-015	2.46244e-014	-1.08421e-015	1.01779e-014	7.1989e-015	-1.87504e-015	6.44435e-015
2.29142e-015	2.18276e-015	-4.17938e-015	-1.53647e-014	-1.58249e-014	-1.16911e-014	-1.08522e-014	-3.11825e-014	-2.63802e-014	-1.52341e-014	-2.7356e-014	-9.54494e-015	-1.35264e-014	-8.36502e-015	-1.17173e-014	-1.47766e-014	-1.67043e-015	-1.42818e-015	6.20457e-015	2.44827e-014	-1.03474e-015	1.0345e-014	7.02961e-015	-1.83664e-015	6.44702e-015
2.21027e-015	2.3829e-015	-4.15279e-015	-1.52607e-014	-1.58024e-014	-1.16965e-014	-1.04683e-014	-3.0995e-014	-2.66206e-014	-1.5045e-014	-2.75689e-014	-9.37447e-015	-1.35508e-014	-8.62297e-015	-1.14591e-014	-1.42922e-014	-1.57716e-015	-1.10342e-015	6.56925e-015	2.43143e-014	-1.01004e-015	1.05297e-014	6.85116e-015	-1.80576e-015	6.4441e-015
2.06635e-015	2.55747e-015	-4.1313e-015	-1.51649e-014	-1.57689e-014	-1.17053e-014	-1.00843e-014	-3.0797e-014	-2.68385e-014	-1.48426e-014	-2.77585e-014	-9.19733e-015	-1.35778e-014	-8.88745e-015	-1.12033e-014	-1.37684e-014	-1.49149e-015	-7.8688e-016	6.97016e-015	2.41196e-014	-1.01098e-015	1.07305e-014	6.66585e-015	-1.7826e-015	6.43575e-015
1.86136e-015	2.70579e-015	-4.11423e-015	-1.50784e-014	-1.57238e-014	-1.17175e-014	-9.70248e-015	-3.05899e-014	-2.70339e-014	-1.46292e-014	-2.79232e-014	-9.01489e-015	-1.36082e-014	-9.15614e-015	-1.095e-014	-1.3209e-014	-1.41434e-015	-4.79865e-016	7.40595e-015	2.38993e-014	-1.03728e-015	1.09462e-014	6.47601e-015	-1.76654e-015	6.42341e-015
1.59787e-015	2.82708e-015	-4.10177e-015	-1.50014e-014	-1.56665e-014	-1.17323e-014	-9.32555e-015	-3.03757e-014	-2.72067e-014	-1.4407e-014	-2.80619e-014	-8.82826e-015	-1.36427e-014	-9.4268e-015	-1.07009e-014	-1.26182e-014	-1.34601e-015	-1.83056e-016	7.8753e-015	2.36541e-014	-1.08824e-015	1.1175e-014	6.28414e-015	-1.7577e-015	6.40777e-015
1.27824e-015	2.92096e-015	-4.09326e-015	-1.49333e-014	-1.55961e-014	-1.17494e-014	-8.95578e-015	-3.0156e-014	-2.73566e-014	-1.41778e-014	-2.81739e-014	-8.63882e-015	-1.36813e-014	-9.69701e-015	-1.04567e-014	-1.20008e-014	-1.28718e-015	1.02098e-016	8.3761e-015	2.33855e-014	-1.16345e-015	1.14152e-014	6.093e-015	-1.7558e-015	6.39021e-015
9.05422e-016	2.98795e-015	-4.08834e-015	-1.48745e-014	-1.5512e-014	-1.17686e-014	-8.59528e-015	-2.99322e-014	-2.74852e-014	-1.39444e-014	-2.82591e-014	-8.44734e-015	-1.37246e-014	-9.96422e-015	-1.02187e-014	-1.13621e-014	-1.23805e-015	3.75227e-016	8.90608e-015	2.30946e-014	-1.26259e-015	1.16652e-014	5.90399e-015	-1.75982e-015	6.37157e-015
4.83036e-016	3.02852e-015	-4.08676e-015	-1.48251e-014	-1.54134e-014	-1.17898e-014	-8.24671e-015	-2.97066e-014	-2.75941e-014	-1.37099e-014	-2.83175e-014	-8.25491e-015	-1.37733e-014	-1.02266e-014	-9.98771e-015	-1.07077e-014	-1.19899e-015	6.35621e-016	9.46159e-015	2.27833e-014	-1.38418e-015	1.19225e-014	5.71885e-015	-1.7693e-015	6.35345e-015
1.48469e-017	3.0435e-015	-4.08796e-015	-1.47842e-014	-1.52996e-014	-1.18136e-014	-7.91245e-015	-2.94811e-014	-2.76841e-014	-1.3476e-014	-2.83485e-014	-8.06254e-015	-1.38273e-014	-1.04818e-014	-9.76446e-015	-1.00431e-014	-1.16986e-015	8.82108e-016	1.00391e-014	2.24531e-014	-1.52661e-015	1.2186e-014	5.5396e-015	-1.78393e-015	6.3366e-015
-4.94473e-016	3.03385e-015	-4.09149e-015	-1.47513e-014	-1.51703e-014	-1.18404e-014	-7.59449e-015	-2.92575e-014	-2.77568e-014	-1.32453e-014	-2.83534e-014	-7.8718e-015	-1.38863e-014	-1.07273e-014	-9.55056e-015	-9.37418e-015	-1.15025e-015	1.11429e-015	1.06354e-014	2.2105e-014	-1.68908e-015	1.24532e-014	5.36846e-015	-1.80288e-015	6.32173e-015
-1.03963e-015	3.00048e-015	-4.09716e-015	-1.47255e-014	-1.50251e-014	-1.18705e-014	-7.29413e-015	-2.90373e-014	-2.78133e-014	-1.30208e-014	-2.83329e-014	-7.68356e-015	-1.39497e-014	-1.09612e-014	-9.34679e-015	-8.70771e-015	-1.13998e-015	1.33145e-015	1.12452e-014	2.17401e-014	-1.87049e-015	1.27211e-014	5.20681e-015	-1.82527e-015	6.31018e-015
-1.61592e-015	2.94487e-015	-4.10461e-015	-1.47054e-014	-1.4864e-014	-1.19042e-014	-7.0127e-015	-2.88226e-014	-2.78554e-014	-1.28046e-014	-2.82879e-014	-7.49942e-015	-1.40173e-014	-1.11811e-014	-9.15452e-015	-8.04912e-015	-1.13807e-015	1.53324e-015	1.18638e-014	2.13604e-014	-2.06913e-015	1.2988e-014	5.05581e-015	-1.84991e-015	6.30293e-015
-2.21842e-015	2.86914e-015	-4.11323e-015	-1.46899e-014	-1.4687e-014	-1.19412e-014	-6.75212e-015	-2.8616e-014	-2.78845e-014	-1.25993e-014	-2.82194e-014	-7.32067e-015	-1.40882e-014	-1.13848e-014	-8.97454e-015	-7.40385e-015	-1.1441e-015	1.71903e-015	1.24865e-014	2.09673e-014	-2.28288e-015	1.32522e-014	4.91739e-015	-1.87595e-015	6.30139e-015
-2.84143e-015	2.77418e-015	-4.12269e-015	-1.46779e-014	-1.44949e-014	-1.19815e-014	-6.51356e-015	-2.84201e-014	-2.79031e-014	-1.24066e-014	-2.81292e-014	-7.14834e-015	-1.41618e-014	-1.15715e-014	-8.80756e-015	-6.77811e-015	-1.15668e-015	1.88831e-015	1.31086e-014	2.05628e-014	-2.50929e-015	1.35113e-014	4.792e-015	-1.90248e-015	6.30634e-015
-3.47928e-015	2.66236e-015	-4.1324e-015	-1.4668e-014	-1.4288e-014	-1.20266e-014	-6.29782e-015	-2.82364e-014	-2.79132e-014	-1.22292e-014	-2.80191e-014	-6.98359e-015	-1.4237e-014	-1.17401e-014	-8.6544e-015	-6.17703e-015	-1.17402e-015	2.04092e-015	1.37241e-014	2.01486e-014	-2.7461e-015	1.37633e-014	4.68062e-015	-1.92883e-015	6.318e-015
-4.12553e-015	2.53582e-015	-4.14277e-015	-1.46579e-014	-1.40661e-014	-1.20767e-014	-6.10591e-015	-2.80665e-014	-2.79169e-014	-1.20695e-014	-2.78911e-014	-6.82764e-015	-1.4313e-014	-1.18894e-014	-8.51583e-015	-5.6055e-015	-1.19571e-015	2.17722e-015	1.43281e-014	1.97267e-014	-2.99112e-015	1.40057e-014	4.58383e-015	-1.95438e-015	6.33685e-015
[truncated: 1,312 more rows]
