# Supplementary material for: Prominent gamma band activity during visual motion perception in early-stage Alzheimer’s disease
Source: PLoS One. 2022 Apr 18;17(4):e0266693. doi: 10.1371/journal.pone.0266693 (PMC9015152; doi:10.1371/journal.pone.0266693)
Supplement: S1 File — (ZIP) [file pone.0266693.s001.zip › PloseOneé╠âfü[â^âVü[âgùp/AD03 R hemisphere.txt]

-1.36704e-014	3.07193e-015	-7.76915e-015	-8.39913e-016	-1.95821e-015	8.33194e-015	1.5833e-014	2.62364e-015	1.24611e-014	-1.86979e-015	-7.23974e-015	-5.95308e-015	-8.55831e-015	5.31633e-015	-1.08049e-015	6.5105e-015	4.04022e-015	-8.38353e-016	8.71464e-015	9.65037e-015	1.36122e-015	4.73092e-015	6.25783e-015	4.89805e-015	1.10213e-014
-1.28833e-014	2.9132e-015	-7.26454e-015	-9.91361e-016	-1.79083e-015	8.02775e-015	1.56718e-014	2.67475e-015	1.16711e-014	-1.73237e-015	-7.24221e-015	-6.0495e-015	-8.75372e-015	5.15569e-015	-1.08392e-015	6.47521e-015	4.39736e-015	-7.70064e-016	8.74536e-015	9.93483e-015	1.44545e-015	4.72959e-015	6.55701e-015	4.75974e-015	1.07227e-014
-1.2083e-014	2.77054e-015	-6.74877e-015	-1.10888e-015	-1.60806e-015	7.73824e-015	1.5516e-014	2.72438e-015	1.08851e-014	-1.59763e-015	-7.23079e-015	-6.14958e-015	-8.93372e-015	5.00394e-015	-1.07008e-015	6.45524e-015	4.76638e-015	-6.89945e-016	8.77697e-015	1.02123e-014	1.5108e-015	4.73821e-015	6.86366e-015	4.60635e-015	1.04201e-014
-1.12719e-014	2.6445e-015	-6.22339e-015	-1.1908e-015	-1.40972e-015	7.46574e-015	1.53668e-014	2.77329e-015	1.01083e-014	-1.46593e-015	-7.20495e-015	-6.25207e-015	-9.09672e-015	4.86233e-015	-1.03798e-015	6.45118e-015	5.14486e-015	-5.97329e-016	8.80966e-015	1.04808e-014	1.55603e-015	4.7569e-015	7.17636e-015	4.4391e-015	1.01148e-014
-1.0453e-014	2.53585e-015	-5.69036e-015	-1.23589e-015	-1.1958e-015	7.21284e-015	1.52256e-014	2.8222e-015	9.34491e-015	-1.33756e-015	-7.16396e-015	-6.35541e-015	-9.24133e-015	4.73233e-015	-9.87108e-016	6.46404e-015	5.53049e-015	-4.91416e-016	8.84333e-015	1.07393e-014	1.58102e-015	4.78577e-015	7.49375e-015	4.25827e-015	9.80839e-015
-9.62875e-015	2.44512e-015	-5.15184e-015	-1.2429e-015	-9.6652e-016	6.98177e-015	1.50934e-014	2.87191e-015	8.5991e-015	-1.21278e-015	-7.10709e-015	-6.4583e-015	-9.36599e-015	4.61529e-015	-9.17156e-016	6.49495e-015	5.92077e-015	-3.71614e-016	8.87744e-015	1.09859e-014	1.58518e-015	4.82476e-015	7.81431e-015	4.06472e-015	9.50215e-015
-8.802e-015	2.37266e-015	-4.60969e-015	-1.21093e-015	-7.22039e-016	6.77536e-015	1.49712e-014	2.9229e-015	7.87514e-015	-1.09191e-015	-7.03378e-015	-6.55861e-015	-9.47043e-015	4.51265e-015	-8.27444e-016	6.54438e-015	6.31335e-015	-2.37855e-016	8.91185e-015	1.122e-014	1.5683e-015	4.87363e-015	8.13625e-015	3.85937e-015	9.1982e-015
-7.97493e-015	2.31819e-015	-4.06538e-015	-1.13936e-015	-4.62579e-016	6.59548e-015	1.48599e-014	2.9759e-015	7.17702e-015	-9.75604e-016	-6.94416e-015	-6.65481e-015	-9.55385e-015	4.42519e-015	-7.17857e-016	6.61279e-015	6.70557e-015	-8.9391e-017	8.94651e-015	1.14399e-014	1.53017e-015	4.9324e-015	8.4578e-015	3.64364e-015	8.8982e-015
-7.14995e-015	2.28139e-015	-3.52032e-015	-1.02801e-015	-1.88521e-016	6.44391e-015	1.47613e-014	3.03144e-015	6.50854e-015	-8.63895e-016	-6.83768e-015	-6.74542e-015	-9.61542e-015	4.35433e-015	-5.88099e-016	6.70026e-015	7.09465e-015	7.40612e-017	8.9808e-015	1.1645e-014	1.4706e-015	5.00061e-015	8.77747e-015	3.41926e-015	8.60317e-015
-6.32925e-015	2.26143e-015	-2.97589e-015	-8.77635e-016	9.94713e-017	6.32262e-015	1.46759e-014	3.09026e-015	5.87288e-015	-7.56543e-016	-6.71454e-015	-6.82848e-015	-9.65455e-015	4.30046e-015	-4.37959e-016	6.80729e-015	7.47791e-015	2.52666e-016	9.01464e-015	1.18344e-014	1.38988e-015	5.07748e-015	9.09351e-015	3.18758e-015	8.31465e-015
-5.51537e-015	2.25769e-015	-2.43389e-015	-6.88859e-016	4.00709e-016	6.23317e-015	1.46048e-014	3.15324e-015	5.27285e-015	-6.53721e-016	-6.57516e-015	-6.90252e-015	-9.6715e-015	4.26445e-015	-2.67688e-016	6.93403e-015	7.85321e-015	4.46999e-016	9.04781e-015	1.20075e-014	1.2885e-015	5.16246e-015	9.4041e-015	2.9501e-015	8.03429e-015
-4.71116e-015	2.26903e-015	-1.89571e-015	-4.62122e-016	7.14844e-016	6.17726e-015	1.45492e-014	3.22061e-015	4.71145e-015	-5.54653e-016	-6.41939e-015	-6.96587e-015	-9.66614e-015	4.24723e-015	-7.79171e-017	7.08058e-015	8.21815e-015	6.57315e-016	9.07994e-015	1.21641e-014	1.16757e-015	5.2544e-015	9.70719e-015	2.70896e-015	7.7635e-015
-3.91912e-015	2.2941e-015	-1.36188e-015	-1.98763e-016	1.04139e-015	6.15627e-015	1.45095e-014	3.29325e-015	4.19124e-015	-4.5971e-016	-6.24814e-015	-7.01653e-015	-9.63835e-015	4.24929e-015	1.31177e-016	7.2468e-015	8.57024e-015	8.83456e-016	9.11096e-015	1.23036e-014	1.02807e-015	5.35233e-015	1.00008e-014	2.46577e-015	7.50354e-015
-3.14167e-015	2.33121e-015	-8.33662e-016	9.965e-017	1.37975e-015	6.17071e-015	1.44859e-014	3.37142e-015	3.7143e-015	-3.68828e-016	-6.06218e-015	-7.05254e-015	-9.58861e-015	4.27138e-015	3.59109e-016	7.43215e-015	8.90745e-015	1.12505e-015	9.14089e-015	1.2426e-014	8.70901e-016	5.45541e-015	1.02832e-014	2.22223e-015	7.2561e-015
-2.38131e-015	2.37847e-015	-3.12041e-016	4.31164e-016	1.72919e-015	6.22117e-015	1.44794e-014	3.45606e-015	3.28179e-015	-2.81327e-016	-5.86234e-015	-7.07224e-015	-9.51729e-015	4.31409e-015	6.05048e-016	7.63628e-015	9.2279e-015	1.38211e-015	9.16984e-015	1.25316e-014	6.97868e-016	5.56193e-015	1.05527e-014	1.98014e-015	7.02182e-015
-1.64057e-015	2.43411e-015	2.02955e-016	7.92901e-016	2.08885e-015	6.30825e-015	1.44902e-014	3.54776e-015	2.89464e-015	-1.9657e-016	-5.64997e-015	-7.07432e-015	-9.42506e-015	4.37758e-015	8.68309e-016	7.85846e-015	9.52962e-015	1.65412e-015	9.19758e-015	1.26205e-014	5.10317e-016	5.67036e-015	1.08076e-014	1.74109e-015	6.80121e-015
-9.21928e-016	2.49611e-015	7.10632e-016	1.18261e-015	2.45781e-015	6.43202e-015	1.45191e-014	3.64668e-015	2.5536e-015	-1.14227e-016	-5.42565e-015	-7.05755e-015	-9.31332e-015	4.46197e-015	1.14824e-015	8.09755e-015	9.81079e-015	1.94027e-015	9.22375e-015	1.26932e-014	3.09437e-016	5.7792e-015	1.10464e-014	1.50648e-015	6.59526e-015
-2.27885e-016	2.56214e-015	1.21096e-015	1.59784e-015	2.83534e-015	6.59238e-015	1.45668e-014	3.75232e-015	2.25903e-015	-3.40439e-017	-5.191e-015	-7.02053e-015	-9.1829e-015	4.5672e-015	1.444e-015	8.3527e-015	1.00705e-014	2.23994e-015	9.24832e-015	1.27502e-014	9.74316e-017	5.88696e-015	1.12673e-014	1.27824e-015	6.40481e-015
4.39578e-016	2.62977e-015	1.70347e-015	2.03545e-015	3.22018e-015	6.78916e-015	1.46326e-014	3.8649e-015	2.01034e-015	4.44376e-017	-4.94728e-015	-6.96215e-015	-9.03487e-015	4.69312e-015	1.75447e-015	8.62282e-015	1.0308e-014	2.55197e-015	9.27163e-015	1.27918e-014	-1.2341e-016	5.99199e-015	1.14686e-014	1.05774e-015	6.23032e-015
1.07817e-015	2.69676e-015	2.18846e-015	2.49233e-015	3.6115e-015	7.0217e-015	1.47171e-014	3.985e-015	1.80719e-015	1.21584e-016	-4.69582e-015	-6.88167e-015	-8.87103e-015	4.83955e-015	2.07853e-015	8.90671e-015	1.05225e-014	2.87554e-015	9.29366e-015	1.2819e-014	-3.51463e-016	6.09268e-015	1.16489e-014	8.46857e-016	6.07196e-015
1.68616e-015	2.76055e-015	2.66589e-015	2.96515e-015	4.00822e-015	7.28903e-015	1.48204e-014	4.1121e-015	1.64839e-015	1.97812e-016	-4.43853e-015	-6.77833e-015	-8.69298e-015	5.006e-015	2.41474e-015	9.203e-015	1.07133e-014	3.2095e-015	9.31452e-015	1.28326e-014	-5.84833e-016	6.18738e-015	1.18069e-014	6.46787e-016	5.92936e-015
2.26177e-015	2.81868e-015	3.13631e-015	3.45126e-015	4.40901e-015	7.59003e-015	1.49422e-014	4.24561e-015	1.53259e-015	2.73217e-016	-4.17737e-015	-6.65195e-015	-8.50257e-015	5.19249e-015	2.76245e-015	9.51024e-015	1.08803e-014	3.55265e-015	9.33393e-015	1.28332e-014	-8.21503e-016	6.2747e-015	1.19412e-014	4.58702e-016	5.80261e-015
2.80302e-015	2.86878e-015	3.60011e-015	3.94757e-015	4.81268e-015	7.92329e-015	1.50822e-014	4.38505e-015	1.45763e-015	3.48582e-016	-3.91395e-015	-6.50232e-015	-8.30124e-015	5.39841e-015	3.12025e-015	9.8266e-015	1.10234e-014	3.90364e-015	9.35209e-015	1.28218e-014	-1.05957e-015	6.35313e-015	1.20507e-014	2.8348e-016	5.69162e-015
3.30825e-015	2.90836e-015	4.05806e-015	4.45076e-015	5.21848e-015	8.28735e-015	1.52402e-014	4.52946e-015	1.421e-015	4.2391e-016	-3.65001e-015	-6.32945e-015	-8.09071e-015	5.623e-015	3.48671e-015	1.01507e-014	1.11425e-014	4.261e-015	9.36927e-015	1.27997e-014	-1.29684e-015	6.42117e-015	1.21342e-014	1.22303e-016	5.59628e-015
3.77587e-015	2.93523e-015	4.51088e-015	4.95782e-015	5.62554e-015	8.68023e-015	1.54159e-014	4.67758e-015	1.42039e-015	4.99512e-016	-3.38751e-015	-6.13368e-015	-7.87282e-015	5.86504e-015	3.86116e-015	1.04812e-014	1.12387e-014	4.62312e-015	9.38533e-015	1.27679e-014	-1.53139e-015	6.47751e-015	1.21907e-014	-2.49921e-017	5.51597e-015
4.20439e-015	2.94778e-015	4.9595e-015	5.46564e-015	6.03272e-015	9.10013e-015	1.56089e-014	4.82822e-015	1.45274e-015	5.75605e-016	-3.12853e-015	-5.91566e-015	-7.64988e-015	6.12421e-015	4.24232e-015	1.0816e-014	1.1313e-014	4.98865e-015	9.40076e-015	1.27279e-014	-1.76107e-015	6.52077e-015	1.22198e-014	-1.58413e-016	5.45002e-015
4.5921e-015	2.94431e-015	5.40447e-015	5.97152e-015	6.43947e-015	9.54493e-015	1.58189e-014	4.98043e-015	1.51523e-015	6.52303e-016	-2.8748e-015	-5.67616e-015	-7.42412e-015	6.39953e-015	4.62883e-015	1.11538e-014	1.13662e-014	5.35576e-015	9.41542e-015	1.26802e-014	-1.98428e-015	6.55011e-015	1.22205e-014	-2.77726e-016	5.39789e-015
4.93788e-015	2.92346e-015	5.84688e-015	6.47264e-015	6.84487e-015	1.00126e-014	1.60441e-014	5.13269e-015	1.605e-015	7.2966e-016	-2.62828e-015	-5.41619e-015	-7.19726e-015	6.6898e-015	5.01924e-015	1.14925e-014	1.13995e-014	5.72284e-015	9.4295e-015	1.26259e-014	-2.19921e-015	6.56439e-015	1.21925e-014	-3.82797e-016	5.35825e-015
5.24063e-015	2.88449e-015	6.2876e-015	6.96688e-015	7.24784e-015	1.05003e-014	1.62841e-014	5.28403e-015	1.7185e-015	8.07634e-016	-2.3908e-015	-5.13743e-015	-6.97093e-015	6.99372e-015	5.41267e-015	1.18302e-014	1.14142e-014	6.08837e-015	9.44312e-015	1.25658e-014	-2.40398e-015	6.56268e-015	1.21359e-014	-4.74246e-016	5.32958e-015
5.49884e-015	2.82595e-015	6.72733e-015	7.45198e-015	7.64696e-015	1.1006e-014	1.65378e-014	5.43274e-015	1.85217e-015	8.86212e-016	-2.16417e-015	-4.84165e-015	-6.74723e-015	7.3099e-015	5.80768e-015	1.2165e-014	1.14118e-014	6.45093e-015	9.45645e-015	1.25004e-014	-2.59732e-015	6.54499e-015	1.20503e-014	-5.53041e-016	5.31071e-015
5.71193e-015	2.74686e-015	7.16707e-015	7.92564e-015	8.04176e-015	1.15268e-014	1.68036e-014	5.57672e-015	2.00225e-015	9.65e-016	-1.94992e-015	-4.53082e-015	-6.52838e-015	7.63693e-015	6.20362e-015	1.24952e-014	1.13942e-014	6.80849e-015	9.46969e-015	1.24306e-014	-2.77745e-015	6.51094e-015	1.19359e-014	-6.1984e-016	5.30057e-015
5.87943e-015	2.64677e-015	7.60759e-015	8.38607e-015	8.43153e-015	1.20602e-014	1.70799e-014	5.71472e-015	2.16506e-015	1.04363e-015	-1.74991e-015	-4.20725e-015	-6.3165e-015	7.97344e-015	6.59921e-015	1.28189e-014	1.13633e-014	7.15958e-015	9.48319e-015	1.23571e-014	-2.94299e-015	6.46015e-015	1.17931e-014	-6.75181e-016	5.29772e-015
6.00081e-015	2.52598e-015	8.04999e-015	8.83219e-015	8.81497e-015	1.26035e-014	1.73658e-014	5.84492e-015	2.33694e-015	1.12167e-015	-1.56541e-015	-3.87325e-015	-6.11338e-015	8.31764e-015	6.99328e-015	1.31341e-014	1.13212e-014	7.50247e-015	9.49681e-015	1.22806e-014	-3.09318e-015	6.39304e-015	1.16225e-014	-7.20362e-016	5.30047e-015
6.07591e-015	2.3845e-015	8.49449e-015	9.2625e-015	9.19144e-015	1.31538e-014	1.76601e-014	5.96546e-015	2.51418e-015	1.19864e-015	-1.39808e-015	-3.53125e-015	-5.92136e-015	8.66814e-015	7.3849e-015	1.34388e-014	1.12694e-014	7.83556e-015	9.51043e-015	1.22018e-014	-3.22699e-015	6.31006e-015	1.14247e-014	-7.56977e-016	5.30778e-015
6.10451e-015	2.22283e-015	8.94139e-015	9.67622e-015	9.56007e-015	1.37081e-014	1.7961e-014	6.07462e-015	2.69345e-015	1.27408e-015	-1.24928e-015	-3.18404e-015	-5.74187e-015	9.0234e-015	7.77277e-015	1.37315e-014	1.12101e-014	8.15759e-015	9.52434e-015	1.21212e-014	-3.34348e-015	6.21133e-015	1.12004e-014	-7.86422e-016	5.31858e-015
6.08714e-015	2.04138e-015	9.39111e-015	1.00723e-014	9.91991e-015	1.42636e-014	1.82668e-014	6.17066e-015	2.87229e-015	1.34727e-015	-1.12008e-015	-2.8346e-015	-5.5761e-015	9.3818e-015	8.1566e-015	1.40107e-014	1.1145e-014	8.4669e-015	9.53801e-015	1.20391e-014	-3.44256e-015	6.09708e-015	1.09507e-014	-8.10292e-016	5.33122e-015
6.02422e-015	1.84157e-015	9.84333e-015	1.04503e-014	1.02703e-014	1.48171e-014	1.85756e-014	6.25161e-015	3.04744e-015	1.41761e-015	-1.01129e-015	-2.48592e-015	-5.4258e-015	9.74091e-015	8.53525e-015	1.42745e-014	1.1076e-014	8.76235e-015	9.55171e-015	1.1955e-014	-3.52401e-015	5.96898e-015	1.06771e-014	-8.30301e-016	5.34438e-015
5.91628e-015	1.62483e-015	1.02985e-014	1.08102e-014	1.06109e-014	1.53665e-014	1.88855e-014	6.3162e-015	3.21533e-015	1.48433e-015	-9.23912e-016	-2.14116e-015	-5.29207e-015	1.00992e-014	8.90787e-015	1.45218e-014	1.10049e-014	9.04312e-015	9.56518e-015	1.18687e-014	-3.58718e-015	5.82842e-015	1.0381e-014	-8.48452e-016	5.35674e-015
5.76423e-015	1.39307e-015	1.07568e-014	1.11519e-014	1.09413e-014	1.59091e-014	1.91947e-014	6.3628e-015	3.37316e-015	1.54643e-015	-8.58553e-016	-1.80323e-015	-5.17683e-015	1.04548e-014	9.27358e-015	1.47509e-014	1.09335e-014	9.30809e-015	9.57804e-015	1.17802e-014	-3.63222e-015	5.67665e-015	1.00639e-014	-8.66604e-016	5.36723e-015
5.56916e-015	1.14824e-015	1.12181e-014	1.1476e-014	1.12606e-014	1.64422e-014	1.95014e-014	6.38977e-015	3.51818e-015	1.60298e-015	-8.15749e-016	-1.47518e-015	-5.08107e-015	1.08064e-014	9.63202e-015	1.49604e-014	1.08632e-014	9.5558e-015	9.58996e-015	1.16893e-014	-3.65898e-015	5.51505e-015	9.72735e-015	-8.86496e-016	5.37467e-015
5.33277e-015	8.92515e-016	1.16823e-014	1.17825e-014	1.1568e-014	1.69634e-014	1.98038e-014	6.39637e-015	3.64878e-015	1.65271e-015	-7.95593e-016	-1.16011e-015	-5.00564e-015	1.11523e-014	9.98214e-015	1.51492e-014	1.07955e-014	9.78551e-015	9.6009e-015	1.15962e-014	-3.66757e-015	5.34546e-015	9.37353e-015	-9.10261e-016	5.37796e-015
5.05768e-015	6.28783e-016	1.21488e-014	1.20718e-014	1.18636e-014	1.74706e-014	2.01e-014	6.38223e-015	3.76342e-015	1.69464e-015	-7.98452e-016	-8.6149e-016	-4.95155e-015	1.14906e-014	1.03234e-014	1.53163e-014	1.07323e-014	9.9968e-015	9.61066e-015	1.15002e-014	-3.65855e-015	5.1695e-015	9.00446e-015	-9.39241e-016	5.37629e-015
4.74552e-015	3.59471e-016	1.26172e-014	1.23449e-014	1.2147e-014	1.79621e-014	2.03877e-014	6.34663e-015	3.8601e-015	1.72825e-015	-8.24304e-016	-5.82217e-016	-4.91969e-015	1.18205e-014	1.06556e-014	1.54604e-014	1.06746e-014	1.01891e-014	9.61867e-015	1.14016e-014	-3.63242e-015	4.98898e-015	8.62226e-015	-9.74494e-016	5.3692e-015
4.39822e-015	8.73675e-017	1.30872e-014	1.26032e-014	1.24179e-014	1.84363e-014	2.06651e-014	6.28922e-015	3.93759e-015	1.75248e-015	-8.72673e-016	-3.24962e-016	-4.91066e-015	1.21403e-014	1.09782e-014	1.55812e-014	1.06231e-014	1.03616e-014	9.62441e-015	1.13002e-014	-3.58937e-015	4.80623e-015	8.22919e-015	-1.01795e-015	5.35657e-015
4.01875e-015	-1.8468e-016	1.35575e-014	1.28473e-014	1.26764e-014	1.88912e-014	2.093e-014	6.21009e-015	3.9954e-015	1.76648e-015	-9.43442e-016	-9.24398e-017	-4.92492e-015	1.24485e-014	1.12906e-014	1.56779e-014	1.05784e-014	1.05139e-014	9.62743e-015	1.11955e-014	-3.52982e-015	4.62307e-015	7.82782e-015	-1.07117e-015	5.33808e-015
3.61014e-015	-4.53721e-016	1.40273e-014	1.30789e-014	1.29222e-014	1.93255e-014	2.11815e-014	6.10961e-015	4.03297e-015	1.76959e-015	-1.03573e-015	1.13345e-016	-4.9622e-015	1.27437e-014	1.15927e-014	1.57504e-014	1.05414e-014	1.06458e-014	9.62747e-015	1.10874e-014	-3.45439e-015	4.44126e-015	7.42067e-015	-1.13516e-015	5.31324e-015
3.1753e-015	-7.16364e-016	1.44955e-014	1.32987e-014	1.31558e-014	1.97382e-014	2.14177e-014	5.98815e-015	4.05012e-015	1.7612e-015	-1.14899e-015	2.90257e-016	-5.02207e-015	1.30249e-014	1.1884e-014	1.57991e-014	1.05126e-014	1.07571e-014	9.62414e-015	1.09751e-014	-3.36347e-015	4.26325e-015	7.01045e-015	-1.21043e-015	5.28234e-015
2.71777e-015	-9.69664e-016	1.49608e-014	1.35076e-014	1.33775e-014	2.01285e-014	2.16367e-014	5.84663e-015	4.04741e-015	1.74078e-015	-1.2822e-015	4.36263e-016	-5.10435e-015	1.32915e-014	1.21644e-014	1.58237e-014	1.04925e-014	1.0848e-014	9.61678e-015	1.08588e-014	-3.25799e-015	4.09127e-015	6.59983e-015	-1.29767e-015	5.24571e-015
2.24131e-015	-1.21089e-015	1.54221e-014	1.37074e-014	1.35876e-014	2.04956e-014	2.18369e-014	5.68647e-015	4.02513e-015	1.70778e-015	-1.43414e-015	5.49836e-016	-5.20882e-015	1.35423e-014	1.2434e-014	1.58243e-014	1.04814e-014	1.0919e-014	9.60555e-015	1.07381e-014	-3.13897e-015	3.92735e-015	6.19168e-015	-1.39717e-015	5.20446e-015
1.74957e-015	-1.43704e-015	1.58785e-014	1.38994e-014	1.37866e-014	2.08391e-014	2.20174e-014	5.50866e-015	3.98402e-015	1.66191e-015	-1.60398e-015	6.30048e-016	-5.33484e-015	1.3777e-014	1.26927e-014	1.58009e-014	1.04789e-014	1.09705e-014	9.59045e-015	1.06127e-014	-3.00749e-015	3.77306e-015	5.78852e-015	-1.50929e-015	5.15938e-015
1.24659e-015	-1.64539e-015	1.63287e-014	1.40854e-014	1.39746e-014	2.11586e-014	2.21772e-014	5.31484e-015	3.92497e-015	1.60267e-015	-1.79007e-015	6.75976e-016	-5.48145e-015	1.39953e-014	1.29407e-014	1.57544e-014	1.04846e-014	1.1003e-014	9.57127e-015	1.04821e-014	-2.86422e-015	3.62971e-015	5.39312e-015	-1.63382e-015	5.11074e-015
7.36686e-016	-1.8337e-015	1.67717e-014	1.42663e-014	1.41521e-014	2.14542e-014	2.2315e-014	5.10709e-015	3.84922e-015	1.53004e-015	-1.99129e-015	6.8724e-016	-5.64759e-015	1.41968e-014	1.31782e-014	1.56852e-014	1.0498e-014	1.10173e-014	9.54785e-015	1.03468e-014	-2.70973e-015	3.49892e-015	5.00799e-015	-1.77086e-015	5.06007e-015
2.24179e-016	-1.99913e-015	1.7206e-014	1.44432e-014	1.43196e-014	2.17261e-014	2.243e-014	4.88815e-015	3.75838e-015	1.44409e-015	-2.20607e-015	6.63649e-016	-5.83166e-015	1.43814e-014	1.34052e-014	1.55944e-014	1.05183e-014	1.10137e-014	9.51973e-015	1.02072e-014	-2.54484e-015	3.38237e-015	4.63559e-015	-1.91967e-015	5.00854e-015
-2.86419e-016	-2.13925e-015	1.76303e-014	1.46168e-014	1.44777e-014	2.19748e-014	2.25218e-014	4.66027e-015	3.65429e-015	1.34552e-015	-2.43284e-015	6.05527e-016	-6.03286e-015	1.45493e-014	1.3622e-014	1.54828e-014	1.05458e-014	1.09931e-014	9.48697e-015	1.00636e-014	-2.37052e-015	3.28184e-015	4.27857e-015	-2.07932e-015	4.95777e-015
-7.912e-016	-2.252e-015	1.80431e-014	1.4788e-014	1.46271e-014	2.22012e-014	2.25902e-014	4.42619e-015	3.53917e-015	1.23455e-015	-2.67026e-015	5.13154e-016	-6.24941e-015	1.47004e-014	1.38287e-014	1.5352e-014	1.05798e-014	1.09568e-014	9.44963e-015	9.91611e-015	-2.18752e-015	3.19879e-015	3.93931e-015	-2.24832e-015	4.90951e-015
-1.2862e-015	-2.33545e-015	1.84431e-014	1.49573e-014	1.47683e-014	2.24063e-014	2.26349e-014	4.18825e-015	3.41475e-015	1.11192e-015	-2.91622e-015	3.87763e-016	-6.47988e-015	1.48352e-014	1.40257e-014	1.52038e-014	1.06191e-014	1.09058e-014	9.40757e-015	9.76544e-015	-1.99686e-015	3.134e-015	3.62025e-015	-2.42568e-015	4.8649e-015
-1.76689e-015	-2.38783e-015	1.8829e-014	1.51258e-014	1.49026e-014	2.25908e-014	2.26557e-014	3.94924e-015	3.28304e-015	9.78434e-016	-3.16934e-015	2.30682e-016	-6.7222e-015	1.49545e-014	1.42137e-014	1.50397e-014	1.06627e-014	1.08409e-014	9.36147e-015	9.61259e-015	-1.79945e-015	3.0884e-015	3.32353e-015	-2.60948e-015	4.82582e-015
-2.22909e-015	-2.40758e-015	1.91996e-014	1.5293e-014	1.50313e-014	2.27558e-014	2.26534e-014	3.71244e-015	3.14593e-015	8.34762e-016	-3.42776e-015	4.35314e-017	-6.97428e-015	1.50592e-014	1.43928e-014	1.48615e-014	1.07096e-014	1.07639e-014	9.31157e-015	9.45836e-015	-1.5958e-015	3.06254e-015	3.05135e-015	-2.79812e-015	4.79387e-015
-2.66831e-015	-2.39365e-015	1.95539e-014	1.54597e-014	1.51553e-014	2.29027e-014	2.26276e-014	3.48112e-015	3.0059e-015	6.82014e-016	-3.68963e-015	-1.71432e-016	-7.23406e-015	1.51505e-014	1.45634e-014	1.46716e-014	1.07591e-014	1.06763e-014	9.25802e-015	9.304e-015	-1.38694e-015	3.05702e-015	2.80552e-015	-2.9895e-015	4.7708e-015
-3.08072e-015	-2.34568e-015	1.9891e-014	1.56263e-014	1.52752e-014	2.30331e-014	2.25792e-014	3.25814e-015	2.86508e-015	5.21289e-016	-3.95333e-015	-4.11935e-016	-7.49904e-015	1.52296e-014	1.4726e-014	1.44723e-014	1.08101e-014	1.05797e-014	9.20157e-015	9.15068e-015	-1.17356e-015	3.07204e-015	2.58755e-015	-3.18157e-015	4.75862e-015
-3.46221e-015	-2.26307e-015	2.02097e-014	1.5793e-014	1.53922e-014	2.31487e-014	2.25093e-014	3.04635e-015	2.72541e-015	3.53727e-016	-4.21692e-015	-6.7524e-016	-7.76722e-015	1.52974e-014	1.48813e-014	1.4266e-014	1.08623e-014	1.04758e-014	9.14326e-015	8.9997e-015	-9.56033e-016	3.10751e-015	2.39895e-015	-3.37219e-015	4.75921e-015
-3.80939e-015	-2.14557e-015	2.05094e-014	1.59594e-014	1.5508e-014	2.32515e-014	2.24186e-014	2.84925e-015	2.58898e-015	1.80991e-016	-4.47856e-015	-9.58304e-016	-8.03652e-015	1.53558e-014	1.50295e-014	1.40554e-014	1.09152e-014	1.03661e-014	9.08393e-015	8.85267e-015	-7.35034e-016	3.16333e-015	2.24104e-015	-3.55891e-015	4.77393e-015
-4.11906e-015	-1.99405e-015	2.07895e-014	1.61256e-014	1.56235e-014	2.33435e-014	2.23081e-014	2.66971e-015	2.45831e-015	4.40428e-018	-4.73651e-015	-1.25805e-015	-8.30486e-015	1.54069e-014	1.51712e-014	1.38431e-014	1.09674e-014	1.02525e-014	9.02476e-015	8.71084e-015	-5.11503e-016	3.23928e-015	2.11484e-015	-3.73924e-015	4.80466e-015
-4.38856e-015	-1.80886e-015	2.1049e-014	1.62914e-014	1.57397e-014	2.34266e-014	2.21797e-014	2.51034e-015	2.33497e-015	-1.74237e-016	-4.98904e-015	-1.57103e-015	-8.56962e-015	1.54523e-014	1.53071e-014	1.36312e-014	1.10185e-014	1.01364e-014	8.96629e-015	8.57589e-015	-2.85747e-016	3.3347e-015	2.02083e-015	-3.91074e-015	4.85324e-015
-4.61507e-015	-1.59077e-015	2.12878e-014	1.64563e-014	1.58577e-014	2.35022e-014	2.20348e-014	2.37405e-015	2.22071e-015	-3.5295e-016	-5.23453e-015	-1.89397e-015	-8.82859e-015	1.54939e-014	1.54383e-014	1.34227e-014	1.10686e-014	1.00193e-014	8.91016e-015	8.45014e-015	-5.84327e-017	3.44883e-015	1.95975e-015	-4.07112e-015	4.92122e-015
-4.79628e-015	-1.34089e-015	2.15052e-014	1.66195e-014	1.59786e-014	2.35718e-014	2.1875e-014	2.26332e-015	2.1169e-015	-5.30272e-016	-5.47117e-015	-2.22312e-015	-9.07935e-015	1.5533e-014	1.55652e-014	1.32206e-014	1.11173e-014	9.903e-015	8.858e-015	8.33567e-015	1.69643e-016	3.58133e-015	1.93193e-015	-4.21772e-015	5.00975e-015
-4.92997e-015	-1.06079e-015	2.17008e-014	1.67807e-014	1.61035e-014	2.3638e-014	2.17021e-014	2.18035e-015	2.02471e-015	-7.04411e-016	-5.69737e-015	-2.55491e-015	-9.31959e-015	1.55719e-014	1.56884e-014	1.30277e-014	1.11646e-014	9.78955e-015	8.81064e-015	8.23393e-015	3.98185e-016	3.73137e-015	1.93727e-015	-4.34842e-015	5.11986e-015
-5.01462e-015	-7.52011e-016	2.18739e-014	1.69387e-014	1.62329e-014	2.37023e-014	2.15183e-014	2.12702e-015	1.94568e-015	-8.73454e-016	-5.91204e-015	-2.88542e-015	-9.54757e-015	1.56122e-014	1.58085e-014	1.2846e-014	1.12106e-014	9.68014e-015	8.76914e-015	8.14669e-015	6.26672e-016	3.89787e-015	1.97575e-015	-4.46128e-015	5.25249e-015
-5.04934e-015	-4.16555e-016	2.20245e-014	1.70927e-014	1.63678e-014	2.37665e-014	2.13259e-014	2.10472e-015	1.88033e-015	-1.03557e-015	-6.11361e-015	-3.21083e-015	-9.76104e-015	1.56557e-014	1.59261e-014	1.26786e-014	1.12553e-014	9.57658e-015	8.73534e-015	8.07646e-015	8.54635e-016	4.07941e-015	2.04672e-015	-4.55407e-015	5.40833e-015
-5.03365e-015	-5.67412e-017	2.21521e-014	1.72419e-014	1.65092e-014	2.38317e-014	2.11272e-014	2.11473e-015	1.82924e-015	-1.18887e-015	-6.30056e-015	-3.5274e-015	-9.95752e-015	1.57041e-014	1.6042e-014	1.25281e-014	1.12989e-014	9.48065e-015	8.71073e-015	8.02548e-015	1.08164e-015	4.27513e-015	2.14967e-015	-4.62485e-015	5.58779e-015
-4.96701e-015	3.25167e-016	2.22571e-014	1.73855e-014	1.66576e-014	2.38999e-014	2.09236e-014	2.15793e-015	1.79293e-015	-1.33155e-015	-6.47203e-015	-3.83181e-015	-1.01349e-014	1.57587e-014	1.6157e-014	1.23973e-014	1.13419e-014	9.39408e-015	8.69671e-015	7.99545e-015	1.30681e-015	4.48358e-015	2.2836e-015	-4.67198e-015	5.79095e-015
-4.84978e-015	7.26707e-016	2.234e-014	1.75225e-014	1.68143e-014	2.39726e-014	2.07173e-014	2.23503e-015	1.77143e-015	-1.46206e-015	-6.62702e-015	-4.12064e-015	-1.02914e-014	1.58217e-014	1.62712e-014	1.22884e-014	1.13849e-014	9.3184e-015	8.69497e-015	7.98813e-015	1.52988e-015	4.70346e-015	2.44714e-015	-4.69379e-015	6.01777e-015
-4.68266e-015	1.14542e-015	2.24009e-014	1.7652e-014	1.69791e-014	2.40513e-014	2.05102e-014	2.34605e-015	1.76446e-015	-1.57876e-015	-6.76408e-015	-4.39042e-015	-1.04253e-014	1.58936e-014	1.63852e-014	1.22034e-014	1.14282e-014	9.25489e-015	8.7066e-015	8.00478e-015	1.7504e-015	4.93335e-015	2.63907e-015	-4.68936e-015	6.26795e-015
-4.46687e-015	1.57885e-015	2.24403e-014	1.77732e-014	1.71525e-014	2.41366e-014	2.03048e-014	2.49099e-015	1.77156e-015	-1.6801e-015	-6.88242e-015	-4.63827e-015	-1.05355e-014	1.59758e-014	1.64992e-014	1.2144e-014	1.14721e-014	9.20469e-015	8.73303e-015	8.04715e-015	1.96766e-015	5.17209e-015	2.85774e-015	-4.65769e-015	6.5411e-015
-4.20403e-015	2.02383e-015	2.24583e-014	1.78851e-014	1.73344e-014	2.42295e-014	2.01027e-014	2.66973e-015	1.79211e-015	-1.76508e-015	-6.98168e-015	-4.86124e-015	-1.06207e-014	1.60697e-014	1.66132e-014	1.21116e-014	1.15181e-014	9.16872e-015	8.77587e-015	8.11629e-015	2.18122e-015	5.41797e-015	3.1016e-015	-4.59772e-015	6.83644e-015
-3.89606e-015	2.4779e-015	2.24551e-014	1.79872e-014	1.7525e-014	2.43304e-014	1.99059e-014	2.88124e-015	1.82543e-015	-1.83267e-015	-7.06133e-015	-5.05689e-015	-1.068e-014	1.61754e-014	1.67272e-014	1.21079e-014	1.15666e-014	9.14788e-015	8.83652e-015	8.21355e-015	2.39071e-015	5.66972e-015	3.36859e-015	-4.50883e-015	7.15319e-015
-3.54545e-015	2.93844e-015	2.24312e-014	1.80787e-014	1.77239e-014	2.44396e-014	1.97166e-014	3.12439e-015	1.8705e-015	-1.88176e-015	-7.12098e-015	-5.22253e-015	-1.07123e-014	1.62929e-014	1.68417e-014	1.21335e-014	1.16185e-014	9.14314e-015	8.91579e-015	8.34016e-015	2.59582e-015	5.92642e-015	3.65671e-015	-4.39079e-015	7.49001e-015
-3.1548e-015	3.40269e-015	2.23871e-014	1.81591e-014	1.79309e-014	2.45576e-014	1.95367e-014	3.39725e-015	1.92612e-015	-1.91147e-015	-7.15998e-015	-5.35633e-015	-1.07171e-014	1.64228e-014	1.69565e-014	1.21894e-014	1.16748e-014	9.1559e-015	9.01427e-015	8.4969e-015	2.79606e-015	6.18694e-015	3.9636e-015	-4.24377e-015	7.84552e-015
-2.72709e-015	3.86735e-015	2.23232e-014	1.82282e-014	1.81453e-014	2.4684e-014	1.9368e-014	3.69829e-015	1.99107e-015	-1.92145e-015	-7.17792e-015	-5.45699e-015	-1.06939e-014	1.65649e-014	1.7071e-014	1.22761e-014	1.17368e-014	9.18635e-015	9.13298e-015	8.68409e-015	2.991e-015	6.45003e-015	4.28699e-015	-4.06844e-015	8.21766e-015
-2.26573e-015	4.32955e-015	2.22403e-014	1.82852e-014	1.8366e-014	2.48189e-014	1.92119e-014	4.02569e-015	2.0638e-015	-1.91092e-015	-7.17497e-015	-5.52285e-015	-1.06425e-014	1.67187e-014	1.71852e-014	1.23934e-014	1.1805e-014	9.23473e-015	9.27254e-015	8.90176e-015	3.18098e-015	6.71475e-015	4.62465e-015	-3.8653e-015	8.60427e-015
-1.77418e-015	4.78704e-015	2.21386e-014	1.83288e-014	1.85926e-014	2.49615e-014	1.90697e-014	4.37703e-015	2.14242e-015	-1.87981e-015	-7.151e-015	-5.55309e-015	-1.0563e-014	1.68836e-014	1.72984e-014	1.2541e-014	1.18801e-014	9.30121e-015	9.43316e-015	9.1501e-015	3.36575e-015	6.98022e-015	4.97405e-015	-3.63499e-015	9.00292e-015
-1.25632e-015	5.23708e-015	2.20188e-014	1.8359e-014	1.8824e-014	2.51112e-014	1.89428e-014	4.74986e-015	2.22474e-015	-1.82833e-015	-7.10642e-015	-5.54747e-015	-1.04558e-014	1.70586e-014	1.74101e-014	1.27177e-014	1.19629e-014	9.38551e-015	9.61526e-015	9.42855e-015	3.54483e-015	7.24549e-015	5.33257e-015	-3.37859e-015	9.41139e-015
-7.16245e-016	5.67742e-015	2.18815e-014	1.83752e-014	1.90583e-014	2.52674e-014	1.88321e-014	5.14117e-015	2.30924e-015	-1.75664e-015	-7.04173e-015	-5.50555e-015	-1.03215e-014	1.72423e-014	1.75194e-014	1.29226e-014	1.20539e-014	9.48746e-015	9.81883e-015	9.73587e-015	3.71783e-015	7.50986e-015	5.69773e-015	-3.09753e-015	9.82767e-015
-1.58025e-016	6.10565e-015	2.17272e-014	1.83774e-014	1.92943e-014	2.54288e-014	1.87385e-014	5.54818e-015	2.39474e-015	-1.66513e-015	-6.95702e-015	-5.42755e-015	-1.01605e-014	1.7433e-014	1.76254e-014	1.3154e-014	1.21539e-014	9.60677e-015	1.00433e-014	1.00712e-014	3.8845e-015	7.77258e-015	6.06723e-015	-2.79342e-015	1.02494e-014
4.13798e-016	6.52008e-015	2.15564e-014	1.83657e-014	1.95299e-014	2.55941e-014	1.86619e-014	5.96775e-015	2.47935e-015	-1.55421e-015	-6.85304e-015	-5.3143e-015	-9.97338e-015	1.76285e-014	1.77268e-014	1.341e-014	1.22634e-014	9.74268e-015	1.02883e-014	1.04338e-014	4.04481e-015	8.03286e-015	6.43881e-015	-2.468e-015	1.06742e-014
9.95642e-016	6.91852e-015	2.13692e-014	1.834e-014	1.97638e-014	2.57616e-014	1.86025e-014	6.39637e-015	2.56081e-015	-1.42471e-015	-6.73042e-015	-5.16651e-015	-9.76112e-015	1.78269e-014	1.78225e-014	1.36885e-014	1.23828e-014	9.89413e-015	1.05533e-014	1.08218e-014	4.19856e-015	8.29084e-015	6.81009e-015	-2.1229e-015	1.10994e-014
1.58317e-015	7.29898e-015	2.11665e-014	1.83e-014	1.99941e-014	2.59294e-014	1.85607e-014	6.83136e-015	2.63743e-015	-1.27741e-015	-6.58993e-015	-4.98529e-015	-9.52527e-015	1.8026e-014	1.79112e-014	1.39869e-014	1.25125e-014	1.00603e-014	1.08374e-014	1.12334e-014	4.34537e-015	8.54609e-015	7.17899e-015	-1.76046e-015	1.15218e-014
2.17151e-015	7.66027e-015	2.09485e-014	1.82457e-014	2.02192e-014	2.60958e-014	1.85368e-014	7.26939e-015	2.70785e-015	-1.11341e-015	-6.43231e-015	-4.77252e-015	-9.26726e-015	1.82232e-014	1.79916e-014	1.43017e-014	1.26522e-014	1.02402e-014	1.11396e-014	1.1667e-014	4.48565e-015	8.79806e-015	7.54355e-015	-1.38276e-015	1.19383e-014
2.75648e-015	8.00081e-015	2.07164e-014	1.8177e-014	2.04371e-014	2.62587e-014	1.85311e-014	7.70743e-015	2.77066e-015	-9.33863e-016	-6.25881e-015	-4.53003e-015	-8.98857e-015	1.84159e-014	1.80623e-014	1.46302e-014	1.28022e-014	1.04326e-014	1.14583e-014	1.21207e-014	4.61951e-015	9.04666e-015	7.9017e-015	-9.91652e-016	1.23468e-014
3.33447e-015	8.3195e-015	2.04703e-014	1.80938e-014	2.06454e-014	2.64163e-014	1.85427e-014	8.14278e-015	2.82448e-015	-7.40061e-016	-6.07047e-015	-4.2602e-015	-8.69046e-015	1.86012e-014	1.81219e-014	1.49689e-014	1.29619e-014	1.0636e-014	1.17918e-014	1.25915e-014	4.74629e-015	9.29233e-015	8.2515e-015	-5.89401e-016	1.27446e-014
3.90142e-015	8.61536e-015	2.02108e-014	1.79963e-014	2.08413e-014	2.65661e-014	1.85715e-014	8.5723e-015	2.86789e-015	-5.33448e-016	-5.86868e-015	-3.96562e-015	-8.37474e-015	1.87761e-014	1.81686e-014	1.5314e-014	1.31309e-014	1.08487e-014	1.21381e-014	1.30768e-014	4.86634e-015	9.53482e-015	8.59137e-015	-1.78453e-016	1.31294e-014
4.45359e-015	8.88797e-015	1.99385e-014	1.78847e-014	2.10236e-014	2.67059e-014	1.86168e-014	8.9935e-015	2.89982e-015	-3.15603e-016	-5.65444e-015	-3.64852e-015	-8.04345e-015	1.89377e-014	1.82011e-014	1.56614e-014	1.33091e-014	1.1069e-014	1.24958e-014	1.3574e-014	4.9793e-015	9.77419e-015	8.91983e-015	2.38779e-016	1.3499e-014
4.98746e-015	9.13686e-015	1.96534e-014	1.77595e-014	2.11904e-014	2.68336e-014	1.86774e-014	9.40366e-015	2.91959e-015	-8.81735e-017	-5.42893e-015	-3.31168e-015	-7.69824e-015	1.90829e-014	1.82178e-014	1.60079e-014	1.3496e-014	1.1295e-014	1.28628e-014	1.40796e-014	5.08535e-015	1.00102e-014	9.23549e-015	6.60603e-016	1.38511e-014
5.49966e-015	9.36163e-015	1.93567e-014	1.76208e-014	2.1339e-014	2.69472e-014	1.87522e-014	9.80102e-015	2.92675e-015	1.47779e-016	-5.19368e-015	-2.95798e-015	-7.34093e-015	1.92082e-014	1.82172e-014	1.63494e-014	1.3691e-014	1.15249e-014	1.32371e-014	1.45906e-014	5.18483e-015	1.02428e-014	9.53754e-015	1.08453e-015	1.41833e-014
5.98684e-015	9.56195e-015	1.90494e-014	1.74688e-014	2.14675e-014	2.70443e-014	1.88404e-014	1.01835e-014	2.92125e-015	3.9034e-016	-4.95005e-015	-2.58997e-015	-6.97352e-015	1.93105e-014	1.8198e-014	1.66819e-014	1.38931e-014	1.17569e-014	1.36165e-014	1.51038e-014	5.27837e-015	1.04723e-014	9.82491e-015	1.50838e-015	1.44941e-014
6.44617e-015	9.73877e-015	1.87313e-014	1.7304e-014	2.15741e-014	2.7123e-014	1.8941e-014	1.05493e-014	2.90251e-015	6.38029e-016	-4.69967e-015	-2.21074e-015	-6.59755e-015	1.93876e-014	1.81592e-014	1.70012e-014	1.4101e-014	1.19884e-014	1.39986e-014	1.56154e-014	5.36616e-015	1.06989e-014	1.00968e-014	1.93027e-015	1.47811e-014
6.87525e-015	9.89204e-015	1.84036e-014	1.71275e-014	2.16568e-014	2.71814e-014	1.90526e-014	1.08971e-014	2.87059e-015	8.89367e-016	-4.44388e-015	-1.82382e-015	-6.21548e-015	1.94363e-014	1.80995e-014	1.73034e-014	1.43138e-014	1.22175e-014	1.43806e-014	1.6122e-014	5.44852e-015	1.09228e-014	1.03528e-014	2.34866e-015	1.50428e-014
7.27216e-015	1.00221e-014	1.80667e-014	1.69395e-014	2.17142e-014	2.72178e-014	1.91739e-014	1.12261e-014	2.8262e-015	1.14299e-015	-4.18411e-015	-1.43189e-015	-5.82873e-015	1.94538e-014	1.80177e-014	1.75851e-014	1.45301e-014	1.24422e-014	1.47604e-014	1.66202e-014	5.52568e-015	1.11438e-014	1.05925e-014	2.76168e-015	1.52783e-014
7.63463e-015	1.013e-014	1.77218e-014	1.67408e-014	2.17444e-014	2.72302e-014	1.93029e-014	1.1535e-014	2.77023e-015	1.39763e-015	-3.92177e-015	-1.03786e-015	-5.43881e-015	1.94379e-014	1.7913e-014	1.7843e-014	1.47488e-014	1.26605e-014	1.51358e-014	1.71071e-014	5.59833e-015	1.1362e-014	1.08157e-014	3.16782e-015	1.54866e-014
7.96183e-015	1.02164e-014	1.73696e-014	1.65321e-014	2.1746e-014	2.72176e-014	1.94391e-014	1.18233e-014	2.70422e-015	1.65164e-015	-3.65862e-015	-6.44645e-016	-5.04761e-015	1.93865e-014	1.77846e-014	1.80735e-014	1.49684e-014	1.28706e-014	1.55043e-014	1.75794e-014	5.66721e-015	1.15769e-014	1.10226e-014	3.56586e-015	1.56669e-014
8.25275e-015	1.02824e-014	1.7011e-014	1.63141e-014	2.17184e-014	2.71785e-014	1.95809e-014	1.20906e-014	2.62884e-015	1.9041e-015	-3.39535e-015	-2.55168e-016	-4.65644e-015	1.92981e-014	1.76321e-014	1.82735e-014	1.51872e-014	1.30703e-014	1.58633e-014	1.80341e-014	5.73248e-015	1.17887e-014	1.12132e-014	3.9545e-015	1.58188e-014
8.50661e-015	1.03291e-014	1.66473e-014	1.60875e-014	2.16605e-014	2.71116e-014	1.97269e-014	1.23372e-014	2.54552e-015	2.15383e-015	-3.13318e-015	1.27877e-016	-4.26713e-015	1.91711e-014	1.74552e-014	1.84402e-014	1.54038e-014	1.32581e-014	1.62101e-014	1.84679e-014	5.79477e-015	1.19975e-014	1.13878e-014	4.33245e-015	1.59424e-014
8.72304e-015	1.03575e-014	1.62796e-014	1.58531e-014	2.15717e-014	2.7016e-014	1.98752e-014	1.25634e-014	2.4562e-015	2.3995e-015	-2.87361e-015	5.01819e-016	-3.88097e-015	1.90043e-014	1.72541e-014	1.85713e-014	1.56169e-014	1.34326e-014	1.65428e-014	1.88781e-014	5.85437e-015	1.22032e-014	1.15467e-014	4.69898e-015	1.60379e-014
8.90168e-015	1.03693e-014	1.59087e-014	1.56116e-014	2.14515e-014	2.68911e-014	2.00247e-014	1.27693e-014	2.36303e-015	2.64022e-015	-2.61757e-015	8.6441e-016	-3.49908e-015	1.87968e-014	1.70288e-014	1.86651e-014	1.58251e-014	1.35922e-014	1.68599e-014	1.92619e-014	5.91205e-015	1.24053e-014	1.16901e-014	5.05351e-015	1.61054e-014
9.04246e-015	1.03658e-014	1.55358e-014	1.53646e-014	2.13e-014	2.67368e-014	2.0174e-014	1.29553e-014	2.26789e-015	2.87502e-015	-2.36638e-015	1.21364e-015	-3.12273e-015	1.85488e-014	1.67799e-014	1.87199e-014	1.60275e-014	1.37357e-014	1.71589e-014	1.96172e-014	5.96821e-015	1.26034e-014	1.1819e-014	5.39492e-015	1.6145e-014
9.14627e-015	1.03486e-014	1.51622e-014	1.51127e-014	2.11176e-014	2.65531e-014	2.03218e-014	1.31227e-014	2.17311e-015	3.10328e-015	-2.12083e-015	1.54773e-015	-2.75301e-015	1.82603e-014	1.65084e-014	1.87342e-014	1.62227e-014	1.3862e-014	1.74386e-014	1.99418e-014	6.02361e-015	1.2797e-014	1.1934e-014	5.72302e-015	1.61577e-014
9.21379e-015	1.03194e-014	1.47887e-014	1.48571e-014	2.09044e-014	2.634e-014	2.04667e-014	1.32732e-014	2.08138e-015	3.32467e-015	-1.88131e-015	1.86483e-015	-2.39044e-015	1.79317e-014	1.62153e-014	1.87075e-014	1.64099e-014	1.397e-014	1.76973e-014	2.02335e-014	6.07871e-015	1.29858e-014	1.20361e-014	6.03767e-015	1.61448e-014
9.24607e-015	1.02799e-014	1.44165e-014	1.45988e-014	2.06611e-014	2.60979e-014	2.06074e-014	1.34079e-014	1.99504e-015	3.53895e-015	-1.64876e-015	2.16337e-015	-2.03574e-015	1.75648e-014	1.59018e-014	1.86402e-014	1.65882e-014	1.40595e-014	1.7934e-014	2.04911e-014	6.13401e-015	1.3169e-014	1.21261e-014	6.33849e-015	1.61072e-014
9.2443e-015	1.02314e-014	1.40471e-014	1.43391e-014	2.03888e-014	2.58276e-014	2.07422e-014	1.35282e-014	1.91662e-015	3.746e-015	-1.42384e-015	2.44224e-015	-1.68988e-015	1.71605e-014	1.55691e-014	1.85334e-014	1.67565e-014	1.41296e-014	1.81476e-014	2.07133e-014	6.19049e-015	1.33461e-014	1.22049e-014	6.62559e-015	1.60461e-014
9.20977e-015	1.01757e-014	1.36814e-014	1.40792e-014	2.00893e-014	2.55297e-014	2.08699e-014	1.36358e-014	1.84867e-015	3.94557e-015	-1.20679e-015	2.70048e-015	-1.35286e-015	1.67206e-014	1.5219e-014	1.83872e-014	1.69147e-014	1.41797e-014	1.83373e-014	2.08988e-014	6.249e-015	1.35163e-014	1.22734e-014	6.89906e-015	1.5963e-014
9.14431e-015	1.01141e-014	1.33209e-014	1.38206e-014	1.97642e-014	2.52053e-014	2.09888e-014	1.37319e-014	1.79367e-015	4.13785e-015	-9.97745e-016	2.93693e-015	-1.0248e-015	1.6247e-014	1.48536e-014	1.82032e-014	1.70616e-014	1.42104e-014	1.85028e-014	2.10474e-014	6.31021e-015	1.36794e-014	1.23327e-014	7.15891e-015	1.586e-014
9.04959e-015	1.00484e-014	1.29671e-014	1.3565e-014	1.94154e-014	2.48563e-014	2.10979e-014	1.3818e-014	1.75408e-015	4.32314e-015	-7.96673e-016	3.15144e-015	-7.06071e-016	1.57429e-014	1.44752e-014	1.79833e-014	1.71971e-014	1.42219e-014	1.8643e-014	2.11584e-014	6.37409e-015	1.38346e-014	1.2384e-014	7.40562e-015	1.57389e-014
8.92765e-015	9.98018e-015	1.2621e-014	1.33131e-014	1.90447e-014	2.4484e-014	2.11957e-014	1.38958e-014	1.73206e-015	4.50145e-015	-6.03599e-016	3.34382e-015	-3.97034e-016	1.5211e-014	1.40858e-014	1.77299e-014	1.73212e-014	1.42145e-014	1.87575e-014	2.12321e-014	6.44149e-015	1.39816e-014	1.24283e-014	7.63976e-015	1.56016e-014
8.78044e-015	9.91084e-015	1.22841e-014	1.30666e-014	1.86542e-014	2.40903e-014	2.12808e-014	1.39673e-014	1.72986e-015	4.67301e-015	-4.18416e-016	3.51368e-015	-9.72007e-017	1.46542e-014	1.36877e-014	1.74458e-014	1.74339e-014	1.41885e-014	1.88467e-014	2.12689e-014	6.51259e-015	1.41196e-014	1.24662e-014	7.86137e-015	1.545e-014
8.60969e-015	9.84136e-015	1.19572e-014	1.28263e-014	1.82461e-014	2.36772e-014	2.13518e-014	1.40334e-014	1.74979e-015	4.83824e-015	-2.40796e-016	3.66113e-015	1.93279e-016	1.4076e-014	1.32839e-014	1.71338e-014	1.75353e-014	1.41446e-014	1.8911e-014	2.12697e-014	6.58776e-015	1.42476e-014	1.24985e-014	8.07069e-015	1.52863e-014
8.41724e-015	9.77297e-015	1.16412e-014	1.25939e-014	1.78227e-014	2.32467e-014	2.14075e-014	1.40952e-014	1.79336e-015	4.99767e-015	-7.05785e-017	3.78675e-015	4.74303e-016	1.34804e-014	1.28769e-014	1.67973e-014	1.76253e-014	1.40837e-014	1.89506e-014	2.12354e-014	6.66739e-015	1.43648e-014	1.25262e-014	8.26771e-015	1.51128e-014
8.20527e-015	9.70649e-015	1.13373e-014	1.2371e-014	1.73868e-014	2.28013e-014	2.14465e-014	1.41538e-014	1.86207e-015	5.1522e-015	9.27679e-017	3.89136e-015	7.45849e-016	1.28708e-014	1.24698e-014	1.64408e-014	1.77042e-014	1.40069e-014	1.89655e-014	2.11674e-014	6.75198e-015	1.44712e-014	1.25499e-014	8.45307e-015	1.49312e-014
7.97578e-015	9.6432e-015	1.10465e-014	1.2158e-014	1.69416e-014	2.23434e-014	2.14681e-014	1.42108e-014	1.95707e-015	5.30234e-015	2.49905e-016	3.97523e-015	1.00786e-015	1.22512e-014	1.2065e-014	1.60681e-014	1.77725e-014	1.39157e-014	1.89566e-014	2.10673e-014	6.84203e-015	1.45662e-014	1.25702e-014	8.62724e-015	1.47433e-014
7.73096e-015	9.58376e-015	1.07695e-014	1.19562e-014	1.64892e-014	2.18749e-014	2.1471e-014	1.42672e-014	2.07989e-015	5.44837e-015	4.0138e-016	4.03901e-015	1.26007e-015	1.16264e-014	1.16655e-014	1.56836e-014	1.78313e-014	1.38109e-014	1.89249e-014	2.09368e-014	6.93742e-015	1.46491e-014	1.25877e-014	8.79029e-015	1.45514e-014
7.47316e-015	9.52915e-015	1.05071e-014	1.17669e-014	1.60323e-014	2.13984e-014	2.14542e-014	1.43237e-014	2.23094e-015	5.59095e-015	5.47941e-016	4.08357e-015	1.50307e-015	1.1e-014	1.1274e-014	1.5292e-014	1.78811e-014	1.36941e-014	1.88711e-014	2.07781e-014	7.0381e-015	1.47196e-014	1.26028e-014	8.94272e-015	1.43574e-014
7.20448e-015	9.48005e-015	1.02604e-014	1.15906e-014	1.55741e-014	2.09164e-014	2.14165e-014	1.43801e-014	2.41037e-015	5.73067e-015	6.90384e-016	4.10998e-015	1.73704e-015	1.03768e-014	1.08931e-014	1.48974e-014	1.79223e-014	1.35668e-014	1.8796e-014	2.05932e-014	7.14387e-015	1.47779e-014	1.26158e-014	9.08458e-015	1.41634e-014
6.92655e-015	9.43674e-015	1.00297e-014	1.14277e-014	1.51178e-014	2.04313e-014	2.13568e-014	1.4437e-014	2.61806e-015	5.86823e-015	8.29346e-016	4.11937e-015	1.96199e-015	9.76057e-015	1.05257e-014	1.45045e-014	1.79562e-014	1.34306e-014	1.87006e-014	2.03849e-014	7.25499e-015	1.48236e-014	1.26273e-014	9.21613e-015	1.39709e-014
6.64133e-015	9.39885e-015	9.81523e-015	1.12792e-014	1.46663e-014	1.99452e-014	2.12742e-014	1.44944e-014	2.85365e-015	6.00409e-015	9.65601e-016	4.11285e-015	2.17791e-015	9.15566e-015	1.01734e-014	1.4118e-014	1.79836e-014	1.32872e-014	1.85864e-014	2.01555e-014	7.37128e-015	1.48566e-014	1.26377e-014	9.33775e-015	1.37815e-014
6.35099e-015	9.36656e-015	9.61702e-015	1.11458e-014	1.42223e-014	1.946e-014	2.11675e-014	1.45519e-014	3.11619e-015	6.1386e-015	1.0997e-015	4.0917e-015	2.3854e-015	8.56642e-015	9.83849e-015	1.37422e-014	1.80051e-014	1.3138e-014	1.84542e-014	1.99082e-014	7.49291e-015	1.48773e-014	1.26469e-014	9.44892e-015	1.35966e-014
6.05745e-015	9.33983e-015	9.43539e-015	1.10273e-014	1.37883e-014	1.89785e-014	2.1036e-014	1.46089e-014	3.40432e-015	6.27224e-015	1.23227e-015	4.0569e-015	2.58431e-015	7.99608e-015	9.52257e-015	1.33816e-014	1.80218e-014	1.29842e-014	1.83051e-014	1.96467e-014	7.61979e-015	1.48857e-014	1.26554e-014	9.54984e-015	1.34176e-014
5.76216e-015	9.31832e-015	9.27045e-015	1.0924e-014	1.33667e-014	1.85026e-014	2.08786e-014	1.46647e-014	3.71676e-015	6.4054e-015	1.36402e-015	4.00983e-015	2.77401e-015	7.4483e-015	9.22778e-015	1.304e-014	1.80348e-014	1.28272e-014	1.81406e-014	1.93732e-014	7.75131e-015	1.4882e-014	1.26631e-014	9.64069e-015	1.32457e-014
5.46661e-015	9.30131e-015	9.12154e-015	1.08354e-014	1.29597e-014	1.80339e-014	2.06946e-014	1.47186e-014	4.05202e-015	6.53818e-015	1.49548e-015	3.95159e-015	2.95467e-015	6.92654e-015	8.95501e-015	1.27212e-014	1.80448e-014	1.26687e-014	1.79612e-014	1.90907e-014	7.88693e-015	1.48665e-014	1.26701e-014	9.72122e-015	1.30824e-014
5.17262e-015	9.28828e-015	8.98825e-015	1.0761e-014	1.25694e-014	1.75737e-014	2.04832e-014	1.47707e-014	4.40726e-015	6.67125e-015	1.62711e-015	3.8833e-015	3.12567e-015	6.43344e-015	8.70565e-015	1.24284e-014	1.80527e-014	1.251e-014	1.77677e-014	1.88025e-014	8.02646e-015	1.48402e-014	1.26769e-014	9.79165e-015	1.29285e-014
4.88207e-015	9.27872e-015	8.87131e-015	1.07002e-014	1.2198e-014	1.71232e-014	2.02434e-014	1.48195e-014	4.78006e-015	6.80513e-015	1.75986e-015	3.80645e-015	3.28677e-015	5.97187e-015	8.48036e-015	1.21647e-014	1.80589e-014	1.23527e-014	1.75613e-014	1.8512e-014	8.16951e-015	1.48039e-014	1.2683e-014	9.85179e-015	1.27844e-014
4.59603e-015	9.27123e-015	8.77e-015	1.06516e-014	1.18475e-014	1.6684e-014	1.99753e-014	1.48628e-014	5.16768e-015	6.93924e-015	1.8937e-015	3.72147e-015	3.43763e-015	5.54407e-015	8.27977e-015	1.19327e-014	1.8064e-014	1.21982e-014	1.73432e-014	1.82222e-014	8.31537e-015	1.47579e-014	1.26887e-014	9.90152e-015	1.26507e-014
4.31532e-015	9.26487e-015	8.68344e-015	1.06152e-014	1.15195e-014	1.62574e-014	1.96786e-014	1.48995e-014	5.56679e-015	7.07347e-015	2.02878e-015	3.6297e-015	3.57688e-015	5.15263e-015	8.10386e-015	1.17349e-014	1.80688e-014	1.20467e-014	1.7114e-014	1.79355e-014	8.46271e-015	1.47036e-014	1.26942e-014	9.94104e-015	1.25283e-014
4.04175e-015	9.25897e-015	8.61152e-015	1.05894e-014	1.12149e-014	1.58442e-014	1.93528e-014	1.49283e-014	5.97434e-015	7.20782e-015	2.16465e-015	3.53204e-015	3.70464e-015	4.79902e-015	7.95232e-015	1.15728e-014	1.80734e-014	1.18987e-014	1.68749e-014	1.76549e-014	8.61102e-015	1.46417e-014	1.26994e-014	9.96994e-015	1.24172e-014
3.77643e-015	9.2522e-015	8.55385e-015	1.05729e-014	1.09351e-014	1.54448e-014	1.89977e-014	1.49473e-014	6.3869e-015	7.34216e-015	2.30102e-015	3.42909e-015	3.82053e-015	4.4844e-015	7.82482e-015	1.14475e-014	1.80775e-014	1.17551e-014	1.66268e-014	1.73831e-014	8.7599e-015	1.45732e-014	1.27043e-014	9.98813e-015	1.23178e-014
3.51956e-015	9.2433e-015	8.50905e-015	1.05639e-014	1.06804e-014	1.50601e-014	1.86144e-014	1.49552e-014	6.80054e-015	7.47637e-015	2.43807e-015	3.32189e-015	3.92346e-015	4.21013e-015	7.72094e-015	1.13607e-014	1.80815e-014	1.16163e-014	1.63701e-014	1.71224e-014	8.9091e-015	1.44995e-014	1.27091e-014	9.99579e-015	1.22307e-014
3.27192e-015	9.23104e-015	8.47556e-015	1.05607e-014	1.04521e-014	1.46908e-014	1.82035e-014	1.49503e-014	7.21146e-015	7.60999e-015	2.5755e-015	3.21126e-015	4.01309e-015	3.97589e-015	7.63937e-015	1.13121e-014	1.80854e-014	1.14829e-014	1.61048e-014	1.68754e-014	9.05781e-015	1.44219e-014	1.27137e-014	9.9929e-015	1.21552e-014
3.03533e-015	9.21385e-015	8.45283e-015	1.05608e-014	1.02506e-014	1.43362e-014	1.77654e-014	1.49313e-014	7.61591e-015	7.74264e-015	2.71296e-015	3.09798e-015	4.08917e-015	3.78181e-015	7.57841e-015	1.13028e-014	1.80888e-014	1.13549e-014	1.58308e-014	1.66437e-014	9.20484e-015	1.4341e-014	1.27184e-014	9.97868e-015	1.20912e-014
2.81016e-015	9.19031e-015	8.44051e-015	1.05623e-014	1.00761e-014	1.39965e-014	1.73007e-014	1.48971e-014	8.0111e-015	7.8733e-015	2.84954e-015	2.98225e-015	4.15079e-015	3.62725e-015	7.53674e-015	1.13314e-014	1.8091e-014	1.12325e-014	1.55486e-014	1.64293e-014	9.34858e-015	1.42582e-014	1.27234e-014	9.95355e-015	1.20389e-014
2.59696e-015	9.15838e-015	8.43655e-015	1.05635e-014	9.92914e-015	1.36711e-014	1.68106e-014	1.48462e-014	8.39239e-015	8.0015e-015	2.98455e-015	2.86437e-015	4.19757e-015	3.51172e-015	7.51274e-015	1.13969e-014	1.80917e-014	1.11158e-014	1.5259e-014	1.6234e-014	9.48843e-015	1.41745e-014	1.27287e-014	9.91813e-015	1.19987e-014
2.39734e-015	9.11692e-015	8.44032e-015	1.05619e-014	9.80875e-015	1.33593e-014	1.62969e-014	1.47772e-014	8.75611e-015	8.12666e-015	3.11693e-015	2.74506e-015	4.22956e-015	3.43407e-015	7.50475e-015	1.14978e-014	1.80904e-014	1.10045e-014	1.49618e-014	1.6059e-014	9.62334e-015	1.40913e-014	1.27344e-014	9.8725e-015	1.19697e-014
2.21175e-015	9.06483e-015	8.45042e-015	1.05552e-014	9.71406e-015	1.30607e-014	1.57611e-014	1.46892e-014	9.09879e-015	8.24798e-015	3.24535e-015	2.62426e-015	4.24633e-015	3.39272e-015	7.5107e-015	1.16313e-014	1.80865e-014	1.08977e-014	1.46574e-014	1.59051e-014	9.75241e-015	1.40094e-014	1.27409e-014	9.81779e-015	1.19516e-014
2.04047e-015	9.00145e-015	8.46578e-015	1.05415e-014	9.64517e-015	1.27742e-014	1.5205e-014	1.45817e-014	9.41711e-015	8.36486e-015	3.36875e-015	2.50255e-015	4.24756e-015	3.38567e-015	7.52787e-015	1.17951e-014	1.80787e-014	1.07952e-014	1.43466e-014	1.57729e-014	9.87415e-015	1.39305e-014	1.27486e-014	9.75446e-015	1.19435e-014
1.88456e-015	8.92577e-015	8.48554e-015	1.05186e-014	9.60163e-015	1.24997e-014	1.4631e-014	1.44542e-014	9.70841e-015	8.47657e-015	3.48595e-015	2.3804e-015	4.23276e-015	3.41176e-015	7.55425e-015	1.19867e-014	1.80658e-014	1.06967e-014	1.40287e-014	1.56631e-014	9.98736e-015	1.38555e-014	1.27581e-014	9.68258e-015	1.19448e-014
1.74503e-015	8.83686e-015	8.50881e-015	1.04845e-014	9.5828e-015	1.22357e-014	1.40422e-014	1.43064e-014	9.96944e-015	8.58255e-015	3.59582e-015	2.25834e-015	4.20198e-015	3.46857e-015	7.58795e-015	1.22034e-014	1.80473e-014	1.06018e-014	1.37041e-014	1.55761e-014	1.00915e-014	1.37856e-014	1.277e-014	9.60349e-015	1.19543e-014
1.62159e-015	8.73438e-015	8.53498e-015	1.04375e-014	9.58882e-015	1.19816e-014	1.34405e-014	1.4138e-014	1.01977e-014	8.68264e-015	3.69696e-015	2.13679e-015	4.15558e-015	3.55307e-015	7.62627e-015	1.2441e-014	1.80217e-014	1.05101e-014	1.33734e-014	1.55118e-014	1.01849e-014	1.37202e-014	1.27844e-014	9.51851e-015	1.19717e-014
1.51495e-015	8.61722e-015	8.56277e-015	1.03756e-014	9.61806e-015	1.1736e-014	1.28297e-014	1.39497e-014	1.03908e-014	8.77662e-015	3.78811e-015	2.01578e-015	4.0943e-015	3.66311e-015	7.66761e-015	1.26957e-014	1.79881e-014	1.04204e-014	1.30365e-014	1.54696e-014	1.02663e-014	1.36605e-014	1.28021e-014	9.42807e-015	1.1996e-014
1.42561e-015	8.48544e-015	8.59197e-015	1.02977e-014	9.66959e-015	1.14978e-014	1.22133e-014	1.37416e-014	1.05472e-014	8.86349e-015	3.86783e-015	1.8953e-015	4.01797e-015	3.79597e-015	7.70984e-015	1.2964e-014	1.79455e-014	1.03322e-014	1.26938e-014	1.54495e-014	1.03351e-014	1.36072e-014	1.28231e-014	9.33308e-015	1.2026e-014
1.35451e-015	8.33892e-015	8.6216e-015	1.0202e-014	9.74182e-015	1.12662e-014	1.15948e-014	1.35151e-014	1.06652e-014	8.94325e-015	3.93479e-015	1.77578e-015	3.92712e-015	3.95007e-015	7.75126e-015	1.32416e-014	1.78926e-014	1.02454e-014	1.23455e-014	1.54503e-014	1.03905e-014	1.35608e-014	1.28483e-014	9.23469e-015	1.20607e-014
1.30223e-015	8.17759e-015	8.65069e-015	1.00875e-014	9.83378e-015	1.104e-014	1.09774e-014	1.32703e-014	1.07438e-014	9.01546e-015	3.98765e-015	1.65744e-015	3.8226e-015	4.12204e-015	7.79023e-015	1.35254e-014	1.78281e-014	1.01587e-014	1.19926e-014	1.5471e-014	1.04315e-014	1.35217e-014	1.28782e-014	9.13464e-015	1.20994e-014
1.26937e-015	8.00187e-015	8.67936e-015	9.95352e-015	9.94395e-015	1.08182e-014	1.03652e-014	1.30086e-014	1.07827e-014	9.0794e-015	4.02554e-015	1.54041e-015	3.70474e-015	4.30956e-015	7.82444e-015	1.38112e-014	1.77514e-014	1.00721e-014	1.16354e-014	1.55094e-014	1.04568e-014	1.34899e-014	1.29132e-014	9.03417e-015	1.21407e-014
1.25617e-015	7.81165e-015	8.70704e-015	9.79965e-015	1.00714e-014	1.06e-014	9.76178e-015	1.27315e-014	1.07817e-014	9.13508e-015	4.04733e-015	1.42553e-015	3.57435e-015	4.50921e-015	7.85284e-015	1.4095e-014	1.76615e-014	9.98536e-015	1.12746e-014	1.55645e-014	1.04663e-014	1.34652e-014	1.29539e-014	8.93473e-015	1.21833e-014
1.2626e-015	7.60807e-015	8.73363e-015	9.62579e-015	1.02152e-014	1.03849e-014	9.17144e-015	1.24413e-014	1.07407e-014	9.18266e-015	4.05269e-015	1.31255e-015	3.43274e-015	4.7189e-015	7.87446e-015	1.43727e-014	1.75578e-014	9.8974e-015	1.09108e-014	1.56351e-014	1.04591e-014	1.34479e-014	1.3001e-014	8.83848e-015	1.22264e-014
1.28921e-015	7.39234e-015	8.75856e-015	9.43224e-015	1.03746e-014	1.01723e-014	8.59861e-015	1.21397e-014	1.06609e-014	9.22207e-015	4.04056e-015	1.20222e-015	3.28111e-015	4.93563e-015	7.88778e-015	1.4641e-014	1.74388e-014	9.80852e-015	1.05447e-014	1.5719e-014	1.04339e-014	1.34371e-014	1.30546e-014	8.74648e-015	1.22689e-014
1.33622e-015	7.16511e-015	8.78166e-015	9.21981e-015	1.0548e-014	9.96142e-015	8.04734e-015	1.18293e-014	1.05437e-014	9.25307e-015	4.00999e-015	1.09513e-015	3.12098e-015	5.15699e-015	7.8922e-015	1.48962e-014	1.73036e-014	9.71888e-015	1.01775e-014	1.58144e-014	1.03903e-014	1.34325e-014	1.3115e-014	8.65976e-015	1.23095e-014
1.40371e-015	6.92838e-015	8.80252e-015	8.98949e-015	1.07346e-014	9.75121e-015	7.52231e-015	1.15128e-014	1.03908e-014	9.27582e-015	3.96106e-015	9.91264e-016	2.95426e-015	5.38079e-015	7.88778e-015	1.51357e-014	1.7152e-014	9.62752e-015	9.81022e-015	1.59187e-014	1.03271e-014	1.3433e-014	1.31819e-014	8.58067e-015	1.23477e-014
1.49159e-015	6.68401e-015	8.82153e-015	8.7428e-015	1.0933e-014	9.54187e-015	7.02805e-015	1.11928e-014	1.02041e-014	9.2904e-015	3.8939e-015	8.91531e-016	2.78172e-015	5.60494e-015	7.8742e-015	1.53571e-014	1.69844e-014	9.53417e-015	9.44456e-015	1.60288e-014	1.02436e-014	1.34379e-014	1.32553e-014	8.51076e-015	1.23815e-014
1.59997e-015	6.43365e-015	8.83958e-015	8.48168e-015	1.11421e-014	9.33286e-015	6.56796e-015	1.08718e-014	9.98637e-015	9.29694e-015	3.80888e-015	7.96165e-016	2.60543e-015	5.828e-015	7.85216e-015	1.55571e-014	1.67998e-014	9.43923e-015	9.0813e-015	1.61425e-014	1.01394e-014	1.34463e-014	1.33352e-014	8.45132e-015	1.2411e-014
1.72821e-015	6.1798e-015	8.8568e-015	8.2078e-015	1.1361e-014	9.12357e-015	6.14573e-015	1.05526e-014	9.73993e-015	9.29639e-015	3.70646e-015	7.05417e-016	2.4276e-015	6.04797e-015	7.82215e-015	1.57336e-014	1.65983e-014	9.34293e-015	8.72201e-015	1.62572e-014	1.00145e-014	1.34576e-014	1.34219e-014	8.40355e-015	1.24347e-014
1.87622e-015	5.92463e-015	8.87342e-015	7.92343e-015	1.15889e-014	8.91462e-015	5.76478e-015	1.02391e-014	9.46821e-015	9.28912e-015	3.58682e-015	6.20178e-016	2.25043e-015	6.2637e-015	7.78461e-015	1.58843e-014	1.638e-014	9.24499e-015	8.36855e-015	1.63703e-014	9.86885e-015	1.34702e-014	1.35155e-014	8.36818e-015	1.24515e-014
2.04323e-015	5.67046e-015	8.88987e-015	7.63164e-015	1.18249e-014	8.70673e-015	5.42834e-015	9.93451e-015	9.17471e-015	9.27529e-015	3.45107e-015	5.40756e-016	2.07606e-015	6.47385e-015	7.74051e-015	1.60076e-014	1.61449e-014	9.14563e-015	8.0226e-015	1.64788e-014	9.70219e-015	1.34834e-014	1.36155e-014	8.34669e-015	1.24606e-014
2.22902e-015	5.41979e-015	8.90695e-015	7.33514e-015	1.20681e-014	8.50017e-015	5.1398e-015	9.64236e-015	8.86327e-015	9.25582e-015	3.30027e-015	4.68128e-016	1.90629e-015	6.67779e-015	7.69085e-015	1.61025e-014	1.58943e-014	9.04553e-015	7.6849e-015	1.65802e-014	9.51472e-015	1.34958e-014	1.37215e-014	8.34036e-015	1.24608e-014
2.43206e-015	5.17494e-015	8.92504e-015	7.03695e-015	1.23176e-014	8.29576e-015	4.90226e-015	9.36516e-015	8.53764e-015	9.23143e-015	3.13642e-015	4.02837e-016	1.74294e-015	6.87443e-015	7.63724e-015	1.61686e-014	1.56284e-014	8.94557e-015	7.35731e-015	1.66721e-014	9.30753e-015	1.35052e-014	1.3833e-014	8.35024e-015	1.24509e-014
2.65138e-015	4.93828e-015	8.94454e-015	6.74119e-015	1.25725e-014	8.0943e-015	4.71768e-015	9.10554e-015	8.20143e-015	9.20295e-015	2.9608e-015	3.45446e-016	1.58893e-015	7.06385e-015	7.58147e-015	1.62051e-014	1.53475e-014	8.8461e-015	7.04155e-015	1.67525e-014	9.08056e-015	1.35103e-014	1.39489e-014	8.37656e-015	1.24302e-014
2.88579e-015	4.7127e-015	8.96626e-015	6.45167e-015	1.28316e-014	7.8972e-015	4.58775e-015	8.86657e-015	7.8591e-015	9.17114e-015	2.7748e-015	2.96619e-016	1.4461e-015	7.24566e-015	7.52506e-015	1.62126e-014	1.50531e-014	8.74698e-015	6.73903e-015	1.68185e-014	8.83427e-015	1.35098e-014	1.40681e-014	8.41937e-015	1.23977e-014
3.13391e-015	4.50101e-015	8.99071e-015	6.17171e-015	1.30941e-014	7.70581e-015	4.51387e-015	8.6508e-015	7.51494e-015	9.13692e-015	2.58069e-015	2.57431e-016	1.31625e-015	7.41933e-015	7.46964e-015	1.61916e-014	1.47458e-014	8.64884e-015	6.45024e-015	1.68681e-014	8.56899e-015	1.3502e-014	1.41898e-014	8.47859e-015	1.23522e-014
3.39507e-015	4.30563e-015	9.01844e-015	5.90513e-015	1.33595e-014	7.52059e-015	4.49688e-015	8.46104e-015	7.17323e-015	9.10114e-015	2.38084e-015	2.2861e-016	1.20171e-015	7.58488e-015	7.41714e-015	1.61428e-014	1.44264e-014	8.55243e-015	6.17718e-015	1.68984e-014	8.28583e-015	1.3486e-014	1.43129e-014	8.55437e-015	1.22937e-014
3.66745e-015	4.1292e-015	9.04966e-015	5.65556e-015	1.36262e-014	7.34237e-015	4.53658e-015	8.29954e-015	6.83766e-015	9.06421e-015	2.17813e-015	2.10844e-016	1.10454e-015	7.74247e-015	7.36942e-015	1.60678e-014	1.40958e-014	8.45808e-015	5.92125e-015	1.69073e-014	7.98576e-015	1.34595e-014	1.44357e-014	8.64616e-015	1.22213e-014
3.94918e-015	3.97331e-015	9.08467e-015	5.42623e-015	1.38926e-014	7.17264e-015	4.63356e-015	8.16873e-015	6.51225e-015	9.02709e-015	1.97514e-015	2.04956e-016	1.02571e-015	7.89179e-015	7.32823e-015	1.59674e-014	1.37555e-014	8.36625e-015	5.6836e-015	1.68925e-014	7.67026e-015	1.34215e-014	1.45571e-014	8.75361e-015	1.21353e-014
4.23819e-015	3.84031e-015	9.12344e-015	5.22111e-015	1.41576e-014	7.01254e-015	4.78705e-015	8.07013e-015	6.20095e-015	8.99041e-015	1.77442e-015	2.11309e-016	9.66419e-016	8.03325e-015	7.295e-015	1.58429e-014	1.34065e-014	8.27685e-015	5.46505e-015	1.68525e-014	7.34078e-015	1.33709e-014	1.46755e-014	8.87567e-015	1.20352e-014
4.53228e-015	3.73225e-015	9.16638e-015	5.04332e-015	1.44203e-014	6.86301e-015	4.99572e-015	8.00537e-015	5.90699e-015	8.95525e-015	1.579e-015	2.30444e-016	9.28675e-016	8.16684e-015	7.27176e-015	1.56958e-014	1.30503e-014	8.18963e-015	5.26623e-015	1.67858e-014	6.99752e-015	1.33066e-014	1.47893e-014	9.01062e-015	1.192e-014
4.82981e-015	3.65002e-015	9.21357e-015	4.89528e-015	1.46787e-014	6.72569e-015	5.25785e-015	7.97526e-015	5.63409e-015	8.92274e-015	1.39188e-015	2.63173e-016	9.14071e-016	8.29297e-015	7.25969e-015	1.55285e-014	1.26878e-014	8.10478e-015	5.08748e-015	1.66913e-014	6.64297e-015	1.32273e-014	1.4897e-014	9.15754e-015	1.17898e-014
5.12829e-015	3.59531e-015	9.2648e-015	4.77998e-015	1.49323e-014	6.60113e-015	5.57197e-015	7.98092e-015	5.38546e-015	8.893e-015	1.21599e-015	3.10064e-016	9.23573e-016	8.41232e-015	7.26001e-015	1.53431e-014	1.23202e-014	8.02271e-015	4.92943e-015	1.65679e-014	6.27872e-015	1.31328e-014	1.49968e-014	9.31547e-015	1.16448e-014
5.42517e-015	3.56915e-015	9.3202e-015	4.69961e-015	1.51801e-014	6.49001e-015	5.93525e-015	8.02319e-015	5.16421e-015	8.86639e-015	1.05405e-015	3.70969e-016	9.57612e-016	8.525e-015	7.27371e-015	1.51424e-014	1.19478e-014	7.94319e-015	4.7921e-015	1.64146e-014	5.90649e-015	1.30223e-014	1.50868e-014	9.48269e-015	1.14845e-014
5.71808e-015	3.57175e-015	9.37949e-015	4.65628e-015	1.54201e-014	6.39366e-015	6.34468e-015	8.10201e-015	4.97271e-015	8.8434e-015	9.0882e-016	4.46606e-016	1.01662e-015	8.63149e-015	7.30207e-015	1.4928e-014	1.15718e-014	7.86555e-015	4.67483e-015	1.62304e-014	5.5279e-015	1.28946e-014	1.5165e-014	9.65656e-015	1.13099e-014
6.00513e-015	3.60369e-015	9.4422e-015	4.65133e-015	1.56506e-014	6.31257e-015	6.79662e-015	8.21747e-015	4.81331e-015	8.82484e-015	7.83343e-016	5.36901e-016	1.10089e-015	8.73208e-015	7.34532e-015	1.4702e-014	1.11935e-014	7.78936e-015	4.57651e-015	1.60145e-014	5.14522e-015	1.27489e-014	1.52299e-014	9.8349e-015	1.11218e-014
6.28372e-015	3.66486e-015	9.50774e-015	4.68597e-015	1.58706e-014	6.24716e-015	7.28677e-015	8.36887e-015	4.68792e-015	8.81121e-015	6.80152e-016	6.4193e-016	1.21074e-015	8.82718e-015	7.40359e-015	1.44671e-014	1.08138e-014	7.7138e-015	4.49707e-015	1.57675e-014	4.76002e-015	1.25852e-014	1.52795e-014	1.00147e-014	1.092e-014
6.55096e-015	3.75484e-015	9.57584e-015	4.76083e-015	1.60785e-014	6.19818e-015	7.81118e-015	8.55557e-015	4.5977e-015	8.80262e-015	6.02122e-016	7.61921e-016	1.34632e-015	8.91651e-015	7.47673e-015	1.42255e-014	1.04343e-014	7.6378e-015	4.43581e-015	1.54895e-014	4.37424e-015	1.24036e-014	1.53117e-014	1.01939e-014	1.07054e-014
6.80467e-015	3.8731e-015	9.64545e-015	4.87599e-015	1.62722e-014	6.1664e-015	8.36544e-015	8.77689e-015	4.54404e-015	8.79921e-015	5.5108e-016	8.97215e-016	1.50731e-015	8.99996e-015	7.56452e-015	1.39792e-014	1.00556e-014	7.56084e-015	4.39199e-015	1.51814e-014	3.98987e-015	1.22044e-014	1.5325e-014	1.03697e-014	1.04793e-014
7.04302e-015	4.01847e-015	9.71539e-015	5.03072e-015	1.64503e-014	6.15199e-015	8.94483e-015	9.0309e-015	4.52816e-015	8.80142e-015	5.29351e-016	1.04738e-015	1.69364e-015	9.07755e-015	7.66628e-015	1.37312e-014	9.67768e-015	7.48253e-015	4.3647e-015	1.48436e-014	3.60915e-015	1.19875e-014	1.53173e-014	1.05398e-014	1.02436e-014
7.26361e-015	4.18926e-015	9.78504e-015	5.22475e-015	1.66106e-014	6.15517e-015	9.54507e-015	9.31619e-015	4.55032e-015	8.80919e-015	5.38617e-016	1.21248e-015	1.90508e-015	9.14824e-015	7.7815e-015	1.34827e-014	9.30152e-015	7.40169e-015	4.35219e-015	1.4477e-014	3.23432e-015	1.17534e-014	1.52872e-014	1.07013e-014	9.99942e-015
7.46353e-015	4.38354e-015	9.8533e-015	5.45723e-015	1.67517e-014	6.1762e-015	1.01603e-014	9.63147e-015	4.61132e-015	8.82229e-015	5.80842e-016	1.39205e-015	2.14086e-015	9.21202e-015	7.90873e-015	1.3236e-014	8.92721e-015	7.31703e-015	4.3526e-015	1.4082e-014	2.8674e-015	1.15031e-014	1.52338e-014	1.08508e-014	9.74832e-015
7.64097e-015	4.59943e-015	9.91917e-015	5.72595e-015	1.68726e-014	6.21501e-015	1.07865e-014	9.9748e-015	4.71084e-015	8.84051e-015	6.57463e-016	1.58573e-015	2.39974e-015	9.26883e-015	8.04609e-015	1.29928e-014	8.55472e-015	7.22705e-015	4.36371e-015	1.36603e-014	2.51048e-015	1.1237e-014	1.51553e-014	1.09854e-014	9.49156e-015
7.79396e-015	4.8344e-015	9.98205e-015	6.02812e-015	1.69719e-014	6.27081e-015	1.14188e-014	1.03439e-014	4.84853e-015	8.86419e-015	7.69768e-016	1.7928e-015	2.68024e-015	9.3177e-015	8.19233e-015	1.27544e-014	8.18435e-015	7.13006e-015	4.38448e-015	1.32131e-014	2.16518e-015	1.09561e-014	1.50508e-014	1.11027e-014	9.2309e-015
7.92109e-015	5.08457e-015	1.00405e-014	6.36046e-015	1.70475e-014	6.34326e-015	1.20521e-014	1.07364e-014	5.02421e-015	8.89274e-015	9.19036e-016	2.01283e-015	2.98192e-015	9.35819e-015	8.34541e-015	1.2522e-014	7.81606e-015	7.02543e-015	4.41304e-015	1.27423e-014	1.83342e-015	1.06617e-014	1.49191e-014	1.11997e-014	8.96818e-015
8.02074e-015	5.34715e-015	1.00939e-014	6.71951e-015	1.70989e-014	6.43171e-015	1.26817e-014	1.11487e-014	5.2372e-015	8.92588e-015	1.10549e-015	2.2449e-015	3.30286e-015	9.38993e-015	8.50324e-015	1.2296e-014	7.44948e-015	6.91181e-015	4.44721e-015	1.22503e-014	1.51777e-015	1.03548e-014	1.47593e-014	1.12743e-014	8.70582e-015
8.09151e-015	5.61876e-015	1.01416e-014	7.10169e-015	1.71246e-014	6.53555e-015	1.33034e-014	1.15781e-014	5.48636e-015	8.96311e-015	1.32898e-015	2.48858e-015	3.64138e-015	9.41184e-015	8.66289e-015	1.20773e-014	7.08453e-015	6.78772e-015	4.48425e-015	1.17385e-014	1.22006e-015	1.00359e-014	1.45709e-014	1.13236e-014	8.44556e-015
8.13234e-015	5.89586e-015	1.01821e-014	7.5027e-015	1.71233e-014	6.6534e-015	1.39127e-014	1.2022e-014	5.76917e-015	9.00384e-015	1.58956e-015	2.74267e-015	3.99628e-015	9.42314e-015	8.82201e-015	1.1867e-014	6.72027e-015	6.65184e-015	4.52257e-015	1.12089e-014	9.42046e-016	9.70654e-015	1.43536e-014	1.13461e-014	8.18913e-015
8.14186e-015	6.17444e-015	1.02144e-014	7.91806e-015	1.7094e-014	6.78457e-015	1.45059e-014	1.24771e-014	6.0843e-015	9.04775e-015	1.88657e-015	3.00624e-015	4.36555e-015	9.42345e-015	8.97796e-015	1.16652e-014	6.35595e-015	6.50295e-015	4.56024e-015	1.06636e-014	6.85154e-016	9.36808e-015	1.41074e-014	1.13396e-014	7.93884e-015
8.12008e-015	6.4514e-015	1.0238e-014	8.34351e-015	1.70356e-014	6.92786e-015	1.50784e-014	1.29403e-014	6.42952e-015	9.09369e-015	2.21907e-015	3.27847e-015	4.74744e-015	9.4114e-015	9.12893e-015	1.14721e-014	5.9913e-015	6.34002e-015	4.59464e-015	1.01061e-014	4.50918e-016	9.02191e-015	1.38322e-014	1.13017e-014	7.69653e-015
8.06657e-015	6.72278e-015	1.02518e-014	8.77411e-015	1.69477e-014	7.08147e-015	1.56269e-014	1.34081e-014	6.80273e-015	9.14137e-015	2.58613e-015	3.55779e-015	5.14031e-015	9.38609e-015	9.27172e-015	1.12883e-014	5.62582e-015	6.16249e-015	4.62372e-015	9.5392e-015	2.41109e-016	8.66939e-015	1.35284e-014	1.12318e-014	7.46445e-015
7.98024e-015	6.98473e-015	1.02554e-014	9.20567e-015	1.68301e-014	7.24413e-015	1.61486e-014	1.3878e-014	7.20193e-015	9.18985e-015	2.98616e-015	3.84337e-015	5.54229e-015	9.34751e-015	9.40375e-015	1.11132e-014	5.25972e-015	5.96919e-015	4.64592e-015	8.96559e-015	5.66225e-017	8.31226e-015	1.31966e-014	1.11281e-014	7.24417e-015
7.86162e-015	7.23307e-015	1.02488e-014	9.63337e-015	1.66826e-014	7.41524e-015	1.66416e-014	1.43473e-014	7.62514e-015	9.23884e-015	3.41776e-015	4.13416e-015	5.95107e-015	9.29494e-015	9.52227e-015	1.09461e-014	4.89308e-015	5.75975e-015	4.65952e-015	8.38767e-015	-1.01698e-016	7.95172e-015	1.28371e-014	1.09896e-014	7.03776e-015
7.71099e-015	7.46397e-015	1.02316e-014	1.00525e-014	1.65061e-014	7.5934e-015	1.71034e-014	1.48129e-014	8.07063e-015	9.28757e-015	3.87874e-015	4.42886e-015	6.3643e-015	9.22774e-015	9.62478e-015	1.07861e-014	4.52504e-015	5.53365e-015	4.66274e-015	7.80836e-015	-2.3335e-016	7.58893e-015	1.2451e-014	1.0816e-014	6.84723e-015
7.52913e-015	7.67366e-015	1.02037e-014	1.04583e-014	1.63019e-014	7.77724e-015	1.75319e-014	1.52714e-014	8.53566e-015	9.33468e-015	4.36685e-015	4.72608e-015	6.78048e-015	9.14537e-015	9.70843e-015	1.06321e-014	4.15506e-015	5.2907e-015	4.6542e-015	7.23034e-015	-3.3785e-016	7.22566e-015	1.20394e-014	1.06065e-014	6.67391e-015
7.31788e-015	7.8589e-015	1.0165e-014	1.0846e-014	1.60705e-014	7.96528e-015	1.79264e-014	1.57207e-014	9.0181e-015	9.37954e-015	4.87955e-015	5.0242e-015	7.19784e-015	9.04764e-015	9.77156e-015	1.04833e-014	3.78333e-015	5.03082e-015	4.63285e-015	6.65631e-015	-4.15576e-016	6.86308e-015	1.16038e-014	1.03616e-014	6.51873e-015
7.07815e-015	8.01599e-015	1.01155e-014	1.12111e-014	1.58133e-014	8.15637e-015	1.82859e-014	1.61579e-014	9.51616e-015	9.42238e-015	5.41425e-015	5.32153e-015	7.61448e-015	8.93408e-015	9.81202e-015	1.03385e-014	3.40963e-015	4.75455e-015	4.5973e-015	6.08847e-015	-4.65953e-016	6.50157e-015	1.11453e-014	1.00817e-014	6.38339e-015
6.8108e-015	8.14256e-015	1.00561e-014	1.155e-014	1.55313e-014	8.34913e-015	1.8611e-014	1.65816e-014	1.0028e-014	9.46162e-015	5.96809e-015	5.61698e-015	8.02844e-015	8.80415e-015	9.82779e-015	1.01972e-014	3.03387e-015	4.46262e-015	4.54678e-015	5.52955e-015	-4.8931e-016	6.14252e-015	1.06661e-014	9.76731e-015	6.26954e-015
6.51749e-015	8.23514e-015	9.98707e-015	1.18589e-014	1.5226e-014	8.54224e-015	1.89018e-014	1.69902e-014	1.05513e-014	9.49691e-015	6.53813e-015	5.90927e-015	8.4383e-015	8.65862e-015	9.81843e-015	1.00574e-014	2.65602e-015	4.15567e-015	4.48145e-015	4.98166e-015	-4.85975e-016	5.78708e-015	1.0168e-014	9.42029e-015	6.17754e-015
6.2001e-015	8.29091e-015	9.90964e-015	1.21348e-014	1.48991e-014	8.73445e-015	1.91587e-014	1.73806e-014	1.1084e-014	9.52764e-015	7.12109e-015	6.1968e-015	8.84218e-015	8.49791e-015	9.78275e-015	9.91857e-015	2.276e-015	3.83431e-015	4.40076e-015	4.44697e-015	-4.56371e-016	5.43551e-015	9.65267e-015	9.04191e-015	6.10729e-015
5.86041e-015	8.30845e-015	9.82466e-015	1.23745e-014	1.45523e-014	8.92459e-015	1.93824e-014	1.77514e-014	1.16242e-014	9.55233e-015	7.71372e-015	6.47825e-015	9.23842e-015	8.32233e-015	9.71975e-015	9.77952e-015	1.89385e-015	3.50028e-015	4.30451e-015	3.92759e-015	-4.02288e-016	5.08808e-015	9.12278e-015	8.63397e-015	6.05932e-015
5.50065e-015	8.28609e-015	9.73261e-015	1.25754e-014	1.4189e-014	9.11132e-015	1.95745e-014	1.8101e-014	1.21699e-014	9.57076e-015	8.31253e-015	6.75236e-015	9.62529e-015	8.13263e-015	9.6292e-015	9.63872e-015	1.50949e-015	3.1556e-015	4.19216e-015	3.42494e-015	-3.24374e-016	4.74495e-015	8.58038e-015	8.19843e-015	6.03296e-015
5.12306e-015	8.2228e-015	9.63545e-015	1.2736e-014	1.38111e-014	9.29412e-015	1.97368e-014	1.8427e-014	1.2719e-014	9.58253e-015	8.91384e-015	7.01728e-015	1.0001e-014	7.92992e-015	9.51059e-015	9.49471e-015	1.12308e-015	2.8014e-015	4.06345e-015	2.94025e-015	-2.24059e-016	4.40644e-015	8.02753e-015	7.73807e-015	6.02798e-015
4.73054e-015	8.11781e-015	9.53415e-015	1.28552e-014	1.34205e-014	9.472e-015	1.98711e-014	1.87283e-014	1.3269e-014	9.58673e-015	9.51431e-015	7.27143e-015	1.03643e-014	7.71507e-015	9.36439e-015	9.34579e-015	7.35664e-016	2.4388e-015	3.91966e-015	2.47473e-015	-1.02866e-016	4.07272e-015	7.4666e-015	7.25484e-015	6.0429e-015
4.32537e-015	7.97071e-015	9.42971e-015	1.2932e-014	1.30204e-014	9.64401e-015	1.99794e-014	1.90048e-014	1.38181e-014	9.58322e-015	1.01104e-014	7.51352e-015	1.07142e-014	7.4897e-015	9.19144e-015	9.19125e-015	3.4804e-016	2.07058e-015	3.76191e-015	2.02963e-015	3.73834e-017	3.74387e-015	6.89987e-015	6.7508e-015	6.07635e-015
3.90988e-015	7.78126e-015	9.32312e-015	1.29669e-014	1.26133e-014	9.80933e-015	2.00644e-014	1.9255e-014	1.43651e-014	9.57169e-015	1.06986e-014	7.74232e-015	1.10492e-014	7.25571e-015	8.99225e-015	9.03052e-015	-3.95651e-017	1.69918e-015	3.59101e-015	1.60578e-015	1.93642e-016	3.42026e-015	6.3303e-015	6.22955e-015	6.1273e-015
3.48636e-015	7.5506e-015	9.21696e-015	1.296e-014	1.22017e-014	9.96781e-015	2.01281e-014	1.94781e-014	1.49082e-014	9.5513e-015	1.12752e-014	7.95641e-015	1.1368e-014	7.01448e-015	8.76812e-015	8.86221e-015	-4.25764e-016	1.32667e-015	3.4077e-015	1.20351e-015	3.63998e-016	3.10123e-015	5.75994e-015	5.69418e-015	6.19405e-015
3.05745e-015	7.27917e-015	9.11263e-015	1.29127e-014	1.17882e-014	1.01187e-014	2.01729e-014	1.96736e-014	1.54459e-014	9.52162e-015	1.18368e-014	8.15489e-015	1.16699e-014	6.7683e-015	8.52029e-015	8.68558e-015	-8.09106e-016	9.55983e-016	3.21314e-015	8.23392e-016	5.45968e-016	2.78652e-015	5.19151e-015	5.14778e-015	6.27502e-015
2.62585e-015	6.9683e-015	9.01138e-015	1.28264e-014	1.13758e-014	1.02621e-014	2.02011e-014	1.98414e-014	1.59761e-014	9.4827e-015	1.238e-014	8.33659e-015	1.19546e-014	6.51931e-015	8.2517e-015	8.4997e-015	-1.18814e-015	5.89627e-016	3.00877e-015	4.65147e-016	7.36511e-016	2.47532e-015	4.62763e-015	4.59294e-015	6.36734e-015
2.19476e-015	6.62048e-015	8.91533e-015	1.27034e-014	1.09676e-014	1.03975e-014	2.02158e-014	1.99813e-014	1.64975e-014	9.43458e-015	1.29021e-014	8.50037e-015	1.22211e-014	6.26873e-015	7.96477e-015	8.30482e-015	-1.56188e-015	2.30731e-016	2.79577e-015	1.28585e-016	9.33275e-016	2.16726e-015	4.0705e-015	4.03318e-015	6.46841e-015
1.76653e-015	6.23785e-015	8.82622e-015	1.25457e-014	1.05664e-014	1.05248e-014	2.02197e-014	2.00936e-014	1.70087e-014	9.3772e-015	1.34006e-014	8.64565e-015	1.24684e-014	6.01975e-015	7.66167e-015	8.09998e-015	-1.92955e-015	-1.18915e-016	2.57581e-015	-1.86988e-016	1.13362e-015	1.8615e-015	3.52233e-015	3.47142e-015	6.57526e-015
1.34332e-015	5.82268e-015	8.74605e-015	1.23569e-014	1.01751e-014	1.06443e-014	2.02151e-014	2.01782e-014	1.75081e-014	9.30989e-015	1.38725e-014	8.77162e-015	1.26958e-014	5.77515e-015	7.34535e-015	7.88526e-015	-2.28995e-015	-4.56149e-016	2.35053e-015	-4.82428e-016	1.33497e-015	1.55789e-015	2.9852e-015	2.91132e-015	6.68473e-015
9.26752e-016	5.37805e-015	8.67581e-015	1.21402e-014	9.79637e-015	1.07559e-014	2.02034e-014	2.02353e-014	1.79942e-014	9.23298e-015	1.43157e-014	8.87712e-015	1.29029e-014	5.5375e-015	7.01897e-015	7.66043e-015	-2.64159e-015	-7.79017e-016	2.12073e-015	-7.58893e-016	1.53427e-015	1.25522e-015	2.46085e-015	2.35631e-015	6.79382e-015
5.1909e-016	4.90694e-015	8.61598e-015	1.18993e-014	9.43241e-015	1.08601e-014	2.01871e-014	2.02648e-014	1.84655e-014	9.14635e-015	1.47278e-014	8.96166e-015	1.30887e-014	5.30815e-015	6.68545e-015	7.42576e-015	-2.98221e-015	-1.08568e-015	1.88784e-015	-1.01795e-015	1.72833e-015	9.52461e-016	1.95155e-015	1.80933e-015	6.89924e-015
1.22155e-016	4.41365e-015	8.5684e-015	1.16384e-014	9.0852e-015	1.09578e-014	2.01681e-014	2.02673e-014	1.89205e-014	9.04992e-015	1.5107e-014	9.02435e-015	1.32534e-014	5.08967e-015	6.34794e-015	7.1814e-015	-3.31053e-015	-1.37441e-015	1.65315e-015	-1.26151e-015	1.91436e-015	6.48952e-016	1.45855e-015	1.2735e-015	6.99761e-015
-2.62856e-016	3.90161e-015	8.53416e-015	1.13615e-014	8.7567e-015	1.1049e-014	2.01474e-014	2.02431e-014	1.93576e-014	8.94396e-015	1.54511e-014	9.06473e-015	1.33964e-014	4.88462e-015	6.00981e-015	6.92752e-015	-3.62564e-015	-1.64267e-015	1.41838e-015	-1.49105e-015	2.08962e-015	3.44187e-016	9.83758e-016	7.51478e-016	7.08507e-015
-6.34223e-016	3.37386e-015	8.51388e-015	1.10734e-014	8.44776e-015	1.11343e-014	2.01266e-014	2.01924e-014	1.9775e-014	8.82928e-015	1.57587e-014	9.08314e-015	1.35169e-014	4.69573e-015	5.67381e-015	6.66473e-015	-3.92546e-015	-1.88932e-015	1.1847e-015	-1.70858e-015	2.25158e-015	3.7631e-017	5.28164e-016	2.46299e-016	7.15891e-015
-9.90621e-016	2.83498e-015	8.50819e-015	1.07785e-014	8.16038e-015	1.12139e-014	2.0107e-014	2.01157e-014	2.01715e-014	8.70636e-015	1.60283e-014	9.07967e-015	1.3615e-014	4.52527e-015	5.3432e-015	6.39328e-015	-4.20944e-015	-2.1133e-015	9.5342e-016	-1.91617e-015	2.39733e-015	-2.71744e-016	9.28629e-017	-2.39336e-016	7.21641e-015
-1.33134e-015	2.28944e-015	8.5175e-015	1.0481e-014	7.89555e-015	1.12885e-014	2.00886e-014	2.00142e-014	2.05456e-014	8.57584e-015	1.62591e-014	9.05412e-015	1.36905e-014	4.37534e-015	5.02179e-015	6.1142e-015	-4.47675e-015	-2.31326e-015	7.25494e-016	-2.11652e-015	2.52438e-015	-5.85078e-016	-3.2108e-016	-7.03238e-016	7.25454e-015
-1.65492e-015	1.74113e-015	8.54197e-015	1.01853e-014	7.65399e-015	1.13581e-014	2.00709e-014	1.98882e-014	2.08958e-014	8.43769e-015	1.64502e-014	9.00679e-015	1.37436e-014	4.24713e-015	4.71232e-015	5.82811e-015	-4.72628e-015	-2.48867e-015	5.02148e-016	-2.31093e-015	2.6309e-015	-9.02069e-016	-7.13161e-016	-1.14438e-015	7.27008e-015
-1.96059e-015	1.19384e-015	8.58133e-015	9.89599e-015	7.43598e-015	1.14232e-014	2.00537e-014	1.97389e-014	2.12202e-014	8.29246e-015	1.6601e-014	8.9381e-015	1.37741e-014	4.14144e-015	4.41714e-015	5.53501e-015	-4.95679e-015	-2.63912e-015	2.85207e-016	-2.5014e-015	2.71511e-015	-1.22297e-015	-1.08298e-015	-1.56112e-015	7.26013e-015
-2.24727e-015	6.52067e-016	8.63557e-015	9.61758e-015	7.24165e-015	1.14848e-014	2.00366e-014	1.9567e-014	2.15176e-014	8.14061e-015	1.67108e-014	8.8482e-015	1.37826e-014	4.0597e-015	4.13883e-015	5.23629e-015	-5.16739e-015	-2.76432e-015	7.53646e-017	-2.69016e-015	2.77493e-015	-1.5479e-015	-1.4302e-015	-1.95292e-015	7.22246e-015
-2.51521e-015	1.19498e-016	8.70434e-015	9.35343e-015	7.07035e-015	1.1543e-014	2.00196e-014	1.9374e-014	2.17866e-014	7.98253e-015	1.67797e-014	8.73805e-015	1.37693e-014	4.00298e-015	3.88016e-015	4.93311e-015	-5.35789e-015	-2.86473e-015	-1.27467e-016	-2.88013e-015	2.80885e-015	-1.87681e-015	-1.75495e-015	-2.31797e-015	7.15504e-015
-2.76438e-015	-3.99783e-016	8.78632e-015	9.10705e-015	6.92197e-015	1.15977e-014	2.00017e-014	1.91603e-014	2.20256e-014	7.81862e-015	1.68081e-014	8.60858e-015	1.37344e-014	3.97176e-015	3.64305e-015	4.62587e-015	-5.52798e-015	-2.94073e-015	-3.22818e-016	-3.07276e-015	2.81625e-015	-2.21e-015	-2.05743e-015	-2.65496e-015	7.05633e-015
-2.99477e-015	-9.02482e-016	8.88054e-015	8.88182e-015	6.79593e-015	1.16492e-014	1.99805e-014	1.89263e-014	2.22334e-014	7.64973e-015	1.6796e-014	8.46097e-015	1.36787e-014	3.96613e-015	3.42923e-015	4.31538e-015	-5.67699e-015	-2.99316e-015	-5.10243e-016	-3.27028e-015	2.79612e-015	-2.54769e-015	-2.33794e-015	-2.96362e-015	6.92434e-015
-3.20628e-015	-1.38515e-015	8.98576e-015	8.68076e-015	6.69151e-015	1.16985e-014	1.99557e-014	1.86728e-014	2.24079e-014	7.4766e-015	1.67441e-014	8.29622e-015	1.36022e-014	3.9858e-015	3.24035e-015	4.00281e-015	-5.80538e-015	-3.02316e-015	-6.88763e-016	-3.47432e-015	2.74796e-015	-2.88884e-015	-2.59649e-015	-3.2436e-015	6.75838e-015
-3.3996e-015	-1.84463e-015	9.10121e-015	8.50628e-015	6.60776e-015	1.17457e-014	1.99258e-014	1.8401e-014	2.25481e-014	7.29988e-015	1.66533e-014	8.11503e-015	1.35053e-014	4.0302e-015	3.07782e-015	3.68993e-015	-5.91316e-015	-3.03177e-015	-8.57651e-016	-3.68636e-015	2.6715e-015	-3.23307e-015	-2.8336e-015	-3.49513e-015	6.55744e-015
-3.5749e-015	-2.2781e-015	9.22527e-015	8.36072e-015	6.54338e-015	1.17906e-014	1.98893e-014	1.81122e-014	2.26523e-014	7.12031e-015	1.65248e-014	7.91887e-015	1.3389e-014	4.09936e-015	2.9431e-015	3.37849e-015	-6.00011e-015	-3.02024e-015	-1.01677e-015	-3.90751e-015	2.56665e-015	-3.5799e-015	-3.05029e-015	-3.71865e-015	6.32122e-015
-3.73204e-015	-2.68335e-015	9.35619e-015	8.24567e-015	6.49646e-015	1.18332e-014	1.98447e-014	1.78068e-014	2.27188e-014	6.93878e-015	1.63594e-014	7.70904e-015	1.32538e-014	4.1927e-015	2.83691e-015	3.06968e-015	-6.06737e-015	-2.99048e-015	-1.16632e-015	-4.13937e-015	2.43382e-015	-3.92843e-015	-3.24783e-015	-3.91477e-015	6.05001e-015
-3.87166e-015	-3.05868e-015	9.49244e-015	8.16301e-015	6.46596e-015	1.1873e-014	1.97895e-014	1.74866e-014	2.27473e-014	6.75611e-015	1.6158e-014	7.48661e-015	1.30999e-014	4.30909e-015	2.75982e-015	2.76452e-015	-6.11458e-015	-2.94425e-015	-1.30571e-015	-4.38264e-015	2.27469e-015	-4.2775e-015	-3.42768e-015	-4.08373e-015	5.745e-015
-3.99517e-015	-3.4016e-015	9.63306e-015	8.11301e-015	6.44931e-015	1.191e-014	1.97224e-014	1.71525e-014	2.27374e-014	6.57282e-015	1.59222e-014	7.25323e-015	1.29281e-014	4.44673e-015	2.71199e-015	2.46457e-015	-6.14236e-015	-2.88399e-015	-1.43489e-015	-4.63749e-015	2.09064e-015	-4.62574e-015	-3.59054e-015	-4.22711e-015	5.40683e-015
-4.10301e-015	-3.71079e-015	9.77596e-015	8.09562e-015	6.44433e-015	1.19442e-014	1.96417e-014	1.68061e-014	2.26875e-014	6.39012e-015	1.56542e-014	7.01104e-015	1.27391e-014	4.6036e-015	2.69243e-015	2.17155e-015	-6.1521e-015	-2.81179e-015	-1.55392e-015	-4.90485e-015	1.88346e-015	-4.97175e-015	-3.73809e-015	-4.3457e-015	5.03766e-015
-4.19582e-015	-3.98586e-015	9.91986e-015	8.11031e-015	6.44879e-015	1.19748e-014	1.95458e-014	1.64484e-014	2.25981e-014	6.20827e-015	1.53557e-014	6.76185e-015	1.25337e-014	4.77777e-015	2.70071e-015	1.88612e-015	-6.14449e-015	-2.72963e-015	-1.66269e-015	-5.18528e-015	1.65493e-015	-5.31466e-015	-3.87144e-015	-4.44122e-015	4.63935e-015
-4.27439e-015	-4.2267e-015	1.00625e-014	8.15584e-015	6.46134e-015	1.2002e-014	1.94335e-014	1.60808e-014	2.24681e-014	6.02798e-015	1.50282e-014	6.50725e-015	1.23128e-014	4.9675e-015	2.73547e-015	1.60946e-015	-6.12058e-015	-2.64001e-015	-1.76103e-015	-5.47874e-015	1.40707e-015	-5.65251e-015	-3.99223e-015	-4.51598e-015	4.21427e-015
-4.33899e-015	-4.43276e-015	1.02023e-014	8.2307e-015	6.47987e-015	1.20247e-014	1.93034e-014	1.57052e-014	2.22975e-014	5.85048e-015	1.46733e-014	6.24936e-015	1.20772e-014	5.16994e-015	2.79554e-015	1.34309e-015	-6.08145e-015	-2.54507e-015	-1.8488e-015	-5.78436e-015	1.14225e-015	-5.98403e-015	-4.10206e-015	-4.57138e-015	3.76539e-015
-4.39035e-015	-4.60412e-015	1.03377e-014	8.33405e-015	6.50219e-015	1.20426e-014	1.91536e-014	1.53231e-014	2.20861e-014	5.67655e-015	1.42931e-014	5.98993e-015	1.18284e-014	5.38297e-015	2.87943e-015	1.0882e-015	-6.02841e-015	-2.44607e-015	-1.92558e-015	-6.10069e-015	8.63338e-016	-6.3078e-015	-4.20229e-015	-4.60913e-015	3.29623e-015
-4.42963e-015	-4.74127e-015	1.04667e-014	8.46378e-015	6.52574e-015	1.20557e-014	1.89834e-014	1.4937e-014	2.18339e-014	5.50626e-015	1.38899e-014	5.73073e-015	1.15675e-014	5.60375e-015	2.98593e-015	8.46586e-016	-5.96307e-015	-2.3452e-015	-1.99114e-015	-6.42672e-015	5.73619e-016	-6.62246e-015	-4.29491e-015	-4.63075e-015	2.81068e-015
-4.45692e-015	-4.84583e-015	1.05881e-014	8.61691e-015	6.54835e-015	1.20628e-014	1.87914e-014	1.45488e-014	2.15414e-014	5.34026e-015	1.34658e-014	5.47341e-015	1.12959e-014	5.83007e-015	3.11318e-015	6.19713e-016	-5.88626e-015	-2.24425e-015	-2.04546e-015	-6.76092e-015	2.76469e-016	-6.92613e-015	-4.38112e-015	-4.63812e-015	2.31192e-015
-4.47305e-015	-4.91919e-015	1.06998e-014	8.7905e-015	6.56911e-015	1.20624e-014	1.85776e-014	1.41597e-014	2.12092e-014	5.1789e-015	1.30233e-014	5.21956e-015	1.10152e-014	6.05888e-015	3.25911e-015	4.08173e-016	-5.79947e-015	-2.14533e-015	-2.08751e-015	-7.10126e-015	-2.48023e-017	-7.21714e-015	-4.46281e-015	-4.6334e-015	1.80382e-015
-4.47865e-015	-4.9625e-015	1.08006e-014	8.98196e-015	6.58704e-015	1.20537e-014	1.83416e-014	1.37717e-014	2.08382e-014	5.02288e-015	1.25648e-014	4.97054e-015	1.07265e-014	6.28721e-015	3.42136e-015	2.13458e-016	-5.70389e-015	-2.04967e-015	-2.11693e-015	-7.44576e-015	-3.27059e-016	-7.4936e-015	-4.54166e-015	-4.61836e-015	1.29098e-015
-4.47385e-015	-4.97797e-015	1.08896e-014	9.18715e-015	6.60091e-015	1.20367e-014	1.80834e-014	1.33865e-014	2.04294e-014	4.87319e-015	1.20928e-014	4.72807e-015	1.04311e-014	6.51221e-015	3.59762e-015	3.65339e-017	-5.60076e-015	-1.95773e-015	-2.13344e-015	-7.79186e-015	-6.26713e-016	-7.75389e-015	-4.61902e-015	-4.59484e-015	7.77045e-016
-4.4592e-015	-4.9676e-015	1.09656e-014	9.40294e-015	6.60953e-015	1.20097e-014	1.78033e-014	1.30066e-014	1.99838e-014	4.73028e-015	1.16094e-014	4.49356e-015	1.01303e-014	6.73142e-015	3.78636e-015	-1.2159e-016	-5.49196e-015	-1.87069e-015	-2.13606e-015	-8.13676e-015	-9.20036e-016	-7.99649e-015	-4.69616e-015	-4.56426e-015	2.66586e-016
-4.43525e-015	-4.93412e-015	1.10281e-014	9.62602e-015	6.61212e-015	1.19722e-014	1.7502e-014	1.26337e-014	1.95032e-014	4.59432e-015	1.1117e-014	4.26867e-015	9.82557e-015	6.94311e-015	3.98529e-015	-2.59516e-016	-5.37755e-015	-1.78941e-015	-2.1243e-015	-8.47781e-015	-1.20336e-015	-8.22011e-015	-4.77456e-015	-4.52881e-015	-2.34982e-016
-4.40223e-015	-4.87991e-015	1.10763e-014	9.85319e-015	6.60805e-015	1.19233e-014	1.71812e-014	1.22703e-014	1.89897e-014	4.46623e-015	1.06181e-014	4.0543e-015	9.51834e-015	7.14471e-015	4.19249e-015	-3.76044e-016	-5.25903e-015	-1.71428e-015	-2.09737e-015	-8.81228e-015	-1.47329e-015	-8.42399e-015	-4.85588e-015	-4.48988e-015	-7.23697e-016
-4.36113e-015	-4.80813e-015	1.11101e-014	1.00806e-014	6.59713e-015	1.18621e-014	1.68414e-014	1.19184e-014	1.84451e-014	4.34668e-015	1.0115e-014	3.85149e-015	9.21005e-015	7.33426e-015	4.40548e-015	-4.70445e-016	-5.13761e-015	-1.64494e-015	-2.0543e-015	-9.13735e-015	-1.72678e-015	-8.60699e-015	-4.94114e-015	-4.44918e-015	-1.19483e-015
-4.31248e-015	-4.72209e-015	1.113e-014	1.03052e-014	6.57929e-015	1.17881e-014	1.64848e-014	1.15799e-014	1.78723e-014	4.23607e-015	9.61049e-015	3.66161e-015	8.90262e-015	7.50989e-015	4.62269e-015	-5.42218e-016	-5.01381e-015	-1.58098e-015	-1.99394e-015	-9.44954e-015	-1.96033e-015	-8.76769e-015	-5.03118e-015	-4.4084e-015	-1.64397e-015
-4.25637e-015	-4.62528e-015	1.11373e-014	1.05235e-014	6.55423e-015	1.17008e-014	1.61132e-014	1.1257e-014	1.72737e-014	4.13487e-015	9.10722e-015	3.48489e-015	8.59741e-015	7.66996e-015	4.84251e-015	-5.90162e-016	-4.88878e-015	-1.52125e-015	-1.91574e-015	-9.74589e-015	-2.17068e-015	-8.90544e-015	-5.12715e-015	-4.36853e-015	-2.06781e-015
-4.19334e-015	-4.52015e-015	1.11326e-014	1.07328e-014	6.52196e-015	1.15996e-014	1.57281e-014	1.09516e-014	1.66531e-014	4.04317e-015	8.60744e-015	3.32224e-015	8.29538e-015	7.81348e-015	5.06277e-015	-6.13308e-016	-4.76239e-015	-1.46492e-015	-1.81866e-015	-1.00232e-014	-2.35456e-015	-9.02023e-015	-5.22969e-015	-4.33126e-015	-2.46239e-015
-4.12397e-015	-4.41001e-015	1.11158e-014	1.09303e-014	6.48306e-015	1.14844e-014	1.53315e-014	1.06653e-014	1.60128e-014	3.96081e-015	8.1128e-015	3.17429e-015	7.99764e-015	7.93981e-015	5.28185e-015	-6.10613e-016	-4.63542e-015	-1.41095e-015	-1.70196e-015	-1.02789e-014	-2.50939e-015	-9.11145e-015	-5.33987e-015	-4.29814e-015	-2.82428e-015
-4.04878e-015	-4.29781e-015	1.10879e-014	1.11132e-014	6.43894e-015	1.13553e-014	1.49257e-014	1.03999e-014	1.53556e-014	3.88793e-015	7.6258e-015	3.04144e-015	7.70599e-015	8.04822e-015	5.49899e-015	-5.8125e-016	-4.50826e-015	-1.35721e-015	-1.56474e-015	-1.05107e-014	-2.63286e-015	-9.1784e-015	-5.45802e-015	-4.26986e-015	-3.15072e-015
-3.96741e-015	-4.18659e-015	1.10507e-014	1.1279e-014	6.39051e-015	1.12121e-014	1.45128e-014	1.01561e-014	1.46846e-014	3.82497e-015	7.14882e-015	2.92385e-015	7.42087e-015	8.13772e-015	5.71306e-015	-5.24891e-016	-4.38173e-015	-1.30266e-015	-1.40712e-015	-1.0716e-014	-2.72327e-015	-9.22188e-015	-5.58502e-015	-4.24793e-015	-3.43955e-015
-3.88012e-015	-4.07856e-015	1.10058e-014	1.14256e-014	6.33846e-015	1.10547e-014	1.40947e-014	9.93586e-015	1.40039e-014	3.77179e-015	6.68394e-015	2.82142e-015	7.14357e-015	8.20825e-015	5.923e-015	-4.41847e-016	-4.25642e-015	-1.24525e-015	-1.22864e-015	-1.08927e-014	-2.77898e-015	-9.24186e-015	-5.7214e-015	-4.23194e-015	-3.68859e-015
-3.78755e-015	-3.97677e-015	1.09536e-014	1.1551e-014	6.28392e-015	1.08828e-014	1.36742e-014	9.74013e-015	1.33169e-014	3.72848e-015	6.23278e-015	2.73432e-015	6.87507e-015	8.2599e-015	6.12772e-015	-3.32044e-016	-4.13141e-015	-1.18334e-015	-1.02883e-015	-1.10382e-014	-2.79876e-015	-9.23882e-015	-5.86761e-015	-4.22254e-015	-3.89567e-015
-3.69021e-015	-3.88412e-015	1.0896e-014	1.16532e-014	6.22794e-015	1.06969e-014	1.32532e-014	9.56942e-015	1.26269e-014	3.69504e-015	5.79702e-015	2.66227e-015	6.61658e-015	8.29353e-015	6.32739e-015	-1.95218e-016	-4.00706e-015	-1.11448e-015	-8.08269e-016	-1.11502e-014	-2.78252e-015	-9.21323e-015	-6.02374e-015	-4.22049e-015	-4.05981e-015
-3.58892e-015	-3.80284e-015	1.08345e-014	1.17316e-014	6.17205e-015	1.04967e-014	1.28343e-014	9.42434e-015	1.19369e-014	3.67144e-015	5.37883e-015	2.60449e-015	6.3688e-015	8.31027e-015	6.52172e-015	-3.12581e-017	-3.88387e-015	-1.03638e-015	-5.67346e-016	-1.1227e-014	-2.7293e-015	-9.16606e-015	-6.19011e-015	-4.22607e-015	-4.18043e-015
-3.48432e-015	-3.73541e-015	1.0771e-014	1.17852e-014	6.117e-015	1.02825e-014	1.242e-014	9.30561e-015	1.12509e-014	3.65798e-015	4.97922e-015	2.56022e-015	6.13289e-015	8.31059e-015	6.7109e-015	1.59101e-016	-3.76142e-015	-9.47142e-016	-3.05532e-016	-1.12679e-014	-2.63906e-015	-9.09833e-015	-6.36655e-015	-4.2391e-015	-4.25779e-015
-3.37799e-015	-3.68364e-015	1.07066e-014	1.18133e-014	6.06407e-015	1.00545e-014	1.20127e-014	9.21313e-015	1.05725e-014	3.65438e-015	4.60003e-015	2.52888e-015	5.90939e-015	8.29602e-015	6.89452e-015	3.75236e-016	-3.6393e-015	-8.44506e-016	-2.35193e-017	-1.12717e-014	-2.51191e-015	-9.01137e-015	-6.55325e-015	-4.25978e-015	-4.29275e-015
-3.27054e-015	-3.64957e-015	1.06426e-014	1.18158e-014	6.01476e-015	9.81302e-015	1.16141e-014	9.14693e-015	9.90439e-015	3.66017e-015	4.24254e-015	2.50958e-015	5.6994e-015	8.26831e-015	7.07228e-015	6.1659e-016	-3.51767e-015	-7.26505e-016	2.76837e-016	-1.12379e-014	-2.34899e-015	-8.90622e-015	-6.74969e-015	-4.28842e-015	-4.28623e-015
-3.16318e-015	-3.63439e-015	1.05798e-014	1.17926e-014	5.96959e-015	9.55969e-015	1.12265e-014	9.10641e-015	9.25023e-015	3.67524e-015	3.90805e-015	2.50125e-015	5.50308e-015	8.22927e-015	7.24513e-015	8.82194e-016	-3.39628e-015	-5.92034e-016	5.95156e-016	-1.11659e-014	-2.15152e-015	-8.7845e-015	-6.95572e-015	-4.32541e-015	-4.2393e-015
-3.05635e-015	-3.63951e-015	1.05197e-014	1.17446e-014	5.92977e-015	9.2949e-015	1.08503e-014	9.09123e-015	8.61292e-015	3.69882e-015	3.59729e-015	2.50302e-015	5.32088e-015	8.17993e-015	7.41303e-015	1.17067e-015	-3.27486e-015	-4.39208e-016	9.30709e-016	-1.10565e-014	-1.92113e-015	-8.64776e-015	-7.17117e-015	-4.37054e-015	-4.15344e-015
-2.95096e-015	-3.66583e-015	1.04636e-014	1.16725e-014	5.89592e-015	9.01964e-015	1.04879e-014	9.09971e-015	7.99559e-015	3.73095e-015	3.31172e-015	2.51329e-015	5.15351e-015	8.12318e-015	7.57703e-015	1.48054e-015	-3.15319e-015	-2.66521e-016	1.2814e-015	-1.091e-014	-1.66054e-015	-8.49762e-015	-7.39498e-015	-4.42346e-015	-4.03176e-015
-2.84774e-015	-3.71404e-015	1.04126e-014	1.1577e-014	5.86843e-015	8.73491e-015	1.01402e-014	9.13018e-015	7.40142e-015	3.77129e-015	3.0518e-015	2.53091e-015	5.00131e-015	8.06052e-015	7.73781e-015	1.81088e-015	-3.03117e-015	-7.28297e-017	1.64596e-015	-1.0728e-014	-1.37221e-015	-8.33595e-015	-7.62688e-015	-4.48434e-015	-3.87735e-015
-2.74768e-015	-3.7843e-015	1.03671e-014	1.14594e-014	5.84777e-015	8.44184e-015	9.808e-015	9.18079e-015	6.8322e-015	3.81914e-015	2.81782e-015	2.55357e-015	4.86366e-015	7.99403e-015	7.89636e-015	2.16029e-015	-2.90832e-015	1.43301e-016	2.0224e-015	-1.05117e-014	-1.05921e-015	-8.16405e-015	-7.86667e-015	-4.55303e-015	-3.69351e-015
-2.65236e-015	-3.87664e-015	1.03276e-014	1.13219e-014	5.83453e-015	8.14206e-015	9.49296e-015	9.24928e-015	6.29016e-015	3.87508e-015	2.61056e-015	2.57989e-015	4.74056e-015	7.92595e-015	8.0529e-015	2.52712e-015	-2.78401e-015	3.82804e-016	2.40816e-015	-1.02629e-014	-7.24781e-016	-7.98396e-015	-8.11346e-015	-4.629e-015	-3.48363e-015
-2.56289e-015	-3.99104e-015	1.02951e-014	1.11658e-014	5.82908e-015	7.83678e-015	9.19465e-015	9.33407e-015	5.77855e-015	3.93789e-015	2.42978e-015	2.60882e-015	4.63231e-015	7.8583e-015	8.20828e-015	2.9091e-015	-2.65866e-015	6.45895e-016	2.80058e-015	-9.98446e-015	-3.72519e-016	-7.79739e-015	-8.36688e-015	-4.71229e-015	-3.25209e-015
-2.48077e-015	-4.12711e-015	1.02695e-014	1.09932e-014	5.83137e-015	7.52678e-015	8.91257e-015	9.43269e-015	5.29995e-015	4.0067e-015	2.27599e-015	2.6392e-015	4.53804e-015	7.79332e-015	8.3633e-015	3.30399e-015	-2.53229e-015	9.32328e-016	3.19759e-015	-9.67845e-015	-6.62311e-018	-7.60573e-015	-8.62619e-015	-4.80245e-015	-3.00228e-015
-2.40732e-015	-4.2843e-015	1.02504e-014	1.08058e-014	5.84065e-015	7.21382e-015	8.64681e-015	9.54234e-015	4.85596e-015	4.08157e-015	2.14919e-015	2.66957e-015	4.45704e-015	7.73293e-015	8.51859e-015	3.70978e-015	-2.40519e-015	1.24203e-015	3.59675e-015	-9.34724e-015	3.69595e-016	-7.41093e-015	-8.89036e-015	-4.89912e-015	-2.73893e-015
-2.34411e-015	-4.46111e-015	1.02386e-014	1.06046e-014	5.85632e-015	6.89946e-015	8.3971e-015	9.66036e-015	4.44749e-015	4.16201e-015	2.04882e-015	2.69867e-015	4.38922e-015	7.67897e-015	8.67448e-015	4.12361e-015	-2.27814e-015	1.57403e-015	3.99496e-015	-8.99418e-015	7.52019e-016	-7.21457e-015	-9.15864e-015	-5.00209e-015	-2.46731e-015
-2.29237e-015	-4.65613e-015	1.02332e-014	1.03921e-014	5.87748e-015	6.58525e-015	8.16331e-015	9.78418e-015	4.07664e-015	4.24731e-015	1.97502e-015	2.72481e-015	4.3331e-015	7.63276e-015	8.83122e-015	4.54304e-015	-2.15201e-015	1.92665e-015	4.38946e-015	-8.62258e-015	1.13631e-015	-7.0186e-015	-9.43003e-015	-5.1113e-015	-2.19154e-015
-2.25326e-015	-4.86812e-015	1.02339e-014	1.01706e-014	5.90305e-015	6.27234e-015	7.94513e-015	9.91007e-015	3.74473e-015	4.33675e-015	1.92679e-015	2.74688e-015	4.28821e-015	7.59624e-015	8.98914e-015	4.96531e-015	-2.02643e-015	2.29825e-015	4.77696e-015	-8.23579e-015	1.51852e-015	-6.82485e-015	-9.70366e-015	-5.2259e-015	-1.91631e-015
-2.22779e-015	-5.09585e-015	1.0239e-014	9.94154e-015	5.93137e-015	5.96245e-015	7.74089e-015	1.00351e-014	3.4519e-015	4.42991e-015	1.90408e-015	2.76369e-015	4.25375e-015	7.57043e-015	9.14831e-015	5.38771e-015	-1.90171e-015	2.68631e-015	5.15447e-015	-7.83804e-015	1.89528e-015	-6.63472e-015	-9.97919e-015	-5.34559e-015	-1.6456e-015
-2.21717e-015	-5.33717e-015	1.02478e-014	9.70678e-015	5.96126e-015	5.65729e-015	7.54971e-015	1.01572e-014	3.19929e-015	4.52569e-015	1.90653e-015	2.77393e-015	4.2282e-015	7.55666e-015	9.30888e-015	5.80681e-015	-1.77855e-015	3.0887e-015	5.51856e-015	-7.43275e-015	2.26228e-015	-6.44958e-015	-1.02556e-014	-5.46955e-015	-1.38362e-015
-2.22167e-015	-5.59064e-015	1.02589e-014	9.46758e-015	5.99107e-015	5.35786e-015	7.37004e-015	1.02731e-014	2.98674e-015	4.62362e-015	1.93296e-015	2.77688e-015	4.21053e-015	7.55531e-015	9.46991e-015	6.22015e-015	-1.65781e-015	3.50225e-015	5.86647e-015	-7.0235e-015	2.6154e-015	-6.27079e-015	-1.05318e-014	-5.59727e-015	-1.13556e-015
-2.24144e-015	-5.85438e-015	1.02707e-014	9.2263e-015	6.01812e-015	5.06517e-015	7.20049e-015	1.0379e-014	2.81499e-015	4.72259e-015	1.9816e-015	2.77135e-015	4.19931e-015	7.5672e-015	9.63154e-015	6.62422e-015	-1.54053e-015	3.92381e-015	6.19514e-015	-6.61431e-015	2.95074e-015	-6.09908e-015	-1.08072e-014	-5.72862e-015	-9.05258e-016
-2.27719e-015	-6.1262e-015	1.02817e-014	8.98437e-015	6.04032e-015	4.78069e-015	7.03999e-015	1.04729e-014	2.6836e-015	4.82258e-015	2.05173e-015	2.7566e-015	4.19451e-015	7.59253e-015	9.79288e-015	7.01589e-015	-1.42747e-015	4.34986e-015	6.50136e-015	-6.20873e-015	3.26512e-015	-5.93564e-015	-1.10809e-014	-5.8633e-015	-6.95862e-016
-2.32907e-015	-6.40461e-015	1.02904e-014	8.74282e-015	6.05648e-015	4.50558e-015	6.88699e-015	1.05516e-014	2.59159e-015	4.92235e-015	2.14227e-015	2.73234e-015	4.19469e-015	7.63171e-015	9.95287e-015	7.39199e-015	-1.32018e-015	4.77677e-015	6.7827e-015	-5.80997e-015	3.5554e-015	-5.78131e-015	-1.13522e-014	-6.00047e-015	-5.10777e-016
-2.3971e-015	-6.6872e-015	1.02946e-014	8.50251e-015	6.06465e-015	4.24064e-015	6.74018e-015	1.06121e-014	2.53817e-015	5.02104e-015	2.2518e-015	2.69804e-015	4.19844e-015	7.68353e-015	1.01108e-014	7.75005e-015	-1.21935e-015	5.20071e-015	7.03663e-015	-5.4217e-015	3.81834e-015	-5.63654e-015	-1.16205e-014	-6.14066e-015	-3.52867e-016
-2.4814e-015	-6.9718e-015	1.02927e-014	8.2648e-015	6.06289e-015	3.98689e-015	6.59883e-015	1.06525e-014	2.5222e-015	5.1177e-015	2.37892e-015	2.65304e-015	4.20464e-015	7.7479e-015	1.02652e-014	8.08734e-015	-1.12602e-015	5.61788e-015	7.26107e-015	-5.04661e-015	4.05262e-015	-5.50202e-015	-1.1885e-014	-6.28317e-015	-2.24685e-016
-2.58201e-015	-7.2559e-015	1.02828e-014	8.03041e-015	6.05027e-015	3.74538e-015	6.46214e-015	1.06708e-014	2.5429e-015	5.21143e-015	2.52207e-015	2.59745e-015	4.21194e-015	7.8242e-015	1.04146e-014	8.40155e-015	-1.04185e-015	6.02402e-015	7.45314e-015	-4.68843e-015	4.25595e-015	-5.37842e-015	-1.2145e-014	-6.42735e-015	-1.27816e-016
-2.69815e-015	-7.53773e-015	1.0264e-014	7.80004e-015	6.02471e-015	3.51702e-015	6.32855e-015	1.06652e-014	2.5995e-015	5.30199e-015	2.67994e-015	2.53148e-015	4.21899e-015	7.91168e-015	1.05574e-014	8.68967e-015	-9.67749e-016	6.41506e-015	7.61163e-015	-4.34966e-015	4.42659e-015	-5.26618e-015	-1.23996e-014	-6.57268e-015	-6.37903e-017
-2.82856e-015	-7.81429e-015	1.02352e-014	7.57454e-015	5.98503e-015	3.30175e-015	6.19721e-015	1.06348e-014	2.69035e-015	5.38877e-015	2.85103e-015	2.45531e-015	4.22526e-015	8.00872e-015	1.0692e-014	8.94949e-015	-9.04546e-016	6.78687e-015	7.73526e-015	-4.03223e-015	4.56389e-015	-5.16592e-015	-1.26485e-014	-6.71853e-015	-3.36836e-017
-2.97304e-015	-8.08393e-015	1.01943e-014	7.35459e-015	5.92924e-015	3.10099e-015	6.0676e-015	1.05783e-014	2.81375e-015	5.4709e-015	3.03406e-015	2.3693e-015	4.22973e-015	8.11371e-015	1.08165e-014	9.17834e-015	-8.53709e-016	7.13547e-015	7.82244e-015	-3.73885e-015	4.66638e-015	-5.07722e-015	-1.28904e-014	-6.86451e-015	-3.84718e-017
-3.13055e-015	-8.34487e-015	1.01401e-014	7.14048e-015	5.85638e-015	2.91474e-015	5.93848e-015	1.04952e-014	2.96781e-015	5.54761e-015	3.22794e-015	2.27375e-015	4.23107e-015	8.22497e-015	1.09293e-014	9.37441e-015	-8.15823e-016	7.45663e-015	7.87259e-015	-3.47162e-015	4.73388e-015	-4.99989e-015	-1.31248e-014	-7.01064e-015	-7.78856e-017
-3.29938e-015	-8.59519e-015	1.00711e-014	6.93258e-015	5.76533e-015	2.74369e-015	5.80929e-015	1.03859e-014	3.1503e-015	5.61805e-015	3.43081e-015	2.16931e-015	4.22801e-015	8.34062e-015	1.10283e-014	9.5357e-015	-7.92213e-016	7.74719e-015	7.88531e-015	-3.23173e-015	4.76679e-015	-4.93414e-015	-1.33512e-014	-7.15591e-015	-1.51834e-016
-3.47824e-015	-8.83305e-015	9.98681e-015	6.73104e-015	5.65492e-015	2.58763e-015	5.68039e-015	1.02504e-014	3.35899e-015	5.6817e-015	3.64165e-015	2.05673e-015	4.21933e-015	8.45851e-015	1.1111e-014	9.66056e-015	-7.83529e-016	8.00353e-015	7.86031e-015	-3.02023e-015	4.76555e-015	-4.87919e-015	-1.3569e-014	-7.29962e-015	-2.5984e-016
-3.66572e-015	-9.05672e-015	9.8859e-015	6.53542e-015	5.52469e-015	2.44647e-015	5.55175e-015	1.00888e-014	3.59166e-015	5.73767e-015	3.85858e-015	1.93658e-015	4.20379e-015	8.5771e-015	1.11757e-014	9.74753e-015	-7.9086e-016	8.22202e-015	7.79768e-015	-2.8372e-015	4.73124e-015	-4.83485e-015	-1.37781e-014	-7.44178e-015	-4.00095e-016
-3.8602e-015	-9.26451e-015	9.76757e-015	6.34611e-015	5.37413e-015	2.32002e-015	5.42335e-015	9.90149e-015	3.84653e-015	5.78559e-015	4.08025e-015	1.80985e-015	4.18065e-015	8.69462e-015	1.12202e-014	9.79578e-015	-8.15031e-016	8.40004e-015	7.69828e-015	-2.68292e-015	4.66559e-015	-4.80149e-015	-1.39783e-014	-7.58209e-015	-5.69942e-016
-4.05895e-015	-9.45535e-015	9.63144e-015	6.16264e-015	5.20299e-015	2.2083e-015	5.29625e-015	9.69053e-015	4.12155e-015	5.82489e-015	4.3056e-015	1.6777e-015	4.15025e-015	8.80901e-015	1.12432e-014	9.80453e-015	-8.56503e-016	8.53524e-015	7.56282e-015	-2.55796e-015	4.56952e-015	-4.77894e-015	-1.41686e-014	-7.72003e-015	-7.67724e-016
-4.25988e-015	-9.62765e-015	9.47696e-015	5.98458e-015	5.01149e-015	2.11032e-015	5.17065e-015	9.45743e-015	4.41372e-015	5.85517e-015	4.53307e-015	1.54093e-015	4.11191e-015	8.91718e-015	1.12429e-014	9.7727e-015	-9.1529e-016	8.62617e-015	7.39237e-015	-2.46203e-015	4.44541e-015	-4.76624e-015	-1.43494e-014	-7.85469e-015	-9.91028e-016
-4.46124e-015	-9.78005e-015	9.30443e-015	5.81177e-015	4.80031e-015	2.02582e-015	5.04737e-015	9.20367e-015	4.71998e-015	5.87596e-015	4.76132e-015	1.40057e-015	4.06538e-015	9.01786e-015	1.12173e-014	9.70107e-015	-9.91408e-016	8.67141e-015	7.18847e-015	-2.39462e-015	4.29619e-015	-4.76261e-015	-1.45198e-014	-7.98584e-015	-1.23678e-015
-4.66116e-015	-9.9116e-015	9.11416e-015	5.64397e-015	4.57033e-015	1.95438e-015	4.92765e-015	8.93192e-015	5.03784e-015	5.88672e-015	4.98947e-015	1.25817e-015	4.00929e-015	9.10847e-015	1.11647e-014	9.58925e-015	-1.08507e-015	8.67003e-015	6.95311e-015	-2.35476e-015	4.12417e-015	-4.76805e-015	-1.46799e-014	-8.11312e-015	-1.50196e-015
-4.85788e-015	-1.00214e-014	8.9065e-015	5.48058e-015	4.32258e-015	1.89498e-015	4.81232e-015	8.64451e-015	5.36398e-015	5.88723e-015	5.21632e-015	1.11475e-015	3.94374e-015	9.18735e-015	1.10839e-014	9.43768e-015	-1.19544e-015	8.62066e-015	6.68821e-015	-2.34081e-015	3.93268e-015	-4.78179e-015	-1.483e-014	-8.2363e-015	-1.78353e-015
-5.04908e-015	-1.01088e-014	8.68221e-015	5.32062e-015	4.05848e-015	1.84718e-015	4.70263e-015	8.34452e-015	5.69649e-015	5.87661e-015	5.4409e-015	9.71765e-016	3.86879e-015	9.25272e-015	1.09734e-014	9.24735e-015	-1.32217e-015	8.52333e-015	6.39597e-015	-2.3512e-015	3.72467e-015	-4.80295e-015	-1.49699e-014	-8.355e-015	-2.0784e-015
-5.23183e-015	-1.01731e-014	8.44226e-015	5.16365e-015	3.7805e-015	1.80981e-015	4.60018e-015	8.03536e-015	6.03269e-015	5.85457e-015	5.66233e-015	8.30236e-016	3.78403e-015	9.30328e-015	1.08324e-014	9.01956e-015	-1.46446e-015	8.37899e-015	6.07903e-015	-2.38419e-015	3.50293e-015	-4.83163e-015	-1.50996e-014	-8.4686e-015	-2.3823e-015
-5.40475e-015	-1.0214e-014	8.18819e-015	5.00962e-015	3.49006e-015	1.78204e-015	4.50614e-015	7.72042e-015	6.36927e-015	5.82138e-015	5.87983e-015	6.90816e-016	3.68931e-015	9.33748e-015	1.06605e-014	8.75512e-015	-1.62083e-015	8.18879e-015	5.73999e-015	-2.43762e-015	3.27026e-015	-4.86718e-015	-1.52191e-014	-8.57604e-015	-2.69141e-015
-5.56672e-015	-1.02313e-014	7.92172e-015	4.85791e-015	3.18945e-015	1.76319e-015	4.42201e-015	7.40289e-015	6.7038e-015	5.77679e-015	6.09279e-015	5.54724e-016	3.58509e-015	9.35372e-015	1.04578e-014	8.45617e-015	-1.79072e-015	7.95377e-015	5.38134e-015	-2.50912e-015	3.03047e-015	-4.90862e-015	-1.53284e-014	-8.67757e-015	-3.00197e-015
-5.71552e-015	-1.02248e-014	7.64374e-015	4.70839e-015	2.88068e-015	1.75196e-015	4.34914e-015	7.08589e-015	7.03392e-015	5.72105e-015	6.30009e-015	4.22797e-016	3.47146e-015	9.35139e-015	1.02236e-014	8.12483e-015	-1.97288e-015	7.67597e-015	5.00547e-015	-2.59667e-015	2.78704e-015	-4.95591e-015	-1.54278e-014	-8.77307e-015	-3.31003e-015
-5.84942e-015	-1.01943e-014	7.35596e-015	4.56113e-015	2.56627e-015	1.7471e-015	4.28917e-015	6.77296e-015	7.35664e-015	5.6545e-015	6.5014e-015	2.96528e-016	3.34917e-015	9.32907e-015	9.95818e-015	7.76336e-015	-2.16531e-015	7.35816e-015	4.61574e-015	-2.69781e-015	2.54355e-015	-5.00883e-015	-1.55174e-014	-8.86244e-015	-3.61246e-015
-5.9671e-015	-1.014e-014	7.06058e-015	4.41536e-015	2.25009e-015	1.74816e-015	4.24317e-015	6.46755e-015	7.66981e-015	5.57717e-015	6.69592e-015	1.76404e-016	3.21901e-015	9.28636e-015	9.6625e-015	7.37401e-015	-2.36693e-015	7.00333e-015	4.21495e-015	-2.81009e-015	2.3033e-015	-5.06675e-015	-1.55972e-014	-8.94502e-015	-3.90589e-015
-6.06718e-015	-1.00622e-014	6.75937e-015	4.27098e-015	1.93449e-015	1.75438e-015	4.2119e-015	6.17277e-015	7.97152e-015	5.48955e-015	6.8836e-015	6.3141e-017	3.08163e-015	9.22299e-015	9.33746e-015	6.95982e-015	-2.57553e-015	6.61494e-015	3.80556e-015	-2.93096e-015	2.06919e-015	-5.12886e-015	-1.56679e-014	-9.02082e-015	-4.18699e-015
-6.14851e-015	-9.9618e-015	6.45422e-015	4.12767e-015	1.62166e-015	1.76485e-015	4.19652e-015	5.89169e-015	8.25881e-015	5.39171e-015	7.06426e-015	-4.2446e-017	2.93736e-015	9.13837e-015	8.98443e-015	6.52327e-015	-2.78898e-015	6.1967e-015	3.39068e-015	-3.05809e-015	1.84379e-015	-5.19461e-015	-1.57296e-014	-9.08982e-015	-4.45197e-015
-6.21029e-015	-9.8391e-015	6.14776e-015	3.98512e-015	1.31466e-015	1.77848e-015	4.1985e-015	5.62693e-015	8.52899e-015	5.28422e-015	7.23708e-015	-1.39884e-016	2.78686e-015	9.03231e-015	8.60478e-015	6.06678e-015	-3.00518e-015	5.75269e-015	2.97321e-015	-3.18933e-015	1.6293e-015	-5.26416e-015	-1.57828e-014	-9.15222e-015	-4.69806e-015
-6.25189e-015	-9.69509e-015	5.84169e-015	3.84404e-015	1.01541e-015	1.79452e-015	4.21867e-015	5.38078e-015	8.7802e-015	5.16766e-015	7.40242e-015	-2.28314e-016	2.631e-015	8.90521e-015	8.20063e-015	5.5937e-015	-3.22208e-015	5.28759e-015	2.556e-015	-3.32341e-015	1.42807e-015	-5.33701e-015	-1.5828e-014	-9.20807e-015	-4.92315e-015
-6.27252e-015	-9.53089e-015	5.5385e-015	3.70414e-015	7.2659e-016	1.8123e-015	4.25666e-015	5.15566e-015	9.01022e-015	5.04259e-015	7.55937e-015	-3.07645e-016	2.47091e-015	8.75736e-015	7.77407e-015	5.10678e-015	-3.43735e-015	4.80602e-015	2.1414e-015	-3.45819e-015	1.24215e-015	-5.41283e-015	-1.58656e-014	-9.25784e-015	-5.12477e-015
-6.27192e-015	-9.34701e-015	5.23973e-015	3.56529e-015	4.50915e-016	1.8308e-015	4.31281e-015	4.95374e-015	9.21729e-015	4.90945e-015	7.70802e-015	-3.77398e-016	2.30829e-015	8.58922e-015	7.32777e-015	4.6089e-015	-3.64906e-015	4.31195e-015	1.73135e-015	-3.59144e-015	1.07352e-015	-5.49143e-015	-1.5896e-014	-9.30192e-015	-5.30098e-015
-6.25017e-015	-9.14426e-015	4.94775e-015	3.42715e-015	1.90396e-016	1.84971e-015	4.38706e-015	4.77703e-015	9.39981e-015	4.76931e-015	7.84803e-015	-4.37179e-016	2.14383e-015	8.40175e-015	6.86406e-015	4.10296e-015	-3.85446e-015	3.81003e-015	1.3279e-015	-3.72182e-015	9.23287e-016	-5.57153e-015	-1.59196e-014	-9.34031e-015	-5.44959e-015
-6.20825e-015	-8.92367e-015	4.66406e-015	3.29029e-015	-5.29992e-017	1.86847e-015	4.47898e-015	4.62667e-015	9.55614e-015	4.6225e-015	7.97912e-015	-4.87055e-016	1.97867e-015	8.19506e-015	6.38553e-015	3.59237e-015	-4.05108e-015	3.30565e-015	9.32892e-016	-3.84833e-015	7.92178e-016	-5.6525e-015	-1.59367e-014	-9.37303e-015	-5.56957e-015
-6.14747e-015	-8.68627e-015	4.38983e-015	3.15445e-015	-2.77299e-016	1.8871e-015	4.58775e-015	4.50245e-015	9.68408e-015	4.47048e-015	8.10132e-015	-5.27044e-016	1.81352e-015	7.97057e-015	5.89527e-015	3.0801e-015	-4.23701e-015	2.80356e-015	5.47821e-016	-3.96992e-015	6.80743e-016	-5.7343e-015	-1.59472e-014	-9.40106e-015	-5.66069e-015
-6.0683e-015	-8.43314e-015	4.12627e-015	3.01989e-015	-4.80649e-016	1.90469e-015	4.71249e-015	4.40466e-015	9.78178e-015	4.31406e-015	8.21409e-015	-5.57479e-016	1.64955e-015	7.72939e-015	5.39665e-015	2.56945e-015	-4.41044e-015	2.30856e-015	1.74289e-016	-4.08527e-015	5.8884e-016	-5.81631e-015	-1.59517e-014	-9.42463e-015	-5.72231e-015
-5.97186e-015	-8.16556e-015	3.87448e-015	2.88624e-015	-6.61619e-016	1.92057e-015	4.85276e-015	4.33381e-015	9.848e-015	4.15386e-015	8.31736e-015	-5.78487e-016	1.48822e-015	7.47341e-015	4.89297e-015	2.0631e-015	-4.56912e-015	1.82547e-015	-1.86574e-016	-4.19385e-015	5.1618e-016	-5.89788e-015	-1.59501e-014	-9.44445e-015	-5.75436e-015
-5.85896e-015	-7.88457e-015	3.63545e-015	2.75338e-015	-8.18891e-016	1.93438e-015	5.00612e-015	4.28926e-015	9.88254e-015	3.99076e-015	8.41081e-015	-5.9025e-016	1.33063e-015	7.20337e-015	4.38733e-015	1.56431e-015	-4.71128e-015	1.35844e-015	-5.33528e-016	-4.29505e-015	4.61861e-016	-5.97815e-015	-1.59428e-014	-9.46071e-015	-5.75774e-015
-5.73086e-015	-7.59229e-015	3.40977e-015	2.62196e-015	-9.51735e-016	1.94602e-015	5.1706e-015	4.27021e-015	9.88441e-015	3.82534e-015	8.49412e-015	-5.93075e-016	1.17883e-015	6.92109e-015	3.88297e-015	1.07619e-015	-4.83556e-015	9.11909e-016	-8.66231e-016	-4.38842e-015	4.24989e-016	-6.05605e-015	-1.59296e-014	-9.47406e-015	-5.733e-015
-5.58832e-015	-7.29025e-015	3.19821e-015	2.49238e-015	-1.05928e-015	1.95574e-015	5.34459e-015	4.27534e-015	9.85248e-015	3.65841e-015	8.56753e-015	-5.87364e-016	1.03394e-015	6.62747e-015	3.38375e-015	6.01237e-016	-4.93958e-015	4.90275e-016	-1.18356e-015	-4.47368e-015	4.04303e-016	-6.13061e-015	-1.59107e-014	-9.48471e-015	-5.68049e-015
-5.43283e-015	-6.97957e-015	3.00113e-015	2.36475e-015	-1.1405e-015	1.9636e-015	5.52596e-015	4.30325e-015	9.78626e-015	3.49135e-015	8.63044e-015	-5.73462e-016	8.96478e-016	6.32462e-015	2.89257e-015	1.42194e-016	-5.02128e-015	9.67398e-017	-1.48462e-015	-4.55116e-015	3.98057e-016	-6.20072e-015	-1.5886e-014	-9.49286e-015	-5.60191e-015
-5.2662e-015	-6.66265e-015	2.81856e-015	2.23972e-015	-1.19627e-015	1.97029e-015	5.71207e-015	4.35176e-015	9.68616e-015	3.32475e-015	8.68244e-015	-5.51725e-016	7.67342e-016	6.01423e-015	2.41284e-015	-2.99234e-016	-5.08056e-015	-2.64958e-016	-1.76907e-015	-4.62168e-015	4.04473e-016	-6.26578e-015	-1.5855e-014	-9.49872e-015	-5.49891e-015
-5.09032e-015	-6.34057e-015	2.64982e-015	2.11717e-015	-1.22689e-015	1.97569e-015	5.9004e-015	4.41834e-015	9.55154e-015	3.15939e-015	8.72313e-015	-5.22477e-016	6.47841e-016	5.69732e-015	1.94773e-015	-7.21334e-016	-5.11639e-015	-5.92281e-016	-2.03761e-015	-4.68515e-015	4.21541e-016	-6.3247e-015	-1.58176e-014	-9.50224e-015	-5.37251e-015
-4.90649e-015	-6.01479e-015	2.49488e-015	1.99734e-015	-1.23301e-015	1.97945e-015	6.08861e-015	4.5004e-015	9.38301e-015	2.99631e-015	8.75213e-015	-4.86492e-016	5.38629e-016	5.37478e-015	1.50029e-015	-1.12195e-015	-5.12707e-015	-8.82959e-016	-2.28959e-015	-4.74185e-015	4.46565e-016	-6.37686e-015	-1.57735e-014	-9.50374e-015	-5.2246e-015
-4.7166e-015	-5.68702e-015	2.35233e-015	1.88023e-015	-1.21488e-015	1.9818e-015	6.27384e-015	4.59495e-015	9.18105e-015	2.83628e-015	8.76969e-015	-4.44249e-016	4.40703e-016	5.04744e-015	1.07303e-015	-1.49929e-015	-5.11272e-015	-1.13529e-015	-2.52493e-015	-4.79236e-015	4.76779e-016	-6.42072e-015	-1.57222e-014	-9.50251e-015	-5.05721e-015
-4.52176e-015	-5.35935e-015	2.22112e-015	1.7665e-015	-1.17335e-015	1.98332e-015	6.45324e-015	4.69865e-015	8.94635e-015	2.68011e-015	8.77551e-015	-3.96332e-016	3.55846e-016	4.71655e-015	6.68871e-016	-1.85142e-015	-5.07283e-015	-1.34736e-015	-2.74436e-015	-4.83783e-015	5.09614e-016	-6.45475e-015	-1.56632e-014	-9.4985e-015	-4.87265e-015
-4.32384e-015	-5.03335e-015	2.09983e-015	1.65533e-015	-1.11019e-015	1.98452e-015	6.62459e-015	4.80779e-015	8.68042e-015	2.52816e-015	8.76861e-015	-3.43138e-016	2.84193e-016	4.38294e-015	2.90019e-016	-2.17787e-015	-5.00677e-015	-1.51882e-015	-2.94827e-015	-4.87934e-015	5.42083e-016	-6.47758e-015	-1.55951e-014	-9.49214e-015	-4.67301e-015
-4.12465e-015	-4.71021e-015	1.98692e-015	1.54675e-015	-1.02644e-015	1.98579e-015	6.78512e-015	4.91905e-015	8.38381e-015	2.38104e-015	8.74843e-015	-2.85339e-016	2.26556e-016	4.04819e-015	-6.12487e-017	-2.47658e-015	-4.91455e-015	-1.64884e-015	-3.13682e-015	-4.91708e-015	5.7132e-016	-6.48829e-015	-1.55174e-014	-9.48264e-015	-4.46097e-015
-3.92518e-015	-4.3917e-015	1.88101e-015	1.441e-015	-9.23804e-016	1.98665e-015	6.93199e-015	5.02934e-015	8.05746e-015	2.23944e-015	8.71494e-015	-2.23278e-016	1.84256e-016	3.71267e-015	-3.83018e-016	-2.74622e-015	-4.79725e-015	-1.73719e-015	-3.31054e-015	-4.95087e-015	5.94583e-016	-6.48516e-015	-1.54288e-014	-9.46942e-015	-4.23885e-015
-3.72568e-015	-4.07923e-015	1.78103e-015	1.33816e-015	-8.03918e-016	1.98787e-015	7.06214e-015	5.13513e-015	7.70357e-015	2.10383e-015	8.66731e-015	-1.5784e-016	1.58278e-016	3.37671e-015	-6.73833e-016	-2.98638e-015	-4.65457e-015	-1.78388e-015	-3.46955e-015	-4.98128e-015	6.08351e-016	-6.46723e-015	-1.53285e-014	-9.45176e-015	-4.00915e-015
-3.52731e-015	-3.77442e-015	1.6856e-015	1.23856e-015	-6.67834e-016	1.99016e-015	7.17322e-015	5.2327e-015	7.3239e-015	1.97452e-015	8.60522e-015	-8.93692e-017	1.49075e-016	3.04191e-015	-9.32339e-016	-3.19638e-015	-4.48737e-015	-1.78971e-015	-3.61362e-015	-5.00919e-015	6.10244e-016	-6.43313e-015	-1.52157e-014	-9.42906e-015	-3.77417e-015
-3.33104e-015	-3.47869e-015	1.59328e-015	1.14233e-015	-5.17619e-016	1.9943e-015	7.26288e-015	5.31876e-015	6.92026e-015	1.85164e-015	8.52843e-015	-1.82731e-017	1.56932e-016	2.70799e-015	-1.15754e-015	-3.3757e-015	-4.29681e-015	-1.75645e-015	-3.7439e-015	-5.03542e-015	5.981e-016	-6.38153e-015	-1.50887e-014	-9.40022e-015	-3.53584e-015
-3.13739e-015	-3.19338e-015	1.50242e-015	1.04947e-015	-3.54907e-016	2.0001e-015	7.32951e-015	5.38995e-015	6.49481e-015	1.73586e-015	8.43635e-015	5.51178e-017	1.81917e-016	2.37559e-015	-1.34893e-015	-3.52444e-015	-4.08487e-015	-1.68628e-015	-3.86079e-015	-5.05946e-015	5.69272e-016	-6.31112e-015	-1.49464e-014	-9.3643e-015	-3.29659e-015
-2.94706e-015	-2.91996e-015	1.411e-015	9.60191e-016	-1.81428e-016	2.00819e-015	7.37106e-015	5.44362e-015	6.04998e-015	1.62693e-015	8.32837e-015	1.30476e-016	2.23998e-016	2.04582e-015	-1.50633e-015	-3.64237e-015	-3.85221e-015	-1.58154e-015	-3.96403e-015	-5.0817e-015	5.21774e-016	-6.22104e-015	-1.47875e-014	-9.31948e-015	-3.05803e-015
-2.76048e-015	-2.65899e-015	1.31753e-015	8.74762e-016	8.8684e-019	2.01797e-015	7.38575e-015	5.47744e-015	5.5886e-015	1.52477e-015	8.20372e-015	2.07493e-016	2.83699e-016	1.71841e-015	-1.62974e-015	-3.72937e-015	-3.6009e-015	-1.44474e-015	-4.05289e-015	-5.10199e-015	4.53998e-016	-6.11031e-015	-1.46107e-014	-9.26411e-015	-2.82188e-015
-2.57806e-015	-2.41172e-015	1.2206e-015	7.93742e-016	1.90237e-016	2.02938e-015	7.37276e-015	5.48873e-015	5.11377e-015	1.42915e-015	8.06211e-015	2.86441e-016	3.6091e-016	1.39309e-015	-1.71942e-015	-3.78581e-015	-3.33269e-015	-1.27847e-015	-4.12776e-015	-5.11959e-015	3.64918e-016	-5.9775e-015	-1.44148e-014	-9.19692e-015	-2.59008e-015
-2.39923e-015	-2.17945e-015	1.11848e-015	7.17332e-016	3.85315e-016	2.0431e-015	7.33164e-015	5.47474e-015	4.62831e-015	1.34022e-015	7.90365e-015	3.6689e-016	4.55309e-016	1.0703e-015	-1.77592e-015	-3.8113e-015	-3.0488e-015	-1.08505e-015	-4.1895e-015	-5.13403e-015	2.53338e-016	-5.82185e-015	-1.41986e-014	-9.11638e-015	-2.36404e-015
-2.22303e-015	-1.96322e-015	1.00994e-015	6.465e-016	5.84657e-016	2.05891e-015	7.26202e-015	5.43453e-015	4.13479e-015	1.25747e-015	7.72868e-015	4.48452e-016	5.66716e-016	7.49741e-016	-1.80132e-015	-3.80613e-015	-2.75097e-015	-8.6819e-016	-4.23776e-015	-5.14517e-015	1.18235e-016	-5.64302e-015	-1.39612e-014	-9.0212e-015	-2.14511e-015
-2.04929e-015	-1.76389e-015	8.94151e-016	5.81006e-016	7.86907e-016	2.07685e-015	7.16379e-015	5.36707e-015	3.63627e-015	1.18048e-015	7.53683e-015	5.316e-016	6.94335e-016	4.31557e-016	-1.79641e-015	-3.7707e-015	-2.44179e-015	-6.30956e-016	-4.27249e-015	-5.15218e-015	-3.99081e-017	-5.44053e-015	-1.37011e-014	-8.9094e-015	-1.93412e-015
-1.87742e-015	-1.58166e-015	7.69351e-016	5.20639e-016	9.9147e-016	2.09651e-015	7.03686e-015	5.27114e-015	3.1356e-015	1.10859e-015	7.32817e-015	6.15991e-016	8.37614e-016	1.15811e-016	-1.76311e-015	-3.70546e-015	-2.12367e-015	-3.76698e-016	-4.29363e-015	-5.15365e-015	-2.20735e-016	-5.21424e-015	-1.34175e-014	-8.77929e-015	-1.7324e-015
-1.70719e-015	-1.4169e-015	6.35563e-016	4.66093e-016	1.19721e-015	2.11797e-015	6.88191e-015	5.14615e-015	2.63539e-015	1.0409e-015	7.10237e-015	7.01167e-016	9.95805e-016	-1.97485e-016	-1.70283e-015	-3.61157e-015	-1.7981e-015	-1.09171e-016	-4.30048e-015	-5.14812e-015	-4.24186e-016	-4.96384e-015	-1.31096e-014	-8.62897e-015	-1.54084e-015
-1.53787e-015	-1.27017e-015	4.92441e-016	4.17317e-016	1.40255e-015	2.14123e-015	6.69974e-015	4.99208e-015	2.13896e-015	9.76838e-016	6.85968e-015	7.87592e-016	1.1676e-015	-5.08353e-016	-1.61811e-015	-3.48915e-015	-1.46741e-015	1.68119e-016	-4.29278e-015	-5.13495e-015	-6.49371e-016	-4.68963e-015	-1.27766e-014	-8.45716e-015	-1.35988e-015
-1.3679e-015	-1.14183e-015	3.3907e-016	3.74974e-016	1.60682e-015	2.16591e-015	6.49107e-015	4.80932e-015	1.65016e-015	9.15552e-016	6.60097e-015	8.74962e-016	1.35217e-015	-8.16617e-016	-1.5111e-015	-3.33956e-015	-1.13366e-015	4.51988e-016	-4.27054e-015	-5.11255e-015	-8.95044e-016	-4.39204e-015	-1.24179e-014	-8.26264e-015	-1.18939e-015
-1.19673e-015	-1.03124e-015	1.75595e-016	3.39483e-016	1.80926e-015	2.19139e-015	6.25715e-015	4.59782e-015	1.17182e-015	8.56737e-016	6.32629e-015	9.62613e-016	1.54847e-015	-1.1226e-015	-1.38468e-015	-3.16344e-015	-7.98857e-016	7.38596e-016	-4.23316e-015	-5.07904e-015	-1.15947e-015	-4.07179e-015	-1.20328e-014	-8.04413e-015	-1.02962e-015
-1.02246e-015	-9.38215e-016	1.34009e-018	3.11417e-016	2.00924e-015	2.2172e-015	5.99926e-015	4.35827e-015	7.06121e-016	7.99366e-016	6.03632e-015	1.05077e-015	1.75538e-015	-1.42601e-015	-1.24088e-015	-2.96126e-015	-4.64519e-016	1.02495e-015	-4.17983e-015	-5.03324e-015	-1.44088e-015	-3.729e-015	-1.16214e-014	-7.79998e-015	-8.80175e-016
-8.43966e-016	-8.62842e-016	-1.82935e-016	2.90388e-016	2.20684e-015	2.24277e-015	5.71939e-015	4.09324e-015	2.5606e-016	7.42867e-016	5.73185e-015	1.13976e-015	1.97121e-015	-1.72615e-015	-1.08297e-015	-2.73414e-015	-1.32527e-016	1.30797e-015	-4.11021e-015	-4.9731e-015	-1.73726e-015	-3.36471e-015	-1.11838e-014	-7.52958e-015	-7.4178e-016
-6.61063e-016	-8.04016e-016	-3.76969e-016	2.76605e-016	2.4028e-015	2.2678e-015	5.41979e-015	3.80451e-015	-1.75375e-016	6.86214e-016	5.41377e-015	1.22878e-015	2.19471e-015	-2.02296e-015	-9.13594e-016	-2.48374e-015	1.9587e-016	1.58498e-015	-4.02384e-015	-4.89661e-015	-2.04578e-015	-2.98048e-015	-1.07199e-014	-7.23234e-015	-6.14864e-016
-4.72233e-016	-7.61287e-016	-5.7981e-016	2.6949e-016	2.59713e-015	2.29127e-015	5.10321e-015	3.49389e-015	-5.85549e-016	6.28826e-016	5.08307e-015	1.31736e-015	2.42406e-015	-2.31625e-015	-7.35243e-016	-2.21098e-015	5.19079e-016	1.85296e-015	-3.92032e-015	-4.80137e-015	-2.36333e-015	-2.5778e-015	-1.023e-014	-6.90737e-015	-4.98595e-016
-2.76033e-016	-7.3414e-016	-7.9133e-016	2.69415e-016	2.78956e-015	2.31301e-015	4.77184e-015	3.16397e-015	-9.72773e-016	5.69619e-016	4.74072e-015	1.40514e-015	2.65826e-015	-2.60552e-015	-5.51011e-016	-1.9167e-015	8.3537e-016	2.10948e-015	-3.80023e-015	-4.68633e-015	-2.68768e-015	-2.15773e-015	-9.71516e-015	-6.55467e-015	-3.92778e-016
-7.16945e-017	-7.21529e-016	-1.01071e-015	2.76282e-016	2.98002e-015	2.33216e-015	4.42862e-015	2.81699e-015	-1.3348e-015	5.07489e-016	4.38803e-015	1.49151e-015	2.89573e-015	-2.89041e-015	-3.64126e-016	-1.60284e-015	1.14313e-015	2.35239e-015	-3.66326e-015	-4.54984e-015	-3.01564e-015	-1.72253e-015	-9.17627e-015	-6.17419e-015	-2.96685e-016
1.40985e-016	-7.22054e-016	-1.23681e-015	2.8996e-016	3.16963e-015	2.34761e-015	4.07613e-015	2.45603e-015	-1.66996e-015	4.42184e-016	4.02689e-015	1.57626e-015	3.13449e-015	-3.17038e-015	-1.77327e-016	-1.27046e-015	1.44198e-015	2.58014e-015	-3.50819e-015	-4.39027e-015	-3.34423e-015	-1.27403e-015	-8.61466e-015	-5.76642e-015	-2.09734e-016
3.62244e-016	-7.34216e-016	-1.46856e-015	3.10573e-016	3.35914e-015	2.35905e-015	3.71658e-015	2.08398e-015	-1.97677e-015	3.72998e-016	3.65877e-015	1.65915e-015	3.37306e-015	-3.44483e-015	6.55185e-018	-9.20353e-016	1.73146e-015	2.79076e-015	-3.335e-015	-4.20673e-015	-3.66971e-015	-8.14744e-016	-8.03198e-015	-5.33154e-015	-1.31537e-016
5.92868e-016	-7.56855e-016	-1.70415e-015	3.37692e-016	3.54813e-015	2.36612e-015	3.35251e-015	1.7042e-015	-2.25372e-015	2.9953e-016	3.28499e-015	1.73977e-015	3.6097e-015	-3.71366e-015	1.84695e-016	-5.54369e-016	2.01107e-015	2.98326e-015	-3.14358e-015	-3.99798e-015	-3.98821e-015	-3.47049e-016	-7.42943e-015	-4.87071e-015	-6.15576e-017
8.33168e-016	-7.88653e-016	-1.94171e-015	3.71141e-016	3.73682e-015	2.36834e-015	2.98666e-015	1.3199e-015	-2.49933e-015	2.2083e-016	2.90756e-015	1.81804e-015	3.8429e-015	-3.97578e-015	3.54958e-016	-1.7421e-016	2.27981e-015	3.15707e-015	-2.93432e-015	-3.76306e-015	-4.29599e-015	1.26522e-016	-6.80911e-015	-4.38536e-015	9.04434e-019
1.08292e-015	-8.27387e-016	-2.18033e-015	4.10543e-016	3.92573e-015	2.36499e-015	2.62167e-015	9.34246e-016	-2.71324e-015	1.36728e-016	2.52851e-015	1.89327e-015	4.07056e-015	-4.22965e-015	5.15438e-016	2.18385e-016	2.53704e-015	3.31124e-015	-2.70719e-015	-3.50203e-015	-4.58958e-015	6.03698e-016	-6.17317e-015	-3.87662e-015	5.62226e-017
1.34164e-015	-8.71533e-016	-2.41806e-015	4.55883e-016	4.11554e-015	2.35618e-015	2.2604e-015	5.50737e-016	-2.8953e-015	4.70501e-017	2.14978e-015	1.96459e-015	4.29053e-015	-4.4746e-015	6.63876e-016	6.22346e-016	2.78306e-015	3.44482e-015	-2.46306e-015	-3.21456e-015	-4.86573e-015	1.08149e-015	-5.52409e-015	-3.34592e-015	1.05007e-016
1.60912e-015	-9.19141e-016	-2.6538e-015	5.06812e-016	4.30692e-015	2.34153e-015	1.90504e-015	1.73039e-016	-3.0447e-015	-4.84895e-017	1.77349e-015	2.03169e-015	4.50199e-015	-4.7099e-015	7.98193e-016	1.03571e-015	3.01816e-015	3.55768e-015	-2.20234e-015	-2.9002e-015	-5.12104e-015	1.55675e-015	-4.86417e-015	-2.79563e-015	1.47984e-016
1.88416e-015	-9.68291e-016	-2.88471e-015	5.62801e-016	4.49897e-015	2.32062e-015	1.55735e-015	-1.96529e-016	-3.16057e-015	-1.49802e-016	1.40205e-015	2.09415e-015	4.70315e-015	-4.93424e-015	9.16329e-016	1.45663e-015	3.24276e-015	3.65035e-015	-1.92514e-015	-2.55928e-015	-5.35256e-015	2.02669e-015	-4.1961e-015	-2.22855e-015	1.85974e-016
2.16637e-015	-1.01722e-015	-3.10952e-015	6.22881e-016	4.69159e-015	2.29324e-015	1.22034e-015	-5.55046e-016	-3.24249e-015	-2.57081e-016	1.03714e-015	2.15177e-015	4.89221e-015	-5.14667e-015	1.0169e-015	1.88251e-015	3.45648e-015	3.72362e-015	-1.63204e-015	-2.19214e-015	-5.55675e-015	2.48848e-015	-3.52268e-015	-1.64717e-015	2.19608e-016
2.45489e-015	-1.06408e-015	-3.32694e-015	6.87123e-016	4.88477e-015	2.25967e-015	8.95626e-016	-8.99568e-016	-3.29146e-015	-3.69783e-016	6.8159e-016	2.2041e-015	5.06799e-015	-5.3458e-015	1.09886e-015	2.31131e-015	3.65962e-015	3.77814e-015	-1.32432e-015	-1.79982e-015	-5.7313e-015	2.93988e-015	-2.84699e-015	-1.05408e-015	2.49477e-016
2.74822e-015	-1.10716e-015	-3.53458e-015	7.54711e-016	5.07825e-015	2.21966e-015	5.84607e-016	-1.22695e-015	-3.30808e-015	-4.8796e-016	3.37908e-016	2.25037e-015	5.22911e-015	-5.53054e-015	1.16102e-015	2.74017e-015	3.85294e-015	3.81479e-015	-1.00368e-015	-1.38396e-015	-5.87353e-015	3.37804e-015	-2.17217e-015	-4.53366e-016	2.76817e-016
3.04531e-015	-1.14413e-015	-3.731e-015	8.24992e-016	5.27103e-015	2.173e-015	2.88535e-016	-1.53519e-015	-3.29257e-015	-6.11499e-016	8.07063e-018	2.2899e-015	5.37482e-015	-5.70008e-015	1.20272e-015	3.16685e-015	4.03671e-015	3.83459e-015	-6.70853e-016	-9.46121e-016	-5.98162e-015	3.80031e-015	-1.5012e-015	1.52094e-016	3.02148e-016
3.34472e-015	-1.17319e-015	-3.91528e-015	8.96491e-016	5.46245e-015	2.11958e-015	9.09314e-018	-1.82272e-015	-3.24584e-015	-7.39877e-016	-3.05657e-016	2.32281e-015	5.50434e-015	-5.85342e-015	1.22316e-015	3.58899e-015	4.21147e-015	3.83904e-015	-3.26685e-016	-4.88329e-016	-6.05378e-015	4.20475e-015	-8.37319e-016	7.59173e-016	3.259e-016
3.6446e-015	-1.19275e-015	-4.08577e-015	9.68869e-016	5.65169e-015	2.06028e-015	-2.52605e-016	-2.0886e-015	-3.16959e-015	-8.72483e-016	-6.01362e-016	2.34885e-015	5.61635e-015	-5.98928e-015	1.22198e-015	4.00311e-015	4.37845e-015	3.82946e-015	2.62507e-017	-1.22529e-017	-6.08883e-015	4.58848e-015	-1.83639e-016	1.36341e-015	3.47959e-016
3.94344e-015	-1.20084e-015	-4.24109e-015	1.04102e-015	5.83807e-015	1.99542e-015	-4.95419e-016	-2.33127e-015	-3.06511e-015	-1.00856e-015	-8.76808e-016	2.36775e-015	5.7099e-015	-6.10654e-015	1.19971e-015	4.40656e-015	4.53846e-015	3.80697e-015	3.87183e-016	4.795e-016	-6.08513e-015	4.94929e-015	4.57252e-016	1.96149e-015	3.69071e-016
4.23895e-015	-1.19554e-015	-4.3805e-015	1.11201e-015	6.01993e-015	1.92515e-015	-7.19181e-016	-2.54893e-015	-2.93321e-015	-1.14715e-015	-1.12963e-015	2.37934e-015	5.78509e-015	-6.20473e-015	1.15662e-015	4.79656e-015	4.69205e-015	3.77273e-015	7.5467e-016	9.83669e-016	-6.04166e-015	5.28543e-015	1.08231e-015	2.55017e-015	3.90132e-016
4.52945e-015	-1.17502e-015	-4.5031e-015	1.18082e-015	6.19557e-015	1.84997e-015	-9.23326e-016	-2.7412e-015	-2.77525e-015	-1.28762e-015	-1.35847e-015	2.38351e-015	5.8419e-015	-6.28223e-015	1.09288e-015	5.17086e-015	4.84008e-015	3.72898e-015	1.12697e-015	1.49822e-015	-5.95842e-015	5.59511e-015	1.68877e-015	3.12576e-015	4.11725e-016
4.81273e-015	-1.13861e-015	-4.60833e-015	1.24635e-015	6.36383e-015	1.77074e-015	-1.10842e-015	-2.90768e-015	-2.59344e-015	-1.42896e-015	-1.56182e-015	2.38027e-015	5.87955e-015	-6.33875e-015	1.00881e-015	5.52719e-015	4.98286e-015	3.67719e-015	1.5017e-015	2.02036e-015	-5.83509e-015	5.87688e-015	2.27416e-015	3.6848e-015	4.34225e-016
5.08658e-015	-1.08487e-015	-4.69563e-015	1.30815e-015	6.52296e-015	1.68724e-015	-1.27464e-015	-3.048e-015	-2.3895e-015	-1.56986e-015	-1.7383e-015	2.36984e-015	5.89857e-015	-6.37397e-015	9.051e-016	5.86203e-015	5.12115e-015	3.61777e-015	1.87724e-015	2.54658e-015	-5.67137e-015	6.12951e-015	2.83597e-015	4.22382e-015	4.58146e-016
5.34945e-015	-1.01284e-015	-4.76431e-015	1.36521e-015	6.6712e-015	1.60019e-015	-1.42308e-015	-3.1627e-015	-2.1651e-015	-1.70887e-015	-1.88682e-015	2.35229e-015	5.89966e-015	-6.38777e-015	7.82885e-016	6.17267e-015	5.25524e-015	3.55289e-015	2.25201e-015	3.07359e-015	-5.46817e-015	6.35243e-015	3.37235e-015	4.73975e-015	4.84738e-016
5.59921e-015	-9.2127e-016	-4.81381e-015	1.4169e-015	6.80663e-015	1.51068e-015	-1.55363e-015	-3.25214e-015	-1.92208e-015	-1.84491e-015	-2.00607e-015	2.32828e-015	5.88283e-015	-6.37943e-015	6.4332e-016	6.45639e-015	5.38534e-015	3.48386e-015	2.62335e-015	3.59799e-015	-5.22707e-015	6.54434e-015	3.8816e-015	5.22969e-015	5.14653e-016
5.83389e-015	-8.09574e-016	-4.84458e-015	1.46173e-015	6.92683e-015	1.41903e-015	-1.6669e-015	-3.31708e-015	-1.66284e-015	-1.97701e-015	-2.09541e-015	2.29841e-015	5.84831e-015	-6.34923e-015	4.87381e-016	6.71042e-015	5.51225e-015	3.41132e-015	2.98917e-015	4.11612e-015	-4.94891e-015	6.70539e-015	4.36223e-015	5.69113e-015	5.48002e-016
6.05181e-015	-6.7698e-016	-4.8564e-015	1.49931e-015	7.02938e-015	1.32582e-015	-1.7644e-015	-3.35784e-015	-1.38915e-015	-2.1038e-015	-2.15428e-015	2.26319e-015	5.79751e-015	-6.2983e-015	3.16028e-016	6.93187e-015	5.63628e-015	3.33613e-015	3.34811e-015	4.62524e-015	-4.63549e-015	6.8358e-015	4.81279e-015	6.12104e-015	5.86014e-016
6.25099e-015	-5.23957e-016	-4.84995e-015	1.52821e-015	7.11199e-015	1.23161e-015	-1.84731e-015	-3.37643e-015	-1.10261e-015	-2.22417e-015	-2.18243e-015	2.2232e-015	5.73134e-015	-6.22668e-015	1.30769e-016	7.11803e-015	5.75728e-015	3.25871e-015	3.69838e-015	5.12248e-015	-4.28877e-015	6.93539e-015	5.23235e-015	6.5175e-015	6.29412e-016
6.42975e-015	-3.49988e-016	-4.82595e-015	1.54789e-015	7.17249e-015	1.13676e-015	-1.91636e-015	-3.37442e-015	-8.05388e-016	-2.33703e-015	-2.18032e-015	2.17941e-015	5.65036e-015	-6.13472e-015	-6.66489e-017	7.26656e-015	5.87483e-015	3.17976e-015	4.03747e-015	5.60493e-015	-3.91069e-015	7.00457e-015	5.62027e-015	6.87872e-015	6.79003e-016
6.5867e-015	-1.55225e-016	-4.78446e-015	1.55769e-015	7.20868e-015	1.04231e-015	-1.97339e-015	-3.35355e-015	-4.99304e-016	-2.44072e-015	-2.14841e-015	2.13311e-015	5.55505e-015	-6.02373e-015	-2.74392e-016	7.3759e-015	5.98911e-015	3.09916e-015	4.36282e-015	6.06946e-015	-3.50327e-015	7.04499e-015	5.97639e-015	7.20354e-015	7.34694e-016
6.72065e-015	5.99576e-017	-4.72631e-015	1.55613e-015	7.2187e-015	9.48883e-016	-2.02036e-015	-3.31503e-015	-1.86836e-016	-2.53401e-015	-2.08737e-015	2.08462e-015	5.44676e-015	-5.8946e-015	-4.91338e-016	7.4445e-015	6.09958e-015	3.01782e-015	4.67274e-015	6.51359e-015	-3.06936e-015	7.05778e-015	6.30072e-015	7.4912e-015	7.97032e-016
6.83079e-015	2.95072e-016	-4.65244e-015	1.54236e-015	7.19986e-015	8.56285e-016	-2.05832e-015	-3.26027e-015	1.30419e-016	-2.61624e-015	-1.99824e-015	2.03469e-015	5.32606e-015	-5.74844e-015	-7.15284e-016	7.47092e-015	6.20601e-015	2.93575e-015	4.96595e-015	6.93491e-015	-2.61256e-015	7.04376e-015	6.59368e-015	7.74075e-015	8.67002e-016
6.917e-015	5.50158e-016	-4.56372e-015	1.51637e-015	7.15028e-015	7.64453e-016	-2.08835e-015	-3.1917e-015	4.50195e-016	-2.68615e-015	-1.88242e-015	1.98438e-015	5.19493e-015	-5.58647e-015	-9.448e-016	7.45406e-015	6.30817e-015	2.85292e-015	5.24064e-015	7.33114e-015	-2.1362e-015	7.00471e-015	6.8556e-015	7.95215e-015	9.45316e-016
6.97879e-015	8.24475e-016	-4.46121e-015	1.47692e-015	7.06843e-015	6.73583e-016	-2.11283e-015	-3.11157e-015	7.70447e-016	-2.74311e-015	-1.74149e-015	1.93483e-015	5.05452e-015	-5.40926e-015	-1.17821e-015	7.39211e-015	6.40466e-015	2.76915e-015	5.49496e-015	7.70071e-015	-1.6439e-015	6.94316e-015	7.08741e-015	8.1255e-015	1.0325e-015
7.01543e-015	1.11651e-015	-4.34573e-015	1.42323e-015	6.95322e-015	5.83772e-016	-2.13266e-015	-3.02178e-015	1.08902e-015	-2.78633e-015	-1.57744e-015	1.88724e-015	4.90621e-015	-5.21919e-015	-1.41386e-015	7.28509e-015	6.49509e-015	2.68425e-015	5.72743e-015	8.04158e-015	-1.13848e-015	6.86079e-015	7.29068e-015	8.26204e-015	1.12903e-015
7.02731e-015	1.42448e-015	-4.21908e-015	1.35553e-015	6.80345e-015	4.94681e-016	-2.14927e-015	-2.92467e-015	1.40476e-015	-2.81522e-015	-1.39279e-015	1.84256e-015	4.7512e-015	-5.01771e-015	-1.65091e-015	7.13249e-015	6.57882e-015	2.59803e-015	5.93685e-015	8.35216e-015	-6.22776e-016	6.76062e-015	7.46688e-015	8.36291e-015	1.23486e-015
7.01494e-015	1.74724e-015	-4.08308e-015	1.27351e-015	6.61768e-015	4.05711e-016	-2.16444e-015	-2.82252e-015	1.71557e-015	-2.82971e-015	-1.19043e-015	1.8018e-015	4.59128e-015	-4.80633e-015	-1.88797e-015	6.93415e-015	6.65456e-015	2.5095e-015	6.12153e-015	8.63148e-015	-9.97219e-017	6.64505e-015	7.61806e-015	8.42902e-015	1.35073e-015
6.9791e-015	2.08305e-015	-3.93947e-015	1.17665e-015	6.39524e-015	3.16902e-016	-2.17965e-015	-2.71742e-015	2.01939e-015	-2.82921e-015	-9.73319e-016	1.76575e-015	4.4275e-015	-4.58789e-015	-2.12435e-015	6.6909e-015	6.72135e-015	2.41776e-015	6.28035e-015	8.87994e-015	4.27597e-016	6.51663e-015	7.74631e-015	8.46221e-015	1.47722e-015
6.92016e-015	2.43011e-015	-3.78982e-015	1.06451e-015	6.13563e-015	2.27687e-016	-2.197e-015	-2.6111e-015	2.3148e-015	-2.8137e-015	-7.44285e-016	1.73562e-015	4.26081e-015	-4.36432e-015	-2.35838e-015	6.4035e-015	6.77854e-015	2.32261e-015	6.41272e-015	9.09718e-015	9.55102e-016	6.37825e-015	7.8538e-015	8.46486e-015	1.6142e-015
6.83863e-015	2.78632e-015	-3.63622e-015	9.36824e-016	5.8387e-015	1.37289e-016	-2.21774e-015	-2.50497e-015	2.60077e-015	-2.78345e-015	-5.06173e-016	1.71238e-015	4.09234e-015	-4.13731e-015	-2.58952e-015	6.07286e-015	6.82542e-015	2.22388e-015	6.517e-015	9.28319e-015	1.47941e-015	6.23265e-015	7.94262e-015	8.43922e-015	1.76195e-015
6.73545e-015	3.15008e-015	-3.4802e-015	7.93362e-016	5.50432e-015	4.50388e-017	-2.24288e-015	-2.40061e-015	2.87598e-015	-2.73809e-015	-2.6215e-016	1.6965e-015	3.92295e-015	-3.90959e-015	-2.81654e-015	5.7003e-015	6.8611e-015	2.12118e-015	6.59277e-015	9.43829e-015	1.99768e-015	6.08269e-015	8.01586e-015	8.38906e-015	1.9204e-015
6.61188e-015	3.51975e-015	-3.32272e-015	6.34027e-016	5.13297e-015	-5.01554e-017	-2.274e-015	-2.29963e-015	3.13864e-015	-2.67818e-015	-1.53642e-017	1.6885e-015	3.75355e-015	-3.68329e-015	-3.03849e-015	5.28802e-015	6.88454e-015	2.01392e-015	6.63939e-015	9.56405e-015	2.50696e-015	5.93167e-015	8.0758e-015	8.31714e-015	2.0892e-015
6.4696e-015	3.89288e-015	-3.16582e-015	4.58474e-016	4.72545e-015	-1.48918e-016	-2.31157e-015	-2.20387e-015	3.38736e-015	-2.60433e-015	2.30324e-016	1.68879e-015	3.58439e-015	-3.4603e-015	-3.25432e-015	4.83862e-015	6.89501e-015	1.90166e-015	6.65675e-015	9.66157e-015	3.00476e-015	5.78236e-015	8.12506e-015	8.22651e-015	2.26869e-015
6.3097e-015	4.26742e-015	-3.01122e-015	2.67403e-016	4.28303e-015	-2.51748e-016	-2.35691e-015	-2.11445e-015	3.62132e-015	-2.51699e-015	4.71661e-016	1.6984e-015	3.41553e-015	-3.24192e-015	-3.46359e-015	4.35479e-015	6.89178e-015	1.78393e-015	6.64421e-015	9.73185e-015	3.48732e-015	5.63804e-015	8.16645e-015	8.12057e-015	2.45812e-015
6.13396e-015	4.64173e-015	-2.86003e-015	6.1402e-017	3.80728e-015	-3.59416e-016	-2.41126e-015	-2.03244e-015	3.83901e-015	-2.41757e-015	7.04803e-016	1.71768e-015	3.24785e-015	-3.03084e-015	-3.66621e-015	3.83937e-015	6.8745e-015	1.66015e-015	6.60168e-015	9.77659e-015	3.95196e-015	5.50158e-015	8.20277e-015	8.00226e-015	2.6572e-015
5.94387e-015	5.01399e-015	-2.71381e-015	-1.59668e-016	3.30046e-015	-4.73358e-016	-2.4758e-015	-1.95799e-015	4.0393e-015	-2.3072e-015	9.25743e-016	1.74662e-015	3.08123e-015	-2.82909e-015	-3.86167e-015	3.29614e-015	6.84233e-015	1.53002e-015	6.52985e-015	9.79801e-015	4.39657e-015	5.37511e-015	8.23653e-015	7.87514e-015	2.86537e-015
5.7414e-015	5.38155e-015	-2.57456e-015	-3.94973e-016	2.76431e-015	-5.9442e-016	-2.55113e-015	-1.8924e-015	4.22067e-015	-2.18705e-015	1.13151e-015	1.78497e-015	2.91548e-015	-2.63847e-015	-4.04933e-015	2.72902e-015	6.7953e-015	1.39316e-015	6.42812e-015	9.7973e-015	4.82002e-015	5.26178e-015	8.2704e-015	7.74211e-015	3.0819e-015
5.52828e-015	5.74248e-015	-2.44343e-015	-6.44332e-016	2.20202e-015	-7.23321e-016	-2.63774e-015	-1.83644e-015	4.3818e-015	-2.05843e-015	1.31903e-015	1.83239e-015	2.75088e-015	-2.46114e-015	-4.22933e-015	2.14185e-015	6.7327e-015	1.24961e-015	6.29676e-015	9.77728e-015	5.22025e-015	5.16386e-015	8.30699e-015	7.60622e-015	3.30514e-015
5.30663e-015	6.09539e-015	-2.3216e-015	-9.07438e-016	1.61614e-015	-8.60964e-016	-2.73658e-015	-1.78958e-015	4.52152e-015	-1.92296e-015	1.48519e-015	1.88868e-015	2.58739e-015	-2.29855e-015	-4.40173e-015	1.53911e-015	6.65398e-015	1.1002e-015	6.13658e-015	9.7402e-015	5.59557e-015	5.08309e-015	8.34849e-015	7.47018e-015	3.53445e-015
5.07833e-015	6.4379e-015	-2.21e-015	-1.18326e-015	1.00944e-015	-1.00849e-015	-2.84848e-015	-1.75254e-015	4.6396e-015	-1.78262e-015	1.62695e-015	1.9536e-015	2.42427e-015	-2.15258e-015	-4.5662e-015	9.24122e-016	6.55921e-015	9.45273e-016	5.94822e-015	9.6887e-015	5.94426e-015	5.02144e-015	8.39669e-015	7.33715e-015	3.76831e-015
4.84522e-015	6.76816e-015	-2.11036e-015	-1.47101e-015	3.84883e-016	-1.16642e-015	-2.97417e-015	-1.72622e-015	4.73486e-015	-1.63932e-015	1.74171e-015	2.02649e-015	2.26118e-015	-2.02468e-015	-4.7231e-015	3.01411e-016	6.44862e-015	7.85165e-016	5.73266e-015	9.62562e-015	6.26523e-015	4.9804e-015	8.45319e-015	7.21035e-015	4.00559e-015
4.60933e-015	7.08439e-015	-2.02392e-015	-1.77044e-015	-2.5435e-016	-1.33587e-015	-3.11358e-015	-1.71029e-015	4.80665e-015	-1.49493e-015	1.82714e-015	2.10682e-015	2.09821e-015	-1.91686e-015	-4.87254e-015	-3.24687e-016	6.32251e-015	6.20331e-016	5.4907e-015	9.55298e-015	6.55723e-015	4.96136e-015	8.51936e-015	7.09221e-015	4.24411e-015
4.37207e-015	7.38537e-015	-1.95192e-015	-2.08028e-015	-9.04986e-016	-1.51728e-015	-3.26705e-015	-1.70467e-015	4.8542e-015	-1.35195e-015	1.88082e-015	2.19334e-015	1.93477e-015	-1.83051e-015	-5.01487e-015	-9.49617e-016	6.18194e-015	4.51271e-016	5.22315e-015	9.47282e-015	6.81947e-015	4.96534e-015	8.5964e-015	6.98481e-015	4.48277e-015
4.13438e-015	7.66994e-015	-1.89545e-015	-2.39971e-015	-1.56288e-015	-1.71179e-015	-3.43486e-015	-1.7092e-015	4.87656e-015	-1.21243e-015	1.90087e-015	2.2844e-015	1.76946e-015	-1.76712e-015	-5.15132e-015	-1.56878e-015	6.02736e-015	2.79467e-016	4.93143e-015	9.38689e-015	7.05045e-015	4.9938e-015	8.68589e-015	6.89007e-015	4.7199e-015
3.89763e-015	7.93714e-015	-1.8555e-015	-2.72768e-015	-2.22473e-015	-1.91954e-015	-3.61667e-015	-1.7238e-015	4.8726e-015	-1.07837e-015	1.88566e-015	2.37915e-015	1.6018e-015	-1.72689e-015	-5.28146e-015	-2.17723e-015	5.85975e-015	1.05964e-016	4.61728e-015	9.29742e-015	7.24987e-015	5.04694e-015	8.78814e-015	6.80935e-015	4.95359e-015
3.66348e-015	8.18575e-015	-1.83293e-015	-3.06286e-015	-2.88645e-015	-2.14028e-015	-3.81239e-015	-1.74822e-015	4.84171e-015	-9.51495e-016	1.83415e-015	2.47586e-015	1.43136e-015	-1.71048e-015	-5.40562e-015	-2.77059e-015	5.68014e-015	-6.82651e-017	4.28221e-015	9.20674e-015	7.41783e-015	5.12513e-015	8.90325e-015	6.74426e-015	5.18129e-015
3.43333e-015	8.41522e-015	-1.8283e-015	-3.40411e-015	-3.54336e-015	-2.37366e-015	-4.0226e-015	-1.78204e-015	4.78339e-015	-8.33645e-016	1.74568e-015	2.57335e-015	1.25697e-015	-1.71864e-015	-5.5248e-015	-3.34495e-015	5.48999e-015	-2.41488e-016	3.92834e-015	9.11599e-015	7.55385e-015	5.22726e-015	9.03119e-015	6.69599e-015	5.40193e-015
3.208e-015	8.62498e-015	-1.84235e-015	-3.75032e-015	-4.19199e-015	-2.61977e-015	-4.24584e-015	-1.82485e-015	4.69698e-015	-7.26428e-016	1.62024e-015	2.66993e-015	1.07815e-015	-1.75185e-015	-5.63964e-015	-3.89656e-015	5.29123e-015	-4.12802e-016	3.55721e-015	9.02597e-015	7.65818e-015	5.35322e-015	9.17239e-015	6.66507e-015	5.61359e-015
2.98789e-015	8.81478e-015	-1.87432e-015	-4.09988e-015	-4.82856e-015	-2.87812e-015	-4.48191e-015	-1.87672e-015	4.582e-015	-6.3214e-016	1.45789e-015	2.76446e-015	8.93382e-016	-1.81013e-015	-5.7503e-015	-4.42152e-015	5.08551e-015	-5.80819e-016	3.17088e-015	8.93899e-015	7.73103e-015	5.50231e-015	9.32601e-015	6.65124e-015	5.81399e-015
2.77442e-015	8.98417e-015	-1.92464e-015	-4.45126e-015	-5.44908e-015	-3.1479e-015	-4.73047e-015	-1.9369e-015	4.43836e-015	-5.52206e-016	1.2591e-015	2.85528e-015	7.02558e-016	-1.89291e-015	-5.85758e-015	-4.9168e-015	4.87478e-015	-7.43857e-016	2.77078e-015	8.85571e-015	7.77298e-015	5.67367e-015	9.49128e-015	6.65402e-015	6.00086e-015
2.56809e-015	9.13271e-015	-1.99344e-015	-4.80286e-015	-6.04983e-015	-3.42787e-015	-4.99154e-015	-2.00543e-015	4.26616e-015	-4.8844e-016	1.02491e-015	2.94057e-015	5.05506e-016	-2.00072e-015	-5.96176e-015	-5.37937e-015	4.66053e-015	-9.01006e-016	2.3597e-015	8.77581e-015	7.78397e-015	5.86591e-015	9.66744e-015	6.6724e-015	6.1726e-015
2.36966e-015	9.26072e-015	-2.08042e-015	-5.15279e-015	-6.6274e-015	-3.71741e-015	-5.26406e-015	-2.08257e-015	4.06491e-015	-4.42337e-016	7.56778e-016	3.01879e-015	3.01003e-016	-2.13285e-015	-6.06402e-015	-5.8059e-015	4.44501e-015	-1.05026e-015	1.93967e-015	8.69991e-015	7.76443e-015	6.07798e-015	9.85306e-015	6.70565e-015	6.32727e-015
2.17922e-015	9.36762e-015	-2.18537e-015	-5.4994e-015	-7.17818e-015	-4.01454e-015	-5.54704e-015	-2.16774e-015	3.83487e-015	-4.14811e-016	4.56224e-016	3.08893e-015	8.90831e-017	-2.28893e-015	-6.16439e-015	-6.19401e-015	4.22952e-015	-1.19026e-015	1.51329e-015	8.62884e-015	7.71561e-015	6.30726e-015	1.00467e-014	6.75246e-015	6.46344e-015
1.99665e-015	9.45341e-015	-2.30783e-015	-5.84092e-015	-7.69911e-015	-4.31751e-015	-5.8388e-015	-2.26058e-015	3.57668e-015	-4.06621e-016	1.25774e-016	3.14943e-015	-1.3039e-016	-2.46777e-015	-6.26264e-015	-6.54213e-015	4.01624e-015	-1.3196e-015	1.08265e-015	8.5626e-015	7.63831e-015	6.55145e-015	1.02467e-014	6.81206e-015	6.58007e-015
1.82204e-015	9.51903e-015	-2.44728e-015	-6.17568e-015	-8.18712e-015	-4.62466e-015	-6.13831e-015	-2.36063e-015	3.2905e-015	-4.19145e-016	-2.32723e-016	3.19906e-015	-3.57443e-016	-2.66852e-015	-6.35935e-015	-6.84808e-015	3.8066e-015	-1.43702e-015	6.50131e-016	8.50057e-015	7.53271e-015	6.80868e-015	1.04516e-014	6.88279e-015	6.67609e-015
1.65538e-015	9.56495e-015	-2.60311e-015	-6.5015e-015	-8.63974e-015	-4.93416e-015	-6.4449e-015	-2.46786e-015	2.97642e-015	-4.52868e-016	-6.16444e-016	3.2367e-015	-5.91913e-016	-2.88956e-015	-6.45504e-015	-7.11159e-015	3.60231e-015	-1.5419e-015	2.18559e-016	8.44201e-015	7.3992e-015	7.07709e-015	1.06592e-014	6.9627e-015	6.75056e-015
1.49677e-015	9.59205e-015	-2.77499e-015	-6.81714e-015	-9.05473e-015	-5.24421e-015	-6.75648e-015	-2.58178e-015	2.63555e-015	-5.08574e-016	-1.02182e-015	3.26127e-015	-8.3372e-016	-3.13001e-015	-6.54934e-015	-7.3313e-015	3.40537e-015	-1.63369e-015	-2.09839e-016	8.38652e-015	7.23847e-015	7.35373e-015	1.08672e-014	7.05009e-015	6.80301e-015
1.34638e-015	9.60106e-015	-2.9616e-015	-7.12042e-015	-9.42956e-015	-5.55264e-015	-7.07134e-015	-2.70184e-015	2.26855e-015	-5.86617e-016	-1.44597e-015	3.27178e-015	-1.08257e-015	-3.38857e-015	-6.64285e-015	-7.50729e-015	3.21791e-015	-1.71119e-015	-6.31664e-016	8.33253e-015	7.05126e-015	7.63599e-015	1.10735e-014	7.14276e-015	6.83249e-015
1.2041e-015	9.59189e-015	-3.16118e-015	-7.40929e-015	-9.76261e-015	-5.85685e-015	-7.38827e-015	-2.8281e-015	1.87663e-015	-6.86901e-016	-1.88558e-015	3.26734e-015	-1.33788e-015	-3.66325e-015	-6.73545e-015	-7.64033e-015	3.04143e-015	-1.77357e-015	-1.04511e-015	8.27894e-015	6.83816e-015	7.92132e-015	1.12759e-014	7.23825e-015	6.8386e-015
1.06978e-015	9.56573e-015	-3.3723e-015	-7.6823e-015	-1.0052e-014	-6.15458e-015	-7.70577e-015	-2.96e-015	1.46083e-015	-8.0904e-016	-2.33644e-015	3.24746e-015	-1.59877e-015	-3.95187e-015	-6.82706e-015	-7.73034e-015	2.87712e-015	-1.82063e-015	-1.44796e-015	8.22441e-015	6.60076e-015	8.20691e-015	1.14728e-014	7.33414e-015	6.8211e-015
9.43316e-016	9.52309e-015	-3.59372e-015	-7.9383e-015	-1.02962e-014	-6.44321e-015	-8.02224e-015	-3.09713e-015	1.02243e-015	-9.52269e-016	-2.79523e-015	3.21155e-015	-1.86365e-015	-4.25204e-015	-6.91726e-015	-7.77897e-015	2.72599e-015	-1.85286e-015	-1.83801e-015	8.16809e-015	6.33983e-015	8.48978e-015	1.16622e-014	7.42815e-015	6.77991e-015
8.23841e-016	9.46525e-015	-3.82407e-015	-8.17515e-015	-1.04943e-014	-6.72022e-015	-8.33517e-015	-3.23939e-015	5.62855e-016	-1.11586e-015	-3.25767e-015	3.15969e-015	-2.13138e-015	-4.56206e-015	-7.00594e-015	-7.78717e-015	2.58906e-015	-1.87019e-015	-2.21301e-015	8.10878e-015	6.05619e-015	8.76732e-015	1.18421e-014	7.51833e-015	6.71608e-015
7.10788e-016	9.39273e-015	-4.06105e-015	-8.39119e-015	-1.06459e-014	-6.98296e-015	-8.64228e-015	-3.38624e-015	8.45985e-017	-1.2985e-015	-3.71979e-015	3.09225e-015	-2.40127e-015	-4.87913e-015	-7.09302e-015	-7.75679e-015	2.46807e-015	-1.87262e-015	-2.5708e-015	8.04481e-015	5.75207e-015	9.0366e-015	1.20106e-014	7.60261e-015	6.63063e-015
6.03182e-016	9.30612e-015	-4.30269e-015	-8.58478e-015	-1.07508e-014	-7.22838e-015	-8.94174e-015	-3.53731e-015	-4.10422e-016	-1.49852e-015	-4.1775e-015	3.00925e-015	-2.67175e-015	-5.20101e-015	-7.17769e-015	-7.68981e-015	2.36332e-015	-1.85996e-015	-2.90911e-015	7.97503e-015	5.42902e-015	9.29459e-015	1.21661e-014	7.67955e-015	6.52397e-015
5.00739e-016	9.20585e-015	-4.54718e-015	-8.75369e-015	-1.08093e-014	-7.45403e-015	-9.2313e-015	-3.69225e-015	-9.19845e-016	-1.71489e-015	-4.6269e-015	2.91091e-015	-2.94086e-015	-5.52483e-015	-7.25925e-015	-7.58918e-015	2.27517e-015	-1.83276e-015	-3.22564e-015	7.89863e-015	5.08798e-015	9.53854e-015	1.23067e-014	7.74722e-015	6.39753e-015
4.02958e-016	9.09283e-015	-4.79236e-015	-8.89646e-015	-1.08221e-014	-7.65738e-015	-9.50853e-015	-3.85106e-015	-1.4417e-015	-1.94555e-015	-5.06443e-015	2.79815e-015	-3.20719e-015	-5.84817e-015	-7.33687e-015	-7.45763e-015	2.20454e-015	-1.79273e-015	-3.51841e-015	7.81414e-015	4.73083e-015	9.76635e-015	1.24307e-014	7.80352e-015	6.25257e-015
3.09798e-016	8.96794e-015	-5.03628e-015	-9.01225e-015	-1.079e-014	-7.83578e-015	-9.77127e-015	-4.01365e-015	-1.97368e-015	-2.18875e-015	-5.48629e-015	2.67141e-015	-3.46922e-015	-6.16938e-015	-7.41011e-015	-7.29776e-015	2.15139e-015	-1.74078e-015	-3.78664e-015	7.72103e-015	4.3587e-015	9.97555e-015	1.25371e-014	7.84696e-015	6.09079e-015
2.21279e-016	8.83167e-015	-5.27717e-015	-9.10008e-015	-1.07131e-014	-7.98753e-015	-1.00173e-014	-4.17934e-015	-2.51309e-015	-2.44236e-015	-5.88919e-015	2.53154e-015	-3.72512e-015	-6.48539e-015	-7.4781e-015	-7.11192e-015	2.1154e-015	-1.67822e-015	-4.02879e-015	7.61756e-015	3.97307e-015	1.01637e-014	1.26252e-014	7.8764e-015	5.91374e-015
1.37099e-016	8.68474e-015	-5.51276e-015	-9.15903e-015	-1.05935e-014	-8.11083e-015	-1.02448e-014	-4.34688e-015	-3.05736e-015	-2.70413e-015	-6.26922e-015	2.37953e-015	-3.97306e-015	-6.79348e-015	-7.53984e-015	-6.90356e-015	2.09592e-015	-1.60641e-015	-4.24313e-015	7.50379e-015	3.57609e-015	1.03283e-014	1.26935e-014	7.89066e-015	5.72315e-015
5.68068e-017	8.52754e-015	-5.74102e-015	-9.1881e-015	-1.04338e-014	-8.20354e-015	-1.04513e-014	-4.51555e-015	-3.60412e-015	-2.97143e-015	-6.62338e-015	2.21698e-015	-4.21095e-015	-7.09144e-015	-7.59478e-015	-6.67659e-015	2.09215e-015	-1.52609e-015	-4.42914e-015	7.37901e-015	3.16962e-015	1.04673e-014	1.27421e-014	7.88922e-015	5.52165e-015
-1.94526e-017	8.36025e-015	-5.96003e-015	-9.18736e-015	-1.02355e-014	-8.26416e-015	-1.06349e-014	-4.68524e-015	-4.15069e-015	-3.24231e-015	-6.94878e-015	2.04491e-015	-4.43732e-015	-7.37638e-015	-7.64263e-015	-6.43429e-015	2.10327e-015	-1.43895e-015	-4.58579e-015	7.2435e-015	2.75534e-015	1.05791e-014	1.27707e-014	7.87192e-015	5.31062e-015
-9.22217e-017	8.18344e-015	-6.16756e-015	-9.15661e-015	-1.00005e-014	-8.29189e-015	-1.07939e-014	-4.85524e-015	-4.69432e-015	-3.51416e-015	-7.24286e-015	1.86501e-015	-4.64976e-015	-7.64629e-015	-7.68199e-015	-6.1804e-015	2.12795e-015	-1.34706e-015	-4.71212e-015	7.09743e-015	2.3343e-015	1.06623e-014	1.27789e-014	7.83839e-015	5.09187e-015
-1.60991e-016	7.99718e-015	-6.36225e-015	-9.09541e-015	-9.73195e-015	-8.28564e-015	-1.09266e-014	-5.02489e-015	-5.23183e-015	-3.78385e-015	-7.50326e-015	1.6788e-015	-4.84672e-015	-7.8988e-015	-7.71236e-015	-5.91839e-015	2.1651e-015	-1.25165e-015	-4.80831e-015	6.94135e-015	1.90883e-015	1.07154e-014	1.27671e-014	7.78877e-015	4.8679e-015
-2.25991e-016	7.80174e-015	-6.54234e-015	-9.00394e-015	-9.43239e-015	-8.24502e-015	-1.10314e-014	-5.193e-015	-5.76035e-015	-4.04927e-015	-7.72804e-015	1.48795e-015	-5.0276e-015	-8.13156e-015	-7.73293e-015	-5.6512e-015	2.21284e-015	-1.15372e-015	-4.87431e-015	6.77552e-015	1.48109e-015	1.07372e-014	1.27358e-014	7.72351e-015	4.64054e-015
-2.87623e-016	7.59728e-015	-6.70641e-015	-8.88206e-015	-9.10434e-015	-8.16953e-015	-1.11071e-014	-5.35825e-015	-6.27692e-015	-4.30815e-015	-7.91599e-015	1.29354e-015	-5.19083e-015	-8.34175e-015	-7.74263e-015	-5.38145e-015	2.26914e-015	-1.05492e-015	-4.91038e-015	6.60064e-015	1.05289e-015	1.07267e-014	1.26857e-014	7.64439e-015	4.41156e-015
-3.4539e-016	7.38344e-015	-6.8531e-015	-8.73064e-015	-8.75093e-015	-8.05911e-015	-1.11524e-014	-5.52024e-015	-6.77866e-015	-4.55817e-015	-8.06608e-015	1.09739e-015	-5.33569e-015	-8.5273e-015	-7.74038e-015	-5.11308e-015	2.33246e-015	-9.57467e-016	-4.91659e-015	6.41756e-015	6.26134e-016	1.06831e-014	1.26176e-014	7.55214e-015	4.18395e-015
-3.98964e-016	7.16031e-015	-6.98071e-015	-8.55058e-015	-8.37486e-015	-7.91445e-015	-1.11666e-014	-5.67719e-015	-7.26293e-015	-4.79688e-015	-8.1776e-015	9.00426e-016	-5.46139e-015	-8.68639e-015	-7.72533e-015	-4.84924e-015	2.40095e-015	-8.63072e-016	-4.89449e-015	6.22771e-015	2.02939e-016	1.0606e-014	1.25325e-014	7.44718e-015	3.95931e-015
-4.4794e-016	6.92779e-015	-7.08824e-015	-8.34255e-015	-7.97899e-015	-7.73675e-015	-1.11494e-014	-5.82832e-015	-7.72701e-015	-5.02167e-015	-8.25054e-015	7.04137e-016	-5.56665e-015	-8.817e-015	-7.69711e-015	-4.59205e-015	2.47278e-015	-7.7338e-016	-4.84514e-015	6.03307e-015	-2.14548e-016	1.04954e-014	1.24318e-014	7.33062e-015	3.73877e-015
-4.92384e-016	6.68637e-015	-7.17484e-015	-8.10742e-015	-7.5669e-015	-7.52705e-015	-1.10997e-014	-5.97224e-015	-8.16846e-015	-5.23091e-015	-8.2846e-015	5.10071e-016	-5.6505e-015	-8.91749e-015	-7.65432e-015	-4.34358e-015	2.5462e-015	-6.89883e-016	-4.76917e-015	5.83541e-015	-6.24157e-016	1.03516e-014	1.23167e-014	7.204e-015	3.52398e-015
-5.31689e-016	6.43563e-015	-7.23947e-015	-7.84598e-015	-7.14123e-015	-7.28629e-015	-1.10172e-014	-6.10771e-015	-8.58481e-015	-5.42256e-015	-8.28036e-015	3.19925e-016	-5.71335e-015	-8.98686e-015	-7.59677e-015	-4.10636e-015	2.61868e-015	-6.1332e-016	-4.66778e-015	5.63651e-015	-1.02366e-015	1.01751e-014	1.21886e-014	7.069e-015	3.31646e-015
-5.65379e-016	6.17568e-015	-7.28202e-015	-7.56019e-015	-6.70565e-015	-7.01588e-015	-1.09021e-014	-6.2339e-015	-8.97306e-015	-5.59461e-015	-8.23872e-015	1.34673e-016	-5.75486e-015	-9.02365e-015	-7.52361e-015	-3.88161e-015	2.688e-015	-5.44598e-016	-4.5424e-015	5.43828e-015	-1.41116e-015	9.96625e-015	1.2049e-014	6.92766e-015	3.11808e-015
-5.93059e-016	5.90736e-015	-7.30173e-015	-7.25158e-015	-6.26322e-015	-6.71824e-015	-1.0754e-014	-6.34972e-015	-9.33098e-015	-5.74579e-015	-8.16089e-015	-4.48789e-017	-5.77522e-015	-9.02726e-015	-7.43444e-015	-3.67113e-015	2.75203e-015	-4.84613e-016	-4.39557e-015	5.24212e-015	-1.78472e-015	9.72575e-015	1.18997e-014	6.78176e-015	2.92939e-015
-6.15418e-016	5.63035e-015	-7.29845e-015	-6.92216e-015	-5.8168e-015	-6.39508e-015	-1.05743e-014	-6.45369e-015	-9.6566e-015	-5.87456e-015	-8.04774e-015	-2.17344e-016	-5.77505e-015	-8.99731e-015	-7.32911e-015	-3.47635e-015	2.80876e-015	-4.34196e-016	-4.22985e-015	5.05011e-015	-2.14186e-015	9.45489e-015	1.17427e-014	6.63258e-015	2.75119e-015
-6.31321e-016	5.34457e-015	-7.27217e-015	-6.57418e-015	-5.37014e-015	-6.04959e-015	-1.03635e-014	-6.54439e-015	-9.94905e-015	-5.9799e-015	-7.90082e-015	-3.82192e-016	-5.7555e-015	-8.93314e-015	-7.2081e-015	-3.29812e-015	2.85603e-015	-3.94396e-016	-4.04739e-015	4.8645e-015	-2.48084e-015	9.15484e-015	1.15797e-014	6.48233e-015	2.5838e-015
-6.41162e-016	5.05071e-015	-7.22285e-015	-6.20915e-015	-4.92581e-015	-5.68449e-015	-1.01229e-014	-6.62135e-015	-1.02061e-014	-6.06047e-015	-7.72218e-015	-5.39009e-016	-5.71792e-015	-8.83454e-015	-7.07075e-015	-3.13707e-015	2.89255e-015	-3.6592e-016	-3.85006e-015	4.6867e-015	-2.80005e-015	8.82728e-015	1.14126e-014	6.33304e-015	2.42756e-015
-6.44082e-016	4.74844e-015	-7.15123e-015	-5.83016e-015	-4.48702e-015	-5.30267e-015	-9.85326e-015	-6.68361e-015	-1.04257e-014	-6.11613e-015	-7.51432e-015	-6.87351e-016	-5.66311e-015	-8.70152e-015	-6.9172e-015	-2.99346e-015	2.91663e-015	-3.48779e-016	-3.64015e-015	4.51855e-015	-3.09784e-015	8.47363e-015	1.12428e-014	6.18586e-015	2.2832e-015
-6.40315e-016	4.43803e-015	-7.05805e-015	-5.43922e-015	-4.05619e-015	-4.90734e-015	-9.55649e-015	-6.73117e-015	-1.06074e-014	-6.14668e-015	-7.27998e-015	-8.26791e-016	-5.59215e-015	-8.53434e-015	-6.74752e-015	-2.86782e-015	2.9261e-015	-3.43042e-016	-3.42059e-015	4.36188e-015	-3.37212e-015	8.0958e-015	1.1072e-014	6.0425e-015	2.1506e-015
-6.2971e-016	4.12042e-015	-6.94372e-015	-5.03907e-015	-3.63678e-015	-4.5022e-015	-9.23468e-015	-6.76308e-015	-1.075e-014	-6.15225e-015	-7.02173e-015	-9.57413e-016	-5.50611e-015	-8.33396e-015	-6.56201e-015	-2.76022e-015	2.91934e-015	-3.48398e-016	-3.19422e-015	4.21781e-015	-3.62172e-015	7.69576e-015	1.09016e-014	5.90426e-015	2.02916e-015
-6.11774e-016	3.79702e-015	-6.81004e-015	-4.63272e-015	-3.23134e-015	-4.09068e-015	-8.88982e-015	-6.7788e-015	-1.08537e-014	-6.13291e-015	-6.74211e-015	-1.07949e-015	-5.407e-015	-8.10108e-015	-6.36129e-015	-2.6696e-015	2.89472e-015	-3.65003e-016	-2.96285e-015	4.08739e-015	-3.84537e-015	7.27512e-015	1.07332e-014	5.77247e-015	1.91846e-015
-5.87085e-016	3.46771e-015	-6.65869e-015	-4.2228e-015	-2.84206e-015	-3.67662e-015	-8.52379e-015	-6.77803e-015	-1.09178e-014	-6.08919e-015	-6.44461e-015	-1.19319e-015	-5.29695e-015	-7.83665e-015	-6.14638e-015	-2.5955e-015	2.8517e-015	-3.92373e-016	-2.72907e-015	3.97142e-015	-4.04198e-015	6.83611e-015	1.0568e-014	5.64844e-015	1.81792e-015
-5.54858e-016	3.13327e-015	-6.49093e-015	-3.81205e-015	-2.471e-015	-3.26365e-015	-8.13899e-015	-6.76106e-015	-1.09429e-014	-6.02181e-015	-6.13244e-015	-1.29901e-015	-5.17795e-015	-7.54231e-015	-5.9178e-015	-2.5371e-015	2.78907e-015	-4.30102e-016	-2.49608e-015	3.87123e-015	-4.21061e-015	6.38092e-015	1.04075e-014	5.53272e-015	1.72643e-015
-5.15471e-016	2.79486e-015	-6.30893e-015	-3.40325e-015	-2.12032e-015	-2.85556e-015	-7.73815e-015	-6.72803e-015	-1.09302e-014	-5.93162e-015	-5.80853e-015	-1.3978e-015	-5.05163e-015	-7.22061e-015	-5.67724e-015	-2.49272e-015	2.70667e-015	-4.77864e-016	-2.26665e-015	3.78716e-015	-4.35039e-015	5.91138e-015	1.02529e-014	5.42633e-015	1.64278e-015
-4.69409e-016	2.4535e-015	-6.11382e-015	-2.99856e-015	-1.79215e-015	-2.45569e-015	-7.32392e-015	-6.67893e-015	-1.08806e-014	-5.82017e-015	-5.47668e-015	-1.49021e-015	-4.92042e-015	-6.87299e-015	-5.42653e-015	-2.46159e-015	2.60429e-015	-5.35399e-016	-2.04353e-015	3.71881e-015	-4.46102e-015	5.43009e-015	1.01055e-014	5.32903e-015	1.56584e-015
-4.16482e-016	2.11041e-015	-5.90789e-015	-2.60093e-015	-1.48803e-015	-2.06695e-015	-6.89943e-015	-6.61375e-015	-1.07949e-014	-5.68872e-015	-5.13948e-015	-1.57658e-015	-4.78607e-015	-6.50188e-015	-5.16633e-015	-2.44277e-015	2.48188e-015	-6.0098e-016	-1.82925e-015	3.66577e-015	-4.54297e-015	4.93953e-015	9.96579e-015	5.24128e-015	1.49406e-015
-3.57247e-016	1.76768e-015	-5.69254e-015	-2.21317e-015	-1.20933e-015	-1.69283e-015	-6.46737e-015	-6.53333e-015	-1.06744e-014	-5.53912e-015	-4.80036e-015	-1.65789e-015	-4.65076e-015	-6.10982e-015	-4.89842e-015	-2.43513e-015	2.33917e-015	-6.74421e-016	-1.62591e-015	3.62794e-015	-4.59627e-015	4.44141e-015	9.83384e-015	5.16341e-015	1.4261e-015
-2.92446e-016	1.42675e-015	-5.46978e-015	-1.83738e-015	-9.5637e-016	-1.33582e-015	-6.03119e-015	-6.43891e-015	-1.05214e-014	-5.37358e-015	-4.46231e-015	-1.73539e-015	-4.51697e-015	-5.69902e-015	-4.62437e-015	-2.4371e-015	2.17625e-015	-7.55071e-016	-1.43561e-015	3.60423e-015	-4.62094e-015	3.93882e-015	9.70985e-015	5.09475e-015	1.36068e-015
-2.2192e-016	1.08929e-015	-5.24172e-015	-1.47619e-015	-7.29697e-016	-9.98955e-016	-5.59393e-015	-6.33145e-015	-1.03376e-014	-5.19374e-015	-4.12855e-015	-1.81002e-015	-4.3865e-015	-5.27256e-015	-4.34596e-015	-2.44727e-015	1.99386e-015	-8.42339e-016	-1.26049e-015	3.59342e-015	-4.61777e-015	3.43434e-015	9.59426e-015	5.03517e-015	1.29597e-015
-1.46003e-016	7.56772e-016	-5.0103e-015	-1.13194e-015	-5.29901e-016	-6.84813e-016	-5.15822e-015	-6.21293e-015	-1.01251e-014	-5.0012e-015	-3.80193e-015	-1.88314e-015	-4.26142e-015	-4.83393e-015	-4.06477e-015	-2.46396e-015	1.7926e-015	-9.35582e-016	-1.10293e-015	3.59385e-015	-4.58738e-015	2.92951e-015	9.48731e-015	4.9838e-015	1.23061e-015
-6.61139e-017	4.31052e-016	-4.77702e-015	-8.06641e-016	-3.57342e-016	-3.95618e-016	-4.72657e-015	-6.08403e-015	-9.8863e-015	-4.79831e-015	-3.48474e-015	-1.9557e-015	-4.14363e-015	-4.38591e-015	-3.78294e-015	-2.48545e-015	1.57363e-015	-1.03436e-015	-9.64418e-016	3.604e-015	-4.52974e-015	2.42645e-015	9.38934e-015	4.9397e-015	1.16403e-015
1.69773e-017	1.13908e-016	-4.54389e-015	-5.02353e-016	-2.12127e-016	-1.33825e-016	-4.30209e-015	-5.9461e-015	-9.62404e-015	-4.58746e-015	-3.17995e-015	-2.02858e-015	-4.03438e-015	-3.93149e-015	-3.50193e-015	-2.51138e-015	1.33782e-015	-1.13863e-015	-8.46113e-016	3.62124e-015	-4.44628e-015	1.92744e-015	9.2998e-015	4.90216e-015	1.09438e-015
1.02597e-016	-1.92382e-016	-4.3125e-015	-2.20854e-016	-9.44703e-017	9.85437e-017	-3.88745e-015	-5.80112e-015	-9.34113e-015	-4.37108e-015	-2.88978e-015	-2.10312e-015	-3.93539e-015	-3.47379e-015	-3.22397e-015	-2.54025e-015	1.08631e-015	-1.24733e-015	-7.48838e-016	3.64385e-015	-4.33869e-015	1.43424e-015	9.21847e-015	4.86934e-015	1.02002e-015
1.90303e-016	-4.85636e-016	-4.08483e-015	3.54603e-017	-4.14634e-018	3.00451e-016	-3.48548e-015	-5.65073e-015	-9.04011e-015	-4.15153e-015	-2.61661e-015	-2.18048e-015	-3.84741e-015	-3.01672e-015	-2.95124e-015	-2.57103e-015	8.20651e-016	-1.36035e-015	-6.73708e-016	3.66902e-015	-4.20931e-015	9.48579e-016	9.14421e-015	4.84024e-015	9.39864e-016
2.79314e-016	-7.6377e-016	-3.86334e-015	2.65122e-016	5.9861e-017	4.70186e-016	-3.0986e-015	-5.49646e-015	-8.72467e-015	-3.93073e-015	-2.36287e-015	-2.26163e-015	-3.77189e-015	-2.56315e-015	-2.68498e-015	-2.60311e-015	5.4259e-016	-1.47697e-015	-6.21576e-016	3.69323e-015	-4.05978e-015	4.72228e-016	9.07593e-015	4.81325e-015	8.52568e-016
3.6896e-016	-1.0251e-015	-3.64846e-015	4.66729e-016	9.84298e-017	6.07142e-016	-2.72855e-015	-5.34069e-015	-8.3985e-015	-3.71076e-015	-2.13055e-015	-2.34761e-015	-3.71058e-015	-2.1164e-015	-2.42731e-015	-2.63554e-015	2.53306e-016	-1.59744e-015	-5.93481e-016	3.71312e-015	-3.89235e-015	7.20026e-018	9.01306e-015	4.78703e-015	7.57335e-016
4.58173e-016	-1.26689e-015	-3.44165e-015	6.39626e-016	1.12552e-016	7.10992e-016	-2.37707e-015	-5.18619e-015	-8.06538e-015	-3.49403e-015	-1.92131e-015	-2.43962e-015	-3.66397e-015	-1.6802e-015	-2.18014e-015	-2.66783e-015	-4.50611e-017	-1.72189e-015	-5.897e-016	3.72594e-015	-3.70862e-015	-4.44855e-016	8.95477e-015	4.75945e-015	6.53449e-016
5.46314e-016	-1.48702e-015	-3.24468e-015	7.83212e-016	1.03442e-016	7.80903e-016	-2.04683e-015	-5.03408e-015	-7.72827e-015	-3.282e-015	-1.7365e-015	-2.53857e-015	-3.63228e-015	-1.25742e-015	-1.94513e-015	-2.69959e-015	-3.50854e-016	-1.85019e-015	-6.09553e-016	3.7291e-015	-3.51135e-015	-8.82364e-016	8.89983e-015	4.72865e-015	5.40499e-016
6.32288e-016	-1.68444e-015	-3.05928e-015	8.96391e-016	7.19291e-017	8.1732e-016	-1.73961e-015	-4.88652e-015	-7.39046e-015	-3.07657e-015	-1.57776e-015	-2.64466e-015	-3.61551e-015	-8.50905e-016	-1.72429e-015	-2.73004e-015	-6.62503e-016	-1.98249e-015	-6.52564e-016	3.71957e-015	-3.30403e-015	-1.30388e-015	8.84774e-015	4.69362e-015	4.18161e-016
7.15318e-016	-1.85685e-015	-2.88521e-015	9.78366e-016	1.86898e-017	8.20947e-016	-1.45673e-015	-4.74626e-015	-7.05533e-015	-2.88004e-015	-1.44592e-015	-2.75838e-015	-3.6141e-015	-4.63737e-016	-1.51954e-015	-2.75934e-015	-9.77927e-016	-2.11921e-015	-7.18536e-016	3.69437e-015	-3.08946e-015	-1.70827e-015	8.79715e-015	4.65283e-015	2.86343e-016
7.946e-016	-2.00254e-015	-2.72337e-015	1.02917e-015	-5.42459e-017	7.92653e-016	-1.1998e-015	-4.61546e-015	-6.72659e-015	-2.69399e-015	-1.34226e-015	-2.88025e-015	-3.62784e-015	-9.89885e-017	-1.3315e-015	-2.7875e-015	-1.29535e-015	-2.25991e-015	-8.06638e-016	3.65091e-015	-2.87044e-015	-2.09415e-015	8.74748e-015	4.60505e-015	1.44989e-016
8.69408e-016	-2.12045e-015	-2.57451e-015	1.04828e-015	-1.44601e-016	7.33776e-016	-9.69897e-016	-4.49573e-015	-6.40819e-015	-2.51957e-015	-1.26716e-015	-3.0104e-015	-3.65636e-015	2.40981e-016	-1.16062e-015	-2.81459e-015	-1.61274e-015	-2.4048e-015	-9.15547e-016	3.58658e-015	-2.64942e-015	-2.46048e-015	8.69753e-015	4.54807e-015	-5.82116e-018
9.39481e-016	-2.20952e-015	-2.43899e-015	1.03591e-015	-2.50452e-016	6.45737e-016	-7.67599e-016	-4.38901e-015	-6.10321e-015	-2.35773e-015	-1.22099e-015	-3.14925e-015	-3.69923e-015	5.53954e-016	-1.00848e-015	-2.83966e-015	-1.92861e-015	-2.55428e-015	-1.04365e-015	3.499e-015	-2.42805e-015	-2.80617e-015	8.64615e-015	4.48058e-015	-1.64562e-016
1.00433e-015	-2.26845e-015	-2.31717e-015	9.92145e-016	-3.70228e-016	5.30456e-016	-5.93329e-016	-4.29643e-015	-5.81426e-015	-2.20886e-015	-1.20362e-015	-3.29645e-015	-3.75597e-015	8.38118e-016	-8.75945e-016	-2.86353e-015	-2.24076e-015	-2.7091e-015	-1.18941e-015	3.38605e-015	-2.20948e-015	-3.13031e-015	8.59218e-015	4.40167e-015	-3.30861e-016
1.06336e-015	-2.29674e-015	-2.2078e-015	9.17623e-016	-5.01865e-016	3.90066e-016	-4.46895e-016	-4.22029e-015	-5.54415e-015	-2.07365e-015	-1.21526e-015	-3.4522e-015	-3.82567e-015	1.09168e-015	-7.63263e-016	-2.88585e-015	-2.54776e-015	-2.86938e-015	-1.35095e-015	3.2464e-015	-1.99599e-015	-3.43158e-015	8.5352e-015	4.31065e-015	-5.04327e-016
1.11643e-015	-2.29377e-015	-2.11105e-015	8.13168e-016	-6.43468e-016	2.27116e-016	-3.28926e-016	-4.16177e-015	-5.29556e-015	-1.95254e-015	-1.25523e-015	-3.61607e-015	-3.90777e-015	1.31365e-015	-6.70365e-016	-2.90682e-015	-2.84804e-015	-3.03577e-015	-1.52697e-015	3.07924e-015	-1.79036e-015	-3.7105e-015	8.47426e-015	4.20735e-015	-6.83591e-016
1.1629e-015	-2.25975e-015	-2.02706e-015	6.80125e-016	-7.92804e-016	4.40369e-017	-2.38561e-016	-4.122e-015	-5.07125e-015	-1.84577e-015	-1.3227e-015	-3.78781e-015	-4.00156e-015	1.50214e-015	-5.97376e-016	-2.92718e-015	-3.13913e-015	-3.20862e-015	-1.71513e-015	2.88406e-015	-1.59394e-015	-3.967e-015	8.40883e-015	4.09076e-015	-8.67433e-016
1.20317e-015	-2.19331e-015	-1.95454e-015	5.196e-016	-9.48116e-016	-1.55879e-016	-1.75047e-016	-4.10213e-015	-4.87301e-015	-1.75348e-015	-1.41781e-015	-3.96733e-015	-4.10581e-015	1.65644e-015	-5.4434e-016	-2.94718e-015	-3.41958e-015	-3.38858e-015	-1.91328e-015	2.6599e-015	-1.40883e-015	-4.20002e-015	8.33793e-015	3.96084e-015	-1.05406e-015
1.23659e-015	-2.09498e-015	-1.89261e-015	3.32889e-016	-1.10784e-015	-3.70173e-016	-1.38218e-016	-4.10225e-015	-4.70187e-015	-1.67533e-015	-1.5391e-015	-4.15405e-015	-4.21977e-015	1.77638e-015	-5.10668e-016	-2.96753e-015	-3.68842e-015	-3.5751e-015	-2.11903e-015	2.40755e-015	-1.23642e-015	-4.4089e-015	8.26105e-015	3.81772e-015	-1.24212e-015
1.26331e-015	-1.96604e-015	-1.84047e-015	1.2076e-016	-1.27051e-015	-5.95845e-016	-1.27302e-016	-4.12264e-015	-4.55897e-015	-1.61033e-015	-1.68564e-015	-4.34691e-015	-4.34269e-015	1.86249e-015	-4.96018e-016	-2.98811e-015	-3.94398e-015	-3.76883e-015	-2.32963e-015	2.12755e-015	-1.07888e-015	-4.59379e-015	8.17789e-015	3.66198e-015	-1.42946e-015
1.28334e-015	-1.80716e-015	-1.79762e-015	-1.14908e-016	-1.43399e-015	-8.30265e-016	-1.41375e-016	-4.16331e-015	-4.4458e-015	-1.55761e-015	-1.85636e-015	-4.54471e-015	-4.4737e-015	1.91461e-015	-4.99692e-016	-3.00997e-015	-4.18474e-015	-3.96988e-015	-2.54221e-015	1.82083e-015	-9.37832e-016	-4.75499e-015	8.08798e-015	3.4941e-015	-1.61447e-015
1.29673e-015	-1.61906e-015	-1.76346e-015	-3.72837e-016	-1.59683e-015	-1.06997e-015	-1.79769e-016	-4.22411e-015	-4.3627e-015	-1.51601e-015	-2.04963e-015	-4.74615e-015	-4.61187e-015	1.93363e-015	-5.20821e-016	-3.03312e-015	-4.40981e-015	-4.17776e-015	-2.75437e-015	1.48872e-015	-8.14557e-016	-4.89237e-015	7.99169e-015	3.31478e-015	-1.79529e-015
1.30459e-015	-1.40316e-015	-1.73698e-015	-6.51112e-016	-1.75743e-015	-1.31212e-015	-2.41739e-016	-4.30507e-015	-4.30989e-015	-1.48454e-015	-2.26376e-015	-4.95028e-015	-4.7561e-015	1.91999e-015	-5.58128e-016	-3.05865e-015	-4.61839e-015	-4.39223e-015	-2.96362e-015	1.13401e-015	-7.09833e-016	-5.006e-015	7.88885e-015	3.1242e-015	-1.97016e-015
1.30666e-015	-1.16061e-015	-1.71713e-015	-9.47663e-016	-1.91449e-015	-1.55381e-015	-3.25657e-016	-4.40477e-015	-4.28779e-015	-1.46165e-015	-2.49735e-015	-5.15601e-015	-4.90507e-015	1.87477e-015	-6.10557e-016	-3.08719e-015	-4.80946e-015	-4.61271e-015	-3.1665e-015	7.59179e-016	-6.24116e-016	-5.09582e-015	7.77941e-015	2.9243e-015	-2.13656e-015
1.30382e-015	-8.93385e-016	-1.70259e-015	-1.26068e-015	-2.06719e-015	-1.79111e-015	-4.30234e-016	-4.52228e-015	-4.29539e-015	-1.44615e-015	-2.7488e-015	-5.36193e-015	-5.05771e-015	1.79934e-015	-6.76196e-016	-3.11831e-015	-4.98216e-015	-4.83832e-015	-3.36101e-015	3.67255e-016	-5.5779e-016	-5.16161e-015	7.66344e-015	2.71541e-015	-2.29252e-015
1.29678e-015	-6.0384e-016	-1.69222e-015	-1.58868e-015	-2.21453e-015	-2.02181e-015	-5.53783e-016	-4.65566e-015	-4.33188e-015	-1.43613e-015	-3.01637e-015	-5.56684e-015	-5.21311e-015	1.69625e-015	-7.53322e-016	-3.15172e-015	-5.13605e-015	-5.06867e-015	-3.54493e-015	-3.83292e-017	-5.10994e-016	-5.20365e-015	7.54159e-015	2.49946e-015	-2.43642e-015
1.286e-015	-2.94295e-016	-1.68544e-015	-1.92921e-015	-2.35449e-015	-2.24367e-015	-6.94507e-016	-4.80387e-015	-4.39546e-015	-1.42996e-015	-3.2981e-015	-5.76928e-015	-5.37121e-015	1.56682e-015	-8.39832e-016	-3.18773e-015	-5.27071e-015	-5.30304e-015	-3.7156e-015	-4.53321e-016	-4.82965e-016	-5.22282e-015	7.41423e-015	2.27841e-015	-2.5666e-015
1.27195e-015	3.29804e-017	-1.6814e-015	-2.27995e-015	-2.48611e-015	-2.45341e-015	-8.51964e-016	-4.96582e-015	-4.48435e-015	-1.42619e-015	-3.59195e-015	-5.96785e-015	-5.5311e-015	1.41336e-015	-9.34393e-016	-3.22657e-015	-5.38539e-015	-5.54014e-015	-3.87046e-015	-8.7423e-016	-4.73496e-016	-5.21961e-015	7.28171e-015	2.05345e-015	-2.68171e-015
1.2554e-015	3.75676e-016	-1.6789e-015	-2.63825e-015	-2.60837e-015	-2.64791e-015	-1.02377e-015	-5.13908e-015	-4.59717e-015	-1.42274e-015	-3.8963e-015	-6.16114e-015	-5.69283e-015	1.23855e-015	-1.03473e-015	-3.26777e-015	-5.47943e-015	-5.77864e-015	-4.00728e-015	-1.29649e-015	-4.82437e-016	-5.19389e-015	7.14463e-015	1.82622e-015	-2.78006e-015
1.23723e-015	7.31444e-016	-1.67762e-015	-3.0021e-015	-2.72088e-015	-2.82505e-015	-1.2082e-015	-5.32078e-015	-4.73139e-015	-1.41826e-015	-4.20887e-015	-6.3479e-015	-5.8559e-015	1.04474e-015	-1.1392e-015	-3.31007e-015	-5.55245e-015	-6.01679e-015	-4.12358e-015	-1.71552e-015	-5.08223e-016	-5.1464e-015	7.00416e-015	1.59925e-015	-2.86034e-015
1.21877e-015	1.09776e-015	-1.67633e-015	-3.36893e-015	-2.82337e-015	-2.98306e-015	-1.40372e-015	-5.50859e-015	-4.88425e-015	-1.41092e-015	-4.52732e-015	-6.52687e-015	-6.01937e-015	8.35264e-016	-1.24535e-015	-3.35248e-015	-5.60449e-015	-6.2523e-015	-4.21682e-015	-2.12607e-015	-5.49114e-016	-5.07751e-015	6.86069e-015	1.37519e-015	-2.92092e-015
1.20082e-015	1.47125e-015	-1.67476e-015	-3.73603e-015	-2.91546e-015	-3.12001e-015	-1.6082e-015	-5.70057e-015	-5.05306e-015	-1.39872e-015	-4.8498e-015	-6.69647e-015	-6.18378e-015	6.13249e-016	-1.35156e-015	-3.3947e-015	-5.63552e-015	-6.4832e-015	-4.28567e-015	-2.52392e-015	-6.04443e-016	-4.98804e-015	6.71509e-015	1.15584e-015	-2.96049e-015
1.18449e-015	1.84898e-015	-1.67196e-015	-4.09998e-015	-2.99603e-015	-3.2349e-015	-1.81979e-015	-5.89351e-015	-5.23476e-015	-1.38014e-015	-5.17466e-015	-6.85555e-015	-6.34887e-015	3.81995e-016	-1.45579e-015	-3.436e-015	-5.64427e-015	-6.70717e-015	-4.32894e-015	-2.90431e-015	-6.72392e-016	-4.878e-015	6.56818e-015	9.4387e-016	-2.97803e-015
1.17002e-015	2.22886e-015	-1.66682e-015	-4.45891e-015	-3.06549e-015	-3.32557e-015	-2.0365e-015	-6.0847e-015	-5.42499e-015	-1.35361e-015	-5.49995e-015	-7.00281e-015	-6.51463e-015	1.44704e-016	-1.55603e-015	-3.47491e-015	-5.63047e-015	-6.92234e-015	-4.34548e-015	-3.26223e-015	-7.51092e-016	-4.7482e-015	6.42136e-015	7.41165e-016	-2.97333e-015
1.15889e-015	2.6082e-015	-1.65979e-015	-4.81052e-015	-3.12414e-015	-3.39113e-015	-2.25662e-015	-6.27117e-015	-5.62045e-015	-1.31792e-015	-5.82291e-015	-7.13706e-015	-6.68081e-015	-9.52166e-017	-1.65068e-015	-3.50991e-015	-5.59445e-015	-7.1262e-015	-4.3337e-015	-3.59302e-015	-8.38172e-016	-4.59872e-015	6.27562e-015	5.49937e-016	-2.94602e-015
1.15185e-015	2.98396e-015	-1.65049e-015	-5.15249e-015	-3.17214e-015	-3.4316e-015	-2.47817e-015	-6.45067e-015	-5.81651e-015	-1.27195e-015	-6.14138e-015	-7.25728e-015	-6.84696e-015	-3.3494e-016	-1.73746e-015	-3.54024e-015	-5.53643e-015	-7.31637e-015	-4.29294e-015	-3.89291e-015	-9.32473e-016	-4.43046e-015	6.13216e-015	3.72123e-016	-2.89481e-015
1.1499e-015	3.35312e-015	-1.63895e-015	-5.48297e-015	-3.20976e-015	-3.44568e-015	-2.69895e-015	-6.61998e-015	-6.0093e-015	-1.21433e-015	-6.45387e-015	-7.36212e-015	-7.013e-015	-5.71014e-016	-1.81486e-015	-3.56449e-015	-5.4565e-015	-7.49012e-015	-4.22243e-015	-4.15786e-015	-1.03223e-015	-4.24391e-015	5.99162e-015	2.09621e-016	-2.81984e-015
1.15444e-015	3.71345e-015	-1.62477e-015	-5.79965e-015	-3.23695e-015	-3.4335e-015	-2.91676e-015	-6.77612e-015	-6.19533e-015	-1.14403e-015	-6.75863e-015	-7.4503e-015	-7.17919e-015	-8.00174e-016	-1.88169e-015	-3.5816e-015	-5.35411e-015	-7.6452e-015	-4.12168e-015	-4.38413e-015	-1.13504e-015	-4.04006e-015	5.85485e-015	6.37301e-017	-2.72115e-015
1.16559e-015	4.06303e-015	-1.60802e-015	-6.09977e-015	-3.2538e-015	-3.39492e-015	-3.13001e-015	-6.91656e-015	-6.37096e-015	-1.06066e-015	-7.05411e-015	-7.5211e-015	-7.3449e-015	-1.01897e-015	-1.93635e-015	-3.59034e-015	-5.22949e-015	-7.7785e-015	-3.99065e-015	-4.56785e-015	-1.23905e-015	-3.81946e-015	5.72302e-015	-6.36748e-017	-2.5983e-015
1.18363e-015	4.39998e-015	-1.58967e-015	-6.38061e-015	-3.26091e-015	-3.32984e-015	-3.33685e-015	-7.03879e-015	-6.53255e-015	-9.64068e-016	-7.33866e-015	-7.57367e-015	-7.50955e-015	-1.22454e-015	-1.97824e-015	-3.58872e-015	-5.08236e-015	-7.88784e-015	-3.82929e-015	-4.70634e-015	-1.34206e-015	-3.58281e-015	5.59654e-015	-1.70406e-016	-2.4522e-015
1.20964e-015	4.72275e-015	-1.56948e-015	-6.63976e-015	-3.25928e-015	-3.23932e-015	-3.53537e-015	-7.14037e-015	-6.67635e-015	-8.53953e-016	-7.61061e-015	-7.60723e-015	-7.67317e-015	-1.41411e-015	-2.00679e-015	-3.5749e-015	-4.91223e-015	-7.97134e-015	-3.63818e-015	-4.79695e-015	-1.44123e-015	-3.33089e-015	5.47637e-015	-2.55442e-016	-2.28347e-015
1.24443e-015	5.03019e-015	-1.5482e-015	-6.87486e-015	-3.24867e-015	-3.12399e-015	-3.72327e-015	-7.21963e-015	-6.79864e-015	-7.30408e-016	-7.86866e-015	-7.62113e-015	-7.83542e-015	-1.58466e-015	-2.02106e-015	-3.54805e-015	-4.71903e-015	-8.02723e-015	-3.41727e-015	-4.83721e-015	-1.53537e-015	-3.06449e-015	5.36327e-015	-3.17293e-016	-2.09238e-015
1.28837e-015	5.32106e-015	-1.52607e-015	-7.08427e-015	-3.2287e-015	-2.9848e-015	-3.89859e-015	-7.27409e-015	-6.89616e-015	-5.93823e-016	-8.11131e-015	-7.61503e-015	-7.9959e-015	-1.73425e-015	-2.02053e-015	-3.50678e-015	-4.50275e-015	-8.05309e-015	-3.16722e-015	-4.82563e-015	-1.62278e-015	-2.78438e-015	5.25789e-015	-3.54699e-016	-1.87932e-015
1.3416e-015	5.59408e-015	-1.50362e-015	-7.26656e-015	-3.19892e-015	-2.82233e-015	-4.05937e-015	-7.30191e-015	-6.96522e-015	-4.44472e-016	-8.33742e-015	-7.58873e-015	-8.15358e-015	-1.86073e-015	-2.00494e-015	-3.44979e-015	-4.26361e-015	-8.04682e-015	-2.88933e-015	-4.76146e-015	-1.70166e-015	-2.49095e-015	5.16099e-015	-3.6722e-016	-1.64579e-015
1.40509e-015	5.8485e-015	-1.48124e-015	-7.41951e-015	-3.16001e-015	-2.63822e-015	-4.20311e-015	-7.30206e-015	-7.0032e-015	-2.83112e-016	-8.54625e-015	-7.54155e-015	-8.30716e-015	-1.96252e-015	-1.97357e-015	-3.37637e-015	-4.00216e-015	-8.00685e-015	-2.58437e-015	-4.6442e-015	-1.77062e-015	-2.1852e-015	5.07291e-015	-3.54076e-016	-1.39282e-015
1.47839e-015	6.08335e-015	-1.45962e-015	-7.54142e-015	-3.1122e-015	-2.43352e-015	-4.32823e-015	-7.27328e-015	-7.00703e-015	-1.10382e-016	-8.73679e-015	-7.4738e-015	-8.45597e-015	-2.03745e-015	-1.92656e-015	-3.28549e-015	-3.71849e-015	-7.93227e-015	-2.25392e-015	-4.47312e-015	-1.82851e-015	-1.86851e-015	4.99397e-015	-3.14987e-016	-1.12122e-015
1.56158e-015	6.29883e-015	-1.439e-015	-7.63085e-015	-3.05562e-015	-2.20969e-015	-4.43192e-015	-7.2146e-015	-6.97431e-015	7.22539e-017	-8.90862e-015	-7.38568e-015	-8.59876e-015	-2.08383e-015	-1.86396e-015	-3.17504e-015	-3.41291e-015	-7.82256e-015	-1.89991e-015	-4.24895e-015	-1.87421e-015	-1.54188e-015	4.9248e-015	-2.49314e-016	-8.32945e-016
1.65431e-015	6.49469e-015	-1.42025e-015	-7.68681e-015	-2.99049e-015	-1.96835e-015	-4.51161e-015	-7.12543e-015	-6.90293e-015	2.6374e-016	-9.06088e-015	-7.27696e-015	-8.73471e-015	-2.10082e-015	-1.7861e-015	-3.04402e-015	-3.08522e-015	-7.67666e-015	-1.52399e-015	-3.97372e-015	-1.90672e-015	-1.20607e-015	4.86576e-015	-1.56843e-016	-5.28982e-016
1.75631e-015	6.6707e-015	-1.40376e-015	-7.70792e-015	-2.91702e-015	-1.71111e-015	-4.56485e-015	-7.00543e-015	-6.79075e-015	4.62877e-016	-9.19264e-015	-7.14791e-015	-8.86267e-015	-2.08764e-015	-1.69341e-015	-2.89247e-015	-2.73592e-015	-7.49413e-015	-1.12755e-015	-3.64904e-015	-1.92486e-015	-8.61876e-016	4.81703e-015	-3.84077e-017	-2.10705e-016
1.86763e-015	6.82748e-015	-1.38913e-015	-7.69349e-015	-2.83551e-015	-1.4393e-015	-4.59009e-015	-6.85424e-015	-6.63689e-015	6.68116e-016	-9.30357e-015	-6.99971e-015	-8.98083e-015	-2.04408e-015	-1.58662e-015	-2.71986e-015	-2.3659e-015	-7.27468e-015	-7.12182e-016	-3.27697e-015	-1.92771e-015	-5.10497e-016	4.77884e-015	1.06452e-016	1.202e-016
1.98749e-015	6.96589e-015	-1.37623e-015	-7.64261e-015	-2.74595e-015	-1.15484e-015	-4.58573e-015	-6.67228e-015	-6.43989e-015	8.77607e-016	-9.39412e-015	-6.83274e-015	-9.08811e-015	-1.96957e-015	-1.46699e-015	-2.52561e-015	-1.97542e-015	-7.01906e-015	-2.80254e-016	-2.86063e-015	-1.91519e-015	-1.5334e-016	4.75129e-015	2.77206e-016	4.62161e-016
2.11504e-015	7.08691e-015	-1.36601e-015	-7.55514e-015	-2.64787e-015	-8.59838e-016	-4.55016e-015	-6.46038e-015	-6.19969e-015	1.08919e-015	-9.46457e-015	-6.64741e-015	-9.18257e-015	-1.86476e-015	-1.33563e-015	-2.30972e-015	-1.56508e-015	-6.72855e-015	1.65914e-016	-2.40419e-015	-1.88718e-015	2.08478e-016	4.73377e-015	4.72536e-016	8.14003e-016
2.25008e-015	7.19116e-015	-1.35817e-015	-7.43126e-015	-2.54029e-015	-5.55571e-016	-4.48147e-015	-6.21978e-015	-5.91702e-015	1.30096e-015	-9.51508e-015	-6.44455e-015	-9.26256e-015	-1.73044e-015	-1.1933e-015	-2.0726e-015	-1.13565e-015	-6.40398e-015	6.24844e-016	-1.91177e-015	-1.8444e-015	5.74063e-016	4.72681e-015	6.92027e-016	1.17375e-015
2.39179e-015	7.2797e-015	-1.35206e-015	-7.27119e-015	-2.42278e-015	-2.43524e-016	-4.37813e-015	-5.95151e-015	-5.59224e-015	1.51087e-015	-9.54594e-015	-6.22542e-015	-9.32663e-015	-1.56758e-015	-1.04143e-015	-1.81439e-015	-6.87597e-016	-6.04729e-015	1.09405e-015	-1.3873e-015	-1.78759e-015	9.42218e-016	4.73005e-015	9.33534e-016	1.53978e-015
2.5393e-015	7.35462e-015	-1.34705e-015	-7.07578e-015	-2.29542e-015	7.47049e-017	-4.23899e-015	-5.65716e-015	-5.22562e-015	1.7171e-015	-9.55767e-015	-5.9915e-015	-9.37335e-015	-1.3772e-015	-8.81276e-016	-1.53589e-015	-2.22187e-016	-5.6599e-015	1.57077e-015	-8.35364e-016	-1.71634e-015	1.31183e-015	4.74331e-015	1.19623e-015	1.91071e-015
2.69151e-015	7.41765e-015	-1.34327e-015	-6.8456e-015	-2.15798e-015	3.97713e-016	-4.06261e-015	-5.33896e-015	-4.81896e-015	1.91767e-015	-9.55106e-015	-5.74373e-015	-9.4012e-015	-1.16066e-015	-7.14147e-016	-1.23867e-015	2.59438e-016	-5.24473e-015	2.05258e-015	-2.60606e-016	-1.63169e-015	1.68132e-015	4.76657e-015	1.47916e-015	2.28502e-015
2.84782e-015	7.47014e-015	-1.33939e-015	-6.58214e-015	-2.01016e-015	7.24436e-016	-3.84843e-015	-4.99906e-015	-4.3751e-015	2.11115e-015	-9.52713e-015	-5.48346e-015	-9.40852e-015	-9.19356e-016	-5.41305e-016	-9.23302e-016	7.55168e-016	-4.80436e-015	2.53705e-015	3.32089e-016	-1.53524e-015	2.0494e-015	4.79982e-015	1.78105e-015	2.66098e-015
3.00718e-015	7.51306e-015	-1.33496e-015	-6.28641e-015	-1.85152e-015	1.05302e-015	-3.59594e-015	-4.63993e-015	-3.89668e-015	2.29546e-015	-9.48705e-015	-5.21234e-015	-9.39371e-015	-6.5439e-016	-3.64238e-016	-5.91125e-016	1.26328e-015	-4.34216e-015	3.02195e-015	9.37771e-016	-1.42784e-015	2.41468e-015	4.84251e-015	2.09979e-015	3.03744e-015
3.16814e-015	7.548e-015	-1.3293e-015	-5.96003e-015	-1.68203e-015	1.38275e-015	-3.30421e-015	-4.26382e-015	-3.38645e-015	2.46912e-015	-9.43212e-015	-4.93214e-015	-9.35517e-015	-3.68778e-016	-1.83856e-016	-2.43831e-016	1.78265e-015	-3.8617e-015	3.5051e-015	1.55111e-015	-1.31031e-015	2.77623e-015	4.89479e-015	2.43332e-015	3.41283e-015
3.32936e-015	7.57611e-015	-1.3218e-015	-5.60517e-015	-1.50169e-015	1.71181e-015	-2.97383e-015	-3.87375e-015	-2.84751e-015	2.63043e-015	-9.36334e-015	-4.64481e-015	-9.29198e-015	-6.50972e-017	-1.74809e-018	1.16827e-016	2.31215e-015	-3.36632e-015	3.98415e-015	2.16665e-015	-1.18461e-015	3.13274e-015	4.95583e-015	2.78013e-015	3.78548e-015
3.48989e-015	7.59868e-015	-1.31105e-015	-5.22421e-015	-1.30925e-015	2.03971e-015	-2.60477e-015	-3.4723e-015	-2.28367e-015	2.77755e-015	-9.28212e-015	-4.35192e-015	-9.20283e-015	2.54041e-016	1.80674e-016	4.88686e-016	2.84924e-015	-2.85994e-015	4.45619e-015	2.77958e-015	-1.0521e-015	3.48367e-015	5.02564e-015	3.13843e-015	4.15437e-015
3.64834e-015	7.61721e-015	-1.29659e-015	-4.81927e-015	-1.10553e-015	2.3658e-015	-2.19777e-015	-3.06233e-015	-1.69828e-015	2.90951e-015	-9.19005e-015	-4.05619e-015	-9.08614e-015	5.85999e-016	3.62251e-016	8.70007e-016	3.39113e-015	-2.34696e-015	4.91968e-015	3.38542e-015	-9.14092e-016	3.82796e-015	5.10387e-015	3.50576e-015	4.51803e-015
3.80353e-015	7.63281e-015	-1.27733e-015	-4.39369e-015	-8.90234e-016	2.6893e-015	-1.75428e-015	-2.64657e-015	-1.09605e-015	3.02488e-015	-9.08825e-015	-3.7594e-015	-8.94144e-015	9.27952e-016	5.41621e-016	1.25834e-015	3.93579e-015	-1.83123e-015	5.3731e-015	3.97934e-015	-7.71912e-016	4.16384e-015	5.19012e-015	3.87966e-015	4.87565e-015
3.95444e-015	7.64694e-015	-1.25241e-015	-3.95052e-015	-6.63498e-016	3.00982e-015	-1.27574e-015	-2.22848e-015	-4.82447e-016	3.12349e-015	-8.97788e-015	-3.46385e-015	-8.76826e-015	1.2778e-015	7.1788e-016	1.65147e-015	4.48111e-015	-1.31712e-015	5.81463e-015	4.55692e-015	-6.27566e-016	4.49079e-015	5.28454e-015	4.25789e-015	5.22575e-015
4.09997e-015	7.66075e-015	-1.22062e-015	-3.49264e-015	-4.25375e-016	3.32732e-015	-7.63906e-016	-1.8113e-015	1.38777e-016	3.20408e-015	-8.8606e-015	-3.17139e-015	-8.56615e-015	1.63266e-015	8.89884e-016	2.047e-015	5.02478e-015	-8.09396e-016	6.24225e-015	5.1135e-015	-4.8309e-016	4.80788e-015	5.38679e-015	4.63822e-015	5.56733e-015
4.23948e-015	7.67468e-015	-1.18082e-015	-3.02346e-015	-1.75613e-016	3.64146e-015	-2.21373e-016	-1.39828e-015	7.61763e-016	3.26568e-015	-8.7382e-015	-2.88547e-015	-8.33572e-015	1.98896e-015	1.05738e-015	2.44286e-015	5.56401e-015	-3.11936e-016	6.65457e-015	5.64551e-015	-3.40391e-016	5.11391e-015	5.49618e-015	5.0189e-015	5.89869e-015
4.37188e-015	7.68965e-015	-1.13147e-015	-2.54662e-015	8.53827e-017	3.95157e-015	3.49901e-016	-9.91758e-016	1.38083e-015	3.30836e-015	-8.61236e-015	-2.60818e-015	-8.07754e-015	2.34321e-015	1.21914e-015	2.83669e-015	6.09664e-015	1.70845e-016	7.04978e-015	6.14865e-015	-2.01793e-016	5.40851e-015	5.61327e-015	5.3979e-015	6.21925e-015
4.49584e-015	7.70596e-015	-1.0715e-015	-2.06593e-015	3.57184e-016	4.25715e-015	9.46742e-016	-5.94351e-016	1.99159e-015	3.33233e-015	-8.48436e-015	-2.34196e-015	-7.79221e-015	2.6929e-015	1.37396e-015	3.2251e-015	6.61993e-015	6.34632e-016	7.42655e-015	6.61945e-015	-6.9051e-017	5.69105e-015	5.73766e-015	5.77234e-015	6.52776e-015
4.60982e-015	7.72365e-015	-9.99771e-016	-1.58508e-015	6.39285e-016	4.55848e-015	1.56539e-015	-2.08615e-016	2.58902e-015	3.33757e-015	-8.35516e-015	-2.08919e-015	-7.48094e-015	3.03546e-015	1.52164e-015	3.60586e-015	7.13093e-015	1.07525e-015	7.78422e-015	7.05595e-015	5.62411e-017	5.96062e-015	5.86904e-015	6.14051e-015	6.8238e-015
4.71299e-015	7.74274e-015	-9.15648e-016	-1.10768e-015	9.30735e-016	4.85617e-015	2.20201e-015	1.62984e-016	3.16851e-015	3.32468e-015	-8.22593e-015	-1.85202e-015	-7.14551e-015	3.36738e-015	1.66181e-015	3.97646e-015	7.6264e-015	1.48879e-015	8.12217e-015	7.45627e-015	1.72774e-016	6.21658e-015	6.00739e-015	6.50059e-015	7.10663e-015
4.80396e-015	7.7636e-015	-8.17534e-016	-6.37565e-016	1.23066e-015	5.15051e-015	2.8526e-015	5.17901e-016	3.72435e-015	3.2937e-015	-8.0975e-015	-1.63251e-015	-6.78723e-015	3.68656e-015	1.79395e-015	4.33438e-015	8.10359e-015	1.87164e-015	8.43936e-015	7.81837e-015	2.78849e-016	6.45889e-015	6.1525e-015	6.85067e-015	7.37531e-015
4.88256e-015	7.78616e-015	-7.04636e-016	-1.78004e-016	1.53828e-015	5.44194e-015	3.5134e-015	8.54352e-016	4.25258e-015	3.24543e-015	-7.97115e-015	-1.43286e-015	-6.40857e-015	3.99035e-015	1.91779e-015	4.67756e-015	8.55947e-015	2.22033e-015	8.73549e-015	8.14134e-015	3.73125e-016	6.68651e-015	6.30441e-015	7.18852e-015	7.62935e-015
4.9473e-015	7.81012e-015	-5.75877e-016	2.67785e-016	1.85271e-015	5.73067e-015	4.18015e-015	1.17031e-015	4.74853e-015	3.18082e-015	-7.84771e-015	-1.25489e-015	-6.01176e-015	4.27749e-015	2.03312e-015	5.00325e-015	8.99217e-015	2.53143e-015	9.01041e-015	8.42482e-015	4.5422e-016	6.89898e-015	6.46324e-015	7.51234e-015	7.86807e-015
4.99704e-015	7.83484e-015	-4.30862e-016	6.96402e-016	2.17284e-015	6.01694e-015	4.84815e-015	1.46509e-015	5.20713e-015	3.10129e-015	-7.72747e-015	-1.10064e-015	-5.59962e-015	4.54547e-015	2.14012e-015	5.30933e-015	9.39895e-015	2.80249e-015	9.26314e-015	8.66801e-015	5.21413e-016	7.0963e-015	6.62844e-015	7.8207e-015	8.0913e-015
5.03141e-015	7.85983e-015	-2.69176e-016	1.10471e-015	2.49708e-015	6.30126e-015	5.51179e-015	1.73787e-015	5.62472e-015	3.00742e-015	-7.61098e-015	-9.71881e-016	-5.17529e-015	4.79269e-015	2.23927e-015	5.59299e-015	9.77746e-015	3.03148e-015	9.49301e-015	8.87125e-015	5.73421e-016	7.27826e-015	6.79986e-015	8.11228e-015	8.29925e-015
5.04984e-015	7.88435e-015	-9.06421e-017	1.48952e-015	2.82408e-015	6.58338e-015	6.16581e-015	1.98728e-015	5.9976e-015	2.90086e-015	-7.49854e-015	-8.69464e-016	-4.74187e-015	5.01709e-015	2.33042e-015	5.85258e-015	1.0126e-014	3.21627e-015	9.70041e-015	9.0357e-015	6.08985e-016	7.44476e-015	6.97757e-015	8.38585e-015	8.49137e-015
5.05204e-015	7.90735e-015	1.04236e-016	1.84849e-015	3.15179e-015	6.86331e-015	6.80526e-015	2.21231e-015	6.32305e-015	2.78335e-015	-7.39083e-015	-7.94919e-016	-4.30285e-015	5.21711e-015	2.41381e-015	6.08569e-015	1.04429e-014	3.35502e-015	9.88619e-015	9.16222e-015	6.27159e-016	7.59638e-015	7.16168e-015	8.63945e-015	8.66709e-015
5.03688e-015	7.92748e-015	3.1562e-016	2.17918e-015	3.47831e-015	7.14164e-015	7.4253e-015	2.41303e-015	6.59867e-015	2.65626e-015	-7.28789e-015	-7.49312e-016	-3.86072e-015	5.392e-015	2.49005e-015	6.29068e-015	1.07255e-014	3.44624e-015	1.00498e-014	9.25273e-015	6.28025e-016	7.73321e-015	7.35191e-015	8.87183e-015	8.82683e-015
5.00413e-015	7.94319e-015	5.43158e-016	2.48021e-015	3.80205e-015	7.41777e-015	8.02092e-015	2.58888e-015	6.82169e-015	2.52104e-015	-7.18999e-015	-7.33281e-016	-3.41912e-015	5.54154e-015	2.55963e-015	6.4654e-015	1.09716e-014	3.48939e-015	1.01923e-014	9.30918e-015	6.1134e-016	7.85521e-015	7.54778e-015	9.08203e-015	8.97024e-015
4.95332e-015	7.95449e-015	7.85449e-016	2.74949e-015	4.12063e-015	7.69178e-015	8.5873e-015	2.74e-015	6.98955e-015	2.37952e-015	-7.09691e-015	-7.47379e-016	-2.98204e-015	5.66492e-015	2.62275e-015	6.60874e-015	1.11806e-014	3.48498e-015	1.03138e-014	9.3335e-015	5.7609e-016	7.96318e-015	7.74907e-015	9.26906e-015	9.09755e-015
4.88376e-015	7.96022e-015	1.04229e-015	2.98591e-015	4.43251e-015	7.96328e-015	9.12016e-015	2.86751e-015	7.10137e-015	2.233e-015	-7.00789e-015	-7.91983e-016	-2.55263e-015	5.76199e-015	2.67955e-015	6.71989e-015	1.1351e-014	3.43293e-015	1.04151e-014	9.32876e-015	5.23794e-016	8.05774e-015	7.95516e-015	9.43318e-015	9.20905e-015
4.79563e-015	7.95957e-015	1.31281e-015	3.1885e-015	4.73616e-015	8.23279e-015	9.61551e-015	2.97206e-015	7.15606e-015	2.08311e-015	-6.92264e-015	-8.66913e-016	-2.13482e-015	5.83281e-015	2.73128e-015	6.79817e-015	1.14816e-014	3.33425e-015	1.04964e-014	9.29719e-015	4.54678e-016	8.13877e-015	8.16601e-015	9.57422e-015	9.30518e-015
4.68886e-015	7.95139e-015	1.59636e-015	3.35699e-015	5.02975e-015	8.49989e-015	1.00702e-014	3.05489e-015	7.15426e-015	1.93206e-015	-6.84018e-015	-9.71583e-016	-1.73277e-015	5.87784e-015	2.77844e-015	6.84286e-015	1.15726e-014	3.1905e-015	1.05592e-014	9.2422e-015	3.69298e-016	8.20689e-015	8.38148e-015	9.6916e-015	9.38657e-015
4.56382e-015	7.93521e-015	1.89224e-015	3.49134e-015	5.3123e-015	8.76397e-015	1.04803e-014	3.11729e-015	7.0966e-015	1.7817e-015	-6.76014e-015	-1.10496e-015	-1.34975e-015	5.89744e-015	2.82188e-015	6.85298e-015	1.16244e-014	3.00255e-015	1.06044e-014	9.16733e-015	2.67894e-016	8.26259e-015	8.60062e-015	9.78604e-015	9.45415e-015
4.42028e-015	7.91083e-015	2.19846e-015	3.59253e-015	5.58199e-015	9.02467e-015	1.08429e-014	3.1606e-015	6.98423e-015	1.63322e-015	-6.68119e-015	-1.26578e-015	-9.88761e-016	5.89228e-015	2.86222e-015	6.82853e-015	1.1637e-014	2.77237e-015	1.06326e-014	9.07547e-015	1.50594e-016	8.30669e-015	8.8232e-015	9.858e-015	9.50835e-015
4.25795e-015	7.87788e-015	2.51302e-015	3.66195e-015	5.8372e-015	9.28137e-015	1.11551e-014	3.18692e-015	6.81894e-015	1.48815e-015	-6.60217e-015	-1.45293e-015	-6.52713e-016	5.86316e-015	2.90021e-015	6.77005e-015	1.16108e-014	2.50263e-015	1.06454e-014	8.97002e-015	1.87922e-017	8.34012e-015	9.04847e-015	9.90758e-015	9.55035e-015
4.07724e-015	7.83562e-015	2.83448e-015	3.70109e-015	6.07577e-015	9.5333e-015	1.14151e-014	3.19843e-015	6.60221e-015	1.34752e-015	-6.52272e-015	-1.66456e-015	-3.44692e-016	5.81145e-015	2.93662e-015	6.6776e-015	1.15461e-014	2.19625e-015	1.06433e-014	8.85475e-015	-1.26348e-016	8.36365e-015	9.27594e-015	9.9351e-015	9.58071e-015
3.87814e-015	7.78361e-015	3.16065e-015	3.71128e-015	6.29626e-015	9.77931e-015	1.16215e-014	3.19685e-015	6.33625e-015	1.21271e-015	-6.44131e-015	-1.89869e-015	-6.76214e-017	5.73856e-015	2.97184e-015	6.55183e-015	1.14441e-014	1.85625e-015	1.06269e-014	8.73225e-015	-2.83628e-016	8.37858e-015	9.50412e-015	9.94212e-015	9.60034e-015
3.6609e-015	7.72244e-015	3.49017e-015	3.69443e-015	6.49759e-015	1.0019e-014	1.17732e-014	3.18354e-015	6.02456e-015	1.08469e-015	-6.35705e-015	-2.15325e-015	1.76428e-016	5.64639e-015	3.00644e-015	6.39361e-015	1.13057e-014	1.48616e-015	1.05974e-014	8.60614e-015	-4.51876e-016	8.38527e-015	9.73247e-015	9.92944e-015	9.61027e-015
3.42596e-015	7.65245e-015	3.82051e-015	3.65349e-015	6.67858e-015	1.02515e-014	1.18699e-014	3.15982e-015	5.67057e-015	9.6437e-016	-6.26888e-015	-2.42577e-015	3.85324e-016	5.53659e-015	3.04109e-015	6.20363e-015	1.11325e-014	1.0895e-015	1.0556e-014	8.47982e-015	-6.29801e-016	8.38427e-015	9.9597e-015	9.89799e-015	9.61222e-015
3.17426e-015	7.57407e-015	4.1496e-015	3.5917e-015	6.83825e-015	1.04764e-014	1.19123e-014	3.12851e-015	5.27773e-015	8.52488e-016	-6.17555e-015	-2.71319e-015	5.58068e-016	5.41111e-015	3.07684e-015	5.98355e-015	1.09272e-014	6.70371e-016	1.05039e-014	8.35562e-015	-8.15793e-016	8.37684e-015	1.01852e-014	9.84903e-015	9.60743e-015
2.90634e-015	7.48743e-015	4.47541e-015	3.51181e-015	6.97549e-015	1.06924e-014	1.19019e-014	3.09162e-015	4.84984e-015	7.49375e-016	-6.07675e-015	-3.01279e-015	6.93695e-016	5.27175e-015	3.11403e-015	5.73491e-015	1.06924e-014	2.33175e-016	1.04418e-014	8.23651e-015	-1.00766e-015	8.36386e-015	1.0407e-014	9.78481e-015	9.5967e-015
2.6228e-015	7.39357e-015	4.79616e-015	3.41744e-015	7.08956e-015	1.08983e-014	1.18407e-014	3.05078e-015	4.39171e-015	6.55797e-016	-5.97168e-015	-3.32155e-015	7.91413e-016	5.12093e-015	3.15306e-015	5.46008e-015	1.04305e-014	-2.17283e-016	1.03707e-014	8.12506e-015	-1.20431e-015	8.34602e-015	1.06245e-014	9.70726e-015	9.58162e-015
2.32384e-015	7.29296e-015	5.10908e-015	3.31202e-015	7.18018e-015	1.1093e-014	1.1731e-014	3.00831e-015	3.90838e-015	5.71854e-016	-5.85953e-015	-3.63589e-015	8.5024e-016	4.9606e-015	3.19426e-015	5.16065e-015	1.01447e-014	-6.76528e-016	1.02922e-014	8.02331e-015	-1.40415e-015	8.32367e-015	1.08366e-014	9.61845e-015	9.56287e-015
2.01031e-015	7.18733e-015	5.41237e-015	3.19867e-015	7.24801e-015	1.12755e-014	1.15752e-014	2.96582e-015	3.4043e-015	4.9787e-016	-5.73974e-015	-3.9522e-015	8.70347e-016	4.79324e-015	3.23823e-015	4.83924e-015	9.83857e-015	-1.14083e-015	1.02076e-014	7.93362e-015	-1.60483e-015	8.29802e-015	1.10417e-014	9.51986e-015	9.54127e-015
1.68342e-015	7.07847e-015	5.70417e-015	3.08113e-015	7.2927e-015	1.14449e-014	1.13768e-014	2.92447e-015	2.88502e-015	4.33028e-016	-5.61185e-015	-4.26709e-015	8.52215e-016	4.62089e-015	3.28541e-015	4.49823e-015	9.51499e-015	-1.60554e-015	1.01175e-014	7.85762e-015	-1.80503e-015	8.27009e-015	1.12385e-014	9.41416e-015	9.51791e-015
1.34408e-015	6.96739e-015	5.98232e-015	2.96317e-015	7.31531e-015	1.15999e-014	1.11404e-014	2.88568e-015	2.35518e-015	3.77217e-016	-5.47549e-015	-4.57697e-015	7.96642e-016	4.446e-015	3.33633e-015	4.14026e-015	9.17745e-015	-2.06654e-015	1.00226e-014	7.79729e-015	-2.00337e-015	8.23992e-015	1.14259e-014	9.30343e-015	9.49447e-015
9.92941e-016	6.85539e-015	6.2452e-015	2.84863e-015	7.31604e-015	1.17391e-014	1.0871e-014	2.85089e-015	1.81987e-015	3.3011e-016	-5.33035e-015	-4.87873e-015	7.04702e-016	4.26993e-015	3.39116e-015	3.76814e-015	8.83057e-015	-2.51917e-015	9.92437e-015	7.75361e-015	-2.19867e-015	8.20893e-015	1.16023e-014	9.18999e-015	9.47238e-015
6.30858e-016	6.74401e-015	6.49136e-015	2.74068e-015	7.29593e-015	1.18621e-014	1.05737e-014	2.82149e-015	1.28475e-015	2.91483e-016	-5.17657e-015	-5.16913e-015	5.7826e-016	4.09455e-015	3.45001e-015	3.38492e-015	8.47796e-015	-2.95995e-015	9.82343e-015	7.72721e-015	-2.38897e-015	8.1776e-015	1.17667e-014	9.07628e-015	9.4523e-015
2.59066e-016	6.6352e-015	6.71901e-015	2.64308e-015	7.25608e-015	1.19677e-014	1.02537e-014	2.79783e-015	7.5507e-016	2.60904e-016	-5.01473e-015	-5.44492e-015	4.19314e-016	3.92287e-015	3.51268e-015	2.9945e-015	8.12316e-015	-3.38487e-015	9.7201e-015	7.71827e-015	-2.57259e-015	8.14616e-015	1.19175e-014	8.96497e-015	9.43533e-015
-1.21106e-016	6.53085e-015	6.92684e-015	2.55958e-015	7.19714e-015	1.20548e-014	9.91692e-015	2.7803e-015	2.35274e-016	2.37583e-016	-4.84515e-015	-5.70274e-015	2.3046e-016	3.75638e-015	3.57901e-015	2.59956e-015	7.77066e-015	-3.78935e-015	9.61607e-015	7.7274e-015	-2.74728e-015	8.11558e-015	1.20535e-014	8.85789e-015	9.42257e-015
-5.0832e-016	6.43283e-015	7.11396e-015	2.49294e-015	7.12193e-015	1.21229e-014	9.56865e-015	2.76926e-015	-2.69278e-016	2.20386e-016	-4.66861e-015	-5.94029e-015	1.40341e-017	3.59624e-015	3.6493e-015	2.20288e-015	7.42304e-015	-4.16968e-015	9.51159e-015	7.75478e-015	-2.91175e-015	8.08606e-015	1.21738e-014	8.75742e-015	9.41478e-015
-9.01674e-016	6.34235e-015	7.27972e-015	2.44579e-015	7.03137e-015	1.21721e-014	9.2145e-015	2.76453e-015	-7.53683e-016	2.08517e-016	-4.48568e-015	-6.15498e-015	-2.26957e-016	3.444e-015	3.72374e-015	1.80775e-015	7.08437e-015	-4.52214e-015	9.40735e-015	7.8003e-015	-3.06468e-015	8.05808e-015	1.22771e-014	8.66527e-015	9.41203e-015
-1.29969e-015	6.26119e-015	7.42258e-015	2.41978e-015	6.92711e-015	1.22018e-014	8.86103e-015	2.76533e-015	-1.214e-015	2.00598e-016	-4.29725e-015	-6.34432e-015	-4.89238e-016	3.30075e-015	3.80215e-015	1.4175e-015	6.75823e-015	-4.84415e-015	9.30413e-015	7.86328e-015	-3.20451e-015	8.03185e-015	1.23622e-014	8.58352e-015	9.41477e-015
-1.70093e-015	6.19178e-015	7.54263e-015	2.41667e-015	6.81138e-015	1.2212e-014	8.51456e-015	2.77156e-015	-1.64619e-015	1.9579e-016	-4.10437e-015	-6.50618e-015	-7.69284e-016	3.16762e-015	3.88416e-015	1.03529e-015	6.4488e-015	-5.13314e-015	9.20206e-015	7.94286e-015	-3.33057e-015	8.00775e-015	1.24284e-014	8.51412e-015	9.42329e-015
-2.10422e-015	6.13536e-015	7.63976e-015	2.43809e-015	6.68527e-015	1.22022e-014	8.18074e-015	2.78224e-015	-2.04647e-015	1.9355e-016	-3.90808e-015	-6.63873e-015	-1.06382e-015	3.04534e-015	3.96932e-015	6.6461e-016	6.15948e-015	-5.3863e-015	9.10215e-015	8.0379e-015	-3.44137e-015	7.98672e-015	1.24748e-014	8.45856e-015	9.4382e-015
-2.50798e-015	6.09316e-015	7.71394e-015	2.48483e-015	6.55065e-015	1.21728e-014	7.86449e-015	2.79626e-015	-2.41184e-015	1.92605e-016	-3.71034e-015	-6.74102e-015	-1.36942e-015	2.93461e-015	4.05739e-015	3.08558e-016	5.89277e-015	-5.6019e-015	9.00472e-015	8.14679e-015	-3.53599e-015	7.96911e-015	1.2501e-014	8.4184e-015	9.45944e-015
-2.91074e-015	6.06658e-015	7.76569e-015	2.55741e-015	6.41069e-015	1.21238e-014	7.57067e-015	2.81235e-015	-2.73947e-015	1.91907e-016	-3.51239e-015	-6.81184e-015	-1.6818e-015	2.83607e-015	4.14809e-015	-2.96798e-017	5.65187e-015	-5.77805e-015	8.90991e-015	8.26823e-015	-3.61332e-015	7.9548e-015	1.25068e-014	8.39456e-015	9.48712e-015
-3.31154e-015	6.05731e-015	7.79539e-015	2.65622e-015	6.26707e-015	1.20562e-014	7.30376e-015	2.82987e-015	-3.02724e-015	1.89842e-016	-3.31602e-015	-6.85032e-015	-1.99704e-015	2.75018e-015	4.24082e-015	-3.47252e-016	5.43892e-015	-5.91346e-015	8.81818e-015	8.40059e-015	-3.67308e-015	7.94459e-015	1.24915e-014	8.38832e-015	9.52101e-015
-3.70911e-015	6.06603e-015	7.80351e-015	2.78129e-015	6.12165e-015	1.19697e-014	7.06811e-015	2.84666e-015	-3.27318e-015	1.85242e-016	-3.12291e-015	-6.85618e-015	-2.31201e-015	2.67626e-015	4.33485e-015	-6.41081e-016	5.25684e-015	-6.00703e-015	8.72999e-015	8.54174e-015	-3.71461e-015	7.93859e-015	1.24552e-014	8.4002e-015	9.55992e-015
-4.10217e-015	6.094e-015	7.7906e-015	2.93158e-015	5.97728e-015	1.18655e-014	6.86807e-015	2.86061e-015	-3.47626e-015	1.7763e-016	-2.93492e-015	-6.82993e-015	-2.62333e-015	2.61478e-015	4.4297e-015	-9.09104e-016	5.10762e-015	-6.05833e-015	8.64594e-015	8.68967e-015	-3.73718e-015	7.93649e-015	1.23981e-014	8.43011e-015	9.60316e-015
-4.48967e-015	6.14164e-015	7.75759e-015	3.10611e-015	5.83588e-015	1.17443e-014	6.70747e-015	2.87041e-015	-3.63576e-015	1.6616e-016	-2.75442e-015	-6.77212e-015	-2.9283e-015	2.56548e-015	4.52493e-015	-1.14847e-015	4.99255e-015	-6.06652e-015	8.56611e-015	8.84291e-015	-3.74066e-015	7.93878e-015	1.23203e-014	8.47824e-015	9.65035e-015
-4.87031e-015	6.20877e-015	7.70541e-015	3.30255e-015	5.69903e-015	1.1607e-014	6.58929e-015	2.87447e-015	-3.75096e-015	1.49536e-016	-2.58321e-015	-6.68399e-015	-3.22331e-015	2.52824e-015	4.61978e-015	-1.35688e-015	4.91289e-015	-6.0318e-015	8.49052e-015	8.99948e-015	-3.72533e-015	7.94598e-015	1.22223e-014	8.54381e-015	9.70036e-015
-5.243e-015	6.29624e-015	7.63532e-015	3.51844e-015	5.56926e-015	1.14551e-014	6.51556e-015	2.87045e-015	-3.82171e-015	1.2701e-016	-2.42345e-015	-6.56733e-015	-3.50545e-015	2.50213e-015	4.71347e-015	-1.53183e-015	4.86943e-015	-5.955e-015	8.42019e-015	9.15786e-015	-3.69146e-015	7.95853e-015	1.21044e-014	8.62683e-015	9.75133e-015
-5.60646e-015	6.40369e-015	7.54818e-015	3.75183e-015	5.44886e-015	1.129e-014	6.48696e-015	2.85676e-015	-3.84865e-015	9.81438e-017	-2.27689e-015	-6.42385e-015	-3.77113e-015	2.48632e-015	4.80526e-015	-1.67097e-015	4.86217e-015	-5.8367e-015	8.3546e-015	9.31621e-015	-3.63959e-015	7.97727e-015	1.19682e-014	8.72639e-015	9.80156e-015
-5.95921e-015	6.53057e-015	7.44654e-015	3.99925e-015	5.33965e-015	1.11134e-014	6.50404e-015	2.83204e-015	-3.83312e-015	6.26532e-017	-2.14513e-015	-6.2559e-015	-4.01807e-015	2.48012e-015	4.89479e-015	-1.77345e-015	4.89091e-015	-5.67733e-015	8.29428e-015	9.47334e-015	-3.57044e-015	8.00296e-015	1.18141e-014	8.84178e-015	9.85022e-015
-6.30005e-015	6.6768e-015	7.33204e-015	4.25845e-015	5.24365e-015	1.09263e-014	6.56713e-015	2.79449e-015	-3.77611e-015	2.05001e-017	-2.03044e-015	-6.06589e-015	-4.24439e-015	2.48286e-015	4.98121e-015	-1.83781e-015	4.9556e-015	-5.47834e-015	8.23981e-015	9.62685e-015	-3.48456e-015	8.03625e-015	1.1643e-014	8.97187e-015	9.8951e-015
-6.62804e-015	6.8406e-015	7.20617e-015	4.52566e-015	5.16164e-015	1.07307e-014	6.67605e-015	2.74272e-015	-3.67961e-015	-2.87154e-017	-1.93436e-015	-5.85655e-015	-4.44822e-015	2.49302e-015	5.064e-015	-1.8636e-015	5.05511e-015	-5.24114e-015	8.19077e-015	9.7749e-015	-3.3826e-015	8.0768e-015	1.14566e-014	9.11492e-015	9.93436e-015
-6.94283e-015	7.02099e-015	7.07057e-015	4.79712e-015	5.09525e-015	1.05282e-014	6.82922e-015	2.67509e-015	-3.54633e-015	-8.54601e-017	-1.85847e-015	-5.63112e-015	-4.62773e-015	2.50973e-015	5.14247e-015	-1.85045e-015	5.18822e-015	-4.96739e-015	8.14667e-015	9.91637e-015	-3.26539e-015	8.1256e-015	1.12567e-014	9.26957e-015	9.96611e-015
-7.2432e-015	7.21661e-015	6.92721e-015	5.069e-015	5.04578e-015	1.032e-014	7.02492e-015	2.59007e-015	-3.37862e-015	-1.49983e-016	-1.80399e-015	-5.39322e-015	-4.78189e-015	2.53115e-015	5.21558e-015	-1.7974e-015	5.35326e-015	-4.65903e-015	8.10794e-015	1.00494e-014	-3.13472e-015	8.1829e-015	1.10445e-014	9.43401e-015	9.98873e-015
-7.5292e-015	7.42599e-015	6.77728e-015	5.33786e-015	5.01438e-015	1.01086e-014	7.26047e-015	2.48643e-015	-3.17921e-015	-2.22023e-016	-1.77178e-015	-5.14663e-015	-4.91007e-015	2.55636e-015	5.28243e-015	-1.70447e-015	5.54762e-015	-4.31883e-015	8.07453e-015	1.01732e-014	-2.99145e-015	8.24882e-015	1.08219e-014	9.60672e-015	1.00002e-014
-7.80005e-015	7.64638e-015	6.62225e-015	5.6002e-015	5.00254e-015	9.89617e-015	7.53299e-015	2.36285e-015	-2.95133e-015	-3.00697e-016	-1.76279e-015	-4.89492e-015	-5.01083e-015	2.58387e-015	5.34246e-015	-1.57153e-015	5.76906e-015	-3.94897e-015	8.04627e-015	1.02866e-014	-2.83771e-015	8.3242e-015	1.05906e-014	9.78548e-015	9.99938e-015
-8.05561e-015	7.87542e-015	6.46415e-015	5.85151e-015	5.01037e-015	9.68487e-015	7.83947e-015	2.21811e-015	-2.69807e-015	-3.86131e-016	-1.77819e-015	-4.64153e-015	-5.08363e-015	2.61245e-015	5.39509e-015	-1.3997e-015	6.01525e-015	-3.55254e-015	8.02329e-015	1.03883e-014	-2.67574e-015	8.40986e-015	1.03531e-014	9.96785e-015	9.98504e-015
-8.29628e-015	8.1116e-015	6.30427e-015	6.08784e-015	5.03881e-015	9.4764e-015	8.17562e-015	2.05254e-015	-2.42322e-015	-4.77954e-016	-1.81851e-015	-4.39085e-015	-5.12917e-015	2.64189e-015	5.43987e-015	-1.18959e-015	6.28302e-015	-3.1314e-015	8.0053e-015	1.04771e-014	-2.50678e-015	8.50593e-015	1.0111e-014	1.01516e-014	9.95436e-015
-8.52096e-015	8.35238e-015	6.14467e-015	6.30646e-015	5.08749e-015	9.27235e-015	8.5365e-015	1.86679e-015	-2.13086e-015	-5.75687e-016	-1.88388e-015	-4.14682e-015	-5.1477e-015	2.67037e-015	5.47641e-015	-9.41901e-016	6.56854e-015	-2.68806e-015	7.99207e-015	1.05529e-014	-2.33289e-015	8.61242e-015	9.86657e-015	1.03341e-014	9.90579e-015
-8.72928e-015	8.59543e-015	5.98703e-015	6.50367e-015	5.15675e-015	9.07486e-015	8.91767e-015	1.66084e-015	-1.8246e-015	-6.78661e-016	-1.97463e-015	-3.91306e-015	-5.14034e-015	2.69673e-015	5.50423e-015	-6.5844e-016	6.86917e-015	-2.22541e-015	7.98431e-015	1.06157e-014	-2.15694e-015	8.72989e-015	9.62164e-015	1.05132e-014	9.83778e-015
-8.92157e-015	8.83804e-015	5.83254e-015	6.67661e-015	5.24638e-015	8.88608e-015	9.31441e-015	1.43461e-015	-1.50782e-015	-7.85942e-016	-2.09065e-015	-3.69342e-015	-5.10806e-015	2.72053e-015	5.52354e-015	-3.41435e-016	7.18125e-015	-1.7461e-015	7.98217e-015	1.06647e-014	-1.98132e-015	8.85911e-015	9.37828e-015	1.06862e-014	9.74911e-015
-9.09802e-015	9.07698e-015	5.68308e-015	6.82251e-015	5.35672e-015	8.70832e-015	9.7222e-015	1.18939e-015	-1.18471e-015	-8.97088e-016	-2.23153e-015	-3.49141e-015	-5.05221e-015	2.74115e-015	5.53459e-015	6.69316e-018	7.5012e-015	-1.25307e-015	7.98475e-015	1.07003e-014	-1.80773e-015	9.00049e-015	9.13895e-015	1.08519e-014	9.63922e-015
-9.25875e-015	9.30904e-015	5.54008e-015	6.93888e-015	5.4873e-015	8.54383e-015	1.01357e-014	9.26226e-016	-8.59415e-016	-1.01082e-015	-2.39691e-015	-3.30998e-015	-4.97425e-015	2.7582e-015	5.53721e-015	3.84029e-016	7.82504e-015	-7.49696e-016	7.99159e-015	1.07231e-014	-1.63876e-015	9.15437e-015	8.90565e-015	1.1008e-014	9.50598e-015
-9.40421e-015	9.53143e-015	5.40456e-015	7.0241e-015	5.63822e-015	8.39421e-015	1.05499e-014	6.46481e-016	-5.35288e-016	-1.12608e-015	-2.58576e-015	-3.15247e-015	-4.87587e-015	2.77141e-015	5.53146e-015	7.88329e-016	8.14911e-015	-2.38864e-016	8.00262e-015	1.07335e-014	-1.47657e-015	9.32076e-015	8.68017e-015	1.11526e-014	9.34869e-015
-9.53521e-015	9.7415e-015	5.2774e-015	7.07717e-015	5.80779e-015	8.26075e-015	1.09595e-014	3.52609e-016	-2.15227e-016	-1.24219e-015	-2.79721e-015	-3.02154e-015	-4.75883e-015	2.78072e-015	5.51835e-015	1.21649e-015	8.46941e-015	2.76733e-016	8.01835e-015	1.0732e-014	-1.32308e-015	9.49988e-015	8.46437e-015	1.12841e-014	9.16686e-015
-9.6521e-015	9.93555e-015	5.15964e-015	7.09773e-015	5.99498e-015	8.14483e-015	1.13598e-014	4.59635e-017	9.78672e-017	-1.35791e-015	-3.03015e-015	-2.91952e-015	-4.6252e-015	2.78657e-015	5.49814e-015	1.66542e-015	8.78211e-015	7.94337e-016	8.03864e-015	1.07192e-014	-1.17978e-015	9.69164e-015	8.25961e-015	1.14009e-014	8.95992e-015
-9.75477e-015	1.01104e-014	5.0517e-015	7.08506e-015	6.19857e-015	8.0482e-015	1.17473e-014	-2.71856e-016	4.00525e-016	-1.47204e-015	-3.28265e-015	-2.8486e-015	-4.4777e-015	2.78897e-015	5.4716e-015	2.13254e-015	9.08385e-015	1.31164e-015	8.06292e-015	1.06958e-014	-1.04881e-015	9.89614e-015	8.06757e-015	1.15015e-014	8.72787e-015
-9.843e-015	1.02639e-014	4.95488e-015	7.04009e-015	6.41771e-015	7.97257e-015	1.21176e-014	-5.9797e-016	6.90156e-016	-1.58359e-015	-3.55267e-015	-2.81028e-015	-4.31892e-015	2.78726e-015	5.43916e-015	2.61443e-015	9.37142e-015	1.82609e-015	8.09078e-015	1.06628e-014	-9.32066e-016	1.01129e-014	7.88936e-015	1.15846e-014	8.47097e-015
-9.91813e-015	1.0393e-014	4.87e-015	6.96262e-015	6.65142e-015	7.91876e-015	1.24671e-014	-9.29139e-016	9.64349e-016	-1.69215e-015	-3.83834e-015	-2.80555e-015	-4.15177e-015	2.78245e-015	5.4014e-015	3.10818e-015	9.64136e-015	2.33557e-015	8.1224e-015	1.06212e-014	-8.30843e-016	1.03416e-014	7.7261e-015	1.16499e-014	8.18981e-015
-9.98096e-015	1.04951e-014	4.79702e-015	6.85433e-015	6.89868e-015	7.88754e-015	1.27922e-014	-1.26263e-015	1.22014e-015	-1.79707e-015	-4.13805e-015	-2.83547e-015	-3.97849e-015	2.77518e-015	5.35936e-015	3.61028e-015	9.89017e-015	2.838e-015	8.15747e-015	1.05726e-014	-7.4676e-016	1.05817e-014	7.57887e-015	1.16964e-014	7.88477e-015
-1.00326e-014	1.05681e-014	4.73703e-015	6.71753e-015	7.1583e-015	7.88054e-015	1.30894e-014	-1.59549e-015	1.45584e-015	-1.89766e-015	-4.44985e-015	-2.9008e-015	-3.80119e-015	2.76681e-015	5.31484e-015	4.11721e-015	1.01162e-014	3.33073e-015	8.19574e-015	1.05184e-014	-6.81216e-016	1.08327e-014	7.44854e-015	1.17242e-014	7.55743e-015
-1.00738e-014	1.06092e-014	4.69045e-015	6.55414e-015	7.42861e-015	7.89827e-015	1.33564e-014	-1.9244e-015	1.67018e-015	-1.99322e-015	-4.77138e-015	-3.00102e-015	-3.62282e-015	2.75818e-015	5.26879e-015	4.62606e-015	1.03171e-014	3.81195e-015	8.23691e-015	1.04601e-014	-6.35063e-016	1.1093e-014	7.33539e-015	1.17325e-014	7.20823e-015
-1.01048e-014	1.06163e-014	4.65709e-015	6.36715e-015	7.70758e-015	7.94138e-015	1.35908e-014	-2.24596e-015	1.86153e-015	-2.08308e-015	-5.10009e-015	-3.13582e-015	-3.44584e-015	2.75073e-015	5.2223e-015	5.13344e-015	1.04906e-014	4.27983e-015	8.28051e-015	1.0399e-014	-6.09383e-016	1.13618e-014	7.23932e-015	1.17215e-014	6.83885e-015
-1.01266e-014	1.05877e-014	4.6372e-015	6.16003e-015	7.99365e-015	8.01045e-015	1.37914e-014	-2.55842e-015	2.02871e-015	-2.1667e-015	-5.43422e-015	-3.30463e-015	-3.27304e-015	2.74539e-015	5.17714e-015	5.63599e-015	1.06349e-014	4.73247e-015	8.32723e-015	1.03365e-014	-6.0507e-016	1.16382e-014	7.16047e-015	1.16915e-014	6.45072e-015
-1.01398e-014	1.05217e-014	4.63084e-015	5.93654e-015	8.28468e-015	8.1059e-015	1.39578e-014	-2.85819e-015	2.1707e-015	-2.24335e-015	-5.77148e-015	-3.50664e-015	-3.10679e-015	2.74389e-015	5.13511e-015	6.1308e-015	1.07487e-014	5.16878e-015	8.37675e-015	1.02738e-014	-6.22899e-016	1.19209e-014	7.09891e-015	1.1643e-014	6.04587e-015
-1.0145e-014	1.04167e-014	4.63817e-015	5.70066e-015	8.57864e-015	8.22776e-015	1.40897e-014	-3.14183e-015	2.28717e-015	-2.31273e-015	-6.10969e-015	-3.74008e-015	-2.94917e-015	2.7479e-015	5.09798e-015	6.61472e-015	1.08309e-014	5.58714e-015	8.42952e-015	1.0213e-014	-6.63424e-016	1.22078e-014	7.05388e-015	1.15768e-014	5.62616e-015
-1.01431e-014	1.02723e-014	4.659e-015	5.45699e-015	8.87448e-015	8.37638e-015	1.41872e-014	-3.40642e-015	2.3787e-015	-2.37509e-015	-6.44684e-015	-4.00319e-015	-2.80237e-015	2.75914e-015	5.06734e-015	7.08444e-015	1.0882e-014	5.98675e-015	8.48507e-015	1.01556e-014	-7.26763e-016	1.24973e-014	7.02486e-015	1.14933e-014	5.19334e-015
-1.0134e-014	1.00877e-014	4.69312e-015	5.20959e-015	9.17107e-015	8.55123e-015	1.42508e-014	-3.64965e-015	2.44507e-015	-2.43023e-015	-6.7809e-015	-4.2942e-015	-2.66879e-015	2.77881e-015	5.04562e-015	7.53703e-015	1.09021e-014	6.36612e-015	8.54328e-015	1.01033e-014	-8.1278e-016	1.27873e-014	7.01112e-015	1.13937e-014	4.75017e-015
-1.01185e-014	9.8618e-015	4.73991e-015	4.96327e-015	9.46644e-015	8.75199e-015	1.42821e-014	-3.86919e-015	2.4861e-015	-2.47839e-015	-7.11002e-015	-4.61025e-015	-2.54949e-015	2.8087e-015	5.03426e-015	7.97093e-015	1.08911e-014	6.72408e-015	8.6034e-015	1.00573e-014	-9.21146e-016	1.30756e-014	7.01154e-015	1.12789e-014	4.29882e-015
-1.00972e-014	9.59404e-015	4.79871e-015	4.72355e-015	9.7591e-015	8.97837e-015	1.4283e-014	-4.06352e-015	2.50252e-015	-2.51979e-015	-7.43205e-015	-4.94929e-015	-2.44584e-015	2.84997e-015	5.03505e-015	8.38386e-015	1.08497e-014	7.05976e-015	8.66567e-015	1.00199e-014	-1.05155e-015	1.336e-014	7.02486e-015	1.11504e-014	3.84161e-015
-1.00719e-014	9.28447e-015	4.86921e-015	4.49493e-015	1.00476e-014	9.2295e-015	1.42556e-014	-4.23068e-015	2.49533e-015	-2.55415e-015	-7.74497e-015	-5.3087e-015	-2.35956e-015	2.9041e-015	5.04977e-015	8.77382e-015	1.07798e-014	7.37314e-015	8.73078e-015	9.9919e-015	-1.20288e-015	1.36379e-014	7.04946e-015	1.10096e-014	3.38089e-015
-1.00432e-014	8.93359e-015	4.95175e-015	4.28244e-015	1.03302e-014	9.50459e-015	1.42023e-014	-4.36887e-015	2.46524e-015	-2.58197e-015	-8.04796e-015	-5.68564e-015	-2.2922e-015	2.97288e-015	5.0802e-015	9.13977e-015	1.06826e-014	7.66358e-015	8.79841e-015	9.97421e-015	-1.37373e-015	1.39073e-014	7.08346e-015	1.08585e-014	2.91935e-015
-1.00113e-014	8.54146e-015	5.04588e-015	4.09118e-015	1.06052e-014	9.80271e-015	1.41254e-014	-4.47689e-015	2.41293e-015	-2.60417e-015	-8.33994e-015	-6.07677e-015	-2.24482e-015	3.05768e-015	5.12783e-015	9.47999e-015	1.05601e-014	7.93029e-015	8.86871e-015	9.96842e-015	-1.56254e-015	1.41661e-014	7.12552e-015	1.06982e-014	2.45996e-015
-9.97604e-015	8.10944e-015	5.15121e-015	3.9259e-015	1.08716e-014	1.01227e-014	1.40284e-014	-4.55395e-015	2.34045e-015	-2.6216e-015	-8.61946e-015	-6.47883e-015	-2.21801e-015	3.15976e-015	5.19458e-015	9.79284e-015	1.04144e-014	8.17311e-015	8.94122e-015	9.9754e-015	-1.76848e-015	1.44114e-014	7.17368e-015	1.05305e-014	2.00498e-015
-9.93861e-015	7.63808e-015	5.26735e-015	3.79141e-015	1.11287e-014	1.04631e-014	1.39143e-014	-4.59983e-015	2.24935e-015	-2.63483e-015	-8.88549e-015	-6.88903e-015	-2.21336e-015	3.28037e-015	5.28239e-015	1.00774e-014	1.02477e-014	8.39207e-015	9.0165e-015	9.996e-015	-1.98956e-015	1.46407e-014	7.22632e-015	1.03574e-014	1.55742e-015
-9.90016e-015	7.12891e-015	5.39402e-015	3.69141e-015	1.13756e-014	1.0823e-014	1.37868e-014	-4.61417e-015	2.14058e-015	-2.64464e-015	-9.13734e-015	-7.30408e-015	-2.23108e-015	3.42045e-015	5.39241e-015	1.03339e-014	1.00628e-014	8.58671e-015	9.0939e-015	1.00309e-014	-2.22425e-015	1.48511e-014	7.28121e-015	1.01794e-014	1.11986e-015
-9.86118e-015	6.58386e-015	5.53042e-015	3.63017e-015	1.16107e-014	1.12007e-014	1.36495e-014	-4.59708e-015	2.01574e-015	-2.65254e-015	-9.37456e-015	-7.7215e-015	-2.27148e-015	3.58085e-015	5.52555e-015	1.05617e-014	9.86371e-015	8.75699e-015	9.17315e-015	1.00808e-014	-2.4703e-015	1.50397e-014	7.33642e-015	9.99829e-015	6.94687e-016
-9.82224e-015	6.00428e-015	5.67655e-015	3.61123e-015	1.18335e-014	1.15946e-014	1.35055e-014	-4.54979e-015	1.87737e-015	-2.65947e-015	-9.59652e-015	-8.13848e-015	-2.33564e-015	3.76294e-015	5.68238e-015	1.07608e-014	9.65326e-015	8.90326e-015	9.25401e-015	1.01457e-014	-2.72587e-015	1.52044e-014	7.39023e-015	9.81507e-015	2.84157e-016
-9.78415e-015	5.3926e-015	5.83167e-015	3.63725e-015	1.20428e-014	1.20026e-014	1.33583e-014	-4.47329e-015	1.72743e-015	-2.66644e-015	-9.80313e-015	-8.55197e-015	-2.42362e-015	3.96669e-015	5.86362e-015	1.09312e-014	9.43396e-015	9.02614e-015	9.33697e-015	1.02257e-014	-2.98823e-015	1.53431e-014	7.44057e-015	9.63072e-015	-1.09853e-016
-9.74786e-015	4.75065e-015	5.99506e-015	3.71158e-015	1.22381e-014	1.24235e-014	1.32104e-014	-4.36885e-015	1.56758e-015	-2.6747e-015	-9.99464e-015	-8.95917e-015	-2.53537e-015	4.1921e-015	6.07008e-015	1.10738e-014	9.20969e-015	9.12642e-015	9.42172e-015	1.03202e-014	-3.25573e-015	1.54536e-014	7.48558e-015	9.44615e-015	-4.85441e-016
-9.71429e-015	4.08059e-015	6.16678e-015	3.83579e-015	1.24192e-014	1.28551e-014	1.30644e-014	-4.238e-015	1.39951e-015	-2.68562e-015	-1.01711e-014	-9.35811e-015	-2.67073e-015	4.43931e-015	6.30198e-015	1.11887e-014	8.98346e-015	9.20451e-015	9.50776e-015	1.04283e-014	-3.52597e-015	1.55336e-014	7.5233e-015	9.26139e-015	-8.4006e-016
-9.68458e-015	3.38534e-015	6.34658e-015	4.01162e-015	1.25853e-014	1.32951e-014	1.29231e-014	-4.08242e-015	1.22484e-015	-2.70085e-015	-1.03327e-014	-9.74684e-015	-2.82894e-015	4.7078e-015	6.55911e-015	1.12769e-014	8.75841e-015	9.26032e-015	9.59434e-015	1.05495e-014	-3.79647e-015	1.55809e-014	7.55222e-015	9.07777e-015	-1.17284e-015
-9.65958e-015	2.6677e-015	6.53348e-015	4.23918e-015	1.27358e-014	1.37408e-014	1.2789e-014	-3.9052e-015	1.04502e-015	-2.72157e-015	-1.04805e-014	-1.01233e-014	-3.00891e-015	4.99732e-015	6.84091e-015	1.13396e-014	8.53782e-015	9.29462e-015	9.68093e-015	1.06829e-014	-4.06496e-015	1.55945e-014	7.57096e-015	8.8957e-015	-1.48239e-015
-9.64e-015	1.93052e-015	6.72726e-015	4.51843e-015	1.28706e-014	1.41901e-014	1.26644e-014	-3.70926e-015	8.61253e-016	-2.74884e-015	-1.06152e-014	-1.04862e-014	-3.21064e-015	5.30662e-015	7.14678e-015	1.13771e-014	8.32482e-015	9.30775e-015	9.76632e-015	1.08278e-014	-4.32977e-015	1.55728e-014	7.57841e-015	8.71471e-015	-1.76777e-015
-9.62652e-015	1.17639e-015	6.92766e-015	4.84871e-015	1.29901e-014	1.46408e-014	1.25505e-014	-3.49791e-015	6.75096e-016	-2.78384e-015	-1.07375e-014	-1.08343e-014	-3.4339e-015	5.63495e-015	7.47599e-015	1.13913e-014	8.12276e-015	9.30041e-015	9.85056e-015	1.0982e-014	-4.58809e-015	1.55143e-014	7.57335e-015	8.53507e-015	-2.02837e-015
-9.62029e-015	4.09215e-016	7.1344e-015	5.22888e-015	1.30941e-014	1.50906e-014	1.24483e-014	-3.27417e-015	4.88128e-016	-2.8283e-015	-1.08485e-014	-1.11666e-014	-3.67837e-015	5.98116e-015	7.82752e-015	1.13832e-014	7.93406e-015	9.2733e-015	9.93289e-015	1.11441e-014	-4.83764e-015	1.54184e-014	7.55427e-015	8.3569e-015	-2.26324e-015
-9.6229e-015	-3.67759e-016	7.34674e-015	5.65697e-015	1.31828e-014	1.55373e-014	1.23585e-014	-3.04223e-015	3.01893e-016	-2.88391e-015	-1.09494e-014	-1.14825e-014	-3.94338e-015	6.34375e-015	8.19978e-015	1.13549e-014	7.76183e-015	9.22794e-015	1.00118e-014	1.13125e-014	-5.07716e-015	1.52845e-014	7.52024e-015	8.17956e-015	-2.47209e-015
-9.63509e-015	-1.15187e-015	7.56388e-015	6.13021e-015	1.32568e-014	1.59779e-014	1.22811e-014	-2.80552e-015	1.16837e-016	-2.95188e-015	-1.10413e-014	-1.17817e-014	-4.228e-015	6.72123e-015	8.59065e-015	1.13075e-014	7.60766e-015	9.16546e-015	1.00858e-014	1.14856e-014	-5.30478e-015	1.51122e-014	7.47086e-015	8.00234e-015	-2.65539e-015
-9.65808e-015	-1.9397e-015	7.78542e-015	6.64627e-015	1.33159e-014	1.64097e-014	1.22164e-014	-2.56739e-015	-6.55825e-017	-3.03282e-015	-1.11258e-014	-1.20639e-014	-4.53134e-015	7.11133e-015	8.99812e-015	1.12431e-014	7.47321e-015	9.08615e-015	1.01541e-014	1.16612e-014	-5.51823e-015	1.49021e-014	7.40548e-015	7.82448e-015	-2.81271e-015
-9.69318e-015	-2.72779e-015	8.01082e-015	7.2011e-015	1.33607e-014	1.68306e-014	1.21633e-014	-2.33145e-015	-2.44172e-016	-3.12768e-015	-1.12042e-014	-1.23297e-014	-4.85278e-015	7.51205e-015	9.41983e-015	1.1163e-014	7.36068e-015	8.99141e-015	1.02155e-014	1.18369e-014	-5.71624e-015	1.46545e-014	7.32419e-015	7.64563e-015	-2.94393e-015
-9.74174e-015	-3.51308e-015	8.2396e-015	7.79085e-015	1.33912e-014	1.72383e-014	1.21218e-014	-2.10098e-015	-4.17792e-016	-3.23775e-015	-1.12779e-014	-1.25794e-014	-5.19166e-015	7.92134e-015	9.85317e-015	1.10686e-014	7.27113e-015	8.88202e-015	1.02682e-014	1.20103e-014	-5.89732e-015	1.43693e-014	7.2266e-015	7.46497e-015	-3.04999e-015
-9.80523e-015	-4.2918e-015	8.47132e-015	8.4107e-015	1.34082e-014	1.76305e-014	1.20904e-014	-1.87955e-015	-5.86128e-016	-3.36375e-015	-1.13486e-014	-1.28135e-014	-5.54707e-015	8.33644e-015	1.02964e-014	1.09617e-014	7.20542e-015	8.75821e-015	1.03106e-014	1.21787e-014	-6.06055e-015	1.40478e-014	7.11298e-015	7.2811e-015	-3.13255e-015
-9.88518e-015	-5.06063e-015	8.70565e-015	9.05604e-015	1.34125e-014	1.80045e-014	1.20673e-014	-1.67027e-015	-7.48179e-016	-3.50624e-015	-1.14165e-014	-1.30324e-014	-5.91809e-015	8.75476e-015	1.07461e-014	1.08428e-014	7.16412e-015	8.62084e-015	1.03421e-014	1.23395e-014	-6.20478e-015	1.36917e-014	6.98388e-015	7.09268e-015	-3.19223e-015
-9.98276e-015	-5.81707e-015	8.94166e-015	9.72092e-015	1.3405e-014	1.83584e-014	1.20505e-014	-1.4767e-015	-9.03112e-016	-3.66598e-015	-1.14829e-014	-1.32373e-014	-6.30362e-015	9.17355e-015	1.1199e-014	1.07135e-014	7.14737e-015	8.47071e-015	1.03607e-014	1.24905e-014	-6.32976e-015	1.33028e-014	6.83991e-015	6.89898e-015	-3.23005e-015
-1.00988e-014	-6.55735e-015	9.17868e-015	1.03995e-014	1.33869e-014	1.869e-014	1.20379e-014	-1.30188e-015	-1.05025e-015	-3.84328e-015	-1.15492e-014	-1.34294e-014	-6.70284e-015	9.59021e-015	1.16519e-014	1.0575e-014	7.1547e-015	8.30875e-015	1.03641e-014	1.26293e-014	-6.4349e-015	1.28831e-014	6.68201e-015	6.69925e-015	-3.24792e-015
-1.02351e-014	-7.27789e-015	9.41631e-015	1.1086e-014	1.33586e-014	1.8998e-014	1.20264e-014	-1.14803e-015	-1.18869e-015	-4.03834e-015	-1.16169e-014	-1.361e-014	-7.11568e-015	1.00022e-014	1.21018e-014	1.04284e-014	7.18584e-015	8.13536e-015	1.03504e-014	1.2753e-014	-6.51972e-015	1.2435e-014	6.51124e-015	6.49295e-015	-3.24779e-015
-1.03924e-014	-7.97592e-015	9.65419e-015	1.17746e-014	1.33204e-014	1.92806e-014	1.20132e-014	-1.01749e-015	-1.31806e-015	-4.25107e-015	-1.16867e-014	-1.37805e-014	-7.54047e-015	1.04066e-014	1.25451e-014	1.02752e-014	7.23968e-015	7.95183e-015	1.03179e-014	1.28591e-014	-6.58483e-015	1.19613e-014	6.32885e-015	6.27949e-015	-3.23155e-015
-1.0572e-014	-8.64857e-015	9.89191e-015	1.24584e-014	1.32732e-014	1.95359e-014	1.19958e-014	-9.12686e-016	-1.43822e-015	-4.48141e-015	-1.1759e-014	-1.39428e-014	-7.97626e-015	1.08007e-014	1.2979e-014	1.01171e-014	7.3149e-015	7.75932e-015	1.02653e-014	1.29449e-014	-6.63142e-015	1.14646e-014	6.13603e-015	6.0577e-015	-3.20067e-015
-1.07741e-014	-9.29241e-015	1.01291e-014	1.31312e-014	1.32189e-014	1.97621e-014	1.19717e-014	-8.35819e-016	-1.54918e-015	-4.72877e-015	-1.18347e-014	-1.40988e-014	-8.42176e-015	1.11823e-014	1.34001e-014	9.95447e-015	7.41033e-015	7.55874e-015	1.01911e-014	1.30085e-014	-6.66042e-015	1.0948e-014	5.93405e-015	5.82654e-015	-3.15734e-015
-1.1e-014	-9.9044e-015	1.03645e-014	1.37873e-014	1.31582e-014	1.99573e-014	1.19371e-014	-7.87701e-016	-1.65063e-015	-4.99307e-015	-1.19144e-014	-1.42497e-014	-8.87639e-015	1.15492e-014	1.38047e-014	9.78774e-015	7.52441e-015	7.35088e-015	1.00935e-014	1.30486e-014	-6.67233e-015	1.04149e-014	5.72412e-015	5.58571e-015	-3.10369e-015
-1.12501e-014	-1.04823e-014	1.05981e-014	1.44205e-014	1.3092e-014	2.01205e-014	1.18899e-014	-7.69741e-016	-1.7425e-015	-5.27381e-015	-1.19986e-014	-1.4397e-014	-9.33829e-015	1.18988e-014	1.41899e-014	9.61789e-015	7.65487e-015	7.13681e-015	9.97128e-015	1.30624e-014	-6.66791e-015	9.86847e-015	5.508e-015	5.33539e-015	-3.04179e-015
-1.15243e-014	-1.10242e-014	1.08287e-014	1.50253e-014	1.30215e-014	2.02509e-014	1.18279e-014	-7.83195e-016	-1.82398e-015	-5.57031e-015	-1.20878e-014	-1.45419e-014	-9.80615e-015	1.22288e-014	1.45527e-014	9.44449e-015	7.79979e-015	6.91765e-015	9.82229e-015	1.30476e-014	-6.64814e-015	9.31315e-015	5.28708e-015	5.0751e-015	-2.97395e-015
-1.18229e-014	-1.15278e-014	1.10556e-014	1.55963e-014	1.2947e-014	2.0348e-014	1.17479e-014	-8.28344e-016	-1.89483e-015	-5.88156e-015	-1.21824e-014	-1.46857e-014	-1.02789e-014	1.25367e-014	1.48905e-014	9.26835e-015	7.95618e-015	6.69377e-015	9.64536e-015	1.30031e-014	-6.61413e-015	8.75222e-015	5.06319e-015	4.80443e-015	-2.90237e-015
-1.21461e-014	-1.19917e-014	1.12779e-014	1.61283e-014	1.28696e-014	2.0411e-014	1.16477e-014	-9.05036e-016	-1.95525e-015	-6.2063e-015	-1.22827e-014	-1.48295e-014	-1.07548e-014	1.28212e-014	1.52005e-014	9.0906e-015	8.12171e-015	6.466e-015	9.4396e-015	1.29283e-014	-6.56689e-015	8.18942e-015	4.838e-015	4.52351e-015	-2.82871e-015
-1.24937e-014	-1.2414e-014	1.14946e-014	1.66161e-014	1.279e-014	2.04389e-014	1.15251e-014	-1.01248e-015	-2.00519e-015	-6.54327e-015	-1.23885e-014	-1.49742e-014	-1.12321e-014	1.30803e-014	1.548e-014	8.91153e-015	8.29375e-015	6.23537e-015	9.2041e-015	1.28221e-014	-6.50884e-015	7.62888e-015	4.6133e-015	4.2327e-015	-2.75522e-015
-1.28653e-014	-1.27935e-014	1.17054e-014	1.70557e-014	1.27094e-014	2.04317e-014	1.13786e-014	-1.14927e-015	-2.04435e-015	-6.89066e-015	-1.24993e-014	-1.51211e-014	-1.17101e-014	1.33123e-014	1.57273e-014	8.73041e-015	8.46986e-015	6.00295e-015	8.93799e-015	1.26844e-014	-6.44178e-015	7.07441e-015	4.39029e-015	3.93261e-015	-2.68397e-015
-1.32602e-014	-1.31288e-014	1.19096e-014	1.74431e-014	1.26284e-014	2.03902e-014	1.12067e-014	-1.3148e-015	-2.07151e-015	-7.24673e-015	-1.26144e-014	-1.52708e-014	-1.2187e-014	1.35162e-014	1.59401e-014	8.54755e-015	8.64696e-015	5.76918e-015	8.64076e-015	1.25151e-014	-6.36715e-015	6.52988e-015	4.17103e-015	3.62502e-015	-2.61669e-015
-1.36776e-014	-1.34188e-014	1.2107e-014	1.77753e-014	1.2548e-014	2.03146e-014	1.10082e-014	-1.50738e-015	-2.08782e-015	-7.61026e-015	-1.27333e-014	-1.54242e-014	-1.26604e-014	1.36915e-014	1.61168e-014	8.36307e-015	8.82214e-015	5.5344e-015	8.31181e-015	1.23148e-014	-6.28701e-015	5.99889e-015	3.95724e-015	3.31093e-015	-2.55513e-015
-1.41155e-014	-1.3663e-014	1.22965e-014	1.805e-014	1.24683e-014	2.02055e-014	1.0783e-014	-1.72451e-015	-2.0929e-015	-7.97929e-015	-1.28552e-014	-1.55819e-014	-1.31295e-014	1.38378e-014	1.62564e-014	8.17675e-015	8.99295e-015	5.29961e-015	7.95183e-015	1.20841e-014	-6.20308e-015	5.48458e-015	3.75006e-015	2.99191e-015	-2.50049e-015
-1.45725e-014	-1.38614e-014	1.24775e-014	1.82648e-014	1.23902e-014	2.00639e-014	1.05313e-014	-1.9637e-015	-2.08588e-015	-8.35144e-015	-1.29794e-014	-1.57434e-014	-1.35917e-014	1.39545e-014	1.63577e-014	7.98823e-015	9.1564e-015	5.06596e-015	7.56028e-015	1.18244e-014	-6.11738e-015	4.99071e-015	3.55088e-015	2.66927e-015	-2.4552e-015
-1.5047e-014	-1.40137e-014	1.26497e-014	1.84189e-014	1.23144e-014	1.98912e-014	1.02529e-014	-2.22218e-015	-2.06667e-015	-8.72504e-015	-1.31049e-014	-1.59088e-014	-1.40448e-014	1.40417e-014	1.642e-014	7.79788e-015	9.31052e-015	4.83364e-015	7.13801e-015	1.15367e-014	-6.03171e-015	4.52068e-015	3.36117e-015	2.34429e-015	-2.42029e-015
-1.55367e-014	-1.41205e-014	1.28126e-014	1.85116e-014	1.22412e-014	1.96883e-014	9.94832e-015	-2.497e-015	-2.03526e-015	-9.09781e-015	-1.32312e-014	-1.60779e-014	-1.4488e-014	1.41e-014	1.64438e-014	7.60562e-015	9.45307e-015	4.60341e-015	6.68647e-015	1.12235e-014	-5.9482e-015	4.07689e-015	3.18229e-015	2.01901e-015	-2.39664e-015
-1.60385e-014	-1.41827e-014	1.29661e-014	1.85436e-014	1.21707e-014	1.94572e-014	9.61857e-015	-2.78566e-015	-1.99132e-015	-9.4675e-015	-1.33572e-014	-1.62504e-014	-1.49192e-014	1.41295e-014	1.64289e-014	7.41096e-015	9.58211e-015	4.3756e-015	6.20621e-015	1.08872e-014	-5.86761e-015	3.66167e-015	3.01542e-015	1.69488e-015	-2.38552e-015
-1.655e-014	-1.42005e-014	1.31103e-014	1.8515e-014	1.21033e-014	1.91992e-014	9.26493e-015	-3.08513e-015	-1.93476e-015	-9.83202e-015	-1.34814e-014	-1.64259e-014	-1.53361e-014	1.41311e-014	1.63756e-014	7.21469e-015	9.69511e-015	4.15011e-015	5.69859e-015	1.05303e-014	-5.79114e-015	3.27713e-015	2.86195e-015	1.37343e-015	-2.3879e-015
-1.70679e-014	-1.41748e-014	1.32447e-014	1.84273e-014	1.20381e-014	1.89167e-014	8.88984e-015	-3.39108e-015	-1.86585e-015	-1.01893e-014	-1.36027e-014	-1.66036e-014	-1.57368e-014	1.41061e-014	1.62844e-014	7.01665e-015	9.7906e-015	3.92804e-015	5.1663e-015	1.01563e-014	-5.72048e-015	2.92539e-015	2.72269e-015	1.05683e-015	-2.40422e-015
-1.7589e-014	-1.4107e-014	1.33693e-014	1.82824e-014	1.19754e-014	1.86114e-014	8.4948e-015	-3.70001e-015	-1.78469e-015	-1.05372e-014	-1.37203e-014	-1.67823e-014	-1.61186e-014	1.40557e-014	1.61568e-014	6.81632e-015	9.86676e-015	3.70978e-015	4.6112e-015	9.76785e-015	-5.65746e-015	2.60787e-015	2.5983e-015	7.46761e-016	-2.43538e-015
-1.81099e-014	-1.3999e-014	1.34829e-014	1.80832e-014	1.19153e-014	1.82857e-014	8.08239e-015	-4.00908e-015	-1.69114e-015	-1.08739e-014	-1.38329e-014	-1.6961e-014	-1.64803e-014	1.39817e-014	1.59938e-014	6.61419e-015	9.92266e-015	3.49532e-015	4.03505e-015	9.36906e-015	-5.60286e-015	2.32558e-015	2.48953e-015	4.45898e-016	-2.48135e-015
-1.86271e-014	-1.38526e-014	1.3585e-014	1.78327e-014	1.18577e-014	1.79422e-014	7.65591e-015	-4.31511e-015	-1.58559e-015	-1.11971e-014	-1.3939e-014	-1.71388e-014	-1.68195e-014	1.38854e-014	1.57969e-014	6.41034e-015	9.95704e-015	3.28439e-015	3.44101e-015	8.96442e-015	-5.55786e-015	2.07888e-015	2.39694e-015	1.56192e-016	-2.54256e-015
-1.91363e-014	-1.36702e-014	1.36759e-014	1.75348e-014	1.18029e-014	1.75831e-014	7.21836e-015	-4.615e-015	-1.46863e-015	-1.15051e-014	-1.40381e-014	-1.73142e-014	-1.71339e-014	1.37689e-014	1.55681e-014	6.20535e-015	9.9695e-015	3.0776e-015	2.83135e-015	8.5577e-015	-5.52354e-015	1.86835e-015	2.32122e-015	-1.20821e-016	-2.61857e-015
-1.96337e-014	-1.34544e-014	1.37548e-014	1.71935e-014	1.17506e-014	1.72106e-014	6.77345e-015	-4.90585e-015	-1.34101e-015	-1.17965e-014	-1.41291e-014	-1.74867e-014	-1.74223e-014	1.36337e-014	1.5309e-014	5.99933e-015	9.95953e-015	2.87526e-015	2.20918e-015	8.15319e-015	-5.50119e-015	1.69442e-015	2.2627e-015	-3.82914e-016	-2.70898e-015
-2.01153e-014	-1.32081e-014	1.38217e-014	1.68133e-014	1.17e-014	1.68274e-014	6.32454e-015	-5.18404e-015	-1.20378e-015	-1.2069e-014	-1.42115e-014	-1.76546e-014	-1.76825e-014	1.34821e-014	1.50226e-014	5.79289e-015	9.92737e-015	2.67717e-015	1.57868e-015	7.75531e-015	-5.49122e-015	1.55659e-015	2.22116e-015	-6.28346e-016	-2.81349e-015
-2.05773e-014	-1.29338e-014	1.38761e-014	1.63991e-014	1.16512e-014	1.64369e-014	5.87529e-015	-5.44696e-015	-1.05723e-015	-1.23211e-014	-1.42844e-014	-1.78169e-014	-1.79124e-014	1.33167e-014	1.47115e-014	5.58644e-015	9.87319e-015	2.48324e-015	9.43035e-016	7.36884e-015	-5.49394e-015	1.45467e-015	2.19676e-015	-8.55451e-016	-2.93241e-015
-2.10152e-014	-1.26342e-014	1.39176e-014	1.5957e-014	1.16036e-014	1.60423e-014	5.42948e-015	-5.69205e-015	-9.02162e-016	-1.25512e-014	-1.43474e-014	-1.79726e-014	-1.81112e-014	1.31395e-014	1.43787e-014	5.38059e-015	9.79699e-015	2.29383e-015	3.0643e-016	6.99798e-015	-5.50939e-015	1.3873e-015	2.18943e-015	-1.06273e-015	-3.06469e-015
-2.14257e-014	-1.23122e-014	1.39466e-014	1.54922e-014	1.15574e-014	1.56461e-014	4.99142e-015	-5.91715e-015	-7.40017e-016	-1.27578e-014	-1.43992e-014	-1.81203e-014	-1.82776e-014	1.29524e-014	1.40268e-014	5.17591e-015	9.69971e-015	2.10927e-015	-3.27164e-016	6.647e-015	-5.53753e-015	1.35325e-015	2.19962e-015	-1.24931e-015	-3.20912e-015
-2.18053e-014	-1.19712e-014	1.39636e-014	1.50103e-014	1.15122e-014	1.52513e-014	4.56494e-015	-6.12042e-015	-5.71673e-016	-1.294e-014	-1.44397e-014	-1.82582e-014	-1.84106e-014	1.27581e-014	1.36592e-014	4.97355e-015	9.58285e-015	1.92912e-015	-9.53649e-016	6.32028e-015	-5.57803e-015	1.35062e-015	2.22723e-015	-1.41395e-015	-3.36492e-015
-2.21498e-014	-1.16144e-014	1.39683e-014	1.45171e-014	1.14682e-014	1.48605e-014	4.15396e-015	-6.29962e-015	-3.9867e-016	-1.30969e-014	-1.44685e-014	-1.83856e-014	-1.85086e-014	1.25591e-014	1.32787e-014	4.77387e-015	9.44736e-015	1.75334e-015	-1.56936e-015	6.02187e-015	-5.63046e-015	1.37734e-015	2.27215e-015	-1.55598e-015	-3.53139e-015
-2.24556e-014	-1.12456e-014	1.39608e-014	1.40184e-014	1.14253e-014	1.44768e-014	3.76154e-015	-6.45396e-015	-2.22179e-016	-1.3228e-014	-1.44849e-014	-1.85017e-014	-1.85705e-014	1.23577e-014	1.28885e-014	4.57717e-015	9.29464e-015	1.58175e-015	-2.16955e-015	5.75469e-015	-5.69479e-015	1.43164e-015	2.33456e-015	-1.67527e-015	-3.70787e-015
-2.27194e-014	-1.08682e-014	1.39411e-014	1.352e-014	1.13831e-014	1.41024e-014	3.39096e-015	-6.58283e-015	-4.41029e-017	-1.33325e-014	-1.44889e-014	-1.86058e-014	-1.8597e-014	1.21558e-014	1.2491e-014	4.3854e-015	9.12577e-015	1.41444e-015	-2.75046e-015	5.52273e-015	-5.77048e-015	1.51149e-015	2.41392e-015	-1.77128e-015	-3.89353e-015
-2.29388e-014	-1.04862e-014	1.39089e-014	1.30274e-014	1.13419e-014	1.37401e-014	3.04576e-015	-6.68489e-015	1.33678e-016	-1.341e-014	-1.44808e-014	-1.86972e-014	-1.85876e-014	1.19557e-014	1.20898e-014	4.19883e-015	8.94194e-015	1.25108e-015	-3.30817e-015	5.32969e-015	-5.85652e-015	1.61338e-015	2.50951e-015	-1.84408e-015	-4.08715e-015
-2.31114e-014	-1.01036e-014	1.3864e-014	1.25468e-014	1.13019e-014	1.33925e-014	2.72916e-015	-6.76009e-015	3.09632e-016	-1.34606e-014	-1.4461e-014	-1.87747e-014	-1.85422e-014	1.17597e-014	1.16881e-014	4.01835e-015	8.74509e-015	1.09142e-015	-3.83945e-015	5.17855e-015	-5.95188e-015	1.7342e-015	2.62052e-015	-1.89363e-015	-4.28715e-015
-2.32347e-014	-9.72309e-015	1.38068e-014	1.20832e-014	1.12637e-014	1.30613e-014	2.44356e-015	-6.80888e-015	4.81849e-016	-1.34845e-014	-1.44304e-014	-1.88382e-014	-1.8461e-014	1.15692e-014	1.12892e-014	3.84487e-015	8.53673e-015	9.34919e-016	-4.34095e-015	5.07137e-015	-6.05547e-015	1.87131e-015	2.74687e-015	-1.92054e-015	-4.49203e-015
-2.33071e-014	-9.34784e-015	1.37372e-014	1.16418e-014	1.1227e-014	1.27485e-014	2.19112e-015	-6.83195e-015	6.47599e-016	-1.34814e-014	-1.43892e-014	-1.88871e-014	-1.83444e-014	1.13862e-014	1.08957e-014	3.67881e-015	8.3184e-015	7.8031e-016	-4.8087e-015	5.00984e-015	-6.16707e-015	2.02235e-015	2.88809e-015	-1.92502e-015	-4.70094e-015
-2.33267e-014	-8.98109e-015	1.3655e-014	1.12266e-014	1.11918e-014	1.24562e-014	1.97379e-015	-6.82999e-015	8.04931e-016	-1.34524e-014	-1.43379e-014	-1.89212e-014	-1.81932e-014	1.12119e-014	1.05103e-014	3.5213e-015	8.09197e-015	6.27626e-016	-5.23981e-015	4.99525e-015	-6.28524e-015	2.18401e-015	3.0436e-015	-1.9077e-015	-4.91263e-015
-2.32923e-014	-8.62589e-015	1.356e-014	1.08424e-014	1.11594e-014	1.21856e-014	1.79277e-015	-6.80412e-015	9.51107e-016	-1.33984e-014	-1.42775e-014	-1.89407e-014	-1.801e-014	1.10481e-014	1.01356e-014	3.37282e-015	7.85911e-015	4.76791e-016	-5.63079e-015	5.02874e-015	-6.4088e-015	2.35353e-015	3.21208e-015	-1.86985e-015	-5.12623e-015
-2.32037e-014	-8.28557e-015	1.34529e-014	1.04929e-014	1.113e-014	1.19383e-014	1.64877e-015	-6.75546e-015	1.0841e-015	-1.33206e-014	-1.42095e-014	-1.89464e-014	-1.77961e-014	1.08953e-014	9.77436e-015	3.23385e-015	7.62152e-015	3.27365e-016	-5.97998e-015	5.1107e-015	-6.53723e-015	2.52779e-015	3.39282e-015	-1.81286e-015	-5.34154e-015
-2.30605e-014	-7.96293e-015	1.33345e-014	1.01812e-014	1.11052e-014	1.17159e-014	1.54217e-015	-6.68615e-015	1.20221e-015	-1.32201e-014	-1.41352e-014	-1.89381e-014	-1.75533e-014	1.07545e-014	9.42912e-015	3.10582e-015	7.38129e-015	1.78722e-016	-6.2856e-015	5.24066e-015	-6.66829e-015	2.70407e-015	3.58538e-015	-1.73799e-015	-5.5575e-015
-2.28632e-014	-7.66086e-015	1.32051e-014	9.90987e-015	1.10859e-014	1.15192e-014	1.47267e-015	-6.59773e-015	1.30303e-015	-1.3098e-014	-1.4056e-014	-1.89169e-014	-1.7283e-014	1.06267e-014	9.10186e-015	2.98895e-015	7.13995e-015	3.02008e-017	-6.54607e-015	5.4179e-015	-6.80087e-015	2.87944e-015	3.78868e-015	-1.64643e-015	-5.77339e-015
-2.26129e-014	-7.38185e-015	1.30643e-014	9.68132e-015	1.10731e-014	1.13488e-014	1.441e-015	-6.49258e-015	1.38408e-015	-1.2956e-014	-1.39728e-014	-1.88831e-014	-1.69878e-014	1.05118e-014	8.79454e-015	2.88335e-015	6.89855e-015	-1.18399e-016	-6.76021e-015	5.64111e-015	-6.9337e-015	3.05122e-015	4.00168e-015	-1.53936e-015	-5.98835e-015
-2.23112e-014	-7.12805e-015	1.29124e-014	9.49742e-015	1.10682e-014	1.12049e-014	1.44636e-015	-6.37326e-015	1.44357e-015	-1.27956e-014	-1.38865e-014	-1.88375e-014	-1.66705e-014	1.04104e-014	8.50911e-015	2.7893e-015	6.65845e-015	-2.67032e-016	-6.92621e-015	5.90772e-015	-7.06503e-015	3.21679e-015	4.22338e-015	-1.41869e-015	-6.20126e-015
-2.19609e-014	-6.90161e-015	1.27503e-014	9.35933e-015	1.10726e-014	1.10883e-014	1.48759e-015	-6.24219e-015	1.4795e-015	-1.26188e-014	-1.3799e-014	-1.8781e-014	-1.63344e-014	1.03224e-014	8.24722e-015	2.70713e-015	6.42044e-015	-4.16086e-016	-7.04381e-015	6.2158e-015	-7.19335e-015	3.37332e-015	4.45274e-015	-1.28549e-015	-6.41159e-015
-2.15638e-014	-6.70419e-015	1.25785e-014	9.26781e-015	1.10871e-014	1.09984e-014	1.56348e-015	-6.10191e-015	1.49061e-015	-1.24277e-014	-1.37117e-014	-1.87144e-014	-1.59823e-014	1.02474e-014	8.00973e-015	2.63682e-015	6.18627e-015	-5.66009e-016	-7.1133e-015	6.5623e-015	-7.31745e-015	3.51907e-015	4.6882e-015	-1.14131e-015	-6.61918e-015
-2.11233e-014	-6.53677e-015	1.23969e-014	9.22264e-015	1.11127e-014	1.09353e-014	1.67234e-015	-5.95563e-015	1.4752e-015	-1.2224e-014	-1.36258e-014	-1.8639e-014	-1.5617e-014	1.01848e-014	7.79815e-015	2.5782e-015	5.95655e-015	-7.1769e-016	-7.13458e-015	6.94306e-015	-7.43586e-015	3.65256e-015	4.92851e-015	-9.88405e-016	-6.82294e-015
-2.06423e-014	-6.40085e-015	1.22064e-014	9.22322e-015	1.11508e-014	1.0899e-014	1.8118e-015	-5.80622e-015	1.43133e-015	-1.20102e-014	-1.35433e-014	-1.85563e-014	-1.52426e-014	1.01334e-014	7.61297e-015	2.53068e-015	5.7321e-015	-8.70903e-016	-7.10873e-015	7.35417e-015	-7.54751e-015	3.77255e-015	5.17223e-015	-8.28377e-016	-7.02252e-015
-2.01247e-014	-6.29724e-015	1.20076e-014	9.26875e-015	1.12037e-014	1.08889e-014	1.97975e-015	-5.65643e-015	1.35813e-015	-1.17882e-014	-1.34661e-014	-1.84677e-014	-1.48626e-014	1.00929e-014	7.45499e-015	2.49354e-015	5.51357e-015	-1.02586e-015	-7.03736e-015	7.79106e-015	-7.65188e-015	3.87738e-015	5.41783e-015	-6.63116e-016	-7.21793e-015
-1.95746e-014	-6.22634e-015	1.18012e-014	9.35816e-015	1.1272e-014	1.09042e-014	2.17415e-015	-5.50865e-015	1.25476e-015	-1.15601e-014	-1.33952e-014	-1.83746e-014	-1.44811e-014	1.00627e-014	7.3244e-015	2.46668e-015	5.3014e-015	-1.18304e-015	-6.92198e-015	8.24904e-015	-7.74713e-015	3.96576e-015	5.66335e-015	-4.94003e-016	-7.40916e-015
-1.89964e-014	-6.18842e-015	1.15885e-014	9.48968e-015	1.13564e-014	1.09436e-014	2.39179e-015	-5.3658e-015	1.11972e-015	-1.13282e-014	-1.33317e-014	-1.82783e-014	-1.41014e-014	1.00417e-014	7.22116e-015	2.44968e-015	5.09552e-015	-1.34231e-015	-6.7648e-015	8.72246e-015	-7.83265e-015	4.03663e-015	5.90761e-015	-3.23084e-016	-7.59585e-015
-1.83953e-014	-6.18394e-015	1.137e-014	9.65967e-015	1.14586e-014	1.10064e-014	2.6292e-015	-5.2305e-015	9.52215e-016	-1.10949e-014	-1.32773e-014	-1.81808e-014	-1.37271e-014	1.00286e-014	7.14534e-015	2.44186e-015	4.89518e-015	-1.50361e-015	-6.56873e-015	9.20589e-015	-7.90814e-015	4.08993e-015	6.14857e-015	-1.514e-016	-7.77844e-015
-1.77771e-014	-6.21219e-015	1.11472e-014	9.86494e-015	1.15796e-014	1.10915e-014	2.88341e-015	-5.10542e-015	7.52382e-016	-1.08622e-014	-1.32335e-014	-1.80831e-014	-1.33619e-014	1.0022e-014	7.09677e-015	2.44248e-015	4.70019e-015	-1.66747e-015	-6.3361e-015	9.69412e-015	-7.97366e-015	4.12534e-015	6.38437e-015	1.95312e-017	-7.95766e-015
-1.71466e-014	-6.27235e-015	1.09206e-014	1.01029e-014	1.17203e-014	1.11976e-014	3.1517e-015	-4.9929e-015	5.20414e-016	-1.0632e-014	-1.32011e-014	-1.79866e-014	-1.30094e-014	1.00212e-014	7.07518e-015	2.45024e-015	4.51053e-015	-1.83413e-015	-6.0697e-015	1.01811e-014	-8.02874e-015	4.14222e-015	6.61355e-015	1.885e-016	-8.13275e-015
-1.65091e-014	-6.36418e-015	1.06917e-014	1.03701e-014	1.18814e-014	1.13232e-014	3.43008e-015	-4.89465e-015	2.56526e-016	-1.04065e-014	-1.31813e-014	-1.7893e-014	-1.26742e-014	1.00243e-014	7.07995e-015	2.46459e-015	4.32544e-015	-2.00321e-015	-5.77332e-015	1.06601e-014	-8.07283e-015	4.14106e-015	6.83408e-015	3.53949e-016	-8.30443e-015
-1.58709e-014	-6.48672e-015	1.04615e-014	1.06625e-014	1.20627e-014	1.1467e-014	3.71506e-015	-4.81233e-015	-3.90187e-017	-1.01877e-014	-1.3175e-014	-1.7804e-014	-1.23588e-014	1.00304e-014	7.11056e-015	2.48437e-015	4.14377e-015	-2.1748e-015	-5.45123e-015	1.11255e-014	-8.10566e-015	4.12184e-015	7.04454e-015	5.15259e-016	-8.473e-015
-1.5237e-014	-6.63874e-015	1.02313e-014	1.09766e-014	1.22652e-014	1.16273e-014	4.00302e-015	-4.7479e-015	-3.6446e-016	-9.97734e-015	-1.31834e-014	-1.77209e-014	-1.20666e-014	1.00379e-014	7.16661e-015	2.50887e-015	3.96439e-015	-2.34874e-015	-5.10733e-015	1.15719e-014	-8.12721e-015	4.08536e-015	7.24297e-015	6.71347e-016	-8.63849e-015
-1.46129e-014	-6.81884e-015	1.00025e-014	1.13081e-014	1.24892e-014	1.1802e-014	4.2903e-015	-4.70266e-015	-7.18626e-016	-9.77742e-015	-1.32071e-014	-1.76452e-014	-1.18013e-014	1.00451e-014	7.24691e-015	2.53679e-015	3.78665e-015	-2.52487e-015	-4.74577e-015	1.19929e-014	-8.13775e-015	4.03243e-015	7.42737e-015	8.21183e-016	-8.80179e-015
-1.40041e-014	-7.02617e-015	9.77612e-015	1.16528e-014	1.27342e-014	1.19892e-014	4.57347e-015	-4.67729e-015	-1.1004e-015	-9.5895e-015	-1.32473e-014	-1.75783e-014	-1.15652e-014	1.00511e-014	7.34989e-015	2.56744e-015	3.60959e-015	-2.70337e-015	-4.37058e-015	1.23831e-014	-8.13761e-015	3.96409e-015	7.59623e-015	9.64104e-016	-8.96336e-015
-1.34159e-014	-7.25843e-015	9.55327e-015	1.20068e-014	1.29996e-014	1.21874e-014	4.85009e-015	-4.67231e-015	-1.50775e-015	-9.41481e-015	-1.33043e-014	-1.75215e-014	-1.1361e-014	1.00552e-014	7.47468e-015	2.60042e-015	3.43191e-015	-2.88419e-015	-3.98622e-015	1.2737e-014	-8.12699e-015	3.88141e-015	7.74768e-015	1.09937e-015	-9.12309e-015
-1.2853e-014	-7.5141e-015	9.33558e-015	1.23657e-014	1.32858e-014	1.23949e-014	5.11733e-015	-4.68881e-015	-1.93949e-015	-9.25488e-015	-1.33788e-014	-1.74755e-014	-1.1191e-014	1.00556e-014	7.61911e-015	2.63502e-015	3.25258e-015	-3.06655e-015	-3.59723e-015	1.30488e-014	-8.10649e-015	3.78533e-015	7.87994e-015	1.22624e-015	-9.28183e-015
-1.23203e-014	-7.79149e-015	9.12425e-015	1.2725e-014	1.35921e-014	1.26101e-014	5.37244e-015	-4.72676e-015	-2.3931e-015	-9.11129e-015	-1.34713e-014	-1.74412e-014	-1.10576e-014	1.00513e-014	7.7821e-015	2.67006e-015	3.07055e-015	-3.25023e-015	-3.2076e-015	1.33139e-014	-8.07731e-015	3.67775e-015	7.9913e-015	1.34399e-015	-9.43965e-015
-1.18222e-014	-8.08806e-015	8.92094e-015	1.30801e-014	1.39169e-014	1.2831e-014	5.61289e-015	-4.7865e-015	-2.86578e-015	-8.98468e-015	-1.35815e-014	-1.74205e-014	-1.09619e-014	1.00416e-014	7.96181e-015	2.70477e-015	2.88491e-015	-3.43489e-015	-2.82192e-015	1.35284e-014	-8.04029e-015	3.55933e-015	8.08023e-015	1.45229e-015	-9.59773e-015
-1.13634e-014	-8.40205e-015	8.7273e-015	1.34269e-014	1.42589e-014	1.30566e-014	5.83577e-015	-4.86785e-015	-3.35485e-015	-8.87572e-015	-1.37092e-014	-1.74136e-014	-1.09059e-014	1.00253e-014	8.15598e-015	2.73848e-015	2.69477e-015	-3.6202e-015	-2.44522e-015	1.36888e-014	-7.99644e-015	3.43115e-015	8.14572e-015	1.55058e-015	-9.75621e-015
-1.09471e-014	-8.73177e-015	8.54459e-015	1.37617e-014	1.46159e-014	1.32848e-014	6.03862e-015	-4.96994e-015	-3.85826e-015	-8.78529e-015	-1.38541e-014	-1.74214e-014	-1.08907e-014	1.00019e-014	8.36267e-015	2.77067e-015	2.49874e-015	-3.80566e-015	-2.08083e-015	1.37923e-014	-7.94693e-015	3.29514e-015	8.18639e-015	1.63847e-015	-9.91509e-015
-1.05771e-014	-9.07494e-015	8.37465e-015	1.40809e-014	1.49868e-014	1.3514e-014	6.22013e-015	-5.09204e-015	-4.37244e-015	-8.71346e-015	-1.4016e-014	-1.74446e-014	-1.09172e-014	9.97097e-015	8.5811e-015	2.80087e-015	2.29643e-015	-3.99079e-015	-1.73224e-015	1.38365e-014	-7.89276e-015	3.15297e-015	8.20127e-015	1.71566e-015	-1.00746e-014
-1.02564e-014	-9.42971e-015	8.21901e-015	1.43812e-014	1.53695e-014	1.37432e-014	6.37874e-015	-5.23345e-015	-4.89306e-015	-8.66077e-015	-1.41945e-014	-1.7484e-014	-1.09864e-014	9.93218e-015	8.80922e-015	2.82884e-015	2.08693e-015	-4.1749e-015	-1.40291e-015	1.38192e-014	-7.83488e-015	3.00543e-015	8.1897e-015	1.78136e-015	-1.02346e-014
-9.98781e-015	-9.79413e-015	8.07858e-015	1.46598e-014	1.57612e-014	1.39704e-014	6.51316e-015	-5.39395e-015	-5.41699e-015	-8.62739e-015	-1.43893e-014	-1.75395e-014	-1.10983e-014	9.88578e-015	9.04519e-015	2.85393e-015	1.86867e-015	-4.35718e-015	-1.09674e-015	1.37394e-014	-7.77439e-015	2.85376e-015	8.15085e-015	1.83492e-015	-1.03947e-014
-9.77377e-015	-1.01662e-014	7.95552e-015	1.49135e-014	1.61584e-014	1.41941e-014	6.62221e-015	-5.57144e-015	-5.94106e-015	-8.61363e-015	-1.45995e-014	-1.76113e-014	-1.12518e-014	9.83196e-015	9.28691e-015	2.87568e-015	1.64133e-015	-4.53713e-015	-8.1666e-016	1.35966e-014	-7.71293e-015	2.69948e-015	8.08437e-015	1.87557e-015	-1.05557e-014
-9.61561e-015	-1.05434e-014	7.85039e-015	1.51396e-014	1.65578e-014	1.44132e-014	6.70537e-015	-5.764e-015	-6.46178e-015	-8.61859e-015	-1.48238e-014	-1.76995e-014	-1.14464e-014	9.77056e-015	9.53213e-015	2.89449e-015	1.40454e-015	-4.71436e-015	-5.64606e-016	1.33906e-014	-7.6517e-015	2.54269e-015	7.98969e-015	1.90259e-015	-1.07171e-014
-9.51453e-015	-1.09249e-014	7.76418e-015	1.53362e-014	1.6957e-014	1.46262e-014	6.76188e-015	-5.97015e-015	-6.97557e-015	-8.64204e-015	-1.50613e-014	-1.78039e-014	-1.16811e-014	9.70171e-015	9.77905e-015	2.9102e-015	1.15896e-015	-4.88822e-015	-3.42807e-016	1.31225e-014	-7.59183e-015	2.38374e-015	7.86676e-015	1.91602e-015	-1.08787e-014
-9.47082e-015	-1.13091e-014	7.6974e-015	1.55012e-014	1.73528e-014	1.48316e-014	6.79205e-015	-6.18886e-015	-7.47971e-015	-8.6836e-015	-1.5311e-014	-1.79253e-014	-1.19547e-014	9.62629e-015	1.00256e-014	2.92253e-015	9.03076e-016	-5.05821e-015	-1.53423e-016	1.27938e-014	-7.53492e-015	2.22371e-015	7.71599e-015	1.91498e-015	-1.10403e-014
-9.48461e-015	-1.16951e-014	7.65089e-015	1.56334e-014	1.77412e-014	1.50287e-014	6.79566e-015	-6.41792e-015	-7.97204e-015	-8.7429e-015	-1.55721e-014	-1.80635e-014	-1.22653e-014	9.54378e-015	1.02695e-014	2.93213e-015	6.3706e-016	-5.22373e-015	1.52585e-018	1.24067e-014	-7.48253e-015	2.06327e-015	7.53782e-015	1.89902e-015	-1.12013e-014
-9.55569e-015	-1.2081e-014	7.62578e-015	1.57322e-014	1.81183e-014	1.52171e-014	6.77297e-015	-6.65585e-015	-8.44919e-015	-8.81843e-015	-1.58436e-014	-1.82186e-014	-1.26112e-014	9.45488e-015	1.05085e-014	2.93902e-015	3.61265e-016	-5.38449e-015	1.20696e-016	1.19636e-014	-7.43541e-015	1.90269e-015	7.33329e-015	1.86677e-015	-1.1361e-014
-9.68302e-015	-1.24654e-014	7.62186e-015	1.57967e-014	1.84812e-014	1.53958e-014	6.7244e-015	-6.90129e-015	-8.90804e-015	-8.90981e-015	-1.61236e-014	-1.83893e-014	-1.29897e-014	9.36023e-015	1.07412e-014	2.943e-015	7.62591e-017	-5.53901e-015	2.03357e-016	1.1468e-014	-7.39492e-015	1.74201e-015	7.10337e-015	1.81756e-015	-1.15191e-014
-9.86544e-015	-1.28466e-014	7.63987e-015	1.58267e-014	1.88262e-014	1.55641e-014	6.65049e-015	-7.1518e-015	-9.34598e-015	-9.01649e-015	-1.64108e-014	-1.8575e-014	-1.33987e-014	9.26025e-015	1.09651e-014	2.94457e-015	-2.17129e-016	-5.68722e-015	2.49509e-016	1.09242e-014	-7.36173e-015	1.58117e-015	6.84897e-015	1.75073e-015	-1.16755e-014
-1.01015e-014	-1.3224e-014	7.67994e-015	1.58228e-014	1.915e-014	1.57218e-014	6.55245e-015	-7.40474e-015	-9.76054e-015	-9.13775e-015	-1.6704e-014	-1.87753e-014	-1.3836e-014	9.1567e-015	1.11785e-014	2.94451e-015	-5.18804e-016	-5.82851e-015	2.59417e-016	1.03363e-014	-7.33757e-015	1.42008e-015	6.57125e-015	1.6651e-015	-1.18294e-014
-1.03892e-014	-1.35963e-014	7.74221e-015	1.57857e-014	1.94491e-014	1.58687e-014	6.43093e-015	-7.65856e-015	-1.01495e-014	-9.2723e-015	-1.70019e-014	-1.89898e-014	-1.42988e-014	9.05031e-015	1.13791e-014	2.94353e-015	-8.27904e-016	-5.96264e-015	2.33256e-016	9.70951e-015	-7.3229e-015	1.25857e-015	6.27219e-015	1.55989e-015	-1.19804e-014
-1.07254e-014	-1.39633e-014	7.82666e-015	1.57165e-014	1.972e-014	1.60039e-014	6.28784e-015	-7.912e-015	-1.05113e-014	-9.41882e-015	-1.73031e-014	-1.92172e-014	-1.47844e-014	8.94179e-015	1.15654e-014	2.94187e-015	-1.14354e-015	-6.08967e-015	1.71534e-016	9.04914e-015	-7.318e-015	1.09572e-015	5.95395e-015	1.43383e-015	-1.2128e-014
-1.11077e-014	-1.43245e-014	7.93276e-015	1.56164e-014	1.99596e-014	1.61273e-014	6.12513e-015	-8.16293e-015	-1.08438e-014	-9.57613e-015	-1.76056e-014	-1.9457e-014	-1.52895e-014	8.83192e-015	1.17362e-014	2.94018e-015	-1.46468e-015	-6.20928e-015	7.56442e-017	8.36095e-015	-7.32321e-015	9.30864e-016	5.6182e-015	1.28637e-015	-1.22711e-014
-1.15336e-014	-1.46794e-014	8.06003e-015	1.54868e-014	2.01649e-014	1.62381e-014	5.94456e-015	-8.41016e-015	-1.11456e-014	-9.74376e-015	-1.79081e-014	-1.97078e-014	-1.58104e-014	8.72235e-015	1.18898e-014	2.93875e-015	-1.79023e-015	-6.3218e-015	-5.27515e-017	7.65043e-015	-7.33929e-015	7.62818e-016	5.267e-015	1.11646e-015	-1.24093e-014
-1.19996e-014	-1.50262e-014	8.20776e-015	1.53295e-014	2.03332e-014	1.63357e-014	5.74756e-015	-8.65099e-015	-1.14159e-014	-9.9207e-015	-1.82089e-014	-1.9969e-014	-1.63446e-014	8.61389e-015	1.20246e-014	2.93791e-015	-2.11861e-015	-6.42634e-015	-2.12122e-016	6.92343e-015	-7.36712e-015	5.90526e-016	4.90255e-015	9.22779e-016	-1.25423e-014
-1.25017e-014	-1.53647e-014	8.37466e-015	1.51461e-014	2.04624e-014	1.64196e-014	5.53568e-015	-8.88404e-015	-1.1653e-014	-1.01057e-014	-1.8507e-014	-2.02392e-014	-1.68886e-014	8.50702e-015	1.2139e-014	2.93814e-015	-2.44838e-015	-6.52355e-015	-4.00612e-016	6.18653e-015	-7.40718e-015	4.13364e-016	4.52634e-015	7.04736e-016	-1.26696e-014
-1.30358e-014	-1.56949e-014	8.55883e-015	1.49387e-014	2.05502e-014	1.649e-014	5.31091e-015	-9.10807e-015	-1.18567e-014	-1.0298e-014	-1.88013e-014	-2.05174e-014	-1.74388e-014	8.40256e-015	1.22321e-014	2.93907e-015	-2.7779e-015	-6.61365e-015	-6.15506e-016	5.4458e-015	-7.45965e-015	2.3065e-016	4.14107e-015	4.61091e-016	-1.27908e-014
-1.35979e-014	-1.60172e-014	8.75941e-015	1.47101e-014	2.05952e-014	1.65467e-014	5.07529e-015	-9.32178e-015	-1.20272e-014	-1.04965e-014	-1.909e-014	-2.08019e-014	-1.7992e-014	8.30074e-015	1.23024e-014	2.9411e-015	-3.10611e-015	-6.69726e-015	-8.54608e-016	4.70704e-015	-7.52508e-015	4.12474e-017	3.74941e-015	1.9136e-016	-1.29055e-014
-1.4184e-014	-1.63304e-014	8.9747e-015	1.44629e-014	2.05961e-014	1.65892e-014	4.83096e-015	-9.52412e-015	-1.21652e-014	-1.07005e-014	-1.93719e-014	-2.10918e-014	-1.85455e-014	8.20207e-015	1.23489e-014	2.94425e-015	-3.43152e-015	-6.77515e-015	-1.11609e-015	3.97624e-015	-7.6033e-015	-1.5598e-016	3.35343e-015	-1.04792e-016	-1.30132e-014
-1.47894e-014	-1.66341e-014	9.20222e-015	1.42001e-014	2.05517e-014	1.66169e-014	4.57939e-015	-9.7139e-015	-1.22707e-014	-1.09091e-014	-1.96457e-014	-2.13858e-014	-1.90955e-014	8.10715e-015	1.23709e-014	2.94834e-015	-3.75324e-015	-6.84801e-015	-1.39678e-015	3.25918e-015	-7.69465e-015	-3.62551e-016	2.95508e-015	-4.27969e-016	-1.3113e-014
-1.54107e-014	-1.69287e-014	9.43904e-015	1.39239e-014	2.04609e-014	1.66304e-014	4.32179e-015	-9.89013e-015	-1.23441e-014	-1.11218e-014	-1.99103e-014	-2.1682e-014	-1.96399e-014	8.01693e-015	1.23675e-014	2.95311e-015	-4.06968e-015	-6.91667e-015	-1.69405e-015	2.56054e-015	-7.79903e-015	-5.79736e-016	2.5569e-015	-7.78112e-016	-1.32049e-014
-1.60443e-014	-1.72139e-014	9.68387e-015	1.36367e-014	2.03232e-014	1.66293e-014	4.05975e-015	-1.00521e-014	-1.23867e-014	-1.13383e-014	-2.01643e-014	-2.19787e-014	-2.01758e-014	7.93121e-015	1.23378e-014	2.95913e-015	-4.37941e-015	-6.98247e-015	-2.00539e-015	1.88619e-015	-7.91613e-015	-8.08942e-016	2.1605e-015	-1.15511e-015	-1.32888e-014
-1.66855e-014	-1.74893e-014	9.93406e-015	1.33418e-014	2.01391e-014	1.66135e-014	3.79512e-015	-1.01998e-014	-1.23997e-014	-1.15582e-014	-2.04067e-014	-2.22745e-014	-2.06999e-014	7.84949e-015	1.22822e-014	2.9661e-015	-4.6812e-015	-7.04629e-015	-2.32797e-015	1.24104e-015	-8.0457e-015	-1.05094e-015	1.76835e-015	-1.55842e-015	-1.33652e-014
-1.733e-014	-1.77553e-014	1.01866e-014	1.3041e-014	1.9909e-014	1.65825e-014	3.52966e-015	-1.03323e-014	-1.23848e-014	-1.17809e-014	-2.06361e-014	-2.25677e-014	-2.121e-014	7.77186e-015	1.2201e-014	2.97342e-015	-4.97392e-015	-7.10919e-015	-2.65961e-015	6.29479e-016	-8.18679e-015	-1.30644e-015	1.3826e-015	-1.98791e-015	-1.34339e-014
-1.79741e-014	-1.80121e-014	1.04395e-014	1.27367e-014	1.96346e-014	1.65364e-014	3.26457e-015	-1.04494e-014	-1.23436e-014	-1.20058e-014	-2.08518e-014	-2.28568e-014	-2.17033e-014	7.69869e-015	1.20937e-014	2.98115e-015	-5.25672e-015	-7.17274e-015	-2.99741e-015	5.44088e-017	-8.33897e-015	-1.57647e-015	1.00389e-015	-2.44345e-015	-1.34945e-014
-1.86139e-014	-1.8259e-014	1.06897e-014	1.24316e-014	1.93169e-014	1.64751e-014	3.00109e-015	-1.05509e-014	-1.22786e-014	-1.22325e-014	-2.10528e-014	-2.31395e-014	-2.21775e-014	7.6295e-015	1.19606e-014	2.98855e-015	-5.52846e-015	-7.23815e-015	-3.33908e-015	-4.80973e-016	-8.50285e-015	-1.86162e-015	6.34033e-016	-2.92389e-015	-1.35476e-014
-1.92457e-014	-1.84962e-014	1.09352e-014	1.21284e-014	1.89569e-014	1.63987e-014	2.74144e-015	-1.06374e-014	-1.21919e-014	-1.24602e-014	-2.12382e-014	-2.34144e-014	-2.26299e-014	7.5638e-015	1.18026e-014	2.99511e-015	-5.78804e-015	-7.30723e-015	-3.68144e-015	-9.74564e-016	-8.678e-015	-2.16277e-015	2.74448e-016	-3.42803e-015	-1.3594e-014
-1.98659e-014	-1.8724e-014	1.1173e-014	1.18298e-014	1.85567e-014	1.63076e-014	2.48635e-015	-1.07083e-014	-1.20857e-014	-1.26892e-014	-2.14069e-014	-2.36797e-014	-2.30587e-014	7.50111e-015	1.16205e-014	2.99967e-015	-6.03542e-015	-7.38162e-015	-4.02292e-015	-1.42416e-015	-8.86417e-015	-2.48106e-015	-7.37589e-017	-3.95406e-015	-1.36341e-014
-2.04714e-014	-1.89422e-014	1.13998e-014	1.15379e-014	1.81195e-014	1.62016e-014	2.23689e-015	-1.07637e-014	-1.19622e-014	-1.29195e-014	-2.15583e-014	-2.39336e-014	-2.34615e-014	7.44055e-015	1.14157e-014	3.00148e-015	-6.26997e-015	-7.46306e-015	-4.36195e-015	-1.82808e-015	-9.06059e-015	-2.81732e-015	-4.1e-016	-4.50123e-015	-1.36685e-014
-2.10584e-014	-1.91502e-014	1.16136e-014	1.12547e-014	1.76479e-014	1.60815e-014	1.99481e-015	-1.08038e-014	-1.18235e-014	-1.31516e-014	-2.16921e-014	-2.41749e-014	-2.3837e-014	7.38179e-015	1.11891e-014	2.99987e-015	-6.49175e-015	-7.55424e-015	-4.69704e-015	-2.18545e-015	-9.26673e-015	-3.17112e-015	-7.34594e-016	-5.06797e-015	-1.36976e-014
-2.16244e-014	-1.93478e-014	1.18122e-014	1.09815e-014	1.71447e-014	1.59471e-014	1.7604e-015	-1.08282e-014	-1.16713e-014	-1.33855e-014	-2.18074e-014	-2.44015e-014	-2.41834e-014	7.32498e-015	1.09421e-014	2.99388e-015	-6.70085e-015	-7.6564e-015	-5.02732e-015	-2.49635e-015	-9.48258e-015	-3.54251e-015	-1.04713e-015	-5.65232e-015	-1.37225e-014
-2.21674e-014	-1.95349e-014	1.19931e-014	1.07201e-014	1.66131e-014	1.57991e-014	1.53393e-015	-1.08377e-014	-1.15081e-014	-1.36213e-014	-2.19039e-014	-2.46119e-014	-2.44992e-014	7.26885e-015	1.06759e-014	2.983e-015	-6.89754e-015	-7.77179e-015	-5.35155e-015	-2.76144e-015	-9.7084e-015	-3.93204e-015	-1.3477e-015	-6.25186e-015	-1.37443e-014
-2.26852e-014	-1.97111e-014	1.21538e-014	1.04722e-014	1.60566e-014	1.56377e-014	1.31612e-015	-1.08325e-014	-1.13371e-014	-1.38593e-014	-2.19809e-014	-2.48049e-014	-2.47831e-014	7.21224e-015	1.03923e-014	2.96632e-015	-7.08168e-015	-7.90291e-015	-5.66834e-015	-2.98247e-015	-9.94378e-015	-4.34002e-015	-1.63706e-015	-6.86431e-015	-1.37646e-014
-2.31751e-014	-1.9876e-014	1.22921e-014	1.02392e-014	1.54795e-014	1.54633e-014	1.10717e-015	-1.0813e-014	-1.11608e-014	-1.40994e-014	-2.20379e-014	-2.49785e-014	-2.50339e-014	7.15515e-015	1.00933e-014	2.94282e-015	-7.25388e-015	-8.05107e-015	-5.97672e-015	-3.16156e-015	-1.01888e-014	-4.76565e-015	-1.91578e-015	-7.48706e-015	-1.37846e-014
-2.36348e-014	-2.00296e-014	1.24063e-014	1.00223e-014	1.48861e-014	1.52768e-014	9.07516e-016	-1.07802e-014	-1.09813e-014	-1.43418e-014	-2.20744e-014	-2.51313e-014	-2.52504e-014	7.09674e-015	9.78114e-015	2.91069e-015	-7.41529e-015	-8.21861e-015	-6.27643e-015	-3.3015e-015	-1.04432e-014	-5.20845e-015	-2.18488e-015	-8.11748e-015	-1.38058e-014
-2.40635e-014	-2.01711e-014	1.24943e-014	9.82267e-015	1.42805e-014	1.50786e-014	7.17405e-016	-1.07343e-014	-1.08008e-014	-1.45863e-014	-2.20902e-014	-2.5262e-014	-2.54318e-014	7.03666e-015	9.45849e-015	2.86928e-015	-7.56699e-015	-8.40745e-015	-6.56741e-015	-3.40522e-015	-1.0707e-014	-5.66829e-015	-2.44574e-015	-8.75269e-015	-1.38288e-014
-2.44597e-014	-2.03009e-014	1.25547e-014	9.64081e-015	1.36667e-014	1.48701e-014	5.36627e-016	-1.06764e-014	-1.06204e-014	-1.48329e-014	-2.20854e-014	-2.53692e-014	-2.5577e-014	6.97447e-015	9.12843e-015	2.81788e-015	-7.70981e-015	-8.61862e-015	-6.85048e-015	-3.47693e-015	-1.09803e-014	-6.14432e-015	-2.70009e-015	-9.39017e-015	-1.38553e-014
-2.48224e-014	-2.04184e-014	1.25868e-014	9.47691e-015	1.30486e-014	1.4652e-014	3.65003e-016	-1.06064e-014	-1.04425e-014	-1.50822e-014	-2.20597e-014	-2.54523e-014	-2.56851e-014	6.9098e-015	8.79335e-015	2.75613e-015	-7.84515e-015	-8.85381e-015	-7.12636e-015	-3.5204e-015	-1.12637e-014	-6.63593e-015	-2.9494e-015	-1.00274e-014	-1.38868e-014
-2.51507e-014	-2.05232e-014	1.25896e-014	9.3317e-015	1.24307e-014	1.44251e-014	2.02461e-016	-1.05256e-014	-1.02681e-014	-1.53343e-014	-2.20137e-014	-2.55107e-014	-2.57559e-014	6.84168e-015	8.45623e-015	2.68312e-015	-7.97502e-015	-9.11465e-015	-7.39582e-015	-3.54005e-015	-1.15576e-014	-7.14205e-015	-3.19515e-015	-1.06616e-014	-1.39244e-014
-2.54441e-014	-2.0615e-014	1.25618e-014	9.20502e-015	1.18174e-014	1.41906e-014	4.82124e-017	-1.04349e-014	-1.00988e-014	-1.55894e-014	-2.19475e-014	-2.55436e-014	-2.5789e-014	6.7699e-015	8.11979e-015	2.59808e-015	-8.10101e-015	-9.40271e-015	-7.65964e-015	-3.54174e-015	-1.18616e-014	-7.66209e-015	-3.43971e-015	-1.12902e-014	-1.39707e-014
-2.5702e-014	-2.06933e-014	1.25037e-014	9.09709e-015	1.12126e-014	1.39499e-014	-9.77821e-017	-1.03345e-014	-9.93646e-015	-1.58474e-014	-2.18617e-014	-2.55505e-014	-2.57839e-014	6.69375e-015	7.7866e-015	2.50021e-015	-8.22501e-015	-9.7192e-015	-7.919e-015	-3.53062e-015	-1.21768e-014	-8.19439e-015	-3.68515e-015	-1.19102e-014	-1.40267e-014
-2.59242e-014	-2.07578e-014	1.24148e-014	9.00775e-015	1.06196e-014	1.37039e-014	-2.35517e-016	-1.02254e-014	-9.7822e-015	-1.61086e-014	-2.17572e-014	-2.5531e-014	-2.57406e-014	6.61344e-015	7.45938e-015	2.38982e-015	-8.34935e-015	-1.00652e-014	-8.1745e-015	-3.5117e-015	-1.25032e-014	-8.73817e-015	-3.93304e-015	-1.25186e-014	-1.40942e-014
-2.61106e-014	-2.08082e-014	1.22955e-014	8.93654e-015	1.00422e-014	1.34543e-014	-3.66117e-016	-1.01088e-014	-9.6369e-015	-1.63729e-014	-2.16342e-014	-2.54847e-014	-2.56586e-014	6.52907e-015	7.14125e-015	2.26699e-015	-8.47613e-015	-1.04406e-014	-8.42752e-015	-3.49061e-015	-1.28414e-014	-9.29189e-015	-4.18617e-015	-1.31126e-014	-1.4174e-014
-2.62622e-014	-2.08451e-014	1.2146e-014	8.88354e-015	9.48369e-015	1.32023e-014	-4.8956e-016	-9.98548e-015	-9.50115e-015	-1.66399e-014	-2.1493e-014	-2.54121e-014	-2.55383e-014	6.4409e-015	6.83487e-015	2.13077e-015	-8.60712e-015	-1.08458e-014	-8.67984e-015	-3.47363e-015	-1.31923e-014	-9.85466e-015	-4.44627e-015	-1.36899e-014	-1.42679e-014
-2.63788e-014	-2.08683e-014	1.19673e-014	8.84882e-015	8.94794e-015	1.29494e-014	-6.05963e-016	-9.85603e-015	-9.3759e-015	-1.69096e-014	-2.13347e-014	-2.53132e-014	-2.53797e-014	6.34897e-015	6.54278e-015	1.98172e-015	-8.74441e-015	-1.12808e-014	-8.93353e-015	-3.46661e-015	-1.3557e-014	-1.04248e-014	-4.71536e-015	-1.42476e-014	-1.43774e-014
-2.64616e-014	-2.08776e-014	1.17605e-014	8.8312e-015	8.43813e-015	1.26973e-014	-7.16219e-016	-9.72105e-015	-9.26082e-015	-1.71812e-014	-2.11602e-014	-2.51885e-014	-2.51838e-014	6.25363e-015	6.26764e-015	1.82032e-015	-8.89027e-015	-1.17455e-014	-9.19055e-015	-3.47506e-015	-1.39356e-014	-1.10013e-014	-4.99469e-015	-1.47829e-014	-1.45038e-014
-2.6511e-014	-2.08732e-014	1.15276e-014	8.83059e-015	7.95665e-015	1.24481e-014	-8.20797e-016	-9.58156e-015	-9.15578e-015	-1.74546e-014	-2.09698e-014	-2.50388e-014	-2.49504e-014	6.1555e-015	6.01242e-015	1.64717e-015	-9.04698e-015	-1.22393e-014	-9.4521e-015	-3.50413e-015	-1.43285e-014	-1.15824e-014	-5.28646e-015	-1.52944e-014	-1.46484e-014
-2.65277e-014	-2.08552e-014	1.12701e-014	8.8467e-015	7.5055e-015	1.22028e-014	-9.19773e-016	-9.43901e-015	-9.0606e-015	-1.77288e-014	-2.07646e-014	-2.48653e-014	-2.46797e-014	6.05492e-015	5.77984e-015	1.46309e-015	-9.21778e-015	-1.27613e-014	-9.71935e-015	-3.55881e-015	-1.47373e-014	-1.21666e-014	-5.59232e-015	-1.57803e-014	-1.48113e-014
-2.65125e-014	-2.0824e-014	1.09896e-014	8.87854e-015	7.08669e-015	1.19632e-014	-1.01309e-015	-9.29382e-015	-8.97472e-015	-1.80028e-014	-2.05459e-014	-2.46687e-014	-2.43728e-014	5.9532e-015	5.57211e-015	1.26879e-015	-9.40492e-015	-1.33094e-014	-9.99429e-015	-3.6443e-015	-1.51629e-014	-1.27522e-014	-5.91367e-015	-1.62389e-014	-1.49939e-014
-2.64662e-014	-2.07801e-014	1.06887e-014	8.9254e-015	6.70234e-015	1.17312e-014	-1.10083e-015	-9.14708e-015	-8.89857e-015	-1.82763e-014	-2.03149e-014	-2.44507e-014	-2.40307e-014	5.85134e-015	5.39069e-015	1.06493e-015	-9.6095e-015	-1.38821e-014	-1.02783e-014	-3.76547e-015	-1.56053e-014	-1.33381e-014	-6.25151e-015	-1.66687e-014	-1.51966e-014
-2.63903e-014	-2.07238e-014	1.03698e-014	8.98692e-015	6.35429e-015	1.15085e-014	-1.18319e-015	-8.99963e-015	-8.8318e-015	-1.85482e-014	-2.00728e-014	-2.42125e-014	-2.36541e-014	5.7513e-015	5.23777e-015	8.52594e-016	-9.83342e-015	-1.44773e-014	-1.05725e-014	-3.92593e-015	-1.60652e-014	-1.3923e-014	-6.60666e-015	-1.70687e-014	-1.54198e-014
-2.62867e-014	-2.06558e-014	1.00354e-014	9.06302e-015	6.04404e-015	1.12965e-014	-1.26024e-015	-8.85285e-015	-8.77367e-015	-1.88176e-014	-1.98208e-014	-2.39557e-014	-2.32444e-014	5.65386e-015	5.11494e-015	6.33322e-016	-1.00784e-014	-1.50929e-014	-1.08775e-014	-4.12956e-015	-1.65421e-014	-1.45047e-014	-6.97962e-015	-1.7438e-014	-1.56644e-014
-2.61565e-014	-2.05766e-014	9.68847e-015	9.153e-015	5.77198e-015	1.10971e-014	-1.33144e-015	-8.70803e-015	-8.72342e-015	-1.90834e-014	-1.95603e-014	-2.3682e-014	-2.28034e-014	5.56015e-015	5.02305e-015	4.08957e-016	-1.03459e-014	-1.5727e-014	-1.11947e-014	-4.37933e-015	-1.70364e-014	-1.50817e-014	-7.37106e-015	-1.7776e-014	-1.59299e-014
-2.60006e-014	-2.04869e-014	9.33185e-015	9.25668e-015	5.53832e-015	1.09119e-014	-1.39667e-015	-8.56622e-015	-8.67926e-015	-1.93447e-014	-1.92922e-014	-2.33932e-014	-2.23327e-014	5.4723e-015	4.96348e-015	1.80597e-016	-1.06374e-014	-1.63766e-014	-1.15243e-014	-4.67741e-015	-1.75488e-014	-1.56522e-014	-7.78059e-015	-1.80818e-014	-1.62166e-014
-2.58212e-014	-2.03882e-014	8.9683e-015	9.3733e-015	5.34352e-015	1.07423e-014	-1.45568e-015	-8.42799e-015	-8.63993e-015	-1.95999e-014	-1.90182e-014	-2.30915e-014	-2.18342e-014	5.39157e-015	4.93734e-015	-4.99095e-017	-1.09538e-014	-1.70381e-014	-1.18666e-014	-5.0259e-015	-1.80785e-014	-1.62152e-014	-8.20791e-015	-1.83551e-014	-1.65238e-014
-2.56202e-014	-2.02812e-014	8.60101e-015	9.50288e-015	5.18819e-015	1.05897e-014	-1.50833e-015	-8.29372e-015	-8.60436e-015	-1.98482e-014	-1.87397e-014	-2.27789e-014	-2.13097e-014	5.31917e-015	4.94515e-015	-2.80997e-016	-1.12966e-014	-1.7708e-014	-1.22223e-014	-5.42634e-015	-1.86253e-014	-1.67693e-014	-8.65197e-015	-1.85966e-014	-1.68522e-014
-2.53987e-014	-2.01668e-014	8.23304e-015	9.64487e-015	5.07235e-015	1.04551e-014	-1.55414e-015	-8.16459e-015	-8.57143e-015	-2.00879e-014	-1.84582e-014	-2.24573e-014	-2.07615e-014	5.25661e-015	4.98742e-015	-5.11161e-016	-1.16658e-014	-1.83831e-014	-1.25909e-014	-5.87933e-015	-1.91882e-014	-1.73129e-014	-9.11185e-015	-1.88068e-014	-1.72007e-014
-2.51587e-014	-2.00468e-014	7.86741e-015	9.7989e-015	4.99534e-015	1.03401e-014	-1.59247e-015	-8.04115e-015	-8.5395e-015	-2.03178e-014	-1.81745e-014	-2.21292e-014	-2.01922e-014	5.20553e-015	5.06406e-015	-7.38961e-016	-1.20628e-014	-1.90595e-014	-1.29715e-014	-6.38388e-015	-1.97669e-014	-1.78448e-014	-9.58597e-015	-1.89857e-014	-1.75681e-014
-2.49014e-014	-1.99221e-014	7.50739e-015	9.96377e-015	4.95575e-015	1.0245e-014	-1.62261e-015	-7.92438e-015	-8.50761e-015	-2.05365e-014	-1.78902e-014	-2.17966e-014	-1.96045e-014	5.16757e-015	5.17494e-015	-9.61856e-016	-1.24877e-014	-1.97331e-014	-1.33639e-014	-6.93948e-015	-2.03603e-014	-1.83632e-014	-1.00726e-014	-1.91339e-014	-1.79544e-014
-2.46284e-014	-1.97941e-014	7.15534e-015	1.01392e-014	4.95195e-015	1.01705e-014	-1.64316e-015	-7.81472e-015	-8.47383e-015	-2.07423e-014	-1.76061e-014	-2.14617e-014	-1.90017e-014	5.14408e-015	5.31965e-015	-1.17814e-015	-1.29398e-014	-2.04002e-014	-1.37676e-014	-7.54489e-015	-2.0967e-014	-1.88664e-014	-1.05692e-014	-1.92515e-014	-1.83584e-014
-2.4342e-014	-1.96646e-014	6.81396e-015	1.03244e-014	4.98281e-015	1.01166e-014	-1.65308e-015	-7.71308e-015	-8.4362e-015	-2.09338e-014	-1.7323e-014	-2.11266e-014	-1.8387e-014	5.13627e-015	5.4973e-015	-1.38615e-015	-1.3419e-014	-2.10567e-014	-1.41807e-014	-8.19775e-015	-2.15848e-014	-1.93534e-014	-1.10741e-014	-1.93402e-014	-1.87783e-014
-2.40437e-014	-1.95347e-014	6.48585e-015	1.05192e-014	5.04662e-015	1.00838e-014	-1.65203e-015	-7.6198e-015	-8.39399e-015	-2.11096e-014	-1.70419e-014	-2.07935e-014	-1.77636e-014	5.14497e-015	5.70609e-015	-1.58454e-015	-1.39243e-014	-2.16991e-014	-1.46009e-014	-8.89471e-015	-2.22115e-014	-1.9823e-014	-1.15842e-014	-1.94006e-014	-1.92131e-014
-2.37354e-014	-1.94063e-014	6.1736e-015	1.07232e-014	5.14126e-015	1.00719e-014	-1.63873e-015	-7.53586e-015	-8.34544e-015	-2.12684e-014	-1.6764e-014	-2.04642e-014	-1.7135e-014	5.17176e-015	5.94435e-015	-1.77177e-015	-1.4455e-014	-2.23234e-014	-1.50273e-014	-9.63297e-015	-2.28457e-014	-2.02739e-014	-1.20967e-014	-1.94337e-014	-1.96619e-014
-2.34188e-014	-1.92806e-014	5.87881e-015	1.0936e-014	5.26457e-015	1.00801e-014	-1.61253e-015	-7.46193e-015	-8.28877e-015	-2.14092e-014	-1.64896e-014	-2.014e-014	-1.65045e-014	5.21753e-015	6.21045e-015	-1.94665e-015	-1.50095e-014	-2.29258e-014	-1.54575e-014	-1.04089e-014	-2.34847e-014	-2.07049e-014	-1.2609e-014	-1.94408e-014	-2.01225e-014
-2.30953e-014	-1.91593e-014	5.60327e-015	1.11567e-014	5.41512e-015	1.01076e-014	-1.57251e-015	-7.39865e-015	-8.22316e-015	-2.15306e-014	-1.62195e-014	-1.98229e-014	-1.58756e-014	5.28238e-015	6.5027e-015	-2.10845e-015	-1.55865e-014	-2.35027e-014	-1.5889e-014	-1.12176e-014	-2.41265e-014	-2.11145e-014	-1.31176e-014	-1.94228e-014	-2.05928e-014
-2.27665e-014	-1.9044e-014	5.34941e-015	1.13845e-014	5.59097e-015	1.01537e-014	-1.51759e-015	-7.34587e-015	-8.14708e-015	-2.16315e-014	-1.59541e-014	-1.95148e-014	-1.52515e-014	5.36656e-015	6.81859e-015	-2.25553e-015	-1.6183e-014	-2.40508e-014	-1.63189e-014	-1.20536e-014	-2.47684e-014	-2.1501e-014	-1.36188e-014	-1.93822e-014	-2.1071e-014
-2.24346e-014	-1.89363e-014	5.11855e-015	1.16187e-014	5.7899e-015	1.02176e-014	-1.44666e-015	-7.30394e-015	-8.05864e-015	-2.17107e-014	-1.56937e-014	-1.92167e-014	-1.46361e-014	5.4708e-015	7.15546e-015	-2.38654e-015	-1.67965e-014	-2.45666e-014	-1.67449e-014	-1.29107e-014	-2.54072e-014	-2.18635e-014	-1.41089e-014	-1.93201e-014	-2.15551e-014
-2.21013e-014	-1.8837e-014	4.91198e-015	1.18588e-014	6.00917e-015	1.02977e-014	-1.35928e-015	-7.27326e-015	-7.95726e-015	-2.17676e-014	-1.54381e-014	-1.89292e-014	-1.40326e-014	5.59523e-015	7.51104e-015	-2.50137e-015	-1.74251e-014	-2.50471e-014	-1.71643e-014	-1.37837e-014	-2.604e-014	-2.22017e-014	-1.45846e-014	-1.92373e-014	-2.20428e-014
-2.17677e-014	-1.87472e-014	4.7307e-015	1.21037e-014	6.24649e-015	1.03922e-014	-1.25514e-015	-7.2541e-015	-7.84295e-015	-2.18006e-014	-1.51876e-014	-1.86532e-014	-1.34445e-014	5.73944e-015	7.88212e-015	-2.59916e-015	-1.8067e-014	-2.54894e-014	-1.75744e-014	-1.46663e-014	-2.66639e-014	-2.25141e-014	-1.50423e-014	-1.91348e-014	-2.25317e-014
-2.14352e-014	-1.8668e-014	4.57451e-015	1.23522e-014	6.49963e-015	1.0499e-014	-1.1335e-015	-7.24676e-015	-7.71483e-015	-2.18094e-014	-1.49424e-014	-1.83896e-014	-1.28753e-014	5.90339e-015	8.26576e-015	-2.67973e-015	-1.8719e-014	-2.58916e-014	-1.7972e-014	-1.55521e-014	-2.72754e-014	-2.28002e-014	-1.54788e-014	-1.90135e-014	-2.30193e-014
-2.11057e-014	-1.86003e-014	4.4438e-015	1.26029e-014	6.76629e-015	1.06161e-014	-9.93831e-016	-7.25105e-015	-7.57215e-015	-2.17933e-014	-1.47018e-014	-1.81385e-014	-1.23273e-014	6.08606e-015	8.65901e-015	-2.74361e-015	-1.93778e-014	-2.62517e-014	-1.83542e-014	-1.64344e-014	-2.7871e-014	-2.30593e-014	-1.58906e-014	-1.88749e-014	-2.35031e-014
-2.078e-014	-1.85461e-014	4.33811e-015	1.28546e-014	7.04336e-015	1.07412e-014	-8.36153e-016	-7.26709e-015	-7.41382e-015	-2.17521e-014	-1.44654e-014	-1.79002e-014	-1.18039e-014	6.28607e-015	9.05853e-015	-2.7904e-015	-2.00397e-014	-2.65682e-014	-1.87178e-014	-1.73066e-014	-2.84474e-014	-2.32905e-014	-1.62746e-014	-1.87202e-014	-2.39809e-014
-2.0459e-014	-1.85056e-014	4.257e-015	1.31056e-014	7.3288e-015	1.0872e-014	-6.6008e-016	-7.29466e-015	-7.23923e-015	-2.16851e-014	-1.42328e-014	-1.76745e-014	-1.13076e-014	6.50231e-015	9.46139e-015	-2.82064e-015	-2.07013e-014	-2.68396e-014	-1.90599e-014	-1.81629e-014	-2.90009e-014	-2.34925e-014	-1.66275e-014	-1.855e-014	-2.44501e-014
-2.01444e-014	-1.84791e-014	4.19947e-015	1.3355e-014	7.61956e-015	1.10051e-014	-4.66044e-016	-7.3336e-015	-7.04701e-015	-2.15921e-014	-1.40034e-014	-1.74614e-014	-1.08404e-014	6.73293e-015	9.86419e-015	-2.83488e-015	-2.13596e-014	-2.70654e-014	-1.93776e-014	-1.89958e-014	-2.95284e-014	-2.36646e-014	-1.69468e-014	-1.83653e-014	-2.49086e-014
-1.98375e-014	-1.84675e-014	4.16456e-015	1.36004e-014	7.91255e-015	1.11378e-014	-2.54081e-016	-7.38405e-015	-6.83739e-015	-2.14737e-014	-1.37762e-014	-1.726e-014	-1.04048e-014	6.97722e-015	1.02638e-014	-2.83425e-015	-2.20111e-014	-2.72452e-014	-1.9668e-014	-1.97988e-014	-3.00261e-014	-2.38071e-014	-1.72301e-014	-1.81675e-014	-2.5354e-014
-1.95387e-014	-1.84702e-014	4.15075e-015	1.38404e-014	8.20553e-015	1.12668e-014	-2.48663e-017	-7.44622e-015	-6.61157e-015	-2.13293e-014	-1.35503e-014	-1.70697e-014	-1.00022e-014	7.2335e-015	1.06568e-014	-2.81917e-015	-2.26521e-014	-2.73796e-014	-1.99283e-014	-2.05654e-014	-3.04914e-014	-2.39191e-014	-1.74749e-014	-1.79574e-014	-2.57844e-014
-1.92487e-014	-1.84871e-014	4.15682e-015	1.40733e-014	8.49615e-015	1.139e-014	2.21237e-016	-7.51922e-015	-6.36919e-015	-2.116e-014	-1.33245e-014	-1.68891e-014	-9.63374e-015	7.50008e-015	1.10403e-014	-2.79133e-015	-2.32786e-014	-2.74689e-014	-2.0157e-014	-2.12903e-014	-3.09221e-014	-2.40004e-014	-1.76797e-014	-1.77356e-014	-2.61972e-014
-1.8968e-014	-1.85182e-014	4.18069e-015	1.42973e-014	8.78236e-015	1.15041e-014	4.8316e-016	-7.60232e-015	-6.11036e-015	-2.09667e-014	-1.30984e-014	-1.67174e-014	-9.30047e-015	7.77387e-015	1.14118e-014	-2.75156e-015	-2.3887e-014	-2.75143e-014	-2.0352e-014	-2.19681e-014	-3.1315e-014	-2.40518e-014	-1.78427e-014	-1.75024e-014	-2.65908e-014
-1.86969e-014	-1.85626e-014	4.21972e-015	1.45102e-014	9.06148e-015	1.16052e-014	7.5944e-016	-7.69447e-015	-5.83559e-015	-2.07504e-014	-1.28709e-014	-1.65531e-014	-9.00342e-015	8.05171e-015	1.17681e-014	-2.70087e-015	-2.4474e-014	-2.75177e-014	-2.05117e-014	-2.25939e-014	-3.16679e-014	-2.40731e-014	-1.79626e-014	-1.72583e-014	-2.69631e-014
-1.84358e-014	-1.86195e-014	4.27195e-015	1.47093e-014	9.33106e-015	1.16899e-014	1.04889e-015	-7.79537e-015	-5.54554e-015	-2.05114e-014	-1.26403e-014	-1.63951e-014	-8.7431e-015	8.33127e-015	1.2106e-014	-2.64167e-015	-2.50362e-014	-2.74813e-014	-2.0634e-014	-2.31627e-014	-3.19783e-014	-2.40641e-014	-1.80383e-014	-1.70036e-014	-2.73122e-014
-1.81856e-014	-1.86882e-014	4.3353e-015	1.48925e-014	9.58953e-015	1.17562e-014	1.35052e-015	-7.90487e-015	-5.24091e-015	-2.02509e-014	-1.24064e-014	-1.6242e-014	-8.51867e-015	8.61035e-015	1.24232e-014	-2.57598e-015	-2.55704e-014	-2.74072e-014	-2.07175e-014	-2.36702e-014	-3.22443e-014	-2.40251e-014	-1.80696e-014	-1.67391e-014	-2.76361e-014
-1.79464e-014	-1.8768e-014	4.40678e-015	1.50577e-014	9.83459e-015	1.18016e-014	1.66212e-015	-8.02187e-015	-4.92231e-015	-1.99702e-014	-1.21678e-014	-1.60917e-014	-8.3291e-015	8.88601e-015	1.27173e-014	-2.50573e-015	-2.60736e-014	-2.72982e-014	-2.07613e-014	-2.41129e-014	-3.24634e-014	-2.39579e-014	-1.80565e-014	-1.64648e-014	-2.79328e-014
-1.77187e-014	-1.88572e-014	4.48406e-015	1.52029e-014	1.00637e-014	1.18237e-014	1.98146e-015	-8.1461e-015	-4.59111e-015	-1.96713e-014	-1.1923e-014	-1.59429e-014	-8.17285e-015	9.15586e-015	1.29856e-014	-2.433e-015	-2.65428e-014	-2.71572e-014	-2.07652e-014	-2.44878e-014	-3.2635e-014	-2.3863e-014	-1.79995e-014	-1.61811e-014	-2.82007e-014
-1.75015e-014	-1.89542e-014	4.56469e-015	1.53264e-014	1.02749e-014	1.18204e-014	2.30712e-015	-8.27685e-015	-4.24794e-015	-1.93557e-014	-1.1671e-014	-1.57939e-014	-8.04839e-015	9.41721e-015	1.32268e-014	-2.35957e-015	-2.69747e-014	-2.69873e-014	-2.07294e-014	-2.47926e-014	-3.27588e-014	-2.37416e-014	-1.78992e-014	-1.58888e-014	-2.84384e-014
-1.7296e-014	-1.90574e-014	4.64649e-015	1.54257e-014	1.04669e-014	1.17902e-014	2.63671e-015	-8.41359e-015	-3.89396e-015	-1.90254e-014	-1.14106e-014	-1.56426e-014	-7.95402e-015	9.66734e-015	1.34389e-014	-2.28843e-015	-2.73667e-014	-2.67922e-014	-2.06544e-014	-2.50256e-014	-3.28333e-014	-2.35946e-014	-1.77565e-014	-1.55889e-014	-2.86448e-014
-1.71023e-014	-1.91649e-014	4.72731e-015	1.54992e-014	1.06384e-014	1.17312e-014	2.96795e-015	-8.55469e-015	-3.53063e-015	-1.8682e-014	-1.1141e-014	-1.54873e-014	-7.88788e-015	9.90311e-015	1.36208e-014	-2.22181e-015	-2.77176e-014	-2.65754e-014	-2.05414e-014	-2.51867e-014	-3.28581e-014	-2.34233e-014	-1.75733e-014	-1.5281e-014	-2.88192e-014
-1.69193e-014	-1.92749e-014	4.80513e-015	1.55448e-014	1.07871e-014	1.16415e-014	3.29743e-015	-8.69968e-015	-3.15928e-015	-1.8328e-014	-1.08619e-014	-1.53264e-014	-7.84754e-015	1.01224e-014	1.37716e-014	-2.16218e-015	-2.80252e-014	-2.63405e-014	-2.03917e-014	-2.52754e-014	-3.28339e-014	-2.32293e-014	-1.7351e-014	-1.49658e-014	-2.89602e-014
-1.67468e-014	-1.93851e-014	4.87747e-015	1.55607e-014	1.09116e-014	1.15197e-014	3.62292e-015	-8.84826e-015	-2.7813e-015	-1.79656e-014	-1.05726e-014	-1.51578e-014	-7.82994e-015	1.03224e-014	1.38905e-014	-2.11187e-015	-2.82873e-014	-2.60915e-014	-2.02075e-014	-2.52914e-014	-3.27619e-014	-2.30143e-014	-1.70919e-014	-1.46441e-014	-2.90668e-014
-1.65847e-014	-1.94936e-014	4.94199e-015	1.55455e-014	1.10103e-014	1.13654e-014	3.94144e-015	-8.99929e-015	-2.3985e-015	-1.75962e-014	-1.02727e-014	-1.49805e-014	-7.83146e-015	1.05005e-014	1.39765e-014	-2.07309e-015	-2.85019e-014	-2.58323e-014	-1.99902e-014	-2.52366e-014	-3.26433e-014	-2.27801e-014	-1.67979e-014	-1.43168e-014	-2.91394e-014
-1.64327e-014	-1.95989e-014	4.99762e-015	1.54979e-014	1.1082e-014	1.11787e-014	4.25057e-015	-9.15232e-015	-2.01178e-015	-1.72229e-014	-9.96211e-015	-1.47933e-014	-7.84819e-015	1.06554e-014	1.40299e-014	-2.04857e-015	-2.8669e-014	-2.55674e-014	-1.97427e-014	-2.51127e-014	-3.24799e-014	-2.25288e-014	-1.6472e-014	-1.39846e-014	-2.91769e-014
-1.629e-014	-1.96995e-014	5.04235e-015	1.54174e-014	1.11251e-014	1.0959e-014	4.54796e-015	-9.30725e-015	-1.62289e-015	-1.68482e-014	-9.64156e-015	-1.45951e-014	-7.87582e-015	1.0785e-014	1.40503e-014	-2.04074e-015	-2.87887e-014	-2.53012e-014	-1.94674e-014	-2.49224e-014	-3.22728e-014	-2.22629e-014	-1.61171e-014	-1.36486e-014	-2.91796e-014
-1.61557e-014	-1.9792e-014	5.07458e-015	1.5303e-014	1.1138e-014	1.07068e-014	4.83141e-015	-9.46321e-015	-1.23358e-015	-1.64738e-014	-9.31107e-015	-1.43851e-014	-7.91091e-015	1.08876e-014	1.40379e-014	-2.05148e-015	-2.88605e-014	-2.50373e-014	-1.91685e-014	-2.46685e-014	-3.20244e-014	-2.19844e-014	-1.57364e-014	-1.33099e-014	-2.9148e-014
-1.60298e-014	-1.98742e-014	5.09384e-015	1.51533e-014	1.11199e-014	1.04227e-014	5.09853e-015	-9.61946e-015	-8.45468e-016	-1.61029e-014	-8.97103e-015	-1.41627e-014	-7.94979e-015	1.09618e-014	1.39937e-014	-2.08329e-015	-2.88848e-014	-2.47797e-014	-1.88494e-014	-2.43548e-014	-3.17367e-014	-2.16957e-014	-1.53332e-014	-1.29693e-014	-2.90825e-014
-1.59109e-014	-1.99441e-014	5.09957e-015	1.49679e-014	1.10699e-014	1.01086e-014	5.34668e-015	-9.77534e-015	-4.60438e-016	-1.57375e-014	-8.6222e-015	-1.39276e-014	-7.9887e-015	1.10063e-014	1.39185e-014	-2.13745e-015	-2.88622e-014	-2.45322e-014	-1.85137e-014	-2.39861e-014	-3.14127e-014	-2.13996e-014	-1.49103e-014	-1.26278e-014	-2.8984e-014
-1.57984e-014	-2.00002e-014	5.09149e-015	1.47471e-014	1.09872e-014	9.76609e-015	5.57457e-015	-9.93e-015	-7.94757e-017	-1.53795e-014	-8.26514e-015	-1.36799e-014	-8.02377e-015	1.10198e-014	1.38132e-014	-2.21543e-015	-2.87928e-014	-2.42981e-014	-1.81651e-014	-2.35671e-014	-3.10552e-014	-2.10986e-014	-1.4471e-014	-1.22871e-014	-2.88537e-014
-1.5692e-014	-2.00407e-014	5.0694e-015	1.44907e-014	1.0872e-014	9.39764e-015	5.78021e-015	-1.00831e-014	2.95873e-016	-1.50313e-014	-7.90148e-015	-1.34197e-014	-8.05132e-015	1.10014e-014	1.36796e-014	-2.31956e-015	-2.86775e-014	-2.40813e-014	-1.78083e-014	-2.31032e-014	-3.06688e-014	-2.07954e-014	-1.40192e-014	-1.19486e-014	-2.86927e-014
-1.55913e-014	-2.00633e-014	5.03303e-015	1.41991e-014	1.07241e-014	9.00548e-015	5.96165e-015	-1.02345e-014	6.63739e-016	-1.4695e-014	-7.53227e-015	-1.31473e-014	-8.06788e-015	1.09507e-014	1.35193e-014	-2.45096e-015	-2.85179e-014	-2.38849e-014	-1.74476e-014	-2.26002e-014	-3.02571e-014	-2.04922e-014	-1.35585e-014	-1.1614e-014	-2.85018e-014
-1.54952e-014	-2.0066e-014	4.98245e-015	1.38736e-014	1.05431e-014	8.59289e-015	6.11706e-015	-1.03833e-014	1.02315e-015	-1.43723e-014	-7.15883e-015	-1.28635e-014	-8.07013e-015	1.08672e-014	1.3334e-014	-2.61017e-015	-2.83159e-014	-2.37116e-014	-1.70871e-014	-2.2064e-014	-2.98234e-014	-2.01915e-014	-1.30929e-014	-1.12849e-014	-2.82824e-014
-1.54037e-014	-2.00476e-014	4.91947e-015	1.35152e-014	1.0329e-014	8.16277e-015	6.2453e-015	-1.05289e-014	1.37235e-015	-1.40657e-014	-6.78335e-015	-1.25692e-014	-8.05531e-015	1.07517e-014	1.31257e-014	-2.79825e-015	-2.80743e-014	-2.35639e-014	-1.67315e-014	-2.15013e-014	-2.93713e-014	-1.98957e-014	-1.26253e-014	-1.09638e-014	-2.80366e-014
-1.53156e-014	-2.0007e-014	4.84477e-015	1.31254e-014	1.00817e-014	7.71799e-015	6.34492e-015	-1.06709e-014	1.70948e-015	-1.37768e-014	-6.40738e-015	-1.22656e-014	-8.02042e-015	1.06048e-014	1.28965e-014	-3.01585e-015	-2.77953e-014	-2.34439e-014	-1.63862e-014	-2.09193e-014	-2.89052e-014	-1.96076e-014	-1.21595e-014	-1.06517e-014	-2.77666e-014
-1.52303e-014	-1.99431e-014	4.76018e-015	1.27059e-014	9.80186e-015	7.26293e-015	6.416e-015	-1.08088e-014	2.03341e-015	-1.35072e-014	-6.03271e-015	-1.19539e-014	-7.96313e-015	1.04271e-014	1.26484e-014	-3.26346e-015	-2.74824e-014	-2.33529e-014	-1.60562e-014	-2.03238e-014	-2.843e-014	-1.93294e-014	-1.16982e-014	-1.03508e-014	-2.74747e-014
-1.51476e-014	-1.98549e-014	4.6665e-015	1.22588e-014	9.49107e-015	6.80154e-015	6.45804e-015	-1.09434e-014	2.34298e-015	-1.32585e-014	-5.66148e-015	-1.16362e-014	-7.88155e-015	1.0219e-014	1.23837e-014	-3.54155e-015	-2.71385e-014	-2.3293e-014	-1.57459e-014	-1.97215e-014	-2.79503e-014	-1.90632e-014	-1.12451e-014	-1.0063e-014	-2.71626e-014
-1.50668e-014	-1.97421e-014	4.56535e-015	1.17872e-014	9.15009e-015	6.33833e-015	6.47124e-015	-1.10738e-014	2.63668e-015	-1.30321e-014	-5.29609e-015	-1.13144e-014	-7.77427e-015	9.98186e-015	1.21052e-014	-3.84968e-015	-2.67666e-014	-2.32655e-014	-1.54597e-014	-1.91197e-014	-2.74701e-014	-1.88112e-014	-1.08031e-014	-9.79106e-015	-2.68321e-014
-1.49878e-014	-1.96049e-014	4.4592e-015	1.12932e-014	8.78052e-015	5.8775e-015	6.4567e-015	-1.11999e-014	2.91358e-015	-1.2829e-014	-4.93884e-015	-1.09908e-014	-7.64036e-015	9.71753e-015	1.18151e-014	-4.18675e-015	-2.63701e-014	-2.32712e-014	-1.52014e-014	-1.85251e-014	-2.6994e-014	-1.8575e-014	-1.03751e-014	-9.53685e-015	-2.64858e-014
-1.49104e-014	-1.94437e-014	4.35033e-015	1.07802e-014	8.38435e-015	5.42364e-015	6.41466e-015	-1.13211e-014	3.17325e-015	-1.26498e-014	-4.59206e-015	-1.06675e-014	-7.47937e-015	9.42739e-015	1.15161e-014	-4.55207e-015	-2.59527e-014	-2.33093e-014	-1.49756e-014	-1.79444e-014	-2.65269e-014	-1.83565e-014	-9.9632e-015	-9.30245e-015	-2.61272e-014
-1.48349e-014	-1.92587e-014	4.24088e-015	1.02514e-014	7.96382e-015	4.98112e-015	6.34611e-015	-1.14376e-014	3.41457e-015	-1.24955e-014	-4.25844e-015	-1.03471e-014	-7.29207e-015	9.11395e-015	1.12112e-014	-4.94467e-015	-2.55181e-014	-2.33797e-014	-1.47857e-014	-1.73842e-014	-2.60731e-014	-1.81574e-014	-9.56984e-015	-9.08939e-015	-2.57594e-014
-1.4761e-014	-1.90501e-014	4.13414e-015	9.70977e-015	7.52163e-015	4.55412e-015	6.25211e-015	-1.15497e-014	3.63655e-015	-1.23667e-014	-3.94048e-015	-1.00313e-014	-7.07909e-015	8.7798e-015	1.09034e-014	-5.36269e-015	-2.50704e-014	-2.3483e-014	-1.46348e-014	-1.68504e-014	-2.5636e-014	-1.79791e-014	-9.19716e-015	-8.90028e-015	-2.53851e-014
-1.46883e-014	-1.88186e-014	4.03278e-015	9.15891e-015	7.0596e-015	4.14679e-015	6.13391e-015	-1.16575e-014	3.83881e-015	-1.22644e-014	-3.64002e-015	-9.72306e-015	-6.84163e-015	8.4274e-015	1.05955e-014	-5.80516e-015	-2.46143e-014	-2.36181e-014	-1.45257e-014	-1.63491e-014	-2.52201e-014	-1.78225e-014	-8.84693e-015	-8.73743e-015	-2.5007e-014
-1.46169e-014	-1.85655e-014	3.93928e-015	8.60299e-015	6.58104e-015	3.76358e-015	5.99392e-015	-1.17604e-014	4.02051e-015	-1.21886e-014	-3.35914e-015	-9.42575e-015	-6.58127e-015	8.05948e-015	1.02902e-014	-6.27029e-015	-2.41539e-014	-2.3785e-014	-1.44616e-014	-1.58855e-014	-2.48289e-014	-1.76889e-014	-8.52045e-015	-8.60281e-015	-2.4628e-014
-1.4547e-014	-1.8293e-014	3.85606e-015	8.04561e-015	6.08923e-015	3.40848e-015	5.83503e-015	-1.18591e-014	4.18126e-015	-1.21388e-014	-3.10002e-015	-9.14185e-015	-6.30023e-015	7.67902e-015	9.99044e-015	-6.75494e-015	-2.36929e-014	-2.39821e-014	-1.44442e-014	-1.54648e-014	-2.4466e-014	-1.75781e-014	-8.2195e-015	-8.49828e-015	-2.42511e-014
-1.44793e-014	-1.80034e-014	3.78595e-015	7.49115e-015	5.58806e-015	3.08546e-015	5.65967e-015	-1.19531e-014	4.32097e-015	-1.2115e-014	-2.86483e-015	-8.87396e-015	-6.00177e-015	7.28967e-015	9.69828e-015	-7.25703e-015	-2.32355e-014	-2.42087e-014	-1.44748e-014	-1.50916e-014	-2.41344e-014	-1.7491e-014	-7.94536e-015	-8.42483e-015	-2.38797e-014
-1.44139e-014	-1.7698e-014	3.73155e-015	6.94349e-015	5.08214e-015	2.79807e-015	5.47021e-015	-1.20423e-014	4.43964e-015	-1.21168e-014	-2.65551e-015	-8.62448e-015	-5.6886e-015	6.89463e-015	9.4163e-015	-7.77349e-015	-2.27861e-014	-2.44637e-014	-1.45546e-014	-1.47703e-014	-2.38371e-014	-1.7428e-014	-7.69932e-015	-8.38322e-015	-2.3517e-014
-1.43508e-014	-1.73799e-014	3.69643e-015	6.40727e-015	4.5748e-015	2.54967e-015	5.27008e-015	-1.21275e-014	4.53693e-015	-1.21437e-014	-2.47346e-015	-8.39578e-015	-5.3637e-015	6.49735e-015	9.14719e-015	-8.30144e-015	-2.23484e-014	-2.47449e-014	-1.46837e-014	-1.45038e-014	-2.35762e-014	-1.73887e-014	-7.48167e-015	-8.37547e-015	-2.31652e-014
-1.42909e-014	-1.70508e-014	3.68292e-015	5.88653e-015	4.07076e-015	2.34345e-015	5.06174e-015	-1.22092e-014	4.61265e-015	-1.21952e-014	-2.31978e-015	-8.19049e-015	-5.03122e-015	6.10101e-015	8.89311e-015	-8.83802e-015	-2.19269e-014	-2.50503e-014	-1.48633e-014	-1.42952e-014	-2.33541e-014	-1.73729e-014	-7.29275e-015	-8.40243e-015	-2.28271e-014
-1.4235e-014	-1.67141e-014	3.69337e-015	5.38479e-015	3.57446e-015	2.18212e-015	4.84771e-015	-1.22872e-014	4.66728e-015	-1.22707e-014	-2.19584e-015	-8.0111e-015	-4.69492e-015	5.70861e-015	8.6563e-015	-9.38057e-015	-2.15254e-014	-2.53782e-014	-1.50927e-014	-1.41463e-014	-2.31726e-014	-1.73807e-014	-7.13283e-015	-8.46484e-015	-2.25065e-014
-1.41837e-014	-1.63729e-014	3.72919e-015	4.90613e-015	3.09112e-015	2.06819e-015	4.63129e-015	-1.23625e-014	4.70126e-015	-1.23691e-014	-2.10249e-015	-7.85968e-015	-4.35874e-015	5.32335e-015	8.43895e-015	-9.92539e-015	-2.11475e-014	-2.5727e-014	-1.5371e-014	-1.40594e-014	-2.30336e-014	-1.74121e-014	-7.00214e-015	-8.56338e-015	-2.22057e-014
-1.41379e-014	-1.60299e-014	3.79293e-015	4.45428e-015	2.62544e-015	2.00401e-015	4.41595e-015	-1.24353e-014	4.71496e-015	-1.24892e-014	-2.0401e-015	-7.73773e-015	-4.02668e-015	4.94887e-015	8.24313e-015	-1.04693e-014	-2.07964e-014	-2.60956e-014	-1.56969e-014	-1.40353e-014	-2.29383e-014	-1.74661e-014	-6.90016e-015	-8.69835e-015	-2.19267e-014
-1.40978e-014	-1.56886e-014	3.88683e-015	4.0326e-015	2.18195e-015	1.99073e-015	4.20496e-015	-1.25057e-014	4.70852e-015	-1.263e-014	-2.00899e-015	-7.64672e-015	-3.70302e-015	4.58849e-015	8.07046e-015	-1.10083e-014	-2.04762e-014	-2.64822e-014	-1.60683e-014	-1.40741e-014	-2.28869e-014	-1.75416e-014	-6.82655e-015	-8.86945e-015	-2.16714e-014
-1.40642e-014	-1.53526e-014	4.01256e-015	3.64472e-015	1.76575e-015	2.02948e-015	4.0012e-015	-1.25739e-014	4.68235e-015	-1.27906e-014	-2.00944e-015	-7.58817e-015	-3.39233e-015	4.24562e-015	7.92257e-015	-1.1539e-014	-2.01905e-014	-2.68853e-014	-1.64827e-014	-1.41762e-014	-2.28803e-014	-1.76373e-014	-6.7811e-015	-9.07707e-015	-2.14421e-014
-1.40375e-014	-1.50255e-014	4.1719e-015	3.29416e-015	1.38221e-015	2.12082e-015	3.80699e-015	-1.26404e-014	4.63698e-015	-1.2969e-014	-2.04092e-015	-7.56302e-015	-3.09832e-015	3.92323e-015	7.80104e-015	-1.20575e-014	-1.99427e-014	-2.73031e-014	-1.69377e-014	-1.43409e-014	-2.29188e-014	-1.77525e-014	-6.76319e-015	-9.32031e-015	-2.12406e-014
-1.40183e-014	-1.47097e-014	4.36581e-015	2.98413e-015	1.03661e-015	2.26516e-015	3.62512e-015	-1.27058e-014	4.57237e-015	-1.31647e-014	-2.10298e-015	-7.57157e-015	-2.82534e-015	3.62415e-015	7.70709e-015	-1.25603e-014	-1.97351e-014	-2.77339e-014	-1.74294e-014	-1.45665e-014	-2.30024e-014	-1.78858e-014	-6.77235e-015	-9.5981e-015	-2.10685e-014
-1.40074e-014	-1.44088e-014	4.59468e-015	2.71737e-015	7.3344e-016	2.46177e-015	3.4586e-015	-1.27707e-014	4.4895e-015	-1.3376e-014	-2.195e-015	-7.61418e-015	-2.57732e-015	3.35123e-015	7.64166e-015	-1.30441e-014	-1.95692e-014	-2.81761e-014	-1.79544e-014	-1.48517e-014	-2.31304e-014	-1.80363e-014	-6.80727e-015	-9.9096e-015	-2.09274e-014
-1.40056e-014	-1.41255e-014	4.85923e-015	2.49673e-015	4.7768e-016	2.71032e-015	3.31017e-015	-1.28359e-014	4.38917e-015	-1.36019e-014	-2.31528e-015	-7.69094e-015	-2.35777e-015	3.10745e-015	7.60588e-015	-1.35057e-014	-1.94475e-014	-2.86289e-014	-1.8508e-014	-1.51942e-014	-2.33019e-014	-1.82027e-014	-6.8674e-015	-1.02536e-014	-2.08182e-014
-1.40137e-014	-1.38631e-014	5.16047e-015	2.32485e-015	2.73885e-016	3.0099e-015	3.18295e-015	-1.29014e-014	4.27136e-015	-1.38411e-014	-2.46318e-015	-7.8011e-015	-2.1704e-015	2.89506e-015	7.60093e-015	-1.39415e-014	-1.93721e-014	-2.90907e-014	-1.90858e-014	-1.55905e-014	-2.35162e-014	-1.83831e-014	-6.95135e-015	-1.06283e-014	-2.0741e-014
-1.4032e-014	-1.36248e-014	5.49833e-015	2.20265e-015	1.25955e-016	3.35897e-015	3.07861e-015	-1.29673e-014	4.13688e-015	-1.40931e-014	-2.63692e-015	-7.94439e-015	-2.01744e-015	2.71581e-015	7.62708e-015	-1.43485e-014	-1.93447e-014	-2.9561e-014	-1.96826e-014	-1.60377e-014	-2.37715e-014	-1.85761e-014	-7.05817e-015	-1.10328e-014	-2.06971e-014
-1.40606e-014	-1.34126e-014	5.87251e-015	2.13229e-015	3.8183e-017	3.75616e-015	2.99916e-015	-1.30342e-014	3.98609e-015	-1.43563e-014	-2.83486e-015	-8.11986e-015	-1.90135e-015	2.57209e-015	7.6849e-015	-1.47232e-014	-1.93662e-014	-3.0039e-014	-2.02934e-014	-1.65314e-014	-2.40669e-014	-1.87804e-014	-7.18676e-015	-1.14645e-014	-2.06869e-014
-1.40997e-014	-1.32286e-014	6.28218e-015	2.11466e-015	1.41902e-017	4.19901e-015	2.94564e-015	-1.31037e-014	3.81934e-015	-1.46295e-014	-3.05521e-015	-8.32627e-015	-1.82434e-015	2.46573e-015	7.77487e-015	-1.50622e-014	-1.9438e-014	-3.05239e-014	-2.09134e-014	-1.70679e-014	-2.44013e-014	-1.89944e-014	-7.33515e-015	-1.19213e-014	-2.07099e-014
-1.41499e-014	-1.30753e-014	6.72692e-015	2.15009e-015	5.75616e-017	4.68518e-015	2.91921e-015	-1.31761e-014	3.63698e-015	-1.49112e-014	-3.29585e-015	-8.56206e-015	-1.78813e-015	2.39801e-015	7.89689e-015	-1.53636e-014	-1.95612e-014	-3.10148e-014	-2.15368e-014	-1.76417e-014	-2.47726e-014	-1.92165e-014	-7.5022e-015	-1.24007e-014	-2.07656e-014
-1.42113e-014	-1.29546e-014	7.20546e-015	2.24014e-015	1.71541e-016	5.21173e-015	2.92062e-015	-1.32516e-014	3.43952e-015	-1.52005e-014	-3.55451e-015	-8.82507e-015	-1.79375e-015	2.36957e-015	8.05145e-015	-1.56247e-014	-1.9736e-014	-3.1511e-014	-2.21583e-014	-1.82487e-014	-2.51786e-014	-1.94446e-014	-7.68699e-015	-1.28998e-014	-2.08544e-014
-1.42837e-014	-1.28688e-014	7.71735e-015	2.38462e-015	3.58042e-016	5.77597e-015	2.95076e-015	-1.33302e-014	3.22722e-015	-1.54968e-014	-3.82851e-015	-9.113e-015	-1.84101e-015	2.38128e-015	8.23892e-015	-1.58439e-014	-1.99624e-014	-3.20131e-014	-2.27732e-014	-1.8884e-014	-2.56172e-014	-1.96778e-014	-7.88752e-015	-1.34156e-014	-2.09749e-014
-1.43668e-014	-1.28192e-014	8.26077e-015	2.58359e-015	6.18579e-016	6.37465e-015	3.01063e-015	-1.34129e-014	3.00028e-015	-1.57992e-014	-4.11554e-015	-9.42383e-015	-1.93033e-015	2.43408e-015	8.45899e-015	-1.60202e-014	-2.02396e-014	-3.25204e-014	-2.33761e-014	-1.95425e-014	-2.60855e-014	-1.99146e-014	-8.10211e-015	-1.39452e-014	-2.11264e-014
-1.44605e-014	-1.2807e-014	8.83396e-015	2.83622e-015	9.54357e-016	7.00394e-015	3.0999e-015	-1.35011e-014	2.75919e-015	-1.61074e-014	-4.41291e-015	-9.75527e-015	-2.06098e-015	2.52772e-015	8.71083e-015	-1.61509e-014	-2.05669e-014	-3.30333e-014	-2.39613e-014	-2.0219e-014	-2.6582e-014	-2.01536e-014	-8.32902e-015	-1.44853e-014	-2.13077e-014
-1.45645e-014	-1.28324e-014	9.43441e-015	3.14169e-015	1.36589e-015	7.66036e-015	3.21789e-015	-1.35959e-014	2.50394e-015	-1.64209e-014	-4.71826e-015	-1.01045e-014	-2.23175e-015	2.66223e-015	8.99403e-015	-1.62354e-014	-2.09435e-014	-3.35518e-014	-2.45238e-014	-2.09072e-014	-2.71036e-014	-2.0394e-014	-8.56642e-015	-1.50324e-014	-2.15178e-014
-1.46784e-014	-1.28963e-014	1.006e-014	3.49889e-015	1.85393e-015	8.34096e-015	3.36431e-015	-1.36985e-014	2.23439e-015	-1.67389e-014	-5.02934e-015	-1.04686e-014	-2.44112e-015	2.8375e-015	9.30747e-015	-1.62728e-014	-2.13675e-014	-3.40753e-014	-2.50589e-014	-2.16016e-014	-2.76483e-014	-2.0635e-014	-8.81243e-015	-1.55832e-014	-2.17539e-014
-1.48014e-014	-1.29987e-014	1.07081e-014	3.90588e-015	2.41715e-015	9.04202e-015	3.53791e-015	-1.38096e-014	1.95137e-015	-1.70607e-014	-5.34407e-015	-1.08442e-014	-2.68606e-015	3.05291e-015	9.65072e-015	-1.62635e-014	-2.18374e-014	-3.4604e-014	-2.55619e-014	-2.22973e-014	-2.82143e-014	-2.08752e-014	-9.0649e-015	-1.61347e-014	-2.20132e-014
-1.4933e-014	-1.31391e-014	1.13762e-014	4.36048e-015	3.05464e-015	9.75974e-015	3.73834e-015	-1.39294e-014	1.65541e-015	-1.7386e-014	-5.65966e-015	-1.12288e-014	-2.96405e-015	3.30692e-015	1.00226e-014	-1.62071e-014	-2.23513e-014	-3.51375e-014	-2.60283e-014	-2.29897e-014	-2.87979e-014	-2.11139e-014	-9.32249e-015	-1.66832e-014	-2.22946e-014
-1.50723e-014	-1.33168e-014	1.2062e-014	4.86149e-015	3.76398e-015	1.04905e-014	3.96399e-015	-1.40585e-014	1.34605e-015	-1.77149e-014	-5.97396e-015	-1.16192e-014	-3.27231e-015	3.59777e-015	1.04227e-014	-1.61038e-014	-2.29073e-014	-3.56758e-014	-2.64542e-014	-2.3673e-014	-2.93967e-014	-2.13506e-014	-9.58302e-015	-1.7226e-014	-2.25959e-014
-1.52185e-014	-1.35305e-014	1.27623e-014	5.40667e-015	4.54287e-015	1.12303e-014	4.21293e-015	-1.41981e-014	1.02307e-015	-1.80472e-014	-6.28533e-015	-1.20115e-014	-3.60796e-015	3.92422e-015	1.08498e-014	-1.59546e-014	-2.3502e-014	-3.62185e-014	-2.68354e-014	-2.43426e-014	-3.00089e-014	-2.15842e-014	-9.84423e-015	-1.776e-014	-2.29146e-014
-1.53707e-014	-1.37785e-014	1.3474e-014	5.99299e-015	5.38768e-015	1.1976e-014	4.48316e-015	-1.43488e-014	6.87372e-016	-1.83828e-014	-6.59206e-015	-1.24033e-014	-3.96715e-015	4.2839e-015	1.13028e-014	-1.57605e-014	-2.41328e-014	-3.67656e-014	-2.71684e-014	-2.49935e-014	-3.06323e-014	-2.18135e-014	-1.0104e-014	-1.82816e-014	-2.32485e-014
-1.55276e-014	-1.40594e-014	1.41941e-014	6.61757e-015	6.29542e-015	1.27247e-014	4.77349e-015	-1.45113e-014	3.38355e-016	-1.87214e-014	-6.8925e-015	-1.27916e-014	-4.34603e-015	4.67462e-015	1.17805e-014	-1.55237e-014	-2.47962e-014	-3.73167e-014	-2.74512e-014	-2.56202e-014	-3.1264e-014	-2.20381e-014	-1.03601e-014	-1.87872e-014	-2.35943e-014
-1.56881e-014	-1.43716e-014	1.49203e-014	7.27716e-015	7.26114e-015	1.34737e-014	5.0808e-015	-1.4686e-014	-2.41984e-017	-1.90631e-014	-7.18577e-015	-1.31731e-014	-4.74043e-015	5.09446e-015	1.22815e-014	-1.52455e-014	-2.54884e-014	-3.7871e-014	-2.76818e-014	-2.62185e-014	-3.1902e-014	-2.22567e-014	-1.06101e-014	-1.92735e-014	-2.39496e-014
-1.58509e-014	-1.47124e-014	1.5649e-014	7.96864e-015	8.28059e-015	1.42195e-014	5.40276e-015	-1.4874e-014	-3.99943e-016	-1.94074e-014	-7.47056e-015	-1.35451e-014	-5.14532e-015	5.54026e-015	1.28041e-014	-1.49284e-014	-2.62056e-014	-3.84278e-014	-2.7859e-014	-2.67844e-014	-3.25438e-014	-2.2469e-014	-1.08516e-014	-1.97381e-014	-2.43121e-014
-1.60149e-014	-1.50791e-014	1.63761e-014	8.68927e-015	9.34751e-015	1.49596e-014	5.73666e-015	-1.50757e-014	-7.88609e-016	-1.97547e-014	-7.74558e-015	-1.39053e-014	-5.55678e-015	6.00953e-015	1.33469e-014	-1.45752e-014	-2.69442e-014	-3.89862e-014	-2.7982e-014	-2.73139e-014	-3.31871e-014	-2.26738e-014	-1.10822e-014	-2.01778e-014	-2.46791e-014
-1.61781e-014	-1.5469e-014	1.70985e-014	9.43568e-015	1.04554e-014	1.56912e-014	6.08048e-015	-1.52925e-014	-1.19004e-015	-2.01046e-014	-8.01091e-015	-1.42511e-014	-5.97065e-015	6.49911e-015	1.3908e-014	-1.4189e-014	-2.77001e-014	-3.95447e-014	-2.80501e-014	-2.78038e-014	-3.38293e-014	-2.28708e-014	-1.13e-014	-2.05898e-014	-2.50479e-014
-1.63386e-014	-1.58796e-014	1.78132e-014	1.02041e-014	1.15976e-014	1.64116e-014	6.43209e-015	-1.5525e-014	-1.6041e-015	-2.04568e-014	-8.26559e-015	-1.45802e-014	-6.38289e-015	7.0056e-015	1.44853e-014	-1.3773e-014	-2.84687e-014	-4.01018e-014	-2.80638e-014	-2.82509e-014	-3.4468e-014	-2.30587e-014	-1.15026e-014	-2.09718e-014	-2.54166e-014
-1.64949e-014	-1.63074e-014	1.85175e-014	1.09912e-014	1.27673e-014	1.71186e-014	6.78835e-015	-1.57737e-014	-2.02952e-015	-2.08117e-014	-8.5093e-015	-1.48912e-014	-6.78975e-015	7.5252e-015	1.50769e-014	-1.333e-014	-2.92451e-014	-4.06555e-014	-2.80237e-014	-2.86526e-014	-3.5101e-014	-2.32365e-014	-1.16878e-014	-2.13212e-014	-2.57824e-014
-1.66465e-014	-1.67494e-014	1.92081e-014	1.17926e-014	1.39577e-014	1.781e-014	7.14668e-015	-1.60388e-014	-2.46558e-015	-2.11689e-014	-8.74204e-015	-1.51825e-014	-7.18725e-015	8.05468e-015	1.56799e-014	-1.28637e-014	-3.00242e-014	-4.1204e-014	-2.79303e-014	-2.9006e-014	-3.57259e-014	-2.34034e-014	-1.18536e-014	-2.16359e-014	-2.61436e-014
-1.67914e-014	-1.7202e-014	1.98818e-014	1.26043e-014	1.51611e-014	1.8484e-014	7.5046e-015	-1.63202e-014	-2.91279e-015	-2.1529e-014	-8.96456e-015	-1.54525e-014	-7.572e-015	8.59035e-015	1.62919e-014	-1.23785e-014	-3.08015e-014	-4.17452e-014	-2.77859e-014	-2.93088e-014	-3.6341e-014	-2.35579e-014	-1.19979e-014	-2.19139e-014	-2.64981e-014
-1.69285e-014	-1.76621e-014	2.05354e-014	1.34224e-014	1.63702e-014	1.91394e-014	7.85935e-015	-1.66186e-014	-3.36981e-015	-2.18919e-014	-9.17732e-015	-1.57002e-014	-7.9404e-015	9.12888e-015	1.69104e-014	-1.18779e-014	-3.15711e-014	-4.22772e-014	-2.75933e-014	-2.95599e-014	-3.69438e-014	-2.36988e-014	-1.21181e-014	-2.21533e-014	-2.68425e-014
-1.70565e-014	-1.81262e-014	2.11663e-014	1.42436e-014	1.75776e-014	1.97739e-014	8.20825e-015	-1.69347e-014	-3.83609e-015	-2.22575e-014	-9.38123e-015	-1.59247e-014	-8.28949e-015	9.66623e-015	1.75332e-014	-1.13652e-014	-3.23279e-014	-4.27967e-014	-2.73552e-014	-2.97576e-014	-3.75328e-014	-2.38256e-014	-1.22122e-014	-2.23531e-014	-2.7176e-014
-1.71739e-014	-1.85907e-014	2.17715e-014	1.50644e-014	1.87747e-014	2.03866e-014	8.54859e-015	-1.7268e-014	-4.31114e-015	-2.26256e-014	-9.57702e-015	-1.61253e-014	-8.61659e-015	1.01988e-014	1.81562e-014	-1.08443e-014	-3.30667e-014	-4.33014e-014	-2.70752e-014	-2.99011e-014	-3.81061e-014	-2.39368e-014	-1.22789e-014	-2.2512e-014	-2.74971e-014
-1.72798e-014	-1.90519e-014	2.23479e-014	1.58813e-014	1.99539e-014	2.09763e-014	8.87706e-015	-1.76196e-014	-4.79433e-015	-2.29965e-014	-9.76599e-015	-1.63022e-014	-8.91997e-015	1.07227e-014	1.87768e-014	-1.032e-014	-3.37819e-014	-4.37881e-014	-2.67569e-014	-2.99898e-014	-3.86621e-014	-2.40308e-014	-1.23162e-014	-2.26294e-014	-2.78041e-014
-1.73729e-014	-1.95071e-014	2.28932e-014	1.66906e-014	2.11072e-014	2.15415e-014	9.19136e-015	-1.7989e-014	-5.28494e-015	-2.33697e-014	-9.94938e-015	-1.64558e-014	-9.19809e-015	1.12351e-014	1.93918e-014	-9.79618e-015	-3.44688e-014	-4.42537e-014	-2.64048e-014	-3.00227e-014	-3.9199e-014	-2.41062e-014	-1.23219e-014	-2.27046e-014	-2.80958e-014
-1.74522e-014	-1.99533e-014	2.34053e-014	1.74888e-014	2.22263e-014	2.2081e-014	9.48916e-015	-1.83769e-014	-5.7816e-015	-2.37447e-014	-1.01292e-014	-1.65872e-014	-9.44991e-015	1.17323e-014	1.99984e-014	-9.27689e-015	-3.51221e-014	-4.46944e-014	-2.60229e-014	-2.99996e-014	-3.97153e-014	-2.4162e-014	-1.22951e-014	-2.27372e-014	-2.8371e-014
-1.75167e-014	-2.03869e-014	2.38815e-014	1.82724e-014	2.33042e-014	2.25943e-014	9.7681e-015	-1.87836e-014	-6.28317e-015	-2.41215e-014	-1.0307e-014	-1.66973e-014	-9.67563e-015	1.22112e-014	2.0593e-014	-8.76597e-015	-3.57359e-014	-4.51061e-014	-2.56168e-014	-2.99207e-014	-4.021e-014	-2.41965e-014	-1.22345e-014	-2.27275e-014	-2.86289e-014
-1.75655e-014	-2.08047e-014	2.43196e-014	1.90378e-014	2.43339e-014	2.30807e-014	1.0026e-014	-1.92089e-014	-6.78934e-015	-2.44999e-014	-1.04846e-014	-1.67873e-014	-9.87484e-015	1.26685e-014	2.11726e-014	-8.26714e-015	-3.63051e-014	-4.54857e-014	-2.51915e-014	-2.97869e-014	-4.06821e-014	-2.42079e-014	-1.21391e-014	-2.26758e-014	-2.88693e-014
-1.75981e-014	-2.12038e-014	2.47174e-014	1.97821e-014	2.53087e-014	2.3539e-014	1.02605e-014	-1.96527e-014	-7.29942e-015	-2.48797e-014	-1.06639e-014	-1.6858e-014	-1.00474e-014	1.31017e-014	2.17333e-014	-7.78319e-015	-3.68249e-014	-4.58303e-014	-2.47521e-014	-2.95985e-014	-4.113e-014	-2.41949e-014	-1.20081e-014	-2.2583e-014	-2.9092e-014
-1.76141e-014	-2.15825e-014	2.50727e-014	2.05028e-014	2.62226e-014	2.39688e-014	1.04698e-014	-2.01159e-014	-7.81275e-015	-2.52599e-014	-1.08468e-014	-1.69122e-014	-1.01943e-014	1.3508e-014	2.22719e-014	-7.31702e-015	-3.729e-014	-4.61366e-014	-2.43039e-014	-2.93553e-014	-4.15527e-014	-2.41562e-014	-1.18407e-014	-2.24496e-014	-2.92967e-014
-1.76136e-014	-2.19385e-014	2.53846e-014	2.11961e-014	2.70698e-014	2.43693e-014	1.0652e-014	-2.05987e-014	-8.32846e-015	-2.56404e-014	-1.10349e-014	-1.69519e-014	-1.03175e-014	1.38849e-014	2.27848e-014	-6.87183e-015	-3.76956e-014	-4.64008e-014	-2.38519e-014	-2.90583e-014	-4.19496e-014	-2.40902e-014	-1.16365e-014	-2.22763e-014	-2.94838e-014
-1.75964e-014	-2.22696e-014	2.56514e-014	2.18594e-014	2.78446e-014	2.4739e-014	1.0805e-014	-2.11012e-014	-8.84613e-015	-2.60211e-014	-1.12302e-014	-1.69794e-014	-1.04192e-014	1.42306e-014	2.32684e-014	-6.44949e-015	-3.80372e-014	-4.66187e-014	-2.34026e-014	-2.87084e-014	-4.23201e-014	-2.39952e-014	-1.13956e-014	-2.20644e-014	-2.96536e-014
-1.7563e-014	-2.25748e-014	2.58723e-014	2.249e-014	2.85424e-014	2.50774e-014	1.0927e-014	-2.16235e-014	-9.36533e-015	-2.64016e-014	-1.14347e-014	-1.69968e-014	-1.05013e-014	1.45435e-014	2.37195e-014	-6.05168e-015	-3.83106e-014	-4.67876e-014	-2.2961e-014	-2.83066e-014	-4.26634e-014	-2.38696e-014	-1.1118e-014	-2.18159e-014	-2.98063e-014
-1.75126e-014	-2.2852e-014	2.6046e-014	2.30858e-014	2.91595e-014	2.53836e-014	1.10168e-014	-2.21649e-014	-9.88476e-015	-2.67819e-014	-1.16501e-014	-1.70066e-014	-1.05664e-014	1.48217e-014	2.41347e-014	-5.68082e-015	-3.85116e-014	-4.69045e-014	-2.25321e-014	-2.78539e-014	-4.29799e-014	-2.37119e-014	-1.08049e-014	-2.15321e-014	-2.99427e-014
-1.74467e-014	-2.31005e-014	2.61716e-014	2.36449e-014	2.9693e-014	2.56566e-014	1.10728e-014	-2.27264e-014	-1.04043e-014	-2.71615e-014	-1.18782e-014	-1.70116e-014	-1.06179e-014	1.50643e-014	2.4511e-014	-5.33869e-015	-3.86364e-014	-4.6966e-014	-2.21209e-014	-2.73516e-014	-4.3269e-014	-2.35211e-014	-1.04564e-014	-2.1215e-014	-3.00636e-014
-1.7366e-014	-2.33193e-014	2.62493e-014	2.41651e-014	3.01399e-014	2.58955e-014	1.10936e-014	-2.33077e-014	-1.09242e-014	-2.75405e-014	-1.212e-014	-1.70152e-014	-1.06587e-014	1.52706e-014	2.4845e-014	-5.02583e-015	-3.86817e-014	-4.69691e-014	-2.17332e-014	-2.68008e-014	-4.35307e-014	-2.32964e-014	-1.00741e-014	-2.08678e-014	-3.01697e-014
-1.72718e-014	-2.3508e-014	2.62785e-014	2.46442e-014	3.04978e-014	2.60992e-014	1.10777e-014	-2.39087e-014	-1.14442e-014	-2.79189e-014	-1.23773e-014	-1.70201e-014	-1.06924e-014	1.54402e-014	2.51336e-014	-4.74228e-015	-3.86438e-014	-4.69116e-014	-2.13738e-014	-2.62032e-014	-4.37651e-014	-2.30369e-014	-9.65937e-015	-2.04925e-014	-3.02623e-014
-1.71648e-014	-2.36668e-014	2.62586e-014	2.50806e-014	3.07658e-014	2.62667e-014	1.10241e-014	-2.45299e-014	-1.19646e-014	-2.82963e-014	-1.26511e-014	-1.70292e-014	-1.0723e-014	1.55735e-014	2.53743e-014	-4.48814e-015	-3.85198e-014	-4.67916e-014	-2.10477e-014	-2.55597e-014	-4.39727e-014	-2.27418e-014	-9.21342e-015	-2.00918e-014	-3.03427e-014
-1.70463e-014	-2.37954e-014	2.619e-014	2.54728e-014	3.09428e-014	2.63971e-014	1.09313e-014	-2.51708e-014	-1.24849e-014	-2.86729e-014	-1.29425e-014	-1.70455e-014	-1.07543e-014	1.56698e-014	2.55647e-014	-4.26319e-015	-3.83074e-014	-4.66071e-014	-2.07594e-014	-2.48717e-014	-4.41537e-014	-2.24106e-014	-8.73842e-015	-1.96682e-014	-3.04127e-014
-1.69184e-014	-2.38949e-014	2.60731e-014	2.58193e-014	3.1029e-014	2.64892e-014	1.07978e-014	-2.58316e-014	-1.30052e-014	-2.90488e-014	-1.32525e-014	-1.70716e-014	-1.07897e-014	1.57297e-014	2.57023e-014	-4.06613e-015	-3.80045e-014	-4.63567e-014	-2.05118e-014	-2.41409e-014	-4.43095e-014	-2.20432e-014	-8.23668e-015	-1.92246e-014	-3.04734e-014
-1.67826e-014	-2.39661e-014	2.59092e-014	2.61188e-014	3.10257e-014	2.65415e-014	1.06223e-014	-2.65124e-014	-1.3526e-014	-2.94238e-014	-1.3582e-014	-1.71102e-014	-1.08337e-014	1.57541e-014	2.57855e-014	-3.89607e-015	-3.76096e-014	-4.60395e-014	-2.03083e-014	-2.33694e-014	-4.44409e-014	-2.16396e-014	-7.71082e-015	-1.87644e-014	-3.05255e-014
-1.66414e-014	-2.40102e-014	2.56997e-014	2.6371e-014	3.09341e-014	2.65524e-014	1.04034e-014	-2.72126e-014	-1.40485e-014	-2.97987e-014	-1.39312e-014	-1.71639e-014	-1.08899e-014	1.57446e-014	2.58121e-014	-3.75135e-015	-3.71217e-014	-4.56555e-014	-2.01525e-014	-2.25584e-014	-4.45485e-014	-2.12004e-014	-7.16383e-015	-1.82907e-014	-3.05703e-014
-1.64969e-014	-2.40283e-014	2.54452e-014	2.65747e-014	3.07558e-014	2.65204e-014	1.01401e-014	-2.79326e-014	-1.45741e-014	-3.01735e-014	-1.43004e-014	-1.72356e-014	-1.09609e-014	1.57027e-014	2.57803e-014	-3.62987e-015	-3.65399e-014	-4.52046e-014	-2.00468e-014	-2.1709e-014	-4.46336e-014	-2.07261e-014	-6.59862e-015	-1.78068e-014	-3.06096e-014
-1.63506e-014	-2.40219e-014	2.51469e-014	2.67291e-014	3.04931e-014	2.64436e-014	9.83226e-015	-2.86726e-014	-1.51041e-014	-3.05487e-014	-1.469e-014	-1.73275e-014	-1.1051e-014	1.563e-014	2.56898e-014	-3.5293e-015	-3.58639e-014	-4.46872e-014	-1.99934e-014	-2.08228e-014	-4.46981e-014	-2.02176e-014	-6.01765e-015	-1.73159e-014	-3.06451e-014
-1.62043e-014	-2.3993e-014	2.48061e-014	2.68335e-014	3.01495e-014	2.6321e-014	9.4778e-015	-2.94328e-014	-1.56396e-014	-3.09246e-014	-1.50998e-014	-1.74416e-014	-1.1163e-014	1.55286e-014	2.55398e-014	-3.44703e-015	-3.50939e-014	-4.41039e-014	-1.99935e-014	-1.99016e-014	-4.47434e-014	-1.96765e-014	-5.42431e-015	-1.68211e-014	-3.06782e-014
-1.60604e-014	-2.39423e-014	2.44252e-014	2.68876e-014	2.9728e-014	2.61509e-014	9.07606e-015	-3.02141e-014	-1.61824e-014	-3.13023e-014	-1.55298e-014	-1.75797e-014	-1.13004e-014	1.54005e-014	2.53304e-014	-3.38034e-015	-3.42304e-014	-4.34566e-014	-2.00483e-014	-1.89466e-014	-4.47723e-014	-1.91044e-014	-4.82241e-015	-1.63258e-014	-3.07096e-014
-1.59218e-014	-2.38726e-014	2.40064e-014	2.68905e-014	2.92321e-014	2.59318e-014	8.626e-015	-3.10171e-014	-1.67343e-014	-3.16825e-014	-1.59797e-014	-1.7744e-014	-1.14661e-014	1.52481e-014	2.50624e-014	-3.32626e-015	-3.32746e-014	-4.27467e-014	-2.01592e-014	-1.79595e-014	-4.47866e-014	-1.85029e-014	-4.21539e-015	-1.5834e-014	-3.07409e-014
-1.57903e-014	-2.37867e-014	2.35519e-014	2.68419e-014	2.86658e-014	2.56619e-014	8.12709e-015	-3.18415e-014	-1.72973e-014	-3.20663e-014	-1.64489e-014	-1.79355e-014	-1.16619e-014	1.50738e-014	2.47357e-014	-3.28168e-015	-3.22283e-014	-4.19768e-014	-2.03257e-014	-1.69418e-014	-4.4788e-014	-1.78749e-014	-3.60634e-015	-1.53488e-014	-3.07742e-014
-1.56681e-014	-2.36867e-014	2.3064e-014	2.67428e-014	2.80333e-014	2.53395e-014	7.57881e-015	-3.26872e-014	-1.78734e-014	-3.24543e-014	-1.69367e-014	-1.81551e-014	-1.18896e-014	1.48797e-014	2.43513e-014	-3.24233e-015	-3.10933e-014	-4.11496e-014	-2.05472e-014	-1.58955e-014	-4.47787e-014	-1.72226e-014	-2.99891e-015	-1.48736e-014	-3.08099e-014
-1.55581e-014	-2.35749e-014	2.25446e-014	2.6593e-014	2.73391e-014	2.49643e-014	6.98044e-015	-3.35547e-014	-1.8465e-014	-3.28476e-014	-1.7442e-014	-1.84043e-014	-1.21517e-014	1.46683e-014	2.39106e-014	-3.20491e-015	-2.98717e-014	-4.02677e-014	-2.08231e-014	-1.48224e-014	-4.47615e-014	-1.6549e-014	-2.39652e-015	-1.44116e-014	-3.08487e-014
-1.54623e-014	-2.34539e-014	2.19967e-014	2.63933e-014	2.65876e-014	2.45343e-014	6.33144e-015	-3.44434e-014	-1.90741e-014	-3.32473e-014	-1.79642e-014	-1.86836e-014	-1.24492e-014	1.44424e-014	2.34156e-014	-3.16538e-015	-2.85665e-014	-3.93344e-014	-2.11529e-014	-1.37239e-014	-4.4738e-014	-1.58574e-014	-1.80281e-015	-1.39656e-014	-3.08919e-014
-1.53832e-014	-2.33254e-014	2.14233e-014	2.61438e-014	2.57832e-014	2.40488e-014	5.63139e-015	-3.53532e-014	-1.97033e-014	-3.36543e-014	-1.85026e-014	-1.89931e-014	-1.27825e-014	1.42041e-014	2.28696e-014	-3.12056e-015	-2.71811e-014	-3.83547e-014	-2.15351e-014	-1.26026e-014	-4.47113e-014	-1.51513e-014	-1.22138e-015	-1.35384e-014	-3.09405e-014
-1.53233e-014	-2.3192e-014	2.0827e-014	2.58451e-014	2.4931e-014	2.35067e-014	4.88033e-015	-3.62841e-014	-2.03549e-014	-3.40698e-014	-1.90548e-014	-1.93326e-014	-1.3152e-014	1.39568e-014	2.22748e-014	-3.06758e-015	-2.57196e-014	-3.73331e-014	-2.19668e-014	-1.14604e-014	-4.46836e-014	-1.44348e-014	-6.5514e-016	-1.31326e-014	-3.09959e-014
-1.52849e-014	-2.3057e-014	2.02106e-014	2.54975e-014	2.40357e-014	2.29075e-014	4.0779e-015	-3.72364e-014	-2.10316e-014	-3.44953e-014	-1.96198e-014	-1.9702e-014	-1.35577e-014	1.37025e-014	2.16343e-014	-3.00318e-015	-2.41861e-014	-3.62742e-014	-2.24461e-014	-1.03001e-014	-4.46581e-014	-1.37115e-014	-1.07559e-016	-1.27508e-014	-3.10582e-014
-1.52695e-014	-2.2922e-014	1.95772e-014	2.51018e-014	2.3102e-014	2.2251e-014	3.22376e-015	-3.82102e-014	-2.17364e-014	-3.49317e-014	-2.01964e-014	-2.01008e-014	-1.39989e-014	1.34433e-014	2.09512e-014	-2.92392e-015	-2.25859e-014	-3.5183e-014	-2.29703e-014	-9.12397e-015	-4.46374e-014	-1.29861e-014	4.18775e-016	-1.23953e-014	-3.11279e-014
-1.5279e-014	-2.27888e-014	1.89293e-014	2.46597e-014	2.21338e-014	2.15372e-014	2.31808e-015	-3.92046e-014	-2.24712e-014	-3.53803e-014	-2.07834e-014	-2.05283e-014	-1.44749e-014	1.31818e-014	2.02294e-014	-2.82685e-015	-2.09243e-014	-3.40644e-014	-2.35364e-014	-7.93505e-015	-4.4624e-014	-1.22622e-014	9.21266e-016	-1.20677e-014	-3.1206e-014
-1.5315e-014	-2.26596e-014	1.82701e-014	2.41724e-014	2.11346e-014	2.07664e-014	1.36243e-015	-4.02194e-014	-2.32381e-014	-3.58423e-014	-2.13791e-014	-2.09834e-014	-1.49841e-014	1.29194e-014	1.9473e-014	-2.70918e-015	-1.92068e-014	-3.29238e-014	-2.41417e-014	-6.73626e-015	-4.46207e-014	-1.15443e-014	1.39741e-015	-1.17698e-014	-3.12925e-014
-1.5379e-014	-2.25363e-014	1.76023e-014	2.36408e-014	2.01089e-014	1.99392e-014	3.57296e-016	-4.12552e-014	-2.40393e-014	-3.63186e-014	-2.1982e-014	-2.14647e-014	-1.55246e-014	1.26583e-014	1.86864e-014	-2.56772e-015	-1.7439e-014	-3.17671e-014	-2.47821e-014	-5.53069e-015	-4.46307e-014	-1.08365e-014	1.845e-015	-1.15036e-014	-3.1388e-014
-1.54717e-014	-2.24206e-014	1.69292e-014	2.30661e-014	1.9061e-014	1.90559e-014	-6.96662e-016	-4.23119e-014	-2.48769e-014	-3.681e-014	-2.25908e-014	-2.19714e-014	-1.60946e-014	1.23999e-014	1.78734e-014	-2.40056e-015	-1.56269e-014	-3.05993e-014	-2.54541e-014	-4.32174e-015	-4.46564e-014	-1.01436e-014	2.26195e-015	-1.12708e-014	-3.14924e-014
-1.55948e-014	-2.2314e-014	1.62529e-014	2.24502e-014	1.79937e-014	1.81173e-014	-1.79875e-015	-4.33885e-014	-2.57529e-014	-3.73175e-014	-2.32039e-014	-2.25011e-014	-1.66916e-014	1.2146e-014	1.70385e-014	-2.20605e-015	-1.37761e-014	-2.94264e-014	-2.6154e-014	-3.1125e-015	-4.46996e-014	-9.46998e-015	2.64652e-015	-1.1072e-014	-3.16057e-014
-1.57485e-014	-2.22175e-014	1.55765e-014	2.17946e-014	1.69103e-014	1.71249e-014	-2.94683e-015	-4.44848e-014	-2.66684e-014	-3.78424e-014	-2.38201e-014	-2.30522e-014	-1.73122e-014	1.18985e-014	1.61871e-014	-1.98292e-015	-1.18937e-014	-2.82532e-014	-2.68784e-014	-1.90678e-015	-4.47622e-014	-8.81995e-015	2.9974e-015	-1.09082e-014	-3.17282e-014
-1.59337e-014	-2.21331e-014	1.49015e-014	2.11009e-014	1.58134e-014	1.60805e-014	-4.13862e-015	-4.56004e-014	-2.76246e-014	-3.83858e-014	-2.44382e-014	-2.36225e-014	-1.79536e-014	1.16579e-014	1.53241e-014	-1.73042e-015	-9.9869e-015	-2.70852e-014	-2.76242e-014	-7.08605e-016	-4.48468e-014	-8.19734e-015	3.31321e-015	-1.07799e-014	-3.18596e-014
-1.61507e-014	-2.20614e-014	1.42305e-014	2.03712e-014	1.47053e-014	1.49865e-014	-5.37255e-015	-4.67346e-014	-2.86222e-014	-3.89484e-014	-2.5057e-014	-2.42096e-014	-1.86125e-014	1.14249e-014	1.44545e-014	-1.44714e-015	-8.06251e-015	-2.59279e-014	-2.83872e-014	4.78775e-016	-4.49552e-014	-7.60632e-015	3.59321e-015	-1.06881e-014	-3.19999e-014
-1.63996e-014	-2.20036e-014	1.35656e-014	1.96077e-014	1.35882e-014	1.38451e-014	-6.64653e-015	-4.78872e-014	-2.9662e-014	-3.95302e-014	-2.56756e-014	-2.48112e-014	-1.92853e-014	1.12008e-014	1.35832e-014	-1.13279e-015	-6.12721e-015	-2.47866e-014	-2.91638e-014	1.65127e-015	-4.50884e-014	-7.05068e-015	3.83721e-015	-1.06327e-014	-3.21493e-014
-1.66803e-014	-2.19598e-014	1.29086e-014	1.88122e-014	1.24631e-014	1.26586e-014	-7.95805e-015	-4.90573e-014	-3.07445e-014	-4.01316e-014	-2.62928e-014	-2.54254e-014	-1.99684e-014	1.09859e-014	1.27149e-014	-7.87926e-016	-4.18773e-015	-2.36661e-014	-2.99504e-014	2.80412e-015	-4.52479e-014	-6.53338e-015	4.0448e-015	-1.0614e-014	-3.23075e-014
-1.69918e-014	-2.19308e-014	1.22621e-014	1.79874e-014	1.13314e-014	1.14302e-014	-9.30389e-015	-5.02442e-014	-3.1869e-014	-4.07525e-014	-2.69076e-014	-2.605e-014	-2.06585e-014	1.07798e-014	1.18547e-014	-4.13971e-016	-2.25142e-015	-2.25715e-014	-3.07433e-014	3.93357e-015	-4.54354e-014	-6.05761e-015	4.21641e-015	-1.06323e-014	-3.24745e-014
-1.73335e-014	-2.1917e-014	1.16275e-014	1.7136e-014	1.01938e-014	1.01634e-014	-1.0681e-014	-5.14474e-014	-3.30342e-014	-4.13933e-014	-2.75193e-014	-2.66823e-014	-2.13519e-014	1.05827e-014	1.1007e-014	-1.18409e-017	-3.26246e-016	-2.15077e-014	-3.15397e-014	5.03511e-015	-4.56517e-014	-5.62615e-015	4.35271e-015	-1.06857e-014	-3.26503e-014
-1.77049e-014	-2.19179e-014	1.10063e-014	1.62605e-014	9.05117e-015	8.86188e-015	-1.20866e-014	-5.26658e-014	-3.42402e-014	-4.2054e-014	-2.81271e-014	-2.73201e-014	-2.20442e-014	1.03947e-014	1.01755e-014	4.16821e-016	1.58053e-015	-2.0479e-014	-3.23369e-014	6.10432e-015	-4.58974e-014	-5.24127e-015	4.45461e-015	-1.07734e-014	-3.28351e-014
-1.81042e-014	-2.19333e-014	1.03992e-014	1.53641e-014	7.90396e-015	7.52985e-015	-1.35168e-014	-5.38983e-014	-3.54847e-014	-4.27346e-014	-2.87303e-014	-2.79616e-014	-2.27322e-014	1.02156e-014	9.36447e-015	8.69368e-016	3.46153e-015	-1.94889e-014	-3.31315e-014	7.13724e-015	-4.6173e-014	-4.90574e-015	4.52259e-015	-1.08945e-014	-3.30285e-014
-1.85306e-014	-2.19629e-014	9.80736e-015	1.44489e-014	6.7521e-015	6.17148e-015	-1.49679e-014	-5.51441e-014	-3.67657e-014	-4.34345e-014	-2.9329e-014	-2.86047e-014	-2.34126e-014	1.00448e-014	8.57812e-015	1.34342e-015	5.30963e-015	-1.85404e-014	-3.39218e-014	8.12942e-015	-4.64782e-014	-4.62127e-015	4.5581e-015	-1.10477e-014	-3.32304e-014
-1.8982e-014	-2.20068e-014	9.23184e-015	1.35183e-014	5.5957e-015	4.79117e-015	-1.64365e-014	-5.64013e-014	-3.80805e-014	-4.41531e-014	-2.99225e-014	-2.92473e-014	-2.40815e-014	9.88216e-015	7.82035e-015	1.83686e-015	7.11854e-015	-1.7637e-014	-3.47046e-014	9.07625e-015	-4.68126e-014	-4.38888e-015	4.56282e-015	-1.12318e-014	-3.34416e-014
-1.94562e-014	-2.20647e-014	8.67329e-015	1.2576e-014	4.43479e-015	3.39402e-015	-1.79185e-014	-5.76692e-014	-3.94263e-014	-4.48894e-014	-3.05107e-014	-2.98875e-014	-2.47358e-014	9.72724e-015	7.09506e-015	2.34599e-015	8.88187e-015	-1.6781e-014	-3.54779e-014	9.97366e-015	-4.71765e-014	-4.20958e-015	4.53817e-015	-1.14458e-014	-3.36616e-014
-1.99516e-014	-2.21358e-014	8.13249e-015	1.16249e-014	3.26927e-015	1.98508e-015	-1.94093e-014	-5.89467e-014	-4.07993e-014	-4.56426e-014	-3.10938e-014	-3.05236e-014	-2.53725e-014	9.57868e-015	6.40492e-015	2.86673e-015	1.05926e-014	-1.59749e-014	-3.62404e-014	1.08181e-014	-4.75694e-014	-4.08441e-015	4.48563e-015	-1.16879e-014	-3.38905e-014
-2.04659e-014	-2.2219e-014	7.60995e-015	1.06691e-014	2.09865e-015	5.68893e-016	-2.09049e-014	-6.02328e-014	-4.21961e-014	-4.64116e-014	-3.16716e-014	-3.11538e-014	-2.59891e-014	9.43588e-015	5.75229e-015	3.39619e-015	1.22439e-014	-1.5221e-014	-3.69906e-014	1.16053e-014	-4.79903e-014	-4.01362e-015	4.40706e-015	-1.19565e-014	-3.41281e-014
-2.0997e-014	-2.23135e-014	7.10631e-015	9.71196e-015	9.21941e-016	-8.49034e-016	-2.24006e-014	-6.15259e-014	-4.36135e-014	-4.71953e-014	-3.22444e-014	-3.17766e-014	-2.65828e-014	9.29842e-015	5.13943e-015	3.93054e-015	1.38299e-014	-1.45206e-014	-3.77271e-014	1.23318e-014	-4.84381e-014	-3.99656e-015	4.30419e-015	-1.22499e-014	-3.4375e-014
-2.15422e-014	-2.24185e-014	6.62138e-015	8.75645e-015	-2.60893e-016	-2.26422e-015	-2.38925e-014	-6.28239e-014	-4.50476e-014	-4.79926e-014	-3.28128e-014	-3.23905e-014	-2.71505e-014	9.16548e-015	4.56824e-015	4.46531e-015	1.53446e-014	-1.38747e-014	-3.84488e-014	1.29929e-014	-4.89115e-014	-4.0327e-015	4.17938e-015	-1.25668e-014	-3.46317e-014
-2.2099e-014	-2.25331e-014	6.15452e-015	7.80682e-015	-1.44961e-015	-3.67126e-015	-2.53751e-014	-6.41256e-014	-4.64936e-014	-4.8802e-014	-3.3377e-014	-3.29945e-014	-2.76906e-014	9.03672e-015	4.03968e-015	4.99643e-015	1.67825e-014	-1.32846e-014	-3.91559e-014	1.35859e-014	-4.94093e-014	-4.12152e-015	4.03448e-015	-1.2905e-014	-3.48976e-014
-2.26653e-014	-2.26568e-014	5.70534e-015	6.8665e-015	-2.64426e-015	-5.06466e-015	-2.68443e-014	-6.54303e-014	-4.79473e-014	-4.9622e-014	-3.39374e-014	-3.35877e-014	-2.82008e-014	8.91162e-015	3.55466e-015	5.5194e-015	1.81382e-014	-1.275e-014	-3.98477e-014	1.41088e-014	-4.99302e-014	-4.26188e-015	3.87183e-015	-1.32631e-014	-3.51733e-014
-2.32375e-014	-2.27885e-014	5.27384e-015	5.94033e-015	-3.84465e-015	-6.4395e-015	-2.82957e-014	-6.67377e-014	-4.94038e-014	-5.04508e-014	-3.4495e-014	-3.41692e-014	-2.86789e-014	8.79052e-015	3.11426e-015	6.0301e-015	1.94075e-014	-1.22707e-014	-4.05243e-014	1.4559e-014	-5.04729e-014	-4.4519e-015	3.69381e-015	-1.36389e-014	-3.54593e-014
-2.38129e-014	-2.29276e-014	4.8602e-015	5.03197e-015	-5.05003e-015	-7.79031e-015	-2.97244e-014	-6.80455e-014	-5.08588e-014	-5.12871e-014	-3.50504e-014	-3.47383e-014	-2.91239e-014	8.67266e-015	2.71844e-015	6.52427e-015	2.05862e-014	-1.18462e-014	-4.11859e-014	1.49345e-014	-5.10358e-014	-4.68937e-015	3.50136e-015	-1.40309e-014	-3.57565e-014
-2.43887e-014	-2.3074e-014	4.46478e-015	4.14535e-015	-6.25939e-015	-9.11201e-015	-3.11266e-014	-6.93519e-014	-5.23077e-014	-5.21283e-014	-3.56042e-014	-3.52946e-014	-2.95351e-014	8.55879e-015	2.36741e-015	6.99833e-015	2.16703e-014	-1.1476e-014	-4.18323e-014	1.52332e-014	-5.16171e-014	-4.97199e-015	3.2961e-015	-1.44372e-014	-3.60647e-014
-2.4962e-014	-2.32267e-014	4.08736e-015	3.28451e-015	-7.47187e-015	-1.03991e-014	-3.24982e-014	-7.06557e-014	-5.37451e-014	-5.29729e-014	-3.61572e-014	-3.58378e-014	-2.99115e-014	8.44878e-015	2.06095e-015	7.44838e-015	2.26564e-014	-1.1159e-014	-4.24649e-014	1.54536e-014	-5.22156e-014	-5.29706e-015	3.07992e-015	-1.48559e-014	-3.63846e-014
-2.55303e-014	-2.33848e-014	3.7278e-015	2.45422e-015	-8.68577e-015	-1.16467e-014	-3.38353e-014	-7.19557e-014	-5.51664e-014	-5.38186e-014	-3.67104e-014	-3.63675e-014	-3.02525e-014	8.34218e-015	1.79911e-015	7.871e-015	2.35405e-014	-1.0894e-014	-4.30849e-014	1.55953e-014	-5.28292e-014	-5.66227e-015	2.85412e-015	-1.52863e-014	-3.67172e-014
-2.60916e-014	-2.35477e-014	3.38617e-015	1.65789e-015	-9.89916e-015	-1.28502e-014	-3.51339e-014	-7.32508e-014	-5.65679e-014	-5.46635e-014	-3.72642e-014	-3.68843e-014	-3.0558e-014	8.23954e-015	1.58104e-015	8.26294e-015	2.43206e-014	-1.06787e-014	-4.36927e-014	1.56583e-014	-5.34564e-014	-6.06492e-015	2.62014e-015	-1.57271e-014	-3.70622e-014
-2.66428e-014	-2.37153e-014	3.06238e-015	8.996e-016	-1.11101e-014	-1.40049e-014	-3.63907e-014	-7.45393e-014	-5.79444e-014	-5.55059e-014	-3.78196e-014	-3.73874e-014	-3.0828e-014	8.14161e-015	1.40574e-015	8.62212e-015	2.4995e-014	-1.05113e-014	-4.42897e-014	1.5642e-014	-5.40949e-014	-6.50225e-015	2.379e-015	-1.61772e-014	-3.742e-014
-2.71812e-014	-2.38872e-014	2.75665e-015	1.82957e-016	-1.23155e-014	-1.51066e-014	-3.76018e-014	-7.58195e-014	-5.92917e-014	-5.63441e-014	-3.83773e-014	-3.78777e-014	-3.1063e-014	8.04962e-015	1.27236e-015	8.94561e-015	2.55622e-014	-1.03894e-014	-4.48769e-014	1.55464e-014	-5.47435e-014	-6.97148e-015	2.13152e-015	-1.66349e-014	-3.77913e-014
-2.77046e-014	-2.40635e-014	2.46895e-015	-4.88986e-016	-1.35124e-014	-1.6151e-014	-3.87643e-014	-7.70907e-014	-6.0606e-014	-5.71759e-014	-3.89377e-014	-3.83555e-014	-3.12634e-014	7.965e-015	1.17942e-015	9.23191e-015	2.60216e-014	-1.03109e-014	-4.54552e-014	1.53724e-014	-5.5401e-014	-7.46933e-015	1.87862e-015	-1.70996e-014	-3.81767e-014
-2.82109e-014	-2.42442e-014	2.20005e-015	-1.11264e-015	-1.46972e-014	-1.71352e-014	-3.98766e-014	-7.83515e-014	-6.18839e-014	-5.79994e-014	-3.95018e-014	-3.8821e-014	-3.14306e-014	7.88916e-015	1.12524e-015	9.48024e-015	2.6372e-014	-1.02735e-014	-4.6026e-014	1.51212e-014	-5.6066e-014	-7.99282e-015	1.62046e-015	-1.75706e-014	-3.85768e-014
-2.8698e-014	-2.44299e-014	1.9505e-015	-1.68463e-015	-1.58661e-014	-1.80556e-014	-4.0936e-014	-7.95996e-014	-6.31227e-014	-5.88123e-014	-4.00707e-014	-3.92749e-014	-3.15661e-014	7.82365e-015	1.10844e-015	9.68857e-015	2.66141e-014	-1.02745e-014	-4.65911e-014	1.47948e-014	-5.6737e-014	-8.53947e-015	1.35753e-015	-1.80463e-014	-3.89916e-014
-2.91644e-014	-2.46207e-014	1.72015e-015	-2.20152e-015	-1.70147e-014	-1.89091e-014	-4.19402e-014	-8.08333e-014	-6.43191e-014	-5.96129e-014	-4.06443e-014	-3.97175e-014	-3.16711e-014	7.77031e-015	1.12714e-015	9.85634e-015	2.67487e-014	-1.03119e-014	-4.71523e-014	1.43954e-014	-5.74129e-014	-9.10638e-015	1.08938e-015	-1.85264e-014	-3.94212e-014
-2.96081e-014	-2.48168e-014	1.50961e-015	-2.661e-015	-1.81387e-014	-1.96935e-014	-4.28881e-014	-8.20516e-014	-6.54704e-014	-6.03994e-014	-4.12236e-014	-4.01495e-014	-3.17473e-014	7.7308e-015	1.17992e-015	9.98365e-015	2.67763e-014	-1.03831e-014	-4.77109e-014	1.39245e-014	-5.80925e-014	-9.69092e-015	8.16022e-016	-1.90111e-014	-3.98656e-014
-3.00275e-014	-2.5019e-014	1.3194e-015	-3.06085e-015	-1.92334e-014	-2.04065e-014	-4.37785e-014	-8.32535e-014	-6.65755e-014	-6.11692e-014	-4.1809e-014	-4.05714e-014	-3.17964e-014	7.7073e-015	1.26494e-015	1.00709e-014	2.66985e-014	-1.0486e-014	-4.82676e-014	1.33847e-014	-5.87747e-014	-1.02902e-014	5.37072e-016	-1.94995e-014	-4.03254e-014
-3.04212e-014	-2.5228e-014	1.15059e-015	-3.39908e-015	-2.0294e-014	-2.10461e-014	-4.46109e-014	-8.44371e-014	-6.76329e-014	-6.19212e-014	-4.2401e-014	-4.09834e-014	-3.18201e-014	7.70121e-015	1.38006e-015	1.01193e-014	2.65181e-014	-1.06179e-014	-4.88236e-014	1.27796e-014	-5.94585e-014	-1.09019e-014	2.52411e-016	-1.99913e-014	-4.08002e-014
-3.07882e-014	-2.54436e-014	1.00383e-015	-3.67343e-015	-2.13153e-014	-2.16113e-014	-4.5385e-014	-8.56004e-014	-6.8642e-014	-6.26537e-014	-4.29993e-014	-4.13864e-014	-3.18214e-014	7.71529e-015	1.52391e-015	1.01312e-014	2.62384e-014	-1.07767e-014	-4.93802e-014	1.21125e-014	-6.01434e-014	-1.15237e-014	-3.97213e-017	-2.04867e-014	-4.12903e-014
-3.11277e-014	-2.56664e-014	8.80558e-016	-3.88284e-015	-2.2292e-014	-2.21006e-014	-4.61015e-014	-8.67413e-014	-6.96018e-014	-6.33652e-014	-4.36045e-014	-4.17813e-014	-3.18021e-014	7.75137e-015	1.69568e-015	1.01084e-014	2.58621e-014	-1.09602e-014	-4.99386e-014	1.13869e-014	-6.08291e-014	-1.21537e-014	-3.39836e-016	-2.09859e-014	-4.17959e-014
-3.14386e-014	-2.58977e-014	7.8273e-016	-4.02638e-015	-2.32187e-014	-2.25131e-014	-4.67614e-014	-8.7859e-014	-7.05123e-014	-6.40541e-014	-4.42168e-014	-4.21682e-014	-3.17648e-014	7.8112e-015	1.89407e-015	1.00536e-014	2.53932e-014	-1.11653e-014	-5.05e-014	1.06068e-014	-6.15146e-014	-1.27898e-014	-6.48767e-016	-2.14881e-014	-4.23167e-014
-3.17207e-014	-2.61378e-014	7.11621e-016	-4.10299e-015	-2.40898e-014	-2.28488e-014	-4.73659e-014	-8.89509e-014	-7.13738e-014	-6.47192e-014	-4.4836e-014	-4.2548e-014	-3.1712e-014	7.89695e-015	2.11759e-015	9.97009e-015	2.48364e-014	-1.13903e-014	-5.10649e-014	9.77685e-015	-6.21997e-014	-1.3431e-014	-9.6822e-016	-2.1993e-014	-4.28514e-014
-3.19734e-014	-2.63882e-014	6.68346e-016	-4.11199e-015	-2.49002e-014	-2.31076e-014	-4.79157e-014	-9.00157e-014	-7.21872e-014	-6.53593e-014	-4.54619e-014	-4.2921e-014	-3.16462e-014	8.00964e-015	2.36544e-015	9.86097e-015	2.41961e-014	-1.16327e-014	-5.16339e-014	8.90114e-015	-6.28842e-014	-1.4076e-014	-1.29959e-015	-2.25005e-014	-4.34001e-014
-3.21967e-014	-2.66496e-014	6.54323e-016	-4.05361e-015	-2.56448e-014	-2.32903e-014	-4.84124e-014	-9.10513e-014	-7.29537e-014	-6.59731e-014	-4.60938e-014	-4.32875e-014	-3.15693e-014	8.15176e-015	2.63689e-015	9.72992e-015	2.34771e-014	-1.18902e-014	-5.22067e-014	7.98389e-015	-6.35685e-014	-1.47233e-014	-1.64411e-015	-2.30115e-014	-4.39617e-014
-3.23909e-014	-2.69229e-014	6.71702e-016	-3.92802e-015	-2.63185e-014	-2.33974e-014	-4.88577e-014	-9.20556e-014	-7.36747e-014	-6.65595e-014	-4.67314e-014	-4.36472e-014	-3.14846e-014	8.32446e-015	2.93167e-015	9.58114e-015	2.26846e-014	-1.21615e-014	-5.27842e-014	7.03029e-015	-6.42523e-014	-1.53728e-014	-2.0033e-015	-2.35257e-014	-4.45357e-014
-3.25562e-014	-2.72084e-014	7.22298e-016	-3.73573e-015	-2.69171e-014	-2.34302e-014	-4.9254e-014	-9.30264e-014	-7.43514e-014	-6.71178e-014	-4.73735e-014	-4.39997e-014	-3.13946e-014	8.52981e-015	3.24862e-015	9.41906e-015	2.18248e-014	-1.24447e-014	-5.33664e-014	6.04513e-015	-6.49357e-014	-1.60241e-014	-2.37837e-015	-2.40429e-014	-4.51211e-014
-3.26936e-014	-2.75067e-014	8.06945e-016	-3.47842e-015	-2.74366e-014	-2.33898e-014	-4.9604e-014	-9.3962e-014	-7.49863e-014	-6.76472e-014	-4.80189e-014	-4.43453e-014	-3.1301e-014	8.76887e-015	3.58776e-015	9.24841e-015	2.09031e-014	-1.27387e-014	-5.39534e-014	5.03259e-015	-6.56187e-014	-1.66766e-014	-2.77091e-015	-2.45636e-014	-4.57166e-014
-3.28033e-014	-2.78188e-014	9.27322e-016	-3.15744e-015	-2.78725e-014	-2.32782e-014	-4.99104e-014	-9.48608e-014	-7.5582e-014	-6.81464e-014	-4.86672e-014	-4.46836e-014	-3.12073e-014	9.04228e-015	3.94816e-015	9.0735e-015	1.99258e-014	-1.30418e-014	-5.45444e-014	3.99733e-015	-6.6301e-014	-1.73296e-014	-3.18226e-015	-2.5088e-014	-4.63208e-014
-3.28856e-014	-2.81447e-014	1.0852e-015	-2.77435e-015	-2.82209e-014	-2.30975e-014	-5.01758e-014	-9.57206e-014	-7.61402e-014	-6.8615e-014	-4.93174e-014	-4.50145e-014	-3.11157e-014	9.35161e-015	4.3301e-015	8.8983e-015	1.88997e-014	-1.33525e-014	-5.51394e-014	2.94447e-015	-6.69828e-014	-1.79832e-014	-3.61388e-015	-2.56167e-014	-4.6932e-014
-3.29419e-014	-2.84847e-014	1.28272e-015	-2.33103e-015	-2.84789e-014	-2.28496e-014	-5.0403e-014	-9.65397e-014	-7.66633e-014	-6.90526e-014	-4.99674e-014	-4.53377e-014	-3.10289e-014	9.69701e-015	4.73364e-015	8.72859e-015	1.78317e-014	-1.36697e-014	-5.57371e-014	1.87862e-015	-6.76637e-014	-1.8638e-014	-4.06696e-015	-2.61496e-014	-4.75492e-014
-3.29733e-014	-2.88394e-014	1.52166e-015	-1.82962e-015	-2.8644e-014	-2.25376e-014	-5.05951e-014	-9.73161e-014	-7.71552e-014	-6.94587e-014	-5.06157e-014	-4.56531e-014	-3.09495e-014	1.00788e-014	5.15913e-015	8.56921e-015	1.67289e-014	-1.39924e-014	-5.63365e-014	8.04084e-016	-6.83436e-014	-1.92945e-014	-4.5419e-015	-2.6687e-014	-4.81709e-014
-3.29816e-014	-2.92094e-014	1.80292e-015	-1.27335e-015	-2.87149e-014	-2.2164e-014	-5.07554e-014	-9.80478e-014	-7.76186e-014	-6.98329e-014	-5.12608e-014	-4.59603e-014	-3.08792e-014	1.04966e-014	5.60724e-015	8.42498e-015	1.55983e-014	-1.43198e-014	-5.69367e-014	-2.75164e-016	-6.9023e-014	-1.99529e-014	-5.04037e-015	-2.72287e-014	-4.87956e-014
-3.29684e-014	-2.95937e-014	2.12789e-015	-6.65718e-016	-2.86897e-014	-2.17313e-014	-5.08863e-014	-9.87341e-014	-7.80561e-014	-7.01746e-014	-5.19008e-014	-4.62585e-014	-3.08205e-014	1.09507e-014	6.07815e-015	8.30028e-015	1.44468e-014	-1.46514e-014	-5.75365e-014	-1.3545e-015	-6.97024e-014	-2.06137e-014	-5.56313e-015	-2.77747e-014	-4.9422e-014
-3.29346e-014	-2.99918e-014	2.49713e-015	-9.35622e-018	-2.85679e-014	-2.12423e-014	-5.09907e-014	-9.93727e-014	-7.84701e-014	-7.04835e-014	-5.25339e-014	-4.65468e-014	-3.07752e-014	1.14408e-014	6.57232e-015	8.19983e-015	1.32814e-014	-1.49866e-014	-5.81337e-014	-2.42987e-015	-7.03823e-014	-2.12779e-014	-6.11008e-015	-2.83248e-014	-5.0048e-014
-3.28824e-014	-3.04036e-014	2.91248e-015	6.92538e-016	-2.83491e-014	-2.07e-014	-5.10714e-014	-9.99621e-014	-7.8864e-014	-7.07597e-014	-5.31584e-014	-4.68249e-014	-3.07454e-014	1.19653e-014	7.09e-015	8.12786e-015	1.2109e-014	-1.53248e-014	-5.87271e-014	-3.49815e-015	-7.10616e-014	-2.19464e-014	-6.68186e-015	-2.88791e-014	-5.06716e-014
-3.28143e-014	-3.08281e-014	3.37441e-015	1.43573e-015	-2.80349e-014	-2.01082e-014	-5.11314e-014	-1.00501e-013	-7.92405e-014	-7.10034e-014	-5.37724e-014	-4.70923e-014	-3.07325e-014	1.2523e-014	7.63204e-015	8.08777e-015	1.09362e-014	-1.56653e-014	-5.93156e-014	-4.5556e-015	-7.17397e-014	-2.26202e-014	-7.27838e-015	-2.94374e-014	-5.12915e-014
-3.2732e-014	-3.12649e-014	3.88323e-015	2.21703e-015	-2.76255e-014	-1.94699e-014	-5.11736e-014	-1.00989e-013	-7.96018e-014	-7.12145e-014	-5.43736e-014	-4.73481e-014	-3.07377e-014	1.31121e-014	8.19933e-015	8.08353e-015	9.76932e-015	-1.60073e-014	-5.98975e-014	-5.59815e-015	-7.24166e-014	-2.33005e-014	-7.90014e-015	-3.00001e-014	-5.19063e-014
-3.26374e-014	-3.17128e-014	4.4391e-015	3.03248e-015	-2.71237e-014	-1.8789e-014	-5.12011e-014	-1.01424e-013	-7.99496e-014	-7.13937e-014	-5.49605e-014	-4.75916e-014	-3.07632e-014	1.3731e-014	8.7921e-015	8.11814e-015	8.61559e-015	-1.63499e-014	-6.04708e-014	-6.62325e-015	-7.30917e-014	-2.3988e-014	-8.54617e-015	-3.05667e-014	-5.25147e-014
-3.25327e-014	-3.21711e-014	5.04138e-015	3.87829e-015	-2.65327e-014	-1.80693e-014	-5.12161e-014	-1.01805e-013	-8.02864e-014	-7.15416e-014	-5.5531e-014	-4.78222e-014	-3.08101e-014	1.43774e-014	9.41066e-015	8.19418e-015	7.48199e-015	-1.66932e-014	-6.10329e-014	-7.62852e-015	-7.37647e-014	-2.46838e-014	-9.21585e-015	-3.11372e-014	-5.31148e-014
-3.24203e-014	-3.26384e-014	5.68958e-015	4.75128e-015	-2.58554e-014	-1.73139e-014	-5.12197e-014	-1.02131e-013	-8.06138e-014	-7.16583e-014	-5.60832e-014	-4.80397e-014	-3.08799e-014	1.50495e-014	1.00554e-014	8.31375e-015	6.37398e-015	-1.70367e-014	-6.15825e-014	-8.61202e-015	-7.44347e-014	-2.53885e-014	-9.90839e-015	-3.17106e-014	-5.37049e-014
-3.2302e-014	-3.31134e-014	6.38321e-015	5.64739e-015	-2.50957e-014	-1.65269e-014	-5.12139e-014	-1.02403e-013	-8.09336e-014	-7.17447e-014	-5.66153e-014	-4.82431e-014	-3.0973e-014	1.57447e-014	1.07265e-014	8.47946e-015	5.29733e-015	-1.73799e-014	-6.2117e-014	-9.57162e-015	-7.51012e-014	-2.61023e-014	-1.06226e-014	-3.22861e-014	-5.42835e-014
-3.21796e-014	-3.35948e-014	7.12088e-015	6.56268e-015	-2.4258e-014	-1.57114e-014	-5.11997e-014	-1.0262e-013	-8.12473e-014	-7.18022e-014	-5.71256e-014	-4.84314e-014	-3.10898e-014	1.64599e-014	1.14235e-014	8.69223e-015	4.25782e-015	-1.77223e-014	-6.26339e-014	-1.05052e-014	-7.57634e-014	-2.68257e-014	-1.13567e-014	-3.28641e-014	-5.48492e-014
-3.20551e-014	-3.40809e-014	7.90152e-015	7.4932e-015	-2.33477e-014	-1.48708e-014	-5.11782e-014	-1.02781e-013	-8.15558e-014	-7.18311e-014	-5.76121e-014	-4.86048e-014	-3.12305e-014	1.71923e-014	1.2147e-014	8.95299e-015	3.26144e-015	-1.8063e-014	-6.31315e-014	-1.14109e-014	-7.64199e-014	-2.75592e-014	-1.21092e-014	-3.34438e-014	-5.54009e-014
-3.19304e-014	-3.457e-014	8.72371e-015	8.43524e-015	-2.23708e-014	-1.40084e-014	-5.11512e-014	-1.02888e-013	-8.18597e-014	-7.18325e-014	-5.80733e-014	-4.87624e-014	-3.13956e-014	1.7939e-014	1.2896e-014	9.2625e-015	2.31367e-015	-1.84011e-014	-6.36081e-014	-1.22877e-014	-7.70697e-014	-2.83033e-014	-1.28781e-014	-3.40244e-014	-5.59364e-014
-3.18084e-014	-3.50598e-014	9.5856e-015	9.38587e-015	-2.13333e-014	-1.31277e-014	-5.1119e-014	-1.02941e-013	-8.21599e-014	-7.18075e-014	-5.85072e-014	-4.89044e-014	-3.15857e-014	1.86969e-014	1.36698e-014	9.62075e-015	1.41871e-015	-1.87358e-014	-6.40614e-014	-1.31335e-014	-7.77113e-014	-2.90574e-014	-1.36609e-014	-3.46056e-014	-5.64543e-014
-3.16908e-014	-3.55486e-014	1.04852e-014	1.03419e-014	-2.02408e-014	-1.22323e-014	-5.10815e-014	-1.02941e-013	-8.24558e-014	-7.17569e-014	-5.89126e-014	-4.90304e-014	-3.18006e-014	1.94633e-014	1.44682e-014	1.00268e-014	5.80902e-016	-1.90662e-014	-6.44893e-014	-1.39476e-014	-7.83435e-014	-2.98212e-014	-1.44551e-014	-3.51864e-014	-5.69539e-014
-3.15795e-014	-3.6035e-014	1.14203e-014	1.13007e-014	-1.91007e-014	-1.13252e-014	-5.10392e-014	-1.0289e-013	-8.27465e-014	-7.16829e-014	-5.92883e-014	-4.91395e-014	-3.20404e-014	2.02345e-014	1.52907e-014	1.04797e-014	-1.96176e-016	-1.93912e-014	-6.48901e-014	-1.47285e-014	-7.89643e-014	-3.05946e-014	-1.52581e-014	-3.57663e-014	-5.74339e-014
-3.14768e-014	-3.65171e-014	1.23876e-014	1.2259e-014	-1.79201e-014	-1.04098e-014	-5.09917e-014	-1.02789e-013	-8.3031e-014	-7.15865e-014	-5.96333e-014	-4.92317e-014	-3.2305e-014	2.10078e-014	1.61359e-014	1.0978e-014	-9.09394e-016	-1.97097e-014	-6.52622e-014	-1.54756e-014	-7.9572e-014	-3.13766e-014	-1.60675e-014	-3.63452e-014	-5.78941e-014
-3.13849e-014	-3.69933e-014	1.33844e-014	1.32134e-014	-1.67068e-014	-9.4894e-015	-5.09385e-014	-1.0264e-013	-8.33086e-014	-7.14695e-014	-5.99465e-014	-4.93068e-014	-3.25936e-014	2.17803e-014	1.70018e-014	1.15198e-014	-1.55566e-015	-2.00208e-014	-6.56037e-014	-1.61888e-014	-8.01651e-014	-3.21663e-014	-1.68802e-014	-3.69226e-014	-5.83343e-014
-3.13056e-014	-3.74613e-014	1.44076e-014	1.4162e-014	-1.54687e-014	-8.5671e-015	-5.0879e-014	-1.02445e-013	-8.35783e-014	-7.13333e-014	-6.02271e-014	-4.93644e-014	-3.29054e-014	2.25491e-014	1.78867e-014	1.21028e-014	-2.13289e-015	-2.03234e-014	-6.59123e-014	-1.68681e-014	-8.07414e-014	-3.29632e-014	-1.76931e-014	-3.74976e-014	-5.87527e-014
-3.12409e-014	-3.79196e-014	1.54542e-014	1.51028e-014	-1.42133e-014	-7.64563e-015	-5.08133e-014	-1.02207e-013	-8.38392e-014	-7.11796e-014	-6.04744e-014	-4.94047e-014	-3.32393e-014	2.33111e-014	1.87886e-014	1.27246e-014	-2.63862e-015	-2.06161e-014	-6.61867e-014	-1.75135e-014	-8.12988e-014	-3.37662e-014	-1.8503e-014	-3.8069e-014	-5.91491e-014
-3.11927e-014	-3.83665e-014	1.65199e-014	1.60334e-014	-1.29481e-014	-6.72778e-015	-5.07397e-014	-1.01929e-013	-8.40905e-014	-7.10105e-014	-6.06884e-014	-4.9428e-014	-3.35941e-014	2.40641e-014	1.97056e-014	1.33824e-014	-3.07201e-015	-2.08974e-014	-6.64257e-014	-1.81247e-014	-8.18358e-014	-3.45731e-014	-1.93065e-014	-3.86362e-014	-5.9523e-014
-3.11631e-014	-3.88008e-014	1.76013e-014	1.69525e-014	-1.16803e-014	-5.81654e-015	-5.06581e-014	-1.01613e-013	-8.43312e-014	-7.08279e-014	-6.08691e-014	-4.9435e-014	-3.39682e-014	2.48045e-014	2.06357e-014	1.40736e-014	-3.43264e-015	-2.11655e-014	-6.66283e-014	-1.87016e-014	-8.23502e-014	-3.53821e-014	-2.01006e-014	-3.91981e-014	-5.98739e-014
-3.11538e-014	-3.92204e-014	1.86947e-014	1.78586e-014	-1.04176e-014	-4.91459e-015	-5.0567e-014	-1.01262e-013	-8.45593e-014	-7.06329e-014	-6.10168e-014	-4.94261e-014	-3.43603e-014	2.55306e-014	2.15765e-014	1.47946e-014	-3.71927e-015	-2.14193e-014	-6.67934e-014	-1.92441e-014	-8.28395e-014	-3.61914e-014	-2.08825e-014	-3.97539e-014	-6.0202e-014
-3.11658e-014	-3.9624e-014	1.9796e-014	1.87501e-014	-9.16637e-015	-4.02412e-015	-5.04649e-014	-1.00881e-013	-8.47738e-014	-7.04275e-014	-6.11317e-014	-4.94013e-014	-3.47689e-014	2.62399e-014	2.25256e-014	1.55416e-014	-3.93099e-015	-2.16567e-014	-6.69208e-014	-1.9752e-014	-8.33009e-014	-3.69987e-014	-2.16486e-014	-4.03031e-014	-6.05072e-014
-3.12004e-014	-4.00106e-014	2.09014e-014	1.96266e-014	-7.93312e-015	-3.1476e-015	-5.03508e-014	-1.00471e-013	-8.49729e-014	-7.02144e-014	-6.12144e-014	-4.93613e-014	-3.51926e-014	2.69304e-014	2.34793e-014	1.63116e-014	-4.0678e-015	-2.18759e-014	-6.70095e-014	-2.02257e-014	-8.37326e-014	-3.78018e-014	-2.23954e-014	-4.08444e-014	-6.07901e-014
-3.12585e-014	-4.0379e-014	2.20063e-014	2.04874e-014	-6.72444e-015	-2.28686e-015	-5.02236e-014	-1.00038e-013	-8.51546e-014	-6.99955e-014	-6.12662e-014	-4.93071e-014	-3.563e-014	2.76013e-014	2.44349e-014	1.71009e-014	-4.13074e-015	-2.20751e-014	-6.70587e-014	-2.06655e-014	-8.41329e-014	-3.85987e-014	-2.31198e-014	-4.13774e-014	-6.10505e-014
-3.13415e-014	-4.07283e-014	2.31069e-014	2.1332e-014	-5.54663e-015	-1.44404e-015	-5.00821e-014	-9.95833e-014	-8.53181e-014	-6.97725e-014	-6.12876e-014	-4.924e-014	-3.60789e-014	2.82512e-014	2.53892e-014	1.7906e-014	-4.12075e-015	-2.22522e-014	-6.70679e-014	-2.10714e-014	-8.44997e-014	-3.93868e-014	-2.38184e-014	-4.19013e-014	-6.12885e-014
-3.14502e-014	-4.10583e-014	2.41994e-014	2.21601e-014	-4.40517e-015	-6.21351e-016	-4.99251e-014	-9.91124e-014	-8.54621e-014	-6.9547e-014	-6.12802e-014	-4.91598e-014	-3.65377e-014	2.88793e-014	2.63392e-014	1.87227e-014	-4.03907e-015	-2.24054e-014	-6.70369e-014	-2.14432e-014	-8.48304e-014	-4.01633e-014	-2.44884e-014	-4.24147e-014	-6.15043e-014
-3.1585e-014	-4.13687e-014	2.52797e-014	2.29712e-014	-3.30572e-015	1.79305e-016	-4.97512e-014	-9.86286e-014	-8.55846e-014	-6.93208e-014	-6.12454e-014	-4.90676e-014	-3.70035e-014	2.94845e-014	2.72821e-014	1.95477e-014	-3.88782e-015	-2.25323e-014	-6.69658e-014	-2.17815e-014	-8.5123e-014	-4.09252e-014	-2.51271e-014	-4.29158e-014	-6.16985e-014
-3.17468e-014	-4.1659e-014	2.63436e-014	2.37642e-014	-2.25289e-015	9.55347e-016	-4.95596e-014	-9.81354e-014	-8.56847e-014	-6.90965e-014	-6.11842e-014	-4.89642e-014	-3.74733e-014	3.00666e-014	2.82145e-014	2.03777e-014	-3.66934e-015	-2.26311e-014	-6.68545e-014	-2.20859e-014	-8.53751e-014	-4.16701e-014	-2.57319e-014	-4.34037e-014	-6.18714e-014
-3.19363e-014	-4.19282e-014	2.73877e-014	2.45383e-014	-1.25045e-015	1.70521e-015	-4.93498e-014	-9.76365e-014	-8.57622e-014	-6.88753e-014	-6.10983e-014	-4.88507e-014	-3.79462e-014	3.06254e-014	2.91327e-014	2.12097e-014	-3.3855e-015	-2.26999e-014	-6.67044e-014	-2.23574e-014	-8.55852e-014	-4.23955e-014	-2.63009e-014	-4.38771e-014	-6.20242e-014
-3.21534e-014	-4.2176e-014	2.84081e-014	2.52934e-014	-3.01659e-016	2.42617e-015	-4.91214e-014	-9.71359e-014	-8.58159e-014	-6.86587e-014	-6.09901e-014	-4.87283e-014	-3.84199e-014	3.11607e-014	3.00333e-014	2.20406e-014	-3.03903e-015	-2.27368e-014	-6.6516e-014	-2.25952e-014	-8.57516e-014	-4.30977e-014	-2.6832e-014	-4.43347e-014	-6.21573e-014
-3.23981e-014	-4.24026e-014	2.94004e-014	2.60289e-014	5.90532e-016	3.11657e-015	-4.8874e-014	-9.66373e-014	-8.58451e-014	-6.84484e-014	-6.08614e-014	-4.85976e-014	-3.8892e-014	3.1672e-014	3.09132e-014	2.2867e-014	-2.63239e-015	-2.27398e-014	-6.62899e-014	-2.27986e-014	-8.58724e-014	-4.37734e-014	-2.73226e-014	-4.47754e-014	-6.22715e-014
-3.26704e-014	-4.26078e-014	3.03613e-014	2.6745e-014	1.42354e-015	3.77502e-015	-4.86076e-014	-9.61441e-014	-8.58502e-014	-6.82455e-014	-6.0714e-014	-4.84594e-014	-3.936e-014	3.21588e-014	3.17689e-014	2.36863e-014	-2.16863e-015	-2.27074e-014	-6.60264e-014	-2.29679e-014	-8.59459e-014	-4.44196e-014	-2.77708e-014	-4.51975e-014	-6.23678e-014
-3.29692e-014	-4.27916e-014	3.12876e-014	2.74409e-014	2.19522e-015	4.39866e-015	-4.83227e-014	-9.56593e-014	-8.58312e-014	-6.80515e-014	-6.055e-014	-4.83148e-014	-3.98219e-014	3.26219e-014	3.25976e-014	2.44957e-014	-1.65115e-015	-2.26375e-014	-6.5727e-014	-2.31026e-014	-8.59711e-014	-4.50332e-014	-2.81755e-014	-4.55993e-014	-6.24461e-014
-3.32933e-014	-4.29546e-014	3.21756e-014	2.81161e-014	2.90376e-015	4.98645e-015	-4.80197e-014	-9.51855e-014	-8.57887e-014	-6.78672e-014	-6.03718e-014	-4.81647e-014	-4.02755e-014	3.30617e-014	3.33959e-014	2.52936e-014	-1.08361e-015	-2.25279e-014	-6.53929e-014	-2.32024e-014	-8.59466e-014	-4.56117e-014	-2.85356e-014	-4.598e-014	-6.2507e-014
-3.36427e-014	-4.30972e-014	3.30216e-014	2.87695e-014	3.54826e-015	5.537e-015	-4.76997e-014	-9.4726e-014	-8.57223e-014	-6.76931e-014	-6.01815e-014	-4.801e-014	-4.07191e-014	3.34797e-014	3.41611e-014	2.60781e-014	-4.69164e-016	-2.23766e-014	-6.50245e-014	-2.32674e-014	-8.58702e-014	-4.61517e-014	-2.88498e-014	-4.63381e-014	-6.25507e-014
-3.40165e-014	-4.32204e-014	3.38231e-014	2.93999e-014	4.12849e-015	6.04809e-015	-4.73646e-014	-9.4283e-014	-8.56328e-014	-6.75296e-014	-5.99811e-014	-4.78519e-014	-4.11509e-014	3.38766e-014	3.48902e-014	2.68486e-014	1.88973e-016	-2.2182e-014	-6.46242e-014	-2.32967e-014	-8.57408e-014	-4.66508e-014	-2.91179e-014	-4.66712e-014	-6.25777e-014
-3.44129e-014	-4.33248e-014	3.45773e-014	3.00064e-014	4.64477e-015	6.51762e-015	-4.7015e-014	-9.3859e-014	-8.55209e-014	-6.73773e-014	-5.97723e-014	-4.76911e-014	-4.15687e-014	3.4253e-014	3.55802e-014	2.76033e-014	8.87472e-016	-2.19421e-014	-6.41932e-014	-2.32898e-014	-8.55573e-014	-4.71067e-014	-2.93391e-014	-4.69773e-014	-6.25887e-014
-3.48301e-014	-4.3411e-014	3.52817e-014	3.05871e-014	5.09746e-015	6.94396e-015	-4.66522e-014	-9.34555e-014	-8.53873e-014	-6.72361e-014	-5.95572e-014	-4.75283e-014	-4.19711e-014	3.46095e-014	3.62285e-014	2.83406e-014	1.62241e-015	-2.16555e-014	-6.37342e-014	-2.32461e-014	-8.53184e-014	-4.75158e-014	-2.95131e-014	-4.72545e-014	-6.2584e-014
-3.52664e-014	-4.34794e-014	3.59338e-014	3.11403e-014	5.48758e-015	7.32593e-015	-4.62786e-014	-9.30744e-014	-8.52329e-014	-6.71057e-014	-5.93379e-014	-4.73649e-014	-4.23562e-014	3.49473e-014	3.68334e-014	2.906e-014	2.39082e-015	-2.13212e-014	-6.32486e-014	-2.31662e-014	-8.50238e-014	-4.78757e-014	-2.9641e-014	-4.75015e-014	-6.25637e-014
-3.57198e-014	-4.35309e-014	3.6532e-014	3.16649e-014	5.81617e-015	7.6615e-015	-4.58966e-014	-9.27171e-014	-8.50595e-014	-6.6986e-014	-5.91163e-014	-4.72011e-014	-4.27228e-014	3.5267e-014	3.73927e-014	2.97608e-014	3.18904e-015	-2.09374e-014	-6.27382e-014	-2.30491e-014	-8.4674e-014	-4.81846e-014	-2.97228e-014	-4.77171e-014	-6.25282e-014
-3.61878e-014	-4.35658e-014	3.70743e-014	3.21595e-014	6.08435e-015	7.94951e-015	-4.55075e-014	-9.23842e-014	-8.48684e-014	-6.68761e-014	-5.88935e-014	-4.70385e-014	-4.30689e-014	3.55699e-014	3.79042e-014	3.04423e-014	4.01436e-015	-2.05028e-014	-6.22039e-014	-2.28949e-014	-8.42684e-014	-4.84409e-014	-2.97594e-014	-4.78998e-014	-6.24779e-014
-3.66687e-014	-4.35846e-014	3.75592e-014	3.2622e-014	6.29326e-015	8.18847e-015	-4.51139e-014	-9.20759e-014	-8.46603e-014	-6.67752e-014	-5.86709e-014	-4.68773e-014	-4.33934e-014	3.58564e-014	3.83659e-014	3.11043e-014	4.86328e-015	-2.00166e-014	-6.1648e-014	-2.27031e-014	-8.38065e-014	-4.86431e-014	-2.97516e-014	-4.80476e-014	-6.24122e-014
-3.71595e-014	-4.35884e-014	3.79847e-014	3.30502e-014	6.44576e-015	8.37737e-015	-4.47184e-014	-9.17927e-014	-8.44372e-014	-6.66822e-014	-5.845e-014	-4.67181e-014	-4.36952e-014	3.61269e-014	3.87764e-014	3.17467e-014	5.73272e-015	-1.94778e-014	-6.1073e-014	-2.24731e-014	-8.32885e-014	-4.87899e-014	-2.97006e-014	-4.81591e-014	-6.2331e-014
-3.76568e-014	-4.35775e-014	3.83501e-014	3.34414e-014	6.54397e-015	8.51571e-015	-4.43232e-014	-9.15346e-014	-8.42e-014	-6.65961e-014	-5.82322e-014	-4.65619e-014	-4.39734e-014	3.63821e-014	3.91346e-014	3.237e-014	6.61896e-015	-1.88867e-014	-6.04813e-014	-2.22042e-014	-8.27153e-014	-4.88797e-014	-2.96083e-014	-4.82333e-014	-6.22338e-014
-3.81585e-014	-4.35525e-014	3.86548e-014	3.37934e-014	6.58992e-015	8.60229e-015	-4.39315e-014	-9.13018e-014	-8.39503e-014	-6.65158e-014	-5.80188e-014	-4.64087e-014	-4.42275e-014	3.66228e-014	3.94391e-014	3.29746e-014	7.51945e-015	-1.82424e-014	-5.98754e-014	-2.18966e-014	-8.20879e-014	-4.89115e-014	-2.94759e-014	-4.82689e-014	-6.21208e-014
-3.86625e-014	-4.35142e-014	3.88977e-014	3.41035e-014	6.58625e-015	8.63659e-015	-4.3546e-014	-9.10936e-014	-8.36897e-014	-6.644e-014	-5.78105e-014	-4.62591e-014	-4.44571e-014	3.68488e-014	3.9689e-014	3.35615e-014	8.43197e-015	-1.75445e-014	-5.9257e-014	-2.15507e-014	-8.14076e-014	-4.8885e-014	-2.93055e-014	-4.82651e-014	-6.19916e-014
-3.91654e-014	-4.34627e-014	3.90784e-014	3.43692e-014	6.53495e-015	8.61817e-015	-4.31692e-014	-9.09098e-014	-8.34194e-014	-6.63675e-014	-5.76076e-014	-4.61142e-014	-4.4662e-014	3.706e-014	3.98837e-014	3.41312e-014	9.35434e-015	-1.67933e-014	-5.86278e-014	-2.11664e-014	-8.06753e-014	-4.88003e-014	-2.90991e-014	-4.82212e-014	-6.18463e-014
-3.96632e-014	-4.3398e-014	3.91973e-014	3.45885e-014	6.43927e-015	8.54641e-015	-4.28041e-014	-9.07493e-014	-8.31411e-014	-6.62962e-014	-5.74107e-014	-4.59741e-014	-4.48413e-014	3.72566e-014	4.00229e-014	3.46841e-014	1.0284e-014	-1.59888e-014	-5.79893e-014	-2.07437e-014	-7.98927e-014	-4.86567e-014	-2.88588e-014	-4.8136e-014	-6.1684e-014
-4.01526e-014	-4.33213e-014	3.92549e-014	3.47587e-014	6.30175e-015	8.42109e-015	-4.24529e-014	-9.06108e-014	-8.28565e-014	-6.62243e-014	-5.72194e-014	-4.58392e-014	-4.49953e-014	3.74385e-014	4.01067e-014	3.52207e-014	1.12187e-014	-1.51318e-014	-5.73435e-014	-2.0283e-014	-7.90621e-014	-4.84549e-014	-2.85867e-014	-4.80096e-014	-6.15042e-014
-4.06309e-014	-4.32321e-014	3.92512e-014	3.48778e-014	6.1249e-015	8.24149e-015	-4.21186e-014	-9.04932e-014	-8.25671e-014	-6.61494e-014	-5.70338e-014	-4.57101e-014	-4.51251e-014	3.76054e-014	4.01357e-014	3.57419e-014	1.21572e-014	-1.42234e-014	-5.66925e-014	-1.97844e-014	-7.81851e-014	-4.81959e-014	-2.82851e-014	-4.78415e-014	-6.13057e-014
-4.10945e-014	-4.3131e-014	3.91864e-014	3.49437e-014	5.9114e-015	8.00804e-015	-4.18031e-014	-9.03948e-014	-8.22727e-014	-6.60692e-014	-5.6854e-014	-4.55872e-014	-4.52308e-014	3.77567e-014	4.01103e-014	3.62479e-014	1.30976e-014	-1.3264e-014	-5.60385e-014	-1.92487e-014	-7.72639e-014	-4.78808e-014	-2.79565e-014	-4.76319e-014	-6.10886e-014
-4.15402e-014	-4.30178e-014	3.90616e-014	3.49537e-014	5.66244e-015	7.72126e-015	-4.15085e-014	-9.03135e-014	-8.19754e-014	-6.59824e-014	-5.66793e-014	-4.54708e-014	-4.53125e-014	3.78918e-014	4.00308e-014	3.67399e-014	1.40384e-014	-1.22547e-014	-5.5384e-014	-1.86767e-014	-7.63017e-014	-4.75109e-014	-2.76035e-014	-4.73818e-014	-6.08517e-014
-4.19653e-014	-4.28925e-014	3.88779e-014	3.49063e-014	5.38029e-015	7.38187e-015	-4.12373e-014	-9.02475e-014	-8.16757e-014	-6.58871e-014	-5.65097e-014	-4.53614e-014	-4.53716e-014	3.80101e-014	3.98979e-014	3.72179e-014	1.49786e-014	-1.11963e-014	-5.47306e-014	-1.80692e-014	-7.53021e-014	-4.70877e-014	-2.72286e-014	-4.70926e-014	-6.05944e-014
-4.23666e-014	-4.27551e-014	3.86355e-014	3.47993e-014	5.06704e-015	6.99007e-015	-4.09912e-014	-9.01954e-014	-8.13744e-014	-6.57815e-014	-5.63446e-014	-4.5259e-014	-4.54088e-014	3.81101e-014	3.97129e-014	3.76821e-014	1.59171e-014	-1.00912e-014	-5.40802e-014	-1.74275e-014	-7.4268e-014	-4.66139e-014	-2.68345e-014	-4.67653e-014	-6.03169e-014
-4.27406e-014	-4.2605e-014	3.83361e-014	3.46311e-014	4.72384e-015	6.54713e-015	-4.07717e-014	-9.01554e-014	-8.10721e-014	-6.56638e-014	-5.61833e-014	-4.51636e-014	-4.54247e-014	3.81905e-014	3.94768e-014	3.81328e-014	1.68527e-014	-8.94114e-015	-5.34341e-014	-1.67526e-014	-7.32038e-014	-4.60917e-014	-2.64234e-014	-4.64008e-014	-6.00183e-014
-4.30847e-014	-4.24422e-014	3.79811e-014	3.44007e-014	4.35212e-015	6.05393e-015	-4.05799e-014	-9.0126e-014	-8.07702e-014	-6.55327e-014	-5.60259e-014	-4.50752e-014	-4.54208e-014	3.82505e-014	3.9191e-014	3.85702e-014	1.77842e-014	-7.74876e-015	-5.27933e-014	-1.60451e-014	-7.21136e-014	-4.55236e-014	-2.5998e-014	-4.6001e-014	-5.96978e-014
-4.33964e-014	-4.22666e-014	3.7572e-014	3.41072e-014	3.95343e-015	5.5119e-015	-4.04169e-014	-9.01056e-014	-8.04695e-014	-6.53866e-014	-5.58717e-014	-4.4994e-014	-4.53976e-014	3.82892e-014	3.88572e-014	3.89949e-014	1.87114e-014	-6.51627e-015	-5.21596e-014	-1.53065e-014	-7.10024e-014	-4.49127e-014	-2.55614e-014	-4.55684e-014	-5.93555e-014
-4.36739e-014	-4.2078e-014	3.71105e-014	3.37501e-014	3.52861e-015	4.92235e-015	-4.02834e-014	-9.00924e-014	-8.01707e-014	-6.52242e-014	-5.57196e-014	-4.49205e-014	-4.53564e-014	3.83053e-014	3.8477e-014	3.94065e-014	1.96343e-014	-5.24641e-015	-5.15342e-014	-1.45388e-014	-6.98746e-014	-4.42628e-014	-2.51155e-014	-4.51055e-014	-5.8991e-014
-4.39146e-014	-4.18759e-014	3.65984e-014	3.33295e-014	3.07939e-015	4.28739e-015	-4.01799e-014	-9.0085e-014	-7.98745e-014	-6.50446e-014	-5.55687e-014	-4.48542e-014	-4.52989e-014	3.82976e-014	3.8052e-014	3.98054e-014	2.05528e-014	-3.94239e-015	-5.0919e-014	-1.37444e-014	-6.87357e-014	-4.35773e-014	-2.46629e-014	-4.46147e-014	-5.86042e-014
-4.41169e-014	-4.16603e-014	3.60378e-014	3.28454e-014	2.60734e-015	3.60909e-015	-4.01061e-014	-9.00818e-014	-7.95817e-014	-6.4847e-014	-5.54183e-014	-4.47951e-014	-4.5227e-014	3.82643e-014	3.75845e-014	4.01918e-014	2.14662e-014	-2.60736e-015	-5.03156e-014	-1.29255e-014	-6.75903e-014	-4.28602e-014	-2.4205e-014	-4.4099e-014	-5.81949e-014
-4.42783e-014	-4.14309e-014	3.54317e-014	3.22988e-014	2.11252e-015	2.89012e-015	-4.00618e-014	-9.00819e-014	-7.92926e-014	-6.46307e-014	-5.52673e-014	-4.47433e-014	-4.51418e-014	3.82043e-014	3.7077e-014	4.05653e-014	2.23742e-014	-1.24505e-015	-4.97247e-014	-1.20845e-014	-6.64439e-014	-4.21161e-014	-2.37447e-014	-4.3562e-014	-5.77633e-014
-4.43974e-014	-4.11883e-014	3.47826e-014	3.16911e-014	1.59547e-015	2.13271e-015	-4.00458e-014	-9.00843e-014	-7.90075e-014	-6.43955e-014	-5.51154e-014	-4.46986e-014	-4.50449e-014	3.81158e-014	3.65318e-014	4.0926e-014	2.32767e-014	1.40906e-016	-4.91466e-014	-1.12235e-014	-6.53027e-014	-4.13492e-014	-2.32843e-014	-4.30072e-014	-5.73098e-014
-4.44728e-014	-4.09319e-014	3.40923e-014	3.10241e-014	1.05729e-015	1.33962e-015	-4.00573e-014	-9.00879e-014	-7.87271e-014	-6.41411e-014	-5.49624e-014	-4.46603e-014	-4.49377e-014	3.79984e-014	3.59511e-014	4.12734e-014	2.41734e-014	1.54681e-015	-4.85827e-014	-1.03452e-014	-6.41731e-014	-4.05635e-014	-2.28256e-014	-4.24381e-014	-5.68349e-014
-4.45043e-014	-4.06624e-014	3.33634e-014	3.02995e-014	4.9905e-016	5.13861e-016	-4.00946e-014	-9.00922e-014	-7.84525e-014	-6.3868e-014	-5.48079e-014	-4.46285e-014	-4.48211e-014	3.78514e-014	3.53375e-014	4.1607e-014	2.50653e-014	2.96845e-015	-4.80335e-014	-9.4521e-015	-6.30604e-014	-3.97639e-014	-2.23703e-014	-4.18583e-014	-5.63389e-014
-4.44915e-014	-4.03801e-014	3.25987e-014	2.95202e-014	-7.85551e-017	-3.41564e-016	-4.01567e-014	-9.00964e-014	-7.81842e-014	-6.35771e-014	-5.46516e-014	-4.46029e-014	-4.46965e-014	3.76744e-014	3.46939e-014	4.19268e-014	2.59524e-014	4.40078e-015	-4.75001e-014	-8.54625e-015	-6.19714e-014	-3.89549e-014	-2.19198e-014	-4.12722e-014	-5.58233e-014
-4.44347e-014	-4.00856e-014	3.18017e-014	2.86895e-014	-6.74522e-016	-1.22331e-015	-4.0242e-014	-9.01003e-014	-7.7923e-014	-6.32686e-014	-5.44933e-014	-4.45827e-014	-4.45659e-014	3.74666e-014	3.40236e-014	4.22326e-014	2.68353e-014	5.83912e-015	-4.6982e-014	-7.63078e-015	-6.09112e-014	-3.81414e-014	-2.14755e-014	-4.06845e-014	-5.52887e-014
-4.43333e-014	-3.97794e-014	3.09754e-014	2.78106e-014	-1.28842e-015	-2.12743e-015	-4.03479e-014	-9.01038e-014	-7.767e-014	-6.29439e-014	-5.43332e-014	-4.45677e-014	-4.44299e-014	3.72272e-014	3.33292e-014	4.25245e-014	2.77143e-014	7.27864e-015	-4.64801e-014	-6.70885e-015	-5.98862e-014	-3.73281e-014	-2.10394e-014	-4.00989e-014	-5.47361e-014
-4.41882e-014	-3.94626e-014	3.01232e-014	2.68876e-014	-1.91953e-015	-3.05011e-015	-4.04717e-014	-9.01072e-014	-7.74259e-014	-6.26044e-014	-5.41706e-014	-4.45575e-014	-4.42891e-014	3.69566e-014	3.26142e-014	4.28021e-014	2.85892e-014	8.71492e-015	-4.59944e-014	-5.78343e-015	-5.89026e-014	-3.65193e-014	-2.06124e-014	-3.95196e-014	-5.41677e-014
-4.40007e-014	-3.91361e-014	2.92483e-014	2.5925e-014	-2.56668e-015	-3.98736e-015	-4.06111e-014	-9.01102e-014	-7.71913e-014	-6.22517e-014	-5.40063e-014	-4.45517e-014	-4.41447e-014	3.66554e-014	3.18823e-014	4.30654e-014	2.94611e-014	1.01429e-014	-4.55253e-014	-4.85743e-015	-5.7966e-014	-3.57196e-014	-2.01957e-014	-3.89514e-014	-5.35853e-014
-4.37723e-014	-3.88016e-014	2.83542e-014	2.49281e-014	-3.22849e-015	-4.93547e-015	-4.07634e-014	-9.01129e-014	-7.69675e-014	-6.1888e-014	-5.38406e-014	-4.45498e-014	-4.39979e-014	3.63241e-014	3.11367e-014	4.33142e-014	3.03297e-014	1.15575e-014	-4.50727e-014	-3.93438e-015	-5.70823e-014	-3.49344e-014	-1.979e-014	-3.83987e-014	-5.29911e-014
-4.35048e-014	-3.84601e-014	2.74442e-014	2.39017e-014	-3.90288e-015	-5.89006e-015	-4.09265e-014	-9.01157e-014	-7.6756e-014	-6.15151e-014	-5.36737e-014	-4.45513e-014	-4.38493e-014	3.5963e-014	3.03805e-014	4.35488e-014	3.11954e-014	1.29536e-014	-4.46363e-014	-3.01683e-015	-5.62569e-014	-3.41678e-014	-1.9396e-014	-3.78651e-014	-5.23872e-014
-4.32004e-014	-3.8113e-014	2.65222e-014	2.28508e-014	-4.58874e-015	-6.84669e-015	-4.10971e-014	-9.01191e-014	-7.65573e-014	-6.11358e-014	-5.35059e-014	-4.45556e-014	-4.36993e-014	3.55736e-014	2.96174e-014	4.37689e-014	3.20584e-014	1.43261e-014	-4.42161e-014	-2.10777e-015	-5.54944e-014	-3.34242e-014	-1.90145e-014	-3.7354e-014	-5.17757e-014
-4.28613e-014	-3.77621e-014	2.55917e-014	2.17805e-014	-5.2853e-015	-7.80163e-015	-4.12723e-014	-9.01239e-014	-7.63729e-014	-6.07522e-014	-5.33386e-014	-4.45619e-014	-4.35491e-014	3.51572e-014	2.88509e-014	4.3975e-014	3.29184e-014	1.56705e-014	-4.38121e-014	-1.2104e-015	-5.47991e-014	-3.27072e-014	-1.86459e-014	-3.68695e-014	-5.11599e-014
-4.24906e-014	-3.74094e-014	2.46564e-014	2.0697e-014	-5.99083e-015	-8.75087e-015	-4.14486e-014	-9.01304e-014	-7.62039e-014	-6.03668e-014	-5.31726e-014	-4.457e-014	-4.33987e-014	3.47161e-014	2.8085e-014	4.41672e-014	3.37751e-014	1.69816e-014	-4.34243e-014	-3.27647e-016	-5.4175e-014	-3.20203e-014	-1.82906e-014	-3.64144e-014	-5.05423e-014
-4.20918e-014	-3.7057e-014	2.372e-014	1.96056e-014	-6.70295e-015	-9.69027e-015	-4.16234e-014	-9.01393e-014	-7.60516e-014	-5.99824e-014	-5.30091e-014	-4.45791e-014	-4.32488e-014	3.42519e-014	2.73235e-014	4.43464e-014	3.46283e-014	1.82542e-014	-4.3052e-014	5.37746e-016	-5.36253e-014	-3.1367e-014	-1.7949e-014	-3.59917e-014	-4.99254e-014
-4.16677e-014	-3.67073e-014	2.27867e-014	1.85129e-014	-7.41977e-015	-1.06154e-014	-4.17941e-014	-9.01509e-014	-7.59177e-014	-5.96024e-014	-5.28489e-014	-4.45888e-014	-4.30994e-014	3.37673e-014	2.65689e-014	4.45131e-014	3.54779e-014	1.94838e-014	-4.26945e-014	1.383e-015	-5.31531e-014	-3.07501e-014	-1.76212e-014	-3.56038e-014	-4.93125e-014
-4.12217e-014	-3.63626e-014	2.18606e-014	1.74243e-014	-8.13988e-015	-1.15219e-014	-4.19582e-014	-9.01665e-014	-7.58032e-014	-5.92295e-014	-5.26934e-014	-4.45984e-014	-4.29501e-014	3.32657e-014	2.58253e-014	4.46682e-014	3.63234e-014	2.06656e-014	-4.23515e-014	2.20526e-015	-5.27607e-014	-3.0173e-014	-1.73073e-014	-3.52533e-014	-4.87073e-014
-4.07578e-014	-3.60253e-014	2.0945e-014	1.63467e-014	-8.86068e-015	-1.24058e-014	-4.21128e-014	-9.01865e-014	-7.57091e-014	-5.88666e-014	-5.25433e-014	-4.46069e-014	-4.2801e-014	3.275e-014	2.50963e-014	4.48122e-014	3.71634e-014	2.17963e-014	-4.20223e-014	3.00169e-015	-5.245e-014	-2.96376e-014	-1.70075e-014	-3.49421e-014	-4.8113e-014
-4.02796e-014	-3.5698e-014	2.00437e-014	1.52855e-014	-9.57896e-015	-1.32633e-014	-4.22562e-014	-9.02119e-014	-7.56371e-014	-5.8517e-014	-5.24e-014	-4.46145e-014	-4.26519e-014	3.22229e-014	2.43853e-014	4.49459e-014	3.79976e-014	2.28709e-014	-4.17071e-014	3.76995e-015	-5.22224e-014	-2.91456e-014	-1.67219e-014	-3.46714e-014	-4.75325e-014
-3.97913e-014	-3.53837e-014	1.91612e-014	1.42468e-014	-1.02922e-014	-1.40904e-014	-4.23854e-014	-9.02423e-014	-7.55881e-014	-5.81833e-014	-5.22648e-014	-4.46204e-014	-4.25024e-014	3.16882e-014	2.36961e-014	4.50706e-014	3.88255e-014	2.38857e-014	-4.14056e-014	4.5077e-015	-5.20782e-014	-2.8698e-014	-1.64503e-014	-3.44423e-014	-4.69685e-014
-3.92978e-014	-3.50852e-014	1.8301e-014	1.32367e-014	-1.09973e-014	-1.48831e-014	-4.24983e-014	-9.02777e-014	-7.55627e-014	-5.78678e-014	-5.21384e-014	-4.4624e-014	-4.23526e-014	3.11498e-014	2.30317e-014	4.51877e-014	3.96465e-014	2.48373e-014	-4.11172e-014	5.21359e-015	-5.20171e-014	-2.82963e-014	-1.61921e-014	-3.42548e-014	-4.6425e-014
-3.88031e-014	-3.48051e-014	1.74671e-014	1.22607e-014	-1.16912e-014	-1.56384e-014	-4.2594e-014	-9.03185e-014	-7.55618e-014	-5.75738e-014	-5.20219e-014	-4.46248e-014	-4.22021e-014	3.06112e-014	2.23951e-014	4.52982e-014	4.04592e-014	2.57228e-014	-4.08414e-014	5.8856e-015	-5.20381e-014	-2.79413e-014	-1.59479e-014	-3.41087e-014	-4.59051e-014
-3.83113e-014	-3.45456e-014	1.66629e-014	1.13234e-014	-1.23711e-014	-1.63527e-014	-4.2671e-014	-9.0365e-014	-7.55868e-014	-5.73036e-014	-5.19166e-014	-4.46225e-014	-4.20505e-014	3.0076e-014	2.17893e-014	4.54035e-014	4.12619e-014	2.65396e-014	-4.05784e-014	6.52173e-015	-5.21397e-014	-2.76331e-014	-1.57172e-014	-3.40035e-014	-4.54117e-014
-3.78264e-014	-3.43094e-014	1.58912e-014	1.04294e-014	-1.30336e-014	-1.7023e-014	-4.27279e-014	-9.04169e-014	-7.56382e-014	-5.70593e-014	-5.18232e-014	-4.46173e-014	-4.18972e-014	2.95484e-014	2.1217e-014	4.55049e-014	4.20534e-014	2.72855e-014	-4.03279e-014	7.12062e-015	-5.23196e-014	-2.73715e-014	-1.54999e-014	-3.39372e-014	-4.4948e-014
-3.7353e-014	-3.40988e-014	1.51564e-014	9.58284e-015	-1.36752e-014	-1.76463e-014	-4.2764e-014	-9.04743e-014	-7.57166e-014	-5.6843e-014	-5.1742e-014	-4.46089e-014	-4.17413e-014	2.90323e-014	2.06805e-014	4.5604e-014	4.28326e-014	2.79591e-014	-4.00892e-014	7.68087e-015	-5.25744e-014	-2.71559e-014	-1.52961e-014	-3.39088e-014	-4.45172e-014
-3.6895e-014	-3.39165e-014	1.44615e-014	8.78764e-015	-1.42935e-014	-1.82192e-014	-4.2778e-014	-9.05375e-014	-7.58215e-014	-5.66566e-014	-5.16738e-014	-4.45972e-014	-4.15827e-014	2.8532e-014	2.01819e-014	4.57028e-014	4.3598e-014	2.85586e-014	-3.98622e-014	8.20138e-015	-5.29003e-014	-2.69849e-014	-1.51053e-014	-3.3916e-014	-4.4122e-014
-3.64559e-014	-3.3765e-014	1.38087e-014	8.0475e-015	-1.48858e-014	-1.87401e-014	-4.27697e-014	-9.06063e-014	-7.5953e-014	-5.65013e-014	-5.16191e-014	-4.45826e-014	-4.14212e-014	2.80523e-014	1.97232e-014	4.58025e-014	4.43481e-014	2.90836e-014	-3.96473e-014	8.68012e-015	-5.3293e-014	-2.68567e-014	-1.49274e-014	-3.39569e-014	-4.37644e-014
-3.60402e-014	-3.36456e-014	1.32004e-014	7.36574e-015	-1.54494e-014	-1.92072e-014	-4.27392e-014	-9.06797e-014	-7.61099e-014	-5.63786e-014	-5.15785e-014	-4.45652e-014	-4.12565e-014	2.75964e-014	1.93069e-014	4.59047e-014	4.50812e-014	2.95335e-014	-3.9444e-014	9.11661e-015	-5.37477e-014	-2.67694e-014	-1.47626e-014	-3.40283e-014	-4.34468e-014
-3.56515e-014	-3.35608e-014	1.26395e-014	6.74498e-015	-1.5982e-014	-1.96188e-014	-4.26864e-014	-9.07575e-014	-7.62917e-014	-5.62896e-014	-5.15521e-014	-4.45456e-014	-4.10878e-014	2.71683e-014	1.89343e-014	4.60102e-014	4.57951e-014	2.99087e-014	-3.92526e-014	9.51064e-015	-5.42588e-014	-2.67208e-014	-1.46108e-014	-3.41277e-014	-4.31712e-014
-3.52928e-014	-3.3512e-014	1.21278e-014	6.18755e-015	-1.64807e-014	-1.99741e-014	-4.26122e-014	-9.08397e-014	-7.64979e-014	-5.62349e-014	-5.154e-014	-4.45244e-014	-4.09153e-014	2.67718e-014	1.86063e-014	4.61205e-014	4.64881e-014	3.02096e-014	-3.90734e-014	9.86233e-015	-5.4821e-014	-2.67085e-014	-1.44717e-014	-3.42516e-014	-4.29394e-014
-3.49671e-014	-3.35002e-014	1.16679e-014	5.69527e-015	-1.69433e-014	-2.02716e-014	-4.25167e-014	-9.09246e-014	-7.67274e-014	-5.62149e-014	-5.15418e-014	-4.45023e-014	-4.07391e-014	2.6411e-014	1.83244e-014	4.62365e-014	4.71588e-014	3.04386e-014	-3.89069e-014	1.01707e-014	-5.54283e-014	-2.67298e-014	-1.43462e-014	-3.43966e-014	-4.2753e-014
-3.46774e-014	-3.35266e-014	1.12614e-014	5.26967e-015	-1.73677e-014	-2.0511e-014	-4.24009e-014	-9.10108e-014	-7.6978e-014	-5.62296e-014	-5.15568e-014	-4.44797e-014	-4.05589e-014	2.60885e-014	1.80894e-014	4.63603e-014	4.78054e-014	3.05963e-014	-3.87537e-014	1.04359e-014	-5.60737e-014	-2.67818e-014	-1.4234e-014	-3.45594e-014	-4.2613e-014
-3.44259e-014	-3.35922e-014	1.09083e-014	4.91148e-015	-1.7752e-014	-2.06922e-014	-4.2266e-014	-9.10975e-014	-7.72475e-014	-5.62789e-014	-5.15845e-014	-4.44573e-014	-4.03756e-014	2.58072e-014	1.79016e-014	4.64931e-014	4.84262e-014	3.06844e-014	-3.8614e-014	1.06585e-014	-5.67499e-014	-2.68607e-014	-1.41349e-014	-3.47355e-014	-4.25207e-014
-3.42144e-014	-3.36971e-014	1.06097e-014	4.62014e-015	-1.8095e-014	-2.08154e-014	-4.21135e-014	-9.11839e-014	-7.75345e-014	-5.63624e-014	-5.16239e-014	-4.44361e-014	-4.01908e-014	2.55691e-014	1.77612e-014	4.66354e-014	4.90193e-014	3.07054e-014	-3.8488e-014	1.08398e-014	-5.74499e-014	-2.69629e-014	-1.40492e-014	-3.49209e-014	-4.24764e-014
-3.40451e-014	-3.38412e-014	1.03665e-014	4.39496e-015	-1.83952e-014	-2.08804e-014	-4.19443e-014	-9.12694e-014	-7.78362e-014	-5.64784e-014	-5.16745e-014	-4.44175e-014	-4.00044e-014	2.53769e-014	1.76676e-014	4.67874e-014	4.95825e-014	3.06624e-014	-3.83761e-014	1.098e-014	-5.81667e-014	-2.70844e-014	-1.39771e-014	-3.5112e-014	-4.24798e-014
-3.39195e-014	-3.40248e-014	1.01786e-014	4.23566e-015	-1.86521e-014	-2.08879e-014	-4.17596e-014	-9.13529e-014	-7.81497e-014	-5.66262e-014	-5.17349e-014	-4.44022e-014	-3.9817e-014	2.52332e-014	1.76204e-014	4.69495e-014	5.0115e-014	3.05589e-014	-3.82788e-014	1.108e-014	-5.88921e-014	-2.72223e-014	-1.39188e-014	-3.53048e-014	-4.25299e-014
-3.38383e-014	-3.42472e-014	1.00458e-014	4.14139e-015	-1.88655e-014	-2.08389e-014	-4.15608e-014	-9.14339e-014	-7.84721e-014	-5.68042e-014	-5.18036e-014	-4.43916e-014	-3.96291e-014	2.51394e-014	1.76178e-014	4.71213e-014	5.06146e-014	3.03991e-014	-3.81967e-014	1.11412e-014	-5.96198e-014	-2.73729e-014	-1.38744e-014	-3.54955e-014	-4.26256e-014
-3.3802e-014	-3.4507e-014	9.96749e-015	4.11098e-015	-1.90357e-014	-2.07347e-014	-4.13497e-014	-9.15112e-014	-7.88001e-014	-5.70107e-014	-5.18789e-014	-4.4387e-014	-3.94416e-014	2.50964e-014	1.76592e-014	4.73037e-014	5.10802e-014	3.01869e-014	-3.81308e-014	1.11642e-014	-6.03423e-014	-2.75322e-014	-1.38442e-014	-3.56806e-014	-4.27658e-014
-3.38111e-014	-3.48028e-014	9.94305e-015	4.14202e-015	-1.91629e-014	-2.0577e-014	-4.11285e-014	-9.15836e-014	-7.913e-014	-5.72437e-014	-5.1959e-014	-4.43892e-014	-3.92559e-014	2.51044e-014	1.77431e-014	4.74958e-014	5.15107e-014	2.99271e-014	-3.80822e-014	1.11512e-014	-6.10521e-014	-2.76964e-014	-1.38284e-014	-3.58567e-014	-4.29492e-014
-3.38655e-014	-3.51335e-014	9.97123e-015	4.2322e-015	-1.92474e-014	-2.0368e-014	-4.08984e-014	-9.16506e-014	-7.94578e-014	-5.75012e-014	-5.20425e-014	-4.43995e-014	-3.90738e-014	2.51633e-014	1.78676e-014	4.76967e-014	5.19038e-014	2.96243e-014	-3.80515e-014	1.11029e-014	-6.17422e-014	-2.78619e-014	-1.38273e-014	-3.60199e-014	-4.31739e-014
-3.39646e-014	-3.54966e-014	1.00509e-014	4.37849e-015	-1.92904e-014	-2.011e-014	-4.06617e-014	-9.17112e-014	-7.97797e-014	-5.77811e-014	-5.21278e-014	-4.44186e-014	-3.88972e-014	2.52733e-014	1.80307e-014	4.79054e-014	5.22587e-014	2.9283e-014	-3.80392e-014	1.10218e-014	-6.24068e-014	-2.80253e-014	-1.38409e-014	-3.6168e-014	-4.3437e-014
-3.41075e-014	-3.58899e-014	1.01796e-014	4.5782e-015	-1.9294e-014	-1.98061e-014	-4.04203e-014	-9.17657e-014	-8.00928e-014	-5.8081e-014	-5.22128e-014	-4.4448e-014	-3.87277e-014	2.54332e-014	1.82301e-014	4.81207e-014	5.25744e-014	2.89083e-014	-3.80465e-014	1.09105e-014	-6.30398e-014	-2.81833e-014	-1.38692e-014	-3.62989e-014	-4.3736e-014
-3.42933e-014	-3.63108e-014	1.03553e-014	4.82766e-015	-1.92597e-014	-1.94596e-014	-4.01759e-014	-9.18133e-014	-8.03935e-014	-5.83984e-014	-5.22962e-014	-4.44886e-014	-3.85664e-014	2.56419e-014	1.84632e-014	4.83417e-014	5.28508e-014	2.85056e-014	-3.80738e-014	1.07707e-014	-6.36362e-014	-2.8333e-014	-1.39122e-014	-3.64101e-014	-4.40681e-014
-3.45205e-014	-3.67567e-014	1.05758e-014	5.12367e-015	-1.91892e-014	-1.90728e-014	-3.99294e-014	-9.18544e-014	-8.06779e-014	-5.87306e-014	-5.23758e-014	-4.45415e-014	-3.84151e-014	2.5898e-014	1.87278e-014	4.85667e-014	5.30873e-014	2.80802e-014	-3.81216e-014	1.06049e-014	-6.4192e-014	-2.8472e-014	-1.397e-014	-3.64994e-014	-4.44291e-014
-3.47869e-014	-3.72249e-014	1.0838e-014	5.46206e-015	-1.90851e-014	-1.86494e-014	-3.9682e-014	-9.18891e-014	-8.0942e-014	-5.90753e-014	-5.24506e-014	-4.46077e-014	-3.8275e-014	2.61993e-014	1.90205e-014	4.87936e-014	5.32832e-014	2.76368e-014	-3.81909e-014	1.04152e-014	-6.47021e-014	-2.85976e-014	-1.40425e-014	-3.65656e-014	-4.4816e-014
-3.50907e-014	-3.77111e-014	1.11389e-014	5.83855e-015	-1.89504e-014	-1.81928e-014	-3.94346e-014	-9.19172e-014	-8.11824e-014	-5.94298e-014	-5.25191e-014	-4.46883e-014	-3.81487e-014	2.65434e-014	1.93385e-014	4.90209e-014	5.34377e-014	2.71805e-014	-3.82827e-014	1.02044e-014	-6.51622e-014	-2.87077e-014	-1.41297e-014	-3.66077e-014	-4.5225e-014
-3.54296e-014	-3.82121e-014	1.14749e-014	6.249e-015	-1.87881e-014	-1.77069e-014	-3.91885e-014	-9.19393e-014	-8.13963e-014	-5.97919e-014	-5.25798e-014	-4.47841e-014	-3.80381e-014	2.69268e-014	1.96791e-014	4.92465e-014	5.35515e-014	2.67164e-014	-3.83968e-014	9.97538e-015	-6.55695e-014	-2.88007e-014	-1.42311e-014	-3.66249e-014	-4.56525e-014
-3.58011e-014	-3.87241e-014	1.18424e-014	6.68921e-015	-1.86013e-014	-1.71955e-014	-3.89452e-014	-9.19562e-014	-8.15805e-014	-6.0159e-014	-5.26319e-014	-4.48957e-014	-3.79452e-014	2.73456e-014	2.00384e-014	4.9469e-014	5.36251e-014	2.62486e-014	-3.85328e-014	9.73072e-015	-6.59223e-014	-2.88754e-014	-1.43462e-014	-3.66172e-014	-4.60947e-014
-3.62025e-014	-3.92439e-014	1.22382e-014	7.15507e-015	-1.8394e-014	-1.66629e-014	-3.87045e-014	-9.1969e-014	-8.17317e-014	-6.05283e-014	-5.26738e-014	-4.50236e-014	-3.78715e-014	2.77965e-014	2.04132e-014	4.96856e-014	5.36595e-014	2.57823e-014	-3.86912e-014	9.47287e-015	-6.62186e-014	-2.89305e-014	-1.44747e-014	-3.65853e-014	-4.65468e-014
-3.66316e-014	-3.97681e-014	1.26584e-014	7.64212e-015	-1.81694e-014	-1.61124e-014	-3.8467e-014	-9.19792e-014	-8.18477e-014	-6.08976e-014	-5.27048e-014	-4.51682e-014	-3.78187e-014	2.82751e-014	2.08005e-014	4.98944e-014	5.36551e-014	2.53216e-014	-3.88722e-014	9.20462e-015	-6.64581e-014	-2.89649e-014	-1.46165e-014	-3.65292e-014	-4.70049e-014
-3.70851e-014	-4.02918e-014	1.30988e-014	8.14581e-015	-1.79303e-014	-1.55482e-014	-3.82331e-014	-9.19877e-014	-8.1927e-014	-6.12643e-014	-5.27245e-014	-4.53298e-014	-3.77879e-014	2.87772e-014	2.11968e-014	5.00932e-014	5.36128e-014	2.48703e-014	-3.90758e-014	8.92879e-015	-6.66404e-014	-2.89785e-014	-1.47711e-014	-3.64501e-014	-4.74644e-014
-3.75597e-014	-4.08107e-014	1.35553e-014	8.66193e-015	-1.76808e-014	-1.49738e-014	-3.80029e-014	-9.19955e-014	-8.19672e-014	-6.16262e-014	-5.2732e-014	-4.55084e-014	-3.77806e-014	2.92982e-014	2.15988e-014	5.02799e-014	5.35346e-014	2.44322e-014	-3.93017e-014	8.64735e-015	-6.6766e-014	-2.89709e-014	-1.49379e-014	-3.63496e-014	-4.79214e-014
-3.80527e-014	-4.13208e-014	1.40248e-014	9.18641e-015	-1.74242e-014	-1.43931e-014	-3.77764e-014	-9.20044e-014	-8.19674e-014	-6.19816e-014	-5.27268e-014	-4.57038e-014	-3.77976e-014	2.98337e-014	2.20032e-014	5.04527e-014	5.34218e-014	2.40111e-014	-3.9549e-014	8.36286e-015	-6.68358e-014	-2.89425e-014	-1.51159e-014	-3.62291e-014	-4.8372e-014
-3.85606e-014	-4.1819e-014	1.4503e-014	9.71486e-015	-1.71642e-014	-1.38105e-014	-3.75535e-014	-9.20154e-014	-8.19272e-014	-6.2329e-014	-5.27094e-014	-4.59154e-014	-3.78404e-014	3.03788e-014	2.24066e-014	5.06097e-014	5.3276e-014	2.361e-014	-3.98171e-014	8.07835e-015	-6.68511e-014	-2.88948e-014	-1.53043e-014	-3.60903e-014	-4.88125e-014
-3.90801e-014	-4.23021e-014	1.49859e-014	1.02432e-014	-1.69044e-014	-1.32298e-014	-3.73326e-014	-9.20304e-014	-8.18461e-014	-6.26668e-014	-5.26798e-014	-4.61424e-014	-3.79095e-014	3.09288e-014	2.28065e-014	5.07488e-014	5.30991e-014	2.32312e-014	-4.01059e-014	7.79666e-015	-6.68152e-014	-2.88278e-014	-1.55019e-014	-3.59352e-014	-4.92388e-014
-3.96086e-014	-4.27666e-014	1.54692e-014	1.07679e-014	-1.66472e-014	-1.26548e-014	-3.71134e-014	-9.20514e-014	-8.17239e-014	-6.29933e-014	-5.26381e-014	-4.63842e-014	-3.80054e-014	3.14778e-014	2.31997e-014	5.08686e-014	5.28929e-014	2.28766e-014	-4.04144e-014	7.51964e-015	-6.67311e-014	-2.87428e-014	-1.57078e-014	-3.5766e-014	-4.96466e-014
-4.01423e-014	-4.32085e-014	1.5949e-014	1.12853e-014	-1.63954e-014	-1.20883e-014	-3.68946e-014	-9.20798e-014	-8.15617e-014	-6.33077e-014	-5.25854e-014	-4.66395e-014	-3.81284e-014	3.20209e-014	2.3583e-014	5.09671e-014	5.26603e-014	2.25482e-014	-4.07412e-014	7.24955e-015	-6.66026e-014	-2.86416e-014	-1.59208e-014	-3.55854e-014	-5.00327e-014
-4.0678e-014	-4.36244e-014	1.64222e-014	1.17915e-014	-1.61519e-014	-1.15335e-014	-3.66754e-014	-9.21175e-014	-8.13604e-014	-6.36085e-014	-5.25224e-014	-4.69073e-014	-3.82788e-014	3.25536e-014	2.39541e-014	5.10437e-014	5.24035e-014	2.22474e-014	-4.10846e-014	6.98912e-015	-6.64343e-014	-2.85255e-014	-1.61397e-014	-3.53966e-014	-5.03935e-014
-4.12131e-014	-4.40119e-014	1.68846e-014	1.22837e-014	-1.59192e-014	-1.09928e-014	-3.64551e-014	-9.2166e-014	-8.11211e-014	-6.38948e-014	-5.24502e-014	-4.71858e-014	-3.8456e-014	3.30707e-014	2.43112e-014	5.10972e-014	5.21256e-014	2.19756e-014	-4.14433e-014	6.74026e-015	-6.62309e-014	-2.83962e-014	-1.63629e-014	-3.52019e-014	-5.07267e-014
-4.17449e-014	-4.43682e-014	1.73337e-014	1.27591e-014	-1.56999e-014	-1.04688e-014	-3.6232e-014	-9.22274e-014	-8.08461e-014	-6.41664e-014	-5.23701e-014	-4.7474e-014	-3.86593e-014	3.35678e-014	2.46527e-014	5.11268e-014	5.1829e-014	2.17334e-014	-4.18159e-014	6.50449e-015	-6.59972e-014	-2.82559e-014	-1.65888e-014	-3.50037e-014	-5.10299e-014
-4.22712e-014	-4.4692e-014	1.77666e-014	1.32144e-014	-1.54961e-014	-9.96414e-015	-3.6005e-014	-9.23026e-014	-8.05378e-014	-6.44228e-014	-5.22838e-014	-4.77696e-014	-3.88882e-014	3.40406e-014	2.49766e-014	5.11325e-014	5.15161e-014	2.1521e-014	-4.22001e-014	6.2835e-015	-6.57384e-014	-2.81067e-014	-1.68159e-014	-3.48047e-014	-5.13005e-014
-4.27893e-014	-4.49814e-014	1.81803e-014	1.36474e-014	-1.53098e-014	-9.48094e-015	-3.57731e-014	-9.23933e-014	-8.01988e-014	-6.46639e-014	-5.21924e-014	-4.80708e-014	-3.91409e-014	3.44849e-014	2.52815e-014	5.11142e-014	5.11894e-014	2.13378e-014	-4.2594e-014	6.07879e-015	-6.546e-014	-2.7951e-014	-1.70429e-014	-3.46083e-014	-5.15361e-014
-4.32968e-014	-4.52346e-014	1.85721e-014	1.40562e-014	-1.5142e-014	-9.02078e-015	-3.55351e-014	-9.24999e-014	-7.98327e-014	-6.48896e-014	-5.20971e-014	-4.83764e-014	-3.94161e-014	3.48971e-014	2.55661e-014	5.10717e-014	5.08514e-014	2.11828e-014	-4.29955e-014	5.89183e-015	-6.5167e-014	-2.77909e-014	-1.72678e-014	-3.44168e-014	-5.17347e-014
-4.37912e-014	-4.54506e-014	1.89398e-014	1.44385e-014	-1.49939e-014	-8.58499e-015	-3.52891e-014	-9.2624e-014	-7.94428e-014	-6.50996e-014	-5.19998e-014	-4.86845e-014	-3.97114e-014	3.52741e-014	2.58292e-014	5.10061e-014	5.05055e-014	2.10558e-014	-4.34025e-014	5.72255e-015	-6.48646e-014	-2.7628e-014	-1.74891e-014	-3.42322e-014	-5.18961e-014
-4.42708e-014	-4.56291e-014	1.92818e-014	1.47927e-014	-1.48656e-014	-8.17454e-015	-3.50337e-014	-9.27662e-014	-7.9033e-014	-6.52948e-014	-5.19021e-014	-4.89926e-014	-4.0025e-014	3.56135e-014	2.60701e-014	5.09187e-014	5.01542e-014	2.09559e-014	-4.38114e-014	5.57149e-015	-6.45582e-014	-2.74645e-014	-1.77056e-014	-3.40564e-014	-5.20195e-014
-4.47338e-014	-4.57687e-014	1.95962e-014	1.5118e-014	-1.47575e-014	-7.79017e-015	-3.47682e-014	-9.29262e-014	-7.86067e-014	-6.54755e-014	-5.18061e-014	-4.92988e-014	-4.03541e-014	3.59125e-014	2.62889e-014	5.08107e-014	4.98003e-014	2.0881e-014	-4.42201e-014	5.43952e-015	-6.42534e-014	-2.7303e-014	-1.79163e-014	-3.38909e-014	-5.21047e-014
-4.51782e-014	-4.58703e-014	1.98828e-014	1.54132e-014	-1.46697e-014	-7.43236e-015	-3.44914e-014	-9.31048e-014	-7.8168e-014	-6.56419e-014	-5.17132e-014	-4.96008e-014	-4.06962e-014	3.61695e-014	2.64854e-014	5.06838e-014	4.94464e-014	2.08302e-014	-4.46264e-014	5.32704e-015	-6.39557e-014	-2.71461e-014	-1.81194e-014	-3.37379e-014	-5.21516e-014
-4.56031e-014	-4.59337e-014	2.01406e-014	1.56781e-014	-1.46021e-014	-7.10084e-015	-3.42018e-014	-9.33021e-014	-7.7721e-014	-6.57948e-014	-5.16245e-014	-4.9897e-014	-4.10487e-014	3.63829e-014	2.66596e-014	5.05392e-014	4.90956e-014	2.08017e-014	-4.50286e-014	5.23407e-015	-6.36695e-014	-2.69951e-014	-1.83133e-014	-3.35986e-014	-5.21604e-014
-4.6007e-014	-4.59599e-014	2.03691e-014	1.5912e-014	-1.45542e-014	-6.79544e-015	-3.38984e-014	-9.35169e-014	-7.72695e-014	-6.59354e-014	-5.15415e-014	-5.0185e-014	-4.14076e-014	3.65509e-014	2.68118e-014	5.03789e-014	4.87496e-014	2.07937e-014	-4.54242e-014	5.1603e-015	-6.33986e-014	-2.68519e-014	-1.84969e-014	-3.34739e-014	-5.2132e-014
-4.63885e-014	-4.59503e-014	2.0568e-014	1.6115e-014	-1.45251e-014	-6.51533e-015	-3.35804e-014	-9.37478e-014	-7.68177e-014	-6.60634e-014	-5.14656e-014	-5.04633e-014	-4.177e-014	3.66725e-014	2.69427e-014	5.02056e-014	4.84107e-014	2.08038e-014	-4.58107e-014	5.10537e-015	-6.31479e-014	-2.67192e-014	-1.86685e-014	-3.33649e-014	-5.20669e-014
-4.67468e-014	-4.59072e-014	2.07381e-014	1.62875e-014	-1.45135e-014	-6.25923e-015	-3.32473e-014	-9.3994e-014	-7.63699e-014	-6.61796e-014	-5.13979e-014	-5.07297e-014	-4.2133e-014	3.67479e-014	2.70534e-014	5.00209e-014	4.80804e-014	2.08293e-014	-4.61861e-014	5.06873e-015	-6.29202e-014	-2.65981e-014	-1.88274e-014	-3.32726e-014	-5.19658e-014
-4.70811e-014	-4.58328e-014	2.08793e-014	1.64297e-014	-1.4518e-014	-6.02611e-015	-3.28982e-014	-9.42538e-014	-7.59295e-014	-6.62851e-014	-5.13393e-014	-5.09823e-014	-4.24927e-014	3.67776e-014	2.71451e-014	4.98276e-014	4.77603e-014	2.08683e-014	-4.65482e-014	5.04927e-015	-6.27185e-014	-2.64897e-014	-1.89729e-014	-3.31966e-014	-5.18306e-014
-4.73904e-014	-4.57289e-014	2.09921e-014	1.65426e-014	-1.45369e-014	-5.81426e-015	-3.25327e-014	-9.45244e-014	-7.55001e-014	-6.6381e-014	-5.12906e-014	-5.122e-014	-4.28454e-014	3.67625e-014	2.72185e-014	4.96288e-014	4.7452e-014	2.09187e-014	-4.68944e-014	5.04507e-015	-6.25461e-014	-2.63952e-014	-1.91043e-014	-3.31378e-014	-5.16638e-014
-4.76744e-014	-4.55979e-014	2.10777e-014	1.66274e-014	-1.4568e-014	-5.62203e-015	-3.21509e-014	-9.4804e-014	-7.50844e-014	-6.64671e-014	-5.12518e-014	-5.14415e-014	-4.31868e-014	3.67031e-014	2.72751e-014	4.94272e-014	4.71562e-014	2.09786e-014	-4.72227e-014	5.05466e-015	-6.24054e-014	-2.63156e-014	-1.92214e-014	-3.30956e-014	-5.14672e-014
-4.79326e-014	-4.54425e-014	2.11378e-014	1.66856e-014	-1.46089e-014	-5.44802e-015	-3.17523e-014	-9.50903e-014	-7.46857e-014	-6.6544e-014	-5.12231e-014	-5.16452e-014	-4.35138e-014	3.66018e-014	2.73161e-014	4.92261e-014	4.68748e-014	2.1046e-014	-4.75315e-014	5.07658e-015	-6.22978e-014	-2.62516e-014	-1.93237e-014	-3.30693e-014	-5.12429e-014
-4.8165e-014	-4.52649e-014	2.11734e-014	1.67191e-014	-1.46575e-014	-5.28999e-015	-3.13371e-014	-9.53803e-014	-7.43067e-014	-6.66126e-014	-5.1204e-014	-5.18301e-014	-4.38227e-014	3.64606e-014	2.73426e-014	4.9028e-014	4.66092e-014	2.11198e-014	-4.78191e-014	5.10857e-015	-6.22246e-014	-2.62041e-014	-1.94104e-014	-3.30576e-014	-5.09938e-014
-4.8372e-014	-4.50686e-014	2.11869e-014	1.67298e-014	-1.47115e-014	-5.1452e-015	-3.09058e-014	-9.5671e-014	-7.39498e-014	-6.66731e-014	-5.1194e-014	-5.19953e-014	-4.41103e-014	3.62826e-014	2.73567e-014	4.88358e-014	4.63602e-014	2.1198e-014	-4.80837e-014	5.14809e-015	-6.2186e-014	-2.61733e-014	-1.9482e-014	-3.30596e-014	-5.07223e-014
-4.85533e-014	-4.48564e-014	2.11806e-014	1.67201e-014	-1.47686e-014	-5.01113e-015	-3.04584e-014	-9.59586e-014	-7.36175e-014	-6.67259e-014	-5.11924e-014	-5.21399e-014	-4.4373e-014	3.60707e-014	2.73602e-014	4.86527e-014	4.61281e-014	2.12791e-014	-4.83237e-014	5.19345e-015	-6.21822e-014	-2.61585e-014	-1.95385e-014	-3.30744e-014	-5.04306e-014
-4.87084e-014	-4.4631e-014	2.11566e-014	1.66924e-014	-1.48263e-014	-4.88519e-015	-2.99958e-014	-9.62393e-014	-7.33107e-014	-6.67714e-014	-5.1198e-014	-5.22631e-014	-4.46072e-014	3.58277e-014	2.73547e-014	4.84819e-014	4.59132e-014	2.13617e-014	-4.85376e-014	5.242e-015	-6.22121e-014	-2.61598e-014	-1.95807e-014	-3.31012e-014	-5.01225e-014
-4.8837e-014	-4.43957e-014	2.11168e-014	1.66496e-014	-1.48817e-014	-4.76554e-015	-2.95182e-014	-9.6509e-014	-7.303e-014	-6.68097e-014	-5.12095e-014	-5.23648e-014	-4.48102e-014	3.55578e-014	2.73422e-014	4.83263e-014	4.57159e-014	2.14448e-014	-4.87243e-014	5.29125e-015	-6.22753e-014	-2.61771e-014	-1.96091e-014	-3.31382e-014	-4.98008e-014
-4.8939e-014	-4.41539e-014	2.10635e-014	1.65931e-014	-1.49327e-014	-4.65015e-015	-2.90271e-014	-9.67644e-014	-7.27762e-014	-6.68413e-014	-5.12254e-014	-5.2445e-014	-4.49791e-014	3.52653e-014	2.73238e-014	4.81884e-014	4.55351e-014	2.15271e-014	-4.88834e-014	5.33911e-015	-6.2371e-014	-2.62097e-014	-1.96243e-014	-3.3184e-014	-4.94677e-014
-4.90151e-014	-4.39082e-014	2.09989e-014	1.6526e-014	-1.49765e-014	-4.53635e-015	-2.85238e-014	-9.70016e-014	-7.25498e-014	-6.68657e-014	-5.12436e-014	-5.25035e-014	-4.51109e-014	3.49537e-014	2.73012e-014	4.807e-014	4.53702e-014	2.16082e-014	-4.90144e-014	5.38298e-015	-6.24969e-014	-2.62567e-014	-1.96272e-014	-3.32372e-014	-4.91264e-014
-4.90655e-014	-4.36615e-014	2.09249e-014	1.64512e-014	-1.50103e-014	-4.42137e-015	-2.80095e-014	-9.72162e-014	-7.23503e-014	-6.68829e-014	-5.12614e-014	-5.25402e-014	-4.52036e-014	3.46267e-014	2.72767e-014	4.7974e-014	4.5221e-014	2.16878e-014	-4.91161e-014	5.41993e-015	-6.26506e-014	-2.63165e-014	-1.96192e-014	-3.32958e-014	-4.87802e-014
-4.90899e-014	-4.34168e-014	2.08444e-014	1.63715e-014	-1.5032e-014	-4.30235e-015	-2.74851e-014	-9.74038e-014	-7.21768e-014	-6.68929e-014	-5.12763e-014	-5.25556e-014	-4.52549e-014	3.42886e-014	2.72524e-014	4.7902e-014	4.50864e-014	2.17652e-014	-4.91888e-014	5.44714e-015	-6.28294e-014	-2.63884e-014	-1.96014e-014	-3.33579e-014	-4.84314e-014
-4.90879e-014	-4.3177e-014	2.07599e-014	1.62896e-014	-1.50398e-014	-4.17718e-015	-2.69509e-014	-9.75606e-014	-7.20284e-014	-6.68953e-014	-5.12858e-014	-5.255e-014	-4.52643e-014	3.39441e-014	2.72293e-014	4.78554e-014	4.49654e-014	2.18409e-014	-4.92318e-014	5.46168e-015	-6.30306e-014	-2.64715e-014	-1.95753e-014	-3.34223e-014	-4.80826e-014
-4.90597e-014	-4.29447e-014	2.06733e-014	1.62083e-014	-1.50319e-014	-4.04405e-015	-2.64086e-014	-9.76829e-014	-7.19032e-014	-6.68895e-014	-5.12869e-014	-5.25244e-014	-4.52306e-014	3.35976e-014	2.72083e-014	4.78365e-014	4.4857e-014	2.19144e-014	-4.92455e-014	5.46143e-015	-6.32514e-014	-2.6565e-014	-1.95428e-014	-3.34871e-014	-4.77366e-014
-4.90053e-014	-4.27219e-014	2.05861e-014	1.61294e-014	-1.50062e-014	-3.90156e-015	-2.58596e-014	-9.77675e-014	-7.17993e-014	-6.68753e-014	-5.12764e-014	-5.2479e-014	-4.51523e-014	3.32528e-014	2.71902e-014	4.78465e-014	4.47602e-014	2.19861e-014	-4.92302e-014	5.44433e-015	-6.34885e-014	-2.66676e-014	-1.95055e-014	-3.35506e-014	-4.73955e-014
-4.8925e-014	-4.25106e-014	2.05005e-014	1.60559e-014	-1.49605e-014	-3.7479e-015	-2.53052e-014	-9.78117e-014	-7.17138e-014	-6.68521e-014	-5.12518e-014	-5.24143e-014	-4.50295e-014	3.2914e-014	2.71765e-014	4.78858e-014	4.46737e-014	2.2057e-014	-4.91862e-014	5.40883e-015	-6.37383e-014	-2.67783e-014	-1.94646e-014	-3.36116e-014	-4.70614e-014
-4.88186e-014	-4.23124e-014	2.04177e-014	1.59898e-014	-1.4894e-014	-3.58187e-015	-2.4747e-014	-9.78117e-014	-7.16431e-014	-6.68186e-014	-5.121e-014	-5.23312e-014	-4.48615e-014	3.25854e-014	2.71678e-014	4.79551e-014	4.45965e-014	2.21276e-014	-4.91143e-014	5.35219e-015	-6.39975e-014	-2.68959e-014	-1.9422e-014	-3.36689e-014	-4.67359e-014
-4.86865e-014	-4.21297e-014	2.03395e-014	1.59331e-014	-1.48044e-014	-3.40203e-015	-2.41855e-014	-9.77646e-014	-7.15846e-014	-6.67744e-014	-5.11476e-014	-5.22307e-014	-4.46484e-014	3.22704e-014	2.71646e-014	4.80543e-014	4.45274e-014	2.21988e-014	-4.90147e-014	5.2719e-015	-6.42622e-014	-2.70189e-014	-1.938e-014	-3.3721e-014	-4.64212e-014
-4.85288e-014	-4.19627e-014	2.02677e-014	1.58887e-014	-1.46909e-014	-3.20744e-015	-2.36217e-014	-9.76678e-014	-7.15352e-014	-6.67186e-014	-5.10617e-014	-5.21133e-014	-4.43901e-014	3.19722e-014	2.71677e-014	4.8183e-014	4.44643e-014	2.22716e-014	-4.88885e-014	5.16695e-015	-6.45288e-014	-2.71458e-014	-1.934e-014	-3.37674e-014	-4.61184e-014
-4.83456e-014	-4.18117e-014	2.02029e-014	1.58588e-014	-1.45521e-014	-2.99784e-015	-2.30572e-014	-9.75194e-014	-7.14908e-014	-6.66507e-014	-5.09491e-014	-5.19793e-014	-4.40877e-014	3.16948e-014	2.71777e-014	4.83406e-014	4.44068e-014	2.23474e-014	-4.8736e-014	5.03618e-015	-6.4794e-014	-2.72753e-014	-1.93037e-014	-3.38072e-014	-4.58291e-014
-4.81361e-014	-4.16773e-014	2.01463e-014	1.58453e-014	-1.43872e-014	-2.77234e-015	-2.2493e-014	-9.73168e-014	-7.14474e-014	-6.657e-014	-5.08071e-014	-5.18299e-014	-4.3742e-014	3.14408e-014	2.71946e-014	4.85272e-014	4.43531e-014	2.24267e-014	-4.85577e-014	4.87834e-015	-6.50538e-014	-2.74065e-014	-1.92731e-014	-3.38397e-014	-4.55539e-014
-4.79007e-014	-4.15597e-014	2.00991e-014	1.58499e-014	-1.4195e-014	-2.53047e-015	-2.19291e-014	-9.70587e-014	-7.14017e-014	-6.64753e-014	-5.0633e-014	-5.16657e-014	-4.33543e-014	3.12126e-014	2.72184e-014	4.87422e-014	4.43017e-014	2.25104e-014	-4.83542e-014	4.69315e-015	-6.53047e-014	-2.75385e-014	-1.92499e-014	-3.3864e-014	-4.52938e-014
-4.76393e-014	-4.1459e-014	2.00618e-014	1.58737e-014	-1.39751e-014	-2.27179e-015	-2.13667e-014	-9.67444e-014	-7.13494e-014	-6.63655e-014	-5.04247e-014	-5.14874e-014	-4.29266e-014	3.10133e-014	2.72493e-014	4.8984e-014	4.42514e-014	2.26003e-014	-4.81266e-014	4.48035e-015	-6.55434e-014	-2.76701e-014	-1.92357e-014	-3.38792e-014	-4.50495e-014
-4.73527e-014	-4.13738e-014	2.00343e-014	1.59177e-014	-1.3727e-014	-1.9965e-015	-2.08062e-014	-9.63735e-014	-7.12869e-014	-6.62395e-014	-5.01802e-014	-5.12948e-014	-4.246e-014	3.08445e-014	2.72872e-014	4.92508e-014	4.42018e-014	2.26975e-014	-4.78757e-014	4.23965e-015	-6.5767e-014	-2.78005e-014	-1.92318e-014	-3.38849e-014	-4.48206e-014
-4.70408e-014	-4.13037e-014	2.00167e-014	1.5983e-014	-1.34504e-014	-1.70447e-015	-2.02482e-014	-9.59463e-014	-7.12098e-014	-6.60965e-014	-4.98972e-014	-5.10882e-014	-4.19573e-014	3.07081e-014	2.73318e-014	4.9541e-014	4.41516e-014	2.28027e-014	-4.76021e-014	3.97132e-015	-6.59735e-014	-2.79288e-014	-1.92392e-014	-3.38807e-014	-4.46077e-014
-4.67035e-014	-4.1247e-014	2.0009e-014	1.60701e-014	-1.31456e-014	-1.39625e-015	-1.96929e-014	-9.54633e-014	-7.11145e-014	-6.59356e-014	-4.9574e-014	-5.08679e-014	-4.14205e-014	3.06043e-014	2.73826e-014	4.98523e-014	4.41003e-014	2.29171e-014	-4.7307e-014	3.67616e-015	-6.61596e-014	-2.80547e-014	-1.92592e-014	-3.38667e-014	-4.44106e-014
-4.63411e-014	-4.12023e-014	2.0011e-014	1.61793e-014	-1.28124e-014	-1.07246e-015	-1.914e-014	-9.49247e-014	-7.09972e-014	-6.57555e-014	-4.92089e-014	-5.06334e-014	-4.08515e-014	3.05342e-014	2.74386e-014	5.01829e-014	4.40468e-014	2.30413e-014	-4.69913e-014	3.35517e-015	-6.6323e-014	-2.81774e-014	-1.92929e-014	-3.38425e-014	-4.42293e-014
-4.59539e-014	-4.1168e-014	2.00229e-014	1.63109e-014	-1.2451e-014	-7.33642e-016	-1.85897e-014	-9.43316e-014	-7.0854e-014	-6.55557e-014	-4.88006e-014	-5.03851e-014	-4.02527e-014	3.04983e-014	2.74995e-014	5.0531e-014	4.39909e-014	2.31759e-014	-4.66554e-014	3.00935e-015	-6.64615e-014	-2.82965e-014	-1.93411e-014	-3.38074e-014	-4.40629e-014
-4.55427e-014	-4.11423e-014	2.0044e-014	1.64646e-014	-1.20612e-014	-3.80814e-016	-1.80416e-014	-9.36859e-014	-7.06807e-014	-6.53352e-014	-4.83488e-014	-5.01227e-014	-3.96263e-014	3.04963e-014	2.75642e-014	5.08943e-014	4.39327e-014	2.33216e-014	-4.62996e-014	2.64081e-015	-6.65735e-014	-2.84119e-014	-1.94049e-014	-3.37617e-014	-4.39109e-014
-4.51079e-014	-4.1123e-014	2.00737e-014	1.66396e-014	-1.16439e-014	-1.42835e-017	-1.74948e-014	-9.29891e-014	-7.04739e-014	-6.50936e-014	-4.78533e-014	-4.98451e-014	-3.89751e-014	3.05274e-014	2.76313e-014	5.12699e-014	4.38715e-014	2.34787e-014	-4.59247e-014	2.25138e-015	-6.66574e-014	-2.85234e-014	-1.94842e-014	-3.37053e-014	-4.37725e-014
-4.46505e-014	-4.11079e-014	2.0111e-014	1.68353e-014	-1.11994e-014	3.6455e-016	-1.69484e-014	-9.22435e-014	-7.02304e-014	-6.48303e-014	-4.7314e-014	-4.95514e-014	-3.83016e-014	3.05906e-014	2.77001e-014	5.16553e-014	4.3807e-014	2.36471e-014	-4.55311e-014	1.84337e-015	-6.67115e-014	-2.86304e-014	-1.95792e-014	-3.3638e-014	-4.36461e-014
-4.41713e-014	-4.10945e-014	2.01551e-014	1.70508e-014	-1.07286e-014	7.54859e-016	-1.64018e-014	-9.14526e-014	-6.9948e-014	-6.45445e-014	-4.67317e-014	-4.92407e-014	-3.76079e-014	3.06845e-014	2.777e-014	5.20492e-014	4.37392e-014	2.38272e-014	-4.51188e-014	1.42015e-015	-6.67356e-014	-2.87337e-014	-1.96897e-014	-3.35601e-014	-4.35309e-014
-4.36705e-014	-4.10806e-014	2.02053e-014	1.7285e-014	-1.0232e-014	1.15575e-015	-1.5854e-014	-9.06188e-014	-6.9624e-014	-6.4236e-014	-4.6107e-014	-4.89118e-014	-3.68967e-014	3.08075e-014	2.78397e-014	5.24487e-014	4.36682e-014	2.40185e-014	-4.46883e-014	9.84809e-016	-6.67284e-014	-2.88329e-014	-1.9815e-014	-3.34717e-014	-4.34255e-014
-4.31495e-014	-4.10631e-014	2.02607e-014	1.7537e-014	-9.71081e-015	1.56553e-015	-1.53043e-014	-8.97457e-014	-6.92563e-014	-6.39044e-014	-4.54411e-014	-4.85639e-014	-3.61704e-014	3.09579e-014	2.79083e-014	5.28514e-014	4.35946e-014	2.42209e-014	-4.42402e-014	5.39619e-016	-6.66893e-014	-2.89283e-014	-1.99549e-014	-3.3373e-014	-4.3328e-014
-4.26091e-014	-4.10399e-014	2.03201e-014	1.78053e-014	-9.16641e-015	1.98322e-015	-1.47524e-014	-8.88364e-014	-6.88429e-014	-6.35497e-014	-4.47351e-014	-4.81952e-014	-3.5431e-014	3.11334e-014	2.79746e-014	5.32548e-014	4.35184e-014	2.44342e-014	-4.37738e-014	8.87394e-017	-6.66181e-014	-2.90201e-014	-2.01085e-014	-3.32634e-014	-4.32372e-014
-4.20502e-014	-4.10085e-014	2.0383e-014	1.80878e-014	-8.60025e-015	2.40805e-015	-1.41973e-014	-8.78948e-014	-6.83814e-014	-6.31714e-014	-4.39918e-014	-4.78048e-014	-3.46804e-014	3.1331e-014	2.80377e-014	5.36562e-014	4.344e-014	2.46581e-014	-4.329e-014	-3.64828e-016	-6.65145e-014	-2.91089e-014	-2.02751e-014	-3.31437e-014	-4.31511e-014
-4.14734e-014	-4.09669e-014	2.0448e-014	1.83829e-014	-8.01327e-015	2.83912e-015	-1.3638e-014	-8.69251e-014	-6.78714e-014	-6.27694e-014	-4.3213e-014	-4.73919e-014	-3.3921e-014	3.15479e-014	2.80965e-014	5.40539e-014	4.33598e-014	2.48917e-014	-4.27885e-014	-8.17073e-016	-6.6379e-014	-2.91951e-014	-2.0453e-014	-3.30139e-014	-4.30682e-014
-4.08801e-014	-4.09122e-014	2.05141e-014	1.86889e-014	-7.40693e-015	3.27628e-015	-1.30733e-014	-8.59311e-014	-6.73124e-014	-6.23439e-014	-4.24013e-014	-4.69547e-014	-3.31536e-014	3.17813e-014	2.81502e-014	5.44458e-014	4.3278e-014	2.51339e-014	-4.22688e-014	-1.26467e-015	-6.6212e-014	-2.92786e-014	-2.06408e-014	-3.28739e-014	-4.29875e-014
-4.02719e-014	-4.0842e-014	2.05802e-014	1.90047e-014	-6.78248e-015	3.71873e-015	-1.25022e-014	-8.4917e-014	-6.6704e-014	-6.18953e-014	-4.15595e-014	-4.64912e-014	-3.23796e-014	3.20279e-014	2.81979e-014	5.48296e-014	4.31955e-014	2.53829e-014	-4.17314e-014	-1.70362e-015	-6.60132e-014	-2.936e-014	-2.08372e-014	-3.27234e-014	-4.29069e-014
-3.965e-014	-4.0755e-014	2.06457e-014	1.93283e-014	-6.14134e-015	4.16555e-015	-1.19231e-014	-8.38872e-014	-6.60462e-014	-6.14232e-014	-4.06907e-014	-4.60004e-014	-3.16003e-014	3.22842e-014	2.82391e-014	5.52039e-014	4.3113e-014	2.5638e-014	-4.11757e-014	-2.12968e-015	-6.57834e-014	-2.94398e-014	-2.10402e-014	-3.25621e-014	-4.28248e-014
-3.90157e-014	-4.06492e-014	2.07101e-014	1.96575e-014	-5.48546e-015	4.616e-015	-1.13356e-014	-8.28452e-014	-6.53395e-014	-6.09285e-014	-3.97979e-014	-4.54808e-014	-3.08175e-014	3.25468e-014	2.82728e-014	5.55664e-014	4.30312e-014	2.58975e-014	-4.06015e-014	-2.5388e-015	-6.55236e-014	-2.95182e-014	-2.12477e-014	-3.23901e-014	-4.274e-014
-3.83704e-014	-4.0523e-014	2.07725e-014	1.99901e-014	-4.81691e-015	5.06935e-015	-1.07395e-014	-8.17953e-014	-6.45846e-014	-6.04111e-014	-3.88844e-014	-4.49312e-014	-3.00324e-014	3.28124e-014	2.82979e-014	5.59157e-014	4.29508e-014	2.61611e-014	-4.00092e-014	-2.92714e-015	-6.52347e-014	-2.95954e-014	-2.14576e-014	-3.2207e-014	-4.26506e-014
-3.77161e-014	-4.03755e-014	2.08322e-014	2.03244e-014	-4.13741e-015	5.52529e-015	-1.01335e-014	-8.07417e-014	-6.37819e-014	-5.98717e-014	-3.79535e-014	-4.43503e-014	-2.9245e-014	3.30777e-014	2.83142e-014	5.62508e-014	4.28725e-014	2.64272e-014	-3.93985e-014	-3.29122e-015	-6.4917e-014	-2.96718e-014	-2.16677e-014	-3.2013e-014	-4.25553e-014
-3.70535e-014	-4.02054e-014	2.08891e-014	2.06585e-014	-3.44904e-015	5.98372e-015	-9.51693e-015	-7.9687e-014	-6.29329e-014	-5.93105e-014	-3.7009e-014	-4.37367e-014	-2.84562e-014	3.33385e-014	2.83217e-014	5.65709e-014	4.27971e-014	2.66945e-014	-3.87689e-014	-3.62744e-015	-6.45715e-014	-2.97474e-014	-2.1876e-014	-3.18077e-014	-4.24525e-014
-3.63835e-014	-4.0012e-014	2.09428e-014	2.0991e-014	-2.75413e-015	6.44483e-015	-8.88941e-015	-7.86352e-014	-6.20393e-014	-5.87282e-014	-3.6054e-014	-4.309e-014	-2.76666e-014	3.3592e-014	2.83193e-014	5.68747e-014	4.27253e-014	2.69617e-014	-3.81207e-014	-3.933e-015	-6.41994e-014	-2.98221e-014	-2.20801e-014	-3.15912e-014	-4.23402e-014
-3.57077e-014	-3.97945e-014	2.09933e-014	2.13203e-014	-2.05446e-015	6.90833e-015	-8.25063e-015	-7.75894e-014	-6.11035e-014	-5.8126e-014	-3.50915e-014	-4.241e-014	-2.68763e-014	3.38344e-014	2.83069e-014	5.71619e-014	4.26578e-014	2.72278e-014	-3.74542e-014	-4.20472e-015	-6.38011e-014	-2.98961e-014	-2.22788e-014	-3.13636e-014	-4.22175e-014
-3.5028e-014	-3.95534e-014	2.10401e-014	2.16445e-014	-1.35208e-015	7.37432e-015	-7.60047e-015	-7.65533e-014	-6.0127e-014	-5.75042e-014	-3.41252e-014	-4.16961e-014	-2.60858e-014	3.40627e-014	2.82847e-014	5.74323e-014	4.25946e-014	2.7491e-014	-3.67702e-014	-4.43998e-015	-6.33772e-014	-2.99691e-014	-2.24691e-014	-3.11247e-014	-4.20829e-014
-3.43458e-014	-3.92886e-014	2.10829e-014	2.19623e-014	-6.49561e-016	7.8432e-015	-6.93884e-015	-7.55296e-014	-5.9112e-014	-5.68635e-014	-3.3158e-014	-4.09478e-014	-2.52943e-014	3.42738e-014	2.82525e-014	5.76852e-014	4.25368e-014	2.77509e-014	-3.60694e-014	-4.63624e-015	-6.29291e-014	-3.0041e-014	-2.26483e-014	-3.08746e-014	-4.19347e-014
-3.36627e-014	-3.90005e-014	2.11221e-014	2.22718e-014	5.06354e-017	8.31544e-015	-6.26586e-015	-7.45205e-014	-5.80602e-014	-5.62047e-014	-3.21934e-014	-4.01652e-014	-2.45024e-014	3.44638e-014	2.82102e-014	5.79201e-014	4.24846e-014	2.80061e-014	-3.5353e-014	-4.79117e-015	-6.24573e-014	-3.01117e-014	-2.28147e-014	-3.06125e-014	-4.17722e-014
-3.298e-014	-3.869e-014	2.11574e-014	2.25721e-014	7.45703e-016	8.79129e-015	-5.58254e-015	-7.35279e-014	-5.69737e-014	-5.55291e-014	-3.12342e-014	-3.93488e-014	-2.37097e-014	3.46305e-014	2.81581e-014	5.81373e-014	4.24384e-014	2.82557e-014	-3.46213e-014	-4.90368e-015	-6.19623e-014	-3.01809e-014	-2.29665e-014	-3.03383e-014	-4.1594e-014
-3.22987e-014	-3.83581e-014	2.11896e-014	2.28621e-014	1.43334e-015	9.27127e-015	-4.88945e-015	-7.25538e-014	-5.58554e-014	-5.48373e-014	-3.0283e-014	-3.8499e-014	-2.29161e-014	3.4771e-014	2.80966e-014	5.83362e-014	4.23981e-014	2.84991e-014	-3.38751e-014	-4.97275e-015	-6.14441e-014	-3.02479e-014	-2.31019e-014	-3.00524e-014	-4.13979e-014
-3.16202e-014	-3.80063e-014	2.12188e-014	2.31413e-014	2.11151e-015	9.7551e-015	-4.18779e-015	-7.15995e-014	-5.4708e-014	-5.41302e-014	-2.93421e-014	-3.76168e-014	-2.21217e-014	3.48835e-014	2.80252e-014	5.85162e-014	4.23637e-014	2.87352e-014	-3.31161e-014	-4.99742e-015	-6.09033e-014	-3.03119e-014	-2.32197e-014	-2.97553e-014	-4.1183e-014
-3.09452e-014	-3.76356e-014	2.12452e-014	2.34085e-014	2.77746e-015	1.02429e-014	-3.47849e-015	-7.06665e-014	-5.35344e-014	-5.34092e-014	-2.84134e-014	-3.67034e-014	-2.1326e-014	3.4966e-014	2.7944e-014	5.8678e-014	4.23353e-014	2.89634e-014	-3.23455e-014	-4.97696e-015	-6.03401e-014	-3.03719e-014	-2.33185e-014	-2.94473e-014	-4.09486e-014
-3.02742e-014	-3.7248e-014	2.12692e-014	2.36631e-014	3.42917e-015	1.0734e-014	-2.76258e-015	-6.97556e-014	-5.23379e-014	-5.26752e-014	-2.74992e-014	-3.57604e-014	-2.05295e-014	3.50166e-014	2.78536e-014	5.88219e-014	4.23128e-014	2.91838e-014	-3.15651e-014	-4.91156e-015	-5.97547e-014	-3.04269e-014	-2.33967e-014	-2.91281e-014	-4.06941e-014
-2.96074e-014	-3.68446e-014	2.12903e-014	2.39041e-014	4.06399e-015	1.12287e-014	-2.04178e-015	-6.8867e-014	-5.11212e-014	-5.19291e-014	-2.66014e-014	-3.47895e-014	-1.9732e-014	3.50339e-014	2.77544e-014	5.89475e-014	4.22963e-014	2.93965e-014	-3.07769e-014	-4.80119e-015	-5.9148e-014	-3.04759e-014	-2.34528e-014	-2.87982e-014	-4.04186e-014
-2.8946e-014	-3.6427e-014	2.13092e-014	2.41309e-014	4.67875e-015	1.17266e-014	-1.31752e-015	-6.80018e-014	-4.98873e-014	-5.11719e-014	-2.57212e-014	-3.37927e-014	-1.8933e-014	3.50165e-014	2.76468e-014	5.90549e-014	4.22859e-014	2.96006e-014	-2.99829e-014	-4.64659e-015	-5.85209e-014	-3.0518e-014	-2.34863e-014	-2.84582e-014	-4.01205e-014
-2.82907e-014	-3.59975e-014	2.13269e-014	2.43433e-014	5.2709e-015	1.22272e-014	-5.9217e-016	-6.71596e-014	-4.86391e-014	-5.04042e-014	-2.48599e-014	-3.27729e-014	-1.81325e-014	3.49635e-014	2.75315e-014	5.91441e-014	4.22802e-014	2.97968e-014	-2.91859e-014	-4.44936e-015	-5.78735e-014	-3.05519e-014	-2.34964e-014	-2.81089e-014	-3.97987e-014
-2.76413e-014	-3.55581e-014	2.13432e-014	2.45409e-014	5.83876e-015	1.27296e-014	1.32468e-016	-6.63403e-014	-4.73793e-014	-4.96276e-014	-2.40184e-014	-3.17328e-014	-1.73306e-014	3.48742e-014	2.74091e-014	5.92155e-014	4.228e-014	2.99852e-014	-2.83882e-014	-4.21054e-015	-5.72055e-014	-3.05764e-014	-2.34823e-014	-2.77513e-014	-3.94527e-014
-2.69985e-014	-3.51108e-014	2.13574e-014	2.47232e-014	6.37958e-015	1.32336e-014	8.54021e-016	-6.55429e-014	-4.61111e-014	-4.88427e-014	-2.31973e-014	-3.06752e-014	-1.65274e-014	3.47484e-014	2.72798e-014	5.92695e-014	4.22854e-014	3.01661e-014	-2.75922e-014	-3.93231e-015	-5.65176e-014	-3.05904e-014	-2.34439e-014	-2.73859e-014	-3.90821e-014
-2.63621e-014	-3.46577e-014	2.13695e-014	2.48898e-014	6.89076e-015	1.37389e-014	1.57053e-015	-6.47666e-014	-4.48378e-014	-4.80503e-014	-2.23968e-014	-2.96032e-014	-1.57233e-014	3.45858e-014	2.71438e-014	5.93063e-014	4.22965e-014	3.03411e-014	-2.68006e-014	-3.61697e-015	-5.58103e-014	-3.05923e-014	-2.33813e-014	-2.70143e-014	-3.86856e-014
-2.57321e-014	-3.42007e-014	2.13798e-014	2.50405e-014	7.37103e-015	1.42438e-014	2.27928e-015	-6.401e-014	-4.35623e-014	-4.72516e-014	-2.16172e-014	-2.85201e-014	-1.49189e-014	3.43862e-014	2.70015e-014	5.93258e-014	4.23133e-014	3.05118e-014	-2.60164e-014	-3.26703e-015	-5.50833e-014	-3.05804e-014	-2.32945e-014	-2.66375e-014	-3.82629e-014
-2.51083e-014	-3.37412e-014	2.13879e-014	2.51754e-014	7.81758e-015	1.47471e-014	2.97808e-015	-6.32718e-014	-4.22876e-014	-4.64471e-014	-2.0858e-014	-2.74295e-014	-1.41151e-014	3.41501e-014	2.68538e-014	5.93279e-014	4.2335e-014	3.0678e-014	-2.52424e-014	-2.88582e-015	-5.43376e-014	-3.05533e-014	-2.31843e-014	-2.62562e-014	-3.78132e-014
-2.44905e-014	-3.32811e-014	2.13937e-014	2.52941e-014	8.22821e-015	1.52477e-014	3.66491e-015	-6.25509e-014	-4.10164e-014	-4.56377e-014	-2.0119e-014	-2.63348e-014	-1.33122e-014	3.38786e-014	2.67006e-014	5.93127e-014	4.23619e-014	3.08411e-014	-2.44809e-014	-2.47583e-015	-5.35725e-014	-3.051e-014	-2.30508e-014	-2.58716e-014	-3.73368e-014
-2.38788e-014	-3.28224e-014	2.13962e-014	2.53965e-014	8.60168e-015	1.5744e-014	4.33729e-015	-6.1845e-014	-3.9752e-014	-4.48245e-014	-1.93998e-014	-2.52395e-014	-1.25108e-014	3.35723e-014	2.65423e-014	5.928e-014	4.23939e-014	3.1002e-014	-2.37354e-014	-2.0408e-015	-5.27888e-014	-3.04493e-014	-2.28948e-014	-2.54849e-014	-3.68332e-014
-2.32726e-014	-3.23663e-014	2.13955e-014	2.54823e-014	8.93612e-015	1.62344e-014	4.99292e-015	-6.11531e-014	-3.84974e-014	-4.40082e-014	-1.86994e-014	-2.41475e-014	-1.17124e-014	3.32319e-014	2.63791e-014	5.92302e-014	4.24304e-014	3.11622e-014	-2.30087e-014	-1.58432e-015	-5.19869e-014	-3.03702e-014	-2.27173e-014	-2.50974e-014	-3.63016e-014
-2.26711e-014	-3.19134e-014	2.13906e-014	2.55511e-014	9.23009e-015	1.67166e-014	5.62952e-015	-6.04729e-014	-3.72551e-014	-4.31895e-014	-1.80172e-014	-2.30625e-014	-1.09175e-014	3.28591e-014	2.62109e-014	5.91631e-014	4.24715e-014	3.13227e-014	-2.23035e-014	-1.11002e-015	-5.11671e-014	-3.02709e-014	-2.25197e-014	-2.471e-014	-3.57421e-014
-2.2074e-014	-3.14649e-014	2.13811e-014	2.56022e-014	9.48282e-015	1.71889e-014	6.24524e-015	-5.98033e-014	-3.60284e-014	-4.23693e-014	-1.7352e-014	-2.19887e-014	-1.01268e-014	3.24548e-014	2.60381e-014	5.90786e-014	4.25171e-014	3.14854e-014	-2.16229e-014	-6.21231e-016	-5.03299e-014	-3.01504e-014	-2.23033e-014	-2.43242e-014	-3.51545e-014
-2.14805e-014	-3.10211e-014	2.13657e-014	2.56352e-014	9.6937e-015	1.76497e-014	6.83783e-015	-5.91421e-014	-3.48197e-014	-4.15487e-014	-1.67033e-014	-2.09289e-014	-9.34199e-015	3.20212e-014	2.58605e-014	5.89765e-014	4.25668e-014	3.16512e-014	-2.09689e-014	-1.21639e-016	-4.94763e-014	-3.00074e-014	-2.20694e-014	-2.39413e-014	-3.45395e-014
-2.08901e-014	-3.05827e-014	2.13435e-014	2.56496e-014	9.86173e-015	1.80964e-014	7.40514e-015	-5.84879e-014	-3.36318e-014	-4.07279e-014	-1.60697e-014	-1.98865e-014	-8.56482e-015	3.15601e-014	2.56775e-014	5.88564e-014	4.26209e-014	3.18217e-014	-2.03438e-014	3.84532e-016	-4.8607e-014	-2.98413e-014	-2.18201e-014	-2.35626e-014	-3.38975e-014
-2.03025e-014	-3.01502e-014	2.13131e-014	2.56447e-014	9.98666e-015	1.85268e-014	7.94503e-015	-5.78383e-014	-3.2467e-014	-3.99076e-014	-1.54505e-014	-1.88645e-014	-7.79665e-015	3.10743e-014	2.54892e-014	5.87182e-014	4.26799e-014	3.1998e-014	-1.97495e-014	8.93191e-016	-4.77231e-014	-2.96511e-014	-2.15567e-014	-2.31886e-014	-3.32283e-014
-1.97168e-014	-2.97231e-014	2.12729e-014	2.56203e-014	1.0069e-014	1.89384e-014	8.45685e-015	-5.71921e-014	-3.13274e-014	-3.90887e-014	-1.48441e-014	-1.78663e-014	-7.03885e-015	3.05663e-014	2.52957e-014	5.85616e-014	4.27437e-014	3.21817e-014	-1.91885e-014	1.40108e-015	-4.68251e-014	-2.94362e-014	-2.12804e-014	-2.28205e-014	-3.25327e-014
-1.91331e-014	-2.93016e-014	2.12221e-014	2.55754e-014	1.01085e-014	1.93293e-014	8.93973e-015	-5.65477e-014	-3.02157e-014	-3.82719e-014	-1.425e-014	-1.68946e-014	-6.29361e-015	3.00382e-014	2.50972e-014	5.83867e-014	4.28121e-014	3.23735e-014	-1.86619e-014	1.90469e-015	-4.59148e-014	-2.91953e-014	-2.0993e-014	-2.24585e-014	-3.1811e-014
-1.85507e-014	-2.88849e-014	2.11594e-014	2.55096e-014	1.01055e-014	1.96973e-014	9.39318e-015	-5.59029e-014	-2.91339e-014	-3.74578e-014	-1.36671e-014	-1.59522e-014	-5.5622e-015	2.94927e-014	2.48925e-014	5.81934e-014	4.28855e-014	3.25744e-014	-1.81713e-014	2.4006e-015	-4.49935e-014	-2.89285e-014	-2.06963e-014	-2.21033e-014	-3.1064e-014
-1.79687e-014	-2.8472e-014	2.10834e-014	2.54218e-014	1.00617e-014	2.00406e-014	9.8156e-015	-5.52565e-014	-2.80841e-014	-3.66466e-014	-1.30948e-014	-1.50414e-014	-4.84543e-015	2.89324e-014	2.46808e-014	5.79819e-014	4.29647e-014	3.27852e-014	-1.77175e-014	2.88559e-015	-4.40625e-014	-2.86356e-014	-2.03914e-014	-2.17556e-014	-3.02928e-014
-1.73874e-014	-2.80619e-014	2.09931e-014	2.53115e-014	9.9777e-015	2.0357e-014	1.02061e-014	-5.46076e-014	-2.70679e-014	-3.58384e-014	-1.25324e-014	-1.41645e-014	-4.14503e-015	2.83602e-014	2.44623e-014	5.77515e-014	4.30507e-014	3.30068e-014	-1.7301e-014	3.35699e-015	-4.31225e-014	-2.83154e-014	-2.00801e-014	-2.14162e-014	-2.94984e-014
-1.68061e-014	-2.7654e-014	2.08876e-014	2.51782e-014	9.85432e-015	2.0645e-014	1.05653e-014	-5.39553e-014	-2.60872e-014	-3.50339e-014	-1.1979e-014	-1.33225e-014	-3.46223e-015	2.7779e-014	2.42362e-014	5.75024e-014	4.31437e-014	3.32397e-014	-1.6922e-014	3.81245e-015	-4.21753e-014	-2.79686e-014	-1.97637e-014	-2.10855e-014	-2.86827e-014
-1.62238e-014	-2.72472e-014	2.07659e-014	2.50216e-014	9.69275e-015	2.09028e-014	1.08934e-014	-5.32982e-014	-2.51433e-014	-3.42338e-014	-1.14345e-014	-1.25166e-014	-2.79861e-015	2.71914e-014	2.40023e-014	5.72347e-014	4.32442e-014	3.3484e-014	-1.65803e-014	4.24936e-015	-4.12224e-014	-2.75953e-014	-1.94433e-014	-2.0763e-014	-2.78469e-014
-1.56408e-014	-2.684e-014	2.06266e-014	2.48407e-014	9.4945e-015	2.1129e-014	1.11909e-014	-5.26358e-014	-2.4238e-014	-3.34385e-014	-1.08989e-014	-1.17477e-014	-2.15567e-015	2.66001e-014	2.37603e-014	5.69488e-014	4.33526e-014	3.37404e-014	-1.62755e-014	4.66655e-015	-4.02649e-014	-2.71956e-014	-1.912e-014	-2.04479e-014	-2.69929e-014
-1.50568e-014	-2.643e-014	2.04685e-014	2.46351e-014	9.26143e-015	2.13228e-014	1.14582e-014	-5.19675e-014	-2.33724e-014	-3.26486e-014	-1.03717e-014	-1.10174e-014	-1.53391e-015	2.60081e-014	2.35093e-014	5.66448e-014	4.34689e-014	3.40092e-014	-1.60068e-014	5.06252e-015	-3.93043e-014	-2.67702e-014	-1.8795e-014	-2.01401e-014	-2.61221e-014
-1.44717e-014	-2.60154e-014	2.02915e-014	2.44041e-014	8.99587e-015	2.14835e-014	1.1696e-014	-5.1293e-014	-2.25474e-014	-3.18644e-014	-9.85344e-015	-1.03261e-014	-9.35587e-016	2.54185e-014	2.32494e-014	5.63235e-014	4.35936e-014	3.42904e-014	-1.57729e-014	5.43563e-015	-3.83424e-014	-2.632e-014	-1.84688e-014	-1.98384e-014	-2.52366e-014
-1.3885e-014	-2.5595e-014	2.0095e-014	2.41477e-014	8.6996e-015	2.16104e-014	1.19045e-014	-5.06114e-014	-2.17635e-014	-3.10866e-014	-9.34409e-015	-9.6735e-015	-3.61314e-016	2.48345e-014	2.29804e-014	5.59863e-014	4.37273e-014	3.45835e-014	-1.55713e-014	5.78454e-015	-3.73805e-014	-2.58458e-014	-1.8142e-014	-1.95419e-014	-2.43394e-014
-1.32969e-014	-2.51668e-014	1.98788e-014	2.38662e-014	8.37509e-015	2.17035e-014	1.20857e-014	-4.99225e-014	-2.10212e-014	-3.03155e-014	-8.84353e-015	-9.05918e-015	1.89308e-016	2.42588e-014	2.2702e-014	5.56337e-014	4.38701e-014	3.4888e-014	-1.54004e-014	6.1086e-015	-3.64199e-014	-2.53488e-014	-1.78153e-014	-1.92499e-014	-2.34323e-014
-1.2708e-014	-2.4729e-014	1.96425e-014	2.35592e-014	8.02517e-015	2.17634e-014	1.2241e-014	-4.92263e-014	-2.03211e-014	-2.95514e-014	-8.35236e-015	-8.48274e-015	7.15121e-016	2.36942e-014	2.24143e-014	5.52662e-014	4.40222e-014	3.52038e-014	-1.52583e-014	6.40734e-015	-3.54628e-014	-2.48296e-014	-1.74897e-014	-1.89614e-014	-2.25178e-014
-1.21188e-014	-2.42798e-014	1.93865e-014	2.32273e-014	7.65269e-015	2.17905e-014	1.23727e-014	-4.85233e-014	-1.9663e-014	-2.87948e-014	-7.87166e-015	-7.94343e-015	1.21525e-015	2.31437e-014	2.21165e-014	5.48854e-014	4.41831e-014	3.55297e-014	-1.51421e-014	6.68076e-015	-3.4511e-014	-2.42898e-014	-1.71656e-014	-1.86748e-014	-2.15983e-014
-1.15298e-014	-2.38177e-014	1.91109e-014	2.28711e-014	7.25957e-015	2.17856e-014	1.24826e-014	-4.78136e-014	-1.90467e-014	-2.80466e-014	-7.40191e-015	-7.43944e-015	1.68996e-015	2.26099e-014	2.18087e-014	5.44925e-014	4.43529e-014	3.5865e-014	-1.50485e-014	6.92893e-015	-3.35658e-014	-2.37304e-014	-1.68431e-014	-1.8389e-014	-2.06769e-014
-1.09409e-014	-2.33418e-014	1.88161e-014	2.24907e-014	6.84873e-015	2.17497e-014	1.25723e-014	-4.70967e-014	-1.84723e-014	-2.7307e-014	-6.94407e-015	-6.96933e-015	2.13907e-015	2.2095e-014	2.14909e-014	5.40891e-014	4.45318e-014	3.62089e-014	-1.4974e-014	7.15251e-015	-3.26277e-014	-2.31528e-014	-1.65219e-014	-1.81025e-014	-1.97564e-014
-1.03534e-014	-2.28498e-014	1.8503e-014	2.20874e-014	6.42313e-015	2.16846e-014	1.26447e-014	-4.63735e-014	-1.79388e-014	-2.65765e-014	-6.49935e-015	-6.53134e-015	2.56279e-015	2.16008e-014	2.1163e-014	5.36761e-014	4.47192e-014	3.65599e-014	-1.49154e-014	7.35255e-015	-3.1699e-014	-2.25586e-014	-1.6202e-014	-1.78135e-014	-1.88386e-014
-9.76807e-015	-2.23411e-014	1.81722e-014	2.16624e-014	5.98531e-015	2.15922e-014	1.27016e-014	-4.56455e-014	-1.74453e-014	-2.58558e-014	-6.06815e-015	-6.12349e-015	2.96185e-015	2.11299e-014	2.08255e-014	5.32547e-014	4.4915e-014	3.69175e-014	-1.48695e-014	7.53014e-015	-3.07812e-014	-2.19494e-014	-1.58829e-014	-1.75208e-014	-1.79267e-014
-9.18488e-015	-2.18147e-014	1.7825e-014	2.12175e-014	5.53784e-015	2.14745e-014	1.27453e-014	-4.4914e-014	-1.69907e-014	-2.51452e-014	-5.65175e-015	-5.74371e-015	3.33722e-015	2.06844e-014	2.04781e-014	5.2827e-014	4.51186e-014	3.728e-014	-1.48316e-014	7.68637e-015	-2.98757e-014	-2.13269e-014	-1.55641e-014	-1.7222e-014	-1.70239e-014
-8.60471e-015	-2.12693e-014	1.74631e-014	2.07543e-014	5.08352e-015	2.13342e-014	1.27782e-014	-4.41795e-014	-1.65742e-014	-2.44453e-014	-5.25124e-015	-5.38968e-015	3.68953e-015	2.02662e-014	2.01218e-014	5.23953e-014	4.53283e-014	3.76456e-014	-1.47979e-014	7.82285e-015	-2.89837e-014	-2.06928e-014	-1.5246e-014	-1.69168e-014	-1.61334e-014
-8.0285e-015	-2.0705e-014	1.70886e-014	2.02755e-014	4.62536e-015	2.11739e-014	1.28032e-014	-4.34427e-014	-1.61941e-014	-2.37562e-014	-4.86777e-015	-5.0589e-015	4.0196e-015	1.98769e-014	1.97569e-014	5.19614e-014	4.55429e-014	3.80132e-014	-1.47645e-014	7.94107e-015	-2.81067e-014	-2.00485e-014	-1.49279e-014	-1.66027e-014	-1.5258e-014
-7.45677e-015	-2.01212e-014	1.67032e-014	1.9783e-014	4.16527e-015	2.09962e-014	1.28221e-014	-4.27049e-014	-1.58482e-014	-2.30786e-014	-4.50223e-015	-4.74877e-015	4.32832e-015	1.95171e-014	1.93845e-014	5.15276e-014	4.57611e-014	3.83815e-014	-1.47278e-014	8.04245e-015	-2.72462e-014	-1.9396e-014	-1.46092e-014	-1.62784e-014	-1.44004e-014
-6.89024e-015	-1.95182e-014	1.6309e-014	1.92798e-014	3.70614e-015	2.08044e-014	1.28371e-014	-4.19678e-014	-1.55348e-014	-2.24129e-014	-4.15549e-015	-4.45692e-015	4.61665e-015	1.91883e-014	1.90059e-014	5.10968e-014	4.5981e-014	3.87492e-014	-1.46847e-014	8.12932e-015	-2.64031e-014	-1.87372e-014	-1.42895e-014	-1.59436e-014	-1.35634e-014
-6.32978e-015	-1.88959e-014	1.59084e-014	1.87683e-014	3.25036e-015	2.06015e-014	1.28506e-014	-4.12324e-014	-1.52518e-014	-2.17601e-014	-3.82838e-015	-4.1808e-015	4.88593e-015	1.8891e-014	1.86223e-014	5.06708e-014	4.62013e-014	3.91146e-014	-1.46312e-014	8.20445e-015	-2.5579e-014	-1.80739e-014	-1.39681e-014	-1.55969e-014	-1.27495e-014
-5.77599e-015	-1.82547e-014	1.55035e-014	1.82523e-014	2.79951e-015	2.03914e-014	1.28641e-014	-4.05001e-014	-1.49965e-014	-2.11207e-014	-3.52144e-015	-3.91769e-015	5.13828e-015	1.86255e-014	1.82347e-014	5.02521e-014	4.64206e-014	3.94768e-014	-1.45642e-014	8.26935e-015	-2.47743e-014	-1.74079e-014	-1.36451e-014	-1.52378e-014	-1.19611e-014
-5.22942e-015	-1.75959e-014	1.50971e-014	1.77349e-014	2.35603e-015	2.01771e-014	1.28802e-014	-3.97718e-014	-1.47661e-014	-2.04951e-014	-3.23556e-015	-3.66559e-015	5.3752e-015	1.83921e-014	1.78449e-014	4.98426e-014	4.66369e-014	3.98348e-014	-1.44807e-014	8.32566e-015	-2.39903e-014	-1.6741e-014	-1.33196e-014	-1.48654e-014	-1.12005e-014
-4.69056e-015	-1.69204e-014	1.46915e-014	1.7219e-014	1.92199e-015	1.99624e-014	1.2901e-014	-3.90493e-014	-1.45582e-014	-1.98838e-014	-2.97126e-015	-3.4216e-015	5.59794e-015	1.81913e-014	1.74544e-014	4.94451e-014	4.68484e-014	4.01872e-014	-1.43771e-014	8.37553e-015	-2.32281e-014	-1.60752e-014	-1.29915e-014	-1.44795e-014	-1.04698e-014
-4.15981e-015	-1.62296e-014	1.42897e-014	1.67086e-014	1.49918e-015	1.97505e-014	1.29274e-014	-3.83342e-014	-1.43703e-014	-1.92874e-014	-2.72925e-015	-3.18333e-015	5.80861e-015	1.80229e-014	1.70645e-014	4.90616e-014	4.70528e-014	4.05323e-014	-1.42504e-014	8.42051e-015	-2.24889e-014	-1.54114e-014	-1.26603e-014	-1.40803e-014	-9.77015e-015
-3.63773e-015	-1.55249e-014	1.38951e-014	1.62076e-014	1.08984e-015	1.95453e-014	1.29609e-014	-3.76279e-014	-1.42002e-014	-1.87061e-014	-2.50975e-015	-2.94883e-015	6.0092e-015	1.78861e-014	1.6677e-014	4.86938e-014	4.72482e-014	4.08695e-014	-1.40989e-014	8.46251e-015	-2.17732e-014	-1.47518e-014	-1.23252e-014	-1.36671e-014	-9.10309e-015
-3.12445e-015	-1.48085e-014	1.35102e-014	1.57198e-014	6.95173e-016	1.93501e-014	1.30029e-014	-3.69314e-014	-1.40447e-014	-1.81402e-014	-2.31229e-015	-2.71671e-015	6.20155e-015	1.77805e-014	1.6294e-014	4.83438e-014	4.74333e-014	4.11975e-014	-1.39207e-014	8.50312e-015	-2.10816e-014	-1.40975e-014	-1.1986e-014	-1.32405e-014	-8.47056e-015
-2.62049e-015	-1.40823e-014	1.31374e-014	1.52487e-014	3.16741e-016	1.9168e-014	1.30542e-014	-3.62464e-014	-1.39007e-014	-1.75902e-014	-2.13662e-015	-2.48499e-015	6.38772e-015	1.77055e-014	1.59175e-014	4.80136e-014	4.76057e-014	4.15163e-014	-1.37137e-014	8.54266e-015	-2.0415e-014	-1.34499e-014	-1.16426e-014	-1.28015e-014	-7.87354e-015
-2.12578e-015	-1.33491e-014	1.27794e-014	1.47976e-014	-4.38024e-017	1.90018e-014	1.31156e-014	-3.55743e-014	-1.3766e-014	-1.70564e-014	-1.98305e-015	-2.25191e-015	6.56905e-015	1.76594e-014	1.55493e-014	4.77049e-014	4.77627e-014	4.18251e-014	-1.3476e-014	8.58254e-015	-1.9774e-014	-1.28106e-014	-1.12951e-014	-1.23506e-014	-7.31275e-015
-1.64044e-015	-1.2611e-014	1.24391e-014	1.43704e-014	-3.84948e-016	1.88539e-014	1.31873e-014	-3.49168e-014	-1.36378e-014	-1.65388e-014	-1.85122e-015	-2.01643e-015	6.74708e-015	1.76404e-014	1.51913e-014	4.74189e-014	4.79026e-014	4.21232e-014	-1.32069e-014	8.62508e-015	-1.91585e-014	-1.21813e-014	-1.09432e-014	-1.18896e-014	-6.78888e-015
-1.16485e-015	-1.18702e-014	1.21187e-014	1.39713e-014	-7.05566e-016	1.87267e-014	1.32705e-014	-3.42751e-014	-1.35137e-014	-1.60382e-014	-1.74026e-015	-1.77767e-015	6.92417e-015	1.76473e-014	1.48458e-014	4.71576e-014	4.8024e-014	4.24098e-014	-1.29061e-014	8.67093e-015	-1.85694e-014	-1.15629e-014	-1.05877e-014	-1.14203e-014	-6.30225e-015
-6.99268e-016	-1.11292e-014	1.18206e-014	1.36039e-014	-1.00432e-015	1.86224e-014	1.33647e-014	-3.36501e-014	-1.33909e-014	-1.55545e-014	-1.64936e-015	-1.53429e-015	7.10235e-015	1.76779e-014	1.4515e-014	4.69224e-014	4.81249e-014	4.26851e-014	-1.25731e-014	8.72023e-015	-1.80069e-014	-1.09562e-014	-1.02287e-014	-1.09447e-014	-5.85319e-015
-2.42822e-016	-1.03908e-014	1.15473e-014	1.32708e-014	-1.28051e-015	1.85431e-014	1.34691e-014	-3.30429e-014	-1.32672e-014	-1.50883e-014	-1.57787e-015	-1.28609e-015	7.28292e-015	1.77303e-014	1.4201e-014	4.67138e-014	4.82032e-014	4.29489e-014	-1.22086e-014	8.77399e-015	-1.74709e-014	-1.03625e-014	-9.86691e-015	-1.04637e-014	-5.4416e-015
2.04528e-016	-9.65775e-015	1.13004e-014	1.29749e-014	-1.53313e-015	1.849e-014	1.35833e-014	-3.24546e-014	-1.3141e-014	-1.46395e-014	-1.52456e-015	-1.03293e-015	7.46711e-015	1.78022e-014	1.39052e-014	4.65331e-014	4.82579e-014	4.32011e-014	-1.18132e-014	8.83283e-015	-1.69621e-014	-9.78282e-015	-9.50292e-015	-9.97938e-015	-5.06605e-015
6.43091e-016	-8.93298e-015	1.10815e-014	1.27193e-014	-1.7617e-015	1.84643e-014	1.37074e-014	-3.18868e-014	-1.30099e-014	-1.42089e-014	-1.48852e-015	-7.75393e-016	7.65622e-015	1.78902e-014	1.36299e-014	4.638e-014	4.82877e-014	4.34419e-014	-1.13879e-014	8.89707e-015	-1.64809e-014	-9.21816e-015	-9.13812e-015	-9.49457e-015	-4.72581e-015
1.07315e-015	-8.21916e-015	1.08924e-014	1.25063e-014	-1.9659e-015	1.84667e-014	1.38406e-014	-3.13402e-014	-1.28718e-014	-1.37964e-014	-1.46876e-015	-5.13245e-016	7.85169e-015	1.79927e-014	1.33764e-014	4.62547e-014	4.82919e-014	4.36716e-014	-1.09345e-014	8.96626e-015	-1.6027e-014	-8.66856e-015	-8.77361e-015	-9.01249e-015	-4.41919e-015
1.49465e-015	-7.5189e-015	1.07344e-014	1.23382e-014	-2.1452e-015	1.84975e-014	1.39814e-014	-3.08153e-014	-1.27258e-014	-1.34019e-014	-1.46382e-015	-2.46527e-016	8.05413e-015	1.81065e-014	1.31465e-014	4.61573e-014	4.82698e-014	4.38905e-014	-1.04548e-014	9.04075e-015	-1.56e-014	-8.13532e-015	-8.41019e-015	-8.53515e-015	-4.14549e-015
1.90735e-015	-6.83463e-015	1.06088e-014	1.22171e-014	-2.29976e-015	1.85567e-014	1.41296e-014	-3.03121e-014	-1.25697e-014	-1.30254e-014	-1.47179e-015	2.38572e-017	8.26417e-015	1.82298e-014	1.29416e-014	4.60869e-014	4.82205e-014	4.4099e-014	-9.95014e-015	9.12038e-015	-1.51998e-014	-7.61954e-015	-8.04911e-015	-8.06524e-015	-3.90295e-015
2.31138e-015	-6.16867e-015	1.05163e-014	1.2144e-014	-2.42946e-015	1.86439e-014	1.42837e-014	-2.9832e-014	-1.2403e-014	-1.26672e-014	-1.49103e-015	2.96829e-016	8.48251e-015	1.83595e-014	1.2763e-014	4.60422e-014	4.81433e-014	4.42972e-014	-9.42389e-015	9.20449e-015	-1.48266e-014	-7.12144e-015	-7.69198e-015	-7.60596e-015	-3.68943e-015
2.70727e-015	-5.5239e-015	1.04567e-014	1.21195e-014	-2.53398e-015	1.87588e-014	1.44424e-014	-2.93755e-014	-1.22249e-014	-1.23266e-014	-1.52058e-015	5.71355e-016	8.70911e-015	1.84929e-014	1.26112e-014	4.60226e-014	4.80388e-014	4.44857e-014	-8.87883e-015	9.29236e-015	-1.44802e-014	-6.64083e-015	-7.33971e-015	-7.15979e-015	-3.50193e-015
3.09542e-015	-4.90206e-015	1.04304e-014	1.2144e-014	-2.61282e-015	1.89001e-014	1.46037e-014	-2.89428e-014	-1.2035e-014	-1.2004e-014	-1.55903e-015	8.46283e-016	8.94473e-015	1.86279e-014	1.24872e-014	4.60269e-014	4.79076e-014	4.46648e-014	-8.31814e-015	9.38367e-015	-1.41601e-014	-6.17795e-015	-6.99383e-015	-6.73027e-015	-3.3376e-015
3.4757e-015	-4.30534e-015	1.04378e-014	1.22174e-014	-2.6655e-015	1.90666e-014	1.47667e-014	-2.85346e-014	-1.18327e-014	-1.1699e-014	-1.60448e-015	1.12006e-015	9.18982e-015	1.87616e-014	1.23919e-014	4.60534e-014	4.7751e-014	4.48352e-014	-7.74515e-015	9.47825e-015	-1.38658e-014	-5.73403e-015	-6.65574e-015	-6.31953e-015	-3.19463e-015
3.84837e-015	-3.73567e-015	1.04782e-014	1.23393e-014	-2.69207e-015	1.92564e-014	1.49299e-014	-2.81509e-014	-1.16185e-014	-1.14112e-014	-1.65534e-015	1.39103e-015	9.44337e-015	1.88905e-014	1.23261e-014	4.61002e-014	4.75703e-014	4.49969e-014	-7.16331e-015	9.57501e-015	-1.35962e-014	-5.30927e-015	-6.32661e-015	-5.92997e-015	-3.07079e-015
4.21292e-015	-3.19513e-015	1.05513e-014	1.25091e-014	-2.69329e-015	1.94678e-014	1.50921e-014	-2.77919e-014	-1.1393e-014	-1.11403e-014	-1.71034e-015	1.65803e-015	9.70504e-015	1.90127e-014	1.229e-014	4.61656e-014	4.73672e-014	4.51506e-014	-6.57629e-015	9.67291e-015	-1.33509e-014	-4.90409e-015	-6.00844e-015	-5.56406e-015	-2.96285e-015
4.56972e-015	-2.68537e-015	1.06556e-014	1.27243e-014	-2.66902e-015	1.96985e-014	1.52522e-014	-2.74581e-014	-1.11573e-014	-1.08855e-014	-1.76801e-015	1.91906e-015	9.97441e-015	1.91264e-014	1.22836e-014	4.62469e-014	4.71433e-014	4.5296e-014	-5.98766e-015	9.77107e-015	-1.31301e-014	-4.51878e-015	-5.70293e-015	-5.22405e-015	-2.86828e-015
4.91854e-015	-2.20717e-015	1.07903e-014	1.29841e-014	-2.61931e-015	1.99467e-014	1.54093e-014	-2.71491e-014	-1.09119e-014	-1.06461e-014	-1.8272e-015	2.17216e-015	1.02506e-014	1.92298e-014	1.23064e-014	4.63424e-014	4.69005e-014	4.5433e-014	-5.40091e-015	9.86853e-015	-1.29336e-014	-4.15348e-015	-5.4109e-015	-4.91201e-015	-2.78456e-015
5.25802e-015	-1.76096e-015	1.09541e-014	1.3286e-014	-2.54476e-015	2.02106e-014	1.55624e-014	-2.68649e-014	-1.06593e-014	-1.0422e-014	-1.88699e-015	2.41558e-015	1.05327e-014	1.93206e-014	1.23573e-014	4.64494e-014	4.66409e-014	4.5562e-014	-4.82035e-015	9.96426e-015	-1.27599e-014	-3.80862e-015	-5.13399e-015	-4.62991e-015	-2.70871e-015
5.58751e-015	-1.34685e-015	1.11457e-014	1.36273e-014	-2.44593e-015	2.04874e-014	1.57103e-014	-2.6605e-014	-1.04006e-014	-1.02132e-014	-1.94624e-015	2.64815e-015	1.08204e-014	1.9397e-014	1.2436e-014	4.65656e-014	4.6367e-014	4.56828e-014	-4.24988e-015	1.00572e-014	-1.26075e-014	-3.48487e-015	-4.87336e-015	-4.37929e-015	-2.63815e-015
5.90624e-015	-9.65925e-016	1.13631e-014	1.40046e-014	-2.32237e-015	2.07744e-014	1.58517e-014	-2.6369e-014	-1.01379e-014	-1.00188e-014	-2.004e-015	2.86843e-015	1.11124e-014	1.94579e-014	1.25415e-014	4.66882e-014	4.60813e-014	4.57953e-014	-3.69248e-015	1.01474e-014	-1.24763e-014	-3.18258e-015	-4.63087e-015	-4.16184e-015	-2.57085e-015
6.21372e-015	-6.18403e-016	1.16043e-014	1.44145e-014	-2.17534e-015	2.10695e-014	1.59854e-014	-2.6156e-014	-9.87294e-015	-9.83863e-015	-2.06031e-015	3.07456e-015	1.14068e-014	1.9502e-014	1.26721e-014	4.6815e-014	4.57868e-014	4.58998e-014	-3.15225e-015	1.02338e-014	-1.23659e-014	-2.90173e-015	-4.407e-015	-3.97862e-015	-2.50517e-015
6.50947e-015	-3.03994e-016	1.18666e-014	1.48525e-014	-2.00502e-015	2.13698e-014	1.6111e-014	-2.59654e-014	-9.6082e-015	-9.672e-015	-2.11437e-015	3.26548e-015	1.17027e-014	1.95281e-014	1.28263e-014	4.69431e-014	4.54871e-014	4.5996e-014	-2.63267e-015	1.0315e-014	-1.22753e-014	-2.64273e-015	-4.20263e-015	-3.83073e-015	-2.43829e-015
6.79214e-015	-2.24424e-017	1.21478e-014	1.53153e-014	-1.81207e-015	2.1673e-014	1.62279e-014	-2.57967e-014	-9.34618e-015	-9.51844e-015	-2.16558e-015	3.43962e-015	1.19983e-014	1.9536e-014	1.30028e-014	4.70696e-014	4.51853e-014	4.60834e-014	-2.13706e-015	1.03898e-014	-1.2203e-014	-2.40588e-015	-4.01835e-015	-3.71748e-015	-2.36884e-015
7.0609e-015	2.26567e-016	1.24459e-014	1.57983e-014	-1.59779e-015	2.19768e-014	1.63357e-014	-2.5649e-014	-9.08894e-015	-9.37679e-015	-2.2139e-015	3.59566e-015	1.22919e-014	1.95249e-014	1.32e-014	4.71921e-014	4.48841e-014	4.61609e-014	-1.66774e-015	1.04583e-014	-1.21484e-014	-2.19125e-015	-3.85445e-015	-3.63845e-015	-2.29488e-015
7.3148e-015	4.43573e-016	1.27583e-014	1.62972e-014	-1.36393e-015	2.22794e-014	1.6435e-014	-2.55212e-014	-8.83944e-015	-9.24671e-015	-2.25898e-015	3.73278e-015	1.25818e-014	1.94945e-014	1.34155e-014	4.7308e-014	4.45866e-014	4.62274e-014	-1.22749e-015	1.05203e-014	-1.21111e-014	-1.99903e-015	-3.71068e-015	-3.5939e-015	-2.21443e-015
7.55296e-015	6.29597e-016	1.30828e-014	1.68077e-014	-1.1105e-015	2.25787e-014	1.65259e-014	-2.54121e-014	-8.60016e-015	-9.12758e-015	-2.30084e-015	3.85025e-015	1.28666e-014	1.94452e-014	1.36477e-014	4.74148e-014	4.42964e-014	4.62826e-014	-8.19396e-016	1.0575e-014	-1.20897e-014	-1.82886e-015	-3.58783e-015	-3.58287e-015	-2.12611e-015
7.77396e-015	7.8581e-016	1.34168e-014	1.73253e-014	-8.39111e-016	2.28732e-014	1.66086e-014	-2.53207e-014	-8.37416e-015	-9.01879e-015	-2.33922e-015	3.94733e-015	1.31447e-014	1.93776e-014	1.3894e-014	4.75102e-014	4.4017e-014	4.6326e-014	-4.45317e-016	1.06221e-014	-1.20825e-014	-1.68102e-015	-3.48576e-015	-3.6045e-015	-2.02836e-015
7.97614e-015	9.13677e-016	1.3758e-014	1.78461e-014	-5.51082e-016	2.31615e-014	1.66836e-014	-2.52457e-014	-8.16405e-015	-8.91956e-015	-2.37436e-015	4.02291e-015	1.34137e-014	1.92917e-014	1.41513e-014	4.75929e-014	4.3751e-014	4.63566e-014	-1.07789e-016	1.06621e-014	-1.20876e-014	-1.55553e-015	-3.40346e-015	-3.65746e-015	-1.9206e-015
8.15844e-015	1.01441e-015	1.41041e-014	1.83661e-014	-2.47739e-016	2.34423e-014	1.67513e-014	-2.51857e-014	-7.97225e-015	-8.82881e-015	-2.40656e-015	4.07649e-015	1.3672e-014	1.91891e-014	1.44177e-014	4.76608e-014	4.35013e-014	4.63735e-014	1.90703e-016	1.06945e-014	-1.21044e-014	-1.45298e-015	-3.34049e-015	-3.73945e-015	-1.80249e-015
8.32001e-015	1.08948e-015	1.4453e-014	1.88809e-014	6.88215e-017	2.37146e-014	1.6813e-014	-2.51389e-014	-7.80031e-015	-8.74677e-015	-2.43659e-015	4.10891e-015	1.39182e-014	1.90706e-014	1.46909e-014	4.77123e-014	4.32708e-014	4.63755e-014	4.48538e-016	1.07194e-014	-1.21316e-014	-1.37344e-015	-3.29682e-015	-3.84895e-015	-1.67357e-015
8.45926e-015	1.14031e-015	1.48017e-014	1.93863e-014	3.97166e-016	2.39781e-014	1.68695e-014	-2.51039e-014	-7.65041e-015	-8.67219e-015	-2.46443e-015	4.12039e-015	1.41506e-014	1.89375e-014	1.49682e-014	4.77457e-014	4.30621e-014	4.63622e-014	6.64976e-016	1.0737e-014	-1.21679e-014	-1.31643e-015	-3.27171e-015	-3.9842e-015	-1.53478e-015
[truncated: 1,316 more rows]
