# Supplementary material for: Prominent gamma band activity during visual motion perception in early-stage Alzheimer’s disease
Source: PLoS One. 2022 Apr 18;17(4):e0266693. doi: 10.1371/journal.pone.0266693 (PMC9015152; doi:10.1371/journal.pone.0266693)
Supplement: S1 File — (ZIP) [file pone.0266693.s001.zip › PloseOneé╠âfü[â^âVü[âgùp/AD04 L hemisphere.txt]

2.27879e-015	1.36883e-014	1.09154e-014	-1.74824e-015	2.72457e-015	-1.00119e-014	4.14629e-015	-1.16003e-014	1.40216e-015	-2.32394e-016	-1.02843e-015	4.27839e-015	4.95646e-015	6.27654e-015	1.366e-014	-3.32158e-015	1.2621e-014	1.07229e-014	1.14663e-014	1.68006e-014	7.71932e-015	1.21783e-014	1.55503e-014	1.4222e-014	1.19471e-014
2.47914e-015	1.33538e-014	1.04899e-014	-1.65905e-015	2.96822e-015	-9.60238e-015	4.3169e-015	-1.13286e-014	9.42611e-016	-6.87503e-017	-9.78595e-016	4.66815e-015	5.02871e-015	6.14227e-015	1.36638e-014	-3.32556e-015	1.16658e-014	1.00347e-014	1.06808e-014	1.60988e-014	7.24123e-015	1.1722e-014	1.51237e-014	1.37752e-014	1.18239e-014
2.69139e-015	1.30006e-014	1.00742e-014	-1.54317e-015	3.20993e-015	-9.20074e-015	4.47036e-015	-1.10667e-014	4.73037e-016	9.22191e-017	-9.40171e-016	5.02763e-015	5.09028e-015	5.98277e-015	1.36483e-014	-3.35016e-015	1.06608e-014	9.32249e-015	9.85787e-015	1.53784e-014	6.73542e-015	1.12487e-014	1.46891e-014	1.33206e-014	1.16903e-014
2.91499e-015	1.26299e-014	9.67181e-015	-1.39952e-015	3.44752e-015	-8.80925e-015	4.6043e-015	-1.08169e-014	-4.03766e-018	2.48173e-016	-9.13383e-016	5.35395e-015	5.13963e-015	5.79802e-015	1.36113e-014	-3.39615e-015	9.61096e-015	8.58971e-015	9.00149e-015	1.46431e-014	6.20534e-015	1.07604e-014	1.42485e-014	1.28605e-014	1.15481e-014
3.14884e-015	1.22426e-014	9.28591e-015	-1.22769e-015	3.67832e-015	-8.42935e-015	4.71634e-015	-1.05818e-014	-4.85452e-016	3.96845e-016	-8.9787e-016	5.64531e-015	5.17555e-015	5.58863e-015	1.35503e-014	-3.46427e-015	8.52156e-015	7.83907e-015	8.11623e-015	1.38976e-014	5.65401e-015	1.02591e-014	1.38045e-014	1.23974e-014	1.1399e-014
3.39175e-015	1.18401e-014	8.91977e-015	-1.02767e-015	3.89986e-015	-8.06293e-015	4.80427e-015	-1.0364e-014	-9.68113e-016	5.36285e-016	-8.93558e-016	5.90041e-015	5.19682e-015	5.35589e-015	1.3463e-014	-3.55454e-015	7.39797e-015	7.07456e-015	7.20653e-015	1.31461e-014	5.08562e-015	9.7473e-015	1.33596e-014	1.19337e-014	1.12446e-014
3.64206e-015	1.14247e-014	8.57664e-015	-7.99256e-016	4.11002e-015	-7.71156e-015	4.86548e-015	-1.01658e-014	-1.44971e-015	6.64314e-016	-9.00312e-016	6.11826e-015	5.20239e-015	5.10088e-015	1.33473e-014	-3.66699e-015	6.24686e-015	6.29935e-015	6.27731e-015	1.23929e-014	4.50441e-015	9.22751e-015	1.29159e-014	1.14721e-014	1.10869e-014
3.89834e-015	1.09981e-014	8.25934e-015	-5.42978e-016	4.30667e-015	-7.3769e-015	4.89822e-015	-9.9898e-015	-1.92722e-015	7.78762e-016	-9.17605e-016	6.29866e-015	5.19114e-015	4.82497e-015	1.32014e-014	-3.80136e-015	5.07514e-015	5.51742e-015	5.33412e-015	1.16415e-014	3.91475e-015	8.7023e-015	1.24757e-014	1.10153e-014	1.09277e-014
4.15896e-015	1.0562e-014	7.97021e-015	-2.59383e-016	4.48747e-015	-7.0599e-015	4.90133e-015	-9.83832e-015	-2.39795e-015	8.77302e-016	-9.44933e-016	6.44135e-015	5.16205e-015	4.53013e-015	1.30236e-014	-3.95691e-015	3.8898e-015	4.73284e-015	4.38239e-015	1.08967e-014	3.32115e-015	8.17426e-015	1.20413e-014	1.05661e-014	1.07691e-014
4.42212e-015	1.01185e-014	7.71147e-015	5.05926e-017	4.65036e-015	-6.76134e-015	4.87306e-015	-9.71301e-015	-2.85907e-015	9.58152e-016	-9.81865e-016	6.54717e-015	5.11446e-015	4.21796e-015	1.28132e-014	-4.13233e-015	2.69833e-015	3.94905e-015	3.42771e-015	1.01625e-014	2.72778e-015	7.64674e-015	1.16151e-014	1.01272e-014	1.06133e-014
4.68656e-015	9.6699e-015	7.48526e-015	3.8576e-016	4.79314e-015	-6.4818e-015	4.81268e-015	-9.61554e-015	-3.30793e-015	1.01934e-015	-1.02734e-015	6.61707e-015	5.04791e-015	3.89093e-015	1.2569e-014	-4.32644e-015	1.50771e-015	3.16981e-015	2.47589e-015	9.44303e-015	2.13891e-015	7.12266e-015	1.12001e-014	9.70082e-015	1.04622e-014
4.95024e-015	9.21889e-015	7.29324e-015	7.44494e-016	4.91388e-015	-6.22159e-015	4.71959e-015	-9.5472e-015	-3.74189e-015	1.05916e-015	-1.08046e-015	6.65316e-015	4.96185e-015	3.55161e-015	1.22901e-014	-4.53787e-015	3.25346e-016	2.39847e-015	1.53301e-015	8.74149e-015	1.55899e-015	6.60518e-015	1.07984e-014	9.28925e-015	1.03179e-014
5.21119e-015	8.76756e-015	7.13699e-015	1.12484e-015	5.01141e-015	-5.98122e-015	4.59342e-015	-9.50924e-015	-4.15887e-015	1.07648e-015	-1.1404e-015	6.65763e-015	4.85574e-015	3.20304e-015	1.19763e-014	-4.76495e-015	-8.40766e-016	1.63891e-015	6.05102e-016	8.06127e-015	9.92435e-016	6.09697e-015	1.0412e-014	8.89493e-015	1.01827e-014
5.4676e-015	8.31855e-015	7.01684e-015	1.525e-015	5.08419e-015	-5.75999e-015	4.4341e-015	-9.50177e-015	-4.55676e-015	1.06951e-015	-1.20627e-015	6.63328e-015	4.73005e-015	2.84815e-015	1.16274e-014	-5.00586e-015	-1.98292e-015	8.94691e-016	-3.0195e-016	7.40565e-015	4.43407e-016	5.60103e-015	1.0043e-014	8.51985e-015	1.00585e-014
5.71786e-015	7.87415e-015	6.93335e-015	1.94263e-015	5.13073e-015	-5.55717e-015	4.2423e-015	-9.52503e-015	-4.93385e-015	1.03755e-015	-1.2769e-015	6.58372e-015	4.58449e-015	2.48982e-015	1.12441e-014	-5.25814e-015	-3.09354e-015	1.69141e-016	-1.18228e-015	6.77728e-015	-8.4359e-017	5.12059e-015	9.69405e-015	8.16597e-015	9.94701e-015
5.95981e-015	7.43698e-015	6.88653e-015	2.37515e-015	5.15016e-015	-5.37198e-015	4.01897e-015	-9.57918e-015	-5.28873e-015	9.7953e-016	-1.35131e-015	6.51207e-015	4.41926e-015	2.13129e-015	1.0827e-014	-5.51903e-015	-4.16551e-015	-5.3412e-016	-2.02983e-015	6.1788e-015	-5.87528e-016	4.65813e-015	9.36679e-015	7.83522e-015	9.84989e-015
6.19165e-015	7.00948e-015	6.87625e-015	2.81989e-015	5.14238e-015	-5.20357e-015	3.76527e-015	-9.66418e-015	-5.61963e-015	8.9532e-016	-1.42874e-015	6.42206e-015	4.23529e-015	1.77609e-015	1.03778e-014	-5.78616e-015	-5.19207e-015	-1.21216e-015	-2.83911e-015	5.61216e-015	-1.06305e-015	4.21608e-015	9.06369e-015	7.5292e-015	9.769e-015
6.41209e-015	6.59425e-015	6.90181e-015	3.27416e-015	5.10704e-015	-5.05089e-015	3.48297e-015	-9.77978e-015	-5.92588e-015	7.84494e-016	-1.50811e-015	6.31808e-015	4.0332e-015	1.42788e-015	9.89867e-015	-6.05704e-015	-6.16613e-015	-1.86278e-015	-3.605e-015	5.07982e-015	-1.50786e-015	3.79728e-015	8.78608e-015	7.24976e-015	9.7055e-015
6.61922e-015	6.19386e-015	6.96206e-015	3.73506e-015	5.04372e-015	-4.91228e-015	3.17382e-015	-9.9253e-015	-6.2067e-015	6.46726e-016	-1.58856e-015	6.20401e-015	3.814e-015	1.08998e-015	9.3917e-015	-6.32828e-015	-7.08114e-015	-2.48325e-015	-4.32221e-015	4.58317e-015	-1.9196e-015	3.40391e-015	8.53491e-015	6.99838e-015	9.66013e-015
6.81113e-015	5.81014e-015	7.05563e-015	4.19898e-015	4.95286e-015	-4.78624e-015	2.84029e-015	-1.00995e-014	-6.46151e-015	4.82432e-016	-1.66933e-015	6.08424e-015	3.57879e-015	7.65325e-016	8.8591e-015	-6.59705e-015	-7.93118e-015	-3.07123e-015	-4.98598e-015	4.12317e-015	-2.29667e-015	3.03787e-015	8.31112e-015	6.77586e-015	9.63369e-015
6.98676e-015	5.44528e-015	7.18064e-015	4.66311e-015	4.83495e-015	-4.67133e-015	2.48528e-015	-1.03007e-014	-6.69037e-015	2.92225e-016	-1.74956e-015	5.9632e-015	3.32862e-015	4.56882e-016	8.30418e-015	-6.86021e-015	-8.71117e-015	-3.62488e-015	-5.59176e-015	3.70033e-015	-2.63738e-015	2.7013e-015	8.11556e-015	6.58297e-015	9.62697e-015
7.14462e-015	5.10106e-015	7.3354e-015	5.12428e-015	4.69103e-015	-4.56599e-015	2.11152e-015	-1.05277e-014	-6.89396e-015	7.6597e-017	-1.82847e-015	5.84534e-015	3.06512e-015	1.67943e-016	7.73017e-015	-7.11417e-015	-9.41661e-015	-4.14254e-015	-6.13598e-015	3.3149e-015	-2.94077e-015	2.39578e-015	7.9488e-015	6.42027e-015	9.64025e-015
7.28367e-015	4.77927e-015	7.51712e-015	5.57936e-015	4.52192e-015	-4.46826e-015	1.72219e-015	-1.07784e-014	-7.07309e-015	-1.62879e-016	-1.90538e-015	5.73473e-015	2.7899e-015	-9.85909e-017	7.14089e-015	-7.3561e-015	-1.00434e-014	-4.62272e-015	-6.61551e-015	2.9668e-015	-3.2059e-015	2.1224e-015	7.81118e-015	6.288e-015	9.67386e-015
7.403e-015	4.48177e-015	7.72314e-015	6.02538e-015	4.32914e-015	-4.37595e-015	1.32059e-015	-1.10503e-014	-7.2282e-015	-4.24596e-016	-1.97963e-015	5.63588e-015	2.505e-015	-3.39929e-016	6.54015e-015	-7.58285e-015	-1.05881e-014	-5.06459e-015	-7.02751e-015	2.65524e-015	-3.43286e-015	1.88256e-015	7.70225e-015	6.18621e-015	9.72774e-015
7.50187e-015	4.20969e-015	7.95043e-015	6.45924e-015	4.11393e-015	-4.28713e-015	9.09809e-016	-1.13415e-014	-7.36054e-015	-7.07652e-016	-2.05055e-015	5.55202e-015	2.21194e-015	-5.53429e-016	5.93188e-015	-7.79107e-015	-1.10477e-014	-5.4671e-015	-7.36979e-015	2.37978e-015	-3.62243e-015	1.67699e-015	7.62206e-015	6.11455e-015	9.80119e-015
7.57943e-015	3.96441e-015	8.19535e-015	6.87818e-015	3.87784e-015	-4.19999e-015	4.93425e-016	-1.16499e-014	-7.47144e-015	-1.00977e-015	-2.11781e-015	5.48692e-015	1.9126e-015	-7.37444e-016	5.32029e-015	-7.97767e-015	-1.14205e-014	-5.82958e-015	-7.64093e-015	2.1388e-015	-3.77529e-015	1.5057e-015	7.56996e-015	6.07266e-015	9.89313e-015
7.63572e-015	3.74681e-015	8.45479e-015	7.27944e-015	3.62309e-015	-4.11305e-015	7.57177e-017	-1.19729e-014	-7.56244e-015	-1.32873e-015	-2.1813e-015	5.4439e-015	1.60874e-015	-8.90444e-016	4.70963e-015	-8.13984e-015	-1.17054e-014	-6.15182e-015	-7.83968e-015	1.93066e-015	-3.89249e-015	1.36883e-015	7.54519e-015	6.05947e-015	1.00023e-014
7.67011e-015	3.55743e-015	8.72552e-015	7.66045e-015	3.35164e-015	-4.02476e-015	-3.39617e-016	-1.23079e-014	-7.63584e-015	-1.66241e-015	-2.24149e-015	5.42608e-015	1.30221e-015	-1.0108e-015	4.10448e-015	-8.27533e-015	-1.1902e-014	-6.43363e-015	-7.96534e-015	1.75381e-015	-3.97604e-015	1.26646e-015	7.54689e-015	6.074e-015	1.01275e-014
7.68242e-015	3.39641e-015	9.004e-015	8.01882e-015	3.06588e-015	-3.93367e-015	-7.49013e-016	-1.26526e-014	-7.69374e-015	-2.00877e-015	-2.29839e-015	5.43482e-015	9.95e-016	-1.09768e-015	3.50958e-015	-8.3818e-015	-1.20109e-014	-6.67569e-015	-8.01833e-015	1.6066e-015	-4.02801e-015	1.19792e-015	7.57379e-015	6.11513e-015	1.02674e-014
7.67292e-015	3.26347e-015	9.2864e-015	8.35232e-015	2.76758e-015	-3.83835e-015	-1.14911e-015	-1.30043e-014	-7.73779e-015	-2.36504e-015	-2.35234e-015	5.47166e-015	6.88778e-016	-1.15078e-015	2.92959e-015	-8.45682e-015	-1.20332e-014	-6.87848e-015	-7.99907e-015	1.48665e-015	-4.05089e-015	1.16269e-015	7.62435e-015	6.1809e-015	1.04204e-014
7.64171e-015	3.15892e-015	9.56856e-015	8.65852e-015	2.45923e-015	-3.73803e-015	-1.53652e-015	-1.33598e-014	-7.77081e-015	-2.72864e-015	-2.40362e-015	5.53811e-015	3.85269e-016	-1.17012e-015	2.36862e-015	-8.49896e-015	-1.19708e-014	-7.0426e-015	-7.90888e-015	1.39159e-015	-4.04728e-015	1.15948e-015	7.6966e-015	6.26963e-015	1.05839e-014
7.58932e-015	3.08225e-015	9.84664e-015	8.93605e-015	2.14324e-015	-3.6323e-015	-1.90785e-015	-1.3717e-014	-7.79488e-015	-3.09662e-015	-2.45293e-015	5.6351e-015	8.60153e-017	-1.15573e-015	1.83063e-015	-8.50665e-015	-1.18256e-014	-7.16922e-015	-7.74928e-015	1.31916e-015	-4.02032e-015	1.18647e-015	7.78851e-015	6.37928e-015	1.07552e-014
7.51624e-015	3.03225e-015	1.01173e-014	9.18343e-015	1.82157e-015	-3.52046e-015	-2.26022e-015	-1.40737e-014	-7.81235e-015	-3.46653e-015	-2.50079e-015	5.76234e-015	-2.07736e-016	-1.10818e-015	1.31957e-015	-8.4788e-015	-1.16014e-014	-7.25964e-015	-7.52235e-015	1.26686e-015	-3.97302e-015	1.24157e-015	7.89743e-015	6.50798e-015	1.09321e-014
7.42302e-015	3.0079e-015	1.03771e-014	9.39943e-015	1.49684e-015	-3.40201e-015	-2.59049e-015	-1.4428e-014	-7.82569e-015	-3.83544e-015	-2.54812e-015	5.91898e-015	-4.94424e-016	-1.02889e-015	8.39158e-016	-8.41431e-015	-1.13016e-014	-7.31479e-015	-7.23097e-015	1.23265e-015	-3.90861e-015	1.3228e-015	8.02131e-015	6.65359e-015	1.11123e-014
7.31018e-015	3.00805e-015	1.06225e-014	9.58296e-015	1.17133e-015	-3.27729e-015	-2.89642e-015	-1.47779e-014	-7.83739e-015	-4.20062e-015	-2.59623e-015	6.10345e-015	-7.72887e-016	-9.19578e-016	3.92835e-016	-8.31261e-015	-1.09309e-014	-7.33632e-015	-6.8788e-015	1.21402e-015	-3.8304e-015	1.42797e-015	8.15768e-015	6.81393e-015	1.12934e-014
7.17839e-015	3.03063e-015	1.08506e-014	9.73289e-015	8.46741e-016	-3.14657e-015	-3.17582e-015	-1.51217e-014	-7.8501e-015	-4.55944e-015	-2.6463e-015	6.31385e-015	-1.04215e-015	-7.82148e-016	-1.64673e-017	-8.17377e-015	-1.04939e-014	-7.3258e-015	-6.4694e-015	1.20839e-015	-3.74209e-015	1.55441e-015	8.30335e-015	6.98629e-015	1.14726e-014
7.02858e-015	3.0739e-015	1.10579e-014	9.84887e-015	5.25368e-016	-3.01052e-015	-3.42689e-015	-1.54572e-014	-7.86624e-015	-4.90935e-015	-2.69934e-015	6.54739e-015	-1.30136e-015	-6.18854e-016	-3.86121e-016	-7.9979e-015	-9.99579e-015	-7.2843e-015	-6.00659e-015	1.2136e-015	-3.64664e-015	1.6991e-015	8.4554e-015	7.168e-015	1.16477e-014
6.86197e-015	3.1356e-015	1.12417e-014	9.93089e-015	2.09013e-016	-2.87005e-015	-3.64772e-015	-1.57835e-014	-7.88794e-015	-5.24798e-015	-2.75629e-015	6.80108e-015	-1.54996e-015	-4.32352e-016	-7.14224e-016	-7.78574e-015	-9.44235e-015	-7.21398e-015	-5.49507e-015	1.22792e-015	-3.54729e-015	1.85933e-015	8.61152e-015	7.35613e-015	1.1816e-014
6.67985e-015	3.21343e-015	1.13992e-014	9.97844e-015	-1.00787e-016	-2.7267e-015	-3.8378e-015	-1.60987e-014	-7.91725e-015	-5.57302e-015	-2.81866e-015	7.07099e-015	-1.78782e-015	-2.26037e-016	-9.99176e-016	-7.53841e-015	-8.83918e-015	-7.11656e-015	-4.93955e-015	1.24956e-015	-3.44735e-015	2.03202e-015	8.76884e-015	7.54798e-015	1.19747e-014
6.48315e-015	3.30522e-015	1.15281e-014	9.9915e-015	-4.0266e-016	-2.58217e-015	-3.99681e-015	-1.6402e-014	-7.95583e-015	-5.88289e-015	-2.8879e-015	7.35379e-015	-2.01435e-015	-3.07816e-018	-1.24007e-015	-7.25747e-015	-8.19236e-015	-6.99412e-015	-4.34498e-015	1.27661e-015	-3.34987e-015	2.2142e-015	8.92425e-015	7.74044e-015	1.21219e-014
6.27284e-015	3.4082e-015	1.1626e-014	9.97039e-015	-6.95338e-016	-2.43857e-015	-4.12469e-015	-1.66928e-014	-8.00572e-015	-6.17561e-015	-2.9651e-015	7.64453e-015	-2.22966e-015	2.33109e-016	-1.43622e-015	-6.94442e-015	-7.50847e-015	-6.84824e-015	-3.71566e-015	1.30807e-015	-3.25756e-015	2.40279e-015	9.07495e-015	7.93095e-015	1.22551e-014
6.04951e-015	3.51962e-015	1.16914e-014	9.91564e-015	-9.77584e-016	-2.29773e-015	-4.22159e-015	-1.69709e-014	-8.06827e-015	-6.44926e-015	-3.05161e-015	7.93822e-015	-2.43398e-015	4.78919e-016	-1.58809e-015	-6.60136e-015	-6.79421e-015	-6.68109e-015	-3.05688e-015	1.34242e-015	-3.17312e-015	2.5946e-015	9.21821e-015	8.11665e-015	1.23722e-014
5.8141e-015	3.63632e-015	1.17226e-014	9.82807e-015	-1.24862e-015	-2.16213e-015	-4.28843e-015	-1.72365e-014	-8.14466e-015	-6.70265e-015	-3.149e-015	8.2298e-015	-2.62765e-015	7.30274e-016	-1.69601e-015	-6.23071e-015	-6.05635e-015	-6.49431e-015	-2.37431e-015	1.37907e-015	-3.09847e-015	2.78646e-015	9.35176e-015	8.29488e-015	1.24709e-014
5.56817e-015	3.7554e-015	1.17184e-014	9.70794e-015	-1.50788e-015	-2.03453e-015	-4.32669e-015	-1.74894e-014	-8.23627e-015	-6.93475e-015	-3.25882e-015	8.51403e-015	-2.81164e-015	9.82788e-016	-1.76118e-015	-5.83498e-015	-5.30091e-015	-6.28994e-015	-1.67341e-015	1.41756e-015	-3.03586e-015	2.97591e-015	9.47306e-015	8.463e-015	1.25496e-014
5.31212e-015	3.87453e-015	1.1678e-014	9.55644e-015	-1.75498e-015	-1.91789e-015	-4.33772e-015	-1.77301e-014	-8.34401e-015	-7.1445e-015	-3.38233e-015	8.78554e-015	-2.98699e-015	1.23238e-015	-1.78513e-015	-5.41711e-015	-4.5341e-015	-6.07005e-015	-9.59526e-016	1.45747e-015	-2.98727e-015	3.15995e-015	9.57947e-015	8.61843e-015	1.2607e-014
5.04658e-015	3.9906e-015	1.16008e-014	9.37447e-015	-1.98986e-015	-1.8145e-015	-4.32316e-015	-1.79584e-014	-8.46823e-015	-7.33116e-015	-3.52034e-015	9.03871e-015	-3.15393e-015	1.47508e-015	-1.76949e-015	-4.98e-015	-3.76202e-015	-5.83622e-015	-2.37858e-016	1.49885e-015	-2.95322e-015	3.33563e-015	9.66913e-015	8.75862e-015	1.2642e-014
4.77276e-015	4.10093e-015	1.14862e-014	9.16314e-015	-2.21245e-015	-1.72777e-015	-4.2856e-015	-1.81747e-014	-8.60885e-015	-7.49431e-015	-3.67376e-015	9.26826e-015	-3.31336e-015	1.70724e-015	-1.71683e-015	-4.52707e-015	-2.99102e-015	-5.59034e-015	4.86276e-016	1.54159e-015	-2.93435e-015	3.50033e-015	9.74036e-015	8.88156e-015	1.26538e-014
4.49135e-015	4.20277e-015	1.13343e-014	8.92337e-015	-2.42344e-015	-1.66035e-015	-4.22807e-015	-1.83802e-014	-8.76554e-015	-7.63389e-015	-3.84357e-015	9.46878e-015	-3.46637e-015	1.9249e-015	-1.63013e-015	-4.06154e-015	-2.22684e-015	-5.33405e-015	1.20808e-015	1.58624e-015	-2.93145e-015	3.65172e-015	9.79131e-015	8.98531e-015	1.26418e-014
4.20327e-015	4.29315e-015	1.11454e-014	8.6561e-015	-2.62295e-015	-1.61511e-015	-4.15375e-015	-1.85756e-014	-8.93828e-015	-7.75034e-015	-4.03093e-015	9.63507e-015	-3.61458e-015	2.12425e-015	-1.51269e-015	-3.58699e-015	-1.47426e-015	-5.06904e-015	1.92264e-015	1.63365e-015	-2.94425e-015	3.78795e-015	9.82064e-015	9.0682e-015	1.26054e-014
3.90886e-015	4.37003e-015	1.09203e-014	8.36305e-015	-2.81146e-015	-1.59496e-015	-4.06561e-015	-1.87626e-014	-9.12709e-015	-7.84382e-015	-4.23601e-015	9.76237e-015	-3.75909e-015	2.30212e-015	-1.36828e-015	-3.10632e-015	-7.37686e-016	-4.79711e-015	2.62548e-015	1.68508e-015	-2.97205e-015	3.90751e-015	9.82728e-015	9.12837e-015	1.25447e-014
3.60908e-015	4.43151e-015	1.06598e-014	8.04558e-015	-2.98976e-015	-1.60297e-015	-3.96738e-015	-1.89425e-014	-9.33068e-015	-7.91499e-015	-4.4594e-015	9.84632e-015	-3.90131e-015	2.45488e-015	-1.20028e-015	-2.62308e-015	-2.18029e-017	-4.51961e-015	3.31227e-015	1.74142e-015	-3.01464e-015	4.00829e-015	9.8104e-015	9.16436e-015	1.24603e-014
3.30424e-015	4.47562e-015	1.03652e-014	7.70497e-015	-3.15902e-015	-1.64145e-015	-3.86271e-015	-1.91165e-014	-9.54794e-015	-7.9645e-015	-4.70089e-015	9.883e-015	-4.04257e-015	2.58014e-015	-1.01304e-015	-2.14066e-015	6.70138e-016	-4.23825e-015	3.97905e-015	1.80375e-015	-3.07097e-015	4.08905e-015	9.76952e-015	9.17491e-015	1.23529e-014
2.99452e-015	4.50053e-015	1.00376e-014	7.34291e-015	-3.32021e-015	-1.71291e-015	-3.75513e-015	-1.9286e-014	-9.77746e-015	-7.99306e-015	-4.96013e-015	9.86945e-015	-4.18407e-015	2.67548e-015	-8.10772e-016	-1.66176e-015	1.33445e-015	-3.9545e-015	4.62164e-015	1.87345e-015	-3.13947e-015	4.14884e-015	9.70428e-015	9.15935e-015	1.22234e-014
2.68022e-015	4.50481e-015	9.67855e-015	6.96051e-015	-3.47429e-015	-1.81963e-015	-3.64812e-015	-1.94521e-014	-1.00174e-014	-8.00147e-015	-5.23684e-015	9.8024e-015	-4.32719e-015	2.73836e-015	-5.97474e-016	-1.18921e-015	1.96802e-015	-3.66979e-015	5.23698e-015	1.95196e-015	-3.2184e-015	4.18715e-015	9.61493e-015	9.11716e-015	1.20731e-014
2.36137e-015	4.48702e-015	9.2899e-015	6.55875e-015	-3.62268e-015	-1.96388e-015	-3.54541e-015	-1.96155e-014	-1.02666e-014	-7.991e-015	-5.53054e-015	9.67993e-015	-4.47284e-015	2.76691e-015	-3.76812e-016	-7.25623e-016	2.5688e-015	-3.3853e-015	5.82246e-015	2.04104e-015	-3.30642e-015	4.20407e-015	9.50166e-015	9.04764e-015	1.19038e-014
2.03842e-015	4.44638e-015	8.87305e-015	6.13905e-015	-3.76665e-015	-2.1473e-015	-3.45083e-015	-1.97777e-014	-1.05232e-014	-7.96298e-015	-5.84065e-015	9.50053e-015	-4.62215e-015	2.75979e-015	-1.53344e-016	-2.73899e-016	3.13516e-015	-3.10205e-015	6.37577e-015	2.14235e-015	-3.40141e-015	4.19978e-015	9.36537e-015	8.95074e-015	1.17175e-014
1.71179e-015	4.38259e-015	8.43066e-015	5.70287e-015	-3.90736e-015	-2.37161e-015	-3.36769e-015	-1.99394e-014	-1.07849e-014	-7.91906e-015	-6.16627e-015	9.2633e-015	-4.77614e-015	2.71648e-015	6.92169e-017	1.63637e-016	3.66637e-015	-2.82094e-015	6.89467e-015	2.25685e-015	-3.50119e-015	4.1755e-015	9.20707e-015	8.82643e-015	1.15161e-014
1.38163e-015	4.29521e-015	7.96458e-015	5.25142e-015	-4.04611e-015	-2.63747e-015	-3.29923e-015	-2.01016e-014	-1.10503e-014	-7.86112e-015	-6.50681e-015	8.96828e-015	-4.93589e-015	2.63706e-015	2.86946e-016	5.85028e-016	4.1623e-015	-2.54326e-015	7.37694e-015	2.38611e-015	-3.60361e-015	4.1317e-015	9.02799e-015	8.67474e-015	1.13017e-014
1.0477e-015	4.1842e-015	7.47743e-015	4.78554e-015	-4.18412e-015	-2.94522e-015	-3.2487e-015	-2.02651e-014	-1.13171e-014	-7.79035e-015	-6.86049e-015	8.6165e-015	-5.10206e-015	2.52098e-015	4.96106e-016	9.88588e-016	4.62306e-015	-2.26969e-015	7.82169e-015	2.5313e-015	-3.7062e-015	4.06976e-015	8.82945e-015	8.4966e-015	1.10766e-014
7.10175e-016	4.04992e-015	6.97159e-015	4.30679e-015	-4.32258e-015	-3.29552e-015	-3.21923e-015	-2.04308e-014	-1.15832e-014	-7.70845e-015	-7.22543e-015	8.20948e-015	-5.27483e-015	2.36902e-015	6.93183e-016	1.37336e-015	5.04896e-015	-2.00162e-015	8.22816e-015	2.69381e-015	-3.80639e-015	3.991e-015	8.61356e-015	8.29313e-015	1.08433e-014
3.69497e-016	3.89289e-015	6.44967e-015	3.81629e-015	-4.46266e-015	-3.68798e-015	-3.21339e-015	-2.05993e-014	-1.18463e-014	-7.61686e-015	-7.59984e-015	7.74971e-015	-5.45449e-015	2.18249e-015	8.75428e-016	1.73817e-015	5.44135e-015	-1.73956e-015	8.59542e-015	2.87481e-015	-3.90181e-015	3.89746e-015	8.38212e-015	8.06561e-015	1.06045e-014
2.58799e-017	3.71446e-015	5.91397e-015	3.31522e-015	-4.60531e-015	-4.12173e-015	-3.23339e-015	-2.07708e-014	-1.21038e-014	-7.51683e-015	-7.98157e-015	7.23996e-015	-5.64119e-015	1.96306e-015	1.04073e-015	2.08271e-015	5.80206e-015	-1.48397e-015	8.92344e-015	3.0747e-015	-3.99047e-015	3.79128e-015	8.13725e-015	7.81534e-015	1.03625e-014
-3.20622e-016	3.51592e-015	5.36728e-015	2.80431e-015	-4.75156e-015	-4.59544e-015	-3.28066e-015	-2.09457e-014	-1.23542e-014	-7.40934e-015	-8.36894e-015	6.68413e-015	-5.83492e-015	1.71218e-015	1.18669e-015	2.40688e-015	6.13294e-015	-1.23536e-015	9.21284e-015	3.29411e-015	-4.06998e-015	3.67492e-015	7.88126e-015	7.54374e-015	1.01204e-014
-6.696e-016	3.29848e-015	4.81211e-015	2.28464e-015	-4.90204e-015	-5.10799e-015	-3.35643e-015	-2.11243e-014	-1.25953e-014	-7.29599e-015	-8.75943e-015	6.08666e-015	-6.03551e-015	1.43204e-015	1.31167e-015	2.71076e-015	6.43665e-015	-9.94355e-016	9.46442e-015	3.53338e-015	-4.13832e-015	3.5511e-015	7.61636e-015	7.25291e-015	9.88033e-015
-1.02e-015	3.0642e-015	4.25121e-015	1.75692e-015	-5.05712e-015	-5.65762e-015	-3.4616e-015	-2.13063e-014	-1.28246e-014	-7.17824e-015	-9.15113e-015	5.45292e-015	-6.24231e-015	1.12573e-015	1.41444e-015	2.99536e-015	6.71623e-015	-7.60892e-016	9.67921e-015	3.79246e-015	-4.19357e-015	3.42242e-015	7.34494e-015	6.94474e-015	9.6445e-015
-1.37093e-015	2.81547e-015	3.68709e-015	1.22257e-015	-5.21737e-015	-6.24163e-015	-3.59688e-015	-2.14909e-014	-1.30399e-014	-7.05703e-015	-9.54183e-015	4.78857e-015	-6.45461e-015	7.95856e-016	1.49486e-015	3.26217e-015	6.97501e-015	-5.35235e-016	9.8588e-015	4.07096e-015	-4.23424e-015	3.29215e-015	7.06976e-015	6.62145e-015	9.41566e-015
-1.72204e-015	2.55443e-015	3.12256e-015	6.82598e-016	-5.38312e-015	-6.85707e-015	-3.7622e-015	-2.16775e-014	-1.32397e-014	-6.93319e-015	-9.92903e-015	4.10028e-015	-6.67153e-015	4.4574e-016	1.55253e-015	3.51255e-015	7.21642e-015	-3.17592e-016	1.00051e-014	4.36873e-015	-4.25886e-015	3.16303e-015	6.7937e-015	6.28529e-015	9.19591e-015
-2.07305e-015	2.2833e-015	2.56002e-015	1.37634e-016	-5.55458e-015	-7.50073e-015	-3.95643e-015	-2.18659e-014	-1.34222e-014	-6.80748e-015	-1.03098e-014	3.39441e-015	-6.89253e-015	7.8849e-017	1.58768e-015	3.74844e-015	7.44418e-015	-1.07761e-016	1.01203e-014	4.68519e-015	-4.26636e-015	3.03831e-015	6.51954e-015	5.93895e-015	8.9876e-015
-2.42273e-015	2.00509e-015	2.00237e-015	-4.11918e-016	-5.73202e-015	-8.169e-015	-4.17843e-015	-2.20555e-014	-1.35858e-014	-6.68043e-015	-1.06816e-014	2.67777e-015	-7.11617e-015	-3.01054e-016	1.60114e-015	3.97177e-015	7.66228e-015	9.46942e-017	1.02065e-014	5.02019e-015	-4.25591e-015	2.92117e-015	6.24978e-015	5.58529e-015	8.79218e-015
-2.77002e-015	1.7224e-015	1.45211e-015	-9.649e-016	-5.91535e-015	-8.85785e-015	-4.42669e-015	-2.22451e-014	-1.37292e-014	-6.55209e-015	-1.1042e-014	1.95791e-015	-7.34182e-015	-6.89665e-016	1.59473e-015	4.1848e-015	7.87474e-015	2.90197e-016	1.02664e-014	5.3724e-015	-4.22677e-015	2.81516e-015	5.98696e-015	5.22697e-015	8.61134e-015
-3.11365e-015	1.43786e-015	9.11917e-016	-1.5204e-015	-6.1046e-015	-9.56335e-015	-4.69935e-015	-2.24342e-014	-1.38514e-014	-6.42328e-015	-1.13887e-014	1.24234e-015	-7.56821e-015	-1.08298e-015	1.56993e-015	4.39048e-015	8.08557e-015	4.79253e-016	1.03033e-014	5.74032e-015	-4.178e-015	2.72306e-015	5.73368e-015	4.86679e-015	8.44672e-015
-3.4521e-015	1.15448e-015	3.84332e-016	-2.07749e-015	-6.29934e-015	-1.02813e-014	-4.9943e-015	-2.26212e-014	-1.39515e-014	-6.29378e-015	-1.1719e-014	5.3849e-016	-7.7937e-015	-1.47732e-015	1.52911e-015	4.59153e-015	8.29867e-015	6.62377e-016	1.03198e-014	6.12289e-015	-4.1094e-015	2.64754e-015	5.49156e-015	4.50737e-015	8.29906e-015
-3.7837e-015	8.75022e-016	-1.28273e-016	-2.63553e-015	-6.4991e-015	-1.10071e-014	-5.30902e-015	-2.28053e-014	-1.40286e-014	-6.16351e-015	-1.20303e-014	-1.4591e-016	-8.01736e-015	-1.8686e-015	1.47541e-015	4.79139e-015	8.51817e-015	8.40819e-016	1.03195e-014	6.51875e-015	-4.02139e-015	2.59161e-015	5.26273e-015	4.15167e-015	8.16922e-015
-4.10678e-015	6.01957e-016	-6.23419e-016	-3.19377e-015	-6.70333e-015	-1.17361e-014	-5.6402e-015	-2.29854e-014	-1.40818e-014	-6.03263e-015	-1.23207e-014	-8.02982e-016	-8.23717e-015	-2.25273e-015	1.41137e-015	4.99301e-015	8.74796e-015	1.01509e-015	1.03057e-014	6.92639e-015	-3.91423e-015	2.55778e-015	5.04949e-015	3.80213e-015	8.05767e-015
-4.41943e-015	3.38703e-016	-1.09899e-015	-3.75172e-015	-6.91148e-015	-1.24631e-014	-5.98447e-015	-2.31596e-014	-1.4111e-014	-5.90039e-015	-1.25882e-014	-1.42579e-015	-8.45191e-015	-2.62588e-015	1.34002e-015	5.19961e-015	8.99185e-015	1.18657e-015	1.0282e-014	7.34384e-015	-3.78823e-015	2.54827e-015	4.85362e-015	3.46134e-015	7.96486e-015
-4.72003e-015	8.80086e-017	-1.55272e-015	-4.30862e-015	-7.12297e-015	-1.3184e-014	-6.33798e-015	-2.33274e-014	-1.41162e-014	-5.76621e-015	-1.28309e-014	-2.00736e-015	-8.66008e-015	-2.98447e-015	1.26492e-015	5.41413e-015	9.25414e-015	1.35657e-015	1.02522e-014	7.7697e-015	-3.64382e-015	2.56509e-015	4.67642e-015	3.1317e-015	7.89063e-015
-5.00693e-015	-1.48008e-016	-1.98255e-015	-4.8642e-015	-7.33735e-015	-1.38937e-014	-6.69709e-015	-2.34877e-014	-1.4097e-014	-5.62994e-015	-1.30474e-014	-2.5405e-015	-8.86007e-015	-3.32491e-015	1.1896e-015	5.63987e-015	9.5377e-015	1.52677e-015	1.022e-014	8.20239e-015	-3.4818e-015	2.60975e-015	4.5192e-015	2.81596e-015	7.83479e-015
-5.27829e-015	-3.67397e-016	-2.38669e-015	-5.41766e-015	-7.55472e-015	-1.45872e-014	-7.05754e-015	-2.36393e-014	-1.40538e-014	-5.49086e-015	-1.32359e-014	-3.01948e-015	-9.05103e-015	-3.64361e-015	1.11724e-015	5.87974e-015	9.84583e-015	1.6988e-015	1.01891e-014	8.63971e-015	-3.30344e-015	2.68395e-015	4.38298e-015	2.51674e-015	7.79679e-015
-5.53195e-015	-5.67832e-016	-2.76319e-015	-5.96824e-015	-7.77389e-015	-1.52597e-014	-7.41528e-015	-2.37809e-014	-1.39868e-014	-5.3484e-015	-1.33953e-014	-3.43899e-015	-9.23176e-015	-3.93754e-015	1.05143e-015	6.13673e-015	1.01812e-014	1.87414e-015	1.01627e-014	9.08014e-015	-3.11016e-015	2.78887e-015	4.26851e-015	2.23602e-015	7.77558e-015
-5.76595e-015	-7.4714e-016	-3.11052e-015	-6.5157e-015	-7.99433e-015	-1.59074e-014	-7.76598e-015	-2.39111e-014	-1.3897e-014	-5.20147e-015	-1.35248e-014	-3.79408e-015	-9.40132e-015	-4.20401e-015	9.9539e-016	6.4136e-015	1.05464e-014	2.0547e-015	1.01448e-014	9.52199e-015	-2.90277e-015	2.9251e-015	4.17643e-015	1.9761e-015	7.76973e-015
-5.97855e-015	-9.03463e-016	-3.42706e-015	-7.05968e-015	-8.21567e-015	-1.6526e-014	-8.10553e-015	-2.40293e-014	-1.37848e-014	-5.04932e-015	-1.36232e-014	-4.08053e-015	-9.55879e-015	-4.44041e-015	9.52504e-016	6.71285e-015	1.09442e-014	2.24232e-015	1.01392e-014	9.96402e-015	-2.68236e-015	3.09232e-015	4.10702e-015	1.73893e-015	7.77763e-015
-6.16796e-015	-1.03537e-015	-3.71155e-015	-7.59946e-015	-8.43783e-015	-1.71117e-014	-8.4302e-015	-2.41349e-014	-1.36516e-014	-4.89133e-015	-1.36902e-014	-4.29477e-015	-9.70332e-015	-4.64514e-015	9.2605e-016	7.03634e-015	1.13761e-014	2.4387e-015	1.01498e-014	1.0405e-014	-2.45046e-015	3.2906e-015	4.05996e-015	1.52589e-015	7.79826e-015
-6.33196e-015	-1.14179e-015	-3.96276e-015	-8.13519e-015	-8.66037e-015	-1.76612e-014	-8.73577e-015	-2.4227e-014	-1.34981e-014	-4.72728e-015	-1.37254e-014	-4.43375e-015	-9.83427e-015	-4.81613e-015	9.18907e-016	7.3859e-015	1.18438e-014	2.64604e-015	1.01799e-014	1.08435e-014	-2.20833e-015	3.5197e-015	4.03487e-015	1.33847e-015	7.82972e-015
-6.46912e-015	-1.22215e-015	-4.17983e-015	-8.66686e-015	-8.88286e-015	-1.81713e-014	-9.0186e-015	-2.43048e-014	-1.33261e-014	-4.55696e-015	-1.3729e-014	-4.49523e-015	-9.95132e-015	-4.95202e-015	9.33602e-016	7.76289e-015	1.23483e-014	2.86659e-015	1.0233e-014	1.12789e-014	-1.95756e-015	3.77887e-015	4.03134e-015	1.17783e-015	7.87023e-015
-6.57825e-015	-1.27583e-015	-4.36202e-015	-9.19393e-015	-9.10529e-015	-1.86395e-014	-9.27517e-015	-2.43685e-014	-1.3137e-014	-4.37983e-015	-1.37012e-014	-4.47862e-015	-1.00542e-014	-5.05222e-015	9.72888e-016	8.16841e-015	1.289e-014	3.10228e-015	1.03119e-014	1.17106e-014	-1.6996e-015	4.0665e-015	4.04862e-015	1.04474e-015	7.91749e-015
-6.65807e-015	-1.30209e-015	-4.50847e-015	-9.71615e-015	-9.32781e-015	-1.90636e-014	-9.50247e-015	-2.44178e-014	-1.29322e-014	-4.19558e-015	-1.36426e-014	-4.38403e-015	-1.01431e-014	-5.11598e-015	1.03841e-015	8.60293e-015	1.34695e-014	3.35497e-015	1.04195e-014	1.21385e-014	-1.43525e-015	4.38141e-015	4.08579e-015	9.3961e-016	7.96973e-015
-6.70733e-015	-1.30132e-015	-4.61831e-015	-1.02333e-014	-9.55009e-015	-1.94416e-014	-9.69717e-015	-2.44529e-014	-1.2713e-014	-4.00483e-015	-1.3554e-014	-4.21179e-015	-1.02182e-014	-5.1431e-015	1.1315e-015	9.0663e-015	1.40861e-014	3.62683e-015	1.05584e-014	1.25619e-014	-1.16565e-015	4.72141e-015	4.14135e-015	8.62752e-016	8.02492e-015
-6.72526e-015	-1.27375e-015	-4.69204e-015	-1.07454e-014	-9.77264e-015	-1.97721e-014	-9.85645e-015	-2.44735e-014	-1.24811e-014	-3.80739e-015	-1.34368e-014	-3.96374e-015	-1.02794e-014	-5.13432e-015	1.25292e-015	9.55822e-015	1.4739e-014	3.9197e-015	1.0731e-014	1.29813e-014	-8.92119e-016	5.08444e-015	4.21395e-015	8.142e-016	8.08059e-015
-6.71157e-015	-1.22019e-015	-4.72968e-015	-1.12524e-014	-9.9953e-015	-2.00546e-014	-9.97808e-015	-2.448e-014	-1.22383e-014	-3.60356e-015	-1.32923e-014	-3.64234e-015	-1.03271e-014	-5.08998e-015	1.40327e-015	1.00776e-014	1.54274e-014	4.23527e-015	1.09393e-014	1.33966e-014	-6.15541e-016	5.46761e-015	4.30197e-015	7.93792e-016	8.13431e-015
-6.66584e-015	-1.14197e-015	-4.73109e-015	-1.17545e-014	-1.02188e-014	-2.02884e-014	-1.00601e-014	-2.44727e-014	-1.19864e-014	-3.39349e-015	-1.31221e-014	-3.25063e-015	-1.03619e-014	-5.01081e-015	1.58318e-015	1.06233e-014	1.61501e-014	4.5749e-015	1.11852e-014	1.38084e-014	-3.36864e-016	5.86752e-015	4.40359e-015	8.01218e-016	8.18393e-015
-6.58802e-015	-1.04014e-015	-4.69688e-015	-1.22513e-014	-1.04436e-014	-2.04737e-014	-1.01011e-014	-2.44523e-014	-1.17269e-014	-3.17777e-015	-1.29281e-014	-2.7925e-015	-1.03845e-014	-4.89849e-015	1.7919e-015	1.11932e-014	1.69048e-014	4.94018e-015	1.14699e-014	1.42176e-014	-5.67518e-017	6.2808e-015	4.51699e-015	8.35411e-016	8.22747e-015
-6.47863e-015	-9.15939e-016	-4.62772e-015	-1.27433e-014	-1.06701e-014	-2.06109e-014	-1.01004e-014	-2.44196e-014	-1.14622e-014	-2.95781e-015	-1.27119e-014	-2.27272e-015	-1.03962e-014	-4.75452e-015	2.02844e-015	1.17847e-014	1.7689e-014	5.3324e-015	1.17944e-014	1.46248e-014	2.24051e-016	6.70433e-015	4.64064e-015	8.95297e-016	8.26334e-015
-6.33839e-015	-7.71334e-016	-4.52495e-015	-1.32302e-014	-1.0899e-014	-2.07008e-014	-1.00574e-014	-2.43748e-014	-1.11942e-014	-2.73438e-015	-1.24757e-014	-1.69617e-015	-1.03979e-014	-4.58037e-015	2.29114e-015	1.23953e-014	1.84999e-014	5.75239e-015	1.21594e-014	1.50314e-014	5.05279e-016	7.13445e-015	4.77251e-015	9.79478e-016	8.2894e-015
-6.1681e-015	-6.07888e-016	-4.39015e-015	-1.3712e-014	-1.11302e-014	-2.07455e-014	-9.97272e-015	-2.43191e-014	-1.09246e-014	-2.50882e-015	-1.22219e-014	-1.06877e-015	-1.03904e-014	-4.37824e-015	2.57798e-015	1.30218e-014	1.93344e-014	6.20087e-015	1.25646e-014	1.54383e-014	7.86537e-016	7.56745e-015	4.91033e-015	1.08647e-015	8.30417e-015
-5.96907e-015	-4.27735e-016	-4.22469e-015	-1.41889e-014	-1.13642e-014	-2.0747e-014	-9.84668e-015	-2.42531e-014	-1.06552e-014	-2.28272e-015	-1.19529e-014	-3.97647e-016	-1.03746e-014	-4.15079e-015	2.8865e-015	1.36606e-014	2.01895e-014	6.6781e-015	1.30099e-014	1.58468e-014	1.06738e-015	7.99918e-015	5.05243e-015	1.21439e-015	8.3061e-015
-5.74313e-015	-2.33397e-016	-4.03042e-015	-1.46604e-014	-1.16016e-014	-2.07081e-014	-9.67994e-015	-2.41779e-014	-1.03877e-014	-2.05754e-015	-1.16712e-014	3.10178e-016	-1.03522e-014	-3.90055e-015	3.21414e-015	1.43078e-014	2.10614e-014	7.1843e-015	1.34947e-014	1.62587e-014	1.34761e-015	8.4257e-015	5.19662e-015	1.36123e-015	8.29378e-015
-5.49234e-015	-2.73134e-017	-3.80937e-015	-1.5127e-014	-1.18424e-014	-2.06314e-014	-9.47365e-015	-2.4094e-014	-1.01241e-014	-1.83477e-015	-1.13796e-014	1.04784e-015	-1.03239e-014	-3.63001e-015	3.55818e-015	1.49587e-014	2.19459e-014	7.71887e-015	1.40178e-014	1.6675e-014	1.62726e-015	8.84302e-015	5.34092e-015	1.52502e-015	8.26592e-015
-5.21873e-015	1.87442e-016	-3.56375e-015	-1.55884e-014	-1.20872e-014	-2.05202e-014	-9.23044e-015	-2.40024e-014	-9.86589e-015	-1.61686e-015	-1.1081e-014	1.80773e-015	-1.02908e-014	-3.34166e-015	3.91512e-015	1.56092e-014	2.28393e-014	8.28131e-015	1.45777e-014	1.70971e-014	1.90653e-015	9.247e-015	5.48327e-015	1.70339e-015	8.22166e-015
-4.92471e-015	4.08821e-016	-3.29603e-015	-1.60446e-014	-1.23362e-014	-2.03785e-014	-8.95247e-015	-2.39044e-014	-9.61502e-015	-1.40549e-015	-1.07778e-014	2.58213e-015	-1.02542e-014	-3.03848e-015	4.2812e-015	1.6255e-014	2.37377e-014	8.87048e-015	1.51729e-014	1.75261e-014	2.18545e-015	9.63387e-015	5.62159e-015	1.89358e-015	8.16067e-015
-4.61329e-015	6.34667e-016	-3.00902e-015	-1.64951e-014	-1.25896e-014	-2.021e-014	-8.64248e-015	-2.38012e-014	-9.37263e-015	-1.20306e-015	-1.0473e-014	3.36279e-015	-1.02152e-014	-2.72352e-015	4.65242e-015	1.68909e-014	2.46362e-014	9.48481e-015	1.58011e-014	1.7963e-014	2.46394e-015	9.99983e-015	5.75429e-015	2.09282e-015	8.08226e-015
-4.28758e-015	8.62112e-016	-2.70574e-015	-1.6939e-014	-1.2848e-014	-2.0019e-014	-8.30348e-015	-2.36938e-014	-9.14037e-015	-1.01142e-015	-1.01692e-014	4.14201e-015	-1.0175e-014	-2.39965e-015	5.02478e-015	1.75117e-014	2.55309e-014	1.01228e-014	1.64591e-014	1.84092e-014	2.7421e-015	1.03412e-014	5.88015e-015	2.2984e-015	7.98621e-015
-3.95105e-015	1.08843e-015	-2.3891e-015	-1.73762e-014	-1.31109e-014	-1.98095e-014	-7.9385e-015	-2.35831e-014	-8.91972e-015	-8.32888e-016	-9.86891e-015	4.91158e-015	-1.01345e-014	-2.06964e-015	5.39357e-015	1.8113e-014	2.64166e-014	1.0782e-014	1.7144e-014	1.88657e-014	3.01984e-015	1.06551e-014	5.99768e-015	2.50734e-015	7.87216e-015
-3.60742e-015	1.31123e-015	-2.06265e-015	-1.78059e-014	-1.33783e-014	-1.95858e-014	-7.55154e-015	-2.34698e-014	-8.7117e-015	-6.69607e-016	-9.57513e-015	5.6637e-015	-1.00943e-014	-1.73653e-015	5.75478e-015	1.86899e-014	2.72893e-014	1.14599e-014	1.78529e-014	1.93326e-014	3.29725e-015	1.09383e-014	6.10552e-015	2.71685e-015	7.74043e-015
-3.26001e-015	1.52816e-015	-1.72976e-015	-1.82271e-014	-1.36495e-014	-1.93525e-014	-7.14637e-015	-2.33551e-014	-8.51688e-015	-5.24047e-016	-9.28994e-015	6.39095e-015	-1.00547e-014	-1.40284e-015	6.10404e-015	1.92377e-014	2.81443e-014	1.21535e-014	1.85821e-014	1.98103e-014	3.57408e-015	1.11881e-014	6.20257e-015	2.9242e-015	7.5913e-015
-2.91271e-015	1.73674e-015	-1.39355e-015	-1.86391e-014	-1.39238e-014	-1.91141e-014	-6.72714e-015	-2.32393e-014	-8.33603e-015	-3.98423e-016	-9.01573e-015	7.08607e-015	-1.00167e-014	-1.0711e-015	6.43796e-015	1.97518e-014	2.89769e-014	1.28593e-014	1.93273e-014	2.02989e-014	3.8497e-015	1.14022e-014	6.28755e-015	3.12668e-015	7.42549e-015
-2.56902e-015	1.93476e-015	-1.05757e-015	-1.90413e-014	-1.42004e-014	-1.88753e-014	-6.29814e-015	-2.31229e-014	-8.17055e-015	-2.94639e-016	-8.75482e-015	7.74214e-015	-9.98074e-015	-7.43819e-016	6.75276e-015	2.0228e-014	2.9782e-014	1.35743e-014	2.00842e-014	2.07977e-014	4.12359e-015	1.15787e-014	6.35984e-015	3.32161e-015	7.24372e-015
-2.23292e-015	2.12016e-015	-7.25064e-016	-1.9433e-014	-1.44785e-014	-1.86403e-014	-5.86336e-015	-2.30069e-014	-8.02073e-015	-2.14551e-016	-8.50899e-015	8.35337e-015	-9.94702e-015	-4.23495e-016	7.04438e-015	2.06619e-014	3.05549e-014	1.42945e-014	2.08483e-014	2.13066e-014	4.39534e-015	1.17155e-014	6.41891e-015	3.50629e-015	7.0468e-015
-1.90851e-015	2.291e-015	-3.9996e-016	-1.98129e-014	-1.47566e-014	-1.84135e-014	-5.4273e-015	-2.28919e-014	-7.88719e-015	-1.59607e-016	-8.28015e-015	8.91402e-015	-9.91583e-015	-1.12279e-016	7.30924e-015	2.10496e-014	3.12914e-014	1.50159e-014	2.16147e-014	2.18244e-014	4.66426e-015	1.18113e-014	6.46447e-015	3.67807e-015	6.83547e-015
-1.59938e-015	2.44542e-015	-8.59204e-017	-2.01796e-014	-1.50335e-014	-1.81991e-014	-4.9941e-015	-2.27785e-014	-7.77023e-015	-1.31467e-016	-8.06992e-015	9.41875e-015	-9.88659e-015	1.8776e-016	7.54434e-015	2.13879e-014	3.19875e-014	1.57339e-014	2.23787e-014	2.23495e-014	4.92948e-015	1.18653e-014	6.49635e-015	3.83475e-015	6.61056e-015
-1.30938e-015	2.58235e-015	2.14035e-016	-2.05318e-014	-1.53081e-014	-1.80015e-014	-4.56755e-015	-2.26665e-014	-7.67053e-015	-1.31691e-016	-7.8795e-015	9.8629e-015	-9.85935e-015	4.74843e-016	7.74697e-015	2.16735e-014	3.26393e-014	1.64441e-014	2.31352e-014	2.28804e-014	5.18986e-015	1.18771e-014	6.51403e-015	3.97421e-015	6.37341e-015
-1.04188e-015	2.70075e-015	4.964e-016	-2.08682e-014	-1.55784e-014	-1.78241e-014	-4.15182e-015	-2.2556e-014	-7.58817e-015	-1.61457e-016	-7.71013e-015	1.02421e-014	-9.83368e-015	7.47537e-016	7.91477e-015	2.19043e-014	3.32435e-014	1.71417e-014	2.38789e-014	2.34148e-014	5.44471e-015	1.18466e-014	6.5176e-015	4.09429e-015	6.12508e-015
-8.00274e-016	2.79967e-015	7.58249e-016	-2.11872e-014	-1.58432e-014	-1.76699e-014	-3.75094e-015	-2.24479e-014	-7.52311e-015	-2.21517e-016	-7.56362e-015	1.05533e-014	-9.80875e-015	1.00449e-015	8.04542e-015	2.20781e-014	3.37967e-014	1.78217e-014	2.46047e-014	2.39504e-014	5.69298e-015	1.17738e-014	6.50756e-015	4.19341e-015	5.86689e-015
-5.87233e-016	2.87835e-015	9.96895e-016	-2.14872e-014	-1.61002e-014	-1.75421e-014	-3.36847e-015	-2.23426e-014	-7.47528e-015	-3.12482e-016	-7.44055e-015	1.07941e-014	-9.78405e-015	1.24447e-015	8.13732e-015	2.21935e-014	3.42955e-014	1.84795e-014	2.53075e-014	2.44843e-014	5.93347e-015	1.16599e-014	6.48382e-015	4.27034e-015	5.60002e-015
-4.05671e-016	2.93619e-015	1.20979e-015	-2.17666e-014	-1.63476e-014	-1.74433e-014	-3.00773e-015	-2.22398e-014	-7.44428e-015	-4.34335e-016	-7.34146e-015	1.09627e-014	-9.75898e-015	1.46643e-015	8.18918e-015	2.22497e-014	3.47376e-014	1.91097e-014	2.59825e-014	2.50136e-014	6.16537e-015	1.15062e-014	6.44695e-015	4.3238e-015	5.32578e-015
-2.57792e-016	2.97284e-015	1.39424e-015	-2.20243e-014	-1.65841e-014	-1.73757e-014	-2.67223e-015	-2.21398e-014	-7.42988e-015	-5.86984e-016	-7.26694e-015	1.10576e-014	-9.73242e-015	1.66925e-015	8.20048e-015	2.22463e-014	3.51207e-014	1.97084e-014	2.66248e-014	2.55351e-014	6.38713e-015	1.13141e-014	6.39761e-015	4.35274e-015	5.0456e-015
-1.45627e-016	2.98861e-015	1.54866e-015	-2.22587e-014	-1.68074e-014	-1.73411e-014	-2.3645e-015	-2.20425e-014	-7.43145e-015	-7.6999e-016	-7.21713e-015	1.10786e-014	-9.70362e-015	1.85231e-015	8.17123e-015	2.21836e-014	3.54428e-014	2.02712e-014	2.72303e-014	2.60453e-014	6.597e-015	1.10857e-014	6.33678e-015	4.35628e-015	4.76035e-015
-7.06452e-017	2.98377e-015	1.67136e-015	-2.24686e-014	-1.70155e-014	-1.73412e-014	-2.08742e-015	-2.19482e-014	-7.4484e-015	-9.82456e-016	-7.19174e-015	1.10266e-014	-9.67134e-015	2.01547e-015	8.10126e-015	2.20623e-014	3.57027e-014	2.07935e-014	2.77946e-014	2.65405e-014	6.79379e-015	1.08234e-014	6.26528e-015	4.33415e-015	4.47153e-015
-3.4199e-017	2.95872e-015	1.76062e-015	-2.26527e-014	-1.72065e-014	-1.73769e-014	-1.84321e-015	-2.18568e-014	-7.47973e-015	-1.22331e-015	-7.1907e-015	1.09029e-014	-9.63462e-015	2.15792e-015	7.99128e-015	2.18837e-014	3.58991e-014	2.12714e-014	2.83137e-014	2.7017e-014	6.97609e-015	1.053e-014	6.18402e-015	4.28659e-015	4.18028e-015
-3.75532e-017	2.91421e-015	1.81517e-015	-2.28098e-014	-1.7379e-014	-1.7449e-014	-1.63361e-015	-2.17686e-014	-7.52462e-015	-1.49137e-015	-7.21355e-015	1.07099e-014	-9.59232e-015	2.27957e-015	7.84232e-015	2.16496e-014	3.60317e-014	2.17011e-014	2.87842e-014	2.74712e-014	7.14236e-015	1.02087e-014	6.09417e-015	4.21376e-015	3.88822e-015
-8.05666e-017	2.85141e-015	1.83416e-015	-2.29387e-014	-1.75317e-014	-1.75574e-014	-1.46021e-015	-2.1684e-014	-7.5825e-015	-1.78434e-015	-7.25967e-015	1.04504e-014	-9.54322e-015	2.38077e-015	7.65587e-015	2.13621e-014	3.61004e-014	2.20798e-014	2.92033e-014	2.78992e-014	7.29142e-015	9.86307e-015	5.99654e-015	4.11647e-015	3.59595e-015
-1.63223e-016	2.77126e-015	1.81789e-015	-2.30386e-014	-1.76627e-014	-1.77017e-014	-1.32396e-015	-2.1603e-014	-7.65216e-015	-2.10032e-015	-7.32835e-015	1.0128e-014	-9.48647e-015	2.46114e-015	7.43374e-015	2.10244e-014	3.61064e-014	2.24043e-014	2.95687e-014	2.8297e-014	7.42187e-015	9.49619e-015	5.8923e-015	3.99556e-015	3.30425e-015
-2.85001e-016	2.67559e-015	1.7663e-015	-2.31093e-014	-1.77709e-014	-1.78819e-014	-1.22574e-015	-2.15259e-014	-7.73286e-015	-2.43681e-015	-7.41849e-015	9.74673e-015	-9.42145e-015	2.52123e-015	7.17837e-015	2.06399e-014	3.60502e-014	2.26724e-014	2.98787e-014	2.86612e-014	7.53255e-015	9.11208e-015	5.78268e-015	3.85197e-015	3.0141e-015
-4.44734e-016	2.56609e-015	1.68012e-015	-2.31502e-014	-1.78553e-014	-1.80967e-014	-1.16578e-015	-2.1453e-014	-7.82358e-015	-2.79108e-015	-7.52919e-015	9.31093e-015	-9.34698e-015	2.56149e-015	6.8915e-015	2.02121e-014	3.5933e-014	2.2882e-014	3.01312e-014	2.8988e-014	7.62229e-015	8.71386e-015	5.66858e-015	3.68726e-015	2.72676e-015
-6.40988e-016	2.44442e-015	1.56024e-015	-2.3161e-014	-1.79151e-014	-1.83446e-014	-1.14432e-015	-2.13842e-014	-7.92308e-015	-3.16067e-015	-7.65883e-015	8.82587e-015	-9.26231e-015	2.58193e-015	6.5759e-015	1.97446e-014	3.57566e-014	2.30317e-014	3.03256e-014	2.92742e-014	7.69012e-015	8.30549e-015	5.55127e-015	3.50284e-015	2.44261e-015
-8.72135e-016	2.31239e-015	1.40767e-015	-2.31415e-014	-1.79498e-014	-1.86237e-014	-1.16136e-015	-2.13201e-014	-8.03081e-015	-3.54234e-015	-7.8058e-015	8.29709e-015	-9.16707e-015	2.58322e-015	6.23469e-015	1.92419e-014	3.55228e-014	2.31208e-014	3.04619e-014	2.95167e-014	7.73569e-015	7.89123e-015	5.43225e-015	3.30084e-015	2.16234e-015
-1.13607e-015	2.17183e-015	1.22415e-015	-2.30921e-014	-1.79594e-014	-1.89321e-014	-1.21584e-015	-2.12607e-014	-8.1456e-015	-3.93276e-015	-7.96867e-015	7.73059e-015	-9.061e-015	2.56611e-015	5.87028e-015	1.87081e-014	3.52345e-014	2.31485e-014	3.05399e-014	2.97132e-014	7.75881e-015	7.47503e-015	5.31233e-015	3.08334e-015	1.88688e-015
-1.42988e-015	2.02457e-015	1.01189e-015	-2.30133e-014	-1.79437e-014	-1.92677e-014	-1.30702e-015	-2.12062e-014	-8.26595e-015	-4.32863e-015	-8.14573e-015	7.13281e-015	-8.94347e-015	2.53119e-015	5.48584e-015	1.81485e-014	3.48952e-014	2.3115e-014	3.05608e-014	2.98615e-014	7.75918e-015	7.06104e-015	5.19226e-015	2.85226e-015	1.61682e-015
-1.75057e-015	1.87246e-015	7.73024e-016	-2.29063e-014	-1.79033e-014	-1.96274e-014	-1.43328e-015	-2.11571e-014	-8.3908e-015	-4.72662e-015	-8.33505e-015	6.51071e-015	-8.8141e-015	2.47911e-015	5.08434e-015	1.75679e-014	3.45079e-014	2.30204e-014	3.0526e-014	2.996e-014	7.73685e-015	6.65289e-015	5.07283e-015	2.60941e-015	1.35277e-015
-2.09469e-015	1.7175e-015	5.10473e-016	-2.27722e-014	-1.78392e-014	-2.0008e-014	-1.59278e-015	-2.11147e-014	-8.51911e-015	-5.12326e-015	-8.53453e-015	5.87115e-015	-8.67278e-015	2.41048e-015	4.6689e-015	1.69707e-014	3.4077e-014	2.28658e-014	3.04373e-014	3.00077e-014	7.69193e-015	6.25375e-015	4.95469e-015	2.35739e-015	1.09567e-015
-2.45879e-015	1.56139e-015	2.27464e-016	-2.26126e-014	-1.77525e-014	-2.0407e-014	-1.78324e-015	-2.10791e-014	-8.64979e-015	-5.51538e-015	-8.7423e-015	5.22056e-015	-8.51959e-015	2.32635e-015	4.24284e-015	1.63625e-014	3.36056e-014	2.26538e-014	3.02974e-014	3.00034e-014	7.62568e-015	5.86728e-015	4.83883e-015	2.0988e-015	8.45345e-016
-2.83884e-015	1.40636e-015	-7.3375e-017	-2.24293e-014	-1.76447e-014	-2.08207e-014	-2.00296e-015	-2.10506e-014	-8.7813e-015	-5.89857e-015	-8.95721e-015	4.56488e-015	-8.35522e-015	2.22768e-015	3.80902e-015	1.57477e-014	3.30978e-014	2.23868e-014	3.01097e-014	2.99471e-014	7.5389e-015	5.49794e-015	4.72654e-015	1.83622e-015	6.02536e-016
-3.23074e-015	1.25434e-015	-3.88515e-016	-2.22242e-014	-1.75173e-014	-2.12452e-014	-2.24987e-015	-2.10304e-014	-8.91285e-015	-6.26959e-015	-9.17756e-015	3.91068e-015	-8.17946e-015	2.11499e-015	3.37009e-015	1.51317e-014	3.25581e-014	2.20672e-014	2.98779e-014	2.98389e-014	7.43328e-015	5.14846e-015	4.61819e-015	1.57216e-015	3.67853e-016
-3.63071e-015	1.107e-015	-7.14275e-016	-2.19992e-014	-1.73719e-014	-2.16773e-014	-2.52107e-015	-2.10185e-014	-9.04387e-015	-6.62507e-015	-9.40075e-015	3.26512e-015	-7.99322e-015	1.98933e-015	2.92939e-015	1.45187e-014	3.19912e-014	2.16982e-014	2.96058e-014	2.96801e-014	7.31009e-015	4.82112e-015	4.5141e-015	1.3095e-015	1.4114e-016
-4.03478e-015	9.6688e-016	-1.04732e-015	-2.17568e-014	-1.72107e-014	-2.21138e-014	-2.81342e-015	-2.10152e-014	-9.17368e-015	-6.96191e-015	-9.62537e-015	2.63547e-015	-7.79769e-015	1.85163e-015	2.4897e-015	1.39132e-014	3.14021e-014	2.12835e-014	2.92977e-014	2.94718e-014	7.17074e-015	4.51901e-015	4.41457e-015	1.05084e-015	-7.67906e-017
-4.4382e-015	8.35706e-016	-1.38363e-015	-2.14994e-014	-1.70359e-014	-2.25507e-014	-3.1241e-015	-2.10209e-014	-9.30106e-015	-7.27702e-015	-9.84934e-015	2.02763e-015	-7.59315e-015	1.70297e-015	2.05313e-015	1.33192e-014	3.07951e-014	2.0828e-014	2.89584e-014	2.92163e-014	7.01664e-015	4.2451e-015	4.3207e-015	7.98459e-016	-2.85185e-016
-4.83664e-015	7.15224e-016	-1.71969e-015	-2.123e-014	-1.68504e-014	-2.29844e-014	-3.45022e-015	-2.10363e-014	-9.42498e-015	-7.56763e-015	-1.00711e-014	1.44763e-015	-7.38088e-015	1.54436e-015	1.62225e-015	1.27408e-014	3.01752e-014	2.0336e-014	2.85938e-014	2.89154e-014	6.84985e-015	4.00111e-015	4.23278e-015	5.54736e-016	-4.84047e-016
-5.226e-015	6.06916e-016	-2.05168e-015	-2.09516e-014	-1.6657e-014	-2.34115e-014	-3.78912e-015	-2.10616e-014	-9.54448e-015	-7.83094e-015	-1.02886e-014	9.00496e-016	-7.16218e-015	1.37616e-015	1.19925e-015	1.21816e-014	2.95475e-014	1.98125e-014	2.82086e-014	2.85723e-014	6.67299e-015	3.78791e-015	4.1512e-015	3.21672e-016	-6.73313e-016
-5.6025e-015	5.10926e-016	-2.37565e-015	-2.06671e-014	-1.6459e-014	-2.38286e-014	-4.13719e-015	-2.10974e-014	-9.6596e-015	-8.06496e-015	-1.05002e-014	3.914e-016	-6.93858e-015	1.1998e-015	7.85662e-016	1.1645e-014	2.89167e-014	1.92627e-014	2.78079e-014	2.81905e-014	6.48917e-015	3.60641e-015	4.07588e-015	1.00961e-016	-8.52609e-016
-5.96174e-015	4.2838e-016	-2.68852e-015	-2.03796e-014	-1.62593e-014	-2.42321e-014	-4.49192e-015	-2.11435e-014	-9.76924e-015	-8.26804e-015	-1.07045e-014	-7.44871e-017	-6.711e-015	1.0162e-015	3.82982e-016	1.11336e-014	2.82875e-014	1.86914e-014	2.73972e-014	2.77742e-014	6.30058e-015	3.45803e-015	4.00751e-015	-1.04941e-016	-1.02113e-015
-6.30012e-015	3.60086e-016	-2.98665e-015	-2.00922e-014	-1.6061e-014	-2.46189e-014	-4.8509e-015	-2.11995e-014	-9.87246e-015	-8.43836e-015	-1.09e-014	-4.93779e-016	-6.48049e-015	8.2642e-016	-6.93257e-018	1.06494e-014	2.76649e-014	1.81035e-014	2.6982e-014	2.73273e-014	6.10958e-015	3.34314e-015	3.94591e-015	-2.947e-016	-1.17828e-015
-6.61474e-015	3.07127e-016	-3.26613e-015	-1.98086e-014	-1.58673e-014	-2.49857e-014	-5.21102e-015	-2.12655e-014	-9.96928e-015	-8.57376e-015	-1.10852e-014	-8.63109e-016	-6.2485e-015	6.32018e-016	-3.83123e-016	1.01941e-014	2.70525e-014	1.75044e-014	2.65673e-014	2.68544e-014	5.91905e-015	3.26222e-015	3.89111e-015	-4.66635e-016	-1.32377e-015
-6.90218e-015	2.69447e-016	-3.52385e-015	-1.9531e-014	-1.56809e-014	-2.53299e-014	-5.56898e-015	-2.13416e-014	-1.00593e-014	-8.6735e-015	-1.12586e-014	-1.17971e-015	-6.01656e-015	4.33814e-016	-7.45283e-016	9.7691e-015	2.64544e-014	1.68998e-014	2.61586e-014	2.636e-014	5.73225e-015	3.21495e-015	3.84297e-015	-6.19555e-016	-1.45782e-015
-7.15936e-015	2.47402e-016	-3.75704e-015	-1.92624e-014	-1.55041e-014	-2.56488e-014	-5.92253e-015	-2.14268e-014	-1.01415e-014	-8.73708e-015	-1.14191e-014	-1.44043e-015	-5.78691e-015	2.32757e-016	-1.09328e-015	9.37531e-015	2.58742e-014	1.6295e-014	2.57603e-014	2.58495e-014	5.55169e-015	3.20024e-015	3.80155e-015	-7.52107e-016	-1.57944e-015
-7.3834e-015	2.41747e-016	-3.96329e-015	-1.90055e-014	-1.534e-014	-2.59393e-014	-6.26887e-015	-2.15206e-014	-1.02158e-014	-8.76431e-015	-1.15648e-014	-1.64327e-015	-5.56056e-015	3.01741e-017	-1.42545e-015	9.01333e-015	2.53152e-014	1.56952e-014	2.53772e-014	2.53277e-014	5.3802e-015	3.21719e-015	3.76725e-015	-8.63616e-016	-1.68814e-015
-7.57262e-015	2.52545e-016	-4.13982e-015	-1.87628e-014	-1.5191e-014	-2.61992e-014	-6.60555e-015	-2.16226e-014	-1.02815e-014	-8.75507e-015	-1.16948e-014	-1.78722e-015	-5.33861e-015	-1.72507e-016	-1.74091e-015	8.68323e-015	2.4781e-014	1.51054e-014	2.50136e-014	2.47997e-014	5.22091e-015	3.26385e-015	3.73998e-015	-9.53861e-016	-1.78324e-015
-7.72572e-015	2.7914e-016	-4.28433e-015	-1.85357e-014	-1.5059e-014	-2.64266e-014	-6.93e-015	-2.17321e-014	-1.03378e-014	-8.70978e-015	-1.18078e-014	-1.87156e-015	-5.12271e-015	-3.74345e-016	-2.03972e-015	8.38456e-015	2.42747e-014	1.45299e-014	2.46741e-014	2.42709e-014	5.07647e-015	3.33869e-015	3.71939e-015	-1.02245e-015	-1.86447e-015
-7.84131e-015	3.20765e-016	-4.39547e-015	-1.83263e-014	-1.49458e-014	-2.66192e-014	-7.24007e-015	-2.18482e-014	-1.03844e-014	-8.62933e-015	-1.19025e-014	-1.89569e-015	-4.91357e-015	-5.73786e-016	-2.32142e-015	8.11673e-015	2.37986e-014	1.39728e-014	2.43613e-014	2.37461e-014	4.94892e-015	3.43964e-015	3.70513e-015	-1.06892e-015	-1.93146e-015
-7.91837e-015	3.76889e-016	-4.47218e-015	-1.8136e-014	-1.48528e-014	-2.67754e-014	-7.53396e-015	-2.19689e-014	-1.04212e-014	-8.5154e-015	-1.19782e-014	-1.86048e-015	-4.71248e-015	-7.70075e-016	-2.586e-015	7.87878e-015	2.33545e-014	1.3438e-014	2.40781e-014	2.32301e-014	4.84041e-015	3.56448e-015	3.69686e-015	-1.09351e-015	-1.98405e-015
-7.95606e-015	4.47288e-016	-4.51334e-015	-1.79662e-014	-1.47815e-014	-2.68937e-014	-7.8097e-015	-2.20932e-014	-1.04474e-014	-8.36893e-015	-1.20346e-014	-1.76676e-015	-4.52052e-015	-9.61824e-016	-2.83327e-015	7.66935e-015	2.29449e-014	1.29292e-014	2.38274e-014	2.27284e-014	4.75286e-015	3.71083e-015	3.69442e-015	-1.09681e-015	-2.02138e-015
-7.95456e-015	5.30377e-016	-4.51847e-015	-1.78176e-014	-1.47326e-014	-2.69733e-014	-8.06531e-015	-2.22191e-014	-1.04621e-014	-8.19101e-015	-1.20708e-014	-1.61577e-015	-4.33898e-015	-1.14746e-015	-3.06332e-015	7.48725e-015	2.25704e-014	1.24498e-014	2.36104e-014	2.22444e-014	4.68756e-015	3.87559e-015	3.69705e-015	-1.07894e-015	-2.04341e-015
-7.91419e-015	6.25484e-016	-4.48712e-015	-1.76909e-014	-1.47062e-014	-2.70136e-014	-8.29979e-015	-2.23447e-014	-1.04646e-014	-7.98413e-015	-1.2086e-014	-1.41002e-015	-4.16796e-015	-1.32547e-015	-3.2757e-015	7.3298e-015	2.22316e-014	1.20027e-014	2.34282e-014	2.17819e-014	4.64633e-015	4.05561e-015	3.70469e-015	-1.0407e-015	-2.04989e-015
-7.83563e-015	7.31452e-016	-4.41922e-015	-1.75859e-014	-1.47024e-014	-2.7014e-014	-8.5118e-015	-2.2468e-014	-1.04541e-014	-7.74977e-015	-1.20793e-014	-1.15193e-015	-4.00794e-015	-1.49471e-015	-3.4702e-015	7.19487e-015	2.19289e-014	1.15907e-014	2.32815e-014	2.1345e-014	4.62992e-015	4.24802e-015	3.71707e-015	-9.82772e-016	-2.04069e-015
-7.71996e-015	8.46461e-016	-4.31591e-015	-1.75024e-014	-1.47205e-014	-2.69736e-014	-8.70002e-015	-2.25867e-014	-1.04308e-014	-7.49006e-015	-1.20502e-014	-8.43774e-016	-3.85942e-015	-1.65412e-015	-3.64633e-015	7.08023e-015	2.16626e-014	1.12153e-014	2.317e-014	2.09366e-014	4.63884e-015	4.44939e-015	3.73401e-015	-9.06016e-016	-2.01634e-015
-7.56883e-015	9.69305e-016	-4.17753e-015	-1.74388e-014	-1.47596e-014	-2.6892e-014	-8.86369e-015	-2.26979e-014	-1.03937e-014	-7.20767e-015	-1.1998e-014	-4.89668e-016	-3.72245e-015	-1.80224e-015	-3.80315e-015	6.98355e-015	2.14328e-014	1.08776e-014	2.30928e-014	2.05591e-014	4.67362e-015	4.656e-015	3.75527e-015	-8.11931e-016	-1.97612e-015
-7.38431e-015	1.09861e-015	-4.00547e-015	-1.73939e-014	-1.48183e-014	-2.67691e-014	-9.00159e-015	-2.27999e-014	-1.03422e-014	-6.9054e-015	-1.1922e-014	-9.3892e-017	-3.59703e-015	-1.93753e-015	-3.94062e-015	6.90313e-015	2.12386e-014	1.05782e-014	2.30486e-014	2.02152e-014	4.73454e-015	4.86468e-015	3.78045e-015	-7.01883e-016	-1.9201e-015
-7.16816e-015	1.23297e-015	-3.80114e-015	-1.73662e-014	-1.48947e-014	-2.66054e-014	-9.11256e-015	-2.28903e-014	-1.02755e-014	-6.58532e-015	-1.18222e-014	3.39945e-016	-3.48315e-015	-2.05835e-015	-4.05798e-015	6.83643e-015	2.1079e-014	1.03178e-014	2.30359e-014	1.99067e-014	4.8215e-015	5.07242e-015	3.80978e-015	-5.76715e-016	-1.84896e-015
-6.92338e-015	1.3714e-015	-3.56638e-015	-1.73539e-014	-1.49864e-014	-2.64012e-014	-9.19713e-015	-2.29663e-014	-1.01934e-014	-6.25017e-015	-1.1698e-014	8.08277e-016	-3.3802e-015	-2.16361e-015	-4.15465e-015	6.78113e-015	2.09527e-014	1.00962e-014	2.30521e-014	1.96344e-014	4.93388e-015	5.27583e-015	3.84311e-015	-4.37413e-016	-1.76314e-015
-6.6524e-015	1.51262e-015	-3.30318e-015	-1.73542e-014	-1.5091e-014	-2.61572e-014	-9.25459e-015	-2.30256e-014	-1.00953e-014	-5.90272e-015	-1.15494e-014	1.30682e-015	-3.28793e-015	-2.25191e-015	-4.22972e-015	6.73504e-015	2.08582e-014	9.91279e-015	2.30941e-014	1.93982e-014	5.07084e-015	5.47199e-015	3.88e-015	-2.85313e-016	-1.6633e-015
-6.35855e-015	1.65561e-015	-3.01345e-015	-1.73648e-014	-1.52055e-014	-2.58743e-014	-9.28474e-015	-2.30654e-014	-9.98008e-015	-5.54596e-015	-1.13763e-014	1.83022e-015	-3.20591e-015	-2.322e-015	-4.28159e-015	6.69617e-015	2.07932e-014	9.76715e-015	2.31587e-014	1.9198e-014	5.23126e-015	5.65805e-015	3.91963e-015	-1.21766e-016	-1.55042e-015
-6.04469e-015	1.79886e-015	-2.70015e-015	-1.73828e-014	-1.53264e-014	-2.55539e-014	-9.28816e-015	-2.30837e-014	-9.84772e-015	-5.18187e-015	-1.11782e-014	2.37398e-015	-3.13337e-015	-2.37293e-015	-4.30927e-015	6.66287e-015	2.07562e-014	9.65785e-015	2.32422e-014	1.90332e-014	5.41389e-015	5.83128e-015	3.96235e-015	5.20097e-017	-1.42572e-015
-5.71354e-015	1.9414e-015	-2.36611e-015	-1.74048e-014	-1.54502e-014	-2.51966e-014	-9.26459e-015	-2.30783e-014	-9.69711e-015	-4.81315e-015	-1.09547e-014	2.93354e-015	-3.06988e-015	-2.40386e-015	-4.31163e-015	6.6336e-015	2.07451e-014	9.58281e-015	2.3341e-014	1.89031e-014	5.61706e-015	5.98934e-015	4.00781e-015	2.34845e-016	-1.28965e-015
-5.36871e-015	2.08233e-015	-2.01383e-015	-1.7428e-014	-1.55729e-014	-2.48041e-014	-9.2146e-015	-2.30467e-014	-9.52719e-015	-4.44241e-015	-1.07064e-014	3.50417e-015	-3.01395e-015	-2.41356e-015	-4.28761e-015	6.60734e-015	2.07575e-014	9.54049e-015	2.34505e-014	1.88058e-014	5.83872e-015	6.12919e-015	4.05582e-015	4.25988e-016	-1.14332e-015
-5.01372e-015	2.22055e-015	-1.64626e-015	-1.74491e-014	-1.5691e-014	-2.43779e-014	-9.13951e-015	-2.29864e-014	-9.33816e-015	-4.07162e-015	-1.04333e-014	4.08139e-015	-2.96462e-015	-2.40103e-015	-4.23617e-015	6.58242e-015	2.07908e-014	9.52848e-015	2.35664e-014	1.87395e-014	6.07669e-015	6.24943e-015	4.10626e-015	6.24224e-016	-9.87261e-016
-4.65124e-015	2.35493e-015	-1.26623e-015	-1.74648e-014	-1.58008e-014	-2.39194e-014	-9.03918e-015	-2.28955e-014	-9.12931e-015	-3.70328e-015	-1.01359e-014	4.66084e-015	-2.92146e-015	-2.36546e-015	-4.15614e-015	6.55735e-015	2.08426e-014	9.54402e-015	2.36841e-014	1.87014e-014	6.3285e-015	6.3479e-015	4.15928e-015	8.28409e-016	-8.22956e-016
-4.28498e-015	2.48515e-015	-8.77267e-016	-1.74721e-014	-1.58986e-014	-2.34311e-014	-8.914e-015	-2.27723e-014	-8.90036e-015	-3.33872e-015	-9.81408e-015	5.2379e-015	-2.88333e-015	-2.30635e-015	-4.04568e-015	6.53211e-015	2.09105e-014	9.58419e-015	2.37991e-014	1.86886e-014	6.59229e-015	6.42306e-015	4.21525e-015	1.03734e-015	-6.517e-016
-3.91828e-015	2.61009e-015	-4.82493e-016	-1.74676e-014	-1.59802e-014	-2.29148e-014	-8.76462e-015	-2.26153e-014	-8.65076e-015	-2.98021e-015	-9.46883e-015	5.80798e-015	-2.8493e-015	-2.2236e-015	-3.90359e-015	6.50623e-015	2.09917e-014	9.64609e-015	2.39068e-014	1.86979e-014	6.86539e-015	6.4741e-015	4.27392e-015	1.25034e-015	-4.74621e-016
-3.55397e-015	2.72911e-015	-8.46451e-017	-1.74478e-014	-1.60421e-014	-2.23731e-014	-8.5921e-015	-2.24238e-014	-8.38079e-015	-2.62914e-015	-9.10046e-015	6.36764e-015	-2.81775e-015	-2.11604e-015	-3.72821e-015	6.47946e-015	2.10832e-014	9.72634e-015	2.40028e-014	1.87252e-014	7.14549e-015	6.5007e-015	4.33525e-015	1.46696e-015	-2.93538e-016
-3.1955e-015	2.84208e-015	3.12873e-016	-1.74097e-014	-1.60807e-014	-2.18086e-014	-8.39746e-015	-2.21963e-014	-8.08973e-015	-2.28675e-015	-8.71e-015	6.91381e-015	-2.78758e-015	-1.98326e-015	-3.51887e-015	6.45186e-015	2.11831e-014	9.8221e-015	2.40836e-014	1.87673e-014	7.43008e-015	6.50269e-015	4.39926e-015	1.68662e-015	-1.10231e-016
-2.84535e-015	2.94904e-015	7.07409e-016	-1.73506e-014	-1.60931e-014	-2.12236e-014	-8.18231e-015	-2.19327e-014	-7.77756e-015	-1.95419e-015	-8.29857e-015	7.44343e-015	-2.75797e-015	-1.82488e-015	-3.27501e-015	6.42346e-015	2.12894e-014	9.93046e-015	2.41449e-014	1.88202e-014	7.71617e-015	6.47983e-015	4.4653e-015	1.90897e-015	7.38995e-017
-2.50643e-015	3.05035e-015	1.09614e-015	-1.72686e-014	-1.60763e-014	-2.06206e-014	-7.94805e-015	-2.16323e-014	-7.44464e-015	-1.63224e-015	-7.86678e-015	7.95374e-015	-2.72815e-015	-1.64109e-015	-2.9957e-015	6.39554e-015	2.13996e-014	1.00477e-014	2.41828e-014	1.88801e-014	8.00145e-015	6.43271e-015	4.53398e-015	2.13339e-015	2.57957e-016
-2.18082e-015	3.14533e-015	1.47686e-015	-1.71617e-014	-1.60273e-014	-2.00023e-014	-7.69529e-015	-2.12948e-014	-7.09123e-015	-1.32138e-015	-7.41543e-015	8.44224e-015	-2.69717e-015	-1.43237e-015	-2.68062e-015	6.36904e-015	2.15119e-014	1.01713e-014	2.41946e-014	1.89428e-014	8.28306e-015	6.36253e-015	4.60602e-015	2.35994e-015	4.40662e-016
-1.87095e-015	3.23501e-015	1.84716e-015	-1.7028e-014	-1.59437e-014	-1.93721e-014	-7.4253e-015	-2.09213e-014	-6.718e-015	-1.02233e-015	-6.94559e-015	8.90674e-015	-2.66375e-015	-1.19909e-015	-2.3289e-015	6.34486e-015	2.16241e-014	1.02985e-014	2.41775e-014	1.90049e-014	8.55903e-015	6.27038e-015	4.68143e-015	2.58832e-015	6.20364e-016
-1.57863e-015	3.31952e-015	2.20382e-015	-1.6866e-014	-1.58237e-014	-1.87319e-014	-7.13981e-015	-2.05123e-014	-6.32555e-015	-7.34752e-016	-6.45902e-015	9.3458e-015	-2.62735e-015	-9.4145e-016	-1.94064e-015	6.32425e-015	2.17341e-014	1.04268e-014	2.41295e-014	1.90633e-014	8.82726e-015	6.15649e-015	4.76e-015	2.81823e-015	7.96016e-016
-1.30562e-015	3.40006e-015	2.54499e-015	-1.66741e-014	-1.56656e-014	-1.80846e-014	-6.83964e-015	-2.00692e-014	-5.91504e-015	-4.58902e-016	-5.95754e-015	9.75789e-015	-2.58723e-015	-6.60332e-016	-1.5166e-015	6.3084e-015	2.18408e-014	1.05537e-014	2.4049e-014	1.91135e-014	9.08638e-015	6.02326e-015	4.84152e-015	3.04972e-015	9.6647e-016
-1.05322e-015	3.4772e-015	2.86879e-015	-1.64522e-014	-1.54688e-014	-1.7433e-014	-6.52606e-015	-1.9593e-014	-5.48738e-015	-1.94911e-016	-5.44227e-015	1.0142e-014	-2.54255e-015	-3.56119e-016	-1.05733e-015	6.29946e-015	2.19419e-014	1.06762e-014	2.39347e-014	1.91525e-014	9.33453e-015	5.87231e-015	4.9268e-015	3.28337e-015	1.13048e-015
-8.23352e-016	3.55116e-015	3.17332e-015	-1.61999e-014	-1.52331e-014	-1.67802e-014	-6.20041e-015	-1.9085e-014	-5.04467e-015	5.70426e-017	-4.91558e-015	1.04978e-014	-2.49256e-015	-2.99118e-017	-5.64396e-016	6.29844e-015	2.20359e-014	1.07926e-014	2.37864e-014	1.91778e-014	9.56973e-015	5.70581e-015	5.0162e-015	3.51906e-015	1.28718e-015
-6.163e-016	3.62253e-015	3.45629e-015	-1.59176e-014	-1.49577e-014	-1.61291e-014	-5.86448e-015	-1.85473e-014	-4.58825e-015	2.97336e-016	-4.37938e-015	1.0825e-014	-2.43725e-015	3.16912e-016	-3.93027e-017	6.30702e-015	2.2122e-014	1.09017e-014	2.3604e-014	1.91866e-014	9.79058e-015	5.5256e-015	5.10999e-015	3.75721e-015	1.43598e-015
-4.31973e-016	3.69222e-015	3.71639e-015	-1.56063e-014	-1.46434e-014	-1.54829e-014	-5.52004e-015	-1.79824e-014	-4.11981e-015	5.25897e-016	-3.83546e-015	1.11242e-014	-2.3768e-015	6.82683e-016	5.16335e-016	6.32612e-015	2.21987e-014	1.10014e-014	2.33877e-014	1.91767e-014	9.99618e-015	5.33435e-015	5.20859e-015	3.99782e-015	1.57596e-015
-2.70491e-016	3.76119e-015	3.95311e-015	-1.52679e-014	-1.42914e-014	-1.4845e-014	-5.16809e-015	-1.73927e-014	-3.64149e-015	7.42828e-016	-3.28556e-015	1.13959e-014	-2.31073e-015	1.06585e-015	1.1001e-015	6.35722e-015	2.22654e-014	1.109e-014	2.31388e-014	1.91455e-014	1.01857e-014	5.13523e-015	5.31189e-015	4.24134e-015	1.70726e-015
-1.31913e-016	3.83049e-015	4.16563e-015	-1.49042e-014	-1.39036e-014	-1.42178e-014	-4.81023e-015	-1.67808e-014	-3.15579e-015	9.49067e-016	-2.73205e-015	1.16415e-014	-2.23931e-015	1.46508e-015	1.70941e-015	6.40171e-015	2.23213e-014	1.11662e-014	2.28598e-014	1.90917e-014	1.0358e-014	4.93051e-015	5.42022e-015	4.48829e-015	1.82951e-015
-1.66068e-017	3.90132e-015	4.35311e-015	-1.45181e-014	-1.34822e-014	-1.36039e-014	-4.44795e-015	-1.61499e-014	-2.66468e-015	1.14613e-015	-2.17733e-015	1.18621e-014	-2.16219e-015	1.87885e-015	2.34095e-015	6.46074e-015	2.23652e-014	1.12293e-014	2.25523e-014	1.90144e-014	1.05128e-014	4.72251e-015	5.53362e-015	4.73884e-015	1.94281e-015
7.63015e-017	3.97473e-015	4.51529e-015	-1.41115e-014	-1.30295e-014	-1.3006e-014	-4.08322e-015	-1.5503e-014	-2.17078e-015	1.33417e-015	-1.62372e-015	1.20597e-014	-2.07982e-015	2.30467e-015	2.99128e-015	6.53514e-015	2.23962e-014	1.12789e-014	2.22192e-014	1.89137e-014	1.06493e-014	4.51386e-015	5.65208e-015	4.99297e-015	2.04716e-015
1.47543e-016	4.05183e-015	4.65239e-015	-1.36876e-014	-1.25484e-014	-1.24268e-014	-3.71757e-015	-1.4844e-014	-1.67719e-015	1.5138e-015	-1.07367e-015	1.22359e-014	-1.99205e-015	2.74076e-015	3.65599e-015	6.62517e-015	2.24135e-014	1.13147e-014	2.18631e-014	1.87896e-014	1.07674e-014	4.30713e-015	5.77636e-015	5.2502e-015	2.14248e-015
1.98034e-016	4.13304e-015	4.76436e-015	-1.32499e-014	-1.2043e-014	-1.18685e-014	-3.35231e-015	-1.41768e-014	-1.18669e-015	1.68485e-015	-5.30078e-016	1.2392e-014	-1.899e-015	3.18483e-015	4.33089e-015	6.73129e-015	2.24168e-014	1.13363e-014	2.14868e-014	1.86418e-014	1.08668e-014	4.10429e-015	5.90596e-015	5.51021e-015	2.22924e-015
2.28474e-016	4.21876e-015	4.85156e-015	-1.28022e-014	-1.15169e-014	-1.13341e-014	-2.98942e-015	-1.35048e-014	-7.02021e-016	1.84674e-015	4.59793e-018	1.25295e-014	-1.80063e-015	3.6346e-015	5.01132e-015	6.85385e-015	2.24054e-014	1.1344e-014	2.10937e-014	1.84706e-014	1.09484e-014	3.90806e-015	6.0404e-015	5.77301e-015	2.30788e-015
2.39677e-016	4.30998e-015	4.91418e-015	-1.23483e-014	-1.09738e-014	-1.08253e-014	-2.62987e-015	-1.2831e-014	-2.25775e-016	2e-015	5.2753e-016	1.26513e-014	-1.69751e-015	4.08745e-015	5.69221e-015	6.99267e-015	2.23787e-014	1.13378e-014	2.06873e-014	1.82772e-014	1.10124e-014	3.72057e-015	6.17993e-015	6.03864e-015	2.37888e-015
2.3348e-016	4.40718e-015	4.95302e-015	-1.18929e-014	-1.04179e-014	-1.03443e-014	-2.27565e-015	-1.21601e-014	2.37739e-016	2.14499e-015	1.03611e-015	1.27594e-014	-1.59021e-015	4.54106e-015	6.36898e-015	7.14748e-015	2.23366e-014	1.13178e-014	2.0272e-014	1.80629e-014	1.10589e-014	3.54376e-015	6.32443e-015	6.30669e-015	2.44298e-015
2.11452e-016	4.51095e-015	4.96935e-015	-1.14396e-014	-9.8544e-015	-9.89247e-015	-1.92779e-015	-1.14961e-014	6.85417e-016	2.28152e-015	1.52787e-015	1.28552e-014	-1.47878e-015	4.99257e-015	7.03659e-015	7.31709e-015	2.22781e-014	1.12845e-014	1.98522e-014	1.78289e-014	1.10883e-014	3.37887e-015	6.47338e-015	6.57586e-015	2.50091e-015
1.74676e-016	4.621e-015	4.96399e-015	-1.09934e-014	-9.28808e-015	-9.47128e-015	-1.58695e-015	-1.08426e-014	1.11457e-015	2.4092e-015	2.00094e-015	1.29413e-014	-1.36357e-015	5.43933e-015	7.68938e-015	7.50044e-015	2.22027e-014	1.12381e-014	1.94318e-014	1.75772e-014	1.11009e-014	3.22716e-015	6.62646e-015	6.84549e-015	2.55435e-015
1.24658e-016	4.73796e-015	4.93806e-015	-1.05588e-014	-8.7232e-015	-9.08223e-015	-1.25483e-015	-1.02037e-014	1.52261e-015	2.52797e-015	2.45279e-015	1.30195e-014	-1.24496e-015	5.87916e-015	8.32227e-015	7.69535e-015	2.21101e-014	1.11793e-014	1.90137e-014	1.73101e-014	1.10974e-014	3.09007e-015	6.78287e-015	7.11467e-015	2.60426e-015
6.37004e-017	4.86131e-015	4.8934e-015	-1.01402e-014	-8.1646e-015	-8.72627e-015	-9.32772e-016	-9.58286e-015	1.90634e-015	2.63728e-015	2.88099e-015	1.30922e-014	-1.12304e-015	6.30916e-015	8.92938e-015	7.90027e-015	2.1999e-014	1.11084e-014	1.86018e-014	1.70291e-014	1.1078e-014	2.96845e-015	6.94188e-015	7.38219e-015	2.6511e-015
-6.82224e-018	4.99055e-015	4.83095e-015	-9.74147e-015	-7.61741e-015	-8.40372e-015	-6.21389e-016	-8.98348e-015	2.26253e-015	2.73632e-015	3.28358e-015	1.31608e-014	-9.97953e-016	6.72677e-015	9.50525e-015	8.11267e-015	2.18688e-014	1.10258e-014	1.81997e-014	1.67367e-014	1.1044e-014	2.86231e-015	7.10261e-015	7.64633e-015	2.69627e-015
-8.5006e-017	5.12527e-015	4.75274e-015	-9.36622e-015	-7.08605e-015	-8.11574e-015	-3.22302e-016	-8.40917e-015	2.5883e-015	2.8243e-015	3.659e-015	1.32269e-014	-8.69618e-016	7.12951e-015	1.00446e-014	8.33056e-015	2.17183e-014	1.09323e-014	1.781e-014	1.64351e-014	1.09957e-014	2.77114e-015	7.26377e-015	7.90628e-015	2.74155e-015
-1.70009e-016	5.26457e-015	4.66047e-015	-9.01847e-015	-6.57495e-015	-7.86279e-015	-3.69489e-017	-7.86307e-015	2.88127e-015	2.90068e-015	4.00507e-015	1.32916e-014	-7.38629e-016	7.51464e-015	1.05424e-014	8.55158e-015	2.15463e-014	1.08285e-014	1.74357e-014	1.61261e-014	1.09337e-014	2.69486e-015	7.42415e-015	8.16054e-015	2.78795e-015
-2.60167e-016	5.40761e-015	4.55626e-015	-8.7016e-015	-6.08811e-015	-7.64431e-015	2.33702e-016	-7.34844e-015	3.13926e-015	2.96436e-015	4.32011e-015	1.3356e-014	-6.04755e-016	7.87949e-015	1.09936e-014	8.77287e-015	2.13522e-014	1.07143e-014	1.70793e-014	1.5812e-014	1.08579e-014	2.63254e-015	7.58254e-015	8.40745e-015	2.83666e-015
-3.53797e-016	5.5539e-015	4.44207e-015	-8.41907e-015	-5.62933e-015	-7.46022e-015	4.88559e-016	-6.86755e-015	3.36021e-015	3.01373e-015	4.60288e-015	1.34209e-014	-4.67794e-016	8.22195e-015	1.13931e-014	8.99087e-015	2.11349e-014	1.05895e-014	1.67425e-014	1.54947e-014	1.07686e-014	2.5829e-015	7.73733e-015	8.64533e-015	2.8886e-015
-4.49209e-016	5.70177e-015	4.31973e-015	-8.17337e-015	-5.20219e-015	-7.30976e-015	7.26699e-016	-6.42193e-015	3.54214e-015	3.04735e-015	4.85281e-015	1.3487e-014	-3.27689e-016	8.54027e-015	1.17373e-014	9.20229e-015	2.08928e-014	1.04543e-014	1.64263e-014	1.51761e-014	1.06659e-014	2.54504e-015	7.88687e-015	8.87208e-015	2.94436e-015
-5.44862e-016	5.85023e-015	4.19115e-015	-7.9672e-015	-4.80995e-015	-7.19148e-015	9.47783e-016	-6.01372e-015	3.6839e-015	3.06384e-015	5.06899e-015	1.35547e-014	-1.84199e-016	8.83245e-015	1.20222e-014	9.4035e-015	2.06244e-014	1.0309e-014	1.61314e-014	1.48582e-014	1.05502e-014	2.51787e-015	8.02963e-015	9.08625e-015	3.00555e-015
-6.39661e-016	5.99817e-015	4.05828e-015	-7.80261e-015	-4.45579e-015	-7.10449e-015	1.15122e-015	-5.6447e-015	3.78346e-015	3.06208e-015	5.25102e-015	1.36237e-014	-3.70097e-017	9.09628e-015	1.22445e-014	9.59146e-015	2.03285e-014	1.01532e-014	1.58574e-014	1.4543e-014	1.04215e-014	2.49898e-015	8.16359e-015	9.28615e-015	3.07268e-015
-7.31808e-016	6.14493e-015	3.92321e-015	-7.68081e-015	-4.14173e-015	-7.0482e-015	1.33618e-015	-5.31583e-015	3.83959e-015	3.0405e-015	5.39849e-015	1.3694e-014	1.13809e-016	9.33004e-015	1.24016e-014	9.76221e-015	2.00041e-014	9.98674e-015	1.56041e-014	1.42314e-014	1.028e-014	2.48639e-015	8.28686e-015	9.46948e-015	3.14605e-015
-8.20043e-016	6.28852e-015	3.78842e-015	-7.60368e-015	-3.87047e-015	-7.02069e-015	1.50153e-015	-5.02785e-015	3.85158e-015	2.99843e-015	5.51134e-015	1.37643e-014	2.67572e-016	9.53192e-015	1.24911e-014	9.91193e-015	1.96498e-014	9.80872e-015	1.53706e-014	1.39238e-014	1.01254e-014	2.4776e-015	8.39741e-015	9.63402e-015	3.2264e-015
-9.03815e-016	6.42664e-015	3.65581e-015	-7.57193e-015	-3.64362e-015	-7.02037e-015	1.64727e-015	-4.78156e-015	3.81936e-015	2.9344e-015	5.58996e-015	1.38339e-014	4.25063e-016	9.70048e-015	1.25109e-014	1.00366e-014	1.92655e-014	9.61832e-015	1.51551e-014	1.36206e-014	9.95754e-015	2.47048e-015	8.4937e-015	9.77813e-015	3.31406e-015
-9.82146e-016	6.5574e-015	3.52717e-015	-7.58584e-015	-3.46146e-015	-7.04498e-015	1.77305e-015	-4.57702e-015	3.74319e-015	2.84665e-015	5.63548e-015	1.39019e-014	5.86461e-016	9.83487e-015	1.24599e-014	1.01331e-014	1.88502e-014	9.41471e-015	1.49554e-014	1.33225e-014	9.77638e-015	2.4628e-015	8.57401e-015	9.90006e-015	3.40905e-015
-1.05411e-015	6.67936e-015	3.40436e-015	-7.64481e-015	-3.32492e-015	-7.09238e-015	1.87804e-015	-4.41357e-015	3.62365e-015	2.73439e-015	5.64863e-015	1.39669e-014	7.53244e-016	9.93437e-015	1.23375e-014	1.0198e-014	1.84036e-014	9.19701e-015	1.47687e-014	1.30291e-014	9.58162e-015	2.45149e-015	8.63632e-015	9.99848e-015	3.51152e-015
-1.11911e-015	6.79123e-015	3.2891e-015	-7.74857e-015	-3.23435e-015	-7.16073e-015	1.96182e-015	-4.29127e-015	3.46128e-015	2.59651e-015	5.63105e-015	1.40269e-014	9.25055e-016	9.99803e-015	1.21442e-014	1.02282e-014	1.79242e-014	8.96429e-015	1.45915e-014	1.27398e-014	9.37308e-015	2.43413e-015	8.67847e-015	1.00719e-014	3.62084e-015
-1.17613e-015	6.89122e-015	3.18268e-015	-7.89566e-015	-3.18967e-015	-7.24797e-015	2.0233e-015	-4.20916e-015	3.25798e-015	2.43281e-015	5.58418e-015	1.40797e-014	1.10175e-015	1.00256e-014	1.188e-014	1.02207e-014	1.74113e-014	8.71514e-015	1.44199e-014	1.2454e-014	9.15e-015	2.40889e-015	8.69897e-015	1.01192e-014	3.73668e-015
-1.22498e-015	6.9775e-015	3.08718e-015	-8.08453e-015	-3.19029e-015	-7.35106e-015	2.06199e-015	-4.16593e-015	3.01506e-015	2.24216e-015	5.50967e-015	1.41236e-014	1.28375e-015	1.00167e-014	1.15464e-014	1.01728e-014	1.68646e-014	8.44905e-015	1.42503e-014	1.217e-014	8.91165e-015	2.37286e-015	8.69609e-015	1.01392e-014	3.85868e-015
-1.26499e-015	7.04827e-015	3.00365e-015	-8.31342e-015	-3.23487e-015	-7.46844e-015	2.07778e-015	-4.15955e-015	2.73471e-015	2.02363e-015	5.40933e-015	1.41564e-014	1.47111e-015	9.97121e-015	1.11453e-014	1.00824e-014	1.62841e-014	8.16454e-015	1.40789e-014	1.18873e-014	8.65793e-015	2.32395e-015	8.66824e-015	1.01305e-014	3.98556e-015
-1.29586e-015	7.10236e-015	2.93269e-015	-8.58023e-015	-3.32181e-015	-7.59775e-015	2.07032e-015	-4.18763e-015	2.41903e-015	1.7775e-015	5.28528e-015	1.41756e-014	1.66381e-015	9.88975e-015	1.06789e-014	9.94724e-015	1.56703e-014	7.85986e-015	1.39007e-014	1.16041e-014	8.38885e-015	2.26021e-015	8.61325e-015	1.00922e-014	4.11617e-015
-1.31753e-015	7.13868e-015	2.87571e-015	-8.88235e-015	-3.44914e-015	-7.73676e-015	2.0399e-015	-4.24804e-015	2.07105e-015	1.50378e-015	5.14048e-015	1.41783e-014	1.86141e-015	9.77307e-015	1.01503e-014	9.76574e-015	1.50238e-014	7.53402e-015	1.37109e-014	1.13181e-014	8.10337e-015	2.17981e-015	8.52953e-015	1.00245e-014	4.24952e-015
-1.32949e-015	7.15608e-015	2.83311e-015	-9.21706e-015	-3.61447e-015	-7.88369e-015	1.98632e-015	-4.33855e-015	1.69356e-015	1.20255e-015	4.97763e-015	1.41626e-014	2.06401e-015	9.62222e-015	9.56306e-015	9.53687e-015	1.43453e-014	7.18608e-015	1.35042e-014	1.10278e-014	7.80127e-015	2.08091e-015	8.41625e-015	9.927e-015	4.38387e-015
-1.33182e-015	7.15353e-015	2.80533e-015	-9.58126e-015	-3.81565e-015	-8.03657e-015	1.90937e-015	-4.45705e-015	1.28962e-015	8.74059e-016	4.79975e-015	1.4126e-014	2.27144e-015	9.43779e-015	8.92082e-015	9.2595e-015	1.36356e-014	6.81443e-015	1.32759e-014	1.0731e-014	7.48229e-015	1.96193e-015	8.27299e-015	9.7992e-015	4.51749e-015
-1.32411e-015	7.13045e-015	2.79294e-015	-9.97175e-015	-4.05012e-015	-8.19287e-015	1.80867e-015	-4.60049e-015	8.62578e-016	5.18909e-016	4.60991e-015	1.40661e-014	2.48302e-015	9.22127e-015	8.22856e-015	8.93308e-015	1.28963e-014	6.41786e-015	1.30211e-014	1.04253e-014	7.14647e-015	1.82168e-015	8.09923e-015	9.64127e-015	4.6489e-015
-1.30674e-015	7.08607e-015	2.79589e-015	-1.03846e-014	-4.31489e-015	-8.35135e-015	1.68386e-015	-4.76604e-015	4.15624e-016	1.38141e-016	4.40991e-015	1.39793e-014	2.69872e-015	8.97386e-015	7.49156e-015	8.55763e-015	1.21284e-014	5.99505e-015	1.27348e-014	1.01092e-014	6.7931e-015	1.65996e-015	7.89403e-015	9.45398e-015	4.77656e-015
-1.27965e-015	7.02009e-015	2.81426e-015	-1.08159e-014	-4.60702e-015	-8.50987e-015	1.53499e-015	-4.95087e-015	-4.77807e-017	-2.67233e-016	4.20366e-015	1.38633e-014	2.91785e-015	8.69754e-015	6.71487e-015	8.13333e-015	1.13338e-014	5.54561e-015	1.24134e-014	9.78072e-015	6.42201e-015	1.47663e-015	7.65689e-015	9.23766e-015	4.89947e-015
-1.24285e-015	6.93318e-015	2.84784e-015	-1.12621e-014	-4.92342e-015	-8.66764e-015	1.36248e-015	-5.15257e-015	-5.2387e-016	-6.96128e-016	3.99436e-015	1.37166e-014	3.13968e-015	8.39396e-015	5.90404e-015	7.66106e-015	1.05158e-014	5.06895e-015	1.20521e-014	9.43755e-015	6.03288e-015	1.27229e-015	7.38801e-015	8.99326e-015	5.01599e-015
-1.19624e-015	6.82544e-015	2.89673e-015	-1.17189e-014	-5.26059e-015	-8.82315e-015	1.16614e-015	-5.36768e-015	-1.00898e-015	-1.1466e-015	3.78424e-015	1.35374e-014	3.36327e-015	8.06487e-015	5.06485e-015	7.14223e-015	9.6761e-015	4.56434e-015	1.16475e-014	9.07826e-015	5.62591e-015	1.04715e-015	7.08715e-015	8.72263e-015	5.12323e-015
-1.14071e-015	6.6977e-015	2.96013e-015	-1.21825e-014	-5.61486e-015	-8.9753e-015	9.4633e-016	-5.59297e-015	-1.49853e-015	-1.61673e-015	3.57616e-015	1.33247e-014	3.58775e-015	7.71317e-015	4.20311e-015	6.57892e-015	8.81745e-015	4.03199e-015	1.11973e-014	8.70136e-015	5.20114e-015	8.02139e-016	6.75563e-015	8.42699e-015	5.21926e-015
-1.07675e-015	6.55055e-015	3.03738e-015	-1.2649e-014	-5.98327e-015	-9.12364e-015	7.03486e-016	-5.82513e-015	-1.98956e-015	-2.10462e-015	3.37313e-015	1.3077e-014	3.81219e-015	7.34138e-015	3.3253e-015	5.97338e-015	7.9432e-015	3.47249e-015	1.06982e-014	8.30548e-015	4.75892e-015	5.38612e-016	6.39422e-015	8.10795e-015	5.30363e-015
-1.00449e-015	6.38503e-015	3.12728e-015	-1.31145e-014	-6.36264e-015	-9.26773e-015	4.37562e-016	-6.06104e-015	-2.4778e-015	-2.6083e-015	3.17749e-015	1.27926e-014	4.03562e-015	6.95252e-015	2.43761e-015	5.32817e-015	7.05714e-015	2.88651e-015	1.01484e-014	7.88995e-015	4.30006e-015	2.57821e-016	6.00429e-015	7.76821e-015	5.37434e-015
-9.24046e-016	6.20272e-015	3.22892e-015	-1.35758e-014	-6.74953e-015	-9.40709e-015	1.48632e-016	-6.29758e-015	-2.95882e-015	-3.12573e-015	2.99242e-015	1.24705e-014	4.25652e-015	6.549e-015	1.54627e-015	4.64594e-015	6.16316e-015	2.27454e-015	9.54638e-015	7.45407e-015	3.82522e-015	-3.77451e-017	5.58705e-015	7.40997e-015	5.43006e-015
-8.35451e-016	6.00542e-015	3.341e-015	-1.40291e-014	-7.14085e-015	-9.54089e-015	-1.62837e-016	-6.53247e-015	-3.42915e-015	-3.65405e-015	2.81976e-015	1.21107e-014	4.47316e-015	6.13334e-015	6.57106e-016	3.93045e-015	5.26447e-015	1.63796e-015	8.89138e-015	6.9969e-015	3.33488e-015	-3.45664e-016	5.14433e-015	7.03562e-015	5.46895e-015
-7.39163e-016	5.79509e-015	3.46168e-015	-1.44703e-014	-7.53433e-015	-9.66965e-015	-4.96017e-016	-6.76296e-015	-3.88559e-015	-4.19017e-015	2.66117e-015	1.17133e-014	4.68481e-015	5.70831e-015	-2.24091e-016	3.185e-015	4.36504e-015	9.78012e-016	8.18382e-015	6.51814e-015	2.83046e-015	-6.63564e-016	4.67795e-015	6.64751e-015	5.48934e-015
-6.35695e-016	5.57318e-015	3.58906e-015	-1.48954e-014	-7.92721e-015	-9.79356e-015	-8.5064e-016	-6.98653e-015	-4.32474e-015	-4.73127e-015	2.51832e-015	1.12787e-014	4.88964e-015	5.27693e-015	-1.09142e-015	2.41307e-015	3.46937e-015	2.96652e-016	7.42476e-015	6.01809e-015	2.31297e-015	-9.89026e-016	4.19099e-015	6.24815e-015	5.49068e-015
-5.24826e-016	5.34158e-015	3.72142e-015	-1.53016e-014	-8.31666e-015	-9.91351e-015	-1.22603e-015	-7.20146e-015	-4.74359e-015	-5.27443e-015	2.39329e-015	1.08077e-014	5.08624e-015	4.84155e-015	-1.93956e-015	1.61878e-015	2.58136e-015	-4.04262e-016	6.61537e-015	5.49705e-015	1.78382e-015	-1.31985e-015	3.68663e-015	5.84096e-015	5.47175e-015
-4.07475e-016	5.10297e-015	3.8572e-015	-1.56854e-014	-8.70054e-015	-1.00304e-014	-1.62161e-015	-7.40581e-015	-5.13917e-015	-5.8166e-015	2.28738e-015	1.03015e-014	5.27257e-015	4.40559e-015	-2.76343e-015	8.06192e-016	1.70535e-015	-1.12245e-015	5.75729e-015	4.95589e-015	1.24464e-015	-1.65204e-015	3.16767e-015	5.4291e-015	5.43186e-015
-2.83974e-016	4.86005e-015	3.99503e-015	-1.60445e-014	-9.0776e-015	-1.01446e-014	-2.03582e-015	-7.59797e-015	-5.50887e-015	-6.35571e-015	2.20149e-015	9.76121e-015	5.44703e-015	3.97196e-015	-3.55843e-015	-1.99806e-017	8.45588e-016	-1.85587e-015	4.85355e-015	4.39613e-015	6.96526e-016	-1.98204e-015	2.63728e-015	5.01542e-015	5.37088e-015
-1.54783e-016	4.61578e-015	4.13284e-015	-1.63758e-014	-9.44559e-015	-1.02574e-014	-2.4675e-015	-7.77699e-015	-5.85051e-015	-6.88851e-015	2.13623e-015	9.18898e-015	5.6088e-015	3.54309e-015	-4.32029e-015	-8.55626e-016	5.98172e-018	-2.60142e-015	3.90703e-015	3.81897e-015	1.41016e-016	-2.30732e-015	2.09813e-015	4.60323e-015	5.28836e-015
-2.03632e-017	4.37226e-015	4.26908e-015	-1.66775e-014	-9.80306e-015	-1.03698e-014	-2.91555e-015	-7.94183e-015	-6.16216e-015	-7.41287e-015	2.09214e-015	8.58682e-015	5.75645e-015	3.12184e-015	-5.04433e-015	-1.69648e-015	-8.09533e-016	-3.35533e-015	2.9217e-015	3.2265e-015	-4.20415e-016	-2.62496e-015	1.55341e-015	4.19609e-015	5.18438e-015
1.19126e-016	4.13261e-015	4.4013e-015	-1.69469e-014	-1.01481e-014	-1.04822e-014	-3.37854e-015	-8.09117e-015	-6.44231e-015	-7.92598e-015	2.06888e-015	7.95717e-015	5.88807e-015	2.71071e-015	-5.72745e-015	-2.538e-015	-1.5973e-015	-4.11359e-015	1.90248e-015	2.62136e-015	-9.86024e-016	-2.93189e-015	1.00721e-015	3.79661e-015	5.05901e-015
2.63135e-016	3.8997e-015	4.52754e-015	-1.71817e-014	-1.04793e-014	-1.05957e-014	-3.85547e-015	-8.22485e-015	-6.68919e-015	-8.42491e-015	2.06606e-015	7.30366e-015	6.00273e-015	2.31192e-015	-6.36681e-015	-3.37505e-015	-2.35375e-015	-4.87315e-015	8.54769e-016	2.00651e-015	-1.55343e-015	-3.22458e-015	4.63133e-016	3.40729e-015	4.91295e-015
4.10934e-016	3.67607e-015	4.64629e-015	-1.73812e-014	-1.07962e-014	-1.07111e-014	-4.34393e-015	-8.34248e-015	-6.90253e-015	-8.90733e-015	2.08295e-015	6.6289e-015	6.0992e-015	1.92817e-015	-6.95984e-015	-4.20337e-015	-3.07604e-015	-5.63034e-015	-2.15395e-016	1.38509e-015	-2.12109e-015	-3.50006e-015	-7.54322e-017	3.03159e-015	4.7473e-015
5.61672e-016	3.46407e-015	4.75562e-015	-1.75436e-014	-1.10978e-014	-1.08294e-014	-4.84208e-015	-8.44396e-015	-7.08154e-015	-9.37118e-015	2.11864e-015	5.93624e-015	6.17629e-015	1.56131e-015	-7.50416e-015	-5.01908e-015	-3.76118e-015	-6.38094e-015	-1.30161e-015	7.60255e-016	-2.6872e-015	-3.75642e-015	-6.05052e-016	2.67197e-015	4.56261e-015
7.15008e-016	3.26586e-015	4.85414e-015	-1.76675e-014	-1.13841e-014	-1.09517e-014	-5.34806e-015	-8.52931e-015	-7.22548e-015	-9.81383e-015	2.17258e-015	5.22902e-015	6.23302e-015	1.21336e-015	-7.99846e-015	-5.81827e-015	-4.40653e-015	-7.12117e-015	-2.39705e-015	1.35207e-016	-3.24942e-015	-3.99146e-015	-1.1222e-015	2.33086e-015	4.36035e-015
8.70433e-016	3.0838e-015	4.94034e-015	-1.77519e-014	-1.16552e-014	-1.10781e-014	-5.85964e-015	-8.59888e-015	-7.33455e-015	-1.02336e-014	2.24326e-015	4.51079e-015	6.26897e-015	8.85669e-016	-8.44184e-015	-6.59682e-015	-5.01026e-015	-7.84714e-015	-3.49468e-015	-4.86237e-016	-3.80566e-015	-4.20334e-015	-1.62331e-015	2.01089e-015	4.14137e-015
1.02726e-015	2.92046e-015	5.01237e-015	-1.77964e-014	-1.19105e-014	-1.12098e-014	-6.37509e-015	-8.6528e-015	-7.40903e-015	-1.06287e-014	2.32901e-015	3.78691e-015	6.28339e-015	5.79852e-016	-8.83343e-015	-7.35129e-015	-5.56974e-015	-8.55466e-015	-4.58741e-015	-1.10028e-015	-4.35358e-015	-4.39071e-015	-2.10528e-015	1.71359e-015	3.90734e-015
1.18492e-015	2.77737e-015	5.06981e-015	-1.78008e-014	-1.21501e-014	-1.13468e-014	-6.8928e-015	-8.69193e-015	-7.44999e-015	-1.09978e-014	2.42848e-015	3.06147e-015	6.27579e-015	2.97408e-016	-9.17353e-015	-8.07808e-015	-6.08355e-015	-9.23956e-015	-5.66777e-015	-1.70345e-015	-4.89141e-015	-4.5519e-015	-2.5654e-015	1.44113e-015	3.66075e-015
1.34288e-015	2.65596e-015	5.11207e-015	-1.77644e-014	-1.23745e-014	-1.14895e-014	-7.40955e-015	-8.71744e-015	-7.45807e-015	-1.13397e-014	2.53927e-015	2.33891e-015	6.24653e-015	3.92526e-017	-9.46221e-015	-8.77346e-015	-6.5497e-015	-9.89791e-015	-6.7288e-015	-2.29182e-015	-5.41668e-015	-4.68607e-015	-3.0008e-015	1.19536e-015	3.40298e-015
1.50055e-015	2.55773e-015	5.13818e-015	-1.76882e-014	-1.25838e-014	-1.16379e-014	-7.92268e-015	-8.73093e-015	-7.4342e-015	-1.16533e-014	2.65872e-015	1.62378e-015	6.19603e-015	-1.93566e-016	-9.70038e-015	-9.43393e-015	-6.9672e-015	-1.05261e-014	-7.763e-015	-2.86111e-015	-5.92816e-015	-4.79311e-015	-3.40836e-015	9.77784e-016	3.13603e-015
1.65651e-015	2.48301e-015	5.14712e-015	-1.75726e-014	-1.27785e-014	-1.17921e-014	-8.42971e-015	-8.73407e-015	-7.38029e-015	-1.19375e-014	2.7847e-015	9.20204e-016	6.12449e-015	-4.00685e-016	-9.88904e-015	-1.00569e-014	-7.33593e-015	-1.11198e-014	-8.76326e-015	-3.40719e-015	-6.42369e-015	-4.87241e-015	-3.78572e-015	7.89105e-016	2.8616e-015
1.81002e-015	2.43266e-015	5.13862e-015	-1.74179e-014	-1.29583e-014	-1.19512e-014	-8.92789e-015	-8.72729e-015	-7.29776e-015	-1.21917e-014	2.91503e-015	2.32188e-016	6.0318e-015	-5.81595e-016	-1.00294e-014	-1.06401e-014	-7.65554e-015	-1.16757e-014	-9.72302e-015	-3.92652e-015	-6.90068e-015	-4.92392e-015	-4.13052e-015	6.30366e-016	2.58147e-015
1.96026e-015	2.40725e-015	5.11277e-015	-1.72248e-014	-1.31234e-014	-1.21147e-014	-9.41463e-015	-8.71223e-015	-7.1882e-015	-1.24161e-014	3.04732e-015	-4.35764e-016	5.91873e-015	-7.35712e-016	-1.01239e-014	-1.1181e-014	-7.92664e-015	-1.21907e-014	-1.06354e-014	-4.41556e-015	-7.35769e-015	-4.94833e-015	-4.44085e-015	5.01638e-016	2.2981e-015
2.10714e-015	2.4061e-015	5.06991e-015	-1.69942e-014	-1.32744e-014	-1.22822e-014	-9.88685e-015	-8.68987e-015	-7.05449e-015	-1.26106e-014	3.17892e-015	-1.07938e-015	5.7865e-015	-8.63717e-016	-1.01747e-014	-1.16779e-014	-8.15003e-015	-1.26614e-014	-1.14941e-014	-4.87096e-015	-7.79347e-015	-4.94702e-015	-4.71495e-015	4.03051e-016	2.01377e-015
2.24983e-015	2.4294e-015	5.01034e-015	-1.67279e-014	-1.34114e-014	-1.24531e-014	-1.03418e-014	-8.66176e-015	-6.89882e-015	-1.2775e-014	3.30695e-015	-1.69427e-015	5.63627e-015	-9.6567e-016	-1.01839e-014	-1.21293e-014	-8.32654e-015	-1.30852e-014	-1.22927e-014	-5.28946e-015	-8.20627e-015	-4.92058e-015	-4.95125e-015	3.34048e-016	1.73069e-015
2.38763e-015	2.47658e-015	4.93444e-015	-1.64273e-014	-1.35345e-014	-1.26256e-014	-1.07767e-014	-8.62985e-015	-6.72432e-015	-1.29098e-014	3.42896e-015	-2.27691e-015	5.46921e-015	-1.04225e-015	-1.01538e-014	-1.25338e-014	-8.4586e-015	-1.34592e-014	-1.30261e-014	-5.66831e-015	-8.59457e-015	-4.87078e-015	-5.14958e-015	2.94232e-016	1.451e-015
2.52016e-015	2.54676e-015	4.84304e-015	-1.60942e-014	-1.36442e-014	-1.27979e-014	-1.11888e-014	-8.59532e-015	-6.53322e-015	-1.30154e-014	3.54322e-015	-2.82435e-015	5.28667e-015	-1.09441e-015	-1.00878e-014	-1.28906e-014	-8.54776e-015	-1.37826e-014	-1.36897e-014	-6.00484e-015	-8.9562e-015	-4.79961e-015	-5.30912e-015	2.82334e-016	1.17738e-015
2.64641e-015	2.63843e-015	4.73767e-015	-1.5731e-014	-1.37407e-014	-1.29682e-014	-1.15756e-014	-8.55942e-015	-6.32809e-015	-1.30927e-014	3.64782e-015	-3.33348e-015	5.09029e-015	-1.12318e-015	-9.98919e-015	-1.31986e-014	-8.59565e-015	-1.40531e-014	-1.42786e-014	-6.29766e-015	-9.29037e-015	-4.70955e-015	-5.42923e-015	2.97739e-016	9.1108e-016
2.7658e-015	2.74995e-015	4.61995e-015	-1.53399e-014	-1.38242e-014	-1.31345e-014	-1.19346e-014	-8.52359e-015	-6.11181e-015	-1.31425e-014	3.74079e-015	-3.80111e-015	4.88209e-015	-1.12931e-015	-9.86088e-015	-1.34577e-014	-8.60532e-015	-1.42692e-014	-1.47896e-014	-6.54514e-015	-9.59603e-015	-4.60291e-015	-5.51004e-015	3.38802e-016	6.53872e-016
2.87694e-015	2.87968e-015	4.49083e-015	-1.49237e-014	-1.38944e-014	-1.32953e-014	-1.22632e-014	-8.48944e-015	-5.88721e-015	-1.31655e-014	3.82036e-015	-4.22423e-015	4.66362e-015	-1.11423e-015	-9.70587e-015	-1.36681e-014	-8.5788e-015	-1.44302e-014	-1.52202e-014	-6.74579e-015	-9.87186e-015	-4.4813e-015	-5.55266e-015	4.03999e-016	4.07806e-016
2.97938e-015	3.02531e-015	4.35138e-015	-1.44845e-014	-1.39515e-014	-1.34484e-014	-1.25585e-014	-8.45755e-015	-5.65731e-015	-1.31623e-014	3.88474e-015	-4.60105e-015	4.43678e-015	-1.07933e-015	-9.52755e-015	-1.38299e-014	-8.51791e-015	-1.45353e-014	-1.5568e-014	-6.89832e-015	-1.01167e-014	-4.34735e-015	-5.55806e-015	4.91265e-016	1.74378e-016
3.07312e-015	3.18439e-015	4.20376e-015	-1.40252e-014	-1.39953e-014	-1.35921e-014	-1.28185e-014	-8.42891e-015	-5.4247e-015	-1.31344e-014	3.93238e-015	-4.92971e-015	4.20396e-015	-1.0264e-015	-9.32861e-015	-1.39433e-014	-8.42473e-015	-1.45851e-014	-1.58308e-014	-7.00161e-015	-1.03302e-014	-4.20366e-015	-5.52675e-015	5.98474e-016	-4.45883e-017
3.15742e-015	3.35496e-015	4.05077e-015	-1.35483e-014	-1.40252e-014	-1.37236e-014	-1.30414e-014	-8.40402e-015	-5.19213e-015	-1.30828e-014	3.96282e-015	-5.20855e-015	3.96673e-015	-9.57262e-016	-9.11184e-015	-1.40082e-014	-8.30286e-015	-1.45801e-014	-1.60082e-014	-7.05478e-015	-1.05114e-014	-4.05267e-015	-5.46002e-015	7.22908e-016	-2.47734e-016
3.23131e-015	3.53383e-015	3.8941e-015	-1.3057e-014	-1.40413e-014	-1.38404e-014	-1.3225e-014	-8.38335e-015	-4.96212e-015	-1.30086e-014	3.97479e-015	-5.43613e-015	3.72739e-015	-8.74164e-016	-8.88027e-015	-1.40259e-014	-8.15523e-015	-1.45212e-014	-1.61002e-014	-7.05816e-015	-1.06596e-014	-3.89698e-015	-5.35956e-015	8.62713e-016	-4.33984e-016
3.29478e-015	3.71808e-015	3.73595e-015	-1.25542e-014	-1.40426e-014	-1.39403e-014	-1.33676e-014	-8.36705e-015	-4.73786e-015	-1.29135e-014	3.96757e-015	-5.61221e-015	3.48845e-015	-7.78794e-016	-8.63602e-015	-1.39979e-014	-7.98397e-015	-1.44092e-014	-1.61073e-014	-7.01274e-015	-1.07741e-014	-3.73973e-015	-5.22746e-015	1.01491e-015	-6.02386e-016
3.3476e-015	3.90471e-015	3.578e-015	-1.20431e-014	-1.40289e-014	-1.40197e-014	-1.34671e-014	-8.35517e-015	-4.52134e-015	-1.27989e-014	3.94142e-015	-5.73662e-015	3.25199e-015	-6.73024e-016	-8.38201e-015	-1.39254e-014	-7.79188e-015	-1.42463e-014	-1.60306e-014	-6.91862e-015	-1.08554e-014	-3.58337e-015	-5.06537e-015	1.17673e-015	-7.51917e-016
3.38978e-015	4.09057e-015	3.42244e-015	-1.15276e-014	-1.39999e-014	-1.40768e-014	-1.35224e-014	-8.34747e-015	-4.31466e-015	-1.26659e-014	3.89642e-015	-5.81008e-015	3.02034e-015	-5.58761e-016	-8.12029e-015	-1.38097e-014	-7.58147e-015	-1.40336e-014	-1.58726e-014	-6.77702e-015	-1.09039e-014	-3.43002e-015	-4.87567e-015	1.3457e-015	-8.82137e-016
3.42079e-015	4.27377e-015	3.2719e-015	-1.10107e-014	-1.3955e-014	-1.41089e-014	-1.35326e-014	-8.34337e-015	-4.12063e-015	-1.25156e-014	3.83231e-015	-5.8336e-015	2.79575e-015	-4.38246e-016	-7.85318e-015	-1.36525e-014	-7.35457e-015	-1.3774e-014	-1.56361e-014	-6.58889e-015	-1.0919e-014	-3.28181e-015	-4.66073e-015	1.51875e-015	-9.92779e-016
3.44054e-015	4.45122e-015	3.12833e-015	-1.04954e-014	-1.3893e-014	-1.41141e-014	-1.34972e-014	-8.34317e-015	-3.94122e-015	-1.23495e-014	3.74971e-015	-5.80788e-015	2.57972e-015	-3.13791e-016	-7.58285e-015	-1.34555e-014	-7.11342e-015	-1.34696e-014	-1.5324e-014	-6.35644e-015	-1.09005e-014	-3.14042e-015	-4.42336e-015	1.69304e-015	-1.08424e-015
3.44943e-015	4.61976e-015	2.9934e-015	-9.98494e-015	-1.38132e-014	-1.40904e-014	-1.34152e-014	-8.34626e-015	-3.77791e-015	-1.21691e-014	3.64964e-015	-5.73468e-015	2.37362e-015	-1.86635e-016	-7.31129e-015	-1.32209e-014	-6.86032e-015	-1.3123e-014	-1.49404e-014	-6.08172e-015	-1.08486e-014	-3.00742e-015	-4.16621e-015	1.86617e-015	-1.1566e-015
3.44753e-015	4.77702e-015	2.86884e-015	-9.48214e-015	-1.37152e-014	-1.40359e-014	-1.32875e-014	-8.35144e-015	-3.63177e-015	-1.19751e-014	3.53316e-015	-5.61587e-015	2.17948e-015	-5.92104e-017	-7.03897e-015	-1.295e-014	-6.59703e-015	-1.27376e-014	-1.44901e-014	-5.76677e-015	-1.07642e-014	-2.88331e-015	-3.89236e-015	2.03562e-015	-1.2096e-015
3.43542e-015	4.92013e-015	2.75654e-015	-8.98955e-015	-1.35983e-014	-1.39489e-014	-1.31135e-014	-8.35786e-015	-3.50428e-015	-1.1769e-014	3.40184e-015	-5.45409e-015	1.9986e-015	6.65908e-017	-6.76704e-015	-1.26447e-014	-6.32588e-015	-1.23169e-014	-1.39776e-014	-5.41379e-015	-1.06484e-014	-2.76934e-015	-3.60436e-015	2.19867e-015	-1.244e-015
3.41324e-015	5.04705e-015	2.65784e-015	-8.51016e-015	-1.34619e-014	-1.38281e-014	-1.28936e-014	-8.36385e-015	-3.3963e-015	-1.15519e-014	3.25707e-015	-5.25162e-015	1.83211e-015	1.88844e-016	-6.49632e-015	-1.23071e-014	-6.04856e-015	-1.18644e-014	-1.34081e-014	-5.02578e-015	-1.05019e-014	-2.66583e-015	-3.30554e-015	2.3524e-015	-1.26043e-015
3.38091e-015	5.15573e-015	2.57448e-015	-8.04673e-015	-1.33054e-014	-1.36729e-014	-1.26285e-014	-8.36831e-015	-3.30913e-015	-1.13245e-014	3.10012e-015	-5.01151e-015	1.68099e-015	3.06414e-016	-6.22774e-015	-1.19399e-014	-5.76612e-015	-1.13835e-014	-1.27872e-014	-4.60599e-015	-1.03256e-014	-2.57341e-015	-2.99855e-015	2.49468e-015	-1.25924e-015
3.33903e-015	5.24461e-015	2.50661e-015	-7.60174e-015	-1.3128e-014	-1.34816e-014	-1.23193e-014	-8.36941e-015	-3.2429e-015	-1.10889e-014	2.93261e-015	-4.73679e-015	1.54632e-015	4.17849e-016	-5.96218e-015	-1.15456e-014	-5.47956e-015	-1.08775e-014	-1.21211e-014	-4.15745e-015	-1.0121e-014	-2.49196e-015	-2.68618e-015	2.62301e-015	-1.24135e-015
3.28872e-015	5.3116e-015	2.4551e-015	-7.17773e-015	-1.293e-014	-1.32538e-014	-1.19675e-014	-8.36602e-015	-3.19848e-015	-1.08451e-014	2.757e-015	-4.43027e-015	1.42782e-015	5.21389e-016	-5.69978e-015	-1.11264e-014	-5.18934e-015	-1.03501e-014	-1.14158e-014	-3.68349e-015	-9.88964e-015	-2.4207e-015	-2.37043e-015	2.73513e-015	-1.20773e-015
3.23038e-015	5.35548e-015	2.42013e-015	-6.77699e-015	-1.27111e-014	-1.29896e-014	-1.15746e-014	-8.35647e-015	-3.17616e-015	-1.05947e-014	2.57535e-015	-4.09607e-015	1.32587e-015	6.15279e-016	-5.44082e-015	-1.06844e-014	-4.89624e-015	-9.80436e-015	-1.06773e-014	-3.18704e-015	-9.6331e-015	-2.35956e-015	-2.05409e-015	2.8296e-015	-1.15933e-015
3.16451e-015	5.37549e-015	2.40222e-015	-6.40121e-015	-1.24706e-014	-1.26891e-014	-1.11426e-014	-8.33925e-015	-3.17498e-015	-1.03382e-014	2.38952e-015	-3.7379e-015	1.24101e-015	6.99159e-016	-5.18479e-015	-1.02226e-014	-4.6017e-015	-9.24403e-015	-9.91171e-015	-2.67208e-015	-9.35325e-015	-2.3076e-015	-1.73938e-015	2.90492e-015	-1.09738e-015
3.09223e-015	5.37111e-015	2.40101e-015	-6.05186e-015	-1.22082e-014	-1.2353e-014	-1.06735e-014	-8.31295e-015	-3.19487e-015	-1.00765e-014	2.20165e-015	-3.35957e-015	1.17285e-015	7.72678e-016	-4.93092e-015	-9.74427e-015	-4.30605e-015	-8.67314e-015	-9.1251e-015	-2.14141e-015	-9.05195e-015	-2.26361e-015	-1.42883e-015	2.95993e-015	-1.02292e-015
3.0139e-015	5.34175e-015	2.41589e-015	-5.72949e-015	-1.19242e-014	-1.19814e-014	-1.017e-014	-8.27675e-015	-3.23541e-015	-9.81107e-015	2.01399e-015	-2.96602e-015	1.12106e-015	8.34919e-016	-4.67909e-015	-9.25158e-015	-4.00915e-015	-8.09504e-015	-8.32372e-015	-1.59828e-015	-8.73163e-015	-2.22603e-015	-1.12482e-015	2.99382e-015	-9.3773e-016
2.92996e-015	5.28731e-015	2.44606e-015	-5.43553e-015	-1.1619e-014	-1.15756e-014	-9.63499e-015	-8.229e-015	-3.29584e-015	-9.54231e-015	1.82861e-015	-2.56123e-015	1.08513e-015	8.85429e-016	-4.42934e-015	-8.7473e-015	-3.71122e-015	-7.513e-015	-7.51409e-015	-1.0468e-015	-8.39462e-015	-2.19394e-015	-8.29847e-016	3.00571e-015	-8.43076e-016
2.84173e-015	5.20827e-015	2.49056e-015	-5.17002e-015	-1.12927e-014	-1.11376e-014	-9.071e-015	-8.16795e-015	-3.37501e-015	-9.27106e-015	1.64746e-015	-2.14893e-015	1.0636e-015	9.23546e-016	-4.18069e-015	-8.23427e-015	-3.4128e-015	-6.93083e-015	-6.70133e-015	-4.90875e-016	-8.04311e-015	-2.16563e-015	-5.4626e-016	2.9952e-015	-7.40799e-016
2.74983e-015	5.10494e-015	2.54852e-015	-4.93307e-015	-1.09455e-014	-1.06692e-014	-8.48138e-015	-8.09221e-015	-3.47208e-015	-8.999e-015	1.47259e-015	-1.73324e-015	1.05584e-015	9.4953e-016	-3.93259e-015	-7.71485e-015	-3.11447e-015	-6.35124e-015	-5.89146e-015	6.54995e-017	-7.6797e-015	-2.13932e-015	-2.7585e-016	2.96194e-015	-6.31951e-016
2.6556e-015	4.97839e-015	2.61808e-015	-4.7243e-015	-1.05781e-014	-1.01723e-014	-7.86898e-015	-8.00062e-015	-3.58599e-015	-8.72689e-015	1.30555e-015	-1.31885e-015	1.06075e-015	9.63423e-016	-3.684e-015	-7.19257e-015	-2.81669e-015	-5.7771e-015	-5.09057e-015	6.18877e-016	-7.3068e-015	-2.11373e-015	-2.01335e-017	2.90602e-015	-5.18188e-016
2.56002e-015	4.8306e-015	2.69756e-015	-4.54308e-015	-1.01908e-014	-9.64883e-015	-7.23682e-015	-7.892e-015	-3.71486e-015	-8.45509e-015	1.14834e-015	-9.10025e-016	1.07781e-015	9.65444e-016	-3.4338e-015	-6.66994e-015	-2.52005e-015	-5.21149e-015	-4.30397e-015	1.16528e-015	-6.92736e-015	-2.08654e-015	2.18563e-016	2.82769e-015	-4.00732e-016
2.46432e-015	4.66249e-015	2.7849e-015	-4.38799e-015	-9.78469e-015	-9.10099e-015	-6.58921e-015	-7.76576e-015	-3.85688e-015	-8.18522e-015	1.00297e-015	-5.11034e-016	1.10543e-015	9.56429e-016	-3.18192e-015	-6.14941e-015	-2.22474e-015	-4.65665e-015	-3.53607e-015	1.70185e-015	-6.54439e-015	-2.05594e-015	4.39376e-016	2.72745e-015	-2.80737e-016
2.36899e-015	4.47619e-015	2.87768e-015	-4.25788e-015	-9.36065e-015	-8.53107e-015	-5.92958e-015	-7.62164e-015	-4.01002e-015	-7.91748e-015	8.70594e-016	-1.25279e-016	1.14135e-015	9.36627e-016	-2.92804e-015	-5.63349e-015	-1.93148e-015	-4.11467e-015	-2.79157e-015	2.22442e-015	-6.16072e-015	-2.02139e-015	6.40714e-016	2.60659e-015	-1.59867e-016
2.27522e-015	4.27354e-015	2.97374e-015	-4.15074e-015	-8.91937e-015	-7.94245e-015	-5.26079e-015	-7.459e-015	-4.17262e-015	-7.65321e-015	7.52551e-016	2.43924e-016	1.1839e-015	9.06101e-016	-2.67175e-015	-5.12511e-015	-1.64149e-015	-3.58777e-015	-2.07465e-015	2.72883e-015	-5.77871e-015	-1.9814e-015	8.21414e-016	2.4658e-015	-3.97635e-017
2.18394e-015	4.0564e-015	3.07096e-015	-4.06425e-015	-8.46219e-015	-7.33839e-015	-4.58675e-015	-7.27764e-015	-4.34337e-015	-7.39354e-015	6.49344e-016	5.93752e-016	1.23157e-015	8.66129e-016	-2.4119e-015	-4.62742e-015	-1.3557e-015	-3.0773e-015	-1.38919e-015	3.21192e-015	-5.40182e-015	-1.93429e-015	9.80796e-016	2.30662e-015	7.83686e-017
2.09602e-015	3.82692e-015	3.16676e-015	-3.99597e-015	-7.98993e-015	-6.72156e-015	-3.91127e-015	-7.07793e-015	-4.51979e-015	-7.13988e-015	5.61221e-016	9.20837e-016	1.28244e-015	8.18086e-016	-2.148e-015	-4.14316e-015	-1.07528e-015	-2.58554e-015	-7.38705e-016	3.67065e-015	-5.03254e-015	-1.8793e-015	1.11851e-015	2.13049e-015	1.93603e-016
2.01259e-015	3.58714e-015	3.25832e-015	-3.9432e-015	-7.50434e-015	-6.09442e-015	-3.23823e-015	-6.86026e-015	-4.6994e-015	-6.89325e-015	4.88405e-016	1.222e-015	1.33507e-015	7.6285e-016	-1.87986e-015	-3.67422e-015	-8.01891e-016	-2.11351e-015	-1.25559e-016	4.10182e-015	-4.674e-015	-1.81557e-015	1.23372e-015	1.93858e-015	3.04796e-016
1.93392e-015	3.33985e-015	3.34285e-015	-3.90345e-015	-7.00661e-015	-5.46068e-015	-2.57134e-015	-6.62447e-015	-4.8807e-015	-6.65475e-015	4.31786e-016	1.49497e-015	1.38798e-015	7.01112e-016	-1.60762e-015	-3.22332e-015	-5.37281e-016	-1.6626e-015	4.47869e-016	4.50158e-015	-4.32869e-015	-1.74305e-015	1.32588e-015	1.73295e-015	4.10542e-016
1.86102e-015	3.08727e-015	3.41741e-015	-3.87284e-015	-6.49796e-015	-4.82418e-015	-1.91413e-015	-6.3715e-015	-5.06122e-015	-6.42536e-015	3.91286e-016	1.73777e-015	1.43902e-015	6.34276e-016	-1.33139e-015	-2.79318e-015	-2.82817e-016	-1.23377e-015	9.79273e-016	4.8668e-015	-3.99984e-015	-1.66175e-015	1.39434e-015	1.5158e-015	5.09281e-016
1.79399e-015	2.83111e-015	3.47996e-015	-3.84773e-015	-5.98023e-015	-4.18794e-015	-1.27089e-015	-6.1029e-015	-5.23893e-015	-6.20699e-015	3.66731e-016	1.94841e-015	1.48656e-015	5.64226e-016	-1.0515e-015	-2.38625e-015	-4.15816e-017	-8.27928e-016	1.46771e-015	5.19408e-015	-3.6894e-015	-1.57258e-015	1.43854e-015	1.28896e-015	6.00066e-016
1.73304e-015	2.57387e-015	3.52814e-015	-3.82463e-015	-5.45456e-015	-3.55485e-015	-6.44228e-016	-5.82028e-015	-5.41144e-015	-6.00051e-015	3.57338e-016	2.12527e-015	1.52951e-015	4.91905e-016	-7.68275e-016	-2.00446e-015	1.84365e-016	-4.45034e-016	1.91211e-015	5.48097e-015	-3.4002e-015	-1.47525e-015	1.45851e-015	1.05466e-015	6.82583e-016
1.6784e-015	2.3179e-015	3.55986e-015	-3.80013e-015	-4.92266e-015	-2.92808e-015	-3.76544e-017	-5.52491e-015	-5.57724e-015	-5.80693e-015	3.62043e-016	2.2669e-015	1.56663e-015	4.18475e-016	-4.82227e-016	-1.64984e-015	3.92386e-016	-8.55782e-017	2.31101e-015	5.7247e-015	-3.13426e-015	-1.37115e-015	1.45428e-015	8.15284e-016	7.56113e-016
1.62999e-015	2.06492e-015	3.57322e-015	-3.77072e-015	-4.38611e-015	-2.31033e-015	5.46121e-016	-5.21853e-015	-5.73504e-015	-5.62736e-015	3.79389e-016	2.37201e-015	1.59617e-015	3.45181e-016	-1.9338e-016	-1.32434e-015	5.79946e-016	2.49953e-016	2.66391e-015	5.92237e-015	-2.89375e-015	-1.26178e-015	1.42572e-015	5.73087e-016	8.2001e-016
1.58773e-015	1.81708e-015	3.5665e-015	-3.7323e-015	-3.84586e-015	-1.70367e-015	1.10351e-015	-4.90259e-015	-5.883e-015	-5.46296e-015	4.08339e-016	2.44002e-015	1.61755e-015	2.73744e-016	9.72832e-017	-1.02916e-015	7.45114e-016	5.61774e-016	2.97133e-015	6.07176e-015	-2.68015e-015	-1.14836e-015	1.37241e-015	3.30464e-016	8.73862e-016
1.5517e-015	1.57559e-015	3.53788e-015	-3.68097e-015	-3.30374e-015	-1.11123e-015	1.63241e-015	-4.57929e-015	-6.01986e-015	-5.31517e-015	4.48176e-016	2.47075e-015	1.62962e-015	2.05734e-016	3.88431e-016	-7.65983e-016	8.84247e-016	8.49349e-016	3.23325e-015	6.17103e-015	-2.49461e-015	-1.03285e-015	1.2948e-015	8.92438e-017	9.17106e-016
1.52236e-015	1.34235e-015	3.48626e-015	-3.61365e-015	-2.76152e-015	-5.35778e-016	2.12993e-015	-4.25007e-015	-6.14397e-015	-5.18548e-015	4.97155e-016	2.46369e-015	1.63106e-015	1.41812e-016	6.78797e-016	-5.36166e-016	9.95161e-016	1.11265e-015	3.45057e-015	6.21839e-015	-2.33907e-015	-9.17542e-016	1.19306e-015	-1.48272e-016	9.49136e-016
1.4989e-015	1.11936e-015	3.41074e-015	-3.5278e-015	-2.22065e-015	2.03924e-017	2.59361e-015	-3.91705e-015	-6.25348e-015	-5.07514e-015	5.53412e-016	2.4204e-015	1.62165e-015	8.30659e-017	9.67185e-016	-3.409e-016	1.07555e-015	1.35193e-015	3.62405e-015	6.21156e-015	-2.21471e-015	-8.05193e-016	1.06737e-015	-3.80247e-016	9.69864e-016
1.4808e-015	9.07384e-016	3.31075e-015	-3.42017e-015	-1.68207e-015	5.55044e-016	3.02132e-015	-3.58289e-015	-6.3476e-015	-4.98495e-015	6.1549e-016	2.34088e-015	1.60128e-015	3.06673e-017	1.25263e-015	-1.80588e-016	1.12229e-015	1.56772e-015	3.75616e-015	6.14938e-015	-2.12189e-015	-6.97919e-016	9.18006e-016	-6.04286e-016	9.79071e-016
1.4673e-015	7.07358e-016	3.18633e-015	-3.28805e-015	-1.14713e-015	1.06692e-015	3.41167e-015	-3.25008e-015	-6.42532e-015	-4.91562e-015	6.81106e-016	2.2259e-015	1.56987e-015	-1.41786e-017	1.53313e-015	-5.60195e-017	1.13258e-015	1.76044e-015	3.84767e-015	6.03089e-015	-2.06132e-015	-5.98176e-016	7.44999e-016	-8.18437e-016	9.76857e-016
1.45731e-015	5.19879e-016	3.03703e-015	-3.12896e-015	-6.1702e-016	1.55443e-015	3.76343e-015	-2.92145e-015	-6.4861e-015	-4.86819e-015	7.48548e-016	2.07622e-015	1.52743e-015	-5.10608e-017	1.80709e-015	3.23662e-017	1.1036e-015	1.93083e-015	3.89976e-015	5.85505e-015	-2.03245e-015	-5.08695e-016	5.49181e-016	-1.02095e-015	9.62716e-016
1.45038e-015	3.4508e-016	2.86357e-015	-2.94089e-015	-9.21827e-017	2.01641e-015	4.07521e-015	-2.59938e-015	-6.53034e-015	-4.84315e-015	8.15496e-016	1.8936e-015	1.47343e-015	-7.96942e-017	2.0734e-015	8.4796e-017	1.03373e-015	2.07904e-015	3.91433e-015	5.62208e-015	-2.03602e-015	-4.31743e-016	3.31175e-016	-1.21006e-015	9.36414e-016
1.44538e-015	1.83822e-016	2.66714e-015	-2.72206e-015	4.26244e-016	2.45135e-015	4.34649e-015	-2.28599e-015	-6.55801e-015	-4.84093e-015	8.79736e-016	1.67982e-015	1.40789e-015	-9.96657e-017	2.33028e-015	1.01352e-016	9.20944e-016	2.20531e-015	3.89366e-015	5.33205e-015	-2.07208e-015	-3.70167e-016	9.11119e-017	-1.38433e-015	8.98486e-016
1.44152e-015	3.56854e-017	2.44883e-015	-2.47163e-015	9.36899e-016	2.85897e-015	4.57704e-015	-1.98286e-015	-6.56881e-015	-4.86178e-015	9.3925e-016	1.43675e-015	1.33212e-015	-1.1041e-016	2.57627e-015	8.24243e-017	7.64026e-016	2.31012e-015	3.8397e-015	4.98532e-015	-2.1391e-015	-3.26539e-016	-1.70139e-016	-1.54292e-015	8.49069e-016
1.43849e-015	-9.92393e-017	2.20981e-015	-2.18889e-015	1.43885e-015	3.23867e-015	4.76634e-015	-1.69205e-015	-6.56269e-015	-4.90598e-015	9.92415e-016	1.16675e-015	1.24675e-015	-1.11446e-016	2.8101e-015	2.87329e-017	5.6088e-016	2.39375e-015	3.75431e-015	4.58222e-015	-2.23593e-015	-3.03768e-016	-4.51183e-016	-1.68418e-015	7.88695e-016
1.43512e-015	-2.21277e-016	1.95238e-015	-1.87351e-015	1.93097e-015	3.59099e-015	4.91437e-015	-1.41587e-015	-6.54007e-015	-4.97346e-015	1.03763e-015	8.71458e-016	1.15285e-015	-1.02473e-016	3.03026e-015	-5.85245e-017	3.10265e-016	2.45673e-015	3.64026e-015	4.12357e-015	-2.36165e-015	-3.04039e-016	-7.51832e-016	-1.80721e-015	7.17454e-016
1.43109e-015	-3.31535e-016	1.67878e-015	-1.52627e-015	2.41278e-015	3.91628e-015	5.02105e-015	-1.15585e-015	-6.50174e-015	-5.06393e-015	1.07235e-015	5.53008e-016	1.05115e-015	-8.37265e-017	3.23482e-015	-1.78053e-016	1.25211e-017	2.49941e-015	3.49979e-015	3.61111e-015	-2.51439e-015	-3.29364e-016	-1.07091e-015	-1.91095e-015	6.35146e-016
1.42504e-015	-4.30018e-016	1.39121e-015	-1.14736e-015	2.88416e-015	4.21447e-015	5.08769e-015	-9.14133e-016	-6.44915e-015	-5.17675e-015	1.09594e-015	2.13676e-016	9.42439e-016	-5.54351e-017	3.4223e-015	-3.27897e-016	-3.31968e-016	2.52208e-015	3.33545e-015	3.04746e-015	-2.69147e-015	-3.81899e-016	-1.40713e-015	-1.99506e-015	5.42824e-016
1.41667e-015	-5.1705e-016	1.09241e-015	-7.38015e-016	3.34466e-015	4.48616e-015	5.11479e-015	-6.92634e-016	-6.38313e-015	-5.31128e-015	1.10676e-015	-1.44089e-016	8.2808e-016	-1.86188e-017	3.59178e-015	-5.06136e-016	-7.22808e-016	2.5255e-015	3.14888e-015	2.43465e-015	-2.8911e-015	-4.63953e-016	-1.75959e-015	-2.05937e-015	4.41157e-016
1.40485e-015	-5.93515e-016	7.85487e-016	-2.99686e-016	3.79389e-015	4.73222e-015	5.10371e-015	-4.92244e-016	-6.3046e-015	-5.46618e-015	1.10396e-015	-5.17965e-016	7.09166e-016	2.62498e-017	3.74168e-015	-7.1115e-016	-1.15845e-015	2.50918e-015	2.94219e-015	1.77538e-015	-3.11095e-015	-5.76301e-016	-2.12714e-015	-2.10402e-015	3.31014e-016
1.38872e-015	-6.60652e-016	4.73384e-016	1.65662e-016	4.23158e-015	4.95388e-015	5.05628e-015	-3.14467e-016	-6.21514e-015	-5.64021e-015	1.087e-015	-9.05709e-016	5.86896e-016	7.86551e-017	3.87086e-015	-9.40075e-016	-1.63788e-015	2.47337e-015	2.71719e-015	1.0726e-015	-3.34844e-015	-7.19659e-016	-2.50858e-015	-2.12847e-015	2.12834e-016
1.36766e-015	-7.19178e-016	1.59203e-016	6.55256e-016	4.65722e-015	5.15237e-015	4.97444e-015	-1.59813e-016	-6.11579e-015	-5.83159e-015	1.05492e-015	-1.30537e-015	4.62629e-016	1.37362e-016	3.97883e-015	-1.19067e-015	-2.15923e-015	2.41813e-015	2.47655e-015	3.30306e-016	-3.60023e-015	-8.94813e-016	-2.90184e-015	-2.13306e-015	8.7895e-017
1.34076e-015	-7.70446e-016	-1.53516e-016	1.16558e-015	5.07023e-015	5.32864e-015	4.86035e-015	-2.86993e-017	-6.00828e-015	-6.03888e-015	1.00747e-015	-1.71421e-015	3.3806e-016	2.00953e-016	4.0655e-015	-1.46007e-015	-2.72029e-015	2.34424e-015	2.22279e-015	-4.47191e-016	-3.86418e-015	-1.10119e-015	-3.30572e-015	-2.1187e-015	-4.31472e-017
1.30771e-015	-8.15256e-016	-4.61769e-016	1.69319e-015	5.47029e-015	5.48444e-015	4.7161e-015	7.86312e-017	-5.89423e-015	-6.26048e-015	9.44051e-016	-2.13013e-015	2.14253e-016	2.6848e-016	4.12962e-015	-1.74606e-015	-3.31709e-015	2.25175e-015	1.95776e-015	-1.25568e-015	-4.1374e-015	-1.33865e-015	-3.71771e-015	-2.08559e-015	-1.79354e-016
1.26859e-015	-8.54541e-016	-7.61564e-016	2.23495e-015	5.8571e-015	5.62093e-015	4.54439e-015	1.62867e-016	-5.77532e-015	-6.49453e-015	8.64541e-016	-2.5511e-015	9.23823e-017	3.39197e-016	4.1711e-015	-2.04549e-015	-3.94553e-015	2.14092e-015	1.68288e-015	-2.0912e-015	-4.41701e-015	-1.60557e-015	-4.13553e-015	-2.03504e-015	-3.19795e-016
1.22295e-015	-8.89544e-016	-1.05021e-015	2.78698e-015	6.23037e-015	5.74035e-015	4.34819e-015	2.24072e-016	-5.65386e-015	-6.73944e-015	7.68734e-016	-2.97576e-015	-2.65206e-017	4.12048e-016	4.18961e-015	-2.35538e-015	-4.60144e-015	2.01191e-015	1.39912e-015	-2.94823e-015	-4.70047e-015	-1.90124e-015	-4.55753e-015	-1.96822e-015	-4.63236e-016
1.17011e-015	-9.2115e-016	-1.32417e-015	3.34476e-015	6.59011e-015	5.84491e-015	4.1307e-015	2.62546e-016	-5.53148e-015	-6.99236e-015	6.57494e-016	-3.40171e-015	-1.41324e-016	4.85187e-016	4.18533e-015	-2.6726e-015	-5.28008e-015	1.86525e-015	1.10883e-015	-3.82211e-015	-4.98482e-015	-2.22368e-015	-4.98175e-015	-1.88577e-015	-6.08891e-016
1.10994e-015	-9.50414e-016	-1.58053e-015	3.90453e-015	6.93613e-015	5.93617e-015	3.89477e-015	2.78679e-016	-5.41046e-015	-7.25122e-015	5.31897e-016	-3.8277e-015	-2.50539e-016	5.57647e-016	4.15872e-015	-2.99413e-015	-5.97699e-015	1.70104e-015	8.1328e-016	-4.70788e-015	-5.26627e-015	-2.57099e-015	-5.40545e-015	-1.78869e-015	-7.5577e-016
1.04316e-015	-9.78003e-016	-1.81589e-015	4.46209e-015	7.26824e-015	6.01589e-015	3.64326e-015	2.73629e-016	-5.29258e-015	-7.51328e-015	3.92832e-016	-4.25189e-015	-3.53233e-016	6.28431e-016	4.11045e-015	-3.31712e-015	-6.68683e-015	1.51989e-015	5.13489e-016	-5.59952e-015	-5.54227e-015	-2.94007e-015	-5.82661e-015	-1.67812e-015	-9.0265e-016
9.70332e-016	-1.00409e-015	-2.02754e-015	5.01293e-015	7.58644e-015	6.08606e-015	3.37926e-015	2.4912e-016	-5.1794e-015	-7.77606e-015	2.41779e-016	-4.67274e-015	-4.48609e-016	6.96353e-016	4.04166e-015	-3.63866e-015	-7.4035e-015	1.32187e-015	2.11303e-016	-6.492e-015	-5.81099e-015	-3.32831e-015	-6.24294e-015	-1.55576e-015	-1.04867e-015
8.91484e-016	-1.02936e-015	-2.21319e-015	5.55235e-015	7.89027e-015	6.14905e-015	3.1067e-015	2.06574e-016	-5.07307e-015	-8.0364e-015	7.94637e-017	-5.0887e-015	-5.36076e-016	7.59806e-016	3.95318e-015	-3.95542e-015	-8.12123e-015	1.1077e-015	-9.19127e-017	-7.37964e-015	-6.0693e-015	-3.73257e-015	-6.65182e-015	-1.42337e-015	-1.19213e-015
8.07059e-016	-1.05414e-015	-2.37075e-015	6.07583e-015	8.17953e-015	6.20599e-015	2.82934e-015	1.47455e-016	-4.97507e-015	-8.29217e-015	-9.21831e-017	-5.49898e-015	-6.1531e-016	8.17553e-016	3.8461e-015	-4.26497e-015	-8.83441e-015	8.78138e-016	-3.94691e-016	-8.25714e-015	-6.31486e-015	-4.14906e-015	-7.05104e-015	-1.28204e-015	-1.33223e-015
7.18695e-016	-1.07917e-015	-2.49802e-015	6.57966e-015	8.45421e-015	6.2587e-015	2.55027e-015	7.34554e-017	-4.88607e-015	-8.5409e-015	-2.71791e-016	-5.90223e-015	-6.85268e-016	8.68467e-016	3.7216e-015	-4.56453e-015	-9.53684e-015	6.33924e-016	-6.96512e-016	-9.119e-015	-6.54523e-015	-4.57388e-015	-7.43822e-015	-1.1335e-015	-1.46836e-015
6.2748e-016	-1.10428e-015	-2.59364e-015	7.06008e-015	8.71394e-015	6.30935e-015	2.27315e-015	-1.29214e-017	-4.80694e-015	-8.77975e-015	-4.57848e-016	-6.29753e-015	-7.45256e-016	9.11047e-016	3.58204e-015	-4.85113e-015	-1.02224e-014	3.75789e-016	-9.96295e-016	-9.96022e-015	-6.75865e-015	-5.00269e-015	-7.81089e-015	-9.79068e-016	-1.5988e-015
5.34323e-016	-1.12918e-015	-2.65616e-015	7.51367e-015	8.95846e-015	6.35986e-015	2.00137e-015	-1.0928e-016	-4.7395e-015	-9.00589e-015	-6.48534e-016	-6.68377e-015	-7.9524e-016	9.44191e-016	3.42913e-015	-5.1223e-015	-1.08848e-014	1.04133e-016	-1.29255e-015	-1.07751e-014	-6.95361e-015	-5.43188e-015	-8.16626e-015	-8.20392e-016	-1.72266e-015
4.39774e-016	-1.15407e-015	-2.68506e-015	7.93659e-015	9.18741e-015	6.41172e-015	1.73892e-015	-2.13703e-016	-4.68424e-015	-9.217e-015	-8.4157e-016	-7.0606e-015	-8.35864e-016	9.66642e-016	3.26462e-015	-5.37561e-015	-1.15187e-014	-1.79666e-016	-1.58465e-015	-1.15586e-014	-7.12908e-015	-5.8571e-015	-8.50159e-015	-6.58726e-016	-1.83927e-015
3.45172e-016	-1.17816e-015	-2.67962e-015	8.32541e-015	9.39976e-015	6.46634e-015	1.48922e-015	-3.24641e-016	-4.64204e-015	-9.41051e-015	-1.03472e-015	-7.42707e-015	-8.67214e-016	9.77432e-016	3.09094e-015	-5.60924e-015	-1.2119e-014	-4.74449e-016	-1.87187e-015	-1.23057e-014	-7.28402e-015	-6.27428e-015	-8.81443e-015	-4.95556e-016	-1.94778e-015
2.5211e-016	-1.20148e-015	-2.64001e-015	8.67809e-015	9.59588e-015	6.52529e-015	1.25549e-015	-4.38973e-016	-4.61348e-015	-9.58358e-015	-1.22655e-015	-7.782e-015	-8.89955e-016	9.76224e-016	2.91084e-015	-5.82155e-015	-1.26802e-014	-7.79054e-016	-2.15383e-015	-1.3012e-014	-7.41803e-015	-6.67866e-015	-9.10243e-015	-3.32274e-016	-2.0473e-015
1.61968e-016	-1.22362e-015	-2.56604e-015	8.9923e-015	9.7756e-015	6.5894e-015	1.04071e-015	-5.5472e-016	-4.59894e-015	-9.73465e-015	-1.41528e-015	-8.1247e-015	-9.04072e-016	9.62434e-016	2.72556e-015	-6.01053e-015	-1.31976e-014	-1.09199e-015	-2.4294e-015	-1.36736e-014	-7.53044e-015	-7.06622e-015	-9.36349e-015	-1.70272e-016	-2.1368e-015
7.61454e-017	-1.24391e-015	-2.45812e-015	9.26598e-015	9.93858e-015	6.65959e-015	8.47208e-016	-6.69751e-016	-4.59849e-015	-9.86176e-015	-1.59843e-015	-8.45522e-015	-9.09605e-016	9.3509e-016	2.53797e-015	-6.17505e-015	-1.36671e-014	-1.4116e-015	-2.69796e-015	-1.42863e-014	-7.62071e-015	-7.43346e-015	-9.5968e-015	-1.13697e-017	-2.21584e-015
-4.33584e-018	-1.26194e-015	-2.31769e-015	9.49805e-015	1.00846e-014	6.73698e-015	6.77666e-016	-7.82228e-016	-4.61187e-015	-9.96295e-015	-1.77397e-015	-8.77268e-015	-9.07851e-016	8.93693e-016	2.35118e-015	-6.31342e-015	-1.40846e-014	-1.73595e-015	-2.95862e-015	-1.48465e-014	-7.68912e-015	-7.77611e-015	-9.80044e-015	1.43482e-016	-2.28424e-015
-7.74326e-017	-1.27754e-015	-2.146e-015	9.6879e-015	1.02139e-014	6.82196e-015	5.34658e-016	-8.90032e-016	-4.63875e-015	-1.00373e-014	-1.94019e-015	-9.0762e-015	-8.99259e-016	8.3815e-016	2.16708e-015	-6.42458e-015	-1.44473e-014	-2.06407e-015	-3.21094e-015	-1.53516e-014	-7.73627e-015	-8.09099e-015	-9.97254e-015	2.92636e-016	-2.34178e-015
-1.42093e-016	-1.28975e-015	-1.94508e-015	9.83495e-015	1.03265e-014	6.9152e-015	4.20007e-016	-9.91232e-016	-4.67846e-015	-1.00834e-014	-2.09542e-015	-9.36507e-015	-8.84791e-016	7.68278e-016	1.98776e-015	-6.50812e-015	-1.47522e-014	-2.3942e-015	-3.45451e-015	-1.57996e-014	-7.7628e-015	-8.3753e-015	-1.0112e-014	4.3502e-016	-2.38833e-015
-1.97541e-016	-1.29757e-015	-1.71668e-015	9.93935e-015	1.04222e-014	7.01606e-015	3.35689e-016	-1.08457e-015	-4.73024e-015	-1.00997e-014	-2.23835e-015	-9.63832e-015	-8.6517e-016	6.83709e-016	1.81631e-015	-6.56302e-015	-1.49966e-014	-2.72405e-015	-3.68849e-015	-1.61878e-014	-7.76922e-015	-8.62632e-015	-1.02177e-014	5.69306e-016	-2.42362e-015
-2.4263e-016	-1.30058e-015	-1.46297e-015	1.0001e-014	1.05007e-014	7.12525e-015	2.82898e-016	-1.16894e-015	-4.79308e-015	-1.00865e-014	-2.36809e-015	-9.89426e-015	-8.41059e-016	5.84916e-016	1.65517e-015	-6.58894e-015	-1.51794e-014	-3.05198e-015	-3.91191e-015	-1.65146e-014	-7.75643e-015	-8.84228e-015	-1.02887e-014	6.94973e-016	-2.44733e-015
-2.76696e-016	-1.29874e-015	-1.1868e-015	1.00211e-014	1.05615e-014	7.24297e-015	2.63118e-016	-1.24297e-015	-4.86591e-015	-1.00429e-014	-2.48322e-015	-1.01327e-014	-8.14147e-016	4.719e-016	1.50602e-015	-6.58601e-015	-1.52997e-014	-3.37595e-015	-4.12415e-015	-1.67796e-014	-7.72542e-015	-9.0208e-015	-1.03247e-014	8.1123e-016	-2.46007e-015
-2.98306e-016	-1.2916e-015	-8.91324e-016	1.00012e-014	1.06048e-014	7.36891e-015	2.77143e-016	-1.30507e-015	-4.94731e-015	-9.96883e-015	-2.58295e-015	-1.03531e-014	-7.84563e-016	3.45402e-016	1.37049e-015	-6.5543e-015	-1.53572e-014	-3.69451e-015	-4.32533e-015	-1.69825e-014	-7.67795e-015	-9.16062e-015	-1.03252e-014	9.16893e-016	-2.46182e-015
-3.06876e-016	-1.27886e-015	-5.79645e-016	9.94317e-015	1.06309e-014	7.50204e-015	3.25321e-016	-1.35402e-015	-5.03668e-015	-9.86372e-015	-2.66669e-015	-1.05551e-014	-7.53361e-016	2.05275e-016	1.25055e-015	-6.49407e-015	-1.53525e-014	-4.00515e-015	-4.51406e-015	-1.71238e-014	-7.61515e-015	-9.26139e-015	-1.02904e-014	1.01185e-015	-2.45312e-015
-3.01546e-016	-1.26011e-015	-2.55043e-016	9.84873e-015	1.06395e-014	7.64202e-015	4.07849e-016	-1.38937e-015	-5.13171e-015	-9.72773e-015	-2.73389e-015	-1.07379e-014	-7.21219e-016	5.28483e-017	1.14779e-015	-6.40596e-015	-1.52862e-014	-4.30567e-015	-4.69001e-015	-1.72037e-014	-7.53858e-015	-9.32364e-015	-1.022e-014	1.09553e-015	-2.43486e-015
-2.822e-016	-1.2351e-015	7.88381e-017	9.72072e-015	1.06308e-014	7.7872e-015	5.24073e-016	-1.41103e-015	-5.23058e-015	-9.56144e-015	-2.78421e-015	-1.09006e-014	-6.89195e-016	-1.11848e-016	1.06402e-015	-6.29076e-015	-1.51601e-014	-4.59434e-015	-4.85163e-015	-1.72234e-014	-7.45006e-015	-9.34701e-015	-1.01152e-014	1.16706e-015	-2.40719e-015
-2.48061e-016	-1.20423e-015	4.18707e-016	9.56106e-015	1.06052e-014	7.93685e-015	6.73857e-016	-1.41851e-015	-5.33166e-015	-9.36601e-015	-2.8179e-015	-1.10415e-014	-6.58229e-016	-2.87627e-016	1.00036e-015	-6.14882e-015	-1.49761e-014	-4.86868e-015	-4.99749e-015	-1.71847e-014	-7.35135e-015	-9.33149e-015	-9.97751e-015	1.22617e-015	-2.3711e-015
-1.99128e-016	-1.16812e-015	7.60613e-016	9.37248e-015	1.05634e-014	8.08995e-015	8.56227e-016	-1.41186e-015	-5.43312e-015	-9.14277e-015	-2.83566e-015	-1.11593e-014	-6.29319e-016	-4.73141e-016	9.57662e-016	-5.9815e-015	-1.47366e-014	-5.12661e-015	-5.12622e-015	-1.70894e-014	-7.24427e-015	-9.27841e-015	-9.80737e-015	1.27281e-015	-2.32738e-015
-1.35873e-016	-1.1264e-015	1.10106e-015	9.15857e-015	1.0506e-014	8.24508e-015	1.06967e-015	-1.39199e-015	-5.53306e-015	-8.89289e-015	-2.83779e-015	-1.12539e-014	-6.03154e-016	-6.67939e-016	9.3719e-016	-5.78992e-015	-1.44443e-014	-5.366e-015	-5.23732e-015	-1.69399e-014	-7.1306e-015	-9.18957e-015	-9.60652e-015	1.30657e-015	-2.27728e-015
-5.8658e-017	-1.07957e-015	1.43653e-015	8.92269e-015	1.04328e-014	8.40093e-015	1.31225e-015	-1.35978e-015	-5.62987e-015	-8.61791e-015	-2.82443e-015	-1.13245e-014	-5.80505e-016	-8.70665e-016	9.39332e-016	-5.57524e-015	-1.41018e-014	-5.58535e-015	-5.33058e-015	-1.67385e-014	-7.01122e-015	-9.0658e-015	-9.37679e-015	1.32665e-015	-2.22128e-015
3.16811e-017	-1.02884e-015	1.76423e-015	8.66792e-015	1.03448e-014	8.556e-015	1.58238e-015	-1.3162e-015	-5.72161e-015	-8.32019e-015	-2.79631e-015	-1.13696e-014	-5.62058e-016	-1.08025e-015	9.64131e-016	-5.33875e-015	-1.3714e-014	-5.78288e-015	-5.40485e-015	-1.64882e-014	-6.88766e-015	-8.90981e-015	-9.12017e-015	1.33296e-015	-2.16038e-015
1.34002e-016	-9.74532e-016	2.08041e-015	8.39724e-015	1.02426e-014	8.70835e-015	1.87843e-015	-1.26156e-015	-5.80657e-015	-8.00133e-015	-2.75536e-015	-1.13885e-014	-5.48227e-016	-1.29635e-015	1.01124e-015	-5.08163e-015	-1.32843e-014	-5.95668e-015	-5.45878e-015	-1.61921e-014	-6.76168e-015	-8.72419e-015	-8.83895e-015	1.32562e-015	-2.09621e-015
2.46827e-016	-9.17997e-016	2.3814e-015	8.11394e-015	1.01272e-014	8.85649e-015	2.19809e-015	-1.19671e-015	-5.88277e-015	-7.66307e-015	-2.70335e-015	-1.13803e-014	-5.39094e-016	-1.51728e-015	1.08043e-015	-4.80561e-015	-1.28167e-014	-6.10499e-015	-5.49181e-015	-1.58537e-014	-6.63478e-015	-8.51177e-015	-8.53574e-015	1.30478e-015	-2.03021e-015
3.68546e-016	-8.60799e-016	2.6648e-015	7.8209e-015	9.99914e-015	8.99869e-015	2.53863e-015	-1.1235e-015	-5.94875e-015	-7.30747e-015	-2.64195e-015	-1.1344e-014	-5.34933e-016	-1.7419e-015	1.17148e-015	-4.51156e-015	-1.23145e-014	-6.22663e-015	-5.50284e-015	-1.54767e-014	-6.50781e-015	-8.27576e-015	-8.2133e-015	1.27064e-015	-1.96398e-015
4.98043e-016	-8.0367e-016	2.92826e-015	7.52111e-015	9.85856e-015	9.13294e-015	2.89711e-015	-1.04359e-015	-6.00271e-015	-6.93653e-015	-2.57307e-015	-1.1279e-014	-5.3617e-016	-1.96955e-015	1.28295e-015	-4.20112e-015	-1.17827e-014	-6.31965e-015	-5.49148e-015	-1.50643e-014	-6.38115e-015	-8.02017e-015	-7.87457e-015	1.22344e-015	-1.89908e-015
6.33764e-016	-7.47131e-016	3.16909e-015	7.21703e-015	9.70628e-015	9.25796e-015	3.27054e-015	-9.58609e-016	-6.04357e-015	-6.55331e-015	-2.49786e-015	-1.11845e-014	-5.43263e-016	-2.19899e-015	1.41356e-015	-3.87563e-015	-1.12256e-014	-6.38315e-015	-5.45743e-015	-1.46204e-014	-6.25558e-015	-7.74795e-015	-7.52212e-015	1.16321e-015	-1.83625e-015
7.7341e-016	-6.93038e-016	3.38433e-015	6.91183e-015	9.54326e-015	9.37223e-015	3.65584e-015	-8.69892e-016	-6.0702e-015	-6.1593e-015	-2.41849e-015	-1.10597e-014	-5.55848e-016	-2.42879e-015	1.56213e-015	-3.53692e-015	-1.06474e-014	-6.41597e-015	-5.40019e-015	-1.4149e-014	-6.13117e-015	-7.46281e-015	-7.15859e-015	1.08982e-015	-1.77671e-015
9.14911e-016	-6.42684e-016	3.57169e-015	6.60796e-015	9.37103e-015	9.4738e-015	4.04959e-015	-7.79785e-016	-6.08131e-015	-5.75685e-015	-2.33741e-015	-1.09044e-014	-5.738e-016	-2.65821e-015	1.72658e-015	-3.18639e-015	-1.00517e-014	-6.41726e-015	-5.31932e-015	-1.36541e-014	-6.00812e-015	-7.1678e-015	-6.78722e-015	1.00392e-015	-1.72179e-015
1.05629e-015	-5.97522e-016	3.72957e-015	6.30732e-015	9.1904e-015	9.56089e-015	4.44868e-015	-6.89833e-016	-6.07608e-015	-5.34851e-015	-2.25679e-015	-1.0719e-014	-5.97062e-016	-2.88638e-015	1.90471e-015	-2.8254e-015	-9.4424e-015	-6.38637e-015	-5.2139e-015	-1.31395e-014	-5.8871e-015	-6.86645e-015	-6.4111e-015	9.05392e-016	-1.6728e-015
1.19515e-015	-5.58918e-016	3.85655e-015	6.01195e-015	9.00246e-015	9.63209e-015	4.85008e-015	-6.01743e-016	-6.05423e-015	-4.93636e-015	-2.17877e-015	-1.05038e-014	-6.26056e-016	-3.11233e-015	2.09495e-015	-2.45515e-015	-8.82312e-015	-6.32254e-015	-5.08399e-015	-1.2608e-014	-5.7682e-015	-6.56245e-015	-6.03366e-015	7.9491e-016	-1.63087e-015
1.32909e-015	-5.28115e-016	3.95135e-015	5.723e-015	8.8086e-015	9.68585e-015	5.2504e-015	-5.16915e-016	-6.01585e-015	-4.52256e-015	-2.10561e-015	-1.02586e-014	-6.60391e-016	-3.33475e-015	2.29567e-015	-2.07722e-015	-8.19725e-015	-6.22609e-015	-4.92957e-015	-1.20636e-014	-5.65057e-015	-6.25949e-015	-5.65793e-015	6.73207e-016	-1.59719e-015
1.45572e-015	-5.0725e-016	4.01316e-015	5.44142e-015	8.60965e-015	9.72091e-015	5.64595e-015	-4.3671e-016	-5.96058e-015	-4.10998e-015	-2.03987e-015	-9.98432e-015	-6.9967e-016	-3.55276e-015	2.50466e-015	-1.69241e-015	-7.56728e-015	-6.09657e-015	-4.75033e-015	-1.15091e-014	-5.5333e-015	-5.96124e-015	-5.28701e-015	5.40293e-016	-1.57306e-015
1.5727e-015	-4.96786e-016	4.04162e-015	5.16786e-015	8.40672e-015	9.73599e-015	6.03374e-015	-3.62716e-016	-5.88871e-015	-3.7002e-015	-1.98347e-015	-9.68179e-015	-7.43923e-016	-3.76576e-015	2.71921e-015	-1.30219e-015	-6.93517e-015	-5.93403e-015	-4.5461e-015	-1.09476e-014	-5.41608e-015	-5.66996e-015	-4.92443e-015	3.9627e-016	-1.55874e-015
1.67795e-015	-4.97134e-016	4.03636e-015	4.90301e-015	8.20063e-015	9.73005e-015	6.41067e-015	-2.96355e-016	-5.8003e-015	-3.29549e-015	-1.93823e-015	-9.35276e-015	-7.92954e-016	-3.97367e-015	2.93657e-015	-9.08198e-016	-6.30353e-015	-5.73946e-015	-4.31718e-015	-1.03821e-014	-5.29848e-015	-5.38858e-015	-4.57283e-015	2.41423e-016	-1.55515e-015
1.76917e-015	-5.09343e-016	3.99749e-015	4.64728e-015	7.99169e-015	9.7023e-015	6.77409e-015	-2.38994e-016	-5.69586e-015	-2.89723e-015	-1.90635e-015	-8.99881e-015	-8.46507e-016	-4.17547e-015	3.15452e-015	-5.11798e-016	-5.67387e-015	-5.51298e-015	-4.0643e-015	-9.81437e-015	-5.17908e-015	-5.11981e-015	-4.23435e-015	7.64533e-017	-1.56258e-015
1.84406e-015	-5.35203e-016	3.92566e-015	4.4007e-015	7.78074e-015	9.65228e-015	7.12121e-015	-1.91749e-016	-5.57666e-015	-2.50755e-015	-1.88949e-015	-8.62226e-015	-9.0431e-016	-4.37109e-015	3.36975e-015	-1.14278e-016	-5.04766e-015	-5.25565e-015	-3.7876e-015	-9.24639e-015	-5.05723e-015	-4.86538e-015	-3.91182e-015	-9.83061e-017	-1.58208e-015
1.90032e-015	-5.75137e-016	3.82114e-015	4.16309e-015	7.56839e-015	9.57922e-015	7.4493e-015	-1.55594e-016	-5.44363e-015	-2.12813e-015	-1.88936e-015	-8.2247e-015	-9.65799e-016	-4.56008e-015	3.5798e-015	2.8324e-016	-4.4251e-015	-4.96862e-015	-3.48689e-015	-8.68045e-015	-4.93181e-015	-4.62688e-015	-3.60743e-015	-2.82108e-016	-1.61385e-015
1.93671e-015	-6.29308e-016	3.68493e-015	3.93414e-015	7.35555e-015	9.48345e-015	7.75609e-015	-1.31676e-016	-5.29726e-015	-1.76006e-015	-1.90713e-015	-7.80852e-015	-1.03062e-015	-4.74183e-015	3.78185e-015	6.79573e-016	-3.80719e-015	-4.65362e-015	-3.16279e-015	-8.11793e-015	-4.80193e-015	-4.4056e-015	-3.32287e-015	-4.74346e-016	-1.65811e-015
1.95148e-015	-6.98218e-016	3.51859e-015	3.71287e-015	7.14249e-015	9.36523e-015	8.03894e-015	-1.19726e-016	-5.13864e-015	-1.40513e-015	-1.94411e-015	-7.37612e-015	-1.09888e-015	-4.91621e-015	3.97371e-015	1.0731e-015	-3.19413e-015	-4.31168e-015	-2.81641e-015	-7.5604e-015	-4.66715e-015	-4.20252e-015	-3.0603e-015	-6.74533e-016	-1.71448e-015
1.94369e-015	-7.81892e-016	3.3235e-015	3.49764e-015	6.92975e-015	9.22477e-015	8.29621e-015	-1.19931e-016	-4.97015e-015	-1.06366e-015	-2.00142e-015	-6.93061e-015	-1.1711e-015	-5.08347e-015	4.15306e-015	1.46267e-015	-2.58636e-015	-3.94407e-015	-2.44922e-015	-7.00922e-015	-4.52662e-015	-4.01793e-015	-2.82067e-015	-8.82452e-016	-1.78304e-015
1.912e-015	-8.80267e-016	3.102e-015	3.28711e-015	6.71722e-015	9.06249e-015	8.52617e-015	-1.32809e-016	-4.79341e-015	-7.368e-016	-2.07967e-015	-6.47484e-015	-1.24708e-015	-5.24354e-015	4.31724e-015	1.84691e-015	-1.98361e-015	-3.55222e-015	-2.06201e-015	-6.46388e-015	-4.37932e-015	-3.85236e-015	-2.60529e-015	-1.09789e-015	-1.86305e-015
1.85521e-015	-9.92863e-016	2.85549e-015	3.08022e-015	6.50544e-015	8.87881e-015	8.72769e-015	-1.58295e-016	-4.61013e-015	-4.24961e-016	-2.17901e-015	-6.01224e-015	-1.32635e-015	-5.39649e-015	4.46381e-015	2.22441e-015	-1.38516e-015	-3.13876e-015	-1.65584e-015	-5.92536e-015	-4.22443e-015	-3.70537e-015	-2.41484e-015	-1.31991e-015	-1.95435e-015
1.7728e-015	-1.11932e-015	2.58586e-015	2.87536e-015	6.2939e-015	8.67428e-015	8.89968e-015	-1.96453e-016	-4.42227e-015	-1.28996e-016	-2.29993e-015	-5.54646e-015	-1.40868e-015	-5.5424e-015	4.59101e-015	2.59374e-015	-7.90108e-016	-2.70605e-015	-1.23165e-015	-5.39412e-015	-4.06146e-015	-3.57602e-015	-2.24977e-015	-1.54733e-015	-2.0564e-015
1.66455e-015	-1.25835e-015	2.29571e-015	2.67117e-015	6.08272e-015	8.44973e-015	9.04206e-015	-2.45999e-016	-4.23252e-015	1.49872e-016	-2.44213e-015	-5.08172e-015	-1.49391e-015	-5.68144e-015	4.69719e-015	2.95345e-015	-1.97455e-016	-2.25648e-015	-7.90996e-016	-4.86932e-015	-3.89036e-015	-3.46355e-015	-2.11066e-015	-1.77923e-015	-2.1685e-015
1.53012e-015	-1.40901e-015	1.98708e-015	2.46622e-015	5.87183e-015	8.20658e-015	9.15446e-015	-3.05911e-016	-4.04219e-015	4.11352e-016	-2.60532e-015	-4.62212e-015	-1.5819e-015	-5.81354e-015	4.78061e-015	3.30218e-015	3.93736e-016	-1.79256e-015	-3.35801e-016	-4.35066e-015	-3.71037e-015	-3.3669e-015	-1.99766e-015	-2.01499e-015	-2.28977e-015
1.36961e-015	-1.56992e-015	1.66277e-015	2.25929e-015	5.6604e-015	7.94661e-015	9.23604e-015	-3.75956e-016	-3.8533e-015	6.55328e-016	-2.78951e-015	-4.17124e-015	-1.67228e-015	-5.93893e-015	4.83962e-015	3.63885e-015	9.84643e-016	-1.31708e-015	1.31571e-016	-3.83811e-015	-3.52159e-015	-3.28431e-015	-1.90976e-015	-2.25382e-015	-2.41908e-015
1.1839e-015	-1.73976e-015	1.32558e-015	2.04894e-015	5.4484e-015	7.67126e-015	9.28702e-015	-4.55649e-016	-3.66814e-015	8.82e-016	-2.99347e-015	-3.73245e-015	-1.76588e-015	-6.05796e-015	4.87285e-015	3.96179e-015	1.57623e-015	-8.32548e-016	6.0962e-016	-3.33107e-015	-3.32387e-015	-3.2136e-015	-1.84665e-015	-2.49483e-015	-2.55568e-015
9.73639e-016	-1.91668e-015	9.7837e-016	1.83426e-015	5.23551e-015	7.3825e-015	9.30787e-015	-5.42834e-016	-3.48854e-015	1.0912e-015	-3.21607e-015	-3.30979e-015	-1.86305e-015	-6.17131e-015	4.87986e-015	4.26925e-015	2.16968e-015	-3.42771e-016	1.09627e-015	-2.82836e-015	-3.1168e-015	-3.1528e-015	-1.80698e-015	-2.73686e-015	-2.69802e-015
7.40341e-016	-2.09929e-015	6.23327e-016	1.61424e-015	5.02038e-015	7.08177e-015	9.29874e-015	-6.36666e-016	-3.31662e-015	1.28358e-015	-3.45631e-015	-2.90754e-015	-1.96373e-015	-6.27996e-015	4.86018e-015	4.55993e-015	2.76536e-015	1.50603e-016	1.58934e-015	-2.32917e-015	-2.90075e-015	-3.09993e-015	-1.78979e-015	-2.97914e-015	-2.84455e-015
4.85544e-016	-2.28547e-015	2.63635e-016	1.38761e-015	4.80291e-015	6.77082e-015	9.26104e-015	-7.35593e-016	-3.15391e-015	1.45917e-015	-3.71258e-015	-2.52965e-015	-2.06839e-015	-6.38401e-015	4.81328e-015	4.8331e-015	3.36359e-015	6.44432e-016	2.08737e-015	-1.83255e-015	-2.67689e-015	-3.0522e-015	-1.79283e-015	-3.22125e-015	-2.99462e-015
2.11034e-016	-2.47345e-015	-9.79516e-017	1.15345e-015	4.58276e-015	6.45166e-015	9.19552e-015	-8.38203e-016	-3.0025e-015	1.61804e-015	-3.98276e-015	-2.17904e-015	-2.17682e-015	-6.48343e-015	4.73862e-015	5.08766e-015	3.96494e-015	1.13567e-015	2.58816e-015	-1.33806e-015	-2.44584e-015	-3.00697e-015	-1.81474e-015	-3.46183e-015	-3.14652e-015
-8.13913e-017	-2.66129e-015	-4.59188e-016	9.11502e-016	4.35908e-015	6.12626e-015	9.10292e-015	-9.42881e-016	-2.86361e-015	1.76081e-015	-4.26538e-015	-1.8593e-015	-2.28906e-015	-6.57966e-015	4.63636e-015	5.32234e-015	4.56929e-015	1.6214e-015	3.08893e-015	-8.44993e-016	-2.2085e-015	-2.96182e-015	-1.85375e-015	-3.69966e-015	-3.29877e-015
-3.90072e-016	-2.84666e-015	-8.18143e-016	6.61666e-016	4.1306e-015	5.79692e-015	8.98493e-015	-1.04838e-015	-2.7383e-015	1.88754e-015	-4.5586e-015	-1.5729e-015	-2.40508e-015	-6.67268e-015	4.50718e-015	5.53592e-015	5.17699e-015	2.09857e-015	3.58758e-015	-3.52253e-016	-1.96613e-015	-2.91384e-015	-1.90768e-015	-3.93382e-015	-3.44924e-015
-7.11987e-016	-3.0272e-015	-1.17273e-015	4.03664e-016	3.89646e-015	5.46556e-015	8.8428e-015	-1.15368e-015	-2.62799e-015	1.99944e-015	-4.85979e-015	-1.32173e-015	-2.5247e-015	-6.76278e-015	4.35168e-015	5.72727e-015	5.78781e-015	2.56457e-015	4.08244e-015	1.40592e-016	-1.72006e-015	-2.86e-015	-1.97411e-015	-4.16273e-015	-3.59685e-015
-1.04462e-015	-3.2014e-015	-1.51984e-015	1.37886e-016	3.65691e-015	5.13408e-015	8.67853e-015	-1.25681e-015	-2.53346e-015	2.09688e-015	-5.1667e-015	-1.10783e-015	-2.64799e-015	-6.85072e-015	4.17047e-015	5.89508e-015	6.40146e-015	3.0168e-015	4.57174e-015	6.34051e-016	-1.47156e-015	-2.79847e-015	-2.05069e-015	-4.38569e-015	-3.74029e-015
-1.3853e-015	-3.3667e-015	-1.85774e-015	-1.35901e-016	3.41098e-015	4.80458e-015	8.49403e-015	-1.35675e-015	-2.45518e-015	2.1806e-015	-5.47675e-015	-9.32615e-016	-2.77547e-015	-6.93652e-015	3.96487e-015	6.03861e-015	7.01618e-015	3.4527e-015	5.05327e-015	1.12789e-015	-1.2226e-015	-2.72679e-015	-2.13476e-015	-4.60195e-015	-3.87815e-015
-1.73074e-015	-3.52089e-015	-2.18385e-015	-4.16663e-016	3.15793e-015	4.4788e-015	8.29035e-015	-1.45222e-015	-2.3938e-015	2.25148e-015	-5.78808e-015	-7.97529e-016	-2.90676e-015	-7.0205e-015	3.73552e-015	6.15706e-015	7.62977e-015	3.86972e-015	5.52408e-015	1.62204e-015	-9.75218e-016	-2.64301e-015	-2.22374e-015	-4.81044e-015	-4.00835e-015
-2.07834e-015	-3.66199e-015	-2.49663e-015	-7.03036e-016	2.89723e-015	4.15881e-015	8.06934e-015	-1.54222e-015	-2.35013e-015	2.30985e-015	-6.09797e-015	-7.02654e-016	-3.0419e-015	-7.10304e-015	3.48436e-015	6.24974e-015	8.2402e-015	4.26561e-015	5.98221e-015	2.11628e-015	-7.31655e-016	-2.54544e-015	-2.31487e-015	-5.01011e-015	-4.12975e-015
-2.42556e-015	-3.78771e-015	-2.79475e-015	-9.93668e-016	2.62865e-015	3.84655e-015	7.83229e-015	-1.62555e-015	-2.32472e-015	2.35649e-015	-6.40355e-015	-6.48261e-016	-3.18133e-015	-7.1845e-015	3.21273e-015	6.31568e-015	8.84515e-015	4.63781e-015	6.42521e-015	2.61038e-015	-4.93096e-016	-2.4319e-015	-2.40576e-015	-5.19991e-015	-4.24095e-015
-2.76958e-015	-3.89693e-015	-3.07664e-015	-1.28748e-015	2.35202e-015	3.54357e-015	7.58102e-015	-1.70087e-015	-2.31697e-015	2.39223e-015	-6.70238e-015	-6.33931e-016	-3.32511e-015	-7.26472e-015	2.92204e-015	6.35426e-015	9.44204e-015	4.98401e-015	6.85052e-015	3.1035e-015	-2.60988e-016	-2.30175e-015	-2.4936e-015	-5.3789e-015	-4.34083e-015
-3.10717e-015	-3.98871e-015	-3.34125e-015	-1.58251e-015	2.06736e-015	3.251e-015	7.31698e-015	-1.76716e-015	-2.32629e-015	2.41787e-015	-6.99236e-015	-6.58422e-016	-3.4723e-015	-7.34407e-015	2.61458e-015	6.36538e-015	1.00281e-014	5.30233e-015	7.25664e-015	3.59476e-015	-3.7388e-017	-2.15364e-015	-2.57609e-015	-5.54665e-015	-4.42837e-015
-3.43529e-015	-4.06206e-015	-3.5876e-015	-1.87748e-015	1.77518e-015	2.97057e-015	7.04223e-015	-1.82448e-015	-2.35164e-015	2.43413e-015	-7.27128e-015	-7.20684e-016	-3.62208e-015	-7.42278e-015	2.29261e-015	6.3489e-015	1.05994e-014	5.59052e-015	7.64128e-015	4.08299e-015	1.75663e-016	-1.9864e-015	-2.65098e-015	-5.70243e-015	-4.50269e-015
-3.75161e-015	-4.11604e-015	-3.81475e-015	-2.1701e-015	1.47564e-015	2.70353e-015	6.75847e-015	-1.87254e-015	-2.39227e-015	2.4419e-015	-7.53674e-015	-8.18844e-016	-3.77423e-015	-7.50087e-015	1.95838e-015	6.30468e-015	1.11521e-014	5.84715e-015	8.00219e-015	4.56714e-015	3.75837e-016	-1.80089e-015	-2.71587e-015	-5.84552e-015	-4.56209e-015
-4.05382e-015	-4.1503e-015	-4.02219e-015	-2.45852e-015	1.16946e-015	2.45042e-015	6.4673e-015	-1.91108e-015	-2.44662e-015	2.44182e-015	-7.78675e-015	-9.50824e-016	-3.92849e-015	-7.57808e-015	1.6142e-015	6.23377e-015	1.16824e-014	6.07114e-015	8.33812e-015	5.0452e-015	5.61782e-016	-1.59643e-015	-2.76864e-015	-5.97527e-015	-4.60641e-015
-4.33922e-015	-4.16441e-015	-4.20963e-015	-2.74043e-015	8.57596e-016	2.21235e-015	6.17031e-015	-1.93929e-015	-2.513e-015	2.43493e-015	-8.01936e-015	-1.11348e-015	-4.0841e-015	-7.65431e-015	1.26284e-015	6.1366e-015	1.21868e-014	6.26138e-015	8.64752e-015	5.51542e-015	7.32604e-016	-1.37293e-015	-2.80737e-015	-6.09113e-015	-4.63562e-015
-4.60519e-015	-4.15864e-015	-4.37671e-015	-3.01368e-015	5.41639e-016	1.99089e-015	5.8692e-015	-1.9573e-015	-2.59026e-015	2.42198e-015	-8.23349e-015	-1.30327e-015	-4.23983e-015	-7.72954e-015	9.06713e-016	6.01402e-015	1.26611e-014	6.41751e-015	8.92872e-015	5.97577e-015	8.86729e-016	-1.13135e-015	-2.83071e-015	-6.19261e-015	-4.64897e-015
-4.85043e-015	-4.13307e-015	-4.52313e-015	-3.27564e-015	2.23119e-016	1.78631e-015	5.56525e-015	-1.9655e-015	-2.67653e-015	2.40342e-015	-8.4273e-015	-1.51617e-015	-4.39555e-015	-7.80321e-015	5.48573e-016	5.86772e-015	1.31017e-014	6.5382e-015	9.17983e-015	6.42395e-015	1.02293e-015	-8.72327e-016	-2.83708e-015	-6.27904e-015	-4.6467e-015
-5.07372e-015	-4.08744e-015	-4.64903e-015	-3.52401e-015	-9.65254e-017	1.59889e-015	5.25981e-015	-1.96383e-015	-2.7702e-015	2.37983e-015	-8.59928e-015	-1.74785e-015	-4.55083e-015	-7.87525e-015	1.91257e-016	5.69875e-015	1.35045e-014	6.62334e-015	9.39955e-015	6.85739e-015	1.13998e-015	-5.97381e-016	-2.82544e-015	-6.34992e-015	-4.62858e-015
-5.2736e-015	-4.02255e-015	-4.75506e-015	-3.75583e-015	-4.15501e-016	1.42967e-015	4.95373e-015	-1.95288e-015	-2.86931e-015	2.35195e-015	-8.74841e-015	-1.99383e-015	-4.70395e-015	-7.94458e-015	-1.62801e-016	5.5081e-015	1.38649e-014	6.67331e-015	9.58663e-015	7.27352e-015	1.23702e-015	-3.07745e-016	-2.79458e-015	-6.40526e-015	-4.59458e-015
-5.44829e-015	-3.93976e-015	-4.8419e-015	-3.96817e-015	-7.31771e-016	1.27877e-015	4.64834e-015	-1.93344e-015	-2.97135e-015	2.32018e-015	-8.87434e-015	-2.24909e-015	-4.85445e-015	-8.01069e-015	-5.10612e-016	5.29751e-015	1.41799e-014	6.68801e-015	9.73959e-015	7.66952e-015	1.31388e-015	-5.72534e-018	-2.74413e-015	-6.44477e-015	-4.54546e-015
-5.59727e-015	-3.84026e-015	-4.91046e-015	-4.15922e-015	-1.04354e-015	1.14564e-015	4.34457e-015	-1.90552e-015	-3.07412e-015	2.28513e-015	-8.97598e-015	-2.50904e-015	-5.00133e-015	-8.07338e-015	-8.49913e-016	5.06927e-015	1.44458e-014	6.66835e-015	9.85702e-015	8.04245e-015	1.37032e-015	3.06439e-016	-2.67409e-015	-6.46869e-015	-4.48202e-015
-5.72017e-015	-3.72619e-015	-4.96136e-015	-4.3268e-015	-1.34803e-015	1.0301e-015	4.04336e-015	-1.86989e-015	-3.17537e-015	2.24724e-015	-9.05304e-015	-2.76874e-015	-5.14359e-015	-8.13181e-015	-1.17846e-015	4.82542e-015	1.46593e-014	6.61499e-015	9.93832e-015	8.38945e-015	1.4061e-015	6.26452e-016	-2.58432e-015	-6.47727e-015	-4.40527e-015
-5.81698e-015	-3.59942e-015	-4.99545e-015	-4.46887e-015	-1.64213e-015	9.31977e-016	3.74569e-015	-1.82752e-015	-3.27265e-015	2.20705e-015	-9.10517e-015	-3.02298e-015	-5.2797e-015	-8.18524e-015	-1.49388e-015	4.56773e-015	1.48176e-014	6.52892e-015	9.98301e-015	8.70808e-015	1.42124e-015	9.5136e-016	-2.47472e-015	-6.46981e-015	-4.31556e-015
-5.88812e-015	-3.4623e-015	-5.01393e-015	-4.58382e-015	-1.9233e-015	8.50623e-016	3.45188e-015	-1.77919e-015	-3.36426e-015	2.16563e-015	-9.1327e-015	-3.26718e-015	-5.40876e-015	-8.23317e-015	-1.79329e-015	4.29843e-015	1.4918e-014	6.41115e-015	9.99029e-015	8.99557e-015	1.41611e-015	1.27821e-015	-2.34601e-015	-6.44686e-015	-4.21398e-015
-5.93381e-015	-3.31649e-015	-5.01757e-015	-4.67018e-015	-2.18905e-015	7.85542e-016	3.16266e-015	-1.72542e-015	-3.44807e-015	2.12419e-015	-9.13625e-015	-3.49591e-015	-5.52963e-015	-8.27451e-015	-2.07445e-015	4.0199e-015	1.49586e-014	6.26284e-015	9.95893e-015	9.24936e-015	1.39123e-015	1.60428e-015	-2.19887e-015	-6.40895e-015	-4.10156e-015
-5.95472e-015	-3.1643e-015	-5.00743e-015	-4.72622e-015	-2.43668e-015	7.36094e-016	2.87908e-015	-1.66703e-015	-3.52133e-015	2.08313e-015	-9.11642e-015	-3.70445e-015	-5.64151e-015	-8.30892e-015	-2.33579e-015	3.73473e-015	1.49387e-014	6.08551e-015	9.8886e-015	9.46705e-015	1.34833e-015	1.92685e-015	-2.03422e-015	-6.35653e-015	-3.97994e-015
-5.95153e-015	-3.00793e-015	-4.98489e-015	-4.75087e-015	-2.66301e-015	7.01645e-016	2.60156e-015	-1.60471e-015	-3.58202e-015	2.04284e-015	-9.07417e-015	-3.88777e-015	-5.74337e-015	-8.33527e-015	-2.57571e-015	3.44524e-015	1.48569e-014	5.88122e-015	9.77953e-015	9.64631e-015	1.28874e-015	2.24288e-015	-1.85302e-015	-6.28986e-015	-3.85059e-015
-5.92538e-015	-2.84984e-015	-4.95142e-015	-4.74298e-015	-2.8654e-015	6.81857e-016	2.33091e-015	-1.53865e-015	-3.62854e-015	2.00395e-015	-9.01031e-015	-4.04137e-015	-5.83423e-015	-8.35266e-015	-2.79174e-015	3.15423e-015	1.4712e-014	5.65194e-015	9.63187e-015	9.78488e-015	1.21333e-015	2.54909e-015	-1.65648e-015	-6.20968e-015	-3.71456e-015
-5.87834e-015	-2.69201e-015	-4.90809e-015	-4.70196e-015	-3.0415e-015	6.75999e-016	2.06743e-015	-1.46963e-015	-3.65957e-015	1.96677e-015	-8.92616e-015	-4.16181e-015	-5.91243e-015	-8.36082e-015	-2.98218e-015	2.86423e-015	1.4505e-014	5.39947e-015	9.446e-015	9.88061e-015	1.12445e-015	2.84219e-015	-1.44679e-015	-6.11655e-015	-3.57315e-015
-5.81209e-015	-2.53707e-015	-4.85646e-015	-4.62711e-015	-3.18866e-015	6.83315e-016	1.81203e-015	-1.39848e-015	-3.6728e-015	1.93151e-015	-8.82287e-015	-4.2457e-015	-5.97724e-015	-8.3586e-015	-3.14532e-015	2.57759e-015	1.42367e-014	5.12609e-015	9.2231e-015	9.93204e-015	1.02412e-015	3.11965e-015	-1.22541e-015	-6.01095e-015	-3.42792e-015
-5.72784e-015	-2.38723e-015	-4.79779e-015	-4.51795e-015	-3.30458e-015	7.03306e-016	1.5651e-015	-1.32614e-015	-3.66683e-015	1.89875e-015	-8.7014e-015	-4.29006e-015	-6.02728e-015	-8.34488e-015	-3.27993e-015	2.2973e-015	1.39085e-014	4.83429e-015	8.96283e-015	9.93802e-015	9.14177e-016	3.37835e-015	-9.94467e-016	-5.89362e-015	-3.28075e-015
-5.62783e-015	-2.24492e-015	-4.73353e-015	-4.37467e-015	-3.38714e-015	7.3489e-016	1.32724e-015	-1.25242e-015	-3.64097e-015	1.86846e-015	-8.56333e-015	-4.29246e-015	-6.06249e-015	-8.31939e-015	-3.38487e-015	2.0255e-015	1.35226e-014	4.52618e-015	8.66569e-015	9.89728e-015	7.97369e-016	3.6154e-015	-7.56149e-016	-5.7652e-015	-3.13326e-015
-5.51393e-015	-2.11167e-015	-4.66474e-015	-4.19799e-015	-3.43416e-015	7.77051e-016	1.09937e-015	-1.17754e-015	-3.59356e-015	1.84132e-015	-8.41052e-015	-4.25059e-015	-6.08213e-015	-8.28147e-015	-3.45917e-015	1.76433e-015	1.30823e-014	4.20424e-015	8.33286e-015	9.81004e-015	6.75731e-016	3.82854e-015	-5.12435e-016	-5.62695e-015	-2.98676e-015
-5.38861e-015	-1.98948e-015	-4.59293e-015	-3.98851e-015	-3.44425e-015	8.28903e-016	8.81789e-016	-1.10182e-015	-3.5233e-015	1.81871e-015	-8.24458e-015	-4.16261e-015	-6.08558e-015	-8.23005e-015	-3.50254e-015	1.51632e-015	1.25903e-014	3.87128e-015	7.96524e-015	9.6756e-015	5.51398e-016	4.0156e-015	-2.65857e-016	-5.47913e-015	-2.84276e-015
-5.25429e-015	-1.8796e-015	-4.51941e-015	-3.74745e-015	-3.41621e-015	8.89596e-016	6.74709e-016	-1.02481e-015	-3.42946e-015	1.80065e-015	-8.06712e-015	-4.02786e-015	-6.07271e-015	-8.16449e-015	-3.51466e-015	1.28317e-015	1.20502e-014	3.52968e-015	7.56409e-015	9.49371e-015	4.26478e-016	4.17454e-015	-1.83708e-017	-5.32206e-015	-2.70265e-015
-5.11291e-015	-1.78367e-015	-4.44469e-015	-3.47576e-015	-3.34902e-015	9.58717e-016	4.7915e-016	-9.45776e-016	-3.31215e-015	1.78683e-015	-7.87995e-015	-3.84651e-015	-6.04338e-015	-8.08417e-015	-3.49483e-015	1.06657e-015	1.14661e-014	3.18299e-015	7.13069e-015	9.26549e-015	3.02621e-016	4.30418e-015	2.27973e-016	-5.15633e-015	-2.56817e-015
-4.96594e-015	-1.70264e-015	-4.36981e-015	-3.17493e-015	-3.24214e-015	1.03595e-015	2.95963e-016	-8.64422e-016	-3.1714e-015	1.77818e-015	-7.6846e-015	-3.61879e-015	-5.99775e-015	-7.989e-015	-3.44295e-015	8.68384e-016	1.08421e-014	2.83332e-015	6.66656e-015	8.99175e-015	1.82267e-016	4.4027e-015	4.70871e-016	-4.98295e-015	-2.44105e-015
-4.8155e-015	-1.6376e-015	-4.29511e-015	-2.84646e-015	-3.09582e-015	1.1204e-015	1.25661e-016	-7.80148e-016	-3.00755e-015	1.77512e-015	-7.48223e-015	-3.34646e-015	-5.93578e-015	-7.87818e-015	-3.35934e-015	6.90725e-016	1.01834e-014	2.48287e-015	6.17337e-015	8.67395e-015	6.77016e-017	4.46938e-015	7.07936e-016	-4.80339e-015	-2.32241e-015
-4.6639e-015	-1.5888e-015	-4.22197e-015	-2.49238e-015	-2.91036e-015	1.21173e-015	-3.0528e-017	-6.92699e-016	-2.82103e-015	1.77729e-015	-7.27401e-015	-3.03178e-015	-5.85767e-015	-7.75147e-015	-3.24426e-015	5.34777e-016	9.49555e-015	2.13424e-015	5.65318e-015	8.3136e-015	-3.85915e-017	4.50386e-015	9.37437e-016	-4.6183e-015	-2.21293e-015
-4.51259e-015	-1.55687e-015	-4.15104e-015	-2.11477e-015	-2.68642e-015	1.30964e-015	-1.71774e-016	-6.00768e-016	-2.61195e-015	1.78485e-015	-7.06186e-015	-2.67624e-015	-5.76379e-015	-7.60807e-015	-3.09812e-015	4.01073e-016	8.78436e-015	1.78996e-015	5.10842e-015	7.91316e-015	-1.34764e-016	4.5058e-015	1.15772e-015	-4.42802e-015	-2.11339e-015
-4.36353e-015	-1.54169e-015	-4.08349e-015	-1.71641e-015	-2.42519e-015	1.41314e-015	-2.9845e-016	-5.03139e-016	-2.38212e-015	1.79773e-015	-6.8469e-015	-2.28232e-015	-5.65446e-015	-7.44779e-015	-2.92219e-015	2.90281e-016	8.05636e-015	1.45206e-015	4.54143e-015	7.47474e-015	-2.19147e-016	4.47506e-015	1.36764e-015	-4.23291e-015	-2.02477e-015
-4.2181e-015	-1.54248e-015	-4.01962e-015	-1.29943e-015	-2.12862e-015	1.52066e-015	-4.09398e-016	-3.99616e-016	-2.13345e-015	1.81617e-015	-6.63022e-015	-1.85429e-015	-5.53026e-015	-7.27091e-015	-2.71764e-015	2.02988e-016	7.31777e-015	1.12291e-015	3.95466e-015	7.00152e-015	-2.90096e-016	4.41222e-015	1.56531e-015	-4.03405e-015	-1.94801e-015
-4.07755e-015	-1.55797e-015	-3.9595e-015	-8.66789e-016	-1.79877e-015	1.63234e-015	-5.04693e-016	-2.89303e-016	-1.86679e-015	1.8405e-015	-6.41253e-015	-1.39683e-015	-5.39236e-015	-7.07718e-015	-2.48506e-015	1.39483e-016	6.57406e-015	8.03951e-016	3.35031e-015	6.49651e-015	-3.4633e-016	4.31855e-015	1.74943e-015	-3.8319e-015	-1.88342e-015
-3.94303e-015	-1.58774e-015	-3.9036e-015	-4.20966e-016	-1.43812e-015	1.74789e-015	-5.84078e-016	-1.71745e-016	-1.5841e-015	1.87094e-015	-6.19425e-015	-9.13939e-016	-5.2411e-015	-6.86693e-015	-2.2265e-015	1.00074e-016	5.83104e-015	4.97325e-016	2.73158e-015	5.96377e-015	-3.86227e-016	4.19545e-015	1.91861e-015	-3.62738e-015	-1.83164e-015
-3.81519e-015	-1.63042e-015	-3.85236e-015	3.52284e-017	-1.04951e-015	1.8659e-015	-6.46517e-016	-4.56766e-017	-1.28668e-015	1.90718e-015	-5.97609e-015	-4.1088e-016	-5.07861e-015	-6.64039e-015	-1.94351e-015	8.4875e-017	5.09562e-015	2.04496e-016	2.10185e-015	5.40708e-015	-4.07852e-016	4.04512e-015	2.07198e-015	-3.421e-015	-1.79245e-015
-3.69482e-015	-1.68404e-015	-3.80578e-015	4.98424e-016	-6.36554e-016	1.98552e-015	-6.91747e-016	8.94741e-017	-9.76239e-016	1.94886e-015	-5.75922e-015	1.0763e-016	-4.9054e-015	-6.39811e-015	-1.63836e-015	9.38347e-017	4.37414e-015	-7.27772e-017	1.46397e-015	4.83087e-015	-4.1066e-016	3.86929e-015	2.20915e-015	-3.21317e-015	-1.76548e-015
-3.58217e-015	-1.74747e-015	-3.76382e-015	9.65653e-016	-2.02683e-016	2.10696e-015	-7.19998e-016	2.34563e-016	-6.55384e-016	1.99592e-015	-5.54398e-015	6.36119e-016	-4.7227e-015	-6.14034e-015	-1.31324e-015	1.26114e-016	3.67231e-015	-3.33348e-016	8.21658e-016	4.23888e-015	-3.93962e-016	3.67062e-015	2.33032e-015	-3.00472e-015	-1.74998e-015
-3.47704e-015	-1.81842e-015	-3.72632e-015	1.43386e-015	2.47998e-016	2.23004e-015	-7.31062e-016	3.89713e-016	-3.2563e-016	2.04794e-015	-5.32998e-015	1.16911e-015	-4.53176e-015	-5.86784e-015	-9.69841e-016	1.81015e-016	2.99523e-015	-5.7609e-016	1.77768e-016	3.63648e-015	-3.5733e-016	3.45205e-015	2.43509e-015	-2.79583e-015	-1.74578e-015
-3.37993e-015	-1.89415e-015	-3.69332e-015	1.89977e-015	7.10964e-016	2.35357e-015	-7.24522e-016	5.55219e-016	1.06682e-017	2.10544e-015	-5.11718e-015	1.70091e-015	-4.33412e-015	-5.58164e-015	-6.10841e-016	2.58313e-016	2.34821e-015	-8.00098e-016	-4.64508e-016	3.02876e-015	-3.00577e-016	3.21627e-015	2.52344e-015	-2.58755e-015	-1.75227e-015
-3.29109e-015	-1.97255e-015	-3.66409e-015	2.36034e-015	1.18099e-015	2.47691e-015	-7.00924e-016	7.31465e-016	3.50879e-016	2.16797e-015	-4.9056e-015	2.22538e-015	-4.13108e-015	-5.28267e-015	-2.38915e-016	3.56628e-016	1.73639e-015	-1.00499e-015	-1.10151e-015	2.42035e-015	-2.23915e-016	2.96723e-015	2.59594e-015	-2.38047e-015	-1.76804e-015
-3.20976e-015	-2.0513e-015	-3.63792e-015	2.81268e-015	1.65397e-015	2.59854e-015	-6.60557e-016	9.18313e-016	6.92157e-016	2.23535e-015	-4.69461e-015	2.73752e-015	-3.92419e-015	-4.97113e-015	1.43702e-016	4.7459e-016	1.16361e-015	-1.19032e-015	-1.72937e-015	1.81582e-015	-1.272e-016	2.70884e-015	2.65303e-015	-2.17476e-015	-1.79186e-015
-3.13557e-015	-2.1279e-015	-3.61467e-015	3.25417e-015	2.12496e-015	2.7182e-015	-6.03853e-016	1.11608e-015	1.03242e-015	2.30775e-015	-4.48386e-015	3.23272e-015	-3.71475e-015	-4.64782e-015	5.34315e-016	6.10775e-016	6.34297e-016	-1.35534e-015	-2.34412e-015	1.22079e-015	-1.04976e-017	2.44497e-015	2.69582e-015	-1.97127e-015	-1.82289e-015
-3.06734e-015	-2.19988e-015	-3.59364e-015	3.68216e-015	2.58898e-015	2.83495e-015	-5.31334e-016	1.32453e-015	1.36957e-015	2.38522e-015	-4.27297e-015	3.7054e-015	-3.50418e-015	-4.3141e-015	9.29288e-016	7.63688e-016	1.53177e-016	-1.49963e-015	-2.94238e-015	6.39847e-016	1.2596e-016	2.1795e-015	2.72585e-015	-1.77041e-015	-1.85933e-015
-3.00378e-015	-2.26416e-015	-3.57415e-015	4.09359e-015	3.04146e-015	2.94791e-015	-4.44139e-016	1.54371e-015	1.70152e-015	2.46725e-015	-4.06128e-015	4.15088e-015	-3.29374e-015	-3.97147e-015	1.32606e-015	9.32469e-016	-2.77018e-016	-1.6237e-015	-3.52063e-015	7.8201e-017	2.81687e-016	1.91634e-015	2.74459e-015	-1.57228e-015	-1.89934e-015
-2.9436e-015	-2.31897e-015	-3.55543e-015	4.48612e-015	3.47719e-015	3.05614e-015	-3.43442e-016	1.77325e-015	2.02654e-015	2.55382e-015	-3.84749e-015	4.56485e-015	-3.08488e-015	-3.62097e-015	1.72146e-015	1.11577e-015	-6.53224e-016	-1.72744e-015	-4.07476e-015	-4.59129e-016	4.5475e-016	1.66022e-015	2.75409e-015	-1.37725e-015	-1.9415e-015
-2.88638e-015	-2.3616e-015	-3.53672e-015	4.85713e-015	3.8918e-015	3.15864e-015	-2.29996e-016	2.01212e-015	2.34284e-015	2.64491e-015	-3.63069e-015	4.94296e-015	-2.87862e-015	-3.26401e-015	2.11272e-015	1.31226e-015	-9.73295e-016	-1.81051e-015	-4.60137e-015	-9.67561e-016	6.44159e-016	1.41475e-015	2.75582e-015	-1.18563e-015	-1.98408e-015
-2.8307e-015	-2.38972e-015	-3.51691e-015	5.20405e-015	4.28033e-015	3.25396e-015	-1.05338e-016	2.26007e-015	2.64824e-015	2.7409e-015	-3.41045e-015	5.28192e-015	-2.67635e-015	-2.90179e-015	2.4967e-015	1.52006e-015	-1.23599e-015	-1.8728e-015	-5.09742e-015	-1.44247e-015	8.494e-016	1.18321e-015	2.75169e-015	-9.97879e-016	-2.02491e-015
-2.77522e-015	-2.40145e-015	-3.49537e-015	5.52465e-015	4.63866e-015	3.34133e-015	2.95973e-017	2.51523e-015	2.9412e-015	2.84141e-015	-3.18587e-015	5.57899e-015	-2.47951e-015	-2.53571e-015	2.87025e-015	1.73793e-015	-1.43989e-015	-1.91539e-015	-5.55931e-015	-1.8799e-015	1.06982e-015	9.70109e-016	2.74354e-015	-8.13805e-016	-2.06211e-015
-2.71844e-015	-2.39485e-015	-3.47139e-015	5.81711e-015	4.9622e-015	3.41991e-015	1.72684e-016	2.77655e-015	3.22059e-015	2.94625e-015	-2.95591e-015	5.83201e-015	-2.28895e-015	-2.16689e-015	3.23064e-015	1.96534e-015	-1.58438e-015	-1.93923e-015	-5.98387e-015	-2.27573e-015	1.30449e-015	7.78741e-016	2.73354e-015	-6.336e-016	-2.0941e-015
-2.65866e-015	-2.36923e-015	-3.44405e-015	6.08014e-015	5.24722e-015	3.48849e-015	3.21615e-016	3.04273e-015	3.4849e-015	3.05531e-015	-2.72005e-015	6.03955e-015	-2.10555e-015	-1.79711e-015	3.57465e-015	2.20065e-015	-1.66937e-015	-1.94445e-015	-6.36769e-015	-2.62568e-015	1.55222e-015	6.12315e-016	2.72402e-015	-4.57537e-016	-2.119e-015
-2.59489e-015	-2.3239e-015	-3.41285e-015	6.31236e-015	5.49088e-015	3.54601e-015	4.75086e-016	3.31231e-015	3.73333e-015	3.16884e-015	-2.47721e-015	6.20036e-015	-1.93014e-015	-1.42747e-015	3.89973e-015	2.44323e-015	-1.69606e-015	-1.93105e-015	-6.70808e-015	-2.92691e-015	1.81165e-015	4.73746e-016	2.71656e-015	-2.85693e-016	-2.13454e-015
-2.52556e-015	-2.25727e-015	-3.37714e-015	6.51228e-015	5.69047e-015	3.59089e-015	6.30759e-016	3.58378e-015	3.96472e-015	3.28696e-015	-2.22674e-015	6.31436e-015	-1.76339e-015	-1.05926e-015	4.20349e-015	2.69161e-015	-1.66546e-015	-1.8999e-015	-7.0025e-015	-3.17637e-015	2.08151e-015	3.6599e-016	2.71371e-015	-1.18771e-016	-2.13846e-015
-2.44923e-015	-2.16881e-015	-3.33599e-015	6.67885e-015	5.84361e-015	3.62176e-015	7.87001e-016	3.85556e-015	4.17859e-015	3.40984e-015	-1.96771e-015	6.38171e-015	-1.60584e-015	-6.93937e-016	4.48339e-015	2.94455e-015	-1.57908e-015	-1.8518e-015	-7.24851e-015	-3.37134e-015	2.36027e-015	2.9247e-016	2.71777e-015	4.30845e-017	-2.12882e-015
-2.36516e-015	-2.05838e-015	-3.28884e-015	6.81098e-015	5.94792e-015	3.63723e-015	9.41528e-016	4.12567e-015	4.37398e-015	3.53801e-015	-1.69936e-015	6.40358e-015	-1.45755e-015	-3.32525e-016	4.73683e-015	3.20124e-015	-1.43825e-015	-1.78774e-015	-7.44367e-015	-3.50997e-015	2.64667e-015	2.5506e-016	2.73089e-015	2.00599e-016	-2.1044e-015
-2.27249e-015	-1.92576e-015	-3.23512e-015	6.9073e-015	6.00235e-015	3.63615e-015	1.09243e-015	4.39272e-015	4.55145e-015	3.67266e-015	-1.42125e-015	6.38243e-015	-1.31892e-015	2.43025e-017	4.96193e-015	3.46115e-015	-1.24577e-015	-1.70824e-015	-7.58623e-015	-3.59096e-015	2.9395e-015	2.54608e-016	2.75492e-015	3.53467e-016	-2.06335e-015
-2.16996e-015	-1.77152e-015	-3.17426e-015	6.96806e-015	6.0064e-015	3.61766e-015	1.23683e-015	4.65519e-015	4.71112e-015	3.8141e-015	-1.13312e-015	6.32067e-015	-1.19009e-015	3.7505e-016	5.1574e-015	3.72338e-015	-1.00491e-015	-1.61379e-015	-7.67466e-015	-3.61309e-015	3.23799e-015	2.92479e-016	2.79167e-015	5.01791e-016	-2.00436e-015
-2.05698e-015	-1.5969e-015	-3.1055e-015	6.99291e-015	5.95962e-015	3.58042e-015	1.37253e-015	4.91075e-015	4.8529e-015	3.96269e-015	-8.34612e-016	6.221e-015	-1.07027e-015	7.18598e-016	5.32126e-015	3.98661e-015	-7.19603e-016	-1.50524e-015	-7.7082e-015	-3.57575e-015	3.54135e-015	3.68847e-016	2.84245e-015	6.45454e-016	-1.92586e-015
-1.93298e-015	-1.40343e-015	-3.02848e-015	6.98187e-015	5.86188e-015	3.52366e-015	1.49759e-015	5.15802e-015	4.97779e-015	4.11771e-015	-5.2623e-016	6.08621e-015	-9.59786e-016	1.0543e-015	5.45179e-015	4.25069e-015	-3.93049e-016	-1.38352e-015	-7.68577e-015	-3.4792e-015	3.84796e-015	4.83942e-016	2.90851e-015	7.84649e-016	-1.82672e-015
-1.79805e-015	-1.1926e-015	-2.94274e-015	6.93528e-015	5.71381e-015	3.4464e-015	1.60921e-015	5.3957e-015	5.08618e-015	4.27896e-015	-2.08308e-016	5.92043e-015	-8.58014e-016	1.38144e-015	5.54788e-015	4.51461e-015	-2.88696e-017	-1.24937e-015	-7.60744e-015	-3.32375e-015	4.15764e-015	6.37456e-016	2.99139e-015	9.19652e-016	-1.70642e-015
-1.65206e-015	-9.6609e-016	-2.84851e-015	6.85393e-015	5.51677e-015	3.34807e-015	1.70572e-015	5.62175e-015	5.17932e-015	4.44757e-015	1.19014e-016	5.72824e-015	-7.64749e-016	1.69863e-015	5.6089e-015	4.77817e-015	3.68281e-016	-1.10284e-015	-7.47313e-015	-3.11069e-015	4.46934e-015	8.28217e-016	3.09159e-015	1.05054e-015	-1.56449e-015
-1.49485e-015	-7.26518e-016	-2.74539e-015	6.73784e-015	5.27236e-015	3.22735e-015	1.78523e-015	5.83445e-015	5.25827e-015	4.62424e-015	4.54564e-016	5.51405e-015	-6.79619e-016	2.00504e-015	5.63521e-015	5.0414e-015	7.93859e-016	-9.44813e-016	-7.28309e-015	-2.84161e-015	4.7821e-015	1.05508e-015	3.21014e-015	1.17728e-015	-1.40054e-015
-1.32657e-015	-4.76375e-016	-2.63263e-015	6.58794e-015	4.9831e-015	3.08442e-015	1.84604e-015	6.0332e-015	5.3244e-015	4.80914e-015	7.97256e-016	5.28239e-015	-6.01588e-016	2.30037e-015	5.6261e-015	5.30328e-015	1.24324e-015	-7.76074e-016	-7.03757e-015	-2.519e-015	5.09539e-015	1.31583e-015	3.3472e-015	1.29986e-015	-1.21418e-015
-1.14787e-015	-2.18219e-016	-2.51067e-015	6.40538e-015	4.65184e-015	2.9188e-015	1.88696e-015	6.21697e-015	5.37956e-015	5.00266e-015	1.14657e-015	5.03893e-015	-5.29856e-016	2.58421e-015	5.58122e-015	5.5632e-015	1.71176e-015	-5.9698e-016	-6.73782e-015	-2.14453e-015	5.40836e-015	1.6087e-015	3.50231e-015	1.41881e-015	-1.00555e-015
-9.59813e-016	4.54562e-017	-2.38002e-015	6.19088e-015	4.28175e-015	2.73029e-015	1.90596e-015	6.38443e-015	5.4256e-015	5.20496e-015	1.50095e-015	4.78962e-015	-4.62901e-016	2.85682e-015	5.5012e-015	5.82061e-015	2.19497e-015	-4.07914e-016	-6.38592e-015	-1.72099e-015	5.72065e-015	1.93122e-015	3.67551e-015	1.53418e-015	-7.75028e-016
-7.62903e-016	3.11243e-016	-2.24065e-015	5.94583e-015	3.87632e-015	2.51867e-015	1.90193e-015	6.53426e-015	5.46451e-015	5.41652e-015	1.85927e-015	4.53986e-015	-3.99762e-016	3.11764e-015	5.38639e-015	6.07512e-015	2.68784e-015	-2.09084e-016	-5.98366e-015	-1.25236e-015	6.03126e-015	2.28031e-015	3.8667e-015	1.64629e-015	-5.23201e-016
-5.5795e-016	5.75806e-016	-2.09348e-015	5.67146e-015	3.43925e-015	2.28418e-015	1.87407e-015	6.66641e-015	5.49801e-015	5.63743e-015	2.22034e-015	4.29522e-015	-3.393e-016	3.36662e-015	5.23782e-015	6.32546e-015	3.18547e-015	-6.14575e-019	-5.53345e-015	-7.41946e-016	6.3403e-015	2.65235e-015	4.07554e-015	1.75523e-015	-2.50583e-016
-3.45721e-016	8.3559e-016	-1.93811e-015	5.36989e-015	2.97417e-015	2.0268e-015	1.82148e-015	6.78071e-015	5.52764e-015	5.86772e-015	2.58263e-015	4.06074e-015	-2.80325e-016	3.60401e-015	5.05639e-015	6.57151e-015	3.68331e-015	2.17093e-016	-5.03806e-015	-1.93976e-016	6.64732e-015	3.04339e-015	4.3005e-015	1.86143e-015	4.14087e-017
-1.2796e-016	1.08734e-015	-1.77567e-015	5.04258e-015	2.48519e-015	1.74706e-015	1.74348e-015	6.87645e-015	5.55537e-015	6.10757e-015	2.94446e-015	3.84085e-015	-2.21115e-016	3.83015e-015	4.84335e-015	6.8128e-015	4.17618e-015	4.434e-016	-4.50042e-015	3.86734e-016	6.95189e-015	3.4493e-015	4.53981e-015	1.96536e-015	3.5147e-016
9.38983e-017	1.32827e-015	-1.60676e-015	4.69199e-015	1.97718e-015	1.44584e-015	1.63986e-015	6.95359e-015	5.58348e-015	6.35681e-015	3.30373e-015	3.64081e-015	-1.60975e-016	4.0448e-015	4.6006e-015	7.04829e-015	4.65955e-015	6.77793e-016	-3.92368e-015	9.95419e-016	7.2534e-015	3.86569e-015	4.79213e-015	2.06708e-015	6.78037e-016
3.18445e-016	1.55614e-015	-1.4322e-015	4.31982e-015	1.45468e-015	1.12412e-015	1.51078e-015	7.01255e-015	5.61352e-015	6.61493e-015	3.6584e-015	3.46521e-015	-9.89315e-017	4.24906e-015	4.32966e-015	7.27672e-015	5.12834e-015	9.19711e-016	-3.31176e-015	1.62667e-015	7.5512e-015	4.28747e-015	5.0561e-015	2.16708e-015	1.01921e-015
5.43858e-016	1.76707e-015	-1.25289e-015	3.92842e-015	9.22529e-016	7.82881e-016	1.3563e-015	7.05408e-015	5.64746e-015	6.8822e-015	4.00658e-015	3.31903e-015	-3.35518e-017	4.44358e-015	4.03298e-015	7.49675e-015	5.57833e-015	1.16861e-015	-2.66902e-015	2.275e-015	7.84485e-015	4.71045e-015	5.32981e-015	2.26543e-015	1.37306e-015
7.69023e-016	1.95844e-015	-1.06933e-015	3.51976e-015	3.85266e-016	4.23598e-016	1.17708e-015	7.07902e-015	5.68771e-015	7.15779e-015	4.34669e-015	3.20589e-015	3.63002e-017	4.62908e-015	3.71247e-015	7.70757e-015	6.0054e-015	1.4249e-015	-1.99991e-015	2.93576e-015	8.13414e-015	5.13049e-015	5.61158e-015	2.36216e-015	1.73778e-015
9.91742e-016	2.12829e-015	-8.82447e-016	3.09587e-015	-1.53016e-016	4.75486e-017	9.7434e-016	7.08818e-015	5.7353e-015	7.44122e-015	4.67681e-015	3.12853e-015	1.12196e-016	4.80643e-015	3.37055e-015	7.90762e-015	6.40548e-015	1.68776e-015	-1.30928e-015	3.60413e-015	8.41861e-015	5.54254e-015	5.89888e-015	2.45801e-015	2.11094e-015
1.2107e-015	2.27496e-015	-6.93761e-016	2.65925e-015	-6.88221e-016	-3.44282e-016	7.4892e-016	7.08244e-015	5.79156e-015	7.73213e-015	4.99483e-015	3.08951e-015	1.94448e-016	4.97662e-015	3.00987e-015	8.09568e-015	6.77508e-015	1.95688e-015	-6.01445e-016	4.27433e-015	8.69796e-015	5.94212e-015	6.18934e-015	2.55317e-015	2.49016e-015
1.42458e-015	2.39652e-015	-5.03629e-016	2.21219e-015	-1.21655e-015	-7.5045e-016	5.02203e-016	7.06297e-015	5.8577e-015	8.02991e-015	5.29926e-015	3.09062e-015	2.83706e-016	5.13997e-015	2.63326e-015	8.26993e-015	7.11037e-015	2.23184e-015	1.18519e-016	4.94114e-015	8.97185e-015	6.32523e-015	6.48054e-015	2.6479e-015	2.8734e-015
1.63156e-015	2.49154e-015	-3.13074e-016	1.75655e-015	-1.73399e-015	-1.16934e-015	2.35924e-016	7.03089e-015	5.93547e-015	8.33328e-015	5.58816e-015	3.13333e-015	3.81311e-016	5.29716e-015	2.24336e-015	8.42851e-015	7.40815e-015	2.51216e-015	8.45653e-016	5.59881e-015	9.24033e-015	6.68801e-015	6.7702e-015	2.7425e-015	3.25809e-015
1.83032e-015	2.55884e-015	-1.23364e-016	1.29471e-015	-2.23661e-015	-1.5988e-015	-4.85524e-017	6.98793e-015	6.02568e-015	8.64077e-015	5.86024e-015	3.21952e-015	4.87989e-016	5.44981e-015	1.84271e-015	8.57011e-015	7.66615e-015	2.79709e-015	1.57469e-015	6.24236e-015	9.50258e-015	7.02644e-015	7.05599e-015	2.83689e-015	3.64218e-015
2.01942e-015	2.59782e-015	6.43468e-017	8.29653e-016	-2.72113e-015	-2.03629e-015	-3.49099e-016	6.93524e-015	6.12905e-015	8.95046e-015	6.11416e-015	3.34965e-015	6.05006e-016	5.59896e-015	1.43379e-015	8.69314e-015	7.88249e-015	3.08578e-015	2.30067e-015	6.86701e-015	9.75779e-015	7.33641e-015	7.33555e-015	2.93139e-015	4.0233e-015
2.1979e-015	2.60851e-015	2.49026e-016	3.63625e-016	-3.18451e-015	-2.48024e-015	-6.63839e-016	6.8744e-015	6.24593e-015	9.26162e-015	6.34877e-015	3.52342e-015	7.32856e-016	5.74568e-015	1.01952e-015	8.79595e-015	8.05466e-015	3.37768e-015	3.01843e-015	7.46764e-015	1.00055e-014	7.61536e-015	7.60624e-015	3.02589e-015	4.39839e-015
2.36429e-015	2.59171e-015	4.29346e-016	-1.00551e-016	-3.62443e-015	-2.92848e-015	-9.9054e-016	6.80655e-015	6.37721e-015	9.57329e-015	6.56242e-015	3.73908e-015	8.71803e-016	5.89114e-015	6.0173e-016	8.8765e-015	8.18078e-015	3.67159e-015	3.72244e-015	8.03989e-015	1.0245e-014	7.86159e-015	7.86633e-015	3.12109e-015	4.76542e-015
2.51724e-015	2.54769e-015	6.05025e-016	-5.60876e-016	-4.03875e-015	-3.37797e-015	-1.32641e-015	6.73337e-015	6.52295e-015	9.88345e-015	6.75441e-015	3.99551e-015	1.02227e-015	6.03619e-015	1.83893e-016	8.9338e-015	8.25965e-015	3.96655e-015	4.40752e-015	8.5788e-015	1.04759e-014	8.07256e-015	8.11366e-015	3.21673e-015	5.12224e-015
2.65589e-015	2.47778e-015	7.74279e-016	-1.01559e-015	-4.426e-015	-3.82674e-015	-1.66968e-015	6.65668e-015	6.68313e-015	1.01907e-014	6.92406e-015	4.29099e-015	1.18418e-015	6.18195e-015	-2.32247e-016	8.9664e-015	8.29091e-015	4.26159e-015	5.06904e-015	9.08096e-015	1.06977e-014	8.24679e-015	8.3462e-015	3.31272e-015	5.46657e-015
2.77921e-015	2.38367e-015	9.35699e-016	-1.46283e-015	-4.78446e-015	-4.27258e-015	-2.01822e-015	6.57829e-015	6.85778e-015	1.04937e-014	7.07107e-015	4.62229e-015	1.35749e-015	6.32957e-015	-6.44954e-016	8.97243e-015	8.27393e-015	4.55513e-015	5.70229e-015	9.54274e-015	1.09104e-014	8.38273e-015	8.56177e-015	3.40877e-015	5.79669e-015
2.88675e-015	2.26686e-015	1.0893e-015	-1.90068e-015	-5.1129e-015	-4.71351e-015	-2.3689e-015	6.49892e-015	7.04675e-015	1.07901e-014	7.19547e-015	4.98579e-015	1.54176e-015	6.47969e-015	-1.0515e-015	8.94997e-015	8.20847e-015	4.84644e-015	6.30188e-015	9.96045e-015	1.11128e-014	8.47954e-015	8.75832e-015	3.50516e-015	6.11058e-015
2.97824e-015	2.12954e-015	1.23357e-015	-2.32703e-015	-5.41071e-015	-5.14711e-015	-2.71901e-015	6.41933e-015	7.24915e-015	1.10784e-014	7.29741e-015	5.37824e-015	1.73654e-015	6.63338e-015	-1.44958e-015	8.89809e-015	8.09463e-015	5.13399e-015	6.86329e-015	1.03313e-014	1.13044e-014	8.53692e-015	8.93423e-015	3.60177e-015	6.40572e-015
3.05262e-015	1.97476e-015	1.36825e-015	-2.7395e-015	-5.67748e-015	-5.57127e-015	-3.06621e-015	6.33974e-015	7.46414e-015	1.13567e-014	7.3771e-015	5.79582e-015	1.94167e-015	6.79055e-015	-1.83775e-015	8.81546e-015	7.93325e-015	5.41636e-015	7.38303e-015	1.06532e-014	1.14848e-014	8.5553e-015	9.08867e-015	3.69795e-015	6.68016e-015
3.11031e-015	1.80569e-015	1.49305e-015	-3.1364e-015	-5.91338e-015	-5.98357e-015	-3.40828e-015	6.2613e-015	7.69104e-015	1.16231e-014	7.4355e-015	6.23391e-015	2.15691e-015	6.95194e-015	-2.21393e-015	8.70111e-015	7.72577e-015	5.69189e-015	7.85758e-015	1.09238e-014	1.16539e-014	8.53506e-015	9.22057e-015	3.79365e-015	6.93286e-015
3.15152e-015	1.62484e-015	1.60721e-015	-3.51501e-015	-6.11849e-015	-6.38151e-015	-3.74287e-015	6.1847e-015	7.92845e-015	1.1876e-014	7.47312e-015	6.68715e-015	2.3819e-015	7.11819e-015	-2.57667e-015	8.55435e-015	7.47334e-015	5.95913e-015	8.28292e-015	1.11425e-014	1.18102e-014	8.47741e-015	9.32898e-015	3.88908e-015	7.16284e-015
3.1761e-015	1.43561e-015	1.71044e-015	-3.87412e-015	-6.29312e-015	-6.76301e-015	-4.06751e-015	6.10953e-015	8.17464e-015	1.2114e-014	7.49143e-015	7.15069e-015	2.61532e-015	7.28943e-015	-2.92458e-015	8.37461e-015	7.17797e-015	6.21638e-015	8.65625e-015	1.13083e-014	1.19533e-014	8.38382e-015	9.41354e-015	3.98367e-015	7.36931e-015
3.18484e-015	1.24174e-015	1.80244e-015	-4.21202e-015	-6.43807e-015	-7.12582e-015	-4.38003e-015	6.03571e-015	8.42873e-015	1.2335e-014	7.49157e-015	7.61992e-015	2.85687e-015	7.46609e-015	-3.25591e-015	8.1619e-015	6.84215e-015	6.46195e-015	8.97484e-015	1.14205e-014	1.20828e-014	8.25757e-015	9.47394e-015	4.07711e-015	7.55184e-015
3.1777e-015	1.04694e-015	1.88359e-015	-4.52707e-015	-6.55416e-015	-7.4682e-015	-4.67845e-015	5.9637e-015	8.68906e-015	1.25378e-014	7.47485e-015	8.08985e-015	3.10517e-015	7.64769e-015	-3.57059e-015	7.91644e-015	6.46807e-015	6.69427e-015	9.23656e-015	1.14798e-014	1.2198e-014	8.10067e-015	9.5098e-015	4.16921e-015	7.70926e-015
3.15482e-015	8.55252e-016	1.9539e-015	-4.81802e-015	-6.64238e-015	-7.78795e-015	-4.9608e-015	5.893e-015	8.95475e-015	1.27213e-014	7.44329e-015	8.55585e-015	3.35921e-015	7.83441e-015	-3.86728e-015	7.63871e-015	6.05846e-015	6.91206e-015	9.43955e-015	1.14869e-014	1.22983e-014	7.91612e-015	9.52174e-015	4.25932e-015	7.84091e-015
3.11652e-015	6.70752e-016	2.0137e-015	-5.08363e-015	-6.70387e-015	-8.08326e-015	-5.22496e-015	5.82328e-015	9.22336e-015	1.28844e-014	7.3986e-015	9.01263e-015	3.61807e-015	8.02627e-015	-4.14443e-015	7.32905e-015	5.61707e-015	7.11326e-015	9.58209e-015	1.14429e-014	1.23841e-014	7.70745e-015	9.51027e-015	4.34717e-015	7.94738e-015
3.06368e-015	4.96246e-016	2.06328e-015	-5.32223e-015	-6.74004e-015	-8.35243e-015	-5.46943e-015	5.75473e-015	9.4937e-015	1.30253e-014	7.34213e-015	9.4552e-015	3.88085e-015	8.22331e-015	-4.40169e-015	6.98848e-015	5.14757e-015	7.29693e-015	9.66358e-015	1.13485e-014	1.24549e-014	7.47825e-015	9.47565e-015	4.43254e-015	8.02872e-015
2.99721e-015	3.35148e-016	2.10349e-015	-5.53297e-015	-6.752e-015	-8.5937e-015	-5.69282e-015	5.68656e-015	9.76511e-015	1.3143e-014	7.27644e-015	9.8782e-015	4.14621e-015	8.42455e-015	-4.63824e-015	6.61853e-015	4.65312e-015	7.46169e-015	9.68322e-015	1.12057e-014	1.25113e-014	7.23274e-015	9.41835e-015	4.51499e-015	8.08554e-015
2.91811e-015	1.90688e-016	2.13495e-015	-5.7146e-015	-6.7403e-015	-8.80496e-015	-5.89394e-015	5.61749e-015	1.00359e-014	1.32373e-014	7.20368e-015	1.0277e-014	4.41291e-015	8.62913e-015	-4.85369e-015	6.22144e-015	4.13749e-015	7.60566e-015	9.64106e-015	1.10166e-014	1.25528e-014	6.97463e-015	9.33976e-015	4.59423e-015	8.11811e-015
2.82717e-015	6.63898e-017	2.15816e-015	-5.86549e-015	-6.70649e-015	-8.98429e-015	-6.07167e-015	5.54699e-015	1.03044e-014	1.33077e-014	7.12572e-015	1.06483e-014	4.68092e-015	8.83631e-015	-5.04735e-015	5.79906e-015	3.60494e-015	7.72761e-015	9.5375e-015	1.0784e-014	1.25797e-014	6.70734e-015	9.24156e-015	4.6697e-015	8.12645e-015
2.72561e-015	-3.53384e-017	2.17384e-015	-5.98405e-015	-6.6521e-015	-9.13138e-015	-6.22475e-015	5.47448e-015	1.05693e-014	1.33542e-014	7.04544e-015	1.09893e-014	4.94834e-015	9.04562e-015	-5.21907e-015	5.35364e-015	3.05966e-015	7.8266e-015	9.37309e-015	1.05096e-014	1.2592e-014	6.43495e-015	9.12497e-015	4.74149e-015	8.11168e-015
2.61511e-015	-1.11611e-016	2.18313e-015	-6.06941e-015	-6.57786e-015	-9.24439e-015	-6.35186e-015	5.39931e-015	1.08292e-014	1.33759e-014	6.96502e-015	1.12964e-014	5.21371e-015	9.25592e-015	-5.36821e-015	4.88734e-015	2.50565e-015	7.90146e-015	9.1492e-015	1.01964e-014	1.25897e-014	6.16107e-015	8.99173e-015	4.8095e-015	8.0743e-015
2.49647e-015	-1.60315e-016	2.18728e-015	-6.12082e-015	-6.48457e-015	-9.32189e-015	-6.45247e-015	5.31994e-015	1.10822e-014	1.33738e-014	6.88715e-015	1.15667e-014	5.47626e-015	9.46646e-015	-5.49467e-015	4.40314e-015	1.94751e-015	7.95069e-015	8.86747e-015	9.84715e-015	1.25734e-014	5.88966e-015	8.84359e-015	4.87357e-015	8.0153e-015
2.3704e-015	-1.79646e-016	2.18787e-015	-6.13796e-015	-6.37389e-015	-9.36262e-015	-6.52607e-015	5.23506e-015	1.13273e-014	1.33482e-014	6.81422e-015	1.17978e-014	5.73513e-015	9.67606e-015	-5.59824e-015	3.90436e-015	1.38954e-015	7.97351e-015	8.53028e-015	9.46577e-015	1.25434e-014	5.62362e-015	8.68205e-015	4.93323e-015	7.93649e-015
2.23789e-015	-1.682e-016	2.18628e-015	-6.11954e-015	-6.24584e-015	-9.36645e-015	-6.57234e-015	5.14388e-015	1.1564e-014	1.33003e-014	6.74841e-015	1.19886e-014	5.98956e-015	9.88362e-015	-5.67832e-015	3.39483e-015	8.35776e-016	7.96992e-015	8.13995e-015	9.05497e-015	1.25007e-014	5.36631e-015	8.50893e-015	4.98853e-015	7.83864e-015
2.09993e-015	-1.25285e-016	2.18418e-015	-6.06524e-015	-6.10056e-015	-9.33295e-015	-6.59108e-015	5.0458e-015	1.17911e-014	1.32305e-014	6.69217e-015	1.21373e-014	6.23876e-015	1.00882e-014	-5.73378e-015	2.87824e-015	2.90161e-016	7.93962e-015	7.69943e-015	8.61853e-015	1.2446e-014	5.12052e-015	8.32545e-015	5.0397e-015	7.72301e-015
1.95786e-015	-4.98403e-017	2.18254e-015	-5.97444e-015	-5.93771e-015	-9.26082e-015	-6.58241e-015	4.9405e-015	1.20078e-014	1.31403e-014	6.64776e-015	1.22435e-014	6.48214e-015	1.02889e-014	-5.76483e-015	2.35882e-015	-2.43536e-016	7.88271e-015	7.21175e-015	8.16014e-015	1.23803e-014	4.88911e-015	8.13394e-015	5.0862e-015	7.59069e-015
1.81224e-015	5.84235e-017	2.18229e-015	-5.84659e-015	-5.75764e-015	-9.14921e-015	-6.54586e-015	4.82712e-015	1.22139e-014	1.30314e-014	6.61652e-015	1.23079e-014	6.71913e-015	1.04846e-014	-5.7709e-015	1.84051e-015	-7.61553e-016	7.79902e-015	6.68068e-015	7.68345e-015	1.2304e-014	4.67459e-015	7.93611e-015	5.12737e-015	7.4432e-015
1.66337e-015	1.99015e-016	2.18506e-015	-5.68096e-015	-5.56021e-015	-8.99758e-015	-6.4808e-015	4.70521e-015	1.24087e-014	1.29056e-014	6.60067e-015	1.23314e-014	6.94938e-015	1.06745e-014	-5.75186e-015	1.32745e-015	-1.26068e-015	7.68899e-015	6.11038e-015	7.1916e-015	1.22181e-014	4.47831e-015	7.73388e-015	5.16385e-015	7.28176e-015
1.51239e-015	3.70777e-016	2.19229e-015	-5.47703e-015	-5.34502e-015	-8.80603e-015	-6.38714e-015	4.57445e-015	1.25918e-014	1.27643e-014	6.60203e-015	1.23153e-014	7.17244e-015	1.08573e-014	-5.70636e-015	8.23229e-016	-1.73718e-015	7.5532e-015	5.5042e-015	6.68747e-015	1.21231e-014	4.30139e-015	7.52908e-015	5.19573e-015	7.10734e-015
1.36029e-015	5.72379e-016	2.2052e-015	-5.23519e-015	-5.1117e-015	-8.57459e-015	-6.26512e-015	4.43555e-015	1.27632e-014	1.26101e-014	6.62197e-015	1.22606e-014	7.38788e-015	1.10324e-014	-5.63334e-015	3.32084e-016	-2.18765e-015	7.3921e-015	4.86658e-015	6.17477e-015	1.20206e-014	4.14393e-015	7.32357e-015	5.22235e-015	6.92165e-015
1.20801e-015	8.01729e-016	2.22573e-015	-4.95585e-015	-4.85934e-015	-8.30313e-015	-6.11489e-015	4.28923e-015	1.29228e-014	1.24448e-014	6.6622e-015	1.21687e-014	7.59614e-015	1.11985e-014	-5.53236e-015	-1.41795e-016	-2.60932e-015	7.20634e-015	4.20273e-015	5.65679e-015	1.19116e-014	4.00612e-015	7.11908e-015	5.24385e-015	6.72526e-015
1.05646e-015	1.0564e-015	2.25468e-015	-4.63917e-015	-4.58679e-015	-7.9916e-015	-5.93685e-015	4.13645e-015	1.307e-014	1.22714e-014	6.72339e-015	1.20438e-014	7.79722e-015	1.13546e-014	-5.40312e-015	-5.94875e-016	-2.99939e-015	6.99765e-015	3.51736e-015	5.13637e-015	1.17976e-014	3.88795e-015	6.91657e-015	5.25967e-015	6.51901e-015
9.06146e-016	1.33354e-015	2.29369e-015	-4.28517e-015	-4.29303e-015	-7.64062e-015	-5.73203e-015	3.97821e-015	1.32052e-014	1.20925e-014	6.80659e-015	1.1889e-014	7.99104e-015	1.15003e-014	-5.24471e-015	-1.02339e-015	-3.35639e-015	6.76782e-015	2.81523e-015	4.61647e-015	1.16795e-014	3.78947e-015	6.71714e-015	5.27037e-015	6.30404e-015
7.57896e-016	1.63037e-015	2.34363e-015	-3.89422e-015	-3.97722e-015	-7.25082e-015	-5.50002e-015	3.81493e-015	1.33284e-014	1.19104e-014	6.91242e-015	1.17079e-014	8.17814e-015	1.16352e-014	-5.0564e-015	-1.42328e-015	-3.67786e-015	6.5187e-015	2.10136e-015	4.09966e-015	1.15586e-014	3.70898e-015	6.52193e-015	5.27647e-015	6.08123e-015
6.12235e-016	1.94423e-015	2.4059e-015	-3.46767e-015	-3.6387e-015	-6.82302e-015	-5.24108e-015	3.64767e-015	1.34405e-014	1.17282e-014	7.0411e-015	1.15046e-014	8.35904e-015	1.17589e-014	-4.83726e-015	-1.79089e-015	-3.96149e-015	6.25222e-015	1.3802e-015	3.58926e-015	1.14356e-014	3.64457e-015	6.33255e-015	5.27776e-015	5.85144e-015
4.69694e-016	2.27156e-015	2.48049e-015	-3.00631e-015	-3.27632e-015	-6.35803e-015	-4.95484e-015	3.47813e-015	1.35415e-014	1.15486e-014	7.19286e-015	1.12831e-014	8.53439e-015	1.18712e-014	-4.58639e-015	-2.12275e-015	-4.20622e-015	5.97049e-015	6.56757e-016	3.08787e-015	1.13118e-014	3.59407e-015	6.14975e-015	5.27465e-015	5.61525e-015
3.30994e-016	2.60827e-015	2.56819e-015	-2.51113e-015	-2.889e-015	-5.85686e-015	-4.64226e-015	3.30848e-015	1.36316e-014	1.13743e-014	7.3675e-015	1.1047e-014	8.7036e-015	1.19721e-014	-4.30275e-015	-2.4157e-015	-4.41045e-015	5.67612e-015	-6.44868e-017	2.59754e-015	1.11885e-014	3.55645e-015	5.97426e-015	5.26748e-015	5.37303e-015
1.96292e-016	2.95094e-015	2.66962e-015	-1.98351e-015	-2.47586e-015	-5.32095e-015	-4.30456e-015	3.14036e-015	1.37116e-014	1.12081e-014	7.5652e-015	1.08011e-014	8.86699e-015	1.20616e-014	-3.98587e-015	-2.66713e-015	-4.57343e-015	5.37125e-015	-7.78341e-016	2.12098e-015	1.10668e-014	3.52968e-015	5.80646e-015	5.25647e-015	5.12512e-015
6.66923e-017	3.29566e-015	2.78489e-015	-1.42537e-015	-2.03618e-015	-4.75209e-015	-3.9418e-015	2.97594e-015	1.37819e-014	1.10526e-014	7.78515e-015	1.05505e-014	9.02585e-015	1.21395e-014	-3.63495e-015	-2.87477e-015	-4.69557e-015	5.05909e-015	-1.47999e-015	1.66031e-015	1.09473e-014	3.50991e-015	5.64686e-015	5.24169e-015	4.87158e-015
-5.73762e-017	3.63887e-015	2.91415e-015	-8.38961e-016	-1.56966e-015	-4.15249e-015	-3.55462e-015	2.81726e-015	1.38428e-014	1.09103e-014	8.02612e-015	1.02999e-014	9.18092e-015	1.22068e-014	-3.2487e-015	-3.03623e-015	-4.77644e-015	4.74224e-015	-2.1651e-015	1.21655e-015	1.08316e-014	3.4949e-015	5.49649e-015	5.22346e-015	4.61308e-015
-1.75142e-016	3.97666e-015	3.05743e-015	-2.26644e-016	-1.0764e-015	-3.52426e-015	-3.14386e-015	2.6661e-015	1.38948e-014	1.0784e-014	8.28705e-015	1.00533e-014	9.33246e-015	1.22638e-014	-2.82732e-015	-3.15012e-015	-4.817e-015	4.42444e-015	-2.83002e-015	7.91729e-016	1.07207e-014	3.48206e-015	5.35515e-015	5.20146e-015	4.34989e-015
-2.86473e-016	4.3053e-015	3.21431e-015	4.09477e-016	-5.56664e-016	-2.86925e-015	-2.70994e-015	2.52495e-015	1.39382e-014	1.06761e-014	8.56719e-015	9.81485e-015	9.48054e-015	1.23107e-014	-2.37077e-015	-3.21532e-015	-4.81784e-015	4.10819e-015	-3.4707e-015	3.87911e-016	1.06159e-014	3.46896e-015	5.22337e-015	5.17605e-015	4.08228e-015
-3.91141e-016	4.6206e-015	3.38482e-015	1.06597e-015	-1.0824e-017	-2.19041e-015	-2.25346e-015	2.39626e-015	1.39741e-014	1.05886e-014	8.86538e-015	9.58931e-015	9.6259e-015	1.23486e-014	-1.87963e-015	-3.23064e-015	-4.77903e-015	3.79679e-015	-4.08231e-015	6.14503e-018	1.0518e-014	3.45233e-015	5.10104e-015	5.14754e-015	3.81001e-015
-4.88767e-016	4.91943e-015	3.5683e-015	1.74016e-015	5.602e-016	-1.49056e-015	-1.77591e-015	2.28208e-015	1.40024e-014	1.05233e-014	9.17969e-015	9.38049e-015	9.76904e-015	1.23789e-014	-1.35395e-015	-3.1955e-015	-4.70159e-015	3.49379e-015	-4.66096e-015	-3.5289e-016	1.04281e-014	3.42906e-015	4.98809e-015	5.11642e-015	3.53303e-015
-5.79693e-016	5.19908e-015	3.76338e-015	2.42864e-015	1.15491e-015	-7.72787e-016	-1.27817e-015	2.18402e-015	1.40237e-014	1.04825e-014	9.50843e-015	9.19203e-015	9.9107e-015	1.24022e-014	-7.94414e-016	-3.11029e-015	-4.58733e-015	3.20243e-015	-5.20375e-015	-6.87899e-016	1.03473e-014	3.39731e-015	4.88423e-015	5.08284e-015	3.25195e-015
-6.63359e-016	5.45612e-015	3.96887e-015	3.12832e-015	1.77211e-015	-4.03207e-017	-7.61558e-016	2.10465e-015	1.40378e-014	1.04679e-014	9.84979e-015	9.02742e-015	1.00515e-014	1.24193e-014	-2.0212e-016	-2.97467e-015	-4.43694e-015	2.92615e-015	-5.70739e-015	-9.9769e-016	1.02766e-014	3.35437e-015	4.78857e-015	5.04735e-015	2.96735e-015
-7.39182e-016	5.68812e-015	4.18386e-015	3.83497e-015	2.40962e-015	7.03106e-016	-2.26856e-016	2.04595e-015	1.40443e-014	1.04807e-014	1.02017e-014	8.88984e-015	1.01918e-014	1.24312e-014	4.21536e-016	-2.7896e-015	-4.25057e-015	2.66774e-015	-6.16875e-015	-1.28098e-015	1.0216e-014	3.29814e-015	4.70158e-015	5.00982e-015	2.67899e-015
-8.06409e-016	5.89349e-015	4.4071e-015	4.54469e-015	3.06521e-015	1.45415e-015	3.23935e-016	2.00942e-015	1.40439e-014	1.05218e-014	1.05622e-014	8.78117e-015	1.03317e-014	1.24383e-014	1.07483e-015	-2.5561e-015	-4.03023e-015	2.43026e-015	-6.58607e-015	-1.53647e-015	1.01659e-014	3.22674e-015	4.62299e-015	4.97052e-015	2.38684e-015
-8.65136e-016	6.07008e-015	4.63684e-015	5.25362e-015	3.7356e-015	2.20881e-015	8.88841e-016	1.99621e-015	1.40366e-014	1.05922e-014	1.09291e-014	8.70402e-015	1.04712e-014	1.24424e-014	1.75554e-015	-2.27602e-015	-3.77772e-015	2.2161e-015	-6.95713e-015	-1.76334e-015	1.01273e-014	3.13886e-015	4.55178e-015	4.93015e-015	2.09122e-015
-9.15387e-016	6.21654e-015	4.87139e-015	5.95686e-015	4.41813e-015	2.96316e-015	1.46607e-015	2.00705e-015	1.40215e-014	1.06916e-014	1.12999e-014	8.66068e-015	1.06109e-014	1.24452e-014	2.46181e-015	-1.95102e-015	-3.49443e-015	2.02848e-015	-7.27991e-015	-1.96157e-015	1.01009e-014	3.03275e-015	4.4876e-015	4.88874e-015	1.79263e-015
-9.56249e-016	6.33199e-015	5.10879e-015	6.64981e-015	5.10881e-015	3.71353e-015	2.05376e-015	2.04264e-015	1.3999e-014	1.08199e-014	1.16724e-014	8.65227e-015	1.07503e-014	1.24479e-014	3.19037e-015	-1.5828e-015	-3.18158e-015	1.86983e-015	-7.55318e-015	-2.12969e-015	1.00868e-014	2.90814e-015	4.42985e-015	4.84629e-015	1.49154e-015
-9.87401e-016	6.4159e-015	5.34724e-015	7.32705e-015	5.8038e-015	4.45539e-015	2.64916e-015	2.10345e-015	1.39692e-014	1.09768e-014	1.20444e-014	8.67864e-015	1.08893e-014	1.24512e-014	3.93875e-015	-1.17388e-015	-2.84011e-015	1.74276e-015	-7.77624e-015	-2.26764e-015	1.00846e-014	2.76422e-015	4.37772e-015	4.80345e-015	1.1886e-015
-1.00907e-015	6.46867e-015	5.58512e-015	7.9839e-015	6.49842e-015	5.18519e-015	3.25008e-015	2.18942e-015	1.39313e-014	1.11616e-014	1.24129e-014	8.7398e-015	1.10277e-014	1.24557e-014	4.70289e-015	-7.27147e-016	-2.47125e-015	1.64919e-015	-7.94832e-015	-2.37465e-015	1.00949e-014	2.60118e-015	4.33122e-015	4.75982e-015	8.84484e-016
-1.02168e-015	6.49004e-015	5.82015e-015	8.61549e-015	7.18864e-015	5.89841e-015	3.8538e-015	2.29947e-015	1.38844e-014	1.13729e-014	1.27752e-014	8.83504e-015	1.11644e-014	1.24623e-014	5.47853e-015	-2.45277e-016	-2.07695e-015	1.59066e-015	-8.06967e-015	-2.44981e-015	1.01185e-014	2.41959e-015	4.28946e-015	4.7156e-015	5.79467e-016
-1.02427e-015	6.48044e-015	6.05039e-015	9.21687e-015	7.86964e-015	6.59075e-015	4.4574e-015	2.43323e-015	1.38288e-014	1.16094e-014	1.31293e-014	8.96409e-015	1.12983e-014	1.24722e-014	6.26103e-015	2.68375e-016	-1.65902e-015	1.56804e-015	-8.14026e-015	-2.49304e-015	1.01553e-014	2.22073e-015	4.25156e-015	4.67085e-015	2.74846e-016
-1.01677e-015	6.44164e-015	6.27342e-015	9.78317e-015	8.5364e-015	7.25801e-015	5.05726e-015	2.58947e-015	1.37639e-014	1.187e-014	1.34731e-014	9.12559e-015	1.14292e-014	1.24862e-014	7.04573e-015	8.106e-016	-1.21883e-015	1.58263e-015	-8.16087e-015	-2.50383e-015	1.02053e-014	2.00611e-015	4.21647e-015	4.62586e-015	-2.83081e-017
-9.99577e-016	6.37527e-015	6.48713e-015	1.03099e-014	9.18325e-015	7.89599e-015	5.65088e-015	2.76653e-015	1.36888e-014	1.2152e-014	1.3804e-014	9.31723e-015	1.15557e-014	1.25043e-014	7.82843e-015	1.37782e-015	-7.57765e-016	1.63474e-015	-8.13217e-015	-2.48152e-015	1.02678e-014	1.77735e-015	4.18372e-015	4.5809e-015	-3.29032e-016
-9.73182e-016	6.28322e-015	6.68909e-015	1.07924e-014	9.80565e-015	8.50101e-015	6.23438e-015	2.96314e-015	1.36032e-014	1.24532e-014	1.41195e-014	9.53663e-015	1.16766e-014	1.25268e-014	8.60435e-015	1.96656e-015	-2.76367e-016	1.72519e-015	-8.05557e-015	-2.42575e-015	1.03425e-014	1.53674e-015	4.15244e-015	4.53571e-015	-6.26385e-016
-9.38379e-016	6.16802e-015	6.87758e-015	1.12265e-014	1.03976e-014	9.06865e-015	6.80437e-015	3.17699e-015	1.35062e-014	1.27709e-014	1.44173e-014	9.78044e-015	1.17913e-014	1.25538e-014	9.3677e-015	2.57308e-015	2.23831e-016	1.85419e-015	-7.93261e-015	-2.33675e-015	1.04293e-014	1.28656e-015	4.12229e-015	4.49032e-015	-9.19077e-016
-8.94923e-016	6.03236e-015	7.05029e-015	1.16076e-014	1.09539e-014	9.59558e-015	7.35697e-015	3.40465e-015	1.33979e-014	1.3102e-014	1.4695e-014	1.00457e-014	1.18983e-014	1.25859e-014	1.01131e-014	3.19425e-015	7.4191e-016	2.02187e-015	-7.76539e-015	-2.21453e-015	1.05271e-014	1.02976e-015	4.09195e-015	4.44478e-015	-1.20613e-015
-8.427e-016	5.87894e-015	7.20527e-015	1.19313e-014	1.14697e-014	1.0078e-014	7.88851e-015	3.64303e-015	1.32777e-014	1.34443e-014	1.49507e-014	1.03293e-014	1.19957e-014	1.26227e-014	1.08353e-014	3.82652e-015	1.27739e-015	2.22738e-015	-7.55592e-015	-2.05913e-015	1.06354e-014	7.69543e-016	4.06106e-015	4.39884e-015	-1.4855e-015
-7.82422e-016	5.71051e-015	7.34059e-015	1.21938e-014	1.19395e-014	1.05119e-014	8.39455e-015	3.8892e-015	1.31449e-014	1.37942e-014	1.51824e-014	1.06274e-014	1.20819e-014	1.26631e-014	1.15291e-014	4.46588e-015	1.82946e-015	2.4693e-015	-7.30711e-015	-1.87022e-015	1.07536e-014	5.09065e-016	4.02907e-015	4.35298e-015	-1.7552e-015
-7.14715e-016	5.53059e-015	7.45474e-015	1.23918e-014	1.23584e-014	1.08946e-014	8.87127e-015	4.13954e-015	1.29993e-014	1.41478e-014	1.53881e-014	1.09362e-014	1.21554e-014	1.27075e-014	1.21892e-014	5.10898e-015	2.39675e-015	2.74629e-015	-7.022e-015	-1.6488e-015	1.08808e-014	2.52339e-016	3.99464e-015	4.30704e-015	-2.01376e-015
-6.4038e-016	5.3421e-015	7.54603e-015	1.2522e-014	1.27218e-014	1.12235e-014	9.31454e-015	4.39057e-015	1.28404e-014	1.45025e-014	1.55663e-014	1.12517e-014	1.22145e-014	1.27556e-014	1.28101e-014	5.75211e-015	2.97825e-015	3.05685e-015	-6.70297e-015	-1.39554e-015	1.10162e-014	2.00235e-018	3.95697e-015	4.26068e-015	-2.25941e-015
-5.60705e-016	5.14813e-015	7.61308e-015	1.25829e-014	1.30253e-014	1.14962e-014	9.72069e-015	4.63804e-015	1.26681e-014	1.48538e-014	1.57154e-014	1.15688e-014	1.22574e-014	1.28069e-014	1.33869e-014	6.39162e-015	3.57353e-015	3.39859e-015	-6.35353e-015	-1.11077e-015	1.11582e-014	-2.38228e-016	3.9161e-015	4.21399e-015	-2.49059e-015
-4.76333e-016	4.95193e-015	7.65463e-015	1.25728e-014	1.32645e-014	1.17105e-014	1.00855e-014	4.87838e-015	1.24815e-014	1.51983e-014	1.58345e-014	1.18843e-014	1.22826e-014	1.28601e-014	1.39147e-014	7.02447e-015	4.18183e-015	3.76918e-015	-5.97756e-015	-7.96287e-016	1.13061e-014	-4.65582e-016	3.87101e-015	4.16714e-015	-2.7051e-015
-3.88205e-016	4.75646e-015	7.66983e-015	1.24901e-014	1.34358e-014	1.18638e-014	1.04047e-014	5.10763e-015	1.22811e-014	1.55324e-014	1.59223e-014	1.2194e-014	1.22882e-014	1.29138e-014	1.43889e-014	7.64731e-015	4.80241e-015	4.16577e-015	-5.57805e-015	-4.5338e-016	1.14586e-014	-6.76838e-016	3.82093e-015	4.1199e-015	-2.90179e-015
-2.9758e-016	4.56517e-015	7.65785e-015	1.23336e-014	1.3537e-014	1.1955e-014	1.06748e-014	5.32226e-015	1.2067e-014	1.58526e-014	1.59777e-014	1.24936e-014	1.22725e-014	1.29672e-014	1.48053e-014	8.25785e-015	5.43472e-015	4.58625e-015	-5.1585e-015	-8.36987e-017	1.16143e-014	-8.68751e-016	3.76557e-015	4.07206e-015	-3.07885e-015
-2.05294e-016	4.38141e-015	7.61824e-015	1.21031e-014	1.35654e-014	1.19833e-014	1.08931e-014	5.51843e-015	1.18391e-014	1.61548e-014	1.59998e-014	1.27789e-014	1.22347e-014	1.30191e-014	1.51604e-014	8.85322e-015	6.07798e-015	5.02686e-015	-4.723e-015	3.11141e-016	1.17715e-014	-1.03878e-015	3.70401e-015	4.02341e-015	-3.23569e-015
-1.12551e-016	4.20857e-015	7.55079e-015	1.17987e-014	1.35187e-014	1.19481e-014	1.10563e-014	5.69197e-015	1.15972e-014	1.64365e-014	1.59877e-014	1.30455e-014	1.21732e-014	1.30679e-014	1.54515e-014	9.43073e-015	6.7309e-015	5.48408e-015	-4.27535e-015	7.29392e-016	1.19295e-014	-1.18386e-015	3.63541e-015	3.97408e-015	-3.37047e-015
-2.02961e-017	4.04941e-015	7.45543e-015	1.14214e-014	1.33956e-014	1.18496e-014	1.11613e-014	5.83968e-015	1.1342e-014	1.66941e-014	1.59409e-014	1.32898e-014	1.20868e-014	1.31121e-014	1.56753e-014	9.98818e-015	7.39241e-015	5.95433e-015	-3.81849e-015	1.16929e-015	1.20864e-014	-1.3019e-015	3.55993e-015	3.92389e-015	-3.4815e-015
7.02072e-017	3.90639e-015	7.33239e-015	1.09722e-014	1.31957e-014	1.16882e-014	1.12056e-014	5.9589e-015	1.10739e-014	1.69248e-014	1.58596e-014	1.35085e-014	1.19738e-014	1.31506e-014	1.58293e-014	1.05238e-014	8.06123e-015	6.43387e-015	-3.35568e-015	1.62827e-015	1.22408e-014	-1.39161e-015	3.4771e-015	3.87301e-015	-3.56747e-015
1.57388e-016	3.78149e-015	7.18234e-015	1.04529e-014	1.29186e-014	1.14638e-014	1.11871e-014	6.04674e-015	1.07924e-014	1.71255e-014	1.57437e-014	1.36993e-014	1.18338e-014	1.31815e-014	1.59125e-014	1.10354e-014	8.73641e-015	6.91874e-015	-2.89073e-015	2.10351e-015	1.23914e-014	-1.45146e-015	3.38646e-015	3.8214e-015	-3.62738e-015
2.40586e-016	3.67661e-015	7.00568e-015	9.86622e-015	1.25647e-014	1.11765e-014	1.11038e-014	6.10077e-015	1.04979e-014	1.72935e-014	1.55938e-014	1.38605e-014	1.16665e-014	1.32034e-014	1.59239e-014	1.15211e-014	9.41653e-015	7.40501e-015	-2.42683e-015	2.59248e-015	1.25363e-014	-1.48021e-015	3.28812e-015	3.76889e-015	-3.66032e-015
3.1848e-016	3.59315e-015	6.803e-015	9.21548e-015	1.2135e-014	1.08289e-014	1.09543e-014	6.11869e-015	1.01918e-014	1.7426e-014	1.54094e-014	1.39905e-014	1.14715e-014	1.32155e-014	1.58629e-014	1.19796e-014	1.01007e-014	7.88871e-015	-1.96695e-015	3.09215e-015	1.26744e-014	-1.47732e-015	3.18254e-015	3.71555e-015	-3.66607e-015
3.90014e-016	3.53238e-015	6.57559e-015	8.5038e-015	1.16316e-014	1.04229e-014	1.0738e-014	6.09893e-015	9.87448e-015	1.75208e-014	1.51908e-014	1.40875e-014	1.12486e-014	1.32161e-014	1.57296e-014	1.24101e-014	1.07872e-014	8.36645e-015	-1.51387e-015	3.60006e-015	1.28041e-014	-1.44298e-015	3.06961e-015	3.66092e-015	-3.64448e-015
4.54164e-016	3.49534e-015	6.32496e-015	7.73521e-015	1.1057e-014	9.95992e-015	1.04546e-014	6.04012e-015	9.54646e-015	1.75759e-014	1.49394e-014	1.41506e-014	1.09982e-014	1.32038e-014	1.55252e-014	1.28119e-014	1.1474e-014	8.83384e-015	-1.0706e-015	4.11263e-015	1.29239e-014	-1.37845e-015	2.94979e-015	3.60482e-015	-3.5951e-015
5.10177e-016	3.48256e-015	6.05237e-015	6.91418e-015	1.04143e-014	9.4426e-015	1.01039e-014	5.94203e-015	9.20878e-015	1.759e-014	1.46562e-014	1.41786e-014	1.07203e-014	1.31773e-014	1.5251e-014	1.31839e-014	1.2159e-014	9.28716e-015	-6.40641e-016	4.62701e-015	1.30317e-014	-1.28459e-015	2.82334e-015	3.54734e-015	-3.51813e-015
5.56365e-016	3.49371e-015	5.75987e-015	6.04565e-015	9.70693e-015	8.87389e-015	9.68596e-015	5.80428e-015	8.86208e-015	1.75621e-014	1.43423e-014	1.41716e-014	1.04156e-014	1.31362e-014	1.49091e-014	1.35256e-014	1.28392e-014	9.72297e-015	-2.26076e-016	5.13927e-015	1.31265e-014	-1.16342e-015	2.69093e-015	3.48811e-015	-3.41454e-015
5.92351e-016	3.52855e-015	5.44973e-015	5.13498e-015	8.93907e-015	8.25631e-015	9.2024e-015	5.62696e-015	8.5077e-015	1.74917e-014	1.39991e-014	1.41303e-014	1.00858e-014	1.30796e-014	1.4502e-014	1.38371e-014	1.35125e-014	1.01379e-014	1.71001e-016	5.64615e-015	1.32069e-014	-1.01571e-015	2.55316e-015	3.42709e-015	-3.28439e-015
6.17472e-016	3.58696e-015	5.12382e-015	4.18734e-015	8.11531e-015	7.59357e-015	8.65496e-015	5.41096e-015	8.1463e-015	1.73781e-014	1.36281e-014	1.40559e-014	9.73227e-015	1.30067e-014	1.40334e-014	1.41177e-014	1.41766e-014	1.05288e-014	5.48647e-016	6.1442e-015	1.32718e-014	-8.4445e-016	2.41092e-015	3.36462e-015	-3.12818e-015
6.31133e-016	3.66823e-015	4.78442e-015	3.2086e-015	7.24104e-015	6.88905e-015	8.04633e-015	5.15684e-015	7.77841e-015	1.72212e-014	1.32306e-014	1.39494e-014	9.35623e-015	1.2917e-014	1.35081e-014	1.43676e-014	1.48292e-014	1.08925e-014	9.04682e-016	6.63001e-015	1.33201e-014	-6.52643e-016	2.26582e-015	3.30106e-015	-2.94716e-015
6.32727e-016	3.77141e-015	4.43436e-015	2.20506e-015	6.32213e-015	6.14719e-015	7.37861e-015	4.86655e-015	7.40561e-015	1.70211e-014	1.28085e-014	1.38132e-014	8.95981e-015	1.28103e-014	1.29302e-014	1.4588e-014	1.54684e-014	1.12258e-014	1.23835e-015	7.10083e-015	1.33512e-014	-4.43043e-016	2.1189e-015	3.23668e-015	-2.74284e-015
6.21748e-016	3.8945e-015	4.07579e-015	1.18277e-015	5.36406e-015	5.3711e-015	6.65499e-015	4.54246e-015	7.02823e-015	1.67781e-014	1.2364e-014	1.36497e-014	8.54497e-015	1.26865e-014	1.23052e-014	1.47791e-014	1.60908e-014	1.15261e-014	1.54846e-015	7.55308e-015	1.33644e-014	-2.19447e-016	1.97095e-015	3.17146e-015	-2.51694e-015
5.98681e-016	4.03617e-015	3.71123e-015	1.47761e-016	4.37294e-015	4.56465e-015	5.87945e-015	4.18693e-015	6.6475e-015	1.64932e-014	1.18998e-014	1.3461e-014	8.11383e-015	1.25456e-014	1.16385e-014	1.4941e-014	1.6694e-014	1.17914e-014	1.83407e-015	7.98398e-015	1.3358e-014	1.46723e-017	1.82339e-015	3.10559e-015	-2.27143e-015
5.63311e-016	4.19456e-015	3.34344e-015	-8.9477e-016	3.35505e-015	3.73153e-015	5.05623e-015	3.80287e-015	6.26479e-015	1.61678e-014	1.1418e-014	1.32501e-014	7.66921e-015	1.23876e-014	1.09357e-014	1.50746e-014	1.72752e-014	1.20201e-014	2.09458e-015	8.39063e-015	1.33313e-014	2.54986e-016	1.67821e-015	3.03972e-015	-2.00814e-015
5.16148e-016	4.3676e-015	2.97521e-015	-1.93777e-015	2.31761e-015	2.87581e-015	4.18981e-015	3.39335e-015	5.88098e-015	1.58032e-014	1.09207e-014	1.30198e-014	7.21375e-015	1.22135e-014	1.0203e-014	1.51812e-014	1.7832e-014	1.22103e-014	2.33023e-015	8.77003e-015	1.32842e-014	4.97933e-016	1.53712e-015	2.97399e-015	-1.72909e-015
4.57531e-016	4.55345e-015	2.60957e-015	-2.97524e-015	1.26715e-015	2.00212e-015	3.28547e-015	2.96181e-015	5.49729e-015	1.54009e-014	1.04102e-014	1.27733e-014	6.75039e-015	1.20236e-014	9.44697e-015	1.52616e-014	1.83616e-014	1.2361e-014	2.54011e-015	9.12037e-015	1.3216e-014	7.40524e-016	1.40169e-015	2.90847e-015	-1.43627e-015
3.87596e-016	4.74989e-015	2.24882e-015	-4.00207e-015	2.10429e-016	1.11509e-015	2.34915e-015	2.51206e-015	5.11402e-015	1.49629e-014	9.88959e-015	1.25142e-014	6.28223e-015	1.18192e-014	8.67374e-015	1.53161e-014	1.88611e-014	1.24721e-014	2.72411e-015	9.43893e-015	1.31272e-014	9.78233e-016	1.27377e-015	2.84333e-015	-1.13246e-015
3.0729e-016	4.95425e-015	1.89519e-015	-5.01219e-015	-8.45137e-016	2.18477e-016	1.38663e-015	2.048e-015	4.73169e-015	1.4492e-014	9.36156e-015	1.22461e-014	5.81195e-015	1.16013e-014	7.89066e-015	1.53463e-014	1.93284e-014	1.25427e-014	2.8835e-015	9.72433e-015	1.30173e-014	1.20732e-015	1.15552e-015	2.77935e-015	-8.20452e-016
2.17224e-016	5.16452e-015	1.55154e-015	-6.00073e-015	-1.89243e-015	-6.84357e-016	4.03586e-016	1.57349e-015	4.35125e-015	1.39907e-014	8.82825e-015	1.19729e-014	5.34281e-015	1.13712e-014	7.10388e-015	1.53532e-014	1.97611e-014	1.25731e-014	3.01919e-015	9.97502e-015	1.28867e-014	1.42482e-015	1.04872e-015	2.71715e-015	-5.02569e-016
1.19036e-016	5.37795e-015	1.2201e-015	-6.96256e-015	-2.9255e-015	-1.58927e-015	-5.93532e-016	1.09304e-015	3.97366e-015	1.34612e-014	8.29193e-015	1.1698e-014	4.8779e-015	1.11306e-014	6.31962e-015	1.53378e-014	2.01572e-014	1.25633e-014	3.13136e-015	1.01892e-014	1.27353e-014	1.62737e-015	9.55415e-016	2.65633e-015	-1.81666e-016
1.4251e-017	5.59198e-015	9.03221e-016	-7.89285e-015	-3.93808e-015	-2.49257e-015	-1.59851e-015	6.10122e-016	3.59958e-015	1.29065e-014	7.75523e-015	1.14254e-014	4.41992e-015	1.08809e-014	5.54464e-015	1.53013e-014	2.05145e-014	1.25137e-014	3.22097e-015	1.0366e-014	1.25633e-014	1.81148e-015	8.78052e-016	2.59806e-015	1.39646e-016
-9.62796e-017	5.80446e-015	6.03263e-016	-8.78726e-015	-4.92391e-015	-3.39005e-015	-2.60439e-015	1.28684e-016	3.22906e-015	1.23295e-014	7.22115e-015	1.11584e-014	3.9722e-015	1.06246e-014	4.78554e-015	1.5245e-014	2.08309e-014	1.24251e-014	3.28927e-015	1.05043e-014	1.23714e-014	1.97435e-015	8.17996e-016	2.54295e-015	4.58622e-016
-2.11131e-016	6.01294e-015	3.22299e-016	-9.64254e-015	-5.87695e-015	-4.27756e-015	-3.60503e-015	-3.4759e-016	2.86317e-015	1.17333e-014	6.69186e-015	1.09001e-014	3.53826e-015	1.03634e-014	4.04815e-015	1.51707e-014	2.11049e-014	1.22986e-014	3.33825e-015	1.06041e-014	1.21601e-014	2.1134e-015	7.77093e-016	2.4909e-015	7.72133e-016
-3.2902e-016	6.21551e-015	6.17103e-017	-1.04547e-014	-6.79083e-015	-5.15238e-015	-4.59356e-015	-8.14487e-016	2.50235e-015	1.11209e-014	6.17029e-015	1.06537e-014	3.12015e-015	1.00991e-014	3.33738e-015	1.50795e-014	2.13354e-014	1.21356e-014	3.36939e-015	1.06654e-014	1.19312e-014	2.22591e-015	7.5742e-016	2.44253e-015	1.07818e-015
-4.48243e-016	6.41009e-015	-1.7721e-016	-1.12212e-014	-7.66069e-015	-6.01145e-015	-5.56372e-015	-1.26853e-015	2.14691e-015	1.04953e-014	5.65843e-015	1.04218e-014	2.72086e-015	9.83313e-015	2.65868e-015	1.49729e-014	2.15211e-014	1.19381e-014	3.38286e-015	1.06882e-014	1.1685e-014	2.30993e-015	7.60543e-016	2.39836e-015	1.37442e-015
-5.67817e-016	6.59458e-015	-3.92693e-016	-1.19391e-014	-8.48136e-015	-6.85204e-015	-6.50928e-015	-1.70683e-015	1.79769e-015	9.85984e-015	5.15834e-015	1.02062e-014	2.34243e-015	9.56711e-015	2.01681e-015	1.48518e-014	2.16603e-014	1.17074e-014	3.37992e-015	1.06734e-014	1.14223e-014	2.36511e-015	7.87667e-016	2.35841e-015	1.65857e-015
-6.85835e-016	6.76709e-015	-5.83876e-016	-1.26062e-014	-9.24846e-015	-7.67084e-015	-7.42419e-015	-2.12676e-015	1.45442e-015	9.21752e-015	4.67217e-015	1.0008e-014	1.98729e-015	9.30277e-015	1.41604e-015	1.47175e-014	2.17522e-014	1.14452e-014	3.36175e-015	1.06212e-014	1.1144e-014	2.39053e-015	8.39187e-016	2.32318e-015	1.92823e-015
-8.00969e-016	6.92607e-015	-7.50082e-016	-1.3221e-014	-9.95797e-015	-8.46523e-015	-8.30294e-015	-2.52626e-015	1.11746e-015	8.57133e-015	4.20132e-015	9.82852e-015	1.65734e-015	9.04155e-015	8.59878e-016	1.45708e-014	2.17963e-014	1.11537e-014	3.32996e-015	1.05332e-014	1.08518e-014	2.38545e-015	9.1686e-016	2.29273e-015	2.18179e-015
-9.12115e-016	7.07007e-015	-8.9047e-016	-1.37827e-014	-1.06068e-014	-9.23308e-015	-9.13989e-015	-2.90321e-015	7.8722e-016	7.92399e-015	3.74753e-015	9.66869e-015	1.35414e-015	8.7852e-015	3.51372e-016	1.44127e-014	2.17917e-014	1.08357e-014	3.2857e-015	1.04103e-014	1.05465e-014	2.35063e-015	1.021e-015	2.26748e-015	2.41685e-015
-1.01781e-015	7.19773e-015	-1.00452e-015	-1.42908e-014	-1.11917e-014	-9.97216e-015	-9.9304e-015	-3.25597e-015	4.63994e-016	7.27824e-015	3.31228e-015	9.5291e-015	1.07901e-015	8.53521e-015	-1.07024e-016	1.42443e-014	2.1739e-014	1.04932e-014	3.23024e-015	1.02539e-014	1.02289e-014	2.28618e-015	1.15224e-015	2.24767e-015	2.63223e-015
-1.11666e-015	7.30796e-015	-1.09177e-015	-1.47443e-014	-1.17108e-014	-1.06807e-014	-1.06699e-014	-3.58283e-015	1.48147e-016	6.63657e-015	2.89671e-015	9.40988e-015	8.3247e-016	8.29336e-015	-5.13154e-016	1.40669e-014	2.16387e-014	1.01278e-014	3.16406e-015	1.00655e-014	9.8997e-015	2.19309e-015	1.31121e-015	2.23288e-015	2.82645e-015
-1.20772e-015	7.39976e-015	-1.15288e-015	-1.51433e-014	-1.21617e-014	-1.13567e-014	-1.1354e-014	-3.88373e-015	-1.60485e-016	6.00158e-015	2.50204e-015	9.30974e-015	6.15025e-016	8.06044e-015	-8.65638e-016	1.38811e-014	2.1491e-014	9.74223e-015	3.08757e-015	9.84704e-015	9.56027e-015	2.07227e-015	1.49709e-015	2.22339e-015	2.99892e-015
-1.2901e-015	7.47224e-015	-1.1884e-015	-1.54881e-014	-1.25429e-014	-1.19984e-014	-1.19788e-014	-4.15873e-015	-4.61696e-016	5.37555e-015	2.12892e-015	9.22758e-015	4.26661e-016	7.83753e-015	-1.16362e-015	1.36877e-014	2.12969e-014	9.33899e-015	3.00145e-015	9.59987e-015	9.21111e-015	1.92569e-015	1.70918e-015	2.219e-015	3.14837e-015
-1.363e-015	7.52495e-015	-1.19905e-015	-1.57796e-014	-1.28537e-014	-1.26042e-014	-1.25413e-014	-4.40754e-015	-7.55591e-016	4.75995e-015	1.77741e-015	9.16165e-015	2.671e-016	7.62582e-015	-1.40708e-015	1.34872e-014	2.10571e-014	8.92045e-015	2.90614e-015	9.32513e-015	8.85361e-015	1.75561e-015	1.94667e-015	2.21949e-015	3.27407e-015
-1.42558e-015	7.55733e-015	-1.18552e-015	-1.60184e-014	-1.30939e-014	-1.31733e-014	-1.30392e-014	-4.63072e-015	-1.04182e-015	4.15664e-015	1.44763e-015	9.10983e-015	1.3604e-016	7.42638e-015	-1.596e-015	1.32806e-014	2.07721e-014	8.48836e-015	2.80214e-015	9.02498e-015	8.48861e-015	1.56423e-015	2.20801e-015	2.22456e-015	3.37589e-015
-1.47701e-015	7.5693e-015	-1.14872e-015	-1.62059e-014	-1.32634e-014	-1.37043e-014	-1.34715e-014	-4.82943e-015	-1.32059e-015	3.56708e-015	1.13991e-015	9.06958e-015	3.27761e-017	7.23937e-015	-1.7311e-015	1.30679e-014	2.04437e-014	8.04435e-015	2.69035e-015	8.70121e-015	8.11615e-015	1.35398e-015	2.49105e-015	2.23394e-015	3.45394e-015
-1.51708e-015	7.56024e-015	-1.09024e-015	-1.63434e-014	-1.33627e-014	-1.4196e-014	-1.38365e-014	-5.00557e-015	-1.59149e-015	2.99258e-015	8.54395e-016	9.03842e-015	-4.42063e-017	7.06516e-015	-1.81404e-015	1.28498e-014	2.00736e-014	7.59048e-015	2.57075e-015	8.3555e-015	7.73764e-015	1.12757e-015	2.79387e-015	2.24682e-015	3.50864e-015
-1.54577e-015	7.53047e-015	-1.01144e-015	-1.64332e-014	-1.33933e-014	-1.46479e-014	-1.41331e-014	-5.16056e-015	-1.8544e-015	2.43409e-015	5.90666e-016	9.01249e-015	-9.66428e-017	6.90382e-015	-1.84699e-015	1.26267e-014	1.96627e-014	7.12868e-015	2.44313e-015	7.98895e-015	7.35379e-015	8.87525e-016	3.11447e-015	2.26258e-015	3.54001e-015
-1.56295e-015	7.47927e-015	-9.1329e-016	-1.64763e-014	-1.33567e-014	-1.50592e-014	-1.43623e-014	-5.29671e-015	-2.1088e-015	1.89262e-015	3.48255e-016	8.98813e-015	-1.2655e-016	6.75459e-015	-1.83209e-015	1.23988e-014	1.92126e-014	6.65999e-015	2.30682e-015	7.60349e-015	6.96514e-015	6.37198e-016	3.44955e-015	2.28038e-015	3.54884e-015
-1.56941e-015	7.40685e-015	-7.97807e-016	-1.64742e-014	-1.32549e-014	-1.54288e-014	-1.45239e-014	-5.41672e-015	-2.3547e-015	1.36881e-015	1.26492e-016	8.9618e-015	-1.35874e-016	6.61701e-015	-1.77251e-015	1.21658e-014	1.87255e-014	6.18586e-015	2.16117e-015	7.20011e-015	6.57155e-015	3.79895e-016	3.79564e-015	2.29974e-015	3.53659e-015
-1.56556e-015	7.31384e-015	-6.66683e-016	-1.64286e-014	-1.30906e-014	-1.57561e-014	-1.46191e-014	-5.52307e-015	-2.59208e-015	8.6336e-016	-7.5916e-017	8.92895e-015	-1.27412e-016	6.49019e-015	-1.67103e-015	1.19285e-014	1.82043e-014	5.70674e-015	2.0056e-015	6.78008e-015	6.17335e-015	1.18162e-016	4.14907e-015	2.3199e-015	3.50438e-015
-1.55173e-015	7.20029e-015	-5.21735e-016	-1.63418e-014	-1.28665e-014	-1.6041e-014	-1.46498e-014	-5.61872e-015	-2.82003e-015	3.76723e-016	-2.60415e-016	8.88537e-015	-1.04616e-016	6.37244e-015	-1.53147e-015	1.1687e-014	1.76502e-014	5.22455e-015	1.83892e-015	6.34457e-015	5.77051e-015	-1.45099e-016	4.50649e-015	2.33938e-015	3.45287e-015
-1.52934e-015	7.06672e-015	-3.65019e-016	-1.62155e-014	-1.25863e-014	-1.62834e-014	-1.46184e-014	-5.70704e-015	-3.03889e-015	-9.12571e-017	-4.28075e-016	8.8276e-015	-7.10257e-017	6.26295e-015	-1.35711e-015	1.14412e-014	1.70651e-014	4.73993e-015	1.66e-015	5.89377e-015	5.36386e-015	-4.07366e-016	4.86407e-015	2.35691e-015	3.38402e-015
-1.49946e-015	6.91317e-015	-1.98645e-016	-1.60512e-014	-1.22528e-014	-1.64834e-014	-1.45283e-014	-5.79067e-015	-3.24823e-015	-5.4074e-016	-5.81007e-016	8.75158e-015	-2.91205e-017	6.16041e-015	-1.15167e-015	1.11907e-014	1.64508e-014	4.25298e-015	1.46709e-015	5.42871e-015	4.95242e-015	-6.66509e-016	5.21766e-015	2.37144e-015	3.29986e-015
-1.46387e-015	6.7401e-015	-2.48177e-017	-1.58509e-014	-1.18694e-014	-1.6641e-014	-1.43827e-014	-5.87263e-015	-3.44795e-015	-9.72023e-016	-7.20855e-016	8.65355e-015	1.79593e-017	6.06297e-015	-9.2062e-016	1.09352e-014	1.58092e-014	3.76455e-015	1.25888e-015	4.94942e-015	4.5358e-015	-9.20182e-016	5.56285e-015	2.38166e-015	3.20176e-015
-1.42403e-015	6.54771e-015	1.54494e-016	-1.56163e-014	-1.1441e-014	-1.67565e-014	-1.41856e-014	-5.95658e-015	-3.63778e-015	-1.38542e-015	-8.48919e-016	8.5281e-015	6.70489e-017	5.96883e-015	-6.67866e-016	1.06739e-014	1.51423e-014	3.2753e-015	1.03426e-015	4.45647e-015	4.11399e-015	-1.16684e-015	5.89459e-015	2.38612e-015	3.0919e-015
-1.3827e-015	6.33639e-015	3.37153e-016	-1.53482e-014	-1.09717e-014	-1.68294e-014	-1.39413e-014	-6.04562e-015	-3.81792e-015	-1.78125e-015	-9.67626e-016	8.37183e-015	1.14616e-016	5.87596e-015	-3.97364e-016	1.04071e-014	1.44522e-014	2.78498e-015	7.91345e-016	3.95008e-015	3.68678e-015	-1.40456e-015	6.20855e-015	2.38354e-015	2.97157e-015
-1.3412e-015	6.10661e-015	5.21014e-016	-1.5048e-014	-1.04662e-014	-1.68607e-014	-1.36548e-014	-6.14287e-015	-3.98847e-015	-2.16078e-015	-1.07834e-015	8.18141e-015	1.56763e-016	5.78233e-015	-1.14005e-016	1.01348e-014	1.37403e-014	2.29333e-015	5.28817e-016	3.42969e-015	3.25415e-015	-1.63213e-015	6.5001e-015	2.37186e-015	2.84224e-015
-1.30175e-015	5.85827e-015	7.03618e-016	-1.4717e-014	-9.92816e-015	-1.68508e-014	-1.3331e-014	-6.25154e-015	-4.14872e-015	-2.52502e-015	-1.18357e-015	7.95426e-015	1.90301e-016	5.68618e-015	1.77865e-016	9.85618e-015	1.30089e-014	1.79978e-015	2.4466e-016	2.89501e-015	2.81538e-015	-1.84936e-015	6.76479e-015	2.34955e-015	2.70558e-015
-1.26708e-015	5.59206e-015	8.83512e-016	-1.43563e-014	-9.36292e-015	-1.68009e-014	-1.29749e-014	-6.37419e-015	-4.29827e-015	-2.87471e-015	-1.28535e-015	7.68745e-015	2.11958e-016	5.58525e-015	4.74463e-016	9.57132e-015	1.22595e-014	1.30445e-015	-6.26216e-017	2.34613e-015	2.3698e-015	-2.05579e-015	6.99887e-015	2.31519e-015	2.56389e-015
-1.23918e-015	5.30872e-015	1.05877e-015	-1.39674e-014	-8.77471e-015	-1.67112e-014	-1.25921e-014	-6.51298e-015	-4.43784e-015	-3.21107e-015	-1.38572e-015	7.37936e-015	2.18455e-016	5.47744e-015	7.71687e-016	9.27974e-015	1.1494e-014	8.06506e-016	-3.94256e-016	1.78254e-015	1.91695e-015	-2.25162e-015	7.19779e-015	2.26729e-015	2.41892e-015
-1.22076e-015	5.00847e-015	1.22773e-015	-1.35515e-014	-8.16755e-015	-1.6583e-014	-1.21874e-014	-6.67039e-015	-4.56794e-015	-3.53505e-015	-1.48656e-015	7.02818e-015	2.06326e-016	5.36018e-015	1.06576e-015	8.98116e-015	1.07144e-014	3.05595e-016	-7.51406e-016	1.20358e-015	1.45763e-015	-2.43661e-015	7.35753e-015	2.20426e-015	2.2717e-015
-1.21323e-015	4.69178e-015	1.38823e-015	-1.31091e-014	-7.5464e-015	-1.64174e-014	-1.17664e-014	-6.84801e-015	-4.68846e-015	-3.84744e-015	-1.58974e-015	6.63275e-015	1.73404e-016	5.23177e-015	1.35287e-015	8.67567e-015	9.92244e-015	-1.98975e-016	-1.1361e-015	6.08355e-016	9.9176e-016	-2.6118e-015	7.47437e-015	2.1246e-015	2.1241e-015
-1.21861e-015	4.35888e-015	1.53914e-015	-1.26407e-014	-6.91589e-015	-1.62155e-014	-1.13346e-014	-7.04719e-015	-4.80041e-015	-4.14932e-015	-1.69684e-015	6.19151e-015	1.17561e-016	5.08971e-015	1.62987e-015	8.36319e-015	9.1192e-015	-7.07017e-016	-1.54935e-015	-4.25448e-018	5.1927e-016	-2.7791e-015	7.54495e-015	2.02684e-015	1.97821e-015
-1.23855e-015	4.01013e-015	1.67897e-015	-1.21474e-014	-6.28092e-015	-1.59786e-014	-1.08976e-014	-7.26919e-015	-4.90377e-015	-4.44174e-015	-1.80926e-015	5.70466e-015	3.73875e-017	4.93247e-015	1.89365e-015	8.04335e-015	8.30595e-015	-1.21855e-015	-1.99238e-015	-6.34653e-016	4.02198e-017	-2.93998e-015	7.56704e-015	1.90988e-015	1.83486e-015
-1.27532e-015	3.64599e-015	1.80647e-015	-1.16299e-014	-5.64544e-015	-1.57086e-014	-1.04605e-014	-7.51485e-015	-4.99807e-015	-4.72538e-015	-1.92867e-015	5.17287e-015	-6.97652e-017	4.758e-015	2.14195e-015	7.71597e-015	7.48461e-015	-1.73424e-015	-2.46538e-015	-1.28268e-015	-4.45336e-016	-3.09611e-015	7.53804e-015	1.77265e-015	1.69493e-015
-1.33074e-015	3.26726e-015	1.92098e-015	-1.10891e-014	-5.01344e-015	-1.54069e-014	-1.00282e-014	-7.78432e-015	-5.08428e-015	-5.00139e-015	-2.05646e-015	4.59784e-015	-2.05725e-016	4.56518e-015	2.37202e-015	7.38133e-015	6.65682e-015	-2.25383e-015	-2.96841e-015	-1.94913e-015	-9.37226e-016	-3.24971e-015	7.4553e-015	1.61398e-015	1.55945e-015
-1.40629e-015	2.87419e-015	2.02128e-015	-1.0526e-014	-4.38881e-015	-1.50748e-014	-9.60566e-015	-8.0783e-015	-5.16284e-015	-5.27084e-015	-2.19412e-015	3.98118e-015	-3.71959e-016	4.35282e-015	2.58176e-015	7.03894e-015	5.82457e-015	-2.77744e-015	-3.50117e-015	-2.63461e-015	-1.43509e-015	-3.40318e-015	7.31789e-015	1.43292e-015	1.42937e-015
-1.50327e-015	2.46768e-015	2.10738e-015	-9.94182e-015	-3.7755e-015	-1.47143e-014	-9.19793e-015	-8.39654e-015	-5.23433e-015	-5.53493e-015	-2.34257e-015	3.32481e-015	-5.6928e-016	4.12006e-015	2.76943e-015	6.68857e-015	4.989e-015	-3.30511e-015	-4.06366e-015	-3.33935e-015	-1.93822e-015	-3.55855e-015	7.1242e-015	1.22914e-015	1.30505e-015
-1.62263e-015	2.04792e-015	2.17847e-015	-9.33708e-015	-3.1775e-015	-1.43273e-014	-8.80947e-015	-8.73806e-015	-5.30013e-015	-5.79514e-015	-2.50218e-015	2.6316e-015	-7.9787e-016	3.86632e-015	2.93408e-015	6.33002e-015	4.15169e-015	-3.83715e-015	-4.6562e-015	-4.06304e-015	-2.4457e-015	-3.7182e-015	6.87334e-015	1.00175e-015	1.18692e-015
-1.76481e-015	1.61547e-015	2.23413e-015	-8.7134e-015	-2.59855e-015	-1.39163e-014	-8.44429e-015	-9.10193e-015	-5.36104e-015	-6.05223e-015	-2.67267e-015	1.90523e-015	-1.05818e-015	3.5907e-015	3.07415e-015	5.9637e-015	3.3137e-015	-4.37326e-015	-5.27785e-015	-4.80561e-015	-2.95662e-015	-3.88536e-015	6.56584e-015	7.49897e-016	1.07505e-015
-1.93057e-015	1.17164e-015	2.27479e-015	-8.0723e-015	-2.04152e-015	-1.34839e-014	-8.10572e-015	-9.48608e-015	-5.4188e-015	-6.30671e-015	-2.85503e-015	1.15023e-015	-1.34958e-015	3.29266e-015	3.18847e-015	5.58945e-015	2.47679e-015	-4.91279e-015	-5.9273e-015	-5.56651e-015	-3.46986e-015	-4.06283e-015	6.20212e-015	4.73442e-016	9.69128e-016
-2.12039e-015	7.16467e-016	2.30019e-015	-7.41507e-015	-1.50914e-015	-1.30326e-014	-7.79597e-015	-9.88836e-015	-5.47413e-015	-6.55923e-015	-3.05024e-015	3.71288e-016	-1.67145e-015	2.97276e-015	3.27727e-015	5.20755e-015	1.64249e-015	-5.45468e-015	-6.6034e-015	-6.34473e-015	-3.98399e-015	-4.25305e-015	5.78294e-015	1.72547e-016	8.69091e-016
-2.33483e-015	2.50937e-016	2.31068e-015	-6.74327e-015	-1.00376e-015	-1.25652e-014	-7.51828e-015	-1.03065e-014	-5.52823e-015	-6.81077e-015	-3.258e-015	-4.27171e-016	-2.02289e-015	2.63113e-015	3.34043e-015	4.81871e-015	8.12323e-016	-5.9979e-015	-7.30414e-015	-7.13933e-015	-4.49737e-015	-4.45867e-015	5.3102e-015	-1.52655e-016	7.7412e-016
-2.57281e-015	-2.23287e-016	2.30689e-015	-6.059e-015	-5.28631e-016	-1.20851e-014	-7.27483e-015	-1.07382e-014	-5.58243e-015	-7.06143e-015	-3.47799e-015	-1.24018e-015	-2.4028e-015	2.26822e-015	3.37798e-015	4.42338e-015	-1.23689e-017	-6.54112e-015	-8.02737e-015	-7.94844e-015	-5.00751e-015	-4.68284e-015	4.78581e-015	-5.0121e-016	6.83129e-016
-2.83339e-015	-7.04695e-016	2.28928e-015	-5.36413e-015	-8.57009e-017	-1.15943e-014	-7.06762e-015	-1.1181e-014	-5.63755e-015	-7.31176e-015	-3.70919e-015	-2.0626e-015	-2.80905e-015	1.88492e-015	3.39034e-015	4.02233e-015	-8.2977e-016	-7.08349e-015	-8.77144e-015	-8.77072e-015	-5.51257e-015	-4.92749e-015	4.21286e-015	-8.72114e-016	5.95807e-016
-3.11584e-015	-1.19198e-015	2.25801e-015	-4.66059e-015	3.2357e-016	-1.1096e-014	-6.89762e-015	-1.16319e-014	-5.69504e-015	-7.56162e-015	-3.9508e-015	-2.88891e-015	-3.23944e-015	1.482e-015	3.37851e-015	3.61565e-015	-1.63786e-015	-7.62313e-015	-9.53382e-015	-9.60469e-015	-6.01061e-015	-5.19463e-015	3.59509e-015	-1.26468e-015	5.11159e-016
-3.4185e-015	-1.68405e-015	2.21375e-015	-3.9505e-015	6.97697e-016	-1.05934e-014	-6.76524e-015	-1.20878e-014	-5.75615e-015	-7.81189e-015	-4.20239e-015	-3.71319e-015	-3.69203e-015	1.06094e-015	3.34371e-015	3.20394e-015	-2.43517e-015	-8.15882e-015	-1.03113e-014	-1.04479e-014	-6.49931e-015	-5.48576e-015	2.93612e-015	-1.67786e-015	4.27871e-016
-3.73955e-015	-2.17968e-015	2.15756e-015	-3.23677e-015	1.03575e-015	-1.00901e-014	-6.67056e-015	-1.25458e-014	-5.82224e-015	-8.06298e-015	-4.46304e-015	-4.52941e-015	-4.16435e-015	6.23633e-016	3.28698e-015	2.78818e-015	-3.22054e-015	-8.68861e-015	-1.11004e-014	-1.12978e-014	-6.9772e-015	-5.80233e-015	2.23975e-015	-2.11046e-015	3.44897e-016
-4.07691e-015	-2.67726e-015	2.09054e-015	-2.52226e-015	1.33728e-015	-9.58829e-015	-6.61321e-015	-1.30026e-014	-5.89509e-015	-8.31489e-015	-4.73146e-015	-5.3319e-015	-4.65362e-015	1.72282e-016	3.20974e-015	2.36951e-015	-3.99277e-015	-9.21042e-015	-1.18984e-014	-1.21516e-014	-7.44244e-015	-6.14568e-015	1.51043e-015	-2.56056e-015	2.61167e-016
-4.42829e-015	-3.17515e-015	2.0137e-015	-1.80961e-015	1.60195e-015	-9.09158e-015	-6.59298e-015	-1.34553e-014	-5.97597e-015	-8.5682e-015	-5.00611e-015	-6.1146e-015	-5.15744e-015	-2.90941e-016	3.11381e-015	1.94827e-015	-4.75027e-015	-9.72284e-015	-1.27018e-014	-1.30066e-014	-7.89255e-015	-6.5171e-015	7.53194e-016	-3.02598e-015	1.75492e-016
-4.79149e-015	-3.6715e-015	1.92806e-015	-1.10191e-015	1.82959e-015	-8.60309e-015	-6.60835e-015	-1.39003e-014	-6.06601e-015	-8.82315e-015	-5.28556e-015	-6.87249e-015	-5.67231e-015	-7.63985e-016	3.0012e-015	1.52542e-015	-5.49145e-015	-1.02236e-014	-1.35066e-014	-1.38591e-014	-8.32474e-015	-6.91695e-015	-2.7194e-017	-3.50479e-015	8.64777e-017
-5.16357e-015	-4.16386e-015	1.83497e-015	-4.02746e-016	2.02086e-015	-8.12572e-015	-6.65738e-015	-1.43343e-014	-6.16672e-015	-9.07937e-015	-5.56788e-015	-7.60072e-015	-6.19519e-015	-1.2445e-015	2.87368e-015	1.10139e-015	-6.21494e-015	-1.07105e-014	-1.43093e-014	-1.47056e-014	-8.73734e-015	-7.34449e-015	-8.25969e-016	-3.9951e-015	-6.68971e-018
-5.54107e-015	-4.65044e-015	1.73523e-015	2.84234e-016	2.17616e-015	-7.66229e-015	-6.73849e-015	-1.47546e-014	-6.27937e-015	-9.3368e-015	-5.85141e-015	-8.29443e-015	-6.72278e-015	-1.73008e-015	2.73275e-015	6.76541e-016	-6.91967e-015	-1.11818e-014	-1.5106e-014	-1.55428e-014	-9.12844e-015	-7.7995e-015	-1.63789e-015	-4.49492e-015	-1.0523e-016
-5.92065e-015	-5.12935e-015	1.63049e-015	9.55659e-016	2.29572e-015	-7.21589e-015	-6.84897e-015	-1.51579e-014	-6.4044e-015	-9.59522e-015	-6.13517e-015	-8.94956e-015	-7.25172e-015	-2.21777e-015	2.58029e-015	2.51894e-016	-7.60509e-015	-1.16356e-014	-1.58937e-014	-1.63668e-014	-9.49599e-015	-8.28173e-015	-2.45749e-015	-5.00119e-015	-2.10313e-016
-6.29915e-015	-5.59954e-015	1.52172e-015	1.60841e-015	2.38056e-015	-6.78921e-015	-6.9868e-015	-1.55421e-014	-6.54328e-015	-9.8549e-015	-6.41706e-015	-9.56225e-015	-7.77857e-015	-2.70536e-015	2.41826e-015	-1.72666e-016	-8.27015e-015	-1.20696e-014	-1.66684e-014	-1.71743e-014	-9.83918e-015	-8.78956e-015	-3.27941e-015	-5.51111e-015	-3.23302e-016
-6.67337e-015	-6.0586e-015	1.41047e-015	2.23916e-015	2.43234e-015	-6.3848e-015	-7.14848e-015	-1.5905e-014	-6.69698e-015	-1.01164e-014	-6.69427e-015	-1.01284e-014	-8.29974e-015	-3.18996e-015	2.24834e-015	-5.9645e-016	-8.91368e-015	-1.24828e-014	-1.74258e-014	-1.7962e-014	-1.01567e-014	-9.32108e-015	-4.0986e-015	-6.0216e-015	-4.45733e-016
-7.03926e-015	-6.50414e-015	1.29764e-015	2.8448e-015	2.45244e-015	-6.00424e-015	-7.33126e-015	-1.62446e-014	-6.86644e-015	-1.03781e-014	-6.96528e-015	-1.06451e-014	-8.81258e-015	-3.66852e-015	2.07255e-015	-1.01907e-015	-9.5355e-015	-1.28736e-014	-1.81625e-014	-1.87263e-014	-1.04472e-014	-9.87439e-015	-4.90976e-015	-6.53027e-015	-5.78433e-016
-7.39306e-015	-6.93458e-015	1.18478e-015	3.42146e-015	2.44254e-015	-5.64924e-015	-7.5325e-015	-1.65588e-014	-7.05184e-015	-1.06402e-014	-7.22868e-015	-1.11097e-014	-9.31362e-015	-4.13893e-015	1.89252e-015	-1.44001e-015	-1.01352e-014	-1.32402e-014	-1.88754e-014	-1.94644e-014	-1.07099e-014	-1.04474e-014	-5.7076e-015	-7.03439e-015	-7.21709e-016
-7.7312e-015	-7.34797e-015	1.07342e-015	3.96589e-015	2.40483e-015	-5.32172e-015	-7.74849e-015	-1.6846e-014	-7.25361e-015	-1.09018e-014	-7.48262e-015	-1.15203e-014	-9.80086e-015	-4.59852e-015	1.70955e-015	-1.85912e-015	-1.07123e-014	-1.3581e-014	-1.9561e-014	-2.01731e-014	-1.09446e-014	-1.10376e-014	-6.4868e-015	-7.53118e-015	-8.76597e-016
-8.05027e-015	-7.74266e-015	9.64928e-016	4.47545e-015	2.34117e-015	-5.02368e-015	-7.97625e-015	-1.71055e-014	-7.47248e-015	-1.11628e-014	-7.72603e-015	-1.18762e-014	-1.02717e-014	-5.04512e-015	1.52494e-015	-2.27619e-015	-1.12665e-014	-1.38949e-014	-2.02168e-014	-2.08488e-014	-1.11512e-014	-1.16417e-014	-7.24301e-015	-8.01822e-015	-1.04352e-015
-8.34741e-015	-8.11623e-015	8.60072e-016	4.9477e-015	2.25351e-015	-4.75655e-015	-8.21213e-015	-1.73363e-014	-7.70811e-015	-1.14227e-014	-7.95671e-015	-1.21767e-014	-1.07232e-014	-5.47655e-015	1.33988e-015	-2.69118e-015	-1.17979e-014	-1.41814e-014	-2.08396e-014	-2.14895e-014	-1.13296e-014	-1.22564e-014	-7.97166e-015	-8.4921e-015	-1.22233e-015
-8.61963e-015	-8.46761e-015	7.59925e-016	5.37965e-015	2.14377e-015	-4.52167e-015	-8.45261e-015	-1.75382e-014	-7.96031e-015	-1.16817e-014	-8.17342e-015	-1.24218e-014	-1.11531e-014	-5.89079e-015	1.15586e-015	-3.10388e-015	-1.23066e-014	-1.44399e-014	-2.14269e-014	-2.20925e-014	-1.14803e-014	-1.28783e-014	-8.66868e-015	-8.94977e-015	-1.41332e-015
-8.86342e-015	-8.79487e-015	6.65194e-016	5.76912e-015	2.01497e-015	-4.31962e-015	-8.69392e-015	-1.77108e-014	-8.22935e-015	-1.19401e-014	-8.37554e-015	-1.26127e-014	-1.15589e-014	-6.28604e-015	9.74176e-016	-3.51482e-015	-1.27934e-014	-1.467e-014	-2.19769e-014	-2.26548e-014	-1.1604e-014	-1.3504e-014	-9.33005e-015	-9.38861e-015	-1.61711e-015
-9.07672e-015	-9.09704e-015	5.77018e-016	6.11407e-015	1.86933e-015	-4.15162e-015	-8.93269e-015	-1.78535e-014	-8.51444e-015	-1.21977e-014	-8.56184e-015	-1.27505e-014	-1.19388e-014	-6.66078e-015	7.95308e-016	-3.92481e-015	-1.32594e-014	-1.48718e-014	-2.24884e-014	-2.31748e-014	-1.17023e-014	-1.41297e-014	-9.95255e-015	-9.80578e-015	-1.83368e-015
-9.257e-015	-9.37287e-015	4.96442e-016	6.41334e-015	1.70925e-015	-4.01732e-015	-9.16662e-015	-1.79676e-014	-8.81509e-015	-1.24537e-014	-8.73155e-015	-1.28373e-014	-1.22905e-014	-7.01358e-015	6.19891e-016	-4.33334e-015	-1.37049e-014	-1.50455e-014	-2.29605e-014	-2.36516e-014	-1.17771e-014	-1.47516e-014	-1.05331e-014	-1.01991e-014	-2.06223e-015
-9.4026e-015	-9.62145e-015	4.24296e-016	6.66559e-015	1.53764e-015	-3.91615e-015	-9.39226e-015	-1.80544e-014	-9.13054e-015	-1.27078e-014	-8.88351e-015	-1.28756e-014	-1.26137e-014	-7.34346e-015	4.48579e-016	-4.74071e-015	-1.41305e-014	-1.51919e-014	-2.33918e-014	-2.40846e-014	-1.18298e-014	-1.53658e-014	-1.10695e-014	-1.05664e-014	-2.3024e-015
-9.51176e-015	-9.84124e-015	3.61263e-016	6.87046e-015	1.3574e-015	-3.84755e-015	-9.60661e-015	-1.81146e-014	-9.45957e-015	-1.29601e-014	-9.01731e-015	-1.28682e-014	-1.29077e-014	-7.6498e-015	2.82578e-016	-5.14812e-015	-1.45376e-014	-1.53121e-014	-2.37823e-014	-2.44724e-014	-1.18625e-014	-1.59692e-014	-1.15596e-014	-1.09052e-014	-2.55333e-015
-9.58267e-015	-1.00317e-014	3.07889e-016	7.02827e-015	1.17021e-015	-3.81111e-015	-9.80758e-015	-1.81501e-014	-9.80143e-015	-1.32093e-014	-9.13277e-015	-1.2819e-014	-1.31718e-014	-7.93253e-015	1.2177e-016	-5.55646e-015	-1.49283e-014	-1.54069e-014	-2.41313e-014	-2.48153e-014	-1.18772e-014	-1.65576e-014	-1.20021e-014	-1.12137e-014	-2.81437e-015
-9.6145e-015	-1.0192e-014	2.64946e-016	7.13856e-015	9.78747e-016	-3.80608e-015	-9.99251e-015	-1.81628e-014	-1.01546e-014	-1.34556e-014	-9.22968e-015	-1.27321e-014	-1.34055e-014	-8.19131e-015	-3.40728e-017	-5.96536e-015	-1.53041e-014	-1.54777e-014	-2.44393e-014	-2.5113e-014	-1.18777e-014	-1.71278e-014	-1.23956e-014	-1.14905e-014	-3.08501e-015
-9.60682e-015	-1.03216e-014	2.32819e-016	7.20218e-015	7.86232e-016	-3.83075e-015	-1.01589e-014	-1.81546e-014	-1.05176e-014	-1.36987e-014	-9.30804e-015	-1.26118e-014	-1.36084e-014	-8.42623e-015	-1.85046e-016	-6.37575e-015	-1.5667e-014	-1.55261e-014	-2.47064e-014	-2.53665e-014	-1.18672e-014	-1.76763e-014	-1.27396e-014	-1.17341e-014	-3.36413e-015
-9.55995e-015	-1.04208e-014	2.12018e-016	7.22084e-015	5.94112e-016	-3.88355e-015	-1.03053e-014	-1.81282e-014	-1.08887e-014	-1.39382e-014	-9.3687e-015	-1.2463e-014	-1.37803e-014	-8.6378e-015	-3.31275e-016	-6.78793e-015	-1.60188e-014	-1.55542e-014	-2.49342e-014	-2.55767e-014	-1.18484e-014	-1.82002e-014	-1.30345e-014	-1.19431e-014	-3.65035e-015
-9.47429e-015	-1.04895e-014	2.02833e-016	7.19612e-015	4.04001e-016	-3.96241e-015	-1.04301e-014	-1.80858e-014	-1.12656e-014	-1.41738e-014	-9.41219e-015	-1.22902e-014	-1.39217e-014	-8.826e-015	-4.72818e-016	-7.20282e-015	-1.63607e-014	-1.55641e-014	-2.51245e-014	-2.57453e-014	-1.18243e-014	-1.86962e-014	-1.32808e-014	-1.2117e-014	-3.94246e-015
-9.35055e-015	-1.05276e-014	2.05434e-016	7.12952e-015	2.17971e-016	-4.0656e-015	-1.05323e-014	-1.80303e-014	-1.16465e-014	-1.44045e-014	-9.43836e-015	-1.20975e-014	-1.4033e-014	-8.99225e-015	-6.1018e-016	-7.6209e-015	-1.66944e-014	-1.55584e-014	-2.52781e-014	-2.58742e-014	-1.17984e-014	-1.91615e-014	-1.34787e-014	-1.22545e-014	-4.23914e-015
-9.19042e-015	-1.05359e-014	2.20041e-016	7.02344e-015	3.87509e-017	-4.19121e-015	-1.06108e-014	-1.79637e-014	-1.20298e-014	-1.46301e-014	-9.4479e-015	-1.18903e-014	-1.41148e-014	-9.13749e-015	-7.44266e-016	-8.0426e-015	-1.70218e-014	-1.55391e-014	-2.5397e-014	-2.59653e-014	-1.17737e-014	-1.95938e-014	-1.36295e-014	-1.23555e-014	-4.53883e-015
-8.99563e-015	-1.05148e-014	2.46537e-016	6.88044e-015	-1.32484e-016	-4.33597e-015	-1.06645e-014	-1.78889e-014	-1.2413e-014	-1.48501e-014	-9.44162e-015	-1.16735e-014	-1.41682e-014	-9.26284e-015	-8.75835e-016	-8.46829e-015	-1.73448e-014	-1.55086e-014	-2.54834e-014	-2.60215e-014	-1.17536e-014	-1.99912e-014	-1.37346e-014	-1.242e-014	-4.83982e-015
-8.76751e-015	-1.04649e-014	2.85389e-016	6.70357e-015	-2.95145e-016	-4.49728e-015	-1.06945e-014	-1.78086e-014	-1.27938e-014	-1.50641e-014	-9.42125e-015	-1.14521e-014	-1.41941e-014	-9.36998e-015	-1.00559e-015	-8.89797e-015	-1.76659e-014	-1.54698e-014	-2.55396e-014	-2.6045e-014	-1.17415e-014	-2.03514e-014	-1.37955e-014	-1.24483e-014	-5.14031e-015
-8.50862e-015	-1.03873e-014	3.36325e-016	6.49639e-015	-4.48357e-016	-4.6723e-015	-1.06999e-014	-1.77262e-014	-1.31711e-014	-1.52719e-014	-9.38814e-015	-1.12304e-014	-1.41942e-014	-9.4605e-015	-1.13395e-015	-9.33178e-015	-1.79869e-014	-1.54247e-014	-2.55682e-014	-2.6039e-014	-1.17406e-014	-2.06733e-014	-1.38141e-014	-1.24402e-014	-5.43867e-015
-8.22235e-015	-1.02826e-014	3.99167e-016	6.26219e-015	-5.91172e-016	-4.85771e-015	-1.06812e-014	-1.76442e-014	-1.35429e-014	-1.54725e-014	-9.34317e-015	-1.10137e-014	-1.41703e-014	-9.53614e-015	-1.26241e-015	-9.76981e-015	-1.83084e-014	-1.53761e-014	-2.55723e-014	-2.60065e-014	-1.17529e-014	-2.09561e-014	-1.3793e-014	-1.23965e-014	-5.73328e-015
-7.9122e-015	-1.01519e-014	4.73518e-016	6.00441e-015	-7.23512e-016	-5.05057e-015	-1.06392e-014	-1.75654e-014	-1.39074e-014	-1.56651e-014	-9.28797e-015	-1.08065e-014	-1.41236e-014	-9.59847e-015	-1.39207e-015	-1.02118e-014	-1.86314e-014	-1.53257e-014	-2.55546e-014	-2.59505e-014	-1.17808e-014	-2.11991e-014	-1.37341e-014	-1.23179e-014	-6.02292e-015
-7.58135e-015	-9.99707e-015	5.58632e-016	5.72686e-015	-8.45213e-016	-5.24812e-015	-1.05754e-014	-1.74922e-014	-1.4263e-014	-1.58488e-014	-9.22418e-015	-1.06123e-014	-1.40555e-014	-9.64982e-015	-1.52371e-015	-1.06574e-014	-1.89576e-014	-1.52764e-014	-2.55174e-014	-2.58744e-014	-1.18267e-014	-2.14024e-014	-1.36396e-014	-1.22062e-014	-6.30578e-015
-7.23374e-015	-9.81935e-015	6.54119e-016	5.43313e-015	-9.55628e-016	-5.44773e-015	-1.04911e-014	-1.74274e-014	-1.46073e-014	-1.60229e-014	-9.15348e-015	-1.04352e-014	-1.39675e-014	-9.69207e-015	-1.65822e-015	-1.11057e-014	-1.92877e-014	-1.52304e-014	-2.54637e-014	-2.57815e-014	-1.18918e-014	-2.15654e-014	-1.35126e-014	-1.20622e-014	-6.58065e-015
-6.87361e-015	-9.62053e-015	7.5982e-016	5.12706e-015	-1.05544e-015	-5.64626e-015	-1.03875e-014	-1.73735e-014	-1.49386e-014	-1.6187e-014	-9.07739e-015	-1.02786e-014	-1.38617e-014	-9.72722e-015	-1.79692e-015	-1.15559e-014	-1.96224e-014	-1.51891e-014	-2.53965e-014	-2.56751e-014	-1.19785e-014	-2.16888e-014	-1.33559e-014	-1.18875e-014	-6.84524e-015
-6.50459e-015	-9.40241e-015	8.74923e-016	4.81211e-015	-1.14545e-015	-5.84113e-015	-1.02664e-014	-1.73329e-014	-1.52555e-014	-1.63403e-014	-8.99769e-015	-1.01453e-014	-1.37403e-014	-9.75712e-015	-1.94093e-015	-1.20071e-014	-1.99616e-014	-1.51539e-014	-2.53173e-014	-2.55577e-014	-1.20875e-014	-2.17722e-014	-1.31724e-014	-1.16835e-014	-7.0986e-015
-6.13074e-015	-9.16731e-015	9.98931e-016	4.49175e-015	-1.22643e-015	-6.02956e-015	-1.01292e-014	-1.7307e-014	-1.5556e-014	-1.64825e-014	-8.91587e-015	-1.00372e-014	-1.36046e-014	-9.78385e-015	-2.09085e-015	-1.24577e-014	-2.03047e-014	-1.51274e-014	-2.52285e-014	-2.54328e-014	-1.22192e-014	-2.1817e-014	-1.29649e-014	-1.1452e-014	-7.33979e-015
-5.75601e-015	-8.91671e-015	1.13151e-015	4.16874e-015	-1.29876e-015	-6.20882e-015	-9.97777e-015	-1.72978e-014	-1.58394e-014	-1.66126e-014	-8.83358e-015	-9.95545e-015	-1.34566e-014	-9.80923e-015	-2.24724e-015	-1.29063e-014	-2.06512e-014	-1.51103e-014	-2.51318e-014	-2.5303e-014	-1.23739e-014	-2.18238e-014	-1.27361e-014	-1.11956e-014	-7.56708e-015
-5.38498e-015	-8.65201e-015	1.27195e-015	3.84656e-015	-1.36415e-015	-6.37714e-015	-9.81434e-015	-1.73065e-014	-1.61046e-014	-1.67302e-014	-8.75225e-015	-9.90109e-015	-1.32983e-014	-9.83417e-015	-2.41122e-015	-1.33504e-014	-2.09994e-014	-1.51037e-014	-2.50287e-014	-2.51707e-014	-1.25511e-014	-2.17938e-014	-1.24889e-014	-1.09164e-014	-7.78033e-015
-5.02193e-015	-8.37522e-015	1.41939e-015	3.52802e-015	-1.42423e-015	-6.53256e-015	-9.64121e-015	-1.7335e-014	-1.63505e-014	-1.68345e-014	-8.67308e-015	-9.87464e-015	-1.31319e-014	-9.86068e-015	-2.58355e-015	-1.37884e-014	-2.13479e-014	-1.51076e-014	-2.49207e-014	-2.50381e-014	-1.27496e-014	-2.17282e-014	-1.22256e-014	-1.06167e-014	-7.9784e-015
-4.67116e-015	-8.08758e-015	1.57278e-015	3.21596e-015	-1.48092e-015	-6.67311e-015	-9.46105e-015	-1.73846e-014	-1.65768e-014	-1.69251e-014	-8.59805e-015	-9.87639e-015	-1.29584e-014	-9.88947e-015	-2.76511e-015	-1.42184e-014	-2.16955e-014	-1.51224e-014	-2.48087e-014	-2.49073e-014	-1.29686e-014	-2.16282e-014	-1.19488e-014	-1.02987e-014	-8.16014e-015
-4.33612e-015	-7.79099e-015	1.73165e-015	2.91259e-015	-1.53629e-015	-6.79724e-015	-9.27614e-015	-1.74561e-014	-1.67826e-014	-1.70021e-014	-8.52833e-015	-9.90574e-015	-1.27797e-014	-9.92182e-015	-2.95608e-015	-1.46378e-014	-2.20395e-014	-1.51483e-014	-2.46934e-014	-2.47794e-014	-1.32061e-014	-2.14952e-014	-1.16605e-014	-9.96456e-015	-8.32502e-015
-4.02015e-015	-7.48748e-015	1.89491e-015	2.6188e-015	-1.59268e-015	-6.90426e-015	-9.08911e-015	-1.75502e-014	-1.69674e-014	-1.70646e-014	-8.46513e-015	-9.96151e-015	-1.25973e-014	-9.95854e-015	-3.15761e-015	-1.50437e-014	-2.23776e-014	-1.51849e-014	-2.45751e-014	-2.46559e-014	-1.34608e-014	-2.13304e-014	-1.1363e-014	-9.61701e-015	-8.47249e-015
-3.72619e-015	-7.17861e-015	2.06147e-015	2.33592e-015	-1.65246e-015	-6.99358e-015	-8.90296e-015	-1.76668e-014	-1.71308e-014	-1.71114e-014	-8.40933e-015	-1.00425e-014	-1.24124e-014	-1.00003e-014	-3.37006e-015	-1.54333e-014	-2.27063e-014	-1.52314e-014	-2.44534e-014	-2.45375e-014	-1.37294e-014	-2.11351e-014	-1.10581e-014	-9.25879e-015	-8.6019e-015
-3.45822e-015	-6.86604e-015	2.2298e-015	2.06403e-015	-1.71804e-015	-7.06502e-015	-8.71944e-015	-1.78061e-014	-1.72723e-014	-1.71421e-014	-8.36178e-015	-1.01464e-014	-1.22258e-014	-1.00475e-014	-3.59368e-015	-1.5804e-014	-2.30221e-014	-1.52861e-014	-2.43276e-014	-2.44245e-014	-1.40085e-014	-2.09111e-014	-1.0748e-014	-8.89166e-015	-8.71264e-015
-3.2195e-015	-6.5517e-015	2.39867e-015	1.80301e-015	-1.79131e-015	-7.11932e-015	-8.54095e-015	-1.79684e-014	-1.73925e-014	-1.71561e-014	-8.3237e-015	-1.02701e-014	-1.20391e-014	-1.01005e-014	-3.82873e-015	-1.61529e-014	-2.33213e-014	-1.53474e-014	-2.41969e-014	-2.43166e-014	-1.42951e-014	-2.06599e-014	-1.04342e-014	-8.51768e-015	-8.80387e-015
-3.01203e-015	-6.23724e-015	2.56718e-015	1.55276e-015	-1.87491e-015	-7.15664e-015	-8.36967e-015	-1.81532e-014	-1.74915e-014	-1.71529e-014	-8.29592e-015	-1.04099e-014	-1.18534e-014	-1.01595e-014	-4.07471e-015	-1.64766e-014	-2.35999e-014	-1.54141e-014	-2.40606e-014	-2.42127e-014	-1.45856e-014	-2.03828e-014	-1.01181e-014	-8.13944e-015	-8.87555e-015
-2.83771e-015	-5.92379e-015	2.73431e-015	1.31254e-015	-1.97161e-015	-7.17774e-015	-8.20798e-015	-1.83589e-014	-1.75693e-014	-1.71321e-014	-8.27885e-015	-1.05622e-014	-1.16698e-014	-1.0224e-014	-4.33184e-015	-1.67725e-014	-2.38535e-014	-1.54843e-014	-2.39164e-014	-2.41119e-014	-1.48757e-014	-2.00811e-014	-9.80151e-015	-7.75876e-015	-8.92736e-015
-2.69784e-015	-5.61266e-015	2.89866e-015	1.08081e-015	-2.08398e-015	-7.18401e-015	-8.05779e-015	-1.85852e-014	-1.7626e-014	-1.70934e-014	-8.27304e-015	-1.07235e-014	-1.14887e-014	-1.02937e-014	-4.59988e-015	-1.70372e-014	-2.40779e-014	-1.55554e-014	-2.37616e-014	-2.40129e-014	-1.51609e-014	-1.97562e-014	-9.48503e-015	-7.37791e-015	-8.95906e-015
-2.59365e-015	-5.30526e-015	3.05908e-015	8.55672e-016	-2.21463e-015	-7.17709e-015	-7.92057e-015	-1.88304e-014	-1.76624e-014	-1.70369e-014	-8.27845e-015	-1.08894e-014	-1.13108e-014	-1.03677e-014	-4.87861e-015	-1.72674e-014	-2.42689e-014	-1.56246e-014	-2.3594e-014	-2.39136e-014	-1.54372e-014	-1.94086e-014	-9.16915e-015	-6.99841e-015	-8.96974e-015
-2.52606e-015	-5.00249e-015	3.2144e-015	6.34741e-016	-2.36644e-015	-7.15853e-015	-7.79856e-015	-1.90931e-014	-1.768e-014	-1.69622e-014	-8.29519e-015	-1.10561e-014	-1.11367e-014	-1.04456e-014	-5.1678e-015	-1.74605e-014	-2.44219e-014	-1.56893e-014	-2.34108e-014	-2.38123e-014	-1.56999e-014	-1.9039e-014	-8.85543e-015	-6.62241e-015	-8.95948e-015
-2.49503e-015	-4.70561e-015	3.36303e-015	4.15542e-016	-2.54097e-015	-7.13064e-015	-7.6934e-015	-1.93725e-014	-1.76789e-014	-1.68691e-014	-8.32279e-015	-1.1219e-014	-1.09662e-014	-1.05256e-014	-5.46688e-015	-1.76141e-014	-2.4532e-014	-1.5747e-014	-2.32086e-014	-2.37064e-014	-1.59441e-014	-1.86483e-014	-8.5435e-015	-6.25166e-015	-8.92785e-015
-2.49996e-015	-4.41595e-015	3.50374e-015	1.95715e-016	-2.74071e-015	-7.0958e-015	-7.60637e-015	-1.96675e-014	-1.76594e-014	-1.67577e-014	-8.36102e-015	-1.13734e-014	-1.07994e-014	-1.06064e-014	-5.77538e-015	-1.77256e-014	-2.45945e-014	-1.57945e-014	-2.29841e-014	-2.3593e-014	-1.61657e-014	-1.82372e-014	-8.23387e-015	-5.88751e-015	-8.87471e-015
-2.54047e-015	-4.13373e-015	3.63521e-015	-2.79693e-017	-2.96752e-015	-7.05727e-015	-7.53855e-015	-1.99761e-014	-1.76226e-014	-1.66278e-014	-8.4097e-015	-1.15149e-014	-1.06369e-014	-1.06868e-014	-6.09264e-015	-1.77933e-014	-2.46047e-014	-1.58289e-014	-2.27352e-014	-2.34695e-014	-1.63598e-014	-1.78069e-014	-7.92694e-015	-5.53101e-015	-8.8001e-015
-2.61484e-015	-3.85977e-015	3.75689e-015	-2.5903e-016	-3.22295e-015	-7.01839e-015	-7.491e-015	-2.02961e-014	-1.7569e-014	-1.6479e-014	-8.4679e-015	-1.16388e-014	-1.04788e-014	-1.07651e-014	-6.41827e-015	-1.78153e-014	-2.45584e-014	-1.58473e-014	-2.24585e-014	-2.33327e-014	-1.65227e-014	-1.73578e-014	-7.62237e-015	-5.18386e-015	-8.70385e-015
-2.72154e-015	-3.59462e-015	3.86767e-015	-5.0103e-016	-3.50858e-015	-6.98227e-015	-7.46438e-015	-2.06259e-014	-1.74995e-014	-1.63108e-014	-8.53494e-015	-1.17401e-014	-1.03251e-014	-1.08398e-014	-6.75117e-015	-1.77897e-014	-2.44516e-014	-1.58466e-014	-2.21504e-014	-2.3179e-014	-1.66507e-014	-1.68899e-014	-7.32054e-015	-4.84642e-015	-8.58635e-015
-2.85866e-015	-3.33832e-015	3.96617e-015	-7.57239e-016	-3.82616e-015	-6.95208e-015	-7.45958e-015	-2.09628e-014	-1.74148e-014	-1.61232e-014	-8.60952e-015	-1.18146e-014	-1.01757e-014	-1.09092e-014	-7.0905e-015	-1.77155e-014	-2.42808e-014	-1.58235e-014	-2.18085e-014	-2.30055e-014	-1.674e-014	-1.64041e-014	-7.02126e-015	-4.51957e-015	-8.44718e-015
-3.02338e-015	-3.09163e-015	4.05171e-015	-1.03207e-015	-4.17609e-015	-6.93142e-015	-7.47693e-015	-2.13048e-014	-1.73161e-014	-1.59174e-014	-8.6912e-015	-1.18592e-014	-1.00306e-014	-1.09717e-014	-7.43493e-015	-1.75921e-014	-2.40426e-014	-1.57749e-014	-2.14299e-014	-2.28084e-014	-1.67881e-014	-1.59006e-014	-6.72417e-015	-4.20364e-015	-8.28644e-015
-3.21219e-015	-2.85465e-015	4.12339e-015	-1.32876e-015	-4.55934e-015	-6.92432e-015	-7.51642e-015	-2.16496e-014	-1.7204e-014	-1.56928e-014	-8.77892e-015	-1.18704e-014	-9.88912e-015	-1.10255e-014	-7.78347e-015	-1.74189e-014	-2.37347e-014	-1.56984e-014	-2.10116e-014	-2.25852e-014	-1.67922e-014	-1.53802e-014	-6.42925e-015	-3.89918e-015	-8.10424e-015
-3.4221e-015	-2.62811e-015	4.18103e-015	-1.65064e-015	-4.97678e-015	-6.93447e-015	-7.57804e-015	-2.19951e-014	-1.70794e-014	-1.54492e-014	-8.87114e-015	-1.18451e-014	-9.75102e-015	-1.10684e-014	-8.13515e-015	-1.71957e-014	-2.33549e-014	-1.55918e-014	-2.05508e-014	-2.23328e-014	-1.67499e-014	-1.48426e-014	-6.13572e-015	-3.60696e-015	-7.90058e-015
-3.64987e-015	-2.41144e-015	4.22346e-015	-2.00152e-015	-5.42855e-015	-6.96536e-015	-7.66113e-015	-2.23384e-014	-1.69434e-014	-1.5187e-014	-8.96659e-015	-1.178e-014	-9.61636e-015	-1.10989e-014	-8.48836e-015	-1.69232e-014	-2.29015e-014	-1.54529e-014	-2.00458e-014	-2.2049e-014	-1.66595e-014	-1.42878e-014	-5.84301e-015	-3.32674e-015	-7.67525e-015
-3.89117e-015	-2.20504e-015	4.24986e-015	-2.38388e-015	-5.91381e-015	-7.02002e-015	-7.765e-015	-2.26768e-014	-1.67961e-014	-1.49069e-014	-9.06459e-015	-1.16721e-014	-9.48467e-015	-1.11151e-014	-8.84191e-015	-1.66023e-014	-2.23735e-014	-1.52797e-014	-1.94947e-014	-2.17313e-014	-1.65196e-014	-1.37167e-014	-5.55081e-015	-3.05827e-015	-7.42805e-015
-4.14205e-015	-2.00918e-015	4.26011e-015	-2.80076e-015	-6.43224e-015	-7.10174e-015	-7.88964e-015	-2.30078e-014	-1.66387e-014	-1.46091e-014	-9.16366e-015	-1.15199e-014	-9.3558e-015	-1.11159e-014	-9.195e-015	-1.62341e-014	-2.17698e-014	-1.50707e-014	-1.88964e-014	-2.13776e-014	-1.63299e-014	-1.31308e-014	-5.25835e-015	-2.80125e-015	-7.15922e-015
-4.39889e-015	-1.8233e-015	4.25375e-015	-3.25399e-015	-6.9831e-015	-7.21435e-015	-8.03403e-015	-2.33291e-014	-1.64723e-014	-1.42937e-014	-9.26245e-015	-1.13226e-014	-9.22886e-015	-1.10998e-014	-9.54626e-015	-1.58211e-014	-2.10902e-014	-1.4824e-014	-1.82496e-014	-2.09855e-014	-1.609e-014	-1.25301e-014	-4.96522e-015	-2.55562e-015	-6.8694e-015
-4.65731e-015	-1.64742e-015	4.23069e-015	-3.74541e-015	-7.56486e-015	-7.36065e-015	-8.19736e-015	-2.3639e-014	-1.62978e-014	-1.39611e-014	-9.35955e-015	-1.10792e-014	-9.10358e-015	-1.10651e-014	-9.89369e-015	-1.53655e-014	-2.03358e-014	-1.45398e-014	-1.75541e-014	-2.05536e-014	-1.58003e-014	-1.19153e-014	-4.67077e-015	-2.32126e-015	-6.55889e-015
-4.91349e-015	-1.48175e-015	4.19084e-015	-4.27613e-015	-8.17608e-015	-7.54257e-015	-8.37865e-015	-2.39355e-014	-1.6116e-014	-1.36119e-014	-9.45319e-015	-1.07894e-014	-8.97902e-015	-1.10109e-014	-1.02361e-014	-1.48697e-014	-1.95086e-014	-1.42174e-014	-1.68101e-014	-2.00808e-014	-1.54621e-014	-1.12871e-014	-4.37515e-015	-2.09799e-015	-6.22831e-015
-5.16315e-015	-1.32578e-015	4.13462e-015	-4.84711e-015	-8.81498e-015	-7.76316e-015	-8.57641e-015	-2.42162e-014	-1.59268e-014	-1.32468e-014	-9.5427e-015	-1.04538e-014	-8.85532e-015	-1.09367e-014	-1.05718e-014	-1.4337e-014	-1.86106e-014	-1.3856e-014	-1.60189e-014	-1.95662e-014	-1.5077e-014	-1.06461e-014	-4.07756e-015	-1.88489e-015	-5.87847e-015
-5.40231e-015	-1.18025e-015	4.0618e-015	-5.45857e-015	-9.47952e-015	-8.02452e-015	-8.78902e-015	-2.44791e-014	-1.57309e-014	-1.28663e-014	-9.62749e-015	-1.0073e-014	-8.7321e-015	-1.08416e-014	-1.08999e-014	-1.37712e-014	-1.76447e-014	-1.3456e-014	-1.51817e-014	-1.90099e-014	-1.46476e-014	-9.99358e-015	-3.77741e-015	-1.68123e-015	-5.50947e-015
-5.62668e-015	-1.04511e-015	3.97276e-015	-6.11001e-015	-1.0167e-014	-8.32805e-015	-9.01477e-015	-2.4723e-014	-1.55292e-014	-1.24714e-014	-9.70642e-015	-9.64949e-015	-8.6088e-015	-1.07248e-014	-1.12187e-014	-1.31764e-014	-1.66146e-014	-1.30182e-014	-1.43008e-014	-1.84121e-014	-1.41757e-014	-9.33138e-015	-3.4739e-015	-1.4869e-015	-5.12234e-015
-5.83264e-015	-9.19298e-016	3.86835e-015	-6.80035e-015	-1.08743e-014	-8.67413e-015	-9.25234e-015	-2.49464e-014	-1.53215e-014	-1.20635e-014	-9.77796e-015	-9.18516e-015	-8.48548e-015	-1.05862e-014	-1.15264e-014	-1.25561e-014	-1.55245e-014	-1.25437e-014	-1.33785e-014	-1.77732e-014	-1.36652e-014	-8.66111e-015	-3.1671e-015	-1.30086e-015	-4.71814e-015
-6.0167e-015	-8.02406e-016	3.74915e-015	-7.52736e-015	-1.15984e-014	-9.063e-015	-9.49938e-015	-2.51475e-014	-1.51087e-014	-1.16433e-014	-9.84101e-015	-8.68169e-015	-8.36188e-015	-1.04262e-014	-1.18222e-014	-1.19145e-014	-1.43793e-014	-1.20334e-014	-1.24181e-014	-1.70939e-014	-1.31197e-014	-7.98436e-015	-2.8572e-015	-1.12198e-015	-4.29737e-015
-6.17608e-015	-6.94473e-016	3.61589e-015	-8.28832e-015	-1.23358e-014	-9.49452e-015	-9.75437e-015	-2.53247e-014	-1.48919e-014	-1.12119e-014	-9.89512e-015	-8.14304e-015	-8.2376e-015	-1.0245e-014	-1.21047e-014	-1.12562e-014	-1.31845e-014	-1.14898e-014	-1.14238e-014	-1.63762e-014	-1.25434e-014	-7.30266e-015	-2.54345e-015	-9.49603e-016	-3.86119e-015
-6.30831e-015	-5.95793e-016	3.47e-015	-9.08046e-015	-1.30827e-014	-9.96904e-015	-1.00151e-014	-2.54769e-014	-1.46715e-014	-1.07705e-014	-9.93931e-015	-7.57239e-015	-8.11275e-015	-1.00429e-014	-1.23723e-014	-1.05859e-014	-1.19471e-014	-1.09152e-014	-1.03997e-014	-1.56227e-014	-1.19404e-014	-6.61872e-015	-2.22557e-015	-7.83191e-016	-3.4113e-015
-6.41124e-015	-5.06682e-016	3.3123e-015	-9.89988e-015	-1.38352e-014	-1.04852e-014	-1.02795e-014	-2.56023e-014	-1.44477e-014	-1.03198e-014	-9.973e-015	-6.97368e-015	-7.98771e-015	-9.82079e-015	-1.26232e-014	-9.90835e-015	-1.06733e-014	-1.03114e-014	-9.35039e-015	-1.48351e-014	-1.13161e-014	-5.93462e-015	-1.90374e-015	-6.22117e-016	-2.94958e-015
-6.48252e-015	-4.27441e-016	3.14425e-015	-1.07423e-014	-1.45891e-014	-1.10405e-014	-1.05453e-014	-2.56999e-014	-1.42211e-014	-9.8616e-015	-9.99635e-015	-6.35199e-015	-7.86181e-015	-9.57977e-015	-1.28563e-014	-9.22867e-015	-9.36938e-015	-9.68148e-015	-8.2814e-015	-1.40164e-014	-1.06751e-014	-5.25267e-015	-1.57676e-015	-4.65515e-016	-2.47737e-015
-6.52062e-015	-3.57651e-016	2.96734e-015	-1.16032e-014	-1.53406e-014	-1.16321e-014	-1.08105e-014	-2.57689e-014	-1.39924e-014	-9.39761e-015	-1.0009e-014	-5.71218e-015	-7.73515e-015	-9.32179e-015	-1.30699e-014	-8.55107e-015	-8.0431e-015	-9.02863e-015	-7.19817e-015	-1.31704e-014	-1.00225e-014	-4.57553e-015	-1.24459e-015	-3.12397e-016	-1.99636e-015
-6.52475e-015	-2.97331e-016	2.78289e-015	-1.24766e-014	-1.60858e-014	-1.22576e-014	-1.10736e-014	-2.58084e-014	-1.37625e-014	-8.92874e-015	-1.00106e-014	-5.05939e-015	-7.6079e-015	-9.04808e-015	-1.32629e-014	-7.88016e-015	-6.70214e-015	-8.35591e-015	-6.1065e-015	-1.23001e-014	-9.36444e-015	-3.90531e-015	-9.07522e-016	-1.62289e-016	-1.50914e-015
-6.49426e-015	-2.46527e-016	2.59235e-015	-1.33572e-014	-1.68204e-014	-1.29136e-014	-1.13323e-014	-2.58181e-014	-1.35313e-014	-8.45691e-015	-1.00011e-014	-4.39905e-015	-7.48041e-015	-8.76024e-015	-1.3434e-014	-7.22015e-015	-5.35426e-015	-7.66646e-015	-5.01231e-015	-1.14097e-014	-8.70643e-015	-3.24553e-015	-5.6518e-016	-1.41897e-017	-1.0177e-015
-6.42897e-015	-2.05148e-016	2.39779e-015	-1.42387e-014	-1.754e-014	-1.35963e-014	-1.1585e-014	-2.57979e-014	-1.33002e-014	-7.98386e-015	-9.98112e-015	-3.73662e-015	-7.35307e-015	-8.46042e-015	-1.35822e-014	-6.57568e-015	-4.00748e-015	-6.96362e-015	-3.92299e-015	-1.0503e-014	-8.05323e-015	-2.59899e-015	-2.1718e-016	1.32189e-016	-5.24033e-016
-6.3293e-015	-1.73604e-016	2.20101e-015	-1.51153e-014	-1.82404e-014	-1.43007e-014	-1.18284e-014	-2.57482e-014	-1.30698e-014	-7.51176e-015	-9.95057e-015	-3.07742e-015	-7.22654e-015	-8.15039e-015	-1.3706e-014	-5.95039e-015	-2.66955e-015	-6.2515e-015	-2.84508e-015	-9.58427e-015	-7.41058e-015	-1.96814e-015	1.36196e-016	2.77398e-016	-3.02908e-017
-6.19598e-015	-1.51367e-016	2.00355e-015	-1.59802e-014	-1.89175e-014	-1.50212e-014	-1.20617e-014	-2.56687e-014	-1.28407e-014	-7.04266e-015	-9.9101e-015	-2.42742e-015	-7.10116e-015	-7.83266e-015	-1.38047e-014	-5.34767e-015	-1.34787e-015	-5.53413e-015	-1.78502e-015	-8.65745e-015	-6.78352e-015	-1.35587e-015	4.94298e-016	4.22006e-016	4.60713e-016
-6.0296e-015	-1.38836e-016	1.80697e-015	-1.68262e-014	-1.95672e-014	-1.57528e-014	-1.22832e-014	-2.556e-014	-1.26143e-014	-6.57879e-015	-9.86041e-015	-1.79248e-015	-6.97781e-015	-7.5099e-015	-1.38776e-014	-4.77075e-015	-5.00882e-017	-4.81521e-015	-7.48587e-016	-7.72652e-015	-6.17646e-015	-7.65374e-016	8.57606e-016	5.66386e-016	9.46319e-016
-5.8327e-015	-1.36698e-016	1.61274e-015	-1.76458e-014	-2.0186e-014	-1.64903e-014	-1.24905e-014	-2.54224e-014	-1.23913e-014	-6.12213e-015	-9.80197e-015	-1.17765e-015	-6.85753e-015	-7.18417e-015	-1.39235e-014	-4.22227e-015	1.21533e-015	-4.09862e-015	2.57209e-016	-6.79615e-015	-5.59424e-015	-1.99276e-016	1.22568e-015	7.10279e-016	1.42421e-015
-5.6075e-015	-1.43687e-016	1.42244e-015	-1.84323e-014	-2.07695e-014	-1.72271e-014	-1.26818e-014	-2.52556e-014	-1.21726e-014	-5.67439e-015	-9.73592e-015	-5.88655e-016	-6.7404e-015	-6.85758e-015	-1.39415e-014	-3.70443e-015	2.44076e-015	-3.38818e-015	1.22644e-015	-5.87056e-015	-5.04163e-015	3.39777e-016	1.59829e-015	8.53264e-016	1.89153e-015
-5.35605e-015	-1.60082e-016	1.23818e-015	-1.91787e-014	-2.1314e-014	-1.79559e-014	-1.28558e-014	-2.50614e-014	-1.19594e-014	-5.23788e-015	-9.66301e-015	-3.13884e-017	-6.62743e-015	-6.53264e-015	-1.39308e-014	-3.21914e-015	3.61931e-015	-2.6875e-015	2.15259e-015	-4.95398e-015	-4.52294e-015	8.49807e-016	1.97542e-015	9.95045e-016	2.34565e-015
-5.08163e-015	-1.86082e-016	1.06121e-015	-1.98787e-014	-2.18165e-014	-1.86712e-014	-1.30113e-014	-2.4841e-014	-1.17527e-014	-4.81533e-015	-9.58333e-015	4.89086e-016	-6.5187e-015	-6.21181e-015	-1.38908e-014	-2.76824e-015	4.74503e-015	-2.0008e-015	3.03007e-015	-4.05052e-015	-4.04172e-015	1.32889e-015	2.35695e-015	1.13571e-015	2.78409e-015
-4.78742e-015	-2.21672e-016	8.92784e-016	-2.05261e-014	-2.22733e-014	-1.93659e-014	-1.31474e-014	-2.45947e-014	-1.15533e-014	-4.40828e-015	-9.49795e-015	9.68916e-016	-6.41479e-015	-5.8973e-015	-1.38211e-014	-2.35247e-015	5.81136e-015	-1.33143e-015	3.85337e-015	-3.16456e-015	-3.60118e-015	1.77449e-015	2.74256e-015	1.27535e-015	3.20397e-015
-4.47707e-015	-2.67098e-016	7.33966e-016	-2.11145e-014	-2.26816e-014	-2.00334e-014	-1.32632e-014	-2.43242e-014	-1.13621e-014	-4.01895e-015	-9.40783e-015	1.40433e-015	-6.3163e-015	-5.59153e-015	-1.37208e-014	-1.97248e-015	6.8124e-015	-6.82934e-016	4.61773e-015	-2.30022e-015	-3.20322e-015	2.18522e-015	3.1318e-015	1.41356e-015	3.60267e-015
-4.15413e-015	-3.22284e-016	5.86367e-016	-2.16386e-014	-2.30393e-014	-2.06675e-014	-1.33577e-014	-2.4031e-014	-1.11796e-014	-3.6499e-015	-9.31366e-015	1.79135e-015	-6.22412e-015	-5.29722e-015	-1.35901e-014	-1.62856e-015	7.74295e-015	-5.8575e-017	5.31901e-015	-1.4605e-015	-2.85014e-015	2.55909e-015	3.52356e-015	1.54979e-015	3.97788e-015
-3.82211e-015	-3.86629e-016	4.51074e-016	-2.20931e-014	-2.33442e-014	-2.12616e-014	-1.34303e-014	-2.37169e-014	-1.10068e-014	-3.30386e-015	-9.21639e-015	2.12637e-015	-6.13992e-015	-5.01632e-015	-1.34286e-014	-1.3199e-015	8.59844e-015	5.38273e-016	5.95386e-015	-6.49354e-016	-2.54361e-015	2.89518e-015	3.91667e-015	1.68384e-015	4.32739e-015
-3.48503e-015	-4.59925e-016	3.2901e-016	-2.2473e-014	-2.35947e-014	-2.1809e-014	-1.34805e-014	-2.33833e-014	-1.08445e-014	-2.98282e-015	-9.11736e-015	2.40723e-015	-6.06413e-015	-4.75072e-015	-1.32363e-014	-1.04589e-015	9.37526e-015	1.10447e-015	6.51867e-015	1.30133e-016	-2.28471e-015	3.19335e-015	4.31055e-015	1.81507e-015	4.64942e-015
-3.14688e-015	-5.417e-016	2.20405e-016	-2.27739e-014	-2.3789e-014	-2.23037e-014	-1.35079e-014	-2.30328e-014	-1.0694e-014	-2.68876e-015	-9.01752e-015	2.63143e-015	-5.99747e-015	-4.5028e-015	-1.30138e-014	-8.05402e-016	1.00701e-014	1.63777e-015	7.01137e-015	8.74921e-016	-2.07396e-015	3.45292e-015	4.70404e-015	1.94288e-015	4.94181e-015
-2.81173e-015	-6.32153e-016	1.26262e-016	-2.29929e-014	-2.39262e-014	-2.27405e-014	-1.35123e-014	-2.26676e-014	-1.05553e-014	-2.42357e-015	-8.918e-015	2.79682e-015	-5.94085e-015	-4.27387e-015	-1.27603e-014	-5.96205e-016	1.06803e-014	2.13558e-015	7.42997e-015	1.58283e-015	-1.91144e-015	3.67386e-015	5.09619e-015	2.06644e-015	5.20302e-015
-2.48341e-015	-7.31003e-016	4.73518e-017	-2.31271e-014	-2.40054e-014	-2.31138e-014	-1.34936e-014	-2.22892e-014	-1.04296e-014	-2.18961e-015	-8.81986e-015	2.90253e-015	-5.89547e-015	-4.06496e-015	-1.24769e-014	-4.16805e-016	1.12046e-014	2.59633e-015	7.77351e-015	2.25183e-015	-1.79625e-015	3.85625e-015	5.48611e-015	2.18484e-015	5.43171e-015
-2.16572e-015	-8.37255e-016	-1.60027e-017	-2.31745e-014	-2.40263e-014	-2.34189e-014	-1.34516e-014	-2.18999e-014	-1.03171e-014	-1.98826e-015	-8.72415e-015	2.94786e-015	-5.86129e-015	-3.87784e-015	-1.21645e-014	-2.64893e-016	1.16423e-014	3.0179e-015	8.04182e-015	2.88045e-015	-1.72735e-015	4.00131e-015	5.87174e-015	2.29747e-015	5.62663e-015
-1.86249e-015	-9.49992e-016	-6.4006e-017	-2.31341e-014	-2.39887e-014	-2.36512e-014	-1.33872e-014	-2.15025e-014	-1.02183e-014	-1.8205e-015	-8.63159e-015	2.93371e-015	-5.8388e-015	-3.71303e-015	-1.18232e-014	-1.37471e-016	1.19937e-014	3.39877e-015	8.23512e-015	3.46765e-015	-1.70314e-015	4.11028e-015	6.25175e-015	2.40314e-015	5.78721e-015
-1.57721e-015	-1.06922e-015	-9.70621e-017	-2.30058e-014	-2.38929e-014	-2.38071e-014	-1.33003e-014	-2.10988e-014	-1.01333e-014	-1.68744e-015	-8.54242e-015	2.86101e-015	-5.82897e-015	-3.57112e-015	-1.14541e-014	-3.12703e-017	1.22593e-014	3.73855e-015	8.35471e-015	4.01187e-015	-1.72184e-015	4.18457e-015	6.62517e-015	2.50152e-015	5.9136e-015
-1.31283e-015	-1.1942e-015	-1.16084e-016	-2.27898e-014	-2.374e-014	-2.38844e-014	-1.31914e-014	-2.06912e-014	-1.00623e-014	-1.58999e-015	-8.45715e-015	2.73099e-015	-5.8317e-015	-3.4522e-015	-1.1058e-014	5.62172e-017	1.24409e-014	4.03668e-015	8.40236e-015	4.51241e-015	-1.78034e-015	4.22587e-015	6.99095e-015	2.59131e-015	6.00546e-015
-1.07173e-015	-1.32398e-015	-1.20946e-016	-2.24874e-014	-2.35313e-014	-2.38811e-014	-1.3061e-014	-2.02815e-014	-1.00053e-014	-1.52878e-015	-8.37666e-015	2.54516e-015	-5.84755e-015	-3.35637e-015	-1.06363e-014	1.29061e-016	1.25406e-014	4.29243e-015	8.38067e-015	4.96923e-015	-1.87565e-015	4.23561e-015	7.34723e-015	2.67192e-015	6.06285e-015
-8.5658e-016	-1.45787e-015	-1.12336e-016	-2.21006e-014	-2.32683e-014	-2.37963e-014	-1.29101e-014	-1.98722e-014	-9.96188e-015	-1.50449e-015	-8.30113e-015	2.30535e-015	-5.87638e-015	-3.28315e-015	-1.01906e-014	1.90877e-016	1.25609e-014	4.50566e-015	8.2923e-015	5.38147e-015	-2.00435e-015	4.21657e-015	7.69199e-015	2.7424e-015	6.08626e-015
-6.69806e-016	-1.59459e-015	-9.07369e-017	-2.16316e-014	-2.29521e-014	-2.36286e-014	-1.27394e-014	-1.94658e-014	-9.93155e-015	-1.51727e-015	-8.23103e-015	2.01491e-015	-5.91872e-015	-3.23257e-015	-9.72184e-015	2.4461e-016	1.25052e-014	4.67631e-015	8.14081e-015	5.74921e-015	-2.16336e-015	4.1718e-015	8.0233e-015	2.80203e-015	6.07733e-015
-5.12733e-016	-1.73316e-015	-5.77384e-017	-2.10839e-014	-2.25853e-014	-2.33778e-014	-1.25496e-014	-1.90647e-014	-9.91403e-015	-1.56663e-015	-8.16681e-015	1.67753e-015	-5.97488e-015	-3.20289e-015	-9.2316e-015	2.93267e-016	1.23774e-014	4.80458e-015	7.93013e-015	6.073e-015	-2.34918e-015	4.1036e-015	8.33979e-015	2.85056e-015	6.03786e-015
-3.87122e-016	-1.87273e-015	-1.37739e-017	-2.04618e-014	-2.21698e-014	-2.30457e-014	-1.23421e-014	-1.86716e-014	-9.90842e-015	-1.65211e-015	-8.10817e-015	1.29843e-015	-6.04447e-015	-3.19328e-015	-8.72162e-015	3.40328e-016	1.21825e-014	4.89071e-015	7.66474e-015	6.35334e-015	-2.55751e-015	4.01522e-015	8.63989e-015	2.88723e-015	5.96936e-015
-2.93587e-016	-2.01269e-015	4.03676e-017	-1.97702e-014	-2.17083e-014	-2.26334e-014	-1.21183e-014	-1.82876e-014	-9.9132e-015	-1.77298e-015	-8.05479e-015	8.81233e-016	-6.12731e-015	-3.2026e-015	-8.19403e-015	3.88654e-016	1.19249e-014	4.93601e-015	7.34952e-015	6.59135e-015	-2.78347e-015	3.90984e-015	8.922e-015	2.91149e-015	5.87347e-015
-2.32695e-016	-2.15134e-015	1.03539e-016	-1.90141e-014	-2.12036e-014	-2.21438e-014	-1.18787e-014	-1.79147e-014	-9.92798e-015	-1.92824e-015	-8.0068e-015	4.30403e-016	-6.22194e-015	-3.22842e-015	-7.65105e-015	4.40712e-016	1.16101e-014	4.94187e-015	6.98978e-015	6.78768e-015	-3.02288e-015	3.79089e-015	9.18441e-015	2.92316e-015	5.75351e-015
-2.04706e-016	-2.28746e-015	1.7376e-016	-1.81998e-014	-2.06592e-014	-2.15802e-014	-1.16248e-014	-1.75547e-014	-9.95201e-015	-2.11557e-015	-7.96427e-015	-4.85913e-017	-6.32811e-015	-3.26936e-015	-7.09443e-015	4.99301e-016	1.12445e-014	4.90986e-015	6.59141e-015	6.94372e-015	-3.27181e-015	3.66157e-015	9.42565e-015	2.92191e-015	5.61249e-015
-2.08816e-016	-2.42011e-015	2.50368e-016	-1.73326e-014	-2.00783e-014	-2.09465e-014	-1.13576e-014	-1.72097e-014	-9.9844e-015	-2.33344e-015	-7.92646e-015	-5.50618e-016	-6.4449e-015	-3.3239e-015	-6.52625e-015	5.66499e-016	1.08335e-014	4.84175e-015	6.15987e-015	7.06093e-015	-3.52613e-015	3.52586e-015	9.64498e-015	2.90776e-015	5.45351e-015
-2.44394e-016	-2.54791e-015	3.32309e-016	-1.642e-014	-1.9464e-014	-2.02473e-014	-1.10781e-014	-1.68813e-014	-1.00233e-014	-2.57991e-015	-7.89332e-015	-1.06983e-015	-6.57085e-015	-3.38961e-015	-5.94868e-015	6.44325e-016	1.03829e-014	4.73953e-015	5.70086e-015	7.14063e-015	-3.7811e-015	3.38668e-015	9.84129e-015	2.88068e-015	5.27992e-015
-3.10495e-016	-2.67006e-015	4.18177e-016	-1.5469e-014	-1.88197e-014	-1.94878e-014	-1.07881e-014	-1.65701e-014	-1.00675e-014	-2.85245e-015	-7.86411e-015	-1.60021e-015	-6.70525e-015	-3.4638e-015	-5.36423e-015	7.34541e-016	9.89922e-015	4.6047e-015	5.21996e-015	7.18422e-015	-4.03229e-015	3.24669e-015	1.00132e-014	2.84062e-015	5.09555e-015
-4.05147e-016	-2.78608e-015	5.06654e-016	-1.44862e-014	-1.8149e-014	-1.86735e-014	-1.04887e-014	-1.62774e-014	-1.01157e-014	-3.14876e-015	-7.83837e-015	-2.13637e-015	-6.84661e-015	-3.54382e-015	-4.77545e-015	8.3869e-016	9.38853e-015	4.43939e-015	4.72295e-015	7.19371e-015	-4.27598e-015	3.10874e-015	1.01596e-014	2.78774e-015	4.90458e-015
-5.26438e-016	-2.89536e-015	5.96598e-016	-1.3479e-014	-1.74548e-014	-1.78112e-014	-1.01808e-014	-1.60042e-014	-1.01666e-014	-3.4657e-015	-7.81558e-015	-2.67213e-015	-6.99362e-015	-3.6268e-015	-4.18458e-015	9.57526e-016	8.85719e-015	4.24603e-015	4.21593e-015	7.17042e-015	-4.50826e-015	2.97637e-015	1.02799e-014	2.72179e-015	4.71006e-015
-6.72838e-016	-2.9967e-015	6.86656e-016	-1.24547e-014	-1.67411e-014	-1.69068e-014	-9.86545e-015	-1.57509e-014	-1.02184e-014	-3.80009e-015	-7.79566e-015	-3.20258e-015	-7.14459e-015	-3.71007e-015	-3.59458e-015	1.09126e-015	8.31151e-015	4.02682e-015	3.70434e-015	7.11548e-015	-4.72525e-015	2.85266e-015	1.03733e-014	2.64396e-015	4.51642e-015
-8.41784e-016	-3.08953e-015	7.75675e-016	-1.14208e-014	-1.60118e-014	-1.59676e-014	-9.54355e-015	-1.55176e-014	-1.02697e-014	-4.14896e-015	-7.77816e-015	-3.72245e-015	-7.29751e-015	-3.79099e-015	-3.00768e-015	1.24082e-015	7.75755e-015	3.78432e-015	3.19363e-015	7.03049e-015	-4.92351e-015	2.73956e-015	1.04396e-014	2.55493e-015	4.32714e-015
-1.02996e-015	-3.1728e-015	8.62445e-016	-1.03846e-014	-1.52702e-014	-1.50014e-014	-9.21731e-015	-1.53046e-014	-1.03192e-014	-4.5085e-015	-7.76186e-015	-4.22581e-015	-7.45068e-015	-3.86703e-015	-2.42672e-015	1.4063e-015	7.20144e-015	3.52097e-015	2.68926e-015	6.91657e-015	-5.10029e-015	2.63947e-015	1.04786e-014	2.45562e-015	4.1463e-015
-1.2352e-015	-3.24604e-015	9.462e-016	-9.35361e-015	-1.45199e-014	-1.40157e-014	-8.88793e-015	-1.51117e-014	-1.03655e-014	-4.87506e-015	-7.74585e-015	-4.70733e-015	-7.60267e-015	-3.93533e-015	-1.85421e-015	1.58712e-015	6.64854e-015	3.2389e-015	2.19602e-015	6.77559e-015	-5.25273e-015	2.55453e-015	1.04908e-014	2.34643e-015	3.97841e-015
-1.45374e-015	-3.30935e-015	1.02626e-015	-8.33496e-015	-1.37645e-014	-1.30187e-014	-8.55658e-015	-1.4939e-014	-1.04071e-014	-5.24572e-015	-7.72991e-015	-5.1621e-015	-7.75191e-015	-3.9939e-015	-1.29275e-015	1.78211e-015	6.10388e-015	2.94108e-015	1.71759e-015	6.60905e-015	-5.3787e-015	2.48644e-015	1.04765e-014	2.22846e-015	3.82702e-015
-1.68221e-015	-3.36231e-015	1.10188e-015	-7.33512e-015	-1.30073e-014	-1.20179e-014	-8.22426e-015	-1.47862e-014	-1.04428e-014	-5.61681e-015	-7.71381e-015	-5.58565e-015	-7.89617e-015	-4.04037e-015	-7.44877e-016	1.99023e-015	5.57252e-015	2.62998e-015	1.25828e-015	6.41888e-015	-5.47676e-015	2.43643e-015	1.04359e-014	2.10287e-015	3.69489e-015
-1.91824e-015	-3.40434e-015	1.17237e-015	-6.36059e-015	-1.22517e-014	-1.10215e-014	-7.89276e-015	-1.46534e-014	-1.04717e-014	-5.98461e-015	-7.69735e-015	-5.97316e-015	-8.03317e-015	-4.07311e-015	-2.13128e-016	2.20988e-015	5.05836e-015	2.30868e-015	8.22223e-016	6.20633e-015	-5.54473e-015	2.40577e-015	1.03705e-014	1.9707e-015	3.58509e-015
-2.15879e-015	-3.43558e-015	1.23801e-015	-5.41761e-015	-1.15008e-014	-1.00365e-014	-7.56319e-015	-1.45394e-014	-1.04924e-014	-6.34559e-015	-7.67984e-015	-6.32177e-015	-8.16073e-015	-4.09009e-015	3.00602e-016	2.43955e-015	4.56591e-015	1.9801e-015	4.12868e-016	5.97295e-015	-5.58169e-015	2.39489e-015	1.02813e-014	1.83324e-015	3.50102e-015
-2.40032e-015	-3.45679e-015	1.29855e-015	-4.51119e-015	-1.07575e-014	-9.06982e-015	-7.23645e-015	-1.44432e-014	-1.05038e-014	-6.69607e-015	-7.66082e-015	-6.62828e-015	-8.27699e-015	-4.08986e-015	7.93632e-016	2.67702e-015	4.09938e-015	1.64666e-015	3.22599e-017	5.72029e-015	-5.58728e-015	2.40346e-015	1.01694e-014	1.69216e-015	3.44509e-015
-2.64012e-015	-3.46848e-015	1.35351e-015	-3.64723e-015	-1.00246e-014	-8.12844e-015	-6.91341e-015	-1.43649e-014	-1.05056e-014	-7.0328e-015	-7.63984e-015	-6.8895e-015	-8.3804e-015	-4.07087e-015	1.26375e-015	2.92016e-015	3.66145e-015	1.31094e-015	-3.17136e-016	5.44932e-015	-5.56098e-015	2.43115e-015	1.00366e-014	1.54891e-015	3.41964e-015
-2.87535e-015	-3.47086e-015	1.40313e-015	-2.83007e-015	-9.30435e-015	-7.21853e-015	-6.59537e-015	-1.43028e-014	-1.0497e-014	-7.35285e-015	-7.61677e-015	-7.10345e-015	-8.46877e-015	-4.03138e-015	1.70971e-015	3.16747e-015	3.2549e-015	9.7543e-016	-6.32955e-016	5.16189e-015	-5.50255e-015	2.47826e-015	9.88494e-015	1.40463e-015	3.42705e-015
-3.10389e-015	-3.46504e-015	1.44777e-015	-2.0636e-015	-8.59926e-015	-6.34721e-015	-6.28383e-015	-1.42551e-014	-1.04774e-014	-7.65234e-015	-7.59114e-015	-7.2685e-015	-8.54106e-015	-3.97127e-015	2.12918e-015	3.41656e-015	2.8818e-015	6.42583e-016	-9.13508e-016	4.85977e-015	-5.41303e-015	2.54379e-015	9.71582e-015	1.26076e-015	3.46881e-015
-3.32297e-015	-3.45105e-015	1.48754e-015	-1.35207e-015	-7.91194e-015	-5.51944e-015	-5.97981e-015	-1.42206e-014	-1.04466e-014	-7.92911e-015	-7.56244e-015	-7.38268e-015	-8.59567e-015	-3.89009e-015	2.52037e-015	3.66468e-015	2.54346e-015	3.14888e-016	-1.1579e-015	4.54463e-015	-5.29389e-015	2.62655e-015	9.53153e-015	1.11849e-015	3.54532e-015
-3.53034e-015	-3.42979e-015	1.52296e-015	-6.98733e-016	-7.24471e-015	-4.74012e-015	-5.68366e-015	-1.41979e-014	-1.04048e-014	-8.18091e-015	-7.53091e-015	-7.44579e-015	-8.63112e-015	-3.7874e-015	2.88214e-015	3.90897e-015	2.24221e-015	-5.45555e-018	-1.3652e-015	4.21878e-015	-5.14563e-015	2.72546e-015	9.33444e-015	9.79494e-016	3.65678e-015
-3.72363e-015	-3.40322e-015	1.55423e-015	-1.05289e-016	-6.59956e-015	-4.01354e-015	-5.39622e-015	-1.41851e-014	-1.03518e-014	-8.40583e-015	-7.49748e-015	-7.45802e-015	-8.64613e-015	-3.66311e-015	3.21323e-015	4.14752e-015	1.9785e-015	-3.16469e-016	-1.53532e-015	3.88313e-015	-4.96981e-015	2.8391e-015	9.12672e-015	8.45325e-016	3.80369e-015
-3.9012e-015	-3.3724e-015	1.58182e-015	4.25973e-016	-5.97841e-015	-3.34366e-015	-5.11886e-015	-1.41806e-014	-1.02877e-014	-8.60242e-015	-7.46254e-015	-7.42e-015	-8.64004e-015	-3.51832e-015	3.51288e-015	4.37846e-015	1.75223e-015	-6.15586e-016	-1.66844e-015	3.53976e-015	-4.76831e-015	2.96589e-015	8.91052e-015	7.17311e-016	3.98581e-015
-4.06167e-015	-3.33913e-015	1.60624e-015	8.93915e-016	-5.38203e-015	-2.73281e-015	-4.85293e-015	-1.41827e-014	-1.02129e-014	-8.76928e-015	-7.42611e-015	-7.33298e-015	-8.61216e-015	-3.35397e-015	3.78051e-015	4.59964e-015	1.56295e-015	-9.01593e-016	-1.7652e-015	3.19047e-015	-4.54372e-015	3.10399e-015	8.68872e-015	5.9678e-016	4.20229e-015
-4.20421e-015	-3.30438e-015	1.62815e-015	1.29745e-015	-4.81226e-015	-2.18292e-015	-4.59915e-015	-1.419e-014	-1.01282e-014	-8.90577e-015	-7.38875e-015	-7.19803e-015	-8.56131e-015	-3.17145e-015	4.0155e-015	4.80856e-015	1.41093e-015	-1.17244e-015	-1.82651e-015	2.83709e-015	-4.29802e-015	3.25078e-015	8.46429e-015	4.84806e-016	4.45099e-015
-4.32764e-015	-3.26951e-015	1.64804e-015	1.63701e-015	-4.27048e-015	-1.69609e-015	-4.35857e-015	-1.42006e-014	-1.00344e-014	-9.01092e-015	-7.35049e-015	-7.01687e-015	-8.48757e-015	-2.97217e-015	4.21672e-015	5.00305e-015	1.29469e-015	-1.42634e-015	-1.85412e-015	2.48135e-015	-4.034e-015	3.40404e-015	8.23936e-015	3.82974e-016	4.72973e-015
-4.43126e-015	-3.23549e-015	1.66725e-015	1.91275e-015	-3.75841e-015	-1.27246e-015	-4.1317e-015	-1.42125e-014	-9.9323e-015	-9.08518e-015	-7.31246e-015	-6.79141e-015	-8.39126e-015	-2.75797e-015	4.38481e-015	5.18148e-015	1.21295e-015	-1.6618e-015	-1.84916e-015	2.12581e-015	-3.75524e-015	3.56164e-015	8.01637e-015	2.92395e-016	5.03624e-015
-4.5152e-015	-3.20389e-015	1.68584e-015	2.12541e-015	-3.27698e-015	-9.11368e-016	-3.91976e-015	-1.42244e-014	-9.82338e-015	-9.12846e-015	-7.27521e-015	-6.52432e-015	-8.27288e-015	-2.53099e-015	4.51946e-015	5.34237e-015	1.16449e-015	-1.87811e-015	-1.81276e-015	1.77183e-015	-3.46445e-015	3.72098e-015	7.79752e-015	2.14181e-016	5.36772e-015
-4.57963e-015	-3.17588e-015	1.70441e-015	2.27613e-015	-2.82723e-015	-6.12277e-016	-3.72377e-015	-1.42354e-014	-9.70891e-015	-9.14127e-015	-7.23903e-015	-6.21838e-015	-8.13233e-015	-2.29384e-015	4.6204e-015	5.4844e-015	1.14766e-015	-2.07403e-015	-1.74603e-015	1.42153e-015	-3.16442e-015	3.8796e-015	7.58429e-015	1.48601e-016	5.721e-015
-4.62512e-015	-3.15302e-015	1.72374e-015	2.36654e-015	-2.40989e-015	-3.74119e-016	-3.5445e-015	-1.42439e-014	-9.58971e-015	-9.12426e-015	-7.20477e-015	-5.87721e-015	-7.97109e-015	-2.04881e-015	4.68862e-015	5.60685e-015	1.1606e-015	-2.24823e-015	-1.65011e-015	1.0779e-015	-2.85828e-015	4.03535e-015	7.37932e-015	9.66307e-017	6.0925e-015
-4.65224e-015	-3.13708e-015	1.74489e-015	2.39858e-015	-2.02568e-015	-1.95466e-016	-3.38297e-015	-1.42489e-014	-9.4677e-015	-9.07871e-015	-7.17307e-015	-5.50488e-015	-7.79031e-015	-1.79903e-015	4.72474e-015	5.70883e-015	1.20099e-015	-2.40002e-015	-1.52651e-015	7.43743e-016	-2.54896e-015	4.18635e-015	7.18422e-015	5.88003e-017	6.47882e-015
-4.66176e-015	-3.1287e-015	1.76794e-015	2.37431e-015	-1.67519e-015	-7.32475e-017	-3.23993e-015	-1.42488e-014	-9.3441e-015	-9.00617e-015	-7.14425e-015	-5.10586e-015	-7.59082e-015	-1.54688e-015	4.73006e-015	5.78981e-015	1.26667e-015	-2.52866e-015	-1.3776e-015	4.2116e-016	-2.23945e-015	4.33056e-015	7.00069e-015	3.49219e-017	6.87548e-015
-4.65548e-015	-3.12896e-015	1.79277e-015	2.29684e-015	-1.35915e-015	-3.9613e-018	-3.11608e-015	-1.42423e-014	-9.21989e-015	-8.90894e-015	-7.11932e-015	-4.68448e-015	-7.37442e-015	-1.29524e-015	4.70529e-015	5.84948e-015	1.35544e-015	-2.63352e-015	-1.20467e-015	1.12904e-016	-1.93328e-015	4.46563e-015	6.82935e-015	2.47712e-017	7.27875e-015
-4.63539e-015	-3.13906e-015	1.81939e-015	2.16954e-015	-1.07838e-015	1.61509e-017	-3.01205e-015	-1.42294e-014	-9.09636e-015	-8.78865e-015	-7.09865e-015	-4.24472e-015	-7.14263e-015	-1.04707e-015	4.65144e-015	5.88816e-015	1.46436e-015	-2.71446e-015	-1.00887e-015	-1.78764e-016	-1.63361e-015	4.5892e-015	6.67192e-015	2.85745e-017	7.68382e-015
-4.60272e-015	-3.16005e-015	1.84757e-015	1.9959e-015	-8.33479e-016	-9.49462e-018	-2.92865e-015	-1.42099e-014	-8.97468e-015	-8.64808e-015	-7.08343e-015	-3.79029e-015	-6.89763e-015	-8.05609e-016	4.57029e-015	5.90565e-015	1.59135e-015	-2.7711e-015	-7.92025e-016	-4.51536e-016	-1.34387e-015	4.70011e-015	6.52864e-015	4.58378e-017	8.08629e-015
-4.55886e-015	-3.1932e-015	1.87717e-015	1.77843e-015	-6.2498e-016	-7.62e-017	-2.86609e-015	-1.41832e-014	-8.85616e-015	-8.4898e-015	-7.07462e-015	-3.32617e-015	-6.64171e-015	-5.74139e-016	4.4634e-015	5.9026e-015	1.73433e-015	-2.80406e-015	-5.55929e-016	-7.0268e-016	-1.06629e-015	4.79642e-015	6.40015e-015	7.56301e-017	8.48131e-015
-4.50532e-015	-3.23937e-015	1.90856e-015	1.52052e-015	-4.52602e-016	-1.79359e-016	-2.82506e-015	-1.41481e-014	-8.74268e-015	-8.3172e-015	-7.0723e-015	-2.85731e-015	-6.37684e-015	-3.55773e-016	4.33252e-015	5.87986e-015	1.89171e-015	-2.81349e-015	-3.0127e-016	-9.30062e-016	-8.03786e-016	4.87657e-015	6.28727e-015	1.17018e-016	8.86433e-015
-4.44381e-015	-3.29927e-015	1.94093e-015	1.22566e-015	-3.1626e-016	-3.14131e-016	-2.80589e-015	-1.41043e-014	-8.63617e-015	-8.13286e-015	-7.07717e-015	-2.38825e-015	-6.10555e-015	-1.52775e-016	4.17892e-015	5.83832e-015	2.06102e-015	-2.79949e-015	-2.97682e-017	-1.13184e-015	-5.5877e-016	4.9397e-015	6.18954e-015	1.69035e-016	9.23015e-015
-4.37613e-015	-3.37386e-015	1.97429e-015	8.98058e-016	-2.16402e-016	-4.75793e-016	-2.80903e-015	-1.40513e-014	-8.53748e-015	-7.93943e-015	-7.09041e-015	-1.92296e-015	-5.83046e-015	3.19144e-017	4.0049e-015	5.77845e-015	2.23964e-015	-2.76278e-015	2.57451e-016	-1.30544e-015	-3.33442e-016	4.98545e-015	6.10601e-015	2.30749e-016	9.57433e-015
-4.30407e-015	-3.46297e-015	2.00783e-015	5.4138e-016	-1.52965e-016	-6.58926e-016	-2.8352e-015	-1.39901e-014	-8.4483e-015	-7.74036e-015	-7.1122e-015	-1.46553e-015	-5.55458e-015	1.9564e-016	3.81235e-015	5.70177e-015	2.42611e-015	-2.70404e-015	5.59809e-016	-1.44923e-015	-1.29712e-016	5.01272e-015	6.03603e-015	3.01264e-016	9.89324e-015
-4.22959e-015	-3.56648e-015	2.04097e-015	1.58806e-016	-1.26074e-016	-8.58949e-016	-2.8839e-015	-1.39209e-014	-8.36929e-015	-7.53841e-015	-7.14249e-015	-1.02039e-015	-5.28097e-015	3.36507e-016	3.60301e-015	5.60955e-015	2.61911e-015	-2.6243e-015	8.75664e-016	-1.56124e-015	5.07263e-017	5.02013e-015	5.979e-015	3.78545e-016	1.01824e-014
-4.15413e-015	-3.68407e-015	2.07245e-015	-2.45713e-016	-1.35275e-016	-1.07127e-015	-2.95453e-015	-1.38433e-014	-8.30116e-015	-7.33654e-015	-7.18109e-015	-5.91522e-016	-5.01186e-015	4.52735e-016	3.37897e-015	5.50365e-015	2.8168e-015	-2.52462e-015	1.20417e-015	-1.63978e-015	2.06256e-016	5.00691e-015	5.93375e-015	4.61452e-016	1.04379e-014
-4.07899e-015	-3.81576e-015	2.10133e-015	-6.68605e-016	-1.80255e-016	-1.29127e-015	-3.04744e-015	-1.37573e-014	-8.24496e-015	-7.13777e-015	-7.22832e-015	-1.82505e-016	-4.75062e-015	5.42722e-016	3.14246e-015	5.38545e-015	3.01842e-015	-2.40654e-015	1.54465e-015	-1.68371e-015	3.35321e-016	4.97347e-015	5.89859e-015	5.48381e-016	1.06565e-014
-4.006e-015	-3.9605e-015	2.12656e-015	-1.10636e-015	-2.60396e-016	-1.51462e-015	-3.16272e-015	-1.36637e-014	-8.20131e-015	-6.94506e-015	-7.28374e-015	2.03088e-016	-4.50051e-015	6.04929e-016	2.89532e-015	5.25589e-015	3.2232e-015	-2.27154e-015	1.89623e-015	-1.69139e-015	4.36962e-016	4.91998e-015	5.87185e-015	6.37983e-016	1.08349e-014
-3.93636e-015	-4.11732e-015	2.1469e-015	-1.55548e-015	-3.74968e-016	-1.7376e-015	-3.29934e-015	-1.3563e-014	-8.17108e-015	-6.76065e-015	-7.34709e-015	5.61751e-016	-4.26374e-015	6.38418e-016	2.63992e-015	5.1171e-015	3.42992e-015	-2.12137e-015	2.25841e-015	-1.66259e-015	5.10345e-016	4.84616e-015	5.8514e-015	7.27664e-016	1.09698e-014
-3.87076e-015	-4.28547e-015	2.16164e-015	-2.01307e-015	-5.23634e-016	-1.95587e-015	-3.45643e-015	-1.34563e-014	-8.15422e-015	-6.58729e-015	-7.41839e-015	8.90715e-016	-4.04255e-015	6.43273e-016	2.3787e-015	4.97065e-015	3.63828e-015	-1.95821e-015	2.63004e-015	-1.59759e-015	5.55878e-016	4.75167e-015	5.83565e-015	8.16239e-016	1.1059e-014
-3.80978e-015	-4.4636e-015	2.17e-015	-2.47639e-015	-7.05918e-016	-2.16684e-015	-3.63332e-015	-1.3344e-014	-8.15079e-015	-6.42684e-015	-7.49767e-015	1.18754e-015	-3.83945e-015	6.19393e-016	2.11372e-015	4.81785e-015	3.84819e-015	-1.78316e-015	3.01015e-015	-1.49586e-015	5.73003e-016	4.63733e-015	5.82276e-015	9.01372e-016	1.11008e-014
-3.7549e-015	-4.65043e-015	2.17073e-015	-2.94217e-015	-9.20683e-016	-2.36733e-015	-3.82862e-015	-1.32271e-014	-8.16133e-015	-6.28163e-015	-7.58436e-015	1.44995e-015	-3.65663e-015	5.66341e-016	1.84716e-015	4.66059e-015	4.05924e-015	-1.59784e-015	3.39806e-015	-1.35744e-015	5.6213e-016	4.50409e-015	5.81091e-015	9.8095e-016	1.10938e-014
-3.70647e-015	-4.84594e-015	2.16259e-015	-3.40772e-015	-1.16661e-015	-2.55526e-015	-4.04085e-015	-1.31067e-014	-8.18574e-015	-6.15335e-015	-7.67764e-015	1.67642e-015	-3.49664e-015	4.85248e-016	1.58081e-015	4.50066e-015	4.27213e-015	-1.40446e-015	3.79374e-015	-1.18285e-015	5.23726e-016	4.35232e-015	5.79786e-015	1.05292e-015	1.10366e-014
-3.66501e-015	-5.04827e-015	2.1445e-015	-3.87056e-015	-1.44226e-015	-2.72899e-015	-4.26878e-015	-1.29834e-014	-8.22403e-015	-6.04301e-015	-7.77687e-015	1.86533e-015	-3.36114e-015	3.77449e-016	1.31659e-015	4.33941e-015	4.48711e-015	-1.20563e-015	4.19649e-015	-9.73468e-016	4.58396e-016	4.18247e-015	5.78155e-015	1.11572e-015	1.09286e-014
-3.63098e-015	-5.25502e-015	2.11546e-015	-4.32799e-015	-1.74648e-015	-2.8868e-015	-4.51036e-015	-1.2858e-014	-8.27568e-015	-5.95178e-015	-7.88124e-015	2.0149e-015	-3.25115e-015	2.44433e-016	1.05656e-015	4.17815e-015	4.7037e-015	-1.0037e-015	4.605e-015	-7.29889e-016	3.66773e-016	3.99483e-015	5.7599e-015	1.16809e-015	1.07695e-014
-3.60459e-015	-5.46492e-015	2.07453e-015	-4.77751e-015	-2.0776e-015	-3.02796e-015	-4.76404e-015	-1.27315e-014	-8.3409e-015	-5.87997e-015	-7.99005e-015	2.12436e-015	-3.16747e-015	8.74944e-017	8.02374e-016	4.01817e-015	4.92258e-015	-8.00445e-016	5.0174e-015	-4.53992e-016	2.50325e-016	3.78974e-015	5.73025e-015	1.20776e-015	1.05597e-014
-3.58541e-015	-5.67604e-015	2.02107e-015	-5.21763e-015	-2.43322e-015	-3.15189e-015	-5.02779e-015	-1.26042e-014	-8.41996e-015	-5.82836e-015	-8.10203e-015	2.19318e-015	-3.11081e-015	-9.08494e-017	5.55776e-016	3.86038e-015	5.14482e-015	-5.98065e-016	5.43283e-015	-1.47551e-016	1.09933e-016	3.56846e-015	5.69092e-015	1.23301e-015	1.03e-014
-3.57252e-015	-5.88617e-015	1.95439e-015	-5.6465e-015	-2.81095e-015	-3.25832e-015	-5.30001e-015	-1.24779e-014	-8.51199e-015	-5.79713e-015	-8.21615e-015	2.22083e-015	-3.08193e-015	-2.88897e-016	3.17582e-016	3.70559e-015	5.37049e-015	-3.99074e-016	5.84939e-015	1.86962e-016	-5.30753e-017	3.33181e-015	5.64028e-015	1.24282e-015	9.99121e-015
-3.5659e-015	-6.09382e-015	1.87431e-015	-6.0618e-015	-3.20909e-015	-3.34776e-015	-5.5787e-015	-1.23534e-014	-8.61571e-015	-5.78605e-015	-8.33116e-015	2.20773e-015	-3.08165e-015	-5.03339e-016	8.9698e-017	3.55485e-015	5.59973e-015	-2.06027e-016	6.26574e-015	5.46491e-016	-2.37189e-016	3.07999e-015	5.57711e-015	1.23582e-015	9.63481e-015
-3.56514e-015	-6.29686e-015	1.78024e-015	-6.46215e-015	-3.62467e-015	-3.42112e-015	-5.86174e-015	-1.22314e-014	-8.73087e-015	-5.79476e-015	-8.44622e-015	2.15413e-015	-3.10906e-015	-7.30908e-016	-1.26145e-016	3.40915e-015	5.83284e-015	-2.12916e-017	6.68045e-015	9.27913e-016	-4.4037e-016	2.8137e-015	5.49999e-015	1.21098e-015	9.23269e-015
-3.56888e-015	-6.49385e-015	1.67237e-015	-6.84684e-015	-4.05576e-015	-3.4796e-015	-6.1469e-015	-1.21121e-014	-8.85633e-015	-5.82258e-015	-8.55997e-015	2.06122e-015	-3.16384e-015	-9.68132e-016	-3.29072e-016	3.26935e-015	6.07082e-015	1.53274e-016	7.0914e-015	1.32867e-015	-6.60769e-016	2.5341e-015	5.40733e-015	1.16716e-015	8.78722e-015
-3.57612e-015	-6.68264e-015	1.55097e-015	-7.21475e-015	-4.49943e-015	-3.52475e-015	-6.43235e-015	-1.19967e-014	-8.99086e-015	-5.86897e-015	-8.67113e-015	1.92992e-015	-3.24553e-015	-1.21168e-015	-5.17759e-016	3.13613e-015	6.31419e-015	3.15379e-016	7.49591e-015	1.74515e-015	-8.9645e-016	2.24124e-015	5.29859e-015	1.10356e-015	8.30075e-015
-3.58629e-015	-6.86138e-015	1.41608e-015	-7.56476e-015	-4.95272e-015	-3.55854e-015	-6.71582e-015	-1.18856e-014	-9.13373e-015	-5.93265e-015	-8.77902e-015	1.7619e-015	-3.35287e-015	-1.45828e-015	-6.91962e-016	3.00995e-015	6.56323e-015	4.63403e-016	7.8922e-015	2.17347e-015	-1.14563e-015	1.93583e-015	5.17348e-015	1.01939e-015	7.77609e-015
-3.59891e-015	-7.02896e-015	1.26815e-015	-7.89655e-015	-5.41282e-015	-3.58329e-015	-6.99502e-015	-1.17801e-014	-9.2845e-015	-6.0124e-015	-8.88245e-015	1.55811e-015	-3.48454e-015	-1.70465e-015	-8.50919e-016	2.89171e-015	6.81766e-015	5.94988e-016	8.27727e-015	2.6106e-015	-1.40607e-015	1.61832e-015	5.03152e-015	9.14671e-016	7.21656e-015
-3.6122e-015	-7.18412e-015	1.10796e-015	-8.20942e-015	-5.87675e-015	-3.6013e-015	-7.26769e-015	-1.16801e-014	-9.44148e-015	-6.10681e-015	-8.98004e-015	1.3211e-015	-3.63852e-015	-1.94702e-015	-9.94056e-016	2.78201e-015	7.07756e-015	7.08518e-016	8.64901e-015	3.05278e-015	-1.67585e-015	1.28926e-015	4.87188e-015	7.88652e-016	6.62544e-015
-3.62489e-015	-7.32516e-015	9.36057e-016	-8.50353e-015	-6.34133e-015	-3.61472e-015	-7.53123e-015	-1.15858e-014	-9.60434e-015	-6.21423e-015	-9.07057e-015	1.05309e-015	-3.81247e-015	-2.18194e-015	-1.12159e-015	2.68074e-015	7.34295e-015	8.02538e-016	9.00476e-015	3.4964e-015	-1.95311e-015	9.48647e-016	4.69503e-015	6.41668e-016	6.0056e-015
-3.63607e-015	-7.45036e-015	7.53736e-016	-8.77875e-015	-6.80372e-015	-3.62659e-015	-7.78395e-015	-1.14979e-014	-9.77239e-015	-6.33338e-015	-9.15312e-015	7.55745e-016	-4.0048e-015	-2.4067e-015	-1.23281e-015	2.58805e-015	7.61284e-015	8.75159e-016	9.34195e-015	3.93816e-015	-2.23624e-015	5.97117e-016	4.50212e-015	4.74305e-016	5.36085e-015
-3.64569e-015	-7.55899e-015	5.62505e-016	-9.03486e-015	-7.26032e-015	-3.63898e-015	-8.02427e-015	-1.14164e-014	-9.94385e-015	-6.46285e-015	-9.22663e-015	4.31929e-016	-4.21299e-015	-2.61826e-015	-1.32767e-015	2.50447e-015	7.8875e-015	9.25175e-016	9.65792e-015	4.37453e-015	-2.52377e-015	2.34728e-016	4.29404e-015	2.86702e-016	4.69406e-015
-3.6526e-015	-7.64981e-015	3.63653e-016	-9.27111e-015	-7.70803e-015	-3.65462e-015	-8.25048e-015	-1.13414e-014	-1.01176e-014	-6.60085e-015	-9.28985e-015	8.38504e-017	-4.43428e-015	-2.81362e-015	-1.40611e-015	2.43074e-015	8.16592e-015	9.52479e-016	9.94995e-015	4.8016e-015	-2.81358e-015	-1.38275e-016	4.07163e-015	7.97411e-017	4.00878e-015
-3.65543e-015	-7.72246e-015	1.58472e-016	-9.48766e-015	-8.14367e-015	-3.67564e-015	-8.46098e-015	-1.12733e-014	-1.02926e-014	-6.74525e-015	-9.34205e-015	-2.8563e-016	-4.66563e-015	-2.98959e-015	-1.46828e-015	2.36734e-015	8.44674e-015	9.5609e-016	1.02156e-014	5.21661e-015	-3.10404e-015	-5.2188e-016	3.8355e-015	-1.45591e-016	3.30832e-015
-3.65357e-015	-7.77596e-015	-5.09916e-017	-9.68463e-015	-8.5638e-015	-3.70447e-015	-8.65386e-015	-1.12115e-014	-1.0467e-014	-6.89414e-015	-9.38294e-015	-6.73492e-016	-4.90453e-015	-3.14417e-015	-1.51415e-015	2.31492e-015	8.72915e-015	9.35193e-016	1.04531e-014	5.61617e-015	-3.39353e-015	-9.15403e-016	3.58687e-015	-3.879e-016	2.59639e-015
-3.64668e-015	-7.80986e-015	-2.62977e-016	-9.86239e-015	-8.96535e-015	-3.74371e-015	-8.82841e-015	-1.11564e-014	-1.06403e-014	-7.04594e-015	-9.41229e-015	-1.07662e-015	-5.14806e-015	-3.27534e-015	-1.54367e-015	2.2736e-015	9.01205e-015	8.89305e-016	1.06591e-014	5.99759e-015	-3.68095e-015	-1.31865e-015	3.3279e-015	-6.45693e-016	1.87691e-015
-3.63409e-015	-7.82373e-015	-4.75464e-016	-1.00211e-014	-9.34565e-015	-3.79485e-015	-8.98327e-015	-1.1108e-014	-1.08115e-014	-7.19974e-015	-9.42959e-015	-1.49149e-015	-5.39315e-015	-3.3813e-015	-1.55742e-015	2.24398e-015	9.29315e-015	8.18672e-016	1.08311e-014	6.35776e-015	-3.96516e-015	-1.73092e-015	3.06032e-015	-9.17605e-016	1.15355e-015
-3.61556e-015	-7.81734e-015	-6.86157e-016	-1.01618e-014	-9.70207e-015	-3.8594e-015	-9.11777e-015	-1.10656e-014	-1.0979e-014	-7.3536e-015	-9.43403e-015	-1.9143e-015	-5.63688e-015	-3.46026e-015	-1.55642e-015	2.2263e-015	9.57079e-015	7.24153e-016	1.09673e-014	6.69394e-015	-4.24476e-015	-2.1523e-015	2.78532e-015	-1.20188e-015	4.29159e-016
-3.59082e-015	-7.79139e-015	-8.92823e-016	-1.02843e-014	-1.00321e-014	-3.93918e-015	-9.23092e-015	-1.10286e-014	-1.11415e-014	-7.50644e-015	-9.42485e-015	-2.34212e-015	-5.87632e-015	-3.51129e-015	-1.54094e-015	2.22102e-015	9.8434e-015	6.06068e-016	1.10659e-014	7.00437e-015	-4.51913e-015	-2.58222e-015	2.5051e-015	-1.49677e-015	-2.93329e-016
-3.55975e-015	-7.74672e-015	-1.09354e-015	-1.03884e-014	-1.03336e-014	-4.03505e-015	-9.32256e-015	-1.09966e-014	-1.12981e-014	-7.65708e-015	-9.402e-015	-2.77064e-015	-6.10892e-015	-3.53394e-015	-1.51143e-015	2.22839e-015	1.01091e-014	4.65053e-016	1.11255e-014	7.2874e-015	-4.78713e-015	-3.02032e-015	2.22181e-015	-1.79995e-015	-1.01065e-015
-3.52236e-015	-7.68416e-015	-1.28642e-015	-1.04751e-014	-1.06044e-014	-4.14774e-015	-9.39281e-015	-1.09694e-014	-1.14473e-014	-7.80452e-015	-9.36559e-015	-3.19709e-015	-6.3318e-015	-3.52829e-015	-1.46894e-015	2.24899e-015	1.03662e-014	3.02806e-016	1.11448e-014	7.54178e-015	-5.04831e-015	-3.46542e-015	1.93725e-015	-2.10978e-015	-1.71952e-015
-3.47888e-015	-7.60421e-015	-1.46908e-015	-1.05457e-014	-1.08422e-014	-4.27714e-015	-9.44119e-015	-1.09464e-014	-1.15877e-014	-7.94747e-015	-9.31571e-015	-3.61843e-015	-6.54263e-015	-3.49479e-015	-1.41441e-015	2.28434e-015	1.06132e-014	1.21403e-016	1.11233e-014	7.76659e-015	-5.30235e-015	-3.91666e-015	1.65377e-015	-2.42405e-015	-2.41759e-015
-3.42943e-015	-7.50739e-015	-1.63951e-015	-1.06004e-014	-1.10461e-014	-4.42348e-015	-9.46747e-015	-1.0927e-014	-1.1718e-014	-8.0855e-015	-9.25198e-015	-4.03051e-015	-6.7384e-015	-3.43363e-015	-1.34839e-015	2.33496e-015	1.08487e-014	-7.78405e-017	1.10608e-014	7.9617e-015	-5.54888e-015	-4.37338e-015	1.37295e-015	-2.74045e-015	-3.10291e-015
-3.37463e-015	-7.39501e-015	-1.79595e-015	-1.06395e-014	-1.12152e-014	-4.58599e-015	-9.47233e-015	-1.09108e-014	-1.1837e-014	-8.21738e-015	-9.17514e-015	-4.42964e-015	-6.91758e-015	-3.34665e-015	-1.27183e-015	2.40136e-015	1.10708e-014	-2.92528e-016	1.09572e-014	8.12694e-015	-5.78702e-015	-4.83409e-015	1.09632e-015	-3.0565e-015	-3.77237e-015
-3.3149e-015	-7.2678e-015	-1.93658e-015	-1.06645e-014	-1.13487e-014	-4.76368e-015	-9.45603e-015	-1.08966e-014	-1.19435e-014	-8.34229e-015	-9.08546e-015	-4.81281e-015	-7.07848e-015	-3.23535e-015	-1.18607e-015	2.48392e-015	1.12781e-014	-5.20167e-016	1.08128e-014	8.26246e-015	-6.01678e-015	-5.29749e-015	8.26213e-016	-3.37e-015	-4.42377e-015
-3.25031e-015	-7.12713e-015	-2.06023e-015	-1.06754e-014	-1.14457e-014	-4.95501e-015	-9.41919e-015	-1.08831e-014	-1.20366e-014	-8.46027e-015	-8.98277e-015	-5.17684e-015	-7.21925e-015	-3.10115e-015	-1.09171e-015	2.58368e-015	1.14686e-014	-7.57934e-016	1.06288e-014	8.36916e-015	-6.23772e-015	-5.76175e-015	5.65024e-016	-3.67879e-015	-5.0546e-015
-3.18157e-015	-6.9746e-015	-2.16489e-015	-1.06735e-014	-1.15058e-014	-5.15946e-015	-9.36241e-015	-1.08692e-014	-1.21157e-014	-8.571e-015	-8.86777e-015	-5.51802e-015	-7.33794e-015	-2.94643e-015	-9.88995e-016	2.70114e-015	1.16409e-014	-1.00317e-015	1.04069e-014	8.44823e-015	-6.44981e-015	-6.22494e-015	3.14218e-016	-3.98015e-015	-5.66299e-015
-3.10935e-015	-6.81169e-015	-2.24949e-015	-1.06588e-014	-1.15299e-014	-5.37568e-015	-9.28685e-015	-1.08543e-014	-1.21798e-014	-8.67423e-015	-8.74075e-015	-5.8322e-015	-7.43348e-015	-2.77377e-015	-8.79798e-016	2.83659e-015	1.17938e-014	-1.25316e-015	1.01489e-014	8.50087e-015	-6.6533e-015	-6.68537e-015	7.49791e-017	-4.27246e-015	-6.24709e-015
-3.03479e-015	-6.64069e-015	-2.3132e-015	-1.06322e-014	-1.1519e-014	-5.60108e-015	-9.19369e-015	-1.08377e-014	-1.22268e-014	-8.77024e-015	-8.60241e-015	-6.11644e-015	-7.50521e-015	-2.58595e-015	-7.65023e-016	2.99054e-015	1.19271e-014	-1.50454e-015	9.85696e-015	8.52845e-015	-6.8479e-015	-7.14047e-015	-1.51517e-016	-4.55289e-015	-6.80552e-015
-2.95881e-015	-6.46359e-015	-2.35518e-015	-1.05945e-014	-1.14732e-014	-5.83375e-015	-9.0837e-015	-1.08181e-014	-1.22557e-014	-8.85912e-015	-8.4535e-015	-6.36795e-015	-7.55302e-015	-2.38621e-015	-6.45367e-016	3.16305e-015	1.20396e-014	-1.75375e-015	9.53399e-015	8.53371e-015	-7.03366e-015	-7.58802e-015	-3.64675e-016	-4.81984e-015	-7.33728e-015
-2.88163e-015	-6.28199e-015	-2.37464e-015	-1.0546e-014	-1.13937e-014	-6.07131e-015	-8.95804e-015	-1.07949e-014	-1.22659e-014	-8.94137e-015	-8.29427e-015	-6.58406e-015	-7.5766e-015	-2.17769e-015	-5.21808e-016	3.35437e-015	1.21308e-014	-1.99748e-015	9.18248e-015	8.51841e-015	-7.21062e-015	-8.02598e-015	-5.62794e-016	-5.0716e-015	-7.84098e-015
-2.80415e-015	-6.09735e-015	-2.37116e-015	-1.04879e-014	-1.12821e-014	-6.31034e-015	-8.81799e-015	-1.07663e-014	-1.2256e-014	-9.01663e-015	-8.12581e-015	-6.76229e-015	-7.57617e-015	-1.96383e-015	-3.95372e-016	3.56432e-015	1.21999e-014	-2.2326e-015	8.80526e-015	8.4852e-015	-7.37876e-015	-8.45197e-015	-7.45741e-016	-5.30626e-015	-8.31503e-015
-2.72722e-015	-5.91172e-015	-2.34466e-015	-1.04208e-014	-1.11399e-014	-6.54707e-015	-8.66481e-015	-1.07314e-014	-1.2225e-014	-9.08469e-015	-7.94916e-015	-6.90022e-015	-7.5524e-015	-1.74812e-015	-2.67039e-016	3.79338e-015	1.2247e-014	-2.45549e-015	8.40623e-015	8.43655e-015	-7.5384e-015	-8.86419e-015	-9.12893e-016	-5.52191e-015	-8.75858e-015
-2.65118e-015	-5.72693e-015	-2.2949e-015	-1.03444e-014	-1.09697e-014	-6.77911e-015	-8.49949e-015	-1.06891e-014	-1.21726e-014	-9.14598e-015	-7.7648e-015	-6.99517e-015	-7.50546e-015	-1.53348e-015	-1.37215e-016	4.04111e-015	1.22728e-014	-2.66259e-015	7.98906e-015	8.37518e-015	-7.68909e-015	-9.25979e-015	-1.06398e-015	-5.71723e-015	-9.17063e-015
-2.57718e-015	-5.54421e-015	-2.2228e-015	-1.02594e-014	-1.07735e-014	-7.00356e-015	-8.32314e-015	-1.0639e-014	-1.20977e-014	-9.20089e-015	-7.57331e-015	-7.04547e-015	-7.43658e-015	-1.32332e-015	-6.74161e-018	4.30641e-015	1.22779e-014	-2.85078e-015	7.55798e-015	8.30311e-015	-7.83074e-015	-9.63638e-015	-1.19933e-015	-5.89068e-015	-9.55035e-015
-2.50594e-015	-5.36535e-015	-2.12929e-015	-1.01663e-014	-1.05536e-014	-7.21771e-015	-8.13667e-015	-1.05803e-014	-1.19989e-014	-9.24943e-015	-7.37558e-015	-7.04941e-015	-7.34724e-015	-1.12088e-015	1.23648e-016	4.58867e-015	1.22632e-014	-3.01674e-015	7.11734e-015	8.22316e-015	-7.96302e-015	-9.99151e-015	-1.31918e-015	-6.0408e-015	-9.89727e-015
-2.43766e-015	-5.19201e-015	-2.01492e-015	-1.00654e-014	-1.03131e-014	-7.41857e-015	-7.94052e-015	-1.05117e-014	-1.18758e-014	-9.2918e-015	-7.1722e-015	-7.00484e-015	-7.23905e-015	-9.29462e-016	2.53248e-016	4.88776e-015	1.22303e-014	-3.15751e-015	6.67197e-015	8.13832e-015	-8.08542e-015	-1.0323e-014	-1.4238e-015	-6.16655e-015	-1.02107e-014
-2.37317e-015	-5.02604e-015	-1.88138e-015	-9.95699e-015	-1.00549e-014	-7.60352e-015	-7.73621e-015	-1.04321e-014	-1.17282e-014	-9.32795e-015	-6.9641e-015	-6.91025e-015	-7.11391e-015	-7.52424e-016	3.82082e-016	5.20211e-015	1.21807e-014	-3.27062e-015	6.22626e-015	8.05069e-015	-8.19788e-015	-1.06279e-014	-1.51384e-015	-6.26688e-015	-1.04903e-014
-2.31319e-015	-4.86886e-015	-1.73008e-015	-9.84154e-015	-9.78174e-015	-7.76976e-015	-7.52472e-015	-1.03407e-014	-1.15557e-014	-9.35701e-015	-6.75081e-015	-6.76556e-015	-6.97379e-015	-5.92292e-016	5.10113e-016	5.53027e-015	1.21161e-014	-3.35303e-015	5.78433e-015	7.96288e-015	-8.30031e-015	-1.09038e-014	-1.59052e-015	-6.341e-015	-1.07354e-014
-2.25786e-015	-4.72213e-015	-1.5628e-015	-9.71977e-015	-9.49698e-015	-7.91537e-015	-7.30673e-015	-1.02372e-014	-1.13581e-014	-9.37895e-015	-6.53306e-015	-6.57089e-015	-6.82092e-015	-4.51696e-016	6.36296e-016	5.87035e-015	1.20382e-014	-3.40219e-015	5.35086e-015	7.87747e-015	-8.39242e-015	-1.11481e-014	-1.65447e-015	-6.38829e-015	-1.09457e-014
-2.2069e-015	-4.58679e-015	-1.38143e-015	-9.59106e-015	-9.20354e-015	-8.03832e-015	-7.08318e-015	-1.01205e-014	-1.11354e-014	-9.39417e-015	-6.31178e-015	-6.32638e-015	-6.65801e-015	-3.32743e-016	7.60187e-016	6.2212e-015	1.19496e-014	-3.41631e-015	4.93005e-015	7.79703e-015	-8.47316e-015	-1.13587e-014	-1.70648e-015	-6.40871e-015	-1.1121e-014
-2.16057e-015	-4.46397e-015	-1.188e-015	-9.45536e-015	-8.90448e-015	-8.13606e-015	-6.85418e-015	-9.98998e-015	-1.08876e-014	-9.4027e-015	-6.08732e-015	-6.0325e-015	-6.48731e-015	-2.37788e-016	8.81885e-016	6.5804e-015	1.18527e-014	-3.3939e-015	4.52582e-015	7.72323e-015	-8.54191e-015	-1.1533e-014	-1.74787e-015	-6.40226e-015	-1.12617e-014
-2.11923e-015	-4.35458e-015	-9.84634e-016	-9.31305e-015	-8.60296e-015	-8.20634e-015	-6.62026e-015	-9.84537e-015	-1.06154e-014	-9.40333e-015	-5.85969e-015	-5.68978e-015	-6.31071e-015	-1.67529e-016	1.00071e-015	6.94595e-015	1.17502e-014	-3.33326e-015	4.14204e-015	7.65771e-015	-8.59787e-015	-1.167e-014	-1.77985e-015	-6.36918e-015	-1.13678e-014
-2.08281e-015	-4.25969e-015	-7.74647e-016	-9.16476e-015	-8.30189e-015	-8.24814e-015	-6.38161e-015	-9.68616e-015	-1.03195e-014	-9.3955e-015	-5.62917e-015	-5.2999e-015	-6.13086e-015	-1.23075e-016	1.11659e-015	7.31531e-015	1.16445e-014	-3.23358e-015	3.7827e-015	7.60145e-015	-8.63984e-015	-1.17679e-014	-1.80356e-015	-6.30923e-015	-1.14395e-014
-2.05176e-015	-4.17968e-015	-5.60289e-016	-9.01095e-015	-8.00325e-015	-8.26087e-015	-6.139e-015	-9.51235e-015	-1.00002e-014	-9.37842e-015	-5.39673e-015	-4.86431e-015	-5.95004e-015	-1.05143e-016	1.2295e-015	7.68578e-015	1.15378e-014	-3.09395e-015	3.45138e-015	7.55518e-015	-8.6667e-015	-1.18241e-014	-1.82052e-015	-6.22296e-015	-1.14769e-014
-2.02545e-015	-4.11569e-015	-3.44048e-016	-8.85131e-015	-7.70986e-015	-8.24319e-015	-5.89221e-015	-9.32328e-015	-9.65862e-015	-9.35149e-015	-5.16219e-015	-4.38512e-015	-5.77033e-015	-1.1399e-016	1.33971e-015	8.05482e-015	1.14327e-014	-2.91422e-015	3.15016e-015	7.51949e-015	-8.67773e-015	-1.18381e-014	-1.8319e-015	-6.11131e-015	-1.14803e-014
-2.00323e-015	-4.0682e-015	-1.28304e-016	-8.68519e-015	-7.42441e-015	-8.19494e-015	-5.64144e-015	-9.1198e-015	-9.29623e-015	-9.31378e-015	-4.9257e-015	-3.86445e-015	-5.59436e-015	-1.49477e-016	1.44711e-015	8.41926e-015	1.13318e-014	-2.69481e-015	2.88169e-015	7.49464e-015	-8.67174e-015	-1.18095e-014	-1.83919e-015	-5.97408e-015	-1.14509e-014
-1.98578e-015	-4.03727e-015	8.44612e-017	-8.51297e-015	-7.14913e-015	-8.11622e-015	-5.38624e-015	-8.90192e-015	-8.91489e-015	-9.26417e-015	-4.68729e-015	-3.30519e-015	-5.42429e-015	-2.10427e-016	1.55182e-015	8.7763e-015	1.12375e-014	-2.43665e-015	2.64746e-015	7.48095e-015	-8.64753e-015	-1.17375e-014	-1.84387e-015	-5.81184e-015	-1.13897e-014
-1.97288e-015	-4.02288e-015	2.91342e-016	-8.3353e-015	-6.88562e-015	-8.00677e-015	-5.1268e-015	-8.67019e-015	-8.51591e-015	-9.20195e-015	-4.44667e-015	-2.71099e-015	-5.26109e-015	-2.96159e-016	1.65404e-015	9.1233e-015	1.1152e-014	-2.1411e-015	2.44938e-015	7.47789e-015	-8.60457e-015	-1.16218e-014	-1.84707e-015	-5.62717e-015	-1.12975e-014
-1.96451e-015	-4.02497e-015	4.89983e-016	-8.15129e-015	-6.63506e-015	-7.86749e-015	-4.86304e-015	-8.4245e-015	-8.10139e-015	-9.1259e-015	-4.20424e-015	-2.08541e-015	-5.10687e-015	-4.04962e-016	1.75311e-015	9.45708e-015	1.10783e-014	-1.80971e-015	2.28843e-015	7.48462e-015	-8.54182e-015	-1.14628e-014	-1.8498e-015	-5.42103e-015	-1.11756e-014
-1.96065e-015	-4.04399e-015	6.7717e-016	-7.96144e-015	-6.39933e-015	-7.69946e-015	-4.59523e-015	-8.1656e-015	-7.67302e-015	-9.03523e-015	-3.96009e-015	-1.43245e-015	-4.96355e-015	-5.3541e-016	1.84951e-015	9.77495e-015	1.10178e-014	-1.44452e-015	2.16424e-015	7.50053e-015	-8.45861e-015	-1.12612e-014	-1.85288e-015	-5.1946e-015	-1.10249e-014
-1.961e-015	-4.07944e-015	8.50879e-016	-7.76579e-015	-6.17955e-015	-7.50355e-015	-4.32379e-015	-7.89443e-015	-7.23305e-015	-8.9284e-015	-3.71421e-015	-7.56492e-016	-4.832e-015	-6.85236e-016	1.94343e-015	1.00739e-014	1.09711e-014	-1.04852e-015	2.07673e-015	7.52427e-015	-8.35448e-015	-1.10172e-014	-1.85696e-015	-4.94927e-015	-1.08473e-014
-1.96496e-015	-4.13048e-015	1.00837e-015	-7.56443e-015	-5.97698e-015	-7.28123e-015	-4.0485e-015	-7.6116e-015	-6.78414e-015	-8.80411e-015	-3.46713e-015	-6.21743e-017	-4.71321e-015	-8.52375e-016	2.03516e-015	1.03513e-014	1.09394e-014	-6.24681e-016	2.02454e-015	7.5543e-015	-8.22842e-015	-1.07323e-014	-1.86334e-015	-4.68655e-015	-1.06444e-014
-1.97266e-015	-4.19671e-015	1.14783e-015	-7.35764e-015	-5.79167e-015	-7.0345e-015	-3.7697e-015	-7.31819e-015	-6.32911e-015	-8.66185e-015	-3.21892e-015	6.45297e-016	-4.60783e-015	-1.03461e-015	2.12419e-015	1.06041e-014	1.09246e-014	-1.76109e-016	2.0062e-015	7.58907e-015	-8.07926e-015	-1.04081e-014	-1.87253e-015	-4.40781e-015	-1.04182e-014
-1.98398e-015	-4.27729e-015	1.26717e-015	-7.14601e-015	-5.62438e-015	-6.76565e-015	-3.48763e-015	-7.01521e-015	-5.87053e-015	-8.50034e-015	-2.96942e-015	1.36112e-015	-4.51648e-015	-1.2287e-015	2.21025e-015	1.08297e-014	1.09266e-014	2.93702e-016	2.02003e-015	7.62638e-015	-7.9067e-015	-1.00461e-014	-1.88498e-015	-4.11446e-015	-1.01707e-014
-1.99912e-015	-4.37127e-015	1.36496e-015	-6.92975e-015	-5.47467e-015	-6.47712e-015	-3.20291e-015	-6.70377e-015	-5.41125e-015	-8.3186e-015	-2.7188e-015	2.08009e-015	-4.43936e-015	-1.43178e-015	2.29322e-015	1.1026e-014	1.09456e-014	7.8067e-016	2.06478e-015	7.66438e-015	-7.71042e-015	-9.64848e-015	-1.90132e-015	-3.80826e-015	-9.90364e-015
-2.01794e-015	-4.47757e-015	1.43995e-015	-6.70931e-015	-5.34285e-015	-6.17189e-015	-2.91645e-015	-6.38488e-015	-4.95394e-015	-8.11596e-015	-2.4675e-015	2.79714e-015	-4.37631e-015	-1.64069e-015	2.37326e-015	1.11903e-014	1.09819e-014	1.28042e-015	2.13755e-015	7.70092e-015	-7.49121e-015	-9.21764e-015	-1.9214e-015	-3.49134e-015	-9.61938e-015
-2.04018e-015	-4.59524e-015	1.49084e-015	-6.48564e-015	-5.22884e-015	-5.8529e-015	-2.62871e-015	-6.06039e-015	-4.50146e-015	-7.89119e-015	-2.2156e-015	3.5073e-015	-4.32671e-015	-1.85253e-015	2.44963e-015	1.13204e-014	1.10354e-014	1.78837e-015	2.2349e-015	7.7337e-015	-7.24828e-015	-8.75652e-015	-1.94508e-015	-3.16536e-015	-9.32036e-015
-2.06603e-015	-4.72287e-015	1.51669e-015	-6.25988e-015	-5.13185e-015	-5.52354e-015	-2.34083e-015	-5.73202e-015	-4.05686e-015	-7.64372e-015	-1.96343e-015	4.20544e-015	-4.29007e-015	-2.06402e-015	2.52176e-015	1.14145e-014	1.11045e-014	2.30059e-015	2.35301e-015	7.76061e-015	-6.98185e-015	-8.26772e-015	-1.97237e-015	-2.83239e-015	-9.00882e-015
-2.09536e-015	-4.85845e-015	1.51644e-015	-6.03326e-015	-5.05153e-015	-5.18637e-015	-2.05434e-015	-5.40073e-015	-3.62352e-015	-7.37369e-015	-1.71173e-015	4.88693e-015	-4.26548e-015	-2.27166e-015	2.58894e-015	1.1471e-014	1.11881e-014	2.81239e-015	2.48827e-015	7.77919e-015	-6.69274e-015	-7.75312e-015	-2.00276e-015	-2.49453e-015	-8.68729e-015
-2.12813e-015	-5.00113e-015	1.48963e-015	-5.80681e-015	-4.98765e-015	-4.84464e-015	-1.77036e-015	-5.06804e-015	-3.20365e-015	-7.08095e-015	-1.46095e-015	5.54645e-015	-4.25119e-015	-2.47203e-015	2.6508e-015	1.14889e-014	1.12842e-014	3.31848e-015	2.6375e-015	7.78735e-015	-6.3814e-015	-7.21702e-015	-2.03539e-015	-2.15304e-015	-8.35842e-015
-2.16454e-015	-5.14915e-015	1.43601e-015	-5.58151e-015	-4.9393e-015	-4.50177e-015	-1.49083e-015	-4.73632e-015	-2.79989e-015	-6.76547e-015	-1.21141e-015	6.17864e-015	-4.24569e-015	-2.66227e-015	2.70657e-015	1.14671e-014	1.13908e-014	3.8144e-015	2.79695e-015	7.78301e-015	-6.0491e-015	-6.66276e-015	-2.06961e-015	-1.80936e-015	-8.02477e-015
-2.20428e-015	-5.30102e-015	1.356e-015	-5.3591e-015	-4.90538e-015	-4.16065e-015	-1.21747e-015	-4.40798e-015	-2.41497e-015	-6.42774e-015	-9.6328e-016	6.77915e-015	-4.24738e-015	-2.83948e-015	2.75529e-015	1.1405e-014	1.15052e-014	4.29565e-015	2.96288e-015	7.76423e-015	-5.69665e-015	-6.09323e-015	-2.10502e-015	-1.46525e-015	-7.68855e-015
-2.24755e-015	-5.45538e-015	1.25016e-015	-5.14157e-015	-4.88569e-015	-3.82468e-015	-9.51889e-016	-4.08451e-015	-2.05133e-015	-6.06778e-015	-7.17136e-016	7.3439e-015	-4.25402e-015	-3.00099e-015	2.79595e-015	1.13023e-014	1.16249e-014	4.75749e-015	3.13097e-015	7.72929e-015	-5.32483e-015	-5.51213e-015	-2.14016e-015	-1.12196e-015	-7.35275e-015
-2.29454e-015	-5.61069e-015	1.11959e-015	-4.93097e-015	-4.87914e-015	-3.49681e-015	-6.96479e-016	-3.76753e-015	-1.71101e-015	-5.68641e-015	-4.73295e-016	7.86884e-015	-4.26371e-015	-3.14463e-015	2.82803e-015	1.11596e-014	1.17468e-014	5.19576e-015	3.297e-015	7.67716e-015	-4.935e-015	-4.92286e-015	-2.17448e-015	-7.81019e-016	-7.01945e-015
-2.34552e-015	-5.7646e-015	9.64942e-016	-4.72851e-015	-4.8846e-015	-3.17998e-015	-4.53133e-016	-3.45865e-015	-1.39628e-015	-5.28458e-015	-2.3194e-016	8.35088e-015	-4.27476e-015	-3.26823e-015	2.84988e-015	1.0977e-014	1.18679e-014	5.60633e-015	3.45704e-015	7.60618e-015	-4.52987e-015	-4.32878e-015	-2.20672e-015	-4.43694e-016	-6.69086e-015
-2.40047e-015	-5.91507e-015	7.87826e-016	-4.53643e-015	-4.90156e-015	-2.87715e-015	-2.24167e-016	-3.15884e-015	-1.10882e-015	-4.86329e-015	6.05225e-018	8.78636e-015	-4.28481e-015	-3.37029e-015	2.86011e-015	1.07556e-014	1.19851e-014	5.98504e-015	3.60711e-015	7.51551e-015	-4.11054e-015	-3.73331e-015	-2.23594e-015	-1.10824e-016	-6.36942e-015
-2.45902e-015	-6.06096e-015	5.90101e-016	-4.35751e-015	-4.92914e-015	-2.59099e-015	-1.23694e-017	-2.86985e-015	-8.4946e-016	-4.42338e-015	2.39918e-016	9.17291e-015	-4.29158e-015	-3.4494e-015	2.85758e-015	1.04969e-014	1.20956e-014	6.32926e-015	3.74389e-015	7.40487e-015	-3.67907e-015	-3.1395e-015	-2.26033e-015	2.1575e-016	-6.05706e-015
-2.52173e-015	-6.2004e-015	3.73239e-016	-4.19363e-015	-4.96702e-015	-2.3248e-015	1.79991e-016	-2.59352e-015	-6.19828e-016	-3.96646e-015	4.69596e-016	9.50916e-015	-4.29306e-015	-3.50389e-015	2.841e-015	1.02022e-014	1.21966e-014	6.63638e-015	3.86389e-015	7.27379e-015	-3.23648e-015	-2.55041e-015	-2.27875e-015	5.35007e-016	-5.75562e-015
-2.58878e-015	-6.33145e-015	1.396e-016	-4.04671e-015	-5.01469e-015	-2.08072e-015	3.50175e-016	-2.33142e-015	-4.20408e-016	-3.49422e-015	6.93688e-016	9.79327e-015	-4.28653e-015	-3.53265e-015	2.8089e-015	9.87327e-015	1.22842e-014	6.90332e-015	3.96448e-015	7.12286e-015	-2.78522e-015	-1.96915e-015	-2.29009e-015	8.46361e-016	-5.46621e-015
-2.66004e-015	-6.45215e-015	-1.09002e-016	-3.91939e-015	-5.0718e-015	-1.86071e-015	4.95647e-016	-2.08425e-015	-2.51416e-016	-3.00855e-015	9.11495e-016	1.00249e-014	-4.27046e-015	-3.53558e-015	2.75981e-015	9.51209e-015	1.23551e-014	7.12838e-015	4.04363e-015	6.95167e-015	-2.32697e-015	-1.39826e-015	-2.293e-015	1.14918e-015	-5.19062e-015
-2.7353e-015	-6.56075e-015	-3.70301e-016	-3.8135e-015	-5.13864e-015	-1.66761e-015	6.1412e-016	-1.85366e-015	-1.12904e-016	-2.51117e-015	1.12286e-015	1.02032e-014	-4.2425e-015	-3.5123e-015	2.69218e-015	9.1209e-015	1.24066e-014	7.31037e-015	4.09968e-015	6.76154e-015	-1.8638e-015	-8.40702e-016	-2.28622e-015	1.44334e-015	-4.92937e-015
-2.81483e-015	-6.65539e-015	-6.41905e-016	-3.73135e-015	-5.21518e-015	-1.50275e-015	7.02325e-016	-1.64051e-015	-4.93312e-018	-2.00371e-015	1.32677e-015	1.0329e-014	-4.20039e-015	-3.46335e-015	2.60515e-015	8.7023e-015	1.2436e-014	7.44793e-015	4.13109e-015	6.55352e-015	-1.39781e-015	-2.98597e-016	-2.26855e-015	1.72856e-015	-4.68327e-015
-2.89899e-015	-6.73442e-015	-9.21068e-016	-3.67521e-015	-5.30209e-015	-1.36757e-015	7.57973e-016	-1.44619e-015	7.30965e-017	-1.48854e-015	1.52256e-015	1.0403e-014	-4.14255e-015	-3.38934e-015	2.49712e-015	8.25905e-015	1.24405e-014	7.54056e-015	4.13734e-015	6.32894e-015	-9.30431e-016	2.26364e-016	-2.23865e-015	2.00411e-015	-4.45306e-015
-2.98708e-015	-6.79643e-015	-1.20526e-015	-3.64677e-015	-5.39934e-015	-1.26321e-015	7.78855e-016	-1.27138e-015	1.22343e-016	-9.67802e-016	1.70913e-015	1.04267e-014	-4.06745e-015	-3.29053e-015	2.36647e-015	7.79433e-015	1.24178e-014	7.58837e-015	4.1179e-015	6.09055e-015	-4.63484e-016	7.31888e-016	-2.1952e-015	2.26961e-015	-4.23868e-015
-3.07888e-015	-6.83969e-015	-1.49169e-015	-3.64805e-015	-5.50783e-015	-1.19095e-015	7.62898e-016	-1.11647e-015	1.44787e-016	-4.43711e-016	1.88612e-015	1.04025e-014	-3.97353e-015	-3.16755e-015	2.21209e-015	7.3107e-015	1.23659e-014	7.59208e-015	4.07282e-015	5.8401e-015	8.98681e-019	1.21641e-015	-2.13724e-015	2.52524e-015	-4.03938e-015
-3.17378e-015	-6.8625e-015	-1.77774e-015	-3.68117e-015	-5.62813e-015	-1.15156e-015	7.08285e-016	-9.81349e-016	1.41921e-016	8.17202e-017	2.05321e-015	1.03333e-014	-3.86001e-015	-3.02202e-015	2.03263e-015	6.81148e-015	1.22837e-014	7.55296e-015	4.00286e-015	5.57963e-015	4.60967e-016	1.67949e-015	-2.0635e-015	2.77152e-015	-3.85506e-015
-3.27171e-015	-6.86407e-015	-2.06068e-015	-3.74822e-015	-5.76054e-015	-1.14629e-015	6.14137e-016	-8.66531e-016	1.15389e-016	6.05814e-016	2.2096e-015	1.02226e-014	-3.72617e-015	-2.85582e-015	1.82756e-015	6.30008e-015	1.21705e-014	7.47265e-015	3.90927e-015	5.3118e-015	9.16266e-016	2.12069e-015	-1.97316e-015	3.00824e-015	-3.68483e-015
-3.37141e-015	-6.84274e-015	-2.33772e-015	-3.85064e-015	-5.90584e-015	-1.17527e-015	4.78872e-016	-7.72501e-016	6.76571e-017	1.12684e-015	2.35506e-015	1.00743e-014	-3.57141e-015	-2.67059e-015	1.59653e-015	5.78053e-015	1.20256e-014	7.35374e-015	3.79346e-015	5.03917e-015	1.3661e-015	2.53924e-015	-1.86607e-015	3.23637e-015	-3.52739e-015
-3.47249e-015	-6.79702e-015	-2.60608e-015	-3.98913e-015	-6.06522e-015	-1.23836e-015	3.01922e-016	-6.99137e-016	9.03741e-019	1.64285e-015	2.48976e-015	9.8924e-015	-3.39499e-015	-2.46821e-015	1.33839e-015	5.25631e-015	1.18488e-014	7.1995e-015	3.6578e-015	4.76424e-015	1.80912e-015	2.93447e-015	-1.74114e-015	3.45595e-015	-3.38075e-015
-3.57438e-015	-6.72626e-015	-2.86274e-015	-4.16498e-015	-6.23989e-015	-1.33504e-015	8.2578e-017	-6.46475e-016	-8.18437e-017	2.15194e-015	2.61356e-015	9.68218e-015	-3.19629e-015	-2.25122e-015	1.05272e-015	4.73086e-015	1.16408e-014	7.0131e-015	3.50484e-015	4.49021e-015	2.24494e-015	3.30668e-015	-1.5976e-015	3.66812e-015	-3.24279e-015
-3.67669e-015	-6.63026e-015	-3.10524e-015	-4.37889e-015	-6.43077e-015	-1.4651e-015	-1.78933e-016	-6.13842e-016	-1.77102e-016	2.65249e-015	2.72607e-015	9.44878e-015	-2.97586e-015	-2.02152e-015	7.39491e-016	4.20754e-015	1.14023e-014	6.79812e-015	3.33778e-015	4.22047e-015	2.67284e-015	3.65615e-015	-1.43401e-015	3.87403e-015	-3.11154e-015
-3.7787e-015	-6.50734e-015	-3.33093e-015	-4.63077e-015	-6.63871e-015	-1.62763e-015	-4.82604e-016	-6.0152e-016	-2.81638e-016	3.14277e-015	2.82763e-015	9.19744e-015	-2.73488e-015	-1.78079e-015	3.98563e-016	3.68942e-015	1.11353e-014	6.55873e-015	3.15929e-015	3.95776e-015	3.09291e-015	3.98278e-015	-1.25065e-015	4.07417e-015	-2.98399e-015
-3.87961e-015	-6.35726e-015	-3.53769e-015	-4.92102e-015	-6.86459e-015	-1.82146e-015	-8.2747e-016	-6.09479e-016	-3.93017e-016	3.62126e-015	2.91837e-015	8.934e-015	-2.47425e-015	-1.5315e-015	3.02989e-017	3.17929e-015	1.08417e-014	6.29922e-015	2.97362e-015	3.70469e-015	3.505e-015	4.28761e-015	-1.04762e-015	4.26933e-015	-2.85746e-015
-3.97869e-015	-6.18005e-015	-3.72297e-015	-5.2498e-015	-7.10954e-015	-2.04631e-015	-1.21236e-015	-6.37309e-016	-5.08083e-016	4.08667e-015	2.99823e-015	8.66423e-015	-2.19501e-015	-1.27558e-015	-3.65e-016	2.67965e-015	1.05232e-014	6.02398e-015	2.78504e-015	3.46376e-015	3.9093e-015	4.57239e-015	-8.24984e-016	4.46091e-015	-2.72913e-015
-4.07491e-015	-5.9756e-015	-3.88525e-015	-5.61592e-015	-7.37449e-015	-2.29994e-015	-1.6357e-015	-6.84053e-016	-6.23133e-016	4.53768e-015	3.06781e-015	8.39401e-015	-1.89831e-015	-1.01474e-015	-7.86383e-016	2.19292e-015	1.01823e-014	5.73726e-015	2.59746e-015	3.23733e-015	4.30622e-015	4.83828e-015	-5.82974e-016	4.65036e-015	-2.59624e-015
-4.16648e-015	-5.74376e-015	-4.02329e-015	-6.01859e-015	-7.65993e-015	-2.58111e-015	-2.09555e-015	-7.4857e-016	-7.34567e-016	4.97381e-015	3.12796e-015	8.12962e-015	-1.58643e-015	-7.50707e-016	-1.23252e-015	1.72146e-015	9.82176e-015	5.44453e-015	2.41504e-015	3.02785e-015	4.69654e-015	5.08635e-015	-3.21529e-016	4.83835e-015	-2.45538e-015
-4.25294e-015	-5.48498e-015	-4.13543e-015	-6.45657e-015	-7.96642e-015	-2.88775e-015	-2.58973e-015	-8.30004e-016	-8.39586e-016	5.39501e-015	3.17926e-015	7.87763e-015	-1.26112e-015	-4.85505e-016	-1.70238e-015	1.26726e-015	9.44504e-015	5.15109e-015	2.24169e-015	2.83747e-015	5.08122e-015	5.31815e-015	-4.09365e-017	5.02559e-015	-2.30334e-015
-4.33389e-015	-5.20017e-015	-4.22071e-015	-6.92763e-015	-8.29381e-015	-3.21874e-015	-3.11453e-015	-9.27992e-016	-9.34863e-016	5.80023e-015	3.22204e-015	7.64411e-015	-9.24055e-016	-2.20286e-016	-2.19441e-015	8.32241e-016	9.05576e-015	4.86176e-015	2.08168e-015	2.66786e-015	5.46182e-015	5.53541e-015	2.57855e-016	5.21363e-015	-2.13693e-015
-4.40893e-015	-4.88978e-015	-4.2785e-015	-7.4295e-015	-8.64174e-015	-3.57214e-015	-3.66739e-015	-1.04135e-015	-1.01778e-015	6.18917e-015	3.25769e-015	7.43489e-015	-5.78006e-016	4.36329e-017	-2.70609e-015	4.1781e-016	8.6575e-015	4.58166e-015	1.93896e-015	2.52092e-015	5.83907e-015	5.73954e-015	5.74489e-016	5.4037e-015	-1.95328e-015
-4.47681e-015	-4.5543e-015	-4.30786e-015	-7.95941e-015	-9.01027e-015	-3.94555e-015	-4.24484e-015	-1.16901e-015	-1.08536e-015	6.56242e-015	3.28711e-015	7.25572e-015	-2.2571e-016	3.05274e-016	-3.23533e-015	2.5523e-017	8.25399e-015	4.31539e-015	1.81797e-015	2.39786e-015	6.21498e-015	5.93224e-015	9.08167e-016	5.59715e-015	-1.74921e-015
-4.53729e-015	-4.1952e-015	-4.30814e-015	-8.51453e-015	-9.39872e-015	-4.33649e-015	-4.84314e-015	-1.30994e-015	-1.13463e-015	6.92048e-015	3.31151e-015	7.11143e-015	1.31064e-016	5.63696e-016	-3.77965e-015	-3.44041e-016	7.84994e-015	4.0678e-015	1.72195e-015	2.29951e-015	6.59103e-015	6.11563e-015	1.25852e-015	5.79563e-015	-1.5218e-015
-4.58941e-015	-3.81345e-015	-4.27951e-015	-9.09168e-015	-9.80578e-015	-4.74293e-015	-5.45807e-015	-1.46294e-015	-1.16299e-015	7.2642e-015	3.33252e-015	7.00708e-015	4.89394e-016	8.17817e-016	-4.33631e-015	-6.90027e-016	7.44943e-015	3.84322e-015	1.65436e-015	2.22609e-015	6.96918e-015	6.29166e-015	1.62491e-015	6.00026e-015	-1.26904e-015
-4.63234e-015	-3.41057e-015	-4.22235e-015	-9.6873e-015	-1.02306e-014	-5.16241e-015	-6.0851e-015	-1.62686e-015	-1.16912e-015	7.59351e-015	3.35142e-015	6.9478e-015	8.46917e-016	1.0678e-015	-4.90225e-015	-1.01257e-015	7.05664e-015	3.64541e-015	1.61858e-015	2.17824e-015	7.35136e-015	6.46217e-015	2.00579e-015	6.21122e-015	-9.88094e-016
-4.6661e-015	-2.98842e-015	-4.13684e-015	-1.02976e-014	-1.06716e-014	-5.59323e-015	-6.71988e-015	-1.80116e-015	-1.15124e-015	7.90961e-015	3.36949e-015	6.93763e-015	1.20071e-015	1.31335e-015	-5.47396e-015	-1.31132e-015	6.67519e-015	3.47841e-015	1.61725e-015	2.1553e-015	7.73856e-015	6.6283e-015	2.40041e-015	6.42973e-015	-6.76785e-016
-4.69028e-015	-2.54918e-015	-4.02333e-015	-1.09189e-014	-1.11274e-014	-6.03227e-015	-7.35756e-015	-1.98483e-015	-1.10754e-015	8.21403e-015	3.38841e-015	6.97962e-015	1.54857e-015	1.55503e-015	-6.04834e-015	-1.58633e-015	6.30861e-015	3.34576e-015	1.65246e-015	2.15598e-015	8.13213e-015	6.79129e-015	2.80779e-015	6.65697e-015	-3.33159e-016
-4.70479e-015	-2.09479e-015	-3.88262e-015	-1.15468e-014	-1.15954e-014	-6.47684e-015	-7.99363e-015	-2.17723e-015	-1.03668e-015	8.50786e-015	3.40972e-015	7.07717e-015	1.88749e-015	1.79312e-015	-6.62225e-015	-1.83886e-015	5.96e-015	3.24981e-015	1.7261e-015	2.17969e-015	8.53397e-015	6.95278e-015	3.22694e-015	6.89383e-015	4.37866e-017
-4.70893e-015	-1.62715e-015	-3.71555e-015	-1.21763e-014	-1.20735e-014	-6.92451e-015	-8.62335e-015	-2.37729e-015	-9.37672e-016	8.79237e-015	3.43491e-015	7.23334e-015	2.21554e-015	2.02793e-015	-7.19247e-015	-2.0699e-015	5.63337e-015	3.19286e-015	1.83963e-015	2.2249e-015	8.94587e-015	7.11428e-015	3.65623e-015	7.14113e-015	4.55476e-016
-4.70249e-015	-1.14786e-015	-3.52336e-015	-1.28039e-014	-1.25588e-014	-7.37279e-015	-9.24192e-015	-2.58415e-015	-8.10194e-016	9.06964e-015	3.46597e-015	7.45006e-015	2.5306e-015	2.26017e-015	-7.75534e-015	-2.28049e-015	5.33161e-015	3.17672e-015	1.99397e-015	2.28968e-015	9.36903e-015	7.27705e-015	4.09427e-015	7.39897e-015	9.0242e-016
-4.68594e-015	-6.59076e-016	-3.30805e-015	-1.34251e-014	-1.30486e-014	-7.81944e-015	-9.84488e-015	-2.79756e-015	-6.54348e-016	9.34188e-015	3.50395e-015	7.72805e-015	2.83103e-015	2.49159e-015	-8.3076e-015	-2.47229e-015	5.05669e-015	3.20281e-015	2.18927e-015	2.37212e-015	9.8048e-015	7.44173e-015	4.54001e-015	7.66754e-015	1.38474e-015
-4.65954e-015	-1.63714e-016	-3.07077e-015	-1.40354e-014	-1.35409e-014	-8.26244e-015	-1.04282e-014	-3.01628e-015	-4.69768e-016	9.61124e-015	3.5503e-015	8.06797e-015	3.11508e-015	2.72298e-015	-8.84651e-015	-2.64663e-015	4.80992e-015	3.27169e-015	2.42474e-015	2.47017e-015	1.02538e-014	7.60887e-015	4.99177e-015	7.94752e-015	1.90188e-015
-4.62332e-015	3.35282e-016	-2.8137e-015	-1.46306e-014	-1.40321e-014	-8.69962e-015	-1.09882e-014	-3.23924e-015	-2.56799e-016	9.87921e-015	3.60673e-015	8.46989e-015	3.38149e-015	2.95538e-015	-9.36857e-015	-2.80544e-015	4.59264e-015	3.3836e-015	2.69984e-015	2.58062e-015	1.07167e-014	7.78011e-015	5.44841e-015	8.23933e-015	2.45255e-015
-4.57737e-015	8.36233e-016	-2.53838e-015	-1.52066e-014	-1.45193e-014	-9.12818e-015	-1.15209e-014	-3.46594e-015	-1.63705e-017	1.01468e-014	3.67513e-015	8.93303e-015	3.62933e-015	3.19012e-015	-9.87085e-015	-2.95118e-015	4.40587e-015	3.53768e-015	3.01369e-015	2.70013e-015	1.11938e-014	7.95575e-015	5.90841e-015	8.54313e-015	3.03477e-015
-4.52206e-015	1.3372e-015	-2.24689e-015	-1.57593e-014	-1.49991e-014	-9.54657e-015	-1.20231e-014	-3.69549e-015	2.5052e-016	1.04172e-014	3.75694e-015	9.45583e-015	3.85772e-015	3.42907e-015	-1.03499e-014	-3.08599e-015	4.25e-015	3.73329e-015	3.36426e-015	2.82536e-015	1.16852e-014	8.13601e-015	6.37002e-015	8.85871e-015	3.64671e-015
-4.45792e-015	1.836e-015	-1.94094e-015	-1.62858e-014	-1.54687e-014	-9.95275e-015	-1.24924e-014	-3.92782e-015	5.42628e-016	1.06924e-014	3.85316e-015	1.00362e-014	4.06622e-015	3.67311e-015	-1.08032e-014	-3.2116e-015	4.12461e-015	3.96887e-015	3.74971e-015	2.95269e-015	1.21907e-014	8.32052e-015	6.83226e-015	9.18591e-015	4.28626e-015
-4.38545e-015	2.32978e-015	-1.62232e-015	-1.67821e-014	-1.5925e-014	-1.03446e-014	-1.29265e-014	-4.16258e-015	8.58423e-016	1.09737e-014	3.96492e-015	1.06718e-014	4.25411e-015	3.92409e-015	-1.12282e-014	-3.33021e-015	4.02917e-015	4.24221e-015	4.16794e-015	3.07848e-015	1.27097e-014	8.5089e-015	7.29397e-015	9.52468e-015	4.9505e-015
-4.30503e-015	2.8159e-015	-1.29333e-015	-1.72451e-014	-1.63657e-014	-1.07209e-014	-1.33234e-014	-4.39947e-015	1.19638e-015	1.12631e-014	4.09326e-015	1.13594e-014	4.42151e-015	4.18256e-015	-1.16231e-014	-3.44436e-015	3.96248e-015	4.55054e-015	4.61488e-015	3.1991e-015	1.32409e-014	8.7013e-015	7.7533e-015	9.87448e-015	5.63586e-015
-4.21738e-015	3.29278e-015	-9.56307e-016	-1.7672e-014	-1.67888e-014	-1.10804e-014	-1.36822e-014	-4.63748e-015	1.55491e-015	1.15624e-014	4.23944e-015	1.20955e-014	4.56886e-015	4.45019e-015	-1.19861e-014	-3.55646e-015	3.92236e-015	4.89098e-015	5.08742e-015	3.31047e-015	1.37838e-014	8.89674e-015	8.20907e-015	1.02346e-014	6.33894e-015
-4.12297e-015	3.75837e-015	-6.13439e-016	-1.80614e-014	-1.71914e-014	-1.1422e-014	-1.40015e-014	-4.87635e-015	1.93214e-015	1.18728e-014	4.40449e-015	1.28761e-014	4.69748e-015	4.72759e-015	-1.23158e-014	-3.66858e-015	3.9066e-015	5.26062e-015	5.58197e-015	3.40974e-015	1.43368e-014	9.09447e-015	8.66034e-015	1.06043e-014	7.05527e-015
-4.02255e-015	4.21069e-015	-2.67189e-016	-1.84119e-014	-1.75713e-014	-1.17443e-014	-1.42802e-014	-5.11546e-015	2.3258e-015	1.21953e-014	4.58856e-015	1.36962e-014	4.8081e-015	5.01531e-015	-1.26108e-014	-3.78322e-015	3.9118e-015	5.65579e-015	6.0944e-015	3.49305e-015	1.48986e-014	9.29427e-015	9.10625e-015	1.09824e-014	7.78027e-015
-3.91678e-015	4.64808e-015	8.03007e-017	-1.87221e-014	-1.79267e-014	-1.2047e-014	-1.45184e-014	-5.35357e-015	2.73375e-015	1.25307e-014	4.79178e-015	1.45507e-014	4.90147e-015	5.31414e-015	-1.2871e-014	-3.90287e-015	3.93467e-015	6.0724e-015	6.61992e-015	3.55662e-015	1.54668e-014	9.49505e-015	9.54582e-015	1.13689e-014	8.50885e-015
-3.8058e-015	5.06899e-015	4.27371e-016	-1.89913e-014	-1.82561e-014	-1.23292e-014	-1.4717e-014	-5.59088e-015	3.15421e-015	1.28804e-014	5.01434e-015	1.54343e-014	4.98019e-015	5.62473e-015	-1.30964e-014	-4.02939e-015	3.97185e-015	6.50619e-015	7.15461e-015	3.59695e-015	1.60394e-014	9.69547e-015	9.97784e-015	1.17622e-014	9.23629e-015
-3.6904e-015	5.47213e-015	7.7188e-016	-1.92194e-014	-1.85583e-014	-1.25899e-014	-1.48766e-014	-5.82692e-015	3.5852e-015	1.32444e-014	5.25657e-015	1.63414e-014	5.04554e-015	5.94714e-015	-1.32871e-014	-4.16438e-015	4.01987e-015	6.95284e-015	7.69409e-015	3.61029e-015	1.66142e-014	9.89426e-015	1.04007e-014	1.21613e-014	9.95786e-015
-3.571e-015	5.85656e-015	1.11176e-015	-1.94071e-014	-1.8833e-014	-1.28284e-014	-1.49988e-014	-6.06116e-015	4.02456e-015	1.3623e-014	5.51791e-015	1.72672e-014	5.09948e-015	6.28147e-015	-1.34436e-014	-4.30984e-015	4.0741e-015	7.40776e-015	8.23361e-015	3.59413e-015	1.71882e-014	1.00905e-014	1.08138e-014	1.25652e-014	1.06683e-014
-3.44757e-015	6.22149e-015	1.44522e-015	-1.95555e-014	-1.90802e-014	-1.30454e-014	-1.50858e-014	-6.29397e-015	4.47025e-015	1.40167e-014	5.79782e-015	1.82055e-014	5.14445e-015	6.62735e-015	-1.35675e-014	-4.46781e-015	4.12911e-015	7.86635e-015	8.76915e-015	3.54546e-015	1.77588e-014	1.02835e-014	1.12168e-014	1.29726e-014	1.13622e-014
-3.32051e-015	6.56644e-015	1.77071e-015	-1.96662e-014	-1.93008e-014	-1.32408e-014	-1.514e-014	-6.52464e-015	4.9202e-015	1.44248e-014	6.09545e-015	1.91501e-014	5.18302e-015	6.98372e-015	-1.36603e-014	-4.63943e-015	4.18028e-015	8.32493e-015	9.29584e-015	3.46245e-015	1.83227e-014	1.04715e-014	1.16091e-014	1.33824e-014	1.20344e-014
-3.19023e-015	6.89144e-015	2.08675e-015	-1.97413e-014	-1.94947e-014	-1.34145e-014	-1.51643e-014	-6.7523e-015	5.37366e-015	1.48474e-014	6.41016e-015	2.00956e-014	5.21768e-015	7.34994e-015	-1.37241e-014	-4.82654e-015	4.22271e-015	8.77909e-015	9.80945e-015	3.34318e-015	1.88767e-014	1.06532e-014	1.19902e-014	1.3793e-014	1.26807e-014
-3.05709e-015	7.19551e-015	2.39181e-015	-1.97836e-014	-1.96644e-014	-1.35675e-014	-1.51612e-014	-6.9765e-015	5.82907e-015	1.52834e-014	6.74046e-015	2.10366e-014	5.2509e-015	7.72461e-015	-1.37607e-014	-5.0299e-015	4.25115e-015	9.22431e-015	1.03059e-014	3.18597e-015	1.94187e-014	1.08277e-014	1.23592e-014	1.42032e-014	1.32966e-014
-2.92112e-015	7.47875e-015	2.68535e-015	-1.97965e-014	-1.98121e-014	-1.37006e-014	-1.51345e-014	-7.19698e-015	6.28486e-015	1.57315e-014	7.08541e-015	2.19672e-014	5.2849e-015	8.1067e-015	-1.3773e-014	-5.2509e-015	4.26072e-015	9.65683e-015	1.07811e-014	2.98963e-015	1.9946e-014	1.09945e-014	1.2716e-014	1.46109e-014	1.38775e-014
-2.78229e-015	7.74189e-015	2.96597e-015	-1.97832e-014	-1.99399e-014	-1.38148e-014	-1.50877e-014	-7.4137e-015	6.73985e-015	1.6191e-014	7.44412e-015	2.28825e-014	5.32264e-015	8.49416e-015	-1.37641e-014	-5.49012e-015	4.24693e-015	1.00722e-014	1.12315e-014	2.75284e-015	2.0456e-014	1.11526e-014	1.30608e-014	1.5015e-014	1.44191e-014
-2.64092e-015	7.98547e-015	3.2326e-015	-1.97479e-014	-2.005e-014	-1.39112e-014	-1.50252e-014	-7.62574e-015	7.1928e-015	1.66603e-014	7.81452e-015	2.37773e-014	5.36635e-015	8.88515e-015	-1.37376e-014	-5.74779e-015	4.20539e-015	1.04668e-014	1.16536e-014	2.47508e-015	2.09457e-014	1.13013e-014	1.33934e-014	1.54144e-014	1.4918e-014
-2.49688e-015	8.21057e-015	3.48456e-015	-1.96955e-014	-2.01454e-014	-1.39906e-014	-1.49506e-014	-7.83186e-015	7.64247e-015	1.71379e-014	8.19489e-015	2.46468e-014	5.41846e-015	9.27798e-015	-1.36974e-014	-6.02437e-015	4.13247e-015	1.08378e-014	1.20451e-014	2.15651e-015	2.14131e-014	1.14387e-014	1.37137e-014	1.58076e-014	1.53713e-014
-2.34976e-015	8.41786e-015	3.72143e-015	-1.96307e-014	-2.02298e-014	-1.40539e-014	-1.48685e-014	-8.03141e-015	8.08838e-015	1.76217e-014	8.58341e-015	2.54861e-014	5.48145e-015	9.67022e-015	-1.36466e-014	-6.31958e-015	4.02377e-015	1.11823e-014	1.24034e-014	1.79729e-015	2.18556e-014	1.15637e-014	1.40218e-014	1.61936e-014	1.57761e-014
-2.19903e-015	8.60815e-015	3.9423e-015	-1.95581e-014	-2.03073e-014	-1.41025e-014	-1.47819e-014	-8.22398e-015	8.52999e-015	1.81096e-014	8.97809e-015	2.62906e-014	5.55746e-015	1.00592e-014	-1.35889e-014	-6.6332e-015	3.87578e-015	1.14978e-014	1.2726e-014	1.39769e-015	2.22714e-014	1.16758e-014	1.43186e-014	1.65714e-014	1.61299e-014
-2.04485e-015	8.78245e-015	4.14699e-015	-1.94826e-014	-2.03818e-014	-1.41382e-014	-1.46946e-014	-8.40879e-015	8.96693e-015	1.85996e-014	9.3767e-015	2.70566e-014	5.64825e-015	1.04425e-014	-1.35284e-014	-6.96513e-015	3.68482e-015	1.17831e-014	1.30109e-014	9.58593e-016	2.26593e-014	1.17741e-014	1.46042e-014	1.69401e-014	1.64311e-014
-1.88771e-015	8.9425e-015	4.33514e-015	-1.94097e-014	-2.04582e-014	-1.41624e-014	-1.46106e-014	-8.58511e-015	9.39821e-015	1.90899e-014	9.77668e-015	2.77809e-014	5.75542e-015	1.08178e-014	-1.34695e-014	-7.31421e-015	3.4495e-015	1.20369e-014	1.32569e-014	4.81756e-016	2.30178e-014	1.18584e-014	1.48791e-014	1.7298e-014	1.66784e-014
-1.72688e-015	9.08962e-015	4.5069e-015	-1.93447e-014	-2.05405e-014	-1.41766e-014	-1.45335e-014	-8.75191e-015	9.82382e-015	1.95781e-014	1.01762e-014	2.8461e-014	5.88062e-015	1.11825e-014	-1.34165e-014	-7.6795e-015	3.16812e-015	1.22576e-014	1.34626e-014	-3.07163e-017	2.3346e-014	1.19278e-014	1.51442e-014	1.76433e-014	1.6872e-014
-1.56188e-015	9.22528e-015	4.66266e-015	-1.92926e-014	-2.06329e-014	-1.41837e-014	-1.44679e-014	-8.90873e-015	1.0244e-014	2.00619e-014	1.05724e-014	2.9095e-014	6.02503e-015	1.1534e-014	-1.33733e-014	-8.05959e-015	2.83951e-015	1.24445e-014	1.36268e-014	-5.76891e-016	2.36436e-014	1.19822e-014	1.54001e-014	1.79753e-014	1.70119e-014
-1.39236e-015	9.35095e-015	4.80274e-015	-1.92586e-014	-2.07399e-014	-1.41852e-014	-1.44165e-014	-9.05472e-015	1.06587e-014	2.05384e-014	1.09628e-014	2.96804e-014	6.18914e-015	1.18696e-014	-1.33441e-014	-8.45318e-015	2.46298e-015	1.25975e-014	1.37494e-014	-1.15444e-015	2.39107e-014	1.20219e-014	1.56469e-014	1.82931e-014	1.70987e-014
-1.21785e-015	9.46847e-015	4.92753e-015	-1.92474e-014	-2.0866e-014	-1.41832e-014	-1.43822e-014	-9.1898e-015	1.10672e-014	2.10052e-014	1.1345e-014	3.02159e-014	6.37335e-015	1.21868e-014	-1.33326e-014	-8.85942e-015	2.03849e-015	1.2717e-014	1.38311e-014	-1.76054e-015	2.41473e-014	1.20467e-014	1.58848e-014	1.85957e-014	1.71343e-014
-1.03863e-015	9.57893e-015	5.03729e-015	-1.92642e-014	-2.10156e-014	-1.41794e-014	-1.43671e-014	-9.31349e-015	1.14693e-014	2.14597e-014	1.17164e-014	3.07007e-014	6.57792e-015	1.24836e-014	-1.33421e-014	-9.27661e-015	1.56685e-015	1.28035e-014	1.38717e-014	-2.39261e-015	2.43539e-014	1.20559e-014	1.61149e-014	1.88825e-014	1.71202e-014
-8.54434e-016	9.6841e-015	5.1334e-015	-1.93137e-014	-2.11924e-014	-1.41754e-014	-1.4374e-014	-9.42554e-015	1.1865e-014	2.18993e-014	1.20747e-014	3.11348e-014	6.80215e-015	1.27582e-014	-1.33756e-014	-9.70314e-015	1.04951e-015	1.28576e-014	1.38724e-014	-3.0478e-015	2.45319e-014	1.20493e-014	1.63378e-014	1.91525e-014	1.70597e-014
-6.6542e-016	9.78583e-015	5.21639e-015	-1.93992e-014	-2.14002e-014	-1.41739e-014	-1.44049e-014	-9.52498e-015	1.22548e-014	2.23216e-014	1.24185e-014	3.15187e-014	7.04567e-015	1.30088e-014	-1.34366e-014	-1.01375e-014	4.89227e-016	1.28811e-014	1.38342e-014	-3.72233e-015	2.4682e-014	1.20268e-014	1.65538e-014	1.94049e-014	1.69553e-014
-4.71498e-016	9.88522e-015	5.28675e-015	-1.9524e-014	-2.16427e-014	-1.41774e-014	-1.44607e-014	-9.6115e-015	1.26382e-014	2.27246e-014	1.2745e-014	3.18531e-014	7.30688e-015	1.32326e-014	-1.35277e-014	-1.05782e-014	-1.10923e-016	1.28755e-014	1.37582e-014	-4.41283e-015	2.48065e-014	1.19887e-014	1.67642e-014	1.9639e-014	1.68107e-014
-2.72775e-016	9.98423e-015	5.34545e-015	-1.96911e-014	-2.19225e-014	-1.41875e-014	-1.45424e-014	-9.6848e-015	1.30144e-014	2.31058e-014	1.30521e-014	3.21389e-014	7.58482e-015	1.34289e-014	-1.36508e-014	-1.1023e-014	-7.4844e-016	1.28428e-014	1.36462e-014	-5.11565e-015	2.4907e-014	1.19349e-014	1.69699e-014	1.98547e-014	1.66301e-014
-6.91099e-017	1.00846e-014	5.39413e-015	-1.9903e-014	-2.22421e-014	-1.42058e-014	-1.46507e-014	-9.74481e-015	1.33839e-014	2.34629e-014	1.33378e-014	3.2377e-014	7.87756e-015	1.35967e-014	-1.38075e-014	-1.14702e-014	-1.41921e-015	1.27851e-014	1.34998e-014	-5.82733e-015	2.4986e-014	1.18665e-014	1.71715e-014	2.0052e-014	1.64184e-014
1.39274e-016	1.0187e-014	5.43361e-015	-2.01615e-014	-2.26037e-014	-1.42344e-014	-1.47861e-014	-9.7921e-015	1.37458e-014	2.37941e-014	1.35999e-014	3.25694e-014	8.1833e-015	1.37348e-014	-1.39995e-014	-1.1918e-014	-2.11897e-015	1.27044e-014	1.33212e-014	-6.54433e-015	2.50453e-014	1.17838e-014	1.73698e-014	2.02297e-014	1.61805e-014
3.52301e-016	1.02927e-014	5.46495e-015	-2.04677e-014	-2.30091e-014	-1.42748e-014	-1.49482e-014	-9.82608e-015	1.40998e-014	2.40988e-014	1.38376e-014	3.2718e-014	8.50021e-015	1.38427e-014	-1.42278e-014	-1.23645e-014	-2.84203e-015	1.26033e-014	1.3112e-014	-7.26292e-015	2.50875e-014	1.16875e-014	1.75658e-014	2.03875e-014	1.59213e-014
5.68875e-016	1.04024e-014	5.48846e-015	-2.0822e-014	-2.34592e-014	-1.43288e-014	-1.51364e-014	-9.84687e-015	1.44454e-014	2.43757e-014	1.40494e-014	3.28253e-014	8.82541e-015	1.39199e-014	-1.44928e-014	-1.28071e-014	-3.58285e-015	1.24848e-014	1.2875e-014	-7.98005e-015	2.51157e-014	1.15776e-014	1.77591e-014	2.05256e-014	1.56463e-014
7.88243e-016	1.05175e-014	5.50467e-015	-2.12248e-014	-2.39537e-014	-1.43983e-014	-1.53497e-014	-9.85483e-015	1.47813e-014	2.46232e-014	1.42337e-014	3.28944e-014	9.15589e-015	1.39664e-014	-1.47946e-014	-1.32445e-014	-4.33634e-015	1.23514e-014	1.26119e-014	-8.692e-015	2.51325e-014	1.14548e-014	1.795e-014	2.06445e-014	1.53611e-014
1.00962e-015	1.06382e-014	5.51475e-015	-2.16745e-014	-2.44924e-014	-1.44845e-014	-1.55861e-014	-9.84995e-015	1.51066e-014	2.48398e-014	1.43897e-014	3.29286e-014	9.4887e-015	1.39827e-014	-1.51321e-014	-1.36749e-014	-5.09652e-015	1.22056e-014	1.23243e-014	-9.39481e-015	2.51402e-014	1.13194e-014	1.81385e-014	2.07442e-014	1.50709e-014
1.23232e-015	1.07658e-014	5.52e-015	-2.21691e-014	-2.50739e-014	-1.45885e-014	-1.58444e-014	-9.83231e-015	1.54197e-014	2.5025e-014	1.45161e-014	3.2931e-014	9.82038e-015	1.39695e-014	-1.55039e-014	-1.40972e-014	-5.85733e-015	1.20493e-014	1.20148e-014	-1.00852e-014	2.5142e-014	1.11714e-014	1.83242e-014	2.08251e-014	1.47816e-014
1.4555e-015	1.09003e-014	5.52144e-015	-2.27068e-014	-2.5696e-014	-1.47111e-014	-1.6122e-014	-9.80255e-015	1.57198e-014	2.51786e-014	1.46122e-014	3.29047e-014	1.01479e-014	1.39282e-014	-1.59084e-014	-1.45094e-014	-6.61274e-015	1.18849e-014	1.16857e-014	-1.07607e-014	2.51404e-014	1.10114e-014	1.85069e-014	2.0887e-014	1.44988e-014
1.67782e-015	1.10416e-014	5.51966e-015	-2.32847e-014	-2.63566e-014	-1.48528e-014	-1.64164e-014	-9.76111e-015	1.60053e-014	2.53002e-014	1.4678e-014	3.28535e-014	1.04677e-014	1.38595e-014	-1.63437e-014	-1.491e-014	-7.3562e-015	1.17152e-014	1.13388e-014	-1.1419e-014	2.51384e-014	1.08406e-014	1.86866e-014	2.09307e-014	1.42281e-014
1.89791e-015	1.11897e-014	5.51545e-015	-2.38993e-014	-2.70523e-014	-1.50143e-014	-1.67255e-014	-9.70861e-015	1.62747e-014	2.53898e-014	1.47128e-014	3.27807e-014	1.07765e-014	1.37655e-014	-1.68075e-014	-1.52975e-014	-8.08189e-015	1.15422e-014	1.09757e-014	-1.20575e-014	2.51382e-014	1.06593e-014	1.88622e-014	2.0956e-014	1.3975e-014
2.1147e-015	1.1344e-014	5.50945e-015	-2.45457e-014	-2.77787e-014	-1.51949e-014	-1.70465e-014	-9.64625e-015	1.65263e-014	2.5448e-014	1.47172e-014	3.26889e-014	1.10708e-014	1.36481e-014	-1.72967e-014	-1.56705e-014	-8.78414e-015	1.13673e-014	1.05978e-014	-1.2674e-014	2.51414e-014	1.04675e-014	1.90333e-014	2.09633e-014	1.37442e-014
2.32675e-015	1.15041e-014	5.50235e-015	-2.52191e-014	-2.8532e-014	-1.53953e-014	-1.73763e-014	-9.57494e-015	1.67586e-014	2.54754e-014	1.46914e-014	3.25819e-014	1.13478e-014	1.35095e-014	-1.78079e-014	-1.60282e-014	-9.45735e-015	1.11922e-014	1.02071e-014	-1.32673e-014	2.51502e-014	1.02657e-014	1.91988e-014	2.09534e-014	1.35402e-014
2.53197e-015	1.16698e-014	5.49475e-015	-2.59142e-014	-2.93071e-014	-1.56156e-014	-1.77114e-014	-9.49521e-015	1.69696e-014	2.54731e-014	1.46355e-014	3.24629e-014	1.16043e-014	1.33519e-014	-1.83374e-014	-1.63698e-014	-1.00967e-014	1.10182e-014	9.804e-015	-1.3836e-014	2.51656e-014	1.00536e-014	1.9358e-014	2.09269e-014	1.33671e-014
2.72921e-015	1.18402e-014	5.48764e-015	-2.66249e-014	-3.00984e-014	-1.58549e-014	-1.80489e-014	-9.40762e-015	1.71576e-014	2.54421e-014	1.45506e-014	3.23346e-014	1.18368e-014	1.3178e-014	-1.88816e-014	-1.66947e-014	-1.06973e-014	1.08462e-014	9.38986e-015	-1.43791e-014	2.5189e-014	9.83137e-015	1.95097e-014	2.08843e-014	1.32283e-014
2.91767e-015	1.20147e-014	5.48178e-015	-2.7345e-014	-3.08999e-014	-1.61123e-014	-1.83853e-014	-9.31344e-015	1.73208e-014	2.53837e-014	1.44374e-014	3.21998e-014	1.20423e-014	1.29901e-014	-1.94358e-014	-1.70015e-014	-1.12556e-014	1.06772e-014	8.9656e-015	-1.48958e-014	2.52202e-014	9.59971e-015	1.96518e-014	2.08265e-014	1.31266e-014
3.09574e-015	1.21926e-014	5.4779e-015	-2.80675e-014	-3.17052e-014	-1.63866e-014	-1.87176e-014	-9.213e-015	1.74577e-014	2.52997e-014	1.42971e-014	3.20606e-014	1.22183e-014	1.27912e-014	-1.99954e-014	-1.72901e-014	-1.17681e-014	1.05114e-014	8.53146e-015	-1.53854e-014	2.52598e-014	9.35888e-015	1.97828e-014	2.07541e-014	1.30651e-014
3.26234e-015	1.23727e-014	5.47588e-015	-2.87859e-014	-3.25068e-014	-1.66764e-014	-1.90431e-014	-9.10756e-015	1.75664e-014	2.51917e-014	1.41309e-014	3.19194e-014	1.23619e-014	1.25836e-014	-2.05557e-014	-1.75601e-014	-1.22319e-014	1.0349e-014	8.08775e-015	-1.58483e-014	2.53074e-014	9.10848e-015	1.99017e-014	2.06677e-014	1.3046e-014
3.41598e-015	1.25534e-014	5.47596e-015	-2.94934e-014	-3.3298e-014	-1.69808e-014	-1.9358e-014	-8.99736e-015	1.76454e-014	2.50613e-014	1.394e-014	3.17783e-014	1.24713e-014	1.237e-014	-2.1112e-014	-1.78114e-014	-1.26447e-014	1.01895e-014	7.63489e-015	-1.62852e-014	2.53616e-014	8.84836e-015	2.00065e-014	2.05679e-014	1.30702e-014
3.5556e-015	1.27336e-014	5.47827e-015	-3.01824e-014	-3.40717e-014	-1.72976e-014	-1.96598e-014	-8.88295e-015	1.76935e-014	2.49109e-014	1.37261e-014	3.16391e-014	1.2545e-014	1.21538e-014	-2.16593e-014	-1.8044e-014	-1.30053e-014	1.00324e-014	7.17287e-015	-1.66961e-014	2.54216e-014	8.57869e-015	2.00963e-014	2.04555e-014	1.31388e-014
3.6798e-015	1.29124e-014	5.48324e-015	-3.08459e-014	-3.48208e-014	-1.76247e-014	-1.99458e-014	-8.76496e-015	1.77094e-014	2.47425e-014	1.34903e-014	3.15033e-014	1.25819e-014	1.19371e-014	-2.21928e-014	-1.82575e-014	-1.33129e-014	9.87667e-015	6.70167e-015	-1.70821e-014	2.54861e-014	8.29947e-015	2.01688e-014	2.03312e-014	1.32517e-014
3.7881e-015	1.30884e-014	5.49079e-015	-3.14763e-014	-3.55376e-014	-1.79595e-014	-2.02132e-014	-8.6437e-015	1.76923e-014	2.45577e-014	1.32346e-014	3.13719e-014	1.25803e-014	1.17227e-014	-2.27076e-014	-1.84522e-014	-1.3568e-014	9.72143e-015	6.22056e-015	-1.7445e-014	2.55522e-014	8.01011e-015	2.02222e-014	2.0196e-014	1.34083e-014
3.87991e-015	1.32605e-014	5.50118e-015	-3.20668e-014	-3.62156e-014	-1.82989e-014	-2.04598e-014	-8.51946e-015	1.76412e-014	2.43591e-014	1.29606e-014	3.12449e-014	1.25395e-014	1.15125e-014	-2.31993e-014	-1.86283e-014	-1.37714e-014	9.56553e-015	5.7286e-015	-1.77863e-014	2.56173e-014	7.70995e-015	2.02545e-014	2.00507e-014	1.36077e-014
3.95394e-015	1.34276e-014	5.51418e-015	-3.26106e-014	-3.68474e-014	-1.86401e-014	-2.06833e-014	-8.39251e-015	1.75554e-014	2.41488e-014	1.26701e-014	3.11229e-014	1.24597e-014	1.13089e-014	-2.36634e-014	-1.87868e-014	-1.39245e-014	9.40782e-015	5.22514e-015	-1.81085e-014	2.56791e-014	7.39951e-015	2.02639e-014	1.98954e-014	1.38479e-014
4.00951e-015	1.35877e-014	5.52966e-015	-3.31013e-014	-3.74261e-014	-1.89799e-014	-2.08815e-014	-8.26343e-015	1.74338e-014	2.39286e-014	1.23653e-014	3.10059e-014	1.2341e-014	1.11136e-014	-2.40954e-014	-1.89283e-014	-1.40298e-014	9.24593e-015	4.70951e-015	-1.84139e-014	2.57341e-014	7.0784e-015	2.02487e-014	1.97309e-014	1.41259e-014
4.04616e-015	1.37395e-014	5.54718e-015	-3.35331e-014	-3.79455e-014	-1.93149e-014	-2.10526e-014	-8.13253e-015	1.72762e-014	2.37008e-014	1.20478e-014	3.08935e-014	1.21843e-014	1.09283e-014	-2.44907e-014	-1.90535e-014	-1.40903e-014	9.07801e-015	4.1801e-015	-1.87054e-014	2.57785e-014	6.74651e-015	2.02074e-014	1.95577e-014	1.44389e-014
4.06398e-015	1.38821e-014	5.56685e-015	-3.38992e-014	-3.83998e-014	-1.96414e-014	-2.11956e-014	-8.00077e-015	1.70834e-014	2.34673e-014	1.172e-014	3.0785e-014	1.19903e-014	1.07548e-014	-2.48456e-014	-1.91637e-014	-1.41109e-014	8.90221e-015	3.63549e-015	-1.89854e-014	2.58085e-014	6.40345e-015	2.01383e-014	1.93766e-014	1.47835e-014
4.06281e-015	1.40138e-014	5.58813e-015	-3.41942e-014	-3.87831e-014	-1.99562e-014	-2.13096e-014	-7.86816e-015	1.68559e-014	2.32307e-014	1.13832e-014	3.06793e-014	1.17606e-014	1.05943e-014	-2.51571e-014	-1.92598e-014	-1.4096e-014	8.71624e-015	3.07445e-015	-1.92571e-014	2.58199e-014	6.04886e-015	2.00405e-014	1.91885e-014	1.51554e-014
4.04284e-015	1.4134e-014	5.61043e-015	-3.44141e-014	-3.90904e-014	-2.02563e-014	-2.13934e-014	-7.73412e-015	1.65947e-014	2.29924e-014	1.10395e-014	3.05745e-014	1.14968e-014	1.04482e-014	-2.54223e-014	-1.93434e-014	-1.4051e-014	8.51804e-015	2.49525e-015	-1.9524e-014	2.58094e-014	5.68222e-015	1.99123e-014	1.89932e-014	1.55503e-014
4.00414e-015	1.42422e-014	5.63347e-015	-3.45548e-014	-3.93172e-014	-2.05374e-014	-2.14461e-014	-7.59851e-015	1.63007e-014	2.27536e-014	1.06902e-014	3.04688e-014	1.12006e-014	1.03174e-014	-2.56387e-014	-1.94151e-014	-1.39819e-014	8.30551e-015	1.89693e-015	-1.97889e-014	2.57724e-014	5.30213e-015	1.97525e-014	1.8791e-014	1.59637e-014
3.94774e-015	1.43373e-014	5.65667e-015	-3.46132e-014	-3.94598e-014	-2.07958e-014	-2.14671e-014	-7.46151e-015	1.59753e-014	2.25155e-014	1.03377e-014	3.03611e-014	1.0875e-014	1.02021e-014	-2.58043e-014	-1.94767e-014	-1.38951e-014	8.07699e-015	1.27806e-015	-2.00557e-014	2.57046e-014	4.90879e-015	1.956e-014	1.85829e-014	1.6391e-014
3.87456e-015	1.44185e-014	5.67911e-015	-3.45863e-014	-3.95152e-014	-2.1028e-014	-2.14558e-014	-7.32314e-015	1.56197e-014	2.22795e-014	9.98328e-015	3.02485e-014	1.0523e-014	1.01021e-014	-2.59178e-014	-1.95293e-014	-1.37966e-014	7.83009e-015	6.37305e-016	-2.03279e-014	2.5602e-014	4.50243e-015	1.93342e-014	1.83695e-014	1.68262e-014
3.78525e-015	1.44849e-014	5.70084e-015	-3.4472e-014	-3.94807e-014	-2.12309e-014	-2.14121e-014	-7.18348e-015	1.52367e-014	2.20466e-014	9.62836e-015	3.01289e-014	1.01471e-014	1.00173e-014	-2.59777e-014	-1.95739e-014	-1.36939e-014	7.56253e-015	-2.68877e-017	-2.06094e-014	2.54611e-014	4.08211e-015	1.90752e-014	1.81511e-014	1.72632e-014
3.68051e-015	1.45362e-014	5.7214e-015	-3.42693e-014	-3.93548e-014	-2.14013e-014	-2.13368e-014	-7.04199e-015	1.48286e-014	2.18179e-014	9.27477e-015	3.00003e-014	9.75045e-015	9.94703e-015	-2.59837e-014	-1.96119e-014	-1.35938e-014	7.27277e-015	-7.15537e-016	-2.09031e-014	2.52774e-014	3.64751e-015	1.87827e-014	1.79284e-014	1.76965e-014
3.56164e-015	1.45717e-014	5.74038e-015	-3.39779e-014	-3.91367e-014	-2.15356e-014	-2.12305e-014	-6.89799e-015	1.43985e-014	2.15937e-014	8.92397e-015	2.98597e-014	9.33718e-015	9.89072e-015	-2.59355e-014	-1.9646e-014	-1.35041e-014	6.95884e-015	-1.42967e-015	-2.12125e-014	2.50481e-014	3.19852e-015	1.84576e-014	1.77018e-014	1.81205e-014
3.42951e-015	1.45911e-014	5.75729e-015	-3.35989e-014	-3.88268e-014	-2.16302e-014	-2.10936e-014	-6.75163e-015	1.39485e-014	2.13737e-014	8.57725e-015	2.97048e-014	8.91035e-015	9.84722e-015	-2.58337e-014	-1.96773e-014	-1.34325e-014	6.61898e-015	-2.17023e-015	-2.15415e-014	2.477e-014	2.73496e-015	1.81004e-014	1.7472e-014	1.85296e-014
3.28509e-015	1.45938e-014	5.77125e-015	-3.31329e-014	-3.84256e-014	-2.16829e-014	-2.09272e-014	-6.60277e-015	1.34818e-014	2.11587e-014	8.23598e-015	2.95329e-014	8.47401e-015	9.81572e-015	-2.56796e-014	-1.97072e-014	-1.33862e-014	6.25243e-015	-2.93858e-015	-2.18936e-014	2.44395e-014	2.25695e-015	1.77108e-014	1.72389e-014	1.89182e-014
3.13027e-015	1.45799e-014	5.78137e-015	-3.25823e-014	-3.79352e-014	-2.16916e-014	-2.07326e-014	-6.45161e-015	1.30028e-014	2.09485e-014	7.90139e-015	2.93415e-014	8.0317e-015	9.795e-015	-2.54749e-014	-1.97375e-014	-1.33724e-014	5.85826e-015	-3.7356e-015	-2.22721e-014	2.40551e-014	1.76427e-015	1.72904e-014	1.7003e-014	1.92808e-014
2.9667e-015	1.45496e-014	5.78738e-015	-3.19498e-014	-3.73583e-014	-2.16539e-014	-2.05112e-014	-6.29802e-015	1.25141e-014	2.07428e-014	7.57386e-015	2.9128e-014	7.58735e-015	9.78311e-015	-2.52219e-014	-1.97696e-014	-1.33981e-014	5.43556e-015	-4.56171e-015	-2.26793e-014	2.36149e-014	1.25677e-015	1.6841e-014	1.67638e-014	1.96127e-014
2.79536e-015	1.45033e-014	5.78903e-015	-3.12392e-014	-3.66974e-014	-2.1568e-014	-2.02641e-014	-6.1416e-015	1.20188e-014	2.05406e-014	7.25511e-015	2.88901e-014	7.14445e-015	9.77848e-015	-2.49231e-014	-1.98055e-014	-1.34696e-014	4.98339e-015	-5.41769e-015	-2.3118e-014	2.31176e-014	7.34317e-016	1.63637e-014	1.65217e-014	1.99084e-014
2.61766e-015	1.44415e-014	5.78534e-015	-3.04542e-014	-3.59563e-014	-2.14325e-014	-1.99939e-014	-5.98258e-015	1.15202e-014	2.03416e-014	6.94549e-015	2.86253e-014	6.70767e-015	9.77949e-015	-2.45817e-014	-1.98466e-014	-1.3593e-014	4.50105e-015	-6.30341e-015	-2.35902e-014	2.25623e-014	1.97073e-016	1.58605e-014	1.62771e-014	2.01632e-014
2.43491e-015	1.43642e-014	5.77565e-015	-2.95994e-014	-3.51399e-014	-2.12465e-014	-1.97016e-014	-5.82149e-015	1.10214e-014	2.01445e-014	6.64537e-015	2.83316e-014	6.2802e-015	9.78416e-015	-2.42012e-014	-1.98943e-014	-1.37738e-014	3.98832e-015	-7.21873e-015	-2.40979e-014	2.19494e-014	-3.54619e-016	1.53335e-014	1.60307e-014	2.03736e-014
2.24831e-015	1.42718e-014	5.75921e-015	-2.86803e-014	-3.42537e-014	-2.10101e-014	-1.93893e-014	-5.65836e-015	1.05262e-014	1.99482e-014	6.35518e-015	2.80082e-014	5.86496e-015	9.79072e-015	-2.37856e-014	-1.99505e-014	-1.40174e-014	3.44563e-015	-8.16388e-015	-2.46429e-014	2.12799e-014	-9.20689e-016	1.47857e-014	1.57823e-014	2.05357e-014
2.05947e-015	1.41655e-014	5.73606e-015	-2.77028e-014	-3.33032e-014	-2.07228e-014	-1.90589e-014	-5.49337e-015	1.00379e-014	1.9752e-014	6.07509e-015	2.76538e-014	5.46547e-015	9.79742e-015	-2.33389e-014	-2.00163e-014	-1.43286e-014	2.87328e-015	-9.13804e-015	-2.52266e-014	2.0555e-014	-1.5007e-015	1.42201e-014	1.55315e-014	2.06456e-014
1.86996e-015	1.40452e-014	5.70566e-015	-2.66736e-014	-3.22942e-014	-2.03842e-014	-1.87126e-014	-5.32722e-015	9.55969e-015	1.95539e-014	5.80539e-015	2.72658e-014	5.08477e-015	9.80256e-015	-2.2866e-014	-2.00927e-014	-1.47107e-014	2.27224e-015	-1.01408e-014	-2.58497e-014	1.97768e-014	-2.09421e-015	1.36398e-014	1.52786e-014	2.07009e-014
1.68035e-015	1.39114e-014	5.66786e-015	-2.55993e-014	-3.12339e-014	-1.99956e-014	-1.83528e-014	-5.16045e-015	9.09528e-015	1.93522e-014	5.5471e-015	2.68432e-014	4.72637e-015	9.80434e-015	-2.23721e-014	-2.01817e-014	-1.51664e-014	1.64293e-015	-1.1172e-014	-2.65129e-014	1.89486e-014	-2.70052e-015	1.30473e-014	1.50233e-014	2.07005e-014
1.49144e-015	1.37648e-014	5.62215e-015	-2.44871e-014	-3.01296e-014	-1.95584e-014	-1.79827e-014	-4.99375e-015	8.64763e-015	1.91459e-014	5.30031e-015	2.63856e-014	4.39299e-015	9.80096e-015	-2.18624e-014	-2.0285e-014	-1.56979e-014	9.86813e-016	-1.22303e-014	-2.72165e-014	1.80733e-014	-3.31897e-015	1.24463e-014	1.47666e-014	2.06425e-014
1.30347e-015	1.36057e-014	5.56792e-015	-2.3345e-014	-2.8989e-014	-1.90747e-014	-1.7604e-014	-4.82842e-015	8.21917e-015	1.89332e-014	5.06498e-015	2.58935e-014	4.08652e-015	9.79066e-015	-2.13419e-014	-2.04034e-014	-1.63066e-014	3.05065e-016	-1.3314e-014	-2.79601e-014	1.71546e-014	-3.94878e-015	1.18403e-014	1.45083e-014	2.05265e-014
1.11724e-015	1.34351e-014	5.50531e-015	-2.21806e-014	-2.78196e-014	-1.85475e-014	-1.72193e-014	-4.66533e-015	7.81248e-015	1.87126e-014	4.84138e-015	2.53672e-014	3.80879e-015	9.77218e-015	-2.08163e-014	-2.05376e-014	-1.69928e-014	-4.00643e-016	-1.44218e-014	-2.87425e-014	1.61965e-014	-4.58949e-015	1.12326e-014	1.42488e-014	2.03518e-014
9.34015e-016	1.32543e-014	5.4348e-015	-2.10018e-014	-2.66294e-014	-1.79798e-014	-1.68319e-014	-4.50553e-015	7.42969e-015	1.84826e-014	4.63001e-015	2.4807e-014	3.5613e-015	9.74401e-015	-2.0291e-014	-2.06887e-014	-1.77559e-014	-1.1288e-015	-1.55525e-014	-2.95631e-014	1.52042e-014	-5.23937e-015	1.06261e-014	1.39888e-014	2.01185e-014
7.53995e-016	1.30636e-014	5.35624e-015	-1.98162e-014	-2.54267e-014	-1.73757e-014	-1.64441e-014	-4.3501e-015	7.07281e-015	1.82419e-014	4.43043e-015	2.42145e-014	3.34541e-015	9.70516e-015	-1.97718e-014	-2.08572e-014	-1.85947e-014	-1.87749e-015	-1.67041e-014	-3.04206e-014	1.41829e-014	-5.89679e-015	1.00245e-014	1.3728e-014	1.98282e-014
5.77497e-016	1.2864e-014	5.26948e-015	-1.86316e-014	-2.42196e-014	-1.67392e-014	-1.60587e-014	-4.2009e-015	6.74332e-015	1.79887e-014	4.24238e-015	2.35906e-014	3.16245e-015	9.65466e-015	-1.92645e-014	-2.10444e-014	-1.95068e-014	-2.64501e-015	-1.78747e-014	-3.13134e-014	1.31384e-014	-6.56076e-015	9.4312e-015	1.34671e-014	1.94818e-014
4.04793e-016	1.26566e-014	5.17503e-015	-1.74565e-014	-2.30166e-014	-1.6075e-014	-1.56783e-014	-4.05951e-015	6.44246e-015	1.77212e-014	4.06592e-015	2.29369e-014	3.01254e-015	9.59229e-015	-1.87745e-014	-2.12504e-014	-2.04887e-014	-3.42923e-015	-1.90626e-014	-3.22388e-014	1.20763e-014	-7.23027e-015	8.84997e-015	1.32063e-014	1.9082e-014
2.36023e-016	1.24423e-014	5.07307e-015	-1.62986e-014	-2.18255e-014	-1.53883e-014	-1.53061e-014	-3.9272e-015	6.17115e-015	1.74379e-014	3.90104e-015	2.22558e-014	2.89545e-015	9.51783e-015	-1.83073e-014	-2.14753e-014	-2.15362e-014	-4.227e-015	-2.02647e-014	-3.31938e-014	1.10033e-014	-7.90396e-015	8.28449e-015	1.29458e-014	1.86313e-014
7.09585e-017	1.22217e-014	4.96467e-015	-1.51653e-014	-2.06545e-014	-1.4685e-014	-1.49445e-014	-3.80539e-015	5.92983e-015	1.71385e-014	3.74716e-015	2.15493e-014	2.81175e-015	9.43039e-015	-1.78681e-014	-2.17198e-014	-2.26444e-014	-5.03635e-015	-2.1478e-014	-3.41745e-014	9.92578e-015	-8.58056e-015	7.73697e-015	1.26862e-014	1.81328e-014
-9.0609e-017	1.19958e-014	4.85016e-015	-1.40634e-014	-1.95109e-014	-1.39702e-014	-1.45965e-014	-3.69582e-015	5.71871e-015	1.68224e-014	3.60518e-015	2.08209e-014	2.76064e-015	9.33004e-015	-1.74614e-014	-2.19838e-014	-2.38077e-014	-5.85496e-015	-2.26998e-014	-3.51776e-014	8.85049e-015	-9.25796e-015	7.21014e-015	1.24272e-014	1.75901e-014
-2.4889e-016	1.17653e-014	4.72991e-015	-1.30005e-014	-1.84026e-014	-1.32495e-014	-1.42642e-014	-3.59922e-015	5.53778e-015	1.6489e-014	3.47527e-015	2.00737e-014	2.74108e-015	9.21731e-015	-1.70922e-014	-2.22664e-014	-2.50199e-014	-6.6794e-015	-2.39266e-014	-3.61986e-014	7.78414e-015	-9.93436e-015	6.70745e-015	1.21698e-014	1.70072e-014
-4.04204e-016	1.15313e-014	4.60473e-015	-1.19832e-014	-1.73365e-014	-1.25296e-014	-1.39506e-014	-3.5174e-015	5.38641e-015	1.61377e-014	3.35712e-015	1.9311e-014	2.75246e-015	9.09281e-015	-1.6765e-014	-2.25676e-014	-2.6274e-014	-7.50702e-015	-2.51552e-014	-3.72337e-014	6.73379e-015	-1.0608e-014	6.2317e-015	1.19139e-014	1.63887e-014
-5.56701e-016	1.1295e-014	4.47543e-015	-1.1018e-014	-1.63199e-014	-1.18177e-014	-1.36585e-014	-3.45184e-015	5.26418e-015	1.57679e-014	3.25014e-015	1.85361e-014	2.79254e-015	8.95744e-015	-1.64839e-014	-2.28855e-014	-2.75625e-014	-8.33542e-015	-2.6382e-014	-3.82782e-014	5.7056e-015	-1.12772e-014	5.78476e-015	1.16601e-014	1.57391e-014
-7.06791e-016	1.10575e-014	4.34383e-015	-1.01102e-014	-1.53581e-014	-1.11208e-014	-1.33908e-014	-3.40382e-015	5.16956e-015	1.53793e-014	3.15412e-015	1.77525e-014	2.85942e-015	8.81209e-015	-1.6252e-014	-2.32193e-014	-2.88776e-014	-9.16147e-015	-2.76036e-014	-3.93273e-014	4.70585e-015	-1.194e-014	5.36912e-015	1.14092e-014	1.50634e-014
-8.54762e-016	1.08197e-014	4.21166e-015	-9.26525e-015	-1.44573e-014	-1.0445e-014	-1.31497e-014	-3.37469e-015	5.10137e-015	1.49718e-014	3.06977e-015	1.69638e-014	2.95092e-015	8.6574e-015	-1.60717e-014	-2.35682e-014	-3.02103e-014	-9.98253e-015	-2.88162e-014	-4.03761e-014	3.74052e-015	-1.25936e-014	4.98636e-015	1.11618e-014	1.43675e-014
-1.00043e-015	1.05821e-014	4.0798e-015	-8.4875e-015	-1.3623e-014	-9.79676e-015	-1.29373e-014	-3.36587e-015	5.05811e-015	1.4546e-014	2.99667e-015	1.61749e-014	3.06482e-015	8.49512e-015	-1.59459e-014	-2.39307e-014	-3.15516e-014	-1.07964e-014	-3.00156e-014	-4.14194e-014	2.81523e-015	-1.32358e-014	4.63783e-015	1.09188e-014	1.36578e-014
-1.14411e-015	1.03458e-014	3.94964e-015	-7.78148e-015	-1.28593e-014	-9.18295e-015	-1.27563e-014	-3.37819e-015	5.03787e-015	1.4102e-014	2.93526e-015	1.539e-014	3.19879e-015	8.32699e-015	-1.58765e-014	-2.43051e-014	-3.28925e-014	-1.16004e-014	-3.1198e-014	-4.24513e-014	1.93511e-015	-1.38646e-014	4.32445e-015	1.06811e-014	1.29396e-014
-1.28543e-015	1.0112e-014	3.82317e-015	-7.15138e-015	-1.21708e-014	-8.60964e-015	-1.26089e-014	-3.41205e-015	5.03896e-015	1.36404e-014	2.88545e-015	1.46134e-014	3.35019e-015	8.15439e-015	-1.58647e-014	-2.469e-014	-3.42242e-014	-1.23924e-014	-3.23592e-014	-4.34659e-014	1.10576e-015	-1.44779e-014	4.04714e-015	1.04493e-014	1.22179e-014
-1.42458e-015	9.88176e-015	3.70185e-015	-6.59992e-015	-1.1561e-014	-8.08316e-015	-1.24963e-014	-3.46821e-015	5.05846e-015	1.31623e-014	2.84727e-015	1.38492e-014	3.51689e-015	7.97965e-015	-1.59112e-014	-2.50833e-014	-3.55379e-014	-1.31695e-014	-3.34951e-014	-4.44584e-014	3.31226e-016	-1.50729e-014	3.8065e-015	1.02239e-014	1.14991e-014
-1.56259e-015	9.65616e-015	3.58702e-015	-6.1297e-015	-1.10327e-014	-7.60924e-015	-1.24207e-014	-3.54707e-015	5.09407e-015	1.26693e-014	2.82032e-015	1.31021e-014	3.69605e-015	7.80413e-015	-1.60162e-014	-2.54829e-014	-3.68238e-014	-1.39292e-014	-3.46017e-014	-4.5423e-014	-3.84548e-016	-1.56474e-014	3.60267e-015	1.00055e-014	1.07887e-014
-1.69888e-015	9.43602e-015	3.48078e-015	-5.74192e-015	-1.05882e-014	-7.19237e-015	-1.23835e-014	-3.64936e-015	5.14333e-015	1.21626e-014	2.8051e-015	1.23756e-014	3.88462e-015	7.62934e-015	-1.61798e-014	-2.5887e-014	-3.8073e-014	-1.46695e-014	-3.56751e-014	-4.63546e-014	-1.03873e-015	-1.61989e-014	3.43576e-015	9.79538e-015	1.00914e-014
-1.83331e-015	9.22225e-015	3.38528e-015	-5.43818e-015	-1.02293e-014	-6.83783e-015	-1.23859e-014	-3.77488e-015	5.20375e-015	1.16436e-014	2.80159e-015	1.16739e-014	4.08008e-015	7.45727e-015	-1.6401e-014	-2.6293e-014	-3.92774e-014	-1.5388e-014	-3.67116e-014	-4.72474e-014	-1.62849e-015	-1.67254e-014	3.30534e-015	9.59452e-015	9.41269e-015
-1.96533e-015	9.01645e-015	3.30252e-015	-5.21954e-015	-9.9569e-015	-6.54958e-015	-1.24287e-014	-3.92307e-015	5.27309e-015	1.11142e-014	2.80948e-015	1.10002e-014	4.27928e-015	7.29007e-015	-1.66781e-014	-2.66979e-014	-4.04286e-014	-1.60827e-014	-3.77071e-014	-4.80963e-014	-2.15183e-015	-1.72252e-014	3.21035e-015	9.40336e-015	8.75781e-015
-2.09378e-015	8.81876e-015	3.23439e-015	-5.08561e-015	-9.77122e-015	-6.33116e-015	-1.25121e-014	-4.09366e-015	5.34875e-015	1.05764e-014	2.82911e-015	1.03569e-014	4.47981e-015	7.12966e-015	-1.7009e-014	-2.7099e-014	-4.15193e-014	-1.67519e-014	-3.86576e-014	-4.88964e-014	-2.6078e-015	-1.76961e-014	3.14973e-015	9.2229e-015	8.13133e-015
-2.21866e-015	8.62956e-015	3.18269e-015	-5.03507e-015	-9.67128e-015	-6.18534e-015	-1.26364e-014	-4.28613e-015	5.42816e-015	1.00322e-014	2.86019e-015	9.74744e-015	4.67916e-015	6.9776e-015	-1.73915e-014	-2.74939e-014	-4.25416e-014	-1.7394e-014	-3.95589e-014	-4.96425e-014	-2.995e-015	-1.81365e-014	3.12197e-015	9.05354e-015	7.53724e-015
-2.33945e-015	8.45e-015	3.14943e-015	-5.06671e-015	-9.6564e-015	-6.11443e-015	-1.28012e-014	-4.49916e-015	5.50894e-015	9.48371e-015	2.90279e-015	9.17463e-015	4.87478e-015	6.83614e-015	-1.7822e-014	-2.78795e-014	-4.34894e-014	-1.80076e-014	-4.04071e-014	-5.03304e-014	-3.31321e-015	-1.85442e-014	3.12567e-015	8.89593e-015	6.97968e-015
-2.45503e-015	8.28138e-015	3.13557e-015	-5.17843e-015	-9.72444e-015	-6.12019e-015	-1.30064e-014	-4.73115e-015	5.58925e-015	8.93359e-015	2.95708e-015	8.64091e-015	5.06462e-015	6.70673e-015	-1.8297e-014	-2.82529e-014	-4.43567e-014	-1.8591e-014	-4.1198e-014	-5.09563e-014	-3.5632e-015	-1.89177e-014	3.15881e-015	8.75121e-015	6.46196e-015
-2.56385e-015	8.12481e-015	3.14317e-015	-5.3682e-015	-9.87315e-015	-6.20306e-015	-1.32517e-014	-4.98064e-015	5.66641e-015	8.3833e-015	3.02286e-015	8.14847e-015	5.24671e-015	6.59064e-015	-1.88123e-014	-2.86112e-014	-4.51378e-014	-1.91432e-014	-4.19285e-014	-5.15161e-014	-3.74709e-015	-1.92561e-014	3.21929e-015	8.62052e-015	5.9873e-015
-2.66513e-015	7.9817e-015	3.17409e-015	-5.6332e-015	-1.00998e-014	-6.36313e-015	-1.35361e-014	-5.24581e-015	5.73814e-015	7.83556e-015	3.10065e-015	7.69925e-015	5.41898e-015	6.48962e-015	-1.93632e-014	-2.89514e-014	-4.58277e-014	-1.96633e-014	-4.25951e-014	-5.20064e-014	-3.86653e-015	-1.95575e-014	3.30497e-015	8.5037e-015	5.55843e-015
-2.7568e-015	7.85339e-015	3.22936e-015	-5.96936e-015	-1.04014e-014	-6.59984e-015	-1.38584e-014	-5.52468e-015	5.80268e-015	7.29252e-015	3.1898e-015	7.29464e-015	5.57986e-015	6.40466e-015	-1.99452e-014	-2.92708e-014	-4.64231e-014	-2.01507e-014	-4.31954e-014	-5.24242e-014	-3.92415e-015	-1.98207e-014	3.41326e-015	8.40149e-015	5.17716e-015
-2.83776e-015	7.74038e-015	3.31043e-015	-6.37261e-015	-1.07742e-014	-6.91064e-015	-1.42167e-014	-5.81539e-015	5.85892e-015	6.75631e-015	3.28968e-015	6.93539e-015	5.72805e-015	6.33687e-015	-2.05529e-014	-2.95664e-014	-4.69207e-014	-2.06046e-014	-4.37266e-014	-5.27664e-014	-3.92319e-015	-2.00454e-014	3.54176e-015	8.31492e-015	4.84443e-015
-2.90742e-015	7.64427e-015	3.41873e-015	-6.83874e-015	-1.1214e-014	-7.29375e-015	-1.46092e-014	-6.11583e-015	5.90574e-015	6.22878e-015	3.39961e-015	6.62228e-015	5.86237e-015	6.28644e-015	-2.11812e-014	-2.98353e-014	-4.7319e-014	-2.10241e-014	-4.41865e-014	-5.30312e-014	-3.8668e-015	-2.02307e-014	3.68793e-015	8.24382e-015	4.56133e-015
-2.96452e-015	7.56612e-015	3.55589e-015	-7.363e-015	-1.1716e-014	-7.7456e-015	-1.50339e-014	-6.42364e-015	5.9416e-015	5.71213e-015	3.51961e-015	6.35405e-015	5.98211e-015	6.25378e-015	-2.18247e-014	-3.00747e-014	-4.76169e-014	-2.14091e-014	-4.45732e-014	-5.32173e-014	-3.75898e-015	-2.03758e-014	3.84843e-015	8.18822e-015	4.32867e-015
-3.00773e-015	7.50634e-015	3.72227e-015	-7.94028e-015	-1.2275e-014	-8.26211e-015	-1.54876e-014	-6.73665e-015	5.96574e-015	5.20879e-015	3.64944e-015	6.12961e-015	6.08632e-015	6.23918e-015	-2.24778e-014	-3.02825e-014	-4.78133e-014	-2.17601e-014	-4.48857e-014	-5.33239e-014	-3.60399e-015	-2.04815e-014	4.01984e-015	8.14891e-015	4.14617e-015
-3.03593e-015	7.4651e-015	3.91842e-015	-8.56556e-015	-1.28859e-014	-8.83832e-015	-1.59681e-014	-7.05222e-015	5.97781e-015	4.72094e-015	3.78877e-015	5.94869e-015	6.17433e-015	6.24309e-015	-2.31345e-014	-3.04566e-014	-4.79094e-014	-2.20768e-014	-4.51224e-014	-5.33505e-014	-3.40561e-015	-2.05481e-014	4.19952e-015	8.12629e-015	4.01323e-015
-3.04801e-015	7.44336e-015	4.14486e-015	-9.23245e-015	-1.35428e-014	-9.46874e-015	-1.64722e-014	-7.36734e-015	5.97739e-015	4.25028e-015	3.93662e-015	5.80929e-015	6.2464e-015	6.26562e-015	-2.37885e-014	-3.0594e-014	-4.79066e-014	-2.23598e-014	-4.52827e-014	-5.32978e-014	-3.16903e-015	-2.0576e-014	4.38479e-015	8.12003e-015	3.92877e-015
-3.04305e-015	7.44159e-015	4.40141e-015	-9.93441e-015	-1.42397e-014	-1.01477e-014	-1.69965e-014	-7.67904e-015	5.96382e-015	3.79915e-015	4.09303e-015	5.70989e-015	6.30219e-015	6.30611e-015	-2.44344e-014	-3.0693e-014	-4.78075e-014	-2.26096e-014	-4.53666e-014	-5.31666e-014	-2.89993e-015	-2.05658e-014	4.57225e-015	8.13004e-015	3.89095e-015
-3.02017e-015	7.46057e-015	4.68767e-015	-1.06657e-014	-1.49704e-014	-1.08681e-014	-1.75375e-014	-7.98472e-015	5.93733e-015	3.36884e-015	4.25756e-015	5.64893e-015	6.34172e-015	6.36456e-015	-2.50663e-014	-3.07524e-014	-4.76151e-014	-2.28276e-014	-4.53742e-014	-5.29581e-014	-2.60391e-015	-2.05184e-014	4.75903e-015	8.15602e-015	3.89752e-015
-2.97841e-015	7.50023e-015	5.00338e-015	-1.14197e-014	-1.57285e-014	-1.16231e-014	-1.80909e-014	-8.28202e-015	5.89867e-015	2.96091e-015	4.42985e-015	5.62351e-015	6.3658e-015	6.44036e-015	-2.56783e-014	-3.07713e-014	-4.73333e-014	-2.30142e-014	-4.53059e-014	-5.26738e-014	-2.28535e-015	-2.04355e-014	4.94214e-015	8.19736e-015	3.94578e-015
-2.91702e-015	7.56099e-015	5.34815e-015	-1.21892e-014	-1.65076e-014	-1.24048e-014	-1.86527e-014	-8.56826e-015	5.84824e-015	2.57658e-015	4.60921e-015	5.63046e-015	6.37495e-015	6.53243e-015	-2.62649e-014	-3.07481e-014	-4.69678e-014	-2.31714e-014	-4.51638e-014	-5.23168e-014	-1.94934e-015	-2.03185e-014	5.11952e-015	8.25326e-015	4.03269e-015
-2.83598e-015	7.64329e-015	5.72081e-015	-1.29678e-014	-1.73012e-014	-1.32062e-014	-1.92191e-014	-8.84071e-015	5.78721e-015	2.21675e-015	4.79455e-015	5.66636e-015	6.36953e-015	6.63913e-015	-2.68209e-014	-3.06822e-014	-4.65234e-014	-2.33004e-014	-4.49506e-014	-5.18904e-014	-1.60131e-015	-2.01696e-014	5.28825e-015	8.32282e-015	4.15458e-015
-2.73441e-015	7.74669e-015	6.11994e-015	-1.37493e-014	-1.81022e-014	-1.40185e-014	-1.97859e-014	-9.09703e-015	5.71612e-015	1.88214e-015	4.98485e-015	5.72836e-015	6.35059e-015	6.75936e-015	-2.73412e-014	-3.05736e-014	-4.60072e-014	-2.3403e-014	-4.46688e-014	-5.13985e-014	-1.2468e-015	-1.99909e-014	5.44594e-015	8.40515e-015	4.30832e-015
-2.61245e-015	7.8713e-015	6.5446e-015	-1.45271e-014	-1.89048e-014	-1.48333e-014	-2.03493e-014	-9.3352e-015	5.63626e-015	1.57359e-015	5.17957e-015	5.81368e-015	6.31965e-015	6.8917e-015	-2.78218e-014	-3.04226e-014	-4.54262e-014	-2.34808e-014	-4.43218e-014	-5.08454e-014	-8.90386e-016	-1.97849e-014	5.59038e-015	8.49956e-015	4.48983e-015
-2.47027e-015	8.01724e-015	6.9927e-015	-1.52944e-014	-1.97022e-014	-1.56429e-014	-2.09059e-014	-9.55324e-015	5.54886e-015	1.29151e-015	5.3785e-015	5.91855e-015	6.27786e-015	7.03465e-015	-2.82595e-014	-3.02305e-014	-4.4788e-014	-2.35357e-014	-4.39137e-014	-5.02362e-014	-5.36382e-016	-1.95544e-014	5.7194e-015	8.6047e-015	4.69472e-015
-2.3084e-015	8.1844e-015	7.46273e-015	-1.60449e-014	-2.04886e-014	-1.64389e-014	-2.14516e-014	-9.74867e-015	5.45515e-015	1.03585e-015	5.58055e-015	6.03957e-015	6.22671e-015	7.18683e-015	-2.86502e-014	-2.99973e-014	-4.41005e-014	-2.35701e-014	-4.34484e-014	-4.95755e-014	-1.89796e-016	-1.93021e-014	5.83105e-015	8.71968e-015	4.91925e-015
-2.12774e-015	8.37174e-015	7.95251e-015	-1.67726e-014	-2.12577e-014	-1.72135e-014	-2.19831e-014	-9.91987e-015	5.35672e-015	8.06998e-016	5.78502e-015	6.17285e-015	6.16721e-015	7.34665e-015	-2.89911e-014	-2.97239e-014	-4.33719e-014	-2.35864e-014	-4.2931e-014	-4.887e-014	1.45484e-016	-1.90313e-014	5.9234e-015	8.84346e-015	5.1592e-015
-1.92892e-015	8.57896e-015	8.45973e-015	-1.74715e-014	-2.20039e-014	-1.79591e-014	-2.2497e-014	-1.00661e-014	5.25496e-015	6.04795e-016	5.99166e-015	6.31479e-015	6.10146e-015	7.51185e-015	-2.92802e-014	-2.94121e-014	-4.26112e-014	-2.35872e-014	-4.23665e-014	-4.81264e-014	4.65937e-016	-1.87453e-014	5.9944e-015	8.97374e-015	5.40953e-015
-1.7137e-015	8.80545e-015	8.98186e-015	-1.81361e-014	-2.27213e-014	-1.86682e-014	-2.29894e-014	-1.01858e-014	5.1512e-015	4.29038e-016	6.19917e-015	6.4619e-015	6.02994e-015	7.68097e-015	-2.95151e-014	-2.90635e-014	-4.1827e-014	-2.35751e-014	-4.17604e-014	-4.73499e-014	7.68245e-016	-1.84474e-014	6.04295e-015	9.10951e-015	5.6659e-015
-1.48345e-015	9.04976e-015	9.51658e-015	-1.8761e-014	-2.34049e-014	-1.93343e-014	-2.34575e-014	-1.02782e-014	5.04724e-015	2.79507e-016	6.407e-015	6.61055e-015	5.95408e-015	7.85213e-015	-2.96945e-014	-2.86806e-014	-4.10281e-014	-2.35522e-014	-4.11186e-014	-4.65469e-014	1.04936e-015	-1.81407e-014	6.06839e-015	9.24952e-015	5.92438e-015
-1.24002e-015	9.31129e-015	1.00611e-014	-1.93417e-014	-2.40498e-014	-1.99512e-014	-2.38982e-014	-1.03426e-014	4.94438e-015	1.55895e-016	6.61482e-015	6.75793e-015	5.87523e-015	8.02363e-015	-2.98173e-014	-2.8266e-014	-4.02235e-014	-2.35208e-014	-4.04481e-014	-4.57242e-014	1.30733e-015	-1.78288e-014	6.06991e-015	9.39212e-015	6.18094e-015
-9.85246e-016	9.58932e-015	1.06116e-014	-1.98735e-014	-2.46509e-014	-2.05129e-014	-2.43091e-014	-1.03781e-014	4.84452e-015	5.80052e-017	6.82192e-015	6.90057e-015	5.79491e-015	8.19364e-015	-2.98837e-014	-2.78227e-014	-3.94224e-014	-2.34835e-014	-3.97557e-014	-4.48881e-014	1.53973e-015	-1.75152e-014	6.04628e-015	9.53551e-015	6.43221e-015
-7.21556e-016	9.88192e-015	1.11651e-014	-2.03524e-014	-2.52044e-014	-2.10138e-014	-2.46883e-014	-1.03857e-014	4.7491e-015	-1.51386e-017	7.02784e-015	7.03533e-015	5.71484e-015	8.36107e-015	-2.98932e-014	-2.73536e-014	-3.86333e-014	-2.34434e-014	-3.90485e-014	-4.40455e-014	1.74516e-015	-1.72038e-014	5.99775e-015	9.67797e-015	6.67415e-015
-4.5118e-016	1.01882e-014	1.17182e-014	-2.07748e-014	-2.57071e-014	-2.14503e-014	-2.50343e-014	-1.03655e-014	4.65968e-015	-6.44646e-017	7.23195e-015	7.16043e-015	5.63606e-015	8.52378e-015	-2.98468e-014	-2.68621e-014	-3.78654e-014	-2.34021e-014	-3.83325e-014	-4.32034e-014	1.92247e-015	-1.6898e-014	5.92407e-015	9.81758e-015	6.90346e-015
-1.76309e-016	1.05063e-014	1.22681e-014	-2.11384e-014	-2.61558e-014	-2.18195e-014	-2.53455e-014	-1.03179e-014	4.57768e-015	-9.07236e-017	7.4339e-015	7.27367e-015	5.5597e-015	8.68024e-015	-2.97468e-014	-2.6352e-014	-3.71271e-014	-2.33621e-014	-3.76146e-014	-4.23691e-014	2.07098e-015	-1.66008e-014	5.82527e-015	9.95291e-015	7.11645e-015
1.00256e-016	1.08348e-014	1.28118e-014	-2.14407e-014	-2.65477e-014	-2.21189e-014	-2.56208e-014	-1.02432e-014	4.50365e-015	-9.52364e-017	7.63319e-015	7.37321e-015	5.48659e-015	8.82963e-015	-2.95945e-014	-2.58269e-014	-3.64258e-014	-2.33252e-014	-3.69023e-014	-4.15491e-014	2.19063e-015	-1.63152e-014	5.70214e-015	1.00824e-014	7.3104e-015
3.76613e-016	1.11713e-014	1.33458e-014	-2.16799e-014	-2.68813e-014	-2.23465e-014	-2.58606e-014	-1.01428e-014	4.43792e-015	-7.9732e-017	7.82981e-015	7.4574e-015	5.41801e-015	8.97142e-015	-2.93924e-014	-2.52901e-014	-3.57692e-014	-2.32934e-014	-3.62028e-014	-4.07497e-014	2.28161e-015	-1.60441e-014	5.55532e-015	1.02048e-014	7.48282e-015
6.50063e-016	1.15135e-014	1.38668e-014	-2.18546e-014	-2.71552e-014	-2.25019e-014	-2.60641e-014	-1.00184e-014	4.3821e-015	-4.48071e-017	8.02282e-015	7.52542e-015	5.35472e-015	9.10406e-015	-2.91434e-014	-2.47457e-014	-3.51638e-014	-2.32684e-014	-3.55231e-014	-3.99767e-014	2.34483e-015	-1.57902e-014	5.38536e-015	1.03193e-014	7.63199e-015
9.1771e-016	1.18599e-014	1.43722e-014	-2.19641e-014	-2.73686e-014	-2.25854e-014	-2.62326e-014	-9.87202e-015	4.3363e-015	8.31851e-018	8.21218e-015	7.57677e-015	5.29704e-015	9.2264e-015	-2.8851e-014	-2.41976e-014	-3.46157e-014	-2.32516e-014	-3.48695e-014	-3.92355e-014	2.38199e-015	-1.55559e-014	5.19322e-015	1.04245e-014	7.75645e-015
1.17754e-015	1.22089e-014	1.4859e-014	-2.20086e-014	-2.75212e-014	-2.25983e-014	-2.63666e-014	-9.70467e-015	4.30121e-015	7.82797e-017	8.39785e-015	7.61097e-015	5.24555e-015	9.33823e-015	-2.85197e-014	-2.36495e-014	-3.41314e-014	-2.32443e-014	-3.42483e-014	-3.85317e-014	2.39427e-015	-1.53435e-014	4.98026e-015	1.0519e-014	7.855e-015
1.42696e-015	1.25582e-014	1.53243e-014	-2.19886e-014	-2.76133e-014	-2.25432e-014	-2.64675e-014	-9.51817e-015	4.27734e-015	1.63829e-016	8.5799e-015	7.62894e-015	5.20116e-015	9.43927e-015	-2.81538e-014	-2.31055e-014	-3.37162e-014	-2.32478e-014	-3.36657e-014	-3.78702e-014	2.38296e-015	-1.51545e-014	4.74838e-015	1.06022e-014	7.92678e-015
1.6636e-015	1.29058e-014	1.57655e-014	-2.19056e-014	-2.76455e-014	-2.24223e-014	-2.6537e-014	-9.31391e-015	4.26472e-015	2.64054e-016	8.75811e-015	7.63134e-015	5.16406e-015	9.52933e-015	-2.77574e-014	-2.25693e-014	-3.33742e-014	-2.32631e-014	-3.31268e-014	-3.72553e-014	2.34984e-015	-1.49906e-014	4.4993e-015	1.06735e-014	7.97161e-015
1.88495e-015	1.32499e-014	1.618e-014	-2.17614e-014	-2.76189e-014	-2.22393e-014	-2.65769e-014	-9.09444e-015	4.26365e-015	3.77199e-016	8.9326e-015	7.61875e-015	5.13421e-015	9.60812e-015	-2.73356e-014	-2.20446e-014	-3.31079e-014	-2.32904e-014	-3.26368e-014	-3.66904e-014	2.29759e-015	-1.48527e-014	4.23493e-015	1.07326e-014	7.98965e-015
2.08971e-015	1.35885e-014	1.65656e-014	-2.15581e-014	-2.75353e-014	-2.19992e-014	-2.65901e-014	-8.86168e-015	4.27363e-015	5.01756e-016	9.10361e-015	7.59191e-015	5.11156e-015	9.67597e-015	-2.68934e-014	-2.15351e-014	-3.29202e-014	-2.333e-014	-3.22001e-014	-3.61796e-014	2.22871e-015	-1.47411e-014	3.95744e-015	1.07783e-014	7.98161e-015
2.27621e-015	1.39193e-014	1.69212e-014	-2.12991e-014	-2.73978e-014	-2.17069e-014	-2.6579e-014	-8.61876e-015	4.29474e-015	6.36598e-016	9.27071e-015	7.55296e-015	5.09624e-015	9.73364e-015	-2.64355e-014	-2.10446e-014	-3.28129e-014	-2.33828e-014	-3.18207e-014	-3.57254e-014	2.14649e-015	-1.46566e-014	3.66853e-015	1.08106e-014	7.949e-015
2.44341e-015	1.42407e-014	1.72452e-014	-2.09877e-014	-2.72095e-014	-2.13685e-014	-2.65469e-014	-8.36754e-015	4.32647e-015	7.80704e-016	9.43404e-015	7.50442e-015	5.08788e-015	9.78154e-015	-2.59668e-014	-2.05761e-014	-3.27865e-014	-2.34476e-014	-3.15013e-014	-3.53299e-014	2.05323e-015	-1.45992e-014	3.37087e-015	1.08303e-014	7.8934e-015
2.58998e-015	1.45511e-014	1.75361e-014	-2.0628e-014	-2.69738e-014	-2.09906e-014	-2.64965e-014	-8.11045e-015	4.36766e-015	9.32093e-016	9.59373e-015	7.44828e-015	5.08687e-015	9.82008e-015	-2.54926e-014	-2.01322e-014	-3.28417e-014	-2.3524e-014	-3.12439e-014	-3.49946e-014	1.95189e-015	-1.45676e-014	3.06697e-015	1.08373e-014	7.81721e-015
2.71466e-015	1.48482e-014	1.77922e-014	-2.02243e-014	-2.6695e-014	-2.05797e-014	-2.64308e-014	-7.85051e-015	4.41762e-015	1.08966e-015	9.74972e-015	7.38728e-015	5.09223e-015	9.8504e-015	-2.50177e-014	-1.97149e-014	-3.29771e-014	-2.36111e-014	-3.10498e-014	-3.47197e-014	1.84557e-015	-1.45609e-014	2.7594e-015	1.08321e-014	7.72195e-015
2.81703e-015	1.51303e-014	1.80129e-014	-1.97816e-014	-2.63771e-014	-2.01436e-014	-2.63534e-014	-7.59057e-015	4.47566e-015	1.25263e-015	9.90238e-015	7.32435e-015	5.10423e-015	9.87322e-015	-2.45475e-014	-1.93264e-014	-3.3191e-014	-2.37083e-014	-3.09201e-014	-3.45054e-014	1.73683e-015	-1.45778e-014	2.4507e-015	1.08147e-014	7.61013e-015
2.89684e-015	1.53965e-014	1.81983e-014	-1.9305e-014	-2.60249e-014	-1.96895e-014	-2.62674e-014	-7.3332e-015	4.54042e-015	1.41957e-015	1.00519e-014	7.262e-015	5.12282e-015	9.88986e-015	-2.40869e-014	-1.8969e-014	-3.3481e-014	-2.38138e-014	-3.0855e-014	-3.43501e-014	1.62852e-015	-1.46166e-014	2.14312e-015	1.0787e-014	7.48429e-015
2.9541e-015	1.56456e-014	1.83481e-014	-1.87999e-014	-2.5644e-014	-1.92253e-014	-2.61765e-014	-7.08088e-015	4.61045e-015	1.59032e-015	1.01981e-014	7.20286e-015	5.14756e-015	9.90142e-015	-2.36407e-014	-1.86448e-014	-3.38438e-014	-2.39259e-014	-3.0854e-014	-3.42527e-014	1.52377e-015	-1.46758e-014	1.83902e-015	1.07496e-014	7.34769e-015
2.98923e-015	1.5876e-014	1.84625e-014	-1.82725e-014	-2.52389e-014	-1.87594e-014	-2.60848e-014	-6.83553e-015	4.68387e-015	1.76298e-015	1.03411e-014	7.14986e-015	5.17825e-015	9.90938e-015	-2.32129e-014	-1.83549e-014	-3.42749e-014	-2.4043e-014	-3.09154e-014	-3.42111e-014	1.42492e-015	-1.47519e-014	1.5412e-015	1.07038e-014	7.20363e-015
3.00336e-015	1.60872e-014	1.8542e-014	-1.7729e-014	-2.48154e-014	-1.82993e-014	-2.59957e-014	-6.60048e-015	4.75995e-015	1.93681e-015	1.04807e-014	7.10614e-015	5.2146e-015	9.91497e-015	-2.2808e-014	-1.81002e-014	-3.47697e-014	-2.41633e-014	-3.10367e-014	-3.42228e-014	1.33491e-015	-1.4842e-014	1.25244e-015	1.06514e-014	7.05544e-015
2.99725e-015	1.62783e-014	1.85877e-014	-1.71752e-014	-2.43796e-014	-1.78528e-014	-2.59125e-014	-6.37774e-015	4.83781e-015	2.11069e-015	1.0617e-014	7.07431e-015	5.25607e-015	9.91965e-015	-2.24299e-014	-1.7881e-014	-3.53232e-014	-2.42849e-014	-3.1215e-014	-3.42853e-014	1.25557e-015	-1.49432e-014	9.75836e-016	1.05936e-014	6.90642e-015
2.97204e-015	1.64485e-014	1.86009e-014	-1.66175e-014	-2.39374e-014	-1.74271e-014	-2.58389e-014	-6.16947e-015	4.9161e-015	2.28372e-015	1.07496e-014	7.05644e-015	5.30332e-015	9.9247e-015	-2.20818e-014	-1.76978e-014	-3.59295e-014	-2.44053e-014	-3.14463e-014	-3.43944e-014	1.18908e-015	-1.50519e-014	7.13281e-016	1.05326e-014	6.75977e-015
2.92935e-015	1.65974e-014	1.85829e-014	-1.60622e-014	-2.3495e-014	-1.70297e-014	-2.5778e-014	-5.97758e-015	4.99304e-015	2.45538e-015	1.08787e-014	7.05573e-015	5.35574e-015	9.9316e-015	-2.17667e-014	-1.75505e-014	-3.6582e-014	-2.45226e-014	-3.17265e-014	-3.45457e-014	1.13769e-015	-1.51642e-014	4.66793e-016	1.04702e-014	6.61902e-015
2.87127e-015	1.67249e-014	1.85354e-014	-1.55154e-014	-2.30585e-014	-1.66676e-014	-2.57326e-014	-5.80453e-015	5.06714e-015	2.62416e-015	1.10042e-014	7.07475e-015	5.41283e-015	9.94148e-015	-2.14879e-014	-1.74382e-014	-3.72742e-014	-2.46351e-014	-3.20513e-014	-3.47346e-014	1.10283e-015	-1.52761e-014	2.39257e-016	1.04083e-014	6.48718e-015
2.8002e-015	1.68308e-014	1.84596e-014	-1.49833e-014	-2.26337e-014	-1.63476e-014	-2.57057e-014	-5.65207e-015	5.13733e-015	2.78952e-015	1.11255e-014	7.11605e-015	5.47474e-015	9.95576e-015	-2.12477e-014	-1.73607e-014	-3.79986e-014	-2.47404e-014	-3.2415e-014	-3.49562e-014	1.08609e-015	-1.53836e-014	3.27598e-017	1.03487e-014	6.36748e-015
2.71831e-015	1.69151e-014	1.83577e-014	-1.4472e-014	-2.22265e-014	-1.6075e-014	-2.56996e-014	-5.52239e-015	5.20222e-015	2.9511e-015	1.12423e-014	7.18137e-015	5.54169e-015	9.97511e-015	-2.10485e-014	-1.73162e-014	-3.87474e-014	-2.48369e-014	-3.2812e-014	-3.52051e-014	1.08892e-015	-1.5483e-014	-1.51099e-016	1.02937e-014	6.26324e-015
2.6281e-015	1.69783e-014	1.82319e-014	-1.39874e-014	-2.18424e-014	-1.58557e-014	-2.57167e-014	-5.417e-015	5.26053e-015	3.10766e-015	1.13541e-014	7.27224e-015	5.61371e-015	1.0001e-014	-2.0891e-014	-1.7303e-014	-3.95128e-014	-2.4922e-014	-3.32363e-014	-3.54758e-014	1.11183e-015	-1.55704e-014	-3.10893e-016	1.02446e-014	6.1765e-015
2.53206e-015	1.70202e-014	1.80849e-014	-1.35351e-014	-2.14869e-014	-1.56933e-014	-2.57588e-014	-5.33673e-015	5.31089e-015	3.25825e-015	1.14607e-014	7.38972e-015	5.69117e-015	1.00342e-014	-2.07764e-014	-1.73204e-014	-4.02864e-014	-2.49942e-014	-3.36813e-014	-3.57624e-014	1.15487e-015	-1.56421e-014	-4.44984e-016	1.02037e-014	6.10941e-015
2.43314e-015	1.70417e-014	1.79194e-014	-1.31199e-014	-2.11653e-014	-1.55914e-014	-2.58282e-014	-5.28304e-015	5.35219e-015	3.40195e-015	1.15611e-014	7.53441e-015	5.77357e-015	1.00748e-014	-2.07054e-014	-1.73667e-014	-4.10617e-014	-2.50524e-014	-3.41408e-014	-3.6059e-014	1.21803e-015	-1.56943e-014	-5.52045e-016	1.01729e-014	6.06439e-015
2.3332e-015	1.70432e-014	1.77384e-014	-1.27463e-014	-2.08824e-014	-1.55532e-014	-2.59256e-014	-5.25698e-015	5.38399e-015	3.53825e-015	1.16543e-014	7.70721e-015	5.86109e-015	1.01235e-014	-2.06783e-014	-1.74394e-014	-4.18306e-014	-2.50957e-014	-3.46084e-014	-3.63601e-014	1.30102e-015	-1.57236e-014	-6.312e-016	1.01537e-014	6.04272e-015
2.23533e-015	1.7026e-014	1.75441e-014	-1.24182e-014	-2.06427e-014	-1.55801e-014	-2.60519e-014	-5.25923e-015	5.40555e-015	3.66633e-015	1.17394e-014	7.90764e-015	5.95395e-015	1.01808e-014	-2.06948e-014	-1.75365e-014	-4.25858e-014	-2.51223e-014	-3.50774e-014	-3.666e-014	1.40326e-015	-1.57263e-014	-6.81269e-016	1.01477e-014	6.04599e-015
2.14269e-015	1.69908e-014	1.73383e-014	-1.214e-014	-2.045e-014	-1.56734e-014	-2.62079e-014	-5.29054e-015	5.4158e-015	3.78547e-015	1.18163e-014	8.13531e-015	6.05252e-015	1.02474e-014	-2.07544e-014	-1.76562e-014	-4.33201e-014	-2.5132e-014	-3.55415e-014	-3.69527e-014	1.52463e-015	-1.56997e-014	-7.0154e-016	1.01564e-014	6.07533e-015
2.05689e-015	1.6939e-014	1.71244e-014	-1.19142e-014	-2.03075e-014	-1.58337e-014	-2.63941e-014	-5.35154e-015	5.41386e-015	3.89506e-015	1.18833e-014	8.38935e-015	6.15602e-015	1.03228e-014	-2.08558e-014	-1.7796e-014	-4.40259e-014	-2.51247e-014	-3.59936e-014	-3.7233e-014	1.66387e-015	-1.56408e-014	-6.91909e-016	1.01818e-014	6.13079e-015
1.98013e-015	1.68723e-014	1.69048e-014	-1.17437e-014	-2.02181e-014	-1.60606e-014	-2.66104e-014	-5.44271e-015	5.39865e-015	3.99424e-015	1.19395e-014	8.66839e-015	6.26538e-015	1.04069e-014	-2.09975e-014	-1.79535e-014	-4.46971e-014	-2.50999e-014	-3.64281e-014	-3.7496e-014	1.81946e-015	-1.55474e-014	-6.51401e-016	1.0225e-014	6.2128e-015
1.91467e-015	1.67924e-014	1.66823e-014	-1.16304e-014	-2.01845e-014	-1.63527e-014	-2.68558e-014	-5.56413e-015	5.36976e-015	4.08186e-015	1.19836e-014	8.97106e-015	6.38078e-015	1.04989e-014	-2.11779e-014	-1.81263e-014	-4.53286e-014	-2.5058e-014	-3.6839e-014	-3.77374e-014	1.99004e-015	-1.54174e-014	-5.8014e-016	1.02866e-014	6.32116e-015
1.86213e-015	1.67014e-014	1.64596e-014	-1.15764e-014	-2.02084e-014	-1.67081e-014	-2.71295e-014	-5.71538e-015	5.32707e-015	4.15754e-015	1.20148e-014	9.29538e-015	6.50229e-015	1.05986e-014	-2.13951e-014	-1.83128e-014	-4.59152e-014	-2.49985e-014	-3.72205e-014	-3.79529e-014	2.1742e-015	-1.5249e-014	-4.79456e-016	1.03674e-014	6.45532e-015
1.82453e-015	1.65998e-014	1.62387e-014	-1.15822e-014	-2.02914e-014	-1.71244e-014	-2.74307e-014	-5.89609e-015	5.2704e-015	4.22118e-015	1.20324e-014	9.63909e-015	6.63042e-015	1.0705e-014	-2.16468e-014	-1.85103e-014	-4.64517e-014	-2.4923e-014	-3.75677e-014	-3.81385e-014	2.36899e-015	-1.50415e-014	-3.49901e-016	1.04673e-014	6.61341e-015
1.80312e-015	1.64897e-014	1.60221e-014	-1.16482e-014	-2.04342e-014	-1.75986e-014	-2.77585e-014	-6.10577e-015	5.19937e-015	4.27184e-015	1.2035e-014	9.99921e-015	6.7646e-015	1.08174e-014	-2.19309e-014	-1.87173e-014	-4.6934e-014	-2.48332e-014	-3.78764e-014	-3.82905e-014	2.57245e-015	-1.47937e-014	-1.92255e-016	1.05863e-014	6.79411e-015
1.79911e-015	1.63731e-014	1.58114e-014	-1.17746e-014	-2.0637e-014	-1.81264e-014	-2.81116e-014	-6.34437e-015	5.11416e-015	4.30855e-015	1.20211e-014	1.03717e-014	6.90527e-015	1.09347e-014	-2.22448e-014	-1.89318e-014	-4.73589e-014	-2.47301e-014	-3.81425e-014	-3.8406e-014	2.78248e-015	-1.45051e-014	-7.67193e-018	1.07243e-014	6.9957e-015
1.81335e-015	1.62519e-014	1.5609e-014	-1.19609e-014	-2.08995e-014	-1.87032e-014	-2.8488e-014	-6.61134e-015	5.01513e-015	4.33048e-015	1.19892e-014	1.07528e-014	7.05247e-015	1.10555e-014	-2.2586e-014	-1.91516e-014	-4.77236e-014	-2.46155e-014	-3.83626e-014	-3.84826e-014	2.99679e-015	-1.41762e-014	2.02935e-016	1.08807e-014	7.2157e-015
1.84636e-015	1.61283e-014	1.54166e-014	-1.22055e-014	-2.12212e-014	-1.93243e-014	-2.88856e-014	-6.90576e-015	4.90273e-015	4.33687e-015	1.19384e-014	1.11396e-014	7.20599e-015	1.11789e-014	-2.29517e-014	-1.93754e-014	-4.80258e-014	-2.44912e-014	-3.8534e-014	-3.85174e-014	3.21269e-015	-1.38082e-014	4.38106e-016	1.1055e-014	7.45165e-015
1.8984e-015	1.60041e-014	1.52354e-014	-1.25067e-014	-2.16004e-014	-1.99847e-014	-2.93023e-014	-7.22628e-015	4.77717e-015	4.32742e-015	1.18682e-014	1.15291e-014	7.36516e-015	1.13029e-014	-2.33398e-014	-1.96016e-014	-4.82639e-014	-2.43591e-014	-3.86551e-014	-3.85098e-014	3.42787e-015	-1.34018e-014	6.9572e-016	1.1246e-014	7.70095e-015
1.96895e-015	1.58812e-014	1.50666e-014	-1.28622e-014	-2.20351e-014	-2.06782e-014	-2.9736e-014	-7.57191e-015	4.63886e-015	4.3023e-015	1.17781e-014	1.19168e-014	7.53006e-015	1.14267e-014	-2.37469e-014	-1.98295e-014	-4.84376e-014	-2.42216e-014	-3.87246e-014	-3.84589e-014	3.64003e-015	-1.29583e-014	9.75082e-016	1.14521e-014	7.96083e-015
2.05756e-015	1.57614e-014	1.4911e-014	-1.327e-014	-2.2522e-014	-2.13988e-014	-3.01846e-014	-7.94166e-015	4.48842e-015	4.26087e-015	1.16675e-014	1.22987e-014	7.70009e-015	1.15485e-014	-2.41694e-014	-2.00577e-014	-4.8547e-014	-2.4081e-014	-3.87422e-014	-3.83643e-014	3.84664e-015	-1.24798e-014	1.2746e-015	1.16719e-014	8.22846e-015
2.16359e-015	1.56465e-014	1.47697e-014	-1.37266e-014	-2.30578e-014	-2.21405e-014	-3.06451e-014	-8.33385e-015	4.32632e-015	4.20216e-015	1.15353e-014	1.26713e-014	7.87474e-015	1.16669e-014	-2.46044e-014	-2.0285e-014	-4.85939e-014	-2.39396e-014	-3.8708e-014	-3.82257e-014	4.04474e-015	-1.19685e-014	1.59211e-015	1.19036e-014	8.50003e-015
2.28568e-015	1.55382e-014	1.46433e-014	-1.42286e-014	-2.36393e-014	-2.28971e-014	-3.1115e-014	-8.74684e-015	4.15326e-015	4.12637e-015	1.13806e-014	1.30314e-014	8.05339e-015	1.17803e-014	-2.50493e-014	-2.05111e-014	-4.85803e-014	-2.38e-014	-3.8623e-014	-3.80444e-014	4.2322e-015	-1.14273e-014	1.92582e-015	1.2145e-014	8.77237e-015
2.42222e-015	1.54381e-014	1.4532e-014	-1.47727e-014	-2.42623e-014	-2.36625e-014	-3.15921e-014	-9.17927e-015	3.97047e-015	4.03356e-015	1.12032e-014	1.33749e-014	8.23463e-015	1.18874e-014	-2.55015e-014	-2.07356e-014	-4.8508e-014	-2.36646e-014	-3.84896e-014	-3.78222e-014	4.40685e-015	-1.08592e-014	2.27341e-015	1.23942e-014	9.04265e-015
2.57165e-015	1.53474e-014	1.44361e-014	-1.53546e-014	-2.49219e-014	-2.44313e-014	-3.20736e-014	-9.62953e-015	3.77915e-015	3.9235e-015	1.1003e-014	1.3698e-014	8.41797e-015	1.19866e-014	-2.59579e-014	-2.09585e-014	-4.83802e-014	-2.35363e-014	-3.83093e-014	-3.75604e-014	4.56694e-015	-1.02676e-014	2.63237e-015	1.26489e-014	9.30727e-015
2.73243e-015	1.52674e-014	1.43556e-014	-1.59698e-014	-2.5613e-014	-2.51974e-014	-3.25567e-014	-1.00963e-014	3.57933e-015	3.79653e-015	1.07801e-014	1.39971e-014	8.60254e-015	1.20766e-014	-2.64157e-014	-2.11793e-014	-4.8201e-014	-2.34172e-014	-3.8085e-014	-3.7262e-014	4.71111e-015	-9.65608e-015	3.00142e-015	1.29068e-014	9.5638e-015
2.90228e-015	1.51997e-014	1.42906e-014	-1.66145e-014	-2.63304e-014	-2.59545e-014	-3.30383e-014	-1.05772e-014	3.37228e-015	3.6532e-015	1.05341e-014	1.42692e-014	8.78712e-015	1.21561e-014	-2.6872e-014	-2.13988e-014	-4.79745e-014	-2.33095e-014	-3.782e-014	-3.69297e-014	4.83798e-015	-9.02877e-015	3.37803e-015	1.31659e-014	9.80934e-015
3.07939e-015	1.51453e-014	1.42405e-014	-1.72837e-014	-2.70684e-014	-2.6696e-014	-3.35155e-014	-1.10703e-014	3.15926e-015	3.4943e-015	1.02653e-014	1.4512e-014	8.97054e-015	1.2224e-014	-2.73241e-014	-2.16167e-014	-4.77048e-014	-2.32152e-014	-3.75174e-014	-3.65662e-014	4.94539e-015	-8.38973e-015	3.76081e-015	1.34236e-014	1.00411e-014
3.26082e-015	1.51056e-014	1.42049e-014	-1.79721e-014	-2.78218e-014	-2.74164e-014	-3.39858e-014	-1.15739e-014	2.94067e-015	3.31979e-015	9.97431e-015	1.47232e-014	9.15122e-015	1.22793e-014	-2.77691e-014	-2.18336e-014	-4.73967e-014	-2.31357e-014	-3.71816e-014	-3.61748e-014	5.03203e-015	-7.74261e-015	4.14774e-015	1.36774e-014	1.02567e-014
3.4438e-015	1.50816e-014	1.41829e-014	-1.86759e-014	-2.85849e-014	-2.81113e-014	-3.44469e-014	-1.20862e-014	2.71797e-015	3.13033e-015	9.66212e-015	1.49007e-014	9.32745e-015	1.23219e-014	-2.82047e-014	-2.20504e-014	-4.70556e-014	-2.30726e-014	-3.6817e-014	-3.57595e-014	5.09698e-015	-7.09211e-015	4.53686e-015	1.39247e-014	1.04535e-014
3.62539e-015	1.50743e-014	1.41737e-014	-1.93899e-014	-2.93515e-014	-2.87763e-014	-3.4896e-014	-1.26048e-014	2.49302e-015	2.927e-015	9.32961e-015	1.50433e-014	9.49802e-015	1.23511e-014	-2.86289e-014	-2.22675e-014	-4.66871e-014	-2.30263e-014	-3.64277e-014	-3.53238e-014	5.13995e-015	-6.44165e-015	4.92617e-015	1.4163e-014	1.06298e-014
3.80354e-015	1.50839e-014	1.41762e-014	-2.01098e-014	-3.01162e-014	-2.94074e-014	-3.53302e-014	-1.31272e-014	2.26614e-015	2.71087e-015	8.97834e-015	1.51505e-014	9.66141e-015	1.23664e-014	-2.90399e-014	-2.24853e-014	-4.6297e-014	-2.29983e-014	-3.60186e-014	-3.48717e-014	5.16055e-015	-5.79569e-015	5.31422e-015	1.43904e-014	1.07842e-014
3.97565e-015	1.51102e-014	1.41894e-014	-2.08314e-014	-3.08736e-014	-3.0001e-014	-3.57478e-014	-1.36512e-014	2.03846e-015	2.48337e-015	8.60938e-015	1.5222e-014	9.81584e-015	1.23671e-014	-2.94356e-014	-2.27042e-014	-4.58906e-014	-2.29888e-014	-3.55941e-014	-3.44071e-014	5.15838e-015	-5.15755e-015	5.70029e-015	1.46046e-014	1.09157e-014
4.13861e-015	1.51534e-014	1.42124e-014	-2.15502e-014	-3.16178e-014	-3.05546e-014	-3.61468e-014	-1.41746e-014	1.8108e-015	2.24587e-015	8.22471e-015	1.52571e-014	9.95983e-015	1.23538e-014	-2.98144e-014	-2.29249e-014	-4.54733e-014	-2.29979e-014	-3.51594e-014	-3.39337e-014	5.13414e-015	-4.53099e-015	6.08248e-015	1.48039e-014	1.1024e-014
4.28966e-015	1.52138e-014	1.42437e-014	-2.22624e-014	-3.2344e-014	-3.10648e-014	-3.65245e-014	-1.46948e-014	1.584e-015	1.99977e-015	7.82619e-015	1.52562e-014	1.00914e-014	1.23261e-014	-3.0175e-014	-2.31482e-014	-4.50508e-014	-2.3025e-014	-3.47194e-014	-3.34554e-014	5.08859e-015	-3.9187e-015	6.46001e-015	1.49866e-014	1.11082e-014
4.42722e-015	1.52912e-014	1.42825e-014	-2.29639e-014	-3.30469e-014	-3.15299e-014	-3.68791e-014	-1.52097e-014	1.35935e-015	1.74649e-015	7.41541e-015	1.52205e-014	1.02091e-014	1.22844e-014	-3.05158e-014	-2.33743e-014	-4.46287e-014	-2.30689e-014	-3.42787e-014	-3.29752e-014	5.02244e-015	-3.32376e-015	6.83254e-015	1.51516e-014	1.11689e-014
4.54883e-015	1.53847e-014	1.43273e-014	-2.36514e-014	-3.37216e-014	-3.19488e-014	-3.72086e-014	-1.57176e-014	1.13727e-015	1.4873e-015	6.99465e-015	1.51517e-014	1.03117e-014	1.22294e-014	-3.08347e-014	-2.36036e-014	-4.42116e-014	-2.31281e-014	-3.38422e-014	-3.24972e-014	4.93727e-015	-2.74919e-015	7.19868e-015	1.52978e-014	1.12068e-014
4.65233e-015	1.5494e-014	1.43771e-014	-2.43211e-014	-3.43635e-014	-3.23208e-014	-3.75115e-014	-1.62163e-014	9.18437e-016	1.22498e-015	6.56668e-015	1.5052e-014	1.03983e-014	1.21621e-014	-3.1131e-014	-2.38354e-014	-4.38042e-014	-2.32011e-014	-3.34139e-014	-3.20248e-014	4.83399e-015	-2.19748e-015	7.55818e-015	1.54244e-014	1.12228e-014
4.73539e-015	1.5618e-014	1.44302e-014	-2.49708e-014	-3.49686e-014	-3.26451e-014	-3.77855e-014	-1.6704e-014	7.04224e-016	9.61526e-016	6.13326e-015	1.4923e-014	1.04679e-014	1.2083e-014	-3.14038e-014	-2.40706e-014	-4.34113e-014	-2.32856e-014	-3.29977e-014	-3.15614e-014	4.71434e-015	-1.67035e-015	7.91054e-015	1.55311e-014	1.12184e-014
4.79645e-015	1.57561e-014	1.44858e-014	-2.55972e-014	-3.55327e-014	-3.29216e-014	-3.80288e-014	-1.7178e-014	4.95455e-016	6.98707e-016	5.69684e-015	1.47681e-014	1.0519e-014	1.19932e-014	-3.16512e-014	-2.43088e-014	-4.30375e-014	-2.33794e-014	-3.25972e-014	-3.111e-014	4.58062e-015	-1.16873e-015	8.2555e-015	1.56176e-014	1.11953e-014
4.83492e-015	1.59066e-014	1.45428e-014	-2.61979e-014	-3.60519e-014	-3.31499e-014	-3.82401e-014	-1.76363e-014	2.92432e-016	4.38679e-016	5.26051e-015	1.45903e-014	1.05513e-014	1.1894e-014	-3.18718e-014	-2.45497e-014	-4.26859e-014	-2.34792e-014	-3.22162e-014	-3.06733e-014	4.43533e-015	-6.9378e-016	8.59304e-015	1.56842e-014	1.11555e-014
4.84975e-015	1.60681e-014	1.46007e-014	-2.67702e-014	-3.65235e-014	-3.33303e-014	-3.84179e-014	-1.80769e-014	9.53472e-017	1.83456e-016	4.82733e-015	1.43935e-014	1.05634e-014	1.1787e-014	-3.20641e-014	-2.47931e-014	-4.23606e-014	-2.3582e-014	-3.18571e-014	-3.02534e-014	4.28092e-015	-2.46977e-016	8.92301e-015	1.5732e-014	1.11015e-014
4.83965e-015	1.62391e-014	1.46582e-014	-2.73118e-014	-3.6945e-014	-3.34645e-014	-3.85611e-014	-1.84976e-014	-9.55341e-017	-6.41031e-017	4.40006e-015	1.41813e-014	1.0555e-014	1.16741e-014	-3.22274e-014	-2.50383e-014	-4.20639e-014	-2.36847e-014	-3.15225e-014	-2.98519e-014	4.12036e-015	1.7124e-016	9.24531e-015	1.57618e-014	1.10357e-014
4.80446e-015	1.64178e-014	1.47141e-014	-2.78211e-014	-3.73143e-014	-3.35542e-014	-3.86685e-014	-1.88967e-014	-2.79688e-016	-3.01612e-016	3.98141e-015	1.39576e-014	1.05262e-014	1.15561e-014	-3.23609e-014	-2.52843e-014	-4.17978e-014	-2.37839e-014	-3.12146e-014	-2.94707e-014	3.95561e-015	5.61122e-016	9.55999e-015	1.57741e-014	1.09608e-014
4.74387e-015	1.66028e-014	1.47681e-014	-2.82967e-014	-3.76291e-014	-3.36008e-014	-3.87396e-014	-1.92721e-014	-4.5687e-016	-5.26388e-016	3.57381e-015	1.37261e-014	1.04764e-014	1.14348e-014	-3.24639e-014	-2.55303e-014	-4.15639e-014	-2.38757e-014	-3.09353e-014	-2.91115e-014	3.78873e-015	9.23257e-016	9.86745e-015	1.57707e-014	1.08797e-014
4.65789e-015	1.67919e-014	1.48189e-014	-2.87377e-014	-3.78884e-014	-3.3606e-014	-3.87736e-014	-1.96229e-014	-6.26538e-016	-7.36358e-016	3.18028e-015	1.34908e-014	1.0405e-014	1.13118e-014	-3.25356e-014	-2.5775e-014	-4.13635e-014	-2.39569e-014	-3.06856e-014	-2.87742e-014	3.62284e-015	1.25813e-015	1.01681e-014	1.57533e-014	1.07951e-014
4.54733e-015	1.69833e-014	1.48663e-014	-2.91429e-014	-3.8092e-014	-3.35713e-014	-3.87707e-014	-1.99471e-014	-7.88869e-016	-9.29239e-016	2.80348e-015	1.32562e-014	1.03128e-014	1.11883e-014	-3.25753e-014	-2.60166e-014	-4.11969e-014	-2.40238e-014	-3.04668e-014	-2.846e-014	3.46057e-015	1.56664e-015	1.04629e-014	1.57242e-014	1.07103e-014
4.41299e-015	1.71751e-014	1.49093e-014	-2.95116e-014	-3.82398e-014	-3.3499e-014	-3.87299e-014	-2.0243e-014	-9.43513e-016	-1.10276e-015	2.44594e-015	1.30271e-014	1.02001e-014	1.1066e-014	-3.25818e-014	-2.6254e-014	-4.10641e-014	-2.4073e-014	-3.02792e-014	-2.81692e-014	3.305e-015	1.84989e-015	1.07526e-014	1.56862e-014	1.06286e-014
4.25579e-015	1.73649e-014	1.49482e-014	-2.98432e-014	-3.83316e-014	-3.33909e-014	-3.86508e-014	-2.05094e-014	-1.09067e-015	-1.25517e-015	2.1101e-015	1.2808e-014	1.00677e-014	1.09462e-014	-3.25551e-014	-2.64854e-014	-4.09644e-014	-2.41008e-014	-3.01226e-014	-2.79015e-014	3.15939e-015	2.10908e-015	1.10367e-014	1.56418e-014	1.05532e-014
4.07705e-015	1.75511e-014	1.49824e-014	-3.01371e-014	-3.83686e-014	-3.32493e-014	-3.85343e-014	-2.07448e-014	-1.23018e-015	-1.3844e-015	1.79832e-015	1.26035e-014	9.91621e-015	1.08306e-014	-3.24945e-014	-2.67091e-014	-4.08962e-014	-2.41044e-014	-2.99963e-014	-2.7656e-014	3.02596e-015	2.34649e-015	1.13155e-014	1.55941e-014	1.04873e-014
3.87788e-015	1.77324e-014	1.50115e-014	-3.03928e-014	-3.8351e-014	-3.30767e-014	-3.838e-014	-2.09478e-014	-1.36203e-015	-1.48851e-015	1.51224e-015	1.2417e-014	9.74641e-015	1.07202e-014	-3.23998e-014	-2.69234e-014	-4.08588e-014	-2.40808e-014	-2.98987e-014	-2.74325e-014	2.90742e-015	2.5637e-015	1.15895e-014	1.55462e-014	1.04337e-014
3.66011e-015	1.79057e-014	1.50356e-014	-3.06103e-014	-3.82803e-014	-3.28753e-014	-3.81883e-014	-2.11171e-014	-1.4864e-015	-1.56577e-015	1.2534e-015	1.22515e-014	9.5601e-015	1.06156e-014	-3.22706e-014	-2.71264e-014	-4.08498e-014	-2.4027e-014	-2.98289e-014	-2.72306e-014	2.80509e-015	2.76247e-015	1.18595e-014	1.55007e-014	1.03944e-014
3.42565e-015	1.80693e-014	1.50548e-014	-3.07899e-014	-3.81588e-014	-3.2647e-014	-3.79597e-014	-2.1252e-014	-1.60268e-015	-1.61469e-015	1.02328e-015	1.21113e-014	9.35854e-015	1.05177e-014	-3.21071e-014	-2.73164e-014	-4.08669e-014	-2.39407e-014	-2.97854e-014	-2.70486e-014	2.72094e-015	2.94468e-015	1.21253e-014	1.54607e-014	1.0372e-014
3.17699e-015	1.82219e-014	1.50689e-014	-3.09316e-014	-3.79879e-014	-3.23948e-014	-3.76952e-014	-2.13517e-014	-1.71135e-015	-1.63399e-015	8.23321e-016	1.20003e-014	9.14333e-015	1.04277e-014	-3.19092e-014	-2.74915e-014	-4.09079e-014	-2.38198e-014	-2.97671e-014	-2.68858e-014	2.6569e-015	3.11271e-015	1.23865e-014	1.54291e-014	1.0369e-014
2.9165e-015	1.83619e-014	1.50774e-014	-3.10355e-014	-3.77704e-014	-3.21205e-014	-3.73961e-014	-2.14155e-014	-1.81347e-015	-1.62253e-015	6.54188e-016	1.19213e-014	8.91616e-015	1.0346e-014	-3.16768e-014	-2.76498e-014	-4.09698e-014	-2.3663e-014	-2.9772e-014	-2.67411e-014	2.6148e-015	3.26892e-015	1.26434e-014	1.54085e-014	1.03873e-014
2.64635e-015	1.8487e-014	1.50806e-014	-3.11015e-014	-3.75087e-014	-3.18254e-014	-3.70635e-014	-2.14432e-014	-1.90867e-015	-1.57973e-015	5.1687e-016	1.18757e-014	8.67931e-015	1.02731e-014	-3.14107e-014	-2.779e-014	-4.10495e-014	-2.34695e-014	-2.97982e-014	-2.66134e-014	2.59578e-015	3.41391e-015	1.28963e-014	1.54018e-014	1.04282e-014
2.36865e-015	1.85963e-014	1.5078e-014	-3.11296e-014	-3.72054e-014	-3.15112e-014	-3.66984e-014	-2.14346e-014	-1.99666e-015	-1.50483e-015	4.11852e-016	1.18651e-014	8.43429e-015	1.02093e-014	-3.11114e-014	-2.79101e-014	-4.1144e-014	-2.32389e-014	-2.98435e-014	-2.65017e-014	2.60053e-015	3.54946e-015	1.31449e-014	1.54121e-014	1.04918e-014
2.08612e-015	1.86885e-014	1.50698e-014	-3.11204e-014	-3.68636e-014	-3.11793e-014	-3.63029e-014	-2.13895e-014	-2.07768e-015	-1.39752e-015	3.38928e-016	1.18909e-014	8.18343e-015	1.01548e-014	-3.07798e-014	-2.80089e-014	-4.12508e-014	-2.29717e-014	-2.99057e-014	-2.64049e-014	2.62938e-015	3.67711e-015	1.33883e-014	1.54414e-014	1.0579e-014
1.80124e-015	1.87622e-014	1.50561e-014	-3.10739e-014	-3.64866e-014	-3.08314e-014	-3.58784e-014	-2.13082e-014	-2.15197e-015	-1.25736e-015	2.98088e-016	1.1954e-014	7.92874e-015	1.01094e-014	-3.04171e-014	-2.80857e-014	-4.13671e-014	-2.26686e-014	-2.99833e-014	-2.6322e-014	2.68265e-015	3.79783e-015	1.36263e-014	1.54922e-014	1.06903e-014
1.51621e-015	1.88161e-014	1.5037e-014	-3.09902e-014	-3.60772e-014	-3.04685e-014	-3.54268e-014	-2.11912e-014	-2.21949e-015	-1.08488e-015	2.88863e-016	1.20544e-014	7.67234e-015	1.00722e-014	-3.00242e-014	-2.81393e-014	-4.14898e-014	-2.23301e-014	-3.00747e-014	-2.6252e-014	2.76037e-015	3.91255e-015	1.38578e-014	1.55665e-014	1.08253e-014
1.23366e-015	1.885e-014	1.50121e-014	-3.08693e-014	-3.56381e-014	-3.00913e-014	-3.49505e-014	-2.1038e-014	-2.28026e-015	-8.80771e-016	3.10498e-016	1.21925e-014	7.41599e-015	1.0043e-014	-2.96028e-014	-2.81687e-014	-4.16168e-014	-2.19586e-014	-3.01784e-014	-2.6195e-014	2.86133e-015	4.02131e-015	1.40826e-014	1.56654e-014	1.09832e-014
9.55619e-016	1.88628e-014	1.49816e-014	-3.07117e-014	-3.5172e-014	-2.97007e-014	-3.4452e-014	-2.08481e-014	-2.33454e-015	-6.45712e-016	3.61747e-016	1.23673e-014	7.16204e-015	1.0021e-014	-2.91545e-014	-2.81736e-014	-4.17463e-014	-2.15568e-014	-3.02932e-014	-2.61501e-014	2.9847e-015	4.12437e-015	1.42989e-014	1.57904e-014	1.11626e-014
6.84557e-016	1.8854e-014	1.49457e-014	-3.05176e-014	-3.46819e-014	-2.92967e-014	-3.39342e-014	-2.06226e-014	-2.38246e-015	-3.80718e-016	4.41287e-016	1.25778e-014	6.91287e-015	1.00055e-014	-2.86811e-014	-2.81542e-014	-4.18758e-014	-2.11275e-014	-3.04176e-014	-2.61169e-014	3.12899e-015	4.2217e-015	1.45062e-014	1.59416e-014	1.13622e-014
4.22184e-016	1.88233e-014	1.49035e-014	-3.0287e-014	-3.41713e-014	-2.88802e-014	-3.33994e-014	-2.03631e-014	-2.42365e-015	-8.7188e-017	5.47768e-016	1.28224e-014	6.67002e-015	9.99554e-015	-2.81848e-014	-2.81104e-014	-4.20033e-014	-2.06737e-014	-3.05504e-014	-2.60954e-014	3.2928e-015	4.31267e-015	1.47034e-014	1.61191e-014	1.15799e-014
1.70664e-016	1.87706e-014	1.48557e-014	-3.00195e-014	-3.36427e-014	-2.84511e-014	-3.28501e-014	-2.00705e-014	-2.45772e-015	2.33752e-016	6.787e-016	1.30984e-014	6.4353e-015	9.99017e-015	-2.76683e-014	-2.80424e-014	-4.21278e-014	-2.01993e-014	-3.06908e-014	-2.60853e-014	3.47438e-015	4.39691e-015	1.48885e-014	1.63227e-014	1.18126e-014
-6.78316e-017	1.86969e-014	1.48021e-014	-2.97151e-014	-3.30983e-014	-2.80094e-014	-3.22892e-014	-1.97461e-014	-2.48393e-015	5.79847e-016	8.31772e-016	1.34035e-014	6.21007e-015	9.98786e-015	-2.71339e-014	-2.79513e-014	-4.22486e-014	-1.97083e-014	-3.08381e-014	-2.60883e-014	3.67135e-015	4.4737e-015	1.50593e-014	1.65514e-014	1.20577e-014
-2.92222e-016	1.86029e-014	1.47422e-014	-2.93735e-014	-3.25408e-014	-2.75557e-014	-3.17197e-014	-1.93912e-014	-2.50306e-015	9.48409e-016	1.00497e-015	1.37347e-014	5.99587e-015	9.98769e-015	-2.6585e-014	-2.78383e-014	-4.23648e-014	-1.92054e-014	-3.09925e-014	-2.6105e-014	3.8815e-015	4.54068e-015	1.52148e-014	1.68045e-014	1.2312e-014
-5.01452e-016	1.84892e-014	1.46754e-014	-2.89953e-014	-3.19721e-014	-2.70896e-014	-3.11451e-014	-1.9007e-014	-2.515e-015	1.33711e-015	1.1957e-015	1.40887e-014	5.79393e-015	9.98768e-015	-2.60236e-014	-2.7705e-014	-4.24766e-014	-1.86958e-014	-3.11543e-014	-2.61366e-014	4.1024e-015	4.59559e-015	1.5353e-014	1.70805e-014	1.25722e-014
-6.95042e-016	1.83564e-014	1.46015e-014	-2.85805e-014	-3.13937e-014	-2.66102e-014	-3.05681e-014	-1.85956e-014	-2.51931e-015	1.7437e-015	1.40109e-015	1.44615e-014	5.60471e-015	9.98656e-015	-2.54528e-014	-2.75527e-014	-4.25842e-014	-1.81842e-014	-3.13232e-014	-2.61844e-014	4.33065e-015	4.637e-015	1.54723e-014	1.73767e-014	1.28343e-014
-8.71649e-016	1.82056e-014	1.45206e-014	-2.81289e-014	-3.08075e-014	-2.61169e-014	-2.99912e-014	-1.81585e-014	-2.5158e-015	2.16494e-015	1.61843e-015	1.48489e-014	5.42896e-015	9.98323e-015	-2.48763e-014	-2.7383e-014	-4.26893e-014	-1.76756e-014	-3.15001e-014	-2.62495e-014	4.56316e-015	4.66231e-015	1.55712e-014	1.76908e-014	1.3095e-014
-1.03055e-015	1.8038e-014	1.44323e-014	-2.76404e-014	-3.02149e-014	-2.56096e-014	-2.94182e-014	-1.76974e-014	-2.50416e-015	2.59838e-015	1.8449e-015	1.52469e-014	5.26825e-015	9.97653e-015	-2.4298e-014	-2.7199e-014	-4.27926e-014	-1.7175e-014	-3.16862e-014	-2.63338e-014	4.79632e-015	4.66871e-015	1.56468e-014	1.80198e-014	1.33503e-014
-1.17139e-015	1.78552e-014	1.43362e-014	-2.71152e-014	-2.96174e-014	-2.50884e-014	-2.88519e-014	-1.72146e-014	-2.48371e-015	3.04054e-015	2.0775e-015	1.56517e-014	5.12236e-015	9.96493e-015	-2.3721e-014	-2.70031e-014	-4.28957e-014	-1.66881e-014	-3.18823e-014	-2.64397e-014	5.02706e-015	4.65386e-015	1.56983e-014	1.83608e-014	1.35958e-014
-1.29413e-015	1.76576e-014	1.42315e-014	-2.65536e-014	-2.90166e-014	-2.45532e-014	-2.82951e-014	-1.67123e-014	-2.45443e-015	3.4877e-015	2.3129e-015	1.60587e-014	4.99125e-015	9.94666e-015	-2.31486e-014	-2.67981e-014	-4.30007e-014	-1.62201e-014	-3.20896e-014	-2.65689e-014	5.25251e-015	4.61532e-015	1.57241e-014	1.87089e-014	1.38272e-014
-1.39833e-015	1.74472e-014	1.41182e-014	-2.5956e-014	-2.84129e-014	-2.4004e-014	-2.77507e-014	-1.61925e-014	-2.416e-015	3.93629e-015	2.54797e-015	1.64637e-014	4.87512e-015	9.92099e-015	-2.25845e-014	-2.65867e-014	-4.31097e-014	-1.57762e-014	-3.23092e-014	-2.67237e-014	5.46951e-015	4.54962e-015	1.5722e-014	1.90608e-014	1.40403e-014
-1.48446e-015	1.72259e-014	1.39959e-014	-2.53231e-014	-2.78073e-014	-2.34407e-014	-2.72212e-014	-1.56569e-014	-2.36773e-015	4.38347e-015	2.77983e-015	1.68626e-014	4.7737e-015	9.88691e-015	-2.20327e-014	-2.63723e-014	-4.32258e-014	-1.53611e-014	-3.25429e-014	-2.69064e-014	5.67419e-015	4.45386e-015	1.56906e-014	1.94117e-014	1.42309e-014
-1.55326e-015	1.69956e-014	1.38649e-014	-2.46557e-014	-2.72005e-014	-2.28623e-014	-2.67088e-014	-1.51081e-014	-2.30917e-015	4.82589e-015	3.00553e-015	1.72512e-014	4.68637e-015	9.84322e-015	-2.14975e-014	-2.61579e-014	-4.33512e-014	-1.49797e-014	-3.27922e-014	-2.71194e-014	5.86322e-015	4.32509e-015	1.56285e-014	1.97575e-014	1.43961e-014
-1.60558e-015	1.67575e-014	1.37247e-014	-2.39549e-014	-2.65929e-014	-2.2269e-014	-2.6215e-014	-1.45482e-014	-2.23973e-015	5.25992e-015	3.22218e-015	1.76249e-014	4.61276e-015	9.78927e-015	-2.09822e-014	-2.59468e-014	-4.34896e-014	-1.46355e-014	-3.30587e-014	-2.73649e-014	6.03356e-015	4.16065e-015	1.55352e-014	2.00938e-014	1.45318e-014
-1.64178e-015	1.65134e-014	1.35755e-014	-2.32211e-014	-2.59844e-014	-2.16607e-014	-2.5742e-014	-1.39803e-014	-2.15952e-015	5.68192e-015	3.42758e-015	1.79793e-014	4.55169e-015	9.7244e-015	-2.04903e-014	-2.57426e-014	-4.36438e-014	-1.43326e-014	-3.33443e-014	-2.76453e-014	6.1825e-015	3.95725e-015	1.54088e-014	2.04157e-014	1.46348e-014
-1.6628e-015	1.62645e-014	1.34175e-014	-2.24556e-014	-2.53752e-014	-2.10375e-014	-2.5291e-014	-1.34069e-014	-2.06864e-015	6.0883e-015	3.61892e-015	1.83108e-014	4.50187e-015	9.6479e-015	-2.0025e-014	-2.55489e-014	-4.38172e-014	-1.40744e-014	-3.36497e-014	-2.79626e-014	6.30709e-015	3.71228e-015	1.52481e-014	2.07178e-014	1.47016e-014
-1.66996e-015	1.60127e-014	1.32505e-014	-2.16598e-014	-2.47651e-014	-2.04005e-014	-2.48633e-014	-1.28305e-014	-1.9668e-015	6.47602e-015	3.79398e-015	1.86158e-014	4.4621e-015	9.55937e-015	-1.95895e-014	-2.53687e-014	-4.40124e-014	-1.38636e-014	-3.3976e-014	-2.83187e-014	6.405e-015	3.42324e-015	1.50525e-014	2.09957e-014	1.47296e-014
-1.66445e-015	1.57597e-014	1.30738e-014	-2.08347e-014	-2.41543e-014	-1.97497e-014	-2.44595e-014	-1.22534e-014	-1.85351e-015	6.84216e-015	3.95079e-015	1.88915e-014	4.43121e-015	9.45864e-015	-1.91869e-014	-2.52055e-014	-4.42328e-014	-1.37026e-014	-3.43244e-014	-2.87157e-014	6.47418e-015	3.08912e-015	1.48222e-014	2.12451e-014	1.47167e-014
-1.64722e-015	1.5507e-014	1.28877e-014	-1.99826e-014	-2.35425e-014	-1.90852e-014	-2.40804e-014	-1.16774e-014	-1.7286e-015	7.1841e-015	4.08757e-015	1.91351e-014	4.40713e-015	9.34639e-015	-1.88188e-014	-2.50625e-014	-4.44812e-014	-1.35928e-014	-3.46962e-014	-2.91545e-014	6.51254e-015	2.70886e-015	1.45574e-014	2.14613e-014	1.46606e-014
-1.6201e-015	1.52556e-014	1.2692e-014	-1.91054e-014	-2.29296e-014	-1.84072e-014	-2.37263e-014	-1.11053e-014	-1.59195e-015	7.49909e-015	4.20339e-015	1.93446e-014	4.38828e-015	9.22277e-015	-1.84877e-014	-2.49416e-014	-4.47598e-014	-1.35347e-014	-3.50917e-014	-2.96357e-014	6.51881e-015	2.2812e-015	1.42581e-014	2.16398e-014	1.45602e-014
-1.58512e-015	1.50069e-014	1.24868e-014	-1.8205e-014	-2.23153e-014	-1.77174e-014	-2.33968e-014	-1.05398e-014	-1.44356e-015	7.78436e-015	4.29669e-015	1.95186e-014	4.37365e-015	9.08791e-015	-1.81962e-014	-2.48456e-014	-4.50711e-014	-1.35288e-014	-3.55112e-014	-3.01603e-014	6.49181e-015	1.8058e-015	1.39238e-014	2.17769e-014	1.44143e-014
-1.54396e-015	1.47623e-014	1.22717e-014	-1.72837e-014	-2.16998e-014	-1.70166e-014	-2.30919e-014	-9.98234e-015	-1.28331e-015	8.03706e-015	4.36699e-015	1.96559e-014	4.36093e-015	8.94233e-015	-1.79449e-014	-2.47771e-014	-4.54164e-014	-1.35751e-014	-3.5955e-014	-3.07284e-014	6.43009e-015	1.28217e-015	1.35553e-014	2.18697e-014	1.42216e-014
-1.49784e-015	1.45225e-014	1.20477e-014	-1.63437e-014	-2.10832e-014	-1.63051e-014	-2.2811e-014	-9.43533e-015	-1.11162e-015	8.25567e-015	4.41333e-015	1.97558e-014	4.34849e-015	8.7867e-015	-1.77348e-014	-2.47373e-014	-4.57977e-014	-1.36725e-014	-3.64227e-014	-3.13396e-014	6.33373e-015	7.11038e-016	1.31532e-014	2.19148e-014	1.39823e-014
-1.4485e-015	1.42881e-014	1.18154e-014	-1.5388e-014	-2.04649e-014	-1.55846e-014	-2.25523e-014	-8.90052e-015	-9.29056e-016	8.43843e-015	4.4354e-015	1.98173e-014	4.33482e-015	8.62159e-015	-1.7567e-014	-2.47279e-014	-4.62156e-014	-1.38192e-014	-3.69142e-014	-3.19931e-014	6.20301e-015	9.36128e-017	1.27191e-014	2.19094e-014	1.36967e-014
-1.39705e-015	1.40595e-014	1.1575e-014	-1.44197e-014	-1.98452e-014	-1.48568e-014	-2.23146e-014	-8.37948e-015	-7.36076e-016	8.58377e-015	4.4339e-015	1.98403e-014	4.31789e-015	8.44793e-015	-1.7441e-014	-2.47505e-014	-4.66706e-014	-1.40133e-014	-3.74283e-014	-3.26879e-014	6.03854e-015	-5.68778e-016	1.22546e-014	2.1852e-014	1.33656e-014
-1.34548e-015	1.38371e-014	1.13265e-014	-1.34422e-014	-1.92243e-014	-1.41223e-014	-2.20961e-014	-7.87402e-015	-5.33832e-016	8.69021e-015	4.40887e-015	1.98258e-014	4.29657e-015	8.26677e-015	-1.73573e-014	-2.48062e-014	-4.71617e-014	-1.42525e-014	-3.79633e-014	-3.3422e-014	5.84124e-015	-1.27332e-015	1.17607e-014	2.17404e-014	1.29908e-014
-1.2955e-015	1.36205e-014	1.10702e-014	-1.24581e-014	-1.86031e-014	-1.33834e-014	-2.18949e-014	-7.38579e-015	-3.22662e-016	8.75688e-015	4.36117e-015	1.97744e-014	4.26904e-015	8.07903e-015	-1.73146e-014	-2.48948e-014	-4.76885e-014	-1.45328e-014	-3.85171e-014	-3.41933e-014	5.61207e-015	-2.01786e-015	1.12399e-014	2.15741e-014	1.25734e-014
-1.24881e-015	1.34097e-014	1.08068e-014	-1.14711e-014	-1.79823e-014	-1.26419e-014	-2.17086e-014	-6.91659e-015	-1.03082e-016	8.78314e-015	4.29198e-015	1.96869e-014	4.23333e-015	7.88592e-015	-1.73121e-014	-2.5016e-014	-4.82498e-014	-1.48506e-014	-3.90879e-014	-3.49992e-014	5.35248e-015	-2.7996e-015	1.06942e-014	2.13528e-014	1.21159e-014
-1.2068e-015	1.32053e-014	1.05368e-014	-1.0484e-014	-1.73624e-014	-1.18989e-014	-2.15345e-014	-6.46696e-015	1.23843e-016	8.76885e-015	4.20213e-015	1.95649e-014	4.18791e-015	7.68882e-015	-1.73487e-014	-2.51692e-014	-4.88436e-014	-1.52018e-014	-3.9673e-014	-3.58364e-014	5.06451e-015	-3.61444e-015	1.01262e-014	2.10765e-014	1.16208e-014
-1.17023e-015	1.30061e-014	1.02611e-014	-9.49997e-015	-1.6744e-014	-1.11561e-014	-2.13698e-014	-6.03779e-015	3.57165e-016	8.71462e-015	4.09307e-015	1.9411e-014	4.13173e-015	7.48869e-015	-1.74224e-014	-2.5354e-014	-4.94665e-014	-1.55822e-014	-4.02698e-014	-3.67015e-014	4.74993e-015	-4.45845e-015	9.53847e-015	2.07459e-014	1.10913e-014
-1.14038e-015	1.28121e-014	9.98042e-015	-8.52266e-015	-1.61278e-014	-1.04152e-014	-2.12115e-014	-5.63016e-015	5.95699e-016	8.62117e-015	3.96655e-015	1.92278e-014	4.06365e-015	7.28664e-015	-1.75306e-014	-2.55691e-014	-5.01151e-014	-1.59866e-014	-4.08751e-014	-3.75901e-014	4.41131e-015	-5.32715e-015	8.93334e-015	2.03622e-014	1.05308e-014
-1.11884e-015	1.26232e-014	9.69458e-015	-7.55529e-015	-1.55144e-014	-9.67841e-015	-2.10562e-014	-5.24413e-015	8.3832e-016	8.48929e-015	3.82401e-015	1.90171e-014	3.98297e-015	7.08416e-015	-1.76699e-014	-2.58124e-014	-5.0786e-014	-1.64097e-014	-4.14857e-014	-3.84974e-014	4.05136e-015	-6.21597e-015	8.31444e-015	1.99277e-014	9.9428e-015
-1.10679e-015	1.2438e-014	9.40445e-015	-6.60124e-015	-1.4906e-014	-8.94794e-015	-2.09011e-014	-4.8798e-015	1.08412e-015	8.32045e-015	3.66811e-015	1.87824e-014	3.88924e-015	6.88278e-015	-1.78378e-014	-2.60815e-014	-5.14745e-014	-1.6846e-014	-4.20978e-014	-3.94184e-014	3.67378e-015	-7.11957e-015	7.68447e-015	1.94448e-014	9.33116e-015
-1.10445e-015	1.22547e-014	9.11063e-015	-5.66426e-015	-1.43032e-014	-8.22621e-015	-2.0743e-014	-4.53694e-015	1.33203e-015	8.11626e-015	3.50114e-015	1.85263e-014	3.78143e-015	6.68313e-015	-1.80305e-014	-2.63733e-014	-5.21752e-014	-1.72898e-014	-4.27074e-014	-4.03482e-014	3.28206e-015	-8.03216e-015	7.0464e-015	1.89165e-014	8.69974e-015
-1.11205e-015	1.20728e-014	8.81354e-015	-4.74713e-015	-1.3707e-014	-7.51444e-015	-2.05793e-014	-4.21537e-015	1.58009e-015	7.87752e-015	3.32449e-015	1.82516e-014	3.65961e-015	6.4861e-015	-1.8244e-014	-2.6685e-014	-5.28825e-014	-1.77356e-014	-4.331e-014	-4.12811e-014	2.87946e-015	-8.94825e-015	6.40365e-015	1.83471e-014	8.05283e-015
-1.13104e-015	1.18912e-014	8.51377e-015	-3.85325e-015	-1.3119e-014	-6.81535e-015	-2.04066e-014	-3.9146e-015	1.82746e-015	7.60684e-015	3.14112e-015	1.79615e-014	3.52355e-015	6.2928e-015	-1.84738e-014	-2.70132e-014	-5.359e-014	-1.81775e-014	-4.39019e-014	-4.22113e-014	2.4694e-015	-9.8621e-015	5.75938e-015	1.77408e-014	7.39492e-015
-1.16242e-015	1.1709e-014	8.21157e-015	-2.98548e-015	-1.25405e-014	-6.13124e-015	-2.02218e-014	-3.63471e-015	2.07263e-015	7.30676e-015	2.95322e-015	1.76593e-014	3.37289e-015	6.10361e-015	-1.87157e-014	-2.73543e-014	-5.4292e-014	-1.86105e-014	-4.44784e-014	-4.31326e-014	2.05552e-015	-1.07683e-014	5.11662e-015	1.71019e-014	6.73035e-015
-1.20579e-015	1.15246e-014	7.90758e-015	-2.14635e-015	-1.19731e-014	-5.46333e-015	-2.00224e-014	-3.3757e-015	2.31382e-015	6.97944e-015	2.7629e-015	1.73479e-014	3.20759e-015	5.91951e-015	-1.89647e-014	-2.7704e-014	-5.49812e-014	-1.90289e-014	-4.5035e-014	-4.40392e-014	1.64124e-015	-1.16614e-014	4.47881e-015	1.64356e-014	6.06349e-015
-1.26156e-015	1.13365e-014	7.60248e-015	-1.33855e-015	-1.14184e-014	-4.81316e-015	-1.98059e-014	-3.13703e-015	2.54926e-015	6.62805e-015	2.57309e-015	1.70295e-014	3.02813e-015	5.74046e-015	-1.92164e-014	-2.80577e-014	-5.56507e-014	-1.94277e-014	-4.55674e-014	-4.49254e-014	1.23069e-015	-1.25352e-014	3.84903e-015	1.57472e-014	5.39903e-015
-1.32983e-015	1.11435e-014	7.29675e-015	-5.64141e-016	-1.0878e-014	-4.18317e-015	-1.95697e-014	-2.91683e-015	2.7775e-015	6.25553e-015	2.386e-015	1.67072e-014	2.83527e-015	5.56747e-015	-1.94656e-014	-2.84108e-014	-5.62937e-014	-1.9802e-014	-4.60713e-014	-4.57851e-014	8.27499e-016	-1.33846e-014	3.23007e-015	1.5042e-014	4.7413e-015
-1.4104e-015	1.09455e-014	6.99047e-015	1.73875e-016	-1.03535e-014	-3.57522e-015	-1.93121e-014	-2.71418e-015	2.9973e-015	5.86517e-015	2.20377e-015	1.6384e-014	2.63002e-015	5.40064e-015	-1.97074e-014	-2.8759e-014	-5.69035e-014	-2.01473e-014	-4.65422e-014	-4.66115e-014	4.35129e-016	-1.42042e-014	2.62526e-015	1.43256e-014	4.09428e-015
-1.50378e-015	1.07411e-014	6.68397e-015	8.73222e-016	-9.84565e-015	-2.99092e-015	-1.90306e-014	-2.52826e-015	3.20733e-015	5.4604e-015	2.02866e-015	1.60617e-014	2.41282e-015	5.23954e-015	-1.99374e-014	-2.90973e-014	-5.74727e-014	-2.04593e-014	-4.69763e-014	-4.73991e-014	5.71706e-017	-1.49884e-014	2.03734e-015	1.36033e-014	3.46227e-015
-1.60953e-015	1.05293e-014	6.37734e-015	1.53254e-015	-9.35576e-015	-2.43143e-015	-1.87234e-014	-2.35747e-015	3.40659e-015	5.04401e-015	1.86211e-015	1.57426e-014	2.18398e-015	5.08477e-015	-2.01509e-014	-2.94206e-014	-5.79943e-014	-2.07342e-014	-4.73702e-014	-4.81421e-014	-3.03105e-016	-1.57335e-014	1.46895e-015	1.28814e-014	2.84866e-015
-1.72746e-015	1.03094e-014	6.07088e-015	2.15057e-015	-8.88475e-015	-1.8991e-015	-1.83896e-014	-2.20128e-015	3.59396e-015	4.6197e-015	1.70616e-015	1.54289e-014	1.94536e-015	4.93644e-015	-2.03434e-014	-2.97242e-014	-5.84622e-014	-2.09687e-014	-4.77205e-014	-4.88352e-014	-6.42644e-016	-1.64358e-014	9.22287e-016	1.21653e-014	2.25666e-015
-1.85722e-015	1.00807e-014	5.76469e-015	2.72662e-015	-8.43331e-015	-1.3951e-015	-1.80284e-014	-2.05798e-015	3.76845e-015	4.19084e-015	1.56244e-015	1.5122e-014	1.69765e-015	4.79385e-015	-2.05107e-014	-3.00036e-014	-5.88695e-014	-2.116e-014	-4.80243e-014	-4.94741e-014	-9.58958e-016	-1.70914e-014	3.99187e-016	1.14606e-014	1.69007e-015
-1.9986e-015	9.84225e-015	5.45863e-015	3.25918e-015	-8.0025e-015	-9.19696e-016	-1.76397e-014	-1.92589e-015	3.92897e-015	3.7608e-015	1.43182e-015	1.48238e-014	1.44201e-015	4.65686e-015	-2.06487e-014	-3.02544e-014	-5.92103e-014	-2.13057e-014	-4.82789e-014	-5.00543e-014	-1.24982e-015	-1.7697e-014	-9.78779e-017	1.07733e-014	1.15143e-015
-2.15076e-015	9.59374e-015	5.15292e-015	3.74773e-015	-7.59257e-015	-4.74849e-016	-1.72239e-014	-1.80423e-015	4.07452e-015	3.33286e-015	1.3155e-015	1.45354e-014	1.18e-015	4.52529e-015	-2.0754e-014	-3.0472e-014	-5.94796e-014	-2.1404e-014	-4.8482e-014	-5.0572e-014	-1.51318e-015	-1.82502e-014	-5.66624e-016	1.01078e-014	6.43067e-016
-2.31313e-015	9.33507e-015	4.84744e-015	4.19251e-015	-7.20448e-015	-6.09968e-017	-1.67814e-014	-1.69141e-015	4.2042e-015	2.91025e-015	1.21393e-015	1.42568e-014	9.12936e-016	4.39823e-015	-2.08236e-014	-3.06525e-014	-5.96729e-014	-2.14533e-014	-4.86323e-014	-5.10235e-014	-1.74707e-015	-1.87491e-014	-1.00516e-015	9.46945e-015	1.67333e-016
-2.48512e-015	9.06639e-015	4.54251e-015	4.5929e-015	-6.83786e-015	3.21562e-016	-1.63131e-014	-1.58592e-015	4.31792e-015	2.49657e-015	1.12773e-015	1.3989e-014	6.42236e-016	4.27557e-015	-2.08544e-014	-3.07921e-014	-5.97863e-014	-2.14531e-014	-4.87288e-014	-5.14057e-014	-1.94977e-015	-1.91924e-014	-1.41288e-015	8.86284e-015	-2.7318e-016
-2.66638e-015	8.78752e-015	4.23787e-015	4.94863e-015	-6.49317e-015	6.72133e-016	-1.58201e-014	-1.4863e-015	4.41498e-015	2.09464e-015	1.05711e-015	1.37319e-014	3.69333e-016	4.15586e-015	-2.08434e-014	-3.08871e-014	-5.98166e-014	-2.14033e-014	-4.87705e-014	-5.17167e-014	-2.11969e-015	-1.95796e-014	-1.78891e-015	8.29157e-015	-6.77097e-016
-2.85633e-015	8.49919e-015	3.93439e-015	5.2603e-015	-6.17024e-015	9.9006e-016	-1.53048e-014	-1.39199e-015	4.49471e-015	1.70743e-015	1.00214e-015	1.34853e-014	9.52794e-017	4.03861e-015	-2.07886e-014	-3.09347e-014	-5.97616e-014	-2.13044e-014	-4.87572e-014	-5.19546e-014	-2.25621e-015	-1.99099e-014	-2.13153e-015	7.75846e-015	-1.04334e-015
-3.05423e-015	8.20231e-015	3.63126e-015	5.52926e-015	-5.86881e-015	1.27519e-015	-1.47691e-014	-1.30255e-015	4.55664e-015	1.33713e-015	9.62832e-016	1.32488e-014	-1.78417e-016	3.9233e-015	-2.0689e-014	-3.09326e-014	-5.9619e-014	-2.11576e-014	-4.86894e-014	-5.21185e-014	-2.35861e-015	-2.01835e-014	-2.43997e-015	7.2669e-015	-1.37144e-015
-3.25956e-015	7.89753e-015	3.32905e-015	5.75617e-015	-5.58804e-015	1.52801e-015	-1.42162e-014	-1.21745e-015	4.60072e-015	9.86304e-016	9.38193e-016	1.30214e-014	-4.50208e-016	3.80943e-015	-2.0544e-014	-3.08786e-014	-5.93883e-014	-2.09649e-014	-4.85681e-014	-5.22084e-014	-2.42684e-015	-2.04012e-014	-2.71389e-015	6.8193e-015	-1.66104e-015
-3.47164e-015	7.58621e-015	3.02781e-015	5.94188e-015	-5.3268e-015	1.74893e-015	-1.36487e-014	-1.13586e-015	4.62668e-015	6.57404e-016	9.27324e-016	1.28025e-014	-7.19033e-016	3.69675e-015	-2.03532e-014	-3.07712e-014	-5.90692e-014	-2.07277e-014	-4.8394e-014	-5.22251e-014	-2.46164e-015	-2.0566e-014	-2.95418e-015	6.4178e-015	-1.91195e-015
-3.68968e-015	7.2696e-015	2.72785e-015	6.08796e-015	-5.0837e-015	1.93811e-015	-1.30701e-014	-1.05716e-015	4.63418e-015	3.52655e-016	9.29082e-016	1.25904e-014	-9.83558e-016	3.58442e-015	-2.01163e-014	-3.06093e-014	-5.86624e-014	-2.04481e-014	-4.81698e-014	-5.21699e-014	-2.46364e-015	-2.06804e-014	-3.16082e-015	6.06376e-015	-2.1252e-015
-3.9127e-015	6.94923e-015	2.42875e-015	6.19614e-015	-4.85768e-015	2.09664e-015	-1.24834e-014	-9.80724e-016	4.6234e-015	7.3809e-017	9.42469e-016	1.23834e-014	-1.2422e-015	3.4717e-015	-1.98336e-014	-3.0392e-014	-5.81702e-014	-2.01297e-014	-4.78983e-014	-5.20447e-014	-2.43427e-015	-2.07473e-014	-3.33379e-015	5.75739e-015	-2.30172e-015
-4.14038e-015	6.62622e-015	2.13074e-015	6.26856e-015	-4.64691e-015	2.2252e-015	-1.18919e-014	-9.06343e-016	4.59512e-015	-1.78011e-016	9.6566e-016	1.21801e-014	-1.49404e-015	3.35783e-015	-1.95068e-014	-3.01193e-014	-5.75961e-014	-1.97752e-014	-4.75823e-014	-5.18521e-014	-2.37468e-015	-2.07701e-014	-3.47424e-015	5.49872e-015	-2.443e-015
-4.37259e-015	6.30199e-015	1.83418e-015	6.30704e-015	-4.44993e-015	2.32511e-015	-1.13003e-014	-8.33576e-016	4.54961e-015	-4.01852e-016	9.96841e-016	1.19797e-014	-1.7384e-015	3.24278e-015	-1.9137e-014	-2.97913e-014	-5.6943e-014	-1.93879e-014	-4.7225e-014	-5.15956e-014	-2.28653e-015	-2.07523e-014	-3.58321e-015	5.28709e-015	-2.55115e-015
-4.60797e-015	5.97817e-015	1.5397e-015	6.3136e-015	-4.265e-015	2.39798e-015	-1.07121e-014	-7.62527e-016	4.48725e-015	-5.96817e-016	1.03471e-015	1.17809e-014	-1.97403e-015	3.12675e-015	-1.87273e-014	-2.9409e-014	-5.62148e-014	-1.89722e-014	-4.68301e-014	-5.12785e-014	-2.17236e-015	-2.06986e-014	-3.66165e-015	5.12036e-015	-2.62759e-015
-4.84578e-015	5.65653e-015	1.24752e-015	6.29009e-015	-4.09003e-015	2.44418e-015	-1.01322e-014	-6.93549e-016	4.40926e-015	-7.61838e-016	1.07685e-015	1.15822e-014	-2.19968e-015	3.00904e-015	-1.82799e-014	-2.8974e-014	-5.5417e-014	-1.85322e-014	-4.64028e-014	-5.09054e-014	-2.03441e-015	-2.06127e-014	-3.71084e-015	4.9967e-015	-2.67434e-015
-5.08554e-015	5.33931e-015	9.58367e-016	6.23865e-015	-3.92322e-015	2.46582e-015	-9.56456e-015	-6.27217e-016	4.31582e-015	-8.96925e-016	1.12075e-015	1.13818e-014	-2.41481e-015	2.88933e-015	-1.77975e-014	-2.84879e-014	-5.45561e-014	-1.80723e-014	-4.59471e-014	-5.04811e-014	-1.87539e-015	-2.04996e-014	-3.73322e-015	4.91367e-015	-2.69409e-015
-5.32676e-015	5.0283e-015	6.72939e-016	6.16196e-015	-3.76241e-015	2.46438e-015	-9.01331e-015	-5.64538e-016	4.20725e-015	-1.00228e-015	1.16439e-015	1.11778e-014	-2.61879e-015	2.76765e-015	-1.72841e-014	-2.79533e-014	-5.36385e-014	-1.75972e-014	-4.54671e-014	-5.00115e-014	-1.6981e-015	-2.03645e-014	-3.73065e-015	4.86835e-015	-2.68925e-015
-5.56943e-015	4.72517e-015	3.9125e-016	6.06192e-015	-3.6057e-015	2.44215e-015	-8.48214e-015	-5.06131e-016	4.08482e-015	-1.07831e-015	1.2054e-015	1.09692e-014	-2.81067e-015	2.64456e-015	-1.67433e-014	-2.73732e-014	-5.26712e-014	-1.71111e-014	-4.49685e-014	-4.95021e-014	-1.50603e-015	-2.02126e-014	-3.70486e-015	4.85739e-015	-2.66293e-015
-5.81283e-015	4.43108e-015	1.14743e-016	5.94111e-015	-3.45156e-015	2.40178e-015	-7.97502e-015	-4.52986e-016	3.94939e-015	-1.12568e-015	1.2419e-015	1.0755e-014	-2.98982e-015	2.52024e-015	-1.61794e-014	-2.67511e-014	-5.16616e-014	-1.66191e-014	-4.44566e-014	-4.89594e-014	-1.30197e-015	-2.00497e-014	-3.65808e-015	4.87709e-015	-2.61798e-015
-6.05641e-015	4.14769e-015	-1.56036e-016	5.80234e-015	-3.2976e-015	2.34505e-015	-7.49547e-015	-4.0558e-016	3.80236e-015	-1.14559e-015	1.27204e-015	1.05334e-014	-3.15578e-015	2.39465e-015	-1.55972e-014	-2.60909e-014	-5.06175e-014	-1.61255e-014	-4.39367e-014	-4.83897e-014	-1.08952e-015	-1.98816e-014	-3.59271e-015	4.92269e-015	-2.55746e-015
-6.29965e-015	3.8772e-015	-4.20793e-016	5.64778e-015	-3.14238e-015	2.27331e-015	-7.04659e-015	-3.64545e-016	3.64458e-015	-1.13949e-015	1.29301e-015	1.03039e-014	-3.30869e-015	2.26764e-015	-1.50012e-014	-2.53967e-014	-4.95476e-014	-1.56356e-014	-4.34146e-014	-4.77995e-014	-8.71862e-016	-1.97136e-014	-3.51068e-015	4.98955e-015	-2.48465e-015
-6.54265e-015	3.62088e-015	-6.788e-016	5.47969e-015	-2.98461e-015	2.18898e-015	-6.63173e-015	-3.30961e-016	3.47646e-015	-1.10916e-015	1.30295e-015	1.00662e-014	-3.44756e-015	2.1398e-015	-1.43957e-014	-2.46732e-014	-4.84614e-014	-1.51539e-014	-4.28953e-014	-4.71955e-014	-6.52574e-016	-1.95511e-014	-3.41411e-015	5.07241e-015	-2.40283e-015
-6.78425e-015	3.37999e-015	-9.28949e-016	5.30075e-015	-2.82286e-015	2.09423e-015	-6.25385e-015	-3.06543e-016	3.2994e-015	-1.05652e-015	1.3e-015	9.8194e-015	-3.57266e-015	2.01198e-015	-1.37857e-014	-2.39252e-014	-4.73668e-014	-1.46847e-014	-4.23844e-014	-4.65848e-014	-4.35433e-016	-1.93989e-014	-3.30561e-015	5.16645e-015	-2.31542e-015
-7.02404e-015	3.15503e-015	-1.1703e-015	5.11322e-015	-2.65632e-015	1.99126e-015	-5.91552e-015	-2.92099e-016	3.11353e-015	-9.83138e-016	1.28206e-015	9.56335e-015	-3.68391e-015	1.88449e-015	-1.31762e-014	-2.31578e-014	-4.62729e-014	-1.42328e-014	-4.18875e-014	-4.59748e-014	-2.23997e-016	-1.92612e-014	-3.18776e-015	5.26624e-015	-2.22548e-015
-7.26147e-015	2.9471e-015	-1.40177e-015	4.91921e-015	-2.48374e-015	1.88234e-015	-5.61856e-015	-2.88674e-016	2.92055e-015	-8.91015e-016	1.248e-015	9.29717e-015	-3.78092e-015	1.75791e-015	-1.2572e-014	-2.23762e-014	-4.51882e-014	-1.38027e-014	-4.14095e-014	-4.53722e-014	-2.21824e-017	-1.9142e-014	-3.06309e-015	5.3667e-015	-2.13634e-015
-7.49594e-015	2.75683e-015	-1.62266e-015	4.72119e-015	-2.30425e-015	1.76937e-015	-5.36473e-015	-2.97533e-016	2.72151e-015	-7.82301e-016	1.19712e-015	9.02121e-015	-3.86402e-015	1.63244e-015	-1.19778e-014	-2.1585e-014	-4.41214e-014	-1.33984e-014	-4.09548e-014	-4.47834e-014	1.66862e-016	-1.90458e-014	-2.93386e-015	5.46272e-015	-2.051e-015
-7.72693e-015	2.58496e-015	-1.83252e-015	4.52079e-015	-2.11716e-015	1.65378e-015	-5.15544e-015	-3.19649e-016	2.51712e-015	-6.59591e-016	1.12809e-015	8.73624e-015	-3.9335e-015	1.50891e-015	-1.13985e-014	-2.07901e-014	-4.30815e-014	-1.30234e-014	-4.05284e-014	-4.42143e-014	3.39655e-016	-1.89757e-014	-2.80242e-015	5.54929e-015	-1.97282e-015
-7.95396e-015	2.43153e-015	-2.03025e-015	4.32015e-015	-1.92275e-015	1.53762e-015	-4.99138e-015	-3.561e-016	2.30852e-015	-5.26217e-016	1.03974e-015	8.44345e-015	-3.98934e-015	1.38827e-015	-1.08387e-014	-1.99963e-014	-4.2076e-014	-1.26817e-014	-4.01348e-014	-4.36718e-014	4.92543e-016	-1.89353e-014	-2.67167e-015	5.62189e-015	-1.90484e-015
-8.17638e-015	2.29688e-015	-2.21494e-015	4.12147e-015	-1.72057e-015	1.42202e-015	-4.87268e-015	-4.08208e-016	2.09562e-015	-3.85128e-016	9.31354e-016	8.14383e-015	-4.03202e-015	1.27059e-015	-1.03022e-014	-1.92095e-014	-4.11128e-014	-1.23771e-014	-3.97778e-014	-4.31609e-014	6.2326e-016	-1.89275e-014	-2.54414e-015	5.67556e-015	-1.84877e-015
-8.39404e-015	2.18035e-015	-2.38559e-015	3.92579e-015	-1.51117e-015	1.30951e-015	-4.79896e-015	-4.76858e-016	1.87933e-015	-2.38628e-016	8.02378e-016	7.83898e-015	-4.06183e-015	1.1566e-015	-9.79266e-015	-1.84345e-014	-4.01989e-014	-1.21128e-014	-3.94611e-014	-4.26875e-014	7.28928e-016	-1.89544e-014	-2.42269e-015	5.70578e-015	-1.80751e-015
-8.60646e-015	2.08093e-015	-2.54141e-015	3.73456e-015	-1.29583e-015	1.20154e-015	-4.76996e-015	-5.62802e-016	1.66025e-015	-8.92696e-017	6.52837e-016	7.53057e-015	-4.07953e-015	1.04668e-015	-9.31405e-015	-1.76763e-014	-3.93403e-014	-1.18909e-014	-3.91881e-014	-4.22569e-014	8.06741e-016	-1.90172e-014	-2.30906e-015	5.70872e-015	-1.7834e-015
-8.81315e-015	1.99787e-015	-2.68165e-015	3.54881e-015	-1.07494e-015	1.09836e-015	-4.7848e-015	-6.6713e-016	1.43902e-015	6.00725e-017	4.82753e-016	7.22038e-015	-4.08563e-015	9.41164e-016	-8.86991e-015	-1.69395e-014	-3.85426e-014	-1.17142e-014	-3.89616e-014	-4.18731e-014	8.54407e-016	-1.91171e-014	-2.20555e-015	5.68048e-015	-1.77814e-015
-9.01329e-015	1.92958e-015	-2.80562e-015	3.36983e-015	-8.49888e-016	1.00159e-015	-4.84169e-015	-7.90504e-016	1.21577e-015	2.06494e-016	2.92656e-016	6.90957e-015	-4.08046e-015	8.40568e-016	-8.46278e-015	-1.62288e-014	-3.7811e-014	-1.15846e-014	-3.87842e-014	-4.154e-014	8.6992e-016	-1.9255e-014	-2.11442e-015	5.61803e-015	-1.79397e-015
-9.20606e-015	1.8746e-015	-2.91279e-015	3.19852e-015	-6.2291e-016	9.11546e-016	-4.93915e-015	-9.33441e-016	9.90623e-016	3.47548e-016	8.37993e-017	6.6e-015	-4.06439e-015	7.45265e-016	-8.09507e-015	-1.55483e-014	-3.71496e-014	-1.15039e-014	-3.86569e-014	-4.12619e-014	8.51785e-016	-1.94311e-014	-2.03743e-015	5.51875e-015	-1.83274e-015
-9.39133e-015	1.8315e-015	-3.00305e-015	3.03534e-015	-3.95618e-016	8.28024e-016	-5.07486e-015	-1.09608e-015	7.64385e-016	4.8089e-016	-1.42425e-016	6.29393e-015	-4.0381e-015	6.55357e-016	-7.76907e-015	-1.49019e-014	-3.65624e-014	-1.14733e-014	-3.85813e-014	-4.10413e-014	7.99497e-016	-1.96454e-014	-1.97643e-015	5.38021e-015	-1.89543e-015
-9.56823e-015	1.79844e-015	-3.07583e-015	2.88106e-015	-1.70485e-016	7.51543e-016	-5.24634e-015	-1.27855e-015	5.37431e-016	6.04157e-016	-3.85443e-016	5.99269e-015	-4.00249e-015	5.71057e-016	-7.48625e-015	-1.4293e-014	-3.60526e-014	-1.14939e-014	-3.8558e-014	-4.08801e-014	7.11969e-016	-1.9897e-014	-1.93278e-015	5.20064e-015	-1.98327e-015
-9.73579e-015	1.77393e-015	-3.13102e-015	2.73565e-015	5.0014e-017	6.82004e-016	-5.45025e-015	-1.48092e-015	3.09765e-016	7.15262e-016	-6.44145e-016	5.69798e-015	-3.95846e-015	4.92586e-016	-7.24768e-015	-1.37243e-014	-3.56223e-014	-1.15657e-014	-3.8588e-014	-4.078e-014	5.88064e-016	-2.01843e-014	-1.90845e-015	4.97886e-015	-2.09706e-015
-9.89369e-015	1.75566e-015	-3.16832e-015	2.59944e-015	2.62924e-016	6.18733e-016	-5.68341e-015	-1.70288e-015	8.16461e-017	8.12287e-016	-9.16846e-016	5.41172e-015	-3.90721e-015	4.19793e-016	-7.05345e-015	-1.3199e-014	-3.52723e-014	-1.16895e-014	-3.86701e-014	-4.0742e-014	4.27649e-016	-2.05051e-014	-1.90449e-015	4.71443e-015	-2.23703e-015
-1.00402e-014	1.74146e-015	-3.18813e-015	2.47231e-015	4.65894e-016	5.61745e-016	-5.94307e-015	-1.9444e-015	-1.46668e-016	8.93753e-016	-1.20121e-015	5.13687e-015	-3.8499e-015	3.51896e-016	-6.90347e-015	-1.27188e-014	-3.50032e-014	-1.18652e-014	-3.88035e-014	-4.07666e-014	2.31203e-016	-2.08575e-014	-1.92196e-015	4.40769e-015	-2.40331e-015
-1.01751e-014	1.72887e-015	-3.19106e-015	2.35389e-015	6.55897e-016	5.10001e-016	-6.22564e-015	-2.20451e-015	-3.75435e-016	9.58098e-016	-1.49505e-015	4.8751e-015	-3.78765e-015	2.88335e-016	-6.79754e-015	-1.22854e-014	-3.4814e-014	-1.20915e-014	-3.89869e-014	-4.0853e-014	-1.3306e-018	-2.12389e-014	-1.96176e-015	4.05901e-015	-2.59659e-015
-1.02972e-014	1.71498e-015	-3.1778e-015	2.24315e-015	8.29702e-016	4.61629e-016	-6.52808e-015	-2.48261e-015	-6.04865e-016	1.00404e-015	-1.79638e-015	4.62834e-015	-3.72112e-015	2.29045e-016	-6.73486e-015	-1.18997e-014	-3.47033e-014	-1.23675e-014	-3.92182e-014	-4.09996e-014	-2.6824e-016	-2.16463e-014	-2.02437e-015	3.66955e-015	-2.81635e-015
-1.0406e-014	1.69753e-015	-3.14815e-015	2.13967e-015	9.8364e-016	4.14799e-016	-6.84733e-015	-2.77811e-015	-8.35022e-016	1.03041e-015	-2.1029e-015	4.39792e-015	-3.65179e-015	1.73072e-016	-6.71436e-015	-1.15613e-014	-3.46688e-014	-1.2692e-014	-3.94948e-014	-4.12051e-014	-5.68208e-016	-2.20766e-014	-2.1108e-015	3.24123e-015	-3.06241e-015
-1.05006e-014	1.67392e-015	-3.10299e-015	2.04228e-015	1.11459e-015	3.67677e-016	-7.17993e-015	-3.09042e-015	-1.06531e-015	1.03637e-015	-2.41222e-015	4.18539e-015	-3.58096e-015	1.20237e-016	-6.73422e-015	-1.12705e-014	-3.47075e-014	-1.30632e-014	-3.98139e-014	-4.1467e-014	-9.00275e-016	-2.25268e-014	-2.22144e-015	2.77609e-015	-3.33437e-015
-1.05801e-014	1.64217e-015	-3.04343e-015	1.94922e-015	1.2192e-015	3.18695e-016	-7.52286e-015	-3.41891e-015	-1.29609e-015	1.02158e-015	-2.72279e-015	3.992e-015	-3.50997e-015	6.9906e-017	-6.793e-015	-1.10269e-014	-3.48165e-014	-1.34789e-014	-4.01725e-014	-4.17824e-014	-1.26211e-015	-2.29932e-014	-2.35651e-015	2.27667e-015	-3.63105e-015
-1.0644e-014	1.59984e-015	-2.97031e-015	1.85934e-015	1.29426e-015	2.65094e-016	-7.87254e-015	-3.76181e-015	-1.52796e-015	9.85739e-016	-3.03184e-015	3.81917e-015	-3.44035e-015	2.06731e-017	-6.88869e-015	-1.08296e-014	-3.49917e-014	-1.39367e-014	-4.05677e-014	-4.21486e-014	-1.65168e-015	-2.34719e-014	-2.51605e-015	1.7456e-015	-3.95162e-015
-1.06914e-014	1.54443e-015	-2.88505e-015	1.77117e-015	1.33652e-015	2.05037e-016	-8.22594e-015	-4.11774e-015	-1.76132e-015	9.28339e-016	-3.33673e-015	3.66776e-015	-3.37354e-015	-2.8587e-017	-7.01866e-015	-1.06773e-014	-3.52281e-014	-1.44337e-014	-4.09954e-014	-4.25617e-014	-2.0666e-015	-2.39594e-014	-2.70073e-015	1.18698e-015	-4.29556e-015
-1.07216e-014	1.4741e-015	-2.78908e-015	1.68274e-015	1.34278e-015	1.35526e-016	-8.58041e-015	-4.48529e-015	-1.99589e-015	8.50366e-016	-3.63556e-015	3.53882e-015	-3.31118e-015	-7.91905e-017	-7.17944e-015	-1.05687e-014	-3.55209e-014	-1.49663e-014	-4.14517e-014	-4.30175e-014	-2.50435e-015	-2.44518e-014	-2.90972e-015	6.04438e-016	-4.6611e-015
-1.07333e-014	1.38677e-015	-2.68359e-015	1.59263e-015	1.30949e-015	5.41402e-017	-8.9339e-015	-4.86421e-015	-2.2317e-015	7.51973e-016	-3.92624e-015	3.43236e-015	-3.25496e-015	-1.31719e-016	-7.3682e-015	-1.05013e-014	-3.58647e-014	-1.55319e-014	-4.19322e-014	-4.35109e-014	-2.96208e-015	-2.49454e-014	-3.14276e-015	1.97393e-018	-5.04667e-015
-1.07262e-014	1.2812e-015	-2.56985e-015	1.49885e-015	1.2344e-015	-4.21177e-017	-9.28497e-015	-5.25368e-015	-2.4691e-015	6.34188e-016	-4.20642e-015	3.34781e-015	-3.20603e-015	-1.87489e-016	-7.58229e-015	-1.04725e-014	-3.62533e-014	-1.61274e-014	-4.24326e-014	-4.40376e-014	-3.43594e-015	-2.54367e-014	-3.3993e-015	-6.15949e-016	-5.4515e-015
-1.07001e-014	1.15611e-015	-2.44962e-015	1.39905e-015	1.11472e-015	-1.5624e-016	-9.63149e-015	-5.65184e-015	-2.70824e-015	4.97961e-016	-4.47388e-015	3.28513e-015	-3.16586e-015	-2.47374e-016	-7.81844e-015	-1.04797e-014	-3.66805e-014	-1.67486e-014	-4.29484e-014	-4.45925e-014	-3.92325e-015	-2.59225e-014	-3.67902e-015	-1.24516e-015	-5.87355e-015
-1.0655e-014	1.01042e-015	-2.3245e-015	1.29115e-015	9.48114e-016	-2.91266e-016	-9.97196e-015	-6.05734e-015	-2.94978e-015	3.44761e-016	-4.7272e-015	3.24351e-015	-3.13588e-015	-3.1242e-016	-8.07384e-015	-1.05195e-014	-3.71403e-014	-1.73919e-014	-4.34752e-014	-4.51697e-014	-4.42064e-015	-2.63996e-014	-3.98117e-015	-1.88108e-015	-6.31109e-015
-1.05904e-014	8.42893e-016	-2.19599e-015	1.17277e-015	7.32716e-016	-4.5025e-016	-1.03058e-014	-6.46914e-015	-3.1944e-015	1.7542e-016	-4.96494e-015	3.222e-015	-3.11772e-015	-3.83938e-016	-8.3451e-015	-1.05889e-014	-3.76266e-014	-1.80529e-014	-4.40085e-014	-4.57646e-014	-4.92444e-015	-2.68649e-014	-4.30438e-015	-2.51937e-015	-6.76197e-015
-1.05057e-014	6.53028e-016	-2.06581e-015	1.04131e-015	4.66726e-016	-6.36085e-016	-1.06324e-014	-6.88621e-015	-3.44176e-015	-8.18684e-018	-5.18589e-015	3.21901e-015	-3.11309e-015	-4.63211e-016	-8.6298e-015	-1.06839e-014	-3.81323e-014	-1.87269e-014	-4.45431e-014	-4.6371e-014	-5.43154e-015	-2.7315e-014	-4.64839e-015	-3.15506e-015	-7.22494e-015
-1.04008e-014	4.408e-016	-1.93484e-015	8.94198e-016	1.49098e-016	-8.51361e-016	-1.09522e-014	-7.3078e-015	-3.69221e-015	-2.04939e-016	-5.38874e-015	3.23323e-015	-3.12343e-015	-5.51007e-016	-8.92475e-015	-1.08009e-014	-3.86513e-014	-1.94101e-014	-4.50746e-014	-4.69837e-014	-5.9378e-015	-2.77479e-014	-5.01188e-015	-3.7831e-015	-7.69811e-015
-1.02756e-014	2.06794e-016	-1.80455e-015	7.29141e-016	-2.212e-016	-1.09805e-015	-1.12664e-014	-7.73337e-015	-3.94589e-015	-4.13146e-016	-5.5724e-015	3.26315e-015	-3.15006e-015	-6.48141e-016	-9.22681e-015	-1.09363e-014	-3.91772e-014	-2.00986e-014	-4.55986e-014	-4.75966e-014	-6.44041e-015	-2.81613e-014	-5.39389e-015	-4.39869e-015	-8.17938e-015
-1.01306e-014	-4.90495e-017	-1.67637e-015	5.4413e-016	-6.44811e-016	-1.37907e-015	-1.15756e-014	-8.16143e-015	-4.20273e-015	-6.30198e-016	-5.73605e-015	3.30691e-015	-3.19381e-015	-7.55606e-016	-9.53349e-015	-1.10871e-014	-3.97043e-014	-2.07878e-014	-4.61109e-014	-4.82043e-014	-6.93603e-015	-2.85538e-014	-5.79303e-015	-4.99771e-015	-8.66716e-015
-9.96568e-015	-3.26007e-016	-1.55165e-015	3.36544e-016	-1.12225e-015	-1.69637e-015	-1.18809e-014	-8.5907e-015	-4.46327e-015	-8.54749e-016	-5.87927e-015	3.36272e-015	-3.25626e-015	-8.74068e-016	-9.84307e-015	-1.12494e-014	-4.02278e-014	-2.14734e-014	-4.66075e-014	-4.88021e-014	-7.42197e-015	-2.89235e-014	-6.20762e-015	-5.5756e-015	-9.15955e-015
-9.78144e-015	-6.23985e-016	-1.4323e-015	1.04588e-016	-1.65293e-015	-2.0521e-015	-1.21842e-014	-9.0205e-015	-4.72761e-015	-1.08542e-015	-6.00163e-015	3.42786e-015	-3.33888e-015	-1.00376e-015	-1.01537e-014	-1.14192e-014	-4.07419e-014	-2.21511e-014	-4.70849e-014	-4.93847e-014	-7.89544e-015	-2.92687e-014	-6.63681e-015	-6.12909e-015	-9.65507e-015
-9.57865e-015	-9.41595e-016	-1.31996e-015	-1.53838e-016	-2.23685e-015	-2.44712e-015	-1.24876e-014	-9.45055e-015	-4.99453e-015	-1.31979e-015	-6.10305e-015	3.49979e-015	-3.44298e-015	-1.14549e-015	-1.0464e-014	-1.15933e-014	-4.12421e-014	-2.28168e-014	-4.75401e-014	-4.99477e-014	-8.35297e-015	-2.95886e-014	-7.07884e-015	-6.65454e-015	-1.0152e-014
-9.35806e-015	-1.27706e-015	-1.21522e-015	-4.40574e-016	-2.87286e-015	-2.88315e-015	-1.27937e-014	-9.87993e-015	-5.26445e-015	-1.55638e-015	-6.18421e-015	3.5752e-015	-3.56866e-015	-1.29999e-015	-1.07722e-014	-1.17683e-014	-4.17243e-014	-2.34669e-014	-4.797e-014	-5.04864e-014	-8.79215e-015	-2.98827e-014	-7.53215e-015	-7.14918e-015	-1.06483e-014
-9.12088e-015	-1.62845e-015	-1.1188e-015	-7.57652e-016	-3.55955e-015	-3.36135e-015	-1.31051e-014	-1.03076e-014	-5.53736e-015	-1.79348e-015	-6.24544e-015	3.6514e-015	-3.7166e-015	-1.46794e-015	-1.10775e-014	-1.19414e-014	-4.21848e-014	-2.40979e-014	-4.83717e-014	-5.09969e-014	-9.21071e-015	-3.01509e-014	-7.99513e-015	-7.60986e-015	-1.11435e-014
-8.86813e-015	-1.99367e-015	-1.03211e-015	-1.10611e-015	-4.29477e-015	-3.88218e-015	-1.34255e-014	-1.07336e-014	-5.81342e-015	-2.02926e-015	-6.28787e-015	3.72594e-015	-3.88671e-015	-1.64926e-015	-1.13785e-014	-1.21093e-014	-4.26206e-014	-2.47066e-014	-4.87431e-014	-5.14755e-014	-9.60679e-015	-3.03936e-014	-8.46686e-015	-8.03414e-015	-1.16359e-014
-8.60157e-015	-2.37145e-015	-9.55981e-016	-1.48716e-015	-5.0762e-015	-4.4456e-015	-1.37579e-014	-1.1158e-014	-6.0931e-015	-2.26279e-015	-6.31254e-015	3.79623e-015	-4.07987e-015	-1.84383e-015	-1.16745e-014	-1.22695e-014	-4.30288e-014	-2.52899e-014	-4.90826e-014	-5.19191e-014	-9.97915e-015	-3.06107e-014	-8.94572e-015	-8.41985e-015	-1.21238e-014
-8.32299e-015	-2.75927e-015	-8.91987e-016	-1.90161e-015	-5.90086e-015	-5.05167e-015	-1.41054e-014	-1.15802e-014	-6.37625e-015	-2.49309e-015	-6.32067e-015	3.85972e-015	-4.29615e-015	-2.0515e-015	-1.19655e-014	-1.24199e-014	-4.34076e-014	-2.58441e-014	-4.93887e-014	-5.23253e-014	-1.03258e-014	-3.08024e-014	-9.43012e-015	-8.76558e-015	-1.2606e-014
-8.03367e-015	-3.15433e-015	-8.39696e-016	-2.35047e-015	-6.76532e-015	-5.69929e-015	-1.44717e-014	-1.19998e-014	-6.66252e-015	-2.71849e-015	-6.31322e-015	3.91347e-015	-4.53578e-015	-2.27233e-015	-1.22521e-014	-1.25585e-014	-4.37557e-014	-2.63669e-014	-4.96608e-014	-5.26917e-014	-1.06457e-014	-3.09696e-014	-9.91833e-015	-9.07025e-015	-1.30818e-014
-7.73528e-015	-3.55451e-015	-7.9968e-016	-2.83367e-015	-7.66591e-015	-6.38655e-015	-1.48597e-014	-1.24166e-014	-6.95199e-015	-2.93822e-015	-6.29219e-015	3.95421e-015	-4.79829e-015	-2.50615e-015	-1.25352e-014	-1.26837e-014	-4.4072e-014	-2.68565e-014	-4.98981e-014	-5.30164e-014	-1.09378e-014	-3.11129e-014	-1.04094e-014	-9.33321e-015	-1.35499e-014
-7.43026e-015	-3.95746e-015	-7.71738e-016	-3.35101e-015	-8.59889e-015	-7.11218e-015	-1.52727e-014	-1.28305e-014	-7.24438e-015	-3.15184e-015	-6.25946e-015	3.97958e-015	-5.08259e-015	-2.75273e-015	-1.28157e-014	-1.27949e-014	-4.43562e-014	-2.73111e-014	-5.01011e-014	-5.32987e-014	-1.12014e-014	-3.12337e-014	-1.09023e-014	-9.55443e-015	-1.40092e-014
[truncated: 1,320 more rows]
