# Supplementary material for: Prominent gamma band activity during visual motion perception in early-stage Alzheimer’s disease
Source: PLoS One. 2022 Apr 18;17(4):e0266693. doi: 10.1371/journal.pone.0266693 (PMC9015152; doi:10.1371/journal.pone.0266693)
Supplement: S1 File — (ZIP) [file pone.0266693.s001.zip › PloseOneé╠âfü[â^âVü[âgùp/AD04 R hemisphere.txt]

-8.79937e-015	2.52886e-015	1.29395e-014	1.2149e-014	5.34298e-015	8.8848e-015	-4.33656e-015	-2.73989e-015	7.51347e-015	-1.15075e-015	4.77726e-015	-4.82892e-015	9.02393e-015	1.29834e-014	1.21954e-014	1.20277e-014	1.17812e-014	2.66563e-014	2.12606e-014	2.67335e-014	1.29668e-014	1.94569e-014	8.5726e-015	2.02384e-015	1.75539e-014
-8.51619e-015	2.27058e-015	1.30149e-014	1.18475e-014	5.32119e-015	8.73317e-015	-4.42338e-015	-2.3667e-015	7.08544e-015	-8.90545e-016	4.29536e-015	-5.02986e-015	8.50768e-015	1.27634e-014	1.24787e-014	1.18812e-014	1.23036e-014	2.67991e-014	2.07531e-014	2.65252e-014	1.31823e-014	1.90239e-014	8.88265e-015	2.32157e-015	1.72339e-014
-8.23411e-015	2.00527e-015	1.30868e-014	1.15256e-014	5.31833e-015	8.61136e-015	-4.53429e-015	-1.97244e-015	6.64979e-015	-6.30097e-016	3.79106e-015	-5.23696e-015	7.97408e-015	1.25469e-014	1.27754e-014	1.174e-014	1.28354e-014	2.69353e-014	2.02501e-014	2.63046e-014	1.33963e-014	1.85954e-014	9.19341e-015	2.63298e-015	1.69101e-014
-7.95515e-015	1.73465e-015	1.31528e-014	1.11834e-014	5.33355e-015	8.5187e-015	-4.66966e-015	-1.55859e-015	6.20789e-015	-3.70618e-016	3.26592e-015	-5.44908e-015	7.42525e-015	1.23343e-014	1.30827e-014	1.1604e-014	1.33741e-014	2.70623e-014	1.97541e-014	2.60723e-014	1.36075e-014	1.81742e-014	9.50341e-015	2.957e-015	1.65845e-014
-7.68084e-015	1.46096e-015	1.32101e-014	1.08212e-014	5.36557e-015	8.45403e-015	-4.83024e-015	-1.12771e-015	5.76102e-015	-1.13299e-016	2.72229e-015	-5.66562e-015	6.86354e-015	1.2126e-014	1.33974e-014	1.14731e-014	1.39168e-014	2.71771e-014	1.92674e-014	2.58289e-014	1.38148e-014	1.77635e-014	9.81122e-015	3.29214e-015	1.62587e-014
-7.4127e-015	1.18642e-015	1.32565e-014	1.04395e-014	5.41187e-015	8.41578e-015	-5.01548e-015	-6.82218e-016	5.31043e-015	1.41159e-016	2.16205e-015	-5.88625e-015	6.2912e-015	1.19225e-014	1.37166e-014	1.1347e-014	1.4461e-014	2.72767e-014	1.87922e-014	2.55755e-014	1.40165e-014	1.73664e-014	1.01149e-014	3.63724e-015	1.59345e-014
-7.15194e-015	9.12637e-016	1.32899e-014	1.00388e-014	5.4707e-015	8.4015e-015	-5.22517e-015	-2.24621e-016	4.85698e-015	3.91722e-016	1.58802e-015	-6.11e-015	5.71073e-015	1.17243e-014	1.40369e-014	1.12259e-014	1.50039e-014	2.73581e-014	1.83306e-014	2.53127e-014	1.42111e-014	1.69854e-014	1.04134e-014	3.99051e-015	1.56149e-014
-6.90036e-015	6.42032e-016	1.33077e-014	9.62017e-015	5.53926e-015	8.40892e-015	-5.45903e-015	2.4209e-016	4.40199e-015	6.37224e-016	1.00276e-015	-6.33562e-015	5.12496e-015	1.15312e-014	1.43546e-014	1.11095e-014	1.55431e-014	2.74182e-014	1.78847e-014	2.50408e-014	1.43973e-014	1.6623e-014	1.07053e-014	4.35008e-015	1.53016e-014
-6.65957e-015	3.76644e-016	1.33072e-014	9.18433e-015	5.6146e-015	8.43423e-015	-5.71625e-015	7.15524e-016	3.94665e-015	8.77189e-016	4.08582e-016	-6.56229e-015	4.53692e-015	1.13426e-014	1.46663e-014	1.09969e-014	1.60757e-014	2.74543e-014	1.74562e-014	2.47606e-014	1.45739e-014	1.62813e-014	1.0989e-014	4.71435e-015	1.49962e-014
-6.43044e-015	1.18973e-016	1.32859e-014	8.7318e-015	5.6933e-015	8.47356e-015	-5.99629e-015	1.19272e-015	3.49128e-015	1.11067e-015	-1.91819e-016	-6.78939e-015	3.9489e-015	1.11586e-014	1.4968e-014	1.08877e-014	1.65989e-014	2.74638e-014	1.70461e-014	2.44726e-014	1.47402e-014	1.59627e-014	1.12635e-014	5.08142e-015	1.47005e-014
-6.21395e-015	-1.29103e-016	1.32411e-014	8.2637e-015	5.77208e-015	8.52315e-015	-6.29877e-015	1.67025e-015	3.03564e-015	1.33691e-015	-7.95671e-016	-7.01609e-015	3.36329e-015	1.09784e-014	1.52553e-014	1.07804e-014	1.71096e-014	2.74434e-014	1.66553e-014	2.41777e-014	1.48946e-014	1.56693e-014	1.15273e-014	5.44902e-015	1.44163e-014
-6.01089e-015	-3.65885e-016	1.31704e-014	7.78126e-015	5.84736e-015	8.57821e-015	-6.62289e-015	2.14507e-015	2.58018e-015	1.55504e-015	-1.40007e-015	-7.2412e-015	2.78237e-015	1.08012e-014	1.55243e-014	1.06739e-014	1.76054e-014	2.73907e-014	1.62841e-014	2.3877e-014	1.50367e-014	1.54023e-014	1.17793e-014	5.81534e-015	1.41452e-014
-5.82193e-015	-5.89714e-016	1.30713e-014	7.28559e-015	5.91509e-015	8.63413e-015	-6.96754e-015	2.61403e-015	2.12473e-015	1.76425e-015	-2.002e-015	-7.46411e-015	2.20865e-015	1.06265e-014	1.57709e-014	1.05668e-014	1.80833e-014	2.73032e-014	1.59328e-014	2.35715e-014	1.51658e-014	1.51632e-014	1.20184e-014	6.17882e-015	1.38882e-014
-5.64744e-015	-7.9876e-016	1.29416e-014	6.77816e-015	5.97132e-015	8.68598e-015	-7.33175e-015	3.07364e-015	1.66956e-015	1.96377e-015	-2.59922e-015	-7.68401e-015	1.64501e-015	1.04535e-014	1.5991e-014	1.04576e-014	1.85411e-014	2.7179e-014	1.56018e-014	2.32614e-014	1.52806e-014	1.49529e-014	1.22438e-014	6.5374e-015	1.36464e-014
-5.48845e-015	-9.91264e-016	1.2779e-014	6.2603e-015	6.01238e-015	8.7279e-015	-7.71375e-015	3.52032e-015	1.21448e-015	2.15292e-015	-3.18871e-015	-7.89996e-015	1.09388e-015	1.02808e-014	1.61809e-014	1.03451e-014	1.89767e-014	2.70161e-014	1.52908e-014	2.29473e-014	1.53801e-014	1.47726e-014	1.24546e-014	6.8892e-015	1.34203e-014
-5.34531e-015	-1.16596e-015	1.25818e-014	5.73331e-015	6.0348e-015	8.75497e-015	-8.11245e-015	3.95091e-015	7.59361e-016	2.33146e-015	-3.76787e-015	-8.11112e-015	5.57006e-016	1.01073e-014	1.63368e-014	1.02274e-014	1.93879e-014	2.68131e-014	1.49998e-014	2.26303e-014	1.5464e-014	1.46223e-014	1.26502e-014	7.23277e-015	1.32104e-014
-5.21775e-015	-1.32184e-015	1.23487e-014	5.19879e-015	6.03538e-015	8.76175e-015	-8.52666e-015	4.36249e-015	3.04237e-016	2.49874e-015	-4.33385e-015	-8.31662e-015	3.66085e-017	9.93176e-015	1.64553e-014	1.01029e-014	1.97727e-014	2.65688e-014	1.47278e-014	2.23113e-014	1.55318e-014	1.45023e-014	1.28301e-014	7.56672e-015	1.30176e-014
-5.10546e-015	-1.45729e-015	1.20786e-014	4.65883e-015	6.01071e-015	8.74324e-015	-8.9547e-015	4.75249e-015	-1.5093e-016	2.65495e-015	-4.88439e-015	-8.51557e-015	-4.66012e-016	9.75303e-015	1.65333e-014	9.97031e-015	2.01296e-014	2.62827e-014	1.44736e-014	2.19915e-014	1.55834e-014	1.44125e-014	1.29938e-014	7.88936e-015	1.28417e-014
-5.00811e-015	-1.57161e-015	1.17705e-014	4.11464e-015	5.95738e-015	8.6945e-015	-9.39481e-015	5.1182e-015	-6.06401e-016	2.79943e-015	-5.41708e-015	-8.70765e-015	-9.49299e-016	9.56974e-015	1.65683e-014	9.82749e-015	2.04567e-014	2.59541e-014	1.42362e-014	2.1672e-014	1.56188e-014	1.43523e-014	1.31412e-014	8.19933e-015	1.2683e-014
-4.92486e-015	-1.66423e-015	1.1424e-014	3.56817e-015	5.87303e-015	8.61111e-015	-9.8459e-015	5.45766e-015	-1.0625e-015	2.932e-015	-5.92967e-015	-8.89243e-015	-1.4114e-015	9.38117e-015	1.65577e-014	9.67329e-015	2.07531e-014	2.5583e-014	1.40142e-014	2.13538e-014	1.56379e-014	1.43209e-014	1.32721e-014	8.49566e-015	1.2541e-014
-4.85506e-015	-1.73435e-015	1.10393e-014	3.02139e-015	5.75511e-015	8.48917e-015	-1.03064e-014	5.76845e-015	-1.51961e-015	3.05228e-015	-6.42015e-015	-9.06939e-015	-1.85088e-015	9.18555e-015	1.64996e-014	9.50641e-015	2.10184e-014	2.51699e-014	1.38059e-014	2.10379e-014	1.56407e-014	1.43175e-014	1.33864e-014	8.77694e-015	1.2416e-014
-4.7981e-015	-1.78212e-015	1.06168e-014	2.4765e-015	5.60151e-015	8.32481e-015	-1.0774e-014	6.04841e-015	-1.97786e-015	3.16028e-015	-6.88702e-015	-9.23828e-015	-2.26696e-015	8.98143e-015	1.6393e-014	9.32528e-015	2.12509e-014	2.47159e-014	1.36094e-014	2.07254e-014	1.56275e-014	1.43412e-014	1.34845e-014	9.04208e-015	1.2307e-014
-4.75324e-015	-1.80779e-015	1.01573e-014	1.93548e-015	5.41073e-015	8.11491e-015	-1.12473e-014	6.29583e-015	-2.43746e-015	3.25625e-015	-7.32811e-015	-9.39841e-015	-2.65885e-015	8.76784e-015	1.62362e-014	9.12875e-015	2.1451e-014	2.42222e-014	1.34237e-014	2.04174e-014	1.55988e-014	1.43902e-014	1.35668e-014	9.29026e-015	1.22137e-014
-4.71922e-015	-1.81101e-015	9.66195e-015	1.40046e-015	5.18165e-015	7.85694e-015	-1.17247e-014	6.50907e-015	-2.89862e-015	3.34005e-015	-7.7421e-015	-9.54923e-015	-3.0261e-015	8.54368e-015	1.60286e-014	8.91568e-015	2.1618e-014	2.36904e-014	1.32467e-014	2.01143e-014	1.5555e-014	1.44632e-014	1.36337e-014	9.52108e-015	1.21353e-014
-4.69463e-015	-1.79267e-015	9.13223e-015	8.73248e-016	4.91368e-015	7.54913e-015	-1.22041e-014	6.68703e-015	-3.36155e-015	3.41207e-015	-8.12766e-015	-9.69052e-015	-3.36849e-015	8.30811e-015	1.57699e-014	8.68539e-015	2.1752e-014	2.31225e-014	1.30768e-014	1.98173e-014	1.54968e-014	1.45578e-014	1.36858e-014	9.73435e-015	1.20705e-014
-4.67828e-015	-1.75316e-015	8.56991e-015	3.5616e-016	4.60689e-015	7.18977e-015	-1.26838e-014	6.82919e-015	-3.82619e-015	3.47267e-015	-8.48349e-015	-9.82189e-015	-3.6863e-015	8.05982e-015	1.54605e-014	8.4369e-015	2.18529e-014	2.25213e-014	1.29123e-014	1.95269e-014	1.54252e-014	1.46721e-014	1.37238e-014	9.92964e-015	1.20183e-014
-4.66929e-015	-1.69302e-015	7.97761e-015	-1.48358e-016	4.26215e-015	6.77869e-015	-1.31624e-014	6.93523e-015	-4.2919e-015	3.52206e-015	-8.80895e-015	-9.94304e-015	-3.98013e-015	7.79791e-015	1.51013e-014	8.16976e-015	2.1922e-014	2.189e-014	1.27516e-014	1.92443e-014	1.53411e-014	1.48037e-014	1.37482e-014	1.0107e-014	1.19778e-014
-4.6663e-015	-1.61357e-015	7.35823e-015	-6.38401e-016	3.88086e-015	6.31629e-015	-1.36376e-014	7.00517e-015	-4.75855e-015	3.56071e-015	-9.10334e-015	-1.00538e-014	-4.25038e-015	7.52183e-015	1.46933e-014	7.88424e-015	2.19601e-014	2.12319e-014	1.25934e-014	1.89709e-014	1.52457e-014	1.49501e-014	1.37601e-014	1.02664e-014	1.1948e-014
-4.66761e-015	-1.51522e-015	6.71469e-015	-1.11166e-015	3.46489e-015	5.8036e-015	-1.41076e-014	7.03891e-015	-5.22591e-015	3.58907e-015	-9.36614e-015	-1.01544e-014	-4.49787e-015	7.23155e-015	1.42386e-014	7.58058e-015	2.19678e-014	2.05512e-014	1.24364e-014	1.87076e-014	1.51398e-014	1.51085e-014	1.37602e-014	1.04078e-014	1.19276e-014
-4.67222e-015	-1.39949e-015	6.05055e-015	-1.56609e-015	3.01696e-015	5.24253e-015	-1.45711e-014	7.03727e-015	-5.69335e-015	3.60748e-015	-9.59767e-015	-1.02442e-014	-4.72307e-015	6.92642e-015	1.37399e-014	7.25919e-015	2.19463e-014	1.98519e-014	1.22791e-014	1.84556e-014	1.50243e-014	1.52769e-014	1.37495e-014	1.05323e-014	1.19158e-014
-4.67854e-015	-1.26759e-015	5.36992e-015	-2.00019e-015	2.54038e-015	4.63551e-015	-1.50259e-014	7.00116e-015	-6.15989e-015	3.61679e-015	-9.79793e-015	-1.03233e-014	-4.9276e-015	6.60608e-015	1.31997e-014	6.92116e-015	2.1897e-014	1.91378e-014	1.21205e-014	1.82155e-014	1.49006e-014	1.54527e-014	1.37294e-014	1.06404e-014	1.19115e-014
-4.68541e-015	-1.12097e-015	4.67702e-015	-2.41168e-015	2.03892e-015	3.98622e-015	-1.547e-014	6.93215e-015	-6.62397e-015	3.61745e-015	-9.96738e-015	-1.03916e-014	-5.11269e-015	6.27074e-015	1.26215e-014	6.56753e-015	2.18215e-014	1.84134e-014	1.19602e-014	1.79876e-014	1.47698e-014	1.56337e-014	1.37012e-014	1.07328e-014	1.19133e-014
-4.6916e-015	-9.61052e-016	3.97656e-015	-2.79806e-015	1.51668e-015	3.29953e-015	-1.59021e-014	6.83175e-015	-7.08412e-015	3.61021e-015	-1.01062e-014	-1.04491e-014	-5.27907e-015	5.92067e-015	1.20093e-014	6.19911e-015	2.17212e-014	1.76841e-014	1.17978e-014	1.77734e-014	1.46332e-014	1.5818e-014	1.36662e-014	1.08108e-014	1.19209e-014
-4.69593e-015	-7.89306e-016	3.27328e-015	-3.15706e-015	9.78583e-016	2.58099e-015	-1.63197e-014	6.70204e-015	-7.53869e-015	3.59603e-015	-1.02149e-014	-1.04957e-014	-5.42784e-015	5.55614e-015	1.13673e-014	5.81792e-015	2.15984e-014	1.69549e-014	1.16328e-014	1.75737e-014	1.44924e-014	1.60034e-014	1.36252e-014	1.0875e-014	1.19333e-014
-4.69732e-015	-6.07079e-016	2.5716e-015	-3.4869e-015	4.30105e-016	1.83618e-015	-1.67209e-014	6.54548e-015	-7.98614e-015	3.57603e-015	-1.02943e-014	-1.05309e-014	-5.56034e-015	5.17807e-015	1.07003e-014	5.42593e-015	2.1455e-014	1.62308e-014	1.14657e-014	1.73893e-014	1.43488e-014	1.61877e-014	1.358e-014	1.09268e-014	1.19498e-014
-4.69475e-015	-4.15839e-016	1.87688e-015	-3.78554e-015	-1.22643e-016	1.07183e-015	-1.71033e-014	6.36492e-015	-8.42415e-015	3.55128e-015	-1.03454e-014	-1.05551e-014	-5.67825e-015	4.78735e-015	1.00133e-014	5.02546e-015	2.12933e-014	1.55168e-014	1.12972e-014	1.72214e-014	1.42041e-014	1.63694e-014	1.35318e-014	1.09678e-014	1.19699e-014
-4.68697e-015	-2.16761e-016	1.19446e-015	-4.05141e-015	-6.73424e-016	2.95142e-016	-1.74652e-014	6.16259e-015	-8.85076e-015	3.52302e-015	-1.03693e-014	-1.05683e-014	-5.78324e-015	4.38561e-015	9.31114e-015	4.61936e-015	2.11163e-014	1.48187e-014	1.11279e-014	1.70703e-014	1.406e-014	1.65467e-014	1.34818e-014	1.09998e-014	1.19932e-014
-4.67256e-015	-1.07768e-017	5.28971e-016	-4.28366e-015	-1.21613e-015	-4.86646e-016	-1.7804e-014	5.94057e-015	-9.26413e-015	3.49166e-015	-1.0367e-014	-1.05707e-014	-5.87651e-015	3.97429e-015	8.59909e-015	4.2103e-015	2.09265e-014	1.41412e-014	1.09586e-014	1.69369e-014	1.39177e-014	1.6718e-014	1.34313e-014	1.10241e-014	1.20193e-014
-4.65064e-015	2.01465e-016	-1.14771e-016	-4.48031e-015	-1.74466e-015	-1.26613e-015	-1.81178e-014	5.70219e-015	-9.6616e-015	3.45814e-015	-1.03398e-014	-1.05623e-014	-5.95972e-015	3.55499e-015	7.88298e-015	3.801e-015	2.07262e-014	1.34896e-014	1.07908e-014	1.68219e-014	1.3779e-014	1.6882e-014	1.33815e-014	1.10421e-014	1.20484e-014
-4.62131e-015	4.18296e-016	-7.31598e-016	-4.63963e-015	-2.25208e-015	-2.03459e-015	-1.84042e-014	5.45065e-015	-1.00408e-014	3.42379e-015	-1.0289e-014	-1.05428e-014	-6.03442e-015	3.1296e-015	7.16865e-015	3.39463e-015	2.05175e-014	1.28687e-014	1.06257e-014	1.67256e-014	1.36451e-014	1.70378e-014	1.33342e-014	1.10558e-014	1.20801e-014
-4.58432e-015	6.38713e-016	-1.31709e-015	-4.76027e-015	-2.73156e-015	-2.78361e-015	-1.8661e-014	5.18908e-015	-1.03991e-014	3.38972e-015	-1.02162e-014	-1.05125e-014	-6.10165e-015	2.6999e-015	6.46172e-015	2.99397e-015	2.03024e-014	1.22826e-014	1.04649e-014	1.66482e-014	1.35177e-014	1.71846e-014	1.329e-014	1.10668e-014	1.21149e-014
-4.53867e-015	8.61611e-016	-1.86623e-015	-4.8409e-015	-3.17659e-015	-3.5049e-015	-1.88856e-014	4.92064e-015	-1.07335e-014	3.35724e-015	-1.01225e-014	-1.04715e-014	-6.16272e-015	2.26783e-015	5.76797e-015	2.60285e-015	2.00834e-014	1.17363e-014	1.03109e-014	1.65901e-014	1.33982e-014	1.73218e-014	1.325e-014	1.1077e-014	1.2153e-014
-4.48416e-015	1.08663e-015	-2.37486e-015	-4.88115e-015	-3.58009e-015	-4.18968e-015	-1.90761e-014	4.64812e-015	-1.10415e-014	3.32746e-015	-1.00094e-014	-1.04195e-014	-6.21897e-015	1.8356e-015	5.09314e-015	2.22457e-015	1.98629e-014	1.12335e-014	1.01658e-014	1.65519e-014	1.32873e-014	1.7449e-014	1.32157e-014	1.1088e-014	1.21947e-014
-4.42085e-015	1.31301e-015	-2.83924e-015	-4.88036e-015	-3.93552e-015	-4.82973e-015	-1.92301e-014	4.37404e-015	-1.13205e-014	3.30125e-015	-9.87881e-015	-1.03569e-014	-6.27119e-015	1.40545e-015	4.44235e-015	1.86254e-015	1.96423e-014	1.07782e-014	1.00316e-014	1.65337e-014	1.31863e-014	1.75662e-014	1.31877e-014	1.11015e-014	1.22405e-014
-4.34818e-015	1.5398e-015	-3.25578e-015	-4.83803e-015	-4.23713e-015	-5.41726e-015	-1.93455e-014	4.10143e-015	-1.15678e-014	3.27959e-015	-9.73236e-015	-1.02835e-014	-6.32006e-015	9.80235e-016	3.82103e-015	1.51997e-015	1.94239e-014	1.03734e-014	9.9106e-015	1.65357e-014	1.30963e-014	1.76733e-014	1.31667e-014	1.11189e-014	1.22911e-014
-4.26618e-015	1.76645e-015	-3.62137e-015	-4.75406e-015	-4.47966e-015	-5.94467e-015	-1.94201e-014	3.83313e-015	-1.1781e-014	3.2638e-015	-9.57147e-015	-1.01993e-014	-6.36655e-015	5.62063e-016	3.23444e-015	1.19987e-015	1.921e-014	1.00221e-014	9.8054e-015	1.65574e-014	1.30185e-014	1.77707e-014	1.31533e-014	1.11414e-014	1.23468e-014
-4.17489e-015	1.99284e-015	-3.93325e-015	-4.62872e-015	-4.65761e-015	-6.40489e-015	-1.94522e-014	3.57175e-015	-1.19575e-014	3.25491e-015	-9.39753e-015	-1.01043e-014	-6.41134e-015	1.53425e-016	2.68756e-015	9.05021e-016	1.90023e-014	9.72691e-015	9.71844e-015	1.65987e-014	1.29536e-014	1.78589e-014	1.31481e-014	1.11707e-014	1.24085e-014
-4.07436e-015	2.21854e-015	-4.18929e-015	-4.46218e-015	-4.76669e-015	-6.79136e-015	-1.94396e-014	3.31984e-015	-1.20947e-014	3.25372e-015	-9.21204e-015	-9.99874e-015	-6.45499e-015	-2.42788e-016	2.18476e-015	6.38219e-016	1.88021e-014	9.48938e-015	9.65235e-015	1.66594e-014	1.29018e-014	1.79384e-014	1.31513e-014	1.12086e-014	1.2477e-014
-3.96532e-015	2.44331e-015	-4.3879e-015	-4.25512e-015	-4.80354e-015	-7.09877e-015	-1.93805e-014	3.07965e-015	-1.21905e-014	3.26087e-015	-9.01661e-015	-9.88244e-015	-6.49739e-015	-6.24005e-016	1.72991e-015	4.01767e-016	1.86108e-014	9.31104e-015	9.60923e-015	1.67388e-014	1.28639e-014	1.80103e-014	1.31635e-014	1.12562e-014	1.25525e-014
-3.84774e-015	2.66732e-015	-4.52793e-015	-4.00835e-015	-4.76499e-015	-7.32183e-015	-1.92732e-014	2.85345e-015	-1.22431e-014	3.27689e-015	-8.81262e-015	-9.7556e-015	-6.53841e-015	-9.87744e-016	1.32664e-015	1.98492e-016	1.84299e-014	9.19275e-015	9.59101e-015	1.68364e-014	1.28405e-014	1.80758e-014	1.31849e-014	1.13141e-014	1.26355e-014
-3.72183e-015	2.89051e-015	-4.60873e-015	-3.72293e-015	-4.64831e-015	-7.45644e-015	-1.91162e-014	2.64245e-015	-1.22511e-014	3.30277e-015	-8.60158e-015	-9.61858e-015	-6.57797e-015	-1.33131e-015	9.77947e-016	3.01673e-017	1.82603e-014	9.13489e-015	9.59976e-015	1.69513e-014	1.28316e-014	1.81357e-014	1.32153e-014	1.13834e-014	1.27271e-014
-3.58814e-015	3.11277e-015	-4.63029e-015	-3.4005e-015	-4.45224e-015	-7.49934e-015	-1.8908e-014	2.44807e-015	-1.22123e-014	3.33898e-015	-8.38453e-015	-9.47136e-015	-6.61514e-015	-1.653e-015	6.86392e-016	-1.01758e-016	1.81024e-014	9.13732e-015	9.63751e-015	1.70826e-014	1.28377e-014	1.81909e-014	1.32544e-014	1.14649e-014	1.28269e-014
-3.44702e-015	3.3337e-015	-4.59389e-015	-3.04283e-015	-4.176e-015	-7.44865e-015	-1.86481e-014	2.27188e-015	-1.21257e-014	3.38589e-015	-8.16263e-015	-9.31433e-015	-6.64905e-015	-1.9511e-015	4.53497e-016	-1.95792e-016	1.79575e-014	9.19884e-015	9.70585e-015	1.7229e-014	1.28582e-014	1.82423e-014	1.33017e-014	1.15592e-014	1.29353e-014
-3.29915e-015	3.55337e-015	-4.50026e-015	-2.6518e-015	-3.81925e-015	-7.30266e-015	-1.83352e-014	2.11476e-015	-1.19902e-014	3.44377e-015	-7.93731e-015	-9.14783e-015	-6.67896e-015	-2.22341e-015	2.803e-016	-2.514e-016	1.78265e-014	9.31782e-015	9.80642e-015	1.73898e-014	1.28932e-014	1.82913e-014	1.33565e-014	1.16662e-014	1.30522e-014
-3.14488e-015	3.772e-015	-4.35091e-015	-2.22964e-015	-3.38337e-015	-7.06142e-015	-1.79688e-014	1.97763e-015	-1.18057e-014	3.51256e-015	-7.70944e-015	-8.97227e-015	-6.70429e-015	-2.46833e-015	1.67743e-016	-2.67848e-016	1.77096e-014	9.49237e-015	9.94036e-015	1.75637e-014	1.29426e-014	1.83386e-014	1.34183e-014	1.17862e-014	1.31778e-014
-2.98496e-015	3.98943e-015	-4.14814e-015	-1.77849e-015	-2.87018e-015	-6.72587e-015	-1.75484e-014	1.86088e-015	-1.15719e-014	3.59267e-015	-7.47978e-015	-8.78776e-015	-6.72441e-015	-2.68477e-015	1.16192e-016	-2.44869e-016	1.7607e-014	9.72014e-015	1.01086e-014	1.77491e-014	1.30056e-014	1.83853e-014	1.34864e-014	1.19191e-014	1.33114e-014
-2.81995e-015	4.20516e-015	-3.89498e-015	-1.3012e-015	-2.28238e-015	-6.29713e-015	-1.70738e-014	1.76474e-015	-1.12887e-014	3.6838e-015	-7.2491e-015	-8.59459e-015	-6.73789e-015	-2.87125e-015	1.25423e-016	-1.82853e-016	1.75184e-014	9.99819e-015	1.03115e-014	1.79449e-014	1.30816e-014	1.84328e-014	1.35599e-014	1.20643e-014	1.34523e-014
-2.65049e-015	4.41921e-015	-3.59471e-015	-8.00593e-016	-1.62331e-015	-5.77856e-015	-1.65457e-014	1.68896e-015	-1.09565e-014	3.78558e-015	-7.01832e-015	-8.3934e-015	-6.74322e-015	-3.02642e-015	1.94303e-016	-8.26727e-017	1.74435e-014	1.03229e-014	1.05489e-014	1.81494e-014	1.31702e-014	1.84821e-014	1.36379e-014	1.22218e-014	1.36e-014
-2.47705e-015	4.63092e-015	-3.2504e-015	-2.79677e-016	-8.97168e-016	-5.17379e-015	-1.59642e-014	1.63377e-015	-1.05761e-014	3.89784e-015	-6.78794e-015	-8.18456e-015	-6.739e-015	-3.14956e-015	3.20913e-016	5.46372e-017	1.73819e-014	1.06904e-014	1.08209e-014	1.83603e-014	1.32702e-014	1.85338e-014	1.37189e-014	1.23908e-014	1.37541e-014
-2.30022e-015	4.83966e-015	-2.86634e-015	2.58275e-016	-1.09157e-016	-4.48751e-015	-1.5331e-014	1.59874e-015	-1.0149e-014	4.01992e-015	-6.55867e-015	-7.96877e-015	-6.72421e-015	-3.24055e-015	5.02968e-016	2.27891e-016	1.73333e-014	1.10965e-014	1.11268e-014	1.8576e-014	1.33804e-014	1.85881e-014	1.38016e-014	1.25703e-014	1.3913e-014
-2.12089e-015	5.04525e-015	-2.44706e-015	8.0959e-016	7.35515e-016	-3.72521e-015	-1.46474e-014	1.58324e-015	-9.67682e-015	4.15148e-015	-6.33057e-015	-7.74642e-015	-6.69719e-015	-3.29886e-015	7.37856e-016	4.35249e-016	1.72971e-014	1.15369e-014	1.14655e-014	1.8795e-014	1.35005e-014	1.86455e-014	1.38845e-014	1.27593e-014	1.40761e-014
-1.93976e-015	5.24692e-015	-1.99677e-015	1.3711e-015	1.63042e-015	-2.89326e-015	-1.39153e-014	1.58578e-015	-9.1612e-015	4.2918e-015	-6.10411e-015	-7.5176e-015	-6.65652e-015	-3.32476e-015	1.02237e-015	6.74905e-016	1.72727e-014	1.20066e-014	1.18365e-014	1.90153e-014	1.36288e-014	1.87063e-014	1.39663e-014	1.29568e-014	1.42411e-014
-1.75756e-015	5.44337e-015	-1.52034e-015	1.93863e-015	2.56874e-015	-1.99875e-015	-1.31361e-014	1.60515e-015	-8.60465e-015	4.43995e-015	-5.87946e-015	-7.2833e-015	-6.60097e-015	-3.31867e-015	1.3525e-015	9.44479e-016	1.72591e-014	1.25009e-014	1.2238e-014	1.92351e-014	1.37645e-014	1.87709e-014	1.40461e-014	1.31616e-014	1.44068e-014
-1.5751e-015	5.63368e-015	-1.02281e-015	2.50819e-015	3.54307e-015	-1.04984e-015	-1.23123e-014	1.64021e-015	-8.00992e-015	4.59463e-015	-5.65682e-015	-7.04406e-015	-6.52899e-015	-3.28095e-015	1.72401e-015	1.2412e-015	1.72556e-014	1.30142e-014	1.26675e-014	1.94521e-014	1.39058e-014	1.88391e-014	1.41221e-014	1.33717e-014	1.45713e-014
-1.39257e-015	5.81731e-015	-5.0898e-016	3.0766e-015	4.54531e-015	-5.48727e-017	-1.14467e-014	1.68985e-015	-7.37979e-015	4.75478e-015	-5.43597e-015	-6.80053e-015	-6.43966e-015	-3.21265e-015	2.13265e-015	1.56177e-015	1.72611e-014	1.35417e-014	1.31227e-014	1.96646e-014	1.40511e-014	1.89108e-014	1.41932e-014	1.35858e-014	1.47327e-014
-1.21059e-015	5.99302e-015	1.58562e-017	3.64034e-015	5.56754e-015	9.77239e-016	-1.05422e-014	1.75265e-015	-6.71768e-015	4.91917e-015	-5.21718e-015	-6.5539e-015	-6.33168e-015	-3.11436e-015	2.57355e-015	1.90267e-015	1.72749e-014	1.40779e-014	1.36007e-014	1.98705e-014	1.41988e-014	1.89854e-014	1.42576e-014	1.38024e-014	1.48891e-014
-1.03044e-015	6.15926e-015	5.46491e-016	4.1956e-015	6.60171e-015	2.03778e-015	-9.60204e-015	1.82728e-015	-6.02666e-015	5.08679e-015	-5.00014e-015	-6.30514e-015	-6.20441e-015	-2.98754e-015	3.04143e-015	2.26074e-015	1.72958e-014	1.4618e-014	1.40985e-014	2.00675e-014	1.43475e-014	1.9062e-014	1.43142e-014	1.40194e-014	1.50385e-014
-8.52943e-016	6.31486e-015	1.078e-015	4.73894e-015	7.63902e-015	3.11706e-015	-8.62993e-015	1.91246e-015	-5.31046e-015	5.25636e-015	-4.78455e-015	-6.05494e-015	-6.05664e-015	-2.8335e-015	3.53088e-015	2.63275e-015	1.73231e-014	1.51567e-014	1.46132e-014	2.02544e-014	1.4496e-014	1.91394e-014	1.43615e-014	1.4235e-014	1.51789e-014
-6.79056e-016	6.45833e-015	1.60587e-015	5.26638e-015	8.67127e-015	4.20531e-015	-7.62981e-015	2.00654e-015	-4.57308e-015	5.42604e-015	-4.5705e-015	-5.80348e-015	-5.88786e-015	-2.65433e-015	4.03663e-015	3.01567e-015	1.73557e-014	1.56888e-014	1.51412e-014	2.04295e-014	1.46426e-014	1.9217e-014	1.43983e-014	1.44467e-014	1.53082e-014
-5.09413e-016	6.5884e-015	2.1254e-015	5.77489e-015	9.69004e-015	5.29319e-015	-6.60532e-015	2.10804e-015	-3.81826e-015	5.59454e-015	-4.35771e-015	-5.5517e-015	-5.69783e-015	-2.4518e-015	4.55313e-015	3.40613e-015	1.73927e-014	1.62094e-014	1.56791e-014	2.05911e-014	1.47859e-014	1.9294e-014	1.44237e-014	1.46527e-014	1.54238e-014
-3.45145e-016	6.70356e-015	2.6324e-015	6.26143e-015	1.06872e-014	6.37159e-015	-5.56075e-015	2.21574e-015	-3.04985e-015	5.76051e-015	-4.14558e-015	-5.30052e-015	-5.48634e-015	-2.22829e-015	5.07483e-015	3.80035e-015	1.74333e-014	1.67137e-014	1.62235e-014	2.07382e-014	1.49245e-014	1.93694e-014	1.44364e-014	1.48509e-014	1.5524e-014
-1.87161e-016	6.80248e-015	3.12286e-015	6.7231e-015	1.16552e-014	7.43134e-015	-4.50082e-015	2.32833e-015	-2.27178e-015	5.92254e-015	-3.93337e-015	-5.05057e-015	-5.25349e-015	-1.98582e-015	5.59659e-015	4.19516e-015	1.74765e-014	1.71978e-014	1.67707e-014	2.08696e-014	1.50577e-014	1.94418e-014	1.44357e-014	1.50388e-014	1.56066e-014
-3.63437e-017	6.88362e-015	3.5934e-015	7.15726e-015	1.25867e-014	8.46383e-015	-3.43008e-015	2.4445e-015	-1.48826e-015	6.07902e-015	-3.72042e-015	-4.80238e-015	-4.99968e-015	-1.72629e-015	6.11283e-015	4.58752e-015	1.75215e-014	1.76582e-014	1.73168e-014	2.09845e-014	1.51834e-014	1.95095e-014	1.44208e-014	1.52145e-014	1.56696e-014
1.06292e-016	6.94569e-015	4.04052e-015	7.56184e-015	1.3475e-014	9.46117e-015	-2.35332e-015	2.56334e-015	-7.03494e-016	6.22864e-015	-3.50673e-015	-4.55683e-015	-4.72566e-015	-1.45205e-015	6.61817e-015	4.97454e-015	1.75679e-014	1.8091e-014	1.78583e-014	2.10818e-014	1.52999e-014	1.95715e-014	1.4391e-014	1.53753e-014	1.57109e-014
2.40004e-016	6.98761e-015	4.46173e-015	7.93436e-015	1.43133e-014	1.04157e-014	-1.27486e-015	2.68363e-015	7.86419e-017	6.36975e-015	-3.29168e-015	-4.31467e-015	-4.43216e-015	-1.16539e-015	7.1081e-015	5.3538e-015	1.76152e-014	1.84936e-014	1.83914e-014	2.11609e-014	1.54063e-014	1.96263e-014	1.4346e-014	1.55193e-014	1.57291e-014
3.6407e-016	7.00855e-015	4.85491e-015	8.27344e-015	1.50957e-014	1.13204e-014	-1.9923e-016	2.80429e-015	8.53981e-016	6.50119e-015	-3.07445e-015	-4.07644e-015	-4.12052e-015	-8.68375e-016	7.57774e-015	5.72284e-015	1.76625e-014	1.88633e-014	1.8913e-014	2.1221e-014	1.55016e-014	1.96726e-014	1.42857e-014	1.5645e-014	1.57228e-014
4.77645e-016	7.0077e-015	5.21787e-015	8.57772e-015	1.58175e-014	1.21692e-014	8.68967e-016	2.92497e-015	1.61901e-015	6.62187e-015	-2.85456e-015	-3.84297e-015	-3.7921e-015	-5.63252e-016	8.02296e-015	6.07933e-015	1.77102e-014	1.91982e-014	1.94196e-014	2.12621e-014	1.55848e-014	1.97088e-014	1.42102e-014	1.575e-014	1.56914e-014
5.79864e-016	6.98394e-015	5.5495e-015	8.84596e-015	1.64748e-014	1.29566e-014	1.92524e-015	3.04547e-015	2.36959e-015	6.73055e-015	-2.63123e-015	-3.61468e-015	-3.44896e-015	-2.52638e-016	8.43991e-015	6.42132e-015	1.7758e-014	1.94962e-014	1.99074e-014	2.12839e-014	1.56557e-014	1.97344e-014	1.41195e-014	1.58327e-014	1.56346e-014
6.6977e-016	6.93666e-015	5.84884e-015	9.07766e-015	1.70643e-014	1.36779e-014	2.96539e-015	3.16552e-015	3.10205e-015	6.82617e-015	-2.40371e-015	-3.3923e-015	-3.09279e-015	6.14907e-017	8.82491e-015	6.74722e-015	1.78055e-014	1.97563e-014	2.03737e-014	2.12866e-014	1.57132e-014	1.97483e-014	1.40138e-014	1.58912e-014	1.5552e-014
7.46675e-016	6.86551e-015	6.11586e-015	9.27251e-015	1.75829e-014	1.43294e-014	3.98514e-015	3.28463e-015	3.81371e-015	6.90811e-015	-2.17174e-015	-3.17571e-015	-2.726e-015	3.7726e-016	9.17481e-015	7.05603e-015	1.78527e-014	1.99778e-014	2.08161e-014	2.12705e-014	1.57566e-014	1.97493e-014	1.38937e-014	1.59239e-014	1.54433e-014
8.10302e-016	6.77051e-015	6.35035e-015	9.4304e-015	1.80284e-014	1.49082e-014	4.98067e-015	3.40255e-015	4.50193e-015	6.97538e-015	-1.93455e-015	-2.9655e-015	-2.35076e-015	6.92764e-016	9.487e-015	7.34734e-015	1.79002e-014	2.01607e-014	2.12318e-014	2.12363e-014	1.57857e-014	1.97368e-014	1.376e-014	1.59292e-014	1.5309e-014
8.59883e-016	6.6518e-015	6.55286e-015	9.55182e-015	1.83998e-014	1.54123e-014	5.94777e-015	3.52012e-015	5.16374e-015	7.0277e-015	-1.69159e-015	-2.76218e-015	-1.96942e-015	1.00579e-015	9.7597e-015	7.62077e-015	1.79486e-014	2.03054e-014	2.16191e-014	2.11848e-014	1.58002e-014	1.97101e-014	1.36136e-014	1.59056e-014	1.51497e-014
8.94659e-016	6.50991e-015	6.72429e-015	9.63779e-015	1.86975e-014	1.58406e-014	6.88284e-015	3.6378e-015	5.79656e-015	7.06464e-015	-1.44189e-015	-2.56566e-015	-1.58432e-015	1.31489e-015	9.99088e-015	7.87603e-015	1.79979e-014	2.04133e-014	2.19761e-014	2.11174e-014	1.57996e-014	1.96689e-014	1.34555e-014	1.58524e-014	1.4966e-014
9.14497e-016	6.34623e-015	6.86596e-015	9.68918e-015	1.89216e-014	1.61933e-014	7.78314e-015	3.75553e-015	6.39815e-015	7.08599e-015	-1.18502e-015	-2.37632e-015	-1.19822e-015	1.61821e-015	1.01795e-014	8.11325e-015	1.80485e-014	2.04859e-014	2.23017e-014	2.10355e-014	1.57843e-014	1.96131e-014	1.3287e-014	1.57687e-014	1.47591e-014
9.19212e-016	6.16194e-015	6.97931e-015	9.70782e-015	1.90739e-014	1.64714e-014	8.64592e-015	3.87444e-015	6.96686e-015	7.09143e-015	-9.20717e-016	-2.19434e-015	-8.14004e-016	1.91462e-015	1.03253e-014	8.33314e-015	1.81008e-014	2.05249e-014	2.25946e-014	2.09405e-014	1.57545e-014	1.9543e-014	1.31092e-014	1.56537e-014	1.45301e-014
9.09203e-016	5.95799e-015	7.06651e-015	9.69597e-015	1.91565e-014	1.66766e-014	9.46882e-015	3.99541e-015	7.50185e-015	7.08115e-015	-6.48157e-016	-2.01923e-015	-4.33746e-016	2.20278e-015	1.04284e-014	8.53666e-015	1.81551e-014	2.05326e-014	2.2854e-014	2.08342e-014	1.57107e-014	1.94587e-014	1.29237e-014	1.55065e-014	1.42812e-014
8.84309e-016	5.73652e-015	7.13022e-015	9.65572e-015	1.91725e-014	1.68113e-014	1.02498e-014	4.11911e-015	8.0021e-015	7.05567e-015	-3.66761e-016	-1.85062e-015	-6.0103e-017	2.48141e-015	1.04893e-014	8.7253e-015	1.82118e-014	2.05115e-014	2.30792e-014	2.07185e-014	1.5653e-014	1.9361e-014	1.27325e-014	1.5327e-014	1.40147e-014
8.4469e-016	5.49976e-015	7.1729e-015	9.58924e-015	1.91259e-014	1.68788e-014	1.09877e-014	4.24646e-015	8.46704e-015	7.01549e-015	-7.63801e-017	-1.68868e-015	3.04095e-016	2.74935e-015	1.05095e-014	8.90055e-015	1.82715e-014	2.04646e-014	2.32704e-014	2.05949e-014	1.55819e-014	1.92504e-014	1.25367e-014	1.51152e-014	1.37331e-014
7.90848e-016	5.24991e-015	7.19756e-015	9.49929e-015	1.90213e-014	1.68828e-014	1.16811e-014	4.37875e-015	8.89621e-015	6.96138e-015	2.23308e-016	-1.53344e-015	6.55617e-016	3.00568e-015	1.04903e-014	9.0636e-015	1.8335e-014	2.03951e-014	2.34278e-014	2.04658e-014	1.5498e-014	1.91276e-014	1.23378e-014	1.48712e-014	1.34391e-014
7.23565e-016	4.9895e-015	7.20688e-015	9.38896e-015	1.88633e-014	1.68283e-014	1.23297e-014	4.51703e-015	9.28976e-015	6.89442e-015	5.33039e-016	-1.38473e-015	9.92471e-016	3.24977e-015	1.04336e-014	9.21661e-015	1.84023e-014	2.03062e-014	2.35523e-014	2.03333e-014	1.5402e-014	1.89935e-014	1.21373e-014	1.45955e-014	1.31355e-014
6.43207e-016	4.72138e-015	7.20368e-015	9.26112e-015	1.8657e-014	1.67204e-014	1.29326e-014	4.66283e-015	9.64793e-015	6.8156e-015	8.52926e-016	-1.24197e-015	1.31274e-015	3.48134e-015	1.03417e-014	9.36125e-015	1.84738e-014	2.02014e-014	2.36447e-014	2.0199e-014	1.52947e-014	1.88496e-014	1.19368e-014	1.42889e-014	1.28252e-014
5.50906e-016	4.4485e-015	7.19093e-015	9.11848e-015	1.84081e-014	1.65653e-014	1.34899e-014	4.81804e-015	9.97163e-015	6.72614e-015	1.18301e-015	-1.10462e-015	1.61378e-015	3.7e-015	1.02174e-014	9.49992e-015	1.85501e-014	2.00844e-014	2.37059e-014	2.00651e-014	1.51771e-014	1.86978e-014	1.17377e-014	1.39522e-014	1.25117e-014
4.47771e-016	4.17391e-015	7.17198e-015	8.96419e-015	1.81229e-014	1.63687e-014	1.40021e-014	4.9836e-015	1.02621e-014	6.62702e-015	1.5234e-015	-9.72248e-016	1.89358e-015	3.90509e-015	1.00642e-014	9.63491e-015	1.86316e-014	1.99591e-014	2.37372e-014	1.9934e-014	1.5051e-014	1.85396e-014	1.15417e-014	1.35862e-014	1.21981e-014
3.35506e-016	3.9009e-015	7.14966e-015	8.80142e-015	1.78076e-014	1.6137e-014	1.44701e-014	5.1603e-015	1.05201e-014	6.52004e-015	1.87406e-015	-8.4466e-016	2.1508e-015	4.09615e-015	9.88538e-015	9.76835e-015	1.87186e-014	1.9829e-014	2.37402e-014	1.98076e-014	1.49166e-014	1.83764e-014	1.13504e-014	1.31921e-014	1.18875e-014
2.15718e-016	3.63299e-015	7.12635e-015	8.63379e-015	1.74691e-014	1.58767e-014	1.48947e-014	5.34938e-015	1.07475e-014	6.40688e-015	2.23489e-015	-7.21395e-016	2.384e-015	4.27295e-015	9.68478e-015	9.90216e-015	1.88115e-014	1.96975e-014	2.37174e-014	1.96879e-014	1.47745e-014	1.82101e-014	1.11648e-014	1.27714e-014	1.15834e-014
8.99636e-017	3.37341e-015	7.10447e-015	8.46405e-015	1.71139e-014	1.55947e-014	1.52773e-014	5.55245e-015	1.09466e-014	6.28933e-015	2.60542e-015	-6.01937e-016	2.59241e-015	4.43579e-015	9.46629e-015	1.00384e-014	1.89105e-014	1.9568e-014	2.36711e-014	1.95763e-014	1.46257e-014	1.80423e-014	1.09861e-014	1.23262e-014	1.12895e-014
-3.99884e-017	3.12549e-015	7.08681e-015	8.29535e-015	1.67487e-014	1.52978e-014	1.56199e-014	5.77034e-015	1.11194e-014	6.16945e-015	2.9855e-015	-4.85574e-016	2.77521e-015	4.58482e-015	9.23413e-015	1.01789e-014	1.90153e-014	1.94442e-014	2.3603e-014	1.94746e-014	1.44711e-014	1.78749e-014	1.08155e-014	1.18587e-014	1.10083e-014
-1.71686e-016	2.89239e-015	7.0757e-015	8.13052e-015	1.63802e-014	1.49918e-014	1.59247e-014	6.00391e-015	1.12682e-014	6.04914e-015	3.37449e-015	-3.71529e-016	2.932e-015	4.72035e-015	8.99257e-015	1.03259e-014	1.91259e-014	1.93293e-014	2.35153e-014	1.93847e-014	1.43115e-014	1.77098e-014	1.06539e-014	1.13707e-014	1.07427e-014
-3.02617e-016	2.67768e-015	7.07317e-015	7.97228e-015	1.6015e-014	1.4683e-014	1.61935e-014	6.25402e-015	1.13955e-014	5.93036e-015	3.77175e-015	-2.5944e-016	3.06286e-015	4.8428e-015	8.74596e-015	1.04811e-014	1.92425e-014	1.92263e-014	2.34107e-014	1.93082e-014	1.41477e-014	1.75488e-014	1.05016e-014	1.08649e-014	1.04956e-014
-4.30646e-016	2.48407e-015	7.08061e-015	7.82354e-015	1.56587e-014	1.43783e-014	1.64288e-014	6.52118e-015	1.15038e-014	5.81507e-015	4.17685e-015	-1.48503e-016	3.16862e-015	4.95264e-015	8.49836e-015	1.06457e-014	1.93644e-014	1.9138e-014	2.32919e-014	1.92461e-014	1.39807e-014	1.73935e-014	1.0359e-014	1.03435e-014	1.02694e-014
-5.53743e-016	2.31422e-015	7.09963e-015	7.68689e-015	1.53176e-014	1.40832e-014	1.66332e-014	6.80596e-015	1.15961e-014	5.70481e-015	4.58937e-015	-3.85217e-017	3.24978e-015	5.05011e-015	8.25403e-015	1.08206e-014	1.94912e-014	1.90664e-014	2.31614e-014	1.91992e-014	1.38116e-014	1.72457e-014	1.02266e-014	9.80912e-015	1.00668e-014
-6.69101e-016	2.17082e-015	7.13153e-015	7.56441e-015	1.49973e-014	1.38031e-014	1.6809e-014	7.10901e-015	1.16749e-014	5.60162e-015	5.00807e-015	7.09794e-017	3.30749e-015	5.13577e-015	8.01694e-015	1.10069e-014	1.96222e-014	1.90134e-014	2.30211e-014	1.91686e-014	1.36408e-014	1.71064e-014	1.01041e-014	9.26446e-015	9.88984e-015
-7.74108e-016	2.05642e-015	7.17712e-015	7.45762e-015	1.47026e-014	1.35431e-014	1.69585e-014	7.43062e-015	1.17429e-014	5.50732e-015	5.43211e-015	1.80902e-016	3.34335e-015	5.21007e-015	7.7912e-015	1.12051e-014	1.97565e-014	1.89804e-014	2.28734e-014	1.91549e-014	1.34692e-014	1.69766e-014	9.99098e-015	8.71207e-015	9.74024e-015
-8.66203e-016	1.97252e-015	7.23635e-015	7.36807e-015	1.44376e-014	1.33076e-014	1.7085e-014	7.77096e-015	1.18024e-014	5.42368e-015	5.86101e-015	2.9195e-016	3.35945e-015	5.27342e-015	7.58015e-015	1.14154e-014	1.98935e-014	1.89685e-014	2.27205e-014	1.91583e-014	1.32978e-014	1.68573e-014	9.88712e-015	8.15463e-015	9.61941e-015
-9.42919e-016	1.92089e-015	7.30901e-015	7.29675e-015	1.42066e-014	1.31006e-014	1.71911e-014	8.1298e-015	1.18568e-014	5.35242e-015	6.29353e-015	4.04581e-016	3.35828e-015	5.32597e-015	7.38707e-015	1.16371e-014	2.00315e-014	1.89786e-014	2.25645e-014	1.91786e-014	1.31268e-014	1.67493e-014	9.79185e-015	7.59511e-015	9.52823e-015
-1.00136e-015	1.90292e-015	7.39451e-015	7.2446e-015	1.40127e-014	1.29255e-014	1.728e-014	8.50675e-015	1.19084e-014	5.29494e-015	6.72876e-015	5.1946e-016	3.3424e-015	5.36842e-015	7.21522e-015	1.18705e-014	2.01697e-014	1.90108e-014	2.24073e-014	1.92155e-014	1.29567e-014	1.66529e-014	9.70435e-015	7.03634e-015	9.46694e-015
-1.03948e-015	1.9191e-015	7.49253e-015	7.21177e-015	1.38587e-014	1.27848e-014	1.73545e-014	8.90121e-015	1.19594e-014	5.25245e-015	7.16592e-015	6.3731e-016	3.31473e-015	5.40134e-015	7.06739e-015	1.2115e-014	2.03069e-014	1.90651e-014	2.22508e-014	1.92683e-014	1.27878e-014	1.65684e-014	9.62351e-015	6.48078e-015	9.43602e-015
-1.05542e-015	1.96944e-015	7.60159e-015	7.19876e-015	1.37468e-014	1.2681e-014	1.74168e-014	9.31225e-015	1.20123e-014	5.22612e-015	7.60358e-015	7.58886e-016	3.27829e-015	5.42544e-015	6.94599e-015	1.2369e-014	2.04413e-014	1.91416e-014	2.2097e-014	1.93361e-014	1.26199e-014	1.64963e-014	9.5479e-015	5.93178e-015	9.43571e-015
-1.04726e-015	2.05371e-015	7.72082e-015	7.20561e-015	1.36784e-014	1.26151e-014	1.74694e-014	9.73879e-015	1.20694e-014	5.21697e-015	8.04071e-015	8.84469e-016	3.23644e-015	5.44125e-015	6.85321e-015	1.26313e-014	2.05716e-014	1.9239e-014	2.19477e-014	1.94183e-014	1.24536e-014	1.64359e-014	9.47643e-015	5.39279e-015	9.46557e-015
-1.01273e-015	2.17098e-015	7.84878e-015	7.2316e-015	1.36539e-014	1.25883e-014	1.75148e-014	1.01792e-014	1.21324e-014	5.22567e-015	8.47645e-015	1.01443e-015	3.19308e-015	5.44882e-015	6.79086e-015	1.29004e-014	2.06961e-014	1.9356e-014	2.18042e-014	1.95131e-014	1.2289e-014	1.63863e-014	9.40734e-015	4.86663e-015	9.5246e-015
-9.49994e-016	2.32035e-015	7.98412e-015	7.27629e-015	1.36739e-014	1.26011e-014	1.75549e-014	1.06327e-014	1.22037e-014	5.25311e-015	8.90947e-015	1.14947e-015	3.15203e-015	5.44888e-015	6.75961e-015	1.3175e-014	2.08131e-014	1.9491e-014	2.16675e-014	1.96193e-014	1.21262e-014	1.63464e-014	9.33925e-015	4.35589e-015	9.61181e-015
-8.5783e-016	2.50018e-015	8.12525e-015	7.33845e-015	1.3738e-014	1.26537e-014	1.75923e-014	1.10979e-014	1.2285e-014	5.29951e-015	9.33882e-015	1.29031e-015	3.11748e-015	5.44224e-015	6.76053e-015	1.34531e-014	2.09213e-014	1.96423e-014	2.15386e-014	1.9735e-014	1.19655e-014	1.63151e-014	9.26998e-015	3.86341e-015	9.72585e-015
-7.35037e-016	2.7082e-015	8.27012e-015	7.41696e-015	1.38453e-014	1.27455e-014	1.76289e-014	1.15729e-014	1.23774e-014	5.36484e-015	9.76371e-015	1.43749e-015	3.0933e-015	5.42977e-015	6.79437e-015	1.37325e-014	2.10192e-014	1.98077e-014	2.14185e-014	1.98584e-014	1.18068e-014	1.62906e-014	9.1979e-015	3.39173e-015	9.86489e-015
-5.81013e-016	2.9415e-015	8.41669e-015	7.51022e-015	1.39942e-014	1.28754e-014	1.7666e-014	1.2056e-014	1.24821e-014	5.4494e-015	1.01832e-014	1.59118e-015	3.08344e-015	5.41207e-015	6.86101e-015	1.4011e-014	2.11056e-014	1.99849e-014	2.13073e-014	1.99876e-014	1.16501e-014	1.62712e-014	9.12147e-015	2.94279e-015	1.00269e-014
-3.95369e-016	3.19745e-015	8.56335e-015	7.61708e-015	1.41831e-014	1.3042e-014	1.77052e-014	1.25453e-014	1.26004e-014	5.55253e-015	1.05966e-014	1.75184e-015	3.09134e-015	5.38984e-015	6.96045e-015	1.42867e-014	2.11788e-014	2.01717e-014	2.12056e-014	2.01201e-014	1.14951e-014	1.6255e-014	9.03879e-015	2.5191e-015	1.02093e-014
-1.78298e-016	3.47291e-015	8.70815e-015	7.73546e-015	1.44098e-014	1.32426e-014	1.77483e-014	1.3038e-014	1.27328e-014	5.67384e-015	1.10033e-014	1.91999e-015	3.12031e-015	5.36386e-015	7.09196e-015	1.45572e-014	2.12379e-014	2.03653e-014	2.11141e-014	2.02538e-014	1.13416e-014	1.62399e-014	8.94804e-015	2.12243e-015	1.04098e-014
6.93147e-017	3.76425e-015	8.84908e-015	7.86386e-015	1.46719e-014	1.34753e-014	1.77962e-014	1.35322e-014	1.28798e-014	5.81215e-015	1.14021e-014	2.09619e-015	3.17414e-015	5.33533e-015	7.25447e-015	1.48203e-014	2.12815e-014	2.0563e-014	2.10325e-014	2.03861e-014	1.11898e-014	1.62236e-014	8.84758e-015	1.7547e-015	1.0626e-014
3.46647e-016	4.06707e-015	8.98469e-015	8.00008e-015	1.49663e-014	1.37373e-014	1.78499e-014	1.40254e-014	1.30419e-014	5.96648e-015	1.17928e-014	2.28104e-015	3.25641e-015	5.30499e-015	7.44621e-015	1.50734e-014	2.13086e-014	2.0762e-014	2.09605e-014	2.05146e-014	1.10397e-014	1.62036e-014	8.73599e-015	1.41725e-015	1.08553e-014
6.52639e-016	4.37761e-015	9.11304e-015	8.14141e-015	1.52893e-014	1.40249e-014	1.79103e-014	1.45149e-014	1.32189e-014	6.13557e-015	1.21751e-014	2.4749e-015	3.37006e-015	5.27403e-015	7.66558e-015	1.53146e-014	2.1318e-014	2.09594e-014	2.08984e-014	2.06372e-014	1.08913e-014	1.61775e-014	8.6116e-015	1.11134e-015	1.10952e-014
9.85606e-016	4.69157e-015	9.23266e-015	8.28571e-015	1.56369e-014	1.43351e-014	1.79782e-014	1.49988e-014	1.34108e-014	6.31752e-015	1.25486e-014	2.67811e-015	3.51761e-015	5.2435e-015	7.91094e-015	1.55416e-014	2.13094e-014	2.11531e-014	2.08456e-014	2.07514e-014	1.07442e-014	1.61426e-014	8.47293e-015	8.38072e-016	1.13427e-014
1.3438e-015	5.00467e-015	9.34206e-015	8.43102e-015	1.60053e-014	1.46645e-014	1.80546e-014	1.54743e-014	1.36174e-014	6.51079e-015	1.2913e-014	2.89124e-015	3.70124e-015	5.21432e-015	8.18028e-015	1.57524e-014	2.12823e-014	2.13411e-014	2.08013e-014	2.08546e-014	1.05984e-014	1.60964e-014	8.31868e-015	5.97972e-016	1.15947e-014
1.72505e-015	5.3126e-015	9.44013e-015	8.57518e-015	1.63899e-014	1.50095e-014	1.81399e-014	1.59391e-014	1.38375e-014	6.71373e-015	1.32679e-014	3.11468e-015	3.92254e-015	5.18768e-015	8.47068e-015	1.59449e-014	2.12361e-014	2.15203e-014	2.07648e-014	2.09445e-014	1.04541e-014	1.60361e-014	8.14765e-015	3.91131e-016	1.18482e-014
2.12691e-015	5.61099e-015	9.52567e-015	8.71646e-015	1.67867e-014	1.53662e-014	1.82334e-014	1.63908e-014	1.40701e-014	6.92435e-015	1.36133e-014	3.34923e-015	4.18304e-015	5.16464e-015	8.77963e-015	1.61179e-014	2.11705e-014	2.1688e-014	2.07354e-014	2.10188e-014	1.03113e-014	1.59595e-014	7.95897e-015	2.17962e-016	1.21002e-014
2.54648e-015	5.89513e-015	9.59776e-015	8.853e-015	1.71902e-014	1.57309e-014	1.83355e-014	1.68264e-014	1.43144e-014	7.14047e-015	1.39496e-014	3.59496e-015	4.48412e-015	5.14657e-015	9.10414e-015	1.627e-014	2.10848e-014	2.18417e-014	2.07119e-014	2.10752e-014	1.01705e-014	1.58641e-014	7.75231e-015	7.84361e-017	1.23479e-014
2.9806e-015	6.16121e-015	9.65557e-015	8.98296e-015	1.75963e-014	1.61005e-014	1.84466e-014	1.72436e-014	1.45694e-014	7.35986e-015	1.42769e-014	3.85246e-015	4.82556e-015	5.13487e-015	9.44098e-015	1.63999e-014	2.09793e-014	2.19796e-014	2.06936e-014	2.11118e-014	1.00317e-014	1.57478e-014	7.52751e-015	-2.80511e-017	1.25887e-014
3.42558e-015	6.40491e-015	9.69876e-015	9.10487e-015	1.80007e-014	1.6471e-014	1.85659e-014	1.76398e-014	1.4834e-014	7.58038e-015	1.45954e-014	4.12204e-015	5.20713e-015	5.13074e-015	9.78698e-015	1.65064e-014	2.08546e-014	2.20997e-014	2.06795e-014	2.11271e-014	9.89418e-015	1.56084e-014	7.28418e-015	-1.0207e-016	1.28196e-014
3.87741e-015	6.62283e-015	9.72724e-015	9.21676e-015	1.83988e-014	1.68386e-014	1.86932e-014	1.80129e-014	1.51062e-014	7.79912e-015	1.49056e-014	4.40379e-015	5.62823e-015	5.13553e-015	1.01396e-014	1.65891e-014	2.07113e-014	2.22009e-014	2.06682e-014	2.11187e-014	9.75841e-015	1.54443e-014	7.02229e-015	-1.44978e-016	1.30383e-014
4.33229e-015	6.81121e-015	9.74136e-015	9.31762e-015	1.87867e-014	1.71993e-014	1.88292e-014	1.83613e-014	1.53842e-014	8.01407e-015	1.52076e-014	4.69784e-015	6.08752e-015	5.1499e-015	1.04957e-014	1.66473e-014	2.05506e-014	2.22818e-014	2.06589e-014	2.10854e-014	9.62492e-015	1.52538e-014	6.74272e-015	-1.58212e-016	1.32426e-014
4.78638e-015	6.96731e-015	9.74146e-015	9.40669e-015	1.91601e-014	1.75503e-014	1.8973e-014	1.86826e-014	1.56664e-014	8.22336e-015	1.55019e-014	5.00427e-015	6.5832e-015	5.1752e-015	1.08524e-014	1.66803e-014	2.03727e-014	2.23417e-014	2.06504e-014	2.10261e-014	9.49373e-015	1.50356e-014	6.44575e-015	-1.43399e-016	1.34302e-014
5.23479e-015	7.08834e-015	9.72799e-015	9.48324e-015	1.95148e-014	1.78879e-014	1.91247e-014	1.89748e-014	1.59509e-014	8.42447e-015	1.57893e-014	5.32285e-015	7.11301e-015	5.21334e-015	1.12067e-014	1.66888e-014	2.01793e-014	2.23797e-014	2.06407e-014	2.094e-014	9.36494e-015	1.47887e-014	6.13247e-015	-1.01914e-016	1.35994e-014
5.6733e-015	7.17223e-015	9.70121e-015	9.54662e-015	1.98468e-014	1.82089e-014	1.92836e-014	1.92362e-014	1.62365e-014	8.6146e-015	1.60701e-014	5.65396e-015	7.67379e-015	5.26491e-015	1.15562e-014	1.66729e-014	1.99715e-014	2.23958e-014	2.06285e-014	2.08262e-014	9.23935e-015	1.45127e-014	5.80423e-015	-3.65375e-017	1.37481e-014
6.09844e-015	7.2173e-015	9.6622e-015	9.59541e-015	2.0153e-014	1.8511e-014	1.94489e-014	1.94658e-014	1.65214e-014	8.79213e-015	1.63448e-014	5.99767e-015	8.2622e-015	5.33065e-015	1.18978e-014	1.66326e-014	1.97507e-014	2.239e-014	2.06126e-014	2.06839e-014	9.11631e-015	1.4208e-014	5.46225e-015	5.07966e-017	1.38749e-014
6.50582e-015	7.22202e-015	9.61174e-015	9.62935e-015	2.04299e-014	1.87913e-014	1.96201e-014	1.96626e-014	1.68034e-014	8.95505e-015	1.66136e-014	6.35362e-015	8.8745e-015	5.41181e-015	1.22287e-014	1.65689e-014	1.95181e-014	2.23623e-014	2.05913e-014	2.05123e-014	8.9959e-015	1.38748e-014	5.10794e-015	1.57232e-016	1.39787e-014
6.8916e-015	7.18587e-015	9.55015e-015	9.64863e-015	2.06745e-014	1.9047e-014	1.97972e-014	1.98259e-014	1.70807e-014	9.10141e-015	1.68773e-014	6.72114e-015	9.50697e-015	5.5092e-015	1.25472e-014	1.64821e-014	1.92756e-014	2.23133e-014	2.05635e-014	2.03118e-014	8.87811e-015	1.35129e-014	4.74271e-015	2.80041e-016	1.40586e-014
7.25171e-015	7.10843e-015	9.479e-015	9.65356e-015	2.08835e-014	1.9276e-014	1.99792e-014	1.99552e-014	1.73511e-014	9.2294e-015	1.71363e-014	7.09982e-015	1.01547e-014	5.62322e-015	1.28509e-014	1.63737e-014	1.90242e-014	2.22442e-014	2.05279e-014	2.00824e-014	8.76302e-015	1.31239e-014	4.36866e-015	4.16654e-016	1.41139e-014
7.58216e-015	6.99028e-015	9.39965e-015	9.64485e-015	2.10549e-014	1.94775e-014	2.01655e-014	2.00499e-014	1.76128e-014	9.33772e-015	1.73916e-014	7.48856e-015	1.08126e-014	5.75458e-015	1.31381e-014	1.62445e-014	1.8766e-014	2.21559e-014	2.04835e-014	1.98244e-014	8.65107e-015	1.27092e-014	3.9876e-015	5.63959e-016	1.41441e-014
7.8789e-015	6.83247e-015	9.31304e-015	9.62267e-015	2.11864e-014	1.96493e-014	2.03557e-014	2.01096e-014	1.78643e-014	9.42524e-015	1.76432e-014	7.88686e-015	1.14748e-014	5.90329e-015	1.34067e-014	1.60962e-014	1.85032e-014	2.20495e-014	2.04288e-014	1.95393e-014	8.5422e-015	1.22705e-014	3.60171e-015	7.18638e-016	1.41492e-014
8.13899e-015	6.63619e-015	9.22046e-015	9.58776e-015	2.12767e-014	1.97895e-014	2.05494e-014	2.01345e-014	1.81042e-014	9.49075e-015	1.78913e-014	8.29378e-015	1.21362e-014	6.06934e-015	1.36555e-014	1.59304e-014	1.82369e-014	2.19263e-014	2.03621e-014	1.92276e-014	8.43589e-015	1.18103e-014	3.21346e-015	8.77636e-016	1.4129e-014
8.3595e-015	6.40383e-015	9.12279e-015	9.54054e-015	2.1324e-014	1.98973e-014	2.07455e-014	2.01249e-014	1.8331e-014	9.5335e-015	1.81366e-014	8.70805e-015	1.27916e-014	6.25253e-015	1.38836e-014	1.57483e-014	1.79696e-014	2.1788e-014	2.02826e-014	1.88906e-014	8.33192e-015	1.13312e-014	2.8253e-015	1.03831e-015	1.40836e-014
8.53802e-015	6.13784e-015	9.02107e-015	9.48173e-015	2.13275e-014	1.99721e-014	2.09431e-014	2.00816e-014	1.85438e-014	9.55305e-015	1.83791e-014	9.12787e-015	1.34352e-014	6.45295e-015	1.409e-014	1.55512e-014	1.77032e-014	2.16362e-014	2.01892e-014	1.85296e-014	8.23126e-015	1.08355e-014	2.43931e-015	1.19741e-015	1.40129e-014
8.67253e-015	5.84086e-015	8.91686e-015	9.41214e-015	2.1286e-014	2.00131e-014	2.11418e-014	2.00053e-014	1.87414e-014	9.54903e-015	1.86185e-014	9.55219e-015	1.4061e-014	6.67028e-015	1.4274e-014	1.5341e-014	1.74387e-014	2.14723e-014	2.0081e-014	1.81456e-014	8.13373e-015	1.03264e-014	2.05765e-015	1.352e-015	1.39169e-014
8.76131e-015	5.51668e-015	8.81086e-015	9.33289e-015	2.11992e-014	2.00197e-014	2.13408e-014	1.98972e-014	1.89231e-014	9.52174e-015	1.88552e-014	9.97929e-015	1.46628e-014	6.90394e-015	1.44355e-014	1.51186e-014	1.71774e-014	2.12982e-014	1.99574e-014	1.77403e-014	8.03891e-015	9.80783e-015	1.68244e-015	1.49892e-015	1.37961e-014
8.80301e-015	5.16855e-015	8.70411e-015	9.24538e-015	2.10664e-014	1.99908e-014	2.15393e-014	1.97591e-014	1.9087e-014	9.47099e-015	1.90887e-014	1.04071e-014	1.52352e-014	7.15275e-015	1.45744e-014	1.48854e-014	1.69212e-014	2.11153e-014	1.98172e-014	1.73149e-014	7.94653e-015	9.28275e-015	1.31555e-015	1.63585e-015	1.36511e-014
8.79653e-015	4.80036e-015	8.5974e-015	9.15068e-015	2.08879e-014	1.99261e-014	2.17374e-014	1.95927e-014	1.92334e-014	9.39767e-015	1.93186e-014	1.08332e-014	1.57722e-014	7.41542e-015	1.46907e-014	1.4642e-014	1.66713e-014	2.09254e-014	1.96597e-014	1.68721e-014	7.85573e-015	8.75492e-015	9.59316e-016	1.75965e-015	1.34825e-014
8.74202e-015	4.41646e-015	8.49077e-015	9.04999e-015	2.06648e-014	1.98261e-014	2.19342e-014	1.94e-014	1.93617e-014	9.3026e-015	1.95443e-014	1.12554e-014	1.62681e-014	7.69005e-015	1.47845e-014	1.43894e-014	1.64287e-014	2.07303e-014	1.94838e-014	1.64135e-014	7.76625e-015	8.2274e-015	6.15532e-016	1.86801e-015	1.3291e-014
8.63921e-015	4.02135e-015	8.38497e-015	8.9447e-015	2.03972e-014	1.96912e-014	2.21283e-014	1.91828e-014	1.94712e-014	9.18676e-015	1.97652e-014	1.1671e-014	1.67184e-014	7.97475e-015	1.48564e-014	1.41291e-014	1.61946e-014	2.0531e-014	1.92894e-014	1.59409e-014	7.67746e-015	7.70404e-015	2.86165e-016	1.95867e-015	1.30775e-014
8.48935e-015	3.61956e-015	8.28e-015	8.8348e-015	2.00858e-014	1.9521e-014	2.23186e-014	1.89433e-014	1.95615e-014	9.05154e-015	1.99803e-014	1.20779e-014	1.7119e-014	8.26774e-015	1.49066e-014	1.38619e-014	1.59693e-014	2.03287e-014	1.90754e-014	1.5456e-014	7.58853e-015	7.18827e-015	-2.73946e-017	2.02973e-015	1.28431e-014
8.29341e-015	3.21604e-015	8.17593e-015	8.72043e-015	1.97313e-014	1.93149e-014	2.25039e-014	1.86836e-014	1.96328e-014	8.89835e-015	2.01887e-014	1.24738e-014	1.74657e-014	8.56662e-015	1.4937e-014	1.35879e-014	1.57527e-014	2.0125e-014	1.88417e-014	1.49615e-014	7.49922e-015	6.68427e-015	-3.2386e-016	2.0795e-015	1.25888e-014
8.05314e-015	2.81559e-015	8.07281e-015	8.60265e-015	1.93349e-014	1.90737e-014	2.26838e-014	1.84063e-014	1.96852e-014	8.72872e-015	2.03893e-014	1.28557e-014	1.77545e-014	8.86876e-015	1.49478e-014	1.33079e-014	1.55449e-014	1.99207e-014	1.85878e-014	1.44592e-014	7.40931e-015	6.19524e-015	-6.02225e-016	2.10607e-015	1.2316e-014
7.77102e-015	2.4228e-015	7.97041e-015	8.48207e-015	1.88977e-014	1.87981e-014	2.28566e-014	1.81144e-014	1.9719e-014	8.5447e-015	2.0581e-014	1.3221e-014	1.79816e-014	9.17133e-015	1.49394e-014	1.30221e-014	1.5346e-014	1.97163e-014	1.83137e-014	1.39512e-014	7.31824e-015	5.72462e-015	-8.61131e-016	2.10782e-015	1.20256e-014
7.44961e-015	2.04171e-015	7.86859e-015	8.35931e-015	1.84209e-014	1.8489e-014	2.30216e-014	1.78107e-014	1.97347e-014	8.34778e-015	2.07625e-014	1.35669e-014	1.81447e-014	9.4715e-015	1.49127e-014	1.27298e-014	1.51558e-014	1.95121e-014	1.80188e-014	1.34395e-014	7.22512e-015	5.27565e-015	-1.09937e-015	2.08444e-015	1.17185e-014
7.09088e-015	1.67711e-015	7.76671e-015	8.23473e-015	1.7907e-014	1.81465e-014	2.31772e-014	1.74978e-014	1.97331e-014	8.14061e-015	2.09325e-014	1.38902e-014	1.82417e-014	9.76585e-015	1.48687e-014	1.2431e-014	1.49738e-014	1.93077e-014	1.77036e-014	1.29258e-014	7.12939e-015	4.85103e-015	-1.317e-015	2.03535e-015	1.13961e-014
6.69829e-015	1.33304e-015	7.66405e-015	8.10835e-015	1.73578e-014	1.7771e-014	2.33218e-014	1.7177e-014	1.97147e-014	7.92552e-015	2.10896e-014	1.41885e-014	1.82708e-014	1.00511e-014	1.48081e-014	1.21249e-014	1.47992e-014	1.91031e-014	1.73679e-014	1.24126e-014	7.03007e-015	4.45282e-015	-1.5137e-015	1.96098e-015	1.10597e-014
6.27533e-015	1.01335e-015	7.56002e-015	7.97979e-015	1.6776e-014	1.73637e-014	2.34546e-014	1.68517e-014	1.96805e-014	7.70478e-015	2.12322e-014	1.44594e-014	1.82316e-014	1.03245e-014	1.47321e-014	1.18114e-014	1.46309e-014	1.88981e-014	1.70118e-014	1.19016e-014	6.92626e-015	4.08283e-015	-1.68908e-015	1.86162e-015	1.07102e-014
5.82578e-015	7.2135e-016	7.45366e-015	7.84918e-015	1.61636e-014	1.6926e-014	2.35742e-014	1.65244e-014	1.96314e-014	7.47987e-015	2.13589e-014	1.47001e-014	1.8124e-014	1.05826e-014	1.46418e-014	1.14907e-014	1.44669e-014	1.86923e-014	1.6636e-014	1.13945e-014	6.81787e-015	3.74323e-015	-1.84281e-015	1.73751e-015	1.03489e-014
5.35454e-015	4.60439e-016	7.34434e-015	7.71611e-015	1.55228e-014	1.64586e-014	2.36791e-014	1.61975e-014	1.95679e-014	7.25254e-015	2.14675e-014	1.49082e-014	1.79483e-014	1.08224e-014	1.45388e-014	1.11623e-014	1.4306e-014	1.84845e-014	1.62413e-014	1.08928e-014	6.70454e-015	3.43612e-015	-1.9753e-015	1.58962e-015	9.97695e-015
4.86583e-015	2.32895e-016	7.23057e-015	7.57981e-015	1.4856e-014	1.59631e-014	2.37678e-014	1.58733e-014	1.94914e-014	7.02596e-015	2.15563e-014	1.50814e-014	1.77059e-014	1.10409e-014	1.44232e-014	1.08252e-014	1.41468e-014	1.82744e-014	1.58283e-014	1.03985e-014	6.58536e-015	3.16288e-015	-2.08697e-015	1.41968e-015	9.59542e-015
4.36408e-015	4.12508e-017	7.11165e-015	7.44029e-015	1.41661e-014	1.54411e-014	2.38396e-014	1.55542e-014	1.94025e-014	6.80265e-015	2.16243e-014	1.52178e-014	1.73986e-014	1.1235e-014	1.42958e-014	1.04792e-014	1.39873e-014	1.80611e-014	1.53983e-014	9.91242e-015	6.46026e-015	2.92411e-015	-2.17854e-015	1.22954e-015	9.20543e-015
3.85382e-015	-1.12035e-016	6.98719e-015	7.2968e-015	1.34563e-014	1.48939e-014	2.3893e-014	1.52419e-014	1.93025e-014	6.58454e-015	2.16702e-014	1.53155e-014	1.70294e-014	1.14021e-014	1.41576e-014	1.01234e-014	1.38252e-014	1.78431e-014	1.49526e-014	9.43582e-015	6.32886e-015	2.72002e-015	-2.25019e-015	1.02027e-015	8.80877e-015
3.34004e-015	-2.25603e-016	6.85657e-015	7.14915e-015	1.27305e-014	1.43232e-014	2.39264e-014	1.49395e-014	1.91934e-014	6.37404e-015	2.16927e-014	1.53729e-014	1.66018e-014	1.15388e-014	1.40092e-014	9.7572e-015	1.36585e-014	1.76185e-014	1.44921e-014	8.97019e-015	6.19153e-015	2.55004e-015	-2.303e-015	7.94497e-016	8.40714e-015
2.82785e-015	-2.98859e-016	6.71891e-015	6.99612e-015	1.19918e-014	1.3731e-014	2.39384e-014	1.46481e-014	1.90761e-014	6.17302e-015	2.16905e-014	1.53887e-014	1.61188e-014	1.16432e-014	1.38512e-014	9.38067e-015	1.34853e-014	1.73858e-014	1.40179e-014	8.51704e-015	6.0486e-015	2.41409e-015	-2.33795e-015	5.5519e-016	8.00168e-015
2.32181e-015	-3.31705e-016	6.57396e-015	6.83793e-015	1.12432e-014	1.31194e-014	2.39277e-014	1.43686e-014	1.89519e-014	5.98294e-015	2.16626e-014	1.53622e-014	1.55846e-014	1.17137e-014	1.36843e-014	8.9933e-015	1.33034e-014	1.71437e-014	1.35317e-014	8.07738e-015	5.90061e-015	2.31195e-015	-2.356e-015	3.05131e-016	7.59399e-015
1.82659e-015	-3.23736e-016	6.42104e-015	6.67357e-015	1.04879e-014	1.24906e-014	2.38939e-014	1.41019e-014	1.88224e-014	5.80609e-015	2.16088e-014	1.52925e-014	1.5004e-014	1.17486e-014	1.35087e-014	8.59444e-015	1.31113e-014	1.68905e-014	1.30359e-014	7.65253e-015	5.74808e-015	2.24234e-015	-2.35838e-015	4.67444e-017	7.18562e-015
1.3466e-015	-2.74947e-016	6.25974e-015	6.50257e-015	9.72918e-015	1.18472e-014	2.38358e-014	1.38487e-014	1.86884e-014	5.64407e-015	2.15281e-014	1.51794e-014	1.43824e-014	1.1746e-014	1.33242e-014	8.18402e-015	1.2907e-014	1.66246e-014	1.25319e-014	7.24333e-015	5.59075e-015	2.2038e-015	-2.34608e-015	-2.15769e-016	6.77869e-015
8.86084e-016	-1.86677e-016	6.09031e-015	6.32398e-015	8.97051e-015	1.11918e-014	2.37524e-014	1.36096e-014	1.85506e-014	5.49747e-015	2.14194e-014	1.50235e-014	1.37251e-014	1.17044e-014	1.31312e-014	7.7629e-015	1.26882e-014	1.63445e-014	1.20219e-014	6.85026e-015	5.4289e-015	2.19465e-015	-2.32026e-015	-4.79947e-016	6.37482e-015
4.49128e-016	-6.05956e-017	5.91317e-015	6.13742e-015	8.21547e-015	1.05272e-014	2.36434e-014	1.33845e-014	1.84104e-014	5.36702e-015	2.12828e-014	1.48254e-014	1.3038e-014	1.16228e-014	1.29298e-014	7.33058e-015	1.24535e-014	1.60495e-014	1.15081e-014	6.47401e-015	5.26406e-015	2.21229e-015	-2.2824e-015	-7.42687e-016	5.97573e-015
3.96923e-017	1.01625e-016	5.72919e-015	5.94223e-015	7.46865e-015	9.85602e-015	2.35079e-014	1.31737e-014	1.8269e-014	5.25386e-015	2.11185e-014	1.45858e-014	1.23272e-014	1.15009e-014	1.272e-014	6.88845e-015	1.22007e-014	1.57374e-014	1.09924e-014	6.11529e-015	5.09698e-015	2.25441e-015	-2.23306e-015	-1.00022e-015	5.58336e-015
-3.38686e-016	2.98161e-016	5.53818e-015	5.73866e-015	6.73427e-015	9.18106e-015	2.3346e-014	1.29772e-014	1.8128e-014	5.15869e-015	2.09266e-014	1.43059e-014	1.15996e-014	1.1339e-014	1.25018e-014	6.43797e-015	1.19289e-014	1.54071e-014	1.04773e-014	5.77464e-015	4.92884e-015	2.31844e-015	-2.17348e-015	-1.2494e-015	5.19952e-015
-6.83196e-016	5.2671e-016	5.34106e-015	5.52667e-015	6.01588e-015	8.50562e-015	2.31575e-014	1.27944e-014	1.79887e-014	5.08214e-015	2.07075e-014	1.39878e-014	1.08616e-014	1.11377e-014	1.22746e-014	5.98086e-015	1.16373e-014	1.50581e-014	9.96533e-015	5.45307e-015	4.76119e-015	2.40174e-015	-2.10452e-015	-1.48744e-015	4.82666e-015
-9.90705e-016	7.83962e-016	5.13856e-015	5.30643e-015	5.31772e-015	7.83343e-015	2.2942e-014	1.26251e-014	1.78518e-014	5.02441e-015	2.0462e-014	1.36336e-014	1.01192e-014	1.08973e-014	1.20389e-014	5.51851e-015	1.13247e-014	1.46893e-014	9.45855e-015	5.15049e-015	4.59542e-015	2.50161e-015	-2.02682e-015	-1.71086e-015	4.4666e-015
-1.25851e-015	1.06703e-015	4.93154e-015	5.07799e-015	4.64335e-015	7.16772e-015	2.27001e-014	1.24691e-014	1.77185e-014	4.98539e-015	2.01907e-014	1.32462e-014	9.37859e-015	1.0619e-014	1.17937e-014	5.05187e-015	1.09906e-014	1.42995e-014	8.95921e-015	4.86692e-015	4.4332e-015	2.61517e-015	-1.94185e-015	-1.91652e-015	4.12098e-015
-1.48358e-015	1.37303e-015	4.72087e-015	4.84224e-015	3.99572e-015	6.51175e-015	2.24321e-014	1.23254e-014	1.75897e-014	4.96454e-015	1.9895e-014	1.28283e-014	8.6471e-015	1.03041e-014	1.15391e-014	4.58309e-015	1.06344e-014	1.38879e-014	8.46985e-015	4.60224e-015	4.27621e-015	2.73996e-015	-1.8506e-015	-2.10149e-015	3.79198e-015
-1.6643e-015	1.69871e-015	4.50849e-015	4.60003e-015	3.37948e-015	5.86892e-015	2.21393e-014	1.21931e-014	1.74659e-014	4.96154e-015	1.95766e-014	1.23834e-014	7.93026e-015	9.9552e-015	1.12743e-014	4.11409e-015	1.02564e-014	1.34549e-014	7.99335e-015	4.35668e-015	4.12592e-015	2.8732e-015	-1.75362e-015	-2.26297e-015	3.48205e-015
-1.79954e-015	2.04051e-015	4.29507e-015	4.35155e-015	2.79839e-015	5.24277e-015	2.18222e-014	1.20703e-014	1.73476e-014	4.97631e-015	1.92365e-014	1.19156e-014	7.23368e-015	9.57406e-015	1.09986e-014	3.64721e-015	9.85696e-015	1.30007e-014	7.53162e-015	4.13017e-015	3.98447e-015	3.01192e-015	-1.65173e-015	-2.39899e-015	3.19325e-015
-1.88799e-015	2.39563e-015	4.08202e-015	4.09778e-015	2.25601e-015	4.63721e-015	2.14814e-014	1.19546e-014	1.72355e-014	5.00817e-015	1.88771e-014	1.14284e-014	6.56317e-015	9.16288e-015	1.07123e-014	3.18544e-015	9.43675e-015	1.25254e-014	7.08687e-015	3.92234e-015	3.8535e-015	3.15376e-015	-1.54521e-015	-2.50781e-015	2.92749e-015
-1.92965e-015	2.75973e-015	3.87115e-015	3.84001e-015	1.75554e-015	4.05511e-015	2.11182e-014	1.18439e-014	1.71301e-014	5.05637e-015	1.85004e-014	1.0926e-014	5.92347e-015	8.72444e-015	1.04148e-014	2.73086e-015	8.9969e-015	1.20293e-014	6.66107e-015	3.73331e-015	3.73402e-015	3.29545e-015	-1.43432e-015	-2.58715e-015	2.68659e-015
-1.92447e-015	3.12996e-015	3.66355e-015	3.57948e-015	1.30012e-015	3.49924e-015	2.07343e-014	1.17373e-014	1.70315e-014	5.11952e-015	1.81083e-014	1.04128e-014	5.32007e-015	8.2621e-015	1.01056e-014	2.28577e-015	8.53846e-015	1.15133e-014	6.25631e-015	3.56236e-015	3.62733e-015	3.43514e-015	-1.31953e-015	-2.6354e-015	2.47214e-015
-1.87217e-015	3.5029e-015	3.46063e-015	3.31765e-015	8.9238e-016	2.97321e-015	2.03313e-014	1.16332e-014	1.69398e-014	5.19645e-015	1.77032e-014	9.89315e-015	4.75745e-015	7.77908e-015	9.78417e-015	1.85315e-015	8.06337e-015	1.09791e-014	5.87435e-015	3.40903e-015	3.53544e-015	3.57112e-015	-1.20106e-015	-2.65152e-015	2.28579e-015
-1.77504e-015	3.8758e-015	3.26471e-015	3.05542e-015	5.34873e-016	2.48058e-015	1.99108e-014	1.15296e-014	1.68553e-014	5.28598e-015	1.72877e-014	9.37205e-015	4.23864e-015	7.27818e-015	9.45026e-015	1.43535e-015	7.57313e-015	1.04278e-014	5.51652e-015	3.27309e-015	3.45985e-015	3.70113e-015	-1.07933e-015	-2.63456e-015	2.12888e-015
-1.63368e-015	4.24504e-015	3.07677e-015	2.79441e-015	2.29671e-016	2.02455e-015	1.94748e-014	1.14241e-014	1.6778e-014	5.3868e-015	1.68637e-014	8.85391e-015	3.76693e-015	6.76269e-015	9.10383e-015	1.03573e-015	7.06977e-015	9.86099e-015	5.18358e-015	3.15392e-015	3.402e-015	3.82345e-015	-9.54296e-016	-2.58414e-015	2.00281e-015
-1.4497e-015	4.60804e-015	2.89883e-015	2.53707e-015	-2.15577e-017	1.60744e-015	1.90252e-014	1.13147e-014	1.67081e-014	5.4972e-015	1.64338e-014	8.34319e-015	3.34524e-015	6.2367e-015	8.74528e-015	6.56988e-016	6.55584e-015	9.28083e-015	4.87752e-015	3.05133e-015	3.36268e-015	3.93665e-015	-8.26032e-016	-2.50042e-015	1.90904e-015
-1.22506e-015	4.96247e-015	2.73257e-015	2.28475e-015	-2.17484e-016	1.23184e-015	1.8564e-014	1.12004e-014	1.6645e-014	5.6159e-015	1.60014e-014	7.84468e-015	2.97546e-015	5.70414e-015	8.37475e-015	3.01857e-016	6.03396e-015	8.68936e-015	4.59943e-015	2.96462e-015	3.34295e-015	4.03979e-015	-6.94762e-016	-2.38358e-015	1.84837e-015
-9.62011e-016	5.30598e-015	2.57879e-015	2.03897e-015	-3.56738e-016	9.00416e-016	1.80932e-014	1.10788e-014	1.65887e-014	5.74165e-015	1.55687e-014	7.36273e-015	2.65905e-015	5.16806e-015	7.99179e-015	-2.71545e-017	5.50716e-015	8.08928e-015	4.35008e-015	2.89307e-015	3.34392e-015	4.13163e-015	-5.60054e-016	-2.23443e-015	1.82111e-015
-6.62664e-016	5.63667e-015	2.43852e-015	1.8014e-015	-4.38767e-016	6.14709e-016	1.76143e-014	1.09487e-014	1.65384e-014	5.87283e-015	1.51378e-014	6.90128e-015	2.39676e-015	4.63302e-015	7.59722e-015	-3.28144e-016	4.97873e-015	7.48228e-015	4.12962e-015	2.83583e-015	3.36582e-015	4.21141e-015	-4.21998e-016	-2.05373e-015	1.82784e-015
-3.3024e-016	5.95311e-015	2.31279e-015	1.57412e-015	-4.63548e-016	3.76199e-016	1.71307e-014	1.08085e-014	1.64933e-014	6.00831e-015	1.47115e-014	6.46429e-015	2.18904e-015	4.10227e-015	7.19154e-015	-5.98328e-016	4.45149e-015	6.87083e-015	3.93753e-015	2.7919e-015	3.40844e-015	4.27986e-015	-2.80561e-016	-1.84334e-015	1.86904e-015
3.16156e-017	6.25446e-015	2.20254e-015	1.35925e-015	-4.31435e-016	1.85186e-016	1.66449e-014	1.0657e-014	1.64525e-014	6.14649e-015	1.42921e-014	6.05542e-015	2.03582e-015	3.57831e-015	6.77543e-015	-8.36126e-016	3.92875e-015	6.25765e-015	3.77386e-015	2.75985e-015	3.47191e-015	4.33661e-015	-1.36248e-016	-1.60517e-015	1.94423e-015
4.20053e-016	6.53958e-015	2.10785e-015	1.15817e-015	-3.43166e-016	4.22102e-017	1.61578e-014	1.04931e-014	1.64156e-014	6.28597e-015	1.38817e-014	5.67817e-015	1.9364e-015	3.06375e-015	6.34883e-015	-1.03968e-015	3.4136e-015	5.6452e-015	3.63837e-015	2.73831e-015	3.5564e-015	4.38228e-015	1.07783e-017	-1.34165e-015	2.05356e-015
8.31552e-016	6.80789e-015	2.02899e-015	9.71952e-016	-2.003e-016	-5.25546e-017	1.56717e-014	1.03168e-014	1.63809e-014	6.42504e-015	1.34819e-014	5.33571e-015	1.88926e-015	2.56116e-015	5.91232e-015	-1.20816e-015	2.90877e-015	5.03578e-015	3.52982e-015	2.72563e-015	3.66084e-015	4.41766e-015	1.60521e-016	-1.05525e-015	2.19672e-015
1.262e-015	7.05859e-015	1.96556e-015	8.0173e-016	-4.96011e-018	-9.99528e-017	1.5189e-014	1.01272e-014	1.63466e-014	6.56288e-015	1.30948e-014	5.03044e-015	1.89247e-015	2.07337e-015	5.46691e-015	-1.34115e-015	2.41702e-015	4.43148e-015	3.44705e-015	2.72057e-015	3.7849e-015	4.44299e-015	3.13098e-016	-7.48447e-016	2.37288e-015
1.70762e-015	7.29186e-015	1.91788e-015	6.49041e-016	2.40802e-016	-1.00299e-016	1.47118e-014	9.92386e-015	1.63124e-014	6.6982e-015	1.27222e-014	4.76444e-015	1.94247e-015	1.6016e-015	5.01343e-015	-1.43858e-015	1.94123e-015	3.83518e-015	3.38914e-015	2.72152e-015	3.92693e-015	4.45947e-015	4.68185e-016	-4.23905e-016	2.58028e-015
2.16436e-015	7.50814e-015	1.88489e-015	5.14339e-016	5.33442e-016	-5.491e-017	1.42416e-014	9.70677e-015	1.62766e-014	6.82983e-015	1.23652e-014	4.53869e-015	2.03608e-015	1.14739e-015	4.55206e-015	-1.50083e-015	1.48434e-015	3.24898e-015	3.35465e-015	2.72746e-015	4.08561e-015	4.46798e-015	6.25743e-016	-8.47062e-017	2.8176e-015
2.62849e-015	7.70744e-015	1.8652e-015	3.98448e-016	8.69521e-016	3.43447e-017	1.37793e-014	9.47616e-015	1.62375e-014	6.95712e-015	1.20247e-014	4.35456e-015	2.16984e-015	7.12202e-016	4.08385e-015	-1.52908e-015	1.04866e-015	2.67538e-015	3.34151e-015	2.73685e-015	4.25897e-015	4.47018e-015	7.8564e-016	2.65144e-016	3.08298e-015
3.09619e-015	7.89051e-015	1.8578e-015	3.01944e-016	1.24569e-015	1.65992e-016	1.33255e-014	9.23283e-015	1.6193e-014	7.07926e-015	1.17016e-014	4.21255e-015	2.33991e-015	2.96721e-016	3.61015e-015	-1.52423e-015	6.3599e-016	2.11609e-015	3.34707e-015	2.74862e-015	4.44464e-015	4.4673e-015	9.47313e-016	6.2292e-016	3.37463e-015
3.56349e-015	8.05861e-015	1.86187e-015	2.24889e-016	1.65747e-015	3.37324e-016	1.28814e-014	8.97801e-015	1.61417e-014	7.19545e-015	1.13965e-014	4.1126e-015	2.54198e-015	-9.83289e-017	3.1322e-015	-1.48709e-015	2.48347e-016	1.57303e-015	3.36902e-015	2.76123e-015	4.64088e-015	4.46052e-015	1.11004e-015	9.85335e-016	3.6907e-015
4.02651e-015	8.21272e-015	1.87563e-015	1.67097e-016	2.09992e-015	5.44476e-016	1.24486e-014	8.7128e-015	1.60823e-014	7.30431e-015	1.11098e-014	4.05469e-015	2.77154e-015	-4.72279e-016	2.65061e-015	-1.41984e-015	-1.12216e-016	1.04792e-015	3.40435e-015	2.77273e-015	4.84507e-015	4.45176e-015	1.27357e-015	1.34891e-015	4.02973e-015
4.48161e-015	8.35447e-015	1.89771e-015	1.2839e-016	2.56785e-015	7.8349e-016	1.2028e-014	8.43751e-015	1.60129e-014	7.40556e-015	1.08411e-014	4.03775e-015	3.02421e-015	-8.25076e-016	2.16664e-015	-1.32562e-015	-4.44077e-016	5.42356e-016	3.45044e-015	2.78153e-015	5.05457e-015	4.44276e-015	1.43761e-015	1.71018e-015	4.38891e-015
4.92512e-015	8.48627e-015	1.92607e-015	1.08555e-016	3.05601e-015	1.05117e-015	1.16202e-014	8.15337e-015	1.59325e-014	7.4986e-015	1.05908e-014	4.06037e-015	3.29544e-015	-1.15733e-015	1.68211e-015	-1.20732e-015	-7.45867e-016	5.75673e-017	3.50406e-015	2.78725e-015	5.26587e-015	4.43501e-015	1.60131e-015	2.06631e-015	4.76557e-015
5.35347e-015	8.60939e-015	1.95842e-015	1.06552e-016	3.55865e-015	1.3428e-015	1.12254e-014	7.8618e-015	1.58389e-014	7.5836e-015	1.03583e-014	4.12045e-015	3.58063e-015	-1.46937e-015	1.19847e-015	-1.06789e-015	-1.01724e-015	-4.04937e-016	3.56218e-015	2.78906e-015	5.47667e-015	4.42981e-015	1.76412e-015	2.41447e-015	5.15695e-015
5.7637e-015	8.72518e-015	1.99301e-015	1.2063e-016	4.07044e-015	1.65363e-015	1.08438e-014	7.5652e-015	1.57308e-014	7.66067e-015	1.01431e-014	4.21557e-015	3.8753e-015	-1.76139e-015	7.17079e-016	-9.10455e-016	-1.25772e-015	-8.44194e-016	3.62176e-015	2.78512e-015	5.68393e-015	4.42862e-015	1.92538e-015	2.75155e-015	5.56e-015
6.15262e-015	8.83528e-015	2.02793e-015	1.49742e-016	4.58537e-015	1.97944e-015	1.0475e-014	7.26521e-015	1.56063e-014	7.72962e-015	9.94433e-015	4.34275e-015	4.17435e-015	-2.03567e-015	2.3953e-016	-7.38915e-016	-1.46729e-015	-1.25952e-015	3.67909e-015	2.77424e-015	5.88516e-015	4.43281e-015	2.08453e-015	3.07441e-015	5.97195e-015
6.51753e-015	8.94159e-015	2.06078e-015	1.9215e-016	5.0973e-015	2.31491e-015	1.01182e-014	6.96453e-015	1.5463e-014	7.79069e-015	9.76047e-015	4.49856e-015	4.47252e-015	-2.29321e-015	-2.32779e-016	-5.56952e-016	-1.64659e-015	-1.64986e-015	3.73066e-015	2.75543e-015	6.077e-015	4.44403e-015	2.24038e-015	3.38081e-015	6.39004e-015
6.85637e-015	9.04627e-015	2.0897e-015	2.46e-016	5.60066e-015	2.65469e-015	9.77332e-015	6.66561e-015	1.52996e-014	7.84405e-015	9.58989e-015	4.67973e-015	4.76526e-015	-2.53511e-015	-6.97989e-016	-3.67658e-016	-1.79593e-015	-2.01543e-015	3.77328e-015	2.72821e-015	6.25611e-015	4.46292e-015	2.39228e-015	3.66846e-015	6.81126e-015
7.16617e-015	9.15133e-015	2.11248e-015	3.09573e-016	6.08893e-015	2.99393e-015	9.4397e-015	6.37109e-015	1.51154e-014	7.88993e-015	9.43171e-015	4.88212e-015	5.04857e-015	-2.76282e-015	-1.1543e-015	-1.76076e-016	-1.91602e-015	-2.35668e-015	3.80378e-015	2.69221e-015	6.42017e-015	4.49069e-015	2.53969e-015	3.93517e-015	7.23268e-015
7.44504e-015	9.25848e-015	2.12692e-015	3.80886e-016	6.55651e-015	3.32751e-015	9.11628e-015	6.0827e-015	1.4909e-014	7.92872e-015	9.28423e-015	5.1018e-015	5.31897e-015	-2.97776e-015	-1.60001e-015	1.37687e-017	-2.0082e-015	-2.67318e-015	3.8184e-015	2.64712e-015	6.56672e-015	4.52783e-015	2.68172e-015	4.18012e-015	7.65148e-015
7.69212e-015	9.36872e-015	2.13145e-015	4.58383e-016	6.9979e-015	3.65028e-015	8.80241e-015	5.80209e-015	1.46796e-014	7.96036e-015	9.14583e-015	5.33426e-015	5.57259e-015	-3.18148e-015	-2.03369e-015	1.98109e-016	-2.07422e-015	-2.96508e-015	3.81493e-015	2.5928e-015	6.69375e-015	4.57465e-015	2.81764e-015	4.40205e-015	8.06569e-015
7.90648e-015	9.48332e-015	2.12453e-015	5.40725e-016	7.40801e-015	3.95721e-015	8.49701e-015	5.53196e-015	1.44263e-014	7.98528e-015	9.01434e-015	5.57554e-015	5.80576e-015	-3.37538e-015	-2.45401e-015	3.72729e-016	-2.11629e-015	-3.23334e-015	3.79096e-015	2.52947e-015	6.79887e-015	4.63235e-015	2.94676e-015	4.59986e-015	8.47321e-015
8.08733e-015	9.60438e-015	2.10497e-015	6.25349e-016	7.78205e-015	4.2433e-015	8.19911e-015	5.27457e-015	1.41482e-014	8.00421e-015	8.88798e-015	5.82137e-015	6.01611e-015	-3.56073e-015	-2.85929e-015	5.33676e-016	-2.1358e-015	-3.47815e-015	3.74431e-015	2.4572e-015	6.88076e-015	4.70119e-015	3.06894e-015	4.7731e-015	8.87167e-015
8.2345e-015	9.73277e-015	2.07162e-015	7.10398e-016	8.11556e-015	4.50404e-015	7.90705e-015	5.03201e-015	1.38446e-014	8.01781e-015	8.7653e-015	6.06746e-015	6.20097e-015	-3.73861e-015	-3.24816e-015	6.77241e-016	-2.13476e-015	-3.69989e-015	3.67308e-015	2.37635e-015	6.93814e-015	4.78088e-015	3.18382e-015	4.92276e-015	9.25854e-015
8.34776e-015	9.86938e-015	2.02353e-015	7.94091e-016	8.40401e-015	4.7354e-015	7.61934e-015	4.80653e-015	1.3515e-014	8.02665e-015	8.64413e-015	6.30982e-015	6.35779e-015	-3.90974e-015	-3.61903e-015	8.00191e-016	-2.11514e-015	-3.89974e-015	3.57504e-015	2.28792e-015	6.96997e-015	4.87132e-015	3.29055e-015	5.04868e-015	9.63189e-015
8.42785e-015	1.00151e-014	1.96017e-015	8.74996e-016	8.64393e-015	4.93336e-015	7.33539e-015	4.59986e-015	1.316e-014	8.03157e-015	8.5234e-015	6.54461e-015	6.48507e-015	-4.07468e-015	-3.9701e-015	9.00419e-016	-2.07956e-015	-4.07873e-015	3.44873e-015	2.19317e-015	6.97558e-015	4.97269e-015	3.38899e-015	5.15136e-015	9.99006e-015
8.47604e-015	1.01708e-014	1.88071e-015	9.51379e-016	8.83261e-015	5.09422e-015	7.05392e-015	4.41353e-015	1.27804e-014	8.03346e-015	8.40135e-015	6.76785e-015	6.58214e-015	-4.23434e-015	-4.29957e-015	9.75456e-016	-2.03115e-015	-4.23688e-015	3.29367e-015	2.09311e-015	6.95411e-015	5.08482e-015	3.47874e-015	5.23158e-015	1.03317e-014
8.49386e-015	1.03367e-014	1.78547e-015	1.02165e-015	8.9679e-015	5.21486e-015	6.77449e-015	4.24935e-015	1.23767e-014	8.03281e-015	8.2762e-015	6.97611e-015	6.64852e-015	-4.38855e-015	-4.60594e-015	1.02334e-015	-1.97195e-015	-4.37492e-015	3.10903e-015	1.98958e-015	6.90535e-015	5.20701e-015	3.56021e-015	5.2917e-015	1.0656e-014
8.48191e-015	1.05131e-014	1.67494e-015	1.08506e-015	9.04827e-015	5.29287e-015	6.49594e-015	4.1098e-015	1.19501e-014	8.03106e-015	8.14669e-015	7.16579e-015	6.68372e-015	-4.53703e-015	-4.88755e-015	1.04244e-015	-1.90406e-015	-4.49355e-015	2.89462e-015	1.88383e-015	6.83028e-015	5.33876e-015	3.63291e-015	5.33373e-015	1.09622e-014
8.44233e-015	1.07007e-014	1.54923e-015	1.14059e-015	9.0722e-015	5.32673e-015	6.21639e-015	3.99594e-015	1.15017e-014	8.02912e-015	8.01191e-015	7.33431e-015	6.68772e-015	-4.67889e-015	-5.14334e-015	1.03147e-015	-1.82931e-015	-4.59357e-015	2.6509e-015	1.77838e-015	6.72955e-015	5.47983e-015	3.69741e-015	5.35981e-015	1.12498e-014
8.37724e-015	1.08994e-014	1.40975e-015	1.18723e-015	9.0395e-015	5.31467e-015	5.93524e-015	3.90901e-015	1.1033e-014	8.02742e-015	7.87155e-015	7.47912e-015	6.66106e-015	-4.81434e-015	-5.37173e-015	9.89707e-016	-1.74945e-015	-4.67562e-015	2.37787e-015	1.67504e-015	6.60447e-015	5.62933e-015	3.75379e-015	5.37197e-015	1.15184e-014
8.28944e-015	1.11089e-014	1.25751e-015	1.22395e-015	8.94995e-015	5.25564e-015	5.65139e-015	3.84962e-015	1.05459e-014	8.02675e-015	7.72461e-015	7.59838e-015	6.60528e-015	-4.94209e-015	-5.57123e-015	9.17251e-016	-1.66672e-015	-4.74034e-015	2.07644e-015	1.57628e-015	6.45692e-015	5.78653e-015	3.803e-015	5.37292e-015	1.17672e-014
8.18171e-015	1.13288e-014	1.09456e-015	1.25058e-015	8.80457e-015	5.14889e-015	5.36378e-015	3.81834e-015	1.00435e-014	8.02815e-015	7.5709e-015	7.69061e-015	6.522e-015	-5.0607e-015	-5.74085e-015	8.15106e-016	-1.58327e-015	-4.78836e-015	1.74843e-015	1.48453e-015	6.28844e-015	5.951e-015	3.84561e-015	5.36584e-015	1.19966e-014
8.05748e-015	1.15595e-014	9.21789e-016	1.26683e-015	8.60534e-015	4.99491e-015	5.07219e-015	3.81508e-015	9.52784e-015	8.03248e-015	7.41008e-015	7.75442e-015	6.41245e-015	-5.1685e-015	-5.87962e-015	6.84694e-016	-1.50104e-015	-4.82082e-015	1.39635e-015	1.40215e-015	6.10204e-015	6.12227e-015	3.88238e-015	5.35394e-015	1.22067e-014
7.91954e-015	1.18002e-014	7.41754e-016	1.27319e-015	8.35472e-015	4.79499e-015	4.77639e-015	3.83983e-015	9.00177e-015	8.04082e-015	7.24204e-015	7.78943e-015	6.27923e-015	-5.26345e-015	-5.9865e-015	5.27206e-016	-1.42083e-015	-4.83694e-015	1.022e-015	1.33196e-015	5.90063e-015	6.29976e-015	3.91457e-015	5.34019e-015	1.23983e-014
7.77174e-015	1.20496e-014	5.56707e-016	1.27121e-015	8.05499e-015	4.55037e-015	4.47612e-015	3.89203e-015	8.46842e-015	8.05397e-015	7.06655e-015	7.79555e-015	6.12437e-015	-5.34399e-015	-6.06052e-015	3.44513e-016	-1.34439e-015	-4.83702e-015	6.27637e-016	1.27668e-015	5.68675e-015	6.48198e-015	3.94289e-015	5.3279e-015	1.25727e-014
7.61812e-015	1.23075e-014	3.68241e-016	1.2612e-015	7.70979e-015	4.26302e-015	4.17125e-015	3.97058e-015	7.93125e-015	8.07301e-015	6.88475e-015	7.77315e-015	5.9511e-015	-5.4083e-015	-6.10098e-015	1.39472e-016	-1.27237e-015	-4.82158e-015	2.15955e-016	1.23851e-015	5.46313e-015	6.66827e-015	3.96832e-015	5.32025e-015	1.27305e-014
7.46178e-015	1.25731e-014	1.79212e-016	1.24421e-015	7.32334e-015	3.93511e-015	3.86166e-015	4.07588e-015	7.39366e-015	8.09841e-015	6.69746e-015	7.72318e-015	5.7625e-015	-5.45417e-015	-6.10755e-015	-8.44794e-017	-1.20518e-015	-4.79093e-015	-2.10188e-016	1.22041e-015	5.23326e-015	6.85794e-015	3.99166e-015	5.32006e-015	1.28732e-014
7.30597e-015	1.2845e-014	-7.98177e-018	1.2214e-015	6.9e-015	3.56993e-015	3.54806e-015	4.20669e-015	6.85899e-015	8.1308e-015	6.50567e-015	7.64693e-015	5.56162e-015	-5.47979e-015	-6.07974e-015	-3.24281e-016	-1.14337e-015	-4.74465e-015	-6.46666e-016	1.22438e-015	5.00132e-015	7.05031e-015	4.01464e-015	5.33056e-015	1.30015e-014
7.1545e-015	1.31225e-014	-1.90613e-016	1.19456e-015	6.44402e-015	3.17054e-015	3.23074e-015	4.36197e-015	6.33076e-015	8.17118e-015	6.31025e-015	7.54599e-015	5.35196e-015	-5.48308e-015	-6.01775e-015	-5.76306e-016	-1.08685e-015	-4.68269e-015	-1.09095e-015	1.25283e-015	4.77096e-015	7.24546e-015	4.03806e-015	5.35442e-015	1.31169e-014
7.01078e-015	1.34042e-014	-3.66199e-016	1.16501e-015	5.96039e-015	2.74091e-015	2.91011e-015	4.54066e-015	5.81286e-015	8.22032e-015	6.11257e-015	7.42278e-015	5.13683e-015	-5.46181e-015	-5.92166e-015	-8.36582e-016	-1.03491e-015	-4.60499e-015	-1.53956e-015	1.308e-015	4.54553e-015	7.44331e-015	4.06308e-015	5.39455e-015	1.32202e-014
6.87825e-015	1.36889e-014	-5.32279e-016	1.13461e-015	5.45456e-015	2.28525e-015	2.58663e-015	4.74146e-015	5.30962e-015	8.27891e-015	5.91384e-015	7.27958e-015	4.92e-015	-5.41394e-015	-5.79201e-015	-1.10163e-015	-9.8757e-016	-4.51123e-015	-1.98885e-015	1.39161e-015	4.32894e-015	7.64316e-015	4.0908e-015	5.45347e-015	1.33126e-014
6.7597e-015	1.39753e-014	-6.86218e-016	1.10465e-015	4.93171e-015	1.80774e-015	2.26204e-015	4.96229e-015	4.82517e-015	8.3475e-015	5.71605e-015	7.11911e-015	4.70452e-015	-5.33765e-015	-5.62966e-015	-1.36727e-015	-9.44863e-016	-4.4013e-015	-2.43513e-015	1.50541e-015	4.12478e-015	7.84464e-015	4.12227e-015	5.53392e-015	1.33957e-014
6.65837e-015	1.42627e-014	-8.25543e-016	1.07659e-015	4.3978e-015	1.31343e-015	1.93821e-015	5.20068e-015	4.36383e-015	8.42602e-015	5.52097e-015	6.94491e-015	4.49362e-015	-5.23119e-015	-5.43513e-015	-1.62913e-015	-9.05989e-016	-4.27505e-015	-2.8747e-015	1.65117e-015	3.93623e-015	8.04747e-015	4.15861e-015	5.6372e-015	1.3471e-014
6.5764e-015	1.45498e-014	-9.48086e-016	1.05246e-015	3.85744e-015	8.0717e-016	1.61651e-015	5.45461e-015	3.92925e-015	8.51528e-015	5.33067e-015	6.75995e-015	4.29023e-015	-5.09405e-015	-5.20973e-015	-1.88212e-015	-8.70323e-016	-4.13234e-015	-3.30408e-015	1.82953e-015	3.7669e-015	8.25147e-015	4.20126e-015	5.76469e-015	1.35394e-014
6.51694e-015	1.48357e-014	-1.05152e-015	1.0348e-015	3.3162e-015	2.93603e-016	1.29766e-015	5.72234e-015	3.52511e-015	8.61489e-015	5.14725e-015	6.56766e-015	4.0976e-015	-4.92536e-015	-4.95453e-015	-2.12289e-015	-8.36073e-016	-3.97297e-015	-3.72047e-015	2.04094e-015	3.61954e-015	8.45628e-015	4.2508e-015	5.91779e-015	1.36019e-014
6.48253e-015	1.51192e-014	-1.13431e-015	1.02514e-015	2.77884e-015	-2.2264e-016	9.82839e-016	6.00083e-015	3.15503e-015	8.72511e-015	4.97247e-015	6.37174e-015	3.9183e-015	-4.72417e-015	-4.67125e-015	-2.34832e-015	-8.02634e-016	-3.79753e-015	-4.12032e-015	2.2858e-015	3.49693e-015	8.6614e-015	4.30782e-015	6.09693e-015	1.36595e-014
6.47482e-015	1.53993e-014	-1.19519e-015	1.02495e-015	2.2503e-015	-7.36512e-016	6.74065e-016	6.28786e-015	2.8217e-015	8.84661e-015	4.80811e-015	6.17535e-015	3.75467e-015	-4.49046e-015	-4.3617e-015	-2.55417e-015	-7.69152e-016	-3.60602e-015	-4.50054e-015	2.56378e-015	3.4009e-015	8.86679e-015	4.37309e-015	6.30213e-015	1.37136e-014
6.4953e-015	1.56744e-014	-1.23262e-015	1.0355e-015	1.73514e-015	-1.24298e-015	3.7273e-016	6.58095e-015	2.52832e-015	8.97913e-015	4.65593e-015	5.98226e-015	3.60939e-015	-4.22488e-015	-4.02761e-015	-2.73731e-015	-7.33703e-016	-3.39861e-015	-4.85858e-015	2.87414e-015	3.33407e-015	9.07257e-015	4.44671e-015	6.53415e-015	1.37652e-014
6.54464e-015	1.59434e-014	-1.2462e-015	1.05859e-015	1.23813e-015	-1.7376e-015	8.05777e-017	6.87772e-015	2.27776e-015	9.12239e-015	4.51746e-015	5.79646e-015	3.48505e-015	-3.92757e-015	-3.67137e-015	-2.89434e-015	-6.95188e-016	-3.17542e-015	-5.19256e-015	3.21661e-015	3.29914e-015	9.27911e-015	4.52862e-015	6.79229e-015	1.38144e-014
6.62283e-015	1.62055e-014	-1.23485e-015	1.09535e-015	7.62832e-016	-2.21613e-015	-2.00356e-016	7.17521e-015	2.07146e-015	9.27627e-015	4.39423e-015	5.62084e-015	3.3827e-015	-3.60011e-015	-3.29558e-015	-3.02306e-015	-6.52295e-016	-2.93746e-015	-5.50031e-015	3.58961e-015	3.2961e-015	9.48578e-015	4.61929e-015	7.07561e-015	1.38621e-014
6.73031e-015	1.64594e-014	-1.19867e-015	1.14683e-015	3.12557e-016	-2.67499e-015	-4.68131e-016	7.47085e-015	1.91053e-015	9.44038e-015	4.28792e-015	5.4586e-015	3.30322e-015	-3.24459e-015	-2.90315e-015	-3.12149e-015	-6.03944e-016	-2.68504e-015	-5.77993e-015	3.99076e-015	3.32565e-015	9.6917e-015	4.71859e-015	7.38241e-015	1.39086e-014
6.86692e-015	1.67044e-014	-1.13814e-015	1.21388e-015	-1.09479e-016	-3.11009e-015	-7.21118e-016	7.76227e-015	1.79629e-015	9.61369e-015	4.1998e-015	5.31214e-015	3.24781e-015	-2.86408e-015	-2.49732e-015	-3.18775e-015	-5.49373e-016	-2.41865e-015	-6.0304e-015	4.4181e-015	3.38836e-015	9.89701e-015	4.82615e-015	7.711e-015	1.39537e-014
7.03202e-015	1.69386e-014	-1.05375e-015	1.29646e-015	-5.01221e-016	-3.51817e-015	-9.58242e-016	8.0478e-015	1.72927e-015	9.79592e-015	4.131e-015	5.18399e-015	3.21743e-015	-2.46016e-015	-2.0809e-015	-3.22045e-015	-4.87985e-016	-2.13957e-015	-6.25069e-015	4.86882e-015	3.48422e-015	1.01011e-014	4.94117e-015	8.05916e-015	1.39974e-014
7.22468e-015	1.71607e-014	-9.46815e-016	1.39451e-015	-8.61238e-016	-3.8963e-015	-1.17782e-015	8.32572e-015	1.7101e-015	9.98607e-015	4.08237e-015	5.07632e-015	3.21196e-015	-2.03581e-015	-1.65654e-015	-3.21925e-015	-4.18334e-016	-1.849e-015	-6.44073e-015	5.33931e-015	3.61222e-015	1.03035e-014	5.06301e-015	8.42416e-015	1.40398e-014
7.44293e-015	1.73697e-014	-8.19249e-016	1.50716e-015	-1.18856e-015	-4.24258e-015	-1.37799e-015	8.59321e-015	1.73887e-015	1.01829e-014	4.05438e-015	4.99083e-015	3.2316e-015	-1.59482e-015	-1.22798e-015	-3.1839e-015	-3.40148e-016	-1.54808e-015	-6.60058e-015	5.8263e-015	3.77159e-015	1.05037e-014	5.19087e-015	8.80244e-015	1.40806e-014
7.68434e-015	1.75647e-014	-6.72579e-016	1.63451e-015	-1.4824e-015	-4.55545e-015	-1.5574e-015	8.84802e-015	1.81461e-015	1.03852e-014	4.04734e-015	4.92914e-015	3.27596e-015	-1.14135e-015	-7.98344e-016	-3.11462e-015	-2.53004e-016	-1.23838e-015	-6.73029e-015	6.32575e-015	3.9607e-015	1.0701e-014	5.32377e-015	9.19094e-015	1.41196e-014
7.94606e-015	1.7745e-014	-5.08788e-016	1.77446e-015	-1.74294e-015	-4.83313e-015	-1.71449e-015	9.0883e-015	1.93543e-015	1.05921e-014	4.06144e-015	4.89278e-015	3.34439e-015	-6.79765e-016	-3.70873e-016	-3.01219e-015	-1.57229e-016	-9.22228e-016	-6.8307e-015	6.83408e-015	4.17794e-015	1.08952e-014	5.4606e-015	9.58584e-015	1.4156e-014
8.22543e-015	1.79089e-014	-3.29539e-016	1.92589e-015	-1.97077e-015	-5.07469e-015	-1.84786e-015	9.31213e-015	2.09946e-015	1.08022e-014	4.09634e-015	4.88206e-015	3.43608e-015	-2.14853e-016	5.07862e-017	-2.87899e-015	-5.26635e-017	-6.01376e-016	-6.9033e-015	7.34661e-015	4.42081e-015	1.10855e-014	5.60043e-015	9.98369e-015	1.41893e-014
8.51912e-015	1.80553e-014	-1.37157e-016	2.08736e-015	-2.16686e-015	-5.27969e-015	-1.95706e-015	9.51784e-015	2.30454e-015	1.10137e-014	4.15199e-015	4.89624e-015	3.5495e-015	2.48877e-016	4.63385e-016	-2.71716e-015	6.11577e-017	-2.78188e-016	-6.95023e-015	7.8584e-015	4.68669e-015	1.12698e-014	5.74165e-015	1.03809e-014	1.42181e-014
8.82294e-015	1.81829e-014	6.43022e-017	2.2563e-015	-2.33376e-015	-5.44858e-015	-2.04112e-015	9.70452e-015	2.5466e-015	1.1225e-014	4.22725e-015	4.93499e-015	3.68255e-015	7.06063e-016	8.63569e-016	-2.52915e-015	1.83664e-016	4.5082e-017	-6.97316e-015	8.36523e-015	4.9724e-015	1.14477e-014	5.88289e-015	1.07723e-014	1.42414e-014
9.13341e-015	1.82909e-014	2.72283e-016	2.43023e-015	-2.4738e-015	-5.58153e-015	-2.09944e-015	9.87122e-015	2.82256e-015	1.14344e-014	4.32147e-015	4.99793e-015	3.83377e-015	1.15137e-015	1.24765e-015	-2.31785e-015	3.13281e-016	3.66426e-016	-6.97423e-015	8.86315e-015	5.27429e-015	1.16177e-014	6.02231e-015	1.11535e-014	1.4258e-014
9.44629e-015	1.83779e-014	4.83775e-016	2.60758e-015	-2.58888e-015	-5.68025e-015	-2.13119e-015	1.00163e-014	3.12876e-015	1.16405e-014	4.43388e-015	5.08335e-015	4.00125e-015	1.5804e-015	1.61308e-015	-2.08635e-015	4.49336e-016	6.83434e-016	-6.95614e-015	9.34715e-015	5.58878e-015	1.17783e-014	6.15831e-015	1.15203e-014	1.42672e-014
9.75706e-015	1.84433e-014	6.95088e-016	2.78514e-015	-2.68228e-015	-5.74626e-015	-2.13669e-015	1.01392e-014	3.46138e-015	1.1841e-014	4.5626e-015	5.18962e-015	4.18264e-015	1.98777e-015	1.95624e-015	-1.83824e-015	5.90574e-016	9.94096e-016	-6.92119e-015	9.81279e-015	5.91158e-015	1.1928e-014	6.28918e-015	1.18678e-014	1.42672e-014
1.00612e-014	1.84858e-014	9.03374e-016	2.96039e-015	-2.75735e-015	-5.78097e-015	-2.11561e-015	1.02383e-014	3.81563e-015	1.20345e-014	4.70598e-015	5.31475e-015	4.37548e-015	2.3684e-015	2.2743e-015	-1.57749e-015	7.3607e-016	1.29576e-015	-6.872e-015	1.02553e-014	6.23862e-015	1.20656e-014	6.41319e-015	1.21919e-014	1.42571e-014
1.03539e-014	1.85042e-014	1.10549e-015	3.13065e-015	-2.81743e-015	-5.78736e-015	-2.06778e-015	1.03143e-014	4.18688e-015	1.22189e-014	4.86164e-015	5.4564e-015	4.57727e-015	2.71781e-015	2.56446e-015	-1.30817e-015	8.85013e-016	1.58607e-015	-6.81198e-015	1.067e-014	6.56665e-015	1.21895e-014	6.52843e-015	1.24883e-014	1.42358e-014
1.06314e-014	1.84971e-014	1.29738e-015	3.29234e-015	-2.8663e-015	-5.76872e-015	-1.99334e-015	1.0367e-014	4.56974e-015	1.23921e-014	5.02776e-015	5.61143e-015	4.78518e-015	3.03186e-015	2.82446e-015	-1.0352e-015	1.03539e-015	1.86229e-015	-6.74356e-015	1.10527e-014	6.89094e-015	1.22984e-014	6.63275e-015	1.27531e-014	1.42017e-014
1.08894e-014	1.84636e-014	1.47566e-015	3.44266e-015	-2.90756e-015	-5.72721e-015	-1.89287e-015	1.03961e-014	4.95866e-015	1.25523e-014	5.20262e-015	5.77699e-015	4.99581e-015	3.30592e-015	3.05191e-015	-7.62701e-016	1.18495e-015	2.12179e-015	-6.66989e-015	1.13999e-014	7.20724e-015	1.23902e-014	6.72431e-015	1.29821e-014	1.41536e-014
1.11225e-014	1.84025e-014	1.63744e-015	3.57861e-015	-2.94554e-015	-5.66653e-015	-1.76673e-015	1.04016e-014	5.34827e-015	1.26979e-014	5.38392e-015	5.94987e-015	5.20614e-015	3.53651e-015	3.2458e-015	-4.94382e-016	1.33228e-015	2.36214e-015	-6.59392e-015	1.17074e-014	7.51149e-015	1.24632e-014	6.80138e-015	1.31715e-014	1.40907e-014
1.1326e-014	1.83128e-014	1.77961e-015	3.69691e-015	-2.98343e-015	-5.59022e-015	-1.61563e-015	1.03845e-014	5.73325e-015	1.28267e-014	5.56904e-015	6.12709e-015	5.41356e-015	3.72056e-015	3.40398e-015	-2.3536e-016	1.47556e-015	2.58118e-015	-6.51869e-015	1.19723e-014	7.80002e-015	1.2516e-014	6.86253e-015	1.33188e-014	1.40115e-014
1.14956e-014	1.81934e-014	1.89898e-015	3.79433e-015	-3.02471e-015	-5.50242e-015	-1.44126e-015	1.03447e-014	6.10839e-015	1.29366e-014	5.75606e-015	6.30507e-015	5.61544e-015	3.85499e-015	3.52485e-015	9.69296e-018	1.61254e-015	2.77734e-015	-6.44691e-015	1.21918e-014	8.07003e-015	1.2547e-014	6.90616e-015	1.34208e-014	1.39142e-014
1.16278e-014	1.80439e-014	1.99275e-015	3.86802e-015	-3.07331e-015	-5.40645e-015	-1.24441e-015	1.02832e-014	6.46828e-015	1.30263e-014	5.9422e-015	6.47964e-015	5.80864e-015	3.93798e-015	3.60779e-015	2.36678e-016	1.74172e-015	2.94876e-015	-6.38117e-015	1.23637e-014	8.31744e-015	1.2555e-014	6.93053e-015	1.34758e-014	1.37982e-014
1.17197e-014	1.78633e-014	2.059e-015	3.9154e-015	-3.13204e-015	-5.30573e-015	-1.02642e-015	1.02011e-014	6.80832e-015	1.3094e-014	6.12543e-015	6.64751e-015	5.99057e-015	3.96811e-015	3.65203e-015	4.42257e-016	1.8613e-015	3.09347e-015	-6.32384e-015	1.24869e-014	8.53892e-015	1.25384e-014	6.93458e-015	1.34812e-014	1.36633e-014
1.17674e-014	1.76508e-014	2.09584e-015	3.93404e-015	-3.20396e-015	-5.2034e-015	-7.88752e-016	1.0099e-014	7.12464e-015	1.3138e-014	6.30366e-015	6.80571e-015	6.15895e-015	3.94391e-015	3.65722e-015	6.22863e-016	1.97011e-015	3.20953e-015	-6.27716e-015	1.25595e-014	8.73161e-015	1.24958e-014	6.91727e-015	1.34349e-014	1.35088e-014
1.17674e-014	1.74054e-014	2.10145e-015	3.92179e-015	-3.29176e-015	-5.10349e-015	-5.3264e-016	9.97825e-015	7.41354e-015	1.31575e-014	6.47437e-015	6.95072e-015	6.31166e-015	3.86444e-015	3.62385e-015	7.75193e-016	2.06594e-015	3.29612e-015	-6.24259e-015	1.25801e-014	8.89287e-015	1.24258e-014	6.87733e-015	1.33364e-014	1.33342e-014
1.17183e-014	1.71277e-014	2.074e-015	3.87664e-015	-3.39826e-015	-5.01e-015	-2.59975e-016	9.84051e-015	7.67053e-015	1.3151e-014	6.63526e-015	7.07899e-015	6.44644e-015	3.7305e-015	3.55187e-015	8.96259e-016	2.14725e-015	3.3522e-015	-6.22191e-015	1.25484e-014	9.02089e-015	1.23279e-014	6.8143e-015	1.31849e-014	1.3139e-014
1.16183e-014	1.68174e-014	2.01234e-015	3.79644e-015	-3.52466e-015	-4.92597e-015	2.64075e-017	9.68661e-015	7.89143e-015	1.31178e-014	6.78434e-015	7.1876e-015	6.56116e-015	3.54247e-015	3.4413e-015	9.82865e-016	2.21263e-015	3.3768e-015	-6.21611e-015	1.24642e-014	9.11355e-015	1.22015e-014	6.72746e-015	1.29799e-014	1.29226e-014
1.14657e-014	1.64747e-014	1.91587e-015	3.68028e-015	-3.6724e-015	-4.8546e-015	3.24492e-016	9.51791e-015	8.07327e-015	1.30568e-014	6.91961e-015	7.2744e-015	6.65383e-015	3.30183e-015	3.29298e-015	1.03308e-015	2.26123e-015	3.36931e-015	-6.22631e-015	1.23287e-014	9.17018e-015	1.20462e-014	6.6166e-015	1.27219e-014	1.26851e-014
1.12596e-014	1.60993e-014	1.78359e-015	3.52741e-015	-3.84299e-015	-4.79772e-015	6.31618e-016	9.3363e-015	8.21327e-015	1.29674e-014	7.03955e-015	7.33654e-015	6.7233e-015	3.01122e-015	3.10845e-015	1.04475e-015	2.29125e-015	3.32918e-015	-6.25234e-015	1.21431e-014	9.19021e-015	1.18615e-014	6.48139e-015	1.24125e-014	1.24263e-014
1.1e-014	1.56918e-014	1.61552e-015	3.33727e-015	-4.03625e-015	-4.75777e-015	9.45631e-016	9.14347e-015	8.30971e-015	1.28492e-014	7.14234e-015	7.37157e-015	6.76866e-015	2.67332e-015	2.88913e-015	1.01716e-015	2.30284e-015	3.25676e-015	-6.29436e-015	1.1909e-014	9.17252e-015	1.16469e-014	6.32169e-015	1.20527e-014	1.2146e-014
1.06863e-014	1.52534e-014	1.41214e-015	3.11018e-015	-4.25201e-015	-4.73783e-015	1.26464e-015	8.94049e-015	8.36118e-015	1.27018e-014	7.22683e-015	7.37774e-015	6.7894e-015	2.29141e-015	2.63647e-015	9.49753e-016	2.29485e-015	3.15252e-015	-6.35151e-015	1.16279e-014	9.11644e-015	1.14031e-014	6.13763e-015	1.16438e-014	1.18443e-014
1.0319e-014	1.47847e-014	1.17438e-015	2.84597e-015	-4.4898e-015	-4.73885e-015	1.5856e-015	8.72899e-015	8.3673e-015	1.2526e-014	7.29186e-015	7.35404e-015	6.78423e-015	1.86927e-015	2.35226e-015	8.42317e-016	2.26734e-015	3.01778e-015	-6.42267e-015	1.13024e-014	9.0227e-015	1.11304e-014	5.92966e-015	1.11889e-014	1.15213e-014
9.89929e-015	1.42866e-014	9.03037e-016	2.54555e-015	-4.74755e-015	-4.76246e-015	1.90562e-015	8.51096e-015	8.32791e-015	1.23215e-014	7.33644e-015	7.29961e-015	6.75295e-015	1.41066e-015	2.03905e-015	6.9541e-016	2.22022e-015	2.8539e-015	-6.50632e-015	1.09357e-014	8.89191e-015	1.08295e-014	5.69846e-015	1.0691e-014	1.11783e-014
9.42893e-015	1.37614e-014	5.99751e-016	2.21015e-015	-5.02318e-015	-4.80945e-015	2.22245e-015	8.28794e-015	8.24407e-015	1.20896e-014	7.35979e-015	7.21398e-015	6.69512e-015	9.203e-016	1.69895e-015	5.09586e-016	2.15433e-015	2.66201e-015	-6.60102e-015	1.05312e-014	8.72546e-015	1.05013e-014	5.44501e-015	1.01535e-014	1.08156e-014
8.91016e-015	1.32107e-014	2.66126e-016	1.841e-015	-5.31522e-015	-4.88027e-015	2.53383e-015	8.06161e-015	8.11717e-015	1.1831e-014	7.36193e-015	7.09689e-015	6.6109e-015	4.03327e-016	1.33449e-015	2.85455e-016	2.06928e-015	2.44388e-015	-6.70451e-015	1.00932e-014	8.52511e-015	1.01467e-014	5.17007e-015	9.58041e-015	1.04341e-014
8.34586e-015	1.26362e-014	-9.57068e-017	1.44033e-015	-5.62095e-015	-4.97479e-015	2.83704e-015	7.83429e-015	7.94914e-015	1.15466e-014	7.34272e-015	6.94813e-015	6.50097e-015	-1.34717e-016	9.48209e-016	2.51645e-017	1.96593e-015	2.20095e-015	-6.81536e-015	9.62508e-015	8.29286e-015	9.76716e-015	4.87445e-015	8.9757e-015	1.00344e-014
7.73933e-015	1.20406e-014	-4.83567e-016	1.01069e-015	-5.93742e-015	-5.09211e-015	3.12922e-015	7.60704e-015	7.74222e-015	1.12376e-014	7.30203e-015	6.76843e-015	6.3661e-015	-6.88421e-016	5.42846e-016	-2.69498e-016	1.8456e-015	1.93529e-015	-6.93141e-015	9.13091e-015	8.02987e-015	9.36479e-015	4.55968e-015	8.34328e-015	9.61759e-015
7.09391e-015	1.14258e-014	-8.94654e-016	5.54487e-016	-6.26162e-015	-5.23175e-015	3.40896e-015	7.3817e-015	7.49952e-015	1.09056e-014	7.23991e-015	6.55829e-015	6.20717e-015	-1.25282e-015	1.21878e-016	-5.9639e-016	1.70857e-015	1.64964e-015	-7.05002e-015	8.61524e-015	7.73884e-015	8.94155e-015	4.22734e-015	7.68731e-015	9.18433e-015
6.41347e-015	1.07941e-014	-1.32612e-015	7.44346e-017	-6.59005e-015	-5.39249e-015	3.67331e-015	7.15977e-015	7.22471e-015	1.05529e-014	7.15732e-015	6.31966e-015	6.02521e-015	-1.82193e-015	-3.12064e-016	-9.52776e-016	1.55629e-015	1.34643e-015	-7.16787e-015	8.08219e-015	7.42256e-015	8.49915e-015	3.87908e-015	7.01321e-015	8.7368e-015
5.70211e-015	1.01486e-014	-1.7748e-015	-4.26418e-016	-6.91907e-015	-5.57242e-015	3.91945e-015	6.942e-015	6.92149e-015	1.01807e-014	7.05456e-015	6.05438e-015	5.8213e-015	-2.38957e-015	-7.56479e-016	-1.33658e-015	1.38949e-015	1.02823e-015	-7.28249e-015	7.53586e-015	7.08374e-015	8.03986e-015	3.51641e-015	6.32608e-015	8.27623e-015
4.96469e-015	9.49177e-015	-2.23747e-015	-9.45036e-016	-7.24466e-015	-5.76965e-015	4.1463e-015	6.72911e-015	6.59384e-015	9.79165e-015	6.93254e-015	5.76459e-015	5.59686e-015	-2.94995e-015	-1.20836e-015	-1.74433e-015	1.20948e-015	6.97666e-016	-7.39126e-015	6.98034e-015	6.72551e-015	7.56666e-015	3.14123e-015	5.63129e-015	7.80312e-015
4.20535e-015	8.82726e-015	-2.71094e-015	-1.47767e-015	-7.56313e-015	-5.98234e-015	4.35201e-015	6.52242e-015	6.24692e-015	9.3882e-015	6.79275e-015	5.45228e-015	5.35387e-015	-3.49812e-015	-1.66493e-015	-2.17272e-015	1.01771e-015	3.58165e-016	-7.4914e-015	6.41994e-015	6.35115e-015	7.08174e-015	2.75526e-015	4.9335e-015	7.31901e-015
3.42902e-015	8.15818e-015	-3.19209e-015	-2.02028e-015	-7.87014e-015	-6.20766e-015	4.53433e-015	6.32268e-015	5.88605e-015	8.97223e-015	6.63614e-015	5.11994e-015	5.09397e-015	-4.02883e-015	-2.12303e-015	-2.61881e-015	8.16494e-016	1.23693e-017	-7.58001e-015	5.8586e-015	5.96353e-015	6.58706e-015	2.36022e-015	4.23759e-015	6.82558e-015
2.6408e-015	7.48716e-015	-3.67692e-015	-2.56992e-015	-8.16165e-015	-6.44311e-015	4.69205e-015	6.13073e-015	5.51596e-015	8.54661e-015	6.46433e-015	4.77039e-015	4.81886e-015	-4.53697e-015	-2.5805e-015	-3.07846e-015	6.07208e-016	-3.36968e-016	-7.65442e-015	5.30063e-015	5.56611e-015	6.08461e-015	1.95793e-015	3.5486e-015	6.32462e-015
1.84632e-015	6.81785e-015	-4.16245e-015	-3.12234e-015	-8.43436e-015	-6.68592e-015	4.82358e-015	5.94686e-015	5.14145e-015	8.11372e-015	6.27902e-015	4.40598e-015	4.53006e-015	-5.01734e-015	-3.03425e-015	-3.54827e-015	3.91023e-016	-6.86296e-016	-7.71206e-015	4.74946e-015	5.1624e-015	5.57696e-015	1.54995e-015	2.87114e-015	5.8176e-015
1.05059e-015	6.15339e-015	-4.64534e-015	-3.67354e-015	-8.68412e-015	-6.93333e-015	4.92694e-015	5.77114e-015	4.76735e-015	7.67582e-015	6.08104e-015	4.02984e-015	4.22967e-015	-5.46584e-015	-3.48182e-015	-4.02474e-015	1.69499e-016	-1.03301e-015	-7.75121e-015	4.20834e-015	4.75477e-015	5.06718e-015	1.13793e-015	2.21003e-015	5.30623e-015
2.58395e-016	5.49715e-015	-5.12141e-015	-4.22085e-015	-8.90726e-015	-7.18272e-015	5.00129e-015	5.60425e-015	4.39938e-015	7.23557e-015	5.87227e-015	3.64514e-015	3.91981e-015	-5.87917e-015	-3.92109e-015	-4.50412e-015	-5.59859e-017	-1.37508e-015	-7.76953e-015	3.67998e-015	4.3468e-015	4.55769e-015	7.24008e-016	1.56979e-015	4.79241e-015
-5.25311e-016	4.85173e-015	-5.58729e-015	-4.76046e-015	-9.10035e-015	-7.43092e-015	5.04639e-015	5.44618e-015	4.0432e-015	6.79526e-015	5.65407e-015	3.25499e-015	3.60226e-015	-6.25424e-015	-4.34959e-015	-4.98311e-015	-2.84003e-016	-1.70992e-015	-7.76564e-015	3.16701e-015	3.94084e-015	4.05093e-015	3.10115e-016	9.54534e-016	4.27767e-015
-1.29565e-015	4.21998e-015	-6.03915e-015	-5.28849e-015	-9.26119e-015	-7.67444e-015	5.06081e-015	5.29678e-015	3.70374e-015	6.35781e-015	5.42866e-015	2.86234e-015	3.27953e-015	-6.58789e-015	-4.76478e-015	-5.45907e-015	-5.13835e-016	-2.03432e-015	-7.73805e-015	2.67247e-015	3.53962e-015	3.54977e-015	-1.02159e-016	3.68513e-016	3.76435e-015
-2.04785e-015	3.60478e-015	-6.47347e-015	-5.80117e-015	-9.38722e-015	-7.90934e-015	5.04441e-015	5.15604e-015	3.38561e-015	5.9256e-015	5.19762e-015	2.47014e-015	2.95409e-015	-6.87811e-015	-5.16412e-015	-5.92884e-015	-7.43644e-016	-2.34579e-015	-7.68589e-015	2.1986e-015	3.14547e-015	3.05615e-015	-5.11541e-016	-1.8529e-016	3.25396e-015
-2.77738e-015	3.00909e-015	-6.88758e-015	-6.29527e-015	-9.47583e-015	-8.1328e-015	4.99719e-015	5.02376e-015	3.09314e-015	5.50154e-015	4.96278e-015	2.08138e-015	2.62847e-015	-7.12267e-015	-5.54625e-015	-6.38949e-015	-9.72206e-016	-2.64223e-015	-7.60845e-015	1.74681e-015	2.76082e-015	2.57248e-015	-9.15659e-016	-7.04051e-016	2.74815e-015
-3.48042e-015	2.43574e-015	-7.27778e-015	-6.76731e-015	-9.52518e-015	-8.34198e-015	4.91967e-015	4.90024e-015	2.83078e-015	5.08826e-015	4.72567e-015	1.69827e-015	2.30434e-015	-7.32042e-015	-5.90881e-015	-6.83729e-015	-1.19836e-015	-2.92185e-015	-7.50459e-015	1.31815e-015	2.38827e-015	2.10075e-015	-1.31319e-015	-1.18499e-015	2.24856e-015
-4.15291e-015	1.88706e-015	-7.64059e-015	-7.21474e-015	-9.53388e-015	-8.53366e-015	4.81225e-015	4.78475e-015	2.60199e-015	4.68798e-015	4.48796e-015	1.32332e-015	1.98344e-015	-7.46978e-015	-6.2502e-015	-7.2693e-015	-1.42045e-015	-3.18214e-015	-7.37433e-015	9.13155e-016	2.03015e-015	1.64299e-015	-1.70285e-015	-1.62567e-015	1.75733e-015
-4.79123e-015	1.36543e-015	-7.9738e-015	-7.63591e-015	-9.50113e-015	-8.70555e-015	4.6761e-015	4.67599e-015	2.40984e-015	4.30249e-015	4.2512e-015	9.58576e-016	1.66831e-015	-7.57036e-015	-6.56871e-015	-7.68318e-015	-1.63806e-015	-3.42223e-015	-7.21842e-015	5.32565e-016	1.68786e-015	1.20047e-015	-2.08334e-015	-2.02432e-015	1.27632e-015
-5.39204e-015	8.73372e-016	-8.27527e-015	-8.02776e-015	-9.42687e-015	-8.85556e-015	4.51211e-015	4.57333e-015	2.25674e-015	3.93356e-015	4.01718e-015	6.05764e-016	1.36037e-015	-7.62222e-015	-6.8628e-015	-8.07656e-015	-1.851e-015	-3.6404e-015	-7.03719e-015	1.76019e-016	1.36336e-015	7.74864e-016	-2.4533e-015	-2.37958e-015	8.07163e-016
-5.95311e-015	4.11624e-016	-8.54202e-015	-8.38774e-015	-9.31092e-015	-8.98081e-015	4.32214e-015	4.47664e-015	2.14469e-015	3.58307e-015	3.78736e-015	2.67342e-016	1.06138e-015	-7.62564e-015	-7.13084e-015	-8.44747e-015	-2.05871e-015	-3.83586e-015	-6.83205e-015	-1.56818e-016	1.05775e-015	3.67288e-016	-2.81127e-015	-2.69054e-015	3.51758e-016
-6.47295e-015	-1.88255e-017	-8.77191e-015	-8.71456e-015	-9.15363e-015	-9.07941e-015	4.10768e-015	4.38525e-015	2.07507e-015	3.25237e-015	3.56299e-015	-5.54308e-017	7.73086e-016	-7.58184e-015	-7.37213e-015	-8.79445e-015	-2.26122e-015	-4.00799e-015	-6.60434e-015	-4.66854e-016	7.72463e-016	-2.09991e-017	-3.1564e-015	-2.95731e-015	-8.76957e-017
-6.94912e-015	-4.17209e-016	-8.96266e-015	-9.00584e-015	-8.95618e-015	-9.14992e-015	3.87068e-015	4.29788e-015	2.04924e-015	2.94308e-015	3.34555e-015	-3.61517e-016	4.96724e-016	-7.49292e-015	-7.58525e-015	-9.11524e-015	-2.4581e-015	-4.15551e-015	-6.35516e-015	-7.54872e-016	5.08178e-016	-3.89234e-016	-3.48789e-015	-3.17933e-015	-5.09442e-016
-7.38002e-015	-7.83001e-016	-9.11221e-015	-9.26051e-015	-8.71885e-015	-9.19037e-015	3.61292e-015	4.21396e-015	2.06692e-015	2.65655e-015	3.13641e-015	-6.49801e-016	2.33275e-016	-7.36025e-015	-7.76909e-015	-9.40786e-015	-2.6488e-015	-4.27837e-015	-6.08667e-015	-1.02176e-015	2.64898e-016	-7.36524e-016	-3.80473e-015	-3.35715e-015	-9.11529e-016
-7.76463e-015	-1.11629e-015	-9.21919e-015	-9.47822e-015	-8.44338e-015	-9.19937e-015	3.33633e-015	4.13188e-015	2.12781e-015	2.39353e-015	2.93638e-015	-9.19848e-016	-1.5687e-017	-7.18659e-015	-7.92362e-015	-9.6708e-015	-2.83386e-015	-4.37622e-015	-5.80104e-015	-1.26911e-015	4.30358e-017	-1.06234e-015	-4.10635e-015	-3.49115e-015	-1.29215e-015
-8.10177e-015	-1.41712e-015	-9.28262e-015	-9.65812e-015	-8.13204e-015	-9.17593e-015	3.04318e-015	4.05078e-015	2.23087e-015	2.15463e-015	2.74561e-015	-1.17114e-015	-2.48864e-016	-6.97379e-015	-8.04754e-015	-9.90254e-015	-3.01332e-015	-4.44982e-015	-5.50054e-015	-1.49847e-015	-1.5698e-016	-1.36655e-015	-4.39246e-015	-3.583e-015	-1.64978e-015
-8.39193e-015	-1.68646e-015	-9.30089e-015	-9.79973e-015	-7.78692e-015	-9.11949e-015	2.73594e-015	3.97038e-015	2.3748e-015	1.94075e-015	2.56507e-015	-1.40344e-015	-4.65773e-016	-6.72496e-015	-8.13974e-015	-1.01024e-014	-3.1864e-015	-4.49894e-015	-5.18749e-015	-1.71104e-015	-3.35064e-016	-1.64883e-015	-4.66239e-015	-3.63431e-015	-1.98318e-015
-8.63494e-015	-1.92518e-015	-9.27352e-015	-9.90285e-015	-7.40965e-015	-9.02943e-015	2.41738e-015	3.88976e-015	2.5569e-015	1.75234e-015	2.39557e-015	-1.61692e-015	-6.66342e-016	-6.44304e-015	-8.19942e-015	-1.02695e-014	-3.35282e-015	-4.52401e-015	-4.86465e-015	-1.90899e-015	-4.91398e-016	-1.90886e-015	-4.91556e-015	-3.64702e-015	-2.29055e-015
-8.83095e-015	-2.13463e-015	-9.19997e-015	-9.96776e-015	-7.00351e-015	-8.9053e-015	2.09035e-015	3.8086e-015	2.77451e-015	1.58924e-015	2.23756e-015	-1.81197e-015	-8.50558e-016	-6.13043e-015	-8.22605e-015	-1.04029e-014	-3.51284e-015	-4.52569e-015	-4.5345e-015	-2.09406e-015	-6.26832e-016	-2.1471e-015	-5.15155e-015	-3.6232e-015	-2.5703e-015
-8.98142e-015	-2.31628e-015	-9.07983e-015	-9.9947e-015	-6.57143e-015	-8.74764e-015	1.75761e-015	3.72639e-015	3.02467e-015	1.45134e-015	2.09121e-015	-1.98907e-015	-1.01813e-015	-5.7902e-015	-8.21908e-015	-1.05023e-014	-3.66681e-015	-4.50439e-015	-4.19994e-015	-2.26802e-015	-7.4196e-016	-2.36342e-015	-5.36988e-015	-3.56524e-015	-2.82122e-015
-9.08732e-015	-2.4719e-015	-8.91276e-015	-9.98411e-015	-6.1166e-015	-8.55667e-015	1.42249e-015	3.64317e-015	3.30308e-015	1.33796e-015	1.95669e-015	-2.14907e-015	-1.16861e-015	-5.42505e-015	-8.17801e-015	-1.0566e-014	-3.81493e-015	-4.46113e-015	-3.86384e-015	-2.4323e-015	-8.3761e-016	-2.55797e-015	-5.57024e-015	-3.47613e-015	-3.0416e-015
-9.15002e-015	-2.60352e-015	-8.69896e-015	-9.93628e-015	-5.64167e-015	-8.33307e-015	1.08783e-015	3.55829e-015	3.60554e-015	1.24939e-015	1.83398e-015	-2.29323e-015	-1.30142e-015	-5.03804e-015	-8.10251e-015	-1.0594e-014	-3.95701e-015	-4.39713e-015	-3.52869e-015	-2.58892e-015	-9.14543e-016	-2.73121e-015	-5.75235e-015	-3.35869e-015	-3.22959e-015
-9.17113e-015	-2.7135e-015	-8.43877e-015	-9.85209e-015	-5.14966e-015	-8.07715e-015	7.56498e-016	3.47124e-015	3.92818e-015	1.18469e-015	1.72331e-015	-2.42234e-015	-1.41625e-015	-4.63243e-015	-7.99197e-015	-1.05862e-014	-4.09252e-015	-4.31318e-015	-3.19682e-015	-2.73971e-015	-9.73363e-016	-2.88378e-015	-5.91624e-015	-3.21546e-015	-3.38481e-015
-9.15307e-015	-2.80465e-015	-8.13397e-015	-9.73288e-015	-4.64402e-015	-7.79049e-015	4.3168e-016	3.38258e-015	4.26644e-015	1.14279e-015	1.62432e-015	-2.53792e-015	-1.51348e-015	-4.21188e-015	-7.84693e-015	-1.05415e-014	-4.2208e-015	-4.21104e-015	-2.87124e-015	-2.8861e-015	-1.01529e-015	-3.01653e-015	-6.06164e-015	-3.04978e-015	-3.50701e-015
-9.09809e-015	-2.8796e-015	-7.7854e-015	-9.57941e-015	-4.12739e-015	-7.47377e-015	1.16507e-016	3.29277e-015	4.61532e-015	1.12252e-015	1.53639e-015	-2.64134e-015	-1.59397e-015	-3.77932e-015	-7.66808e-015	-1.046e-014	-4.34049e-015	-4.09157e-015	-2.55379e-015	-3.02885e-015	-1.04091e-015	-3.12992e-015	-6.18855e-015	-2.86508e-015	-3.59535e-015
-9.00831e-015	-2.94028e-015	-7.39415e-015	-9.39258e-015	-3.60306e-015	-7.12879e-015	-1.86196e-016	3.20218e-015	4.96918e-015	1.12262e-015	1.45944e-015	-2.73431e-015	-1.65837e-015	-3.33782e-015	-7.45552e-015	-1.03419e-014	-4.45126e-015	-3.9564e-015	-2.24655e-015	-3.16923e-015	-1.05102e-015	-3.22447e-015	-6.29704e-015	-2.66426e-015	-3.6493e-015
-8.88679e-015	-2.98976e-015	-6.9622e-015	-9.17377e-015	-3.0742e-015	-6.75715e-015	-4.73878e-016	3.11148e-015	5.32322e-015	1.14221e-015	1.39313e-015	-2.81817e-015	-1.70812e-015	-2.89068e-015	-7.20905e-015	-1.01868e-014	-4.55252e-015	-3.80704e-015	-1.95097e-015	-3.30817e-015	-1.04705e-015	-3.30061e-015	-6.38705e-015	-2.45072e-015	-3.66862e-015
-8.73593e-015	-3.03094e-015	-6.49209e-015	-8.92442e-015	-2.54366e-015	-6.3593e-015	-7.44279e-016	3.02138e-015	5.67295e-015	1.18001e-015	1.33686e-015	-2.89471e-015	-1.7437e-015	-2.44031e-015	-6.92911e-015	-9.99504e-015	-4.6438e-015	-3.64476e-015	-1.66878e-015	-3.44542e-015	-1.02921e-015	-3.35869e-015	-6.45844e-015	-2.22791e-015	-3.65376e-015
-8.55869e-015	-3.06627e-015	-5.98602e-015	-8.64579e-015	-2.01423e-015	-5.93769e-015	-9.94579e-016	2.93298e-015	6.01296e-015	1.23446e-015	1.28971e-015	-2.96526e-015	-1.76606e-015	-1.98946e-015	-6.61679e-015	-9.76703e-015	-4.72429e-015	-3.47084e-015	-1.40125e-015	-3.58174e-015	-9.98386e-016	-3.39911e-015	-6.51091e-015	-1.99842e-015	-3.6046e-015
-8.35728e-015	-3.09905e-015	-5.44583e-015	-8.33936e-015	-1.48819e-015	-5.49394e-015	-1.22229e-015	2.84802e-015	6.3384e-015	1.30365e-015	1.25157e-015	-3.03091e-015	-1.77631e-015	-1.54052e-015	-6.27355e-015	-9.50316e-015	-4.793e-015	-3.28678e-015	-1.149e-015	-3.71753e-015	-9.55887e-016	-3.42238e-015	-6.54506e-015	-1.76531e-015	-3.52134e-015
-8.1342e-015	-3.13207e-015	-4.87479e-015	-8.00629e-015	-9.68171e-016	-5.02974e-015	-1.42615e-015	2.76754e-015	6.64486e-015	1.38614e-015	1.22143e-015	-3.09315e-015	-1.77568e-015	-1.09659e-015	-5.90047e-015	-9.20389e-015	-4.84895e-015	-3.09395e-015	-9.12561e-016	-3.85249e-015	-9.02348e-016	-3.42948e-015	-6.5614e-015	-1.53132e-015	-3.4047e-015
-7.89269e-015	-3.16731e-015	-4.27619e-015	-7.64864e-015	-4.55851e-016	-4.54675e-015	-1.60431e-015	2.69271e-015	6.92809e-015	1.48062e-015	1.19863e-015	-3.15325e-015	-1.76525e-015	-6.59096e-016	-5.49886e-015	-8.86962e-015	-4.89087e-015	-2.89313e-015	-6.92073e-016	-3.9854e-015	-8.37852e-016	-3.42066e-015	-6.55998e-015	-1.29875e-015	-3.2555e-015
-7.63493e-015	-3.20682e-015	-3.65251e-015	-7.26746e-015	4.66304e-017	-4.04666e-015	-1.75563e-015	2.6245e-015	7.18432e-015	1.58567e-015	1.18242e-015	-3.21157e-015	-1.74621e-015	-2.30732e-016	-5.07019e-015	-8.50032e-015	-4.91722e-015	-2.6861e-015	-4.86537e-016	-4.11586e-015	-7.63387e-016	-3.39616e-015	-6.54078e-015	-1.0698e-015	-3.07575e-015
-7.36402e-015	-3.25314e-015	-3.00762e-015	-6.86528e-015	5.37927e-016	-3.53144e-015	-1.87841e-015	2.56446e-015	7.40939e-015	1.69943e-015	1.17198e-015	-3.26965e-015	-1.72026e-015	1.86417e-016	-4.61668e-015	-8.09724e-015	-4.927e-015	-2.47411e-015	-2.95604e-016	-4.24313e-015	-6.79181e-016	-3.35622e-015	-6.50382e-015	-8.46798e-016	-2.86649e-015
-7.0828e-015	-3.30793e-015	-2.3452e-015	-6.44383e-015	1.01542e-015	-3.00343e-015	-1.97199e-015	2.51404e-015	7.59943e-015	1.81982e-015	1.16639e-015	-3.32821e-015	-1.68833e-015	5.91124e-016	-4.1407e-015	-7.66176e-015	-4.91852e-015	-2.25885e-015	-1.19413e-016	-4.36565e-015	-5.85953e-016	-3.30099e-015	-6.44949e-015	-6.32219e-016	-2.62968e-015
-6.79335e-015	-3.37252e-015	-1.66909e-015	-6.00455e-015	1.47763e-015	-2.46513e-015	-2.03569e-015	2.47528e-015	7.75167e-015	1.94539e-015	1.16492e-015	-3.38802e-015	-1.65239e-015	9.80921e-016	-3.64435e-015	-7.19582e-015	-4.89067e-015	-2.04074e-015	4.29778e-017	-4.48249e-015	-4.84316e-016	-3.2306e-015	-6.37786e-015	-4.27985e-016	-2.36731e-015
-6.49791e-015	-3.44831e-015	-9.83636e-016	-5.54896e-015	1.92368e-015	-1.91895e-015	-2.06903e-015	2.44968e-015	7.86348e-015	2.07402e-015	1.1664e-015	-3.44975e-015	-1.61367e-015	1.35462e-015	-3.13051e-015	-6.70127e-015	-4.84207e-015	-1.821e-015	1.92672e-016	-4.5923e-015	-3.74602e-016	-3.14544e-015	-6.28943e-015	-2.35365e-016	-2.08156e-015
-6.199e-015	-3.53631e-015	-2.93516e-016	-5.07911e-015	2.35249e-015	-1.36622e-015	-2.07234e-015	2.4383e-015	7.93313e-015	2.20452e-015	1.16963e-015	-3.51424e-015	-1.57397e-015	1.71097e-015	-2.60224e-015	-6.18018e-015	-4.77159e-015	-1.60052e-015	3.30634e-016	-4.69455e-015	-2.57393e-016	-3.04606e-015	-6.18408e-015	-5.55359e-017	-1.77444e-015
-5.89874e-015	-3.63682e-015	3.96621e-016	-4.59651e-015	2.76228e-015	-8.09295e-016	-2.04567e-015	2.44288e-015	7.95858e-015	2.33531e-015	1.17408e-015	-3.58155e-015	-1.53458e-015	2.04841e-015	-2.0629e-015	-5.63456e-015	-4.67831e-015	-1.3804e-015	4.5821e-016	-4.78694e-015	-1.32499e-016	-2.93309e-015	-6.06243e-015	1.10421e-016	-1.4484e-015
-5.59968e-015	-3.75033e-015	1.08229e-015	-4.10342e-015	3.15148e-015	-2.50649e-016	-1.98972e-015	2.4638e-015	7.93914e-015	2.46442e-015	1.17841e-015	-3.6513e-015	-1.4971e-015	2.36454e-015	-1.51574e-015	-5.06656e-015	-4.56193e-015	-1.16198e-015	5.76932e-016	-4.86809e-015	-7.29086e-019	-2.80688e-015	-5.92479e-015	2.61276e-016	-1.10636e-015
-5.30377e-015	-3.87679e-015	1.75898e-015	-3.60173e-015	3.51924e-015	3.07619e-016	-1.90488e-015	2.50186e-015	7.8744e-015	2.59036e-015	1.18166e-015	-3.72392e-015	-1.46277e-015	2.65817e-015	-9.6468e-016	-4.47908e-015	-4.42189e-015	-9.46472e-016	6.88104e-016	-4.93629e-015	1.37356e-016	-2.66714e-015	-5.77179e-015	3.96451e-016	-7.52198e-016
-5.0125e-015	-4.01629e-015	2.42239e-015	-3.09351e-015	3.86437e-015	8.63095e-016	-1.79236e-015	2.55823e-015	7.7644e-015	2.71183e-015	1.18238e-015	-3.79971e-015	-1.4327e-015	2.92762e-015	-4.13345e-016	-3.87524e-015	-4.25769e-015	-7.34936e-016	7.94069e-016	-4.98995e-015	2.8154e-016	-2.51407e-015	-5.60407e-015	5.15306e-016	-3.8891e-016
-4.72774e-015	-4.16801e-015	3.06806e-015	-2.58076e-015	4.18659e-015	1.41396e-015	-1.65408e-015	2.63364e-015	7.6101e-015	2.82736e-015	1.17972e-015	-3.87835e-015	-1.4089e-015	3.17123e-015	1.34655e-016	-3.25811e-015	-4.07016e-015	-5.27514e-016	8.95949e-016	-5.02777e-015	4.32551e-016	-2.34867e-015	-5.4223e-015	6.17371e-016	-2.01984e-017
-4.45114e-015	-4.33121e-015	3.69109e-015	-2.06555e-015	4.48518e-015	1.95802e-015	-1.49172e-015	2.72853e-015	7.41214e-015	2.93481e-015	1.17325e-015	-3.95967e-015	-1.39283e-015	3.38802e-015	6.74912e-016	-2.631e-015	-3.85967e-015	-3.24964e-016	9.94806e-016	-5.04832e-015	5.89395e-016	-2.17143e-015	-5.22719e-015	7.02501e-016	3.5045e-016
-4.18444e-015	-4.50456e-015	4.28644e-015	-1.54971e-015	4.75977e-015	2.493e-015	-1.30759e-015	2.84312e-015	7.17151e-015	3.03318e-015	1.16133e-015	-4.04328e-015	-1.38611e-015	3.5764e-015	1.20276e-015	-1.99806e-015	-3.62659e-015	-1.28603e-016	1.09285e-015	-5.05029e-015	7.50829e-016	-1.98271e-015	-5.01999e-015	7.70413e-016	7.18711e-016
-3.92846e-015	-4.68706e-015	4.85006e-015	-1.03589e-015	5.00904e-015	3.01665e-015	-1.10328e-015	2.9765e-015	6.89029e-015	3.12082e-015	1.14279e-015	-4.12872e-015	-1.38978e-015	3.73492e-015	1.71443e-015	-1.36261e-015	-3.37203e-015	6.1317e-017	1.19079e-015	-5.03284e-015	9.17298e-016	-1.78354e-015	-4.80117e-015	8.21779e-016	1.08129e-015
-3.68428e-015	-4.87657e-015	5.37762e-015	-5.25752e-016	5.23224e-015	3.52715e-015	-8.8158e-016	3.12801e-015	6.57022e-015	3.19689e-015	1.11697e-015	-4.21567e-015	-1.40505e-015	3.86273e-015	2.20534e-015	-7.28741e-016	-3.09831e-015	2.43853e-016	1.2898e-015	-4.99574e-015	1.08829e-015	-1.57505e-015	-4.57166e-015	8.56961e-016	1.43455e-015
-3.45297e-015	-5.07119e-015	5.8648e-015	-2.20573e-017	5.42919e-015	4.02249e-015	-6.44901e-016	3.2975e-015	6.21397e-015	3.26024e-015	1.08265e-015	-4.30404e-015	-1.4326e-015	3.95856e-015	2.67156e-015	-1.00767e-016	-2.80619e-015	4.18314e-016	1.39054e-015	-4.93866e-015	1.26361e-015	-1.35836e-015	-4.33253e-015	8.76243e-016	1.7753e-015
-3.23578e-015	-5.2698e-015	6.30816e-015	4.72777e-016	5.59948e-015	4.50034e-015	-3.95988e-016	3.48415e-015	5.82408e-015	3.30937e-015	1.0392e-015	-4.39334e-015	-1.47328e-015	4.02069e-015	3.10915e-015	5.16717e-016	-2.49779e-015	5.8361e-016	1.49349e-015	-4.86134e-015	1.44256e-015	-1.13412e-015	-4.08496e-015	8.79924e-016	2.10038e-015
-3.03384e-015	-5.47022e-015	6.70359e-015	9.57046e-016	5.7421e-015	4.95792e-015	-1.37147e-016	3.68665e-015	5.40307e-015	3.34305e-015	9.85821e-016	-4.48292e-015	-1.52722e-015	4.04864e-015	3.51369e-015	1.1196e-015	-2.17584e-015	7.3925e-016	1.59897e-015	-4.76383e-015	1.62401e-015	-9.03538e-016	-3.83055e-015	8.68448e-016	2.40616e-015
-2.84768e-015	-5.67074e-015	7.04824e-015	1.42809e-015	5.85616e-015	5.39312e-015	1.28728e-016	3.90294e-015	4.95515e-015	3.36052e-015	9.21314e-016	-4.5717e-015	-1.5958e-015	4.04169e-015	3.88151e-015	1.70383e-015	-1.84327e-015	8.84379e-016	1.70756e-015	-4.64674e-015	1.8075e-015	-6.67887e-016	-3.5706e-015	8.42187e-016	2.68916e-015
-2.67759e-015	-5.86888e-015	7.33868e-015	1.88376e-015	5.94118e-015	5.80405e-015	3.98944e-016	4.13064e-015	4.48437e-015	3.36052e-015	8.44959e-016	-4.65974e-015	-1.67893e-015	3.99947e-015	4.20886e-015	2.26526e-015	-1.50282e-015	1.01834e-015	1.81898e-015	-4.5106e-015	1.99278e-015	-4.28205e-016	-3.30653e-015	8.00948e-016	2.94636e-015
-2.52435e-015	-6.06255e-015	7.57268e-015	2.32172e-015	5.99657e-015	6.18871e-015	6.69836e-016	4.36841e-015	3.99379e-015	3.34244e-015	7.56185e-016	-4.74685e-015	-1.77659e-015	3.92089e-015	4.4928e-015	2.79931e-015	-1.15729e-015	1.14077e-015	1.93319e-015	-4.35602e-015	2.17868e-015	-1.86375e-016	-3.04008e-015	7.44816e-016	3.1748e-015
-2.38866e-015	-6.24986e-015	7.74796e-015	2.73979e-015	6.02209e-015	6.54489e-015	9.3864e-016	4.61375e-015	3.48699e-015	3.30557e-015	6.54836e-016	-4.8323e-015	-1.88897e-015	3.80617e-015	4.72964e-015	3.30194e-015	-8.10397e-016	1.2518e-015	2.04938e-015	-4.18311e-015	2.36448e-015	5.59725e-017	-2.77268e-015	6.74934e-016	3.37174e-015
-2.27044e-015	-6.4284e-015	7.86229e-015	3.13556e-015	6.0164e-015	6.8704e-015	1.20268e-015	4.86318e-015	2.96774e-015	3.24913e-015	5.40487e-016	-4.91608e-015	-2.01595e-015	3.65479e-015	4.91638e-015	3.76902e-015	-4.65782e-016	1.35155e-015	2.16698e-015	-3.99354e-015	2.54884e-015	2.96807e-016	-2.50592e-015	5.91734e-016	3.53441e-015
-2.16985e-015	-6.59616e-015	7.914e-015	3.50721e-015	5.9795e-015	7.16387e-015	1.45926e-015	5.11383e-015	2.43978e-015	3.17196e-015	4.12775e-016	-4.9978e-015	-2.15704e-015	3.46733e-015	5.05113e-015	4.19666e-015	-1.27628e-016	1.43915e-015	2.28483e-015	-3.789e-015	2.7312e-015	5.34432e-016	-2.24171e-015	4.9492e-016	3.66035e-015
-2.08671e-015	-6.7522e-015	7.90196e-015	3.8533e-015	5.91098e-015	7.42281e-015	1.70636e-015	5.36309e-015	1.90756e-015	3.07389e-015	2.71985e-016	-5.07677e-015	-2.31094e-015	3.24396e-015	5.13205e-015	4.58184e-015	1.99818e-016	1.51448e-015	2.40151e-015	-3.5712e-015	2.91058e-015	7.66737e-016	-1.98143e-015	3.84257e-016	3.74847e-015
-2.02164e-015	-6.89468e-015	7.82665e-015	4.17195e-015	5.81029e-015	7.64554e-015	1.94117e-015	5.6074e-015	1.37481e-015	2.95466e-015	1.18185e-016	-5.15284e-015	-2.4769e-015	2.98509e-015	5.15736e-015	4.92167e-015	5.12509e-016	1.5774e-015	2.51518e-015	-3.34161e-015	3.08603e-015	9.92051e-016	-1.72655e-015	2.6013e-016	3.79754e-015
-1.97486e-015	-7.02223e-015	7.68825e-015	4.46089e-015	5.67735e-015	7.82983e-015	2.16203e-015	5.84314e-015	8.45423e-016	2.8141e-015	-4.87938e-017	-5.2261e-015	-2.65401e-015	2.69134e-015	5.12669e-015	5.21383e-015	8.07045e-016	1.6279e-015	2.62397e-015	-3.10255e-015	3.25614e-015	1.20812e-015	-1.47926e-015	1.22581e-016	3.80653e-015
-1.94587e-015	-7.13387e-015	7.48746e-015	4.71868e-015	5.51258e-015	7.97387e-015	2.36669e-015	6.06654e-015	3.22407e-016	2.65235e-015	-2.28635e-016	-5.29677e-015	-2.84184e-015	2.36386e-015	5.03949e-015	5.45523e-015	1.07931e-015	1.66611e-015	2.72633e-015	-2.85658e-015	3.41974e-015	1.41249e-015	-1.24135e-015	-2.81283e-017	3.77497e-015
-1.93474e-015	-7.22891e-015	7.22533e-015	4.9442e-015	5.3166e-015	8.07652e-015	2.55401e-015	6.27443e-015	-1.90627e-016	2.46948e-015	-4.20201e-016	-5.36495e-015	-3.03832e-015	2.004e-015	4.89566e-015	5.64424e-015	1.32511e-015	1.69219e-015	2.82012e-015	-2.60544e-015	3.57591e-015	1.6034e-015	-1.01475e-015	-1.91957e-016	3.70258e-015
-1.94144e-015	-7.30675e-015	6.90365e-015	5.13652e-015	5.08942e-015	8.13722e-015	2.72203e-015	6.46411e-015	-6.90403e-016	2.26591e-015	-6.22758e-016	-5.4302e-015	-3.24107e-015	1.6135e-015	4.69611e-015	5.77953e-015	1.54058e-015	1.70584e-015	2.9033e-015	-2.35252e-015	3.72324e-015	1.77849e-015	-8.0131e-016	-3.68462e-016	3.58981e-015
-1.96583e-015	-7.36685e-015	6.52492e-015	5.29408e-015	4.83149e-015	8.15546e-015	2.86957e-015	6.63202e-015	-1.17397e-015	2.04179e-015	-8.35615e-016	-5.4928e-015	-3.44923e-015	1.1949e-015	4.44232e-015	5.86068e-015	1.72279e-015	1.70798e-015	2.97296e-015	-2.09975e-015	3.86143e-015	1.93662e-015	-6.02597e-016	-5.57421e-016	3.43765e-015
-2.00722e-015	-7.40941e-015	6.09227e-015	5.41622e-015	4.54421e-015	8.13015e-015	2.99614e-015	6.7743e-015	-1.6384e-015	1.79772e-015	-1.05752e-015	-5.55272e-015	-3.66137e-015	7.50608e-016	4.13581e-015	5.88737e-015	1.86843e-015	1.69943e-015	3.02681e-015	-1.84912e-015	3.98965e-015	2.07573e-015	-4.19798e-016	-7.59602e-016	3.24684e-015
-2.06479e-015	-7.43458e-015	5.60859e-015	5.50257e-015	4.2287e-015	8.06066e-015	3.10128e-015	6.8877e-015	-2.08188e-015	1.53482e-015	-1.28748e-015	-5.61018e-015	-3.87512e-015	2.83186e-016	3.77948e-015	5.86009e-015	1.97511e-015	1.68066e-015	3.06313e-015	-1.60309e-015	4.10598e-015	2.19392e-015	-2.54357e-016	-9.74817e-016	3.0186e-015
-2.13751e-015	-7.44294e-015	5.07751e-015	5.55358e-015	3.88687e-015	7.94704e-015	3.18394e-015	6.96955e-015	-2.50186e-015	1.25411e-015	-1.52396e-015	-5.6651e-015	-4.08881e-015	-2.04371e-016	3.37649e-015	5.77923e-015	2.0407e-015	1.65234e-015	3.08067e-015	-1.36387e-015	4.2087e-015	2.28921e-015	-1.08111e-016	-1.20233e-015	2.7557e-015
-2.22502e-015	-7.43569e-015	4.50352e-015	5.5689e-015	3.52053e-015	7.78948e-015	3.24354e-015	7.01755e-015	-2.89597e-015	9.57202e-016	-1.76552e-015	-5.71767e-015	-4.3e-015	-7.07943e-016	2.93e-015	5.64666e-015	2.06388e-015	1.61472e-015	3.07808e-015	-1.13354e-015	4.29691e-015	2.35997e-015	1.76141e-017	-1.4417e-015	2.46138e-015
-2.32672e-015	-7.41385e-015	3.8913e-015	5.54881e-015	3.13177e-015	7.5885e-015	3.28076e-015	7.02935e-015	-3.26253e-015	6.45704e-016	-2.01028e-015	-5.76796e-015	-4.50684e-015	-1.22378e-015	2.44418e-015	5.46411e-015	2.04365e-015	1.56929e-015	3.05316e-015	-9.14334e-016	4.36938e-015	2.40528e-015	1.22013e-016	-1.69235e-015	2.1375e-015
-2.44132e-015	-7.37919e-015	3.24502e-015	5.49368e-015	2.72356e-015	7.3442e-015	3.29604e-015	7.00332e-015	-3.6003e-015	3.21116e-016	-2.25621e-015	-5.81546e-015	-4.70696e-015	-1.74776e-015	1.92315e-015	5.23504e-015	1.97941e-015	1.51747e-015	3.00452e-015	-7.07909e-016	4.42532e-015	2.4244e-015	2.04226e-016	-1.95419e-015	1.78675e-015
-2.56724e-015	-7.33309e-015	2.57017e-015	5.40461e-015	2.29892e-015	7.05752e-015	3.28948e-015	6.93814e-015	-3.90786e-015	-1.49242e-017	-2.50151e-015	-5.86049e-015	-4.89806e-015	-2.27581e-015	1.37188e-015	4.96244e-015	1.87141e-015	1.46028e-015	2.93127e-015	-5.16167e-016	4.46339e-015	2.4166e-015	2.62942e-016	-2.22628e-015	1.41301e-015
-2.7037e-015	-7.27743e-015	1.87232e-015	5.28293e-015	1.86007e-015	6.73033e-015	3.26232e-015	6.83249e-015	-4.18515e-015	-3.6066e-016	-2.74391e-015	-5.90261e-015	-5.07788e-015	-2.80338e-015	7.95147e-016	4.64974e-015	1.72017e-015	1.39911e-015	2.83332e-015	-3.40697e-016	4.48323e-015	2.38117e-015	2.97653e-016	-2.5087e-015	1.01964e-015
-2.84939e-015	-7.21407e-015	1.15706e-015	5.12982e-015	1.41067e-015	6.36427e-015	3.21582e-015	6.68578e-015	-4.43089e-015	-7.14623e-016	-2.98121e-015	-5.94198e-015	-5.24429e-015	-3.32641e-015	1.98543e-016	4.30079e-015	1.52711e-015	1.33532e-015	2.71017e-015	-1.82885e-016	4.4844e-015	2.31815e-015	3.08064e-016	-2.80044e-015	6.11182e-016
-3.00286e-015	-7.14484e-015	4.30326e-016	4.94702e-015	9.54507e-016	5.96129e-015	3.15141e-015	6.49875e-015	-4.64463e-015	-1.07479e-015	-3.21137e-015	-5.97808e-015	-5.39548e-015	-3.84053e-015	-4.124e-016	3.92046e-015	1.29403e-015	1.27006e-015	2.56083e-015	-4.38887e-017	4.46588e-015	2.22712e-015	2.93561e-016	-3.10043e-015	1.91912e-016
-3.16243e-015	-7.07133e-015	-3.01404e-016	4.7362e-015	4.95442e-016	5.52378e-015	3.07023e-015	6.27173e-015	-4.82674e-015	-1.43877e-015	-3.43203e-015	-6.01024e-015	-5.5294e-015	-4.34116e-015	-1.03163e-015	3.51376e-015	1.02351e-015	1.20453e-015	2.38588e-015	7.56121e-017	4.42789e-015	2.10774e-015	2.54338e-016	-3.40785e-015	-2.33793e-016
-3.32629e-015	-6.99531e-015	-1.03277e-015	4.49963e-015	3.62434e-017	5.05453e-015	2.97414e-015	6.00551e-015	-4.97775e-015	-1.80408e-015	-3.64029e-015	-6.03789e-015	-5.6441e-015	-4.82355e-015	-1.65334e-015	3.08515e-015	7.18445e-016	1.1395e-015	2.18589e-015	1.75112e-016	4.36994e-015	1.96062e-015	1.90876e-016	-3.72164e-015	-6.61974e-016
-3.49248e-015	-6.9185e-015	-1.75827e-015	4.23935e-015	-4.18867e-016	4.5571e-015	2.86518e-015	5.70168e-015	-5.09771e-015	-2.16811e-015	-3.83437e-015	-6.06077e-015	-5.73745e-015	-5.2835e-015	-2.27229e-015	2.64004e-015	3.8219e-016	1.0765e-015	1.96149e-015	2.53469e-016	4.29143e-015	1.78675e-015	1.03599e-016	-4.04029e-015	-1.08874e-015
-3.65905e-015	-6.84242e-015	-2.4725e-015	3.95792e-015	-8.65908e-016	4.03405e-015	2.7454e-015	5.36181e-015	-5.1874e-015	-2.52845e-015	-4.01197e-015	-6.07825e-015	-5.80795e-015	-5.71685e-015	-2.88246e-015	2.18382e-015	1.92412e-017	1.01651e-015	1.71435e-015	3.1083e-016	4.1924e-015	1.58698e-015	-6.47948e-018	-4.36249e-015	-1.51022e-015
-3.82447e-015	-6.76913e-015	-3.16943e-015	3.65741e-015	-1.30124e-015	3.48824e-015	2.61702e-015	4.98808e-015	-5.248e-015	-2.88282e-015	-4.17071e-015	-6.08937e-015	-5.85394e-015	-6.11956e-015	-3.47849e-015	1.72247e-015	-3.66104e-016	9.6054e-016	1.44644e-015	3.46913e-016	4.07273e-015	1.3626e-015	-1.3849e-016	-4.68666e-015	-1.92194e-015
-3.98707e-015	-6.70056e-015	-3.84441e-015	3.34087e-015	-1.72057e-015	2.92406e-015	2.4813e-015	4.58325e-015	-5.28071e-015	-3.22882e-015	-4.30843e-015	-6.09287e-015	-5.87389e-015	-6.4882e-015	-4.05499e-015	1.26097e-015	-7.68964e-016	9.1007e-016	1.15976e-015	3.61736e-016	3.93176e-015	1.11552e-015	-2.91474e-016	-5.01074e-015	-2.31928e-015
-4.14509e-015	-6.63812e-015	-4.49184e-015	3.0113e-015	-2.12025e-015	2.34503e-015	2.34049e-015	4.15011e-015	-5.28669e-015	-3.5638e-015	-4.4233e-015	-6.08861e-015	-5.86686e-015	-6.81919e-015	-4.6067e-015	8.05296e-016	-1.18438e-015	8.65804e-016	8.57181e-016	3.56099e-016	3.76996e-015	8.47215e-016	-4.63881e-016	-5.33138e-015	-2.69812e-015
-4.29636e-015	-6.58334e-015	-5.1074e-015	2.67155e-015	-2.49721e-015	1.75543e-015	2.19723e-015	3.6916e-015	-5.26757e-015	-3.88494e-015	-4.5134e-015	-6.07542e-015	-5.83172e-015	-7.11022e-015	-5.1293e-015	3.60802e-016	-1.60703e-015	8.27724e-016	5.41261e-016	3.30454e-016	3.58763e-015	5.59234e-016	-6.53815e-016	-5.6462e-015	-3.05467e-015
-4.43858e-015	-6.53676e-015	-5.68686e-015	2.32441e-015	-2.84745e-015	1.15976e-015	2.05274e-015	3.21218e-015	-5.22444e-015	-4.18991e-015	-4.5773e-015	-6.05235e-015	-5.76804e-015	-7.35838e-015	-5.61847e-015	-6.70157e-017	-2.03159e-015	7.96799e-016	2.13977e-016	2.85645e-016	3.38472e-015	2.53923e-016	-8.59282e-016	-5.95314e-015	-3.38542e-015
-4.57012e-015	-6.49861e-015	-6.22581e-015	1.97257e-015	-3.16786e-015	5.62205e-016	1.90926e-015	2.71584e-015	-5.15863e-015	-4.47642e-015	-4.61302e-015	-6.01816e-015	-5.6754e-015	-7.56136e-015	-6.07023e-015	-4.73116e-016	-2.45181e-015	7.73224e-016	-1.20621e-016	2.22378e-016	3.16186e-015	-6.68358e-017	-1.07889e-015	-6.24971e-015	-3.68735e-015
-4.6888e-015	-6.46905e-015	-6.72075e-015	1.61895e-015	-3.45561e-015	-3.24496e-017	1.76855e-015	2.20735e-015	-5.07216e-015	-4.74221e-015	-4.61918e-015	-5.97157e-015	-5.55331e-015	-7.71717e-015	-6.48095e-015	-8.53301e-016	-2.8618e-015	7.57132e-016	-4.59248e-016	1.42023e-016	2.91934e-015	-4.01067e-016	-1.30998e-015	-6.53364e-015	-3.9579e-015
-4.79303e-015	-6.44868e-015	-7.16912e-015	1.26593e-015	-3.70796e-015	-6.19568e-016	1.63227e-015	1.6913e-015	-4.96773e-015	-4.98472e-015	-4.59504e-015	-5.91237e-015	-5.40155e-015	-7.82523e-015	-6.84829e-015	-1.20307e-015	-3.25548e-015	7.48627e-016	-7.99243e-016	4.55105e-017	2.65884e-015	-7.45823e-016	-1.5501e-015	-6.80243e-015	-4.19444e-015
-4.88137e-015	-6.43706e-015	-7.56807e-015	9.17128e-016	-3.92271e-015	-1.19466e-015	1.50215e-015	1.17264e-015	-4.8469e-015	-5.20245e-015	-4.53953e-015	-5.8395e-015	-5.22096e-015	-7.88536e-015	-7.16943e-015	-1.51842e-015	-3.62721e-015	7.47877e-016	-1.13688e-015	-6.59236e-017	2.38072e-015	-1.09839e-015	-1.79667e-015	-7.05346e-015	-4.39519e-015
-4.9525e-015	-6.43399e-015	-7.91546e-015	5.74655e-016	-4.09839e-015	-1.75386e-015	1.37953e-015	6.55909e-016	-4.71149e-015	-5.39377e-015	-4.45174e-015	-5.75213e-015	-5.01205e-015	-7.89774e-015	-7.44339e-015	-1.79617e-015	-3.97132e-015	7.54404e-016	-1.46811e-015	-1.91114e-016	2.08553e-015	-1.45662e-015	-2.04701e-015	-7.28407e-015	-4.55805e-015
-5.00563e-015	-6.43867e-015	-8.2102e-015	2.41484e-016	-4.23298e-015	-2.29268e-015	1.26533e-015	1.45636e-016	-4.56388e-015	-5.55744e-015	-4.33225e-015	-5.64908e-015	-4.77531e-015	-7.86295e-015	-7.66909e-015	-2.03325e-015	-4.28264e-015	7.67053e-016	-1.78968e-015	-3.29008e-016	1.77479e-015	-1.81757e-015	-2.29828e-015	-7.49123e-015	-4.68151e-015
-5.03928e-015	-6.45037e-015	-8.4516e-015	-8.01477e-017	-4.32615e-015	-2.80694e-015	1.1608e-015	-3.53767e-016	-4.4061e-015	-5.69183e-015	-4.18106e-015	-5.52959e-015	-4.51198e-015	-7.78281e-015	-7.84695e-015	-2.22764e-015	-4.55681e-015	7.84665e-016	-2.09826e-015	-4.78215e-016	1.44936e-015	-2.17891e-015	-2.54772e-015	-7.67208e-015	-4.76489e-015
-5.05247e-015	-6.46767e-015	-8.63914e-015	-3.88741e-016	-4.37759e-015	-3.29314e-015	1.06668e-015	-8.37596e-016	-4.24e-015	-5.79619e-015	-3.99839e-015	-5.39318e-015	-4.22306e-015	-7.65909e-015	-7.97711e-015	-2.37741e-015	-4.78958e-015	8.06201e-016	-2.39018e-015	-6.37714e-016	1.111e-015	-2.53828e-015	-2.79282e-015	-7.82456e-015	-4.80763e-015
-5.04446e-015	-6.48879e-015	-8.77317e-015	-6.82182e-016	-4.38789e-015	-3.74712e-015	9.83646e-016	-1.30078e-015	-4.06762e-015	-5.87029e-015	-3.78507e-015	-5.23932e-015	-3.90971e-015	-7.49419e-015	-8.05995e-015	-2.48233e-015	-4.97657e-015	8.31173e-016	-2.66286e-015	-8.06011e-016	7.60785e-016	-2.8933e-015	-3.03123e-015	-7.94686e-015	-4.80997e-015
-5.0143e-015	-6.51155e-015	-8.85459e-015	-9.58156e-016	-4.35782e-015	-4.1656e-015	9.13101e-016	-1.7391e-015	-3.89077e-015	-5.91356e-015	-3.54207e-015	-5.0676e-015	-3.57362e-015	-7.29152e-015	-8.09663e-015	-2.54231e-015	-5.11438e-015	8.58159e-016	-2.91386e-015	-9.81975e-016	4.00197e-016	-3.24098e-015	-3.26021e-015	-8.03724e-015	-4.77295e-015
-4.9612e-015	-6.53396e-015	-8.88505e-015	-1.21569e-015	-4.28909e-015	-4.54572e-015	8.55101e-016	-2.1486e-015	-3.71215e-015	-5.92559e-015	-3.27146e-015	-4.87764e-015	-3.21703e-015	-7.05461e-015	-8.08946e-015	-2.55766e-015	-5.20104e-015	8.84826e-016	-3.14063e-015	-1.16469e-015	3.0957e-017	-3.57917e-015	-3.47729e-015	-8.09357e-015	-4.69754e-015
-4.88487e-015	-6.55407e-015	-8.86626e-015	-1.45277e-015	-4.1837e-015	-4.88499e-015	8.08588e-016	-2.52555e-015	-3.53379e-015	-5.90682e-015	-2.97483e-015	-4.66935e-015	-2.84134e-015	-6.78819e-015	-8.04125e-015	-2.52864e-015	-5.23468e-015	9.08535e-016	-3.34074e-015	-1.35301e-015	-3.45808e-016	-3.90608e-015	-3.68012e-015	-8.11405e-015	-4.58539e-015
-4.78508e-015	-6.56991e-015	-8.80068e-015	-1.66846e-015	-4.04472e-015	-5.18107e-015	7.73522e-016	-2.86712e-015	-3.35762e-015	-5.85751e-015	-2.65404e-015	-4.44308e-015	-2.44799e-015	-6.49664e-015	-7.9556e-015	-2.45687e-015	-5.21501e-015	9.27294e-016	-3.51309e-015	-1.54625e-015	-7.28241e-016	-4.2199e-015	-3.86642e-015	-8.09745e-015	-4.43859e-015
-4.66185e-015	-6.57904e-015	-8.69127e-015	-1.86121e-015	-3.87463e-015	-5.43181e-015	7.49592e-016	-3.171e-015	-3.18511e-015	-5.77846e-015	-2.31131e-015	-4.19882e-015	-2.04033e-015	-6.18438e-015	-7.83634e-015	-2.3449e-015	-5.14158e-015	9.39116e-016	-3.6559e-015	-1.74354e-015	-1.11523e-015	-4.51847e-015	-4.03406e-015	-8.04288e-015	-4.25935e-015
-4.51584e-015	-6.57945e-015	-8.54122e-015	-2.03031e-015	-3.67649e-015	-5.63545e-015	7.35628e-016	-3.43497e-015	-3.01762e-015	-5.67061e-015	-1.94906e-015	-3.9366e-015	-1.62124e-015	-5.85677e-015	-7.68788e-015	-2.1957e-015	-5.01441e-015	9.41502e-016	-3.76841e-015	-1.9435e-015	-1.50563e-015	-4.80046e-015	-4.18152e-015	-7.94927e-015	-4.0505e-015
-4.34777e-015	-6.56878e-015	-8.35385e-015	-2.17601e-015	-3.45416e-015	-5.79138e-015	7.3086e-016	-3.6572e-015	-2.85737e-015	-5.53556e-015	-1.56988e-015	-3.65738e-015	-1.19224e-015	-5.51924e-015	-7.51406e-015	-2.01255e-015	-4.83482e-015	9.32715e-016	-3.84994e-015	-2.14617e-015	-1.89744e-015	-5.06428e-015	-4.30738e-015	-7.81659e-015	-3.81485e-015
-4.15851e-015	-6.54412e-015	-8.13281e-015	-2.29759e-015	-3.21127e-015	-5.89965e-015	7.34529e-016	-3.83624e-015	-2.70607e-015	-5.37482e-015	-1.17685e-015	-3.3622e-015	-7.55601e-016	-5.17758e-015	-7.31947e-015	-1.79927e-015	-4.60484e-015	9.10407e-016	-3.89983e-015	-2.35086e-015	-2.28883e-015	-5.30893e-015	-4.40985e-015	-7.64476e-015	-3.55562e-015
-3.94908e-015	-6.50341e-015	-7.88276e-015	-2.39442e-015	-2.95238e-015	-5.95972e-015	7.45431e-016	-3.97214e-015	-2.56489e-015	-5.18979e-015	-7.72979e-016	-3.05196e-015	-3.13407e-016	-4.83709e-015	-7.10902e-015	-1.56026e-015	-4.32766e-015	8.73011e-016	-3.91774e-015	-2.55624e-015	-2.67901e-015	-5.53333e-015	-4.48749e-015	-7.43384e-015	-3.27625e-015
-3.72065e-015	-6.44497e-015	-7.60739e-015	-2.46681e-015	-2.68175e-015	-5.97216e-015	7.62551e-016	-4.0645e-015	-2.43512e-015	-4.98242e-015	-3.61534e-016	-2.72809e-015	1.31783e-016	-4.50305e-015	-6.88739e-015	-1.29946e-015	-4.0066e-015	8.18165e-016	-3.90491e-015	-2.76239e-015	-3.06622e-015	-5.73696e-015	-4.53937e-015	-7.18426e-015	-2.98074e-015
-3.4749e-015	-6.36667e-015	-7.31121e-015	-2.51523e-015	-2.40435e-015	-5.93818e-015	7.84079e-016	-4.11351e-015	-2.31776e-015	-4.75531e-015	5.36145e-017	-2.39164e-015	5.77272e-016	-4.18102e-015	-6.65959e-015	-1.02209e-015	-3.64567e-015	7.43858e-016	-3.8628e-015	-2.96845e-015	-3.44759e-015	-5.91942e-015	-4.56493e-015	-6.89733e-015	-2.67295e-015
-3.2128e-015	-6.26657e-015	-6.99836e-015	-2.54046e-015	-2.12521e-015	-5.85844e-015	8.08455e-016	-4.12022e-015	-2.21389e-015	-4.51078e-015	4.68879e-016	-2.04457e-015	1.02087e-015	-3.87629e-015	-6.43074e-015	-7.33049e-016	-3.25049e-015	6.48027e-016	-3.79286e-015	-3.17443e-015	-3.82228e-015	-6.08017e-015	-4.56381e-015	-6.5746e-015	-2.35758e-015
-2.93599e-015	-6.14323e-015	-6.67389e-015	-2.54358e-015	-1.8493e-015	-5.73445e-015	8.33724e-016	-4.08612e-015	-2.12446e-015	-4.25093e-015	8.80679e-016	-1.6881e-015	1.4601e-015	-3.59418e-015	-6.20523e-015	-4.3729e-016	-2.82648e-015	5.29282e-016	-3.69704e-015	-3.38021e-015	-4.18881e-015	-6.21909e-015	-4.53635e-015	-6.21783e-015	-2.03803e-015
-2.64643e-015	-5.99543e-015	-6.34264e-015	-2.52535e-015	-1.58126e-015	-5.56901e-015	8.58878e-016	-4.01288e-015	-2.0503e-015	-3.97878e-015	1.28543e-015	-1.3241e-015	1.89265e-015	-3.33927e-015	-5.98798e-015	-1.40179e-016	-2.37919e-015	3.86002e-016	-3.57711e-015	-3.5848e-015	-4.5459e-015	-6.33638e-015	-4.48268e-015	-5.82924e-015	-1.71789e-015
-2.34607e-015	-5.82262e-015	-6.00885e-015	-2.48596e-015	-1.32621e-015	-5.36476e-015	8.82183e-016	-3.90254e-015	-1.99218e-015	-3.6968e-015	1.6793e-015	-9.5488e-016	2.31576e-015	-3.11543e-015	-5.78279e-015	1.52965e-016	-1.91519e-015	2.16657e-016	-3.43606e-015	-3.78805e-015	-4.89225e-015	-6.43233e-015	-4.40329e-015	-5.4108e-015	-1.40148e-015
-2.03713e-015	-5.6243e-015	-5.67651e-015	-2.42607e-015	-1.08922e-015	-5.12424e-015	9.01837e-016	-3.75843e-015	-1.95089e-015	-3.40737e-015	2.05938e-015	-5.827e-016	2.72754e-015	-2.92611e-015	-5.59368e-015	4.3714e-016	-1.44121e-015	2.09028e-017	-3.27676e-015	-3.99017e-015	-5.22618e-015	-6.50741e-015	-4.29899e-015	-4.96512e-015	-1.09323e-015
-1.72259e-015	-5.4003e-015	-5.34954e-015	-2.34777e-015	-8.74659e-016	-4.85114e-015	9.16988e-016	-3.5843e-015	-1.92641e-015	-3.11361e-015	2.42248e-015	-2.0963e-016	3.12597e-015	-2.77522e-015	-5.42491e-015	7.07363e-016	-9.63716e-016	-2.01274e-016	-3.10259e-015	-4.1903e-015	-5.54563e-015	-6.5622e-015	-4.17118e-015	-4.49521e-015	-7.96301e-016
-1.40455e-015	-5.15123e-015	-5.03199e-015	-2.25202e-015	-6.85686e-016	-4.54845e-015	9.25692e-016	-3.38327e-015	-1.91885e-015	-2.81838e-015	2.76527e-015	1.62194e-016	3.5094e-015	-2.66565e-015	-5.27926e-015	9.59185e-016	-4.90052e-016	-4.49989e-016	-2.91661e-015	-4.38769e-015	-5.84944e-015	-6.59738e-015	-4.02124e-015	-4.00401e-015	-5.14216e-016
-1.08551e-015	-4.87723e-015	-4.72761e-015	-2.14008e-015	-5.26163e-016	-4.21958e-015	9.26355e-016	-3.15959e-015	-1.928e-015	-2.52448e-015	3.08487e-015	5.30355e-016	3.87662e-015	-2.59904e-015	-5.15913e-015	1.18803e-015	-2.72804e-017	-7.25033e-016	-2.72179e-015	-4.58219e-015	-6.13662e-015	-6.6141e-015	-3.8509e-015	-3.49548e-015	-2.49656e-016
-7.67958e-016	-4.57922e-015	-4.43973e-015	-2.01331e-015	-3.99158e-016	-3.86796e-015	9.17584e-016	-2.91753e-015	-1.9536e-015	-2.23455e-015	3.37862e-015	8.9216e-016	4.22581e-015	-2.57716e-015	-5.06657e-015	1.3902e-015	4.16934e-016	-1.02545e-015	-2.52189e-015	-4.7731e-015	-6.40548e-015	-6.61308e-015	-3.66225e-015	-2.97349e-015	-5.90642e-018
-4.53846e-016	-4.25891e-015	-4.1708e-015	-1.87301e-015	-3.0719e-016	-3.49793e-015	8.98524e-016	-2.66156e-015	-1.99536e-015	-1.95127e-015	3.64368e-015	1.24525e-015	4.55538e-015	-2.60033e-015	-5.00336e-015	1.56145e-015	8.35699e-016	-1.35055e-015	-2.32027e-015	-4.95955e-015	-6.65527e-015	-6.59543e-015	-3.45726e-015	-2.44133e-015	2.13968e-016
-1.45219e-016	-3.9176e-015	-3.92337e-015	-1.72074e-015	-2.523e-016	-3.1136e-015	8.68204e-016	-2.39653e-015	-2.05239e-015	-1.6769e-015	3.87825e-015	1.58774e-015	4.86395e-015	-2.66835e-015	-4.97018e-015	1.69831e-015	1.22261e-015	-1.69909e-015	-2.11922e-015	-5.14123e-015	-6.88465e-015	-6.56197e-015	-3.23832e-015	-1.90339e-015	4.06935e-016
1.55515e-016	-3.55774e-015	-3.6998e-015	-1.558e-015	-2.35947e-016	-2.71936e-015	8.25156e-016	-2.12643e-015	-2.12429e-015	-1.41382e-015	4.08052e-015	1.91709e-015	5.15057e-015	-2.78019e-015	-4.9675e-015	1.79778e-015	1.57108e-015	-2.06886e-015	-1.92248e-015	-5.31693e-015	-7.09303e-015	-6.51374e-015	-3.00819e-015	-1.36405e-015	5.70706e-016
4.45895e-016	-3.18206e-015	-3.50104e-015	-1.3862e-015	-2.59589e-016	-2.31935e-015	7.69348e-016	-1.85655e-015	-2.20999e-015	-1.16401e-015	4.24855e-015	2.23106e-015	5.41397e-015	-2.93461e-015	-4.99497e-015	1.85772e-015	1.87482e-015	-2.45741e-015	-1.7327e-015	-5.48542e-015	-7.28016e-015	-6.45168e-015	-2.76896e-015	-8.26977e-016	7.03912e-016
7.24275e-016	-2.79277e-015	-3.32852e-015	-1.20621e-015	-3.22534e-016	-1.91712e-015	7.00767e-016	-1.59126e-015	-2.30897e-015	-9.29925e-016	4.38111e-015	2.52794e-015	5.65324e-015	-3.12979e-015	-5.05166e-015	1.8771e-015	2.12864e-015	-2.86245e-015	-1.55235e-015	-5.646e-015	-7.44527e-015	-6.3778e-015	-2.52323e-015	-2.96103e-016	8.05915e-016
9.88831e-016	-2.39277e-015	-3.1827e-015	-1.01895e-015	-4.24549e-016	-1.51622e-015	6.18857e-016	-1.33493e-015	-2.4201e-015	-7.13045e-016	4.47676e-015	2.80551e-015	5.86819e-015	-3.36268e-015	-5.13594e-015	1.85516e-015	2.32791e-015	-3.28057e-015	-1.38392e-015	-5.79833e-015	-7.58724e-015	-6.29339e-015	-2.27363e-015	2.24371e-016	8.76359e-016
1.23774e-015	-1.98531e-015	-3.06389e-015	-8.26788e-016	-5.64663e-016	-1.12092e-015	5.22721e-016	-1.09167e-015	-2.54236e-015	-5.14668e-016	4.53547e-015	3.06246e-015	6.05858e-015	-3.62989e-015	-5.24601e-015	1.79214e-015	2.46796e-015	-3.70855e-015	-1.22981e-015	-5.94126e-015	-7.70624e-015	-6.19946e-015	-2.02323e-015	7.30503e-016	9.14423e-016
1.46883e-015	-1.57394e-015	-2.97208e-015	-6.30706e-016	-7.41141e-016	-7.35254e-016	4.12548e-016	-8.65373e-016	-2.6749e-015	-3.36046e-016	4.55712e-015	3.29748e-015	6.22396e-015	-3.92754e-015	-5.37834e-015	1.68749e-015	2.54521e-015	-4.1422e-015	-1.09188e-015	-6.07355e-015	-7.80169e-015	-6.0971e-015	-1.77522e-015	1.2181e-015	9.20064e-016
1.68134e-015	-1.16222e-015	-2.90626e-015	-4.31639e-016	-9.51663e-016	-3.62552e-016	2.89072e-016	-6.59727e-016	-2.81625e-015	-1.78525e-016	4.54165e-015	3.50855e-015	6.36426e-015	-4.2513e-015	-5.53048e-015	1.54205e-015	2.55668e-015	-4.57768e-015	-9.71903e-016	-6.19398e-015	-7.87347e-015	-5.98729e-015	-1.53187e-015	1.68301e-015	8.93926e-016
1.87447e-015	-7.53834e-016	-2.86524e-015	-2.3068e-016	-1.19371e-015	-5.7265e-018	1.5191e-016	-4.78441e-016	-2.96513e-015	-4.29517e-017	4.48974e-015	3.69483e-015	6.47861e-015	-4.59616e-015	-5.6988e-015	1.35651e-015	2.50061e-015	-5.01114e-015	-8.70215e-016	-6.30158e-015	-7.92189e-015	-5.87126e-015	-1.29553e-015	2.1215e-015	8.36538e-016
2.04698e-015	-3.52811e-016	-2.84777e-015	-2.86093e-017	-1.46395e-015	3.32891e-016	1.90061e-018	-3.2439e-016	-3.1202e-015	6.99098e-017	4.40247e-015	3.8558e-015	6.56713e-015	-4.95631e-015	-5.87971e-015	1.13248e-015	2.37616e-015	-5.43874e-015	-7.87696e-016	-6.39566e-015	-7.94748e-015	-5.75013e-015	-1.06916e-015	2.53046e-015	7.4936e-016
2.19755e-015	3.74724e-017	-2.85161e-015	1.73344e-016	-1.75833e-015	6.50145e-016	-1.60283e-016	-2.00418e-016	-3.28002e-015	1.59439e-016	4.281e-015	3.99056e-015	6.62999e-015	-5.32627e-015	-6.06911e-015	8.72251e-016	2.18298e-015	-5.8571e-015	-7.25288e-016	-6.47521e-015	-7.95022e-015	-5.62494e-015	-8.55536e-016	2.90622e-015	6.33824e-016
2.32559e-015	4.13509e-016	-2.87453e-015	3.74479e-016	-2.07288e-015	9.43558e-016	-3.34294e-016	-1.09748e-016	-3.44335e-015	2.25587e-016	4.12647e-015	4.09858e-015	6.66701e-015	-5.70024e-015	-6.26244e-015	5.78576e-016	1.92193e-015	-6.26146e-015	-6.82418e-016	-6.53885e-015	-7.9306e-015	-5.49688e-015	-6.56706e-016	3.24634e-015	4.91689e-016
2.43137e-015	7.71559e-016	-2.91372e-015	5.73679e-016	-2.40229e-015	1.21116e-015	-5.19614e-016	-5.38675e-017	-3.60894e-015	2.68629e-016	3.94069e-015	4.17979e-015	6.67884e-015	-6.07196e-015	-6.45479e-015	2.54898e-016	1.59411e-015	-6.64699e-015	-6.58428e-016	-6.58609e-015	-7.88942e-015	-5.36652e-015	-4.74625e-016	3.54821e-015	3.24753e-016
2.51439e-015	1.1077e-015	-2.96582e-015	7.70533e-016	-2.74205e-015	1.45192e-015	-7.14713e-016	-3.33835e-017	-3.77544e-015	2.88399e-016	3.72559e-015	4.23483e-015	6.66562e-015	-6.43537e-015	-6.64151e-015	-9.52619e-017	1.20155e-015	-7.00956e-015	-6.53154e-016	-6.61611e-015	-7.82725e-015	-5.23526e-015	-3.10847e-016	3.80875e-015	1.35225e-016
2.57487e-015	1.41886e-015	-3.02781e-015	9.64406e-016	-3.0867e-015	1.66498e-015	-9.18595e-016	-4.9588e-017	-3.9417e-015	2.85025e-016	3.48267e-015	4.26421e-015	6.6273e-015	-6.78463e-015	-6.81732e-015	-4.67338e-016	7.47396e-016	-7.34587e-015	-6.65419e-016	-6.6283e-015	-7.74461e-015	-5.10387e-015	-1.67277e-016	4.02603e-015	-7.52305e-017
2.61361e-015	1.70165e-015	-3.09754e-015	1.15438e-015	-3.43106e-015	1.84956e-015	-1.12965e-015	-1.03506e-016	-4.10706e-015	2.59255e-016	3.21457e-015	4.26816e-015	6.56457e-015	-7.11395e-015	-6.97792e-015	-8.57178e-016	2.35894e-016	-7.65133e-015	-6.93888e-016	-6.62203e-015	-7.643e-015	-4.97284e-015	-4.52774e-017	4.19871e-015	-3.03396e-016
2.63122e-015	1.95364e-015	-3.17182e-015	1.33985e-015	-3.77004e-015	2.00536e-015	-1.34648e-015	-1.9471e-016	-4.27059e-015	2.12175e-016	2.92396e-015	4.24744e-015	6.47807e-015	-7.41794e-015	-7.11878e-015	-1.2608e-015	-3.27912e-016	-7.92194e-015	-7.36484e-016	-6.59711e-015	-7.52339e-015	-4.84315e-015	5.37512e-017	4.32578e-015	-5.46564e-016
2.62827e-015	2.17277e-015	-3.2469e-015	1.51977e-015	-4.09799e-015	2.13193e-015	-1.56765e-015	-3.23156e-016	-4.43126e-015	1.44442e-016	2.61352e-015	4.20293e-015	6.36812e-015	-7.69125e-015	-7.2355e-015	-1.67381e-015	-9.38985e-016	-8.15517e-015	-7.9113e-016	-6.55304e-015	-7.38715e-015	-4.71557e-015	1.29408e-016	4.40592e-015	-8.01986e-016
2.60613e-015	2.3572e-015	-3.31919e-015	1.69417e-015	-4.40881e-015	2.22998e-015	-1.79267e-015	-4.87406e-016	-4.58753e-015	5.77299e-017	2.28649e-015	4.13555e-015	6.23595e-015	-7.92916e-015	-7.32394e-015	-2.09148e-015	-1.5911e-015	-8.34783e-015	-8.55723e-016	-6.48986e-015	-7.23577e-015	-4.59097e-015	1.81319e-016	4.43844e-015	-1.06671e-015
2.56619e-015	2.50464e-015	-3.38565e-015	1.8624e-015	-4.69779e-015	2.30023e-015	-2.01999e-015	-6.85875e-016	-4.739e-015	-4.69592e-017	1.9455e-015	4.04704e-015	6.08165e-015	-8.12783e-015	-7.3802e-015	-2.5088e-015	-2.27777e-015	-8.49721e-015	-9.27927e-016	-6.40825e-015	-7.06995e-015	-4.46979e-015	2.08995e-016	4.42363e-015	-1.33798e-015
2.50987e-015	2.61396e-015	-3.44298e-015	2.02444e-015	-4.96023e-015	2.34387e-015	-2.2488e-015	-9.1733e-016	-4.88512e-015	-1.69019e-016	1.59337e-015	3.9391e-015	5.906e-015	-8.28323e-015	-7.40053e-015	-2.92104e-015	-2.99224e-015	-8.60115e-015	-1.0045e-015	-6.30799e-015	-6.89067e-015	-4.3518e-015	2.12562e-016	4.36095e-015	-1.61294e-015
2.43914e-015	2.68436e-015	-3.4876e-015	2.17962e-015	-5.1916e-015	2.36125e-015	-2.47744e-015	-1.17995e-015	-5.02504e-015	-3.06594e-016	1.23316e-015	3.81354e-015	5.70955e-015	-8.39181e-015	-7.38228e-015	-3.32359e-015	-3.7268e-015	-8.65823e-015	-1.08281e-015	-6.18971e-015	-6.69964e-015	-4.2378e-015	1.92227e-016	4.25134e-015	-1.88874e-015
2.35628e-015	2.7155e-015	-3.51719e-015	2.32721e-015	-5.38742e-015	2.35391e-015	-2.70478e-015	-1.47147e-015	-5.15857e-015	-4.5849e-016	8.67591e-016	3.67196e-015	5.49305e-015	-8.45099e-015	-7.32318e-015	-3.71183e-015	-4.47351e-015	-8.66772e-015	-1.15995e-015	-6.05437e-015	-6.49854e-015	-4.12896e-015	1.48626e-016	4.09645e-015	-2.16209e-015
2.26325e-015	2.70724e-015	-3.52884e-015	2.46712e-015	-5.5438e-015	2.32423e-015	-2.92999e-015	-1.78898e-015	-5.28602e-015	-6.23143e-016	4.99189e-016	3.5163e-015	5.25728e-015	-8.45941e-015	-7.22142e-015	-4.08164e-015	-5.22373e-015	-8.62888e-015	-1.23336e-015	-5.90295e-015	-6.28952e-015	-4.02601e-015	8.2813e-017	3.89722e-015	-2.43025e-015
2.16241e-015	2.66003e-015	-3.51923e-015	2.59942e-015	-5.65821e-015	2.27435e-015	-3.15167e-015	-2.12976e-015	-5.40777e-015	-7.99575e-016	1.31062e-016	3.34883e-015	5.00283e-015	-8.41579e-015	-7.07541e-015	-4.4295e-015	-5.96946e-015	-8.54136e-015	-1.30062e-015	-5.73673e-015	-6.07373e-015	-3.92887e-015	-3.96602e-018	3.65485e-015	-2.69125e-015
2.05588e-015	2.57476e-015	-3.48612e-015	2.7235e-015	-5.72781e-015	2.20612e-015	-3.36942e-015	-2.49034e-015	-5.52292e-015	-9.86163e-016	-2.33886e-016	3.17115e-015	4.73063e-015	-8.31985e-015	-6.88427e-015	-4.7516e-015	-6.70283e-015	-8.40596e-015	-1.35901e-015	-5.55708e-015	-5.85249e-015	-3.83824e-015	-1.10493e-016	3.37073e-015	-2.9429e-015
1.94602e-015	2.45307e-015	-3.42818e-015	2.83938e-015	-5.7495e-015	2.12144e-015	-3.58226e-015	-2.86758e-015	-5.63143e-015	-1.18138e-015	-5.93862e-016	2.98529e-015	4.44233e-015	-8.17173e-015	-6.6481e-015	-5.04471e-015	-7.41617e-015	-8.2236e-015	-1.40639e-015	-5.36551e-015	-5.62749e-015	-3.7546e-015	-2.35181e-016	3.04803e-015	-3.18329e-015
1.83516e-015	2.29654e-015	-3.34314e-015	2.94696e-015	-5.72128e-015	2.02228e-015	-3.78936e-015	-3.25823e-015	-5.73338e-015	-1.38357e-015	-9.46688e-016	2.7932e-015	4.13899e-015	-7.97277e-015	-6.36795e-015	-5.3053e-015	-8.10073e-015	-7.99536e-015	-1.43994e-015	-5.16328e-015	-5.39999e-015	-3.6785e-015	-3.75625e-016	2.68894e-015	-3.41071e-015
1.72556e-015	2.10705e-015	-3.22975e-015	3.04643e-015	-5.64229e-015	1.91161e-015	-3.99105e-015	-3.65878e-015	-5.8287e-015	-1.59163e-015	-1.29026e-015	2.59701e-015	3.82158e-015	-7.72514e-015	-6.04387e-015	-5.53095e-015	-8.74895e-015	-7.7234e-015	-1.45732e-015	-4.95239e-015	-5.17105e-015	-3.61035e-015	-5.30017e-016	2.29577e-015	-3.62385e-015
1.61954e-015	1.88645e-015	-3.08732e-015	3.13703e-015	-5.51284e-015	1.79224e-015	-4.18625e-015	-4.06518e-015	-5.91761e-015	-1.80452e-015	-1.62307e-015	2.39879e-015	3.49063e-015	-7.43089e-015	-5.67754e-015	-5.71971e-015	-9.35341e-015	-7.41023e-015	-1.45663e-015	-4.73527e-015	-4.94251e-015	-3.55033e-015	-6.96939e-016	1.87165e-015	-3.82147e-015
1.51977e-015	1.63782e-015	-2.9154e-015	3.21947e-015	-5.33339e-015	1.66634e-015	-4.37519e-015	-4.47387e-015	-6.00068e-015	-2.02123e-015	-1.94335e-015	2.20063e-015	3.14789e-015	-7.09304e-015	-5.27137e-015	-5.8694e-015	-9.90774e-015	-7.05953e-015	-1.43682e-015	-4.51426e-015	-4.71523e-015	-3.49896e-015	-8.74001e-016	1.41977e-015	-4.00248e-015
1.42867e-015	1.3643e-015	-2.71356e-015	3.2941e-015	-5.10404e-015	1.53603e-015	-4.55674e-015	-4.88106e-015	-6.07858e-015	-2.24054e-015	-2.24926e-015	2.00449e-015	2.79437e-015	-6.71508e-015	-4.82849e-015	-5.97892e-015	-1.04053e-014	-6.67423e-015	-1.39583e-015	-4.29156e-015	-4.49053e-015	-3.45605e-015	-1.05893e-015	9.42958e-016	-4.16596e-015
1.34798e-015	1.0691e-015	-2.48226e-015	3.3606e-015	-4.82649e-015	1.40329e-015	-4.7306e-015	-5.28361e-015	-6.15221e-015	-2.46079e-015	-2.53978e-015	1.81251e-015	2.43125e-015	-6.30181e-015	-4.35234e-015	-6.04764e-015	-1.08401e-014	-6.25768e-015	-1.33377e-015	-4.06948e-015	-4.26903e-015	-3.42214e-015	-1.24945e-015	4.44224e-016	-4.31137e-015
1.27918e-015	7.56148e-016	-2.2217e-015	3.41892e-015	-4.50274e-015	1.2711e-015	-4.89701e-015	-5.67853e-015	-6.22134e-015	-2.68093e-015	-2.81414e-015	1.62595e-015	2.06045e-015	-5.85825e-015	-3.84669e-015	-6.075e-015	-1.12068e-014	-5.81423e-015	-1.24992e-015	-3.85057e-015	-4.05083e-015	-3.39757e-015	-1.44277e-015	-7.28509e-017	-4.43851e-015
1.22416e-015	4.2866e-016	-1.93237e-015	3.46895e-015	-4.13572e-015	1.14118e-015	-5.05593e-015	-6.06339e-015	-6.28674e-015	-2.89998e-015	-3.07202e-015	1.44579e-015	1.68297e-015	-5.38918e-015	-3.31605e-015	-6.06122e-015	-1.15011e-014	-5.34853e-015	-1.14459e-015	-3.63717e-015	-3.83733e-015	-3.38302e-015	-1.63647e-015	-6.04029e-016	-4.54761e-015
1.1843e-015	9.05294e-017	-1.61612e-015	3.51063e-015	-3.72903e-015	1.01435e-015	-5.20689e-015	-6.43522e-015	-6.34877e-015	-3.11709e-015	-3.31293e-015	1.27337e-015	1.30019e-015	-4.90026e-015	-2.76519e-015	-6.00687e-015	-1.17198e-014	-4.86508e-015	-1.01871e-015	-3.43183e-015	-3.62949e-015	-3.37816e-015	-1.82818e-015	-1.14549e-015	-4.63888e-015
1.16147e-015	-2.54186e-016	-1.27504e-015	3.54377e-015	-3.28671e-015	8.92927e-016	-5.35055e-015	-6.79099e-015	-6.40792e-015	-3.3318e-015	-3.53664e-015	1.10947e-015	9.14172e-016	-4.39673e-015	-2.19871e-015	-5.91274e-015	-1.186e-014	-4.36848e-015	-8.72413e-016	-3.23663e-015	-3.42825e-015	-3.38287e-015	-2.01593e-015	-1.69433e-015	-4.71288e-015
1.15613e-015	-6.01652e-016	-9.10752e-016	3.5679e-015	-2.81307e-015	7.78978e-016	-5.48753e-015	-7.12849e-015	-6.46441e-015	-3.54336e-015	-3.74328e-015	9.55299e-016	5.26235e-016	-3.88523e-015	-1.62163e-015	-5.78083e-015	-1.19196e-014	-3.86349e-015	-7.06313e-016	-3.0533e-015	-3.23379e-015	-3.39721e-015	-2.19742e-015	-2.24618e-015	-4.77058e-015
1.16897e-015	-9.48156e-016	-5.25553e-016	3.58332e-015	-2.31277e-015	6.73678e-016	-5.6177e-015	-7.44623e-015	-6.51845e-015	-3.75114e-015	-3.9333e-015	8.11481e-016	1.38581e-016	-3.37203e-015	-1.03936e-015	-5.61226e-015	-1.1898e-014	-3.35482e-015	-5.21563e-016	-2.88406e-015	-3.04631e-015	-3.42091e-015	-2.37041e-015	-2.79747e-015	-4.8129e-015
1.20037e-015	-1.28901e-015	-1.21782e-016	3.59036e-015	-1.7908e-015	5.77879e-016	-5.74098e-015	-7.74283e-015	-6.57056e-015	-3.95499e-015	-4.1071e-015	6.7866e-016	-2.4657e-016	-2.86239e-015	-4.57106e-016	-5.40924e-015	-1.1795e-014	-2.84721e-015	-3.19776e-016	-2.73036e-015	-2.86605e-015	-3.45388e-015	-2.53292e-015	-3.34499e-015	-4.84077e-015
1.2505e-015	-1.62091e-015	2.97513e-016	3.5889e-015	-1.25308e-015	4.92497e-016	-5.85746e-015	-8.01624e-015	-6.6207e-015	-4.15482e-015	-4.26466e-015	5.57343e-016	-6.27075e-016	-2.36187e-015	1.195e-016	-5.17406e-015	-1.16114e-014	-2.34511e-015	-1.02134e-016	-2.59352e-015	-2.69336e-015	-3.49593e-015	-2.68305e-015	-3.88503e-015	-4.85508e-015
1.31937e-015	-1.94001e-015	7.29377e-016	3.57848e-015	-7.04395e-016	4.18978e-016	-5.96765e-015	-8.2658e-015	-6.66931e-015	-4.34985e-015	-4.40696e-015	4.48e-016	-1.00111e-015	-1.8766e-015	6.85179e-016	-4.90994e-015	-1.13481e-014	-1.85288e-015	1.28849e-016	-2.47473e-015	-2.52777e-015	-3.5468e-015	-2.81874e-015	-4.41354e-015	-4.85751e-015
1.40727e-015	-2.24292e-015	1.17007e-015	3.55911e-015	-1.50165e-016	3.58151e-016	-6.07165e-015	-8.49073e-015	-6.71604e-015	-4.53964e-015	-4.5346e-015	3.50799e-016	-1.36702e-015	-1.41138e-015	1.23531e-015	-4.61971e-015	-1.1007e-014	-1.37492e-015	3.70861e-016	-2.37494e-015	-2.36951e-015	-3.6056e-015	-2.93836e-015	-4.92671e-015	-4.84959e-015
1.51389e-015	-2.52581e-015	1.61653e-015	3.53081e-015	4.04043e-016	3.10289e-016	-6.16892e-015	-8.68977e-015	-6.76022e-015	-4.72444e-015	-4.64891e-015	2.65138e-016	-1.72249e-015	-9.71104e-016	1.76482e-015	-4.3063e-015	-1.0591e-014	-9.15782e-016	6.20439e-016	-2.29511e-015	-2.21867e-015	-3.67138e-015	-3.04046e-015	-5.42206e-015	-4.83298e-015
1.63843e-015	-2.78568e-015	2.06526e-015	3.49376e-015	9.52686e-016	2.7547e-016	-6.25913e-015	-8.86262e-015	-6.80241e-015	-4.90375e-015	-4.75111e-015	1.90502e-016	-2.06518e-015	-5.60487e-016	2.26913e-015	-3.97229e-015	-1.0104e-014	-4.79327e-016	8.75194e-016	-2.23614e-015	-2.07443e-015	-3.74408e-015	-3.12423e-015	-5.89623e-015	-4.80922e-015
1.78028e-015	-3.02043e-015	2.51246e-015	3.44741e-015	1.49021e-015	2.53654e-016	-6.3431e-015	-9.00976e-015	-6.84195e-015	-5.07731e-015	-4.84216e-015	1.26387e-016	-2.39352e-015	-1.83072e-016	2.74395e-015	-3.62117e-015	-9.54964e-015	-6.89069e-017	1.13278e-015	-2.19838e-015	-1.93662e-015	-3.82258e-015	-3.18886e-015	-6.34612e-015	-4.77916e-015
1.93781e-015	-3.22737e-015	2.95487e-015	3.39165e-015	2.01166e-015	2.44962e-016	-6.42021e-015	-9.13095e-015	-6.87916e-015	-5.24514e-015	-4.92362e-015	7.27851e-017	-2.70534e-015	1.57608e-016	3.18534e-015	-3.25654e-015	-8.93365e-015	3.1292e-016	1.39063e-015	-2.18185e-015	-1.8049e-015	-3.90567e-015	-3.23318e-015	-6.76867e-015	-4.74437e-015
2.10933e-015	-3.40483e-015	3.38961e-015	3.32668e-015	2.51257e-015	2.4954e-016	-6.48929e-015	-9.2271e-015	-6.91343e-015	-5.40701e-015	-4.99631e-015	2.87369e-017	-2.9989e-015	4.58421e-016	3.59028e-015	-2.88132e-015	-8.26072e-015	6.63677e-016	1.64652e-015	-2.18611e-015	-1.67905e-015	-3.99285e-015	-3.25611e-015	-7.16128e-015	-4.70669e-015
2.29325e-015	-3.55127e-015	3.81316e-015	3.25294e-015	2.98853e-015	2.67845e-016	-6.54997e-015	-9.29902e-015	-6.94356e-015	-5.56301e-015	-5.0614e-015	-6.7719e-018	-3.27251e-015	7.17546e-016	3.95574e-015	-2.49864e-015	-7.53702e-015	9.81662e-016	1.89836e-015	-2.21037e-015	-1.55877e-015	-4.08246e-015	-3.2571e-015	-7.52142e-015	-4.66798e-015
2.48814e-015	-3.66553e-015	4.22226e-015	3.16998e-015	3.43476e-015	2.99517e-016	-6.60207e-015	-9.34735e-015	-6.96926e-015	-5.71281e-015	-5.12024e-015	-3.45367e-017	-3.52457e-015	9.33752e-016	4.27938e-015	-2.11219e-015	-6.76823e-015	1.26503e-015	2.14359e-015	-2.25309e-015	-1.4436e-015	-4.17314e-015	-3.23591e-015	-7.84699e-015	-4.62923e-015
2.69197e-015	-3.74627e-015	4.61345e-015	3.07787e-015	3.84729e-015	3.4382e-016	-6.64543e-015	-9.37328e-015	-6.99014e-015	-5.85585e-015	-5.17358e-015	-5.54421e-017	-3.75413e-015	1.10625e-015	4.55996e-015	-1.7247e-015	-5.96175e-015	1.51312e-015	2.38024e-015	-2.31257e-015	-1.33368e-015	-4.2636e-015	-3.19188e-015	-8.13644e-015	-4.59191e-015
2.90241e-015	-3.79333e-015	4.98445e-015	2.97697e-015	4.2233e-015	4.00749e-016	-6.6792e-015	-9.37849e-015	-7.00523e-015	-5.99253e-015	-5.22255e-015	-7.05399e-017	-3.95982e-015	1.23526e-015	4.79609e-015	-1.33934e-015	-5.12473e-015	1.72507e-015	2.60586e-015	-2.38709e-015	-1.22897e-015	-4.35218e-015	-3.12497e-015	-8.38786e-015	-4.5573e-015
3.11688e-015	-3.80574e-015	5.33267e-015	2.86734e-015	4.55988e-015	4.69408e-016	-6.70246e-015	-9.36324e-015	-7.01347e-015	-6.12212e-015	-5.26786e-015	-8.08592e-017	-4.14075e-015	1.32222e-015	4.98713e-015	-9.58925e-016	-4.2638e-015	1.90146e-015	2.81864e-015	-2.4753e-015	-1.12973e-015	-4.4377e-015	-3.03569e-015	-8.59961e-015	-4.5259e-015
3.33238e-015	-3.78392e-015	5.65528e-015	2.74901e-015	4.85488e-015	5.48873e-016	-6.71381e-015	-9.32924e-015	-7.01372e-015	-6.24491e-015	-5.31059e-015	-8.73039e-017	-4.29617e-015	1.36893e-015	5.13321e-015	-5.86024e-016	-3.38537e-015	2.04269e-015	3.01758e-015	-2.57505e-015	-1.0353e-015	-4.51847e-015	-2.92357e-015	-8.77071e-015	-4.49793e-015
3.54704e-015	-3.7284e-015	5.95097e-015	2.62157e-015	5.1072e-015	6.38886e-016	-6.71196e-015	-9.27865e-015	-7.00517e-015	-6.36062e-015	-5.35126e-015	-9.08452e-017	-4.42445e-015	1.37798e-015	5.23462e-015	-2.22908e-016	-2.49654e-015	2.14984e-015	3.2013e-015	-2.68361e-015	-9.45924e-016	-4.59236e-015	-2.78894e-015	-8.89994e-015	-4.47414e-015
3.75784e-015	-3.63903e-015	6.21744e-015	2.48559e-015	5.31588e-015	7.39168e-016	-6.69593e-015	-9.21299e-015	-6.98633e-015	-6.46904e-015	-5.39046e-015	-9.22914e-017	-4.52497e-015	1.35256e-015	5.29317e-015	1.2891e-016	-1.60435e-015	2.22474e-015	3.36921e-015	-2.79783e-015	-8.62118e-016	-4.65759e-015	-2.63224e-015	-8.98635e-015	-4.45439e-015
3.96246e-015	-3.51708e-015	6.45296e-015	2.34142e-015	5.48053e-015	8.48976e-016	-6.66565e-015	-9.13379e-015	-6.95651e-015	-6.56946e-015	-5.42863e-015	-9.24206e-017	-4.59773e-015	1.29632e-015	5.3113e-015	4.67898e-016	-7.15409e-016	2.26981e-015	3.52111e-015	-2.91462e-015	-7.82711e-016	-4.71232e-015	-2.45391e-015	-9.02914e-015	-4.43925e-015
4.1583e-015	-3.36431e-015	6.65649e-015	2.18872e-015	5.60157e-015	9.67584e-016	-6.6195e-015	-9.04166e-015	-6.91413e-015	-6.66161e-015	-5.46556e-015	-9.22802e-017	-4.64213e-015	1.21427e-015	5.29144e-015	7.92978e-016	1.6407e-016	2.2873e-015	3.65639e-015	-3.03117e-015	-7.07959e-016	-4.75487e-015	-2.25418e-015	-9.02803e-015	-4.42931e-015
4.34256e-015	-3.18217e-015	6.82773e-015	2.02763e-015	5.68042e-015	1.09493e-015	-6.55664e-015	-8.93857e-015	-6.85857e-015	-6.74547e-015	-5.50163e-015	-9.28404e-017	-4.65827e-015	1.11078e-015	5.23671e-015	1.10276e-015	1.02778e-015	2.27963e-015	3.77478e-015	-3.14422e-015	-6.37783e-016	-4.78364e-015	-2.03389e-015	-8.98332e-015	-4.42379e-015
4.51293e-015	-2.9731e-015	6.9662e-015	1.85845e-015	5.71913e-015	1.23061e-015	-6.47645e-015	-8.8263e-015	-6.78924e-015	-6.81951e-015	-5.53694e-015	-9.52727e-017	-4.64672e-015	9.91136e-016	5.15104e-015	1.39689e-015	1.87058e-015	2.25064e-015	3.87652e-015	-3.25024e-015	-5.72677e-016	-4.79659e-015	-1.79436e-015	-8.89523e-015	-4.42234e-015
4.6677e-015	-2.73934e-015	7.07219e-015	1.68152e-015	5.7201e-015	1.37437e-015	-6.37781e-015	-8.70572e-015	-6.70498e-015	-6.8836e-015	-5.5715e-015	-9.98105e-017	-4.60857e-015	8.60854e-016	5.03817e-015	1.67573e-015	2.68725e-015	2.20336e-015	3.96349e-015	-3.34559e-015	-5.12953e-016	-4.79192e-015	-1.5361e-015	-8.76387e-015	-4.42474e-015
4.80447e-015	-2.48306e-015	7.14555e-015	1.49787e-015	5.68523e-015	1.52641e-015	-6.25931e-015	-8.5773e-015	-6.60507e-015	-6.93718e-015	-5.60466e-015	-1.07371e-016	-4.54495e-015	7.26609e-016	4.90292e-015	1.93939e-015	3.47342e-015	2.14095e-015	4.03638e-015	-3.42685e-015	-4.59023e-016	-4.76813e-015	-1.2601e-015	-8.59049e-015	-4.43007e-015
4.92132e-015	-2.20689e-015	7.18725e-015	1.30763e-015	5.61808e-015	1.68619e-015	-6.12004e-015	-8.44303e-015	-6.48855e-015	-6.97979e-015	-5.63545e-015	-1.17915e-016	-4.45702e-015	5.94629e-016	4.74981e-015	2.18804e-015	4.22493e-015	2.06804e-015	4.09629e-015	-3.4912e-015	-4.11312e-016	-4.72385e-015	-9.67221e-016	-8.37544e-015	-4.43788e-015
5.01741e-015	-1.91365e-015	7.19862e-015	1.11217e-015	5.52183e-015	1.85359e-015	-5.95966e-015	-8.30424e-015	-6.35468e-015	-7.01105e-015	-5.66336e-015	-1.31869e-016	-4.3465e-015	4.71267e-016	4.58402e-015	2.4224e-015	4.93816e-015	1.98837e-015	4.14485e-015	-3.535e-015	-3.69686e-016	-4.65779e-015	-6.58338e-016	-8.11943e-015	-4.44679e-015
5.09145e-015	-1.60591e-015	7.18164e-015	9.12601e-016	5.40024e-015	2.02787e-015	-5.77788e-015	-8.16144e-015	-6.20317e-015	-7.03023e-015	-5.68804e-015	-1.49322e-016	-4.21526e-015	3.63007e-016	4.41083e-015	2.64335e-015	5.60988e-015	1.90587e-015	4.18438e-015	-3.55467e-015	-3.33914e-016	-4.56794e-015	-3.34424e-016	-7.824e-015	-4.45562e-015
5.14192e-015	-1.28669e-015	7.13842e-015	7.09848e-016	5.25885e-015	2.20857e-015	-5.57469e-015	-8.01619e-015	-6.0331e-015	-7.03654e-015	-5.70864e-015	-1.70314e-016	-4.06482e-015	2.76052e-016	4.23505e-015	2.85207e-015	6.23767e-015	1.82439e-015	4.2167e-015	-3.54728e-015	-3.04131e-016	-4.45385e-015	3.71684e-018	-7.49017e-015	-4.46297e-015
5.16788e-015	-9.58772e-016	7.07092e-015	5.05488e-016	5.1024e-015	2.39605e-015	-5.34988e-015	-7.86973e-015	-5.84436e-015	-7.02986e-015	-5.72411e-015	-1.94559e-016	-3.8976e-015	2.16657e-016	4.06211e-015	3.04949e-015	6.8205e-015	1.74787e-015	4.24489e-015	-3.51006e-015	-2.81031e-016	-4.31452e-015	3.54791e-016	-7.11917e-015	-4.46795e-015
5.16849e-015	-6.2532e-016	6.9818e-015	2.99891e-016	4.93526e-015	2.59002e-015	-5.10343e-015	-7.72252e-015	-5.63755e-015	-7.00969e-015	-5.73337e-015	-2.2151e-016	-3.71583e-015	1.90966e-016	3.89737e-015	3.23744e-015	7.35695e-015	1.67954e-015	4.2716e-015	-3.44079e-015	-2.65097e-016	-4.14887e-015	7.1751e-016	-6.71344e-015	-4.46907e-015
5.14356e-015	-2.89233e-016	6.87333e-015	9.49375e-017	4.76262e-015	2.79074e-015	-4.83546e-015	-7.57528e-015	-5.41167e-015	-6.97492e-015	-5.73523e-015	-2.50596e-016	-3.52206e-015	2.04366e-016	3.74623e-015	3.4179e-015	7.84672e-015	1.62218e-015	4.29899e-015	-3.337e-015	-2.5608e-016	-3.95611e-015	1.09042e-015	-6.27551e-015	-4.46461e-015
5.09382e-015	4.62831e-017	6.74801e-015	-1.07882e-016	4.58961e-015	2.99771e-015	-4.5455e-015	-7.42864e-015	-5.16684e-015	-6.92528e-015	-5.72893e-015	-2.81183e-016	-3.31916e-015	2.61268e-016	3.61362e-015	3.59258e-015	8.28924e-015	1.5794e-015	4.32991e-015	-3.19628e-015	-2.55049e-016	-3.73628e-015	1.47237e-015	-5.80773e-015	-4.45333e-015
5.01947e-015	3.78119e-016	6.60889e-015	-3.07486e-016	4.42135e-015	3.21061e-015	-4.23397e-015	-7.28318e-015	-4.90355e-015	-6.86048e-015	-5.71292e-015	-3.12776e-016	-3.1099e-015	3.67133e-016	3.50425e-015	3.76364e-015	8.68486e-015	1.55414e-015	4.36719e-015	-3.01756e-015	-2.6244e-016	-3.4894e-015	1.86228e-015	-5.31147e-015	-4.43332e-015
4.92086e-015	7.04071e-016	6.45911e-015	-5.02042e-016	4.26347e-015	3.42914e-015	-3.9023e-015	-7.13864e-015	-4.62271e-015	-6.78034e-015	-5.68633e-015	-3.44904e-016	-2.89674e-015	5.26006e-016	3.42272e-015	3.93305e-015	9.03442e-015	1.54946e-015	4.41312e-015	-2.79989e-015	-2.78137e-016	-3.21509e-015	2.25891e-015	-4.78877e-015	-4.40375e-015
4.79899e-015	1.02156e-015	6.30187e-015	-6.89537e-016	4.1207e-015	3.65365e-015	-3.55228e-015	-6.99564e-015	-4.32474e-015	-6.68424e-015	-5.64841e-015	-3.76848e-016	-2.68255e-015	7.42008e-016	3.373e-015	4.1028e-015	9.34002e-015	1.56727e-015	4.47016e-015	-2.5425e-015	-3.02419e-016	-2.91332e-015	2.66107e-015	-4.24209e-015	-4.36278e-015
4.65501e-015	1.32825e-015	6.14119e-015	-8.68699e-016	3.99809e-015	3.88341e-015	-3.18522e-015	-6.8543e-015	-4.01035e-015	-6.5722e-015	-5.59767e-015	-4.07453e-016	-2.46992e-015	1.01734e-015	3.3589e-015	4.27499e-015	9.60382e-015	1.60933e-015	4.54012e-015	-2.24451e-015	-3.35573e-016	-2.58455e-015	3.06745e-015	-3.67414e-015	-4.30869e-015
4.49088e-015	1.62217e-015	5.98051e-015	-1.03796e-015	3.89974e-015	4.11779e-015	-2.80311e-015	-6.7147e-015	-3.68033e-015	-6.44404e-015	-5.53352e-015	-4.3544e-016	-2.26116e-015	1.35406e-015	3.38434e-015	4.45137e-015	9.82788e-015	1.67733e-015	4.62531e-015	-1.90619e-015	-3.7733e-016	-2.23026e-015	3.47665e-015	-3.08712e-015	-4.24033e-015
4.30841e-015	1.90189e-015	5.82303e-015	-1.19492e-015	3.82959e-015	4.3557e-015	-2.40772e-015	-6.57711e-015	-3.33533e-015	-6.29989e-015	-5.45533e-015	-4.59974e-016	-2.05879e-015	1.75357e-015	3.45225e-015	4.63429e-015	1.00142e-014	1.77229e-015	4.72808e-015	-1.52776e-015	-4.27829e-016	-1.85078e-015	3.88729e-015	-2.48359e-015	-4.15628e-015
4.109e-015	2.16578e-015	5.67162e-015	-1.33822e-015	3.79179e-015	4.59697e-015	-2.00098e-015	-6.44204e-015	-2.97664e-015	-6.13983e-015	-5.36188e-015	-4.79549e-016	-1.86587e-015	2.21645e-015	3.56525e-015	4.82575e-015	1.0166e-014	1.8946e-015	4.85013e-015	-1.10967e-015	-4.86653e-016	-1.44714e-015	4.2976e-015	-1.8663e-015	-4.0556e-015
3.89474e-015	2.41205e-015	5.53009e-015	-1.46605e-015	3.78952e-015	4.84144e-015	-1.58514e-015	-6.30931e-015	-2.60488e-015	-5.96349e-015	-5.25243e-015	-4.92928e-016	-1.68495e-015	2.74222e-015	3.72519e-015	5.02742e-015	1.02862e-014	2.0452e-015	4.99282e-015	-6.52831e-016	-5.5317e-016	-1.02036e-015	4.70616e-015	-1.23815e-015	-3.9367e-015
3.66831e-015	2.63897e-015	5.40193e-015	-1.57594e-015	3.82575e-015	5.088e-015	-1.16289e-015	-6.17916e-015	-2.22161e-015	-5.77158e-015	-5.12667e-015	-4.98821e-016	-1.51866e-015	3.32949e-015	3.93298e-015	5.24118e-015	1.0378e-014	2.22366e-015	5.15724e-015	-1.59078e-016	-6.27445e-016	-5.72704e-016	5.11135e-015	-6.01803e-016	-3.79851e-015
3.4323e-015	2.8464e-015	5.28913e-015	-1.66622e-015	3.9028e-015	5.33632e-015	-7.37245e-016	-6.05179e-015	-1.82867e-015	-5.56428e-015	-4.98402e-015	-4.96301e-016	-1.36808e-015	3.97638e-015	4.18946e-015	5.46785e-015	1.04447e-014	2.42901e-015	5.34321e-015	3.69374e-016	-7.0935e-016	-1.05894e-016	5.51129e-015	3.99948e-017	-3.64027e-015
3.18869e-015	3.03345e-015	5.19492e-015	-1.73528e-015	4.02292e-015	5.58469e-015	-3.10062e-016	-5.92613e-015	-1.4267e-015	-5.3424e-015	-4.82456e-015	-4.83815e-016	-1.23411e-015	4.68014e-015	4.49513e-015	5.70915e-015	1.04895e-014	2.66004e-015	5.55108e-015	9.30098e-016	-7.98305e-016	3.7778e-016	5.90405e-015	6.84289e-016	-3.46156e-015
2.94017e-015	3.19918e-015	5.12203e-015	-1.78198e-015	4.1873e-015	5.83195e-015	1.15816e-016	-5.80218e-015	-1.01688e-015	-5.10652e-015	-4.6481e-015	-4.60265e-016	-1.11858e-015	5.43682e-015	4.85002e-015	5.96579e-015	1.05155e-014	2.9156e-015	5.78104e-015	1.52054e-015	-8.93333e-016	8.7657e-016	6.28846e-015	1.32828e-015	-3.26261e-015
2.6892e-015	3.34405e-015	5.07235e-015	-1.80465e-015	4.39604e-015	6.07656e-015	5.37059e-016	-5.6801e-015	-6.0121e-016	-4.8576e-015	-4.45496e-015	-4.2481e-016	-1.02281e-015	6.24266e-015	5.25247e-015	6.23789e-015	1.05259e-014	3.19455e-015	6.03247e-015	2.1386e-015	-9.93605e-016	1.38842e-015	6.66236e-015	1.96939e-015	-3.04263e-015
2.43867e-015	3.46804e-015	5.04739e-015	-1.80211e-015	4.6495e-015	6.31707e-015	9.50302e-016	-5.55987e-015	-1.81229e-016	-4.59649e-015	-4.24502e-015	-3.75951e-016	-9.47064e-016	7.09292e-015	5.70065e-015	6.5262e-015	1.0524e-014	3.49459e-015	6.30438e-015	2.78089e-015	-1.09843e-015	1.91112e-015	7.02345e-015	2.60513e-015	-2.80116e-015
2.19066e-015	3.57098e-015	5.04833e-015	-1.77351e-015	4.94636e-015	6.5518e-015	1.35271e-015	-5.44159e-015	2.4166e-016	-4.32359e-015	-4.01863e-015	-3.13201e-016	-8.9135e-016	7.98168e-015	6.19226e-015	6.83055e-015	1.05125e-014	3.81277e-015	6.59555e-015	3.44305e-015	-1.20679e-015	2.44193e-015	7.3704e-015	3.23285e-015	-2.53822e-015
1.9476e-015	3.6535e-015	5.07622e-015	-1.71856e-015	5.28472e-015	6.77956e-015	1.7419e-015	-5.32531e-015	6.66338e-016	-4.03996e-015	-3.77625e-015	-2.35467e-016	-8.55972e-016	8.9026e-015	6.72437e-015	7.14996e-015	1.04933e-014	4.14579e-015	6.90391e-015	4.12076e-015	-1.31747e-015	2.97816e-015	7.70126e-015	3.85044e-015	-2.2543e-015
1.71236e-015	3.7166e-015	5.13183e-015	-1.63735e-015	5.66242e-015	6.99856e-015	2.11495e-015	-5.21126e-015	1.09111e-015	-3.74649e-015	-3.51831e-015	-1.41936e-016	-8.3959e-016	9.84886e-015	7.294e-015	7.48395e-015	1.04687e-014	4.49114e-015	7.2272e-015	4.80995e-015	-1.4298e-015	3.51702e-015	8.01372e-015	4.45483e-015	-1.94973e-015
1.48657e-015	3.76132e-015	5.21537e-015	-1.52959e-015	6.07673e-015	7.20726e-015	2.46911e-015	-5.09921e-015	1.51528e-015	-3.44442e-015	-3.24522e-015	-3.20742e-017	-8.42014e-016	1.08131e-014	7.89725e-015	7.83163e-015	1.04413e-014	4.84643e-015	7.56263e-015	5.50606e-015	-1.54212e-015	4.05603e-015	8.30626e-015	5.04388e-015	-1.62489e-015
1.27284e-015	3.7889e-015	5.32679e-015	-1.39489e-015	6.52472e-015	7.40404e-015	2.80158e-015	-4.9888e-015	1.93782e-015	-3.13557e-015	-2.9578e-015	9.45952e-017	-8.6207e-016	1.17883e-014	8.53016e-015	8.19129e-015	1.04134e-014	5.20839e-015	7.9067e-015	6.20461e-015	-1.65322e-015	4.59203e-015	8.57727e-015	5.61501e-015	-1.28055e-015
1.07327e-015	3.80121e-015	5.46509e-015	-1.23389e-015	7.00223e-015	7.58686e-015	3.10962e-015	-4.88073e-015	2.35725e-015	-2.82123e-015	-2.6573e-015	2.3855e-016	-8.98212e-016	1.27666e-014	9.18807e-015	8.56096e-015	1.03861e-014	5.57346e-015	8.25654e-015	6.90136e-015	-1.762e-015	5.12213e-015	8.82476e-015	6.16588e-015	-9.17814e-016
8.88627e-016	3.79945e-015	5.62909e-015	-1.04792e-015	7.50491e-015	7.75451e-015	3.39123e-015	-4.77385e-015	2.77223e-015	-2.50276e-015	-2.3447e-015	4.0009e-016	-9.48638e-016	1.374e-014	9.86602e-015	8.93845e-015	1.036e-014	5.93876e-015	8.6088e-015	7.59139e-015	-1.86711e-015	5.64364e-015	9.04711e-015	6.69459e-015	-5.37652e-016
7.20461e-016	3.78513e-015	5.81797e-015	-8.37788e-016	8.02767e-015	7.90545e-015	3.64379e-015	-4.66794e-015	3.18197e-015	-2.18131e-015	-2.02145e-015	5.79337e-016	-1.01136e-015	1.47002e-014	1.05589e-014	9.32161e-015	1.03358e-014	6.30063e-015	8.95996e-015	8.27048e-015	-1.96725e-015	6.15453e-015	9.24261e-015	7.19956e-015	-1.41706e-016
5.69566e-016	3.76067e-015	6.02936e-015	-6.04393e-016	8.56646e-015	8.0379e-015	3.8659e-015	-4.56339e-015	3.5856e-015	-1.8584e-015	-1.68888e-015	7.76326e-016	-1.0838e-015	1.56393e-014	1.12616e-014	9.70774e-015	1.03143e-014	6.65594e-015	9.30602e-015	8.93399e-015	-2.06085e-015	6.65255e-015	9.4094e-015	7.67897e-015	2.684e-016
4.36753e-016	3.72772e-015	6.26137e-015	-3.50017e-016	9.11584e-015	8.15079e-015	4.05594e-015	-4.45982e-015	3.98226e-015	-1.53513e-015	-1.348e-015	9.90681e-016	-1.16334e-015	1.65492e-014	1.19689e-014	1.00945e-014	1.02961e-014	7.00178e-015	9.64305e-015	9.57742e-015	-2.14691e-015	7.13518e-015	9.5467e-015	8.13105e-015	6.91284e-016
3.22489e-016	3.68853e-015	6.51152e-015	-7.71024e-017	9.66938e-015	8.24238e-015	4.21244e-015	-4.35703e-015	4.37049e-015	-1.2132e-015	-9.99905e-016	1.2218e-015	-1.24782e-015	1.74222e-014	1.26752e-014	1.04787e-014	1.02807e-014	7.33597e-015	9.96737e-015	1.01966e-014	-2.22423e-015	7.59914e-015	9.65303e-015	8.55362e-015	1.1255e-015
2.27181e-016	3.64528e-015	6.77671e-015	2.12541e-016	1.02217e-014	8.31178e-015	4.33445e-015	-4.25539e-015	4.74969e-015	-8.94065e-016	-6.46006e-016	1.46947e-015	-1.33465e-015	1.825e-014	1.33744e-014	1.08574e-014	1.02675e-014	7.65574e-015	1.02752e-014	1.07871e-014	-2.29195e-015	8.04299e-015	9.72772e-015	8.9459e-015	1.56924e-015
1.51157e-016	3.59974e-015	7.05376e-015	5.15829e-016	1.07668e-014	8.35833e-015	4.42094e-015	-4.15404e-015	5.11954e-015	-5.78881e-016	-2.87923e-016	1.73354e-015	-1.42033e-015	1.9026e-014	1.4061e-014	1.12274e-014	1.02558e-014	7.95863e-015	1.05629e-014	1.1345e-014	-2.34813e-015	8.46475e-015	9.76961e-015	9.30658e-015	2.02052e-015
9.41121e-017	3.55381e-015	7.33893e-015	8.30084e-016	1.12982e-014	8.38088e-015	4.47157e-015	-4.0524e-015	5.47984e-015	-2.69264e-016	7.33439e-017	2.01317e-015	-1.50222e-015	1.97439e-014	1.47291e-014	1.15854e-014	1.02452e-014	8.24276e-015	1.08269e-014	1.18662e-014	-2.39183e-015	8.86238e-015	9.77854e-015	9.63454e-015	2.47722e-015
5.61999e-017	3.51044e-015	7.6279e-015	1.1517e-015	1.18096e-014	8.37856e-015	4.48657e-015	-3.95025e-015	5.83067e-015	3.29681e-017	4.36138e-016	2.3075e-015	-1.57674e-015	2.03966e-014	1.53726e-014	1.19282e-014	1.02348e-014	8.50606e-015	1.10637e-014	1.23479e-014	-2.42221e-015	9.23464e-015	9.75421e-015	9.92897e-015	2.93738e-015
3.63877e-017	3.47138e-015	7.91663e-015	1.47723e-015	1.2295e-014	8.35064e-015	4.4662e-015	-3.84743e-015	6.17193e-015	3.26987e-016	7.98834e-016	2.61598e-015	-1.64068e-015	2.09783e-014	1.59861e-014	1.22516e-014	1.02242e-014	8.74711e-015	1.12702e-014	1.27869e-014	-2.4384e-015	9.58032e-015	9.69687e-015	1.01893e-014	3.39881e-015
3.34992e-017	3.4391e-015	8.20094e-015	1.80282e-015	1.27489e-014	8.29757e-015	4.4114e-015	-3.74323e-015	6.50318e-015	6.1197e-016	1.16055e-015	2.93756e-015	-1.69071e-015	2.14832e-014	1.65646e-014	1.25535e-014	1.02119e-014	8.96406e-015	1.1444e-014	1.31806e-014	-2.43944e-015	9.89848e-015	9.60662e-015	1.04146e-014	3.85929e-015
4.62676e-017	3.41512e-015	8.47687e-015	2.12458e-015	1.31658e-014	8.21981e-015	4.32267e-015	-3.63736e-015	6.8248e-015	8.8658e-016	1.5202e-015	3.27112e-015	-1.72419e-015	2.19063e-014	1.71028e-014	1.28302e-014	1.01975e-014	9.1564e-015	1.15826e-014	1.35266e-014	-2.42519e-015	1.01884e-014	9.484e-015	1.06053e-014	4.31656e-015
7.30588e-017	3.40088e-015	8.7411e-015	2.43908e-015	1.35406e-014	8.11766e-015	4.20146e-015	-3.52953e-015	7.13717e-015	1.15034e-015	1.87692e-015	3.61509e-015	-1.73824e-015	2.22435e-014	1.75958e-014	1.30779e-014	1.01798e-014	9.32381e-015	1.16833e-014	1.38227e-014	-2.39406e-015	1.04489e-014	9.32979e-015	1.0761e-014	4.76837e-015
1.12282e-016	3.39832e-015	8.98863e-015	2.74196e-015	1.38681e-014	7.99161e-015	4.04981e-015	-3.41962e-015	7.43974e-015	1.40233e-015	2.22912e-015	3.9682e-015	-1.73046e-015	2.24912e-014	1.80391e-014	1.3294e-014	1.01581e-014	9.46583e-015	1.17452e-014	1.4068e-014	-2.34614e-015	1.06797e-014	9.14543e-015	1.08816e-014	5.2123e-015
1.62162e-016	3.40898e-015	9.21508e-015	3.02911e-015	1.41436e-014	7.84292e-015	3.86977e-015	-3.3064e-015	7.73269e-015	1.6419e-015	2.57572e-015	4.32959e-015	-1.69835e-015	2.2647e-014	1.84282e-014	1.34764e-014	1.01309e-014	9.58284e-015	1.17671e-014	1.42611e-014	-2.28202e-015	1.08811e-014	8.9324e-015	1.09676e-014	5.64617e-015
2.20942e-016	3.43415e-015	9.41625e-015	3.29644e-015	1.43635e-014	7.67214e-015	3.66334e-015	-3.19011e-015	8.01631e-015	1.86857e-015	2.91598e-015	4.69719e-015	-1.64007e-015	2.27097e-014	1.87595e-014	1.36225e-014	1.00972e-014	9.67531e-015	1.17487e-014	1.44013e-014	-2.20081e-015	1.10524e-014	8.69246e-015	1.10196e-014	6.06849e-015
2.86503e-016	3.47563e-015	9.58844e-015	3.54029e-015	1.4524e-014	7.48084e-015	3.43258e-015	-3.07005e-015	8.29117e-015	2.08163e-015	3.24904e-015	5.06958e-015	-1.55346e-015	2.26776e-014	1.90294e-014	1.373e-014	1.00567e-014	9.74462e-015	1.16902e-014	1.44893e-014	-2.103e-015	1.11939e-014	8.42753e-015	1.10385e-014	6.47676e-015
3.57272e-016	3.53468e-015	9.72843e-015	3.75714e-015	1.46222e-014	7.27082e-015	3.18009e-015	-2.94571e-015	8.55722e-015	2.28129e-015	3.57398e-015	5.44537e-015	-1.43759e-015	2.25496e-014	1.92347e-014	1.37973e-014	1.00093e-014	9.79208e-015	1.15926e-014	1.45257e-014	-1.9886e-015	1.13065e-014	8.13988e-015	1.10255e-014	6.86874e-015
4.31924e-016	3.61213e-015	9.83253e-015	3.94363e-015	1.46563e-014	7.04399e-015	2.90868e-015	-2.81624e-015	8.8146e-015	2.46744e-015	3.89025e-015	5.82341e-015	-1.29176e-015	2.23265e-014	1.93732e-014	1.38232e-014	9.95508e-015	9.8195e-015	1.14564e-014	1.45111e-014	-1.85714e-015	1.13905e-014	7.83239e-015	1.0982e-014	7.24258e-015
5.08957e-016	3.70851e-015	9.89769e-015	4.09644e-015	1.46246e-014	6.80192e-015	2.6213e-015	-2.68086e-015	9.06357e-015	2.63956e-015	4.19754e-015	6.20204e-015	-1.11511e-015	2.20097e-014	1.94433e-014	1.38065e-014	9.89407e-015	9.8292e-015	1.12836e-014	1.44472e-014	-1.70969e-015	1.14468e-014	7.50735e-015	1.09094e-014	7.59649e-015
5.86349e-016	3.82465e-015	9.92106e-015	4.21294e-015	1.45263e-014	6.54711e-015	2.3209e-015	-2.53911e-015	9.30488e-015	2.79777e-015	4.49588e-015	6.57935e-015	-9.0749e-016	2.16006e-014	1.94436e-014	1.3746e-014	9.82688e-015	9.82303e-015	1.10755e-014	1.43358e-014	-1.54649e-015	1.14765e-014	7.16748e-015	1.08088e-014	7.9289e-015
6.62476e-016	3.96032e-015	9.90033e-015	4.29103e-015	1.43616e-014	6.28176e-015	2.01041e-015	-2.39105e-015	9.53928e-015	2.94236e-015	4.78455e-015	6.95375e-015	-6.6993e-016	2.11022e-014	1.93737e-014	1.36421e-014	9.75427e-015	9.80307e-015	1.08349e-014	1.41799e-014	-1.36797e-015	1.14807e-014	6.81625e-015	1.06829e-014	8.2387e-015
7.35669e-016	4.11523e-015	9.83365e-015	4.32865e-015	1.41308e-014	6.00841e-015	1.69334e-015	-2.23631e-015	9.76717e-015	3.07341e-015	5.06319e-015	7.32389e-015	-4.02705e-016	2.05178e-014	1.92328e-014	1.34946e-014	9.67692e-015	9.77166e-015	1.05648e-014	1.39825e-014	-1.17485e-015	1.14611e-014	6.45731e-015	1.05338e-014	8.5232e-015
8.03998e-016	4.28839e-015	9.71966e-015	4.32398e-015	1.38356e-014	5.72952e-015	1.37289e-015	-2.07424e-015	9.98878e-015	3.1916e-015	5.33186e-015	7.68859e-015	-1.06819e-016	1.98508e-014	1.90207e-014	1.33037e-014	9.59588e-015	9.73179e-015	1.0269e-014	1.37463e-014	-9.67554e-016	1.14186e-014	6.09363e-015	1.0364e-014	8.78167e-015
8.66801e-016	4.47934e-015	9.55698e-015	4.27562e-015	1.3478e-014	5.448e-015	1.0516e-015	-1.90449e-015	1.02039e-014	3.29714e-015	5.59075e-015	8.04624e-015	2.16192e-016	1.91056e-014	1.87383e-014	1.30707e-014	9.51219e-015	9.68602e-015	9.95089e-015	1.34751e-014	-7.47003e-016	1.13543e-014	5.72885e-015	1.01761e-014	9.01315e-015
9.23477e-016	4.68705e-015	9.34553e-015	4.1827e-015	1.30605e-014	5.16679e-015	7.32775e-016	-1.72631e-015	1.0413e-014	3.39052e-015	5.83991e-015	8.39561e-015	5.64776e-016	1.82868e-014	1.83866e-014	1.27969e-014	9.42711e-015	9.63672e-015	9.61441e-015	1.31729e-014	-5.14254e-016	1.12693e-014	5.36601e-015	9.97238e-015	9.21613e-015
9.72857e-016	4.90998e-015	9.08575e-015	4.04482e-015	1.25868e-014	4.88829e-015	4.19728e-016	-1.53947e-015	1.06167e-014	3.47215e-015	6.07958e-015	8.73518e-015	9.36599e-016	1.73996e-014	1.79673e-014	1.2484e-014	9.34239e-015	9.58562e-015	9.26376e-015	1.28437e-014	-2.70613e-016	1.11655e-014	5.00872e-015	9.75503e-015	9.39041e-015
1.01359e-015	5.14623e-015	8.77863e-015	3.86227e-015	1.20606e-014	4.61511e-015	1.15806e-016	-1.34371e-015	1.08155e-014	3.54263e-015	6.30996e-015	9.06366e-015	1.32861e-015	1.64495e-014	1.74823e-014	1.21343e-014	9.2591e-015	9.535e-015	8.90329e-015	1.2491e-014	-1.70973e-017	1.10442e-014	4.6603e-015	9.52686e-015	9.5362e-015
1.04591e-015	5.39427e-015	8.42517e-015	3.63605e-015	1.14857e-014	4.34975e-015	-1.76379e-016	-1.13957e-015	1.10089e-014	3.60232e-015	6.53082e-015	9.38021e-015	1.73824e-015	1.54434e-014	1.69341e-014	1.175e-014	9.17931e-015	9.48708e-015	8.53744e-015	1.21194e-014	2.4524e-016	1.09069e-014	4.32391e-015	9.291e-015	9.65289e-015
1.06976e-015	5.65214e-015	8.02701e-015	3.36686e-015	1.08673e-014	4.09448e-015	-4.5482e-016	-9.28221e-016	1.11973e-014	3.65201e-015	6.74221e-015	9.6838e-015	2.16248e-015	1.4387e-014	1.6326e-014	1.13335e-014	9.10482e-015	9.4443e-015	8.17119e-015	1.17337e-014	5.14585e-016	1.07553e-014	4.00302e-015	9.05058e-015	9.73975e-015
1.08477e-015	5.91835e-015	7.58604e-015	3.05715e-015	1.0211e-014	3.85159e-015	-7.1756e-016	-7.10168e-016	1.13804e-014	3.69294e-015	6.94432e-015	9.97401e-015	2.59802e-015	1.32879e-014	1.56615e-014	1.08882e-014	9.03836e-015	9.40899e-015	7.80928e-015	1.13383e-014	7.89701e-016	1.05905e-014	3.70086e-015	8.80867e-015	9.79724e-015
1.09142e-015	6.19006e-015	7.10507e-015	2.70936e-015	9.52256e-015	3.62397e-015	-9.63117e-016	-4.85383e-016	1.15582e-014	3.72553e-015	7.13755e-015	1.02494e-014	3.04168e-015	1.21528e-014	1.49452e-014	1.0417e-014	8.98118e-015	9.38259e-015	7.4566e-015	1.09376e-014	1.06874e-015	1.04131e-014	3.4203e-015	8.56892e-015	9.82551e-015
1.09046e-015	6.46455e-015	6.5876e-015	2.32611e-015	8.8093e-015	3.41342e-015	-1.1893e-015	-2.54279e-016	1.17304e-014	3.7503e-015	7.32256e-015	1.05091e-014	3.48915e-015	1.0989e-014	1.41817e-014	9.92399e-015	8.93546e-015	9.36654e-015	7.11709e-015	1.05367e-014	1.35035e-015	1.02248e-014	3.16353e-015	8.33457e-015	9.825e-015
1.08221e-015	6.73912e-015	6.0377e-015	1.91109e-015	8.07668e-015	3.22102e-015	-1.39405e-015	-1.76603e-017	1.18972e-014	3.76839e-015	7.49898e-015	1.07528e-014	3.93669e-015	9.80418e-015	1.33762e-014	9.41316e-015	8.90245e-015	9.36196e-015	6.7956e-015	1.01396e-014	1.63297e-015	1.00266e-014	2.93276e-015	8.10755e-015	9.79651e-015
1.06759e-015	7.01129e-015	5.45996e-015	1.46738e-015	7.33136e-015	3.04886e-015	-1.577e-015	2.24106e-016	1.20589e-014	3.78052e-015	7.66663e-015	1.09805e-014	4.38035e-015	8.60528e-015	1.25337e-014	8.88884e-015	8.8842e-015	9.37014e-015	6.49601e-015	9.75055e-015	1.91535e-015	9.81949e-015	2.73026e-015	7.89111e-015	9.7415e-015
1.04756e-015	7.27789e-015	4.85852e-015	9.99222e-016	6.58047e-015	2.89818e-015	-1.73752e-015	4.70104e-016	1.22138e-014	3.78694e-015	7.82541e-015	1.11916e-014	4.81618e-015	7.39931e-015	1.16605e-014	8.35542e-015	8.88193e-015	9.39216e-015	6.22304e-015	9.37363e-015	2.1955e-015	9.60397e-015	2.55789e-015	7.6878e-015	9.66081e-015
1.02235e-015	7.53636e-015	4.23858e-015	5.10814e-016	5.83123e-015	2.76998e-015	-1.8748e-015	7.19142e-016	1.2362e-014	3.78837e-015	7.97565e-015	1.13858e-014	5.24069e-015	6.19364e-015	1.07626e-014	7.81694e-015	8.89776e-015	9.4282e-015	5.98e-015	9.01234e-015	2.47253e-015	9.38104e-015	2.41727e-015	7.50063e-015	9.55577e-015
9.93704e-016	7.78378e-015	3.60641e-015	7.19783e-018	5.09067e-015	2.66493e-015	-1.98863e-015	9.70301e-016	1.25038e-014	3.78545e-015	8.11791e-015	1.15631e-014	5.65077e-015	4.99604e-015	9.84573e-015	7.27756e-015	8.93202e-015	9.47881e-015	5.7699e-015	8.67067e-015	2.7446e-015	9.15099e-015	2.30912e-015	7.33238e-015	9.42752e-015
9.63414e-016	8.01765e-015	2.96738e-015	-5.06669e-016	4.3655e-015	2.58368e-015	-2.07849e-015	1.22314e-015	1.26385e-014	3.77886e-015	8.25252e-015	1.17229e-014	6.0428e-015	3.81393e-015	8.91672e-015	6.74235e-015	8.98558e-015	9.54344e-015	5.59484e-015	8.35179e-015	3.01061e-015	8.91493e-015	2.23393e-015	7.18522e-015	9.27776e-015
9.33023e-016	8.23535e-015	2.32698e-015	-1.02533e-015	3.66261e-015	2.52676e-015	-2.14501e-015	1.47573e-015	1.27653e-014	3.76887e-015	8.37907e-015	1.18656e-014	6.41337e-015	2.65477e-015	7.98277e-015	6.21651e-015	9.05867e-015	9.6212e-015	5.45658e-015	8.05861e-015	3.26802e-015	8.67322e-015	2.19238e-015	7.06072e-015	9.10817e-015
9.03538e-016	8.43392e-015	1.69195e-015	-1.54408e-015	2.9879e-015	2.49385e-015	-2.18854e-015	1.7276e-015	1.28835e-014	3.75607e-015	8.49778e-015	1.1991e-014	6.76002e-015	1.52504e-015	7.05072e-015	5.70465e-015	9.15174e-015	9.71179e-015	5.35729e-015	7.79345e-015	3.51589e-015	8.42594e-015	2.18445e-015	6.9604e-015	8.9205e-015
8.77254e-016	8.61059e-015	1.06801e-015	-2.05768e-015	2.34769e-015	2.4851e-015	-2.21028e-015	1.97788e-015	1.29927e-014	3.74146e-015	8.60867e-015	1.20996e-014	7.08022e-015	4.31551e-016	6.12796e-015	5.21168e-015	9.26448e-015	9.81436e-015	5.2977e-015	7.55774e-015	3.75322e-015	8.17319e-015	2.20979e-015	6.88681e-015	8.71727e-015
8.54542e-016	8.76244e-015	4.61352e-016	-2.56126e-015	1.74784e-015	2.49967e-015	-2.21191e-015	2.22532e-015	1.30924e-014	3.72521e-015	8.71144e-015	1.21919e-014	7.37074e-015	-6.18725e-016	5.22146e-015	4.74053e-015	9.3966e-015	9.92777e-015	5.27868e-015	7.35322e-015	3.97852e-015	7.91531e-015	2.26795e-015	6.84115e-015	8.50043e-015
8.37028e-016	8.88728e-015	-1.21528e-016	-3.04974e-015	1.19363e-015	2.53653e-015	-2.19412e-015	2.46843e-015	1.31812e-014	3.70791e-015	8.80621e-015	1.22685e-014	7.63005e-015	-1.61928e-015	4.33842e-015	4.29577e-015	9.54707e-015	1.00505e-014	5.30029e-015	7.18079e-015	4.19046e-015	7.65321e-015	2.35786e-015	6.82433e-015	8.27177e-015
8.25544e-016	8.98401e-015	-6.74738e-016	-3.51815e-015	6.89671e-016	2.59492e-015	-2.15782e-015	2.70595e-015	1.32591e-014	3.68993e-015	8.89272e-015	1.23296e-014	7.85736e-015	-2.56458e-015	3.48588e-015	3.88185e-015	9.71479e-015	1.01811e-014	5.36199e-015	7.04169e-015	4.38803e-015	7.38649e-015	2.47808e-015	6.83701e-015	8.03369e-015
8.21747e-016	9.05038e-015	-1.19277e-015	-3.96161e-015	2.41166e-016	2.67371e-015	-2.10488e-015	2.93636e-015	1.33254e-014	3.67139e-015	8.97077e-015	1.23758e-014	8.05139e-015	-3.4492e-015	2.67124e-015	3.50231e-015	9.89877e-015	1.03177e-014	5.46239e-015	6.93599e-015	4.56972e-015	7.11474e-015	2.62728e-015	6.87921e-015	7.789e-015
8.26877e-016	9.08478e-015	-1.66955e-015	-4.37575e-015	-1.47758e-016	2.77166e-015	-2.03728e-015	3.1593e-015	1.33789e-014	3.65277e-015	9.04063e-015	1.24077e-014	8.21128e-015	-4.26785e-015	1.90133e-015	3.16106e-015	1.00974e-014	1.0458e-014	5.59945e-015	6.86339e-015	4.73509e-015	6.83792e-015	2.80331e-015	6.95157e-015	7.53998e-015
8.41999e-016	9.086e-015	-2.10026e-015	-4.75601e-015	-4.74346e-016	2.88717e-015	-1.95682e-015	3.37377e-015	1.34193e-014	3.63424e-015	9.10231e-015	1.24257e-014	8.33675e-015	-5.01535e-015	1.18321e-015	2.86133e-015	1.03088e-014	1.06009e-014	5.77211e-015	6.82313e-015	4.8841e-015	6.55671e-015	3.00393e-015	7.05345e-015	7.28879e-015
8.6804e-016	9.05338e-015	-2.48019e-015	-5.0982e-015	-7.34853e-016	3.01827e-015	-1.86571e-015	3.5785e-015	1.34456e-014	3.61599e-015	9.15563e-015	1.24307e-014	8.42746e-015	-5.68723e-015	5.23074e-016	2.60671e-015	1.05314e-014	1.07441e-014	5.97759e-015	6.81327e-015	5.0153e-015	6.27083e-015	3.22675e-015	7.1835e-015	7.03782e-015
9.05047e-016	8.98631e-015	-2.80424e-015	-5.39961e-015	-9.27052e-016	3.16315e-015	-1.76645e-015	3.77324e-015	1.34578e-014	3.5984e-015	9.2009e-015	1.24235e-014	8.48493e-015	-6.27958e-015	-7.30892e-017	2.39991e-015	1.07627e-014	1.08857e-014	6.21341e-015	6.83205e-015	5.12894e-015	5.98057e-015	3.46918e-015	7.34101e-015	6.78968e-015
9.53714e-016	8.88417e-015	-3.0686e-015	-5.65735e-015	-1.04896e-015	3.32013e-015	-1.66033e-015	3.95699e-015	1.34555e-014	3.5814e-015	9.23783e-015	1.24053e-014	8.50976e-015	-6.78864e-015	-5.99359e-016	2.24354e-015	1.09994e-014	1.10234e-014	6.47633e-015	6.87772e-015	5.22474e-015	5.68628e-015	3.72874e-015	7.52485e-015	6.54665e-015
1.01427e-015	8.74732e-015	-3.2696e-015	-5.86898e-015	-1.1005e-015	3.48733e-015	-1.54986e-015	4.12886e-015	1.34378e-014	3.5657e-015	9.26699e-015	1.23771e-014	8.50358e-015	-7.21096e-015	-1.05014e-015	2.13962e-015	1.12392e-014	1.11557e-014	6.76262e-015	6.94787e-015	5.30235e-015	5.38807e-015	4.00261e-015	7.7334e-015	6.31133e-015
1.08704e-015	8.57637e-015	-3.40388e-015	-6.03245e-015	-1.08127e-015	3.66323e-015	-1.43738e-015	4.28866e-015	1.34045e-014	3.55133e-015	9.28828e-015	1.23402e-014	8.46876e-015	-7.54363e-015	-1.42023e-015	2.08925e-015	1.14797e-014	1.12811e-014	7.06903e-015	7.03978e-015	5.36142e-015	5.08598e-015	4.28774e-015	7.9643e-015	6.08509e-015
1.17226e-015	8.37229e-015	-3.46897e-015	-6.1459e-015	-9.91336e-016	3.8465e-015	-1.32516e-015	4.4359e-015	1.33555e-014	3.53887e-015	9.30177e-015	1.22951e-014	8.40732e-015	-7.78378e-015	-1.70549e-015	2.09366e-015	1.1719e-014	1.13986e-014	7.39201e-015	7.15028e-015	5.40198e-015	4.78054e-015	4.58155e-015	8.21522e-015	5.87037e-015
1.26925e-015	8.13683e-015	-3.46295e-015	-6.20836e-015	-8.31915e-016	4.03464e-015	-1.21564e-015	4.57067e-015	1.32906e-014	3.52916e-015	9.3078e-015	1.22428e-014	8.32187e-015	-7.92991e-015	-1.90207e-015	2.15474e-015	1.19542e-014	1.15067e-014	7.72811e-015	7.27531e-015	5.42437e-015	4.47261e-015	4.88154e-015	8.48304e-015	5.66877e-015
1.3776e-015	7.87149e-015	-3.38444e-015	-6.21959e-015	-6.04707e-016	4.22594e-015	-1.11022e-015	4.69304e-015	1.32099e-014	3.52198e-015	9.30654e-015	1.21845e-014	8.21507e-015	-7.98017e-015	-2.00634e-015	2.27301e-015	1.21828e-014	1.16044e-014	8.07363e-015	7.41153e-015	5.42963e-015	4.16323e-015	5.18457e-015	8.7648e-015	5.48285e-015
1.49624e-015	7.57803e-015	-3.23276e-015	-6.18024e-015	-3.11747e-016	4.41897e-015	-1.01065e-015	4.80281e-015	1.3114e-014	3.51777e-015	9.29828e-015	1.21214e-014	8.0904e-015	-7.93346e-015	-2.01582e-015	2.44875e-015	1.24014e-014	1.16909e-014	8.42429e-015	7.55523e-015	5.41836e-015	3.85258e-015	5.48798e-015	9.05736e-015	5.31434e-015
1.625e-015	7.25913e-015	-3.00786e-015	-6.09056e-015	4.43951e-017	4.61234e-015	-9.1855e-016	4.90027e-015	1.30026e-014	3.51694e-015	9.28364e-015	1.20538e-014	7.95054e-015	-7.7889e-015	-1.929e-015	2.68182e-015	1.26074e-014	1.17656e-014	8.77643e-015	7.70247e-015	5.3914e-015	3.54226e-015	5.78919e-015	9.35757e-015	5.16426e-015
1.76343e-015	6.9177e-015	-2.7105e-015	-5.9516e-015	4.60208e-016	4.80454e-015	-8.35119e-016	4.9862e-015	1.28761e-014	3.52013e-015	9.26333e-015	1.19835e-014	7.79922e-015	-7.54645e-015	-1.74451e-015	2.97108e-015	1.27992e-014	1.18283e-014	9.12681e-015	7.84982e-015	5.35013e-015	3.23332e-015	6.08583e-015	9.6618e-015	5.03418e-015
1.91009e-015	6.55633e-015	-2.34203e-015	-5.76611e-015	9.31786e-016	4.99412e-015	-7.61129e-016	5.06066e-015	1.27354e-014	3.52774e-015	9.23803e-015	1.19116e-014	7.63988e-015	-7.20695e-015	-1.46222e-015	3.31594e-015	1.29748e-014	1.18796e-014	9.47196e-015	7.99387e-015	5.29597e-015	2.92742e-015	6.37587e-015	9.96606e-015	4.92557e-015
2.06389e-015	6.1783e-015	-1.90419e-015	-5.53566e-015	1.45466e-015	5.18011e-015	-6.9784e-016	5.12365e-015	1.25812e-014	3.5403e-015	9.20833e-015	1.1839e-014	7.47634e-015	-6.77176e-015	-1.08253e-015	3.71471e-015	1.31323e-014	1.19193e-014	9.8089e-015	8.13035e-015	5.22984e-015	2.62569e-015	6.65729e-015	1.02671e-014	4.83907e-015
2.22401e-015	5.78694e-015	-1.399e-015	-5.26275e-015	2.02523e-015	5.36129e-015	-6.45979e-016	5.17646e-015	1.24141e-014	3.55841e-015	9.17547e-015	1.1767e-014	7.31201e-015	-6.24221e-015	-6.06201e-016	4.166e-015	1.32705e-014	1.19483e-014	1.01349e-014	8.25602e-015	5.15271e-015	2.33017e-015	6.92777e-015	1.05614e-014	4.77598e-015
2.39e-015	5.38596e-015	-8.29989e-016	-4.95119e-015	2.63789e-015	5.5373e-015	-6.06834e-016	5.21963e-015	1.22352e-014	3.58291e-015	9.13998e-015	1.16962e-014	7.15032e-015	-5.62062e-015	-3.60928e-017	4.6677e-015	1.33886e-014	1.19679e-014	1.04476e-014	8.36727e-015	5.06644e-015	2.04271e-015	7.18567e-015	1.08457e-014	4.73703e-015
2.56073e-015	4.97964e-015	-2.00703e-016	-4.6046e-015	3.28771e-015	5.70768e-015	-5.80563e-016	5.25314e-015	1.20454e-014	3.61444e-015	9.10243e-015	1.16279e-014	6.99512e-015	-4.90986e-015	6.25497e-016	5.21763e-015	1.34864e-014	1.19787e-014	1.07453e-014	8.46174e-015	4.97365e-015	1.76511e-015	7.42945e-015	1.11156e-014	4.72195e-015
2.73469e-015	4.57186e-015	4.85326e-016	-4.22644e-015	3.9703e-015	5.87169e-015	-5.67437e-016	5.27882e-015	1.18472e-014	3.65347e-015	9.06413e-015	1.15628e-014	6.84953e-015	-4.11256e-015	1.37538e-015	5.81295e-015	1.35642e-014	1.19828e-014	1.10262e-014	8.53664e-015	4.87628e-015	1.4992e-015	7.65822e-015	1.13685e-014	4.73076e-015
2.91075e-015	4.16617e-015	1.22294e-015	-3.82074e-015	4.68013e-015	6.02966e-015	-5.6687e-016	5.29764e-015	1.1641e-014	3.70072e-015	9.02595e-015	1.15017e-014	6.71607e-015	-3.23312e-015	2.20939e-015	6.45094e-015	1.36219e-014	1.19819e-014	1.12886e-014	8.58938e-015	4.77649e-015	1.24699e-015	7.87147e-015	1.16009e-014	4.7632e-015
3.08846e-015	3.76645e-015	2.00729e-015	-3.3918e-015	5.41093e-015	6.18129e-015	-5.79138e-016	5.31045e-015	1.14284e-014	3.75666e-015	8.989e-015	1.14461e-014	6.5974e-015	-2.27572e-015	3.12303e-015	7.12864e-015	1.36601e-014	1.19788e-014	1.15322e-014	8.61792e-015	4.67613e-015	1.01033e-015	8.06843e-015	1.18093e-014	4.81897e-015
3.2673e-015	3.37705e-015	2.83346e-015	-2.94341e-015	6.15727e-015	6.32717e-015	-6.03608e-016	5.31818e-015	1.12113e-014	3.82214e-015	8.95425e-015	1.13968e-014	6.49636e-015	-1.24483e-015	4.11087e-015	7.84246e-015	1.36791e-014	1.19757e-014	1.17565e-014	8.62104e-015	4.57708e-015	7.90929e-016	8.24898e-015	1.19907e-014	4.89822e-015
3.44646e-015	3.00191e-015	3.69575e-015	-2.48002e-015	6.91418e-015	6.46771e-015	-6.39436e-016	5.32209e-015	1.0991e-014	3.89764e-015	8.92289e-015	1.13546e-014	6.41511e-015	-1.45163e-016	5.1663e-015	8.58876e-015	1.36797e-014	1.19753e-014	1.19616e-014	8.59736e-015	4.48112e-015	5.91079e-016	8.41334e-015	1.21429e-014	5.00094e-015
3.62512e-015	2.64502e-015	4.58808e-015	-2.00614e-015	7.67629e-015	6.60297e-015	-6.85754e-016	5.3228e-015	1.07695e-014	3.98437e-015	8.8953e-015	1.13199e-014	6.35649e-015	1.01689e-015	6.28281e-015	9.36332e-015	1.36639e-014	1.19798e-014	1.21483e-014	8.54568e-015	4.39028e-015	4.12432e-016	8.56179e-015	1.22634e-014	5.12661e-015
3.80349e-015	2.3101e-015	5.50468e-015	-1.52566e-015	8.43817e-015	6.73439e-015	-7.41443e-016	5.32118e-015	1.05488e-014	4.08298e-015	8.87258e-015	1.12942e-014	6.32153e-015	2.23635e-015	7.45319e-015	1.01619e-014	1.36339e-014	1.19918e-014	1.23173e-014	8.46557e-015	4.30705e-015	2.57123e-016	8.69453e-015	1.23505e-014	5.27438e-015
3.98076e-015	2.00022e-015	6.43877e-015	-1.04387e-015	9.19388e-015	6.86236e-015	-8.04891e-016	5.3178e-015	1.03316e-014	4.19363e-015	8.85563e-015	1.12777e-014	6.31122e-015	3.50576e-015	8.66926e-015	1.09806e-014	1.35912e-014	1.20136e-014	1.24687e-014	8.35719e-015	4.23399e-015	1.26848e-016	8.81242e-015	1.24029e-014	5.44312e-015
4.15643e-015	1.71865e-015	7.38374e-015	-5.64182e-016	9.93895e-015	6.98739e-015	-8.74699e-016	5.31401e-015	1.01195e-014	4.31607e-015	8.84506e-015	1.12712e-014	6.32638e-015	4.81757e-015	9.92237e-015	1.18149e-014	1.35388e-014	1.2048e-014	1.26035e-014	8.22129e-015	4.17334e-015	2.3256e-017	8.91642e-015	1.24197e-014	5.63175e-015
4.33076e-015	1.46944e-015	8.33314e-015	-9.05716e-017	1.06692e-014	7.10994e-015	-9.49311e-016	5.31086e-015	9.91398e-015	4.45135e-015	8.84201e-015	1.12755e-014	6.3675e-015	6.16474e-015	1.12038e-014	1.26597e-014	1.34782e-014	1.20971e-014	1.27239e-014	8.05878e-015	4.12615e-015	-5.2226e-017	9.00717e-015	1.24005e-014	5.83869e-015
4.50382e-015	1.25544e-015	9.2805e-015	3.73515e-016	1.13792e-014	7.23111e-015	-1.02709e-015	5.30887e-015	9.71755e-015	4.59981e-015	8.84682e-015	1.12911e-014	6.43445e-015	7.53986e-015	1.25046e-014	1.35104e-014	1.34116e-014	1.21634e-014	1.28315e-014	7.87076e-015	4.09433e-015	-9.8258e-017	9.08518e-015	1.23451e-014	6.06324e-015
4.67609e-015	1.07959e-015	1.02193e-014	8.248e-016	1.20646e-014	7.35217e-015	-1.1077e-015	5.30893e-015	9.5328e-015	4.76181e-015	8.86007e-015	1.13181e-014	6.52689e-015	8.93489e-015	1.38155e-014	1.43624e-014	1.3341e-014	1.22489e-014	1.29282e-014	7.65941e-015	4.08049e-015	-1.14033e-016	9.15211e-015	1.22535e-014	6.30399e-015
4.84765e-015	9.43758e-016	1.11439e-014	1.2602e-015	1.27209e-014	7.47398e-015	-1.18894e-015	5.31168e-015	9.36195e-015	4.93733e-015	8.88223e-015	1.13574e-014	6.6439e-015	1.03411e-014	1.51272e-014	1.52102e-014	1.3269e-014	1.23558e-014	1.30164e-014	7.42636e-015	4.0863e-015	-9.87068e-017	9.20947e-015	1.21264e-014	6.55906e-015
5.0196e-015	8.4952e-016	1.20485e-014	1.67688e-015	1.33446e-014	7.59721e-015	-1.2686e-015	5.31803e-015	9.20664e-015	5.12554e-015	8.91431e-015	1.14097e-014	6.78475e-015	1.17499e-014	1.64298e-014	1.60488e-014	1.31983e-014	1.24853e-014	1.30983e-014	7.17441e-015	4.11304e-015	-5.18991e-017	9.25834e-015	1.1965e-014	6.82664e-015
5.19314e-015	7.98676e-016	1.29272e-014	2.07286e-015	1.39321e-014	7.72234e-015	-1.34484e-015	5.3281e-015	9.06944e-015	5.32671e-015	8.95654e-015	1.14749e-014	6.9484e-015	1.31523e-014	1.77144e-014	1.6873e-014	1.31305e-014	1.26389e-014	1.31763e-014	6.90646e-015	4.16222e-015	2.64328e-017	9.29959e-015	1.17708e-014	7.10543e-015
5.36908e-015	7.92271e-016	1.37746e-014	2.44542e-015	1.44804e-014	7.85071e-015	-1.41615e-015	5.34177e-015	8.9523e-015	5.54079e-015	9.00876e-015	1.15537e-014	7.13339e-015	1.45402e-014	1.89712e-014	1.76781e-014	1.30682e-014	1.28181e-014	1.32529e-014	6.62621e-015	4.2342e-015	1.36308e-016	9.33452e-015	1.15464e-014	7.39351e-015
5.54866e-015	8.31632e-016	1.45856e-014	2.79341e-015	1.49871e-014	7.98241e-015	-1.48071e-015	5.35933e-015	8.85709e-015	5.76741e-015	9.07162e-015	1.16466e-014	7.33806e-015	1.59046e-014	2.01911e-014	1.84596e-014	1.30136e-014	1.30227e-014	1.33301e-014	6.33648e-015	4.33025e-015	2.77089e-016	9.36463e-015	1.12941e-014	7.68908e-015
5.73221e-015	9.16656e-016	1.53551e-014	3.1151e-015	1.545e-014	8.11792e-015	-1.53714e-015	5.38136e-015	8.78533e-015	6.00567e-015	9.14515e-015	1.17537e-014	7.56039e-015	1.72363e-014	2.13654e-014	1.92124e-014	1.29682e-014	1.32526e-014	1.34103e-014	6.0409e-015	4.45135e-015	4.47969e-016	9.39081e-015	1.1016e-014	7.99058e-015
5.92085e-015	1.04733e-015	1.60789e-014	3.41021e-015	1.58661e-014	8.25714e-015	-1.58377e-015	5.40898e-015	8.73823e-015	6.2547e-015	9.22955e-015	1.18753e-014	7.79808e-015	1.85269e-014	2.24852e-014	1.99316e-014	1.29334e-014	1.35074e-014	1.34945e-014	5.74318e-015	4.59781e-015	6.47902e-016	9.41375e-015	1.07155e-014	8.29609e-015
6.11575e-015	1.22295e-015	1.6753e-014	3.67806e-015	1.62343e-014	8.39982e-015	-1.61902e-015	5.44272e-015	8.71662e-015	6.5141e-015	9.32447e-015	1.20115e-014	8.0489e-015	1.97678e-014	2.35422e-014	2.06119e-014	1.29105e-014	1.37866e-014	1.35842e-014	5.44654e-015	4.76965e-015	8.75376e-016	9.43451e-015	1.03955e-014	8.60406e-015
6.31787e-015	1.44265e-015	1.7374e-014	3.91872e-015	1.65537e-014	8.54573e-015	-1.64219e-015	5.48256e-015	8.72157e-015	6.7828e-015	9.4298e-015	1.21629e-014	8.31028e-015	2.09505e-014	2.45288e-014	2.12498e-014	1.29002e-014	1.40887e-014	1.36809e-014	5.15458e-015	4.96656e-015	1.12871e-015	9.45376e-015	1.00599e-014	8.91293e-015
6.5285e-015	1.70509e-015	1.79385e-014	4.13244e-015	1.68229e-014	8.6949e-015	-1.6524e-015	5.52776e-015	8.75384e-015	7.05973e-015	9.54482e-015	1.23292e-014	8.57968e-015	2.20674e-014	2.54382e-014	2.18402e-014	1.29032e-014	1.44116e-014	1.37852e-014	4.86988e-015	5.18859e-015	1.40627e-015	9.47259e-015	9.71276e-015	9.22156e-015
6.74868e-015	2.00955e-015	1.84436e-014	4.31973e-015	1.70412e-014	8.84725e-015	-1.64794e-015	5.57919e-015	8.81344e-015	7.34375e-015	9.66947e-015	1.25106e-014	8.85475e-015	2.31099e-014	2.62638e-014	2.2379e-014	1.29196e-014	1.47528e-014	1.38977e-014	4.59663e-015	5.4349e-015	1.7058e-015	9.49106e-015	9.35816e-015	9.52817e-015
6.97909e-015	2.35419e-015	1.8887e-014	4.48177e-015	1.72074e-014	9.00237e-015	-1.62803e-015	5.6362e-015	8.90134e-015	7.63364e-015	9.80311e-015	1.27068e-014	9.13282e-015	2.40704e-014	2.69995e-014	2.28623e-014	1.29484e-014	1.51095e-014	1.40189e-014	4.33782e-015	5.70433e-015	2.02412e-015	9.50979e-015	8.99978e-015	9.83213e-015
7.22037e-015	2.73693e-015	1.92674e-014	4.61965e-015	1.73216e-014	9.15935e-015	-1.59232e-015	5.69911e-015	9.01738e-015	7.92813e-015	9.94561e-015	1.29174e-014	9.41169e-015	2.49422e-014	2.76394e-014	2.32866e-014	1.29889e-014	1.54785e-014	1.41482e-014	4.09621e-015	5.99521e-015	2.3589e-015	9.52923e-015	8.6414e-015	1.01319e-014
7.47346e-015	3.1545e-015	1.95836e-014	4.73481e-015	1.73838e-014	9.31712e-015	-1.54037e-015	5.76867e-015	9.16087e-015	8.22588e-015	1.00958e-014	1.31416e-014	9.68943e-015	2.57191e-014	2.81799e-014	2.36486e-014	1.30403e-014	1.58557e-014	1.42858e-014	3.87428e-015	6.3056e-015	2.70705e-015	9.54942e-015	8.28686e-015	1.04261e-014
7.73862e-015	3.60421e-015	1.98353e-014	4.82932e-015	1.73946e-014	9.47549e-015	-1.47199e-015	5.84468e-015	9.33106e-015	8.52575e-015	1.02529e-014	1.33792e-014	9.96313e-015	2.63944e-014	2.86171e-014	2.39456e-014	1.31002e-014	1.6238e-014	1.44306e-014	3.67366e-015	6.63433e-015	3.06486e-015	9.56974e-015	7.94034e-015	1.07135e-014
8.01627e-015	4.08308e-015	2.00217e-014	4.90537e-015	1.73551e-014	9.63313e-015	-1.3869e-015	5.92819e-015	9.52746e-015	8.82574e-015	1.04167e-014	1.36293e-014	1.02306e-014	2.69632e-014	2.89485e-014	2.41749e-014	1.31667e-014	1.66211e-014	1.45809e-014	3.49643e-015	6.97943e-015	3.42968e-015	9.58992e-015	7.60558e-015	1.09939e-014
8.30603e-015	4.58823e-015	2.01429e-014	4.96512e-015	1.72662e-014	9.78869e-015	-1.28516e-015	6.01893e-015	9.74862e-015	9.12462e-015	1.05866e-014	1.38917e-014	1.04897e-014	2.74207e-014	2.91717e-014	2.43343e-014	1.32376e-014	1.7e-014	1.47357e-014	3.34458e-015	7.33781e-015	3.79815e-015	9.60936e-015	7.28669e-015	1.1266e-014
8.60804e-015	5.11576e-015	2.01993e-014	5.01085e-015	1.71294e-014	9.94083e-015	-1.16698e-015	6.1171e-015	9.99329e-015	9.42128e-015	1.07619e-014	1.41658e-014	1.0739e-014	2.7763e-014	2.92857e-014	2.44221e-014	1.33099e-014	1.73706e-014	1.48928e-014	3.21904e-015	7.70727e-015	4.16603e-015	9.62751e-015	6.98765e-015	1.15294e-014
8.92183e-015	5.66244e-015	2.01921e-014	5.04498e-015	1.69461e-014	1.00887e-014	-1.0332e-015	6.22326e-015	1.02595e-014	9.71431e-015	1.09421e-014	1.44507e-014	1.09769e-014	2.79866e-014	2.92902e-014	2.44367e-014	1.338e-014	1.77275e-014	1.50505e-014	3.12025e-015	8.0856e-015	4.52966e-015	9.64343e-015	6.71139e-015	1.17836e-014
9.24669e-015	6.22513e-015	2.01229e-014	5.06932e-015	1.67182e-014	1.02313e-014	-8.84416e-016	6.33794e-015	1.05454e-014	1.00024e-014	1.11262e-014	1.47448e-014	1.12025e-014	2.80894e-014	2.91859e-014	2.43772e-014	1.34452e-014	1.80658e-014	1.52062e-014	3.04825e-015	8.47031e-015	4.88558e-015	9.65641e-015	6.46144e-015	1.20282e-014
9.58153e-015	6.79999e-015	1.99934e-014	5.08626e-015	1.6448e-014	1.03673e-014	-7.21348e-016	6.46222e-015	1.08486e-014	1.0284e-014	1.13136e-014	1.50474e-014	1.14154e-014	2.80699e-014	2.89742e-014	2.42429e-014	1.35024e-014	1.83805e-014	1.53577e-014	3.00343e-015	8.85739e-015	5.2301e-015	9.66546e-015	6.24041e-015	1.22627e-014
9.92536e-015	7.38308e-015	1.98048e-014	5.09881e-015	1.61373e-014	1.04944e-014	-5.44726e-016	6.59678e-015	1.11663e-014	1.05579e-014	1.15043e-014	1.53574e-014	1.16152e-014	2.79275e-014	2.8657e-014	2.4034e-014	1.35482e-014	1.86667e-014	1.55017e-014	2.98521e-015	9.24333e-015	5.55987e-015	9.66924e-015	6.05072e-015	1.24866e-014
1.02768e-014	7.97036e-015	1.95602e-014	5.10858e-015	1.57882e-014	1.06121e-014	-3.55208e-016	6.74204e-015	1.14964e-014	1.08231e-014	1.16972e-014	1.56745e-014	1.18003e-014	2.76623e-014	2.82377e-014	2.37509e-014	1.35791e-014	1.892e-014	1.56354e-014	2.99218e-015	9.62595e-015	5.87187e-015	9.66728e-015	5.89434e-015	1.26996e-014
1.06347e-014	8.55863e-015	1.9262e-014	5.11811e-015	1.54037e-014	1.07191e-014	-1.53943e-016	6.89834e-015	1.18365e-014	1.10784e-014	1.18919e-014	1.59967e-014	1.19716e-014	2.72757e-014	2.77204e-014	2.33948e-014	1.35919e-014	1.91356e-014	1.57567e-014	3.02268e-015	1.00024e-014	6.16324e-015	9.65804e-015	5.77214e-015	1.29019e-014
1.09971e-014	9.14444e-015	1.89132e-014	5.12917e-015	1.49867e-014	1.08145e-014	5.72502e-017	7.06703e-015	1.21835e-014	1.13228e-014	1.20883e-014	1.63228e-014	1.21291e-014	2.67701e-014	2.71094e-014	2.29666e-014	1.35831e-014	1.93096e-014	1.5863e-014	3.07551e-015	1.03692e-014	6.43091e-015	9.64002e-015	5.68529e-015	1.30935e-014
1.13624e-014	9.72431e-015	1.8517e-014	5.14381e-015	1.45401e-014	1.08978e-014	2.77493e-016	7.24913e-015	1.25342e-014	1.15553e-014	1.22862e-014	1.66507e-014	1.2273e-014	2.61484e-014	2.64102e-014	2.24687e-014	1.35494e-014	1.94382e-014	1.59518e-014	3.14946e-015	1.07233e-014	6.67214e-015	9.61218e-015	5.63439e-015	1.32743e-014
1.17288e-014	1.02952e-014	1.80765e-014	5.16379e-015	1.40666e-014	1.09681e-014	5.05159e-016	7.44475e-015	1.28862e-014	1.17754e-014	1.24856e-014	1.69795e-014	1.24034e-014	2.54141e-014	2.56279e-014	2.19035e-014	1.3488e-014	1.95189e-014	1.60206e-014	3.24139e-015	1.10617e-014	6.88435e-015	9.57329e-015	5.61976e-015	1.34447e-014
1.20941e-014	1.08536e-014	1.7595e-014	5.19069e-015	1.35694e-014	1.10251e-014	7.39086e-016	7.65474e-015	1.32369e-014	1.19821e-014	1.26864e-014	1.73074e-014	1.25213e-014	2.45722e-014	2.47686e-014	2.12741e-014	1.3396e-014	1.95482e-014	1.60675e-014	3.34869e-015	1.13814e-014	7.06529e-015	9.52212e-015	5.64094e-015	1.36055e-014
1.24563e-014	1.13966e-014	1.70758e-014	5.22562e-015	1.30519e-014	1.10678e-014	9.78981e-016	7.88095e-015	1.35834e-014	1.21754e-014	1.2889e-014	1.76329e-014	1.26278e-014	2.3628e-014	2.38394e-014	2.05844e-014	1.32713e-014	1.95241e-014	1.609e-014	3.46803e-015	1.168e-014	7.2134e-015	9.45801e-015	5.69664e-015	1.3757e-014
1.2813e-014	1.19211e-014	1.65232e-014	5.26964e-015	1.25171e-014	1.10959e-014	1.22373e-015	8.12387e-015	1.39227e-014	1.23551e-014	1.30934e-014	1.7954e-014	1.27242e-014	2.25876e-014	2.28473e-014	1.98384e-014	1.31115e-014	1.94447e-014	1.60863e-014	3.59682e-015	1.19552e-014	7.32722e-015	9.38007e-015	5.78574e-015	1.38994e-014
1.31616e-014	1.24245e-014	1.59412e-014	5.32352e-015	1.19686e-014	1.1109e-014	1.47209e-015	8.38466e-015	1.42527e-014	1.25212e-014	1.32995e-014	1.82689e-014	1.28116e-014	2.14581e-014	2.18003e-014	1.9041e-014	1.29159e-014	1.9309e-014	1.60548e-014	3.73188e-015	1.22043e-014	7.40593e-015	9.28741e-015	5.90623e-015	1.40331e-014
1.35e-014	1.29038e-014	1.53334e-014	5.38819e-015	1.14105e-014	1.11072e-014	1.72299e-015	8.66338e-015	1.45707e-014	1.26736e-014	1.35076e-014	1.85754e-014	1.28922e-014	2.02473e-014	2.07061e-014	1.81971e-014	1.26828e-014	1.91165e-014	1.59951e-014	3.86934e-015	1.24256e-014	7.44854e-015	9.1802e-015	6.05599e-015	1.4158e-014
1.38253e-014	1.3357e-014	1.4704e-014	5.46428e-015	1.08473e-014	1.10907e-014	1.97476e-015	8.96063e-015	1.48745e-014	1.28126e-014	1.3718e-014	1.88718e-014	1.29672e-014	1.89634e-014	1.95733e-014	1.7312e-014	1.24112e-014	1.88675e-014	1.59066e-014	4.00605e-015	1.26178e-014	7.45473e-015	9.05747e-015	6.23217e-015	1.42747e-014
1.41352e-014	1.37826e-014	1.40576e-014	5.55206e-015	1.0283e-014	1.10606e-014	2.22698e-015	9.27756e-015	1.51623e-014	1.29386e-014	1.39312e-014	1.91563e-014	1.30386e-014	1.76154e-014	1.84105e-014	1.63925e-014	1.2101e-014	1.85625e-014	1.57888e-014	4.13841e-015	1.2779e-014	7.42503e-015	8.91862e-015	6.43179e-015	1.43842e-014
1.44271e-014	1.4179e-014	1.33987e-014	5.65142e-015	9.72188e-015	1.1018e-014	2.47897e-015	9.61371e-015	1.54325e-014	1.30519e-014	1.41475e-014	1.94268e-014	1.31077e-014	1.62136e-014	1.72268e-014	1.54449e-014	1.17526e-014	1.82042e-014	1.56421e-014	4.2636e-015	1.29088e-014	7.35986e-015	8.76365e-015	6.65203e-015	1.44869e-014
1.46988e-014	1.45445e-014	1.27311e-014	5.76242e-015	9.16798e-015	1.09636e-014	2.73051e-015	9.96901e-015	1.56837e-014	1.31536e-014	1.43672e-014	1.96815e-014	1.31759e-014	1.47685e-014	1.60302e-014	1.44753e-014	1.13669e-014	1.77949e-014	1.54675e-014	4.37865e-015	1.30054e-014	7.26016e-015	8.59301e-015	6.88932e-015	1.45828e-014
1.49484e-014	1.48785e-014	1.20585e-014	5.88499e-015	8.62555e-015	1.08979e-014	2.98123e-015	1.03436e-014	1.59142e-014	1.32446e-014	1.45906e-014	1.99191e-014	1.32446e-014	1.32903e-014	1.48298e-014	1.34909e-014	1.09457e-014	1.73377e-014	1.52663e-014	4.48059e-015	1.30686e-014	7.12743e-015	8.40664e-015	7.13997e-015	1.46718e-014
1.51745e-014	1.51795e-014	1.13848e-014	6.01864e-015	8.09876e-015	1.08222e-014	3.2297e-015	1.07372e-014	1.61231e-014	1.33255e-014	1.48183e-014	2.01379e-014	1.33153e-014	1.17899e-014	1.36343e-014	1.24987e-014	1.04913e-014	1.68369e-014	1.50406e-014	4.56706e-015	1.3098e-014	6.96281e-015	8.20458e-015	7.40012e-015	1.47544e-014
1.53751e-014	1.54462e-014	1.07147e-014	6.16279e-015	7.59173e-015	1.07383e-014	3.47513e-015	1.11491e-014	1.63102e-014	1.33979e-014	1.50506e-014	2.03363e-014	1.33893e-014	1.02788e-014	1.24513e-014	1.15058e-014	1.0006e-014	1.62963e-014	1.47924e-014	4.63587e-015	1.30942e-014	6.76858e-015	7.9872e-015	7.66577e-015	1.48314e-014
1.55486e-014	1.56779e-014	1.00519e-014	6.31666e-015	7.10857e-015	1.06477e-014	3.71765e-015	1.15784e-014	1.64754e-014	1.34627e-014	1.5288e-014	2.05127e-014	1.34677e-014	8.76819e-015	1.12889e-014	1.05201e-014	9.49318e-015	1.57206e-014	1.45243e-014	4.68461e-015	1.3058e-014	6.54719e-015	7.75534e-015	7.93263e-015	1.4903e-014
1.56937e-014	1.58741e-014	9.39952e-015	6.47923e-015	6.65364e-015	1.05519e-014	3.95686e-015	1.2025e-014	1.66187e-014	1.35207e-014	1.55304e-014	2.06661e-014	1.35524e-014	7.26929e-015	1.01549e-014	9.54902e-015	8.95647e-015	1.51161e-014	1.42393e-014	4.71131e-015	1.29905e-014	6.30125e-015	7.50953e-015	8.19614e-015	1.49689e-014
1.58098e-014	1.60345e-014	8.76181e-015	6.65013e-015	6.23114e-015	1.04529e-014	4.19313e-015	1.24876e-014	1.67406e-014	1.35726e-014	1.57784e-014	2.07948e-014	1.36449e-014	5.79319e-015	9.05693e-015	8.60044e-015	8.39977e-015	1.44883e-014	1.39406e-014	4.71454e-015	1.28929e-014	6.03349e-015	7.25065e-015	8.45253e-015	1.50291e-014
1.58957e-014	1.61592e-014	8.1433e-015	6.82842e-015	5.84466e-015	1.03524e-014	4.42676e-015	1.29645e-014	1.6841e-014	1.36196e-014	1.60319e-014	2.08976e-014	1.37452e-014	4.35137e-015	8.00167e-015	7.68148e-015	7.82755e-015	1.38434e-014	1.36319e-014	4.69347e-015	1.27673e-014	5.74669e-015	6.97956e-015	8.697e-015	1.50833e-014
1.59514e-014	1.62483e-014	7.54678e-015	7.01277e-015	5.4981e-015	1.02526e-014	4.6578e-015	1.34541e-014	1.6922e-014	1.36628e-014	1.62906e-014	2.0974e-014	1.38543e-014	2.95475e-015	6.99623e-015	6.79974e-015	7.24453e-015	1.31889e-014	1.33181e-014	4.64693e-015	1.26155e-014	5.44456e-015	6.69756e-015	8.92607e-015	1.51318e-014
1.59761e-014	1.6302e-014	6.97549e-015	7.2023e-015	5.19485e-015	1.01554e-014	4.88766e-015	1.39551e-014	1.6985e-014	1.37028e-014	1.65546e-014	2.10234e-014	1.39725e-014	1.61322e-015	6.04683e-015	5.96204e-015	6.65583e-015	1.25313e-014	1.30029e-014	4.57465e-015	1.24397e-014	5.13031e-015	6.4054e-015	9.13558e-015	1.51745e-014
1.59699e-014	1.63208e-014	6.4333e-015	7.39632e-015	4.93877e-015	1.00626e-014	5.11665e-015	1.44654e-014	1.70316e-014	1.37406e-014	1.68233e-014	2.10451e-014	1.40998e-014	3.37041e-016	5.15901e-015	5.17513e-015	6.06685e-015	1.18779e-014	1.26906e-014	4.47713e-015	1.22435e-014	4.80659e-015	6.10465e-015	9.32158e-015	1.5211e-014
1.59334e-014	1.63054e-014	5.92387e-015	7.59379e-015	4.73236e-015	9.97594e-015	5.34487e-015	1.49825e-014	1.70634e-014	1.37773e-014	1.70969e-014	2.10385e-014	1.42365e-014	-8.63747e-016	4.33807e-015	4.44474e-015	5.48246e-015	1.12349e-014	1.23861e-014	4.35534e-015	1.2029e-014	4.47706e-015	5.79655e-015	9.48085e-015	1.52403e-014
1.58678e-014	1.62567e-014	5.44967e-015	7.79372e-015	4.5776e-015	9.8975e-015	5.57309e-015	1.55046e-014	1.70824e-014	1.38136e-014	1.73745e-014	2.10038e-014	1.43826e-014	-1.97989e-015	3.58818e-015	3.7771e-015	4.9084e-015	1.06094e-014	1.20936e-014	4.20984e-015	1.17996e-014	4.14533e-015	5.48223e-015	9.61066e-015	1.52617e-014
1.57733e-014	1.61756e-014	5.01317e-015	7.99531e-015	4.4773e-015	9.82837e-015	5.80182e-015	1.60285e-014	1.70911e-014	1.38505e-014	1.76556e-014	2.09408e-014	1.45374e-014	-3.00319e-015	2.91359e-015	3.17715e-015	4.34978e-015	1.00085e-014	1.18177e-014	4.04225e-015	1.15589e-014	3.81457e-015	5.16328e-015	9.70783e-015	1.52745e-014
1.56512e-014	1.60627e-014	4.61708e-015	8.19768e-015	4.43299e-015	9.76996e-015	6.03163e-015	1.65509e-014	1.70923e-014	1.38884e-014	1.79392e-014	2.08496e-014	1.47012e-014	-3.92652e-015	2.31712e-015	2.64958e-015	3.81187e-015	9.43831e-015	1.1563e-014	3.85439e-015	1.13099e-014	3.4882e-015	4.84065e-015	9.7708e-015	1.52781e-014
1.55031e-014	1.59188e-014	4.26365e-015	8.40007e-015	4.44602e-015	9.72377e-015	6.26234e-015	1.70688e-014	1.70881e-014	1.39275e-014	1.82245e-014	2.07312e-014	1.48735e-014	-4.74357e-015	1.8017e-015	2.19904e-015	3.29979e-015	8.90567e-015	1.13336e-014	3.64785e-015	1.10561e-014	3.16945e-015	4.51553e-015	9.79728e-015	1.52721e-014
1.53306e-014	1.57447e-014	3.95539e-015	8.60207e-015	4.51737e-015	9.6915e-015	6.49469e-015	1.75788e-014	1.70808e-014	1.39681e-014	1.85107e-014	2.05861e-014	1.50533e-014	-5.44852e-015	1.36897e-015	1.82953e-015	2.81826e-015	8.41593e-015	1.1134e-014	3.42485e-015	1.08006e-014	2.86091e-015	4.18908e-015	9.78662e-015	1.5256e-014
1.5135e-014	1.55421e-014	3.69337e-015	8.80325e-015	4.64753e-015	9.67423e-015	6.72991e-015	1.80776e-014	1.70734e-014	1.4011e-014	1.87961e-014	2.04158e-014	1.52394e-014	-6.03652e-015	1.01962e-015	1.54377e-015	2.37162e-015	7.97374e-015	1.09676e-014	3.18818e-015	1.05473e-014	2.56511e-015	3.8633e-015	9.73753e-015	1.52288e-014
1.49189e-014	1.53125e-014	3.47914e-015	9.00254e-015	4.8365e-015	9.67332e-015	6.96752e-015	1.85623e-014	1.70687e-014	1.40557e-014	1.908e-014	2.02211e-014	1.543e-014	-6.50328e-015	7.55483e-016	1.34337e-015	1.96385e-015	7.58437e-015	1.0837e-014	2.94011e-015	1.02994e-014	2.28498e-015	3.53872e-015	9.64975e-015	1.51895e-014
1.46837e-014	1.50578e-014	3.31425e-015	9.20009e-015	5.08393e-015	9.68915e-015	7.20733e-015	1.90298e-014	1.70697e-014	1.41025e-014	1.93612e-014	2.00038e-014	1.56238e-014	-6.8456e-015	5.76455e-016	1.2299e-015	1.5987e-015	7.25156e-015	1.07455e-014	2.6838e-015	1.00599e-014	2.02242e-015	3.21641e-015	9.52308e-015	1.51374e-014
1.44316e-014	1.47798e-014	3.19974e-015	9.39584e-015	5.38849e-015	9.72222e-015	7.44993e-015	1.94773e-014	1.70784e-014	1.41515e-014	1.96381e-014	1.97649e-014	1.58191e-014	-7.06169e-015	4.8154e-016	1.20385e-015	1.27949e-015	6.97849e-015	1.06959e-014	2.42243e-015	9.83146e-015	1.77921e-015	2.89752e-015	9.35755e-015	1.50712e-014
1.41651e-014	1.44796e-014	3.13581e-015	9.58912e-015	5.7485e-015	9.77281e-015	7.69578e-015	1.99018e-014	1.70961e-014	1.42024e-014	1.99092e-014	1.95057e-014	1.60149e-014	-7.15076e-015	4.69033e-016	1.26496e-015	1.00878e-015	6.76796e-015	1.06903e-014	2.15893e-015	9.61822e-015	1.55701e-015	2.58264e-015	9.15451e-015	1.49901e-014
1.3886e-014	1.41582e-014	3.12288e-015	9.78059e-015	6.16204e-015	9.84088e-015	7.94402e-015	2.03006e-014	1.7125e-014	1.42548e-014	2.0173e-014	1.92287e-014	1.62093e-014	-7.11372e-015	5.37488e-016	1.41123e-015	7.88824e-016	6.62198e-015	1.07299e-014	1.89641e-015	9.42294e-015	1.35697e-015	2.27301e-015	8.91452e-015	1.48932e-014
1.35963e-014	1.38164e-014	3.16101e-015	9.96993e-015	6.6258e-015	9.92633e-015	8.1941e-015	2.0671e-014	1.71673e-014	1.43079e-014	2.04283e-014	1.89354e-014	1.64011e-014	-6.95234e-015	6.83586e-016	1.6409e-015	6.21269e-016	6.54179e-015	1.08155e-014	1.63798e-015	9.24826e-015	1.1803e-015	1.96927e-015	8.64004e-015	1.47804e-014
1.32989e-014	1.34563e-014	3.24956e-015	1.01572e-014	7.13627e-015	1.00287e-014	8.44539e-015	2.101e-014	1.72239e-014	1.4361e-014	2.06734e-014	1.86281e-014	1.65886e-014	-6.66933e-015	9.04556e-016	1.95168e-015	5.06858e-016	6.52722e-015	1.09475e-014	1.38661e-015	9.09621e-015	1.02755e-015	1.67213e-015	8.33349e-015	1.4651e-014
1.29963e-014	1.30793e-014	3.38659e-015	1.03426e-014	7.68931e-015	1.01476e-014	8.69734e-015	2.13152e-014	1.72962e-014	1.44139e-014	2.09064e-014	1.8309e-014	1.67699e-014	-6.26897e-015	1.19635e-015	2.34005e-015	4.45693e-016	6.57733e-015	1.11255e-014	1.14542e-015	8.96893e-015	8.99313e-016	1.38219e-015	7.99818e-015	1.45046e-014
1.26904e-014	1.26867e-014	3.57188e-015	1.05266e-014	8.28095e-015	1.02824e-014	8.94917e-015	2.15851e-014	1.73854e-014	1.44655e-014	2.1126e-014	1.79807e-014	1.69436e-014	-5.75564e-015	1.55511e-015	2.80143e-015	4.37841e-016	6.69062e-015	1.13492e-014	9.17088e-016	8.86815e-015	7.95327e-016	1.09966e-015	7.63618e-015	1.43403e-014
1.23831e-014	1.2281e-014	3.80365e-015	1.07093e-014	8.90697e-015	1.04324e-014	9.19983e-015	2.18195e-014	1.74921e-014	1.4515e-014	2.13308e-014	1.76455e-014	1.71079e-014	-5.13468e-015	1.97621e-015	3.32992e-015	4.82317e-016	6.8652e-015	1.16169e-014	7.04167e-016	8.79578e-015	7.14794e-016	8.24805e-016	7.25025e-015	1.41583e-014
1.20761e-014	1.18637e-014	4.07977e-015	1.08915e-014	9.5619e-015	1.05964e-014	9.44856e-015	2.20164e-014	1.76165e-014	1.45612e-014	2.15193e-014	1.73055e-014	1.72615e-014	-4.41327e-015	2.45507e-015	3.91954e-015	5.77492e-016	7.09768e-015	1.19262e-014	5.09076e-016	8.75297e-015	6.57458e-016	5.57721e-016	6.8439e-015	1.39583e-014
1.17711e-014	1.14369e-014	4.39745e-015	1.10725e-014	1.02404e-014	1.07733e-014	9.69409e-015	2.21744e-014	1.77581e-014	1.46032e-014	2.169e-014	1.69631e-014	1.74026e-014	-3.59879e-015	2.98628e-015	4.56398e-015	7.2072e-016	7.38425e-015	1.22744e-014	3.34134e-016	8.74042e-015	6.22749e-016	2.98505e-016	6.42161e-015	1.37406e-014
1.14695e-014	1.10017e-014	4.75442e-015	1.12535e-014	1.09364e-014	1.09623e-014	9.93486e-015	2.2293e-014	1.79164e-014	1.46399e-014	2.18418e-014	1.66205e-014	1.75304e-014	-2.70006e-015	3.56404e-015	5.25651e-015	9.09068e-016	7.72037e-015	1.26588e-014	1.812e-016	8.75821e-015	6.08893e-016	4.76474e-017	5.9873e-015	1.35053e-014
1.11732e-014	1.05596e-014	5.14795e-015	1.14347e-014	1.16445e-014	1.11619e-014	1.01693e-014	2.23722e-014	1.80902e-014	1.46707e-014	2.19739e-014	1.62801e-014	1.76437e-014	-1.72628e-015	4.18216e-015	5.98918e-015	1.13933e-015	8.10141e-015	1.3076e-014	5.1596e-017	8.80599e-015	6.14656e-016	-1.95223e-016	5.54524e-015	1.32532e-014
1.08831e-014	1.01122e-014	5.57526e-015	1.16163e-014	1.23579e-014	1.13705e-014	1.0395e-014	2.24121e-014	1.82781e-014	1.46948e-014	2.20859e-014	1.59438e-014	1.77408e-014	-6.86982e-016	4.83486e-015	6.75413e-015	1.40795e-015	8.52222e-015	1.35221e-014	-5.32349e-017	8.88308e-015	6.38838e-016	-4.29925e-016	5.09914e-015	1.29844e-014
1.06001e-014	9.66109e-015	6.03273e-015	1.17989e-014	1.30713e-014	1.15865e-014	1.06106e-014	2.2413e-014	1.84787e-014	1.47116e-014	2.2177e-014	1.56145e-014	1.78206e-014	4.0766e-016	5.51539e-015	7.54242e-015	1.71043e-015	8.97776e-015	1.39924e-014	-1.32028e-016	8.98871e-015	6.79083e-016	-6.56874e-016	4.65364e-015	1.27005e-014
1.0326e-014	9.20758e-015	6.51685e-015	1.19823e-014	1.37783e-014	1.18088e-014	1.08149e-014	2.23758e-014	1.86903e-014	1.47204e-014	2.22467e-014	1.52942e-014	1.7883e-014	1.54707e-015	6.21723e-015	8.34526e-015	2.04193e-015	9.46185e-015	1.44835e-014	-1.84207e-016	9.1216e-015	7.33627e-016	-8.75987e-016	4.21255e-015	1.24031e-014
1.00611e-014	8.75419e-015	7.02376e-015	1.21669e-014	1.4473e-014	1.20357e-014	1.10057e-014	2.23022e-014	1.89101e-014	1.47204e-014	2.22947e-014	1.49848e-014	1.79269e-014	2.72028e-015	6.93422e-015	9.15466e-015	2.39783e-015	9.96851e-015	1.49911e-014	-2.09243e-016	9.28033e-015	8.00749e-016	-1.08771e-015	3.77997e-015	1.20935e-014
9.80555e-015	8.30174e-015	7.54909e-015	1.2353e-014	1.51497e-014	1.22656e-014	1.11818e-014	2.21937e-014	1.9136e-014	1.47118e-014	2.2321e-014	1.46883e-014	1.79528e-014	3.9164e-015	7.66013e-015	9.96171e-015	2.77318e-015	1.04919e-014	1.55106e-014	-2.06757e-016	9.46292e-015	8.7852e-016	-1.29177e-015	3.36015e-015	1.17732e-014
9.55969e-015	7.85161e-015	8.08914e-015	1.2541e-014	1.5803e-014	1.24975e-014	1.13417e-014	2.20525e-014	1.93652e-014	1.4694e-014	2.23261e-014	1.44063e-014	1.79603e-014	5.12415e-015	8.38854e-015	1.07584e-014	3.16269e-015	1.10258e-014	1.60366e-014	-1.77552e-016	9.66688e-015	9.6445e-016	-1.48778e-015	2.95725e-015	1.14437e-014
9.32351e-015	7.40583e-015	8.63943e-015	1.27302e-014	1.6427e-014	1.27299e-014	1.14834e-014	2.18811e-014	1.95943e-014	1.46668e-014	2.23101e-014	1.414e-014	1.79486e-014	6.33263e-015	9.11303e-015	1.15359e-014	3.56123e-015	1.15639e-014	1.65641e-014	-1.21498e-016	9.89118e-015	1.05652e-015	-1.67608e-015	2.57507e-015	1.11072e-014
9.09781e-015	6.96605e-015	9.19582e-015	1.29206e-014	1.70165e-014	1.29621e-014	1.16058e-014	2.16823e-014	1.98197e-014	1.46302e-014	2.22737e-014	1.38901e-014	1.79187e-014	7.53083e-015	9.82761e-015	1.22863e-014	3.96276e-015	1.21001e-014	1.70882e-014	-3.98873e-017	1.01334e-014	1.15219e-015	-1.85669e-015	2.217e-015	1.07657e-014
8.88214e-015	6.53378e-015	9.75422e-015	1.31117e-014	1.75673e-014	1.31931e-014	1.17071e-014	2.14589e-014	2.00381e-014	1.45841e-014	2.22174e-014	1.36587e-014	1.78709e-014	8.70779e-015	1.05267e-014	1.30016e-014	4.36166e-015	1.26286e-014	1.76043e-014	6.60732e-017	1.03901e-014	1.24936e-015	-2.02973e-015	1.88599e-015	1.04213e-014
8.67612e-015	6.11076e-015	1.03103e-014	1.33033e-014	1.80753e-014	1.34216e-014	1.17865e-014	2.12141e-014	2.02462e-014	1.45288e-014	2.21427e-014	1.34466e-014	1.78056e-014	9.85294e-015	1.12045e-014	1.3674e-014	4.75319e-015	1.31442e-014	1.81083e-014	1.95189e-016	1.06583e-014	1.34689e-015	-2.19488e-015	1.58525e-015	1.00769e-014
8.47968e-015	5.69819e-015	1.08601e-014	1.34958e-014	1.85368e-014	1.3647e-014	1.18432e-014	2.09518e-014	2.04411e-014	1.44652e-014	2.20502e-014	1.32539e-014	1.77232e-014	1.09567e-014	1.18565e-014	1.4297e-014	5.13205e-015	1.36414e-014	1.85961e-014	3.45849e-016	1.09353e-014	1.44216e-015	-2.35194e-015	1.31754e-015	9.73526e-015
8.29211e-015	5.29728e-015	1.13995e-014	1.36889e-014	1.89481e-014	1.3869e-014	1.18759e-014	2.06757e-014	2.06195e-014	1.43939e-014	2.19415e-014	1.30809e-014	1.76244e-014	1.20108e-014	1.2478e-014	1.48641e-014	5.49347e-015	1.4116e-014	1.9064e-014	5.16116e-016	1.12191e-014	1.53351e-015	-2.50044e-015	1.08496e-015	9.39886e-015
8.11243e-015	4.90951e-015	1.1925e-014	1.3882e-014	1.93074e-014	1.40868e-014	1.18842e-014	2.03888e-014	2.07783e-014	1.43152e-014	2.18181e-014	1.29279e-014	1.751e-014	1.30059e-014	1.30646e-014	1.53699e-014	5.83377e-015	1.45644e-014	1.95086e-014	7.04344e-016	1.1507e-014	1.61964e-015	-2.64027e-015	8.89029e-016	9.0705e-015
7.94026e-015	4.53558e-015	1.24327e-014	1.40748e-014	1.96133e-014	1.43006e-014	1.18681e-014	2.0095e-014	2.09144e-014	1.42299e-014	2.16816e-014	1.27949e-014	1.73812e-014	1.39343e-014	1.36125e-014	1.58098e-014	6.14853e-015	1.49835e-014	1.99264e-014	9.08835e-016	1.17965e-014	1.69931e-015	-2.77106e-015	7.31606e-016	8.75297e-015
7.77491e-015	4.17644e-015	1.29195e-014	1.42668e-014	1.98643e-014	1.45101e-014	1.18272e-014	1.97984e-014	2.10252e-014	1.41388e-014	2.15337e-014	1.26814e-014	1.72394e-014	1.47891e-014	1.41183e-014	1.61795e-014	6.43423e-015	1.53702e-014	2.0315e-014	1.12738e-015	1.20846e-014	1.77076e-015	-2.89262e-015	6.13104e-016	8.45008e-015
7.61602e-015	3.83316e-015	1.33821e-014	1.44577e-014	2.00602e-014	1.47155e-014	1.17618e-014	1.95026e-014	2.11079e-014	1.4043e-014	2.13759e-014	1.25866e-014	1.70856e-014	1.55643e-014	1.45797e-014	1.64759e-014	6.68778e-015	1.57231e-014	2.06719e-014	1.35764e-015	1.23693e-014	1.83313e-015	-3.0048e-015	5.33604e-016	8.16472e-015
7.46316e-015	3.50693e-015	1.38187e-014	1.46466e-014	2.02013e-014	1.49165e-014	1.16723e-014	1.92112e-014	2.11601e-014	1.39437e-014	2.121e-014	1.25096e-014	1.69208e-014	1.62547e-014	1.49939e-014	1.66964e-014	6.90752e-015	1.60406e-014	2.09959e-014	1.59774e-015	1.26471e-014	1.88587e-015	-3.10657e-015	4.93822e-016	7.89911e-015
7.31579e-015	3.19891e-015	1.42265e-014	1.48327e-014	2.02885e-014	1.51138e-014	1.15599e-014	1.89276e-014	2.11806e-014	1.38424e-014	2.10381e-014	1.24495e-014	1.67469e-014	1.68562e-014	1.53593e-014	1.68401e-014	7.09138e-015	1.63223e-014	2.12861e-014	1.84538e-015	1.29164e-014	1.92849e-015	-3.19726e-015	4.93011e-016	7.65599e-015
7.17362e-015	2.909e-015	1.46034e-014	1.50152e-014	2.03237e-014	1.53078e-014	1.14254e-014	1.86559e-014	2.1168e-014	1.37407e-014	2.08622e-014	1.24051e-014	1.65656e-014	1.73658e-014	1.56746e-014	1.69068e-014	7.23761e-015	1.65684e-014	2.1542e-014	2.09903e-015	1.31748e-014	1.96095e-015	-3.27707e-015	5.29755e-016	7.43813e-015
7.03593e-015	2.63734e-015	1.49479e-014	1.51936e-014	2.03088e-014	1.54989e-014	1.12701e-014	1.83995e-014	2.11214e-014	1.36401e-014	2.06839e-014	1.23752e-014	1.63783e-014	1.77811e-014	1.59392e-014	1.68972e-014	7.34576e-015	1.67801e-014	2.17637e-014	2.35662e-015	1.3421e-014	1.98299e-015	-3.34466e-015	6.03248e-016	7.24785e-015
6.90246e-015	2.38523e-015	1.52596e-014	1.53672e-014	2.0247e-014	1.56877e-014	1.10958e-014	1.81618e-014	2.10403e-014	1.35421e-014	2.05049e-014	1.23584e-014	1.6187e-014	1.81013e-014	1.61533e-014	1.68129e-014	7.41639e-015	1.69588e-014	2.19518e-014	2.61616e-015	1.36539e-014	1.99426e-015	-3.39931e-015	7.12414e-016	7.0878e-015
6.77325e-015	2.15272e-015	1.55378e-014	1.55347e-014	2.01417e-014	1.58749e-014	1.09043e-014	1.79456e-014	2.09251e-014	1.34488e-014	2.03263e-014	1.23529e-014	1.5993e-014	1.83265e-014	1.6317e-014	1.66568e-014	7.44977e-015	1.71069e-014	2.21076e-014	2.87524e-015	1.38727e-014	1.99519e-015	-3.44042e-015	8.55557e-016	6.96063e-015
6.64764e-015	1.9397e-015	1.57825e-014	1.56955e-014	1.99969e-014	1.60615e-014	1.06966e-014	1.7754e-014	2.07756e-014	1.33616e-014	2.01501e-014	1.23572e-014	1.57987e-014	1.84581e-014	1.64316e-014	1.6433e-014	7.4471e-015	1.72269e-014	2.22325e-014	3.13292e-015	1.40771e-014	1.98612e-015	-3.467e-015	1.02999e-015	6.86822e-015
6.52548e-015	1.74666e-015	1.59934e-014	1.58489e-014	1.98175e-014	1.62479e-014	1.0475e-014	1.7589e-014	2.05922e-014	1.32819e-014	1.99774e-014	1.23691e-014	1.56054e-014	1.84986e-014	1.64989e-014	1.6145e-014	7.41061e-015	1.73223e-014	2.23279e-014	3.38798e-015	1.42661e-014	1.96763e-015	-3.47849e-015	1.23303e-015	6.81169e-015
6.40744e-015	1.57341e-015	1.61716e-014	1.5994e-014	1.96076e-014	1.64348e-014	1.02418e-014	1.74528e-014	2.03767e-014	1.32111e-014	1.98096e-014	1.23868e-014	1.54148e-014	1.84514e-014	1.65209e-014	1.57979e-014	7.34175e-015	1.7397e-014	2.23962e-014	3.63949e-015	1.4439e-014	1.94067e-015	-3.47442e-015	1.46168e-015	6.79263e-015
6.29367e-015	1.41974e-015	1.63182e-014	1.61303e-014	1.93722e-014	1.6623e-014	9.99927e-015	1.73468e-014	2.01315e-014	1.31506e-014	1.96478e-014	1.24083e-014	1.52281e-014	1.83202e-014	1.65e-014	1.53965e-014	7.24354e-015	1.74551e-014	2.24405e-014	3.8862e-015	1.45969e-014	1.90589e-015	-3.45441e-015	1.71268e-015	6.81231e-015
6.18441e-015	1.28537e-015	1.64345e-014	1.62578e-014	1.91166e-014	1.68132e-014	9.75007e-015	1.72727e-014	1.98584e-014	1.31018e-014	1.94931e-014	1.24322e-014	1.50468e-014	1.81104e-014	1.64386e-014	1.49475e-014	7.11955e-015	1.75005e-014	2.24637e-014	4.12689e-015	1.47403e-014	1.86446e-015	-3.41793e-015	1.98278e-015	6.8716e-015
6.08004e-015	1.16974e-015	1.65223e-014	1.63755e-014	1.8846e-014	1.70059e-014	9.49714e-015	1.72307e-014	1.95612e-014	1.30653e-014	1.93456e-014	1.24567e-014	1.4872e-014	1.78279e-014	1.63398e-014	1.44575e-014	6.97307e-015	1.75379e-014	2.24688e-014	4.36018e-015	1.48703e-014	1.81774e-015	-3.36471e-015	2.26823e-015	6.97092e-015
5.98039e-015	1.07259e-015	1.6584e-014	1.64828e-014	1.85655e-014	1.72017e-014	9.24281e-015	1.72214e-014	1.92425e-014	1.30421e-014	1.9206e-014	1.24795e-014	1.47049e-014	1.74788e-014	1.62075e-014	1.39343e-014	6.80828e-015	1.75717e-014	2.24593e-014	4.5859e-015	1.49876e-014	1.76733e-015	-3.29421e-015	2.56553e-015	7.11012e-015
5.88662e-015	9.93627e-016	1.6622e-014	1.65787e-014	1.82807e-014	1.74008e-014	8.98855e-015	1.72453e-014	1.89057e-014	1.30336e-014	1.90746e-014	1.24982e-014	1.45461e-014	1.70701e-014	1.60459e-014	1.33853e-014	6.62982e-015	1.7607e-014	2.24389e-014	4.80361e-015	1.50938e-014	1.71449e-015	-3.20633e-015	2.87111e-015	7.2886e-015
5.79911e-015	9.32034e-016	1.66393e-014	1.66632e-014	1.79966e-014	1.76037e-014	8.73719e-015	1.73023e-014	1.85551e-014	1.30403e-014	1.89512e-014	1.25116e-014	1.43967e-014	1.66097e-014	1.58588e-014	1.28185e-014	6.44221e-015	1.76486e-014	2.24111e-014	5.01333e-015	1.51911e-014	1.65987e-015	-3.10098e-015	3.18106e-015	7.50516e-015
5.71807e-015	8.86621e-016	1.66382e-014	1.67355e-014	1.77185e-014	1.78102e-014	8.49068e-015	1.73915e-014	1.81947e-014	1.30627e-014	1.88352e-014	1.25183e-014	1.42567e-014	1.61049e-014	1.56503e-014	1.22421e-014	6.25004e-015	1.77004e-014	2.23786e-014	5.21506e-015	1.52815e-014	1.60492e-015	-2.97832e-015	3.49162e-015	7.75843e-015
5.64439e-015	8.56841e-016	1.66217e-014	1.67952e-014	1.74506e-014	1.80199e-014	8.25113e-015	1.75126e-014	1.78287e-014	1.31014e-014	1.87262e-014	1.25165e-014	1.41274e-014	1.55639e-014	1.54244e-014	1.16645e-014	6.05817e-015	1.77663e-014	2.23447e-014	5.40898e-015	1.5366e-014	1.55128e-015	-2.8386e-015	3.79927e-015	8.04732e-015
5.57887e-015	8.42159e-016	1.65926e-014	1.68417e-014	1.71976e-014	1.82324e-014	8.02053e-015	1.76646e-014	1.74608e-014	1.31565e-014	1.86238e-014	1.25049e-014	1.40091e-014	1.4995e-014	1.51859e-014	1.10937e-014	5.87185e-015	1.78504e-014	2.2313e-014	5.59506e-015	1.54468e-014	1.4997e-015	-2.68215e-015	4.1008e-015	8.36974e-015
5.52221e-015	8.41715e-016	1.6555e-014	1.68747e-014	1.69635e-014	1.84471e-014	7.80102e-015	1.78463e-014	1.7096e-014	1.32278e-014	1.85268e-014	1.24821e-014	1.39013e-014	1.44068e-014	1.49394e-014	1.05376e-014	5.69606e-015	1.79562e-014	2.22868e-014	5.77435e-015	1.5526e-014	1.45094e-015	-2.50922e-015	4.3929e-015	8.72371e-015
5.47517e-015	8.54949e-016	1.65116e-014	1.68935e-014	1.67524e-014	1.86635e-014	7.59419e-015	1.80553e-014	1.67391e-014	1.33148e-014	1.84341e-014	1.24468e-014	1.38046e-014	1.38076e-014	1.46895e-014	1.0004e-014	5.5356e-015	1.80861e-014	2.22687e-014	5.94712e-015	1.56053e-014	1.40615e-015	-2.32067e-015	4.67233e-015	9.10633e-015
5.43857e-015	8.81208e-016	1.64657e-014	1.68982e-014	1.65665e-014	1.88808e-014	7.40154e-015	1.82903e-014	1.63941e-014	1.34173e-014	1.83443e-014	1.23983e-014	1.37181e-014	1.3205e-014	1.44401e-014	9.49993e-015	5.39454e-015	1.82429e-014	2.22614e-014	6.11309e-015	1.56864e-014	1.36667e-015	-2.1171e-015	4.93685e-015	9.51487e-015
5.41303e-015	9.19669e-016	1.64196e-014	1.68891e-014	1.64079e-014	1.90984e-014	7.22275e-015	1.85485e-014	1.60651e-014	1.35343e-014	1.82558e-014	1.23359e-014	1.3642e-014	1.2607e-014	1.41956e-014	9.03283e-015	5.27669e-015	1.84275e-014	2.22676e-014	6.27327e-015	1.57712e-014	1.33372e-015	-1.8992e-015	5.18344e-015	9.94605e-015
5.39923e-015	9.69076e-016	1.63771e-014	1.68657e-014	1.62783e-014	1.93143e-014	7.05854e-015	1.88279e-014	1.57565e-014	1.36654e-014	1.8167e-014	1.2259e-014	1.35756e-014	1.2021e-014	1.39596e-014	8.6091e-015	5.18608e-015	1.86413e-014	2.2289e-014	6.42839e-015	1.58613e-014	1.30768e-015	-1.66813e-015	5.40998e-015	1.03962e-014
5.39819e-015	1.02875e-015	1.63401e-014	1.68279e-014	1.61796e-014	1.95266e-014	6.90897e-015	1.91262e-014	1.54725e-014	1.38091e-014	1.80765e-014	1.21675e-014	1.35179e-014	1.14539e-014	1.37353e-014	8.23449e-015	5.12626e-015	1.88842e-014	2.23278e-014	6.57888e-015	1.59592e-014	1.28925e-015	-1.42479e-015	5.61448e-015	1.08616e-014
5.41029e-015	1.09836e-015	1.63109e-014	1.67758e-014	1.61119e-014	1.97344e-014	6.77445e-015	1.94411e-014	1.52166e-014	1.39648e-014	1.79825e-014	1.20609e-014	1.34677e-014	1.09118e-014	1.35256e-014	7.91354e-015	5.10083e-015	1.91562e-014	2.23845e-014	6.7252e-015	1.6066e-014	1.2787e-015	-1.17066e-015	5.79506e-015	1.13391e-014
5.43638e-015	1.17761e-015	1.62919e-014	1.67094e-014	1.60741e-014	1.99364e-014	6.65552e-015	1.97701e-014	1.49919e-014	1.41305e-014	1.78839e-014	1.19397e-014	1.34241e-014	1.04017e-014	1.33333e-014	7.65028e-015	5.11261e-015	1.94565e-014	2.24602e-014	6.86785e-015	1.61827e-014	1.27688e-015	-9.06979e-016	5.94967e-015	1.18239e-014
5.4761e-015	1.2659e-015	1.62847e-014	1.66295e-014	1.60651e-014	2.01309e-014	6.55097e-015	2.01108e-014	1.4802e-014	1.43048e-014	1.7779e-014	1.1804e-014	1.33855e-014	9.92816e-015	1.3161e-014	7.44884e-015	5.16411e-015	1.97835e-014	2.25554e-014	7.00766e-015	1.63104e-014	1.28423e-015	-6.35434e-016	6.07701e-015	1.23122e-014
5.52987e-015	1.36233e-015	1.62903e-014	1.65356e-014	1.60844e-014	2.03158e-014	6.45996e-015	2.04603e-014	1.46494e-014	1.44862e-014	1.76655e-014	1.16544e-014	1.33509e-014	9.49557e-015	1.30103e-014	7.31165e-015	5.25678e-015	2.01345e-014	2.26702e-014	7.14513e-015	1.64502e-014	1.3014e-015	-3.57389e-016	6.1767e-015	1.28e-014
5.59774e-015	1.46637e-015	1.63109e-014	1.64282e-014	1.61303e-014	2.04889e-014	6.38204e-015	2.08159e-014	1.45365e-014	1.4673e-014	1.75419e-014	1.14918e-014	1.33187e-014	9.10718e-015	1.28831e-014	7.24064e-015	5.39117e-015	2.05069e-014	2.28043e-014	7.28061e-015	1.66014e-014	1.32797e-015	-7.42028e-017	6.24895e-015	1.32829e-014
5.67934e-015	1.57745e-015	1.63473e-014	1.63079e-014	1.61999e-014	2.06483e-014	6.31535e-015	2.11752e-014	1.44653e-014	1.48631e-014	1.74066e-014	1.13172e-014	1.32877e-014	8.76633e-015	1.27811e-014	7.23661e-015	5.56769e-015	2.08973e-014	2.29572e-014	7.41451e-015	1.6765e-014	1.36388e-015	2.12556e-016	6.29347e-015	1.37571e-014
5.77455e-015	1.69421e-015	1.63997e-014	1.61748e-014	1.62893e-014	2.07925e-014	6.25777e-015	2.15362e-014	1.44366e-014	1.50547e-014	1.72579e-014	1.11316e-014	1.3256e-014	8.47584e-015	1.27053e-014	7.30031e-015	5.78663e-015	2.13021e-014	2.31278e-014	7.54691e-015	1.69408e-014	1.4096e-015	5.01109e-016	6.31061e-015	1.42188e-014
5.88333e-015	1.81661e-015	1.64682e-014	1.60295e-014	1.63954e-014	2.09197e-014	6.20697e-015	2.18962e-014	1.44506e-014	1.52458e-014	1.70947e-014	1.09363e-014	1.32222e-014	8.2374e-015	1.26565e-014	7.43149e-015	6.04669e-015	2.17161e-014	2.33148e-014	7.67781e-015	1.71272e-014	1.46503e-015	7.89903e-016	6.301e-015	1.46644e-014
6.00469e-015	1.9441e-015	1.65523e-014	1.58728e-014	1.6515e-014	2.10279e-014	6.16145e-015	2.22531e-014	1.45076e-014	1.54344e-014	1.6916e-014	1.07328e-014	1.3185e-014	8.05157e-015	1.26347e-014	7.62829e-015	6.34674e-015	2.21345e-014	2.35176e-014	7.80707e-015	1.73235e-014	1.53037e-015	1.07723e-015	6.26496e-015	1.50906e-014
6.13766e-015	2.07607e-015	1.66521e-014	1.57053e-014	1.66432e-014	2.11155e-014	6.1196e-015	2.26047e-014	1.46069e-014	1.56186e-014	1.67206e-014	1.05225e-014	1.31429e-014	7.91894e-015	1.26397e-014	7.88854e-015	6.68535e-015	2.25531e-014	2.37338e-014	7.93486e-015	1.75288e-014	1.60519e-015	1.36165e-015	6.20381e-015	1.54936e-014
6.28104e-015	2.21212e-015	1.67675e-014	1.55276e-014	1.67761e-014	2.11813e-014	6.07904e-015	2.29498e-014	1.47481e-014	1.57972e-014	1.65077e-014	1.03074e-014	1.30941e-014	7.83882e-015	1.26704e-014	8.20923e-015	7.06015e-015	2.29658e-014	2.39617e-014	8.06077e-015	1.77425e-014	1.68944e-015	1.6416e-015	6.11916e-015	1.58706e-014
6.43386e-015	2.35174e-015	1.6897e-014	1.53406e-014	1.6909e-014	2.12241e-014	6.03784e-015	2.32864e-014	1.49291e-014	1.5968e-014	1.62765e-014	1.00887e-014	1.30373e-014	7.80987e-015	1.2726e-014	8.5865e-015	7.4676e-015	2.33673e-014	2.41988e-014	8.18348e-015	1.79629e-014	1.78296e-015	1.9157e-015	6.01331e-015	1.62186e-014
6.59532e-015	2.49531e-015	1.70392e-014	1.51452e-014	1.7037e-014	2.12423e-014	5.9938e-015	2.36124e-014	1.51479e-014	1.61294e-014	1.60272e-014	9.86803e-015	1.29706e-014	7.82967e-015	1.28049e-014	9.01646e-015	7.90409e-015	2.37513e-014	2.44429e-014	8.30271e-015	1.81881e-014	1.88573e-015	2.18244e-015	5.88841e-015	1.65347e-014
6.76429e-015	2.64251e-015	1.71921e-014	1.49418e-014	1.71561e-014	2.12348e-014	5.94436e-015	2.39266e-014	1.54025e-014	1.62796e-014	1.57594e-014	9.64684e-015	1.28934e-014	7.89579e-015	1.29058e-014	9.49408e-015	8.36538e-015	2.41123e-014	2.46919e-014	8.41836e-015	1.84153e-014	1.99745e-015	2.44021e-015	5.74566e-015	1.68174e-014
6.93961e-015	2.79259e-015	1.73541e-014	1.47315e-014	1.72616e-014	2.12007e-014	5.88746e-015	2.42272e-014	1.56897e-014	1.64172e-014	1.54733e-014	9.42682e-015	1.28046e-014	8.00531e-015	1.30271e-014	1.00138e-014	8.84684e-015	2.44451e-014	2.49439e-014	8.52962e-015	1.86426e-014	2.11769e-015	2.68789e-015	5.58788e-015	1.70654e-014
7.11928e-015	2.94519e-015	1.75237e-014	1.45153e-014	1.73491e-014	2.11399e-014	5.82118e-015	2.45137e-014	1.60062e-014	1.65411e-014	1.51698e-014	9.20965e-015	1.27031e-014	8.15428e-015	1.31664e-014	1.05703e-014	9.34388e-015	2.47447e-014	2.51967e-014	8.63608e-015	1.88675e-014	2.24657e-015	2.92439e-015	5.41756e-015	1.72768e-014
7.30174e-015	3.10072e-015	1.76981e-014	1.42945e-014	1.74141e-014	2.1052e-014	5.74348e-015	2.4785e-014	1.63481e-014	1.665e-014	1.48495e-014	8.99713e-015	1.25883e-014	8.33914e-015	1.33214e-014	1.11572e-014	9.85134e-015	2.50063e-014	2.54478e-014	8.73716e-015	1.90881e-014	2.38421e-015	3.14903e-015	5.23664e-015	1.74506e-014
7.48521e-015	3.25859e-015	1.78745e-014	1.407e-014	1.74531e-014	2.09367e-014	5.65257e-015	2.504e-014	1.67121e-014	1.67433e-014	1.45136e-014	8.79098e-015	1.246e-014	8.5556e-015	1.34898e-014	1.17682e-014	1.03629e-014	2.52261e-014	2.56958e-014	8.83263e-015	1.93007e-014	2.53051e-015	3.36071e-015	5.04768e-015	1.75867e-014
7.6683e-015	3.4186e-015	1.80513e-014	1.3843e-014	1.74633e-014	2.07945e-014	5.54735e-015	2.52776e-014	1.70935e-014	1.68198e-014	1.41633e-014	8.59306e-015	1.23171e-014	8.79863e-015	1.36687e-014	1.23966e-014	1.08734e-014	2.54001e-014	2.59381e-014	8.92204e-015	1.95034e-014	2.68494e-015	3.55884e-015	4.85336e-015	1.76848e-014
7.84975e-015	3.58025e-015	1.82259e-014	1.36145e-014	1.74424e-014	2.06266e-014	5.42628e-015	2.54979e-014	1.7488e-014	1.68793e-014	1.3801e-014	8.40505e-015	1.21596e-014	9.06404e-015	1.38558e-014	1.30357e-014	1.13775e-014	2.55249e-014	2.61725e-014	9.00466e-015	1.9693e-014	2.84766e-015	3.74279e-015	4.65592e-015	1.77453e-014
8.02852e-015	3.74372e-015	1.83954e-014	1.33859e-014	1.73879e-014	2.04339e-014	5.28838e-015	2.57013e-014	1.78918e-014	1.6921e-014	1.34278e-014	8.22787e-015	1.19879e-014	9.34677e-015	1.40483e-014	1.36782e-014	1.18698e-014	2.55969e-014	2.63973e-014	9.07959e-015	1.98677e-014	3.01899e-015	3.91194e-015	4.45742e-015	1.77691e-014
8.20254e-015	3.90795e-015	1.85575e-014	1.31585e-014	1.72982e-014	2.02171e-014	5.13386e-015	2.58878e-014	1.83003e-014	1.69449e-014	1.30455e-014	8.0626e-015	1.1802e-014	9.64213e-015	1.42431e-014	1.43184e-014	1.23443e-014	2.56139e-014	2.66109e-014	9.14612e-015	2.00258e-014	3.19849e-015	4.06623e-015	4.26056e-015	1.77576e-014
8.3706e-015	4.07202e-015	1.871e-014	1.2933e-014	1.71721e-014	1.99772e-014	4.96175e-015	2.6057e-014	1.87089e-014	1.69514e-014	1.26568e-014	7.91078e-015	1.16022e-014	9.94562e-015	1.4438e-014	1.49497e-014	1.27962e-014	2.55746e-014	2.6812e-014	9.20441e-015	2.01648e-014	3.38657e-015	4.2052e-015	4.06757e-015	1.77125e-014
8.53115e-015	4.23539e-015	1.88507e-014	1.27105e-014	1.70089e-014	1.97163e-014	4.77208e-015	2.62088e-014	1.91127e-014	1.69408e-014	1.22637e-014	7.7738e-015	1.1389e-014	1.02522e-014	1.46305e-014	1.55657e-014	1.32201e-014	2.54787e-014	2.69998e-014	9.25446e-015	2.02827e-014	3.58363e-015	4.32882e-015	3.88024e-015	1.76359e-014
8.68292e-015	4.39775e-015	1.89779e-014	1.24921e-014	1.68092e-014	1.94362e-014	4.56526e-015	2.6343e-014	1.95074e-014	1.69135e-014	1.1869e-014	7.65207e-015	1.11629e-014	1.05577e-014	1.48186e-014	1.61605e-014	1.36113e-014	2.5326e-014	2.71741e-014	9.29567e-015	2.03772e-014	3.78897e-015	4.43734e-015	3.70042e-015	1.75294e-014
8.82467e-015	4.55851e-015	1.90892e-014	1.22789e-014	1.65734e-014	1.91389e-014	4.34162e-015	2.646e-014	1.98896e-014	1.68699e-014	1.1475e-014	7.54568e-015	1.09259e-014	1.08576e-014	1.50003e-014	1.67285e-014	1.3965e-014	2.51171e-014	2.73341e-014	9.32798e-015	2.04477e-014	4.00311e-015	4.53107e-015	3.5297e-015	1.73957e-014
8.95563e-015	4.71681e-015	1.91835e-014	1.20711e-014	1.63024e-014	1.88265e-014	4.10203e-015	2.65606e-014	2.02549e-014	1.68111e-014	1.10844e-014	7.45526e-015	1.06791e-014	1.11481e-014	1.51734e-014	1.72649e-014	1.42774e-014	2.48535e-014	2.74789e-014	9.35142e-015	2.04928e-014	4.22628e-015	4.61073e-015	3.36939e-015	1.72377e-014
9.07506e-015	4.87208e-015	1.9259e-014	1.18702e-014	1.59979e-014	1.85009e-014	3.84707e-015	2.66447e-014	2.05991e-014	1.67379e-014	1.07001e-014	7.38085e-015	1.04232e-014	1.14255e-014	1.53361e-014	1.77656e-014	1.45448e-014	2.45377e-014	2.76085e-014	9.36643e-015	2.05115e-014	4.45849e-015	4.67657e-015	3.22088e-015	1.70585e-014
9.18187e-015	5.02344e-015	1.93146e-014	1.16771e-014	1.56627e-014	1.81644e-014	3.57848e-015	2.67129e-014	2.09191e-014	1.66514e-014	1.03242e-014	7.32265e-015	1.01602e-014	1.1687e-014	1.54866e-014	1.82263e-014	1.4764e-014	2.41725e-014	2.77233e-014	9.37355e-015	2.05035e-014	4.70009e-015	4.72924e-015	3.08495e-015	1.68608e-014
9.27489e-015	5.17108e-015	1.93487e-014	1.14925e-014	1.52994e-014	1.78191e-014	3.29828e-015	2.67663e-014	2.12122e-014	1.65535e-014	9.95941e-015	7.28023e-015	9.89114e-015	1.19302e-014	1.56234e-014	1.86434e-014	1.4932e-014	2.37619e-014	2.78235e-014	9.373e-015	2.04679e-014	4.95047e-015	4.76972e-015	2.96237e-015	1.66481e-014
9.35331e-015	5.31439e-015	1.93605e-014	1.13163e-014	1.49114e-014	1.74672e-014	3.00876e-015	2.68049e-014	2.14764e-014	1.64449e-014	9.60794e-015	7.25332e-015	9.61807e-015	1.21527e-014	1.57455e-014	1.90142e-014	1.50474e-014	2.33096e-014	2.791e-014	9.36572e-015	2.04054e-014	5.2096e-015	4.79913e-015	2.8534e-015	1.64242e-014
9.41672e-015	5.45294e-015	1.93495e-014	1.11485e-014	1.4503e-014	1.71115e-014	2.71195e-015	2.68291e-014	2.17091e-014	1.63269e-014	9.27234e-015	7.24134e-015	9.34337e-015	1.23527e-014	1.58516e-014	1.93359e-014	1.51085e-014	2.28207e-014	2.79828e-014	9.35271e-015	2.03168e-014	5.47767e-015	4.81827e-015	2.75834e-015	1.61924e-014
9.46519e-015	5.58624e-015	1.93148e-014	1.09899e-014	1.40785e-014	1.6754e-014	2.40993e-015	2.6839e-014	2.19084e-014	1.6201e-014	8.95487e-015	7.24326e-015	9.06935e-015	1.25285e-014	1.59411e-014	1.96077e-014	1.51142e-014	2.23005e-014	2.80422e-014	9.3352e-015	2.02027e-014	5.75401e-015	4.82829e-015	2.67701e-015	1.5956e-014
9.49829e-015	5.71284e-015	1.92567e-014	1.08405e-014	1.36418e-014	1.63963e-014	2.10454e-015	2.6835e-014	2.20731e-014	1.60691e-014	8.65755e-015	7.25814e-015	8.7975e-015	1.2679e-014	1.60137e-014	1.98285e-014	1.50652e-014	2.17548e-014	2.80901e-014	9.31467e-015	2.00649e-014	6.03859e-015	4.83004e-015	2.6098e-015	1.57184e-014
9.51573e-015	5.83254e-015	1.91745e-014	1.07004e-014	1.31974e-014	1.60408e-014	1.79818e-015	2.68188e-014	2.22025e-014	1.59319e-014	8.38206e-015	7.28474e-015	8.53014e-015	1.28033e-014	1.6069e-014	1.9998e-014	1.49622e-014	2.11886e-014	2.81264e-014	9.29276e-015	1.99049e-014	6.33129e-015	4.82506e-015	2.55657e-015	1.54824e-014
9.51747e-015	5.94503e-015	1.90681e-014	1.0569e-014	1.27503e-014	1.56893e-014	1.49338e-015	2.67903e-014	2.2296e-014	1.57906e-014	8.12967e-015	7.32139e-015	8.26942e-015	1.29014e-014	1.61065e-014	2.01158e-014	1.48065e-014	2.06081e-014	2.81514e-014	9.27074e-015	1.97249e-014	6.63107e-015	4.81397e-015	2.51671e-015	1.52519e-014
9.5035e-015	6.04906e-015	1.89378e-014	1.04455e-014	1.23052e-014	1.53432e-014	1.1919e-015	2.67496e-014	2.23533e-014	1.56471e-014	7.9018e-015	7.36608e-015	8.01684e-015	1.29725e-014	1.61261e-014	2.01821e-014	1.46004e-014	2.002e-014	2.81654e-014	9.24989e-015	1.95271e-014	6.93695e-015	4.79792e-015	2.48902e-015	1.50294e-014
9.47503e-015	6.14415e-015	1.87838e-014	1.03294e-014	1.18665e-014	1.50047e-014	8.9587e-016	2.66974e-014	2.23749e-014	1.55027e-014	7.6992e-015	7.41754e-015	7.7737e-015	1.30163e-014	1.61269e-014	2.01985e-014	1.43459e-014	1.94309e-014	2.81704e-014	9.23289e-015	1.93143e-014	7.24838e-015	4.77788e-015	2.4726e-015	1.48177e-014
9.43234e-015	6.22981e-015	1.86059e-014	1.02204e-014	1.1438e-014	1.46748e-014	6.08219e-016	2.66351e-014	2.23614e-014	1.53587e-014	7.52286e-015	7.47385e-015	7.54161e-015	1.30336e-014	1.61099e-014	2.01668e-014	1.40463e-014	1.88466e-014	2.81669e-014	9.22172e-015	1.90893e-014	7.56393e-015	4.75462e-015	2.46592e-015	1.46198e-014
9.37508e-015	6.30521e-015	1.84048e-014	1.0117e-014	1.10244e-014	1.43545e-014	3.312e-016	2.65628e-014	2.23144e-014	1.5216e-014	7.37321e-015	7.53339e-015	7.32211e-015	1.30252e-014	1.60742e-014	2.00877e-014	1.37052e-014	1.82741e-014	2.81555e-014	9.21801e-015	1.8855e-014	7.88245e-015	4.72937e-015	2.46877e-015	1.44375e-014
9.3041e-015	6.37082e-015	1.81807e-014	1.00183e-014	1.06297e-014	1.40446e-014	6.61772e-017	2.64811e-014	2.22357e-014	1.50757e-014	7.25062e-015	7.59424e-015	7.11689e-015	1.2992e-014	1.60205e-014	1.9964e-014	1.33271e-014	1.77192e-014	2.81357e-014	9.22371e-015	1.86148e-014	8.20233e-015	4.70289e-015	2.47992e-015	1.42733e-014
9.22034e-015	6.42619e-015	1.79346e-014	9.92346e-015	1.02569e-014	1.37449e-014	-1.84955e-016	2.63909e-014	2.21271e-014	1.49387e-014	7.15445e-015	7.65403e-015	6.92624e-015	1.29355e-014	1.5949e-014	1.97982e-014	1.29162e-014	1.71882e-014	2.8107e-014	9.24089e-015	1.83727e-014	8.52229e-015	4.67626e-015	2.49765e-015	1.4128e-014
9.12354e-015	6.47092e-015	1.76668e-014	9.8306e-015	9.90991e-015	1.34561e-014	-4.21123e-016	2.62926e-014	2.19914e-014	1.48054e-014	7.08403e-015	7.71044e-015	6.75153e-015	1.28569e-014	1.58591e-014	1.95934e-014	1.24775e-014	1.66862e-014	2.80702e-014	9.27181e-015	1.81315e-014	8.8402e-015	4.65053e-015	2.52138e-015	1.40034e-014
9.0143e-015	6.50518e-015	1.7378e-014	9.73824e-015	9.59196e-015	1.31787e-014	-6.41725e-016	2.61861e-014	2.18312e-014	1.46761e-014	7.0385e-015	7.76167e-015	6.59261e-015	1.27574e-014	1.57514e-014	1.93528e-014	1.2017e-014	1.62184e-014	2.80263e-014	9.31843e-015	1.78938e-014	9.15451e-015	4.62615e-015	2.54959e-015	1.39005e-014
8.89307e-015	6.52862e-015	1.7069e-014	9.64427e-015	9.30542e-015	1.29122e-014	-8.45359e-016	2.60719e-014	2.1648e-014	1.45509e-014	7.01681e-015	7.80574e-015	6.44988e-015	1.26383e-014	1.56265e-014	1.90801e-014	1.15408e-014	1.57892e-014	2.79753e-014	9.38194e-015	1.7663e-014	9.46342e-015	4.6037e-015	2.58086e-015	1.38199e-014
8.76047e-015	6.54144e-015	1.67396e-014	9.54735e-015	9.05164e-015	1.26563e-014	-1.0317e-015	2.59507e-014	2.14451e-014	1.44303e-014	7.01717e-015	7.84046e-015	6.32418e-015	1.25009e-014	1.54839e-014	1.87782e-014	1.10545e-014	1.54022e-014	2.79167e-014	9.46478e-015	1.74422e-014	9.76498e-015	4.5834e-015	2.61365e-015	1.3762e-014
8.61712e-015	6.5434e-015	1.63902e-014	9.44516e-015	8.83218e-015	1.24099e-014	-1.19965e-015	2.58234e-014	2.12252e-014	1.43148e-014	7.03782e-015	7.86406e-015	6.21485e-015	1.23467e-014	1.53245e-014	1.845e-014	1.05642e-014	1.50606e-014	2.785e-014	9.56834e-015	1.72341e-014	1.00568e-014	4.56592e-015	2.64621e-015	1.37268e-014
8.46284e-015	6.53456e-015	1.60213e-014	9.33559e-015	8.6478e-015	1.21726e-014	-1.34901e-015	2.56905e-014	2.09903e-014	1.42036e-014	7.07736e-015	7.87448e-015	6.12087e-015	1.21775e-014	1.5148e-014	1.80995e-014	1.00756e-014	1.47678e-014	2.77744e-014	9.69408e-015	1.70417e-014	1.03368e-014	4.5516e-015	2.67769e-015	1.3714e-014
8.29788e-015	6.5149e-015	1.56331e-014	9.21695e-015	8.49958e-015	1.19435e-014	-1.48015e-015	2.55525e-014	2.07431e-014	1.40961e-014	7.13364e-015	7.86977e-015	6.04167e-015	1.19946e-014	1.49543e-014	1.773e-014	9.59494e-015	1.4526e-014	2.76894e-014	9.84324e-015	1.68679e-014	1.06029e-014	4.54084e-015	2.70733e-015	1.37224e-014
8.12253e-015	6.48446e-015	1.52257e-014	9.08756e-015	8.38691e-015	1.17213e-014	-1.59467e-015	2.54099e-014	2.04869e-014	1.39924e-014	7.20388e-015	7.84833e-015	5.97641e-015	1.17991e-014	1.47437e-014	1.73447e-014	9.12825e-015	1.43369e-014	2.75942e-014	1.00165e-014	1.67144e-014	1.08528e-014	4.53369e-015	2.73455e-015	1.3751e-014
7.9373e-015	6.44383e-015	1.47992e-014	8.94524e-015	8.30881e-015	1.15055e-014	-1.69356e-015	2.52633e-014	2.0224e-014	1.38915e-014	7.28568e-015	7.80873e-015	5.92432e-015	1.15919e-014	1.45163e-014	1.69471e-014	8.68137e-015	1.42015e-014	2.74877e-014	1.02145e-014	1.6583e-014	1.10845e-014	4.52987e-015	2.75848e-015	1.37983e-014
7.74267e-015	6.39352e-015	1.43545e-014	8.78814e-015	8.26383e-015	1.12949e-014	-1.77795e-015	2.51134e-014	1.99563e-014	1.37926e-014	7.37602e-015	7.74919e-015	5.88296e-015	1.13743e-014	1.42718e-014	1.654e-014	8.25973e-015	1.412e-014	2.73696e-014	1.04374e-014	1.64757e-014	1.12952e-014	4.52922e-015	2.77857e-015	1.38628e-014
7.53824e-015	6.33385e-015	1.38913e-014	8.61543e-015	8.25059e-015	1.10882e-014	-1.84857e-015	2.49607e-014	1.96862e-014	1.36943e-014	7.47148e-015	7.66848e-015	5.85046e-015	1.11475e-014	1.40111e-014	1.61264e-014	7.86858e-015	1.40921e-014	2.72388e-014	1.06855e-014	1.6393e-014	1.14834e-014	4.53165e-015	2.79415e-015	1.39422e-014
7.32341e-015	6.26449e-015	1.34101e-014	8.42554e-015	8.26731e-015	1.08843e-014	-1.90682e-015	2.48054e-014	1.94158e-014	1.3596e-014	7.56987e-015	7.56514e-015	5.82515e-015	1.09122e-014	1.37341e-014	1.57097e-014	7.51329e-015	1.41165e-014	2.70943e-014	1.0959e-014	1.63354e-014	1.16472e-014	4.53684e-015	2.80407e-015	1.4034e-014
7.09802e-015	6.18579e-015	1.29118e-014	8.21708e-015	8.31113e-015	1.06819e-014	-1.95471e-015	2.46471e-014	1.91484e-014	1.34967e-014	7.66837e-015	7.43859e-015	5.8045e-015	1.06694e-014	1.3441e-014	1.52926e-014	7.19754e-015	1.41916e-014	2.69356e-014	1.12576e-014	1.63037e-014	1.17847e-014	4.54444e-015	2.80825e-015	1.4136e-014
6.86211e-015	6.09834e-015	1.23965e-014	7.98901e-015	8.37939e-015	1.04801e-014	-1.99482e-015	2.44862e-014	1.88847e-014	1.33948e-014	7.76371e-015	7.28766e-015	5.78579e-015	1.04202e-014	1.31321e-014	1.48775e-014	6.92583e-015	1.43143e-014	2.67619e-014	1.15799e-014	1.62977e-014	1.1894e-014	4.55417e-015	2.80607e-015	1.42452e-014
6.61521e-015	6.00295e-015	1.18648e-014	7.74011e-015	8.46895e-015	1.0279e-014	-2.0288e-015	2.43228e-014	1.86253e-014	1.32893e-014	7.85283e-015	7.11115e-015	5.76708e-015	1.01656e-014	1.28075e-014	1.44662e-014	6.70177e-015	1.4482e-014	2.65722e-014	1.19248e-014	1.63164e-014	1.1973e-014	4.56552e-015	2.79717e-015	1.43585e-014
6.35682e-015	5.89941e-015	1.13174e-014	7.4696e-015	8.57647e-015	1.00771e-014	-2.0582e-015	2.41579e-014	1.83717e-014	1.31788e-014	7.93271e-015	6.9089e-015	5.74594e-015	9.90609e-015	1.24676e-014	1.40608e-014	6.52776e-015	1.46915e-014	2.63666e-014	1.22897e-014	1.63585e-014	1.20203e-014	4.57729e-015	2.78148e-015	1.44729e-014
6.08622e-015	5.78779e-015	1.07558e-014	7.17706e-015	8.69858e-015	9.8735e-015	-2.08584e-015	2.3992e-014	1.81246e-014	1.30617e-014	8.00087e-015	6.68111e-015	5.71923e-015	9.64207e-015	1.2113e-014	1.36631e-014	6.40556e-015	1.49394e-014	2.61446e-014	1.2673e-014	1.64228e-014	1.20351e-014	4.58874e-015	2.75879e-015	1.45843e-014
5.80265e-015	5.66895e-015	1.01809e-014	6.86252e-015	8.83153e-015	9.66757e-015	-2.1142e-015	2.38243e-014	1.78847e-014	1.29361e-014	8.05466e-015	6.42735e-015	5.68387e-015	9.37418e-015	1.17439e-014	1.32741e-014	6.33594e-015	1.52221e-014	2.59063e-014	1.30731e-014	1.65068e-014	1.20157e-014	4.59949e-015	2.72922e-015	1.46894e-014
5.50565e-015	5.54318e-015	9.59302e-015	6.52637e-015	8.9721e-015	9.45879e-015	-2.14521e-015	2.36543e-014	1.76516e-014	1.2801e-014	8.09156e-015	6.14805e-015	5.63771e-015	9.10349e-015	1.13604e-014	1.28953e-014	6.3199e-015	1.55353e-014	2.56519e-014	1.34868e-014	1.66082e-014	1.19613e-014	4.60804e-015	2.69311e-015	1.47848e-014
5.19416e-015	5.40974e-015	8.99417e-015	6.16953e-015	9.11613e-015	9.24758e-015	-2.18051e-015	2.34821e-014	1.74246e-014	1.26557e-014	8.10936e-015	5.84307e-015	5.57783e-015	8.83039e-015	1.09636e-014	1.25282e-014	6.35794e-015	1.5874e-014	2.53812e-014	1.39115e-014	1.67238e-014	1.18712e-014	4.61365e-015	2.65084e-015	1.48679e-014
4.86775e-015	5.26899e-015	8.38596e-015	5.79255e-015	9.26013e-015	9.03419e-015	-2.221e-015	2.33072e-014	1.72037e-014	1.24989e-014	8.10622e-015	5.51283e-015	5.50147e-015	8.55596e-015	1.0554e-014	1.21735e-014	6.44969e-015	1.62322e-014	2.50949e-014	1.43431e-014	1.68511e-014	1.17449e-014	4.61565e-015	2.6027e-015	1.49351e-014
4.52581e-015	5.1211e-015	7.77026e-015	5.39666e-015	9.40014e-015	8.81837e-015	-2.26883e-015	2.31292e-014	1.69875e-014	1.23296e-014	8.08041e-015	5.15803e-015	5.40741e-015	8.28082e-015	1.01337e-014	1.18321e-014	6.59366e-015	1.66055e-014	2.47938e-014	1.47777e-014	1.69865e-014	1.15822e-014	4.61301e-015	2.54865e-015	1.49829e-014
4.1676e-015	4.96584e-015	7.14907e-015	4.98256e-015	9.53331e-015	8.60083e-015	-2.326e-015	2.29473e-014	1.67759e-014	1.21466e-014	8.03033e-015	4.77958e-015	5.2928e-015	8.00572e-015	9.70354e-015	1.15042e-014	6.78841e-015	1.69896e-014	2.44785e-014	1.52115e-014	1.71264e-014	1.13833e-014	4.60506e-015	2.4893e-015	1.50076e-014
3.79275e-015	4.80309e-015	6.52426e-015	4.55249e-015	9.65677e-015	8.38203e-015	-2.3934e-015	2.27612e-014	1.65671e-014	1.19489e-014	7.95526e-015	4.37815e-015	5.15564e-015	7.73228e-015	9.26533e-015	1.11909e-014	7.03146e-015	1.73794e-014	2.41501e-014	1.56408e-014	1.7267e-014	1.11481e-014	4.59104e-015	2.42397e-015	1.50067e-014
3.40072e-015	4.63269e-015	5.89855e-015	4.10895e-015	9.76795e-015	8.1628e-015	-2.47212e-015	2.25702e-014	1.63589e-014	1.17358e-014	7.85408e-015	3.95489e-015	4.99436e-015	7.46103e-015	8.82094e-015	1.08929e-014	7.31978e-015	1.77702e-014	2.38098e-014	1.60612e-014	1.74048e-014	1.08767e-014	4.56989e-015	2.35311e-015	1.49771e-014
2.99075e-015	4.45389e-015	5.27512e-015	3.6541e-015	9.86489e-015	7.94462e-015	-2.56317e-015	2.23736e-014	1.61498e-014	1.15063e-014	7.7262e-015	3.51103e-015	4.8077e-015	7.19328e-015	8.37246e-015	1.06104e-014	7.64988e-015	1.81575e-014	2.34591e-014	1.64685e-014	1.75358e-014	1.05702e-014	4.54045e-015	2.27674e-015	1.49159e-014
2.5623e-015	4.26659e-015	4.65723e-015	3.19085e-015	9.94506e-015	7.72882e-015	-2.66708e-015	2.21703e-014	1.59381e-014	1.12605e-014	7.57103e-015	3.0475e-015	4.59411e-015	6.93047e-015	7.92234e-015	1.03442e-014	8.01686e-015	1.85365e-014	2.31003e-014	1.68584e-014	1.76558e-014	1.02298e-014	4.50172e-015	2.19439e-015	1.48199e-014
2.115e-015	4.07033e-015	4.04821e-015	2.72246e-015	1.00077e-014	7.5166e-015	-2.78374e-015	2.1959e-014	1.57216e-014	1.09972e-014	7.38865e-015	2.56602e-015	4.35256e-015	6.67453e-015	7.47352e-015	1.00944e-014	8.41679e-015	1.89031e-014	2.27359e-014	1.7226e-014	1.776e-014	9.85665e-015	4.45305e-015	2.10595e-015	1.46871e-014
1.64894e-015	3.86507e-015	3.45131e-015	2.25154e-015	1.00522e-014	7.30955e-015	-2.91269e-015	2.17384e-014	1.54984e-014	1.07161e-014	7.17943e-015	2.06755e-015	4.08244e-015	6.42758e-015	7.0291e-015	9.86189e-015	8.84411e-015	1.92535e-014	2.23669e-014	1.7567e-014	1.78447e-014	9.4516e-015	4.39316e-015	2.0117e-015	1.4515e-014
1.16383e-015	3.64972e-015	2.8706e-015	1.78113e-015	1.00771e-014	7.10931e-015	-3.0537e-015	2.1508e-014	1.52659e-014	1.04175e-014	6.94359e-015	1.55321e-015	3.78306e-015	6.19171e-015	6.59254e-015	9.64701e-015	9.2929e-015	1.95837e-014	2.19952e-014	1.78769e-014	1.79051e-014	9.01586e-015	4.32079e-015	1.91068e-015	1.43018e-014
6.59679e-016	3.42373e-015	2.30974e-015	1.31482e-015	1.00821e-014	6.91716e-015	-3.20594e-015	2.12656e-014	1.50218e-014	1.01011e-014	6.68164e-015	1.02481e-015	3.45437e-015	5.96866e-015	6.16667e-015	9.4499e-015	9.75741e-015	1.98904e-014	2.16237e-014	1.81507e-014	1.79368e-014	8.55139e-015	4.23566e-015	1.80313e-015	1.40462e-014
1.37009e-016	3.18672e-015	1.77342e-015	8.56742e-016	1.00673e-014	6.73512e-015	-3.36817e-015	2.10099e-014	1.47644e-014	9.76709e-015	6.39497e-015	4.84207e-016	3.09703e-015	5.75998e-015	5.75471e-015	9.27055e-015	1.02315e-014	2.01711e-014	2.12543e-014	1.83848e-014	1.79373e-014	8.05978e-015	4.13691e-015	1.68798e-015	1.37469e-014
-4.04086e-016	2.93851e-015	1.26531e-015	4.10594e-016	1.00328e-014	6.56483e-015	-3.53925e-015	2.07394e-014	1.44917e-014	9.41587e-015	6.08497e-015	-6.70895e-017	2.71215e-015	5.56849e-015	5.3593e-015	9.11017e-015	1.07095e-014	2.04229e-014	2.08888e-014	1.8575e-014	1.79035e-014	7.54262e-015	4.02399e-015	1.56442e-015	1.34027e-014
-9.62427e-016	2.67915e-015	7.88965e-016	-2.00735e-017	9.97941e-015	6.40767e-015	-3.71796e-015	2.0453e-014	1.42016e-014	9.04716e-015	5.75276e-015	-6.27473e-016	2.30023e-015	5.39578e-015	4.98376e-015	8.96818e-015	1.1185e-014	2.06432e-014	2.05292e-014	1.87174e-014	1.78313e-014	7.00211e-015	3.89595e-015	1.4319e-015	1.30127e-014
-1.53704e-015	2.40747e-015	3.4772e-016	-4.32162e-016	9.90798e-015	6.26488e-015	-3.90197e-015	2.01489e-014	1.38924e-014	8.66148e-015	5.39977e-015	-1.19525e-015	1.8627e-015	5.24339e-015	4.63157e-015	8.84482e-015	1.16525e-014	2.08301e-014	2.01775e-014	1.88085e-014	1.77177e-014	6.44027e-015	3.75191e-015	1.28928e-015	1.25759e-014
-2.12679e-015	2.12295e-015	-5.45018e-017	-8.21906e-016	9.82002e-015	6.13805e-015	-4.0895e-015	1.98257e-014	1.35623e-014	8.25947e-015	5.02834e-015	-1.76899e-015	1.40153e-015	5.11311e-015	4.30577e-015	8.74097e-015	1.21056e-014	2.09819e-014	1.98357e-014	1.88448e-014	1.75605e-014	5.85902e-015	3.59145e-015	1.13523e-015	1.20923e-014
-2.73054e-015	1.82522e-015	-4.14034e-016	-1.18555e-015	9.71705e-015	6.02883e-015	-4.27874e-015	1.94821e-014	1.32098e-014	7.84151e-015	4.64074e-015	-2.34711e-015	9.18318e-016	5.00636e-015	4.00901e-015	8.65731e-015	1.25382e-014	2.10972e-014	1.95053e-014	1.88238e-014	1.73569e-014	5.26053e-015	3.41367e-015	9.68925e-016	1.15621e-014
-3.34687e-015	1.51369e-015	-7.2718e-016	-1.52013e-015	9.60067e-015	5.93773e-015	-4.4674e-015	1.91162e-014	1.28341e-014	7.40861e-015	4.23891e-015	-2.92813e-015	4.15408e-016	4.92468e-015	3.74484e-015	8.59318e-015	1.29441e-014	2.11757e-014	1.9188e-014	1.87423e-014	1.71059e-014	4.64683e-015	3.21831e-015	7.89378e-016	1.09863e-014
-3.97413e-015	1.18809e-015	-9.90906e-016	-1.82258e-015	9.47332e-015	5.86568e-015	-4.65262e-015	1.87269e-014	1.24337e-014	6.96202e-015	3.825e-015	-3.51023e-015	-1.04722e-016	4.86944e-015	3.51571e-015	8.54937e-015	1.33182e-014	2.12163e-014	1.88855e-014	1.8599e-014	1.68053e-014	4.0196e-015	3.00503e-015	5.95334e-016	1.03656e-014
-4.61021e-015	8.4869e-016	-1.20298e-015	-2.08977e-015	9.33685e-015	5.81313e-015	-4.83214e-015	1.83142e-014	1.20075e-014	6.50249e-015	3.40094e-015	-4.09195e-015	-6.39903e-016	4.84197e-015	3.32465e-015	8.52616e-015	1.36553e-014	2.12191e-014	1.8599e-014	1.83913e-014	1.64536e-014	3.38089e-015	2.7737e-015	3.85729e-016	9.70083e-015
-5.25292e-015	4.94867e-016	-1.36094e-015	-2.31893e-015	9.19333e-015	5.78057e-015	-5.00423e-015	1.78772e-014	1.15553e-014	6.03097e-015	2.96941e-015	-4.67222e-015	-1.18722e-015	4.84431e-015	3.17365e-015	8.52364e-015	1.39509e-014	2.1184e-014	1.8329e-014	1.81185e-014	1.60502e-014	2.73245e-015	2.52418e-015	1.58679e-016	8.99415e-015
-5.90064e-015	1.2684e-016	-1.46231e-015	-2.50831e-015	9.04447e-015	5.7683e-015	-5.166e-015	1.74152e-014	1.10771e-014	5.54807e-015	2.53271e-015	-5.24973e-015	-1.74398e-015	4.87714e-015	3.06501e-015	8.54185e-015	1.42008e-014	2.11114e-014	1.80762e-014	1.77802e-014	1.55948e-014	2.07645e-015	2.25603e-015	-8.67605e-017	8.24708e-015
-6.55084e-015	-2.5482e-016	-1.50595e-015	-2.65584e-015	8.89241e-015	5.77611e-015	-5.31504e-015	1.69276e-014	1.05721e-014	5.05515e-015	2.09257e-015	-5.82279e-015	-2.30701e-015	4.94045e-015	3.0009e-015	8.58133e-015	1.44011e-014	2.10023e-014	1.78408e-014	1.73768e-014	1.50875e-014	1.41501e-015	1.96914e-015	-3.51412e-016	7.46154e-015
-7.20094e-015	-6.49394e-016	-1.49108e-015	-2.75982e-015	8.73957e-015	5.80341e-015	-5.44907e-015	1.64146e-014	1.00408e-014	4.55303e-015	1.65164e-015	-6.39028e-015	-2.87318e-015	5.03471e-015	2.98264e-015	8.64217e-015	1.45485e-014	2.08577e-014	1.76225e-014	1.69081e-014	1.45294e-014	7.49483e-016	1.66408e-015	-6.36692e-016	6.6399e-015
-7.84899e-015	-1.05638e-015	-1.41667e-015	-2.81916e-015	8.5878e-015	5.84951e-015	-5.56653e-015	1.58765e-014	9.48289e-015	4.04202e-015	1.21251e-015	-6.95091e-015	-3.43943e-015	5.16053e-015	3.0117e-015	8.72424e-015	1.46403e-014	2.06787e-014	1.742e-014	1.63753e-014	1.39219e-014	8.12351e-017	1.34067e-015	-9.43774e-016	5.78497e-015
-8.4923e-015	-1.47493e-015	-1.28288e-015	-2.83245e-015	8.43862e-015	5.91309e-015	-5.66498e-015	1.53135e-014	8.89994e-015	3.52324e-015	7.7726e-016	-7.50412e-015	-4.00238e-015	5.31743e-015	3.08827e-015	8.82699e-015	1.46745e-014	2.04673e-014	1.7232e-014	1.57803e-014	1.32667e-014	-5.87553e-016	9.98823e-016	-1.27381e-015	4.89962e-015
-9.12791e-015	-1.90423e-015	-1.09045e-015	-2.79888e-015	8.29443e-015	5.99291e-015	-5.74278e-015	1.47256e-014	8.29334e-015	2.99777e-015	3.47435e-016	-8.04869e-015	-4.55937e-015	5.5049e-015	3.21294e-015	8.95075e-015	1.46502e-014	2.02238e-014	1.70571e-014	1.51259e-014	1.25661e-014	-1.25535e-015	6.39131e-016	-1.62712e-015	3.98785e-015
-9.7531e-015	-2.3432e-015	-8.40598e-016	-2.71845e-015	8.15696e-015	6.08712e-015	-5.79885e-015	1.41133e-014	7.66471e-015	2.46639e-015	-7.49804e-017	-8.58381e-015	-5.10761e-015	5.72202e-015	3.38534e-015	9.09535e-015	1.45664e-014	1.99499e-014	1.68938e-014	1.44142e-014	1.18219e-014	-1.92121e-015	2.62598e-016	-2.00432e-015	3.05199e-015
-1.03656e-014	-2.79072e-015	-5.35356e-016	-2.59153e-015	8.02738e-015	6.19498e-015	-5.83134e-015	1.34783e-014	7.01554e-015	1.93001e-015	-4.88003e-016	-9.10841e-015	-5.64456e-015	5.96732e-015	3.60456e-015	9.26031e-015	1.44225e-014	1.96473e-014	1.67406e-014	1.36487e-014	1.10364e-014	-2.58352e-015	-1.306e-016	-2.40576e-015	2.09538e-015
-1.09631e-014	-3.24543e-015	-1.77057e-016	-2.41886e-015	7.90721e-015	6.3145e-015	-5.83988e-015	1.28225e-014	6.3475e-015	1.3893e-015	-8.89815e-016	-9.62129e-015	-6.16735e-015	6.23909e-015	3.86952e-015	9.44485e-015	1.42188e-014	1.93174e-014	1.65946e-014	1.28338e-014	1.02134e-014	-3.24144e-015	-5.39579e-016	-2.83151e-015	1.12165e-015
-1.15427e-014	-3.70611e-015	2.3104e-016	-2.2018e-015	7.79727e-015	6.4431e-015	-5.82338e-015	1.21473e-014	5.66283e-015	8.4513e-016	-1.27897e-015	-1.01216e-014	-6.67309e-015	6.5352e-015	4.17878e-015	9.64837e-015	1.39568e-014	1.8962e-014	1.64538e-014	1.19728e-014	9.35617e-015	-3.89424e-015	-9.63616e-016	-3.28175e-015	1.34157e-016
-1.21021e-014	-4.17128e-015	6.86306e-016	-1.94163e-015	7.69909e-015	6.57865e-015	-5.78077e-015	1.14551e-014	4.96397e-015	2.98063e-016	-1.65418e-015	-1.06088e-014	-7.15976e-015	6.85365e-015	4.53039e-015	9.8702e-015	1.3638e-014	1.85828e-014	1.63155e-014	1.10706e-014	8.46806e-015	-4.54013e-015	-1.40201e-015	-3.75654e-015	-8.62719e-016
-1.26393e-014	-4.63893e-015	1.18489e-015	-1.63972e-015	7.61294e-015	6.71946e-015	-5.7118e-015	1.07487e-014	4.25387e-015	-2.50659e-016	-2.01398e-015	-1.10826e-014	-7.6254e-015	7.19219e-015	4.92156e-015	1.01096e-014	1.32648e-014	1.8181e-014	1.61772e-014	1.0132e-014	7.55323e-015	-5.17839e-015	-1.85372e-015	-4.25576e-015	-1.8647e-015
-1.31525e-014	-5.10724e-015	1.72198e-015	-1.29875e-015	7.53874e-015	6.86327e-015	-5.61689e-015	1.00296e-014	3.53494e-015	-8.01143e-016	-2.35782e-015	-1.15417e-014	-8.0677e-015	7.54868e-015	5.34939e-015	1.03648e-014	1.28402e-014	1.77587e-014	1.60362e-014	9.16205e-015	6.61585e-015	-5.80749e-015	-2.31803e-015	-4.77819e-015	-2.86802e-015
-1.36396e-014	-5.57451e-015	2.29256e-015	-9.20851e-016	7.47611e-015	7.00798e-015	-5.49669e-015	9.29964e-015	2.80949e-015	-1.35276e-015	-2.68499e-015	-1.19858e-014	-8.48464e-015	7.92e-015	5.81131e-015	1.06351e-014	1.23673e-014	1.73179e-014	1.58893e-014	8.16646e-015	5.65943e-015	-6.42685e-015	-2.79333e-015	-5.32258e-015	-3.86866e-015
-1.40993e-014	-6.03837e-015	2.89103e-015	-5.08105e-016	7.42576e-015	7.15121e-015	-5.35232e-015	8.56201e-015	2.08066e-015	-1.90431e-015	-2.99459e-015	-1.24135e-014	-8.87484e-015	8.30375e-015	6.30382e-015	1.09194e-014	1.1851e-014	1.68607e-014	1.57338e-014	7.15142e-015	4.68834e-015	-7.03559e-015	-3.27804e-015	-5.88782e-015	-4.86229e-015
-1.45297e-014	-6.4968e-015	3.51227e-015	-6.3422e-017	7.38793e-015	7.29093e-015	-5.18466e-015	7.81961e-015	1.35111e-015	-2.45581e-015	-3.28575e-015	-1.28245e-014	-9.23772e-015	8.69661e-015	6.8231e-015	1.12155e-014	1.12955e-014	1.63888e-014	1.55665e-014	6.12231e-015	3.70585e-015	-7.63343e-015	-3.77022e-015	-6.47219e-015	-5.84504e-015
-1.49291e-014	-6.94834e-015	4.15094e-015	4.09911e-016	7.36264e-015	7.4248e-015	-4.99444e-015	7.07584e-015	6.23905e-016	-3.00667e-015	-3.55778e-015	-1.3218e-014	-9.5724e-015	9.0958e-015	7.3653e-015	1.15222e-014	1.07053e-014	1.59043e-014	1.53849e-014	5.08575e-015	2.71734e-015	-8.21907e-015	-4.26833e-015	-7.07327e-015	-6.81285e-015
-1.52965e-014	-7.39094e-015	4.8009e-015	9.08463e-016	7.34852e-015	7.55071e-015	-4.78231e-015	6.33409e-015	-9.75323e-017	-3.55608e-015	-3.81102e-015	-1.3593e-014	-9.87867e-015	9.4982e-015	7.92633e-015	1.18378e-014	1.00861e-014	1.54088e-014	1.51866e-014	4.04824e-015	1.72731e-015	-8.79182e-015	-4.77079e-015	-7.68939e-015	-7.76215e-015
-1.56312e-014	-7.8219e-015	5.45643e-015	1.4286e-015	7.34514e-015	7.66765e-015	-4.55066e-015	5.5978e-015	-8.09773e-016	-4.10387e-015	-4.04624e-015	-1.39489e-014	-1.01559e-014	9.90056e-015	8.50179e-015	1.21604e-014	9.44321e-015	1.49038e-014	1.49689e-014	3.01649e-015	7.4084e-016	-9.35086e-015	-5.27546e-015	-8.31828e-015	-8.68882e-015
-1.59323e-014	-8.23943e-015	6.11102e-015	1.9668e-015	7.35181e-015	7.77423e-015	-4.30153e-015	4.87068e-015	-1.51067e-015	-4.64935e-015	-4.26316e-015	-1.42851e-014	-1.0404e-014	1.03002e-014	9.08751e-015	1.24883e-014	8.78241e-015	1.43914e-014	1.47298e-014	1.99638e-015	-2.38245e-016	-9.89529e-015	-5.78037e-015	-8.9579e-015	-9.58958e-015
-1.62001e-014	-8.64185e-015	6.75902e-015	2.51985e-015	7.36799e-015	7.86839e-015	-4.03641e-015	4.15634e-015	-2.19696e-015	-5.192e-015	-4.46201e-015	-1.46012e-014	-1.06233e-014	1.06941e-014	9.67929e-015	1.28203e-014	8.11e-015	1.38733e-014	1.44676e-014	9.94209e-016	-1.20515e-015	-1.04239e-014	-6.28326e-015	-9.60486e-015	-1.04608e-014
-1.6434e-014	-9.0273e-015	7.39552e-015	3.08413e-015	7.3935e-015	7.94915e-015	-3.7575e-015	3.45842e-015	-2.86572e-015	-5.73096e-015	-4.64291e-015	-1.48969e-014	-1.08132e-014	1.10801e-014	1.02724e-014	1.31545e-014	7.4318e-015	1.33522e-014	1.4181e-014	1.5812e-017	-2.15631e-015	-1.09358e-014	-6.7822e-015	-1.02567e-014	-1.13001e-014
-1.66343e-014	-9.39342e-015	8.01454e-015	3.65578e-015	7.42756e-015	8.01526e-015	-3.46723e-015	2.78018e-015	-3.51482e-015	-6.26529e-015	-4.806e-015	-1.51716e-014	-1.09744e-014	1.14559e-014	1.08628e-014	1.34899e-014	6.75435e-015	1.28298e-014	1.3869e-014	-9.32076e-016	-3.08817e-015	-1.14295e-014	-7.27495e-015	-1.09102e-014	-1.21041e-014
-1.68011e-014	-9.73876e-015	8.61038e-015	4.23151e-015	7.46931e-015	8.06621e-015	-3.16767e-015	2.12412e-015	-4.1415e-015	-6.79474e-015	-4.95225e-015	-1.54248e-014	-1.11079e-014	1.18198e-014	1.1447e-014	1.38256e-014	6.08343e-015	1.23081e-014	1.35303e-014	-1.84402e-015	-3.99707e-015	-1.1904e-014	-7.75941e-015	-1.15627e-014	-1.28701e-014
-1.69359e-014	-1.00622e-014	9.17898e-015	4.80746e-015	7.51739e-015	8.10186e-015	-2.86105e-015	1.49284e-015	-4.74386e-015	-7.31846e-015	-5.08277e-015	-1.56564e-014	-1.12144e-014	1.21696e-014	1.20206e-014	1.416e-014	5.42538e-015	1.17896e-014	1.31651e-014	-2.71509e-015	-4.87963e-015	-1.23582e-014	-8.23382e-015	-1.2211e-014	-1.35955e-014
-1.70391e-014	-1.03628e-014	9.71596e-015	5.38081e-015	7.57106e-015	8.12233e-015	-2.54997e-015	8.89169e-016	-5.31907e-015	-7.83557e-015	-5.19772e-015	-1.58658e-014	-1.12947e-014	1.25039e-014	1.25798e-014	1.44921e-014	4.78696e-015	1.12766e-014	1.27736e-014	-3.54065e-015	-5.73228e-015	-1.2791e-014	-8.6957e-015	-1.28515e-014	-1.42783e-014
-1.71127e-014	-1.06395e-014	1.02166e-014	5.94808e-015	7.62966e-015	8.12758e-015	-2.23672e-015	3.15756e-016	-5.86515e-015	-8.34529e-015	-5.2982e-015	-1.6053e-014	-1.13506e-014	1.2821e-014	1.31209e-014	1.482e-014	4.17414e-015	1.07713e-014	1.23567e-014	-4.31572e-015	-6.55224e-015	-1.32007e-014	-9.14248e-015	-1.34812e-014	-1.49168e-014
-1.71578e-014	-1.08914e-014	1.06775e-014	6.50646e-015	7.69216e-015	8.11793e-015	-1.92347e-015	-2.25084e-016	-6.38112e-015	-8.84663e-015	-5.38469e-015	-1.6218e-014	-1.13826e-014	1.31203e-014	1.36405e-014	1.51429e-014	3.59227e-015	1.02761e-014	1.19156e-014	-5.03606e-015	-7.33702e-015	-1.35864e-014	-9.57185e-015	-1.40974e-014	-1.55098e-014
-1.71759e-014	-1.11172e-014	1.10957e-014	7.0532e-015	7.75796e-015	8.09395e-015	-1.61223e-015	-7.31857e-016	-6.86509e-015	-9.33856e-015	-5.45854e-015	-1.63605e-014	-1.13919e-014	1.34008e-014	1.41355e-014	1.54595e-014	3.04632e-015	9.79345e-015	1.14522e-014	-5.69755e-015	-8.08417e-015	-1.39467e-014	-9.98223e-015	-1.46962e-014	-1.60559e-014
-1.71685e-014	-1.13169e-014	1.14686e-014	7.58549e-015	7.82732e-015	8.05618e-015	-1.30517e-015	-1.20298e-015	-7.31598e-015	-9.82027e-015	-5.52064e-015	-1.64803e-014	-1.13806e-014	1.36617e-014	1.46029e-014	1.5769e-014	2.54106e-015	9.32578e-015	1.09681e-014	-6.29642e-015	-8.792e-015	-1.42806e-014	-1.03711e-014	-1.52747e-014	-1.65541e-014
-1.71371e-014	-1.149e-014	1.1794e-014	8.10127e-015	7.8992e-015	8.00633e-015	-1.00473e-015	-1.63673e-015	-7.73284e-015	-1.02906e-014	-5.57167e-015	-1.65776e-014	-1.13499e-014	1.39035e-014	1.50403e-014	1.60707e-014	2.08159e-015	8.87499e-015	1.04657e-014	-6.83009e-015	-9.45816e-015	-1.45869e-014	-1.07365e-014	-1.58292e-014	-1.70042e-014
-1.7084e-014	-1.16372e-014	1.20706e-014	8.59814e-015	7.97299e-015	7.94558e-015	-7.1287e-016	-2.03253e-015	-8.11493e-015	-1.07486e-014	-5.61279e-015	-1.66528e-014	-1.13008e-014	1.41266e-014	1.5446e-014	1.63636e-014	1.67215e-015	8.44384e-015	9.94813e-015	-7.29612e-015	-1.00805e-014	-1.48639e-014	-1.10766e-014	-1.63578e-014	-1.74065e-014
-1.70119e-014	-1.17584e-014	1.22973e-014	9.0747e-015	8.04891e-015	7.87471e-015	-4.30971e-016	-2.38964e-015	-8.46177e-015	-1.11927e-014	-5.64507e-015	-1.67063e-014	-1.12347e-014	1.43308e-014	1.58178e-014	1.66478e-014	1.31725e-015	8.03496e-015	9.41805e-015	-7.69309e-015	-1.06582e-014	-1.51108e-014	-1.13897e-014	-1.68581e-014	-1.77613e-014
-1.69226e-014	-1.18546e-014	1.24738e-014	9.529e-015	8.12634e-015	7.79529e-015	-1.61179e-016	-2.70817e-015	-8.77259e-015	-1.16218e-014	-5.66947e-015	-1.67386e-014	-1.11531e-014	1.4517e-014	1.61542e-014	1.6923e-014	1.01952e-015	7.65075e-015	8.87927e-015	-8.01949e-015	-1.11905e-014	-1.53264e-014	-1.16741e-014	-1.73272e-014	-1.80688e-014
-1.68181e-014	-1.19268e-014	1.26006e-014	9.95911e-015	8.20529e-015	7.70942e-015	9.56119e-017	-2.98845e-015	-9.04734e-015	-1.20352e-014	-5.68713e-015	-1.675e-014	-1.1057e-014	1.46867e-014	1.64541e-014	1.71891e-014	7.81001e-016	7.29321e-015	8.33622e-015	-8.27462e-015	-1.16761e-014	-1.55094e-014	-1.19286e-014	-1.77632e-014	-1.83301e-014
-1.67012e-014	-1.1976e-014	1.26782e-014	1.03639e-014	8.28505e-015	7.61935e-015	3.37161e-016	-3.23175e-015	-9.28696e-015	-1.24318e-014	-5.69862e-015	-1.67413e-014	-1.09471e-014	1.48403e-014	1.6717e-014	1.74458e-014	6.03861e-016	6.96438e-015	7.79264e-015	-8.45816e-015	-1.2115e-014	-1.56596e-014	-1.21518e-014	-1.81641e-014	-1.85457e-014
-1.6574e-014	-1.20033e-014	1.27081e-014	1.07426e-014	8.36544e-015	7.52625e-015	5.61658e-016	-3.43906e-015	-9.49141e-015	-1.281e-014	-5.70536e-015	-1.67129e-014	-1.08245e-014	1.49791e-014	1.69424e-014	1.76927e-014	4.89798e-016	6.66616e-015	7.25297e-015	-8.57047e-015	-1.25073e-014	-1.57763e-014	-1.23431e-014	-1.85284e-014	-1.87173e-014
-1.64384e-014	-1.20105e-014	1.26924e-014	1.10948e-014	8.4458e-015	7.43195e-015	7.67752e-016	-3.61182e-015	-9.66118e-015	-1.31687e-014	-5.70827e-015	-1.66661e-014	-1.06906e-014	1.51045e-014	1.71308e-014	1.79298e-014	4.39987e-016	6.4011e-015	6.72193e-015	-8.61265e-015	-1.28529e-014	-1.58594e-014	-1.25017e-014	-1.88543e-014	-1.8847e-014
-1.62969e-014	-1.19988e-014	1.26335e-014	1.14195e-014	8.52612e-015	7.33787e-015	9.54052e-016	-3.75172e-015	-9.79758e-015	-1.35065e-014	-5.70825e-015	-1.6602e-014	-1.05462e-014	1.52172e-014	1.72816e-014	1.81569e-014	4.55043e-016	6.1713e-015	6.20353e-015	-8.58662e-015	-1.31524e-014	-1.59083e-014	-1.2627e-014	-1.91409e-014	-1.89368e-014
-1.61513e-014	-1.19708e-014	1.25338e-014	1.17164e-014	8.60582e-015	7.24541e-015	1.12003e-015	-3.86089e-015	-9.90167e-015	-1.38231e-014	-5.7064e-015	-1.65213e-014	-1.0392e-014	1.53184e-014	1.73959e-014	1.83738e-014	5.34039e-016	5.97774e-015	5.70198e-015	-8.49378e-015	-1.34065e-014	-1.59228e-014	-1.27186e-014	-1.93873e-014	-1.89879e-014
-1.60044e-014	-1.1929e-014	1.23967e-014	1.1985e-014	8.68445e-015	7.15619e-015	1.2647e-015	-3.94212e-015	-9.97471e-015	-1.41181e-014	-5.70349e-015	-1.64256e-014	-1.0229e-014	1.54093e-014	1.74744e-014	1.85808e-014	6.75348e-016	5.82202e-015	5.22122e-015	-8.33664e-015	-1.36161e-014	-1.59035e-014	-1.27764e-014	-1.95926e-014	-1.90024e-014
-1.58574e-014	-1.18752e-014	1.2226e-014	1.22257e-014	8.76174e-015	7.07191e-015	1.38713e-015	-3.99799e-015	-1.00182e-014	-1.43903e-014	-5.70071e-015	-1.63171e-014	-1.00583e-014	1.54914e-014	1.75176e-014	1.87779e-014	8.77789e-016	5.70493e-015	4.76539e-015	-8.1181e-015	-1.37821e-014	-1.58504e-014	-1.28005e-014	-1.97572e-014	-1.89829e-014
-1.57115e-014	-1.18118e-014	1.20249e-014	1.24385e-014	8.83717e-015	6.9933e-015	1.48705e-015	-4.03196e-015	-1.0034e-014	-1.46385e-014	-5.69846e-015	-1.61968e-014	-9.87994e-015	1.55656e-014	1.7527e-014	1.89644e-014	1.13963e-015	5.62767e-015	4.33879e-015	-7.84097e-015	-1.39053e-014	-1.57639e-014	-1.27914e-014	-1.98811e-014	-1.89326e-014
-1.55684e-014	-1.17415e-014	1.17971e-014	1.26232e-014	8.90998e-015	6.92137e-015	1.56444e-015	-4.04781e-015	-1.00238e-014	-1.48619e-014	-5.69773e-015	-1.60662e-014	-9.69465e-015	1.56318e-014	1.7504e-014	1.91406e-014	1.45765e-015	5.59083e-015	3.9445e-015	-7.50884e-015	-1.39878e-014	-1.56446e-014	-1.27499e-014	-1.99642e-014	-1.88538e-014
-1.54297e-014	-1.16674e-014	1.15468e-014	1.27799e-014	8.979e-015	6.85723e-015	1.61887e-015	-4.04867e-015	-9.98957e-015	-1.50603e-014	-5.6994e-015	-1.59268e-014	-9.50253e-015	1.5691e-014	1.74499e-014	1.93065e-014	1.82778e-015	5.59384e-015	3.58577e-015	-7.12652e-015	-1.40317e-014	-1.54937e-014	-1.26766e-014	-2.00075e-014	-1.87496e-014
-1.52965e-014	-1.15914e-014	1.12777e-014	1.29096e-014	9.04408e-015	6.80092e-015	1.65031e-015	-4.03804e-015	-9.93311e-015	-1.52333e-014	-5.70403e-015	-1.57807e-014	-9.30426e-015	1.5743e-014	1.73666e-014	1.94612e-014	2.24612e-015	5.63649e-015	3.26561e-015	-6.69782e-015	-1.40391e-014	-1.53124e-014	-1.25733e-014	-2.00111e-014	-1.86229e-014
-1.51692e-014	-1.15157e-014	1.09938e-014	1.30121e-014	9.1041e-015	6.75265e-015	1.65847e-015	-4.01943e-015	-9.85595e-015	-1.53805e-014	-5.71278e-015	-1.56297e-014	-9.10007e-015	1.57882e-014	1.72551e-014	1.96048e-014	2.70843e-015	5.71836e-015	2.98657e-015	-6.22685e-015	-1.40119e-014	-1.51024e-014	-1.24409e-014	-1.9977e-014	-1.84762e-014
-1.50487e-014	-1.14427e-014	1.06992e-014	1.30878e-014	9.15821e-015	6.7125e-015	1.64387e-015	-3.9978e-015	-9.76038e-015	-1.55019e-014	-5.7257e-015	-1.54753e-014	-8.89009e-015	1.5826e-014	1.71174e-014	1.9737e-014	3.21066e-015	5.83834e-015	2.75077e-015	-5.71766e-015	-1.39521e-014	-1.48655e-014	-1.22812e-014	-1.99071e-014	-1.83125e-014
-1.49354e-014	-1.13752e-014	1.03976e-014	1.31377e-014	9.20548e-015	6.6801e-015	1.60641e-015	-3.97616e-015	-9.64807e-015	-1.55975e-014	-5.74277e-015	-1.53195e-014	-8.67483e-015	1.58561e-014	1.69554e-014	1.98576e-014	3.74797e-015	5.995e-015	2.5598e-015	-5.17548e-015	-1.38616e-014	-1.46042e-014	-1.20961e-014	-1.9802e-014	-1.81344e-014
-1.48298e-014	-1.13155e-014	1.00925e-014	1.31619e-014	9.24506e-015	6.65577e-015	1.54681e-015	-3.95765e-015	-9.52163e-015	-1.56679e-014	-5.76478e-015	-1.51644e-014	-8.45459e-015	1.58772e-014	1.67712e-014	1.99662e-014	4.31448e-015	6.18658e-015	2.41428e-015	-4.60532e-015	-1.37424e-014	-1.43204e-014	-1.18873e-014	-1.96638e-014	-1.79451e-014
-1.47316e-014	-1.12662e-014	9.78694e-015	1.3161e-014	9.27536e-015	6.6383e-015	1.46478e-015	-3.94564e-015	-9.38265e-015	-1.57136e-014	-5.79193e-015	-1.50108e-014	-8.22958e-015	1.58885e-014	1.65672e-014	2.00626e-014	4.9041e-015	6.41176e-015	2.31524e-015	-4.01189e-015	-1.35979e-014	-1.40174e-014	-1.16571e-014	-1.94947e-014	-1.77471e-014
-1.464e-014	-1.12289e-014	9.48429e-015	1.3136e-014	9.29523e-015	6.62747e-015	1.36098e-015	-3.94323e-015	-9.23342e-015	-1.57349e-014	-5.82461e-015	-1.48605e-014	-7.99961e-015	1.58885e-014	1.63456e-014	2.01459e-014	5.51073e-015	6.66722e-015	2.26246e-015	-3.40035e-015	-1.34302e-014	-1.36978e-014	-1.14076e-014	-1.92968e-014	-1.75432e-014
-1.45543e-014	-1.12055e-014	9.18713e-015	1.30872e-014	9.3046e-015	6.62308e-015	1.23583e-015	-3.95313e-015	-9.07596e-015	-1.57322e-014	-5.86287e-015	-1.47155e-014	-7.76542e-015	1.58759e-014	1.61079e-014	2.02151e-014	6.12872e-015	6.95062e-015	2.25524e-015	-2.77651e-015	-1.32423e-014	-1.33636e-014	-1.11409e-014	-1.90718e-014	-1.73353e-014
-1.44744e-014	-1.11972e-014	8.89789e-015	1.30147e-014	9.3023e-015	6.62376e-015	1.09022e-015	-3.97884e-015	-8.91226e-015	-1.5706e-014	-5.90746e-015	-1.45772e-014	-7.52756e-015	1.58482e-014	1.58557e-014	2.02694e-014	6.75261e-015	7.25913e-015	2.29287e-015	-2.14548e-015	-1.30376e-014	-1.30183e-014	-1.08596e-014	-1.88219e-014	-1.7126e-014
-1.43988e-014	-1.12058e-014	8.61875e-015	1.29196e-014	9.28691e-015	6.62861e-015	9.25361e-016	-4.02273e-015	-8.74381e-015	-1.56571e-014	-5.95809e-015	-1.44465e-014	-7.28691e-015	1.58043e-014	1.55906e-014	2.03085e-014	7.37651e-015	7.58928e-015	2.37342e-015	-1.512e-015	-1.28182e-014	-1.26644e-014	-1.05666e-014	-1.85497e-014	-1.69171e-014
-1.43263e-014	-1.12328e-014	8.35137e-015	1.28013e-014	9.25724e-015	6.63643e-015	7.42295e-016	-4.08747e-015	-8.57198e-015	-1.55872e-014	-6.01465e-015	-1.4325e-014	-7.04338e-015	1.57414e-014	1.53143e-014	2.03316e-014	7.99403e-015	7.93716e-015	2.49421e-015	-8.81e-016	-1.25861e-014	-1.23049e-014	-1.02644e-014	-1.82575e-014	-1.67102e-014
-1.42564e-014	-1.12794e-014	8.09698e-015	1.26608e-014	9.2131e-015	6.64565e-015	5.42286e-016	-4.17414e-015	-8.39808e-015	-1.54982e-014	-6.07722e-015	-1.42137e-014	-6.79725e-015	1.56566e-014	1.5028e-014	2.03373e-014	8.59937e-015	8.29818e-015	2.6525e-015	-2.5746e-016	-1.23437e-014	-1.1943e-014	-9.95553e-015	-1.79474e-014	-1.65067e-014
-1.41874e-014	-1.13456e-014	7.85661e-015	1.24982e-014	9.15403e-015	6.65476e-015	3.26431e-016	-4.28401e-015	-8.22422e-015	-1.53912e-014	-6.14549e-015	-1.41131e-014	-6.54981e-015	1.55484e-014	1.4733e-014	2.03243e-014	9.18593e-015	8.66816e-015	2.84579e-015	3.5458e-016	-1.2094e-014	-1.1582e-014	-9.64269e-015	-1.76213e-014	-1.6309e-014
-1.41175e-014	-1.14316e-014	7.63095e-015	1.23144e-014	9.07927e-015	6.6632e-015	9.62724e-017	-4.41834e-015	-8.05137e-015	-1.52673e-014	-6.21973e-015	-1.40237e-014	-6.30155e-015	1.54147e-014	1.44305e-014	2.0292e-014	9.74845e-015	9.0437e-015	3.07024e-015	9.50582e-016	-1.18395e-014	-1.12252e-014	-9.32858e-015	-1.72814e-014	-1.61183e-014
-1.40447e-014	-1.15375e-014	7.41989e-015	1.21102e-014	8.98831e-015	6.66968e-015	-1.47582e-016	-4.57752e-015	-7.88058e-015	-1.51285e-014	-6.29916e-015	-1.39463e-014	-6.0532e-015	1.5253e-014	1.41219e-014	2.02396e-014	1.0281e-014	9.42052e-015	3.32202e-015	1.52659e-015	-1.15825e-014	-1.08758e-014	-9.01553e-015	-1.69302e-014	-1.59351e-014
-1.39678e-014	-1.16638e-014	7.22404e-015	1.18861e-014	8.88073e-015	6.67314e-015	-4.03725e-016	-4.76206e-015	-7.71259e-015	-1.4976e-014	-6.38342e-015	-1.38812e-014	-5.80566e-015	1.50615e-014	1.38088e-014	2.01657e-014	1.07783e-014	9.79399e-015	3.59777e-015	2.07865e-015	-1.13249e-014	-1.05368e-014	-8.70565e-015	-1.65699e-014	-1.57608e-014
-1.38847e-014	-1.18098e-014	7.04297e-015	1.16429e-014	8.75699e-015	6.67273e-015	-6.69611e-016	-4.97155e-015	-7.54815e-015	-1.48121e-014	-6.47175e-015	-1.38284e-014	-5.55941e-015	1.4838e-014	1.34918e-014	2.00705e-014	1.12362e-014	1.01596e-014	3.89315e-015	2.60329e-015	-1.10688e-014	-1.02112e-014	-8.40125e-015	-1.62024e-014	-1.55961e-014
-1.37932e-014	-1.19739e-014	6.87653e-015	1.1381e-014	8.61708e-015	6.66708e-015	-9.43063e-016	-5.20486e-015	-7.38789e-015	-1.46382e-014	-6.5635e-015	-1.37881e-014	-5.31533e-015	1.45808e-014	1.31725e-014	1.99534e-014	1.16505e-014	1.05141e-014	4.20414e-015	3.09739e-015	-1.08161e-014	-9.90164e-015	-8.10462e-015	-1.58302e-014	-1.54417e-014
-1.36918e-014	-1.21552e-014	6.72359e-015	1.11006e-014	8.4615e-015	6.65635e-015	-1.22278e-015	-5.46076e-015	-7.23224e-015	-1.44559e-014	-6.65784e-015	-1.37593e-014	-5.07429e-015	1.42887e-014	1.28514e-014	1.98139e-014	1.2018e-014	1.08536e-014	4.52674e-015	3.5582e-015	-1.05695e-014	-9.61048e-015	-7.81752e-015	-1.54546e-014	-1.52977e-014
-1.35786e-014	-1.2352e-014	6.58283e-015	1.08024e-014	8.29141e-015	6.63927e-015	-1.50615e-015	-5.73834e-015	-7.08109e-015	-1.4267e-014	-6.75364e-015	-1.37408e-014	-4.83743e-015	1.39607e-014	1.25293e-014	1.96518e-014	1.23363e-014	1.11744e-014	4.85629e-015	3.98279e-015	-1.03304e-014	-9.33989e-015	-7.54139e-015	-1.50774e-014	-1.51639e-014
-1.34521e-014	-1.25627e-014	6.45316e-015	1.04868e-014	8.10788e-015	6.61553e-015	-1.79076e-015	-6.03551e-015	-6.93474e-015	-1.40734e-014	-6.85009e-015	-1.37324e-014	-4.6055e-015	1.3595e-014	1.22073e-014	1.94668e-014	1.26021e-014	1.14732e-014	5.18837e-015	4.36967e-015	-1.01001e-014	-9.09231e-015	-7.27777e-015	-1.47004e-014	-1.50407e-014
-1.33103e-014	-1.27854e-014	6.33341e-015	1.01556e-014	7.91255e-015	6.5847e-015	-2.07414e-015	-6.34842e-015	-6.79275e-015	-1.38766e-014	-6.94597e-015	-1.37326e-014	-4.37954e-015	1.3192e-014	1.18864e-014	1.92587e-014	1.28139e-014	1.17469e-014	5.51842e-015	4.71653e-015	-9.87998e-015	-8.86977e-015	-7.0286e-015	-1.43252e-014	-1.49281e-014
-1.31518e-014	-1.30181e-014	6.2219e-015	9.80906e-015	7.70736e-015	6.54724e-015	-2.3542e-015	-6.67389e-015	-6.65535e-015	-1.36787e-014	-7.04054e-015	-1.37398e-014	-4.16016e-015	1.27523e-014	1.15674e-014	1.9028e-014	1.29703e-014	1.19929e-014	5.84272e-015	5.02183e-015	-9.67111e-015	-8.67407e-015	-6.79479e-015	-1.39534e-014	-1.48254e-014
-1.29752e-014	-1.32583e-014	6.1173e-015	9.44816e-015	7.49378e-015	6.50366e-015	-2.62874e-015	-7.00899e-015	-6.52198e-015	-1.34805e-014	-7.13251e-015	-1.37529e-014	-3.94833e-015	1.22765e-014	1.12511e-014	1.87758e-014	1.30708e-014	1.22086e-014	6.15721e-015	5.28424e-015	-9.47482e-015	-8.50661e-015	-6.57761e-015	-1.3586e-014	-1.4732e-014
-1.27792e-014	-1.35038e-014	6.01813e-015	9.07392e-015	7.27315e-015	6.45415e-015	-2.8953e-015	-7.35089e-015	-6.39199e-015	-1.32836e-014	-7.2205e-015	-1.37707e-014	-3.74487e-015	1.17658e-014	1.09383e-014	1.85027e-014	1.31153e-014	1.2392e-014	6.458e-015	5.50307e-015	-9.29123e-015	-8.36759e-015	-6.3776e-015	-1.32244e-014	-1.46477e-014
-1.25634e-014	-1.37512e-014	5.92279e-015	8.68708e-015	7.04794e-015	6.39966e-015	-3.15097e-015	-7.69545e-015	-6.2651e-015	-1.30897e-014	-7.3031e-015	-1.37916e-014	-3.55011e-015	1.12214e-014	1.063e-014	1.82091e-014	1.31042e-014	1.25409e-014	6.74213e-015	5.67819e-015	-9.12055e-015	-8.2575e-015	-6.19559e-015	-1.287e-014	-1.45724e-014
-1.23267e-014	-1.39977e-014	5.8298e-015	8.28873e-015	6.82024e-015	6.34087e-015	-3.39258e-015	-8.03915e-015	-6.14049e-015	-1.29001e-014	-7.37947e-015	-1.38132e-014	-3.36532e-015	1.06459e-014	1.03265e-014	1.78968e-014	1.30382e-014	1.26549e-014	7.00717e-015	5.80956e-015	-8.96323e-015	-8.17707e-015	-6.03158e-015	-1.25242e-014	-1.45044e-014
-1.20683e-014	-1.42398e-014	5.73803e-015	7.8808e-015	6.59218e-015	6.27917e-015	-3.61848e-015	-8.37779e-015	-6.01735e-015	-1.27155e-014	-7.4481e-015	-1.38337e-014	-3.19088e-015	1.0042e-014	1.00281e-014	1.75676e-014	1.29192e-014	1.27332e-014	7.24991e-015	5.89723e-015	-8.81945e-015	-8.12593e-015	-5.88569e-015	-1.21885e-014	-1.4443e-014
-1.17885e-014	-1.44747e-014	5.64654e-015	7.46466e-015	6.36647e-015	6.21631e-015	-3.82628e-015	-8.70685e-015	-5.89478e-015	-1.25373e-014	-7.50755e-015	-1.3851e-014	-3.02726e-015	9.41291e-015	9.73596e-015	1.72232e-014	1.27502e-014	1.27754e-014	7.46869e-015	5.94143e-015	-8.68922e-015	-8.10393e-015	-5.7572e-015	-1.18643e-014	-1.43873e-014
-1.14873e-014	-1.47e-014	5.55448e-015	7.04127e-015	6.14506e-015	6.15368e-015	-4.01332e-015	-9.02304e-015	-5.77223e-015	-1.23658e-014	-7.5567e-015	-1.38629e-014	-2.87467e-015	8.76192e-015	9.45093e-015	1.6866e-014	1.25339e-014	1.27821e-014	7.66193e-015	5.94249e-015	-8.57268e-015	-8.11063e-015	-5.646e-015	-1.15526e-014	-1.43364e-014
-1.11644e-014	-1.49122e-014	5.46111e-015	6.61257e-015	5.93054e-015	6.09286e-015	-4.17703e-015	-9.32155e-015	-5.64829e-015	-1.22019e-014	-7.59428e-015	-1.38677e-014	-2.73368e-015	8.09302e-015	9.17396e-015	1.6498e-014	1.22737e-014	1.27538e-014	7.828e-015	5.9013e-015	-8.46957e-015	-8.1447e-015	-5.55162e-015	-1.12542e-014	-1.42897e-014
-1.08206e-014	-1.51083e-014	5.36579e-015	6.18041e-015	5.7255e-015	6.03539e-015	-4.31482e-015	-9.5992e-015	-5.52208e-015	-1.20459e-014	-7.61879e-015	-1.38634e-014	-2.60492e-015	7.41129e-015	8.90587e-015	1.61215e-014	1.1973e-014	1.26913e-014	7.96651e-015	5.81996e-015	-8.37996e-015	-8.20514e-015	-5.47307e-015	-1.09704e-014	-1.42466e-014
-1.04567e-014	-1.52852e-014	5.26808e-015	5.74644e-015	5.53284e-015	5.98319e-015	-4.42537e-015	-9.8519e-015	-5.39276e-015	-1.18977e-014	-7.62886e-015	-1.38479e-014	-2.48767e-015	6.7217e-015	8.64733e-015	1.57396e-014	1.16358e-014	1.25967e-014	8.07747e-015	5.69983e-015	-8.30348e-015	-8.29121e-015	-5.40978e-015	-1.0702e-014	-1.42067e-014
-1.00735e-014	-1.54404e-014	5.16785e-015	5.31226e-015	5.35424e-015	5.93801e-015	-4.5066e-015	-1.00761e-014	-5.25941e-015	-1.17579e-014	-7.62322e-015	-1.38193e-014	-2.38168e-015	6.02906e-015	8.39897e-015	1.5354e-014	1.12663e-014	1.24726e-014	8.16166e-015	5.5428e-015	-8.23893e-015	-8.40157e-015	-5.36091e-015	-1.04505e-014	-1.41691e-014
-9.67199e-015	-1.55708e-014	5.06524e-015	4.87967e-015	5.19228e-015	5.90143e-015	-4.55671e-015	-1.02685e-014	-5.12102e-015	-1.16269e-014	-7.60135e-015	-1.3776e-014	-2.28703e-015	5.33887e-015	8.16158e-015	1.49675e-014	1.08694e-014	1.23211e-014	8.21931e-015	5.35125e-015	-8.18548e-015	-8.53372e-015	-5.32504e-015	-1.02168e-014	-1.41332e-014
-9.25363e-015	-1.56737e-014	4.96025e-015	4.4506e-015	5.04956e-015	5.87536e-015	-4.57431e-015	-1.04254e-014	-4.97716e-015	-1.15046e-014	-7.5623e-015	-1.37156e-014	-2.20319e-015	4.65712e-015	7.93555e-015	1.4583e-014	1.04496e-014	1.21449e-014	8.25174e-015	5.12775e-015	-8.14249e-015	-8.68559e-015	-5.30072e-015	-1.0002e-014	-1.40985e-014
-8.81987e-015	-1.57472e-014	4.85366e-015	4.02688e-015	4.92751e-015	5.86072e-015	-4.55857e-015	-1.05444e-014	-4.82658e-015	-1.13908e-014	-7.505e-015	-1.36371e-014	-2.12955e-015	3.98915e-015	7.72162e-015	1.42033e-014	1.00124e-014	1.19471e-014	8.25995e-015	4.87456e-015	-8.10965e-015	-8.85531e-015	-5.28692e-015	-9.80705e-015	-1.40647e-014
-8.37328e-015	-1.57895e-014	4.74638e-015	3.60994e-015	4.82737e-015	5.85959e-015	-4.50884e-015	-1.0624e-014	-4.66866e-015	-1.12852e-014	-7.42905e-015	-1.35382e-014	-2.06591e-015	3.34025e-015	7.52092e-015	1.38305e-014	9.56318e-015	1.17312e-014	8.24576e-015	4.59397e-015	-8.0852e-015	-9.04041e-015	-5.28201e-015	-9.6329e-015	-1.40313e-014
-7.91584e-015	-1.57989e-014	4.63871e-015	3.20164e-015	4.75052e-015	5.87355e-015	-4.42447e-015	-1.06626e-014	-4.50314e-015	-1.11871e-014	-7.33384e-015	-1.34181e-014	-2.01099e-015	2.71615e-015	7.3336e-015	1.34678e-014	9.10692e-015	1.15003e-014	8.21181e-015	4.28835e-015	-8.06803e-015	-9.23837e-015	-5.2845e-015	-9.48077e-015	-1.39977e-014
-7.45028e-015	-1.57737e-014	4.53164e-015	2.80369e-015	4.69745e-015	5.90316e-015	-4.30562e-015	-1.06584e-014	-4.32926e-015	-1.1096e-014	-7.21867e-015	-1.32756e-014	-1.96382e-015	2.12264e-015	7.16008e-015	1.31171e-014	8.64841e-015	1.12584e-014	8.16102e-015	3.96098e-015	-8.0577e-015	-9.44694e-015	-5.2934e-015	-9.35108e-015	-1.39641e-014
-6.97884e-015	-1.57128e-014	4.42655e-015	2.41802e-015	4.66897e-015	5.95021e-015	-4.15222e-015	-1.06106e-014	-4.14725e-015	-1.1012e-014	-7.08309e-015	-1.31101e-014	-1.92311e-015	1.56489e-015	7.00114e-015	1.27817e-014	8.19243e-015	1.10097e-014	8.09642e-015	3.61509e-015	-8.05327e-015	-9.66344e-015	-5.30719e-015	-9.24492e-015	-1.39302e-014
-6.50416e-015	-1.5615e-014	4.32472e-015	2.0462e-015	4.66539e-015	6.01574e-015	-3.96455e-015	-1.05191e-014	-3.95628e-015	-1.0934e-014	-6.92693e-015	-1.2921e-014	-1.88818e-015	1.04791e-015	6.85673e-015	1.24642e-014	7.74359e-015	1.07579e-014	8.02103e-015	3.25339e-015	-8.0532e-015	-9.88511e-015	-5.32442e-015	-9.16346e-015	-1.38965e-014
-6.02895e-015	-1.54804e-014	4.22815e-015	1.68986e-015	4.68618e-015	6.09983e-015	-3.7434e-015	-1.03838e-014	-3.75601e-015	-1.08613e-014	-6.75016e-015	-1.27081e-014	-1.85762e-015	5.76083e-016	6.72689e-015	1.21666e-014	7.30668e-015	1.05066e-014	7.93792e-015	2.87913e-015	-8.05677e-015	-1.01096e-014	-5.34384e-015	-9.10719e-015	-1.38625e-014
-5.5559e-015	-1.53091e-014	4.13817e-015	1.35018e-015	4.73095e-015	6.20333e-015	-3.48941e-015	-1.02045e-014	-3.54704e-015	-1.0793e-014	-6.55267e-015	-1.24714e-014	-1.82999e-015	1.53765e-016	6.61193e-015	1.18908e-014	6.88639e-015	1.02591e-014	7.84961e-015	2.49448e-015	-8.06294e-015	-1.03342e-014	-5.36429e-015	-9.07681e-015	-1.38285e-014
-5.08747e-015	-1.51014e-014	4.05669e-015	1.02885e-015	4.7992e-015	6.32577e-015	-3.20378e-015	-9.98224e-015	-3.32946e-015	-1.07284e-014	-6.33405e-015	-1.22112e-014	-1.80308e-015	-2.15395e-016	6.51252e-015	1.16386e-014	6.486e-015	1.00188e-014	7.75944e-015	2.10268e-015	-8.07097e-015	-1.05564e-014	-5.38451e-015	-9.07312e-015	-1.37951e-014
-4.62672e-015	-1.48573e-014	3.98492e-015	7.27368e-016	4.88992e-015	6.467e-015	-2.88836e-015	-9.71875e-015	-3.10368e-015	-1.06667e-014	-6.09486e-015	-1.19278e-014	-1.77616e-015	-5.27765e-016	6.42891e-015	1.14112e-014	6.10945e-015	9.78886e-015	7.67124e-015	1.7065e-015	-8.0803e-015	-1.07738e-014	-5.40351e-015	-9.09658e-015	-1.37627e-014
-4.17603e-015	-1.45785e-014	3.92422e-015	4.4727e-016	5.00188e-015	6.62645e-015	-2.54544e-015	-9.41586e-015	-2.87032e-015	-1.06077e-014	-5.83553e-015	-1.16221e-014	-1.74664e-015	-7.80773e-016	6.36076e-015	1.12101e-014	5.75969e-015	9.57225e-015	7.58873e-015	1.30913e-015	-8.09036e-015	-1.09846e-014	-5.4196e-015	-9.14712e-015	-1.37322e-014
-3.73892e-015	-1.42662e-014	3.87653e-015	1.89773e-016	5.13368e-015	6.80348e-015	-2.17816e-015	-9.07623e-015	-2.62967e-015	-1.05502e-014	-5.55701e-015	-1.12954e-014	-1.71345e-015	-9.72458e-016	6.30832e-015	1.10365e-014	5.43878e-015	9.37128e-015	7.51526e-015	9.12963e-016	-8.10055e-015	-1.11872e-014	-5.43187e-015	-9.22549e-015	-1.37034e-014
-3.31847e-015	-1.39215e-014	3.84356e-015	-4.44566e-017	5.28395e-015	6.99706e-015	-1.78874e-015	-8.7028e-015	-2.38268e-015	-1.04937e-014	-5.25956e-015	-1.09494e-014	-1.67563e-015	-1.10107e-015	6.27184e-015	1.08913e-014	5.1489e-015	9.18824e-015	7.4529e-015	5.20593e-016	-8.11068e-015	-1.13789e-014	-5.43966e-015	-9.33149e-015	-1.36768e-014
-2.91744e-015	-1.35468e-014	3.82718e-015	-2.54394e-016	5.45125e-015	7.20617e-015	-1.38013e-015	-8.29889e-015	-2.12963e-015	-1.04377e-014	-4.94405e-015	-1.05853e-014	-1.63183e-015	-1.16491e-015	6.25182e-015	1.07748e-014	4.89249e-015	9.02621e-015	7.40481e-015	1.34736e-016	-8.11996e-015	-1.15584e-014	-5.44242e-015	-9.46464e-015	-1.36526e-014
-2.53837e-015	-1.31443e-014	3.82823e-015	-4.39413e-016	5.63321e-015	7.42936e-015	-9.55157e-016	-7.868e-015	-1.87126e-015	-1.03815e-014	-4.6115e-015	-1.02049e-014	-1.58085e-015	-1.16421e-015	6.24751e-015	1.06873e-014	4.67045e-015	8.88637e-015	7.37392e-015	-2.42107e-016	-8.12899e-015	-1.17243e-014	-5.4392e-015	-9.62358e-015	-1.36315e-014
-2.18304e-015	-1.27159e-014	3.84782e-015	-5.99327e-016	5.82718e-015	7.66422e-015	-5.17351e-016	-7.41416e-015	-1.60896e-015	-1.03245e-014	-4.26299e-015	-9.80968e-015	-1.52125e-015	-1.09935e-015	6.25872e-015	1.06289e-014	4.48378e-015	8.76981e-015	7.36197e-015	-6.07794e-016	-8.13765e-015	-1.18746e-014	-5.42918e-015	-9.8082e-015	-1.36142e-014
-1.85361e-015	-1.22649e-014	3.88669e-015	-7.33205e-016	6.03111e-015	7.90877e-015	-7.02813e-017	-6.94156e-015	-1.34401e-015	-1.02664e-014	-3.8994e-015	-9.40221e-015	-1.45141e-015	-9.71508e-016	6.28519e-015	1.05994e-014	4.33286e-015	8.67806e-015	7.37065e-015	-9.59557e-016	-8.14611e-015	-1.20081e-014	-5.41223e-015	-1.00176e-014	-1.36018e-014
-1.55205e-015	-1.17943e-014	3.9457e-015	-8.40536e-016	6.24254e-015	8.16139e-015	3.82335e-016	-6.45383e-015	-1.07686e-015	-1.02066e-014	-3.52207e-015	-8.98466e-015	-1.37061e-015	-7.81933e-016	6.32639e-015	1.05978e-014	4.21684e-015	8.61204e-015	7.40128e-015	-1.29572e-015	-8.15439e-015	-1.21238e-014	-5.3877e-015	-1.02499e-014	-1.3595e-014
-1.28004e-015	-1.13076e-014	4.02549e-015	-9.2126e-016	6.46024e-015	8.41982e-015	8.36887e-016	-5.95647e-015	-8.08663e-016	-1.01448e-014	-3.13205e-015	-8.5593e-015	-1.27811e-015	-5.33884e-016	6.38182e-015	1.06235e-014	4.13484e-015	8.57087e-015	7.45564e-015	-1.61451e-015	-8.16235e-015	-1.22209e-014	-5.35527e-015	-1.0504e-014	-1.35936e-014
-1.03907e-015	-1.0808e-014	4.12672e-015	-9.74898e-016	6.68208e-015	8.6819e-015	1.29022e-015	-5.45356e-015	-5.40178e-016	-1.00815e-014	-2.73111e-015	-8.12839e-015	-1.17216e-015	-2.30201e-016	6.45135e-015	1.06755e-014	4.08652e-015	8.55453e-015	7.53411e-015	-1.9143e-015	-8.17091e-015	-1.22988e-014	-5.31458e-015	-1.07781e-014	-1.35981e-014
-8.30218e-016	-1.02985e-014	4.25006e-015	-1.00119e-015	6.90591e-015	8.94519e-015	1.73928e-015	-4.95005e-015	-2.72751e-016	-1.00167e-014	-2.32019e-015	-7.69483e-015	-1.05179e-015	1.26001e-016	6.53472e-015	1.07526e-014	4.07084e-015	8.56229e-015	7.63723e-015	-2.19297e-015	-8.18058e-015	-1.23577e-014	-5.26569e-015	-1.10696e-014	-1.3609e-014
-6.54271e-016	-9.78204e-015	4.39604e-015	-1.00016e-015	7.13055e-015	9.20779e-015	2.18032e-015	-4.45066e-015	-8.10835e-018	-9.95048e-015	-1.90095e-015	-7.26173e-015	-9.17003e-016	5.31072e-016	6.63159e-015	1.08527e-014	4.08566e-015	8.59325e-015	7.76467e-015	-2.44906e-015	-8.19198e-015	-1.2397e-014	-5.20864e-015	-1.13763e-014	-1.36276e-014
-5.12151e-016	-9.26225e-015	4.56385e-015	-9.71664e-016	7.3547e-015	9.46738e-015	2.60973e-015	-3.96016e-015	2.53412e-016	-9.88241e-015	-1.47504e-015	-6.83145e-015	-7.67425e-016	9.80636e-016	6.74204e-015	1.0975e-014	4.12879e-015	8.64651e-015	7.9166e-015	-2.68183e-015	-8.206e-015	-1.24163e-014	-5.14301e-015	-1.16956e-014	-1.36542e-014
-4.04093e-016	-8.74213e-015	4.75348e-015	-9.15978e-016	7.57701e-015	9.72202e-015	3.0247e-015	-3.482e-015	5.10928e-016	-9.81299e-015	-1.04391e-015	-6.40665e-015	-6.02563e-016	1.46962e-015	6.86581e-015	1.11174e-014	4.19835e-015	8.72031e-015	8.09266e-015	-2.88984e-015	-8.22301e-015	-1.24153e-014	-5.06934e-015	-1.20249e-014	-1.36892e-014
-3.30446e-016	-8.22553e-015	4.96451e-015	-8.32631e-016	7.79663e-015	9.96949e-015	3.42306e-015	-3.02027e-015	7.63339e-016	-9.74254e-015	-6.08882e-016	-5.99008e-015	-4.2288e-016	1.99251e-015	7.00204e-015	1.12776e-014	4.29118e-015	8.81337e-015	8.29164e-015	-3.07206e-015	-8.24346e-015	-1.23948e-014	-4.98785e-015	-1.2361e-014	-1.37329e-014
-2.9053e-016	-7.71542e-015	5.19669e-015	-7.22235e-016	8.01334e-015	1.02075e-014	3.80181e-015	-2.5787e-015	1.00961e-015	-9.67159e-015	-1.7131e-016	-5.58449e-015	-2.27566e-016	2.54393e-015	7.15007e-015	1.14537e-014	4.40444e-015	8.92281e-015	8.51211e-015	-3.22731e-015	-8.26845e-015	-1.23553e-014	-4.89844e-015	-1.27004e-014	-1.37863e-014
-2.8337e-016	-7.21458e-015	5.44899e-015	-5.85382e-016	8.22627e-015	1.04342e-014	4.15881e-015	-2.16084e-015	1.249e-015	-9.60064e-015	2.67457e-016	-5.19143e-015	-1.71502e-017	3.11818e-015	7.30966e-015	1.16442e-014	4.53496e-015	9.04668e-015	8.75255e-015	-3.35496e-015	-8.29869e-015	-1.22974e-014	-4.80102e-015	-1.30391e-014	-1.38489e-014
-3.08626e-016	-6.72625e-015	5.72019e-015	-4.22164e-016	8.43562e-015	1.06482e-014	4.49225e-015	-1.77052e-015	1.48108e-015	-9.53009e-015	7.06229e-016	-4.81332e-015	2.0809e-016	3.70953e-015	7.48092e-015	1.18468e-014	4.6795e-015	9.18275e-015	9.0106e-015	-3.45439e-015	-8.33451e-015	-1.22217e-014	-4.69588e-015	-1.33739e-014	-1.3921e-014
-3.65121e-016	-6.25278e-015	6.009e-015	-2.32888e-016	8.64184e-015	1.0849e-014	4.80056e-015	-1.41065e-015	1.70565e-015	-9.46097e-015	1.14371e-015	-4.45287e-015	4.48844e-016	4.31186e-015	7.66362e-015	1.20587e-014	4.83487e-015	9.3284e-015	9.28377e-015	-3.52527e-015	-8.37689e-015	-1.21288e-014	-4.58336e-015	-1.3701e-014	-1.40025e-014
-4.51406e-016	-5.79652e-015	6.31411e-015	-1.83833e-017	8.84523e-015	1.10352e-014	5.08199e-015	-1.08422e-015	1.92158e-015	-9.39392e-015	1.57843e-015	-4.11176e-015	7.04686e-016	4.919e-015	7.85726e-015	1.22783e-014	4.99769e-015	9.48187e-015	9.5699e-015	-3.56772e-015	-8.42609e-015	-1.20192e-014	-4.46353e-015	-1.40163e-014	-1.40937e-014
-5.66085e-016	-5.35978e-015	6.63384e-015	2.20782e-016	9.04682e-015	1.12065e-014	5.33604e-015	-7.93713e-016	2.12831e-015	-9.32947e-015	2.00931e-015	-3.79122e-015	9.74939e-016	5.52436e-015	8.06133e-015	1.25037e-014	5.16513e-015	9.63987e-015	9.86663e-015	-3.58159e-015	-8.4834e-015	-1.18946e-014	-4.33659e-015	-1.43161e-014	-1.4194e-014
-7.07191e-016	-4.94371e-015	6.96594e-015	4.8362e-016	9.24817e-015	1.13627e-014	5.56278e-015	-5.40488e-016	2.32571e-015	-9.26809e-015	2.43486e-015	-3.4929e-015	1.25821e-015	6.1224e-015	8.27509e-015	1.27323e-014	5.33382e-015	9.80009e-015	1.0171e-014	-3.5673e-015	-8.54927e-015	-1.17562e-014	-4.2022e-015	-1.45967e-014	-1.43038e-014
-8.72278e-016	-4.55013e-015	7.30968e-015	7.69271e-016	9.45051e-015	1.15041e-014	5.76173e-015	-3.25162e-016	2.51404e-015	-9.21084e-015	2.85493e-015	-3.21781e-015	1.55383e-015	6.70748e-015	8.49886e-015	1.29622e-014	5.50111e-015	9.96011e-015	1.04803e-014	-3.52538e-015	-8.62336e-015	-1.16048e-014	-4.061e-015	-1.48541e-014	-1.44227e-014
-1.05907e-015	-4.1804e-015	7.66356e-015	1.0774e-015	9.65608e-015	1.16316e-014	5.93261e-015	-1.48515e-016	2.69393e-015	-9.15821e-015	3.26827e-015	-2.96647e-015	1.86125e-015	7.27445e-015	8.73232e-015	1.31915e-014	5.664e-015	1.01171e-014	1.0791e-014	-3.45566e-015	-8.70634e-015	-1.14416e-014	-3.91293e-015	-1.50844e-014	-1.45506e-014
-1.26522e-015	-3.83494e-015	8.0252e-015	1.40759e-015	9.86647e-015	1.17456e-014	6.07706e-015	-1.11765e-017	2.86503e-015	-9.11063e-015	3.67385e-015	-2.74061e-015	2.17939e-015	7.8175e-015	8.97442e-015	1.34184e-014	5.82017e-015	1.02692e-014	1.11008e-014	-3.35887e-015	-8.79912e-015	-1.12677e-014	-3.75818e-015	-1.52845e-014	-1.46872e-014
-1.48799e-015	-3.51429e-015	8.3924e-015	1.75864e-015	1.00833e-014	1.18468e-014	6.19654e-015	8.70637e-017	3.02681e-015	-9.0687e-015	4.07106e-015	-2.54047e-015	2.50724e-015	8.33224e-015	9.22454e-015	1.36414e-014	5.96649e-015	1.04148e-014	1.14073e-014	-3.23628e-015	-8.90184e-015	-1.10844e-014	-3.59688e-015	-1.54508e-014	-1.48323e-014
-1.72497e-015	-3.21928e-015	8.76344e-015	2.13018e-015	1.03097e-014	1.19367e-014	6.29216e-015	1.46528e-016	3.17963e-015	-9.03312e-015	4.45865e-015	-2.36598e-015	2.84386e-015	8.8137e-015	9.48258e-015	1.38578e-014	6.1008e-015	1.05519e-014	1.17076e-014	-3.08876e-015	-9.01435e-015	-1.08931e-014	-3.42895e-015	-1.55812e-014	-1.49855e-014
-1.97401e-015	-2.94967e-015	9.13599e-015	2.52096e-015	1.05476e-014	1.20168e-014	6.36603e-015	1.67862e-016	3.32409e-015	-9.00444e-015	4.83628e-015	-2.2171e-015	3.18828e-015	9.25724e-015	9.74722e-015	1.40662e-014	6.22133e-015	1.06791e-014	1.19987e-014	-2.91719e-015	-9.1359e-015	-1.06948e-014	-3.2546e-015	-1.56725e-014	-1.51457e-014
-2.23161e-015	-2.70441e-015	9.50774e-015	2.9302e-015	1.07987e-014	1.2089e-014	6.42023e-015	1.52273e-016	3.46017e-015	-8.98348e-015	5.20329e-015	-2.09366e-015	3.53942e-015	9.65856e-015	1.00177e-014	1.42662e-014	6.32632e-015	1.07951e-014	1.22776e-014	-2.72286e-015	-9.26639e-015	-1.0491e-014	-3.07397e-015	-1.57225e-014	-1.53122e-014
-2.49448e-015	-2.483e-015	9.87563e-015	3.35633e-015	1.1065e-014	1.21557e-014	6.45744e-015	1.01854e-016	3.58868e-015	-8.97032e-015	5.55909e-015	-1.99516e-015	3.89689e-015	1.00138e-014	1.0293e-014	1.44562e-014	6.41439e-015	1.08982e-014	1.2542e-014	-2.5064e-015	-9.40521e-015	-1.02826e-014	-2.8867e-015	-1.57286e-014	-1.54843e-014
-2.75973e-015	-2.28448e-015	1.02382e-014	3.79816e-015	1.13484e-014	1.22191e-014	6.48064e-015	1.91366e-017	3.70994e-015	-8.9655e-015	5.90359e-015	-1.92016e-015	4.25962e-015	1.03202e-014	1.05728e-014	1.46347e-014	6.4848e-015	1.09872e-014	1.27897e-014	-2.26943e-015	-9.55258e-015	-1.00705e-014	-2.69283e-015	-1.56898e-014	-1.56618e-014
-3.02495e-015	-2.10716e-015	1.05931e-014	4.25459e-015	1.16515e-014	1.22815e-014	6.49255e-015	-9.27408e-017	3.82515e-015	-8.96918e-015	6.23645e-015	-1.86783e-015	4.62636e-015	1.05753e-014	1.08556e-014	1.48006e-014	6.537e-015	1.10613e-014	1.30187e-014	-2.01395e-015	-9.70726e-015	-9.85646e-015	-2.49279e-015	-1.5605e-014	-1.58431e-014
-3.28753e-015	-1.94932e-015	1.09374e-014	4.72427e-015	1.19758e-014	1.23459e-014	6.49636e-015	-2.31829e-016	3.93483e-015	-8.98164e-015	6.55714e-015	-1.83705e-015	4.99565e-015	1.07766e-014	1.11402e-014	1.49523e-014	6.57023e-015	1.11201e-014	1.32272e-014	-1.74164e-015	-9.86832e-015	-9.64145e-015	-2.28661e-015	-1.54738e-014	-1.60278e-014
-3.54531e-015	-1.80866e-015	1.12688e-014	5.20481e-015	1.2322e-014	1.2415e-014	6.4953e-015	-3.95783e-016	4.03914e-015	-9.00332e-015	6.86484e-015	-1.82666e-015	5.36634e-015	1.09225e-014	1.14246e-014	1.50889e-014	6.5838e-015	1.11632e-014	1.34127e-014	-1.45461e-015	-1.00353e-014	-9.42695e-015	-2.07499e-015	-1.52955e-014	-1.6215e-014
-3.79577e-015	-1.68329e-015	1.15847e-014	5.69512e-015	1.26906e-014	1.24919e-014	6.49294e-015	-5.81591e-016	4.13912e-015	-9.03432e-015	7.15983e-015	-1.83466e-015	5.73815e-015	1.10106e-014	1.17073e-014	1.52096e-014	6.5776e-015	1.11903e-014	1.35735e-014	-1.15508e-015	-1.02064e-014	-9.2139e-015	-1.85773e-015	-1.50706e-014	-1.64039e-014
-4.03628e-015	-1.57175e-015	1.18832e-014	6.1938e-015	1.30821e-014	1.2579e-014	6.49269e-015	-7.85842e-016	4.23486e-015	-9.07417e-015	7.44231e-015	-1.85957e-015	6.11001e-015	1.10399e-014	1.19868e-014	1.53127e-014	6.55189e-015	1.12016e-014	1.37093e-014	-8.44744e-016	-1.03807e-014	-9.00388e-015	-1.63514e-015	-1.47992e-014	-1.6594e-014
-4.2652e-015	-1.47147e-015	1.21622e-014	6.69813e-015	1.34959e-014	1.26788e-014	6.49706e-015	-1.00497e-015	4.32653e-015	-9.12304e-015	7.71196e-015	-1.89978e-015	6.48085e-015	1.10094e-014	1.22612e-014	1.53977e-014	6.50718e-015	1.11976e-014	1.38189e-014	-5.25416e-016	-1.05573e-014	-8.79737e-015	-1.40708e-015	-1.44826e-014	-1.67842e-014
-4.48038e-015	-1.38042e-015	1.24191e-014	7.20666e-015	1.39317e-014	1.27932e-014	6.50898e-015	-1.2356e-015	4.41484e-015	-9.18017e-015	7.96856e-015	-1.95294e-015	6.84991e-015	1.09193e-014	1.25284e-014	1.54631e-014	6.44389e-015	1.11792e-014	1.39014e-014	-1.99325e-016	-1.07354e-014	-8.59572e-015	-1.17408e-015	-1.41228e-014	-1.69735e-014
-4.67962e-015	-1.29584e-015	1.26518e-014	7.71653e-015	1.43886e-014	1.2925e-014	6.53198e-015	-1.47457e-015	4.50003e-015	-9.24566e-015	8.21162e-015	-2.01688e-015	7.21645e-015	1.077e-014	1.27864e-014	1.55079e-014	6.36213e-015	1.11466e-014	1.39577e-014	1.30426e-016	-1.09133e-014	-8.39986e-015	-9.36225e-016	-1.37221e-014	-1.71605e-014
-4.86173e-015	-1.21523e-015	1.28583e-014	8.22544e-015	1.48653e-014	1.30765e-014	6.56883e-015	-1.71847e-015	4.58173e-015	-9.31937e-015	8.44106e-015	-2.08943e-015	7.57937e-015	1.05619e-014	1.30327e-014	1.5532e-014	6.26287e-015	1.11009e-014	1.39876e-014	4.61756e-016	-1.10901e-014	-8.21002e-015	-6.94687e-016	-1.32832e-014	-1.73441e-014
-5.02575e-015	-1.13643e-015	1.3037e-014	8.7311e-015	1.53608e-014	1.32492e-014	6.62231e-015	-1.96455e-015	4.66095e-015	-9.40049e-015	8.65697e-015	-2.16846e-015	7.93851e-015	1.02962e-014	1.32652e-014	1.55345e-014	6.14742e-015	1.1043e-014	1.39914e-014	7.92341e-016	-1.12647e-014	-8.02725e-015	-4.49651e-016	-1.28092e-014	-1.75233e-014
-5.17088e-015	-1.05708e-015	1.31862e-014	9.23188e-015	1.58728e-014	1.34447e-014	6.69515e-015	-2.20988e-015	4.73805e-015	-9.48862e-015	8.85974e-015	-2.25198e-015	8.29323e-015	9.97412e-015	1.34815e-014	1.55148e-014	6.01751e-015	1.09738e-014	1.3969e-014	1.11973e-015	-1.14358e-014	-7.85252e-015	-2.01593e-016	-1.23036e-014	-1.76976e-014
-5.29632e-015	-9.74123e-016	1.33047e-014	9.7245e-015	1.6398e-014	1.36647e-014	6.78994e-015	-2.45174e-015	4.81224e-015	-9.58352e-015	9.04894e-015	-2.33808e-015	8.64232e-015	9.59797e-015	1.36797e-014	1.5472e-014	5.87428e-015	1.08944e-014	1.39212e-014	1.44188e-015	-1.16024e-014	-7.68573e-015	4.86683e-017	-1.17702e-014	-1.78659e-014
-5.40116e-015	-8.85447e-016	1.33908e-014	1.02064e-014	1.69335e-014	1.391e-014	6.90869e-015	-2.68779e-015	4.88344e-015	-9.6842e-015	9.22471e-015	-2.42489e-015	8.98564e-015	9.16934e-015	1.38574e-014	1.54062e-014	5.71833e-015	1.0806e-014	1.38496e-014	1.75599e-015	-1.17626e-014	-7.52777e-015	3.00345e-016	-1.12124e-014	-1.80269e-014
-5.48542e-015	-7.88827e-016	1.34431e-014	1.0675e-014	1.74764e-014	1.41816e-014	7.05268e-015	-2.91554e-015	4.95089e-015	-9.78971e-015	9.3868e-015	-2.51002e-015	9.32239e-015	8.69064e-015	1.4012e-014	1.53166e-014	5.55067e-015	1.071e-014	1.37559e-014	2.05958e-015	-1.19157e-014	-7.37943e-015	5.5272e-016	-1.06346e-014	-1.818e-014
-5.54918e-015	-6.82506e-016	1.34606e-014	1.11272e-014	1.80226e-014	1.44792e-014	7.22255e-015	-3.13364e-015	5.01451e-015	-9.89947e-015	9.53583e-015	-2.59227e-015	9.65177e-015	8.16419e-015	1.41414e-014	1.5203e-014	5.37316e-015	1.06072e-014	1.36417e-014	2.35059e-015	-1.20609e-014	-7.24069e-015	8.05261e-016	-1.00414e-014	-1.83245e-014
-5.59249e-015	-5.64849e-016	1.34429e-014	1.15614e-014	1.85685e-014	1.48026e-014	7.41939e-015	-3.33984e-015	5.07411e-015	-1.00126e-014	9.67162e-015	-2.67041e-015	9.97314e-015	7.59313e-015	1.42435e-014	1.50644e-014	5.18641e-015	1.04988e-014	1.35098e-014	2.6269e-015	-1.21975e-014	-7.11184e-015	1.0566e-015	-9.43686e-015	-1.84592e-014
-5.61638e-015	-4.3385e-016	1.33886e-014	1.19746e-014	1.91103e-014	1.51523e-014	7.64356e-015	-3.53188e-015	5.12932e-015	-1.01283e-014	9.79427e-015	-2.74294e-015	1.02854e-014	6.98091e-015	1.43164e-014	1.49006e-014	4.99208e-015	1.03864e-014	1.33625e-014	2.88588e-015	-1.23236e-014	-6.99288e-015	1.3055e-015	-8.8258e-015	-1.85825e-014
-5.62141e-015	-2.88636e-016	1.32977e-014	1.23643e-014	1.96444e-014	1.55269e-014	7.89521e-015	-3.70926e-015	5.18012e-015	-1.02459e-014	9.90368e-015	-2.80834e-015	1.05878e-014	6.33115e-015	1.43581e-014	1.47117e-014	4.79164e-015	1.02708e-014	1.3202e-014	3.12594e-015	-1.24391e-014	-6.88417e-015	1.55086e-015	-8.21331e-015	-1.8694e-014
-5.60837e-015	-1.28164e-016	1.31703e-014	1.27284e-014	2.01665e-014	1.59252e-014	8.17439e-015	-3.87095e-015	5.2258e-015	-1.03646e-014	1.00002e-014	-2.86521e-015	1.08806e-014	5.64691e-015	1.43669e-014	1.44977e-014	4.58647e-015	1.01531e-014	1.30304e-014	3.34513e-015	-1.25445e-014	-6.78554e-015	1.792e-015	-7.60279e-015	-1.8793e-014
-5.57828e-015	4.82176e-017	1.30069e-014	1.3065e-014	2.0672e-014	1.63448e-014	8.48077e-015	-4.01603e-015	5.2657e-015	-1.04836e-014	1.00841e-014	-2.91306e-015	1.11626e-014	4.93203e-015	1.4341e-014	1.42587e-014	4.37777e-015	1.00342e-014	1.28507e-014	3.54255e-015	-1.26388e-014	-6.69654e-015	2.0278e-015	-6.99851e-015	-1.88782e-014
-5.53188e-015	2.40423e-016	1.28086e-014	1.33718e-014	2.11575e-014	1.67844e-014	8.81361e-015	-4.1443e-015	5.29898e-015	-1.06019e-014	1.01552e-014	-2.95104e-015	1.14326e-014	4.19077e-015	1.428e-014	1.39951e-014	4.16745e-015	9.91537e-015	1.26658e-014	3.71663e-015	-1.27212e-014	-6.6169e-015	2.25673e-015	-6.40517e-015	-1.89492e-014
-5.47118e-015	4.49598e-016	1.25764e-014	1.36479e-014	2.16186e-014	1.72415e-014	9.17155e-015	-4.25558e-015	5.32578e-015	-1.07185e-014	1.02137e-014	-2.97909e-015	1.16897e-014	3.42728e-015	1.4183e-014	1.37073e-014	3.95744e-015	9.79726e-015	1.24791e-014	3.86683e-015	-1.27925e-014	-6.54637e-015	2.47779e-015	-5.82659e-015	-1.90053e-014
-5.39793e-015	6.76261e-016	1.23115e-014	1.38922e-014	2.20517e-014	1.77138e-014	9.55342e-015	-4.34969e-015	5.34579e-015	-1.08322e-014	1.02599e-014	-2.99704e-015	1.19339e-014	2.64614e-015	1.40494e-014	1.33961e-014	3.74915e-015	9.68093e-015	1.22931e-014	3.99239e-015	-1.28525e-014	-6.48421e-015	2.69018e-015	-5.26601e-015	-1.90453e-014
-5.31331e-015	9.19587e-016	1.20157e-014	1.41036e-014	2.24538e-014	1.81984e-014	9.95748e-015	-4.4275e-015	5.35843e-015	-1.09423e-014	1.02943e-014	-3.00506e-015	1.21646e-014	1.85214e-015	1.38788e-014	1.30629e-014	3.54371e-015	9.56653e-015	1.21107e-014	4.0926e-015	-1.29018e-014	-6.4295e-015	2.89204e-015	-4.72693e-015	-1.90686e-014
-5.21848e-015	1.1787e-015	1.16917e-014	1.42811e-014	2.28226e-014	1.86921e-014	1.03817e-014	-4.48887e-015	5.3638e-015	-1.10477e-014	1.0317e-014	-3.00301e-015	1.23811e-014	1.04955e-015	1.36716e-014	1.27091e-014	3.34216e-015	9.45502e-015	1.19348e-014	4.16756e-015	-1.29401e-014	-6.38161e-015	3.08309e-015	-4.21237e-015	-1.90749e-014
-5.1156e-015	1.45342e-015	1.13422e-014	1.44244e-014	2.31554e-014	1.91915e-014	1.08236e-014	-4.53509e-015	5.36103e-015	-1.11473e-014	1.03283e-014	-2.99164e-015	1.25829e-014	2.42485e-016	1.34281e-014	1.23354e-014	3.14634e-015	9.34761e-015	1.17681e-014	4.21661e-015	-1.29677e-014	-6.34001e-015	3.26228e-015	-3.72451e-015	-1.9064e-014
-5.00617e-015	1.74195e-015	1.09697e-014	1.45329e-014	2.34501e-014	1.9693e-014	1.12803e-014	-4.56741e-015	5.35126e-015	-1.12405e-014	1.03288e-014	-2.97095e-015	1.2769e-014	-5.63981e-016	1.31488e-014	1.19439e-014	2.95738e-015	9.24496e-015	1.16141e-014	4.24002e-015	-1.29849e-014	-6.30346e-015	3.42874e-015	-3.26541e-015	-1.90353e-014
-4.89215e-015	2.04346e-015	1.05777e-014	1.46067e-014	2.37052e-014	2.01934e-014	1.17491e-014	-4.58619e-015	5.33381e-015	-1.13265e-014	1.03186e-014	-2.94211e-015	1.29393e-014	-1.36506e-015	1.2835e-014	1.15367e-014	2.77648e-015	9.14709e-015	1.14751e-014	4.23897e-015	-1.29919e-014	-6.27071e-015	3.58236e-015	-2.83719e-015	-1.89885e-014
-4.77484e-015	2.35758e-015	1.01694e-014	1.46469e-014	2.39197e-014	2.06886e-014	1.22274e-014	-4.59368e-015	5.30837e-015	-1.14055e-014	1.02978e-014	-2.90602e-015	1.30935e-014	-2.15583e-015	1.24878e-014	1.11151e-014	2.6048e-015	9.05461e-015	1.13538e-014	4.21492e-015	-1.299e-014	-6.24087e-015	3.72263e-015	-2.44134e-015	-1.89236e-014
-4.65601e-015	2.68343e-015	9.74834e-015	1.46542e-014	2.40927e-014	2.11755e-014	1.27128e-014	-4.59104e-015	5.27567e-015	-1.14764e-014	1.02677e-014	-2.86311e-015	1.32307e-014	-2.9311e-015	1.21093e-014	1.06811e-014	2.44301e-015	8.96827e-015	1.12532e-014	4.16901e-015	-1.29802e-014	-6.21249e-015	3.84889e-015	-2.07818e-015	-1.88405e-014
-4.53679e-015	3.01936e-015	9.31894e-015	1.46297e-014	2.42247e-014	2.16501e-014	1.32029e-014	-4.57971e-015	5.2366e-015	-1.15387e-014	1.0229e-014	-2.81441e-015	1.33507e-014	-3.68719e-015	1.17011e-014	1.02372e-014	2.29283e-015	8.88895e-015	1.11747e-014	4.1023e-015	-1.29625e-014	-6.18436e-015	3.96075e-015	-1.74764e-015	-1.87391e-014
-4.4183e-015	3.36376e-015	8.88576e-015	1.45755e-014	2.43164e-014	2.21092e-014	1.36941e-014	-4.56106e-015	5.19113e-015	-1.15917e-014	1.0182e-014	-2.76094e-015	1.34537e-014	-4.41926e-015	1.1266e-014	9.78557e-015	2.15519e-015	8.81677e-015	1.11209e-014	4.0165e-015	-1.29379e-014	-6.15462e-015	4.05828e-015	-1.44957e-015	-1.86197e-014
-4.30216e-015	3.71463e-015	8.45271e-015	1.44936e-014	2.43692e-014	2.25494e-014	1.41843e-014	-4.5372e-015	5.14081e-015	-1.16356e-014	1.01276e-014	-2.7041e-015	1.35391e-014	-5.12298e-015	1.08065e-014	9.32869e-015	2.03107e-015	8.75307e-015	1.10937e-014	3.91345e-015	-1.29069e-014	-6.1218e-015	4.14141e-015	-1.18316e-015	-1.84826e-014
-4.18944e-015	4.06976e-015	8.02472e-015	1.43856e-014	2.43845e-014	2.29674e-014	1.46704e-014	-4.50933e-015	5.08619e-015	-1.16704e-014	1.00669e-014	-2.64506e-015	1.36068e-014	-5.79471e-015	1.03255e-014	8.86921e-015	1.92179e-015	8.69816e-015	1.10944e-014	3.79632e-015	-1.28709e-014	-6.08402e-015	4.21049e-015	-9.47146e-016	-1.83277e-014
-4.08142e-015	4.42779e-015	7.60636e-015	1.42534e-014	2.43649e-014	2.33599e-014	1.51491e-014	-4.47826e-015	5.02822e-015	-1.16954e-014	1.00005e-014	-2.5857e-015	1.36566e-014	-6.43038e-015	9.82639e-015	8.41031e-015	1.82863e-015	8.65254e-015	1.11243e-014	3.66799e-015	-1.28311e-014	-6.03985e-015	4.26589e-015	-7.39544e-016	-1.81558e-014
-3.97873e-015	4.78681e-015	7.2022e-015	1.41005e-014	2.4313e-014	2.37248e-014	1.56175e-014	-4.44542e-015	4.96786e-015	-1.17103e-014	9.92934e-015	-2.52715e-015	1.36889e-014	-7.02625e-015	9.31201e-015	7.95478e-015	1.75257e-015	8.61673e-015	1.11847e-014	3.531e-015	-1.27879e-014	-5.98827e-015	4.30835e-015	-5.58142e-016	-1.79676e-014
-3.88214e-015	5.14504e-015	6.81668e-015	1.39299e-014	2.42322e-014	2.40594e-014	1.60729e-014	-4.41227e-015	4.90643e-015	-1.17155e-014	9.85416e-015	-2.47062e-015	1.37035e-014	-7.57935e-015	8.78606e-015	7.50577e-015	1.69413e-015	8.59121e-015	1.12757e-014	3.38854e-015	-1.27418e-014	-5.92752e-015	4.33897e-015	-4.00981e-016	-1.77636e-014
-3.79211e-015	5.50119e-015	6.45492e-015	1.37439e-014	2.41262e-014	2.43618e-014	1.65132e-014	-4.37921e-015	4.84521e-015	-1.17106e-014	9.77576e-015	-2.41756e-015	1.37012e-014	-8.08636e-015	8.25231e-015	7.0665e-015	1.65353e-015	8.57595e-015	1.13975e-014	3.24407e-015	-1.26938e-014	-5.8558e-015	4.35848e-015	-2.65465e-016	-1.75448e-014
-3.70863e-015	5.8533e-015	6.121e-015	1.35464e-014	2.3999e-014	2.46304e-014	1.69363e-014	-4.34672e-015	4.78541e-015	-1.16954e-014	9.6956e-015	-2.36893e-015	1.36823e-014	-8.54456e-015	7.71473e-015	6.63978e-015	1.63209e-015	8.57186e-015	1.15502e-014	3.1003e-015	-1.26447e-014	-5.77265e-015	4.36781e-015	-1.48542e-016	-1.73123e-014
-3.63161e-015	6.19998e-015	5.82019e-015	1.33406e-014	2.38551e-014	2.48636e-014	1.73406e-014	-4.31475e-015	4.72872e-015	-1.16705e-014	9.61459e-015	-2.32594e-015	1.36471e-014	-8.95116e-015	7.17766e-015	6.22857e-015	1.63037e-015	8.5798e-015	1.17338e-014	2.96135e-015	-1.25948e-014	-5.67775e-015	4.36867e-015	-4.69991e-017	-1.70667e-014
-3.56075e-015	6.53962e-015	5.55621e-015	1.31298e-014	2.36988e-014	2.50605e-014	1.77245e-014	-4.28412e-015	4.67623e-015	-1.16369e-014	9.53361e-015	-2.28932e-015	1.35963e-014	-9.3046e-015	6.64518e-015	5.83538e-015	1.64838e-015	8.60021e-015	1.19476e-014	2.83117e-015	-1.25444e-014	-5.56962e-015	4.36212e-015	4.2491e-017	-1.68093e-014
-3.49562e-015	6.87159e-015	5.33309e-015	1.29173e-014	2.35344e-014	2.522e-014	1.80864e-014	-4.25484e-015	4.62956e-015	-1.15945e-014	9.45343e-015	-2.26033e-015	1.35303e-014	-9.60303e-015	6.12108e-015	5.46265e-015	1.68623e-015	8.63379e-015	1.21906e-014	2.71276e-015	-1.24942e-014	-5.44664e-015	4.34986e-015	1.2335e-016	-1.65408e-014
-3.43545e-015	7.19447e-015	5.1537e-015	1.27068e-014	2.33667e-014	2.53422e-014	1.84244e-014	-4.22812e-015	4.58935e-015	-1.15436e-014	9.37546e-015	-2.23929e-015	1.34502e-014	-9.84553e-015	5.60911e-015	5.11302e-015	1.74415e-015	8.68043e-015	1.24618e-014	2.6093e-015	-1.24453e-014	-5.30804e-015	4.33379e-015	1.99077e-016	-1.62622e-014
-3.37983e-015	7.50713e-015	5.02068e-015	1.25015e-014	2.31999e-014	2.54275e-014	1.87376e-014	-4.20284e-015	4.55701e-015	-1.14847e-014	9.3008e-015	-2.22708e-015	1.33573e-014	-1.00318e-014	5.11299e-015	4.78888e-015	1.82245e-015	8.74112e-015	1.27591e-014	2.52443e-015	-1.23969e-014	-5.1534e-015	4.31571e-015	2.73263e-016	-1.59755e-014
-3.32765e-015	7.80897e-015	4.93622e-015	1.23045e-014	2.3039e-014	2.54763e-014	1.90244e-014	-4.17818e-015	4.534e-015	-1.14187e-014	9.23051e-015	-2.22383e-015	1.32527e-014	-1.01617e-014	4.63581e-015	4.49218e-015	1.92082e-015	8.81609e-015	1.30803e-014	2.46129e-015	-1.23487e-014	-4.98218e-015	4.29793e-015	3.49033e-016	-1.56824e-014
-3.27792e-015	8.09905e-015	4.90204e-015	1.21182e-014	2.28874e-014	2.54893e-014	1.92841e-014	-4.15381e-015	4.52146e-015	-1.13463e-014	9.1655e-015	-2.22973e-015	1.31376e-014	-1.02364e-014	4.18015e-015	4.22418e-015	2.03869e-015	8.9055e-015	1.34231e-014	2.42228e-015	-1.2301e-014	-4.79426e-015	4.28214e-015	4.29658e-016	-1.53839e-014
-3.22903e-015	8.37684e-015	4.91919e-015	1.19454e-014	2.27487e-014	2.54682e-014	1.95168e-014	-4.12881e-015	4.51996e-015	-1.12683e-014	9.10713e-015	-2.24508e-015	1.30131e-014	-1.02563e-014	3.74845e-015	3.98609e-015	2.17542e-015	9.00978e-015	1.37854e-014	2.41051e-015	-1.22541e-014	-4.58968e-015	4.27014e-015	5.17274e-016	-1.50814e-014
-3.18026e-015	8.64248e-015	4.98815e-015	1.17884e-014	2.26261e-014	2.54142e-014	1.9722e-014	-4.10221e-015	4.531e-015	-1.11854e-014	9.05655e-015	-2.26975e-015	1.28802e-014	-1.02232e-014	3.34348e-015	3.77996e-015	2.33046e-015	9.12959e-015	1.41637e-014	2.42891e-015	-1.22069e-014	-4.36818e-015	4.26407e-015	6.14585e-016	-1.4776e-014
-3.13004e-015	8.8949e-015	5.10846e-015	1.16499e-014	2.25229e-014	2.53295e-014	1.99002e-014	-4.07348e-015	4.55541e-015	-1.10985e-014	9.01432e-015	-2.30343e-015	1.27399e-014	-1.01394e-014	2.96701e-015	3.60651e-015	2.50256e-015	9.26463e-015	1.45558e-014	2.47889e-015	-1.21593e-014	-4.12986e-015	4.26594e-015	7.24098e-016	-1.44687e-014
-3.07721e-015	9.13396e-015	5.27983e-015	1.15311e-014	2.24411e-014	2.52157e-014	2.00514e-014	-4.04091e-015	4.59366e-015	-1.10083e-014	8.98178e-015	-2.34572e-015	1.25943e-014	-1.00077e-014	2.62075e-015	3.46568e-015	2.68985e-015	9.41459e-015	1.49579e-014	2.56223e-015	-1.2111e-014	-3.87572e-015	4.27799e-015	8.47956e-016	-1.41611e-014
-3.02044e-015	9.35956e-015	5.50079e-015	1.14329e-014	2.23829e-014	2.50754e-014	2.01752e-014	-4.0033e-015	4.64567e-015	-1.09161e-014	8.96012e-015	-2.39613e-015	1.24449e-014	-9.83065e-015	2.30635e-015	3.35699e-015	2.8902e-015	9.57939e-015	1.53664e-014	2.6802e-015	-1.20606e-014	-3.60661e-015	4.30195e-015	9.87933e-016	-1.38549e-014
-2.95836e-015	9.57127e-015	5.76879e-015	1.13567e-014	2.23491e-014	2.49107e-014	2.02723e-014	-3.95882e-015	4.71142e-015	-1.08224e-014	8.94952e-015	-2.45384e-015	1.22926e-014	-9.61217e-015	2.02476e-015	3.28024e-015	3.10184e-015	9.75865e-015	1.57777e-014	2.83404e-015	-1.20068e-014	-3.32301e-015	4.33989e-015	1.14539e-015	-1.35511e-014
-2.88979e-015	9.76909e-015	6.08174e-015	1.13025e-014	2.23405e-014	2.47244e-014	2.03432e-014	-3.90684e-015	4.7908e-015	-1.07282e-014	8.9509e-015	-2.51786e-015	1.21391e-014	-9.35591e-015	1.77676e-015	3.23517e-015	3.32242e-015	9.95168e-015	1.61883e-014	3.02453e-015	-1.19494e-014	-3.02624e-015	4.39338e-015	1.32134e-015	-1.32505e-014
-2.81357e-015	9.9531e-015	6.43607e-015	1.12699e-014	2.2357e-014	2.45202e-014	2.03886e-014	-3.8454e-015	4.88371e-015	-1.06339e-014	8.96471e-015	-2.58731e-015	1.19867e-014	-9.06599e-015	1.56269e-015	3.22058e-015	3.55014e-015	1.01575e-014	1.6595e-014	3.25143e-015	-1.18871e-014	-2.71741e-015	4.46362e-015	1.51639e-015	-1.29541e-014
-2.72832e-015	1.01237e-014	6.82809e-015	1.12587e-014	2.23984e-014	2.43008e-014	2.04093e-014	-3.7728e-015	4.98988e-015	-1.05407e-014	8.99109e-015	-2.66117e-015	1.18363e-014	-8.74645e-015	1.38204e-015	3.23504e-015	3.78249e-015	1.03757e-014	1.69943e-014	3.51483e-015	-1.18184e-014	-2.39771e-015	4.55264e-015	1.73103e-015	-1.26625e-014
-2.63293e-015	1.02805e-014	7.25354e-015	1.12686e-014	2.24635e-014	2.40691e-014	2.04071e-014	-3.68718e-015	5.10805e-015	-1.04489e-014	9.03048e-015	-2.73791e-015	1.1689e-014	-8.40165e-015	1.23419e-015	3.2764e-015	4.01659e-015	1.06055e-014	1.73834e-014	3.8139e-015	-1.17417e-014	-2.06819e-015	4.66164e-015	1.96511e-015	-1.2376e-014
-2.52673e-015	1.04239e-014	7.7075e-015	1.12985e-014	2.25509e-014	2.38285e-014	2.03832e-014	-3.58696e-015	5.23726e-015	-1.0359e-014	9.08326e-015	-2.81681e-015	1.15456e-014	-8.03675e-015	1.11848e-015	3.34262e-015	4.24978e-015	1.08455e-014	1.77593e-014	4.14657e-015	-1.16556e-014	-1.73088e-015	4.7919e-015	2.218e-015	-1.20959e-014
-2.40832e-015	1.0555e-014	8.18466e-015	1.13464e-014	2.26578e-014	2.35821e-014	2.03394e-014	-3.47101e-015	5.37647e-015	-1.02722e-014	9.1496e-015	-2.89634e-015	1.14071e-014	-7.65719e-015	1.03354e-015	3.43151e-015	4.47909e-015	1.10945e-014	1.81181e-014	4.5115e-015	-1.15586e-014	-1.38784e-015	4.94351e-015	2.48925e-015	-1.18231e-014
-2.27704e-015	1.06735e-014	8.67925e-015	1.14105e-014	2.2782e-014	2.33326e-014	2.02769e-014	-3.33779e-015	5.52403e-015	-1.01887e-014	9.22968e-015	-2.97548e-015	1.12754e-014	-7.26739e-015	9.7838e-016	3.54082e-015	4.70126e-015	1.13515e-014	1.84577e-014	4.90649e-015	-1.14492e-014	-1.04056e-015	5.11746e-015	2.77726e-015	-1.1557e-014
-2.1323e-015	1.07792e-014	9.18556e-015	1.1489e-014	2.29206e-014	2.30831e-014	2.01976e-014	-3.18618e-015	5.67852e-015	-1.01086e-014	9.32301e-015	-3.05329e-015	1.11506e-014	-6.87167e-015	9.51541e-016	3.66842e-015	4.91292e-015	1.1615e-014	1.87753e-014	5.32844e-015	-1.13259e-014	-6.91606e-016	5.31382e-015	3.08009e-015	-1.12974e-014
-1.97425e-015	1.08724e-014	9.69777e-015	1.15795e-014	2.30702e-014	2.2836e-014	2.01034e-014	-3.01455e-015	5.83831e-015	-1.00322e-014	9.42991e-015	-3.12829e-015	1.10331e-014	-6.47507e-015	9.51389e-016	3.81216e-015	5.11149e-015	1.18833e-014	1.90689e-014	5.77511e-015	-1.11873e-014	-3.43053e-016	5.53265e-015	3.39609e-015	-1.10445e-014
-1.80293e-015	1.09536e-014	1.02091e-014	1.16793e-014	2.32264e-014	2.25944e-014	1.99948e-014	-2.82152e-015	6.00191e-015	-9.95973e-015	9.54958e-015	-3.19925e-015	1.09234e-014	-6.08229e-015	9.7618e-016	3.96928e-015	5.29422e-015	1.21553e-014	1.93368e-014	6.24285e-015	-1.10316e-014	3.51226e-018	5.77414e-015	3.72269e-015	-1.07978e-014
-1.61868e-015	1.10228e-014	1.07135e-014	1.17858e-014	2.33858e-014	2.23606e-014	1.98738e-014	-2.60655e-015	6.1681e-015	-9.89101e-015	9.68143e-015	-3.26518e-015	1.08218e-014	-5.69749e-015	1.02368e-015	4.13734e-015	5.45807e-015	1.24294e-014	1.9578e-014	6.72817e-015	-1.08584e-014	3.45756e-016	6.03774e-015	4.05737e-015	-1.05567e-014
-1.42134e-015	1.10801e-014	1.12053e-014	1.18965e-014	2.35448e-014	2.21379e-014	1.97428e-014	-2.36924e-015	6.33498e-015	-9.82613e-015	9.82502e-015	-3.32466e-015	1.07278e-014	-5.32531e-015	1.09129e-015	4.3143e-015	5.60007e-015	1.2704e-014	1.97911e-014	7.22703e-015	-1.06661e-014	6.81688e-016	6.3225e-015	4.39762e-015	-1.03208e-014
-1.21166e-015	1.11256e-014	1.16782e-014	1.20081e-014	2.36998e-014	2.19291e-014	1.96036e-014	-2.10881e-015	6.50075e-015	-9.76461e-015	9.97978e-015	-3.37646e-015	1.06416e-014	-4.96871e-015	1.17683e-015	4.49682e-015	5.7173e-015	1.29774e-014	1.99748e-014	7.73493e-015	-1.0454e-014	1.00959e-015	6.62743e-015	4.74076e-015	-1.00895e-014
-9.89627e-016	1.11594e-014	1.21265e-014	1.21178e-014	2.38467e-014	2.1736e-014	1.94582e-014	-1.82443e-015	6.66354e-015	-9.70648e-015	1.01449e-014	-3.41926e-015	1.05633e-014	-4.63125e-015	1.27849e-015	4.68276e-015	5.80842e-015	1.32476e-014	2.01289e-014	8.24743e-015	-1.02205e-014	1.32818e-015	6.95119e-015	5.084e-015	-9.86084e-015
-7.5699e-016	1.1181e-014	1.25447e-014	1.22231e-014	2.39819e-014	2.15603e-014	1.9309e-014	-1.51637e-015	6.82216e-015	-9.65099e-015	1.03196e-014	-3.45237e-015	1.04923e-014	-4.31577e-015	1.3938e-015	4.86965e-015	5.87139e-015	1.35132e-014	2.02541e-014	8.75987e-015	-9.9651e-015	1.6358e-015	7.29235e-015	5.42495e-015	-9.63387e-015
-5.14881e-016	1.11899e-014	1.29287e-014	1.2321e-014	2.4102e-014	2.14037e-014	1.91576e-014	-1.18455e-015	6.97463e-015	-9.59756e-015	1.05028e-014	-3.47434e-015	1.04281e-014	-4.02484e-015	1.52047e-015	5.05612e-015	5.90442e-015	1.37728e-014	2.03508e-014	9.26783e-015	-9.68695e-015	1.93102e-015	7.64908e-015	5.76017e-015	-9.40728e-015
-2.64106e-016	1.11864e-014	1.32734e-014	1.24083e-014	2.4203e-014	2.12684e-014	1.90059e-014	-8.29559e-016	7.11939e-015	-9.54521e-015	1.06932e-014	-3.48469e-015	1.03696e-014	-3.76044e-015	1.65705e-015	5.241e-015	5.90668e-015	1.40253e-014	2.04195e-014	9.76713e-015	-9.38599e-015	2.21255e-015	8.01926e-015	6.08719e-015	-9.17947e-015
-6.39361e-018	1.11705e-014	1.35753e-014	1.24829e-014	2.42824e-014	2.11549e-014	1.88557e-014	-4.51824e-016	7.25496e-015	-9.49307e-015	1.08897e-014	-3.48307e-015	1.03157e-014	-3.5231e-015	1.80215e-015	5.42274e-015	5.87706e-015	1.42694e-014	2.04627e-014	1.02528e-014	-9.06233e-015	2.47847e-015	8.40079e-015	6.4038e-015	-8.94862e-015
2.5681e-016	1.11415e-014	1.38311e-014	1.25422e-014	2.4338e-014	2.10637e-014	1.87096e-014	-5.14325e-017	7.38053e-015	-9.43974e-015	1.1091e-014	-3.46953e-015	1.02659e-014	-3.3133e-015	1.95416e-015	5.59999e-015	5.81518e-015	1.45032e-014	2.04819e-014	1.07202e-014	-8.71526e-015	2.72772e-015	8.79148e-015	6.70721e-015	-8.71329e-015
5.23537e-016	1.10991e-014	1.40381e-014	1.25838e-014	2.43676e-014	2.09954e-014	1.85691e-014	3.71018e-016	7.49515e-015	-9.38391e-015	1.1296e-014	-3.44349e-015	1.02183e-014	-3.13021e-015	2.11119e-015	5.77278e-015	5.7215e-015	1.47269e-014	2.04799e-014	1.11647e-014	-8.34521e-015	2.96003e-015	9.18886e-015	6.99517e-015	-8.47175e-015
7.92267e-016	1.10431e-014	1.41949e-014	1.26067e-014	2.43698e-014	2.09509e-014	1.84352e-014	8.14522e-016	7.59784e-015	-9.32459e-015	1.15035e-014	-3.40509e-015	1.01712e-014	-2.97345e-015	2.27228e-015	5.94131e-015	5.59719e-015	1.49395e-014	2.04592e-014	1.15825e-014	-7.95263e-015	3.1749e-015	9.58975e-015	7.26583e-015	-8.22213e-015
1.06139e-015	1.09734e-014	1.43008e-014	1.26103e-014	2.43441e-014	2.09306e-014	1.83098e-014	1.27771e-015	7.68757e-015	-9.25998e-015	1.17116e-014	-3.35414e-015	1.0124e-014	-2.84141e-015	2.43703e-015	6.10593e-015	5.44388e-015	1.51411e-014	2.04236e-014	1.19701e-014	-7.53835e-015	3.37199e-015	9.99132e-015	7.51714e-015	-7.96341e-015
1.3289e-015	1.08903e-014	1.43552e-014	1.2594e-014	2.42903e-014	2.09348e-014	1.81953e-014	1.75927e-015	7.76469e-015	-9.18851e-015	1.19187e-014	-3.29087e-015	1.0075e-014	-2.73177e-015	2.60514e-015	6.26779e-015	5.26284e-015	1.53316e-014	2.0377e-014	1.23236e-014	-7.10385e-015	3.55061e-015	1.0391e-014	7.74812e-015	-7.69334e-015
1.59302e-015	1.07938e-014	1.43587e-014	1.25576e-014	2.42089e-014	2.09632e-014	1.80932e-014	2.25727e-015	7.82967e-015	-9.10904e-015	1.21239e-014	-3.21532e-015	1.00228e-014	-2.64178e-015	2.77658e-015	6.42859e-015	5.05678e-015	1.55111e-014	2.03235e-014	1.26399e-014	-6.64974e-015	3.71095e-015	1.07859e-014	7.95731e-015	-7.40997e-015
1.85165e-015	1.06845e-014	1.43129e-014	1.25008e-014	2.41015e-014	2.10157e-014	1.80055e-014	2.77034e-015	7.88238e-015	-9.01995e-015	1.23257e-014	-3.12792e-015	9.96674e-015	-2.56787e-015	2.95211e-015	6.58907e-015	4.82838e-015	1.56797e-014	2.02664e-014	1.29157e-014	-6.17738e-015	3.85325e-015	1.11732e-014	8.14358e-015	-7.11262e-015
2.10341e-015	1.05622e-014	1.42203e-014	1.24252e-014	2.39704e-014	2.10918e-014	1.79336e-014	3.29607e-015	7.9226e-015	-8.91966e-015	1.25227e-014	-3.02972e-015	9.90514e-015	-2.50644e-015	3.13231e-015	6.75163e-015	4.58095e-015	1.58384e-014	2.02095e-014	1.31488e-014	-5.68869e-015	3.97747e-015	1.15505e-014	8.30636e-015	-6.79979e-015
2.3462e-015	1.04267e-014	1.40843e-014	1.23316e-014	2.38183e-014	2.11906e-014	1.78791e-014	3.83225e-015	7.95151e-015	-8.8061e-015	1.27132e-014	-2.92142e-015	9.83641e-015	-2.45304e-015	3.31788e-015	6.91868e-015	4.31875e-015	1.59874e-014	2.01581e-014	1.33376e-014	-5.18591e-015	4.08436e-015	1.19146e-014	8.44597e-015	-6.46977e-015
2.5785e-015	1.02789e-014	1.3908e-014	1.22219e-014	2.36481e-014	2.13114e-014	1.78435e-014	4.37732e-015	7.97038e-015	-8.67774e-015	1.28953e-014	-2.80361e-015	9.75961e-015	-2.40373e-015	3.50976e-015	7.09325e-015	4.04603e-015	1.61274e-014	2.01166e-014	1.3481e-014	-4.67099e-015	4.17523e-015	1.22632e-014	8.56223e-015	-6.12122e-015
2.79914e-015	1.01196e-014	1.36962e-014	1.20979e-014	2.34635e-014	2.14531e-014	1.78282e-014	4.92868e-015	7.97995e-015	-8.53362e-015	1.30683e-014	-2.67727e-015	9.67366e-015	-2.35342e-015	3.7092e-015	7.27776e-015	3.76702e-015	1.62599e-014	2.00892e-014	1.35775e-014	-4.14589e-015	4.25016e-015	1.25933e-014	8.65586e-015	-5.75347e-015
3.00683e-015	9.94927e-015	1.34543e-014	1.19621e-014	2.32686e-014	2.16147e-014	1.78337e-014	5.48374e-015	7.9816e-015	-8.37224e-015	1.32309e-014	-2.54332e-015	9.57672e-015	-2.29779e-015	3.91692e-015	7.47478e-015	3.48677e-015	1.63868e-014	2.00801e-014	1.36266e-014	-3.61344e-015	4.30971e-015	1.29029e-014	8.72742e-015	-5.3659e-015
3.20091e-015	9.76913e-015	1.31872e-014	1.18174e-014	2.30678e-014	2.17948e-014	1.78608e-014	6.04029e-015	7.97657e-015	-8.19209e-015	1.33821e-014	-2.40247e-015	9.46799e-015	-2.2316e-015	4.13429e-015	7.68764e-015	3.21e-015	1.65094e-014	2.00935e-014	1.36287e-014	-3.07607e-015	4.35535e-015	1.31894e-014	8.77819e-015	-4.95808e-015
3.38017e-015	9.58023e-015	1.29005e-014	1.16672e-014	2.28658e-014	2.19923e-014	1.79111e-014	6.59634e-015	7.96646e-015	-7.99185e-015	1.35211e-014	-2.25535e-015	9.34688e-015	-2.14987e-015	4.36312e-015	7.91952e-015	2.94234e-015	1.66298e-014	2.01338e-014	1.35847e-014	-2.5362e-015	4.38787e-015	1.34509e-014	8.80958e-015	-4.52986e-015
3.54343e-015	9.38311e-015	1.26009e-014	1.1515e-014	2.26681e-014	2.22064e-014	1.79849e-014	7.14919e-015	7.95325e-015	-7.77082e-015	1.36465e-014	-2.10292e-015	9.21283e-015	-2.04728e-015	4.60422e-015	8.17329e-015	2.68928e-015	1.67504e-014	2.02047e-014	1.34952e-014	-1.99687e-015	4.40813e-015	1.36857e-014	8.82368e-015	-4.08126e-015
3.69014e-015	9.17956e-015	1.22947e-014	1.13645e-014	2.24804e-014	2.24358e-014	1.8083e-014	7.69657e-015	7.93931e-015	-7.52808e-015	1.37578e-014	-1.94641e-015	9.06584e-015	-1.9189e-015	4.85945e-015	8.45217e-015	2.45647e-015	1.68734e-014	2.03089e-014	1.33617e-014	-1.46127e-015	4.41723e-015	1.38917e-014	8.82241e-015	-3.6128e-015
3.82079e-015	8.97096e-015	1.19891e-014	1.12198e-014	2.23084e-014	2.26788e-014	1.82052e-014	8.23599e-015	7.92632e-015	-7.26301e-015	1.38539e-014	-1.78681e-015	8.9049e-015	-1.7605e-015	5.1304e-015	8.75958e-015	2.24904e-015	1.70005e-014	2.04487e-014	1.31863e-014	-9.32256e-016	4.41663e-015	1.40676e-014	8.80749e-015	-3.1252e-015
3.935e-015	8.75967e-015	1.16907e-014	1.10849e-014	2.21577e-014	2.29343e-014	1.83515e-014	8.76466e-015	7.91662e-015	-6.97533e-015	1.39345e-014	-1.62518e-015	8.73048e-015	-1.56735e-015	5.41855e-015	9.09789e-015	2.07248e-015	1.71337e-014	2.06272e-014	1.29719e-014	-4.12699e-016	4.40771e-015	1.42131e-014	8.78156e-015	-2.61948e-015
4.0334e-015	8.54765e-015	1.14065e-014	1.09632e-014	2.20335e-014	2.32008e-014	1.85214e-014	9.27965e-015	7.91256e-015	-6.66494e-015	1.39989e-014	-1.4622e-015	8.54233e-015	-1.33582e-015	5.72564e-015	9.47011e-015	1.9322e-015	1.7276e-014	2.08478e-014	1.27215e-014	9.38664e-017	4.39128e-015	1.43269e-014	8.7472e-015	-2.09721e-015
4.11707e-015	8.33705e-015	1.11428e-014	1.08592e-014	2.19412e-014	2.3477e-014	1.87149e-014	9.77863e-015	7.91573e-015	-6.33194e-015	1.40469e-014	-1.2983e-015	8.34139e-015	-1.06239e-015	6.05255e-015	9.87929e-015	1.83292e-015	1.74291e-014	2.11116e-014	1.24384e-014	5.84673e-016	4.36845e-015	1.44085e-014	8.70666e-015	-1.56024e-015
4.18671e-015	8.12994e-015	1.09055e-014	1.07765e-014	2.18853e-014	2.37609e-014	1.89313e-014	1.02593e-014	7.9285e-015	-5.97684e-015	1.40783e-014	-1.13396e-015	8.12903e-015	-7.44225e-016	6.39993e-015	1.03272e-014	1.77851e-015	1.75946e-014	2.14198e-014	1.21262e-014	1.05697e-015	4.34019e-015	1.44576e-014	8.66263e-015	-1.01001e-015
4.24315e-015	7.92857e-015	1.07007e-014	1.07186e-014	2.18706e-014	2.40514e-014	1.91693e-014	1.07199e-014	7.95257e-015	-5.60011e-015	1.40934e-014	-9.69831e-016	7.90639e-015	-3.79248e-016	6.76916e-015	1.08146e-014	1.77316e-015	1.77746e-014	2.17727e-014	1.17888e-014	1.50811e-015	4.30723e-015	1.44745e-014	8.61707e-015	-4.4887e-016
4.28753e-015	7.73534e-015	1.05331e-014	1.06884e-014	2.1901e-014	2.43469e-014	1.94287e-014	1.11582e-014	7.98953e-015	-5.20295e-015	1.40928e-014	-8.0658e-016	7.67468e-015	3.41929e-017	7.15993e-015	1.13425e-014	1.82051e-015	1.79711e-014	2.21701e-014	1.14306e-014	1.93572e-015	4.2703e-015	1.44594e-014	8.57289e-015	1.20713e-016
4.32109e-015	7.55226e-015	1.04079e-014	1.06898e-014	2.19807e-014	2.46461e-014	1.97083e-014	1.15728e-014	8.04091e-015	-4.78634e-015	1.40772e-014	-6.44349e-016	7.4354e-015	4.96898e-016	7.57216e-015	1.19112e-014	1.92376e-015	1.8185e-014	2.26117e-014	1.10558e-014	2.33769e-015	4.23002e-015	1.44133e-014	8.53284e-015	6.95843e-016
4.34552e-015	7.38199e-015	1.03288e-014	1.07252e-014	2.21122e-014	2.49474e-014	2.00057e-014	1.19616e-014	8.10817e-015	-4.3515e-015	1.40468e-014	-4.8276e-016	7.19052e-015	1.00766e-015	8.00543e-015	1.25204e-014	2.0853e-015	1.84179e-014	2.3096e-014	1.06683e-014	2.71162e-015	4.18649e-015	1.43368e-014	8.49963e-015	1.27357e-015
4.3633e-015	7.22737e-015	1.02987e-014	1.07968e-014	2.22971e-014	2.52491e-014	2.03188e-014	1.23232e-014	8.19195e-015	-3.90034e-015	1.40025e-014	-3.22164e-016	6.94208e-015	1.56527e-015	8.45895e-015	1.31695e-014	2.30605e-015	1.86711e-014	2.36209e-014	1.02724e-014	3.05612e-015	4.14037e-015	1.42314e-014	8.47524e-015	1.85029e-015
4.37609e-015	7.09097e-015	1.03204e-014	1.09063e-014	2.25372e-014	2.55504e-014	2.06464e-014	1.26562e-014	8.29307e-015	-3.43519e-015	1.39449e-014	-1.6262e-016	6.69128e-015	2.16796e-015	8.93121e-015	1.38568e-014	2.58686e-015	1.89449e-014	2.41849e-014	9.87275e-015	3.36905e-015	4.09175e-015	1.40984e-014	8.46133e-015	2.42342e-015
4.38566e-015	6.97523e-015	1.03949e-014	1.10553e-014	2.28333e-014	2.58499e-014	2.09865e-014	1.29596e-014	8.41217e-015	-2.95851e-015	1.38747e-014	-3.67259e-018	6.44074e-015	2.81328e-015	9.42077e-015	1.458e-014	2.92792e-015	1.92394e-014	2.47847e-014	9.47335e-015	3.64875e-015	4.04086e-015	1.39388e-014	8.46014e-015	2.98893e-015
4.39419e-015	6.88207e-015	1.05234e-014	1.12441e-014	2.31859e-014	2.61455e-014	2.13367e-014	1.32323e-014	8.54939e-015	-2.47207e-015	1.37929e-014	1.54487e-016	6.19312e-015	3.49747e-015	9.92535e-015	1.53369e-014	3.32836e-015	1.9554e-014	2.54167e-014	9.07885e-015	3.89418e-015	3.98756e-015	1.37548e-014	8.47294e-015	3.54346e-015
4.40377e-015	6.81364e-015	1.07059e-014	1.14729e-014	2.35935e-014	2.64357e-014	2.16944e-014	1.34725e-014	8.70519e-015	-1.97884e-015	1.37009e-014	3.12818e-016	5.95099e-015	4.21631e-015	1.04425e-014	1.61235e-014	3.78613e-015	1.98884e-014	2.60774e-014	8.69343e-015	4.1053e-015	3.93194e-015	1.35484e-014	8.50127e-015	4.08339e-015
4.41662e-015	6.77287e-015	1.09411e-014	1.17412e-014	2.40539e-014	2.67194e-014	2.20569e-014	1.36799e-014	8.87922e-015	-1.48171e-015	1.35998e-014	4.7121e-016	5.71666e-015	4.9648e-015	1.09697e-014	1.69357e-014	4.29917e-015	2.02407e-014	2.67626e-014	8.32012e-015	4.28187e-015	3.87368e-015	1.33222e-014	8.54525e-015	4.60471e-015
4.4353e-015	6.76166e-015	1.12272e-014	1.20476e-014	2.45649e-014	2.69953e-014	2.24221e-014	1.38538e-014	9.07131e-015	-9.8327e-016	1.34908e-014	6.30504e-016	5.49276e-015	5.73715e-015	1.15032e-014	1.7769e-014	4.86405e-015	2.061e-014	2.74674e-014	7.96192e-015	4.423e-015	3.81207e-015	1.30783e-014	8.60577e-015	5.10395e-015
4.4615e-015	6.78118e-015	1.15611e-014	1.239e-014	2.51222e-014	2.72616e-014	2.2787e-014	1.39947e-014	9.28102e-015	-4.86873e-016	1.33756e-014	7.91609e-016	5.282e-015	6.52661e-015	1.20393e-014	1.86183e-014	5.47614e-015	2.09948e-014	2.81871e-014	7.62121e-015	4.52896e-015	3.74699e-015	1.28186e-014	8.68263e-015	5.57733e-015
4.49716e-015	6.83308e-015	1.19398e-014	1.27661e-014	2.57222e-014	2.75171e-014	2.31484e-014	1.41025e-014	9.50683e-015	3.8608e-018	1.3256e-014	9.55475e-016	5.08654e-015	7.32556e-015	1.25746e-014	1.94776e-014	6.12982e-015	2.13929e-014	2.89167e-014	7.30068e-015	4.60053e-015	3.67831e-015	1.25452e-014	8.77563e-015	6.02107e-015
4.54437e-015	6.91862e-015	1.23592e-014	1.31731e-014	2.636e-014	2.77606e-014	2.35035e-014	1.41767e-014	9.74797e-015	4.85645e-016	1.31336e-014	1.12259e-015	4.90904e-015	8.12625e-015	1.31047e-014	2.03404e-014	6.81872e-015	2.18018e-014	2.96506e-014	7.00252e-015	4.63837e-015	3.60492e-015	1.22611e-014	8.8848e-015	6.43204e-015
4.60475e-015	7.03904e-015	1.28137e-014	1.3607e-014	2.70305e-014	2.79912e-014	2.38498e-014	1.42177e-014	1.00033e-014	9.55499e-016	1.30103e-014	1.29387e-015	4.75214e-015	8.92124e-015	1.36249e-014	2.12002e-014	7.53696e-015	2.2219e-014	3.03833e-014	6.72794e-015	4.64331e-015	3.52617e-015	1.19685e-014	9.00949e-015	6.80676e-015
4.67963e-015	7.19433e-015	1.32977e-014	1.40641e-014	2.77274e-014	2.82081e-014	2.41846e-014	1.42271e-014	1.02709e-014	1.41022e-015	1.28876e-014	1.47034e-015	4.61777e-015	9.70204e-015	1.41309e-014	2.20501e-014	8.27777e-015	2.26411e-014	3.11092e-014	6.47881e-015	4.61687e-015	3.44104e-015	1.16697e-014	9.14899e-015	7.14288e-015
4.77057e-015	7.3849e-015	1.38055e-014	1.45392e-014	2.84447e-014	2.84101e-014	2.45062e-014	1.4206e-014	1.05492e-014	1.84663e-015	1.27675e-014	1.65282e-015	4.50764e-015	1.04605e-014	1.46176e-014	2.2883e-014	9.03405e-015	2.30641e-014	3.1823e-014	6.2558e-015	4.56074e-015	3.34902e-015	1.13668e-014	9.30222e-015	7.43825e-015
4.87864e-015	7.61052e-015	1.43299e-014	1.50278e-014	2.91751e-014	2.8596e-014	2.48115e-014	1.41556e-014	1.08364e-014	2.26181e-015	1.26516e-014	1.84202e-015	4.4243e-015	1.11885e-014	1.50812e-014	2.36916e-014	9.79744e-015	2.34849e-014	3.25197e-014	6.05871e-015	4.47695e-015	3.2498e-015	1.10623e-014	9.46724e-015	7.69123e-015
5.00467e-015	7.87058e-015	1.48639e-014	1.55236e-014	2.99121e-014	2.87651e-014	2.50979e-014	1.40771e-014	1.11309e-014	2.65266e-015	1.25418e-014	2.03871e-015	4.36903e-015	1.1877e-014	1.55168e-014	2.44688e-014	1.05597e-014	2.39007e-014	3.31938e-014	5.88754e-015	4.36737e-015	3.14313e-015	1.07583e-014	9.64239e-015	7.89937e-015
5.14927e-015	8.16464e-015	1.54e-014	1.60216e-014	3.06491e-014	2.89169e-014	2.53629e-014	1.39725e-014	1.14301e-014	3.01678e-015	1.24401e-014	2.24369e-015	4.34292e-015	1.25187e-014	1.592e-014	2.52077e-014	1.13124e-014	2.43073e-014	3.38411e-014	5.74204e-015	4.23509e-015	3.02818e-015	1.04571e-014	9.82528e-015	8.06129e-015
5.31315e-015	8.49169e-015	1.59315e-014	1.65162e-014	3.13787e-014	2.90502e-014	2.56048e-014	1.38446e-014	1.17319e-014	3.35179e-015	1.23482e-014	2.45803e-015	4.34723e-015	1.31058e-014	1.62866e-014	2.59017e-014	1.20474e-014	2.47013e-014	3.44566e-014	5.62078e-015	4.08309e-015	2.90515e-015	1.01608e-014	1.00137e-014	8.17627e-015
5.49671e-015	8.85012e-015	1.64511e-014	1.70014e-014	3.20941e-014	2.9165e-014	2.58213e-014	1.36954e-014	1.20345e-014	3.65564e-015	1.22678e-014	2.68233e-015	4.38297e-015	1.36313e-014	1.66124e-014	2.65443e-014	1.27557e-014	2.50791e-014	3.50364e-014	5.52247e-015	3.91442e-015	2.77387e-015	9.87108e-015	1.02057e-014	8.24382e-015
5.69946e-015	9.23775e-015	1.69516e-014	1.74713e-014	3.27883e-014	2.92611e-014	2.60111e-014	1.35269e-014	1.23361e-014	3.92667e-015	1.22005e-014	2.91696e-015	4.45064e-015	1.4088e-014	1.68941e-014	2.71298e-014	1.34285e-014	2.54367e-014	3.55775e-014	5.44544e-015	3.73227e-015	2.63435e-015	9.58922e-015	1.03984e-014	8.26365e-015
5.92076e-015	9.65234e-015	1.74267e-014	1.79193e-014	3.34551e-014	2.93379e-014	2.61728e-014	1.3342e-014	1.26343e-014	4.16334e-015	1.2148e-014	3.16261e-015	4.55007e-015	1.44704e-014	1.71283e-014	2.76525e-014	1.40581e-014	2.57704e-014	3.60763e-014	5.38749e-015	3.53928e-015	2.48699e-015	9.31713e-015	1.05888e-014	8.23663e-015
6.15947e-015	1.00922e-014	1.78697e-014	1.83399e-014	3.40889e-014	2.93954e-014	2.6305e-014	1.31426e-014	1.29279e-014	4.36427e-015	1.21115e-014	3.41945e-015	4.6807e-015	1.47744e-014	1.73132e-014	2.81072e-014	1.46365e-014	2.60774e-014	3.65301e-014	5.3464e-015	3.33912e-015	2.33151e-015	9.05548e-015	1.07747e-014	8.1632e-015
6.41455e-015	1.05541e-014	1.82749e-014	1.87276e-014	3.46839e-014	2.94338e-014	2.64068e-014	1.29319e-014	1.32152e-014	4.52885e-015	1.20924e-014	3.68766e-015	4.84183e-015	1.49958e-014	1.74466e-014	2.84899e-014	1.51561e-014	2.63539e-014	3.69371e-014	5.31941e-015	3.13473e-015	2.16854e-015	8.80462e-015	1.0953e-014	8.04497e-015
6.68457e-015	1.10347e-014	1.86366e-014	1.90772e-014	3.52348e-014	2.94525e-014	2.64776e-014	1.27132e-014	1.34944e-014	4.65677e-015	1.20914e-014	3.96699e-015	5.03297e-015	1.51316e-014	1.7527e-014	2.87964e-014	1.56092e-014	2.6598e-014	3.72961e-014	5.30361e-015	2.92925e-015	1.9987e-015	8.56577e-015	1.11212e-014	7.8837e-015
6.96853e-015	1.15314e-014	1.89512e-014	1.93841e-014	3.5737e-014	2.94521e-014	2.65176e-014	1.24891e-014	1.3764e-014	4.74811e-015	1.21095e-014	4.25716e-015	5.25279e-015	1.51799e-014	1.75534e-014	2.90237e-014	1.59899e-014	2.68077e-014	3.76056e-014	5.29675e-015	2.72682e-015	1.82237e-015	8.33926e-015	1.12757e-014	7.68193e-015
7.26459e-015	1.20409e-014	1.92144e-014	1.9644e-014	3.61862e-014	2.94339e-014	2.65265e-014	1.22624e-014	1.40232e-014	4.80371e-015	1.21476e-014	4.558e-015	5.49953e-015	1.51394e-014	1.75253e-014	2.91699e-014	1.62926e-014	2.69813e-014	3.78651e-014	5.29607e-015	2.53084e-015	1.64076e-015	8.12547e-015	1.1414e-014	7.44189e-015
7.57077e-015	1.25595e-014	1.94223e-014	1.98532e-014	3.65795e-014	2.93987e-014	2.65047e-014	1.20363e-014	1.42708e-014	4.82408e-015	1.22061e-014	4.8688e-015	5.77094e-015	1.501e-014	1.74432e-014	2.92325e-014	1.65126e-014	2.71171e-014	3.80748e-014	5.29802e-015	2.34412e-015	1.45522e-015	7.92456e-015	1.15335e-014	7.16623e-015
7.8848e-015	1.3083e-014	1.95726e-014	2.00087e-014	3.69144e-014	2.93476e-014	2.64533e-014	1.18135e-014	1.45062e-014	4.81038e-015	1.22852e-014	5.18916e-015	6.06507e-015	1.47925e-014	1.73084e-014	2.92114e-014	1.66462e-014	2.72137e-014	3.82358e-014	5.29979e-015	2.1698e-015	1.26649e-015	7.736e-015	1.16317e-014	6.85825e-015
8.20501e-015	1.36072e-014	1.96644e-014	2.01079e-014	3.71893e-014	2.92812e-014	2.63731e-014	1.15973e-014	1.47289e-014	4.76459e-015	1.23855e-014	5.5182e-015	6.37967e-015	1.44895e-014	1.71221e-014	2.91075e-014	1.669e-014	2.72706e-014	3.83496e-014	5.29835e-015	2.0112e-015	1.07583e-015	7.55952e-015	1.17058e-014	6.52219e-015
8.5294e-015	1.41283e-014	1.9697e-014	2.0149e-014	3.7404e-014	2.92016e-014	2.62653e-014	1.13909e-014	1.49384e-014	4.68833e-015	1.2507e-014	5.85511e-015	6.71221e-015	1.41044e-014	1.68863e-014	2.89228e-014	1.66418e-014	2.72879e-014	3.84187e-014	5.29137e-015	1.87055e-015	8.84833e-016	7.39458e-015	1.17543e-014	6.16198e-015
8.85603e-015	1.46424e-014	1.96708e-014	2.0131e-014	3.75588e-014	2.91101e-014	2.61305e-014	1.11966e-014	1.5135e-014	4.5841e-015	1.26495e-014	6.19881e-015	7.0598e-015	1.36417e-014	1.66043e-014	2.86584e-014	1.65009e-014	2.72663e-014	3.8446e-014	5.27608e-015	1.75047e-015	6.95017e-016	7.24086e-015	1.17757e-014	5.78215e-015
9.18217e-015	1.51452e-014	1.95875e-014	2.00539e-014	3.76547e-014	2.90084e-014	2.59708e-014	1.10177e-014	1.53193e-014	4.45524e-015	1.28125e-014	6.54873e-015	7.41934e-015	1.31066e-014	1.62794e-014	2.83176e-014	1.62678e-014	2.72061e-014	3.84348e-014	5.251e-015	1.65311e-015	5.08218e-016	7.09762e-015	1.17684e-014	5.38708e-015
9.50605e-015	1.56332e-014	1.94492e-014	1.99187e-014	3.76934e-014	2.88984e-014	2.57883e-014	1.08571e-014	1.54911e-014	4.30503e-015	1.29954e-014	6.90345e-015	7.78762e-015	1.25058e-014	1.59168e-014	2.79044e-014	1.59439e-014	2.71099e-014	3.83889e-014	5.21419e-015	1.58093e-015	3.25996e-016	6.96369e-015	1.17308e-014	4.98111e-015
9.82588e-015	1.61022e-014	1.92592e-014	1.9727e-014	3.76776e-014	2.87826e-014	2.55852e-014	1.07175e-014	1.56512e-014	4.13717e-015	1.31981e-014	7.26149e-015	8.16189e-015	1.18475e-014	1.55212e-014	2.74243e-014	1.55318e-014	2.69797e-014	3.8313e-014	5.16412e-015	1.53581e-015	1.50073e-016	6.8388e-015	1.16616e-014	4.56929e-015
1.01394e-014	1.65478e-014	1.9022e-014	1.94814e-014	3.76099e-014	2.86632e-014	2.53641e-014	1.06008e-014	1.58007e-014	3.9551e-015	1.34199e-014	7.62182e-015	8.53841e-015	1.11406e-014	1.50983e-014	2.68833e-014	1.5035e-014	2.68182e-014	3.82112e-014	5.09962e-015	1.51909e-015	-1.72366e-017	6.72195e-015	1.15603e-014	4.15674e-015
1.0445e-014	1.69668e-014	1.87425e-014	1.91852e-014	3.74946e-014	2.85428e-014	2.51276e-014	1.0509e-014	1.59399e-014	3.76274e-015	1.36591e-014	7.98303e-015	8.91418e-015	1.03944e-014	1.46543e-014	2.6288e-014	1.44577e-014	2.6629e-014	3.8088e-014	5.01958e-015	1.53205e-015	-1.74376e-016	6.61194e-015	1.14265e-014	3.7485e-015
1.07406e-014	1.73562e-014	1.84264e-014	1.88428e-014	3.73368e-014	2.84235e-014	2.48787e-014	1.04449e-014	1.60705e-014	3.56424e-015	1.39149e-014	8.34318e-015	9.2863e-015	9.61848e-015	1.41958e-014	2.56449e-014	1.38055e-014	2.64159e-014	3.79487e-014	4.92366e-015	1.57604e-015	-3.1961e-016	6.50781e-015	1.12601e-014	3.34876e-015
1.10244e-014	1.77131e-014	1.80804e-014	1.84582e-014	3.71419e-014	2.83086e-014	2.46196e-014	1.041e-014	1.61936e-014	3.36329e-015	1.41863e-014	8.70121e-015	9.65172e-015	8.82364e-015	1.37294e-014	2.49623e-014	1.30849e-014	2.61829e-014	3.77978e-014	4.8121e-015	1.65232e-015	-4.51448e-016	6.40841e-015	1.10618e-014	2.96227e-015
1.12954e-014	1.80343e-014	1.77117e-014	1.80375e-014	3.6915e-014	2.82003e-014	2.43531e-014	1.0405e-014	1.63105e-014	3.16427e-015	1.44714e-014	9.05568e-015	1.00071e-014	8.02062e-015	1.32616e-014	2.42485e-014	1.23027e-014	2.59346e-014	3.76409e-014	4.68548e-015	1.76191e-015	-5.6781e-016	6.31291e-015	1.0832e-014	2.59368e-015
1.15525e-014	1.8317e-014	1.73275e-014	1.75868e-014	3.66618e-014	2.81018e-014	2.40822e-014	1.04319e-014	1.64229e-014	2.97174e-015	1.47689e-014	9.40529e-015	1.03497e-014	7.22017e-015	1.27998e-014	2.35122e-014	1.14676e-014	2.5675e-014	3.74834e-014	4.54463e-015	1.90476e-015	-6.67096e-016	6.22037e-015	1.05713e-014	2.24744e-015
1.17945e-014	1.85595e-014	1.6936e-014	1.71126e-014	3.63894e-014	2.80151e-014	2.38094e-014	1.04908e-014	1.65323e-014	2.78954e-015	1.50776e-014	9.74817e-015	1.06763e-014	6.43345e-015	1.23512e-014	2.27619e-014	1.05879e-014	2.54091e-014	3.73297e-014	4.39108e-015	2.08055e-015	-7.48443e-016	6.12996e-015	1.02812e-014	1.92762e-015
1.20209e-014	1.87599e-014	1.65447e-014	1.6622e-014	3.6103e-014	2.79431e-014	2.35376e-014	1.05828e-014	1.66406e-014	2.62161e-015	1.53963e-014	1.0083e-014	1.09846e-014	5.67153e-015	1.19227e-014	2.20071e-014	9.67232e-015	2.51417e-014	3.71851e-014	4.22657e-015	2.28875e-015	-8.09744e-016	6.04076e-015	9.96364e-015	1.63725e-015
1.22314e-014	1.89168e-014	1.61619e-014	1.61224e-014	3.58095e-014	2.78883e-014	2.32695e-014	1.07087e-014	1.67489e-014	2.47207e-015	1.57229e-014	1.0409e-014	1.12726e-014	4.94535e-015	1.15216e-014	2.12567e-014	8.73044e-015	2.4878e-014	3.70543e-014	4.0537e-015	2.52907e-015	-8.49991e-016	5.95183e-015	9.62061e-015	1.37989e-015
1.24257e-014	1.90293e-014	1.57956e-014	1.56215e-014	3.55152e-014	2.78528e-014	2.3008e-014	1.08684e-014	1.6859e-014	2.34479e-015	1.60556e-014	1.07252e-014	1.15387e-014	4.26515e-015	1.11544e-014	2.05195e-014	7.77293e-015	2.46231e-014	3.69419e-014	3.87413e-015	2.80064e-015	-8.68782e-016	5.86305e-015	9.25408e-015	1.15838e-015
1.26041e-014	1.90966e-014	1.54546e-014	1.51269e-014	3.52266e-014	2.78388e-014	2.27556e-014	1.10612e-014	1.69722e-014	2.24308e-015	1.6393e-014	1.10307e-014	1.17811e-014	3.64096e-015	1.08277e-014	1.98047e-014	6.80966e-015	2.43816e-014	3.68523e-014	3.69035e-015	3.10276e-015	-8.64961e-016	5.77338e-015	8.86663e-015	9.75245e-016
1.27673e-014	1.91186e-014	1.51464e-014	1.46473e-014	3.49491e-014	2.7849e-014	2.25144e-014	1.12871e-014	1.70901e-014	2.17088e-015	1.67337e-014	1.13246e-014	1.19984e-014	3.08201e-015	1.05472e-014	1.91207e-014	5.85153e-015	2.41588e-014	3.67888e-014	3.50574e-015	3.43471e-015	-8.38006e-016	5.68251e-015	8.46085e-015	8.32588e-016
1.29159e-014	1.90955e-014	1.48779e-014	1.419e-014	3.46883e-014	2.78841e-014	2.22865e-014	1.15447e-014	1.72144e-014	2.13036e-015	1.70756e-014	1.16061e-014	1.21903e-014	2.59679e-015	1.03188e-014	1.84751e-014	4.90869e-015	2.3959e-014	3.67546e-014	3.32318e-015	3.79482e-015	-7.87373e-016	5.58998e-015	8.04041e-015	7.31858e-016
1.30508e-014	1.90286e-014	1.46557e-014	1.37629e-014	3.44486e-014	2.79461e-014	2.20729e-014	1.18328e-014	1.73451e-014	2.12392e-015	1.74172e-014	1.18743e-014	1.23558e-014	2.19294e-015	1.01473e-014	1.78762e-014	3.99045e-015	2.37863e-014	3.67526e-014	3.14484e-015	4.18169e-015	-7.13317e-016	5.49566e-015	7.60806e-015	6.74658e-016
1.31728e-014	1.89188e-014	1.4486e-014	1.33736e-014	3.42356e-014	2.80361e-014	2.18763e-014	1.21508e-014	1.74833e-014	2.15354e-015	1.77574e-014	1.21294e-014	1.24953e-014	1.87707e-015	1.00369e-014	1.73317e-014	3.10773e-015	2.36449e-014	3.6785e-014	2.97441e-015	4.59353e-015	-6.15895e-016	5.40028e-015	7.16687e-015	6.61684e-016
1.32834e-014	1.87675e-014	1.43752e-014	1.30295e-014	3.40537e-014	2.81551e-014	2.16986e-014	1.24965e-014	1.76298e-014	2.22052e-015	1.80948e-014	1.23713e-014	1.26086e-014	1.65415e-015	9.99116e-015	1.68469e-014	2.27029e-015	2.35382e-014	3.68533e-014	2.81509e-015	5.02826e-015	-4.95885e-016	5.3039e-015	6.72023e-015	6.93544e-016
1.33844e-014	1.85761e-014	1.43278e-014	1.27369e-014	3.39065e-014	2.83034e-014	2.15412e-014	1.28691e-014	1.77852e-014	2.32651e-015	1.84283e-014	1.26e-014	1.26968e-014	1.52873e-015	1.00129e-014	1.6428e-014	1.48736e-015	2.34695e-014	3.69594e-014	2.67051e-015	5.48469e-015	-3.5399e-016	5.20666e-015	6.27169e-015	7.69819e-016
1.3478e-014	1.83473e-014	1.4348e-014	1.25019e-014	3.37966e-014	2.84818e-014	2.14047e-014	1.32665e-014	1.79495e-014	2.47163e-015	1.87569e-014	1.2816e-014	1.27609e-014	1.50435e-015	1.01045e-014	1.60801e-014	7.67485e-016	2.34419e-014	3.71045e-014	2.54438e-015	5.9608e-015	-1.91295e-016	5.10913e-015	5.82543e-015	8.89825e-016
1.35657e-014	1.80841e-014	1.44389e-014	1.23296e-014	3.37269e-014	2.86906e-014	2.12898e-014	1.36857e-014	1.81234e-014	2.65591e-015	1.90791e-014	1.30193e-014	1.28024e-014	1.58254e-015	1.02669e-014	1.5807e-014	1.18211e-016	2.34571e-014	3.72876e-014	2.43981e-015	6.45518e-015	-8.17202e-018	5.01196e-015	5.38476e-015	1.05261e-015
1.36498e-014	1.77894e-014	1.46023e-014	1.2225e-014	3.36988e-014	2.89299e-014	2.11965e-014	1.41252e-014	1.83068e-014	2.8796e-015	1.93939e-014	1.32105e-014	1.28229e-014	1.76393e-015	1.05006e-014	1.56123e-014	-4.53024e-016	2.35167e-014	3.75085e-014	2.35964e-015	6.96534e-015	1.94721e-016	4.91547e-015	4.95325e-015	1.25732e-015
1.37324e-014	1.74661e-014	1.484e-014	1.21922e-014	3.37138e-014	2.9198e-014	2.11255e-014	1.45831e-014	1.84995e-014	3.14188e-015	1.97005e-014	1.33899e-014	1.28247e-014	2.04759e-015	1.0805e-014	1.54984e-014	-9.4e-016	2.36214e-014	3.77665e-014	2.30741e-015	7.48949e-015	4.15987e-016	4.82076e-015	4.53549e-015	1.5021e-015
1.38155e-014	1.71179e-014	1.51519e-014	1.22345e-014	3.37722e-014	2.94937e-014	2.10766e-014	1.50575e-014	1.87004e-014	3.44153e-015	1.99991e-014	1.35587e-014	1.28106e-014	2.43167e-015	1.11789e-014	1.54673e-014	-1.33728e-015	2.3772e-014	3.80604e-014	2.28536e-015	8.02526e-015	6.53662e-016	4.72838e-015	4.13466e-015	1.78461e-015
1.39004e-014	1.6749e-014	1.55369e-014	1.23537e-014	3.38738e-014	2.98149e-014	2.1049e-014	1.55447e-014	1.89088e-014	3.77712e-015	2.02893e-014	1.37177e-014	1.27832e-014	2.91319e-015	1.16205e-014	1.55191e-014	-1.64026e-015	2.3968e-014	3.83875e-014	2.29604e-015	8.56981e-015	9.0634e-016	4.63921e-015	3.75464e-015	2.10258e-015
1.39893e-014	1.63629e-014	1.59933e-014	1.25508e-014	3.4018e-014	3.01598e-014	2.10426e-014	1.60419e-014	1.91238e-014	4.14631e-015	2.05705e-014	1.38681e-014	1.27449e-014	3.48729e-015	1.2127e-014	1.56531e-014	-1.8459e-015	2.4209e-014	3.87459e-014	2.34083e-015	9.12056e-015	1.173e-015	4.55419e-015	3.39865e-015	2.45283e-015
1.40845e-014	1.59645e-014	1.65186e-014	1.28259e-014	3.42031e-014	3.05265e-014	2.10574e-014	1.65463e-014	1.93447e-014	4.54662e-015	2.08421e-014	1.40108e-014	1.26993e-014	4.14803e-015	1.26946e-014	1.58681e-014	-1.95217e-015	2.44934e-014	3.91326e-014	2.42061e-015	9.67536e-015	1.45192e-015	4.47388e-015	3.07032e-015	2.83287e-015
1.41872e-014	1.55575e-014	1.71094e-014	1.3178e-014	3.44273e-014	3.09119e-014	2.10917e-014	1.70548e-014	1.95704e-014	4.97493e-015	2.11045e-014	1.41469e-014	1.26495e-014	4.8887e-015	1.3319e-014	1.61619e-014	-1.95663e-015	2.48193e-014	3.95445e-014	2.53604e-015	1.02323e-014	1.74091e-015	4.39916e-015	2.77241e-015	3.2399e-015
1.42986e-014	1.51463e-014	1.77607e-014	1.36052e-014	3.46878e-014	3.13135e-014	2.11445e-014	1.75643e-014	1.97997e-014	5.4279e-015	2.13576e-014	1.42775e-014	1.25987e-014	5.70121e-015	1.39943e-014	1.65319e-014	-1.85904e-015	2.5184e-014	3.99781e-014	2.68832e-015	1.07888e-014	2.03847e-015	4.3312e-015	2.50787e-015	3.67059e-015
1.44203e-014	1.4736e-014	1.84671e-014	1.41049e-014	3.49818e-014	3.17283e-014	2.12145e-014	1.80722e-014	2.00308e-014	5.9021e-015	2.16017e-014	1.44039e-014	1.2551e-014	6.57687e-015	1.47148e-014	1.69739e-014	-1.66043e-015	2.55845e-014	4.04295e-014	2.87764e-015	1.13432e-014	2.34252e-015	4.27134e-015	2.27898e-015	4.12136e-015
1.45537e-014	1.43316e-014	1.92223e-014	1.46733e-014	3.53061e-014	3.21523e-014	2.13003e-014	1.85759e-014	2.02624e-014	6.3939e-015	2.18372e-014	1.45277e-014	1.25096e-014	7.50634e-015	1.54744e-014	1.74835e-014	-1.36268e-015	2.6018e-014	4.08946e-014	3.1038e-015	1.18931e-014	2.65189e-015	4.21999e-015	2.08914e-015	4.58887e-015
1.46998e-014	1.39367e-014	2.00193e-014	1.53057e-014	3.56569e-014	3.25816e-014	2.14006e-014	1.90732e-014	2.04927e-014	6.89886e-015	2.20647e-014	1.46496e-014	1.24775e-014	8.47891e-015	1.62657e-014	1.8055e-014	-9.68876e-016	2.64806e-014	4.13692e-014	3.36664e-015	1.24359e-014	2.96462e-015	4.17799e-015	1.94031e-015	5.06941e-015
1.48592e-014	1.35558e-014	2.08503e-014	1.59963e-014	3.603e-014	3.30127e-014	2.15131e-014	1.95614e-014	2.072e-014	7.4131e-015	2.22849e-014	1.47709e-014	1.24581e-014	9.48423e-015	1.7081e-014	1.8683e-014	-4.82938e-016	2.69674e-014	4.18495e-014	3.66463e-015	1.29703e-014	3.27876e-015	4.14618e-015	1.83438e-015	5.55961e-015
1.50323e-014	1.31926e-014	2.17079e-014	1.67385e-014	3.6421e-014	3.34409e-014	2.1636e-014	2.00372e-014	2.09427e-014	7.9324e-015	2.24978e-014	1.48925e-014	1.24545e-014	1.05115e-014	1.79131e-014	1.93602e-014	9.03824e-017	2.74741e-014	4.23308e-014	3.99615e-015	1.34944e-014	3.59304e-015	4.1253e-015	1.77248e-015	6.05552e-015
1.52192e-014	1.28515e-014	2.2583e-014	1.75259e-014	3.68252e-014	3.3862e-014	2.17679e-014	2.04989e-014	2.11588e-014	8.45257e-015	2.27038e-014	1.50153e-014	1.24702e-014	1.1549e-014	1.87535e-014	2.00798e-014	7.45918e-016	2.79965e-014	4.2808e-014	4.35919e-015	1.40064e-014	3.90618e-015	4.11586e-015	1.75523e-015	6.5532e-015
1.54197e-014	1.25359e-014	2.34668e-014	1.83507e-014	3.72382e-014	3.42715e-014	2.19064e-014	2.09445e-014	2.13676e-014	8.96911e-015	2.29036e-014	1.51403e-014	1.25076e-014	1.25854e-014	1.95938e-014	2.08352e-014	1.47738e-015	2.85295e-014	4.32776e-014	4.75177e-015	1.4504e-014	4.21637e-015	4.11886e-015	1.78369e-015	7.05026e-015
1.5634e-014	1.22503e-014	2.43509e-014	1.92041e-014	3.76563e-014	3.46656e-014	2.20498e-014	2.13719e-014	2.15671e-014	9.47776e-015	2.30978e-014	1.52685e-014	1.25696e-014	1.36099e-014	2.04261e-014	2.16188e-014	2.27793e-015	2.90687e-014	4.37355e-014	5.17096e-015	1.4986e-014	4.52326e-015	4.13447e-015	1.85807e-015	7.54326e-015
1.58607e-014	1.19976e-014	2.52259e-014	2.00774e-014	3.80755e-014	3.50409e-014	2.21955e-014	2.17786e-014	2.17557e-014	9.97381e-015	2.32874e-014	1.54002e-014	1.26587e-014	1.46111e-014	2.12428e-014	2.24227e-014	3.14003e-015	2.96093e-014	4.4178e-014	5.61387e-015	1.54504e-014	4.82543e-015	4.16302e-015	1.97824e-015	8.02995e-015
1.60986e-014	1.17811e-014	2.60824e-014	2.0962e-014	3.84919e-014	3.53934e-014	2.2341e-014	2.2163e-014	2.19327e-014	1.04534e-014	2.34724e-014	1.55358e-014	1.2776e-014	1.55785e-014	2.20359e-014	2.32398e-014	4.05598e-015	3.01463e-014	4.46016e-014	6.07692e-015	1.58957e-014	5.12201e-015	4.20449e-015	2.14422e-015	8.50802e-015
1.63461e-014	1.16028e-014	2.69125e-014	2.18489e-014	3.89008e-014	3.57195e-014	2.24842e-014	2.2524e-014	2.20966e-014	1.09133e-014	2.36536e-014	1.56757e-014	1.29239e-014	1.65016e-014	2.27979e-014	2.40625e-014	5.01705e-015	3.06752e-014	4.50033e-014	6.55682e-015	1.63209e-014	5.41262e-015	4.25911e-015	2.35552e-015	8.97412e-015
1.66015e-014	1.14655e-014	2.77073e-014	2.27285e-014	3.92992e-014	3.60151e-014	2.26228e-014	2.28601e-014	2.22461e-014	1.13495e-014	2.38315e-014	1.58199e-014	1.31034e-014	1.73708e-014	2.35213e-014	2.4883e-014	6.01491e-015	3.1192e-014	4.53797e-014	7.04961e-015	1.67251e-014	5.69648e-015	4.32692e-015	2.61078e-015	9.42624e-015
1.68632e-014	1.13705e-014	2.84581e-014	2.35918e-014	3.96836e-014	3.6277e-014	2.27554e-014	2.31704e-014	2.23802e-014	1.17586e-014	2.40063e-014	1.59685e-014	1.33153e-014	1.81771e-014	2.41998e-014	2.56934e-014	7.0403e-015	3.16923e-014	4.57288e-014	7.55186e-015	1.7107e-014	5.97312e-015	4.40774e-015	2.90847e-015	9.86315e-015
1.7128e-014	1.13188e-014	2.91579e-014	2.44298e-014	4.0051e-014	3.65025e-014	2.28803e-014	2.3454e-014	2.24987e-014	1.21371e-014	2.41782e-014	1.61211e-014	1.35603e-014	1.89129e-014	2.48272e-014	2.64872e-014	8.08415e-015	3.21721e-014	4.60483e-014	8.05895e-015	1.74662e-014	6.242e-015	4.50179e-015	3.24728e-015	1.0283e-014
1.73937e-014	1.13117e-014	2.97999e-014	2.52342e-014	4.03993e-014	3.66893e-014	2.29962e-014	2.37103e-014	2.26004e-014	1.24825e-014	2.43472e-014	1.62767e-014	1.38382e-014	1.95713e-014	2.53975e-014	2.72582e-014	9.13817e-015	3.26285e-014	4.63366e-014	8.56655e-015	1.78024e-014	6.50283e-015	4.60889e-015	3.62496e-015	1.06849e-014
1.76581e-014	1.13495e-014	3.03779e-014	2.59961e-014	4.07266e-014	3.68352e-014	2.31016e-014	2.39379e-014	2.26845e-014	1.27933e-014	2.45134e-014	1.64347e-014	1.41485e-014	2.01461e-014	2.59061e-014	2.79999e-014	1.01935e-014	3.30587e-014	4.65932e-014	9.07077e-015	1.81155e-014	6.75596e-015	4.72857e-015	4.0385e-015	1.10671e-014
1.79183e-014	1.14323e-014	3.08865e-014	2.67076e-014	4.10316e-014	3.69388e-014	2.31947e-014	2.41363e-014	2.27507e-014	1.30671e-014	2.46768e-014	1.65944e-014	1.44902e-014	2.06329e-014	2.63488e-014	2.87066e-014	1.12415e-014	3.34605e-014	4.68171e-014	9.56723e-015	1.84042e-014	7.00112e-015	4.8601e-015	4.48535e-015	1.14293e-014
1.8172e-014	1.15597e-014	3.13212e-014	2.73612e-014	4.13131e-014	3.6999e-014	2.32747e-014	2.43058e-014	2.27989e-014	1.33022e-014	2.48366e-014	1.67547e-014	1.48622e-014	2.10289e-014	2.6722e-014	2.9374e-014	1.22733e-014	3.38326e-014	4.70084e-014	1.00516e-014	1.86688e-014	7.23881e-015	5.00318e-015	4.96195e-015	1.17704e-014
1.84159e-014	1.17308e-014	3.16776e-014	2.79505e-014	4.15704e-014	3.70152e-014	2.33403e-014	2.4446e-014	2.28295e-014	1.34975e-014	2.49925e-014	1.6914e-014	1.52623e-014	2.13314e-014	2.70231e-014	2.99972e-014	1.32808e-014	3.41735e-014	4.71673e-014	1.05202e-014	1.89092e-014	7.46938e-015	5.15721e-015	5.46534e-015	1.20898e-014
1.86476e-014	1.19443e-014	3.19527e-014	2.84693e-014	4.18037e-014	3.69866e-014	2.33904e-014	2.4557e-014	2.28433e-014	1.36521e-014	2.51438e-014	1.7071e-014	1.56884e-014	2.15396e-014	2.725e-014	3.05727e-014	1.42564e-014	3.44819e-014	4.72948e-014	1.09701e-014	1.9125e-014	7.69291e-015	5.32192e-015	5.99122e-015	1.2388e-014
1.8864e-014	1.21988e-014	3.21445e-014	2.89127e-014	4.20133e-014	3.69138e-014	2.34243e-014	2.46381e-014	2.28401e-014	1.37661e-014	2.52898e-014	1.72246e-014	1.61377e-014	2.16535e-014	2.74021e-014	3.10977e-014	1.51932e-014	3.47574e-014	4.73925e-014	1.13982e-014	1.93165e-014	7.90951e-015	5.49653e-015	6.53548e-015	1.26654e-014
1.90629e-014	1.2492e-014	3.22514e-014	2.92768e-014	4.21993e-014	3.67975e-014	2.34417e-014	2.46902e-014	2.28194e-014	1.38399e-014	2.54299e-014	1.73729e-014	1.66076e-014	2.16739e-014	2.74792e-014	3.15698e-014	1.60851e-014	3.50004e-014	4.74619e-014	1.18016e-014	1.94843e-014	8.11953e-015	5.68012e-015	7.09415e-015	1.29223e-014
1.92411e-014	1.28212e-014	3.22732e-014	2.95578e-014	4.23634e-014	3.66396e-014	2.3442e-014	2.47139e-014	2.27821e-014	1.38737e-014	2.5563e-014	1.7514e-014	1.70941e-014	2.16035e-014	2.74823e-014	3.19875e-014	1.69259e-014	3.52117e-014	4.75048e-014	1.21779e-014	1.96289e-014	8.32382e-015	5.87198e-015	7.66268e-015	1.31595e-014
1.9396e-014	1.31837e-014	3.22102e-014	2.97535e-014	4.25069e-014	3.64421e-014	2.3424e-014	2.47103e-014	2.2729e-014	1.38682e-014	2.5688e-014	1.76463e-014	1.75935e-014	2.14464e-014	2.7413e-014	3.23498e-014	1.77105e-014	3.53931e-014	4.75236e-014	1.25245e-014	1.97509e-014	8.52231e-015	6.07121e-015	8.23616e-015	1.33779e-014
1.95262e-014	1.35761e-014	3.2064e-014	2.98629e-014	4.26316e-014	3.62072e-014	2.33876e-014	2.46803e-014	2.26603e-014	1.38246e-014	2.58036e-014	1.7768e-014	1.81026e-014	2.12071e-014	2.72741e-014	3.26563e-014	1.84347e-014	3.5546e-014	4.75211e-014	1.28384e-014	1.98509e-014	8.71532e-015	6.27696e-015	8.81069e-015	1.35774e-014
1.96296e-014	1.39946e-014	3.1837e-014	2.98851e-014	4.27402e-014	3.59382e-014	2.33326e-014	2.4625e-014	2.2577e-014	1.3745e-014	2.59085e-014	1.78772e-014	1.86168e-014	2.08911e-014	2.7069e-014	3.29082e-014	1.90942e-014	3.56723e-014	4.75006e-014	1.31179e-014	1.99295e-014	8.9033e-015	6.48847e-015	9.38185e-015	1.37592e-014
1.97041e-014	1.44355e-014	3.15322e-014	2.98213e-014	4.28344e-014	3.56386e-014	2.32598e-014	2.45457e-014	2.24795e-014	1.36311e-014	2.60012e-014	1.79721e-014	1.91311e-014	2.0505e-014	2.68013e-014	3.31067e-014	1.96866e-014	3.57751e-014	4.74654e-014	1.33616e-014	1.99874e-014	9.08662e-015	6.7048e-015	9.94464e-015	1.3924e-014
1.97482e-014	1.48943e-014	3.11534e-014	2.96735e-014	4.29164e-014	3.53119e-014	2.31698e-014	2.44433e-014	2.2369e-014	1.3485e-014	2.60808e-014	1.80509e-014	1.9641e-014	2.00562e-014	2.64758e-014	3.32541e-014	2.02101e-014	3.58572e-014	4.74193e-014	1.35686e-014	2.00259e-014	9.26537e-015	6.92495e-015	1.04946e-014	1.40728e-014
1.9761e-014	1.53671e-014	3.07058e-014	2.94441e-014	4.29891e-014	3.49623e-014	2.30633e-014	2.43189e-014	2.22465e-014	1.33085e-014	2.61459e-014	1.8112e-014	2.01423e-014	1.95532e-014	2.60978e-014	3.33529e-014	2.06635e-014	3.5922e-014	4.73664e-014	1.37384e-014	2.00469e-014	9.43956e-015	7.14804e-015	1.10275e-014	1.42064e-014
1.97412e-014	1.58486e-014	3.01943e-014	2.91365e-014	4.30551e-014	3.45939e-014	2.29416e-014	2.41744e-014	2.21135e-014	1.31041e-014	2.61949e-014	1.81538e-014	2.06303e-014	1.90049e-014	2.56731e-014	3.34055e-014	2.10468e-014	3.59726e-014	4.73105e-014	1.38709e-014	2.00521e-014	9.60929e-015	7.37301e-015	1.15387e-014	1.43267e-014
1.96887e-014	1.63343e-014	2.96254e-014	2.8755e-014	4.3117e-014	3.4211e-014	2.28052e-014	2.40109e-014	2.19704e-014	1.28741e-014	2.62263e-014	1.81745e-014	2.10999e-014	1.84204e-014	2.52072e-014	3.3415e-014	2.13591e-014	3.60129e-014	4.72554e-014	1.39667e-014	2.00429e-014	9.77434e-015	7.59899e-015	1.20245e-014	1.44342e-014
1.96031e-014	1.68197e-014	2.90049e-014	2.83047e-014	4.31777e-014	3.38192e-014	2.26551e-014	2.38301e-014	2.18182e-014	1.26215e-014	2.62384e-014	1.8173e-014	2.1546e-014	1.78086e-014	2.47074e-014	3.33855e-014	2.16018e-014	3.60464e-014	4.72052e-014	1.40269e-014	2.00202e-014	9.93419e-015	7.82544e-015	1.24805e-014	1.45294e-014
1.94854e-014	1.73001e-014	2.83392e-014	2.77918e-014	4.32394e-014	3.34234e-014	2.24922e-014	2.36333e-014	2.16573e-014	1.23491e-014	2.62297e-014	1.81475e-014	2.19643e-014	1.71788e-014	2.41799e-014	3.33211e-014	2.17755e-014	3.6077e-014	4.71635e-014	1.40523e-014	1.99858e-014	1.00887e-014	8.05126e-015	1.29027e-014	1.46135e-014
1.93362e-014	1.77703e-014	2.76354e-014	2.72229e-014	4.33042e-014	3.30286e-014	2.23183e-014	2.34215e-014	2.14885e-014	1.206e-014	2.61991e-014	1.80968e-014	2.235e-014	1.65409e-014	2.36318e-014	3.32264e-014	2.1882e-014	3.61085e-014	4.71345e-014	1.4044e-014	1.99414e-014	1.02366e-014	8.27578e-015	1.32874e-014	1.46874e-014
1.91562e-014	1.82257e-014	2.69015e-014	2.66053e-014	4.33751e-014	3.26402e-014	2.2135e-014	2.31961e-014	2.13122e-014	1.17569e-014	2.61455e-014	1.80201e-014	2.26993e-014	1.59043e-014	2.30702e-014	3.31066e-014	2.19244e-014	3.61447e-014	4.71219e-014	1.40041e-014	1.98884e-014	1.03773e-014	8.4978e-015	1.36313e-014	1.47516e-014
1.89472e-014	1.86624e-014	2.61452e-014	2.59468e-014	4.34539e-014	3.22631e-014	2.1944e-014	2.2959e-014	2.11297e-014	1.14426e-014	2.60682e-014	1.79165e-014	2.30082e-014	1.52788e-014	2.25022e-014	3.2967e-014	2.19059e-014	3.61895e-014	4.71293e-014	1.39345e-014	1.98288e-014	1.05102e-014	8.7164e-015	1.39309e-014	1.48065e-014
1.87104e-014	1.9076e-014	2.53735e-014	2.52554e-014	4.3543e-014	3.19024e-014	2.17466e-014	2.2712e-014	2.09416e-014	1.11196e-014	2.59666e-014	1.77857e-014	2.32731e-014	1.46729e-014	2.19351e-014	3.28125e-014	2.18303e-014	3.62464e-014	4.7161e-014	1.38376e-014	1.97641e-014	1.06345e-014	8.93116e-015	1.41835e-014	1.4853e-014
1.84483e-014	1.94622e-014	2.45939e-014	2.45388e-014	4.36439e-014	3.15627e-014	2.15453e-014	2.24562e-014	2.07486e-014	1.07908e-014	2.58401e-014	1.76277e-014	2.34901e-014	1.40953e-014	2.13761e-014	3.26486e-014	2.17026e-014	3.63192e-014	4.72199e-014	1.37155e-014	1.96958e-014	1.07499e-014	9.14089e-015	1.43873e-014	1.4891e-014
1.81633e-014	1.98173e-014	2.38146e-014	2.3805e-014	4.37585e-014	3.12484e-014	2.13419e-014	2.21929e-014	2.05512e-014	1.04588e-014	2.56881e-014	1.74424e-014	2.36561e-014	1.35539e-014	2.08316e-014	3.24804e-014	2.15264e-014	3.6411e-014	4.73084e-014	1.35711e-014	1.9625e-014	1.08547e-014	9.34491e-015	1.45404e-014	1.49207e-014
1.78589e-014	2.01372e-014	2.30434e-014	2.30625e-014	4.38886e-014	3.09637e-014	2.11382e-014	2.19243e-014	2.03505e-014	1.01256e-014	2.55098e-014	1.723e-014	2.37691e-014	1.30569e-014	2.03085e-014	3.23128e-014	2.13073e-014	3.65245e-014	4.74295e-014	1.34071e-014	1.95534e-014	1.09472e-014	9.54234e-015	1.4641e-014	1.49419e-014
1.75373e-014	2.0419e-014	2.22873e-014	2.23198e-014	4.40354e-014	3.07128e-014	2.09358e-014	2.16523e-014	2.01464e-014	9.79287e-015	2.53049e-014	1.69908e-014	2.3827e-014	1.26103e-014	1.98137e-014	3.2151e-014	2.10503e-014	3.66626e-014	4.75859e-014	1.32265e-014	1.94829e-014	1.10262e-014	9.73241e-015	1.46875e-014	1.49547e-014
1.72013e-014	2.06588e-014	2.1553e-014	2.15844e-014	4.4199e-014	3.04994e-014	2.07365e-014	2.13781e-014	1.99401e-014	9.46304e-015	2.50734e-014	1.67251e-014	2.38276e-014	1.22208e-014	1.93528e-014	3.20006e-014	2.07604e-014	3.68266e-014	4.77794e-014	1.30321e-014	1.94142e-014	1.10904e-014	9.91419e-015	1.46791e-014	1.49595e-014
1.68538e-014	2.08542e-014	2.08469e-014	2.0864e-014	4.43796e-014	3.03261e-014	2.05422e-014	2.11023e-014	1.97321e-014	9.13792e-015	2.48158e-014	1.64334e-014	2.377e-014	1.1894e-014	1.89311e-014	3.1866e-014	2.04427e-014	3.70185e-014	4.80113e-014	1.28268e-014	1.93489e-014	1.11389e-014	1.00867e-014	1.46157e-014	1.49554e-014
1.64977e-014	2.10026e-014	2.01751e-014	2.01662e-014	4.45772e-014	3.01951e-014	2.03549e-014	2.08265e-014	1.95226e-014	8.81824e-015	2.45326e-014	1.61165e-014	2.36533e-014	1.16338e-014	1.85536e-014	3.17502e-014	2.01028e-014	3.72387e-014	4.82829e-014	1.26134e-014	1.92877e-014	1.11702e-014	1.02486e-014	1.44975e-014	1.49414e-014
1.61368e-014	2.11019e-014	1.95431e-014	1.94976e-014	4.47919e-014	3.01085e-014	2.01767e-014	2.05516e-014	1.93122e-014	8.50557e-015	2.42242e-014	1.57762e-014	2.34771e-014	1.14439e-014	1.82245e-014	3.16577e-014	1.97452e-014	3.74882e-014	4.85954e-014	1.2395e-014	1.92319e-014	1.11827e-014	1.03991e-014	1.43246e-014	1.49174e-014
1.57742e-014	2.11513e-014	1.89563e-014	1.88651e-014	4.50228e-014	3.00679e-014	2.00089e-014	2.02783e-014	1.91016e-014	8.20081e-015	2.38915e-014	1.54141e-014	2.32422e-014	1.13262e-014	1.79469e-014	3.15927e-014	1.93754e-014	3.77675e-014	4.8949e-014	1.21735e-014	1.91819e-014	1.11756e-014	1.05371e-014	1.40978e-014	1.48823e-014
1.54128e-014	2.115e-014	1.84189e-014	1.82739e-014	4.52693e-014	3.00749e-014	1.98534e-014	2.00081e-014	1.88913e-014	7.90468e-015	2.35358e-014	1.50317e-014	2.29489e-014	1.12825e-014	1.77242e-014	3.15579e-014	1.89991e-014	3.80761e-014	4.93436e-014	1.19515e-014	1.9139e-014	1.11472e-014	1.06621e-014	1.38185e-014	1.48359e-014
1.50555e-014	2.10966e-014	1.79351e-014	1.77285e-014	4.55304e-014	3.01295e-014	1.97116e-014	1.97413e-014	1.86825e-014	7.61779e-015	2.31582e-014	1.46305e-014	2.2599e-014	1.13131e-014	1.75581e-014	3.15563e-014	1.86213e-014	3.84129e-014	4.97782e-014	1.17313e-014	1.91029e-014	1.10965e-014	1.07731e-014	1.34891e-014	1.47772e-014
1.4705e-014	2.09912e-014	1.7508e-014	1.72327e-014	4.58046e-014	3.02316e-014	1.95852e-014	1.94787e-014	1.84756e-014	7.34002e-015	2.276e-014	1.42119e-014	2.21937e-014	1.14175e-014	1.74503e-014	3.15903e-014	1.82462e-014	3.87764e-014	5.02524e-014	1.15151e-014	1.90736e-014	1.10223e-014	1.08688e-014	1.31116e-014	1.47051e-014
1.43645e-014	2.08343e-014	1.71401e-014	1.679e-014	4.60905e-014	3.03799e-014	1.94753e-014	1.92208e-014	1.82703e-014	7.07202e-015	2.23428e-014	1.37774e-014	2.17345e-014	1.15949e-014	1.74017e-014	3.16611e-014	1.7878e-014	3.91649e-014	5.07652e-014	1.13052e-014	1.90508e-014	1.09233e-014	1.09489e-014	1.26881e-014	1.46182e-014
1.40364e-014	2.06267e-014	1.68336e-014	1.64026e-014	4.63871e-014	3.05741e-014	1.93825e-014	1.89682e-014	1.80669e-014	6.81401e-015	2.19081e-014	1.33291e-014	2.12248e-014	1.1843e-014	1.74128e-014	3.17704e-014	1.75212e-014	3.95765e-014	5.13151e-014	1.11029e-014	1.90342e-014	1.07983e-014	1.10125e-014	1.22216e-014	1.45152e-014
1.3723e-014	2.03696e-014	1.65895e-014	1.60721e-014	4.66919e-014	3.08116e-014	1.93079e-014	1.87213e-014	1.78663e-014	6.56522e-015	2.14576e-014	1.28693e-014	2.06682e-014	1.21591e-014	1.74831e-014	3.19185e-014	1.71789e-014	4.00093e-014	5.19003e-014	1.09095e-014	1.90234e-014	1.06463e-014	1.10585e-014	1.17151e-014	1.43956e-014
1.34265e-014	2.00647e-014	1.64082e-014	1.57997e-014	4.70037e-014	3.10895e-014	1.92523e-014	1.84804e-014	1.76691e-014	6.32466e-015	2.09935e-014	1.24001e-014	2.00673e-014	1.254e-014	1.76116e-014	3.2106e-014	1.68549e-014	4.04601e-014	5.2518e-014	1.07263e-014	1.9018e-014	1.04672e-014	1.10864e-014	1.11719e-014	1.42587e-014
1.31482e-014	1.97142e-014	1.629e-014	1.55858e-014	4.73206e-014	3.14052e-014	1.92162e-014	1.8246e-014	1.74761e-014	6.09203e-015	2.05176e-014	1.19239e-014	1.94263e-014	1.29817e-014	1.77967e-014	3.23329e-014	1.65517e-014	4.09259e-014	5.31658e-014	1.05538e-014	1.90177e-014	1.0261e-014	1.10953e-014	1.05953e-014	1.41035e-014
1.28896e-014	1.9321e-014	1.6235e-014	1.54295e-014	4.76404e-014	3.17551e-014	1.91999e-014	1.80187e-014	1.72882e-014	5.86675e-015	2.00317e-014	1.14425e-014	1.87494e-014	1.34789e-014	1.80361e-014	3.25989e-014	1.6272e-014	4.14038e-014	5.38412e-014	1.03925e-014	1.9021e-014	1.00269e-014	1.10844e-014	9.98952e-015	1.3929e-014
1.2651e-014	1.8888e-014	1.62415e-014	1.53289e-014	4.79614e-014	3.21357e-014	1.92029e-014	1.77975e-014	1.71061e-014	5.64831e-015	1.95382e-014	1.09581e-014	1.80405e-014	1.4026e-014	1.83273e-014	3.29023e-014	1.60186e-014	4.18906e-014	5.45409e-014	1.02428e-014	1.90273e-014	9.76517e-015	1.10533e-014	9.3586e-015	1.37348e-014
1.24333e-014	1.84174e-014	1.63072e-014	1.52814e-014	4.82815e-014	3.25432e-014	1.92255e-014	1.75825e-014	1.69301e-014	5.4358e-015	1.90388e-014	1.04729e-014	1.73041e-014	1.4617e-014	1.86662e-014	3.32419e-014	1.57928e-014	4.23817e-014	5.52616e-014	1.01041e-014	1.90353e-014	9.4761e-015	1.10015e-014	8.70658e-015	1.352e-014
1.22363e-014	1.79129e-014	1.64298e-014	1.52846e-014	4.85983e-014	3.29733e-014	1.92675e-014	1.73738e-014	1.6761e-014	5.22813e-015	1.85355e-014	9.98848e-015	1.65449e-014	1.52459e-014	1.90489e-014	3.36153e-014	1.55957e-014	4.2874e-014	5.60001e-014	9.9764e-015	1.90439e-014	9.15985e-015	1.09288e-014	8.03809e-015	1.32842e-014
1.20598e-014	1.73782e-014	1.66064e-014	1.53345e-014	4.89102e-014	3.34213e-014	1.93287e-014	1.71715e-014	1.6599e-014	5.02466e-015	1.80306e-014	9.50754e-015	1.57681e-014	1.59064e-014	1.94708e-014	3.40212e-014	1.54282e-014	4.3365e-014	5.67526e-014	9.85853e-015	1.90517e-014	8.81697e-015	1.08351e-014	7.35777e-015	1.3027e-014
1.19039e-014	1.68173e-014	1.68336e-014	1.54269e-014	4.92154e-014	3.38828e-014	1.94087e-014	1.69756e-014	1.6445e-014	4.82462e-015	1.75263e-014	9.03106e-015	1.49783e-014	1.65918e-014	1.99276e-014	3.44579e-014	1.5291e-014	4.38504e-014	5.75159e-014	9.75029e-015	1.90576e-014	8.44853e-015	1.07203e-014	6.66985e-015	1.27476e-014
1.17673e-014	1.62341e-014	1.71078e-014	1.55574e-014	4.95118e-014	3.43519e-014	1.95065e-014	1.67857e-014	1.63001e-014	4.62731e-015	1.70247e-014	8.5611e-015	1.41808e-014	1.72953e-014	2.04142e-014	3.49222e-014	1.51849e-014	4.43262e-014	5.82865e-014	9.65079e-015	1.90607e-014	8.05536e-015	1.05845e-014	5.97869e-015	1.24459e-014
1.16487e-014	1.56324e-014	1.74251e-014	1.5721e-014	4.97981e-014	3.48246e-014	1.96211e-014	1.66017e-014	1.61648e-014	4.43186e-015	1.6528e-014	8.09873e-015	1.33813e-014	1.8011e-014	2.09261e-014	3.54119e-014	1.51101e-014	4.4789e-014	5.906e-014	9.55825e-015	1.90593e-014	7.63914e-015	1.04278e-014	5.2895e-015	1.21221e-014
1.15464e-014	1.50167e-014	1.77818e-014	1.59129e-014	5.00737e-014	3.52965e-014	1.9751e-014	1.6424e-014	1.60402e-014	4.23738e-015	1.60382e-014	7.64551e-015	1.25852e-014	1.87323e-014	2.14583e-014	3.5924e-014	1.50659e-014	4.52363e-014	5.98337e-014	9.47169e-015	1.90524e-014	7.20161e-015	1.02506e-014	4.60596e-015	1.17771e-014
1.14587e-014	1.43924e-014	1.8173e-014	1.61272e-014	5.03369e-014	3.57624e-014	1.98953e-014	1.62518e-014	1.59266e-014	4.04336e-015	1.55574e-014	7.20296e-015	1.1797e-014	1.94532e-014	2.20054e-014	3.6455e-014	1.50522e-014	4.56648e-014	6.06042e-014	9.38952e-015	1.9038e-014	6.7442e-015	1.00533e-014	3.93239e-015	1.14112e-014
1.13843e-014	1.37641e-014	1.85937e-014	1.63579e-014	5.05867e-014	3.62178e-014	2.00524e-014	1.60852e-014	1.58242e-014	3.84907e-015	1.50873e-014	6.77251e-015	1.10219e-014	2.01677e-014	2.25621e-014	3.70022e-014	1.50683e-014	4.60721e-014	6.13677e-014	9.3101e-015	1.90149e-014	6.26856e-015	9.83666e-015	3.27356e-015	1.10251e-014
1.13204e-014	1.31361e-014	1.9039e-014	1.65991e-014	5.08219e-014	3.6659e-014	2.02204e-014	1.59248e-014	1.57336e-014	3.65444e-015	1.46293e-014	6.35462e-015	1.02644e-014	2.08698e-014	2.31232e-014	3.75628e-014	1.51123e-014	4.64561e-014	6.21205e-014	9.2317e-015	1.89829e-014	5.77694e-015	9.60214e-015	2.63313e-015	1.06201e-014
1.12646e-014	1.25131e-014	1.95039e-014	1.68454e-014	5.10418e-014	3.70811e-014	2.03984e-014	1.57702e-014	1.5655e-014	3.45903e-015	1.41853e-014	5.95018e-015	9.52885e-015	2.15544e-014	2.36836e-014	3.81325e-014	1.51837e-014	4.68143e-014	6.28595e-014	9.15293e-015	1.89412e-014	5.2716e-015	9.35061e-015	2.01539e-015	1.01971e-014
1.12141e-014	1.18995e-014	1.99837e-014	1.70913e-014	5.12456e-014	3.74807e-014	2.05844e-014	1.56212e-014	1.55889e-014	3.26267e-015	1.3757e-014	5.55988e-015	8.81898e-015	2.22171e-014	2.42382e-014	3.87089e-014	1.52818e-014	4.7146e-014	6.3582e-014	9.07216e-015	1.88895e-014	4.75474e-015	9.08302e-015	1.42428e-015	9.75746e-015
1.11667e-014	1.12998e-014	2.04731e-014	1.73311e-014	5.14329e-014	3.78545e-014	2.0777e-014	1.5478e-014	1.55362e-014	3.06528e-015	1.3346e-014	5.18446e-015	8.13824e-015	2.28529e-014	2.47818e-014	3.92891e-014	1.5405e-014	4.74497e-014	6.42859e-014	8.9884e-015	1.88271e-014	4.2286e-015	8.80105e-015	8.63916e-016	9.30301e-015
1.11205e-014	1.07177e-014	2.09667e-014	1.75587e-014	5.16028e-014	3.81995e-014	2.09736e-014	1.53408e-014	1.54971e-014	2.86676e-015	1.2953e-014	4.82459e-015	7.49075e-015	2.34582e-014	2.53095e-014	3.98702e-014	1.55523e-014	4.77245e-014	6.4968e-014	8.90009e-015	1.87535e-014	3.69623e-015	8.50645e-015	3.36428e-016	8.83582e-015
1.10729e-014	1.01576e-014	2.14598e-014	1.77703e-014	5.17554e-014	3.85128e-014	2.11726e-014	1.52105e-014	1.54713e-014	2.66739e-015	1.25791e-014	4.48035e-015	6.88046e-015	2.40297e-014	2.58172e-014	4.04494e-014	1.57225e-014	4.79701e-014	6.56262e-014	8.80626e-015	1.86689e-014	3.16071e-015	8.2005e-015	-1.55067e-016	8.35742e-015
1.10215e-014	9.62346e-015	2.19476e-014	1.79614e-014	5.18904e-014	3.87925e-014	2.13723e-014	1.50879e-014	1.54589e-014	2.46785e-015	1.2225e-014	4.15193e-015	6.3093e-015	2.45651e-014	2.63008e-014	4.10239e-014	1.59138e-014	4.81877e-014	6.62586e-014	8.70555e-015	1.85738e-014	2.62434e-015	7.88496e-015	-6.0758e-016	7.87037e-015
1.09638e-014	9.11865e-015	2.24256e-014	1.81279e-014	5.20087e-014	3.90375e-014	2.15704e-014	1.4973e-014	1.54596e-014	2.2682e-015	1.18913e-014	3.8396e-015	5.77902e-015	2.50612e-014	2.67569e-014	4.15909e-014	1.61246e-014	4.83773e-014	6.68637e-014	8.59708e-015	1.84681e-014	2.09009e-015	7.56186e-015	-1.01831e-015	7.37745e-015
1.08977e-014	8.64607e-015	2.28897e-014	1.82667e-014	5.21108e-014	3.92467e-014	2.17667e-014	1.48662e-014	1.54737e-014	2.06892e-015	1.15794e-014	3.54372e-015	5.29243e-015	2.5517e-014	2.71819e-014	4.21484e-014	1.63543e-014	4.85391e-014	6.74398e-014	8.48039e-015	1.83523e-014	1.56082e-015	7.23336e-015	-1.38537e-015	6.8812e-015
1.08213e-014	8.20843e-015	2.33357e-014	1.83745e-014	5.21966e-014	3.94192e-014	2.19594e-014	1.47685e-014	1.55004e-014	1.87032e-015	1.12896e-014	3.26448e-015	4.85115e-015	2.59316e-014	2.75731e-014	4.26944e-014	1.66022e-014	4.86754e-014	6.79863e-014	8.35546e-015	1.82276e-014	1.03879e-015	6.90159e-015	-1.7073e-015	6.38428e-015
1.07334e-014	7.80903e-015	2.37598e-014	1.84497e-014	5.2267e-014	3.95553e-014	2.21467e-014	1.46806e-014	1.55387e-014	1.67307e-015	1.10219e-014	3.00091e-015	4.45515e-015	2.63045e-014	2.79282e-014	4.32263e-014	1.68671e-014	4.87877e-014	6.85019e-014	8.22199e-015	1.80946e-014	5.27349e-016	6.56861e-015	-1.98256e-015	5.88904e-015
1.06322e-014	7.45016e-015	2.41582e-014	1.84906e-014	5.2323e-014	3.96549e-014	2.23273e-014	1.46034e-014	1.55883e-014	1.47835e-015	1.07766e-014	2.75333e-015	4.10547e-015	2.66354e-014	2.82456e-014	4.37431e-014	1.71479e-014	4.88782e-014	6.89866e-014	8.08048e-015	1.79544e-014	2.93123e-017	6.23679e-015	-2.21024e-015	5.39869e-015
1.05174e-014	7.13393e-015	2.4528e-014	1.84959e-014	5.23653e-014	3.97192e-014	2.24997e-014	1.45387e-014	1.5649e-014	1.28637e-015	1.05539e-014	2.52131e-015	3.80275e-015	2.69251e-014	2.85239e-014	4.42436e-014	1.74443e-014	4.89494e-014	6.94409e-014	7.93122e-015	1.78085e-014	-4.52658e-016	5.90801e-015	-2.38999e-015	4.9165e-015
1.03879e-014	6.86142e-015	2.48663e-014	1.84658e-014	5.2395e-014	3.97499e-014	2.26633e-014	1.44878e-014	1.57199e-014	1.0981e-015	1.03543e-014	2.30489e-015	3.5466e-015	2.71741e-014	2.87622e-014	4.47265e-014	1.77551e-014	4.90038e-014	6.9865e-014	7.77415e-015	1.76591e-014	-9.1571e-016	5.58474e-015	-2.52115e-015	4.44571e-015
1.02433e-014	6.63397e-015	2.51703e-014	1.84004e-014	5.2413e-014	3.97485e-014	2.28167e-014	1.44517e-014	1.58001e-014	9.14382e-016	1.01779e-014	2.10377e-015	3.33681e-015	2.73845e-014	2.89594e-014	4.51914e-014	1.80801e-014	4.90441e-014	7.02596e-014	7.61043e-015	1.7508e-014	-1.35825e-015	5.26941e-015	-2.60341e-015	3.98907e-015
1.00836e-014	6.4525e-015	2.54388e-014	1.83003e-014	5.24201e-014	3.97172e-014	2.29597e-014	1.4431e-014	1.58882e-014	7.35899e-016	1.00243e-014	1.91809e-015	3.17208e-015	2.75576e-014	2.9116e-014	4.56382e-014	1.84194e-014	4.90736e-014	7.06253e-014	7.44138e-015	1.73566e-014	-1.77794e-015	4.96442e-015	-2.63696e-015	3.54995e-015
9.90927e-015	6.31735e-015	2.56699e-014	1.81673e-014	5.24183e-014	3.96586e-014	2.30917e-014	1.44274e-014	1.5984e-014	5.63185e-016	9.89348e-015	1.74705e-015	3.05123e-015	2.76957e-014	2.92324e-014	4.60667e-014	1.87724e-014	4.90958e-014	7.09627e-014	7.2685e-015	1.72075e-014	-2.17225e-015	4.67175e-015	-2.62246e-015	3.1314e-015
9.72124e-015	6.2292e-015	2.58626e-014	1.80026e-014	5.24089e-014	3.95761e-014	2.32121e-014	1.44419e-014	1.60864e-014	3.97026e-016	9.78537e-015	1.5903e-015	2.97293e-015	2.78017e-014	2.93104e-014	4.64766e-014	1.91389e-014	4.91144e-014	7.12733e-014	7.09295e-015	1.70627e-014	-2.53967e-015	4.3935e-015	-2.56149e-015	2.73674e-015
9.52077e-015	6.18835e-015	2.60156e-014	1.78087e-014	5.23933e-014	3.94729e-014	2.33198e-014	1.44758e-014	1.61936e-014	2.37929e-016	9.69915e-015	1.44755e-015	2.93595e-015	2.78784e-014	2.93508e-014	4.68685e-014	1.95192e-014	4.91335e-014	7.15591e-014	6.91677e-015	1.69246e-014	-2.87805e-015	4.13166e-015	-2.45495e-015	2.36823e-015
9.30828e-015	6.19373e-015	2.61286e-014	1.75881e-014	5.23728e-014	3.93525e-014	2.34153e-014	1.45302e-014	1.63048e-014	8.68958e-017	9.63451e-015	1.31837e-015	2.9378e-015	2.79286e-014	2.93557e-014	4.72425e-014	1.99139e-014	4.91563e-014	7.18216e-014	6.74194e-015	1.67947e-014	-3.18602e-015	3.8883e-015	-2.30489e-015	2.02873e-015
9.08571e-015	6.24446e-015	2.62016e-014	1.73436e-014	5.23491e-014	3.92183e-014	2.34988e-014	1.46062e-014	1.64188e-014	-5.53871e-017	9.59074e-015	1.20276e-015	2.97535e-015	2.79554e-014	2.93272e-014	4.75988e-014	2.03221e-014	4.91871e-014	7.20631e-014	6.57031e-015	1.66756e-014	-3.46255e-015	3.66485e-015	-2.11288e-015	1.72094e-015
8.85519e-015	6.33927e-015	2.62355e-014	1.70784e-014	5.2324e-014	3.9074e-014	2.357e-014	1.47048e-014	1.65348e-014	-1.88904e-016	9.56799e-015	1.10098e-015	3.04623e-015	2.79625e-014	2.9268e-014	4.79389e-014	2.07449e-014	4.92289e-014	7.22862e-014	6.40477e-015	1.65698e-014	-3.70656e-015	3.46286e-015	-1.88088e-015	1.44743e-015
8.61944e-015	6.47672e-015	2.62322e-014	1.67965e-014	5.22994e-014	3.89234e-014	2.36292e-014	1.48271e-014	1.66526e-014	-3.12895e-016	9.56543e-015	1.01289e-015	3.14753e-015	2.79539e-014	2.91812e-014	4.82636e-014	2.11829e-014	4.92848e-014	7.24928e-014	6.24788e-015	1.64793e-014	-3.9174e-015	3.28354e-015	-1.61153e-015	1.20993e-015
8.38125e-015	6.65508e-015	2.61925e-014	1.65014e-014	5.22769e-014	3.87701e-014	2.3677e-014	1.49734e-014	1.67709e-014	-4.27066e-016	9.5818e-015	9.37797e-016	3.27598e-015	2.79327e-014	2.90701e-014	4.85735e-014	2.16365e-014	4.93591e-014	7.26852e-014	6.10158e-015	1.64057e-014	-4.09498e-015	3.12802e-015	-1.30785e-015	1.01027e-015
8.14304e-015	6.87233e-015	2.61178e-014	1.6197e-014	5.22579e-014	3.86175e-014	2.37142e-014	1.51447e-014	1.68886e-014	-5.30898e-016	9.61665e-015	8.75704e-016	3.428e-015	2.79024e-014	2.8938e-014	4.88704e-014	2.21051e-014	4.9455e-014	7.28662e-014	5.96771e-015	1.63504e-014	-4.23842e-015	2.99718e-015	-9.72749e-016	8.50554e-016
7.90781e-015	7.12602e-015	2.60106e-014	1.58877e-014	5.22447e-014	3.84695e-014	2.37414e-014	1.53412e-014	1.70042e-014	-6.2449e-016	9.66879e-015	8.27132e-016	3.60085e-015	2.78663e-014	2.87886e-014	4.91549e-014	2.25889e-014	4.95757e-014	7.30386e-014	5.84907e-015	1.6315e-014	-4.34789e-015	2.89138e-015	-6.09855e-016	7.31762e-016
7.67783e-015	7.41431e-015	2.5873e-014	1.5577e-014	5.22389e-014	3.83292e-014	2.37598e-014	1.5563e-014	1.71175e-014	-7.07474e-016	9.73767e-015	7.92183e-016	3.7918e-015	2.78275e-014	2.86255e-014	4.94282e-014	2.3089e-014	4.97233e-014	7.32053e-014	5.74799e-015	1.63013e-014	-4.42426e-015	2.81079e-015	-2.22492e-016	6.55084e-016
7.45586e-015	7.73459e-015	2.57073e-014	1.5269e-014	5.22421e-014	3.82002e-014	2.37698e-014	1.58099e-014	1.72279e-014	-7.80716e-016	9.82202e-015	7.70744e-016	3.99718e-015	2.77888e-014	2.84519e-014	4.96921e-014	2.3605e-014	4.99002e-014	7.33683e-014	5.66652e-015	1.63104e-014	-4.46854e-015	2.75566e-015	1.85757e-016	6.21478e-016
7.24495e-015	8.08411e-015	2.55164e-014	1.4967e-014	5.22561e-014	3.80852e-014	2.37725e-014	1.60822e-014	1.73352e-014	-8.43907e-016	9.92112e-015	7.61922e-016	4.21393e-015	2.77535e-014	2.82715e-014	4.99479e-014	2.41365e-014	5.0108e-014	7.353e-014	5.60699e-015	1.63432e-014	-4.4816e-015	2.72566e-015	6.11594e-016	6.30655e-016
7.04876e-015	8.45901e-015	2.53037e-014	1.46744e-014	5.22826e-014	3.79868e-014	2.37685e-014	1.63791e-014	1.74392e-014	-8.97028e-016	1.00341e-014	7.65724e-016	4.43863e-015	2.77241e-014	2.80884e-014	5.01969e-014	2.46838e-014	5.03483e-014	7.36928e-014	5.57079e-015	1.63999e-014	-4.46387e-015	2.72073e-015	1.05121e-015	6.8172e-016
6.86949e-015	8.85588e-015	2.5073e-014	1.43952e-014	5.23235e-014	3.79076e-014	2.37584e-014	1.66992e-014	1.75399e-014	-9.40177e-016	1.01599e-014	7.822e-016	4.66838e-015	2.7703e-014	2.79067e-014	5.04406e-014	2.52474e-014	5.06225e-014	7.38593e-014	5.55947e-015	1.6481e-014	-4.41722e-015	2.73979e-015	1.50064e-015	7.74799e-016
6.70976e-015	9.27212e-015	2.48272e-014	1.41321e-014	5.23808e-014	3.785e-014	2.37439e-014	1.70416e-014	1.76372e-014	-9.73575e-016	1.02973e-014	8.11151e-016	4.90033e-015	2.76928e-014	2.773e-014	5.06801e-014	2.58265e-014	5.09314e-014	7.40313e-014	5.57456e-015	1.65863e-014	-4.34267e-015	2.78215e-015	1.95601e-015	9.08549e-016
6.57198e-015	9.70521e-015	2.45703e-014	1.38872e-014	5.24552e-014	3.78153e-014	2.37263e-014	1.7405e-014	1.77309e-014	-9.97775e-016	1.0445e-014	8.52e-016	5.13175e-015	2.76954e-014	2.75612e-014	5.09168e-014	2.64203e-014	5.12758e-014	7.42103e-014	5.61671e-015	1.67152e-014	-4.24305e-015	2.84622e-015	2.41398e-015	1.08175e-015
6.458e-015	1.01514e-014	2.43055e-014	1.3663e-014	5.25481e-014	3.78049e-014	2.37061e-014	1.77881e-014	1.78214e-014	-1.01305e-015	1.06022e-014	9.04809e-016	5.36048e-015	2.77118e-014	2.74038e-014	5.11517e-014	2.70282e-014	5.16554e-014	7.43977e-014	5.68655e-015	1.68675e-014	-4.12039e-015	2.93069e-015	2.86997e-015	1.29265e-015
6.36992e-015	1.06071e-014	2.40367e-014	1.34616e-014	5.2661e-014	3.78195e-014	2.36847e-014	1.81893e-014	1.79087e-014	-1.01946e-015	1.07683e-014	9.69048e-016	5.58432e-015	2.77429e-014	2.72612e-014	5.13852e-014	2.76495e-014	5.20706e-014	7.45953e-014	5.78512e-015	1.70424e-014	-3.97767e-015	3.03364e-015	3.32086e-015	1.53846e-015
6.30931e-015	1.10687e-014	2.37673e-014	1.32838e-014	5.27954e-014	3.78594e-014	2.36627e-014	1.86066e-014	1.79937e-014	-1.01757e-015	1.09413e-014	1.04467e-015	5.801e-015	2.77892e-014	2.71361e-014	5.16184e-014	2.8283e-014	5.25207e-014	7.48043e-014	5.91271e-015	1.72382e-014	-3.81686e-015	3.15379e-015	3.76336e-015	1.81717e-015
6.27705e-015	1.15324e-014	2.35011e-014	1.31309e-014	5.29524e-014	3.79253e-014	2.36401e-014	1.90378e-014	1.80776e-014	-1.00771e-015	1.11205e-014	1.13148e-015	6.00859e-015	2.78516e-014	2.70313e-014	5.18521e-014	2.8928e-014	5.30047e-014	7.50255e-014	6.06915e-015	1.74535e-014	-3.64048e-015	3.28942e-015	4.19302e-015	2.12572e-015
6.27381e-015	1.19955e-014	2.32418e-014	1.3003e-014	5.31329e-014	3.80171e-014	2.36181e-014	1.94807e-014	1.81607e-014	-9.90167e-016	1.13045e-014	1.22904e-015	6.20586e-015	2.79304e-014	2.69491e-014	5.20863e-014	2.95822e-014	5.35211e-014	7.52602e-014	6.2531e-015	1.76872e-014	-3.45112e-015	3.43825e-015	4.60658e-015	2.46073e-015
6.30021e-015	1.2455e-014	2.29927e-014	1.29002e-014	5.33374e-014	3.81338e-014	2.35969e-014	1.99323e-014	1.82432e-014	-9.65615e-016	1.14917e-014	1.33667e-015	6.39151e-015	2.8025e-014	2.68911e-014	5.2322e-014	3.02435e-014	5.40685e-014	7.55086e-014	6.46349e-015	1.79368e-014	-3.25142e-015	3.5979e-015	5.00113e-015	2.81886e-015
6.35638e-015	1.29079e-014	2.27577e-014	1.28232e-014	5.35666e-014	3.82748e-014	2.35778e-014	2.03895e-014	1.83264e-014	-9.33919e-016	1.16806e-014	1.45372e-015	6.56427e-015	2.81357e-014	2.68593e-014	5.25598e-014	3.09105e-014	5.46449e-014	7.57709e-014	6.69954e-015	1.81998e-014	-3.04468e-015	3.76627e-015	5.37339e-015	3.19705e-015
6.44204e-015	1.33511e-014	2.25397e-014	1.27714e-014	5.38211e-014	3.84386e-014	2.35612e-014	2.08497e-014	1.84121e-014	-8.95732e-016	1.18704e-014	1.5793e-015	6.72379e-015	2.82615e-014	2.68551e-014	5.27996e-014	3.15815e-014	5.52478e-014	7.60465e-014	6.95921e-015	1.8474e-014	-2.83402e-015	3.94071e-015	5.72012e-015	3.59119e-015
6.55601e-015	1.37823e-014	2.23428e-014	1.27438e-014	5.41008e-014	3.86244e-014	2.35475e-014	2.13096e-014	1.85014e-014	-8.5144e-016	1.20595e-014	1.71284e-015	6.8697e-015	2.84017e-014	2.68794e-014	5.30412e-014	3.22543e-014	5.5875e-014	7.63354e-014	7.24065e-015	1.87566e-014	-2.62142e-015	4.11876e-015	6.03851e-015	3.99699e-015
6.69716e-015	1.41986e-014	2.21699e-014	1.27384e-014	5.44061e-014	3.88298e-014	2.35381e-014	2.17664e-014	1.85956e-014	-8.01185e-016	1.22462e-014	1.8532e-015	7.00217e-015	2.8555e-014	2.6933e-014	5.32854e-014	3.29258e-014	5.65236e-014	7.66375e-014	7.54195e-015	1.90455e-014	-2.41011e-015	4.29808e-015	6.32662e-015	4.41034e-015
6.86425e-015	1.45973e-014	2.20227e-014	1.27531e-014	5.47366e-014	3.90532e-014	2.35324e-014	2.2217e-014	1.86955e-014	-7.45353e-016	1.24293e-014	1.99995e-015	7.12143e-015	2.87197e-014	2.70162e-014	5.35323e-014	3.35938e-014	5.71909e-014	7.69518e-014	7.86044e-015	1.93381e-014	-2.20333e-015	4.47607e-015	6.5822e-015	4.82667e-015
7.05544e-015	1.49753e-014	2.19037e-014	1.27865e-014	5.50919e-014	3.92927e-014	2.35304e-014	2.26582e-014	1.88026e-014	-6.842e-016	1.26084e-014	2.15177e-015	7.22777e-015	2.8894e-014	2.71287e-014	5.3782e-014	3.4256e-014	5.78732e-014	7.72772e-014	8.19365e-015	1.96316e-014	-2.00375e-015	4.65103e-015	6.80313e-015	5.24195e-015
7.26854e-015	1.53305e-014	2.18148e-014	1.28369e-014	5.54714e-014	3.95458e-014	2.35328e-014	2.30867e-014	1.89179e-014	-6.17871e-016	1.27815e-014	2.30766e-015	7.32138e-015	2.90761e-014	2.727e-014	5.40343e-014	3.49091e-014	5.85679e-014	7.76135e-014	8.53873e-015	1.99235e-014	-1.81356e-015	4.82003e-015	6.98849e-015	5.65217e-015
7.50086e-015	1.56617e-014	2.17573e-014	1.29016e-014	5.58749e-014	3.98104e-014	2.35401e-014	2.34999e-014	1.90422e-014	-5.46953e-016	1.29479e-014	2.4663e-015	7.40321e-015	2.92639e-014	2.74391e-014	5.42886e-014	3.5551e-014	5.92722e-014	7.79598e-014	8.8914e-015	2.02119e-014	-1.63477e-015	4.97988e-015	7.13696e-015	6.05358e-015
7.74956e-015	1.59665e-014	2.17328e-014	1.29782e-014	5.63021e-014	4.0084e-014	2.35523e-014	2.38947e-014	1.9177e-014	-4.71637e-016	1.31068e-014	2.62701e-015	7.47432e-015	2.94559e-014	2.76345e-014	5.45451e-014	3.61787e-014	5.99825e-014	7.83144e-014	9.24876e-015	2.04934e-014	-1.47048e-015	5.12849e-015	7.24727e-015	6.44145e-015
8.01153e-015	1.62434e-014	2.17422e-014	1.30639e-014	5.67512e-014	4.03642e-014	2.35696e-014	2.42681e-014	1.93238e-014	-3.9206e-016	1.32573e-014	2.78906e-015	7.53641e-015	2.96494e-014	2.78547e-014	5.48031e-014	3.67897e-014	6.06951e-014	7.86755e-014	9.60707e-015	2.07649e-014	-1.32225e-015	5.26365e-015	7.31973e-015	6.81196e-015
8.28394e-015	1.6491e-014	2.17859e-014	1.31565e-014	5.72206e-014	4.06488e-014	2.35923e-014	2.46181e-014	1.94829e-014	-3.08005e-016	1.33991e-014	2.95083e-015	7.59014e-015	2.98415e-014	2.80978e-014	5.50622e-014	3.73818e-014	6.14071e-014	7.90411e-014	9.96316e-015	2.10248e-014	-1.19143e-015	5.38364e-015	7.35435e-015	7.16144e-015
8.56377e-015	1.67075e-014	2.18642e-014	1.32527e-014	5.7709e-014	4.09355e-014	2.36203e-014	2.49425e-014	1.9655e-014	-2.19803e-016	1.35312e-014	3.11124e-015	7.6372e-015	3.003e-014	2.83624e-014	5.53222e-014	3.79528e-014	6.21149e-014	7.94105e-014	1.03137e-014	2.12713e-014	-1.07971e-015	5.48655e-015	7.35115e-015	7.48628e-015
8.84687e-015	1.6892e-014	2.19769e-014	1.33515e-014	5.82145e-014	4.12228e-014	2.36535e-014	2.52395e-014	1.98414e-014	-1.26877e-016	1.36527e-014	3.26896e-015	7.67893e-015	3.02131e-014	2.86464e-014	5.55827e-014	3.85003e-014	6.28149e-014	7.97819e-014	1.06555e-014	2.15025e-014	-9.89067e-016	5.57074e-015	7.3112e-015	7.78428e-015
9.1299e-015	1.70439e-014	2.21234e-014	1.34511e-014	5.87355e-014	4.15089e-014	2.36924e-014	2.55076e-014	2.00425e-014	-2.90069e-017	1.37637e-014	3.423e-015	7.7179e-015	3.03886e-014	2.89473e-014	5.58432e-014	3.90228e-014	6.35042e-014	8.01534e-014	1.09852e-014	2.17173e-014	-9.20259e-016	5.635e-015	7.23552e-015	8.0531e-015
9.40973e-015	1.71629e-014	2.23033e-014	1.35496e-014	5.92705e-014	4.17921e-014	2.37378e-014	2.57453e-014	2.0259e-014	7.32984e-017	1.38639e-014	3.57191e-015	7.75622e-015	3.05548e-014	2.9263e-014	5.61041e-014	3.95185e-014	6.41797e-014	8.05234e-014	1.12989e-014	2.19145e-014	-8.73539e-016	5.67761e-015	7.12511e-015	8.29048e-015
9.68365e-015	1.72485e-014	2.25165e-014	1.36452e-014	5.98178e-014	4.20708e-014	2.37898e-014	2.59518e-014	2.04912e-014	1.80335e-016	1.39532e-014	3.71484e-015	7.79519e-015	3.07095e-014	2.95908e-014	5.63657e-014	3.99856e-014	6.48388e-014	8.08902e-014	1.15939e-014	2.20934e-014	-8.49523e-016	5.69746e-015	6.98125e-015	8.4947e-015
9.94792e-015	1.73004e-014	2.27616e-014	1.37367e-014	6.03751e-014	4.2344e-014	2.38481e-014	2.61257e-014	2.07386e-014	2.92281e-016	1.4032e-014	3.85081e-015	7.83668e-015	3.08507e-014	2.9928e-014	5.66279e-014	4.04227e-014	6.54795e-014	8.12536e-014	1.18671e-014	2.22533e-014	-8.48782e-016	5.69375e-015	6.80643e-015	8.66374e-015
1.01994e-014	1.73182e-014	2.30369e-014	1.38227e-014	6.09403e-014	4.26104e-014	2.39132e-014	2.62662e-014	2.10023e-014	4.08638e-016	1.41005e-014	3.97962e-015	7.88244e-015	3.09772e-014	3.02726e-014	5.6891e-014	4.0829e-014	6.60996e-014	8.16123e-014	1.21153e-014	2.23945e-014	-8.71482e-016	5.66597e-015	6.60263e-015	8.79686e-015
1.04358e-014	1.73027e-014	2.334e-014	1.39027e-014	6.15113e-014	4.28691e-014	2.39852e-014	2.63737e-014	2.12819e-014	5.29563e-016	1.41589e-014	4.10011e-015	7.93398e-015	3.10874e-014	3.06217e-014	5.71555e-014	4.12033e-014	6.66968e-014	8.19647e-014	1.23358e-014	2.2517e-014	-9.16727e-016	5.61381e-015	6.37204e-015	8.89355e-015
1.06544e-014	1.72553e-014	2.36688e-014	1.39768e-014	6.20858e-014	4.31193e-014	2.40647e-014	2.64485e-014	2.15765e-014	6.54746e-016	1.42077e-014	4.21193e-015	7.9934e-015	3.11806e-014	3.09727e-014	5.74209e-014	4.15449e-014	6.72696e-014	8.23107e-014	1.25271e-014	2.26213e-014	-9.8414e-016	5.53694e-015	6.11724e-015	8.9538e-015
1.08526e-014	1.71769e-014	2.40203e-014	1.40443e-014	6.26611e-014	4.33607e-014	2.41524e-014	2.64909e-014	2.18853e-014	7.84339e-016	1.42477e-014	4.31478e-015	8.06249e-015	3.12559e-014	3.13232e-014	5.76873e-014	4.18536e-014	6.78167e-014	8.26498e-014	1.26864e-014	2.2708e-014	-1.07224e-015	5.43571e-015	5.8414e-015	8.97796e-015
1.10284e-014	1.70687e-014	2.43919e-014	1.41048e-014	6.32354e-014	4.35934e-014	2.42491e-014	2.6502e-014	2.22077e-014	9.18266e-016	1.428e-014	4.40838e-015	8.14275e-015	3.13126e-014	3.16705e-014	5.79561e-014	4.213e-014	6.83366e-014	8.29804e-014	1.28116e-014	2.27783e-014	-1.17981e-015	5.31035e-015	5.54775e-015	8.96676e-015
1.11802e-014	1.69323e-014	2.47812e-014	1.41595e-014	6.38066e-014	4.38178e-014	2.43552e-014	2.64828e-014	2.25426e-014	1.05614e-015	1.43051e-014	4.49277e-015	8.23526e-015	3.13498e-014	3.20132e-014	5.82268e-014	4.23744e-014	6.88284e-014	8.33024e-014	1.2902e-014	2.28329e-014	-1.30507e-015	5.16135e-015	5.23904e-015	8.92135e-015
1.1306e-014	1.67686e-014	2.51853e-014	1.42091e-014	6.43726e-014	4.40344e-014	2.44706e-014	2.6435e-014	2.2889e-014	1.19822e-015	1.43247e-014	4.56778e-015	8.34113e-015	3.13673e-014	3.23488e-014	5.84997e-014	4.25879e-014	6.92922e-014	8.36157e-014	1.2957e-014	2.28744e-014	-1.44658e-015	4.98903e-015	4.91846e-015	8.84388e-015
1.14059e-014	1.65787e-014	2.56008e-014	1.42543e-014	6.49313e-014	4.42436e-014	2.45958e-014	2.63597e-014	2.32455e-014	1.34386e-015	1.43403e-014	4.63367e-015	8.46202e-015	3.13653e-014	3.26751e-014	5.87759e-014	4.27713e-014	6.97282e-014	8.39198e-014	1.29759e-014	2.29048e-014	-1.60209e-015	4.7941e-015	4.58948e-015	8.73686e-015
1.14787e-014	1.63653e-014	2.60247e-014	1.42963e-014	6.54812e-014	4.4446e-014	2.47314e-014	2.62589e-014	2.36102e-014	1.49317e-015	1.43528e-014	4.69009e-015	8.59836e-015	3.13443e-014	3.29905e-014	5.90564e-014	4.29261e-014	7.01365e-014	8.42146e-014	1.29584e-014	2.29254e-014	-1.76945e-015	4.57795e-015	4.25572e-015	8.60276e-015
1.15239e-014	1.613e-014	2.64535e-014	1.4337e-014	6.60202e-014	4.46427e-014	2.48773e-014	2.61348e-014	2.3982e-014	1.64603e-015	1.43635e-014	4.73773e-015	8.75073e-015	3.13052e-014	3.32931e-014	5.93418e-014	4.30548e-014	7.05168e-014	8.45002e-014	1.29045e-014	2.29388e-014	-1.94697e-015	4.34178e-015	3.92081e-015	8.4448e-015
1.15419e-014	1.58749e-014	2.68836e-014	1.4378e-014	6.65469e-014	4.48351e-014	2.50344e-014	2.59897e-014	2.43587e-014	1.8018e-015	1.43741e-014	4.77747e-015	8.91986e-015	3.12487e-014	3.35821e-014	5.96336e-014	4.31589e-014	7.08698e-014	8.47774e-014	1.28143e-014	2.29473e-014	-2.13195e-015	4.08693e-015	3.5874e-015	8.26618e-015
1.15338e-014	1.56023e-014	2.73122e-014	1.44214e-014	6.70597e-014	4.5025e-014	2.52036e-014	2.58269e-014	2.47382e-014	1.96021e-015	1.4386e-014	4.8095e-015	9.10603e-015	3.11766e-014	3.38564e-014	5.99328e-014	4.32405e-014	7.11973e-014	8.50468e-014	1.2689e-014	2.29536e-014	-2.32181e-015	3.81484e-015	3.25878e-015	8.06985e-015
1.15002e-014	1.53141e-014	2.77357e-014	1.44698e-014	6.75572e-014	4.52141e-014	2.53846e-014	2.56493e-014	2.51192e-014	2.12141e-015	1.44013e-014	4.83452e-015	9.30974e-015	3.10901e-014	3.41153e-014	6.02398e-014	4.33024e-014	7.15007e-014	8.53092e-014	1.25297e-014	2.29605e-014	-2.51425e-015	3.52686e-015	2.93797e-015	7.85921e-015
1.14421e-014	1.5013e-014	2.81516e-014	1.45259e-014	6.80384e-014	4.54034e-014	2.5578e-014	2.54598e-014	2.54998e-014	2.28503e-015	1.44212e-014	4.85354e-015	9.53043e-015	3.09913e-014	3.43587e-014	6.05555e-014	4.33473e-014	7.17813e-014	8.55656e-014	1.23381e-014	2.29697e-014	-2.70722e-015	3.22512e-015	2.62829e-015	7.63769e-015
1.1361e-014	1.4701e-014	2.85574e-014	1.45922e-014	6.85019e-014	4.55942e-014	2.57845e-014	2.52612e-014	2.58776e-014	2.45039e-015	1.44479e-014	4.86764e-015	9.76787e-015	3.08819e-014	3.45864e-014	6.08806e-014	4.33777e-014	7.20411e-014	8.58172e-014	1.21162e-014	2.29841e-014	-2.89769e-015	2.91099e-015	2.33237e-015	7.40944e-015
1.1259e-014	1.43809e-014	2.89498e-014	1.4671e-014	6.89472e-014	4.57876e-014	2.60034e-014	2.50567e-014	2.62506e-014	2.61712e-015	1.44824e-014	4.87773e-015	1.00219e-014	3.07644e-014	3.47994e-014	6.12161e-014	4.33971e-014	7.2282e-014	8.60649e-014	1.18656e-014	2.30064e-014	-3.08275e-015	2.58635e-015	2.05244e-015	7.17835e-015
1.11386e-014	1.40554e-014	2.93264e-014	1.47648e-014	6.9374e-014	4.59853e-014	2.62357e-014	2.48488e-014	2.66162e-014	2.78487e-015	1.45264e-014	4.8848e-015	1.02922e-014	3.06412e-014	3.4998e-014	6.15626e-014	4.34083e-014	7.25068e-014	8.63099e-014	1.1589e-014	2.30382e-014	-3.25982e-015	2.25298e-015	1.79108e-015	6.94819e-015
1.10021e-014	1.37271e-014	2.96839e-014	1.48758e-014	6.97818e-014	4.61889e-014	2.64814e-014	2.46406e-014	2.69727e-014	2.95352e-015	1.45815e-014	4.88987e-015	1.05781e-014	3.05153e-014	3.5183e-014	6.19213e-014	4.34151e-014	7.27181e-014	8.65534e-014	1.12887e-014	2.3082e-014	-3.42681e-015	1.91253e-015	1.55086e-015	6.72224e-015
1.08523e-014	1.33983e-014	3.00202e-014	1.50073e-014	7.01709e-014	4.63998e-014	2.67399e-014	2.44354e-014	2.73185e-014	3.12201e-015	1.46488e-014	4.89416e-015	1.08792e-014	3.03892e-014	3.53554e-014	6.22931e-014	4.34209e-014	7.29186e-014	8.67964e-014	1.09676e-014	2.31405e-014	-3.5816e-015	1.56702e-015	1.33371e-015	6.50412e-015
1.06914e-014	1.30712e-014	3.03331e-014	1.51614e-014	7.05412e-014	4.66188e-014	2.70103e-014	2.42356e-014	2.76516e-014	3.29006e-015	1.47297e-014	4.89925e-015	1.11946e-014	3.02652e-014	3.55158e-014	6.26786e-014	4.34285e-014	7.31106e-014	8.70413e-014	1.06283e-014	2.32149e-014	-3.72196e-015	1.2186e-015	1.14201e-015	6.29736e-015
1.05224e-014	1.27486e-014	3.06206e-014	1.53398e-014	7.08932e-014	4.68473e-014	2.7293e-014	2.40434e-014	2.79695e-014	3.45733e-015	1.48257e-014	4.9062e-015	1.15228e-014	3.01456e-014	3.56659e-014	6.30776e-014	4.34413e-014	7.32968e-014	8.72892e-014	1.02738e-014	2.33062e-014	-3.84604e-015	8.68712e-016	9.76544e-016	6.10487e-015
1.03484e-014	1.24332e-014	3.08808e-014	1.55442e-014	7.12275e-014	4.70858e-014	2.75877e-014	2.38617e-014	2.82712e-014	3.62364e-015	1.49381e-014	4.91589e-015	1.18628e-014	3.00334e-014	3.58075e-014	6.34908e-014	4.34628e-014	7.34805e-014	8.75413e-014	9.90725e-015	2.34162e-014	-3.95188e-015	5.19447e-016	8.37919e-016	5.92984e-015
1.01727e-014	1.21274e-014	3.11122e-014	1.5777e-014	7.15448e-014	4.73351e-014	2.78938e-014	2.36923e-014	2.85557e-014	3.78857e-015	1.50669e-014	4.92931e-015	1.22133e-014	2.9931e-014	3.59414e-014	6.39189e-014	4.3496e-014	7.36649e-014	8.77983e-014	9.53167e-015	2.35451e-014	-4.0381e-015	1.71967e-016	7.27371e-016	5.77476e-015
9.99783e-015	1.18335e-014	3.13135e-014	1.60392e-014	7.18452e-014	4.75956e-014	2.82097e-014	2.35371e-014	2.88209e-014	3.95207e-015	1.52135e-014	4.94745e-015	1.25734e-014	2.98411e-014	3.60694e-014	6.43615e-014	4.35437e-014	7.38528e-014	8.80613e-014	9.15038e-015	2.36939e-014	-4.10291e-015	-1.7172e-016	6.44821e-016	5.64125e-015
9.82652e-015	1.15531e-014	3.14841e-014	1.63312e-014	7.21298e-014	4.78676e-014	2.85344e-014	2.33976e-014	2.90653e-014	4.11349e-015	1.53788e-014	4.97119e-015	1.29418e-014	2.97664e-014	3.61932e-014	6.4818e-014	4.36083e-014	7.40466e-014	8.83313e-014	8.76635e-015	2.38638e-014	-4.14474e-015	-5.10341e-016	5.90585e-016	5.53089e-015
9.66145e-015	1.12884e-014	3.16231e-014	1.66541e-014	7.23995e-014	4.81509e-014	2.88669e-014	2.3276e-014	2.92881e-014	4.27275e-015	1.55627e-014	5.00167e-015	1.33166e-014	2.97091e-014	3.63147e-014	6.52876e-014	4.36923e-014	7.42494e-014	8.86084e-014	8.38268e-015	2.40546e-014	-4.1628e-015	-8.42487e-016	5.64807e-016	5.44545e-015
9.50514e-015	1.1041e-014	3.17302e-014	1.7008e-014	7.2656e-014	4.84451e-014	2.92064e-014	2.31728e-014	2.94886e-014	4.42963e-015	1.57655e-014	5.03972e-015	1.36972e-014	2.96713e-014	3.64355e-014	6.57709e-014	4.37984e-014	7.44643e-014	8.88936e-014	8.00302e-015	2.42663e-014	-4.15619e-015	-1.16681e-015	5.66796e-016	5.38624e-015
9.36064e-015	1.08126e-014	3.18056e-014	1.73927e-014	7.28999e-014	4.87504e-014	2.95509e-014	2.30893e-014	2.96659e-014	4.58465e-015	1.59869e-014	5.08593e-015	1.40831e-014	2.96555e-014	3.65573e-014	6.62672e-014	4.39288e-014	7.46942e-014	8.91881e-014	7.63011e-015	2.44987e-014	-4.12422e-015	-1.48232e-015	5.95843e-016	5.35408e-015
9.23015e-015	1.06048e-014	3.18495e-014	1.78075e-014	7.31328e-014	4.90661e-014	2.9898e-014	2.30266e-014	2.98197e-014	4.73729e-015	1.62266e-014	5.14111e-015	1.44727e-014	2.9663e-014	3.66812e-014	6.67754e-014	4.40846e-014	7.49408e-014	8.94919e-014	7.26662e-015	2.47509e-014	-4.06619e-015	-1.78746e-015	6.51016e-016	5.3497e-015
9.1156e-015	1.04177e-014	3.18623e-014	1.82521e-014	7.33556e-014	4.93911e-014	3.02467e-014	2.29848e-014	2.99497e-014	4.88788e-015	1.64841e-014	5.20536e-015	1.48653e-014	2.96946e-014	3.68085e-014	6.72936e-014	4.42673e-014	7.52062e-014	8.98052e-014	6.91534e-015	2.50222e-014	-3.98218e-015	-2.0812e-015	7.31024e-016	5.3732e-015
9.01873e-015	1.02528e-014	3.18453e-014	1.87258e-014	7.35694e-014	4.97247e-014	3.05954e-014	2.29643e-014	3.00562e-014	5.03692e-015	1.67589e-014	5.27899e-015	1.52589e-014	2.97516e-014	3.69405e-014	6.78208e-014	4.44785e-014	7.54927e-014	9.01285e-014	6.57851e-015	2.53116e-014	-3.87299e-015	-2.36311e-015	8.3384e-016	5.42411e-015
8.94136e-015	1.01108e-014	3.17988e-014	1.92264e-014	7.3774e-014	5.00648e-014	3.09427e-014	2.2965e-014	3.01391e-014	5.1841e-015	1.705e-014	5.36209e-015	1.56526e-014	2.98344e-014	3.70786e-014	6.83552e-014	4.47189e-014	7.58027e-014	9.04607e-014	6.25818e-015	2.56168e-014	-3.73882e-015	-2.63278e-015	9.58172e-016	5.50071e-015
8.88532e-015	9.99222e-015	3.17241e-014	1.97517e-014	7.39706e-014	5.04103e-014	3.12864e-014	2.29869e-014	3.01981e-014	5.3298e-015	1.73569e-014	5.45477e-015	1.60459e-014	2.99439e-014	3.72238e-014	6.88963e-014	4.49889e-014	7.61379e-014	9.08018e-014	5.95595e-015	2.59369e-014	-3.57995e-015	-2.88929e-015	1.10209e-015	5.60247e-015
8.85164e-015	9.89735e-015	3.16229e-014	2.03002e-014	7.41607e-014	5.07597e-014	3.16244e-014	2.30302e-014	3.02339e-014	5.47468e-015	1.7678e-014	5.55659e-015	1.64382e-014	3.008e-014	3.73769e-014	6.94425e-014	4.52884e-014	7.64994e-014	9.11518e-014	5.67381e-015	2.62702e-014	-3.39775e-015	-3.13281e-015	1.26242e-015	5.72788e-015
8.84054e-015	9.82579e-015	3.14971e-014	2.08688e-014	7.43459e-014	5.11107e-014	3.19548e-014	2.3094e-014	3.02473e-014	5.6185e-015	1.80126e-014	5.66706e-015	1.68279e-014	3.02427e-014	3.75384e-014	6.99922e-014	4.56168e-014	7.68879e-014	9.15103e-014	5.41353e-015	2.66148e-014	-3.19325e-015	-3.36289e-015	1.43744e-015	5.8757e-015
8.85237e-015	9.77737e-015	3.13486e-014	2.14552e-014	7.45264e-014	5.14615e-014	3.22751e-014	2.31778e-014	3.02394e-014	5.76199e-015	1.83584e-014	5.78572e-015	1.72152e-014	3.04313e-014	3.77088e-014	7.05433e-014	4.59739e-014	7.73045e-014	9.18766e-014	5.17622e-015	2.69683e-014	-2.96759e-015	-3.57958e-015	1.62519e-015	6.04412e-015
8.88724e-015	9.75138e-015	3.11794e-014	2.20557e-014	7.47038e-014	5.18102e-014	3.25837e-014	2.32806e-014	3.02115e-014	5.90583e-015	1.87142e-014	5.91194e-015	1.75987e-014	3.06451e-014	3.7888e-014	7.10944e-014	4.6359e-014	7.77496e-014	9.22495e-014	4.96261e-015	2.7328e-014	-2.72227e-015	-3.7831e-015	1.82293e-015	6.23069e-015
8.94548e-015	9.74744e-015	3.09924e-014	2.26676e-014	7.48779e-014	5.21554e-014	3.2879e-014	2.34008e-014	3.01646e-014	6.05031e-015	1.90785e-014	6.04565e-015	1.79775e-014	3.08825e-014	3.80761e-014	7.16438e-014	4.6771e-014	7.82234e-014	9.26286e-014	4.77282e-015	2.76918e-014	-2.45798e-015	-3.97388e-015	2.02824e-015	6.43314e-015
9.02664e-015	9.76457e-015	3.0789e-014	2.32868e-014	7.50493e-014	5.2495e-014	3.31594e-014	2.3537e-014	3.01008e-014	6.19598e-015	1.94493e-014	6.18645e-015	1.83506e-014	3.11424e-014	3.82726e-014	7.21896e-014	4.72076e-014	7.87251e-014	9.30125e-014	4.60725e-015	2.80578e-014	-2.17649e-015	-4.15216e-015	2.23822e-015	6.64958e-015
9.13043e-015	9.80148e-015	3.05723e-014	2.39101e-014	7.52182e-014	5.28265e-014	3.3424e-014	2.36884e-014	3.00207e-014	6.34293e-015	1.98257e-014	6.33362e-015	1.87181e-014	3.14231e-014	3.84774e-014	7.27293e-014	4.76675e-014	7.9254e-014	9.33999e-014	4.46642e-015	2.84241e-014	-1.87925e-015	-4.31843e-015	2.45083e-015	6.87769e-015
9.25571e-015	9.85664e-015	3.0345e-014	2.45334e-014	7.53847e-014	5.31484e-014	3.36705e-014	2.38535e-014	2.99261e-014	6.49151e-015	2.02054e-014	6.486e-015	1.90798e-014	3.17225e-014	3.869e-014	7.32612e-014	4.81489e-014	7.98093e-014	9.37899e-014	4.35008e-015	2.87878e-014	-1.56739e-015	-4.47361e-015	2.66402e-015	7.11448e-015
9.40151e-015	9.92835e-015	3.01095e-014	2.51528e-014	7.55489e-014	5.34586e-014	3.38974e-014	2.4031e-014	2.9818e-014	6.64187e-015	2.05857e-014	6.64339e-015	1.94349e-014	3.20386e-014	3.89093e-014	7.37842e-014	4.86493e-014	8.03897e-014	9.4181e-014	4.25728e-015	2.91473e-014	-1.24313e-015	-4.61802e-015	2.87475e-015	7.35756e-015
9.56653e-015	1.00152e-014	2.98685e-014	2.57641e-014	7.57108e-014	5.3755e-014	3.41035e-014	2.42191e-014	2.96986e-014	6.79459e-015	2.09656e-014	6.80452e-015	1.97833e-014	3.23685e-014	3.91342e-014	7.42966e-014	4.91663e-014	8.09939e-014	9.45711e-014	4.18784e-015	2.95005e-014	-9.07996e-016	-4.75215e-015	3.08072e-015	7.60491e-015
9.74967e-015	1.01155e-014	2.96247e-014	2.63639e-014	7.58707e-014	5.40358e-014	3.42875e-014	2.44165e-014	2.95695e-014	6.95019e-015	2.13427e-014	6.96862e-015	2.01245e-014	3.27102e-014	3.93637e-014	7.47971e-014	4.96972e-014	8.16203e-014	9.49598e-014	4.14088e-015	2.98452e-014	-5.63696e-016	-4.87705e-015	3.28026e-015	7.85471e-015
9.94955e-015	1.02263e-014	2.93816e-014	2.6948e-014	7.60291e-014	5.42995e-014	3.4449e-014	2.46224e-014	2.94322e-014	7.10938e-015	2.17152e-014	7.13505e-015	2.04579e-014	3.30614e-014	3.95961e-014	7.52836e-014	5.02389e-014	8.22664e-014	9.53455e-014	4.1151e-015	3.01806e-014	-2.12441e-016	-4.99345e-015	3.4713e-015	8.10516e-015
1.01638e-014	1.03463e-014	2.91414e-014	2.75125e-014	7.61849e-014	5.45448e-014	3.45865e-014	2.4836e-014	2.92885e-014	7.27271e-015	2.20815e-014	7.30333e-015	2.07829e-014	3.34204e-014	3.98299e-014	7.57552e-014	5.07884e-014	8.29302e-014	9.57266e-014	4.10947e-015	3.05049e-014	1.44462e-016	-5.10251e-015	3.65131e-015	8.35441e-015
1.0391e-014	1.04734e-014	2.89074e-014	2.80535e-014	7.6338e-014	5.47702e-014	3.46992e-014	2.50564e-014	2.91402e-014	7.44028e-015	2.24398e-014	7.47284e-015	2.1099e-014	3.37839e-014	4.00637e-014	7.62108e-014	5.13431e-014	8.36088e-014	9.61018e-014	4.12339e-015	3.08167e-014	5.05478e-016	-5.2053e-015	3.81871e-015	8.60113e-015
1.06295e-014	1.06054e-014	2.86823e-014	2.85682e-014	7.64873e-014	5.49744e-014	3.47871e-014	2.52822e-014	2.89884e-014	7.61248e-015	2.27881e-014	7.64304e-015	2.14069e-014	3.41496e-014	4.02964e-014	7.66493e-014	5.19e-014	8.42998e-014	9.64699e-014	4.15547e-015	3.11152e-014	8.69002e-016	-5.30277e-015	3.97141e-015	8.84297e-015
1.08777e-014	1.07396e-014	2.84682e-014	2.90536e-014	7.6632e-014	5.51569e-014	3.48504e-014	2.55123e-014	2.88345e-014	7.78909e-015	2.31254e-014	7.81348e-015	2.17064e-014	3.4515e-014	4.05265e-014	7.70708e-014	5.24561e-014	8.50003e-014	9.68304e-014	4.20385e-015	3.13988e-014	1.23363e-015	-5.39625e-015	4.10859e-015	9.0791e-015
1.11337e-014	1.08739e-014	2.82677e-014	2.95072e-014	7.67712e-014	5.53167e-014	3.4889e-014	2.57453e-014	2.86804e-014	7.97034e-015	2.34506e-014	7.98389e-015	2.19969e-014	3.48777e-014	4.07528e-014	7.74743e-014	5.30082e-014	8.57077e-014	9.71824e-014	4.26719e-015	3.16676e-014	1.59784e-015	-5.48667e-015	4.22863e-015	9.30888e-015
1.13958e-014	1.10062e-014	2.80835e-014	2.99257e-014	7.69045e-014	5.54535e-014	3.49037e-014	2.59808e-014	2.85269e-014	8.15629e-015	2.3762e-014	8.15372e-015	2.22785e-014	3.52358e-014	4.09745e-014	7.78595e-014	5.35533e-014	8.64181e-014	9.75245e-014	4.34347e-015	3.19214e-014	1.9601e-015	-5.57523e-015	4.33074e-015	9.53121e-015
1.1662e-014	1.1134e-014	2.79181e-014	3.03074e-014	7.70316e-014	5.55669e-014	3.48951e-014	2.62183e-014	2.83753e-014	8.34722e-015	2.40584e-014	8.32235e-015	2.25505e-014	3.55867e-014	4.11899e-014	7.82261e-014	5.40888e-014	8.71281e-014	9.78561e-014	4.43121e-015	3.21596e-014	2.31917e-015	-5.66229e-015	4.41397e-015	9.74596e-015
1.19304e-014	1.12557e-014	2.77728e-014	3.06507e-014	7.71524e-014	5.56568e-014	3.4864e-014	2.64568e-014	2.82268e-014	8.54285e-015	2.43384e-014	8.48958e-015	2.28126e-014	3.59289e-014	4.13978e-014	7.85747e-014	5.46116e-014	8.7834e-014	9.81764e-014	4.52931e-015	3.23816e-014	2.67402e-015	-5.74894e-015	4.47806e-015	9.9533e-015
1.21997e-014	1.13691e-014	2.765e-014	3.09532e-014	7.72665e-014	5.57228e-014	3.48114e-014	2.66963e-014	2.80824e-014	8.74342e-015	2.46013e-014	8.65568e-015	2.30645e-014	3.62604e-014	4.1597e-014	7.89057e-014	5.51185e-014	8.85328e-014	9.84848e-014	4.63655e-015	3.25881e-014	3.02376e-015	-5.83532e-015	4.52187e-015	1.01542e-014
1.24682e-014	1.14729e-014	2.75518e-014	3.12137e-014	7.73732e-014	5.57649e-014	3.47389e-014	2.69359e-014	2.79425e-014	8.94842e-015	2.48465e-014	8.82093e-015	2.3306e-014	3.65802e-014	4.17865e-014	7.9219e-014	5.56065e-014	8.92207e-014	9.8781e-014	4.75126e-015	3.27802e-014	3.36709e-015	-5.92226e-015	4.54548e-015	1.03487e-014
1.27348e-014	1.15653e-014	2.74801e-014	3.14321e-014	7.74718e-014	5.57838e-014	3.46472e-014	2.71751e-014	2.78081e-014	9.15756e-015	2.50738e-014	8.98541e-015	2.35371e-014	3.68866e-014	4.19653e-014	7.9515e-014	5.60738e-014	8.98944e-014	9.90647e-014	4.87211e-015	3.29583e-014	3.70311e-015	-6.01018e-015	4.54891e-015	1.0537e-014
1.29983e-014	1.16447e-014	2.74355e-014	3.1608e-014	7.75618e-014	5.57801e-014	3.45382e-014	2.74137e-014	2.76793e-014	9.37069e-015	2.52826e-014	9.14934e-015	2.37578e-014	3.71791e-014	4.21328e-014	7.97943e-014	5.65178e-014	9.0551e-014	9.93353e-014	4.99866e-015	3.31234e-014	4.03111e-015	-6.10011e-015	4.53249e-015	1.07204e-014
1.32568e-014	1.17095e-014	2.74193e-014	3.17419e-014	7.76431e-014	5.57544e-014	3.44143e-014	2.76525e-014	2.75562e-014	9.58762e-015	2.54729e-014	9.31322e-015	2.39677e-014	3.74568e-014	4.22884e-014	8.00578e-014	5.69366e-014	9.11875e-014	9.95928e-014	5.12947e-015	3.32763e-014	4.35041e-015	-6.19186e-015	4.49703e-015	1.08997e-014
1.35091e-014	1.1758e-014	2.74329e-014	3.18336e-014	7.77157e-014	5.5708e-014	3.42765e-014	2.78915e-014	2.74394e-014	9.80752e-015	2.56447e-014	9.47745e-015	2.41659e-014	3.77199e-014	4.24315e-014	8.03069e-014	5.73284e-014	9.18013e-014	9.98367e-014	5.26344e-015	3.34178e-014	4.66022e-015	-6.28585e-015	4.44268e-015	1.10766e-014
1.37539e-014	1.179e-014	2.7477e-014	3.18842e-014	7.77796e-014	5.56417e-014	3.41274e-014	2.81309e-014	2.73289e-014	1.00305e-014	2.57977e-014	9.64257e-015	2.43523e-014	3.79685e-014	4.25626e-014	8.05421e-014	5.76923e-014	9.23899e-014	1.00067e-013	5.39948e-015	3.35491e-014	4.9601e-015	-6.38236e-015	4.37015e-015	1.12521e-014
[truncated: 1,295 more rows]
