# Supplementary material for: Prominent gamma band activity during visual motion perception in early-stage Alzheimer’s disease
Source: PLoS One. 2022 Apr 18;17(4):e0266693. doi: 10.1371/journal.pone.0266693 (PMC9015152; doi:10.1371/journal.pone.0266693)
Supplement: S1 File — (ZIP) [file pone.0266693.s001.zip › PloseOneé╠âfü[â^âVü[âgùp/AD05 L hemisphere.txt]

9.20196e-016	8.17889e-015	2.78737e-015	3.65282e-016	-2.28971e-016	-5.46081e-015	-1.46342e-015	9.57361e-015	4.07582e-015	5.50053e-016	5.73896e-015	-1.6314e-014	-5.02515e-015	-6.53387e-017	3.46633e-015	2.33954e-015	3.05087e-015	-4.45001e-015	-3.9213e-015	-6.37521e-016	-3.57725e-015	-2.72002e-015	-6.8712e-015	2.86334e-015	6.15365e-016
6.2846e-016	7.28052e-015	2.61887e-015	3.86767e-017	-2.98835e-016	-5.44743e-015	-1.3189e-015	9.71527e-015	4.06553e-015	6.50709e-016	5.70655e-015	-1.5955e-014	-4.67115e-015	5.92777e-017	3.21659e-015	2.28652e-015	2.74141e-015	-4.53883e-015	-3.98113e-015	-1.12861e-015	-3.68354e-015	-2.94821e-015	-6.53026e-015	2.56215e-015	2.65055e-016
3.32735e-016	6.36814e-015	2.44296e-015	-2.9153e-016	-3.72291e-016	-5.42726e-015	-1.20258e-015	9.86189e-015	4.05022e-015	7.53265e-016	5.67545e-015	-1.55746e-014	-4.32129e-015	1.77113e-016	2.97272e-015	2.22388e-015	2.42812e-015	-4.61569e-015	-4.02864e-015	-1.62263e-015	-3.77695e-015	-3.17942e-015	-6.19861e-015	2.26821e-015	-7.40543e-017
3.48958e-017	5.44687e-015	2.25984e-015	-6.22755e-016	-4.48394e-016	-5.39899e-015	-1.1153e-015	1.00122e-014	4.03027e-015	8.56488e-016	5.64675e-015	-1.51723e-014	-3.97744e-015	2.87002e-016	2.73609e-015	2.15181e-015	2.11289e-015	-4.68068e-015	-4.06319e-015	-2.11659e-015	-3.85696e-015	-3.41304e-015	-5.87846e-015	1.98284e-015	-4.00093e-016
-2.63394e-016	4.52143e-015	2.06962e-015	-9.52583e-016	-5.25964e-016	-5.36173e-015	-1.05764e-015	1.01654e-014	4.00531e-015	9.59605e-016	5.62127e-015	-1.47481e-014	-3.64118e-015	3.87485e-016	2.50834e-015	2.0712e-015	1.79824e-015	-4.7344e-015	-4.08481e-015	-2.60698e-015	-3.9227e-015	-3.6488e-015	-5.57144e-015	1.70711e-015	-7.11259e-016
-5.60286e-016	3.59674e-015	1.87357e-015	-1.27818e-015	-6.03993e-016	-5.3148e-015	-1.03006e-015	1.03199e-014	3.97637e-015	1.06179e-015	5.59953e-015	-1.43018e-014	-3.31424e-015	4.77151e-016	2.29049e-015	1.98203e-015	1.48729e-015	-4.77747e-015	-4.09337e-015	-3.09054e-015	-3.97377e-015	-3.886e-015	-5.27912e-015	1.44205e-015	-1.00579e-015
-8.54294e-016	2.67762e-015	1.67233e-015	-1.59682e-015	-6.81017e-016	-5.25718e-015	-1.03283e-015	1.04743e-014	3.94391e-015	1.16168e-015	5.58197e-015	-1.38334e-014	-2.99815e-015	5.55071e-016	2.08428e-015	1.88537e-015	1.18266e-015	-4.81058e-015	-4.08804e-015	-3.56424e-015	-4.0095e-015	-4.12391e-015	-5.00321e-015	1.18848e-015	-1.28177e-015
-1.14355e-015	1.7688e-015	1.46596e-015	-1.90618e-015	-7.5529e-016	-5.18824e-015	-1.06507e-015	1.06272e-014	3.90821e-015	1.25825e-015	5.56965e-015	-1.33434e-014	-2.69455e-015	6.20027e-016	1.89077e-015	1.78229e-015	8.86546e-016	-4.83489e-015	-4.06914e-015	-4.0244e-015	-4.02957e-015	-4.36209e-015	-4.74532e-015	9.47067e-016	-1.53786e-015
-1.42597e-015	8.75192e-016	1.2551e-015	-2.20355e-015	-8.25382e-016	-5.10748e-015	-1.12619e-015	1.07768e-014	3.86913e-015	1.35003e-015	5.56335e-015	-1.28321e-014	-2.40425e-015	6.71213e-016	1.71092e-015	1.67431e-015	6.01497e-016	-4.85177e-015	-4.03687e-015	-4.4679e-015	-4.03423e-015	-4.5999e-015	-4.50632e-015	7.18491e-016	-1.77298e-015
-1.69996e-015	1.1668e-018	1.04046e-015	-2.48632e-015	-8.8962e-016	-5.01418e-015	-1.21485e-015	1.09219e-014	3.82784e-015	1.43593e-015	5.56301e-015	-1.23005e-014	-2.1279e-015	7.07717e-016	1.54583e-015	1.56259e-015	3.30777e-016	-4.86219e-015	-3.99172e-015	-4.89199e-015	-4.02349e-015	-4.83672e-015	-4.28658e-015	5.03356e-016	-1.98649e-015
-1.96347e-015	-8.49155e-016	8.22474e-016	-2.75214e-015	-9.46732e-016	-4.90727e-015	-1.3293e-015	1.10607e-014	3.78457e-015	1.515e-015	5.56852e-015	-1.17492e-014	-1.86663e-015	7.28847e-016	1.39633e-015	1.44841e-015	7.68839e-017	-4.86742e-015	-3.93433e-015	-5.2937e-015	-3.99794e-015	-5.07201e-015	-4.08666e-015	3.01882e-016	-2.17791e-015
-2.21452e-015	-1.67167e-015	6.01556e-016	-2.9985e-015	-9.95133e-016	-4.7862e-015	-1.46734e-015	1.11916e-014	3.74047e-015	1.58583e-015	5.58044e-015	-1.11801e-014	-1.62127e-015	7.3412e-016	1.26342e-015	1.33371e-015	-1.57636e-016	-4.86878e-015	-3.86527e-015	-5.66985e-015	-3.9583e-015	-5.30546e-015	-3.90734e-015	1.1425e-016	-2.3467e-015
-2.45161e-015	-2.46311e-015	3.78286e-016	-3.22295e-015	-1.03313e-015	-4.6512e-015	-1.62682e-015	1.13132e-014	3.69593e-015	1.64691e-015	5.59886e-015	-1.05939e-014	-1.39194e-015	7.23441e-016	1.14758e-015	1.22025e-015	-3.70601e-016	-4.86756e-015	-3.78547e-015	-6.0181e-015	-3.90516e-015	-5.53566e-015	-3.74857e-015	-5.99657e-017	-2.49331e-015
-2.67338e-015	-3.21962e-015	1.52978e-016	-3.42339e-015	-1.05915e-015	-4.50219e-015	-1.80522e-015	1.14245e-014	3.65146e-015	1.69715e-015	5.62357e-015	-9.99203e-015	-1.17913e-015	6.962e-016	1.04946e-015	1.10953e-015	-5.59834e-016	-4.86526e-015	-3.69595e-015	-6.33616e-015	-3.83946e-015	-5.76147e-015	-3.60986e-015	-2.20692e-016	-2.61799e-015
-2.87852e-015	-3.93783e-015	-7.37429e-017	-3.59803e-015	-1.07215e-015	-4.33939e-015	-1.99972e-015	1.15234e-014	3.60809e-015	1.73576e-015	5.65393e-015	-9.37651e-015	-9.82955e-016	6.51991e-016	9.69788e-016	1.00335e-015	-7.22966e-016	-4.86332e-015	-3.59809e-015	-6.62217e-015	-3.76215e-015	-5.98199e-015	-3.49099e-015	-3.68612e-016	-2.72127e-015
-3.06571e-015	-4.61549e-015	-3.01496e-016	-3.74502e-015	-1.07059e-015	-4.16319e-015	-2.20729e-015	1.16084e-014	3.56699e-015	1.76163e-015	5.68915e-015	-8.74895e-015	-8.03365e-016	5.91451e-016	9.08107e-016	9.03434e-016	-8.58354e-016	-4.86331e-015	-3.4932e-015	-6.87384e-015	-3.6746e-015	-6.19606e-015	-3.392e-015	-5.04475e-016	-2.80429e-015
-3.23354e-015	-5.25074e-015	-5.30455e-016	-3.86276e-015	-1.05333e-015	-3.97425e-015	-2.42455e-015	1.16779e-014	3.52874e-015	1.7736e-015	5.72846e-015	-8.11164e-015	-6.40276e-016	5.14414e-016	8.6497e-016	8.11541e-016	-9.64163e-016	-4.86656e-015	-3.38252e-015	-7.09024e-015	-3.57806e-015	-6.40329e-015	-3.31157e-015	-6.2913e-016	-2.86783e-015
-3.38092e-015	-5.84164e-015	-7.60334e-016	-3.95018e-015	-1.01939e-015	-3.77319e-015	-2.64838e-015	1.17305e-014	3.49384e-015	1.77076e-015	5.77036e-015	-7.46659e-015	-4.92957e-016	4.21196e-016	8.4019e-016	7.29014e-016	-1.03888e-015	-4.87441e-015	-3.26746e-015	-7.27038e-015	-3.47388e-015	-6.60224e-015	-3.24898e-015	-7.43013e-016	-2.91364e-015
-3.50751e-015	-6.3866e-015	-9.9112e-016	-4.00614e-015	-9.67824e-016	-3.56072e-015	-2.87539e-015	1.17648e-014	3.46277e-015	1.75177e-015	5.81401e-015	-6.81687e-015	-3.60868e-016	3.12933e-016	8.33159e-016	6.57778e-016	-1.08167e-015	-4.88787e-015	-3.14956e-015	-7.41337e-015	-3.36344e-015	-6.79146e-015	-3.20317e-015	-8.47265e-016	-2.9434e-015
-3.6124e-015	-6.88445e-015	-1.2227e-015	-4.02977e-015	-8.98328e-016	-3.3382e-015	-3.10188e-015	1.17793e-014	3.43642e-015	1.71607e-015	5.85772e-015	-6.16518e-015	-2.43409e-016	1.89796e-016	8.43404e-016	5.99384e-016	-1.09182e-015	-4.9083e-015	-3.02967e-015	-7.51847e-015	-3.24849e-015	-6.96956e-015	-3.17244e-015	-9.42806e-016	-2.95848e-015
-3.69511e-015	-7.33516e-015	-1.455e-015	-4.02049e-015	-8.10794e-016	-3.10661e-015	-3.32442e-015	1.17732e-014	3.41528e-015	1.66307e-015	5.89967e-015	-5.51455e-015	-1.39985e-016	5.27159e-017	8.70903e-016	5.55185e-016	-1.06847e-015	-4.93652e-015	-2.90919e-015	-7.58577e-015	-3.13051e-015	-7.13539e-015	-3.15576e-015	-1.0305e-015	-2.96078e-015
-3.75549e-015	-7.73875e-015	-1.6882e-015	-3.97796e-015	-7.05048e-016	-2.86693e-015	-3.53954e-015	1.17451e-014	3.39948e-015	1.59226e-015	5.93858e-015	-4.86839e-015	-4.99666e-017	-9.77397e-017	9.14711e-016	5.26475e-016	-1.01153e-015	-4.97281e-015	-2.78959e-015	-7.61551e-015	-3.0115e-015	-7.28735e-015	-3.15144e-015	-1.1114e-015	-2.95253e-015
-3.79367e-015	-8.09585e-015	-1.92232e-015	-3.90297e-015	-5.8092e-016	-2.62056e-015	-3.74403e-015	1.16941e-014	3.38936e-015	1.50316e-015	5.97288e-015	-4.22987e-015	2.73947e-017	-2.60588e-016	9.74169e-016	5.14268e-016	-9.2062e-016	-5.01822e-015	-2.67223e-015	-7.60854e-015	-2.89288e-015	-7.42396e-015	-3.15848e-015	-1.18649e-015	-2.93549e-015
-3.80977e-015	-8.40716e-015	-2.15775e-015	-3.79592e-015	-4.38923e-016	-2.36963e-015	-3.93551e-015	1.16196e-014	3.38476e-015	1.39534e-015	6.00034e-015	-3.60212e-015	9.29944e-017	-4.34605e-016	1.04827e-015	5.18947e-016	-7.96352e-016	-5.0731e-015	-2.55818e-015	-7.56541e-015	-2.7766e-015	-7.54396e-015	-3.17525e-015	-1.25699e-015	-2.91191e-015
-3.80407e-015	-8.67442e-015	-2.3944e-015	-3.65693e-015	-2.79847e-016	-2.11597e-015	-4.11055e-015	1.15211e-014	3.38539e-015	1.26895e-015	6.01879e-015	-2.98856e-015	1.47773e-016	-6.18752e-016	1.13632e-015	5.41003e-016	-6.39448e-016	-5.13769e-015	-2.44889e-015	-7.48724e-015	-2.66445e-015	-7.64564e-015	-3.19987e-015	-1.32419e-015	-2.88395e-015
-3.77773e-015	-8.89927e-015	-2.63237e-015	-3.48719e-015	-1.04355e-016	-1.86121e-015	-4.26623e-015	1.13977e-014	3.39154e-015	1.12388e-015	6.02603e-015	-2.3926e-015	1.92275e-016	-8.11617e-016	1.23726e-015	5.8074e-016	-4.5105e-016	-5.21186e-015	-2.34547e-015	-7.37559e-015	-2.55773e-015	-7.72766e-015	-3.23049e-015	-1.38942e-015	-2.85381e-015
-3.73139e-015	-9.08373e-015	-2.87214e-015	-3.288e-015	8.63812e-017	-1.60741e-015	-4.40083e-015	1.12491e-014	3.4029e-015	9.60177e-016	6.01978e-015	-1.8174e-015	2.27396e-016	-1.01175e-015	1.35026e-015	6.37844e-016	-2.3237e-016	-5.29536e-015	-2.24914e-015	-7.23198e-015	-2.45794e-015	-7.78876e-015	-3.26512e-015	-1.45354e-015	-2.82341e-015
-3.66587e-015	-9.23003e-015	-3.11394e-015	-3.06092e-015	2.91051e-016	-1.35676e-015	-4.51282e-015	1.10756e-014	3.41902e-015	7.78516e-016	5.99828e-015	-1.26665e-015	2.53548e-016	-1.21851e-015	1.47379e-015	7.12213e-016	1.47017e-017	-5.38773e-015	-2.16052e-015	-7.05888e-015	-2.36624e-015	-7.82739e-015	-3.30244e-015	-1.5176e-015	-2.79478e-015
-3.58249e-015	-9.3409e-015	-3.35819e-015	-2.80778e-015	5.08182e-016	-1.11114e-015	-4.60086e-015	1.08773e-014	3.43889e-015	5.79474e-016	5.95948e-015	-7.43648e-016	2.7151e-016	-1.43054e-015	1.6068e-015	8.035e-016	2.87686e-016	-5.48851e-015	-2.07996e-015	-6.85805e-015	-2.28371e-015	-7.84222e-015	-3.34113e-015	-1.58236e-015	-2.77001e-015
-3.4826e-015	-9.41906e-015	-3.60549e-015	-2.53068e-015	7.3587e-016	-8.72806e-016	-4.66342e-015	1.06544e-014	3.46126e-015	3.63582e-016	5.90147e-015	-2.51985e-016	2.82127e-016	-1.64641e-015	1.74796e-015	9.10739e-016	5.84243e-016	-5.59682e-015	-2.00741e-015	-6.63202e-015	-2.2114e-015	-7.83194e-015	-3.37973e-015	-1.64877e-015	-2.75046e-015
-3.36796e-015	-9.46754e-015	-3.8561e-015	-2.23228e-015	9.72213e-016	-6.4379e-016	-4.70006e-015	1.04074e-014	3.48523e-015	1.3156e-016	5.8222e-015	2.05374e-016	2.86002e-016	-1.86497e-015	1.89599e-015	1.03279e-015	9.01754e-016	-5.71149e-015	-1.94326e-015	-6.38347e-015	-2.15004e-015	-7.79529e-015	-3.41684e-015	-1.71778e-015	-2.738e-015
-3.24043e-015	-9.48924e-015	-4.1099e-015	-1.91453e-015	1.21492e-015	-4.2649e-016	-4.71034e-015	1.01369e-014	3.50927e-015	-1.15747e-016	5.71984e-015	6.25777e-016	2.83275e-016	-2.08463e-015	2.0494e-015	1.16781e-015	1.23756e-015	-5.83178e-015	-1.88759e-015	-6.11462e-015	-2.10052e-015	-7.73104e-015	-3.45159e-015	-1.79035e-015	-2.73428e-015
-3.10188e-015	-9.48715e-015	-4.36717e-015	-1.58037e-015	1.46182e-015	-2.22859e-016	-4.6946e-015	9.84322e-015	3.53234e-015	-3.76713e-016	5.59305e-015	1.00654e-015	2.73878e-016	-2.30468e-015	2.20723e-015	1.31401e-015	1.58837e-015	-5.95609e-015	-1.84081e-015	-5.82826e-015	-2.06345e-015	-7.63855e-015	-3.48306e-015	-1.86694e-015	-2.74038e-015
-2.95423e-015	-9.4649e-015	-4.62785e-015	-1.23271e-015	1.71022e-015	-3.48177e-017	-4.65353e-015	9.52685e-015	3.55284e-015	-6.50573e-016	5.44007e-015	1.34548e-015	2.58248e-016	-2.52379e-015	2.36854e-015	1.46935e-015	1.95071e-015	-6.08317e-015	-1.80215e-015	-5.52692e-015	-2.03967e-015	-7.51704e-015	-3.51018e-015	-1.94787e-015	-2.75738e-015
-2.79966e-015	-9.42652e-015	-4.8923e-015	-8.74814e-016	1.95791e-015	1.35349e-016	-4.58835e-015	9.18851e-015	3.56927e-015	-9.36214e-016	5.25954e-015	1.64014e-015	2.36403e-016	-2.741e-015	2.53152e-015	1.63136e-015	2.32085e-015	-6.2113e-015	-1.77144e-015	-5.21365e-015	-2.02908e-015	-7.36599e-015	-3.53228e-015	-2.03368e-015	-2.78562e-015
-2.64043e-015	-9.37511e-015	-5.16048e-015	-5.10065e-016	2.20244e-015	2.85458e-016	-4.50058e-015	8.82977e-015	3.58014e-015	-1.23172e-015	5.05053e-015	1.88826e-015	2.07833e-016	-2.95554e-015	2.69505e-015	1.79774e-015	2.69495e-015	-6.33907e-015	-1.74815e-015	-4.89119e-015	-2.03184e-015	-7.18524e-015	-3.54861e-015	-2.12418e-015	-2.82589e-015
-2.47892e-015	-9.31378e-015	-5.43191e-015	-1.40999e-016	2.44105e-015	4.13727e-016	-4.3925e-015	8.45212e-015	3.5834e-015	-1.53562e-015	4.81243e-015	2.08837e-015	1.72203e-016	-3.16652e-015	2.85792e-015	1.96622e-015	3.06918e-015	-6.46479e-015	-1.73163e-015	-4.56305e-015	-2.04836e-015	-6.97534e-015	-3.55874e-015	-2.21955e-015	-2.87814e-015
-2.31756e-015	-9.24565e-015	-5.70662e-015	2.28575e-016	2.67101e-015	5.19375e-016	-4.26631e-015	8.05676e-015	3.57742e-015	-1.8463e-015	4.54496e-015	2.23965e-015	1.29274e-016	-3.37318e-015	3.01917e-015	2.13439e-015	3.43981e-015	-6.587e-015	-1.72147e-015	-4.2313e-015	-2.07845e-015	-6.73628e-015	-3.56264e-015	-2.32002e-015	-2.94197e-015
-2.15857e-015	-9.17357e-015	-5.98489e-015	5.95411e-016	2.88935e-015	5.9986e-016	-4.12493e-015	7.645e-015	3.55994e-015	-2.16225e-015	4.24796e-015	2.34176e-015	7.82864e-017	-3.57505e-015	3.1778e-015	2.29953e-015	3.80302e-015	-6.70418e-015	-1.71708e-015	-3.89838e-015	-2.12202e-015	-6.4689e-015	-3.56052e-015	-2.42549e-015	-3.01752e-015
-2.00494e-015	-9.10024e-015	-6.26608e-015	9.56532e-016	3.09323e-015	6.53674e-016	-3.97134e-015	7.21846e-015	3.5292e-015	-2.48222e-015	3.92185e-015	2.39404e-015	1.87784e-017	-3.77185e-015	3.33253e-015	2.45883e-015	4.15496e-015	-6.81486e-015	-1.71717e-015	-3.56722e-015	-2.17864e-015	-6.17381e-015	-3.5522e-015	-2.5354e-015	-3.10396e-015
-1.85858e-015	-9.0282e-015	-6.54953e-015	1.30844e-015	3.28075e-015	6.79729e-016	-3.80901e-015	6.7787e-015	3.48322e-015	-2.80447e-015	3.56668e-015	2.39665e-015	-4.98607e-017	-3.96313e-015	3.48233e-015	2.60943e-015	4.49133e-015	-6.91749e-015	-1.72058e-015	-3.24024e-015	-2.24787e-015	-5.85233e-015	-3.53801e-015	-2.64949e-015	-3.20021e-015
-1.72125e-015	-8.95973e-015	-6.83479e-015	1.64834e-015	3.44926e-015	6.77269e-016	-3.64142e-015	6.32757e-015	3.42024e-015	-3.12736e-015	3.1835e-015	2.35018e-015	-1.29011e-016	-4.14893e-015	3.6258e-015	2.74854e-015	4.80877e-015	-7.01036e-015	-1.72614e-015	-2.92e-015	-2.32916e-015	-5.50605e-015	-3.51872e-015	-2.76763e-015	-3.30555e-015
-1.59529e-015	-8.89744e-015	-7.1211e-015	1.97318e-015	3.5963e-015	6.45549e-016	-3.47197e-015	5.86661e-015	3.33817e-015	-3.44953e-015	2.77343e-015	2.25619e-015	-2.19381e-016	-4.329e-015	3.7622e-015	2.87371e-015	5.10391e-015	-7.09256e-015	-1.73274e-015	-2.60838e-015	-2.42186e-015	-5.13654e-015	-3.49516e-015	-2.88905e-015	-3.41868e-015
-1.48262e-015	-8.84292e-015	-7.40742e-015	2.27996e-015	3.72005e-015	5.83574e-016	-3.30419e-015	5.39776e-015	3.2354e-015	-3.7699e-015	2.33799e-015	2.11596e-015	-3.22124e-016	-4.50365e-015	3.8903e-015	2.98173e-015	5.37313e-015	-7.163e-015	-1.7397e-015	-2.30707e-015	-2.52541e-015	-4.74605e-015	-3.46799e-015	-3.01333e-015	-3.53818e-015
-1.38507e-015	-8.79741e-015	-7.69247e-015	2.5657e-015	3.81906e-015	4.90935e-016	-3.1423e-015	4.92334e-015	3.11002e-015	-4.08659e-015	1.87843e-015	1.93153e-015	-4.38323e-016	-4.67267e-015	4.00981e-015	3.0705e-015	5.61377e-015	-7.22106e-015	-1.74602e-015	-2.01771e-015	-2.63895e-015	-4.33683e-015	-3.43768e-015	-3.13969e-015	-3.66232e-015
-1.30462e-015	-8.76223e-015	-7.97524e-015	2.82762e-015	3.89116e-015	3.68246e-016	-2.99007e-015	4.44528e-015	2.96067e-015	-4.39809e-015	1.39688e-015	1.7052e-015	-5.68861e-016	-4.83603e-015	4.11984e-015	3.13806e-015	5.82286e-015	-7.26599e-015	-1.75043e-015	-1.74196e-015	-2.76129e-015	-3.91175e-015	-3.40512e-015	-3.26728e-015	-3.78933e-015
-1.24238e-015	-8.7387e-015	-8.25484e-015	3.06351e-015	3.93505e-015	2.15601e-016	-2.85101e-015	3.96532e-015	2.78553e-015	-4.70306e-015	8.95509e-016	1.43973e-015	-7.14748e-016	-4.99409e-015	4.21956e-015	3.18243e-015	5.99806e-015	-7.29756e-015	-1.75197e-015	-1.48106e-015	-2.89115e-015	-3.47336e-015	-3.37122e-015	-3.39537e-015	-3.91709e-015
-1.19973e-015	-8.72695e-015	-8.52976e-015	3.27141e-015	3.9498e-015	3.33343e-017	-2.72874e-015	3.48562e-015	2.58388e-015	-5.00064e-015	3.76631e-016	1.13823e-015	-8.76747e-016	-5.14673e-015	4.30817e-015	3.20168e-015	6.13776e-015	-7.31544e-015	-1.74991e-015	-1.23556e-015	-3.02781e-015	-3.02404e-015	-3.33625e-015	-3.52309e-015	-4.04376e-015
-1.17777e-015	-8.72768e-015	-8.79806e-015	3.44917e-015	3.93478e-015	-1.78008e-016	-2.62673e-015	3.00859e-015	2.35491e-015	-5.28992e-015	-1.57048e-016	8.04542e-016	-1.05571e-015	-5.29449e-015	4.38477e-015	3.19437e-015	6.24008e-015	-7.32009e-015	-1.74358e-015	-1.00634e-015	-3.1705e-015	-2.56688e-015	-3.30151e-015	-3.64997e-015	-4.16785e-015
-1.17727e-015	-8.74102e-015	-9.05821e-015	3.59518e-015	3.88988e-015	-4.17631e-016	-2.54832e-015	2.53603e-015	2.09808e-015	-5.56993e-015	-7.02509e-016	4.42917e-016	-1.25269e-015	-5.43803e-015	4.4489e-015	3.15971e-015	6.30385e-015	-7.31151e-015	-1.73202e-015	-7.9384e-016	-3.31886e-015	-2.10522e-015	-3.26848e-015	-3.77508e-015	-4.28736e-015
-1.199e-015	-8.76648e-015	-9.30894e-015	3.70793e-015	3.81516e-015	-6.84803e-016	-2.49618e-015	2.0696e-015	1.81279e-015	-5.83981e-015	-1.25682e-015	5.71022e-017	-1.46886e-015	-5.57778e-015	4.50032e-015	3.09738e-015	6.32859e-015	-7.29001e-015	-1.71485e-015	-5.98356e-016	-3.47141e-015	-1.64249e-015	-3.23779e-015	-3.8975e-015	-4.40007e-015
-1.24299e-015	-8.80358e-015	-9.54895e-015	3.78622e-015	3.71048e-015	-9.78154e-016	-2.47317e-015	1.61139e-015	1.49931e-015	-6.09906e-015	-1.81697e-015	-3.48641e-016	-1.7046e-015	-5.714e-015	4.5382e-015	3.00711e-015	6.31392e-015	-7.25648e-015	-1.69156e-015	-4.18948e-016	-3.62705e-015	-1.18195e-015	-3.20965e-015	-4.01637e-015	-4.50441e-015
-1.30948e-015	-8.8516e-015	-9.77623e-015	3.82925e-015	3.57612e-015	-1.29619e-015	-2.48162e-015	1.16382e-015	1.15829e-015	-6.34686e-015	-2.38002e-015	-7.69196e-016	-1.95987e-015	-5.84713e-015	4.56237e-015	2.88876e-015	6.25987e-015	-7.21172e-015	-1.66179e-015	-2.55386e-016	-3.78452e-015	-7.27248e-016	-3.1849e-015	-4.13065e-015	-4.59871e-015
-1.39819e-015	-8.90971e-015	-9.98911e-015	3.83644e-015	3.41313e-015	-1.63752e-015	-2.52325e-015	7.28395e-016	7.89754e-016	-6.58283e-015	-2.94278e-015	-1.19964e-015	-2.23536e-015	-5.9777e-015	4.57246e-015	2.74303e-015	6.1676e-015	-7.15697e-015	-1.62567e-015	-1.07425e-016	-3.9435e-015	-2.81726e-016	-3.16415e-015	-4.23988e-015	-4.6817e-015
-1.50822e-015	-8.97702e-015	-1.01857e-014	3.80798e-015	3.22257e-015	-2.00053e-015	-2.59952e-015	3.06851e-016	3.94526e-016	-6.80649e-015	-3.50239e-015	-1.63485e-015	-2.53092e-015	-6.10597e-015	4.56825e-015	2.57115e-015	6.03753e-015	-7.09362e-015	-1.58328e-015	2.56551e-017	-4.10325e-015	1.51632e-016	-3.14807e-015	-4.3432e-015	-4.75191e-015
-1.6388e-015	-9.05233e-015	-1.03646e-014	3.74385e-015	3.00593e-015	-2.38331e-015	-2.71125e-015	-9.92618e-017	-2.59638e-017	-7.01833e-015	-4.05581e-015	-2.06983e-015	-2.84669e-015	-6.23199e-015	4.54949e-015	2.37468e-015	5.87124e-015	-7.02265e-015	-1.53469e-015	1.44987e-016	-4.26295e-015	5.69674e-016	-3.13699e-015	-4.43981e-015	-4.80808e-015
-1.78904e-015	-9.1345e-015	-1.05243e-014	3.64461e-015	2.76487e-015	-2.78385e-015	-2.85895e-015	-4.88276e-016	-4.70231e-016	-7.21822e-015	-4.60006e-015	-2.4999e-015	-3.1821e-015	-6.35624e-015	4.51676e-015	2.15533e-015	5.67066e-015	-6.94571e-015	-1.48043e-015	2.51204e-016	-4.42208e-015	9.6902e-016	-3.13193e-015	-4.52889e-015	-4.8493e-015
-1.95804e-015	-9.22223e-015	-1.06635e-014	3.51093e-015	2.5013e-015	-3.19982e-015	-3.04237e-015	-8.58537e-016	-9.36937e-016	-7.40631e-015	-5.13244e-015	-2.92013e-015	-3.53661e-015	-6.47917e-015	4.46946e-015	1.91522e-015	5.43828e-015	-6.86444e-015	-1.42074e-015	3.457e-016	-4.5802e-015	1.34679e-015	-3.13288e-015	-4.61002e-015	-4.87494e-015
-2.14414e-015	-9.31362e-015	-1.0781e-014	3.34435e-015	2.2169e-015	-3.62891e-015	-3.26075e-015	-1.20925e-015	-1.42389e-015	-7.58253e-015	-5.65028e-015	-3.32606e-015	-3.90947e-015	-6.6008e-015	4.40804e-015	1.65698e-015	5.17673e-015	-6.78103e-015	-1.3563e-015	4.30111e-016	-4.73699e-015	1.70023e-015	-3.14013e-015	-4.68272e-015	-4.88478e-015
-2.34571e-015	-9.40727e-015	-1.08757e-014	3.14588e-015	1.91424e-015	-4.06886e-015	-3.51299e-015	-1.53904e-015	-1.92925e-015	-7.74734e-015	-6.15128e-015	-3.71285e-015	-4.29998e-015	-6.72115e-015	4.3321e-015	1.38348e-015	4.8889e-015	-6.69715e-015	-1.28799e-015	5.06261e-016	-4.8921e-015	2.02661e-015	-3.15352e-015	-4.74661e-015	-4.87849e-015
-2.56106e-015	-9.50178e-015	-1.09468e-014	2.91698e-015	1.59554e-015	-4.51768e-015	-3.79758e-015	-1.84668e-015	-2.45053e-015	-7.90103e-015	-6.63295e-015	-4.0763e-015	-4.7069e-015	-6.84018e-015	4.2419e-015	1.09758e-015	4.5785e-015	-6.61465e-015	-1.21683e-015	5.75347e-016	-5.0447e-015	2.32395e-015	-3.17333e-015	-4.80163e-015	-4.85591e-015
-2.7884e-015	-9.5962e-015	-1.09936e-014	2.65932e-015	1.26347e-015	-4.97324e-015	-4.11245e-015	-2.1311e-015	-2.9848e-015	-8.04427e-015	-7.09369e-015	-4.41256e-015	-5.12864e-015	-6.95824e-015	4.13773e-015	8.02602e-016	4.24968e-015	-6.53567e-015	-1.14351e-015	6.39576e-016	-5.19445e-015	2.59046e-015	-3.19959e-015	-4.84762e-015	-4.81721e-015
-3.0257e-015	-9.68865e-015	-1.10154e-014	2.37515e-015	9.20366e-016	-5.43298e-015	-4.45534e-015	-2.39195e-015	-3.52932e-015	-8.17782e-015	-7.53186e-015	-4.71775e-015	-5.56394e-015	-7.07506e-015	4.01981e-015	5.02462e-016	3.90603e-015	-6.4619e-015	-1.06896e-015	7.00845e-016	-5.34071e-015	2.82492e-015	-3.23186e-015	-4.88391e-015	-4.76327e-015
-3.2708e-015	-9.77807e-015	-1.1012e-014	2.06665e-015	5.68501e-016	-5.89508e-015	-4.82381e-015	-2.62895e-015	-4.08125e-015	-8.30201e-015	-7.9463e-015	-4.98906e-015	-6.01081e-015	-7.19052e-015	3.88862e-015	2.00644e-016	3.55174e-015	-6.39493e-015	-9.94796e-016	7.61426e-016	-5.4833e-015	3.02641e-015	-3.2698e-015	-4.9102e-015	-4.69513e-015
-3.52123e-015	-9.86315e-015	-1.09833e-014	1.73629e-015	2.10549e-016	-6.35732e-015	-5.21473e-015	-2.84159e-015	-4.63757e-015	-8.41707e-015	-8.33611e-015	-5.2234e-015	-6.46685e-015	-7.30444e-015	3.74506e-015	-9.87965e-017	3.19078e-015	-6.33667e-015	-9.22078e-016	8.2337e-016	-5.6217e-015	3.19428e-015	-3.31282e-015	-4.92644e-015	-4.6136e-015
-3.77461e-015	-9.94294e-015	-1.0929e-014	1.38661e-015	-1.51061e-016	-6.81751e-015	-5.62429e-015	-3.02977e-015	-5.19525e-015	-8.52358e-015	-8.70061e-015	-5.41825e-015	-6.93005e-015	-7.41648e-015	3.5895e-015	-3.91569e-016	2.82745e-015	-6.28842e-015	-8.52001e-016	8.87919e-016	-5.7558e-015	3.32814e-015	-3.36017e-015	-4.9327e-015	-4.5202e-015
-4.02823e-015	-1.00159e-014	-1.08499e-014	1.0202e-015	-5.13408e-016	-7.27327e-015	-6.04906e-015	-3.19366e-015	-5.75146e-015	-8.62203e-015	-9.03932e-015	-5.5717e-015	-7.39816e-015	-7.52626e-015	3.42259e-015	-6.74451e-016	2.46655e-015	-6.25184e-015	-7.85503e-016	9.57574e-016	-5.8855e-015	3.42773e-015	-3.4111e-015	-4.92935e-015	-4.41667e-015
-4.28002e-015	-1.00812e-014	-1.07468e-014	6.39983e-016	-8.7479e-016	-7.72295e-015	-6.48451e-015	-3.33429e-015	-6.30269e-015	-8.71273e-015	-9.35184e-015	-5.68228e-015	-7.86937e-015	-7.63341e-015	3.24476e-015	-9.43875e-016	2.11232e-015	-6.22818e-015	-7.23394e-016	1.03416e-015	-6.01033e-015	3.49368e-015	-3.46523e-015	-4.91648e-015	-4.30499e-015
-4.52773e-015	-1.01383e-014	-1.06206e-014	2.48788e-016	-1.23291e-015	-8.16457e-015	-6.92656e-015	-3.45217e-015	-6.84552e-015	-8.79608e-015	-9.63844e-015	-5.74895e-015	-8.34127e-015	-7.73766e-015	3.05694e-015	-1.19583e-015	1.7691e-015	-6.21841e-015	-6.66955e-016	1.11906e-015	-6.1299e-015	3.52693e-015	-3.52211e-015	-4.89386e-015	-4.18718e-015
-4.76947e-015	-1.01861e-014	-1.04721e-014	-1.50363e-016	-1.5856e-015	-8.59634e-015	-7.37126e-015	-3.54792e-015	-7.37704e-015	-8.87291e-015	-9.89979e-015	-5.77151e-015	-8.81142e-015	-7.83857e-015	2.86052e-015	-1.42743e-015	1.44127e-015	-6.22291e-015	-6.17459e-016	1.21377e-015	-6.24423e-015	3.52874e-015	-3.58092e-015	-4.86152e-015	-4.0653e-015
-5.0029e-015	-1.02243e-014	-1.03029e-014	-5.54705e-016	-1.93105e-015	-9.01617e-015	-7.81419e-015	-3.62302e-015	-7.89441e-015	-8.94318e-015	-1.0137e-014	-5.75014e-015	-9.27724e-015	-7.93524e-015	2.65659e-015	-1.63528e-015	1.13243e-015	-6.24197e-015	-5.75707e-016	1.31989e-015	-6.35311e-015	3.50096e-015	-3.64048e-015	-4.81946e-015	-3.9416e-015
-5.22559e-015	-1.02525e-014	-1.01146e-014	-9.60937e-016	-2.26752e-015	-9.42285e-015	-8.25094e-015	-3.67891e-015	-8.3948e-015	-9.00691e-015	-1.03513e-014	-5.68577e-015	-9.73576e-015	-8.02707e-015	2.44606e-015	-1.81645e-015	8.46204e-016	-6.2759e-015	-5.41777e-016	1.43883e-015	-6.4564e-015	3.44551e-015	-3.70028e-015	-4.76787e-015	-3.81858e-015
-5.43568e-015	-1.02708e-014	-9.90878e-015	-1.36592e-015	-2.59352e-015	-9.81479e-015	-8.67733e-015	-3.71717e-015	-8.87532e-015	-9.06478e-015	-1.05436e-014	-5.57994e-015	-1.01844e-014	-8.11402e-015	2.23021e-015	-1.96831e-015	5.86116e-016	-6.32488e-015	-5.1631e-016	1.57174e-015	-6.55349e-015	3.3643e-015	-3.75969e-015	-4.7072e-015	-3.69871e-015
-5.6314e-015	-1.02791e-014	-9.68749e-015	-1.76655e-015	-2.90789e-015	-1.01903e-014	-9.08926e-015	-3.73956e-015	-9.33352e-015	-9.11655e-015	-1.07155e-014	-5.43422e-015	-1.06208e-014	-8.19542e-015	2.01037e-015	-2.08876e-015	3.55759e-016	-6.38848e-015	-5.00176e-016	1.71938e-015	-6.64441e-015	3.25998e-015	-3.81769e-015	-4.63763e-015	-3.58415e-015
-5.81121e-015	-1.02777e-014	-9.45314e-015	-2.16002e-015	-3.20925e-015	-1.05479e-014	-9.48278e-015	-3.74807e-015	-9.76702e-015	-9.16219e-015	-1.08684e-014	-5.25083e-015	-1.10423e-014	-8.27079e-015	1.78768e-015	-2.17587e-015	1.57822e-016	-6.46615e-015	-4.93939e-016	1.88247e-015	-6.72856e-015	3.13548e-015	-3.87307e-015	-4.55951e-015	-3.47695e-015
-5.97399e-015	-1.02667e-014	-9.20834e-015	-2.5433e-015	-3.49694e-015	-1.08866e-014	-9.85368e-015	-3.74507e-015	-1.01744e-014	-9.20113e-015	-1.10044e-014	-5.03287e-015	-1.14469e-014	-8.33968e-015	1.56404e-015	-2.22827e-015	-5.36952e-018	-6.55702e-015	-4.97702e-016	2.06136e-015	-6.8058e-015	2.99393e-015	-3.92539e-015	-4.4731e-015	-3.37942e-015
-6.11871e-015	-1.02464e-014	-8.9552e-015	-2.91366e-015	-3.77075e-015	-1.12058e-014	-1.01984e-014	-3.7328e-015	-1.05539e-014	-9.23333e-015	-1.11255e-014	-4.7833e-015	-1.18323e-014	-8.4013e-015	1.3408e-015	-2.24511e-015	-1.32015e-016	-6.65986e-015	-5.11492e-016	2.2564e-015	-6.87517e-015	2.83811e-015	-3.97368e-015	-4.37892e-015	-3.29355e-015
-6.2449e-015	-1.02175e-014	-8.69648e-015	-3.26902e-015	-4.02999e-015	-1.15043e-014	-1.05138e-014	-3.71355e-015	-1.09045e-014	-9.25854e-015	-1.12337e-014	-4.50516e-015	-1.21964e-014	-8.45587e-015	1.1198e-015	-2.22601e-015	-2.20804e-016	-6.7734e-015	-5.34791e-016	2.46754e-015	-6.93642e-015	2.67114e-015	-4.01766e-015	-4.27716e-015	-3.22096e-015
-6.35184e-015	-1.01802e-014	-8.43484e-015	-3.60667e-015	-4.27456e-015	-1.17813e-014	-1.07968e-014	-3.6898e-015	-1.12248e-014	-9.27616e-015	-1.13307e-014	-4.20259e-015	-1.25368e-014	-8.50317e-015	9.0295e-016	-2.17076e-015	-2.70466e-016	-6.89602e-015	-5.67363e-016	2.69453e-015	-6.98991e-015	2.49641e-015	-4.05693e-015	-4.1681e-015	-3.16364e-015
-6.43887e-015	-1.01352e-014	-8.17321e-015	-3.92419e-015	-4.5047e-015	-1.20365e-014	-1.10453e-014	-3.66439e-015	-1.15145e-014	-9.28595e-015	-1.14184e-014	-3.87941e-015	-1.28517e-014	-8.54278e-015	6.91736e-016	-2.07974e-015	-2.80879e-016	-7.02577e-015	-6.08352e-016	2.93648e-015	-7.03469e-015	2.31727e-015	-4.09091e-015	-4.05196e-015	-3.1229e-015
-6.50636e-015	-1.0083e-014	-7.91389e-015	-4.21958e-015	-4.72083e-015	-1.22693e-014	-1.12565e-014	-3.63953e-015	-1.17734e-014	-9.28711e-015	-1.14989e-014	-3.5399e-015	-1.31398e-014	-8.57443e-015	4.87033e-016	-1.9538e-015	-2.51973e-016	-7.16103e-015	-6.5682e-016	3.19322e-015	-7.06995e-015	2.1374e-015	-4.11885e-015	-3.92912e-015	-3.10028e-015
-6.55452e-015	-1.00241e-014	-7.65979e-015	-4.49079e-015	-4.92383e-015	-1.24796e-014	-1.1429e-014	-3.61788e-015	-1.20015e-014	-9.27915e-015	-1.15732e-014	-3.18813e-015	-1.33995e-014	-8.59824e-015	2.91025e-016	-1.79427e-015	-1.84376e-016	-7.29937e-015	-7.11612e-016	3.46312e-015	-7.09554e-015	1.95989e-015	-4.14054e-015	-3.79991e-015	-3.0969e-015
-6.58356e-015	-9.9591e-015	-7.41327e-015	-4.73614e-015	-5.1141e-015	-1.2667e-014	-1.15615e-014	-3.60238e-015	-1.21984e-014	-9.26165e-015	-1.16435e-014	-2.82867e-015	-1.36301e-014	-8.614e-015	1.05037e-016	-1.60278e-015	-7.94221e-017	-7.43881e-015	-7.715e-016	3.74515e-015	-7.11116e-015	1.7875e-015	-4.15556e-015	-3.66445e-015	-3.11303e-015
-6.59433e-015	-9.8887e-015	-7.17669e-015	-4.95441e-015	-5.29252e-015	-1.28317e-014	-1.16534e-014	-3.59561e-015	-1.23655e-014	-9.23393e-015	-1.17113e-014	-2.46588e-015	-1.38311e-014	-8.6221e-015	-6.91029e-017	-1.38132e-015	6.14185e-017	-7.57695e-015	-8.3543e-016	4.0381e-015	-7.11663e-015	1.62269e-015	-4.16339e-015	-3.523e-015	-3.14954e-015
-6.58793e-015	-9.8134e-015	-6.95287e-015	-5.14412e-015	-5.46018e-015	-1.29738e-014	-1.17042e-014	-3.60011e-015	-1.2504e-014	-9.19575e-015	-1.17782e-014	-2.1046e-015	-1.40018e-014	-8.6229e-015	-2.30417e-016	-1.13261e-015	2.36095e-016	-7.71161e-015	-9.02516e-016	4.33989e-015	-7.11148e-015	1.46823e-015	-4.16346e-015	-3.37602e-015	-3.20656e-015
-6.56544e-015	-9.73416e-015	-6.74367e-015	-5.30479e-015	-5.61838e-015	-1.30935e-014	-1.17141e-014	-3.61807e-015	-1.26154e-014	-9.14642e-015	-1.18453e-014	-1.749e-015	-1.41419e-014	-8.61663e-015	-3.77446e-016	-8.59712e-016	4.41746e-016	-7.83988e-015	-9.70744e-016	4.649e-015	-7.0956e-015	1.32668e-015	-4.15609e-015	-3.22426e-015	-3.28358e-015
-6.52796e-015	-9.65162e-015	-6.55085e-015	-5.43621e-015	-5.76851e-015	-1.31911e-014	-1.16836e-014	-3.65207e-015	-1.27019e-014	-9.08516e-015	-1.19131e-014	-1.40327e-015	-1.42513e-014	-8.60359e-015	-5.08806e-016	-5.65428e-016	6.75916e-016	-7.95953e-015	-1.03828e-015	4.9629e-015	-7.06876e-015	1.20023e-015	-4.14139e-015	-3.06786e-015	-3.38052e-015
-6.47711e-015	-9.56635e-015	-6.3767e-015	-5.53809e-015	-5.9115e-015	-1.3267e-014	-1.16139e-014	-3.70426e-015	-1.27653e-014	-9.01146e-015	-1.19828e-014	-1.07187e-015	-1.43303e-014	-8.58443e-015	-6.23796e-016	-2.53378e-016	9.3531e-016	-8.06859e-015	-1.10344e-015	5.27944e-015	-7.03039e-015	1.09038e-015	-4.11925e-015	-2.9075e-015	-3.49647e-015
-6.41433e-015	-9.47914e-015	-6.22322e-015	-5.61017e-015	-6.04868e-015	-1.33221e-014	-1.15068e-014	-3.77704e-015	-1.28079e-014	-8.92518e-015	-1.20547e-014	-7.58417e-016	-1.43794e-014	-8.55989e-015	-7.20993e-016	7.25839e-017	1.2159e-015	-8.16473e-015	-1.16456e-015	5.5963e-015	-6.98081e-015	9.98565e-016	-4.08948e-015	-2.74364e-015	-3.63039e-015
-6.34139e-015	-9.39009e-015	-6.09143e-015	-5.65288e-015	-6.18078e-015	-1.33569e-014	-1.13633e-014	-3.87196e-015	-1.28318e-014	-8.82596e-015	-1.21289e-014	-4.65753e-016	-1.43994e-014	-8.53039e-015	-7.99306e-016	4.08461e-016	1.51376e-015	-8.24603e-015	-1.21998e-015	5.91055e-015	-6.9198e-015	9.25704e-016	-4.05216e-015	-2.57612e-015	-3.78117e-015
-6.26013e-015	-9.30038e-015	-5.98202e-015	-5.66658e-015	-6.30923e-015	-1.3372e-014	-1.11863e-014	-3.9902e-015	-1.28392e-014	-8.71329e-015	-1.2205e-014	-1.97781e-016	-1.43908e-014	-8.49668e-015	-8.5802e-016	7.50816e-016	1.82464e-015	-8.31054e-015	-1.26785e-015	6.21942e-015	-6.84723e-015	8.73095e-016	-4.00725e-015	-2.40561e-015	-3.94702e-015
-6.1723e-015	-9.21024e-015	-5.89594e-015	-5.65167e-015	-6.43529e-015	-1.33688e-014	-1.09783e-014	-4.13308e-015	-1.28333e-014	-8.58696e-015	-1.2283e-014	4.23014e-017	-1.43544e-014	-8.4596e-015	-8.96997e-016	1.09594e-015	2.14476e-015	-8.35662e-015	-1.30678e-015	6.51993e-015	-6.76325e-015	8.41073e-016	-3.95499e-015	-2.23257e-015	-4.1259e-015
-6.07972e-015	-9.12053e-015	-5.83361e-015	-5.60939e-015	-6.56013e-015	-1.33481e-014	-1.0742e-014	-4.30175e-015	-1.28167e-014	-8.44722e-015	-1.23625e-014	2.51908e-016	-1.42916e-014	-8.41987e-015	-9.15868e-016	1.43987e-015	2.46969e-015	-8.38309e-015	-1.33504e-015	6.80924e-015	-6.66796e-015	8.29591e-016	-3.89548e-015	-2.05777e-015	-4.31601e-015
-5.98439e-015	-9.03071e-015	-5.79547e-015	-5.54086e-015	-6.68456e-015	-1.3311e-014	-1.04806e-014	-4.49686e-015	-1.27926e-014	-8.29493e-015	-1.24423e-014	4.2874e-016	-1.42037e-014	-8.37866e-015	-9.14746e-016	1.77847e-015	2.7949e-015	-8.38844e-015	-1.351e-015	7.08463e-015	-6.56173e-015	8.3796e-016	-3.8287e-015	-1.88166e-015	-4.51505e-015
-5.88818e-015	-8.94081e-015	-5.78131e-015	-5.44766e-015	-6.80942e-015	-1.32587e-014	-1.01975e-014	-4.71866e-015	-1.27637e-014	-8.13032e-015	-1.25212e-014	5.71349e-016	-1.40924e-014	-8.33661e-015	-8.93797e-016	2.10814e-015	3.11565e-015	-8.37179e-015	-1.35346e-015	7.34329e-015	-6.44503e-015	8.65771e-016	-3.75448e-015	-1.70472e-015	-4.72037e-015
-5.79339e-015	-8.85106e-015	-5.79077e-015	-5.33152e-015	-6.93519e-015	-1.31928e-014	-9.89624e-015	-4.96643e-015	-1.27335e-014	-7.9538e-015	-1.25983e-014	6.78238e-016	-1.39598e-014	-8.2944e-015	-8.53278e-016	2.42516e-015	3.42721e-015	-8.33272e-015	-1.34147e-015	7.58228e-015	-6.31854e-015	9.12059e-016	-3.67282e-015	-1.52756e-015	-4.92903e-015
-5.70125e-015	-8.76231e-015	-5.82307e-015	-5.19422e-015	-7.06269e-015	-1.31148e-014	-9.58064e-015	-5.23964e-015	-1.27044e-014	-7.76652e-015	-1.26718e-014	7.48429e-016	-1.38076e-014	-8.2532e-015	-7.93724e-016	2.72653e-015	3.72508e-015	-8.27077e-015	-1.31364e-015	7.79904e-015	-6.18265e-015	9.75705e-016	-3.58376e-015	-1.35068e-015	-5.13858e-015
-5.61319e-015	-8.67391e-015	-5.87717e-015	-5.03831e-015	-7.19183e-015	-1.30262e-014	-9.25437e-015	-5.53777e-015	-1.26792e-014	-7.56906e-015	-1.27403e-014	7.8205e-016	-1.36371e-014	-8.21398e-015	-7.16628e-016	3.00927e-015	4.00499e-015	-8.18555e-015	-1.26895e-015	7.99041e-015	-6.03777e-015	1.0552e-015	-3.48786e-015	-1.17455e-015	-5.34678e-015
-5.53064e-015	-8.58578e-015	-5.95118e-015	-4.86622e-015	-7.32252e-015	-1.29283e-014	-8.92103e-015	-5.85998e-015	-1.26605e-014	-7.36267e-015	-1.28025e-014	7.79131e-016	-1.34505e-014	-8.17746e-015	-6.22812e-016	3.27037e-015	4.26311e-015	-8.07751e-015	-1.20698e-015	8.15399e-015	-5.8849e-015	1.14911e-015	-3.38492e-015	-9.99742e-016	-5.55066e-015
-5.45482e-015	-8.49782e-015	-6.04331e-015	-4.68061e-015	-7.45517e-015	-1.2823e-014	-8.58458e-015	-6.2049e-015	-1.26505e-014	-7.14819e-015	-1.28565e-014	7.39593e-016	-1.32495e-014	-8.14433e-015	-5.13394e-016	3.50775e-015	4.49576e-015	-7.9474e-015	-1.12658e-015	8.28793e-015	-5.72481e-015	1.25534e-015	-3.27494e-015	-8.26998e-016	-5.74715e-015
-5.38696e-015	-8.41014e-015	-6.15141e-015	-4.48434e-015	-7.58961e-015	-1.2712e-014	-8.2492e-015	-6.5711e-015	-1.26514e-014	-6.92765e-015	-1.29007e-014	6.64653e-016	-1.30359e-014	-8.11506e-015	-3.90141e-016	3.71903e-015	4.69945e-015	-7.79587e-015	-1.02786e-015	8.38995e-015	-5.55882e-015	1.37194e-015	-3.15787e-015	-6.57313e-016	-5.93358e-015
-5.32767e-015	-8.3225e-015	-6.27359e-015	-4.2801e-015	-7.7256e-015	-1.25972e-014	-7.91851e-015	-6.95633e-015	-1.26648e-014	-6.70255e-015	-1.2933e-014	5.56293e-016	-1.28116e-014	-8.09046e-015	-2.54624e-016	3.90274e-015	4.87094e-015	-7.62412e-015	-9.10867e-016	8.45812e-015	-5.38735e-015	1.49654e-015	-3.03406e-015	-4.91129e-016	-6.10752e-015
-5.27783e-015	-8.23475e-015	-6.40826e-015	-4.07087e-015	-7.86264e-015	-1.24804e-014	-7.5958e-015	-7.35833e-015	-1.26921e-014	-6.47471e-015	-1.29518e-014	4.15694e-016	-1.2578e-014	-8.07086e-015	-1.08664e-016	4.05746e-015	5.00748e-015	-7.43359e-015	-7.75782e-016	8.49128e-015	-5.21136e-015	1.62732e-015	-2.90302e-015	-3.28797e-016	-6.26632e-015
-5.2375e-015	-8.14653e-015	-6.5525e-015	-3.85968e-015	-8.00007e-015	-1.23633e-014	-7.2846e-015	-7.77493e-015	-1.27349e-014	-6.2469e-015	-1.2955e-014	2.44639e-016	-1.23367e-014	-8.05631e-015	4.53165e-017	4.18216e-015	5.10668e-015	-7.22627e-015	-6.22984e-016	8.48832e-015	-5.03184e-015	1.76219e-015	-2.76438e-015	-1.71069e-016	-6.40755e-015
-5.20694e-015	-8.05777e-015	-6.70358e-015	-3.64954e-015	-8.13672e-015	-1.22475e-014	-6.98831e-015	-8.20315e-015	-1.27939e-014	-6.02059e-015	-1.29411e-014	4.47211e-017	-1.20896e-014	-8.0472e-015	2.04958e-016	4.27603e-015	5.16718e-015	-7.00424e-015	-4.52822e-016	8.44876e-015	-4.85016e-015	1.89877e-015	-2.61834e-015	-1.87899e-017	-6.52946e-015
-5.18632e-015	-7.96868e-015	-6.85899e-015	-3.44378e-015	-8.27185e-015	-1.21347e-014	-6.70995e-015	-8.64017e-015	-1.28693e-014	-5.79778e-015	-1.29091e-014	-1.81426e-016	-1.18381e-014	-8.04371e-015	3.67782e-016	4.3393e-015	5.18808e-015	-6.7695e-015	-2.66654e-016	8.37194e-015	-4.66743e-015	2.03496e-015	-2.46536e-015	1.27567e-016	-6.63008e-015
-5.17514e-015	-7.87875e-015	-7.01617e-015	-3.24571e-015	-8.4047e-015	-1.20273e-014	-6.45256e-015	-9.08294e-015	-1.29618e-014	-5.5808e-015	-1.28576e-014	-4.31002e-016	-1.15832e-014	-8.04604e-015	5.31671e-016	4.37164e-015	5.16886e-015	-6.5243e-015	-6.58077e-017	8.25788e-015	-4.48485e-015	2.16845e-015	-2.30501e-015	2.67579e-016	-6.7077e-015
-5.17284e-015	-7.78794e-015	-7.17231e-015	-3.05864e-015	-8.53436e-015	-1.19275e-014	-6.21825e-015	-9.52804e-015	-1.30711e-014	-5.37175e-015	-1.27853e-014	-7.0102e-016	-1.13259e-014	-8.05376e-015	6.93652e-016	4.37406e-015	5.10918e-015	-6.27145e-015	1.48839e-016	8.10714e-015	-4.3036e-015	2.2976e-015	-2.13719e-015	4.00959e-016	-6.76083e-015
-5.17865e-015	-7.69624e-015	-7.32442e-015	-2.88511e-015	-8.65945e-015	-1.18369e-014	-6.00865e-015	-9.97189e-015	-1.31965e-014	-5.17259e-015	-1.26914e-014	-9.88525e-016	-1.10676e-014	-8.06638e-015	8.50656e-016	4.34734e-015	5.00922e-015	-6.01336e-015	3.75518e-016	7.91995e-015	-4.12471e-015	2.42069e-015	-1.96199e-015	5.27194e-016	-6.78795e-015
-5.19135e-015	-7.60336e-015	-7.47005e-015	-2.7284e-015	-8.77923e-015	-1.17569e-014	-5.82553e-015	-1.04115e-014	-1.33372e-014	-4.98495e-015	-1.25753e-014	-1.28971e-015	-1.08084e-014	-8.08376e-015	1.00037e-015	4.29258e-015	4.86968e-015	-5.75306e-015	6.12699e-016	7.69712e-015	-3.94926e-015	2.53615e-015	-1.77908e-015	6.46088e-016	-6.78811e-015
-5.21019e-015	-7.50869e-015	-7.60669e-015	-2.591e-015	-8.89226e-015	-1.16889e-014	-5.67022e-015	-1.08441e-014	-1.34915e-014	-4.81075e-015	-1.24365e-014	-1.60142e-015	-1.05486e-014	-8.10508e-015	1.14007e-015	4.21153e-015	4.69202e-015	-5.49275e-015	8.58316e-016	7.44026e-015	-3.7784e-015	2.64302e-015	-1.58877e-015	7.57326e-016	-6.76082e-015
-5.23396e-015	-7.41242e-015	-7.73175e-015	-2.47554e-015	-8.99718e-015	-1.16346e-014	-5.54388e-015	-1.12663e-014	-1.3658e-014	-4.65183e-015	-1.22747e-014	-1.92095e-015	-1.02888e-014	-8.12963e-015	1.26702e-015	4.1057e-015	4.47782e-015	-5.23539e-015	1.11055e-015	7.15174e-015	-3.61303e-015	2.7404e-015	-1.39157e-015	8.60441e-016	-6.70597e-015
-5.26124e-015	-7.31428e-015	-7.84295e-015	-2.3848e-015	-9.09295e-015	-1.15949e-014	-5.44717e-015	-1.16754e-014	-1.38347e-014	-4.51043e-015	-1.20908e-014	-2.24474e-015	-1.00289e-014	-8.15633e-015	1.3789e-015	3.97723e-015	4.22902e-015	-4.98379e-015	1.36731e-015	6.83366e-015	-3.45359e-015	2.82753e-015	-1.18755e-015	9.55136e-016	-6.62295e-015
-5.29081e-015	-7.21419e-015	-7.93793e-015	-2.32079e-015	-9.17897e-015	-1.15718e-014	-5.38076e-015	-1.20681e-014	-1.40193e-014	-4.38787e-015	-1.18853e-014	-2.56985e-015	-9.769e-015	-8.18459e-015	1.47237e-015	3.82859e-015	3.94881e-015	-4.74071e-015	1.62628e-015	6.48847e-015	-3.30112e-015	2.90385e-015	-9.76517e-016	1.04155e-015	-6.51208e-015
-5.32104e-015	-7.11198e-015	-8.01426e-015	-2.28552e-015	-9.25434e-015	-1.15661e-014	-5.34476e-015	-1.24415e-014	-1.42088e-014	-4.28501e-015	-1.1659e-014	-2.89329e-015	-9.50872e-015	-8.21308e-015	1.54553e-015	3.6621e-015	3.63988e-015	-4.50856e-015	1.88492e-015	6.11974e-015	-3.15673e-015	2.96924e-015	-7.59158e-016	1.11944e-015	-6.37384e-015
-5.35082e-015	-7.00783e-015	-8.07054e-015	-2.28106e-015	-9.3184e-015	-1.15787e-014	-5.33878e-015	-1.27938e-014	-1.44002e-014	-4.2032e-015	-1.14127e-014	-3.21155e-015	-9.24807e-015	-8.24063e-015	1.5965e-015	3.4798e-015	3.30528e-015	-4.29003e-015	2.14101e-015	5.73047e-015	-3.02098e-015	3.02419e-015	-5.3594e-016	1.18845e-015	-6.20898e-015
-5.37854e-015	-6.90226e-015	-8.10546e-015	-2.30905e-015	-9.37034e-015	-1.16099e-014	-5.36237e-015	-1.31228e-014	-1.45905e-014	-4.14332e-015	-1.11478e-014	-3.52196e-015	-8.98613e-015	-8.26621e-015	1.62331e-015	3.28492e-015	2.9491e-015	-4.087e-015	2.3928e-015	5.3242e-015	-2.8943e-015	3.06919e-015	-3.07581e-016	1.24895e-015	-6.0187e-015
-5.40246e-015	-6.79489e-015	-8.11755e-015	-2.37045e-015	-9.40978e-015	-1.16605e-014	-5.41464e-015	-1.34262e-014	-1.47766e-014	-4.10607e-015	-1.08663e-014	-3.82199e-015	-8.72176e-015	-8.28836e-015	1.62408e-015	3.08005e-015	2.57474e-015	-3.90134e-015	2.63794e-015	4.90499e-015	-2.77663e-015	3.10485e-015	-7.46571e-017	1.30105e-015	-5.80387e-015
-5.42087e-015	-6.68583e-015	-8.10563e-015	-2.46641e-015	-9.43642e-015	-1.17313e-014	-5.49456e-015	-1.37025e-014	-1.49553e-014	-4.09164e-015	-1.05696e-014	-4.1096e-015	-8.45464e-015	-8.30599e-015	1.59759e-015	2.86776e-015	2.18639e-015	-3.73511e-015	2.87454e-015	4.47736e-015	-2.66821e-015	3.13204e-015	1.61865e-016	1.34525e-015	-5.56631e-015
-5.43249e-015	-6.57534e-015	-8.06886e-015	-2.59773e-015	-9.45015e-015	-1.18225e-014	-5.60067e-015	-1.39501e-014	-1.51233e-014	-4.1e-015	-1.02598e-014	-4.3831e-015	-8.18392e-015	-8.31768e-015	1.54299e-015	2.65044e-015	1.78853e-015	-3.58977e-015	3.10128e-015	4.04548e-015	-2.56921e-015	3.15145e-015	4.0118e-016	1.38244e-015	-5.3077e-015
-5.4363e-015	-6.4632e-015	-8.00716e-015	-2.76439e-015	-9.45106e-015	-1.1934e-014	-5.73097e-015	-1.41684e-014	-1.52772e-014	-4.131e-015	-9.93909e-015	-4.64017e-015	-7.90852e-015	-8.32204e-015	1.45979e-015	2.43106e-015	1.38604e-015	-3.46621e-015	3.31615e-015	3.61392e-015	-2.4798e-015	3.16477e-015	6.425e-016	1.41247e-015	-5.03044e-015
-5.43135e-015	-6.34973e-015	-7.92041e-015	-2.96649e-015	-9.43951e-015	-1.20649e-014	-5.88373e-015	-1.43568e-014	-1.54134e-014	-4.18424e-015	-9.61024e-015	-4.87923e-015	-7.62715e-015	-8.31781e-015	1.34722e-015	2.21203e-015	9.83292e-016	-3.36553e-015	3.51696e-015	3.1871e-015	-2.39961e-015	3.17308e-015	8.84927e-016	1.43566e-015	-4.73604e-015
-5.41632e-015	-6.23522e-015	-7.80886e-015	-3.20351e-015	-9.41556e-015	-1.22143e-014	-6.05666e-015	-1.45151e-014	-1.55284e-014	-4.25862e-015	-9.27589e-015	-5.09895e-015	-7.33924e-015	-8.30393e-015	1.2051e-015	1.99601e-015	5.84471e-016	-3.28874e-015	3.702e-015	2.76907e-015	-2.32844e-015	3.17811e-015	1.12727e-015	1.45252e-015	-4.42674e-015
-5.39096e-015	-6.11957e-015	-7.6731e-015	-3.47423e-015	-9.38005e-015	-1.23814e-014	-6.24745e-015	-1.46434e-014	-1.56195e-014	-4.3529e-015	-8.93853e-015	-5.29825e-015	-7.04387e-015	-8.27906e-015	1.0348e-015	1.78496e-015	1.93662e-016	-3.23639e-015	3.86983e-015	2.3647e-015	-2.2658e-015	3.18149e-015	1.36802e-015	1.46382e-015	-4.105e-015
-5.35451e-015	-6.00309e-015	-7.5136e-015	-3.77757e-015	-9.3341e-015	-1.25652e-014	-6.45357e-015	-1.47421e-014	-1.56834e-014	-4.46567e-015	-8.60103e-015	-5.47598e-015	-6.74045e-015	-8.24167e-015	8.36579e-016	1.58092e-015	-1.85215e-016	-3.20808e-015	4.01982e-015	1.97784e-015	-2.21095e-015	3.18521e-015	1.60614e-015	1.47029e-015	-3.77274e-015
-5.30659e-015	-5.88601e-015	-7.33149e-015	-4.11248e-015	-9.27895e-015	-1.27645e-014	-6.67249e-015	-1.48117e-014	-1.57172e-014	-4.59547e-015	-8.26607e-015	-5.63097e-015	-6.4278e-015	-8.19077e-015	6.11587e-016	1.3857e-015	-5.47998e-016	-3.20362e-015	4.15133e-015	1.61299e-015	-2.16302e-015	3.19142e-015	1.84007e-015	1.47224e-015	-3.43271e-015
-5.24696e-015	-5.76841e-015	-7.12806e-015	-4.47702e-015	-9.21521e-015	-1.29779e-014	-6.90204e-015	-1.48535e-014	-1.57187e-014	-4.74018e-015	-7.9366e-015	-5.76292e-015	-6.10496e-015	-8.12554e-015	3.61451e-016	1.20104e-015	-8.91218e-016	-3.22233e-015	4.26371e-015	1.27392e-015	-2.12153e-015	3.20129e-015	2.06804e-015	1.47041e-015	-3.0874e-015
-5.1755e-015	-5.65068e-015	-6.90444e-015	-4.86918e-015	-9.14432e-015	-1.32031e-014	-7.13915e-015	-1.48693e-014	-1.56859e-014	-4.89766e-015	-7.61484e-015	-5.87154e-015	-5.77131e-015	-8.04552e-015	8.75543e-017	1.02812e-015	-1.21189e-015	-3.26318e-015	4.35699e-015	9.64042e-016	-2.08508e-015	3.21615e-015	2.28854e-015	1.4653e-015	-2.73964e-015
-5.09268e-015	-5.53349e-015	-6.66282e-015	-5.28686e-015	-9.06742e-015	-1.34383e-014	-7.38152e-015	-1.48601e-014	-1.56166e-014	-5.06497e-015	-7.30389e-015	-5.95694e-015	-5.4259e-015	-7.95005e-015	-2.07864e-016	8.6823e-016	-1.5073e-015	-3.3253e-015	4.43075e-015	6.86158e-016	-2.05316e-015	3.2374e-015	2.50056e-015	1.45752e-015	-2.3915e-015
-4.99873e-015	-5.41689e-015	-6.40473e-015	-5.72722e-015	-8.98641e-015	-1.36816e-014	-7.62659e-015	-1.48286e-014	-1.55092e-014	-5.23992e-015	-7.00586e-015	-6.01899e-015	-5.06825e-015	-7.83829e-015	-5.21674e-016	7.22411e-016	-1.7747e-015	-3.40633e-015	4.48442e-015	4.43682e-016	-2.02507e-015	3.26607e-015	2.70272e-015	1.44757e-015	-2.04505e-015
-4.89456e-015	-5.30072e-015	-6.13194e-015	-6.18733e-015	-8.90322e-015	-1.39305e-014	-7.87169e-015	-1.47764e-014	-1.53623e-014	-5.42046e-015	-6.72311e-015	-6.05842e-015	-4.69852e-015	-7.71032e-015	-8.51239e-016	5.90925e-016	-2.01113e-015	-3.50488e-015	4.51877e-015	2.39045e-016	-2.0002e-015	3.30237e-015	2.89354e-015	1.43628e-015	-1.70271e-015
-4.78103e-015	-5.18577e-015	-5.84648e-015	-6.66458e-015	-8.8193e-015	-1.4183e-014	-8.11439e-015	-1.47057e-014	-1.51754e-014	-5.6038e-015	-6.45852e-015	-6.07512e-015	-4.31635e-015	-7.56608e-015	-1.19395e-015	4.74591e-016	-2.21518e-015	-3.61885e-015	4.53435e-015	7.48889e-017	-1.97706e-015	3.34777e-015	3.07124e-015	1.42416e-015	-1.3664e-015
-4.65946e-015	-5.07254e-015	-5.55015e-015	-7.15618e-015	-8.7363e-015	-1.44358e-014	-8.35271e-015	-1.4619e-014	-1.49476e-014	-5.78723e-015	-6.21334e-015	-6.07036e-015	-3.92172e-015	-7.40539e-015	-1.54673e-015	3.74279e-016	-2.38549e-015	-3.74609e-015	4.53224e-015	-4.72555e-017	-1.95458e-015	3.4025e-015	3.23477e-015	1.41195e-015	-1.03838e-015
-4.53064e-015	-4.96111e-015	-5.24578e-015	-7.65815e-015	-8.65639e-015	-1.46863e-014	-8.58417e-015	-1.45188e-014	-1.46793e-014	-5.96805e-015	-5.98945e-015	-6.0447e-015	-3.51554e-015	-7.22907e-015	-1.90561e-015	2.90024e-016	-2.52186e-015	-3.88353e-015	4.51322e-015	-1.26655e-016	-1.93172e-015	3.46705e-015	3.38233e-015	1.40036e-015	-7.21048e-016
-4.39647e-015	-4.85165e-015	-4.93536e-015	-8.16794e-015	-8.58085e-015	-1.4932e-014	-8.80635e-015	-1.44077e-014	-1.43715e-014	-6.14375e-015	-5.78861e-015	-5.99954e-015	-3.09822e-015	-7.03767e-015	-2.26733e-015	2.22058e-016	-2.62367e-015	-4.02803e-015	4.47786e-015	-1.6209e-016	-1.90697e-015	3.54071e-015	3.51276e-015	1.38899e-015	-4.16066e-016
-4.25827e-015	-4.745e-015	-4.62115e-015	-8.68137e-015	-8.51155e-015	-1.51701e-014	-9.01764e-015	-1.42873e-014	-1.40249e-014	-6.31109e-015	-5.61174e-015	-5.93671e-015	-2.67059e-015	-6.83218e-015	-2.62791e-015	1.70176e-016	-2.69085e-015	-4.17683e-015	4.42812e-015	-1.53596e-016	-1.87912e-015	3.62345e-015	3.62512e-015	1.37821e-015	-1.24407e-016
-4.11705e-015	-4.64155e-015	-4.30541e-015	-9.19445e-015	-8.4501e-015	-1.53978e-014	-9.21618e-015	-1.41602e-014	-1.36408e-014	-6.46789e-015	-5.45927e-015	-5.85653e-015	-2.23399e-015	-6.61324e-015	-2.9836e-015	1.3377e-016	-2.72435e-015	-4.32718e-015	4.36538e-015	-1.0123e-016	-1.84817e-015	3.71477e-015	3.71814e-015	1.36809e-015	1.52873e-016
-3.97498e-015	-4.54164e-015	-3.9897e-015	-9.70389e-015	-8.39835e-015	-1.5612e-014	-9.40032e-015	-1.4029e-014	-1.32213e-014	-6.61159e-015	-5.33237e-015	-5.76048e-015	-1.7894e-015	-6.38191e-015	-3.33055e-015	1.12446e-016	-2.72589e-015	-4.47577e-015	4.29103e-015	-6.67565e-018	-1.81266e-015	3.81389e-015	3.79029e-015	1.35873e-015	4.14264e-016
-3.83388e-015	-4.44494e-015	-3.67629e-015	-1.02059e-014	-8.35743e-015	-1.58101e-014	-9.56928e-015	-1.38961e-014	-1.27678e-014	-6.73936e-015	-5.23087e-015	-5.65039e-015	-1.33869e-015	-6.1395e-015	-3.66484e-015	1.05762e-016	-2.69684e-015	-4.62008e-015	4.20706e-015	1.28171e-016	-1.77219e-015	3.91952e-015	3.84067e-015	1.35013e-015	6.58868e-016
-3.69544e-015	-4.35215e-015	-3.36684e-015	-1.06971e-014	-8.32925e-015	-1.59892e-014	-9.72103e-015	-1.37634e-014	-1.22831e-014	-6.84905e-015	-5.15511e-015	-5.52747e-015	-8.83513e-016	-5.88743e-015	-3.98331e-015	1.12992e-016	-2.63942e-015	-4.75669e-015	4.11523e-015	3.01812e-016	-1.72556e-015	4.03054e-015	3.86886e-015	1.34286e-015	8.8557e-016
-3.5607e-015	-4.26399e-015	-3.06364e-015	-1.11742e-014	-8.31456e-015	-1.6147e-014	-9.85486e-015	-1.36325e-014	-1.177e-014	-6.93912e-015	-5.10426e-015	-5.39279e-015	-4.25801e-016	-5.62709e-015	-4.28282e-015	1.33222e-016	-2.55582e-015	-4.88259e-015	4.01738e-015	5.11876e-016	-1.67339e-015	4.14496e-015	3.87523e-015	1.33663e-015	1.09363e-015
-3.43129e-015	-4.18084e-015	-2.76784e-015	-1.16334e-014	-8.31389e-015	-1.62808e-014	-9.97056e-015	-1.3505e-014	-1.12318e-014	-7.00798e-015	-5.07701e-015	-5.24817e-015	3.20508e-017	-5.3602e-015	-4.55976e-015	1.6551e-016	-2.44836e-015	-4.9953e-015	3.91528e-015	7.5515e-016	-1.61483e-015	4.26077e-015	3.85899e-015	1.33112e-015	1.28281e-015
-3.30877e-015	-4.10293e-015	-2.48106e-015	-1.20719e-014	-8.32786e-015	-1.63878e-014	-1.00675e-014	-1.33816e-014	-1.0672e-014	-7.05436e-015	-5.07266e-015	-5.09451e-015	4.88001e-016	-5.0885e-015	-4.81094e-015	2.09825e-016	-2.31981e-015	-5.09179e-015	3.81058e-015	1.02867e-015	-1.54888e-015	4.37567e-015	3.82029e-015	1.32637e-015	1.45251e-015
-3.19473e-015	-4.03048e-015	-2.20479e-015	-1.24867e-014	-8.35745e-015	-1.64657e-014	-1.01456e-014	-1.32631e-014	-1.0095e-014	-7.07714e-015	-5.08986e-015	-4.93395e-015	9.39287e-016	-4.81363e-015	-5.03326e-015	2.65155e-016	-2.17355e-015	-5.16998e-015	3.70552e-015	1.328e-015	-1.47588e-015	4.48727e-015	3.75913e-015	1.32159e-015	1.60289e-015
-3.09019e-015	-3.96411e-015	-1.93972e-015	-1.28749e-014	-8.40334e-015	-1.65132e-014	-1.02041e-014	-1.31502e-014	-9.50483e-015	-7.07551e-015	-5.12723e-015	-4.76795e-015	1.38341e-015	-4.53767e-015	-5.22436e-015	3.30498e-016	-2.01342e-015	-5.22753e-015	3.60223e-015	1.64886e-015	-1.39597e-015	4.59322e-015	3.67618e-015	1.31656e-015	1.73357e-015
-2.99676e-015	-3.90482e-015	-1.68728e-015	-1.32336e-014	-8.46498e-015	-1.65286e-014	-1.02435e-014	-1.30429e-014	-8.9054e-015	-7.04998e-015	-5.18301e-015	-4.59821e-015	1.81787e-015	-4.26252e-015	-5.3821e-015	4.0561e-016	-1.84235e-015	-5.26187e-015	3.50244e-015	1.98739e-015	-1.30885e-015	4.69146e-015	3.57118e-015	1.31022e-015	1.84486e-015
-2.91504e-015	-3.85273e-015	-1.44799e-015	-1.3561e-014	-8.54258e-015	-1.65107e-014	-1.02637e-014	-1.29411e-014	-8.30071e-015	-7.00065e-015	-5.25542e-015	-4.42526e-015	2.23912e-015	-3.99058e-015	-5.50433e-015	4.89632e-016	-1.66391e-015	-5.27105e-015	3.40722e-015	2.33849e-015	-1.21471e-015	4.77928e-015	3.44498e-015	1.30225e-015	1.93697e-015
-2.84595e-015	-3.80746e-015	-1.22271e-015	-1.38552e-014	-8.63617e-015	-1.64579e-014	-1.02653e-014	-1.28447e-014	-7.69486e-015	-6.92822e-015	-5.34225e-015	-4.25062e-015	2.64469e-015	-3.72344e-015	-5.5897e-015	5.81263e-016	-1.48152e-015	-5.25387e-015	3.31826e-015	2.69719e-015	-1.11409e-015	4.85501e-015	3.29891e-015	1.2925e-015	2.01015e-015
-2.78986e-015	-3.76958e-015	-1.01149e-015	-1.41141e-014	-8.74505e-015	-1.63696e-014	-1.02487e-014	-1.27525e-014	-7.09228e-015	-6.83307e-015	-5.44046e-015	-4.07613e-015	3.03245e-015	-3.46296e-015	-5.6377e-015	6.79672e-016	-1.29961e-015	-5.2085e-015	3.23704e-015	3.05871e-015	-1.00689e-015	4.9165e-015	3.13369e-015	1.27945e-015	2.06541e-015
-2.7476e-015	-3.73878e-015	-8.14596e-016	-1.43366e-014	-8.86824e-015	-1.62457e-014	-1.02148e-014	-1.26632e-014	-6.49717e-015	-6.71624e-015	-5.54802e-015	-3.90341e-015	3.39925e-015	-3.2113e-015	-5.6471e-015	7.83919e-016	-1.12181e-015	-5.13445e-015	3.16499e-015	3.41813e-015	-8.93782e-016	4.96117e-015	2.95064e-015	1.26226e-015	2.10322e-015
-2.71899e-015	-3.71565e-015	-6.32098e-016	-1.45213e-014	-9.00479e-015	-1.60859e-014	-1.01648e-014	-1.25763e-014	-5.91377e-015	-6.57872e-015	-5.66233e-015	-3.73355e-015	3.74277e-015	-2.97024e-015	-5.61787e-015	8.93159e-016	-9.51693e-016	-5.03053e-015	3.10298e-015	3.77041e-015	-7.76182e-016	4.98718e-015	2.75189e-015	1.24144e-015	2.1246e-015
-2.70352e-015	-3.70038e-015	-4.63486e-016	-1.46678e-014	-9.15368e-015	-1.58903e-014	-1.00995e-014	-1.24901e-014	-5.34599e-015	-6.42219e-015	-5.78063e-015	-3.56835e-015	4.06002e-015	-2.74111e-015	-5.55026e-015	1.00643e-015	-7.92729e-016	-4.89623e-015	3.0514e-015	4.11044e-015	-6.54833e-016	4.99357e-015	2.53886e-015	1.21589e-015	2.1302e-015
-2.70026e-015	-3.69285e-015	-3.0855e-016	-1.47757e-014	-9.31335e-015	-1.56602e-014	-1.002e-014	-1.24029e-014	-4.79717e-015	-6.24878e-015	-5.89982e-015	-3.40932e-015	4.34867e-015	-2.52583e-015	-5.44532e-015	1.12329e-015	-6.47595e-016	-4.73127e-015	3.01053e-015	4.43332e-015	-5.30911e-016	4.97927e-015	2.31322e-015	1.18469e-015	2.12088e-015
-2.70939e-015	-3.6933e-015	-1.67291e-016	-1.48448e-014	-9.48196e-015	-1.53969e-014	-9.92786e-015	-1.23123e-014	-4.27126e-015	-6.06095e-015	-6.01728e-015	-3.25775e-015	4.60694e-015	-2.32536e-015	-5.30434e-015	1.24317e-015	-5.19419e-016	-4.53624e-015	2.98085e-015	4.73494e-015	-4.05181e-016	4.94339e-015	2.0772e-015	1.14771e-015	2.0971e-015
-2.72986e-015	-3.70145e-015	-3.86499e-017	-1.48754e-014	-9.65824e-015	-1.51005e-014	-9.82432e-015	-1.22161e-014	-3.77122e-015	-5.86095e-015	-6.13082e-015	-3.11437e-015	4.83284e-015	-2.14087e-015	-5.12892e-015	1.36524e-015	-4.10592e-016	-4.31185e-015	2.96279e-015	5.01123e-015	-2.78962e-016	4.88517e-015	1.83292e-015	1.10407e-015	2.06014e-015
-2.7611e-015	-3.717e-015	7.83575e-017	-1.48676e-014	-9.83984e-015	-1.47721e-014	-9.71058e-015	-1.21117e-014	-3.30001e-015	-5.65095e-015	-6.23786e-015	-2.98016e-015	5.02397e-015	-1.97332e-015	-4.92136e-015	1.48823e-015	-3.23476e-016	-4.05905e-015	2.95536e-015	5.25844e-015	-1.53709e-016	4.80431e-015	1.58233e-015	1.05335e-015	2.01093e-015
-2.8018e-015	-3.73959e-015	1.8455e-016	-1.48218e-014	-1.00246e-014	-1.44142e-014	-9.58804e-015	-1.19966e-014	-2.86036e-015	-5.4339e-015	-6.33603e-015	-2.85613e-015	5.17901e-015	-1.82337e-015	-4.68385e-015	1.61165e-015	-2.60199e-016	-3.77858e-015	2.95801e-015	5.47294e-015	-3.10875e-017	4.70076e-015	1.32741e-015	9.95834e-016	1.95056e-015
-2.85011e-015	-3.76835e-015	2.81051e-016	-1.47391e-014	-1.02105e-014	-1.4028e-014	-9.45719e-015	-1.18689e-014	-2.45473e-015	-5.21223e-015	-6.4227e-015	-2.7438e-015	5.29721e-015	-1.69238e-015	-4.41913e-015	1.73479e-015	-2.21042e-016	-3.47206e-015	2.97053e-015	5.65148e-015	8.77177e-017	4.57491e-015	1.07026e-015	9.31355e-016	1.87996e-015
-2.90534e-015	-3.80264e-015	3.68662e-016	-1.46209e-014	-1.03959e-014	-1.36157e-014	-9.31989e-015	-1.17259e-014	-2.08431e-015	-4.98908e-015	-6.49557e-015	-2.64404e-015	5.37725e-015	-1.58025e-015	-4.13003e-015	1.8571e-015	-2.07216e-016	-3.14115e-015	2.99259e-015	5.79251e-015	2.01954e-016	4.42782e-015	8.13005e-016	8.59944e-016	1.7997e-015
-2.96544e-015	-3.84241e-015	4.47965e-016	-1.44683e-014	-1.05779e-014	-1.318e-014	-9.1772e-015	-1.15655e-014	-1.74978e-015	-4.76745e-015	-6.55246e-015	-2.55717e-015	5.41878e-015	-1.48656e-015	-3.81986e-015	1.97735e-015	-2.19008e-016	-2.78785e-015	3.02297e-015	5.89458e-015	3.09857e-016	4.26072e-015	5.57958e-016	7.81978e-016	1.71063e-015
-3.02902e-015	-3.88697e-015	5.20274e-016	-1.4283e-014	-1.07547e-014	-1.2724e-014	-9.02983e-015	-1.13853e-014	-1.45197e-015	-4.54963e-015	-6.5915e-015	-2.48376e-015	5.42152e-015	-1.41154e-015	-3.49275e-015	2.09491e-015	-2.5681e-016	-2.41481e-015	3.06141e-015	5.95555e-015	4.09452e-016	4.07579e-015	3.07212e-016	6.97796e-016	1.61393e-015
-3.09441e-015	-3.93469e-015	5.86891e-016	-1.40665e-014	-1.0924e-014	-1.22496e-014	-8.87822e-015	-1.11834e-014	-1.19166e-015	-4.33813e-015	-6.61152e-015	-2.42448e-015	5.38548e-015	-1.35419e-015	-3.15301e-015	2.2093e-015	-3.19943e-016	-2.02404e-015	3.10717e-015	5.97458e-015	5.00628e-016	3.87486e-015	6.25459e-017	6.07232e-016	1.51064e-015
-3.15944e-015	-3.98433e-015	6.48976e-016	-1.38209e-014	-1.10841e-014	-1.17598e-014	-8.72375e-015	-1.09575e-014	-9.68879e-016	-4.13573e-015	-6.61126e-015	-2.3796e-015	5.3113e-015	-1.31427e-015	-2.80379e-015	2.32018e-015	-4.07374e-016	-1.6183e-015	3.15907e-015	5.95164e-015	5.82458e-016	3.66068e-015	-1.73886e-016	5.11485e-016	1.40126e-015
-3.2234e-015	-4.03517e-015	7.0752e-016	-1.3548e-014	-1.1232e-014	-1.12578e-014	-8.56776e-015	-1.07066e-014	-7.83389e-016	-3.94476e-015	-6.58925e-015	-2.3485e-015	5.19907e-015	-1.29081e-015	-2.44916e-015	2.42593e-015	-5.17239e-016	-1.19984e-015	3.21519e-015	5.88691e-015	6.53699e-016	3.43601e-015	-3.9997e-016	4.11073e-016	1.28672e-015
-3.28443e-015	-4.08604e-015	7.63455e-016	-1.32498e-014	-1.13659e-014	-1.0747e-014	-8.41086e-015	-1.04302e-014	-6.3358e-016	-3.76662e-015	-6.54456e-015	-2.33162e-015	5.05006e-015	-1.28232e-015	-2.09379e-015	2.52565e-015	-6.48114e-016	-7.7187e-016	3.27428e-015	5.78175e-015	7.13425e-016	3.20446e-015	-6.14497e-016	3.06524e-016	1.16814e-015
-3.34023e-015	-4.13522e-015	8.17411e-016	-1.29283e-014	-1.14834e-014	-1.02304e-014	-8.25348e-015	-1.0127e-014	-5.18265e-016	-3.60369e-015	-6.47701e-015	-2.32939e-015	4.86636e-015	-1.28801e-015	-1.74164e-015	2.61819e-015	-7.97616e-016	-3.37428e-016	3.33523e-015	5.63832e-015	7.60861e-016	2.96919e-015	-8.16281e-016	1.99031e-016	1.04664e-015
-3.38985e-015	-4.18179e-015	8.70618e-016	-1.2586e-014	-1.15833e-014	-9.71103e-015	-8.09608e-015	-9.79686e-015	-4.36386e-016	-3.45773e-015	-6.38627e-015	-2.34146e-015	4.64894e-015	-1.30652e-015	-1.39628e-015	2.70318e-015	-9.63002e-016	1.00709e-016	3.39672e-015	5.45845e-015	7.9579e-016	2.7342e-015	-1.00359e-015	8.9776e-017	9.23008e-016
-3.43257e-015	-4.22428e-015	9.2309e-016	-1.22245e-014	-1.16639e-014	-9.19252e-015	-7.93945e-015	-9.43954e-015	-3.86097e-016	-3.32916e-015	-6.27218e-015	-2.36708e-015	4.40022e-015	-1.33617e-015	-1.06129e-015	2.7794e-015	-1.14133e-015	5.3927e-016	3.45772e-015	5.24447e-015	8.17663e-016	2.50297e-015	-1.17542e-015	-1.95723e-017	7.98066e-016
-3.46706e-015	-4.26167e-015	9.75781e-016	-1.1846e-014	-1.17235e-014	-8.67841e-015	-7.78415e-015	-9.05492e-015	-3.65246e-016	-3.21953e-015	-6.13507e-015	-2.40655e-015	4.12288e-015	-1.3754e-015	-7.41184e-016	2.84626e-015	-1.32892e-015	9.75566e-016	3.51658e-015	5.00013e-015	8.26322e-016	2.2788e-015	-1.33096e-015	-1.28002e-016	6.72566e-016
-3.49231e-015	-4.29165e-015	1.02953e-015	-1.14532e-014	-1.17608e-014	-8.1713e-015	-7.63054e-015	-8.64325e-015	-3.71425e-016	-3.12997e-015	-5.9753e-015	-2.45877e-015	3.81922e-015	-1.42233e-015	-4.39417e-016	2.90343e-015	-1.52241e-015	1.40643e-015	3.57243e-015	4.72893e-015	8.21758e-016	2.06541e-015	-1.4701e-015	-2.34262e-016	5.47301e-016
-3.50791e-015	-4.31368e-015	1.08428e-015	-1.10479e-014	-1.17748e-014	-7.67353e-015	-7.47807e-015	-8.20513e-015	-4.00999e-016	-3.06013e-015	-5.79366e-015	-2.52191e-015	3.49212e-015	-1.47439e-015	-1.58768e-016	2.94999e-015	-1.71752e-015	1.82952e-015	3.62391e-015	4.43444e-015	8.03598e-016	1.86743e-015	-1.59199e-015	-3.36436e-016	4.22664e-016
-3.51304e-015	-4.3267e-015	1.14029e-015	-1.06316e-014	-1.17646e-014	-7.18785e-015	-7.32632e-015	-7.74217e-015	-4.51129e-016	-3.01073e-015	-5.59154e-015	-2.59479e-015	3.14437e-015	-1.52982e-015	9.76659e-017	2.98496e-015	-1.9103e-015	2.24195e-015	3.67097e-015	4.12108e-015	7.72427e-016	1.688e-015	-1.69578e-015	-4.3288e-016	2.9924e-016
-3.50725e-015	-4.32897e-015	1.19811e-015	-1.02059e-014	-1.17296e-014	-6.71683e-015	-7.17534e-015	-7.25652e-015	-5.18666e-016	-2.9815e-015	-5.37007e-015	-2.676e-015	2.7797e-015	-1.58616e-015	3.27116e-016	3.00744e-015	-2.09623e-015	2.64104e-015	3.71327e-015	3.79347e-015	7.28197e-016	1.53084e-015	-1.78149e-015	-5.2204e-016	1.77763e-016
-3.49046e-015	-4.31944e-015	1.25782e-015	-9.77288e-015	-1.1669e-014	-6.26301e-015	-7.02471e-015	-6.75e-015	-6.00608e-016	-2.97161e-015	-5.13099e-015	-2.76411e-015	2.40148e-015	-1.6413e-015	5.2639e-016	3.01723e-015	-2.27109e-015	3.02419e-015	3.74936e-015	3.45726e-015	6.71484e-016	1.39937e-015	-1.84956e-015	-6.02229e-016	5.86217e-017
-3.46266e-015	-4.29657e-015	1.31929e-015	-9.3345e-015	-1.15822e-014	-5.82907e-015	-6.87343e-015	-6.22529e-015	-6.94036e-016	-2.98e-015	-4.87561e-015	-2.85742e-015	2.01332e-015	-1.69358e-015	6.93657e-016	3.01374e-015	-2.43064e-015	3.38954e-015	3.77899e-015	3.11723e-015	6.02408e-016	1.29642e-015	-1.90062e-015	-6.71501e-016	-5.78832e-017
-3.42384e-015	-4.25924e-015	1.38247e-015	-8.89233e-015	-1.14692e-014	-5.41702e-015	-6.72117e-015	-5.6848e-015	-7.95405e-016	-3.00527e-015	-4.60567e-015	-2.95437e-015	1.6187e-015	-1.74059e-015	8.27332e-016	2.99624e-015	-2.57047e-015	3.73504e-015	3.80244e-015	2.77775e-015	5.21767e-016	1.22484e-015	-1.9349e-015	-7.28545e-016	-1.71335e-016
-3.37441e-015	-4.20675e-015	1.44698e-015	-8.44839e-015	-1.13305e-014	-5.02868e-015	-6.56748e-015	-5.13148e-015	-9.0079e-016	-3.04554e-015	-4.32316e-015	-3.05268e-015	1.22096e-015	-1.78072e-015	9.27038e-016	2.9643e-015	-2.68717e-015	4.05921e-015	3.81907e-015	2.44363e-015	4.30679e-016	1.18705e-015	-1.95364e-015	-7.72014e-016	-2.81311e-016
-3.31524e-015	-4.13908e-015	1.5127e-015	-8.00433e-015	-1.11669e-014	-4.66577e-015	-6.41224e-015	-4.56876e-015	-1.00759e-015	-3.09911e-015	-4.03049e-015	-3.15081e-015	8.24131e-016	-1.81186e-015	9.92059e-016	2.91784e-015	-2.77658e-015	4.35995e-015	3.82992e-015	2.12001e-015	3.29827e-016	1.18488e-015	-1.95755e-015	-8.00755e-016	-3.87074e-016
-3.24701e-015	-4.05617e-015	1.57949e-015	-7.56088e-015	-1.09788e-014	-4.3294e-015	-6.25452e-015	-4.00026e-015	-1.11226e-015	-3.16453e-015	-3.73e-015	-3.247e-015	4.31945e-016	-1.83207e-015	1.02175e-015	2.85671e-015	-2.83507e-015	4.63624e-015	3.83485e-015	1.81148e-015	2.21195e-016	1.21951e-015	-1.94762e-015	-8.13318e-016	-4.88149e-016
-3.1713e-015	-3.95717e-015	1.64618e-015	-7.11929e-015	-1.07666e-014	-4.02131e-015	-6.09375e-015	-3.42952e-015	-1.21237e-015	-3.23992e-015	-3.4242e-015	-3.3384e-015	4.77522e-017	-1.84014e-015	1.01588e-015	2.78101e-015	-2.85932e-015	4.88731e-015	3.83488e-015	1.52248e-015	1.05752e-016	1.29125e-015	-1.92515e-015	-8.08518e-016	-5.84984e-016
-3.08954e-015	-3.84148e-015	1.71253e-015	-6.68117e-015	-1.05314e-014	-3.74201e-015	-5.92947e-015	-2.85979e-015	-1.30532e-015	-3.32276e-015	-3.1151e-015	-3.42268e-015	-3.25001e-016	-1.8347e-015	9.74074e-016	2.69134e-015	-2.84554e-015	5.11215e-015	3.83105e-015	1.25732e-015	-1.51533e-017	1.40064e-015	-1.89165e-015	-7.85419e-016	-6.76589e-016
-3.00306e-015	-3.70922e-015	1.77845e-015	-6.24743e-015	-1.02745e-014	-3.49177e-015	-5.76123e-015	-2.29507e-015	-1.38881e-015	-3.41002e-015	-2.80501e-015	-3.49772e-015	-6.8307e-016	-1.81433e-015	8.97903e-016	2.58749e-015	-2.79122e-015	5.30982e-015	3.82362e-015	1.0202e-015	-1.40368e-016	1.54833e-015	-1.84839e-015	-7.4336e-016	-7.62401e-016
-2.91273e-015	-3.56096e-015	1.84291e-015	-5.81925e-015	-9.99722e-015	-3.27085e-015	-5.58867e-015	-1.73985e-015	-1.45992e-015	-3.49947e-015	-2.49644e-015	-3.56205e-015	-1.02378e-015	-1.77804e-015	7.88461e-016	2.47039e-015	-2.69394e-015	5.48044e-015	3.81361e-015	8.14538e-016	-2.68389e-016	1.73369e-015	-1.79687e-015	-6.81642e-016	-8.42303e-016
-2.81982e-015	-3.39738e-015	1.9051e-015	-5.39785e-015	-9.70137e-015	-3.07971e-015	-5.41169e-015	-1.19748e-015	-1.51681e-015	-3.58828e-015	-2.19205e-015	-3.61301e-015	-1.34374e-015	-1.72494e-015	6.47357e-016	2.34015e-015	-2.55247e-015	5.6243e-015	3.8024e-015	6.43509e-016	-3.97801e-016	1.95539e-015	-1.73868e-015	-5.99774e-016	-9.15392e-016
-2.72588e-015	-3.21911e-015	1.96465e-015	-4.98431e-015	-9.38889e-015	-2.9188e-015	-5.22978e-015	-6.71724e-016	-1.55768e-015	-3.67422e-015	-1.89444e-015	-3.649e-015	-1.64049e-015	-1.65506e-015	4.76932e-016	2.19734e-015	-2.36514e-015	5.74134e-015	3.79131e-015	5.09892e-016	-5.27407e-016	2.21182e-015	-1.67475e-015	-4.97517e-016	-9.82303e-016
-2.63229e-015	-3.0274e-015	2.02136e-015	-4.57886e-015	-9.06174e-015	-2.78753e-015	-5.04267e-015	-1.66338e-016	-1.58112e-015	-3.75514e-015	-1.60564e-015	-3.66843e-015	-1.91202e-015	-1.56783e-015	2.79387e-016	2.04317e-015	-2.13117e-015	5.83157e-015	3.78166e-015	4.15207e-016	-6.55622e-016	2.5007e-015	-1.6066e-015	-3.74845e-016	-1.04285e-015
-2.5399e-015	-2.82286e-015	2.07463e-015	-4.18299e-015	-8.72243e-015	-2.68523e-015	-4.85057e-015	3.15886e-016	-1.58634e-015	-3.82892e-015	-1.32786e-015	-3.66983e-015	-2.15561e-015	-1.46308e-015	5.64482e-017	1.87927e-015	-1.84991e-015	5.89555e-015	3.77535e-015	3.60702e-016	-7.81123e-016	2.81961e-015	-1.53594e-015	-2.31895e-016	-1.09679e-015
-2.44992e-015	-2.60744e-015	2.12387e-015	-3.79812e-015	-8.37321e-015	-2.6113e-015	-4.65329e-015	7.71059e-016	-1.57246e-015	-3.89328e-015	-1.06316e-015	-3.65118e-015	-2.36962e-015	-1.34105e-015	-1.88918e-016	1.70658e-015	-1.52123e-015	5.93419e-015	3.77295e-015	3.47786e-016	-9.02882e-016	3.16532e-015	-1.46406e-015	-6.91292e-017	-1.14419e-015
-2.36365e-015	-2.38289e-015	2.16842e-015	-3.425e-015	-8.01553e-015	-2.56535e-015	-4.45098e-015	1.19625e-015	-1.53885e-015	-3.94622e-015	-8.13226e-016	-3.61099e-015	-2.55255e-015	-1.20205e-015	-4.5376e-016	1.52597e-015	-1.14617e-015	5.94833e-015	3.77608e-015	3.77607e-016	-1.02047e-015	3.53497e-015	-1.39296e-015	1.12149e-016	-1.18499e-015
-2.28269e-015	-2.15125e-015	2.20755e-015	-3.0649e-015	-7.65216e-015	-2.54588e-015	-4.24414e-015	1.58869e-015	-1.48571e-015	-3.98699e-015	-5.79903e-016	-3.54816e-015	-2.70282e-015	-1.04635e-015	-7.34728e-016	1.33922e-015	-7.26217e-016	5.93844e-015	3.78616e-015	4.4962e-016	-1.13271e-015	3.92516e-015	-1.32438e-015	3.10493e-016	-1.21878e-015
-2.20836e-015	-1.91447e-015	2.24085e-015	-2.71843e-015	-7.28634e-015	-2.55164e-015	-4.03295e-015	1.94627e-015	-1.41351e-015	-4.01422e-015	-3.65042e-016	-3.46207e-015	-2.81933e-015	-8.74707e-016	-1.02917e-015	1.1476e-015	-2.6405e-016	5.90587e-015	3.80487e-015	5.63292e-016	-1.23866e-015	4.3319e-015	-1.2593e-015	5.24618e-016	-1.24544e-015
-2.1417e-015	-1.67415e-015	2.26757e-015	-2.38659e-015	-6.92007e-015	-2.58061e-015	-3.81783e-015	2.26811e-015	-1.32299e-015	-4.02622e-015	-1.70133e-016	-3.35203e-015	-2.90217e-015	-6.88267e-016	-1.33394e-015	9.52857e-016	2.38085e-016	5.85201e-015	3.83324e-015	7.17812e-016	-1.33727e-015	4.75051e-015	-1.19816e-015	7.5375e-016	-1.26574e-015
-2.08375e-015	-1.43236e-015	2.28722e-015	-2.07073e-015	-6.55538e-015	-2.63142e-015	-3.59969e-015	2.55261e-015	-1.21511e-015	-4.02146e-015	4.41469e-018	-3.21745e-015	-2.95103e-015	-4.88169e-016	-1.64545e-015	7.56326e-016	7.76983e-016	5.7784e-015	3.87189e-015	9.10576e-016	-1.42801e-015	5.17629e-015	-1.14163e-015	9.96546e-016	-1.28026e-015
-2.03499e-015	-1.19226e-015	2.29931e-015	-1.7716e-015	-6.19431e-015	-2.7021e-015	-3.37993e-015	2.79848e-015	-1.09106e-015	-3.99908e-015	1.57381e-016	-3.05847e-015	-2.96605e-015	-2.75858e-016	-1.96037e-015	5.60127e-016	1.3489e-015	5.68627e-015	3.92218e-015	1.13931e-015	-1.50992e-015	5.60489e-015	-1.09038e-015	1.25084e-015	-1.28905e-015
-1.99545e-015	-9.56634e-016	2.30405e-015	-1.48957e-015	-5.83972e-015	-2.79119e-015	-3.15917e-015	3.00493e-015	-9.5265e-016	-3.95951e-015	2.87583e-016	-2.8757e-015	-2.94767e-015	-5.29481e-017	-2.27599e-015	3.65877e-016	1.95016e-015	5.57722e-015	3.98514e-015	1.40175e-015	-1.58285e-015	6.03164e-015	-1.04471e-015	1.51459e-015	-1.29269e-015
-1.96582e-015	-7.27091e-016	2.30101e-015	-1.2261e-015	-5.49414e-015	-2.89686e-015	-2.93902e-015	3.17215e-015	-8.01238e-016	-3.90268e-015	3.94879e-016	-2.66969e-015	-2.8965e-015	1.78504e-016	-2.58893e-015	1.75417e-016	2.57646e-015	5.45248e-015	4.06065e-015	1.69446e-015	-1.64759e-015	6.45169e-015	-1.00521e-015	1.78587e-015	-1.29151e-015
-1.94668e-015	-5.06233e-016	2.29018e-015	-9.82548e-016	-5.15983e-015	-3.01675e-015	-2.72052e-015	3.30005e-015	-6.37822e-016	-3.82864e-015	4.78423e-016	-2.44187e-015	-2.81336e-015	4.16837e-016	-2.89654e-015	-1.01356e-017	3.22277e-015	5.31324e-015	4.14893e-015	2.01428e-015	-1.70399e-015	6.86023e-015	-9.7216e-016	2.06219e-015	-1.286e-015
-1.93736e-015	-2.96583e-016	2.27133e-015	-7.5966e-016	-4.83907e-015	-3.14955e-015	-2.5053e-015	3.38929e-015	-4.64362e-016	-3.73849e-015	5.38086e-016	-2.19352e-015	-2.69881e-015	6.6024e-016	-3.19616e-015	-1.89672e-016	3.8841e-015	5.16151e-015	4.25016e-015	2.35764e-015	-1.75193e-015	7.25313e-015	-9.44642e-016	2.34165e-015	-1.27702e-015
-1.93713e-015	-1.00822e-016	2.24439e-015	-5.58483e-016	-4.53391e-015	-3.29341e-015	-2.29499e-015	3.44127e-015	-2.82774e-016	-3.63295e-015	5.74078e-016	-1.92583e-015	-2.55495e-015	9.07e-016	-3.48535e-015	-3.61565e-016	4.55486e-015	4.99881e-015	4.36438e-015	2.72039e-015	-1.7918e-015	7.62602e-015	-9.22492e-016	2.6214e-015	-1.26531e-015
-1.94547e-015	7.91379e-017	2.20916e-015	-3.79994e-016	-4.24643e-015	-3.44653e-015	-2.09096e-015	3.45656e-015	-9.51832e-017	-3.51319e-015	5.86783e-016	-1.64091e-015	-2.38367e-015	1.15509e-015	-3.76175e-015	-5.24541e-016	5.22913e-015	4.82629e-015	4.49076e-015	3.09844e-015	-1.82369e-015	7.97449e-015	-9.05755e-016	2.89921e-015	-1.25165e-015
-1.96171e-015	2.4068e-016	2.16645e-015	-2.25339e-016	-3.97803e-015	-3.60705e-015	-1.89499e-015	3.437e-015	9.62735e-017	-3.38068e-015	5.7636e-016	-1.341e-015	-2.18606e-015	1.40277e-015	-4.02337e-015	-6.77416e-016	5.90089e-015	4.64541e-015	4.62866e-015	3.48744e-015	-1.84825e-015	8.2951e-015	-8.94604e-016	3.17263e-015	-1.23703e-015
-1.98532e-015	3.83027e-016	2.11613e-015	-9.5476e-017	-3.73059e-015	-3.77274e-015	-1.70874e-015	3.38575e-015	2.89671e-016	-3.23744e-015	5.43643e-016	-1.02879e-015	-1.96421e-015	1.64805e-015	-4.26857e-015	-8.19234e-016	6.56389e-015	4.45758e-015	4.77711e-015	3.88309e-015	-1.86627e-015	8.58483e-015	-8.8763e-016	3.43916e-015	-1.2219e-015
-2.0147e-015	5.04504e-016	2.05892e-015	8.95037e-018	-3.50537e-015	-3.94246e-015	-1.53344e-015	3.30448e-015	4.82533e-016	-3.08486e-015	4.89357e-016	-7.07187e-016	-1.72034e-015	1.88883e-015	-4.49558e-015	-9.48851e-016	7.21182e-015	4.26379e-015	4.93485e-015	4.28086e-015	-1.87867e-015	8.84084e-015	-8.83669e-016	3.69657e-015	-1.20726e-015
-2.04852e-015	6.03961e-016	1.99514e-015	8.68064e-017	-3.30417e-015	-4.11485e-015	-1.37084e-015	3.19591e-015	6.72905e-016	-2.92579e-015	4.14369e-016	-3.78952e-016	-1.45676e-015	2.12347e-015	-4.70272e-015	-1.06535e-015	7.83888e-015	4.06504e-015	5.10104e-015	4.67699e-015	-1.88595e-015	9.06075e-015	-8.82293e-016	3.94269e-015	-1.19437e-015
-2.08584e-015	6.79269e-016	1.92478e-015	1.37281e-016	-3.12759e-015	-4.28755e-015	-1.22197e-015	3.06335e-015	8.58729e-016	-2.76198e-015	3.20278e-016	-4.71515e-017	-1.17626e-015	2.35043e-015	-4.88853e-015	-1.16888e-015	8.43942e-015	3.86267e-015	5.27357e-015	5.06683e-015	-1.88841e-015	9.24197e-015	-8.82433e-016	4.17553e-015	-1.18429e-015
-2.12531e-015	7.29873e-016	1.84816e-015	1.59939e-016	-2.97668e-015	-4.45843e-015	-1.08815e-015	2.90998e-015	1.03919e-015	-2.59555e-015	2.08454e-016	2.84966e-016	-8.80881e-016	2.56791e-015	-5.05192e-015	-1.25929e-015	9.0076e-015	3.65793e-015	5.45097e-015	5.44642e-015	-1.88719e-015	9.38373e-015	-8.8286e-016	4.39266e-015	-1.17787e-015
-2.16536e-015	7.55542e-016	1.76589e-015	1.5415e-016	-2.85207e-015	-4.62598e-015	-9.71009e-016	2.73826e-015	1.21161e-015	-2.4291e-015	7.99586e-017	6.13469e-016	-5.72559e-016	2.77416e-015	-5.19261e-015	-1.33591e-015	9.53791e-015	3.45173e-015	5.63114e-015	5.81159e-015	-1.88326e-015	9.48509e-015	-8.82235e-016	4.59273e-015	-1.17567e-015
-2.20463e-015	7.55732e-016	1.67843e-015	1.19967e-016	-2.75374e-015	-4.78912e-015	-8.71193e-016	2.55235e-015	1.37441e-015	-2.26471e-015	-6.33167e-017	9.35521e-016	-2.53825e-016	2.9684e-015	-5.31036e-015	-1.39944e-015	1.00252e-014	3.24478e-015	5.8116e-015	6.15927e-015	-1.87732e-015	9.54522e-015	-8.79268e-016	4.77399e-015	-1.17951e-015
-2.24141e-015	7.30524e-016	1.58683e-015	5.7349e-017	-2.68199e-015	-4.94658e-015	-7.89459e-016	2.3556e-015	1.52669e-015	-2.10491e-015	-2.1933e-016	1.24712e-015	7.29586e-017	3.14925e-015	-5.40531e-015	-1.44982e-015	1.04648e-014	3.03778e-015	5.99018e-015	6.48602e-015	-1.86999e-015	9.56361e-015	-8.73514e-016	4.93506e-015	-1.18922e-015
-2.2747e-015	6.80785e-016	1.49197e-015	-3.30661e-017	-2.6364e-015	-5.09703e-015	-7.26466e-016	2.15109e-015	1.66801e-015	-1.95198e-015	-3.85956e-016	1.54434e-015	4.05816e-016	3.31527e-015	-5.47733e-015	-1.48741e-015	1.08522e-014	2.83128e-015	6.16421e-015	6.78828e-015	-1.8622e-015	9.54095e-015	-8.63154e-016	5.07482e-015	-1.20593e-015
-2.30308e-015	6.07584e-016	1.39432e-015	-1.50793e-016	-2.61662e-015	-5.23907e-015	-6.8354e-016	1.9423e-015	1.79742e-015	-1.80832e-015	-5.61579e-016	1.82433e-015	7.42867e-016	3.466e-015	-5.52671e-015	-1.51319e-015	1.11836e-014	2.62585e-015	6.33135e-015	7.0631e-015	-1.85419e-015	9.47838e-015	-8.47444e-016	5.19217e-015	-1.23023e-015
-2.3254e-015	5.11971e-016	1.29422e-015	-2.95356e-016	-2.62244e-015	-5.37188e-015	-6.613e-016	1.73349e-015	1.91375e-015	-1.67593e-015	-7.44024e-016	2.0843e-015	1.08145e-015	3.60105e-015	-5.55384e-015	-1.52836e-015	1.14553e-014	2.42203e-015	6.48909e-015	7.30831e-015	-1.84644e-015	9.37726e-015	-8.25459e-016	5.2866e-015	-1.2627e-015
-2.33999e-015	3.9506e-016	1.19307e-015	-4.66301e-016	-2.65305e-015	-5.49496e-015	-6.59634e-016	1.52802e-015	2.0173e-015	-1.55673e-015	-9.31263e-016	2.32089e-015	1.41926e-015	3.72024e-015	-5.55923e-015	-1.5345e-015	1.16644e-014	2.22043e-015	6.63477e-015	7.52285e-015	-1.8391e-015	9.2396e-015	-7.96298e-016	5.35791e-015	-1.30319e-015
-2.34602e-015	2.58747e-016	1.09144e-015	-6.62767e-016	-2.70735e-015	-5.60721e-015	-6.78179e-016	1.32851e-015	2.10846e-015	-1.45165e-015	-1.12029e-015	2.53124e-015	1.75523e-015	3.82354e-015	-5.54404e-015	-1.53237e-015	1.18082e-014	2.02169e-015	6.76583e-015	7.70526e-015	-1.83282e-015	9.06728e-015	-7.59004e-016	5.40578e-015	-1.35223e-015
-2.34282e-015	1.04936e-016	9.89875e-016	-8.83274e-016	-2.78378e-015	-5.70731e-015	-7.16457e-016	1.13765e-015	2.18672e-015	-1.36197e-015	-1.30941e-015	2.71337e-015	2.08794e-015	3.91113e-015	-5.50898e-015	-1.5232e-015	1.18849e-014	1.8263e-015	6.88083e-015	7.85463e-015	-1.828e-015	8.86347e-015	-7.13342e-016	5.42996e-015	-1.41059e-015
-2.32949e-015	-6.33931e-017	8.8955e-016	-1.12621e-015	-2.88121e-015	-5.7948e-015	-7.73091e-016	9.58163e-016	2.2522e-015	-1.28872e-015	-1.49667e-015	2.86528e-015	2.4154e-015	3.98293e-015	-5.45507e-015	-1.50915e-015	1.18938e-014	1.63424e-015	6.97698e-015	7.97039e-015	-1.82428e-015	8.63099e-015	-6.58102e-016	5.43121e-015	-1.47824e-015
-2.30545e-015	-2.43816e-016	7.90784e-016	-1.39002e-015	-2.99774e-015	-5.86964e-015	-8.46666e-016	7.92828e-016	2.30541e-015	-1.23254e-015	-1.68019e-015	2.98501e-015	2.73649e-015	4.03911e-015	-5.38361e-015	-1.49195e-015	1.18338e-014	1.44601e-015	7.05194e-015	8.0522e-015	-1.82167e-015	8.37374e-015	-5.92778e-016	5.41012e-015	-1.55555e-015
-2.27011e-015	-4.33675e-016	6.9446e-016	-1.67273e-015	-3.13131e-015	-5.93147e-015	-9.36221e-016	6.43891e-016	2.3469e-015	-1.19389e-015	-1.85782e-015	3.07111e-015	3.0505e-015	4.08055e-015	-5.29627e-015	-1.47298e-015	1.17047e-014	1.26255e-015	7.10383e-015	8.10073e-015	-1.82006e-015	8.09502e-015	-5.17469e-016	5.36774e-015	-1.64153e-015
-2.22315e-015	-6.30093e-016	6.01889e-016	-1.97248e-015	-3.28043e-015	-5.98011e-015	-1.03986e-015	5.13357e-016	2.37711e-015	-1.17301e-015	-2.02727e-015	3.12333e-015	3.35637e-015	4.10821e-015	-5.19454e-015	-1.45419e-015	1.15082e-014	1.08417e-015	7.13129e-015	8.11724e-015	-1.81897e-015	7.79866e-015	-4.32242e-016	5.30448e-015	-1.73616e-015
-2.16412e-015	-8.30296e-016	5.13433e-016	-2.28705e-015	-3.44303e-015	-6.01569e-015	-1.15602e-015	4.01835e-016	2.39758e-015	-1.16999e-015	-2.18673e-015	3.14118e-015	3.65278e-015	4.12318e-015	-5.07906e-015	-1.43738e-015	1.12459e-014	9.11173e-016	7.13263e-015	8.10239e-015	-1.81809e-015	7.48862e-015	-3.37187e-016	5.22171e-015	-1.8391e-015
-2.09335e-015	-1.03135e-015	4.30003e-016	-2.61314e-015	-3.61701e-015	-6.03775e-015	-1.2831e-015	3.10718e-016	2.40914e-015	-1.18452e-015	-2.33441e-015	3.12384e-015	3.93904e-015	4.12669e-015	-4.95113e-015	-1.42393e-015	1.09197e-014	7.44214e-016	7.1067e-015	8.05722e-015	-1.81631e-015	7.16886e-015	-2.3277e-016	5.12088e-015	-1.94885e-015
-2.01083e-015	-1.22951e-015	3.52309e-016	-2.9488e-015	-3.79972e-015	-6.04649e-015	-1.41839e-015	2.41622e-016	2.41302e-015	-1.21575e-015	-2.46874e-015	3.07068e-015	4.21452e-015	4.11984e-015	-4.81215e-015	-1.41519e-015	1.05323e-014	5.83526e-016	7.05302e-015	7.98401e-015	-1.81227e-015	6.84339e-015	-1.19248e-016	5.00359e-015	-2.06434e-015
-1.91675e-015	-1.42174e-015	2.81381e-016	-3.29154e-015	-3.98839e-015	-6.04204e-015	-1.55965e-015	1.94937e-016	2.41095e-015	-1.26187e-015	-2.5875e-015	2.98295e-015	4.47873e-015	4.10389e-015	-4.66361e-015	-1.41257e-015	1.00867e-014	4.2974e-016	6.97126e-015	7.88451e-015	-1.80582e-015	6.51547e-015	2.41691e-018	4.87157e-015	-2.18482e-015
-1.81118e-015	-1.60529e-015	2.18003e-016	-3.63812e-015	-4.18097e-015	-6.02446e-015	-1.704e-015	1.70737e-016	2.40409e-015	-1.32155e-015	-2.68885e-015	2.86152e-015	4.73104e-015	4.08031e-015	-4.50669e-015	-1.41776e-015	9.58716e-015	2.83051e-016	6.86128e-015	7.76112e-015	-1.79597e-015	6.18845e-015	1.31065e-016	4.72647e-015	-2.3089e-015
-1.69444e-015	-1.77673e-015	1.6265e-016	-3.98606e-015	-4.3746e-015	-5.99383e-015	-1.8494e-015	1.68596e-016	2.39351e-015	-1.39336e-015	-2.77193e-015	2.70848e-015	4.97139e-015	4.05088e-015	-4.34298e-015	-1.43226e-015	9.03817e-015	1.44211e-016	6.72308e-015	7.61655e-015	-1.78166e-015	5.86644e-015	2.65622e-016	4.57025e-015	-2.43505e-015
-1.5674e-015	-1.93332e-015	1.16248e-016	-4.33219e-015	-4.56684e-015	-5.95103e-015	-1.99327e-015	1.8781e-016	2.38048e-015	-1.47515e-015	-2.83544e-015	2.52652e-015	5.19945e-015	4.01666e-015	-4.17366e-015	-1.45732e-015	8.44488e-015	1.39939e-017	6.55744e-015	7.45294e-015	-1.76054e-015	5.55337e-015	4.054e-016	4.40508e-015	-2.56162e-015
-1.43116e-015	-2.07179e-015	7.92871e-017	-4.67404e-015	-4.75564e-015	-5.8964e-015	-2.13256e-015	2.27465e-016	2.36669e-015	-1.56424e-015	-2.87842e-015	2.31727e-015	5.41515e-015	3.97943e-015	-3.9996e-015	-1.49369e-015	7.81276e-015	-1.07128e-016	6.36549e-015	7.27338e-015	-1.73212e-015	5.2525e-015	5.49651e-016	4.23287e-015	-2.68733e-015
-1.28633e-015	-2.1899e-015	5.23193e-017	-5.00869e-015	-4.93896e-015	-5.83059e-015	-2.2647e-015	2.86594e-016	2.35338e-015	-1.65827e-015	-2.90001e-015	2.08347e-015	5.61851e-015	3.9408e-015	-3.8224e-015	-1.54211e-015	7.14702e-015	-2.18658e-016	6.14805e-015	7.0807e-015	-1.69484e-015	4.96674e-015	6.9636e-016	4.05497e-015	-2.8105e-015
-1.13411e-015	-2.28586e-015	3.62052e-017	-5.33351e-015	-5.11496e-015	-5.75422e-015	-2.38693e-015	3.64011e-016	2.34182e-015	-1.75446e-015	-2.8995e-015	1.82877e-015	5.80948e-015	3.90236e-015	-3.64374e-015	-1.60343e-015	6.45372e-015	-3.19516e-016	5.90676e-015	6.8777e-015	-1.64785e-015	4.69876e-015	8.43972e-016	3.87329e-015	-2.92876e-015
-9.75224e-016	-2.35827e-015	3.15226e-017	-5.6461e-015	-5.28157e-015	-5.66813e-015	-2.49646e-015	4.57816e-016	2.3331e-015	-1.85086e-015	-2.87564e-015	1.5567e-015	5.98851e-015	3.86603e-015	-3.46434e-015	-1.67813e-015	5.7396e-015	-4.09413e-016	5.64341e-015	6.66745e-015	-1.5896e-015	4.45059e-015	9.9058e-016	3.68975e-015	-3.0404e-015
-8.11256e-016	-2.40495e-015	3.84079e-017	-5.94399e-015	-5.43635e-015	-5.57328e-015	-2.59141e-015	5.66037e-016	2.32821e-015	-1.94392e-015	-2.82809e-015	1.27082e-015	6.15565e-015	3.83289e-015	-3.28625e-015	-1.76713e-015	5.01171e-015	-4.87828e-016	5.35998e-015	6.45255e-015	-1.51879e-015	4.22495e-015	1.13515e-015	3.50599e-015	-3.14312e-015
-6.4331e-016	-2.4245e-015	5.76118e-017	-6.22568e-015	-5.57774e-015	-5.47056e-015	-2.66973e-015	6.86738e-016	2.32817e-015	-2.03067e-015	-2.75727e-015	9.75132e-016	6.31094e-015	3.80419e-015	-3.11011e-015	-1.87026e-015	4.27662e-015	-5.54776e-016	5.05967e-015	6.23567e-015	-1.43447e-015	4.02328e-015	1.27606e-015	3.32444e-015	-3.2359e-015
-4.71782e-016	-2.41624e-015	8.91584e-017	-6.48923e-015	-5.70414e-015	-5.36083e-015	-2.72889e-015	8.16903e-016	2.33324e-015	-2.10797e-015	-2.66278e-015	6.74277e-016	6.45443e-015	3.78117e-015	-2.9369e-015	-1.98787e-015	3.54009e-015	-6.09853e-016	4.7458e-015	6.01886e-015	-1.33513e-015	3.84666e-015	1.41157e-015	3.1463e-015	-3.31672e-015
-2.9853e-016	-2.37931e-015	1.33648e-016	-6.73322e-015	-5.81369e-015	-5.24534e-015	-2.76652e-015	9.54317e-016	2.34392e-015	-2.17273e-015	-2.54462e-015	3.71881e-016	6.58552e-015	3.76471e-015	-2.76824e-015	-2.11929e-015	2.80834e-015	-6.53064e-016	4.42119e-015	5.80482e-015	-1.21995e-015	3.6956e-015	1.53973e-015	2.97262e-015	-3.38352e-015
-1.23781e-016	-2.31329e-015	1.9125e-016	-6.95637e-015	-5.9051e-015	-5.12547e-015	-2.78166e-015	1.09599e-015	2.36082e-015	-2.22191e-015	-2.40252e-015	7.26112e-017	6.70409e-015	3.75595e-015	-2.60492e-015	-2.2643e-015	2.08837e-015	-6.83233e-016	4.08841e-015	5.59604e-015	-1.08882e-015	3.57133e-015	1.65938e-015	2.80471e-015	-3.4343e-015
5.0805e-017	-2.21854e-015	2.62281e-016	-7.15787e-015	-5.97851e-015	-5.00211e-015	-2.77273e-015	1.23949e-015	2.38396e-015	-2.25342e-015	-2.23746e-015	-2.19542e-016	6.81019e-015	3.75632e-015	-2.44859e-015	-2.42211e-015	1.38657e-015	-7.0061e-016	3.7506e-015	5.39469e-015	-9.40694e-016	3.47421e-015	1.76924e-015	2.64418e-015	-3.46705e-015
2.24629e-016	-2.09586e-015	3.46797e-016	-7.33662e-015	-6.03359e-015	-4.8771e-015	-2.7396e-015	1.38208e-015	2.41328e-015	-2.26446e-015	-2.0499e-015	-5.00492e-016	6.9041e-015	3.76638e-015	-2.30022e-015	-2.59235e-015	7.07961e-016	-7.05212e-016	3.4121e-015	5.2022e-015	-7.74607e-016	3.40391e-015	1.86782e-015	2.49217e-015	-3.48026e-015
3.9707e-016	-1.94562e-015	4.44543e-016	-7.49281e-015	-6.0701e-015	-4.75166e-015	-2.68214e-015	1.52128e-015	2.44907e-015	-2.2531e-015	-1.84033e-015	-7.66178e-016	6.98524e-015	3.78633e-015	-2.16101e-015	-2.77405e-015	5.84423e-017	-6.97404e-016	3.07611e-015	5.02021e-015	-5.91077e-016	3.35971e-015	1.95426e-015	2.34924e-015	-3.47291e-015
5.67688e-016	-1.76903e-015	5.5565e-016	-7.62629e-015	-6.08877e-015	-4.62602e-015	-2.60004e-015	1.65409e-015	2.49099e-015	-2.21737e-015	-1.60987e-015	-1.01134e-015	7.05402e-015	3.81675e-015	-2.0326e-015	-2.9665e-015	-5.56995e-016	-6.77363e-016	2.74577e-015	4.85128e-015	-3.90464e-016	3.34054e-015	2.02734e-015	2.21628e-015	-3.44293e-015
7.3562e-016	-1.56805e-015	6.79931e-016	-7.7374e-015	-6.08991e-015	-4.50143e-015	-2.49328e-015	1.77789e-015	2.53883e-015	-2.15533e-015	-1.35934e-015	-1.23255e-015	7.11016e-015	3.85822e-015	-1.9165e-015	-3.16849e-015	-1.13334e-015	-6.45512e-016	2.42509e-015	4.69556e-015	-1.73167e-016	3.34574e-015	2.08622e-015	2.09372e-015	-3.38971e-015
9.00394e-016	-1.34435e-015	8.17188e-016	-7.8265e-015	-6.07431e-015	-4.37975e-015	-2.36221e-015	1.89037e-015	2.59197e-015	-2.06559e-015	-1.08951e-015	-1.4267e-015	7.15321e-015	3.91079e-015	-1.81393e-015	-3.37876e-015	-1.66611e-015	-6.02503e-016	2.11719e-015	4.55395e-015	6.04806e-017	3.37377e-015	2.13035e-015	1.98212e-015	-3.31203e-015
1.0622e-015	-1.10021e-015	9.66522e-016	-7.89444e-015	-6.04201e-015	-4.26233e-015	-2.2082e-015	1.98941e-015	2.64919e-015	-1.94686e-015	-8.01811e-016	-1.59026e-015	7.18317e-015	3.97403e-015	-1.72548e-015	-3.59663e-015	-2.15165e-015	-5.49229e-016	1.82556e-015	4.42617e-015	3.09286e-016	3.42283e-015	2.15895e-015	1.88114e-015	-3.20849e-015
1.22053e-015	-8.37791e-016	1.12799e-015	-7.94243e-015	-5.99453e-015	-4.15002e-015	-2.03388e-015	2.073e-015	2.71022e-015	-1.79904e-015	-4.975e-016	-1.71974e-015	7.1999e-015	4.04735e-015	-1.65287e-015	-3.82089e-015	-2.5873e-015	-4.8568e-016	1.55361e-015	4.31263e-015	5.72898e-016	3.49162e-015	2.17178e-015	1.79102e-015	-3.07957e-015
1.37504e-015	-5.5972e-016	1.3011e-015	-7.97223e-015	-5.93339e-015	-4.04351e-015	-1.84066e-015	2.1386e-015	2.77487e-015	-1.62167e-015	-1.7822e-016	-1.81283e-015	7.20333e-015	4.13005e-015	-1.59735e-015	-4.05022e-015	-2.97014e-015	-4.12568e-016	1.30415e-015	4.21332e-015	8.50163e-016	3.57827e-015	2.16868e-015	1.71203e-015	-2.92502e-015
1.52579e-015	-2.6893e-016	1.48553e-015	-7.98564e-015	-5.86047e-015	-3.94392e-015	-1.63057e-015	2.18483e-015	2.8422e-015	-1.41469e-015	1.54722e-016	-1.86787e-015	7.19286e-015	4.22174e-015	-1.56016e-015	-4.28367e-015	-3.29811e-015	-3.30675e-016	1.07999e-015	4.12822e-015	1.13965e-015	3.68033e-015	2.15014e-015	1.64355e-015	-2.74504e-015
1.67267e-015	3.08211e-017	1.67989e-015	-7.9849e-015	-5.77767e-015	-3.85204e-015	-1.4067e-015	2.21007e-015	2.91153e-015	-1.17859e-015	5.00084e-016	-1.88331e-015	7.16862e-015	4.32177e-015	-1.54254e-015	-4.5197e-015	-3.57028e-015	-2.40972e-016	8.83695e-016	4.0569e-015	1.4392e-015	3.79516e-015	2.11629e-015	1.58536e-015	-2.53924e-015
1.81625e-015	3.37069e-016	1.88353e-015	-7.97239e-015	-5.68742e-015	-3.76893e-015	-1.17249e-015	2.21299e-015	2.98168e-015	-9.13924e-016	8.56468e-016	-1.85747e-015	7.13091e-015	4.42885e-015	-1.54527e-015	-4.75759e-015	-3.78588e-015	-1.45168e-016	7.1735e-016	3.99896e-015	1.74704e-015	3.92085e-015	2.06755e-015	1.5365e-015	-2.30829e-015
1.95673e-015	6.46106e-016	2.09547e-015	-7.95082e-015	-5.59181e-015	-3.69555e-015	-9.30906e-016	2.19316e-015	3.05213e-015	-6.22184e-016	1.22217e-015	-1.78978e-015	7.07951e-015	4.54214e-015	-1.57007e-015	-4.99609e-015	-3.94555e-015	-4.42315e-017	5.82857e-016	3.95317e-015	2.06067e-015	4.05574e-015	2.00491e-015	1.49681e-015	-2.05317e-015
2.0939e-015	9.55445e-016	2.31507e-015	-7.92289e-015	-5.49354e-015	-3.63246e-015	-6.84839e-016	2.15028e-015	3.1222e-015	-3.05058e-016	1.59573e-015	-1.68036e-015	7.01485e-015	4.66075e-015	-1.6178e-015	-5.23381e-015	-4.04922e-015	6.00071e-017	4.81397e-016	3.91784e-015	2.37788e-015	4.19741e-015	1.92989e-015	1.46561e-015	-1.77534e-015
2.22822e-015	1.26221e-015	2.54103e-015	-7.89128e-015	-5.39526e-015	-3.57966e-015	-4.37975e-016	2.08392e-015	3.19089e-015	3.55195e-017	1.97608e-015	-1.52888e-015	6.93648e-015	4.78362e-015	-1.69036e-015	-5.4704e-015	-4.0981e-015	1.66163e-016	4.13912e-016	3.89256e-015	2.69641e-015	4.34286e-015	1.84336e-015	1.44241e-015	-1.47626e-015
2.35941e-015	1.56309e-015	2.77194e-015	-7.85807e-015	-5.29971e-015	-3.53721e-015	-1.94306e-016	1.99334e-015	3.25701e-015	3.9745e-016	2.36144e-015	-1.3365e-015	6.84484e-015	4.90919e-015	-1.78849e-015	-5.70512e-015	-4.09526e-015	2.73122e-016	3.80955e-016	3.8758e-015	3.01393e-015	4.4905e-015	1.7469e-015	1.42615e-015	-1.15738e-015
2.48751e-015	1.85445e-015	3.00665e-015	-7.82597e-015	-5.20922e-015	-3.50578e-015	4.18228e-017	1.87881e-015	3.31986e-015	7.77804e-016	2.75032e-015	-1.10472e-015	6.7403e-015	5.03593e-015	-1.91255e-015	-5.93727e-015	-4.04288e-015	3.7937e-016	3.82773e-016	3.86595e-015	3.32787e-015	4.63803e-015	1.64228e-015	1.41675e-015	-8.21319e-016
2.6134e-015	2.13326e-015	3.24397e-015	-7.79827e-015	-5.1259e-015	-3.48616e-015	2.66482e-016	1.74149e-015	3.37861e-015	1.17409e-015	3.14062e-015	-8.35256e-016	6.62315e-015	5.16222e-015	-2.0631e-015	-6.16582e-015	-3.9441e-015	4.83007e-016	4.19372e-016	3.8617e-015	3.63587e-015	4.78318e-015	1.53069e-015	1.41327e-015	-4.6988e-016
2.73756e-015	2.39758e-015	3.48241e-015	-7.77741e-015	-5.05258e-015	-3.47784e-015	4.76268e-016	1.58186e-015	3.43304e-015	1.5828e-015	3.53072e-015	-5.3049e-016	6.49394e-015	5.28686e-015	-2.24092e-015	-6.39023e-015	-3.80295e-015	5.8259e-016	4.89863e-016	3.86101e-015	3.93524e-015	4.92437e-015	1.41332e-015	1.41472e-015	-1.0539e-016
2.86033e-015	2.64563e-015	3.72029e-015	-7.76601e-015	-4.99193e-015	-3.48077e-015	6.67885e-016	1.40152e-015	3.48181e-015	2.00064e-015	3.91925e-015	-1.92859e-016	6.3535e-015	5.40817e-015	-2.44639e-015	-6.61001e-015	-3.62314e-015	6.76489e-016	5.93104e-016	3.86269e-015	4.22336e-015	5.05926e-015	1.29239e-015	1.41999e-015	2.69389e-016
2.98148e-015	2.87454e-015	3.95697e-015	-7.76625e-015	-4.94691e-015	-3.49527e-015	8.3735e-016	1.20138e-015	3.52513e-015	2.42441e-015	4.30448e-015	1.74354e-016	6.20258e-015	5.5244e-015	-2.67972e-015	-6.82594e-015	-3.40901e-015	7.63103e-016	7.28382e-016	3.86547e-015	4.49761e-015	5.18642e-015	1.16989e-015	1.42837e-015	6.5152e-016
3.10105e-015	3.08177e-015	4.1912e-015	-7.78031e-015	-4.91962e-015	-3.52035e-015	9.80731e-016	9.83609e-016	3.56263e-015	2.85009e-015	4.6845e-015	5.68264e-016	6.04177e-015	5.63473e-015	-2.94051e-015	-7.03716e-015	-3.1652e-015	8.41458e-016	8.94448e-016	3.86729e-015	4.75607e-015	5.30487e-015	1.04761e-015	1.43912e-015	1.03863e-015
3.21902e-015	3.26599e-015	4.42078e-015	-7.81018e-015	-4.91199e-015	-3.5554e-015	1.09524e-015	7.50618e-016	3.59374e-015	3.27401e-015	5.05843e-015	9.8544e-016	5.87188e-015	5.7378e-015	-3.22897e-015	-7.24344e-015	-2.89688e-015	9.09668e-016	1.08881e-015	3.86685e-015	4.9965e-015	5.41279e-015	9.26944e-016	1.45173e-015	1.42748e-015
3.33555e-015	3.42627e-015	4.64397e-015	-7.85739e-015	-4.92554e-015	-3.60028e-015	1.17826e-015	5.04704e-016	3.61756e-015	3.69236e-015	5.42513e-015	1.42167e-015	5.69463e-015	5.83189e-015	-3.54493e-015	-7.44499e-015	-2.60913e-015	9.66457e-016	1.30957e-015	3.86277e-015	5.21643e-015	5.50874e-015	8.0966e-016	1.46565e-015	1.81468e-015
3.45015e-015	3.56103e-015	4.85976e-015	-7.923e-015	-4.96202e-015	-3.65393e-015	1.22751e-015	2.49268e-016	3.63488e-015	4.10151e-015	5.78284e-015	1.87265e-015	5.51151e-015	5.91581e-015	-3.88734e-015	-7.64159e-015	-2.3066e-015	1.01118e-015	1.55431e-015	3.85345e-015	5.41452e-015	5.59196e-015	6.97723e-016	1.48045e-015	2.19745e-015
3.56315e-015	3.66933e-015	5.06666e-015	-8.00774e-015	-5.02334e-015	-3.71479e-015	1.24121e-015	-1.33633e-017	3.64521e-015	4.49812e-015	6.1298e-015	2.3343e-015	5.32401e-015	5.98884e-015	-4.25511e-015	-7.83358e-015	-1.99485e-015	1.04288e-015	1.81967e-015	3.83754e-015	5.58881e-015	5.66199e-015	5.92946e-016	1.49585e-015	2.57213e-015
3.67473e-015	3.75103e-015	5.26312e-015	-8.11231e-015	-5.11044e-015	-3.78151e-015	1.21804e-015	-2.80262e-016	3.64893e-015	4.87862e-015	6.466e-015	2.80158e-015	5.13333e-015	6.04984e-015	-4.64636e-015	-8.02052e-015	-1.67952e-015	1.06083e-015	2.10258e-015	3.81469e-015	5.73834e-015	5.71784e-015	4.96558e-016	1.51153e-015	2.93589e-015
3.78425e-015	3.80553e-015	5.44799e-015	-8.23699e-015	-5.22363e-015	-3.85337e-015	1.15661e-015	-5.48219e-016	3.6454e-015	5.23932e-015	6.79029e-015	3.27041e-015	4.94127e-015	6.09823e-015	-5.05975e-015	-8.20204e-015	-1.36615e-015	1.0643e-015	2.39968e-015	3.78367e-015	5.8625e-015	5.75958e-015	4.10131e-016	1.52661e-015	3.28539e-015
3.89105e-015	3.83313e-015	5.61961e-015	-8.38183e-015	-5.36291e-015	-3.92872e-015	1.0568e-015	-8.13561e-016	3.63457e-015	5.57741e-015	7.10175e-015	3.73645e-015	4.7494e-015	6.13287e-015	-5.49331e-015	-8.37845e-015	-1.06007e-015	1.05261e-015	2.70732e-015	3.74334e-015	5.96041e-015	5.78658e-015	3.35074e-016	1.54119e-015	3.6178e-015
3.9945e-015	3.83501e-015	5.77716e-015	-8.54633e-015	-5.52858e-015	-4.00607e-015	9.18127e-016	-1.07309e-015	3.61724e-015	5.89002e-015	7.39908e-015	4.19494e-015	4.55906e-015	6.15273e-015	-5.94423e-015	-8.5496e-015	-7.65696e-016	1.02564e-015	3.0214e-015	3.69262e-015	6.03172e-015	5.79868e-015	2.72422e-016	1.55472e-015	3.93006e-015
4.09409e-015	3.81148e-015	5.91995e-015	-8.72902e-015	-5.71982e-015	-4.08437e-015	7.41297e-016	-1.32357e-015	3.59437e-015	6.17478e-015	7.68122e-015	4.64203e-015	4.372e-015	6.15816e-015	-6.411e-015	-8.71553e-015	-4.88129e-016	9.83677e-016	3.33854e-015	3.63176e-015	6.07608e-015	5.79625e-015	2.22621e-016	1.56688e-015	4.2196e-015
4.18915e-015	3.7637e-015	6.04615e-015	-8.92846e-015	-5.93576e-015	-4.16252e-015	5.27642e-016	-1.56208e-015	3.56613e-015	6.42917e-015	7.94734e-015	5.07369e-015	4.18978e-015	6.14816e-015	-6.89072e-015	-8.8759e-015	-2.31663e-016	9.2648e-016	3.6551e-015	3.56004e-015	6.09371e-015	5.77869e-015	1.86691e-016	1.57716e-015	4.48421e-015
4.27886e-015	3.69292e-015	6.15512e-015	-9.14327e-015	-6.17515e-015	-4.23858e-015	2.78554e-016	-1.78572e-015	3.53262e-015	6.65104e-015	8.1962e-015	5.48632e-015	4.01486e-015	6.12217e-015	-7.38044e-015	-9.03122e-015	-6.49627e-020	8.54502e-016	3.96724e-015	3.47698e-015	6.08519e-015	5.74629e-015	1.64761e-016	1.58562e-015	4.72094e-015
4.36219e-015	3.60097e-015	6.24608e-015	-9.37135e-015	-6.43619e-015	-4.31092e-015	-3.31639e-018	-1.9906e-015	3.49361e-015	6.83823e-015	8.42717e-015	5.87568e-015	3.84883e-015	6.08098e-015	-7.87761e-015	-9.18145e-015	2.02833e-016	7.68588e-016	4.27109e-015	3.38257e-015	6.05118e-015	5.69944e-015	1.56847e-016	1.59215e-015	4.92776e-015
4.43872e-015	3.49008e-015	6.31875e-015	-9.61018e-015	-6.71733e-015	-4.37836e-015	-3.14848e-016	-2.17411e-015	3.44956e-015	6.98974e-015	8.63926e-015	6.23802e-015	3.69356e-015	6.02404e-015	-8.37885e-015	-9.32554e-015	3.73914e-016	6.69189e-016	4.56399e-015	3.27737e-015	5.99284e-015	5.63872e-015	1.63472e-016	1.59684e-015	5.1036e-015
4.50761e-015	3.36221e-015	6.37285e-015	-9.8571e-015	-7.01673e-015	-4.43863e-015	-6.52776e-016	-2.33317e-015	3.4016e-015	7.10501e-015	8.83145e-015	6.57046e-015	3.55079e-015	5.95227e-015	-8.87986e-015	-9.463e-015	5.11038e-016	5.57264e-016	4.84254e-015	3.16092e-015	5.91215e-015	5.56366e-015	1.84898e-016	1.59986e-015	5.24726e-015
4.56791e-015	3.2194e-015	6.40776e-015	-1.01093e-014	-7.33228e-015	-4.49003e-015	-1.01322e-015	-2.46545e-015	3.34934e-015	7.18328e-015	9.0035e-015	6.8695e-015	3.42171e-015	5.86559e-015	-9.37745e-015	-9.59316e-015	6.12122e-016	4.34466e-016	5.10307e-015	3.03336e-015	5.81111e-015	5.47447e-015	2.20514e-016	1.60117e-015	5.35736e-015
4.61881e-015	3.06368e-015	6.42367e-015	-1.03643e-014	-7.66068e-015	-4.53132e-015	-1.39207e-015	-2.56852e-015	3.29293e-015	7.22416e-015	9.15495e-015	7.13293e-015	3.30717e-015	5.76435e-015	-9.86836e-015	-9.71562e-015	6.76289e-016	3.01447e-016	5.34302e-015	2.89435e-015	5.69177e-015	5.37201e-015	2.69231e-016	1.60131e-015	5.43307e-015
4.65967e-015	2.8972e-015	6.41992e-015	-1.0619e-014	-7.99895e-015	-4.56123e-015	-1.78535e-015	-2.64048e-015	3.23241e-015	7.22786e-015	9.28561e-015	7.35849e-015	3.20833e-015	5.64917e-015	-1.03492e-014	-9.82991e-015	7.02066e-016	1.6023e-016	5.55932e-015	2.74493e-015	5.55578e-015	5.2567e-015	3.30213e-016	1.60033e-015	5.47374e-015
4.68987e-015	2.72204e-015	6.39747e-015	-1.08694e-014	-8.34369e-015	-4.57752e-015	-2.18766e-015	-2.67908e-015	3.16775e-015	7.19566e-015	9.39479e-015	7.54509e-015	3.12686e-015	5.52102e-015	-1.08158e-014	-9.93496e-015	6.89048e-016	1.1989e-017	5.74902e-015	2.58581e-015	5.40508e-015	5.12935e-015	4.02862e-016	1.59819e-015	5.47939e-015
4.70861e-015	2.54064e-015	6.35695e-015	-1.11122e-014	-8.69188e-015	-4.57889e-015	-2.59334e-015	-2.68295e-015	3.09963e-015	7.12797e-015	9.48181e-015	7.69157e-015	3.0632e-015	5.3811e-015	-1.1264e-014	-1.003e-014	6.38188e-016	-1.41775e-016	5.91021e-015	2.41721e-015	5.24226e-015	4.99041e-015	4.85999e-016	1.59453e-015	5.44999e-015
4.71598e-015	2.35553e-015	6.29842e-015	-1.13444e-014	-9.03984e-015	-4.5647e-015	-2.99759e-015	-2.65144e-015	3.02823e-015	7.0262e-015	9.5467e-015	7.79793e-015	3.01779e-015	5.23044e-015	-1.16901e-014	-1.01145e-014	5.50653e-016	-2.9915e-016	6.04116e-015	2.23961e-015	5.07031e-015	4.84011e-015	5.78396e-016	1.58989e-015	5.38666e-015
4.71125e-015	2.16907e-015	6.22287e-015	-1.15621e-014	-9.38418e-015	-4.53379e-015	-3.39521e-015	-2.58284e-015	2.95397e-015	6.89244e-015	9.58949e-015	7.86353e-015	2.99061e-015	5.06959e-015	-1.20907e-014	-1.01866e-014	4.27829e-016	-4.5822e-016	6.14045e-015	2.05331e-015	4.89243e-015	4.67916e-015	6.78609e-016	1.58417e-015	5.28991e-015
4.69348e-015	1.98332e-015	6.13089e-015	-1.17621e-014	-9.72106e-015	-4.48505e-015	-3.78095e-015	-2.47647e-015	2.87607e-015	6.72877e-015	9.60984e-015	7.88864e-015	2.98212e-015	4.89959e-015	-1.24621e-014	-1.02453e-014	2.70992e-016	-6.17476e-016	6.20731e-015	1.85962e-015	4.71137e-015	4.50858e-015	7.85376e-016	1.57763e-015	5.1609e-015
4.66298e-015	1.80071e-015	6.02313e-015	-1.19409e-014	-1.0047e-014	-4.41743e-015	-4.14861e-015	-2.33226e-015	2.79437e-015	6.53775e-015	9.60784e-015	7.87368e-015	2.99263e-015	4.72194e-015	-1.28015e-014	-1.02895e-014	8.2895e-017	-7.75401e-016	6.24183e-015	1.65918e-015	4.52991e-015	4.32894e-015	8.97291e-016	1.57009e-015	5.0018e-015
4.61948e-015	1.62328e-015	5.90103e-015	-1.20952e-014	-1.03583e-014	-4.32991e-015	-4.49271e-015	-2.15031e-015	2.70956e-015	6.32152e-015	9.58346e-015	7.8199e-015	3.02224e-015	4.53799e-015	-1.31059e-014	-1.03184e-014	-1.33501e-016	-9.2964e-016	6.24325e-015	1.45246e-015	4.3509e-015	4.14093e-015	1.01311e-015	1.56145e-015	4.81424e-015
4.56334e-015	1.45331e-015	5.76613e-015	-1.22222e-014	-1.06511e-014	-4.22216e-015	-4.80815e-015	-1.9313e-015	2.62147e-015	6.08259e-015	9.53675e-015	7.7288e-015	3.07022e-015	4.34929e-015	-1.33721e-014	-1.03311e-014	-3.75042e-016	-1.07945e-015	6.21176e-015	1.24103e-015	4.17676e-015	3.94536e-015	1.13044e-015	1.5515e-015	4.60005e-015
4.49459e-015	1.29303e-015	5.61918e-015	-1.23193e-014	-1.09219e-014	-4.09379e-015	-5.08995e-015	-1.676e-015	2.53046e-015	5.82495e-015	9.46788e-015	7.60176e-015	3.13534e-015	4.15646e-015	-1.35974e-014	-1.03265e-014	-6.38793e-016	-1.22265e-015	6.14803e-015	1.0257e-015	4.00997e-015	3.74303e-015	1.24728e-015	1.53995e-015	4.36146e-015
4.41362e-015	1.1434e-015	5.46199e-015	-1.23841e-014	-1.11677e-014	-3.94443e-015	-5.33323e-015	-1.38611e-015	2.4365e-015	5.5516e-015	9.37673e-015	7.44124e-015	3.2167e-015	3.96075e-015	-1.3779e-014	-1.03039e-014	-9.20851e-016	-1.3577e-015	6.05313e-015	8.07707e-016	3.85203e-015	3.5348e-015	1.36248e-015	1.52688e-015	4.10078e-015
4.32053e-015	1.00513e-015	5.29569e-015	-1.24149e-014	-1.13852e-014	-3.77405e-015	-5.53385e-015	-1.06385e-015	2.33946e-015	5.26517e-015	9.26353e-015	7.24944e-015	3.31305e-015	3.76358e-015	-1.39153e-014	-1.02625e-014	-1.21721e-015	-1.48342e-015	5.92745e-015	5.87321e-016	3.70575e-015	3.32119e-015	1.47446e-015	1.51245e-015	3.82124e-015
4.21646e-015	8.79549e-016	5.12249e-015	-1.24101e-014	-1.15716e-014	-3.58295e-015	-5.68785e-015	-7.10641e-016	2.2397e-015	4.96968e-015	9.12862e-015	7.02837e-015	3.42308e-015	3.56626e-015	-1.4005e-014	-1.02014e-014	-1.5238e-015	-1.59889e-015	5.77298e-015	3.65367e-016	3.5724e-015	3.10285e-015	1.58203e-015	1.49642e-015	3.52547e-015
4.1024e-015	7.68015e-016	4.94444e-015	-1.23676e-014	-1.17242e-014	-3.37144e-015	-5.79214e-015	-3.28767e-016	2.13682e-015	4.66802e-015	8.97277e-015	6.78127e-015	3.54513e-015	3.37012e-015	-1.40468e-014	-1.01195e-014	-1.83619e-015	-1.70294e-015	5.59126e-015	1.41775e-016	3.45334e-015	2.88077e-015	1.68332e-015	1.47855e-015	3.21636e-015
3.9788e-015	6.71196e-016	4.76257e-015	-1.2287e-014	-1.18412e-014	-3.13931e-015	-5.84362e-015	7.87963e-017	2.0311e-015	4.36429e-015	8.79654e-015	6.51158e-015	3.67783e-015	3.17618e-015	-1.40393e-014	-1.00165e-014	-2.14967e-015	-1.79462e-015	5.38362e-015	-8.16713e-017	3.34984e-015	2.656e-015	1.77694e-015	1.45816e-015	2.89749e-015
3.84642e-015	5.8998e-016	4.57758e-015	-1.21675e-014	-1.19214e-014	-2.88789e-015	-5.84077e-015	5.08928e-016	1.92234e-015	4.06129e-015	8.60053e-015	6.22304e-015	3.81855e-015	2.98521e-015	-1.39819e-014	-9.89112e-015	-2.46003e-015	-1.87354e-015	5.15239e-015	-3.04001e-016	3.26267e-015	2.42927e-015	1.8618e-015	1.43478e-015	2.57149e-015
3.70593e-015	5.24651e-016	4.39154e-015	-1.20084e-014	-1.19635e-014	-2.61864e-015	-5.78196e-015	9.58445e-016	1.81063e-015	3.7617e-015	8.38556e-015	5.91845e-015	3.96554e-015	2.79807e-015	-1.3875e-014	-9.74335e-015	-2.76345e-015	-1.93952e-015	4.89976e-015	-5.24928e-016	3.19188e-015	2.20159e-015	1.93687e-015	1.40858e-015	2.24162e-015
3.55914e-015	4.7543e-016	4.20594e-015	-1.18106e-014	-1.19659e-014	-2.33269e-015	-5.66656e-015	1.42368e-015	1.69639e-015	3.46868e-015	8.15218e-015	5.60101e-015	4.11719e-015	2.61549e-015	-1.37187e-014	-9.57332e-015	-3.05607e-015	-1.99211e-015	4.62811e-015	-7.43677e-016	3.13805e-015	1.97363e-015	2.00144e-015	1.37911e-015	1.9112e-015
3.40779e-015	4.42262e-016	4.02211e-015	-1.15741e-014	-1.19285e-014	-2.03083e-015	-5.49396e-015	1.90111e-015	1.57992e-015	3.18443e-015	7.90192e-015	5.27425e-015	4.27082e-015	2.43763e-015	-1.35143e-014	-9.38109e-015	-3.33432e-015	-2.03062e-015	4.34062e-015	-9.5947e-016	3.10075e-015	1.74714e-015	2.05421e-015	1.34627e-015	1.58263e-015
3.25288e-015	4.23892e-016	3.84108e-015	-1.13001e-014	-1.18512e-014	-1.71517e-015	-5.26429e-015	2.38645e-015	1.46144e-015	2.91182e-015	7.63613e-015	4.94239e-015	4.42447e-015	2.2654e-015	-1.32626e-014	-9.16654e-015	-3.59484e-015	-2.05593e-015	4.03961e-015	-1.1712e-015	3.07922e-015	1.52297e-015	2.09423e-015	1.30989e-015	1.25867e-015
3.09595e-015	4.20686e-016	3.6644e-015	-1.09901e-014	-1.17343e-014	-1.38718e-015	-4.9787e-015	2.87566e-015	1.34081e-015	2.65246e-015	7.35598e-015	4.60843e-015	4.57589e-015	2.09866e-015	-1.29659e-014	-8.93105e-015	-3.83486e-015	-2.06858e-015	3.72811e-015	-1.37824e-015	3.07206e-015	1.30172e-015	2.12057e-015	1.2702e-015	9.41718e-016
2.93857e-015	4.32169e-016	3.49313e-015	-1.06458e-014	-1.15778e-014	-1.04877e-015	-4.63912e-015	3.36463e-015	1.21832e-015	2.40867e-015	7.06197e-015	4.27596e-015	4.72262e-015	1.93815e-015	-1.26254e-014	-8.67507e-015	-4.05131e-015	-2.06924e-015	3.40834e-015	-1.5796e-015	3.0777e-015	1.08482e-015	2.1329e-015	1.22678e-015	6.34353e-016
2.78202e-015	4.57242e-016	3.32827e-015	-1.02695e-014	-1.13835e-014	-7.01036e-016	-4.24817e-015	3.8494e-015	1.09448e-015	2.18222e-015	6.75599e-015	3.94767e-015	4.86246e-015	1.78412e-015	-1.22433e-014	-8.39908e-015	-4.2416e-015	-2.05826e-015	3.08358e-015	-1.77529e-015	3.09493e-015	8.73443e-016	2.13097e-015	1.17966e-015	3.38701e-016
2.6282e-015	4.94503e-016	3.17023e-015	-9.86305e-015	-1.11527e-014	-3.45829e-016	-3.80812e-015	4.3254e-015	9.6935e-016	1.97476e-015	6.43911e-015	3.62643e-015	4.99347e-015	1.63654e-015	-1.18225e-014	-8.10431e-015	-4.40374e-015	-2.03653e-015	2.75665e-015	-1.96458e-015	3.12215e-015	6.68657e-016	2.11511e-015	1.1288e-015	5.74274e-017
2.47849e-015	5.43309e-016	3.01976e-015	-9.42921e-015	-1.08867e-014	1.49862e-017	-3.32275e-015	4.78905e-015	8.43608e-016	1.78712e-015	6.11259e-015	3.31486e-015	5.11427e-015	1.4957e-015	-1.1366e-014	-7.79229e-015	-4.53575e-015	-2.00536e-015	2.42966e-015	-2.14663e-015	3.15708e-015	4.72439e-016	2.0859e-015	1.07451e-015	-2.07622e-016
2.33472e-015	6.01931e-016	2.87768e-015	-8.97075e-015	-1.05873e-014	3.79349e-016	-2.79625e-015	5.23693e-015	7.17804e-016	1.61944e-015	5.77815e-015	3.01603e-015	5.22269e-015	1.36151e-015	-1.08775e-014	-7.46487e-015	-4.63693e-015	-1.96605e-015	2.10532e-015	-2.32095e-015	3.19646e-015	2.85817e-016	2.04316e-015	1.01677e-015	-4.55541e-016
2.19817e-015	6.69253e-016	2.74444e-015	-8.49075e-015	-1.02562e-014	7.45684e-016	-2.23327e-015	5.66496e-015	5.9301e-016	1.47259e-015	5.43771e-015	2.73307e-015	5.31711e-015	1.23379e-015	-1.03599e-014	-7.12326e-015	-4.70615e-015	-1.91952e-015	1.78666e-015	-2.48698e-015	3.23727e-015	1.09325e-016	1.98675e-015	9.55814e-016	-6.84946e-016
2.07005e-015	7.44491e-016	2.62033e-015	-7.99216e-015	-9.89614e-015	1.11256e-015	-1.63815e-015	6.06915e-015	4.69104e-016	1.34682e-015	5.09301e-015	2.46746e-015	5.39587e-015	1.1119e-015	-9.81703e-015	-6.76877e-015	-4.74296e-015	-1.86712e-015	1.47571e-015	-2.64452e-015	3.27734e-015	-5.61953e-017	1.91722e-015	8.91897e-016	-8.94644e-016
1.95206e-015	8.26306e-016	2.50513e-015	-7.47865e-015	-9.50978e-015	1.47772e-015	-1.01671e-015	6.44648e-015	3.47203e-016	1.2421e-015	4.74578e-015	2.22115e-015	5.45765e-015	9.95867e-016	-9.25286e-015	-6.40317e-015	-4.74769e-015	-1.81036e-015	1.17457e-015	-2.79242e-015	3.31374e-015	-2.09111e-016	1.83572e-015	8.25143e-016	-1.08395e-015
1.84532e-015	9.13251e-016	2.39873e-015	-6.95366e-015	-9.10001e-015	1.83934e-015	-3.74469e-016	6.79431e-015	2.28138e-016	1.15747e-015	4.39759e-015	1.99626e-015	5.50239e-015	8.85211e-016	-8.67112e-015	-6.02861e-015	-4.72121e-015	-1.7505e-015	8.85356e-016	-2.93019e-015	3.34407e-015	-3.49087e-016	1.74324e-015	7.56007e-016	-1.25235e-015
1.75071e-015	1.0041e-015	2.30106e-015	-6.42058e-015	-8.66998e-015	2.19531e-015	2.82995e-016	7.10957e-015	1.12459e-016	1.09215e-015	4.05042e-015	1.79409e-015	5.5287e-015	7.79471e-016	-8.07583e-015	-5.64685e-015	-4.66426e-015	-1.6893e-015	6.09507e-016	-3.05687e-015	3.36421e-015	-4.7511e-016	1.64062e-015	6.84738e-016	-1.40022e-015
1.67e-015	1.09698e-015	2.21206e-015	-5.88251e-015	-8.2226e-015	2.54352e-015	9.49543e-016	7.38969e-015	8.17785e-019	1.04585e-015	3.70613e-015	1.61615e-015	5.53612e-015	6.78222e-016	-7.47116e-015	-5.26004e-015	-4.57881e-015	-1.62787e-015	3.48486e-016	-3.17236e-015	3.3707e-015	-5.86232e-016	1.52849e-015	6.11611e-016	-1.52757e-015
1.604e-015	1.19038e-015	2.13097e-015	-5.3429e-015	-7.76079e-015	2.8823e-015	1.61936e-015	7.63182e-015	-1.05855e-016	1.01634e-015	3.36633e-015	1.46331e-015	5.52442e-015	5.81209e-016	-6.86113e-015	-4.87038e-015	-4.46668e-015	-1.56655e-015	1.0339e-016	-3.27612e-015	3.36136e-015	-6.82406e-016	1.40876e-015	5.37549e-016	-1.63463e-015
1.55349e-015	1.28301e-015	2.05717e-015	-4.80458e-015	-7.28781e-015	3.21038e-015	2.2867e-015	7.83443e-015	-2.06621e-016	1.00241e-015	3.03279e-015	1.33515e-015	5.49405e-015	4.87409e-016	-6.24905e-015	-4.47974e-015	-4.33022e-015	-1.50714e-015	-1.25111e-016	-3.36856e-015	3.33324e-015	-7.63072e-016	1.28163e-015	4.6324e-016	-1.72223e-015
1.51837e-015	1.37363e-015	1.98997e-015	-4.27061e-015	-6.80634e-015	3.52642e-015	2.94625e-015	7.99658e-015	-3.0148e-016	1.00216e-015	2.7071e-015	1.23228e-015	5.44534e-015	3.9625e-016	-5.63952e-015	-4.0901e-015	-4.17231e-015	-1.45086e-015	-3.3593e-016	-3.44963e-015	3.28314e-015	-8.28475e-016	1.1486e-015	3.89103e-016	-1.79114e-015
1.49931e-015	1.46169e-015	1.9285e-015	-3.74363e-015	-6.32007e-015	3.82973e-015	3.59318e-015	8.11671e-015	-3.89648e-016	1.01397e-015	2.39091e-015	1.15458e-015	5.37852e-015	3.07438e-016	-5.03549e-015	-3.70338e-015	-3.99535e-015	-1.39906e-015	-5.28902e-016	-3.51878e-015	3.20864e-015	-8.78476e-016	1.0106e-015	3.15723e-016	-1.84298e-015
1.49708e-015	1.54556e-015	1.87179e-015	-3.22693e-015	-5.83111e-015	4.11918e-015	4.22216e-015	8.19474e-015	-4.71104e-016	1.03546e-015	2.08573e-015	1.1018e-015	5.29409e-015	2.20682e-016	-4.44061e-015	-3.32125e-015	-3.80261e-015	-1.3518e-015	-7.04166e-016	-3.57563e-015	3.1075e-015	-9.13463e-016	8.69124e-016	2.43808e-016	-1.87924e-015
1.51208e-015	1.62433e-015	1.81878e-015	-2.72288e-015	-5.34225e-015	4.39299e-015	4.82804e-015	8.23097e-015	-5.44941e-016	1.0648e-015	1.79328e-015	1.07322e-015	5.19312e-015	1.3577e-016	-3.85842e-015	-2.94544e-015	-3.59722e-015	-1.31017e-015	-8.61666e-016	-3.62049e-015	2.97841e-015	-9.34339e-016	7.24703e-016	1.73582e-016	-1.90125e-015
1.54379e-015	1.69634e-015	1.76832e-015	-2.2339e-015	-4.85545e-015	4.64952e-015	5.40593e-015	8.22588e-015	-6.10391e-016	1.09979e-015	1.51447e-015	1.06774e-015	5.07678e-015	5.19252e-017	-3.29217e-015	-2.57768e-015	-3.38169e-015	-1.27493e-015	-1.00166e-015	-3.6526e-015	2.81974e-015	-9.40872e-016	5.78161e-016	1.05288e-016	-1.91022e-015
1.5916e-015	1.76128e-015	1.71919e-015	-1.76204e-015	-4.37341e-015	4.88848e-015	5.95182e-015	8.17993e-015	-6.67259e-016	1.1383e-015	1.25067e-015	1.08437e-015	4.94618e-015	-3.1031e-017	-2.74476e-015	-2.21959e-015	-3.15961e-015	-1.24636e-015	-1.12403e-015	-3.67168e-015	2.63061e-015	-9.33991e-016	4.31213e-016	3.9971e-017	-1.90828e-015
1.65537e-015	1.81813e-015	1.67025e-015	-1.30909e-015	-3.89865e-015	5.10881e-015	6.46225e-015	8.09434e-015	-7.15858e-016	1.17824e-015	1.00288e-015	1.12123e-015	4.80302e-015	-1.13454e-016	-2.21836e-015	-1.87283e-015	-2.93396e-015	-1.22479e-015	-1.2301e-015	-3.67718e-015	2.41038e-015	-9.14624e-016	2.8472e-016	-2.19779e-017	-1.8972e-015
1.73456e-015	1.86634e-015	1.62078e-015	-8.76266e-016	-3.43301e-015	5.31004e-015	6.93385e-015	7.97122e-015	-7.56176e-016	1.21828e-015	7.71684e-016	1.17696e-015	4.64967e-015	-1.95499e-016	-1.71468e-015	-1.53806e-015	-2.70838e-015	-1.2104e-015	-1.32068e-015	-3.66925e-015	2.15882e-015	-8.83946e-016	1.39852e-016	-8.00195e-017	-1.87845e-015
1.82882e-015	1.90524e-015	1.56993e-015	-4.64857e-016	-2.97789e-015	5.4918e-015	7.36419e-015	7.81297e-015	-7.88063e-016	1.25579e-015	5.57851e-016	1.25014e-015	4.48775e-015	-2.77001e-016	-1.23579e-015	-1.2158e-015	-2.48608e-015	-1.20289e-015	-1.39696e-015	-3.64855e-015	1.87611e-015	-8.43617e-016	-2.02495e-018	-1.33256e-016	-1.85387e-015
1.93803e-015	1.93533e-015	1.51659e-015	-7.62636e-017	-2.53427e-015	5.65336e-015	7.7513e-015	7.62238e-015	-8.11982e-016	1.28893e-015	3.62216e-016	1.33903e-015	4.31907e-015	-3.57916e-016	-7.83052e-016	-9.07854e-016	-2.27004e-015	-1.20273e-015	-1.45934e-015	-3.61468e-015	1.56299e-015	-7.95399e-016	-1.39563e-016	-1.81376e-016	-1.82526e-015
2.06104e-015	1.95609e-015	1.45967e-015	2.88871e-016	-2.10417e-015	5.79401e-015	8.09401e-015	7.40149e-015	-8.2809e-016	1.31657e-015	1.85454e-016	1.44092e-015	4.14504e-015	-4.38465e-016	-3.5804e-016	-6.15051e-016	-2.06342e-015	-1.20925e-015	-1.50886e-015	-3.56811e-015	1.2208e-015	-7.4079e-016	-2.72414e-016	-2.23847e-016	-1.7946e-015
2.19654e-015	1.9671e-015	1.39836e-015	6.29991e-016	-1.68809e-015	5.91418e-015	8.39158e-015	7.1537e-015	-8.35816e-016	1.33728e-015	2.73689e-017	1.55367e-015	3.96774e-015	-5.18513e-016	3.84852e-017	-3.3751e-016	-1.86885e-015	-1.22169e-015	-1.54699e-015	-3.5094e-015	8.50991e-016	-6.81765e-016	-4.00288e-016	-2.60415e-016	-1.7638e-015
2.34315e-015	1.96882e-015	1.33208e-015	9.47075e-016	-1.28667e-015	6.01379e-015	8.6431e-015	6.88294e-015	-8.35907e-016	1.34945e-015	-1.12024e-016	1.67496e-015	3.78914e-015	-5.98015e-016	4.06824e-016	-7.60892e-017	-1.6886e-015	-1.23916e-015	-1.57519e-015	-3.43925e-015	4.55474e-016	-6.19735e-016	-5.22272e-016	-2.9055e-016	-1.73477e-015
2.4997e-015	1.96165e-015	1.26024e-015	1.23971e-015	-9.00383e-016	6.09365e-015	8.84899e-015	6.5923e-015	-8.29269e-016	1.35279e-015	-2.33076e-016	1.80249e-015	3.61097e-015	-6.76179e-016	7.46984e-016	1.69196e-016	-1.5246e-015	-1.26069e-015	-1.59455e-015	-3.35798e-015	3.6517e-017	-5.5662e-016	-6.3741e-016	-3.13792e-016	-1.70912e-015
2.66499e-015	1.94594e-015	1.18192e-015	1.50908e-015	-5.29437e-016	6.15351e-015	9.00971e-015	6.28546e-015	-8.16073e-016	1.34671e-015	-3.36386e-016	1.93359e-015	3.43548e-015	-7.52628e-016	1.05935e-015	3.98591e-016	-1.37893e-015	-1.28566e-015	-1.60596e-015	-3.26603e-015	-4.03636e-016	-4.94738e-016	-7.44742e-016	-3.30212e-016	-1.68843e-015
2.8375e-015	1.92203e-015	1.09708e-015	1.75576e-015	-1.73688e-016	6.19385e-015	9.12679e-015	5.96684e-015	-7.96381e-016	1.32987e-015	-4.22522e-016	2.06573e-015	3.26445e-015	-8.27259e-016	1.34465e-015	6.12533e-016	-1.25287e-015	-1.31348e-015	-1.61059e-015	-3.16437e-015	-8.60875e-016	-4.36741e-016	-8.44241e-016	-3.39624e-016	-1.67368e-015
3.01544e-015	1.89015e-015	1.00589e-015	1.9806e-015	1.66853e-016	6.21578e-015	9.20237e-015	5.64078e-015	-7.70832e-016	1.3023e-015	-4.9234e-016	2.19619e-015	3.09916e-015	-8.98906e-016	1.60407e-015	8.10768e-016	-1.14746e-015	-1.3425e-015	-1.61023e-015	-3.05427e-015	-1.3318e-015	-3.84228e-016	-9.3595e-016	-3.42142e-016	-1.66569e-015
3.19738e-015	1.85095e-015	9.08062e-016	2.18454e-015	4.93473e-016	6.21983e-015	9.2382e-015	5.31156e-015	-7.40021e-016	1.26415e-015	-5.46726e-016	2.32251e-015	2.94138e-015	-9.67135e-016	1.83902e-015	9.9442e-016	-1.06347e-015	-1.37204e-015	-1.60622e-015	-2.93664e-015	-1.81248e-015	-3.39199e-016	-1.01903e-015	-3.37738e-016	-1.66548e-015
3.38114e-015	1.80497e-015	8.03008e-016	2.36924e-015	8.06683e-016	6.20633e-015	9.23713e-015	4.98315e-015	-7.0479e-016	1.21592e-015	-5.87153e-016	2.44186e-015	2.7925e-015	-1.03151e-015	2.0516e-015	1.16408e-015	-1.00139e-015	-1.40079e-015	-1.5999e-015	-2.81273e-015	-2.29864e-015	-3.03338e-016	-1.09316e-015	-3.26624e-016	-1.67379e-015
3.565e-015	1.75265e-015	6.91148e-016	2.53589e-015	1.10685e-015	6.17568e-015	9.20238e-015	4.65968e-015	-6.65853e-016	1.1581e-015	-6.15242e-016	2.55189e-015	2.65313e-015	-1.09051e-015	2.24338e-015	1.32066e-015	-9.61279e-016	-1.42754e-015	-1.5919e-015	-2.68349e-015	-2.78529e-015	-2.78228e-016	-1.15773e-015	-3.09161e-016	-1.69066e-015
3.74718e-015	1.69512e-015	5.72647e-016	2.68545e-015	1.39486e-015	6.12905e-015	9.13723e-015	4.34497e-015	-6.23763e-016	1.09119e-015	-6.32418e-016	2.65131e-015	2.52463e-015	-1.14401e-015	2.41672e-015	1.46446e-015	-9.43369e-016	-1.45147e-015	-1.5829e-015	-2.55024e-015	-3.26825e-015	-2.65805e-016	-1.2132e-015	-2.85797e-016	-1.71613e-015
3.92645e-015	1.63394e-015	4.47906e-016	2.82002e-015	1.67164e-015	6.06732e-015	9.04501e-015	4.04314e-015	-5.79014e-016	1.01629e-015	-6.39779e-016	2.73783e-015	2.40816e-015	-1.19124e-015	2.57476e-015	1.59694e-015	-9.47058e-016	-1.47155e-015	-1.57458e-015	-2.41437e-015	-3.744e-015	-2.67128e-016	-1.25987e-015	-2.56557e-016	-1.75075e-015
4.10165e-015	1.57004e-015	3.17364e-016	2.94102e-015	1.93824e-015	5.99155e-015	8.9289e-015	3.75795e-015	-5.32312e-016	9.33927e-016	-6.39167e-016	2.80939e-015	2.3041e-015	-1.23132e-015	2.71929e-015	1.71903e-015	-9.71816e-016	-1.48618e-015	-1.56694e-015	-2.27755e-015	-4.2071e-015	-2.8332e-016	-1.29769e-015	-2.21459e-016	-1.79388e-015
4.27027e-015	1.50394e-015	1.81974e-016	3.04997e-015	2.1952e-015	5.90265e-015	8.79321e-015	3.49339e-015	-4.84461e-016	8.4555e-016	-6.32075e-016	2.86411e-015	2.21228e-015	-1.26306e-015	2.85223e-015	1.83179e-015	-1.0162e-015	-1.49501e-015	-1.56065e-015	-2.14021e-015	-4.65236e-015	-3.14816e-016	-1.32607e-015	-1.81174e-016	-1.84463e-015
4.43059e-015	1.4366e-015	4.20605e-017	3.14922e-015	2.44354e-015	5.80138e-015	8.64138e-015	3.25242e-015	-4.36235e-016	7.52481e-016	-6.20296e-016	2.90129e-015	2.13308e-015	-1.28603e-015	2.97668e-015	1.93653e-015	-1.07913e-015	-1.49699e-015	-1.55577e-015	-2.00413e-015	-5.0755e-015	-3.62162e-016	-1.34554e-015	-1.36144e-016	-1.90291e-015
4.58144e-015	1.36902e-015	-1.01149e-016	3.24071e-015	2.68431e-015	5.68919e-015	8.47704e-015	3.03756e-015	-3.87044e-016	6.5631e-016	-6.06228e-016	2.91894e-015	2.06607e-015	-1.29912e-015	3.09515e-015	2.03482e-015	-1.15946e-015	-1.49141e-015	-1.55242e-015	-1.86988e-015	-5.47262e-015	-4.25949e-016	-1.35655e-015	-8.70844e-017	-1.96767e-015
4.72087e-015	1.30206e-015	-2.46939e-016	3.32622e-015	2.91808e-015	5.56731e-015	8.30388e-015	2.85135e-015	-3.38038e-016	5.58284e-016	-5.91696e-016	2.9164e-015	2.01051e-015	-1.30149e-015	3.21073e-015	2.12784e-015	-1.25465e-015	-1.47753e-015	-1.55091e-015	-1.73899e-015	-5.83967e-015	-5.06548e-016	-1.35875e-015	-3.43377e-017	-2.03796e-015
4.84736e-015	1.23663e-015	-3.95088e-016	3.40735e-015	3.14537e-015	5.43708e-015	8.12567e-015	2.6961e-015	-2.89634e-016	4.59561e-016	-5.78751e-016	2.89269e-015	1.96641e-015	-1.29299e-015	3.32571e-015	2.21615e-015	-1.3628e-015	-1.45472e-015	-1.55164e-015	-1.61341e-015	-6.17281e-015	-6.04208e-016	-1.35186e-015	2.14279e-017	-2.11275e-015
4.95897e-015	1.17325e-015	-5.44194e-016	3.48547e-015	3.36688e-015	5.2993e-015	7.94586e-015	2.57442e-015	-2.4176e-016	3.61693e-016	-5.68934e-016	2.84761e-015	1.93289e-015	-1.27305e-015	3.44256e-015	2.30082e-015	-1.48246e-015	-1.42216e-015	-1.55439e-015	-1.49423e-015	-6.46859e-015	-7.17645e-016	-1.33698e-015	7.93004e-017	-2.19079e-015
5.05507e-015	1.11279e-015	-6.92338e-016	3.56136e-015	3.58298e-015	5.15524e-015	7.76765e-015	2.48713e-015	-1.9565e-016	2.66509e-016	-5.64384e-016	2.78131e-015	1.90914e-015	-1.24098e-015	3.564e-015	2.38325e-015	-1.61078e-015	-1.37994e-015	-1.55901e-015	-1.38307e-015	-6.72304e-015	-8.45926e-016	-1.31516e-015	1.38758e-016	-2.27103e-015
5.13479e-015	1.05603e-015	-8.39145e-016	3.63633e-015	3.79463e-015	5.00625e-015	7.59361e-015	2.4351e-015	-1.51338e-016	1.75319e-016	-5.66783e-016	2.69406e-015	1.89395e-015	-1.1965e-015	3.69198e-015	2.46426e-015	-1.74557e-015	-1.32783e-015	-1.56497e-015	-1.28125e-015	-6.93322e-015	-9.88028e-016	-1.28675e-015	1.98779e-016	-2.35241e-015
5.19709e-015	1.00353e-015	-9.84403e-016	3.71189e-015	4.00162e-015	4.85347e-015	7.42561e-015	2.41864e-015	-1.08712e-016	8.90642e-017	-5.77415e-016	2.58649e-015	1.88572e-015	-1.13975e-015	3.82887e-015	2.54429e-015	-1.88485e-015	-1.26597e-015	-1.57194e-015	-1.19012e-015	-7.09705e-015	-1.14282e-015	-1.25173e-015	2.58537e-016	-2.4334e-015
5.24071e-015	9.56283e-016	-1.12643e-015	3.78927e-015	4.20442e-015	4.69731e-015	7.26659e-015	2.43772e-015	-6.75649e-017	9.14125e-018	-5.97824e-016	2.45973e-015	1.883e-015	-1.07053e-015	3.9763e-015	2.62426e-015	-2.02626e-015	-1.19468e-015	-1.57909e-015	-1.11141e-015	-7.21225e-015	-1.3086e-015	-1.21098e-015	3.18171e-016	-2.51287e-015
5.26524e-015	9.13663e-016	-1.26391e-015	3.8696e-015	4.4026e-015	4.53953e-015	7.11794e-015	2.49168e-015	-2.7634e-017	-6.29125e-017	-6.28858e-016	2.31431e-015	1.88449e-015	-9.89428e-016	4.1362e-015	2.70545e-015	-2.16774e-015	-1.11365e-015	-1.58569e-015	-1.04564e-015	-7.27727e-015	-1.48287e-015	-1.16466e-015	3.77195e-016	-2.58977e-015
5.26988e-015	8.76185e-016	-1.39584e-015	3.95401e-015	4.59626e-015	4.38044e-015	6.98132e-015	2.57936e-015	1.05436e-017	-1.26303e-016	-6.72125e-016	2.15094e-015	1.88916e-015	-8.96596e-016	4.30945e-015	2.78862e-015	-2.30619e-015	-1.02327e-015	-1.5911e-015	-9.94122e-016	-7.29139e-015	-1.6637e-015	-1.11328e-015	4.34889e-016	-2.66271e-015
5.25437e-015	8.43596e-016	-1.52158e-015	4.04367e-015	4.78476e-015	4.22168e-015	6.85805e-015	2.69876e-015	4.78933e-017	-1.80571e-016	-7.28383e-016	1.97117e-015	1.8958e-015	-7.92021e-016	4.49731e-015	2.87421e-015	-2.43988e-015	-9.24472e-016	-1.59455e-015	-9.57949e-016	-7.25412e-015	-1.84887e-015	-1.05782e-015	4.90664e-016	-2.73046e-015
5.21818e-015	8.16825e-016	-1.64056e-015	4.13922e-015	4.96805e-015	4.06503e-015	6.74869e-015	2.84731e-015	8.4651e-017	-2.26057e-016	-7.98443e-016	1.77639e-015	1.90242e-015	-6.76432e-016	4.70006e-015	2.96294e-015	-2.56669e-015	-8.17046e-016	-1.59525e-015	-9.37616e-016	-7.16551e-015	-2.03596e-015	-9.9867e-016	5.44112e-016	-2.792e-015
5.16128e-015	7.96296e-016	-1.75199e-015	4.24085e-015	5.14518e-015	3.91119e-015	6.65366e-015	3.02295e-015	1.2097e-016	-2.62156e-016	-8.82085e-016	1.56835e-015	1.90749e-015	-5.50585e-016	4.91804e-015	3.0554e-015	-2.68443e-015	-7.0186e-016	-1.59257e-015	-9.33641e-016	-7.0264e-015	-2.22194e-015	-9.36304e-016	5.94872e-016	-2.84576e-015
5.08319e-015	7.81586e-016	-1.85538e-015	4.34909e-015	5.31601e-015	3.76079e-015	6.57297e-015	3.22367e-015	1.56466e-016	-2.89087e-016	-9.79648e-016	1.34959e-015	1.90932e-015	-4.15401e-016	5.15222e-015	3.15202e-015	-2.79185e-015	-5.79156e-016	-1.58607e-015	-9.47026e-016	-6.83779e-015	-2.40338e-015	-8.71622e-016	6.4242e-016	-2.89025e-015
4.98439e-015	7.7158e-016	-1.95025e-015	4.46429e-015	5.48e-015	3.61484e-015	6.50574e-015	3.44673e-015	1.91496e-016	-3.07581e-016	-1.0904e-015	1.12252e-015	1.90659e-015	-2.71948e-016	5.40253e-015	3.25316e-015	-2.88741e-015	-4.49647e-016	-1.5744e-015	-9.77753e-016	-6.60081e-015	-2.57735e-015	-8.04976e-016	6.86304e-016	-2.92501e-015
4.86555e-015	7.66927e-016	-2.036e-015	4.58642e-015	5.63683e-015	3.47441e-015	6.45171e-015	3.68783e-015	2.26494e-016	-3.17772e-016	-1.2144e-015	8.90333e-016	1.89829e-015	-1.21675e-016	5.66742e-015	3.35912e-015	-2.96953e-015	-3.13909e-016	-1.55669e-015	-1.02647e-015	-6.31728e-015	-2.741e-015	-7.37255e-016	7.26781e-016	-2.94991e-015
4.727e-015	7.67244e-016	-2.11178e-015	4.7153e-015	5.78628e-015	3.3401e-015	6.41033e-015	3.94288e-015	2.6165e-016	-3.19768e-016	-1.35098e-015	6.55722e-016	1.88328e-015	3.39598e-017	5.94696e-015	3.46984e-015	-3.03648e-015	-1.72956e-016	-1.53231e-015	-1.09315e-015	-5.99025e-015	-2.89105e-015	-6.68824e-016	7.63707e-016	-2.96396e-015
4.56945e-015	7.71636e-016	-2.1769e-015	4.85056e-015	5.92704e-015	3.21286e-015	6.38002e-015	4.20769e-015	2.97353e-016	-3.1434e-016	-1.49945e-015	4.20661e-016	1.86047e-015	1.93396e-016	6.24015e-015	3.58626e-015	-3.08718e-015	-2.79038e-017	-1.49959e-015	-1.17766e-015	-5.62215e-015	-3.0247e-015	-6.00345e-016	7.96934e-016	-2.96596e-015
4.39361e-015	7.79484e-016	-2.23106e-015	4.99182e-015	6.05836e-015	3.09336e-015	6.35852e-015	4.47775e-015	3.34142e-016	-3.03609e-016	-1.65902e-015	1.88349e-016	1.82907e-015	3.55245e-016	6.54563e-015	3.70817e-015	-3.1211e-015	1.21014e-016	-1.45799e-015	-1.28002e-015	-5.21696e-015	-3.13884e-015	-5.32994e-016	8.26455e-016	-2.95535e-015
4.20045e-015	7.90625e-016	-2.27421e-015	5.13894e-015	6.17937e-015	2.98236e-015	6.34456e-015	4.74906e-015	3.72594e-016	-2.88552e-016	-1.82779e-015	-3.76894e-017	1.78848e-015	5.1793e-016	6.86211e-015	3.8356e-015	-3.13739e-015	2.7269e-016	-1.40752e-015	-1.3999e-015	-4.77808e-015	-3.2307e-015	-4.67622e-016	8.52602e-016	-2.93258e-015
3.99061e-015	8.04062e-016	-2.30713e-015	5.29124e-015	6.28993e-015	2.88039e-015	6.33678e-015	5.01731e-015	4.13246e-016	-2.70808e-016	-2.00425e-015	-2.55092e-016	1.73862e-015	6.79895e-016	7.18819e-015	3.9687e-015	-3.13559e-015	4.26936e-016	-1.34742e-015	-1.53618e-015	-4.30993e-015	-3.29807e-015	-4.04072e-016	8.75622e-016	-2.89725e-015
3.7655e-015	8.19185e-016	-2.32952e-015	5.44805e-015	6.38922e-015	2.78826e-015	6.33347e-015	5.27777e-015	4.55779e-016	-2.53105e-016	-2.18599e-015	-4.6149e-016	1.67941e-015	8.39437e-016	7.52163e-015	4.10737e-015	-3.11534e-015	5.82931e-016	-1.27714e-015	-1.68807e-015	-3.81678e-015	-3.33886e-015	-3.42221e-016	8.95715e-016	-2.84947e-015
3.52628e-015	8.3487e-016	-2.34148e-015	5.60887e-015	6.47718e-015	2.70729e-015	6.33255e-015	5.52621e-015	5.00686e-016	-2.36538e-016	-2.37153e-015	-6.54718e-016	1.61018e-015	9.94347e-016	7.8604e-015	4.2514e-015	-3.07596e-015	7.39892e-016	-1.19614e-015	-1.85462e-015	-3.3034e-015	-3.35141e-015	-2.83042e-016	9.12692e-016	-2.78973e-015
3.27438e-015	8.49852e-016	-2.34343e-015	5.77286e-015	6.55338e-015	2.63807e-015	6.33234e-015	5.75855e-015	5.4819e-016	-2.22544e-016	-2.55916e-015	-8.31913e-016	1.53075e-015	1.14287e-015	8.20208e-015	4.40107e-015	-3.01689e-015	8.97483e-016	-1.10473e-015	-2.03502e-015	-2.77428e-015	-3.33434e-015	-2.2747e-016	9.26883e-016	-2.71837e-015
3.01167e-015	8.63208e-016	-2.33629e-015	5.93875e-015	6.6173e-015	2.58043e-015	6.33083e-015	5.97051e-015	5.97377e-016	-2.12762e-016	-2.74671e-015	-9.90516e-016	1.44215e-015	1.28303e-015	8.54512e-015	4.55551e-015	-2.9379e-015	1.05495e-015	-1.00335e-015	-2.22768e-015	-2.23468e-015	-3.28637e-015	-1.75291e-016	9.39118e-016	-2.63576e-015
2.73936e-015	8.74116e-016	-2.32012e-015	6.10541e-015	6.66865e-015	2.53422e-015	6.32607e-015	6.15836e-015	6.48311e-016	-2.09373e-016	-2.93157e-015	-1.12815e-015	1.34386e-015	1.41319e-015	8.88666e-015	4.71483e-015	-2.83895e-015	1.21159e-015	-8.91454e-016	-2.4307e-015	-1.68936e-015	-3.20668e-015	-1.26821e-016	9.49731e-016	-2.54218e-015
2.45875e-015	8.81438e-016	-2.29485e-015	6.2726e-015	6.70792e-015	2.49995e-015	6.31686e-015	6.31874e-015	7.0072e-016	-2.13411e-016	-3.11181e-015	-1.24301e-015	1.23648e-015	1.53189e-015	9.22357e-015	4.87883e-015	-2.72064e-015	1.36753e-015	-7.69542e-016	-2.64361e-015	-1.14277e-015	-3.09439e-015	-8.22046e-017	9.58963e-016	-2.43805e-015
2.1715e-015	8.84533e-016	-2.26169e-015	6.43907e-015	6.73506e-015	2.47794e-015	6.30167e-015	6.44768e-015	7.54413e-016	-2.26585e-016	-3.28491e-015	-1.33236e-015	1.12152e-015	1.63745e-015	9.55415e-015	5.04754e-015	-2.58281e-015	1.52218e-015	-6.38295e-016	-2.8649e-015	-5.99792e-016	-2.94951e-015	-4.11169e-017	9.67627e-016	-2.32407e-015
1.8788e-015	8.82947e-016	-2.22129e-015	6.6038e-015	6.75092e-015	2.46852e-015	6.2794e-015	6.54185e-015	8.09056e-016	-2.50207e-016	-3.4485e-015	-1.39479e-015	1.00025e-015	1.7285e-015	9.87601e-015	5.22038e-015	-2.42589e-015	1.6754e-015	-4.98324e-016	-3.09232e-015	-6.53419e-017	-2.77226e-015	-4.54802e-018	9.76272e-016	-2.20093e-015
1.582e-015	8.76335e-016	-2.17397e-015	6.7658e-015	6.75606e-015	2.47163e-015	6.24892e-015	6.5988e-015	8.64225e-016	-2.8541e-016	-3.60031e-015	-1.42971e-015	8.73521e-016	1.80389e-015	1.01866e-014	5.39643e-015	-2.25039e-015	1.82687e-015	-3.50417e-016	-3.32327e-015	4.561e-016	-2.56315e-015	2.72645e-017	9.85222e-016	-2.06965e-015
1.28295e-015	8.64084e-016	-2.12046e-015	6.92355e-015	6.75134e-015	2.48778e-015	6.20957e-015	6.61557e-015	9.19425e-016	-3.33848e-016	-3.73881e-015	-1.43585e-015	7.42428e-016	1.86263e-015	1.04842e-014	5.57536e-015	-2.05708e-015	1.97677e-015	-1.94929e-016	-3.55571e-015	9.60475e-016	-2.32307e-015	5.46808e-017	9.94721e-016	-1.93041e-015
9.82894e-016	8.45718e-016	-2.06149e-015	7.07665e-015	6.73731e-015	2.51652e-015	6.16031e-015	6.59098e-015	9.73569e-016	-3.96146e-016	-3.86223e-015	-1.41309e-015	6.0786e-016	1.90361e-015	1.07656e-014	5.75737e-015	-1.84522e-015	2.12499e-015	-3.28792e-017	-3.78799e-015	1.44362e-015	-2.05409e-015	7.79834e-017	1.00577e-015	-1.78392e-015
6.83226e-016	8.21355e-016	-1.99708e-015	7.22433e-015	6.71504e-015	2.55785e-015	6.10086e-015	6.52383e-015	1.02691e-015	-4.72256e-016	-3.96823e-015	-1.36093e-015	4.71111e-016	1.92635e-015	1.1029e-014	5.94184e-015	-1.61572e-015	2.27157e-015	1.34019e-016	-4.01704e-015	1.90117e-015	-1.75772e-015	9.73839e-017	1.01882e-015	-1.6308e-015
3.84792e-016	7.90591e-016	-1.92808e-015	7.3653e-015	6.68538e-015	2.61141e-015	6.03109e-015	6.41335e-015	1.07915e-015	-5.62857e-016	-4.05483e-015	-1.27868e-015	3.32969e-016	1.92975e-015	1.12727e-014	6.12786e-015	-1.37007e-015	2.4162e-015	3.04963e-016	-4.24113e-015	2.32973e-015	-1.43611e-015	1.13054e-016	1.0336e-015	-1.47159e-015
8.88054e-017	7.52594e-016	-1.8555e-015	7.49845e-015	6.64971e-015	2.67775e-015	5.95109e-015	6.25879e-015	1.12932e-015	-6.67771e-016	-4.12041e-015	-1.16738e-015	1.95147e-016	1.91309e-015	1.14951e-014	6.31541e-015	-1.10787e-015	2.55984e-015	4.79386e-016	-4.45807e-015	2.72626e-015	-1.09197e-015	1.24608e-016	1.05048e-015	-1.3074e-015
-2.03605e-016	7.07994e-016	-1.7799e-015	7.62334e-015	6.60913e-015	2.75661e-015	5.86098e-015	6.06071e-015	1.17637e-015	-7.8645e-016	-4.16403e-015	-1.02766e-015	5.96334e-017	1.87639e-015	1.16944e-014	6.50373e-015	-8.30163e-016	2.70279e-015	6.56088e-016	-4.66525e-015	3.08848e-015	-7.28304e-016	1.32652e-016	1.06989e-015	-1.13851e-015
-4.91105e-016	6.56713e-016	-1.70173e-015	7.73936e-015	6.5651e-015	2.84699e-015	5.76173e-015	5.82008e-015	1.2196e-015	-9.18002e-016	-4.18433e-015	-8.61245e-016	-7.30512e-017	1.81939e-015	1.18699e-014	6.69201e-015	-5.37357e-016	2.84527e-015	8.34548e-016	-4.85957e-015	3.41475e-015	-3.4744e-016	1.37779e-016	1.09225e-015	-9.65623e-016
-7.73127e-016	5.98878e-016	-1.62089e-015	7.84556e-015	6.51915e-015	2.9484e-015	5.65452e-015	5.53844e-015	1.25802e-015	-1.06166e-015	-4.1809e-015	-6.70498e-016	-2.01792e-016	1.74269e-015	1.20206e-014	6.87941e-015	-2.29359e-016	2.98746e-015	1.0143e-015	-5.03832e-015	3.70331e-015	4.68806e-017	1.4046e-016	1.11832e-015	-7.89079e-016
-1.04903e-015	5.35175e-016	-1.53877e-015	7.94162e-015	6.47282e-015	3.06006e-015	5.54098e-015	5.21728e-015	1.29103e-015	-1.21652e-015	-4.1532e-015	-4.56505e-016	-3.25458e-016	1.64666e-015	1.21458e-014	7.06548e-015	9.41107e-017	3.12993e-015	1.19406e-015	-5.19941e-015	3.95246e-015	4.51348e-016	1.41457e-016	1.14773e-015	-6.10055e-016
-1.31898e-015	4.66106e-016	-1.45613e-015	8.02715e-015	6.42762e-015	3.18233e-015	5.42213e-015	4.85867e-015	1.31836e-015	-1.38119e-015	-4.10123e-015	-2.2179e-016	-4.43174e-016	1.53188e-015	1.2245e-014	7.24917e-015	4.32626e-016	3.27278e-015	1.37166e-015	-5.34001e-015	4.16141e-015	8.61712e-016	1.4139e-016	1.17995e-015	-4.28875e-016
-1.58211e-015	3.92255e-016	-1.37367e-015	8.10159e-015	6.38542e-015	3.31535e-015	5.29971e-015	4.4657e-015	1.33919e-015	-1.55327e-015	-4.02492e-015	3.12338e-017	-5.54344e-016	1.39922e-015	1.2318e-014	7.43014e-015	7.85514e-016	3.41582e-015	1.5463e-015	-5.45814e-015	4.32942e-015	1.27442e-015	1.40951e-016	1.21472e-015	-2.45714e-016
-1.83841e-015	3.1462e-016	-1.29162e-015	8.16533e-015	6.34796e-015	3.4581e-015	5.17549e-015	4.04224e-015	1.35208e-015	-1.73068e-015	-3.92486e-015	2.99466e-016	-6.58377e-016	1.25005e-015	1.23654e-014	7.60759e-015	1.15264e-015	3.55939e-015	1.71688e-015	-5.55147e-015	4.45658e-015	1.68626e-015	1.40585e-016	1.2522e-015	-6.09457e-017
-2.08747e-015	2.34301e-016	-1.21047e-015	8.21834e-015	6.3164e-015	3.60957e-015	5.05128e-015	3.59229e-015	1.35711e-015	-1.9112e-015	-3.8023e-015	5.80095e-016	-7.5528e-016	1.08586e-015	1.23874e-014	7.7806e-015	1.53331e-015	3.70424e-015	1.88258e-015	-5.61808e-015	4.54332e-015	2.09373e-015	1.41423e-016	1.29208e-015	1.25262e-016
-2.32886e-015	1.52648e-016	-1.13038e-015	8.26011e-015	6.29213e-015	3.76889e-015	4.9291e-015	3.11996e-015	1.35369e-015	-2.09265e-015	-3.65822e-015	8.70185e-016	-8.44323e-016	9.08247e-016	1.23849e-014	7.94803e-015	1.92753e-015	3.85062e-015	2.04326e-015	-5.65564e-015	4.59076e-015	2.49337e-015	1.44235e-016	1.33379e-015	3.12211e-016
-2.56273e-015	7.10104e-017	-1.05219e-015	8.29069e-015	6.27713e-015	3.93539e-015	4.81094e-015	2.62956e-015	1.34058e-015	-2.27203e-015	-3.49418e-015	1.16629e-015	-9.24966e-016	7.18967e-016	1.23589e-014	8.10936e-015	2.33431e-015	3.99876e-015	2.19821e-015	-5.66274e-015	4.5999e-015	2.88172e-015	1.49427e-016	1.37666e-015	5.0003e-016
-2.78842e-015	-9.4969e-018	-9.75835e-016	8.31045e-015	6.27264e-015	4.10917e-015	4.69832e-015	2.12554e-015	1.3173e-015	-2.44738e-015	-3.3113e-015	1.46563e-015	-9.96897e-016	5.19765e-016	1.23102e-014	8.26332e-015	2.75292e-015	4.14909e-015	2.34724e-015	-5.63767e-015	4.57254e-015	3.25527e-015	1.57718e-016	1.42059e-015	6.88534e-016
-3.00648e-015	-8.7861e-017	-9.0187e-016	8.31952e-015	6.27969e-015	4.28965e-015	4.59296e-015	1.6129e-015	1.28443e-015	-2.61549e-015	-3.1119e-015	1.76344e-015	-1.0609e-015	3.12522e-016	1.22403e-014	8.40962e-015	3.18233e-015	4.30177e-015	2.49002e-015	-5.57958e-015	4.51044e-015	3.61099e-015	1.70576e-016	1.4647e-015	8.77604e-016
-3.21683e-015	-1.62224e-016	-8.30648e-016	8.31843e-015	6.2992e-015	4.47542e-015	4.49693e-015	1.09684e-015	1.2419e-015	-2.77326e-015	-2.89765e-015	2.05631e-015	-1.11724e-015	9.94887e-017	1.21508e-014	8.54642e-015	3.62322e-015	4.4577e-015	2.62586e-015	-5.48727e-015	4.41539e-015	3.94622e-015	1.88149e-016	1.50814e-015	1.0674e-015
-3.42011e-015	-2.31215e-016	-7.62472e-016	8.30808e-015	6.33196e-015	4.66599e-015	4.41206e-015	5.82597e-016	1.18986e-015	-2.91794e-015	-2.67137e-015	2.34065e-015	-1.16654e-015	-1.17524e-016	1.20433e-014	8.67296e-015	4.07463e-015	4.61644e-015	2.75489e-015	-5.35988e-015	4.28978e-015	4.25779e-015	2.1161e-016	1.55015e-015	1.25737e-015
-3.61677e-015	-2.94166e-016	-6.97959e-016	8.28871e-015	6.37842e-015	4.86041e-015	4.33969e-015	7.48826e-017	1.12799e-015	-3.04654e-015	-2.43576e-015	2.61337e-015	-1.20904e-015	-3.36265e-016	1.19196e-014	8.78872e-015	4.53523e-015	4.778e-015	2.87719e-015	-5.19631e-015	4.13637e-015	4.54392e-015	2.41323e-016	1.59032e-015	1.44708e-015
-3.80761e-015	-3.49932e-016	-6.372e-016	8.26013e-015	6.43892e-015	5.05795e-015	4.28022e-015	-4.20904e-016	1.05687e-015	-3.15688e-015	-2.19334e-015	2.87036e-015	-1.24517e-015	-5.54561e-016	1.17816e-014	8.89266e-015	5.00429e-015	4.94188e-015	2.99319e-015	-4.99599e-015	3.95814e-015	4.80228e-015	2.78212e-016	1.62787e-015	1.63646e-015
-3.99271e-015	-3.97269e-016	-5.80656e-016	8.22368e-015	6.51368e-015	5.25764e-015	4.23483e-015	-8.99258e-016	9.76614e-016	-3.2468e-015	-1.94679e-015	3.10865e-015	-1.27643e-015	-7.70406e-016	1.16312e-014	8.98404e-015	5.48052e-015	5.10841e-015	3.10273e-015	-4.75908e-015	3.75841e-015	5.03183e-015	3.22693e-016	1.66197e-015	1.82545e-015
-4.17334e-015	-4.34865e-016	-5.27992e-016	8.18009e-015	6.60329e-015	5.45845e-015	4.20481e-015	-1.35462e-015	8.87882e-016	-3.31472e-015	-1.69933e-015	3.32494e-015	-1.30377e-015	-9.81721e-016	1.14705e-014	9.06155e-015	5.96304e-015	5.27782e-015	3.20552e-015	-4.48522e-015	3.54009e-015	5.23085e-015	3.75058e-016	1.69171e-015	2.01394e-015
-4.34934e-015	-4.617e-016	-4.79569e-016	8.13024e-015	6.70768e-015	5.65986e-015	4.1907e-015	-1.7819e-015	7.9175e-016	-3.35806e-015	-1.45333e-015	3.51619e-015	-1.32787e-015	-1.1867e-015	1.13019e-014	9.12479e-015	6.45042e-015	5.44939e-015	3.3025e-015	-4.17544e-015	3.3064e-015	5.39842e-015	4.36115e-016	1.71585e-015	2.20175e-015
-4.52036e-015	-4.76665e-016	-4.35815e-016	8.07555e-015	6.82636e-015	5.86099e-015	4.19281e-015	-2.17715e-015	6.88604e-016	-3.37533e-015	-1.21162e-015	3.67978e-015	-1.35032e-015	-1.38387e-015	1.11273e-014	9.17307e-015	6.94086e-015	5.62295e-015	3.39443e-015	-3.83053e-015	3.05997e-015	5.53409e-015	5.06134e-016	1.73369e-015	2.38859e-015
-4.68702e-015	-4.79326e-016	-3.96522e-016	8.01702e-015	6.95859e-015	6.06152e-015	4.21118e-015	-2.5359e-015	5.78899e-016	-3.36548e-015	-9.7745e-016	3.8134e-015	-1.37215e-015	-1.5712e-015	1.09488e-014	9.20611e-015	7.43257e-015	5.79822e-015	3.48175e-015	-3.45225e-015	2.80445e-015	5.63812e-015	5.84876e-016	1.74439e-015	2.57356e-015
-4.84944e-015	-4.69115e-016	-3.6229e-016	7.95599e-015	7.10453e-015	6.26059e-015	4.24536e-015	-2.8542e-015	4.63675e-016	-3.32728e-015	-7.53084e-016	3.91467e-015	-1.39469e-015	-1.74711e-015	1.07683e-014	9.22358e-015	7.92344e-015	5.97469e-015	3.56568e-015	-3.04194e-015	2.54257e-015	5.71075e-015	6.72065e-016	1.74693e-015	2.75641e-015
-5.00782e-015	-4.45871e-016	-3.33234e-016	7.89357e-015	7.26312e-015	6.45717e-015	4.29542e-015	-3.12861e-015	3.44188e-016	-3.25982e-015	-5.41323e-016	3.98219e-015	-1.41893e-015	-1.91051e-015	1.05883e-014	9.22515e-015	8.41147e-015	6.15215e-015	3.6474e-015	-2.60157e-015	2.27728e-015	5.75304e-015	7.67507e-016	1.74135e-015	2.93625e-015
-5.16222e-015	-4.0953e-016	-3.09981e-016	7.83083e-015	7.43349e-015	6.6507e-015	4.36027e-015	-3.35555e-015	2.22031e-016	-3.16336e-015	-3.44275e-016	4.0148e-015	-1.44612e-015	-2.05988e-015	1.041e-014	9.21051e-015	8.89425e-015	6.32975e-015	3.7277e-015	-2.13313e-015	2.01053e-015	5.76615e-015	8.71421e-016	1.72679e-015	3.1129e-015
-5.31238e-015	-3.60501e-016	-2.91962e-016	7.76901e-015	7.61458e-015	6.84045e-015	4.43853e-015	-3.53251e-015	9.84326e-017	-3.03837e-015	-1.63718e-016	4.01209e-015	-1.4774e-015	-2.1943e-015	1.02349e-014	9.17929e-015	9.36979e-015	6.50655e-015	3.80726e-015	-1.63949e-015	1.74537e-015	5.75134e-015	9.83297e-016	1.7025e-015	3.28555e-015
-5.4578e-015	-2.9854e-016	-2.79881e-016	7.70877e-015	7.80515e-015	7.02613e-015	4.52897e-015	-3.65717e-015	-2.53876e-017	-2.88573e-015	-1.78962e-018	3.97341e-015	-1.51434e-015	-2.31335e-015	1.00654e-014	9.13232e-015	9.83569e-015	6.68256e-015	3.8874e-015	-1.1232e-015	1.48511e-015	5.71011e-015	1.10238e-015	1.66824e-015	3.45328e-015
-5.59823e-015	-2.24439e-016	-2.73847e-016	7.65142e-015	8.00318e-015	7.20674e-015	4.63037e-015	-3.728e-015	-1.48131e-016	-2.70639e-015	1.39456e-016	3.89841e-015	-1.55795e-015	-2.41638e-015	9.90274e-015	9.06987e-015	1.02901e-014	6.85577e-015	3.96936e-015	-5.87874e-016	1.23186e-015	5.64485e-015	1.22774e-015	1.62336e-015	3.61504e-015
-5.73329e-015	-1.38927e-016	-2.73883e-016	7.59723e-015	8.20713e-015	7.38204e-015	4.74113e-015	-3.74379e-015	-2.68674e-016	-2.50164e-015	2.58341e-016	3.78755e-015	-1.60882e-015	-2.5031e-015	9.74782e-015	8.99191e-015	1.07298e-014	7.02511e-015	4.05422e-015	-3.72843e-017	9.87511e-016	5.55744e-015	1.35916e-015	1.56778e-015	3.77011e-015
-5.86227e-015	-4.41159e-017	-2.80242e-016	7.54809e-015	8.41553e-015	7.55066e-015	4.85914e-015	-3.70477e-015	-3.85291e-016	-2.27353e-015	3.53824e-016	3.64108e-015	-1.66715e-015	-2.57402e-015	9.60137e-015	8.89934e-015	1.11519e-014	7.19027e-015	4.14218e-015	5.25488e-016	7.53561e-016	5.4499e-015	1.49487e-015	1.50123e-015	3.91687e-015
-5.98458e-015	5.91906e-017	-2.92997e-016	7.50422e-015	8.62649e-015	7.71134e-015	4.98225e-015	-3.61096e-015	-4.96255e-016	-2.02454e-015	4.24848e-016	3.45997e-015	-1.73443e-015	-2.62968e-015	9.46495e-015	8.79299e-015	1.15543e-014	7.35041e-015	4.2338e-015	1.09612e-015	5.31729e-016	5.32429e-015	1.63413e-015	1.42363e-015	4.05448e-015
-6.1001e-015	1.69661e-016	-3.12475e-016	7.46655e-015	8.83788e-015	7.86374e-015	5.10815e-015	-3.46336e-015	-6.00483e-016	-1.75793e-015	4.70507e-016	3.24585e-015	-1.81149e-015	-2.66995e-015	9.33892e-015	8.67326e-015	1.19345e-014	7.50376e-015	4.3299e-015	1.67038e-015	3.23531e-016	5.18331e-015	1.77607e-015	1.33542e-015	4.1816e-015
-6.20781e-015	2.85357e-016	-3.38787e-016	7.43561e-015	9.04782e-015	8.00689e-015	5.23432e-015	-3.26273e-015	-6.96773e-016	-1.47632e-015	4.91171e-016	3.00042e-015	-1.89808e-015	-2.69575e-015	9.22331e-015	8.5412e-015	1.22892e-014	7.64943e-015	4.43135e-015	2.24456e-015	1.29847e-016	5.02975e-015	1.91943e-015	1.2365e-015	4.29733e-015
-6.30689e-015	4.04859e-016	-3.71605e-016	7.4116e-015	9.2538e-015	8.13987e-015	5.35846e-015	-3.01089e-015	-7.84044e-016	-1.18305e-015	4.86811e-016	2.72619e-015	-1.99431e-015	-2.70832e-015	9.11875e-015	8.39789e-015	1.2616e-014	7.78584e-015	4.53867e-015	2.81393e-015	-4.85419e-017	4.86571e-015	2.06245e-015	1.12751e-015	4.40044e-015
-6.39648e-015	5.26216e-016	-4.11242e-016	7.39479e-015	9.45448e-015	8.26202e-015	5.47796e-015	-2.70991e-015	-8.61259e-016	-8.81089e-016	4.58276e-016	2.4255e-015	-2.09961e-015	-2.70939e-015	9.02483e-015	8.24401e-015	1.29118e-014	7.91193e-015	4.65196e-015	3.3733e-015	-2.11331e-016	4.69434e-015	2.20433e-015	1.00925e-015	4.49012e-015
-6.47519e-015	6.46542e-016	-4.57633e-016	7.38557e-015	9.64738e-015	8.37221e-015	5.59037e-015	-2.36378e-015	-9.27564e-016	-5.73566e-016	4.06075e-016	2.10042e-015	-2.21428e-015	-2.69992e-015	8.94145e-015	8.08107e-015	1.31739e-014	8.02622e-015	4.77084e-015	3.91816e-015	-3.57442e-016	4.51854e-015	2.34397e-015	8.82181e-016	4.56531e-015
-6.54175e-015	7.63747e-016	-5.10108e-016	7.38385e-015	9.8303e-015	8.46983e-015	5.69322e-015	-1.97634e-015	-9.82345e-016	-2.64227e-016	3.31572e-016	1.7531e-015	-2.33834e-015	-2.68194e-015	8.86767e-015	7.91065e-015	1.34006e-014	8.12737e-015	4.895e-015	4.44392e-015	-4.86739e-016	4.34057e-015	2.47973e-015	7.4707e-016	4.6246e-015
-6.59509e-015	8.75446e-016	-5.69021e-016	7.38936e-015	1.00009e-014	8.55355e-015	5.78436e-015	-1.55134e-015	-1.02484e-015	4.24997e-017	2.35609e-016	1.3869e-015	-2.47044e-015	-2.65651e-015	8.80217e-015	7.73374e-015	1.35895e-014	8.21441e-015	5.02449e-015	4.94545e-015	-5.99434e-016	4.16283e-015	2.60929e-015	6.05211e-016	4.66692e-015
-6.63463e-015	9.79031e-016	-6.33974e-016	7.40151e-015	1.01572e-014	8.62298e-015	5.86138e-015	-1.09264e-015	-1.05475e-015	3.43243e-016	1.19135e-016	1.005e-015	-2.60998e-015	-2.62526e-015	8.74381e-015	7.55195e-015	1.37381e-014	8.28564e-015	5.15923e-015	5.4186e-015	-6.96043e-016	3.98787e-015	2.73102e-015	4.57169e-016	4.69149e-015
-6.65962e-015	1.07232e-015	-7.04773e-016	7.42046e-015	1.02975e-014	8.67794e-015	5.92209e-015	-6.05015e-016	-1.0712e-015	6.3471e-016	-1.5597e-017	6.10092e-016	-2.75698e-015	-2.59065e-015	8.6909e-015	7.366e-015	1.38446e-014	8.3393e-015	5.29782e-015	5.85937e-015	-7.77118e-016	3.81789e-015	2.84404e-015	3.03744e-016	4.69727e-015
-6.66923e-015	1.15309e-015	-7.81219e-016	7.44545e-015	1.04199e-014	8.71713e-015	5.96475e-015	-9.33276e-017	-1.0739e-015	9.12601e-016	-1.66918e-016	2.05311e-016	-2.9099e-015	-2.55454e-015	8.64202e-015	7.17742e-015	1.39067e-014	8.37444e-015	5.43936e-015	6.2628e-015	-8.43253e-016	3.65389e-015	2.94708e-015	1.46557e-016	4.68371e-015
-6.66252e-015	1.21906e-015	-8.62766e-016	7.47562e-015	1.0523e-014	8.7403e-015	5.98783e-015	4.37252e-016	-1.06302e-015	1.17388e-015	-3.32435e-016	-2.05884e-016	-3.06756e-015	-2.51883e-015	8.59578e-015	6.98738e-015	1.39234e-014	8.39033e-015	5.58275e-015	6.62461e-015	-8.95234e-016	3.49748e-015	3.03856e-015	-1.3468e-017	4.64991e-015
-6.63885e-015	1.26774e-015	-9.49389e-016	7.5098e-015	1.06047e-014	8.74735e-015	5.98927e-015	9.81682e-016	-1.03842e-015	1.41511e-015	-5.09551e-016	-6.20046e-016	-3.22934e-015	-2.48558e-015	8.55088e-015	6.7974e-015	1.38939e-014	8.38544e-015	5.72623e-015	6.94165e-015	-9.3386e-016	3.34992e-015	3.11724e-015	-1.75078e-016	4.595e-015
-6.59755e-015	1.29701e-015	-1.04137e-015	7.54735e-015	1.06636e-014	8.7377e-015	5.96836e-015	1.53409e-015	-9.99797e-016	1.63302e-015	-6.9613e-016	-1.03426e-015	-3.39352e-015	-2.45592e-015	8.50568e-015	6.60898e-015	1.38173e-014	8.35807e-015	5.86847e-015	7.2108e-015	-9.60601e-016	3.21212e-015	3.1818e-015	-3.36645e-016	4.5187e-015
-6.53855e-015	1.30444e-015	-1.13762e-015	7.58697e-015	1.06986e-014	8.71048e-015	5.92371e-015	2.08907e-015	-9.4721e-016	1.8254e-015	-8.89486e-016	-1.44443e-015	-3.5585e-015	-2.4321e-015	8.45766e-015	6.42276e-015	1.36933e-014	8.30714e-015	6.00799e-015	7.42829e-015	-9.76664e-016	3.08549e-015	3.23103e-015	-4.96735e-016	4.42152e-015
-6.46175e-015	1.28866e-015	-1.23744e-015	7.62756e-015	1.07083e-014	8.66554e-015	5.85533e-015	2.64047e-015	-8.81369e-016	1.9903e-015	-1.08748e-015	-1.84781e-015	-3.72346e-015	-2.41515e-015	8.40452e-015	6.2398e-015	1.35214e-014	8.23182e-015	6.14336e-015	7.59152e-015	-9.822e-016	2.97008e-015	3.26376e-015	-6.54243e-016	4.30364e-015
-6.36653e-015	1.24857e-015	-1.34016e-015	7.6676e-015	1.06915e-014	8.60305e-015	5.76306e-015	3.18276e-015	-8.02906e-016	2.1252e-015	-1.28742e-015	-2.24179e-015	-3.8872e-015	-2.40691e-015	8.34457e-015	6.06133e-015	1.33019e-014	8.13138e-015	6.27273e-015	7.6979e-015	-9.78361e-016	2.866e-015	3.27956e-015	-8.07349e-016	4.16498e-015
-6.25348e-015	1.18282e-015	-1.44524e-015	7.70536e-015	1.06477e-014	8.52226e-015	5.64603e-015	3.71014e-015	-7.13057e-016	2.22862e-015	-1.48663e-015	-2.6227e-015	-4.0485e-015	-2.40871e-015	8.27589e-015	5.88747e-015	1.30358e-014	8.00595e-015	6.39346e-015	7.74495e-015	-9.66204e-016	2.77314e-015	3.27791e-015	-9.54799e-016	4.0062e-015
-6.12304e-015	1.09041e-015	-1.55235e-015	7.73947e-015	1.05762e-014	8.42345e-015	5.50426e-015	4.21714e-015	-6.1251e-016	2.30004e-015	-1.68226e-015	-2.98845e-015	-4.20648e-015	-2.42161e-015	8.19609e-015	5.71879e-015	1.27234e-014	7.85452e-015	6.50294e-015	7.7314e-015	-9.4698e-016	2.69159e-015	3.25812e-015	-1.0955e-015	3.82772e-015
-5.9753e-015	9.70279e-016	-1.66079e-015	7.76848e-015	1.04762e-014	8.30585e-015	5.33821e-015	4.69862e-015	-5.02446e-016	2.33847e-015	-1.87236e-015	-3.33723e-015	-4.35953e-015	-2.44712e-015	8.10369e-015	5.55542e-015	1.23666e-014	7.6765e-015	6.5992e-015	7.65665e-015	-9.2174e-016	2.62037e-015	3.21968e-015	-1.22832e-015	3.63083e-015
-5.81101e-015	8.21872e-016	-1.76953e-015	7.7901e-015	1.03471e-014	8.16956e-015	5.14831e-015	5.15005e-015	-3.84612e-016	2.34372e-015	-2.05417e-015	-3.66676e-015	-4.50657e-015	-2.48551e-015	7.9969e-015	5.39784e-015	1.19673e-014	7.47227e-015	6.6799e-015	7.52024e-015	-8.91782e-016	2.55896e-015	3.16242e-015	-1.35225e-015	3.41639e-015
-5.63154e-015	6.45404e-016	-1.87825e-015	7.80283e-015	1.0189e-014	8.01554e-015	4.93505e-015	5.56618e-015	-2.60109e-016	2.31618e-015	-2.22575e-015	-3.97567e-015	-4.64625e-015	-2.53702e-015	7.87449e-015	5.24611e-015	1.15276e-014	7.2409e-015	6.74246e-015	7.32203e-015	-8.58256e-016	2.50609e-015	3.08618e-015	-1.46601e-015	3.18578e-015
-5.43812e-015	4.41098e-016	-1.98634e-015	7.80459e-015	1.00021e-014	7.84399e-015	4.69965e-015	5.94263e-015	-1.30178e-016	2.25615e-015	-2.38509e-015	-4.26359e-015	-4.77737e-015	-2.60169e-015	7.73448e-015	5.1002e-015	1.10492e-014	6.98255e-015	6.78416e-015	7.06305e-015	-8.21763e-016	2.46018e-015	2.99152e-015	-1.56926e-015	2.94008e-015
-5.23213e-015	2.10404e-016	-2.0929e-015	7.79324e-015	9.78699e-015	7.65506e-015	4.44358e-015	6.27563e-015	3.62335e-018	2.16436e-015	-2.5305e-015	-4.52849e-015	-4.89906e-015	-2.6797e-015	7.57522e-015	4.95985e-015	1.05348e-014	6.69774e-015	6.80273e-015	6.74457e-015	-7.83405e-016	2.41911e-015	2.87854e-015	-1.66114e-015	2.68109e-015
-5.01508e-015	-4.60962e-017	-2.19758e-015	7.76722e-015	9.5438e-015	7.44979e-015	4.16834e-015	6.56223e-015	1.39919e-016	2.04281e-015	-2.66059e-015	-4.76895e-015	-5.01078e-015	-2.7702e-015	7.39546e-015	4.82518e-015	9.98817e-015	6.38729e-015	6.79597e-015	6.36853e-015	-7.43804e-016	2.3819e-015	2.74802e-015	-1.741e-015	2.41007e-015
-4.78892e-015	-3.2725e-016	-2.29993e-015	7.72475e-015	9.27306e-015	7.2288e-015	3.87561e-015	6.79905e-015	2.77216e-016	1.89392e-015	-2.77435e-015	-4.9841e-015	-5.11188e-015	-2.87256e-015	7.19439e-015	4.69554e-015	9.41207e-015	6.05151e-015	6.76291e-015	5.93733e-015	-7.03115e-016	2.3469e-015	2.60099e-015	-1.80849e-015	2.12876e-015
-4.55532e-015	-6.30904e-016	-2.39895e-015	7.66458e-015	8.97571e-015	6.99325e-015	3.56706e-015	6.98342e-015	4.13733e-016	1.71978e-015	-2.87095e-015	-5.17404e-015	-5.2018e-015	-2.98543e-015	6.97079e-015	4.57001e-015	8.81009e-015	5.6913e-015	6.70141e-015	5.45411e-015	-6.61587e-016	2.31239e-015	2.439e-015	-1.86359e-015	1.83932e-015
-4.31599e-015	-9.55106e-016	-2.49441e-015	7.58517e-015	8.65271e-015	6.74317e-015	3.24502e-015	7.11311e-015	5.47718e-016	1.52254e-015	-2.94959e-015	-5.33895e-015	-5.28e-015	-3.10753e-015	6.72391e-015	4.44765e-015	8.18578e-015	5.30821e-015	6.6092e-015	4.92306e-015	-6.20226e-016	2.27583e-015	2.2628e-015	-1.9064e-015	1.54418e-015
-4.07311e-015	-1.29729e-015	-2.58539e-015	7.48511e-015	8.3054e-015	6.47916e-015	2.91177e-015	7.18618e-015	6.77827e-016	1.30528e-015	-3.00985e-015	-5.47872e-015	-5.34581e-015	-3.23772e-015	6.45348e-015	4.32725e-015	7.54332e-015	4.90403e-015	6.48451e-015	4.34829e-015	-5.79945e-016	2.23575e-015	2.07371e-015	-1.9371e-015	1.24507e-015
-3.82813e-015	-1.655e-015	-2.67108e-015	7.36325e-015	7.93534e-015	6.20182e-015	2.56921e-015	7.20256e-015	8.02603e-016	1.07055e-015	-3.05081e-015	-5.59385e-015	-5.39932e-015	-3.37413e-015	6.15942e-015	4.20823e-015	6.88671e-015	4.48009e-015	6.32632e-015	3.73385e-015	-5.40704e-016	2.19011e-015	1.87318e-015	-1.95612e-015	9.43662e-016
-3.5837e-015	-2.02544e-015	-2.75136e-015	7.21849e-015	7.54443e-015	5.91293e-015	2.21941e-015	7.16139e-015	9.2116e-016	8.2219e-016	-3.07254e-015	-5.68447e-015	-5.44079e-015	-3.51485e-015	5.84253e-015	4.08936e-015	6.21933e-015	4.03841e-015	6.13303e-015	3.08452e-015	-5.02823e-016	2.13699e-015	1.66217e-015	-1.96406e-015	6.42596e-016
-3.34193e-015	-2.40572e-015	-2.82624e-015	7.0501e-015	7.1342e-015	5.61365e-015	1.86414e-015	7.06226e-015	1.03147e-015	5.63336e-016	-3.07548e-015	-5.75156e-015	-5.46975e-015	-3.65743e-015	5.50342e-015	3.97027e-015	5.54612e-015	3.58053e-015	5.90463e-015	2.40566e-015	-4.66563e-016	2.07449e-015	1.4426e-015	-1.96159e-015	3.44305e-016
-3.10464e-015	-2.79249e-015	-2.89519e-015	6.85777e-015	6.70619e-015	5.30509e-015	1.5059e-015	6.90526e-015	1.1321e-015	2.97657e-016	-3.06021e-015	-5.79647e-015	-5.486e-015	-3.7993e-015	5.14241e-015	3.84992e-015	4.87153e-015	3.10845e-015	5.64047e-015	1.70328e-015	-4.31973e-016	2.00075e-015	1.21591e-015	-1.94988e-015	5.042e-017
-2.87423e-015	-3.18207e-015	-2.95783e-015	6.64063e-015	6.263e-015	4.98802e-015	1.14673e-015	6.69135e-015	1.22147e-015	2.85487e-017	-3.02775e-015	-5.81978e-015	-5.49028e-015	-3.93861e-015	4.76039e-015	3.72723e-015	4.19926e-015	2.62451e-015	5.34011e-015	9.82213e-016	-3.9936e-016	1.91363e-015	9.84127e-016	-1.93042e-015	-2.37453e-016
-2.65279e-015	-3.57088e-015	-3.01424e-015	6.39893e-015	5.80721e-015	4.66346e-015	7.88316e-016	6.42214e-015	1.29835e-015	-2.40371e-016	-2.97858e-015	-5.82248e-015	-5.48298e-015	-4.07302e-015	4.3577e-015	3.60137e-015	3.5342e-015	2.13156e-015	5.00337e-015	2.49039e-016	-3.68827e-016	1.81212e-015	7.49143e-016	-1.90417e-015	-5.16916e-016
-2.44266e-015	-3.95518e-015	-3.06431e-015	6.1331e-015	5.34077e-015	4.33225e-015	4.32328e-016	6.09953e-015	1.36121e-015	-5.05537e-016	-2.91386e-015	-5.80651e-015	-5.46485e-015	-4.19989e-015	3.93626e-015	3.47123e-015	2.88e-015	1.63185e-015	4.62968e-015	-4.89644e-016	-3.40361e-016	1.69571e-015	5.12748e-016	-1.87296e-015	-7.86041e-016
-2.24508e-015	-4.33175e-015	-3.10766e-015	5.84309e-015	4.86636e-015	3.99607e-015	8.03283e-017	5.72557e-015	1.40981e-015	-7.64017e-016	-2.83473e-015	-5.7739e-015	-5.43671e-015	-4.31653e-015	3.49765e-015	3.33639e-015	2.24056e-015	1.1284e-015	4.21987e-015	-1.22766e-015	-3.14188e-016	1.56251e-015	2.76866e-016	-1.83879e-015	-1.04311e-015
-2.06181e-015	-4.69719e-015	-3.14455e-015	5.52925e-015	4.38623e-015	3.65543e-015	-2.66411e-016	5.30316e-015	1.44356e-015	-1.01264e-015	-2.74296e-015	-5.72542e-015	-5.39869e-015	-4.42083e-015	3.04374e-015	3.19553e-015	1.61918e-015	6.2437e-016	3.77516e-015	-1.95816e-015	-2.90753e-016	1.41175e-015	4.34362e-017	-1.80259e-015	-1.2863e-015
-1.89447e-015	-5.04837e-015	-3.17488e-015	5.19224e-015	3.9025e-015	3.31059e-015	-6.06884e-016	4.83541e-015	1.46148e-015	-1.24901e-015	-2.64039e-015	-5.6622e-015	-5.35149e-015	-4.51038e-015	2.57659e-015	3.04832e-015	1.01922e-015	1.2241e-016	3.29688e-015	-2.67475e-015	-2.70059e-016	1.24226e-015	-1.86029e-016	-1.76554e-015	-1.51469e-015
-1.74397e-015	-5.38168e-015	-3.1985e-015	4.83404e-015	3.4183e-015	2.96299e-015	-9.39975e-016	4.32573e-015	1.46257e-015	-1.47022e-015	-2.52864e-015	-5.58555e-015	-5.29628e-015	-4.58279e-015	2.09829e-015	2.89404e-015	4.44022e-016	-3.75184e-016	2.78685e-015	-3.3707e-015	-2.52105e-016	1.05351e-015	-4.10294e-016	-1.72948e-015	-1.72658e-015
-1.61101e-015	-5.69354e-015	-3.21572e-015	4.45576e-015	2.9357e-015	2.6133e-015	-1.26487e-015	3.77781e-015	1.44602e-015	-1.67383e-015	-2.41014e-015	-5.49774e-015	-5.23338e-015	-4.63584e-015	1.61051e-015	2.73322e-015	-1.03517e-016	-8.65942e-016	2.2476e-015	-4.03933e-015	-2.36747e-016	8.45788e-016	-6.27575e-016	-1.69573e-015	-1.92077e-015
-1.4959e-015	-5.98169e-015	-3.22708e-015	4.05856e-015	2.45725e-015	2.26238e-015	-1.58047e-015	3.19522e-015	1.41173e-015	-1.85805e-015	-2.28623e-015	-5.40049e-015	-5.1636e-015	-4.66791e-015	1.11594e-015	2.56579e-015	-6.20338e-016	-1.34727e-015	1.68023e-015	-4.67418e-015	-2.24503e-016	6.1891e-016	-8.36726e-016	-1.66633e-015	-2.09681e-015
-1.39918e-015	-6.24346e-015	-3.23213e-015	3.64394e-015	1.98587e-015	1.91016e-015	-1.88614e-015	2.58201e-015	1.35981e-015	-2.02152e-015	-2.15909e-015	-5.29534e-015	-5.08779e-015	-4.67723e-015	6.17712e-016	2.39116e-015	-1.10463e-015	-1.81715e-015	1.08704e-015	-5.26997e-015	-2.16145e-016	3.73292e-016	-1.03671e-015	-1.64304e-015	-2.25397e-015
-1.32111e-015	-6.47702e-015	-3.23136e-015	3.21394e-015	1.52314e-015	1.55666e-015	-2.18196e-015	1.94228e-015	1.29078e-015	-2.16319e-015	-2.03026e-015	-5.18454e-015	-5.00602e-015	-4.66222e-015	1.18501e-016	2.21013e-015	-1.5545e-015	-2.27276e-015	4.70461e-016	-5.8216e-015	-2.11427e-016	1.09584e-016	-1.22677e-015	-1.62777e-015	-2.39172e-015
-1.26172e-015	-6.68012e-015	-3.22523e-015	2.77115e-015	1.07071e-015	1.20286e-015	-2.46781e-015	1.27988e-015	1.20479e-015	-2.28245e-015	-1.90158e-015	-5.06954e-015	-4.91923e-015	-4.62168e-015	-3.79279e-016	2.02296e-015	-1.96842e-015	-2.71167e-015	-1.66152e-016	-6.32335e-015	-2.1097e-016	-1.71595e-016	-1.40545e-015	-1.62208e-015	-2.50957e-015
-1.22071e-015	-6.85057e-015	-3.21371e-015	2.31796e-015	6.31567e-016	8.49304e-016	-2.74396e-015	6.00018e-016	1.10096e-015	-2.37888e-015	-1.77524e-015	-4.95128e-015	-4.82869e-015	-4.5548e-015	-8.7327e-016	1.83069e-015	-2.34544e-015	-3.13146e-015	-8.19725e-016	-6.7699e-015	-2.15012e-016	-4.69442e-016	-1.57176e-015	-1.62659e-015	-2.60779e-015
-1.19774e-015	-6.98709e-015	-3.19748e-015	1.85645e-015	2.07824e-016	4.95903e-016	-3.01096e-015	-9.28444e-017	9.80105e-016	-2.45187e-015	-1.65228e-015	-4.83102e-015	-4.73479e-015	-4.46056e-015	-1.36043e-015	1.63394e-015	-2.68526e-015	-3.52991e-015	-1.48778e-015	-7.15768e-015	-2.24121e-016	-7.82882e-016	-1.72504e-015	-1.64239e-015	-2.68674e-015
-1.19172e-015	-7.08887e-015	-3.17677e-015	1.38943e-015	-1.98231e-016	1.43315e-016	-3.26942e-015	-7.94714e-016	8.43013e-016	-2.50154e-015	-1.53449e-015	-4.7103e-015	-4.6382e-015	-4.33934e-015	-1.8387e-015	1.43349e-015	-2.98765e-015	-3.9053e-015	-2.16645e-015	-7.48323e-015	-2.38905e-016	-1.11038e-015	-1.8646e-015	-1.67055e-015	-2.74649e-015
-1.20128e-015	-7.15553e-015	-3.15195e-015	9.19194e-016	-5.85009e-016	-2.09052e-016	-3.51978e-015	-1.50129e-015	6.90022e-016	-2.52887e-015	-1.42365e-015	-4.5902e-015	-4.53932e-015	-4.19156e-015	-2.30547e-015	1.23034e-015	-3.25232e-015	-4.25577e-015	-2.8519e-015	-7.74338e-015	-2.5974e-016	-1.45092e-015	-1.99005e-015	-1.71228e-015	-2.78817e-015
-1.22554e-015	-7.18627e-015	-3.12334e-015	4.48432e-016	-9.51265e-016	-5.61035e-016	-3.76277e-015	-2.20836e-015	5.21995e-016	-2.53465e-015	-1.32146e-015	-4.47149e-015	-4.43895e-015	-4.01791e-015	-2.75844e-015	1.02584e-015	-3.48007e-015	-4.58057e-015	-3.54114e-015	-7.93517e-015	-2.87459e-016	-1.8032e-015	-2.10079e-015	-1.76783e-015	-2.81274e-015
-1.26311e-015	-7.18157e-015	-3.09095e-015	-1.98917e-017	-1.29547e-015	-9.12821e-016	-3.99912e-015	-2.91244e-015	3.40524e-016	-2.52e-015	-1.22915e-015	-4.35557e-015	-4.33785e-015	-3.81928e-015	-3.19583e-015	8.20842e-016	-3.67197e-015	-4.87889e-015	-4.2306e-015	-8.05708e-015	-3.22761e-016	-2.16579e-015	-2.19762e-015	-1.83767e-015	-2.8207e-015
-1.31208e-015	-7.14203e-015	-3.05553e-015	-4.83048e-016	-1.61663e-015	-1.26506e-015	-4.23026e-015	-3.60892e-015	1.46511e-016	-2.48697e-015	-1.14771e-015	-4.24346e-015	-4.23605e-015	-3.59633e-015	-3.61573e-015	6.16254e-016	-3.8292e-015	-5.14895e-015	-4.9162e-015	-8.1083e-015	-3.65908e-016	-2.53657e-015	-2.28061e-015	-1.92136e-015	-2.81306e-015
-1.37013e-015	-7.06882e-015	-3.01752e-015	-9.38466e-016	-1.9137e-015	-1.61795e-015	-4.45763e-015	-4.2933e-015	-5.88954e-017	-2.43789e-015	-1.07818e-015	-4.13617e-015	-4.13408e-015	-3.35086e-015	-4.01644e-015	4.13568e-016	-3.95397e-015	-5.39026e-015	-5.59387e-015	-8.08796e-015	-4.17531e-016	-2.91354e-015	-2.35008e-015	-2.01918e-015	-2.79129e-015
-1.43574e-015	-6.96269e-015	-2.97705e-015	-1.3838e-015	-2.18617e-015	-1.97192e-015	-4.6825e-015	-4.96279e-015	-2.7475e-016	-2.37504e-015	-1.02157e-015	-4.03454e-015	-4.03221e-015	-3.08524e-015	-4.39629e-015	2.1481e-016	-4.04857e-015	-5.60278e-015	-6.26014e-015	-7.99625e-015	-4.77941e-016	-3.29532e-015	-2.40616e-015	-2.13068e-015	-2.75688e-015
-1.50633e-015	-6.82558e-015	-2.93383e-015	-1.81682e-015	-2.43325e-015	-2.32799e-015	-4.9061e-015	-5.61387e-015	-4.99476e-016	-2.30055e-015	-9.78769e-016	-3.93907e-015	-3.93039e-015	-2.8014e-015	-4.75379e-015	2.11686e-017	-4.11535e-015	-5.78593e-015	-6.91144e-015	-7.83401e-015	-5.47547e-016	-3.67938e-015	-2.45013e-015	-2.255e-015	-2.71134e-015
-1.57993e-015	-6.6584e-015	-2.88834e-015	-2.23516e-015	-2.65485e-015	-2.68649e-015	-5.12915e-015	-6.24271e-015	-7.3095e-016	-2.21708e-015	-9.49919e-016	-3.85059e-015	-3.82911e-015	-2.50204e-015	-5.0875e-015	-1.66174e-016	-4.15659e-015	-5.93979e-015	-7.54457e-015	-7.60213e-015	-6.27075e-016	-4.0632e-015	-2.48234e-015	-2.39105e-015	-2.65609e-015
-1.65393e-015	-6.46382e-015	-2.84096e-015	-2.63645e-015	-2.85092e-015	-3.04831e-015	-5.35293e-015	-6.84736e-015	-9.6858e-016	-2.12719e-015	-9.35763e-016	-3.76986e-015	-3.72864e-015	-2.19012e-015	-5.39676e-015	-3.46036e-016	-4.1749e-015	-6.06536e-015	-8.15582e-015	-7.30339e-015	-7.17428e-016	-4.44471e-015	-2.50302e-015	-2.53742e-015	-2.59271e-015
-1.72689e-015	-6.24419e-015	-2.7919e-015	-3.01903e-015	-3.02162e-015	-3.41376e-015	-5.57868e-015	-7.42504e-015	-1.21072e-015	-2.03432e-015	-9.36661e-016	-3.69748e-015	-3.62935e-015	-1.86885e-015	-5.68063e-015	-5.16778e-016	-4.17318e-015	-6.16354e-015	-8.74135e-015	-6.93992e-015	-8.18637e-016	-4.82211e-015	-2.51288e-015	-2.69273e-015	-2.523e-015
-1.79669e-015	-6.00193e-015	-2.74133e-015	-3.38089e-015	-3.16747e-015	-3.78328e-015	-5.80745e-015	-7.9732e-015	-1.45597e-015	-1.94084e-015	-9.5293e-016	-3.63444e-015	-3.53221e-015	-1.5418e-015	-5.93829e-015	-6.77474e-016	-4.1547e-015	-6.23504e-015	-9.2982e-015	-6.51568e-015	-9.30965e-016	-5.19335e-015	-2.51332e-015	-2.85543e-015	-2.44851e-015
-1.86171e-015	-5.74024e-015	-2.68914e-015	-3.72013e-015	-3.28912e-015	-4.1563e-015	-6.04021e-015	-8.49009e-015	-1.70282e-015	-1.84931e-015	-9.84422e-016	-3.58105e-015	-3.43696e-015	-1.21247e-015	-6.169e-015	-8.27206e-016	-4.12298e-015	-6.28092e-015	-9.82345e-015	-6.0342e-015	-1.0553e-015	-5.55603e-015	-2.50512e-015	-3.02408e-015	-2.37099e-015
-1.91981e-015	-5.46148e-015	-2.63599e-015	-4.03537e-015	-3.38773e-015	-4.53323e-015	-6.27822e-015	-8.9746e-015	-1.94966e-015	-1.76256e-015	-1.03095e-015	-3.53777e-015	-3.34388e-015	-8.84527e-016	-6.37344e-015	-9.65166e-016	-4.08101e-015	-6.30227e-015	-1.03146e-014	-5.50024e-015	-1.19169e-015	-5.90843e-015	-2.48957e-015	-3.19654e-015	-2.29168e-015
-1.96947e-015	-5.16832e-015	-2.58213e-015	-4.32522e-015	-3.46441e-015	-4.91355e-015	-6.52182e-015	-9.4253e-015	-2.19508e-015	-1.68323e-015	-1.09236e-015	-3.50474e-015	-3.25339e-015	-5.61201e-016	-6.55194e-015	-1.09078e-015	-4.03197e-015	-6.30092e-015	-1.07688e-014	-4.91832e-015	-1.33937e-015	-6.24872e-015	-2.46722e-015	-3.3705e-015	-2.21249e-015
-2.00936e-015	-4.86415e-015	-2.52701e-015	-4.58926e-015	-3.52057e-015	-5.29802e-015	-6.77121e-015	-9.84102e-015	-2.43766e-015	-1.61394e-015	-1.16798e-015	-3.48295e-015	-3.16606e-015	-2.46137e-016	-6.70505e-015	-1.20355e-015	-3.97901e-015	-6.27871e-015	-1.11836e-014	-4.29372e-015	-1.49821e-015	-6.57523e-015	-2.43922e-015	-3.5434e-015	-2.13441e-015
-2.03835e-015	-4.5518e-015	-2.47053e-015	-4.8268e-015	-3.55777e-015	-5.68698e-015	-7.02734e-015	-1.02212e-014	-2.67593e-015	-1.55694e-015	-1.25777e-015	-3.47336e-015	-3.08263e-015	5.66679e-017	-6.83288e-015	-1.30292e-015	-3.92507e-015	-6.23762e-015	-1.1557e-014	-3.63278e-015	-1.6679e-015	-6.8858e-015	-2.40584e-015	-3.71291e-015	-2.05898e-015
-2.05558e-015	-4.23409e-015	-2.41319e-015	-5.03735e-015	-3.57761e-015	-6.07968e-015	-7.29126e-015	-1.05656e-014	-2.90811e-015	-1.51441e-015	-1.36123e-015	-3.4754e-015	-3.00356e-015	3.43625e-016	-6.93693e-015	-1.38958e-015	-3.87386e-015	-6.17965e-015	-1.18867e-014	-2.94129e-015	-1.84824e-015	-7.17864e-015	-2.36836e-015	-3.87672e-015	-1.98752e-015
-2.06078e-015	-3.91421e-015	-2.35526e-015	-5.2211e-015	-3.5827e-015	-6.47597e-015	-7.56318e-015	-1.08727e-014	-3.13264e-015	-1.48856e-015	-1.47743e-015	-3.48939e-015	-2.92914e-015	6.11756e-016	-7.01797e-015	-1.46366e-015	-3.82797e-015	-6.10734e-015	-1.21718e-014	-2.22526e-015	-2.03885e-015	-7.45224e-015	-2.32766e-015	-4.03238e-015	-1.92056e-015
-2.05278e-015	-3.59511e-015	-2.29633e-015	-5.37843e-015	-3.57522e-015	-6.87576e-015	-7.84282e-015	-1.11432e-014	-3.34814e-015	-1.48084e-015	-1.60597e-015	-3.51587e-015	-2.86018e-015	8.57734e-016	-7.07729e-015	-1.52574e-015	-3.78924e-015	-6.02287e-015	-1.24113e-014	-1.49114e-015	-2.23855e-015	-7.70513e-015	-2.28465e-015	-4.17702e-015	-1.85844e-015
-2.03139e-015	-3.27935e-015	-2.23652e-015	-5.5092e-015	-3.55747e-015	-7.27803e-015	-8.12994e-015	-1.13777e-014	-3.55288e-015	-1.49187e-015	-1.74542e-015	-3.55408e-015	-2.79671e-015	1.07857e-015	-7.11683e-015	-1.57647e-015	-3.75999e-015	-5.928e-015	-1.26041e-014	-7.45336e-016	-2.44677e-015	-7.93621e-015	-2.24009e-015	-4.30858e-015	-1.80242e-015
-1.99712e-015	-2.96917e-015	-2.1753e-015	-5.61432e-015	-3.53176e-015	-7.68158e-015	-8.42433e-015	-1.15764e-014	-3.74583e-015	-1.52228e-015	-1.89548e-015	-3.60339e-015	-2.73896e-015	1.27158e-015	-7.1384e-015	-1.61661e-015	-3.74251e-015	-5.82534e-015	-1.27487e-014	6.01625e-018	-2.66274e-015	-8.14408e-015	-2.19433e-015	-4.42492e-015	-1.75305e-015
-1.95094e-015	-2.66642e-015	-2.11321e-015	-5.69466e-015	-3.50006e-015	-8.08558e-015	-8.7253e-015	-1.17407e-014	-3.92613e-015	-1.57267e-015	-2.05574e-015	-3.66377e-015	-2.68791e-015	1.4341e-015	-7.14316e-015	-1.64821e-015	-3.73845e-015	-5.7177e-015	-1.28451e-014	7.55674e-016	-2.88479e-015	-8.32781e-015	-2.14752e-015	-4.52338e-015	-1.71041e-015
-1.89351e-015	-2.37343e-015	-2.05043e-015	-5.75155e-015	-3.46475e-015	-8.48918e-015	-9.03208e-015	-1.18712e-014	-4.09211e-015	-1.64318e-015	-2.22529e-015	-3.73472e-015	-2.64356e-015	1.56385e-015	-7.13343e-015	-1.6726e-015	-3.74913e-015	-5.60679e-015	-1.28933e-014	1.49703e-015	-3.11159e-015	-8.48569e-015	-2.10047e-015	-4.60186e-015	-1.67501e-015
-1.82568e-015	-2.09204e-015	-1.98685e-015	-5.78606e-015	-3.42821e-015	-8.89096e-015	-9.34397e-015	-1.19691e-014	-4.24276e-015	-1.73412e-015	-2.40352e-015	-3.81556e-015	-2.60644e-015	1.65892e-015	-7.11137e-015	-1.69088e-015	-3.77573e-015	-5.49428e-015	-1.28926e-014	2.22419e-015	-3.34178e-015	-8.61666e-015	-2.05324e-015	-4.65781e-015	-1.64644e-015
-1.74837e-015	-1.82389e-015	-1.92246e-015	-5.79967e-015	-3.39319e-015	-9.28912e-015	-9.65994e-015	-1.20357e-014	-4.37761e-015	-1.84584e-015	-2.58906e-015	-3.90577e-015	-2.57729e-015	1.71824e-015	-7.07908e-015	-1.70486e-015	-3.81852e-015	-5.38217e-015	-1.28441e-014	2.93131e-015	-3.57348e-015	-8.72004e-015	-2.00609e-015	-4.68954e-015	-1.62463e-015
-1.66258e-015	-1.57009e-015	-1.85761e-015	-5.7938e-015	-3.36227e-015	-9.68222e-015	-9.97912e-015	-1.20736e-014	-4.49552e-015	-1.97746e-015	-2.78109e-015	-4.005e-015	-2.55657e-015	1.74129e-015	-7.03786e-015	-1.71619e-015	-3.87745e-015	-5.2722e-015	-1.27488e-014	3.61261e-015	-3.80547e-015	-8.79522e-015	-1.95901e-015	-4.6954e-015	-1.60987e-015
-1.57017e-015	-1.33165e-015	-1.79272e-015	-5.76962e-015	-3.3379e-015	-1.00682e-014	-1.03002e-014	-1.20832e-014	-4.59633e-015	-2.12786e-015	-2.97922e-015	-4.11258e-015	-2.54435e-015	1.72773e-015	-6.98993e-015	-1.7264e-015	-3.95245e-015	-5.16575e-015	-1.26076e-014	4.26164e-015	-4.03599e-015	-8.84177e-015	-1.91174e-015	-4.67453e-015	-1.6014e-015
-1.47286e-015	-1.10925e-015	-1.72814e-015	-5.72964e-015	-3.32194e-015	-1.04457e-014	-1.06213e-014	-1.20659e-014	-4.67946e-015	-2.29612e-015	-3.18281e-015	-4.22753e-015	-2.54167e-015	1.67761e-015	-6.93701e-015	-1.73722e-015	-4.04274e-015	-5.06475e-015	-1.2422e-014	4.87378e-015	-4.26263e-015	-8.85888e-015	-1.86395e-015	-4.62602e-015	-1.5988e-015
-1.37196e-015	-9.03108e-016	-1.66382e-015	-5.67564e-015	-3.31588e-015	-1.08126e-014	-1.09411e-014	-1.20236e-014	-4.74413e-015	-2.48088e-015	-3.39057e-015	-4.34867e-015	-2.54815e-015	1.59151e-015	-6.88073e-015	-1.75069e-015	-4.14815e-015	-4.97035e-015	-1.21929e-014	5.4445e-015	-4.48326e-015	-8.84718e-015	-1.81564e-015	-4.54927e-015	-1.60205e-015
-1.26952e-015	-7.13953e-016	-1.60009e-015	-5.60899e-015	-3.32228e-015	-1.11671e-014	-1.12578e-014	-1.19586e-014	-4.78979e-015	-2.68066e-015	-3.60104e-015	-4.47427e-015	-2.56423e-015	1.47071e-015	-6.82319e-015	-1.76875e-015	-4.26765e-015	-4.8833e-015	-1.19221e-014	5.96949e-015	-4.69646e-015	-8.8064e-015	-1.76698e-015	-4.44359e-015	-1.61006e-015
-1.16719e-015	-5.41725e-016	-1.53752e-015	-5.53266e-015	-3.34257e-015	-1.15069e-014	-1.15702e-014	-1.18726e-014	-4.81626e-015	-2.89334e-015	-3.81372e-015	-4.60248e-015	-2.59022e-015	1.31663e-015	-6.76617e-015	-1.79313e-015	-4.39926e-015	-4.80476e-015	-1.16111e-014	6.44516e-015	-4.89969e-015	-8.73634e-015	-1.71744e-015	-4.30859e-015	-1.62177e-015
-1.06706e-015	-3.85407e-016	-1.47677e-015	-5.4482e-015	-3.37851e-015	-1.18307e-014	-1.18769e-014	-1.17675e-014	-4.82416e-015	-3.1169e-015	-4.02761e-015	-4.73179e-015	-2.6255e-015	1.13091e-015	-6.71042e-015	-1.82554e-015	-4.54082e-015	-4.73526e-015	-1.12622e-014	6.86841e-015	-5.09011e-015	-8.63597e-015	-1.66591e-015	-4.14439e-015	-1.63657e-015
-9.71583e-016	-2.44844e-016	-1.41861e-015	-5.35733e-015	-3.43163e-015	-1.21363e-014	-1.21757e-014	-1.16458e-014	-4.81301e-015	-3.34891e-015	-4.24198e-015	-4.86118e-015	-2.66992e-015	9.16012e-016	-6.65779e-015	-1.86766e-015	-4.69049e-015	-4.67554e-015	-1.0878e-014	7.23706e-015	-5.26666e-015	-8.50537e-015	-1.61216e-015	-3.95138e-015	-1.65407e-015
-8.82828e-016	-1.19355e-016	-1.36316e-015	-5.26211e-015	-3.50352e-015	-1.24224e-014	-1.24646e-014	-1.15091e-014	-4.78298e-015	-3.58664e-015	-4.45606e-015	-4.98878e-015	-2.7232e-015	6.7514e-016	-6.60946e-015	-1.92071e-015	-4.8463e-015	-4.62577e-015	-1.04611e-014	7.54837e-015	-5.42697e-015	-8.34435e-015	-1.55594e-015	-3.73058e-015	-1.67356e-015
-8.02112e-016	-8.13235e-018	-1.31063e-015	-5.16381e-015	-3.59551e-015	-1.26874e-014	-1.27426e-014	-1.13591e-014	-4.73392e-015	-3.8288e-015	-4.66921e-015	-5.11251e-015	-2.78507e-015	4.11548e-016	-6.56695e-015	-1.9861e-015	-5.00552e-015	-4.58588e-015	-1.00136e-014	7.80098e-015	-5.56934e-015	-8.15337e-015	-1.49704e-015	-3.48337e-015	-1.69309e-015
-7.31002e-016	9.01511e-017	-1.2615e-015	-5.06366e-015	-3.70827e-015	-1.29297e-014	-1.30083e-014	-1.11977e-014	-4.66658e-015	-4.07301e-015	-4.88005e-015	-5.23013e-015	-2.85492e-015	1.28702e-016	-6.53105e-015	-2.06468e-015	-5.16511e-015	-4.55569e-015	-9.53853e-015	7.99457e-015	-5.69138e-015	-7.93296e-015	-1.43503e-015	-3.21075e-015	-1.71185e-015
-6.71303e-016	1.7679e-016	-1.21659e-015	-4.96341e-015	-3.84189e-015	-1.31485e-014	-1.32599e-014	-1.10266e-014	-4.58171e-015	-4.31642e-015	-5.08738e-015	-5.33961e-015	-2.93209e-015	-1.69761e-016	-6.50316e-015	-2.1576e-015	-5.32194e-015	-4.53456e-015	-9.03871e-015	8.12938e-015	-5.79113e-015	-7.68367e-015	-1.36869e-015	-2.91419e-015	-1.72881e-015
-6.2476e-016	2.53393e-016	-1.17641e-015	-4.86439e-015	-3.99649e-015	-1.33428e-014	-1.34965e-014	-1.08467e-014	-4.47974e-015	-4.55699e-015	-5.29104e-015	-5.43862e-015	-3.01462e-015	-4.80071e-016	-6.48348e-015	-2.26523e-015	-5.47281e-015	-4.52218e-015	-8.51633e-015	8.20597e-015	-5.8666e-015	-7.40581e-015	-1.29777e-015	-2.59494e-015	-1.74379e-015
-5.9216e-016	3.20913e-016	-1.14172e-015	-4.76823e-015	-4.17223e-015	-1.35116e-014	-1.37168e-014	-1.06601e-014	-4.36144e-015	-4.79195e-015	-5.49015e-015	-5.52514e-015	-3.10173e-015	-7.97732e-016	-6.47162e-015	-2.38829e-015	-5.61537e-015	-4.51769e-015	-7.9742e-015	8.22492e-015	-5.91587e-015	-7.1002e-015	-1.22188e-015	-2.25549e-015	-1.75642e-015
-5.74894e-016	3.8097e-016	-1.11302e-015	-4.67602e-015	-4.3687e-015	-1.36544e-014	-1.39191e-014	-1.04688e-014	-4.22743e-015	-5.0189e-015	-5.68336e-015	-5.59798e-015	-3.19259e-015	-1.11828e-015	-6.46826e-015	-2.52646e-015	-5.74694e-015	-4.52022e-015	-7.41534e-015	8.18802e-015	-5.93726e-015	-6.76774e-015	-1.14067e-015	-1.8984e-015	-1.7659e-015
-5.73699e-016	4.35355e-016	-1.0909e-015	-4.58862e-015	-4.58505e-015	-1.37708e-014	-1.41029e-014	-1.02745e-014	-4.07815e-015	-5.23504e-015	-5.8698e-015	-5.65488e-015	-3.2857e-015	-1.43695e-015	-6.47272e-015	-2.67955e-015	-5.86438e-015	-4.52836e-015	-6.84241e-015	8.09861e-015	-5.92945e-015	-6.40921e-015	-1.0537e-015	-1.5261e-015	-1.77127e-015
-5.89257e-016	4.85585e-016	-1.07543e-015	-4.50662e-015	-4.82116e-015	-1.38602e-014	-1.4267e-014	-1.00785e-014	-3.91477e-015	-5.43869e-015	-6.04848e-015	-5.69399e-015	-3.37904e-015	-1.7489e-015	-6.48561e-015	-2.84705e-015	-5.96472e-015	-4.54087e-015	-6.25848e-015	7.95889e-015	-5.89151e-015	-6.02496e-015	-9.6023e-016	-1.14113e-015	-1.77183e-015
-6.2148e-016	5.3341e-016	-1.06701e-015	-4.43055e-015	-5.07628e-015	-1.39232e-014	-1.44111e-014	-9.88209e-015	-3.73835e-015	-5.6281e-015	-6.2183e-015	-5.71318e-015	-3.47099e-015	-2.05042e-015	-6.50637e-015	-3.02859e-015	-6.04604e-015	-4.55621e-015	-5.66634e-015	7.7717e-015	-5.82232e-015	-5.61606e-015	-8.59883e-016	-7.46161e-016	-1.76738e-015
-6.69861e-016	5.80049e-016	-1.06625e-015	-4.36155e-015	-5.34955e-015	-1.39603e-014	-1.45352e-014	-9.68603e-015	-3.55036e-015	-5.801e-015	-6.37861e-015	-5.71089e-015	-3.56011e-015	-2.33727e-015	-6.53493e-015	-3.22288e-015	-6.10533e-015	-4.57446e-015	-5.06944e-015	7.54148e-015	-5.72133e-015	-5.18382e-015	-7.52657e-016	-3.44237e-016	-1.75789e-015
-7.33641e-016	6.27274e-016	-1.0733e-015	-4.30036e-015	-5.64014e-015	-1.39717e-014	-1.46387e-014	-9.4911e-015	-3.35215e-015	-5.95587e-015	-6.52874e-015	-5.68472e-015	-3.64418e-015	-2.60451e-015	-6.57095e-015	-3.42924e-015	-6.14099e-015	-4.5935e-015	-4.47063e-015	7.273e-015	-5.58849e-015	-4.72999e-015	-6.38265e-016	6.19621e-017	-1.743e-015
-8.12237e-016	6.75956e-016	-1.08827e-015	-4.2475e-015	-5.94637e-015	-1.39587e-014	-1.47219e-014	-9.2985e-015	-3.14507e-015	-6.09149e-015	-6.66751e-015	-5.63332e-015	-3.72102e-015	-2.84811e-015	-6.61395e-015	-3.64561e-015	-6.15111e-015	-4.61173e-015	-3.87272e-015	6.96993e-015	-5.42361e-015	-4.25561e-015	-5.17155e-016	4.69402e-016	-1.72288e-015
-9.04318e-016	7.27184e-016	-1.11127e-015	-4.20238e-015	-6.26635e-015	-1.39225e-014	-1.47842e-014	-9.10859e-015	-2.92982e-015	-6.20623e-015	-6.79365e-015	-5.55525e-015	-3.78855e-015	-3.06401e-015	-6.66377e-015	-3.87068e-015	-6.13422e-015	-4.628e-015	-3.27851e-015	6.63719e-015	-5.22635e-015	-3.76225e-015	-3.88973e-016	8.75784e-016	-1.69665e-015
-1.0085e-015	7.82237e-016	-1.14273e-015	-4.16515e-015	-6.59832e-015	-1.38643e-014	-1.48264e-014	-8.9219e-015	-2.7082e-015	-6.29876e-015	-6.90681e-015	-5.44908e-015	-3.84468e-015	-3.24904e-015	-6.71903e-015	-4.10321e-015	-6.08919e-015	-4.6412e-015	-2.69037e-015	6.27992e-015	-4.99708e-015	-3.25223e-015	-2.53944e-016	1.27782e-015	-1.66462e-015
-1.12338e-015	8.41756e-016	-1.18247e-015	-4.13542e-015	-6.94017e-015	-1.3786e-014	-1.48494e-014	-8.73882e-015	-2.4808e-015	-6.3686e-015	-7.0061e-015	-5.31417e-015	-3.88748e-015	-3.40045e-015	-6.77876e-015	-4.34144e-015	-6.01494e-015	-4.65015e-015	-2.11043e-015	5.90305e-015	-4.73592e-015	-2.72588e-015	-1.12589e-016	1.67295e-015	-1.62718e-015
-1.24718e-015	9.06589e-016	-1.23049e-015	-4.11334e-015	-7.29034e-015	-1.3689e-014	-1.48541e-014	-8.55998e-015	-2.24856e-015	-6.4153e-015	-7.09116e-015	-5.15048e-015	-3.91493e-015	-3.51567e-015	-6.84209e-015	-4.58261e-015	-5.91104e-015	-4.65277e-015	-1.54121e-015	5.51202e-015	-4.44389e-015	-2.18489e-015	3.44048e-017	2.05916e-015	-1.58512e-015
-1.37835e-015	9.77254e-016	-1.28635e-015	-4.09915e-015	-7.64702e-015	-1.35745e-014	-1.48407e-014	-8.38578e-015	-2.01291e-015	-6.43804e-015	-7.16114e-015	-4.95778e-015	-3.92586e-015	-3.59252e-015	-6.9081e-015	-4.82528e-015	-5.778e-015	-4.64778e-015	-9.84647e-016	5.11297e-015	-4.12206e-015	-1.6311e-015	1.87343e-016	2.43371e-015	-1.53892e-015
-1.51425e-015	1.05389e-015	-1.34994e-015	-4.09252e-015	-8.00779e-015	-1.34449e-014	-1.48103e-014	-8.21668e-015	-1.7745e-015	-6.43666e-015	-7.21516e-015	-4.73549e-015	-3.91779e-015	-3.62872e-015	-6.97577e-015	-5.06731e-015	-5.61601e-015	-4.63331e-015	-4.42877e-016	4.71171e-015	-3.77168e-015	-1.0668e-015	3.46009e-016	2.79453e-015	-1.48867e-015
-1.6527e-015	1.13667e-015	-1.42049e-015	-4.09308e-015	-8.37082e-015	-1.33016e-014	-1.47642e-014	-8.05278e-015	-1.53513e-015	-6.41083e-015	-7.25235e-015	-4.48314e-015	-3.88891e-015	-3.623e-015	-7.04392e-015	-5.30672e-015	-5.42527e-015	-4.60852e-015	8.21587e-017	4.31387e-015	-3.39356e-015	-4.93787e-016	5.09295e-016	3.13949e-015	-1.43506e-015
-1.79101e-015	1.22558e-015	-1.49729e-015	-4.10003e-015	-8.73395e-015	-1.3147e-014	-1.4703e-014	-7.89366e-015	-1.29565e-015	-6.36072e-015	-7.27279e-015	-4.20154e-015	-3.83804e-015	-3.57493e-015	-7.11221e-015	-5.54118e-015	-5.20717e-015	-4.57245e-015	5.88957e-016	3.9246e-015	-2.98913e-015	8.64719e-017	6.77091e-016	3.46736e-015	-1.37869e-015
-1.927e-015	1.32049e-015	-1.57939e-015	-4.11319e-015	-9.09459e-015	-1.29834e-014	-1.4628e-014	-7.73871e-015	-1.05731e-015	-6.28656e-015	-7.27617e-015	-3.89156e-015	-3.76364e-015	-3.48413e-015	-7.17945e-015	-5.76871e-015	-4.96216e-015	-4.52412e-015	1.07592e-015	3.54862e-015	-2.56009e-015	6.71961e-016	8.49702e-016	3.77638e-015	-1.32009e-015
-2.05803e-015	1.42066e-015	-1.66677e-015	-4.13214e-015	-9.4508e-015	-1.28121e-014	-1.45403e-014	-7.58775e-015	-8.20644e-016	-6.18841e-015	-7.26207e-015	-3.55429e-015	-3.66524e-015	-3.3509e-015	-7.2451e-015	-5.98765e-015	-4.69201e-015	-4.46255e-015	1.54217e-015	3.19197e-015	-2.10901e-015	1.25989e-015	1.02609e-015	4.0649e-015	-1.25982e-015
-2.18171e-015	1.52549e-015	-1.75844e-015	-4.15629e-015	-9.80042e-015	-1.26347e-014	-1.44415e-014	-7.44118e-015	-5.86687e-016	-6.06655e-015	-7.23022e-015	-3.19117e-015	-3.54197e-015	-3.17575e-015	-7.30849e-015	-6.19649e-015	-4.39979e-015	-4.38686e-015	1.98615e-015	2.85939e-015	-1.63788e-015	1.84863e-015	1.20529e-015	4.33222e-015	-1.1985e-015
-2.29568e-015	1.63408e-015	-1.85338e-015	-4.18461e-015	-1.01418e-014	-1.24537e-014	-1.43328e-014	-7.29925e-015	-3.5688e-016	-5.92207e-015	-7.18105e-015	-2.80326e-015	-3.3932e-015	-2.96094e-015	-7.36877e-015	-6.39351e-015	-4.08701e-015	-4.29686e-015	2.40723e-015	2.5553e-015	-1.1492e-015	2.43549e-015	1.3869e-015	4.578e-015	-1.1374e-015
-2.39766e-015	1.74506e-015	-1.95033e-015	-4.21752e-015	-1.04726e-014	-1.22708e-014	-1.42159e-014	-7.16056e-015	-1.31879e-016	-5.75556e-015	-7.11468e-015	-2.39271e-015	-3.21921e-015	-2.70828e-015	-7.42502e-015	-6.57705e-015	-3.75582e-015	-4.19161e-015	2.80458e-015	2.28417e-015	-6.45187e-016	3.01834e-015	1.57024e-015	4.80159e-015	-1.07683e-015
-2.48514e-015	1.85776e-015	-2.04814e-015	-4.25458e-015	-1.07909e-014	-1.20877e-014	-1.40919e-014	-7.02534e-015	8.76627e-017	-5.56792e-015	-7.03156e-015	-1.96221e-015	-3.01998e-015	-2.42012e-015	-7.47696e-015	-6.746e-015	-3.40902e-015	-4.07081e-015	3.17689e-015	2.04993e-015	-1.28081e-016	3.59472e-015	1.75482e-015	5.00215e-015	-1.01741e-015
-2.55575e-015	1.97198e-015	-2.14521e-015	-4.29548e-015	-1.10952e-014	-1.19058e-014	-1.39617e-014	-6.89357e-015	3.00907e-016	-5.35998e-015	-6.93204e-015	-1.51396e-015	-2.79655e-015	-2.0992e-015	-7.5246e-015	-6.89966e-015	-3.04921e-015	-3.93444e-015	3.52417e-015	1.85639e-015	3.99237e-016	4.16239e-015	1.93985e-015	5.17963e-015	-9.59326e-016
-2.60806e-015	2.08622e-015	-2.24043e-015	-4.33975e-015	-1.13846e-014	-1.17263e-014	-1.38274e-014	-6.76531e-015	5.07115e-016	-5.13263e-015	-6.81665e-015	-1.05099e-015	-2.54936e-015	-1.74915e-015	-7.56734e-015	-7.03818e-015	-2.67982e-015	-3.78263e-015	3.84699e-015	1.70686e-015	9.336e-016	4.71926e-015	2.12496e-015	5.33432e-015	-9.0347e-016
-2.64012e-015	2.19861e-015	-2.33242e-015	-4.38784e-015	-1.16571e-014	-1.155e-014	-1.36901e-014	-6.63994e-015	7.05705e-016	-4.88754e-015	-6.68606e-015	-5.76093e-016	-2.27986e-015	-1.37318e-015	-7.605e-015	-7.16055e-015	-2.30404e-015	-3.61479e-015	4.14564e-015	1.60404e-015	1.47238e-015	5.26377e-015	2.3095e-015	5.46673e-015	-8.49991e-016
-2.65077e-015	2.30838e-015	-2.4202e-015	-4.43948e-015	-1.19118e-014	-1.13778e-014	-1.3551e-014	-6.51719e-015	8.96142e-016	-4.62558e-015	-6.54099e-015	-9.21143e-017	-1.98969e-015	-9.75666e-016	-7.63785e-015	-7.26627e-015	-1.92431e-015	-3.43113e-015	4.42014e-015	1.54979e-015	2.0126e-015	5.79383e-015	2.49307e-015	5.57755e-015	-7.99468e-016
-2.6382e-015	2.41419e-015	-2.50301e-015	-4.49436e-015	-1.21475e-014	-1.12108e-014	-1.34108e-014	-6.39623e-015	1.07817e-015	-4.34725e-015	-6.38256e-015	3.97182e-016	-1.68085e-015	-5.61421e-016	-7.66607e-015	-7.35648e-015	-1.54343e-015	-3.2319e-015	4.67114e-015	1.54602e-015	2.55103e-015	6.30673e-015	2.67502e-015	5.66749e-015	-7.52625e-016
-2.60152e-015	2.51448e-015	-2.57892e-015	-4.55219e-015	-1.23635e-014	-1.10487e-014	-1.32699e-014	-6.27615e-015	1.25163e-015	-4.05378e-015	-6.21234e-015	8.89104e-016	-1.35537e-015	-1.35099e-016	-7.69008e-015	-7.43148e-015	-1.16442e-015	-3.01713e-015	4.89961e-015	1.59377e-015	3.08533e-015	6.80086e-015	2.85447e-015	5.73707e-015	-7.08841e-016
-2.54049e-015	2.60773e-015	-2.64683e-015	-4.61276e-015	-1.25588e-014	-1.08917e-014	-1.3129e-014	-6.1569e-015	1.41667e-015	-3.74634e-015	-6.03198e-015	1.3807e-015	-1.01564e-015	2.99054e-016	-7.70941e-015	-7.49234e-015	-7.89894e-016	-2.78697e-015	5.10629e-015	1.69284e-015	3.61277e-015	7.27514e-015	3.03151e-015	5.78779e-015	-6.68702e-016
-2.45468e-015	2.69304e-015	-2.7056e-015	-4.67603e-015	-1.27329e-014	-1.07395e-014	-1.29888e-014	-6.03826e-015	1.57292e-015	-3.42584e-015	-5.84191e-015	1.86846e-015	-6.65125e-016	7.35824e-016	-7.72445e-015	-7.53985e-015	-4.22593e-016	-2.54188e-015	5.29188e-015	1.84381e-015	4.13123e-015	7.72806e-015	3.20616e-015	5.82095e-015	-6.3237e-016
-2.34411e-015	2.76888e-015	-2.75399e-015	-4.7422e-015	-1.28852e-014	-1.0592e-014	-1.28499e-014	-5.92034e-015	1.71954e-015	-3.09324e-015	-5.64371e-015	2.34943e-015	-3.06999e-016	1.1702e-015	-7.73572e-015	-7.5754e-015	-6.50433e-017	-2.28227e-015	5.45717e-015	2.04621e-015	4.63838e-015	8.15815e-015	3.37781e-015	5.8374e-015	-5.99436e-016
-2.20917e-015	2.83386e-015	-2.79127e-015	-4.81163e-015	-1.30154e-014	-1.04483e-014	-1.27123e-014	-5.803e-015	1.85663e-015	-2.74955e-015	-5.43901e-015	2.82044e-015	5.53645e-017	1.59736e-015	-7.74341e-015	-7.60047e-015	2.80368e-016	-2.00942e-015	5.60333e-015	2.29864e-015	5.13154e-015	8.56302e-015	3.54632e-015	5.83825e-015	-5.69953e-016
-2.05073e-015	2.88715e-015	-2.81626e-015	-4.88405e-015	-1.31234e-014	-1.03073e-014	-1.25767e-014	-5.68543e-015	1.98463e-015	-2.39649e-015	-5.22984e-015	3.27843e-015	4.18e-016	2.01186e-015	-7.74786e-015	-7.61658e-015	6.11972e-016	-1.72384e-015	5.73172e-015	2.59967e-015	5.60829e-015	8.94146e-015	3.71157e-015	5.8252e-015	-5.43846e-016
-1.86929e-015	2.92777e-015	-2.82742e-015	-4.95931e-015	-1.32092e-014	-1.01687e-014	-1.24429e-014	-5.56784e-015	2.10364e-015	-2.03485e-015	-5.01733e-015	3.72048e-015	7.77541e-016	2.40907e-015	-7.74978e-015	-7.62591e-015	9.27864e-016	-1.42545e-015	5.84449e-015	2.94776e-015	6.06649e-015	9.29264e-015	3.87336e-015	5.7996e-015	-5.19911e-016
-1.6666e-015	2.95518e-015	-2.82465e-015	-5.03747e-015	-1.32729e-014	-1.00318e-014	-1.23106e-014	-5.45058e-015	2.21404e-015	-1.66551e-015	-4.80331e-015	4.1437e-015	1.12997e-015	2.78446e-015	-7.75022e-015	-7.62999e-015	1.22653e-015	-1.11507e-015	5.94319e-015	3.34111e-015	6.50419e-015	9.61617e-015	4.03111e-015	5.76244e-015	-4.97678e-016
-1.44483e-015	2.96858e-015	-2.80727e-015	-5.11851e-015	-1.33147e-014	-9.89522e-015	-1.21791e-014	-5.33333e-015	2.31604e-015	-1.28973e-015	-4.58953e-015	4.54567e-015	1.47215e-015	3.13375e-015	-7.74959e-015	-7.63104e-015	1.50688e-015	-7.93858e-016	6.02901e-015	3.77717e-015	6.92001e-015	9.91122e-015	4.18549e-015	5.71505e-015	-4.77385e-016
-1.20478e-015	2.9674e-015	-2.7748e-015	-5.20264e-015	-1.33352e-014	-9.75809e-015	-1.20477e-014	-5.21575e-015	2.40936e-015	-9.08778e-016	-4.37803e-015	4.92408e-015	1.8002e-015	3.45306e-015	-7.74862e-015	-7.63177e-015	1.76773e-015	-4.62698e-016	6.10392e-015	4.25274e-015	7.31203e-015	1.01766e-014	4.33591e-015	5.65868e-015	-4.58021e-016
-9.48691e-016	2.95103e-015	-2.72676e-015	-5.2895e-015	-1.33347e-014	-9.61977e-015	-1.19157e-014	-5.09816e-015	2.49377e-015	-5.23882e-016	-4.17068e-015	5.27653e-015	2.11064e-015	3.73844e-015	-7.7476e-015	-7.63374e-015	2.0089e-015	-1.22435e-016	6.16903e-015	4.76506e-015	7.67896e-015	1.04123e-014	4.48243e-015	5.59439e-015	-4.38705e-016
-6.7878e-016	2.91964e-015	-2.66248e-015	-5.3794e-015	-1.33143e-014	-9.4784e-015	-1.17823e-014	-4.97992e-015	2.57039e-015	-1.35462e-016	-3.96893e-015	5.60136e-015	2.4005e-015	3.98758e-015	-7.74654e-015	-7.63891e-015	2.23061e-015	2.26124e-016	6.22655e-015	5.30974e-015	8.01984e-015	1.06184e-014	4.62588e-015	5.52344e-015	-4.18419e-016
-3.98008e-016	2.87359e-015	-2.58274e-015	-5.47254e-015	-1.3275e-014	-9.33344e-015	-1.16466e-014	-4.86115e-015	2.63896e-015	2.55201e-016	-3.77423e-015	5.89706e-015	2.66607e-015	4.19725e-015	-7.74584e-015	-7.6496e-015	2.43285e-015	5.82131e-016	6.2779e-015	5.88309e-015	8.33443e-015	1.07943e-014	4.76646e-015	5.44664e-015	-3.9639e-016
-1.08974e-016	2.81304e-015	-2.48721e-015	-5.56838e-015	-1.32177e-014	-9.18418e-015	-1.15083e-014	-4.74251e-015	2.6998e-015	6.46781e-016	-3.58857e-015	6.16245e-015	2.90411e-015	4.36481e-015	-7.74618e-015	-7.66801e-015	2.61613e-015	9.44741e-016	6.3255e-015	6.48018e-015	8.62224e-015	1.094e-014	4.9049e-015	5.36545e-015	-3.71785e-016
1.85577e-016	2.73803e-015	-2.37669e-015	-5.66666e-015	-1.31426e-014	-9.02951e-015	-1.13664e-014	-4.6247e-015	2.75339e-015	1.03827e-015	-3.41259e-015	6.39656e-015	3.11123e-015	4.48869e-015	-7.74811e-015	-7.69577e-015	2.78128e-015	1.31338e-015	6.36994e-015	7.09731e-015	8.88282e-015	1.10561e-014	5.04145e-015	5.28106e-015	-3.44323e-016
4.82801e-016	2.64881e-015	-2.25164e-015	-5.7675e-015	-1.30509e-014	-8.86799e-015	-1.12197e-014	-4.50735e-015	2.79915e-015	1.4291e-015	-3.24783e-015	6.5996e-015	3.28541e-015	4.5683e-015	-7.75158e-015	-7.73393e-015	2.92964e-015	1.68632e-015	6.41304e-015	7.7305e-015	9.11559e-015	1.11434e-014	5.17657e-015	5.19383e-015	-3.13066e-016
7.80048e-016	2.54595e-015	-2.11233e-015	-5.87024e-015	-1.29442e-014	-8.69969e-015	-1.10668e-014	-4.39101e-015	2.83755e-015	1.81772e-015	-3.09562e-015	6.77115e-015	3.42468e-015	4.60297e-015	-7.75618e-015	-7.7841e-015	3.06252e-015	2.06227e-015	6.4566e-015	8.37504e-015	9.3206e-015	1.12027e-014	5.31003e-015	5.10393e-015	-2.77165e-016
1.0749e-015	2.4298e-015	-1.9599e-015	-5.97473e-015	-1.28229e-014	-8.52485e-015	-1.09068e-014	-4.27625e-015	2.86933e-015	2.20317e-015	-2.95671e-015	6.91162e-015	3.52703e-015	4.59251e-015	-7.76199e-015	-7.84778e-015	3.18202e-015	2.44051e-015	6.50257e-015	9.02631e-015	9.49863e-015	1.12346e-014	5.44201e-015	5.01238e-015	-2.3558e-016
1.36398e-015	2.30144e-015	-1.795e-015	-6.07997e-015	-1.26887e-014	-8.34265e-015	-1.07387e-014	-4.16335e-015	2.89458e-015	2.58445e-015	-2.83217e-015	7.02137e-015	3.5906e-015	4.53779e-015	-7.76881e-015	-7.92548e-015	3.29052e-015	2.82027e-015	6.55271e-015	9.67946e-015	9.6504e-015	1.124e-014	5.57297e-015	4.91973e-015	-1.87892e-016
1.64374e-015	2.16203e-015	-1.61954e-015	-6.18612e-015	-1.25431e-014	-8.15342e-015	-1.05617e-014	-4.05254e-015	2.91291e-015	2.96047e-015	-2.72297e-015	7.10055e-015	3.61479e-015	4.44008e-015	-7.77692e-015	-8.01798e-015	3.38923e-015	3.20052e-015	6.60821e-015	1.03303e-014	9.77666e-015	1.12206e-014	5.70389e-015	4.82692e-015	-1.33776e-016
1.91159e-015	2.01293e-015	-1.43482e-015	-6.29224e-015	-1.2387e-014	-7.95737e-015	-1.03742e-014	-3.9442e-015	2.92494e-015	3.33115e-015	-2.62918e-015	7.15017e-015	3.59958e-015	4.30109e-015	-7.78618e-015	-8.12603e-015	3.48025e-015	3.57974e-015	6.67059e-015	1.09748e-014	9.87794e-015	1.11774e-014	5.83462e-015	4.7338e-015	-7.2578e-017
2.16502e-015	1.85516e-015	-1.24164e-015	-6.39703e-015	-1.22208e-014	-7.75465e-015	-1.01756e-014	-3.83864e-015	2.9313e-015	3.69442e-015	-2.55091e-015	7.17159e-015	3.5449e-015	4.12352e-015	-7.79635e-015	-8.2497e-015	3.5661e-015	3.95742e-015	6.74096e-015	1.16087e-014	9.95596e-015	1.11115e-014	5.96614e-015	4.64059e-015	-3.37273e-018
2.40212e-015	1.68977e-015	-1.04188e-015	-6.50023e-015	-1.20456e-014	-7.546e-015	-9.96559e-015	-3.73646e-015	2.93201e-015	4.04941e-015	-2.48828e-015	7.16633e-015	3.45121e-015	3.90971e-015	-7.80681e-015	-8.38872e-015	3.64872e-015	4.33163e-015	6.8207e-015	1.22281e-014	1.00123e-014	1.10244e-014	6.09824e-015	4.54722e-015	7.37145e-017
2.6205e-015	1.51822e-015	-8.37958e-016	-6.6003e-015	-1.18622e-014	-7.33307e-015	-9.74335e-015	-3.63735e-015	2.9273e-015	4.39575e-015	-2.44139e-015	7.13597e-015	3.31903e-015	3.66269e-015	-7.81694e-015	-8.54252e-015	3.72994e-015	4.70168e-015	6.91126e-015	1.28293e-014	1.00483e-014	1.09177e-014	6.23071e-015	4.45315e-015	1.58749e-016
2.81763e-015	1.34187e-015	-6.31532e-016	-6.69662e-015	-1.16716e-014	-7.11696e-015	-9.50825e-015	-3.54149e-015	2.91721e-015	4.73228e-015	-2.41e-015	7.0824e-015	3.14983e-015	3.38614e-015	-7.82622e-015	-8.71039e-015	3.81229e-015	5.06696e-015	7.01319e-015	1.34088e-014	1.0065e-014	1.07932e-014	6.36445e-015	4.3588e-015	2.51113e-016
2.99144e-015	1.16171e-015	-4.24384e-016	-6.78841e-015	-1.1475e-014	-6.89926e-015	-9.2597e-015	-3.44905e-015	2.90132e-015	5.05786e-015	-2.39394e-015	7.00764e-015	2.94533e-015	3.08379e-015	-7.83389e-015	-8.89101e-015	3.8979e-015	5.426e-015	7.12707e-015	1.39626e-014	1.00646e-014	1.06524e-014	6.49991e-015	4.26448e-015	3.50864e-016
3.1407e-015	9.79343e-016	-2.17898e-016	-6.87482e-015	-1.12734e-014	-6.68099e-015	-8.99722e-015	-3.35969e-015	2.87977e-015	5.37157e-015	-2.39271e-015	6.91351e-015	2.70828e-015	2.76063e-015	-7.83927e-015	-9.08253e-015	3.98909e-015	5.77759e-015	7.25404e-015	1.44876e-014	1.00482e-014	1.0497e-014	6.63767e-015	4.16932e-015	4.57702e-016
3.26479e-015	7.96642e-016	-1.40517e-017	-6.95501e-015	-1.10671e-014	-6.46384e-015	-8.72081e-015	-3.27385e-015	2.85233e-015	5.67203e-015	-2.40524e-015	6.8031e-015	2.4417e-015	2.42128e-015	-7.84115e-015	-9.2831e-015	4.08771e-015	6.1204e-015	7.39424e-015	1.49811e-014	1.00183e-014	1.03293e-014	6.77723e-015	4.07359e-015	5.70874e-016
3.36219e-015	6.14604e-016	1.8505e-016	-7.0282e-015	-1.08574e-014	-6.24985e-015	-8.4306e-015	-3.19219e-015	2.81961e-015	5.95915e-015	-2.43076e-015	6.67907e-015	2.14901e-015	2.06995e-015	-7.83892e-015	-9.4909e-015	4.19579e-015	6.45377e-015	7.54775e-015	1.54414e-014	9.97673e-015	1.01511e-014	6.91876e-015	3.97689e-015	6.90138e-016
3.4319e-015	4.34502e-016	3.77634e-016	-7.09371e-015	-1.06446e-014	-6.04122e-015	-8.12723e-015	-3.11519e-015	2.78136e-015	6.23212e-015	-2.46867e-015	6.54331e-015	1.83293e-015	1.71192e-015	-7.83196e-015	-9.70324e-015	4.31461e-015	6.77605e-015	7.71551e-015	1.58661e-014	9.92554e-015	9.96382e-015	7.06297e-015	3.87894e-015	8.1472e-016
3.4733e-015	2.57846e-016	5.62173e-016	-7.15018e-015	-1.04295e-014	-5.8404e-015	-7.81095e-015	-3.04261e-015	2.73713e-015	6.48987e-015	-2.51824e-015	6.39791e-015	1.4969e-015	1.35226e-015	-7.81996e-015	-9.9178e-015	4.44495e-015	7.08611e-015	7.89713e-015	1.62535e-014	9.86635e-015	9.76944e-015	7.20972e-015	3.78004e-015	9.43531e-016
3.48683e-015	8.55088e-017	7.36642e-016	-7.19743e-015	-1.02128e-014	-5.64954e-015	-7.48271e-015	-2.97443e-015	2.6873e-015	6.73174e-015	-2.57785e-015	6.24529e-015	1.14491e-015	9.95596e-016	-7.80164e-015	-1.01322e-014	4.58833e-015	7.38321e-015	8.09218e-015	1.66024e-014	9.80135e-015	9.57007e-015	7.35951e-015	3.67991e-015	1.07502e-015
3.47276e-015	-8.15881e-017	8.98906e-016	-7.23408e-015	-9.99496e-015	-5.47026e-015	-7.14294e-015	-2.91025e-015	2.63177e-015	6.95665e-015	-2.64596e-015	6.08778e-015	7.80951e-016	6.46946e-016	-7.77582e-015	-1.0344e-014	4.74544e-015	7.66701e-015	8.30085e-015	1.69123e-014	9.7326e-015	9.36779e-015	7.51231e-015	3.57896e-015	1.20794e-015
3.43108e-015	-2.42946e-016	1.04738e-015	-7.25952e-015	-9.77618e-015	-5.30523e-015	-6.79242e-015	-2.8498e-015	2.57106e-015	7.16463e-015	-2.72109e-015	5.92822e-015	4.09638e-016	3.1165e-016	-7.74204e-015	-1.05507e-014	4.91678e-015	7.93611e-015	8.52262e-015	1.71826e-014	9.66216e-015	9.16392e-015	7.66788e-015	3.47716e-015	1.34152e-015
3.36232e-015	-3.97247e-016	1.18076e-015	-7.27353e-015	-9.55705e-015	-5.15623e-015	-6.43262e-015	-2.79318e-015	2.50448e-015	7.35517e-015	-2.80198e-015	5.76881e-015	3.5407e-017	-5.82839e-018	-7.69991e-015	-1.07492e-014	5.10254e-015	8.1898e-015	8.75746e-015	1.74128e-014	9.59144e-015	8.95982e-015	7.82594e-015	3.37538e-015	1.47366e-015
3.26768e-015	-5.43703e-016	1.29717e-015	-7.27522e-015	-9.33772e-015	-5.025e-015	-6.06442e-015	-2.741e-015	2.43257e-015	7.52801e-015	-2.88728e-015	5.61172e-015	-3.38013e-016	-3.0106e-016	-7.64833e-015	-1.09368e-014	5.30191e-015	8.42791e-015	9.00438e-015	1.76039e-014	9.52213e-015	8.75742e-015	7.98613e-015	3.27359e-015	1.60275e-015
3.14848e-015	-6.81958e-016	1.3957e-015	-7.2638e-015	-9.11863e-015	-4.91347e-015	-5.68946e-015	-2.69295e-015	2.35526e-015	7.68283e-015	-2.97544e-015	5.45819e-015	-7.06331e-016	-5.70598e-016	-7.58631e-015	-1.11106e-014	5.51526e-015	8.64964e-015	9.26301e-015	1.77551e-014	9.45598e-015	8.55852e-015	8.14906e-015	3.17243e-015	1.72716e-015
3.00603e-015	-8.11983e-016	1.47555e-015	-7.2389e-015	-8.90003e-015	-4.8232e-015	-5.30869e-015	-2.64889e-015	2.27314e-015	7.8194e-015	-3.06528e-015	5.30983e-015	-1.0655e-015	-8.106e-016	-7.51397e-015	-1.1268e-014	5.74195e-015	8.85504e-015	9.53271e-015	1.78676e-014	9.39403e-015	8.36446e-015	8.31469e-015	3.07252e-015	1.84537e-015
2.84206e-015	-9.33553e-016	1.53577e-015	-7.2005e-015	-8.68141e-015	-4.75531e-015	-4.92426e-015	-2.60813e-015	2.1859e-015	7.93805e-015	-3.15536e-015	5.16824e-015	-1.41108e-015	-1.01785e-015	-7.42994e-015	-1.14067e-014	5.98082e-015	9.04336e-015	9.81225e-015	1.79424e-014	9.33792e-015	8.17763e-015	8.48256e-015	2.97439e-015	1.95615e-015
2.65878e-015	-1.04646e-015	1.5756e-015	-7.14802e-015	-8.46301e-015	-4.7111e-015	-4.53764e-015	-2.56997e-015	2.09352e-015	8.0383e-015	-3.24451e-015	5.03509e-015	-1.73997e-015	-1.18898e-015	-7.334e-015	-1.15244e-014	6.23055e-015	9.21493e-015	1.01009e-014	1.79806e-014	9.28851e-015	7.99873e-015	8.65249e-015	2.87912e-015	2.05736e-015
2.45737e-015	-1.15001e-015	1.59477e-015	-7.08188e-015	-8.24489e-015	-4.69054e-015	-4.15062e-015	-2.53365e-015	1.9973e-015	8.12095e-015	-3.33132e-015	4.91232e-015	-2.04864e-015	-1.32126e-015	-7.22593e-015	-1.16192e-014	6.49069e-015	9.37002e-015	1.03976e-014	1.79834e-014	9.2468e-015	7.82841e-015	8.82436e-015	2.78707e-015	2.1473e-015
2.24009e-015	-1.24474e-015	1.59318e-015	-7.00106e-015	-8.02705e-015	-4.69265e-015	-3.76424e-015	-2.49852e-015	1.89696e-015	8.18638e-015	-3.41452e-015	4.80006e-015	-2.33356e-015	-1.41311e-015	-7.1056e-015	-1.16887e-014	6.75904e-015	9.50817e-015	1.07014e-014	1.79521e-014	9.21405e-015	7.66765e-015	8.99713e-015	2.69925e-015	2.22428e-015
2.00938e-015	-1.33121e-015	1.57101e-015	-6.90572e-015	-7.8094e-015	-4.71802e-015	-3.3802e-015	-2.46389e-015	1.79299e-015	8.23557e-015	-3.49303e-015	4.69924e-015	-2.59263e-015	-1.46321e-015	-6.97249e-015	-1.1731e-014	7.03421e-015	9.62955e-015	1.10108e-014	1.78883e-014	9.19129e-015	7.51829e-015	9.17002e-015	2.61606e-015	2.28747e-015
1.76748e-015	-1.41e-015	1.52776e-015	-6.79617e-015	-7.59174e-015	-4.76615e-015	-2.99984e-015	-2.4293e-015	1.68552e-015	8.2684e-015	-3.56556e-015	4.61082e-015	-2.82304e-015	-1.47102e-015	-6.82657e-015	-1.17449e-014	7.31381e-015	9.73483e-015	1.13249e-014	1.77946e-014	9.17936e-015	7.3812e-015	9.34305e-015	2.5388e-015	2.33574e-015
1.51606e-015	-1.48124e-015	1.46387e-015	-6.67257e-015	-7.37463e-015	-4.83674e-015	-2.62513e-015	-2.39428e-015	1.57578e-015	8.28549e-015	-3.631e-015	4.53467e-015	-3.02276e-015	-1.43611e-015	-6.66787e-015	-1.1729e-014	7.59536e-015	9.82449e-015	1.16425e-014	1.76739e-014	9.178e-015	7.25733e-015	9.51549e-015	2.46861e-015	2.36741e-015
1.25736e-015	-1.54574e-015	1.38014e-015	-6.53542e-015	-7.15767e-015	-4.92885e-015	-2.25796e-015	-2.35823e-015	1.46458e-015	8.28807e-015	-3.68816e-015	4.47141e-015	-3.19008e-015	-1.35852e-015	-6.49667e-015	-1.1683e-014	7.8768e-015	9.89961e-015	1.1962e-014	1.75283e-014	9.18697e-015	7.14739e-015	9.68613e-015	2.40595e-015	2.38131e-015
9.94115e-016	-1.6047e-015	1.27751e-015	-6.38502e-015	-6.94121e-015	-5.04093e-015	-1.90002e-015	-2.32123e-015	1.35265e-015	8.27683e-015	-3.73634e-015	4.42072e-015	-3.32401e-015	-1.23919e-015	-6.31303e-015	-1.16066e-014	8.15617e-015	9.96152e-015	1.22812e-014	1.736e-014	9.2071e-015	7.05162e-015	9.85483e-015	2.35205e-015	2.37707e-015
7.28388e-016	-1.6589e-015	1.15663e-015	-6.22179e-015	-6.72526e-015	-5.17086e-015	-1.55275e-015	-2.28283e-015	1.24096e-015	8.25316e-015	-3.77499e-015	4.38165e-015	-3.42371e-015	-1.07994e-015	-6.11748e-015	-1.14996e-014	8.43092e-015	1.00104e-014	1.25988e-014	1.7171e-014	9.23864e-015	6.97112e-015	1.00205e-014	2.30809e-015	2.35383e-015
4.61727e-016	-1.70913e-015	1.01895e-015	-6.04679e-015	-6.5097e-015	-5.31633e-015	-1.21736e-015	-2.24211e-015	1.12979e-015	8.21803e-015	-3.8037e-015	4.35424e-015	-3.48913e-015	-8.82434e-016	-5.91016e-015	-1.13626e-014	8.69782e-015	1.00473e-014	1.29136e-014	1.69633e-014	9.28131e-015	6.90581e-015	1.01823e-014	2.27493e-015	2.31129e-015
1.964e-016	-1.75623e-015	8.6574e-016	-5.86034e-015	-6.29479e-015	-5.47448e-015	-8.94579e-016	-2.19844e-015	1.02021e-015	8.17299e-015	-3.82181e-015	4.33853e-015	-3.5201e-015	-6.49321e-016	-5.69143e-015	-1.11965e-014	8.95506e-015	1.00734e-014	1.32237e-014	1.67391e-014	9.33486e-015	6.85615e-015	1.0339e-014	2.25323e-015	2.249e-015
-6.54088e-017	-1.80173e-015	6.98486e-016	-5.66348e-015	-6.08017e-015	-5.64256e-015	-5.85454e-016	-2.15101e-015	9.13049e-016	8.11883e-015	-3.82931e-015	4.33337e-015	-3.51755e-015	-3.83179e-016	-5.46155e-015	-1.10019e-014	9.2005e-015	1.00905e-014	1.35271e-014	1.65011e-014	9.39886e-015	6.82225e-015	1.049e-014	2.24397e-015	2.16664e-015
-3.2153e-016	-1.84663e-015	5.18812e-016	-5.457e-015	-5.86582e-015	-5.81806e-015	-2.91222e-016	-2.09931e-015	8.09786e-016	8.05741e-015	-3.82574e-015	4.33817e-015	-3.48284e-015	-8.68925e-017	-5.22166e-015	-1.07799e-014	9.43161e-015	1.00993e-014	1.38219e-014	1.62512e-014	9.4725e-015	6.80391e-015	1.06337e-014	2.24773e-015	2.06477e-015
-5.70807e-016	-1.89219e-015	3.28534e-016	-5.24185e-015	-5.65151e-015	-5.998e-015	-1.32717e-017	-2.04304e-015	7.10829e-016	7.98969e-015	-3.81091e-015	4.35194e-015	-3.41765e-015	2.36039e-016	-4.97254e-015	-1.05326e-014	9.64652e-015	1.01011e-014	1.41059e-014	1.59923e-014	9.55457e-015	6.80151e-015	1.07686e-014	2.2649e-015	1.94384e-015
-8.12128e-016	-1.93961e-015	1.28609e-016	-5.01913e-015	-5.43722e-015	-6.17886e-015	2.47843e-016	-1.98188e-015	6.17465e-016	7.91716e-015	-3.78435e-015	4.37314e-015	-3.32295e-015	5.82051e-016	-4.71534e-015	-1.02623e-014	9.84328e-015	1.00975e-014	1.43782e-014	1.57268e-014	9.64411e-015	6.81422e-015	1.08943e-014	2.29553e-015	1.80429e-015
-1.04412e-015	-1.98994e-015	-7.86359e-017	-4.78969e-015	-5.22361e-015	-6.35759e-015	4.92018e-016	-1.91478e-015	5.30115e-016	7.84116e-015	-3.74638e-015	4.40073e-015	-3.20139e-015	9.46614e-016	-4.45064e-015	-9.97192e-015	1.00206e-014	1.00897e-014	1.46362e-014	1.54569e-014	9.74063e-015	6.841e-015	1.10095e-014	2.3397e-015	1.64739e-015
-1.26575e-015	-2.04398e-015	-2.91325e-016	-4.55436e-015	-5.01084e-015	-6.53095e-015	7.18912e-016	-1.84158e-015	4.49624e-016	7.76351e-015	-3.69731e-015	4.43329e-015	-3.05488e-015	1.32556e-015	-4.17966e-015	-9.66373e-015	1.01765e-014	1.00793e-014	1.48785e-014	1.51846e-014	9.8426e-015	6.88216e-015	1.11127e-014	2.39782e-015	1.47403e-015
-1.47581e-015	-2.10254e-015	-5.07808e-016	-4.31457e-015	-4.79893e-015	-6.69541e-015	9.2808e-016	-1.76203e-015	3.77406e-016	7.68483e-015	-3.63761e-015	4.46931e-015	-2.886e-015	1.71482e-015	-3.90312e-015	-9.34082e-015	1.03093e-014	1.00675e-014	1.5103e-014	1.49117e-014	9.94893e-015	6.93682e-015	1.12027e-014	2.47068e-015	1.28578e-015
-1.67295e-015	-2.1662e-015	-7.25698e-016	-4.07208e-015	-4.58818e-015	-6.84846e-015	1.12e-015	-1.67563e-015	3.14346e-016	7.60628e-015	-3.56689e-015	4.50776e-015	-2.69785e-015	2.11012e-015	-3.62212e-015	-9.00643e-015	1.04177e-014	1.00558e-014	1.53084e-014	1.464e-014	1.00583e-014	7.00456e-015	1.12785e-014	2.558e-015	1.08432e-015
-1.85746e-015	-2.23598e-015	-9.43126e-016	-3.82773e-015	-4.37919e-015	-6.98728e-015	1.2946e-015	-1.58278e-015	2.60977e-016	7.5293e-015	-3.48536e-015	4.54667e-015	-2.49317e-015	2.50663e-015	-3.33797e-015	-8.66361e-015	1.05009e-014	1.00455e-014	1.5493e-014	1.4371e-014	1.01693e-014	7.08462e-015	1.13387e-014	2.65937e-015	8.71186e-016
-2.02909e-015	-2.31282e-015	-1.1584e-015	-3.58306e-015	-4.17209e-015	-7.10815e-015	1.45214e-015	-1.48324e-015	2.1825e-016	7.45483e-015	-3.39392e-015	4.58455e-015	-2.27475e-015	2.89974e-015	-3.05191e-015	-8.31599e-015	1.0558e-014	1.00381e-014	1.56552e-014	1.41057e-014	1.02802e-014	7.17564e-015	1.13817e-014	2.77399e-015	6.48167e-016
-2.18751e-015	-2.39729e-015	-1.37005e-015	-3.33982e-015	-3.96813e-015	-7.20869e-015	1.59298e-015	-1.37709e-015	1.87486e-016	7.38421e-015	-3.29265e-015	4.61989e-015	-2.04506e-015	3.28485e-015	-2.76516e-015	-7.9669e-015	1.05885e-014	1.00341e-014	1.57934e-014	1.38462e-014	1.03893e-014	7.27701e-015	1.14068e-014	2.90129e-015	4.17268e-016
-2.33269e-015	-2.48928e-015	-1.57588e-015	-3.09923e-015	-3.76682e-015	-7.28621e-015	1.71712e-015	-1.26457e-015	1.68826e-016	7.31869e-015	-3.18188e-015	4.65072e-015	-1.80751e-015	3.65819e-015	-2.47889e-015	-7.61993e-015	1.05931e-014	1.00347e-014	1.59062e-014	1.35934e-014	1.04945e-014	7.38789e-015	1.14124e-014	3.04072e-015	1.80568e-016
-2.46512e-015	-2.58943e-015	-1.77481e-015	-2.86209e-015	-3.56863e-015	-7.33874e-015	1.82459e-015	-1.14615e-015	1.62981e-016	7.25879e-015	-3.06192e-015	4.67547e-015	-1.56503e-015	4.01591e-015	-2.19447e-015	-7.27818e-015	1.05718e-014	1.00405e-014	1.59922e-014	1.33485e-014	1.05938e-014	7.50657e-015	1.13982e-014	3.19101e-015	-5.98688e-017
-2.58475e-015	-2.69778e-015	-1.96545e-015	-2.62993e-015	-3.37385e-015	-7.36468e-015	1.91717e-015	-1.02145e-015	1.70738e-016	7.20479e-015	-2.93348e-015	4.69308e-015	-1.32034e-015	4.35441e-015	-1.91308e-015	-6.94476e-015	1.05252e-014	1.0052e-014	1.60503e-014	1.31123e-014	1.06859e-014	7.63155e-015	1.13628e-014	3.35132e-015	-3.01235e-016
-2.69227e-015	-2.8149e-015	-2.14618e-015	-2.4041e-015	-3.18298e-015	-7.36204e-015	1.99568e-015	-8.90684e-016	1.9291e-016	7.15743e-015	-2.79683e-015	4.70146e-015	-1.07622e-015	4.67039e-015	-1.63547e-015	-6.62347e-015	1.04534e-014	1.00705e-014	1.6079e-014	1.28859e-014	1.07696e-014	7.76167e-015	1.13046e-014	3.52015e-015	-5.40962e-016
-2.7882e-015	-2.94074e-015	-2.31593e-015	-2.18647e-015	-2.99601e-015	-7.32954e-015	2.06062e-015	-7.54477e-016	2.29396e-016	7.11728e-015	-2.65276e-015	4.69916e-015	-8.34426e-016	4.96071e-015	-1.36287e-015	-6.31687e-015	1.03575e-014	1.00956e-014	1.60775e-014	1.26702e-014	1.08435e-014	7.89524e-015	1.12227e-014	3.69598e-015	-7.77497e-016
-2.87375e-015	-3.07491e-015	-2.47412e-015	-1.97763e-015	-2.8131e-015	-7.26743e-015	2.11302e-015	-6.1308e-016	2.80781e-016	7.0844e-015	-2.50161e-015	4.68499e-015	-5.967e-016	5.22243e-015	-1.09655e-015	-6.0284e-015	1.02386e-014	1.01277e-014	1.60452e-014	1.24651e-014	1.09058e-014	8.0312e-015	1.11166e-014	3.8772e-015	-1.0084e-015
-2.94931e-015	-3.21827e-015	-2.61986e-015	-1.77906e-015	-2.63495e-015	-7.17511e-015	2.15375e-015	-4.67555e-016	3.46982e-016	7.05892e-015	-2.34404e-015	4.65731e-015	-3.65881e-016	5.4539e-015	-8.38101e-016	-5.76033e-015	1.0098e-014	1.0167e-014	1.59818e-014	1.22717e-014	1.0955e-014	8.16872e-015	1.09858e-014	4.06213e-015	-1.2312e-015
-3.01533e-015	-3.36999e-015	-2.75265e-015	-1.59213e-015	-2.46196e-015	-7.0527e-015	2.1835e-015	-3.19046e-016	4.28026e-016	7.04081e-015	-2.18082e-015	4.61506e-015	-1.4378e-016	5.65322e-015	-5.88793e-016	-5.5154e-015	9.93653e-015	1.0213e-014	1.58868e-014	1.20898e-014	1.09892e-014	8.30556e-015	1.08301e-014	4.24894e-015	-1.44405e-015
-3.072e-015	-3.52875e-015	-2.87225e-015	-1.41735e-015	-2.29447e-015	-6.901e-015	2.20321e-015	-1.68496e-016	5.23722e-016	7.02981e-015	-2.01194e-015	4.55764e-015	6.80603e-017	5.81897e-015	-3.49112e-016	-5.29494e-015	9.75559e-015	1.02658e-014	1.57593e-014	1.19199e-014	1.10064e-014	8.44019e-015	1.0649e-014	4.43575e-015	-1.6455e-015
-3.12019e-015	-3.6935e-015	-2.97818e-015	-1.25603e-015	-2.13214e-015	-6.72056e-015	2.21333e-015	-1.60815e-017	6.34001e-016	7.02497e-015	-1.83821e-015	4.48298e-015	2.68222e-016	5.95026e-015	-1.20313e-016	-5.10127e-015	9.55713e-015	1.0325e-014	1.56007e-014	1.17621e-014	1.10054e-014	8.57158e-015	1.0442e-014	4.6212e-015	-1.83308e-015
-3.16079e-015	-3.86421e-015	-3.07061e-015	-1.10959e-015	-1.9756e-015	-6.51286e-015	2.21527e-015	1.36877e-016	7.58509e-016	7.02557e-015	-1.65964e-015	4.39019e-015	4.56288e-016	6.04685e-015	9.62587e-017	-4.93591e-015	9.34326e-015	1.03891e-014	1.54111e-014	1.16171e-014	1.09856e-014	8.69853e-015	1.02098e-014	4.80337e-015	-2.00494e-015
-3.19475e-015	-4.04055e-015	-3.1498e-015	-9.783e-016	-1.82469e-015	-6.27894e-015	2.20946e-015	2.89312e-016	8.96187e-016	7.03073e-015	-1.47693e-015	4.27929e-015	6.3166e-016	6.10815e-015	2.99361e-016	-4.79954e-015	9.11597e-015	1.04576e-014	1.51913e-014	1.14847e-014	1.09457e-014	8.81967e-015	9.9526e-015	4.98016e-015	-2.1597e-015
-3.22262e-015	-4.22218e-015	-3.21603e-015	-8.63002e-016	-1.67893e-015	-6.0204e-015	2.19666e-015	4.40467e-016	1.04684e-015	7.04017e-015	-1.29117e-015	4.14908e-015	7.93843e-016	6.1348e-015	4.883e-016	-4.69269e-015	8.87735e-015	1.05302e-014	1.49415e-014	1.13662e-014	1.08839e-014	8.93392e-015	9.67067e-015	5.1492e-015	-2.29623e-015
-3.24527e-015	-4.40771e-015	-3.2702e-015	-7.63966e-016	-1.53861e-015	-5.73949e-015	2.17782e-015	5.88936e-016	1.20945e-015	7.0523e-015	-1.10294e-015	3.99934e-015	9.42198e-016	6.12832e-015	6.62506e-016	-4.61595e-015	8.6302e-015	1.06058e-014	1.46631e-014	1.12613e-014	1.07997e-014	9.04005e-015	9.36538e-015	5.30914e-015	-2.4133e-015
-3.26305e-015	-4.59574e-015	-3.31282e-015	-6.82031e-016	-1.40384e-015	-5.43855e-015	2.1539e-015	7.33822e-016	1.38344e-015	7.06581e-015	-9.12805e-016	3.8298e-015	1.07719e-015	6.08941e-015	8.21597e-016	-4.56905e-015	8.37685e-015	1.06836e-014	1.43575e-014	1.11694e-014	1.06916e-014	9.13582e-015	9.03756e-015	5.45818e-015	-2.51049e-015
-3.277e-015	-4.78548e-015	-3.34472e-015	-6.17271e-016	-1.27422e-015	-5.12044e-015	2.12559e-015	8.75032e-016	1.56839e-015	7.07953e-015	-7.20989e-016	3.64052e-015	1.19923e-015	6.0195e-015	9.65164e-016	-4.55097e-015	8.11938e-015	1.07622e-014	1.40264e-014	1.10897e-014	1.05592e-014	9.22047e-015	8.68817e-015	5.59472e-015	-2.5875e-015
-3.28755e-015	-4.9763e-015	-3.36586e-015	-5.70199e-016	-1.14938e-015	-4.7876e-015	2.09396e-015	1.01148e-015	1.76276e-015	7.09238e-015	-5.2883e-016	3.43136e-015	1.30876e-015	5.92066e-015	1.09306e-015	-4.56071e-015	7.86039e-015	1.08404e-014	1.36711e-014	1.10221e-014	1.04031e-014	9.29337e-015	8.31884e-015	5.71704e-015	-2.64428e-015
-3.29457e-015	-5.16687e-015	-3.37756e-015	-5.40708e-016	-1.0286e-015	-4.44279e-015	2.05913e-015	1.14232e-015	1.96515e-015	7.10288e-015	-3.36677e-016	3.2035e-015	1.40654e-015	5.79524e-015	1.2051e-015	-4.59715e-015	7.60227e-015	1.09171e-014	1.32941e-014	1.09664e-014	1.02224e-014	9.35349e-015	7.93074e-015	5.82371e-015	-2.6809e-015
-3.29847e-015	-5.35618e-015	-3.38113e-015	-5.28719e-016	-9.1197e-016	-4.08875e-015	2.02108e-015	1.2671e-015	2.17516e-015	7.10914e-015	-1.44978e-016	2.95734e-015	1.49343e-015	5.64573e-015	1.30089e-015	-4.65896e-015	7.34758e-015	1.09912e-014	1.28976e-014	1.0922e-014	1.00174e-014	9.39974e-015	7.52646e-015	5.91276e-015	-2.69705e-015
-3.29918e-015	-5.54282e-015	-3.37728e-015	-5.33948e-016	-7.99149e-016	-3.72956e-015	1.98026e-015	1.38508e-015	2.39169e-015	7.11026e-015	4.53503e-017	2.6931e-015	1.56999e-015	5.47471e-015	1.37983e-015	-4.74377e-015	7.09889e-015	1.10612e-014	1.24847e-014	1.08883e-014	9.78841e-015	9.43265e-015	7.10781e-015	5.98325e-015	-2.69348e-015
-3.2969e-015	-5.7262e-015	-3.36758e-015	-5.56114e-016	-6.89748e-016	-3.36802e-015	1.93703e-015	1.49535e-015	2.61313e-015	7.10513e-015	2.3378e-016	2.41199e-015	1.63717e-015	5.28455e-015	1.44228e-015	-4.8491e-015	6.85832e-015	1.11264e-014	1.20581e-014	1.08654e-014	9.53575e-015	9.45171e-015	6.67723e-015	6.03459e-015	-2.67178e-015
-3.29147e-015	-5.90517e-015	-3.3533e-015	-5.95193e-016	-5.8278e-016	-3.00759e-015	1.89174e-015	1.59763e-015	2.83831e-015	7.09189e-015	4.19434e-016	2.11493e-015	1.69621e-015	5.07832e-015	1.48831e-015	-4.97218e-015	6.62783e-015	1.11855e-014	1.16213e-014	1.08529e-014	9.25993e-015	9.45615e-015	6.23743e-015	6.06552e-015	-2.63341e-015
-3.2823e-015	-6.0786e-015	-3.33574e-015	-6.49526e-016	-4.78128e-016	-2.65074e-015	1.84481e-015	1.6911e-015	3.06618e-015	7.06948e-015	6.01667e-016	1.80332e-015	1.74855e-015	4.85943e-015	1.51877e-015	-5.11024e-015	6.40869e-015	1.12374e-014	1.11778e-014	1.08501e-014	8.9616e-015	9.44511e-015	5.79117e-015	6.07572e-015	-2.57971e-015
-3.26951e-015	-6.24556e-015	-3.31588e-015	-7.18289e-016	-3.74981e-016	-2.29987e-015	1.7959e-015	1.77499e-015	3.29595e-015	7.03691e-015	7.79116e-016	1.47838e-015	1.79426e-015	4.63127e-015	1.53386e-015	-5.2599e-015	6.20345e-015	1.12814e-014	1.07309e-014	1.08568e-014	8.64195e-015	9.41868e-015	5.3411e-015	6.06424e-015	-2.51177e-015
-3.25258e-015	-6.40487e-015	-3.29515e-015	-8.013e-016	-2.7301e-016	-1.95786e-015	1.7456e-015	1.84933e-015	3.52632e-015	6.99301e-015	9.51613e-016	1.14148e-015	1.83453e-015	4.39637e-015	1.53382e-015	-5.41785e-015	6.01445e-015	1.13164e-014	1.02835e-014	1.08722e-014	8.3021e-015	9.37709e-015	4.89003e-015	6.03054e-015	-2.43147e-015
-3.23086e-015	-6.55596e-015	-3.27438e-015	-8.97316e-016	-1.71364e-016	-1.62723e-015	1.69386e-015	1.91435e-015	3.75643e-015	6.93686e-015	1.11817e-015	7.95041e-016	1.87086e-015	4.15731e-015	1.52018e-015	-5.58049e-015	5.84334e-015	1.13426e-014	9.83936e-015	1.0895e-014	7.94399e-015	9.32106e-015	4.44037e-015	5.97432e-015	-2.34112e-015
-3.20438e-015	-6.69887e-015	-3.25469e-015	-1.00524e-015	-6.94135e-017	-1.31039e-015	1.64035e-015	1.97019e-015	3.98494e-015	6.86753e-015	1.27894e-015	4.41126e-016	1.90366e-015	3.91717e-015	1.49396e-015	-5.74459e-015	5.69141e-015	1.1359e-014	9.40254e-015	1.09247e-014	7.56982e-015	9.25079e-015	3.99575e-015	5.89544e-015	-2.24291e-015
-3.17258e-015	-6.83231e-015	-3.23714e-015	-1.12352e-015	3.33581e-017	-1.00959e-015	1.5856e-015	2.01617e-015	4.21086e-015	6.78447e-015	1.43264e-015	8.17976e-017	1.93317e-015	3.67851e-015	1.45547e-015	-5.90655e-015	5.55989e-015	1.1365e-014	8.97657e-015	1.09605e-014	7.18159e-015	9.16686e-015	3.55968e-015	5.79424e-015	-2.13935e-015
-3.13465e-015	-6.95594e-015	-3.22261e-015	-1.25057e-015	1.37471e-016	-7.27428e-016	1.5297e-015	2.05284e-015	4.43304e-015	6.68828e-015	1.57839e-015	-2.80477e-016	1.96018e-015	3.44366e-015	1.40605e-015	-6.06299e-015	5.45037e-015	1.13605e-014	8.56494e-015	1.10016e-014	6.7816e-015	9.06988e-015	3.13497e-015	5.67067e-015	-2.03224e-015
-3.08974e-015	-7.06976e-015	-3.2117e-015	-1.38465e-015	2.43115e-016	-4.65089e-016	1.4722e-015	2.08072e-015	4.65067e-015	6.57836e-015	1.71565e-015	-6.43384e-016	1.98504e-015	3.21491e-015	1.34635e-015	-6.20968e-015	5.36355e-015	1.1345e-014	8.17205e-015	1.10471e-014	6.37226e-015	8.96091e-015	2.72473e-015	5.52522e-015	-1.92347e-015
-3.03711e-015	-7.173e-015	-3.20483e-015	-1.52412e-015	3.50846e-016	-2.23698e-016	1.41259e-015	2.09984e-015	4.86349e-015	6.45448e-015	1.84331e-015	-1.00461e-015	2.00806e-015	2.99442e-015	1.27804e-015	-6.34315e-015	5.30026e-015	1.1319e-014	7.80166e-015	1.10957e-014	5.95612e-015	8.84094e-015	2.3313e-015	5.35874e-015	-1.81498e-015
-2.97617e-015	-7.26528e-015	-3.20253e-015	-1.66706e-015	4.60743e-016	-4.02111e-018	1.3517e-015	2.11096e-015	5.07041e-015	6.3171e-015	1.96097e-015	-1.36184e-015	2.02925e-015	2.78441e-015	1.20247e-015	-6.46055e-015	5.26132e-015	1.12823e-014	7.45656e-015	1.11464e-014	5.53592e-015	8.71119e-015	1.95772e-015	5.17233e-015	-1.70958e-015
-2.90719e-015	-7.34675e-015	-3.20531e-015	-1.81184e-015	5.7337e-016	1.9293e-016	1.28982e-015	2.11482e-015	5.27104e-015	6.1668e-015	2.06853e-015	-1.71189e-015	2.04887e-015	2.58638e-015	1.12122e-015	-6.55867e-015	5.247e-015	1.12354e-014	7.14044e-015	1.11981e-014	5.11367e-015	8.57216e-015	1.60703e-015	4.9665e-015	-1.60943e-015
-2.82987e-015	-7.41714e-015	-3.21355e-015	-1.95675e-015	6.88312e-016	3.66552e-016	1.22727e-015	2.11241e-015	5.46473e-015	6.00441e-015	2.16543e-015	-2.05234e-015	2.06671e-015	2.40165e-015	1.03532e-015	-6.6346e-015	5.25708e-015	1.11791e-014	6.85607e-015	1.125e-014	4.69243e-015	8.4247e-015	1.28223e-015	4.74232e-015	-1.51692e-015
-2.74385e-015	-7.47676e-015	-3.22737e-015	-2.09938e-015	8.05924e-016	5.17032e-016	1.16452e-015	2.10434e-015	5.65116e-015	5.83083e-015	2.25054e-015	-2.38086e-015	2.08237e-015	2.23048e-015	9.46422e-016	-6.68573e-015	5.29162e-015	1.11138e-014	6.60592e-015	1.13004e-014	4.27542e-015	8.27005e-015	9.85641e-016	4.50028e-015	-1.43367e-015
-2.64845e-015	-7.52601e-015	-3.24706e-015	-2.23756e-015	9.2576e-016	6.44772e-016	1.10154e-015	2.09142e-015	5.83032e-015	5.6479e-015	2.32343e-015	-2.69463e-015	2.09504e-015	2.07384e-015	8.56069e-016	-6.70976e-015	5.34995e-015	1.104e-014	6.39255e-015	1.13479e-014	3.86579e-015	8.10961e-015	7.19179e-016	4.24209e-015	-1.3617e-015
-2.54329e-015	-7.56534e-015	-3.27303e-015	-2.36954e-015	1.04713e-015	7.50134e-016	1.03853e-015	2.07494e-015	6.00165e-015	5.45716e-015	2.38387e-015	-2.99114e-015	2.1045e-015	1.93257e-015	7.65745e-016	-6.70552e-015	5.43158e-015	1.0958e-014	6.218e-015	1.13912e-014	3.46584e-015	7.94512e-015	4.84903e-016	3.96958e-015	-1.30285e-015
-2.42907e-015	-7.59489e-015	-3.30455e-015	-2.49358e-015	1.16991e-015	8.32574e-016	9.75621e-016	2.05596e-015	6.1655e-015	5.26e-015	2.43172e-015	-3.26832e-015	2.10938e-015	1.8067e-015	6.76292e-016	-6.67144e-015	5.53606e-015	1.08686e-014	6.08443e-015	1.14291e-014	3.07849e-015	7.77726e-015	2.8476e-016	3.68381e-015	-1.25785e-015
-2.30616e-015	-7.61526e-015	-3.34094e-015	-2.60808e-015	1.29339e-015	8.93022e-016	9.12996e-016	2.03528e-015	6.32151e-015	5.05921e-015	2.46703e-015	-3.52437e-015	2.1094e-015	1.69623e-015	5.88874e-016	-6.60634e-015	5.66272e-015	1.07723e-014	5.99296e-015	1.14593e-014	2.70734e-015	7.60777e-015	1.19937e-016	3.38594e-015	-1.22809e-015
-2.17499e-015	-7.6269e-015	-3.38218e-015	-2.7112e-015	1.41683e-015	9.32233e-016	8.50894e-016	2.01388e-015	6.46956e-015	4.85625e-015	2.48944e-015	-3.75681e-015	2.10412e-015	1.60119e-015	5.0448e-016	-6.50894e-015	5.81134e-015	1.06703e-014	5.94386e-015	1.14807e-014	2.35556e-015	7.43795e-015	-8.21216e-018	3.07779e-015	-1.21501e-015
-2.03593e-015	-7.63023e-015	-3.42759e-015	-2.80194e-015	1.53943e-015	9.50886e-016	7.90193e-016	1.99264e-015	6.60953e-015	4.65341e-015	2.49919e-015	-3.96427e-015	2.0928e-015	1.52067e-015	4.24402e-016	-6.37959e-015	5.97957e-015	1.05628e-014	5.93802e-015	1.14921e-014	2.02533e-015	7.26905e-015	-9.95695e-017	2.76101e-015	-1.2193e-015
-1.88937e-015	-7.62553e-015	-3.47637e-015	-2.87883e-015	1.66017e-015	9.49824e-016	7.31478e-016	1.97239e-015	6.742e-015	4.45295e-015	2.4963e-015	-4.14544e-015	2.07492e-015	1.45446e-015	3.48836e-016	-6.21849e-015	6.16559e-015	1.04506e-014	5.97508e-015	1.14923e-014	1.71887e-015	7.10253e-015	-1.53762e-016	2.43717e-015	-1.24143e-015
-1.73604e-015	-7.61373e-015	-3.52761e-015	-2.94149e-015	1.77795e-015	9.30621e-016	6.75398e-016	1.9533e-015	6.86711e-015	4.25739e-015	2.48096e-015	-4.29887e-015	2.04927e-015	1.40192e-015	2.78905e-016	-6.02645e-015	6.36757e-015	1.03348e-014	6.05489e-015	1.148e-014	1.43893e-015	6.94017e-015	-1.70798e-016	2.1079e-015	-1.28175e-015
-1.57697e-015	-7.59536e-015	-3.58109e-015	-2.98893e-015	1.89137e-015	8.9428e-016	6.22022e-016	1.93672e-015	6.98505e-015	4.06906e-015	2.45344e-015	-4.42364e-015	2.01521e-015	1.3623e-015	2.15134e-016	-5.80437e-015	6.58406e-015	1.02158e-014	6.17592e-015	1.14535e-014	1.18809e-015	6.78216e-015	-1.51056e-016	1.77449e-015	-1.33991e-015
-1.41349e-015	-7.57127e-015	-3.63571e-015	-3.02041e-015	1.99904e-015	8.42345e-016	5.72111e-016	1.92333e-015	7.09623e-015	3.89072e-015	2.41441e-015	-4.51863e-015	1.97203e-015	1.33476e-015	1.57808e-016	-5.55412e-015	6.8127e-015	1.0094e-014	6.33638e-015	1.14122e-014	9.68332e-016	6.62987e-015	-9.49449e-017	1.43892e-015	-1.41587e-015
-1.24693e-015	-7.5421e-015	-3.69051e-015	-3.03572e-015	2.09957e-015	7.75453e-016	5.26112e-016	1.91441e-015	7.2012e-015	3.72464e-015	2.36498e-015	-4.58351e-015	1.91958e-015	1.31765e-015	1.07515e-016	-5.27754e-015	7.05066e-015	9.97028e-015	6.535e-015	1.13546e-014	7.80982e-016	6.48411e-015	-3.80378e-018	1.1027e-015	-1.50915e-015
-1.0789e-015	-7.50832e-015	-3.74458e-015	-3.03481e-015	2.19149e-015	6.95051e-016	4.84386e-016	1.90966e-015	7.3003e-015	3.57354e-015	2.3062e-015	-4.61861e-015	1.85724e-015	1.30938e-015	6.38917e-017	-4.9773e-015	7.29641e-015	9.84525e-015	6.76905e-015	1.12799e-014	6.26939e-016	6.34513e-015	1.20066e-016	7.6679e-016	-1.61925e-015
-9.10696e-016	-7.47013e-015	-3.79749e-015	-3.01777e-015	2.27328e-015	6.02441e-016	4.46924e-016	1.90987e-015	7.39399e-015	3.4401e-015	2.23828e-015	-4.62338e-015	1.78556e-015	1.30946e-015	2.64444e-017	-4.65572e-015	7.54692e-015	9.71903e-015	7.03584e-015	1.11871e-014	5.07733e-016	6.21396e-015	2.75123e-016	4.32848e-016	-1.74521e-015
-7.44103e-016	-7.42876e-015	-3.84821e-015	-2.98455e-015	2.34328e-015	4.99031e-016	4.14792e-016	1.91514e-015	7.48326e-015	3.3262e-015	2.16231e-015	-4.59881e-015	1.70443e-015	1.3169e-015	-4.68612e-018	-4.31587e-015	7.79905e-015	9.59279e-015	7.3327e-015	1.10751e-014	4.24922e-016	6.09204e-015	4.59265e-016	1.0207e-016	-1.88549e-015
-5.80919e-016	-7.38461e-015	-3.89531e-015	-2.9362e-015	2.40009e-015	3.85585e-016	3.88685e-016	1.9254e-015	7.56839e-015	3.23403e-015	2.07891e-015	-4.54623e-015	1.61423e-015	1.33049e-015	-2.9968e-017	-3.96128e-015	8.05079e-015	9.46669e-015	7.65621e-015	1.09441e-014	3.79196e-016	5.97915e-015	6.70127e-016	-2.23844e-016	-2.03881e-015
-4.22809e-016	-7.33853e-015	-3.93869e-015	-2.8735e-015	2.44222e-015	2.63168e-016	3.69435e-016	1.94054e-015	7.64997e-015	3.16522e-015	1.98954e-015	-4.46645e-015	1.51484e-015	1.34889e-015	-5.06573e-017	-3.59581e-015	8.29987e-015	9.34025e-015	8.00233e-015	1.07933e-014	3.70602e-016	5.87502e-015	9.04557e-016	-5.43175e-016	-2.20392e-015
-2.72592e-016	-7.29064e-015	-3.97801e-015	-2.79734e-015	2.46827e-015	1.33905e-016	3.57042e-016	1.96042e-015	7.72815e-015	3.12123e-015	1.89524e-015	-4.36096e-015	1.4064e-015	1.37102e-015	-6.71235e-017	-3.22347e-015	8.54355e-015	9.2132e-015	8.36634e-015	1.06223e-014	3.98592e-016	5.77982e-015	1.15959e-015	-8.55098e-016	-2.37958e-015
-1.31564e-016	-7.24148e-015	-4.0128e-015	-2.70946e-015	2.47628e-015	-1.725e-018	3.51351e-016	1.98479e-015	7.80351e-015	3.10369e-015	1.7978e-015	-4.2313e-015	1.29036e-015	1.39603e-015	-8.09224e-017	-2.8479e-015	8.77899e-015	9.08517e-015	8.74377e-015	1.0431e-014	4.62949e-016	5.69349e-015	1.432e-015	-1.15858e-015	-2.56426e-015
-1.66408e-018	-7.19202e-015	-4.04192e-015	-2.6118e-015	2.46583e-015	-1.43259e-016	3.5263e-016	2.0136e-015	7.87578e-015	3.11316e-015	1.69842e-015	-4.0797e-015	1.16693e-015	1.42348e-015	-9.3263e-017	-2.47335e-015	9.00395e-015	8.95623e-015	9.13044e-015	1.022e-014	5.63259e-016	5.61629e-015	1.71826e-015	-1.45242e-015	-2.75606e-015
1.15253e-016	-7.14215e-015	-4.06547e-015	-2.50598e-015	2.43554e-015	-2.89983e-016	3.606e-016	2.04661e-015	7.94547e-015	3.15056e-015	1.5975e-015	-3.90841e-015	1.03701e-015	1.45235e-015	-1.05762e-016	-2.10382e-015	9.21545e-015	8.82606e-015	9.52091e-015	9.99e-015	6.9798e-016	5.54788e-015	2.01449e-015	-1.7357e-015	-2.95343e-015
2.17806e-016	-7.0917e-015	-4.08236e-015	-2.39404e-015	2.3839e-015	-4.41261e-016	3.75189e-016	2.08295e-015	8.01296e-015	3.21643e-015	1.4968e-015	-3.72011e-015	9.01944e-016	1.48218e-015	-1.19713e-016	-1.74403e-015	9.41116e-015	8.69415e-015	9.91101e-015	9.74109e-015	8.65709e-016	5.48749e-015	2.31715e-015	-2.00728e-015	-3.15479e-015
3.03937e-016	-7.04113e-015	-4.09293e-015	-2.27877e-015	2.31034e-015	-5.96379e-016	3.9742e-016	2.12153e-015	8.07815e-015	3.31065e-015	1.39719e-015	-3.51731e-015	7.63365e-016	1.51266e-015	-1.36554e-016	-1.39768e-015	9.58837e-015	8.55973e-015	1.0296e-014	9.47443e-015	1.06495e-015	5.43472e-015	2.62219e-015	-2.26647e-015	-3.35771e-015
3.72983e-016	-6.99107e-015	-4.09676e-015	-2.16227e-015	2.2143e-015	-7.53977e-016	4.26492e-016	2.16154e-015	8.14136e-015	3.43259e-015	1.29994e-015	-3.30199e-015	6.2276e-016	1.54349e-015	-1.58089e-016	-1.06879e-015	9.74472e-015	8.42195e-015	1.06712e-014	9.19124e-015	1.29346e-015	5.38851e-015	2.92558e-015	-2.51161e-015	-3.56079e-015
4.22573e-016	-6.94195e-015	-4.09375e-015	-2.04731e-015	2.0952e-015	-9.13214e-016	4.61843e-016	2.20177e-015	8.2032e-015	3.58199e-015	1.20597e-015	-3.07797e-015	4.80966e-016	1.57478e-015	-1.86154e-016	-7.60793e-016	9.87809e-015	8.28016e-015	1.10323e-014	8.8925e-015	1.54935e-015	5.34845e-015	3.22438e-015	-2.74231e-015	-3.76213e-015
4.51419e-016	-6.89349e-015	-4.08409e-015	-1.93645e-015	1.95337e-015	-1.07371e-015	5.02822e-016	2.24052e-015	8.26396e-015	3.75813e-015	1.11646e-015	-2.84861e-015	3.39327e-016	1.60674e-015	-2.22445e-016	-4.78104e-016	9.98701e-015	8.13446e-015	1.13749e-014	8.57973e-015	1.83005e-015	5.31411e-015	3.51418e-015	-2.95791e-015	-3.96036e-015
4.58731e-016	-6.84558e-015	-4.06785e-015	-1.8316e-015	1.78855e-015	-1.23507e-015	5.49313e-016	2.27727e-015	8.32352e-015	3.9599e-015	1.03227e-015	-2.61725e-015	1.99466e-016	1.63972e-015	-2.68931e-016	-2.23459e-016	1.00693e-014	7.98385e-015	1.16939e-014	8.25471e-015	2.133e-015	5.28417e-015	3.7914e-015	-3.15775e-015	-4.15476e-015
4.43584e-016	-6.79871e-015	-4.04549e-015	-1.7355e-015	1.59995e-015	-1.39622e-015	6.00739e-016	2.31111e-015	8.3812e-015	4.18552e-015	9.54626e-016	-2.38613e-015	6.31217e-017	1.67402e-015	-3.26653e-016	9.0203e-020	1.01236e-014	7.82746e-015	1.19853e-014	7.91925e-015	2.45559e-015	5.25697e-015	4.05232e-015	-3.34115e-015	-4.34333e-015
4.05044e-016	-6.75271e-015	-4.01734e-015	-1.651e-015	1.38811e-015	-1.55633e-015	6.55457e-016	2.34066e-015	8.43693e-015	4.43294e-015	8.84131e-016	-2.15815e-015	-6.76514e-017	1.70979e-015	-3.97271e-016	1.89354e-016	1.01487e-014	7.66466e-015	1.22458e-014	7.57567e-015	2.79455e-015	5.2317e-015	4.29388e-015	-3.50693e-015	-4.52456e-015
3.42574e-016	-6.70751e-015	-3.98336e-015	-1.58066e-015	1.15405e-015	-1.71499e-015	7.12762e-016	2.36501e-015	8.49072e-015	4.69912e-015	8.21801e-016	-1.9365e-015	-1.91635e-016	1.74788e-015	-4.82712e-016	3.41422e-016	1.01435e-014	7.49486e-015	1.24723e-014	7.22633e-015	3.14698e-015	5.20791e-015	4.51294e-015	-3.65482e-015	-4.69741e-015
2.55539e-016	-6.66264e-015	-3.94414e-015	-1.52591e-015	8.98679e-016	-1.87117e-015	7.71705e-016	2.38371e-015	8.54303e-015	4.98101e-015	7.68474e-016	-1.72398e-015	-3.08035e-016	1.78896e-015	-5.84033e-016	4.54262e-016	1.01079e-014	7.31773e-015	1.2661e-014	6.87347e-015	3.50917e-015	5.18404e-015	4.70614e-015	-3.78386e-015	-4.8608e-015
1.44286e-016	-6.61761e-015	-3.90043e-015	-1.48889e-015	6.23014e-016	-2.02365e-015	8.31219e-016	2.39586e-015	8.59371e-015	5.27587e-015	7.24526e-016	-1.52351e-015	-4.14634e-016	1.83358e-015	-7.02361e-016	5.2678e-016	1.00413e-014	7.13237e-015	1.28092e-014	6.51924e-015	3.87797e-015	5.15883e-015	4.87128e-015	-3.89413e-015	-5.01389e-015
9.37025e-018	-6.57226e-015	-3.85324e-015	-1.47137e-015	3.28776e-016	-2.1713e-015	8.8979e-016	2.40012e-015	8.64224e-015	5.5812e-015	6.90465e-016	-1.33786e-015	-5.1039e-016	1.88185e-015	-8.38475e-016	5.57394e-016	9.94329e-015	6.93866e-015	1.29153e-014	6.16627e-015	4.25064e-015	5.13152e-015	5.00713e-015	-3.98478e-015	-5.15611e-015
-1.48248e-016	-6.52702e-015	-3.80279e-015	-1.47504e-015	1.71859e-017	-2.31226e-015	9.46234e-016	2.39599e-015	8.68835e-015	5.89354e-015	6.66979e-016	-1.16949e-015	-5.94038e-016	1.935e-015	-9.93404e-016	5.45685e-016	9.81376e-015	6.73602e-015	1.29775e-014	5.81637e-015	4.62427e-015	5.10136e-015	5.11135e-015	-4.05525e-015	-5.2878e-015
-3.27614e-016	-6.48165e-015	-3.75011e-015	-1.501e-015	-3.09187e-016	-2.44512e-015	9.99345e-016	2.38298e-015	8.73172e-015	6.20936e-015	6.54626e-016	-1.02008e-015	-6.64482e-016	1.99293e-015	-1.16797e-015	4.91954e-016	9.65301e-015	6.52473e-015	1.29947e-014	5.47247e-015	4.9955e-015	5.06712e-015	5.18185e-015	-4.1054e-015	-5.40788e-015
-5.27553e-016	-6.43601e-015	-3.69617e-015	-1.54987e-015	-6.48084e-016	-2.5689e-015	1.04796e-015	2.36113e-015	8.77193e-015	6.52541e-015	6.52944e-016	-8.9087e-016	-7.21461e-016	2.05617e-015	-1.36177e-015	3.96629e-016	9.46216e-015	6.30493e-015	1.2966e-014	5.13725e-015	5.36169e-015	5.028e-015	5.21765e-015	-4.1348e-015	-5.51588e-015
-7.46813e-016	-6.38967e-015	-3.64162e-015	-1.62237e-015	-9.96846e-016	-2.68202e-015	1.09064e-015	2.33023e-015	8.80892e-015	6.83784e-015	6.6248e-016	-7.83102e-016	-7.64257e-016	2.12582e-015	-1.57477e-015	2.60076e-016	9.24244e-015	6.07686e-015	1.28915e-014	4.81353e-015	5.71935e-015	4.98289e-015	5.21807e-015	-4.14345e-015	-5.61128e-015
-9.83545e-016	-6.3425e-015	-3.58668e-015	-1.71854e-015	-1.35381e-015	-2.78285e-015	1.12597e-015	2.29022e-015	8.84238e-015	7.14299e-015	6.83476e-016	-6.97537e-016	-7.92461e-016	2.20186e-015	-1.80702e-015	8.37277e-017	8.9952e-015	5.8407e-015	1.27715e-014	4.50317e-015	6.06615e-015	4.93082e-015	5.18276e-015	-4.13095e-015	-5.69431e-015
-1.23554e-015	-6.29378e-015	-3.53268e-015	-1.83784e-015	-1.71611e-015	-2.86946e-015	1.15275e-015	2.24135e-015	8.87166e-015	7.43718e-015	7.15614e-016	-6.34772e-016	-8.06016e-016	2.28514e-015	-2.05735e-015	-1.30433e-016	8.72158e-015	5.59794e-015	1.26073e-014	4.20923e-015	6.4002e-015	4.87077e-015	5.11182e-015	-4.0971e-015	-5.76533e-015
-1.50075e-015	-6.24411e-015	-3.48026e-015	-1.97971e-015	-2.08084e-015	-2.94017e-015	1.17053e-015	2.18391e-015	8.89624e-015	7.71664e-015	7.57826e-016	-5.95376e-016	-8.04926e-016	2.3754e-015	-2.32482e-015	-3.80296e-016	8.42327e-015	5.34881e-015	1.24006e-014	3.93385e-015	6.71903e-015	4.80271e-015	5.0052e-015	-4.04184e-015	-5.82498e-015
-1.7771e-015	-6.19317e-015	-3.43043e-015	-2.14363e-015	-2.44495e-015	-2.99254e-015	1.17819e-015	2.11833e-015	8.91586e-015	7.9779e-015	8.1064e-016	-5.79269e-016	-7.8962e-016	2.47286e-015	-2.60823e-015	-6.63643e-016	8.10265e-015	5.09363e-015	1.21525e-014	3.67824e-015	7.0205e-015	4.72597e-015	4.8643e-015	-3.96592e-015	-5.87304e-015
-2.06214e-015	-6.14136e-015	-3.38414e-015	-2.32765e-015	-2.8052e-015	-3.02474e-015	1.17453e-015	2.04516e-015	8.93071e-015	8.21841e-015	8.73432e-016	-5.87075e-016	-7.59835e-016	2.57722e-015	-2.9065e-015	-9.77209e-016	7.76179e-015	4.83392e-015	1.18648e-014	3.44484e-015	7.30219e-015	4.64042e-015	4.69054e-015	-3.86885e-015	-5.91071e-015
-2.35331e-015	-6.0885e-015	-3.3421e-015	-2.53016e-015	-3.15927e-015	-3.03537e-015	1.15909e-015	1.96542e-015	8.94068e-015	8.43437e-015	9.45668e-016	-6.18513e-016	-7.16355e-016	2.68825e-015	-3.21673e-015	-1.31796e-015	7.40395e-015	4.57157e-015	1.15402e-014	3.23521e-015	7.56202e-015	4.5452e-015	4.48602e-015	-3.75078e-015	-5.93827e-015
-2.64862e-015	-6.03432e-015	-3.30506e-015	-2.74849e-015	-3.5045e-015	-3.02204e-015	1.1309e-015	1.88006e-015	8.94522e-015	8.62286e-015	1.02663e-015	-6.72458e-016	-6.60706e-016	2.80604e-015	-3.53694e-015	-1.68247e-015	7.03145e-015	4.30716e-015	1.11819e-014	3.05052e-015	7.79886e-015	4.4399e-015	4.25326e-015	-3.61232e-015	-5.9562e-015
-2.94506e-015	-5.97931e-015	-3.27339e-015	-2.98029e-015	-3.83758e-015	-2.98324e-015	1.08992e-015	1.79096e-015	8.94416e-015	8.78183e-015	1.11566e-015	-7.47497e-016	-5.92929e-016	2.93008e-015	-3.86513e-015	-2.0664e-015	6.64692e-015	4.04268e-015	1.07937e-014	2.89234e-015	8.01144e-015	4.32479e-015	3.99471e-015	-3.45382e-015	-5.96469e-015
-3.23949e-015	-5.92317e-015	-3.24749e-015	-3.22265e-015	-4.15587e-015	-2.91718e-015	1.0355e-015	1.70021e-015	8.93747e-015	8.90925e-015	1.2123e-015	-8.41867e-016	-5.14102e-016	3.05907e-015	-4.19819e-015	-2.46513e-015	6.25403e-015	3.77972e-015	1.03794e-014	2.7614e-015	8.19901e-015	4.19991e-015	3.71247e-015	-3.27557e-015	-5.96431e-015
-3.52941e-015	-5.86577e-015	-3.22864e-015	-3.47242e-015	-4.45603e-015	-2.82182e-015	9.67679e-016	1.60992e-015	8.92506e-015	9.00326e-015	1.31658e-015	-9.54276e-016	-4.25283e-016	3.1923e-015	-4.53336e-015	-2.87493e-015	5.85521e-015	3.52024e-015	9.9425e-015	2.6582e-015	8.36033e-015	4.06614e-015	3.40966e-015	-3.0789e-015	-5.95556e-015
-3.81215e-015	-5.80796e-015	-3.2172e-015	-3.72565e-015	-4.73605e-015	-2.69579e-015	8.86465e-016	1.52055e-015	8.90614e-015	9.06206e-015	1.42721e-015	-1.08327e-015	-3.27435e-016	3.32925e-015	-4.86753e-015	-3.29178e-015	5.45376e-015	3.26587e-015	9.48714e-015	2.58299e-015	8.49532e-015	3.92274e-015	3.08996e-015	-2.86479e-015	-5.93893e-015
-4.08466e-015	-5.75022e-015	-3.21269e-015	-3.97944e-015	-4.9937e-015	-2.53761e-015	7.92108e-016	1.43414e-015	8.88014e-015	9.08493e-015	1.54356e-015	-1.22712e-015	-2.22067e-016	3.46885e-015	-5.19784e-015	-3.71123e-015	5.0527e-015	3.01861e-015	9.01731e-015	2.53531e-015	8.60412e-015	3.77022e-015	2.75677e-015	-2.63401e-015	-5.9156e-015
-4.34465e-015	-5.69279e-015	-3.21587e-015	-4.2296e-015	-5.22672e-015	-2.34625e-015	6.85384e-016	1.35241e-015	8.84736e-015	9.07077e-015	1.66549e-015	-1.38388e-015	-1.10135e-016	3.6099e-015	-5.52174e-015	-4.12925e-015	4.65506e-015	2.78092e-015	8.53695e-015	2.51444e-015	8.68634e-015	3.60927e-015	2.41279e-015	-2.38764e-015	-5.88595e-015
-4.59032e-015	-5.63646e-015	-3.22674e-015	-4.4725e-015	-5.43299e-015	-2.1212e-015	5.66725e-016	1.27737e-015	8.80752e-015	9.01955e-015	1.79184e-015	-1.55131e-015	7.20555e-018	3.75118e-015	-5.83623e-015	-4.54102e-015	4.2636e-015	2.55423e-015	8.05118e-015	2.51966e-015	8.74247e-015	3.44127e-015	2.06101e-015	-2.12718e-015	-5.85057e-015
-4.81918e-015	-5.58148e-015	-3.24587e-015	-4.7042e-015	-5.61062e-015	-1.86163e-015	4.37166e-016	1.21086e-015	8.76098e-015	8.93127e-015	1.92223e-015	-1.72762e-015	1.28265e-016	3.89136e-015	-6.13828e-015	-4.94294e-015	3.88144e-015	2.34071e-015	7.56411e-015	2.54986e-015	8.77252e-015	3.26692e-015	1.70585e-015	-1.8543e-015	-5.80966e-015
-5.02968e-015	-5.5286e-015	-3.2728e-015	-4.92081e-015	-5.75896e-015	-1.56753e-015	2.98235e-016	1.1552e-015	8.70811e-015	8.80611e-015	2.05608e-015	-1.91056e-015	2.52152e-016	4.02927e-015	-6.42528e-015	-5.33158e-015	3.51025e-015	2.14211e-015	7.07941e-015	2.60379e-015	8.7772e-015	3.08625e-015	1.35131e-015	-1.5702e-015	-5.7631e-015
-5.2198e-015	-5.47891e-015	-3.30746e-015	-5.11846e-015	-5.87613e-015	-1.23855e-015	1.50743e-016	1.11281e-015	8.64918e-015	8.64606e-015	2.19247e-015	-2.09767e-015	3.77583e-016	4.1634e-015	-6.69405e-015	-5.70342e-015	3.15296e-015	1.96061e-015	6.60133e-015	2.67961e-015	8.75719e-015	2.90028e-015	1.00082e-015	-1.27658e-015	-5.71146e-015
-5.38812e-015	-5.43314e-015	-3.34978e-015	-5.29337e-015	-5.96128e-015	-8.74311e-016	-4.2173e-018	1.08546e-015	8.58381e-015	8.45292e-015	2.33103e-015	-2.286e-015	5.03646e-016	4.29183e-015	-6.94132e-015	-6.05476e-015	2.81145e-015	1.79786e-015	6.13356e-015	2.77554e-015	8.7133e-015	2.70975e-015	6.5813e-016	-9.75172e-016	-5.65504e-015
-5.53395e-015	-5.39184e-015	-3.39949e-015	-5.44157e-015	-6.0137e-015	-4.75499e-016	-1.64697e-016	1.07437e-015	8.5131e-015	8.22851e-015	2.47149e-015	-2.47353e-015	6.29315e-016	4.41373e-015	-7.16463e-015	-6.38249e-015	2.48857e-015	1.65547e-015	5.67967e-015	2.88974e-015	8.64641e-015	2.51579e-015	3.26051e-016	-6.67735e-016	-5.59444e-015
-5.65598e-015	-5.35577e-015	-3.45601e-015	-5.55995e-015	-6.03314e-015	-4.33536e-017	-3.29296e-016	1.08165e-015	8.4374e-015	7.97501e-015	2.6134e-015	-2.65748e-015	7.53709e-016	4.52763e-015	-7.3626e-015	-6.68475e-015	2.18638e-015	1.53479e-015	5.24282e-015	3.01928e-015	8.55732e-015	2.31989e-015	7.53746e-018	-3.55941e-016	-5.52909e-015
-5.75349e-015	-5.32588e-015	-3.51887e-015	-5.64541e-015	-6.02008e-015	4.20834e-016	-4.95721e-016	1.10829e-015	8.35704e-015	7.69543e-015	2.75623e-015	-2.83619e-015	8.76277e-016	4.63224e-015	-7.53279e-015	-6.95902e-015	1.9069e-015	1.43701e-015	4.82606e-015	3.16132e-015	8.44767e-015	2.12262e-015	-2.94267e-016	-4.19401e-017	-5.45916e-015
-5.82614e-015	-5.30296e-015	-3.58764e-015	-5.69542e-015	-5.97482e-015	9.1597e-016	-6.61952e-016	1.15489e-015	8.27259e-015	7.39228e-015	2.89993e-015	-3.0081e-015	9.96448e-016	4.72615e-015	-7.67344e-015	-7.20351e-015	1.65139e-015	1.36339e-015	4.43264e-015	3.31271e-015	8.31852e-015	1.92472e-015	-5.76209e-016	2.72501e-016	-5.38501e-015
-5.87375e-015	-5.28715e-015	-3.66202e-015	-5.70797e-015	-5.89791e-015	1.44003e-015	-8.25797e-016	1.22306e-015	8.18424e-015	7.06861e-015	3.04424e-015	-3.1714e-015	1.11345e-015	4.80785e-015	-7.78302e-015	-7.41697e-015	1.4209e-015	1.31468e-015	4.06524e-015	3.47026e-015	8.17114e-015	1.72727e-015	-8.35625e-016	5.85449e-016	-5.30673e-015
-5.8973e-015	-5.2794e-015	-3.74114e-015	-5.68103e-015	-5.79075e-015	1.99073e-015	-9.85328e-016	1.31404e-015	8.09256e-015	6.72833e-015	3.18864e-015	-3.32489e-015	1.22656e-015	4.87615e-015	-7.86064e-015	-7.59841e-015	1.21604e-015	1.29145e-015	3.72562e-015	3.63071e-015	8.00649e-015	1.53144e-015	-1.07062e-015	8.94888e-016	-5.22437e-015
-5.89759e-015	-5.28084e-015	-3.8241e-015	-5.61291e-015	-5.65484e-015	2.56503e-015	-1.13852e-015	1.42763e-015	7.99776e-015	6.37505e-015	3.33314e-015	-3.46764e-015	1.33545e-015	4.93001e-015	-7.90601e-015	-7.74765e-015	1.03801e-015	1.2934e-015	3.41524e-015	3.7906e-015	7.82601e-015	1.33808e-015	-1.27975e-015	1.19844e-015	-5.13783e-015
-5.87543e-015	-5.29207e-015	-3.90983e-015	-5.50292e-015	-5.49168e-015	3.16013e-015	-1.28291e-015	1.56421e-015	7.9002e-015	6.01294e-015	3.47788e-015	-3.59888e-015	1.43996e-015	4.96885e-015	-7.91881e-015	-7.8643e-015	8.87414e-016	1.32109e-015	3.13553e-015	3.94712e-015	7.63098e-015	1.1481e-015	-1.46132e-015	1.49402e-015	-5.04711e-015
-5.83163e-015	-5.31311e-015	-3.99721e-015	-5.35128e-015	-5.30358e-015	3.77338e-015	-1.41681e-015	1.72284e-015	7.80203e-015	5.64609e-015	3.62235e-015	-3.71877e-015	1.54028e-015	4.99214e-015	-7.89876e-015	-7.94884e-015	7.64429e-016	1.37419e-015	2.88703e-015	4.09722e-015	7.42252e-015	9.62232e-016	-1.61405e-015	1.78044e-015	-4.95226e-015
-5.76775e-015	-5.34447e-015	-4.08596e-015	-5.15839e-015	-5.09252e-015	4.40115e-015	-1.53821e-015	1.90312e-015	7.70456e-015	5.27906e-015	3.76631e-015	-3.82616e-015	1.63673e-015	4.99938e-015	-7.84631e-015	-8.00213e-015	6.68364e-016	1.45184e-015	2.66978e-015	4.2374e-015	7.20232e-015	7.81399e-016	-1.73765e-015	2.05552e-015	-4.85361e-015
-5.68518e-015	-5.38648e-015	-4.17551e-015	-4.92485e-015	-4.86055e-015	5.04001e-015	-1.64405e-015	2.10443e-015	7.60808e-015	4.91583e-015	3.90987e-015	-3.92004e-015	1.72931e-015	4.98946e-015	-7.76282e-015	-8.02537e-015	5.98707e-016	1.55356e-015	2.48391e-015	4.36389e-015	6.9706e-015	6.05705e-016	-1.83184e-015	2.31782e-015	-4.75124e-015
-5.58554e-015	-5.43988e-015	-4.26477e-015	-4.6517e-015	-4.61067e-015	5.68658e-015	-1.73246e-015	2.32625e-015	7.5134e-015	4.56031e-015	4.05306e-015	-4.00041e-015	1.81829e-015	4.9623e-015	-7.64996e-015	-8.02033e-015	5.55074e-016	1.67841e-015	2.32939e-015	4.47405e-015	6.72893e-015	4.35642e-016	-1.89627e-015	2.5651e-015	-4.64564e-015
-5.47126e-015	-5.50426e-015	-4.35253e-015	-4.34085e-015	-4.34549e-015	6.33679e-015	-1.80214e-015	2.56655e-015	7.42195e-015	4.21715e-015	4.19549e-015	-4.06811e-015	1.90375e-015	4.91779e-015	-7.50865e-015	-7.98814e-015	5.35879e-016	1.82517e-015	2.20614e-015	4.56527e-015	6.4782e-015	2.71879e-016	-1.93219e-015	2.79584e-015	-4.5366e-015
-5.34415e-015	-5.57942e-015	-4.43757e-015	-3.99432e-015	-4.06777e-015	6.98749e-015	-1.85109e-015	2.82348e-015	7.33477e-015	3.89024e-015	4.33687e-015	-4.12423e-015	1.98598e-015	4.85643e-015	-7.34078e-015	-7.93111e-015	5.4007e-016	1.99231e-015	2.11297e-015	4.63491e-015	6.22046e-015	1.15623e-016	-1.94001e-015	3.00858e-015	-4.42431e-015
-5.20637e-015	-5.66539e-015	-4.51922e-015	-3.6151e-015	-3.78043e-015	7.63425e-015	-1.87701e-015	3.0946e-015	7.25268e-015	3.58346e-015	4.47694e-015	-4.16902e-015	2.06497e-015	4.77832e-015	-7.14852e-015	-7.85227e-015	5.6649e-016	2.17808e-015	2.04839e-015	4.68061e-015	5.95631e-015	-3.27925e-017	-1.92151e-015	3.20178e-015	-4.30866e-015
-5.06059e-015	-5.76182e-015	-4.59679e-015	-3.20581e-015	-3.48617e-015	8.27329e-015	-1.87844e-015	3.37711e-015	7.17723e-015	3.30019e-015	4.61531e-015	-4.2031e-015	2.14142e-015	4.68423e-015	-6.93404e-015	-7.7548e-015	6.1394e-016	2.38077e-015	2.01099e-015	4.69991e-015	5.6864e-015	-1.72929e-016	-1.8783e-015	3.37425e-015	-4.19038e-015
-4.90851e-015	-5.86873e-015	-4.6695e-015	-2.77001e-015	-3.18816e-015	8.90037e-015	-1.85392e-015	3.66919e-015	7.10978e-015	3.0435e-015	4.75202e-015	-4.22725e-015	2.21529e-015	4.5745e-015	-6.70012e-015	-7.64053e-015	6.8042e-016	2.59799e-015	1.99972e-015	4.69118e-015	5.41217e-015	-3.04799e-016	-1.81186e-015	3.52515e-015	-4.07068e-015
-4.75314e-015	-5.98482e-015	-4.73646e-015	-2.31132e-015	-2.8886e-015	9.51224e-015	-1.80204e-015	3.96819e-015	7.05186e-015	2.81696e-015	4.88717e-015	-4.24218e-015	2.28656e-015	4.45016e-015	-6.4499e-015	-7.51254e-015	7.63605e-016	2.82757e-015	2.01187e-015	4.65277e-015	5.13464e-015	-4.28386e-016	-1.72495e-015	3.65367e-015	-3.94994e-015
-4.59636e-015	-6.10938e-015	-4.79714e-015	-1.83369e-015	-2.5904e-015	1.0106e-014	-1.72253e-015	4.27076e-015	7.00425e-015	2.62299e-015	5.02031e-015	-4.24908e-015	2.35533e-015	4.312e-015	-6.18627e-015	-7.37322e-015	8.62327e-016	3.06696e-015	2.04551e-015	4.58369e-015	4.85474e-015	-5.43602e-016	-1.62028e-015	3.75942e-015	-3.82824e-015
-4.44032e-015	-6.24113e-015	-4.8508e-015	-1.34207e-015	-2.29685e-015	1.06784e-014	-1.61433e-015	4.57392e-015	6.96744e-015	2.46425e-015	5.15103e-015	-4.24927e-015	2.4219e-015	4.16102e-015	-5.91234e-015	-7.22579e-015	9.74886e-016	3.31313e-015	2.09877e-015	4.48332e-015	4.5732e-015	-6.49971e-016	-1.50063e-015	3.84218e-015	-3.70665e-015
-4.28747e-015	-6.37904e-015	-4.89689e-015	-8.41255e-016	-2.01053e-015	1.12269e-014	-1.47644e-015	4.87453e-015	6.94237e-015	2.3427e-015	5.27911e-015	-4.24405e-015	2.48613e-015	3.99842e-015	-5.63155e-015	-7.07318e-015	1.0993e-015	3.56365e-015	2.16911e-015	4.35068e-015	4.29074e-015	-7.47612e-016	-1.36855e-015	3.90162e-015	-3.5866e-015
-4.1399e-015	-6.52177e-015	-4.93466e-015	-3.3541e-016	-1.73351e-015	1.17485e-014	-1.3088e-015	5.16999e-015	6.92993e-015	2.25972e-015	5.40422e-015	-4.23469e-015	2.5473e-015	3.82527e-015	-5.34765e-015	-6.91805e-015	1.23333e-015	3.8162e-015	2.25401e-015	4.18579e-015	4.00792e-015	-8.36698e-016	-1.22718e-015	3.93794e-015	-3.4688e-015
-3.99944e-015	-6.66759e-015	-4.96426e-015	1.70612e-016	-1.46838e-015	1.22407e-014	-1.11174e-015	5.45711e-015	6.93027e-015	2.21654e-015	5.52579e-015	-4.22326e-015	2.60508e-015	3.64286e-015	-5.06351e-015	-6.76282e-015	1.37543e-015	4.06837e-015	2.35045e-015	3.98954e-015	3.72585e-015	-9.17233e-016	-1.07989e-015	3.95123e-015	-3.35381e-015
-3.86771e-015	-6.81567e-015	-4.98521e-015	6.7174e-016	-1.21656e-015	1.27022e-014	-8.85644e-016	5.73324e-015	6.94435e-015	2.21387e-015	5.64322e-015	-4.2111e-015	2.65853e-015	3.45316e-015	-4.78163e-015	-6.60958e-015	1.5239e-015	4.31752e-015	2.45657e-015	3.76226e-015	3.44575e-015	-9.88984e-016	-9.29224e-016	3.94159e-015	-3.24294e-015
-3.74685e-015	-6.96468e-015	-4.99798e-015	1.16342e-015	-9.79966e-016	1.31309e-014	-6.3118e-016	5.99513e-015	6.9734e-015	2.25193e-015	5.75602e-015	-4.19872e-015	2.70741e-015	3.25716e-015	-4.50479e-015	-6.46095e-015	1.67684e-015	4.56176e-015	2.57021e-015	3.50566e-015	3.16776e-015	-1.05208e-015	-7.78343e-016	3.91015e-015	-3.13735e-015
-3.63816e-015	-7.11263e-015	-5.00223e-015	1.64123e-015	-7.60276e-016	1.35251e-014	-3.49197e-016	6.24087e-015	7.01769e-015	2.33057e-015	5.86352e-015	-4.18658e-015	2.75105e-015	3.0563e-015	-4.23541e-015	-6.31801e-015	1.83244e-015	4.79808e-015	2.68913e-015	3.22136e-015	2.89267e-015	-1.10717e-015	-6.31323e-016	3.85783e-015	-3.03765e-015
-3.54264e-015	-7.2572e-015	-4.99783e-015	2.10142e-015	-5.58456e-016	1.38845e-014	-4.06308e-017	6.46784e-015	7.07725e-015	2.4499e-015	5.96522e-015	-4.17564e-015	2.78822e-015	2.8525e-015	-3.97604e-015	-6.18249e-015	1.98978e-015	5.02461e-015	2.8117e-015	2.91186e-015	2.62132e-015	-1.15434e-015	-4.91871e-016	3.78556e-015	-2.94496e-015
-3.46112e-015	-7.39604e-015	-4.98491e-015	2.54037e-015	-3.7518e-016	1.42084e-014	2.93258e-016	6.67348e-015	7.15175e-015	2.60911e-015	6.05979e-015	-4.16726e-015	2.81788e-015	2.64735e-015	-3.72895e-015	-6.05518e-015	2.14752e-015	5.23892e-015	2.9359e-015	2.57982e-015	2.35539e-015	-1.19399e-015	-3.6257e-016	3.6945e-015	-2.8601e-015
-3.39366e-015	-7.52802e-015	-4.96387e-015	2.95403e-015	-2.10962e-016	1.44969e-014	6.51655e-016	6.8561e-015	7.24137e-015	2.80637e-015	6.14675e-015	-4.16272e-015	2.83914e-015	2.44202e-015	-3.49568e-015	-5.93647e-015	2.30496e-015	5.43929e-015	3.05998e-015	2.22818e-015	2.09615e-015	-1.22637e-015	-2.46532e-016	3.58568e-015	-2.78421e-015
-3.34085e-015	-7.65113e-015	-4.93485e-015	3.33846e-015	-6.64097e-017	1.47505e-014	1.03318e-015	7.01457e-015	7.34623e-015	3.03996e-015	6.22513e-015	-4.16232e-015	2.851e-015	2.23792e-015	-3.27728e-015	-5.827e-015	2.46107e-015	5.62372e-015	3.18232e-015	1.85995e-015	1.84395e-015	-1.25115e-015	-1.46484e-016	3.46083e-015	-2.7182e-015
-3.3029e-015	-7.7639e-015	-4.89812e-015	3.69174e-015	5.82e-017	1.497e-014	1.43548e-015	7.14709e-015	7.46657e-015	3.3081e-015	6.29467e-015	-4.16647e-015	2.85238e-015	2.03644e-015	-3.07535e-015	-5.72622e-015	2.61533e-015	5.79077e-015	3.30158e-015	1.47773e-015	1.5997e-015	-1.26914e-015	-6.49777e-017	3.32199e-015	-2.66334e-015
-3.27989e-015	-7.86464e-015	-4.85437e-015	4.01149e-015	1.63323e-016	1.51571e-014	1.85634e-015	7.2521e-015	7.60178e-015	3.60841e-015	6.3544e-015	-4.1759e-015	2.84216e-015	1.83939e-015	-2.89015e-015	-5.63377e-015	2.76786e-015	5.93906e-015	3.41664e-015	1.08573e-015	1.36457e-015	-1.28091e-015	-3.86693e-018	3.17038e-015	-2.6201e-015
-3.27195e-015	-7.95124e-015	-4.80389e-015	4.29544e-015	2.50159e-016	1.53136e-014	2.29353e-015	7.32937e-015	7.75021e-015	3.93794e-015	6.40327e-015	-4.19024e-015	2.81856e-015	1.64817e-015	-2.72211e-015	-5.54853e-015	2.91835e-015	6.06777e-015	3.52684e-015	6.88164e-016	1.13954e-015	-1.28583e-015	3.47996e-017	3.008e-015	-2.5886e-015
-3.2786e-015	-8.02197e-015	-4.74777e-015	4.5421e-015	3.19626e-016	1.5441e-014	2.74482e-015	7.37843e-015	7.91146e-015	4.29397e-015	6.44071e-015	-4.20907e-015	2.77996e-015	1.46403e-015	-2.5712e-015	-5.46978e-015	3.06649e-015	6.17642e-015	3.63083e-015	2.88659e-016	9.25466e-016	-1.28414e-015	4.9544e-017	2.83653e-015	-2.56963e-015
-3.2989e-015	-8.0752e-015	-4.68666e-015	4.75125e-015	3.728e-016	1.5542e-014	3.20761e-015	7.39966e-015	8.08408e-015	4.67304e-015	6.46595e-015	-4.23233e-015	2.72522e-015	1.28804e-015	-2.43734e-015	-5.39629e-015	3.21264e-015	6.26492e-015	3.72812e-015	-1.08686e-016	7.22895e-016	-1.27651e-015	3.86904e-017	2.65794e-015	-2.56381e-015
-3.33226e-015	-8.10943e-015	-4.62198e-015	4.92179e-015	4.11164e-016	1.56186e-014	3.67943e-015	7.39348e-015	8.26735e-015	5.07139e-015	6.47848e-015	-4.2601e-015	2.65374e-015	1.12129e-015	-2.3196e-015	-5.32632e-015	3.35798e-015	6.33353e-015	3.81952e-015	-5.00239e-016	5.3314e-016	-1.26338e-015	1.02712e-018	2.47377e-015	-2.57195e-015
-3.37766e-015	-8.12348e-015	-4.55444e-015	5.05416e-015	4.36556e-016	1.56735e-014	4.15833e-015	7.36043e-015	8.46004e-015	5.48561e-015	6.47755e-015	-4.29225e-015	2.56426e-015	9.64385e-016	-2.21763e-015	-5.25807e-015	3.50263e-015	6.38229e-015	3.90463e-015	-8.81515e-016	3.57235e-016	-1.24531e-015	-6.32593e-017	2.28585e-015	-2.59443e-015
-3.43319e-015	-8.11714e-015	-4.48496e-015	5.14892e-015	4.5096e-016	1.57095e-014	4.64211e-015	7.30151e-015	8.66022e-015	5.91253e-015	6.46286e-015	-4.32832e-015	2.4556e-015	8.18208e-016	-2.12995e-015	-5.18916e-015	3.64706e-015	6.41165e-015	3.98354e-015	-1.24902e-015	1.95599e-016	-1.22212e-015	-1.55202e-016	2.09578e-015	-2.63109e-015
-3.49793e-015	-8.08946e-015	-4.41501e-015	5.20784e-015	4.56461e-016	1.57301e-014	5.12767e-015	7.21869e-015	8.86624e-015	6.34842e-015	6.43389e-015	-4.36728e-015	2.32648e-015	6.83929e-016	-2.05459e-015	-5.11724e-015	3.79217e-015	6.4228e-015	4.05707e-015	-1.59927e-015	4.91168e-017	-1.19419e-015	-2.74339e-016	1.90544e-015	-2.68145e-015
-3.57023e-015	-8.04041e-015	-4.34539e-015	5.23237e-015	4.5551e-016	1.57384e-014	5.61188e-015	7.11433e-015	9.07606e-015	6.78829e-015	6.38983e-015	-4.40897e-015	2.17609e-015	5.62254e-016	-1.98906e-015	-5.03953e-015	3.93932e-015	6.41694e-015	4.12586e-015	-1.92801e-015	-8.0571e-017	-1.16227e-015	-4.20186e-016	1.71582e-015	-2.74494e-015
-3.64901e-015	-7.96933e-015	-4.27722e-015	5.22427e-015	4.50329e-016	1.57375e-014	6.09275e-015	6.99034e-015	9.28791e-015	7.22829e-015	6.32997e-015	-4.45257e-015	2.0041e-015	4.53626e-016	-1.93159e-015	-4.95327e-015	4.08965e-015	6.39535e-015	4.19038e-015	-2.23148e-015	-1.92996e-016	-1.12718e-015	-5.91578e-016	1.52863e-015	-2.82193e-015
-3.73222e-015	-7.87619e-015	-4.21115e-015	5.18572e-015	4.43426e-016	1.57302e-014	6.56738e-015	6.84946e-015	9.50023e-015	7.66474e-015	6.25443e-015	-4.49682e-015	1.81088e-015	3.58484e-016	-1.87967e-015	-4.85591e-015	4.24378e-015	6.35945e-015	4.25075e-015	-2.50626e-015	-2.87763e-016	-1.08901e-015	-7.8756e-016	1.34509e-015	-2.91213e-015
-3.81802e-015	-7.76083e-015	-4.14831e-015	5.11972e-015	4.37632e-016	1.57194e-014	7.03323e-015	6.69454e-015	9.71092e-015	8.09341e-015	6.16379e-015	-4.54092e-015	1.59591e-015	2.76929e-016	-1.83039e-015	-4.74471e-015	4.40283e-015	6.31189e-015	4.30775e-015	-2.74921e-015	-3.64679e-016	-1.04806e-015	-1.00674e-015	1.16604e-015	-3.01532e-015
-3.90444e-015	-7.62417e-015	-4.09013e-015	5.02898e-015	4.35356e-016	1.57086e-014	7.48814e-015	6.52848e-015	9.91669e-015	8.51008e-015	6.05767e-015	-4.58455e-015	1.35956e-015	2.09128e-016	-1.78195e-015	-4.61754e-015	4.56822e-015	6.25425e-015	4.36334e-015	-2.9583e-015	-4.23545e-016	-1.00535e-015	-1.24671e-015	9.92153e-016	-3.1311e-015
-3.99044e-015	-7.46729e-015	-4.03767e-015	4.91701e-015	4.39268e-016	1.56998e-014	7.93004e-015	6.35485e-015	1.01159e-014	8.91098e-015	5.93557e-015	-4.62681e-015	1.1028e-015	1.55136e-016	-1.73146e-015	-4.47121e-015	4.74097e-015	6.18777e-015	4.41849e-015	-3.13128e-015	-4.64048e-016	-9.61269e-016	-1.50567e-015	8.24096e-016	-3.25832e-015
-4.07435e-015	-7.29049e-015	-3.99175e-015	4.78743e-015	4.51703e-016	1.56948e-014	8.35647e-015	6.17658e-015	1.03066e-014	9.29196e-015	5.79758e-015	-4.66678e-015	8.26097e-016	1.14398e-016	-1.67588e-015	-4.30337e-015	4.9221e-015	6.1154e-015	4.47445e-015	-3.26664e-015	-4.86631e-016	-9.16103e-016	-1.78147e-015	6.62172e-016	-3.39635e-015
-4.15454e-015	-7.09608e-015	-3.95292e-015	4.64381e-015	4.75183e-016	1.56966e-014	8.76519e-015	5.99701e-015	1.04862e-014	9.64946e-015	5.64431e-015	-4.70426e-015	5.30356e-016	8.67236e-017	-1.61214e-015	-4.11274e-015	5.11224e-015	6.03938e-015	4.53188e-015	-3.36266e-015	-4.92154e-016	-8.70567e-016	-2.07121e-015	5.06254e-016	-3.54441e-015
-4.22963e-015	-6.88546e-015	-3.92265e-015	4.49001e-015	5.11398e-016	1.57063e-014	9.15416e-015	5.81947e-015	1.06526e-014	9.98062e-015	5.47637e-015	-4.73857e-015	2.16408e-016	7.15608e-017	-1.53838e-015	-3.89762e-015	5.31235e-015	5.96203e-015	4.59096e-015	-3.41891e-015	-4.80244e-016	-8.25661e-016	-2.37249e-015	3.5652e-016	-3.7022e-015
-4.29797e-015	-6.6607e-015	-3.90176e-015	4.32986e-015	5.62684e-016	1.57263e-014	9.52167e-015	5.64684e-015	1.08036e-014	1.02821e-014	5.29472e-015	-4.76881e-015	-1.14047e-016	6.85401e-017	-1.45196e-015	-3.65623e-015	5.52326e-015	5.88583e-015	4.65349e-015	-3.43508e-015	-4.51284e-016	-7.8198e-016	-2.68198e-015	2.1291e-016	-3.86872e-015
-4.35858e-015	-6.42474e-015	-3.89027e-015	4.16632e-015	6.30641e-016	1.57567e-014	9.86604e-015	5.48231e-015	1.09372e-014	1.05507e-014	5.09954e-015	-4.79463e-015	-4.59379e-016	7.68993e-017	-1.35106e-015	-3.38786e-015	5.74561e-015	5.81279e-015	4.71952e-015	-3.41137e-015	-4.06341e-016	-7.39889e-016	-2.99715e-015	7.52644e-017	-4.04305e-015
-4.41041e-015	-6.18001e-015	-3.88896e-015	4.00279e-015	7.16971e-016	1.57983e-014	1.01859e-014	5.32857e-015	1.10515e-014	1.07834e-014	4.89141e-015	-4.81597e-015	-8.1789e-016	9.62884e-017	-1.23295e-015	-3.0913e-015	5.97967e-015	5.7447e-015	4.78927e-015	-3.34841e-015	-3.4582e-016	-7.00356e-016	-3.315e-015	-5.74706e-017	-4.22427e-015
-4.45213e-015	-5.92902e-015	-3.89801e-015	3.84272e-015	8.23355e-016	1.58515e-014	1.04796e-014	5.1884e-015	1.11448e-014	1.09788e-014	4.67177e-015	-4.83237e-015	-1.18728e-015	1.25389e-016	-1.09653e-015	-2.76715e-015	6.2251e-015	5.68408e-015	4.86354e-015	-3.2472e-015	-2.71741e-016	-6.64396e-016	-3.63266e-015	-1.85618e-016	-4.41169e-015
-4.48327e-015	-5.67525e-015	-3.91742e-015	3.68881e-015	9.50831e-016	1.59163e-014	1.07461e-014	5.06487e-015	1.12159e-014	1.11344e-014	4.44147e-015	-4.84393e-015	-1.56523e-015	1.63246e-016	-9.40241e-016	-2.41526e-015	6.48209e-015	5.63244e-015	4.94212e-015	-3.10921e-015	-1.85488e-016	-6.32327e-016	-3.9468e-015	-3.09793e-016	-4.60441e-015
-4.50242e-015	-5.42206e-015	-3.94761e-015	3.54413e-015	1.09966e-015	1.59922e-014	1.09842e-014	4.95945e-015	1.12626e-014	1.12483e-014	4.20149e-015	-4.85102e-015	-1.9498e-015	2.08648e-016	-7.63352e-016	-2.03595e-015	6.75025e-015	5.59171e-015	5.0247e-015	-2.93676e-015	-8.84508e-017	-6.05373e-016	-4.25461e-015	-4.31281e-016	-4.80135e-015
-4.50863e-015	-5.17265e-015	-3.98857e-015	3.41193e-015	1.27022e-015	1.60786e-014	1.11933e-014	4.87378e-015	1.12841e-014	1.13191e-014	3.95346e-015	-4.85384e-015	-2.33854e-015	2.60571e-016	-5.65429e-016	-1.63075e-015	7.02961e-015	5.56319e-015	5.11103e-015	-2.73244e-015	1.76087e-017	-5.84714e-016	-4.55373e-015	-5.52096e-016	-5.0014e-015
-4.5019e-015	-4.93011e-015	-4.03982e-015	3.29382e-015	1.4631e-015	1.61747e-014	1.1373e-014	4.81004e-015	1.12795e-014	1.13457e-014	3.69791e-015	-4.8518e-015	-2.72864e-015	3.18199e-016	-3.46464e-016	-1.2011e-015	7.31894e-015	5.54791e-015	5.20133e-015	-2.49948e-015	1.30934e-016	-5.7189e-016	-4.84137e-015	-6.7269e-016	-5.20412e-015
-4.48251e-015	-4.69805e-015	-4.10129e-015	3.19168e-015	1.67804e-015	1.62787e-014	1.1523e-014	4.76951e-015	1.12482e-014	1.1327e-014	3.43634e-015	-4.84529e-015	-3.11725e-015	3.79918e-016	-1.06173e-016	-7.49473e-016	7.61666e-015	5.54621e-015	5.29468e-015	-2.24141e-015	2.49385e-016	-5.68213e-016	-5.11541e-015	-7.94521e-016	-5.40879e-015
-4.45006e-015	-4.48015e-015	-4.17255e-015	3.10669e-015	1.91483e-015	1.63885e-014	1.16426e-014	4.75318e-015	1.11896e-014	1.12625e-014	3.17044e-015	-4.83484e-015	-3.50165e-015	4.44728e-016	1.54487e-016	-2.78245e-016	7.92131e-015	5.55911e-015	5.38967e-015	-1.96168e-015	3.71285e-016	-5.73942e-016	-5.37402e-015	-9.19346e-016	-5.6152e-015
-4.40454e-015	-4.27945e-015	-4.25296e-015	3.04009e-015	2.17259e-015	1.65021e-014	1.17315e-014	4.76086e-015	1.1104e-014	1.11519e-014	2.90102e-015	-4.82105e-015	-3.87971e-015	5.10809e-016	4.34572e-016	2.1028e-016	8.23124e-015	5.58709e-015	5.48598e-015	-1.66433e-015	4.94488e-016	-5.90152e-016	-5.61497e-015	-1.04844e-015	-5.82249e-015
-4.34598e-015	-4.09968e-015	-4.34194e-015	2.99183e-015	2.44974e-015	1.66176e-014	1.179e-014	4.79247e-015	1.09913e-014	1.09944e-014	2.62975e-015	-4.8045e-015	-4.2488e-015	5.76935e-016	7.32497e-016	7.12859e-016	8.54414e-015	5.63039e-015	5.5815e-015	-1.35399e-015	6.16896e-016	-6.18257e-016	-5.83678e-015	-1.18301e-015	-6.03043e-015
-4.27486e-015	-3.94441e-015	-4.43893e-015	2.96226e-015	2.7449e-015	1.67324e-014	1.18183e-014	4.84753e-015	1.08519e-014	1.07911e-014	2.35809e-015	-4.78651e-015	-4.60669e-015	6.41618e-016	1.04694e-015	1.22593e-015	8.8579e-015	5.68831e-015	5.6744e-015	-1.03483e-015	7.35944e-016	-6.5884e-016	-6.03796e-015	-1.32468e-015	-6.23953e-015
-4.19234e-015	-3.81661e-015	-4.54312e-015	2.9514e-015	3.05642e-015	1.68443e-014	1.18169e-014	4.92555e-015	1.06858e-014	1.0543e-014	2.08738e-015	-4.76764e-015	-4.95146e-015	7.02979e-016	1.37536e-015	1.74574e-015	9.17012e-015	5.76021e-015	5.763e-015	-7.1255e-016	8.48803e-016	-7.13273e-016	-6.21749e-015	-1.47521e-015	-6.44965e-015
-4.09877e-015	-3.71951e-015	-4.65377e-015	2.95834e-015	3.38223e-015	1.695e-014	1.17867e-014	5.02506e-015	1.04942e-014	1.0251e-014	1.81899e-015	-4.74792e-015	-5.28053e-015	7.59777e-016	1.71577e-015	2.26721e-015	9.47827e-015	5.84528e-015	5.84513e-015	-3.91919e-016	9.53294e-016	-7.82505e-016	-6.37462e-015	-1.63574e-015	-6.66088e-015
-3.99496e-015	-3.65579e-015	-4.76941e-015	2.98221e-015	3.72073e-015	1.7047e-014	1.17283e-014	5.14448e-015	1.02782e-014	9.91574e-015	1.55372e-015	-4.72842e-015	-5.59179e-015	8.1031e-016	2.06527e-015	2.78617e-015	9.77932e-015	5.94216e-015	5.91889e-015	-7.75232e-017	1.04736e-015	-8.67681e-016	-6.50905e-015	-1.80757e-015	-6.87381e-015
-3.88179e-015	-3.62828e-015	-4.88888e-015	3.02164e-015	4.06886e-015	1.71325e-014	1.16428e-014	5.2819e-015	1.0039e-014	9.53859e-015	1.29327e-015	-4.70932e-015	-5.88349e-015	8.53456e-016	2.42075e-015	3.29841e-015	1.00703e-014	6.04903e-015	5.98262e-015	2.25138e-016	1.12843e-015	-9.69773e-016	-6.62171e-015	-1.99139e-015	-7.0886e-015
-3.76017e-015	-3.63947e-015	-5.01118e-015	3.07468e-015	4.42393e-015	1.72033e-014	1.15311e-014	5.43467e-015	9.77859e-015	9.12194e-015	1.03874e-015	-4.69196e-015	-6.15442e-015	8.87701e-016	2.77903e-015	3.79944e-015	1.0348e-014	6.16388e-015	6.03332e-015	5.11267e-016	1.19513e-015	-1.08931e-015	-6.71265e-015	-2.18869e-015	-7.30492e-015
-3.63131e-015	-3.69075e-015	-5.13571e-015	3.13957e-015	4.78318e-015	1.72569e-014	1.13945e-014	5.60003e-015	9.49777e-015	8.66775e-015	7.91596e-016	-4.67726e-015	-6.40282e-015	9.114e-016	3.13675e-015	4.28457e-015	1.06091e-014	6.28484e-015	6.06889e-015	7.76319e-016	1.24571e-015	-1.22647e-015	-6.78244e-015	-2.40018e-015	-7.52315e-015
-3.49637e-015	-3.78399e-015	-5.26123e-015	3.21423e-015	5.14352e-015	1.7291e-014	1.12348e-014	5.77472e-015	9.19907e-015	8.17803e-015	5.52692e-016	-4.6661e-015	-6.62806e-015	9.23088e-016	3.48999e-015	4.7492e-015	1.08504e-014	6.40925e-015	6.08642e-015	1.01553e-015	1.27799e-015	-1.38204e-015	-6.83187e-015	-2.62632e-015	-7.74427e-015
-3.35628e-015	-3.92043e-015	-5.38678e-015	3.29627e-015	5.50204e-015	1.73028e-014	1.10533e-014	5.95573e-015	8.88453e-015	7.65546e-015	3.22749e-016	-4.65848e-015	-6.82956e-015	9.21311e-016	3.8357e-015	5.18825e-015	1.1069e-014	6.53434e-015	6.08316e-015	1.22341e-015	1.29045e-015	-1.55647e-015	-6.86293e-015	-2.86801e-015	-7.96891e-015
-3.21202e-015	-4.10052e-015	-5.51133e-015	3.38346e-015	5.85543e-015	1.72899e-014	1.08508e-014	6.13999e-015	8.55608e-015	7.10185e-015	1.02549e-016	-4.65477e-015	-7.00728e-015	9.0484e-016	4.17034e-015	5.59745e-015	1.12616e-014	6.6568e-015	6.057e-015	1.39578e-015	1.28195e-015	-1.75039e-015	-6.87718e-015	-3.12509e-015	-8.19711e-015
-3.06509e-015	-4.32406e-015	-5.63405e-015	3.47341e-015	6.20046e-015	1.72505e-014	1.0629e-014	6.32401e-015	8.21587e-015	6.52063e-015	-1.07031e-016	-4.65572e-015	-7.16124e-015	8.72818e-016	4.49021e-015	5.97298e-015	1.14248e-014	6.77419e-015	6.00544e-015	1.52942e-015	1.25127e-015	-1.96393e-015	-6.87673e-015	-3.39811e-015	-8.42907e-015
-2.91718e-015	-4.59141e-015	-5.75403e-015	3.56346e-015	6.53447e-015	1.71824e-014	1.03899e-014	6.50487e-015	7.86593e-015	5.9147e-015	-3.0511e-016	-4.66136e-015	-7.29166e-015	8.23678e-016	4.79116e-015	6.3108e-015	1.15558e-014	6.883e-015	5.9263e-015	1.62112e-015	1.19731e-015	-2.19742e-015	-6.86383e-015	-3.68703e-015	-8.66586e-015
-2.76967e-015	-4.90231e-015	-5.86999e-015	3.65229e-015	6.85462e-015	1.70844e-014	1.01346e-014	6.67959e-015	7.50875e-015	5.28676e-015	-4.91716e-016	-4.67216e-015	-7.39885e-015	7.56958e-016	5.0701e-015	6.6073e-015	1.16525e-014	6.98056e-015	5.81837e-015	1.66785e-015	1.11929e-015	-2.45036e-015	-6.84112e-015	-3.99127e-015	-8.90821e-015
-2.6241e-015	-5.25558e-015	-5.98125e-015	3.73688e-015	7.15819e-015	1.69554e-014	9.8647e-015	6.84427e-015	7.14691e-015	4.64029e-015	-6.66454e-016	-4.68808e-015	-7.48354e-015	6.71587e-016	5.32428e-015	6.85933e-015	1.17118e-014	7.06382e-015	5.67896e-015	1.66652e-015	1.01689e-015	-2.72269e-015	-6.81092e-015	-4.31031e-015	-9.15657e-015
-2.48144e-015	-5.65003e-015	-6.08715e-015	3.81479e-015	7.44241e-015	1.67949e-014	9.5823e-015	6.99536e-015	6.78288e-015	3.9781e-015	-8.28735e-016	-4.70961e-015	-7.54694e-015	5.66967e-016	5.55055e-015	7.06405e-015	1.17311e-014	7.1292e-015	5.50607e-015	1.61525e-015	8.90173e-016	-3.01383e-015	-6.77646e-015	-4.6437e-015	-9.41139e-015
-2.34296e-015	-6.08342e-015	-6.18733e-015	3.88385e-015	7.70476e-015	1.6603e-014	9.28919e-015	7.1301e-015	6.41943e-015	3.30336e-015	-9.78797e-016	-4.73698e-015	-7.59017e-015	4.43118e-016	5.74625e-015	7.21921e-015	1.17079e-014	7.17347e-015	5.2984e-015	1.5129e-015	7.39338e-016	-3.32326e-015	-6.74068e-015	-4.99021e-015	-9.67307e-015
-2.20936e-015	-6.55352e-015	-6.28096e-015	3.94218e-015	7.94283e-015	1.63799e-014	8.98666e-015	7.24531e-015	6.05798e-015	2.62017e-015	-1.11636e-015	-4.76955e-015	-7.61442e-015	2.99433e-016	5.90804e-015	7.323e-015	1.16404e-014	7.19433e-015	5.05481e-015	1.35754e-015	5.64358e-016	-3.65012e-015	-6.70579e-015	-5.34888e-015	-9.94127e-015
-2.08207e-015	-7.05752e-015	-6.36806e-015	3.98827e-015	8.15462e-015	1.61262e-014	8.67699e-015	7.3383e-015	5.70084e-015	1.93165e-015	-1.2415e-015	-4.8075e-015	-7.6218e-015	1.34827e-016	6.03411e-015	7.37348e-015	1.1527e-014	7.18909e-015	4.77379e-015	1.14788e-015	3.65483e-016	-3.99379e-015	-6.67507e-015	-5.71865e-015	-1.02164e-014
-1.9625e-015	-7.59246e-015	-6.44875e-015	4.02111e-015	8.33813e-015	1.58429e-014	8.36225e-015	7.40657e-015	5.34989e-015	1.24094e-015	-1.35529e-015	-4.85139e-015	-7.61431e-015	-5.08376e-017	6.12267e-015	7.37015e-015	1.13667e-014	7.15454e-015	4.45439e-015	8.84518e-016	1.4345e-016	-4.35412e-015	-6.65131e-015	-6.09803e-015	-1.04988e-014
-1.85148e-015	-8.15428e-015	-6.52287e-015	4.03937e-015	8.49198e-015	1.55313e-014	8.04342e-015	7.44804e-015	5.00651e-015	5.5122e-016	-1.45813e-015	-4.90039e-015	-7.59353e-015	-2.56685e-016	6.17275e-015	7.31243e-015	1.11586e-014	7.0884e-015	4.09624e-015	5.67846e-016	-1.01468e-016	-4.73037e-015	-6.63739e-015	-6.48572e-015	-1.07885e-014
-1.75013e-015	-8.73997e-015	-6.59072e-015	4.04188e-015	8.61494e-015	1.5193e-014	7.72183e-015	7.46018e-015	4.67253e-015	-1.3478e-016	-1.55043e-015	-4.95413e-015	-7.56094e-015	-4.82685e-016	6.18312e-015	7.2008e-015	1.09019e-014	6.98899e-015	3.69897e-015	1.98444e-016	-3.6776e-016	-5.12154e-015	-6.63654e-015	-6.87996e-015	-1.1085e-014
-1.65917e-015	-9.34543e-015	-6.65239e-015	4.0291e-015	8.70636e-015	1.483e-014	7.39879e-015	7.44212e-015	4.3495e-015	-8.13773e-016	-1.63293e-015	-5.0116e-015	-7.51881e-015	-7.27927e-016	6.15286e-015	7.03585e-015	1.05962e-014	6.85429e-015	3.26301e-015	-2.2222e-016	-6.5365e-016	-5.52616e-015	-6.65085e-015	-7.27869e-015	-1.13879e-014
-1.57928e-015	-9.96576e-015	-6.70832e-015	4.00084e-015	8.76565e-015	1.44443e-014	7.07535e-015	7.39272e-015	4.03797e-015	-1.48209e-015	-1.7066e-015	-5.07167e-015	-7.46912e-015	-9.92395e-016	6.08204e-015	6.8186e-015	1.02419e-014	6.68257e-015	2.789e-015	-6.92175e-016	-9.57172e-016	-5.94321e-015	-6.68272e-015	-7.6799e-015	-1.16965e-014
-1.51078e-015	-1.05968e-014	-6.75938e-015	3.95763e-015	8.79207e-015	1.40381e-014	6.75319e-015	7.31131e-015	3.73989e-015	-2.13743e-015	-1.77218e-015	-5.13423e-015	-7.41427e-015	-1.27474e-015	5.97111e-015	6.55028e-015	9.84016e-015	6.47235e-015	2.27716e-015	-1.20951e-015	-1.27693e-015	-6.37084e-015	-6.7348e-015	-8.08194e-015	-1.20104e-014
-1.45414e-015	-1.12342e-014	-6.80664e-015	3.89966e-015	8.78543e-015	1.36144e-014	6.43354e-015	7.19754e-015	3.45572e-015	-2.77726e-015	-1.83102e-015	-5.19885e-015	-7.35694e-015	-1.57375e-015	5.82065e-015	6.23382e-015	9.39165e-015	6.22297e-015	1.72875e-015	-1.77128e-015	-1.61111e-015	-6.80781e-015	-6.80946e-015	-8.48272e-015	-1.23287e-014
-1.40988e-015	-1.1873e-014	-6.85071e-015	3.82724e-015	8.74613e-015	1.31767e-014	6.11746e-015	7.05105e-015	3.18581e-015	-3.39868e-015	-1.88419e-015	-5.26496e-015	-7.29939e-015	-1.88823e-015	5.63232e-015	5.87192e-015	8.89688e-015	5.93377e-015	1.14533e-015	-2.37445e-015	-1.9576e-015	-7.25181e-015	-6.90753e-015	-8.88066e-015	-1.2651e-014
-1.37775e-015	-1.25083e-014	-6.89188e-015	3.74188e-015	8.67478e-015	1.27282e-014	5.80639e-015	6.87252e-015	2.93054e-015	-3.99983e-015	-1.93235e-015	-5.33179e-015	-7.24265e-015	-2.21709e-015	5.40765e-015	5.46806e-015	8.35802e-015	5.60499e-015	5.28618e-016	-3.01565e-015	-2.31451e-015	-7.70152e-015	-7.02975e-015	-9.27337e-015	-1.29763e-014
-1.35842e-015	-1.31349e-014	-6.93152e-015	3.64565e-015	8.57215e-015	1.22726e-014	5.50084e-015	6.6625e-015	2.69009e-015	-4.57878e-015	-1.9766e-015	-5.39824e-015	-7.18891e-015	-2.55877e-015	5.14854e-015	5.02587e-015	7.77777e-015	5.23651e-015	-1.19789e-016	-3.69128e-015	-2.6794e-015	-8.15564e-015	-7.1779e-015	-9.65914e-015	-1.33035e-014
-1.35151e-015	-1.37481e-014	-6.97081e-015	3.54042e-015	8.44e-015	1.18131e-014	5.20136e-015	6.42258e-015	2.46404e-015	-5.13331e-015	-2.01837e-015	-5.46413e-015	-7.13982e-015	-2.91148e-015	4.85755e-015	4.54997e-015	7.15911e-015	4.82954e-015	-7.97339e-016	-4.39712e-015	-3.04973e-015	-8.61235e-015	-7.3531e-015	-1.00359e-014	-1.36309e-014
-1.35724e-015	-1.43431e-014	-7.01068e-015	3.4286e-015	8.28001e-015	1.13528e-014	4.90899e-015	6.15417e-015	2.25201e-015	-5.66164e-015	-2.05901e-015	-5.52783e-015	-7.09725e-015	-3.27307e-015	4.53768e-015	4.04426e-015	6.50534e-015	4.38533e-015	-1.50148e-015	-5.12902e-015	-3.42316e-015	-9.06993e-015	-7.55478e-015	-1.04013e-014	-1.39573e-014
-1.3753e-015	-1.49161e-014	-7.05295e-015	3.31306e-015	8.09416e-015	1.08951e-014	4.62471e-015	5.85911e-015	2.05402e-015	-6.162e-015	-2.09983e-015	-5.58901e-015	-7.0623e-015	-3.64151e-015	4.19181e-015	3.51378e-015	5.81894e-015	3.90542e-015	-2.22958e-015	-5.88173e-015	-3.79792e-015	-9.52642e-015	-7.78369e-015	-1.07541e-014	-1.42811e-014
-1.40528e-015	-1.5463e-014	-7.09825e-015	3.1961e-015	7.88469e-015	1.0444e-014	4.34842e-015	5.53979e-015	1.8698e-015	-6.63292e-015	-2.14191e-015	-5.6475e-015	-7.03572e-015	-4.01479e-015	3.82385e-015	2.96305e-015	5.10311e-015	3.39112e-015	-2.97878e-015	-6.65094e-015	-4.17218e-015	-9.97956e-015	-8.0402e-015	-1.10923e-014	-1.46011e-014
-1.44638e-015	-1.59798e-014	-7.14792e-015	3.08041e-015	7.6535e-015	1.00025e-014	4.08138e-015	5.19833e-015	1.69756e-015	-7.07336e-015	-2.18684e-015	-5.70264e-015	-7.01793e-015	-4.39142e-015	3.43748e-015	2.39755e-015	4.36274e-015	2.84479e-015	-3.74571e-015	-7.43238e-015	-4.54409e-015	-1.04278e-014	-8.32296e-015	-1.14141e-014	-1.49157e-014
-1.49846e-015	-1.64624e-014	-7.20287e-015	2.96847e-015	7.4035e-015	9.5737e-015	3.82385e-015	4.83784e-015	1.53633e-015	-7.48263e-015	-2.23552e-015	-5.75381e-015	-7.01028e-015	-4.76878e-015	3.03707e-015	1.82285e-015	3.60239e-015	2.26931e-015	-4.52729e-015	-8.22109e-015	-4.9118e-015	-1.087e-014	-8.63076e-015	-1.17183e-014	-1.52233e-014
-1.56087e-015	-1.69073e-014	-7.26466e-015	2.86312e-015	7.1377e-015	9.1601e-015	3.5761e-015	4.46121e-015	1.38483e-015	-7.86038e-015	-2.28923e-015	-5.80056e-015	-7.01348e-015	-5.14446e-015	2.62658e-015	1.24386e-015	2.82599e-015	1.66759e-015	-5.32059e-015	-9.01181e-015	-5.2735e-015	-1.1305e-014	-8.96183e-015	-1.20041e-014	-1.55226e-014
-1.63274e-015	-1.73117e-014	-7.33387e-015	2.76753e-015	6.85866e-015	8.76412e-015	3.33845e-015	4.07138e-015	1.24158e-015	-8.20608e-015	-2.34903e-015	-5.84274e-015	-7.02791e-015	-5.51626e-015	2.20995e-015	6.65912e-016	2.03806e-015	1.04233e-015	-6.12193e-015	-9.79996e-015	-5.62739e-015	-1.17317e-014	-9.31509e-015	-1.22703e-014	-1.58119e-014
-1.71338e-015	-1.76724e-014	-7.41157e-015	2.68473e-015	6.56889e-015	8.38887e-015	3.11011e-015	3.6708e-015	1.10558e-015	-8.51995e-015	-2.4161e-015	-5.88002e-015	-7.0531e-015	-5.88139e-015	1.79151e-015	9.36885e-017	1.24338e-015	3.96811e-016	-6.9276e-015	-1.05812e-014	-5.97224e-015	-1.21487e-014	-9.6885e-015	-1.25159e-014	-1.60899e-014
-1.80171e-015	-1.79872e-014	-7.4984e-015	2.6171e-015	6.27162e-015	8.0365e-015	2.89169e-015	3.26309e-015	9.75604e-016	-8.80295e-015	-2.49113e-015	-5.91242e-015	-7.08902e-015	-6.23792e-015	1.3762e-015	-4.67476e-016	4.46725e-016	-2.65478e-016	-7.73349e-015	-1.13511e-014	-6.30675e-015	-1.25541e-014	-1.00801e-014	-1.274e-014	-1.63552e-014
-1.8965e-015	-1.82541e-014	-7.59546e-015	2.56695e-015	5.97008e-015	7.70878e-015	2.68295e-015	2.85112e-015	8.49972e-016	-9.05511e-015	-2.57517e-015	-5.94037e-015	-7.13556e-015	-6.58411e-015	9.68417e-016	-1.01202e-015	-3.47195e-016	-9.40138e-016	-8.53618e-015	-1.21052e-014	-6.63008e-015	-1.29463e-014	-1.04871e-014	-1.29426e-014	-1.66064e-014
-1.99631e-015	-1.84717e-014	-7.70377e-015	2.53722e-015	5.66695e-015	7.40723e-015	2.48395e-015	2.43818e-015	7.27508e-016	-9.27673e-015	-2.669e-015	-5.96391e-015	-7.1928e-015	-6.91734e-015	5.71898e-016	-1.5358e-015	-1.13341e-015	-1.62373e-015	-9.33292e-015	-1.2839e-014	-6.94179e-015	-1.33246e-014	-1.09064e-014	-1.31231e-014	-1.68425e-014
-2.09976e-015	-1.86385e-014	-7.82303e-015	2.53012e-015	5.36502e-015	7.13298e-015	2.29459e-015	2.0276e-015	6.07187e-016	-9.46869e-015	-2.77424e-015	-5.98223e-015	-7.25946e-015	-7.23582e-015	1.90579e-016	-2.03417e-015	-1.9069e-015	-2.31219e-015	-1.01203e-014	-1.35489e-014	-7.2413e-015	-1.36877e-014	-1.13351e-014	-1.32816e-014	-1.70624e-014
-2.20656e-015	-1.87549e-014	-7.95415e-015	2.54723e-015	5.06785e-015	6.88759e-015	2.1149e-015	1.62268e-015	4.88355e-016	-9.63241e-015	-2.89185e-015	-5.99518e-015	-7.33456e-015	-7.53756e-015	-1.70924e-016	-2.50336e-015	-2.66279e-015	-3.00097e-015	-1.08945e-014	-1.42324e-014	-7.52844e-015	-1.40345e-014	-1.17702e-014	-1.34178e-014	-1.72654e-014
-2.31548e-015	-1.88211e-014	-8.09731e-015	2.59061e-015	4.77819e-015	6.67183e-015	1.94449e-015	1.22617e-015	3.70027e-016	-9.76956e-015	-3.02234e-015	-6.00323e-015	-7.4175e-015	-7.82086e-015	-5.09224e-016	-2.93927e-015	-3.39653e-015	-3.68625e-015	-1.16528e-014	-1.48863e-014	-7.80284e-015	-1.4364e-014	-1.22083e-014	-1.35317e-014	-1.74509e-014
-2.42544e-015	-1.88377e-014	-8.25242e-015	2.66179e-015	4.49898e-015	6.4861e-015	1.78306e-015	8.40659e-016	2.5071e-016	-9.88128e-015	-3.16589e-015	-6.00659e-015	-7.50729e-015	-8.08431e-015	-8.20526e-016	-3.33909e-015	-4.10365e-015	-4.364e-015	-1.23924e-014	-1.55073e-014	-8.0649e-015	-1.46753e-014	-1.26468e-014	-1.3624e-014	-1.76181e-014
-2.53537e-015	-1.88056e-014	-8.41903e-015	2.76176e-015	4.23184e-015	6.33038e-015	1.62964e-015	4.69501e-016	1.29478e-016	-9.96916e-015	-3.32304e-015	-6.00539e-015	-7.60312e-015	-8.32692e-015	-1.1017e-015	-3.70011e-015	-4.77967e-015	-5.03039e-015	-1.31104e-014	-1.60934e-014	-8.31511e-015	-1.49681e-014	-1.30818e-014	-1.36953e-014	-1.77668e-014
-2.64445e-015	-1.87262e-014	-8.59698e-015	2.89153e-015	3.97923e-015	6.20413e-015	1.48408e-015	1.14951e-016	5.00256e-018	-1.00352e-014	-3.49467e-015	-5.99906e-015	-7.70403e-015	-8.54746e-015	-1.34989e-015	-4.01983e-015	-5.42009e-015	-5.6815e-015	-1.38035e-014	-1.6642e-014	-8.55404e-015	-1.52415e-014	-1.35106e-014	-1.37457e-014	-1.78967e-014
-2.75125e-015	-1.86015e-014	-8.78514e-015	3.051e-015	3.74327e-015	6.10723e-015	1.34643e-015	-2.21027e-016	-1.2328e-016	-1.00813e-014	-3.68053e-015	-5.98789e-015	-7.80856e-015	-8.74516e-015	-1.56256e-015	-4.29596e-015	-6.021e-015	-6.31338e-015	-1.44688e-014	-1.71514e-014	-8.78239e-015	-1.54951e-014	-1.39303e-014	-1.37763e-014	-1.80075e-014
-2.85438e-015	-1.84338e-014	-8.98308e-015	3.24017e-015	3.52607e-015	6.03926e-015	1.2164e-015	-5.36698e-016	-2.55634e-016	-1.01089e-014	-3.88089e-015	-5.97306e-015	-7.91572e-015	-8.91928e-015	-1.73754e-015	-4.52688e-015	-6.57911e-015	-6.92215e-015	-1.51047e-014	-1.76196e-014	-9.00104e-015	-1.57283e-014	-1.43381e-014	-1.37873e-014	-1.8099e-014
-2.9536e-015	-1.82255e-014	-9.18973e-015	3.45835e-015	3.32943e-015	5.99878e-015	1.09401e-015	-8.30051e-016	-3.92395e-016	-1.01203e-014	-4.09525e-015	-5.95444e-015	-8.02375e-015	-9.06945e-015	-1.87336e-015	-4.71159e-015	-7.09094e-015	-7.50536e-015	-1.57094e-014	-1.80451e-014	-9.21061e-015	-1.59408e-014	-1.47304e-014	-1.37798e-014	-1.81722e-014
-3.04751e-015	-1.79792e-014	-9.40397e-015	3.7045e-015	3.15411e-015	5.98502e-015	9.78772e-016	-1.10003e-015	-5.33728e-016	-1.01178e-014	-4.324e-015	-5.93218e-015	-8.13153e-015	-9.1956e-015	-1.96888e-015	-4.84958e-015	-7.55438e-015	-8.06001e-015	-1.62812e-014	-1.8427e-014	-9.41225e-015	-1.61328e-014	-1.5105e-014	-1.37553e-014	-1.82272e-014
-3.13593e-015	-1.76985e-014	-9.62445e-015	3.97799e-015	3.00181e-015	5.99628e-015	8.70538e-016	-1.34579e-015	-6.80292e-016	-1.01036e-014	-4.5671e-015	-5.90681e-015	-8.23831e-015	-9.29792e-015	-2.02324e-015	-4.9407e-015	-7.96648e-015	-8.58364e-015	-1.68193e-014	-1.87645e-014	-9.60772e-015	-1.63045e-014	-1.5459e-014	-1.37152e-014	-1.82645e-014
-3.2175e-015	-1.73868e-014	-9.84906e-015	4.27722e-015	2.87287e-015	6.03152e-015	7.69299e-016	-1.56555e-015	-8.31739e-016	-1.00789e-014	-4.82411e-015	-5.87868e-015	-8.34271e-015	-9.37615e-015	-2.03592e-015	-4.98499e-015	-8.32465e-015	-9.07355e-015	-1.73214e-014	-1.90583e-014	-9.7982e-015	-1.64543e-014	-1.579e-014	-1.36603e-014	-1.82849e-014
-3.29188e-015	-1.70472e-014	-1.00771e-014	4.60009e-015	2.76825e-015	6.0891e-015	6.75222e-016	-1.75841e-015	-9.87857e-016	-1.00457e-014	-5.09375e-015	-5.84694e-015	-8.4439e-015	-9.43143e-015	-2.00684e-015	-4.98371e-015	-8.62728e-015	-9.52738e-015	-1.77869e-014	-1.93082e-014	-9.98489e-015	-1.6583e-014	-1.60956e-014	-1.35921e-014	-1.82896e-014
-3.35882e-015	-1.66835e-014	-1.03063e-014	4.94489e-015	2.68793e-015	6.16764e-015	5.8789e-016	-1.92435e-015	-1.14773e-015	-1.00066e-014	-5.37554e-015	-5.8116e-015	-8.54077e-015	-9.46444e-015	-1.93602e-015	-4.93806e-015	-8.87332e-015	-9.9434e-015	-1.82147e-014	-1.95148e-014	-1.01693e-014	-1.66915e-014	-1.63734e-014	-1.35121e-014	-1.82792e-014
-3.41816e-015	-1.63001e-014	-1.05352e-014	5.30965e-015	2.63254e-015	6.26601e-015	5.07093e-016	-2.06314e-015	-1.31105e-015	-9.96348e-015	-5.66922e-015	-5.77246e-015	-8.63287e-015	-9.47575e-015	-1.82446e-015	-4.84938e-015	-9.06108e-015	-1.03204e-014	-1.86046e-014	-1.96784e-014	-1.03524e-014	-1.67801e-014	-1.66214e-014	-1.3421e-014	-1.8255e-014
-3.46909e-015	-1.59017e-014	-1.07621e-014	5.69121e-015	2.60127e-015	6.38251e-015	4.33243e-016	-2.17478e-015	-1.47775e-015	-9.91826e-015	-5.97397e-015	-5.72968e-015	-8.71981e-015	-9.46659e-015	-1.67337e-015	-4.71928e-015	-9.1897e-015	-1.06576e-014	-1.8956e-014	-1.97995e-014	-1.05355e-014	-1.68493e-014	-1.6838e-014	-1.33204e-014	-1.82184e-014
-3.51172e-015	-1.54922e-014	-1.09841e-014	6.08673e-015	2.59382e-015	6.51508e-015	3.66578e-016	-2.25965e-015	-1.64672e-015	-9.87267e-015	-6.28881e-015	-5.68341e-015	-8.80053e-015	-9.43857e-015	-1.48466e-015	-4.55014e-015	-9.25982e-015	-1.09545e-014	-1.92691e-014	-1.98792e-014	-1.07203e-014	-1.68989e-014	-1.70225e-014	-1.32122e-014	-1.81702e-014
-3.54609e-015	-1.50764e-014	-1.11999e-014	6.49351e-015	2.60971e-015	6.66248e-015	3.06993e-016	-2.31858e-015	-1.81636e-015	-9.82793e-015	-6.61262e-015	-5.63323e-015	-8.87432e-015	-9.39345e-015	-1.25997e-015	-4.34492e-015	-9.27159e-015	-1.12105e-014	-1.95438e-014	-1.99185e-014	-1.09077e-014	-1.69295e-014	-1.71738e-014	-1.30977e-014	-1.81117e-014
-3.57279e-015	-1.46583e-014	-1.14078e-014	6.90843e-015	2.64758e-015	6.82376e-015	2.54464e-016	-2.35209e-015	-1.98615e-015	-9.78551e-015	-6.94442e-015	-5.57935e-015	-8.94125e-015	-9.33246e-015	-1.00206e-015	-4.10668e-015	-9.22544e-015	-1.14252e-014	-1.97799e-014	-1.99197e-014	-1.10987e-014	-1.6942e-014	-1.72916e-014	-1.2978e-014	-1.80444e-014
-3.59215e-015	-1.42412e-014	-1.1606e-014	7.32794e-015	2.70578e-015	6.99789e-015	2.09344e-016	-2.3613e-015	-2.15521e-015	-9.74665e-015	-7.28319e-015	-5.52269e-015	-9.00128e-015	-9.25709e-015	-7.14211e-016	-3.83845e-015	-9.12327e-015	-1.15992e-014	-1.99782e-014	-1.98844e-014	-1.12941e-014	-1.69371e-014	-1.73755e-014	-1.28536e-014	-1.79695e-014
-3.60507e-015	-1.3829e-014	-1.17927e-014	7.74898e-015	2.78365e-015	7.18305e-015	1.7173e-016	-2.34714e-015	-2.32216e-015	-9.71206e-015	-7.62648e-015	-5.46284e-015	-9.05404e-015	-9.16934e-015	-3.99201e-016	-3.54365e-015	-8.96646e-015	-1.17331e-014	-2.014e-014	-1.98142e-014	-1.1495e-014	-1.6916e-014	-1.74263e-014	-1.27261e-014	-1.78887e-014
-3.61151e-015	-1.34253e-014	-1.19654e-014	8.16839e-015	2.88036e-015	7.37879e-015	1.41373e-016	-2.31072e-015	-2.4862e-015	-9.6835e-015	-7.97246e-015	-5.39943e-015	-9.09993e-015	-9.0714e-015	-6.04008e-017	-3.22536e-015	-8.75659e-015	-1.1828e-014	-2.02658e-014	-1.97107e-014	-1.17007e-014	-1.68799e-014	-1.74444e-014	-1.25968e-014	-1.78027e-014
-3.61191e-015	-1.30341e-014	-1.2123e-014	8.58286e-015	2.99402e-015	7.5836e-015	1.1841e-016	-2.25341e-015	-2.64659e-015	-9.66148e-015	-8.31998e-015	-5.33234e-015	-9.13915e-015	-8.96571e-015	2.98234e-016	-2.88717e-015	-8.49637e-015	-1.18855e-014	-2.03567e-014	-1.95767e-014	-1.19115e-014	-1.68294e-014	-1.74305e-014	-1.24673e-014	-1.77134e-014
-3.60681e-015	-1.26588e-014	-1.22641e-014	8.98957e-015	3.12286e-015	7.7959e-015	1.02668e-016	-2.17633e-015	-2.80207e-015	-9.64642e-015	-8.66724e-015	-5.26111e-015	-9.17206e-015	-8.85449e-015	6.73298e-016	-2.53273e-015	-8.18851e-015	-1.19073e-014	-2.04148e-014	-1.9414e-014	-1.2128e-014	-1.67659e-014	-1.73859e-014	-1.23392e-014	-1.76218e-014
-3.59801e-015	-1.23023e-014	-1.23874e-014	9.38523e-015	3.26429e-015	8.01573e-015	9.42303e-017	-2.08052e-015	-2.95192e-015	-9.63912e-015	-9.01242e-015	-5.18613e-015	-9.19867e-015	-8.73987e-015	1.06007e-015	-2.16565e-015	-7.83573e-015	-1.1895e-014	-2.04409e-014	-1.92251e-014	-1.23503e-014	-1.669e-014	-1.73122e-014	-1.22127e-014	-1.7529e-014
-3.58639e-015	-1.19681e-014	-1.24916e-014	9.76662e-015	3.41607e-015	8.24142e-015	9.30284e-017	-1.96701e-015	-3.09543e-015	-9.63968e-015	-9.35414e-015	-5.10687e-015	-9.2197e-015	-8.62469e-015	1.45448e-015	-1.78937e-015	-7.44184e-015	-1.18507e-014	-2.04363e-014	-1.90123e-014	-1.2578e-014	-1.66026e-014	-1.72108e-014	-1.2089e-014	-1.74362e-014
-3.5733e-015	-1.16585e-014	-1.25758e-014	1.01306e-014	3.57601e-015	8.47347e-015	9.89949e-017	-1.83706e-015	-3.23189e-015	-9.64859e-015	-9.69037e-015	-5.02334e-015	-9.23606e-015	-8.51056e-015	1.8534e-015	-1.40714e-015	-7.01017e-015	-1.17767e-014	-2.04024e-014	-1.87778e-014	-1.28108e-014	-1.65052e-014	-1.70832e-014	-1.19695e-014	-1.73447e-014
-3.55954e-015	-1.13749e-014	-1.2639e-014	1.04744e-014	3.74192e-015	8.71141e-015	1.12331e-016	-1.6922e-015	-3.36098e-015	-9.66653e-015	-1.00192e-014	-4.93545e-015	-9.24829e-015	-8.39994e-015	2.25227e-015	-1.02247e-015	-6.54519e-015	-1.16758e-014	-2.0341e-014	-1.85236e-014	-1.30476e-014	-1.6399e-014	-1.69318e-014	-1.18544e-014	-1.7255e-014
-3.54619e-015	-1.11199e-014	-1.26801e-014	1.07957e-014	3.91142e-015	8.95501e-015	1.32425e-016	-1.53497e-015	-3.48142e-015	-9.69287e-015	-1.03391e-014	-4.84326e-015	-9.25668e-015	-8.29501e-015	2.64645e-015	-6.38317e-016	-6.05121e-015	-1.15507e-014	-2.0254e-014	-1.8252e-014	-1.32876e-014	-1.62854e-014	-1.67593e-014	-1.17445e-014	-1.71681e-014
-3.53438e-015	-1.08952e-014	-1.26986e-014	1.10918e-014	4.08296e-015	9.2031e-015	1.58973e-016	-1.36755e-015	-3.59324e-015	-9.72672e-015	-1.06482e-014	-4.74732e-015	-9.26214e-015	-8.19713e-015	3.0314e-015	-2.58158e-016	-5.53244e-015	-1.14045e-014	-2.01432e-014	-1.79658e-014	-1.35299e-014	-1.6166e-014	-1.65679e-014	-1.16405e-014	-1.70845e-014
-3.52592e-015	-1.07015e-014	-1.26945e-014	1.1361e-014	4.25386e-015	9.45488e-015	1.92091e-016	-1.19094e-015	-3.69638e-015	-9.76812e-015	-1.0945e-014	-4.64786e-015	-9.266e-015	-8.1088e-015	3.4033e-015	1.15208e-016	-4.99366e-015	-1.12398e-014	-2.00107e-014	-1.76669e-014	-1.37729e-014	-1.60417e-014	-1.63602e-014	-1.1543e-014	-1.70049e-014
-3.52106e-015	-1.05405e-014	-1.26677e-014	1.16014e-014	4.42212e-015	9.71073e-015	2.30942e-016	-1.00615e-015	-3.79049e-015	-9.81648e-015	-1.12273e-014	-4.54579e-015	-9.26916e-015	-8.03178e-015	3.75887e-015	4.78991e-016	-4.43959e-015	-1.10596e-014	-1.98584e-014	-1.73571e-014	-1.4015e-014	-1.59137e-014	-1.61388e-014	-1.14527e-014	-1.69303e-014
-3.52084e-015	-1.04124e-014	-1.26188e-014	1.18119e-014	4.58596e-015	9.97081e-015	2.75719e-016	-8.1434e-016	-3.8761e-015	-9.87164e-015	-1.14936e-014	-4.44147e-015	-9.27291e-015	-7.96732e-015	4.09434e-015	8.30241e-016	-3.87445e-015	-1.08665e-014	-1.96884e-014	-1.70388e-014	-1.42548e-014	-1.57842e-014	-1.59061e-014	-1.13701e-014	-1.68606e-014
-3.52682e-015	-1.03178e-014	-1.25483e-014	1.19911e-014	4.74352e-015	1.02346e-014	3.26008e-016	-6.1676e-016	-3.95275e-015	-9.93318e-015	-1.17428e-014	-4.33524e-015	-9.27777e-015	-7.91625e-015	4.40629e-015	1.16669e-015	-3.30236e-015	-1.0664e-014	-1.95023e-014	-1.67144e-014	-1.44905e-014	-1.56538e-014	-1.56652e-014	-1.12954e-014	-1.67955e-014
-3.54086e-015	-1.02568e-014	-1.24563e-014	1.21381e-014	4.89317e-015	1.05015e-014	3.80449e-016	-4.14911e-016	-4.02103e-015	-1.00003e-014	-1.19732e-014	-4.22752e-015	-9.2848e-015	-7.87944e-015	4.69141e-015	1.48699e-015	-2.72818e-015	-1.04545e-014	-1.93025e-014	-1.63862e-014	-1.47206e-014	-1.55243e-014	-1.54188e-014	-1.12293e-014	-1.67353e-014
-3.56325e-015	-1.02283e-014	-1.23443e-014	1.22528e-014	5.03329e-015	1.07713e-014	4.39197e-016	-2.1148e-016	-4.08147e-015	-1.00722e-014	-1.2183e-014	-4.11868e-015	-9.2949e-015	-7.85789e-015	4.94723e-015	1.78932e-015	-2.15725e-015	-1.02406e-014	-1.90906e-014	-1.60552e-014	-1.49427e-014	-1.53976e-014	-1.51697e-014	-1.11719e-014	-1.66801e-014
-3.5945e-015	-1.02313e-014	-1.22133e-014	1.23349e-014	5.16237e-015	1.10433e-014	5.0135e-016	-8.33623e-018	-4.13469e-015	-1.01483e-014	-1.23712e-014	-4.00986e-015	-9.30819e-015	-7.85308e-015	5.17124e-015	2.07237e-015	-1.59355e-015	-1.00254e-014	-1.88688e-014	-1.57238e-014	-1.51549e-014	-1.52748e-014	-1.49196e-014	-1.11232e-014	-1.66299e-014
-3.63591e-015	-1.02651e-014	-1.20642e-014	1.23842e-014	5.2792e-015	1.13165e-014	5.66298e-016	1.93491e-016	-4.18095e-015	-1.02281e-014	-1.25362e-014	-3.90197e-015	-9.32584e-015	-7.86492e-015	5.36079e-015	2.33522e-015	-1.04137e-015	-9.81123e-015	-1.86389e-014	-1.53936e-014	-1.53554e-014	-1.51574e-014	-1.46716e-014	-1.1083e-014	-1.65846e-014
-3.68811e-015	-1.03287e-014	-1.18988e-014	1.24011e-014	5.38273e-015	1.15902e-014	6.32863e-016	3.92829e-016	-4.22154e-015	-1.0311e-014	-1.26772e-014	-3.79541e-015	-9.34847e-015	-7.89387e-015	5.51514e-015	2.5765e-015	-5.05247e-016	-9.60048e-015	-1.84024e-014	-1.50662e-014	-1.55421e-014	-1.50458e-014	-1.44276e-014	-1.10518e-014	-1.65436e-014
-3.75097e-015	-1.04204e-014	-1.17186e-014	1.23859e-014	5.47192e-015	1.18624e-014	7.00895e-016	5.87966e-016	-4.25761e-015	-1.03966e-014	-1.27938e-014	-3.69075e-015	-9.37723e-015	-7.93969e-015	5.63253e-015	2.79541e-015	1.0621e-017	-9.39553e-015	-1.81611e-014	-1.47433e-014	-1.57131e-014	-1.49417e-014	-1.41904e-014	-1.10295e-014	-1.65067e-014
-3.82581e-015	-1.05375e-014	-1.15254e-014	1.23392e-014	5.54573e-015	1.2132e-014	7.69773e-016	7.78256e-016	-4.28946e-015	-1.0484e-014	-1.28849e-014	-3.58854e-015	-9.41245e-015	-8.0017e-015	5.71166e-015	2.9915e-015	5.03244e-016	-9.19783e-015	-1.79177e-014	-1.44267e-014	-1.58674e-014	-1.48462e-014	-1.39618e-014	-1.10159e-014	-1.64741e-014
-3.91236e-015	-1.06786e-014	-1.13214e-014	1.22631e-014	5.60411e-015	1.2399e-014	8.39214e-016	9.62492e-016	-4.31818e-015	-1.05727e-014	-1.29505e-014	-3.49074e-015	-9.45468e-015	-8.07978e-015	5.75209e-015	3.16509e-015	9.68799e-016	-9.00954e-015	-1.76734e-014	-1.41175e-014	-1.60031e-014	-1.47606e-014	-1.37438e-014	-1.10106e-014	-1.64452e-014
-4.01064e-015	-1.08418e-014	-1.11086e-014	1.21594e-014	5.64642e-015	1.26613e-014	9.0875e-016	1.13914e-015	-4.34488e-015	-1.06619e-014	-1.29904e-014	-3.39866e-015	-9.50485e-015	-8.17344e-015	5.75374e-015	3.3163e-015	1.40435e-015	-8.83256e-015	-1.74295e-014	-1.3817e-014	-1.61182e-014	-1.46859e-014	-1.35383e-014	-1.10141e-014	-1.64194e-014
-4.12074e-015	-1.10251e-014	-1.08895e-014	1.20293e-014	5.67284e-015	1.29174e-014	9.78e-016	1.30714e-015	-4.37053e-015	-1.07511e-014	-1.30044e-014	-3.3128e-015	-9.56336e-015	-8.28278e-015	5.71707e-015	3.44519e-015	1.8068e-015	-8.66797e-015	-1.71874e-014	-1.35265e-014	-1.62106e-014	-1.46227e-014	-1.33469e-014	-1.10247e-014	-1.63962e-014
-4.24276e-015	-1.12261e-014	-1.06663e-014	1.18743e-014	5.68312e-015	1.31647e-014	1.04591e-015	1.46504e-015	-4.396e-015	-1.084e-014	-1.29923e-014	-3.23441e-015	-9.62957e-015	-8.40643e-015	5.64276e-015	3.55223e-015	2.17339e-015	-8.51683e-015	-1.6948e-014	-1.32465e-014	-1.628e-014	-1.45717e-014	-1.31711e-014	-1.10419e-014	-1.63749e-014
-4.37601e-015	-1.14422e-014	-1.04405e-014	1.16967e-014	5.67764e-015	1.34016e-014	1.11252e-015	1.61188e-015	-4.42228e-015	-1.09285e-014	-1.29544e-014	-3.16413e-015	-9.70345e-015	-8.54296e-015	5.53174e-015	3.63822e-015	2.50203e-015	-8.37998e-015	-1.67131e-014	-1.29779e-014	-1.63252e-014	-1.45336e-014	-1.30123e-014	-1.10655e-014	-1.63555e-014
-4.51944e-015	-1.16708e-014	-1.02141e-014	1.14985e-014	5.65641e-015	1.36268e-014	1.17718e-015	1.74613e-015	-4.45013e-015	-1.10166e-014	-1.28914e-014	-3.10351e-015	-9.78525e-015	-8.6911e-015	5.38611e-015	3.70406e-015	2.79181e-015	-8.25806e-015	-1.64843e-014	-1.27219e-014	-1.63451e-014	-1.45085e-014	-1.28715e-014	-1.10948e-014	-1.63373e-014
-4.67241e-015	-1.19092e-014	-9.99006e-015	1.12818e-014	5.62053e-015	1.38383e-014	1.23955e-015	1.86582e-015	-4.48066e-015	-1.11041e-014	-1.2804e-014	-3.05317e-015	-9.87495e-015	-8.84965e-015	5.20815e-015	3.75088e-015	3.04136e-015	-8.15175e-015	-1.6262e-014	-1.24792e-014	-1.63386e-014	-1.44965e-014	-1.27495e-014	-1.11289e-014	-1.63201e-014
-4.83424e-015	-1.21551e-014	-9.77035e-015	1.10483e-014	5.57094e-015	1.40346e-014	1.29955e-015	1.97054e-015	-4.51459e-015	-1.11901e-014	-1.26935e-014	-3.01325e-015	-9.97306e-015	-9.01684e-015	5.00049e-015	3.77904e-015	3.24917e-015	-8.06072e-015	-1.60463e-014	-1.22503e-014	-1.63052e-014	-1.4498e-014	-1.26467e-014	-1.11676e-014	-1.63036e-014
-5.00408e-015	-1.24063e-014	-9.55674e-015	1.08008e-014	5.5086e-015	1.42136e-014	1.35719e-015	2.05955e-015	-4.55252e-015	-1.12744e-014	-1.25608e-014	-2.98423e-015	-1.00786e-014	-9.19152e-015	4.76558e-015	3.79006e-015	3.41479e-015	-7.98478e-015	-1.58379e-014	-1.20359e-014	-1.62446e-014	-1.45125e-014	-1.25633e-014	-1.12101e-014	-1.62871e-014
-5.18109e-015	-1.266e-014	-9.3513e-015	1.05417e-014	5.43469e-015	1.43738e-014	1.41287e-015	2.13245e-015	-4.59494e-015	-1.13573e-014	-1.24077e-014	-2.96709e-015	-1.01912e-014	-9.37191e-015	4.50649e-015	3.78547e-015	3.53917e-015	-7.92311e-015	-1.56372e-014	-1.18357e-014	-1.61565e-014	-1.45392e-014	-1.24986e-014	-1.12555e-014	-1.62704e-014
-5.364e-015	-1.29137e-014	-9.15642e-015	1.0274e-014	5.35023e-015	1.4513e-014	1.46711e-015	2.1884e-015	-4.64206e-015	-1.14387e-014	-1.22353e-014	-2.96236e-015	-1.03107e-014	-9.55631e-015	4.22637e-015	3.76679e-015	3.62266e-015	-7.87561e-015	-1.54443e-014	-1.16505e-014	-1.60417e-014	-1.45774e-014	-1.2453e-014	-1.1303e-014	-1.62528e-014
-5.55161e-015	-1.31651e-014	-8.97338e-015	1e-014	5.25659e-015	1.46301e-014	1.52024e-015	2.22638e-015	-4.69493e-015	-1.15186e-014	-1.20451e-014	-2.96982e-015	-1.0437e-014	-9.74289e-015	3.92925e-015	3.73491e-015	3.6663e-015	-7.84119e-015	-1.52594e-014	-1.14801e-014	-1.5901e-014	-1.46271e-014	-1.24261e-014	-1.13521e-014	-1.62343e-014
-5.74234e-015	-1.3412e-014	-8.80421e-015	9.72226e-015	5.15579e-015	1.47235e-014	1.57231e-015	2.24593e-015	-4.75313e-015	-1.15974e-014	-1.18388e-014	-2.98994e-015	-1.05691e-014	-9.92951e-015	3.61858e-015	3.69155e-015	3.6714e-015	-7.81833e-015	-1.50823e-014	-1.13247e-014	-1.57354e-014	-1.46877e-014	-1.24169e-014	-1.14025e-014	-1.62151e-014
-5.93477e-015	-1.36521e-014	-8.65029e-015	9.44353e-015	5.04936e-015	1.47914e-014	1.62421e-015	2.24809e-015	-4.81671e-015	-1.16746e-014	-1.16186e-014	-3.02292e-015	-1.07072e-014	-1.01147e-014	3.29833e-015	3.63779e-015	3.64024e-015	-7.80631e-015	-1.49133e-014	-1.1184e-014	-1.55455e-014	-1.47584e-014	-1.24247e-014	-1.14531e-014	-1.61947e-014
-6.12769e-015	-1.38831e-014	-8.51341e-015	9.16592e-015	4.93893e-015	1.48324e-014	1.67746e-015	2.23278e-015	-4.88585e-015	-1.17499e-014	-1.13866e-014	-3.06885e-015	-1.085e-014	-1.0297e-014	2.97251e-015	3.57509e-015	3.57478e-015	-7.80293e-015	-1.4751e-014	-1.1057e-014	-1.53322e-014	-1.48368e-014	-1.24481e-014	-1.15026e-014	-1.61735e-014
-6.31926e-015	-1.41028e-014	-8.39451e-015	8.89112e-015	4.82603e-015	1.48458e-014	1.73311e-015	2.19927e-015	-4.96041e-015	-1.18228e-014	-1.11453e-014	-3.12729e-015	-1.09965e-014	-1.04744e-014	2.64562e-015	3.50437e-015	3.47708e-015	-7.80642e-015	-1.45947e-014	-1.09441e-014	-1.50974e-014	-1.49216e-014	-1.2486e-014	-1.15499e-014	-1.6151e-014
-6.50775e-015	-1.43096e-014	-8.2946e-015	8.62165e-015	4.71276e-015	1.48314e-014	1.79254e-015	2.14759e-015	-5.03934e-015	-1.18936e-014	-1.08969e-014	-3.19736e-015	-1.11463e-014	-1.06448e-014	2.32207e-015	3.42801e-015	3.3506e-015	-7.8143e-015	-1.44437e-014	-1.08446e-014	-1.48424e-014	-1.50109e-014	-1.25369e-014	-1.15941e-014	-1.61274e-014
-6.69277e-015	-1.45016e-014	-8.2143e-015	8.36039e-015	4.60051e-015	1.47883e-014	1.85728e-015	2.07852e-015	-5.12184e-015	-1.1962e-014	-1.06433e-014	-3.27825e-015	-1.12983e-014	-1.08068e-014	2.0058e-015	3.34736e-015	3.19931e-015	-7.82449e-015	-1.42967e-014	-1.07577e-014	-1.45684e-014	-1.51028e-014	-1.25992e-014	-1.16346e-014	-1.61027e-014
-6.87288e-015	-1.46772e-014	-8.15419e-015	8.10905e-015	4.49128e-015	1.47171e-014	1.92876e-015	1.99322e-015	-5.20783e-015	-1.20276e-014	-1.03871e-014	-3.36893e-015	-1.14518e-014	-1.09589e-014	1.70154e-015	3.26337e-015	3.02663e-015	-7.83513e-015	-1.41522e-014	-1.06832e-014	-1.42776e-014	-1.51954e-014	-1.26713e-014	-1.16705e-014	-1.60772e-014
-7.04686e-015	-1.48346e-014	-8.11476e-015	7.86934e-015	4.38614e-015	1.46181e-014	2.00838e-015	1.89231e-015	-5.29575e-015	-1.20892e-014	-1.01305e-014	-3.46828e-015	-1.16052e-014	-1.11e-014	1.41281e-015	3.17763e-015	2.83636e-015	-7.84442e-015	-1.40088e-014	-1.06197e-014	-1.39722e-014	-1.52869e-014	-1.27511e-014	-1.1701e-014	-1.605e-014
-7.21297e-015	-1.49724e-014	-8.09609e-015	7.64326e-015	4.28783e-015	1.44918e-014	2.09747e-015	1.77716e-015	-5.38462e-015	-1.21465e-014	-9.87552e-015	-3.57558e-015	-1.17578e-014	-1.12282e-014	1.14369e-015	3.09159e-015	2.63305e-015	-7.84959e-015	-1.38645e-014	-1.05661e-014	-1.36543e-014	-1.53742e-014	-1.2837e-014	-1.17253e-014	-1.60212e-014
-7.37019e-015	-1.50898e-014	-8.09815e-015	7.43228e-015	4.1981e-015	1.43398e-014	2.19796e-015	1.64894e-015	-5.47349e-015	-1.21993e-014	-9.62411e-015	-3.68936e-015	-1.19083e-014	-1.13418e-014	8.97646e-016	3.00667e-015	2.42109e-015	-7.8483e-015	-1.37174e-014	-1.0522e-014	-1.33256e-014	-1.54556e-014	-1.29268e-014	-1.17426e-014	-1.59909e-014
-7.51724e-015	-1.51862e-014	-8.12057e-015	7.23756e-015	4.11835e-015	1.41632e-014	2.31251e-015	1.50975e-015	-5.56117e-015	-1.22462e-014	-9.37841e-015	-3.80754e-015	-1.20558e-014	-1.144e-014	6.7849e-016	2.9241e-015	2.20437e-015	-7.83843e-015	-1.3566e-014	-1.04859e-014	-1.29881e-014	-1.55288e-014	-1.30188e-014	-1.17524e-014	-1.59585e-014
-7.65317e-015	-1.52614e-014	-8.1631e-015	7.06073e-015	4.05034e-015	1.39642e-014	2.44232e-015	1.36179e-015	-5.64577e-015	-1.22864e-014	-9.14001e-015	-3.92848e-015	-1.21993e-014	-1.15222e-014	4.90062e-016	2.84438e-015	1.98779e-015	-7.81725e-015	-1.3408e-014	-1.04563e-014	-1.26437e-014	-1.55916e-014	-1.3111e-014	-1.1754e-014	-1.59244e-014
-7.77725e-015	-1.53149e-014	-8.22505e-015	6.9025e-015	3.9949e-015	1.37454e-014	2.58891e-015	1.20704e-015	-5.72603e-015	-1.2319e-014	-8.91102e-015	-4.05106e-015	-1.23371e-014	-1.15871e-014	3.35195e-016	2.76864e-015	1.77609e-015	-7.78272e-015	-1.32413e-014	-1.04319e-014	-1.22941e-014	-1.56417e-014	-1.3202e-014	-1.17471e-014	-1.58886e-014
-7.88887e-015	-1.53462e-014	-8.30542e-015	6.76396e-015	3.95356e-015	1.35095e-014	2.7545e-015	1.04774e-015	-5.80046e-015	-1.23424e-014	-8.69266e-015	-4.1732e-015	-1.2468e-014	-1.16342e-014	2.1633e-016	2.69739e-015	1.5743e-015	-7.73269e-015	-1.30642e-014	-1.04115e-014	-1.19418e-014	-1.56765e-014	-1.32894e-014	-1.17314e-014	-1.58503e-014
-7.9878e-015	-1.53556e-014	-8.40276e-015	6.64604e-015	3.92703e-015	1.326e-014	2.94015e-015	8.85957e-016	-5.8675e-015	-1.23555e-014	-8.48623e-015	-4.29299e-015	-1.25911e-014	-1.16628e-014	1.35052e-016	2.63161e-015	1.38642e-015	-7.66469e-015	-1.2874e-014	-1.03936e-014	-1.15881e-014	-1.56937e-014	-1.33711e-014	-1.17064e-014	-1.58089e-014
-8.07328e-015	-1.53433e-014	-8.51586e-015	6.5493e-015	3.91687e-015	1.29999e-014	3.14699e-015	7.23787e-016	-5.92526e-015	-1.23563e-014	-8.29345e-015	-4.40852e-015	-1.27058e-014	-1.16721e-014	9.31672e-017	2.57257e-015	1.21639e-015	-7.5764e-015	-1.26688e-014	-1.03776e-014	-1.12351e-014	-1.56922e-014	-1.34449e-014	-1.16717e-014	-1.57645e-014
-8.14438e-015	-1.53092e-014	-8.64372e-015	6.47445e-015	3.92372e-015	1.27326e-014	3.3768e-015	5.63769e-016	-5.97278e-015	-1.23433e-014	-8.11496e-015	-4.51725e-015	-1.28105e-014	-1.16621e-014	9.24127e-017	2.5212e-015	1.06884e-015	-7.46574e-015	-1.24469e-014	-1.03625e-014	-1.08841e-014	-1.56699e-014	-1.35095e-014	-1.16274e-014	-1.57167e-014
-8.20156e-015	-1.52532e-014	-8.78481e-015	6.42204e-015	3.94827e-015	1.24621e-014	3.63055e-015	4.09054e-016	-6.00856e-015	-1.23144e-014	-7.95143e-015	-4.61811e-015	-1.29043e-014	-1.16322e-014	1.34223e-016	2.4779e-015	9.47268e-016	-7.33152e-015	-1.22051e-014	-1.03467e-014	-1.05365e-014	-1.56247e-014	-1.35635e-014	-1.15731e-014	-1.5664e-014
-8.24444e-015	-1.51761e-014	-8.93763e-015	6.39256e-015	3.99083e-015	1.21928e-014	3.90949e-015	2.61808e-016	-6.03148e-015	-1.22682e-014	-7.80335e-015	-4.70892e-015	-1.29855e-014	-1.15826e-014	2.18862e-016	2.44319e-015	8.55589e-016	-7.17166e-015	-1.1942e-014	-1.03289e-014	-1.01926e-014	-1.55536e-014	-1.3605e-014	-1.15088e-014	-1.56072e-014
-8.27348e-015	-1.50788e-014	-9.10053e-015	6.38591e-015	4.05206e-015	1.19299e-014	4.21424e-015	1.24949e-016	-6.03973e-015	-1.2203e-014	-7.67053e-015	-4.7873e-015	-1.30531e-014	-1.15139e-014	3.45841e-016	2.41767e-015	7.97206e-016	-6.98425e-015	-1.16554e-014	-1.03085e-014	-9.85338e-015	-1.54559e-014	-1.36323e-014	-1.14346e-014	-1.55449e-014
-8.28924e-015	-1.49629e-014	-9.27172e-015	6.40174e-015	4.13323e-015	1.16774e-014	4.54571e-015	1.24699e-018	-6.0318e-015	-1.2117e-014	-7.55301e-015	-4.85155e-015	-1.31065e-014	-1.14257e-014	5.15427e-016	2.40155e-015	7.74903e-016	-6.76749e-015	-1.13438e-014	-1.0284e-014	-9.51924e-015	-1.53298e-014	-1.36442e-014	-1.13508e-014	-1.54759e-014
-8.2918e-015	-1.48282e-014	-9.44958e-015	6.44049e-015	4.23367e-015	1.14391e-014	4.90446e-015	-1.07005e-016	-6.00615e-015	-1.20085e-014	-7.45069e-015	-4.89962e-015	-1.3145e-014	-1.13182e-014	7.27384e-016	2.39506e-015	7.91072e-016	-6.5203e-015	-1.10055e-014	-1.02539e-014	-9.19075e-015	-1.51743e-014	-1.36388e-014	-1.12571e-014	-1.53996e-014
-8.28157e-015	-1.46755e-014	-9.63145e-015	6.50212e-015	4.35305e-015	1.12196e-014	5.29051e-015	-1.96893e-016	-5.9618e-015	-1.18759e-014	-7.36322e-015	-4.93042e-015	-1.31679e-014	-1.1192e-014	9.80332e-016	2.39925e-015	8.47829e-016	-6.24225e-015	-1.06393e-014	-1.02181e-014	-8.86851e-015	-1.49889e-014	-1.36157e-014	-1.11541e-014	-1.53156e-014
-8.2596e-015	-1.45058e-014	-9.81571e-015	6.58589e-015	4.49126e-015	1.10231e-014	5.70363e-015	-2.65751e-016	-5.89778e-015	-1.17173e-014	-7.28974e-015	-4.94158e-015	-1.31745e-014	-1.10477e-014	1.27279e-015	2.41513e-015	9.47142e-016	-5.93237e-015	-1.02437e-014	-1.01762e-014	-8.55248e-015	-1.47734e-014	-1.35741e-014	-1.10421e-014	-1.52228e-014
-8.22733e-015	-1.43209e-014	-9.99995e-015	6.69141e-015	4.64803e-015	1.08546e-014	6.14361e-015	-3.11294e-016	-5.8132e-015	-1.15306e-014	-7.22892e-015	-4.93201e-015	-1.31641e-014	-1.08853e-014	1.60326e-015	2.44283e-015	1.09054e-015	-5.58984e-015	-9.81793e-015	-1.01275e-014	-8.24131e-015	-1.45272e-014	-1.35125e-014	-1.09209e-014	-1.51212e-014
-8.18585e-015	-1.41216e-014	-1.01825e-014	6.81854e-015	4.82307e-015	1.07177e-014	6.60949e-015	-3.3208e-016	-5.70758e-015	-1.13147e-014	-7.17969e-015	-4.90053e-015	-1.31358e-014	-1.07056e-014	1.96973e-015	2.48242e-015	1.27882e-015	-5.21499e-015	-9.36155e-015	-1.00711e-014	-7.93501e-015	-1.42504e-014	-1.34306e-014	-1.07908e-014	-1.50088e-014
-8.13561e-015	-1.391e-014	-1.03611e-014	6.96682e-015	5.01598e-015	1.06165e-014	7.0998e-015	-3.2665e-016	-5.5799e-015	-1.10688e-014	-7.1403e-015	-4.84654e-015	-1.30888e-014	-1.05096e-014	2.36967e-015	2.53367e-015	1.512e-015	-4.80778e-015	-8.87437e-015	-1.00062e-014	-7.63281e-015	-1.39438e-014	-1.3327e-014	-1.06529e-014	-1.48847e-014
-8.07721e-015	-1.36871e-014	-1.05336e-014	7.13564e-015	5.22548e-015	1.05546e-014	7.61317e-015	-2.93461e-016	-5.42923e-015	-1.07918e-014	-7.10918e-015	-4.76951e-015	-1.30228e-014	-1.02981e-014	2.80009e-015	2.59673e-015	1.78996e-015	-4.36832e-015	-8.35608e-015	-9.9325e-015	-7.33281e-015	-1.36067e-014	-1.32015e-014	-1.05073e-014	-1.4748e-014
-8.01214e-015	-1.34544e-014	-1.06987e-014	7.32443e-015	5.45085e-015	1.05351e-014	8.14793e-015	-2.31063e-016	-5.25541e-015	-1.04824e-014	-7.08482e-015	-4.66869e-015	-1.29375e-014	-1.00714e-014	3.25752e-015	2.67192e-015	2.11203e-015	-3.89736e-015	-7.80725e-015	-9.84979e-015	-7.03368e-015	-1.32401e-014	-1.30539e-014	-1.03541e-014	-1.45979e-014
-7.94138e-015	-1.32133e-014	-1.08547e-014	7.53203e-015	5.69123e-015	1.05607e-014	8.70211e-015	-1.38341e-016	-5.05851e-015	-1.01403e-014	-7.06498e-015	-4.54325e-015	-1.28328e-014	-9.8308e-015	3.73897e-015	2.75981e-015	2.47628e-015	-3.39582e-015	-7.22778e-015	-9.75803e-015	-6.73404e-015	-1.28447e-014	-1.28845e-014	-1.01942e-014	-1.44342e-014
-7.86506e-015	-1.2965e-014	-1.09998e-014	7.75828e-015	5.94552e-015	1.06334e-014	9.27407e-015	-1.51489e-017	-4.83925e-015	-9.7648e-015	-7.04748e-015	-4.39279e-015	-1.27086e-014	-9.57721e-015	4.24159e-015	2.8603e-015	2.88048e-015	-2.86436e-015	-6.61865e-015	-9.65699e-015	-6.43314e-015	-1.24227e-014	-1.26925e-014	-1.0028e-014	-1.42563e-014
-7.78456e-015	-1.27108e-014	-1.11318e-014	8.00235e-015	6.21256e-015	1.07552e-014	9.86104e-015	1.384e-016	-4.59745e-015	-9.35558e-015	-7.03045e-015	-4.21734e-015	-1.25651e-014	-9.31209e-015	4.76161e-015	2.97288e-015	3.32302e-015	-2.30433e-015	-5.98156e-015	-9.54658e-015	-6.12931e-015	-1.19758e-014	-1.24785e-014	-9.85591e-015	-1.40624e-014
-7.70083e-015	-1.24526e-014	-1.12496e-014	8.26265e-015	6.49145e-015	1.09275e-014	1.04606e-014	3.21945e-016	-4.33354e-015	-8.91312e-015	-7.01127e-015	-4.01676e-015	-1.24021e-014	-9.0367e-015	5.29525e-015	3.09737e-015	3.80148e-015	-1.71719e-015	-5.31893e-015	-9.42658e-015	-5.82137e-015	-1.15055e-014	-1.22423e-014	-9.67884e-015	-1.38526e-014
-7.61459e-015	-1.21919e-014	-1.13513e-014	8.53815e-015	6.78075e-015	1.11512e-014	1.10701e-014	5.34567e-016	-4.04753e-015	-8.4374e-015	-6.9877e-015	-3.79147e-015	-1.22198e-014	-8.75206e-015	5.83893e-015	3.23328e-015	4.3134e-015	-1.10467e-015	-4.63191e-015	-9.29763e-015	-5.50707e-015	-1.10141e-014	-1.19847e-014	-9.49697e-015	-1.36271e-014
-7.52735e-015	-1.19305e-014	-1.14361e-014	8.82765e-015	7.07882e-015	1.14262e-014	1.16864e-014	7.75337e-016	-3.74077e-015	-7.92906e-015	-6.95713e-015	-3.54269e-015	-1.20189e-014	-8.45993e-015	6.38946e-015	3.37992e-015	4.85516e-015	-4.68998e-016	-3.92274e-015	-9.1604e-015	-5.18462e-015	-1.0504e-014	-1.17061e-014	-9.31023e-015	-1.33852e-014
-7.44038e-015	-1.16695e-014	-1.15029e-014	9.12969e-015	7.38472e-015	1.17514e-014	1.23066e-014	1.04243e-015	-3.41422e-015	-7.38914e-015	-6.91808e-015	-3.27193e-015	-1.18007e-014	-8.16117e-015	6.94241e-015	3.53701e-015	5.42255e-015	1.87723e-016	-3.19402e-015	-9.01552e-015	-4.85262e-015	-9.97733e-015	-1.14069e-014	-9.11909e-015	-1.31271e-014
-7.35397e-015	-1.14099e-014	-1.15511e-014	9.44295e-015	7.69707e-015	1.21256e-014	1.29277e-014	1.33419e-015	-3.06905e-015	-6.81923e-015	-6.8688e-015	-2.98018e-015	-1.15657e-014	-7.85701e-015	7.49398e-015	3.70352e-015	6.01145e-015	8.63038e-016	-2.44864e-015	-8.86323e-015	-4.50889e-015	-9.43719e-015	-1.1088e-014	-8.92405e-015	-1.28523e-014
-7.26857e-015	-1.11526e-014	-1.15797e-014	9.76659e-015	8.01408e-015	1.25471e-014	1.35459e-014	1.64854e-015	-2.70639e-015	-6.22151e-015	-6.80689e-015	-2.66858e-015	-1.13145e-014	-7.54849e-015	8.04032e-015	3.87926e-015	6.61736e-015	1.55434e-015	-1.68928e-015	-8.70328e-015	-4.15244e-015	-8.8861e-015	-1.07506e-014	-8.72524e-015	-1.2561e-014
-7.18452e-015	-1.0899e-014	-1.15873e-014	1.00988e-014	8.3347e-015	1.30135e-014	1.41579e-014	1.98248e-015	-2.32762e-015	-5.59792e-015	-6.73053e-015	-2.33877e-015	-1.10478e-014	-7.23681e-015	8.57798e-015	4.06312e-015	7.23631e-015	2.25919e-015	-9.18934e-016	-8.53646e-015	-3.7815e-015	-8.32709e-015	-1.03955e-014	-8.52282e-015	-1.22541e-014
-7.10233e-015	-1.06506e-014	-1.15736e-014	1.04382e-014	8.65733e-015	1.35225e-014	1.47613e-014	2.33287e-015	-1.93437e-015	-4.95124e-015	-6.63827e-015	-1.99263e-015	-1.07674e-014	-6.92369e-015	9.10379e-015	4.25392e-015	7.86373e-015	2.97469e-015	-1.41076e-016	-8.36345e-015	-3.39479e-015	-7.76285e-015	-1.00233e-014	-8.3163e-015	-1.19323e-014
-7.02315e-015	-1.04086e-014	-1.15384e-014	1.07831e-014	8.98012e-015	1.40704e-014	1.53528e-014	2.69589e-015	-1.52844e-015	-4.28421e-015	-6.52881e-015	-1.63128e-015	-1.04744e-014	-6.61037e-015	9.61486e-015	4.45055e-015	8.49472e-015	3.69816e-015	6.40939e-016	-8.18508e-015	-2.99179e-015	-7.19631e-015	-9.63493e-015	-8.1057e-015	-1.15964e-014
-6.94721e-015	-1.01735e-014	-1.14812e-014	1.11315e-014	9.30164e-015	1.46528e-014	1.59298e-014	3.06859e-015	-1.11148e-015	-3.59942e-015	-6.40077e-015	-1.25632e-015	-1.01701e-014	-6.29806e-015	1.01081e-014	4.65194e-015	9.12399e-015	4.42641e-015	1.42345e-015	-8.00153e-015	-2.57126e-015	-6.63045e-015	-9.23175e-015	-7.89097e-015	-1.12477e-014
-6.87446e-015	-9.94726e-015	-1.1402e-014	1.14822e-014	9.62094e-015	1.52658e-014	1.64895e-014	3.44706e-015	-6.85995e-016	-2.89998e-015	-6.25385e-015	-8.71113e-016	-9.85579e-015	-5.98871e-015	1.05806e-014	4.8566e-015	9.7472e-015	5.1563e-015	2.20343e-015	-7.81363e-015	-2.13278e-015	-6.0683e-015	-8.81471e-015	-7.67233e-015	-1.0887e-014
-6.80469e-015	-9.73076e-015	-1.1301e-014	1.18338e-014	9.93616e-015	1.59045e-014	1.70285e-014	3.8268e-015	-2.53287e-016	-2.18926e-015	-6.08721e-015	-4.76883e-016	-9.53344e-015	-5.6834e-015	1.10307e-014	5.06299e-015	1.03591e-014	5.8847e-015	2.9774e-015	-7.62219e-015	-1.67655e-015	-5.51245e-015	-8.38523e-015	-7.44866e-015	-1.05162e-014
-6.73785e-015	-9.52458e-015	-1.11785e-014	1.21846e-014	1.02458e-014	1.65645e-014	1.75434e-014	4.20501e-015	1.8488e-016	-1.47116e-015	-5.90017e-015	-7.5479e-017	-9.20442e-015	-5.38272e-015	1.14558e-014	5.26947e-015	1.09556e-014	6.60853e-015	3.7424e-015	-7.42792e-015	-1.20294e-015	-4.96539e-015	-7.94433e-015	-7.21963e-015	-1.01367e-014
-6.67412e-015	-9.32932e-015	-1.10345e-014	1.25326e-014	1.0549e-014	1.72394e-014	1.80328e-014	4.57737e-015	6.26853e-016	-7.4938e-016	-5.69272e-015	3.30466e-016	-8.87055e-015	-5.08819e-015	1.18537e-014	5.47433e-015	1.15323e-014	7.32494e-015	4.49529e-015	-7.23148e-015	-7.1244e-016	-4.43033e-015	-7.49351e-015	-6.985e-015	-9.7498e-015
-6.61307e-015	-9.14565e-015	-1.08697e-014	1.28753e-014	1.08439e-014	1.7924e-014	1.84947e-014	4.9402e-015	1.07073e-015	-2.75319e-017	-5.46517e-015	7.38975e-016	-8.53345e-015	-4.80078e-015	1.22227e-014	5.67566e-015	1.20859e-014	8.03036e-015	5.23233e-015	-7.03402e-015	-2.05406e-016	-3.91011e-015	-7.03408e-015	-6.74457e-015	-9.35725e-015
-6.55383e-015	-8.97418e-015	-1.06848e-014	1.32113e-014	1.1129e-014	1.86124e-014	1.89273e-014	5.29e-015	1.51364e-015	6.90534e-016	-5.2181e-015	1.14819e-015	-8.19488e-015	-4.52163e-015	1.25611e-014	5.87243e-015	1.26132e-014	8.72207e-015	5.95034e-015	-6.83611e-015	3.17005e-016	-3.40631e-015	-6.56703e-015	-6.49804e-015	-8.96163e-015
-6.49563e-015	-8.81532e-015	-1.04809e-014	1.35383e-014	1.1403e-014	1.92988e-014	1.93293e-014	5.62263e-015	1.95362e-015	1.40099e-015	-4.95242e-015	1.55574e-015	-7.85694e-015	-4.25229e-015	1.28678e-014	6.06248e-015	1.31098e-014	9.3972e-015	6.64716e-015	-6.63809e-015	8.53446e-016	-2.92067e-015	-6.09404e-015	-6.24453e-015	-8.56516e-015
-6.43747e-015	-8.66981e-015	-1.02587e-014	1.38545e-014	1.16647e-014	1.9977e-014	1.96999e-014	5.93404e-015	2.38856e-015	2.09934e-015	-4.66948e-015	1.9594e-015	-7.52135e-015	-3.99333e-015	1.31414e-014	6.24429e-015	1.3572e-014	1.00527e-014	7.31995e-015	-6.44041e-015	1.40219e-015	-2.45549e-015	-5.61669e-015	-5.98392e-015	-8.16986e-015
-6.37861e-015	-8.53806e-015	-1.00192e-014	1.41569e-014	1.19132e-014	2.0642e-014	2.00381e-014	6.2206e-015	2.81609e-015	2.78209e-015	-4.37078e-015	2.35776e-015	-7.1906e-015	-3.74551e-015	1.33813e-014	6.41563e-015	1.39979e-014	1.06858e-014	7.96658e-015	-6.24362e-015	1.96201e-015	-2.01193e-015	-5.13654e-015	-5.71574e-015	-7.77788e-015
-6.31814e-015	-8.41996e-015	-9.76339e-015	1.44437e-014	1.21468e-014	2.12879e-014	2.03435e-014	6.4795e-015	3.23446e-015	3.44548e-015	-4.05816e-015	2.74894e-015	-6.86627e-015	-3.51002e-015	1.35873e-014	6.57416e-015	1.43849e-014	1.1294e-014	8.58455e-015	-6.04824e-015	2.53101e-015	-1.59121e-015	-4.6542e-015	-5.44007e-015	-7.39168e-015
-6.25523e-015	-8.3161e-015	-9.4928e-015	1.47122e-014	1.23641e-014	2.19096e-014	2.06157e-014	6.70825e-015	3.64147e-015	4.08577e-015	-3.73335e-015	3.13132e-015	-6.55008e-015	-3.28761e-015	1.37595e-014	6.71743e-015	1.47312e-014	1.18752e-014	9.17214e-015	-5.85432e-015	3.10663e-015	-1.19471e-015	-4.17122e-015	-5.15622e-015	-7.01406e-015
-6.18959e-015	-8.22666e-015	-9.20883e-015	1.496e-014	1.25643e-014	2.25013e-014	2.08552e-014	6.90456e-015	4.03571e-015	4.69975e-015	-3.39831e-015	3.50325e-015	-6.24359e-015	-3.07927e-015	1.3898e-014	6.84418e-015	1.50354e-014	1.24276e-014	9.72836e-015	-5.66221e-015	3.68548e-015	-8.23064e-016	-3.68956e-015	-4.86378e-015	-6.64729e-015
-6.12025e-015	-8.15101e-015	-8.91265e-015	1.51853e-014	1.27466e-014	2.30576e-014	2.10619e-014	7.06611e-015	4.41544e-015	5.28459e-015	-3.05511e-015	3.8632e-015	-5.94888e-015	-2.88531e-015	1.40026e-014	6.95258e-015	1.52969e-014	1.29491e-014	1.02517e-014	-5.47179e-015	4.26445e-015	-4.7687e-016	-3.21125e-015	-4.56324e-015	-6.29326e-015
-6.04567e-015	-8.08796e-015	-8.60571e-015	1.53857e-014	1.29103e-014	2.35747e-014	2.12369e-014	7.1912e-015	4.77851e-015	5.83782e-015	-2.70685e-015	4.21014e-015	-5.66688e-015	-2.70568e-015	1.40737e-014	7.04111e-015	1.55147e-014	1.34383e-014	1.07422e-014	-5.28378e-015	4.84129e-015	-1.55979e-016	-2.73728e-015	-4.2547e-015	-5.95395e-015
-5.96497e-015	-8.03744e-015	-8.28927e-015	1.55601e-014	1.30542e-014	2.40491e-014	2.13817e-014	7.27811e-015	5.12377e-015	6.35673e-015	-2.35617e-015	4.54243e-015	-5.39875e-015	-2.54061e-015	1.41123e-014	7.10801e-015	1.56883e-014	1.38944e-014	1.11999e-014	-5.09856e-015	5.41348e-015	1.39748e-016	-2.26915e-015	-3.93822e-015	-5.63135e-015
-5.87698e-015	-7.99896e-015	-7.96486e-015	1.57059e-014	1.31781e-014	2.44776e-014	2.14974e-014	7.32646e-015	5.44984e-015	6.83999e-015	-2.00592e-015	4.85857e-015	-5.14535e-015	-2.39079e-015	1.41196e-014	7.15191e-015	1.58183e-014	1.43163e-014	1.16249e-014	-4.91569e-015	5.97788e-015	4.09772e-016	-1.80805e-015	-3.61374e-015	-5.32785e-015
-5.78059e-015	-7.97216e-015	-7.63435e-015	1.58217e-014	1.32811e-014	2.48573e-014	2.15859e-014	7.33587e-015	5.75542e-015	7.28593e-015	-1.65874e-015	5.15734e-015	-4.90875e-015	-2.25652e-015	1.40965e-014	7.17165e-015	1.59062e-014	1.47031e-014	1.20173e-014	-4.7355e-015	6.53103e-015	6.54874e-016	-1.35582e-015	-3.28157e-015	-5.04496e-015
-5.67528e-015	-7.95628e-015	-7.29936e-015	1.59061e-014	1.33624e-014	2.51869e-014	2.16489e-014	7.30708e-015	6.03859e-015	7.69315e-015	-1.31779e-015	5.43855e-015	-4.68995e-015	-2.13777e-015	1.40444e-014	7.16632e-015	1.59535e-014	1.5054e-014	1.2378e-014	-4.55871e-015	7.06917e-015	8.76583e-016	-9.13644e-016	-2.94205e-015	-4.784e-015
-5.55936e-015	-7.95024e-015	-6.96134e-015	1.59577e-014	1.34212e-014	2.5464e-014	2.16886e-014	7.24059e-015	6.29885e-015	8.06033e-015	-9.85545e-016	5.70119e-015	-4.48849e-015	-2.03466e-015	1.39637e-014	7.13496e-015	1.59618e-014	1.53688e-014	1.27079e-014	-4.38518e-015	7.59018e-015	1.07562e-015	-4.82619e-016	-2.59612e-015	-4.54672e-015
-5.43259e-015	-7.95379e-015	-6.62218e-015	1.59743e-014	1.34579e-014	2.56879e-014	2.17071e-014	7.13718e-015	6.53487e-015	8.38645e-015	-6.64279e-016	5.94507e-015	-4.30591e-015	-1.94669e-015	1.38559e-014	7.07648e-015	1.59334e-014	1.56476e-014	1.30089e-014	-4.21427e-015	8.09132e-015	1.25309e-015	-6.38814e-017	-2.24499e-015	-4.334e-015
-5.29439e-015	-7.96551e-015	-6.28374e-015	1.59555e-014	1.34717e-014	2.58584e-014	2.17064e-014	6.99837e-015	6.74572e-015	8.67153e-015	-3.57273e-016	6.16999e-015	-4.14281e-015	-1.87404e-015	1.37222e-014	6.99047e-015	1.58703e-014	1.58908e-014	1.32822e-014	-4.04624e-015	8.56952e-015	1.41e-015	3.40538e-016	-1.88945e-015	-4.14722e-015
-5.14417e-015	-7.98405e-015	-5.94706e-015	1.59006e-014	1.34622e-014	2.59757e-014	2.16889e-014	6.8264e-015	6.93092e-015	8.9161e-015	-6.66941e-017	6.37579e-015	-3.99923e-015	-1.81663e-015	1.3564e-014	6.87725e-015	1.57755e-014	1.60996e-014	1.35298e-014	-3.88126e-015	9.02219e-015	1.54792e-015	7.29037e-016	-1.53061e-015	-3.98648e-015
-4.9813e-015	-8.00807e-015	-5.61424e-015	1.58084e-014	1.34295e-014	2.60406e-014	2.16577e-014	6.62376e-015	7.09022e-015	9.12026e-015	2.04563e-016	6.56256e-015	-3.87518e-015	-1.77387e-015	1.33829e-014	6.73662e-015	1.56516e-014	1.62744e-014	1.37543e-014	-3.71879e-015	9.4471e-015	1.66831e-015	1.10053e-015	-1.16966e-015	-3.85175e-015
-4.80547e-015	-8.03686e-015	-5.28696e-015	1.56782e-014	1.33739e-014	2.60547e-014	2.16151e-014	6.39313e-015	7.22354e-015	9.28556e-015	4.54027e-016	6.73074e-015	-3.77043e-015	-1.74536e-015	1.31806e-014	6.56894e-015	1.55019e-014	1.64166e-014	1.39579e-014	-3.55926e-015	9.84214e-015	1.77253e-015	1.45434e-015	-8.07764e-016	-3.74341e-015
-4.61735e-015	-8.0692e-015	-4.96645e-015	1.55099e-014	1.32958e-014	2.60206e-014	2.15638e-014	6.13776e-015	7.33083e-015	9.41346e-015	6.79395e-016	6.88069e-015	-3.68463e-015	-1.73021e-015	1.29591e-014	6.37517e-015	1.53299e-014	1.65274e-014	1.41435e-014	-3.40275e-015	1.02058e-014	1.86299e-015	1.78948e-015	-4.46566e-016	-3.66127e-015
-4.41737e-015	-8.10357e-015	-4.6545e-015	1.53039e-014	1.31963e-014	2.59406e-014	2.15062e-014	5.86034e-015	7.41207e-015	9.50565e-015	8.79117e-016	7.01224e-015	-3.6174e-015	-1.72777e-015	1.27202e-014	6.15653e-015	1.51396e-014	1.66093e-014	1.43134e-014	-3.24931e-015	1.05368e-014	1.94142e-015	2.10419e-015	-8.76949e-017	-3.60514e-015
-4.20505e-015	-8.13802e-015	-4.35222e-015	1.50611e-014	1.30756e-014	2.58173e-014	2.14451e-014	5.5652e-015	7.46775e-015	9.56482e-015	1.05186e-015	7.125e-015	-3.56741e-015	-1.73705e-015	1.24654e-014	5.91434e-015	1.49341e-014	1.6664e-014	1.44699e-014	-3.09904e-015	1.08336e-014	2.00896e-015	2.3973e-015	2.66855e-016	-3.57431e-015
-3.98103e-015	-8.17137e-015	-4.06095e-015	1.47818e-014	1.29337e-014	2.56549e-014	2.13826e-014	5.25615e-015	7.4977e-015	9.59292e-015	1.19689e-015	7.22014e-015	-3.53324e-015	-1.75788e-015	1.21961e-014	5.65012e-015	1.47171e-014	1.66938e-014	1.46152e-014	-2.95189e-015	1.10959e-014	2.06665e-015	2.66765e-015	6.14624e-016	-3.56694e-015
-3.74568e-015	-8.20243e-015	-3.78172e-015	1.44671e-014	1.27713e-014	2.54576e-014	2.13207e-014	4.93638e-015	7.50285e-015	9.59247e-015	1.31298e-015	7.29862e-015	-3.51387e-015	-1.78917e-015	1.19141e-014	5.36582e-015	1.4492e-014	1.6701e-014	1.47527e-014	-2.80741e-015	1.13232e-014	2.11644e-015	2.91501e-015	9.54309e-016	-3.58184e-015
-3.49966e-015	-8.2296e-015	-3.51569e-015	1.41181e-014	1.25896e-014	2.52299e-014	2.12613e-014	4.61028e-015	7.48377e-015	9.56556e-015	1.39978e-015	7.36112e-015	-3.50801e-015	-1.82932e-015	1.16204e-014	5.06317e-015	1.4263e-014	1.66876e-014	1.48854e-014	-2.66598e-015	1.15152e-014	2.16029e-015	3.13842e-015	1.28362e-015	-3.61774e-015
-3.24451e-015	-8.25161e-015	-3.26431e-015	1.37365e-014	1.23896e-014	2.49761e-014	2.12064e-014	4.28229e-015	7.44194e-015	9.51467e-015	1.45713e-015	7.40797e-015	-3.51464e-015	-1.87781e-015	1.13174e-014	4.74512e-015	1.4034e-014	1.66566e-014	1.50149e-014	-2.52782e-015	1.16722e-014	2.19948e-015	3.33644e-015	1.60054e-015	-3.67288e-015
-2.98164e-015	-8.26689e-015	-3.02831e-015	1.33245e-014	1.21727e-014	2.47012e-014	2.11576e-014	3.95727e-015	7.37858e-015	9.44318e-015	1.4851e-015	7.44047e-015	-3.53134e-015	-1.93377e-015	1.10067e-014	4.414e-015	1.38079e-014	1.66107e-014	1.51434e-014	-2.39313e-015	1.17946e-014	2.23528e-015	3.50892e-015	1.90316e-015	-3.74494e-015
-2.71202e-015	-8.27432e-015	-2.80913e-015	1.28838e-014	1.19404e-014	2.44108e-014	2.11162e-014	3.63905e-015	7.29548e-015	9.35457e-015	1.48428e-015	7.4594e-015	-3.55661e-015	-1.99615e-015	1.06905e-014	4.07279e-015	1.35875e-014	1.65532e-014	1.52731e-014	-2.26219e-015	1.18841e-014	2.26892e-015	3.65592e-015	2.18941e-015	-3.8319e-015
-2.4367e-015	-8.27309e-015	-2.60739e-015	1.24168e-014	1.16942e-014	2.41105e-014	2.10832e-014	3.33197e-015	7.19448e-015	9.25225e-015	1.45584e-015	7.46493e-015	-3.58848e-015	-2.06381e-015	1.03699e-014	3.72434e-015	1.33752e-014	1.64861e-014	1.54053e-014	-2.13558e-015	1.19422e-014	2.30151e-015	3.77703e-015	2.45709e-015	-3.93219e-015
-2.15731e-015	-8.26188e-015	-2.42389e-015	1.19265e-014	1.1436e-014	2.38052e-014	2.10595e-014	3.03996e-015	7.07717e-015	9.13908e-015	1.40135e-015	7.45844e-015	-3.62468e-015	-2.13614e-015	1.00467e-014	3.37187e-015	1.3174e-014	1.64125e-014	1.55418e-014	-2.01315e-015	1.19707e-014	2.33373e-015	3.872e-015	2.70403e-015	-4.04289e-015
-1.87579e-015	-8.23992e-015	-2.25904e-015	1.14161e-014	1.11677e-014	2.35e-014	2.10463e-014	2.76655e-015	6.94572e-015	9.01796e-015	1.32185e-015	7.44149e-015	-3.6632e-015	-2.21205e-015	9.72293e-015	3.01928e-015	1.2987e-014	1.63347e-014	1.56834e-014	-1.89523e-015	1.19717e-014	2.36651e-015	3.94074e-015	2.92816e-015	-4.16169e-015
-1.59401e-015	-8.20635e-015	-2.11321e-015	1.08889e-014	1.08911e-014	2.31999e-014	2.10441e-014	2.51523e-015	6.80221e-015	8.8919e-015	1.21956e-015	7.41509e-015	-3.70204e-015	-2.2903e-015	9.40037e-015	2.66954e-015	1.28168e-014	1.62558e-014	1.58309e-014	-1.78206e-015	1.1947e-014	2.39951e-015	3.98315e-015	3.12764e-015	-4.28618e-015
-1.31372e-015	-8.1603e-015	-1.98658e-015	1.03488e-014	1.06079e-014	2.29096e-014	2.10526e-014	2.28927e-015	6.64875e-015	8.76358e-015	1.09656e-015	7.37976e-015	-3.73972e-015	-2.37032e-015	9.08077e-015	2.3264e-015	1.2665e-014	1.61781e-014	1.59849e-014	-1.67391e-015	1.18994e-014	2.43301e-015	3.99919e-015	3.30138e-015	-4.41346e-015
-1.03706e-015	-8.10124e-015	-1.8799e-015	9.79923e-015	1.03203e-014	2.26338e-014	2.10722e-014	2.09145e-015	6.48741e-015	8.63586e-015	9.54825e-016	7.33703e-015	-3.77425e-015	-2.4508e-015	8.7655e-015	1.99303e-015	1.25331e-014	1.61047e-014	1.61454e-014	-1.57032e-015	1.18313e-014	2.46721e-015	3.98942e-015	3.44832e-015	-4.54165e-015
-7.66017e-016	-8.02995e-015	-1.79309e-015	9.2436e-015	1.00305e-014	2.23767e-014	2.11027e-014	1.92375e-015	6.32081e-015	8.51077e-015	7.96213e-016	7.28726e-015	-3.80376e-015	-2.53105e-015	8.45624e-015	1.67232e-015	1.2422e-014	1.60373e-014	1.63121e-014	-1.47167e-015	1.17453e-014	2.50156e-015	3.95368e-015	3.56688e-015	-4.66856e-015
-5.02638e-016	-7.94603e-015	-1.72597e-015	8.68567e-015	9.74027e-015	2.21421e-014	2.11438e-014	1.78912e-015	6.15095e-015	8.39007e-015	6.24394e-016	7.23176e-015	-3.82657e-015	-2.60995e-015	8.15469e-015	1.36744e-015	1.23327e-014	1.59779e-014	1.64839e-014	-1.37865e-015	1.16448e-014	2.53566e-015	3.89278e-015	3.65551e-015	-4.79191e-015
-2.49214e-016	-7.84986e-015	-1.67883e-015	8.12932e-015	9.4523e-015	2.19337e-014	2.11942e-014	1.68943e-015	5.98062e-015	8.27628e-015	4.42227e-016	7.1708e-015	-3.84109e-015	-2.68681e-015	7.86236e-015	1.08134e-015	1.22654e-014	1.59286e-014	1.6659e-014	-1.29173e-015	1.15326e-014	2.56966e-015	3.80827e-015	3.71378e-015	-4.90964e-015
-7.58698e-018	-7.74108e-015	-1.65187e-015	7.57786e-015	9.16769e-015	2.17539e-014	2.12534e-014	1.62605e-015	5.81212e-015	8.17029e-015	2.51989e-016	7.10505e-015	-3.84533e-015	-2.76124e-015	7.58152e-015	8.16507e-016	1.22216e-014	1.58911e-014	1.68368e-014	-1.21105e-015	1.14112e-014	2.60257e-015	3.70071e-015	3.74121e-015	-5.01978e-015
2.1981e-016	-7.61988e-015	-1.64421e-015	7.03533e-015	8.88838e-015	2.1606e-014	2.13197e-014	1.59937e-015	5.64804e-015	8.07372e-015	5.67988e-017	7.03606e-015	-3.83782e-015	-2.83256e-015	7.31349e-015	5.75691e-016	1.22006e-014	1.58661e-014	1.70163e-014	-1.13651e-015	1.12837e-014	2.63268e-015	3.57109e-015	3.73688e-015	-5.12079e-015
4.31392e-016	-7.48793e-015	-1.65511e-015	6.50569e-015	8.61697e-015	2.14915e-014	2.13928e-014	1.61061e-015	5.49108e-015	7.98786e-015	-1.40171e-016	6.9646e-015	-3.81658e-015	-2.90005e-015	7.05991e-015	3.61283e-016	1.22016e-014	1.58552e-014	1.71959e-014	-1.06806e-015	1.11527e-014	2.6596e-015	3.42069e-015	3.70049e-015	-5.21105e-015
6.25299e-016	-7.34561e-015	-1.68427e-015	5.99273e-015	8.35522e-015	2.14115e-014	2.14705e-014	1.66001e-015	5.34365e-015	7.91334e-015	-3.36109e-016	6.89155e-015	-3.78107e-015	-2.96348e-015	6.82261e-015	1.75507e-016	1.22248e-014	1.58594e-014	1.73736e-014	-1.00573e-015	1.10212e-014	2.68277e-015	3.25035e-015	3.63216e-015	-5.2896e-015
7.99163e-016	-7.19365e-015	-1.73193e-015	5.49986e-015	8.10551e-015	2.13665e-014	2.15519e-014	1.74725e-015	5.20828e-015	7.85022e-015	-5.27943e-016	6.81696e-015	-3.73065e-015	-3.02246e-015	6.6028e-015	2.03686e-017	1.2269e-014	1.58792e-014	1.75474e-014	-9.49455e-016	1.08912e-014	2.70088e-015	3.06145e-015	3.53188e-015	-5.35552e-015
9.51464e-016	-7.03361e-015	-1.79744e-015	5.03023e-015	7.86894e-015	2.13575e-014	2.16355e-014	1.87156e-015	5.0864e-015	7.79789e-015	-7.13821e-016	6.74143e-015	-3.66458e-015	-3.07638e-015	6.40216e-015	-1.02568e-016	1.23331e-014	1.59149e-014	1.77147e-014	-8.9965e-016	1.07654e-014	2.71229e-015	2.85574e-015	3.40005e-015	-5.4082e-015
1.08104e-015	-6.8674e-015	-1.87944e-015	4.58664e-015	7.64701e-015	2.13841e-014	2.17199e-014	2.0319e-015	4.97984e-015	7.75628e-015	-8.90847e-016	6.66561e-015	-3.58227e-015	-3.12526e-015	6.22209e-015	-1.92809e-016	1.24151e-014	1.59666e-014	1.78728e-014	-8.55956e-016	1.06463e-014	2.71561e-015	2.63443e-015	3.23773e-015	-5.44721e-015
1.18642e-015	-6.69697e-015	-1.97694e-015	4.17238e-015	7.44128e-015	2.14448e-014	2.18036e-014	2.22745e-015	4.89086e-015	7.72457e-015	-1.05599e-015	6.58989e-015	-3.48351e-015	-3.1691e-015	6.06357e-015	-2.49579e-016	1.25137e-014	1.60342e-014	1.80182e-014	-8.18222e-016	1.05354e-014	2.71009e-015	2.39906e-015	3.04607e-015	-5.47244e-015
1.26639e-015	-6.52413e-015	-2.08896e-015	3.79e-015	7.2534e-015	2.15387e-014	2.18849e-014	2.45683e-015	4.82092e-015	7.70181e-015	-1.20695e-015	6.51496e-015	-3.36801e-015	-3.20787e-015	5.92765e-015	-2.72431e-016	1.26268e-014	1.61171e-014	1.81491e-014	-7.86761e-016	1.04342e-014	2.69457e-015	2.15065e-015	2.82651e-015	-5.48395e-015
1.3203e-015	-6.35086e-015	-2.21531e-015	3.44176e-015	7.08411e-015	2.16641e-014	2.19622e-014	2.71857e-015	4.77181e-015	7.68661e-015	-1.34196e-015	6.44088e-015	-3.23625e-015	-3.24082e-015	5.81567e-015	-2.62136e-016	1.27531e-014	1.62148e-014	1.82631e-014	-7.61482e-016	1.03438e-014	2.66763e-015	1.89118e-015	2.58036e-015	-5.4823e-015
1.34708e-015	-6.17953e-015	-2.35461e-015	3.12953e-015	6.93395e-015	2.18183e-014	2.2034e-014	3.01059e-015	4.74484e-015	7.67784e-015	-1.45921e-015	6.36824e-015	-3.08948e-015	-3.26831e-015	5.72807e-015	-2.19094e-016	1.28894e-014	1.63255e-014	1.83571e-014	-7.41896e-016	1.02651e-014	2.62804e-015	1.62269e-015	2.3099e-015	-5.46795e-015
1.34663e-015	-6.01252e-015	-2.50536e-015	2.85456e-015	6.80363e-015	2.19994e-014	2.20987e-014	3.33068e-015	4.7412e-015	7.67474e-015	-1.5574e-015	6.29741e-015	-2.92844e-015	-3.29093e-015	5.66612e-015	-1.442e-016	1.30339e-014	1.64481e-014	1.8429e-014	-7.27914e-016	1.01987e-014	2.57447e-015	1.34717e-015	2.01645e-015	-5.44164e-015
1.31893e-015	-5.85189e-015	-2.66666e-015	2.61844e-015	6.6936e-015	2.22044e-014	2.2155e-014	3.67667e-015	4.76175e-015	7.67605e-015	-1.63496e-015	6.22907e-015	-2.75416e-015	-3.30879e-015	5.6304e-015	-3.89175e-017	1.31842e-014	1.65811e-014	1.84768e-014	-7.1938e-016	1.01445e-014	2.5055e-015	1.06644e-015	1.70248e-015	-5.40443e-015
1.26318e-015	-5.69981e-015	-2.83748e-015	2.42167e-015	6.60468e-015	2.24292e-014	2.22018e-014	4.04525e-015	4.80737e-015	7.67991e-015	-1.6905e-015	6.1637e-015	-2.56807e-015	-3.32149e-015	5.62106e-015	9.53807e-017	1.33382e-014	1.67235e-014	1.84983e-014	-7.15611e-016	1.01026e-014	2.41992e-015	7.81995e-016	1.37071e-015	-5.35836e-015
1.17991e-015	-5.55856e-015	-3.01624e-015	2.26466e-015	6.53666e-015	2.26709e-014	2.22382e-014	4.43409e-015	4.87755e-015	7.68474e-015	-1.72297e-015	6.10161e-015	-2.37191e-015	-3.32971e-015	5.63807e-015	2.55977e-016	1.34939e-014	1.68729e-014	1.84913e-014	-7.16258e-016	1.00724e-014	2.31716e-015	4.95529e-016	1.02376e-015	-5.30456e-015
1.06984e-015	-5.43013e-015	-3.20165e-015	2.14733e-015	6.48913e-015	2.29256e-014	2.2263e-014	4.84024e-015	4.97197e-015	7.68898e-015	-1.73265e-015	6.04298e-015	-2.1666e-015	-3.33378e-015	5.68164e-015	4.40862e-016	1.36496e-014	1.70271e-014	1.84539e-014	-7.20893e-016	1.00531e-014	2.19721e-015	2.08501e-016	6.63719e-016	-5.24504e-015
9.34017e-016	-5.31676e-015	-3.39251e-015	2.0691e-015	6.46199e-015	2.31891e-014	2.2275e-014	5.26046e-015	5.09044e-015	7.69082e-015	-1.7189e-015	5.98772e-015	-1.95414e-015	-3.33401e-015	5.75154e-015	6.46937e-016	1.38032e-014	1.71838e-014	1.83852e-014	-7.28858e-016	1.00436e-014	2.05969e-015	-7.6928e-017	2.93194e-016	-5.18157e-015
7.73596e-016	-5.21984e-015	-3.58759e-015	2.02852e-015	6.45484e-015	2.34578e-014	2.22745e-014	5.69214e-015	5.23212e-015	7.68825e-015	-1.68184e-015	5.93598e-015	-1.7371e-015	-3.33118e-015	5.84722e-015	8.71144e-016	1.39527e-014	1.73405e-014	1.82845e-014	-7.3918e-016	1.00424e-014	1.9045e-015	-3.59015e-016	-8.47743e-017	-5.11642e-015
5.88957e-016	-5.14114e-015	-3.78553e-015	2.02405e-015	6.46665e-015	2.37273e-014	2.22609e-014	6.13295e-015	5.39597e-015	7.68047e-015	-1.62234e-015	5.88728e-015	-1.51789e-015	-3.32543e-015	5.96795e-015	1.11075e-015	1.40956e-014	1.7495e-014	1.8151e-014	-7.51618e-016	1.00483e-014	1.73201e-015	-6.36866e-016	-4.67259e-016	-5.05105e-015
3.81217e-016	-5.08263e-015	-3.98515e-015	2.05454e-015	6.49633e-015	2.39937e-014	2.22333e-014	6.57924e-015	5.57951e-015	7.66551e-015	-1.54028e-015	5.84193e-015	-1.29876e-015	-3.31714e-015	6.11288e-015	1.36181e-015	1.4231e-014	1.76442e-014	1.79844e-014	-7.65641e-016	1.00585e-014	1.54174e-015	-9.09128e-016	-8.51951e-016	-4.98777e-015
1.52188e-016	-5.046e-015	-4.18496e-015	2.11782e-015	6.54313e-015	2.42532e-014	2.2192e-014	7.02756e-015	5.78126e-015	7.64248e-015	-1.43637e-015	5.80001e-015	-1.08272e-015	-3.30673e-015	6.2809e-015	1.6211e-015	1.43577e-014	1.77859e-014	1.77848e-014	-7.80464e-016	1.00712e-014	1.3342e-015	-1.17409e-015	-1.23583e-015	-4.92843e-015
-9.57502e-017	-5.03226e-015	-4.38383e-015	2.21095e-015	6.60548e-015	2.45008e-014	2.21364e-014	7.47545e-015	5.99983e-015	7.61065e-015	-1.31231e-015	5.76099e-015	-8.72264e-016	-3.29468e-015	6.47055e-015	1.88484e-015	1.44741e-014	1.7918e-014	1.75531e-014	-7.95384e-016	1.00849e-014	1.11003e-015	-1.43017e-015	-1.61586e-015	-4.87504e-015
-3.60968e-016	-5.04221e-015	-4.58047e-015	2.33144e-015	6.68167e-015	2.47331e-014	2.20663e-014	7.92058e-015	6.23336e-015	7.56934e-015	-1.1694e-015	5.72505e-015	-6.69755e-016	-3.2813e-015	6.68042e-015	2.14939e-015	1.45795e-014	1.80379e-014	1.72905e-014	-8.09651e-016	1.00971e-014	8.70655e-016	-1.67666e-015	-1.98936e-015	-4.82963e-015
-6.40773e-016	-5.0772e-015	-4.77451e-015	2.47633e-015	6.77061e-015	2.49473e-014	2.19825e-014	8.35989e-015	6.47881e-015	7.51804e-015	-1.00899e-015	5.69256e-015	-4.77731e-016	-3.26746e-015	6.90877e-015	2.41142e-015	1.46728e-014	1.81439e-014	1.6998e-014	-8.2312e-016	1.01054e-014	6.16868e-016	-1.91273e-015	-2.35374e-015	-4.79419e-015
-9.32582e-016	-5.13755e-015	-4.96448e-015	2.64222e-015	6.87031e-015	2.51403e-014	2.18849e-014	8.7908e-015	6.73358e-015	7.45643e-015	-8.32809e-016	5.66355e-015	-2.98877e-016	-3.25353e-015	7.15306e-015	2.66728e-015	1.4753e-014	1.82335e-014	1.66768e-014	-8.35323e-016	1.01081e-014	3.49871e-016	-2.1366e-015	-2.70652e-015	-4.77038e-015
-1.23398e-015	-5.22322e-015	-5.14912e-015	2.82612e-015	6.97918e-015	2.53095e-014	2.17742e-014	9.21036e-015	6.99459e-015	7.38431e-015	-6.42293e-016	5.63732e-015	-1.35806e-016	-3.23967e-015	7.41111e-015	2.9141e-015	1.48189e-014	1.83051e-014	1.63293e-014	-8.44483e-016	1.01021e-014	7.11134e-017	-2.34843e-015	-3.04563e-015	-4.75958e-015
-1.54248e-015	-5.33353e-015	-5.32752e-015	3.02458e-015	7.09545e-015	2.54528e-014	2.16512e-014	9.61591e-015	7.25903e-015	7.30147e-015	-4.39199e-016	5.61299e-015	9.4673e-018	-3.22613e-015	7.68084e-015	3.14877e-015	1.48706e-014	1.83573e-014	1.59578e-014	-8.49713e-016	1.00855e-014	-2.17671e-016	-2.5478e-015	-3.36867e-015	-4.76254e-015
-1.85587e-015	-5.46831e-015	-5.49911e-015	3.2339e-015	7.21725e-015	2.55677e-014	2.15167e-014	1.00044e-014	7.5234e-015	7.20881e-015	-2.25782e-016	5.59033e-015	1.34091e-016	-3.21355e-015	7.9598e-015	3.36789e-015	1.49087e-014	1.83881e-014	1.55649e-014	-8.50853e-016	1.00561e-014	-5.14944e-016	-2.73405e-015	-3.67375e-015	-4.77998e-015
-2.17138e-015	-5.62635e-015	-5.66303e-015	3.45079e-015	7.3432e-015	2.56525e-014	2.13714e-014	1.03742e-014	7.78422e-015	7.10675e-015	-4.06545e-018	5.56943e-015	2.36168e-016	-3.20248e-015	8.24494e-015	3.56901e-015	1.4933e-014	1.83966e-014	1.51542e-014	-8.47421e-016	1.00118e-014	-8.19057e-016	-2.90683e-015	-3.95901e-015	-4.81309e-015
-2.48674e-015	-5.80692e-015	-5.81914e-015	3.67102e-015	7.47118e-015	2.57057e-014	2.1216e-014	1.07232e-014	8.03823e-015	6.99618e-015	2.24098e-016	5.54949e-015	3.13744e-016	-3.19371e-015	8.53335e-015	3.7496e-015	1.49437e-014	1.8382e-014	1.47292e-014	-8.39167e-016	9.9511e-015	-1.12794e-015	-3.06547e-015	-4.22322e-015	-4.8631e-015
-2.79966e-015	-6.00821e-015	-5.96648e-015	3.89113e-015	7.59946e-015	2.57263e-014	2.10517e-014	1.10492e-014	8.28241e-015	6.87847e-015	4.56984e-016	5.53025e-015	3.64725e-016	-3.18708e-015	8.82204e-015	3.90703e-015	1.49415e-014	1.83435e-014	1.42923e-014	-8.25422e-016	9.87268e-015	-1.43974e-015	-3.21055e-015	-4.46511e-015	-4.93017e-015
-3.1071e-015	-6.22783e-015	-6.10441e-015	4.1076e-015	7.72651e-015	2.57151e-014	2.08788e-014	1.135e-014	8.51341e-015	6.75479e-015	6.92688e-016	5.51159e-015	3.87583e-016	-3.1834e-015	9.1073e-015	4.03987e-015	1.49271e-014	1.82802e-014	1.38469e-014	-8.05183e-016	9.77511e-015	-1.75255e-015	-3.34229e-015	-4.68298e-015	-5.0139e-015
-3.40694e-015	-6.4639e-015	-6.23254e-015	4.31667e-015	7.85105e-015	2.56719e-014	2.06983e-014	1.16243e-014	8.7274e-015	6.62667e-015	9.29297e-016	5.49411e-015	3.81081e-016	-3.18311e-015	9.38611e-015	4.14682e-015	1.49007e-014	1.81918e-014	1.3397e-014	-7.78487e-016	9.65721e-015	-2.06362e-015	-3.46043e-015	-4.87576e-015	-5.11373e-015
-3.69712e-015	-6.71486e-015	-6.35127e-015	4.51499e-015	7.97136e-015	2.55972e-014	2.05118e-014	1.18705e-014	8.92109e-015	6.49523e-015	1.16482e-015	5.47706e-015	3.4467e-016	-3.18672e-015	9.65521e-015	4.22669e-015	1.48634e-014	1.80792e-014	1.29462e-014	-7.45534e-016	9.51833e-015	-2.37098e-015	-3.56462e-015	-5.04226e-015	-5.22952e-015
-3.97569e-015	-6.97769e-015	-6.46057e-015	4.69957e-015	8.0861e-015	2.54926e-014	2.03197e-014	1.20874e-014	9.09086e-015	6.36274e-015	1.39745e-015	5.45978e-015	2.76879e-016	-3.19467e-015	9.91079e-015	4.27874e-015	1.48155e-014	1.79425e-014	1.24986e-014	-7.05875e-016	9.35794e-015	-2.67249e-015	-3.65563e-015	-5.18229e-015	-5.36069e-015
-4.24003e-015	-7.2491e-015	-6.56068e-015	4.86749e-015	8.19387e-015	2.53593e-014	2.01231e-014	1.22743e-014	9.23419e-015	6.23104e-015	1.62494e-015	5.4418e-015	1.7738e-016	-3.2071e-015	1.01503e-014	4.30264e-015	1.47587e-014	1.7783e-014	1.20575e-014	-6.59193e-016	9.17601e-015	-2.96683e-015	-3.7334e-015	-5.29586e-015	-5.50567e-015
-4.48855e-015	-7.52679e-015	-6.65167e-015	5.01628e-015	8.29381e-015	2.51989e-014	1.99229e-014	1.24298e-014	9.34821e-015	6.10198e-015	1.84564e-015	5.42262e-015	4.55469e-017	-3.22412e-015	1.03711e-014	4.2988e-015	1.4694e-014	1.76017e-014	1.16269e-014	-6.05982e-016	8.97245e-015	-3.2511e-015	-3.79807e-015	-5.38314e-015	-5.66371e-015
-4.71996e-015	-7.80809e-015	-6.73424e-015	5.14331e-015	8.38516e-015	2.50124e-014	1.97197e-014	1.2552e-014	9.43063e-015	5.97756e-015	2.05812e-015	5.40232e-015	-1.17766e-016	-3.2462e-015	1.05699e-014	4.2676e-015	1.46228e-014	1.74002e-014	1.12103e-014	-5.45495e-016	8.74724e-015	-3.5234e-015	-3.8503e-015	-5.44435e-015	-5.83358e-015
-4.93317e-015	-8.08891e-015	-6.80827e-015	5.24726e-015	8.46702e-015	2.4802e-014	1.95141e-014	1.26411e-014	9.47977e-015	5.85994e-015	2.26104e-015	5.38077e-015	-3.12277e-016	-3.27323e-015	1.07439e-014	4.21e-015	1.45461e-014	1.71796e-014	1.08114e-014	-4.77903e-016	8.50171e-015	-3.78203e-015	-3.89067e-015	-5.48009e-015	-6.01265e-015
-5.12698e-015	-8.36629e-015	-6.87428e-015	5.32675e-015	8.53854e-015	2.45704e-014	1.93065e-014	1.26959e-014	9.49394e-015	5.75093e-015	2.45333e-015	5.3577e-015	-5.37049e-016	-3.30565e-015	1.0891e-014	4.12708e-015	1.4465e-014	1.69424e-014	1.04336e-014	-4.03462e-016	8.23696e-015	-4.02527e-015	-3.92007e-015	-5.49078e-015	-6.19896e-015
-5.30012e-015	-8.63637e-015	-6.93336e-015	5.38072e-015	8.59955e-015	2.43199e-014	1.90976e-014	1.2716e-014	9.47157e-015	5.65228e-015	2.63439e-015	5.33333e-015	-7.91062e-016	-3.34384e-015	1.10088e-014	4.02059e-015	1.43805e-014	1.66903e-014	1.00794e-014	-3.21908e-016	7.95526e-015	-4.25176e-015	-3.93885e-015	-5.4774e-015	-6.39042e-015
-5.45202e-015	-8.89661e-015	-6.98581e-015	5.40847e-015	8.64925e-015	2.40539e-014	1.88885e-014	1.27011e-014	9.4117e-015	5.56535e-015	2.8033e-015	5.30755e-015	-1.07302e-015	-3.38755e-015	1.10948e-014	3.89263e-015	1.42936e-014	1.64256e-014	9.75134e-015	-2.33452e-016	7.65808e-015	-4.4599e-015	-3.94796e-015	-5.44107e-015	-6.58527e-015
-5.58248e-015	-9.14373e-015	-7.0323e-015	5.40927e-015	8.68727e-015	2.37755e-014	1.86803e-014	1.26509e-014	9.31357e-015	5.49159e-015	2.95892e-015	5.28037e-015	-1.38103e-015	-3.43713e-015	1.11474e-014	3.74511e-015	1.42052e-014	1.61514e-014	9.45234e-015	-1.38414e-016	7.34709e-015	-4.64803e-015	-3.94782e-015	-5.3828e-015	-6.78093e-015
-5.69143e-015	-9.37473e-015	-7.07373e-015	5.3832e-015	8.714e-015	2.34886e-014	1.84727e-014	1.25655e-014	9.17762e-015	5.43212e-015	3.10088e-015	5.25289e-015	-1.71343e-015	-3.49257e-015	1.11646e-014	3.58092e-015	1.41159e-014	1.587e-014	9.18459e-015	-3.7129e-017	7.02403e-015	-4.81541e-015	-3.93851e-015	-5.30361e-015	-6.97565e-015
-5.77894e-015	-9.58681e-015	-7.1111e-015	5.33085e-015	8.72897e-015	2.31958e-014	1.82657e-014	1.24453e-014	9.00426e-015	5.38802e-015	3.22856e-015	5.22516e-015	-2.06774e-015	-3.55308e-015	1.11454e-014	3.40255e-015	1.40264e-014	1.55837e-014	8.94966e-015	6.9658e-017	6.69111e-015	-4.96131e-015	-3.9205e-015	-5.2053e-015	-7.16696e-015
-5.84562e-015	-9.77744e-015	-7.14545e-015	5.25265e-015	8.73262e-015	2.28997e-014	1.80596e-014	1.22898e-014	8.79388e-015	5.35985e-015	3.34133e-015	5.19766e-015	-2.44183e-015	-3.61863e-015	1.1089e-014	3.21237e-015	1.39377e-014	1.52953e-014	8.74893e-015	1.81068e-016	6.35111e-015	-5.08411e-015	-3.89484e-015	-5.08929e-015	-7.352e-015
-5.89209e-015	-9.94421e-015	-7.17754e-015	5.1497e-015	8.72559e-015	2.2604e-014	1.78549e-014	1.20993e-014	8.54797e-015	5.34863e-015	3.43859e-015	5.17079e-015	-2.83297e-015	-3.6894e-015	1.09942e-014	3.0128e-015	1.38506e-014	1.50077e-014	8.58348e-015	2.97017e-016	6.0069e-015	-5.18326e-015	-3.86201e-015	-4.95727e-015	-7.52798e-015
-5.91879e-015	-1.00845e-014	-7.20912e-015	5.02409e-015	8.70746e-015	2.23111e-014	1.76515e-014	1.18749e-014	8.26837e-015	5.35458e-015	3.52069e-015	5.14498e-015	-3.2384e-015	-3.76522e-015	1.08606e-014	2.8067e-015	1.37655e-014	1.4724e-014	8.4541e-015	4.1663e-016	5.66104e-015	-5.25906e-015	-3.82251e-015	-4.811e-015	-7.69299e-015
-5.92671e-015	-1.01962e-014	-7.24144e-015	4.87725e-015	8.67889e-015	2.20235e-014	1.74494e-014	1.16176e-014	7.95772e-015	5.37742e-015	3.58781e-015	5.12026e-015	-3.65464e-015	-3.84539e-015	1.06883e-014	2.59669e-015	1.3683e-014	1.44472e-014	8.36133e-015	5.38869e-016	5.31657e-015	-5.31115e-015	-3.77702e-015	-4.65187e-015	-7.84454e-015
-5.91695e-015	-1.0278e-014	-7.27518e-015	4.71135e-015	8.64027e-015	2.17445e-014	1.72485e-014	1.13282e-014	7.61894e-015	5.41747e-015	3.64032e-015	5.097e-015	-4.07851e-015	-3.93014e-015	1.04773e-014	2.38559e-015	1.3603e-014	1.41798e-014	8.30487e-015	6.63229e-016	4.9762e-015	-5.33985e-015	-3.72605e-015	-4.48175e-015	-7.98075e-015
-5.89059e-015	-1.03288e-014	-7.31146e-015	4.52884e-015	8.5919e-015	2.14764e-014	1.70494e-014	1.10078e-014	7.25492e-015	5.47412e-015	3.6783e-015	5.07613e-015	-4.50694e-015	-4.01882e-015	1.02291e-014	2.17584e-015	1.35249e-014	1.39242e-014	8.28418e-015	7.88629e-016	4.64283e-015	-5.34484e-015	-3.67042e-015	-4.30274e-015	-8.1e-015
-5.8492e-015	-1.03477e-014	-7.35086e-015	4.33249e-015	8.53417e-015	2.12211e-014	1.68515e-014	1.0658e-014	6.86873e-015	5.54729e-015	3.70195e-015	5.05875e-015	-4.93761e-015	-4.11095e-015	9.94506e-015	1.96968e-015	1.34488e-014	1.36829e-014	8.29905e-015	9.14294e-016	4.31941e-015	-5.32672e-015	-3.61036e-015	-4.11655e-015	-8.2002e-015
-5.79459e-015	-1.03348e-014	-7.39431e-015	4.12432e-015	8.46734e-015	2.09806e-014	1.66544e-014	1.02805e-014	6.46426e-015	5.6352e-015	3.71097e-015	5.04532e-015	-5.36778e-015	-4.20571e-015	9.62666e-015	1.76929e-015	1.3375e-014	1.34584e-014	8.34824e-015	1.03956e-015	4.00948e-015	-5.28579e-015	-3.54611e-015	-3.9253e-015	-8.27898e-015
-5.72829e-015	-1.02899e-014	-7.44302e-015	3.90703e-015	8.39186e-015	2.07567e-014	1.64586e-014	9.87681e-015	6.04572e-015	5.73692e-015	3.70538e-015	5.03627e-015	-5.79408e-015	-4.30249e-015	9.27557e-015	1.5767e-015	1.33034e-014	1.32523e-014	8.43041e-015	1.16316e-015	3.71477e-015	-5.22291e-015	-3.47864e-015	-3.73038e-015	-8.33586e-015
-5.65252e-015	-1.02132e-014	-7.49722e-015	3.68338e-015	8.30809e-015	2.05505e-014	1.62639e-014	9.44882e-015	5.6175e-015	5.85063e-015	3.68579e-015	5.03285e-015	-6.21269e-015	-4.40065e-015	8.89404e-015	1.39313e-015	1.3233e-014	1.30659e-014	8.54324e-015	1.28434e-015	3.43755e-015	-5.13946e-015	-3.40803e-015	-3.5339e-015	-8.36974e-015
-5.56899e-015	-1.01051e-014	-7.55755e-015	3.45653e-015	8.21622e-015	2.03633e-014	1.60699e-014	8.99857e-015	5.18419e-015	5.97484e-015	3.65295e-015	5.03577e-015	-6.62079e-015	-4.49958e-015	8.48399e-015	1.22023e-015	1.31628e-014	1.29012e-014	8.68434e-015	1.40243e-015	3.18e-015	-5.03661e-015	-3.33465e-015	-3.33755e-015	-8.38026e-015
-5.47953e-015	-9.9667e-015	-7.6249e-015	3.22812e-015	8.11634e-015	2.0196e-014	1.5876e-014	8.52879e-015	4.7498e-015	6.10723e-015	3.60729e-015	5.04534e-015	-7.01592e-015	-4.59854e-015	8.04771e-015	1.05926e-015	1.30925e-014	1.27593e-014	8.85262e-015	1.51567e-015	2.94464e-015	-4.9151e-015	-3.2586e-015	-3.14321e-015	-8.36668e-015
-5.38624e-015	-9.7993e-015	-7.69916e-015	3.00132e-015	8.00879e-015	2.00485e-014	1.56823e-014	8.04239e-015	4.31892e-015	6.24564e-015	3.54915e-015	5.06289e-015	-7.39525e-015	-4.69618e-015	7.58835e-015	9.11395e-016	1.30208e-014	1.26405e-014	9.0458e-015	1.62314e-015	2.73304e-015	-4.7762e-015	-3.1803e-015	-2.95191e-015	-8.32844e-015
-5.29113e-015	-9.60421e-015	-7.78116e-015	2.77885e-015	7.89373e-015	1.99206e-014	1.54879e-014	7.54164e-015	3.89693e-015	6.38762e-015	3.4795e-015	5.08967e-015	-7.75599e-015	-4.79215e-015	7.10955e-015	7.76931e-016	1.29475e-014	1.25454e-014	9.26135e-015	1.72392e-015	2.54665e-015	-4.6213e-015	-3.10018e-015	-2.76488e-015	-8.26572e-015
-5.1954e-015	-9.38417e-015	-7.87057e-015	2.5625e-015	7.77126e-015	1.98117e-014	1.52927e-014	7.02986e-015	3.48789e-015	6.531e-015	3.39879e-015	5.12582e-015	-8.09606e-015	-4.88515e-015	6.61447e-015	6.55468e-016	1.28712e-014	1.24749e-014	9.49641e-015	1.81742e-015	2.38668e-015	-4.45199e-015	-3.01851e-015	-2.58358e-015	-8.17844e-015
-5.10143e-015	-9.14156e-015	-7.96725e-015	2.3547e-015	7.64123e-015	1.97209e-014	1.50962e-014	6.51021e-015	3.09636e-015	6.67378e-015	3.30765e-015	5.17207e-015	-8.41352e-015	-4.97468e-015	6.10584e-015	5.46882e-016	1.27913e-014	1.24289e-014	9.74733e-015	1.90226e-015	2.25492e-015	-4.27025e-015	-2.93557e-015	-2.40935e-015	-8.06746e-015
-5.01074e-015	-8.87915e-015	-8.071e-015	2.15739e-015	7.50311e-015	1.96472e-014	1.48981e-014	5.985e-015	2.72658e-015	6.81321e-015	3.20677e-015	5.22837e-015	-8.70619e-015	-5.0598e-015	5.58723e-015	4.50563e-016	1.27068e-014	1.24066e-014	1.00118e-014	1.9773e-015	2.15171e-015	-4.07732e-015	-2.85183e-015	-2.24282e-015	-7.93369e-015
-4.92512e-015	-8.60021e-015	-8.18117e-015	1.97168e-015	7.35639e-015	1.9589e-014	1.46982e-014	5.45778e-015	2.38329e-015	6.9463e-015	3.09656e-015	5.29553e-015	-8.97252e-015	-5.1396e-015	5.0621e-015	3.65137e-016	1.26166e-014	1.24076e-014	1.02866e-014	2.04215e-015	2.07732e-015	-3.87406e-015	-2.76806e-015	-2.08452e-015	-7.77844e-015
-4.84617e-015	-8.30745e-015	-8.29749e-015	1.79877e-015	7.20071e-015	1.95447e-014	1.44965e-014	4.93154e-015	2.07055e-015	7.07098e-015	2.97816e-015	5.37398e-015	-9.21204e-015	-5.21268e-015	4.53402e-015	2.89472e-016	1.25199e-014	1.24302e-014	1.05677e-014	2.09612e-015	2.03249e-015	-3.66284e-015	-2.68475e-015	-1.9354e-015	-7.60283e-015
-4.77513e-015	-8.00386e-015	-8.41856e-015	1.63974e-015	7.03592e-015	1.95124e-014	1.42925e-014	4.40945e-015	1.79175e-015	7.18543e-015	2.85245e-015	5.46349e-015	-9.4234e-015	-5.27869e-015	4.00612e-015	2.22156e-016	1.24156e-014	1.24738e-014	1.08529e-014	2.13845e-015	2.01687e-015	-3.44494e-015	-2.60211e-015	-1.79556e-015	-7.40828e-015
-4.71341e-015	-7.69286e-015	-8.54307e-015	1.49522e-015	6.86191e-015	1.94911e-014	1.40858e-014	3.89476e-015	1.55034e-015	7.28776e-015	2.71946e-015	5.56476e-015	-9.60558e-015	-5.3371e-015	3.48192e-015	1.61328e-016	1.23034e-014	1.25359e-014	1.11387e-014	2.1688e-015	2.02984e-015	-3.22077e-015	-2.52014e-015	-1.66486e-015	-7.19654e-015
-4.66144e-015	-7.37809e-015	-8.66975e-015	1.36548e-015	6.67797e-015	1.9478e-014	1.3876e-014	3.39064e-015	1.34841e-015	7.37558e-015	2.58046e-015	5.67729e-015	-9.75869e-015	-5.38708e-015	2.96416e-015	1.05314e-016	1.21824e-014	1.2615e-014	1.14225e-014	2.18666e-015	2.07076e-015	-2.9919e-015	-2.43912e-015	-1.54392e-015	-6.96986e-015
-4.62015e-015	-7.06348e-015	-8.79754e-015	1.25142e-015	6.48344e-015	1.94707e-014	1.3663e-014	2.90002e-015	1.18881e-015	7.44673e-015	2.43609e-015	5.80066e-015	-9.88318e-015	-5.42771e-015	2.45574e-015	5.19242e-017	1.2052e-014	1.27088e-014	1.17016e-014	2.19149e-015	2.13869e-015	-2.7599e-015	-2.35966e-015	-1.43297e-015	-6.72951e-015
-4.59062e-015	-6.75223e-015	-8.92495e-015	1.15231e-015	6.27832e-015	1.94673e-014	1.34472e-014	2.42594e-015	1.07344e-015	7.49973e-015	2.2868e-015	5.93497e-015	-9.97931e-015	-5.45775e-015	1.95978e-015	-1.15364e-018	1.19117e-014	1.28145e-014	1.19731e-014	2.18291e-015	2.23267e-015	-2.52631e-015	-2.28246e-015	-1.33138e-015	-6.47781e-015
-4.57331e-015	-6.44745e-015	-9.04997e-015	1.06766e-015	6.06179e-015	1.94653e-014	1.32286e-014	1.97163e-015	1.00355e-015	7.53273e-015	2.13396e-015	6.08003e-015	-1.00472e-014	-5.47682e-015	1.47911e-015	-5.62418e-017	1.17609e-014	1.29296e-014	1.22343e-014	2.16057e-015	2.35127e-015	-2.29306e-015	-2.20823e-015	-1.23892e-015	-6.21718e-015
-4.56876e-015	-6.15288e-015	-9.17087e-015	9.96464e-016	5.83392e-015	1.94622e-014	1.30071e-014	1.54011e-015	9.79422e-016	7.54487e-015	1.97889e-015	6.23425e-015	-1.00877e-014	-5.48405e-015	1.01653e-015	-1.15815e-016	1.15993e-014	1.30515e-014	1.24824e-014	2.12411e-015	2.49291e-015	-2.06082e-015	-2.13698e-015	-1.15525e-015	-5.95091e-015
-4.57687e-015	-5.87139e-015	-9.28558e-015	9.37435e-016	5.5943e-015	1.94554e-014	1.27821e-014	1.13346e-015	1.00115e-015	7.53477e-015	1.82186e-015	6.39686e-015	-1.01022e-014	-5.47892e-015	5.73995e-016	-1.81833e-016	1.14267e-014	1.31776e-014	1.2715e-014	2.07381e-015	2.65568e-015	-1.83026e-015	-2.0689e-015	-1.07972e-015	-5.68109e-015
-4.59799e-015	-5.60579e-015	-9.39219e-015	8.88347e-016	5.34212e-015	1.94421e-014	1.25536e-014	7.53189e-016	1.0687e-015	7.50145e-015	1.66434e-015	6.56733e-015	-1.00922e-014	-5.46091e-015	1.53255e-016	-2.56751e-016	1.12431e-014	1.33051e-014	1.29297e-014	2.00973e-015	2.83755e-015	-1.603e-015	-2.00509e-015	-1.0113e-015	-5.40987e-015
-4.63214e-015	-5.35916e-015	-9.48834e-015	8.47543e-016	5.07717e-015	1.94203e-014	1.23214e-014	4.01672e-016	1.18108e-015	7.44487e-015	1.5076e-015	6.74398e-015	-1.00592e-014	-5.43014e-015	-2.44271e-016	-3.42798e-016	1.10483e-014	1.34305e-014	1.31246e-014	1.93249e-015	3.03671e-015	-1.37957e-015	-1.94586e-015	-9.4922e-016	-5.1401e-015
-4.67946e-015	-5.13374e-015	-9.57171e-015	8.13015e-016	4.79973e-015	1.93881e-014	1.20854e-014	8.02374e-017	1.33608e-015	7.36498e-015	1.35266e-015	6.92585e-015	-1.00052e-014	-5.387e-015	-6.17692e-016	-4.42134e-016	1.08422e-014	1.35512e-014	1.3298e-014	1.84208e-015	3.25054e-015	-1.16043e-015	-1.89128e-015	-8.93207e-016	-4.87426e-015
-4.73931e-015	-4.93169e-015	-9.64044e-015	7.8219e-016	4.50962e-015	1.93432e-014	1.18453e-014	-2.09924e-016	1.53189e-015	7.26221e-015	1.20006e-015	7.11225e-015	-9.93174e-015	-5.33163e-015	-9.65842e-016	-5.57069e-016	1.06248e-014	1.3664e-014	1.34483e-014	1.73875e-015	3.47625e-015	-9.46051e-016	-1.84161e-015	-8.41985e-016	-4.61494e-015
-4.81134e-015	-4.75511e-015	-9.69218e-015	7.52905e-016	4.20744e-015	1.92836e-014	1.16013e-014	-4.67445e-016	1.76608e-015	7.1368e-015	1.05079e-015	7.30186e-015	-9.84142e-015	-5.2646e-015	-1.28829e-015	-6.89656e-016	1.03966e-014	1.37666e-014	1.3574e-014	1.62356e-015	3.71118e-015	-7.36581e-016	-1.79698e-015	-7.94634e-016	-4.36441e-015
-4.89469e-015	-4.605e-015	-9.72485e-015	7.2263e-016	3.89276e-015	1.92075e-014	1.13537e-014	-6.91326e-016	2.03532e-015	6.98915e-015	9.06146e-016	7.4931e-015	-9.73587e-015	-5.18598e-015	-1.58451e-015	-8.40986e-016	1.01585e-014	1.38558e-014	1.36744e-014	1.49716e-015	3.95296e-015	-5.32899e-016	-1.75821e-015	-7.49763e-016	-4.12495e-015
-4.98855e-015	-4.48259e-015	-9.73634e-015	6.89007e-016	3.56618e-015	1.91133e-014	1.11023e-014	-8.81831e-016	2.33642e-015	6.82043e-015	7.67096e-016	7.68367e-015	-9.61729e-015	-5.09654e-015	-1.85494e-015	-1.01208e-015	9.91095e-015	1.3929e-014	1.37475e-014	1.36055e-015	4.1997e-015	-3.35294e-016	-1.72542e-015	-7.06991e-016	-3.89804e-015
-5.09182e-015	-4.38889e-015	-9.72531e-015	6.49291e-016	3.22834e-015	1.89994e-014	1.08471e-014	-1.03896e-015	2.66515e-015	6.63135e-015	6.34595e-016	7.87184e-015	-9.48798e-015	-4.99682e-015	-2.10043e-015	-1.20373e-015	9.6548e-015	1.39843e-014	1.37931e-014	1.21497e-015	4.449e-015	-1.43759e-016	-1.69904e-015	-6.64763e-016	-3.6855e-015
-5.20353e-015	-4.32435e-015	-9.68993e-015	6.01031e-016	2.87991e-015	1.88648e-014	1.05885e-014	-1.1632e-015	3.01729e-015	6.42327e-015	5.10045e-016	8.05629e-015	-9.35088e-015	-4.88747e-015	-2.32172e-015	-1.41595e-015	9.39099e-015	1.40198e-014	1.38109e-014	1.06077e-015	4.69876e-015	4.13738e-017	-1.67886e-015	-6.22006e-016	-3.48968e-015
-5.32254e-015	-4.28908e-015	-9.6289e-015	5.41791e-016	2.52197e-015	1.87085e-014	1.03261e-014	-1.25596e-015	3.38858e-015	6.19784e-015	3.94242e-016	8.23583e-015	-9.20856e-015	-4.76996e-015	-2.51934e-015	-1.64951e-015	9.12064e-015	1.40335e-014	1.38002e-014	8.99014e-016	4.94649e-015	2.19655e-016	-1.66563e-015	-5.78252e-016	-3.31226e-015
-5.4481e-015	-4.28212e-015	-9.54113e-015	4.69242e-016	2.1555e-015	1.85293e-014	1.00597e-014	-1.31839e-015	3.77366e-015	5.95745e-015	2.87676e-016	8.40876e-015	-9.06258e-015	-4.64534e-015	-2.6941e-015	-1.90403e-015	8.8447e-015	1.40238e-014	1.37616e-014	7.30744e-016	5.19035e-015	3.90649e-016	-1.65903e-015	-5.32099e-016	-3.15452e-015
-5.57894e-015	-4.30299e-015	-9.42573e-015	3.8128e-016	1.78162e-015	1.83267e-014	9.78917e-015	-1.35177e-015	4.16743e-015	5.70405e-015	1.91646e-016	8.57312e-015	-8.9155e-015	-4.51461e-015	-2.84773e-015	-2.17886e-015	8.56428e-015	1.39902e-014	1.36949e-014	5.57094e-016	5.42806e-015	5.54757e-016	-1.65893e-015	-4.83511e-016	-3.01763e-015
-5.71384e-015	-4.3507e-015	-9.28185e-015	2.75904e-016	1.40169e-015	1.81007e-014	9.51529e-015	-1.35723e-015	4.56433e-015	5.43962e-015	1.06996e-016	8.72695e-015	-8.76965e-015	-4.37932e-015	-2.98143e-015	-2.47292e-015	8.2813e-015	1.39309e-014	1.36007e-014	3.79353e-016	5.65733e-015	7.11909e-016	-1.66538e-015	-4.31587e-016	-2.90364e-015
-5.85171e-015	-4.4246e-015	-9.10881e-015	1.51926e-016	1.01701e-015	1.78514e-014	9.23784e-015	-1.33685e-015	4.95909e-015	5.16577e-015	3.37905e-017	8.86842e-015	-8.62769e-015	-4.24054e-015	-3.09697e-015	-2.785e-015	7.99746e-015	1.38456e-014	1.34804e-014	1.98446e-016	5.87594e-015	8.62738e-016	-1.67828e-015	-3.75605e-016	-2.81327e-015
-5.99201e-015	-4.522e-015	-8.90636e-015	7.56753e-018	6.29685e-016	1.75784e-014	8.95664e-015	-1.29349e-015	5.34684e-015	4.88502e-015	-2.69181e-017	8.99685e-015	-8.49135e-015	-4.10024e-015	-3.19637e-015	-3.11368e-015	7.71313e-015	1.37342e-014	1.33341e-014	1.56804e-017	6.08217e-015	1.00748e-015	-1.69726e-015	-3.14648e-016	-2.74709e-015
-6.13329e-015	-4.64118e-015	-8.67488e-015	-1.58303e-016	2.41461e-016	1.72824e-014	8.67184e-015	-1.22964e-015	5.72211e-015	4.59978e-015	-7.48822e-017	9.1106e-015	-8.36214e-015	-3.95953e-015	-3.28148e-015	-3.45755e-015	7.42917e-015	1.35966e-014	1.31626e-014	-1.67263e-016	6.27465e-015	1.14642e-015	-1.72256e-015	-2.48562e-016	-2.70533e-015
-6.274e-015	-4.77985e-015	-8.41493e-015	-3.4661e-016	-1.45813e-016	1.69645e-014	8.38337e-015	-1.14734e-015	6.08022e-015	4.31133e-015	-1.10179e-016	9.20825e-015	-8.24165e-015	-3.81976e-015	-3.35482e-015	-3.81353e-015	7.14689e-015	1.34332e-014	1.29675e-014	-3.49123e-016	6.45192e-015	1.28009e-015	-1.75362e-015	-1.77376e-016	-2.68883e-015
-6.41282e-015	-4.93571e-015	-8.12745e-015	-5.58407e-016	-5.30548e-016	1.66258e-014	8.09172e-015	-1.05049e-015	6.41565e-015	4.02268e-015	-1.32614e-016	9.28879e-015	-8.13157e-015	-3.68313e-015	-3.41888e-015	-4.17915e-015	6.86701e-015	1.32456e-014	1.27503e-014	-5.29008e-016	6.61214e-015	1.4081e-015	-1.78934e-015	-1.00797e-016	-2.69739e-015
-6.54834e-015	-5.10629e-015	-7.81403e-015	-7.93471e-016	-9.10577e-016	1.6267e-014	7.79701e-015	-9.41897e-016	6.7243e-015	3.73655e-015	-1.41779e-016	9.35104e-015	-8.03278e-015	-3.55169e-015	-3.47554e-015	-4.55245e-015	6.59112e-015	1.30347e-014	1.25122e-014	-7.05943e-016	6.7541e-015	1.53019e-015	-1.82996e-015	-1.96828e-017	-2.73117e-015
-6.67997e-015	-5.28948e-015	-7.47625e-015	-1.05063e-015	-1.28412e-015	1.58895e-014	7.49988e-015	-8.25059e-016	7.00238e-015	3.45463e-015	-1.3835e-016	9.39374e-015	-7.94653e-015	-3.42672e-015	-3.52629e-015	-4.93007e-015	6.32108e-015	1.28019e-014	1.22553e-014	-8.78545e-016	6.87743e-015	1.64551e-015	-1.87514e-015	6.60746e-017	-2.79e-015
-6.80693e-015	-5.48266e-015	-7.11556e-015	-1.32908e-015	-1.64871e-015	1.54943e-014	7.20012e-015	-7.03954e-016	7.2452e-015	3.17876e-015	-1.23034e-016	9.41624e-015	-7.8737e-015	-3.30971e-015	-3.573e-015	-5.30918e-015	6.05777e-015	1.25484e-014	1.19821e-014	-1.04646e-015	6.98033e-015	1.7539e-015	-1.92466e-015	1.55562e-016	-2.87333e-015
-6.9281e-015	-5.68358e-015	-6.73453e-015	-1.62833e-015	-2.00289e-015	1.50835e-014	6.89807e-015	-5.82887e-016	7.44924e-015	2.91073e-015	-9.63266e-017	9.41746e-015	-7.81436e-015	-3.20188e-015	-3.61758e-015	-5.68641e-015	5.80244e-015	1.2277e-014	1.16944e-014	-1.2091e-015	7.06161e-015	1.85542e-015	-1.97819e-015	2.4856e-016	-2.98069e-015
-7.04266e-015	-5.88927e-015	-6.33597e-015	-1.94662e-015	-2.34455e-015	1.46589e-014	6.5941e-015	-4.64657e-016	7.61133e-015	2.65207e-015	-5.91428e-017	9.39696e-015	-7.76906e-015	-3.10446e-015	-3.6619e-015	-6.05819e-015	5.55602e-015	1.19893e-014	1.13946e-014	-1.36511e-015	7.12145e-015	1.94963e-015	-2.03462e-015	3.4435e-016	-3.11172e-015
-7.15009e-015	-6.09659e-015	-5.92286e-015	-2.28221e-015	-2.67169e-015	1.42215e-014	6.28818e-015	-3.52638e-016	7.72865e-015	2.40493e-015	-1.26893e-017	9.35452e-015	-7.7377e-015	-3.01893e-015	-3.70775e-015	-6.42195e-015	5.31966e-015	1.16874e-014	1.10857e-014	-1.51402e-015	7.15971e-015	2.03621e-015	-2.09325e-015	4.41735e-016	-3.2656e-015
-7.24941e-015	-6.30267e-015	-5.49861e-015	-2.633e-015	-2.98312e-015	1.37731e-014	5.98158e-015	-2.50459e-016	7.80006e-015	2.16998e-015	4.18526e-017	9.29019e-015	-7.72072e-015	-2.946e-015	-3.75631e-015	-6.77463e-015	5.0943e-015	1.13741e-014	1.07694e-014	-1.65564e-015	7.17562e-015	2.1145e-015	-2.15462e-015	5.39209e-016	-3.44158e-015
-7.33983e-015	-6.50542e-015	-5.06727e-015	-2.9972e-015	-3.27758e-015	1.33155e-014	5.67511e-015	-1.61792e-016	7.82318e-015	1.94843e-015	1.0281e-016	9.20447e-015	-7.71812e-015	-2.88647e-015	-3.80853e-015	-7.11347e-015	4.88072e-015	1.10518e-014	1.04482e-014	-1.78979e-015	7.16917e-015	2.18423e-015	-2.21842e-015	6.3624e-016	-3.63859e-015
-7.42074e-015	-6.70248e-015	-4.63237e-015	-3.37223e-015	-3.55342e-015	1.28507e-014	5.36911e-015	-8.99852e-017	7.79646e-015	1.74176e-015	1.68207e-016	9.0969e-015	-7.72972e-015	-2.84136e-015	-3.86494e-015	-7.435e-015	4.67926e-015	1.07238e-014	1.0125e-014	-1.91682e-015	7.14068e-015	2.24543e-015	-2.28381e-015	7.30798e-016	-3.85589e-015
-7.49202e-015	-6.89197e-015	-4.19773e-015	-3.75481e-015	-3.80942e-015	1.23805e-014	5.06448e-015	-3.7521e-017	7.71939e-015	1.55025e-015	2.3697e-016	8.96718e-015	-7.7546e-015	-2.81182e-015	-3.92619e-015	-7.73621e-015	4.49038e-015	1.03928e-014	9.80258e-015	-2.03682e-015	7.08953e-015	2.29678e-015	-2.35051e-015	8.21636e-016	-4.09226e-015
-7.5538e-015	-7.0716e-015	-3.7676e-015	-4.1414e-015	-4.04443e-015	1.19074e-014	4.76145e-015	-7.38872e-018	7.59223e-015	1.37453e-015	3.06589e-016	8.8155e-015	-7.79242e-015	-2.79835e-015	-3.99286e-015	-8.01457e-015	4.31453e-015	1.00612e-014	9.4833e-015	-2.15022e-015	7.01615e-015	2.33735e-015	-2.41818e-015	9.06834e-016	-4.34688e-015
-7.6053e-015	-7.23976e-015	-3.34625e-015	-4.52922e-015	-4.25709e-015	1.14328e-014	4.46099e-015	-1.99715e-018	7.41548e-015	1.2152e-015	3.7554e-016	8.64231e-015	-7.84236e-015	-2.80084e-015	-4.06515e-015	-8.26746e-015	4.15254e-015	9.73228e-015	9.16992e-015	-2.25703e-015	6.921e-015	2.36602e-015	-2.48782e-015	9.84833e-016	-4.61846e-015
-7.64645e-015	-7.39503e-015	-2.93786e-015	-4.91464e-015	-4.44762e-015	1.09587e-014	4.16394e-015	-2.38773e-017	7.19013e-015	1.07223e-015	4.41993e-016	8.44856e-015	-7.90406e-015	-2.81901e-015	-4.14246e-015	-8.49278e-015	4.00498e-015	9.4086e-015	8.86478e-015	-2.35778e-015	6.8047e-015	2.38153e-015	-2.55879e-015	1.05393e-015	-4.90572e-015
-7.67678e-015	-7.53588e-015	-2.54727e-015	-5.29388e-015	-4.61568e-015	1.04864e-014	3.8715e-015	-7.47912e-017	6.91742e-015	9.45488e-016	5.03723e-016	8.2345e-015	-7.97636e-015	-2.8532e-015	-4.22424e-015	-8.68847e-015	3.87104e-015	9.09241e-015	8.57024e-015	-2.45304e-015	6.66775e-015	2.3829e-015	-2.63178e-015	1.11143e-015	-5.20765e-015
-7.69678e-015	-7.66186e-015	-2.17798e-015	-5.66307e-015	-4.76108e-015	1.00172e-014	3.58438e-015	-1.56391e-016	6.59969e-015	8.34564e-016	5.58615e-016	8.0004e-015	-8.05747e-015	-2.90349e-015	-4.30932e-015	-8.85296e-015	3.7507e-015	8.78586e-015	8.28863e-015	-2.54395e-015	6.51049e-015	2.36916e-015	-2.7069e-015	1.15606e-015	-5.52346e-015
-7.70646e-015	-7.77265e-015	-1.83487e-015	-6.01892e-015	-4.88341e-015	9.55229e-015	3.30376e-015	-2.69794e-016	6.23926e-015	7.39031e-016	6.04225e-016	7.74722e-015	-8.14646e-015	-2.96929e-015	-4.39677e-015	-8.98488e-015	3.64452e-015	8.49239e-015	8.02272e-015	-2.63152e-015	6.33328e-015	2.33932e-015	-2.78389e-015	1.18583e-015	-5.85125e-015
-7.70623e-015	-7.86824e-015	-1.5219e-015	-6.35796e-015	-4.98235e-015	9.09297e-015	3.03108e-015	-4.15865e-016	5.83814e-015	6.58278e-016	6.38002e-016	7.47536e-015	-8.24216e-015	-3.04932e-015	-4.4858e-015	-9.08278e-015	3.55256e-015	8.21412e-015	7.77484e-015	-2.71653e-015	6.13658e-015	2.29188e-015	-2.86302e-015	1.19907e-015	-6.1901e-015
-7.69684e-015	-7.94832e-015	-1.2431e-015	-6.67652e-015	-5.05882e-015	8.6405e-015	2.76779e-015	-5.94892e-016	5.3992e-015	5.91397e-016	6.57749e-016	7.18537e-015	-8.34371e-015	-3.14278e-015	-4.57477e-015	-9.14642e-015	3.47439e-015	7.95302e-015	7.54697e-015	-2.8003e-015	5.92097e-015	2.22566e-015	-2.94471e-015	1.19315e-015	-6.53856e-015
-7.6785e-015	-8.01415e-015	-1.00232e-015	-6.97069e-015	-5.11345e-015	8.1959e-015	2.51491e-015	-8.07234e-016	4.92558e-015	5.38017e-016	6.61351e-016	6.87763e-015	-8.44947e-015	-3.24909e-015	-4.66197e-015	-9.17527e-015	3.40937e-015	7.71064e-015	7.34155e-015	-2.8843e-015	5.68789e-015	2.13865e-015	-3.02993e-015	1.16637e-015	-6.89581e-015
-7.65143e-015	-8.06565e-015	-8.02749e-016	-7.2374e-015	-5.14666e-015	7.76072e-015	2.27301e-015	-1.05299e-015	4.42113e-015	4.96614e-016	6.46329e-016	6.55276e-015	-8.55775e-015	-3.36628e-015	-4.74575e-015	-9.16922e-015	3.35703e-015	7.4884e-015	7.16011e-015	-2.97012e-015	5.43822e-015	2.02901e-015	-3.11944e-015	1.11687e-015	-7.26046e-015
-7.61605e-015	-8.10429e-015	-6.47452e-016	-7.47342e-015	-5.1593e-015	7.33583e-015	2.04317e-015	-1.33041e-015	3.88939e-015	4.66104e-016	6.11275e-016	6.2116e-015	-8.66767e-015	-3.49337e-015	-4.82399e-015	-9.1285e-015	3.31761e-015	7.28749e-015	7.00417e-015	-3.05936e-015	5.17285e-015	1.89561e-015	-3.21417e-015	1.04302e-015	-7.63127e-015
-7.57285e-015	-8.13108e-015	-5.39553e-016	-7.67593e-015	-5.15208e-015	6.92227e-015	1.82607e-015	-1.63841e-015	3.33409e-015	4.45398e-016	5.54001e-016	5.85436e-015	-8.77832e-015	-3.62911e-015	-4.89433e-015	-9.05365e-015	3.28991e-015	7.10909e-015	6.87516e-015	-3.15343e-015	4.89262e-015	1.7374e-015	-3.31471e-015	9.43498e-016	-8.00754e-015
-7.52299e-015	-8.14767e-015	-4.81111e-016	-7.84221e-015	-5.12612e-015	6.52009e-015	1.62297e-015	-1.97588e-015	2.75969e-015	4.32706e-016	4.72924e-016	5.48203e-015	-8.88897e-015	-3.77162e-015	-4.95549e-015	-8.94626e-015	3.27352e-015	6.95322e-015	6.77387e-015	-3.25372e-015	4.59843e-015	1.55298e-015	-3.42173e-015	8.16916e-016	-8.3883e-015
-7.46704e-015	-8.15551e-015	-4.73869e-016	-7.97012e-015	-5.08266e-015	6.12891e-015	1.43446e-015	-2.34129e-015	2.17046e-015	4.26917e-016	3.6639e-016	5.09565e-015	-8.99878e-015	-3.91923e-015	-5.00505e-015	-8.80702e-015	3.26802e-015	6.81995e-015	6.70154e-015	-3.36179e-015	4.29157e-015	1.34163e-015	-3.53602e-015	6.62421e-016	-8.77276e-015
-7.40616e-015	-8.15686e-015	-5.19542e-016	-8.05808e-015	-5.0229e-015	5.75006e-015	1.26142e-015	-2.73263e-015	1.57048e-015	4.26468e-016	2.33291e-016	4.69553e-015	-9.10625e-015	-4.07036e-015	-5.04085e-015	-8.63731e-015	3.27282e-015	6.70968e-015	6.659e-015	-3.47933e-015	3.97297e-015	1.10226e-015	-3.65893e-015	4.78605e-016	-9.16014e-015
-7.34131e-015	-8.15423e-015	-6.19311e-016	-8.10441e-015	-4.94779e-015	5.38389e-015	1.10439e-015	-3.14756e-015	9.64042e-016	4.29303e-016	7.26363e-017	4.28257e-015	-9.21056e-015	-4.22341e-015	-5.0603e-015	-8.43878e-015	3.28702e-015	6.62198e-015	6.64601e-015	-3.60805e-015	3.64357e-015	8.34365e-016	-3.79145e-015	2.64913e-016	-9.54966e-015
-7.27354e-015	-8.14932e-015	-7.7376e-016	-8.10779e-015	-4.85806e-015	5.03043e-015	9.6397e-016	-3.58327e-015	3.54776e-016	4.33833e-016	-1.15581e-016	3.85695e-015	-9.31127e-015	-4.37722e-015	-5.0611e-015	-8.21328e-015	3.30993e-015	6.55635e-015	6.66263e-015	-3.74905e-015	3.3041e-015	5.37161e-016	-3.93506e-015	2.06694e-017	-9.94036e-015
-7.20339e-015	-8.14417e-015	-9.82799e-016	-8.06745e-015	-4.75546e-015	4.68926e-015	8.40362e-016	-4.03628e-015	-2.53343e-016	4.38568e-016	-3.31723e-016	3.41922e-015	-9.40754e-015	-4.53088e-015	-5.04166e-015	-7.96301e-015	3.34078e-015	6.51192e-015	6.7088e-015	-3.9039e-015	2.95601e-015	2.10561e-016	-4.09017e-015	-2.54664e-016	-1.03313e-014
-7.13206e-015	-8.14142e-015	-1.24626e-015	-7.98271e-015	-4.64115e-015	4.36032e-015	7.3348e-016	-4.50383e-015	-8.56961e-016	4.42173e-016	-5.75786e-016	2.97056e-015	-9.49914e-015	-4.68229e-015	-5.00013e-015	-7.68999e-015	3.37964e-015	6.48785e-015	6.78375e-015	-4.07359e-015	2.6003e-015	-1.45566e-016	-4.25817e-015	-5.61103e-016	-1.0722e-014
-7.06076e-015	-8.14358e-015	-1.56254e-015	-7.85376e-015	-4.51612e-015	4.0436e-015	6.43699e-016	-4.98263e-015	-1.45246e-015	4.43063e-016	-8.4792e-016	2.51124e-015	-9.58605e-015	-4.83015e-015	-4.93446e-015	-7.39582e-015	3.42551e-015	6.48239e-015	6.88674e-015	-4.25908e-015	2.23758e-015	-5.31949e-016	-4.44037e-015	-8.98427e-016	-1.11121e-014
-6.98992e-015	-8.15295e-015	-1.93009e-015	-7.6815e-015	-4.38071e-015	3.73949e-015	5.70368e-016	-5.46946e-015	-2.03663e-015	4.3969e-016	-1.14763e-015	2.04123e-015	-9.66766e-015	-4.9735e-015	-4.84319e-015	-7.0831e-015	3.47743e-015	6.49424e-015	7.01616e-015	-4.46087e-015	1.86903e-015	-9.48472e-016	-4.63816e-015	-1.26589e-015	-1.15007e-014
-6.92061e-015	-8.17132e-015	-2.34694e-015	-7.46714e-015	-4.23602e-015	3.4477e-015	5.13794e-016	-5.96077e-015	-2.60637e-015	4.30829e-016	-1.4734e-015	1.56134e-015	-9.74352e-015	-5.11185e-015	-4.72562e-015	-6.75451e-015	3.53535e-015	6.52114e-015	7.17092e-015	-4.67944e-015	1.4958e-015	-1.39415e-015	-4.8524e-015	-1.66282e-015	-1.18876e-014
-6.85441e-015	-8.20042e-015	-2.81029e-015	-7.21221e-015	-4.08289e-015	3.16793e-015	4.73157e-016	-6.45259e-015	-3.15912e-015	4.14885e-016	-1.82434e-015	1.07177e-015	-9.81365e-015	-5.24409e-015	-4.58078e-015	-6.41199e-015	3.59817e-015	6.56138e-015	7.34897e-015	-4.91473e-015	1.11924e-015	-1.86837e-015	-5.08381e-015	-2.08864e-015	-1.22721e-014
-6.7923e-015	-8.24269e-015	-3.31703e-015	-6.9182e-015	-3.92195e-015	2.89987e-015	4.47666e-016	-6.94132e-015	-3.69281e-015	3.9049e-016	-2.19866e-015	5.72828e-016	-9.87843e-015	-5.3694e-015	-4.4081e-015	-6.05778e-015	3.66571e-015	6.6125e-015	7.54811e-015	-5.1674e-015	7.39847e-016	-2.3711e-015	-5.33289e-015	-2.54232e-015	-1.26536e-014
-6.73461e-015	-8.30014e-015	-3.86343e-015	-6.5872e-015	-3.75369e-015	2.64291e-015	4.3703e-016	-7.42334e-015	-4.20519e-015	3.56658e-016	-2.59459e-015	6.55763e-017	-9.93774e-015	-5.48692e-015	-4.20699e-015	-5.69404e-015	3.73773e-015	6.67201e-015	7.76619e-015	-5.43819e-015	3.59202e-016	-2.90032e-015	-5.60008e-015	-3.02229e-015	-1.30315e-014
-6.68204e-015	-8.37396e-015	-4.44609e-015	-6.22125e-015	-3.57848e-015	2.39687e-015	4.40234e-016	-7.89451e-015	-4.69449e-015	3.12357e-016	-3.00964e-015	-4.4864e-016	-9.99197e-015	-5.59645e-015	-3.97733e-015	-5.32323e-015	3.81399e-015	6.73807e-015	8.00019e-015	-5.72689e-015	-2.14998e-017	-3.45443e-015	-5.88594e-015	-3.52669e-015	-1.34059e-014
-6.63568e-015	-8.46571e-015	-5.06081e-015	-5.82307e-015	-3.39639e-015	2.16153e-015	4.56713e-016	-8.35163e-015	-5.15874e-015	2.56237e-016	-3.44125e-015	-9.68896e-016	-1.00414e-014	-5.6979e-015	-3.71931e-015	-4.94758e-015	3.89384e-015	6.80788e-015	8.24768e-015	-6.03281e-015	-4.01967e-016	-4.03219e-015	-6.19033e-015	-4.05416e-015	-1.37767e-014
-6.59658e-015	-8.57646e-015	-5.70335e-015	-5.39546e-015	-3.2077e-015	1.93688e-015	4.84984e-016	-8.79081e-015	-5.59706e-015	1.8734e-016	-3.88751e-015	-1.49381e-015	-1.0086e-014	-5.79131e-015	-3.433e-015	-4.56854e-015	3.97694e-015	6.87914e-015	8.50629e-015	-6.35506e-015	-7.80671e-016	-4.63195e-015	-6.51323e-015	-4.60182e-015	-1.41433e-014
-6.5647e-015	-8.70763e-015	-6.36898e-015	-4.94183e-015	-3.01267e-015	1.72236e-015	5.23503e-016	-9.20864e-015	-6.0085e-015	1.04866e-016	-4.34536e-015	-2.0232e-015	-1.01263e-014	-5.87685e-015	-3.11941e-015	-4.18784e-015	4.06341e-015	6.94955e-015	8.77216e-015	-6.69269e-015	-1.15623e-015	-5.25179e-015	-6.85466e-015	-5.16761e-015	-1.45052e-014
-6.54136e-015	-8.85952e-015	-7.05193e-015	-4.46583e-015	-2.81083e-015	1.51768e-015	5.7027e-016	-9.6014e-015	-6.39235e-015	7.76047e-018	-4.81142e-015	-2.55562e-015	-1.01628e-014	-5.95505e-015	-2.78002e-015	-3.80725e-015	4.15334e-015	7.01606e-015	9.04168e-015	-7.04505e-015	-1.52794e-015	-5.88912e-015	-7.2144e-015	-5.74895e-015	-1.48622e-014
-6.52707e-015	-9.03216e-015	-7.74798e-015	-3.97168e-015	-2.60257e-015	1.32282e-015	6.24126e-016	-9.96717e-015	-6.74785e-015	-1.03879e-016	-5.28229e-015	-3.089e-015	-1.01955e-014	-6.02662e-015	-2.41579e-015	-3.42845e-015	4.24642e-015	7.07658e-015	9.31238e-015	-7.41031e-015	-1.89465e-015	-6.5412e-015	-7.5916e-015	-6.34395e-015	-1.52141e-014
-6.52291e-015	-9.22577e-015	-8.45247e-015	-3.46308e-015	-2.38758e-015	1.13795e-015	6.83022e-016	-1.03027e-014	-7.07493e-015	-2.30663e-016	-5.75479e-015	-3.62303e-015	-1.02249e-014	-6.09229e-015	-2.02845e-015	-3.05288e-015	4.34293e-015	7.12898e-015	9.58096e-015	-7.78682e-015	-2.25498e-015	-7.20543e-015	-7.98581e-015	-6.9495e-015	-1.55614e-014
-6.52926e-015	-9.43957e-015	-9.15959e-015	-2.94412e-015	-2.16541e-015	9.62941e-016	7.45496e-016	-1.06057e-014	-7.37401e-015	-3.72601e-016	-6.22564e-015	-4.15632e-015	-1.0252e-014	-6.153e-015	-1.61989e-015	-2.68196e-015	4.4427e-015	7.17108e-015	9.84389e-015	-8.17329e-015	-2.60812e-015	-7.87941e-015	-8.39583e-015	-7.5628e-015	-1.59036e-014
-6.54619e-015	-9.67298e-015	-9.86448e-015	-2.41827e-015	-1.93575e-015	7.96903e-016	8.09093e-016	-1.08737e-014	-7.64544e-015	-5.29971e-016	-6.69091e-015	-4.68681e-015	-1.02775e-014	-6.20916e-015	-1.19243e-015	-2.31642e-015	4.54582e-015	7.20074e-015	1.00973e-014	-8.5678e-015	-2.95281e-015	-8.56106e-015	-8.82082e-015	-8.18043e-015	-1.62405e-014
-6.57369e-015	-9.92442e-015	-1.05618e-014	-1.88954e-015	-1.69769e-015	6.40187e-016	8.72042e-016	-1.11049e-014	-7.88935e-015	-7.03132e-016	-7.14661e-015	-5.21231e-015	-1.03019e-014	-6.26224e-015	-7.48548e-016	-1.95692e-015	4.65287e-015	7.2162e-015	1.03385e-014	-8.96839e-015	-3.28744e-015	-9.2475e-015	-9.26034e-015	-8.79961e-015	-1.6572e-014
-6.61156e-015	-1.01926e-014	-1.12469e-014	-1.36203e-015	-1.45116e-015	4.92523e-016	9.32998e-016	-1.12974e-014	-8.10664e-015	-8.92037e-016	-7.58949e-015	-5.73129e-015	-1.03262e-014	-6.31337e-015	-2.91368e-016	-1.60443e-015	4.76405e-015	7.21618e-015	1.05643e-014	-9.37333e-015	-3.6115e-015	-9.93514e-015	-9.71288e-015	-9.41761e-015	-1.68984e-014
-6.65998e-015	-1.04765e-014	-1.19149e-014	-8.39864e-016	-1.19606e-015	3.53617e-016	9.89818e-016	-1.14495e-014	-8.29798e-015	-1.09657e-015	-8.01677e-015	-6.24173e-015	-1.03513e-014	-6.36356e-015	1.76198e-016	-1.25928e-015	4.87938e-015	7.19901e-015	1.07709e-014	-9.78065e-015	-3.92465e-015	-1.0621e-014	-1.01763e-014	-1.00318e-014	-1.72196e-014
-6.71904e-015	-1.07744e-014	-1.25614e-014	-3.27105e-016	-9.32725e-016	2.23957e-016	1.04072e-015	-1.15604e-014	-8.46451e-015	-1.31628e-015	-8.42523e-015	-6.74219e-015	-1.03777e-014	-6.41444e-015	6.5098e-016	-9.22408e-016	4.99961e-015	7.16312e-015	1.09562e-014	-1.01883e-014	-4.22596e-015	-1.13015e-014	-1.06493e-014	-1.06385e-014	-1.75351e-014
-6.78823e-015	-1.1085e-014	-1.31821e-014	1.72281e-016	-6.61253e-016	1.03544e-016	1.08324e-015	-1.16296e-014	-8.60701e-015	-1.55088e-015	-8.81206e-015	-7.22972e-015	-1.04055e-014	-6.46736e-015	1.12991e-015	-5.94016e-016	5.12479e-015	7.10744e-015	1.11174e-014	-1.05945e-014	-4.51441e-015	-1.19737e-014	-1.11298e-014	-1.12349e-014	-1.78454e-014
-6.86771e-015	-1.14059e-014	-1.37735e-014	6.53932e-016	-3.81786e-016	-7.15217e-018	1.11589e-015	-1.16571e-014	-8.72668e-015	-1.80038e-015	-9.174e-015	-7.70208e-015	-1.04362e-014	-6.52373e-015	1.61017e-015	-2.74828e-016	5.25523e-015	7.03075e-015	1.1252e-014	-1.09965e-014	-4.78907e-015	-1.26347e-014	-1.16158e-014	-1.18187e-014	-1.81506e-014
-6.95751e-015	-1.17344e-014	-1.43318e-014	1.11448e-015	-9.48973e-017	-1.08318e-016	1.13777e-015	-1.16431e-014	-8.82474e-015	-2.06456e-015	-9.5091e-015	-8.15737e-015	-1.04703e-014	-6.58509e-015	2.08765e-015	3.47036e-017	5.39082e-015	6.93234e-015	1.1359e-014	-1.13919e-014	-5.04934e-015	-1.32819e-014	-1.21057e-014	-1.23868e-014	-1.84503e-014
-7.05715e-015	-1.20678e-014	-1.4854e-014	1.55133e-015	1.98863e-016	-1.99509e-016	1.14741e-015	-1.1589e-014	-8.90228e-015	-2.34204e-015	-9.8154e-015	-8.5932e-015	-1.05083e-014	-6.65254e-015	2.55854e-015	3.34194e-016	5.53157e-015	6.8118e-015	1.14364e-014	-1.17789e-014	-5.29436e-015	-1.39124e-014	-1.25978e-014	-1.29364e-014	-1.87454e-014
-7.16645e-015	-1.24039e-014	-1.5338e-014	1.96097e-015	4.99398e-016	-2.81462e-016	1.14323e-015	-1.14959e-014	-8.96093e-015	-2.63184e-015	-1.00905e-014	-9.00713e-015	-1.05512e-014	-6.72701e-015	3.01913e-015	6.23046e-016	5.67821e-015	6.66877e-015	1.14814e-014	-1.21554e-014	-5.52415e-015	-1.45233e-014	-1.309e-014	-1.34654e-014	-1.90354e-014
-7.28496e-015	-1.27395e-014	-1.57818e-014	2.34067e-015	8.05183e-016	-3.54273e-016	1.12455e-015	-1.13642e-014	-9.0021e-015	-2.93301e-015	-1.03334e-014	-9.3971e-015	-1.05995e-014	-6.81005e-015	3.46623e-015	9.0075e-016	5.83063e-015	6.50375e-015	1.14926e-014	-1.25194e-014	-5.73817e-015	-1.51121e-014	-1.35797e-014	-1.39719e-014	-1.93205e-014
-7.41167e-015	-1.30727e-014	-1.61833e-014	2.68801e-015	1.11526e-015	-4.17083e-016	1.09047e-015	-1.11953e-014	-9.0266e-015	-3.24433e-015	-1.05425e-014	-9.76221e-015	-1.06536e-014	-6.90231e-015	3.89634e-015	1.16704e-015	5.98826e-015	6.31636e-015	1.14695e-014	-1.28688e-014	-5.93575e-015	-1.56774e-014	-1.40655e-014	-1.44539e-014	-1.96012e-014
-7.54619e-015	-1.34008e-014	-1.65419e-014	3.00075e-015	1.42849e-015	-4.69683e-016	1.04088e-015	-1.09909e-014	-9.03644e-015	-3.56574e-015	-1.07176e-014	-1.00997e-014	-1.07144e-014	-7.00457e-015	4.30618e-015	1.42109e-015	6.15111e-015	6.10743e-015	1.14114e-014	-1.32025e-014	-6.11708e-015	-1.62177e-014	-1.45449e-014	-1.49095e-014	-1.98778e-014
-7.6883e-015	-1.37217e-014	-1.68566e-014	3.27661e-015	1.74323e-015	-5.12516e-016	9.75158e-016	-1.07532e-014	-9.0326e-015	-3.89679e-015	-1.08586e-014	-1.04079e-014	-1.07825e-014	-7.11759e-015	4.69268e-015	1.66277e-015	6.31956e-015	5.87716e-015	1.13183e-014	-1.35187e-014	-6.28221e-015	-1.67306e-014	-1.50159e-014	-1.53375e-014	-2.01502e-014
-7.8381e-015	-1.40333e-014	-1.71271e-014	3.51412e-015	2.05822e-015	-5.45005e-016	8.92338e-016	-1.04847e-014	-9.01658e-015	-4.23657e-015	-1.09652e-014	-1.0686e-014	-1.08588e-014	-7.24157e-015	5.05269e-015	1.89167e-015	6.49361e-015	5.62647e-015	1.11898e-014	-1.38167e-014	-6.43113e-015	-1.72151e-014	-1.5477e-014	-1.5737e-014	-2.04184e-014
-7.99457e-015	-1.43329e-014	-1.73541e-014	3.71265e-015	2.37139e-015	-5.67125e-016	7.92769e-016	-1.0189e-014	-8.99036e-015	-4.58368e-015	-1.10376e-014	-1.09321e-014	-1.09439e-014	-7.37654e-015	5.38378e-015	2.10716e-015	6.67285e-015	5.35621e-015	1.10264e-014	-1.40949e-014	-6.56302e-015	-1.76702e-014	-1.59265e-014	-1.6107e-014	-2.06828e-014
-8.15723e-015	-1.46181e-014	-1.75384e-014	3.87083e-015	2.68088e-015	-5.78837e-016	6.76233e-016	-9.86912e-015	-8.95488e-015	-4.93706e-015	-1.10766e-014	-1.1145e-014	-1.10371e-014	-7.52291e-015	5.68326e-015	2.30894e-015	6.85706e-015	5.06718e-015	1.08286e-014	-1.43517e-014	-6.67815e-015	-1.80948e-014	-1.63622e-014	-1.6447e-014	-2.09439e-014
-8.32605e-015	-1.48865e-014	-1.76811e-014	3.98801e-015	2.98461e-015	-5.802e-016	5.43512e-016	-9.52822e-015	-8.91159e-015	-5.29539e-015	-1.10832e-014	-1.13239e-014	-1.114e-014	-7.68011e-015	5.94899e-015	2.49612e-015	7.04593e-015	4.76102e-015	1.05976e-014	-1.45873e-014	-6.77708e-015	-1.84887e-014	-1.67825e-014	-1.67562e-014	-2.12017e-014
-8.50064e-015	-1.51373e-014	-1.77843e-014	4.06384e-015	3.27967e-015	-5.71384e-016	3.95199e-016	-9.16921e-015	-8.86208e-015	-5.65771e-015	-1.10589e-014	-1.14681e-014	-1.12531e-014	-7.8482e-015	6.17909e-015	2.66768e-015	7.23916e-015	4.43889e-015	1.03348e-014	-1.4801e-014	-6.86033e-015	-1.88518e-014	-1.71856e-014	-1.70348e-014	-2.14562e-014
-8.68052e-015	-1.5369e-014	-1.78502e-014	4.09855e-015	3.56365e-015	-5.53333e-016	2.32229e-016	-8.79618e-015	-8.80799e-015	-6.02319e-015	-1.10055e-014	-1.15772e-014	-1.1377e-014	-8.02645e-015	6.37144e-015	2.8225e-015	7.4358e-015	4.10205e-015	1.00416e-014	-1.49922e-014	-6.9286e-015	-1.91843e-014	-1.75705e-014	-1.72834e-014	-2.17076e-014
-8.86581e-015	-1.558e-014	-1.7881e-014	4.09257e-015	3.83414e-015	-5.26597e-016	5.62769e-017	-8.41256e-015	-8.75068e-015	-6.39038e-015	-1.09251e-014	-1.16516e-014	-1.15115e-014	-8.21363e-015	6.52493e-015	2.96006e-015	7.63578e-015	3.75235e-015	9.71975e-015	-1.51612e-014	-6.98293e-015	-1.94864e-014	-1.7936e-014	-1.75024e-014	-2.19562e-014
-9.05568e-015	-1.57696e-014	-1.78795e-014	4.04713e-015	4.08863e-015	-4.9092e-016	-1.31162e-016	-8.02183e-015	-8.69094e-015	-6.75799e-015	-1.08202e-014	-1.16916e-014	-1.16574e-014	-8.40912e-015	6.63865e-015	3.07962e-015	7.83823e-015	3.39082e-015	9.37127e-015	-1.53069e-014	-7.02401e-015	-1.97589e-014	-1.82805e-014	-1.76925e-014	-2.22021e-014
-9.25007e-015	-1.59374e-014	-1.78488e-014	3.96309e-015	4.32466e-015	-4.46863e-016	-3.29122e-016	-7.62732e-015	-8.63062e-015	-7.12454e-015	-1.06938e-014	-1.16986e-014	-1.18151e-014	-8.61229e-015	6.71181e-015	3.17979e-015	8.04184e-015	3.01892e-015	8.99871e-015	-1.54299e-014	-7.05288e-015	-2.00032e-014	-1.86031e-014	-1.78551e-014	-2.24461e-014
-9.44964e-015	-1.60838e-014	-1.77924e-014	3.84152e-015	4.54032e-015	-3.95163e-016	-5.3599e-016	-7.23259e-015	-8.57081e-015	-7.48939e-015	-1.05491e-014	-1.16736e-014	-1.19846e-014	-8.82287e-015	6.74422e-015	3.2596e-015	8.24573e-015	2.63812e-015	8.60397e-015	-1.55309e-014	-7.07e-015	-2.02211e-014	-1.89035e-014	-1.79907e-014	-2.2688e-014
-9.65426e-015	-1.62089e-014	-1.77133e-014	3.68397e-015	4.73267e-015	-3.36863e-016	-7.50013e-016	-6.84116e-015	-8.51268e-015	-7.8514e-015	-1.03891e-014	-1.16182e-014	-1.21658e-014	-9.03941e-015	6.73608e-015	3.31786e-015	8.44902e-015	2.24989e-015	8.18972e-015	-1.56105e-014	-7.07715e-015	-2.04138e-014	-1.91816e-014	-1.81011e-014	-2.29274e-014
-9.86374e-015	-1.63135e-014	-1.76149e-014	3.49281e-015	4.89903e-015	-2.72677e-016	-9.69091e-016	-6.45672e-015	-8.45769e-015	-8.20953e-015	-1.02164e-014	-1.1534e-014	-1.23588e-014	-9.26037e-015	6.68734e-015	3.35328e-015	8.65013e-015	1.85549e-015	7.75799e-015	-1.56692e-014	-7.07543e-015	-2.05833e-014	-1.9437e-014	-1.81877e-014	-2.31648e-014
-1.00783e-014	-1.6398e-014	-1.75005e-014	3.27e-015	5.0374e-015	-2.0313e-016	-1.19152e-015	-6.08304e-015	-8.40687e-015	-8.56344e-015	-1.00349e-014	-1.14237e-014	-1.25635e-014	-9.48424e-015	6.59864e-015	3.36476e-015	8.84796e-015	1.4561e-015	7.31068e-015	-1.57084e-014	-7.0659e-015	-2.07309e-014	-1.96699e-014	-1.82519e-014	-2.34003e-014
-1.0298e-014	-1.64636e-014	-1.73744e-014	3.01793e-015	5.14607e-015	-1.28795e-016	-1.41553e-015	-5.72346e-015	-8.36163e-015	-8.9123e-015	-9.84821e-015	-1.12896e-014	-1.27799e-014	-9.70957e-015	6.4716e-015	3.35116e-015	9.0411e-015	1.05292e-015	6.85052e-015	-1.57289e-014	-7.04969e-015	-2.08592e-014	-1.988e-014	-1.82965e-014	-2.36338e-014
-1.05233e-014	-1.65118e-014	-1.724e-014	2.7389e-015	5.22308e-015	-5.0418e-017	-1.63929e-015	-5.38053e-015	-8.32273e-015	-9.25462e-015	-9.65995e-015	-1.1134e-014	-1.30083e-014	-9.93458e-015	6.30766e-015	3.31146e-015	9.22726e-015	6.47199e-016	6.38062e-015	-1.57321e-014	-7.02846e-015	-2.09708e-014	-2.00677e-014	-1.83238e-014	-2.38651e-014
-1.0755e-014	-1.65451e-014	-1.71008e-014	2.43526e-015	5.26683e-015	3.06336e-017	-1.86128e-015	-5.05723e-015	-8.29154e-015	-9.58991e-015	-9.47321e-015	-1.09601e-014	-1.32486e-014	-1.01579e-014	6.10825e-015	3.24484e-015	9.4049e-015	2.40463e-016	5.9033e-015	-1.57196e-014	-7.0034e-015	-2.10682e-014	-2.02332e-014	-1.83356e-014	-2.40947e-014
-1.09932e-014	-1.65657e-014	-1.69602e-014	2.10975e-015	5.27611e-015	1.13767e-016	-2.08017e-015	-4.75546e-015	-8.26908e-015	-9.91813e-015	-9.29092e-015	-1.07715e-014	-1.34998e-014	-1.03783e-014	5.8752e-015	3.15071e-015	9.57322e-015	-1.6563e-016	5.42069e-015	-1.56929e-014	-6.97587e-015	-2.1153e-014	-2.03766e-014	-1.83344e-014	-2.43222e-014
-1.12384e-014	-1.65763e-014	-1.68217e-014	1.76582e-015	5.24954e-015	1.97339e-016	-2.29448e-015	-4.4782e-015	-8.25565e-015	-1.0239e-014	-9.11614e-015	-1.05721e-014	-1.37614e-014	-1.05951e-014	5.61059e-015	3.02865e-015	9.72969e-015	-5.70564e-016	4.93527e-015	-1.5653e-014	-6.9477e-015	-2.12278e-014	-2.0499e-014	-1.83227e-014	-2.45481e-014
-1.14904e-014	-1.65793e-014	-1.66882e-014	1.40642e-015	5.18659e-015	2.80162e-016	-2.5028e-015	-4.2282e-015	-8.25221e-015	-1.05514e-014	-8.95158e-015	-1.03653e-014	-1.40334e-014	-1.08067e-014	5.31694e-015	2.87761e-015	9.87244e-015	-9.73512e-016	4.44891e-015	-1.56018e-014	-6.92037e-015	-2.12956e-014	-2.06014e-014	-1.83032e-014	-2.47717e-014
-1.17496e-014	-1.65772e-014	-1.65627e-014	1.03425e-015	5.08711e-015	3.60855e-016	-2.70487e-015	-4.00761e-015	-8.2599e-015	-1.08553e-014	-8.79952e-015	-1.01547e-014	-1.43152e-014	-1.10117e-014	4.99689e-015	2.69766e-015	9.99991e-015	-1.3734e-015	3.96328e-015	-1.55415e-014	-6.8955e-015	-2.13589e-014	-2.06847e-014	-1.82786e-014	-2.49935e-014
-1.20165e-014	-1.6573e-014	-1.64479e-014	6.52559e-016	4.95131e-015	4.38168e-016	-2.89914e-015	-3.81699e-015	-8.27939e-015	-1.11505e-014	-8.6627e-015	-9.94459e-015	-1.4606e-014	-1.12093e-014	4.65293e-015	2.48867e-015	1.01103e-014	-1.76993e-015	3.47991e-015	-1.54735e-014	-6.87462e-015	-2.14197e-014	-2.07502e-014	-1.82513e-014	-2.52129e-014
-1.22916e-014	-1.65695e-014	-1.6346e-014	2.64374e-016	4.77933e-015	5.10836e-016	-3.08456e-015	-3.65703e-015	-8.31141e-015	-1.1437e-014	-8.54357e-015	-9.73878e-015	-1.49047e-014	-1.13991e-014	4.28846e-015	2.25072e-015	1.02018e-014	-2.1624e-015	3.00046e-015	-1.53993e-014	-6.85882e-015	-2.148e-014	-2.07987e-014	-1.82235e-014	-2.54306e-014
-1.25742e-014	-1.65706e-014	-1.62586e-014	-1.27882e-016	4.57209e-015	5.76836e-016	-3.26025e-015	-3.52922e-015	-8.35658e-015	-1.17138e-014	-8.44427e-015	-9.54119e-015	-1.52101e-014	-1.15801e-014	3.90621e-015	1.98412e-015	1.02725e-014	-2.55033e-015	2.52611e-015	-1.53207e-014	-6.84978e-015	-2.15414e-014	-2.08313e-014	-1.81974e-014	-2.56458e-014
-1.2865e-014	-1.65791e-014	-1.61881e-014	-5.2081e-016	4.33085e-015	6.35637e-016	-3.42644e-015	-3.43406e-015	-8.41483e-015	-1.19813e-014	-8.36628e-015	-9.35543e-015	-1.55211e-014	-1.17516e-014	3.5095e-015	1.69007e-015	1.03208e-014	-2.93335e-015	2.05795e-015	-1.52389e-014	-6.84845e-015	-2.16065e-014	-2.08493e-014	-1.81748e-014	-2.58582e-014
-1.31641e-014	-1.65979e-014	-1.61358e-014	-9.11179e-016	4.05649e-015	6.85239e-016	-3.58323e-015	-3.37089e-015	-8.48586e-015	-1.22394e-014	-8.31094e-015	-9.18543e-015	-1.58365e-014	-1.1913e-014	3.10109e-015	1.36943e-015	1.03448e-014	-3.31122e-015	1.59675e-015	-1.51556e-014	-6.85564e-015	-2.16767e-014	-2.08543e-014	-1.8158e-014	-2.60682e-014
-1.34711e-014	-1.66299e-014	-1.61026e-014	-1.29654e-015	3.75162e-015	7.24267e-016	-3.73054e-015	-3.33949e-015	-8.56974e-015	-1.24881e-014	-8.27922e-015	-9.03456e-015	-1.61553e-014	-1.2064e-014	2.68461e-015	1.02302e-015	1.03422e-014	-3.68366e-015	1.14322e-015	-1.50726e-014	-6.87259e-015	-2.17532e-014	-2.08475e-014	-1.81487e-014	-2.62757e-014
-1.3786e-014	-1.66773e-014	-1.60892e-014	-1.67392e-015	3.41839e-015	7.52013e-016	-3.87004e-015	-3.33909e-015	-8.66682e-015	-1.27275e-014	-8.27202e-015	-8.9064e-015	-1.64756e-014	-1.22044e-014	2.26273e-015	6.52834e-016	1.03112e-014	-4.05077e-015	6.97363e-016	-1.49916e-014	-6.90026e-015	-2.18371e-014	-2.083e-014	-1.81486e-014	-2.64803e-014
-1.41081e-014	-1.67425e-014	-1.60964e-014	-2.04131e-015	3.05939e-015	7.668e-016	-4.00236e-015	-3.36884e-015	-8.7762e-015	-1.29578e-014	-8.28923e-015	-8.80387e-015	-1.67956e-014	-1.23345e-014	1.83865e-015	2.60562e-016	1.02505e-014	-4.41242e-015	2.60113e-016	-1.49132e-014	-6.93954e-015	-2.19287e-014	-2.08035e-014	-1.81596e-014	-2.66821e-014
-1.44369e-014	-1.6828e-014	-1.61241e-014	-2.39645e-015	2.67728e-015	7.68219e-016	-4.12814e-015	-3.42751e-015	-8.89796e-015	-1.31799e-014	-8.3304e-015	-8.72876e-015	-1.71142e-014	-1.24541e-014	1.41562e-015	-1.51779e-016	1.01583e-014	-4.76872e-015	-1.68484e-016	-1.48389e-014	-6.99086e-015	-2.20292e-014	-2.07692e-014	-1.81824e-014	-2.68804e-014
-1.47721e-014	-1.6936e-014	-1.61722e-014	-2.73715e-015	2.27499e-015	7.55124e-016	-4.24852e-015	-3.51378e-015	-9.03192e-015	-1.33934e-014	-8.39541e-015	-8.68317e-015	-1.74296e-014	-1.25641e-014	9.96623e-016	-5.81973e-016	1.0033e-014	-5.12011e-015	-5.88716e-016	-1.47698e-014	-7.05461e-015	-2.21387e-014	-2.07288e-014	-1.8218e-014	-2.70746e-014
-1.51128e-014	-1.70687e-014	-1.62404e-014	-3.06115e-015	1.85617e-015	7.26315e-016	-4.36535e-015	-3.62523e-015	-9.17727e-015	-1.35994e-014	-8.48349e-015	-8.66898e-015	-1.77404e-014	-1.26651e-014	5.84375e-016	-1.02823e-015	9.87413e-015	-5.46681e-015	-1.00005e-015	-1.47067e-014	-7.13147e-015	-2.22572e-014	-2.0684e-014	-1.8267e-014	-2.72649e-014
-1.54575e-014	-1.72275e-014	-1.63276e-014	-3.36672e-015	1.42329e-015	6.81384e-016	-4.48084e-015	-3.75964e-015	-9.33294e-015	-1.37983e-014	-8.59354e-015	-8.68799e-015	-1.80443e-014	-1.27572e-014	1.81582e-016	-1.48822e-015	9.68089e-015	-5.80909e-015	-1.40228e-015	-1.46508e-014	-7.2219e-015	-2.23844e-014	-2.06367e-014	-1.83297e-014	-2.74512e-014
-1.58045e-014	-1.74138e-014	-1.64326e-014	-3.65247e-015	9.80161e-016	6.20016e-016	-4.59653e-015	-3.91522e-015	-9.49795e-015	-1.399e-014	-8.72395e-015	-8.74161e-015	-1.83397e-014	-1.28413e-014	-2.09813e-016	-1.95913e-015	9.45284e-015	-6.14727e-015	-1.79652e-015	-1.46027e-014	-7.32561e-015	-2.252e-014	-2.05877e-014	-1.84069e-014	-2.76331e-014
-1.61531e-014	-1.76281e-014	-1.65542e-014	-3.91696e-015	5.29927e-016	5.41963e-016	-4.71484e-015	-4.08954e-015	-9.67064e-015	-1.4175e-014	-8.87288e-015	-8.83012e-015	-1.86249e-014	-1.2918e-014	-5.8807e-016	-2.43834e-015	9.18911e-015	-6.48182e-015	-2.18273e-015	-1.45633e-014	-7.44286e-015	-2.26634e-014	-2.05375e-014	-1.8498e-014	-2.78098e-014
-1.65014e-014	-1.78711e-014	-1.6691e-014	-4.15947e-015	7.64442e-017	4.46826e-016	-4.83794e-015	-4.28068e-015	-9.84928e-015	-1.43539e-014	-9.03862e-015	-8.95375e-015	-1.88985e-014	-1.29884e-014	-9.51157e-016	-2.92233e-015	8.8893e-015	-6.8131e-015	-2.56131e-015	-1.45337e-014	-7.57371e-015	-2.28139e-014	-2.04877e-014	-1.86024e-014	-2.79813e-014
-1.68474e-014	-1.81427e-014	-1.68417e-014	-4.37937e-015	-3.76644e-016	3.34342e-016	-4.96758e-015	-4.48606e-015	-1.00329e-014	-1.45268e-014	-9.2192e-015	-9.1125e-015	-1.91576e-014	-1.30532e-014	-1.29734e-015	-3.40859e-015	8.55396e-015	-7.14148e-015	-2.93319e-015	-1.45147e-014	-7.71787e-015	-2.29698e-014	-2.04398e-014	-1.87196e-014	-2.81473e-014
-1.71893e-014	-1.8442e-014	-1.70047e-014	-4.5763e-015	-8.26449e-016	2.0442e-016	-5.1065e-015	-4.70291e-015	-1.02202e-014	-1.46938e-014	-9.41194e-015	-9.30577e-015	-1.94008e-014	-1.31134e-014	-1.62573e-015	-3.89375e-015	8.18245e-015	-7.46803e-015	-3.29897e-015	-1.45065e-014	-7.87463e-015	-2.31296e-014	-2.03946e-014	-1.88482e-014	-2.83067e-014
-1.75249e-014	-1.87682e-014	-1.71785e-014	-4.74912e-015	-1.27049e-015	5.75786e-017	-5.25692e-015	-4.92868e-015	-1.04102e-014	-1.48555e-014	-9.61445e-015	-9.53228e-015	-1.96268e-014	-1.31706e-014	-1.93515e-015	-4.37473e-015	7.77578e-015	-7.7925e-015	-3.65925e-015	-1.45102e-014	-8.04295e-015	-2.32911e-014	-2.03528e-014	-1.89878e-014	-2.84607e-014
-1.78525e-014	-1.91197e-014	-1.73614e-014	-4.8988e-015	-1.70525e-015	-1.05551e-016	-5.4208e-015	-5.16076e-015	-1.06012e-014	-1.50124e-014	-9.82418e-015	-9.79003e-015	-1.98343e-014	-1.32258e-014	-2.22553e-015	-4.84855e-015	7.3344e-015	-8.11485e-015	-4.01365e-015	-1.45259e-014	-8.22221e-015	-2.34529e-014	-2.03154e-014	-1.9137e-014	-2.86084e-014
-1.81692e-014	-1.94957e-014	-1.75512e-014	-5.02586e-015	-2.12784e-015	-2.84586e-016	-5.59992e-015	-5.39622e-015	-1.07908e-014	-1.51649e-014	-1.00381e-014	-1.00764e-014	-2.00217e-014	-1.32798e-014	-2.49624e-015	-5.31241e-015	6.85885e-015	-8.4351e-015	-4.36207e-015	-1.45543e-014	-8.41141e-015	-2.3613e-014	-2.02839e-014	-1.92943e-014	-2.87497e-014
-1.84722e-014	-1.98936e-014	-1.77462e-014	-5.13013e-015	-2.53639e-015	-4.79204e-016	-5.79663e-015	-5.63199e-015	-1.09777e-014	-1.53134e-014	-1.0254e-014	-1.03885e-014	-2.01877e-014	-1.33336e-014	-2.74675e-015	-5.76336e-015	6.35028e-015	-8.75354e-015	-4.70549e-015	-1.4596e-014	-8.6101e-015	-2.37701e-014	-2.02588e-014	-1.94582e-014	-2.8884e-014
-1.87593e-014	-2.03106e-014	-1.79441e-014	-5.21223e-015	-2.92903e-015	-6.88566e-016	-6.01291e-015	-5.86486e-015	-1.11606e-014	-1.54582e-014	-1.04687e-014	-1.07246e-014	-2.0331e-014	-1.33882e-014	-2.97783e-015	-6.19826e-015	5.81072e-015	-9.07103e-015	-5.04411e-015	-1.46513e-014	-8.81766e-015	-2.3922e-014	-2.0241e-014	-1.96268e-014	-2.90117e-014
-1.90285e-014	-2.07441e-014	-1.81435e-014	-5.27396e-015	-3.30387e-015	-9.11775e-016	-6.25051e-015	-6.09275e-015	-1.13377e-014	-1.55993e-014	-1.06801e-014	-1.1081e-014	-2.04509e-014	-1.34449e-014	-3.19042e-015	-6.61415e-015	5.24216e-015	-9.38748e-015	-5.37714e-015	-1.47209e-014	-9.03307e-015	-2.40668e-014	-2.0232e-014	-1.97982e-014	-2.91325e-014
-1.92775e-014	-2.11908e-014	-1.83431e-014	-5.31635e-015	-3.6592e-015	-1.14752e-015	-6.51076e-015	-6.31292e-015	-1.15077e-014	-1.57365e-014	-1.0885e-014	-1.14539e-014	-2.05463e-014	-1.35043e-014	-3.38499e-015	-7.00867e-015	4.64714e-015	-9.70309e-015	-5.70459e-015	-1.48048e-014	-9.25438e-015	-2.42027e-014	-2.02322e-014	-1.99704e-014	-2.92467e-014
-1.95043e-014	-2.1647e-014	-1.85414e-014	-5.34056e-015	-3.99415e-015	-1.39495e-015	-6.79481e-015	-6.52361e-015	-1.16693e-014	-1.58703e-014	-1.10813e-014	-1.18397e-014	-2.06163e-014	-1.35667e-014	-3.5624e-015	-7.37948e-015	4.02803e-015	-1.00184e-014	-6.02708e-015	-1.4903e-014	-9.481e-015	-2.43279e-014	-2.02417e-014	-2.01415e-014	-2.93535e-014
-1.97061e-014	-2.21097e-014	-1.87369e-014	-5.34827e-015	-4.30767e-015	-1.65194e-015	-7.10434e-015	-6.72288e-015	-1.18211e-014	-1.60002e-014	-1.12665e-014	-1.22348e-014	-2.06606e-014	-1.36334e-014	-3.72448e-015	-7.72487e-015	3.38741e-015	-1.03333e-014	-6.34438e-015	-1.5016e-014	-9.71172e-015	-2.44412e-014	-2.02609e-014	-2.03092e-014	-2.94535e-014
-1.98808e-014	-2.25753e-014	-1.89279e-014	-5.34115e-015	-4.60035e-015	-1.91681e-015	-7.43946e-015	-6.90903e-015	-1.19617e-014	-1.61267e-014	-1.14387e-014	-1.26353e-014	-2.06791e-014	-1.3705e-014	-3.87309e-015	-8.04309e-015	2.72823e-015	-1.06476e-014	-6.65558e-015	-1.51437e-014	-9.94453e-015	-2.45413e-014	-2.02902e-014	-2.04717e-014	-2.95465e-014
-2.00265e-014	-2.30401e-014	-1.91134e-014	-5.32112e-015	-4.8723e-015	-2.18784e-015	-7.80064e-015	-7.07993e-015	-1.20903e-014	-1.62496e-014	-1.15961e-014	-1.3037e-014	-2.06717e-014	-1.37815e-014	-4.01042e-015	-8.33277e-015	2.05346e-015	-1.09617e-014	-6.96053e-015	-1.52863e-014	-1.01783e-014	-2.46268e-014	-2.03299e-014	-2.06269e-014	-2.96327e-014
-2.01414e-014	-2.34998e-014	-1.92928e-014	-5.28964e-015	-5.12405e-015	-2.46302e-015	-8.18783e-015	-7.23401e-015	-1.22066e-014	-1.63685e-014	-1.17368e-014	-1.34355e-014	-2.06394e-014	-1.38635e-014	-4.13779e-015	-8.59256e-015	1.36642e-015	-1.12754e-014	-7.25849e-015	-1.54443e-014	-1.04122e-014	-2.46964e-014	-2.03806e-014	-2.07727e-014	-2.97119e-014
-2.02227e-014	-2.39497e-014	-1.94649e-014	-5.24852e-015	-5.35584e-015	-2.74076e-015	-8.60057e-015	-7.37086e-015	-1.23098e-014	-1.64829e-014	-1.18595e-014	-1.38267e-014	-2.05823e-014	-1.39517e-014	-4.25696e-015	-8.82191e-015	6.70473e-016	-1.15883e-014	-7.54943e-015	-1.56174e-014	-1.06457e-014	-2.47499e-014	-2.0442e-014	-2.09077e-014	-2.97846e-014
-2.02695e-014	-2.43856e-014	-1.9629e-014	-5.20028e-015	-5.56914e-015	-3.01912e-015	-9.03832e-015	-7.48929e-015	-1.23995e-014	-1.65929e-014	-1.19633e-014	-1.42066e-014	-2.05015e-014	-1.40469e-014	-4.37095e-015	-9.02035e-015	-3.14121e-017	-1.18999e-014	-7.83299e-015	-1.58058e-014	-1.08774e-014	-2.47867e-014	-2.05147e-014	-2.103e-014	-2.98505e-014
-2.02807e-014	-2.48039e-014	-1.9785e-014	-5.1471e-015	-5.76581e-015	-3.2967e-015	-9.50021e-015	-7.58828e-015	-1.24754e-014	-1.66986e-014	-1.20469e-014	-1.45716e-014	-2.03969e-014	-1.41494e-014	-4.48217e-015	-9.1874e-015	-7.3534e-016	-1.22099e-014	-8.10895e-015	-1.60092e-014	-1.11063e-014	-2.48059e-014	-2.05983e-014	-2.11383e-014	-2.99098e-014
-2.02554e-014	-2.52011e-014	-1.99324e-014	-5.09064e-015	-5.94762e-015	-3.57199e-015	-9.98447e-015	-7.66752e-015	-1.25378e-014	-1.67997e-014	-1.21095e-014	-1.49177e-014	-2.02703e-014	-1.4259e-014	-4.59302e-015	-9.3239e-015	-1.43745e-015	-1.25186e-014	-8.37654e-015	-1.62274e-014	-1.13311e-014	-2.48078e-014	-2.06926e-014	-2.12316e-014	-2.99637e-014
-2.01936e-014	-2.55737e-014	-2.00712e-014	-5.03385e-015	-6.11665e-015	-3.84322e-015	-1.04893e-014	-7.7266e-015	-1.25877e-014	-1.68959e-014	-1.21509e-014	-1.52421e-014	-2.01234e-014	-1.43766e-014	-4.7054e-015	-9.43073e-015	-2.13453e-015	-1.28256e-014	-8.63534e-015	-1.64607e-014	-1.15512e-014	-2.47931e-014	-2.07977e-014	-2.13088e-014	-3.00123e-014
-2.00954e-014	-2.59179e-014	-2.02019e-014	-4.97919e-015	-6.27506e-015	-4.10892e-015	-1.1013e-014	-7.76597e-015	-1.26256e-014	-1.69867e-014	-1.21716e-014	-1.55426e-014	-1.99579e-014	-1.45015e-014	-4.82226e-015	-9.50844e-015	-2.8226e-015	-1.31306e-014	-8.88475e-015	-1.67095e-014	-1.1766e-014	-2.47627e-014	-2.09135e-014	-2.13692e-014	-3.00558e-014
-1.99607e-014	-2.62301e-014	-2.03245e-014	-4.92877e-015	-6.42546e-015	-4.3677e-015	-1.15535e-014	-7.78601e-015	-1.26526e-014	-1.70721e-014	-1.21721e-014	-1.5817e-014	-1.97756e-014	-1.46339e-014	-4.94609e-015	-9.55854e-015	-3.49838e-015	-1.34336e-014	-9.12448e-015	-1.69733e-014	-1.19744e-014	-2.47177e-014	-2.10397e-014	-2.14121e-014	-3.00945e-014
-1.979e-014	-2.65073e-014	-2.04386e-014	-4.88409e-015	-6.57072e-015	-4.61852e-015	-1.2108e-014	-7.78678e-015	-1.26693e-014	-1.71521e-014	-1.21528e-014	-1.60627e-014	-1.95784e-014	-1.47736e-014	-5.07969e-015	-9.58245e-015	-4.15868e-015	-1.37341e-014	-9.35437e-015	-1.72514e-014	-1.21755e-014	-2.46595e-014	-2.11768e-014	-2.14372e-014	-3.01294e-014
-1.95839e-014	-2.67472e-014	-2.05443e-014	-4.84778e-015	-6.71376e-015	-4.86066e-015	-1.26746e-014	-7.76896e-015	-1.26777e-014	-1.72266e-014	-1.21146e-014	-1.6278e-014	-1.93681e-014	-1.49203e-014	-5.22571e-015	-9.58217e-015	-4.80003e-015	-1.40318e-014	-9.57441e-015	-1.7544e-014	-1.23685e-014	-2.45896e-014	-2.1324e-014	-2.14444e-014	-3.01611e-014
-1.93441e-014	-2.6948e-014	-2.06419e-014	-4.82136e-015	-6.85753e-015	-5.09278e-015	-1.32499e-014	-7.7341e-015	-1.26791e-014	-1.72961e-014	-1.20586e-014	-1.64621e-014	-1.91471e-014	-1.50743e-014	-5.38571e-015	-9.56036e-015	-5.41925e-015	-1.43264e-014	-9.78486e-015	-1.78513e-014	-1.25529e-014	-2.45098e-014	-2.14804e-014	-2.14338e-014	-3.01904e-014
-1.90728e-014	-2.71077e-014	-2.07321e-014	-4.80656e-015	-7.005e-015	-5.31388e-015	-1.38312e-014	-7.68338e-015	-1.26753e-014	-1.73598e-014	-1.19873e-014	-1.66143e-014	-1.89179e-014	-1.52353e-014	-5.56171e-015	-9.51929e-015	-6.01361e-015	-1.4617e-014	-9.98608e-015	-1.81728e-014	-1.27286e-014	-2.44224e-014	-2.16454e-014	-2.1406e-014	-3.02181e-014
-1.87717e-014	-2.72249e-014	-2.08152e-014	-4.80456e-015	-7.1586e-015	-5.5237e-015	-1.44152e-014	-7.61827e-015	-1.26677e-014	-1.74174e-014	-1.19023e-014	-1.6734e-014	-1.86831e-014	-1.54034e-014	-5.75517e-015	-9.46131e-015	-6.58103e-015	-1.49036e-014	-1.01784e-014	-1.85078e-014	-1.28952e-014	-2.43296e-014	-2.18186e-014	-2.13615e-014	-3.02449e-014
-1.84429e-014	-2.72996e-014	-2.08917e-014	-4.81681e-015	-7.32112e-015	-5.72199e-015	-1.49985e-014	-7.54022e-015	-1.26588e-014	-1.74689e-014	-1.18055e-014	-1.68225e-014	-1.84452e-014	-1.55786e-014	-5.96795e-015	-9.38916e-015	-7.11925e-015	-1.5186e-014	-1.03613e-014	-1.88558e-014	-1.30527e-014	-2.4234e-014	-2.19988e-014	-2.13015e-014	-3.02721e-014
-1.80892e-014	-2.73311e-014	-2.09616e-014	-4.84428e-015	-7.49494e-015	-5.90926e-015	-1.55786e-014	-7.45088e-015	-1.26507e-014	-1.75145e-014	-1.16987e-014	-1.6879e-014	-1.82066e-014	-1.57613e-014	-6.20059e-015	-9.30581e-015	-7.6268e-015	-1.54641e-014	-1.05357e-014	-1.92162e-014	-1.32014e-014	-2.41385e-014	-2.21851e-014	-2.1227e-014	-3.03002e-014
-1.77137e-014	-2.73195e-014	-2.10254e-014	-4.88829e-015	-7.68232e-015	-6.08527e-015	-1.61531e-014	-7.35133e-015	-1.26455e-014	-1.75547e-014	-1.15842e-014	-1.6905e-014	-1.797e-014	-1.59507e-014	-6.45486e-015	-9.21399e-015	-8.10131e-015	-1.57372e-014	-1.07027e-014	-1.95885e-014	-1.33417e-014	-2.40452e-014	-2.23767e-014	-2.11399e-014	-3.03296e-014
-1.73199e-014	-2.72655e-014	-2.10833e-014	-4.94914e-015	-7.8851e-015	-6.24993e-015	-1.67182e-014	-7.24407e-015	-1.26455e-014	-1.75894e-014	-1.14645e-014	-1.69025e-014	-1.77377e-014	-1.61474e-014	-6.73137e-015	-9.11715e-015	-8.54146e-015	-1.6005e-014	-1.08635e-014	-1.99718e-014	-1.34736e-014	-2.39577e-014	-2.2573e-014	-2.10422e-014	-3.03615e-014
-1.69115e-014	-2.71701e-014	-2.11358e-014	-5.02766e-015	-8.10532e-015	-6.40444e-015	-1.72706e-014	-7.13058e-015	-1.26529e-014	-1.76192e-014	-1.1342e-014	-1.68726e-014	-1.75124e-014	-1.63512e-014	-7.03065e-015	-9.01858e-015	-8.94648e-015	-1.62674e-014	-1.10196e-014	-2.03656e-014	-1.3597e-014	-2.38791e-014	-2.27725e-014	-2.09357e-014	-3.03965e-014
-1.64925e-014	-2.70345e-014	-2.11834e-014	-5.1239e-015	-8.34444e-015	-6.54969e-015	-1.78075e-014	-7.01264e-015	-1.26699e-014	-1.76438e-014	-1.12192e-014	-1.68173e-014	-1.72969e-014	-1.65623e-014	-7.35292e-015	-8.92104e-015	-9.31622e-015	-1.65243e-014	-1.11726e-014	-2.07693e-014	-1.3713e-014	-2.38118e-014	-2.29738e-014	-2.08231e-014	-3.04356e-014
-1.60665e-014	-2.68612e-014	-2.12265e-014	-5.23753e-015	-8.60314e-015	-6.68708e-015	-1.83267e-014	-6.89274e-015	-1.26989e-014	-1.76643e-014	-1.10991e-014	-1.67396e-014	-1.70934e-014	-1.67803e-014	-7.69764e-015	-8.82764e-015	-9.65088e-015	-1.67759e-014	-1.13238e-014	-2.11817e-014	-1.38213e-014	-2.37587e-014	-2.31762e-014	-2.07061e-014	-3.04801e-014
-1.56375e-014	-2.66527e-014	-2.12649e-014	-5.36854e-015	-8.88245e-015	-6.81745e-015	-1.88254e-014	-6.77315e-015	-1.27412e-014	-1.76821e-014	-1.09846e-014	-1.66429e-014	-1.69035e-014	-1.70053e-014	-8.06455e-015	-8.74139e-015	-9.95098e-015	-1.70221e-014	-1.14754e-014	-2.16013e-014	-1.39221e-014	-2.3723e-014	-2.33787e-014	-2.05876e-014	-3.05308e-014
-1.52098e-014	-2.64118e-014	-2.12984e-014	-5.51679e-015	-9.18215e-015	-6.94222e-015	-1.9302e-014	-6.65592e-015	-1.27992e-014	-1.76976e-014	-1.08778e-014	-1.65299e-014	-1.673e-014	-1.72374e-014	-8.45259e-015	-8.66535e-015	-1.0217e-014	-1.72627e-014	-1.16288e-014	-2.20266e-014	-1.40157e-014	-2.37069e-014	-2.358e-014	-2.04707e-014	-3.05884e-014
-1.47874e-014	-2.61413e-014	-2.13272e-014	-5.68157e-015	-9.5022e-015	-7.06243e-015	-1.97548e-014	-6.54334e-015	-1.28748e-014	-1.77118e-014	-1.0782e-014	-1.64036e-014	-1.65749e-014	-1.74767e-014	-8.86107e-015	-8.60223e-015	-1.04497e-014	-1.74977e-014	-1.1786e-014	-2.24569e-014	-1.41027e-014	-2.37127e-014	-2.37786e-014	-2.0358e-014	-3.06539e-014
-1.4374e-014	-2.58446e-014	-2.13515e-014	-5.86222e-015	-9.8424e-015	-7.18018e-015	-2.01823e-014	-6.43724e-015	-1.29694e-014	-1.7726e-014	-1.06993e-014	-1.62681e-014	-1.644e-014	-1.77236e-014	-9.28848e-015	-8.55468e-015	-1.06506e-014	-1.77272e-014	-1.19492e-014	-2.28909e-014	-1.41841e-014	-2.37427e-014	-2.39733e-014	-2.02516e-014	-3.07281e-014
-1.39749e-014	-2.55252e-014	-2.13713e-014	-6.05799e-015	-1.02019e-014	-7.29762e-015	-2.05834e-014	-6.33946e-015	-1.30837e-014	-1.77409e-014	-1.06321e-014	-1.61262e-014	-1.63265e-014	-1.79786e-014	-9.7331e-015	-8.52464e-015	-1.08219e-014	-1.79515e-014	-1.21204e-014	-2.33272e-014	-1.42607e-014	-2.37987e-014	-2.41634e-014	-2.01543e-014	-3.08119e-014
-1.35941e-014	-2.51871e-014	-2.13859e-014	-6.26684e-015	-1.0579e-014	-7.41764e-015	-2.09578e-014	-6.25189e-015	-1.32192e-014	-1.77575e-014	-1.05825e-014	-1.59813e-014	-1.62355e-014	-1.82409e-014	-1.01932e-014	-8.51407e-015	-1.0966e-014	-1.81711e-014	-1.23018e-014	-2.37641e-014	-1.43335e-014	-2.38824e-014	-2.43478e-014	-2.00693e-014	-3.09057e-014
-1.32355e-014	-2.48339e-014	-2.13949e-014	-6.48795e-015	-1.09718e-014	-7.5416e-015	-2.13045e-014	-6.1765e-015	-1.33773e-014	-1.7777e-014	-1.05525e-014	-1.58376e-014	-1.61683e-014	-1.85106e-014	-1.06664e-014	-8.52488e-015	-1.10859e-014	-1.8386e-014	-1.24946e-014	-2.42009e-014	-1.44026e-014	-2.39953e-014	-2.45257e-014	-1.99991e-014	-3.10095e-014
-1.29027e-014	-2.44703e-014	-2.13976e-014	-6.71934e-015	-1.13786e-014	-7.67184e-015	-2.16232e-014	-6.11598e-015	-1.35583e-014	-1.78003e-014	-1.05446e-014	-1.56995e-014	-1.61258e-014	-1.8788e-014	-1.11501e-014	-8.5589e-015	-1.11844e-014	-1.85969e-014	-1.27003e-014	-2.46359e-014	-1.44681e-014	-2.41385e-014	-2.46959e-014	-1.99457e-014	-3.1124e-014
-1.2599e-014	-2.4101e-014	-2.1394e-014	-6.95958e-015	-1.17968e-014	-7.80939e-015	-2.19151e-014	-6.07096e-015	-1.37623e-014	-1.78284e-014	-1.05601e-014	-1.55705e-014	-1.61084e-014	-1.90728e-014	-1.16415e-014	-8.61674e-015	-1.12645e-014	-1.88041e-014	-1.29213e-014	-2.50677e-014	-1.45312e-014	-2.43127e-014	-2.48575e-014	-1.99113e-014	-3.125e-014
-1.23276e-014	-2.373e-014	-2.13838e-014	-7.2075e-015	-1.22236e-014	-7.95697e-015	-2.21804e-014	-6.04385e-015	-1.39896e-014	-1.78625e-014	-1.06006e-014	-1.54537e-014	-1.61168e-014	-1.9365e-014	-1.21376e-014	-8.69894e-015	-1.13288e-014	-1.9008e-014	-1.31591e-014	-2.5495e-014	-1.45926e-014	-2.45173e-014	-2.50097e-014	-1.9898e-014	-3.13873e-014
-1.20914e-014	-2.33618e-014	-2.13664e-014	-7.46095e-015	-1.26562e-014	-8.11662e-015	-2.24204e-014	-6.0356e-015	-1.424e-014	-1.79036e-014	-1.06679e-014	-1.53519e-014	-1.61519e-014	-1.96644e-014	-1.26357e-014	-8.80592e-015	-1.13802e-014	-1.92098e-014	-1.34151e-014	-2.59165e-014	-1.46534e-014	-2.4752e-014	-2.51517e-014	-1.99079e-014	-3.15363e-014
-1.18927e-014	-2.30009e-014	-2.1341e-014	-7.71829e-015	-1.30912e-014	-8.29029e-015	-2.26363e-014	-6.04825e-015	-1.45126e-014	-1.79529e-014	-1.07623e-014	-1.52686e-014	-1.62124e-014	-1.99704e-014	-1.31335e-014	-8.93788e-015	-1.1422e-014	-1.941e-014	-1.36897e-014	-2.63302e-014	-1.47135e-014	-2.50163e-014	-2.52826e-014	-1.9943e-014	-3.1697e-014
-1.17335e-014	-2.26514e-014	-2.13083e-014	-7.97805e-015	-1.35257e-014	-8.47955e-015	-2.28301e-014	-6.08357e-015	-1.48069e-014	-1.80121e-014	-1.08845e-014	-1.52059e-014	-1.62984e-014	-2.02821e-014	-1.36275e-014	-9.09416e-015	-1.14574e-014	-1.96087e-014	-1.39842e-014	-2.67347e-014	-1.4773e-014	-2.53091e-014	-2.54016e-014	-2.0005e-014	-3.18689e-014
-1.16156e-014	-2.2317e-014	-2.12674e-014	-8.23799e-015	-1.3956e-014	-8.68609e-015	-2.30036e-014	-6.14259e-015	-1.5122e-014	-1.80822e-014	-1.1035e-014	-1.51658e-014	-1.64098e-014	-2.0599e-014	-1.4114e-014	-9.27433e-015	-1.14896e-014	-1.98071e-014	-1.42993e-014	-2.71287e-014	-1.48329e-014	-2.56295e-014	-2.55085e-014	-2.00946e-014	-3.20525e-014
-1.15408e-014	-2.20018e-014	-2.1218e-014	-8.49622e-015	-1.43788e-014	-8.91183e-015	-2.31594e-014	-6.22599e-015	-1.54569e-014	-1.81636e-014	-1.12137e-014	-1.51505e-014	-1.65458e-014	-2.09204e-014	-1.45904e-014	-9.4766e-015	-1.15219e-014	-2.0005e-014	-1.4636e-014	-2.75108e-014	-1.4894e-014	-2.59758e-014	-2.56032e-014	-2.02126e-014	-3.22469e-014
-1.15091e-014	-2.17086e-014	-2.11602e-014	-8.75098e-015	-1.47904e-014	-9.15819e-015	-2.33003e-014	-6.33448e-015	-1.58097e-014	-1.82577e-014	-1.14209e-014	-1.51615e-014	-1.67056e-014	-2.12455e-014	-1.50534e-014	-9.70039e-015	-1.15575e-014	-2.02031e-014	-1.49937e-014	-2.78798e-014	-1.49567e-014	-2.63464e-014	-2.56856e-014	-2.03594e-014	-3.24506e-014
-1.15209e-014	-2.14411e-014	-2.10939e-014	-9.00118e-015	-1.51877e-014	-9.42624e-015	-2.34285e-014	-6.46906e-015	-1.61788e-014	-1.83653e-014	-1.16565e-014	-1.51999e-014	-1.68881e-014	-2.15734e-014	-1.54998e-014	-9.94384e-015	-1.15992e-014	-2.04018e-014	-1.53721e-014	-2.82347e-014	-1.50215e-014	-2.67391e-014	-2.57553e-014	-2.05354e-014	-3.26632e-014
-1.15768e-014	-2.12022e-014	-2.10187e-014	-9.24513e-015	-1.5567e-014	-9.71684e-015	-2.35467e-014	-6.63065e-015	-1.65625e-014	-1.8487e-014	-1.19209e-014	-1.5267e-014	-1.70918e-014	-2.19029e-014	-1.59269e-014	-1.02046e-014	-1.16494e-014	-2.06022e-014	-1.57705e-014	-2.85745e-014	-1.50883e-014	-2.71507e-014	-2.58125e-014	-2.07401e-014	-3.28847e-014
-1.16766e-014	-2.09944e-014	-2.09352e-014	-9.48114e-015	-1.5925e-014	-1.00311e-014	-2.36578e-014	-6.81993e-015	-1.69585e-014	-1.86227e-014	-1.22129e-014	-1.5363e-014	-1.73155e-014	-2.22329e-014	-1.63317e-014	-1.04807e-014	-1.17103e-014	-2.08041e-014	-1.61878e-014	-2.88984e-014	-1.51576e-014	-2.75779e-014	-2.58583e-014	-2.09729e-014	-3.31138e-014
-1.18193e-014	-2.08192e-014	-2.08433e-014	-9.70798e-015	-1.62586e-014	-1.03691e-014	-2.37649e-014	-7.03703e-015	-1.73649e-014	-1.87725e-014	-1.25313e-014	-1.54885e-014	-1.75577e-014	-2.25619e-014	-1.67118e-014	-1.07699e-014	-1.17838e-014	-2.1008e-014	-1.66224e-014	-2.92054e-014	-1.52299e-014	-2.80178e-014	-2.58933e-014	-2.12329e-014	-3.33495e-014
-1.20035e-014	-2.06781e-014	-2.07433e-014	-9.92457e-015	-1.6565e-014	-1.07306e-014	-2.38716e-014	-7.28301e-015	-1.77798e-014	-1.8937e-014	-1.28743e-014	-1.56432e-014	-1.78166e-014	-2.28886e-014	-1.70647e-014	-1.10693e-014	-1.18722e-014	-2.1214e-014	-1.70724e-014	-2.94947e-014	-1.53057e-014	-2.84671e-014	-2.59186e-014	-2.15196e-014	-3.35899e-014
-1.22271e-014	-2.05728e-014	-2.06356e-014	-1.013e-014	-1.68419e-014	-1.11152e-014	-2.39811e-014	-7.55831e-015	-1.82006e-014	-1.91166e-014	-1.32408e-014	-1.58266e-014	-1.80907e-014	-2.32115e-014	-1.73882e-014	-1.13758e-014	-1.19766e-014	-2.14229e-014	-1.75359e-014	-2.97651e-014	-1.5385e-014	-2.89224e-014	-2.59345e-014	-2.18316e-014	-3.38345e-014
-1.24878e-014	-2.05041e-014	-2.05205e-014	-1.03236e-014	-1.70872e-014	-1.15224e-014	-2.40957e-014	-7.8623e-015	-1.86253e-014	-1.93111e-014	-1.36291e-014	-1.60376e-014	-1.83786e-014	-2.35287e-014	-1.76809e-014	-1.16868e-014	-1.20979e-014	-2.16353e-014	-1.80096e-014	-3.0016e-014	-1.54688e-014	-2.93804e-014	-2.59417e-014	-2.2167e-014	-3.4082e-014
-1.27834e-014	-2.0473e-014	-2.03991e-014	-1.05048e-014	-1.72993e-014	-1.19512e-014	-2.42183e-014	-8.19429e-015	-1.90514e-014	-1.95203e-014	-1.40373e-014	-1.62753e-014	-1.86782e-014	-2.38392e-014	-1.79413e-014	-1.19995e-014	-1.22363e-014	-2.18511e-014	-1.84918e-014	-3.02463e-014	-1.55574e-014	-2.98377e-014	-2.59415e-014	-2.25238e-014	-3.43307e-014
-1.31106e-014	-2.04791e-014	-2.02719e-014	-1.0673e-014	-1.74762e-014	-1.24011e-014	-2.4351e-014	-8.55364e-015	-1.94765e-014	-1.97437e-014	-1.44634e-014	-1.6537e-014	-1.89877e-014	-2.41409e-014	-1.81676e-014	-1.2311e-014	-1.2392e-014	-2.20694e-014	-1.89795e-014	-3.0456e-014	-1.56516e-014	-3.02906e-014	-2.59348e-014	-2.28995e-014	-3.45784e-014
-1.3466e-014	-2.0522e-014	-2.01402e-014	-1.08283e-014	-1.76173e-014	-1.28701e-014	-2.4497e-014	-8.94001e-015	-1.98981e-014	-1.99804e-014	-1.4905e-014	-1.68213e-014	-1.93055e-014	-2.44319e-014	-1.83588e-014	-1.26175e-014	-1.2565e-014	-2.22896e-014	-1.94694e-014	-3.06449e-014	-1.57519e-014	-3.07349e-014	-2.59233e-014	-2.32915e-014	-3.48233e-014
-1.38462e-014	-2.06008e-014	-2.00054e-014	-1.097e-014	-1.77215e-014	-1.33566e-014	-2.46584e-014	-9.3519e-015	-2.03142e-014	-2.02294e-014	-1.53599e-014	-1.71266e-014	-1.963e-014	-2.47104e-014	-1.85147e-014	-1.29163e-014	-1.27545e-014	-2.25125e-014	-1.99583e-014	-3.08131e-014	-1.58582e-014	-3.11672e-014	-2.59086e-014	-2.36973e-014	-3.50642e-014
-1.42472e-014	-2.07143e-014	-1.98683e-014	-1.10983e-014	-1.77888e-014	-1.38596e-014	-2.48374e-014	-9.78819e-015	-2.07233e-014	-2.049e-014	-1.58255e-014	-1.745e-014	-1.99591e-014	-2.49745e-014	-1.86349e-014	-1.32046e-014	-1.29591e-014	-2.2737e-014	-2.04425e-014	-3.09596e-014	-1.59711e-014	-3.1585e-014	-2.58916e-014	-2.41137e-014	-3.52989e-014
-1.46655e-014	-2.08612e-014	-1.97302e-014	-1.12131e-014	-1.7819e-014	-1.43762e-014	-2.50351e-014	-1.02481e-014	-2.11227e-014	-2.07608e-014	-1.62998e-014	-1.77892e-014	-2.02907e-014	-2.52225e-014	-1.87191e-014	-1.3479e-014	-1.31765e-014	-2.29635e-014	-2.09182e-014	-3.10842e-014	-1.60909e-014	-3.19846e-014	-2.58739e-014	-2.45381e-014	-3.55264e-014
-1.50971e-014	-2.104e-014	-1.95925e-014	-1.13149e-014	-1.78131e-014	-1.4904e-014	-2.52526e-014	-1.07305e-014	-2.15105e-014	-2.10403e-014	-1.67801e-014	-1.81416e-014	-2.06233e-014	-2.54531e-014	-1.87676e-014	-1.37367e-014	-1.34046e-014	-2.31915e-014	-2.13823e-014	-3.11875e-014	-1.62184e-014	-3.23634e-014	-2.58568e-014	-2.49675e-014	-3.5745e-014
-1.55378e-014	-2.12486e-014	-1.94564e-014	-1.1404e-014	-1.77729e-014	-1.54408e-014	-2.5491e-014	-1.1233e-014	-2.18854e-014	-2.13272e-014	-1.72638e-014	-1.85045e-014	-2.09558e-014	-2.56642e-014	-1.87806e-014	-1.39751e-014	-1.3641e-014	-2.34202e-014	-2.18313e-014	-3.12695e-014	-1.63547e-014	-3.27184e-014	-2.58427e-014	-2.53981e-014	-3.59523e-014
-1.59837e-014	-2.14842e-014	-1.93236e-014	-1.14811e-014	-1.76995e-014	-1.59838e-014	-2.57511e-014	-1.17544e-014	-2.22458e-014	-2.16192e-014	-1.77486e-014	-1.88745e-014	-2.12868e-014	-2.58549e-014	-1.87596e-014	-1.41919e-014	-1.38826e-014	-2.36484e-014	-2.22617e-014	-3.13298e-014	-1.65003e-014	-3.30465e-014	-2.58329e-014	-2.58263e-014	-3.61471e-014
-1.64299e-014	-2.17448e-014	-1.91955e-014	-1.15468e-014	-1.75943e-014	-1.65296e-014	-2.60328e-014	-1.22928e-014	-2.25899e-014	-2.19145e-014	-1.82324e-014	-1.9249e-014	-2.16149e-014	-2.60237e-014	-1.87059e-014	-1.43849e-014	-1.41269e-014	-2.38754e-014	-2.26703e-014	-3.13687e-014	-1.66556e-014	-3.33457e-014	-2.58291e-014	-2.62491e-014	-3.63276e-014
-1.68718e-014	-2.20272e-014	-1.90729e-014	-1.1602e-014	-1.74601e-014	-1.7076e-014	-2.63361e-014	-1.28451e-014	-2.29171e-014	-2.22117e-014	-1.87124e-014	-1.96248e-014	-2.19384e-014	-2.61691e-014	-1.86209e-014	-1.4552e-014	-1.43706e-014	-2.41002e-014	-2.30539e-014	-3.13863e-014	-1.68205e-014	-3.36143e-014	-2.5833e-014	-2.66635e-014	-3.64921e-014
-1.73056e-014	-2.23288e-014	-1.89578e-014	-1.16479e-014	-1.72994e-014	-1.76201e-014	-2.6661e-014	-1.34103e-014	-2.32267e-014	-2.25086e-014	-1.91861e-014	-1.99986e-014	-2.22569e-014	-2.629e-014	-1.85065e-014	-1.46921e-014	-1.46098e-014	-2.43212e-014	-2.34102e-014	-3.13834e-014	-1.6996e-014	-3.38503e-014	-2.58454e-014	-2.70667e-014	-3.66391e-014
-1.7727e-014	-2.26465e-014	-1.88518e-014	-1.16861e-014	-1.71155e-014	-1.81593e-014	-2.7007e-014	-1.39861e-014	-2.3518e-014	-2.28033e-014	-1.96516e-014	-2.03677e-014	-2.25691e-014	-2.6386e-014	-1.83644e-014	-1.48037e-014	-1.48407e-014	-2.45376e-014	-2.37358e-014	-3.13602e-014	-1.71824e-014	-3.40524e-014	-2.58681e-014	-2.74555e-014	-3.67676e-014
-1.81328e-014	-2.29768e-014	-1.87549e-014	-1.17172e-014	-1.69108e-014	-1.86904e-014	-2.73731e-014	-1.45704e-014	-2.37901e-014	-2.30934e-014	-2.01065e-014	-2.07285e-014	-2.28735e-014	-2.64563e-014	-1.81972e-014	-1.48854e-014	-1.50597e-014	-2.47487e-014	-2.4028e-014	-3.13174e-014	-1.73802e-014	-3.42203e-014	-2.59028e-014	-2.7827e-014	-3.68756e-014
-1.85187e-014	-2.33174e-014	-1.86687e-014	-1.17425e-014	-1.66887e-014	-1.9211e-014	-2.77574e-014	-1.51602e-014	-2.40428e-014	-2.33771e-014	-2.05484e-014	-2.10788e-014	-2.31689e-014	-2.65005e-014	-1.80071e-014	-1.49371e-014	-1.52636e-014	-2.49527e-014	-2.42843e-014	-3.12551e-014	-1.75902e-014	-3.4353e-014	-2.59498e-014	-2.81789e-014	-3.69627e-014
-1.88817e-014	-2.36649e-014	-1.8594e-014	-1.17627e-014	-1.64526e-014	-1.97191e-014	-2.81585e-014	-1.57536e-014	-2.42761e-014	-2.36528e-014	-2.09753e-014	-2.14163e-014	-2.34547e-014	-2.65184e-014	-1.7797e-014	-1.49585e-014	-1.54483e-014	-2.51481e-014	-2.45029e-014	-3.11735e-014	-1.78126e-014	-3.44499e-014	-2.60099e-014	-2.85088e-014	-3.70285e-014
-1.92198e-014	-2.40155e-014	-1.85321e-014	-1.17794e-014	-1.62056e-014	-2.02127e-014	-2.85744e-014	-1.63482e-014	-2.44894e-014	-2.39186e-014	-2.13853e-014	-2.17387e-014	-2.37304e-014	-2.65104e-014	-1.757e-014	-1.49492e-014	-1.56102e-014	-2.53334e-014	-2.46818e-014	-3.10736e-014	-1.80475e-014	-3.45111e-014	-2.60841e-014	-2.88145e-014	-3.70721e-014
-1.95298e-014	-2.43664e-014	-1.84837e-014	-1.17935e-014	-1.5952e-014	-2.06885e-014	-2.90027e-014	-1.69409e-014	-2.46835e-014	-2.41723e-014	-2.17773e-014	-2.20427e-014	-2.39947e-014	-2.64765e-014	-1.73284e-014	-1.49092e-014	-1.57455e-014	-2.55079e-014	-2.482e-014	-3.09556e-014	-1.82948e-014	-3.45368e-014	-2.61729e-014	-2.90938e-014	-3.7093e-014
-1.98094e-014	-2.47152e-014	-1.8449e-014	-1.18056e-014	-1.56953e-014	-2.11444e-014	-2.94406e-014	-1.75291e-014	-2.48588e-014	-2.44121e-014	-2.21496e-014	-2.23266e-014	-2.4247e-014	-2.64174e-014	-1.7075e-014	-1.48396e-014	-1.58511e-014	-2.56696e-014	-2.49168e-014	-3.08196e-014	-1.85541e-014	-3.45283e-014	-2.62771e-014	-2.9345e-014	-3.70903e-014
-2.0057e-014	-2.50589e-014	-1.84284e-014	-1.18173e-014	-1.54394e-014	-2.15787e-014	-2.98855e-014	-1.81109e-014	-2.50155e-014	-2.46364e-014	-2.25007e-014	-2.25892e-014	-2.44867e-014	-2.63338e-014	-1.68128e-014	-1.47414e-014	-1.59235e-014	-2.58171e-014	-2.49721e-014	-3.06661e-014	-1.8826e-014	-3.44862e-014	-2.63968e-014	-2.95664e-014	-3.70639e-014
-2.02705e-014	-2.53945e-014	-1.84217e-014	-1.18287e-014	-1.51874e-014	-2.19891e-014	-3.03344e-014	-1.86827e-014	-2.51539e-014	-2.48438e-014	-2.28291e-014	-2.28282e-014	-2.47132e-014	-2.62263e-014	-1.65441e-014	-1.46159e-014	-1.59603e-014	-2.59489e-014	-2.49857e-014	-3.04958e-014	-1.91099e-014	-3.44119e-014	-2.65317e-014	-2.9757e-014	-3.7014e-014
-2.04482e-014	-2.57198e-014	-1.84291e-014	-1.18404e-014	-1.49431e-014	-2.23739e-014	-3.07843e-014	-1.92418e-014	-2.52744e-014	-2.50329e-014	-2.31339e-014	-2.30427e-014	-2.49267e-014	-2.6096e-014	-1.62719e-014	-1.44647e-014	-1.59583e-014	-2.60634e-014	-2.4958e-014	-3.03096e-014	-1.94057e-014	-3.43069e-014	-2.66817e-014	-2.99163e-014	-3.69407e-014
-2.05892e-014	-2.60329e-014	-1.84503e-014	-1.1853e-014	-1.47093e-014	-2.27322e-014	-3.12319e-014	-1.97858e-014	-2.53774e-014	-2.52023e-014	-2.34145e-014	-2.32317e-014	-2.51264e-014	-2.59445e-014	-1.59986e-014	-1.42892e-014	-1.59163e-014	-2.61596e-014	-2.48897e-014	-3.01077e-014	-1.97132e-014	-3.41729e-014	-2.68458e-014	-3.00432e-014	-3.68449e-014
-2.06928e-014	-2.63313e-014	-1.8484e-014	-1.18676e-014	-1.44894e-014	-2.30629e-014	-3.16741e-014	-2.03129e-014	-2.54639e-014	-2.53505e-014	-2.36704e-014	-2.33939e-014	-2.53118e-014	-2.57733e-014	-1.57269e-014	-1.40918e-014	-1.58322e-014	-2.62362e-014	-2.47818e-014	-2.98909e-014	-2.00316e-014	-3.40122e-014	-2.7023e-014	-3.0138e-014	-3.67272e-014
-2.07588e-014	-2.66135e-014	-1.85297e-014	-1.18842e-014	-1.42862e-014	-2.33654e-014	-3.21076e-014	-2.08209e-014	-2.5534e-014	-2.54765e-014	-2.3901e-014	-2.35289e-014	-2.54833e-014	-2.55839e-014	-1.54592e-014	-1.38745e-014	-1.57045e-014	-2.62925e-014	-2.46362e-014	-2.96596e-014	-2.03604e-014	-3.38269e-014	-2.72126e-014	-3.02002e-014	-3.65884e-014
-2.0788e-014	-2.68777e-014	-1.85868e-014	-1.19036e-014	-1.4102e-014	-2.36397e-014	-3.2529e-014	-2.13078e-014	-2.55882e-014	-2.55798e-014	-2.41055e-014	-2.36363e-014	-2.56405e-014	-2.53777e-014	-1.51972e-014	-1.36393e-014	-1.55329e-014	-2.63275e-014	-2.44548e-014	-2.9414e-014	-2.06983e-014	-3.36197e-014	-2.74134e-014	-3.02301e-014	-3.64295e-014
-2.0781e-014	-2.71225e-014	-1.86539e-014	-1.19255e-014	-1.39389e-014	-2.38849e-014	-3.29353e-014	-2.17716e-014	-2.56276e-014	-2.56593e-014	-2.42834e-014	-2.37161e-014	-2.57838e-014	-2.51571e-014	-1.49429e-014	-1.33886e-014	-1.53165e-014	-2.63404e-014	-2.42391e-014	-2.91547e-014	-2.10444e-014	-3.33929e-014	-2.76239e-014	-3.0228e-014	-3.62514e-014
-2.07387e-014	-2.73462e-014	-1.87299e-014	-1.19499e-014	-1.3798e-014	-2.41017e-014	-3.33233e-014	-2.22106e-014	-2.56534e-014	-2.57148e-014	-2.44354e-014	-2.37688e-014	-2.59124e-014	-2.49242e-014	-1.46979e-014	-1.3125e-014	-1.50556e-014	-2.63308e-014	-2.39917e-014	-2.88819e-014	-2.13976e-014	-3.3148e-014	-2.78427e-014	-3.01949e-014	-3.60558e-014
-2.0662e-014	-2.75484e-014	-1.88128e-014	-1.19765e-014	-1.36807e-014	-2.42912e-014	-3.36896e-014	-2.26232e-014	-2.56655e-014	-2.57459e-014	-2.45614e-014	-2.37941e-014	-2.60261e-014	-2.46808e-014	-1.4464e-014	-1.2851e-014	-1.47506e-014	-2.62987e-014	-2.37158e-014	-2.85957e-014	-2.17563e-014	-3.28873e-014	-2.80676e-014	-3.0132e-014	-3.5844e-014
-2.05526e-014	-2.77281e-014	-1.89013e-014	-1.20056e-014	-1.35882e-014	-2.44534e-014	-3.4031e-014	-2.30084e-014	-2.56638e-014	-2.57531e-014	-2.46618e-014	-2.37924e-014	-2.61256e-014	-2.44289e-014	-1.42421e-014	-1.25692e-014	-1.44025e-014	-2.62433e-014	-2.34144e-014	-2.82963e-014	-2.2119e-014	-3.26133e-014	-2.82966e-014	-3.00405e-014	-3.5618e-014
-2.04128e-014	-2.78849e-014	-1.89938e-014	-1.20371e-014	-1.35205e-014	-2.4589e-014	-3.43446e-014	-2.33649e-014	-2.56489e-014	-2.57359e-014	-2.47371e-014	-2.37656e-014	-2.62109e-014	-2.41704e-014	-1.40328e-014	-1.22818e-014	-1.40127e-014	-2.61647e-014	-2.30906e-014	-2.79836e-014	-2.24836e-014	-3.23282e-014	-2.8528e-014	-2.99218e-014	-3.53784e-014
-2.0245e-014	-2.80189e-014	-1.90885e-014	-1.20704e-014	-1.34785e-014	-2.46993e-014	-3.46289e-014	-2.36928e-014	-2.56221e-014	-2.56951e-014	-2.47874e-014	-2.37142e-014	-2.62817e-014	-2.39075e-014	-1.38364e-014	-1.19917e-014	-1.35828e-014	-2.60636e-014	-2.27481e-014	-2.76582e-014	-2.28491e-014	-3.20344e-014	-2.87594e-014	-2.97778e-014	-3.51275e-014
-2.00516e-014	-2.81305e-014	-1.91836e-014	-1.2105e-014	-1.34617e-014	-2.47854e-014	-3.48808e-014	-2.39915e-014	-2.55826e-014	-2.56314e-014	-2.48138e-014	-2.36393e-014	-2.63386e-014	-2.36421e-014	-1.36536e-014	-1.17012e-014	-1.31155e-014	-2.59402e-014	-2.23896e-014	-2.73205e-014	-2.32134e-014	-3.17348e-014	-2.89882e-014	-2.96101e-014	-3.48675e-014
-1.98347e-014	-2.82194e-014	-1.92775e-014	-1.21404e-014	-1.34692e-014	-2.48502e-014	-3.5099e-014	-2.42607e-014	-2.55313e-014	-2.55456e-014	-2.48174e-014	-2.35429e-014	-2.63819e-014	-2.33761e-014	-1.34838e-014	-1.14123e-014	-1.26132e-014	-2.57951e-014	-2.20177e-014	-2.69711e-014	-2.35745e-014	-3.14313e-014	-2.92119e-014	-2.94207e-014	-3.46003e-014
-1.95973e-014	-2.82858e-014	-1.93677e-014	-1.21761e-014	-1.35004e-014	-2.48954e-014	-3.52816e-014	-2.45001e-014	-2.54678e-014	-2.54387e-014	-2.47987e-014	-2.34277e-014	-2.64121e-014	-2.31113e-014	-1.33268e-014	-1.1127e-014	-1.20789e-014	-2.56296e-014	-2.16352e-014	-2.66098e-014	-2.39306e-014	-3.1125e-014	-2.94277e-014	-2.92112e-014	-3.43282e-014
-1.93421e-014	-2.83308e-014	-1.94526e-014	-1.22115e-014	-1.35541e-014	-2.49231e-014	-3.54279e-014	-2.47109e-014	-2.53922e-014	-2.53121e-014	-2.47588e-014	-2.32953e-014	-2.64294e-014	-2.28495e-014	-1.31817e-014	-1.08471e-014	-1.15164e-014	-2.54442e-014	-2.12462e-014	-2.62368e-014	-2.42789e-014	-3.08177e-014	-2.96333e-014	-2.89839e-014	-3.40533e-014
-1.90716e-014	-2.83547e-014	-1.95303e-014	-1.22465e-014	-1.36291e-014	-2.49354e-014	-3.5537e-014	-2.48937e-014	-2.53046e-014	-2.51673e-014	-2.46989e-014	-2.31469e-014	-2.64344e-014	-2.25917e-014	-1.30479e-014	-1.05739e-014	-1.09292e-014	-2.52403e-014	-2.08542e-014	-2.58533e-014	-2.46169e-014	-3.0511e-014	-2.98259e-014	-2.87412e-014	-3.37774e-014
-1.87887e-014	-2.83584e-014	-1.95994e-014	-1.22797e-014	-1.37238e-014	-2.4934e-014	-3.5607e-014	-2.505e-014	-2.52053e-014	-2.50058e-014	-2.462e-014	-2.29848e-014	-2.64276e-014	-2.23395e-014	-1.29246e-014	-1.03092e-014	-1.03215e-014	-2.50194e-014	-2.04622e-014	-2.54585e-014	-2.49423e-014	-3.0206e-014	-3.00033e-014	-2.84854e-014	-3.35029e-014
-1.84966e-014	-2.83423e-014	-1.96589e-014	-1.23109e-014	-1.38357e-014	-2.49215e-014	-3.56381e-014	-2.51809e-014	-2.50947e-014	-2.48297e-014	-2.45233e-014	-2.28121e-014	-2.64095e-014	-2.20937e-014	-1.28108e-014	-1.00539e-014	-9.69742e-015	-2.47829e-014	-2.00725e-014	-2.50522e-014	-2.52528e-014	-2.99047e-014	-3.01634e-014	-2.82183e-014	-3.32308e-014
-1.81986e-014	-2.83075e-014	-1.97072e-014	-1.23394e-014	-1.39629e-014	-2.49013e-014	-3.56303e-014	-2.52884e-014	-2.49728e-014	-2.46406e-014	-2.44103e-014	-2.26311e-014	-2.63807e-014	-2.18556e-014	-1.2705e-014	-9.80886e-015	-9.06092e-015	-2.4533e-014	-1.96879e-014	-2.46344e-014	-2.55469e-014	-2.96084e-014	-3.03037e-014	-2.7942e-014	-3.29628e-014
-1.78975e-014	-2.82547e-014	-1.9743e-014	-1.2365e-014	-1.4103e-014	-2.4876e-014	-3.55841e-014	-2.53736e-014	-2.48403e-014	-2.44404e-014	-2.42822e-014	-2.2444e-014	-2.6342e-014	-2.16264e-014	-1.26059e-014	-9.57396e-015	-8.41669e-015	-2.42715e-014	-1.93108e-014	-2.42052e-014	-2.58225e-014	-2.93181e-014	-3.04223e-014	-2.76584e-014	-3.27013e-014
[truncated: 1,325 more rows]
