# Supplementary material for: Prominent gamma band activity during visual motion perception in early-stage Alzheimer’s disease
Source: PLoS One. 2022 Apr 18;17(4):e0266693. doi: 10.1371/journal.pone.0266693 (PMC9015152; doi:10.1371/journal.pone.0266693)
Supplement: S1 File — (ZIP) [file pone.0266693.s001.zip › PloseOneé╠âfü[â^âVü[âgùp/AD05 R hemisphere.txt]

1.17149e-015	5.52975e-015	-3.79887e-015	5.07727e-015	3.41803e-015	7.74724e-015	-5.0383e-015	-1.19338e-015	4.69296e-015	-5.11896e-015	-1.79183e-015	-4.61251e-015	8.70998e-015	-5.52951e-015	3.05038e-015	8.7988e-015	8.04049e-015	5.30743e-015	2.96551e-015	-1.87781e-015	-5.15878e-015	2.04888e-015	-3.77426e-015	-1.8249e-015	-1.22279e-015
1.12345e-015	5.22775e-015	-3.11973e-015	5.70432e-015	3.69629e-015	7.77688e-015	-4.59872e-015	-8.86554e-016	4.31082e-015	-5.06227e-015	-1.95867e-015	-4.57253e-015	8.67119e-015	-5.22322e-015	3.23796e-015	8.55721e-015	7.61358e-015	4.93632e-015	2.76429e-015	-1.88201e-015	-4.803e-015	1.70511e-015	-4.14149e-015	-1.74767e-015	-1.51918e-015
1.07524e-015	4.94013e-015	-2.44629e-015	6.33106e-015	3.96641e-015	7.81664e-015	-4.1408e-015	-5.83412e-016	3.93387e-015	-5.01007e-015	-2.12501e-015	-4.52734e-015	8.62079e-015	-4.90701e-015	3.4153e-015	8.32579e-015	7.16315e-015	4.56731e-015	2.5724e-015	-1.88879e-015	-4.44568e-015	1.35516e-015	-4.51833e-015	-1.66893e-015	-1.81773e-015
1.02688e-015	4.66847e-015	-1.78199e-015	6.95308e-015	4.22642e-015	7.86631e-015	-3.6663e-015	-2.87206e-016	3.56418e-015	-4.9624e-015	-2.2901e-015	-4.47701e-015	8.55786e-015	-4.58169e-015	3.58152e-015	8.10626e-015	6.69173e-015	4.20351e-015	2.39136e-015	-1.89764e-015	-4.08858e-015	1.00169e-015	-4.90255e-015	-1.58885e-015	-2.11629e-015
9.78622e-016	4.41387e-015	-1.12999e-015	7.56597e-015	4.47389e-015	7.92551e-015	-3.17677e-015	-1.77713e-018	3.20326e-015	-4.91939e-015	-2.45313e-015	-4.42143e-015	8.48126e-015	-4.24792e-015	3.73532e-015	7.90003e-015	6.20221e-015	3.84769e-015	2.22276e-015	-1.90752e-015	-3.73391e-015	6.47265e-016	-5.29188e-015	-1.50826e-015	-2.41303e-015
9.31317e-016	4.17709e-015	-4.93025e-016	8.16484e-015	4.70672e-015	7.99401e-015	-2.67403e-015	2.69602e-016	2.85247e-015	-4.88144e-015	-2.613e-015	-4.36077e-015	8.38944e-015	-3.90644e-015	3.87594e-015	7.70826e-015	5.69822e-015	3.50273e-015	2.06763e-015	-1.91747e-015	-3.38375e-015	2.9491e-016	-5.68393e-015	-1.42837e-015	-2.70554e-015
8.85409e-016	3.95887e-015	1.26276e-016	8.74517e-015	4.92326e-015	8.07114e-015	-2.16005e-015	5.23043e-016	2.51349e-015	-4.84864e-015	-2.76869e-015	-4.29548e-015	8.28182e-015	-3.55759e-015	4.00346e-015	7.53222e-015	5.18309e-015	3.17174e-015	1.92737e-015	-1.92646e-015	-3.04038e-015	-5.26917e-017	-6.07623e-015	-1.35001e-015	-2.99215e-015
8.41368e-016	3.75951e-015	7.2536e-016	9.30261e-015	5.12232e-015	8.1561e-015	-1.63699e-015	7.55219e-016	2.18697e-015	-4.82118e-015	-2.91959e-015	-4.22583e-015	8.15708e-015	-3.20196e-015	4.11726e-015	7.37248e-015	4.66021e-015	2.85694e-015	1.8031e-015	-1.93369e-015	-2.70607e-015	-3.92641e-016	-6.46626e-015	-1.27395e-015	-3.27189e-015
7.99186e-016	3.57913e-015	1.30251e-015	9.83234e-015	5.30244e-015	8.24846e-015	-1.10727e-015	9.63138e-016	1.87377e-015	-4.799e-015	-3.06487e-015	-4.15221e-015	8.01455e-015	-2.84034e-015	4.21733e-015	7.22974e-015	4.13342e-015	2.56091e-015	1.69571e-015	-1.93812e-015	-2.38366e-015	-7.22205e-016	-6.85155e-015	-1.20122e-015	-3.54315e-015
7.59409e-016	3.41764e-015	1.85586e-015	1.03308e-014	5.46253e-015	8.34752e-015	-5.7307e-016	1.14377e-015	1.57467e-015	-4.78194e-015	-3.20371e-015	-4.07503e-015	7.85337e-015	-2.47345e-015	4.30382e-015	7.10462e-015	3.60671e-015	2.286e-015	1.60615e-015	-1.93868e-015	-2.07545e-015	-1.03897e-015	-7.22907e-015	-1.13295e-015	-3.80424e-015
7.22304e-016	3.27422e-015	2.38399e-015	1.07946e-014	5.60191e-015	8.45263e-015	-3.64905e-017	1.29398e-015	1.29015e-015	-4.76978e-015	-3.33555e-015	-3.99508e-015	7.67345e-015	-2.10205e-015	4.37712e-015	6.99751e-015	3.08328e-015	2.03367e-015	1.53512e-015	-1.93415e-015	-1.78314e-015	-1.34032e-015	-7.59638e-015	-1.06991e-015	-4.05349e-015
6.87584e-016	3.14778e-015	2.88626e-015	1.12208e-014	5.72015e-015	8.56313e-015	4.99962e-016	1.41103e-015	1.02054e-015	-4.76251e-015	-3.46004e-015	-3.91287e-015	7.47464e-015	-1.72681e-015	4.43788e-015	6.90886e-015	2.56697e-015	1.80607e-015	1.48287e-015	-1.92399e-015	-1.50902e-015	-1.62354e-015	-7.95112e-015	-1.01288e-015	-4.28968e-015
6.55184e-016	3.03704e-015	3.36145e-015	1.16062e-014	5.81702e-015	8.67818e-015	1.03394e-015	1.49323e-015	7.65816e-016	-4.75984e-015	-3.5766e-015	-3.82929e-015	7.25633e-015	-1.34885e-015	4.48667e-015	6.83839e-015	2.06159e-015	1.60522e-015	1.44968e-015	-1.90777e-015	-1.25521e-015	-1.8865e-015	-8.29043e-015	-9.62412e-016	-4.5117e-015
6.24521e-016	2.94117e-015	3.80928e-015	1.1948e-014	5.89256e-015	8.7972e-015	1.56265e-015	1.53912e-015	5.25724e-016	-4.76167e-015	-3.68476e-015	-3.74497e-015	7.0184e-015	-9.69044e-016	4.52455e-015	6.7856e-015	1.57065e-015	1.43213e-015	1.43564e-015	-1.88433e-015	-1.02343e-015	-2.12736e-015	-8.61214e-015	-9.192e-016	-4.71831e-015
5.95612e-016	2.85872e-015	4.22991e-015	1.22442e-014	5.94706e-015	8.92004e-015	2.08407e-015	1.54668e-015	2.99644e-016	-4.76757e-015	-3.78422e-015	-3.66067e-015	6.76144e-015	-5.88055e-016	4.55246e-015	6.75039e-015	1.09781e-015	1.28791e-015	1.44056e-015	-1.85297e-015	-8.15364e-016	-2.34439e-015	-8.91417e-015	-8.84162e-016	-4.90886e-015
5.67922e-016	2.78786e-015	4.62367e-015	1.24937e-014	5.98173e-015	9.04613e-015	2.5955e-015	1.51457e-015	8.71313e-017	-4.77724e-015	-3.87432e-015	-3.5779e-015	6.48558e-015	-2.06302e-016	4.57185e-015	6.73172e-015	6.46725e-016	1.17325e-015	1.46421e-015	-1.813e-015	-6.32218e-016	-2.53597e-015	-9.19403e-015	-8.58065e-016	-5.08268e-015
5.41204e-016	2.72672e-015	4.99091e-015	1.26954e-014	5.99748e-015	9.17425e-015	3.09469e-015	1.44247e-015	-1.12842e-016	-4.79016e-015	-3.95472e-015	-3.49764e-015	6.19162e-015	1.75318e-016	4.58395e-015	6.72858e-015	2.20386e-016	1.0887e-015	1.50583e-015	-1.76443e-015	-4.75489e-016	-2.70096e-015	-9.45002e-015	-8.41619e-016	-5.23959e-015
5.15381e-016	2.67338e-015	5.33233e-015	1.28487e-014	5.99585e-015	9.30429e-015	3.57971e-015	1.33004e-015	-3.01501e-016	-4.80592e-015	-4.02558e-015	-3.42068e-015	5.88062e-015	5.56468e-016	4.59009e-015	6.74052e-015	-1.78335e-016	1.03455e-015	1.56455e-015	-1.70725e-015	-3.46034e-016	-2.83886e-015	-9.68083e-015	-8.35476e-016	-5.37934e-015
4.89616e-016	2.62575e-015	5.64871e-015	1.29539e-014	5.97873e-015	9.43631e-015	4.04832e-015	1.17794e-015	-4.80064e-016	-4.82395e-015	-4.08713e-015	-3.34852e-015	5.55352e-015	9.35969e-016	4.59206e-015	6.76671e-015	-5.46663e-016	1.01035e-015	1.63907e-015	-1.64182e-015	-2.4419e-016	-2.94893e-015	-9.88482e-015	-8.39515e-016	-5.50128e-015
4.63082e-016	2.58175e-015	5.94183e-015	1.30117e-014	5.94813e-015	9.57038e-015	4.49824e-015	9.86826e-016	-6.49281e-016	-4.8441e-015	-4.13929e-015	-3.28232e-015	5.21149e-015	1.31285e-015	4.59075e-015	6.80585e-015	-8.82114e-016	1.01508e-015	1.72816e-015	-1.5679e-015	-1.70805e-016	-3.03089e-015	-1.00607e-014	-8.54498e-016	-5.60566e-015
4.35145e-016	2.53921e-015	6.21292e-015	1.30229e-014	5.90596e-015	9.70638e-015	4.92743e-015	7.58087e-016	-8.10609e-016	-4.86554e-015	-4.18233e-015	-3.2232e-015	4.85544e-015	1.68647e-015	4.58822e-015	6.85673e-015	-1.18249e-015	1.04826e-015	1.83103e-015	-1.48602e-015	-1.25788e-016	-3.0852e-015	-1.02073e-014	-8.80533e-016	-5.69248e-015
4.04829e-016	2.49588e-015	6.46394e-015	1.29887e-014	5.85444e-015	9.84447e-015	5.33428e-015	4.93187e-016	-9.65915e-016	-4.88792e-015	-4.21616e-015	-3.17222e-015	4.48678e-015	2.05634e-015	4.58642e-015	6.91786e-015	-1.44656e-015	1.10876e-015	1.94664e-015	-1.39673e-015	-1.09344e-016	-3.11251e-015	-1.03237e-014	-9.18093e-016	-5.76205e-015
3.71221e-016	2.44975e-015	6.6969e-015	1.29115e-014	5.79644e-015	9.98457e-015	5.7172e-015	1.93957e-016	-1.11672e-015	-4.91068e-015	-4.24104e-015	-3.13095e-015	4.10757e-015	2.42127e-015	4.58686e-015	6.98793e-015	-1.67366e-015	1.1952e-015	2.07383e-015	-1.3007e-015	-1.21745e-016	-3.11321e-015	-1.04093e-014	-9.67426e-016	-5.81504e-015
3.33924e-016	2.39873e-015	6.91384e-015	1.27943e-014	5.73463e-015	1.01265e-014	6.07475e-015	-1.36749e-016	-1.26389e-015	-4.93316e-015	-4.25736e-015	-3.10046e-015	3.71966e-015	2.78087e-015	4.591e-015	7.06601e-015	-1.86307e-015	1.30555e-015	2.21041e-015	-1.19934e-015	-1.62633e-016	-3.08853e-015	-1.04641e-014	-1.02841e-015	-5.85246e-015
2.9196e-016	2.3413e-015	7.11693e-015	1.26399e-014	5.67164e-015	1.02705e-014	6.40565e-015	-4.96289e-016	-1.40924e-015	-4.95482e-015	-4.2657e-015	-3.08203e-015	3.32522e-015	3.13484e-015	4.60071e-015	7.15103e-015	-2.01464e-015	1.43793e-015	2.35477e-015	-1.09355e-015	-2.31031e-016	-3.04029e-015	-1.04878e-014	-1.10086e-015	-5.87537e-015
2.44383e-016	2.2751e-015	7.30827e-015	1.24517e-014	5.60958e-015	1.04171e-014	6.70917e-015	-8.81365e-016	-1.55399e-015	-4.97526e-015	-4.26665e-015	-3.07663e-015	2.92659e-015	3.48237e-015	4.61736e-015	7.24154e-015	-2.12766e-015	1.5902e-015	2.50555e-015	-9.83808e-016	-3.25568e-016	-2.96998e-015	-1.04807e-014	-1.18486e-015	-5.88487e-015
1.9022e-016	2.19812e-015	7.4897e-015	1.22336e-014	5.55108e-015	1.05666e-014	6.9844e-015	-1.28852e-015	-1.69928e-015	-4.99425e-015	-4.26086e-015	-3.08522e-015	2.52573e-015	3.82247e-015	4.64253e-015	7.33617e-015	-2.20281e-015	1.75974e-015	2.66083e-015	-8.71424e-016	-4.45229e-016	-2.87996e-015	-1.04432e-014	-1.2802e-015	-5.88178e-015
1.28305e-016	2.10883e-015	7.66322e-015	1.19902e-014	5.49883e-015	1.07195e-014	7.23062e-015	-1.71433e-015	-1.84658e-015	-5.01137e-015	-4.24894e-015	-3.10876e-015	2.12518e-015	4.15457e-015	4.67748e-015	7.43423e-015	-2.24151e-015	1.9444e-015	2.81902e-015	-7.57805e-016	-5.88915e-016	-2.77251e-015	-1.03761e-014	-1.38668e-015	-5.86768e-015
5.80086e-017	2.00625e-015	7.83061e-015	1.17256e-014	5.45535e-015	1.08758e-014	7.44725e-015	-2.15486e-015	-1.99677e-015	-5.02603e-015	-4.23139e-015	-3.14797e-015	1.72701e-015	4.47876e-015	4.72358e-015	7.53515e-015	-2.245e-015	2.14145e-015	2.97826e-015	-6.44525e-016	-7.55141e-016	-2.65015e-015	-1.02802e-014	-1.50432e-015	-5.84375e-015
-2.17847e-017	1.88957e-015	7.99375e-015	1.14444e-014	5.42332e-015	1.10356e-014	7.6343e-015	-2.60616e-015	-2.15075e-015	-5.03823e-015	-4.20906e-015	-3.20342e-015	1.33326e-015	4.79459e-015	4.7816e-015	7.63724e-015	-2.21467e-015	2.34807e-015	3.13711e-015	-5.33437e-016	-9.419e-016	-2.51531e-015	-1.01568e-014	-1.63267e-015	-5.81149e-015
-1.11355e-016	1.75811e-015	8.15464e-015	1.11512e-014	5.40503e-015	1.11993e-014	7.79147e-015	-3.06408e-015	-2.30966e-015	-5.04771e-015	-4.18278e-015	-3.27564e-015	9.4627e-016	5.1013e-015	4.85257e-015	7.73969e-015	-2.15223e-015	2.56148e-015	3.2945e-015	-4.25688e-016	-1.14678e-015	-2.37084e-015	-1.00071e-014	-1.77123e-015	-5.77281e-015
-2.10821e-016	1.61129e-015	8.31495e-015	1.08509e-014	5.40264e-015	1.13675e-014	7.91893e-015	-3.52447e-015	-2.47402e-015	-5.05449e-015	-4.15336e-015	-3.36544e-015	5.68639e-016	5.39892e-015	4.93771e-015	7.84203e-015	-2.05946e-015	2.77843e-015	3.449e-015	-3.22377e-016	-1.36752e-015	-2.2197e-015	-9.83281e-015	-1.91951e-015	-5.72906e-015
-3.20893e-016	1.44889e-015	8.47594e-015	1.05489e-014	5.41805e-015	1.15406e-014	8.01759e-015	-3.98342e-015	-2.64436e-015	-5.05803e-015	-4.12139e-015	-3.47278e-015	2.02119e-016	5.68753e-015	5.03741e-015	7.94394e-015	-1.93914e-015	2.9964e-015	3.59922e-015	-2.248e-016	-1.60203e-015	-2.06464e-015	-9.63564e-015	-2.07737e-015	-5.68205e-015
-4.41557e-016	1.2713e-015	8.63945e-015	1.02499e-014	5.45283e-015	1.17191e-014	8.0877e-015	-4.43718e-015	-2.82033e-015	-5.05842e-015	-4.08788e-015	-3.59766e-015	-1.51322e-016	5.96719e-015	5.15221e-015	8.04502e-015	-1.79375e-015	3.21272e-015	3.74383e-015	-1.34207e-016	-1.8478e-015	-1.90818e-015	-9.41744e-015	-2.24428e-015	-5.63331e-015
-5.73046e-016	1.07857e-015	8.80656e-015	9.95898e-015	5.50812e-015	1.19035e-014	8.13012e-015	-4.88143e-015	-3.00218e-015	-5.05583e-015	-4.05367e-015	-3.73994e-015	-4.89797e-016	6.23728e-015	5.28223e-015	8.14477e-015	-1.62648e-015	3.42459e-015	3.88219e-015	-5.16576e-017	-2.10297e-015	-1.75349e-015	-9.1804e-015	-2.41947e-015	-5.58488e-015
-7.14921e-016	8.71643e-016	8.97769e-015	9.68095e-015	5.58531e-015	1.20933e-014	8.14672e-015	-5.31247e-015	-3.18976e-015	-5.05033e-015	-4.01937e-015	-3.89917e-015	-8.11248e-016	6.49789e-015	5.42779e-015	8.24314e-015	-1.44062e-015	3.62946e-015	4.01335e-015	2.19393e-017	-2.36498e-015	-1.60293e-015	-8.92646e-015	-2.6028e-015	-5.53804e-015
-8.67248e-016	6.51418e-016	9.15414e-015	9.42043e-015	5.685e-015	1.22885e-014	8.13887e-015	-5.72708e-015	-3.38248e-015	-5.04176e-015	-3.98585e-015	-4.07482e-015	-1.11385e-015	6.74924e-015	5.58927e-015	8.3402e-015	-1.23886e-015	3.82502e-015	4.136e-015	8.60718e-017	-2.63157e-015	-1.45908e-015	-8.65815e-015	-2.79371e-015	-5.49446e-015
-1.0298e-015	4.19098e-016	9.33684e-015	9.18174e-015	5.80753e-015	1.24892e-014	8.10804e-015	-6.12248e-015	-3.57959e-015	-5.03002e-015	-3.95418e-015	-4.26636e-015	-1.39601e-015	6.99074e-015	5.76614e-015	8.4357e-015	-1.02458e-015	4.00874e-015	4.24977e-015	1.39906e-016	-2.8996e-015	-1.3246e-015	-8.37744e-015	-2.99174e-015	-5.45581e-015
-1.20185e-015	1.76267e-016	9.52562e-015	8.96917e-015	5.95346e-015	1.26954e-014	8.05559e-015	-6.49621e-015	-3.78016e-015	-5.01545e-015	-3.92485e-015	-4.47299e-015	-1.65644e-015	7.2226e-015	5.95813e-015	8.52982e-015	-8.01197e-016	4.17836e-015	4.3545e-015	1.82617e-016	-3.16636e-015	-1.20173e-015	-8.08675e-015	-3.19604e-015	-5.42364e-015
-1.38203e-015	-7.57952e-017	9.72063e-015	8.787e-015	6.1224e-015	1.29067e-014	7.98358e-015	-6.84547e-015	-3.98345e-015	-4.99825e-015	-3.8984e-015	-4.69334e-015	-1.89432e-015	7.4452e-015	6.16452e-015	8.62268e-015	-5.71315e-016	4.33203e-015	4.44936e-015	2.13873e-016	-3.42912e-015	-1.09221e-015	-7.78855e-015	-3.40615e-015	-5.39967e-015
-1.57007e-015	-3.35437e-016	9.92223e-015	8.63827e-015	6.31392e-015	1.31228e-014	7.89412e-015	-7.1683e-015	-4.18887e-015	-4.97849e-015	-3.87552e-015	-4.92634e-015	-2.10866e-015	7.65867e-015	6.38508e-015	8.71408e-015	-3.3778e-016	4.46827e-015	4.53399e-015	2.33938e-016	-3.6855e-015	-9.97543e-016	-7.48506e-015	-3.62119e-015	-5.38499e-015
-1.76419e-015	-6.00062e-016	1.01299e-014	8.52617e-015	6.52734e-015	1.3343e-014	7.78899e-015	-7.46275e-015	-4.39471e-015	-4.95643e-015	-3.85705e-015	-5.17048e-015	-2.29898e-015	7.86305e-015	6.61927e-015	8.80419e-015	-1.03728e-016	4.58546e-015	4.60832e-015	2.4308e-016	-3.93328e-015	-9.19183e-016	-7.17825e-015	-3.8409e-015	-5.38065e-015
-1.96331e-015	-8.68077e-016	1.0344e-014	8.4533e-015	6.76156e-015	1.35679e-014	7.67015e-015	-7.72748e-015	-4.59911e-015	-4.93184e-015	-3.84337e-015	-5.42435e-015	-2.46497e-015	8.05879e-015	6.86603e-015	8.89349e-015	1.27608e-016	4.68246e-015	4.67207e-015	2.41769e-016	-4.17026e-015	-8.58588e-016	-6.87064e-015	-4.06438e-015	-5.38782e-015
-2.16597e-015	-1.13698e-015	1.05639e-014	8.42214e-015	7.01523e-015	1.37967e-014	7.53999e-015	-7.96154e-015	-4.80059e-015	-4.90462e-015	-3.83483e-015	-5.68609e-015	-2.60631e-015	8.24643e-015	7.12397e-015	8.98236e-015	3.5415e-016	4.75826e-015	4.72546e-015	2.31357e-016	-4.39427e-015	-8.16069e-016	-6.56433e-015	-4.29125e-015	-5.40681e-015
-2.37101e-015	-1.4043e-015	1.07898e-014	8.43449e-015	7.28701e-015	1.40286e-014	7.40063e-015	-8.16409e-015	-4.99752e-015	-4.87517e-015	-3.83177e-015	-5.95402e-015	-2.7231e-015	8.42656e-015	7.39229e-015	9.07149e-015	5.73177e-016	4.81199e-015	4.76839e-015	2.12913e-016	-4.6028e-015	-7.92103e-016	-6.26132e-015	-4.52102e-015	-5.43869e-015
-2.57666e-015	-1.66779e-015	1.10207e-014	8.49171e-015	7.57526e-015	1.42628e-014	7.25466e-015	-8.3349e-015	-5.18813e-015	-4.84358e-015	-3.8346e-015	-6.2259e-015	-2.81536e-015	8.59931e-015	7.66994e-015	9.16104e-015	7.82428e-016	4.84399e-015	4.80109e-015	1.87437e-016	-4.79407e-015	-7.86912e-016	-5.96381e-015	-4.75262e-015	-5.48417e-015
-2.78113e-015	-1.92501e-015	1.12562e-014	8.59504e-015	7.87828e-015	1.44987e-014	7.10484e-015	-8.47412e-015	-5.37065e-015	-4.81e-015	-3.84348e-015	-6.49968e-015	-2.88437e-015	8.76527e-015	7.95612e-015	9.25132e-015	9.80552e-016	4.85415e-015	4.82393e-015	1.5695e-016	-4.96688e-015	-8.00542e-016	-5.67342e-015	-4.98578e-015	-5.54348e-015
-2.9821e-015	-2.17359e-015	1.14953e-014	8.74429e-015	8.19391e-015	1.47356e-014	6.9531e-015	-8.58258e-015	-5.54345e-015	-4.77431e-015	-3.85836e-015	-6.77271e-015	-2.9306e-015	8.92445e-015	8.24959e-015	9.34234e-015	1.1655e-015	4.84213e-015	4.83701e-015	1.22924e-016	-5.11975e-015	-8.32683e-016	-5.39157e-015	-5.21972e-015	-5.61713e-015
-3.17732e-015	-2.41131e-015	1.17374e-014	8.93922e-015	8.52017e-015	1.49722e-014	6.80154e-015	-8.66115e-015	-5.70498e-015	-4.73658e-015	-3.87917e-015	-7.04282e-015	-2.95537e-015	9.07726e-015	8.54859e-015	9.43417e-015	1.33617e-015	4.80828e-015	4.84072e-015	8.67592e-017	-5.25118e-015	-8.81953e-016	-5.11969e-015	-5.45377e-015	-5.7051e-015
-3.36524e-015	-2.63626e-015	1.19819e-014	9.17934e-015	8.85494e-015	1.52082e-014	6.65286e-015	-8.71114e-015	-5.85376e-015	-4.69652e-015	-3.90607e-015	-7.30761e-015	-2.95981e-015	9.22392e-015	8.85215e-015	9.52682e-015	1.4914e-015	4.75306e-015	4.83543e-015	5.08027e-017	-5.35998e-015	-9.47526e-016	-4.85936e-015	-5.68754e-015	-5.80654e-015
-3.54381e-015	-2.84622e-015	1.22275e-014	9.4636e-015	9.19558e-015	1.54427e-014	6.50985e-015	-8.73367e-015	-5.98831e-015	-4.65405e-015	-3.93897e-015	-7.565e-015	-2.94484e-015	9.36466e-015	9.15915e-015	9.6202e-015	1.63016e-015	4.67783e-015	4.82164e-015	1.75279e-017	-5.44553e-015	-1.02768e-015	-4.61158e-015	-5.92058e-015	-5.92101e-015
-3.71069e-015	-3.03952e-015	1.24738e-014	9.79021e-015	9.53961e-015	1.56751e-014	6.37444e-015	-8.72994e-015	-6.10706e-015	-4.60885e-015	-3.97759e-015	-7.81277e-015	-2.91246e-015	9.49983e-015	9.46793e-015	9.71408e-015	1.75203e-015	4.58345e-015	4.79951e-015	-1.05194e-017	-5.5075e-015	-1.12098e-015	-4.37731e-015	-6.15205e-015	-6.04837e-015
-3.86374e-015	-3.21451e-015	1.27202e-014	1.01572e-014	9.88478e-015	1.59046e-014	6.24804e-015	-8.70176e-015	-6.20837e-015	-4.56047e-015	-4.02173e-015	-8.04818e-015	-2.86483e-015	9.6301e-015	9.77711e-015	9.80801e-015	1.85683e-015	4.4712e-015	4.76944e-015	-3.09064e-017	-5.5456e-015	-1.22586e-015	-4.15684e-015	-6.38101e-015	-6.18784e-015
-4.00095e-015	-3.36949e-015	1.29655e-014	1.05627e-014	1.02291e-014	1.61304e-014	6.13298e-015	-8.65117e-015	-6.29113e-015	-4.50859e-015	-4.07087e-015	-8.26883e-015	-2.80329e-015	9.75499e-015	1.00853e-014	9.90193e-015	1.94492e-015	4.34214e-015	4.73205e-015	-4.12473e-017	-5.55947e-015	-1.34007e-015	-3.95087e-015	-6.60704e-015	-6.33823e-015
-4.12028e-015	-3.50301e-015	1.32089e-014	1.10039e-014	1.05709e-014	1.63518e-014	6.03167e-015	-8.58055e-015	-6.3545e-015	-4.45322e-015	-4.12469e-015	-8.4723e-015	-2.72979e-015	9.87509e-015	1.03913e-014	9.99528e-015	2.01669e-015	4.1978e-015	4.68751e-015	-3.96211e-017	-5.54925e-015	-1.46139e-015	-3.75989e-015	-6.82948e-015	-6.49873e-015
-4.22031e-015	-3.61462e-015	1.34496e-014	1.14773e-014	1.09079e-014	1.65682e-014	5.94576e-015	-8.49176e-015	-6.39824e-015	-4.39357e-015	-4.18269e-015	-8.65654e-015	-2.64642e-015	9.99023e-015	1.06938e-014	1.00869e-014	2.07255e-015	4.04018e-015	4.63608e-015	-2.35279e-017	-5.51518e-015	-1.58797e-015	-3.58404e-015	-7.04742e-015	-6.6686e-015
-4.29912e-015	-3.70356e-015	1.36867e-014	1.19796e-014	1.12385e-014	1.67788e-014	5.87678e-015	-8.38625e-015	-6.42163e-015	-4.32936e-015	-4.24427e-015	-8.81953e-015	-2.55451e-015	1.01005e-014	1.09914e-014	1.01765e-014	2.11301e-015	3.87084e-015	4.57803e-015	9.02649e-018	-5.45759e-015	-1.71733e-015	-3.4235e-015	-7.26024e-015	-6.84661e-015
-4.35482e-015	-3.76966e-015	1.39197e-014	1.25076e-014	1.15605e-014	1.69829e-014	5.82567e-015	-8.26567e-015	-6.42416e-015	-4.26007e-015	-4.30897e-015	-8.95877e-015	-2.45651e-015	1.02058e-014	1.12826e-014	1.02631e-014	2.13895e-015	3.69122e-015	4.51351e-015	6.02734e-017	-5.37765e-015	-1.84673e-015	-3.27811e-015	-7.46728e-015	-7.03104e-015
-4.38661e-015	-3.8123e-015	1.41475e-014	1.30574e-014	1.18724e-014	1.71802e-014	5.79341e-015	-8.13236e-015	-6.40551e-015	-4.18533e-015	-4.37608e-015	-9.07254e-015	-2.35414e-015	1.03058e-014	1.15663e-014	1.03458e-014	2.15153e-015	3.50314e-015	4.44326e-015	1.31843e-016	-5.27629e-015	-1.97346e-015	-3.14744e-015	-7.66757e-015	-7.22006e-015
-4.39327e-015	-3.83187e-015	1.43696e-014	1.36255e-014	1.21728e-014	1.73705e-014	5.78109e-015	-7.98786e-015	-6.36569e-015	-4.10474e-015	-4.44494e-015	-9.15938e-015	-2.24951e-015	1.04002e-014	1.18414e-014	1.04234e-014	2.15197e-015	3.30817e-015	4.36732e-015	2.25395e-016	-5.15458e-015	-2.09563e-015	-3.03112e-015	-7.86054e-015	-7.41202e-015
-4.37383e-015	-3.82868e-015	1.45855e-014	1.42076e-014	1.24602e-014	1.75534e-014	5.78957e-015	-7.83389e-015	-6.30484e-015	-4.01787e-015	-4.51459e-015	-9.2178e-015	-2.14435e-015	1.04881e-014	1.21066e-014	1.04946e-014	2.14111e-015	3.10795e-015	4.28569e-015	3.42272e-016	-5.01414e-015	-2.21113e-015	-2.92838e-015	-8.04522e-015	-7.60517e-015
-4.32787e-015	-3.80352e-015	1.47944e-014	1.48e-014	1.27338e-014	1.77291e-014	5.81926e-015	-7.67218e-015	-6.22305e-015	-3.92428e-015	-4.58425e-015	-9.24659e-015	-2.04045e-015	1.05691e-014	1.23602e-014	1.05586e-014	2.12001e-015	2.90397e-015	4.19852e-015	4.83457e-016	-4.85645e-015	-2.31794e-015	-2.83855e-015	-8.2209e-015	-7.79764e-015
-4.25479e-015	-3.75677e-015	1.49952e-014	1.53983e-014	1.29928e-014	1.78973e-014	5.87078e-015	-7.50432e-015	-6.1214e-015	-3.82346e-015	-4.65307e-015	-9.24493e-015	-1.93944e-015	1.06427e-014	1.26013e-014	1.06141e-014	2.08984e-015	2.69773e-015	4.10555e-015	6.49347e-016	-4.68326e-015	-2.41408e-015	-2.76097e-015	-8.38634e-015	-7.98768e-015
-4.15461e-015	-3.6897e-015	1.51876e-014	1.59981e-014	1.32365e-014	1.80581e-014	5.94423e-015	-7.33102e-015	-6.00076e-015	-3.71496e-015	-4.72003e-015	-9.21187e-015	-1.84265e-015	1.07079e-014	1.28287e-014	1.06598e-014	2.05179e-015	2.49073e-015	4.00715e-015	8.40498e-016	-4.49617e-015	-2.49748e-015	-2.69439e-015	-8.54065e-015	-8.17336e-015
-4.02738e-015	-3.60357e-015	1.53706e-014	1.65955e-014	1.34649e-014	1.82116e-014	6.03988e-015	-7.15295e-015	-5.86207e-015	-3.59843e-015	-4.78469e-015	-9.1473e-015	-1.75136e-015	1.07637e-014	1.30421e-014	1.06947e-014	2.007e-015	2.28435e-015	3.90357e-015	1.0567e-015	-4.29695e-015	-2.56668e-015	-2.63791e-015	-8.68328e-015	-8.35255e-015
-3.87377e-015	-3.50044e-015	1.55435e-014	1.71864e-014	1.36774e-014	1.83577e-014	6.15665e-015	-6.97055e-015	-5.70647e-015	-3.47369e-015	-4.84628e-015	-9.05041e-015	-1.66697e-015	1.08097e-014	1.32402e-014	1.07177e-014	1.95636e-015	2.07925e-015	3.79466e-015	1.29728e-015	-4.08752e-015	-2.62056e-015	-2.5903e-015	-8.81366e-015	-8.52389e-015
-3.69427e-015	-3.38213e-015	1.57056e-014	1.77667e-014	1.38741e-014	1.84962e-014	6.29405e-015	-6.78442e-015	-5.53513e-015	-3.34044e-015	-4.90364e-015	-8.92115e-015	-1.59058e-015	1.08449e-014	1.34221e-014	1.07273e-014	1.90114e-015	1.87698e-015	3.68085e-015	1.56159e-015	-3.86985e-015	-2.6581e-015	-2.55044e-015	-8.93089e-015	-8.68502e-015
-3.48939e-015	-3.25058e-015	1.58569e-014	1.83327e-014	1.40545e-014	1.86274e-014	6.45163e-015	-6.59471e-015	-5.34974e-015	-3.19885e-015	-4.95602e-015	-8.75985e-015	-1.5229e-015	1.08684e-014	1.35871e-014	1.07226e-014	1.84173e-015	1.67787e-015	3.56235e-015	1.84896e-015	-3.64566e-015	-2.67849e-015	-2.51715e-015	-9.03433e-015	-8.83439e-015
-3.25979e-015	-3.10732e-015	1.59965e-014	1.88809e-014	1.42187e-014	1.87513e-014	6.62834e-015	-6.4013e-015	-5.15163e-015	-3.04888e-015	-5.00286e-015	-8.567e-015	-1.46442e-015	1.08792e-014	1.37344e-014	1.0703e-014	1.77903e-015	1.4828e-015	3.43944e-015	2.15756e-015	-3.4169e-015	-2.68147e-015	-2.4893e-015	-9.12363e-015	-8.96992e-015
-3.0071e-015	-2.95449e-015	1.61234e-014	1.94077e-014	1.43672e-014	1.88689e-014	6.82302e-015	-6.20418e-015	-4.94229e-015	-2.89045e-015	-5.04345e-015	-8.34357e-015	-1.41568e-015	1.08767e-014	1.38632e-014	1.06678e-014	1.71297e-015	1.29244e-015	3.31256e-015	2.48527e-015	-3.18573e-015	-2.66685e-015	-2.46565e-015	-9.19806e-015	-9.08988e-015
-2.73302e-015	-2.79402e-015	1.62372e-014	1.99106e-014	1.45002e-014	1.89802e-014	7.03407e-015	-6.00285e-015	-4.7235e-015	-2.72407e-015	-5.07685e-015	-8.09016e-015	-1.37692e-015	1.08602e-014	1.39726e-014	1.06164e-014	1.64412e-015	1.10715e-015	3.18233e-015	2.82999e-015	-2.95402e-015	-2.63446e-015	-2.44469e-015	-9.25684e-015	-9.19271e-015
-2.4393e-015	-2.62799e-015	1.63372e-014	2.03865e-014	1.46182e-014	1.90855e-014	7.25974e-015	-5.7969e-015	-4.49672e-015	-2.55012e-015	-5.10214e-015	-7.80787e-015	-1.34766e-015	1.08289e-014	1.40623e-014	1.05486e-014	1.57258e-015	9.27112e-016	3.04928e-015	3.18912e-015	-2.7231e-015	-2.58498e-015	-2.42551e-015	-9.29916e-015	-9.2767e-015
-2.12785e-015	-2.45875e-015	1.64228e-014	2.08329e-014	1.47217e-014	1.91853e-014	7.49837e-015	-5.58504e-015	-4.26358e-015	-2.36886e-015	-5.11865e-015	-7.49835e-015	-1.32769e-015	1.07819e-014	1.41318e-014	1.0464e-014	1.49806e-015	7.53001e-016	2.91372e-015	3.55952e-015	-2.495e-015	-2.51908e-015	-2.40724e-015	-9.32455e-015	-9.34048e-015
-1.80063e-015	-2.28838e-015	1.64936e-014	2.12478e-014	1.48113e-014	1.92804e-014	7.74828e-015	-5.36645e-015	-4.02569e-015	-2.18093e-015	-5.12567e-015	-7.16353e-015	-1.3168e-015	1.07182e-014	1.41806e-014	1.03629e-014	1.42051e-015	5.85074e-016	2.77624e-015	3.93804e-015	-2.27066e-015	-2.43761e-015	-2.38866e-015	-9.33271e-015	-9.38267e-015
-1.45984e-015	-2.11895e-015	1.65491e-014	2.1629e-014	1.48875e-014	1.93708e-014	8.00713e-015	-5.14091e-015	-3.78426e-015	-1.98683e-015	-5.12215e-015	-6.80507e-015	-1.31418e-015	1.06373e-014	1.4209e-014	1.02451e-014	1.3399e-015	4.22888e-016	2.63795e-015	4.32105e-015	-2.05109e-015	-2.34181e-015	-2.36857e-015	-9.3238e-015	-9.40213e-015
-1.10753e-015	-1.95224e-015	1.65887e-014	2.19751e-014	1.49504e-014	1.94566e-014	8.27267e-015	-4.90737e-015	-3.5411e-015	-1.78752e-015	-5.10776e-015	-6.42482e-015	-1.31942e-015	1.05388e-014	1.42171e-014	1.01112e-014	1.25523e-015	2.66049e-016	2.4998e-015	4.70458e-015	-1.8379e-015	-2.23315e-015	-2.34569e-015	-9.29765e-015	-9.39775e-015
-7.45806e-016	-1.78982e-015	1.66124e-014	2.2285e-014	1.5001e-014	1.95382e-014	8.54318e-015	-4.66514e-015	-3.29768e-015	-1.58357e-015	-5.08198e-015	-6.02512e-015	-1.33207e-015	1.04225e-014	1.42046e-014	9.962e-015	1.16597e-015	1.14588e-016	2.36213e-015	5.08477e-015	-1.63185e-015	-2.11314e-015	-2.31942e-015	-9.25429e-015	-9.36882e-015
-3.77665e-016	-1.63355e-015	1.66195e-014	2.25573e-014	1.50394e-014	1.96158e-014	8.81627e-015	-4.41336e-015	-3.0553e-015	-1.37639e-015	-5.04442e-015	-5.60863e-015	-1.35085e-015	1.02884e-014	1.41719e-014	9.7985e-015	1.07194e-015	-3.16294e-017	2.22587e-015	5.458e-015	-1.43409e-015	-1.98385e-015	-2.28905e-015	-9.19356e-015	-9.3145e-015
-4.962e-018	-1.48494e-015	1.66097e-014	2.27915e-014	1.50658e-014	1.96885e-014	9.0892e-015	-4.15153e-015	-2.81462e-015	-1.1671e-015	-4.99458e-015	-5.1776e-015	-1.37428e-015	1.01358e-014	1.4119e-014	9.62167e-015	9.72007e-016	-1.72894e-016	2.09218e-015	5.82031e-015	-1.24537e-015	-1.8471e-015	-2.2537e-015	-9.11538e-015	-9.2346e-015
3.70213e-016	-1.34494e-015	1.65828e-014	2.29866e-014	1.50802e-014	1.97566e-014	9.35951e-015	-3.87888e-015	-2.57712e-015	-9.56929e-016	-4.93198e-015	-4.73439e-015	-1.40092e-015	9.96521e-015	1.40464e-014	9.43254e-015	8.65094e-016	-3.09218e-016	1.96191e-015	6.16817e-015	-1.06594e-015	-1.70465e-015	-2.21325e-015	-9.02072e-015	-9.12951e-015
7.45528e-016	-1.21443e-015	1.65386e-014	2.31428e-014	1.50831e-014	1.982e-014	9.62469e-015	-3.5952e-015	-2.34394e-015	-7.47368e-016	-4.85629e-015	-4.28173e-015	-1.43008e-015	9.77673e-015	1.39546e-014	9.23228e-015	7.5048e-016	-4.41047e-016	1.83626e-015	6.49804e-015	-8.9628e-016	-1.55854e-015	-2.16712e-015	-8.91015e-015	-8.99907e-015
1.11878e-015	-1.09451e-015	1.64771e-014	2.32602e-014	1.50746e-014	1.98783e-014	9.88225e-015	-3.30049e-015	-2.11581e-015	-5.39438e-016	-4.76733e-015	-3.82221e-015	-1.46042e-015	9.57084e-015	1.38443e-014	9.02296e-015	6.27202e-016	-5.68868e-016	1.71626e-015	6.80571e-015	-7.36358e-016	-1.41033e-015	-2.11484e-015	-8.78392e-015	-8.84322e-015
1.48807e-015	-9.85959e-016	1.63986e-014	2.33394e-014	1.50547e-014	1.99311e-014	1.01299e-014	-2.99486e-015	-1.89324e-015	-3.34655e-016	-4.66485e-015	-3.35872e-015	-1.49042e-015	9.34812e-015	1.37165e-014	8.80662e-015	4.94291e-016	-6.92954e-016	1.60259e-015	7.08835e-015	-5.86006e-016	-1.26209e-015	-2.05648e-015	-8.64284e-015	-8.66261e-015
1.85164e-015	-8.89696e-016	1.63034e-014	2.33808e-014	1.50233e-014	1.99778e-014	1.03652e-014	-2.67869e-015	-1.67677e-015	-1.34506e-016	-4.54852e-015	-2.8938e-015	-1.51894e-015	9.10937e-015	1.35724e-014	8.58464e-015	3.51274e-016	-8.13427e-016	1.49651e-015	7.34277e-015	-4.45205e-016	-1.11538e-015	-1.99179e-015	-8.48704e-015	-8.45781e-015
2.20745e-015	-8.05218e-016	1.61913e-014	2.33855e-014	1.49795e-014	2.00179e-014	1.05857e-014	-2.35246e-015	-1.4669e-015	5.98773e-017	-4.41874e-015	-2.42985e-015	-1.54459e-015	8.85601e-015	1.34133e-014	8.35928e-015	1.97286e-016	-9.30736e-016	1.39878e-015	7.5659e-015	-3.13537e-016	-9.7197e-016	-1.92031e-015	-8.31816e-015	-8.22937e-015
2.55377e-015	-7.32461e-016	1.60628e-014	2.33549e-014	1.49232e-014	2.00508e-014	1.07896e-014	-2.01755e-015	-1.26405e-015	2.46787e-016	-4.27565e-015	-1.96972e-015	-1.56566e-015	8.58909e-015	1.32411e-014	8.13244e-015	3.13044e-017	-1.04492e-015	1.31031e-015	7.75483e-015	-1.90304e-016	-8.33914e-016	-1.84234e-015	-8.13703e-015	-7.97903e-015
2.8893e-015	-6.7118e-016	1.59189e-014	2.32904e-014	1.48536e-014	2.00758e-014	1.09745e-014	-1.67547e-015	-1.06853e-015	4.24651e-016	-4.11924e-015	-1.51556e-015	-1.58102e-015	8.30983e-015	1.30571e-014	7.90625e-015	-1.47012e-016	-1.15604e-015	1.23207e-015	7.90746e-015	-7.50218e-017	-7.02525e-016	-1.75804e-015	-7.94456e-015	-7.70777e-015
3.21259e-015	-6.20697e-016	1.57605e-014	2.31939e-014	1.47701e-014	2.00917e-014	1.11389e-014	-1.32778e-015	-8.80359e-016	5.9229e-016	-3.94954e-015	-1.06977e-015	-1.58926e-015	8.01993e-015	1.28624e-014	7.68301e-015	-3.37835e-016	-1.26393e-015	1.1649e-015	8.0218e-015	3.28543e-017	-5.79185e-016	-1.66736e-015	-7.74234e-015	-7.41746e-015
3.52267e-015	-5.80197e-016	1.55886e-014	2.30671e-014	1.46725e-014	2.00975e-014	1.12799e-014	-9.76302e-016	-6.992e-016	7.48247e-016	-3.76697e-015	-6.3469e-016	-1.58963e-015	7.72138e-015	1.26588e-014	7.46487e-015	-5.41613e-016	-1.36798e-015	1.10904e-015	8.09659e-015	1.3357e-016	-4.6504e-016	-1.57079e-015	-7.53181e-015	-7.10945e-015
3.81863e-015	-5.4926e-016	1.54041e-014	2.29115e-014	1.45601e-014	2.0092e-014	1.13964e-014	-6.22579e-016	-5.25038e-016	8.91633e-016	-3.57187e-015	-2.12344e-016	-1.5805e-015	7.41595e-015	1.24474e-014	7.25349e-015	-7.58073e-016	-1.46798e-015	1.06516e-015	8.13041e-015	2.28344e-016	-3.61004e-016	-1.46866e-015	-7.31416e-015	-6.78571e-015
4.09988e-015	-5.27112e-016	1.52081e-014	2.27294e-014	1.44317e-014	2.00741e-014	1.14862e-014	-2.69123e-016	-3.57666e-016	1.02135e-015	-3.36441e-015	1.95277e-016	-1.56102e-015	7.10526e-015	1.223e-014	7.05042e-015	-9.86953e-016	-1.56427e-015	1.0337e-015	8.12261e-015	3.18144e-016	-2.67534e-016	-1.36126e-015	-7.09081e-015	-6.44793e-015
4.36566e-015	-5.1245e-016	1.5002e-014	2.25229e-014	1.42871e-014	2.00426e-014	1.15479e-014	8.10797e-017	-1.96797e-016	1.13647e-015	-3.14519e-015	5.86491e-016	-1.53057e-015	6.79133e-015	1.20084e-014	6.85749e-015	-1.22823e-015	-1.656e-015	1.01515e-015	8.07337e-015	4.03375e-016	-1.85044e-016	-1.24921e-015	-6.86344e-015	-6.09792e-015
4.61552e-015	-5.03946e-016	1.47874e-014	2.22943e-014	1.41253e-014	1.99969e-014	1.15797e-014	4.25487e-016	-4.24972e-017	1.23637e-015	-2.91481e-015	9.59861e-016	-1.48882e-015	6.47634e-015	1.17852e-014	6.6765e-015	-1.48111e-015	-1.74247e-015	1.00929e-015	7.98324e-015	4.85026e-016	-1.13878e-016	-1.13328e-015	-6.63361e-015	-5.73852e-015
4.84964e-015	-5.00321e-016	1.45659e-014	2.20459e-014	1.39455e-014	1.99358e-014	1.15806e-014	7.61465e-016	1.053e-016	1.3206e-015	-2.67411e-015	1.31376e-015	-1.43527e-015	6.16179e-015	1.15617e-014	6.50919e-015	-1.74499e-015	-1.82332e-015	1.016e-015	7.85284e-015	5.63868e-016	-5.39027e-017	-1.01383e-015	-6.4028e-015	-5.37185e-015
5.06815e-015	-5.00209e-016	1.43387e-014	2.17799e-014	1.37472e-014	1.9858e-014	1.15495e-014	1.08605e-015	2.46726e-016	1.38847e-015	-2.42401e-015	1.64701e-015	-1.36945e-015	5.8499e-015	1.13392e-014	6.35657e-015	-2.01893e-015	-1.89791e-015	1.0349e-015	7.68386e-015	6.40695e-016	-4.95492e-018	-8.91629e-016	-6.172e-015	-5.0002e-015
5.2716e-015	-5.02536e-016	1.4108e-014	2.14986e-014	1.35301e-014	1.97626e-014	1.14859e-014	1.39617e-015	3.82104e-016	1.43952e-015	-2.16553e-015	1.95836e-015	-1.29101e-015	5.54264e-015	1.11197e-014	6.22011e-015	-2.30192e-015	-1.96519e-015	1.06543e-015	7.47789e-015	7.16324e-016	3.38684e-017	-7.67338e-016	-5.94288e-015	-4.62639e-015
5.46022e-015	-5.05524e-016	1.3875e-014	2.12044e-014	1.32942e-014	1.9649e-014	1.13893e-014	1.68897e-015	5.1199e-016	1.47376e-015	-1.89986e-015	2.24697e-015	-1.19997e-015	5.24229e-015	1.09046e-014	6.10061e-015	-2.59248e-015	-2.02471e-015	1.1068e-015	7.23731e-015	7.90829e-016	6.31508e-017	-6.41493e-016	-5.71666e-015	-4.2529e-015
5.63457e-015	-5.07818e-016	1.36411e-014	2.09e-014	1.30389e-014	1.95165e-014	1.12596e-014	1.96126e-015	6.36616e-016	1.49139e-015	-1.62818e-015	2.51232e-015	-1.09671e-015	4.95056e-015	1.06958e-014	5.99823e-015	-2.88895e-015	-2.07546e-015	1.15768e-015	6.96459e-015	8.64454e-016	8.38972e-017	-5.14728e-016	-5.49488e-015	-3.88216e-015
5.7952e-015	-5.07971e-016	1.34081e-014	2.05883e-014	1.27642e-014	1.93638e-014	1.10971e-014	2.21029e-015	7.55842e-016	1.49245e-015	-1.35161e-015	2.75427e-015	-9.80969e-016	4.66931e-015	1.04943e-014	5.9131e-015	-3.18988e-015	-2.11709e-015	1.21676e-015	6.66269e-015	9.37338e-016	9.75576e-017	-3.87848e-016	-5.27908e-015	-3.51662e-015
5.94298e-015	-5.04488e-016	1.3178e-014	2.02715e-014	1.24708e-014	1.91903e-014	1.09024e-014	2.43397e-015	8.70164e-016	1.47731e-015	-1.07149e-015	2.97306e-015	-8.52651e-016	4.40013e-015	1.03016e-014	5.84568e-015	-3.49377e-015	-2.14883e-015	1.28285e-015	6.33455e-015	1.01003e-015	1.05532e-016	-2.61422e-016	-5.06979e-015	-3.15853e-015
6.07871e-015	-4.96384e-016	1.29528e-014	1.99519e-014	1.21585e-014	1.8996e-014	1.0676e-014	2.62974e-015	9.7956e-016	1.44668e-015	-7.89372e-016	3.16864e-015	-7.12302e-016	4.14445e-015	1.0119e-014	5.79535e-015	-3.79836e-015	-2.16958e-015	1.35482e-015	5.98364e-015	1.08203e-015	1.08967e-016	-1.35917e-016	-4.86834e-015	-2.80985e-015
6.20365e-015	-4.82607e-016	1.27339e-014	1.96314e-014	1.18278e-014	1.87804e-014	1.04185e-014	2.79547e-015	1.08412e-015	1.4014e-015	-5.06307e-016	3.34102e-015	-5.60474e-016	3.90316e-015	9.94737e-015	5.76147e-015	-4.10153e-015	-2.17901e-015	1.43094e-015	5.61366e-015	1.15318e-015	1.09533e-016	-1.24199e-017	-4.67551e-015	-2.47299e-015
6.31838e-015	-4.62024e-016	1.25224e-014	1.93121e-014	1.14795e-014	1.85435e-014	1.01309e-014	2.92938e-015	1.18357e-015	1.34202e-015	-2.23911e-016	3.49054e-015	-3.97855e-016	3.67728e-015	9.78733e-015	5.74301e-015	-4.40171e-015	-2.17662e-015	1.50929e-015	5.22856e-015	1.22317e-015	1.08911e-016	1.08747e-016	-4.49213e-015	-2.15033e-015
6.4235e-015	-4.33592e-016	1.23199e-014	1.89965e-014	1.11151e-014	1.82852e-014	9.81457e-015	3.03031e-015	1.27759e-015	1.2698e-015	5.63058e-017	3.61756e-015	-2.25526e-016	3.46741e-015	9.63917e-015	5.73876e-015	-4.69696e-015	-2.16229e-015	1.58802e-015	4.83209e-015	1.29145e-015	1.09207e-016	2.27189e-016	-4.31895e-015	-1.84346e-015
6.51973e-015	-3.96462e-016	1.21277e-014	1.86861e-014	1.07357e-014	1.80058e-014	9.47111e-015	3.0967e-015	1.3662e-015	1.18615e-015	3.33084e-016	3.7228e-015	-4.42465e-017	3.27463e-015	9.50342e-015	5.74683e-015	-4.98547e-015	-2.13556e-015	1.66493e-015	4.42793e-015	1.35684e-015	1.11619e-016	3.42071e-016	-4.15588e-015	-1.5538e-015
6.60765e-015	-3.50518e-016	1.19466e-014	1.83827e-014	1.03434e-014	1.77059e-014	9.10176e-015	3.12771e-015	1.44945e-015	1.09221e-015	6.04937e-016	3.80698e-015	1.4513e-016	3.09914e-015	9.37974e-015	5.76533e-015	-5.2654e-015	-2.09618e-015	1.73771e-015	4.02021e-015	1.41811e-015	1.17656e-016	4.52774e-016	-4.00392e-015	-1.28326e-015
6.6876e-015	-2.95707e-016	1.17773e-014	1.80878e-014	9.93981e-015	1.73862e-014	8.70829e-015	3.12223e-015	1.52737e-015	9.89503e-016	8.69801e-016	3.87131e-015	3.41902e-016	2.94153e-015	9.26827e-015	5.7926e-015	-5.53463e-015	-2.0437e-015	1.80418e-015	3.61283e-015	1.47505e-015	1.28726e-016	5.5922e-016	-3.86337e-015	-1.03302e-015
6.75998e-015	-2.31229e-016	1.16208e-014	1.78029e-014	9.52699e-015	1.70477e-014	8.29324e-015	3.08076e-015	1.59973e-015	8.79657e-016	1.12642e-015	3.91668e-015	5.44833e-016	2.80141e-015	9.16858e-015	5.82641e-015	-5.79149e-015	-1.97866e-015	1.86258e-015	3.20987e-015	1.52658e-015	1.45796e-016	6.60797e-016	-3.73434e-015	-8.03709e-016
6.82563e-015	-1.5668e-016	1.14774e-014	1.753e-014	9.10735e-015	1.66916e-014	7.85883e-015	3.00355e-015	1.66609e-015	7.64291e-016	1.37335e-015	3.94431e-015	7.52809e-016	2.67823e-015	9.08029e-015	5.86434e-015	-6.03466e-015	-1.90144e-015	1.91098e-015	2.81469e-015	1.5711e-015	1.70087e-016	7.56873e-016	-3.6166e-015	-5.96534e-016
6.88526e-015	-7.22248e-017	1.13476e-014	1.72706e-014	8.68322e-015	1.63191e-014	7.40748e-015	2.89186e-015	1.72577e-015	6.45251e-016	1.60922e-015	3.95519e-015	9.64812e-016	2.57173e-015	9.00224e-015	5.90333e-015	-6.26263e-015	-1.81238e-015	1.94682e-015	2.43086e-015	1.6073e-015	2.02862e-016	8.47185e-016	-3.50981e-015	-4.11932e-016
6.93892e-015	2.16665e-017	1.12315e-014	1.70254e-014	8.25721e-015	1.59314e-014	6.9418e-015	2.7467e-015	1.77875e-015	5.23686e-016	1.83205e-015	3.9506e-015	1.17949e-015	2.48147e-015	8.93295e-015	5.94098e-015	-6.47429e-015	-1.71184e-015	1.96865e-015	2.06082e-015	1.63343e-015	2.44694e-016	9.31546e-016	-3.41357e-015	-2.50659e-016
6.98632e-015	1.24988e-016	1.11291e-014	1.67952e-014	7.8321e-015	1.55302e-014	6.46405e-015	2.56997e-015	1.82464e-015	4.01044e-016	2.04032e-015	3.93164e-015	1.39611e-015	2.40583e-015	8.87163e-015	5.9748e-015	-6.66808e-015	-1.60065e-015	1.97446e-015	1.70789e-015	1.64834e-015	2.95925e-016	1.00999e-015	-3.32701e-015	-1.13e-016
7.02708e-015	2.37404e-016	1.10403e-014	1.65807e-014	7.41135e-015	1.51176e-014	5.9768e-015	2.36387e-015	1.86343e-015	2.7887e-016	2.23305e-015	3.89965e-015	1.61382e-015	2.34376e-015	8.81724e-015	6.00201e-015	-6.84291e-015	-1.48003e-015	1.96271e-015	1.37455e-015	1.65044e-015	3.56778e-016	1.08233e-015	-3.24935e-015	1.51333e-018
7.061e-015	3.58347e-016	1.09646e-014	1.63826e-014	6.99798e-015	1.46955e-014	5.48323e-015	2.13134e-015	1.89447e-015	1.58505e-016	2.40914e-015	3.85554e-015	1.83145e-015	2.29379e-015	8.76806e-015	6.01973e-015	-6.99768e-015	-1.35116e-015	1.93177e-015	1.06271e-015	1.63792e-015	4.27406e-016	1.14877e-015	-3.1796e-015	9.33818e-017
7.08746e-015	4.86713e-016	1.09009e-014	1.62009e-014	6.59502e-015	1.42659e-014	4.98616e-015	1.87549e-015	1.91704e-015	4.10794e-017	2.56758e-015	3.80049e-015	2.04844e-015	2.25391e-015	8.72203e-015	6.02552e-015	-7.13197e-015	-1.21512e-015	1.88042e-015	7.74e-016	1.60941e-015	5.07346e-016	1.20885e-015	-3.11695e-015	1.62896e-016
7.10604e-015	6.21903e-016	1.08479e-014	1.60366e-014	6.20563e-015	1.38305e-014	4.48884e-015	1.59943e-015	1.93085e-015	-7.20544e-017	2.70699e-015	3.7355e-015	2.26374e-015	2.22259e-015	8.67737e-015	6.01713e-015	-7.24599e-015	-1.07328e-015	1.80763e-015	5.09848e-016	1.5635e-015	5.96132e-016	1.26274e-015	-3.06068e-015	2.108e-016
7.11659e-015	7.63068e-016	1.08048e-014	1.58895e-014	5.83294e-015	1.33917e-014	3.99413e-015	1.30665e-015	1.93566e-015	-1.79755e-016	2.82675e-015	3.66176e-015	2.4764e-015	2.19835e-015	8.63249e-015	5.99189e-015	-7.3397e-015	-9.27354e-016	1.71264e-015	2.71501e-016	1.49874e-015	6.93082e-016	1.31065e-015	-3.00987e-015	2.38437e-016
7.11842e-015	9.09208e-016	1.07705e-014	1.57594e-014	5.47966e-015	1.29519e-014	3.50488e-015	1.001e-015	1.93145e-015	-2.81039e-016	2.92609e-015	3.58004e-015	2.68546e-015	2.17944e-015	8.58564e-015	5.94814e-015	-7.41274e-015	-7.78982e-016	1.59502e-015	5.98285e-017	1.41413e-015	7.97251e-016	1.35278e-015	-2.96368e-015	2.47323e-016
7.11046e-015	1.05932e-015	1.07432e-014	1.56462e-014	5.14917e-015	1.25135e-014	3.0237e-015	6.86545e-016	1.91823e-015	-3.75077e-016	3.00407e-015	3.49106e-015	2.89011e-015	2.16417e-015	8.53515e-015	5.88365e-015	-7.46521e-015	-6.29841e-016	1.45442e-015	-1.2549e-016	1.30887e-015	9.07282e-016	1.38915e-015	-2.92107e-015	2.38611e-016
7.09202e-015	1.21226e-015	1.07219e-014	1.55498e-014	4.84514e-015	1.20784e-014	2.55299e-015	3.67286e-016	1.89598e-015	-4.61419e-016	3.06031e-015	3.39592e-015	3.08977e-015	2.15095e-015	8.4796e-015	5.79683e-015	-7.49739e-015	-4.81906e-016	1.29146e-015	-2.84267e-016	1.1818e-015	1.0218e-015	1.41987e-015	-2.88068e-015	2.13859e-016
7.06225e-015	1.36679e-015	1.07049e-014	1.54695e-014	4.57029e-015	1.16492e-014	2.09547e-015	4.69477e-017	1.86508e-015	-5.39698e-016	3.09444e-015	3.29517e-015	3.28363e-015	2.13811e-015	8.41751e-015	5.686e-015	-7.51015e-015	-3.36955e-016	1.10658e-015	-4.16661e-016	1.03227e-015	1.13915e-015	1.44527e-015	-2.84187e-015	1.75066e-016
7.02033e-015	1.52196e-015	1.06907e-014	1.54044e-014	4.32694e-015	1.12286e-014	1.6538e-015	-2.70497e-016	1.82512e-015	-6.09766e-016	3.10642e-015	3.18933e-015	3.47077e-015	2.12432e-015	8.3476e-015	5.54997e-015	-7.50406e-015	-1.97255e-016	9.00022e-016	-5.23789e-016	8.60412e-016	1.25711e-015	1.46569e-015	-2.80424e-015	1.23848e-016
6.9657e-015	1.67675e-015	1.06776e-014	1.53535e-014	4.11738e-015	1.08183e-014	1.23052e-015	-5.80916e-016	1.77609e-015	-6.71759e-016	3.09619e-015	3.07908e-015	3.65052e-015	2.10809e-015	8.26857e-015	5.38855e-015	-7.47999e-015	-6.49977e-017	6.72901e-016	-6.06961e-016	6.65951e-016	1.374e-015	1.48141e-015	-2.7667e-015	6.23279e-017
6.89742e-015	1.82974e-015	1.06641e-014	1.53163e-014	3.94387e-015	1.04204e-014	8.27561e-016	-8.79971e-016	1.71813e-015	-7.25648e-016	3.0639e-015	2.96481e-015	3.82214e-015	2.08815e-015	8.17892e-015	5.20128e-015	-7.43888e-015	5.8038e-017	4.26403e-016	-6.6709e-016	4.49048e-016	1.48713e-015	1.49249e-015	-2.72822e-015	-7.5144e-018
6.81457e-015	1.97994e-015	1.06492e-014	1.52919e-014	3.80828e-015	1.00371e-014	4.46398e-016	-1.1641e-015	1.65189e-015	-7.71817e-016	3.00969e-015	2.84665e-015	3.98519e-015	2.06356e-015	8.07794e-015	4.9887e-015	-7.3815e-015	1.70952e-016	1.62212e-016	-7.05912e-016	2.09776e-016	1.59468e-015	1.49942e-015	-2.68806e-015	-8.35092e-017
6.71611e-015	2.12644e-015	1.06311e-014	1.5279e-014	3.71186e-015	9.67046e-015	8.89397e-017	-1.43009e-015	1.57767e-015	-8.1075e-016	2.9343e-015	2.72489e-015	4.13954e-015	2.03339e-015	7.96477e-015	4.75123e-015	-7.30934e-015	2.72141e-016	-1.17665e-016	-7.25332e-016	-5.10285e-017	1.69466e-015	1.50213e-015	-2.64579e-015	-1.63478e-016
6.60149e-015	2.26815e-015	1.06082e-014	1.52763e-014	3.65581e-015	9.32206e-015	-2.43264e-016	-1.67502e-015	1.4956e-015	-8.43157e-016	2.83881e-015	2.59995e-015	4.28448e-015	1.99683e-015	7.83903e-015	4.48921e-015	-7.22314e-015	3.59742e-016	-4.11382e-016	-7.27032e-016	-3.32246e-016	1.78486e-015	1.50123e-015	-2.6011e-015	-2.45526e-016
6.46999e-015	2.40394e-015	1.05792e-014	1.52822e-014	3.64061e-015	8.99348e-015	-5.49099e-016	-1.89561e-015	1.40578e-015	-8.6973e-016	2.72399e-015	2.47192e-015	4.41995e-015	1.95351e-015	7.70065e-015	4.20393e-015	-7.12433e-015	4.32014e-016	-7.16644e-016	-7.13684e-016	-6.32533e-016	1.86335e-015	1.49677e-015	-2.55417e-015	-3.27726e-016
6.32136e-015	2.53337e-015	1.05431e-014	1.52954e-014	3.66689e-015	8.6858e-015	-8.28214e-016	-2.08935e-015	1.30896e-015	-8.92154e-016	2.59043e-015	2.34105e-015	4.54563e-015	1.90356e-015	7.55032e-015	3.89705e-015	-7.01408e-015	4.87933e-016	-1.03122e-015	-6.87816e-016	-9.51018e-016	1.92826e-015	1.48913e-015	-2.50491e-015	-4.08303e-016
6.15557e-015	2.65527e-015	1.05e-014	1.53157e-014	3.73413e-015	8.40007e-015	-1.07989e-015	-2.25459e-015	1.20542e-015	-9.11092e-016	2.43876e-015	2.20723e-015	4.66086e-015	1.84744e-015	7.38832e-015	3.57024e-015	-6.89354e-015	5.26315e-016	-1.35272e-015	-6.50825e-016	-1.28603e-015	1.97742e-015	1.47889e-015	-2.45328e-015	-4.85874e-016
5.97248e-015	2.76845e-015	1.04491e-014	1.53413e-014	3.84215e-015	8.13724e-015	-1.30362e-015	-2.39043e-015	1.09514e-015	-9.27797e-016	2.27022e-015	2.07011e-015	4.76516e-015	1.78554e-015	7.21538e-015	3.22594e-015	-6.76315e-015	5.45992e-016	-1.67912e-015	-6.05414e-016	-1.6352e-015	2.00871e-015	1.46606e-015	-2.39975e-015	-5.59327e-016
5.77191e-015	2.87199e-015	1.03893e-014	1.53706e-014	3.98988e-015	7.89815e-015	-1.49944e-015	-2.49593e-015	9.79042e-016	-9.4337e-016	2.08611e-015	1.92955e-015	4.85788e-015	1.71854e-015	7.03285e-015	2.86647e-015	-6.62424e-015	5.46932e-016	-2.00735e-015	-5.53753e-016	-1.99648e-015	2.02088e-015	1.45056e-015	-2.34492e-015	-6.26888e-016
5.55394e-015	2.96502e-015	1.0321e-014	1.54024e-014	4.17581e-015	7.68391e-015	-1.66787e-015	-2.57042e-015	8.58268e-016	-9.59558e-016	1.88821e-015	1.78548e-015	4.93865e-015	1.64739e-015	6.84182e-015	2.49505e-015	-6.47768e-015	5.28562e-016	-2.33449e-015	-4.97592e-016	-2.36792e-015	2.01283e-015	1.43267e-015	-2.28932e-015	-6.87157e-016
5.3196e-015	3.04705e-015	1.02443e-014	1.54354e-014	4.39817e-015	7.49472e-015	-1.80987e-015	-2.61354e-015	7.32911e-016	-9.7796e-016	1.67762e-015	1.63751e-015	5.00757e-015	1.57358e-015	6.64399e-015	2.11434e-015	-6.32451e-015	4.90588e-016	-2.65799e-015	-4.39159e-016	-2.74664e-015	1.98382e-015	1.41325e-015	-2.23348e-015	-7.38588e-016
5.06945e-015	3.11756e-015	1.01588e-014	1.54684e-014	4.65547e-015	7.33106e-015	-1.9259e-015	-2.62573e-015	6.0324e-016	-9.99987e-016	1.45608e-015	1.48585e-015	5.06466e-015	1.49839e-015	6.44117e-015	1.72766e-015	-6.16545e-015	4.33497e-016	-2.97511e-015	-3.80443e-016	-3.1299e-015	1.933e-015	1.39212e-015	-2.17826e-015	-7.80218e-016
4.80432e-015	3.17656e-015	1.0065e-014	1.54993e-014	4.94557e-015	7.19297e-015	-2.01657e-015	-2.60898e-015	4.69802e-016	-1.02683e-015	1.22502e-015	1.33031e-015	5.1096e-015	1.42267e-015	6.23555e-015	1.33876e-015	-6.00169e-015	3.57504e-016	-3.28349e-015	-3.23195e-016	-3.51593e-015	1.85995e-015	1.36926e-015	-2.12473e-015	-8.11375e-016
4.5252e-015	3.22373e-015	9.96371e-015	1.55271e-014	5.26545e-015	7.07971e-015	-2.08323e-015	-2.56458e-015	3.32861e-016	-1.05986e-015	9.86096e-016	1.17041e-015	5.14172e-015	1.34878e-015	6.02934e-015	9.50442e-016	-5.83338e-015	2.62615e-016	-3.58047e-015	-2.69336e-016	-3.90169e-015	1.76507e-015	1.3446e-015	-2.07394e-015	-8.31101e-016
4.23379e-015	3.25892e-015	9.85561e-015	1.55502e-014	5.61196e-015	6.99049e-015	-2.12763e-015	-2.49495e-015	1.92652e-016	-1.10053e-015	7.40891e-016	1.00621e-015	5.1609e-015	1.27863e-015	5.82526e-015	5.66512e-016	-5.66146e-015	1.49529e-016	-3.86478e-015	-2.20219e-016	-4.28445e-015	1.64853e-015	1.31827e-015	-2.02713e-015	-8.39292e-016
3.93106e-015	3.28142e-015	9.74164e-015	1.55674e-014	5.98138e-015	6.92497e-015	-2.15186e-015	-2.40234e-015	4.90381e-017	-1.14996e-015	4.91207e-016	8.37113e-016	5.16686e-015	1.21407e-015	5.62529e-015	1.90541e-016	-5.48667e-015	1.92792e-017	-4.13397e-015	-1.7677e-016	-4.66069e-015	1.51084e-015	1.29069e-015	-1.98594e-015	-8.36021e-016
3.61821e-015	3.29154e-015	9.62344e-015	1.55778e-014	6.37104e-015	6.88226e-015	-2.1584e-015	-2.28913e-015	-9.76866e-017	-1.20936e-015	2.38465e-016	6.63525e-016	5.15968e-015	1.15685e-015	5.43198e-015	-1.73489e-016	-5.30931e-015	-1.2672e-016	-4.38644e-015	-1.40007e-016	-5.0279e-015	1.35263e-015	1.26177e-015	-1.95175e-015	-8.20949e-016
3.29763e-015	3.28844e-015	9.502e-015	1.55802e-014	6.77673e-015	6.86077e-015	-2.14931e-015	-2.15903e-015	-2.47672e-016	-1.27975e-015	-1.65607e-017	4.85288e-016	5.13832e-015	1.10837e-015	5.2478e-015	-5.21798e-016	-5.12941e-015	-2.87039e-016	-4.62057e-015	-1.1079e-016	-5.38319e-015	1.17542e-015	1.23106e-015	-1.92648e-015	-7.94676e-016
2.97153e-015	3.27161e-015	9.37921e-015	1.55738e-014	7.19424e-015	6.86004e-015	-2.12705e-015	-2.01564e-015	-4.00655e-016	-1.36201e-015	-2.71843e-016	3.03177e-016	5.10323e-015	1.07141e-015	5.07521e-015	-8.51118e-016	-4.94736e-015	-4.60118e-016	-4.83513e-015	-8.93868e-017	-5.72409e-015	9.8123e-016	1.19815e-015	-1.91185e-015	-7.57829e-016
2.64209e-015	3.24109e-015	9.25607e-015	1.55573e-014	7.6199e-015	6.87839e-015	-2.09392e-015	-1.8629e-015	-5.5624e-016	-1.45679e-015	-5.25816e-016	1.16568e-016	5.05446e-015	1.0482e-015	4.91626e-015	-1.15877e-015	-4.7633e-015	-6.44345e-016	-5.02914e-015	-7.60759e-017	-6.04813e-015	7.72189e-016	1.16306e-015	-1.9096e-015	-7.10824e-016
2.31154e-015	3.19645e-015	9.13435e-015	1.55305e-014	8.04925e-015	6.91408e-015	-2.05253e-015	-1.7053e-015	-7.14281e-016	-1.56465e-015	-7.77167e-016	-7.44532e-017	4.99161e-015	1.04011e-015	4.77285e-015	-1.44127e-015	-4.57741e-015	-8.38218e-016	-5.20243e-015	-7.06742e-017	-6.35398e-015	5.50784e-016	1.12536e-015	-1.9208e-015	-6.54368e-016
1.98249e-015	3.13718e-015	9.01534e-015	1.5493e-014	8.47827e-015	6.96543e-015	-2.00514e-015	-1.54682e-015	-8.7551e-016	-1.68588e-015	-1.02511e-015	-2.70027e-016	4.91409e-015	1.04928e-015	4.64703e-015	-1.69623e-015	-4.38985e-015	-1.03985e-015	-5.355e-015	-7.27781e-017	-6.63942e-015	3.18745e-016	1.08499e-015	-1.94701e-015	-5.89502e-016
1.6573e-015	3.06318e-015	8.90047e-015	1.5444e-014	8.90265e-015	7.03042e-015	-1.95439e-015	-1.39181e-015	-1.04038e-015	-1.82085e-015	-1.26848e-015	-4.69697e-016	4.82199e-015	1.07753e-015	4.54091e-015	-1.92104e-015	-4.20131e-015	-1.24784e-015	-5.48737e-015	-8.20479e-017	-6.90247e-015	7.87513e-017	1.04225e-015	-1.98922e-015	-5.17543e-016
1.33788e-015	2.97438e-015	8.79159e-015	1.53831e-014	9.31777e-015	7.10715e-015	-1.9032e-015	-1.2443e-015	-1.20902e-015	-1.96952e-015	-1.50666e-015	-6.73446e-016	4.71479e-015	1.12587e-015	4.45565e-015	-2.11357e-015	-4.01219e-015	-1.46007e-015	-5.59913e-015	-9.79172e-017	-7.1428e-015	-1.66334e-016	9.96564e-016	-2.0485e-015	-4.39693e-016
1.02741e-015	2.87027e-015	8.68968e-015	1.53097e-014	9.719e-015	7.19355e-015	-1.8544e-015	-1.10907e-015	-1.382e-015	-2.13168e-015	-1.73907e-015	-8.81195e-016	4.59225e-015	1.19518e-015	4.3927e-015	-2.27234e-015	-3.82263e-015	-1.67446e-015	-5.69124e-015	-1.19561e-016	-7.35882e-015	-4.13652e-016	9.4743e-016	-2.12628e-015	-3.57435e-016
7.27648e-016	2.75069e-015	8.59523e-015	1.52242e-014	1.01025e-014	7.28776e-015	-1.81051e-015	-9.90806e-016	-1.56013e-015	-2.3067e-015	-1.96535e-015	-1.09215e-015	4.45488e-015	1.2864e-015	4.35278e-015	-2.39574e-015	-3.63294e-015	-1.88921e-015	-5.76495e-015	-1.46865e-016	-7.55028e-015	-6.60103e-016	8.94315e-016	-2.22307e-015	-2.72488e-016
4.40606e-016	2.61502e-015	8.50987e-015	1.51258e-014	1.04647e-014	7.38743e-015	-1.77412e-015	-8.93875e-016	-1.74372e-015	-2.49364e-015	-2.18492e-015	-1.30623e-015	4.30277e-015	1.39987e-015	4.33642e-015	-2.48332e-015	-3.44334e-015	-2.10297e-015	-5.82145e-015	-1.7922e-016	-7.7168e-015	-9.02729e-016	8.37311e-016	-2.33973e-015	-1.85914e-016
1.68308e-016	2.46298e-015	8.43457e-015	1.50145e-014	1.08016e-014	7.48992e-015	-1.74742e-015	-8.2261e-016	-1.93356e-015	-2.69197e-015	-2.39762e-015	-1.52322e-015	4.13561e-015	1.53534e-015	4.34376e-015	-2.53467e-015	-3.25505e-015	-2.31369e-015	-5.86239e-015	-2.15251e-016	-7.85862e-015	-1.13881e-015	7.7604e-016	-2.47692e-015	-9.97498e-017
-8.70538e-017	2.29396e-015	8.36984e-015	1.48897e-014	1.11094e-014	7.59342e-015	-1.73232e-015	-7.80424e-016	-2.13068e-015	-2.90052e-015	-2.60316e-015	-1.74246e-015	3.95396e-015	1.69316e-015	4.3747e-015	-2.54996e-015	-3.06774e-015	-2.5201e-015	-5.88989e-015	-2.5336e-016	-7.9766e-015	-1.36484e-015	7.10311e-016	-2.63469e-015	-1.53521e-017
-3.23293e-016	2.10762e-015	8.31632e-015	1.47513e-014	1.13847e-014	7.69577e-015	-1.73179e-015	-7.70143e-016	-2.3354e-015	-3.11803e-015	-2.80181e-015	-1.96403e-015	3.75723e-015	1.87245e-015	4.42831e-015	-2.52923e-015	-2.88273e-015	-2.72051e-015	-5.90594e-015	-2.92684e-016	-8.07128e-015	-1.57798e-015	6.39625e-016	-2.81385e-015	6.50234e-017
-5.38781e-016	1.90345e-015	8.27394e-015	1.45997e-014	1.16247e-014	7.79491e-015	-1.74747e-015	-7.95101e-016	-2.54876e-015	-3.34321e-015	-2.99367e-015	-2.18721e-015	3.54595e-015	2.07141e-015	4.50356e-015	-2.47269e-015	-2.70107e-015	-2.91403e-015	-5.91263e-015	-3.32042e-016	-8.144e-015	-1.77594e-015	5.6344e-016	-3.0139e-015	1.39879e-016
-7.32804e-016	1.68107e-015	8.24233e-015	1.44352e-014	1.18271e-014	7.88929e-015	-1.78073e-015	-8.58584e-016	-2.77133e-015	-3.57493e-015	-3.1787e-015	-2.41168e-015	3.31973e-015	2.29031e-015	4.59964e-015	-2.38177e-015	-2.52356e-015	-3.09964e-015	-5.91232e-015	-3.71317e-016	-8.19602e-015	-1.95649e-015	4.82028e-016	-3.23411e-015	2.08316e-016
-9.04072e-016	1.44044e-015	8.22145e-015	1.42578e-014	1.19893e-014	7.97651e-015	-1.83287e-015	-9.62229e-016	-3.00287e-015	-3.81232e-015	-3.35778e-015	-2.63676e-015	3.07894e-015	2.52756e-015	4.71434e-015	-2.25756e-015	-2.35131e-015	-3.27612e-015	-5.90741e-015	-4.09863e-016	-8.22871e-015	-2.11745e-015	3.95398e-016	-3.4738e-015	2.68738e-016
-1.05153e-015	1.18101e-015	8.21101e-015	1.40683e-014	1.21091e-014	8.05427e-015	-1.90527e-015	-1.10721e-015	-3.24451e-015	-4.05363e-015	-3.53138e-015	-2.86244e-015	2.82368e-015	2.7812e-015	4.84603e-015	-2.10245e-015	-2.18545e-015	-3.44371e-015	-5.90003e-015	-4.47002e-016	-8.24491e-015	-2.25723e-015	3.0298e-016	-3.73217e-015	3.19374e-016
-1.17484e-015	9.02214e-016	8.21054e-015	1.38668e-014	1.21845e-014	8.12127e-015	-1.99809e-015	-1.29492e-015	-3.49658e-015	-4.29709e-015	-3.70006e-015	-3.08829e-015	2.55491e-015	3.0483e-015	4.99261e-015	-1.91905e-015	-2.02737e-015	-3.60168e-015	-5.89318e-015	-4.8221e-016	-8.24712e-015	-2.37448e-015	2.04411e-016	-4.00862e-015	3.59118e-016
-1.2736e-015	6.04439e-016	8.21901e-015	1.36535e-014	1.22148e-014	8.17572e-015	-2.11196e-015	-1.52612e-015	-3.75929e-015	-4.54127e-015	-3.86446e-015	-3.31382e-015	2.27274e-015	3.32731e-015	5.15061e-015	-1.70937e-015	-1.87772e-015	-3.74914e-015	-5.88928e-015	-5.1479e-016	-8.23726e-015	-2.46791e-015	9.93966e-017	-4.30128e-015	3.86532e-016
-1.34807e-015	2.88514e-016	8.23593e-015	1.34291e-014	1.21991e-014	8.21582e-015	-2.24678e-015	-1.8014e-015	-4.03323e-015	-4.78476e-015	-4.02504e-015	-3.53916e-015	1.97721e-015	3.61577e-015	5.31703e-015	-1.4767e-015	-1.73859e-015	-3.8866e-015	-5.89109e-015	-5.44766e-016	-8.21823e-015	-2.53668e-015	-1.19166e-017	-4.60885e-015	4.00915e-016
-1.39871e-015	-4.55619e-017	8.26044e-015	1.31939e-014	1.21373e-014	8.23966e-015	-2.40248e-015	-2.12034e-015	-4.3188e-015	-5.02644e-015	-4.18232e-015	-3.76433e-015	1.66851e-015	3.9108e-015	5.48941e-015	-1.22406e-015	-1.61169e-015	-4.01502e-015	-5.90139e-015	-5.72406e-016	-8.1922e-015	-2.58075e-015	-1.29627e-016	-4.92922e-015	4.01532e-016
-1.42575e-015	-3.97847e-016	8.29111e-015	1.29482e-014	1.20295e-014	8.246e-015	-2.57901e-015	-2.48231e-015	-4.61608e-015	-5.26462e-015	-4.33759e-015	-3.98933e-015	1.34716e-015	4.21001e-015	5.66445e-015	-9.54497e-016	-1.49823e-015	-4.13435e-015	-5.92216e-015	-5.96776e-016	-8.16193e-015	-2.6002e-015	-2.53495e-016	-5.26063e-015	3.87501e-016
-1.43058e-015	-7.68052e-016	8.32619e-015	1.26934e-014	1.18752e-014	8.23405e-015	-2.77538e-015	-2.88518e-015	-4.92439e-015	-5.49817e-015	-4.4912e-015	-4.21435e-015	1.01385e-015	4.51011e-015	5.83906e-015	-6.71942e-016	-1.39962e-015	-4.24518e-015	-5.9557e-015	-6.17627e-016	-8.13011e-015	-2.595e-015	-3.83499e-016	-5.60109e-015	3.57973e-016
-1.41455e-015	-1.15576e-015	8.36437e-015	1.24297e-014	1.16755e-014	8.20304e-015	-2.99019e-015	-3.32673e-015	-5.24292e-015	-5.72577e-015	-4.64378e-015	-4.43961e-015	6.68261e-016	4.80832e-015	6.00988e-015	-3.80248e-016	-1.31673e-015	-4.34926e-015	-6.00384e-015	-6.36242e-016	-8.09961e-015	-2.5663e-015	-5.19689e-016	-5.94818e-015	3.12348e-016
-1.37924e-015	-1.56054e-015	8.40403e-015	1.21573e-014	1.14313e-014	8.15168e-015	-3.22249e-015	-3.80482e-015	-5.57218e-015	-5.94614e-015	-4.79624e-015	-4.66457e-015	3.10646e-016	5.10165e-015	6.17315e-015	-8.33496e-017	-1.25116e-015	-4.44654e-015	-6.06825e-015	-6.52623e-016	-8.07385e-015	-2.51568e-015	-6.62156e-016	-6.29915e-015	2.50494e-016
-1.32659e-015	-1.982e-015	8.44368e-015	1.18775e-014	1.11441e-014	8.0795e-015	-3.47045e-015	-4.31703e-015	-5.91166e-015	-6.158e-015	-4.9488e-015	-4.88921e-015	-5.82185e-017	5.38695e-015	6.32589e-015	2.148e-016	-1.2043e-015	-4.53947e-015	-6.15051e-015	-6.66898e-016	-8.05462e-015	-2.44485e-015	-8.10696e-016	-6.65178e-015	1.72329e-016
-1.25802e-015	-2.4186e-015	8.48231e-015	1.15908e-014	1.08155e-014	7.98678e-015	-3.7323e-015	-4.85964e-015	-6.26027e-015	-6.36095e-015	-5.1026e-015	-5.11385e-015	-4.37936e-016	5.66051e-015	6.46479e-015	5.10554e-016	-1.17812e-015	-4.62881e-015	-6.25196e-015	-6.80262e-016	-8.04406e-015	-2.35574e-015	-9.64505e-016	-7.00324e-015	7.74615e-017
-1.17639e-015	-2.869e-015	8.51749e-015	1.12972e-014	1.04477e-014	7.87308e-015	-4.00582e-015	-5.429e-015	-6.61617e-015	-6.55432e-015	-5.258e-015	-5.33864e-015	-8.28187e-016	5.91962e-015	6.587e-015	8.00225e-016	-1.17337e-015	-4.71572e-015	-6.37308e-015	-6.93422e-016	-8.04465e-015	-2.25084e-015	-1.12337e-015	-7.35123e-015	-3.44189e-017
-1.08393e-015	-3.33199e-015	8.54773e-015	1.09977e-014	1.00427e-014	7.7383e-015	-4.28912e-015	-6.02059e-015	-6.97854e-015	-6.73753e-015	-5.41571e-015	-5.56376e-015	-1.22764e-015	6.16139e-015	6.68953e-015	1.07993e-015	-1.19146e-015	-4.8022e-015	-6.51446e-015	-7.07323e-016	-8.05846e-015	-2.13252e-015	-1.2871e-015	-7.69332e-015	-1.63264e-016
-9.83181e-016	-3.80611e-015	8.57166e-015	1.06932e-014	9.60349e-015	7.5825e-015	-4.5797e-015	-6.63054e-015	-7.34645e-015	-6.91076e-015	-5.57611e-015	-5.78957e-015	-1.63583e-015	6.38327e-015	6.76987e-015	1.34598e-015	-1.23373e-015	-4.88986e-015	-6.67648e-015	-7.22721e-016	-8.08727e-015	-2.00383e-015	-1.45508e-015	-8.02725e-015	-3.08646e-016
-8.77419e-016	-4.28939e-015	8.58751e-015	1.03845e-014	9.13266e-015	7.40611e-015	-4.87529e-015	-7.25487e-015	-7.71853e-015	-7.07376e-015	-5.73906e-015	-6.01608e-015	-2.05218e-015	6.58282e-015	6.82605e-015	1.59532e-015	-1.30045e-015	-4.98061e-015	-6.85848e-015	-7.41492e-016	-8.13267e-015	-1.86791e-015	-1.6262e-015	-8.35044e-015	-4.70329e-016
-7.70331e-016	-4.77958e-015	8.59377e-015	1.00717e-014	8.63348e-015	7.20975e-015	-5.17392e-015	-7.88886e-015	-8.09411e-015	-7.22663e-015	-5.9047e-015	-6.24363e-015	-2.47608e-015	6.75696e-015	6.85598e-015	1.82496e-015	-1.39237e-015	-5.07567e-015	-7.06037e-015	-7.64584e-016	-8.19566e-015	-1.72815e-015	-1.8005e-015	-8.6601e-015	-6.47784e-016
-6.6405e-016	-5.27494e-015	8.5902e-015	9.75598e-015	8.10995e-015	6.99437e-015	-5.4728e-015	-8.52773e-015	-8.47169e-015	-7.36948e-015	-6.07311e-015	-6.47216e-015	-2.90691e-015	6.90415e-015	6.85858e-015	2.03173e-015	-1.51012e-015	-5.17585e-015	-7.28167e-015	-7.9306e-016	-8.27644e-015	-1.58809e-015	-1.97736e-015	-8.95411e-015	-8.40765e-016
-5.61667e-016	-5.77269e-015	8.57563e-015	9.43793e-015	7.56521e-015	6.76113e-015	-5.76886e-015	-9.16626e-015	-8.84874e-015	-7.50249e-015	-6.24432e-015	-6.70192e-015	-3.34411e-015	7.02269e-015	6.83279e-015	2.21336e-015	-1.65335e-015	-5.28299e-015	-7.52098e-015	-8.27785e-016	-8.37533e-015	-1.45135e-015	-2.15602e-015	-9.23046e-015	-1.04904e-015
-4.66609e-016	-6.27036e-015	8.54977e-015	9.1184e-015	7.00236e-015	6.5108e-015	-6.05972e-015	-9.79909e-015	-9.22418e-015	-7.62597e-015	-6.4177e-015	-6.93336e-015	-3.78686e-015	7.11178e-015	6.77815e-015	2.36807e-015	-1.82236e-015	-5.3989e-015	-7.77756e-015	-8.69817e-016	-8.49276e-015	-1.32132e-015	-2.3357e-015	-9.48694e-015	-1.27159e-015
-3.81475e-016	-6.76538e-015	8.51166e-015	8.79802e-015	6.4251e-015	6.2448e-015	-6.34282e-015	-1.04213e-014	-9.59629e-015	-7.74143e-015	-6.59311e-015	-7.16595e-015	-4.23485e-015	7.17085e-015	6.69436e-015	2.4936e-015	-2.01686e-015	-5.52482e-015	-8.0497e-015	-9.19892e-016	-8.62807e-015	-1.20114e-015	-2.51534e-015	-9.72226e-015	-1.50788e-015
-3.08666e-016	-7.2548e-015	8.46113e-015	8.4769e-015	5.83658e-015	5.9647e-015	-6.61591e-015	-1.10284e-014	-9.96291e-015	-7.85008e-015	-6.77034e-015	-7.40028e-015	-4.68699e-015	7.19936e-015	6.58178e-015	2.58873e-015	-2.23557e-015	-5.66146e-015	-8.3347e-015	-9.79004e-016	-8.78023e-015	-1.09395e-015	-2.69472e-015	-9.93552e-015	-1.75664e-015
-2.50268e-016	-7.73536e-015	8.39845e-015	8.15606e-015	5.23983e-015	5.67226e-015	-6.87629e-015	-1.16155e-014	-1.03222e-014	-7.95238e-015	-6.9484e-015	-7.63617e-015	-5.14239e-015	7.19666e-015	6.44163e-015	2.65319e-015	-2.47668e-015	-5.80894e-015	-8.63049e-015	-1.04804e-015	-8.94808e-015	-1.00323e-015	-2.87279e-015	-1.01256e-014	-2.01759e-015
-2.08689e-016	-8.20325e-015	8.32398e-015	7.83643e-015	4.6389e-015	5.36904e-015	-7.12151e-015	-1.21785e-014	-1.06727e-014	-8.0497e-015	-7.12693e-015	-7.87346e-015	-5.6e-015	7.16307e-015	6.27519e-015	2.68578e-015	-2.73949e-015	-5.96808e-015	-8.93486e-015	-1.12755e-015	-9.13049e-015	-9.3156e-016	-3.04845e-015	-1.02916e-014	-2.29033e-015
-1.86781e-016	-8.6558e-015	8.2379e-015	7.51878e-015	4.03714e-015	5.05652e-015	-7.34946e-015	-1.27131e-014	-1.10128e-014	-8.1433e-015	-7.30485e-015	-8.11217e-015	-6.05944e-015	7.09949e-015	6.08419e-015	2.6861e-015	-3.02176e-015	-6.13849e-015	-9.24521e-015	-1.21845e-015	-9.3254e-015	-8.81402e-016	-3.22123e-015	-1.04323e-014	-2.57393e-015
-1.86069e-016	-9.08991e-015	8.14065e-015	7.2034e-015	3.4381e-015	4.73651e-015	-7.5589e-015	-1.32158e-014	-1.1341e-014	-8.23452e-015	-7.48139e-015	-8.35201e-015	-6.51909e-015	7.0062e-015	5.87033e-015	2.65472e-015	-3.32207e-015	-6.32033e-015	-9.55877e-015	-1.32189e-015	-9.53164e-015	-8.54322e-016	-3.39041e-015	-1.05478e-014	-2.86693e-015
-2.082e-016	-9.50273e-015	8.03378e-015	6.8914e-015	2.84494e-015	4.41124e-015	-7.74704e-015	-1.36832e-014	-1.1656e-014	-8.32442e-015	-7.6557e-015	-8.59236e-015	-6.97744e-015	6.88463e-015	5.63579e-015	2.5921e-015	-3.63769e-015	-6.51402e-015	-9.87311e-015	-1.43778e-015	-9.74666e-015	-8.52478e-016	-3.55527e-015	-1.0638e-014	-3.16822e-015
-2.5473e-016	-9.89073e-015	7.918e-015	6.58364e-015	2.26058e-015	4.08285e-015	-7.91225e-015	-1.41114e-014	-1.1956e-014	-8.41407e-015	-7.82679e-015	-8.83238e-015	-7.43324e-015	6.73585e-015	5.38312e-015	2.49987e-015	-3.96636e-015	-6.71856e-015	-1.0185e-014	-1.5657e-015	-9.96908e-015	-8.77136e-016	-3.71464e-015	-1.07024e-014	-3.47727e-015
-3.26087e-016	-1.02504e-014	7.79393e-015	6.28093e-015	1.6888e-015	3.75348e-015	-8.05285e-015	-1.44976e-014	-1.22397e-014	-8.50445e-015	-7.99384e-015	-9.07168e-015	-7.88551e-015	6.56183e-015	5.11578e-015	2.37958e-015	-4.30523e-015	-6.93288e-015	-1.0492e-014	-1.70524e-015	-1.01964e-014	-9.29566e-016	-3.8677e-015	-1.07416e-014	-3.79328e-015
-4.22334e-016	-1.05784e-014	7.66336e-015	5.98417e-015	1.13253e-015	3.42539e-015	-8.16852e-015	-1.48393e-014	-1.25063e-014	-8.59651e-015	-8.15597e-015	-9.30991e-015	-8.3324e-015	6.36441e-015	4.8373e-015	2.2329e-015	-4.65104e-015	-7.15645e-015	-1.07914e-014	-1.85534e-015	-1.04255e-014	-1.01074e-015	-4.014e-015	-1.07562e-014	-4.1156e-015
-5.43435e-016	-1.08718e-014	7.52797e-015	5.6936e-015	5.95074e-016	3.10131e-015	-8.25817e-015	-1.51348e-014	-1.27544e-014	-8.69184e-015	-8.31189e-015	-9.54609e-015	-8.77211e-015	6.14561e-015	4.55092e-015	2.06118e-015	-5.00052e-015	-7.38788e-015	-1.10795e-014	-2.01585e-015	-1.06535e-014	-1.12073e-015	-4.15319e-015	-1.07472e-014	-4.44321e-015
-6.88997e-016	-1.11281e-014	7.38905e-015	5.40998e-015	7.83116e-017	2.78311e-015	-8.32071e-015	-1.53823e-014	-1.29832e-014	-8.79104e-015	-8.46073e-015	-9.77919e-015	-9.20332e-015	5.90805e-015	4.25987e-015	1.86781e-015	-5.35041e-015	-7.6258e-015	-1.13535e-014	-2.18622e-015	-1.08781e-014	-1.2583e-015	-4.28452e-015	-1.07158e-014	-4.7754e-015
-8.59157e-016	-1.13449e-014	7.24842e-015	5.13397e-015	-4.15404e-016	2.47341e-015	-8.35596e-015	-1.55808e-014	-1.31919e-014	-8.89531e-015	-8.60182e-015	-1.00083e-014	-9.62386e-015	5.6546e-015	3.96813e-015	1.65512e-015	-5.69755e-015	-7.86803e-015	-1.16099e-014	-2.36547e-015	-1.10966e-014	-1.42237e-015	-4.40731e-015	-1.06636e-014	-5.11167e-015
-1.05306e-015	-1.152e-014	7.10769e-015	4.86597e-015	-8.84291e-016	2.17456e-015	-8.36376e-015	-1.57301e-014	-1.33799e-014	-9.00503e-015	-8.73385e-015	-1.02325e-014	-1.00324e-014	5.3881e-015	3.67879e-015	1.42596e-015	-6.03882e-015	-8.11253e-015	-1.18467e-014	-2.55254e-015	-1.13072e-014	-1.61203e-015	-4.52099e-015	-1.05931e-014	-5.45048e-015
-1.26881e-015	-1.16518e-014	6.96885e-015	4.60681e-015	-1.3262e-015	1.88837e-015	-8.34383e-015	-1.583e-014	-1.3547e-014	-9.1206e-015	-8.85604e-015	-1.04505e-014	-1.04269e-014	5.11031e-015	3.39595e-015	1.18331e-015	-6.37045e-015	-8.35726e-015	-1.20617e-014	-2.74643e-015	-1.15063e-014	-1.82546e-015	-4.62503e-015	-1.05055e-014	-5.79113e-015
-1.50471e-015	-1.17389e-014	6.83308e-015	4.35725e-015	-1.73921e-015	1.61678e-015	-8.29712e-015	-1.58806e-014	-1.36942e-014	-9.2429e-015	-8.96772e-015	-1.06612e-014	-1.0805e-014	4.82393e-015	3.1228e-015	9.30755e-016	-6.68902e-015	-8.60081e-015	-1.22522e-014	-2.94528e-015	-1.1692e-014	-2.06044e-015	-4.71951e-015	-1.04024e-014	-6.13231e-015
-1.75798e-015	-1.17796e-014	6.70206e-015	4.11772e-015	-2.12167e-015	1.3614e-015	-8.22432e-015	-1.58833e-014	-1.38214e-014	-9.37198e-015	-9.06836e-015	-1.08639e-014	-1.11654e-014	4.5319e-015	2.8626e-015	6.71594e-016	-6.99138e-015	-8.84017e-015	-1.24166e-014	-3.14768e-015	-1.18624e-014	-2.31442e-015	-4.80414e-015	-1.02863e-014	-6.47294e-015
-2.02693e-015	-1.17729e-014	6.57723e-015	3.88838e-015	-2.47259e-015	1.12396e-015	-8.12584e-015	-1.58394e-014	-1.39282e-014	-9.50817e-015	-9.15732e-015	-1.10569e-014	-1.15058e-014	4.23674e-015	2.61918e-015	4.09502e-016	-7.27396e-015	-9.07323e-015	-1.25535e-014	-3.35159e-015	-1.20152e-014	-2.58419e-015	-4.87862e-015	-1.0159e-014	-6.81216e-015
-2.30862e-015	-1.17182e-014	6.4604e-015	3.67011e-015	-2.79177e-015	9.05799e-016	-8.00247e-015	-1.57506e-014	-1.40159e-014	-9.65109e-015	-9.23434e-015	-1.12388e-014	-1.18244e-014	3.94106e-015	2.39563e-015	1.47502e-016	-7.53293e-015	-9.29747e-015	-1.26611e-014	-3.55581e-015	-1.21486e-014	-2.8666e-015	-4.94315e-015	-1.00223e-014	-7.14881e-015
-2.6004e-015	-1.16154e-014	6.35263e-015	3.46377e-015	-3.07806e-015	7.08184e-016	-7.85534e-015	-1.56193e-014	-1.40848e-014	-9.80015e-015	-9.29952e-015	-1.14089e-014	-1.21192e-014	3.64735e-015	2.19469e-015	-1.11084e-016	-7.76504e-015	-9.51132e-015	-1.27383e-014	-3.7589e-015	-1.22607e-014	-3.15868e-015	-4.99797e-015	-9.87879e-015	-7.48186e-015
-2.89869e-015	-1.14647e-014	6.25477e-015	3.26983e-015	-3.33035e-015	5.32286e-016	-7.68631e-015	-1.54477e-014	-1.41353e-014	-9.95519e-015	-9.35297e-015	-1.15658e-014	-1.23882e-014	3.35684e-015	2.01859e-015	-3.62199e-016	-7.96701e-015	-9.71195e-015	-1.27839e-014	-3.95942e-015	-1.23506e-014	-3.45602e-015	-5.04315e-015	-9.73084e-015	-7.8106e-015
-3.20018e-015	-1.12668e-014	6.16733e-015	3.08756e-015	-3.54872e-015	3.79264e-016	-7.49689e-015	-1.52384e-014	-1.41691e-014	-1.0116e-014	-9.3939e-015	-1.17084e-014	-1.26298e-014	3.07145e-015	1.86954e-015	-6.0193e-016	-8.13673e-015	-9.89639e-015	-1.27974e-014	-4.15479e-015	-1.24173e-014	-3.7546e-015	-5.07873e-015	-9.58061e-015	-8.13402e-015
-3.50181e-015	-1.10228e-014	6.09004e-015	2.91685e-015	-3.73288e-015	2.49922e-016	-7.28914e-015	-1.49945e-014	-1.41875e-014	-1.02814e-014	-9.42232e-015	-1.18354e-014	-1.28416e-014	2.79387e-015	1.74901e-015	-8.27206e-016	-8.27233e-015	-1.00625e-014	-1.27784e-014	-4.34333e-015	-1.24604e-014	-4.05039e-015	-5.10495e-015	-9.43045e-015	-8.45131e-015
-3.79951e-015	-1.07346e-014	6.02342e-015	2.75802e-015	-3.88326e-015	1.44551e-016	-7.06542e-015	-1.472e-014	-1.4192e-014	-1.04505e-014	-9.43886e-015	-1.19461e-014	-1.30215e-014	2.52593e-015	1.65798e-015	-1.03534e-015	-8.3711e-015	-1.02092e-014	-1.27264e-014	-4.52303e-015	-1.24799e-014	-4.33948e-015	-5.12208e-015	-9.28244e-015	-8.7613e-015
-4.08977e-015	-1.04042e-014	5.96776e-015	2.61101e-015	-4.00016e-015	6.32898e-017	-6.82804e-015	-1.44187e-014	-1.41843e-014	-1.06222e-014	-9.44369e-015	-1.20396e-014	-1.31675e-014	2.26849e-015	1.59763e-015	-1.22351e-015	-8.43151e-015	-1.03345e-014	-1.2642e-014	-4.69175e-015	-1.24764e-014	-4.61758e-015	-5.13071e-015	-9.13872e-015	-9.063e-015
-4.36836e-015	-1.00334e-014	5.92233e-015	2.4755e-015	-4.08351e-015	6.37503e-018	-6.57894e-015	-1.40953e-014	-1.41659e-014	-1.07948e-014	-9.43783e-015	-1.21149e-014	-1.32783e-014	2.02328e-015	1.56839e-015	-1.38971e-015	-8.45183e-015	-1.04366e-014	-1.25252e-014	-4.84857e-015	-1.24502e-014	-4.88141e-015	-5.13131e-015	-9.00088e-015	-9.35532e-015
-4.63152e-015	-9.62493e-015	5.88664e-015	2.35136e-015	-4.13425e-015	-2.69491e-017	-6.32041e-015	-1.37534e-014	-1.41393e-014	-1.09665e-014	-9.4219e-015	-1.21717e-014	-1.33528e-014	1.79044e-015	1.57002e-015	-1.53155e-015	-8.4307e-015	-1.05144e-014	-1.23768e-014	-4.99195e-015	-1.24022e-014	-5.12751e-015	-5.1245e-015	-8.87066e-015	-9.63727e-015
-4.87595e-015	-9.18226e-015	5.86034e-015	2.23857e-015	-4.15301e-015	-3.71393e-017	-6.05501e-015	-1.33967e-014	-1.4107e-014	-1.11367e-014	-9.39629e-015	-1.22097e-014	-1.33899e-014	1.57056e-015	1.60174e-015	-1.6474e-015	-8.36802e-015	-1.0567e-014	-1.21985e-014	-5.12019e-015	-1.23334e-014	-5.35223e-015	-5.11059e-015	-8.74972e-015	-9.90729e-015
-5.09859e-015	-8.70944e-015	5.84241e-015	2.13648e-015	-4.14132e-015	-2.47206e-017	-5.78469e-015	-1.30296e-014	-1.40709e-014	-1.13038e-014	-9.36177e-015	-1.22286e-014	-1.33886e-014	1.36446e-015	1.66308e-015	-1.73535e-015	-8.26393e-015	-1.05937e-014	-1.19914e-014	-5.23255e-015	-1.22452e-014	-5.55228e-015	-5.09011e-015	-8.63948e-015	-1.01646e-014
-5.29581e-015	-8.21009e-015	5.83194e-015	2.04474e-015	-4.1008e-015	8.8964e-018	-5.51181e-015	-1.26572e-014	-1.40335e-014	-1.14663e-014	-9.31961e-015	-1.22275e-014	-1.33473e-014	1.17198e-015	1.75259e-015	-1.79393e-015	-8.11779e-015	-1.05932e-014	-1.17569e-014	-5.32785e-015	-1.21391e-014	-5.72441e-015	-5.06382e-015	-8.54107e-015	-1.0408e-014
-5.46477e-015	-7.68793e-015	5.82741e-015	1.96344e-015	-4.03269e-015	6.31311e-017	-5.23942e-015	-1.22829e-014	-1.39961e-014	-1.16224e-014	-9.27083e-015	-1.22064e-014	-1.32656e-014	9.93276e-016	1.86881e-015	-1.8223e-015	-7.93048e-015	-1.05657e-014	-1.14972e-014	-5.40555e-015	-1.20167e-014	-5.86682e-015	-5.03271e-015	-8.45503e-015	-1.06369e-014
-5.60335e-015	-7.14718e-015	5.82715e-015	1.89126e-015	-3.93889e-015	1.36921e-016	-4.96998e-015	-1.19111e-014	-1.39608e-014	-1.17707e-014	-9.2168e-015	-1.21652e-014	-1.31435e-014	8.27896e-016	2.00981e-015	-1.81978e-015	-7.70351e-015	-1.05113e-014	-1.12143e-014	-5.46477e-015	-1.18802e-014	-5.97748e-015	-4.99704e-015	-8.38222e-015	-1.08495e-014
-5.70916e-015	-6.59262e-015	5.82977e-015	1.82798e-015	-3.82077e-015	2.28755e-016	-4.70515e-015	-1.15462e-014	-1.39293e-014	-1.19097e-014	-9.15888e-015	-1.21049e-014	-1.29812e-014	6.75582e-016	2.17352e-015	-1.78648e-015	-7.43814e-015	-1.043e-014	-1.09104e-014	-5.50572e-015	-1.17316e-014	-6.05525e-015	-4.95801e-015	-8.32292e-015	-1.1045e-014
-5.78029e-015	-6.02833e-015	5.83349e-015	1.77351e-015	-3.67973e-015	3.36651e-016	-4.44786e-015	-1.11924e-014	-1.39034e-014	-1.2038e-014	-9.09835e-015	-1.20262e-014	-1.27791e-014	5.35461e-016	2.35746e-015	-1.72243e-015	-7.13596e-015	-1.03224e-014	-1.05877e-014	-5.52745e-015	-1.15728e-014	-6.09826e-015	-4.91614e-015	-8.27791e-015	-1.12226e-014
-5.81494e-015	-5.45931e-015	5.83687e-015	1.72639e-015	-3.51776e-015	4.59091e-016	-4.20008e-015	-1.08531e-014	-1.38851e-014	-1.2154e-014	-9.03606e-015	-1.19299e-014	-1.2538e-014	4.07244e-016	2.55832e-015	-1.6281e-015	-6.79939e-015	-1.01897e-014	-1.02488e-014	-5.52903e-015	-1.14063e-014	-6.1062e-015	-4.87215e-015	-8.24717e-015	-1.13821e-014
-5.8122e-015	-4.89124e-015	5.83829e-015	1.68621e-015	-3.33711e-015	5.94436e-016	-3.96402e-015	-1.05324e-014	-1.38763e-014	-1.22568e-014	-8.97342e-015	-1.18169e-014	-1.22593e-014	2.90442e-016	2.77331e-015	-1.50474e-015	-6.43076e-015	-1.0033e-014	-9.89675e-015	-5.51154e-015	-1.12345e-014	-6.07891e-015	-4.82675e-015	-8.23003e-015	-1.15227e-014
-5.77183e-015	-4.32871e-015	5.83601e-015	1.65291e-015	-3.1397e-015	7.40163e-016	-3.74166e-015	-1.02335e-014	-1.38783e-014	-1.23452e-014	-8.91199e-015	-1.16882e-014	-1.19441e-014	1.83566e-016	2.99993e-015	-1.35366e-015	-6.0331e-015	-9.85475e-015	-9.53446e-015	-5.47557e-015	-1.10594e-014	-6.01724e-015	-4.78069e-015	-8.22657e-015	-1.16433e-014
-5.69409e-015	-3.77714e-015	5.82791e-015	1.62575e-015	-2.9275e-015	8.93654e-016	-3.5353e-015	-9.95888e-015	-1.38921e-014	-1.24186e-014	-8.85325e-015	-1.15451e-014	-1.15945e-014	8.58259e-017	3.23467e-015	-1.1761e-015	-5.6095e-015	-9.65605e-015	-9.16512e-015	-5.4218e-015	-1.08836e-014	-5.92221e-015	-4.73507e-015	-8.23673e-015	-1.17439e-014
-5.57938e-015	-3.24079e-015	5.81225e-015	1.60373e-015	-2.70273e-015	1.0532e-015	-3.34665e-015	-9.71099e-015	-1.3919e-014	-1.24764e-014	-8.79797e-015	-1.13889e-014	-1.12128e-014	-3.88145e-018	3.47443e-015	-9.74716e-016	-5.16413e-015	-9.43862e-015	-8.79145e-015	-5.35079e-015	-1.07087e-014	-5.79534e-015	-4.69045e-015	-8.25929e-015	-1.18239e-014
-5.42833e-015	-2.72455e-015	5.78741e-015	1.58579e-015	-2.46754e-015	1.21659e-015	-3.17693e-015	-9.49234e-015	-1.39602e-014	-1.25177e-014	-8.74748e-015	-1.12208e-014	-1.08016e-014	-8.67694e-017	3.71542e-015	-7.51726e-016	-4.70118e-015	-9.20517e-015	-8.41714e-015	-5.2634e-015	-1.05372e-014	-5.6386e-015	-4.64744e-015	-8.29361e-015	-1.18833e-014
-5.24174e-015	-2.23251e-015	5.75166e-015	1.57125e-015	-2.22384e-015	1.38118e-015	-3.02779e-015	-9.30516e-015	-1.40158e-014	-1.25416e-014	-8.70317e-015	-1.10427e-014	-1.03633e-014	-1.64143e-016	3.9548e-015	-5.09427e-016	-4.22468e-015	-8.95815e-015	-8.04511e-015	-5.16102e-015	-1.03708e-014	-5.45479e-015	-4.60622e-015	-8.33822e-015	-1.19221e-014
-5.02205e-015	-1.76953e-015	5.70366e-015	1.55949e-015	-1.97452e-015	1.5447e-015	-2.90166e-015	-9.15135e-015	-1.40867e-014	-1.25483e-014	-8.66605e-015	-1.08566e-014	-9.90127e-015	-2.36877e-016	4.18954e-015	-2.50283e-016	-3.73853e-015	-8.70038e-015	-7.67798e-015	-5.04497e-015	-1.02114e-014	-5.24693e-015	-4.56714e-015	-8.39171e-015	-1.19409e-014
-4.77109e-015	-1.33925e-015	5.64132e-015	1.54945e-015	-1.72197e-015	1.70483e-015	-2.79995e-015	-9.03226e-015	-1.41731e-014	-1.25379e-014	-8.6376e-015	-1.06642e-014	-9.4192e-015	-3.06157e-016	4.41612e-015	2.20285e-017	-3.24618e-015	-8.4342e-015	-7.31842e-015	-4.91692e-015	-1.00606e-014	-5.01812e-015	-4.53071e-015	-8.45261e-015	-1.19395e-014
-4.49147e-015	-9.45447e-016	5.5637e-015	1.5398e-015	-1.46899e-015	1.85942e-015	-2.72399e-015	-8.94859e-015	-1.42749e-014	-1.25108e-014	-8.61862e-015	-1.04676e-014	-8.9209e-015	-3.7211e-016	4.63131e-015	3.04789e-016	-2.753e-015	-8.16172e-015	-6.96966e-015	-4.77826e-015	-9.92001e-015	-4.77171e-015	-4.49744e-015	-8.51942e-015	-1.19183e-014
-4.18623e-015	-5.91446e-016	5.46984e-015	1.53007e-015	-1.21771e-015	2.00616e-015	-2.67479e-015	-8.90082e-015	-1.43921e-014	-1.24677e-014	-8.61003e-015	-1.02682e-014	-8.40982e-015	-4.36327e-016	4.83228e-015	5.94745e-016	-2.26381e-015	-7.88616e-015	-6.6343e-015	-4.63092e-015	-9.79e-015	-4.51134e-015	-4.46749e-015	-8.59072e-015	-1.18776e-014
-3.85829e-015	-2.80167e-016	5.35905e-015	1.51972e-015	-9.70889e-016	2.14227e-015	-2.65325e-015	-8.88901e-015	-1.45235e-014	-1.24093e-014	-8.61238e-015	-1.00676e-014	-7.89046e-015	-4.9946e-016	5.01687e-015	8.88842e-016	-1.78298e-015	-7.6099e-015	-6.31533e-015	-4.4767e-015	-9.67152e-015	-4.24121e-015	-4.4411e-015	-8.66499e-015	-1.18189e-014
-3.51132e-015	-1.41444e-017	5.23031e-015	1.50796e-015	-7.31685e-016	2.26569e-015	-2.66017e-015	-8.91313e-015	-1.46683e-014	-1.23364e-014	-8.6265e-015	-9.86818e-015	-7.36699e-015	-5.62802e-016	5.18253e-015	1.18354e-015	-1.31426e-015	-7.33609e-015	-6.01562e-015	-4.31729e-015	-9.56524e-015	-3.96608e-015	-4.4185e-015	-8.74045e-015	-1.17432e-014
-3.14959e-015	2.04308e-016	5.08346e-015	1.49412e-015	-5.02627e-016	2.37429e-015	-2.69689e-015	-8.97267e-015	-1.48257e-014	-1.22501e-014	-8.65281e-015	-9.67192e-015	-6.84351e-015	-6.2751e-016	5.3267e-015	1.47574e-015	-8.61315e-016	-7.06728e-015	-5.73734e-015	-4.15468e-015	-9.47109e-015	-3.68935e-015	-4.39954e-015	-8.81539e-015	-1.16509e-014
-2.7771e-015	3.73611e-016	4.91823e-015	1.47773e-015	-2.85685e-016	2.467e-015	-2.76367e-015	-9.06673e-015	-1.49947e-014	-1.21523e-014	-8.69207e-015	-9.48072e-015	-6.32432e-015	-6.94215e-016	5.44744e-015	1.76171e-015	-4.28446e-016	-6.80638e-015	-5.48282e-015	-3.99054e-015	-9.38921e-015	-3.41531e-015	-4.38404e-015	-8.8888e-015	-1.15433e-014
-2.39839e-015	4.93167e-016	4.73515e-015	1.45868e-015	-8.28625e-017	2.54216e-015	-2.86055e-015	-9.19363e-015	-1.5174e-014	-1.20441e-014	-8.74403e-015	-9.29591e-015	-5.81387e-015	-7.63342e-016	5.54322e-015	2.03882e-015	-1.99176e-017	-6.55582e-015	-5.25395e-015	-3.82716e-015	-9.31955e-015	-3.14898e-015	-4.37204e-015	-8.95918e-015	-1.14219e-014
-2.01808e-015	5.62481e-016	4.53448e-015	1.43687e-015	1.03326e-016	2.5986e-015	-2.98707e-015	-9.3515e-015	-1.53618e-014	-1.19271e-014	-8.80858e-015	-9.11919e-015	-5.31696e-015	-8.34847e-016	5.61281e-015	2.3034e-015	3.59809e-016	-6.31771e-015	-5.05269e-015	-3.66667e-015	-9.26171e-015	-2.89461e-015	-4.36338e-015	-9.02474e-015	-1.12883e-014
-1.64018e-015	5.81768e-016	4.31684e-015	1.41207e-015	2.70247e-016	2.63533e-015	-3.14303e-015	-9.53836e-015	-1.55559e-014	-1.1803e-014	-8.88589e-015	-8.95149e-015	-4.83738e-015	-9.09134e-016	5.6549e-015	2.55242e-015	7.07547e-016	-6.09413e-015	-4.88085e-015	-3.51107e-015	-9.21509e-015	-2.65615e-015	-4.35757e-015	-9.0842e-015	-1.11441e-014
-1.26927e-015	5.50935e-016	4.08247e-015	1.38333e-015	4.15401e-016	2.6507e-015	-3.32864e-015	-9.75206e-015	-1.57545e-014	-1.16735e-014	-8.97536e-015	-8.79397e-015	-4.37932e-015	-9.86877e-016	5.66857e-015	2.78283e-015	1.02011e-015	-5.88697e-015	-4.74042e-015	-3.36244e-015	-9.17853e-015	-2.43748e-015	-4.35406e-015	-9.13677e-015	-1.09917e-014
-9.09895e-016	4.71143e-016	3.83239e-015	1.35059e-015	5.37076e-016	2.64346e-015	-3.54304e-015	-9.99033e-015	-1.59558e-014	-1.15407e-014	-9.0772e-015	-8.6484e-015	-3.94624e-015	-1.06858e-015	5.65301e-015	2.99171e-015	1.29381e-015	-5.69837e-015	-4.63238e-015	-3.22302e-015	-9.15148e-015	-2.24225e-015	-4.35282e-015	-9.18069e-015	-1.0833e-014
-5.65331e-016	3.43354e-016	3.56668e-015	1.31322e-015	6.32934e-016	2.61293e-015	-3.78548e-015	-1.02505e-014	-1.6158e-014	-1.14067e-014	-9.19117e-015	-8.51593e-015	-3.54204e-015	-1.15448e-015	5.60756e-015	3.17738e-015	1.52637e-015	-5.53025e-015	-4.55753e-015	-3.09434e-015	-9.13342e-015	-2.07329e-015	-4.35351e-015	-9.2151e-015	-1.06694e-014
-2.40119e-016	1.69646e-016	3.28668e-015	1.27094e-015	7.01624e-016	2.55945e-015	-4.05554e-015	-1.05294e-014	-1.63583e-014	-1.12736e-014	-9.3161e-015	-8.39735e-015	-3.17067e-015	-1.24474e-015	5.53214e-015	3.3377e-015	1.71588e-015	-5.38376e-015	-4.51722e-015	-2.97834e-015	-9.12235e-015	-1.93368e-015	-4.35524e-015	-9.23857e-015	-1.0503e-014
6.21731e-017	-4.75281e-017	2.99446e-015	1.22346e-015	7.41358e-016	2.4823e-015	-4.35201e-015	-1.08241e-014	-1.65552e-014	-1.11433e-014	-9.4519e-015	-8.2928e-015	-2.83502e-015	-1.33969e-015	5.42684e-015	3.47069e-015	1.86118e-015	-5.25976e-015	-4.51192e-015	-2.87636e-015	-9.11726e-015	-1.82567e-015	-4.35791e-015	-9.2507e-015	-1.03358e-014
3.38293e-016	-3.05767e-016	2.6911e-015	1.17107e-015	7.50921e-016	2.38148e-015	-4.67375e-015	-1.11315e-014	-1.67462e-014	-1.10176e-014	-9.598e-015	-8.20347e-015	-2.53784e-015	-1.43946e-015	5.29183e-015	3.57536e-015	1.96032e-015	-5.15961e-015	-4.54208e-015	-2.78989e-015	-9.1178e-015	-1.75122e-015	-4.36123e-015	-9.25078e-015	-1.01696e-014
5.84569e-016	-6.01622e-016	2.3781e-015	1.11395e-015	7.29917e-016	2.25694e-015	-5.02001e-015	-1.14482e-014	-1.69291e-014	-1.08982e-014	-9.75328e-015	-8.1297e-015	-2.28138e-015	-1.54408e-015	5.12739e-015	3.65046e-015	2.01245e-015	-5.08365e-015	-4.60735e-015	-2.72036e-015	-9.12253e-015	-1.71116e-015	-4.36413e-015	-9.23842e-015	-1.0007e-014
7.98424e-016	-9.3157e-016	2.05722e-015	1.05155e-015	6.76987e-016	2.1098e-015	-5.3892e-015	-1.1771e-014	-1.7102e-014	-1.07871e-014	-9.91718e-015	-8.07191e-015	-2.06789e-015	-1.65355e-015	4.93505e-015	3.69477e-015	2.01678e-015	-5.03189e-015	-4.70739e-015	-2.6685e-015	-9.13055e-015	-1.70678e-015	-4.36594e-015	-9.21311e-015	-9.84977e-015
9.77483e-016	-1.29223e-015	1.73028e-015	9.84263e-016	5.9162e-016	1.94035e-015	-5.77958e-015	-1.2097e-014	-1.72624e-014	-1.0686e-014	-1.00882e-014	-8.02973e-015	-1.89867e-015	-1.76856e-015	4.71503e-015	3.70756e-015	1.9732e-015	-5.00431e-015	-4.8423e-015	-2.63494e-015	-9.14061e-015	-1.73826e-015	-4.36638e-015	-9.1746e-015	-9.69996e-015
1.11974e-015	-1.6797e-015	1.39867e-015	9.11066e-016	4.73321e-016	1.74942e-015	-6.18899e-015	-1.24227e-014	-1.7409e-014	-1.05963e-014	-1.02652e-014	-8.00297e-015	-1.77404e-015	-1.8886e-015	4.46835e-015	3.68839e-015	1.8811e-015	-5.00112e-015	-5.01161e-015	-2.62063e-015	-9.15231e-015	-1.80508e-015	-4.36492e-015	-9.1232e-015	-9.55917e-015
1.22404e-015	-2.0896e-015	1.06423e-015	8.3236e-016	3.22555e-016	1.53765e-015	-6.61518e-015	-1.27448e-014	-1.75402e-014	-1.05194e-014	-1.04466e-014	-7.99161e-015	-1.69448e-015	-2.01374e-015	4.19647e-015	3.63756e-015	1.74222e-015	-5.02186e-015	-5.21367e-015	-2.62643e-015	-9.16455e-015	-1.90709e-015	-4.36153e-015	-9.05901e-015	-9.42885e-015
1.28975e-015	-2.51773e-015	7.28384e-016	7.4905e-016	1.39828e-016	1.30655e-015	-7.05549e-015	-1.30604e-014	-1.76545e-014	-1.04565e-014	-1.06315e-014	-7.99468e-015	-1.65999e-015	-2.1442e-015	3.9009e-015	3.55459e-015	1.55707e-015	-5.06574e-015	-5.44733e-015	-2.65247e-015	-9.1771e-015	-2.04279e-015	-4.35513e-015	-8.98199e-015	-9.31047e-015
1.31576e-015	-2.95971e-015	3.92911e-016	6.60572e-016	-7.43375e-017	1.05794e-015	-7.50707e-015	-1.33664e-014	-1.77503e-014	-1.04086e-014	-1.08183e-014	-8.01198e-015	-1.66977e-015	-2.28078e-015	3.5829e-015	3.43996e-015	1.3271e-015	-5.13192e-015	-5.71116e-015	-2.69927e-015	-9.18974e-015	-2.21021e-015	-4.34524e-015	-8.89282e-015	-9.2049e-015
1.30159e-015	-3.41092e-015	5.894e-017	5.66634e-016	-3.19298e-016	7.93003e-016	-7.96765e-015	-1.36594e-014	-1.78264e-014	-1.03762e-014	-1.10059e-014	-8.04298e-015	-1.72241e-015	-2.42324e-015	3.24369e-015	3.29485e-015	1.05353e-015	-5.21934e-015	-6.00429e-015	-2.76685e-015	-9.20219e-015	-2.40743e-015	-4.33114e-015	-8.79169e-015	-9.11371e-015
1.24762e-015	-3.86709e-015	-2.71872e-016	4.67287e-016	-5.93802e-016	5.13258e-016	-8.43521e-015	-1.39372e-014	-1.78813e-014	-1.03603e-014	-1.11923e-014	-8.08691e-015	-1.81649e-015	-2.57129e-015	2.88496e-015	3.12009e-015	7.38888e-016	-5.32747e-015	-6.32497e-015	-2.85468e-015	-9.2141e-015	-2.63199e-015	-4.3128e-015	-8.68018e-015	-9.03803e-015
1.15478e-015	-4.32338e-015	-5.97606e-016	3.62338e-016	-8.9628e-016	2.20699e-016	-8.90646e-015	-1.41971e-014	-1.79148e-014	-1.03611e-014	-1.13761e-014	-8.14211e-015	-1.94937e-015	-2.72543e-015	2.50839e-015	2.91706e-015	3.85768e-016	-5.4551e-015	-6.67076e-015	-2.96206e-015	-9.22582e-015	-2.88097e-015	-4.29008e-015	-8.55883e-015	-8.97812e-015
1.02476e-015	-4.77496e-015	-9.17265e-016	2.5246e-016	-1.22529e-015	-8.2819e-017	-9.37889e-015	-1.44371e-014	-1.79254e-014	-1.0378e-014	-1.15558e-014	-8.20747e-015	-2.11828e-015	-2.88655e-015	2.11594e-015	2.68732e-015	-2.989e-018	-5.60085e-015	-7.03958e-015	-3.08841e-015	-9.23804e-015	-3.15132e-015	-4.26314e-015	-8.42835e-015	-8.93474e-015
8.59213e-016	-5.21742e-015	-1.23017e-015	1.37782e-016	-1.57947e-015	-3.95186e-016	-9.84934e-015	-1.4655e-014	-1.79132e-014	-1.04103e-014	-1.17302e-014	-8.28193e-015	-2.32077e-015	-3.05496e-015	1.70981e-015	2.43239e-015	-4.24203e-016	-5.76343e-015	-7.42911e-015	-3.23288e-015	-9.25115e-015	-3.43889e-015	-4.23197e-015	-8.28948e-015	-8.90786e-015
6.60954e-016	-5.64718e-015	-1.53465e-015	1.78679e-017	-1.95652e-015	-7.14688e-016	-1.03156e-014	-1.48496e-014	-1.78784e-014	-1.04581e-014	-1.18975e-014	-8.36427e-015	-2.5527e-015	-3.23118e-015	1.29193e-015	2.15433e-015	-8.73746e-016	-5.9405e-015	-7.83654e-015	-3.39449e-015	-9.26586e-015	-3.73989e-015	-4.19613e-015	-8.14319e-015	-8.89708e-015
4.32318e-016	-6.06016e-015	-1.82894e-015	-1.06916e-016	-2.35411e-015	-1.03906e-015	-1.07746e-014	-1.50193e-014	-1.78209e-014	-1.05206e-014	-1.20558e-014	-8.45302e-015	-2.80989e-015	-3.41489e-015	8.64336e-016	1.85531e-015	-1.34839e-015	-6.13002e-015	-8.25904e-015	-3.57197e-015	-9.28313e-015	-4.0503e-015	-4.15554e-015	-7.98955e-015	-8.9022e-015
1.7611e-016	-6.45287e-015	-2.11239e-015	-2.36507e-016	-2.76962e-015	-1.36612e-015	-1.12233e-014	-1.51629e-014	-1.77419e-014	-1.05971e-014	-1.22038e-014	-8.54683e-015	-3.08807e-015	-3.6062e-015	4.2916e-016	1.53731e-015	-1.8448e-015	-6.33038e-015	-8.69395e-015	-3.76418e-015	-9.30461e-015	-4.36632e-015	-4.11019e-015	-7.83007e-015	-8.92243e-015
-1.04359e-016	-6.82248e-015	-2.38467e-015	-3.70936e-016	-3.20086e-015	-1.69417e-015	-1.16589e-014	-1.52796e-014	-1.76414e-014	-1.06863e-014	-1.23394e-014	-8.64447e-015	-3.3828e-015	-3.80577e-015	-1.19706e-017	1.20301e-015	-2.35889e-015	-6.54017e-015	-9.13869e-015	-3.96899e-015	-9.33137e-015	-4.68352e-015	-4.06044e-015	-7.66603e-015	-8.95731e-015
-4.05791e-016	-7.1653e-015	-2.64507e-015	-5.10925e-016	-3.64418e-015	-2.02067e-015	-1.20784e-014	-1.53686e-014	-1.75203e-014	-1.07862e-014	-1.24614e-014	-8.74429e-015	-3.68912e-015	-4.01391e-015	-4.5708e-016	8.55022e-016	-2.8861e-015	-6.75715e-015	-9.59056e-015	-4.185e-015	-9.3646e-015	-4.99759e-015	-4.00678e-015	-7.49885e-015	-9.00614e-015
-7.2463e-016	-7.47827e-015	-2.89254e-015	-6.55749e-016	-4.09641e-015	-2.34373e-015	-1.24785e-014	-1.54298e-014	-1.738e-014	-1.08956e-014	-1.25685e-014	-8.84483e-015	-4.00362e-015	-4.23057e-015	-9.04441e-016	4.95612e-016	-3.4227e-015	-6.97991e-015	-1.00463e-014	-4.41019e-015	-9.40519e-015	-5.30462e-015	-3.94936e-015	-7.32945e-015	-9.06758e-015
-1.05686e-015	-7.75965e-015	-3.12624e-015	-8.05371e-016	-4.55492e-015	-2.66125e-015	-1.28561e-014	-1.54637e-014	-1.72217e-014	-1.10129e-014	-1.26589e-014	-8.94561e-015	-4.32115e-015	-4.45499e-015	-1.35219e-015	1.27235e-016	-3.96443e-015	-7.20666e-015	-1.05033e-014	-4.64201e-015	-9.45558e-015	-5.60019e-015	-3.88845e-015	-7.15828e-015	-9.14009e-015
-1.39814e-015	-8.00759e-015	-3.34562e-015	-9.59531e-016	-5.01673e-015	-2.97079e-015	-1.32086e-014	-1.54707e-014	-1.70472e-014	-1.11365e-014	-1.27312e-014	-9.04505e-015	-4.63648e-015	-4.68664e-015	-1.79776e-015	-2.48601e-016	-4.50652e-015	-7.43651e-015	-1.09578e-014	-4.87867e-015	-9.51774e-015	-5.88057e-015	-3.82449e-015	-6.98635e-015	-9.22222e-015
-1.74504e-015	-8.21999e-015	-3.55008e-015	-1.11755e-015	-5.47804e-015	-3.27031e-015	-1.35336e-014	-1.54511e-014	-1.6858e-014	-1.12642e-014	-1.2784e-014	-9.14153e-015	-4.94417e-015	-4.92557e-015	-2.23931e-015	-6.28798e-016	-5.04447e-015	-7.66748e-015	-1.14071e-014	-5.11819e-015	-9.59268e-015	-6.14246e-015	-3.75808e-015	-6.81411e-015	-9.31216e-015
-2.09335e-015	-8.39561e-015	-3.73885e-015	-1.27901e-015	-5.9352e-015	-3.55777e-015	-1.38289e-014	-1.54066e-014	-1.66561e-014	-1.13935e-014	-1.28162e-014	-9.23396e-015	-5.23947e-015	-5.17133e-015	-2.6752e-015	-1.01111e-015	-5.57413e-015	-7.89806e-015	-1.18484e-014	-5.35836e-015	-9.68156e-015	-6.38265e-015	-3.68994e-015	-6.64264e-015	-9.408e-015
-2.43868e-015	-8.53402e-015	-3.91153e-015	-1.44388e-015	-6.38479e-015	-3.83108e-015	-1.40917e-014	-1.53378e-014	-1.64434e-014	-1.15228e-014	-1.28265e-014	-9.321e-015	-5.51795e-015	-5.42349e-015	-3.10372e-015	-1.39323e-015	-6.0914e-015	-8.12651e-015	-1.22791e-014	-5.59694e-015	-9.78551e-015	-6.59817e-015	-3.62095e-015	-6.47304e-015	-9.50691e-015
-2.77723e-015	-8.63428e-015	-4.06791e-015	-1.61165e-015	-6.82321e-015	-4.08842e-015	-1.43207e-014	-1.52461e-014	-1.62217e-014	-1.16496e-014	-1.28135e-014	-9.40178e-015	-5.77467e-015	-5.68069e-015	-3.52244e-015	-1.77257e-015	-6.59257e-015	-8.35138e-015	-1.26964e-014	-5.83148e-015	-9.90645e-015	-6.78659e-015	-3.55175e-015	-6.30575e-015	-9.60719e-015
-3.10478e-015	-8.69649e-015	-4.20813e-015	-1.78206e-015	-7.24699e-015	-4.3285e-015	-1.45137e-014	-1.5133e-014	-1.59938e-014	-1.17716e-014	-1.27768e-014	-9.47477e-015	-6.00594e-015	-5.94187e-015	-3.92964e-015	-2.14717e-015	-7.07357e-015	-8.57184e-015	-1.30981e-014	-6.05984e-015	-1.00455e-014	-6.94581e-015	-3.48337e-015	-6.1414e-015	-9.70718e-015
-3.41846e-015	-8.72122e-015	-4.33098e-015	-1.95494e-015	-7.65372e-015	-4.54953e-015	-1.46694e-014	-1.49999e-014	-1.57619e-014	-1.18867e-014	-1.27155e-014	-9.53911e-015	-6.2071e-015	-6.2063e-015	-4.32322e-015	-2.51542e-015	-7.53022e-015	-8.78672e-015	-1.34817e-014	-6.27931e-015	-1.02037e-014	-7.07395e-015	-3.41648e-015	-5.98079e-015	-9.80508e-015
-3.71472e-015	-8.70852e-015	-4.43707e-015	-2.12945e-015	-8.04027e-015	-4.74994e-015	-1.47863e-014	-1.48484e-014	-1.55279e-014	-1.19931e-014	-1.26287e-014	-9.59387e-015	-6.37473e-015	-6.47259e-015	-4.70149e-015	-2.87532e-015	-7.95944e-015	-8.99446e-015	-1.38443e-014	-6.48801e-015	-1.03822e-014	-7.17039e-015	-3.35127e-015	-5.82465e-015	-9.89829e-015
-3.9901e-015	-8.65996e-015	-4.52592e-015	-2.30496e-015	-8.40354e-015	-4.92884e-015	-1.48631e-014	-1.46811e-014	-1.52944e-014	-1.20884e-014	-1.25161e-014	-9.63817e-015	-6.50572e-015	-6.73953e-015	-5.06266e-015	-3.22484e-015	-8.35876e-015	-9.19479e-015	-1.41842e-014	-6.68392e-015	-1.05807e-014	-7.23421e-015	-3.28865e-015	-5.67292e-015	-9.9844e-015
-4.24211e-015	-8.57662e-015	-4.59736e-015	-2.48058e-015	-8.74165e-015	-5.08485e-015	-1.4899e-014	-1.45e-014	-1.5063e-014	-1.21711e-014	-1.23774e-014	-9.6708e-015	-6.59698e-015	-7.00603e-015	-5.40505e-015	-3.56207e-015	-8.72528e-015	-9.38694e-015	-1.44993e-014	-6.86524e-015	-1.07996e-014	-7.26479e-015	-3.22945e-015	-5.52563e-015	-1.00617e-014
-4.46863e-015	-8.46073e-015	-4.65177e-015	-2.65563e-015	-9.05215e-015	-5.21736e-015	-1.48933e-014	-1.43069e-014	-1.48359e-014	-1.22394e-014	-1.22129e-014	-9.69071e-015	-6.64661e-015	-7.2708e-015	-5.72696e-015	-3.88572e-015	-9.05663e-015	-9.56952e-015	-1.47878e-014	-7.03022e-015	-1.10388e-014	-7.26204e-015	-3.17388e-015	-5.38276e-015	-1.01284e-014
-4.66775e-015	-8.31357e-015	-4.68886e-015	-2.82931e-015	-9.33345e-015	-5.3257e-015	-1.48469e-014	-1.41031e-014	-1.46151e-014	-1.22921e-014	-1.20228e-014	-9.69661e-015	-6.65328e-015	-7.53216e-015	-6.02722e-015	-4.19467e-015	-9.35025e-015	-9.74188e-015	-1.50482e-014	-7.17668e-015	-1.12986e-014	-7.22681e-015	-3.12269e-015	-5.24378e-015	-1.01829e-014
-4.8375e-015	-8.13718e-015	-4.70834e-015	-3.00112e-015	-9.58458e-015	-5.40926e-015	-1.47595e-014	-1.38913e-014	-1.44028e-014	-1.23278e-014	-1.18072e-014	-9.68762e-015	-6.6153e-015	-7.78792e-015	-6.30479e-015	-4.48743e-015	-9.60427e-015	-9.90345e-015	-1.52786e-014	-7.30241e-015	-1.15785e-014	-7.15994e-015	-3.07673e-015	-5.10907e-015	-1.02238e-014
-4.97677e-015	-7.93423e-015	-4.71041e-015	-3.169e-015	-9.80338e-015	-5.46743e-015	-1.46318e-014	-1.3674e-014	-1.42003e-014	-1.23452e-014	-1.15661e-014	-9.66355e-015	-6.53235e-015	-8.03614e-015	-6.55759e-015	-4.76321e-015	-9.81675e-015	-1.00539e-014	-1.54785e-014	-7.4063e-015	-1.18768e-014	-7.0624e-015	-3.03595e-015	-4.97846e-015	-1.02493e-014
-5.08461e-015	-7.70691e-015	-4.69501e-015	-3.33187e-015	-9.98919e-015	-5.50085e-015	-1.44644e-014	-1.34531e-014	-1.40093e-014	-1.23434e-014	-1.12995e-014	-9.62385e-015	-6.40365e-015	-8.27478e-015	-6.78433e-015	-5.02171e-015	-9.98711e-015	-1.01928e-014	-1.5647e-014	-7.48731e-015	-1.21922e-014	-6.93604e-015	-3.00088e-015	-4.85208e-015	-1.02586e-014
-5.15982e-015	-7.45776e-015	-4.66216e-015	-3.48869e-015	-1.01414e-014	-5.50933e-015	-1.42581e-014	-1.32304e-014	-1.38314e-014	-1.23218e-014	-1.10089e-014	-9.56767e-015	-6.22956e-015	-8.50126e-015	-6.98464e-015	-5.26157e-015	-1.01151e-014	-1.03195e-014	-1.57835e-014	-7.54404e-015	-1.25233e-014	-6.78333e-015	-2.97225e-015	-4.73019e-015	-1.02517e-014
-5.20221e-015	-7.18902e-015	-4.61252e-015	-3.63841e-015	-1.02587e-014	-5.4924e-015	-1.40143e-014	-1.3007e-014	-1.36675e-014	-1.22802e-014	-1.06955e-014	-9.49478e-015	-6.01092e-015	-8.71429e-015	-7.15789e-015	-5.48167e-015	-1.01997e-014	-1.04345e-014	-1.58884e-014	-7.57573e-015	-1.28674e-014	-6.60667e-015	-2.95024e-015	-4.6121e-015	-1.02276e-014
-5.21208e-015	-6.90297e-015	-4.54607e-015	-3.7799e-015	-1.0341e-014	-5.4503e-015	-1.37348e-014	-1.27852e-014	-1.35181e-014	-1.22186e-014	-1.03602e-014	-9.40445e-015	-5.7493e-015	-8.91198e-015	-7.30379e-015	-5.68196e-015	-1.02409e-014	-1.05379e-014	-1.59618e-014	-7.5818e-015	-1.32226e-014	-6.40847e-015	-2.93514e-015	-4.4976e-015	-1.01862e-014
-5.18961e-015	-6.60238e-015	-4.46351e-015	-3.91202e-015	-1.03886e-014	-5.38356e-015	-1.34212e-014	-1.25658e-014	-1.33836e-014	-1.21363e-014	-1.00047e-014	-9.29622e-015	-5.44721e-015	-9.09248e-015	-7.42155e-015	-5.86242e-015	-1.0239e-014	-1.06297e-014	-1.60033e-014	-7.56204e-015	-1.35861e-014	-6.19162e-015	-2.92638e-015	-4.38609e-015	-1.01267e-014
-5.13547e-015	-6.2899e-015	-4.36474e-015	-4.03332e-015	-1.04021e-014	-5.29259e-015	-1.30755e-014	-1.23505e-014	-1.3265e-014	-1.20342e-014	-9.63001e-015	-9.16965e-015	-5.10676e-015	-9.25375e-015	-7.51086e-015	-6.02339e-015	-1.01952e-014	-1.07096e-014	-1.60129e-014	-7.51685e-015	-1.39549e-014	-5.95932e-015	-2.92391e-015	-4.27753e-015	-1.00494e-014
-5.05135e-015	-5.96796e-015	-4.24984e-015	-4.14276e-015	-1.03823e-014	-5.17871e-015	-1.27e-014	-1.21407e-014	-1.31621e-014	-1.19126e-014	-9.23765e-015	-9.02465e-015	-4.73068e-015	-9.3944e-015	-7.57173e-015	-6.16473e-015	-1.01108e-014	-1.07776e-014	-1.5991e-014	-7.44583e-015	-1.43262e-014	-5.714e-015	-2.92777e-015	-4.17175e-015	-9.95467e-015
-4.93792e-015	-5.63875e-015	-4.11943e-015	-4.23905e-015	-1.03296e-014	-5.04315e-015	-1.22968e-014	-1.19368e-014	-1.30742e-014	-1.17718e-014	-8.82958e-015	-8.86095e-015	-4.32172e-015	-9.51255e-015	-7.60475e-015	-6.28623e-015	-9.98779e-015	-1.0834e-014	-1.59394e-014	-7.34987e-015	-1.46964e-014	-5.45906e-015	-2.938e-015	-4.06824e-015	-9.84343e-015
-4.79668e-015	-5.30412e-015	-3.97411e-015	-4.32118e-015	-1.02455e-014	-4.8868e-015	-1.18693e-014	-1.17396e-014	-1.30012e-014	-1.16126e-014	-8.40798e-015	-8.67827e-015	-3.88354e-015	-9.60627e-015	-7.60995e-015	-6.3875e-015	-9.82858e-015	-1.08791e-014	-1.58596e-014	-7.23003e-015	-1.50617e-014	-5.19774e-015	-2.95376e-015	-3.96621e-015	-9.71673e-015
-4.62971e-015	-4.96702e-015	-3.81427e-015	-4.38774e-015	-1.01321e-014	-4.71075e-015	-1.14202e-014	-1.15499e-014	-1.29423e-014	-1.14357e-014	-7.975e-015	-8.47662e-015	-3.41943e-015	-9.67442e-015	-7.588e-015	-6.46885e-015	-9.63444e-015	-1.0913e-014	-1.57523e-014	-7.0867e-015	-1.54185e-014	-4.93309e-015	-2.97448e-015	-3.8656e-015	-9.5758e-015
-4.43928e-015	-4.62963e-015	-3.64104e-015	-4.43736e-015	-9.99117e-015	-4.51635e-015	-1.09527e-014	-1.13676e-014	-1.28963e-014	-1.12432e-014	-7.53288e-015	-8.25596e-015	-2.93329e-015	-9.71632e-015	-7.53983e-015	-6.53085e-015	-9.40841e-015	-1.09363e-014	-1.56195e-014	-6.92153e-015	-1.5763e-014	-4.66832e-015	-2.99963e-015	-3.76541e-015	-9.42149e-015
-4.22754e-015	-4.29401e-015	-3.45542e-015	-4.46906e-015	-9.82419e-015	-4.30491e-015	-1.04697e-014	-1.11933e-014	-1.28622e-014	-1.1036e-014	-7.08365e-015	-8.01595e-015	-2.42884e-015	-9.73109e-015	-7.46663e-015	-6.57333e-015	-9.15366e-015	-1.09495e-014	-1.54628e-014	-6.73549e-015	-1.60914e-014	-4.40688e-015	-3.02829e-015	-3.66561e-015	-9.25524e-015
-3.99583e-015	-3.96197e-015	-3.25814e-015	-4.48197e-015	-9.63287e-015	-4.07787e-015	-9.97386e-015	-1.10269e-014	-1.28386e-014	-1.08152e-014	-6.62968e-015	-7.75688e-015	-1.91055e-015	-9.71709e-015	-7.36947e-015	-6.59665e-015	-8.8731e-015	-1.09526e-014	-1.5284e-014	-6.53029e-015	-1.64002e-014	-4.15144e-015	-3.05975e-015	-3.56639e-015	-9.07823e-015
-3.74681e-015	-3.63464e-015	-3.05013e-015	-4.47528e-015	-9.41881e-015	-3.83746e-015	-9.46855e-015	-1.08679e-014	-1.28238e-014	-1.0583e-014	-6.17354e-015	-7.47902e-015	-1.38281e-015	-9.67386e-015	-7.24996e-015	-6.60174e-015	-8.57004e-015	-1.09459e-014	-1.50849e-014	-6.30834e-015	-1.66855e-014	-3.90454e-015	-3.09286e-015	-3.4677e-015	-8.89258e-015
-3.48247e-015	-3.31295e-015	-2.83254e-015	-4.44831e-015	-9.18432e-015	-3.58509e-015	-8.95733e-015	-1.07155e-014	-1.28158e-014	-1.0341e-014	-5.71758e-015	-7.18271e-015	-8.49753e-016	-9.60176e-015	-7.10974e-015	-6.58904e-015	-8.24768e-015	-1.09291e-014	-1.48678e-014	-6.07141e-015	-1.69428e-014	-3.66827e-015	-3.12641e-015	-3.36905e-015	-8.70102e-015
-3.20403e-015	-2.99791e-015	-2.60667e-015	-4.40076e-015	-8.93076e-015	-3.32253e-015	-8.44246e-015	-1.05691e-014	-1.28131e-014	-1.00913e-014	-5.26385e-015	-6.86896e-015	-3.15195e-016	-9.50046e-015	-6.95014e-015	-6.55889e-015	-7.90876e-015	-1.0903e-014	-1.46346e-014	-5.82147e-015	-1.71684e-014	-3.44505e-015	-3.15953e-015	-3.26998e-015	-8.50465e-015
-2.91401e-015	-2.69094e-015	-2.3735e-015	-4.33237e-015	-8.66047e-015	-3.05146e-015	-7.92692e-015	-1.0428e-014	-1.28137e-014	-9.83471e-015	-4.81466e-015	-6.53856e-015	2.16246e-016	-9.36961e-015	-6.77382e-015	-6.5114e-015	-7.55749e-015	-1.0868e-014	-1.43877e-014	-5.56051e-015	-1.73597e-014	-3.23669e-015	-3.19102e-015	-3.17088e-015	-8.3058e-015
-2.61412e-015	-2.39227e-015	-2.13454e-015	-4.24245e-015	-8.37569e-015	-2.77328e-015	-7.41459e-015	-1.02913e-014	-1.28153e-014	-9.57349e-015	-4.37249e-015	-6.19194e-015	7.40394e-016	-9.20917e-015	-6.58276e-015	-6.44693e-015	-7.19672e-015	-1.08242e-014	-1.41292e-014	-5.29109e-015	-1.75137e-014	-3.04447e-015	-3.21978e-015	-3.07179e-015	-8.10654e-015
-2.30618e-015	-2.10269e-015	-1.89138e-015	-4.13064e-015	-8.07856e-015	-2.48956e-015	-6.90801e-015	-1.01575e-014	-1.28158e-014	-9.30937e-015	-3.93962e-015	-5.82982e-015	1.25366e-015	-9.02074e-015	-6.37923e-015	-6.36625e-015	-6.83039e-015	-1.07723e-014	-1.38605e-014	-5.01551e-015	-1.76283e-014	-2.86997e-015	-3.24463e-015	-2.97194e-015	-7.90915e-015
-1.99133e-015	-1.82217e-015	-1.64619e-015	-3.99738e-015	-7.77066e-015	-2.20301e-015	-6.4091e-015	-1.00253e-014	-1.28133e-014	-9.04378e-015	-3.51766e-015	-5.45329e-015	1.7527e-015	-8.80483e-015	-6.1653e-015	-6.26971e-015	-6.46228e-015	-1.07126e-014	-1.35837e-014	-4.73603e-015	-1.77009e-014	-2.71375e-015	-3.26414e-015	-2.87224e-015	-7.71509e-015
-1.67181e-015	-1.55127e-015	-1.39995e-015	-3.84341e-015	-7.45439e-015	-1.91552e-015	-5.92067e-015	-9.8933e-015	-1.28053e-014	-8.77786e-015	-3.1085e-015	-5.06348e-015	2.23432e-015	-8.56195e-015	-5.94271e-015	-6.1575e-015	-6.09567e-015	-1.06448e-014	-1.33007e-014	-4.45481e-015	-1.77294e-014	-2.57609e-015	-3.27753e-015	-2.7732e-015	-7.52628e-015
-1.3492e-015	-1.29024e-015	-1.15423e-015	-3.66915e-015	-7.13144e-015	-1.62843e-015	-5.44581e-015	-9.76064e-015	-1.27893e-014	-8.51301e-015	-2.71391e-015	-4.66171e-015	2.69569e-015	-8.29404e-015	-5.71416e-015	-6.03056e-015	-5.734e-015	-1.05697e-014	-1.30137e-014	-4.17516e-015	-1.77121e-014	-2.4576e-015	-3.2835e-015	-2.67497e-015	-7.34456e-015
-1.02419e-015	-1.03894e-015	-9.1161e-016	-3.4751e-015	-6.80288e-015	-1.34309e-015	-4.98668e-015	-9.62581e-015	-1.27626e-014	-8.25059e-015	-2.3357e-015	-4.24888e-015	3.13386e-015	-8.00234e-015	-5.4819e-015	-5.88977e-015	-5.38064e-015	-1.04878e-014	-1.27245e-014	-3.89966e-015	-1.7647e-014	-2.35848e-015	-3.28111e-015	-2.57729e-015	-7.17106e-015
-6.96915e-016	-7.97561e-016	-6.7389e-016	-3.26206e-015	-6.47083e-015	-1.06163e-015	-4.54475e-015	-9.48707e-015	-1.2724e-014	-7.9914e-015	-1.97515e-015	-3.82662e-015	3.54662e-015	-7.68822e-015	-5.24863e-015	-5.73609e-015	-5.03803e-015	-1.03988e-014	-1.2435e-014	-3.63048e-015	-1.75334e-014	-2.27777e-015	-3.26931e-015	-2.48036e-015	-7.00744e-015
-3.68853e-016	-5.66494e-016	-4.42325e-016	-3.03109e-015	-6.13647e-015	-7.8578e-016	-4.1221e-015	-9.34338e-015	-1.26718e-014	-7.73612e-015	-1.63322e-015	-3.39661e-015	3.93182e-015	-7.35393e-015	-5.01591e-015	-5.57026e-015	-4.70828e-015	-1.03028e-014	-1.21468e-014	-3.36966e-015	-1.73709e-014	-2.21458e-015	-3.24725e-015	-2.38382e-015	-6.85424e-015
-3.99661e-017	-3.4474e-016	-2.19135e-016	-2.78352e-015	-5.80098e-015	-5.1729e-016	-3.72058e-015	-9.19321e-015	-1.26038e-014	-7.48551e-015	-1.31106e-015	-2.96032e-015	4.28821e-015	-7.00112e-015	-4.78551e-015	-5.39316e-015	-4.39421e-015	-1.02003e-014	-1.18607e-014	-3.1194e-015	-1.71598e-014	-2.16806e-015	-3.21391e-015	-2.28799e-015	-6.71246e-015
2.88437e-016	-1.32389e-016	-4.98946e-018	-2.52104e-015	-5.46558e-015	-2.565e-016	-3.34205e-015	-9.03499e-015	-1.25179e-014	-7.23981e-015	-1.00956e-015	-2.5195e-015	4.61391e-015	-6.63145e-015	-4.55989e-015	-5.20509e-015	-4.09865e-015	-1.0091e-014	-1.15785e-014	-2.88164e-015	-1.69004e-014	-2.13737e-015	-3.1689e-015	-2.19285e-015	-6.58261e-015
6.16387e-016	7.12367e-017	1.97694e-016	-2.245e-015	-5.13158e-015	-4.8799e-018	-2.9878e-015	-8.86768e-015	-1.24129e-014	-6.99914e-015	-7.2902e-016	-2.07646e-015	4.908e-015	-6.24664e-015	-4.34121e-015	-5.00713e-015	-3.8224e-015	-9.97515e-015	-1.13008e-014	-2.65709e-015	-1.65937e-014	-2.12061e-015	-3.11148e-015	-2.09926e-015	-6.46442e-015
9.42852e-016	2.66299e-016	3.88004e-016	-1.95693e-015	-4.79927e-015	2.36262e-016	-2.65918e-015	-8.68964e-015	-1.22879e-014	-6.76376e-015	-4.69912e-016	-1.63321e-015	5.16973e-015	-5.84846e-015	-4.13057e-015	-4.79954e-015	-3.56725e-015	-9.85308e-015	-1.10286e-014	-2.447e-015	-1.62404e-014	-2.11635e-015	-3.04146e-015	-2.00762e-015	-6.35829e-015
1.2679e-015	4.53307e-016	5.64495e-016	-1.65895e-015	-4.4694e-015	4.65393e-016	-2.35663e-015	-8.49939e-015	-1.2141e-014	-6.53342e-015	-2.31978e-016	-1.19167e-015	5.39962e-015	-5.43913e-015	-3.92955e-015	-4.58358e-015	-3.3346e-015	-9.72435e-015	-1.07624e-014	-2.25294e-015	-1.58423e-014	-2.12292e-015	-2.95847e-015	-1.9175e-015	-6.26407e-015
1.59163e-015	6.3228e-016	7.26469e-016	-1.35239e-015	-4.1427e-015	6.82447e-016	-2.08016e-015	-8.296e-015	-1.19716e-014	-6.30784e-015	-1.53746e-017	-7.54043e-016	5.59776e-015	-5.02094e-015	-3.73923e-015	-4.3605e-015	-3.12418e-015	-9.58871e-015	-1.05025e-014	-2.0753e-015	-1.54019e-014	-2.13846e-015	-2.86202e-015	-1.82902e-015	-6.18158e-015
1.91408e-015	8.03494e-016	8.72137e-016	-1.04016e-015	-3.81984e-015	8.86493e-016	-1.83029e-015	-8.07875e-015	-1.17794e-014	-6.08638e-015	1.80603e-016	-3.21723e-016	5.76453e-015	-4.59599e-015	-3.56043e-015	-4.13195e-015	-2.93669e-015	-9.44671e-015	-1.02494e-014	-1.91497e-015	-1.4921e-014	-2.16134e-015	-2.75199e-015	-1.74256e-015	-6.1104e-015
2.23619e-015	9.67432e-016	1.00102e-015	-7.24534e-016	-3.50078e-015	1.07635e-015	-1.60756e-015	-7.84682e-015	-1.1565e-014	-5.86858e-015	3.56686e-016	1.03278e-016	5.90005e-015	-4.16632e-015	-3.39396e-015	-3.89854e-015	-2.77194e-015	-9.29857e-015	-1.00034e-014	-1.77239e-015	-1.44022e-014	-2.18897e-015	-2.62852e-015	-1.65838e-015	-6.0491e-015
2.55724e-015	1.12406e-015	1.11301e-015	-4.07822e-016	-3.18646e-015	1.25216e-015	-1.41171e-015	-7.59975e-015	-1.13282e-014	-5.65326e-015	5.13574e-016	5.18759e-016	6.00534e-015	-3.73364e-015	-3.24022e-015	-3.66152e-015	-2.62981e-015	-9.14442e-015	-9.76446e-015	-1.64737e-015	-1.38481e-014	-2.22016e-015	-2.49215e-015	-1.57684e-015	-5.99588e-015
2.87651e-015	1.27404e-015	1.20733e-015	-9.17665e-017	-2.87766e-015	1.41305e-015	-1.24227e-015	-7.33685e-015	-1.10695e-014	-5.43924e-015	6.52149e-016	9.22105e-016	6.08227e-015	-3.29963e-015	-3.09937e-015	-3.42233e-015	-2.50986e-015	-8.98322e-015	-9.53203e-015	-1.53948e-015	-1.32622e-014	-2.2523e-015	-2.34306e-015	-1.49788e-015	-5.94925e-015
3.19421e-015	1.41704e-015	1.28422e-015	2.2046e-016	-2.57435e-015	1.55912e-015	-1.09924e-015	-7.0571e-015	-1.07897e-014	-5.22502e-015	7.73629e-016	1.31128e-015	6.13186e-015	-2.86608e-015	-2.97154e-015	-3.18209e-015	-2.41076e-015	-8.81512e-015	-9.30535e-015	-1.44748e-015	-1.26482e-014	-2.28363e-015	-2.18187e-015	-1.42117e-015	-5.90775e-015
3.51023e-015	1.55252e-015	1.34383e-015	5.26671e-016	-2.27689e-015	1.69041e-015	-9.82674e-016	-6.76062e-015	-1.04891e-014	-5.00895e-015	8.7961e-016	1.68505e-015	6.15507e-015	-2.434e-015	-2.85622e-015	-2.94195e-015	-2.33125e-015	-8.64021e-015	-9.08408e-015	-1.37021e-015	-1.20096e-014	-2.31291e-015	-2.00923e-015	-1.34677e-015	-5.8697e-015
3.82446e-015	1.68065e-015	1.38624e-015	8.24898e-016	-1.98535e-015	1.80662e-015	-8.91508e-016	-6.44744e-015	-1.01685e-014	-4.78967e-015	9.71343e-016	2.04193e-015	6.15415e-015	-2.00522e-015	-2.75301e-015	-2.70316e-015	-2.26932e-015	-8.45856e-015	-8.8669e-015	-1.30648e-015	-1.13501e-014	-2.33829e-015	-1.82591e-015	-1.27468e-015	-5.83293e-015
4.1364e-015	1.80141e-015	1.41184e-015	1.11283e-015	-1.69962e-015	1.90765e-015	-8.24421e-016	-6.11782e-015	-9.82966e-015	-4.56632e-015	1.05017e-015	2.38057e-015	6.13085e-015	-1.58073e-015	-2.66084e-015	-2.46677e-015	-2.22295e-015	-8.27027e-015	-8.65334e-015	-1.25551e-015	-1.06734e-014	-2.35776e-015	-1.6333e-015	-1.20464e-015	-5.79538e-015
4.44475e-015	1.91402e-015	1.42129e-015	1.38746e-015	-1.42019e-015	1.99373e-015	-7.80772e-016	-5.77231e-015	-9.47421e-015	-4.33708e-015	1.11779e-015	2.6995e-015	6.08722e-015	-1.16149e-015	-2.57824e-015	-2.23498e-015	-2.19e-015	-8.07439e-015	-8.44218e-015	-1.21516e-015	-9.98317e-015	-2.37036e-015	-1.43263e-015	-1.13713e-015	-5.75513e-015
4.7491e-015	2.0182e-015	1.41575e-015	1.64629e-015	-1.14714e-015	2.06441e-015	-7.59087e-016	-5.41095e-015	-9.10403e-015	-4.10082e-015	1.17587e-015	2.99728e-015	6.02554e-015	-7.48221e-016	-2.50387e-015	-2.00924e-015	-2.16857e-015	-7.87069e-015	-8.23238e-015	-1.18377e-015	-9.28248e-015	-2.37434e-015	-1.22502e-015	-1.07212e-015	-5.71018e-015
5.0488e-015	2.11362e-015	1.39603e-015	1.88831e-015	-8.8122e-016	2.11995e-015	-7.58308e-016	-5.03448e-015	-8.72058e-015	-3.85625e-015	1.22585e-015	3.27336e-015	5.94743e-015	-3.41901e-016	-2.4369e-015	-1.79076e-015	-2.15618e-015	-7.65891e-015	-8.02308e-015	-1.15925e-015	-8.57606e-015	-2.3686e-015	-1.01199e-015	-1.0093e-015	-5.65837e-015
5.34238e-015	2.20024e-015	1.36342e-015	2.11132e-015	-6.22791e-016	2.16093e-015	-7.77364e-016	-4.64377e-015	-8.3258e-015	-3.60212e-015	1.2691e-015	3.52682e-015	5.85522e-015	5.68457e-017	-2.37519e-015	-1.58124e-015	-2.1503e-015	-7.43884e-015	-7.81272e-015	-1.13955e-015	-7.86725e-015	-2.35212e-015	-7.9495e-016	-9.47998e-016	-5.5973e-015
5.62879e-015	2.27714e-015	1.3195e-015	2.31392e-015	-3.72268e-016	2.18785e-015	-8.15143e-016	-4.23937e-015	-7.9222e-015	-3.33725e-015	1.30741e-015	3.75668e-015	5.75056e-015	4.47703e-016	-2.31662e-015	-1.38271e-015	-2.14837e-015	-7.21049e-015	-7.59991e-015	-1.12225e-015	-7.15954e-015	-2.32435e-015	-5.75687e-016	-8.88313e-016	-5.5251e-015
5.90643e-015	2.34395e-015	1.26661e-015	2.49447e-015	-1.30349e-016	2.20115e-015	-8.69848e-016	-3.82252e-015	-7.5119e-015	-3.06031e-015	1.34254e-015	3.96242e-015	5.63531e-015	8.29589e-016	-2.25955e-015	-1.19627e-015	-2.14826e-015	-6.97347e-015	-7.38363e-015	-1.1047e-015	-6.45639e-015	-2.28499e-015	-3.55204e-016	-8.29671e-016	-5.44009e-015
6.17362e-015	2.40007e-015	1.20621e-015	2.65177e-015	1.0273e-016	2.20154e-015	-9.39783e-016	-3.39525e-015	-7.0965e-015	-2.7705e-015	1.37621e-015	4.14382e-015	5.51102e-015	1.20284e-015	-2.20239e-015	-1.02291e-015	-2.14744e-015	-6.7278e-015	-7.16268e-015	-1.08442e-015	-5.76119e-015	-2.23389e-015	-1.35343e-016	-7.71504e-016	-5.34016e-015
6.42866e-015	2.44606e-015	1.13992e-015	2.78458e-015	3.26257e-016	2.1896e-015	-1.02334e-015	-2.95888e-015	-6.67856e-015	-2.46695e-015	1.40948e-015	4.30081e-015	5.37932e-015	1.56687e-015	-2.14291e-015	-8.63607e-016	-2.14387e-015	-6.473e-015	-6.93609e-015	-1.05942e-015	-5.07673e-015	-2.17123e-015	8.18145e-017	-7.13079e-016	-5.22366e-015
6.66941e-015	2.48208e-015	1.06996e-015	2.89209e-015	5.39149e-016	2.16582e-015	-1.11869e-015	-2.51462e-015	-6.2608e-015	-2.14955e-015	1.44345e-015	4.43367e-015	5.24168e-015	1.92145e-015	-2.079e-015	-7.19614e-016	-2.13553e-015	-6.20855e-015	-6.70323e-015	-1.02746e-015	-4.40595e-015	-2.09669e-015	2.94868e-016	-6.53962e-016	-5.08877e-015
6.89406e-015	2.50753e-015	9.97834e-016	2.97367e-015	7.41596e-016	2.13064e-015	-1.2241e-015	-2.06396e-015	-5.84544e-015	-1.81782e-015	1.47878e-015	4.54229e-015	5.09918e-015	2.26597e-015	-2.00842e-015	-5.91648e-016	-2.12022e-015	-5.93461e-015	-6.463e-015	-9.86098e-016	-3.75122e-015	-2.01061e-015	5.02266e-016	-5.93877e-016	-4.93418e-015
7.10037e-015	2.52186e-015	9.25564e-016	3.02874e-015	9.32382e-016	2.08508e-015	-1.33911e-015	-1.60832e-015	-5.43499e-015	-1.47157e-015	1.51603e-015	4.62807e-015	4.95257e-015	2.60115e-015	-1.92928e-015	-4.80607e-016	-2.0964e-015	-5.65148e-015	-6.2148e-015	-9.33381e-016	-3.11497e-015	-1.91375e-015	7.03008e-016	-5.33024e-016	-4.75951e-015
7.28625e-015	2.52463e-015	8.55183e-016	3.0571e-015	1.11087e-015	2.02904e-015	-1.46167e-015	-1.15048e-015	-5.031e-015	-1.11087e-015	1.55613e-015	4.69171e-015	4.80296e-015	2.92701e-015	-1.83979e-015	-3.8779e-016	-2.06171e-015	-5.35825e-015	-5.95742e-015	-8.67023e-016	-2.49908e-015	-1.80675e-015	8.95633e-016	-4.70954e-016	-4.56355e-015
7.45016e-015	2.51606e-015	7.89241e-016	3.05897e-015	1.27586e-015	1.96311e-015	-1.59037e-015	-6.92211e-016	-4.63651e-015	-7.36648e-016	1.59934e-015	4.73417e-015	4.6515e-015	3.24303e-015	-1.73828e-015	-3.13428e-016	-2.01542e-015	-5.05584e-015	-5.69058e-015	-7.84873e-016	-1.9051e-015	-1.68982e-015	1.07885e-015	-4.0697e-016	-4.34594e-015
7.59032e-015	2.49672e-015	7.29765e-016	3.03496e-015	1.42621e-015	1.88828e-015	-1.7235e-015	-2.34837e-016	-4.25242e-015	-3.49301e-016	1.64573e-015	4.75679e-015	4.4991e-015	3.54961e-015	-1.62292e-015	-2.57384e-016	-1.95616e-015	-4.74388e-015	-5.41394e-015	-6.8558e-016	-1.33463e-015	-1.56367e-015	1.25146e-015	-3.40996e-016	-4.10587e-015
7.70458e-015	2.46667e-015	6.78056e-016	2.9855e-015	1.56128e-015	1.80533e-015	-1.85925e-015	2.18935e-016	-3.88051e-015	5.02792e-017	1.69519e-015	4.76066e-015	4.34611e-015	3.84665e-015	-1.49274e-015	-2.19968e-016	-1.88396e-015	-4.42191e-015	-5.1268e-015	-5.68128e-016	-7.89124e-016	-1.42933e-015	1.41222e-015	-2.72974e-016	-3.84345e-015
7.79081e-015	2.42643e-015	6.3603e-016	2.91185e-015	1.68058e-015	1.7147e-015	-1.99585e-015	6.66874e-016	-3.52245e-015	4.60737e-016	1.74782e-015	4.748e-015	4.19271e-015	4.13473e-015	-1.34696e-015	-2.00663e-016	-1.7982e-015	-4.08994e-015	-4.82865e-015	-4.31506e-016	-2.69227e-016	-1.28771e-015	1.56077e-015	-2.01993e-016	-3.5595e-015
7.84715e-015	2.37649e-015	6.05845e-016	2.81508e-015	1.78319e-015	1.6172e-015	-2.13175e-015	1.10692e-015	-3.17924e-015	8.80626e-016	1.8032e-015	4.72052e-015	4.03991e-015	4.41424e-015	-1.18436e-015	-1.99789e-016	-1.69833e-015	-3.74864e-015	-4.5196e-015	-2.74962e-016	2.25556e-016	-1.13983e-015	1.69577e-015	-1.27179e-016	-3.25429e-015
7.8722e-015	2.3175e-015	5.87908e-016	2.6965e-015	1.86847e-015	1.5137e-015	-2.26605e-015	1.53771e-015	-2.8519e-015	1.3084e-015	1.86075e-015	4.67992e-015	3.88808e-015	4.68455e-015	-1.00445e-015	-2.16665e-016	-1.58474e-015	-3.39772e-015	-4.20015e-015	-9.79957e-017	6.94177e-016	-9.86379e-016	1.81624e-015	-4.81013e-017	-2.92857e-015
7.86489e-015	2.24983e-015	5.83535e-016	2.55803e-015	1.93669e-015	1.40558e-015	-2.39702e-015	1.95724e-015	-2.54089e-015	1.7422e-015	1.92006e-015	4.62787e-015	3.73712e-015	4.94513e-015	-8.07218e-016	-2.49992e-016	-1.45776e-015	-3.03652e-015	-3.87055e-015	9.96668e-017	1.13722e-015	-8.28098e-016	1.9219e-015	3.52417e-017	-2.58337e-015
7.82445e-015	2.1743e-015	5.94188e-016	2.40112e-015	1.98678e-015	1.29319e-015	-2.52348e-015	2.36329e-015	-2.2465e-015	2.18033e-015	1.9809e-015	4.56643e-015	3.58703e-015	5.19629e-015	-5.92394e-016	-2.98435e-016	-1.31781e-015	-2.66595e-015	-3.53093e-015	3.17225e-016	1.55561e-015	-6.6615e-016	2.01263e-015	1.22589e-016	-2.2196e-015
7.75041e-015	2.09253e-015	6.20335e-016	2.22828e-015	2.01807e-015	1.17739e-015	-2.64402e-015	2.75399e-015	-1.96951e-015	2.62052e-015	2.04174e-015	4.49785e-015	3.43759e-015	5.43718e-015	-3.6034e-016	-3.60589e-016	-1.16641e-015	-2.28665e-015	-3.18155e-015	5.53744e-016	1.94948e-015	-5.01669e-016	2.0889e-015	2.1407e-016	-1.8384e-015
7.64269e-015	2.00563e-015	6.63103e-016	2.04169e-015	2.03074e-015	1.05919e-015	-2.75658e-015	3.12717e-015	-1.70966e-015	3.06068e-015	2.10144e-015	4.42396e-015	3.28772e-015	5.66792e-015	-1.1148e-016	-4.35054e-016	-1.00515e-015	-1.89865e-015	-2.82345e-015	8.08729e-016	2.31993e-015	-3.35396e-016	2.15039e-015	3.09692e-016	-1.44162e-015
7.50056e-015	1.91447e-015	7.22518e-016	1.84339e-015	2.02508e-015	9.39228e-016	-2.8601e-015	3.4816e-015	-1.46687e-015	3.49812e-015	2.15894e-015	4.34626e-015	3.137e-015	5.88831e-015	1.53175e-016	-5.19822e-016	-8.35367e-016	-1.50245e-015	-2.45762e-015	1.08083e-015	2.66801e-015	-1.68183e-016	2.19711e-015	4.09701e-016	-1.03107e-015
7.32476e-015	1.82009e-015	7.98761e-016	1.63601e-015	2.00109e-015	8.17686e-016	-2.95361e-015	3.81599e-015	-1.23967e-015	3.93056e-015	2.21307e-015	4.26692e-015	2.98559e-015	6.097e-015	4.32173e-016	-6.12952e-016	-6.59076e-016	-1.09837e-015	-2.08516e-015	1.36825e-015	2.99465e-015	-6.40863e-019	2.22968e-015	5.14364e-016	-6.08644e-016
7.11634e-015	1.72415e-015	8.91289e-016	1.4219e-015	1.95875e-015	6.95715e-016	-3.03587e-015	4.12941e-015	-1.02794e-015	4.35541e-015	2.26266e-015	4.18798e-015	2.83327e-015	6.29382e-015	7.23966e-016	-7.12682e-016	-4.78109e-016	-6.86547e-016	-1.70667e-015	1.66939e-015	3.30122e-015	1.66879e-016	2.24793e-015	6.23559e-016	-1.76276e-016
6.87663e-015	1.62841e-015	9.99705e-016	1.20409e-015	1.89944e-015	5.74331e-016	-3.10647e-015	4.41989e-015	-8.31243e-016	4.76962e-015	2.30651e-015	4.11153e-015	2.6796e-015	6.4783e-015	1.02669e-015	-8.16638e-016	-2.94027e-016	-2.67838e-016	-1.32287e-015	1.98225e-015	3.58901e-015	3.33961e-016	2.25259e-015	7.37227e-016	2.64177e-016
6.60685e-015	1.53386e-015	1.1228e-015	9.85112e-016	1.8243e-015	4.54473e-016	-3.16485e-015	4.68608e-015	-6.47891e-016	5.17091e-015	2.34344e-015	4.03928e-015	2.5242e-015	6.64943e-015	1.33891e-015	-9.22284e-016	-1.09843e-016	1.56817e-016	-9.3508e-016	2.30362e-015	3.85945e-015	5.00416e-016	2.24459e-015	8.55328e-016	7.1061e-016
6.3093e-015	1.44185e-015	1.25973e-015	7.67836e-016	1.7342e-015	3.36854e-016	-3.21e-015	4.9276e-015	-4.76326e-016	5.55666e-015	2.37219e-015	3.97215e-015	2.36694e-015	6.80648e-015	1.65839e-015	-1.02696e-015	7.17039e-017	5.86791e-016	-5.45164e-016	2.63161e-015	4.11471e-015	6.66185e-016	2.22432e-015	9.77083e-016	1.161e-015
5.98638e-015	1.35335e-015	1.40956e-015	5.54252e-016	1.63077e-015	2.22249e-016	-3.24124e-015	5.14387e-015	-3.1505e-016	5.92462e-015	2.39197e-015	3.91161e-015	2.2069e-015	6.94868e-015	1.98312e-015	-1.12894e-015	2.48596e-016	1.02152e-015	-1.54309e-016	2.96323e-015	4.35562e-015	8.31294e-016	2.19307e-015	1.10349e-015	1.61324e-015
5.64015e-015	1.27042e-015	1.57001e-015	3.46871e-016	1.51451e-015	1.11126e-016	-3.25862e-015	5.33447e-015	-1.62651e-016	6.27257e-015	2.40143e-015	3.85903e-015	2.04391e-015	7.07592e-015	2.31058e-015	-1.22576e-015	4.18735e-016	1.45966e-015	2.36156e-016	3.29482e-015	4.58381e-015	9.95604e-016	2.15211e-015	1.23383e-015	2.06546e-015
5.27344e-015	1.19462e-015	1.73897e-015	1.48927e-016	1.38759e-015	4.42878e-018	-3.26145e-015	5.49834e-015	-1.75343e-017	6.5982e-015	2.39977e-015	3.81478e-015	1.87798e-015	7.18737e-015	2.63904e-015	-1.31464e-015	5.79469e-016	1.90003e-015	6.24861e-016	3.62342e-015	4.80136e-015	1.15892e-015	2.10262e-015	1.36783e-015	2.51468e-015
4.88947e-015	1.12734e-015	1.91548e-015	-3.72842e-017	1.25062e-015	-9.70129e-017	-3.24972e-015	5.6351e-015	1.225e-016	6.89919e-015	2.38645e-015	3.7798e-015	1.70846e-015	7.28283e-015	2.96527e-015	-1.39294e-015	7.28511e-016	2.34192e-015	1.01037e-015	3.94609e-015	5.0095e-015	1.3216e-015	2.04571e-015	1.50577e-015	2.9592e-015
4.49149e-015	1.07002e-015	2.09767e-015	-2.09339e-016	1.10519e-015	-1.92817e-016	-3.22312e-015	5.74492e-015	2.59856e-016	7.17421e-015	2.36114e-015	3.75495e-015	1.53507e-015	7.36144e-015	3.28602e-015	-1.45838e-015	8.63705e-016	2.78385e-015	1.39192e-015	4.25932e-015	5.20938e-015	1.48367e-015	1.98285e-015	1.64662e-015	3.39686e-015
4.08332e-015	1.02384e-015	2.28324e-015	-3.65251e-016	9.53372e-016	-2.81899e-016	-3.18206e-015	5.82797e-015	3.96566e-016	7.4216e-015	2.32333e-015	3.74009e-015	1.35733e-015	7.4228e-015	3.59868e-015	-1.50871e-015	9.82851e-016	3.22539e-015	1.76809e-015	4.56049e-015	5.40152e-015	1.64566e-015	1.91499e-015	1.78997e-015	3.82671e-015
3.66819e-015	9.89624e-016	2.47002e-015	-5.03328e-016	7.97649e-016	-3.64401e-016	-3.12672e-015	5.88559e-015	5.34201e-016	7.64036e-015	2.27267e-015	3.73549e-015	1.17604e-015	7.46635e-015	3.89958e-015	-1.54219e-015	1.08461e-015	3.66499e-015	2.13728e-015	4.84573e-015	5.58751e-015	1.80773e-015	1.84366e-015	1.93592e-015	4.2467e-015
3.25032e-015	9.67936e-016	2.6554e-015	-6.2179e-016	6.39196e-016	-4.39707e-016	-3.05815e-015	5.91827e-015	6.74629e-016	7.82904e-015	2.20929e-015	3.74081e-015	9.91205e-016	7.49109e-015	4.18572e-015	-1.55744e-015	1.16757e-015	4.10084e-015	2.49872e-015	5.11187e-015	5.76807e-015	1.97051e-015	1.77042e-015	2.08394e-015	4.65553e-015
2.83351e-015	9.59411e-016	2.83714e-015	-7.19449e-016	4.8022e-016	-5.07794e-016	-2.97756e-015	5.92628e-015	8.19849e-016	7.98724e-015	2.13339e-015	3.75559e-015	8.01765e-016	7.4965e-015	4.45461e-015	-1.5528e-015	1.22943e-015	4.53217e-015	2.85188e-015	5.35651e-015	5.94374e-015	2.13425e-015	1.69645e-015	2.2334e-015	5.05252e-015
2.42115e-015	9.65041e-016	3.01325e-015	-7.96036e-016	3.22738e-016	-5.67803e-016	-2.88608e-015	5.91084e-015	9.71038e-016	8.11475e-015	2.04523e-015	3.77912e-015	6.07775e-016	7.48227e-015	4.70499e-015	-1.52625e-015	1.26932e-015	4.958e-015	3.19595e-015	5.57693e-015	6.11549e-015	2.29891e-015	1.62298e-015	2.38359e-015	5.43626e-015
2.01717e-015	9.8532e-016	3.18157e-015	-8.5055e-016	1.68092e-016	-6.19369e-016	-2.78484e-015	5.87354e-015	1.12935e-015	8.21191e-015	1.94526e-015	3.8102e-015	4.09557e-016	7.44824e-015	4.93373e-015	-1.47625e-015	1.28617e-015	5.37646e-015	3.52992e-015	5.77043e-015	6.28425e-015	2.4649e-015	1.55124e-015	2.53458e-015	5.80584e-015
1.62527e-015	1.02063e-015	3.33921e-015	-8.821e-016	1.8735e-017	-6.6273e-016	-2.67521e-015	5.81559e-015	1.29625e-015	8.27835e-015	1.83402e-015	3.84781e-015	2.0747e-016	7.39458e-015	5.13794e-015	-1.40253e-015	1.2797e-015	5.78597e-015	3.85272e-015	5.93518e-015	6.45049e-015	2.63233e-015	1.48254e-015	2.68659e-015	6.16014e-015
1.24923e-015	1.0709e-015	3.48431e-015	-8.91311e-016	-1.23866e-016	-6.97714e-016	-2.55878e-015	5.73855e-015	1.47285e-015	8.31469e-015	1.71213e-015	3.89022e-015	1.63212e-018	7.32131e-015	5.31585e-015	-1.30376e-015	1.24948e-015	6.18589e-015	4.16459e-015	6.06916e-015	6.61446e-015	2.80202e-015	1.41793e-015	2.83869e-015	6.49837e-015
8.92163e-016	1.13632e-015	3.61442e-015	-8.78273e-016	-2.57932e-016	-7.24403e-016	-2.43734e-015	5.64427e-015	1.65981e-015	8.32176e-015	1.5803e-015	3.93625e-015	-2.07947e-016	7.22841e-015	5.46573e-015	-1.17925e-015	1.19575e-015	6.57466e-015	4.46526e-015	6.17073e-015	6.77599e-015	2.97344e-015	1.35853e-015	2.99046e-015	6.82002e-015
5.57226e-016	1.21648e-015	3.72743e-015	-8.43148e-016	-3.82038e-016	-7.4325e-016	-2.31241e-015	5.53439e-015	1.85824e-015	8.30095e-015	1.43914e-015	3.98428e-015	-4.21578e-016	7.11688e-015	5.58634e-015	-1.02945e-015	1.11917e-015	6.95132e-015	4.75407e-015	6.23902e-015	6.93465e-015	3.14695e-015	1.30556e-015	3.14167e-015	7.12464e-015
2.46622e-016	1.31111e-015	3.82171e-015	-7.86155e-016	-4.95017e-016	-7.5486e-016	-2.18542e-015	5.41145e-015	2.06784e-015	8.2536e-015	1.29024e-015	4.03321e-015	-6.38426e-016	6.98734e-015	5.67574e-015	-8.54947e-016	1.02013e-015	7.3143e-015	5.03127e-015	6.27301e-015	7.09056e-015	3.32294e-015	1.25966e-015	3.2917e-015	7.41219e-015
-3.69875e-017	1.42008e-015	3.89626e-015	-7.08626e-016	-5.94969e-016	-7.60367e-016	-2.05844e-015	5.27782e-015	2.28895e-015	8.18126e-015	1.1347e-015	4.08149e-015	-8.58131e-016	6.84028e-015	5.73309e-015	-6.56072e-016	8.98834e-016	7.66231e-015	5.29679e-015	6.27231e-015	7.24362e-015	3.50147e-015	1.22164e-015	3.4405e-015	7.68235e-015
-2.91261e-016	1.54264e-015	3.95015e-015	-6.12062e-016	-6.81198e-016	-7.59503e-016	-1.93317e-015	5.13587e-015	2.52174e-015	8.08607e-015	9.73888e-016	4.12733e-015	-1.08017e-015	6.67707e-015	5.75802e-015	-4.33833e-016	7.5736e-016	7.99462e-015	5.5513e-015	6.23687e-015	7.39329e-015	3.68239e-015	1.19219e-015	3.58755e-015	7.93526e-015
-5.13935e-016	1.67746e-015	3.98225e-015	-4.98531e-016	-7.52604e-016	-7.53126e-016	-1.81158e-015	4.98809e-015	2.7658e-015	7.97019e-015	8.09415e-016	4.16844e-015	-1.30446e-015	6.49804e-015	5.75037e-015	-1.89461e-016	5.97745e-016	8.31038e-015	5.7948e-015	6.16726e-015	7.5391e-015	3.86561e-015	1.17108e-015	3.73272e-015	8.17144e-015
-7.0457e-016	1.82378e-015	3.99078e-015	-3.69707e-016	-8.09039e-016	-7.41982e-016	-1.69591e-015	4.83694e-015	3.02031e-015	7.83549e-015	6.42219e-016	4.20285e-015	-1.53054e-015	6.30444e-015	5.71037e-015	7.52031e-017	4.21848e-016	8.60834e-015	6.02762e-015	6.06399e-015	7.68049e-015	4.0513e-015	1.15903e-015	3.87534e-015	8.39111e-015
-8.6269e-016	1.98133e-015	3.97563e-015	-2.27721e-016	-8.49034e-016	-7.27253e-016	-1.58819e-015	4.68484e-015	3.28361e-015	7.68431e-015	4.7382e-016	4.22867e-015	-1.75841e-015	6.09692e-015	5.63824e-015	3.58887e-016	2.31476e-016	8.88725e-015	6.25104e-015	5.92839e-015	7.81659e-015	4.23941e-015	1.15658e-015	4.01479e-015	8.5947e-015
-9.88089e-016	2.14865e-015	3.93642e-015	-7.54714e-017	-8.72355e-016	-7.10023e-016	-1.49028e-015	4.53424e-015	3.55502e-015	7.5193e-015	3.05656e-016	4.24413e-015	-1.98738e-015	5.87803e-015	5.53491e-015	6.58635e-016	2.87301e-017	9.14606e-015	6.46548e-015	5.76178e-015	7.94615e-015	4.42879e-015	1.16334e-015	4.1516e-015	8.78307e-015
-1.08105e-015	2.32454e-015	3.87307e-015	8.44826e-017	-8.78451e-016	-6.91372e-016	-1.404e-015	4.38737e-015	3.83346e-015	7.34317e-015	1.39012e-016	4.24777e-015	-2.21647e-015	5.64891e-015	5.40136e-015	9.71721e-016	-1.83972e-016	9.38426e-015	6.67168e-015	5.56619e-015	8.06817e-015	4.61871e-015	1.17928e-015	4.28469e-015	8.95663e-015
-1.14239e-015	2.50739e-015	3.78598e-015	2.49479e-016	-8.67483e-016	-6.72415e-016	-1.33158e-015	4.24624e-015	4.11731e-015	7.15857e-015	-2.48765e-017	4.23832e-015	-2.44453e-015	5.4118e-015	5.2392e-015	1.2961e-015	-4.03252e-016	9.60178e-015	6.87071e-015	5.34359e-015	8.18277e-015	4.80868e-015	1.20456e-015	4.41321e-015	9.11595e-015
-1.17357e-015	2.69635e-015	3.67578e-015	4.16473e-016	-8.39333e-016	-6.5455e-016	-1.27393e-015	4.11327e-015	4.40504e-015	6.96854e-015	-1.84795e-016	4.21387e-015	-2.67127e-015	5.16842e-015	5.05006e-015	1.62837e-015	-6.26238e-016	9.79766e-015	7.06401e-015	5.09652e-015	8.2893e-015	4.9974e-015	1.23858e-015	4.53664e-015	9.26161e-015
-1.1755e-015	2.8905e-015	3.54302e-015	5.83136e-016	-7.94288e-016	-6.39064e-016	-1.23232e-015	3.99055e-015	4.69473e-015	6.77558e-015	-3.39623e-016	4.17331e-015	-2.89652e-015	4.92011e-015	4.83585e-015	1.96558e-015	-8.50279e-016	9.97139e-015	7.25318e-015	4.8275e-015	8.38684e-015	5.18416e-015	1.28062e-015	4.65463e-015	9.39396e-015
-1.1499e-015	3.08864e-015	3.3887e-015	7.47009e-016	-7.34216e-016	-6.27194e-016	-1.20802e-015	3.88023e-015	4.98361e-015	6.58278e-015	-4.88148e-016	4.11572e-015	-3.11958e-015	4.66883e-015	4.59862e-015	2.3044e-015	-1.07267e-015	1.01231e-014	7.43843e-015	4.53934e-015	8.47518e-015	5.36849e-015	1.33012e-015	4.76682e-015	9.5133e-015
-1.09873e-015	3.2894e-015	3.21467e-015	9.04976e-016	-6.59742e-016	-6.2071e-016	-1.20234e-015	3.784e-015	5.2694e-015	6.39237e-015	-6.30086e-016	4.04018e-015	-3.34013e-015	4.41661e-015	4.34022e-015	2.64214e-015	-1.29022e-015	1.02529e-014	7.62102e-015	4.23473e-015	8.55356e-015	5.54913e-015	1.38686e-015	4.87299e-015	9.62011e-015
-1.02453e-015	3.49203e-015	3.02285e-015	1.05434e-015	-5.71662e-016	-6.20932e-016	-1.2161e-015	3.70436e-015	5.55011e-015	6.2067e-015	-7.64706e-016	3.94595e-015	-3.55722e-015	4.16488e-015	4.06359e-015	2.97559e-015	-1.499e-015	1.03615e-014	7.80192e-015	3.9174e-015	8.62146e-015	5.72506e-015	1.45018e-015	4.97311e-015	9.71446e-015
-9.30735e-016	3.6954e-015	2.81559e-015	1.19226e-015	-4.70347e-016	-6.28613e-016	-1.24981e-015	3.64308e-015	5.82338e-015	6.02823e-015	-8.91186e-016	3.83243e-015	-3.76958e-015	3.91558e-015	3.7716e-015	3.30147e-015	-1.69588e-015	1.04486e-014	7.98267e-015	3.59119e-015	8.67814e-015	5.89528e-015	1.51921e-015	5.06732e-015	9.79687e-015
-8.20327e-016	3.89838e-015	2.5949e-015	1.31611e-015	-3.56877e-016	-6.44571e-016	-1.30361e-015	3.60225e-015	6.08626e-015	5.85881e-015	-1.00889e-015	3.69963e-015	-3.97705e-015	3.67035e-015	3.46751e-015	3.61678e-015	-1.87736e-015	1.05149e-014	8.16372e-015	3.25881e-015	8.72294e-015	6.05878e-015	1.59344e-015	5.15513e-015	9.86774e-015
-6.96289e-016	4.09948e-015	2.36208e-015	1.42311e-015	-2.3252e-016	-6.6997e-016	-1.37712e-015	3.58273e-015	6.33577e-015	5.70024e-015	-1.11737e-015	3.54735e-015	-4.17838e-015	3.43015e-015	3.15346e-015	3.91892e-015	-2.04059e-015	1.05612e-014	8.34607e-015	2.92355e-015	8.75584e-015	6.21452e-015	1.67183e-015	5.23611e-015	9.92738e-015
-5.61882e-016	4.29784e-015	2.11927e-015	1.51164e-015	-9.87265e-017	-7.06666e-016	-1.46919e-015	3.58533e-015	6.56921e-015	5.55441e-015	-1.21711e-015	3.37587e-015	-4.37296e-015	3.19698e-015	2.83218e-015	4.20584e-015	-2.18346e-015	1.05881e-014	8.53069e-015	2.58912e-015	8.77649e-015	6.36147e-015	1.75371e-015	5.30958e-015	9.97604e-015
-4.19695e-016	4.49235e-015	1.8689e-015	1.57967e-015	4.30984e-017	-7.5575e-016	-1.57972e-015	3.61087e-015	6.78393e-015	5.42292e-015	-1.30796e-015	3.1855e-015	-4.55971e-015	2.97254e-015	2.50724e-015	4.47432e-015	-2.30358e-015	1.05965e-014	8.71818e-015	2.25883e-015	8.78449e-015	6.49864e-015	1.83877e-015	5.37533e-015	1.00141e-014
-2.73261e-016	4.68249e-015	1.61372e-015	1.62471e-015	1.91591e-016	-8.18045e-016	-1.70769e-015	3.65975e-015	6.97811e-015	5.30729e-015	-1.39034e-015	2.97675e-015	-4.73875e-015	2.75818e-015	2.18149e-015	4.72244e-015	-2.39783e-015	1.05874e-014	8.90868e-015	1.9366e-015	8.78046e-015	6.62519e-015	1.92633e-015	5.4328e-015	1.00421e-014
-1.26017e-016	4.8678e-015	1.35579e-015	1.64587e-015	3.44847e-016	-8.93974e-016	-1.85147e-015	3.73274e-015	7.14954e-015	5.2084e-015	-1.46463e-015	2.75036e-015	-4.90941e-015	2.55515e-015	1.85756e-015	4.94803e-015	-2.46353e-015	1.05618e-014	9.10265e-015	1.62499e-015	8.76473e-015	6.74029e-015	2.01508e-015	5.48124e-015	1.00594e-014
1.98441e-017	5.0476e-015	1.0981e-015	1.64251e-015	5.02671e-016	-9.83825e-016	-2.00973e-015	3.83006e-015	7.29554e-015	5.12682e-015	-1.53115e-015	2.50788e-015	-5.07073e-015	2.36467e-015	1.5388e-015	5.14959e-015	-2.49837e-015	1.05209e-014	9.30095e-015	1.32758e-015	8.73762e-015	6.84352e-015	2.10439e-015	5.52065e-015	1.00662e-014
1.61319e-016	5.22119e-015	8.42758e-016	1.61385e-015	6.63991e-016	-1.08779e-015	-2.18018e-015	3.95083e-015	7.41477e-015	5.06263e-015	-1.59036e-015	2.25045e-015	-5.22207e-015	2.18699e-015	1.2282e-015	5.32533e-015	-2.50111e-015	1.04663e-014	9.50364e-015	1.04756e-015	8.6998e-015	6.93386e-015	2.1937e-015	5.55018e-015	1.00625e-014
2.96069e-016	5.38839e-015	5.92068e-016	1.55921e-015	8.26864e-016	-1.20598e-015	-2.36053e-015	4.09452e-015	7.5047e-015	5.0164e-015	-1.6425e-015	1.9792e-015	-5.36274e-015	2.02307e-015	9.28675e-016	5.47388e-015	-2.47013e-015	1.03989e-014	9.71016e-015	7.87189e-016	8.65209e-015	7.01049e-015	2.28215e-015	5.5693e-015	1.0048e-014
4.2223e-016	5.5487e-015	3.48545e-016	1.47858e-015	9.90221e-016	-1.33826e-015	-2.54802e-015	4.26069e-015	7.56379e-015	4.98754e-015	-1.68876e-015	1.6963e-015	-5.4921e-015	1.87366e-015	6.42677e-016	5.59501e-015	-2.40442e-015	1.03199e-014	9.92039e-015	5.48756e-016	8.59482e-015	7.07379e-015	2.36885e-015	5.57777e-015	1.00226e-014
5.38005e-016	5.70136e-015	1.14361e-016	1.3725e-015	1.15349e-015	-1.48446e-015	-2.7399e-015	4.44885e-015	7.59092e-015	4.97602e-015	-1.72995e-015	1.40392e-015	-5.60958e-015	1.73891e-015	3.71996e-016	5.68786e-015	-2.30351e-015	1.02311e-014	1.01339e-014	3.34774e-016	8.52885e-015	7.12268e-015	2.45328e-015	5.57563e-015	9.98664e-015
6.40898e-016	5.84634e-015	-1.08147e-016	1.2419e-015	1.31536e-015	-1.64347e-015	-2.93411e-015	4.65799e-015	7.58545e-015	4.98133e-015	-1.76715e-015	1.10335e-015	-5.71466e-015	1.61931e-015	1.19059e-016	5.75332e-015	-2.16619e-015	1.01348e-014	1.03504e-014	1.472e-016	8.45468e-015	7.15686e-015	2.53525e-015	5.56245e-015	9.94018e-015
7.29607e-016	5.98286e-015	-3.17708e-016	1.08799e-015	1.47442e-015	-1.81446e-015	-3.12735e-015	4.88625e-015	7.54629e-015	5.00263e-015	-1.80062e-015	7.96348e-016	-5.80644e-015	1.51466e-015	-1.14697e-016	5.79165e-015	-1.9922e-015	1.00326e-014	1.05691e-014	-1.23323e-017	8.37319e-015	7.17645e-015	2.61368e-015	5.53792e-015	9.88345e-015
8.0372e-016	6.11096e-015	-5.12783e-016	9.11705e-016	1.63016e-015	-1.99721e-015	-3.316e-015	5.13171e-015	7.47286e-015	5.03864e-015	-1.831e-015	4.85661e-016	-5.88478e-015	1.42439e-015	-3.27588e-016	5.80276e-015	-1.78184e-015	9.9259e-015	1.07891e-014	-1.4229e-016	8.28552e-015	7.18158e-015	2.68872e-015	5.5018e-015	9.81622e-015
8.62197e-016	6.23014e-015	-6.92729e-016	7.15016e-016	1.78156e-015	-2.19022e-015	-3.49754e-015	5.39291e-015	7.36491e-015	5.08817e-015	-1.8595e-015	1.73642e-016	-5.94895e-015	1.34789e-015	-5.18442e-016	5.78768e-015	-1.53569e-015	9.8162e-015	1.10092e-014	-2.42282e-016	8.19219e-015	7.17291e-015	2.75991e-015	5.45383e-015	9.73844e-015
9.04744e-016	6.34008e-015	-8.56216e-016	5.00305e-016	1.92854e-015	-2.3921e-015	-3.66911e-015	5.66731e-015	7.22297e-015	5.14921e-015	-1.88732e-015	-1.3725e-016	-5.99807e-015	1.28478e-015	-6.85769e-016	5.7483e-015	-1.25515e-015	9.70517e-015	1.12285e-014	-3.12117e-016	8.09393e-015	7.15011e-015	2.82648e-015	5.39344e-015	9.65089e-015
9.316e-016	6.44004e-015	-1.00173e-015	2.70508e-016	2.07086e-015	-2.60159e-015	-3.82662e-015	5.95315e-015	7.04769e-015	5.22011e-015	-1.91544e-015	-4.45138e-016	-6.03251e-015	1.23396e-015	-8.28915e-016	5.68628e-015	-9.40739e-016	9.59397e-015	1.14453e-014	-3.51152e-016	7.99123e-015	7.11384e-015	2.88901e-015	5.32055e-015	9.55319e-015
9.43326e-016	6.52963e-015	-1.12839e-015	2.821e-017	2.20755e-015	-2.8169e-015	-3.96696e-015	6.24839e-015	6.84001e-015	5.29927e-015	-1.94389e-015	-7.48172e-016	-6.05236e-015	1.19502e-015	-9.47366e-016	5.60342e-015	-5.93692e-016	9.48349e-015	1.16572e-014	-3.59554e-016	7.88514e-015	7.06444e-015	2.94713e-015	5.23502e-015	9.44509e-015
9.40918e-016	6.60829e-015	-1.23608e-015	-2.23903e-016	2.33837e-015	-3.03541e-015	-4.08711e-015	6.5506e-015	6.60149e-015	5.38521e-015	-1.97349e-015	-1.04386e-015	-6.05778e-015	1.16695e-015	-1.04054e-015	5.50192e-015	-2.16263e-016	9.37533e-015	1.1863e-014	-3.37293e-016	7.77648e-015	7.00225e-015	3.00041e-015	5.13711e-015	9.32731e-015
9.25656e-016	6.67561e-015	-1.32473e-015	-4.82334e-016	2.46336e-015	-3.2547e-015	-4.1844e-015	6.85704e-015	6.33381e-015	5.47514e-015	-2.00451e-015	-1.32985e-015	-6.04878e-015	1.14853e-015	-1.10883e-015	5.38471e-015	1.89449e-016	9.27001e-015	1.20612e-014	-2.84971e-016	7.66587e-015	6.92853e-015	3.0487e-015	5.02736e-015	9.19983e-015
8.98821e-016	6.73133e-015	-1.39377e-015	-7.43842e-016	2.58224e-015	-3.47279e-015	-4.25622e-015	7.16565e-015	6.03865e-015	5.56718e-015	-2.03756e-015	-1.6042e-015	-6.02568e-015	1.13866e-015	-1.15219e-015	5.25432e-015	6.21602e-016	9.16816e-015	1.22496e-014	-2.03903e-016	7.55422e-015	6.84409e-015	3.09236e-015	4.9061e-015	9.06313e-015
8.62225e-016	6.77466e-015	-1.44424e-015	-1.00495e-015	2.69551e-015	-3.68736e-015	-4.30009e-015	7.47379e-015	5.71825e-015	5.65906e-015	-2.07291e-015	-1.86468e-015	-5.98808e-015	1.13527e-015	-1.17115e-015	5.11324e-015	1.07713e-015	9.07139e-015	1.24262e-014	-9.53353e-017	7.44213e-015	6.74965e-015	3.13139e-015	4.77393e-015	8.91835e-015
8.17548e-016	6.80489e-015	-1.47629e-015	-1.26264e-015	2.80326e-015	-3.89666e-015	-4.31274e-015	7.77852e-015	5.37476e-015	5.74871e-015	-2.11064e-015	-2.1092e-015	-5.93722e-015	1.13652e-015	-1.16667e-015	4.96447e-015	1.55297e-015	8.97992e-015	1.25898e-014	3.96679e-017	7.32956e-015	6.64563e-015	3.16564e-015	4.63151e-015	8.76584e-015
7.66751e-016	6.82154e-015	-1.49063e-015	-1.51321e-015	2.90489e-015	-4.09801e-015	-4.29242e-015	8.07768e-015	5.01143e-015	5.83425e-015	-2.15099e-015	-2.3358e-015	-5.87377e-015	1.14106e-015	-1.13935e-015	4.81056e-015	2.04644e-015	8.89336e-015	1.27385e-014	1.99485e-016	7.21716e-015	6.53336e-015	3.195e-015	4.4792e-015	8.60647e-015
7.11809e-016	6.82368e-015	-1.48846e-015	-1.7536e-015	3.00081e-015	-4.28893e-015	-4.23766e-015	8.36912e-015	4.63158e-015	5.91337e-015	-2.19409e-015	-2.54334e-015	-5.79812e-015	1.1476e-015	-1.09045e-015	4.65475e-015	2.55329e-015	8.81255e-015	1.28695e-014	3.81965e-016	7.10554e-015	6.41393e-015	3.21968e-015	4.31806e-015	8.44074e-015
6.54637e-016	6.80979e-015	-1.47057e-015	-1.98005e-015	3.0906e-015	-4.46743e-015	-4.14738e-015	8.65007e-015	4.23839e-015	5.98434e-015	-2.23915e-015	-2.73078e-015	-5.71119e-015	1.15531e-015	-1.02174e-015	4.49988e-015	3.06988e-015	8.73752e-015	1.29816e-014	5.85974e-016	6.99508e-015	6.28821e-015	3.24013e-015	4.14845e-015	8.26934e-015
5.97285e-016	6.77967e-015	-1.43821e-015	-2.18979e-015	3.1747e-015	-4.63134e-015	-4.02082e-015	8.9182e-015	3.8352e-015	6.04518e-015	-2.28638e-015	-2.89657e-015	-5.61369e-015	1.16222e-015	-9.34868e-016	4.3496e-015	3.59251e-015	8.66741e-015	1.30726e-014	8.09587e-016	6.88595e-015	6.15647e-015	3.25691e-015	3.97154e-015	8.09316e-015
5.41699e-016	6.73234e-015	-1.39224e-015	-2.38045e-015	3.25374e-015	-4.77874e-015	-3.85746e-015	9.1711e-015	3.42529e-015	6.09364e-015	-2.33553e-015	-3.03987e-015	-5.50624e-015	1.16595e-015	-8.32304e-016	4.20643e-015	4.11846e-015	8.60175e-015	1.3141e-014	1.04946e-015	6.77824e-015	6.01993e-015	3.26999e-015	3.78837e-015	7.91279e-015
4.9034e-016	6.66662e-015	-1.33469e-015	-2.54953e-015	3.3275e-015	-4.90751e-015	-3.65719e-015	9.40669e-015	3.01239e-015	6.12842e-015	-2.38577e-015	-3.15931e-015	-5.38987e-015	1.16558e-015	-7.15807e-016	4.07269e-015	4.64351e-015	8.54037e-015	1.31853e-014	1.30359e-015	6.67226e-015	5.8797e-015	3.27876e-015	3.59926e-015	7.72979e-015
4.45363e-016	6.5822e-015	-1.26778e-015	-2.69467e-015	3.3964e-015	-5.01624e-015	-3.42018e-015	9.62289e-015	2.60087e-015	6.148e-015	-2.43654e-015	-3.25435e-015	-5.26538e-015	1.16023e-015	-5.87543e-016	3.94998e-015	5.16305e-015	8.48209e-015	1.32039e-014	1.56924e-015	6.56788e-015	5.73679e-015	3.28341e-015	3.40522e-015	7.54521e-015
4.07809e-016	6.47785e-015	-1.19302e-015	-2.81316e-015	3.46039e-015	-5.10284e-015	-3.1474e-015	9.81768e-015	2.19452e-015	6.15104e-015	-2.48718e-015	-3.32468e-015	-5.13369e-015	1.148e-015	-4.49803e-016	3.84007e-015	5.6728e-015	8.42568e-015	1.31947e-014	1.84366e-015	6.46449e-015	5.59248e-015	3.28397e-015	3.20779e-015	7.35987e-015
3.78651e-016	6.35265e-015	-1.1124e-015	-2.90339e-015	3.51969e-015	-5.16558e-015	-2.83981e-015	9.98958e-015	1.79684e-015	6.13604e-015	-2.53683e-015	-3.37039e-015	-4.99637e-015	1.12824e-015	-3.04795e-016	3.74479e-015	6.1689e-015	8.36977e-015	1.31569e-014	2.12449e-015	6.36154e-015	5.447e-015	3.28061e-015	3.00865e-015	7.17456e-015
3.59527e-016	6.20585e-015	-1.0278e-015	-2.96444e-015	3.57472e-015	-5.20379e-015	-2.49912e-015	1.01371e-014	1.41203e-015	6.10168e-015	-2.58486e-015	-3.39115e-015	-4.85461e-015	1.09969e-015	-1.54076e-016	3.66586e-015	6.64767e-015	8.31299e-015	1.30893e-014	2.40951e-015	6.25917e-015	5.30103e-015	3.27348e-015	2.80871e-015	6.99028e-015
3.51561e-016	6.03746e-015	-9.41064e-016	-2.99576e-015	3.62529e-015	-5.2168e-015	-2.12705e-015	1.02593e-014	1.04358e-015	6.0478e-015	-2.63082e-015	-3.38751e-015	-4.7097e-015	1.06135e-015	-4.83427e-019	3.60452e-015	7.10563e-015	8.25372e-015	1.29914e-014	2.69594e-015	6.15688e-015	5.15592e-015	3.26205e-015	2.60926e-015	6.80772e-015
3.54518e-016	5.84642e-015	-8.54076e-016	-2.99692e-015	3.67106e-015	-5.20435e-015	-1.7263e-015	1.03552e-014	6.95061e-016	5.9738e-015	-2.67348e-015	-3.35977e-015	-4.56268e-015	1.01293e-015	1.54032e-016	3.5612e-015	7.53886e-015	8.19087e-015	1.28629e-014	2.98159e-015	6.05437e-015	5.01165e-015	3.24597e-015	2.41192e-015	6.62733e-015
3.68218e-016	5.63288e-015	-7.68931e-016	-2.96747e-015	3.71245e-015	-5.1659e-015	-1.29959e-015	1.04236e-014	3.69491e-016	5.87935e-015	-2.71229e-015	-3.30809e-015	-4.41403e-015	9.54082e-016	3.07046e-016	3.53625e-015	7.94362e-015	8.12212e-015	1.27028e-014	3.26327e-015	5.95088e-015	4.86868e-015	3.22475e-015	2.21832e-015	6.44982e-015
3.92406e-016	5.39629e-015	-6.87234e-016	-2.90775e-015	3.74943e-015	-5.10103e-015	-8.50358e-016	1.04633e-014	6.99062e-017	5.76472e-015	-2.74656e-015	-3.23327e-015	-4.26474e-015	8.83477e-016	4.56156e-016	3.52998e-015	8.31665e-015	8.04607e-015	1.25118e-014	3.53878e-015	5.84586e-015	4.72708e-015	3.19813e-015	2.02992e-015	6.27621e-015
4.26973e-016	5.13665e-015	-6.10386e-016	-2.81845e-015	3.78182e-015	-5.01033e-015	-3.81516e-016	1.04731e-014	-2.01045e-016	5.62957e-015	-2.77516e-015	-3.13654e-015	-4.11576e-015	8.00599e-016	5.99329e-016	3.54215e-015	8.65425e-015	7.96123e-015	1.22903e-014	3.80585e-015	5.73887e-015	4.58694e-015	3.1661e-015	1.84761e-015	6.10647e-015
4.70764e-016	4.85375e-015	-5.40154e-016	-2.70143e-015	3.80967e-015	-4.89446e-015	1.04181e-016	1.0453e-014	-4.40962e-016	5.47456e-015	-2.79723e-015	-3.01872e-015	-3.96802e-015	7.06033e-016	7.35306e-016	3.57202e-015	8.95399e-015	7.86604e-015	1.20388e-014	4.06281e-015	5.62934e-015	4.44872e-015	3.12831e-015	1.67225e-015	5.94126e-015
5.23051e-016	4.54833e-015	-4.77773e-016	-2.55835e-015	3.83301e-015	-4.75437e-015	6.02126e-016	1.04037e-014	-6.48129e-016	5.30041e-015	-2.81203e-015	-2.88124e-015	-3.82298e-015	5.99906e-016	8.61449e-016	3.61872e-015	9.21285e-015	7.75914e-015	1.1758e-014	4.30745e-015	5.51707e-015	4.31293e-015	3.08423e-015	1.50529e-015	5.78086e-015
5.81905e-016	4.22058e-015	-4.24776e-016	-2.39129e-015	3.85184e-015	-4.59124e-015	1.10862e-015	1.03251e-014	-8.20671e-016	5.10747e-015	-2.81864e-015	-2.72505e-015	-3.68139e-015	4.81921e-016	9.76301e-016	3.68114e-015	9.42863e-015	7.63862e-015	1.14489e-014	4.53759e-015	5.40162e-015	4.17903e-015	3.03302e-015	1.34782e-015	5.62522e-015
6.44691e-016	3.87126e-015	-3.82357e-016	-2.20271e-015	3.86589e-015	-4.40634e-015	1.61916e-015	1.02177e-014	-9.56357e-016	4.8962e-015	-2.81675e-015	-2.55181e-015	-3.54405e-015	3.53787e-016	1.07879e-015	3.75738e-015	9.5992e-015	7.50245e-015	1.11136e-014	4.7517e-015	5.28288e-015	4.04664e-015	2.97443e-015	1.20096e-015	5.47443e-015
7.09486e-016	3.50255e-015	-3.5099e-016	-1.99569e-015	3.87481e-015	-4.20115e-015	2.1297e-015	1.00823e-014	-1.05351e-015	4.66784e-015	-2.80631e-015	-2.36343e-015	-3.41147e-015	2.16264e-016	1.16748e-015	3.84559e-015	9.72318e-015	7.34941e-015	1.07533e-014	4.9476e-015	5.16102e-015	3.91557e-015	2.90845e-015	1.06576e-015	5.32823e-015
7.74672e-016	3.11535e-015	-3.31046e-016	-1.77276e-015	3.87816e-015	-3.97751e-015	2.636e-015	9.92036e-015	-1.11217e-015	4.42362e-015	-2.7866e-015	-2.16188e-015	-3.28397e-015	7.00291e-017	1.2412e-015	3.94351e-015	9.7994e-015	7.17843e-015	1.03706e-014	5.12392e-015	5.03576e-015	3.78579e-015	2.83422e-015	9.42522e-016	5.18573e-015
8.37158e-016	2.71098e-015	-3.23003e-016	-1.53688e-015	3.87551e-015	-3.73719e-015	3.13481e-015	9.73245e-015	-1.13157e-015	4.16491e-015	-2.7571e-015	-1.94854e-015	-3.1613e-015	-8.41225e-017	1.29948e-015	4.04852e-015	9.82701e-015	6.98833e-015	9.96735e-015	5.27881e-015	4.90672e-015	3.65686e-015	2.75121e-015	8.32001e-016	5.04653e-015
8.94351e-016	2.29157e-015	-3.27255e-016	-1.2913e-015	3.86721e-015	-3.48276e-015	3.62217e-015	9.51948e-015	-1.1112e-015	3.89297e-015	-2.71766e-015	-1.72502e-015	-3.04375e-015	-2.44523e-016	1.34152e-015	4.15836e-015	9.80622e-015	6.77903e-015	9.54515e-015	5.41084e-015	4.77456e-015	3.528e-015	2.65869e-015	7.35371e-016	4.9099e-015
9.4313e-016	1.85972e-015	-3.43721e-016	-1.03968e-015	3.85287e-015	-3.2168e-015	4.09367e-015	9.28217e-015	-1.05138e-015	3.61006e-015	-2.66782e-015	-1.49344e-015	-2.93168e-015	-4.09812e-016	1.36687e-015	4.27046e-015	9.73639e-015	6.54959e-015	9.10667e-015	5.51918e-015	4.63903e-015	3.39846e-015	2.55656e-015	6.52186e-016	4.77601e-015
9.80225e-016	1.41738e-015	-3.71855e-016	-7.85414e-016	3.83276e-015	-2.9418e-015	4.5462e-015	9.02176e-015	-9.53105e-016	3.31712e-015	-2.60743e-015	-1.25548e-015	-2.82537e-015	-5.78614e-016	1.37634e-015	4.38149e-015	9.61808e-015	6.29958e-015	8.65507e-015	5.60213e-015	4.5008e-015	3.26767e-015	2.44411e-015	5.82545e-016	4.64355e-015
1.00315e-015	9.66477e-016	-4.11289e-016	-5.31892e-016	3.80732e-015	-2.66043e-015	4.97648e-015	8.74007e-015	-8.17769e-016	3.01634e-015	-2.53647e-015	-1.0128e-015	-2.72483e-015	-7.4868e-016	1.36942e-015	4.48866e-015	9.4525e-015	6.02974e-015	8.19322e-015	5.65939e-015	4.3599e-015	3.13461e-015	2.32107e-015	5.26567e-016	4.51137e-015
1.00891e-015	5.10004e-016	-4.61553e-016	-2.82411e-016	3.77583e-015	-2.37533e-015	5.38116e-015	8.43875e-015	-6.46938e-016	2.70939e-015	-2.45517e-015	-7.6763e-016	-2.62818e-015	-9.18019e-016	1.34688e-015	4.58908e-015	9.24187e-015	5.74015e-015	7.72369e-015	5.69061e-015	4.2175e-015	2.99886e-015	2.18721e-015	4.84272e-016	4.37866e-015
9.94864e-016	5.06316e-017	-5.21736e-016	-3.97814e-017	3.73861e-015	-2.08923e-015	5.75688e-015	8.11984e-015	-4.42015e-016	2.3984e-015	-2.36367e-015	-5.21664e-016	-2.53526e-015	-1.08484e-015	1.30932e-015	4.67986e-015	8.98836e-015	5.43113e-015	7.24928e-015	5.69493e-015	4.07372e-015	2.85991e-015	2.0423e-015	4.55173e-016	4.24414e-015
9.58878e-016	-4.08788e-016	-5.9081e-016	1.92274e-016	3.69583e-015	-1.80434e-015	6.10119e-015	7.78526e-015	-2.05327e-016	2.08561e-015	-2.26251e-015	-2.76396e-016	-2.44558e-015	-1.24701e-015	1.25762e-015	4.75784e-015	8.6939e-015	5.10459e-015	6.77267e-015	5.67232e-015	3.92901e-015	2.71693e-015	1.88582e-015	4.39118e-016	4.10683e-015
8.99406e-016	-8.64799e-016	-6.67557e-016	4.10994e-016	3.64792e-015	-1.52308e-015	6.41233e-015	7.43644e-015	6.06997e-017	1.77293e-015	-2.15195e-015	-3.38726e-017	-2.35822e-015	-1.40225e-015	1.19265e-015	4.81995e-015	8.36131e-015	4.76114e-015	6.29753e-015	5.62277e-015	3.78455e-015	2.56956e-015	1.71797e-015	4.35496e-016	3.96624e-015
8.15448e-016	-1.31455e-015	-7.5051e-016	6.13109e-016	3.59498e-015	-1.24764e-015	6.6886e-015	7.07603e-015	3.52966e-016	1.46201e-015	-2.03269e-015	2.04114e-016	-2.2726e-015	-1.54871e-015	1.11513e-015	4.864e-015	7.99271e-015	4.40233e-015	5.82688e-015	5.54696e-015	3.64153e-015	2.41774e-015	1.53878e-015	4.43393e-016	3.82078e-015
7.04902e-016	-1.75531e-015	-8.38529e-016	7.95925e-016	3.53705e-015	-9.80719e-016	6.92776e-015	6.70555e-015	6.68971e-016	1.15474e-015	-1.90509e-015	4.36497e-016	-2.18773e-015	-1.68458e-015	1.02684e-015	4.88767e-015	7.59168e-015	4.03027e-015	5.36365e-015	5.44499e-015	3.50113e-015	2.26036e-015	1.3487e-015	4.61586e-016	3.66945e-015
5.66674e-016	-2.18441e-015	-9.30045e-016	9.57482e-016	3.47435e-015	-7.24413e-016	7.12837e-015	6.32675e-015	1.00521e-015	8.52864e-016	-1.76996e-015	6.61815e-016	-2.1023e-015	-1.80732e-015	9.29269e-016	4.88922e-015	7.16232e-015	3.64677e-015	4.91125e-015	5.31659e-015	3.36446e-015	2.09702e-015	1.14833e-015	4.89124e-016	3.51095e-015
4.00295e-016	-2.59848e-015	-1.02375e-015	1.09577e-015	3.40765e-015	-4.80572e-016	7.29009e-015	5.94094e-015	1.35859e-015	5.57964e-016	-1.62801e-015	8.78609e-016	-2.01583e-015	-1.91555e-015	8.23673e-016	4.86622e-015	6.70885e-015	3.25417e-015	4.47181e-015	5.16195e-015	3.2323e-015	1.92793e-015	9.38071e-016	5.24455e-016	3.3443e-015
2.05495e-016	-2.99456e-015	-1.11811e-015	1.20997e-015	3.33725e-015	-2.5133e-016	7.41242e-015	5.55037e-015	1.72539e-015	2.72344e-016	-1.47955e-015	1.08575e-015	-1.9274e-015	-2.00793e-015	7.12097e-016	4.81714e-015	6.23586e-015	2.85461e-015	4.04798e-015	4.98143e-015	3.1053e-015	1.75211e-015	7.18815e-016	5.6651e-016	3.16879e-015
-1.79516e-017	-3.36987e-015	-1.21144e-015	1.29841e-015	3.2635e-015	-3.79012e-017	7.49503e-015	5.15674e-015	2.10168e-015	-2.25636e-018	-1.32523e-015	1.28195e-015	-1.8362e-015	-2.08313e-015	5.95863e-016	4.74103e-015	5.7478e-015	2.45087e-015	3.64232e-015	4.77664e-015	2.98509e-015	1.56939e-015	4.91298e-016	6.14155e-016	2.98329e-015
-2.68602e-016	-3.72219e-015	-1.30227e-015	1.36109e-015	3.18775e-015	1.58253e-016	7.53895e-015	4.76147e-015	2.4841e-015	-2.64748e-016	-1.16571e-015	1.46684e-015	-1.74168e-015	-2.13889e-015	4.77057e-016	4.63618e-015	5.24913e-015	2.04673e-015	3.25707e-015	4.54804e-015	2.87342e-015	1.37953e-015	2.56312e-016	6.65277e-016	2.78731e-015
-5.45492e-016	-4.04878e-015	-1.38888e-015	1.39772e-015	3.11042e-015	3.36214e-016	7.54495e-015	4.36633e-015	2.86956e-015	-5.13445e-016	-1.00185e-015	1.63924e-015	-1.64289e-015	-2.174e-015	3.57712e-016	4.50259e-015	4.74528e-015	1.64533e-015	2.89439e-015	4.29693e-015	2.771e-015	1.18277e-015	1.45355e-017	7.18716e-016	2.58022e-015
-8.46677e-016	-4.34719e-015	-1.46937e-015	1.40861e-015	3.03216e-015	4.94998e-016	7.51378e-015	3.97358e-015	3.25486e-015	-7.46681e-016	-8.34202e-016	1.79847e-015	-1.53943e-015	-2.18685e-015	2.39651e-016	4.34042e-015	4.24087e-015	1.24989e-015	2.55573e-015	4.02456e-015	2.67793e-015	9.79189e-016	-2.32114e-016	7.72822e-016	2.36236e-015
-1.16982e-015	-4.61565e-015	-1.54202e-015	1.39442e-015	2.95324e-015	6.34516e-016	7.44679e-015	3.58473e-015	3.63611e-015	-9.6342e-016	-6.63966e-016	1.94422e-015	-1.43086e-015	-2.17592e-015	1.24775e-016	4.14974e-015	3.741e-015	8.63351e-016	2.2424e-015	3.7326e-015	2.59601e-015	7.68966e-016	-4.82672e-016	8.25874e-016	2.13313e-015
-1.51202e-015	-4.85253e-015	-1.60553e-015	1.35545e-015	2.87423e-015	7.54667e-016	7.34606e-015	3.20111e-015	4.01045e-015	-1.1632e-015	-4.91682e-016	2.07583e-015	-1.31684e-015	-2.14033e-015	1.45985e-017	3.93123e-015	3.25135e-015	4.89438e-016	1.95613e-015	3.42273e-015	2.52642e-015	5.53151e-016	-7.35936e-016	8.76003e-016	1.89273e-015
-1.86976e-015	-5.05643e-015	-1.65899e-015	1.29447e-015	2.79522e-015	8.5578e-016	7.21364e-015	2.82403e-015	4.37465e-015	-1.34487e-015	-3.1793e-016	2.19291e-015	-1.19617e-015	-2.07954e-015	-8.86404e-017	3.68629e-015	2.77686e-015	1.31628e-016	1.69853e-015	3.09633e-015	2.46972e-015	3.31421e-016	-9.90243e-016	9.21523e-016	1.64113e-015
-2.23975e-015	-5.22579e-015	-1.70106e-015	1.21329e-015	2.71749e-015	9.3801e-016	7.05182e-015	2.4548e-015	4.72474e-015	-1.50734e-015	-1.43351e-016	2.29518e-015	-1.06825e-015	-1.9927e-015	-1.82725e-016	3.41642e-015	2.32218e-015	-2.07089e-016	1.47014e-015	2.75515e-015	2.426e-015	1.04811e-016	-1.24386e-015	9.60228e-016	1.37834e-015
-2.61794e-015	-5.36071e-015	-1.73055e-015	1.11389e-015	2.64167e-015	1.00215e-015	6.86344e-015	2.09447e-015	5.05774e-015	-1.6503e-015	3.17523e-017	2.38259e-015	-9.34227e-016	-1.88024e-015	-2.66005e-016	3.12319e-015	1.89196e-015	-5.23565e-016	1.27198e-015	2.40068e-015	2.39565e-015	-1.26002e-016	-1.49455e-015	9.91431e-016	1.10481e-015
-3.00059e-015	-5.46122e-015	-1.74697e-015	9.9842e-016	2.56801e-015	1.04864e-015	6.65079e-015	1.74338e-015	5.37136e-015	-1.77346e-015	2.06709e-016	2.45556e-015	-7.93757e-016	-1.74306e-015	-3.37588e-016	2.80898e-015	1.49029e-015	-8.15259e-016	1.10408e-015	2.03458e-015	2.37805e-015	-3.59393e-016	-1.74139e-015	1.01378e-015	8.21511e-016
-3.38311e-015	-5.52758e-015	-1.74914e-015	8.69889e-016	2.49688e-015	1.07917e-015	6.41721e-015	1.4032e-015	5.6628e-015	-1.87636e-015	3.8091e-016	2.51411e-015	-6.46858e-016	-1.58092e-015	-3.96153e-016	2.47548e-015	1.12179e-015	-1.07966e-015	9.66182e-016	1.65963e-015	2.37418e-015	-5.94439e-016	-1.98261e-015	1.02632e-015	5.29465e-016
-3.7614e-015	-5.55953e-015	-1.73676e-015	7.30446e-016	2.42835e-015	1.0952e-015	6.16622e-015	1.07493e-015	5.93059e-015	-1.95887e-015	5.54121e-016	2.55917e-015	-4.94245e-016	-1.39421e-015	-4.40799e-016	2.1262e-015	7.90345e-016	-1.31386e-015	8.58635e-016	1.27832e-015	2.38359e-015	-8.2993e-016	-2.21602e-015	1.02822e-015	2.30098e-016
-4.13072e-015	-5.55767e-015	-1.70971e-015	5.835e-016	2.36345e-015	1.09839e-015	5.90045e-015	7.58669e-016	6.17276e-015	-2.02099e-015	7.25589e-016	2.59077e-015	-3.36715e-016	-1.18412e-015	-4.70373e-016	1.76441e-015	4.99156e-016	-1.51594e-015	7.80354e-016	8.93321e-016	2.40574e-015	-1.06546e-015	-2.43919e-015	1.01858e-015	-7.53201e-017
-4.48635e-015	-5.52304e-015	-1.66749e-015	4.32077e-016	2.30245e-015	1.09048e-015	5.62335e-015	4.54847e-016	6.38801e-015	-2.06278e-015	8.94896e-016	2.60903e-015	-1.753e-016	-9.51563e-016	-4.83816e-016	1.39318e-015	2.50816e-016	-1.68406e-015	7.30231e-016	5.07517e-016	2.43994e-015	-1.29955e-015	-2.6504e-015	9.96914e-016	-3.85129e-016
-4.82382e-015	-5.45699e-015	-1.61056e-015	2.79105e-016	2.24565e-015	1.07375e-015	5.33861e-015	1.6415e-016	6.57607e-015	-2.08508e-015	1.06181e-015	2.6151e-015	-1.06778e-017	-6.98312e-016	-4.80548e-016	1.01557e-015	4.7537e-017	-1.81702e-015	7.07941e-016	1.22607e-016	2.48571e-015	-1.53097e-015	-2.84795e-015	9.62968e-016	-6.97875e-016
-5.13837e-015	-5.36152e-015	-1.53926e-015	1.27874e-016	2.19285e-015	1.05038e-015	5.04906e-015	-1.12927e-016	6.73587e-015	-2.08841e-015	1.22619e-015	2.60982e-015	1.55898e-016	-4.256e-016	-4.59688e-016	6.35045e-016	-1.08131e-016	-1.91343e-015	7.11891e-016	-2.59199e-016	2.5426e-015	-1.75815e-015	-3.03018e-015	9.1643e-016	-1.01197e-015
-5.42647e-015	-5.23899e-015	-1.45388e-015	-1.90819e-017	2.14471e-015	1.02253e-015	4.75784e-015	-3.76254e-016	6.86745e-015	-2.07354e-015	1.38793e-015	2.59396e-015	3.2304e-016	-1.35085e-016	-4.21435e-016	2.55177e-016	-2.14726e-016	-1.97252e-015	7.40906e-016	-6.35463e-016	2.60957e-015	-1.97968e-015	-3.19509e-015	8.56718e-016	-1.32557e-015
-5.68396e-015	-5.09146e-015	-1.35496e-015	-1.58975e-016	2.10105e-015	9.91806e-016	4.46829e-015	-6.26716e-016	6.97128e-015	-2.04107e-015	1.54691e-015	2.56807e-015	4.8952e-016	1.71111e-016	-3.66292e-016	-1.20672e-016	-2.71053e-016	-1.99406e-015	7.93082e-016	-1.00381e-015	2.68486e-015	-2.1945e-015	-3.34145e-015	7.83552e-016	-1.63629e-015
-5.90705e-015	-4.92149e-015	-1.24284e-015	-2.8851e-016	2.06209e-015	9.60788e-016	4.1842e-015	-8.63668e-016	7.04721e-015	-1.99178e-015	1.70338e-015	2.53281e-015	6.54623e-016	4.90489e-016	-2.93917e-016	-4.88807e-016	-2.76932e-016	-1.97817e-015	8.66874e-016	-1.36238e-015	2.76772e-015	-2.40096e-015	-3.46787e-015	6.97351e-016	-1.94205e-015
-6.093e-015	-4.73223e-015	-1.11899e-015	-4.05071e-016	2.02779e-015	9.3173e-016	3.90868e-015	-1.08705e-015	7.0956e-015	-1.92677e-015	1.85736e-015	2.48935e-015	8.17248e-016	8.20569e-016	-2.05533e-016	-8.45611e-016	-2.32764e-016	-1.92556e-015	9.60175e-016	-1.70787e-015	2.85679e-015	-2.59744e-015	-3.5729e-015	5.98398e-016	-2.24024e-015
-6.23836e-015	-4.52651e-015	-9.8471e-016	-5.05893e-016	1.99874e-015	9.06493e-016	3.64455e-015	-1.2973e-015	7.11825e-015	-1.84716e-015	2.00878e-015	2.43848e-015	9.75477e-016	1.15925e-015	-1.01693e-016	-1.18774e-015	-1.39452e-016	-1.83706e-015	1.07053e-015	-2.03781e-015	2.95084e-015	-2.78289e-015	-3.65548e-015	4.87324e-016	-2.52864e-015
-6.34106e-015	-4.30715e-015	-8.40922e-016	-5.89413e-016	1.97411e-015	8.87096e-016	3.39474e-015	-1.49441e-015	7.11646e-015	-1.75437e-015	2.15764e-015	2.38131e-015	1.12814e-015	1.50388e-015	1.75332e-017	-1.51205e-015	1.94923e-018	-1.71414e-015	1.19554e-015	-2.35006e-015	3.0484e-015	-2.95568e-015	-3.7148e-015	3.6489e-016	-2.80515e-015
-6.39891e-015	-4.07712e-015	-6.88495e-016	-6.54017e-016	1.95363e-015	8.75115e-016	3.16202e-015	-1.67837e-015	7.09132e-015	-1.64947e-015	2.30422e-015	2.31852e-015	1.27343e-015	1.85147e-015	1.50748e-016	-1.81606e-015	1.89607e-016	-1.55893e-015	1.33318e-015	-2.64246e-015	3.14824e-015	-3.11474e-015	-3.75031e-015	2.32576e-016	-3.06779e-015
-6.41102e-015	-3.83979e-015	-5.28559e-016	-6.9819e-016	1.93699e-015	8.72386e-016	2.94918e-015	-1.84957e-015	7.04546e-015	-1.53325e-015	2.44887e-015	2.25043e-015	1.40995e-015	2.19954e-015	2.96986e-016	-2.09662e-015	4.20816e-016	-1.37374e-015	1.48133e-015	-2.91382e-015	3.24859e-015	-3.25903e-015	-3.76114e-015	9.16768e-017	-3.31407e-015
-6.37621e-015	-3.59802e-015	-3.63291e-016	-7.20349e-016	1.92442e-015	8.80927e-016	2.75836e-015	-2.00795e-015	6.98185e-015	-1.40747e-015	2.59145e-015	2.17863e-015	1.53698e-015	2.54485e-015	4.54558e-016	-2.3514e-015	6.92524e-016	-1.16159e-015	1.63699e-015	-3.16216e-015	3.34788e-015	-3.38712e-015	-3.74667e-015	-5.6645e-017	-3.54208e-015
-6.2946e-015	-3.35439e-015	-1.94702e-016	-7.21015e-016	1.91527e-015	9.01947e-016	2.59187e-015	-2.15386e-015	6.90225e-015	-1.27377e-015	2.73272e-015	2.10409e-015	1.65311e-015	2.88436e-015	6.22238e-016	-2.57744e-015	1.00109e-015	-9.24332e-016	1.79728e-015	-3.38535e-015	3.44419e-015	-3.49819e-015	-3.70716e-015	-2.11204e-016	-3.75016e-015
-6.16737e-015	-3.11135e-015	-2.44421e-017	-7.00174e-016	1.90964e-015	9.36952e-016	2.45195e-015	-2.28731e-015	6.80933e-015	-1.13352e-015	2.87305e-015	2.0275e-015	1.75752e-015	3.21533e-015	7.98344e-016	-2.77311e-015	1.34266e-015	-6.65221e-016	1.95992e-015	-3.58185e-015	3.53543e-015	-3.59154e-015	-3.64257e-015	-3.70436e-016	-3.93709e-015
-5.99486e-015	-2.872e-015	1.46049e-016	-6.57358e-016	1.90725e-015	9.86296e-016	2.34033e-015	-2.40954e-015	6.70598e-015	-9.88019e-016	3.01254e-015	1.94953e-015	1.84958e-015	3.53471e-015	9.80952e-016	-2.93691e-015	1.71301e-015	-3.88339e-016	2.12298e-015	-3.75056e-015	3.62013e-015	-3.66664e-015	-3.55334e-015	-5.32372e-016	-4.10068e-015
-5.77867e-015	-2.63844e-015	3.14662e-016	-5.92607e-016	1.90749e-015	1.0509e-015	2.25841e-015	-2.52119e-015	6.59478e-015	-8.38801e-016	3.15181e-015	1.87122e-015	1.92865e-015	3.83947e-015	1.168e-015	-3.06798e-015	2.10702e-015	-9.73056e-017	2.28406e-015	-3.89016e-015	3.69656e-015	-3.72308e-015	-3.44023e-015	-6.95747e-016	-4.23963e-015
-5.52095e-015	-2.41235e-015	4.79638e-016	-5.0737e-016	1.91042e-015	1.13136e-015	2.20752e-015	-2.62267e-015	6.47884e-015	-6.87016e-016	3.29094e-015	1.79302e-015	1.99422e-015	4.1272e-015	1.35762e-015	-3.16588e-015	2.51927e-015	2.04531e-016	2.4407e-015	-4.00067e-015	3.76386e-015	-3.76056e-015	-3.30439e-015	-8.58544e-016	-4.35301e-015
-5.22419e-015	-2.19626e-015	6.38759e-016	-4.03506e-016	1.91567e-015	1.2271e-015	2.1889e-015	-2.71385e-015	6.36111e-015	-5.34113e-016	3.43039e-015	1.71553e-015	2.04606e-015	4.39461e-015	1.54776e-015	-3.23026e-015	2.94439e-015	5.1305e-016	2.59112e-015	-4.08132e-015	3.82052e-015	-3.77872e-015	-3.14675e-015	-1.01898e-015	-4.4397e-015
-4.89135e-015	-1.99244e-015	7.90402e-016	-2.82034e-016	1.92282e-015	1.33809e-015	2.20289e-015	-2.79451e-015	6.24396e-015	-3.81493e-016	3.57071e-015	1.63937e-015	2.08391e-015	4.63954e-015	1.73712e-015	-3.26151e-015	3.37703e-015	8.23881e-016	2.73289e-015	-4.13167e-015	3.86512e-015	-3.77742e-015	-2.96859e-015	-1.17556e-015	-4.49848e-015
-4.52615e-015	-1.80309e-015	9.3296e-016	-1.45755e-016	1.93133e-015	1.46426e-015	2.25057e-015	-2.86485e-015	6.13068e-015	-2.30619e-016	3.71217e-015	1.56528e-015	2.10837e-015	4.8599e-015	1.92365e-015	-3.25937e-015	3.8116e-015	1.1327e-015	2.86393e-015	-4.15159e-015	3.89644e-015	-3.75701e-015	-2.77127e-015	-1.32658e-015	-4.52909e-015
-4.13198e-015	-1.62885e-015	1.06481e-015	3.20358e-018	1.94065e-015	1.60448e-015	2.3329e-015	-2.92577e-015	6.0233e-015	-8.29861e-017	3.85511e-015	1.49405e-015	2.1211e-015	5.05281e-015	2.10509e-015	-3.22519e-015	4.24272e-015	1.43616e-015	2.98221e-015	-4.14113e-015	3.91438e-015	-3.71774e-015	-2.55706e-015	-1.4706e-015	-4.53196e-015
-3.71277e-015	-1.4702e-015	1.18489e-015	1.62858e-016	1.95066e-015	1.75858e-015	2.44966e-015	-2.97715e-015	5.92504e-015	6.07486e-017	3.99969e-015	1.42608e-015	2.12344e-015	5.21612e-015	2.27971e-015	-3.16036e-015	4.66428e-015	1.72975e-015	3.08629e-015	-4.10135e-015	3.91916e-015	-3.66036e-015	-2.32798e-015	-1.60586e-015	-4.50693e-015
-3.27351e-015	-1.32753e-015	1.29126e-015	3.30543e-016	1.96075e-015	1.92553e-015	2.60038e-015	-3.01886e-015	5.83867e-015	1.99587e-016	4.14638e-015	1.3615e-015	2.11613e-015	5.34824e-015	2.44585e-015	-3.0662e-015	5.07007e-015	2.0097e-015	3.17539e-015	-4.03251e-015	3.90962e-015	-3.58543e-015	-2.08564e-015	-1.73107e-015	-4.45378e-015
-2.81902e-015	-1.20149e-015	1.38367e-015	5.03912e-016	1.97101e-015	2.10458e-015	2.78547e-015	-3.0509e-015	5.76611e-015	3.32602e-016	4.29541e-015	1.30109e-015	2.10045e-015	5.44723e-015	2.60213e-015	-2.94499e-015	5.45477e-015	2.27272e-015	3.24836e-015	-3.93605e-015	3.88598e-015	-3.49407e-015	-1.83259e-015	-1.84471e-015	-4.37271e-015
-2.35406e-015	-1.09137e-015	1.46096e-015	6.80291e-016	1.9819e-015	2.29347e-015	3.00388e-015	-3.07295e-015	5.71011e-015	4.59357e-016	4.44719e-015	1.2449e-015	2.07889e-015	5.5119e-015	2.74659e-015	-2.79833e-015	5.81296e-015	2.51482e-015	3.30427e-015	-3.81275e-015	3.84804e-015	-3.3869e-015	-1.57112e-015	-1.94628e-015	-4.26457e-015
-1.8835e-015	-9.97354e-016	1.52292e-015	8.56762e-016	1.99399e-015	2.49075e-015	3.25531e-015	-3.08471e-015	5.67284e-015	5.79517e-016	4.6022e-015	1.19302e-015	2.05296e-015	5.542e-015	2.87751e-015	-2.62916e-015	6.13917e-015	2.73243e-015	3.34258e-015	-3.66374e-015	3.79594e-015	-3.26517e-015	-1.30408e-015	-2.03427e-015	-4.13043e-015
-1.41208e-015	-9.19018e-016	1.56911e-015	1.0308e-015	2.00686e-015	2.69463e-015	3.53893e-015	-3.08649e-015	5.65548e-015	6.92178e-016	4.76092e-015	1.14586e-015	2.02456e-015	5.53638e-015	2.99383e-015	-2.44084e-015	6.42865e-015	2.92354e-015	3.36357e-015	-3.49145e-015	3.73004e-015	-3.1301e-015	-1.03444e-015	-2.1077e-015	-3.97173e-015
-9.44834e-016	-8.55167e-016	1.59909e-015	1.19952e-015	2.02011e-015	2.90366e-015	3.85422e-015	-3.07778e-015	5.65997e-015	7.9709e-016	4.92324e-015	1.10393e-015	1.9965e-015	5.49412e-015	3.09494e-015	-2.23626e-015	6.67701e-015	3.08499e-015	3.36649e-015	-3.2977e-015	3.65125e-015	-2.98364e-015	-7.64659e-016	-2.16614e-015	-3.78949e-015
-4.86234e-016	-8.04599e-016	1.6123e-015	1.36095e-015	2.03443e-015	3.11572e-015	4.20031e-015	-3.05809e-015	5.68779e-015	8.9373e-016	5.08961e-015	1.06697e-015	1.97129e-015	5.41546e-015	3.17992e-015	-2.01826e-015	6.88068e-015	3.21488e-015	3.35105e-015	-3.08462e-015	3.56023e-015	-2.82725e-015	-4.97435e-016	-2.2096e-015	-3.58546e-015
-4.11837e-017	-7.66024e-016	1.60879e-015	1.51249e-015	2.04992e-015	3.32945e-015	4.57511e-015	-3.02652e-015	5.74003e-015	9.81884e-016	5.26065e-015	1.03526e-015	1.95134e-015	5.30042e-015	3.24836e-015	-1.79029e-015	7.03585e-015	3.31149e-015	3.31711e-015	-2.85422e-015	3.45839e-015	-2.66177e-015	-2.35293e-016	-2.2386e-015	-3.36121e-015
3.86193e-016	-7.38066e-016	1.58884e-015	1.65249e-015	2.06701e-015	3.54256e-015	4.97669e-015	-2.98235e-015	5.81743e-015	1.06239e-015	5.43624e-015	1.00917e-015	1.93929e-015	5.14919e-015	3.29934e-015	-1.55549e-015	7.13964e-015	3.37353e-015	3.26494e-015	-2.60876e-015	3.34665e-015	-2.48927e-015	1.91985e-017	-2.25307e-015	-3.11828e-015
7.92148e-016	-7.18918e-016	1.55307e-015	1.77932e-015	2.08641e-015	3.75323e-015	5.40363e-015	-2.92461e-015	5.92073e-015	1.13555e-015	5.61579e-015	9.88646e-016	1.93784e-015	4.96218e-015	3.33252e-015	-1.31669e-015	7.18999e-015	3.39986e-015	3.19534e-015	-2.35046e-015	3.2262e-015	-2.31199e-015	2.63652e-016	-2.25337e-015	-2.85862e-015
1.1731e-015	-7.06874e-016	1.5023e-015	1.8913e-015	2.10837e-015	3.95949e-015	5.8538e-015	-2.85263e-015	6.0499e-015	1.20147e-015	5.79943e-015	9.73383e-016	1.9502e-015	4.74052e-015	3.34838e-015	-1.07718e-015	7.18497e-015	3.3903e-015	3.10939e-015	-2.08166e-015	3.09825e-015	-2.13124e-015	4.95683e-016	-2.24012e-015	-2.5848e-015
1.5256e-015	-6.99771e-016	1.43709e-015	1.9871e-015	2.13281e-015	4.15963e-015	6.3244e-015	-2.76605e-015	6.20406e-015	1.26007e-015	5.98669e-015	9.63694e-016	1.97918e-015	4.48541e-015	3.34707e-015	-8.40708e-016	7.12392e-015	3.34437e-015	3.0076e-015	-1.80523e-015	2.96399e-015	-1.94891e-015	7.13099e-016	-2.21395e-015	-2.29866e-015
1.84698e-015	-6.96413e-016	1.35883e-015	2.06533e-015	2.16072e-015	4.35244e-015	6.81311e-015	-2.66354e-015	6.38233e-015	1.31185e-015	6.17774e-015	9.59507e-016	2.02728e-015	4.19878e-015	3.32863e-015	-6.09734e-016	7.00656e-015	3.26299e-015	2.89141e-015	-1.52356e-015	2.82489e-015	-1.76622e-015	9.13851e-016	-2.17574e-015	-2.00222e-015
2.13464e-015	-6.94348e-016	1.26892e-015	2.12629e-015	2.19265e-015	4.53584e-015	7.31758e-015	-2.5444e-015	6.58388e-015	1.35745e-015	6.37284e-015	9.61175e-016	2.09695e-015	3.88187e-015	3.29366e-015	-3.8711e-016	6.83298e-015	3.14688e-015	2.7623e-015	-1.23943e-015	2.6828e-015	-1.58416e-015	1.0959e-015	-2.1263e-015	-1.6975e-015
2.38731e-015	-6.91969e-016	1.16913e-015	2.16991e-015	2.22899e-015	4.70918e-015	7.83494e-015	-2.40742e-015	6.80833e-015	1.3978e-015	6.57152e-015	9.68791e-016	2.18997e-015	3.53727e-015	3.24359e-015	-1.75286e-016	6.6045e-015	2.99722e-015	2.62201e-015	-9.55609e-016	2.53948e-015	-1.40479e-015	1.25763e-015	-2.06705e-015	-1.38731e-015
2.6034e-015	-6.87419e-016	1.06048e-015	2.19615e-015	2.26968e-015	4.87085e-015	8.36227e-015	-2.25187e-015	7.05447e-015	1.43352e-015	6.77284e-015	9.8212e-016	2.3086e-015	3.1672e-015	3.17927e-015	2.35228e-017	6.32234e-015	2.81532e-015	2.47191e-015	-6.74439e-016	2.39623e-015	-1.23043e-015	1.39788e-015	-2.00014e-015	-1.07374e-015
2.78161e-015	-6.7876e-016	9.45195e-016	2.20554e-015	2.31489e-015	5.01943e-015	8.89635e-015	-2.07715e-015	7.32089e-015	1.46537e-015	6.976e-015	1.00098e-015	2.45434e-015	2.77331e-015	3.10193e-015	2.06759e-016	5.98891e-015	2.60324e-015	2.31385e-015	-3.9819e-016	2.25493e-015	-1.062e-015	1.51563e-015	-1.92688e-015	-7.58232e-016
2.92139e-015	-6.64235e-016	8.25008e-016	2.1994e-015	2.36517e-015	5.15409e-015	9.43486e-015	-1.88254e-015	7.60572e-015	1.49376e-015	7.18064e-015	1.02508e-015	2.62838e-015	2.35802e-015	3.01286e-015	3.72191e-016	5.60718e-015	2.36359e-015	2.15018e-015	-1.29175e-016	2.1173e-015	-9.00148e-016	1.60963e-015	-1.84914e-015	-4.42953e-016
3.02309e-015	-6.42414e-016	7.01868e-016	2.17905e-015	2.42147e-015	5.27479e-015	9.97403e-015	-1.66715e-015	7.90658e-015	1.51977e-015	7.38629e-015	1.05465e-015	2.83178e-015	1.92473e-015	2.91395e-015	5.18341e-016	5.1802e-015	2.09865e-015	1.98322e-015	1.30448e-016	1.98474e-015	-7.4592e-016	1.67909e-015	-1.76851e-015	-1.30399e-016
3.08671e-015	-6.12516e-016	5.78248e-016	2.14583e-015	2.48429e-015	5.38098e-015	1.05111e-014	-1.43045e-015	8.22158e-015	1.54453e-015	7.59227e-015	1.08941e-015	3.06454e-015	1.47598e-015	2.80682e-015	6.44384e-016	4.71175e-015	1.81132e-015	1.81473e-015	3.7835e-016	1.85865e-015	-6.00686e-016	1.72377e-015	-1.68664e-015	1.77522e-016
3.11356e-015	-5.73521e-016	4.55817e-016	2.1019e-015	2.55393e-015	5.47297e-015	1.10436e-014	-1.17264e-015	8.54851e-015	1.56903e-015	7.79768e-015	1.1296e-015	3.32709e-015	1.01502e-015	2.69356e-015	7.48842e-016	4.20661e-015	1.50486e-015	1.64713e-015	6.12897e-016	1.73992e-015	-4.64671e-016	1.74389e-015	-1.60502e-015	4.78597e-016
3.10476e-015	-5.24677e-016	3.36907e-016	2.04907e-015	2.63023e-015	5.55076e-015	1.15679e-014	-8.93864e-016	8.88488e-015	1.59406e-015	8.00123e-015	1.17548e-015	3.61924e-015	5.44769e-016	2.57583e-015	8.30926e-016	3.66951e-015	1.18248e-015	1.48216e-015	8.32664e-016	1.63007e-015	-3.3867e-016	1.73958e-015	-1.52635e-015	7.71051e-016
3.06153e-015	-4.65391e-016	2.23153e-016	1.98957e-015	2.71347e-015	5.61389e-015	1.20813e-014	-5.94445e-016	9.22778e-015	1.62013e-015	8.20169e-015	1.22626e-015	3.94048e-015	6.83872e-017	2.45551e-015	8.90079e-016	3.10521e-015	8.47379e-016	1.32252e-015	1.03612e-015	1.53022e-015	-2.23608e-016	1.71131e-015	-1.45176e-015	1.05387e-015
2.98637e-015	-3.95884e-016	1.15938e-016	1.92598e-015	2.80368e-015	5.66266e-015	1.25798e-014	-2.7439e-016	9.57479e-015	1.64784e-015	8.39789e-015	1.28146e-015	4.28966e-015	-4.11357e-016	2.3341e-015	9.26901e-016	2.51996e-015	5.03113e-016	1.17027e-015	1.22217e-015	1.44122e-015	-1.19447e-016	1.65981e-015	-1.38312e-015	1.32535e-015
2.88149e-015	-3.1585e-016	1.78424e-017	1.8599e-015	2.90132e-015	5.69814e-015	1.30602e-014	6.59131e-017	9.92288e-015	1.67789e-015	8.58842e-015	1.3409e-015	4.66465e-015	-8.90624e-016	2.21372e-015	9.41223e-016	1.91961e-015	1.53065e-016	1.02719e-015	1.38934e-015	1.36415e-015	-2.67522e-017	1.58641e-015	-1.32187e-015	1.58453e-015
2.74926e-015	-2.25346e-016	-6.89947e-017	1.79409e-015	3.00579e-015	5.72076e-015	1.35198e-014	4.25788e-016	1.02688e-014	1.71096e-015	8.77177e-015	1.40448e-015	5.06377e-015	-1.3665e-015	2.09665e-015	9.34262e-016	1.31076e-015	-1.98931e-016	8.95949e-016	1.53698e-015	1.29912e-015	5.48919e-017	1.49204e-015	-1.26945e-015	1.82996e-015
2.59264e-015	-1.2497e-016	-1.43462e-016	1.73139e-015	3.1174e-015	5.73186e-015	1.39555e-014	8.04208e-016	1.06097e-014	1.74781e-015	8.94641e-015	1.47193e-015	5.48444e-015	-1.83637e-015	1.98454e-015	9.07276e-016	6.98833e-016	-5.49691e-016	7.78345e-016	1.66462e-015	1.24584e-015	1.26096e-016	1.37834e-015	-1.22761e-015	2.06093e-015
2.4144e-015	-1.51262e-017	-2.04107e-016	1.67431e-015	3.23657e-015	5.73214e-015	1.43637e-014	1.20039e-015	1.09424e-014	1.78851e-015	9.11096e-015	1.54297e-015	5.92363e-015	-2.2977e-015	1.87894e-015	8.61577e-016	9.04098e-017	-8.95951e-016	6.76711e-016	1.77177e-015	1.20516e-015	1.8818e-016	1.24728e-015	-1.19742e-015	2.27616e-015
2.21725e-015	1.03419e-016	-2.49279e-016	1.6251e-015	3.36313e-015	5.72301e-015	1.47417e-014	1.61324e-015	1.12641e-014	1.83361e-015	9.26366e-015	1.61675e-015	6.37808e-015	-2.74744e-015	1.78219e-015	7.98818e-016	-5.08446e-016	-1.23431e-015	5.93245e-016	1.85862e-015	1.17693e-015	2.41034e-016	1.10075e-015	-1.17989e-015	2.47476e-015
2.00438e-015	2.29519e-016	-2.76903e-016	1.58583e-015	3.49656e-015	5.70608e-015	1.5087e-014	2.04053e-015	1.15725e-014	1.88358e-015	9.40305e-015	1.69309e-015	6.84365e-015	-3.18263e-015	1.69563e-015	7.2056e-016	-1.09124e-015	-1.56135e-015	5.29536e-016	1.92543e-015	1.16085e-015	2.85731e-016	9.40887e-016	-1.17574e-015	2.65623e-015
1.77872e-015	3.61846e-016	-2.85925e-016	1.55841e-015	3.6366e-015	5.6827e-015	1.53973e-014	2.4803e-015	1.18644e-014	1.93861e-015	9.52753e-015	1.77143e-015	7.31631e-015	-3.60056e-015	1.62085e-015	6.2825e-016	-1.6526e-015	-1.87356e-015	4.871e-016	1.97238e-015	1.15612e-015	3.23504e-016	7.69658e-016	-1.18567e-015	2.82049e-015
1.54309e-015	4.98799e-016	-2.75517e-016	1.5449e-015	3.78286e-015	5.65415e-015	1.56705e-014	2.93039e-015	1.21368e-014	1.99841e-015	9.63579e-015	1.85143e-015	7.79215e-015	-3.99866e-015	1.55937e-015	5.24554e-016	-2.18653e-015	-2.1681e-015	4.67995e-016	1.99978e-015	1.16206e-015	3.5542e-016	5.89369e-016	-1.2105e-015	2.96772e-015
1.3002e-015	6.38771e-016	-2.45355e-016	1.54701e-015	3.93477e-015	5.6221e-015	1.59048e-014	3.38847e-015	1.23876e-014	2.06289e-015	9.72632e-015	1.93259e-015	8.26623e-015	-4.37438e-015	1.5123e-015	4.11143e-016	-2.68829e-015	-2.44269e-015	4.74012e-016	2.00858e-015	1.1781e-015	3.82829e-016	4.02865e-016	-1.25031e-015	3.09797e-015
1.05287e-015	7.80233e-016	-1.95065e-016	1.56619e-015	4.09183e-015	5.58842e-015	1.60987e-014	3.85201e-015	1.26143e-014	2.13155e-015	9.79763e-015	2.0141e-015	8.73373e-015	-4.72624e-015	1.4808e-015	2.90011e-016	-3.15221e-015	-2.69532e-015	5.0574e-016	1.999e-015	1.2035e-015	4.07067e-016	2.12473e-016	-1.30516e-015	3.21144e-015
8.03349e-016	9.21326e-016	-1.25016e-016	1.60344e-015	4.25327e-015	5.55461e-015	1.62503e-014	4.31827e-015	1.28147e-014	2.20457e-015	9.84794e-015	2.09541e-015	9.18965e-015	-5.05229e-015	1.46522e-015	1.63654e-016	-3.5739e-015	-2.92409e-015	5.64215e-016	1.97188e-015	1.23689e-015	4.29426e-016	2.05674e-017	-1.37453e-015	3.30817e-015
5.54567e-016	1.06042e-015	-3.48891e-017	1.65861e-015	4.41832e-015	5.52179e-015	1.63584e-014	4.78395e-015	1.29871e-014	2.2809e-015	9.87639e-015	2.17588e-015	9.62897e-015	-5.35083e-015	1.46632e-015	3.4169e-017	-3.94874e-015	-3.12769e-015	6.49412e-016	1.92861e-015	1.27783e-015	4.5113e-016	-1.70501e-016	-1.45869e-015	3.3885e-015
3.08504e-016	1.19603e-015	7.48194e-017	1.73236e-015	4.58624e-015	5.49173e-015	1.64219e-014	5.24557e-015	1.31292e-014	2.36067e-015	9.88187e-015	2.25507e-015	1.00472e-014	-5.62131e-015	1.48458e-015	-9.62971e-017	-4.27392e-015	-3.30505e-015	7.62231e-016	1.87147e-015	1.32511e-015	4.73893e-016	-3.58062e-016	-1.55696e-015	3.4532e-015
6.77802e-017	1.32579e-015	2.0319e-016	1.82519e-015	4.75598e-015	5.46553e-015	1.64393e-014	5.70008e-015	1.32399e-014	2.44321e-015	9.86303e-015	2.33256e-015	1.04396e-014	-5.86261e-015	1.51958e-015	-2.25421e-016	-4.5459e-015	-3.45509e-015	9.03215e-016	1.80111e-015	1.37765e-015	4.9931e-016	-5.40077e-016	-1.66839e-015	3.50261e-015
-1.65766e-016	1.44784e-015	3.48926e-016	1.93667e-015	4.92628e-015	5.44432e-015	1.64107e-014	6.14468e-015	1.33185e-014	2.52827e-015	9.81875e-015	2.40738e-015	1.08009e-014	-6.07477e-015	1.57142e-015	-3.52185e-016	-4.76189e-015	-3.57699e-015	1.0721e-015	1.71835e-015	1.43389e-015	5.29005e-016	-7.14466e-016	-1.79136e-015	3.53747e-015
-3.90384e-016	1.5598e-015	5.11391e-016	2.06575e-015	5.09656e-015	5.42906e-015	1.63358e-014	6.57506e-015	1.3364e-014	2.61457e-015	9.74849e-015	2.47873e-015	1.11267e-014	-6.25745e-015	1.63959e-015	-4.74167e-016	-4.91943e-015	-3.66979e-015	1.26832e-015	1.62493e-015	1.49278e-015	5.64451e-016	-8.78577e-016	-1.92503e-015	3.55843e-015
-6.05135e-016	1.66021e-015	6.89883e-016	2.21132e-015	5.26623e-015	5.42102e-015	1.62149e-014	6.98793e-015	1.33757e-014	2.70134e-015	9.65193e-015	2.54615e-015	1.14131e-014	-6.41002e-015	1.72379e-015	-5.89525e-016	-5.01831e-015	-3.73353e-015	1.49138e-015	1.52226e-015	1.55351e-015	6.06338e-016	-1.0308e-015	-2.06749e-015	3.5667e-015
-8.09028e-016	1.74793e-015	8.82032e-016	2.37229e-015	5.43385e-015	5.421e-015	1.60483e-014	7.3797e-015	1.33533e-014	2.78751e-015	9.52834e-015	2.60921e-015	1.1656e-014	-6.53303e-015	1.82272e-015	-6.96792e-016	-5.05807e-015	-3.76814e-015	1.74016e-015	1.41167e-015	1.61463e-015	6.55345e-016	-1.16912e-015	-2.21699e-015	3.56326e-015
-1.00076e-015	1.82091e-015	1.08642e-015	2.54684e-015	5.59779e-015	5.42938e-015	1.58368e-014	7.74712e-015	1.3296e-014	2.87259e-015	9.37789e-015	2.66728e-015	1.18517e-014	-6.62664e-015	1.93449e-015	-7.94781e-016	-5.03843e-015	-3.77431e-015	2.01414e-015	1.29442e-015	1.67553e-015	7.12909e-016	-1.29235e-015	-2.37236e-015	3.54838e-015
-1.17949e-015	1.87797e-015	1.30053e-015	2.73242e-015	5.75743e-015	5.44651e-015	1.55823e-014	8.08728e-015	1.32036e-014	2.95589e-015	9.20047e-015	2.7203e-015	1.19974e-014	-6.69208e-015	2.0583e-015	-8.8261e-016	-4.96016e-015	-3.75194e-015	2.31144e-015	1.17133e-015	1.73507e-015	7.80023e-016	-1.39961e-015	-2.53184e-015	3.52297e-015
-1.34479e-015	1.91819e-015	1.52232e-015	2.92699e-015	5.91196e-015	5.4725e-015	1.52857e-014	8.39673e-015	1.30768e-014	3.03638e-015	8.99626e-015	2.76758e-015	1.20899e-014	-6.73078e-015	2.1924e-015	-9.59253e-016	-4.8244e-015	-3.70208e-015	2.63029e-015	1.0438e-015	1.79205e-015	8.57367e-016	-1.48974e-015	-2.69369e-015	3.488e-015
-1.49639e-015	1.94033e-015	1.74926e-015	3.128e-015	6.05986e-015	5.50739e-015	1.49485e-014	8.67249e-015	1.29163e-014	3.11316e-015	8.76582e-015	2.80828e-015	1.21269e-014	-6.74309e-015	2.33445e-015	-1.02402e-015	-4.63263e-015	-3.62634e-015	2.96857e-015	9.13342e-016	1.84531e-015	9.46112e-016	-1.56169e-015	-2.85546e-015	3.44462e-015
-1.63391e-015	1.94323e-015	1.9794e-015	3.33318e-015	6.19945e-015	5.55133e-015	1.45728e-014	8.9118e-015	1.27225e-014	3.18524e-015	8.5098e-015	2.84193e-015	1.21071e-014	-6.73112e-015	2.48285e-015	-1.07702e-015	-4.38711e-015	-3.5265e-015	3.32484e-015	7.80776e-016	1.89436e-015	1.0469e-015	-1.6153e-015	-3.01498e-015	3.39406e-015
-1.75742e-015	1.92619e-015	2.21035e-015	3.53967e-015	6.32935e-015	5.60376e-015	1.4161e-014	9.11183e-015	1.2497e-014	3.2519e-015	8.22953e-015	2.86852e-015	1.20298e-014	-6.69653e-015	2.63484e-015	-1.11772e-015	-4.09096e-015	-3.40346e-015	3.69681e-015	6.47204e-016	1.93892e-015	1.1597e-015	-1.65034e-015	-3.17083e-015	3.33697e-015
-1.86696e-015	1.88919e-015	2.43921e-015	3.74411e-015	6.44932e-015	5.66434e-015	1.37151e-014	9.27024e-015	1.22406e-014	3.31268e-015	7.92618e-015	2.88752e-015	1.18948e-014	-6.64118e-015	2.78768e-015	-1.14659e-015	-3.74744e-015	-3.25829e-015	4.08173e-015	5.13407e-016	1.97846e-015	1.28445e-015	-1.66661e-015	-3.32145e-015	3.27419e-015
-1.96297e-015	1.83161e-015	2.66335e-015	3.94307e-015	6.55842e-015	5.73173e-015	1.32374e-014	9.38493e-015	1.19555e-014	3.3664e-015	7.60138e-015	2.89889e-015	1.17022e-014	-6.5673e-015	2.93894e-015	-1.16388e-015	-3.36071e-015	-3.09284e-015	4.47678e-015	3.80095e-016	2.01223e-015	1.42053e-015	-1.6647e-015	-3.46534e-015	3.20633e-015
-2.04594e-015	1.75395e-015	2.87961e-015	4.13403e-015	6.65524e-015	5.80521e-015	1.27305e-014	9.4545e-015	1.16434e-014	3.41225e-015	7.25679e-015	2.90241e-015	1.1453e-014	-6.47701e-015	3.0857e-015	-1.17024e-015	-2.93555e-015	-2.90918e-015	4.87881e-015	2.48424e-016	2.0392e-015	1.56794e-015	-1.64507e-015	-3.60084e-015	3.13419e-015
-2.11589e-015	1.65606e-015	3.08522e-015	4.31391e-015	6.73846e-015	5.88338e-015	1.21971e-014	9.4778e-015	1.13054e-014	3.44996e-015	6.89379e-015	2.89819e-015	1.1148e-014	-6.37233e-015	3.22525e-015	-1.16674e-015	-2.47638e-015	-2.70879e-015	5.2846e-015	1.18629e-016	2.05948e-015	1.72533e-015	-1.6086e-015	-3.72687e-015	3.05906e-015
-2.17346e-015	1.53772e-015	3.2783e-015	4.47985e-015	6.80672e-015	5.96468e-015	1.16405e-014	9.45438e-015	1.09439e-014	3.47878e-015	6.51448e-015	2.88593e-015	1.07896e-014	-6.25599e-015	3.35538e-015	-1.15485e-015	-1.98742e-015	-2.49358e-015	5.69167e-015	-8.4092e-018	2.07327e-015	1.8924e-015	-1.55623e-015	-3.84213e-015	2.98092e-015
-2.21962e-015	1.39992e-015	3.45524e-015	4.62898e-015	6.85965e-015	6.04778e-015	1.10634e-014	9.38359e-015	1.05609e-014	3.4978e-015	6.12114e-015	2.86592e-015	1.03801e-014	-6.13051e-015	3.47336e-015	-1.13555e-015	-1.47434e-015	-2.26476e-015	6.09663e-015	-1.32567e-016	2.08039e-015	2.06739e-015	-1.48891e-015	-3.94551e-015	2.9007e-015
-2.25427e-015	1.24315e-015	3.61384e-015	4.75766e-015	6.89665e-015	6.13071e-015	1.04681e-014	9.26488e-015	1.01585e-014	3.50677e-015	5.71627e-015	2.8381e-015	9.92204e-015	-5.9987e-015	3.57623e-015	-1.10954e-015	-9.43079e-016	-2.02444e-015	6.49555e-015	-2.53901e-016	2.08155e-015	2.24931e-015	-1.408e-015	-4.03607e-015	2.81942e-015
-2.27794e-015	1.06829e-015	3.75131e-015	4.8636e-015	6.91583e-015	6.21244e-015	9.85766e-015	9.09944e-015	9.73919e-015	3.50521e-015	5.3019e-015	2.80312e-015	9.41872e-015	-5.86386e-015	3.66134e-015	-1.07827e-015	-3.98961e-016	-1.77467e-015	6.886e-015	-3.72029e-016	2.07757e-015	2.43664e-015	-1.31508e-015	-4.1129e-015	2.73699e-015
-2.29142e-015	8.75673e-016	3.86583e-015	4.94482e-015	6.91662e-015	6.29066e-015	9.23491e-015	8.88805e-015	9.30526e-015	3.493e-015	4.88039e-015	2.76166e-015	8.87435e-015	-5.72879e-015	3.72638e-015	-1.04307e-015	1.52599e-016	-1.51694e-015	7.2639e-015	-4.86816e-016	2.06856e-015	2.62767e-015	-1.21177e-015	-4.1757e-015	2.65399e-015
-2.29475e-015	6.66654e-016	3.95512e-015	4.9996e-015	6.89848e-015	6.36359e-015	8.60214e-015	8.63213e-015	8.8585e-015	3.46985e-015	4.45373e-015	2.71389e-015	8.29289e-015	-5.59545e-015	3.76863e-015	-1.0054e-015	7.06501e-016	-1.25263e-015	7.62606e-015	-5.98267e-016	2.05438e-015	2.8203e-015	-1.09956e-015	-4.22385e-015	2.5707e-015
-2.28845e-015	4.42101e-016	4.01754e-015	5.02576e-015	6.86046e-015	6.42886e-015	7.96234e-015	8.33279e-015	8.40185e-015	3.4356e-015	4.0247e-015	2.66045e-015	7.67936e-015	-5.46603e-015	3.78567e-015	-9.66736e-016	1.25719e-015	-9.83232e-016	7.96926e-015	-7.05375e-016	2.03529e-015	3.0128e-015	-9.79918e-016	-4.25753e-015	2.48777e-015
-2.27322e-015	2.02474e-016	4.05124e-015	5.02238e-015	6.8027e-015	6.48475e-015	7.31802e-015	7.99216e-015	7.93789e-015	3.39033e-015	3.59598e-015	2.6015e-015	7.03942e-015	-5.34304e-015	3.77617e-015	-9.28623e-016	1.7993e-015	-7.1035e-016	8.28958e-015	-8.08857e-016	2.01216e-015	3.20311e-015	-8.5469e-016	-4.27653e-015	2.40583e-015
-2.24986e-015	-5.05954e-017	4.05498e-015	4.98834e-015	6.72458e-015	6.52991e-015	6.67193e-015	7.61304e-015	7.46877e-015	3.33376e-015	3.17037e-015	2.53747e-015	6.37876e-015	-5.22851e-015	3.73849e-015	-8.92948e-016	2.32753e-015	-4.34847e-016	8.58435e-015	-9.08396e-016	1.98553e-015	3.38882e-015	-7.25673e-016	-4.28163e-015	2.32518e-015
-2.21815e-015	-3.15408e-016	4.02779e-015	4.92339e-015	6.62579e-015	6.56182e-015	6.02645e-015	7.19899e-015	6.99687e-015	3.26591e-015	2.75007e-015	2.46927e-015	5.7024e-015	-5.12438e-015	3.67106e-015	-8.61102e-016	2.83634e-015	-1.57937e-016	8.85045e-015	-1.00334e-015	1.95619e-015	3.56771e-015	-5.95069e-016	-4.27365e-015	2.24509e-015
-2.17812e-015	-5.90933e-016	3.96868e-015	4.82635e-015	6.50698e-015	6.57883e-015	5.3835e-015	6.75296e-015	6.52471e-015	3.1867e-015	2.33696e-015	2.3974e-015	5.01549e-015	-5.03247e-015	3.57193e-015	-8.33249e-016	3.32143e-015	1.18575e-016	9.08524e-015	-1.09331e-015	1.92491e-015	3.73715e-015	-4.64785e-016	-4.25366e-015	2.16499e-015
-2.13038e-015	-8.75709e-016	3.87717e-015	4.69699e-015	6.36781e-015	6.57915e-015	4.74537e-015	6.27764e-015	6.05409e-015	3.09674e-015	1.93321e-015	2.32271e-015	4.32328e-015	-4.95455e-015	3.44067e-015	-8.11093e-016	3.77835e-015	3.938e-016	9.28646e-015	-1.17831e-015	1.89212e-015	3.89517e-015	-3.36217e-016	-4.22244e-015	2.08485e-015
-2.07489e-015	-1.16883e-015	3.75292e-015	4.536e-015	6.20869e-015	6.5613e-015	4.11452e-015	5.77667e-015	5.58727e-015	2.99599e-015	1.54101e-015	2.24586e-015	3.6313e-015	-4.89198e-015	3.27703e-015	-7.96146e-016	4.20303e-015	6.66816e-016	9.45173e-015	-1.25843e-015	1.8584e-015	4.04007e-015	-2.10635e-016	-4.18129e-015	2.00495e-015
-2.0117e-015	-1.4687e-015	3.59604e-015	4.34463e-015	6.03011e-015	6.52378e-015	3.49212e-015	5.25388e-015	5.12679e-015	2.8845e-015	1.16202e-015	2.16745e-015	2.94484e-015	-4.8459e-015	3.08078e-015	-7.89435e-016	4.59179e-015	9.36669e-016	9.57866e-015	-1.33411e-015	1.82447e-015	4.16969e-015	-8.963e-017	-4.13142e-015	1.92472e-015
-1.94204e-015	-1.77404e-015	3.40798e-015	4.12336e-015	5.83211e-015	6.46491e-015	2.87992e-015	4.713e-015	4.67466e-015	2.76278e-015	7.98e-016	2.0886e-015	2.26904e-015	-4.81669e-015	2.85223e-015	-7.91175e-016	4.94188e-015	1.20248e-015	9.66534e-015	-1.40437e-015	1.79067e-015	4.28228e-015	2.50004e-017	-4.07431e-015	1.84407e-015
-1.86579e-015	-2.08351e-015	3.18963e-015	3.87386e-015	5.61623e-015	6.38401e-015	2.27917e-015	4.15824e-015	4.23203e-015	2.63136e-015	4.50082e-016	2.00956e-015	1.60927e-015	-4.8049e-015	2.59176e-015	-8.01713e-016	5.25066e-015	1.46392e-015	9.71013e-015	-1.46883e-015	1.75785e-015	4.37588e-015	1.31896e-016	-4.01155e-015	1.76296e-015
-1.78354e-015	-2.39611e-015	2.94223e-015	3.59711e-015	5.3833e-015	6.27995e-015	1.69046e-015	3.59328e-015	3.80083e-015	2.49095e-015	1.19361e-016	1.93128e-015	9.69999e-016	-4.81058e-015	2.30104e-015	-8.20658e-016	5.51488e-015	1.72027e-015	9.71171e-015	-1.52724e-015	1.72679e-015	4.44908e-015	2.30079e-016	-3.94439e-015	1.68152e-015
-1.69618e-015	-2.71084e-015	2.66728e-015	3.29545e-015	5.13384e-015	6.15208e-015	1.11478e-015	3.02197e-015	3.38242e-015	2.34185e-015	-1.93474e-016	1.85434e-015	3.55828e-016	-4.83378e-015	1.98164e-015	-8.48311e-016	5.73263e-015	1.97097e-015	9.67014e-015	-1.57975e-015	1.69746e-015	4.50026e-015	3.18687e-016	-3.87475e-015	1.59926e-015
-1.60403e-015	-3.02634e-015	2.36735e-015	2.97159e-015	4.86943e-015	6.00028e-015	5.52281e-016	2.44879e-015	2.97818e-015	2.18363e-015	-4.88015e-016	1.77915e-015	-2.28835e-016	-4.87384e-015	1.63489e-015	-8.84707e-016	5.90293e-015	2.21533e-015	9.58483e-015	-1.62602e-015	1.6699e-015	4.52823e-015	3.96825e-016	-3.80396e-015	1.51583e-015
-1.50833e-015	-3.34235e-015	2.04484e-015	2.62781e-015	4.5918e-015	5.82402e-015	4.15817e-018	1.87642e-015	2.58915e-015	2.01736e-015	-7.63745e-016	1.70693e-015	-7.80819e-016	-4.9305e-015	1.26272e-015	-9.29684e-016	6.02557e-015	2.45247e-015	9.45581e-015	-1.66473e-015	1.64491e-015	4.5316e-015	4.6456e-016	-3.73417e-015	1.43116e-015
-1.4088e-015	-3.6583e-015	1.70246e-015	2.26706e-015	4.30271e-015	5.62344e-015	-5.2841e-016	1.30831e-015	2.21565e-015	1.8434e-015	-1.02105e-015	1.63753e-015	-1.29709e-015	-5.00214e-015	8.67678e-016	-9.83558e-016	6.09983e-015	2.68247e-015	9.28306e-015	-1.69524e-015	1.62243e-015	4.51032e-015	5.20992e-016	-3.667e-015	1.34548e-015
-1.30633e-015	-3.97296e-015	1.34357e-015	1.89204e-015	4.00373e-015	5.39809e-015	-1.04608e-015	7.48086e-016	1.8585e-015	1.66188e-015	-1.26028e-015	1.57134e-015	-1.77521e-015	-5.08775e-015	4.52221e-016	-1.04521e-015	6.12543e-015	2.90482e-015	9.06711e-015	-1.71723e-015	1.60277e-015	4.46377e-015	5.65809e-016	-3.60409e-015	1.25794e-015
-1.2024e-015	-4.28577e-015	9.70575e-016	1.50592e-015	3.69653e-015	5.14855e-015	-1.54888e-015	1.99346e-016	1.51862e-015	1.4729e-015	-1.48218e-015	1.50852e-015	-2.21261e-015	-5.18645e-015	1.95635e-017	-1.11347e-015	6.10261e-015	3.11899e-015	8.80819e-015	-1.72995e-015	1.58578e-015	4.39198e-015	5.99094e-016	-3.54677e-015	1.1677e-015
-1.09753e-015	-4.59583e-015	5.86529e-016	1.1118e-015	3.38385e-015	4.87528e-015	-2.036e-015	-3.35402e-016	1.19581e-015	1.27658e-015	-1.68713e-015	1.44911e-015	-2.60786e-015	-5.29709e-015	-4.27125e-016	-1.18796e-015	6.03272e-015	3.32471e-015	8.50733e-015	-1.733e-015	1.57145e-015	4.29498e-015	6.21027e-016	-3.49632e-015	1.07453e-015
-9.9262e-016	-4.90315e-015	1.95407e-016	7.12149e-016	3.06745e-015	4.57886e-015	-2.50798e-015	-8.53952e-016	8.90165e-016	1.07374e-015	-1.87667e-015	1.39241e-015	-2.95971e-015	-5.41729e-015	-8.84792e-016	-1.26698e-015	5.91697e-015	3.52093e-015	8.16586e-015	-1.72517e-015	1.55917e-015	4.17334e-015	6.31942e-016	-3.45485e-015	9.78037e-016
-8.89058e-016	-5.2069e-015	-1.996e-016	3.10758e-016	2.74945e-015	4.26035e-015	-2.96586e-015	-1.35397e-015	6.01257e-016	8.63982e-016	-2.05233e-015	1.33856e-015	-3.26754e-015	-5.54508e-015	-1.34968e-015	-1.34923e-015	5.75751e-015	3.70765e-015	7.78616e-015	-1.70574e-015	1.54806e-015	4.02759e-015	6.32258e-016	-3.42343e-015	8.77696e-016
-7.87992e-016	-5.50607e-015	-5.94571e-016	-8.87028e-017	2.43201e-015	3.92089e-015	-3.40939e-015	-1.83375e-015	3.28282e-016	6.47581e-016	-2.21577e-015	1.28786e-015	-3.53151e-015	-5.67864e-015	-1.81831e-015	-1.43431e-015	5.55682e-015	3.8841e-015	7.37122e-015	-1.67381e-015	1.53809e-015	3.85843e-015	6.23026e-016	-3.40285e-015	7.73155e-016
-6.90895e-016	-5.8003e-015	-9.85521e-016	-4.83804e-016	2.1175e-015	3.56165e-015	-3.83912e-015	-2.29217e-015	7.06115e-017	4.25692e-016	-2.36818e-015	1.23968e-015	-3.7525e-015	-5.81584e-015	-2.28682e-015	-1.52076e-015	5.31722e-015	4.04962e-015	6.92318e-015	-1.62868e-015	1.52897e-015	3.66728e-015	6.0489e-016	-3.39493e-015	6.64103e-016
-5.99397e-016	-6.0895e-015	-1.36867e-015	-8.72015e-016	1.80769e-015	3.1844e-015	-4.25586e-015	-2.72768e-015	-1.72256e-016	1.98206e-016	-2.51187e-015	1.19359e-015	-3.93194e-015	-5.95401e-015	-2.75087e-015	-1.60731e-015	5.04105e-015	4.20395e-015	6.44497e-015	-1.56976e-015	1.52008e-015	3.45629e-015	5.7862e-016	-3.40032e-015	5.49688e-016
-5.14621e-016	-6.37321e-015	-1.74081e-015	-1.25011e-015	1.50473e-015	2.79069e-015	-4.66095e-015	-3.13999e-015	-4.01271e-016	-3.50271e-017	-2.64836e-015	1.14915e-015	-4.07098e-015	-6.09105e-015	-3.20672e-015	-1.69314e-015	4.7317e-015	4.34625e-015	5.93923e-015	-1.49732e-015	1.51028e-015	3.22731e-015	5.45007e-016	-3.41975e-015	4.29423e-016
-4.37422e-016	-6.65127e-015	-2.09806e-015	-1.61526e-015	1.21105e-015	2.38254e-015	-5.05487e-015	-3.52876e-015	-6.17402e-016	-2.73479e-016	-2.78044e-015	1.10607e-015	-4.17222e-015	-6.22435e-015	-3.65018e-015	-1.77697e-015	4.39209e-015	4.47525e-015	5.40871e-015	-1.41086e-015	1.49941e-015	2.98191e-015	5.05337e-016	-3.45359e-015	3.03373e-016
-3.69222e-016	-6.92316e-015	-2.43701e-015	-1.96509e-015	9.28413e-016	1.9617e-015	-5.43794e-015	-3.89403e-015	-8.22551e-016	-5.16685e-016	-2.91064e-015	1.06338e-015	-4.23792e-015	-6.35143e-015	-4.07765e-015	-1.85768e-015	4.02542e-015	4.5913e-015	4.85721e-015	-1.30927e-015	1.48656e-015	2.72246e-015	4.60925e-016	-3.50207e-015	1.71325e-016
-3.11774e-016	-7.18943e-015	-2.75384e-015	-2.29701e-015	6.58238e-016	1.53005e-015	-5.81103e-015	-4.23676e-015	-1.01725e-015	-7.64306e-016	-3.04112e-015	1.02039e-015	-4.27158e-015	-6.47105e-015	-4.48507e-015	-1.93337e-015	3.63551e-015	4.69339e-015	4.28824e-015	-1.1934e-015	1.47123e-015	2.45138e-015	4.12558e-016	-3.5646e-015	3.33281e-017
-2.66813e-016	-7.44963e-015	-3.04509e-015	-2.6085e-015	4.02515e-016	1.08944e-015	-6.17461e-015	-4.55772e-015	-1.20294e-015	-1.01606e-015	-3.17382e-015	9.7651e-016	-4.27562e-015	-6.58065e-015	-4.86879e-015	-2.00356e-015	3.22591e-015	4.78043e-015	3.70586e-015	-1.06338e-015	1.45272e-015	2.17172e-015	3.61308e-016	-3.64105e-015	-1.10992e-016
-2.35862e-016	-7.7031e-015	-3.30751e-015	-2.89735e-015	1.62635e-016	6.4219e-016	-6.52976e-015	-4.85823e-015	-1.38116e-015	-1.27191e-015	-3.31124e-015	9.31083e-016	-4.25408e-015	-6.6781e-015	-5.22581e-015	-2.06729e-015	2.80021e-015	4.85253e-015	3.11351e-015	-9.18688e-016	1.43092e-015	1.88546e-015	3.08359e-016	-3.73122e-015	-2.61641e-016
-2.19589e-016	-7.94948e-015	-3.53888e-015	-3.16218e-015	-5.95917e-017	1.90538e-016	-6.87718e-015	-5.14028e-015	-1.55381e-015	-1.53149e-015	-3.45565e-015	8.82233e-016	-4.21085e-015	-6.76138e-015	-5.55249e-015	-2.12446e-015	2.36262e-015	4.90844e-015	2.51495e-015	-7.59633e-016	1.40484e-015	1.59538e-015	2.54814e-016	-3.83519e-015	-4.18503e-016
-2.19703e-016	-8.18888e-015	-3.73688e-015	-3.40107e-015	-2.62169e-016	-2.63396e-016	-7.21811e-015	-5.40581e-015	-1.72314e-015	-1.79478e-015	-3.60972e-015	8.29043e-016	-4.14963e-015	-6.82952e-015	-5.84591e-015	-2.17428e-015	1.91687e-015	4.94684e-015	1.91317e-015	-5.86973e-016	1.37371e-015	1.30434e-015	2.01545e-016	-3.95238e-015	-5.82146e-016
-2.37456e-016	-8.42045e-015	-3.89889e-015	-3.61307e-015	-4.44674e-016	-7.17583e-016	-7.55317e-015	-5.65643e-015	-1.88971e-015	-2.06115e-015	-3.7748e-015	7.70364e-016	-4.07439e-015	-6.88136e-015	-6.1036e-015	-2.21645e-015	1.46619e-015	4.96669e-015	1.31227e-015	-4.01537e-016	1.3364e-015	1.01526e-015	1.50129e-016	-4.08199e-015	-7.52364e-016
-2.73087e-016	-8.6444e-015	-4.02268e-015	-3.79644e-015	-6.06362e-016	-1.16919e-015	-7.88268e-015	-5.89444e-015	-2.05578e-015	-2.33037e-015	-3.95303e-015	7.04623e-016	-3.98852e-015	-6.91587e-015	-6.32347e-015	-2.2515e-015	1.01475e-015	4.96761e-015	7.15804e-016	-2.04234e-016	1.29243e-015	7.31329e-016	1.01819e-016	-4.22311e-015	-9.29486e-016
-3.2783e-016	-8.86037e-015	-4.10778e-015	-3.95075e-015	-7.47467e-016	-1.61636e-015	-8.20696e-015	-6.12202e-015	-2.2235e-015	-2.60188e-015	-4.14641e-015	6.30828e-016	-3.89644e-015	-6.93186e-015	-6.50344e-015	-2.27978e-015	5.65239e-016	4.94937e-015	1.27006e-016	3.84899e-018	1.24203e-015	4.54674e-016	5.69538e-017	-4.37473e-015	-1.1132e-015
-4.01422e-016	-9.06783e-015	-4.15269e-015	-4.07545e-015	-8.67616e-016	-2.05743e-015	-8.52665e-015	-6.34162e-015	-2.39428e-015	-2.8755e-015	-4.35585e-015	5.48512e-016	-3.80263e-015	-6.92976e-015	-6.64149e-015	-2.30079e-015	1.21432e-016	4.91062e-015	-4.51274e-016	2.22168e-016	1.18469e-015	1.87908e-016	1.60222e-017	-4.53656e-015	-1.30306e-015
-4.94364e-016	-9.26609e-015	-4.15649e-015	-4.17063e-015	-9.67505e-016	-2.49e-015	-8.84292e-015	-6.55516e-015	-2.56922e-015	-3.15049e-015	-4.58271e-015	4.55876e-016	-3.71108e-015	-6.90914e-015	-6.73681e-015	-2.3153e-015	-3.14069e-016	4.85062e-015	-1.01562e-015	4.49327e-016	1.11999e-015	-6.67526e-017	-2.00589e-017	-4.7074e-015	-1.49874e-015
-6.07349e-016	-9.45426e-015	-4.11963e-015	-4.23633e-015	-1.04745e-015	-2.91265e-015	-9.15714e-015	-6.76585e-015	-2.74989e-015	-3.42613e-015	-4.82824e-015	3.51589e-016	-3.62538e-015	-6.86962e-015	-6.78918e-015	-2.32411e-015	-7.38579e-016	4.7693e-015	-1.56327e-015	6.83646e-016	1.04721e-015	-3.06299e-016	-5.0715e-017	-4.88603e-015	-1.70042e-015
-7.3971e-016	-9.6325e-015	-4.04188e-015	-4.27295e-015	-1.10777e-015	-3.32385e-015	-9.47032e-015	-6.97565e-015	-2.93824e-015	-3.70177e-015	-5.09316e-015	2.34712e-016	-3.54866e-015	-6.81173e-015	-6.79853e-015	-2.32828e-015	-1.14937e-015	4.66642e-015	-2.09046e-015	9.23901e-016	9.66261e-016	-5.2831e-016	-7.52612e-017	-5.07089e-015	-1.90752e-015
-8.91132e-016	-9.8011e-015	-3.92426e-015	-4.28105e-015	-1.14933e-015	-3.72244e-015	-9.78306e-015	-7.18667e-015	-3.13545e-015	-3.977e-015	-5.37759e-015	1.04458e-016	-3.48422e-015	-6.7365e-015	-6.76485e-015	-2.32855e-015	-1.54409e-015	4.54088e-015	-2.59484e-015	1.16896e-015	8.76659e-016	-7.31249e-016	-9.35738e-017	-5.26128e-015	-2.12007e-015
-1.06128e-015	-9.95918e-015	-3.76783e-015	-4.26136e-015	-1.17376e-015	-4.10742e-015	-1.00965e-014	-7.40045e-015	-3.34196e-015	-4.25115e-015	-5.68207e-015	-3.99263e-017	-3.43487e-015	-6.64482e-015	-6.68926e-015	-2.32622e-015	-1.92039e-015	4.39249e-015	-3.07438e-015	1.41657e-015	7.78213e-016	-9.13484e-016	-1.05303e-016	-5.45593e-015	-2.33714e-015
-1.2491e-015	-1.01065e-014	-3.57457e-015	-4.21539e-015	-1.18263e-015	-4.47765e-015	-1.04115e-014	-7.61833e-015	-3.55902e-015	-4.52378e-015	-6.00647e-015	-1.99375e-016	-3.40339e-015	-6.53821e-015	-6.5728e-015	-2.32232e-015	-2.27677e-015	4.22113e-015	-3.52738e-015	1.66401e-015	6.70739e-016	-1.07311e-015	-1.1072e-016	-5.65305e-015	-2.55787e-015
-1.45364e-015	-1.02426e-014	-3.34632e-015	-4.14433e-015	-1.17776e-015	-4.83256e-015	-1.07289e-014	-7.84254e-015	-3.78734e-015	-4.79423e-015	-6.35013e-015	-3.74963e-016	-3.39189e-015	-6.41811e-015	-6.41653e-015	-2.31817e-015	-2.61139e-015	4.02722e-015	-3.95167e-015	1.90978e-015	5.54672e-016	-1.20909e-015	-1.09968e-016	-5.85232e-015	-2.78141e-015
-1.67365e-015	-1.03673e-014	-3.08523e-015	-4.04995e-015	-1.16101e-015	-5.17208e-015	-1.10493e-014	-8.07461e-015	-4.02745e-015	-5.06217e-015	-6.71247e-015	-5.67432e-016	-3.40271e-015	-6.28645e-015	-6.22268e-015	-2.31584e-015	-2.92331e-015	3.81075e-015	-4.34634e-015	2.15149e-015	4.30301e-016	-1.32022e-015	-1.02804e-016	-6.05286e-015	-3.00733e-015
-1.90789e-015	-1.048e-014	-2.79497e-015	-3.93324e-015	-1.13475e-015	-5.49535e-015	-1.13732e-014	-8.31582e-015	-4.27976e-015	-5.32699e-015	-7.09266e-015	-7.77346e-016	-3.43691e-015	-6.14547e-015	-5.99418e-015	-2.31662e-015	-3.21174e-015	3.57203e-015	-4.71035e-015	2.38649e-015	2.97005e-016	-1.40589e-015	-8.98618e-017	-6.25361e-015	-3.23505e-015
-2.15389e-015	-1.05806e-014	-2.47819e-015	-3.79607e-015	-1.10179e-015	-5.80198e-015	-1.17013e-014	-8.5671e-015	-4.54465e-015	-5.58827e-015	-7.48967e-015	-1.00499e-015	-3.49569e-015	-5.99704e-015	-5.73345e-015	-2.32276e-015	-3.47654e-015	3.3116e-015	-5.04285e-015	2.61291e-015	1.55453e-016	-1.46589e-015	-7.14769e-017	-6.45286e-015	-3.46383e-015
-2.40986e-015	-1.06683e-014	-2.13826e-015	-3.64048e-015	-1.06498e-015	-6.09191e-015	-1.20347e-014	-8.82907e-015	-4.82279e-015	-5.84533e-015	-7.90172e-015	-1.25065e-015	-3.57968e-015	-5.84375e-015	-5.44335e-015	-2.33654e-015	-3.71707e-015	3.03014e-015	-5.34331e-015	2.82901e-015	5.67284e-018	-1.49986e-015	-4.82875e-017	-6.64953e-015	-3.69324e-015
-2.67379e-015	-1.07435e-014	-1.77881e-015	-3.46889e-015	-1.02677e-015	-6.36546e-015	-1.23742e-014	-9.10201e-015	-5.11453e-015	-6.09693e-015	-8.32709e-015	-1.51503e-015	-3.68933e-015	-5.6881e-015	-5.12796e-015	-2.3594e-015	-3.93342e-015	2.72863e-015	-5.61192e-015	3.03262e-015	-1.52246e-016	-1.50877e-015	-2.04409e-017	-6.84253e-015	-3.92251e-015
-2.94309e-015	-1.0806e-014	-1.40407e-015	-3.28366e-015	-9.89559e-016	-6.62295e-015	-1.27211e-014	-9.38616e-015	-5.41908e-015	-6.34266e-015	-8.76379e-015	-1.79794e-015	-3.82481e-015	-5.53214e-015	-4.79087e-015	-2.39218e-015	-4.12574e-015	2.40769e-015	-5.84889e-015	3.2218e-015	-3.18331e-016	-1.49321e-015	1.08565e-017	-7.03095e-015	-4.15045e-015
-3.21545e-015	-1.08552e-014	-1.01794e-015	-3.08685e-015	-9.56597e-016	-6.86462e-015	-1.30763e-014	-9.68059e-015	-5.73612e-015	-6.58164e-015	-9.2098e-015	-2.09921e-015	-3.98541e-015	-5.37921e-015	-4.43585e-015	-2.43651e-015	-4.29502e-015	2.06832e-015	-6.05378e-015	3.39451e-015	-4.91966e-016	-1.4541e-015	4.46846e-017	-7.21437e-015	-4.37619e-015
-3.48842e-015	-1.08901e-014	-6.24917e-016	-2.88053e-015	-9.30919e-016	-7.09148e-015	-1.34399e-014	-9.9853e-015	-6.0657e-015	-6.81396e-015	-9.66305e-015	-2.41893e-015	-4.17066e-015	-5.23199e-015	-4.06683e-015	-2.49409e-015	-4.44178e-015	1.71207e-015	-6.22816e-015	3.54876e-015	-6.73643e-016	-1.39269e-015	8.02986e-017	-7.39176e-015	-4.59898e-015
-3.75942e-015	-1.09111e-014	-2.29529e-016	-2.66726e-015	-9.15231e-016	-7.30431e-015	-1.38135e-014	-1.02997e-014	-6.40718e-015	-7.03946e-015	-1.01213e-014	-2.75722e-015	-4.37992e-015	-5.09286e-015	-3.68874e-015	-2.56582e-015	-4.56724e-015	1.33953e-015	-6.37307e-015	3.68288e-015	-8.62998e-016	-1.31031e-015	1.17066e-016	-7.56276e-015	-4.81771e-015
-4.02618e-015	-1.09183e-014	1.6382e-016	-2.44956e-015	-9.12329e-016	-7.50332e-015	-1.41981e-014	-1.06223e-014	-6.75972e-015	-7.25767e-015	-1.05825e-014	-3.11318e-015	-4.61225e-015	-4.96443e-015	-3.30578e-015	-2.65292e-015	-4.67286e-015	9.52192e-016	-6.48982e-015	3.79543e-015	-1.06013e-015	-1.2088e-015	1.54667e-016	-7.72713e-015	-5.03139e-015
-4.28638e-015	-1.09119e-014	5.50375e-016	-2.23001e-015	-9.24879e-016	-7.6903e-015	-1.45938e-014	-1.0953e-014	-7.12171e-015	-7.4679e-015	-1.10438e-014	-3.48661e-015	-4.86566e-015	-4.84932e-015	-2.92288e-015	-2.75645e-015	-4.75975e-015	5.51914e-016	-6.57939e-015	3.88562e-015	-1.26444e-015	-1.09006e-015	1.92015e-016	-7.88445e-015	-5.23952e-015
-4.53747e-015	-1.08915e-014	9.25028e-016	-2.0102e-015	-9.55397e-016	-7.8667e-015	-1.50016e-014	-1.12902e-014	-7.49327e-015	-7.67025e-015	-1.15027e-014	-3.87683e-015	-5.13795e-015	-4.75009e-015	-2.54486e-015	-2.87743e-015	-4.83014e-015	1.39955e-016	-6.64381e-015	3.95217e-015	-1.47604e-015	-9.55555e-016	2.28188e-016	-8.03383e-015	-5.44098e-015
-4.77763e-015	-1.08571e-014	1.28407e-015	-1.79277e-015	-1.00641e-015	-8.03355e-015	-1.54223e-014	-1.16314e-014	-7.87238e-015	-7.86394e-015	-1.19567e-014	-4.28287e-015	-5.42697e-015	-4.66861e-015	-2.17547e-015	-3.01624e-015	-4.88534e-015	-2.82104e-016	-6.68517e-015	3.99415e-015	-1.69472e-015	-8.07622e-016	2.62463e-016	-8.17495e-015	-5.6347e-015
-5.0047e-015	-1.08094e-014	1.62355e-015	-1.57963e-015	-1.08064e-015	-8.19247e-015	-1.58561e-014	-1.19757e-014	-8.25809e-015	-8.0491e-015	-1.24028e-014	-4.70387e-015	-5.73071e-015	-4.60695e-015	-1.81914e-015	-3.1733e-015	-4.92795e-015	-7.12168e-016	-6.70535e-015	4.01096e-015	-1.92033e-015	-6.48976e-016	2.93641e-016	-8.30792e-015	-5.82014e-015
-5.21689e-015	-1.07485e-014	1.93953e-015	-1.37279e-015	-1.17955e-015	-8.34516e-015	-1.63028e-014	-1.23221e-014	-8.64916e-015	-8.22565e-015	-1.28389e-014	-5.13903e-015	-6.04754e-015	-4.56641e-015	-1.48043e-015	-3.34835e-015	-4.96003e-015	-1.1482e-015	-6.70613e-015	4.0018e-015	-2.15232e-015	-4.8211e-016	3.21212e-016	-8.43156e-015	-5.99714e-015
-5.41237e-015	-1.06752e-014	2.22899e-015	-1.17458e-015	-1.30483e-015	-8.49313e-015	-1.67623e-014	-1.26691e-014	-9.044e-015	-8.39335e-015	-1.32632e-014	-5.58695e-015	-6.3749e-015	-4.54775e-015	-1.16357e-015	-3.54201e-015	-4.98311e-015	-1.58866e-015	-6.68988e-015	3.96648e-015	-2.3903e-015	-3.09434e-016	3.44288e-016	-8.54582e-015	-6.1653e-015
-5.58931e-015	-1.05906e-014	2.48802e-015	-9.86549e-016	-1.45812e-015	-8.63754e-015	-1.72347e-014	-1.30144e-014	-9.44109e-015	-8.55232e-015	-1.36729e-014	-6.04625e-015	-6.71018e-015	-4.55204e-015	-8.71781e-016	-3.75335e-015	-4.99875e-015	-2.03153e-015	-6.65892e-015	3.90579e-015	-2.63464e-015	-1.33001e-016	3.62218e-016	-8.65053e-015	-6.32419e-015
-5.74646e-015	-1.04954e-014	2.71365e-015	-8.10575e-016	-1.64007e-015	-8.77943e-015	-1.77198e-014	-1.33564e-014	-9.8386e-015	-8.70255e-015	-1.40657e-014	-6.51546e-015	-7.05058e-015	-4.58011e-015	-6.09398e-016	-3.9818e-015	-5.00936e-015	-2.47383e-015	-6.61586e-015	3.82032e-015	-2.88452e-015	4.46522e-017	3.74645e-016	-8.74576e-015	-6.47311e-015
-5.88291e-015	-1.03904e-014	2.9035e-015	-6.4821e-016	-1.85215e-015	-8.92035e-015	-1.82178e-014	-1.36932e-014	-1.02352e-014	-8.84404e-015	-1.44395e-014	-6.99306e-015	-7.39389e-015	-4.63219e-015	-3.79705e-016	-4.2261e-015	-5.0172e-015	-2.91438e-015	-6.56277e-015	3.70993e-015	-3.13979e-015	2.20776e-016	3.80925e-016	-8.83169e-015	-6.61195e-015
-5.9983e-015	-1.02758e-014	3.05515e-015	-5.00849e-016	-2.09479e-015	-9.06119e-015	-1.8728e-014	-1.40234e-014	-1.06301e-014	-8.97702e-015	-1.47927e-014	-7.47736e-015	-7.73766e-015	-4.70899e-015	-1.85831e-016	-4.48472e-015	-5.0244e-015	-3.35129e-015	-6.50208e-015	3.57537e-015	-3.40053e-015	3.926e-016	3.80729e-016	-8.90831e-015	-6.74051e-015
-6.09251e-015	-1.01529e-014	3.16716e-015	-3.70084e-016	-2.36831e-015	-9.20339e-015	-1.92498e-014	-1.43457e-014	-1.10213e-014	-9.1015e-015	-1.51241e-014	-7.96659e-015	-8.08044e-015	-4.80925e-015	-3.00626e-017	-4.75724e-015	-5.03337e-015	-3.78222e-015	-6.4359e-015	3.41871e-015	-3.66631e-015	5.57682e-016	3.73448e-016	-8.9758e-015	-6.85862e-015
-6.16522e-015	-1.00227e-014	3.23813e-015	-2.56468e-016	-2.67222e-015	-9.34842e-015	-1.97824e-014	-1.46589e-014	-1.14073e-014	-9.21792e-015	-1.54318e-014	-8.45921e-015	-8.42083e-015	-4.93245e-015	8.54605e-017	-5.0421e-015	-5.04618e-015	-4.20566e-015	-6.36622e-015	3.24156e-015	-3.93625e-015	7.13961e-016	3.58593e-016	-9.03387e-015	-6.96634e-015
-6.21697e-015	-9.8862e-015	3.26742e-015	-1.60812e-016	-3.00548e-015	-9.49718e-015	-2.03245e-014	-1.49615e-014	-1.17868e-014	-9.32627e-015	-1.5715e-014	-8.95372e-015	-8.75676e-015	-5.07783e-015	1.59258e-016	-5.33774e-015	-5.06418e-015	-4.61968e-015	-6.29569e-015	3.0453e-015	-4.21006e-015	8.58893e-016	3.35703e-016	-9.08256e-015	-7.06346e-015
-6.24817e-015	-9.74437e-015	3.25462e-015	-8.36348e-017	-3.36714e-015	-9.651e-015	-2.08748e-014	-1.52522e-014	-1.21589e-014	-9.42702e-015	-1.59724e-014	-9.44764e-015	-9.08664e-015	-5.24408e-015	1.90038e-016	-5.64219e-015	-5.08856e-015	-5.0222e-015	-6.22599e-015	2.8313e-015	-4.48706e-015	9.905e-016	3.04825e-016	-9.12157e-015	-7.15e-015
-6.26004e-015	-9.59827e-015	3.19942e-015	-2.50431e-017	-3.75542e-015	-9.81063e-015	-2.14322e-014	-1.55309e-014	-1.25225e-014	-9.521e-015	-1.62034e-014	-9.93898e-015	-9.4085e-015	-5.42938e-015	1.76915e-016	-5.95292e-015	-5.12049e-015	-5.41176e-015	-6.15862e-015	2.60169e-015	-4.76722e-015	1.10671e-015	2.65719e-016	-9.15109e-015	-7.22599e-015
-6.25395e-015	-9.44945e-015	3.10235e-015	1.45415e-017	-4.16846e-015	-9.97669e-015	-2.19958e-014	-1.57972e-014	-1.28764e-014	-9.60847e-015	-1.64075e-014	-1.0426e-014	-9.72089e-015	-5.63187e-015	1.1983e-016	-6.26825e-015	-5.16242e-015	-5.78725e-015	-6.09495e-015	2.35818e-015	-5.04985e-015	1.20616e-015	2.1821e-016	-9.17195e-015	-7.29247e-015
-6.23105e-015	-9.29932e-015	2.96434e-015	3.50488e-017	-4.60442e-015	-1.015e-014	-2.2564e-014	-1.60497e-014	-1.32196e-014	-9.68992e-015	-1.65845e-014	-1.09072e-014	-1.00226e-014	-5.84935e-015	1.89253e-017	-6.58614e-015	-5.21551e-015	-6.14674e-015	-6.03699e-015	2.10307e-015	-5.3336e-015	1.28799e-015	1.62348e-016	-9.18476e-015	-7.34991e-015
-6.19281e-015	-9.14876e-015	2.78728e-015	3.57756e-017	-5.06086e-015	-1.03307e-014	-2.31353e-014	-1.62881e-014	-1.35516e-014	-9.76531e-015	-1.67346e-014	-1.13802e-014	-1.03135e-014	-6.079e-015	-1.25048e-016	-6.90537e-015	-5.28091e-015	-6.48904e-015	-5.98625e-015	1.83835e-015	-5.61823e-015	1.35034e-015	9.8584e-017	-9.18926e-015	-7.39904e-015
-6.14192e-015	-8.99938e-015	2.57268e-015	1.68726e-017	-5.53542e-015	-1.05196e-014	-2.37083e-014	-1.65123e-014	-1.38718e-014	-9.83565e-015	-1.68581e-014	-1.18428e-014	-1.05931e-014	-6.31818e-015	-3.10608e-016	-7.22391e-015	-5.35914e-015	-6.81331e-015	-5.94401e-015	1.56549e-015	-5.90374e-015	1.39235e-015	2.66995e-017	-9.1856e-015	-7.44051e-015
-6.08043e-015	-8.85247e-015	2.32271e-015	-2.07189e-017	-6.02491e-015	-1.0717e-014	-2.42805e-014	-1.67226e-014	-1.41799e-014	-9.90112e-015	-1.69553e-014	-1.2294e-014	-1.08612e-014	-6.56404e-015	-5.36299e-016	-7.53889e-015	-5.45039e-015	-7.11862e-015	-5.91163e-015	1.28749e-015	-6.18898e-015	1.41324e-015	-5.3286e-017	-9.17437e-015	-7.47562e-015
-6.01117e-015	-8.7089e-015	2.04082e-015	-7.69137e-017	-6.52711e-015	-1.09227e-014	-2.48501e-014	-1.69188e-014	-1.44754e-014	-9.96255e-015	-1.70269e-014	-1.27318e-014	-1.11178e-014	-6.81282e-015	-8.0012e-016	-7.8483e-015	-5.55547e-015	-7.40394e-015	-5.89e-015	1.00674e-015	-6.47324e-015	1.41258e-015	-1.40957e-016	-9.1557e-015	-7.50529e-015
-5.93638e-015	-8.5698e-015	1.7301e-015	-1.51032e-016	-7.03921e-015	-1.1137e-014	-2.54156e-014	-1.71015e-014	-1.47573e-014	-1.00203e-014	-1.70739e-014	-1.31533e-014	-1.1363e-014	-7.06139e-015	-1.09967e-015	-8.1503e-015	-5.67485e-015	-7.66895e-015	-5.87927e-015	7.2542e-016	-6.75567e-015	1.38994e-015	-2.3632e-016	-9.13044e-015	-7.53076e-015
-5.85828e-015	-8.4364e-015	1.3936e-015	-2.42067e-016	-7.558e-015	-1.13591e-014	-2.59745e-014	-1.72716e-014	-1.50257e-014	-1.00746e-014	-1.70976e-014	-1.35574e-014	-1.15971e-014	-7.3069e-015	-1.43224e-015	-8.44277e-015	-5.80907e-015	-7.91345e-015	-5.87993e-015	4.45596e-016	-7.03559e-015	1.34576e-015	-3.38917e-016	-9.09889e-015	-7.55251e-015
-5.78018e-015	-8.30962e-015	1.03529e-015	-3.48564e-016	-8.07928e-015	-1.15891e-014	-2.65254e-014	-1.74294e-014	-1.52809e-014	-1.01258e-014	-1.70993e-014	-1.39421e-014	-1.18206e-014	-7.54627e-015	-1.79436e-015	-8.72417e-015	-5.95735e-015	-8.13701e-015	-5.89287e-015	1.68804e-016	-7.31198e-015	1.28002e-015	-4.48212e-016	-9.06176e-015	-7.57174e-015
-5.70412e-015	-8.19086e-015	6.58899e-016	-4.69422e-016	-8.60007e-015	-1.18261e-014	-2.70663e-014	-1.75753e-014	-1.55235e-014	-1.01752e-014	-1.70801e-014	-1.43056e-014	-1.20337e-014	-7.77648e-015	-2.18302e-015	-8.99268e-015	-6.11946e-015	-8.33932e-015	-5.91873e-015	-1.03214e-016	-7.5841e-015	1.19298e-015	-5.63836e-016	-9.01987e-015	-7.59013e-015
-5.63241e-015	-8.08119e-015	2.68333e-016	-6.03626e-016	-9.11733e-015	-1.20699e-014	-2.75953e-014	-1.77102e-014	-1.57545e-014	-1.02225e-014	-1.70421e-014	-1.4647e-014	-1.22383e-014	-7.99495e-015	-2.59434e-015	-9.24653e-015	-6.29541e-015	-8.52019e-015	-5.95705e-015	-3.68673e-016	-7.85073e-015	1.08535e-015	-6.85629e-016	-8.97388e-015	-7.6085e-015
-5.56779e-015	-7.98143e-015	-1.31923e-016	-7.50824e-016	-9.62731e-015	-1.23194e-014	-2.81109e-014	-1.78344e-014	-1.59743e-014	-1.02682e-014	-1.69873e-014	-1.49649e-014	-1.2435e-014	-8.19827e-015	-3.02313e-015	-9.48388e-015	-6.48458e-015	-8.67984e-015	-6.00713e-015	-6.26093e-016	-8.11055e-015	9.57856e-016	-8.13136e-016	-8.92497e-015	-7.62765e-015
-5.51288e-015	-7.89235e-015	-5.37736e-016	-9.09208e-016	-1.01271e-014	-1.25735e-014	-2.86111e-014	-1.79482e-014	-1.61838e-014	-1.03126e-014	-1.69173e-014	-1.52581e-014	-1.26241e-014	-8.38346e-015	-3.46539e-015	-9.70354e-015	-6.68629e-015	-8.81909e-015	-6.06917e-015	-8.7397e-016	-8.36236e-015	8.11618e-016	-9.4638e-016	-8.87364e-015	-7.64892e-015
-5.47009e-015	-7.81476e-015	-9.44841e-016	-1.07696e-015	-1.0613e-014	-1.28317e-014	-2.90942e-014	-1.80526e-014	-1.63838e-014	-1.03566e-014	-1.6834e-014	-1.55254e-014	-1.28064e-014	-8.548e-015	-3.91726e-015	-9.90512e-015	-6.89915e-015	-8.93872e-015	-6.14323e-015	-1.1106e-015	-8.60536e-015	6.47703e-016	-1.08476e-015	-8.821e-015	-7.67422e-015
-5.44153e-015	-7.74897e-015	-1.34894e-015	-1.25312e-015	-1.10824e-014	-1.30921e-014	-2.9559e-014	-1.81479e-014	-1.65752e-014	-1.04003e-014	-1.67395e-014	-1.57661e-014	-1.29832e-014	-8.68929e-015	-4.37431e-015	-1.00878e-014	-7.12193e-015	-9.03933e-015	-6.228e-015	-1.335e-015	-8.83871e-015	4.67409e-016	-1.22843e-015	-8.76847e-015	-7.70458e-015
-5.42892e-015	-7.69603e-015	-1.74597e-015	-1.43615e-015	-1.15323e-014	-1.33544e-014	-3.0004e-014	-1.82355e-014	-1.67603e-014	-1.04437e-014	-1.66357e-014	-1.5979e-014	-1.3156e-014	-8.80569e-015	-4.83212e-015	-1.02501e-014	-7.35386e-015	-9.12152e-015	-6.32231e-015	-1.54682e-015	-9.06121e-015	2.71621e-016	-1.37691e-015	-8.71695e-015	-7.74097e-015
-5.43358e-015	-7.65603e-015	-2.13178e-015	-1.62417e-015	-1.19598e-014	-1.36176e-014	-3.04282e-014	-1.83159e-014	-1.69398e-014	-1.04871e-014	-1.65252e-014	-1.61633e-014	-1.33255e-014	-8.89474e-015	-5.2861e-015	-1.03916e-014	-7.59361e-015	-9.18615e-015	-6.42569e-015	-1.74539e-015	-9.27241e-015	6.23092e-017	-1.52973e-015	-8.66722e-015	-7.78484e-015
-5.45712e-015	-7.62909e-015	-2.50223e-015	-1.81557e-015	-1.2363e-014	-1.38803e-014	-3.08304e-014	-1.83887e-014	-1.71153e-014	-1.05307e-014	-1.64099e-014	-1.63186e-014	-1.34926e-014	-8.95551e-015	-5.73169e-015	-1.05126e-014	-7.83985e-015	-9.2345e-015	-6.53743e-015	-1.93053e-015	-9.47082e-015	-1.58944e-016	-1.68681e-015	-8.62063e-015	-7.83684e-015
-5.50028e-015	-7.61447e-015	-2.85386e-015	-2.00907e-015	-1.27401e-014	-1.41416e-014	-3.12104e-014	-1.84546e-014	-1.72888e-014	-1.05745e-014	-1.62919e-014	-1.64447e-014	-1.36586e-014	-8.98699e-015	-6.16512e-015	-1.06129e-014	-8.09165e-015	-9.26769e-015	-6.65764e-015	-2.10177e-015	-9.65624e-015	-3.90381e-016	-1.84773e-015	-8.57873e-015	-7.89859e-015
-5.56306e-015	-7.61185e-015	-3.183e-015	-2.20311e-015	-1.30887e-014	-1.44e-014	-3.15671e-014	-1.85132e-014	-1.74611e-014	-1.0619e-014	-1.61732e-014	-1.65416e-014	-1.38234e-014	-8.98728e-015	-6.58194e-015	-1.06926e-014	-8.34758e-015	-9.2869e-015	-6.78548e-015	-2.25912e-015	-9.82754e-015	-6.30081e-016	-2.01266e-015	-8.54219e-015	-7.97123e-015
-5.64565e-015	-7.62186e-015	-3.48641e-015	-2.39657e-015	-1.34066e-014	-1.46538e-014	-3.18997e-014	-1.85649e-014	-1.76338e-014	-1.06645e-014	-1.60561e-014	-1.66097e-014	-1.39881e-014	-8.95634e-015	-6.97766e-015	-1.0752e-014	-8.60563e-015	-9.29286e-015	-6.92e-015	-2.40263e-015	-9.98425e-015	-8.76204e-016	-2.18176e-015	-8.51201e-015	-8.05465e-015
-5.74854e-015	-7.64417e-015	-3.76221e-015	-2.58732e-015	-1.36928e-014	-1.49015e-014	-3.22082e-014	-1.86098e-014	-1.78083e-014	-1.07113e-014	-1.59421e-014	-1.66495e-014	-1.41529e-014	-8.89444e-015	-7.34811e-015	-1.07917e-014	-8.8638e-015	-9.28719e-015	-7.06023e-015	-2.5335e-015	-1.0126e-014	-1.12691e-015	-2.35468e-015	-8.48999e-015	-8.14898e-015
-5.87113e-015	-7.67725e-015	-4.00751e-015	-2.77393e-015	-1.3945e-014	-1.51416e-014	-3.24921e-014	-1.86474e-014	-1.79866e-014	-1.07597e-014	-1.58328e-014	-1.66614e-014	-1.43179e-014	-8.80233e-015	-7.68987e-015	-1.08114e-014	-9.1206e-015	-9.27146e-015	-7.20447e-015	-2.65175e-015	-1.0253e-014	-1.38038e-015	-2.53124e-015	-8.47771e-015	-8.25526e-015
-6.01288e-015	-7.72095e-015	-4.22006e-015	-2.9548e-015	-1.41623e-014	-1.53723e-014	-3.27512e-014	-1.86767e-014	-1.81696e-014	-1.08097e-014	-1.57297e-014	-1.6646e-014	-1.44823e-014	-8.67995e-015	-7.99961e-015	-1.08126e-014	-9.37475e-015	-9.24744e-015	-7.35215e-015	-2.75775e-015	-1.03649e-014	-1.63531e-015	-2.7115e-015	-8.47576e-015	-8.37361e-015
-6.17268e-015	-7.77346e-015	-4.3979e-015	-3.12807e-015	-1.43437e-014	-1.55922e-014	-3.29858e-014	-1.8697e-014	-1.8359e-014	-1.08616e-014	-1.56344e-014	-1.66041e-014	-1.46463e-014	-8.52875e-015	-8.2735e-015	-1.07961e-014	-9.62497e-015	-9.21654e-015	-7.50239e-015	-2.8531e-015	-1.0461e-014	-1.89009e-015	-2.89556e-015	-8.48522e-015	-8.5034e-015
-6.3487e-015	-7.83414e-015	-4.53975e-015	-3.29236e-015	-1.44888e-014	-1.57997e-014	-3.31965e-014	-1.87081e-014	-1.85558e-014	-1.0915e-014	-1.55479e-014	-1.65368e-014	-1.48087e-014	-8.34965e-015	-8.50908e-015	-1.07626e-014	-9.86893e-015	-9.18019e-015	-7.65382e-015	-2.93835e-015	-1.05413e-014	-2.14309e-015	-3.08322e-015	-8.50724e-015	-8.64494e-015
-6.53931e-015	-7.90168e-015	-4.64439e-015	-3.44631e-015	-1.45969e-014	-1.59939e-014	-3.33834e-014	-1.87093e-014	-1.87607e-014	-1.09703e-014	-1.54715e-014	-1.64458e-014	-1.4969e-014	-8.14417e-015	-8.70415e-015	-1.07141e-014	-1.01049e-014	-9.14036e-015	-7.80531e-015	-3.01501e-015	-1.0606e-014	-2.39343e-015	-3.27481e-015	-8.54263e-015	-8.79829e-015
-6.74239e-015	-7.97501e-015	-4.71127e-015	-3.58917e-015	-1.46682e-014	-1.61734e-014	-3.35463e-014	-1.86997e-014	-1.89746e-014	-1.1028e-014	-1.54058e-014	-1.63328e-014	-1.51264e-014	-7.91439e-015	-8.85729e-015	-1.06519e-014	-1.03317e-014	-9.09817e-015	-7.95613e-015	-3.08446e-015	-1.06555e-014	-2.63991e-015	-3.47037e-015	-8.59238e-015	-8.96284e-015
-6.95606e-015	-8.05249e-015	-4.74075e-015	-3.7193e-015	-1.47045e-014	-1.63365e-014	-3.36858e-014	-1.86784e-014	-1.91981e-014	-1.10879e-014	-1.53515e-014	-1.6199e-014	-1.52798e-014	-7.6625e-015	-8.96685e-015	-1.0577e-014	-1.0548e-014	-9.05502e-015	-8.10547e-015	-3.14836e-015	-1.069e-014	-2.88088e-015	-3.6698e-015	-8.65722e-015	-9.1385e-015
-7.17742e-015	-8.1323e-015	-4.73291e-015	-3.83575e-015	-1.47058e-014	-1.64825e-014	-3.38028e-014	-1.8645e-014	-1.94322e-014	-1.11504e-014	-1.53092e-014	-1.60463e-014	-1.54281e-014	-7.39121e-015	-9.03173e-015	-1.04902e-014	-1.07523e-014	-9.01239e-015	-8.25342e-015	-3.2076e-015	-1.07099e-014	-3.11529e-015	-3.87284e-015	-8.73707e-015	-9.32455e-015
-7.40397e-015	-8.21367e-015	-4.6883e-015	-3.93751e-015	-1.46727e-014	-1.66097e-014	-3.38978e-014	-1.85978e-014	-1.96768e-014	-1.12154e-014	-1.52791e-014	-1.58767e-014	-1.557e-014	-7.10322e-015	-9.05152e-015	-1.03931e-014	-1.09424e-014	-8.97093e-015	-8.39962e-015	-3.26408e-015	-1.07159e-014	-3.34196e-015	-4.07971e-015	-8.83184e-015	-9.52076e-015
-7.63338e-015	-8.29474e-015	-4.60721e-015	-4.0238e-015	-1.46059e-014	-1.67167e-014	-3.39714e-014	-1.85352e-014	-1.99321e-014	-1.12833e-014	-1.52609e-014	-1.56929e-014	-1.57038e-014	-6.80164e-015	-9.02635e-015	-1.02874e-014	-1.11175e-014	-8.93255e-015	-8.54295e-015	-3.31867e-015	-1.07099e-014	-3.56007e-015	-4.29065e-015	-8.94169e-015	-9.72631e-015
-7.86333e-015	-8.37373e-015	-4.49085e-015	-4.09409e-015	-1.45063e-014	-1.68025e-014	-3.40244e-014	-1.84564e-014	-2.01981e-014	-1.1354e-014	-1.52544e-014	-1.54964e-014	-1.58285e-014	-6.48935e-015	-8.95598e-015	-1.01737e-014	-1.12764e-014	-8.8981e-015	-8.68359e-015	-3.37306e-015	-1.06924e-014	-3.76931e-015	-4.50575e-015	-9.06693e-015	-9.94043e-015
-8.09055e-015	-8.44944e-015	-4.34151e-015	-4.1475e-015	-1.43753e-014	-1.68658e-014	-3.40571e-014	-1.83615e-014	-2.04746e-014	-1.14276e-014	-1.52593e-014	-1.52898e-014	-1.59422e-014	-6.16984e-015	-8.84173e-015	-1.00534e-014	-1.14181e-014	-8.86836e-015	-8.82132e-015	-3.42851e-015	-1.06642e-014	-3.96896e-015	-4.72465e-015	-9.2068e-015	-1.01619e-014
-8.3124e-015	-8.52027e-015	-4.16136e-015	-4.18352e-015	-1.42146e-014	-1.6906e-014	-3.40694e-014	-1.82498e-014	-2.07615e-014	-1.15042e-014	-1.52751e-014	-1.50758e-014	-1.60429e-014	-5.84587e-015	-8.68496e-015	-9.92735e-015	-1.1542e-014	-8.84468e-015	-8.95565e-015	-3.48579e-015	-1.06271e-014	-4.1588e-015	-4.9471e-015	-9.36092e-015	-1.03893e-014
-8.52618e-015	-8.58467e-015	-3.95265e-015	-4.20183e-015	-1.40255e-014	-1.69227e-014	-3.40628e-014	-1.81207e-014	-2.10581e-014	-1.15834e-014	-1.53014e-014	-1.4857e-014	-1.61286e-014	-5.52079e-015	-8.48688e-015	-9.79693e-015	-1.16473e-014	-8.82791e-015	-9.08606e-015	-3.54655e-015	-1.05826e-014	-4.33917e-015	-5.17248e-015	-9.52809e-015	-1.06219e-014
-8.72958e-015	-8.64065e-015	-3.71814e-015	-4.20278e-015	-1.38089e-014	-1.69151e-014	-3.40379e-014	-1.79739e-014	-2.13626e-014	-1.16646e-014	-1.53377e-014	-1.4636e-014	-1.61982e-014	-5.19729e-015	-8.24976e-015	-9.66259e-015	-1.1733e-014	-8.819e-015	-9.21274e-015	-3.61146e-015	-1.05318e-014	-4.50998e-015	-5.40059e-015	-9.7075e-015	-1.08585e-014
-8.9195e-015	-8.687e-015	-3.46063e-015	-4.18606e-015	-1.35674e-014	-1.68825e-014	-3.39942e-014	-1.7809e-014	-2.16734e-014	-1.17479e-014	-1.53823e-014	-1.44152e-014	-1.62504e-014	-4.87842e-015	-7.97635e-015	-9.52544e-015	-1.17984e-014	-8.8185e-015	-9.33506e-015	-3.68207e-015	-1.04766e-014	-4.67085e-015	-5.63171e-015	-9.89865e-015	-1.10982e-014
-9.09336e-015	-8.72259e-015	-3.18242e-015	-4.15144e-015	-1.33027e-014	-1.68237e-014	-3.3932e-014	-1.76255e-014	-2.19898e-014	-1.1833e-014	-1.54339e-014	-1.41973e-014	-1.62831e-014	-4.56725e-015	-7.66902e-015	-9.386e-015	-1.18429e-014	-8.8268e-015	-9.45286e-015	-3.75874e-015	-1.0418e-014	-4.82141e-015	-5.86536e-015	-1.01002e-014	-1.134e-014
-9.2498e-015	-8.74578e-015	-2.8871e-015	-4.09892e-015	-1.30164e-014	-1.67382e-014	-3.38513e-014	-1.74239e-014	-2.23095e-014	-1.19202e-014	-1.54912e-014	-1.39845e-014	-1.62949e-014	-4.26733e-015	-7.33072e-015	-9.24567e-015	-1.18667e-014	-8.8444e-015	-9.56614e-015	-3.84201e-015	-1.03574e-014	-4.96255e-015	-6.10079e-015	-1.03109e-014	-1.1583e-014
-9.38671e-015	-8.75536e-015	-2.57784e-015	-4.02876e-015	-1.27111e-014	-1.66261e-014	-3.37521e-014	-1.72047e-014	-2.26314e-014	-1.20083e-014	-1.55525e-014	-1.37793e-014	-1.62835e-014	-3.98175e-015	-6.96481e-015	-9.10526e-015	-1.18699e-014	-8.87113e-015	-9.67508e-015	-3.93263e-015	-1.02966e-014	-5.09475e-015	-6.33778e-015	-1.05287e-014	-1.1826e-014
-9.50219e-015	-8.75109e-015	-2.25774e-015	-3.94181e-015	-1.23881e-014	-1.6487e-014	-3.36348e-014	-1.69681e-014	-2.29532e-014	-1.20977e-014	-1.56167e-014	-1.35835e-014	-1.62476e-014	-3.71266e-015	-6.57467e-015	-8.96479e-015	-1.18526e-014	-8.90712e-015	-9.77959e-015	-4.0309e-015	-1.02373e-014	-5.21782e-015	-6.5761e-015	-1.0752e-014	-1.20683e-014
-9.5949e-015	-8.73193e-015	-1.9298e-015	-3.83883e-015	-1.20488e-014	-1.63209e-014	-3.34989e-014	-1.67155e-014	-2.32722e-014	-1.21879e-014	-1.56822e-014	-1.33987e-014	-1.61863e-014	-3.46244e-015	-6.16416e-015	-8.82549e-015	-1.18156e-014	-8.95202e-015	-9.8793e-015	-4.13725e-015	-1.01807e-014	-5.33273e-015	-6.81482e-015	-1.09793e-014	-1.23084e-014
-9.6639e-015	-8.69733e-015	-1.59768e-015	-3.71986e-015	-1.16954e-014	-1.6127e-014	-3.33447e-014	-1.64477e-014	-2.35857e-014	-1.22779e-014	-1.57473e-014	-1.32274e-014	-1.60987e-014	-3.23343e-015	-5.73661e-015	-8.6875e-015	-1.17587e-014	-9.00552e-015	-9.97458e-015	-4.25141e-015	-1.01282e-014	-5.44063e-015	-7.05305e-015	-1.12084e-014	-1.25457e-014
-9.70798e-015	-8.64786e-015	-1.26479e-015	-3.58556e-015	-1.13296e-014	-1.59061e-014	-3.31716e-014	-1.61657e-014	-2.38913e-014	-1.23672e-014	-1.58098e-014	-1.30715e-014	-1.59837e-014	-3.02719e-015	-5.29658e-015	-8.55148e-015	-1.16817e-014	-9.06712e-015	-1.00652e-014	-4.37276e-015	-1.00809e-014	-5.54204e-015	-7.29057e-015	-1.14374e-014	-1.27787e-014
-9.7262e-015	-8.58291e-015	-9.34176e-016	-3.43692e-015	-1.09531e-014	-1.56588e-014	-3.29786e-014	-1.58709e-014	-2.41859e-014	-1.2455e-014	-1.58685e-014	-1.29318e-014	-1.58406e-014	-2.84572e-015	-4.84804e-015	-8.41769e-015	-1.15861e-014	-9.13575e-015	-1.01512e-014	-4.50076e-015	-1.00401e-014	-5.63754e-015	-7.52637e-015	-1.16642e-014	-1.30067e-014
-9.71896e-015	-8.5032e-015	-6.0954e-016	-3.27458e-015	-1.05676e-014	-1.53851e-014	-3.27663e-014	-1.55653e-014	-2.44662e-014	-1.25408e-014	-1.59219e-014	-1.28095e-014	-1.56695e-014	-2.69013e-015	-4.39501e-015	-8.28661e-015	-1.14726e-014	-9.21034e-015	-1.02326e-014	-4.63513e-015	-1.0007e-014	-5.7271e-015	-7.75955e-015	-1.18863e-014	-1.32295e-014
-9.68684e-015	-8.40947e-015	-2.9364e-016	-3.09964e-015	-1.01745e-014	-1.50857e-014	-3.25339e-014	-1.52514e-014	-2.47296e-014	-1.26237e-014	-1.59682e-014	-1.2706e-014	-1.54704e-014	-2.56145e-015	-3.94135e-015	-8.15825e-015	-1.13429e-014	-9.29047e-015	-1.03089e-014	-4.77579e-015	-9.98197e-015	-5.8122e-015	-7.9897e-015	-1.21022e-014	-1.34458e-014
-9.62994e-015	-8.30213e-015	1.06884e-017	-2.91308e-015	-9.77496e-015	-1.47613e-014	-3.22805e-014	-1.49306e-014	-2.49731e-014	-1.27032e-014	-1.6006e-014	-1.26222e-014	-1.52436e-014	-2.46091e-015	-3.49138e-015	-8.03255e-015	-1.11974e-014	-9.37547e-015	-1.03801e-014	-4.92173e-015	-9.96626e-015	-5.89351e-015	-8.21566e-015	-1.23101e-014	-1.36554e-014
-9.54924e-015	-8.18207e-015	3.01573e-016	-2.71624e-015	-9.37115e-015	-1.44125e-014	-3.2006e-014	-1.46048e-014	-2.5194e-014	-1.2778e-014	-1.60333e-014	-1.25585e-014	-1.49893e-014	-2.38881e-015	-3.04872e-015	-7.90979e-015	-1.10374e-014	-9.46452e-015	-1.04461e-014	-5.07224e-015	-9.95978e-015	-5.97161e-015	-8.43696e-015	-1.25079e-014	-1.38584e-014
-9.44518e-015	-8.05042e-015	5.76451e-016	-2.51016e-015	-8.96444e-015	-1.40397e-014	-3.17103e-014	-1.42763e-014	-2.53894e-014	-1.28468e-014	-1.60491e-014	-1.25147e-014	-1.47079e-014	-2.34495e-015	-2.61703e-015	-7.78964e-015	-1.08641e-014	-9.55636e-015	-1.05074e-014	-5.22583e-015	-9.96283e-015	-6.04766e-015	-8.65269e-015	-1.26933e-014	-1.40545e-014
-9.31864e-015	-7.90892e-015	8.33102e-016	-2.29603e-015	-8.55613e-015	-1.36441e-014	-3.13932e-014	-1.39473e-014	-2.55566e-014	-1.29094e-014	-1.60515e-014	-1.24909e-014	-1.44003e-014	-2.32926e-015	-2.20003e-015	-7.67204e-015	-1.06785e-014	-9.64974e-015	-1.05631e-014	-5.38196e-015	-9.97533e-015	-6.12211e-015	-8.86172e-015	-1.28643e-014	-1.42434e-014
-9.1717e-015	-7.75888e-015	1.07019e-015	-2.07518e-015	-8.14828e-015	-1.32274e-014	-3.10544e-014	-1.36201e-014	-2.56926e-014	-1.29644e-014	-1.60396e-014	-1.24866e-014	-1.4068e-014	-2.34133e-015	-1.80097e-015	-7.55702e-015	-1.04821e-014	-9.74375e-015	-1.06133e-014	-5.53944e-015	-9.9973e-015	-6.19566e-015	-9.06299e-015	-1.302e-014	-1.44254e-014
-9.00554e-015	-7.60197e-015	1.28504e-015	-1.84867e-015	-7.7414e-015	-1.27904e-014	-3.06942e-014	-1.32974e-014	-2.57951e-014	-1.30108e-014	-1.60125e-014	-1.25014e-014	-1.37123e-014	-2.38065e-015	-1.42276e-015	-7.44428e-015	-1.02772e-014	-9.83611e-015	-1.06571e-014	-5.69768e-015	-1.00289e-014	-6.26914e-015	-9.25554e-015	-1.31585e-014	-1.45998e-014
-8.82226e-015	-7.4409e-015	1.47669e-015	-1.61832e-015	-7.33684e-015	-1.23351e-014	-3.03118e-014	-1.29816e-014	-2.58618e-014	-1.30474e-014	-1.59691e-014	-1.25344e-014	-1.33356e-014	-2.44617e-015	-1.06837e-015	-7.33392e-015	-1.00651e-014	-9.9259e-015	-1.0694e-014	-5.85527e-015	-1.00692e-014	-6.34345e-015	-9.43836e-015	-1.32788e-014	-1.4767e-014
-8.62364e-015	-7.27716e-015	1.64406e-015	-1.38526e-015	-6.93624e-015	-1.18622e-014	-2.99078e-014	-1.26749e-014	-2.58897e-014	-1.30733e-014	-1.59088e-014	-1.2584e-014	-1.29393e-014	-2.53635e-015	-7.40276e-016	-7.22582e-015	-9.84699e-015	-1.00117e-014	-1.07235e-014	-6.0108e-015	-1.01173e-014	-6.41894e-015	-9.61055e-015	-1.33795e-014	-1.49266e-014
-8.4119e-015	-7.11356e-015	1.78648e-015	-1.15121e-015	-6.54035e-015	-1.13734e-014	-2.94827e-014	-1.23788e-014	-2.58769e-014	-1.30874e-014	-1.58315e-014	-1.26488e-014	-1.25257e-014	-2.6494e-015	-4.40427e-016	-7.11996e-015	-9.62548e-015	-1.00913e-014	-1.07453e-014	-6.16323e-015	-1.01716e-014	-6.4965e-015	-9.77105e-015	-1.34592e-014	-1.50789e-014
-8.18917e-015	-6.95252e-015	1.90374e-015	-9.17053e-016	-6.15053e-015	-1.08703e-014	-2.90368e-014	-1.20946e-014	-2.58218e-014	-1.30885e-014	-1.57362e-014	-1.27275e-014	-1.2097e-014	-2.78342e-015	-1.70756e-016	-7.01617e-015	-9.40231e-015	-1.01632e-014	-1.07587e-014	-6.31065e-015	-1.02318e-014	-6.57658e-015	-9.91911e-015	-1.35173e-014	-1.52247e-014
-7.95736e-015	-6.79687e-015	1.99582e-015	-6.84492e-016	-5.76791e-015	-1.03547e-014	-2.85713e-014	-1.18244e-014	-2.57232e-014	-1.3076e-014	-1.56227e-014	-1.28181e-014	-1.16556e-014	-2.93603e-015	6.74134e-017	-6.91384e-015	-9.17863e-015	-1.02265e-014	-1.07633e-014	-6.45218e-015	-1.02962e-014	-6.66014e-015	-1.00535e-014	-1.35532e-014	-1.53635e-014
-7.71833e-015	-6.64916e-015	2.06324e-015	-4.55181e-016	-5.39296e-015	-9.82867e-015	-2.80871e-014	-1.15695e-014	-2.55798e-014	-1.30494e-014	-1.54909e-014	-1.2919e-014	-1.12044e-014	-3.10596e-015	2.72513e-016	-6.81312e-015	-8.95509e-015	-1.02798e-014	-1.07578e-014	-6.58728e-015	-1.03632e-014	-6.74684e-015	-1.01733e-014	-1.35666e-014	-1.5496e-014
-7.47406e-015	-6.51197e-015	2.10528e-015	-2.31074e-016	-5.02685e-015	-9.29357e-015	-2.75852e-014	-1.13315e-014	-2.53909e-014	-1.30077e-014	-1.5341e-014	-1.30275e-014	-1.07465e-014	-3.29091e-015	4.44327e-016	-6.71407e-015	-8.73365e-015	-1.03212e-014	-1.0742e-014	-6.71442e-015	-1.04309e-014	-6.83722e-015	-1.02784e-014	-1.35584e-014	-1.56227e-014
-7.22668e-015	-6.38813e-015	2.1227e-015	-1.3036e-017	-4.67031e-015	-8.75211e-015	-2.70671e-014	-1.11109e-014	-2.51553e-014	-1.29502e-014	-1.51737e-014	-1.31417e-014	-1.02847e-014	-3.48828e-015	5.82576e-016	-6.61701e-015	-8.51625e-015	-1.03488e-014	-1.07155e-014	-6.83282e-015	-1.04973e-014	-6.93113e-015	-1.03684e-014	-1.35287e-014	-1.57435e-014
-6.97821e-015	-6.28011e-015	2.11588e-015	1.98164e-016	-4.3245e-015	-8.20619e-015	-2.65348e-014	-1.09089e-014	-2.4873e-014	-1.28766e-014	-1.49897e-014	-1.32593e-014	-9.82154e-015	-3.69607e-015	6.87226e-016	-6.52225e-015	-8.30418e-015	-1.03613e-014	-1.0678e-014	-6.94226e-015	-1.05602e-014	-7.02813e-015	-1.04425e-014	-1.34778e-014	-1.58588e-014
-6.73079e-015	-6.19048e-015	2.0855e-015	4.00756e-016	-3.99035e-015	-7.65748e-015	-2.59897e-014	-1.07261e-014	-2.45445e-014	-1.27867e-014	-1.47894e-014	-1.3378e-014	-9.36021e-015	-3.91129e-015	7.58332e-016	-6.42979e-015	-8.0992e-015	-1.0358e-014	-1.06285e-014	-7.04188e-015	-1.06178e-014	-7.12858e-015	-1.05004e-014	-1.34062e-014	-1.59686e-014
-6.48542e-015	-6.12198e-015	2.03253e-015	5.93428e-016	-3.6681e-015	-7.10829e-015	-2.54341e-014	-1.05625e-014	-2.41709e-014	-1.26803e-014	-1.45739e-014	-1.34953e-014	-8.90395e-015	-4.13193e-015	7.96942e-016	-6.33918e-015	-7.90233e-015	-1.03374e-014	-1.05662e-014	-7.1304e-015	-1.06677e-014	-7.23221e-015	-1.0542e-014	-1.33154e-014	-1.60728e-014
-6.24309e-015	-6.07655e-015	1.95807e-015	7.7515e-016	-3.35865e-015	-6.56059e-015	-2.48704e-014	-1.04177e-014	-2.37537e-014	-1.2557e-014	-1.43444e-014	-1.3609e-014	-8.45544e-015	-4.35586e-015	8.04059e-016	-6.25057e-015	-7.71379e-015	-1.02985e-014	-1.04911e-014	-7.20785e-015	-1.07075e-014	-7.33818e-015	-1.0567e-014	-1.3207e-014	-1.61718e-014
-6.00572e-015	-6.05673e-015	1.86344e-015	9.44473e-016	-3.06291e-015	-6.01694e-015	-2.43013e-014	-1.02914e-014	-2.32942e-014	-1.2417e-014	-1.4102e-014	-1.37163e-014	-8.01731e-015	-4.57976e-015	7.8035e-016	-6.16403e-015	-7.53458e-015	-1.02399e-014	-1.04025e-014	-7.27373e-015	-1.07349e-014	-7.44691e-015	-1.05751e-014	-1.30817e-014	-1.62655e-014
-5.7742e-015	-6.06412e-015	1.75053e-015	1.09986e-015	-2.7816e-015	-5.47981e-015	-2.37295e-014	-1.01829e-014	-2.27948e-014	-1.22606e-014	-1.38478e-014	-1.38152e-014	-7.59205e-015	-4.80128e-015	7.2771e-016	-6.07963e-015	-7.3658e-015	-1.0161e-014	-1.03e-014	-7.32792e-015	-1.0748e-014	-7.55825e-015	-1.05667e-014	-1.29409e-014	-1.63531e-014
-5.54974e-015	-6.09988e-015	1.62091e-015	1.24062e-015	-2.51546e-015	-4.95064e-015	-2.31576e-014	-1.00914e-014	-2.2258e-014	-1.20882e-014	-1.35838e-014	-1.3903e-014	-7.1823e-015	-5.01832e-015	6.47967e-016	-5.99675e-015	-7.20792e-015	-1.00608e-014	-1.01837e-014	-7.37017e-015	-1.07449e-014	-7.67172e-015	-1.05417e-014	-1.27859e-014	-1.64344e-014
-5.33248e-015	-6.16531e-015	1.47591e-015	1.36611e-015	-2.2649e-015	-4.43191e-015	-2.25886e-014	-1.00161e-014	-2.16865e-014	-1.19003e-014	-1.33109e-014	-1.3978e-014	-6.78996e-015	-5.22914e-015	5.43145e-016	-5.91564e-015	-7.06135e-015	-9.93867e-015	-1.00537e-014	-7.40056e-015	-1.07239e-014	-7.78661e-015	-1.05006e-014	-1.26195e-014	-1.65094e-014
-5.12269e-015	-6.26164e-015	1.31725e-015	1.47533e-015	-2.03038e-015	-3.92577e-015	-2.20251e-014	-9.9548e-015	-2.10836e-014	-1.16976e-014	-1.30307e-014	-1.4038e-014	-6.41693e-015	-5.43188e-015	4.16353e-016	-5.83627e-015	-6.92613e-015	-9.79422e-015	-9.90971e-015	-7.41937e-015	-1.06827e-014	-7.90241e-015	-1.04438e-014	-1.24443e-014	-1.65775e-014
-4.92026e-015	-6.39003e-015	1.14629e-015	1.56751e-015	-1.81202e-015	-3.43384e-015	-2.147e-014	-9.90591e-015	-2.04535e-014	-1.14809e-014	-1.27448e-014	-1.40818e-014	-6.06562e-015	-5.62485e-015	2.69619e-016	-5.7583e-015	-6.80275e-015	-9.62684e-015	-9.75229e-015	-7.42731e-015	-1.06196e-014	-8.01828e-015	-1.03719e-014	-1.22617e-014	-1.66383e-014
-4.72501e-015	-6.55101e-015	9.64555e-016	1.64205e-015	-1.6105e-015	-2.95799e-015	-2.09268e-014	-9.86737e-015	-1.97997e-014	-1.12515e-014	-1.24551e-014	-1.41082e-014	-5.73793e-015	-5.80656e-015	1.05754e-016	-5.68132e-015	-6.69118e-015	-9.43657e-015	-9.58171e-015	-7.42518e-015	-1.05332e-014	-8.13389e-015	-1.02857e-014	-1.20736e-014	-1.66915e-014
-4.53775e-015	-6.74368e-015	7.73658e-016	1.69883e-015	-1.4265e-015	-2.50033e-015	-2.03979e-014	-9.83647e-015	-1.91255e-014	-1.1011e-014	-1.21633e-014	-1.41159e-014	-5.43575e-015	-5.97484e-015	-7.2432e-017	-5.60588e-015	-6.5908e-015	-9.22405e-015	-9.39791e-015	-7.41315e-015	-1.04224e-014	-8.24833e-015	-1.01861e-014	-1.18824e-014	-1.67369e-014
-4.35782e-015	-6.96686e-015	5.75533e-016	1.73725e-015	-1.26029e-015	-2.06228e-015	-1.98866e-014	-9.81027e-015	-1.8435e-014	-1.07605e-014	-1.18714e-014	-1.41044e-014	-5.16054e-015	-6.12841e-015	-2.62025e-016	-5.53237e-015	-6.50098e-015	-8.98953e-015	-9.20139e-015	-7.39214e-015	-1.02856e-014	-8.36097e-015	-1.00738e-014	-1.16894e-014	-1.67737e-014
-4.18376e-015	-7.22043e-015	3.72348e-016	1.7574e-015	-1.11185e-015	-1.64543e-015	-1.93952e-014	-9.78622e-015	-1.77327e-014	-1.05014e-014	-1.15805e-014	-1.40736e-014	-4.91342e-015	-6.26673e-015	-4.60192e-016	-5.46e-015	-6.42135e-015	-8.73317e-015	-8.99223e-015	-7.36272e-015	-1.01213e-014	-8.47083e-015	-9.94969e-015	-1.14968e-014	-1.68019e-014
-4.01524e-015	-7.50325e-015	1.66269e-016	1.759e-015	-9.80847e-016	-1.25098e-015	-1.89261e-014	-9.76176e-015	-1.7023e-014	-1.02359e-014	-1.12922e-014	-1.40229e-014	-4.69515e-015	-6.38916e-015	-6.6405e-016	-5.38835e-015	-6.35104e-015	-8.45651e-015	-8.77148e-015	-7.32596e-015	-9.92915e-015	-8.57719e-015	-9.81492e-015	-1.13063e-014	-1.68208e-014
-3.85167e-015	-7.81337e-015	-4.21686e-017	1.74248e-015	-8.6762e-016	-8.80396e-016	-1.84818e-014	-9.73434e-015	-1.63102e-014	-9.96591e-015	-1.10082e-014	-1.39526e-014	-4.50673e-015	-6.495e-015	-8.70806e-016	-5.31754e-015	-6.28922e-015	-8.16056e-015	-8.54092e-015	-7.28271e-015	-9.70899e-015	-8.67933e-015	-9.67077e-015	-1.11197e-014	-1.68297e-014
-3.69212e-015	-8.14815e-015	-2.51549e-016	1.70767e-015	-7.72179e-016	-5.34505e-016	-1.80644e-014	-9.70215e-015	-1.55987e-014	-9.69268e-015	-1.07296e-014	-1.38632e-014	-4.34895e-015	-6.58403e-015	-1.07808e-015	-5.24733e-015	-6.23471e-015	-7.84654e-015	-8.30125e-015	-7.23388e-015	-9.46099e-015	-8.77668e-015	-9.5183e-015	-1.09395e-014	-1.68273e-014
-3.53646e-015	-8.5052e-015	-4.60091e-016	1.65513e-015	-6.9439e-016	-2.14075e-016	-1.76749e-014	-9.66272e-015	-1.48927e-014	-9.41844e-015	-1.04575e-014	-1.37552e-014	-4.22196e-015	-6.6568e-015	-1.28283e-015	-5.17842e-015	-6.18546e-015	-7.51543e-015	-8.05344e-015	-7.18082e-015	-9.18496e-015	-8.86834e-015	-9.35885e-015	-1.07673e-014	-1.68134e-014
-3.38356e-015	-8.8824e-015	-6.66633e-016	1.58524e-015	-6.34153e-016	8.01263e-017	-1.73149e-014	-9.61261e-015	-1.41972e-014	-9.14522e-015	-1.01931e-014	-1.36293e-014	-4.12582e-015	-6.71356e-015	-1.48289e-015	-5.11007e-015	-6.14088e-015	-7.16888e-015	-7.79909e-015	-7.12462e-015	-8.88198e-015	-8.9536e-015	-9.19399e-015	-1.06044e-014	-1.67878e-014
-3.23266e-015	-9.27653e-015	-8.70562e-016	1.4984e-015	-5.91381e-016	3.47518e-016	-1.69857e-014	-9.5499e-015	-1.35171e-014	-8.8752e-015	-9.93757e-015	-1.34868e-014	-4.05898e-015	-6.75414e-015	-1.67528e-015	-5.04208e-015	-6.09929e-015	-6.80961e-015	-7.53991e-015	-7.06634e-015	-8.55277e-015	-9.03153e-015	-9.02523e-015	-1.04519e-014	-1.67498e-014
-3.08319e-015	-9.68444e-015	-1.07031e-015	1.39599e-015	-5.65816e-016	5.87113e-016	-1.66892e-014	-9.4726e-015	-1.28567e-014	-8.61084e-015	-9.6918e-015	-1.33288e-014	-4.02122e-015	-6.77984e-015	-1.85785e-015	-4.97434e-015	-6.05877e-015	-6.43943e-015	-7.27757e-015	-7.00727e-015	-8.19847e-015	-9.10137e-015	-8.85405e-015	-1.03112e-014	-1.6699e-014
-2.93412e-015	-1.01019e-014	-1.26527e-015	1.27836e-015	-5.56754e-016	7.99385e-016	-1.64258e-014	-9.37865e-015	-1.22199e-014	-8.35376e-015	-9.45675e-015	-1.31566e-014	-4.01215e-015	-6.7908e-015	-2.02853e-015	-4.90687e-015	-6.0185e-015	-6.06034e-015	-7.01422e-015	-6.94857e-015	-7.82057e-015	-9.16262e-015	-8.68251e-015	-1.0183e-014	-1.66349e-014
-2.78467e-015	-1.05244e-014	-1.4544e-015	1.14677e-015	-5.63799e-016	9.84105e-016	-1.61954e-014	-9.26621e-015	-1.16103e-014	-8.10606e-015	-9.23277e-015	-1.29726e-014	-4.03032e-015	-6.78853e-015	-2.18591e-015	-4.84009e-015	-5.97716e-015	-5.67477e-015	-6.75115e-015	-6.89167e-015	-7.42088e-015	-9.2148e-015	-8.51165e-015	-1.0068e-014	-1.65573e-014
-2.63396e-015	-1.09485e-014	-1.63666e-015	1.00218e-015	-5.85969e-016	1.14127e-015	-1.59974e-014	-9.13334e-015	-1.1032e-014	-7.86992e-015	-9.02066e-015	-1.27787e-014	-4.07444e-015	-6.77416e-015	-2.32887e-015	-4.77376e-015	-5.93373e-015	-5.28522e-015	-6.49049e-015	-6.83724e-015	-7.00122e-015	-9.25672e-015	-8.34312e-015	-9.96685e-015	-1.6466e-014
-2.48218e-015	-1.13704e-014	-1.81159e-015	8.45947e-016	-6.22717e-016	1.27047e-015	-1.58314e-014	-8.97963e-015	-1.04884e-014	-7.64729e-015	-8.82122e-015	-1.25772e-014	-4.14273e-015	-6.7486e-015	-2.45588e-015	-4.70723e-015	-5.88728e-015	-4.89427e-015	-6.23396e-015	-6.78647e-015	-6.56386e-015	-9.28849e-015	-8.1783e-015	-9.8801e-015	-1.636e-014
-2.32926e-015	-1.17859e-014	-1.97878e-015	6.79494e-016	-6.72805e-016	1.37273e-015	-1.56965e-014	-8.80472e-015	-9.98308e-015	-7.43987e-015	-8.63492e-015	-1.23701e-014	-4.2338e-015	-6.71351e-015	-2.56588e-015	-4.64067e-015	-5.83618e-015	-4.50464e-015	-5.983e-015	-6.74081e-015	-6.11147e-015	-9.30959e-015	-8.01822e-015	-9.80782e-015	-1.62396e-014
-2.17506e-015	-1.21898e-014	-2.13836e-015	5.04265e-016	-7.35202e-016	1.449e-015	-1.55913e-014	-8.60864e-015	-9.51819e-015	-7.2497e-015	-8.4618e-015	-1.21594e-014	-4.34594e-015	-6.67092e-015	-2.65849e-015	-4.57436e-015	-5.77932e-015	-4.119e-015	-5.73975e-015	-6.70112e-015	-5.64714e-015	-9.31899e-015	-7.86438e-015	-9.7502e-015	-1.61051e-014
-2.01957e-015	-1.2578e-014	-2.28955e-015	3.2284e-016	-8.08926e-016	1.49961e-015	-1.55147e-014	-8.39076e-015	-9.09624e-015	-7.07782e-015	-8.30166e-015	-1.19477e-014	-4.47714e-015	-6.62241e-015	-2.73308e-015	-4.50798e-015	-5.71569e-015	-3.74046e-015	-5.50658e-015	-6.6681e-015	-5.17375e-015	-9.31719e-015	-7.7178e-015	-9.70735e-015	-1.59565e-014
-1.86352e-015	-1.29467e-014	-2.43217e-015	1.35993e-016	-8.932e-016	1.52576e-015	-1.54645e-014	-8.15121e-015	-8.71897e-015	-6.92559e-015	-8.15427e-015	-1.17377e-014	-4.62557e-015	-6.56982e-015	-2.79006e-015	-4.4421e-015	-5.64526e-015	-3.37176e-015	-5.28484e-015	-6.64209e-015	-4.69407e-015	-9.30379e-015	-7.57967e-015	-9.679e-015	-1.57943e-014
-1.70734e-015	-1.32918e-014	-2.56616e-015	-5.45551e-017	-9.86808e-016	1.52829e-015	-1.54383e-014	-7.89115e-015	-8.38742e-015	-6.79458e-015	-8.01958e-015	-1.1531e-014	-4.78951e-015	-6.51481e-015	-2.82911e-015	-4.37731e-015	-5.56719e-015	-3.01551e-015	-5.07663e-015	-6.6241e-015	-4.21093e-015	-9.27857e-015	-7.45115e-015	-9.66492e-015	-1.56191e-014
-1.55175e-015	-1.36086e-014	-2.69132e-015	-2.47179e-016	-1.08849e-015	1.50825e-015	-1.54348e-014	-7.61162e-015	-8.1029e-015	-6.68556e-015	-7.89711e-015	-1.13302e-014	-4.96612e-015	-6.45929e-015	-2.85116e-015	-4.31385e-015	-5.48112e-015	-2.67411e-015	-4.88398e-015	-6.61486e-015	-3.72822e-015	-9.2417e-015	-7.33329e-015	-9.66442e-015	-1.54316e-014
-1.39754e-015	-1.3893e-014	-2.80755e-015	-4.39726e-016	-1.19671e-015	1.46689e-015	-1.54513e-014	-7.31364e-015	-7.86585e-015	-6.59904e-015	-7.78699e-015	-1.11373e-014	-5.15379e-015	-6.40544e-015	-2.85716e-015	-4.25196e-015	-5.38712e-015	-2.35056e-015	-4.70878e-015	-6.61493e-015	-3.24991e-015	-9.19344e-015	-7.22643e-015	-9.67724e-015	-1.52326e-014
-1.24561e-015	-1.41412e-014	-2.91456e-015	-6.30579e-016	-1.30998e-015	1.40537e-015	-1.54854e-014	-6.99911e-015	-7.67661e-015	-6.53562e-015	-7.68867e-015	-1.09547e-014	-5.35062e-015	-6.35472e-015	-2.84807e-015	-4.19208e-015	-5.28564e-015	-2.04816e-015	-4.55209e-015	-6.62408e-015	-2.77872e-015	-9.13413e-015	-7.13143e-015	-9.70274e-015	-1.50233e-014
-1.09683e-015	-1.43498e-014	-3.01259e-015	-8.1811e-016	-1.42676e-015	1.32514e-015	-1.55336e-014	-6.67062e-015	-7.53455e-015	-6.49572e-015	-7.60165e-015	-1.07842e-014	-5.5538e-015	-6.30882e-015	-2.82502e-015	-4.13461e-015	-5.17653e-015	-1.76914e-015	-4.41527e-015	-6.64257e-015	-2.31801e-015	-9.06354e-015	-7.0486e-015	-9.73985e-015	-1.4805e-014
-9.52325e-016	-1.45154e-014	-3.10276e-015	-9.99599e-016	-1.54656e-015	1.2273e-015	-1.55924e-014	-6.33075e-015	-7.43876e-015	-6.47958e-015	-7.52567e-015	-1.06275e-014	-5.76063e-015	-6.26922e-015	-2.78928e-015	-4.08014e-015	-5.06058e-015	-1.51644e-015	-4.29905e-015	-6.67061e-015	-1.87129e-015	-8.98237e-015	-6.97877e-015	-9.7881e-015	-1.4579e-014
-8.14232e-016	-1.46358e-014	-3.1849e-015	-1.17347e-015	-1.66715e-015	1.11325e-015	-1.56595e-014	-5.98192e-015	-7.38885e-015	-6.48674e-015	-7.45964e-015	-1.04865e-014	-5.96879e-015	-6.23734e-015	-2.74218e-015	-4.02906e-015	-4.93807e-015	-1.29189e-015	-4.20449e-015	-6.70818e-015	-1.44239e-015	-8.89135e-015	-6.92217e-015	-9.84706e-015	-1.43468e-014
-6.83512e-016	-1.4709e-014	-3.25923e-015	-1.33818e-015	-1.78768e-015	9.84664e-016	-1.57316e-014	-5.627e-015	-7.3837e-015	-6.5167e-015	-7.40314e-015	-1.03624e-014	-6.17657e-015	-6.21551e-015	-2.68541e-015	-3.98223e-015	-4.81058e-015	-1.09782e-015	-4.13198e-015	-6.7556e-015	-1.03415e-015	-8.79072e-015	-6.87832e-015	-9.91557e-015	-1.41103e-014
-5.61946e-016	-1.47332e-014	-3.32643e-015	-1.49246e-015	-1.90702e-015	8.42482e-016	-1.58058e-014	-5.26972e-015	-7.42118e-015	-6.56935e-015	-7.35597e-015	-1.02561e-014	-6.38233e-015	-6.20545e-015	-2.62149e-015	-3.94015e-015	-4.67963e-015	-9.36148e-016	-4.08254e-015	-6.8127e-015	-6.50578e-016	-8.68071e-015	-6.84762e-015	-9.9928e-015	-1.38707e-014
-4.50499e-016	-1.47069e-014	-3.38713e-015	-1.63419e-015	-2.02368e-015	6.88403e-016	-1.58795e-014	-4.91278e-015	-7.49978e-015	-6.64379e-015	-7.31792e-015	-1.01682e-014	-6.58402e-015	-6.20778e-015	-2.55207e-015	-3.9037e-015	-4.54696e-015	-8.08507e-016	-4.05608e-015	-6.87833e-015	-2.93562e-016	-8.56192e-015	-6.82972e-015	-1.00772e-014	-1.36299e-014
-3.51181e-016	-1.46288e-014	-3.44157e-015	-1.76269e-015	-2.13675e-015	5.23659e-016	-1.59492e-014	-4.55945e-015	-7.6166e-015	-6.73885e-015	-7.28816e-015	-1.00989e-014	-6.78017e-015	-6.22433e-015	-2.47931e-015	-3.8735e-015	-4.41377e-015	-7.16842e-016	-4.0523e-015	-6.9515e-015	3.38887e-017	-8.43488e-015	-6.82377e-015	-1.01683e-014	-1.33895e-014
-2.66009e-016	-1.44985e-014	-3.49036e-015	-1.87705e-015	-2.24474e-015	3.49359e-016	-1.6013e-014	-4.21345e-015	-7.76925e-015	-6.85334e-015	-7.26667e-015	-1.00483e-014	-6.9687e-015	-6.25619e-015	-2.40535e-015	-3.85042e-015	-4.28247e-015	-6.62557e-016	-4.07112e-015	-7.03133e-015	3.28466e-016	-8.30119e-015	-6.82889e-015	-1.02652e-014	-1.31517e-014
-1.9659e-016	-1.43166e-014	-3.53432e-015	-1.97633e-015	-2.34622e-015	1.66815e-016	-1.60678e-014	-3.87846e-015	-7.9547e-015	-6.98614e-015	-7.25268e-015	-1.00167e-014	-7.14831e-015	-6.30419e-015	-2.33256e-015	-3.83481e-015	-4.15539e-015	-6.45563e-016	-4.11228e-015	-7.1173e-015	5.87869e-016	-8.16149e-015	-6.84408e-015	-1.0367e-014	-1.29173e-014
-1.4405e-016	-1.40837e-014	-3.57452e-015	-2.05955e-015	-2.4408e-015	-2.27398e-017	-1.61114e-014	-3.55753e-015	-8.16926e-015	-7.13551e-015	-7.24543e-015	-1.00037e-014	-7.3176e-015	-6.3686e-015	-2.26268e-015	-3.82678e-015	-4.03538e-015	-6.66813e-016	-4.17502e-015	-7.20881e-015	8.1016e-016	-8.01652e-015	-6.86851e-015	-1.04727e-014	-1.26881e-014
-1.09257e-016	-1.3801e-014	-3.61177e-015	-2.1262e-015	-2.52758e-015	-2.18125e-016	-1.61427e-014	-3.25399e-015	-8.41018e-015	-7.29953e-015	-7.2451e-015	-1.00081e-014	-7.47563e-015	-6.44979e-015	-2.19695e-015	-3.82688e-015	-3.92416e-015	-7.26524e-016	-4.25823e-015	-7.3047e-015	9.93656e-016	-7.8677e-015	-6.90103e-015	-1.05817e-014	-1.2466e-014
-9.39476e-017	-1.34704e-014	-3.64584e-015	-2.17623e-015	-2.60516e-015	-4.17913e-016	-1.61598e-014	-2.97153e-015	-8.67369e-015	-7.47621e-015	-7.25136e-015	-1.00288e-014	-7.62181e-015	-6.54814e-015	-2.1377e-015	-3.83563e-015	-3.82394e-015	-8.24412e-016	-4.36063e-015	-7.40388e-015	1.13727e-015	-7.71599e-015	-6.94044e-015	-1.06935e-014	-1.22526e-014
-9.87563e-017	-1.30938e-014	-3.67766e-015	-2.20955e-015	-2.67255e-015	-6.21984e-016	-1.61608e-014	-2.7137e-015	-8.95582e-015	-7.66356e-015	-7.26431e-015	-1.00653e-014	-7.75488e-015	-6.66366e-015	-2.08696e-015	-3.85371e-015	-3.73714e-015	-9.60413e-016	-4.48082e-015	-7.50515e-015	1.2397e-015	-7.56249e-015	-6.98614e-015	-1.08073e-014	-1.20494e-014
-1.2486e-016	-1.26738e-014	-3.70736e-015	-2.22513e-015	-2.72901e-015	-8.28759e-016	-1.61448e-014	-2.48263e-015	-9.25308e-015	-7.85942e-015	-7.28341e-015	-1.01166e-014	-7.87349e-015	-6.79633e-015	-2.04586e-015	-3.88132e-015	-3.66613e-015	-1.13359e-015	-4.61635e-015	-7.60794e-015	1.30056e-015	-7.40793e-015	-7.03658e-015	-1.09223e-014	-1.18578e-014
-1.73289e-016	-1.22134e-014	-3.73558e-015	-2.22296e-015	-2.77394e-015	-1.03686e-015	-1.61104e-014	-2.28158e-015	-9.56186e-015	-8.06166e-015	-7.30854e-015	-1.01807e-014	-7.97738e-015	-6.94593e-015	-2.01632e-015	-3.91922e-015	-3.61343e-015	-1.34275e-015	-4.76578e-015	-7.71085e-015	1.31979e-015	-7.2537e-015	-7.08989e-015	-1.10382e-014	-1.16789e-014
-2.43739e-016	-1.17163e-014	-3.76287e-015	-2.20307e-015	-2.80656e-015	-1.24605e-015	-1.60571e-014	-2.11294e-015	-9.87812e-015	-8.26765e-015	-7.33964e-015	-1.02564e-014	-8.066e-015	-7.11117e-015	-1.99992e-015	-3.96793e-015	-3.58126e-015	-1.58678e-015	-4.92697e-015	-7.81222e-015	1.29787e-015	-7.10135e-015	-7.14478e-015	-1.11545e-014	-1.15137e-014
-3.3699e-016	-1.11864e-014	-3.78946e-015	-2.16639e-015	-2.82684e-015	-1.45573e-015	-1.59851e-014	-1.97866e-015	-1.01987e-014	-8.47527e-015	-7.37652e-015	-1.03417e-014	-8.13903e-015	-7.29143e-015	-1.99723e-015	-4.0275e-015	-3.57166e-015	-1.86389e-015	-5.09747e-015	-7.91164e-015	1.23486e-015	-6.95145e-015	-7.2001e-015	-1.12709e-014	-1.13639e-014
-4.52819e-016	-1.06278e-014	-3.81587e-015	-2.11453e-015	-2.83368e-015	-1.6653e-015	-1.58945e-014	-1.8805e-015	-1.05203e-014	-8.68238e-015	-7.41935e-015	-1.0435e-014	-8.19645e-015	-7.48646e-015	-2.00888e-015	-4.09831e-015	-3.58666e-015	-2.1719e-015	-5.27512e-015	-8.00742e-015	1.13199e-015	-6.80554e-015	-7.2546e-015	-1.13864e-014	-1.12303e-014
-5.90781e-016	-1.00453e-014	-3.84231e-015	-2.04874e-015	-2.82695e-015	-1.87368e-015	-1.57852e-014	-1.82015e-015	-1.08387e-014	-8.88604e-015	-7.46768e-015	-1.05348e-014	-8.23859e-015	-7.6945e-015	-2.03584e-015	-4.17931e-015	-3.62819e-015	-2.50897e-015	-5.45738e-015	-8.09955e-015	9.90682e-016	-6.66481e-015	-7.30653e-015	-1.14998e-014	-1.11135e-014
-7.50375e-016	-9.4438e-015	-3.86968e-015	-1.96936e-015	-2.80672e-015	-2.08017e-015	-1.56588e-014	-1.79824e-015	-1.11506e-014	-9.0842e-015	-7.52183e-015	-1.06386e-014	-8.26582e-015	-7.91403e-015	-2.07888e-015	-4.27034e-015	-3.69789e-015	-2.87283e-015	-5.64235e-015	-8.18709e-015	8.11719e-016	-6.53004e-015	-7.35415e-015	-1.16112e-014	-1.10145e-014
-9.30857e-016	-8.82746e-015	-3.89859e-015	-1.87867e-015	-2.77302e-015	-2.2844e-015	-1.55161e-014	-1.81583e-015	-1.14533e-014	-9.27531e-015	-7.58192e-015	-1.07442e-014	-8.27857e-015	-8.14352e-015	-2.13768e-015	-4.37048e-015	-3.79695e-015	-3.26042e-015	-5.82742e-015	-8.26899e-015	5.96665e-016	-6.40229e-015	-7.39645e-015	-1.17199e-014	-1.09333e-014
-1.13202e-015	-8.20128e-015	-3.92921e-015	-1.77803e-015	-2.72553e-015	-2.48497e-015	-1.53584e-014	-1.87314e-015	-1.1744e-014	-9.45766e-015	-7.64765e-015	-1.08502e-014	-8.27771e-015	-8.38085e-015	-2.21201e-015	-4.47947e-015	-3.92572e-015	-3.66868e-015	-6.01007e-015	-8.34451e-015	3.47803e-016	-6.28278e-015	-7.43171e-015	-1.18256e-014	-1.08704e-014
-1.35187e-015	-7.57064e-015	-3.96203e-015	-1.66843e-015	-2.66475e-015	-2.68253e-015	-1.51874e-014	-1.96988e-015	-1.20197e-014	-9.62885e-015	-7.71951e-015	-1.09544e-014	-8.26401e-015	-8.62474e-015	-2.30186e-015	-4.59641e-015	-4.08507e-015	-4.0947e-015	-6.18781e-015	-8.41293e-015	6.78302e-017	-6.17231e-015	-7.45871e-015	-1.19276e-014	-1.08263e-014
-1.58906e-015	-6.94026e-015	-3.99724e-015	-1.55175e-015	-2.59145e-015	-2.87653e-015	-1.50049e-014	-2.10609e-015	-1.22785e-014	-9.78718e-015	-7.79738e-015	-1.10547e-014	-8.23802e-015	-8.87345e-015	-2.40697e-015	-4.72103e-015	-4.27553e-015	-4.53481e-015	-6.35757e-015	-8.47439e-015	-2.41307e-016	-6.07159e-015	-7.47608e-015	-1.20251e-014	-1.08006e-014
-1.84204e-015	-6.31485e-015	-4.03545e-015	-1.43028e-015	-2.50666e-015	-3.0667e-015	-1.48126e-014	-2.28047e-015	-1.25178e-014	-9.93121e-015	-7.88108e-015	-1.11497e-014	-8.20076e-015	-9.12437e-015	-2.5262e-015	-4.8522e-015	-4.49718e-015	-4.98519e-015	-6.51716e-015	-8.5288e-015	-5.76034e-016	-5.98093e-015	-7.48358e-015	-1.21175e-014	-1.07935e-014
-2.10877e-015	-5.69993e-015	-4.07714e-015	-1.30644e-015	-2.41134e-015	-3.25326e-015	-1.46121e-014	-2.49165e-015	-1.27356e-014	-1.00593e-014	-7.97065e-015	-1.12381e-014	-8.15343e-015	-9.37527e-015	-2.65873e-015	-4.989e-015	-4.7497e-015	-5.44167e-015	-6.66407e-015	-8.57566e-015	-9.33523e-016	-5.90154e-015	-7.48034e-015	-1.2204e-014	-1.08044e-014
-2.38703e-015	-5.10052e-015	-4.12228e-015	-1.18237e-015	-2.30624e-015	-3.43553e-015	-1.44062e-014	-2.7377e-015	-1.29301e-014	-1.01701e-014	-8.06608e-015	-1.13184e-014	-8.09705e-015	-9.6234e-015	-2.80274e-015	-5.13073e-015	-5.03206e-015	-5.90074e-015	-6.79583e-015	-8.6146e-015	-1.31084e-015	-5.83366e-015	-7.46586e-015	-1.22841e-014	-1.08322e-014
-2.67494e-015	-4.52189e-015	-4.17142e-015	-1.06008e-015	-2.19215e-015	-3.61336e-015	-1.41965e-014	-3.01636e-015	-1.31005e-014	-1.02626e-014	-8.16756e-015	-1.13894e-014	-8.03281e-015	-9.86629e-015	-2.95674e-015	-5.27497e-015	-5.34238e-015	-6.35853e-015	-6.91102e-015	-8.64528e-015	-1.70546e-015	-5.77778e-015	-7.4398e-015	-1.23569e-014	-1.0877e-014
-2.96991e-015	-3.96839e-015	-4.22499e-015	-9.41751e-016	-2.07052e-015	-3.78639e-015	-1.3985e-014	-3.32578e-015	-1.32461e-014	-1.03369e-014	-8.27433e-015	-1.14502e-014	-7.96167e-015	-1.01021e-014	-3.11937e-015	-5.42016e-015	-5.67903e-015	-6.81103e-015	-7.00791e-015	-8.66803e-015	-2.11361e-015	-5.73465e-015	-7.40179e-015	-1.24226e-014	-1.09382e-014
-3.26957e-015	-3.44427e-015	-4.28267e-015	-8.29177e-016	-1.94265e-015	-3.95458e-015	-1.37733e-014	-3.6635e-015	-1.33662e-014	-1.03919e-014	-8.38623e-015	-1.15001e-014	-7.88454e-015	-1.03275e-014	-3.28889e-015	-5.56542e-015	-6.04055e-015	-7.25491e-015	-7.08475e-015	-8.68344e-015	-2.53108e-015	-5.70437e-015	-7.35175e-015	-1.24806e-014	-1.10154e-014
-3.57152e-015	-2.95356e-015	-4.34422e-015	-7.24397e-016	-1.81001e-015	-4.11752e-015	-1.35636e-014	-4.02687e-015	-1.34601e-014	-1.0427e-014	-8.50342e-015	-1.15386e-014	-7.80287e-015	-1.05404e-014	-3.4635e-015	-5.70893e-015	-6.42452e-015	-7.68642e-015	-7.13974e-015	-8.69176e-015	-2.95431e-015	-5.68686e-015	-7.29003e-015	-1.25295e-014	-1.11073e-014
-3.87332e-015	-2.50034e-015	-4.4089e-015	-6.29336e-016	-1.67429e-015	-4.27399e-015	-1.33569e-014	-4.41272e-015	-1.35282e-014	-1.04421e-014	-8.62552e-015	-1.15655e-014	-7.71802e-015	-1.07385e-014	-3.64076e-015	-5.84918e-015	-6.82795e-015	-8.10203e-015	-7.1717e-015	-8.69401e-015	-3.37937e-015	-5.6824e-015	-7.21685e-015	-1.25684e-014	-1.12127e-014
-4.17313e-015	-2.08763e-015	-4.47687e-015	-5.45466e-016	-1.5369e-015	-4.42428e-015	-1.31553e-014	-4.81733e-015	-1.357e-014	-1.04368e-014	-8.75197e-015	-1.15808e-014	-7.63077e-015	-1.09187e-014	-3.8188e-015	-5.98452e-015	-7.24759e-015	-8.49888e-015	-7.18035e-015	-8.69055e-015	-3.8028e-015	-5.69076e-015	-7.13287e-015	-1.25969e-014	-1.13306e-014
-4.46843e-015	-1.71862e-015	-4.54777e-015	-4.73899e-016	-1.39905e-015	-4.56808e-015	-1.29599e-014	-5.23701e-015	-1.35859e-014	-1.04113e-014	-8.88219e-015	-1.15847e-014	-7.54249e-015	-1.10782e-014	-3.99581e-015	-6.11324e-015	-7.68067e-015	-8.87375e-015	-7.16458e-015	-8.68193e-015	-4.22126e-015	-5.71188e-015	-7.03913e-015	-1.26142e-014	-1.146e-014
-4.75717e-015	-1.39538e-015	-4.62172e-015	-4.16341e-016	-1.26202e-015	-4.70479e-015	-1.27724e-014	-5.66866e-015	-1.35764e-014	-1.03665e-014	-9.01532e-015	-1.15772e-014	-7.4549e-015	-1.12147e-014	-4.16938e-015	-6.23381e-015	-8.12313e-015	-9.22301e-015	-7.12365e-015	-8.6687e-015	-4.63129e-015	-5.74586e-015	-6.93696e-015	-1.26193e-014	-1.16001e-014
-5.03694e-015	-1.1202e-015	-4.69843e-015	-3.74095e-016	-1.12867e-015	-4.8334e-015	-1.25936e-014	-6.10894e-015	-1.35424e-014	-1.03036e-014	-9.15081e-015	-1.15591e-014	-7.36889e-015	-1.13264e-014	-4.3368e-015	-6.34454e-015	-8.57113e-015	-9.54399e-015	-7.05824e-015	-8.65201e-015	-5.02992e-015	-5.7924e-015	-6.82729e-015	-1.26119e-014	-1.17498e-014
-5.30541e-015	-8.94158e-016	-4.77792e-015	-3.48034e-016	-1.00032e-015	-4.95346e-015	-1.2424e-014	-6.55394e-015	-1.34849e-014	-1.02235e-014	-9.28788e-015	-1.15312e-014	-7.28504e-015	-1.14112e-014	-4.49581e-015	-6.44399e-015	-9.02006e-015	-9.83442e-015	-6.96808e-015	-8.63316e-015	-5.41429e-015	-5.85116e-015	-6.71118e-015	-1.25919e-014	-1.19074e-014
-5.56102e-015	-7.1874e-016	-4.85919e-015	-3.39577e-016	-8.79678e-016	-5.06446e-015	-1.22645e-014	-6.99967e-015	-1.3405e-014	-1.01271e-014	-9.42569e-015	-1.1494e-014	-7.20435e-015	-1.14674e-014	-4.64395e-015	-6.53081e-015	-9.46615e-015	-1.00918e-014	-6.85436e-015	-8.61344e-015	-5.78116e-015	-5.92079e-015	-6.59012e-015	-1.25591e-014	-1.20723e-014
-5.80178e-015	-5.94668e-016	-4.94224e-015	-3.48641e-016	-7.68324e-016	-5.16641e-015	-1.2116e-014	-7.4431e-015	-1.33044e-014	-1.00156e-014	-9.5637e-015	-1.14489e-014	-7.12738e-015	-1.1493e-014	-4.77968e-015	-6.60327e-015	-9.90514e-015	-1.03142e-014	-6.7174e-015	-8.59355e-015	-6.12791e-015	-6.00163e-015	-6.46559e-015	-1.25138e-014	-1.2243e-014
-6.02629e-015	-5.22e-016	-5.02608e-015	-3.75099e-016	-6.67437e-016	-5.2585e-015	-1.19786e-014	-7.88078e-015	-1.31842e-014	-9.89054e-015	-9.70144e-015	-1.13972e-014	-7.05532e-015	-1.14862e-014	-4.90108e-015	-6.66006e-015	-1.03326e-014	-1.04998e-014	-6.55816e-015	-8.57439e-015	-6.45188e-015	-6.09365e-015	-6.33969e-015	-1.24558e-014	-1.24183e-014
-6.23326e-015	-5.00676e-016	-5.11009e-015	-4.19127e-016	-5.78982e-016	-5.34052e-015	-1.18512e-014	-8.30968e-015	-1.30458e-014	-9.75379e-015	-9.83786e-015	-1.134e-014	-6.98888e-015	-1.14454e-014	-5.0062e-015	-6.69954e-015	-1.07448e-014	-1.06472e-014	-6.37778e-015	-8.55689e-015	-6.75113e-015	-6.19568e-015	-6.21415e-015	-1.23849e-014	-1.25977e-014
-6.42251e-015	-5.30411e-016	-5.19362e-015	-4.79999e-016	-5.0408e-016	-5.41156e-015	-1.17338e-014	-8.72668e-015	-1.2891e-014	-9.60736e-015	-9.97224e-015	-1.12783e-014	-6.92787e-015	-1.13694e-014	-5.09293e-015	-6.72028e-015	-1.11374e-014	-1.0756e-014	-6.17841e-015	-8.54198e-015	-7.02412e-015	-6.30738e-015	-6.09125e-015	-1.23011e-014	-1.27805e-014
-6.59283e-015	-6.10583e-016	-5.27597e-015	-5.57294e-016	-4.43759e-016	-5.47087e-015	-1.16262e-014	-9.12856e-015	-1.27218e-014	-9.45316e-015	-1.01036e-014	-1.12136e-014	-6.87275e-015	-1.12573e-014	-5.15978e-015	-6.72149e-015	-1.15059e-014	-1.08256e-014	-5.96183e-015	-8.53094e-015	-7.26868e-015	-6.42834e-015	-5.97288e-015	-1.22048e-014	-1.29659e-014
-6.74392e-015	-7.39659e-016	-5.35565e-015	-6.49711e-016	-3.99676e-016	-5.51845e-015	-1.15268e-014	-9.51333e-015	-1.25402e-014	-9.29279e-015	-1.02304e-014	-1.11472e-014	-6.82442e-015	-1.11082e-014	-5.20514e-015	-6.70214e-015	-1.18462e-014	-1.08555e-014	-5.72991e-015	-8.52481e-015	-7.48344e-015	-6.55721e-015	-5.86121e-015	-1.20963e-014	-1.31534e-014
-6.87551e-015	-9.15784e-016	-5.43158e-015	-7.56132e-016	-3.73092e-016	-5.5533e-015	-1.14347e-014	-9.87827e-015	-1.23475e-014	-9.12851e-015	-1.03523e-014	-1.10804e-014	-6.78306e-015	-1.09214e-014	-5.22783e-015	-6.6605e-015	-1.21541e-014	-1.08461e-014	-5.48487e-015	-8.52449e-015	-7.66678e-015	-6.69341e-015	-5.75804e-015	-1.19764e-014	-1.33422e-014
-6.98769e-015	-1.13634e-015	-5.50349e-015	-8.75449e-016	-3.6521e-016	-5.5753e-015	-1.1349e-014	-1.02209e-014	-1.21452e-014	-8.96285e-015	-1.04686e-014	-1.10146e-014	-6.74824e-015	-1.06959e-014	-5.22675e-015	-6.5959e-015	-1.24275e-014	-1.07981e-014	-5.22913e-015	-8.53066e-015	-7.81842e-015	-6.83689e-015	-5.66524e-015	-1.18466e-014	-1.35318e-014
-7.08087e-015	-1.39885e-015	-5.57009e-015	-1.00603e-015	-3.7697e-016	-5.58397e-015	-1.12684e-014	-1.05391e-014	-1.19352e-014	-8.79783e-015	-1.05785e-014	-1.09513e-014	-6.72056e-015	-1.04321e-014	-5.20102e-015	-6.50803e-015	-1.26637e-014	-1.07119e-014	-4.96573e-015	-8.54434e-015	-7.9381e-015	-6.98692e-015	-5.58493e-015	-1.1708e-014	-1.37212e-014
-7.15566e-015	-1.70013e-015	-5.63019e-015	-1.14559e-015	-4.08859e-016	-5.57889e-015	-1.11908e-014	-1.08316e-014	-1.17195e-014	-8.63568e-015	-1.06812e-014	-1.08914e-014	-6.70028e-015	-1.01304e-014	-5.14977e-015	-6.39751e-015	-1.28594e-014	-1.05886e-014	-4.69687e-015	-8.5663e-015	-8.02577e-015	-7.14231e-015	-5.51897e-015	-1.15617e-014	-1.39104e-014
-7.21259e-015	-2.0372e-015	-5.68322e-015	-1.2922e-015	-4.61116e-016	-5.55986e-015	-1.11148e-014	-1.10973e-014	-1.15002e-014	-8.47825e-015	-1.07764e-014	-1.0836e-014	-6.68738e-015	-9.791e-015	-5.07226e-015	-6.26391e-015	-1.30127e-014	-1.04299e-014	-4.4247e-015	-8.59656e-015	-8.08157e-015	-7.30271e-015	-5.46957e-015	-1.14087e-014	-1.4099e-014
-7.25238e-015	-2.40714e-015	-5.72785e-015	-1.44418e-015	-5.34004e-016	-5.52715e-015	-1.10389e-014	-1.13357e-014	-1.12791e-014	-8.32784e-015	-1.08632e-014	-1.0786e-014	-6.68183e-015	-9.41478e-015	-4.9688e-015	-6.10656e-015	-1.31219e-014	-1.02378e-014	-4.1519e-015	-8.63617e-015	-8.10596e-015	-7.46743e-015	-5.43843e-015	-1.12507e-014	-1.42863e-014
-7.27594e-015	-2.80609e-015	-5.76329e-015	-1.59894e-015	-6.26896e-016	-5.48017e-015	-1.09613e-014	-1.15469e-014	-1.10575e-014	-8.1868e-015	-1.09409e-014	-1.07423e-014	-6.68314e-015	-9.00257e-015	-4.83872e-015	-5.92571e-015	-1.31858e-014	-1.00144e-014	-3.88106e-015	-8.68509e-015	-8.10007e-015	-7.63604e-015	-5.42656e-015	-1.10892e-014	-1.44725e-014
-7.28433e-015	-3.23066e-015	-5.78811e-015	-1.75411e-015	-7.40249e-016	-5.41902e-015	-1.08804e-014	-1.17301e-014	-1.08369e-014	-8.05717e-015	-1.10096e-014	-1.07057e-014	-6.69128e-015	-8.55609e-015	-4.68224e-015	-5.72218e-015	-1.32041e-014	-9.76195e-015	-3.61551e-015	-8.74303e-015	-8.06497e-015	-7.80809e-015	-5.43539e-015	-1.09265e-014	-1.46571e-014
-7.27966e-015	-3.67746e-015	-5.80226e-015	-1.90762e-015	-8.73379e-016	-5.34378e-015	-1.07946e-014	-1.18858e-014	-1.06186e-014	-7.94111e-015	-1.10687e-014	-1.06769e-014	-6.7057e-015	-8.07678e-015	-4.50017e-015	-5.49644e-015	-1.3177e-014	-9.48289e-015	-3.35741e-015	-8.81045e-015	-8.00223e-015	-7.98314e-015	-5.46597e-015	-1.07647e-014	-1.484e-014
-7.26361e-015	-4.14254e-015	-5.80492e-015	-2.05619e-015	-1.02546e-015	-5.25447e-015	-1.07037e-014	-1.20142e-014	-1.04034e-014	-7.84013e-015	-1.11182e-014	-1.06563e-014	-6.72599e-015	-7.56685e-015	-4.29331e-015	-5.24894e-015	-1.31041e-014	-9.17996e-015	-3.10946e-015	-8.88744e-015	-7.91346e-015	-8.16065e-015	-5.51929e-015	-1.06058e-014	-1.50214e-014
-7.23769e-015	-4.6223e-015	-5.79504e-015	-2.19867e-015	-1.19559e-015	-5.15137e-015	-1.06062e-014	-1.21166e-014	-1.01933e-014	-7.75591e-015	-1.11587e-014	-1.06442e-014	-6.7521e-015	-7.02782e-015	-4.06294e-015	-4.98057e-015	-1.29863e-014	-8.85623e-015	-2.87419e-015	-8.97378e-015	-7.80072e-015	-8.34031e-015	-5.59587e-015	-1.04518e-014	-1.52009e-014
-7.20373e-015	-5.11292e-015	-5.77179e-015	-2.33268e-015	-1.38239e-015	-5.03525e-015	-1.05003e-014	-1.21934e-014	-9.98957e-015	-7.69017e-015	-1.11904e-014	-1.06403e-014	-6.78264e-015	-6.46265e-015	-3.80987e-015	-4.69174e-015	-1.28247e-014	-8.51501e-015	-2.65384e-015	-9.0689e-015	-7.66665e-015	-8.5214e-015	-5.6961e-015	-1.03055e-014	-1.5379e-014
-7.16321e-015	-5.61048e-015	-5.7348e-015	-2.45577e-015	-1.58394e-015	-4.90677e-015	-1.03857e-014	-1.22463e-014	-9.79324e-015	-7.64416e-015	-1.12135e-014	-1.06442e-014	-6.81746e-015	-5.87402e-015	-3.53561e-015	-4.38383e-015	-1.26212e-014	-8.16037e-015	-2.45094e-015	-9.17265e-015	-7.51407e-015	-8.70345e-015	-5.82044e-015	-1.01694e-014	-1.55556e-014
-7.11795e-015	-6.1112e-015	-5.68411e-015	-2.56561e-015	-1.79842e-015	-4.76679e-015	-1.02619e-014	-1.22772e-014	-9.60613e-015	-7.6194e-015	-1.12286e-014	-1.06559e-014	-6.85698e-015	-5.26493e-015	-3.24179e-015	-4.05737e-015	-1.23781e-014	-7.79574e-015	-2.26701e-015	-9.28466e-015	-7.34527e-015	-8.88578e-015	-5.96889e-015	-1.00459e-014	-1.57307e-014
-7.07031e-015	-6.61121e-015	-5.61907e-015	-2.6603e-015	-2.02349e-015	-4.61643e-015	-1.01287e-014	-1.22875e-014	-9.42954e-015	-7.61664e-015	-1.12357e-014	-1.0675e-014	-6.89993e-015	-4.63823e-015	-2.92967e-015	-3.71309e-015	-1.20981e-014	-7.42427e-015	-2.10331e-015	-9.40479e-015	-7.16356e-015	-9.06893e-015	-6.14123e-015	-9.93733e-015	-1.5905e-014
-7.02159e-015	-7.10728e-015	-5.53877e-015	-2.73878e-015	-2.25686e-015	-4.45582e-015	-9.98578e-015	-1.22794e-014	-9.26359e-015	-7.6366e-015	-1.12353e-014	-1.0701e-014	-6.94635e-015	-3.99662e-015	-2.6011e-015	-3.35223e-015	-1.17846e-014	-7.04974e-015	-1.96126e-015	-9.53212e-015	-6.97186e-015	-9.25273e-015	-6.33696e-015	-9.84465e-015	-1.60787e-014
-6.97357e-015	-7.5966e-015	-5.44321e-015	-2.7996e-015	-2.49618e-015	-4.28631e-015	-9.83372e-015	-1.22554e-014	-9.10912e-015	-7.67967e-015	-1.12285e-014	-1.0733e-014	-6.9958e-015	-3.34348e-015	-2.25807e-015	-2.97664e-015	-1.14406e-014	-6.67485e-015	-1.84221e-015	-9.66594e-015	-6.7739e-015	-9.43696e-015	-6.5555e-015	-9.77068e-015	-1.62515e-014
-6.92835e-015	-8.07594e-015	-5.33254e-015	-2.84106e-015	-2.73953e-015	-4.1091e-015	-9.67269e-015	-1.22175e-014	-8.96686e-015	-7.74621e-015	-1.12158e-014	-1.07698e-014	-7.04758e-015	-2.68144e-015	-1.90241e-015	-2.5873e-015	-1.10703e-014	-6.30252e-015	-1.74705e-015	-9.8052e-015	-6.57319e-015	-9.62121e-015	-6.79586e-015	-9.71823e-015	-1.64233e-014
-6.88765e-015	-8.54183e-015	-5.20646e-015	-2.86221e-015	-2.98412e-015	-3.92489e-015	-9.5036e-015	-1.21682e-014	-8.83777e-015	-7.8362e-015	-1.11983e-014	-1.08108e-014	-7.1016e-015	-2.01414e-015	-1.53638e-015	-2.18557e-015	-1.06775e-014	-5.93658e-015	-1.67621e-015	-9.94931e-015	-6.37268e-015	-9.80556e-015	-7.05655e-015	-9.6891e-015	-1.65944e-014
-6.85296e-015	-8.99159e-015	-5.06507e-015	-2.86241e-015	-3.22716e-015	-3.73441e-015	-9.32738e-015	-1.21103e-014	-8.7224e-015	-7.94991e-015	-1.11766e-014	-1.08551e-014	-7.1577e-015	-1.34498e-015	-1.1621e-015	-1.77276e-015	-1.02665e-014	-5.58054e-015	-1.63037e-015	-1.00978e-014	-6.17585e-015	-9.98971e-015	-7.33624e-015	-9.68454e-015	-1.67652e-014
-6.82592e-015	-9.42272e-015	-4.90897e-015	-2.84081e-015	-3.46524e-015	-3.53912e-015	-9.14523e-015	-1.2046e-014	-8.62048e-015	-8.08645e-015	-1.1152e-014	-1.09014e-014	-7.21578e-015	-6.77599e-016	-7.81695e-016	-1.35067e-015	-9.84191e-015	-5.23784e-015	-1.60922e-015	-1.02503e-014	-5.98601e-015	-1.01737e-014	-7.63349e-015	-9.70582e-015	-1.69355e-014
-6.80767e-015	-9.83302e-015	-4.73788e-015	-2.79704e-015	-3.69613e-015	-3.34018e-015	-8.95855e-015	-1.19783e-014	-8.53219e-015	-8.24557e-015	-1.11255e-014	-1.09484e-014	-7.2758e-015	-1.51229e-017	-3.96963e-016	-9.20816e-016	-9.40807e-015	-4.91159e-015	-1.6136e-015	-1.0406e-014	-5.80597e-015	-1.0358e-014	-7.94668e-015	-9.75456e-015	-1.71048e-014
-6.79963e-015	-1.02206e-014	-4.55264e-015	-2.73079e-015	-3.91681e-015	-3.13837e-015	-8.76861e-015	-1.19097e-014	-8.4584e-015	-8.42566e-015	-1.10984e-014	-1.09947e-014	-7.33796e-015	6.38691e-016	-9.69114e-018	-4.84118e-016	-8.96986e-015	-4.60504e-015	-1.64265e-015	-1.05641e-014	-5.63903e-015	-1.05422e-014	-8.2735e-015	-9.83233e-015	-1.72728e-014
-6.80238e-015	-1.05838e-014	-4.35386e-015	-2.64194e-015	-4.12466e-015	-2.93544e-015	-8.57816e-015	-1.18427e-014	-8.39899e-015	-8.6261e-015	-1.10715e-014	-1.10394e-014	-7.40214e-015	1.2808e-015	3.77713e-016	-4.20456e-017	-8.53148e-015	-4.32049e-015	-1.69555e-015	-1.07238e-014	-5.48831e-015	-1.07267e-014	-8.61235e-015	-9.9396e-015	-1.74393e-014
-6.81688e-015	-1.0921e-014	-4.14235e-015	-2.53143e-015	-4.31672e-015	-2.7329e-015	-8.38928e-015	-1.17786e-014	-8.35357e-015	-8.84586e-015	-1.1046e-014	-1.10815e-014	-7.46853e-015	1.9073e-015	7.62834e-016	4.03247e-016	-8.09791e-015	-4.05921e-015	-1.77103e-015	-1.08852e-014	-5.35728e-015	-1.09109e-014	-8.96118e-015	-1.00764e-014	-1.76044e-014
-6.84377e-015	-1.12316e-014	-3.91845e-015	-2.39972e-015	-4.49019e-015	-2.53253e-015	-8.20428e-015	-1.17203e-014	-8.32218e-015	-9.08379e-015	-1.10232e-014	-1.11202e-014	-7.53767e-015	2.51549e-015	1.14413e-015	8.5073e-016	-7.6736e-015	-3.82384e-015	-1.8687e-015	-1.10482e-014	-5.24827e-015	-1.10952e-014	-9.3175e-015	-1.02429e-014	-1.77681e-014
-6.88382e-015	-1.15147e-014	-3.683e-015	-2.24802e-015	-4.64266e-015	-2.33478e-015	-8.0255e-015	-1.16706e-014	-8.30442e-015	-9.33822e-015	-1.10039e-014	-1.11544e-014	-7.60929e-015	3.10295e-015	1.51991e-015	1.29894e-015	-7.26339e-015	-3.61603e-015	-1.98719e-015	-1.12118e-014	-5.16343e-015	-1.128e-014	-9.67944e-015	-1.04389e-014	-1.79298e-014
-6.9373e-015	-1.17691e-014	-3.43723e-015	-2.07703e-015	-4.77242e-015	-2.14077e-015	-7.8552e-015	-1.16311e-014	-8.30025e-015	-9.60778e-015	-1.09892e-014	-1.1183e-014	-7.68365e-015	3.66582e-015	1.8882e-015	1.74656e-015	-6.8711e-015	-3.43739e-015	-2.12465e-015	-1.13753e-014	-5.1054e-015	-1.14655e-014	-1.00445e-014	-1.06637e-014	-1.80894e-014
-7.00346e-015	-1.1995e-014	-3.18209e-015	-1.88806e-015	-4.87775e-015	-1.95195e-015	-7.69571e-015	-1.16036e-014	-8.30999e-015	-9.89039e-015	-1.09801e-014	-1.12058e-014	-7.76124e-015	4.20186e-015	2.24711e-015	2.19203e-015	-6.5008e-015	-3.28912e-015	-2.27929e-015	-1.15395e-014	-5.07606e-015	-1.16514e-014	-1.0411e-014	-1.09175e-014	-1.82468e-014
-7.08259e-015	-1.21921e-014	-2.91854e-015	-1.68257e-015	-4.95711e-015	-1.76998e-015	-7.54991e-015	-1.15901e-014	-8.33367e-015	-1.01838e-014	-1.09777e-014	-1.12215e-014	-7.84241e-015	4.70868e-015	2.59566e-015	2.63299e-015	-6.15658e-015	-3.17246e-015	-2.44996e-015	-1.17047e-014	-5.07739e-015	-1.18381e-014	-1.07769e-014	-1.11983e-014	-1.84015e-014
-7.17418e-015	-1.23611e-014	-2.6476e-015	-1.46273e-015	-5.00842e-015	-1.596e-015	-7.42066e-015	-1.15919e-014	-8.37025e-015	-1.04861e-014	-1.0983e-014	-1.12299e-014	-7.9269e-015	5.18416e-015	2.93242e-015	3.06886e-015	-5.84177e-015	-3.08742e-015	-2.63452e-015	-1.18709e-014	-5.11107e-015	-1.20253e-014	-1.11401e-014	-1.15045e-014	-1.85533e-014
-7.27818e-015	-1.25023e-014	-2.37086e-015	-1.23063e-015	-5.03024e-015	-1.43029e-015	-7.31044e-015	-1.16098e-014	-8.41955e-015	-1.07949e-014	-1.09968e-014	-1.12308e-014	-8.01509e-015	5.62678e-015	3.25592e-015	3.49878e-015	-5.55906e-015	-3.03522e-015	-2.83189e-015	-1.20381e-014	-5.17877e-015	-1.22126e-014	-1.14986e-014	-1.18349e-014	-1.87019e-014
-7.39391e-015	-1.26165e-014	-2.08874e-015	-9.87562e-016	-5.02211e-015	-1.27413e-015	-7.22189e-015	-1.16447e-014	-8.48181e-015	-1.11084e-014	-1.10197e-014	-1.12241e-014	-8.10757e-015	6.0347e-015	3.56549e-015	3.9212e-015	-5.3115e-015	-3.0157e-015	-3.03898e-015	-1.22071e-014	-5.28124e-015	-1.23996e-014	-1.18511e-014	-1.21873e-014	-1.88466e-014
-7.52017e-015	-1.27049e-014	-1.80257e-015	-7.35701e-016	-4.98394e-015	-1.12807e-015	-7.15708e-015	-1.16976e-014	-8.55587e-015	-1.1424e-014	-1.1052e-014	-1.121e-014	-8.20459e-015	6.40656e-015	3.86031e-015	4.33484e-015	-5.1016e-015	-3.02852e-015	-3.2532e-015	-1.23778e-014	-5.4191e-015	-1.25861e-014	-1.21956e-014	-1.25596e-014	-1.8987e-014
-7.65661e-015	-1.27683e-014	-1.5142e-015	-4.77548e-016	-4.91534e-015	-9.92812e-016	-7.11768e-015	-1.17682e-014	-8.64179e-015	-1.17396e-014	-1.10942e-014	-1.11885e-014	-8.30639e-015	6.74096e-015	4.13895e-015	4.73887e-015	-4.93104e-015	-3.07292e-015	-3.47279e-015	-1.25502e-014	-5.5934e-015	-1.27722e-014	-1.25301e-014	-1.29492e-014	-1.91224e-014
-7.80261e-015	-1.28086e-014	-1.22424e-015	-2.15103e-016	-4.81681e-015	-8.69444e-016	-7.10556e-015	-1.18574e-014	-8.73873e-015	-1.20531e-014	-1.11466e-014	-1.11602e-014	-8.41376e-015	7.03768e-015	4.40119e-015	5.13155e-015	-4.80114e-015	-3.14844e-015	-3.69578e-015	-1.27253e-014	-5.80432e-015	-1.29576e-014	-1.28533e-014	-1.33538e-014	-1.92525e-014
-7.9575e-015	-1.28266e-014	-9.34435e-016	5.02384e-017	-4.68937e-015	-7.58216e-016	-7.12183e-015	-1.19652e-014	-8.84606e-015	-1.23626e-014	-1.12095e-014	-1.11257e-014	-8.5265e-015	7.29649e-015	4.64641e-015	5.51141e-015	-4.71304e-015	-3.25384e-015	-3.92003e-015	-1.29034e-014	-6.05171e-015	-1.31419e-014	-1.31642e-014	-1.37709e-014	-1.93771e-014
-8.12017e-015	-1.28239e-014	-6.45788e-016	3.16881e-016	-4.5345e-015	-6.59568e-016	-7.16852e-015	-1.20914e-014	-8.96396e-015	-1.26664e-014	-1.1283e-014	-1.10858e-014	-8.64513e-015	7.5173e-015	4.87442e-015	5.87717e-015	-4.66758e-015	-3.38774e-015	-4.14324e-015	-1.30857e-014	-6.33529e-015	-1.33252e-014	-1.34615e-014	-1.41982e-014	-1.94953e-014
-8.28893e-015	-1.28026e-014	-3.59258e-016	5.82708e-016	-4.35322e-015	-5.74222e-016	-7.24673e-015	-1.22356e-014	-9.09109e-015	-1.29621e-014	-1.13669e-014	-1.10416e-014	-8.77058e-015	7.70019e-015	5.08567e-015	6.22758e-015	-4.66493e-015	-3.54898e-015	-4.36338e-015	-1.3273e-014	-6.65444e-015	-1.35072e-014	-1.37446e-014	-1.46324e-014	-1.96074e-014
-8.46338e-015	-1.27641e-014	-7.56175e-017	8.4623e-016	-4.14682e-015	-5.0236e-016	-7.35667e-015	-1.23974e-014	-9.22729e-015	-1.3248e-014	-1.14613e-014	-1.09937e-014	-8.90313e-015	7.84586e-015	5.28042e-015	6.56154e-015	-4.7043e-015	-3.73516e-015	-4.57911e-015	-1.34659e-014	-7.00755e-015	-1.36875e-014	-1.40131e-014	-1.50704e-014	-1.9713e-014
-8.64201e-015	-1.27102e-014	2.04314e-016	1.1053e-015	-3.91729e-015	-4.44365e-016	-7.49958e-015	-1.25763e-014	-9.37226e-015	-1.35222e-014	-1.15656e-014	-1.09435e-014	-9.04299e-015	7.95517e-015	5.45861e-015	6.87865e-015	-4.78579e-015	-3.94512e-015	-4.78828e-015	-1.36649e-014	-7.39311e-015	-1.38651e-014	-1.42666e-014	-1.55093e-014	-1.98109e-014
-8.82336e-015	-1.26434e-014	4.79574e-016	1.35852e-015	-3.66769e-015	-3.99971e-016	-7.67568e-015	-1.27708e-014	-9.52605e-015	-1.37837e-014	-1.16797e-014	-1.08916e-014	-9.19112e-015	8.02877e-015	5.62075e-015	7.17761e-015	-4.90846e-015	-4.17718e-015	-4.98905e-015	-1.3871e-014	-7.80967e-015	-1.40396e-014	-1.45051e-014	-1.59462e-014	-1.99014e-014
-9.00615e-015	-1.25657e-014	7.49706e-016	1.6054e-015	-3.40088e-015	-3.69771e-016	-7.88437e-015	-1.29796e-014	-9.68818e-015	-1.40308e-014	-1.1803e-014	-1.08394e-014	-9.34717e-015	8.06745e-015	5.76721e-015	7.4572e-015	-5.0707e-015	-4.42902e-015	-5.18025e-015	-1.40847e-014	-8.25536e-015	-1.42108e-014	-1.4729e-014	-1.63782e-014	-1.99841e-014
-9.189e-015	-1.24782e-014	1.01337e-015	1.84515e-015	-3.1196e-015	-3.53693e-016	-8.12505e-015	-1.32018e-014	-9.85819e-015	-1.42624e-014	-1.19351e-014	-1.07889e-014	-9.51153e-015	8.07317e-015	5.89929e-015	7.71713e-015	-5.27141e-015	-4.69852e-015	-5.36065e-015	-1.43073e-014	-8.72869e-015	-1.43779e-014	-1.49381e-014	-1.68027e-014	-2.00586e-014
-9.37027e-015	-1.23835e-014	1.26995e-015	2.07653e-015	-2.82667e-015	-3.51726e-016	-8.39678e-015	-1.34367e-014	-1.00349e-014	-1.44775e-014	-1.20749e-014	-1.07412e-014	-9.68329e-015	8.04789e-015	6.01773e-015	7.95647e-015	-5.50847e-015	-4.98339e-015	-5.52959e-015	-1.45386e-014	-9.22761e-015	-1.45404e-014	-1.51325e-014	-1.72169e-014	-2.01244e-014
-9.54905e-015	-1.22841e-014	1.51867e-015	2.29861e-015	-2.52526e-015	-3.63796e-016	-8.6979e-015	-1.36824e-014	-1.02179e-014	-1.46757e-014	-1.22217e-014	-1.06977e-014	-9.86148e-015	7.99387e-015	6.12363e-015	8.17406e-015	-5.77971e-015	-5.2812e-015	-5.68663e-015	-1.47795e-014	-9.74985e-015	-1.46981e-014	-1.53126e-014	-1.76177e-014	-2.01818e-014
-9.72461e-015	-1.21808e-014	1.7592e-015	2.5111e-015	-2.21865e-015	-3.89008e-016	-9.02641e-015	-1.39367e-014	-1.04074e-014	-1.48564e-014	-1.23744e-014	-1.06598e-014	-1.00455e-014	7.91333e-015	6.21828e-015	8.36905e-015	-6.0825e-015	-5.58939e-015	-5.83079e-015	-1.50303e-014	-1.02927e-014	-1.4851e-014	-1.5479e-014	-1.8003e-014	-2.02307e-014
-9.89509e-015	-1.20753e-014	1.99088e-015	2.71453e-015	-1.90999e-015	-4.27578e-016	-9.38032e-015	-1.41983e-014	-1.0603e-014	-1.5019e-014	-1.25319e-014	-1.06288e-014	-1.02354e-014	7.80821e-015	6.30308e-015	8.54063e-015	-6.4145e-015	-5.90556e-015	-5.96196e-015	-1.52913e-014	-1.08533e-014	-1.49982e-014	-1.5633e-014	-1.83706e-014	-2.02707e-014
-1.00596e-014	-1.19695e-014	2.2135e-015	2.9084e-015	-1.60253e-015	-4.79519e-016	-9.75733e-015	-1.44654e-014	-1.08038e-014	-1.51633e-014	-1.26935e-014	-1.06059e-014	-1.04309e-014	7.68116e-015	6.37913e-015	8.68903e-015	-6.77287e-015	-6.22719e-015	-6.07944e-015	-1.55621e-014	-1.14286e-014	-1.51392e-014	-1.57752e-014	-1.87184e-014	-2.03025e-014
-1.02175e-014	-1.1865e-014	2.42698e-015	3.09257e-015	-1.3001e-015	-5.44044e-016	-1.01549e-014	-1.47366e-014	-1.10101e-014	-1.52893e-014	-1.28588e-014	-1.05926e-014	-1.06311e-014	7.53432e-015	6.44762e-015	8.81351e-015	-7.15475e-015	-6.55218e-015	-6.18329e-015	-1.58423e-014	-1.20158e-014	-1.52733e-014	-1.59062e-014	-1.90449e-014	-2.0326e-014
-1.03678e-014	-1.17638e-014	2.63116e-015	3.2676e-015	-1.0062e-015	-6.20717e-016	-1.05702e-014	-1.50105e-014	-1.1221e-014	-1.53977e-014	-1.30262e-014	-1.05897e-014	-1.08355e-014	7.37099e-015	6.51062e-015	8.91361e-015	-7.55705e-015	-6.87824e-015	-6.27416e-015	-1.61321e-014	-1.26119e-014	-1.53999e-014	-1.60266e-014	-1.93488e-014	-2.0341e-014
-1.05094e-014	-1.16669e-014	2.82546e-015	3.43394e-015	-7.23758e-016	-7.0896e-016	-1.10006e-014	-1.52849e-014	-1.14354e-014	-1.54888e-014	-1.31946e-014	-1.05979e-014	-1.10436e-014	7.19353e-015	6.56938e-015	8.98871e-015	-7.97673e-015	-7.20368e-015	-6.35262e-015	-1.64314e-014	-1.32137e-014	-1.55189e-014	-1.61374e-014	-1.96291e-014	-2.03473e-014
-1.06415e-014	-1.1575e-014	3.01077e-015	3.59213e-015	-4.55821e-016	-8.08167e-016	-1.14433e-014	-1.55582e-014	-1.16531e-014	-1.55632e-014	-1.33628e-014	-1.06182e-014	-1.12536e-014	7.005e-015	6.62543e-015	9.0392e-015	-8.4108e-015	-7.52614e-015	-6.41935e-015	-1.67396e-014	-1.3819e-014	-1.56299e-014	-1.62398e-014	-1.9885e-014	-2.03455e-014
-1.07633e-014	-1.14894e-014	3.18753e-015	3.74307e-015	-2.04695e-016	-9.17442e-016	-1.18951e-014	-1.58287e-014	-1.18743e-014	-1.56217e-014	-1.353e-014	-1.06514e-014	-1.14645e-014	6.80838e-015	6.68014e-015	9.06573e-015	-8.85585e-015	-7.8436e-015	-6.47541e-015	-1.70561e-014	-1.44245e-014	-1.57327e-014	-1.63345e-014	-2.0116e-014	-2.03359e-014
-1.08743e-014	-1.14111e-014	3.35601e-015	3.88695e-015	2.73542e-017	-1.03636e-015	-1.23523e-014	-1.60952e-014	-1.2098e-014	-1.56648e-014	-1.36954e-014	-1.06981e-014	-1.16752e-014	6.60661e-015	6.73538e-015	9.0689e-015	-9.30982e-015	-8.15485e-015	-6.5215e-015	-1.738e-014	-1.50266e-014	-1.58271e-014	-1.64223e-014	-2.03217e-014	-2.03179e-014
-1.09743e-014	-1.13405e-014	3.51558e-015	4.02506e-015	2.37831e-016	-1.16407e-015	-1.28117e-014	-1.63557e-014	-1.23239e-014	-1.56943e-014	-1.38575e-014	-1.07586e-014	-1.1884e-014	6.40226e-015	6.79231e-015	9.04864e-015	-9.76966e-015	-8.45809e-015	-6.55841e-015	-1.77108e-014	-1.56222e-014	-1.59125e-014	-1.6504e-014	-2.05024e-014	-2.02914e-014
-1.1062e-014	-1.12783e-014	3.66739e-015	4.15828e-015	4.25163e-016	-1.29904e-015	-1.32704e-014	-1.66086e-014	-1.25514e-014	-1.57117e-014	-1.40156e-014	-1.08333e-014	-1.20893e-014	6.19851e-015	6.85275e-015	9.00548e-015	-1.02318e-014	-8.75231e-015	-6.58712e-015	-1.80471e-014	-1.62087e-014	-1.59892e-014	-1.65799e-014	-2.06579e-014	-2.0257e-014
-1.11381e-014	-1.12254e-014	3.81194e-015	4.28766e-015	5.88131e-016	-1.44124e-015	-1.37246e-014	-1.68531e-014	-1.27792e-014	-1.57184e-014	-1.41686e-014	-1.09221e-014	-1.22898e-014	5.99785e-015	6.91826e-015	8.93954e-015	-1.0693e-014	-9.03622e-015	-6.60897e-015	-1.83872e-014	-1.67836e-014	-1.60571e-014	-1.66507e-014	-2.07891e-014	-2.02151e-014
-1.1202e-014	-1.11818e-014	3.94942e-015	4.41439e-015	7.2614e-016	-1.5898e-015	-1.41707e-014	-1.70883e-014	-1.3008e-014	-1.57152e-014	-1.43159e-014	-1.10252e-014	-1.24848e-014	5.80312e-015	6.98988e-015	8.85145e-015	-1.11514e-014	-9.30861e-015	-6.62626e-015	-1.87297e-014	-1.73443e-014	-1.61158e-014	-1.67174e-014	-2.08967e-014	-2.01659e-014
-1.12532e-014	-1.11473e-014	4.0805e-015	4.53911e-015	8.37733e-016	-1.74364e-015	-1.46063e-014	-1.73137e-014	-1.32369e-014	-1.57038e-014	-1.44566e-014	-1.11419e-014	-1.26727e-014	5.61658e-015	7.0688e-015	8.74243e-015	-1.16048e-014	-9.56869e-015	-6.6399e-015	-1.90734e-014	-1.78879e-014	-1.61653e-014	-1.67803e-014	-2.09816e-014	-2.01104e-014
-1.12921e-014	-1.11221e-014	4.2056e-015	4.66285e-015	9.22867e-016	-1.90205e-015	-1.50285e-014	-1.75275e-014	-1.34651e-014	-1.56853e-014	-1.45904e-014	-1.12721e-014	-1.28516e-014	5.44016e-015	7.15608e-015	8.61389e-015	-1.20508e-014	-9.8163e-015	-6.65123e-015	-1.94164e-014	-1.84123e-014	-1.62056e-014	-1.68398e-014	-2.10451e-014	-2.00485e-014
-1.13188e-014	-1.11064e-014	4.32461e-015	4.78719e-015	9.81678e-016	-2.06386e-015	-1.54346e-014	-1.77293e-014	-1.36925e-014	-1.56616e-014	-1.47166e-014	-1.14147e-014	-1.30197e-014	5.27585e-015	7.25232e-015	8.4669e-015	-1.24877e-014	-1.00511e-014	-6.6626e-015	-1.97576e-014	-1.89155e-014	-1.62368e-014	-1.68959e-014	-2.10885e-014	-1.99807e-014
-1.13327e-014	-1.10995e-014	4.43782e-015	4.91241e-015	1.0151e-015	-2.22828e-015	-1.5822e-014	-1.79184e-014	-1.39191e-014	-1.56341e-014	-1.48349e-014	-1.15697e-014	-1.31757e-014	5.12596e-015	7.35868e-015	8.3035e-015	-1.29131e-014	-1.02727e-014	-6.67566e-015	-2.00951e-014	-1.93961e-014	-1.62587e-014	-1.69484e-014	-2.11137e-014	-1.99074e-014
-1.13345e-014	-1.11004e-014	4.54541e-015	5.03887e-015	1.02431e-015	-2.39445e-015	-1.61888e-014	-1.80943e-014	-1.4144e-014	-1.56048e-014	-1.49453e-014	-1.17358e-014	-1.33177e-014	4.99193e-015	7.47582e-015	8.12533e-015	-1.3325e-014	-1.04808e-014	-6.69159e-015	-2.04267e-014	-1.98533e-014	-1.6272e-014	-1.69971e-014	-2.11225e-014	-1.98291e-014
-1.13244e-014	-1.11081e-014	4.64808e-015	5.16728e-015	1.01083e-015	-2.5612e-015	-1.65327e-014	-1.82565e-014	-1.43671e-014	-1.55756e-014	-1.50475e-014	-1.19117e-014	-1.34445e-014	4.87531e-015	7.60392e-015	7.93366e-015	-1.3721e-014	-1.0675e-014	-6.71154e-015	-2.07508e-014	-2.02853e-014	-1.62777e-014	-1.70414e-014	-2.11168e-014	-1.97462e-014
-1.13028e-014	-1.11219e-014	4.74567e-015	5.29773e-015	9.76871e-016	-2.72727e-015	-1.68523e-014	-1.84049e-014	-1.45874e-014	-1.55469e-014	-1.5141e-014	-1.20957e-014	-1.3555e-014	4.77729e-015	7.74333e-015	7.73071e-015	-1.41e-014	-1.08561e-014	-6.73714e-015	-2.10659e-014	-2.06907e-014	-1.6276e-014	-1.7081e-014	-2.10987e-014	-1.96594e-014
-1.12706e-014	-1.11409e-014	4.83874e-015	5.43003e-015	9.242e-016	-2.89143e-015	-1.71465e-014	-1.85382e-014	-1.48043e-014	-1.552e-014	-1.5226e-014	-1.2287e-014	-1.36489e-014	4.69883e-015	7.89491e-015	7.51877e-015	-1.44603e-014	-1.1025e-014	-6.76911e-015	-2.13705e-014	-2.10684e-014	-1.62672e-014	-1.71162e-014	-2.10701e-014	-1.95697e-014
-1.12277e-014	-1.11638e-014	4.92744e-015	5.56392e-015	8.54978e-016	-3.05329e-015	-1.74146e-014	-1.86565e-014	-1.50186e-014	-1.54969e-014	-1.53027e-014	-1.24839e-014	-1.37247e-014	4.64106e-015	8.05856e-015	7.2993e-015	-1.48007e-014	-1.11821e-014	-6.8085e-015	-2.16633e-014	-2.14185e-014	-1.62516e-014	-1.71466e-014	-2.10338e-014	-1.94781e-014
-1.11742e-014	-1.11897e-014	5.01206e-015	5.69964e-015	7.71625e-016	-3.2113e-015	-1.76558e-014	-1.87602e-014	-1.52299e-014	-1.54785e-014	-1.53714e-014	-1.26852e-014	-1.37816e-014	4.60479e-015	8.23436e-015	7.07543e-015	-1.51205e-014	-1.13288e-014	-6.85652e-015	-2.19429e-014	-2.17409e-014	-1.62299e-014	-1.71708e-014	-2.09918e-014	-1.93857e-014
-1.1111e-014	-1.12171e-014	5.09281e-015	5.83718e-015	6.77038e-016	-3.364e-015	-1.78701e-014	-1.88497e-014	-1.54376e-014	-1.54658e-014	-1.54326e-014	-1.28891e-014	-1.38195e-014	4.59088e-015	8.4221e-015	6.85037e-015	-1.54187e-014	-1.14658e-014	-6.91425e-015	-2.22074e-014	-2.20357e-014	-1.62028e-014	-1.71885e-014	-2.09456e-014	-1.92935e-014
-1.10392e-014	-1.12451e-014	5.17e-015	5.97574e-015	5.73623e-016	-3.51014e-015	-1.80576e-014	-1.89251e-014	-1.56409e-014	-1.54595e-014	-1.54869e-014	-1.30945e-014	-1.38375e-014	4.59855e-015	8.62144e-015	6.62695e-015	-1.56944e-014	-1.15937e-014	-6.98263e-015	-2.24569e-014	-2.23029e-014	-1.6171e-014	-1.71993e-014	-2.08972e-014	-1.92021e-014
-1.09601e-014	-1.12725e-014	5.24391e-015	6.11569e-015	4.64722e-016	-3.64878e-015	-1.82182e-014	-1.89864e-014	-1.58398e-014	-1.54609e-014	-1.55341e-014	-1.33e-014	-1.3835e-014	4.6281e-015	8.83179e-015	6.40665e-015	-1.5947e-014	-1.17138e-014	-7.06209e-015	-2.26905e-014	-2.25427e-014	-1.61347e-014	-1.72026e-014	-2.08487e-014	-1.91124e-014
-1.08741e-014	-1.12983e-014	5.31444e-015	6.25656e-015	3.53427e-016	-3.77884e-015	-1.83528e-014	-1.90346e-014	-1.60341e-014	-1.54701e-014	-1.55752e-014	-1.35039e-014	-1.38124e-014	4.67971e-015	9.0523e-015	6.19167e-015	-1.61751e-014	-1.18266e-014	-7.15283e-015	-2.29067e-014	-2.27555e-014	-1.60957e-014	-1.71975e-014	-2.0802e-014	-1.90253e-014
-1.07817e-014	-1.13212e-014	5.38195e-015	6.39769e-015	2.43927e-016	-3.89847e-015	-1.84623e-014	-1.90705e-014	-1.62234e-014	-1.54873e-014	-1.56109e-014	-1.37046e-014	-1.37699e-014	4.7531e-015	9.28287e-015	5.98486e-015	-1.63782e-014	-1.19337e-014	-7.25513e-015	-2.31053e-014	-2.29425e-014	-1.60549e-014	-1.71841e-014	-2.07598e-014	-1.89416e-014
-1.06848e-014	-1.13405e-014	5.44618e-015	6.53824e-015	1.398e-016	-4.00679e-015	-1.85481e-014	-1.90949e-014	-1.64079e-014	-1.55134e-014	-1.56423e-014	-1.3901e-014	-1.37076e-014	4.84785e-015	9.52242e-015	5.78893e-015	-1.65559e-014	-1.2037e-014	-7.37028e-015	-2.3286e-014	-2.31053e-014	-1.60134e-014	-1.71618e-014	-2.07236e-014	-1.88631e-014
-1.05846e-014	-1.13546e-014	5.50772e-015	6.67705e-015	4.3441e-017	-4.10241e-015	-1.86114e-014	-1.91084e-014	-1.65874e-014	-1.55486e-014	-1.56697e-014	-1.40922e-014	-1.36267e-014	4.96304e-015	9.77008e-015	5.60722e-015	-1.67076e-014	-1.21377e-014	-7.49792e-015	-2.34486e-014	-2.32455e-014	-1.5972e-014	-1.71302e-014	-2.06945e-014	-1.87914e-014
-1.0482e-014	-1.13633e-014	5.56709e-015	6.81388e-015	-4.22756e-017	-4.18387e-015	-1.86542e-014	-1.91118e-014	-1.67621e-014	-1.55929e-014	-1.56938e-014	-1.42777e-014	-1.35281e-014	5.09802e-015	1.00248e-014	5.4422e-015	-1.68331e-014	-1.22373e-014	-7.63806e-015	-2.35936e-014	-2.33649e-014	-1.59313e-014	-1.70888e-014	-2.06742e-014	-1.87282e-014
-1.03782e-014	-1.13659e-014	5.62381e-015	6.94789e-015	-1.15042e-016	-4.2506e-015	-1.86782e-014	-1.91063e-014	-1.69315e-014	-1.56462e-014	-1.57163e-014	-1.44563e-014	-1.34132e-014	5.25204e-015	1.02856e-014	5.29607e-015	-1.69328e-014	-1.23361e-014	-7.7906e-015	-2.3721e-014	-2.34648e-014	-1.58933e-014	-1.70381e-014	-2.06633e-014	-1.86744e-014
-1.02744e-014	-1.13617e-014	5.67858e-015	7.07818e-015	-1.71908e-016	-4.30146e-015	-1.86854e-014	-1.9093e-014	-1.7095e-014	-1.57084e-014	-1.57372e-014	-1.46265e-014	-1.32831e-014	5.42314e-015	1.05513e-014	5.17127e-015	-1.70059e-014	-1.24361e-014	-7.95513e-015	-2.3831e-014	-2.35479e-014	-1.58594e-014	-1.69781e-014	-2.0663e-014	-1.86315e-014
-1.01716e-014	-1.13499e-014	5.73175e-015	7.20409e-015	-2.10385e-016	-4.33518e-015	-1.86777e-014	-1.9072e-014	-1.72528e-014	-1.5779e-014	-1.57575e-014	-1.47879e-014	-1.31401e-014	5.61048e-015	1.08208e-014	5.06939e-015	-1.70529e-014	-1.25387e-014	-8.13126e-015	-2.39241e-014	-2.36161e-014	-1.583e-014	-1.69092e-014	-2.06741e-014	-1.86002e-014
-1.00706e-014	-1.13303e-014	5.78277e-015	7.32444e-015	-2.2864e-016	-4.35074e-015	-1.86581e-014	-1.90456e-014	-1.74053e-014	-1.5858e-014	-1.57782e-014	-1.49397e-014	-1.29866e-014	5.81299e-015	1.10925e-014	4.99239e-015	-1.70745e-014	-1.26452e-014	-8.31838e-015	-2.40014e-014	-2.36718e-014	-1.58058e-014	-1.68318e-014	-2.06981e-014	-1.8583e-014
-9.97244e-015	-1.1303e-014	5.83228e-015	7.4391e-015	-2.25589e-016	-4.34795e-015	-1.86295e-014	-1.90151e-014	-1.75526e-014	-1.59451e-014	-1.58001e-014	-1.50811e-014	-1.28244e-014	6.02935e-015	1.13651e-014	4.94164e-015	-1.70711e-014	-1.27563e-014	-8.51559e-015	-2.40641e-014	-2.37178e-014	-1.57881e-014	-1.67467e-014	-2.0735e-014	-1.85811e-014
-9.8784e-015	-1.12682e-014	5.88071e-015	7.54732e-015	-1.99556e-016	-4.32662e-015	-1.85941e-014	-1.89812e-014	-1.76944e-014	-1.60401e-014	-1.58242e-014	-1.52124e-014	-1.26555e-014	6.25797e-015	1.16371e-014	4.91867e-015	-1.70429e-014	-1.28729e-014	-8.72167e-015	-2.4113e-014	-2.37563e-014	-1.57781e-014	-1.66545e-014	-2.07852e-014	-1.85964e-014
-9.78976e-015	-1.12257e-014	5.92848e-015	7.64932e-015	-1.50137e-016	-4.2871e-015	-1.85548e-014	-1.89443e-014	-1.7831e-014	-1.61421e-014	-1.58512e-014	-1.53336e-014	-1.24822e-014	6.49739e-015	1.19071e-014	4.92527e-015	-1.69905e-014	-1.29959e-014	-8.93685e-015	-2.415e-014	-2.37896e-014	-1.5777e-014	-1.65567e-014	-2.0849e-014	-1.86295e-014
-9.707e-015	-1.11764e-014	5.97581e-015	7.74405e-015	-7.67809e-017	-4.22895e-015	-1.85146e-014	-1.89058e-014	-1.79628e-014	-1.62507e-014	-1.58818e-014	-1.54445e-014	-1.23077e-014	6.74617e-015	1.21743e-014	4.96279e-015	-1.69153e-014	-1.31256e-014	-9.16056e-015	-2.41772e-014	-2.38202e-014	-1.5786e-014	-1.64544e-014	-2.09258e-014	-1.86821e-014
-9.63128e-015	-1.1121e-014	6.02335e-015	7.83186e-015	2.08233e-017	-4.15288e-015	-1.84755e-014	-1.8867e-014	-1.80905e-014	-1.63655e-014	-1.59165e-014	-1.55454e-014	-1.21345e-014	7.00252e-015	1.24373e-014	5.03156e-015	-1.68177e-014	-1.32625e-014	-9.3921e-015	-2.41955e-014	-2.38505e-014	-1.58062e-014	-1.63485e-014	-2.10154e-014	-1.87556e-014
-9.56406e-015	-1.1061e-014	6.07167e-015	7.91267e-015	1.42106e-016	-4.05919e-015	-1.84405e-014	-1.88299e-014	-1.82141e-014	-1.64863e-014	-1.59559e-014	-1.5637e-014	-1.19654e-014	7.26503e-015	1.26943e-014	5.13192e-015	-1.66992e-014	-1.34075e-014	-9.63159e-015	-2.42068e-014	-2.38833e-014	-1.58383e-014	-1.62406e-014	-2.11175e-014	-1.88513e-014
-9.50608e-015	-1.09975e-014	6.121e-015	7.98672e-015	2.86172e-016	-3.94811e-015	-1.8412e-014	-1.87952e-014	-1.83342e-014	-1.66124e-014	-1.60008e-014	-1.57196e-014	-1.18031e-014	7.53203e-015	1.29441e-014	5.26442e-015	-1.6561e-014	-1.35616e-014	-9.878e-015	-2.42135e-014	-2.39211e-014	-1.58829e-014	-1.61324e-014	-2.12314e-014	-1.89699e-014
-9.4573e-015	-1.0932e-014	6.17228e-015	8.0545e-015	4.51168e-016	-3.82025e-015	-1.83925e-014	-1.87654e-014	-1.84508e-014	-1.67436e-014	-1.60515e-014	-1.5793e-014	-1.16503e-014	7.80225e-015	1.31854e-014	5.42857e-015	-1.64054e-014	-1.37242e-014	-1.01304e-014	-2.42168e-014	-2.39662e-014	-1.5941e-014	-1.60254e-014	-2.13564e-014	-1.91124e-014
-9.41883e-015	-1.08653e-014	6.22666e-015	8.1163e-015	6.35118e-016	-3.67702e-015	-1.83842e-014	-1.87417e-014	-1.8565e-014	-1.68798e-014	-1.61083e-014	-1.58582e-014	-1.15095e-014	8.07435e-015	1.34174e-014	5.62393e-015	-1.6233e-014	-1.38957e-014	-1.03892e-014	-2.42181e-014	-2.40207e-014	-1.60135e-014	-1.59215e-014	-2.14914e-014	-1.92796e-014
-9.39092e-015	-1.08001e-014	6.28395e-015	8.17263e-015	8.36272e-016	-3.52001e-015	-1.83894e-014	-1.87256e-014	-1.86776e-014	-1.702e-014	-1.61715e-014	-1.59164e-014	-1.13841e-014	8.34681e-015	1.36388e-014	5.84956e-015	-1.60463e-014	-1.40764e-014	-1.06538e-014	-2.42198e-014	-2.40871e-014	-1.61017e-014	-1.58221e-014	-2.16351e-014	-1.94725e-014
-9.37351e-015	-1.0738e-014	6.34454e-015	8.22424e-015	1.05241e-015	-3.35072e-015	-1.84111e-014	-1.87182e-014	-1.8789e-014	-1.71639e-014	-1.62417e-014	-1.5968e-014	-1.12767e-014	8.61843e-015	1.38485e-014	6.10536e-015	-1.58471e-014	-1.42662e-014	-1.09242e-014	-2.42234e-014	-2.41675e-014	-1.6206e-014	-1.57293e-014	-2.17866e-014	-1.96919e-014
-9.36704e-015	-1.0681e-014	6.4095e-015	8.27206e-015	1.28002e-015	-3.17081e-015	-1.8451e-014	-1.87211e-014	-1.89001e-014	-1.73113e-014	-1.63186e-014	-1.6014e-014	-1.11895e-014	8.88773e-015	1.40463e-014	6.38981e-015	-1.56376e-014	-1.44654e-014	-1.12e-014	-2.42306e-014	-2.42641e-014	-1.63266e-014	-1.56449e-014	-2.19451e-014	-1.99378e-014
-9.3717e-015	-1.06309e-014	6.47917e-015	8.31707e-015	1.51622e-015	-2.98235e-015	-1.85108e-014	-1.87362e-014	-1.90114e-014	-1.74623e-014	-1.64025e-014	-1.60554e-014	-1.11252e-014	9.15335e-015	1.42313e-014	6.70058e-015	-1.54199e-014	-1.46739e-014	-1.14815e-014	-2.42428e-014	-2.43789e-014	-1.6464e-014	-1.55705e-014	-2.21091e-014	-2.02107e-014
-9.38741e-015	-1.05898e-014	6.55413e-015	8.35974e-015	1.75694e-015	-2.78744e-015	-1.85927e-014	-1.87653e-014	-1.9124e-014	-1.76173e-014	-1.64938e-014	-1.60936e-014	-1.10859e-014	9.41457e-015	1.44024e-014	7.03632e-015	-1.51963e-014	-1.48915e-014	-1.17692e-014	-2.42616e-014	-2.45138e-014	-1.66184e-014	-1.5508e-014	-2.22776e-014	-2.05105e-014
-9.41428e-015	-1.056e-014	6.63497e-015	8.40107e-015	1.99917e-015	-2.58888e-015	-1.86977e-014	-1.88098e-014	-1.92388e-014	-1.77762e-014	-1.65923e-014	-1.61294e-014	-1.10741e-014	9.6699e-015	1.45592e-014	7.39531e-015	-1.49692e-014	-1.5118e-014	-1.20634e-014	-2.42882e-014	-2.46703e-014	-1.67901e-014	-1.54587e-014	-2.24493e-014	-2.08368e-014
-9.45227e-015	-1.05437e-014	6.72198e-015	8.44234e-015	2.23922e-015	-2.38938e-015	-1.88266e-014	-1.88714e-014	-1.93561e-014	-1.79392e-014	-1.6697e-014	-1.61639e-014	-1.10911e-014	9.91807e-015	1.47008e-014	7.77493e-015	-1.47416e-014	-1.53527e-014	-1.23644e-014	-2.43237e-014	-2.48487e-014	-1.69794e-014	-1.54239e-014	-2.26231e-014	-2.11895e-014
-9.50104e-015	-1.0543e-014	6.81512e-015	8.48481e-015	2.47331e-015	-2.19197e-015	-1.89809e-014	-1.89511e-014	-1.9477e-014	-1.81065e-014	-1.68084e-014	-1.61976e-014	-1.11382e-014	1.01579e-014	1.48269e-014	8.17254e-015	-1.45171e-014	-1.55953e-014	-1.26727e-014	-2.43687e-014	-2.50506e-014	-1.71856e-014	-1.54053e-014	-2.27976e-014	-2.15676e-014
-9.56038e-015	-1.056e-014	6.91525e-015	8.52946e-015	2.69802e-015	-1.99951e-015	-1.91619e-014	-1.90504e-014	-1.96023e-014	-1.82781e-014	-1.6926e-014	-1.62313e-014	-1.12165e-014	1.03884e-014	1.49382e-014	8.5851e-015	-1.42982e-014	-1.58456e-014	-1.29894e-014	-2.44244e-014	-2.52767e-014	-1.74089e-014	-1.54035e-014	-2.29712e-014	-2.19696e-014
-9.62936e-015	-1.05965e-014	7.02263e-015	8.57782e-015	2.90891e-015	-1.81446e-015	-1.93701e-014	-1.91711e-014	-1.97331e-014	-1.84542e-014	-1.70493e-014	-1.62656e-014	-1.13267e-014	1.06089e-014	1.50344e-014	9.00963e-015	-1.40881e-014	-1.61032e-014	-1.33156e-014	-2.44907e-014	-2.55279e-014	-1.76492e-014	-1.542e-014	-2.31425e-014	-2.23943e-014
-9.70719e-015	-1.06545e-014	7.13755e-015	8.63092e-015	3.10212e-015	-1.64019e-015	-1.96061e-014	-1.93144e-014	-1.98701e-014	-1.86355e-014	-1.71781e-014	-1.63017e-014	-1.14699e-014	1.08189e-014	1.51154e-014	9.44356e-015	-1.38897e-014	-1.63675e-014	-1.36515e-014	-2.45682e-014	-2.58042e-014	-1.79057e-014	-1.54553e-014	-2.33097e-014	-2.28407e-014
-9.79319e-015	-1.07361e-014	7.25993e-015	8.68958e-015	3.27433e-015	-1.48007e-015	-1.98705e-014	-1.94822e-014	-2.00137e-014	-1.88223e-014	-1.73123e-014	-1.63397e-014	-1.16464e-014	1.1018e-014	1.5181e-014	9.88359e-015	-1.37057e-014	-1.66378e-014	-1.39984e-014	-2.46573e-014	-2.61061e-014	-1.81777e-014	-1.55099e-014	-2.3472e-014	-2.33074e-014
-9.88625e-015	-1.08433e-014	7.3901e-015	8.75442e-015	3.42185e-015	-1.33714e-015	-2.0163e-014	-1.96756e-014	-2.01652e-014	-1.90149e-014	-1.74509e-014	-1.63802e-014	-1.18555e-014	1.12054e-014	1.52316e-014	1.03265e-014	-1.35382e-014	-1.69137e-014	-1.43576e-014	-2.47565e-014	-2.64334e-014	-1.84642e-014	-1.55835e-014	-2.36283e-014	-2.37926e-014
-9.98549e-015	-1.09781e-014	7.52834e-015	8.82686e-015	3.54152e-015	-1.21364e-015	-2.04832e-014	-1.9895e-014	-2.03252e-014	-1.92137e-014	-1.75935e-014	-1.64236e-014	-1.20959e-014	1.13802e-014	1.5267e-014	1.07689e-014	-1.33905e-014	-1.71946e-014	-1.47304e-014	-2.48654e-014	-2.67847e-014	-1.87642e-014	-1.56758e-014	-2.37771e-014	-2.42934e-014
-1.00899e-014	-1.11407e-014	7.67384e-015	8.90725e-015	3.63008e-015	-1.11248e-015	-2.08312e-014	-2.01412e-014	-2.04942e-014	-1.94194e-014	-1.77394e-014	-1.64698e-014	-1.23666e-014	1.15417e-014	1.52875e-014	1.12071e-014	-1.32654e-014	-1.74806e-014	-1.51173e-014	-2.4984e-014	-2.71603e-014	-1.90765e-014	-1.57866e-014	-2.39173e-014	-2.48081e-014
-1.01989e-014	-1.13326e-014	7.8259e-015	8.99549e-015	3.68476e-015	-1.03609e-015	-2.12073e-014	-2.04145e-014	-2.06726e-014	-1.96326e-014	-1.7888e-014	-1.6519e-014	-1.26664e-014	1.1689e-014	1.52932e-014	1.16378e-014	-1.31662e-014	-1.77708e-014	-1.55196e-014	-2.5111e-014	-2.75594e-014	-1.94e-014	-1.59151e-014	-2.40481e-014	-2.53341e-014
-1.03119e-014	-1.15542e-014	7.98366e-015	9.09194e-015	3.70286e-015	-9.86996e-016	-2.16112e-014	-2.07152e-014	-2.08608e-014	-1.98534e-014	-1.80393e-014	-1.65709e-014	-1.29939e-014	1.18226e-014	1.52842e-014	1.20565e-014	-1.30951e-014	-1.80644e-014	-1.59383e-014	-2.52446e-014	-2.79805e-014	-1.97333e-014	-1.60604e-014	-2.41689e-014	-2.58686e-014
-1.04273e-014	-1.18055e-014	8.14635e-015	9.19697e-015	3.68189e-015	-9.67439e-016	-2.2042e-014	-2.10439e-014	-2.10591e-014	-2.00823e-014	-1.81923e-014	-1.66256e-014	-1.33472e-014	1.19422e-014	1.52614e-014	1.24598e-014	-1.30544e-014	-1.83612e-014	-1.63741e-014	-2.53831e-014	-2.8423e-014	-2.00751e-014	-1.62217e-014	-2.42783e-014	-2.64082e-014
-1.05441e-014	-1.20863e-014	8.31333e-015	9.31042e-015	3.62076e-015	-9.79493e-016	-2.24991e-014	-2.1401e-014	-2.12684e-014	-2.03197e-014	-1.83469e-014	-1.66828e-014	-1.37242e-014	1.20473e-014	1.52255e-014	1.28437e-014	-1.30453e-014	-1.8661e-014	-1.68279e-014	-2.55244e-014	-2.8885e-014	-2.04236e-014	-1.63975e-014	-2.43756e-014	-2.69498e-014
-1.06615e-014	-1.23956e-014	8.4838e-015	9.43184e-015	3.51866e-015	-1.02529e-015	-2.29813e-014	-2.17858e-014	-2.1489e-014	-2.05659e-014	-1.85018e-014	-1.67421e-014	-1.4122e-014	1.21377e-014	1.51768e-014	1.3205e-014	-1.30697e-014	-1.89634e-014	-1.73006e-014	-2.56669e-014	-2.93644e-014	-2.07764e-014	-1.65856e-014	-2.44602e-014	-2.74912e-014
-1.07786e-014	-1.27321e-014	8.6564e-015	9.56022e-015	3.37465e-015	-1.10634e-015	-2.34878e-014	-2.2198e-014	-2.17202e-014	-2.08209e-014	-1.86564e-014	-1.6803e-014	-1.45373e-014	1.22131e-014	1.51158e-014	1.35409e-014	-1.3129e-014	-1.92681e-014	-1.77925e-014	-2.58083e-014	-2.98603e-014	-2.11319e-014	-1.67842e-014	-2.45311e-014	-2.80286e-014
-1.08943e-014	-1.30948e-014	8.82985e-015	9.69451e-015	3.18845e-015	-1.22352e-015	-2.40175e-014	-2.2637e-014	-2.19625e-014	-2.10847e-014	-1.88104e-014	-1.68655e-014	-1.49669e-014	1.22733e-014	1.50422e-014	1.38478e-014	-1.32244e-014	-1.9575e-014	-1.83037e-014	-2.59464e-014	-3.03701e-014	-2.14875e-014	-1.69913e-014	-2.45888e-014	-2.85594e-014
-1.10075e-014	-1.34823e-014	9.00251e-015	9.83309e-015	2.95999e-015	-1.37799e-015	-2.45698e-014	-2.31013e-014	-2.22165e-014	-2.13575e-014	-1.89636e-014	-1.6929e-014	-1.54073e-014	1.2318e-014	1.49574e-014	1.41228e-014	-1.33563e-014	-1.98834e-014	-1.88346e-014	-2.60796e-014	-3.08914e-014	-2.18407e-014	-1.72047e-014	-2.46326e-014	-2.90807e-014
-1.11173e-014	-1.38926e-014	9.17339e-015	9.97445e-015	2.68948e-015	-1.57042e-015	-2.51439e-014	-2.35903e-014	-2.24817e-014	-2.16385e-014	-1.91158e-014	-1.69928e-014	-1.58551e-014	1.23472e-014	1.48619e-014	1.43622e-014	-1.35252e-014	-2.01931e-014	-1.93854e-014	-2.62052e-014	-3.14218e-014	-2.219e-014	-1.74215e-014	-2.46621e-014	-2.95891e-014
-1.12231e-014	-1.43231e-014	9.34057e-015	1.01173e-014	2.37762e-015	-1.80061e-015	-2.57382e-014	-2.41027e-014	-2.27579e-014	-2.1928e-014	-1.92668e-014	-1.70559e-014	-1.63065e-014	1.23609e-014	1.47565e-014	1.45638e-014	-1.37307e-014	-2.05046e-014	-1.99559e-014	-2.63213e-014	-3.19597e-014	-2.25325e-014	-1.76395e-014	-2.4677e-014	-3.00818e-014
-1.13237e-014	-1.47712e-014	9.50272e-015	1.026e-014	2.02584e-015	-2.06841e-015	-2.63511e-014	-2.46365e-014	-2.30455e-014	-2.22253e-014	-1.94162e-014	-1.71174e-014	-1.67584e-014	1.23593e-014	1.46411e-014	1.47253e-014	-1.39718e-014	-2.08171e-014	-2.05456e-014	-2.64253e-014	-3.25028e-014	-2.28659e-014	-1.78565e-014	-2.46773e-014	-3.05556e-014
-1.14189e-014	-1.52338e-014	9.65857e-015	1.03998e-014	1.63567e-015	-2.37339e-015	-2.69812e-014	-2.51895e-014	-2.33442e-014	-2.25301e-014	-1.95638e-014	-1.71766e-014	-1.7207e-014	1.23423e-014	1.45163e-014	1.48443e-014	-1.42472e-014	-2.11301e-014	-2.11535e-014	-2.65144e-014	-3.30484e-014	-2.31876e-014	-1.80693e-014	-2.46628e-014	-3.10072e-014
-1.15081e-014	-1.57071e-014	9.80706e-015	1.0535e-014	1.20989e-015	-2.71478e-015	-2.76273e-014	-2.57596e-014	-2.36526e-014	-2.28415e-014	-1.97098e-014	-1.72324e-014	-1.7648e-014	1.23102e-014	1.43825e-014	1.49191e-014	-1.45558e-014	-2.14429e-014	-2.17786e-014	-2.65865e-014	-3.35945e-014	-2.34956e-014	-1.82762e-014	-2.46336e-014	-3.14346e-014
-1.159e-014	-1.61869e-014	9.94636e-015	1.06635e-014	7.51026e-016	-3.09081e-015	-2.82878e-014	-2.63443e-014	-2.39703e-014	-2.31587e-014	-1.98544e-014	-1.72839e-014	-1.80777e-014	1.2263e-014	1.42399e-014	1.49478e-014	-1.48964e-014	-2.17557e-014	-2.24201e-014	-2.66395e-014	-3.41388e-014	-2.37875e-014	-1.84736e-014	-2.45898e-014	-3.18351e-014
-1.16648e-014	-1.66696e-014	1.0075e-014	1.07834e-014	2.61512e-016	-3.49956e-015	-2.89613e-014	-2.69414e-014	-2.42969e-014	-2.34809e-014	-1.99973e-014	-1.73301e-014	-1.84927e-014	1.22009e-014	1.40897e-014	1.49288e-014	-1.52661e-014	-2.20683e-014	-2.30761e-014	-2.66715e-014	-3.46784e-014	-2.40609e-014	-1.86592e-014	-2.45316e-014	-3.22062e-014
-1.17321e-014	-1.71517e-014	1.01915e-014	1.08924e-014	-2.55495e-016	-3.93906e-015	-2.96461e-014	-2.75476e-014	-2.46323e-014	-2.38074e-014	-2.01384e-014	-1.73699e-014	-1.88897e-014	1.21244e-014	1.39319e-014	1.48613e-014	-1.56619e-014	-2.23801e-014	-2.37453e-014	-2.6681e-014	-3.5211e-014	-2.43139e-014	-1.88309e-014	-2.44588e-014	-3.25459e-014
-1.17913e-014	-1.76284e-014	1.02946e-014	1.09877e-014	-7.96633e-016	-4.40653e-015	-3.03406e-014	-2.81604e-014	-2.49766e-014	-2.41367e-014	-2.02784e-014	-1.74029e-014	-1.92656e-014	1.20337e-014	1.37669e-014	1.47452e-014	-1.60809e-014	-2.26901e-014	-2.44251e-014	-2.66664e-014	-3.57339e-014	-2.45439e-014	-1.89869e-014	-2.43714e-014	-3.28524e-014
-1.18423e-014	-1.80956e-014	1.03835e-014	1.10669e-014	-1.35852e-015	-4.89939e-015	-3.10425e-014	-2.87765e-014	-2.53283e-014	-2.44677e-014	-2.04173e-014	-1.74286e-014	-1.96175e-014	1.19298e-014	1.35954e-014	1.45795e-014	-1.65197e-014	-2.29979e-014	-2.51131e-014	-2.6626e-014	-3.62443e-014	-2.47489e-014	-1.91253e-014	-2.42696e-014	-3.31243e-014
-1.18855e-014	-1.85491e-014	1.04567e-014	1.11282e-014	-1.93732e-015	-5.415e-015	-3.17501e-014	-2.93918e-014	-2.56866e-014	-2.47992e-014	-2.05559e-014	-1.74464e-014	-1.99422e-014	1.18124e-014	1.3418e-014	1.43643e-014	-1.69749e-014	-2.33031e-014	-2.58069e-014	-2.65586e-014	-3.67403e-014	-2.49264e-014	-1.92446e-014	-2.41533e-014	-3.33604e-014
-1.19214e-014	-1.89847e-014	1.05136e-014	1.11691e-014	-2.52866e-015	-5.95029e-015	-3.24615e-014	-3.00023e-014	-2.60509e-014	-2.51303e-014	-2.06945e-014	-1.74557e-014	-2.02365e-014	1.16827e-014	1.32352e-014	1.40992e-014	-1.74419e-014	-2.36048e-014	-2.65039e-014	-2.64627e-014	-3.72198e-014	-2.50749e-014	-1.93432e-014	-2.40238e-014	-3.35602e-014
-1.19502e-014	-1.93977e-014	1.05532e-014	1.11878e-014	-3.12846e-015	-6.50146e-015	-3.31743e-014	-3.06047e-014	-2.64202e-014	-2.54595e-014	-2.08333e-014	-1.74561e-014	-2.04989e-014	1.15413e-014	1.30474e-014	1.37849e-014	-1.79163e-014	-2.39028e-014	-2.72012e-014	-2.6338e-014	-3.76803e-014	-2.51933e-014	-1.94204e-014	-2.38815e-014	-3.37236e-014
-1.19718e-014	-1.97838e-014	1.05759e-014	1.11824e-014	-3.73285e-015	-7.06481e-015	-3.38864e-014	-3.11962e-014	-2.67942e-014	-2.57851e-014	-2.09726e-014	-1.74469e-014	-2.07279e-014	1.13893e-014	1.28545e-014	1.34223e-014	-1.83935e-014	-2.41959e-014	-2.78952e-014	-2.61836e-014	-3.812e-014	-2.52799e-014	-1.94751e-014	-2.37261e-014	-3.38501e-014
-1.19866e-014	-2.01385e-014	1.05812e-014	1.11514e-014	-4.33732e-015	-7.63711e-015	-3.45958e-014	-3.17732e-014	-2.71722e-014	-2.61059e-014	-2.11133e-014	-1.74279e-014	-2.09213e-014	1.12277e-014	1.26573e-014	1.30134e-014	-1.88695e-014	-2.44831e-014	-2.8583e-014	-2.59995e-014	-3.85378e-014	-2.53332e-014	-1.95064e-014	-2.35579e-014	-3.39402e-014
-1.19949e-014	-2.04581e-014	1.05694e-014	1.10933e-014	-4.93816e-015	-8.21438e-015	-3.53009e-014	-3.23319e-014	-2.75534e-014	-2.64199e-014	-2.12561e-014	-1.73997e-014	-2.1078e-014	1.10564e-014	1.24565e-014	1.25594e-014	-1.93397e-014	-2.47634e-014	-2.9262e-014	-2.57857e-014	-3.89316e-014	-2.53519e-014	-1.95144e-014	-2.33777e-014	-3.3994e-014
-1.1997e-014	-2.07382e-014	1.05411e-014	1.10069e-014	-5.53225e-015	-8.79279e-015	-3.59994e-014	-3.2869e-014	-2.79373e-014	-2.67252e-014	-2.14015e-014	-1.73617e-014	-2.11977e-014	1.08765e-014	1.22527e-014	1.20623e-014	-1.97992e-014	-2.50356e-014	-2.99296e-014	-2.5543e-014	-3.93006e-014	-2.53348e-014	-1.94988e-014	-2.31858e-014	-3.40128e-014
-1.19929e-014	-2.09762e-014	1.04969e-014	1.08919e-014	-6.11494e-015	-9.36932e-015	-3.66894e-014	-3.33801e-014	-2.83231e-014	-2.70211e-014	-2.15499e-014	-1.73145e-014	-2.12797e-014	1.06898e-014	1.20465e-014	1.15239e-014	-2.02437e-014	-2.52992e-014	-3.05827e-014	-2.52716e-014	-3.96436e-014	-2.52816e-014	-1.94605e-014	-2.29823e-014	-3.39979e-014
-1.19841e-014	-2.11695e-014	1.04375e-014	1.07477e-014	-6.68228e-015	-9.94042e-015	-3.73688e-014	-3.38625e-014	-2.87099e-014	-2.73064e-014	-2.17022e-014	-1.72584e-014	-2.13241e-014	1.04973e-014	1.18387e-014	1.0947e-014	-2.06689e-014	-2.5553e-014	-3.12179e-014	-2.49725e-014	-3.99592e-014	-2.51924e-014	-1.93999e-014	-2.27673e-014	-3.39506e-014
-1.19707e-014	-2.13152e-014	1.03634e-014	1.05741e-014	-7.23031e-015	-1.05024e-014	-3.80355e-014	-3.43139e-014	-2.90977e-014	-2.75796e-014	-2.18585e-014	-1.71936e-014	-2.13315e-014	1.02992e-014	1.16301e-014	1.03342e-014	-2.10707e-014	-2.57962e-014	-3.18317e-014	-2.46479e-014	-4.0246e-014	-2.50669e-014	-1.93176e-014	-2.25416e-014	-3.38725e-014
-1.19532e-014	-2.1411e-014	1.02759e-014	1.03716e-014	-7.75545e-015	-1.1052e-014	-3.86871e-014	-3.47304e-014	-2.9485e-014	-2.78391e-014	-2.2019e-014	-1.71208e-014	-2.13021e-014	1.00973e-014	1.14214e-014	9.68942e-015	-2.14443e-014	-2.60276e-014	-3.24209e-014	-2.42988e-014	-4.05037e-014	-2.49052e-014	-1.92147e-014	-2.2306e-014	-3.3766e-014
-1.19323e-014	-2.14551e-014	1.01767e-014	1.01414e-014	-8.25462e-015	-1.15855e-014	-3.93215e-014	-3.5109e-014	-2.98717e-014	-2.80834e-014	-2.21842e-014	-1.70403e-014	-2.12361e-014	9.89274e-015	1.12133e-014	9.01548e-015	-2.17854e-014	-2.62457e-014	-3.29826e-014	-2.39266e-014	-4.07319e-014	-2.47076e-014	-1.90924e-014	-2.20604e-014	-3.36333e-014
-1.19084e-014	-2.14458e-014	1.00677e-014	9.88401e-015	-8.72523e-015	-1.21e-014	-3.99374e-014	-3.54474e-014	-3.02567e-014	-2.83122e-014	-2.23548e-014	-1.69527e-014	-2.11358e-014	9.68687e-015	1.10073e-014	8.31628e-015	-2.2091e-014	-2.64491e-014	-3.35145e-014	-2.35339e-014	-4.09295e-014	-2.44747e-014	-1.89525e-014	-2.18058e-014	-3.34763e-014
-1.18818e-014	-2.13827e-014	9.95024e-015	9.60006e-015	-9.16443e-015	-1.2593e-014	-4.05336e-014	-3.57445e-014	-3.06386e-014	-2.85235e-014	-2.25309e-014	-1.68587e-014	-2.1003e-014	9.48097e-015	1.08039e-014	7.59608e-015	-2.23575e-014	-2.66366e-014	-3.4014e-014	-2.31219e-014	-4.10965e-014	-2.42079e-014	-1.87965e-014	-2.15426e-014	-3.3298e-014
-1.1853e-014	-2.12653e-014	9.82636e-015	9.29124e-015	-9.57048e-015	-1.30625e-014	-4.11083e-014	-3.59984e-014	-3.10167e-014	-2.87171e-014	-2.27123e-014	-1.67593e-014	-2.08391e-014	9.27619e-015	1.06041e-014	6.85847e-015	-2.25816e-014	-2.68074e-014	-3.44788e-014	-2.26935e-014	-4.12329e-014	-2.39086e-014	-1.86263e-014	-2.12711e-014	-3.31007e-014
-1.18226e-014	-2.10942e-014	9.69871e-015	8.95868e-015	-9.94126e-015	-1.35069e-014	-4.16594e-014	-3.62081e-014	-3.13907e-014	-2.88925e-014	-2.2899e-014	-1.66555e-014	-2.06464e-014	9.07349e-015	1.04087e-014	6.10736e-015	-2.27609e-014	-2.69604e-014	-3.49072e-014	-2.22515e-014	-4.13392e-014	-2.35789e-014	-1.8444e-014	-2.0992e-014	-3.28876e-014
-1.17909e-014	-2.08704e-014	9.56899e-015	8.60457e-015	-1.02756e-014	-1.39243e-014	-4.21852e-014	-3.63731e-014	-3.17595e-014	-2.90489e-014	-2.30911e-014	-1.65482e-014	-2.04274e-014	8.87432e-015	1.02189e-014	5.34712e-015	-2.28931e-014	-2.70945e-014	-3.52975e-014	-2.1798e-014	-4.14157e-014	-2.32204e-014	-1.82514e-014	-2.07059e-014	-3.26614e-014
-1.17579e-014	-2.05951e-014	9.43857e-015	8.23062e-015	-1.05718e-014	-1.4314e-014	-4.26848e-014	-3.64934e-014	-3.21231e-014	-2.91861e-014	-2.32888e-014	-1.64381e-014	-2.01855e-014	8.67948e-015	1.00357e-014	4.58249e-015	-2.29766e-014	-2.72087e-014	-3.56487e-014	-2.13357e-014	-4.14624e-014	-2.28348e-014	-1.80502e-014	-2.04132e-014	-3.2425e-014
-1.17246e-014	-2.02708e-014	9.30994e-015	7.83871e-015	-1.08286e-014	-1.46749e-014	-4.31575e-014	-3.65687e-014	-3.24809e-014	-2.93041e-014	-2.34916e-014	-1.63263e-014	-1.99226e-014	8.48971e-015	9.86034e-015	3.81826e-015	-2.30104e-014	-2.73025e-014	-3.59612e-014	-2.08674e-014	-4.14797e-014	-2.24244e-014	-1.78426e-014	-2.01146e-014	-3.21812e-014
-1.16909e-014	-1.98994e-014	9.18542e-015	7.43111e-015	-1.1046e-014	-1.50065e-014	-4.36029e-014	-3.65997e-014	-3.28326e-014	-2.94029e-014	-2.36984e-014	-1.62139e-014	-1.96415e-014	8.30575e-015	9.69355e-015	3.05828e-015	-2.29941e-014	-2.73754e-014	-3.62338e-014	-2.03961e-014	-4.14691e-014	-2.19918e-014	-1.7631e-014	-1.98109e-014	-3.19328e-014
-1.16573e-014	-1.94836e-014	9.06712e-015	7.01009e-015	-1.12236e-014	-1.53093e-014	-4.40205e-014	-3.65878e-014	-3.31776e-014	-2.94819e-014	-2.39089e-014	-1.61017e-014	-1.9345e-014	8.12806e-015	9.53621e-015	2.30746e-015	-2.29274e-014	-2.74268e-014	-3.64667e-014	-1.99247e-014	-4.14311e-014	-2.15401e-014	-1.74174e-014	-1.95031e-014	-3.16827e-014
-1.16238e-014	-1.90274e-014	8.95657e-015	6.57836e-015	-1.13619e-014	-1.5584e-014	-4.44096e-014	-3.65352e-014	-3.35152e-014	-2.95417e-014	-2.41227e-014	-1.59906e-014	-1.90366e-014	7.95748e-015	9.38954e-015	1.56998e-015	-2.28102e-014	-2.74558e-014	-3.66601e-014	-1.94556e-014	-4.13668e-014	-2.10721e-014	-1.72034e-014	-1.91912e-014	-3.14334e-014
-1.15907e-014	-1.8534e-014	8.85491e-015	6.13814e-015	-1.14614e-014	-1.58314e-014	-4.47704e-014	-3.6444e-014	-3.38455e-014	-2.95824e-014	-2.43387e-014	-1.58822e-014	-1.87193e-014	7.79454e-015	9.25398e-015	8.49834e-016	-2.26439e-014	-2.74624e-014	-3.68151e-014	-1.89911e-014	-4.12776e-014	-2.05909e-014	-1.69902e-014	-1.88761e-014	-3.11875e-014
-1.15581e-014	-1.80068e-014	8.7636e-015	5.69185e-015	-1.15227e-014	-1.60527e-014	-4.51032e-014	-3.63165e-014	-3.41675e-014	-2.96043e-014	-2.45563e-014	-1.57769e-014	-1.83961e-014	7.63914e-015	9.13041e-015	1.51379e-016	-2.24296e-014	-2.74468e-014	-3.69323e-014	-1.8534e-014	-4.11648e-014	-2.00998e-014	-1.67794e-014	-1.85585e-014	-3.09473e-014
-1.15262e-014	-1.74498e-014	8.68377e-015	5.24207e-015	-1.15474e-014	-1.62491e-014	-4.54089e-014	-3.6156e-014	-3.4481e-014	-2.96078e-014	-2.47746e-014	-1.56757e-014	-1.80692e-014	7.49225e-015	9.01924e-015	-5.20597e-016	-2.21684e-014	-2.74092e-014	-3.70128e-014	-1.80863e-014	-4.10299e-014	-1.96024e-014	-1.65721e-014	-1.82388e-014	-3.07151e-014
-1.14941e-014	-1.68681e-014	8.61626e-015	4.79087e-015	-1.1537e-014	-1.64227e-014	-4.56884e-014	-3.59652e-014	-3.47852e-014	-2.95937e-014	-2.49922e-014	-1.55791e-014	-1.77418e-014	7.35429e-015	8.92127e-015	-1.16237e-015	-2.18629e-014	-2.73497e-014	-3.70576e-014	-1.76509e-014	-4.08749e-014	-1.91013e-014	-1.637e-014	-1.79184e-014	-3.04923e-014
-1.1462e-014	-1.62668e-014	8.56235e-015	4.34017e-015	-1.14935e-014	-1.65751e-014	-4.59422e-014	-3.5748e-014	-3.50797e-014	-2.9563e-014	-2.52077e-014	-1.54882e-014	-1.74158e-014	7.22518e-015	8.83733e-015	-1.77045e-015	-2.15164e-014	-2.72684e-014	-3.70682e-014	-1.72298e-014	-4.07013e-014	-1.85998e-014	-1.61737e-014	-1.75976e-014	-3.02808e-014
-1.14304e-014	-1.565e-014	8.52223e-015	3.8924e-015	-1.1419e-014	-1.67088e-014	-4.61717e-014	-3.55084e-014	-3.53634e-014	-2.95164e-014	-2.54202e-014	-1.54038e-014	-1.70936e-014	7.10476e-015	8.76763e-015	-2.34164e-015	-2.11315e-014	-2.71657e-014	-3.70469e-014	-1.68247e-014	-4.05107e-014	-1.81014e-014	-1.59839e-014	-1.72774e-014	-3.00815e-014
-1.13993e-014	-1.5023e-014	8.4959e-015	3.44909e-015	-1.13169e-014	-1.68263e-014	-4.63789e-014	-3.52513e-014	-3.56364e-014	-2.94544e-014	-2.56286e-014	-1.53261e-014	-1.67774e-014	6.99179e-015	8.71245e-015	-2.87269e-015	-2.07113e-014	-2.70421e-014	-3.69963e-014	-1.64369e-014	-4.03055e-014	-1.76094e-014	-1.5801e-014	-1.69587e-014	-2.98953e-014
-1.13684e-014	-1.43912e-014	8.48249e-015	3.0109e-015	-1.11896e-014	-1.69302e-014	-4.65656e-014	-3.49805e-014	-3.58984e-014	-2.93786e-014	-2.58318e-014	-1.5255e-014	-1.64688e-014	6.88622e-015	8.67234e-015	-3.36058e-015	-2.02593e-014	-2.68987e-014	-3.69186e-014	-1.6068e-014	-4.00879e-014	-1.71272e-014	-1.56253e-014	-1.66421e-014	-2.97234e-014
-1.13377e-014	-1.37592e-014	8.48165e-015	2.57975e-015	-1.10398e-014	-1.70233e-014	-4.67338e-014	-3.47011e-014	-3.61484e-014	-2.92902e-014	-2.60283e-014	-1.5191e-014	-1.617e-014	6.78768e-015	8.6473e-015	-3.80329e-015	-1.97796e-014	-2.67364e-014	-3.6816e-014	-1.57193e-014	-3.98595e-014	-1.6658e-014	-1.5457e-014	-1.6329e-014	-2.95662e-014
-1.13067e-014	-1.31322e-014	8.49253e-015	2.15754e-015	-1.08704e-014	-1.71081e-014	-4.6886e-014	-3.4418e-014	-3.63865e-014	-2.919e-014	-2.62168e-014	-1.51345e-014	-1.58819e-014	6.69499e-015	8.63673e-015	-4.19885e-015	-1.92759e-014	-2.65563e-014	-3.66915e-014	-1.53916e-014	-3.9622e-014	-1.62047e-014	-1.5295e-014	-1.60201e-014	-2.94235e-014
-1.12751e-014	-1.25153e-014	8.51391e-015	1.74505e-015	-1.06844e-014	-1.71878e-014	-4.70243e-014	-3.41361e-014	-3.66119e-014	-2.90788e-014	-2.63959e-014	-1.50856e-014	-1.56046e-014	6.60782e-015	8.63978e-015	-4.54614e-015	-1.87525e-014	-2.63596e-014	-3.65483e-014	-1.50852e-014	-3.93772e-014	-1.577e-014	-1.51395e-014	-1.5716e-014	-2.92954e-014
-1.12425e-014	-1.1913e-014	8.54419e-015	1.34285e-015	-1.04854e-014	-1.72648e-014	-4.71506e-014	-3.38603e-014	-3.68241e-014	-2.89579e-014	-2.65647e-014	-1.5044e-014	-1.53394e-014	6.52455e-015	8.65618e-015	-4.84335e-015	-1.82137e-014	-2.61474e-014	-3.63888e-014	-1.47999e-014	-3.91272e-014	-1.53567e-014	-1.49902e-014	-1.54182e-014	-2.91808e-014
-1.12086e-014	-1.13301e-014	8.58092e-015	9.51505e-016	-1.02767e-014	-1.73421e-014	-4.72684e-014	-3.35959e-014	-3.7022e-014	-2.8829e-014	-2.67221e-014	-1.50096e-014	-1.5087e-014	6.44398e-015	8.68554e-015	-5.08951e-015	-1.76643e-014	-2.59212e-014	-3.62163e-014	-1.45358e-014	-3.8874e-014	-1.49667e-014	-1.48459e-014	-1.51271e-014	-2.90797e-014
-1.11734e-014	-1.07705e-014	8.62245e-015	5.70942e-016	-1.00618e-014	-1.74227e-014	-4.73804e-014	-3.33485e-014	-3.72058e-014	-2.8693e-014	-2.68667e-014	-1.49826e-014	-1.4848e-014	6.36523e-015	8.72704e-015	-5.28425e-015	-1.71084e-014	-2.56831e-014	-3.60335e-014	-1.42929e-014	-3.86192e-014	-1.46027e-014	-1.47064e-014	-1.48437e-014	-2.8992e-014
-1.11362e-014	-1.02381e-014	8.66678e-015	2.00949e-016	-9.84405e-015	-1.75088e-014	-4.74898e-014	-3.3123e-014	-3.73753e-014	-2.85513e-014	-2.69976e-014	-1.4963e-014	-1.46222e-014	6.28738e-015	8.77977e-015	-5.42725e-015	-1.65501e-014	-2.54347e-014	-3.58433e-014	-1.407e-014	-3.8365e-014	-1.42666e-014	-1.45706e-014	-1.45692e-014	-2.89164e-014
-1.10973e-014	-9.73624e-015	8.71153e-015	-1.58805e-016	-9.62729e-015	-1.7603e-014	-4.76007e-014	-3.29238e-014	-3.75307e-014	-2.84052e-014	-2.71145e-014	-1.49505e-014	-1.44092e-014	6.20873e-015	8.8425e-015	-5.51873e-015	-1.59933e-014	-2.51776e-014	-3.56487e-014	-1.38662e-014	-3.81125e-014	-1.39604e-014	-1.44382e-014	-1.43045e-014	-2.8852e-014
-1.10568e-014	-9.26846e-015	8.75367e-015	-5.08478e-016	-9.41489e-015	-1.77075e-014	-4.77152e-014	-3.27557e-014	-3.76724e-014	-2.82554e-014	-2.72163e-014	-1.49448e-014	-1.42077e-014	6.12821e-015	8.91341e-015	-5.55955e-015	-1.5442e-014	-2.49142e-014	-3.54526e-014	-1.36807e-014	-3.78643e-014	-1.36854e-014	-1.43077e-014	-1.40501e-014	-2.87973e-014
-1.1014e-014	-8.83805e-015	8.79031e-015	-8.48517e-016	-9.20985e-015	-1.7824e-014	-4.78357e-014	-3.26231e-014	-3.77997e-014	-2.81035e-014	-2.73019e-014	-1.49457e-014	-1.40171e-014	6.04486e-015	8.99146e-015	-5.55126e-015	-1.48991e-014	-2.46462e-014	-3.52571e-014	-1.35122e-014	-3.76223e-014	-1.34434e-014	-1.41785e-014	-1.38066e-014	-2.87507e-014
-1.09685e-014	-8.44728e-015	8.81844e-015	-1.17944e-015	-9.01653e-015	-1.79548e-014	-4.79649e-014	-3.25301e-014	-3.79126e-014	-2.79503e-014	-2.73712e-014	-1.49527e-014	-1.38364e-014	5.9567e-015	9.07489e-015	-5.4955e-015	-1.43683e-014	-2.43759e-014	-3.50645e-014	-1.33591e-014	-3.7388e-014	-1.32348e-014	-1.40498e-014	-1.35758e-014	-2.87107e-014
-1.09204e-014	-8.09739e-015	8.8354e-015	-1.50191e-015	-8.83788e-015	-1.81012e-014	-4.81057e-014	-3.24802e-014	-3.80108e-014	-2.7797e-014	-2.74242e-014	-1.49659e-014	-1.36644e-014	5.86275e-015	9.16215e-015	-5.39429e-015	-1.38532e-014	-2.41043e-014	-3.48764e-014	-1.32203e-014	-3.71633e-014	-1.30598e-014	-1.39198e-014	-1.33581e-014	-2.86759e-014
-1.08697e-014	-7.79043e-015	8.8382e-015	-1.81729e-015	-8.67633e-015	-1.82644e-014	-4.8261e-014	-3.24766e-014	-3.80945e-014	-2.76446e-014	-2.74611e-014	-1.49851e-014	-1.35003e-014	5.76186e-015	9.25142e-015	-5.24899e-015	-1.33567e-014	-2.38336e-014	-3.46952e-014	-1.30948e-014	-3.69496e-014	-1.2919e-014	-1.37882e-014	-1.31545e-014	-2.86444e-014
-1.08161e-014	-7.52703e-015	8.82368e-015	-2.12627e-015	-8.53452e-015	-1.8445e-014	-4.84326e-014	-3.2522e-014	-3.81639e-014	-2.74945e-014	-2.74819e-014	-1.50099e-014	-1.33425e-014	5.65369e-015	9.3411e-015	-5.06266e-015	-1.28812e-014	-2.35656e-014	-3.45222e-014	-1.29804e-014	-3.6748e-014	-1.28125e-014	-1.36538e-014	-1.29649e-014	-2.86144e-014
-1.07591e-014	-7.30816e-015	8.78921e-015	-2.42987e-015	-8.41468e-015	-1.86437e-014	-4.86229e-014	-3.26184e-014	-3.82187e-014	-2.73476e-014	-2.74867e-014	-1.50395e-014	-1.31902e-014	5.53762e-015	9.42941e-015	-4.83897e-015	-1.24289e-014	-2.33019e-014	-3.4359e-014	-1.28753e-014	-3.65598e-014	-1.27405e-014	-1.35164e-014	-1.27899e-014	-2.85847e-014
-1.06994e-014	-7.13348e-015	8.73175e-015	-2.72849e-015	-8.31868e-015	-1.88606e-014	-4.88336e-014	-3.27662e-014	-3.82591e-014	-2.72046e-014	-2.74763e-014	-1.50739e-014	-1.30412e-014	5.4129e-015	9.51479e-015	-4.58082e-015	-1.2002e-014	-2.30439e-014	-3.42063e-014	-1.27775e-014	-3.63863e-014	-1.27022e-014	-1.33754e-014	-1.26301e-014	-2.85538e-014
-1.06367e-014	-7.00279e-015	8.64986e-015	-3.02362e-015	-8.24812e-015	-1.90955e-014	-4.90665e-014	-3.29665e-014	-3.82867e-014	-2.70671e-014	-2.7451e-014	-1.5113e-014	-1.28945e-014	5.27908e-015	9.59554e-015	-4.29115e-015	-1.16014e-014	-2.27935e-014	-3.40653e-014	-1.26852e-014	-3.62286e-014	-1.26969e-014	-1.32305e-014	-1.24855e-014	-2.85197e-014
-1.05707e-014	-6.91526e-015	8.54194e-015	-3.31584e-015	-8.20453e-015	-1.93489e-014	-4.93228e-014	-3.32192e-014	-3.83011e-014	-2.69364e-014	-2.74119e-014	-1.51569e-014	-1.2749e-014	5.13543e-015	9.67041e-015	-3.97321e-015	-1.12275e-014	-2.25522e-014	-3.39367e-014	-1.25966e-014	-3.60878e-014	-1.2723e-014	-1.30819e-014	-1.23566e-014	-2.8482e-014
-1.05019e-014	-6.86954e-015	8.40569e-015	-3.60577e-015	-8.18929e-015	-1.96187e-014	-4.9603e-014	-3.35242e-014	-3.83029e-014	-2.68131e-014	-2.73593e-014	-1.52053e-014	-1.26041e-014	4.98236e-015	9.73801e-015	-3.63088e-015	-1.08814e-014	-2.23218e-014	-3.38215e-014	-1.25098e-014	-3.59644e-014	-1.27793e-014	-1.29296e-014	-1.22438e-014	-2.84397e-014
-1.04307e-014	-6.86464e-015	8.24086e-015	-3.89356e-015	-8.20355e-015	-1.99047e-014	-4.9908e-014	-3.38806e-014	-3.82922e-014	-2.66982e-014	-2.72949e-014	-1.52583e-014	-1.24584e-014	4.8196e-015	9.797e-015	-3.26807e-015	-1.05629e-014	-2.21026e-014	-3.37196e-014	-1.24228e-014	-3.58588e-014	-1.28643e-014	-1.27735e-014	-1.21473e-014	-2.83915e-014
-1.03568e-014	-6.89824e-015	8.04578e-015	-4.17949e-015	-8.2483e-015	-2.02059e-014	-5.02376e-014	-3.42869e-014	-3.82696e-014	-2.65931e-014	-2.72205e-014	-1.5316e-014	-1.23113e-014	4.64693e-015	9.84588e-015	-2.88861e-015	-1.02718e-014	-2.18954e-014	-3.3631e-014	-1.23346e-014	-3.57711e-014	-1.29759e-014	-1.26146e-014	-1.20667e-014	-2.8337e-014
-1.02804e-014	-6.96849e-015	7.81994e-015	-4.46353e-015	-8.32367e-015	-2.05207e-014	-5.05911e-014	-3.47412e-014	-3.82368e-014	-2.64984e-014	-2.71372e-014	-1.53781e-014	-1.21621e-014	4.46535e-015	9.88286e-015	-2.49664e-015	-1.00085e-014	-2.17016e-014	-3.35557e-014	-1.22432e-014	-3.57024e-014	-1.3112e-014	-1.24533e-014	-1.20023e-014	-2.82755e-014
-1.02015e-014	-7.07324e-015	7.56321e-015	-4.74581e-015	-8.42906e-015	-2.0847e-014	-5.09676e-014	-3.52404e-014	-3.81956e-014	-2.64148e-014	-2.70465e-014	-1.5445e-014	-1.201e-014	4.27568e-015	9.90726e-015	-2.09563e-015	-9.77247e-015	-2.15224e-014	-3.34929e-014	-1.21471e-014	-3.56525e-014	-1.32709e-014	-1.22907e-014	-1.1954e-014	-2.8207e-014
-1.01197e-014	-7.20958e-015	7.27659e-015	-5.02541e-015	-8.56465e-015	-2.1183e-014	-5.13664e-014	-3.57819e-014	-3.81475e-014	-2.63431e-014	-2.69505e-014	-1.55171e-014	-1.1855e-014	4.07858e-015	9.91811e-015	-1.68922e-015	-9.56212e-015	-2.13583e-014	-3.34427e-014	-1.20457e-014	-3.56215e-014	-1.34495e-014	-1.21278e-014	-1.19221e-014	-2.81313e-014
-1.00358e-014	-7.37456e-015	6.96034e-015	-5.30202e-015	-8.7292e-015	-2.15269e-014	-5.17864e-014	-3.63627e-014	-3.80941e-014	-2.62841e-014	-2.68509e-014	-1.55944e-014	-1.16969e-014	3.87598e-015	9.91414e-015	-1.28118e-015	-9.37626e-015	-2.12095e-014	-3.34048e-014	-1.19386e-014	-3.5609e-014	-1.3646e-014	-1.19657e-014	-1.19066e-014	-2.80485e-014
-9.95052e-015	-7.56542e-015	6.6166e-015	-5.57524e-015	-8.92196e-015	-2.18764e-014	-5.22256e-014	-3.69789e-014	-3.80364e-014	-2.62388e-014	-2.67493e-014	-1.56775e-014	-1.15359e-014	3.66972e-015	9.89504e-015	-8.74493e-016	-9.21377e-015	-2.10758e-014	-3.3379e-014	-1.18243e-014	-3.5615e-014	-1.38575e-014	-1.18053e-014	-1.19066e-014	-2.79587e-014
-9.86398e-015	-7.77817e-015	6.24744e-015	-5.84374e-015	-9.14144e-015	-2.22296e-014	-5.26818e-014	-3.76264e-014	-3.79764e-014	-2.62079e-014	-2.66475e-014	-1.57666e-014	-1.13725e-014	3.46133e-015	9.86077e-015	-4.7239e-016	-9.07253e-015	-2.09575e-014	-3.33648e-014	-1.17029e-014	-3.56394e-014	-1.40816e-014	-1.1648e-014	-1.19218e-014	-2.78625e-014
-9.77631e-015	-8.00959e-015	5.85504e-015	-6.10553e-015	-9.38587e-015	-2.25847e-014	-5.31529e-014	-3.83003e-014	-3.79156e-014	-2.61921e-014	-2.65472e-014	-1.58623e-014	-1.12072e-014	3.25257e-015	9.81193e-015	-7.82021e-017	-8.95069e-015	-2.08545e-014	-3.33619e-014	-1.15743e-014	-3.56823e-014	-1.4316e-014	-1.14956e-014	-1.19518e-014	-2.7761e-014
-9.68787e-015	-8.25666e-015	5.44224e-015	-6.35947e-015	-9.65341e-015	-2.29395e-014	-5.3636e-014	-3.89955e-014	-3.78553e-014	-2.61921e-014	-2.64503e-014	-1.59645e-014	-1.10403e-014	3.045e-015	9.74839e-015	3.05639e-016	-8.84632e-015	-2.07668e-014	-3.33693e-014	-1.14386e-014	-3.57425e-014	-1.45579e-014	-1.13493e-014	-1.19965e-014	-2.76558e-014
-9.59915e-015	-8.51615e-015	5.01175e-015	-6.60361e-015	-9.94168e-015	-2.32912e-014	-5.4128e-014	-3.97069e-014	-3.77976e-014	-2.62085e-014	-2.63582e-014	-1.60737e-014	-1.08733e-014	2.84122e-015	9.67077e-015	6.77131e-016	-8.75759e-015	-2.06934e-014	-3.33861e-014	-1.12967e-014	-3.58189e-014	-1.48051e-014	-1.12107e-014	-1.20554e-014	-2.75474e-014
-9.51045e-015	-8.78465e-015	4.568e-015	-6.8359e-015	-1.02487e-014	-2.36377e-014	-5.46259e-014	-4.04286e-014	-3.77442e-014	-2.62413e-014	-2.62732e-014	-1.61911e-014	-1.07074e-014	2.64342e-015	9.57986e-015	1.03426e-015	-8.68226e-015	-2.06337e-014	-3.34114e-014	-1.11492e-014	-3.59104e-014	-1.5055e-014	-1.10811e-014	-1.21278e-014	-2.74373e-014
-9.4223e-015	-9.05847e-015	4.11459e-015	-7.05336e-015	-1.05722e-014	-2.39775e-014	-5.51263e-014	-4.11551e-014	-3.7696e-014	-2.62913e-014	-2.61963e-014	-1.63168e-014	-1.05443e-014	2.45445e-015	9.47667e-015	1.37469e-015	-8.61783e-015	-2.05875e-014	-3.34449e-014	-1.09968e-014	-3.60165e-014	-1.53053e-014	-1.09618e-014	-1.22127e-014	-2.73276e-014
-9.33476e-015	-9.33377e-015	3.65588e-015	-7.25388e-015	-1.09088e-014	-2.43083e-014	-5.56267e-014	-4.18803e-014	-3.76551e-014	-2.63587e-014	-2.61294e-014	-1.64508e-014	-1.03865e-014	2.27736e-015	9.36276e-015	1.69694e-015	-8.56204e-015	-2.05538e-014	-3.34855e-014	-1.08406e-014	-3.61362e-014	-1.55538e-014	-1.0854e-014	-1.23096e-014	-2.72198e-014
-9.24787e-015	-9.60783e-015	3.19604e-015	-7.43498e-015	-1.12557e-014	-2.46284e-014	-5.61233e-014	-4.25985e-014	-3.76237e-014	-2.64433e-014	-2.60732e-014	-1.65933e-014	-1.02358e-014	2.11483e-015	9.23941e-015	2.00105e-015	-8.51345e-015	-2.05313e-014	-3.35324e-014	-1.06811e-014	-3.62682e-014	-1.57978e-014	-1.07588e-014	-1.24173e-014	-2.71157e-014
-9.16223e-015	-9.87798e-015	2.74043e-015	-7.59517e-015	-1.16092e-014	-2.49354e-014	-5.66127e-014	-4.3304e-014	-3.7603e-014	-2.65456e-014	-2.60293e-014	-1.67448e-014	-1.00945e-014	1.9691e-015	9.10838e-015	2.28671e-015	-8.46989e-015	-2.05196e-014	-3.35861e-014	-1.05201e-014	-3.64105e-014	-1.6035e-014	-1.06777e-014	-1.25353e-014	-2.70164e-014
-9.07814e-015	-1.01413e-014	2.29329e-015	-7.7318e-015	-1.19665e-014	-2.52281e-014	-5.70916e-014	-4.39917e-014	-3.75946e-014	-2.66651e-014	-2.59984e-014	-1.69058e-014	-9.96459e-015	1.84291e-015	8.97133e-015	2.55304e-015	-8.42961e-015	-2.05175e-014	-3.36469e-014	-1.03588e-014	-3.65623e-014	-1.62636e-014	-1.06109e-014	-1.26631e-014	-2.69241e-014
-8.99622e-015	-1.03943e-014	1.85959e-015	-7.84298e-015	-1.23252e-014	-2.55049e-014	-5.75559e-014	-4.4657e-014	-3.76002e-014	-2.68018e-014	-2.59815e-014	-1.70767e-014	-9.84865e-015	1.73858e-015	8.83014e-015	2.80031e-015	-8.39057e-015	-2.05236e-014	-3.37139e-014	-1.01986e-014	-3.67221e-014	-1.64818e-014	-1.05589e-014	-1.28003e-014	-2.68405e-014
-8.91764e-015	-1.06341e-014	1.44403e-015	-7.92627e-015	-1.2682e-014	-2.57645e-014	-5.80024e-014	-4.52944e-014	-3.76208e-014	-2.6955e-014	-2.5979e-014	-1.72574e-014	-9.74959e-015	1.6584e-015	8.68686e-015	3.02906e-015	-8.35086e-015	-2.05365e-014	-3.37867e-014	-1.00409e-014	-3.68874e-014	-1.6688e-014	-1.05221e-014	-1.29467e-014	-2.67673e-014
-8.84225e-015	-1.08585e-014	1.05106e-015	-7.97991e-015	-1.30348e-014	-2.60062e-014	-5.8428e-014	-4.58987e-014	-3.76578e-014	-2.71242e-014	-2.59914e-014	-1.74476e-014	-9.66934e-015	1.60454e-015	8.54335e-015	3.24019e-015	-8.30946e-015	-2.05551e-014	-3.38652e-014	-9.88725e-015	-3.70569e-014	-1.68802e-014	-1.05012e-014	-1.31012e-014	-2.67067e-014
-8.77009e-015	-1.10658e-014	6.84937e-016	-8.00193e-015	-1.33804e-014	-2.62285e-014	-5.88303e-014	-4.6466e-014	-3.77129e-014	-2.73086e-014	-2.60187e-014	-1.76468e-014	-9.60959e-015	1.5795e-015	8.40193e-015	3.43474e-015	-8.26495e-015	-2.05786e-014	-3.39494e-014	-9.74015e-015	-3.72288e-014	-1.70575e-014	-1.04958e-014	-1.32631e-014	-2.66606e-014
-8.70208e-015	-1.12543e-014	3.50344e-016	-7.99036e-015	-1.3716e-014	-2.64316e-014	-5.92067e-014	-4.69919e-014	-3.77869e-014	-2.75084e-014	-2.60609e-014	-1.78546e-014	-9.5726e-015	1.58471e-015	8.26518e-015	3.61376e-015	-8.21596e-015	-2.06051e-014	-3.40391e-014	-9.60135e-015	-3.74008e-014	-1.72188e-014	-1.05057e-014	-1.34312e-014	-2.66305e-014
-8.63834e-015	-1.14219e-014	5.08996e-017	-7.94415e-015	-1.40394e-014	-2.66148e-014	-5.9555e-014	-4.7473e-014	-3.78804e-014	-2.77219e-014	-2.6118e-014	-1.80701e-014	-9.56109e-015	1.62219e-015	8.13556e-015	3.7796e-015	-8.16215e-015	-2.06331e-014	-3.4134e-014	-9.47229e-015	-3.7571e-014	-1.73636e-014	-1.05308e-014	-1.36045e-014	-2.66174e-014
-8.57926e-015	-1.15673e-014	-2.09474e-016	-7.86183e-015	-1.43484e-014	-2.67781e-014	-5.98731e-014	-4.79062e-014	-3.79944e-014	-2.79481e-014	-2.61891e-014	-1.82929e-014	-9.57649e-015	1.69235e-015	8.0151e-015	3.93403e-015	-8.10286e-015	-2.06613e-014	-3.42344e-014	-9.35478e-015	-3.77381e-014	-1.74912e-014	-1.05703e-014	-1.37827e-014	-2.66226e-014
-8.5246e-015	-1.16894e-014	-4.27307e-016	-7.74219e-015	-1.46407e-014	-2.69217e-014	-6.01594e-014	-4.82889e-014	-3.81292e-014	-2.81862e-014	-2.62741e-014	-1.85218e-014	-9.62039e-015	1.79686e-015	7.90544e-015	4.07889e-015	-8.0378e-015	-2.06877e-014	-3.43406e-014	-9.24992e-015	-3.79002e-014	-1.76015e-014	-1.0623e-014	-1.39648e-014	-2.66475e-014
-8.47517e-015	-1.17875e-014	-5.99638e-016	-7.58428e-015	-1.49145e-014	-2.70462e-014	-6.04121e-014	-4.86191e-014	-3.82852e-014	-2.8434e-014	-2.63725e-014	-1.87564e-014	-9.69401e-015	1.93739e-015	7.80906e-015	4.21702e-015	-7.96638e-015	-2.071e-014	-3.44522e-014	-9.15909e-015	-3.80555e-014	-1.76941e-014	-1.06878e-014	-1.41499e-014	-2.6692e-014
-8.43091e-015	-1.18608e-014	-7.24153e-016	-7.38801e-015	-1.51681e-014	-2.71518e-014	-6.06312e-014	-4.88956e-014	-3.84626e-014	-2.86901e-014	-2.64834e-014	-1.89949e-014	-9.7988e-015	2.11394e-015	7.7277e-015	4.35014e-015	-7.88873e-015	-2.07265e-014	-3.45697e-014	-9.0837e-015	-3.8202e-014	-1.77688e-014	-1.07631e-014	-1.43372e-014	-2.67569e-014
-8.39221e-015	-1.1908e-014	-7.99467e-016	-7.15307e-015	-1.54004e-014	-2.72383e-014	-6.08164e-014	-4.91176e-014	-3.86612e-014	-2.89531e-014	-2.66055e-014	-1.92357e-014	-9.93539e-015	2.32689e-015	7.6631e-015	4.48071e-015	-7.80461e-015	-2.07361e-014	-3.46916e-014	-9.02449e-015	-3.83387e-014	-1.78251e-014	-1.08473e-014	-1.45258e-014	-2.68427e-014
-8.35932e-015	-1.19291e-014	-8.23883e-016	-6.88003e-015	-1.56101e-014	-2.73065e-014	-6.09676e-014	-4.92844e-014	-3.88803e-014	-2.92208e-014	-2.67376e-014	-1.94781e-014	-1.0104e-014	2.57626e-015	7.61704e-015	4.61114e-015	-7.71403e-015	-2.07373e-014	-3.48181e-014	-8.98204e-015	-3.84637e-014	-1.78639e-014	-1.09384e-014	-1.47155e-014	-2.69493e-014
-8.33255e-015	-1.1925e-014	-7.96409e-016	-6.57029e-015	-1.57968e-014	-2.73572e-014	-6.10848e-014	-4.93955e-014	-3.91194e-014	-2.94914e-014	-2.68783e-014	-1.97202e-014	-1.03046e-014	2.86161e-015	7.59037e-015	4.74334e-015	-7.61835e-015	-2.07281e-014	-3.49485e-014	-8.9562e-015	-3.8575e-014	-1.78851e-014	-1.10349e-014	-1.49056e-014	-2.70766e-014
-8.31178e-015	-1.18959e-014	-7.16051e-016	-6.22541e-015	-1.59596e-014	-2.73915e-014	-6.11689e-014	-4.94519e-014	-3.93774e-014	-2.97631e-014	-2.70265e-014	-1.99604e-014	-1.05372e-014	3.18198e-015	7.58477e-015	4.87889e-015	-7.51808e-015	-2.07074e-014	-3.50827e-014	-8.94726e-015	-3.8671e-014	-1.78894e-014	-1.11347e-014	-1.50946e-014	-2.72237e-014
-8.29707e-015	-1.18416e-014	-5.83197e-016	-5.84663e-015	-1.60981e-014	-2.74104e-014	-6.12216e-014	-4.94545e-014	-3.96539e-014	-3.00331e-014	-2.71804e-014	-2.01965e-014	-1.08013e-014	3.53605e-015	7.60065e-015	5.01979e-015	-7.41487e-015	-2.06732e-014	-3.52202e-014	-8.95577e-015	-3.87505e-014	-1.78776e-014	-1.12359e-014	-1.52813e-014	-2.73898e-014
-8.28829e-015	-1.17624e-014	-3.98847e-016	-5.43566e-015	-1.62121e-014	-2.74152e-014	-6.12446e-014	-4.94048e-014	-3.99479e-014	-3.02991e-014	-2.73386e-014	-2.04268e-014	-1.10969e-014	3.92239e-015	7.63894e-015	5.16861e-015	-7.30893e-015	-2.06252e-014	-3.53602e-014	-8.98174e-015	-3.88124e-014	-1.78506e-014	-1.13362e-014	-1.54652e-014	-2.75748e-014
-8.28549e-015	-1.16595e-014	-1.64403e-016	-4.99512e-015	-1.63013e-014	-2.7407e-014	-6.12401e-014	-4.9305e-014	-4.02575e-014	-3.05589e-014	-2.74992e-014	-2.06502e-014	-1.14221e-014	4.33932e-015	7.69996e-015	5.32709e-015	-7.20143e-015	-2.05627e-014	-3.55015e-014	-9.02455e-015	-3.88556e-014	-1.78091e-014	-1.14337e-014	-1.56461e-014	-2.77775e-014
-8.28791e-015	-1.15338e-014	1.18388e-016	-4.52746e-015	-1.63661e-014	-2.73866e-014	-6.12101e-014	-4.91578e-014	-4.05812e-014	-3.08105e-014	-2.76605e-014	-2.08644e-014	-1.17744e-014	4.78474e-015	7.78408e-015	5.49641e-015	-7.09369e-015	-2.04841e-014	-3.56431e-014	-9.08367e-015	-3.8879e-014	-1.77537e-014	-1.15259e-014	-1.58226e-014	-2.79962e-014
-8.29496e-015	-1.13862e-014	4.46781e-016	-4.03497e-015	-1.64073e-014	-2.73555e-014	-6.11565e-014	-4.89657e-014	-4.09169e-014	-3.10518e-014	-2.78215e-014	-2.10673e-014	-1.21521e-014	5.25634e-015	7.89104e-015	5.67817e-015	-6.98692e-015	-2.03887e-014	-3.57835e-014	-9.15781e-015	-3.88822e-014	-1.76855e-014	-1.16113e-014	-1.59937e-014	-2.82296e-014
-8.3069e-015	-1.1218e-014	8.18137e-016	-3.52048e-015	-1.64252e-014	-2.7315e-014	-6.1083e-014	-4.87318e-014	-4.12625e-014	-3.12807e-014	-2.79802e-014	-2.12578e-014	-1.2553e-014	5.75106e-015	8.02059e-015	5.87352e-015	-6.88207e-015	-2.02756e-014	-3.5922e-014	-9.24612e-015	-3.88652e-014	-1.76057e-014	-1.1688e-014	-1.61587e-014	-2.84759e-014
-8.32325e-015	-1.10311e-014	1.22949e-015	-2.98751e-015	-1.6421e-014	-2.72658e-014	-6.09917e-014	-4.84596e-014	-4.16159e-014	-3.14944e-014	-2.81351e-014	-2.14336e-014	-1.29742e-014	6.26525e-015	8.17213e-015	6.08199e-015	-6.78105e-015	-2.01434e-014	-3.60566e-014	-9.34706e-015	-3.88273e-014	-1.75147e-014	-1.17537e-014	-1.63164e-014	-2.87334e-014
-8.34306e-015	-1.0827e-014	1.67635e-015	-2.43973e-015	-1.63954e-014	-2.721e-014	-6.08858e-014	-4.81526e-014	-4.19751e-014	-3.16911e-014	-2.82851e-014	-2.15933e-014	-1.34129e-014	6.79601e-015	8.34439e-015	6.30402e-015	-6.68518e-015	-1.99915e-014	-3.6186e-014	-9.45922e-015	-3.87683e-014	-1.74135e-014	-1.18073e-014	-1.64661e-014	-2.89999e-014
-8.36549e-015	-1.06076e-014	2.15434e-015	-1.8809e-015	-1.63498e-014	-2.71479e-014	-6.07684e-014	-4.78147e-014	-4.23375e-014	-3.18693e-014	-2.84292e-014	-2.17346e-014	-1.3866e-014	7.34002e-015	8.53663e-015	6.54001e-015	-6.59587e-015	-1.98197e-014	-3.63084e-014	-9.58046e-015	-3.86881e-014	-1.7303e-014	-1.18473e-014	-1.6607e-014	-2.92725e-014
-8.39039e-015	-1.03752e-014	2.659e-015	-1.31465e-015	-1.62855e-014	-2.70807e-014	-6.0643e-014	-4.74496e-014	-4.27006e-014	-3.20271e-014	-2.85662e-014	-2.18558e-014	-1.43295e-014	7.89274e-015	8.74718e-015	6.78878e-015	-6.5145e-015	-1.9628e-014	-3.64215e-014	-9.70902e-015	-3.8587e-014	-1.7184e-014	-1.1872e-014	-1.67385e-014	-2.95491e-014
-8.41763e-015	-1.01311e-014	3.18587e-015	-7.44959e-016	-1.6204e-014	-2.70094e-014	-6.05125e-014	-4.70605e-014	-4.30622e-014	-3.21624e-014	-2.8695e-014	-2.19556e-014	-1.47994e-014	8.45148e-015	8.97474e-015	7.04918e-015	-6.44294e-015	-1.9416e-014	-3.65237e-014	-9.84274e-015	-3.84657e-014	-1.70576e-014	-1.18807e-014	-1.68594e-014	-2.98279e-014
-8.44648e-015	-9.87796e-015	3.72987e-015	-1.75196e-016	-1.61063e-014	-2.69351e-014	-6.03799e-014	-4.66516e-014	-4.34194e-014	-3.2274e-014	-2.88139e-014	-2.20334e-014	-1.52716e-014	9.01222e-015	9.21705e-015	7.32026e-015	-6.38203e-015	-1.91833e-014	-3.66133e-014	-9.97951e-015	-3.83243e-014	-1.69246e-014	-1.18724e-014	-1.69685e-014	-3.01061e-014
-8.47663e-015	-9.61775e-015	4.28593e-015	3.91061e-016	-1.59938e-014	-2.68582e-014	-6.02485e-014	-4.62265e-014	-4.37696e-014	-3.23609e-014	-2.89221e-014	-2.20877e-014	-1.57423e-014	9.57134e-015	9.4729e-015	7.60074e-015	-6.3334e-015	-1.89307e-014	-3.66884e-014	-1.01172e-014	-3.81639e-014	-1.67855e-014	-1.1847e-014	-1.7065e-014	-3.03808e-014
-8.50715e-015	-9.35322e-015	4.84897e-015	9.5027e-016	-1.58678e-014	-2.67794e-014	-6.01203e-014	-4.57889e-014	-4.41102e-014	-3.24215e-014	-2.90196e-014	-2.21176e-014	-1.62081e-014	1.01253e-014	9.74024e-015	7.88923e-015	-6.29774e-015	-1.8659e-014	-3.67467e-014	-1.02528e-014	-3.79855e-014	-1.66409e-014	-1.18039e-014	-1.71482e-014	-3.06495e-014
-8.53678e-015	-9.08693e-015	5.41485e-015	1.49886e-015	-1.57292e-014	-2.66988e-014	-5.99978e-014	-4.53428e-014	-4.44381e-014	-3.24551e-014	-2.91057e-014	-2.21222e-014	-1.66648e-014	1.06705e-014	1.0017e-014	8.1832e-015	-6.27596e-015	-1.83688e-014	-3.6786e-014	-1.03839e-014	-3.77903e-014	-1.64922e-014	-1.17435e-014	-1.72172e-014	-3.09095e-014
-8.5649e-015	-8.82095e-015	5.9785e-015	2.03358e-015	-1.55791e-014	-2.66172e-014	-5.98831e-014	-4.48911e-014	-4.47503e-014	-3.2461e-014	-2.91798e-014	-2.21009e-014	-1.71085e-014	1.12035e-014	1.03007e-014	8.48066e-015	-6.26963e-015	-1.80613e-014	-3.68049e-014	-1.05088e-014	-3.75792e-014	-1.63395e-014	-1.16662e-014	-1.72711e-014	-3.11585e-014
-8.59108e-015	-8.55803e-015	6.53585e-015	2.55209e-015	-1.54179e-014	-2.65347e-014	-5.9778e-014	-4.44361e-014	-4.5044e-014	-3.24388e-014	-2.92411e-014	-2.2054e-014	-1.75348e-014	1.17205e-014	1.05891e-014	8.77877e-015	-6.27904e-015	-1.77373e-014	-3.68015e-014	-1.06259e-014	-3.73527e-014	-1.6183e-014	-1.15726e-014	-1.73091e-014	-3.13937e-014
-8.61453e-015	-8.30057e-015	7.08221e-015	3.05194e-015	-1.52466e-014	-2.64505e-014	-5.96837e-014	-4.39817e-014	-4.53166e-014	-3.23886e-014	-2.92897e-014	-2.1982e-014	-1.794e-014	1.22181e-014	1.08805e-014	9.07421e-015	-6.30501e-015	-1.73982e-014	-3.67743e-014	-1.07331e-014	-3.71123e-014	-1.60238e-014	-1.14632e-014	-1.73306e-014	-3.16125e-014
-8.63437e-015	-8.05063e-015	7.61352e-015	3.53073e-015	-1.50662e-014	-2.63647e-014	-5.96011e-014	-4.35305e-014	-4.55659e-014	-3.23098e-014	-2.93255e-014	-2.18851e-014	-1.83204e-014	1.26941e-014	1.11724e-014	9.36364e-015	-6.34864e-015	-1.70465e-014	-3.67212e-014	-1.08285e-014	-3.68589e-014	-1.58626e-014	-1.13388e-014	-1.73349e-014	-3.18129e-014
-8.65055e-015	-7.81079e-015	8.12618e-015	3.98586e-015	-1.48774e-014	-2.62774e-014	-5.95312e-014	-4.30853e-014	-4.57899e-014	-3.22032e-014	-2.93483e-014	-2.17637e-014	-1.86728e-014	1.31453e-014	1.14628e-014	9.64349e-015	-6.41047e-015	-1.66843e-014	-3.66407e-014	-1.09108e-014	-3.65942e-014	-1.5699e-014	-1.12009e-014	-1.73219e-014	-3.19934e-014
-8.6621e-015	-7.58342e-015	8.61626e-015	4.41507e-015	-1.468e-014	-2.61885e-014	-5.94737e-014	-4.26483e-014	-4.59856e-014	-3.20698e-014	-2.93581e-014	-2.16187e-014	-1.89937e-014	1.35687e-014	1.17498e-014	9.91059e-015	-6.49098e-015	-1.63138e-014	-3.65327e-014	-1.09784e-014	-3.63199e-014	-1.55333e-014	-1.10508e-014	-1.72909e-014	-3.21521e-014
-8.66889e-015	-7.37073e-015	9.08065e-015	4.81654e-015	-1.44739e-014	-2.60969e-014	-5.94286e-014	-4.22217e-014	-4.61503e-014	-3.19103e-014	-2.93552e-014	-2.1451e-014	-1.92808e-014	1.39622e-014	1.20311e-014	1.01621e-014	-6.59036e-015	-1.59376e-014	-3.63967e-014	-1.103e-014	-3.60368e-014	-1.53657e-014	-1.08902e-014	-1.7241e-014	-3.22869e-014
-8.67038e-015	-7.17538e-015	9.51674e-015	5.18943e-015	-1.42598e-014	-2.60022e-014	-5.93958e-014	-4.18065e-014	-4.62824e-014	-3.17254e-014	-2.93403e-014	-2.12623e-014	-1.95321e-014	1.43242e-014	1.23051e-014	1.03943e-014	-6.70888e-015	-1.55578e-014	-3.62321e-014	-1.1065e-014	-3.57474e-014	-1.51966e-014	-1.07209e-014	-1.71726e-014	-3.23965e-014
-8.66577e-015	-6.99892e-015	9.92239e-015	5.53223e-015	-1.40375e-014	-2.59036e-014	-5.93742e-014	-4.14042e-014	-4.63802e-014	-3.15172e-014	-2.93136e-014	-2.10541e-014	-1.9745e-014	1.46532e-014	1.25697e-014	1.06039e-014	-6.84655e-015	-1.51773e-014	-3.60383e-014	-1.10824e-014	-3.54534e-014	-1.5026e-014	-1.05443e-014	-1.7086e-014	-3.24796e-014
-8.65522e-015	-6.84312e-015	1.02959e-014	5.8452e-015	-1.38063e-014	-2.57998e-014	-5.93627e-014	-4.10156e-014	-4.64421e-014	-3.1287e-014	-2.92752e-014	-2.0828e-014	-1.99177e-014	1.49481e-014	1.28235e-014	1.07876e-014	-7.00333e-015	-1.47994e-014	-3.58152e-014	-1.10824e-014	-3.51555e-014	-1.48537e-014	-1.03621e-014	-1.69815e-014	-3.2535e-014
-8.63821e-015	-6.7097e-015	1.06354e-014	6.12835e-015	-1.35661e-014	-2.56906e-014	-5.93595e-014	-4.0641e-014	-4.64667e-014	-3.10363e-014	-2.92261e-014	-2.05857e-014	-2.00487e-014	1.52071e-014	1.30651e-014	1.09427e-014	-7.17938e-015	-1.44273e-014	-3.55634e-014	-1.10647e-014	-3.48554e-014	-1.46797e-014	-1.01763e-014	-1.68592e-014	-3.25627e-014
-8.61474e-015	-6.59987e-015	1.09402e-014	6.38167e-015	-1.33164e-014	-2.55754e-014	-5.93624e-014	-4.02811e-014	-4.64531e-014	-3.07673e-014	-2.91671e-014	-2.03289e-014	-2.0137e-014	1.54298e-014	1.32939e-014	1.10655e-014	-7.37482e-015	-1.40638e-014	-3.52829e-014	-1.10298e-014	-3.45547e-014	-1.45037e-014	-9.98834e-015	-1.67188e-014	-3.2562e-014
-8.58462e-015	-6.51476e-015	1.12102e-014	6.60542e-015	-1.30568e-014	-2.54531e-014	-5.93682e-014	-3.99354e-014	-4.64001e-014	-3.04817e-014	-2.90984e-014	-2.00603e-014	-2.01822e-014	1.56159e-014	1.35091e-014	1.11532e-014	-7.58939e-015	-1.37126e-014	-3.49751e-014	-1.09785e-014	-3.42545e-014	-1.43254e-014	-9.80071e-015	-1.65618e-014	-3.25326e-014
-8.54754e-015	-6.45481e-015	1.14455e-014	6.80065e-015	-1.27863e-014	-2.53229e-014	-5.9374e-014	-3.96037e-014	-4.63068e-014	-3.01816e-014	-2.90207e-014	-1.97819e-014	-2.01843e-014	1.57656e-014	1.37099e-014	1.12031e-014	-7.8231e-015	-1.33767e-014	-3.46411e-014	-1.09113e-014	-3.39562e-014	-1.41452e-014	-9.61512e-015	-1.63892e-014	-3.24745e-014
-8.50323e-015	-6.42077e-015	1.16469e-014	6.96858e-015	-1.25046e-014	-2.51839e-014	-5.9377e-014	-3.9285e-014	-4.61721e-014	-2.9869e-014	-2.89349e-014	-1.9496e-014	-2.01435e-014	1.58792e-014	1.38959e-014	1.12128e-014	-8.07583e-015	-1.306e-014	-3.42822e-014	-1.08291e-014	-3.36604e-014	-1.39629e-014	-9.43302e-015	-1.62016e-014	-3.23879e-014
-8.45172e-015	-6.41309e-015	1.18151e-014	7.11037e-015	-1.22105e-014	-2.50351e-014	-5.93735e-014	-3.89784e-014	-4.59965e-014	-2.95463e-014	-2.88415e-014	-1.92053e-014	-2.00609e-014	1.59573e-014	1.4067e-014	1.11812e-014	-8.34672e-015	-1.27654e-014	-3.39007e-014	-1.0733e-014	-3.33683e-014	-1.3778e-014	-9.25621e-015	-1.60001e-014	-3.22732e-014
-8.39343e-015	-6.43186e-015	1.19514e-014	7.22756e-015	-1.19032e-014	-2.48754e-014	-5.93603e-014	-3.86833e-014	-4.57798e-014	-2.9216e-014	-2.87408e-014	-1.8912e-014	-1.99373e-014	1.60005e-014	1.4223e-014	1.11069e-014	-8.63565e-015	-1.24958e-014	-3.34989e-014	-1.06248e-014	-3.30811e-014	-1.35906e-014	-9.08591e-015	-1.57866e-014	-3.21307e-014
-8.32854e-015	-6.47665e-015	1.2058e-014	7.32228e-015	-1.15821e-014	-2.47045e-014	-5.9333e-014	-3.83986e-014	-4.55226e-014	-2.88797e-014	-2.86329e-014	-1.86183e-014	-1.9774e-014	1.60106e-014	1.43639e-014	1.09879e-014	-8.94285e-015	-1.2255e-014	-3.30791e-014	-1.05059e-014	-3.27996e-014	-1.34002e-014	-8.92324e-015	-1.55625e-014	-3.19621e-014
-8.25643e-015	-6.54755e-015	1.21375e-014	7.39677e-015	-1.12464e-014	-2.45209e-014	-5.92882e-014	-3.81236e-014	-4.52251e-014	-2.85402e-014	-2.85187e-014	-1.83265e-014	-1.95732e-014	1.59889e-014	1.44904e-014	1.08233e-014	-9.26741e-015	-1.2046e-014	-3.26439e-014	-1.03781e-014	-3.25235e-014	-1.32071e-014	-8.76941e-015	-1.53294e-014	-3.1768e-014
-8.17707e-015	-6.64394e-015	1.21926e-014	7.45315e-015	-1.08958e-014	-2.43231e-014	-5.92223e-014	-3.7857e-014	-4.48885e-014	-2.81994e-014	-2.83991e-014	-1.80393e-014	-1.93373e-014	1.59373e-014	1.46037e-014	1.06129e-014	-9.60856e-015	-1.1872e-014	-3.21949e-014	-1.02437e-014	-3.22528e-014	-1.30111e-014	-8.62499e-015	-1.50891e-014	-3.15498e-014
-8.09183e-015	-6.76444e-015	1.22259e-014	7.49406e-015	-1.05295e-014	-2.41107e-014	-5.91313e-014	-3.75971e-014	-4.45137e-014	-2.78593e-014	-2.82741e-014	-1.77588e-014	-1.90689e-014	1.58576e-014	1.47047e-014	1.03566e-014	-9.96585e-015	-1.17361e-014	-3.17359e-014	-1.01045e-014	-3.19874e-014	-1.2812e-014	-8.49109e-015	-1.48436e-014	-3.13095e-014
-8.00081e-015	-6.90769e-015	1.224e-014	7.522e-015	-1.01471e-014	-2.38828e-014	-5.90109e-014	-3.73418e-014	-4.41026e-014	-2.75219e-014	-2.81438e-014	-1.74866e-014	-1.87704e-014	1.57522e-014	1.4794e-014	1.00552e-014	-1.03393e-014	-1.16405e-014	-3.1269e-014	-9.96276e-015	-3.17277e-014	-1.26099e-014	-8.3683e-015	-1.45952e-014	-3.10488e-014
-7.90425e-015	-7.07159e-015	1.2238e-014	7.53929e-015	-9.74769e-015	-2.36384e-014	-5.88577e-014	-3.709e-014	-4.36565e-014	-2.71889e-014	-2.80085e-014	-1.7225e-014	-1.84456e-014	1.56234e-014	1.48729e-014	9.70974e-015	-1.07277e-014	-1.15873e-014	-3.07975e-014	-9.82045e-015	-3.14736e-014	-1.24053e-014	-8.25664e-015	-1.43463e-014	-3.07689e-014
-7.80249e-015	-7.25414e-015	1.22237e-014	7.54827e-015	-9.33107e-015	-2.33767e-014	-5.86684e-014	-3.68404e-014	-4.3177e-014	-2.68621e-014	-2.78688e-014	-1.69758e-014	-1.80981e-014	1.5473e-014	1.49429e-014	9.32114e-015	-1.11305e-014	-1.15778e-014	-3.03245e-014	-9.67968e-015	-3.12248e-014	-1.21979e-014	-8.1562e-015	-1.40992e-014	-3.04716e-014
-7.69606e-015	-7.45291e-015	1.22e-014	7.55166e-015	-8.8971e-015	-2.3097e-014	-5.84396e-014	-3.65917e-014	-4.26663e-014	-2.65431e-014	-2.77244e-014	-1.674e-014	-1.77309e-014	1.53032e-014	1.50055e-014	8.89076e-015	-1.15468e-014	-1.16135e-014	-2.98524e-014	-9.54315e-015	-3.0981e-014	-1.19878e-014	-8.06659e-015	-1.38561e-014	-3.01587e-014
-7.58537e-015	-7.66525e-015	1.2171e-014	7.55153e-015	-8.44596e-015	-2.27984e-014	-5.81682e-014	-3.63422e-014	-4.21266e-014	-2.62333e-014	-2.75753e-014	-1.65183e-014	-1.7347e-014	1.5116e-014	1.5062e-014	8.42021e-015	-1.19761e-014	-1.16957e-014	-2.93839e-014	-9.41298e-015	-3.07415e-014	-1.17746e-014	-7.9874e-015	-1.36187e-014	-2.98318e-014
-7.47107e-015	-7.88853e-015	1.21394e-014	7.5507e-015	-7.97791e-015	-2.24806e-014	-5.7851e-014	-3.60909e-014	-4.15607e-014	-2.59333e-014	-2.74221e-014	-1.63122e-014	-1.69496e-014	1.4914e-014	1.51134e-014	7.91241e-015	-1.24179e-014	-1.18251e-014	-2.89212e-014	-9.29067e-015	-3.05058e-014	-1.15585e-014	-7.91807e-015	-1.33895e-014	-2.94935e-014
-7.35333e-015	-8.12e-015	1.21093e-014	7.55186e-015	-7.49266e-015	-2.21436e-014	-5.74859e-014	-3.58367e-014	-4.09709e-014	-2.56442e-014	-2.72641e-014	-1.61226e-014	-1.65423e-014	1.47001e-014	1.5161e-014	7.36944e-015	-1.28719e-014	-1.20014e-014	-2.84667e-014	-9.17799e-015	-3.02729e-014	-1.13397e-014	-7.85795e-015	-1.31712e-014	-2.91456e-014
-7.23203e-015	-8.35678e-015	1.20844e-014	7.55677e-015	-6.99091e-015	-2.17859e-014	-5.70704e-014	-3.55783e-014	-4.03601e-014	-2.53671e-014	-2.71013e-014	-1.59497e-014	-1.6129e-014	1.44764e-014	1.52065e-014	6.79447e-015	-1.3337e-014	-1.22242e-014	-2.80223e-014	-9.07629e-015	-3.00424e-014	-1.11188e-014	-7.80625e-015	-1.29655e-014	-2.87901e-014
-7.10879e-015	-8.59565e-015	1.20677e-014	7.56859e-015	-6.47253e-015	-2.14071e-014	-5.6603e-014	-3.53149e-014	-3.97312e-014	-2.51016e-014	-2.69339e-014	-1.57938e-014	-1.57128e-014	1.42452e-014	1.52512e-014	6.19119e-015	-1.38124e-014	-1.2493e-014	-2.75906e-014	-8.9869e-015	-2.98137e-014	-1.08964e-014	-7.7622e-015	-1.27743e-014	-2.84288e-014
-6.984e-015	-8.83364e-015	1.20621e-014	7.58879e-015	-5.93775e-015	-2.10068e-014	-5.60822e-014	-3.50453e-014	-3.90872e-014	-2.48483e-014	-2.67617e-014	-1.5655e-014	-1.52973e-014	1.40087e-014	1.52964e-014	5.56234e-015	-1.42973e-014	-1.28063e-014	-2.7173e-014	-8.91123e-015	-2.95853e-014	-1.06727e-014	-7.72478e-015	-1.25997e-014	-2.80644e-014
-6.85848e-015	-9.06765e-015	1.20708e-014	7.6196e-015	-5.38789e-015	-2.05848e-014	-5.55066e-014	-3.47693e-014	-3.84313e-014	-2.46074e-014	-2.65843e-014	-1.55328e-014	-1.4886e-014	1.37691e-014	1.53435e-014	4.91143e-015	-1.479e-014	-1.31621e-014	-2.67706e-014	-8.85012e-015	-2.93562e-014	-1.04476e-014	-7.69245e-015	-1.24432e-014	-2.76989e-014
-6.73298e-015	-9.29445e-015	1.20966e-014	7.66287e-015	-4.82433e-015	-2.0141e-014	-5.48758e-014	-3.44859e-014	-3.77665e-014	-2.43794e-014	-2.64016e-014	-1.54267e-014	-1.44812e-014	1.35276e-014	1.53933e-014	4.24283e-015	-1.52893e-014	-1.35588e-014	-2.63846e-014	-8.8044e-015	-2.91252e-014	-1.02214e-014	-7.6643e-015	-1.23072e-014	-2.73339e-014
-6.60781e-015	-9.51054e-015	1.21416e-014	7.72019e-015	-4.24778e-015	-1.9675e-014	-5.41907e-014	-3.41943e-014	-3.70956e-014	-2.41636e-014	-2.62132e-014	-1.53361e-014	-1.40858e-014	1.32864e-014	1.54466e-014	3.56068e-015	-1.57951e-014	-1.39935e-014	-2.60153e-014	-8.7742e-015	-2.8891e-014	-9.99487e-015	-7.63926e-015	-1.21926e-014	-2.69716e-014
-6.48351e-015	-9.71333e-015	1.22076e-014	7.79262e-015	-3.65873e-015	-1.9186e-014	-5.34516e-014	-3.38934e-014	-3.64217e-014	-2.39594e-014	-2.60186e-014	-1.52603e-014	-1.37025e-014	1.30468e-014	1.55043e-014	2.86872e-015	-1.63064e-014	-1.44626e-014	-2.56638e-014	-8.75983e-015	-2.86527e-014	-9.76772e-015	-7.61637e-015	-1.21008e-014	-2.66133e-014
-6.36059e-015	-9.8993e-015	1.22969e-014	7.88184e-015	-3.05873e-015	-1.86738e-014	-5.26595e-014	-3.35836e-014	-3.57487e-014	-2.37661e-014	-2.58179e-014	-1.51976e-014	-1.33337e-014	1.28101e-014	1.55673e-014	2.17012e-015	-1.68208e-014	-1.49627e-014	-2.5329e-014	-8.76103e-015	-2.84092e-014	-9.54057e-015	-7.59451e-015	-1.20321e-014	-2.62607e-014
-6.2396e-015	-1.00651e-014	1.24111e-014	7.98914e-015	-2.44907e-015	-1.81389e-014	-5.18157e-014	-3.32645e-014	-3.50801e-014	-2.35827e-014	-2.56119e-014	-1.51471e-014	-1.29814e-014	1.25771e-014	1.56364e-014	1.46915e-015	-1.73377e-014	-1.54897e-014	-2.50104e-014	-8.77669e-015	-2.81598e-014	-9.3147e-015	-7.57269e-015	-1.19874e-014	-2.59148e-014
-6.12075e-015	-1.02092e-014	1.25518e-014	8.11514e-015	-1.83156e-015	-1.75816e-014	-5.09216e-014	-3.29371e-014	-3.4419e-014	-2.34092e-014	-2.53999e-014	-1.51072e-014	-1.26479e-014	1.23494e-014	1.57114e-014	7.69495e-016	-1.78558e-014	-1.6039e-014	-2.4707e-014	-8.80678e-015	-2.79029e-014	-9.08995e-015	-7.55036e-015	-1.19669e-014	-2.55764e-014
-6.00445e-015	-1.03289e-014	1.27198e-014	8.26053e-015	-1.20707e-015	-1.70017e-014	-4.998e-014	-3.26009e-014	-3.37683e-014	-2.32446e-014	-2.51817e-014	-1.50764e-014	-1.23341e-014	1.21274e-014	1.57933e-014	7.50749e-017	-1.8374e-014	-1.66061e-014	-2.44179e-014	-8.84986e-015	-2.76378e-014	-8.86763e-015	-7.52652e-015	-1.19706e-014	-2.52473e-014
-5.89095e-015	-1.04227e-014	1.29157e-014	8.42567e-015	-5.77631e-016	-1.63998e-014	-4.89933e-014	-3.22547e-014	-3.31306e-014	-2.30879e-014	-2.4958e-014	-1.50533e-014	-1.20414e-014	1.19112e-014	1.58819e-014	-6.10724e-016	-1.88913e-014	-1.71855e-014	-2.41423e-014	-8.90405e-015	-2.73634e-014	-8.64807e-015	-7.5001e-015	-1.19981e-014	-2.49285e-014
-5.78107e-015	-1.04895e-014	1.31394e-014	8.61107e-015	5.56608e-017	-1.57761e-014	-4.79646e-014	-3.1899e-014	-3.25087e-014	-2.29382e-014	-2.47286e-014	-1.50355e-014	-1.17708e-014	1.17009e-014	1.59763e-014	-1.28428e-015	-1.94066e-014	-1.77722e-014	-2.3878e-014	-8.96856e-015	-2.70792e-014	-8.43149e-015	-7.47036e-015	-1.20493e-014	-2.46208e-014
-5.67538e-015	-1.05278e-014	1.33905e-014	8.81735e-015	6.91639e-016	-1.51308e-014	-4.68976e-014	-3.15346e-014	-3.19049e-014	-2.2794e-014	-2.44942e-014	-1.50214e-014	-1.15227e-014	1.14965e-014	1.6077e-014	-1.94236e-015	-1.99185e-014	-1.83606e-014	-2.36231e-014	-9.04168e-015	-2.67847e-014	-8.21863e-015	-7.43699e-015	-1.21232e-014	-2.43248e-014
-5.57442e-015	-1.0537e-014	1.36691e-014	9.0442e-015	1.32833e-015	-1.44647e-014	-4.57962e-014	-3.11618e-014	-3.13223e-014	-2.26547e-014	-2.42555e-014	-1.50096e-014	-1.12975e-014	1.12975e-014	1.61829e-014	-2.58214e-015	-2.04253e-014	-1.89454e-014	-2.33757e-014	-9.12185e-015	-2.648e-014	-8.00971e-015	-7.39977e-015	-1.22183e-014	-2.40413e-014
-5.47893e-015	-1.05171e-014	1.39749e-014	9.2914e-015	1.96479e-015	-1.37786e-014	-4.46637e-014	-3.07801e-014	-3.07628e-014	-2.25195e-014	-2.40126e-014	-1.49986e-014	-1.10947e-014	1.11034e-014	1.62934e-014	-3.20066e-015	-2.09249e-014	-1.95214e-014	-2.3134e-014	-9.20656e-015	-2.61644e-014	-7.80501e-015	-7.35904e-015	-1.23336e-014	-2.37706e-014
-5.38879e-015	-1.04676e-014	1.43069e-014	9.55888e-015	2.59994e-015	-1.30741e-014	-4.3505e-014	-3.03896e-014	-3.02285e-014	-2.23872e-014	-2.3766e-014	-1.49864e-014	-1.0914e-014	1.09135e-014	1.64073e-014	-3.79545e-015	-2.14161e-014	-2.00836e-014	-2.28955e-014	-9.29388e-015	-2.58385e-014	-7.60566e-015	-7.31506e-015	-1.24676e-014	-2.35132e-014
-5.30422e-015	-1.03894e-014	1.46633e-014	9.84667e-015	3.23241e-015	-1.23519e-014	-4.23243e-014	-2.99914e-014	-2.97214e-014	-2.22574e-014	-2.35164e-014	-1.49718e-014	-1.07553e-014	1.07275e-014	1.65244e-014	-4.36434e-015	-2.18975e-014	-2.06268e-014	-2.26575e-014	-9.38151e-015	-2.55025e-014	-7.41201e-015	-7.26821e-015	-1.26189e-014	-2.3269e-014
-5.22647e-015	-1.02832e-014	1.50432e-014	1.0154e-014	3.86096e-015	-1.1613e-014	-4.11263e-014	-2.95853e-014	-2.92436e-014	-2.21293e-014	-2.32637e-014	-1.49531e-014	-1.06173e-014	1.05445e-014	1.66438e-014	-4.90564e-015	-2.23677e-014	-2.11454e-014	-2.2417e-014	-9.46743e-015	-2.51569e-014	-7.22462e-015	-7.21892e-015	-1.27854e-014	-2.30383e-014
-5.15562e-015	-1.01511e-014	1.54448e-014	1.04799e-014	4.48515e-015	-1.08581e-014	-3.99159e-014	-2.91718e-014	-2.87957e-014	-2.20023e-014	-2.30087e-014	-1.49293e-014	-1.04994e-014	1.03632e-014	1.67641e-014	-5.41754e-015	-2.2825e-014	-2.1635e-014	-2.21718e-014	-9.54971e-015	-2.48023e-014	-7.04422e-015	-7.16784e-015	-1.29636e-014	-2.28215e-014
-5.09231e-015	-9.9958e-015	1.58658e-014	1.08232e-014	5.10407e-015	-1.00887e-014	-3.86987e-014	-2.8751e-014	-2.83786e-014	-2.18757e-014	-2.27532e-014	-1.48991e-014	-1.04e-014	1.0183e-014	1.68841e-014	-5.8989e-015	-2.32677e-014	-2.20908e-014	-2.19195e-014	-9.62624e-015	-2.44394e-014	-6.87134e-015	-7.11575e-015	-1.31517e-014	-2.26182e-014
-5.03664e-015	-9.81914e-015	1.63039e-014	1.11836e-014	5.7164e-015	-9.30609e-015	-3.7479e-014	-2.83227e-014	-2.79931e-014	-2.17489e-014	-2.24975e-014	-1.48619e-014	-1.03176e-014	1.00026e-014	1.70027e-014	-6.34922e-015	-2.36946e-014	-2.25085e-014	-2.16581e-014	-9.69456e-015	-2.40691e-014	-6.70647e-015	-7.06382e-015	-1.33477e-014	-2.24284e-014
-4.98959e-015	-9.62322e-015	1.67572e-014	1.15602e-014	6.3218e-015	-8.51154e-015	-3.62616e-014	-2.78873e-014	-2.76403e-014	-2.16218e-014	-2.22429e-014	-1.48168e-014	-1.02511e-014	9.82066e-015	1.71193e-014	-6.76781e-015	-2.41036e-014	-2.28841e-014	-2.13851e-014	-9.75306e-015	-2.36923e-014	-6.55053e-015	-7.01299e-015	-1.3549e-014	-2.22524e-014
-4.95215e-015	-9.41153e-015	1.72234e-014	1.19522e-014	6.91983e-015	-7.70593e-015	-3.50509e-014	-2.7446e-014	-2.73201e-014	-2.14942e-014	-2.19903e-014	-1.47633e-014	-1.01991e-014	9.63636e-015	1.72325e-014	-7.15444e-015	-2.44936e-014	-2.32143e-014	-2.10985e-014	-9.80025e-015	-2.331e-014	-6.40358e-015	-6.96443e-015	-1.37527e-014	-2.20903e-014
-4.92487e-015	-9.18752e-015	1.76999e-014	1.23586e-014	7.51048e-015	-6.89111e-015	-3.3852e-014	-2.69989e-014	-2.70319e-014	-2.13656e-014	-2.17404e-014	-1.47009e-014	-1.016e-014	9.44843e-015	1.73415e-014	-7.50956e-015	-2.48634e-014	-2.34959e-014	-2.07965e-014	-9.83453e-015	-2.29229e-014	-6.26621e-015	-6.91949e-015	-1.3956e-014	-2.19414e-014
-4.90838e-015	-8.95484e-015	1.81846e-014	1.2779e-014	8.09298e-015	-6.06873e-015	-3.26689e-014	-2.65463e-014	-2.6775e-014	-2.12367e-014	-2.14945e-014	-1.46296e-014	-1.01325e-014	9.25537e-015	1.74456e-014	-7.83358e-015	-2.52123e-014	-2.37267e-014	-2.04789e-014	-9.85519e-015	-2.25321e-014	-6.13899e-015	-6.87988e-015	-1.41563e-014	-2.18048e-014
-4.90312e-015	-8.7172e-015	1.86751e-014	1.32123e-014	8.66648e-015	-5.24026e-015	-3.1506e-014	-2.60885e-014	-2.65487e-014	-2.11075e-014	-2.12542e-014	-1.45494e-014	-1.01154e-014	9.05553e-015	1.75439e-014	-8.12641e-015	-2.55388e-014	-2.39054e-014	-2.01437e-014	-9.86126e-015	-2.21392e-014	-6.02226e-015	-6.84687e-015	-1.43517e-014	-2.16807e-014
-4.90961e-015	-8.47829e-015	1.91683e-014	1.36576e-014	9.23045e-015	-4.4077e-015	-3.03677e-014	-2.56262e-014	-2.63518e-014	-2.09785e-014	-2.10201e-014	-1.44616e-014	-1.01074e-014	8.84831e-015	1.76357e-014	-8.38896e-015	-2.58422e-014	-2.40307e-014	-1.979e-014	-9.85171e-015	-2.17458e-014	-5.91702e-015	-6.82259e-015	-1.45399e-014	-2.15685e-014
-4.92848e-015	-8.24235e-015	1.96616e-014	1.41134e-014	9.78539e-015	-3.57288e-015	-2.92584e-014	-2.51597e-014	-2.61831e-014	-2.08506e-014	-2.07933e-014	-1.43663e-014	-1.01065e-014	8.63257e-015	1.77197e-014	-8.6224e-015	-2.61221e-014	-2.41016e-014	-1.94172e-014	-9.82633e-015	-2.13531e-014	-5.82351e-015	-6.80852e-015	-1.47182e-014	-2.14675e-014
-4.96079e-015	-8.0136e-015	2.01525e-014	1.45785e-014	1.03309e-014	-2.7379e-015	-2.81821e-014	-2.46896e-014	-2.60413e-014	-2.07241e-014	-2.05754e-014	-1.42648e-014	-1.01118e-014	8.40781e-015	1.77958e-014	-8.82825e-015	-2.6378e-014	-2.41181e-014	-1.90254e-014	-9.78556e-015	-2.09629e-014	-5.74302e-015	-6.80623e-015	-1.48843e-014	-2.13778e-014
-5.00687e-015	-7.79699e-015	2.0639e-014	1.5052e-014	1.08669e-014	-1.90461e-015	-2.71421e-014	-2.42168e-014	-2.59242e-014	-2.06e-014	-2.03675e-014	-1.41585e-014	-1.01223e-014	8.17343e-015	1.78638e-014	-9.00802e-015	-2.66092e-014	-2.40805e-014	-1.86155e-014	-9.72993e-015	-2.05765e-014	-5.67636e-015	-6.81704e-015	-1.50365e-014	-2.12993e-014
-5.0671e-015	-7.59611e-015	2.11181e-014	1.5533e-014	1.13935e-014	-1.07497e-015	-2.61409e-014	-2.3742e-014	-2.58296e-014	-2.0479e-014	-2.01701e-014	-1.40483e-014	-1.01368e-014	7.92825e-015	1.79233e-014	-9.16346e-015	-2.68155e-014	-2.39906e-014	-1.81879e-014	-9.65966e-015	-2.01954e-014	-5.62374e-015	-6.84246e-015	-1.51727e-014	-2.12321e-014
-5.14156e-015	-7.41502e-015	2.15874e-014	1.60201e-014	1.1911e-014	-2.50871e-016	-2.51812e-014	-2.32663e-014	-2.57559e-014	-2.03622e-014	-1.99845e-014	-1.39361e-014	-1.01544e-014	7.67176e-015	1.79748e-014	-9.29594e-015	-2.6997e-014	-2.38502e-014	-1.77434e-014	-9.5762e-015	-1.98211e-014	-5.58592e-015	-6.88424e-015	-1.52922e-014	-2.11761e-014
-5.23111e-015	-7.25708e-015	2.20449e-014	1.65123e-014	1.24188e-014	5.65182e-016	-2.42662e-014	-2.27913e-014	-2.5701e-014	-2.02503e-014	-1.98118e-014	-1.38238e-014	-1.01743e-014	7.40385e-015	1.80185e-014	-9.40761e-015	-2.71538e-014	-2.36627e-014	-1.72839e-014	-9.48132e-015	-1.94552e-014	-5.56395e-015	-6.94367e-015	-1.53934e-014	-2.11307e-014
-5.33581e-015	-7.12675e-015	2.24887e-014	1.70074e-014	1.29176e-014	1.37142e-015	-2.33983e-014	-2.2318e-014	-2.56622e-014	-2.01443e-014	-1.96529e-014	-1.37134e-014	-1.01958e-014	7.12471e-015	1.80548e-014	-9.50012e-015	-2.72866e-014	-2.34308e-014	-1.68115e-014	-9.37585e-015	-1.9099e-014	-5.55831e-015	-7.02167e-015	-1.54752e-014	-2.10959e-014
-5.45619e-015	-7.02701e-015	2.29166e-014	1.75043e-014	1.34084e-014	2.16686e-015	-2.25783e-014	-2.18475e-014	-2.5637e-014	-2.00455e-014	-1.95087e-014	-1.36074e-014	-1.02192e-014	6.83456e-015	1.80839e-014	-9.57486e-015	-2.7396e-014	-2.31581e-014	-1.63292e-014	-9.2619e-015	-1.87542e-014	-5.56949e-015	-7.11962e-015	-1.55382e-014	-2.10719e-014
-5.59265e-015	-6.96069e-015	2.33271e-014	1.80022e-014	1.38912e-014	2.94908e-015	-2.1808e-014	-2.13806e-014	-2.5623e-014	-1.9955e-014	-1.93797e-014	-1.35079e-014	-1.02453e-014	6.53425e-015	1.81062e-014	-9.6336e-015	-2.74831e-014	-2.28482e-014	-1.58388e-014	-9.142e-015	-1.84216e-014	-5.59784e-015	-7.2387e-015	-1.5582e-014	-2.10584e-014
-5.74533e-015	-6.93082e-015	2.37185e-014	1.84996e-014	1.4366e-014	3.71674e-015	-2.1089e-014	-2.09184e-014	-2.56181e-014	-1.98736e-014	-1.9267e-014	-1.34172e-014	-1.02738e-014	6.2241e-015	1.81231e-014	-9.67819e-015	-2.7549e-014	-2.2506e-014	-1.53426e-014	-9.01775e-015	-1.81029e-014	-5.64413e-015	-7.37945e-015	-1.56065e-014	-2.10558e-014
-5.91445e-015	-6.93949e-015	2.40896e-014	1.89952e-014	1.48331e-014	4.46814e-015	-2.04213e-014	-2.04626e-014	-2.562e-014	-1.98029e-014	-1.91712e-014	-1.33373e-014	-1.03053e-014	5.90523e-015	1.81351e-014	-9.70962e-015	-2.75954e-014	-2.21365e-014	-1.48435e-014	-8.89186e-015	-1.77994e-014	-5.70906e-015	-7.54205e-015	-1.56125e-014	-2.10636e-014
-6.10033e-015	-6.98901e-015	2.44395e-014	1.94882e-014	1.52929e-014	5.20226e-015	-1.98044e-014	-2.00155e-014	-2.56262e-014	-1.97432e-014	-1.90932e-014	-1.3271e-014	-1.03409e-014	5.57949e-015	1.81437e-014	-9.73025e-015	-2.76237e-014	-2.17444e-014	-1.43447e-014	-8.76741e-015	-1.75117e-014	-5.79308e-015	-7.72712e-015	-1.56011e-014	-2.10816e-014
-6.30279e-015	-7.08036e-015	2.47664e-014	1.99777e-014	1.57455e-014	5.91788e-015	-1.92385e-014	-1.95782e-014	-2.56349e-014	-1.9696e-014	-1.90335e-014	-1.32208e-014	-1.03812e-014	5.24814e-015	1.81497e-014	-9.74129e-015	-2.76358e-014	-2.13354e-014	-1.38485e-014	-8.64769e-015	-1.72411e-014	-5.8972e-015	-7.93524e-015	-1.55737e-014	-2.111e-014
-6.52184e-015	-7.21422e-015	2.50701e-014	2.04623e-014	1.61911e-014	6.61374e-015	-1.87237e-014	-1.91529e-014	-2.56437e-014	-1.9662e-014	-1.89925e-014	-1.31892e-014	-1.04278e-014	4.91285e-015	1.81547e-014	-9.74381e-015	-2.76338e-014	-2.0915e-014	-1.33585e-014	-8.53629e-015	-1.69885e-014	-6.02144e-015	-8.16641e-015	-1.55321e-014	-2.11489e-014
-6.75684e-015	-7.39156e-015	2.53499e-014	2.09408e-014	1.66306e-014	7.2885e-015	-1.82591e-014	-1.87414e-014	-2.56499e-014	-1.96419e-014	-1.89709e-014	-1.31785e-014	-1.04824e-014	4.57499e-015	1.81598e-014	-9.73865e-015	-2.76207e-014	-2.04892e-014	-1.28786e-014	-8.43631e-015	-1.67547e-014	-6.16677e-015	-8.42068e-015	-1.54782e-014	-2.11988e-014
-7.00783e-015	-7.61206e-015	2.56065e-014	2.14121e-014	1.70644e-014	7.94199e-015	-1.7843e-014	-1.83456e-014	-2.56517e-014	-1.9636e-014	-1.89684e-014	-1.31908e-014	-1.05466e-014	4.23686e-015	1.81667e-014	-9.72691e-015	-2.75978e-014	-2.00632e-014	-1.24121e-014	-8.35083e-015	-1.65396e-014	-6.33388e-015	-8.6981e-015	-1.54142e-014	-2.12595e-014
-7.27404e-015	-7.87501e-015	2.58402e-014	2.18756e-014	1.74935e-014	8.5739e-015	-1.74746e-014	-1.79673e-014	-2.56477e-014	-1.96447e-014	-1.89856e-014	-1.3228e-014	-1.06213e-014	3.90157e-015	1.81766e-014	-9.70888e-015	-2.75684e-014	-1.96431e-014	-1.19616e-014	-8.28341e-015	-1.63434e-014	-6.52264e-015	-8.99787e-015	-1.53425e-014	-2.13302e-014
-7.55445e-015	-8.17951e-015	2.6051e-014	2.23302e-014	1.79184e-014	9.18374e-015	-1.71518e-014	-1.76085e-014	-2.56369e-014	-1.96691e-014	-1.90225e-014	-1.32916e-014	-1.07091e-014	3.57189e-015	1.81909e-014	-9.6855e-015	-2.75348e-014	-1.92352e-014	-1.15304e-014	-8.23796e-015	-1.6167e-014	-6.73383e-015	-9.31942e-015	-1.52657e-014	-2.14107e-014
-7.84833e-015	-8.52418e-015	2.62399e-014	2.27756e-014	1.834e-014	9.7718e-015	-1.68719e-014	-1.72717e-014	-2.56178e-014	-1.97093e-014	-1.9079e-014	-1.3384e-014	-1.0812e-014	3.25047e-015	1.82115e-014	-9.6569e-015	-2.75003e-014	-1.88447e-014	-1.1121e-014	-8.21734e-015	-1.60099e-014	-6.96812e-015	-9.66225e-015	-1.51866e-014	-2.15013e-014
-8.15476e-015	-8.9063e-015	2.64075e-014	2.32112e-014	1.87582e-014	1.03379e-014	-1.66331e-014	-1.69585e-014	-2.55896e-014	-1.97653e-014	-1.91555e-014	-1.35066e-014	-1.09321e-014	2.93966e-015	1.82402e-014	-9.62298e-015	-2.74685e-014	-1.84767e-014	-1.07364e-014	-8.22537e-015	-1.58728e-014	-7.22484e-015	-1.00255e-014	-1.51083e-014	-2.1602e-014
-8.47267e-015	-9.32323e-015	2.65547e-014	2.36358e-014	1.91739e-014	1.08827e-014	-1.64327e-014	-1.66704e-014	-2.55514e-014	-1.9837e-014	-1.92512e-014	-1.36604e-014	-1.10713e-014	2.64254e-015	1.82783e-014	-9.58351e-015	-2.74424e-014	-1.81363e-014	-1.03792e-014	-8.26496e-015	-1.57559e-014	-7.50462e-015	-1.04082e-014	-1.50336e-014	-2.17118e-014
-8.80072e-015	-9.77261e-015	2.66825e-014	2.40488e-014	1.95878e-014	1.14069e-014	-1.62678e-014	-1.64093e-014	-2.5503e-014	-1.99244e-014	-1.9366e-014	-1.38461e-014	-1.12309e-014	2.36256e-015	1.83275e-014	-9.5386e-015	-2.74251e-014	-1.78279e-014	-1.00515e-014	-8.33949e-015	-1.56588e-014	-7.8073e-015	-1.08091e-014	-1.49652e-014	-2.18314e-014
-9.13804e-015	-1.02504e-014	2.67929e-014	2.44502e-014	2.00005e-014	1.19114e-014	-1.61354e-014	-1.6177e-014	-2.54442e-014	-2.0027e-014	-1.95e-014	-1.40649e-014	-1.1413e-014	2.10341e-015	1.83897e-014	-9.48767e-015	-2.74196e-014	-1.75565e-014	-9.75467e-015	-8.45138e-015	-1.55811e-014	-8.1332e-015	-1.12267e-014	-1.49061e-014	-2.19603e-014
-9.4835e-015	-1.07535e-014	2.68874e-014	2.48405e-014	2.04134e-014	1.23975e-014	-1.6032e-014	-1.59755e-014	-2.53753e-014	-2.01447e-014	-1.96524e-014	-1.43177e-014	-1.16197e-014	1.86808e-015	1.84657e-014	-9.42981e-015	-2.74293e-014	-1.7326e-014	-9.48991e-015	-8.60279e-015	-1.55229e-014	-8.48208e-015	-1.16599e-014	-1.48593e-014	-2.20981e-014
-9.83623e-015	-1.12777e-014	2.69681e-014	2.52189e-014	2.08283e-014	1.28664e-014	-1.59538e-014	-1.58053e-014	-2.52958e-014	-2.02771e-014	-1.98232e-014	-1.46046e-014	-1.18534e-014	1.65971e-015	1.85567e-014	-9.36414e-015	-2.74576e-014	-1.71389e-014	-9.25822e-015	-8.79519e-015	-1.5484e-014	-8.85365e-015	-1.21068e-014	-1.48274e-014	-2.22445e-014
-1.01948e-014	-1.18188e-014	2.70369e-014	2.5585e-014	2.12458e-014	1.33198e-014	-1.58978e-014	-1.56681e-014	-2.52069e-014	-2.04232e-014	-2.00124e-014	-1.49257e-014	-1.21149e-014	1.48155e-015	1.86636e-014	-9.29008e-015	-2.75068e-014	-1.6998e-014	-9.06092e-015	-9.03002e-015	-1.54638e-014	-9.24725e-015	-1.25663e-014	-1.48127e-014	-2.23992e-014
-1.05579e-014	-1.2373e-014	2.70959e-014	2.59391e-014	2.16663e-014	1.37589e-014	-1.58604e-014	-1.55645e-014	-2.51095e-014	-2.05825e-014	-2.02196e-014	-1.52801e-014	-1.24066e-014	1.33759e-015	1.87876e-014	-9.20612e-015	-2.75798e-014	-1.69062e-014	-8.89819e-015	-9.30891e-015	-1.5462e-014	-9.66248e-015	-1.30366e-014	-1.48179e-014	-2.25609e-014
-1.09241e-014	-1.29357e-014	2.71469e-014	2.6281e-014	2.20906e-014	1.41862e-014	-1.58379e-014	-1.54945e-014	-2.50043e-014	-2.07537e-014	-2.04437e-014	-1.56672e-014	-1.27293e-014	1.23054e-015	1.89292e-014	-9.1122e-015	-2.76792e-014	-1.68655e-014	-8.76959e-015	-9.63301e-015	-1.54783e-014	-1.00987e-014	-1.35161e-014	-1.48456e-014	-2.27292e-014
-1.12919e-014	-1.35022e-014	2.71927e-014	2.6611e-014	2.25202e-014	1.46039e-014	-1.58272e-014	-1.54587e-014	-2.48922e-014	-2.09363e-014	-2.0684e-014	-1.60863e-014	-1.30835e-014	1.16377e-015	1.90886e-014	-9.00702e-015	-2.78077e-014	-1.68764e-014	-8.67457e-015	-1.00031e-014	-1.55125e-014	-1.05556e-014	-1.40032e-014	-1.48975e-014	-2.29034e-014
-1.16599e-014	-1.40683e-014	2.72357e-014	2.69287e-014	2.29565e-014	1.50141e-014	-1.5825e-014	-1.54575e-014	-2.47752e-014	-2.11291e-014	-2.09404e-014	-1.65363e-014	-1.34703e-014	1.13974e-015	1.92667e-014	-8.889e-015	-2.79679e-014	-1.69394e-014	-8.61209e-015	-1.0419e-014	-1.55638e-014	-1.10321e-014	-1.44962e-014	-1.49755e-014	-2.30833e-014
-1.20272e-014	-1.46299e-014	2.72787e-014	2.72346e-014	2.34007e-014	1.5419e-014	-1.58275e-014	-1.5491e-014	-2.46549e-014	-2.1331e-014	-2.12124e-014	-1.70155e-014	-1.38911e-014	1.16123e-015	1.94632e-014	-8.75652e-015	-2.81616e-014	-1.70555e-014	-8.58049e-015	-1.08813e-014	-1.56316e-014	-1.15276e-014	-1.49935e-014	-1.50816e-014	-2.32675e-014
-1.2392e-014	-1.51826e-014	2.73239e-014	2.75294e-014	2.3854e-014	1.58207e-014	-1.58315e-014	-1.55586e-014	-2.45333e-014	-2.15413e-014	-2.14987e-014	-1.75225e-014	-1.43459e-014	1.23103e-015	1.96778e-014	-8.60846e-015	-2.83904e-014	-1.7224e-014	-8.57856e-015	-1.13896e-014	-1.57155e-014	-1.20402e-014	-1.54932e-014	-1.52165e-014	-2.34546e-014
-1.27524e-014	-1.5723e-014	2.7374e-014	2.78137e-014	2.4318e-014	1.62223e-014	-1.58338e-014	-1.56589e-014	-2.44117e-014	-2.17594e-014	-2.17989e-014	-1.80555e-014	-1.48347e-014	1.35115e-015	1.99113e-014	-8.44407e-015	-2.86556e-014	-1.74438e-014	-8.60412e-015	-1.19425e-014	-1.58155e-014	-1.25688e-014	-1.5993e-014	-1.53801e-014	-2.36441e-014
-1.31072e-014	-1.62474e-014	2.74309e-014	2.80883e-014	2.47945e-014	1.66249e-014	-1.58312e-014	-1.57913e-014	-2.42917e-014	-2.19842e-014	-2.21122e-014	-1.86124e-014	-1.5357e-014	1.52388e-015	2.01637e-014	-8.26268e-015	-2.89586e-014	-1.77141e-014	-8.65521e-015	-1.25381e-014	-1.59316e-014	-1.31124e-014	-1.64924e-014	-1.55734e-014	-2.38359e-014
-1.34553e-014	-1.67527e-014	2.7497e-014	2.83544e-014	2.52849e-014	1.70312e-014	-1.58206e-014	-1.59552e-014	-2.41761e-014	-2.22142e-014	-2.24378e-014	-1.91909e-014	-1.59129e-014	1.75031e-015	2.04345e-014	-8.06289e-015	-2.93006e-014	-1.80327e-014	-8.7295e-015	-1.31752e-014	-1.60632e-014	-1.36696e-014	-1.69897e-014	-1.57963e-014	-2.4029e-014
-1.37954e-014	-1.72355e-014	2.75745e-014	2.86127e-014	2.57889e-014	1.74441e-014	-1.57997e-014	-1.61499e-014	-2.40664e-014	-2.24483e-014	-2.27744e-014	-1.97883e-014	-1.65013e-014	2.03189e-015	2.07235e-014	-7.84387e-015	-2.96822e-014	-1.83967e-014	-8.82359e-015	-1.38515e-014	-1.62101e-014	-1.42386e-014	-1.7483e-014	-1.60484e-014	-2.42235e-014
-1.41261e-014	-1.76931e-014	2.7666e-014	2.8864e-014	2.63079e-014	1.78653e-014	-1.57662e-014	-1.63732e-014	-2.39641e-014	-2.26855e-014	-2.31216e-014	-2.04015e-014	-1.7121e-014	2.36924e-015	2.10296e-014	-7.60456e-015	-3.01033e-014	-1.88035e-014	-8.93427e-015	-1.45639e-014	-1.63719e-014	-1.48176e-014	-1.79713e-014	-1.63292e-014	-2.4418e-014
-1.44467e-014	-1.81234e-014	2.77729e-014	2.91098e-014	2.68426e-014	1.82972e-014	-1.57179e-014	-1.66231e-014	-2.3872e-014	-2.29243e-014	-2.34783e-014	-2.10276e-014	-1.77702e-014	2.76295e-015	2.13515e-014	-7.34429e-015	-3.05641e-014	-1.92504e-014	-9.0587e-015	-1.53102e-014	-1.65484e-014	-1.54043e-014	-1.84531e-014	-1.66373e-014	-2.46117e-014
-1.47561e-014	-1.85243e-014	2.78972e-014	2.93504e-014	2.73939e-014	1.87419e-014	-1.56528e-014	-1.68975e-014	-2.37922e-014	-2.31642e-014	-2.38436e-014	-2.16636e-014	-1.84469e-014	3.21286e-015	2.16886e-014	-7.06297e-015	-3.10638e-014	-1.97338e-014	-9.19404e-015	-1.60872e-014	-1.67403e-014	-1.59964e-014	-1.89272e-014	-1.69715e-014	-2.48043e-014
-1.50537e-014	-1.88935e-014	2.80402e-014	2.95874e-014	2.7963e-014	1.92007e-014	-1.5569e-014	-1.71945e-014	-2.37262e-014	-2.34047e-014	-2.42168e-014	-2.23064e-014	-1.91484e-014	3.71824e-015	2.20396e-014	-6.76112e-015	-3.16014e-014	-2.02496e-014	-9.33708e-015	-1.6892e-014	-1.69485e-014	-1.65923e-014	-1.9392e-014	-1.73297e-014	-2.49952e-014
-1.53387e-014	-1.92306e-014	2.82033e-014	2.98222e-014	2.85507e-014	1.96751e-014	-1.54656e-014	-1.75118e-014	-2.36762e-014	-2.36452e-014	-2.45969e-014	-2.2953e-014	-1.98723e-014	4.27796e-015	2.24032e-014	-6.43835e-015	-3.21746e-014	-2.07933e-014	-9.48475e-015	-1.77208e-014	-1.71729e-014	-1.71907e-014	-1.98465e-014	-1.77094e-014	-2.51838e-014
-1.56101e-014	-1.95352e-014	2.83869e-014	3.00556e-014	2.91574e-014	2.0166e-014	-1.53416e-014	-1.78469e-014	-2.36429e-014	-2.38848e-014	-2.49829e-014	-2.35999e-014	-2.06157e-014	4.89098e-015	2.27789e-014	-6.09458e-015	-3.27826e-014	-2.13611e-014	-9.63384e-015	-1.857e-014	-1.74139e-014	-1.77892e-014	-2.02897e-014	-1.81089e-014	-2.537e-014
-1.58676e-014	-1.98069e-014	2.85924e-014	3.02884e-014	2.97835e-014	2.06747e-014	-1.51966e-014	-1.81965e-014	-2.36275e-014	-2.41223e-014	-2.53736e-014	-2.42442e-014	-2.13753e-014	5.55476e-015	2.31654e-014	-5.72939e-015	-3.34236e-014	-2.19494e-014	-9.78093e-015	-1.94357e-014	-1.76709e-014	-1.83856e-014	-2.07211e-014	-1.85257e-014	-2.55531e-014
-1.61105e-014	-2.00459e-014	2.88204e-014	3.05218e-014	3.04287e-014	2.12015e-014	-1.50305e-014	-1.85574e-014	-2.36323e-014	-2.43578e-014	-2.57684e-014	-2.48826e-014	-2.21481e-014	6.26721e-015	2.35615e-014	-5.34389e-015	-3.40947e-014	-2.25541e-014	-9.92291e-015	-2.03135e-014	-1.79447e-014	-1.89776e-014	-2.11398e-014	-1.89578e-014	-2.57331e-014
-1.63388e-014	-2.02528e-014	2.9071e-014	3.07572e-014	3.10922e-014	2.17474e-014	-1.48425e-014	-1.89277e-014	-2.36579e-014	-2.4591e-014	-2.61661e-014	-2.55119e-014	-2.29304e-014	7.02555e-015	2.39659e-014	-4.93886e-015	-3.47939e-014	-2.31714e-014	-1.00574e-014	-2.12e-014	-1.82358e-014	-1.95628e-014	-2.15446e-014	-1.94022e-014	-2.59104e-014
-1.6552e-014	-2.04293e-014	2.93446e-014	3.09953e-014	3.17735e-014	2.23125e-014	-1.46328e-014	-1.93053e-014	-2.37047e-014	-2.48216e-014	-2.65655e-014	-2.6129e-014	-2.37185e-014	7.82696e-015	2.43774e-014	-4.51528e-015	-3.55189e-014	-2.37974e-014	-1.01823e-014	-2.20908e-014	-1.85453e-014	-2.01389e-014	-2.19354e-014	-1.98551e-014	-2.60851e-014
-1.67499e-014	-2.05767e-014	2.96412e-014	3.12374e-014	3.24718e-014	2.28967e-014	-1.44024e-014	-1.96866e-014	-2.37734e-014	-2.50493e-014	-2.69652e-014	-2.67314e-014	-2.45084e-014	8.66695e-015	2.47943e-014	-4.07388e-015	-3.62661e-014	-2.44275e-014	-1.02948e-014	-2.29818e-014	-1.88733e-014	-2.07036e-014	-2.23114e-014	-2.03137e-014	-2.62573e-014
-1.69329e-014	-2.0697e-014	2.99603e-014	3.14849e-014	3.31859e-014	2.34996e-014	-1.41521e-014	-2.00694e-014	-2.38646e-014	-2.52737e-014	-2.73637e-014	-2.7317e-014	-2.52956e-014	9.54142e-015	2.52156e-014	-3.61677e-015	-3.70322e-014	-2.50575e-014	-1.0393e-014	-2.38691e-014	-1.92195e-014	-2.12548e-014	-2.26724e-014	-2.07744e-014	-2.64266e-014
-1.71015e-014	-2.07925e-014	3.03013e-014	3.17388e-014	3.39144e-014	2.41204e-014	-1.38829e-014	-2.04514e-014	-2.39781e-014	-2.54947e-014	-2.77605e-014	-2.7883e-014	-2.60759e-014	1.04469e-014	2.56398e-014	-3.14565e-015	-3.78135e-014	-2.56837e-014	-1.04746e-014	-2.47487e-014	-1.95841e-014	-2.17909e-014	-2.30182e-014	-2.12345e-014	-2.65938e-014
-1.72557e-014	-2.08655e-014	3.06637e-014	3.20002e-014	3.46558e-014	2.47583e-014	-1.35965e-014	-2.08304e-014	-2.41132e-014	-2.57119e-014	-2.81543e-014	-2.84268e-014	-2.68455e-014	1.13782e-014	2.60664e-014	-2.66212e-015	-3.86062e-014	-2.63024e-014	-1.05384e-014	-2.56169e-014	-1.99671e-014	-2.231e-014	-2.33488e-014	-2.16923e-014	-2.67588e-014
-1.73964e-014	-2.09194e-014	3.10456e-014	3.22698e-014	3.54085e-014	2.54117e-014	-1.32939e-014	-2.1204e-014	-2.42698e-014	-2.59255e-014	-2.85439e-014	-2.89465e-014	-2.76005e-014	1.23316e-014	2.6494e-014	-2.16789e-015	-3.94067e-014	-2.69103e-014	-1.05836e-014	-2.64699e-014	-2.03687e-014	-2.28106e-014	-2.36643e-014	-2.21446e-014	-2.69222e-014
-1.75243e-014	-2.09571e-014	3.14461e-014	3.25474e-014	3.61704e-014	2.60788e-014	-1.2977e-014	-2.15702e-014	-2.44474e-014	-2.61358e-014	-2.89281e-014	-2.94403e-014	-2.83364e-014	1.33016e-014	2.69216e-014	-1.66439e-015	-4.02103e-014	-2.75045e-014	-1.06092e-014	-2.73036e-014	-2.07892e-014	-2.32914e-014	-2.39645e-014	-2.25886e-014	-2.70854e-014
-1.76402e-014	-2.09819e-014	3.18643e-014	3.2834e-014	3.69387e-014	2.67577e-014	-1.26477e-014	-2.19278e-014	-2.4645e-014	-2.63427e-014	-2.93054e-014	-2.99066e-014	-2.90496e-014	1.42823e-014	2.73483e-014	-1.15325e-015	-4.10134e-014	-2.80823e-014	-1.06144e-014	-2.81149e-014	-2.12284e-014	-2.37503e-014	-2.42495e-014	-2.30216e-014	-2.7249e-014
-1.77446e-014	-2.09973e-014	3.22981e-014	3.31303e-014	3.77109e-014	2.7447e-014	-1.23081e-014	-2.22757e-014	-2.48609e-014	-2.65465e-014	-2.9675e-014	-3.0344e-014	-2.97357e-014	1.52686e-014	2.77732e-014	-6.3681e-016	-4.18123e-014	-2.86409e-014	-1.05986e-014	-2.89007e-014	-2.16861e-014	-2.41867e-014	-2.45198e-014	-2.34405e-014	-2.74136e-014
-1.78384e-014	-2.10066e-014	3.27466e-014	3.34363e-014	3.84849e-014	2.81442e-014	-1.19604e-014	-2.26119e-014	-2.50936e-014	-2.67471e-014	-3.00357e-014	-3.07509e-014	-3.03909e-014	1.62554e-014	2.81957e-014	-1.17221e-016	-4.26031e-014	-2.91785e-014	-1.05619e-014	-2.96579e-014	-2.21623e-014	-2.45996e-014	-2.47752e-014	-2.38433e-014	-2.75793e-014
-1.79221e-014	-2.10129e-014	3.32079e-014	3.37525e-014	3.92576e-014	2.88474e-014	-1.16057e-014	-2.29348e-014	-2.53416e-014	-2.69446e-014	-3.03861e-014	-3.11262e-014	-3.10117e-014	1.72377e-014	2.86152e-014	4.02979e-016	-4.33824e-014	-2.96931e-014	-1.05051e-014	-3.03846e-014	-2.2656e-014	-2.49875e-014	-2.50168e-014	-2.42275e-014	-2.77462e-014
-1.79965e-014	-2.10192e-014	3.36799e-014	3.4079e-014	4.00257e-014	2.9554e-014	-1.12463e-014	-2.32436e-014	-2.56033e-014	-2.71392e-014	-3.07251e-014	-3.14692e-014	-3.15952e-014	1.821e-014	2.90314e-014	9.21389e-016	-4.41468e-014	-3.01829e-014	-1.04281e-014	-3.10791e-014	-2.31665e-014	-2.53495e-014	-2.52448e-014	-2.45926e-014	-2.79149e-014
-1.80628e-014	-2.10287e-014	3.41614e-014	3.44163e-014	4.07861e-014	3.02614e-014	-1.08842e-014	-2.35384e-014	-2.58769e-014	-2.73312e-014	-3.10517e-014	-3.17792e-014	-3.2138e-014	1.91671e-014	2.94443e-014	1.4364e-015	-4.48934e-014	-3.06468e-014	-1.03319e-014	-3.17397e-014	-2.3693e-014	-2.56862e-014	-2.54605e-014	-2.49368e-014	-2.80866e-014
-1.8122e-014	-2.10445e-014	3.46506e-014	3.4764e-014	4.15358e-014	3.09668e-014	-1.05213e-014	-2.38185e-014	-2.61594e-014	-2.75206e-014	-3.13649e-014	-3.20565e-014	-3.26364e-014	2.01046e-014	2.98531e-014	1.94585e-015	-4.56188e-014	-3.10834e-014	-1.02169e-014	-3.23656e-014	-2.42339e-014	-2.59976e-014	-2.56644e-014	-2.52591e-014	-2.82618e-014
-1.81748e-014	-2.10692e-014	3.51452e-014	3.51231e-014	4.22711e-014	3.16669e-014	-1.01595e-014	-2.40837e-014	-2.64486e-014	-2.77071e-014	-3.16636e-014	-3.23011e-014	-3.30883e-014	2.10174e-014	3.02577e-014	2.4479e-015	-4.63202e-014	-3.1492e-014	-1.00844e-014	-3.29554e-014	-2.47877e-014	-2.62834e-014	-2.58579e-014	-2.55591e-014	-2.84409e-014
-1.82221e-014	-2.11056e-014	3.56436e-014	3.54927e-014	4.29891e-014	3.2359e-014	-9.8009e-015	-2.43337e-014	-2.67425e-014	-2.78907e-014	-3.19473e-014	-3.25126e-014	-3.34914e-014	2.19006e-014	3.06584e-014	2.94083e-015	-4.69959e-014	-3.18726e-014	-9.93595e-015	-3.35085e-014	-2.53529e-014	-2.65445e-014	-2.60415e-014	-2.58364e-014	-2.86244e-014
-1.82649e-014	-2.11561e-014	3.61444e-014	3.58726e-014	4.36872e-014	3.304e-014	-9.44706e-015	-2.45689e-014	-2.70379e-014	-2.80717e-014	-3.22154e-014	-3.26917e-014	-3.38434e-014	2.27503e-014	3.1055e-014	3.42176e-015	-4.76429e-014	-3.22247e-014	-9.77328e-015	-3.40246e-014	-2.59274e-014	-2.67811e-014	-2.62162e-014	-2.60908e-014	-2.88127e-014
-1.83045e-014	-2.12237e-014	3.66461e-014	3.62625e-014	4.43615e-014	3.37074e-014	-9.09999e-015	-2.47899e-014	-2.73325e-014	-2.82497e-014	-3.24664e-014	-3.28396e-014	-3.41426e-014	2.35627e-014	3.14472e-014	3.88916e-015	-4.82593e-014	-3.25487e-014	-9.59785e-015	-3.45041e-014	-2.65095e-014	-2.69942e-014	-2.63827e-014	-2.63226e-014	-2.90064e-014
-1.83417e-014	-2.13103e-014	3.71474e-014	3.66619e-014	4.50096e-014	3.43592e-014	-8.76066e-015	-2.4997e-014	-2.76232e-014	-2.84247e-014	-3.26999e-014	-3.29567e-014	-3.43881e-014	2.43344e-014	3.18347e-014	4.34216e-015	-4.88439e-014	-3.28447e-014	-9.41063e-015	-3.49476e-014	-2.70967e-014	-2.71847e-014	-2.65424e-014	-2.6532e-014	-2.92047e-014
-1.83769e-014	-2.14163e-014	3.76474e-014	3.70702e-014	4.56287e-014	3.49933e-014	-8.43018e-015	-2.51913e-014	-2.79069e-014	-2.85961e-014	-3.29155e-014	-3.30435e-014	-3.45781e-014	2.50625e-014	3.22179e-014	4.77941e-015	-4.9396e-014	-3.3113e-014	-9.21294e-015	-3.53559e-014	-2.76866e-014	-2.73543e-014	-2.66963e-014	-2.672e-014	-2.9408e-014
-1.84107e-014	-2.15434e-014	3.81455e-014	3.74869e-014	4.6217e-014	3.5607e-014	-8.10921e-015	-2.53732e-014	-2.81813e-014	-2.87641e-014	-3.31126e-014	-3.31019e-014	-3.47116e-014	2.57452e-014	3.25972e-014	5.2e-015	-4.99148e-014	-3.33547e-014	-9.00695e-015	-3.57301e-014	-2.82764e-014	-2.75052e-014	-2.68458e-014	-2.6888e-014	-2.96154e-014
-1.84436e-014	-2.16924e-014	3.86402e-014	3.79112e-014	4.67726e-014	3.61979e-014	-7.79886e-015	-2.55434e-014	-2.84433e-014	-2.89276e-014	-3.32909e-014	-3.3133e-014	-3.47895e-014	2.63805e-014	3.29731e-014	5.60273e-015	-5.04007e-014	-3.35702e-014	-8.79424e-015	-3.60723e-014	-2.88634e-014	-2.76388e-014	-2.6992e-014	-2.70371e-014	-2.9827e-014
-1.84764e-014	-2.18636e-014	3.91314e-014	3.83426e-014	4.72939e-014	3.67645e-014	-7.49941e-015	-2.57032e-014	-2.86905e-014	-2.9086e-014	-3.34498e-014	-3.31381e-014	-3.48118e-014	2.69666e-014	3.33461e-014	5.98681e-015	-5.08533e-014	-3.37606e-014	-8.57617e-015	-3.63839e-014	-2.94444e-014	-2.7757e-014	-2.71359e-014	-2.7168e-014	-3.00429e-014
-1.85104e-014	-2.20568e-014	3.96179e-014	3.87808e-014	4.77787e-014	3.73053e-014	-7.21068e-015	-2.58535e-014	-2.892e-014	-2.9239e-014	-3.35892e-014	-3.3119e-014	-3.47791e-014	2.75037e-014	3.37166e-014	6.352e-015	-5.12731e-014	-3.39269e-014	-8.35395e-015	-3.66675e-014	-3.00171e-014	-2.78619e-014	-2.72788e-014	-2.72828e-014	-3.02617e-014
-1.85465e-014	-2.22714e-014	4.01001e-014	3.92253e-014	4.82263e-014	3.78191e-014	-6.93264e-015	-2.59948e-014	-2.91289e-014	-2.93859e-014	-3.37089e-014	-3.30775e-014	-3.46927e-014	2.79912e-014	3.40847e-014	6.69713e-015	-5.16614e-014	-3.40706e-014	-8.12906e-015	-3.69252e-014	-3.05784e-014	-2.79558e-014	-2.74214e-014	-2.73838e-014	-3.04829e-014
-1.8585e-014	-2.25071e-014	4.05777e-014	3.96747e-014	4.86361e-014	3.83049e-014	-6.66507e-015	-2.61282e-014	-2.93156e-014	-2.95261e-014	-3.38091e-014	-3.30156e-014	-3.45534e-014	2.84296e-014	3.44506e-014	7.02256e-015	-5.20193e-014	-3.41925e-014	-7.90251e-015	-3.71597e-014	-3.11258e-014	-2.80414e-014	-2.75656e-014	-2.7473e-014	-3.07058e-014
-1.86259e-014	-2.27622e-014	4.1051e-014	4.01278e-014	4.90081e-014	3.87615e-014	-6.40671e-015	-2.6255e-014	-2.94779e-014	-2.96582e-014	-3.38894e-014	-3.29347e-014	-3.43631e-014	2.88192e-014	3.48144e-014	7.32852e-015	-5.23483e-014	-3.42943e-014	-7.67522e-015	-3.73738e-014	-3.16561e-014	-2.81215e-014	-2.77126e-014	-2.75526e-014	-3.09299e-014
-1.86702e-014	-2.30359e-014	4.1521e-014	4.05851e-014	4.93422e-014	3.91894e-014	-6.15649e-015	-2.63754e-014	-2.96138e-014	-2.97817e-014	-3.39494e-014	-3.28367e-014	-3.41239e-014	2.91618e-014	3.51769e-014	7.61479e-015	-5.26506e-014	-3.43765e-014	-7.4476e-015	-3.75708e-014	-3.21656e-014	-2.81987e-014	-2.7863e-014	-2.76248e-014	-3.11538e-014
-1.8718e-014	-2.33261e-014	4.19878e-014	4.10451e-014	4.96391e-014	3.95885e-014	-5.91336e-015	-2.64901e-014	-2.97209e-014	-2.98957e-014	-3.39895e-014	-3.2723e-014	-3.3838e-014	2.94591e-014	3.55385e-014	7.88218e-015	-5.29292e-014	-3.44407e-014	-7.22033e-015	-3.77536e-014	-3.26518e-014	-2.82758e-014	-2.80178e-014	-2.76918e-014	-3.13762e-014
-1.87696e-014	-2.36307e-014	4.24527e-014	4.15076e-014	4.9901e-014	3.99593e-014	-5.67608e-015	-2.65999e-014	-2.97976e-014	-2.9999e-014	-3.40097e-014	-3.25954e-014	-3.35083e-014	2.97133e-014	3.58999e-014	8.13101e-015	-5.31866e-014	-3.4488e-014	-6.99391e-015	-3.79259e-014	-3.31121e-014	-2.8355e-014	-2.81777e-014	-2.77556e-014	-3.15953e-014
-1.88246e-014	-2.3947e-014	4.29165e-014	4.19721e-014	5.01288e-014	4.03029e-014	-5.44269e-015	-2.67056e-014	-2.98429e-014	-3.00909e-014	-3.40108e-014	-3.24554e-014	-3.31378e-014	2.99277e-014	3.62615e-014	8.3615e-015	-5.34252e-014	-3.45197e-014	-6.76868e-015	-3.80906e-014	-3.35443e-014	-2.84392e-014	-2.83434e-014	-2.78185e-014	-3.18096e-014
-1.88833e-014	-2.42733e-014	4.33801e-014	4.2438e-014	5.0324e-014	4.06199e-014	-5.21132e-015	-2.68067e-014	-2.98551e-014	-3.01703e-014	-3.39929e-014	-3.23043e-014	-3.27297e-014	3.01054e-014	3.66236e-014	8.57551e-015	-5.36483e-014	-3.4537e-014	-6.54426e-015	-3.82516e-014	-3.39457e-014	-2.85314e-014	-2.85158e-014	-2.78828e-014	-3.20184e-014
-1.89462e-014	-2.46066e-014	4.38445e-014	4.29044e-014	5.04894e-014	4.09119e-014	-4.98026e-015	-2.69037e-014	-2.98324e-014	-3.02363e-014	-3.39558e-014	-3.21437e-014	-3.22879e-014	3.02499e-014	3.69867e-014	8.77382e-015	-5.38592e-014	-3.4541e-014	-6.32055e-015	-3.84119e-014	-3.43138e-014	-2.86343e-014	-2.86954e-014	-2.79501e-014	-3.22202e-014
-1.9014e-014	-2.49436e-014	4.43115e-014	4.33705e-014	5.06276e-014	4.11804e-014	-4.74678e-015	-2.69963e-014	-2.97747e-014	-3.02878e-014	-3.39006e-014	-3.19747e-014	-3.18151e-014	3.03648e-014	3.73504e-014	8.95729e-015	-5.40612e-014	-3.45331e-014	-6.09806e-015	-3.85742e-014	-3.46467e-014	-2.875e-014	-2.88829e-014	-2.80223e-014	-3.24136e-014
-1.90866e-014	-2.52814e-014	4.47824e-014	4.38366e-014	5.07422e-014	4.14279e-014	-4.50788e-015	-2.70836e-014	-2.9681e-014	-3.03237e-014	-3.3827e-014	-3.1799e-014	-3.13152e-014	3.04544e-014	3.77159e-014	9.12731e-015	-5.42578e-014	-3.45149e-014	-5.87603e-015	-3.87422e-014	-3.49421e-014	-2.88807e-014	-2.90785e-014	-2.81004e-014	-3.25968e-014
-1.9164e-014	-2.56161e-014	4.52585e-014	4.43022e-014	5.08365e-014	4.16563e-014	-4.26182e-015	-2.71649e-014	-2.95496e-014	-3.03436e-014	-3.37352e-014	-3.16173e-014	-3.07915e-014	3.05227e-014	3.80831e-014	9.28566e-015	-5.44523e-014	-3.44874e-014	-5.65332e-015	-3.8919e-014	-3.51984e-014	-2.90284e-014	-2.92823e-014	-2.81859e-014	-3.27687e-014
-1.92459e-014	-2.5945e-014	4.57407e-014	4.47663e-014	5.09143e-014	4.18684e-014	-4.00636e-015	-2.72392e-014	-2.93803e-014	-3.03469e-014	-3.36256e-014	-3.14308e-014	-3.02483e-014	3.0574e-014	3.8452e-014	9.43372e-015	-5.46486e-014	-3.44519e-014	-5.42863e-015	-3.91069e-014	-3.54143e-014	-2.91948e-014	-2.94942e-014	-2.82806e-014	-3.29275e-014
-1.93324e-014	-2.62647e-014	4.62299e-014	4.52295e-014	5.09791e-014	4.20676e-014	-3.73915e-015	-2.73057e-014	-2.91737e-014	-3.03322e-014	-3.34987e-014	-3.12403e-014	-2.96896e-014	3.06126e-014	3.88228e-014	9.57206e-015	-5.48506e-014	-3.44096e-014	-5.20165e-015	-3.93087e-014	-3.55884e-014	-2.93818e-014	-2.97142e-014	-2.8386e-014	-3.30722e-014
-1.94236e-014	-2.65719e-014	4.67276e-014	4.5691e-014	5.10347e-014	4.22567e-014	-3.45793e-015	-2.73628e-014	-2.89297e-014	-3.02991e-014	-3.33543e-014	-3.10465e-014	-2.91192e-014	3.06434e-014	3.91956e-014	9.70211e-015	-5.50612e-014	-3.43613e-014	-4.97177e-015	-3.95267e-014	-3.57211e-014	-2.95905e-014	-2.99424e-014	-2.85027e-014	-3.32017e-014
-1.9519e-014	-2.68631e-014	4.72347e-014	4.61509e-014	5.10855e-014	4.24386e-014	-3.16047e-015	-2.74093e-014	-2.86489e-014	-3.02468e-014	-3.31933e-014	-3.08498e-014	-2.8541e-014	3.06704e-014	3.95701e-014	9.82525e-015	-5.52839e-014	-3.4308e-014	-4.73768e-015	-3.97628e-014	-3.58118e-014	-2.98217e-014	-3.01781e-014	-2.86316e-014	-3.33152e-014
-1.96188e-014	-2.71351e-014	4.77521e-014	4.6609e-014	5.11366e-014	4.26165e-014	-2.84423e-015	-2.74438e-014	-2.8332e-014	-3.01751e-014	-3.30157e-014	-3.06511e-014	-2.79591e-014	3.06982e-014	3.99469e-014	9.94297e-015	-5.55218e-014	-3.42516e-014	-4.49853e-015	-4.00188e-014	-3.58602e-014	-3.00756e-014	-3.04212e-014	-2.87729e-014	-3.3412e-014
-1.97222e-014	-2.73844e-014	4.82805e-014	4.70652e-014	5.11918e-014	4.27934e-014	-2.50766e-015	-2.74641e-014	-2.79787e-014	-3.00835e-014	-3.28214e-014	-3.04499e-014	-2.73768e-014	3.07306e-014	4.03259e-014	1.00565e-014	-5.5778e-014	-3.41935e-014	-4.25275e-015	-4.02957e-014	-3.58669e-014	-3.03523e-014	-3.06706e-014	-2.89268e-014	-3.34914e-014
-1.98289e-014	-2.76082e-014	4.88199e-014	4.75189e-014	5.12555e-014	4.29726e-014	-2.14882e-015	-2.74688e-014	-2.75899e-014	-2.99716e-014	-3.26105e-014	-3.02468e-014	-2.67983e-014	3.07706e-014	4.07066e-014	1.01665e-014	-5.6055e-014	-3.41346e-014	-3.99935e-015	-4.0595e-014	-3.58318e-014	-3.06517e-014	-3.09254e-014	-2.90938e-014	-3.35529e-014
-1.99383e-014	-2.78038e-014	4.93704e-014	4.79694e-014	5.13322e-014	4.31571e-014	-1.76686e-015	-2.74564e-014	-2.71675e-014	-2.98393e-014	-3.23835e-014	-3.0042e-014	-2.62268e-014	3.0822e-014	4.10896e-014	1.02745e-014	-5.63546e-014	-3.40761e-014	-3.73749e-015	-4.09175e-014	-3.57562e-014	-3.09736e-014	-3.1185e-014	-2.92734e-014	-3.35965e-014
-2.00505e-014	-2.79688e-014	4.99324e-014	4.84167e-014	5.14255e-014	4.33492e-014	-1.36066e-015	-2.7425e-014	-2.67121e-014	-2.96864e-014	-3.21409e-014	-2.98355e-014	-2.56652e-014	3.08879e-014	4.14748e-014	1.03813e-014	-5.66789e-014	-3.40192e-014	-3.46677e-015	-4.12639e-014	-3.56418e-014	-3.13174e-014	-3.14486e-014	-2.94649e-014	-3.36222e-014
-2.01652e-014	-2.81007e-014	5.05054e-014	4.88609e-014	5.15389e-014	4.35522e-014	-9.29235e-016	-2.73731e-014	-2.62252e-014	-2.95129e-014	-3.18825e-014	-2.96274e-014	-2.51161e-014	3.09713e-014	4.18621e-014	1.04879e-014	-5.70294e-014	-3.39654e-014	-3.18575e-015	-4.16343e-014	-3.54901e-014	-3.16821e-014	-3.17151e-014	-2.96678e-014	-3.36306e-014
-2.02816e-014	-2.81983e-014	5.10884e-014	4.93022e-014	5.16761e-014	4.37688e-014	-4.72041e-016	-2.7299e-014	-2.57088e-014	-2.93196e-014	-3.1608e-014	-2.94168e-014	-2.45831e-014	3.10748e-014	4.22513e-014	1.05951e-014	-5.74063e-014	-3.39166e-014	-2.8936e-015	-4.20285e-014	-3.53028e-014	-3.2066e-014	-3.19833e-014	-2.98813e-014	-3.36217e-014
-2.03986e-014	-2.82601e-014	5.16803e-014	4.97392e-014	5.18401e-014	4.40012e-014	1.11167e-017	-2.72007e-014	-2.51644e-014	-2.91066e-014	-3.13175e-014	-2.92036e-014	-2.4069e-014	3.11995e-014	4.26418e-014	1.07032e-014	-5.78104e-014	-3.38734e-014	-2.5899e-015	-4.24455e-014	-3.50819e-014	-3.2467e-014	-3.22515e-014	-3.01039e-014	-3.35956e-014
-2.05157e-014	-2.82843e-014	5.228e-014	5.01723e-014	5.20346e-014	4.42513e-014	5.19955e-016	-2.7077e-014	-2.45937e-014	-2.88746e-014	-3.10113e-014	-2.89875e-014	-2.35758e-014	3.13463e-014	4.30334e-014	1.08129e-014	-5.82417e-014	-3.38369e-014	-2.27445e-015	-4.28847e-014	-3.48302e-014	-3.28838e-014	-3.25189e-014	-3.03348e-014	-3.35532e-014
-2.06319e-014	-2.82694e-014	5.28862e-014	5.06012e-014	5.22616e-014	4.45207e-014	1.05419e-015	-2.69257e-014	-2.39981e-014	-2.86239e-014	-3.06892e-014	-2.87676e-014	-2.31048e-014	3.15158e-014	4.34251e-014	1.09237e-014	-5.87005e-014	-3.38086e-014	-1.947e-015	-4.33448e-014	-3.45503e-014	-3.33138e-014	-3.27836e-014	-3.05727e-014	-3.34957e-014
-2.07465e-014	-2.82155e-014	5.34969e-014	5.10253e-014	5.25224e-014	4.48114e-014	1.61272e-015	-2.67458e-014	-2.338e-014	-2.83557e-014	-3.03514e-014	-2.85437e-014	-2.26576e-014	3.17082e-014	4.38169e-014	1.10355e-014	-5.91864e-014	-3.37907e-014	-1.60756e-015	-4.38247e-014	-3.42453e-014	-3.37542e-014	-3.30445e-014	-3.08161e-014	-3.34241e-014
-2.08588e-014	-2.81229e-014	5.41094e-014	5.14441e-014	5.28186e-014	4.51237e-014	2.19445e-015	-2.65355e-014	-2.27419e-014	-2.80712e-014	-2.9998e-014	-2.83148e-014	-2.2236e-014	3.1923e-014	4.42081e-014	1.11486e-014	-5.96986e-014	-3.37846e-014	-1.25565e-015	-4.43226e-014	-3.39193e-014	-3.42025e-014	-3.33002e-014	-3.10631e-014	-3.33396e-014
-2.09672e-014	-2.79909e-014	5.47213e-014	5.18563e-014	5.31511e-014	4.54587e-014	2.79763e-015	-2.62941e-014	-2.20858e-014	-2.77711e-014	-2.96289e-014	-2.80803e-014	-2.18418e-014	3.216e-014	4.45979e-014	1.12632e-014	-6.02358e-014	-3.37912e-014	-8.9211e-016	-4.48364e-014	-3.35744e-014	-3.46555e-014	-3.35496e-014	-3.13115e-014	-3.32435e-014
-2.10713e-014	-2.78203e-014	5.53296e-014	5.22611e-014	5.35198e-014	4.58163e-014	3.42173e-015	-2.60214e-014	-2.14134e-014	-2.74567e-014	-2.92437e-014	-2.784e-014	-2.14754e-014	3.24173e-014	4.49857e-014	1.13784e-014	-6.07958e-014	-3.38112e-014	-5.17473e-016	-4.5364e-014	-3.32135e-014	-3.51102e-014	-3.3791e-014	-3.15594e-014	-3.31375e-014
-2.117e-014	-2.76125e-014	5.59315e-014	5.26579e-014	5.39249e-014	4.6196e-014	4.06446e-015	-2.57166e-014	-2.07266e-014	-2.71293e-014	-2.88432e-014	-2.75934e-014	-2.11367e-014	3.26927e-014	4.53709e-014	1.14941e-014	-6.13766e-014	-3.38463e-014	-1.324e-016	-4.5903e-014	-3.28403e-014	-3.55628e-014	-3.40228e-014	-3.18047e-014	-3.30227e-014
-2.12622e-014	-2.73688e-014	5.65238e-014	5.30456e-014	5.4366e-014	4.65971e-014	4.72358e-015	-2.53789e-014	-2.00277e-014	-2.67904e-014	-2.84276e-014	-2.73396e-014	-2.08252e-014	3.29844e-014	4.57527e-014	1.16094e-014	-6.19755e-014	-3.38976e-014	2.62112e-016	-4.64512e-014	-3.24577e-014	-3.60102e-014	-3.42443e-014	-3.20463e-014	-3.29014e-014
-2.1347e-014	-2.70906e-014	5.71029e-014	5.34234e-014	5.48411e-014	4.70184e-014	5.39644e-015	-2.50087e-014	-1.93188e-014	-2.64419e-014	-2.79967e-014	-2.70784e-014	-2.05412e-014	3.32889e-014	4.61302e-014	1.17234e-014	-6.25901e-014	-3.39666e-014	6.6497e-016	-4.70061e-014	-3.20686e-014	-3.64494e-014	-3.4454e-014	-3.22821e-014	-3.27753e-014
-2.14226e-014	-2.6779e-014	5.76657e-014	5.37902e-014	5.53489e-014	4.74595e-014	6.07987e-015	-2.46065e-014	-1.86016e-014	-2.60851e-014	-2.75505e-014	-2.68092e-014	-2.02836e-014	3.36033e-014	4.65023e-014	1.18349e-014	-6.32163e-014	-3.40545e-014	1.07519e-015	-4.75648e-014	-3.16761e-014	-3.68765e-014	-3.46507e-014	-3.25103e-014	-3.26461e-014
-2.14884e-014	-2.64362e-014	5.8209e-014	5.41447e-014	5.58875e-014	4.79188e-014	6.77113e-015	-2.41726e-014	-1.78785e-014	-2.57216e-014	-2.70898e-014	-2.65316e-014	-2.00511e-014	3.39243e-014	4.6868e-014	1.19432e-014	-6.38513e-014	-3.41615e-014	1.4914e-015	-4.81243e-014	-3.12839e-014	-3.72879e-014	-3.48333e-014	-3.2729e-014	-3.25152e-014
-2.15427e-014	-2.60649e-014	5.87294e-014	5.4486e-014	5.64542e-014	4.83945e-014	7.46744e-015	-2.37073e-014	-1.71518e-014	-2.53529e-014	-2.66145e-014	-2.62455e-014	-1.9843e-014	3.42476e-014	4.72263e-014	1.20478e-014	-6.44918e-014	-3.42874e-014	1.91202e-015	-4.86812e-014	-3.08943e-014	-3.76802e-014	-3.50012e-014	-3.29365e-014	-3.23837e-014
-2.1584e-014	-2.56676e-014	5.92242e-014	5.48135e-014	5.70456e-014	4.88848e-014	8.16561e-015	-2.32112e-014	-1.64235e-014	-2.49805e-014	-2.61247e-014	-2.59503e-014	-1.9658e-014	3.45699e-014	4.7576e-014	1.21468e-014	-6.51339e-014	-3.44328e-014	2.33557e-015	-4.92332e-014	-3.051e-014	-3.80501e-014	-3.51534e-014	-3.31312e-014	-3.22533e-014
-2.16113e-014	-2.52479e-014	5.96905e-014	5.51266e-014	5.76588e-014	4.93867e-014	8.86228e-015	-2.26843e-014	-1.56951e-014	-2.46058e-014	-2.56211e-014	-2.56461e-014	-1.94941e-014	3.48873e-014	4.79163e-014	1.22392e-014	-6.57738e-014	-3.45984e-014	2.76039e-015	-4.97769e-014	-3.01344e-014	-3.83949e-014	-3.52897e-014	-3.33115e-014	-3.21254e-014
-2.16238e-014	-2.48096e-014	6.01252e-014	5.54247e-014	5.82904e-014	4.98973e-014	9.55462e-015	-2.21281e-014	-1.49686e-014	-2.42305e-014	-2.51041e-014	-2.53326e-014	-1.93496e-014	3.51954e-014	4.8246e-014	1.23238e-014	-6.64077e-014	-3.47842e-014	3.18415e-015	-5.031e-014	-2.9769e-014	-3.87119e-014	-3.54092e-014	-3.34758e-014	-3.20018e-014
-2.162e-014	-2.43557e-014	6.05256e-014	5.57068e-014	5.89368e-014	5.04138e-014	1.02395e-014	-2.15442e-014	-1.42464e-014	-2.3856e-014	-2.4574e-014	-2.50099e-014	-1.9222e-014	3.54899e-014	4.85637e-014	1.24e-014	-6.70319e-014	-3.49908e-014	3.60531e-015	-5.08299e-014	-2.94149e-014	-3.89982e-014	-3.55119e-014	-3.36226e-014	-3.18832e-014
-2.15989e-014	-2.38897e-014	6.08884e-014	5.59722e-014	5.95939e-014	5.09334e-014	1.09137e-014	-2.09336e-014	-1.35295e-014	-2.34837e-014	-2.40313e-014	-2.46782e-014	-1.91088e-014	3.5767e-014	4.88685e-014	1.24669e-014	-6.76424e-014	-3.52173e-014	4.02198e-015	-5.13339e-014	-2.90739e-014	-3.92512e-014	-3.55974e-014	-3.37504e-014	-3.17708e-014
-2.15593e-014	-2.34152e-014	6.12113e-014	5.62203e-014	6.02569e-014	5.14536e-014	1.15749e-014	-2.02978e-014	-1.28192e-014	-2.31145e-014	-2.34771e-014	-2.43373e-014	-1.90073e-014	3.60227e-014	4.91589e-014	1.25231e-014	-6.82347e-014	-3.54622e-014	4.43294e-015	-5.182e-014	-2.87479e-014	-3.94687e-014	-3.56655e-014	-3.38576e-014	-3.16651e-014
-2.15e-014	-2.29362e-014	6.14922e-014	5.645e-014	6.09208e-014	5.1971e-014	1.22208e-014	-1.96383e-014	-1.21161e-014	-2.27499e-014	-2.29127e-014	-2.39872e-014	-1.89154e-014	3.62535e-014	4.94339e-014	1.25678e-014	-6.88057e-014	-3.57243e-014	4.83619e-015	-5.22855e-014	-2.84379e-014	-3.9649e-014	-3.57169e-014	-3.3944e-014	-3.15672e-014
-2.14207e-014	-2.24561e-014	6.17294e-014	5.66607e-014	6.15814e-014	5.24826e-014	1.28479e-014	-1.8957e-014	-1.1421e-014	-2.23904e-014	-2.23384e-014	-2.36283e-014	-1.88302e-014	3.64557e-014	4.96919e-014	1.26004e-014	-6.93522e-014	-3.60024e-014	5.22994e-015	-5.27287e-014	-2.81444e-014	-3.97912e-014	-3.57515e-014	-3.4009e-014	-3.1477e-014
-2.13205e-014	-2.19788e-014	6.19218e-014	5.68518e-014	6.22339e-014	5.29852e-014	1.34545e-014	-1.82555e-014	-1.0735e-014	-2.20376e-014	-2.17549e-014	-2.3261e-014	-1.87488e-014	3.66263e-014	4.99318e-014	1.26204e-014	-6.98706e-014	-3.62944e-014	5.61195e-015	-5.31481e-014	-2.78673e-014	-3.98945e-014	-3.577e-014	-3.40523e-014	-3.13944e-014
-2.11985e-014	-2.15085e-014	6.20691e-014	5.70232e-014	6.28749e-014	5.34758e-014	1.40392e-014	-1.75353e-014	-1.00586e-014	-2.16921e-014	-2.11627e-014	-2.28859e-014	-1.86686e-014	3.67623e-014	5.01523e-014	1.26275e-014	-7.03576e-014	-3.65986e-014	5.98133e-015	-5.35425e-014	-2.76069e-014	-3.99585e-014	-3.5773e-014	-3.40727e-014	-3.13202e-014
-2.10544e-014	-2.10487e-014	6.21704e-014	5.71745e-014	6.34997e-014	5.39518e-014	1.46004e-014	-1.67988e-014	-9.39246e-015	-2.13548e-014	-2.05633e-014	-2.25036e-014	-1.85872e-014	3.6861e-014	5.03525e-014	1.26211e-014	-7.08101e-014	-3.69125e-014	6.33681e-015	-5.39099e-014	-2.73632e-014	-3.99831e-014	-3.57615e-014	-3.40704e-014	-3.12536e-014
-2.08877e-014	-2.06031e-014	6.22256e-014	5.73059e-014	6.41048e-014	5.44105e-014	1.51367e-014	-1.60471e-014	-8.73791e-015	-2.10258e-014	-1.99583e-014	-2.21139e-014	-1.8502e-014	3.692e-014	5.05313e-014	1.26017e-014	-7.12256e-014	-3.72343e-014	6.67693e-015	-5.42494e-014	-2.71355e-014	-3.9968e-014	-3.5736e-014	-3.40447e-014	-3.11943e-014
-2.06984e-014	-2.01749e-014	6.22356e-014	5.74174e-014	6.46865e-014	5.48501e-014	1.56468e-014	-1.52814e-014	-8.09523e-015	-2.07055e-014	-1.93481e-014	-2.17176e-014	-1.84099e-014	3.6938e-014	5.06883e-014	1.25698e-014	-7.16018e-014	-3.7561e-014	7.00004e-015	-5.45596e-014	-2.69229e-014	-3.99141e-014	-3.56975e-014	-3.39964e-014	-3.11412e-014
-2.04863e-014	-1.97672e-014	6.22016e-014	5.75096e-014	6.52412e-014	5.52682e-014	1.61304e-014	-1.45044e-014	-7.46524e-015	-2.03945e-014	-1.8734e-014	-2.13153e-014	-1.83078e-014	3.69141e-014	5.08225e-014	1.25253e-014	-7.19374e-014	-3.78893e-014	7.30544e-015	-5.48405e-014	-2.6724e-014	-3.98224e-014	-3.56474e-014	-3.39254e-014	-3.10935e-014
-2.02516e-014	-1.93835e-014	6.2125e-014	5.75827e-014	6.57665e-014	5.56633e-014	1.65868e-014	-1.37173e-014	-6.84767e-015	-2.00921e-014	-1.81174e-014	-2.09074e-014	-1.81931e-014	3.68474e-014	5.0933e-014	1.24684e-014	-7.22307e-014	-3.82162e-014	7.59269e-015	-5.5092e-014	-2.65373e-014	-3.96947e-014	-3.55865e-014	-3.3832e-014	-3.10502e-014
-1.99946e-014	-1.90265e-014	6.2008e-014	5.76378e-014	6.62593e-014	5.60339e-014	1.7016e-014	-1.29217e-014	-6.2419e-015	-1.97987e-014	-1.74994e-014	-2.04944e-014	-1.80646e-014	3.67384e-014	5.10201e-014	1.24e-014	-7.24798e-014	-3.85381e-014	7.86162e-015	-5.53144e-014	-2.63615e-014	-3.95323e-014	-3.55159e-014	-3.37164e-014	-3.10095e-014
-1.97161e-014	-1.86987e-014	6.18527e-014	5.76754e-014	6.67179e-014	5.63789e-014	1.74179e-014	-1.2119e-014	-5.64773e-015	-1.95132e-014	-1.68815e-014	-2.00772e-014	-1.79202e-014	3.65877e-014	5.10831e-014	1.23203e-014	-7.26839e-014	-3.88513e-014	8.11163e-015	-5.55078e-014	-2.61949e-014	-3.93372e-014	-3.54367e-014	-3.35798e-014	-3.09703e-014
-1.94165e-014	-1.84012e-014	6.16615e-014	5.76965e-014	6.71405e-014	5.66975e-014	1.77942e-014	-1.13105e-014	-5.06465e-015	-1.92353e-014	-1.62652e-014	-1.96559e-014	-1.77579e-014	3.6396e-014	5.11216e-014	1.2231e-014	-7.28429e-014	-3.91521e-014	8.34226e-015	-5.56726e-014	-2.60357e-014	-3.91115e-014	-3.53499e-014	-3.34233e-014	-3.09316e-014
-1.90965e-014	-1.81363e-014	6.14381e-014	5.77031e-014	6.75259e-014	5.699e-014	1.81458e-014	-1.04975e-014	-4.49256e-015	-1.89643e-014	-1.56509e-014	-1.92307e-014	-1.75755e-014	3.61653e-014	5.11357e-014	1.21336e-014	-7.29565e-014	-3.94368e-014	8.55385e-015	-5.58097e-014	-2.58821e-014	-3.88585e-014	-3.52566e-014	-3.32478e-014	-3.08918e-014
-1.87566e-014	-1.79057e-014	6.11861e-014	5.76963e-014	6.78742e-014	5.72565e-014	1.84742e-014	-9.68055e-015	-3.93098e-015	-1.86995e-014	-1.50404e-014	-1.8802e-014	-1.7372e-014	3.58985e-014	5.11259e-014	1.20296e-014	-7.30258e-014	-3.97016e-014	8.74766e-015	-5.59203e-014	-2.57317e-014	-3.85804e-014	-3.51583e-014	-3.30543e-014	-3.08488e-014
-1.8398e-014	-1.77105e-014	6.09098e-014	5.76778e-014	6.81859e-014	5.74979e-014	1.87813e-014	-8.86075e-015	-3.37887e-015	-1.84402e-014	-1.44344e-014	-1.83703e-014	-1.71454e-014	3.55982e-014	5.1093e-014	1.19208e-014	-7.30518e-014	-3.9942e-014	8.92475e-015	-5.60055e-014	-2.55822e-014	-3.82805e-014	-3.50557e-014	-3.28438e-014	-3.08012e-014
-1.80222e-014	-1.75509e-014	6.0613e-014	5.765e-014	6.84614e-014	5.77158e-014	1.9069e-014	-8.03922e-015	-2.83559e-015	-1.81851e-014	-1.38341e-014	-1.79365e-014	-1.68948e-014	3.52675e-014	5.10379e-014	1.18092e-014	-7.30349e-014	-4.01535e-014	9.08619e-015	-5.60669e-014	-2.54309e-014	-3.79622e-014	-3.49499e-014	-3.26173e-014	-3.07467e-014
-1.76307e-014	-1.74275e-014	6.03005e-014	5.76141e-014	6.87002e-014	5.79115e-014	1.93393e-014	-7.21703e-015	-2.30025e-015	-1.79322e-014	-1.3241e-014	-1.75005e-014	-1.66198e-014	3.491e-014	5.09615e-014	1.16971e-014	-7.29759e-014	-4.03328e-014	9.23337e-015	-5.61057e-014	-2.52763e-014	-3.76286e-014	-3.48419e-014	-3.23763e-014	-3.06836e-014
-1.72251e-014	-1.73397e-014	5.99768e-014	5.75718e-014	6.89044e-014	5.80865e-014	1.95944e-014	-6.39471e-015	-1.77217e-015	-1.76807e-014	-1.26563e-014	-1.70621e-014	-1.632e-014	3.45304e-014	5.08653e-014	1.15865e-014	-7.2877e-014	-4.04769e-014	9.3676e-015	-5.61237e-014	-2.51168e-014	-3.72833e-014	-3.47326e-014	-3.21217e-014	-3.06106e-014
-1.68069e-014	-1.72871e-014	5.96465e-014	5.75262e-014	6.90764e-014	5.82427e-014	1.98372e-014	-5.57198e-015	-1.25058e-015	-1.74291e-014	-1.20804e-014	-1.66217e-014	-1.59956e-014	3.41335e-014	5.0751e-014	1.14794e-014	-7.27396e-014	-4.05819e-014	9.49041e-015	-5.61229e-014	-2.495e-014	-3.69294e-014	-3.46227e-014	-3.18556e-014	-3.05263e-014
-1.6378e-014	-1.72685e-014	5.93153e-014	5.74802e-014	6.92189e-014	5.83825e-014	2.007e-014	-4.74978e-015	-7.35127e-016	-1.71757e-014	-1.15146e-014	-1.61797e-014	-1.56458e-014	3.37241e-014	5.06196e-014	1.13783e-014	-7.25661e-014	-4.06444e-014	9.60362e-015	-5.61046e-014	-2.47735e-014	-3.65698e-014	-3.45122e-014	-3.15797e-014	-3.04287e-014
-1.59402e-014	-1.72828e-014	5.89884e-014	5.74356e-014	6.9335e-014	5.85085e-014	2.02952e-014	-3.92876e-015	-2.24475e-016	-1.6919e-014	-1.09598e-014	-1.57364e-014	-1.52701e-014	3.33073e-014	5.0473e-014	1.12856e-014	-7.2359e-014	-4.06619e-014	9.7088e-015	-5.60705e-014	-2.45851e-014	-3.62081e-014	-3.44019e-014	-3.12947e-014	-3.03171e-014
-1.54956e-014	-1.73279e-014	5.86707e-014	5.73949e-014	6.94278e-014	5.86239e-014	2.05154e-014	-3.11001e-015	2.81584e-016	-1.66585e-014	-1.04164e-014	-1.52918e-014	-1.48691e-014	3.28883e-014	5.03134e-014	1.12042e-014	-7.212e-014	-4.06314e-014	9.8091e-015	-5.60229e-014	-2.43834e-014	-3.58477e-014	-3.4292e-014	-3.10032e-014	-3.01896e-014
-1.50457e-014	-1.74016e-014	5.83667e-014	5.73607e-014	6.95009e-014	5.87317e-014	2.07333e-014	-2.29422e-015	7.8341e-016	-1.63924e-014	-9.88554e-015	-1.48461e-014	-1.44436e-014	3.24721e-014	5.01432e-014	1.11369e-014	-7.18527e-014	-4.05511e-014	9.90689e-015	-5.59634e-014	-2.41668e-014	-3.54916e-014	-3.41825e-014	-3.07066e-014	-3.0046e-014
-1.45925e-014	-1.75013e-014	5.80816e-014	5.73354e-014	6.95583e-014	5.88345e-014	2.09508e-014	-1.48221e-015	1.28118e-015	-1.61192e-014	-9.36741e-015	-1.43992e-014	-1.39947e-014	3.20651e-014	4.99653e-014	1.10863e-014	-7.15594e-014	-4.04197e-014	1.00038e-014	-5.58938e-014	-2.3934e-014	-3.51425e-014	-3.40737e-014	-3.04061e-014	-2.98854e-014
-1.41374e-014	-1.76242e-014	5.78202e-014	5.7321e-014	6.96046e-014	5.89355e-014	2.11701e-014	-6.74607e-016	1.77512e-015	-1.5838e-014	-8.86254e-015	-1.39514e-014	-1.35233e-014	3.16729e-014	4.97831e-014	1.10554e-014	-7.12429e-014	-4.02348e-014	1.01022e-014	-5.5816e-014	-2.36841e-014	-3.48032e-014	-3.39654e-014	-3.01032e-014	-2.97075e-014
-1.36833e-014	-1.77673e-014	5.75869e-014	5.73197e-014	6.96438e-014	5.90379e-014	2.13925e-014	1.28288e-016	2.26501e-015	-1.55478e-014	-8.37168e-015	-1.35035e-014	-1.3031e-014	3.1301e-014	4.95987e-014	1.10465e-014	-7.09054e-014	-3.99957e-014	1.02046e-014	-5.57309e-014	-2.34156e-014	-3.44767e-014	-3.38576e-014	-2.97988e-014	-2.95121e-014
-1.32322e-014	-1.79277e-014	5.73858e-014	5.73332e-014	6.96806e-014	5.91443e-014	2.16205e-014	9.24959e-016	2.75054e-015	-1.52477e-014	-7.89481e-015	-1.30556e-014	-1.25185e-014	3.09548e-014	4.94146e-014	1.10617e-014	-7.05499e-014	-3.97021e-014	1.03138e-014	-5.56408e-014	-2.31287e-014	-3.4165e-014	-3.37496e-014	-2.94948e-014	-2.9299e-014
-1.27856e-014	-1.81021e-014	5.72206e-014	5.73637e-014	6.97196e-014	5.92578e-014	2.18565e-014	1.71411e-015	3.2321e-015	-1.49371e-014	-7.4324e-015	-1.2608e-014	-1.19878e-014	3.06396e-014	4.92343e-014	1.11034e-014	-7.01789e-014	-3.93541e-014	1.04323e-014	-5.5547e-014	-2.28229e-014	-3.38709e-014	-3.36414e-014	-2.91927e-014	-2.90684e-014
-1.23449e-014	-1.82871e-014	5.70945e-014	5.74134e-014	6.97647e-014	5.93802e-014	2.21017e-014	2.49447e-015	3.70961e-015	-1.4615e-014	-6.98469e-015	-1.21607e-014	-1.14405e-014	3.03596e-014	4.90606e-014	1.11737e-014	-6.97947e-014	-3.89525e-014	1.05621e-014	-5.54508e-014	-2.24981e-014	-3.35958e-014	-3.35325e-014	-2.88939e-014	-2.88205e-014
-1.19123e-014	-1.84788e-014	5.70117e-014	5.74834e-014	6.98199e-014	5.95146e-014	2.23571e-014	3.26475e-015	4.18347e-015	-1.42809e-014	-6.5523e-015	-1.17143e-014	-1.08786e-014	3.01197e-014	4.88967e-014	1.12744e-014	-6.94005e-014	-3.84975e-014	1.07053e-014	-5.53531e-014	-2.2154e-014	-3.33405e-014	-3.34222e-014	-2.85993e-014	-2.8556e-014
-1.14895e-014	-1.86734e-014	5.69741e-014	5.75748e-014	6.98896e-014	5.96635e-014	2.26225e-014	4.02363e-015	4.65289e-015	-1.39348e-014	-6.13484e-015	-1.12692e-014	-1.03045e-014	2.99238e-014	4.87458e-014	1.14086e-014	-6.89983e-014	-3.7991e-014	1.08631e-014	-5.52556e-014	-2.17911e-014	-3.31067e-014	-3.33098e-014	-2.83107e-014	-2.82751e-014
-1.10773e-014	-1.88671e-014	5.69829e-014	5.76889e-014	6.99778e-014	5.9828e-014	2.28989e-014	4.76887e-015	5.11686e-015	-1.3577e-014	-5.73256e-015	-1.08267e-014	-9.72047e-015	2.97761e-014	4.86112e-014	1.1577e-014	-6.85899e-014	-3.74351e-014	1.10382e-014	-5.51593e-014	-2.14098e-014	-3.28953e-014	-3.31945e-014	-2.80289e-014	-2.79793e-014
-1.06774e-014	-1.90561e-014	5.70398e-014	5.78264e-014	7.0088e-014	6.00098e-014	2.31864e-014	5.49854e-015	5.57506e-015	-1.32077e-014	-5.3454e-015	-1.03868e-014	-9.12862e-015	2.96801e-014	4.84959e-014	1.17807e-014	-6.81776e-014	-3.68325e-014	1.1232e-014	-5.50649e-014	-2.10113e-014	-3.27071e-014	-3.30757e-014	-2.77548e-014	-2.76701e-014
-1.02916e-014	-1.92369e-014	5.71451e-014	5.79889e-014	7.02239e-014	6.02092e-014	2.34844e-014	6.21116e-015	6.02594e-015	-1.28272e-014	-4.97375e-015	-9.95004e-015	-8.53075e-015	2.96394e-014	4.84032e-014	1.20211e-014	-6.77631e-014	-3.61862e-014	1.14459e-014	-5.49729e-014	-2.05964e-014	-3.25419e-014	-3.29527e-014	-2.74893e-014	-2.73489e-014
-9.92039e-015	-1.94055e-014	5.73e-014	5.81755e-014	7.03883e-014	6.04272e-014	2.3792e-014	6.90471e-015	6.46774e-015	-1.24364e-014	-4.61766e-015	-9.51767e-015	-7.92873e-015	2.96562e-014	4.83361e-014	1.22988e-014	-6.73479e-014	-3.54996e-014	1.16808e-014	-5.4883e-014	-2.01668e-014	-3.23995e-014	-3.28246e-014	-2.72331e-014	-2.70168e-014
-9.56538e-015	-1.95588e-014	5.75045e-014	5.83865e-014	7.05833e-014	6.06632e-014	2.41075e-014	7.5776e-015	6.89988e-015	-1.20366e-014	-4.27711e-015	-9.09108e-015	-7.32491e-015	2.9732e-014	4.82971e-014	1.26157e-014	-6.69335e-014	-3.47768e-014	1.19369e-014	-5.47962e-014	-1.97239e-014	-3.22796e-014	-3.26908e-014	-2.69863e-014	-2.6676e-014
-9.22777e-015	-1.96936e-014	5.77584e-014	5.86207e-014	7.08102e-014	6.09177e-014	2.44293e-014	8.22719e-015	7.32093e-015	-1.16288e-014	-3.95149e-015	-8.67136e-015	-6.72222e-015	2.98685e-014	4.82885e-014	1.2972e-014	-6.65209e-014	-3.40224e-014	1.22148e-014	-5.47125e-014	-1.9269e-014	-3.21819e-014	-3.25508e-014	-2.67499e-014	-2.63281e-014
-8.90791e-015	-1.98069e-014	5.80611e-014	5.88774e-014	7.10703e-014	6.11896e-014	2.47552e-014	8.85035e-015	7.72942e-015	-1.12145e-014	-3.64132e-015	-8.25996e-015	-6.12296e-015	3.00662e-014	4.83128e-014	1.3368e-014	-6.61108e-014	-3.32406e-014	1.2515e-014	-5.4632e-014	-1.88037e-014	-3.21055e-014	-3.24036e-014	-2.65241e-014	-2.59742e-014
-8.60659e-015	-1.9896e-014	5.84105e-014	5.91559e-014	7.13644e-014	6.14779e-014	2.50834e-014	9.44548e-015	8.1239e-015	-1.07956e-014	-3.34703e-015	-7.85781e-015	-5.5296e-015	3.03248e-014	4.83718e-014	1.38036e-014	-6.57037e-014	-3.24362e-014	1.28373e-014	-5.45543e-014	-1.83305e-014	-3.20494e-014	-3.22493e-014	-2.63089e-014	-2.56165e-014
-8.32451e-015	-1.99588e-014	5.88047e-014	5.94551e-014	7.16926e-014	6.17808e-014	2.54116e-014	1.00099e-014	8.50271e-015	-1.03738e-014	-3.06837e-015	-7.46607e-015	-4.94422e-015	3.06444e-014	4.84668e-014	1.42781e-014	-6.53003e-014	-3.16145e-014	1.31816e-014	-5.44785e-014	-1.78521e-014	-3.20119e-014	-3.20873e-014	-2.61051e-014	-2.52572e-014
-8.0618e-015	-1.99933e-014	5.92411e-014	5.97735e-014	7.20551e-014	6.20967e-014	2.57371e-014	1.05415e-014	8.86398e-015	-9.95131e-015	-2.80551e-015	-7.08644e-015	-4.36901e-015	3.10239e-014	4.85998e-014	1.47911e-014	-6.49004e-014	-3.07812e-014	1.35471e-014	-5.44044e-014	-1.73703e-014	-3.19922e-014	-3.19174e-014	-2.59127e-014	-2.48981e-014
-7.81812e-015	-1.99979e-014	5.97179e-014	6.01091e-014	7.24503e-014	6.24232e-014	2.60576e-014	1.10369e-014	9.20524e-015	-9.53022e-015	-2.55887e-015	-6.72101e-015	-3.80671e-015	3.14621e-014	4.87713e-014	1.53424e-014	-6.45038e-014	-2.99419e-014	1.39324e-014	-5.43318e-014	-1.68868e-014	-3.19884e-014	-3.17396e-014	-2.57317e-014	-2.4541e-014
-7.59423e-015	-1.99711e-014	6.02314e-014	6.04594e-014	7.28769e-014	6.27575e-014	2.63693e-014	1.14932e-014	9.52457e-015	-9.113e-015	-2.3288e-015	-6.37136e-015	-3.25913e-015	3.19576e-014	4.89825e-014	1.59304e-014	-6.41109e-014	-2.9102e-014	1.43358e-014	-5.42599e-014	-1.64037e-014	-3.19991e-014	-3.15542e-014	-2.55623e-014	-2.41881e-014
-7.39097e-015	-1.99123e-014	6.07783e-014	6.08223e-014	7.33326e-014	6.30965e-014	2.66692e-014	1.1908e-014	9.82019e-015	-8.70218e-015	-2.11529e-015	-6.03968e-015	-2.72857e-015	3.25079e-014	4.9233e-014	1.65543e-014	-6.37216e-014	-2.8266e-014	1.47559e-014	-5.4188e-014	-1.59237e-014	-3.20221e-014	-3.13608e-014	-2.54041e-014	-2.38414e-014
-7.2075e-015	-1.9821e-014	6.13551e-014	6.11956e-014	7.3815e-014	6.34367e-014	2.69538e-014	1.22784e-014	1.009e-014	-8.30048e-015	-1.91872e-015	-5.72781e-015	-2.2172e-015	3.31098e-014	4.95233e-014	1.72123e-014	-6.33346e-014	-2.744e-014	1.51907e-014	-5.41153e-014	-1.54491e-014	-3.20557e-014	-3.11602e-014	-2.52566e-014	-2.35025e-014
-7.04384e-015	-1.96973e-014	6.19581e-014	6.15762e-014	7.43206e-014	6.3774e-014	2.72196e-014	1.26021e-014	1.03322e-014	-7.91053e-015	-1.73928e-015	-5.43771e-015	-1.72689e-015	3.376e-014	4.9853e-014	1.79023e-014	-6.29494e-014	-2.66288e-014	1.56375e-014	-5.40412e-014	-1.49819e-014	-3.20988e-014	-3.09533e-014	-2.51197e-014	-2.31729e-014
-6.89988e-015	-1.95419e-014	6.25829e-014	6.19613e-014	7.48454e-014	6.41047e-014	2.7464e-014	1.28772e-014	1.0546e-014	-7.53522e-015	-1.57758e-015	-5.17131e-015	-1.25951e-015	3.44546e-014	5.02207e-014	1.86224e-014	-6.25655e-014	-2.58375e-014	1.60946e-014	-5.3965e-014	-1.45248e-014	-3.21495e-014	-3.07403e-014	-2.49929e-014	-2.28545e-014
-6.77577e-015	-1.93554e-014	6.32246e-014	6.23482e-014	7.53856e-014	6.44255e-014	2.76833e-014	1.31023e-014	1.07296e-014	-7.17707e-015	-1.43374e-015	-4.93013e-015	-8.17089e-016	3.51896e-014	5.06251e-014	1.9371e-014	-6.21814e-014	-2.50699e-014	1.65594e-014	-5.38868e-014	-1.40793e-014	-3.22064e-014	-3.05222e-014	-2.4876e-014	-2.25481e-014
-6.67128e-015	-1.9139e-014	6.38793e-014	6.27336e-014	7.59355e-014	6.47323e-014	2.78738e-014	1.32764e-014	1.08813e-014	-6.83859e-015	-1.30838e-015	-4.71676e-015	-4.01531e-016	3.59608e-014	5.10646e-014	2.01455e-014	-6.17967e-014	-2.43303e-014	1.70291e-014	-5.38053e-014	-1.36475e-014	-3.22674e-014	-3.03005e-014	-2.47686e-014	-2.22548e-014
-6.5857e-015	-1.88951e-014	6.45423e-014	6.31153e-014	7.649e-014	6.50206e-014	2.8032e-014	1.33979e-014	1.10006e-014	-6.52274e-015	-1.20202e-015	-4.53291e-015	-1.42063e-017	3.6764e-014	5.15378e-014	2.09424e-014	-6.14104e-014	-2.36229e-014	1.75003e-014	-5.372e-014	-1.3232e-014	-3.23312e-014	-3.00756e-014	-2.46695e-014	-2.19758e-014
-6.5186e-015	-1.86253e-014	6.52091e-014	6.34904e-014	7.70447e-014	6.52872e-014	2.81542e-014	1.34657e-014	1.10858e-014	-6.23151e-015	-1.11552e-015	-4.37986e-015	3.42869e-016	3.75949e-014	5.20427e-014	2.17588e-014	-6.10213e-014	-2.29512e-014	1.79699e-014	-5.36303e-014	-1.28345e-014	-3.23963e-014	-2.98494e-014	-2.45788e-014	-2.1712e-014
-6.46981e-015	-1.83322e-014	6.5875e-014	6.38558e-014	7.75941e-014	6.55286e-014	2.82384e-014	1.3479e-014	1.11356e-014	-5.96738e-015	-1.04938e-015	-4.25911e-015	6.67953e-016	3.84488e-014	5.2576e-014	2.25931e-014	-6.06285e-014	-2.23182e-014	1.8435e-014	-5.35354e-014	-1.24574e-014	-3.24608e-014	-2.96232e-014	-2.44961e-014	-2.1464e-014
-6.4393e-015	-1.80185e-014	6.65352e-014	6.42084e-014	7.81328e-014	6.57419e-014	2.82818e-014	1.34379e-014	1.11493e-014	-5.73271e-015	-1.00439e-015	-4.17213e-015	9.5904e-016	3.93214e-014	5.31354e-014	2.3443e-014	-6.02309e-014	-2.17266e-014	1.88915e-014	-5.3435e-014	-1.21014e-014	-3.25236e-014	-2.93989e-014	-2.44208e-014	-2.12322e-014
-6.42665e-015	-1.76874e-014	6.71862e-014	6.45456e-014	7.86551e-014	6.59235e-014	2.82825e-014	1.33414e-014	1.11264e-014	-5.52906e-015	-9.80778e-016	-4.12055e-015	1.21506e-015	4.02079e-014	5.3718e-014	2.43052e-014	-5.98273e-014	-2.11777e-014	1.93355e-014	-5.33285e-014	-1.17682e-014	-3.25839e-014	-2.91779e-014	-2.43522e-014	-2.10166e-014
-6.43185e-015	-1.73424e-014	6.78242e-014	6.48652e-014	7.91548e-014	6.60705e-014	2.82385e-014	1.31899e-014	1.10665e-014	-5.35817e-015	-9.79461e-016	-4.10548e-015	1.43473e-015	4.11036e-014	5.43207e-014	2.51769e-014	-5.9417e-014	-2.06733e-014	1.9764e-014	-5.32155e-014	-1.14595e-014	-3.26408e-014	-2.89613e-014	-2.429e-014	-2.08173e-014
-6.45421e-015	-1.69862e-014	6.84455e-014	6.51653e-014	7.96267e-014	6.61808e-014	2.81481e-014	1.29845e-014	1.09696e-014	-5.22133e-015	-1.001e-015	-4.12717e-015	1.61665e-015	4.20038e-014	5.49401e-014	2.60556e-014	-5.89999e-014	-2.02144e-014	2.01742e-014	-5.30951e-014	-1.11763e-014	-3.26932e-014	-2.87515e-014	-2.4234e-014	-2.06341e-014
-6.49381e-015	-1.66225e-014	6.90462e-014	6.54434e-014	8.00644e-014	6.62524e-014	2.80104e-014	1.27262e-014	1.08359e-014	-5.11986e-015	-1.04597e-015	-4.1865e-015	1.76051e-015	4.29043e-014	5.55721e-014	2.69382e-014	-5.85753e-014	-1.98011e-014	2.05633e-014	-5.29675e-014	-1.09196e-014	-3.27403e-014	-2.85501e-014	-2.41841e-014	-2.04666e-014
-6.54962e-015	-1.62551e-014	6.96234e-014	6.5698e-014	8.04639e-014	6.62843e-014	2.78244e-014	1.24165e-014	1.06658e-014	-5.05446e-015	-1.11473e-015	-4.28368e-015	1.86595e-015	4.38012e-014	5.6213e-014	2.78218e-014	-5.81419e-014	-1.94335e-014	2.0929e-014	-5.2833e-014	-1.06898e-014	-3.27818e-014	-2.83587e-014	-2.41398e-014	-2.0315e-014
-6.62139e-015	-1.5888e-014	7.01744e-014	6.59279e-014	8.08196e-014	6.62748e-014	2.759e-014	1.20579e-014	1.04599e-014	-5.02624e-015	-1.20778e-015	-4.41879e-015	1.93241e-015	4.46903e-014	5.68595e-014	2.87036e-014	-5.76993e-014	-1.91101e-014	2.1268e-014	-5.26914e-014	-1.0487e-014	-3.28174e-014	-2.81792e-014	-2.41007e-014	-2.01792e-014
-6.70861e-015	-1.55247e-014	7.06964e-014	6.61318e-014	8.11268e-014	6.62239e-014	2.73075e-014	1.16523e-014	1.02193e-014	-5.03496e-015	-1.32511e-015	-4.59154e-015	1.95876e-015	4.55678e-014	5.7508e-014	2.95813e-014	-5.72472e-014	-1.88293e-014	2.15778e-014	-5.25425e-014	-1.03115e-014	-3.28472e-014	-2.80131e-014	-2.40665e-014	-2.00583e-014
-6.81098e-015	-1.51689e-014	7.11871e-014	6.6309e-014	8.13811e-014	6.61316e-014	2.69773e-014	1.12024e-014	9.9445e-015	-5.08126e-015	-1.46706e-015	-4.8016e-015	1.94522e-015	4.64297e-014	5.8154e-014	3.04527e-014	-5.6785e-014	-1.85897e-014	2.18563e-014	-5.23867e-014	-1.01641e-014	-3.2871e-014	-2.7862e-014	-2.40374e-014	-1.99509e-014
-6.92756e-015	-1.48244e-014	7.16445e-014	6.64591e-014	8.15789e-014	6.59981e-014	2.66e-014	1.07108e-014	9.63691e-015	-5.16503e-015	-1.63433e-015	-5.04811e-015	1.89197e-015	4.72736e-014	5.87936e-014	3.13157e-014	-5.63131e-014	-1.83887e-014	2.21015e-014	-5.22237e-014	-1.00445e-014	-3.28892e-014	-2.7727e-014	-2.40134e-014	-1.98569e-014
-7.05813e-015	-1.44947e-014	7.20668e-014	6.65821e-014	8.1717e-014	6.58243e-014	2.61768e-014	1.01809e-014	9.29766e-015	-5.28496e-015	-1.8271e-015	-5.32982e-015	1.79808e-015	4.80972e-014	5.94229e-014	3.21676e-014	-5.58309e-014	-1.82229e-014	2.23116e-014	-5.20539e-014	-9.95268e-015	-3.29014e-014	-2.76093e-014	-2.39946e-014	-1.97756e-014
[truncated: 1,332 more rows]
