# Supplementary material for: Prominent gamma band activity during visual motion perception in early-stage Alzheimer’s disease
Source: PLoS One. 2022 Apr 18;17(4):e0266693. doi: 10.1371/journal.pone.0266693 (PMC9015152; doi:10.1371/journal.pone.0266693)
Supplement: S1 File — (ZIP) [file pone.0266693.s001.zip › PloseOneé╠âfü[â^âVü[âgùp/AD06 L hemisphere.txt]

2.43028e-015	-2.60381e-015	7.34886e-015	-2.8443e-015	-7.24042e-015	-2.22761e-014	-3.41795e-014	-5.01288e-015	-3.81488e-015	-1.75868e-015	-7.17606e-015	-1.30824e-014	-3.493e-015	8.18579e-015	-1.70709e-014	-7.23292e-015	-1.61845e-014	-2.08148e-014	2.2089e-015	1.46012e-014	1.16668e-015	2.0973e-014	1.12822e-015	1.38959e-014	1.39637e-014
1.99161e-015	-2.63864e-015	6.77407e-015	-2.78701e-015	-7.40733e-015	-2.19477e-014	-3.41552e-014	-5.35271e-015	-3.59755e-015	-2.03392e-015	-6.82758e-015	-1.20221e-014	-3.40488e-015	7.54373e-015	-1.66485e-014	-7.33308e-015	-1.59043e-014	-2.02854e-014	1.85541e-015	1.43135e-014	1.22735e-015	2.04657e-014	1.6448e-015	1.35147e-014	1.32502e-014
1.54059e-015	-2.67062e-015	6.1783e-015	-2.74454e-015	-7.58258e-015	-2.16212e-014	-3.41293e-014	-5.67363e-015	-3.39742e-015	-2.31442e-015	-6.48687e-015	-1.09504e-014	-3.32274e-015	6.89308e-015	-1.62432e-014	-7.45259e-015	-1.56348e-014	-1.9746e-014	1.51309e-015	1.40239e-014	1.29529e-015	1.99826e-014	2.16879e-015	1.31212e-014	1.25269e-014
1.07935e-015	-2.69813e-015	5.56421e-015	-2.71836e-015	-7.76638e-015	-2.12993e-014	-3.41013e-014	-5.97381e-015	-3.21561e-015	-2.59865e-015	-6.15493e-015	-9.87272e-015	-3.24749e-015	6.2381e-015	-1.58579e-014	-7.59205e-015	-1.53777e-014	-1.91996e-014	1.18448e-015	1.3734e-014	1.37032e-015	1.95251e-014	2.69722e-015	1.27174e-014	1.17975e-014
6.10602e-016	-2.72052e-015	4.93554e-015	-2.7102e-015	-7.95874e-015	-2.09854e-014	-3.40707e-014	-6.25183e-015	-3.05344e-015	-2.88541e-015	-5.83206e-015	-8.79471e-015	-3.17973e-015	5.58368e-015	-1.54959e-014	-7.75124e-015	-1.51348e-014	-1.86492e-014	8.71812e-016	1.34458e-014	1.45279e-015	1.9095e-014	3.22745e-015	1.2305e-014	1.10669e-014
1.37423e-016	-2.73672e-015	4.29624e-015	-2.72195e-015	-8.15948e-015	-2.06817e-014	-3.4037e-014	-6.50572e-015	-2.91126e-015	-3.17345e-015	-5.51865e-015	-7.72144e-015	-3.12011e-015	4.93447e-015	-1.51593e-014	-7.92974e-015	-1.4908e-014	-1.80981e-014	5.76844e-016	1.3161e-014	1.54221e-015	1.86932e-014	3.75683e-015	1.18856e-014	1.0339e-014
-3.37266e-016	-2.74518e-015	3.64993e-015	-2.75504e-015	-8.36905e-015	-2.03907e-014	-3.39994e-014	-6.73432e-015	-2.78972e-015	-3.46146e-015	-5.21541e-015	-6.65866e-015	-3.06875e-015	4.29528e-015	-1.48506e-014	-8.12731e-015	-1.46987e-014	-1.75487e-014	3.01692e-016	1.28813e-014	1.63852e-015	1.83206e-014	4.28276e-015	1.14611e-014	9.61759e-015
-8.10566e-016	-2.74474e-015	3.00051e-015	-2.81051e-015	-8.58733e-015	-2.01156e-014	-3.3957e-014	-6.93679e-015	-2.68917e-015	-3.7479e-015	-4.92245e-015	-5.61189e-015	-3.02601e-015	3.6709e-015	-1.45718e-014	-8.34365e-015	-1.45083e-014	-1.70045e-014	4.81744e-017	1.26079e-014	1.74165e-015	1.7977e-014	4.80212e-015	1.10337e-014	8.90699e-015
-1.27946e-015	-2.7342e-015	2.35164e-015	-2.88903e-015	-8.81426e-015	-1.98592e-014	-3.39093e-014	-7.11217e-015	-2.60905e-015	-4.03146e-015	-4.63997e-015	-4.58655e-015	-2.99239e-015	3.06643e-015	-1.43247e-014	-8.57795e-015	-1.43375e-014	-1.64679e-014	-1.82971e-016	1.23427e-014	1.85101e-015	1.76624e-014	5.31226e-015	1.06057e-014	8.21161e-015
-1.74097e-015	-2.71205e-015	1.7075e-015	-2.99136e-015	-9.04986e-015	-1.96234e-014	-3.38552e-014	-7.25992e-015	-2.5492e-015	-4.31011e-015	-4.368e-015	-3.58714e-015	-2.96725e-015	2.48606e-015	-1.41108e-014	-8.82954e-015	-1.41872e-014	-1.59417e-014	-3.90256e-016	1.2087e-014	1.96673e-015	1.73763e-014	5.81044e-015	1.01789e-014	7.53581e-015
-2.19187e-015	-2.67711e-015	1.07218e-015	-3.11815e-015	-9.2936e-015	-1.94106e-014	-3.37942e-014	-7.37887e-015	-2.50928e-015	-4.58144e-015	-4.10604e-015	-2.61826e-015	-2.95023e-015	1.93445e-015	-1.39309e-014	-9.09712e-015	-1.40577e-014	-1.54283e-014	-5.72799e-016	1.18418e-014	2.08777e-015	1.71183e-014	6.29403e-015	9.75555e-015	6.88336e-015
-2.62935e-015	-2.62819e-015	4.49548e-016	-3.26987e-015	-9.54522e-015	-1.92219e-014	-3.37247e-014	-7.46839e-015	-2.4882e-015	-4.84333e-015	-3.85367e-015	-1.68404e-015	-2.94107e-015	1.41585e-015	-1.37862e-014	-9.37986e-015	-1.39488e-014	-1.49302e-014	-7.30261e-016	1.16087e-014	2.21352e-015	1.68871e-014	6.7605e-015	9.33743e-015	6.2583e-015
-3.05078e-015	-2.564e-015	-1.56191e-016	-3.44582e-015	-9.8042e-015	-1.9059e-014	-3.3646e-014	-7.52851e-015	-2.48452e-015	-5.09378e-015	-3.61036e-015	-7.89032e-016	-2.93899e-015	9.34034e-016	-1.36768e-014	-9.67649e-015	-1.38606e-014	-1.44498e-014	-8.62386e-016	1.13888e-014	2.34383e-015	1.6681e-014	7.20795e-015	8.92641e-015	5.66382e-015
-3.45345e-015	-2.48327e-015	-7.41318e-016	-3.64596e-015	-1.007e-014	-1.89229e-014	-3.35564e-014	-7.55891e-015	-2.49726e-015	-5.33089e-015	-3.37526e-015	6.28278e-017	-2.9434e-015	4.92884e-016	-1.36029e-014	-9.98561e-015	-1.37938e-014	-1.39885e-014	-9.68884e-016	1.11829e-014	2.47835e-015	1.64981e-014	7.63415e-015	8.52488e-015	5.10368e-015
-3.83483e-015	-2.38456e-015	-1.30207e-015	-3.86958e-015	-1.03421e-014	-1.88141e-014	-3.34549e-014	-7.56007e-015	-2.52442e-015	-5.55236e-015	-3.1478e-015	8.69136e-016	-2.95304e-015	9.56269e-017	-1.35641e-014	-1.03061e-014	-1.37476e-014	-1.35482e-014	-1.05019e-015	1.09918e-014	2.61629e-015	1.63369e-014	8.03694e-015	8.13461e-015	4.58082e-015
-4.19277e-015	-2.26726e-015	-1.83456e-015	-4.11567e-015	-1.06196e-014	-1.87322e-014	-3.334e-014	-7.53179e-015	-2.56434e-015	-5.75571e-015	-2.92668e-015	1.62749e-015	-2.96702e-015	-2.55183e-016	-1.35603e-014	-1.06365e-014	-1.37213e-014	-1.31303e-014	-1.10708e-015	1.08163e-014	2.75764e-015	1.61955e-014	8.41439e-015	7.75731e-015	4.09839e-015
-4.52524e-015	-2.13056e-015	-2.33569e-015	-4.38324e-015	-1.09018e-014	-1.86773e-014	-3.32111e-014	-7.4738e-015	-2.61471e-015	-5.93852e-015	-2.7111e-015	2.33593e-015	-2.98396e-015	-5.57349e-016	-1.35896e-014	-1.09751e-014	-1.37142e-014	-1.27359e-014	-1.14046e-015	1.06572e-014	2.90161e-015	1.6071e-014	8.76514e-015	7.39478e-015	3.6593e-015
-4.83014e-015	-1.97316e-015	-2.80228e-015	-4.67047e-015	-1.11871e-014	-1.86486e-014	-3.30669e-014	-7.38641e-015	-2.67295e-015	-6.0985e-015	-2.49983e-015	2.99304e-015	-3.00216e-015	-8.08853e-016	-1.36509e-014	-1.13204e-014	-1.37256e-014	-1.23658e-014	-1.15133e-015	1.0515e-014	3.04758e-015	1.59611e-014	9.0878e-015	7.04859e-015	3.26549e-015
-5.10571e-015	-1.79458e-015	-3.23157e-015	-4.97499e-015	-1.14747e-014	-1.86453e-014	-3.2906e-014	-7.27032e-015	-2.73697e-015	-6.23349e-015	-2.29178e-015	3.59804e-015	-3.0197e-015	-1.00818e-015	-1.37428e-014	-1.16706e-014	-1.37537e-014	-1.20207e-014	-1.14121e-015	1.03905e-014	3.19526e-015	1.58631e-014	9.38178e-015	6.72034e-015	2.9189e-015
-5.35063e-015	-1.59453e-015	-3.62045e-015	-5.29472e-015	-1.17631e-014	-1.86656e-014	-3.27274e-014	-7.12605e-015	-2.80394e-015	-6.34063e-015	-2.08574e-015	4.15064e-015	-3.03484e-015	-1.15429e-015	-1.38633e-014	-1.20242e-014	-1.37981e-014	-1.17006e-014	-1.11204e-015	1.02836e-014	3.34393e-015	1.57744e-014	9.64634e-015	6.41162e-015	2.62101e-015
-5.56385e-015	-1.37252e-015	-3.96637e-015	-5.6275e-015	-1.20506e-014	-1.87076e-014	-3.253e-014	-6.95369e-015	-2.87158e-015	-6.41794e-015	-1.88047e-015	4.65137e-015	-3.04571e-015	-1.2467e-015	-1.40106e-014	-1.23797e-014	-1.38573e-014	-1.14055e-014	-1.06555e-015	1.01946e-014	3.493e-015	1.56926e-014	9.88133e-015	6.124e-015	2.37298e-015
-5.74465e-015	-1.12797e-015	-4.26728e-015	-5.9704e-015	-1.23358e-014	-1.8769e-014	-3.23125e-014	-6.75361e-015	-2.93731e-015	-6.46368e-015	-1.67509e-015	5.10148e-015	-3.05031e-015	-1.28555e-015	-1.41828e-014	-1.27355e-014	-1.39301e-014	-1.11351e-014	-1.00342e-015	1.01235e-014	3.64248e-015	1.56152e-014	1.00869e-014	5.85847e-015	2.17541e-015
-5.89179e-015	-8.60774e-016	-4.52121e-015	-6.32032e-015	-1.26175e-014	-1.8847e-014	-3.20741e-014	-6.52619e-015	-2.99834e-015	-6.47565e-015	-1.46839e-015	5.50216e-015	-3.04617e-015	-1.27109e-015	-1.43769e-014	-1.30905e-014	-1.40145e-014	-1.08886e-014	-9.28272e-016	1.00695e-014	3.79229e-015	1.55401e-014	1.02633e-014	5.61631e-015	2.02877e-015
-6.0052e-015	-5.71018e-016	-4.72733e-015	-6.67462e-015	-1.28942e-014	-1.89385e-014	-3.18144e-014	-6.27232e-015	-3.05242e-015	-6.45248e-015	-1.25895e-015	5.85554e-015	-3.03131e-015	-1.20461e-015	-1.45905e-014	-1.34429e-014	-1.41083e-014	-1.06648e-014	-8.42124e-016	1.00318e-014	3.9422e-015	1.54651e-014	1.04114e-014	5.39838e-015	1.93315e-015
-6.08516e-015	-2.59e-016	-4.88444e-015	-7.03002e-015	-1.31646e-014	-1.90403e-014	-3.15327e-014	-5.99289e-015	-3.09675e-015	-6.39268e-015	-1.04615e-015	6.16376e-015	-3.00405e-015	-1.08757e-015	-1.48208e-014	-1.37914e-014	-1.421e-014	-1.04627e-014	-7.4786e-016	1.00102e-014	4.0923e-015	1.53881e-014	1.05315e-014	5.20542e-015	1.88833e-015
-6.13157e-015	7.54663e-017	-4.99175e-015	-7.38355e-015	-1.34272e-014	-1.91492e-014	-3.12283e-014	-5.68818e-015	-3.12872e-015	-6.29449e-015	-8.28701e-016	6.42973e-015	-2.96243e-015	-9.21756e-016	-1.50655e-014	-1.41347e-014	-1.43179e-014	-1.02805e-014	-6.47534e-016	1.0004e-014	4.24236e-015	1.53074e-014	1.06249e-014	5.03816e-015	1.89346e-015
-6.145e-015	4.31702e-016	-5.04896e-015	-7.73203e-015	-1.36806e-014	-1.92615e-014	-3.0901e-014	-5.35901e-015	-3.14601e-015	-6.15695e-015	-6.05676e-016	6.65668e-015	-2.90423e-015	-7.0978e-016	-1.53221e-014	-1.44715e-014	-1.44307e-014	-1.01167e-014	-5.43665e-016	1.0012e-014	4.39253e-015	1.52213e-014	1.06932e-014	4.89688e-015	1.94756e-015
-6.12633e-015	8.08916e-016	-5.05599e-015	-8.0724e-015	-1.39234e-014	-1.93733e-014	-3.05507e-014	-5.00572e-015	-3.14685e-015	-5.97922e-015	-3.76789e-016	6.84802e-015	-2.82794e-015	-4.53919e-016	-1.55878e-014	-1.48011e-014	-1.4547e-014	-9.96918e-015	-4.38891e-016	1.00332e-014	4.54333e-015	1.51285e-014	1.07379e-014	4.78213e-015	2.0492e-015
-6.07575e-015	1.20631e-015	-5.01352e-015	-8.40126e-015	-1.41544e-014	-1.94807e-014	-3.0177e-014	-4.62909e-015	-3.12943e-015	-5.76086e-015	-1.41506e-016	7.00727e-015	-2.73164e-015	-1.57182e-016	-1.586e-014	-1.51224e-014	-1.46645e-014	-9.83604e-015	-3.35767e-016	1.00664e-014	4.69498e-015	1.50277e-014	1.07606e-014	4.694e-015	2.19629e-015
-5.99455e-015	1.6226e-015	-4.92196e-015	-8.71532e-015	-1.43723e-014	-1.95795e-014	-2.97809e-014	-4.22964e-015	-3.09196e-015	-5.50154e-015	1.00858e-016	7.13878e-015	-2.61386e-015	1.76998e-016	-1.61359e-014	-1.5435e-014	-1.47817e-014	-9.71492e-015	-2.36351e-016	1.01109e-014	4.84781e-015	1.4918e-014	1.07637e-014	4.63254e-015	2.38732e-015
-5.88411e-015	2.05672e-015	-4.78252e-015	-9.01193e-015	-1.45756e-014	-1.96655e-014	-2.93631e-014	-3.80846e-015	-3.03272e-015	-5.20078e-015	3.50684e-016	7.24746e-015	-2.47288e-015	5.45326e-016	-1.64135e-014	-1.57379e-014	-1.48968e-014	-9.6036e-015	-1.43261e-016	1.01646e-014	5.00261e-015	1.4799e-014	1.07491e-014	4.59787e-015	2.62025e-015
-5.74642e-015	2.5078e-015	-4.59637e-015	-9.28839e-015	-1.47635e-014	-1.97351e-014	-2.89241e-014	-3.36653e-015	-2.95058e-015	-4.85896e-015	6.08044e-016	7.33809e-015	-2.30759e-015	9.44117e-016	-1.66908e-014	-1.6031e-014	-1.50083e-014	-9.49979e-015	-5.87296e-017	1.02258e-014	5.15977e-015	1.46708e-014	1.07192e-014	4.58941e-015	2.89262e-015
-5.58356e-015	2.97424e-015	-4.36478e-015	-9.54233e-015	-1.49353e-014	-1.97839e-014	-2.8465e-014	-2.90502e-015	-2.84414e-015	-4.47656e-015	8.73548e-016	7.41571e-015	-2.11667e-015	1.36953e-015	-1.69658e-014	-1.63138e-014	-1.51147e-014	-9.40115e-015	1.5404e-017	1.02928e-014	5.31992e-015	1.45328e-014	1.06763e-014	4.60684e-015	3.20193e-015
-5.39725e-015	3.4541e-015	-4.08982e-015	-9.77122e-015	-1.50902e-014	-1.9808e-014	-2.79873e-014	-2.42435e-015	-2.71237e-015	-4.05502e-015	1.14696e-015	7.48508e-015	-1.899e-015	1.81753e-015	-1.72361e-014	-1.65863e-014	-1.52152e-014	-9.30558e-015	7.73372e-017	1.03641e-014	5.48354e-015	1.43855e-014	1.06229e-014	4.65002e-015	3.54509e-015
-5.18967e-015	3.94594e-015	-3.77394e-015	-9.97265e-015	-1.52282e-014	-1.9803e-014	-2.74924e-014	-1.92597e-015	-2.55557e-015	-3.59554e-015	1.42798e-015	7.55106e-015	-1.65379e-015	2.2842e-015	-1.74998e-014	-1.68485e-014	-1.53087e-014	-9.21057e-015	1.25121e-016	1.04377e-014	5.65158e-015	1.42293e-014	1.05619e-014	4.71818e-015	3.91918e-015
-4.96298e-015	4.44798e-015	-3.41923e-015	-1.01455e-014	-1.53489e-014	-1.97657e-014	-2.69823e-014	-1.41103e-015	-2.3731e-015	-3.09982e-015	1.71634e-015	7.61835e-015	-1.38068e-015	2.76579e-015	-1.77554e-014	-1.71006e-014	-1.5394e-014	-9.1135e-015	1.57181e-016	1.0512e-014	5.82509e-015	1.40652e-014	1.04954e-014	4.81084e-015	4.3209e-015
-4.71956e-015	4.9584e-015	-3.02783e-015	-1.02884e-014	-1.5452e-014	-1.96933e-014	-2.6459e-014	-8.81109e-016	-2.16511e-015	-2.56995e-015	2.01175e-015	7.6917e-015	-1.07948e-015	3.25808e-015	-1.80021e-014	-1.7343e-014	-1.54704e-014	-9.01263e-015	1.72135e-016	1.05849e-014	6.00573e-015	1.3894e-014	1.04264e-014	4.92723e-015	4.74692e-015
-4.46128e-015	5.47494e-015	-2.60304e-015	-1.04002e-014	-1.55377e-014	-1.95829e-014	-2.59245e-014	-3.37606e-016	-1.93202e-015	-2.00798e-015	2.31378e-015	7.77506e-015	-7.50166e-016	3.75741e-015	-1.82391e-014	-1.75758e-014	-1.5537e-014	-8.90605e-015	1.68743e-016	1.06543e-014	6.19437e-015	1.37167e-014	1.03572e-014	5.06639e-015	5.19392e-015
-4.19011e-015	5.99546e-015	-2.14754e-015	-1.04802e-014	-1.56062e-014	-1.94322e-014	-2.53815e-014	2.18034e-016	-1.6747e-015	-1.41665e-015	2.62194e-015	7.87244e-015	-3.92765e-016	4.25996e-015	-1.84649e-014	-1.77997e-014	-1.55935e-014	-8.79226e-015	1.46165e-016	1.07182e-014	6.39188e-015	1.3535e-014	1.02904e-014	5.22698e-015	5.65855e-015
-3.90921e-015	6.5178e-015	-1.66447e-015	-1.05285e-014	-1.56581e-014	-1.92394e-014	-2.48327e-014	7.84149e-016	-1.394e-015	-7.98847e-016	2.93566e-015	7.98775e-015	-8.32598e-018	4.76229e-015	-1.86791e-014	-1.80154e-014	-1.56395e-014	-8.66964e-015	1.03619e-016	1.07748e-014	6.59893e-015	1.33499e-014	1.02284e-014	5.40784e-015	6.13785e-015
-3.62052e-015	7.03994e-015	-1.15653e-015	-1.05454e-014	-1.56942e-014	-1.90026e-014	-2.42809e-014	1.35901e-015	-1.09137e-015	-1.57875e-016	3.25425e-015	8.12419e-015	4.02431e-016	5.26112e-015	-1.88816e-014	-1.82234e-014	-1.56752e-014	-8.53702e-015	4.02263e-017	1.08224e-014	6.81656e-015	1.31628e-014	1.01732e-014	5.60799e-015	6.62847e-015
-3.32614e-015	7.5601e-015	-6.26673e-016	-1.0531e-014	-1.57152e-014	-1.87208e-014	-2.37286e-014	1.94078e-015	-7.6824e-016	5.02941e-016	3.57673e-015	8.28483e-015	8.38369e-016	5.75344e-015	-1.90721e-014	-1.84246e-014	-1.57002e-014	-8.39331e-015	-4.44589e-017	1.08596e-014	7.0461e-015	1.29754e-014	1.01266e-014	5.82606e-015	7.12661e-015
-3.02855e-015	8.07611e-015	-7.84815e-017	-1.04865e-014	-1.57218e-014	-1.8393e-014	-2.31792e-014	2.5272e-015	-4.26257e-016	1.1799e-015	3.90258e-015	8.47197e-015	1.2985e-015	6.23672e-015	-1.92507e-014	-1.86203e-014	-1.57146e-014	-8.23791e-015	-1.50265e-016	1.08848e-014	7.28819e-015	1.27895e-014	1.00906e-014	6.06047e-015	7.62898e-015
-2.72995e-015	8.5857e-015	4.84743e-016	-1.04131e-014	-1.57152e-014	-1.80193e-014	-2.2636e-014	3.11587e-015	-6.68304e-017	1.86924e-015	4.23085e-015	8.68788e-015	1.78126e-015	6.70882e-015	-1.9418e-014	-1.88108e-014	-1.57184e-014	-8.0704e-015	-2.76657e-016	1.08964e-014	7.54393e-015	1.26064e-014	1.0067e-014	6.31e-015	8.13243e-015
-2.43237e-015	9.08679e-015	1.05967e-015	-1.03125e-014	-1.56971e-014	-1.76001e-014	-2.2102e-014	3.70426e-015	3.08159e-016	2.56697e-015	4.56064e-015	8.9346e-015	2.28488e-015	7.16763e-015	-1.95743e-014	-1.89972e-014	-1.57119e-014	-7.89073e-015	-4.23284e-016	1.08931e-014	7.81405e-015	1.24275e-014	1.00574e-014	6.57309e-015	8.63395e-015
-2.13763e-015	9.57725e-015	1.64328e-015	-1.01863e-014	-1.56689e-014	-1.71362e-014	-2.15803e-014	4.28995e-015	6.95837e-016	3.26878e-015	4.89124e-015	9.21283e-015	2.80781e-015	7.61138e-015	-1.97204e-014	-1.91806e-014	-1.56956e-014	-7.69904e-015	-5.89509e-016	1.08733e-014	8.09906e-015	1.22537e-014	1.00628e-014	6.84823e-015	9.13036e-015
-1.8474e-015	1.00551e-014	2.23222e-015	-1.00367e-014	-1.56321e-014	-1.66293e-014	-2.10741e-014	4.87073e-015	1.09458e-015	3.97059e-015	5.22193e-015	9.52288e-015	3.34778e-015	8.03857e-015	-1.9857e-014	-1.93619e-014	-1.56698e-014	-7.49566e-015	-7.74762e-016	1.08363e-014	8.39966e-015	1.20864e-014	1.00843e-014	7.13441e-015	9.61869e-015
-1.56333e-015	1.05184e-014	2.82315e-015	-9.86661e-015	-1.55882e-014	-1.60811e-014	-2.05867e-014	5.44359e-015	1.50219e-015	4.66835e-015	5.55174e-015	9.86459e-015	3.90242e-015	8.4482e-015	-1.99852e-014	-1.95423e-014	-1.56356e-014	-7.2811e-015	-9.77896e-016	1.07815e-014	8.71605e-015	1.19264e-014	1.01228e-014	7.42988e-015	1.00967e-014
-1.28703e-015	1.09659e-014	3.41302e-015	-9.67889e-015	-1.55386e-014	-1.54944e-014	-2.01213e-014	6.0059e-015	1.91633e-015	5.35772e-015	5.87999e-015	1.0238e-014	4.46955e-015	8.83919e-015	-2.01055e-014	-1.97224e-014	-1.55932e-014	-7.05651e-015	-1.19788e-015	1.07078e-014	9.04838e-015	1.17751e-014	1.01785e-014	7.73293e-015	1.05613e-014
-1.01991e-015	1.13958e-014	3.99857e-015	-9.47596e-015	-1.54851e-014	-1.48719e-014	-1.96809e-014	6.55523e-015	2.33471e-015	6.03463e-015	6.2057e-015	1.0642e-014	5.04648e-015	9.21123e-015	-2.02189e-014	-1.9903e-014	-1.55438e-014	-6.82346e-015	-1.4338e-015	1.0615e-014	9.39694e-015	1.1633e-014	1.02521e-014	8.04195e-015	1.10104e-014
-7.62979e-016	1.18065e-014	4.57692e-015	-9.26106e-015	-1.54299e-014	-1.42171e-014	-1.92682e-014	7.0887e-015	2.75488e-015	6.69525e-015	6.528e-015	1.10744e-014	5.63078e-015	9.56414e-015	-2.03263e-014	-2.00852e-014	-1.54883e-014	-6.5833e-015	-1.68437e-015	1.05026e-014	9.76168e-015	1.15004e-014	1.03434e-014	8.35555e-015	1.14416e-014
-5.177e-016	1.21971e-014	5.14506e-015	-9.03721e-015	-1.53751e-014	-1.35333e-014	-1.88862e-014	7.60411e-015	3.17479e-015	7.33601e-015	6.84644e-015	1.15336e-014	6.21996e-015	9.89819e-015	-2.04288e-014	-2.02696e-014	-1.54272e-014	-6.33801e-015	-1.94787e-015	1.03707e-014	1.01421e-014	1.13778e-014	1.04532e-014	8.6722e-015	1.1853e-014
-2.85027e-016	1.25659e-014	5.70006e-015	-8.8079e-015	-1.5322e-014	-1.28239e-014	-1.85369e-014	8.09954e-015	3.59278e-015	7.95332e-015	7.16006e-015	1.20169e-014	6.81099e-015	1.02137e-014	-2.05271e-014	-2.04564e-014	-1.5362e-014	-6.08933e-015	-2.22243e-015	1.022e-014	1.0538e-014	1.12654e-014	1.05806e-014	8.99034e-015	1.22425e-014
-6.54232e-017	1.29119e-014	6.23916e-015	-8.57691e-015	-1.52724e-014	-1.20932e-014	-1.82226e-014	8.57249e-015	4.00704e-015	8.54425e-015	7.46868e-015	1.25216e-014	7.40152e-015	1.05113e-014	-2.06221e-014	-2.06462e-014	-1.52937e-014	-5.83959e-015	-2.50644e-015	1.00507e-014	1.09492e-014	1.11633e-014	1.0725e-014	9.30847e-015	1.26087e-014
1.40267e-016	1.32342e-014	6.75979e-015	-8.34704e-015	-1.52281e-014	-1.13461e-014	-1.79457e-014	9.02064e-015	4.41545e-015	9.10574e-015	7.77173e-015	1.30444e-014	7.98883e-015	1.07915e-014	-2.07147e-014	-2.08391e-014	-1.52236e-014	-5.59084e-015	-2.79873e-015	9.86358e-015	1.13746e-014	1.1071e-014	1.08854e-014	9.62508e-015	1.29501e-014
3.31606e-016	1.35319e-014	7.25966e-015	-8.12116e-015	-1.51905e-014	-1.05873e-014	-1.77077e-014	9.44195e-015	4.81651e-015	9.63508e-015	8.06898e-015	1.35812e-014	8.57021e-015	1.1055e-014	-2.08054e-014	-2.10353e-014	-1.51533e-014	-5.34555e-015	-3.097e-015	9.66008e-015	1.18127e-014	1.09879e-014	1.10608e-014	9.93872e-015	1.32655e-014
5.08396e-016	1.38044e-014	7.73664e-015	-7.90233e-015	-1.51611e-014	-9.82186e-015	-1.751e-014	9.83435e-015	5.2086e-015	1.01298e-014	8.35972e-015	1.41281e-014	9.14293e-015	1.13027e-014	-2.08951e-014	-2.12351e-014	-1.50829e-014	-5.10598e-015	-3.39899e-015	9.44093e-015	1.22626e-014	1.09135e-014	1.12503e-014	1.0248e-014	1.35539e-014
6.70451e-016	1.40514e-014	8.18845e-015	-7.69317e-015	-1.51412e-014	-9.05435e-015	-1.73537e-014	1.01959e-014	5.59031e-015	1.05878e-014	8.6436e-015	1.46812e-014	9.70435e-015	1.15359e-014	-2.09842e-014	-2.14383e-014	-1.50134e-014	-4.87456e-015	-3.70363e-015	9.20773e-015	1.27226e-014	1.08467e-014	1.14527e-014	1.05517e-014	1.38147e-014
8.17862e-016	1.42724e-014	8.61292e-015	-7.49679e-015	-1.51318e-014	-8.28979e-015	-1.72388e-014	1.05243e-014	5.96049e-015	1.10078e-014	8.9208e-015	1.52361e-014	1.02516e-014	1.17556e-014	-2.10729e-014	-2.16445e-014	-1.49458e-014	-4.65407e-015	-4.00881e-015	8.96192e-015	1.31912e-014	1.07865e-014	1.16663e-014	1.08481e-014	1.40472e-014
9.50584e-016	1.44671e-014	9.00847e-015	-7.31526e-015	-1.51336e-014	-7.53347e-015	-1.71662e-014	1.08184e-014	6.31836e-015	1.13881e-014	9.19097e-015	1.57884e-014	1.0782e-014	1.1963e-014	-2.11615e-014	-2.18535e-014	-1.48812e-014	-4.44716e-015	-4.31275e-015	8.70516e-015	1.36668e-014	1.0732e-014	1.18894e-014	1.1136e-014	1.4251e-014
1.0685e-015	1.46357e-014	9.37355e-015	-7.15024e-015	-1.51474e-014	-6.79081e-015	-1.71362e-014	1.10775e-014	6.66374e-015	1.17286e-014	9.45364e-015	1.63338e-014	1.12936e-014	1.21588e-014	-2.12499e-014	-2.20644e-014	-1.48207e-014	-4.25611e-015	-4.6134e-015	8.43966e-015	1.41472e-014	1.06819e-014	1.21203e-014	1.14145e-014	1.44258e-014
1.17177e-015	1.47784e-014	9.7067e-015	-7.00344e-015	-1.51735e-014	-6.06618e-015	-1.71484e-014	1.13011e-014	6.99621e-015	1.20285e-014	9.70873e-015	1.68681e-014	1.17838e-014	1.23436e-014	-2.13379e-014	-2.22767e-014	-1.47654e-014	-4.08324e-015	-4.90876e-015	8.16743e-015	1.46302e-014	1.06354e-014	1.23571e-014	1.16825e-014	1.45719e-014
1.26087e-015	1.48953e-014	1.00064e-014	-6.87654e-015	-1.5212e-014	-5.36381e-015	-1.72018e-014	1.14884e-014	7.31589e-015	1.2288e-014	9.95625e-015	1.73865e-014	1.22505e-014	1.25183e-014	-2.14256e-014	-2.24892e-014	-1.47161e-014	-3.93019e-015	-5.19702e-015	7.89097e-015	1.51139e-014	1.05908e-014	1.25977e-014	1.19392e-014	1.46897e-014
1.33637e-015	1.49872e-014	1.02718e-014	-6.77043e-015	-1.5263e-014	-4.6879e-015	-1.72954e-014	1.16393e-014	7.62298e-015	1.25079e-014	1.01961e-014	1.78848e-014	1.2692e-014	1.26839e-014	-2.15123e-014	-2.27012e-014	-1.46737e-014	-3.79874e-015	-5.47615e-015	7.6128e-015	1.55959e-014	1.05472e-014	1.28402e-014	1.21837e-014	1.47791e-014
1.39922e-015	1.50549e-014	1.0502e-014	-6.68497e-015	-1.53256e-014	-4.04294e-015	-1.74275e-014	1.1754e-014	7.91738e-015	1.26892e-014	1.04283e-014	1.83589e-014	1.31061e-014	1.2841e-014	-2.15973e-014	-2.29116e-014	-1.46385e-014	-3.6906e-015	-5.74448e-015	7.33524e-015	1.60743e-014	1.05031e-014	1.30829e-014	1.24151e-014	1.48403e-014
1.45014e-015	1.50987e-014	1.06965e-014	-6.62046e-015	-1.53993e-014	-3.43239e-015	-1.75964e-014	1.18336e-014	8.19973e-015	1.28334e-014	1.06528e-014	1.88053e-014	1.34914e-014	1.29898e-014	-2.16797e-014	-2.31187e-014	-1.46118e-014	-3.60689e-015	-6.00048e-015	7.06088e-015	1.65461e-014	1.04576e-014	1.3324e-014	1.26327e-014	1.4874e-014
1.48941e-015	1.512e-014	1.08548e-014	-6.5764e-015	-1.54833e-014	-2.85974e-015	-1.77998e-014	1.18794e-014	8.47052e-015	1.29421e-014	1.08696e-014	1.922e-014	1.38463e-014	1.31306e-014	-2.17588e-014	-2.33214e-014	-1.45939e-014	-3.54871e-015	-6.24241e-015	6.79203e-015	1.70088e-014	1.04095e-014	1.35614e-014	1.28356e-014	1.48815e-014
1.51773e-015	1.512e-014	1.0977e-014	-6.55219e-015	-1.55764e-014	-2.32787e-015	-1.80355e-014	1.1892e-014	8.73064e-015	1.30175e-014	1.10785e-014	1.96e-014	1.41693e-014	1.32633e-014	-2.18336e-014	-2.35186e-014	-1.45851e-014	-3.51687e-015	-6.46872e-015	6.53152e-015	1.74601e-014	1.03576e-014	1.37933e-014	1.30234e-014	1.48635e-014
1.53586e-015	1.51003e-014	1.10631e-014	-6.54662e-015	-1.56775e-014	-1.83923e-015	-1.83007e-014	1.18732e-014	8.98119e-015	1.30619e-014	1.12796e-014	1.99431e-014	1.44587e-014	1.33881e-014	-2.1903e-014	-2.37086e-014	-1.45861e-014	-3.51146e-015	-6.67792e-015	6.2819e-015	1.78966e-014	1.0301e-014	1.40178e-014	1.31956e-014	1.48214e-014
1.54478e-015	1.5062e-014	1.11128e-014	-6.55817e-015	-1.5785e-014	-1.39634e-015	-1.85923e-014	1.18248e-014	9.22344e-015	1.30777e-014	1.14728e-014	2.02469e-014	1.47135e-014	1.35045e-014	-2.19657e-014	-2.38898e-014	-1.45973e-014	-3.53269e-015	-6.86854e-015	6.04584e-015	1.83158e-014	1.02393e-014	1.42332e-014	1.3352e-014	1.47562e-014
1.54519e-015	1.50066e-014	1.11264e-014	-6.58541e-015	-1.5897e-014	-1.00057e-015	-1.89069e-014	1.1749e-014	9.45933e-015	1.30685e-014	1.16579e-014	2.05093e-014	1.49329e-014	1.36119e-014	-2.20205e-014	-2.40607e-014	-1.4619e-014	-3.58023e-015	-7.03929e-015	5.8258e-015	1.87154e-014	1.0172e-014	1.44375e-014	1.34921e-014	1.46691e-014
1.53744e-015	1.49356e-014	1.11044e-014	-6.6259e-015	-1.60114e-014	-6.53004e-016	-1.92415e-014	1.16478e-014	9.6899e-015	1.30365e-014	1.18353e-014	2.07291e-014	1.5116e-014	1.37099e-014	-2.20669e-014	-2.42198e-014	-1.46516e-014	-3.65345e-015	-7.18898e-015	5.62392e-015	1.90933e-014	1.0099e-014	1.46291e-014	1.3616e-014	1.45618e-014
1.52244e-015	1.48505e-014	1.10477e-014	-6.67717e-015	-1.61266e-014	-3.54587e-016	-1.9592e-014	1.15244e-014	9.91633e-015	1.29851e-014	1.20044e-014	2.0905e-014	1.52627e-014	1.37982e-014	-2.21033e-014	-2.43657e-014	-1.46952e-014	-3.75167e-015	-7.31645e-015	5.44277e-015	1.94471e-014	1.00202e-014	1.48069e-014	1.37236e-014	1.4436e-014
1.50141e-015	1.4753e-014	1.09572e-014	-6.73625e-015	-1.62409e-014	-1.04859e-016	-1.99548e-014	1.13818e-014	1.01407e-014	1.29181e-014	1.21651e-014	2.10369e-014	1.53724e-014	1.38755e-014	-2.21284e-014	-2.44968e-014	-1.47497e-014	-3.87358e-015	-7.42098e-015	5.28411e-015	1.97752e-014	9.93624e-015	1.49692e-014	1.38152e-014	1.42935e-014
1.47441e-015	1.46444e-014	1.08345e-014	-6.80035e-015	-1.63518e-014	9.6523e-017	-2.03259e-014	1.12224e-014	1.03649e-014	1.28386e-014	1.23175e-014	2.1125e-014	1.54446e-014	1.3941e-014	-2.21409e-014	-2.46113e-014	-1.48151e-014	-4.01804e-015	-7.50145e-015	5.14957e-015	2.00754e-014	9.84727e-015	1.51146e-014	1.38913e-014	1.41358e-014
1.44273e-015	1.45263e-014	1.06806e-014	-6.86647e-015	-1.64568e-014	2.50153e-016	-2.07018e-014	1.10501e-014	1.05896e-014	1.27502e-014	1.24617e-014	2.11698e-014	1.54798e-014	1.39936e-014	-2.21392e-014	-2.47082e-014	-1.48913e-014	-4.18299e-015	-7.55694e-015	5.04083e-015	2.0346e-014	9.75384e-015	1.52426e-014	1.39516e-014	1.39646e-014
1.40719e-015	1.44001e-014	1.0497e-014	-6.93155e-015	-1.65537e-014	3.57253e-016	-2.10782e-014	1.08682e-014	1.08165e-014	1.26563e-014	1.25975e-014	2.11721e-014	1.54775e-014	1.40326e-014	-2.21223e-014	-2.47863e-014	-1.49781e-014	-4.36629e-015	-7.58688e-015	4.95915e-015	2.05853e-014	9.65708e-015	1.53518e-014	1.39966e-014	1.37821e-014
1.36817e-015	1.42679e-014	1.02854e-014	-6.99262e-015	-1.66397e-014	4.19243e-016	-2.14517e-014	1.06801e-014	1.10469e-014	1.25597e-014	1.27245e-014	2.11341e-014	1.54379e-014	1.40566e-014	-2.20893e-014	-2.48444e-014	-1.50752e-014	-4.5658e-015	-7.59064e-015	4.90579e-015	2.07916e-014	9.55814e-015	1.54419e-014	1.40274e-014	1.35905e-014
1.32688e-015	1.41311e-014	1.00484e-014	-7.04611e-015	-1.67127e-014	4.38716e-016	-2.18179e-014	1.04888e-014	1.12817e-014	1.24638e-014	1.28425e-014	2.10577e-014	1.53614e-014	1.40646e-014	-2.20392e-014	-2.48817e-014	-1.51828e-014	-4.77902e-015	-7.56791e-015	4.88173e-015	2.09641e-014	9.45787e-015	1.55123e-014	1.40443e-014	1.3392e-014
1.28369e-015	1.39909e-014	9.78839e-015	-7.08908e-015	-1.67704e-014	4.18226e-016	-2.21733e-014	1.02976e-014	1.15222e-014	1.23717e-014	1.29511e-014	2.0945e-014	1.52488e-014	1.40555e-014	-2.19711e-014	-2.48969e-014	-1.53006e-014	-5.00292e-015	-7.51844e-015	4.88761e-015	2.11015e-014	9.35788e-015	1.55624e-014	1.4048e-014	1.31884e-014
1.23951e-015	1.38492e-014	9.50712e-015	-7.11842e-015	-1.68109e-014	3.60256e-016	-2.25143e-014	1.01098e-014	1.17694e-014	1.22857e-014	1.30505e-014	2.07992e-014	1.5101e-014	1.40289e-014	-2.18845e-014	-2.48888e-014	-1.54277e-014	-5.23498e-015	-7.44229e-015	4.92357e-015	2.12031e-014	9.26008e-015	1.5592e-014	1.40394e-014	1.29814e-014
1.19468e-015	1.37077e-014	9.20686e-015	-7.13085e-015	-1.68325e-014	2.67773e-016	-2.28373e-014	9.92852e-015	1.20244e-014	1.22087e-014	1.31404e-014	2.06236e-014	1.49189e-014	1.39837e-014	-2.17789e-014	-2.48572e-014	-1.55633e-014	-5.47199e-015	-7.33958e-015	4.98933e-015	2.12686e-014	9.16615e-015	1.56007e-014	1.40191e-014	1.27737e-014
1.14955e-015	1.35673e-014	8.89041e-015	-7.12429e-015	-1.68335e-014	1.44035e-016	-2.31389e-014	9.75665e-015	1.22875e-014	1.21427e-014	1.32206e-014	2.04211e-014	1.47033e-014	1.39191e-014	-2.16537e-014	-2.48015e-014	-1.57077e-014	-5.71142e-015	-7.21086e-015	5.0846e-015	2.1298e-014	9.07807e-015	1.55886e-014	1.39879e-014	1.25672e-014
1.10465e-015	1.343e-014	8.56071e-015	-7.09651e-015	-1.68124e-014	-7.50411e-018	-2.34157e-014	9.59692e-015	1.25587e-014	1.20895e-014	1.32909e-014	2.01954e-014	1.44552e-014	1.38346e-014	-2.1509e-014	-2.47216e-014	-1.58599e-014	-5.95033e-015	-7.05644e-015	5.20904e-015	2.12918e-014	8.99782e-015	1.5556e-014	1.39468e-014	1.23638e-014
1.0605e-015	1.32965e-014	8.22094e-015	-7.04568e-015	-1.67684e-014	-1.82792e-016	-2.3665e-014	9.45229e-015	1.28386e-014	1.2051e-014	1.33514e-014	1.99508e-014	1.41765e-014	1.373e-014	-2.13448e-014	-2.46178e-014	-1.60191e-014	-6.18538e-015	-6.8769e-015	5.36156e-015	2.12505e-014	8.92728e-015	1.55036e-014	1.38967e-014	1.21655e-014
1.01781e-015	1.31679e-014	7.8736e-015	-6.9702e-015	-1.67001e-014	-3.77947e-016	-2.38843e-014	9.32548e-015	1.31269e-014	1.20284e-014	1.34018e-014	1.96917e-014	1.38688e-014	1.3605e-014	-2.11612e-014	-2.44904e-014	-1.61849e-014	-6.41365e-015	-6.67317e-015	5.54087e-015	2.11749e-014	8.86899e-015	1.54314e-014	1.38386e-014	1.19744e-014
9.76919e-016	1.30453e-014	7.52148e-015	-6.86879e-015	-1.6607e-014	-5.89504e-016	-2.40719e-014	9.21797e-015	1.34236e-014	1.20225e-014	1.34417e-014	1.94224e-014	1.35339e-014	1.34594e-014	-2.09587e-014	-2.43396e-014	-1.63564e-014	-6.63287e-015	-6.4466e-015	5.74547e-015	2.10654e-014	8.82454e-015	1.53406e-014	1.37735e-014	1.1792e-014
9.37703e-016	1.29299e-014	7.16776e-015	-6.74015e-015	-1.64887e-014	-8.13547e-016	-2.42256e-014	9.13142e-015	1.3728e-014	1.20338e-014	1.3471e-014	1.91471e-014	1.31729e-014	1.3294e-014	-2.07377e-014	-2.41663e-014	-1.65329e-014	-6.84016e-015	-6.19823e-015	5.97378e-015	2.09234e-014	8.79565e-015	1.52324e-014	1.37031e-014	1.16204e-014
9.00367e-016	1.28224e-014	6.81576e-015	-6.58407e-015	-1.63456e-014	-1.04636e-015	-2.43439e-014	9.06721e-015	1.40392e-014	1.20626e-014	1.34893e-014	1.88688e-014	1.27882e-014	1.31092e-014	-2.04995e-014	-2.3971e-014	-1.67138e-014	-7.03304e-015	-5.93023e-015	6.22383e-015	2.07506e-014	8.78405e-015	1.51075e-014	1.36282e-014	1.1461e-014
8.65497e-016	1.2723e-014	6.46871e-015	-6.40084e-015	-1.61771e-014	-1.28427e-015	-2.44256e-014	9.02631e-015	1.43562e-014	1.21087e-014	1.3497e-014	1.85914e-014	1.23819e-014	1.29059e-014	-2.02447e-014	-2.37547e-014	-1.6898e-014	-7.2089e-015	-5.64411e-015	6.4934e-015	2.05487e-014	8.79132e-015	1.49671e-014	1.35498e-014	1.13153e-014
8.33329e-016	1.26324e-014	6.12919e-015	-6.19061e-015	-1.59842e-014	-1.52343e-015	-2.44696e-014	9.00998e-015	1.4678e-014	1.21719e-014	1.34944e-014	1.83191e-014	1.19563e-014	1.2685e-014	-1.99744e-014	-2.35185e-014	-1.70843e-014	-7.36558e-015	-5.34166e-015	6.78039e-015	2.03196e-014	8.81855e-015	1.48126e-014	1.34688e-014	1.11845e-014
8.04187e-016	1.25507e-014	5.79983e-015	-5.95397e-015	-1.57681e-014	-1.7602e-015	-2.44756e-014	9.01819e-015	1.50033e-014	1.2251e-014	1.34811e-014	1.80552e-014	1.15135e-014	1.24478e-014	-1.96898e-014	-2.32637e-014	-1.72718e-014	-7.50176e-015	-5.02472e-015	7.08188e-015	2.00651e-014	8.86761e-015	1.46455e-014	1.33862e-014	1.10701e-014
7.7839e-016	1.24776e-014	5.48342e-015	-5.6923e-015	-1.55297e-014	-1.99189e-015	-2.44431e-014	9.05094e-015	1.53304e-014	1.2345e-014	1.34571e-014	1.78033e-014	1.10558e-014	1.21962e-014	-1.93926e-014	-2.2992e-014	-1.74597e-014	-7.61611e-015	-4.69576e-015	7.39486e-015	1.97878e-014	8.93953e-015	1.44674e-014	1.33033e-014	1.0973e-014
7.55765e-016	1.24137e-014	5.1828e-015	-5.4075e-015	-1.52707e-014	-2.21524e-015	-2.43722e-014	9.10766e-015	1.56576e-014	1.24527e-014	1.34227e-014	1.75664e-014	1.05862e-014	1.19318e-014	-1.90842e-014	-2.27047e-014	-1.7647e-014	-7.70688e-015	-4.35657e-015	7.71623e-015	1.94899e-014	9.03468e-015	1.42792e-014	1.32209e-014	1.08939e-014
7.36274e-016	1.2359e-014	4.90097e-015	-5.1018e-015	-1.49926e-014	-2.42758e-015	-2.42635e-014	9.18745e-015	1.59831e-014	1.25724e-014	1.33783e-014	1.73469e-014	1.01076e-014	1.16568e-014	-1.87661e-014	-2.24037e-014	-1.78331e-014	-7.77334e-015	-4.00919e-015	8.04333e-015	1.91736e-014	9.15384e-015	1.4083e-014	1.314e-014	1.08335e-014
7.19839e-016	1.23133e-014	4.64017e-015	-4.7778e-015	-1.4697e-014	-2.62616e-015	-2.41176e-014	9.28924e-015	1.63051e-014	1.2702e-014	1.33241e-014	1.71467e-014	9.62193e-015	1.13733e-014	-1.84399e-014	-2.20906e-014	-1.80173e-014	-7.81515e-015	-3.65578e-015	8.37305e-015	1.88419e-014	9.29723e-015	1.38804e-014	1.30618e-014	1.07923e-014
7.0676e-016	1.22765e-014	4.40294e-015	-4.43809e-015	-1.43866e-014	-2.80905e-015	-2.39356e-014	9.4114e-015	1.66215e-014	1.28398e-014	1.32601e-014	1.6968e-014	9.13258e-015	1.10836e-014	-1.81073e-014	-2.17677e-014	-1.81985e-014	-7.83231e-015	-3.29908e-015	8.70243e-015	1.84971e-014	9.46477e-015	1.3673e-014	1.29868e-014	1.07708e-014
6.97014e-016	1.22478e-014	4.19092e-015	-4.08604e-015	-1.40636e-014	-2.97421e-015	-2.37188e-014	9.55218e-015	1.69302e-014	1.29837e-014	1.31869e-014	1.68125e-014	8.64199e-015	1.07902e-014	-1.77701e-014	-2.14374e-014	-1.83762e-014	-7.82484e-015	-2.94171e-015	9.02856e-015	1.81426e-014	9.65558e-015	1.34632e-014	1.29156e-014	1.07688e-014
6.90255e-016	1.22269e-014	4.00585e-015	-3.725e-015	-1.37306e-014	-3.11998e-015	-2.34689e-014	9.70965e-015	1.72293e-014	1.31319e-014	1.31048e-014	1.66809e-014	8.15294e-015	1.0496e-014	-1.74307e-014	-2.11019e-014	-1.85498e-014	-7.79355e-015	-2.58613e-015	9.3485e-015	1.77813e-014	9.86884e-015	1.32525e-014	1.28491e-014	1.07862e-014
6.86821e-016	1.22132e-014	3.84974e-015	-3.35853e-015	-1.33907e-014	-3.2449e-015	-2.31881e-014	9.88173e-015	1.75164e-014	1.3282e-014	1.30139e-014	1.65735e-014	7.66846e-015	1.02036e-014	-1.70906e-014	-2.07638e-014	-1.87189e-014	-7.73907e-015	-2.23505e-015	9.65883e-015	1.74158e-014	1.01036e-014	1.30425e-014	1.27877e-014	1.08223e-014
6.86839e-016	1.22061e-014	3.72353e-015	-2.99026e-015	-1.30469e-014	-3.34828e-015	-2.28787e-014	1.00664e-014	1.77898e-014	1.34316e-014	1.29148e-014	1.64904e-014	7.19141e-015	9.91597e-015	-1.67525e-014	-2.04252e-014	-1.88824e-014	-7.66236e-015	-1.89077e-015	9.95663e-015	1.70488e-014	1.03583e-014	1.28356e-014	1.27317e-014	1.08764e-014
6.90296e-016	1.22048e-014	3.62824e-015	-2.62409e-015	-1.27021e-014	-3.4294e-015	-2.25429e-014	1.02611e-014	1.80471e-014	1.35783e-014	1.28085e-014	1.64309e-014	6.72454e-015	9.63558e-015	-1.64183e-014	-2.00887e-014	-1.904e-014	-7.56497e-015	-1.55569e-015	1.02389e-014	1.66835e-014	1.06315e-014	1.26334e-014	1.26815e-014	1.09477e-014
6.97218e-016	1.22083e-014	3.56464e-015	-2.26402e-015	-1.23592e-014	-3.48767e-015	-2.21831e-014	1.04629e-014	1.82857e-014	1.37194e-014	1.26954e-014	1.63945e-014	6.27055e-015	9.36519e-015	-1.60898e-014	-1.97569e-014	-1.91906e-014	-7.44884e-015	-1.23262e-015	1.05032e-014	1.63226e-014	1.09215e-014	1.24379e-014	1.26375e-014	1.10348e-014
7.07162e-016	1.22159e-014	3.53289e-015	-1.91355e-015	-1.20212e-014	-3.52326e-015	-2.18019e-014	1.06691e-014	1.85041e-014	1.38534e-014	1.25759e-014	1.63803e-014	5.83187e-015	9.10759e-015	-1.57687e-014	-1.94321e-014	-1.93336e-014	-7.31579e-015	-9.23745e-016	1.07471e-014	1.59686e-014	1.1226e-014	1.22506e-014	1.26002e-014	1.11367e-014
7.19997e-016	1.22267e-014	3.53358e-015	-1.57672e-015	-1.16913e-014	-3.53679e-015	-2.14019e-014	1.0876e-014	1.87006e-014	1.39778e-014	1.24507e-014	1.63865e-014	5.41114e-015	8.86523e-015	-1.54572e-014	-1.9117e-014	-1.94689e-014	-7.16792e-015	-6.30849e-016	1.09681e-014	1.5624e-014	1.15425e-014	1.20729e-014	1.25697e-014	1.1252e-014
7.35466e-016	1.22398e-014	3.56627e-015	-1.25719e-015	-1.13727e-014	-3.52911e-015	-2.09859e-014	1.10809e-014	1.88736e-014	1.4091e-014	1.23203e-014	1.64109e-014	5.01047e-015	8.64065e-015	-1.51573e-014	-1.88138e-014	-1.9596e-014	-7.00745e-015	-3.5629e-016	1.11637e-014	1.52913e-014	1.18679e-014	1.19066e-014	1.25454e-014	1.1379e-014
7.53324e-016	1.22543e-014	3.63036e-015	-9.5879e-016	-1.10683e-014	-3.50112e-015	-2.05569e-014	1.12808e-014	1.90218e-014	1.41913e-014	1.21856e-014	1.64511e-014	4.63173e-015	8.4359e-015	-1.48708e-014	-1.85248e-014	-1.97151e-014	-6.83698e-015	-1.0222e-016	1.13322e-014	1.49722e-014	1.21994e-014	1.17531e-014	1.25276e-014	1.15158e-014
7.72968e-016	1.2269e-014	3.7252e-015	-6.84722e-016	-1.07809e-014	-3.45387e-015	-2.01181e-014	1.14729e-014	1.91436e-014	1.42765e-014	1.20465e-014	1.65045e-014	4.27732e-015	8.2528e-015	-1.45998e-014	-1.82522e-014	-1.98259e-014	-6.65902e-015	1.2979e-016	1.14714e-014	1.46687e-014	1.2534e-014	1.16136e-014	1.2516e-014	1.1661e-014
7.94092e-016	1.22833e-014	3.84965e-015	-4.37858e-016	-1.05131e-014	-3.38891e-015	-1.96727e-014	1.16541e-014	1.92376e-014	1.43456e-014	1.19032e-014	1.6568e-014	3.94902e-015	8.09333e-015	-1.43457e-014	-1.79981e-014	-1.99283e-014	-6.47589e-015	3.3751e-016	1.158e-014	1.43827e-014	1.28689e-014	1.14896e-014	1.25101e-014	1.18125e-014
8.16503e-016	1.22962e-014	4.00204e-015	-2.21042e-016	-1.02672e-014	-3.30761e-015	-1.9224e-014	1.18221e-014	1.93034e-014	1.43974e-014	1.17567e-014	1.66384e-014	3.64858e-015	7.95924e-015	-1.41101e-014	-1.77642e-014	-2.00226e-014	-6.28993e-015	5.19753e-016	1.16562e-014	1.41156e-014	1.32004e-014	1.13813e-014	1.25098e-014	1.1968e-014
8.40351e-016	1.23069e-014	4.18101e-015	-3.69104e-017	-1.00451e-014	-3.21182e-015	-1.87747e-014	1.19745e-014	1.93402e-014	1.44309e-014	1.16072e-014	1.67124e-014	3.37728e-015	7.85193e-015	-1.38945e-014	-1.75529e-014	-2.01085e-014	-6.1042e-015	6.75345e-016	1.1699e-014	1.38689e-014	1.35253e-014	1.1289e-014	1.25149e-014	1.21254e-014
8.6527e-016	1.23149e-014	4.38435e-015	1.12608e-016	-9.84856e-015	-3.10302e-015	-1.83276e-014	1.21092e-014	1.93475e-014	1.44454e-014	1.14555e-014	1.67871e-014	3.13648e-015	7.77244e-015	-1.37003e-014	-1.73658e-014	-2.01864e-014	-5.92151e-015	8.03142e-016	1.17073e-014	1.36441e-014	1.384e-014	1.12134e-014	1.25249e-014	1.22823e-014
8.90155e-016	1.23194e-014	4.60998e-015	2.26201e-016	-9.6791e-015	-2.98296e-015	-1.78854e-014	1.2224e-014	1.93248e-014	1.44403e-014	1.1302e-014	1.68588e-014	2.92676e-015	7.72117e-015	-1.35288e-014	-1.72043e-014	-2.02564e-014	-5.74436e-015	9.02662e-016	1.16806e-014	1.34417e-014	1.41404e-014	1.11553e-014	1.25394e-014	1.24364e-014
9.14706e-016	1.232e-014	4.85543e-015	3.02705e-016	-9.53828e-015	-2.85364e-015	-1.74506e-014	1.23167e-014	1.92724e-014	1.44157e-014	1.11471e-014	1.69245e-014	2.74885e-015	7.69874e-015	-1.33808e-014	-1.70696e-014	-2.03192e-014	-5.57485e-015	9.72955e-016	1.16182e-014	1.32624e-014	1.44241e-014	1.11145e-014	1.25578e-014	1.25852e-014
9.38861e-016	1.23157e-014	5.11817e-015	3.41962e-016	-9.42702e-015	-2.71692e-015	-1.70256e-014	1.23851e-014	1.91905e-014	1.43716e-014	1.09909e-014	1.69811e-014	2.60319e-015	7.7052e-015	-1.32572e-014	-1.69633e-014	-2.03749e-014	-5.4152e-015	1.01454e-015	1.15201e-014	1.31064e-014	1.46877e-014	1.10907e-014	1.25794e-014	1.27267e-014
9.62007e-016	1.2306e-014	5.39596e-015	3.43618e-016	-9.34537e-015	-2.57436e-015	-1.66127e-014	1.24282e-014	1.90797e-014	1.43084e-014	1.08336e-014	1.70256e-014	2.48934e-015	7.74009e-015	-1.31584e-014	-1.6886e-014	-2.04231e-014	-5.26744e-015	1.02765e-015	1.13859e-014	1.29739e-014	1.49285e-014	1.10838e-014	1.26032e-014	1.2859e-014
9.8375e-016	1.22906e-014	5.68607e-015	3.08202e-016	-9.2937e-015	-2.42735e-015	-1.6214e-014	1.24449e-014	1.8941e-014	1.42262e-014	1.06754e-014	1.70546e-014	2.40696e-015	7.80324e-015	-1.3085e-014	-1.68383e-014	-2.0464e-014	-5.13282e-015	1.01272e-015	1.12157e-014	1.28649e-014	1.51436e-014	1.10938e-014	1.26293e-014	1.29802e-014
1.00318e-015	1.22691e-014	5.98587e-015	2.36342e-016	-9.27158e-015	-2.27725e-015	-1.58312e-014	1.24339e-014	1.87755e-014	1.41257e-014	1.05166e-014	1.70655e-014	2.35544e-015	7.89378e-015	-1.30375e-014	-1.68209e-014	-2.04983e-014	-5.01319e-015	9.69881e-016	1.10099e-014	1.27787e-014	1.53304e-014	1.11198e-014	1.26568e-014	1.30878e-014
1.01978e-015	1.22414e-014	6.29242e-015	1.29195e-016	-9.27819e-015	-2.12549e-015	-1.54662e-014	1.23945e-014	1.85842e-014	1.4008e-014	1.03575e-014	1.70559e-014	2.33421e-015	8.01014e-015	-1.30158e-014	-1.68339e-014	-2.05265e-014	-4.90989e-015	9.00077e-016	1.0769e-014	1.2715e-014	1.54863e-014	1.11603e-014	1.26855e-014	1.318e-014
1.03299e-015	1.22074e-014	6.60266e-015	-1.10719e-017	-9.31259e-015	-1.97345e-015	-1.51204e-014	1.23263e-014	1.83686e-014	1.38739e-014	1.01977e-014	1.70237e-014	2.34238e-015	8.15087e-015	-1.30198e-014	-1.68771e-014	-2.0549e-014	-4.82366e-015	8.04719e-016	1.04939e-014	1.26735e-014	1.56093e-014	1.12141e-014	1.27144e-014	1.32556e-014
1.04249e-015	1.21673e-014	6.91365e-015	-1.81818e-016	-9.37336e-015	-1.82234e-015	-1.47946e-014	1.22294e-014	1.81305e-014	1.37246e-014	1.00378e-014	1.69672e-014	2.37824e-015	8.31477e-015	-1.30488e-014	-1.69499e-014	-2.05657e-014	-4.75464e-015	6.85052e-016	1.0185e-014	1.26531e-014	1.56979e-014	1.12796e-014	1.27428e-014	1.33131e-014
1.04746e-015	1.21211e-014	7.22263e-015	-3.80108e-016	-9.45845e-015	-1.67327e-015	-1.44896e-014	1.21035e-014	1.78713e-014	1.35614e-014	9.87786e-015	1.6885e-014	2.43989e-015	8.49989e-015	-1.31019e-014	-1.70522e-014	-2.05774e-014	-4.70374e-015	5.42755e-016	9.84333e-015	1.26523e-014	1.57507e-014	1.13555e-014	1.27704e-014	1.33513e-014
1.04708e-015	1.20693e-014	7.52684e-015	-6.03423e-016	-9.56611e-015	-1.52621e-015	-1.42065e-014	1.19489e-014	1.75933e-014	1.33854e-014	9.71796e-015	1.67761e-014	2.52568e-015	8.7041e-015	-1.3179e-014	-1.71831e-014	-2.0584e-014	-4.67053e-015	3.79291e-016	9.46978e-015	1.26695e-014	1.5767e-014	1.14404e-014	1.27969e-014	1.33693e-014
1.0406e-015	1.20123e-014	7.82397e-015	-8.48569e-016	-9.69392e-015	-1.38169e-015	-1.39454e-014	1.17666e-014	1.72984e-014	1.31977e-014	9.558e-015	1.66403e-014	2.63359e-015	8.92496e-015	-1.32793e-014	-1.73418e-014	-2.05857e-014	-4.65466e-015	1.96442e-016	9.06549e-015	1.27038e-014	1.57458e-014	1.15318e-014	1.28217e-014	1.33654e-014
1.02719e-015	1.19498e-014	8.1113e-015	-1.11136e-015	-9.83941e-015	-1.23964e-015	-1.37064e-014	1.1557e-014	1.69889e-014	1.29998e-014	9.39777e-015	1.64772e-014	2.76125e-015	9.1601e-015	-1.34014e-014	-1.75274e-014	-2.05829e-014	-4.65567e-015	-3.79906e-018	8.63172e-015	1.27539e-014	1.56868e-014	1.16281e-014	1.28444e-014	1.3339e-014
1.00641e-015	1.18823e-014	8.38669e-015	-1.38804e-015	-9.99983e-015	-1.09981e-015	-1.3489e-014	1.1321e-014	1.66672e-014	1.27932e-014	9.23777e-015	1.62871e-014	2.90637e-015	9.40713e-015	-1.35443e-014	-1.7738e-014	-2.0576e-014	-4.67247e-015	-2.19029e-016	8.16983e-015	1.2818e-014	1.55903e-014	1.17265e-014	1.28646e-014	1.32898e-014
9.77522e-016	1.18103e-014	8.64813e-015	-1.67463e-015	-1.01725e-014	-9.61949e-016	-1.32931e-014	1.10596e-014	1.63354e-014	1.25794e-014	9.07811e-015	1.60703e-014	3.06628e-015	9.66366e-015	-1.37071e-014	-1.79718e-014	-2.05652e-014	-4.7037e-015	-4.47688e-016	7.68164e-015	1.28941e-014	1.54568e-014	1.18251e-014	1.28826e-014	1.32175e-014
9.39961e-016	1.17347e-014	8.89351e-015	-1.96718e-015	-1.03545e-014	-8.25931e-016	-1.31176e-014	1.0774e-014	1.59966e-014	1.23596e-014	8.91921e-015	1.58283e-014	3.23835e-015	9.9268e-015	-1.38874e-014	-1.82267e-014	-2.05502e-014	-4.74734e-015	-6.86962e-016	7.16812e-015	1.298e-014	1.52863e-014	1.19225e-014	1.28982e-014	1.31217e-014
8.92988e-016	1.16562e-014	9.12083e-015	-2.26149e-015	-1.05423e-014	-6.90541e-016	-1.29616e-014	1.0465e-014	1.56527e-014	1.2135e-014	8.76156e-015	1.55623e-014	3.41995e-015	1.01939e-014	-1.40837e-014	-1.8501e-014	-2.0531e-014	-4.80142e-015	-9.34037e-016	6.63036e-015	1.3074e-014	1.50798e-014	1.20163e-014	1.29115e-014	1.30028e-014
8.3566e-016	1.15752e-014	9.32855e-015	-2.55269e-015	-1.07326e-014	-5.54166e-016	-1.28244e-014	1.01345e-014	1.53054e-014	1.19073e-014	8.60497e-015	1.52746e-014	3.60807e-015	1.04625e-014	-1.42937e-014	-1.87923e-014	-2.05077e-014	-4.86439e-015	-1.18664e-015	6.07011e-015	1.31742e-014	1.48391e-014	1.21042e-014	1.29224e-014	1.28619e-014
7.67691e-016	1.14922e-014	9.51564e-015	-2.83693e-015	-1.09224e-014	-4.16213e-016	-1.27045e-014	9.7835e-015	1.49571e-014	1.16774e-014	8.44981e-015	1.49678e-014	3.79974e-015	1.07297e-014	-1.45154e-014	-1.90982e-014	-2.048e-014	-4.93349e-015	-1.44264e-015	5.48942e-015	1.3279e-014	1.45663e-014	1.21839e-014	1.29306e-014	1.26998e-014
6.88695e-016	1.14078e-014	9.68127e-015	-3.10998e-015	-1.11082e-014	-2.75278e-016	-1.26002e-014	9.41404e-015	1.46097e-014	1.1446e-014	8.29599e-015	1.46445e-014	3.99252e-015	1.09927e-014	-1.47468e-014	-1.94158e-014	-2.04478e-014	-5.00672e-015	-1.69989e-015	4.88996e-015	1.33867e-014	1.42634e-014	1.22526e-014	1.29361e-014	1.25175e-014
5.98006e-016	1.13234e-014	9.82467e-015	-3.36757e-015	-1.1286e-014	-1.28951e-016	-1.25103e-014	9.02763e-015	1.42651e-014	1.12148e-014	8.14322e-015	1.43076e-014	4.18356e-015	1.1249e-014	-1.49855e-014	-1.97433e-014	-2.04111e-014	-5.08116e-015	-1.95556e-015	4.27319e-015	1.34948e-014	1.39333e-014	1.23083e-014	1.29391e-014	1.23155e-014
4.95134e-016	1.12391e-014	9.94514e-015	-3.60608e-015	-1.14533e-014	2.45158e-017	-1.24326e-014	8.62597e-015	1.39257e-014	1.09853e-014	7.9919e-015	1.39597e-014	4.37018e-015	1.14963e-014	-1.52293e-014	-2.00776e-014	-2.03694e-014	-5.15467e-015	-2.20756e-015	3.64136e-015	1.36011e-014	1.35783e-014	1.23491e-014	1.29396e-014	1.20959e-014
3.79525e-016	1.11552e-014	1.00429e-014	-3.82186e-015	-1.1607e-014	1.86372e-016	-1.23647e-014	8.2112e-015	1.35929e-014	1.07581e-014	7.84202e-015	1.36036e-014	4.55003e-015	1.17325e-014	-1.54761e-014	-2.04155e-014	-2.03225e-014	-5.22451e-015	-2.45383e-015	2.99631e-015	1.37041e-014	1.32021e-014	1.23736e-014	1.29377e-014	1.18605e-014
2.50768e-016	1.10733e-014	1.01177e-014	-4.0112e-015	-1.17436e-014	3.58591e-016	-1.23043e-014	7.78556e-015	1.32683e-014	1.05342e-014	7.6942e-015	1.32429e-014	4.72112e-015	1.19556e-014	-1.57234e-014	-2.07542e-014	-2.02702e-014	-5.28886e-015	-2.69262e-015	2.3399e-015	1.38022e-014	1.28082e-014	1.23798e-014	1.29338e-014	1.16107e-014
1.09211e-016	1.09936e-014	1.01703e-014	-4.17089e-015	-1.18604e-014	5.4378e-016	-1.22495e-014	7.35048e-015	1.29527e-014	1.03146e-014	7.54874e-015	1.28805e-014	4.88162e-015	1.21635e-014	-1.59689e-014	-2.10911e-014	-2.02122e-014	-5.34471e-015	-2.92113e-015	1.67384e-015	1.38938e-014	1.23996e-014	1.23667e-014	1.29281e-014	1.13478e-014
-4.50401e-017	1.09164e-014	1.02013e-014	-4.29807e-015	-1.19552e-014	7.43783e-016	-1.2198e-014	6.90753e-015	1.26478e-014	1.00998e-014	7.40525e-015	1.252e-014	5.02987e-015	1.23551e-014	-1.62096e-014	-2.14237e-014	-2.01472e-014	-5.38972e-015	-3.13751e-015	1.00005e-015	1.39774e-014	1.19801e-014	1.2333e-014	1.29203e-014	1.10742e-014
-2.1195e-016	1.08421e-014	1.02114e-014	-4.3905e-015	-1.20252e-014	9.60293e-016	-1.21472e-014	6.4586e-015	1.23539e-014	9.89001e-015	7.26475e-015	1.21648e-014	5.16425e-015	1.25288e-014	-1.64433e-014	-2.17493e-014	-2.00751e-014	-5.42129e-015	-3.34028e-015	3.20865e-016	1.40515e-014	1.15532e-014	1.22779e-014	1.29108e-014	1.07921e-014
-3.91437e-016	1.07717e-014	1.02015e-014	-4.44555e-015	-1.20683e-014	1.19588e-015	-1.20948e-014	6.00551e-015	1.20725e-014	9.68626e-015	7.12769e-015	1.18183e-014	5.2838e-015	1.26833e-014	-1.6667e-014	-2.20645e-014	-1.99954e-014	-5.43729e-015	-3.52822e-015	-3.61862e-016	1.41148e-014	1.11226e-014	1.22005e-014	1.28996e-014	1.0503e-014
-5.83537e-016	1.07055e-014	1.01734e-014	-4.4621e-015	-1.20835e-014	1.45217e-015	-1.20385e-014	5.55013e-015	1.1804e-014	9.48858e-015	6.99428e-015	1.1484e-014	5.38722e-015	1.28172e-014	-1.68783e-014	-2.23669e-014	-1.9908e-014	-5.43567e-015	-3.70021e-015	-1.0455e-015	1.41663e-014	1.06924e-014	1.21001e-014	1.28876e-014	1.02092e-014
-7.87704e-016	1.06435e-014	1.01282e-014	-4.4387e-015	-1.20693e-014	1.7305e-015	-1.19755e-014	5.09398e-015	1.1549e-014	9.29726e-015	6.86497e-015	1.11648e-014	5.47448e-015	1.29297e-014	-1.70752e-014	-2.26542e-014	-1.98125e-014	-5.41453e-015	-3.85527e-015	-1.72915e-015	1.42057e-014	1.02664e-014	1.19771e-014	1.28749e-014	9.91308e-015
-1.00331e-015	1.05859e-014	1.00671e-014	-4.37524e-015	-1.20244e-014	2.03182e-015	-1.19035e-014	4.63855e-015	1.13076e-014	9.11285e-015	6.73979e-015	1.08637e-014	5.54439e-015	1.3021e-014	-1.72556e-014	-2.29237e-014	-1.97085e-014	-5.37216e-015	-3.99263e-015	-2.41098e-015	1.42321e-014	9.84786e-015	1.18315e-014	1.28611e-014	9.61699e-015
-1.22984e-015	1.05326e-014	9.99123e-015	-4.27105e-015	-1.19482e-014	2.35759e-015	-1.18197e-014	4.18547e-015	1.10793e-014	8.93593e-015	6.61916e-015	1.0583e-014	5.59672e-015	1.30902e-014	-1.74176e-014	-2.31729e-014	-1.95951e-014	-5.30746e-015	-4.11121e-015	-3.08817e-015	1.42452e-014	9.44097e-015	1.16634e-014	1.28468e-014	9.32265e-015
-1.46692e-015	1.04836e-014	9.90258e-015	-4.12586e-015	-1.18408e-014	2.70885e-015	-1.17217e-014	3.73695e-015	1.08644e-014	8.76644e-015	6.50323e-015	1.03244e-014	5.6315e-015	1.31373e-014	-1.75594e-014	-2.34001e-014	-1.94727e-014	-5.21947e-015	-4.20975e-015	-3.75856e-015	1.42449e-014	9.04967e-015	1.14737e-014	1.28318e-014	9.03208e-015
-1.71351e-015	1.04388e-014	9.80296e-015	-3.9401e-015	-1.17018e-014	3.08609e-015	-1.16076e-014	3.29395e-015	1.06622e-014	8.60493e-015	6.39306e-015	1.00894e-014	5.64914e-015	1.31628e-014	-1.76788e-014	-2.36025e-014	-1.93409e-014	-5.10717e-015	-4.288e-015	-4.41963e-015	1.42308e-014	8.67739e-015	1.12632e-014	1.28161e-014	8.74683e-015
-1.96786e-015	1.03984e-014	9.69368e-015	-3.71492e-015	-1.15312e-014	3.4902e-015	-1.14758e-014	2.8577e-015	1.04719e-014	8.4513e-015	6.28889e-015	9.88014e-015	5.64987e-015	1.31674e-014	-1.77743e-014	-2.3779e-014	-1.91999e-014	-4.97031e-015	-4.34577e-015	-5.06943e-015	1.42035e-014	8.32663e-015	1.10328e-014	1.27999e-014	8.46872e-015
-2.22818e-015	1.03624e-014	9.57636e-015	-3.45156e-015	-1.13306e-014	3.9207e-015	-1.13247e-014	2.42957e-015	1.0293e-014	8.30542e-015	6.19104e-015	9.69759e-015	5.63427e-015	1.31517e-014	-1.78443e-014	-2.39279e-014	-1.90489e-014	-4.80891e-015	-4.38254e-015	-5.70513e-015	1.41637e-014	7.99987e-015	1.07841e-014	1.27831e-014	8.19984e-015
-2.49349e-015	1.03305e-014	9.45281e-015	-3.15216e-015	-1.11013e-014	4.37757e-015	-1.11524e-014	2.01105e-015	1.01245e-014	8.16808e-015	6.10026e-015	9.54256e-015	5.60437e-015	1.31159e-014	-1.7888e-014	-2.40479e-014	-1.88882e-014	-4.6227e-015	-4.39806e-015	-6.32467e-015	1.41116e-014	7.70022e-015	1.0518e-014	1.27659e-014	7.94131e-015
-2.76237e-015	1.03022e-014	9.32487e-015	-2.81886e-015	-1.08449e-014	4.86055e-015	-1.09573e-014	1.60369e-015	9.9654e-015	8.03969e-015	6.01594e-015	9.41595e-015	5.56082e-015	1.3061e-014	-1.79047e-014	-2.41382e-014	-1.87181e-014	-4.41273e-015	-4.3929e-015	-6.92562e-015	1.40484e-014	7.4304e-015	1.02362e-014	1.2748e-014	7.69439e-015
-3.03374e-015	1.02771e-014	9.19406e-015	-2.45332e-015	-1.05632e-014	5.36823e-015	-1.07382e-014	1.20854e-015	9.81533e-015	7.92012e-015	5.93849e-015	9.31837e-015	5.50414e-015	1.29882e-014	-1.78935e-014	-2.41978e-014	-1.85389e-014	-4.17975e-015	-4.36763e-015	-7.50523e-015	1.39746e-014	7.192e-015	9.94131e-015	1.2729e-014	7.46076e-015
-3.30563e-015	1.02544e-014	9.06245e-015	-2.05829e-015	-1.02586e-014	5.89927e-015	-1.04937e-014	8.26358e-016	9.67347e-015	7.80909e-015	5.86794e-015	9.24932e-015	5.43611e-015	1.28984e-014	-1.78539e-014	-2.42263e-014	-1.8351e-014	-3.92505e-015	-4.32251e-015	-8.06172e-015	1.38911e-014	6.98702e-015	9.6353e-015	1.27088e-014	7.24193e-015
-3.57641e-015	1.02338e-014	8.93109e-015	-1.63675e-015	-9.93373e-015	6.45245e-015	-1.02235e-014	4.57819e-016	9.53847e-015	7.7073e-015	5.80385e-015	9.20781e-015	5.35846e-015	1.2793e-014	-1.77861e-014	-2.42236e-014	-1.81549e-014	-3.64962e-015	-4.25826e-015	-8.5923e-015	1.3799e-014	6.81573e-015	9.32058e-015	1.26864e-014	7.03881e-015
-3.84396e-015	1.02147e-014	8.80184e-015	-1.19198e-015	-9.591e-015	7.02569e-015	-9.92749e-015	1.04646e-016	9.40902e-015	7.61513e-015	5.74586e-015	9.19287e-015	5.27297e-015	1.26728e-014	-1.76911e-014	-2.41903e-014	-1.79509e-014	-3.35515e-015	-4.17527e-015	-9.09559e-015	1.36996e-014	6.67928e-015	8.99893e-015	1.26615e-014	6.8523e-015
-4.10624e-015	1.01965e-014	8.67564e-015	-7.27026e-016	-9.2337e-015	7.61748e-015	-9.605e-015	-2.32738e-016	9.2839e-015	7.53237e-015	5.69448e-015	9.20264e-015	5.18153e-015	1.25394e-014	-1.75693e-014	-2.41264e-014	-1.77399e-014	-3.04378e-015	-4.07473e-015	-9.56914e-015	1.35951e-014	6.57789e-015	8.67341e-015	1.26344e-014	6.6821e-015
-4.36125e-015	1.01784e-014	8.55314e-015	-2.44865e-016	-8.86491e-015	8.22501e-015	-9.25655e-015	-5.5278e-016	9.16223e-015	7.45946e-015	5.64912e-015	9.23496e-015	5.08534e-015	1.23947e-014	-1.74213e-014	-2.40323e-014	-1.75225e-014	-2.71772e-015	-3.95704e-015	-1.00104e-014	1.3487e-014	6.51211e-015	8.34726e-015	1.26043e-014	6.52863e-015
-4.60726e-015	1.01594e-014	8.43512e-015	2.50559e-016	-8.4881e-015	8.84517e-015	-8.88242e-015	-8.53946e-016	9.04271e-015	7.39688e-015	5.60948e-015	9.2879e-015	4.98603e-015	1.22403e-014	-1.72481e-014	-2.39089e-014	-1.72997e-014	-2.37935e-015	-3.82261e-015	-1.0418e-014	1.33771e-014	6.48206e-015	8.02209e-015	1.25712e-014	6.39253e-015
-4.84181e-015	1.01395e-014	8.322e-015	7.55809e-016	-8.10632e-015	9.47522e-015	-8.48293e-015	-1.13665e-015	8.92462e-015	7.34527e-015	5.5759e-015	9.3588e-015	4.88525e-015	1.20779e-014	-1.7051e-014	-2.37574e-014	-1.70721e-014	-2.03105e-015	-3.67225e-015	-1.07903e-014	1.32663e-014	6.4874e-015	7.69995e-015	1.25338e-014	6.27384e-015
-5.06364e-015	1.01174e-014	8.21497e-015	1.26698e-015	-7.72344e-015	1.0112e-014	-8.05917e-015	-1.40014e-015	8.80681e-015	7.30415e-015	5.54723e-015	9.44524e-015	4.78486e-015	1.19085e-014	-1.68317e-014	-2.35789e-014	-1.6841e-014	-1.67512e-015	-3.50721e-015	-1.11254e-014	1.3157e-014	6.52701e-015	7.38305e-015	1.24918e-014	6.17245e-015
-5.27019e-015	1.00926e-014	8.11408e-015	1.7801e-015	-7.34307e-015	1.07521e-014	-7.61185e-015	-1.64331e-015	8.68751e-015	7.27355e-015	5.52281e-015	9.54486e-015	4.68613e-015	1.17336e-014	-1.65921e-014	-2.33753e-014	-1.66076e-014	-1.31378e-015	-3.32811e-015	-1.14215e-014	1.30511e-014	6.5993e-015	7.07362e-015	1.24449e-014	6.08811e-015
-5.45874e-015	1.0064e-014	8.01966e-015	2.29177e-015	-6.96863e-015	1.13919e-014	-7.14159e-015	-1.86585e-015	8.56625e-015	7.25355e-015	5.50156e-015	9.65426e-015	4.59021e-015	1.15547e-014	-1.63337e-014	-2.31486e-014	-1.6373e-014	-9.49358e-016	-3.13642e-015	-1.16774e-014	1.29499e-014	6.70285e-015	6.77342e-015	1.23923e-014	6.02044e-015
-5.6275e-015	1.00317e-014	7.93149e-015	2.79886e-015	-6.60341e-015	1.20273e-014	-6.65079e-015	-2.06759e-015	8.4421e-015	7.24394e-015	5.48303e-015	9.77045e-015	4.49852e-015	1.13729e-014	-1.60593e-014	-2.29003e-014	-1.61391e-014	-5.84483e-016	-2.93362e-015	-1.18912e-014	1.28551e-014	6.83653e-015	6.48425e-015	1.23337e-014	5.96924e-015
-5.77461e-015	9.99382e-015	7.8492e-015	3.29793e-015	-6.2509e-015	1.26547e-014	-6.14084e-015	-2.24749e-015	8.31428e-015	7.24505e-015	5.46661e-015	9.89084e-015	4.41192e-015	1.11898e-014	-1.57716e-014	-2.2633e-014	-1.59067e-014	-2.21594e-016	-2.72065e-015	-1.2063e-014	1.27682e-014	6.99825e-015	6.2075e-015	1.22688e-014	5.93414e-015
-5.89883e-015	9.94977e-015	7.77215e-015	3.78554e-015	-5.91383e-015	1.32707e-014	-5.61346e-015	-2.40547e-015	8.18239e-015	7.25695e-015	5.45146e-015	1.00118e-014	4.33089e-015	1.10065e-014	-1.54733e-014	-2.23487e-014	-1.5677e-014	1.37123e-016	-2.4978e-015	-1.21912e-014	1.26905e-014	7.1851e-015	5.94475e-015	1.21968e-014	5.91465e-015
-5.99819e-015	9.89892e-015	7.70002e-015	4.25876e-015	-5.59526e-015	1.38716e-014	-5.07085e-015	-2.54141e-015	8.04552e-015	7.27909e-015	5.43683e-015	1.01299e-014	4.25618e-015	1.0825e-014	-1.5167e-014	-2.20494e-014	-1.54517e-014	4.89103e-016	-2.26574e-015	-1.2275e-014	1.26234e-014	7.39385e-015	5.69723e-015	1.21171e-014	5.91024e-015
-6.07105e-015	9.8407e-015	7.63283e-015	4.71443e-015	-5.29813e-015	1.44534e-014	-4.51518e-015	-2.65423e-015	7.90344e-015	7.31113e-015	5.42222e-015	1.02414e-014	4.18795e-015	1.0646e-014	-1.48551e-014	-2.17374e-014	-1.52327e-014	8.32574e-016	-2.02591e-015	-1.23138e-014	1.25683e-014	7.62144e-015	5.466e-015	1.20299e-014	5.92002e-015
-6.11633e-015	9.77451e-015	7.56934e-015	5.14923e-015	-5.02458e-015	1.50127e-014	-3.94826e-015	-2.74368e-015	7.75574e-015	7.35211e-015	5.406e-015	1.03432e-014	4.1263e-015	1.04703e-014	-1.45405e-014	-2.14154e-014	-1.50205e-014	1.1659e-015	-1.77924e-015	-1.23078e-014	1.25257e-014	7.86561e-015	5.25168e-015	1.19343e-014	5.94361e-015
-6.13301e-015	9.70003e-015	7.50851e-015	5.56102e-015	-4.77663e-015	1.55468e-014	-3.37248e-015	-2.81055e-015	7.60243e-015	7.4018e-015	5.38801e-015	1.04328e-014	4.07117e-015	1.02987e-014	-1.42254e-014	-2.10861e-014	-1.48162e-014	1.48715e-015	-1.52623e-015	-1.22575e-014	1.24967e-014	8.12347e-015	5.0555e-015	1.18304e-014	5.98004e-015
-6.12012e-015	9.61639e-015	7.4497e-015	5.94763e-015	-4.55598e-015	1.60519e-014	-2.79005e-015	-2.8558e-015	7.44329e-015	7.45896e-015	5.36727e-015	1.05076e-014	4.02163e-015	1.01323e-014	-1.39128e-014	-2.07518e-014	-1.46211e-014	1.79514e-015	-1.26773e-015	-1.21632e-014	1.24826e-014	8.39188e-015	4.87766e-015	1.17186e-014	6.02874e-015
-6.07723e-015	9.52287e-015	7.39246e-015	6.30694e-015	-4.36422e-015	1.65247e-014	-2.20419e-015	-2.8791e-015	7.27887e-015	7.52291e-015	5.3434e-015	1.0565e-014	3.97743e-015	9.97141e-015	-1.36052e-014	-2.04147e-014	-1.44356e-014	2.08882e-015	-1.00463e-015	-1.2025e-014	1.24838e-014	8.66775e-015	4.71819e-015	1.15984e-014	6.08847e-015
-6.00418e-015	9.41953e-015	7.33564e-015	6.63717e-015	-4.20192e-015	1.69628e-014	-1.61732e-015	-2.8801e-015	7.10906e-015	7.59212e-015	5.31489e-015	1.06025e-014	3.9381e-015	9.81688e-015	-1.33048e-014	-2.00774e-014	-1.42614e-014	2.36775e-015	-7.37155e-016	-1.1844e-014	1.24999e-014	8.94812e-015	4.57733e-015	1.147e-014	6.15831e-015
-5.90081e-015	9.30582e-015	7.2777e-015	6.93745e-015	-4.07014e-015	1.73643e-014	-1.03164e-015	-2.86032e-015	6.93458e-015	7.66583e-015	5.28045e-015	1.06176e-014	3.90234e-015	9.66902e-015	-1.30148e-014	-1.97422e-014	-1.40999e-014	2.63118e-015	-4.6654e-016	-1.16215e-014	1.25311e-014	9.23008e-015	4.45483e-015	1.13332e-014	6.23726e-015
-5.76728e-015	9.18182e-015	7.21832e-015	7.20678e-015	-3.96867e-015	1.7727e-014	-4.49888e-016	-2.82102e-015	6.75571e-015	7.74287e-015	5.24006e-015	1.06087e-014	3.86872e-015	9.52778e-015	-1.27368e-014	-1.94116e-014	-1.39514e-014	2.87909e-015	-1.93957e-016	-1.13588e-014	1.2577e-014	9.51087e-015	4.35046e-015	1.11881e-014	6.32508e-015
-5.60442e-015	9.0469e-015	7.15649e-015	7.44406e-015	-3.8977e-015	1.80493e-014	1.25564e-016	-2.76323e-015	6.57237e-015	7.82143e-015	5.19301e-015	1.05746e-014	3.83643e-015	9.39359e-015	-1.2473e-014	-1.90871e-014	-1.38168e-014	3.11107e-015	8.05676e-017	-1.10575e-014	1.26379e-014	9.78776e-015	4.2628e-015	1.10351e-014	6.42068e-015
-5.41287e-015	8.90145e-015	7.09156e-015	7.64873e-015	-3.85714e-015	1.83296e-014	6.92713e-016	-2.68807e-015	6.38456e-015	7.90014e-015	5.1386e-015	1.05142e-014	3.80366e-015	9.26662e-015	-1.22252e-014	-1.87708e-014	-1.36969e-014	3.32802e-015	3.5607e-016	-1.07198e-014	1.27126e-014	1.00572e-014	4.19147e-015	1.08747e-014	6.52281e-015
-5.19347e-015	8.74506e-015	7.02241e-015	7.81935e-015	-3.84632e-015	1.85667e-014	1.24924e-015	-2.5968e-015	6.19314e-015	7.97734e-015	5.0765e-015	1.04264e-014	3.76909e-015	9.1464e-015	-1.1995e-014	-1.84638e-014	-1.35921e-014	3.53019e-015	6.32029e-016	-1.0348e-014	1.28003e-014	1.03171e-014	4.13529e-015	1.07073e-014	6.63083e-015
-4.94727e-015	8.57795e-015	6.9488e-015	7.95654e-015	-3.86379e-015	1.87599e-014	1.79258e-015	-2.49062e-015	5.99848e-015	8.05166e-015	5.00614e-015	1.03101e-014	3.73091e-015	9.03254e-015	-1.17841e-014	-1.81678e-014	-1.3502e-014	3.71836e-015	9.0785e-016	-9.94422e-015	1.28997e-014	1.05653e-014	4.0938e-015	1.05336e-014	6.74453e-015
-4.67568e-015	8.40067e-015	6.86995e-015	8.05979e-015	-3.90803e-015	1.89082e-014	2.32038e-015	-2.37149e-015	5.80157e-015	8.12187e-015	4.92757e-015	1.01654e-014	3.68711e-015	8.92491e-015	-1.15942e-014	-1.78847e-014	-1.3427e-014	3.89429e-015	1.18259e-015	-9.51081e-015	1.30093e-014	1.07999e-014	4.06558e-015	1.03543e-014	6.86347e-015
-4.38054e-015	8.21286e-015	6.78474e-015	8.12897e-015	-3.97712e-015	1.90117e-014	2.83116e-015	-2.24121e-015	5.60305e-015	8.18594e-015	4.84046e-015	9.99285e-015	3.63631e-015	8.82346e-015	-1.14257e-014	-1.76153e-014	-1.33674e-014	4.05899e-015	1.4552e-015	-9.05014e-015	1.31277e-014	1.10195e-014	4.04935e-015	1.01697e-014	6.98696e-015
-4.06393e-015	8.01484e-015	6.69319e-015	8.165e-015	-4.0692e-015	1.90711e-014	3.32359e-015	-2.10179e-015	5.40333e-015	8.2419e-015	4.74433e-015	9.79323e-015	3.57736e-015	8.72685e-015	-1.12794e-014	-1.73602e-014	-1.33224e-014	4.21374e-015	1.72545e-015	-8.56524e-015	1.32526e-014	1.1222e-014	4.04373e-015	9.9799e-015	7.1138e-015
-3.72756e-015	7.80754e-015	6.59499e-015	8.16877e-015	-4.18129e-015	1.90876e-014	3.79551e-015	-1.95515e-015	5.20284e-015	8.28818e-015	4.63986e-015	9.56698e-015	3.5086e-015	8.63492e-015	-1.11549e-014	-1.71198e-014	-1.32914e-014	4.3601e-015	1.99304e-015	-8.05926e-015	1.33821e-014	1.14059e-014	4.04758e-015	9.78612e-015	7.24387e-015
-3.37369e-015	7.5917e-015	6.48994e-015	8.14105e-015	-4.31038e-015	1.90623e-014	4.24538e-015	-1.8034e-015	5.00144e-015	8.32321e-015	4.52666e-015	9.31554e-015	3.42791e-015	8.54727e-015	-1.10526e-014	-1.68946e-014	-1.3274e-014	4.4997e-015	2.25704e-015	-7.5351e-015	1.35143e-014	1.15703e-014	4.06023e-015	9.58953e-015	7.37687e-015
-3.00474e-015	7.36761e-015	6.37838e-015	8.08258e-015	-4.45372e-015	1.89971e-014	4.67189e-015	-1.64937e-015	4.79994e-015	8.34571e-015	4.4051e-015	9.03986e-015	3.33371e-015	8.46297e-015	-1.09716e-014	-1.66844e-014	-1.32696e-014	4.63497e-015	2.51729e-015	-6.99541e-015	1.36473e-014	1.1715e-014	4.08015e-015	9.39102e-015	7.51229e-015
-2.62309e-015	7.13606e-015	6.26044e-015	7.99483e-015	-4.60822e-015	1.88936e-014	5.07435e-015	-1.49522e-015	4.59934e-015	8.35388e-015	4.27523e-015	8.742e-015	3.22492e-015	8.3812e-015	-1.0911e-014	-1.6489e-014	-1.32769e-014	4.76774e-015	2.77244e-015	-6.44287e-015	1.37788e-014	1.18396e-014	4.10639e-015	9.19137e-015	7.64893e-015
-2.23223e-015	6.89738e-015	6.13626e-015	7.87893e-015	-4.7708e-015	1.87541e-014	5.4519e-015	-1.34367e-015	4.39985e-015	8.34562e-015	4.13731e-015	8.42405e-015	3.10019e-015	8.30158e-015	-1.08698e-014	-1.63084e-014	-1.32942e-014	4.89975e-015	3.02178e-015	-5.88047e-015	1.39065e-014	1.19439e-014	4.13809e-015	8.99142e-015	7.78607e-015
-1.835e-015	6.65203e-015	6.00614e-015	7.73657e-015	-4.9374e-015	1.85813e-014	5.80399e-015	-1.19722e-015	4.2014e-015	8.32005e-015	3.99122e-015	8.08847e-015	2.9585e-015	8.22309e-015	-1.08463e-014	-1.61412e-014	-1.33206e-014	5.03298e-015	3.26521e-015	-5.3118e-015	1.40287e-014	1.2028e-014	4.17481e-015	8.79201e-015	7.92349e-015
-1.43479e-015	6.40132e-015	5.871e-015	7.56975e-015	-5.10482e-015	1.83777e-014	6.1306e-015	-1.05811e-015	4.00492e-015	8.27641e-015	3.83792e-015	7.73783e-015	2.79889e-015	8.14519e-015	-1.08383e-014	-1.59866e-014	-1.33547e-014	5.1697e-015	3.50269e-015	-4.73996e-015	1.41426e-014	1.20934e-014	4.21599e-015	8.59407e-015	8.06039e-015
-1.03435e-015	6.1463e-015	5.73145e-015	7.38045e-015	-5.2695e-015	1.81467e-014	6.43174e-015	-9.28196e-016	3.8101e-015	8.21392e-015	3.67741e-015	7.37465e-015	2.62143e-015	8.06675e-015	-1.08441e-014	-1.58434e-014	-1.3395e-014	5.31187e-015	3.73339e-015	-4.16788e-015	1.42459e-014	1.2141e-014	4.26084e-015	8.39899e-015	8.1962e-015
-6.36606e-016	5.8885e-015	5.5876e-015	7.17093e-015	-5.42768e-015	1.78913e-014	6.70707e-015	-8.10156e-016	3.61746e-015	8.13223e-015	3.51013e-015	7.00107e-015	2.42588e-015	7.98669e-015	-1.08613e-014	-1.57103e-014	-1.34393e-014	5.46162e-015	3.95693e-015	-3.59788e-015	1.43365e-014	1.21706e-014	4.30852e-015	8.20759e-015	8.33027e-015
-2.44975e-016	5.62836e-015	5.44051e-015	6.94281e-015	-5.57584e-015	1.76144e-014	6.95702e-015	-7.06661e-016	3.42708e-015	8.03069e-015	3.33653e-015	6.62065e-015	2.21264e-015	7.90438e-015	-1.08874e-014	-1.55858e-014	-1.34859e-014	5.62063e-015	4.17346e-015	-3.03385e-015	1.44126e-014	1.21838e-014	4.35887e-015	8.02057e-015	8.46237e-015
1.37752e-016	5.36692e-015	5.29136e-015	6.69875e-015	-5.71136e-015	1.732e-014	7.18221e-015	-6.20205e-016	3.23897e-015	7.90908e-015	3.15722e-015	6.23688e-015	1.98175e-015	7.81907e-015	-1.09197e-014	-1.54689e-014	-1.35323e-014	5.79007e-015	4.38225e-015	-2.47789e-015	1.44714e-014	1.2182e-014	4.41101e-015	7.83901e-015	8.59149e-015
5.08609e-016	5.10521e-015	5.14113e-015	6.44076e-015	-5.83066e-015	1.7011e-014	7.38323e-015	-5.51997e-016	3.05391e-015	7.7672e-015	2.97307e-015	5.85252e-015	1.73346e-015	7.72959e-015	-1.09553e-014	-1.53577e-014	-1.35766e-014	5.97077e-015	4.58256e-015	-1.93225e-015	1.45109e-014	1.2167e-014	4.46561e-015	7.66373e-015	8.71665e-015
8.64755e-016	4.84461e-015	4.99074e-015	6.17185e-015	-5.93124e-015	1.66902e-014	7.5613e-015	-5.04048e-016	2.87093e-015	7.60511e-015	2.78408e-015	5.47113e-015	1.46779e-015	7.635e-015	-1.09914e-014	-1.525e-014	-1.36163e-014	6.16397e-015	4.77361e-015	-1.40018e-015	1.45292e-014	1.21404e-014	4.52326e-015	7.49574e-015	8.83703e-015
1.2035e-015	4.58607e-015	4.84104e-015	5.89416e-015	-6.01017e-015	1.63609e-014	7.71695e-015	-4.79293e-016	2.69003e-015	7.4235e-015	2.59055e-015	5.09592e-015	1.18564e-015	7.53421e-015	-1.10251e-014	-1.51439e-014	-1.36495e-014	6.37058e-015	4.95491e-015	-8.8365e-016	1.45248e-014	1.21037e-014	4.58402e-015	7.33558e-015	8.952e-015
1.52232e-015	4.33042e-015	4.69328e-015	5.60971e-015	-6.06531e-015	1.60251e-014	7.85085e-015	-4.79049e-016	2.5119e-015	7.22339e-015	2.3933e-015	4.72952e-015	8.88053e-016	7.42662e-015	-1.1053e-014	-1.50371e-014	-1.36742e-014	6.59123e-015	5.12597e-015	-3.8505e-016	1.44965e-014	1.20588e-014	4.64797e-015	7.18383e-015	9.06074e-015
1.81879e-015	4.079e-015	4.54832e-015	5.32119e-015	-6.09496e-015	1.56865e-014	7.96396e-015	-5.04815e-016	2.33573e-015	7.00657e-015	2.19264e-015	4.37476e-015	5.76899e-016	7.31113e-015	-1.10727e-014	-1.49277e-014	-1.36879e-014	6.8259e-015	5.28637e-015	9.41447e-017	1.44438e-014	1.20068e-014	4.71535e-015	7.04069e-015	9.16225e-015
2.09096e-015	3.83314e-015	4.4071e-015	5.03063e-015	-6.09746e-015	1.53488e-014	8.05766e-015	-5.57562e-016	2.16086e-015	6.77371e-015	1.98855e-015	4.03444e-015	2.53551e-016	7.18721e-015	-1.10814e-014	-1.48139e-014	-1.36877e-014	7.07477e-015	5.43643e-015	5.52216e-016	1.43662e-014	1.19492e-014	4.78643e-015	6.90667e-015	9.25496e-015
2.337e-015	3.5939e-015	4.27045e-015	4.74048e-015	-6.07177e-015	1.50143e-014	8.13349e-015	-6.3828e-016	1.98731e-015	6.52612e-015	1.78116e-015	3.71121e-015	-8.02217e-017	7.05397e-015	-1.10757e-014	-1.46938e-014	-1.36723e-014	7.33763e-015	5.57575e-015	9.87035e-016	1.42629e-014	1.18873e-014	4.86161e-015	6.78221e-015	9.33821e-015
2.55561e-015	3.36234e-015	4.13997e-015	4.45346e-015	-6.01659e-015	1.46854e-014	8.19286e-015	-7.48358e-016	1.81487e-015	6.26544e-015	1.57109e-015	3.4073e-015	-4.23094e-016	6.91074e-015	-1.10524e-014	-1.45647e-014	-1.36394e-014	7.61352e-015	5.70371e-015	1.39672e-015	1.41335e-014	1.18231e-014	4.94113e-015	6.66719e-015	9.41171e-015
2.74484e-015	3.13957e-015	4.01644e-015	4.17198e-015	-5.93085e-015	1.43642e-014	8.2365e-015	-8.87841e-016	1.64368e-015	5.99334e-015	1.35841e-015	3.125e-015	-7.7268e-016	6.75684e-015	-1.10092e-014	-1.44247e-014	-1.35862e-014	7.90136e-015	5.81975e-015	1.77996e-015	1.39782e-014	1.17578e-014	5.02566e-015	6.56208e-015	9.47436e-015
2.9036e-015	2.92603e-015	3.90071e-015	3.8983e-015	-5.81472e-015	1.40533e-014	8.26642e-015	-1.05778e-015	1.47346e-015	5.71193e-015	1.14267e-015	2.86612e-015	-1.12654e-015	6.59165e-015	-1.09443e-014	-1.42718e-014	-1.35114e-014	8.20011e-015	5.92366e-015	2.13581e-015	1.37978e-014	1.16929e-014	5.11562e-015	6.46708e-015	9.52469e-015
3.03105e-015	2.72262e-015	3.79311e-015	3.63445e-015	-5.66819e-015	1.37547e-014	8.28419e-015	-1.25798e-015	1.30374e-015	5.42377e-015	9.24287e-016	2.63267e-015	-1.48218e-015	6.41532e-015	-1.08551e-014	-1.41044e-014	-1.3413e-014	8.50868e-015	6.01541e-015	2.4635e-015	1.35927e-014	1.16293e-014	5.21129e-015	6.38194e-015	9.56292e-015
3.12712e-015	2.53028e-015	3.69395e-015	3.38287e-015	-5.4921e-015	1.34698e-014	8.29135e-015	-1.48707e-015	1.13425e-015	5.13099e-015	7.03346e-016	2.42677e-015	-1.83791e-015	6.22762e-015	-1.074e-014	-1.39206e-014	-1.3289e-014	8.82472e-015	6.09464e-015	2.76254e-015	1.33638e-014	1.15685e-014	5.31328e-015	6.3065e-015	9.58806e-015
3.19164e-015	2.34955e-015	3.60363e-015	3.14524e-015	-5.28769e-015	1.32001e-014	8.28925e-015	-1.74511e-015	9.64898e-016	4.83592e-015	4.80161e-016	2.24924e-015	-2.19089e-015	6.02805e-015	-1.0597e-014	-1.37191e-014	-1.3138e-014	9.14648e-015	6.16066e-015	3.03237e-015	1.31121e-014	1.15105e-014	5.42167e-015	6.24017e-015	9.59891e-015
3.2245e-015	2.18079e-015	3.52202e-015	2.92397e-015	-5.0559e-015	1.29463e-014	8.27952e-015	-2.03164e-015	7.95875e-016	4.5411e-015	2.54142e-016	2.10103e-015	-2.53906e-015	5.81622e-015	-1.04256e-014	-1.34984e-014	-1.29591e-014	9.47233e-015	6.21388e-015	3.27254e-015	1.2839e-014	1.14555e-014	5.53665e-015	6.18193e-015	9.59508e-015
3.22588e-015	2.02501e-015	3.44909e-015	2.72127e-015	-4.79888e-015	1.27096e-014	8.26338e-015	-2.34537e-015	6.26302e-016	4.24903e-015	2.52309e-017	1.98339e-015	-2.87952e-015	5.59292e-015	-1.02245e-014	-1.32583e-014	-1.27501e-014	9.79998e-015	6.25427e-015	3.48252e-015	1.25461e-014	1.14037e-014	5.65831e-015	6.13174e-015	9.57507e-015
3.19685e-015	1.88274e-015	3.38501e-015	2.53844e-015	-4.51864e-015	1.24904e-014	8.24259e-015	-2.68506e-015	4.56215e-016	3.96176e-015	-2.06131e-016	1.89711e-015	-3.20955e-015	5.35824e-015	-9.99294e-015	-1.2997e-014	-1.25101e-014	1.01268e-014	6.28228e-015	3.66244e-015	1.22349e-014	1.13556e-014	5.78586e-015	6.08871e-015	9.53825e-015
3.13828e-015	1.75461e-015	3.32983e-015	2.37705e-015	-4.21732e-015	1.22888e-014	8.21866e-015	-3.04926e-015	2.85351e-016	3.68175e-015	-4.39867e-016	1.84183e-015	-3.52693e-015	5.11213e-015	-9.73017e-015	-1.2714e-014	-1.22377e-014	1.04506e-014	6.29707e-015	3.812e-015	1.19078e-014	1.13107e-014	5.91909e-015	6.05238e-015	9.48493e-015
3.05123e-015	1.63978e-015	3.28318e-015	2.23869e-015	-3.89762e-015	1.21046e-014	8.19313e-015	-3.43587e-015	1.13387e-016	3.41141e-015	-6.76209e-016	1.81715e-015	-3.82947e-015	4.85528e-015	-9.43674e-015	-1.24089e-014	-1.19324e-014	1.0769e-014	6.29934e-015	3.93133e-015	1.15671e-014	1.12692e-014	6.0571e-015	6.02187e-015	9.41438e-015
2.93675e-015	1.5385e-015	3.24477e-015	2.12461e-015	-3.56239e-015	1.19379e-014	8.16664e-015	-3.84281e-015	-5.98936e-017	3.15237e-015	-9.15215e-016	1.82226e-015	-4.11575e-015	4.58802e-015	-9.11275e-015	-1.20813e-014	-1.15939e-014	1.10798e-014	6.28987e-015	4.02035e-015	1.12145e-014	1.123e-014	6.19926e-015	5.99658e-015	9.32656e-015
2.79709e-015	1.45119e-015	3.21359e-015	2.03533e-015	-3.21462e-015	1.17887e-014	8.14057e-015	-4.26721e-015	-2.34412e-016	2.90655e-015	-1.15693e-015	1.85664e-015	-4.38351e-015	4.31088e-015	-8.75932e-015	-1.17309e-014	-1.12217e-014	1.13806e-014	6.26893e-015	4.07998e-015	1.0852e-014	1.11934e-014	6.34457e-015	5.97532e-015	9.22109e-015
2.6343e-015	1.37688e-015	3.18892e-015	1.97151e-015	-2.8575e-015	1.16561e-014	8.11623e-015	-4.70711e-015	-4.10113e-016	2.67665e-015	-1.4007e-015	1.91959e-015	-4.63168e-015	4.02469e-015	-8.3769e-015	-1.1358e-014	-1.08159e-014	1.1669e-014	6.23617e-015	4.11108e-015	1.04824e-014	1.11587e-014	6.49217e-015	5.957e-015	9.09809e-015
2.45016e-015	1.31546e-015	3.1698e-015	1.93379e-015	-2.49418e-015	1.15391e-014	8.09562e-015	-5.15932e-015	-5.86341e-016	2.46428e-015	-1.64706e-015	2.01004e-015	-4.85844e-015	3.73108e-015	-7.96699e-015	-1.09627e-014	-1.03771e-014	1.19427e-014	6.19216e-015	4.11463e-015	1.01081e-014	1.11242e-014	6.64072e-015	5.9408e-015	8.9584e-015
2.24691e-015	1.2666e-015	3.15529e-015	1.92247e-015	-2.1277e-015	1.14368e-014	8.07992e-015	-5.62089e-015	-7.63105e-016	2.27089e-015	-1.89595e-015	2.12623e-015	-5.06257e-015	3.4306e-015	-7.53091e-015	-1.05457e-014	-9.90558e-015	1.22e-014	6.13758e-015	4.09155e-015	9.73199e-015	1.1089e-014	6.78856e-015	5.92545e-015	8.80227e-015
2.02717e-015	1.22967e-015	3.1447e-015	1.93803e-015	-1.76117e-015	1.13484e-014	8.07016e-015	-6.0888e-015	-9.40271e-016	2.09753e-015	-2.14688e-015	2.26581e-015	-5.24258e-015	3.12483e-015	-7.0701e-015	-1.01074e-014	-9.40117e-015	1.24386e-014	6.07328e-015	4.04317e-015	9.35666e-015	1.10523e-014	6.9338e-015	5.90977e-015	8.6305e-015
1.79382e-015	1.20338e-015	3.13655e-015	1.9807e-015	-1.39768e-015	1.12733e-014	8.06687e-015	-6.55923e-015	-1.11654e-015	1.94525e-015	-2.39935e-015	2.42603e-015	-5.39761e-015	2.815e-015	-6.58758e-015	-9.64875e-015	-8.86534e-015	1.26574e-014	6.00009e-015	3.97037e-015	8.98435e-015	1.10132e-014	7.07428e-015	5.89254e-015	8.44408e-015
1.54914e-015	1.18687e-015	3.12961e-015	2.04996e-015	-1.0407e-015	1.12104e-014	8.07106e-015	-7.02922e-015	-1.29168e-015	1.81396e-015	-2.6528e-015	2.60474e-015	-5.52831e-015	2.50225e-015	-6.08523e-015	-9.17045e-015	-8.29901e-015	1.28549e-014	5.9186e-015	3.87409e-015	8.61808e-015	1.09708e-014	7.20846e-015	5.8725e-015	8.24358e-015
1.29548e-015	1.17959e-015	3.12315e-015	2.14525e-015	-6.9296e-016	1.11585e-014	8.08423e-015	-7.49534e-015	-1.46623e-015	1.70356e-015	-2.9062e-015	2.79908e-015	-5.63418e-015	2.18803e-015	-5.56575e-015	-8.6737e-015	-7.70374e-015	1.303e-014	5.82961e-015	3.75605e-015	8.25961e-015	1.09236e-014	7.33421e-015	5.84899e-015	8.0296e-015
1.03558e-015	1.17986e-015	3.11619e-015	2.26597e-015	-3.57583e-016	1.11165e-014	8.10675e-015	-7.95481e-015	-1.63968e-015	1.61456e-015	-3.15903e-015	3.00645e-015	-5.71456e-015	1.87419e-015	-5.03188e-015	-8.16014e-015	-7.08173e-015	1.31813e-014	5.7336e-015	3.61734e-015	7.91086e-015	1.08703e-014	7.44998e-015	5.82028e-015	7.80298e-015
7.71875e-016	1.18653e-015	3.10705e-015	2.41123e-015	-3.6912e-017	1.10831e-014	8.13951e-015	-8.40447e-015	-1.81123e-015	1.54688e-015	-3.4105e-015	3.22456e-015	-5.77005e-015	1.56211e-015	-4.48688e-015	-7.63092e-015	-6.43482e-015	1.33088e-014	5.63151e-015	3.46015e-015	7.57416e-015	1.08095e-014	7.55378e-015	5.78519e-015	7.56562e-015
5.06819e-016	1.19852e-015	3.09433e-015	2.57924e-015	2.66847e-016	1.10564e-014	8.18326e-015	-8.84118e-015	-1.98014e-015	1.49992e-015	-3.65992e-015	3.4502e-015	-5.80162e-015	1.25326e-015	-3.9337e-015	-7.08802e-015	-5.76414e-015	1.34121e-014	5.52528e-015	3.2856e-015	7.2509e-015	1.07408e-014	7.64328e-015	5.74289e-015	7.31889e-015
2.42592e-016	1.21482e-015	3.07709e-015	2.76875e-015	5.51373e-016	1.10352e-014	8.23825e-015	-9.26153e-015	-2.14626e-015	1.47337e-015	-3.90619e-015	3.67971e-015	-5.80912e-015	9.49476e-016	-3.37522e-015	-6.53283e-015	-5.0718e-015	1.34904e-014	5.41564e-015	3.09556e-015	6.94335e-015	1.06624e-014	7.71682e-015	5.69228e-015	7.06433e-015
-1.84389e-017	1.2335e-015	3.05421e-015	2.97751e-015	8.14518e-016	1.10184e-014	8.30485e-015	-9.66199e-015	-2.30905e-015	1.46599e-015	-4.14827e-015	3.91054e-015	-5.79318e-015	6.52339e-016	-2.81411e-015	-5.96684e-015	-4.36069e-015	1.35442e-014	5.30369e-015	2.89199e-015	6.65309e-015	1.05731e-014	7.77235e-015	5.63276e-015	6.80304e-015
-2.7361e-016	1.25367e-015	3.02478e-015	3.20394e-015	1.05422e-015	1.10046e-014	8.38361e-015	-1.00394e-014	-2.46769e-015	1.47622e-015	-4.3851e-015	4.13941e-015	-5.75559e-015	3.63669e-016	-2.2539e-015	-5.39238e-015	-3.63389e-015	1.35743e-014	5.19116e-015	2.6773e-015	6.38112e-015	1.04725e-014	7.808e-015	5.56354e-015	6.5365e-015
-5.20426e-016	1.27374e-015	2.98824e-015	3.44588e-015	1.26988e-015	1.09932e-014	8.47486e-015	-1.03919e-014	-2.622e-015	1.50229e-015	-4.61491e-015	4.3633e-015	-5.69817e-015	8.50379e-017	-1.69751e-015	-4.81146e-015	-2.89352e-015	1.35812e-014	5.07962e-015	2.45383e-015	6.12876e-015	1.03603e-014	7.82195e-015	5.48365e-015	6.26612e-015
-7.57535e-016	1.2924e-015	2.94346e-015	3.70117e-015	1.46085e-015	1.09828e-014	8.57822e-015	-1.07168e-014	-2.77151e-015	1.54211e-015	-4.83685e-015	4.57929e-015	-5.62236e-015	-1.82311e-016	-1.14813e-015	-4.22567e-015	-2.14325e-015	1.35664e-014	4.96954e-015	2.22332e-015	5.8966e-015	1.02358e-014	7.81281e-015	5.39265e-015	5.99392e-015
-9.83331e-016	1.30808e-015	2.88989e-015	3.96696e-015	1.6256e-015	1.09726e-014	8.69411e-015	-1.10114e-014	-2.91601e-015	1.59435e-015	-5.04971e-015	4.78474e-015	-5.52985e-015	-4.36727e-016	-6.08266e-016	-3.63679e-015	-1.38565e-015	1.35307e-014	4.86286e-015	1.98841e-015	5.68494e-015	1.00985e-014	7.77945e-015	5.28937e-015	5.72159e-015
-1.19559e-015	1.31989e-015	2.82696e-015	4.24026e-015	1.76449e-015	1.09617e-014	8.82237e-015	-1.12739e-014	-3.05463e-015	1.65676e-015	-5.25183e-015	4.97693e-015	-5.4225e-015	-6.76281e-016	-8.03093e-017	-3.0472e-015	-6.23936e-016	1.34759e-014	4.76059e-015	1.75137e-015	5.49437e-015	9.94785e-015	7.72093e-015	5.17345e-015	5.45091e-015
-1.39303e-015	1.3268e-015	2.75432e-015	4.51833e-015	1.87742e-015	1.09494e-014	8.96266e-015	-1.15029e-014	-3.18602e-015	1.72719e-015	-5.442e-015	5.15333e-015	-5.30285e-015	-9.00441e-016	4.33317e-016	-2.45841e-015	1.38861e-016	1.34043e-014	4.66424e-015	1.51446e-015	5.32564e-015	9.78408e-015	7.63645e-015	5.04485e-015	5.18329e-015
-1.57438e-015	1.32735e-015	2.67112e-015	4.79849e-015	1.96521e-015	1.09349e-014	9.1145e-015	-1.16968e-014	-3.30954e-015	1.80335e-015	-5.61918e-015	5.31218e-015	-5.17375e-015	-1.10847e-015	9.29974e-016	-1.8725e-015	8.99363e-016	1.33175e-014	4.57523e-015	1.28077e-015	5.17896e-015	9.60786e-015	7.52512e-015	4.90335e-015	4.92e-015
-1.7382e-015	1.31943e-015	2.57781e-015	5.07727e-015	2.02835e-015	1.09182e-014	9.27751e-015	-1.18545e-014	-3.42525e-015	1.88318e-015	-5.78193e-015	5.45075e-015	-5.03756e-015	-1.299e-015	1.40782e-015	-1.29071e-015	1.65464e-015	1.3218e-014	4.49525e-015	1.05266e-015	5.05405e-015	9.41959e-015	7.38704e-015	4.74937e-015	4.66222e-015
-1.88423e-015	1.30256e-015	2.4744e-015	5.35184e-015	2.06871e-015	1.08985e-014	9.45091e-015	-1.19757e-014	-3.53276e-015	1.96427e-015	-5.92892e-015	5.56704e-015	-4.8959e-015	-1.47038e-015	1.86441e-015	-7.15439e-016	2.40123e-015	1.31076e-014	4.4259e-015	8.32284e-016	4.95061e-015	9.21955e-015	7.22193e-015	4.58283e-015	4.41108e-015
-2.01173e-015	1.27646e-015	2.3611e-015	5.61918e-015	2.08752e-015	1.08753e-014	9.6343e-015	-1.20593e-014	-3.63188e-015	2.04445e-015	-6.05879e-015	5.65948e-015	-4.75077e-015	-1.62233e-015	2.29841e-015	-1.48763e-016	3.13559e-015	1.29885e-014	4.36815e-015	6.21206e-016	4.86875e-015	9.00806e-015	7.03056e-015	4.40401e-015	4.16767e-015
-2.11991e-015	1.24053e-015	2.2386e-015	5.8763e-015	2.08676e-015	1.08483e-014	9.827e-015	-1.21055e-014	-3.7216e-015	2.12174e-015	-6.17037e-015	5.72676e-015	-4.60442e-015	-1.75463e-015	2.70842e-015	4.08057e-016	3.85469e-015	1.28635e-014	4.32279e-015	4.21811e-016	4.80765e-015	8.78639e-015	6.81344e-015	4.21337e-015	3.93279e-015
-2.20886e-015	1.19428e-015	2.10725e-015	6.12043e-015	2.06807e-015	1.08169e-014	1.00279e-014	-1.21147e-014	-3.80145e-015	2.19427e-015	-6.26249e-015	5.76823e-015	-4.45934e-015	-1.86662e-015	3.09321e-015	9.53323e-016	4.55651e-015	1.27345e-014	4.29149e-015	2.36622e-016	4.76664e-015	8.55551e-015	6.57208e-015	4.01125e-015	3.70724e-015
-2.27872e-015	1.13668e-015	1.96778e-015	6.34832e-015	2.03301e-015	1.0781e-014	1.02359e-014	-1.20871e-014	-3.87149e-015	2.26018e-015	-6.33473e-015	5.78333e-015	-4.31772e-015	-1.95877e-015	3.45158e-015	1.48543e-015	5.23832e-015	1.26038e-014	4.27535e-015	6.76316e-017	4.74495e-015	8.31613e-015	6.30694e-015	3.79811e-015	3.4924e-015
-2.32982e-015	1.06733e-015	1.82152e-015	6.55689e-015	1.98421e-015	1.07405e-014	1.04497e-014	-1.20239e-014	-3.93105e-015	2.31725e-015	-6.38638e-015	5.77206e-015	-4.18145e-015	-2.03019e-015	3.78338e-015	2.00313e-015	5.89646e-015	1.24741e-014	4.2749e-015	-8.32193e-017	4.74218e-015	8.06998e-015	6.01994e-015	3.57517e-015	3.28865e-015
-2.36288e-015	9.86513e-016	1.6686e-015	6.74371e-015	1.92421e-015	1.06948e-014	1.06679e-014	-1.19273e-014	-3.97924e-015	2.36369e-015	-6.41637e-015	5.73394e-015	-4.05321e-015	-2.08111e-015	4.08816e-015	2.50535e-015	6.52894e-015	1.23468e-014	4.29089e-015	-2.14315e-016	4.75804e-015	7.81776e-015	5.71295e-015	3.3435e-015	3.09663e-015
-2.3777e-015	8.94483e-016	1.5101e-015	6.90647e-015	1.85562e-015	1.06439e-014	1.08891e-014	-1.17986e-014	-4.01667e-015	2.39874e-015	-6.42416e-015	5.66954e-015	-3.93489e-015	-2.11182e-015	4.36615e-015	2.99129e-015	7.13371e-015	1.22246e-014	4.32447e-015	-3.23391e-016	4.7914e-015	7.56087e-015	5.38854e-015	3.10409e-015	2.91684e-015
-2.37462e-015	7.91589e-016	1.3469e-015	7.04352e-015	1.78102e-015	1.05874e-014	1.11118e-014	-1.164e-014	-4.04317e-015	2.42147e-015	-6.40965e-015	5.5798e-015	-3.82809e-015	-2.12279e-015	4.61747e-015	3.46009e-015	7.7089e-015	1.21095e-014	4.37569e-015	-4.09007e-016	4.84097e-015	7.30053e-015	5.04852e-015	2.85799e-015	2.74984e-015
-2.35496e-015	6.77968e-016	1.17975e-015	7.15297e-015	1.70328e-015	1.05252e-014	1.13349e-014	-1.14537e-014	-4.05883e-015	2.43137e-015	-6.37319e-015	5.46664e-015	-3.73479e-015	-2.11534e-015	4.84227e-015	3.91078e-015	8.25256e-015	1.20033e-014	4.44507e-015	-4.70693e-016	4.90618e-015	7.03723e-015	4.69595e-015	2.60705e-015	2.59597e-015
-2.32016e-015	5.54489e-016	1.01029e-015	7.2331e-015	1.62495e-015	1.04573e-014	1.15571e-014	-1.12424e-014	-4.06283e-015	2.42764e-015	-6.31507e-015	5.33189e-015	-3.65529e-015	-2.09019e-015	5.04102e-015	4.34276e-015	8.76359e-015	1.19076e-014	4.53269e-015	-5.07412e-016	4.98719e-015	6.77262e-015	4.33329e-015	2.35253e-015	2.45457e-015
-2.27163e-015	4.22049e-016	8.39522e-016	7.28247e-015	1.54844e-015	1.0384e-014	1.1777e-014	-1.10089e-014	-4.05529e-015	2.40947e-015	-6.23587e-015	5.17682e-015	-3.59083e-015	-2.04866e-015	5.21502e-015	4.75535e-015	9.24007e-015	1.18236e-014	4.63849e-015	-5.17653e-016	5.08247e-015	6.50831e-015	3.96355e-015	2.09647e-015	2.32547e-015
-2.21025e-015	2.81455e-016	6.68854e-016	7.29985e-015	1.47668e-015	1.0305e-014	1.19927e-014	-1.07568e-014	-4.03707e-015	2.37714e-015	-6.13589e-015	5.00352e-015	-3.54185e-015	-1.9922e-015	5.36509e-015	5.14764e-015	9.68057e-015	1.17523e-014	4.76208e-015	-5.01092e-016	5.19119e-015	6.2452e-015	3.58934e-015	1.8401e-015	2.20807e-015
-2.13687e-015	1.33908e-016	4.9917e-016	7.28469e-015	1.41195e-015	1.02201e-014	1.22025e-014	-1.04896e-014	-4.00866e-015	2.33156e-015	-6.01641e-015	4.81425e-015	-3.50894e-015	-1.92172e-015	5.49258e-015	5.51914e-015	1.00847e-014	1.16943e-014	4.90279e-015	-4.57516e-016	5.31249e-015	5.98469e-015	3.21279e-015	1.58507e-015	2.10193e-015
-2.05287e-015	-1.92505e-017	3.31717e-016	7.2363e-015	1.35596e-015	1.0129e-014	1.24044e-014	-1.02105e-014	-3.96935e-015	2.27395e-015	-5.87813e-015	4.61113e-015	-3.4925e-015	-1.83949e-015	5.59836e-015	5.8696e-015	1.04527e-014	1.16501e-014	5.06036e-015	-3.8778e-016	5.44528e-015	5.72714e-015	2.83745e-015	1.33336e-015	2.0068e-015
-1.96006e-015	-1.76624e-016	1.67402e-016	7.15481e-015	1.31084e-015	1.00315e-014	1.25968e-014	-9.92253e-015	-3.91904e-015	2.20514e-015	-5.72266e-015	4.39683e-015	-3.49282e-015	-1.74754e-015	5.68407e-015	6.19863e-015	1.07842e-014	1.16203e-014	5.23436e-015	-2.92132e-016	5.58952e-015	5.47318e-015	2.46647e-015	1.08644e-015	1.92242e-015
-1.85973e-015	-3.36752e-016	7.15893e-018	7.04057e-015	1.27849e-015	9.92712e-015	1.27786e-014	-9.62894e-015	-3.85784e-015	2.12619e-015	-5.55149e-015	4.17464e-015	-3.50969e-015	-1.64725e-015	5.75135e-015	6.50587e-015	1.10794e-014	1.16053e-014	5.42422e-015	-1.70996e-016	5.74438e-015	5.2238e-015	2.10252e-015	8.457e-016	1.84794e-015
-1.75293e-015	-4.97812e-016	-1.47915e-016	6.89437e-015	1.2598e-015	9.81568e-015	1.29482e-014	-9.33401e-015	-3.7865e-015	2.03828e-015	-5.36617e-015	3.94791e-015	-3.54273e-015	-1.54074e-015	5.80162e-015	6.79155e-015	1.13387e-014	1.16046e-014	5.62815e-015	-2.53554e-017	5.90916e-015	4.97969e-015	1.74805e-015	6.13325e-016	1.78324e-015
-1.64109e-015	-6.57716e-016	-2.96887e-016	6.71659e-015	1.2566e-015	9.69608e-015	1.31033e-014	-9.04164e-015	-3.70542e-015	1.94308e-015	-5.16882e-015	3.71991e-015	-3.59059e-015	-1.42937e-015	5.83653e-015	7.05583e-015	1.15629e-014	1.16177e-014	5.84495e-015	1.4373e-016	6.08342e-015	4.74152e-015	1.40628e-015	3.90946e-016	1.72766e-015
-1.52554e-015	-8.14815e-016	-4.3899e-016	6.50893e-015	1.26924e-015	9.56855e-015	1.32429e-014	-8.75492e-015	-3.61473e-015	1.84264e-015	-4.96146e-015	3.49319e-015	-3.65196e-015	-1.31519e-015	5.8576e-015	7.29849e-015	1.17528e-014	1.16437e-014	6.07276e-015	3.3456e-016	6.26625e-015	4.5108e-015	1.07958e-015	1.79909e-016	1.68021e-015
-1.40798e-015	-9.67883e-016	-5.73539e-016	6.27268e-015	1.29828e-015	9.43263e-015	1.33658e-014	-8.47673e-015	-3.51573e-015	1.73886e-015	-4.74583e-015	3.27078e-015	-3.72611e-015	-1.20034e-015	5.86636e-015	7.51974e-015	1.19097e-014	1.16817e-014	6.31022e-015	5.45705e-016	6.45701e-015	4.28787e-015	7.70029e-016	-1.7889e-017	1.6398e-015
-1.28919e-015	-1.11481e-015	-6.99763e-016	6.00956e-015	1.34437e-015	9.28818e-015	1.34709e-014	-8.21037e-015	-3.40851e-015	1.63462e-015	-4.52438e-015	3.05597e-015	-3.81142e-015	-1.08679e-015	5.86494e-015	7.71995e-015	1.20349e-014	1.17309e-014	6.55606e-015	7.73548e-016	6.65475e-015	4.07352e-015	4.79879e-016	-2.00669e-016	1.60588e-015
-1.1706e-015	-1.25311e-015	-8.17881e-016	5.72233e-015	1.40725e-015	9.13456e-015	1.35571e-014	-7.9594e-015	-3.29332e-015	1.53264e-015	-4.29934e-015	2.85191e-015	-3.90642e-015	-9.76786e-016	5.85449e-015	7.89921e-015	1.21308e-014	1.17899e-014	6.80851e-015	1.016e-015	6.85877e-015	3.86754e-015	2.10653e-016	-3.67014e-016	1.57776e-015
-1.05332e-015	-1.38138e-015	-9.2725e-016	5.41337e-015	1.48668e-015	8.97066e-015	1.36233e-014	-7.72659e-015	-3.17129e-015	1.43469e-015	-4.07233e-015	2.66117e-015	-4.00913e-015	-8.72293e-016	5.83614e-015	8.05826e-015	1.21997e-014	1.18572e-014	7.06549e-015	1.27109e-015	7.06874e-015	3.67021e-015	-3.6007e-017	-5.15645e-016	1.55537e-015
-9.38527e-016	-1.49825e-015	-1.02689e-015	5.08549e-015	1.5827e-015	8.79706e-015	1.36691e-014	-7.51396e-015	-3.04191e-015	1.34278e-015	-3.84563e-015	2.48688e-015	-4.11736e-015	-7.75181e-016	5.81196e-015	8.19766e-015	1.22431e-014	1.19305e-014	7.32488e-015	1.53635e-015	7.28341e-015	3.48121e-015	-2.58481e-016	-6.45532e-016	1.53803e-015
-8.2706e-016	-1.60188e-015	-1.11684e-015	4.74105e-015	1.6938e-015	8.61364e-015	1.36945e-014	-7.32362e-015	-2.90598e-015	1.25914e-015	-3.62187e-015	2.33114e-015	-4.22855e-015	-6.86707e-016	5.78286e-015	8.31817e-015	1.22632e-014	1.20082e-014	7.58477e-015	1.80944e-015	7.50244e-015	3.30099e-015	-4.55323e-016	-7.5574e-016	1.5251e-015
-7.19669e-016	-1.69063e-015	-1.19705e-015	4.38327e-015	1.81852e-015	8.41954e-015	1.36993e-014	-7.15745e-015	-2.76425e-015	1.18588e-015	-3.4025e-015	2.19584e-015	-4.34051e-015	-6.08708e-016	5.74995e-015	8.42016e-015	1.22621e-014	1.20886e-014	7.8438e-015	2.08722e-015	7.72504e-015	3.12918e-015	-6.25915e-016	-8.45403e-016	1.51628e-015
-6.17135e-016	-1.76373e-015	-1.26797e-015	4.01538e-015	1.95521e-015	8.21426e-015	1.36838e-014	-7.01697e-015	-2.61742e-015	1.1249e-015	-3.18951e-015	2.08235e-015	-4.45185e-015	-5.42393e-016	5.71429e-015	8.50472e-015	1.22425e-014	1.21703e-014	8.09921e-015	2.3671e-015	7.94992e-015	2.96589e-015	-7.6981e-016	-9.13397e-016	1.51174e-015
-5.20433e-016	-1.81982e-015	-1.32953e-015	3.64043e-015	2.10223e-015	7.9973e-015	1.36481e-014	-6.90351e-015	-2.46653e-015	1.07854e-015	-2.98559e-015	1.99227e-015	-4.55947e-015	-4.88993e-016	5.67696e-015	8.57265e-015	1.22068e-014	1.22514e-014	8.34868e-015	2.64601e-015	8.17634e-015	2.81148e-015	-8.8674e-016	-9.59351e-016	1.51164e-015
-4.29939e-016	-1.85783e-015	-1.38162e-015	3.26158e-015	2.25755e-015	7.76887e-015	1.35928e-014	-6.81719e-015	-2.31222e-015	1.04974e-015	-2.79247e-015	1.92679e-015	-4.66061e-015	-4.49506e-016	5.63865e-015	8.6251e-015	1.21587e-014	1.23305e-014	8.59043e-015	2.92071e-015	8.40278e-015	2.66628e-015	-9.76759e-016	-9.83089e-016	1.51586e-015
-3.45673e-016	-1.87667e-015	-1.42459e-015	2.88164e-015	2.41947e-015	7.52922e-015	1.35187e-014	-6.75842e-015	-2.15511e-015	1.03984e-015	-2.61148e-015	1.8871e-015	-4.75343e-015	-4.24596e-016	5.60001e-015	8.66276e-015	1.21011e-014	1.24056e-014	8.82252e-015	3.18826e-015	8.62766e-015	2.53037e-015	-1.04057e-015	-9.84345e-016	1.52445e-015
-2.68322e-016	-1.87575e-015	-1.45852e-015	2.50437e-015	2.58554e-015	7.2782e-015	1.34264e-014	-6.72708e-015	-1.9959e-015	1.05036e-015	-2.44405e-015	1.87261e-015	-4.83524e-015	-4.15041e-016	5.56224e-015	8.68691e-015	1.20364e-014	1.2475e-014	9.04305e-015	3.4463e-015	8.84987e-015	2.40332e-015	-1.0783e-015	-9.63282e-016	1.537e-015
-1.98362e-016	-1.85404e-015	-1.48402e-015	2.13253e-015	2.75369e-015	7.01608e-015	1.33173e-014	-6.72275e-015	-1.83571e-015	1.08238e-015	-2.29104e-015	1.88276e-015	-4.90381e-015	-4.21143e-016	5.52552e-015	8.69855e-015	1.19666e-014	1.25384e-014	9.25041e-015	3.69232e-015	9.06816e-015	2.28518e-015	-1.09075e-015	-9.19721e-016	1.55427e-015
-1.35812e-016	-1.81083e-015	-1.50127e-015	1.76944e-015	2.92089e-015	6.74351e-015	1.31931e-014	-6.74481e-015	-1.67539e-015	1.1367e-015	-2.15384e-015	1.91807e-015	-4.95719e-015	-4.43112e-016	5.4902e-015	8.69817e-015	1.18948e-014	1.25944e-014	9.44289e-015	3.92385e-015	9.28093e-015	2.1764e-015	-1.07933e-015	-8.54573e-016	1.57648e-015
-8.07669e-017	-1.74628e-015	-1.51011e-015	1.41774e-015	3.08492e-015	6.4611e-015	1.30555e-014	-6.79153e-015	-1.51572e-015	1.21441e-015	-2.03304e-015	1.97805e-015	-4.99348e-015	-4.81148e-016	5.45619e-015	8.68699e-015	1.18234e-014	1.26418e-014	9.61869e-015	4.13899e-015	9.48714e-015	2.07726e-015	-1.04591e-015	-7.6875e-016	1.60378e-015
-3.34598e-017	-1.66078e-015	-1.51146e-015	1.07977e-015	3.24269e-015	6.16887e-015	1.29057e-014	-6.86083e-015	-1.35701e-015	1.31592e-015	-1.92939e-015	2.06169e-015	-5.01078e-015	-5.34994e-016	5.42431e-015	8.66632e-015	1.17547e-014	1.268e-014	9.77639e-015	4.33614e-015	9.68515e-015	1.98806e-015	-9.91746e-016	-6.6325e-016	1.63699e-015
6.0417e-018	-1.55372e-015	-1.5059e-015	7.58318e-016	3.39223e-015	5.86799e-015	1.27458e-014	-6.95095e-015	-1.20003e-015	1.44108e-015	-1.84282e-015	2.16736e-015	-5.00719e-015	-6.03954e-016	5.39441e-015	8.63731e-015	1.1691e-014	1.27082e-014	9.91496e-015	4.51381e-015	9.87285e-015	1.90917e-015	-9.18044e-016	-5.39008e-016	1.67659e-015
3.83672e-017	-1.42631e-015	-1.49367e-015	4.55877e-016	3.53097e-015	5.55891e-015	1.25781e-014	-7.0602e-015	-1.04584e-015	1.58967e-015	-1.77316e-015	2.29289e-015	-4.98097e-015	-6.87249e-016	5.36652e-015	8.60109e-015	1.16349e-014	1.27257e-014	1.00337e-014	4.67126e-015	1.0049e-014	1.8408e-015	-8.26212e-016	-3.97216e-016	1.72289e-015
6.35393e-017	-1.27962e-015	-1.47488e-015	1.74313e-016	3.65671e-015	5.24291e-015	1.24049e-014	-7.18568e-015	-8.94911e-016	1.76169e-015	-1.72025e-015	2.43567e-015	-4.93134e-015	-7.8368e-016	5.3405e-015	8.55876e-015	1.15878e-014	1.27327e-014	1.01317e-014	4.80783e-015	1.02116e-014	1.78271e-015	-7.18322e-016	-2.3902e-016	1.77598e-015
8.20252e-017	-1.11424e-015	-1.44952e-015	-8.48801e-017	3.76762e-015	4.92113e-015	1.22285e-014	-7.32357e-015	-7.48072e-016	1.95609e-015	-1.68353e-015	2.59372e-015	-4.85675e-015	-8.91733e-016	5.31593e-015	8.5113e-015	1.15511e-014	1.27289e-014	1.02083e-014	4.92297e-015	1.03582e-014	1.73538e-015	-5.95988e-016	-6.58964e-017	1.83621e-015
9.39573e-017	-9.31107e-016	-1.41822e-015	-3.19874e-016	3.8618e-015	4.59455e-015	1.20514e-014	-7.47109e-015	-6.06123e-016	2.17104e-015	-1.66246e-015	2.76481e-015	-4.75656e-015	-1.0103e-015	5.29246e-015	8.45948e-015	1.15259e-014	1.27147e-014	1.02632e-014	5.01681e-015	1.04877e-014	1.69859e-015	-4.6043e-016	1.20113e-016	1.9035e-015
1.00288e-016	-7.31948e-016	-1.38133e-015	-5.29573e-016	3.93736e-015	4.26489e-015	1.18756e-014	-7.62451e-015	-4.69724e-016	2.40573e-015	-1.6556e-015	2.94591e-015	-4.62985e-015	-1.1377e-015	5.2707e-015	8.40415e-015	1.15141e-014	1.26909e-014	1.0296e-014	5.08924e-015	1.05984e-014	1.67302e-015	-3.13458e-016	3.1767e-016	1.97781e-015
1.01347e-016	-5.18254e-016	-1.33961e-015	-7.13857e-016	3.99226e-015	3.93373e-015	1.17032e-014	-7.781e-015	-3.39512e-016	2.6581e-015	-1.66177e-015	3.13437e-015	-4.47626e-015	-1.27268e-015	5.24991e-015	8.34678e-015	1.15171e-014	1.26582e-014	1.03072e-014	5.14008e-015	1.0689e-014	1.65885e-015	-1.5696e-016	5.25036e-016	2.05927e-015
9.73286e-017	-2.91895e-016	-1.29339e-015	-8.72263e-016	4.02524e-015	3.60297e-015	1.15364e-014	-7.93768e-015	-2.15797e-016	2.92571e-015	-1.68041e-015	3.32654e-015	-4.29645e-015	-1.41296e-015	5.22989e-015	8.28825e-015	1.15352e-014	1.26177e-014	1.02966e-014	5.171e-015	1.07579e-014	1.65592e-015	7.14433e-018	7.40209e-016	2.14821e-015
8.92246e-017	-5.3675e-017	-1.24268e-015	-1.00479e-015	4.03485e-015	3.27416e-015	1.13776e-014	-8.09056e-015	-9.89476e-017	3.20659e-015	-1.70936e-015	3.51857e-015	-4.09109e-015	-1.55666e-015	5.2101e-015	8.22926e-015	1.15688e-014	1.25701e-014	1.02646e-014	5.18334e-015	1.08033e-014	1.66456e-015	1.77673e-016	9.60917e-016	2.2438e-015
7.75936e-017	1.93953e-016	-1.18777e-015	-1.11149e-015	4.02011e-015	2.94903e-015	1.12291e-014	-8.23584e-015	1.06808e-017	3.49823e-015	-1.7471e-015	3.70735e-015	-3.86038e-015	-1.70281e-015	5.18987e-015	8.17077e-015	1.16177e-014	1.25169e-014	1.0212e-014	5.17876e-015	1.08241e-014	1.6852e-015	3.5326e-016	1.18512e-015	2.34609e-015
6.31997e-017	4.49324e-016	-1.12906e-015	-1.19307e-015	3.98084e-015	2.62916e-015	1.10929e-014	-8.36978e-015	1.12196e-016	3.79757e-015	-1.79264e-015	3.88972e-015	-3.60576e-015	-1.84873e-015	5.16919e-015	8.11355e-015	1.1682e-014	1.24592e-014	1.01395e-014	5.1596e-015	1.08196e-014	1.71789e-015	5.32832e-016	1.41115e-015	2.45448e-015
4.76854e-017	7.10412e-016	-1.06675e-015	-1.25046e-015	3.91647e-015	2.31606e-015	1.09712e-014	-8.48896e-015	2.04905e-016	4.10166e-015	-1.84378e-015	4.06139e-015	-3.3283e-015	-1.9925e-015	5.14767e-015	8.05805e-015	1.1762e-014	1.23985e-014	1.00479e-014	5.12811e-015	1.07888e-014	1.76215e-015	7.14837e-016	1.63673e-015	2.56748e-015
3.15344e-017	9.7508e-016	-1.00069e-015	-1.28463e-015	3.82721e-015	2.01181e-015	1.08652e-014	-8.58957e-015	2.88628e-016	4.40718e-015	-1.89862e-015	4.21928e-015	-3.02993e-015	-2.13222e-015	5.12515e-015	8.00471e-015	1.18568e-014	1.23361e-014	9.93834e-015	5.08685e-015	1.07307e-014	1.81765e-015	8.9849e-016	1.85989e-015	2.68523e-015
1.52473e-017	1.24129e-015	-9.31311e-016	-1.29703e-015	3.71449e-015	1.71869e-015	1.0777e-014	-8.66915e-015	3.63054e-016	4.71183e-015	-1.95522e-015	4.36126e-015	-2.71231e-015	-2.26561e-015	5.10161e-015	7.95413e-015	1.19663e-014	1.22736e-014	9.81178e-015	5.03787e-015	1.06453e-014	1.88409e-015	1.08283e-015	2.07907e-015	2.80684e-015
-1.13346e-018	1.50762e-015	-8.58867e-016	-1.28892e-015	3.57846e-015	1.43836e-015	1.07083e-014	-8.72524e-015	4.27941e-016	5.01249e-015	-2.01216e-015	4.48455e-015	-2.37782e-015	-2.39044e-015	5.07661e-015	7.90622e-015	1.20898e-014	1.22125e-014	9.66955e-015	4.98392e-015	1.05322e-014	1.96097e-015	1.26669e-015	2.29223e-015	2.9313e-015
-1.69926e-017	1.77173e-015	-7.83141e-016	-1.262e-015	3.41978e-015	1.17345e-015	1.06603e-014	-8.75552e-015	4.83955e-016	5.30659e-015	-2.06689e-015	4.58702e-015	-2.0283e-015	-2.50464e-015	5.0503e-015	7.86194e-015	1.22265e-014	1.21543e-014	9.5136e-015	4.92757e-015	1.03912e-014	2.04717e-015	1.44961e-015	2.49764e-015	3.05748e-015
-3.15183e-017	2.03107e-015	-7.04127e-016	-1.21792e-015	3.2401e-015	9.25958e-016	1.06334e-014	-8.75801e-015	5.31409e-016	5.59045e-015	-2.1181e-015	4.66589e-015	-1.66587e-015	-2.6071e-015	5.02274e-015	7.82103e-015	1.23747e-014	1.20999e-014	9.34571e-015	4.87171e-015	1.0222e-014	2.14176e-015	1.63106e-015	2.694e-015	3.18382e-015
-4.40509e-017	2.28387e-015	-6.22614e-016	-1.15811e-015	3.04074e-015	6.98726e-016	1.06279e-014	-8.73129e-015	5.69631e-016	5.86131e-015	-2.16436e-015	4.71982e-015	-1.29367e-015	-2.69603e-015	4.99447e-015	7.78387e-015	1.2533e-014	1.20513e-014	9.16736e-015	4.8191e-015	1.00251e-014	2.24361e-015	1.81089e-015	2.87972e-015	3.30882e-015
-5.4155e-017	2.52811e-015	-5.38468e-016	-1.08568e-015	2.82357e-015	4.93611e-016	1.06448e-014	-8.67354e-015	5.98918e-016	6.11624e-015	-2.20412e-015	4.74709e-015	-9.14239e-016	-2.76986e-015	4.96538e-015	7.75043e-015	1.27007e-014	1.20102e-014	8.98012e-015	4.77248e-015	9.8014e-015	2.35177e-015	1.98837e-015	3.05405e-015	3.4305e-015
-6.11369e-017	2.76239e-015	-4.51588e-016	-1.00288e-015	2.59068e-015	3.12709e-016	1.0684e-014	-8.58433e-015	6.19701e-016	6.35287e-015	-2.2357e-015	4.74683e-015	-5.30423e-016	-2.82738e-015	4.93559e-015	7.72046e-015	1.2876e-014	1.19774e-014	8.7851e-015	4.73393e-015	9.55244e-015	2.46445e-015	2.16358e-015	3.21622e-015	3.54801e-015
-6.37181e-017	2.98481e-015	-3.6299e-016	-9.1129e-016	2.34443e-015	1.57354e-016	1.07455e-014	-8.46289e-015	6.32377e-016	6.56908e-015	-2.25825e-015	4.71756e-015	-1.45023e-016	-2.86733e-015	4.90519e-015	7.69387e-015	1.30574e-014	1.1954e-014	8.5841e-015	4.70548e-015	9.27887e-015	2.58003e-015	2.33648e-015	3.36526e-015	3.6597e-015
-6.1512e-017	3.19355e-015	-2.72562e-016	-8.12756e-016	2.08755e-015	2.89709e-017	1.08287e-014	-8.30875e-015	6.37135e-016	6.76299e-015	-2.27128e-015	4.65923e-015	2.3911e-016	-2.88874e-015	4.87456e-015	7.67036e-015	1.32429e-014	1.19403e-014	8.37929e-015	4.68916e-015	8.98257e-015	2.69731e-015	2.50695e-015	3.49999e-015	3.76351e-015
-5.48398e-017	3.38721e-015	-1.81142e-016	-7.09837e-016	1.82267e-015	-7.14757e-017	1.09324e-014	-8.12239e-015	6.34588e-016	6.93296e-015	-2.27395e-015	4.57172e-015	6.18331e-016	-2.89118e-015	4.84404e-015	7.64928e-015	1.3431e-014	1.19369e-014	8.17216e-015	4.68688e-015	8.66453e-015	2.81386e-015	2.67454e-015	3.61993e-015	3.85814e-015
-4.27002e-017	3.56428e-015	-8.91592e-017	-6.0482e-016	1.55208e-015	-1.4129e-016	1.10559e-014	-7.90453e-015	6.25196e-016	7.07696e-015	-2.26569e-015	4.4549e-015	9.89797e-016	-2.87464e-015	4.81337e-015	7.62993e-015	1.36199e-014	1.19437e-014	7.96373e-015	4.70003e-015	8.32656e-015	2.92761e-015	2.83934e-015	3.72523e-015	3.94231e-015
-2.48659e-017	3.72414e-015	3.87206e-018	-4.98971e-016	1.27901e-015	-1.79257e-016	1.11976e-014	-7.65632e-015	6.09196e-016	7.19401e-015	-2.24628e-015	4.30933e-015	1.35056e-015	-2.83879e-015	4.78322e-015	7.61201e-015	1.38079e-014	1.1961e-014	7.75552e-015	4.72976e-015	7.9706e-015	3.0365e-015	3.00128e-015	3.81593e-015	4.01384e-015
-1.29828e-018	3.86581e-015	9.71115e-017	-3.9391e-016	1.00697e-015	-1.83744e-016	1.13561e-014	-7.37952e-015	5.86796e-016	7.28302e-015	-2.21526e-015	4.13651e-015	1.69793e-015	-2.78357e-015	4.75397e-015	7.5943e-015	1.39936e-014	1.1988e-014	7.54924e-015	4.77678e-015	7.59868e-015	3.13863e-015	3.16031e-015	3.89176e-015	4.07113e-015
2.82089e-017	3.98832e-015	1.90085e-016	-2.90855e-016	7.39046e-016	-1.54307e-016	1.15297e-014	-7.07637e-015	5.5927e-016	7.34337e-015	-2.17314e-015	3.93768e-015	2.02902e-015	-2.70902e-015	4.72581e-015	7.57662e-015	1.41749e-014	1.20246e-014	7.34646e-015	4.84141e-015	7.21383e-015	3.23181e-015	3.31657e-015	3.95281e-015	4.1128e-015
6.35993e-017	4.09078e-015	2.81759e-016	-1.90622e-016	4.78164e-016	-8.96206e-017	1.17168e-014	-6.74938e-015	5.27613e-016	7.37466e-015	-2.12054e-015	3.71514e-015	2.34143e-015	-2.61541e-015	4.69939e-015	7.55863e-015	1.43502e-014	1.20695e-014	7.1482e-015	4.92298e-015	6.81878e-015	3.31337e-015	3.46976e-015	3.99969e-015	4.13778e-015
1.05222e-016	4.17296e-015	3.72009e-016	-9.41908e-017	2.27367e-016	1.07779e-017	1.19151e-014	-6.40137e-015	4.91791e-016	7.377e-015	-2.05792e-015	3.47065e-015	2.63307e-015	-2.50349e-015	4.67477e-015	7.53924e-015	1.45185e-014	1.21217e-014	6.9556e-015	5.02079e-015	6.4153e-015	3.38088e-015	3.61952e-015	4.03334e-015	4.14478e-015
1.52887e-016	4.23474e-015	4.6046e-016	-2.15297e-018	-1.01986e-017	1.47073e-016	1.2123e-014	-6.03427e-015	4.53213e-016	7.35054e-015	-1.98597e-015	3.20673e-015	2.90183e-015	-2.37455e-015	4.65254e-015	7.51726e-015	1.46781e-014	1.21801e-014	6.76934e-015	5.13445e-015	6.00618e-015	3.43189e-015	3.76533e-015	4.05496e-015	4.1329e-015
2.06389e-016	4.27632e-015	5.46255e-016	8.4645e-017	-2.31324e-016	3.19204e-016	1.23381e-014	-5.6522e-015	4.12254e-016	7.29626e-015	-1.90592e-015	2.92606e-015	3.14539e-015	-2.2291e-015	4.63302e-015	7.49201e-015	1.48281e-014	1.2243e-014	6.58997e-015	5.26228e-015	5.59359e-015	3.46368e-015	3.9069e-015	4.06504e-015	4.10189e-015
2.65805e-016	4.29807e-015	6.28902e-016	1.65831e-016	-4.32489e-016	5.2659e-016	1.25579e-014	-5.2586e-015	3.69394e-016	7.21469e-015	-1.81881e-015	2.63166e-015	3.36229e-015	-2.06929e-015	4.61666e-015	7.46267e-015	1.49676e-014	1.23089e-014	6.4185e-015	5.40239e-015	5.1802e-015	3.47491e-015	4.04361e-015	4.06453e-015	4.05046e-015
3.3106e-016	4.30018e-015	7.07659e-016	2.42398e-016	-6.11599e-016	7.69009e-016	1.27801e-014	-4.85637e-015	3.25339e-016	7.10734e-015	-1.72613e-015	2.32635e-015	3.55138e-015	-1.89655e-015	4.60376e-015	7.4281e-015	1.50944e-014	1.23753e-014	6.25562e-015	5.55252e-015	4.76913e-015	3.46357e-015	4.17532e-015	4.05474e-015	3.97857e-015
4.02223e-016	4.28339e-015	7.818e-016	3.14462e-016	-7.66447e-016	1.04583e-015	1.30026e-014	-4.4491e-015	2.80506e-016	6.97566e-015	-1.62939e-015	2.01197e-015	3.71198e-015	-1.71241e-015	4.59446e-015	7.38711e-015	1.52077e-014	1.24406e-014	6.10174e-015	5.70995e-015	4.36246e-015	3.42779e-015	4.3008e-015	4.03667e-015	3.88609e-015
4.78941e-016	4.24888e-015	8.505e-016	3.82488e-016	-8.9503e-016	1.35681e-015	1.32228e-014	-4.04062e-015	2.3524e-016	6.82127e-015	-1.53003e-015	1.69177e-015	3.84309e-015	-1.51808e-015	4.58915e-015	7.33897e-015	1.53069e-014	1.25023e-014	5.95751e-015	5.87183e-015	3.96246e-015	3.366e-015	4.41977e-015	4.01148e-015	3.77288e-015
5.60052e-016	4.1966e-015	9.13355e-016	4.46967e-016	-9.94982e-016	1.70117e-015	1.3439e-014	-3.63407e-015	1.90338e-016	6.64637e-015	-1.42999e-015	1.36897e-015	3.94384e-015	-1.31608e-015	4.58764e-015	7.2831e-015	1.53907e-014	1.25583e-014	5.82285e-015	6.03542e-015	3.57208e-015	3.27672e-015	4.53133e-015	3.98076e-015	3.63927e-015
6.45215e-016	4.12803e-015	9.69881e-016	5.08414e-016	-1.06428e-015	2.07717e-015	1.36488e-014	-3.23307e-015	1.46594e-016	6.45414e-015	-1.33021e-015	1.04679e-015	4.01439e-015	-1.1085e-015	4.59007e-015	7.21859e-015	1.54583e-014	1.26058e-014	5.69794e-015	6.19728e-015	3.1936e-015	3.15887e-015	4.63487e-015	3.94582e-015	3.48593e-015
7.33705e-016	4.04375e-015	1.01936e-015	5.68852e-016	-1.10172e-015	2.4832e-015	1.38498e-014	-2.84088e-015	1.04383e-016	6.24694e-015	-1.23262e-015	7.28128e-016	4.05528e-015	-8.9763e-016	4.59631e-015	7.14461e-015	1.55087e-014	1.26426e-014	5.5819e-015	6.35416e-015	2.82869e-015	3.01116e-015	4.72914e-015	3.90757e-015	3.31343e-015
8.24848e-016	3.94514e-015	1.06132e-015	6.29867e-016	-1.10598e-015	2.91736e-015	1.404e-014	-2.46028e-015	6.39798e-017	6.02691e-015	-1.13886e-015	4.1517e-016	4.0669e-015	-6.85427e-016	4.60622e-015	7.06028e-015	1.55408e-014	1.26662e-014	5.4748e-015	6.5034e-015	2.47897e-015	2.8332e-015	4.81331e-015	3.86714e-015	3.12258e-015
9.18232e-016	3.83331e-015	1.09625e-015	6.92778e-016	-1.07648e-015	3.37747e-015	1.42174e-014	-2.09432e-015	2.54919e-017	5.79643e-015	-1.05111e-015	1.10167e-016	4.04973e-015	-4.73834e-016	4.61907e-015	6.96487e-015	1.55547e-014	1.26745e-014	5.377e-015	6.64124e-015	2.14606e-015	2.62557e-015	4.8862e-015	3.82554e-015	2.91484e-015
1.01275e-015	3.70963e-015	1.12387e-015	7.59371e-016	-1.01273e-015	3.86161e-015	1.43802e-014	-1.74649e-015	-1.11537e-017	5.55781e-015	-9.70778e-016	-1.83933e-016	4.0051e-015	-2.64826e-016	4.63468e-015	6.85826e-015	1.55499e-014	1.26652e-014	5.28706e-015	6.76422e-015	1.83118e-015	2.38793e-015	4.94671e-015	3.78422e-015	2.69222e-015
1.1077e-015	3.57612e-015	1.14376e-015	8.30538e-016	-9.14437e-016	4.36735e-015	1.45279e-014	-1.42015e-015	-4.61762e-017	5.3142e-015	-8.98651e-016	-4.64683e-016	3.93431e-015	-6.07564e-017	4.65314e-015	6.73979e-015	1.55259e-014	1.26358e-014	5.20429e-015	6.86883e-015	1.53583e-015	2.12041e-015	4.9933e-015	3.74373e-015	2.45605e-015
1.20238e-015	3.43334e-015	1.15615e-015	9.08401e-016	-7.81557e-016	4.89139e-015	1.46586e-014	-1.11706e-015	-7.95165e-017	5.06781e-015	-8.3624e-016	-7.30112e-016	3.83859e-015	1.36526e-016	4.67363e-015	6.60915e-015	1.54828e-014	1.25841e-014	5.12823e-015	6.95212e-015	1.26103e-015	1.8246e-015	5.02446e-015	3.70432e-015	2.20841e-015
1.29572e-015	3.28331e-015	1.16152e-015	9.94956e-016	-6.14859e-016	5.43033e-015	1.4771e-014	-8.38477e-016	-1.10676e-016	4.82159e-015	-7.85155e-016	-9.78692e-016	3.71995e-015	3.24855e-016	4.69579e-015	6.46651e-015	1.54201e-014	1.25085e-014	5.05795e-015	7.01162e-015	1.00701e-015	1.50192e-015	5.0394e-015	3.66692e-015	1.95102e-015
1.38656e-015	3.12731e-015	1.15991e-015	1.09171e-015	-4.14816e-016	5.98184e-015	1.48644e-014	-5.85815e-016	-1.39673e-016	4.57711e-015	-7.46411e-016	-1.20832e-015	3.58036e-015	5.02575e-016	4.7193e-015	6.31133e-015	1.53371e-014	1.24073e-014	4.99274e-015	7.04401e-015	7.74472e-016	1.15463e-015	5.03721e-015	3.63209e-015	1.68636e-015
1.47413e-015	2.96644e-015	1.15145e-015	1.19974e-015	-1.82987e-016	6.54291e-015	1.49385e-014	-3.6048e-016	-1.65994e-016	4.33699e-015	-7.20519e-016	-1.41824e-015	3.4219e-015	6.67735e-016	4.74352e-015	6.14371e-015	1.52339e-014	1.22794e-014	4.93149e-015	7.04679e-015	5.64438e-016	7.84818e-016	5.01599e-015	3.60021e-015	1.41687e-015
1.55753e-015	2.80312e-015	1.13656e-015	1.32004e-015	7.93641e-017	7.10996e-015	1.4992e-014	-1.63294e-016	-1.89637e-016	4.10379e-015	-7.08344e-016	-1.60834e-015	3.24686e-015	8.19035e-016	4.7675e-015	5.9636e-015	1.51109e-014	1.21241e-014	4.87322e-015	7.0182e-015	3.76793e-016	3.95326e-016	4.97494e-015	3.57158e-015	1.14456e-015
1.63633e-015	2.63866e-015	1.11592e-015	1.45402e-015	3.70254e-016	7.67924e-015	1.50249e-014	5.69548e-018	-2.11291e-016	3.87914e-015	-7.10454e-016	-1.77791e-015	3.05782e-015	9.55164e-016	4.79069e-015	5.77132e-015	1.49684e-014	1.19405e-014	4.81657e-015	6.95646e-015	2.12113e-016	-1.15681e-017	4.91375e-015	3.5462e-015	8.70876e-016
1.70945e-015	2.47396e-015	1.09039e-015	1.60225e-015	6.87669e-016	8.24735e-015	1.50374e-014	1.47045e-016	-2.31411e-016	3.66486e-015	-7.26903e-016	-1.92648e-015	2.85724e-015	1.07495e-015	4.81257e-015	5.56725e-015	1.48056e-014	1.17282e-014	4.76007e-015	6.86063e-015	6.92563e-017	-4.32566e-016	4.83164e-015	3.52374e-015	5.9822e-016
1.77545e-015	2.31079e-015	1.0605e-015	1.76551e-015	1.02869e-015	8.81063e-015	1.50296e-014	2.61983e-016	-2.50273e-016	3.46214e-015	-7.57655e-016	-2.05453e-015	2.6476e-015	1.17735e-015	4.83186e-015	5.35146e-015	1.46226e-014	1.14874e-014	4.70317e-015	6.7305e-015	-5.18053e-017	-8.64301e-016	4.72816e-015	3.50355e-015	3.29286e-016
1.83369e-015	2.15012e-015	1.02739e-015	1.94393e-015	1.39047e-015	9.36552e-015	1.50016e-014	3.51033e-016	-2.67926e-016	3.27218e-015	-8.02421e-016	-2.16247e-015	2.43117e-015	1.26134e-015	4.84779e-015	5.124e-015	1.442e-014	1.12186e-014	4.64465e-015	6.56597e-015	-1.51532e-016	-1.30368e-015	4.60305e-015	3.48559e-015	6.59587e-017
1.88314e-015	1.99379e-015	9.92271e-016	2.13756e-015	1.76941e-015	9.90839e-015	1.49543e-014	4.15655e-016	-2.85143e-016	3.09545e-015	-8.60629e-016	-2.25029e-015	2.20977e-015	1.32694e-015	4.85941e-015	4.88568e-015	1.41972e-014	1.09226e-014	4.58331e-015	6.36757e-015	-2.31458e-016	-1.747e-015	4.45561e-015	3.46952e-015	-1.89745e-016
1.92317e-015	1.84275e-015	9.55448e-016	2.34562e-015	2.16223e-015	1.04351e-014	1.48885e-014	4.57541e-016	-3.02736e-016	2.9329e-015	-9.31861e-016	-2.31899e-015	1.98571e-015	1.37328e-015	4.86565e-015	4.63712e-015	1.39547e-014	1.06002e-014	4.51789e-015	6.13622e-015	-2.92361e-016	-2.19041e-015	4.28585e-015	3.45422e-015	-4.36365e-016
1.95288e-015	1.69823e-015	9.17894e-016	2.56715e-015	2.56586e-015	1.09419e-014	1.48046e-014	4.78547e-016	-3.1976e-016	2.7853e-015	-1.01555e-015	-2.3697e-015	1.76149e-015	1.40055e-015	4.86612e-015	4.37911e-015	1.36924e-014	1.02522e-014	4.44693e-015	5.87328e-015	-3.34924e-016	-2.62998e-015	4.09377e-015	3.43899e-015	-6.72436e-016
1.97128e-015	1.56103e-015	8.80668e-016	2.80138e-015	2.97678e-015	1.14251e-014	1.47034e-014	4.80615e-016	-3.36659e-016	2.65203e-015	-1.11011e-015	-2.40378e-015	1.53961e-015	1.409e-015	4.85924e-015	4.11231e-015	1.34103e-014	9.88045e-015	4.36965e-015	5.58094e-015	-3.5973e-016	-3.06144e-015	3.8798e-015	3.42323e-015	-8.96372e-016
1.97813e-015	1.43188e-015	8.4537e-016	3.04709e-015	3.39069e-015	1.18809e-014	1.4586e-014	4.66786e-016	-3.54188e-016	2.53294e-015	-1.21469e-015	-2.42287e-015	1.32188e-015	1.39945e-015	4.84446e-015	3.83691e-015	1.31089e-014	9.48698e-015	4.28534e-015	5.26176e-015	-3.67979e-016	-3.48084e-015	3.64497e-015	3.40595e-015	-1.10669e-015
1.9735e-015	1.31176e-015	8.12424e-016	3.30297e-015	3.80297e-015	1.23067e-014	1.4454e-014	4.40106e-016	-3.72046e-016	2.42819e-015	-1.32845e-015	-2.42825e-015	1.11015e-015	1.37184e-015	4.8216e-015	3.55413e-015	1.27883e-014	9.07419e-015	4.19265e-015	4.91808e-015	-3.60445e-016	-3.88357e-015	3.39021e-015	3.386e-015	-1.30265e-015
1.95635e-015	1.20063e-015	7.82679e-016	3.56695e-015	4.21027e-015	1.26992e-014	1.43084e-014	4.03222e-016	-3.90023e-016	2.3369e-015	-1.4495e-015	-2.42137e-015	9.05532e-016	1.32672e-015	4.78996e-015	3.2653e-015	1.24486e-014	8.64425e-015	4.09108e-015	4.55312e-015	-3.38393e-016	-4.26579e-015	3.11643e-015	3.36277e-015	-1.48396e-015
1.92702e-015	1.09856e-015	7.57102e-016	3.837e-015	4.60924e-015	1.30555e-014	1.41499e-014	3.6021e-016	-4.0872e-016	2.25817e-015	-1.57564e-015	-2.40417e-015	7.10009e-016	1.26495e-015	4.74934e-015	2.97118e-015	1.20896e-014	8.20026e-015	3.98005e-015	4.17098e-015	-3.02716e-016	-4.62431e-015	2.82511e-015	3.33512e-015	-1.64999e-015
1.88547e-015	1.00622e-015	7.36579e-016	4.11035e-015	4.99564e-015	1.33725e-014	1.39797e-014	3.14527e-016	-4.2785e-016	2.19096e-015	-1.70609e-015	-2.37881e-015	5.24105e-016	1.1879e-015	4.69915e-015	2.67277e-015	1.17124e-014	7.7453e-015	3.85919e-015	3.77507e-015	-2.54899e-016	-4.95599e-015	2.51702e-015	3.30202e-015	-1.80064e-015
1.8311e-015	9.24416e-016	7.21149e-016	4.38409e-015	5.36619e-015	1.36472e-014	1.37988e-014	2.69937e-016	-4.47179e-016	2.13349e-015	-1.83931e-015	-2.34636e-015	3.48279e-016	1.09633e-015	4.63837e-015	2.37104e-015	1.1318e-014	7.28246e-015	3.72791e-015	3.37006e-015	-1.96267e-016	-5.25723e-015	2.19393e-015	3.26319e-015	-1.93553e-015
1.76442e-015	8.53157e-016	7.1191e-016	4.65586e-015	5.71722e-015	1.3878e-014	1.36089e-014	2.29307e-016	-4.67246e-016	2.08452e-015	-1.97313e-015	-2.30872e-015	1.83163e-016	9.91703e-016	4.56693e-015	2.0667e-015	1.0906e-014	6.81462e-015	3.58613e-015	2.96069e-015	-1.27551e-016	-5.52568e-015	1.85773e-015	3.21733e-015	-2.05466e-015
1.68526e-015	7.91503e-016	7.09623e-016	4.92198e-015	6.04508e-015	1.4063e-014	1.34109e-014	1.96188e-016	-4.87243e-016	2.043e-015	-2.10604e-015	-2.26842e-015	2.95471e-017	8.75281e-016	4.4845e-015	1.76099e-015	1.04766e-014	6.34578e-015	3.43423e-015	2.55144e-015	-4.98623e-017	-5.75832e-015	1.50996e-015	3.16328e-015	-2.15891e-015
1.59408e-015	7.39475e-016	7.13982e-016	5.17958e-015	6.34627e-015	1.41999e-014	1.32058e-014	1.73959e-016	-5.06788e-016	2.00653e-015	-2.23578e-015	-2.22666e-015	-1.12606e-016	7.4852e-016	4.39091e-015	1.45582e-015	1.00314e-014	5.87924e-015	3.2719e-015	2.14683e-015	3.60555e-017	-5.95282e-015	1.15257e-015	3.10067e-015	-2.24895e-015
1.49133e-015	6.97452e-016	7.24939e-016	5.42558e-015	6.61746e-015	1.42871e-014	1.2995e-014	1.65718e-016	-5.25005e-016	1.97397e-015	-2.361e-015	-2.18512e-015	-2.43767e-016	6.12967e-016	4.28624e-015	1.15187e-015	9.57113e-015	5.41872e-015	3.09949e-015	1.75064e-015	1.29138e-016	-6.10736e-015	7.87229e-016	3.02848e-015	-2.32567e-015
1.37768e-015	6.64479e-016	7.42772e-016	5.6563e-015	6.8557e-015	1.43236e-014	1.27794e-014	1.74386e-016	-5.41832e-016	1.94311e-015	-2.48011e-015	-2.14597e-015	-3.64837e-016	4.70191e-016	4.17057e-015	8.49919e-016	9.09614e-015	4.96709e-015	2.91722e-015	1.36711e-015	2.28497e-016	-6.2204e-015	4.15936e-016	2.94623e-015	-2.39045e-015
1.25288e-015	6.4034e-016	7.67344e-016	5.86788e-015	7.05872e-015	1.43082e-014	1.25604e-014	2.02952e-016	-5.5723e-016	1.91194e-015	-2.59142e-015	-2.11104e-015	-4.76473e-016	3.21159e-016	4.04351e-015	5.51198e-016	8.6075e-015	4.52778e-015	2.72562e-015	1.00085e-015	3.33772e-016	-6.29082e-015	4.08106e-017	2.85358e-015	-2.4445e-015
1.11798e-015	6.24062e-016	7.9867e-016	6.05701e-015	7.22362e-015	1.42416e-014	1.2339e-014	2.53983e-016	-5.70322e-016	1.87887e-015	-2.69382e-015	-2.08106e-015	-5.78777e-016	1.67689e-016	3.90534e-015	2.56613e-016	8.10625e-015	4.10448e-015	2.52537e-015	6.55626e-016	4.44228e-016	-6.31846e-015	-3.36333e-016	2.75007e-015	-2.48957e-015
9.74087e-016	6.14862e-016	8.35777e-016	6.22062e-015	7.34887e-015	1.41237e-014	1.21153e-014	3.2964e-016	-5.80454e-016	1.84176e-015	-2.78582e-015	-2.05666e-015	-6.72132e-016	1.08351e-017	3.75667e-015	-3.28774e-017	7.59346e-015	3.70032e-015	2.31687e-015	3.35692e-016	5.58914e-016	-6.30294e-015	-7.1358e-016	2.63571e-015	-2.5268e-015
8.22454e-016	6.1217e-016	8.77646e-016	6.35554e-015	7.43318e-015	1.39547e-014	1.18894e-014	4.3172e-016	-5.8669e-016	1.79873e-015	-2.86681e-015	-2.03794e-015	-7.58006e-016	-1.48492e-016	3.59804e-015	-3.16145e-016	7.07021e-015	3.31749e-015	2.10135e-015	4.45324e-017	6.76324e-016	-6.24491e-015	-1.08858e-015	2.51024e-015	-2.55793e-015
6.63787e-016	6.15502e-016	9.2367e-016	6.45989e-015	7.47536e-015	1.37354e-014	1.1662e-014	5.61418e-016	-5.88723e-016	1.74879e-015	-2.9363e-015	-2.02629e-015	-8.38342e-016	-3.08206e-016	3.43026e-015	-5.92244e-016	6.53798e-015	2.95883e-015	1.87953e-015	-2.14628e-016	7.95885e-016	-6.1455e-015	-1.4594e-015	2.37448e-015	-2.58452e-015
4.99352e-016	6.23956e-016	9.73149e-016	6.53127e-015	7.47429e-015	1.34669e-014	1.14334e-014	7.19939e-016	-5.86061e-016	1.69017e-015	-2.99366e-015	-2.02324e-015	-9.13991e-016	-4.67767e-016	3.25397e-015	-8.59673e-016	5.99793e-015	2.62685e-015	1.65207e-015	-4.39386e-016	9.17807e-016	-6.00664e-015	-1.82388e-015	2.22858e-015	-2.60868e-015
3.3044e-016	6.36404e-016	1.0253e-015	6.56725e-015	7.43067e-015	1.31508e-014	1.12042e-014	9.08099e-016	-5.78313e-016	1.62175e-015	-3.03786e-015	-2.02942e-015	-9.86097e-016	-6.26235e-016	3.06996e-015	-1.11793e-015	5.45179e-015	2.32392e-015	1.42021e-015	-6.27843e-016	1.04149e-015	-5.83014e-015	-2.18086e-015	2.07284e-015	-2.63218e-015
1.58296e-016	6.5193e-016	1.0787e-015	6.56596e-015	7.3441e-015	1.2789e-014	1.09749e-014	1.12679e-015	-5.64515e-016	1.54284e-015	-3.06819e-015	-2.0448e-015	-1.05625e-015	-7.8233e-016	2.879e-015	-1.36611e-015	4.9018e-015	2.05196e-015	1.18543e-015	-7.78416e-016	1.16591e-015	-5.6186e-015	-2.52838e-015	1.9078e-015	-2.65678e-015
-1.59473e-017	6.6917e-016	1.13159e-015	6.52664e-015	7.21513e-015	1.23839e-014	1.07454e-014	1.37559e-015	-5.4331e-016	1.45243e-015	-3.08488e-015	-2.06949e-015	-1.12644e-015	-9.35612e-016	2.68165e-015	-1.60309e-015	4.34973e-015	1.81225e-015	9.49545e-016	-8.90284e-016	1.28976e-015	-5.37406e-015	-2.86507e-015	1.73422e-015	-2.68358e-015
-1.90539e-016	6.86444e-016	1.1825e-015	6.44837e-015	7.04513e-015	1.19374e-014	1.05161e-014	1.65372e-015	-5.14956e-016	1.35014e-015	-3.08813e-015	-2.1034e-015	-1.19773e-015	-1.08512e-015	2.47923e-015	-1.82823e-015	3.79791e-015	1.60519e-015	7.13373e-016	-9.63669e-016	1.41314e-015	-5.09979e-015	-3.18972e-015	1.55295e-015	-2.71441e-015
-3.64856e-016	7.03051e-016	1.23017e-015	6.3305e-015	6.83543e-015	1.14526e-014	1.02867e-014	1.96015e-015	-4.78768e-016	1.23515e-015	-3.07813e-015	-2.14672e-015	-1.27135e-015	-1.2306e-015	2.27287e-015	-2.0401e-015	3.24819e-015	1.43199e-015	4.7921e-016	-9.99626e-016	1.53429e-015	-4.79997e-015	-3.50216e-015	1.36459e-015	-2.75116e-015
-5.37486e-016	7.1811e-016	1.27327e-015	6.17335e-015	6.58813e-015	1.09329e-014	1.00573e-014	2.29367e-015	-4.33838e-016	1.10716e-015	-3.05567e-015	-2.19955e-015	-1.3487e-015	-1.3718e-015	2.06383e-015	-2.23785e-015	2.70249e-015	1.29324e-015	2.49129e-016	-9.98305e-016	1.65193e-015	-4.47766e-015	-3.80091e-015	1.16983e-015	-2.79498e-015
-7.07158e-016	7.30363e-016	1.31015e-015	5.9773e-015	6.30621e-015	1.03818e-014	9.82802e-015	2.65247e-015	-3.80096e-016	9.66329e-016	-3.02103e-015	-2.26195e-015	-1.43189e-015	-1.50834e-015	1.85398e-015	-2.42071e-015	2.16287e-015	1.18902e-015	2.56638e-017	-9.60929e-016	1.76595e-015	-4.13645e-015	-4.08504e-015	9.70222e-016	-2.84668e-015
-8.72238e-016	7.39031e-016	1.33967e-015	5.74385e-015	5.99217e-015	9.80303e-015	9.59871e-015	3.03448e-015	-3.1759e-016	8.12972e-016	-2.97517e-015	-2.33302e-015	-1.52112e-015	-1.64037e-015	1.64451e-015	-2.58807e-015	1.63183e-015	1.11864e-015	-1.89776e-016	-8.89307e-016	1.87515e-015	-3.78048e-015	-4.35452e-015	7.66815e-016	-2.90715e-015
-1.03155e-015	7.43164e-016	1.36074e-015	5.47409e-015	5.64921e-015	9.20087e-015	9.36974e-015	3.4372e-015	-2.4633e-016	6.47793e-016	-2.9187e-015	-2.41215e-015	-1.61807e-015	-1.76803e-015	1.43661e-015	-2.73979e-015	1.11142e-015	1.08146e-015	-3.9542e-016	-7.85977e-016	1.97848e-015	-3.41455e-015	-4.60856e-015	5.60742e-016	-2.97672e-015
-1.1844e-015	7.41976e-016	1.37209e-015	5.17069e-015	5.28111e-015	8.57946e-015	9.14119e-015	3.85783e-015	-1.66091e-016	4.71758e-016	-2.85336e-015	-2.49885e-015	-1.72346e-015	-1.89081e-015	1.232e-015	-2.87541e-015	6.03705e-016	1.07617e-015	-5.8954e-016	-6.53765e-016	2.07503e-015	-3.0426e-015	-4.84727e-015	3.5307e-016	-3.05637e-015
-1.32972e-015	7.34277e-016	1.3727e-015	4.83622e-015	4.89163e-015	7.9436e-015	8.91274e-015	4.29338e-015	-7.67001e-017	2.8556e-016	-2.78048e-015	-2.59294e-015	-1.83758e-015	-2.00908e-015	1.03243e-015	-2.99455e-015	1.10828e-016	1.10153e-015	-7.70206e-016	-4.96473e-016	2.16345e-015	-2.66919e-015	-5.07159e-015	1.44579e-016	-3.14569e-015
-1.46578e-015	7.1949e-016	1.36125e-015	4.47434e-015	4.48485e-015	7.2977e-015	8.68389e-015	4.74137e-015	2.2142e-017	9.02211e-017	-2.70124e-015	-2.69367e-015	-1.96157e-015	-2.12362e-015	8.38755e-016	-3.09647e-015	-3.65008e-016	1.15629e-015	-9.35617e-016	-3.17729e-016	2.24295e-015	-2.29849e-015	-5.28083e-015	-6.37631e-017	-3.24484e-015
-1.59174e-015	6.97244e-016	1.33694e-015	4.08816e-015	4.06512e-015	6.64668e-015	8.45522e-015	5.19823e-015	1.30069e-016	-1.12576e-016	-2.61643e-015	-2.80083e-015	-2.09551e-015	-2.23506e-015	6.52487e-016	-3.18071e-015	-8.21829e-016	1.23812e-015	-1.08419e-015	-1.21448e-016	2.31234e-015	-1.93415e-015	-5.47567e-015	-2.71364e-016	-3.3541e-015
-1.707e-015	6.66502e-016	1.29888e-015	3.68156e-015	3.6371e-015	5.99538e-015	8.2272e-015	5.66012e-015	2.45352e-016	-3.22126e-016	-2.52723e-015	-2.91324e-015	-2.23919e-015	-2.34373e-015	4.75344e-016	-3.2474e-015	-1.25648e-015	1.34423e-015	-1.21494e-015	8.85723e-017	2.37045e-015	-1.58006e-015	-5.65666e-015	-4.77113e-016	-3.47287e-015
-1.81091e-015	6.26714e-016	1.24651e-015	3.25932e-015	3.20541e-015	5.34814e-015	8.00013e-015	6.12422e-015	3.67788e-016	-5.36456e-016	-2.43548e-015	-3.02996e-015	-2.39247e-015	-2.45013e-015	3.09056e-016	-3.29596e-015	-1.6667e-015	1.47224e-015	-1.32619e-015	3.08116e-016	2.41535e-015	-1.24045e-015	-5.82515e-015	-6.79312e-016	-3.60039e-015
-1.90254e-015	5.77286e-016	1.18039e-015	2.8258e-015	2.77391e-015	4.70924e-015	7.77426e-015	6.58611e-015	4.97317e-016	-7.54191e-016	-2.34301e-015	-3.15073e-015	-2.55496e-015	-2.55513e-015	1.54573e-016	-3.32661e-015	-2.05106e-015	1.61966e-015	-1.41639e-015	5.32182e-016	2.44616e-015	-9.19368e-016	-5.98194e-015	-8.77541e-016	-3.73541e-015
-1.98201e-015	5.17639e-016	1.10004e-015	2.38537e-015	2.34685e-015	4.08329e-015	7.54986e-015	7.04164e-015	6.32974e-016	-9.73238e-016	-2.25079e-015	-3.2754e-015	-2.72627e-015	-2.65915e-015	1.30642e-017	-3.33952e-015	-2.40762e-015	1.78352e-015	-1.48493e-015	7.56131e-016	2.46113e-015	-6.20278e-016	-6.12742e-015	-1.07126e-015	-3.87705e-015
-2.0489e-015	4.47326e-016	1.00526e-015	1.943e-015	1.9286e-015	3.4746e-015	7.32663e-015	7.48686e-015	7.74118e-016	-1.19224e-015	-2.16004e-015	-3.40386e-015	-2.90591e-015	-2.76321e-015	-1.14553e-016	-3.33479e-015	-2.73531e-015	1.96049e-015	-1.53148e-015	9.75411e-016	2.45932e-015	-3.45961e-016	-6.26265e-015	-1.25954e-015	-4.02343e-015
-2.10299e-015	3.66288e-016	8.9636e-016	1.50377e-015	1.52328e-015	2.88759e-015	7.10455e-015	7.91799e-015	9.19009e-016	-1.4092e-015	-2.07267e-015	-3.5357e-015	-3.09241e-015	-2.86827e-015	-2.2744e-016	-3.31255e-015	-3.0328e-015	2.14742e-015	-1.55569e-015	1.18549e-015	2.4394e-015	-9.89037e-017	-6.38853e-015	-1.442e-015	-4.17238e-015
-2.14407e-015	2.7445e-016	7.73874e-016	1.0725e-015	1.13508e-015	2.32598e-015	6.88387e-015	8.33129e-015	1.06604e-015	-1.62218e-015	-1.99062e-015	-3.67043e-015	-3.28425e-015	-2.9749e-015	-3.24969e-016	-3.27358e-015	-3.29874e-015	2.34124e-015	-1.55799e-015	1.38253e-015	2.39969e-015	1.18281e-016	-6.50573e-015	-1.61824e-015	-4.32231e-015
-2.17209e-015	1.71382e-016	6.38616e-016	6.54132e-016	7.67863e-016	1.79359e-015	6.66497e-015	8.72385e-015	1.2144e-015	-1.82989e-015	-1.91448e-015	-3.80754e-015	-3.4803e-015	-3.08339e-015	-4.05746e-016	-3.21813e-015	-3.53189e-015	2.53893e-015	-1.53854e-015	1.56232e-015	2.3389e-015	3.034e-016	-6.61578e-015	-1.78779e-015	-4.47144e-015
-2.18701e-015	5.75756e-017	4.91951e-016	2.53019e-016	4.25479e-016	1.2939e-015	6.44817e-015	9.09295e-015	1.36323e-015	-2.03075e-015	-1.8451e-015	-3.94674e-015	-3.67958e-015	-3.19429e-015	-4.69233e-016	-3.14733e-015	-3.73141e-015	2.73733e-015	-1.49759e-015	1.7215e-015	2.25579e-015	4.55094e-016	-6.72064e-015	-1.95053e-015	-4.61856e-015
-2.18913e-015	-6.68876e-017	3.34365e-016	-1.25749e-016	1.11396e-016	8.30251e-016	6.23348e-015	9.43551e-015	1.51025e-015	-2.22309e-015	-1.78342e-015	-4.08691e-015	-3.88035e-015	-3.30836e-015	-5.14716e-016	-3.06209e-015	-3.8968e-015	2.93266e-015	-1.43649e-015	1.85641e-015	2.14975e-015	5.7203e-016	-6.82089e-015	-2.10634e-015	-4.76119e-015
-2.17975e-015	-2.02192e-016	1.67596e-016	-4.77444e-016	-1.71769e-016	4.0545e-016	6.02163e-015	9.74863e-015	1.65363e-015	-2.40635e-015	-1.73032e-015	-4.22875e-015	-4.08108e-015	-3.42626e-015	-5.41743e-016	-2.96288e-015	-4.0278e-015	3.12149e-015	-1.35559e-015	1.96405e-015	2.01936e-015	6.52764e-016	-6.91688e-015	-2.25509e-015	-4.89728e-015
-2.15905e-015	-3.47787e-016	-6.96305e-018	-7.9789e-016	-4.21619e-016	2.19231e-017	5.81275e-015	1.0029e-014	1.79203e-015	-2.57863e-015	-1.68627e-015	-4.37172e-015	-4.27998e-015	-3.54765e-015	-5.50334e-016	-2.85057e-015	-4.1248e-015	3.30078e-015	-1.25671e-015	2.04231e-015	1.86437e-015	6.97643e-016	-7.00995e-015	-2.3969e-015	-5.02507e-015
-2.12778e-015	-5.03686e-016	-1.87848e-016	-1.08322e-015	-6.36191e-016	-3.18083e-016	5.60754e-015	1.02747e-014	1.92367e-015	-2.73908e-015	-1.65182e-015	-4.5158e-015	-4.47443e-015	-3.6727e-015	-5.39972e-016	-2.72688e-015	-4.18781e-015	3.46746e-015	-1.14077e-015	2.08909e-015	1.68382e-015	7.06671e-016	-7.10152e-015	-2.53186e-015	-5.14212e-015
-2.08708e-015	-6.69626e-016	-3.72914e-016	-1.33041e-015	-8.13234e-016	-6.1309e-016	5.40617e-015	1.04844e-014	2.04744e-015	-2.88654e-015	-1.62732e-015	-4.66104e-015	-4.66299e-015	-3.80225e-015	-5.10656e-016	-2.59235e-015	-4.2165e-015	3.61831e-015	-1.00964e-015	2.1024e-015	1.4771e-015	6.81263e-016	-7.19201e-015	-2.66049e-015	-5.24613e-015
-2.03761e-015	-8.44918e-016	-5.59979e-016	-1.53666e-015	-9.52303e-016	-8.61708e-016	5.2086e-015	1.06565e-014	2.1616e-015	-3.02066e-015	-1.6132e-015	-4.80767e-015	-4.84413e-015	-3.93578e-015	-4.62669e-016	-2.4488e-015	-4.21142e-015	3.75136e-015	-8.65862e-016	2.0812e-015	1.24377e-015	6.22209e-016	-7.28146e-015	-2.7829e-015	-5.33489e-015
-1.98075e-015	-1.02924e-015	-7.47092e-016	-1.69972e-015	-1.05272e-015	-1.06282e-015	5.01551e-015	1.07895e-014	2.26459e-015	-3.14108e-015	-1.60901e-015	-4.95557e-015	-5.01626e-015	-4.07313e-015	-3.96839e-016	-2.29755e-015	-4.1737e-015	3.86342e-015	-7.12842e-016	2.02568e-015	9.83793e-016	5.30346e-016	-7.37037e-015	-2.89944e-015	-5.40729e-015
-1.9176e-015	-1.2219e-015	-9.32104e-016	-1.81771e-015	-1.11376e-015	-1.21604e-015	4.82705e-015	1.08823e-014	2.35461e-015	-3.24739e-015	-1.61372e-015	-5.10401e-015	-5.17707e-015	-4.214e-015	-3.13351e-016	-2.13983e-015	-4.10493e-015	3.95173e-015	-5.52711e-016	1.93557e-015	6.98061e-016	4.07012e-016	-7.45979e-015	-3.01003e-015	-5.46169e-015
-1.84948e-015	-1.42224e-015	-1.11313e-015	-1.88917e-015	-1.13597e-015	-1.32173e-015	4.64305e-015	1.09342e-014	2.43065e-015	-3.33914e-015	-1.62758e-015	-5.25283e-015	-5.32484e-015	-4.35838e-015	-2.13007e-016	-1.97689e-015	-4.00633e-015	4.01455e-015	-3.88326e-016	1.81119e-015	3.86995e-016	2.54512e-016	-7.54982e-015	-3.11562e-015	-5.49618e-015
-1.7774e-015	-1.62902e-015	-1.28793e-015	-1.91339e-015	-1.11982e-015	-1.38038e-015	4.46388e-015	1.09453e-014	2.49146e-015	-3.41659e-015	-1.64939e-015	-5.40172e-015	-5.4583e-015	-4.50506e-015	-9.61512e-017	-1.81026e-015	-3.8787e-015	4.05026e-015	-2.22968e-016	1.65402e-015	5.1676e-017	7.53157e-017	-7.64057e-015	-3.21646e-015	-5.50897e-015
-1.70285e-015	-1.84194e-015	-1.45484e-015	-1.88974e-015	-1.06614e-015	-1.3936e-015	4.28942e-015	1.0916e-014	2.53553e-015	-3.48016e-015	-1.67814e-015	-5.55033e-015	-5.57604e-015	-4.65356e-015	3.71035e-017	-1.64128e-015	-3.72426e-015	4.0569e-015	-5.97874e-017	1.46581e-015	-3.07772e-016	-1.27899e-016	-7.73115e-015	-3.31283e-015	-5.49893e-015
-1.6274e-015	-2.06049e-015	-1.61175e-015	-1.81893e-015	-9.77012e-016	-1.36243e-015	4.11906e-015	1.08462e-014	2.56191e-015	-3.53071e-015	-1.71285e-015	-5.69828e-015	-5.67636e-015	-4.80327e-015	1.85021e-016	-1.47162e-015	-3.54456e-015	4.03343e-015	9.73068e-017	1.2479e-015	-6.90274e-016	-3.52139e-016	-7.8209e-015	-3.40519e-015	-5.46557e-015
-1.55264e-015	-2.28367e-015	-1.7568e-015	-1.70231e-015	-8.53897e-016	-1.2888e-015	3.95255e-015	1.07381e-014	2.56959e-015	-3.56938e-015	-1.75235e-015	-5.84447e-015	-5.75849e-015	-4.95327e-015	3.46722e-016	-1.30293e-015	-3.34179e-015	3.97905e-015	2.44946e-016	1.00189e-015	-1.09389e-015	-5.94199e-016	-7.91015e-015	-3.49404e-015	-5.40886e-015
-1.48026e-015	-2.51129e-015	-1.88877e-015	-1.54126e-015	-6.99488e-016	-1.17478e-015	3.78982e-015	1.05925e-014	2.55786e-015	-3.59648e-015	-1.79609e-015	-5.98893e-015	-5.82163e-015	-5.10273e-015	5.21608e-016	-1.13745e-015	-3.1184e-015	3.89245e-015	3.79719e-016	7.30468e-016	-1.51668e-015	-8.51244e-016	-7.99819e-015	-3.57982e-015	-5.32853e-015
-1.41096e-015	-2.74247e-015	-2.00577e-015	-1.33833e-015	-5.16981e-016	-1.02276e-015	3.63062e-015	1.04107e-014	2.52632e-015	-3.61314e-015	-1.84205e-015	-6.13162e-015	-5.86504e-015	-5.25034e-015	7.07641e-016	-9.76271e-016	-2.8774e-015	3.77326e-015	4.98267e-016	4.37191e-016	-1.95654e-015	-1.12042e-015	-8.0848e-015	-3.66273e-015	-5.22441e-015
-1.34653e-015	-2.97625e-015	-2.1065e-015	-1.09616e-015	-3.10069e-016	-8.35966e-016	3.4743e-015	1.01943e-014	2.47461e-015	-3.62059e-015	-1.88826e-015	-6.27164e-015	-5.8884e-015	-5.3949e-015	9.02459e-016	-8.2092e-016	-2.62158e-015	3.62149e-015	5.96515e-016	1.25748e-016	-2.41124e-015	-1.39856e-015	-8.16894e-015	-3.74231e-015	-5.09652e-015
-1.28805e-015	-3.21167e-015	-2.19008e-015	-8.18637e-016	-8.23676e-017	-6.18072e-016	3.3199e-015	9.94461e-015	2.40216e-015	-3.62059e-015	-1.93346e-015	-6.40868e-015	-5.89157e-015	-5.5354e-015	1.10549e-015	-6.73162e-016	-2.35341e-015	3.43734e-015	6.71601e-016	-2.01441e-016	-2.87887e-015	-1.68252e-015	-8.24866e-015	-3.81849e-015	-4.94557e-015
-1.23648e-015	-3.44784e-015	-2.2558e-015	-5.09592e-016	1.62601e-016	-3.73499e-016	3.16643e-015	9.66367e-015	2.30891e-015	-3.61409e-015	-1.97561e-015	-6.54181e-015	-5.87384e-015	-5.67074e-015	1.31498e-015	-5.34197e-016	-2.07587e-015	3.22108e-015	7.20657e-016	-5.41137e-016	-3.35691e-015	-1.96882e-015	-8.32317e-015	-3.89143e-015	-4.77216e-015
-1.19395e-015	-3.68391e-015	-2.30321e-015	-1.7317e-016	4.21068e-016	-1.05807e-016	3.01312e-015	9.35374e-015	2.19525e-015	-3.60222e-015	-2.01309e-015	-6.66947e-015	-5.83544e-015	-5.79929e-015	1.52944e-015	-4.05233e-016	-1.792e-015	2.97317e-015	7.40794e-016	-8.89938e-016	-3.84202e-015	-2.25451e-015	-8.3917e-015	-3.96096e-015	-4.57679e-015
-1.16136e-015	-3.91957e-015	-2.33183e-015	1.86259e-016	6.88409e-016	1.8109e-016	2.85857e-015	9.01734e-015	2.06162e-015	-3.58599e-015	-2.04466e-015	-6.7903e-015	-5.7772e-015	-5.9199e-015	1.74707e-015	-2.86959e-016	-1.50449e-015	2.69466e-015	7.28692e-016	-1.24419e-015	-4.33155e-015	-2.53626e-015	-8.45274e-015	-4.02741e-015	-4.3603e-015
-1.13942e-015	-4.15376e-015	-2.34118e-015	5.642e-016	9.60614e-016	4.82896e-016	2.70234e-015	8.65678e-015	1.90856e-015	-3.56774e-015	-2.06862e-015	-6.90357e-015	-5.6991e-015	-6.03135e-015	1.96536e-015	-1.80822e-016	-1.21603e-015	2.38653e-015	6.8175e-016	-1.60058e-015	-4.82268e-015	-2.81121e-015	-8.50522e-015	-4.09076e-015	-4.12434e-015
-1.12907e-015	-4.38515e-015	-2.332e-015	9.55841e-016	1.2341e-015	7.95853e-016	2.54318e-015	8.27439e-015	1.73707e-015	-3.54861e-015	-2.08377e-015	-7.0084e-015	-5.60227e-015	-6.13195e-015	2.18281e-015	-8.78003e-017	-9.29992e-016	2.05041e-015	5.97731e-016	-1.9559e-015	-5.31247e-015	-3.07676e-015	-8.54739e-015	-4.15098e-015	-3.8705e-015
-1.1309e-015	-4.61332e-015	-2.30488e-015	1.3554e-015	1.50419e-015	1.11469e-015	2.37951e-015	7.87334e-015	1.54841e-015	-3.52986e-015	-2.08873e-015	-7.1037e-015	-5.48788e-015	-6.22102e-015	2.39734e-015	-8.51411e-018	-6.49555e-016	1.68791e-015	4.74728e-016	-2.30641e-015	-5.79826e-015	-3.33065e-015	-8.57826e-015	-4.20786e-015	-3.60039e-015
-1.14571e-015	-4.83757e-015	-2.26011e-015	1.75783e-015	1.76733e-015	1.43437e-015	2.21053e-015	7.45603e-015	1.34409e-015	-3.51299e-015	-2.0819e-015	-7.18908e-015	-5.35682e-015	-6.2973e-015	2.60713e-015	5.67037e-017	-3.77336e-016	1.30113e-015	3.11876e-016	-2.64884e-015	-6.277e-015	-3.57021e-015	-8.59624e-015	-4.26079e-015	-3.31613e-015
-1.17414e-015	-5.05685e-015	-2.19863e-015	2.15808e-015	2.01988e-015	1.75074e-015	2.03506e-015	7.02546e-015	1.12541e-015	-3.49838e-015	-2.0622e-015	-7.26322e-015	-5.21076e-015	-6.35903e-015	2.81089e-015	1.07543e-016	-1.1545e-016	8.91305e-016	1.08202e-016	-2.98129e-015	-6.74549e-015	-3.79373e-015	-8.59964e-015	-4.30934e-015	-3.02031e-015
-1.21579e-015	-5.2703e-015	-2.12146e-015	2.55126e-015	2.25793e-015	2.05938e-015	1.8519e-015	6.58393e-015	8.93565e-016	-3.4868e-015	-2.02856e-015	-7.32538e-015	-5.05113e-015	-6.40553e-015	3.00638e-015	1.43492e-016	1.33249e-016	4.6038e-016	-1.36235e-016	-3.3011e-015	-7.20065e-015	-3.9995e-015	-8.58723e-015	-4.35314e-015	-2.71565e-015
-1.27046e-015	-5.47707e-015	-2.02965e-015	2.93271e-015	2.47787e-015	2.3557e-015	1.65993e-015	6.13397e-015	6.5038e-016	-3.47989e-015	-1.9807e-015	-7.37397e-015	-4.87932e-015	-6.43507e-015	3.19233e-015	1.64753e-016	3.66404e-016	1.06448e-017	-4.21625e-016	-3.60613e-015	-7.63975e-015	-4.18546e-015	-8.55741e-015	-4.39203e-015	-2.40371e-015
-1.33882e-015	-5.67608e-015	-1.92476e-015	3.29805e-015	2.67697e-015	2.6358e-015	1.45819e-015	5.67788e-015	3.97502e-016	-3.47738e-015	-1.91769e-015	-7.40832e-015	-4.69733e-015	-6.44702e-015	3.36733e-015	1.71742e-016	5.81807e-016	-4.55348e-016	-7.47771e-016	-3.89426e-015	-8.06016e-015	-4.35048e-015	-8.50877e-015	-4.42541e-015	-2.08659e-015
-1.42077e-015	-5.86642e-015	-1.8089e-015	3.64283e-015	2.85255e-015	2.896e-015	1.24596e-015	5.21799e-015	1.36992e-016	-3.47987e-015	-1.83908e-015	-7.42742e-015	-4.50688e-015	-6.44014e-015	3.53016e-015	1.64905e-016	7.77306e-016	-9.3529e-016	-1.11404e-015	-4.16403e-015	-8.45921e-015	-4.49376e-015	-8.43984e-015	-4.45311e-015	-1.7672e-015
-1.51573e-015	-6.04714e-015	-1.68329e-015	3.96277e-015	3.0018e-015	3.1321e-015	1.02197e-015	4.75673e-015	-1.28273e-016	-3.48841e-015	-1.74485e-015	-7.43032e-015	-4.30932e-015	-6.41428e-015	3.67916e-015	1.44968e-016	9.5102e-016	-1.42697e-015	-1.51872e-015	-4.41446e-015	-8.8344e-015	-4.61404e-015	-8.34918e-015	-4.47421e-015	-1.44773e-015
-1.62343e-015	-6.21763e-015	-1.55045e-015	4.25416e-015	3.12263e-015	3.34012e-015	7.85247e-016	4.29599e-015	-3.96568e-016	-3.5031e-015	-1.63514e-015	-7.41704e-015	-4.1064e-015	-6.36798e-015	3.81255e-015	1.12475e-016	1.1013e-015	-1.92775e-015	-1.95985e-015	-4.64552e-015	-9.18343e-015	-4.71124e-015	-8.23625e-015	-4.48812e-015	-1.13037e-015
-1.74254e-015	-6.37651e-015	-1.41248e-015	4.51361e-015	3.21446e-015	3.51664e-015	5.35284e-016	3.83782e-015	-6.65716e-016	-3.52424e-015	-1.5104e-015	-7.38716e-015	-3.90026e-015	-6.30058e-015	3.92909e-015	6.85449e-017	1.22667e-015	-2.43514e-015	-2.43497e-015	-4.85708e-015	-9.50468e-015	-4.78507e-015	-8.09971e-015	-4.49473e-015	-8.17016e-016
-1.87175e-015	-6.52273e-015	-1.27108e-015	4.73885e-015	3.27582e-015	3.65877e-015	2.71701e-016	3.38423e-015	-9.32839e-016	-3.55085e-015	-1.3706e-015	-7.33943e-015	-3.69297e-015	-6.21193e-015	4.02718e-015	1.41848e-017	1.32582e-015	-2.9462e-015	-2.94118e-015	-5.04882e-015	-9.7961e-015	-4.83524e-015	-7.93899e-015	-4.49293e-015	-5.1049e-016
-2.01013e-015	-6.65576e-015	-1.12783e-015	4.92738e-015	3.30585e-015	3.76408e-015	-5.84206e-018	2.93826e-015	-1.19555e-015	-3.58324e-015	-1.21652e-015	-7.2737e-015	-3.48613e-015	-6.10195e-015	4.10593e-015	-4.90124e-017	1.39755e-015	-3.45804e-015	-3.47531e-015	-5.22135e-015	-1.00559e-014	-4.86162e-015	-7.75281e-015	-4.48263e-015	-2.12885e-016
-2.15677e-015	-6.77505e-015	-9.84584e-016	5.07776e-015	3.30467e-015	3.83029e-015	-2.97839e-016	2.50139e-015	-1.45183e-015	-3.62067e-015	-1.04873e-015	-7.19117e-015	-3.28158e-015	-5.97056e-015	4.16446e-015	-1.19101e-016	1.44102e-015	-3.96785e-015	-4.0334e-015	-5.37564e-015	-1.02831e-014	-4.86497e-015	-7.54062e-015	-4.4639e-015	7.33978e-017
-2.30981e-015	-6.87979e-015	-8.44238e-016	5.18934e-015	3.27258e-015	3.85624e-015	-6.04559e-016	2.07505e-015	-1.69963e-015	-3.66247e-015	-8.68323e-016	-7.09132e-015	-3.08107e-015	-5.81739e-015	4.20242e-015	-1.94281e-016	1.45581e-015	-4.47378e-015	-4.612e-015	-5.51245e-015	-1.04764e-014	-4.84648e-015	-7.302e-015	-4.43667e-015	3.46879e-016
-2.46751e-015	-6.96924e-015	-7.08418e-016	5.26102e-015	3.21033e-015	3.84053e-015	-9.26499e-016	1.66015e-015	-1.93681e-015	-3.70793e-015	-6.76836e-016	-6.97436e-015	-2.88661e-015	-5.64254e-015	4.2197e-015	-2.73281e-016	1.44234e-015	-4.97292e-015	-5.20676e-015	-5.63324e-015	-1.06349e-014	-4.80679e-015	-7.03684e-015	-4.40048e-015	6.05679e-016
-2.62888e-015	-7.04175e-015	-5.78574e-016	5.2927e-015	3.11858e-015	3.78182e-015	-1.26336e-015	1.25818e-015	-2.16071e-015	-3.75597e-015	-4.75377e-016	-6.8408e-015	-2.69976e-015	-5.44623e-015	4.21557e-015	-3.54226e-016	1.40022e-015	-5.46251e-015	-5.81275e-015	-5.73994e-015	-1.07581e-014	-4.74721e-015	-6.74584e-015	-4.35517e-015	8.48141e-016
-2.79202e-015	-7.09688e-015	-4.56243e-016	5.28449e-015	2.99851e-015	3.67963e-015	-1.61426e-015	8.71008e-016	-2.36939e-015	-3.80512e-015	-2.65499e-016	-6.69059e-015	-2.52165e-015	-5.22883e-015	4.18917e-015	-4.35687e-016	1.32974e-015	-5.94074e-015	-6.42507e-015	-5.83378e-015	-1.08456e-014	-4.66859e-015	-6.42858e-015	-4.30041e-015	1.07315e-015
-2.95522e-015	-7.13402e-015	-3.43202e-016	5.23782e-015	2.85217e-015	3.53343e-015	-1.97914e-015	4.99908e-016	-2.56075e-015	-3.85422e-015	-4.91243e-017	-6.52362e-015	-2.35379e-015	-4.99097e-015	4.14041e-015	-5.15914e-016	1.23128e-015	-6.40536e-015	-7.03886e-015	-5.91597e-015	-1.08978e-014	-4.5718e-015	-6.08561e-015	-4.2363e-015	1.28015e-015
-3.11655e-015	-7.15236e-015	-2.40024e-016	5.15408e-015	2.68184e-015	3.34361e-015	-2.35739e-015	1.45885e-016	-2.73271e-015	-3.90266e-015	1.71544e-016	-6.34064e-015	-2.19746e-015	-4.73341e-015	4.06868e-015	-5.93217e-016	1.10555e-015	-6.85453e-015	-7.64911e-015	-5.98873e-015	-1.09149e-014	-4.45771e-015	-5.7171e-015	-4.16298e-015	1.46816e-015
-3.274e-015	-7.15158e-015	-1.4764e-016	5.03482e-015	2.48967e-015	3.1111e-015	-2.74822e-015	-1.90765e-016	-2.88456e-015	-3.94855e-015	3.9446e-016	-6.14287e-015	-2.05385e-015	-4.45688e-015	3.97479e-015	-6.65031e-016	9.53749e-016	-7.28588e-015	-8.25073e-015	-6.05336e-015	-1.08979e-014	-4.32821e-015	-5.32394e-015	-4.0809e-015	1.63643e-015
-3.4253e-015	-7.13089e-015	-6.62751e-017	4.88237e-015	2.27845e-015	2.83702e-015	-3.15087e-015	-5.08749e-016	-3.01486e-015	-3.9903e-015	6.17853e-016	-5.93126e-015	-1.9231e-015	-4.16233e-015	3.85807e-015	-7.29965e-016	7.77058e-016	-7.69782e-015	-8.83929e-015	-6.1125e-015	-1.08481e-014	-4.18451e-015	-4.90727e-015	-3.99027e-015	1.78431e-015
-3.56814e-015	-7.08952e-015	3.57123e-018	4.69994e-015	2.05061e-015	2.523e-015	-3.56393e-015	-8.07332e-016	-3.12193e-015	-4.02653e-015	8.40258e-016	-5.70704e-015	-1.80583e-015	-3.85074e-015	3.71928e-015	-7.8609e-016	5.76907e-016	-8.08876e-015	-9.40961e-015	-6.16791e-015	-1.0766e-014	-4.02814e-015	-4.46819e-015	-3.89116e-015	1.91137e-015
-3.70018e-015	-7.02772e-015	6.12746e-017	4.49059e-015	1.80922e-015	2.17101e-015	-3.98638e-015	-1.08554e-015	-3.20488e-015	-4.05584e-015	1.05948e-015	-5.47181e-015	-1.70207e-015	-3.52296e-015	3.55873e-015	-8.31946e-016	3.55072e-016	-8.45716e-015	-9.95671e-015	-6.22113e-015	-1.06532e-014	-3.85978e-015	-4.00794e-015	-3.78402e-015	2.01761e-015
-3.81921e-015	-6.94502e-015	1.06866e-016	4.25701e-015	1.55764e-015	1.78292e-015	-4.41695e-015	-1.3422e-015	-3.26341e-015	-4.07768e-015	1.27336e-015	-5.22614e-015	-1.6114e-015	-3.1797e-015	3.37704e-015	-8.6609e-016	1.12965e-016	-8.80223e-015	-1.04759e-014	-6.27386e-015	-1.05109e-014	-3.68084e-015	-3.52839e-015	-3.66903e-015	2.10344e-015
-3.92353e-015	-6.84119e-015	1.40305e-016	4.00276e-015	1.29875e-015	1.3618e-015	-4.85367e-015	-1.57757e-015	-3.29637e-015	-4.09055e-015	1.48037e-015	-4.97223e-015	-1.53423e-015	-2.82248e-015	3.17456e-015	-8.87261e-016	-1.47709e-016	-9.12252e-015	-1.09618e-014	-6.32693e-015	-1.03411e-014	-3.49233e-015	-3.03141e-015	-3.54693e-015	2.16937e-015
-4.01143e-015	-6.71661e-015	1.62523e-016	3.73121e-015	1.03512e-015	9.09659e-016	-5.29534e-015	-1.79092e-015	-3.30339e-015	-4.09357e-015	1.67793e-015	-4.71139e-015	-1.4696e-015	-2.45332e-015	2.95174e-015	-8.94177e-016	-4.2464e-016	-9.41763e-015	-1.14116e-014	-6.38186e-015	-1.01456e-014	-3.29551e-015	-2.51911e-015	-3.41811e-015	2.21626e-015
-4.08113e-015	-6.57105e-015	1.74076e-016	3.44588e-015	7.70011e-016	4.2997e-016	-5.73971e-015	-1.98151e-015	-3.28512e-015	-4.08612e-015	1.86463e-015	-4.44491e-015	-1.41722e-015	-2.07375e-015	2.7088e-015	-8.86118e-016	-7.15979e-016	-9.68676e-015	-1.18215e-014	-6.43915e-015	-9.92655e-015	-3.09109e-015	-1.9933e-015	-3.28345e-015	2.24463e-015
-4.13045e-015	-6.40493e-015	1.75688e-016	3.15087e-015	5.06332e-016	-7.43951e-017	-6.18515e-015	-2.14888e-015	-3.24173e-015	-4.06756e-015	2.03878e-015	-4.17418e-015	-1.37657e-015	-1.68506e-015	2.44651e-015	-8.63001e-016	-1.01968e-015	-9.92923e-015	-1.21884e-014	-6.5002e-015	-9.68616e-015	-2.87974e-015	-1.45633e-015	-3.14358e-015	2.25534e-015
-4.15746e-015	-6.21886e-015	1.68549e-016	2.84981e-015	2.46667e-016	-6.005e-016	-6.63047e-015	-2.29305e-015	-3.17357e-015	-4.03718e-015	2.19911e-015	-3.90027e-015	-1.34679e-015	-1.28921e-015	2.16595e-015	-8.24626e-016	-1.33426e-015	-1.01453e-014	-1.25095e-014	-6.56447e-015	-9.42718e-015	-2.66194e-015	-9.10585e-016	-2.99931e-015	2.24995e-015
-4.16074e-015	-6.01355e-015	1.5335e-016	2.54577e-015	-6.75668e-018	-1.1449e-015	-7.07377e-015	-2.41301e-015	-3.08152e-015	-3.99392e-015	2.34475e-015	-3.62448e-015	-1.32658e-015	-8.88047e-016	1.86777e-015	-7.71104e-016	-1.65719e-015	-1.03351e-014	-1.27827e-014	-6.63208e-015	-9.15187e-015	-2.43829e-015	-3.5882e-016	-2.85108e-015	2.22986e-015
-4.13943e-015	-5.78948e-015	1.32035e-016	2.24198e-015	-2.51356e-016	-1.70351e-015	-7.51295e-015	-2.50791e-015	-2.96677e-015	-3.93761e-015	2.47429e-015	-3.34821e-015	-1.31512e-015	-4.83415e-016	1.55279e-015	-7.03098e-016	-1.98659e-015	-1.04992e-014	-1.30052e-014	-6.70237e-015	-8.86291e-015	-2.20985e-015	1.96188e-016	-2.70003e-015	2.19647e-015
-4.09215e-015	-5.54777e-015	1.0611e-016	1.94165e-015	-4.85608e-016	-2.27242e-015	-7.94668e-015	-2.5773e-015	-2.83047e-015	-3.86872e-015	2.58692e-015	-3.07309e-015	-1.31064e-015	-7.67016e-017	1.22236e-015	-6.20749e-016	-2.32025e-015	-1.06385e-014	-1.31754e-014	-6.7743e-015	-8.56255e-015	-1.97748e-015	7.52084e-016	-2.54714e-015	2.15132e-015
-4.01818e-015	-5.28948e-015	7.74741e-017	1.64758e-015	-7.07819e-016	-2.8479e-015	-8.37324e-015	-2.62084e-015	-2.67372e-015	-3.78757e-015	2.68248e-015	-2.80055e-015	-1.31187e-015	3.30336e-016	8.77292e-016	-5.24967e-016	-2.65605e-015	-1.07528e-014	-1.32933e-014	-6.84677e-015	-8.25347e-015	-1.74176e-015	1.30576e-015	-2.39274e-015	2.09601e-015
-3.91674e-015	-5.01595e-015	4.74231e-017	1.36174e-015	-9.16478e-016	-3.42663e-015	-8.79058e-015	-2.63744e-015	-2.49809e-015	-3.69437e-015	2.76017e-015	-2.53262e-015	-1.31744e-015	7.356e-016	5.18599e-016	-4.16892e-016	-2.99183e-015	-1.08428e-014	-1.33587e-014	-6.91895e-015	-7.93846e-015	-1.50261e-015	1.85409e-015	-2.23829e-015	2.03222e-015
-3.78747e-015	-4.72829e-015	1.70915e-017	1.087e-015	-1.11008e-015	-4.00529e-015	-9.19751e-015	-2.62732e-015	-2.30535e-015	-3.59012e-015	2.82033e-015	-2.26956e-015	-1.32506e-015	1.13759e-015	1.48026e-016	-2.98233e-016	-3.3256e-015	-1.09099e-014	-1.33714e-014	-6.9898e-015	-7.61963e-015	-1.2594e-015	2.39477e-015	-2.08472e-015	1.96114e-015
-3.62993e-015	-4.42815e-015	-1.11763e-017	8.25128e-016	-1.28795e-015	-4.58035e-015	-9.59259e-015	-2.59041e-015	-2.09734e-015	-3.47581e-015	2.86224e-015	-2.01225e-015	-1.33316e-015	1.53431e-015	-2.33403e-016	-1.71254e-016	-3.65547e-015	-1.09561e-014	-1.33319e-014	-7.05732e-015	-7.29901e-015	-1.01215e-015	2.9237e-015	-1.93217e-015	1.88461e-015
-3.44389e-015	-4.11744e-015	-3.62859e-017	5.7727e-016	-1.45009e-015	-5.14813e-015	-9.97464e-015	-2.5262e-015	-1.87605e-015	-3.35197e-015	2.88689e-015	-1.76196e-015	-1.33992e-015	1.92382e-015	-6.24392e-016	-3.81228e-017	-3.97943e-015	-1.09825e-014	-1.32416e-014	-7.12004e-015	-6.97881e-015	-7.61861e-016	3.43773e-015	-1.78191e-015	1.80441e-015
-3.23031e-015	-3.79722e-015	-5.661e-017	3.44407e-016	-1.59628e-015	-5.70559e-015	-1.03421e-014	-2.43467e-015	-1.64437e-015	-3.21979e-015	2.89429e-015	-1.51914e-015	-1.34346e-015	2.3042e-015	-1.02349e-015	9.89605e-017	-4.29631e-015	-1.09901e-014	-1.31016e-014	-7.17577e-015	-6.66216e-015	-5.08258e-016	3.93385e-015	-1.63482e-015	1.72222e-015
-2.98991e-015	-3.46929e-015	-7.08625e-017	1.27452e-016	-1.72718e-015	-6.24974e-015	-1.06942e-014	-2.31617e-015	-1.40408e-015	-3.08019e-015	2.88504e-015	-1.28467e-015	-1.34173e-015	2.67328e-015	-1.42983e-015	2.37088e-016	-4.60555e-015	-1.0981e-014	-1.29139e-014	-7.22288e-015	-6.35103e-015	-2.50825e-016	4.40918e-015	-1.49164e-015	1.63926e-015
-2.72302e-015	-3.13579e-015	-7.72056e-017	-7.29753e-017	-1.84321e-015	-6.77786e-015	-1.10302e-014	-2.17068e-015	-1.15788e-015	-2.93529e-015	2.86064e-015	-1.0589e-015	-1.33282e-015	3.02935e-015	-1.84152e-015	3.73619e-016	-4.90576e-015	-1.09567e-014	-1.26813e-014	-7.25861e-015	-6.04702e-015	1.07867e-017	4.86092e-015	-1.35288e-015	1.55728e-015
-2.43115e-015	-2.79912e-015	-7.47466e-017	-2.57073e-016	-1.94543e-015	-7.28726e-015	-1.13495e-014	-1.99822e-015	-9.07888e-016	-2.78626e-015	2.82173e-015	-8.41965e-016	-1.31499e-015	3.37138e-015	-2.25769e-015	5.05318e-016	-5.19682e-015	-1.09192e-014	-1.24064e-014	-7.28058e-015	-5.75188e-015	2.76972e-016	5.28639e-015	-1.21924e-015	1.4776e-015
-2.11612e-015	-2.46081e-015	-6.25498e-017	-4.25329e-016	-2.03534e-015	-7.77501e-015	-1.16517e-014	-1.80001e-015	-6.5685e-016	-2.63505e-015	2.76967e-015	-6.34528e-016	-1.28665e-015	3.69804e-015	-2.67647e-015	6.29315e-016	-5.47748e-015	-1.08705e-014	-1.20926e-014	-7.28704e-015	-5.46791e-015	5.47003e-016	5.68274e-015	-1.0913e-015	1.40139e-015
-1.77915e-015	-2.12316e-015	-3.97637e-017	-5.7908e-016	-2.1143e-015	-8.23924e-015	-1.19362e-014	-1.57651e-015	-4.06612e-016	-2.48335e-015	2.70637e-015	-4.36622e-016	-1.24638e-015	4.00703e-015	-3.09636e-015	7.43089e-016	-5.74734e-015	-1.08124e-014	-1.17439e-014	-7.27589e-015	-5.19631e-015	8.20547e-016	6.04669e-015	-9.69368e-016	1.32963e-015
-1.42193e-015	-1.78783e-015	-5.3934e-018	-7.18939e-016	-2.18361e-015	-8.67858e-015	-1.22029e-014	-1.32811e-015	-1.59538e-016	-2.33252e-015	2.63306e-015	-2.48137e-016	-1.19222e-015	4.29673e-015	-3.51621e-015	8.42834e-016	-6.00587e-015	-1.0747e-014	-1.13639e-014	-7.24504e-015	-4.93837e-015	1.09786e-015	6.37607e-015	-8.54521e-016	1.26375e-015
-1.04676e-015	-1.45695e-015	4.08971e-017	-8.46639e-016	-2.24513e-015	-9.0917e-015	-1.24523e-014	-1.05605e-015	8.29595e-017	-2.18476e-015	2.55177e-015	-6.84502e-017	-1.12339e-015	4.5659e-015	-3.93463e-015	9.25176e-016	-6.25315e-015	-1.06759e-014	-1.09572e-014	-7.19233e-015	-4.69577e-015	1.37825e-015	6.66919e-015	-7.46986e-016	1.20453e-015
-6.55942e-016	-1.13256e-015	9.90989e-017	-9.63939e-016	-2.30023e-015	-9.477e-015	-1.26848e-014	-7.61443e-016	3.18578e-016	-2.04173e-015	2.46462e-015	1.0245e-016	-1.0382e-015	4.814e-015	-4.34986e-015	9.86968e-016	-6.48968e-015	-1.06017e-014	-1.05278e-014	-7.11624e-015	-4.46919e-015	1.66126e-015	6.92369e-015	-6.47687e-016	1.15247e-015
-2.51708e-016	-8.16294e-016	1.69183e-016	-1.07298e-015	-2.35123e-015	-9.83372e-015	-1.29001e-014	-4.46155e-016	5.45539e-016	-1.90504e-015	2.37357e-015	2.65215e-016	-9.3489e-016	5.03969e-015	-4.76035e-015	1.02513e-015	-6.71556e-015	-1.05264e-014	-1.008e-014	-7.01545e-015	-4.25985e-015	1.94688e-015	7.13764e-015	-5.569e-016	1.10789e-015
1.63405e-016	-5.10459e-016	2.50782e-016	-1.17569e-015	-2.39993e-015	-1.01604e-014	-1.3099e-014	-1.11799e-016	7.61908e-016	-1.77612e-015	2.28041e-015	4.20441e-016	-8.1247e-016	5.24221e-015	-5.16398e-015	1.03706e-015	-6.93161e-015	-1.0452e-014	-9.61781e-015	-6.88845e-015	-4.06814e-015	2.23427e-015	7.30948e-015	-4.74939e-016	1.07161e-015
5.86909e-016	-2.16606e-016	3.43081e-016	-1.27397e-015	-2.44767e-015	-1.04561e-014	-1.32826e-014	2.40124e-016	9.65447e-016	-1.6563e-015	2.18685e-015	5.6884e-016	-6.70017e-016	5.42106e-015	-5.55921e-015	1.01988e-015	-7.13881e-015	-1.03804e-014	-9.14492e-015	-6.73486e-015	-3.89488e-015	2.52323e-015	7.43851e-015	-4.02255e-016	1.04468e-015
1.01548e-015	6.34729e-017	4.45514e-016	-1.37092e-015	-2.49635e-015	-1.07205e-014	-1.34516e-014	6.07564e-016	1.15471e-015	-1.54664e-015	2.09561e-015	7.10418e-016	-5.07237e-016	5.57524e-015	-5.94394e-015	9.71274e-016	-7.33894e-015	-1.03129e-014	-8.66524e-015	-6.55458e-015	-3.74023e-015	2.81292e-015	7.52356e-015	-3.38933e-016	1.02679e-015
1.44573e-015	3.28215e-016	5.57155e-016	-1.46788e-015	-2.54819e-015	-1.09536e-014	-1.36067e-014	9.87534e-016	1.32843e-015	-1.4486e-015	2.00825e-015	8.45916e-016	-3.24018e-016	5.70449e-015	-6.31671e-015	8.89112e-016	-7.5328e-015	-1.02509e-014	-8.18319e-015	-6.34725e-015	-3.60398e-015	3.10221e-015	7.56405e-015	-2.85365e-016	1.01725e-015
1.8746e-015	5.75993e-016	6.77128e-016	-1.56735e-015	-2.6048e-015	-1.11553e-014	-1.3749e-014	1.37743e-015	1.48555e-015	-1.36379e-015	1.92673e-015	9.76578e-016	-1.20574e-016	5.80853e-015	-6.6756e-015	7.71343e-016	-7.72101e-015	-1.01959e-014	-7.70303e-015	-6.1125e-015	-3.48623e-015	3.38911e-015	7.56002e-015	-2.41595e-016	1.01604e-015
2.29853e-015	8.05285e-016	8.04531e-016	-1.67208e-015	-2.66712e-015	-1.13257e-014	-1.38795e-014	1.77496e-015	1.62481e-015	-1.29305e-015	1.85273e-015	1.104e-015	1.03259e-016	5.88736e-015	-7.01908e-015	6.16536e-016	-7.90512e-015	-1.01488e-014	-7.22754e-015	-5.851e-015	-3.38676e-015	3.67289e-015	7.51197e-015	-2.07765e-016	1.02338e-015
2.71468e-015	1.01505e-015	9.37933e-016	-1.78388e-015	-2.73675e-015	-1.14654e-014	-1.39993e-014	2.17768e-015	1.74614e-015	-1.23649e-015	1.78817e-015	1.22919e-015	3.46826e-016	5.94114e-015	-7.34547e-015	4.23425e-016	-8.08731e-015	-1.01107e-014	-6.7595e-015	-5.56387e-015	-3.30503e-015	3.95297e-015	7.42037e-015	-1.83544e-016	1.03878e-015
3.12035e-015	1.20439e-015	1.07619e-015	-1.90442e-015	-2.81479e-015	-1.15751e-014	-1.41094e-014	2.58292e-015	1.84862e-015	-1.19389e-015	1.73409e-015	1.35271e-015	6.10402e-016	5.97032e-015	-7.65271e-015	1.91362e-016	-8.2689e-015	-1.0083e-014	-6.30207e-015	-5.25252e-015	-3.24017e-015	4.22799e-015	7.28583e-015	-1.68935e-016	1.06099e-015
3.51161e-015	1.37387e-015	1.21703e-015	-2.03515e-015	-2.90187e-015	-1.16553e-014	-1.42111e-014	2.98735e-015	1.93211e-015	-1.16584e-015	1.69164e-015	1.47525e-015	8.93145e-016	5.9753e-015	-7.9393e-015	-8.01987e-017	-8.45138e-015	-1.00658e-014	-5.85781e-015	-4.91854e-015	-3.19142e-015	4.49522e-015	7.10935e-015	-1.64296e-016	1.08965e-015
3.88551e-015	1.52265e-015	1.35917e-015	-2.17741e-015	-2.9986e-015	-1.17072e-014	-1.43057e-014	3.3876e-015	1.99651e-015	-1.15252e-015	1.66191e-015	1.59846e-015	1.19503e-015	5.95657e-015	-8.20369e-015	-3.91472e-016	-8.63659e-015	-1.00592e-014	-5.4287e-015	-4.56367e-015	-3.15776e-015	4.75242e-015	6.89261e-015	-1.69361e-016	1.12435e-015
4.23966e-015	1.65e-015	1.50103e-015	-2.33224e-015	-3.10537e-015	-1.17308e-014	-1.43944e-014	3.78064e-015	2.04173e-015	-1.15316e-015	1.64643e-015	1.72335e-015	1.51444e-015	5.91516e-015	-8.44452e-015	-7.41791e-016	-8.82583e-015	-1.00637e-014	-5.0168e-015	-4.19032e-015	-3.13842e-015	4.99821e-015	6.63724e-015	-1.83713e-016	1.16385e-015
4.57129e-015	1.75606e-015	1.64065e-015	-2.50051e-015	-3.22202e-015	-1.17271e-014	-1.44781e-014	4.16373e-015	2.06899e-015	-1.16716e-015	1.64608e-015	1.85016e-015	1.85022e-015	5.85261e-015	-8.66027e-015	-1.13013e-015	-9.02077e-015	-1.00793e-014	-4.62393e-015	-3.80035e-015	-3.13185e-015	5.23115e-015	6.34646e-015	-2.06528e-016	1.20756e-015
4.87768e-015	1.84097e-015	1.77599e-015	-2.68256e-015	-3.34816e-015	-1.16975e-014	-1.45582e-014	4.53356e-015	2.07841e-015	-1.19379e-015	1.66089e-015	1.97996e-015	2.20063e-015	5.76926e-015	-8.84979e-015	-1.55411e-015	-9.22277e-015	-1.0106e-014	-4.25132e-015	-3.39721e-015	-3.13678e-015	5.45014e-015	6.02335e-015	-2.37296e-016	1.25468e-015
5.1565e-015	1.90539e-015	1.90509e-015	-2.87838e-015	-3.48274e-015	-1.16436e-014	-1.4636e-014	4.88591e-015	2.07087e-015	-1.23159e-015	1.69152e-015	2.1139e-015	2.56402e-015	5.66609e-015	-9.01197e-015	-2.01227e-015	-9.43357e-015	-1.01429e-014	-3.89983e-015	-2.98361e-015	-3.15216e-015	5.65354e-015	5.67032e-015	-2.75662e-016	1.30458e-015
5.40574e-015	1.94991e-015	2.02639e-015	-3.08817e-015	-3.62538e-015	-1.15669e-014	-1.47128e-014	5.21825e-015	2.04769e-015	-1.27944e-015	1.73863e-015	2.25176e-015	2.93831e-015	5.54477e-015	-9.14558e-015	-2.50204e-015	-9.6539e-015	-1.01895e-014	-3.57044e-015	-2.5633e-015	-3.17657e-015	5.83923e-015	5.29104e-015	-3.21196e-016	1.35625e-015
5.62342e-015	1.97581e-015	2.13861e-015	-3.3109e-015	-3.77493e-015	-1.14688e-014	-1.47898e-014	5.52703e-015	2.00982e-015	-1.33606e-015	1.80236e-015	2.39381e-015	3.32135e-015	5.40718e-015	-9.25001e-015	-3.02024e-015	-9.8849e-015	-1.02451e-014	-3.26278e-015	-2.13954e-015	-3.20803e-015	6.0048e-015	4.88896e-015	-3.73726e-016	1.40807e-015
5.80842e-015	1.98409e-015	2.24015e-015	-3.54557e-015	-3.92925e-015	-1.13502e-014	-1.48675e-014	5.80952e-015	1.95806e-015	-1.39994e-015	1.88201e-015	2.54058e-015	3.71064e-015	5.25496e-015	-9.32461e-015	-3.56373e-015	-1.01274e-014	-1.0308e-014	-2.97619e-015	-1.71521e-015	-3.24465e-015	6.14822e-015	4.46715e-015	-4.32848e-016	1.45918e-015
5.95923e-015	1.9757e-015	2.32955e-015	-3.79125e-015	-4.0871e-015	-1.12127e-014	-1.49467e-014	6.06302e-015	1.89449e-015	-1.46935e-015	1.97714e-015	2.69274e-015	4.10373e-015	5.08974e-015	-9.36838e-015	-4.12914e-015	-1.03826e-014	-1.03772e-014	-2.71101e-015	-1.29423e-015	-3.28493e-015	6.26776e-015	4.02972e-015	-4.97734e-016	1.50859e-015
6.07466e-015	1.95246e-015	2.40612e-015	-4.0461e-015	-4.24633e-015	-1.10584e-014	-1.50281e-014	6.28492e-015	1.8208e-015	-1.54289e-015	2.08769e-015	2.85043e-015	4.49825e-015	4.91325e-015	-9.38085e-015	-4.71166e-015	-1.06507e-014	-1.04517e-014	-2.46656e-015	-8.81137e-016	-3.32676e-015	6.36178e-015	3.58066e-015	-5.67952e-016	1.55589e-015
6.15385e-015	1.91591e-015	2.46938e-015	-4.30794e-015	-4.40502e-015	-1.08882e-014	-1.51127e-014	6.47301e-015	1.73838e-015	-1.61887e-015	2.2127e-015	3.01379e-015	4.89192e-015	4.72754e-015	-9.362e-015	-5.30695e-015	-1.09325e-014	-1.05306e-014	-2.24169e-015	-4.79279e-016	-3.36846e-015	6.42916e-015	3.12419e-015	-6.42196e-016	1.60033e-015
6.1962e-015	1.8674e-015	2.51802e-015	-4.57525e-015	-4.56124e-015	-1.07031e-014	-1.52008e-014	6.62454e-015	1.64856e-015	-1.6953e-015	2.35073e-015	3.18256e-015	5.28216e-015	4.53492e-015	-9.3131e-015	-5.91033e-015	-1.1228e-014	-1.06122e-014	-2.03509e-015	-9.18712e-017	-3.40807e-015	6.46859e-015	2.66483e-015	-7.19212e-016	1.64134e-015
6.20189e-015	1.80855e-015	2.55147e-015	-4.84591e-015	-4.71323e-015	-1.05046e-014	-1.52931e-014	6.73829e-015	1.55292e-015	-1.77024e-015	2.50042e-015	3.35663e-015	5.66654e-015	4.33783e-015	-9.23455e-015	-6.5178e-015	-1.15367e-014	-1.06949e-014	-1.84571e-015	2.78315e-016	-3.44397e-015	6.47889e-015	2.20669e-015	-7.98486e-016	1.67839e-015
6.17153e-015	1.74211e-015	2.56878e-015	-5.11708e-015	-4.85866e-015	-1.02935e-014	-1.53897e-014	6.81334e-015	1.45335e-015	-1.84168e-015	2.66074e-015	3.53553e-015	6.042e-015	4.13827e-015	-9.12708e-015	-7.12438e-015	-1.18587e-014	-1.07779e-014	-1.67238e-015	6.28219e-016	-3.47407e-015	6.45987e-015	1.75477e-015	-8.78729e-016	1.7107e-015
6.10562e-015	1.67034e-015	2.56957e-015	-5.38616e-015	-4.99534e-015	-1.00716e-014	-1.54906e-014	6.84795e-015	1.35126e-015	-1.9079e-015	2.83016e-015	3.71854e-015	6.40618e-015	3.93806e-015	-8.99169e-015	-7.72474e-015	-1.2193e-014	-1.086e-014	-1.51389e-015	9.55003e-016	-3.49626e-015	6.41046e-015	1.31352e-015	-9.58748e-016	1.7375e-015
6.00492e-015	1.59447e-015	2.5537e-015	-5.6506e-015	-5.12151e-015	-9.84072e-015	-1.55956e-014	6.84117e-015	1.24841e-015	-1.96648e-015	3.00666e-015	3.90517e-015	6.75588e-015	3.73917e-015	-8.83017e-015	-8.31411e-015	-1.25387e-014	-1.09395e-014	-1.36911e-015	1.25563e-015	-3.50913e-015	6.33016e-015	8.87153e-016	-1.03802e-015	1.75837e-015
5.8713e-015	1.51731e-015	2.52139e-015	-5.90788e-015	-5.23533e-015	-9.60229e-015	-1.57053e-014	6.79195e-015	1.14595e-015	-2.01594e-015	3.18877e-015	4.09541e-015	7.08917e-015	3.54433e-015	-8.64373e-015	-8.88767e-015	-1.28945e-014	-1.10151e-014	-1.23665e-015	1.52739e-015	-3.51127e-015	6.2189e-015	4.79446e-016	-1.11534e-015	1.77241e-015
5.70639e-015	1.44082e-015	2.47304e-015	-6.15559e-015	-5.33545e-015	-9.35775e-015	-1.58198e-014	6.69995e-015	1.04547e-015	-2.05504e-015	3.37484e-015	4.28869e-015	7.40373e-015	3.35519e-015	-8.4345e-015	-9.44024e-015	-1.32592e-014	-1.10857e-014	-1.11474e-015	1.76799e-015	-3.50147e-015	6.07682e-015	9.41013e-017	-1.18974e-015	1.77929e-015
5.51166e-015	1.36752e-015	2.40958e-015	-6.39019e-015	-5.4202e-015	-9.1089e-015	-1.59387e-014	6.5655e-015	9.48192e-016	-2.08284e-015	3.56365e-015	4.48397e-015	7.69672e-015	3.17317e-015	-8.20422e-015	-9.9677e-015	-1.36308e-014	-1.11505e-014	-1.00264e-015	1.97572e-015	-3.4783e-015	5.90466e-015	-2.64724e-016	-1.25972e-015	1.77918e-015
5.28932e-015	1.29935e-015	2.33156e-015	-6.60942e-015	-5.48826e-015	-8.85739e-015	-1.60618e-014	6.38929e-015	8.54942e-016	-2.0981e-015	3.75249e-015	4.68017e-015	7.96611e-015	3.00021e-015	-7.95568e-015	-1.04658e-014	-1.40075e-014	-1.12083e-014	-8.99305e-016	2.14854e-015	-3.43993e-015	5.70281e-015	-5.93941e-016	-1.32426e-015	1.77169e-015
5.04181e-015	1.23831e-015	2.23979e-015	-6.81094e-015	-5.53842e-015	-8.60469e-015	-1.61892e-014	6.17228e-015	7.67072e-016	-2.10012e-015	3.93962e-015	4.87578e-015	8.20964e-015	2.83808e-015	-7.69182e-015	-1.09299e-014	-1.43873e-014	-1.12581e-014	-8.03962e-016	2.28489e-015	-3.38544e-015	5.47175e-015	-8.90896e-016	-1.38235e-015	1.75686e-015
4.77115e-015	1.18684e-015	2.13499e-015	-6.9929e-015	-5.57016e-015	-8.35266e-015	-1.63213e-014	5.91627e-015	6.85655e-016	-2.08857e-015	4.12298e-015	5.07053e-015	8.42526e-015	2.68836e-015	-7.41598e-015	-1.13563e-014	-1.4768e-014	-1.12996e-014	-7.16102e-016	2.38417e-015	-3.3143e-015	5.21328e-015	-1.15243e-015	-1.4331e-015	1.73475e-015
4.47979e-015	1.14618e-015	2.01861e-015	-7.15351e-015	-5.58299e-015	-8.10297e-015	-1.64574e-014	5.62297e-015	6.11632e-016	-2.06241e-015	4.30096e-015	5.26318e-015	8.61065e-015	2.55247e-015	-7.13072e-015	-1.17417e-014	-1.51475e-014	-1.13319e-014	-6.34986e-016	2.4461e-015	-3.22549e-015	4.92916e-015	-1.3757e-015	-1.4752e-015	1.70528e-015
4.17167e-015	1.11803e-015	1.89213e-015	-7.29135e-015	-5.57652e-015	-7.85768e-015	-1.65966e-014	5.29457e-015	5.45348e-016	-2.02218e-015	4.47099e-015	5.45215e-015	8.76446e-015	2.43233e-015	-6.83964e-015	-1.20832e-014	-1.55234e-014	-1.1354e-014	-5.60487e-016	2.47051e-015	-3.11884e-015	4.62056e-015	-1.55874e-015	-1.50763e-015	1.66875e-015
3.84957e-015	1.10422e-015	1.75682e-015	-7.40442e-015	-5.5511e-015	-7.61914e-015	-1.67386e-014	4.93307e-015	4.86833e-016	-1.96788e-015	4.63092e-015	5.6363e-015	8.88586e-015	2.32819e-015	-6.54625e-015	-1.23788e-014	-1.58931e-014	-1.13665e-014	-4.93297e-016	2.4577e-015	-2.99373e-015	4.28913e-015	-1.69982e-015	-1.5294e-015	1.62562e-015
3.51651e-015	1.10613e-015	1.61421e-015	-7.49181e-015	-5.50755e-015	-7.38943e-015	-1.68829e-014	4.54084e-015	4.36485e-016	-1.8998e-015	4.77926e-015	5.81427e-015	8.97407e-015	2.24178e-015	-6.25424e-015	-1.26267e-014	-1.62535e-014	-1.13699e-014	-4.33895e-016	2.40831e-015	-2.84969e-015	3.93745e-015	-1.79743e-015	-1.53959e-015	1.57605e-015
3.1755e-015	1.12494e-015	1.46499e-015	-7.55241e-015	-5.44683e-015	-7.17028e-015	-1.70297e-014	4.1211e-015	3.94971e-016	-1.81838e-015	4.91442e-015	5.98454e-015	9.02875e-015	2.17356e-015	-5.9674e-015	-1.28252e-014	-1.66027e-014	-1.13653e-014	-3.81732e-016	2.32311e-015	-2.68664e-015	3.56757e-015	-1.85142e-015	-1.53742e-015	1.52072e-015
2.82917e-015	1.1619e-015	1.31066e-015	-7.58607e-015	-5.37039e-015	-6.96339e-015	-1.71791e-014	3.67684e-015	3.62231e-016	-1.72532e-015	5.03505e-015	6.14585e-015	9.04811e-015	2.12401e-015	-5.68926e-015	-1.29734e-014	-1.69381e-014	-1.13526e-014	-3.37103e-016	2.20273e-015	-2.50469e-015	3.18229e-015	-1.86122e-015	-1.52267e-015	1.46026e-015
2.48124e-015	1.21808e-015	1.15263e-015	-7.5925e-015	-5.27946e-015	-6.77083e-015	-1.73305e-014	3.21145e-015	3.37634e-016	-1.62205e-015	5.13943e-015	6.29634e-015	9.03242e-015	2.09369e-015	-5.42385e-015	-1.30715e-014	-1.7257e-014	-1.13328e-014	-3.01108e-016	2.0493e-015	-2.30481e-015	2.78432e-015	-1.8266e-015	-1.49436e-015	1.39495e-015
2.1352e-015	1.29365e-015	9.92469e-016	-7.57216e-015	-5.17552e-015	-6.59462e-015	-1.74842e-014	2.7277e-015	3.20409e-016	-1.50978e-015	5.22572e-015	6.43553e-015	8.9823e-015	2.08348e-015	-5.17445e-015	-1.31193e-014	-1.75571e-014	-1.13068e-014	-2.75153e-016	1.8644e-015	-2.08823e-015	2.37683e-015	-1.74793e-015	-1.45254e-015	1.32462e-015
1.79323e-015	1.38874e-015	8.31439e-016	-7.52532e-015	-5.06102e-015	-6.43698e-015	-1.76398e-014	2.229e-015	3.10411e-016	-1.39013e-015	5.2926e-015	6.56266e-015	8.89797e-015	2.09324e-015	-4.94498e-015	-1.31168e-014	-1.78369e-014	-1.12757e-014	-2.6047e-016	1.65064e-015	-1.85567e-015	1.96232e-015	-1.62607e-015	-1.39689e-015	1.24987e-015
1.45843e-015	1.50363e-015	6.70437e-016	-7.45318e-015	-4.93849e-015	-6.29978e-015	-1.77969e-014	1.71883e-015	3.07189e-016	-1.26544e-015	5.33867e-015	6.67598e-015	8.78022e-015	2.12274e-015	-4.73874e-015	-1.3066e-014	-1.80939e-014	-1.12413e-014	-2.5806e-016	1.40996e-015	-1.60817e-015	1.54415e-015	-1.46232e-015	-1.32718e-015	1.17115e-015
1.1338e-015	1.63865e-015	5.10712e-016	-7.35708e-015	-4.81059e-015	-6.18624e-015	-1.79561e-014	1.20073e-015	3.09573e-016	-1.13785e-015	5.36284e-015	6.77366e-015	8.63053e-015	2.17182e-015	-4.55917e-015	-1.29686e-014	-1.83261e-014	-1.12049e-014	-2.69693e-016	1.14495e-015	-1.34697e-015	1.12552e-015	-1.25837e-015	-1.24357e-015	1.08861e-015
8.21698e-016	1.79338e-015	3.53146e-016	-7.23885e-015	-4.68056e-015	-6.09812e-015	-1.81168e-014	6.78487e-016	3.15978e-016	-1.00926e-015	5.36366e-015	6.85459e-015	8.4503e-015	2.23999e-015	-4.40922e-015	-1.28269e-014	-1.85313e-014	-1.11678e-014	-2.97525e-016	8.58568e-016	-1.07346e-015	7.0887e-016	-1.01667e-015	-1.1463e-015	1.00253e-015
5.23965e-016	1.96729e-015	1.99139e-016	-7.10016e-015	-4.55162e-015	-6.03753e-015	-1.82791e-014	1.56146e-016	3.25402e-016	-8.81589e-016	5.34011e-015	6.91789e-015	8.24124e-015	2.32638e-015	-4.29156e-015	-1.26434e-014	-1.87089e-014	-1.11315e-014	-3.42823e-016	5.53778e-016	-7.89867e-016	2.97931e-016	-7.39635e-016	-1.03533e-015	9.1304e-016
2.42741e-016	2.15947e-015	4.98239e-017	-6.94347e-015	-4.42654e-015	-6.00629e-015	-1.84433e-014	-3.63554e-016	3.37138e-016	-7.57567e-016	5.29225e-015	6.96223e-015	8.00519e-015	2.43028e-015	-4.20857e-015	-1.24221e-014	-1.88575e-014	-1.10979e-014	-4.07406e-016	2.33648e-016	-4.97817e-016	-1.04316e-016	-4.30398e-016	-9.11223e-016	8.19925e-016
-2.04549e-017	2.36933e-015	-9.41308e-017	-6.77092e-015	-4.30761e-015	-6.00609e-015	-1.861e-014	-8.77289e-016	3.49796e-016	-6.39778e-016	5.21981e-015	6.98734e-015	7.7442e-015	2.55036e-015	-4.16315e-015	-1.21665e-014	-1.89768e-014	-1.10693e-014	-4.92734e-016	-9.92915e-017	-1.99424e-016	-4.94905e-016	-9.18584e-017	-7.746e-016	7.2386e-016
-2.64473e-016	2.59571e-015	-2.3214e-016	-6.58566e-015	-4.19862e-015	-6.03837e-015	-1.87796e-014	-1.38169e-015	3.62245e-016	-5.3078e-016	5.12248e-015	6.99279e-015	7.46072e-015	2.6857e-015	-4.15672e-015	-1.18807e-014	-1.90662e-014	-1.10475e-014	-5.99898e-016	-4.41054e-016	1.02768e-016	-8.7078e-016	2.72216e-016	-6.26886e-016	6.2502e-016
-4.87409e-016	2.83736e-015	-3.63568e-016	-6.39024e-015	-4.10257e-015	-6.10543e-015	-1.89523e-014	-1.87455e-015	3.73389e-016	-4.33253e-016	5.00029e-015	6.97725e-015	7.15751e-015	2.83542e-015	-4.19074e-015	-1.15691e-014	-1.91252e-014	-1.1034e-014	-7.30541e-016	-7.89252e-016	4.0679e-016	-1.22969e-015	6.57808e-016	-4.68954e-016	5.2336e-016
-6.8804e-016	3.09327e-015	-4.87706e-016	-6.18743e-015	-4.02279e-015	-6.20869e-015	-1.91284e-014	-2.3534e-015	3.82743e-016	-3.49745e-016	4.85297e-015	6.94033e-015	6.83678e-015	2.99758e-015	-4.26552e-015	-1.12356e-014	-1.91548e-014	-1.10306e-014	-8.85845e-016	-1.14078e-015	7.10405e-016	-1.5692e-015	1.06195e-015	-3.01538e-016	4.1914e-016
-8.65686e-016	3.36158e-015	-6.04584e-016	-5.98058e-015	-3.96221e-015	-6.34889e-015	-1.93091e-014	-2.81513e-015	3.88683e-016	-2.82391e-016	4.68069e-015	6.88246e-015	6.5013e-015	3.17028e-015	-4.38207e-015	-1.08856e-014	-1.91557e-014	-1.10394e-014	-1.06633e-015	-1.49203e-015	1.01075e-015	-1.8865e-015	1.48066e-015	-1.26263e-016	3.12461e-016
-1.01981e-015	3.63973e-015	-7.13466e-016	-5.77285e-015	-3.92397e-015	-6.527e-015	-1.94951e-014	-3.25798e-015	3.90614e-016	-2.33246e-016	4.48431e-015	6.80286e-015	6.15429e-015	3.35174e-015	-4.54034e-015	-1.05235e-014	-1.91285e-014	-1.10614e-014	-1.27208e-015	-1.84e-015	1.3053e-015	-2.17962e-015	1.90997e-015	5.54842e-017	2.03048e-016
-1.15036e-015	3.92672e-015	-8.14895e-016	-5.5675e-015	-3.91013e-015	-6.74411e-015	-1.96869e-014	-3.68058e-015	3.87555e-016	-2.03877e-016	4.26449e-015	6.70155e-015	5.79947e-015	3.54093e-015	-4.74053e-015	-1.01546e-014	-1.90749e-014	-1.10982e-014	-1.50343e-015	-2.18162e-015	1.59146e-015	-2.44622e-015	2.34535e-015	2.42095e-016	9.09476e-017
-1.25756e-015	4.22059e-015	-9.0883e-016	-5.36783e-015	-3.92303e-015	-7.00103e-015	-1.98857e-014	-4.08105e-015	3.78828e-016	-1.96022e-016	4.0222e-015	6.57911e-015	5.44031e-015	3.73569e-015	-4.98173e-015	-9.78398e-015	-1.89963e-014	-1.11514e-014	-1.76126e-015	-2.51497e-015	1.8667e-015	-2.68476e-015	2.78236e-015	4.31899e-016	-2.44236e-017
-1.34144e-015	4.51949e-015	-9.9478e-016	-5.17655e-015	-3.96497e-015	-7.29764e-015	-2.0092e-014	-4.45748e-015	3.63739e-016	-2.11186e-016	3.75825e-015	6.4361e-015	5.07979e-015	3.93395e-015	-5.26275e-015	-9.41672e-015	-1.88944e-014	-1.12219e-014	-2.04579e-015	-2.83749e-015	2.12807e-015	-2.89415e-015	3.21739e-015	6.23231e-016	-1.43393e-016
-1.40317e-015	4.82108e-015	-1.07307e-015	-4.99611e-015	-4.03779e-015	-7.63403e-015	-2.03063e-014	-4.80931e-015	3.41617e-016	-2.50133e-016	3.47465e-015	6.27335e-015	4.72096e-015	4.13457e-015	-5.58165e-015	-9.05777e-015	-1.87711e-014	-1.13106e-014	-2.35614e-015	-3.14644e-015	2.37327e-015	-3.07322e-015	3.64643e-015	8.14353e-016	-2.65755e-016
-1.44373e-015	5.12268e-015	-1.14412e-015	-4.82937e-015	-4.14257e-015	-8.01012e-015	-2.05294e-014	-5.13585e-015	3.12304e-016	-3.14164e-016	3.17228e-015	6.09166e-015	4.3678e-015	4.33506e-015	-5.93655e-015	-8.71099e-015	-1.86289e-014	-1.14182e-014	-2.6914e-015	-3.43969e-015	2.59981e-015	-3.22119e-015	4.06539e-015	1.00262e-015	-3.91027e-016
-1.46506e-015	5.42231e-015	-1.20756e-015	-4.6791e-015	-4.28043e-015	-8.42449e-015	-2.07627e-014	-5.43734e-015	2.7586e-016	-4.04489e-016	2.85297e-015	5.8918e-015	4.02278e-015	4.53412e-015	-6.32472e-015	-8.38032e-015	-1.84706e-014	-1.15448e-014	-3.05035e-015	-3.71551e-015	2.80519e-015	-3.33676e-015	4.47094e-015	1.18662e-015	-5.19527e-016
-1.46861e-015	5.71842e-015	-1.26373e-015	-4.54778e-015	-4.45181e-015	-8.8765e-015	-2.10073e-014	-5.71486e-015	2.32527e-016	-5.21842e-016	2.51899e-015	5.6748e-015	3.68856e-015	4.73013e-015	-6.74344e-015	-8.06992e-015	-1.82983e-014	-1.16913e-014	-3.43144e-015	-3.97221e-015	2.98771e-015	-3.4198e-015	4.85954e-015	1.36454e-015	-6.50834e-016
-1.45535e-015	6.00924e-015	-1.31312e-015	-4.43783e-015	-4.65732e-015	-9.36562e-015	-2.12634e-014	-5.96833e-015	1.81947e-016	-6.65394e-016	2.1718e-015	5.44245e-015	3.36837e-015	4.92092e-015	-7.18868e-015	-7.78353e-015	-1.81153e-014	-1.18572e-014	-3.83296e-015	-4.20788e-015	3.1454e-015	-3.46942e-015	5.22774e-015	1.53452e-015	-7.84819e-016
-1.42642e-015	6.29273e-015	-1.35608e-015	-4.35077e-015	-4.89683e-015	-9.89016e-015	-2.15317e-014	-6.19855e-015	1.24319e-016	-8.35103e-016	1.81347e-015	5.1966e-015	3.06455e-015	5.10533e-015	-7.6565e-015	-7.52404e-015	-1.79247e-014	-1.20414e-014	-4.2527e-015	-4.42145e-015	3.27631e-015	-3.48574e-015	5.57252e-015	1.69383e-015	-9.2104e-016
-1.38408e-015	6.56641e-015	-1.39327e-015	-4.28813e-015	-5.16949e-015	-1.0448e-014	-2.18131e-014	-6.4068e-015	6.0709e-017	-1.03037e-015	1.44622e-015	4.93955e-015	2.77936e-015	5.28169e-015	-8.14369e-015	-7.29427e-015	-1.77296e-014	-1.22439e-014	-4.68775e-015	-4.61156e-015	3.37869e-015	-3.46996e-015	5.89147e-015	1.84126e-015	-1.05901e-015
-1.33058e-015	6.82887e-015	-1.42464e-015	-4.25159e-015	-5.47499e-015	-1.10371e-014	-2.2108e-014	-6.59456e-015	-8.37182e-018	-1.25031e-015	1.07285e-015	4.67316e-015	2.51604e-015	5.44835e-015	-8.64616e-015	-7.09659e-015	-1.7533e-014	-1.24637e-014	-5.13479e-015	-4.77792e-015	3.45174e-015	-3.42212e-015	6.1819e-015	1.97524e-015	-1.19848e-015
-1.26811e-015	7.0785e-015	-1.45012e-015	-4.24243e-015	-5.81238e-015	-1.16553e-014	-2.24171e-014	-6.76343e-015	-8.20567e-017	-1.49378e-015	6.95665e-016	4.39976e-015	2.27604e-015	5.60373e-015	-9.15967e-015	-6.93264e-015	-1.7338e-014	-1.26994e-014	-5.59165e-015	-4.91927e-015	3.49327e-015	-3.34245e-015	6.44221e-015	2.09409e-015	-1.33928e-015
-1.1985e-015	7.31383e-015	-1.47006e-015	-4.26089e-015	-6.17966e-015	-1.23e-014	-2.27415e-014	-6.91573e-015	-1.59543e-016	-1.75901e-015	3.17082e-016	4.12091e-015	2.06111e-015	5.74689e-015	-9.6797e-015	-6.80416e-015	-1.71476e-014	-1.29499e-014	-6.05467e-015	-5.03564e-015	3.50212e-015	-3.23194e-015	6.67094e-015	2.19587e-015	-1.48104e-015
-1.12347e-015	7.53364e-015	-1.48512e-015	-4.3076e-015	-6.57507e-015	-1.29687e-014	-2.30818e-014	-7.05319e-015	-2.39659e-016	-2.04392e-015	-6.0373e-017	3.83829e-015	1.87242e-015	5.8771e-015	-1.02019e-014	-6.71173e-015	-1.69646e-014	-1.32135e-014	-6.52002e-015	-5.12719e-015	3.47733e-015	-3.09146e-015	6.86659e-015	2.2792e-015	-1.62233e-015
-1.04457e-015	7.73647e-015	-1.49556e-015	-4.38305e-015	-6.99662e-015	-1.3659e-014	-2.34387e-014	-7.17818e-015	-3.21019e-016	-2.3463e-015	-4.33909e-016	3.55489e-015	1.71071e-015	5.99294e-015	-1.07224e-014	-6.65625e-015	-1.6792e-014	-1.3489e-014	-6.98383e-015	-5.19361e-015	3.41871e-015	-2.92291e-015	7.02847e-015	2.34328e-015	-1.76239e-015
-9.64253e-016	7.92117e-015	-1.50119e-015	-4.48719e-015	-7.44176e-015	-1.43678e-014	-2.38128e-014	-7.29276e-015	-4.0207e-016	-2.66423e-015	-8.01297e-016	3.27321e-015	1.5759e-015	6.09286e-015	-1.12368e-014	-6.6376e-015	-1.66328e-014	-1.3774e-014	-7.44274e-015	-5.23481e-015	3.32599e-015	-2.72748e-015	7.15634e-015	2.38709e-015	-1.90034e-015
-8.85038e-016	8.08684e-015	-1.50228e-015	-4.62004e-015	-7.90816e-015	-1.50919e-014	-2.42039e-014	-7.39946e-015	-4.814e-016	-2.99583e-015	-1.16006e-015	2.99559e-015	1.4682e-015	6.17649e-015	-1.17408e-014	-6.65536e-015	-1.64892e-014	-1.40666e-014	-7.89264e-015	-5.2511e-015	3.19896e-015	-2.50674e-015	7.24952e-015	2.40945e-015	-2.03519e-015
-8.0793e-016	8.23318e-015	-1.49855e-015	-4.78079e-015	-8.39347e-015	-1.58281e-014	-2.46122e-014	-7.50064e-015	-5.58214e-016	-3.33881e-015	-1.50782e-015	2.72478e-015	1.3873e-015	6.24293e-015	-1.22302e-014	-6.70874e-015	-1.63626e-014	-1.43649e-014	-8.32979e-015	-5.24299e-015	3.03787e-015	-2.2628e-015	7.30855e-015	2.41034e-015	-2.16496e-015
-7.34096e-016	8.36005e-015	-1.49035e-015	-4.96899e-015	-8.8944e-015	-1.65743e-014	-2.50384e-014	-7.59866e-015	-6.313e-016	-3.69023e-015	-1.84259e-015	2.46407e-015	1.33257e-015	6.29225e-015	-1.27015e-014	-6.79633e-015	-1.62559e-014	-1.46667e-014	-8.75017e-015	-5.21144e-015	2.84385e-015	-1.9975e-015	7.33438e-015	2.38898e-015	-2.28836e-015
-6.65373e-016	8.46715e-015	-1.47763e-015	-5.18374e-015	-9.40819e-015	-1.73262e-014	-2.54821e-014	-7.69615e-015	-6.98953e-016	-4.04774e-015	-2.16175e-015	2.21568e-015	1.30345e-015	6.32402e-015	-1.31509e-014	-6.9164e-015	-1.61704e-014	-1.49698e-014	-9.15029e-015	-5.15747e-015	2.61775e-015	-1.71248e-015	7.32774e-015	2.3452e-015	-2.4042e-015
-6.03123e-016	8.55435e-015	-1.46044e-015	-5.42422e-015	-9.93145e-015	-1.80804e-014	-2.59437e-014	-7.79558e-015	-7.60679e-016	-4.40882e-015	-2.46308e-015	1.98202e-015	1.29808e-015	6.33809e-015	-1.35754e-014	-7.06679e-015	-1.61073e-014	-1.52717e-014	-9.52602e-015	-5.08219e-015	2.36023e-015	-1.40928e-015	7.29007e-015	2.27949e-015	-2.5105e-015
-5.48107e-016	8.62181e-015	-1.43852e-015	-5.68895e-015	-1.04607e-014	-1.88342e-014	-2.64224e-014	-7.89901e-015	-8.15744e-016	-4.76982e-015	-2.74472e-015	1.76491e-015	1.31506e-015	6.33412e-015	-1.3972e-014	-7.24524e-015	-1.60684e-014	-1.55705e-014	-9.87399e-015	-4.98735e-015	2.07307e-015	-1.08973e-015	7.2234e-015	2.1922e-015	-2.60551e-015
-5.01395e-016	8.67051e-015	-1.41191e-015	-5.97612e-015	-1.0993e-014	-1.95851e-014	-2.6918e-014	-8.00923e-015	-8.63012e-016	-5.12747e-015	-3.00528e-015	1.56728e-015	1.35168e-015	6.31248e-015	-1.43385e-014	-7.44893e-015	-1.60536e-014	-1.58637e-014	-1.01915e-014	-4.87449e-015	1.75824e-015	-7.56284e-016	7.12958e-015	2.08326e-015	-2.68761e-015
-4.63774e-016	8.70098e-015	-1.38077e-015	-6.2842e-015	-1.15253e-014	-2.03303e-014	-2.74303e-014	-8.12826e-015	-9.01528e-016	-5.48006e-015	-3.24317e-015	1.39039e-015	1.40594e-015	6.27257e-015	-1.46729e-014	-7.67514e-015	-1.60634e-014	-1.61494e-014	-1.04756e-014	-4.74482e-015	1.41772e-015	-4.1064e-016	7.01075e-015	1.95382e-015	-2.75507e-015
-4.3574e-016	8.71375e-015	-1.34436e-015	-6.61101e-015	-1.20539e-014	-2.10665e-014	-2.79586e-014	-8.25797e-015	-9.29968e-016	-5.8251e-015	-3.45729e-015	1.2363e-015	1.47543e-015	6.21463e-015	-1.49736e-014	-7.92086e-015	-1.60977e-014	-1.64263e-014	-1.07236e-014	-4.59952e-015	1.05347e-015	-5.53992e-017	6.86947e-015	1.80484e-015	-2.8062e-015
-4.17375e-016	8.70952e-015	-1.30242e-015	-6.95519e-015	-1.25759e-014	-2.17911e-014	-2.85019e-014	-8.3999e-015	-9.481e-016	-6.16008e-015	-3.64712e-015	1.10716e-015	1.55723e-015	6.13938e-015	-1.52398e-014	-8.18286e-015	-1.61569e-014	-1.66926e-014	-1.09335e-014	-4.43942e-015	6.68389e-016	3.06926e-016	6.70847e-015	1.63766e-015	-2.83926e-015
-4.09035e-016	8.68946e-015	-1.2552e-015	-7.31498e-015	-1.30888e-014	-2.2502e-014	-2.90589e-014	-8.55508e-015	-9.55558e-016	-6.48324e-015	-3.81108e-015	1.00396e-015	1.64815e-015	6.04742e-015	-1.54708e-014	-8.45775e-015	-1.62405e-014	-1.69464e-014	-1.11031e-014	-4.26659e-015	2.65024e-016	6.74362e-016	6.53092e-015	1.45409e-015	-2.85227e-015
-4.1068e-016	8.65414e-015	-1.20255e-015	-7.68905e-015	-1.35904e-014	-2.31973e-014	-2.96286e-014	-8.72505e-015	-9.52728e-016	-6.79282e-015	-3.94857e-015	9.27741e-016	1.74431e-015	5.93864e-015	-1.56668e-014	-8.74216e-015	-1.6347e-014	-1.71862e-014	-1.12317e-014	-4.08275e-015	-1.54383e-016	1.0451e-015	6.33946e-015	1.25542e-015	-2.84341e-015
-4.222e-016	8.60481e-015	-1.14449e-015	-8.07568e-015	-1.40779e-014	-2.38761e-014	-3.02098e-014	-8.91091e-015	-9.39981e-016	-7.08663e-015	-4.05993e-015	8.79282e-016	1.8424e-015	5.81401e-015	-1.58278e-014	-9.03241e-015	-1.64756e-014	-1.74109e-014	-1.1319e-014	-3.88958e-015	-5.86521e-016	1.41707e-015	6.13678e-015	1.04325e-015	-2.81066e-015
-4.43106e-016	8.54328e-015	-1.08057e-015	-8.47303e-015	-1.45495e-014	-2.45365e-014	-3.0801e-014	-9.11356e-015	-9.17213e-016	-7.36237e-015	-4.14582e-015	8.59391e-016	1.93891e-015	5.67422e-015	-1.59552e-014	-9.32528e-015	-1.66238e-014	-1.76191e-014	-1.13646e-014	-3.68854e-015	-1.02813e-015	1.78778e-015	5.92594e-015	8.19259e-016	-2.75278e-015
-4.7188e-016	8.47183e-015	-1.01073e-015	-8.87899e-015	-1.50023e-014	-2.51775e-014	-3.14004e-014	-9.33455e-015	-8.85115e-016	-7.61938e-015	-4.20633e-015	8.68547e-016	2.03023e-015	5.52059e-015	-1.60498e-014	-9.61773e-015	-1.67901e-014	-1.78105e-014	-1.13687e-014	-3.48136e-015	-1.47662e-015	2.15598e-015	5.70972e-015	5.8598e-016	-2.66877e-015
-5.08159e-016	8.39158e-015	-9.34813e-016	-9.29196e-015	-1.54347e-014	-2.57981e-014	-3.20068e-014	-9.57388e-015	-8.44749e-016	-7.85667e-015	-4.24204e-015	9.06596e-016	2.11344e-015	5.35377e-015	-1.61127e-014	-9.90628e-015	-1.6972e-014	-1.79853e-014	-1.13325e-014	-3.26923e-015	-1.92901e-015	2.51921e-015	5.49138e-015	3.45741e-016	-2.55736e-015
-5.51098e-016	8.30474e-015	-8.53144e-016	-9.71024e-015	-1.5845e-014	-2.63974e-014	-3.26182e-014	-9.83189e-015	-7.97305e-016	-8.07339e-015	-4.25377e-015	9.73217e-016	2.18514e-015	5.17434e-015	-1.61462e-014	-1.01879e-014	-1.71676e-014	-1.81423e-014	-1.12574e-014	-3.0539e-015	-2.38197e-015	2.8754e-015	5.27422e-015	1.008e-016	-2.41718e-015
-5.99832e-016	8.2128e-015	-7.65742e-016	-1.01318e-014	-1.62324e-014	-2.69753e-014	-3.32324e-014	-1.01091e-014	-7.44566e-016	-8.2697e-015	-4.24295e-015	1.06775e-015	2.24117e-015	4.98326e-015	-1.61529e-014	-1.046e-014	-1.73742e-014	-1.82817e-014	-1.11449e-014	-2.8366e-015	-2.8317e-015	3.22246e-015	5.06131e-015	-1.46753e-016	-2.24734e-015
-6.53587e-016	8.11769e-015	-6.72605e-016	-1.05551e-014	-1.65955e-014	-2.75321e-014	-3.38475e-014	-1.04055e-014	-6.87726e-016	-8.44499e-015	-4.21131e-015	1.18968e-015	2.27822e-015	4.78128e-015	-1.6135e-014	-1.07203e-014	-1.7589e-014	-1.84036e-014	-1.09972e-014	-2.6187e-015	-3.27488e-015	3.55882e-015	4.85514e-015	-3.95085e-016	-2.04783e-015
-7.11542e-016	8.0205e-015	-5.74307e-016	-1.0979e-014	-1.69337e-014	-2.80678e-014	-3.44613e-014	-1.07205e-014	-6.28017e-016	-8.59957e-015	-4.16101e-015	1.33784e-015	2.29338e-015	4.56947e-015	-1.60957e-014	-1.0966e-014	-1.78091e-014	-1.85083e-014	-1.08172e-014	-2.40113e-015	-3.70824e-015	3.88291e-015	4.65861e-015	-6.42163e-016	-1.81856e-015
-7.72934e-016	7.92319e-015	-4.71166e-016	-1.14017e-014	-1.72468e-014	-2.85823e-014	-3.50714e-014	-1.10533e-014	-5.67601e-016	-8.73445e-015	-4.09395e-015	1.51113e-015	2.28364e-015	4.34883e-015	-1.60381e-014	-1.11949e-014	-1.80318e-014	-1.85967e-014	-1.06077e-014	-2.1848e-015	-4.12867e-015	4.1931e-015	4.47456e-015	-8.85273e-016	-1.55955e-015
-8.36104e-016	7.82695e-015	-3.63274e-016	-1.18218e-014	-1.75347e-014	-2.90763e-014	-3.56748e-014	-1.14039e-014	-5.08402e-016	-8.85021e-015	-4.01252e-015	1.70705e-015	2.24668e-015	4.12016e-015	-1.59657e-014	-1.14048e-014	-1.8254e-014	-1.867e-014	-1.03723e-014	-1.97095e-015	-4.53317e-015	4.4879e-015	4.30488e-015	-1.1224e-015	-1.27097e-015
-9.00372e-016	7.73301e-015	-2.51357e-016	-1.2238e-014	-1.77973e-014	-2.955e-014	-3.6269e-014	-1.17709e-014	-4.52806e-016	-8.94753e-015	-3.91907e-015	1.92306e-015	2.17976e-015	3.88481e-015	-1.58819e-014	-1.15941e-014	-1.84728e-014	-1.8729e-014	-1.01144e-014	-1.76039e-015	-4.91888e-015	4.76511e-015	4.15139e-015	-1.35126e-015	-9.53733e-016
-9.64703e-016	7.6431e-015	-1.35941e-016	-1.26485e-014	-1.80343e-014	-3.00049e-014	-3.68517e-014	-1.21529e-014	-4.02375e-016	-9.02744e-015	-3.81604e-015	2.1572e-015	2.08154e-015	3.64383e-015	-1.57904e-014	-1.17614e-014	-1.86858e-014	-1.87752e-014	-9.83907e-015	-1.55434e-015	-5.28337e-015	5.02282e-015	4.01616e-015	-1.56993e-015	-6.08546e-016
-1.02816e-015	7.55813e-015	-1.79224e-017	-1.3052e-014	-1.82466e-014	-3.04427e-014	-3.74205e-014	-1.25489e-014	-3.59362e-016	-9.09165e-015	-3.70622e-015	2.40747e-015	1.95038e-015	3.39795e-015	-1.56941e-014	-1.19063e-014	-1.88905e-014	-1.88097e-014	-9.55001e-015	-1.35338e-015	-5.62389e-015	5.25882e-015	3.90104e-015	-1.77674e-015	-2.37344e-016
-1.09006e-015	7.4786e-015	1.01762e-016	-1.34475e-014	-1.84347e-014	-3.08637e-014	-3.79729e-014	-1.29577e-014	-3.25661e-016	-9.14098e-015	-3.59223e-015	2.67079e-015	1.78581e-015	3.14812e-015	-1.55959e-014	-1.20279e-014	-1.90836e-014	-1.88343e-014	-9.25139e-015	-1.15774e-015	-5.9386e-015	5.47262e-015	3.80698e-015	-1.97006e-015	1.57589e-016
-1.14979e-015	7.4051e-015	2.22405e-016	-1.3834e-014	-1.85992e-014	-3.12687e-014	-3.85062e-014	-1.33785e-014	-3.03324e-016	-9.17752e-015	-3.47727e-015	2.94445e-015	1.58775e-015	2.89536e-015	-1.54996e-014	-1.21252e-014	-1.92629e-014	-1.88504e-014	-8.94775e-015	-9.68623e-016	-6.22531e-015	5.66272e-015	3.73456e-015	-2.14815e-015	5.74457e-016
-1.20653e-015	7.338e-015	3.42707e-016	-1.42107e-014	-1.87411e-014	-3.16587e-014	-3.9018e-014	-1.38104e-014	-2.94822e-016	-9.20324e-015	-3.36497e-015	3.2248e-015	1.3557e-015	2.64112e-015	-1.54077e-014	-1.21981e-014	-1.9426e-014	-1.88595e-014	-8.64307e-015	-7.85785e-016	-6.48204e-015	5.8275e-015	3.68457e-015	-2.3097e-015	1.01108e-015
-1.2597e-015	7.27802e-015	4.62061e-016	-1.45761e-014	-1.88616e-014	-3.20341e-014	-3.95059e-014	-1.4252e-014	-3.0228e-016	-9.21974e-015	-3.25804e-015	3.50785e-015	1.08941e-015	2.38584e-015	-1.53234e-014	-1.22464e-014	-1.95708e-014	-1.88635e-014	-8.3428e-015	-6.09555e-016	-6.70757e-015	5.96635e-015	3.65778e-015	-2.45424e-015	1.46449e-015
-1.3092e-015	7.22481e-015	5.79193e-016	-1.49287e-014	-1.89621e-014	-3.23958e-014	-3.99674e-014	-1.47017e-014	-3.27172e-016	-9.22954e-015	-3.15938e-015	3.79031e-015	7.90264e-016	2.12956e-015	-1.52494e-014	-1.22705e-014	-1.96953e-014	-1.88646e-014	-8.05089e-015	-4.39648e-016	-6.90081e-015	6.0782e-015	3.65425e-015	-2.58079e-015	1.93182e-015
-1.35491e-015	7.17895e-015	6.92997e-016	-1.52676e-014	-1.90439e-014	-3.27448e-014	-4.04003e-014	-1.51581e-014	-3.71252e-016	-9.23447e-015	-3.07206e-015	4.06868e-015	4.59466e-016	1.87316e-015	-1.51877e-014	-1.22708e-014	-1.97974e-014	-1.88644e-014	-7.77161e-015	-2.75846e-016	-7.06069e-015	6.16288e-015	3.67388e-015	-2.68852e-015	2.40993e-015
-1.39642e-015	7.14017e-015	8.02921e-016	-1.55921e-014	-1.91082e-014	-3.30821e-014	-4.08024e-014	-1.56192e-014	-4.36327e-016	-9.23695e-015	-2.9981e-015	4.33874e-015	9.83303e-017	1.6176e-015	-1.51406e-014	-1.22478e-014	-1.9876e-014	-1.88646e-014	-7.5087e-015	-1.18267e-016	-7.18621e-015	6.21927e-015	3.71565e-015	-2.77728e-015	2.89486e-015
-1.43373e-015	7.10825e-015	9.07889e-016	-1.59015e-014	-1.91562e-014	-3.34076e-014	-4.1172e-014	-1.6083e-014	-5.23703e-016	-9.23913e-015	-2.93985e-015	4.59735e-015	-2.91026e-016	1.36343e-015	-1.51096e-014	-1.22022e-014	-1.993e-014	-1.88669e-014	-7.26629e-015	3.29395e-017	-7.27733e-015	6.24708e-015	3.77881e-015	-2.847e-015	3.38355e-015
-1.46737e-015	7.08267e-015	1.00719e-015	-1.61946e-014	-1.91883e-014	-3.37218e-014	-4.15067e-014	-1.65482e-014	-6.34702e-016	-9.24258e-015	-2.89965e-015	4.84127e-015	-7.06294e-016	1.1111e-015	-1.50954e-014	-1.21352e-014	-1.99585e-014	-1.88723e-014	-7.04826e-015	1.77678e-016	-7.33429e-015	6.24564e-015	3.8624e-015	-2.89784e-015	3.87225e-015
-1.49779e-015	7.06294e-015	1.09977e-015	-1.64701e-014	-1.92067e-014	-3.40249e-014	-4.18048e-014	-1.70134e-014	-7.69937e-016	-9.24919e-015	-2.87957e-015	5.06746e-015	-1.14484e-015	8.61767e-016	-1.50983e-014	-1.2048e-014	-1.99613e-014	-1.88825e-014	-6.8582e-015	3.17012e-016	-7.35784e-015	6.21465e-015	3.96483e-015	-2.92969e-015	4.35668e-015
-1.52541e-015	7.04764e-015	1.18461e-015	-1.67268e-014	-1.92129e-014	-3.4316e-014	-4.20645e-014	-1.74773e-014	-9.29134e-016	-9.26021e-015	-2.88119e-015	5.27253e-015	-1.60343e-015	6.16255e-016	-1.51187e-014	-1.19411e-014	-1.99382e-014	-1.88985e-014	-6.69857e-015	4.50951e-016	-7.34879e-015	6.15455e-015	4.08439e-015	-2.94345e-015	4.83302e-015
-1.55091e-015	7.03591e-015	1.26129e-015	-1.69639e-014	-1.92073e-014	-3.45951e-014	-4.2285e-014	-1.79392e-014	-1.11267e-015	-9.27723e-015	-2.90623e-015	5.45262e-015	-2.07879e-015	3.74575e-016	-1.51566e-014	-1.18159e-014	-1.98896e-014	-1.89214e-014	-6.57105e-015	5.79851e-016	-7.30838e-015	6.06552e-015	4.21943e-015	-2.93981e-015	5.29736e-015
-1.57483e-015	7.02608e-015	1.32933e-015	-1.71802e-014	-1.91915e-014	-3.48609e-014	-4.24658e-014	-1.83978e-014	-1.32016e-015	-9.30154e-015	-2.95589e-015	5.60556e-015	-2.56773e-015	1.37421e-016	-1.52116e-014	-1.16736e-014	-1.98158e-014	-1.8952e-014	-6.47745e-015	7.04303e-016	-7.2386e-015	5.94758e-015	4.36847e-015	-2.91982e-015	5.74596e-015
-1.59806e-015	7.01681e-015	1.38809e-015	-1.73752e-014	-1.91665e-014	-3.51129e-014	-4.26054e-014	-1.88517e-014	-1.55144e-015	-9.33454e-015	-3.03085e-015	5.72875e-015	-3.06577e-015	-9.45028e-017	-1.52828e-014	-1.15149e-014	-1.9717e-014	-1.89909e-014	-6.41886e-015	8.24363e-016	-7.14091e-015	5.80191e-015	4.52904e-015	-2.8845e-015	6.17493e-015
-1.62088e-015	7.007e-015	1.43711e-015	-1.75489e-014	-1.91335e-014	-3.53498e-014	-4.27033e-014	-1.92989e-014	-1.80542e-015	-9.37737e-015	-3.13143e-015	5.81932e-015	-3.56872e-015	-3.19908e-016	-1.53687e-014	-1.13413e-014	-1.9594e-014	-1.90384e-014	-6.39681e-015	9.40441e-016	-7.01823e-015	5.62968e-015	4.69903e-015	-2.83502e-015	6.5812e-015
-1.64351e-015	6.99511e-015	1.4759e-015	-1.77e-014	-1.90938e-014	-3.55708e-014	-4.27595e-014	-1.97379e-014	-2.08071e-015	-9.43026e-015	-3.25835e-015	5.87474e-015	-4.07251e-015	-5.38109e-016	-1.54674e-014	-1.11544e-014	-1.94485e-014	-1.90948e-014	-6.41136e-015	1.05256e-015	-6.87286e-015	5.43141e-015	4.87632e-015	-2.77263e-015	6.96142e-015
-1.66733e-015	6.97952e-015	1.50425e-015	-1.7828e-014	-1.90485e-014	-3.57744e-014	-4.27743e-014	-2.01676e-014	-2.37616e-015	-9.49373e-015	-3.41193e-015	5.89352e-015	-4.57286e-015	-7.48493e-016	-1.55777e-014	-1.09556e-014	-1.92825e-014	-1.91602e-014	-6.46176e-015	1.16109e-015	-6.70694e-015	5.20866e-015	5.05833e-015	-2.69941e-015	7.31232e-015
-1.69349e-015	6.95864e-015	1.52124e-015	-1.79324e-014	-1.89984e-014	-3.59594e-014	-4.27486e-014	-2.05867e-014	-2.68974e-015	-9.56768e-015	-3.59157e-015	5.87398e-015	-5.06574e-015	-9.50935e-016	-1.56977e-014	-1.07463e-014	-1.90975e-014	-1.92346e-014	-6.54731e-015	1.26632e-015	-6.52369e-015	4.96307e-015	5.24215e-015	-2.6168e-015	7.63124e-015
-1.72239e-015	6.93071e-015	1.52689e-015	-1.80135e-014	-1.89448e-014	-3.61232e-014	-4.26832e-014	-2.09941e-014	-3.01921e-015	-9.6526e-015	-3.79659e-015	5.81447e-015	-5.54705e-015	-1.14486e-015	-1.58251e-014	-1.05281e-014	-1.8895e-014	-1.93182e-014	-6.66703e-015	1.36814e-015	-6.32636e-015	4.69714e-015	5.42547e-015	-2.52643e-015	7.91593e-015
-1.75499e-015	6.89391e-015	1.522e-015	-1.80706e-014	-1.88885e-014	-3.62636e-014	-4.25798e-014	-2.1389e-014	-3.36276e-015	-9.74806e-015	-4.02581e-015	5.71369e-015	-6.01262e-015	-1.33007e-015	-1.59579e-014	-1.03018e-014	-1.86774e-014	-1.94101e-014	-6.81915e-015	1.46652e-015	-6.11824e-015	4.41263e-015	5.60616e-015	-2.42988e-015	8.16437e-015
-1.7918e-015	6.84664e-015	1.50705e-015	-1.81038e-014	-1.88299e-014	-3.63785e-014	-4.24398e-014	-2.17706e-014	-3.71801e-015	-9.85365e-015	-4.2778e-015	5.57201e-015	-6.4586e-015	-1.50589e-015	-1.60934e-014	-1.00691e-014	-1.84469e-014	-1.95099e-014	-7.0011e-015	1.56149e-015	-5.90239e-015	4.11155e-015	5.78134e-015	-2.32909e-015	8.3753e-015
-1.83358e-015	6.78748e-015	1.4823e-015	-1.81129e-014	-1.87699e-014	-3.64661e-014	-4.22649e-014	-2.21375e-014	-4.08235e-015	-9.96905e-015	-4.55066e-015	5.38956e-015	-6.88161e-015	-1.6712e-015	-1.62287e-014	-9.83177e-015	-1.82063e-014	-1.96167e-014	-7.21017e-015	1.65336e-015	-5.6811e-015	3.79664e-015	5.94883e-015	-2.22606e-015	8.54736e-015
-1.88102e-015	6.71506e-015	1.44786e-015	-1.80981e-014	-1.87092e-014	-3.65245e-014	-4.20574e-014	-2.24886e-014	-4.45276e-015	-1.00933e-014	-4.84289e-015	5.16663e-015	-7.2777e-015	-1.8255e-015	-1.63609e-014	-9.59006e-015	-1.79578e-014	-1.97302e-014	-7.4435e-015	1.74168e-015	-5.4575e-015	3.47046e-015	6.10663e-015	-2.12181e-015	8.68029e-015
-1.93396e-015	6.62881e-015	1.40436e-015	-1.80597e-014	-1.86486e-014	-3.65518e-014	-4.18199e-014	-2.28234e-014	-4.82604e-015	-1.02251e-014	-5.15243e-015	4.90387e-015	-7.6437e-015	-1.96802e-015	-1.64881e-014	-9.34573e-015	-1.7704e-014	-1.98493e-014	-7.69768e-015	1.82658e-015	-5.23554e-015	3.13641e-015	6.25252e-015	-2.01771e-015	8.7739e-015
-1.99247e-015	6.52763e-015	1.35287e-015	-1.79985e-014	-1.85882e-014	-3.65462e-014	-4.15553e-014	-2.31398e-014	-5.19917e-015	-1.03641e-014	-5.4769e-015	4.60269e-015	-7.97667e-015	-2.09811e-015	-1.6607e-014	-9.10037e-015	-1.7448e-014	-1.99727e-014	-7.96852e-015	1.90799e-015	-5.01833e-015	2.7971e-015	6.38482e-015	-1.9152e-015	8.82864e-015
-2.05695e-015	6.41102e-015	1.2943e-015	-1.79149e-014	-1.85288e-014	-3.65063e-014	-4.12664e-014	-2.34377e-014	-5.56916e-015	-1.05092e-014	-5.81415e-015	4.26527e-015	-8.2742e-015	-2.21423e-015	-1.67152e-014	-8.85472e-015	-1.71918e-014	-2.00995e-014	-8.25286e-015	1.98487e-015	-4.80866e-015	2.45473e-015	6.5019e-015	-1.81582e-015	8.84551e-015
-2.12684e-015	6.27863e-015	1.22927e-015	-1.78096e-014	-1.84707e-014	-3.6431e-014	-4.09572e-014	-2.37165e-014	-5.93322e-015	-1.06592e-014	-6.16155e-015	3.89294e-015	-8.53406e-015	-2.31646e-015	-1.68108e-014	-8.61055e-015	-1.69381e-014	-2.0228e-014	-8.54672e-015	2.0569e-015	-4.60894e-015	2.11292e-015	6.60207e-015	-1.72069e-015	8.82585e-015
-2.20133e-015	6.12932e-015	1.15848e-015	-1.76834e-014	-1.84149e-014	-3.63191e-014	-4.06306e-014	-2.39748e-014	-6.2887e-015	-1.08124e-014	-6.51636e-015	3.48749e-015	-8.75439e-015	-2.40388e-015	-1.68917e-014	-8.36971e-015	-1.66901e-014	-2.03579e-014	-8.84531e-015	2.12348e-015	-4.42105e-015	1.77561e-015	6.6845e-015	-1.63058e-015	8.77153e-015
-2.27967e-015	5.96366e-015	1.08311e-015	-1.75378e-014	-1.83625e-014	-3.61702e-014	-4.02911e-014	-2.42114e-014	-6.6326e-015	-1.09677e-014	-6.87616e-015	3.05082e-015	-8.93364e-015	-2.47581e-015	-1.69567e-014	-8.13367e-015	-1.64504e-014	-2.04879e-014	-9.14402e-015	2.18422e-015	-4.24833e-015	1.44598e-015	6.74841e-015	-1.54621e-015	8.68509e-015
-2.36075e-015	5.78173e-015	1.00438e-015	-1.73745e-014	-1.83136e-014	-3.59832e-014	-3.99425e-014	-2.44266e-014	-6.9626e-015	-1.11235e-014	-7.23837e-015	2.58582e-015	-9.07133e-015	-2.53093e-015	-1.70041e-014	-7.90323e-015	-1.62219e-014	-2.06169e-014	-9.43863e-015	2.23819e-015	-4.09254e-015	1.12738e-015	6.7928e-015	-1.46844e-015	8.56878e-015
-2.44412e-015	5.58411e-015	9.23217e-016	-1.71945e-014	-1.8269e-014	-3.57582e-014	-3.95881e-014	-2.46197e-014	-7.27649e-015	-1.12785e-014	-7.60007e-015	2.09602e-015	-9.16698e-015	-2.56909e-015	-1.70332e-014	-7.6797e-015	-1.60067e-014	-2.07436e-014	-9.72563e-015	2.28437e-015	-3.95556e-015	8.22146e-016	6.81728e-015	-1.39764e-015	8.42551e-015
-2.52913e-015	5.37162e-015	8.40999e-016	-1.69998e-014	-1.8229e-014	-3.54962e-014	-3.92325e-014	-2.47896e-014	-7.5714e-015	-1.14306e-014	-7.95826e-015	1.58511e-015	-9.22049e-015	-2.5898e-015	-1.70431e-014	-7.46452e-015	-1.5807e-014	-2.08672e-014	-1.00006e-014	2.32243e-015	-3.83827e-015	5.32813e-016	6.82242e-015	-1.33384e-015	8.25906e-015
-2.61439e-015	5.14524e-015	7.58671e-016	-1.67915e-014	-1.81939e-014	-3.51974e-014	-3.88798e-014	-2.49359e-014	-7.84473e-015	-1.15776e-014	-8.31058e-015	1.05643e-015	-9.23228e-015	-2.59262e-015	-1.70333e-014	-7.25944e-015	-1.56247e-014	-2.09865e-014	-1.02602e-014	2.35159e-015	-3.74166e-015	2.62367e-016	6.80869e-015	-1.27702e-015	8.07285e-015
-2.69831e-015	4.90646e-015	6.76897e-016	-1.65711e-014	-1.81646e-014	-3.48624e-014	-3.85342e-014	-2.50584e-014	-8.0951e-015	-1.17191e-014	-8.65528e-015	5.13393e-016	-9.20293e-015	-2.5764e-015	-1.70039e-014	-7.06644e-015	-1.54618e-014	-2.11009e-014	-1.05006e-014	2.37189e-015	-3.66659e-015	1.40875e-017	6.77698e-015	-1.22733e-015	7.87039e-015
-2.77908e-015	4.65602e-015	5.9757e-016	-1.6341e-014	-1.81415e-014	-3.44929e-014	-3.82e-014	-2.51561e-014	-8.32054e-015	-1.18535e-014	-8.99039e-015	-4.02544e-017	-9.13433e-015	-2.54028e-015	-1.69553e-014	-6.88671e-015	-1.53205e-014	-2.12095e-014	-1.07183e-014	2.38285e-015	-3.61304e-015	-2.0886e-016	6.72831e-015	-1.18413e-015	7.65606e-015
-2.85541e-015	4.39612e-015	5.21771e-016	-1.61028e-014	-1.81252e-014	-3.40905e-014	-3.7881e-014	-2.52292e-014	-8.51983e-015	-1.19797e-014	-9.31384e-015	-6.00299e-016	-9.0277e-015	-2.48385e-015	-1.68883e-014	-6.72087e-015	-1.52024e-014	-2.13114e-014	-1.09107e-014	2.38324e-015	-3.58077e-015	-4.04683e-016	6.66351e-015	-1.14628e-015	7.4345e-015
-2.92557e-015	4.12909e-015	4.50526e-016	-1.58591e-014	-1.81156e-014	-3.36574e-014	-3.75809e-014	-2.52777e-014	-8.6921e-015	-1.20966e-014	-9.62349e-015	-1.16223e-015	-8.88446e-015	-2.40661e-015	-1.68039e-014	-6.57034e-015	-1.51087e-014	-2.14062e-014	-1.10749e-014	2.37235e-015	-3.56914e-015	-5.71152e-016	6.58389e-015	-1.11318e-015	7.21016e-015
-2.98743e-015	3.85686e-015	3.84714e-016	-1.56122e-014	-1.81136e-014	-3.31968e-014	-3.73032e-014	-2.53012e-014	-8.83637e-015	-1.22032e-014	-9.91767e-015	-1.72196e-015	-8.7072e-015	-2.30861e-015	-1.67037e-014	-6.43727e-015	-1.50402e-014	-2.14934e-014	-1.12086e-014	2.35006e-015	-3.57753e-015	-7.06146e-016	6.49109e-015	-1.08413e-015	6.9877e-015
-3.03926e-015	3.58264e-015	3.25562e-016	-1.5364e-014	-1.81198e-014	-3.27118e-014	-3.70512e-014	-2.52998e-014	-8.95194e-015	-1.22982e-014	-1.01951e-014	-2.27578e-015	-8.4983e-015	-2.18978e-015	-1.65895e-014	-6.32265e-015	-1.49982e-014	-2.15721e-014	-1.13109e-014	2.31627e-015	-3.60522e-015	-8.07486e-016	6.38737e-015	-1.05761e-015	6.77164e-015
-3.07904e-015	3.30872e-015	2.73655e-016	-1.51167e-014	-1.81339e-014	-3.22055e-014	-3.68286e-014	-2.52736e-014	-9.03877e-015	-1.23817e-014	-1.04547e-014	-2.81888e-015	-8.261e-015	-2.04941e-015	-1.64632e-014	-6.22831e-015	-1.49833e-014	-2.16424e-014	-1.13802e-014	2.2699e-015	-3.65025e-015	-8.73681e-016	6.27524e-015	-1.03223e-015	6.56635e-015
-3.10505e-015	3.03756e-015	2.29913e-016	-1.48725e-014	-1.81571e-014	-3.16816e-014	-3.66374e-014	-2.52229e-014	-9.09672e-015	-1.24525e-014	-1.06953e-014	-3.34766e-015	-7.99843e-015	-1.88786e-015	-1.63269e-014	-6.15518e-015	-1.49952e-014	-2.17042e-014	-1.1416e-014	2.21089e-015	-3.71014e-015	-9.03568e-016	6.15662e-015	-1.00661e-015	6.3766e-015
-3.11584e-015	2.77247e-015	1.94659e-016	-1.46341e-014	-1.81892e-014	-3.11452e-014	-3.64815e-014	-2.51483e-014	-9.12573e-015	-1.25098e-014	-1.09166e-014	-3.85889e-015	-7.71352e-015	-1.70506e-015	-1.61834e-014	-6.10464e-015	-1.50346e-014	-2.17571e-014	-1.1418e-014	2.13896e-015	-3.78245e-015	-8.95838e-016	6.03414e-015	-9.78939e-016	6.20652e-015
-3.10952e-015	2.51635e-015	1.68551e-016	-1.44037e-014	-1.82312e-014	-3.06003e-014	-3.63633e-014	-2.50504e-014	-9.12681e-015	-1.25538e-014	-1.11183e-014	-4.34836e-015	-7.40924e-015	-1.50123e-015	-1.60355e-014	-6.07767e-015	-1.5101e-014	-2.1801e-014	-1.1387e-014	2.05398e-015	-3.86423e-015	-8.50646e-016	5.91093e-015	-9.47611e-016	6.05959e-015
-3.08481e-015	2.27214e-015	1.52112e-016	-1.41836e-014	-1.82832e-014	-3.00517e-014	-3.62841e-014	-2.49296e-014	-9.10113e-015	-1.25844e-014	-1.13001e-014	-4.81231e-015	-7.08882e-015	-1.27673e-015	-1.5886e-014	-6.07486e-015	-1.51941e-014	-2.18365e-014	-1.13237e-014	1.95652e-015	-3.95296e-015	-7.673e-016	5.7897e-015	-9.10715e-016	5.93952e-015
-3.04066e-015	2.04291e-015	1.45155e-016	-1.39755e-014	-1.83462e-014	-2.95038e-014	-3.62457e-014	-2.47869e-014	-9.04943e-015	-1.26017e-014	-1.14617e-014	-5.24659e-015	-6.75627e-015	-1.03223e-015	-1.57378e-014	-6.09776e-015	-1.53131e-014	-2.18637e-014	-1.12285e-014	1.84729e-015	-4.04513e-015	-6.46176e-016	5.6732e-015	-8.66574e-016	5.84939e-015
-2.97557e-015	1.83096e-015	1.47806e-016	-1.3782e-014	-1.84202e-014	-2.89613e-014	-3.62491e-014	-2.46228e-014	-8.97316e-015	-1.2606e-014	-1.16035e-014	-5.64802e-015	-6.41472e-015	-7.68155e-016	-1.55935e-014	-6.14714e-015	-1.54566e-014	-2.18826e-014	-1.11033e-014	1.72676e-015	-4.13816e-015	-4.87689e-016	5.56486e-015	-8.13188e-016	5.79157e-015
-2.88918e-015	1.63948e-015	1.6069e-016	-1.36042e-014	-1.85059e-014	-2.84292e-014	-3.62939e-014	-2.4439e-014	-8.87384e-015	-1.25978e-014	-1.17255e-014	-6.01363e-015	-6.06804e-015	-4.85225e-016	-1.54563e-014	-6.22338e-015	-1.56243e-014	-2.18937e-014	-1.09503e-014	1.5962e-015	-4.22864e-015	-2.92517e-016	5.46749e-015	-7.48476e-016	5.76921e-015
-2.78077e-015	1.47146e-015	1.8347e-016	-1.3444e-014	-1.86032e-014	-2.79126e-014	-3.63805e-014	-2.42366e-014	-8.75346e-015	-1.2577e-014	-1.18285e-014	-6.34135e-015	-5.7197e-015	-1.84717e-016	-1.53293e-014	-6.32587e-015	-1.58142e-014	-2.18976e-014	-1.07721e-014	1.45627e-015	-4.31326e-015	-6.20987e-017	5.38369e-015	-6.71019e-016	5.78389e-015
-2.6496e-015	1.32919e-015	2.16462e-016	-1.33027e-014	-1.87119e-014	-2.74163e-014	-3.65086e-014	-2.40175e-014	-8.61343e-015	-1.25437e-014	-1.19128e-014	-6.62836e-015	-5.37247e-015	1.32618e-016	-1.52148e-014	-6.45462e-015	-1.6025e-014	-2.18948e-014	-1.05717e-014	1.30769e-015	-4.38795e-015	2.02528e-016	5.31645e-015	-5.78893e-016	5.83693e-015
-2.49559e-015	1.21507e-015	2.59597e-016	-1.31816e-014	-1.88324e-014	-2.69443e-014	-3.66774e-014	-2.37831e-014	-8.45533e-015	-1.24987e-014	-1.19794e-014	-6.87207e-015	-5.02901e-015	4.65378e-016	-1.51153e-014	-6.61022e-015	-1.62552e-014	-2.1886e-014	-1.03514e-014	1.1523e-015	-4.44915e-015	4.99537e-016	5.26858e-015	-4.70275e-016	5.92971e-015
-2.31889e-015	1.13132e-015	3.13185e-016	-1.30822e-014	-1.89642e-014	-2.65019e-014	-3.68857e-014	-2.35352e-014	-8.28113e-015	-1.24433e-014	-1.20288e-014	-7.07028e-015	-4.69228e-015	8.12719e-016	-1.50334e-014	-6.7926e-015	-1.65024e-014	-2.18713e-014	-1.01144e-014	9.91421e-016	-4.49425e-015	8.27306e-016	5.2424e-015	-3.43625e-016	6.06279e-015
-2.11942e-015	1.08002e-015	3.75844e-016	-1.30055e-014	-1.91075e-014	-2.60929e-014	-3.71315e-014	-2.32755e-014	-8.09323e-015	-1.23779e-014	-1.20625e-014	-7.22118e-015	-4.36495e-015	1.17261e-015	-1.49711e-014	-7.00081e-015	-1.67651e-014	-2.18513e-014	-9.86412e-015	8.26217e-016	-4.5197e-015	1.18413e-015	5.24081e-015	-1.97911e-016	6.23524e-015
-1.89806e-015	1.0625e-015	4.47432e-016	-1.29521e-014	-1.92618e-014	-2.57212e-014	-3.74123e-014	-2.30061e-014	-7.89385e-015	-1.23029e-014	-1.20809e-014	-7.3235e-015	-4.04952e-015	1.54362e-015	-1.49301e-014	-7.23365e-015	-1.7041e-014	-2.18259e-014	-9.60409e-015	6.58302e-016	-4.52333e-015	1.5683e-015	5.26575e-015	-3.17889e-017	6.44696e-015
-1.65571e-015	1.07962e-015	5.27741e-016	-1.29223e-014	-1.94263e-014	-2.53901e-014	-3.7726e-014	-2.27291e-014	-7.68487e-015	-1.22193e-014	-1.20845e-014	-7.37639e-015	-3.74795e-015	1.92339e-015	-1.49122e-014	-7.48998e-015	-1.73284e-014	-2.17953e-014	-9.33758e-015	4.90148e-016	-4.50247e-015	1.97657e-015	5.31878e-015	1.56292e-016	6.6971e-015
-1.39346e-015	1.13262e-015	6.16313e-016	-1.2917e-014	-1.96009e-014	-2.51029e-014	-3.80695e-014	-2.24462e-014	-7.46778e-015	-1.21275e-014	-1.20753e-014	-7.37909e-015	-3.46187e-015	2.31069e-015	-1.49184e-014	-7.76826e-015	-1.76245e-014	-2.17595e-014	-9.06733e-015	3.23568e-016	-4.45495e-015	2.40592e-015	5.40118e-015	3.66826e-016	6.98419e-015
-1.11319e-015	1.22267e-015	7.12569e-016	-1.2936e-014	-1.97851e-014	-2.48623e-014	-3.84395e-014	-2.21586e-014	-7.24408e-015	-1.20283e-014	-1.20541e-014	-7.33111e-015	-3.19283e-015	2.70334e-015	-1.49499e-014	-8.06696e-015	-1.79263e-014	-2.17191e-014	-8.79762e-015	1.60989e-016	-4.37841e-015	2.85443e-015	5.51416e-015	6.00242e-016	7.30648e-015
-8.16852e-016	1.34958e-015	8.15686e-016	-1.29794e-014	-1.99777e-014	-2.46702e-014	-3.88323e-014	-2.18688e-014	-7.01583e-015	-1.19225e-014	-1.2021e-014	-7.23243e-015	-2.94169e-015	3.09946e-015	-1.50072e-014	-8.38455e-015	-1.8231e-014	-2.16746e-014	-8.5308e-015	4.67243e-018	-4.27141e-015	3.31962e-015	5.65933e-015	8.56852e-016	7.66123e-015
-5.06163e-016	1.51325e-015	9.25268e-016	-1.30473e-014	-2.01782e-014	-2.45283e-014	-3.92437e-014	-2.15782e-014	-6.78401e-015	-1.18103e-014	-1.19769e-014	-7.08402e-015	-2.70927e-015	3.49678e-015	-1.50899e-014	-8.71856e-015	-1.85363e-014	-2.16259e-014	-8.26857e-015	-1.42513e-016	-4.132e-015	3.79919e-015	5.83686e-015	1.13654e-015	8.04571e-015
-1.83123e-016	1.71283e-015	1.04079e-015	-1.31389e-014	-2.0386e-014	-2.44373e-014	-3.96697e-014	-2.12883e-014	-6.55013e-015	-1.16927e-014	-1.19224e-014	-6.88657e-015	-2.49604e-015	3.89296e-015	-1.51975e-014	-9.06586e-015	-1.88401e-014	-2.15728e-014	-8.01429e-015	-2.78362e-016	-3.95896e-015	4.29058e-015	6.04697e-015	1.43931e-015	8.45735e-015
1.49904e-016	1.94779e-015	1.16147e-015	-1.32532e-014	-2.06003e-014	-2.43976e-014	-4.01058e-014	-2.10011e-014	-6.31538e-015	-1.15696e-014	-1.18582e-014	-6.64164e-015	-2.30265e-015	4.28634e-015	-1.53291e-014	-9.42441e-015	-1.91402e-014	-2.15155e-014	-7.77007e-015	-4.0133e-016	-3.7523e-015	4.79118e-015	6.28932e-015	1.76478e-015	8.89274e-015
4.90361e-016	2.21633e-015	1.287e-015	-1.33893e-014	-2.08198e-014	-2.44092e-014	-4.05477e-014	-2.07183e-014	-6.08074e-015	-1.14417e-014	-1.1785e-014	-6.3505e-015	-2.129e-015	4.67475e-015	-1.54835e-014	-9.79184e-015	-1.94337e-014	-2.14534e-014	-7.53764e-015	-5.0928e-016	-3.51209e-015	5.29855e-015	6.56347e-015	2.11217e-015	9.34808e-015
8.34989e-016	2.51707e-015	1.41655e-015	-1.35465e-014	-2.10437e-014	-2.44715e-014	-4.09906e-014	-2.04414e-014	-5.84709e-015	-1.13092e-014	-1.17027e-014	-6.01528e-015	-1.9744e-015	5.05579e-015	-1.56591e-014	-1.01647e-014	-1.97184e-014	-2.13862e-014	-7.31891e-015	-5.99853e-016	-3.2386e-015	5.81056e-015	6.86801e-015	2.48083e-015	9.81972e-015
1.18185e-015	2.84777e-015	1.54949e-015	-1.37237e-014	-2.1271e-014	-2.45828e-014	-4.14296e-014	-2.01718e-014	-5.61518e-015	-1.11722e-014	-1.16118e-014	-5.63846e-015	-1.83763e-015	5.42753e-015	-1.5854e-014	-1.05394e-014	-1.99922e-014	-2.13133e-014	-7.11484e-015	-6.70802e-016	-2.93269e-015	6.32505e-015	7.20158e-015	2.86934e-015	1.03035e-014
1.52808e-015	3.20633e-015	1.68539e-015	-1.39191e-014	-2.15006e-014	-2.47412e-014	-4.18605e-014	-1.99111e-014	-5.38557e-015	-1.10308e-014	-1.15121e-014	-5.22218e-015	-1.71748e-015	5.78779e-015	-1.60656e-014	-1.0913e-014	-2.02528e-014	-2.12346e-014	-6.92633e-015	-7.19256e-016	-2.59563e-015	6.83995e-015	7.5628e-015	3.27659e-015	1.07965e-014
1.87109e-015	3.58987e-015	1.82375e-015	-1.41313e-014	-2.17307e-014	-2.49445e-014	-4.22786e-014	-1.96597e-014	-5.15817e-015	-1.08856e-014	-1.14037e-014	-4.76843e-015	-1.61313e-015	6.13485e-015	-1.6291e-014	-1.12821e-014	-2.04985e-014	-2.11498e-014	-6.75356e-015	-7.43068e-016	-2.22959e-015	7.35342e-015	7.94959e-015	3.70147e-015	1.12948e-014
2.20808e-015	3.99535e-015	1.96393e-015	-1.43587e-014	-2.19603e-014	-2.51903e-014	-4.26801e-014	-1.94191e-014	-4.93392e-015	-1.07362e-014	-1.12869e-014	-4.28078e-015	-1.52285e-015	6.46744e-015	-1.65272e-014	-1.16433e-014	-2.07273e-014	-2.10586e-014	-6.59641e-015	-7.39973e-016	-1.83629e-015	7.86363e-015	8.35927e-015	4.14197e-015	1.17942e-014
2.53651e-015	4.41956e-015	2.10569e-015	-1.45995e-014	-2.21886e-014	-2.54745e-014	-4.30601e-014	-1.919e-014	-4.71265e-015	-1.05825e-014	-1.11615e-014	-3.76259e-015	-1.44482e-015	6.78324e-015	-1.67702e-014	-1.19931e-014	-2.09375e-014	-2.09599e-014	-6.45415e-015	-7.08469e-016	-1.41732e-015	8.36824e-015	8.78942e-015	4.59676e-015	1.22905e-014
2.85354e-015	4.85968e-015	2.24907e-015	-1.4852e-014	-2.24141e-014	-2.57933e-014	-4.3414e-014	-1.89728e-014	-4.4942e-015	-1.0424e-014	-1.10274e-014	-3.21766e-015	-1.37673e-015	7.08106e-015	-1.7017e-014	-1.23291e-014	-2.11277e-014	-2.08536e-014	-6.32588e-015	-6.46894e-016	-9.75416e-016	8.86607e-015	9.23749e-015	5.06361e-015	1.27803e-014
3.15674e-015	5.31197e-015	2.39406e-015	-1.51144e-014	-2.26356e-014	-2.61428e-014	-4.37385e-014	-1.87676e-014	-4.279e-015	-1.026e-014	-1.08839e-014	-2.65024e-015	-1.31725e-015	7.35985e-015	-1.72644e-014	-1.26479e-014	-2.12963e-014	-2.07389e-014	-6.21034e-015	-5.54268e-016	-5.13718e-016	9.35668e-015	9.69993e-015	5.54063e-015	1.32599e-014
3.44384e-015	5.77281e-015	2.53999e-015	-1.53844e-014	-2.2852e-014	-2.65192e-014	-4.40295e-014	-1.85747e-014	-4.06635e-015	-1.00904e-014	-1.07308e-014	-2.06348e-015	-1.26431e-015	7.61815e-015	-1.75092e-014	-1.29461e-014	-2.14424e-014	-2.06146e-014	-6.10573e-015	-4.29262e-016	-3.56347e-017	9.83905e-015	1.01735e-014	6.02583e-015	1.37263e-014
3.713e-015	6.23772e-015	2.68684e-015	-1.56601e-014	-2.3062e-014	-2.69182e-014	-4.4284e-014	-1.83947e-014	-3.85629e-015	-9.91432e-015	-1.05669e-014	-1.46152e-015	-1.21514e-015	7.85511e-015	-1.77477e-014	-1.32212e-014	-2.15653e-014	-2.0481e-014	-6.00979e-015	-2.71569e-016	4.55694e-016	1.03125e-014	1.06545e-014	6.51653e-015	1.41768e-014
3.96215e-015	6.70292e-015	2.83437e-015	-1.59399e-014	-2.32647e-014	-2.73341e-014	-4.44993e-014	-1.82269e-014	-3.64819e-015	-9.73102e-015	-1.03916e-014	-8.47892e-016	-1.16792e-015	8.06994e-015	-1.79756e-014	-1.34705e-014	-2.16643e-014	-2.03371e-014	-5.92015e-015	-8.10345e-017	9.56648e-016	1.0776e-014	1.11397e-014	7.01049e-015	1.46084e-014
4.18978e-015	7.16512e-015	2.98241e-015	-1.62213e-014	-2.34588e-014	-2.77619e-014	-4.46727e-014	-1.80702e-014	-3.44143e-015	-9.54006e-015	-1.02046e-014	-2.26663e-016	-1.12096e-015	8.26225e-015	-1.81898e-014	-1.36916e-014	-2.17387e-014	-2.01821e-014	-5.83398e-015	1.4282e-016	1.46336e-015	1.12289e-014	1.16259e-014	7.50493e-015	1.50186e-014
4.39495e-015	7.62034e-015	3.13026e-015	-1.65026e-014	-2.36432e-014	-2.8196e-014	-4.48024e-014	-1.79242e-014	-3.23545e-015	-9.34048e-015	-1.00051e-014	3.97754e-016	-1.07265e-015	8.43186e-015	-1.83865e-014	-1.38824e-014	-2.17878e-014	-2.00149e-014	-5.74786e-015	4.0028e-016	1.97255e-015	1.16724e-014	1.21094e-014	7.99787e-015	1.54055e-014
4.57658e-015	8.06509e-015	3.2782e-015	-1.6782e-014	-2.38166e-014	-2.86315e-014	-4.48867e-014	-1.77883e-014	-3.03008e-015	-9.13267e-015	-9.79251e-015	1.02154e-015	-1.02048e-015	8.57913e-015	-1.85624e-014	-1.40413e-014	-2.18119e-014	-1.98351e-014	-5.65843e-015	6.912e-016	2.4805e-015	1.21058e-014	1.25869e-014	8.48764e-015	1.57672e-014
4.73428e-015	8.49558e-015	3.42675e-015	-1.70578e-014	-2.39785e-014	-2.90637e-014	-4.49237e-014	-1.76612e-014	-2.82477e-015	-8.91556e-015	-9.56622e-015	1.64125e-015	-9.62811e-016	8.7045e-015	-1.87146e-014	-1.41666e-014	-2.18105e-014	-1.96424e-014	-5.56249e-015	1.01422e-015	2.98337e-015	1.25291e-014	1.30552e-014	8.97169e-015	1.61027e-014
4.86782e-015	8.90865e-015	3.5759e-015	-1.73275e-014	-2.41273e-014	-2.94876e-014	-4.49126e-014	-1.75422e-014	-2.61921e-015	-8.68795e-015	-9.32633e-015	2.253e-015	-8.97824e-016	8.8088e-015	-1.88395e-014	-1.42574e-014	-2.1784e-014	-1.94364e-014	-5.45656e-015	1.36873e-015	3.47783e-015	1.29429e-014	1.35114e-014	9.4481e-015	1.64108e-014
4.97613e-015	9.30065e-015	3.72524e-015	-1.75891e-014	-2.42619e-014	-2.98981e-014	-4.48526e-014	-1.74299e-014	-2.41303e-015	-8.44945e-015	-9.07225e-015	2.85288e-015	-8.23586e-016	8.89265e-015	-1.89348e-014	-1.4313e-014	-2.17329e-014	-1.92165e-014	-5.33711e-015	1.75332e-015	3.96111e-015	1.33471e-014	1.39514e-014	9.91468e-015	1.66918e-014
5.05992e-015	9.6691e-015	3.87461e-015	-1.78402e-014	-2.43817e-014	-3.02906e-014	-4.47444e-014	-1.7322e-014	-2.20557e-015	-8.20013e-015	-8.80369e-015	3.43762e-015	-7.39405e-016	8.95637e-015	-1.89982e-014	-1.43332e-014	-2.16579e-014	-1.89825e-014	-5.20142e-015	2.1662e-015	4.43052e-015	1.37423e-014	1.43733e-014	1.03693e-014	1.6945e-014
5.12e-015	1.00118e-014	4.02415e-015	-1.80794e-014	-2.44855e-014	-3.06608e-014	-4.45881e-014	-1.72171e-014	-1.9968e-015	-7.93898e-015	-8.52023e-015	4.00365e-015	-6.44204e-016	9.00172e-015	-1.90276e-014	-1.43177e-014	-2.15601e-014	-1.87342e-014	-5.04645e-015	2.60583e-015	4.88277e-015	1.41292e-014	1.47746e-014	1.081e-014	1.71699e-014
5.15709e-015	1.03263e-014	4.17334e-015	-1.83047e-014	-2.45726e-014	-3.10046e-014	-4.43845e-014	-1.7114e-014	-1.78727e-015	-7.66593e-015	-8.22156e-015	4.54806e-015	-5.36681e-016	9.03019e-015	-1.90212e-014	-1.42671e-014	-2.14396e-014	-1.84714e-014	-4.86956e-015	3.06994e-015	5.31544e-015	1.4508e-014	1.51526e-014	1.12354e-014	1.73672e-014
5.17271e-015	1.06105e-014	4.32231e-015	-1.85144e-014	-2.46423e-014	-3.1318e-014	-4.41348e-014	-1.70103e-014	-1.57661e-015	-7.38057e-015	-7.908e-015	5.06793e-015	-4.15526e-016	9.04332e-015	-1.89776e-014	-1.41816e-014	-2.12973e-014	-1.81939e-014	-4.66794e-015	3.5567e-015	5.72635e-015	1.48789e-014	1.55051e-014	1.16441e-014	1.75377e-014
5.16881e-015	1.08627e-014	4.47178e-015	-1.87069e-014	-2.46945e-014	-3.15981e-014	-4.38399e-014	-1.69038e-014	-1.36424e-015	-7.08295e-015	-7.58023e-015	5.56034e-015	-2.80132e-016	9.04346e-015	-1.88965e-014	-1.40621e-014	-2.11346e-014	-1.79016e-014	-4.43905e-015	4.06322e-015	6.11413e-015	1.52424e-014	1.58303e-014	1.2035e-014	1.76825e-014
5.14664e-015	1.10812e-014	4.62123e-015	-1.88811e-014	-2.47286e-014	-3.18421e-014	-4.35019e-014	-1.67939e-014	-1.1509e-015	-6.7731e-015	-7.23835e-015	6.0229e-015	-1.3039e-016	9.03266e-015	-1.87773e-014	-1.391e-014	-2.09526e-014	-1.7595e-014	-4.18078e-015	4.58687e-015	6.47705e-015	1.55994e-014	1.61273e-014	1.24074e-014	1.78027e-014
5.10804e-015	1.12654e-014	4.7703e-015	-1.90351e-014	-2.47446e-014	-3.20476e-014	-4.3124e-014	-1.66788e-014	-9.36379e-016	-6.45175e-015	-6.88267e-015	6.45327e-015	3.34827e-017	9.01276e-015	-1.86209e-014	-1.3727e-014	-2.07528e-014	-1.72745e-014	-3.89192e-015	5.12444e-015	6.81514e-015	1.59496e-014	1.63952e-014	1.27606e-014	1.79006e-014
5.0561e-015	1.14148e-014	4.9188e-015	-1.91673e-014	-2.47417e-014	-3.22129e-014	-4.27088e-014	-1.6557e-014	-7.21431e-016	-6.11752e-015	-6.51376e-015	6.85043e-015	2.11812e-016	8.98615e-015	-1.84277e-014	-1.35148e-014	-2.05363e-014	-1.69404e-014	-3.57136e-015	5.67298e-015	7.12758e-015	1.62929e-014	1.66336e-014	1.3094e-014	1.79783e-014
4.99308e-015	1.15296e-014	5.06655e-015	-1.92769e-014	-2.47194e-014	-3.23364e-014	-4.22583e-014	-1.64266e-014	-5.06494e-016	-5.77071e-015	-6.13292e-015	7.21339e-015	4.04728e-016	8.95463e-015	-1.81987e-014	-1.3276e-014	-2.03043e-014	-1.65932e-014	-3.21827e-015	6.2301e-015	7.41332e-015	1.66289e-014	1.68421e-014	1.34072e-014	1.80371e-014
4.9218e-015	1.161e-014	5.21379e-015	-1.93624e-014	-2.46779e-014	-3.24166e-014	-4.17754e-014	-1.62863e-014	-2.92199e-016	-5.41235e-015	-5.74102e-015	7.54149e-015	6.1138e-016	8.92106e-015	-1.79353e-014	-1.30131e-014	-2.00581e-014	-1.62333e-014	-2.83258e-015	6.79222e-015	7.6726e-015	1.69579e-014	1.70209e-014	1.36995e-014	1.8079e-014
4.84442e-015	1.16568e-014	5.3602e-015	-1.94229e-014	-2.46169e-014	-3.24531e-014	-4.12634e-014	-1.6134e-014	-7.84103e-017	-5.04277e-015	-5.33873e-015	7.83448e-015	8.30424e-016	8.88803e-015	-1.7639e-014	-1.27287e-014	-1.97992e-014	-1.58608e-014	-2.41424e-015	7.35599e-015	7.90584e-015	1.72799e-014	1.71704e-014	1.39707e-014	1.81055e-014
4.76355e-015	1.16712e-014	5.50505e-015	-1.94574e-014	-2.45363e-014	-3.24456e-014	-4.07256e-014	-1.59687e-014	1.33763e-016	-4.66262e-015	-4.92781e-015	8.09332e-015	1.06095e-015	8.85748e-015	-1.73115e-014	-1.24258e-014	-1.95287e-014	-1.54764e-014	-1.9644e-015	7.91776e-015	8.11422e-015	1.75946e-014	1.72919e-014	1.42211e-014	1.81188e-014
4.68225e-015	1.16541e-014	5.6484e-015	-1.94649e-014	-2.44365e-014	-3.23945e-014	-4.01646e-014	-1.57897e-014	3.43375e-016	-4.27327e-015	-4.50981e-015	8.31749e-015	1.30184e-015	8.83203e-015	-1.69555e-014	-1.21073e-014	-1.92472e-014	-1.5081e-014	-1.48387e-015	8.47413e-015	8.29876e-015	1.79016e-014	1.73868e-014	1.44513e-014	1.8121e-014
4.60365e-015	1.1607e-014	5.78961e-015	-1.94445e-014	-2.43174e-014	-3.23001e-014	-3.95841e-014	-1.55964e-014	5.49609e-016	-3.87511e-015	-4.08571e-015	8.50811e-015	1.55201e-015	8.81425e-015	-1.65746e-014	-1.17761e-014	-1.89566e-014	-1.4676e-014	-9.74318e-016	9.02198e-015	8.4616e-015	1.82e-014	1.74563e-014	1.46616e-014	1.81144e-014
4.52979e-015	1.15321e-014	5.92814e-015	-1.93958e-014	-2.41789e-014	-3.21633e-014	-3.89872e-014	-1.53878e-014	7.51755e-016	-3.47e-015	-3.65683e-015	8.66578e-015	1.81092e-015	8.80633e-015	-1.61718e-014	-1.14358e-014	-1.86578e-014	-1.42622e-014	-4.37992e-016	9.55782e-015	8.60412e-015	1.84887e-014	1.75015e-014	1.4853e-014	1.81012e-014
4.46321e-015	1.14317e-014	6.0634e-015	-1.93186e-014	-2.40208e-014	-3.19857e-014	-3.83772e-014	-1.51627e-014	9.49695e-016	-3.05842e-015	-3.22485e-015	8.79188e-015	2.07686e-015	8.80974e-015	-1.575e-014	-1.10891e-014	-1.83521e-014	-1.38407e-014	1.22128e-016	1.00781e-014	8.72862e-015	1.8768e-014	1.75247e-014	1.50261e-014	1.80835e-014
4.40625e-015	1.13088e-014	6.19504e-015	-1.92127e-014	-2.38444e-014	-3.17689e-014	-3.77573e-014	-1.49213e-014	1.14263e-015	-2.64157e-015	-2.79167e-015	8.88846e-015	2.34795e-015	8.82644e-015	-1.53127e-014	-1.07393e-014	-1.80398e-014	-1.34122e-014	7.02762e-016	1.058e-014	8.83705e-015	1.90372e-014	1.75282e-014	1.51817e-014	1.80631e-014
4.36156e-015	1.11661e-014	6.32266e-015	-1.90781e-014	-2.36502e-014	-3.15145e-014	-3.71304e-014	-1.46636e-014	1.33026e-015	-2.22095e-015	-2.35865e-015	8.95806e-015	2.62178e-015	8.85791e-015	-1.48641e-014	-1.03886e-014	-1.77215e-014	-1.29784e-014	1.3004e-015	1.10612e-014	8.93253e-015	1.9295e-014	1.75138e-014	1.53206e-014	1.80414e-014
4.33096e-015	1.10062e-014	6.44562e-015	-1.89149e-014	-2.34384e-014	-3.12244e-014	-3.64986e-014	-1.43902e-014	1.51234e-015	-1.79802e-015	-1.9272e-015	9.00382e-015	2.89661e-015	8.90611e-015	-1.44078e-014	-1.00398e-014	-1.73984e-014	-1.25404e-014	1.91164e-015	1.15189e-014	9.01785e-015	1.95407e-014	1.74843e-014	1.5444e-014	1.80203e-014
4.31622e-015	1.0832e-014	6.56351e-015	-1.8723e-014	-2.32095e-014	-3.09008e-014	-3.58644e-014	-1.41012e-014	1.68835e-015	-1.37369e-015	-1.49926e-015	9.02852e-015	3.17083e-015	8.97207e-015	-1.39476e-014	-9.69553e-015	-1.70706e-014	-1.20991e-014	2.5326e-015	1.19498e-014	9.09545e-015	1.9773e-014	1.74424e-014	1.55526e-014	1.80011e-014
4.3192e-015	1.06474e-014	6.67592e-015	-1.85026e-014	-2.29642e-014	-3.05454e-014	-3.52306e-014	-1.3797e-014	1.85814e-015	-9.49422e-016	-1.07669e-015	9.03577e-015	3.44268e-015	9.05686e-015	-1.34879e-014	-9.35828e-015	-1.67385e-014	-1.16559e-014	3.15855e-015	1.23524e-014	9.16831e-015	1.99909e-014	1.73905e-014	1.56479e-014	1.79847e-014
4.34095e-015	1.04555e-014	6.78186e-015	-1.82539e-014	-2.27029e-014	-3.01609e-014	-3.45998e-014	-1.34783e-014	2.02153e-015	-5.27096e-016	-6.60801e-016	9.02878e-015	3.71026e-015	9.1608e-015	-1.30318e-014	-9.03025e-015	-1.64026e-014	-1.12119e-014	3.78497e-015	1.27249e-014	9.23876e-015	2.01936e-014	1.73316e-014	1.57307e-014	1.79717e-014
4.38265e-015	1.02588e-014	6.88087e-015	-1.79773e-014	-2.24264e-014	-2.97494e-014	-3.39736e-014	-1.31462e-014	2.17794e-015	-1.0827e-016	-2.53472e-016	9.01116e-015	3.97219e-015	9.28424e-015	-1.25828e-014	-8.71304e-015	-1.60632e-014	-1.07682e-014	4.40755e-015	1.30651e-014	9.30974e-015	2.03796e-014	1.72683e-014	1.58019e-014	1.79629e-014
4.44484e-015	1.00604e-014	6.97206e-015	-1.76736e-014	-2.21344e-014	-2.93139e-014	-3.33535e-014	-1.2801e-014	2.32789e-015	3.05872e-016	1.43789e-016	8.98679e-015	4.2263e-015	9.42738e-015	-1.21443e-014	-8.40863e-015	-1.57201e-014	-1.03258e-014	5.02204e-015	1.33713e-014	9.38419e-015	2.0548e-014	1.72024e-014	1.58633e-014	1.79587e-014
4.52736e-015	9.86344e-015	7.05445e-015	-1.73437e-014	-2.18281e-014	-2.88567e-014	-3.2741e-014	-1.2444e-014	2.4712e-015	7.14056e-016	5.29047e-016	8.959e-015	4.47094e-015	9.58961e-015	-1.17194e-014	-8.11855e-015	-1.53731e-014	-9.8862e-015	5.62411e-015	1.36423e-014	9.46386e-015	2.06976e-014	1.7136e-014	1.59158e-014	1.79593e-014
4.63085e-015	9.67093e-015	7.12803e-015	-1.69885e-014	-2.15084e-014	-2.83793e-014	-3.21364e-014	-1.20766e-014	2.60837e-015	1.11531e-015	9.01094e-016	8.93149e-015	4.7045e-015	9.77021e-015	-1.13118e-014	-7.84341e-015	-1.50222e-014	-9.45024e-015	6.20916e-015	1.3878e-014	9.55109e-015	2.08268e-014	1.7071e-014	1.59605e-014	1.79647e-014
4.75519e-015	9.48575e-015	7.192e-015	-1.6609e-014	-2.11766e-014	-2.78837e-014	-3.15403e-014	-1.17006e-014	2.73979e-015	1.5077e-015	1.25854e-015	8.90852e-015	4.92548e-015	9.96843e-015	-1.09245e-014	-7.58412e-015	-1.46677e-014	-9.01873e-015	6.77338e-015	1.40776e-014	9.64843e-015	2.09342e-014	1.70092e-014	1.59982e-014	1.79752e-014
4.89963e-015	9.31025e-015	7.24564e-015	-1.62072e-014	-2.08334e-014	-2.7372e-014	-3.09538e-014	-1.13178e-014	2.86574e-015	1.89022e-015	1.59958e-015	8.89321e-015	5.13187e-015	1.01832e-014	-1.05597e-014	-7.34134e-015	-1.43092e-014	-8.59316e-015	7.31271e-015	1.42405e-014	9.75722e-015	2.1019e-014	1.6953e-014	1.60298e-014	1.79903e-014
5.06311e-015	9.14701e-015	7.28867e-015	-1.57841e-014	-2.04797e-014	-2.68464e-014	-3.03774e-014	-1.09297e-014	2.98685e-015	2.26176e-015	1.92331e-015	8.88949e-015	5.32346e-015	1.04128e-014	-1.02193e-014	-7.11465e-015	-1.39468e-014	-8.17476e-015	7.82329e-015	1.43665e-014	9.87894e-015	2.10808e-014	1.69032e-014	1.60562e-014	1.80097e-014
5.24443e-015	8.99814e-015	7.32012e-015	-1.53411e-014	-2.01163e-014	-2.63087e-014	-2.9811e-014	-1.0538e-014	3.10432e-015	2.62107e-015	2.22863e-015	8.9013e-015	5.49894e-015	1.06556e-014	-9.90497e-015	-6.90348e-015	-1.35805e-014	-7.76418e-015	8.30137e-015	1.44565e-014	1.00153e-014	2.11187e-014	1.68605e-014	1.60788e-014	1.80331e-014
5.44221e-015	8.865e-015	7.33931e-015	-1.48802e-014	-1.97444e-014	-2.57601e-014	-2.92546e-014	-1.01446e-014	3.21962e-015	2.96754e-015	2.51397e-015	8.93227e-015	5.65687e-015	1.09097e-014	-9.61842e-015	-6.70718e-015	-1.32097e-014	-7.36226e-015	8.74405e-015	1.45106e-014	1.01673e-014	2.11323e-014	1.68255e-014	1.60978e-014	1.80597e-014
5.65463e-015	8.74947e-015	7.346e-015	-1.44024e-014	-1.93653e-014	-2.52015e-014	-2.87074e-014	-9.7517e-015	3.33371e-015	3.29985e-015	2.7788e-015	8.98494e-015	5.79691e-015	1.1173e-014	-9.36118e-015	-6.52545e-015	-1.28344e-014	-6.97016e-015	9.14842e-015	1.45295e-014	1.03355e-014	2.11211e-014	1.67994e-014	1.61134e-014	1.80884e-014
5.87981e-015	8.65234e-015	7.33892e-015	-1.39092e-014	-1.89799e-014	-2.46338e-014	-2.81689e-014	-9.36075e-015	3.44782e-015	3.61729e-015	3.02282e-015	9.06191e-015	5.91826e-015	1.14435e-014	-9.13452e-015	-6.35727e-015	-1.2455e-014	-6.58831e-015	9.51264e-015	1.4515e-014	1.052e-014	2.10845e-014	1.67825e-014	1.61252e-014	1.81187e-014
6.11584e-015	8.57435e-015	7.31799e-015	-1.34031e-014	-1.85891e-014	-2.4058e-014	-2.76387e-014	-8.97363e-015	3.56272e-015	3.91922e-015	3.24542e-015	9.16619e-015	6.01974e-015	1.17178e-014	-8.93896e-015	-6.20079e-015	-1.20715e-014	-6.21756e-015	9.83541e-015	1.44685e-014	1.07214e-014	2.10226e-014	1.67739e-014	1.6134e-014	1.81499e-014
6.36035e-015	8.51674e-015	7.28321e-015	-1.28864e-014	-1.81938e-014	-2.34756e-014	-2.71155e-014	-8.59249e-015	3.67991e-015	4.2047e-015	3.44583e-015	9.2999e-015	6.10127e-015	1.19933e-014	-8.77406e-015	-6.05453e-015	-1.16835e-014	-5.85834e-015	1.01159e-014	1.43915e-014	1.0939e-014	2.09353e-014	1.67732e-014	1.61403e-014	1.81806e-014
6.61015e-015	8.47945e-015	7.23442e-015	-1.23613e-014	-1.77951e-014	-2.28866e-014	-2.65981e-014	-8.21891e-015	3.80013e-015	4.47384e-015	3.62353e-015	9.46487e-015	6.16275e-015	1.22672e-014	-8.63942e-015	-5.91704e-015	-1.12901e-014	-5.51185e-015	1.03539e-014	1.42855e-014	1.11721e-014	2.08227e-014	1.678e-014	1.61442e-014	1.82096e-014
6.86259e-015	8.46228e-015	7.17105e-015	-1.18297e-014	-1.73942e-014	-2.22911e-014	-2.60851e-014	-7.85453e-015	3.92512e-015	4.72686e-015	3.77839e-015	9.66219e-015	6.20352e-015	1.25365e-014	-8.53439e-015	-5.78664e-015	-1.0892e-014	-5.17855e-015	1.05499e-014	1.41531e-014	1.14197e-014	2.06854e-014	1.67931e-014	1.61454e-014	1.82354e-014
7.11541e-015	8.46518e-015	7.09314e-015	-1.12934e-014	-1.69911e-014	-2.16892e-014	-2.55757e-014	-7.50078e-015	4.05557e-015	4.96348e-015	3.91008e-015	9.8923e-015	6.22444e-015	1.27985e-014	-8.45762e-015	-5.66093e-015	-1.04899e-014	-4.85886e-015	1.0704e-014	1.39965e-014	1.16811e-014	2.05244e-014	1.68118e-014	1.61435e-014	1.82575e-014
7.36539e-015	8.48799e-015	7.0009e-015	-1.07539e-014	-1.65873e-014	-2.10808e-014	-2.50686e-014	-7.16008e-015	4.1919e-015	5.18408e-015	4.01843e-015	1.01553e-014	6.22523e-015	1.305e-014	-8.40765e-015	-5.53711e-015	-1.00841e-014	-4.55302e-015	1.08174e-014	1.38186e-014	1.19548e-014	2.03406e-014	1.68344e-014	1.61381e-014	1.8275e-014
7.60972e-015	8.529e-015	6.8941e-015	-1.02141e-014	-1.61832e-014	-2.04659e-014	-2.4562e-014	-6.83389e-015	4.33519e-015	5.38829e-015	4.10297e-015	1.04513e-014	6.20658e-015	1.32881e-014	-8.38242e-015	-5.41293e-015	-9.67508e-015	-4.26124e-015	1.08913e-014	1.36225e-014	1.22391e-014	2.01345e-014	1.68595e-014	1.61289e-014	1.82871e-014
7.84528e-015	8.58707e-015	6.77321e-015	-9.67588e-015	-1.57799e-014	-1.98443e-014	-2.40552e-014	-6.52314e-015	4.48669e-015	5.57574e-015	4.16451e-015	1.07792e-014	6.16977e-015	1.351e-014	-8.37952e-015	-5.28597e-015	-9.26327e-015	-3.98371e-015	1.0928e-014	1.34106e-014	1.2532e-014	1.99074e-014	1.68855e-014	1.6115e-014	1.82934e-014
8.06935e-015	8.66065e-015	6.63833e-015	-9.14137e-015	-1.5378e-014	-1.92157e-014	-2.35474e-014	-6.22925e-015	4.64714e-015	5.74674e-015	4.20346e-015	1.1137e-014	6.11533e-015	1.37135e-014	-8.3966e-015	-5.15443e-015	-8.84923e-015	-3.7202e-015	1.093e-014	1.31848e-014	1.28315e-014	1.96603e-014	1.69107e-014	1.60964e-014	1.82929e-014
8.27982e-015	8.74789e-015	6.48984e-015	-8.61243e-015	-1.49772e-014	-1.85798e-014	-2.30374e-014	-5.95355e-015	4.81723e-015	5.90152e-015	4.21977e-015	1.15229e-014	6.04404e-015	1.38957e-014	-8.43112e-015	-5.0163e-015	-8.43345e-015	-3.471e-015	1.09008e-014	1.29485e-014	1.31349e-014	1.93941e-014	1.69332e-014	1.60724e-014	1.82848e-014
8.47442e-015	8.84721e-015	6.32818e-015	-8.09025e-015	-1.45785e-014	-1.79372e-014	-2.25241e-014	-5.69674e-015	4.99797e-015	6.04072e-015	4.21409e-015	1.19351e-014	5.95657e-015	1.40541e-014	-8.48004e-015	-4.86898e-015	-8.01698e-015	-3.2354e-015	1.08437e-014	1.2705e-014	1.34403e-014	1.91103e-014	1.6951e-014	1.60428e-014	1.82681e-014
8.65049e-015	8.95601e-015	6.15411e-015	-7.57657e-015	-1.41825e-014	-1.72876e-014	-2.20062e-014	-5.45985e-015	5.18917e-015	6.16456e-015	4.18619e-015	1.23712e-014	5.85396e-015	1.41862e-014	-8.54031e-015	-4.71017e-015	-7.6006e-015	-3.01292e-015	1.07619e-014	1.24571e-014	1.37456e-014	1.88103e-014	1.69622e-014	1.60062e-014	1.82427e-014
8.80518e-015	9.07208e-015	5.96825e-015	-7.07243e-015	-1.37888e-014	-1.66304e-014	-2.14833e-014	-5.24339e-015	5.39055e-015	6.27328e-015	4.13642e-015	1.28274e-014	5.73744e-015	1.42894e-014	-8.60843e-015	-4.53774e-015	-7.18517e-015	-2.80275e-015	1.06591e-014	1.22076e-014	1.40483e-014	1.84959e-014	1.69654e-014	1.59617e-014	1.82084e-014
8.93645e-015	9.19318e-015	5.77062e-015	-6.57937e-015	-1.33975e-014	-1.59657e-014	-2.09548e-014	-5.04742e-015	5.60174e-015	6.36745e-015	4.06603e-015	1.33003e-014	5.6083e-015	1.43625e-014	-8.68013e-015	-4.34939e-015	-6.77162e-015	-2.60543e-015	1.05393e-014	1.19595e-014	1.43462e-014	1.8169e-014	1.69589e-014	1.5908e-014	1.81652e-014
9.04217e-015	9.31676e-015	5.56214e-015	-6.09895e-015	-1.30087e-014	-1.52938e-014	-2.04209e-014	-4.87263e-015	5.82247e-015	6.44746e-015	3.97576e-015	1.37862e-014	5.46746e-015	1.44042e-014	-8.75162e-015	-4.14395e-015	-6.36093e-015	-2.42042e-015	1.04069e-014	1.17153e-014	1.46369e-014	1.78312e-014	1.69407e-014	1.58446e-014	1.81123e-014
9.12003e-015	9.441e-015	5.34425e-015	-5.63161e-015	-1.26223e-014	-1.46157e-014	-1.98811e-014	-4.71933e-015	6.0526e-015	6.51336e-015	3.86629e-015	1.42804e-014	5.31552e-015	1.44134e-014	-8.81951e-015	-3.91991e-015	-5.95486e-015	-2.24698e-015	1.02656e-014	1.1478e-014	1.4918e-014	1.74839e-014	1.69088e-014	1.57705e-014	1.80496e-014
9.16864e-015	9.56302e-015	5.11788e-015	-5.17765e-015	-1.22382e-014	-1.39311e-014	-1.93349e-014	-4.58705e-015	6.29072e-015	6.56583e-015	3.73917e-015	1.47785e-014	5.15424e-015	1.43891e-014	-8.88036e-015	-3.6759e-015	-5.55437e-015	-2.08507e-015	1.01197e-014	1.12508e-014	1.51872e-014	1.71292e-014	1.68627e-014	1.56849e-014	1.79772e-014
9.18703e-015	9.68049e-015	4.88462e-015	-4.73745e-015	-1.18559e-014	-1.32406e-014	-1.87834e-014	-4.47609e-015	6.53579e-015	6.60594e-015	3.59509e-015	1.52763e-014	4.98504e-015	1.43305e-014	-8.93e-015	-3.4111e-015	-5.15993e-015	-1.93351e-015	9.97364e-015	1.10361e-014	1.5442e-014	1.67692e-014	1.68009e-014	1.55871e-014	1.78953e-014
9.17422e-015	9.79115e-015	4.64574e-015	-4.31137e-015	-1.14747e-014	-1.25449e-014	-1.82273e-014	-4.38652e-015	6.78673e-015	6.63382e-015	3.43503e-015	1.57701e-014	4.80899e-015	1.42375e-014	-8.96476e-015	-3.12481e-015	-4.773e-015	-1.79151e-015	9.83146e-015	1.0836e-014	1.56804e-014	1.64059e-014	1.67232e-014	1.54764e-014	1.78042e-014
9.12897e-015	9.89266e-015	4.4026e-015	-3.89959e-015	-1.10942e-014	-1.18449e-014	-1.76672e-014	-4.31832e-015	7.04171e-015	6.65044e-015	3.26035e-015	1.62545e-014	4.62715e-015	1.41101e-014	-8.98067e-015	-2.81582e-015	-4.39433e-015	-1.65813e-015	9.69695e-015	1.06529e-014	1.59004e-014	1.60409e-014	1.66286e-014	1.53521e-014	1.77039e-014
9.05134e-015	9.98327e-015	4.1562e-015	-3.50163e-015	-1.07134e-014	-1.11424e-014	-1.71039e-014	-4.27069e-015	7.29926e-015	6.65544e-015	3.07222e-015	1.6725e-014	4.44086e-015	1.39497e-014	-8.97476e-015	-2.48421e-015	-4.02507e-015	-1.53267e-015	9.57293e-015	1.04889e-014	1.60998e-014	1.56761e-014	1.65172e-014	1.52136e-014	1.75946e-014
8.94095e-015	1.00611e-014	3.90865e-015	-3.11684e-015	-1.03314e-014	-1.04384e-014	-1.65382e-014	-4.24302e-015	7.55822e-015	6.64891e-015	2.87192e-015	1.71763e-014	4.25125e-015	1.37566e-014	-8.94362e-015	-2.12985e-015	-3.6662e-015	-1.41379e-015	9.46287e-015	1.03454e-014	1.62777e-014	1.53128e-014	1.63887e-014	1.50603e-014	1.74762e-014
8.79779e-015	1.01237e-014	3.66134e-015	-2.74485e-015	-9.94783e-015	-9.7345e-015	-1.59716e-014	-4.2351e-015	7.81619e-015	6.63181e-015	2.66044e-015	1.76039e-014	4.0598e-015	1.35316e-014	-8.884e-015	-1.75322e-015	-3.31897e-015	-1.30069e-015	9.37031e-015	1.02238e-014	1.64325e-014	1.49529e-014	1.62426e-014	1.48917e-014	1.73495e-014
8.6223e-015	1.01701e-014	3.41562e-015	-2.38484e-015	-9.56144e-015	-9.03204e-015	-1.54052e-014	-4.24613e-015	8.0711e-015	6.60351e-015	2.4394e-015	1.8004e-014	3.86783e-015	1.32764e-014	-8.79263e-015	-1.35493e-015	-2.98458e-015	-1.19295e-015	9.29777e-015	1.01257e-014	1.65637e-014	1.45982e-014	1.60792e-014	1.47075e-014	1.72148e-014
8.41506e-015	1.0199e-014	3.17301e-015	-2.03555e-015	-9.17196e-015	-8.33282e-015	-1.48404e-014	-4.27593e-015	8.32081e-015	6.5642e-015	2.21018e-015	1.83722e-014	3.67613e-015	1.29927e-014	-8.6673e-015	-9.35975e-016	-2.66376e-015	-1.08911e-015	9.24749e-015	1.00524e-014	1.667e-014	1.42499e-014	1.58994e-014	1.45072e-014	1.70723e-014
8.1766e-015	1.02094e-014	2.93533e-015	-1.69609e-015	-8.77837e-015	-7.63938e-015	-1.42789e-014	-4.32448e-015	8.56333e-015	6.51435e-015	1.97455e-015	1.8704e-014	3.4851e-015	1.26815e-014	-8.50546e-015	-4.96844e-016	-2.35613e-015	-9.88974e-016	9.22049e-015	1.00047e-014	1.67507e-014	1.3909e-014	1.57045e-014	1.42907e-014	1.69226e-014
7.90808e-015	1.02002e-014	2.70406e-015	-1.36572e-015	-8.37949e-015	-6.95343e-015	-1.37225e-014	-4.39071e-015	8.79574e-015	6.45343e-015	1.73381e-015	1.89958e-014	3.29578e-015	1.23454e-014	-8.30549e-015	-3.92441e-017	-2.06236e-015	-8.91915e-016	9.21791e-015	9.98353e-015	1.68049e-014	1.35771e-014	1.54958e-014	1.40575e-014	1.67656e-014
7.61052e-015	1.01705e-014	2.48061e-015	-1.04257e-015	-7.97481e-015	-6.27741e-015	-1.31736e-014	-4.47384e-015	9.01576e-015	6.38041e-015	1.48956e-015	1.92447e-014	3.1087e-015	1.19871e-014	-8.06588e-015	4.34825e-016	-1.78281e-015	-7.9654e-016	9.24089e-015	9.98873e-015	1.68325e-014	1.32557e-014	1.52748e-014	1.38077e-014	1.66013e-014
7.28599e-015	1.01195e-014	2.26642e-015	-7.25088e-016	-7.56354e-015	-5.6142e-015	-1.26338e-014	-4.57359e-015	9.22144e-015	6.29555e-015	1.24359e-015	1.94483e-014	2.9245e-015	1.16085e-014	-7.7852e-015	9.23695e-016	-1.51807e-015	-7.0261e-016	9.28993e-015	1.00207e-014	1.68332e-014	1.2946e-014	1.50436e-014	1.35416e-014	1.64299e-014
6.9362e-015	1.00476e-014	2.0625e-015	-4.11954e-016	-7.14543e-015	-4.96614e-015	-1.21051e-014	-4.68875e-015	9.41036e-015	6.19894e-015	9.97567e-016	1.96043e-014	2.74458e-015	1.12114e-014	-7.46258e-015	1.42575e-015	-1.26873e-015	-6.0921e-016	9.36457e-015	1.00792e-014	1.68071e-014	1.26488e-014	1.48034e-014	1.32594e-014	1.62522e-014
6.56256e-015	9.95551e-015	1.87088e-015	-1.01636e-016	-6.71993e-015	-4.33567e-015	-1.15891e-014	-4.81864e-015	9.5804e-015	6.09053e-015	7.52642e-016	1.97109e-014	2.56845e-015	1.07986e-014	-7.09764e-015	1.93851e-015	-1.03445e-015	-5.16125e-016	9.46389e-015	1.01643e-014	1.67544e-014	1.23651e-014	1.45557e-014	1.29612e-014	1.60681e-014
6.16792e-015	9.84331e-015	1.69289e-015	2.07562e-016	-6.28651e-015	-3.72501e-015	-1.10883e-014	-4.96254e-015	9.72945e-015	5.96935e-015	5.10011e-016	1.97667e-014	2.3961e-015	1.03732e-014	-6.69026e-015	2.45997e-015	-8.14652e-016	-4.22778e-016	9.58753e-015	1.02754e-014	1.66752e-014	1.20952e-014	1.4303e-014	1.26477e-014	1.58778e-014
5.75444e-015	9.71117e-015	1.5296e-015	5.17367e-016	-5.84478e-015	-3.13632e-015	-1.06043e-014	-5.11969e-015	9.85573e-015	5.83526e-015	2.7171e-016	1.9771e-014	2.22805e-015	9.93756e-015	-6.24084e-015	2.98754e-015	-6.08713e-016	-3.28196e-016	9.73337e-015	1.04121e-014	1.65706e-014	1.18398e-014	1.40469e-014	1.23191e-014	1.56823e-014
5.32492e-015	9.56024e-015	1.38207e-015	8.28795e-016	-5.39466e-015	-2.57213e-015	-1.01393e-014	-5.28936e-015	9.95732e-015	5.68832e-015	3.924e-017	1.97228e-014	2.06401e-015	9.49452e-015	-5.74987e-015	3.51866e-015	-4.15864e-016	-2.31787e-016	9.89917e-015	1.05735e-014	1.64403e-014	1.15992e-014	1.37892e-014	1.19761e-014	1.54813e-014
4.8813e-015	9.39176e-015	1.25097e-015	1.14331e-015	-4.93586e-015	-2.03472e-015	-9.69507e-015	-5.47068e-015	1.00321e-014	5.52756e-015	-1.8612e-016	1.96231e-014	1.90461e-015	9.04706e-015	-5.21848e-015	4.05134e-015	-2.35956e-016	-1.33665e-016	1.00826e-014	1.07584e-014	1.62855e-014	1.13742e-014	1.35323e-014	1.16194e-014	1.52752e-014
4.42615e-015	9.20697e-015	1.13751e-015	1.46173e-015	-4.46859e-015	-1.52579e-015	-9.27339e-015	-5.66308e-015	1.00787e-014	5.35254e-015	-4.0373e-016	1.94734e-014	1.74989e-015	8.59734e-015	-4.64879e-015	4.58226e-015	-6.82352e-017	-3.41058e-017	1.02814e-014	1.09654e-014	1.61077e-014	1.11648e-014	1.32778e-014	1.12498e-014	1.50645e-014
3.96267e-015	9.00711e-015	1.04159e-015	1.78521e-015	-3.99337e-015	-1.04776e-015	-8.87598e-015	-5.86577e-015	1.00959e-014	5.16328e-015	-6.11938e-016	1.92751e-014	1.59943e-015	8.1479e-015	-4.04268e-015	5.10859e-015	8.8625e-017	6.72069e-017	1.04926e-014	1.11928e-014	1.59076e-014	1.09706e-014	1.30274e-014	1.08687e-014	1.485e-014
3.49266e-015	8.7944e-015	9.63567e-016	2.11402e-015	-3.51088e-015	-6.02588e-016	-8.50416e-015	-6.07899e-015	1.00827e-014	4.95905e-015	-8.10112e-016	1.90299e-014	1.45253e-015	7.70093e-015	-3.40223e-015	5.62783e-015	2.35346e-016	1.70742e-016	1.07131e-014	1.14387e-014	1.56859e-014	1.07916e-014	1.27826e-014	1.04768e-014	1.46316e-014
3.01908e-015	8.57017e-015	9.03736e-016	2.44909e-015	-3.02225e-015	-1.92239e-016	-8.15965e-015	-6.30185e-015	1.00385e-014	4.73976e-015	-9.97296e-016	1.87403e-014	1.30914e-015	7.25849e-015	-2.73079e-015	6.13678e-015	3.72373e-016	2.75681e-016	1.09402e-014	1.17009e-014	1.54433e-014	1.0628e-014	1.2545e-014	1.00754e-014	1.44095e-014
2.54499e-015	8.33576e-015	8.6245e-016	2.79084e-015	-2.5284e-015	1.81571e-016	-7.84325e-015	-6.53358e-015	9.96207e-015	4.50519e-015	-1.17259e-015	1.84094e-014	1.16915e-015	6.82259e-015	-2.03069e-015	6.63327e-015	5.01208e-016	3.81462e-016	1.11702e-014	1.19774e-014	1.51808e-014	1.04797e-014	1.2316e-014	9.66608e-015	1.41843e-014
2.07324e-015	8.09367e-015	8.39627e-016	3.13861e-015	-2.03022e-015	5.17958e-016	-7.55614e-015	-6.77356e-015	9.85274e-015	4.2552e-015	-1.33566e-015	1.80401e-014	1.03202e-015	6.3955e-015	-1.30588e-015	7.11434e-015	6.21987e-016	4.88007e-016	1.13994e-014	1.2266e-014	1.48993e-014	1.0346e-014	1.20971e-014	9.25013e-015	1.39568e-014
1.6058e-015	7.84631e-015	8.34902e-016	3.49294e-015	-1.52943e-015	8.16521e-016	-7.29952e-015	-7.02095e-015	9.71109e-015	3.98977e-015	-1.48635e-015	1.7636e-014	8.9672e-016	5.97889e-015	-5.60103e-016	7.57769e-015	7.36023e-016	5.94511e-016	1.16246e-014	1.25646e-014	1.45999e-014	1.02263e-014	1.18889e-014	8.82953e-015	1.37272e-014
1.14534e-015	7.59502e-015	8.47855e-016	3.85353e-015	-1.0269e-015	1.07634e-015	-7.07334e-015	-7.27552e-015	9.5375e-015	3.70877e-015	-1.62402e-015	1.7201e-014	7.62521e-016	5.57357e-015	2.03021e-016	8.02146e-015	8.44383e-016	7.00589e-016	1.18428e-014	1.28707e-014	1.42842e-014	1.01197e-014	1.16914e-014	8.40568e-015	1.34959e-014
6.94401e-016	7.34189e-015	8.7775e-016	4.21977e-015	-5.23861e-016	1.29704e-015	-6.87796e-015	-7.53636e-015	9.33262e-015	3.41252e-015	-1.74873e-015	1.67395e-014	6.29637e-016	5.18051e-015	9.79524e-016	8.44308e-015	9.48123e-016	8.05562e-016	1.20513e-014	1.31819e-014	1.39532e-014	1.00255e-014	1.15051e-014	7.9793e-015	1.32637e-014
2.5528e-016	7.08962e-015	9.23755e-016	4.59046e-015	-2.20297e-017	1.47907e-015	-6.71351e-015	-7.80249e-015	9.09738e-015	3.10093e-015	-1.8609e-015	1.62566e-014	4.96992e-016	4.80086e-015	1.76519e-015	8.8406e-015	1.04842e-015	9.08395e-016	1.2247e-014	1.34956e-014	1.36079e-014	9.94267e-015	1.13306e-014	7.55234e-015	1.30317e-014
-1.69884e-016	6.83993e-015	9.84759e-016	4.96458e-015	4.77589e-016	1.62238e-015	-6.57971e-015	-8.07328e-015	8.83256e-015	2.77441e-015	-1.96013e-015	1.57565e-014	3.63865e-016	4.43506e-015	2.55594e-015	9.21199e-015	1.14606e-015	1.00813e-015	1.24266e-014	1.38091e-014	1.32495e-014	9.86955e-015	1.11681e-014	7.12623e-015	1.28e-014
-5.78357e-016	6.59476e-015	1.05949e-015	5.34022e-015	9.72841e-016	1.72727e-015	-6.47629e-015	-8.34837e-015	8.53945e-015	2.43365e-015	-2.04671e-015	1.52433e-014	2.29974e-016	4.08404e-015	3.34735e-015	9.55621e-015	1.2423e-015	1.10392e-015	1.25876e-014	1.41199e-014	1.28787e-014	9.80561e-015	1.10172e-014	6.70357e-015	1.25701e-014
-9.68031e-016	6.35583e-015	1.14654e-015	5.71597e-015	1.46195e-015	1.79479e-015	-6.4028e-015	-8.62639e-015	8.21983e-015	2.07969e-015	-2.12137e-015	1.47213e-014	9.4965e-017	3.74794e-015	4.13433e-015	9.87204e-015	1.33824e-015	1.19474e-015	1.27276e-014	1.44262e-014	1.2497e-014	9.749e-015	1.08773e-014	6.28576e-015	1.23429e-014
-1.3368e-015	6.12487e-015	1.24428e-015	6.09015e-015	1.94331e-015	1.82641e-015	-6.358e-015	-8.90566e-015	7.87505e-015	1.71368e-015	-2.18489e-015	1.41951e-014	-4.18047e-017	3.4267e-015	4.91317e-015	1.01583e-014	1.43418e-015	1.2798e-015	1.2845e-014	1.47248e-014	1.21048e-014	9.69915e-015	1.07472e-014	5.87402e-015	1.21196e-014
-1.68352e-015	5.90299e-015	1.35122e-015	6.46004e-015	2.41505e-015	1.82304e-015	-6.34077e-015	-9.18494e-015	7.50711e-015	1.3365e-015	-2.23767e-015	1.36691e-014	-1.81068e-016	3.11977e-015	5.67952e-015	1.04142e-014	1.53001e-015	1.35822e-015	1.29381e-014	1.5013e-014	1.17035e-014	9.65425e-015	1.06259e-014	5.47044e-015	1.19013e-014
-2.00724e-015	5.69167e-015	1.46569e-015	6.82408e-015	2.87499e-015	1.78615e-015	-6.35024e-015	-9.46423e-015	7.11812e-015	9.49171e-016	-2.2806e-015	1.31478e-014	-3.23246e-016	2.82736e-015	6.42867e-015	1.06387e-014	1.62627e-015	1.42883e-015	1.30053e-014	1.52886e-014	1.12942e-014	9.6122e-015	1.05123e-014	5.07658e-015	1.16889e-014
-2.30648e-015	5.49275e-015	1.58633e-015	7.17985e-015	3.32163e-015	1.71734e-015	-6.38441e-015	-9.74261e-015	6.71026e-015	5.52868e-016	-2.31553e-015	1.26355e-014	-4.68991e-016	2.54849e-015	7.1564e-015	1.08315e-014	1.72348e-015	1.49146e-015	1.30455e-014	1.55494e-014	1.08776e-014	9.57062e-015	1.04056e-014	4.69382e-015	1.14835e-014
-2.58026e-015	5.3069e-015	1.71149e-015	7.52454e-015	3.75368e-015	1.61826e-015	-6.44172e-015	-1.00185e-014	6.28593e-015	1.4897e-016	-2.34344e-015	1.21359e-014	-6.18682e-016	2.2833e-015	7.85915e-015	1.09924e-014	1.82124e-015	1.54531e-015	1.30592e-014	1.5793e-014	1.04544e-014	9.52869e-015	1.03038e-014	4.32424e-015	1.12862e-014
-2.82745e-015	5.1346e-015	1.83915e-015	7.85565e-015	4.16933e-015	1.4908e-015	-6.5202e-015	-1.02903e-014	5.84772e-015	-2.60638e-016	-2.3654e-015	1.16525e-014	-7.72891e-016	2.0306e-015	8.53238e-015	1.11211e-014	1.91934e-015	1.58892e-015	1.30463e-014	1.60175e-014	1.00256e-014	9.485e-015	1.02049e-014	3.96954e-015	1.10983e-014
-3.04765e-015	4.97632e-015	1.96793e-015	8.17081e-015	4.56688e-015	1.33804e-015	-6.61766e-015	-1.05567e-014	5.39758e-015	-6.73759e-016	-2.38274e-015	1.11882e-014	-9.31662e-016	1.7898e-015	9.17297e-015	1.12177e-014	2.01848e-015	1.62122e-015	1.30064e-014	1.62207e-014	9.59194e-015	9.43799e-015	1.01073e-014	3.63079e-015	1.092e-014
-3.2408e-015	4.83357e-015	2.09576e-015	8.46734e-015	4.94489e-015	1.16219e-015	-6.73156e-015	-1.0817e-014	4.93864e-015	-1.08863e-015	-2.39744e-015	1.07457e-014	-1.09512e-015	1.55965e-015	9.77714e-015	1.12831e-014	2.11849e-015	1.64125e-015	1.29403e-014	1.64005e-014	9.15412e-015	9.38531e-015	1.00096e-014	3.30881e-015	1.07525e-014
-3.40656e-015	4.70603e-015	2.22075e-015	8.74266e-015	5.30232e-015	9.66027e-016	-6.85967e-015	-1.10698e-014	4.47362e-015	-1.50344e-015	-2.41118e-015	1.03274e-014	-1.26295e-015	1.33935e-015	1.03421e-014	1.13179e-014	2.21861e-015	1.64869e-015	1.28488e-014	1.65561e-014	8.71276e-015	9.32526e-015	9.90973e-015	3.00487e-015	1.05966e-014
-3.54457e-015	4.59311e-015	2.34178e-015	8.9946e-015	5.63846e-015	7.52183e-016	-6.99994e-015	-1.13134e-014	4.00475e-015	-1.91621e-015	-2.42553e-015	9.93472e-015	-1.43568e-015	1.12826e-015	1.08655e-014	1.13231e-014	2.31907e-015	1.64323e-015	1.27327e-014	1.66857e-014	8.26863e-015	9.25555e-015	9.80625e-015	2.72009e-015	1.04529e-014
-3.65548e-015	4.49491e-015	2.45714e-015	9.22124e-015	5.95246e-015	5.23688e-016	-7.14945e-015	-1.15466e-014	3.53516e-015	-2.32423e-015	-2.44178e-015	9.56854e-015	-1.61307e-015	9.25484e-016	1.13452e-014	1.13002e-014	2.41984e-015	1.62455e-015	1.25938e-014	1.67882e-014	7.82317e-015	9.17486e-015	9.69798e-015	2.45572e-015	1.03222e-014
-3.74028e-015	4.41108e-015	2.56501e-015	9.42092e-015	6.24383e-015	2.83085e-016	-7.30569e-015	-1.17676e-014	3.06759e-015	-2.72576e-015	-2.4616e-015	9.22967e-015	-1.79448e-015	7.29598e-016	1.17794e-014	1.12514e-014	2.52e-015	1.59205e-015	1.24337e-014	1.68624e-014	7.37713e-015	9.0817e-015	9.58348e-015	2.21212e-015	1.0205e-014
-3.7994e-015	4.34146e-015	2.66394e-015	9.59154e-015	6.51288e-015	3.28522e-017	-7.46584e-015	-1.19756e-014	2.60452e-015	-3.1186e-015	-2.48627e-015	8.91813e-015	-1.98007e-015	5.40083e-016	1.21666e-014	1.11779e-014	2.61858e-015	1.54617e-015	1.22546e-014	1.6907e-014	6.9303e-015	8.97465e-015	9.46095e-015	1.98996e-015	1.01025e-014
-3.8337e-015	4.28479e-015	2.75276e-015	9.73163e-015	6.75935e-015	-2.24397e-016	-7.62711e-015	-1.21695e-014	2.14789e-015	-3.50046e-015	-2.51701e-015	8.63344e-015	-2.16995e-015	3.56343e-016	1.2506e-014	1.10811e-014	2.71624e-015	1.487e-015	1.20581e-014	1.69214e-014	6.48348e-015	8.85232e-015	9.32957e-015	1.78944e-015	1.00145e-014
-3.84444e-015	4.2406e-015	2.83051e-015	9.84079e-015	6.98385e-015	-4.86143e-016	-7.78705e-015	-1.23485e-014	1.7002e-015	-3.86944e-015	-2.55543e-015	8.37501e-015	-2.36404e-015	1.77265e-016	1.27975e-014	1.09632e-014	2.81208e-015	1.41496e-015	1.18469e-014	1.69052e-014	6.03781e-015	8.71341e-015	9.18869e-015	1.61065e-015	9.94048e-015
-3.83282e-015	4.20802e-015	2.89643e-015	9.91837e-015	7.18756e-015	-7.49768e-016	-7.94288e-015	-1.25112e-014	1.26372e-015	-4.22374e-015	-2.60285e-015	8.14162e-015	-2.56216e-015	2.42627e-018	1.30408e-014	1.08262e-014	2.90518e-015	1.3309e-015	1.16232e-014	1.68585e-014	5.59357e-015	8.55642e-015	9.03689e-015	1.45313e-015	9.88024e-015
-3.80061e-015	4.1857e-015	2.94963e-015	9.96369e-015	7.37141e-015	-1.01312e-015	-8.09167e-015	-1.26566e-014	8.41408e-016	-4.56163e-015	-2.66005e-015	7.93201e-015	-2.76392e-015	-1.68672e-016	1.32368e-014	1.06724e-014	2.99523e-015	1.23531e-015	1.13892e-014	1.67807e-014	5.15084e-015	8.38022e-015	8.87361e-015	1.3163e-015	9.8334e-015
-3.74966e-015	4.17256e-015	2.98952e-015	9.97715e-015	7.53669e-015	-1.27408e-015	-8.23129e-015	-1.27839e-014	4.35199e-016	-4.88125e-015	-2.72792e-015	7.74464e-015	-2.9689e-015	-3.36513e-016	1.33863e-014	1.05043e-014	3.08096e-015	1.12861e-015	1.11475e-014	1.66714e-014	4.71067e-015	8.18389e-015	8.69857e-015	1.19985e-015	9.79928e-015
-3.68188e-015	4.16686e-015	3.01611e-015	9.95942e-015	7.68399e-015	-1.52966e-015	-8.35935e-015	-1.28924e-014	4.65648e-017	-5.18139e-015	-2.80775e-015	7.57717e-015	-3.17663e-015	-5.01534e-016	1.3491e-014	1.03241e-014	3.1616e-015	1.01142e-015	1.09e-014	1.65316e-014	4.27376e-015	7.96676e-015	8.51148e-015	1.10322e-015	9.77723e-015
-3.59936e-015	4.167e-015	3.02907e-015	9.91026e-015	7.81428e-015	-1.7778e-015	-8.47398e-015	-1.29815e-014	-3.23347e-016	-5.46103e-015	-2.89997e-015	7.42651e-015	-3.38693e-015	-6.63234e-016	1.3552e-014	1.01343e-014	3.23722e-015	8.84653e-016	1.06494e-014	1.63618e-014	3.84063e-015	7.72792e-015	8.31282e-015	1.02511e-015	9.76577e-015
-3.50389e-015	4.17088e-015	3.02836e-015	9.83113e-015	7.92888e-015	-2.01681e-015	-8.57327e-015	-1.30501e-014	-6.73732e-016	-5.719e-015	-3.00517e-015	7.28978e-015	-3.59929e-015	-8.21905e-016	1.35711e-014	9.93672e-015	3.30742e-015	7.49009e-016	1.03984e-014	1.61634e-014	3.41184e-015	7.46704e-015	8.10273e-015	9.64027e-016	9.76313e-015
-3.39717e-015	4.17766e-015	3.014e-015	9.72435e-015	8.03018e-015	-2.244e-015	-8.65556e-015	-1.30977e-014	-1.00297e-015	-5.95453e-015	-3.12411e-015	7.16328e-015	-3.81337e-015	-9.77592e-016	1.3551e-014	9.73358e-015	3.37187e-015	6.05314e-016	1.01483e-014	1.59367e-014	2.98811e-015	7.18481e-015	7.88209e-015	9.18888e-016	9.76796e-015
-3.28183e-015	4.18609e-015	2.9863e-015	9.59128e-015	8.11975e-015	-2.4582e-015	-8.71884e-015	-1.31245e-014	-1.31032e-015	-6.16685e-015	-3.25725e-015	7.04402e-015	-4.02846e-015	-1.12994e-015	1.3494e-014	9.52696e-015	3.43077e-015	4.54808e-016	9.9009e-015	1.56827e-014	2.57027e-015	6.881e-015	7.65164e-015	8.88264e-016	9.77753e-015
-3.15979e-015	4.19366e-015	2.94557e-015	9.43411e-015	8.199e-015	-2.65819e-015	-8.76138e-015	-1.31308e-014	-1.59475e-015	-6.35484e-015	-3.40447e-015	6.92912e-015	-4.24528e-015	-1.27877e-015	1.3403e-014	9.31901e-015	3.48297e-015	2.98324e-016	9.65747e-015	1.54024e-014	2.15895e-015	6.5555e-015	7.41283e-015	8.70439e-016	9.78986e-015
-3.03269e-015	4.19984e-015	2.89266e-015	9.25548e-015	8.27e-015	-2.84305e-015	-8.78198e-015	-1.31178e-014	-1.85587e-015	-6.51849e-015	-3.56509e-015	6.81561e-015	-4.46333e-015	-1.42312e-015	1.32813e-014	9.11183e-015	3.52824e-015	1.37638e-016	9.42024e-015	1.5097e-014	1.75414e-015	6.20935e-015	7.16605e-015	8.63793e-016	9.803e-015
-2.90251e-015	4.20246e-015	2.82836e-015	9.05891e-015	8.33448e-015	-3.01146e-015	-8.77935e-015	-1.30855e-014	-2.09335e-015	-6.65833e-015	-3.73912e-015	6.70018e-015	-4.68176e-015	-1.563e-015	1.31319e-014	8.90758e-015	3.56608e-015	-2.65837e-017	9.19e-015	1.47679e-014	1.3558e-015	5.84273e-015	6.91267e-015	8.66247e-016	9.81419e-015
-2.77178e-015	4.20018e-015	2.75388e-015	8.84838e-015	8.3944e-015	-3.162e-015	-8.75276e-015	-1.30338e-014	-2.3073e-015	-6.77558e-015	-3.92547e-015	6.57959e-015	-4.90077e-015	-1.69752e-015	1.29583e-014	8.70767e-015	3.59693e-015	-1.92906e-016	8.96767e-015	1.44169e-014	9.63771e-016	5.45681e-015	6.65446e-015	8.76052e-016	9.82093e-015
-2.64226e-015	4.19182e-015	2.67032e-015	8.62678e-015	8.45154e-015	-3.2941e-015	-8.70206e-015	-1.29641e-014	-2.49797e-015	-6.87113e-015	-4.12423e-015	6.45029e-015	-5.1202e-015	-1.82604e-015	1.27643e-014	8.51366e-015	3.62108e-015	-3.60073e-016	8.75344e-015	1.40451e-014	5.79348e-016	5.05278e-015	6.39314e-015	8.9074e-016	9.82027e-015
-2.51548e-015	4.17631e-015	2.57893e-015	8.39793e-015	8.50775e-015	-3.40706e-015	-8.62683e-015	-1.28769e-014	-2.66546e-015	-6.94569e-015	-4.33401e-015	6.30973e-015	-5.33987e-015	-1.94786e-015	1.25535e-014	8.32739e-015	3.63815e-015	-5.26677e-016	8.54759e-015	1.36536e-014	2.0323e-016	4.63176e-015	6.12988e-015	9.08031e-016	9.80943e-015
-2.39357e-015	4.15265e-015	2.48067e-015	8.16591e-015	8.56478e-015	-3.49997e-015	-8.52694e-015	-1.27733e-014	-2.80986e-015	-7.00062e-015	-4.55407e-015	6.15513e-015	-5.55969e-015	-2.06243e-015	1.23297e-014	8.14956e-015	3.64909e-015	-6.9217e-016	8.34995e-015	1.32446e-014	-1.64364e-016	4.19535e-015	5.86672e-015	9.25557e-016	9.78575e-015
-2.27831e-015	4.11924e-015	2.37718e-015	7.93467e-015	8.62389e-015	-3.5722e-015	-8.40264e-015	-1.26545e-014	-2.93207e-015	-7.03713e-015	-4.78356e-015	5.98385e-015	-5.77963e-015	-2.16932e-015	1.20964e-014	7.98081e-015	3.65356e-015	-8.55025e-016	8.15993e-015	1.28195e-014	-5.23639e-016	3.74513e-015	5.60516e-015	9.41118e-016	9.74644e-015
-2.17051e-015	4.07489e-015	2.27012e-015	7.70866e-015	8.68639e-015	-3.62363e-015	-8.25426e-015	-1.25226e-014	-3.0338e-015	-7.05792e-015	-5.02127e-015	5.79333e-015	-5.99964e-015	-2.26753e-015	1.18567e-014	7.8223e-015	3.65181e-015	-1.01411e-015	7.97727e-015	1.23804e-014	-8.7481e-016	3.28243e-015	5.34731e-015	9.52617e-016	9.68843e-015
-2.0717e-015	4.01931e-015	2.16049e-015	7.49186e-015	8.75327e-015	-3.654e-015	-8.08245e-015	-1.23799e-014	-3.1162e-015	-7.06455e-015	-5.26624e-015	5.58218e-015	-6.21922e-015	-2.35689e-015	1.16141e-014	7.67436e-015	3.64462e-015	-1.16919e-015	7.80053e-015	1.19285e-014	-1.21728e-015	2.80939e-015	5.09469e-015	9.58161e-016	9.60953e-015
-1.98319e-015	3.95155e-015	2.04964e-015	7.28799e-015	8.82554e-015	-3.66338e-015	-7.88771e-015	-1.22279e-014	-3.18012e-015	-7.05905e-015	-5.51697e-015	5.34988e-015	-6.43864e-015	-2.43661e-015	1.13717e-014	7.53739e-015	3.63279e-015	-1.3199e-015	7.62863e-015	1.1465e-014	-1.55061e-015	2.32841e-015	4.84884e-015	9.55775e-016	9.50691e-015
-1.90656e-015	3.87143e-015	1.93872e-015	7.10115e-015	8.904e-015	-3.65211e-015	-7.67097e-015	-1.20683e-014	-3.22676e-015	-7.04407e-015	-5.77194e-015	5.09517e-015	-6.65762e-015	-2.5068e-015	1.11329e-014	7.41201e-015	3.61608e-015	-1.46596e-015	7.46138e-015	1.09916e-014	-1.87466e-015	1.84119e-015	4.61107e-015	9.43672e-016	9.378e-015
-1.84306e-015	3.77861e-015	1.82947e-015	6.93501e-015	8.98886e-015	-3.61975e-015	-7.43392e-015	-1.19033e-014	-3.25725e-015	-7.02248e-015	-6.02946e-015	4.81708e-015	-6.87684e-015	-2.56691e-015	1.09007e-014	7.29765e-015	3.59489e-015	-1.6065e-015	7.29736e-015	1.05098e-014	-2.18909e-015	1.34973e-015	4.38231e-015	9.19802e-016	9.22115e-015
-1.79217e-015	3.67288e-015	1.72246e-015	6.7937e-015	9.08041e-015	-3.56605e-015	-7.17781e-015	-1.17345e-014	-3.27325e-015	-6.99704e-015	-6.28803e-015	4.51525e-015	-7.09622e-015	-2.61678e-015	1.06771e-014	7.19447e-015	3.56973e-015	-1.74131e-015	7.13455e-015	1.00212e-014	-2.494e-015	8.56459e-016	4.16405e-015	8.82844e-016	9.03434e-015
-1.75439e-015	3.55396e-015	1.61827e-015	6.68075e-015	9.17892e-015	-3.49116e-015	-6.90458e-015	-1.15649e-014	-3.27633e-015	-6.97054e-015	-6.54648e-015	4.19051e-015	-7.31568e-015	-2.65564e-015	1.04642e-014	7.10221e-015	3.54109e-015	-1.86983e-015	6.97159e-015	9.52691e-015	-2.78947e-015	3.64172e-016	3.95725e-015	8.31243e-016	8.81575e-015
-1.73089e-015	3.42206e-015	1.51816e-015	6.59889e-015	9.28426e-015	-3.39484e-015	-6.61602e-015	-1.13967e-014	-3.26773e-015	-6.94617e-015	-6.80324e-015	3.84355e-015	-7.53501e-015	-2.68382e-015	1.02648e-014	7.02133e-015	3.50867e-015	-1.99259e-015	6.80647e-015	9.02797e-015	-3.07495e-015	-1.25145e-016	3.76301e-015	7.63566e-016	8.5641e-015
-1.72133e-015	3.27754e-015	1.42325e-015	6.55062e-015	9.39585e-015	-3.27731e-015	-6.31437e-015	-1.12318e-014	-3.2488e-015	-6.92656e-015	-7.05724e-015	3.47566e-015	-7.75419e-015	-2.70109e-015	1.00797e-014	6.95114e-015	3.47301e-015	-2.10967e-015	6.63721e-015	8.52517e-015	-3.35044e-015	-6.09029e-016	3.58177e-015	6.78892e-016	8.27886e-015
-1.72503e-015	3.12086e-015	1.33375e-015	6.5385e-015	9.51243e-015	-3.13966e-015	-6.00143e-015	-1.10722e-014	-3.22113e-015	-6.91448e-015	-7.30752e-015	3.08826e-015	-7.97299e-015	-2.70802e-015	9.91008e-015	6.89053e-015	3.4342e-015	-2.22094e-015	6.46177e-015	8.01887e-015	-3.61627e-015	-1.08565e-015	3.41386e-015	5.76792e-016	7.95945e-015
-1.74165e-015	2.95274e-015	1.25065e-015	6.56392e-015	9.63328e-015	-2.982e-015	-5.67905e-015	-1.09208e-014	-3.18687e-015	-6.91228e-015	-7.55341e-015	2.68267e-015	-8.19131e-015	-2.70494e-015	9.75713e-015	6.83853e-015	3.39299e-015	-2.32637e-015	6.27836e-015	7.51014e-015	-3.8723e-015	-1.55301e-015	3.25893e-015	4.56873e-016	7.60544e-015
-1.77094e-015	2.7735e-015	1.17423e-015	6.62843e-015	9.75786e-015	-2.80416e-015	-5.34923e-015	-1.07795e-014	-3.14711e-015	-6.92228e-015	-7.79321e-015	2.2605e-015	-8.40903e-015	-2.69252e-015	9.62196e-015	6.79449e-015	3.34913e-015	-2.42699e-015	6.08552e-015	7.00017e-015	-4.11844e-015	-2.00881e-015	3.11672e-015	3.19235e-016	7.21704e-015
-1.81238e-015	2.58369e-015	1.10447e-015	6.73269e-015	9.88446e-015	-2.60643e-015	-5.01405e-015	-1.06502e-014	-3.10308e-015	-6.94697e-015	-8.02613e-015	1.82395e-015	-8.62559e-015	-2.67154e-015	9.50441e-015	6.75741e-015	3.3025e-015	-2.52319e-015	5.88117e-015	6.48924e-015	-4.3548e-015	-2.45155e-015	2.98637e-015	1.6407e-016	6.79474e-015
-1.86572e-015	2.38484e-015	1.04202e-015	6.8771e-015	1.00128e-014	-2.38894e-015	-4.67536e-015	-1.05345e-014	-3.05653e-015	-6.98876e-015	-8.25084e-015	1.37553e-015	-8.84101e-015	-2.64331e-015	9.40397e-015	6.72607e-015	3.25301e-015	-2.61603e-015	5.66417e-015	5.97745e-015	-4.58101e-015	-2.87974e-015	2.86753e-015	-8.36102e-018	6.33982e-015
-1.92977e-015	2.17805e-015	9.8719e-016	7.06132e-015	1.01414e-014	-2.15212e-015	-4.33503e-015	-1.04341e-014	-3.00862e-015	-7.04936e-015	-8.46631e-015	9.18475e-016	-9.05499e-015	-2.60882e-015	9.32039e-015	6.6992e-015	3.20066e-015	-2.70562e-015	5.43328e-015	5.46556e-015	-4.79656e-015	-3.29165e-015	2.75872e-015	-1.97623e-016	5.85373e-015
-2.00309e-015	1.96412e-015	9.39647e-016	7.28552e-015	1.02685e-014	-1.89666e-015	-3.99543e-015	-1.03503e-014	-2.96051e-015	-7.13038e-015	-8.67192e-015	4.55882e-016	-9.26675e-015	-2.56872e-015	9.25277e-015	6.67557e-015	3.14507e-015	-2.79219e-015	5.18685e-015	4.95344e-015	-5.00131e-015	-3.68618e-015	2.65829e-015	-4.02872e-016	5.33841e-015
-2.08453e-015	1.74457e-015	8.99632e-016	7.549e-015	1.03928e-014	-1.62299e-015	-3.65878e-015	-1.02847e-014	-2.91321e-015	-7.23318e-015	-8.86726e-015	-9.14889e-018	-9.47633e-015	-2.52459e-015	9.20128e-015	6.65435e-015	3.08516e-015	-2.87697e-015	4.92353e-015	4.44192e-015	-5.19494e-015	-4.0626e-015	2.56592e-015	-6.22529e-016	4.79645e-015
-2.17308e-015	1.5205e-015	8.66565e-016	7.8501e-015	1.05131e-014	-1.33081e-015	-3.32679e-015	-1.02378e-014	-2.86799e-015	-7.3588e-015	-9.05174e-015	-4.73659e-016	-9.68322e-015	-2.47824e-015	9.1643e-015	6.63448e-015	3.02079e-015	-2.96057e-015	4.64313e-015	3.9311e-015	-5.37694e-015	-4.42e-015	2.48008e-015	-8.5525e-016	4.23075e-015
-2.26772e-015	1.29287e-015	8.40227e-016	8.18687e-015	1.06285e-014	-1.02078e-015	-3.00086e-015	-1.02103e-014	-2.82544e-015	-7.50788e-015	-9.22462e-015	-9.35029e-016	-9.88653e-015	-2.43082e-015	9.14024e-015	6.61486e-015	2.95158e-015	-3.04387e-015	4.34588e-015	3.42115e-015	-5.54747e-015	-4.7577e-015	2.39887e-015	-1.09924e-015	3.6442e-015
-2.36722e-015	1.06421e-015	8.19657e-016	8.5566e-015	1.07375e-014	-6.93438e-016	-2.68232e-015	-1.02031e-014	-2.7864e-015	-7.68007e-015	-9.38589e-015	-1.39041e-015	-1.00858e-014	-2.38371e-015	9.12645e-015	6.59462e-015	2.87622e-015	-3.12695e-015	4.03145e-015	2.91254e-015	-5.70601e-015	-5.0748e-015	2.32073e-015	-1.35245e-015	3.04033e-015
-2.47012e-015	8.35179e-016	8.03892e-016	8.95674e-015	1.0839e-014	-3.49298e-016	-2.37311e-015	-1.02164e-014	-2.75105e-015	-7.87467e-015	-9.53577e-015	-1.83639e-015	-1.02799e-014	-2.33877e-015	9.12173e-015	6.57276e-015	2.79446e-015	-3.21072e-015	3.69947e-015	2.40539e-015	-5.85237e-015	-5.37123e-015	2.24331e-015	-1.6132e-015	2.42239e-015
-2.57492e-015	6.07415e-016	7.92717e-016	9.38388e-015	1.09319e-014	1.16281e-017	-2.07401e-015	-1.02494e-014	-2.71978e-015	-8.09134e-015	-9.67422e-015	-2.26959e-015	-1.04687e-014	-2.29743e-015	9.12437e-015	6.5485e-015	2.70602e-015	-3.29538e-015	3.34959e-015	1.89918e-015	-5.98581e-015	-5.647e-015	2.16468e-015	-1.87877e-015	1.79437e-015
-2.68043e-015	3.8208e-016	7.85276e-016	9.83476e-015	1.10153e-014	3.88537e-016	-1.78587e-015	-1.03023e-014	-2.69315e-015	-8.32881e-015	-9.80086e-015	-2.68718e-015	-1.06509e-014	-2.26055e-015	9.13283e-015	6.52057e-015	2.60985e-015	-3.38117e-015	2.98207e-015	1.39367e-015	-6.10585e-015	-5.90237e-015	2.0827e-015	-2.14673e-015	1.1608e-015
-2.78546e-015	1.60663e-016	7.81024e-016	1.03058e-014	1.10894e-014	7.80516e-016	-1.50903e-015	-1.03741e-014	-2.67107e-015	-8.58593e-015	-9.91646e-015	-3.08681e-015	-1.08256e-014	-2.22969e-015	9.14478e-015	6.48912e-015	2.50513e-015	-3.46801e-015	2.59825e-015	8.88373e-016	-6.21229e-015	-6.13776e-015	1.99546e-015	-2.415e-015	5.26388e-016
-2.88938e-015	-5.54868e-017	7.79125e-016	1.07931e-014	1.11535e-014	1.18729e-015	-1.2445e-015	-1.04645e-014	-2.65321e-015	-8.86136e-015	-1.00208e-014	-3.4665e-015	-1.09928e-014	-2.20622e-015	9.15905e-015	6.45389e-015	2.39055e-015	-3.55595e-015	2.19905e-015	3.83074e-016	-6.30472e-015	-6.35371e-015	1.90122e-015	-2.68086e-015	-1.04762e-016
-2.99112e-015	-2.64427e-016	7.79259e-016	1.12923e-014	1.12075e-014	1.60771e-015	-9.92676e-016	-1.05728e-014	-2.63965e-015	-9.15371e-015	-1.0114e-014	-3.8237e-015	-1.11519e-014	-2.19145e-015	9.17337e-015	6.41406e-015	2.26566e-015	-3.64548e-015	1.7861e-015	-1.22004e-016	-6.38261e-015	-6.55159e-015	1.79781e-015	-2.94218e-015	-7.28176e-016
-3.08953e-015	-4.64707e-016	7.80742e-016	1.17989e-014	1.12513e-014	2.04103e-015	-7.53041e-016	-1.06976e-014	-2.6296e-015	-9.45986e-015	-1.01972e-014	-4.15638e-015	-1.1302e-014	-2.18635e-015	9.18619e-015	6.3696e-015	2.12984e-015	-3.73575e-015	1.36083e-015	-6.26189e-016	-6.44527e-015	-6.73172e-015	1.68402e-015	-3.19628e-015	-1.33945e-015
-3.18301e-015	-6.549e-016	7.83098e-016	1.23083e-014	1.12852e-014	2.4857e-015	-5.25477e-016	-1.08374e-014	-2.62262e-015	-9.77745e-015	-1.02709e-014	-4.46295e-015	-1.14422e-014	-2.19186e-015	9.19646e-015	6.32096e-015	1.98224e-015	-3.82613e-015	9.24867e-016	-1.12921e-015	-6.49205e-015	-6.8957e-015	1.55823e-015	-3.44129e-015	-1.93375e-015
-3.2708e-015	-8.34342e-016	7.8509e-016	1.28166e-014	1.131e-014	2.94154e-015	-3.0969e-016	-1.09906e-014	-2.61722e-015	-1.01036e-014	-1.03352e-014	-4.74253e-015	-1.1572e-014	-2.20885e-015	9.20199e-015	6.26806e-015	1.82251e-015	-3.91638e-015	4.80656e-016	-1.63055e-015	-6.52262e-015	-7.04471e-015	1.41921e-015	-3.67478e-015	-2.50669e-015
-3.35256e-015	-1.00143e-015	7.86041e-016	1.33192e-014	1.13262e-014	3.40705e-015	-1.04756e-016	-1.11552e-014	-2.61317e-015	-1.04346e-014	-1.03901e-014	-4.99462e-015	-1.16906e-014	-2.23795e-015	9.20183e-015	6.21127e-015	1.65033e-015	-4.0062e-015	3.01374e-017	-2.12997e-015	-6.53639e-015	-7.17976e-015	1.2653e-015	-3.89434e-015	-3.05439e-015
-3.42763e-015	-1.15531e-015	7.85892e-016	1.38126e-014	1.13349e-014	3.88133e-015	9.03868e-017	-1.13291e-014	-2.60934e-015	-1.07674e-014	-1.04367e-014	-5.21814e-015	-1.17975e-014	-2.27962e-015	9.19472e-015	6.15127e-015	1.46509e-015	-4.09415e-015	-4.25361e-016	-2.62662e-015	-6.53319e-015	-7.30194e-015	1.09586e-015	-4.0981e-015	-3.57333e-015
-3.49566e-015	-1.29534e-015	7.83672e-016	1.42932e-014	1.1338e-014	4.36302e-015	2.76996e-016	-1.15106e-014	-2.60483e-015	-1.10984e-014	-1.04757e-014	-5.4132e-015	-1.18923e-014	-2.33371e-015	9.18017e-015	6.08821e-015	1.26739e-015	-4.17983e-015	-8.83199e-016	-3.12045e-015	-6.51293e-015	-7.41225e-015	9.105e-016	-4.28468e-015	-4.05959e-015
-3.556e-015	-1.41992e-015	7.78831e-016	1.47571e-014	1.1337e-014	4.85052e-015	4.56143e-016	-1.16972e-014	-2.59824e-015	-1.14241e-014	-1.05071e-014	-5.58054e-015	-1.19745e-014	-2.40007e-015	9.15737e-015	6.02304e-015	1.05762e-015	-4.26138e-015	-1.34033e-015	-3.61083e-015	-6.47561e-015	-7.51199e-015	7.0878e-016	-4.45254e-015	-4.50959e-015
-3.608e-015	-1.52887e-015	7.70742e-016	1.52007e-014	1.13338e-014	5.34271e-015	6.29451e-016	-1.18861e-014	-2.58847e-015	-1.17411e-014	-1.05316e-014	-5.71958e-015	-1.2044e-014	-2.47899e-015	9.12551e-015	5.95627e-015	8.35537e-016	-4.33815e-015	-1.79412e-015	-4.09608e-015	-6.42071e-015	-7.6034e-015	4.89871e-016	-4.60008e-015	-4.92062e-015
-3.6514e-015	-1.62159e-015	7.59679e-016	1.56213e-014	1.13299e-014	5.83817e-015	7.99064e-016	-1.20747e-014	-2.57413e-015	-1.20454e-014	-1.05496e-014	-5.83082e-015	-1.21015e-014	-2.57032e-015	9.08407e-015	5.88918e-015	6.01466e-016	-4.40797e-015	-2.24235e-015	-4.5756e-015	-6.34846e-015	-7.68709e-015	2.54203e-016	-4.7261e-015	-5.29021e-015
-3.68661e-015	-1.69726e-015	7.45352e-016	1.60156e-014	1.1327e-014	6.33551e-015	9.67235e-016	-1.22607e-014	-2.55393e-015	-1.23339e-014	-1.05619e-014	-5.91584e-015	-1.21459e-014	-2.67288e-015	9.03362e-015	5.82318e-015	3.56249e-016	-4.46979e-015	-2.68252e-015	-5.0478e-015	-6.25886e-015	-7.76418e-015	2.04617e-018	-4.83062e-015	-5.61613e-015
-3.71346e-015	-1.75547e-015	7.27961e-016	1.63817e-014	1.13273e-014	6.8331e-015	1.13575e-015	-1.24417e-014	-2.52654e-015	-1.26032e-014	-1.05687e-014	-5.97587e-015	-1.21781e-014	-2.78574e-015	8.97507e-015	5.75901e-015	1.00973e-016	-4.52249e-015	-3.11219e-015	-5.5115e-015	-6.15224e-015	-7.83614e-015	-2.65905e-016	-4.91251e-015	-5.89715e-015
-3.73144e-015	-1.79612e-015	7.06731e-016	1.67182e-014	1.1333e-014	7.32952e-015	1.30671e-015	-1.26148e-014	-2.49103e-015	-1.28502e-014	-1.05707e-014	-6.0123e-015	-1.2198e-014	-2.90781e-015	8.90861e-015	5.69717e-015	-1.63646e-016	-4.56392e-015	-3.529e-015	-5.96513e-015	-6.02871e-015	-7.90371e-015	-5.48489e-016	-4.9719e-015	-6.13211e-015
-3.74095e-015	-1.81931e-015	6.81832e-016	1.70236e-014	1.13466e-014	7.82409e-015	1.4819e-015	-1.27779e-014	-2.44597e-015	-1.30725e-014	-1.05681e-014	-6.02662e-015	-1.22053e-014	-3.03784e-015	8.83522e-015	5.6396e-015	-4.35774e-016	-4.59209e-015	-3.93024e-015	-6.40703e-015	-5.88859e-015	-7.96779e-015	-8.44691e-016	-5.00902e-015	-6.32018e-015
-3.7425e-015	-1.82479e-015	6.53603e-016	1.72964e-014	1.13705e-014	8.31565e-015	1.6639e-015	-1.29282e-014	-2.3905e-015	-1.32671e-014	-1.05612e-014	-6.021e-015	-1.22005e-014	-3.17388e-015	8.75579e-015	5.58752e-015	-7.13698e-016	-4.60515e-015	-4.31308e-015	-6.83604e-015	-5.73334e-015	-8.02919e-015	-1.15285e-015	-5.02444e-015	-6.46084e-015
-3.73581e-015	-1.81253e-015	6.22358e-016	1.75366e-014	1.14063e-014	8.80309e-015	1.85578e-015	-1.3063e-014	-2.3235e-015	-1.34316e-014	-1.05502e-014	-5.99783e-015	-1.21834e-014	-3.31493e-015	8.67101e-015	5.5419e-015	-9.96457e-016	-4.60254e-015	-4.67601e-015	-7.25059e-015	-5.56344e-015	-8.08857e-015	-1.47135e-015	-5.01924e-015	-6.55426e-015
-3.72194e-015	-1.7826e-015	5.88003e-016	1.77443e-014	1.14567e-014	9.28463e-015	2.05893e-015	-1.31805e-014	-2.24411e-015	-1.35634e-014	-1.05353e-014	-5.9588e-015	-1.21554e-014	-3.45878e-015	8.58256e-015	5.50403e-015	-1.28198e-015	-4.58222e-015	-5.01751e-015	-7.64938e-015	-5.37934e-015	-8.14628e-015	-1.79821e-015	-4.9951e-015	-6.60167e-015
-3.70119e-015	-1.73532e-015	5.50534e-016	1.79199e-014	1.15233e-014	9.75958e-015	2.2756e-015	-1.32795e-014	-2.15078e-015	-1.36609e-014	-1.05173e-014	-5.90666e-015	-1.21165e-014	-3.60446e-015	8.4916e-015	5.47493e-015	-1.56849e-015	-4.54299e-015	-5.33536e-015	-8.03016e-015	-5.18176e-015	-8.20258e-015	-2.13124e-015	-4.95302e-015	-6.60395e-015
-3.67382e-015	-1.67113e-015	5.10673e-016	1.80641e-014	1.16078e-014	1.02273e-014	2.50809e-015	-1.3358e-014	-2.04283e-015	-1.37229e-014	-1.04959e-014	-5.84332e-015	-1.20676e-014	-3.75005e-015	8.39928e-015	5.45573e-015	-1.85389e-015	-4.48398e-015	-5.62811e-015	-8.39117e-015	-4.97213e-015	-8.25811e-015	-2.46871e-015	-4.8951e-015	-6.56292e-015
-3.64058e-015	-1.59086e-015	4.68564e-016	1.81779e-014	1.17116e-014	1.0687e-014	2.75748e-015	-1.34143e-014	-1.92011e-015	-1.37487e-014	-1.04714e-014	-5.77084e-015	-1.20097e-014	-3.8935e-015	8.30742e-015	5.44674e-015	-2.13609e-015	-4.40409e-015	-5.89411e-015	-8.7304e-015	-4.75144e-015	-8.31292e-015	-2.80842e-015	-4.82294e-015	-6.48127e-015
-3.60184e-015	-1.49503e-015	4.24327e-016	1.82625e-014	1.18358e-014	1.11373e-014	3.02596e-015	-1.34459e-014	-1.78213e-015	-1.37381e-014	-1.04438e-014	-5.69196e-015	-1.19436e-014	-4.03179e-015	8.21772e-015	5.44871e-015	-2.41295e-015	-4.30225e-015	-6.13184e-015	-9.04643e-015	-4.52161e-015	-8.36714e-015	-3.14771e-015	-4.73825e-015	-6.36159e-015
-3.55801e-015	-1.38508e-015	3.78869e-016	1.83196e-014	1.19816e-014	1.15765e-014	3.3147e-015	-1.34522e-014	-1.62859e-015	-1.3691e-014	-1.04135e-014	-5.60936e-015	-1.18702e-014	-4.16349e-015	8.13152e-015	5.46233e-015	-2.68199e-015	-4.17785e-015	-6.34078e-015	-9.33825e-015	-4.28459e-015	-8.42056e-015	-3.48417e-015	-4.64383e-015	-6.20683e-015
-3.50987e-015	-1.26177e-015	3.31945e-016	1.83511e-014	1.21493e-014	1.20035e-014	3.62496e-015	-1.34323e-014	-1.45976e-015	-1.36078e-014	-1.03806e-014	-5.52524e-015	-1.17905e-014	-4.28696e-015	8.04998e-015	5.48827e-015	-2.94155e-015	-4.03087e-015	-6.52017e-015	-9.60474e-015	-4.04139e-015	-8.47279e-015	-3.81601e-015	-4.54227e-015	-6.01976e-015
-3.4576e-015	-1.12617e-015	2.84301e-016	1.83594e-014	1.23389e-014	1.2418e-014	3.95736e-015	-1.33857e-014	-1.27551e-015	-1.34888e-014	-1.03454e-014	-5.44151e-015	-1.17056e-014	-4.40003e-015	7.97435e-015	5.5269e-015	-3.18897e-015	-3.86043e-015	-6.66918e-015	-9.84412e-015	-3.79363e-015	-8.52389e-015	-4.14124e-015	-4.43622e-015	-5.80413e-015
-3.40102e-015	-9.78539e-016	2.36253e-016	1.83474e-014	1.2551e-014	1.28193e-014	4.31293e-015	-1.33125e-014	-1.0756e-015	-1.33351e-014	-1.03081e-014	-5.36004e-015	-1.1616e-014	-4.50062e-015	7.90603e-015	5.57802e-015	-3.42148e-015	-3.66697e-015	-6.7875e-015	-1.00549e-014	-3.5435e-015	-8.5731e-015	-4.45735e-015	-4.32809e-015	-5.56409e-015
-3.34077e-015	-8.20221e-016	1.88386e-016	1.83178e-014	1.2785e-014	1.32072e-014	4.69209e-015	-1.32121e-014	-8.60786e-016	-1.31483e-014	-1.02686e-014	-5.28213e-015	-1.1522e-014	-4.58702e-015	7.84604e-015	5.64169e-015	-3.6365e-015	-3.45123e-015	-6.87604e-015	-1.02358e-014	-3.29346e-015	-8.61972e-015	-4.76245e-015	-4.22029e-015	-5.30327e-015
-3.27693e-015	-6.52375e-016	1.41204e-016	1.82735e-014	1.30398e-014	1.3581e-014	5.09463e-015	-1.30846e-014	-6.3195e-016	-1.2931e-014	-1.02273e-014	-5.20942e-015	-1.14253e-014	-4.65758e-015	7.79558e-015	5.71802e-015	-3.83196e-015	-3.21386e-015	-6.93454e-015	-1.03865e-014	-3.04495e-015	-8.66276e-015	-5.05457e-015	-4.11539e-015	-5.02525e-015
-3.21008e-015	-4.76145e-016	9.42168e-017	1.82166e-014	1.33137e-014	1.39405e-014	5.52e-015	-1.29314e-014	-3.90073e-016	-1.26858e-014	-1.01842e-014	-5.14381e-015	-1.13269e-014	-4.71096e-015	7.75516e-015	5.80648e-015	-4.00618e-015	-2.95578e-015	-6.96319e-015	-1.05061e-014	-2.79999e-015	-8.70136e-015	-5.33154e-015	-4.01587e-015	-4.73424e-015
-3.14035e-015	-2.92626e-016	4.7956e-017	1.81499e-014	1.36053e-014	1.42857e-014	5.96718e-015	-1.27533e-014	-1.35843e-016	-1.24152e-014	-1.0139e-014	-5.08607e-015	-1.12286e-014	-4.74582e-015	7.72564e-015	5.90623e-015	-4.15716e-015	-2.67786e-015	-6.96261e-015	-1.05948e-014	-2.56082e-015	-8.73478e-015	-5.59144e-015	-3.92401e-015	-4.43458e-015
-3.06855e-015	-1.03631e-016	2.91566e-018	1.80761e-014	1.39127e-014	1.46161e-014	6.43518e-015	-1.25503e-014	1.29588e-016	-1.21222e-014	-1.00924e-014	-5.03732e-015	-1.11301e-014	-4.76102e-015	7.70716e-015	6.01636e-015	-4.28304e-015	-2.38139e-015	-6.93343e-015	-1.06519e-014	-2.32937e-015	-8.76297e-015	-5.83254e-015	-3.84201e-015	-4.13069e-015
-2.99506e-015	8.93481e-017	-4.03684e-017	1.79979e-014	1.42336e-014	1.49318e-014	6.92249e-015	-1.23232e-014	4.04916e-016	-1.18103e-014	-1.00442e-014	-4.99781e-015	-1.10323e-014	-4.75621e-015	7.70005e-015	6.13591e-015	-4.38257e-015	-2.068e-015	-6.87673e-015	-1.06767e-014	-2.10739e-015	-8.78478e-015	-6.05366e-015	-3.77218e-015	-3.82647e-015
-2.91983e-015	2.85229e-016	-8.17756e-017	1.79175e-014	1.45651e-014	1.52329e-014	7.4277e-015	-1.20739e-014	6.88729e-016	-1.14827e-014	-9.99488e-015	-4.96852e-015	-1.09357e-014	-4.73094e-015	7.70386e-015	6.26411e-015	-4.45439e-015	-1.73999e-015	-6.79387e-015	-1.06703e-014	-1.89726e-015	-8.79964e-015	-6.25417e-015	-3.71606e-015	-3.52528e-015
-2.84303e-015	4.82983e-016	-1.21282e-016	1.78377e-014	1.4904e-014	1.55199e-014	7.94873e-015	-1.18041e-014	9.78943e-016	-1.1143e-014	-9.94452e-015	-4.95009e-015	-1.08407e-014	-4.68462e-015	7.71764e-015	6.39945e-015	-4.49812e-015	-1.39906e-015	-6.68634e-015	-1.06332e-014	-1.70051e-015	-8.80748e-015	-6.43369e-015	-3.67489e-015	-3.23084e-015
-2.76558e-015	6.81206e-016	-1.58637e-016	1.77603e-014	1.52475e-014	1.57917e-014	8.48256e-015	-1.15156e-014	1.27441e-015	-1.07946e-014	-9.89289e-015	-4.94186e-015	-1.0748e-014	-4.61809e-015	7.74084e-015	6.53961e-015	-4.51344e-015	-1.04792e-015	-6.55623e-015	-1.0566e-014	-1.51921e-015	-8.80829e-015	-6.59139e-015	-3.65026e-015	-2.94697e-015
-2.68749e-015	8.7879e-016	-1.93955e-016	1.76873e-014	1.55913e-014	1.6048e-014	9.02596e-015	-1.12098e-014	1.57351e-015	-1.04414e-014	-9.84037e-015	-4.94313e-015	-1.0658e-014	-4.53158e-015	7.77244e-015	6.68271e-015	-4.49955e-015	-6.89679e-016	-6.40425e-015	-1.04702e-014	-1.35523e-015	-8.80173e-015	-6.72687e-015	-3.6426e-015	-2.67659e-015
-2.60872e-015	1.07424e-015	-2.26581e-016	1.76196e-014	1.59316e-014	1.62891e-014	9.57598e-015	-1.08885e-014	1.87421e-015	-1.00864e-014	-9.78705e-015	-4.95412e-015	-1.05703e-014	-4.42588e-015	7.81158e-015	6.82668e-015	-4.45648e-015	-3.27088e-016	-6.23203e-015	-1.03463e-014	-1.20997e-015	-8.78711e-015	-6.8403e-015	-3.65244e-015	-2.42244e-015
-2.52961e-015	1.26632e-015	-2.56341e-016	1.75588e-014	1.62652e-014	1.65151e-014	1.0129e-014	-1.05542e-014	2.17416e-015	-9.73358e-015	-9.73257e-015	-4.97393e-015	-1.04835e-014	-4.30158e-015	7.85684e-015	6.96991e-015	-4.38492e-015	3.66514e-017	-6.04118e-015	-1.01962e-014	-1.0848e-015	-8.76459e-015	-6.93219e-015	-3.67996e-015	-2.18658e-015
-2.45056e-015	1.45382e-015	-2.83322e-016	1.75053e-014	1.65879e-014	1.67257e-014	1.06815e-014	-1.02093e-014	2.47149e-015	-9.38606e-015	-9.67718e-015	-5.00145e-015	-1.03982e-014	-4.15949e-015	7.90697e-015	7.11011e-015	-4.2852e-015	3.98765e-016	-5.83254e-015	-1.00213e-014	-9.80661e-016	-8.73358e-015	-7.00324e-015	-3.72502e-015	-1.97108e-015
-2.37195e-015	1.63596e-015	-3.07542e-016	1.74599e-014	1.68958e-014	1.69214e-014	1.12297e-014	-9.85625e-015	2.76331e-015	-9.0471e-015	-9.6213e-015	-5.03567e-015	-1.03147e-014	-4.00132e-015	7.96001e-015	7.24494e-015	-4.15815e-015	7.55928e-016	-5.60893e-015	-9.82343e-015	-8.98546e-016	-8.69375e-015	-7.05358e-015	-3.78785e-015	-1.77742e-015
-2.29383e-015	1.81189e-015	-3.28751e-016	1.7423e-014	1.71848e-014	1.71025e-014	1.17695e-014	-9.4972e-015	3.0482e-015	-8.72037e-015	-9.56532e-015	-5.07597e-015	-1.02324e-014	-3.82887e-015	8.0144e-015	7.37162e-015	-4.00483e-015	1.10457e-015	-5.37197e-015	-9.60453e-015	-8.39742e-016	-8.64622e-015	-7.08416e-015	-3.8674e-015	-1.60714e-015
-2.21674e-015	1.98068e-015	-3.46938e-016	1.73942e-014	1.7451e-014	1.72689e-014	1.22968e-014	-9.13451e-015	3.3235e-015	-8.40766e-015	-9.50888e-015	-5.12136e-015	-1.015e-014	-3.64422e-015	8.0683e-015	7.48749e-015	-3.82675e-015	1.44139e-015	-5.12352e-015	-9.36694e-015	-8.04366e-016	-8.59072e-015	-7.09627e-015	-3.9621e-015	-1.46066e-015
-2.1412e-015	2.1414e-015	-3.61896e-016	1.73735e-014	1.76912e-014	1.74202e-014	1.28073e-014	-8.77044e-015	3.58688e-015	-8.11222e-015	-9.45153e-015	-5.17057e-015	-1.00674e-014	-3.44866e-015	8.11952e-015	7.59059e-015	-3.62577e-015	1.76359e-015	-4.86513e-015	-9.11354e-015	-7.9191e-016	-8.5277e-015	-7.09134e-015	-4.0705e-015	-1.33846e-015
-2.06746e-015	2.29332e-015	-3.73542e-016	1.73596e-014	1.79016e-014	1.75568e-014	1.32965e-014	-8.40649e-015	3.83735e-015	-7.83615e-015	-9.39313e-015	-5.22197e-015	-9.98371e-015	-3.24485e-015	8.16657e-015	7.67868e-015	-3.40321e-015	2.06818e-015	-4.59829e-015	-8.8465e-015	-8.02593e-016	-8.45768e-015	-7.07037e-015	-4.19135e-015	-1.24027e-015
-1.99563e-015	2.43616e-015	-3.81482e-016	1.73515e-014	1.80788e-014	1.76774e-014	1.37605e-014	-8.04535e-015	4.07258e-015	-7.58064e-015	-9.33401e-015	-5.27423e-015	-9.89838e-015	-3.03546e-015	8.20775e-015	7.74911e-015	-3.16176e-015	2.35255e-015	-4.3253e-015	-8.56836e-015	-8.36612e-016	-8.38194e-015	-7.03496e-015	-4.3225e-015	-1.16578e-015
-1.92568e-015	2.56945e-015	-3.84854e-016	1.73484e-014	1.82196e-014	1.7782e-014	1.41951e-014	-7.68901e-015	4.29099e-015	-7.34682e-015	-9.27383e-015	-5.32518e-015	-9.81022e-015	-2.82257e-015	8.24204e-015	7.79958e-015	-2.90417e-015	2.61349e-015	-4.0484e-015	-8.28163e-015	-8.93651e-016	-8.30092e-015	-6.98688e-015	-4.46142e-015	-1.1148e-015
-1.85842e-015	2.69247e-015	-3.84313e-016	1.7349e-014	1.83214e-014	1.78707e-014	1.45968e-014	-7.33977e-015	4.49127e-015	-7.13607e-015	-9.21234e-015	-5.37356e-015	-9.71846e-015	-2.60909e-015	8.26709e-015	7.82792e-015	-2.63297e-015	2.84862e-015	-3.76902e-015	-7.98899e-015	-9.7244e-016	-8.21485e-015	-6.92833e-015	-4.60585e-015	-1.08588e-015
-1.79428e-015	2.8057e-015	-3.79376e-016	1.73514e-014	1.83824e-014	1.79431e-014	1.49619e-014	-6.99877e-015	4.67174e-015	-6.94867e-015	-9.14962e-015	-5.41832e-015	-9.62231e-015	-2.39733e-015	8.28183e-015	7.83197e-015	-2.35061e-015	3.05592e-015	-3.48816e-015	-7.69232e-015	-1.07168e-015	-8.12458e-015	-6.8605e-015	-4.75293e-015	-1.07757e-015
-1.73379e-015	2.90836e-015	-3.6881e-016	1.73542e-014	1.84e-014	1.79986e-014	1.52869e-014	-6.66758e-015	4.83111e-015	-6.78444e-015	-9.0855e-015	-5.45695e-015	-9.52118e-015	-2.18988e-015	8.28464e-015	7.81002e-015	-2.05962e-015	3.23318e-015	-3.20727e-015	-7.3944e-015	-1.19045e-015	-8.03168e-015	-6.78467e-015	-4.89997e-015	-1.08829e-015
-1.67774e-015	3.00045e-015	-3.52439e-016	1.73553e-014	1.83722e-014	1.80369e-014	1.55692e-014	-6.34823e-015	4.96811e-015	-6.64345e-015	-9.01924e-015	-5.48758e-015	-9.41322e-015	-1.98886e-015	8.27463e-015	7.76035e-015	-1.76256e-015	3.37868e-015	-2.9273e-015	-7.09798e-015	-1.32725e-015	-7.93709e-015	-6.7022e-015	-5.04411e-015	-1.11587e-015
-1.62626e-015	3.08198e-015	-3.29762e-016	1.73524e-014	1.82983e-014	1.80571e-014	1.58063e-014	-6.04092e-015	5.08166e-015	-6.52519e-015	-8.95065e-015	-5.50945e-015	-9.29773e-015	-1.79574e-015	8.25075e-015	7.68089e-015	-1.46246e-015	3.49119e-015	-2.64977e-015	-6.80552e-015	-1.48054e-015	-7.8413e-015	-6.61466e-015	-5.18262e-015	-1.15863e-015
-1.57915e-015	3.15344e-015	-3.00539e-016	1.73439e-014	1.81772e-014	1.80592e-014	1.59956e-014	-5.74661e-015	5.17133e-015	-6.42795e-015	-8.87938e-015	-5.52062e-015	-9.17388e-015	-1.61282e-015	8.21245e-015	7.57071e-015	-1.16283e-015	3.56974e-015	-2.37626e-015	-6.51926e-015	-1.64795e-015	-7.74601e-015	-6.52318e-015	-5.31224e-015	-1.21441e-015
-1.53648e-015	3.21576e-015	-2.64388e-016	1.7328e-014	1.80089e-014	1.80431e-014	1.6135e-014	-5.46667e-015	5.23653e-015	-6.35001e-015	-8.80499e-015	-5.51954e-015	-9.04079e-015	-1.44269e-015	8.15874e-015	7.42859e-015	-8.6651e-016	3.61392e-015	-2.10797e-015	-6.24199e-015	-1.82745e-015	-7.6519e-015	-6.42893e-015	-5.43055e-015	-1.28053e-015
-1.49943e-015	3.26866e-015	-2.21024e-016	1.73031e-014	1.7794e-014	1.80089e-014	1.62237e-014	-5.20147e-015	5.27696e-015	-6.28946e-015	-8.72686e-015	-5.50452e-015	-8.89788e-015	-1.28686e-015	8.08951e-015	7.25337e-015	-5.75893e-016	3.62359e-015	-1.84565e-015	-5.97566e-015	-2.01672e-015	-7.55952e-015	-6.33325e-015	-5.53456e-015	-1.35425e-015
-1.4683e-015	3.31297e-015	-1.69628e-016	1.72671e-014	1.75331e-014	1.79563e-014	1.62609e-014	-4.95099e-015	5.29264e-015	-6.2446e-015	-8.64459e-015	-5.474e-015	-8.74435e-015	-1.14678e-015	8.00516e-015	7.04466e-015	-2.93935e-016	3.59867e-015	-1.59009e-015	-5.72266e-015	-2.21294e-015	-7.4693e-015	-6.23721e-015	-5.62207e-015	-1.43295e-015
-1.44374e-015	3.34872e-015	-1.10284e-016	1.7219e-014	1.72274e-014	1.78854e-014	1.62463e-014	-4.71603e-015	5.2839e-015	-6.21291e-015	-8.55714e-015	-5.42747e-015	-8.57958e-015	-1.02457e-015	7.90594e-015	6.80249e-015	-2.27484e-017	3.54009e-015	-1.34278e-015	-5.48483e-015	-2.41371e-015	-7.38245e-015	-6.14115e-015	-5.69033e-015	-1.51406e-015
-1.42536e-015	3.37678e-015	-4.1815e-017	1.71571e-014	1.68789e-014	1.7796e-014	1.61805e-014	-4.49655e-015	5.25198e-015	-6.19136e-015	-8.46386e-015	-5.36395e-015	-8.40305e-015	-9.21132e-016	7.79232e-015	6.52686e-015	2.35379e-016	3.44901e-015	-1.10445e-015	-5.2633e-015	-2.6164e-015	-7.3004e-015	-6.04621e-015	-5.73718e-015	-1.59508e-015
-1.41378e-015	3.39796e-015	3.55505e-017	1.70805e-014	1.64901e-014	1.76888e-014	1.60639e-014	-4.29161e-015	5.19746e-015	-6.17697e-015	-8.36374e-015	-5.28123e-015	-8.21463e-015	-8.36754e-016	7.66576e-015	6.21769e-015	4.78552e-016	3.32669e-015	-8.75513e-016	-5.05896e-015	-2.81764e-015	-7.22417e-015	-5.95351e-015	-5.76024e-015	-1.67364e-015
-1.40932e-015	3.4133e-015	1.22394e-016	1.69881e-014	1.60629e-014	1.7564e-014	1.58977e-014	-4.10109e-015	5.12167e-015	-6.16653e-015	-8.25627e-015	-5.17802e-015	-8.0139e-015	-7.72612e-016	7.5272e-015	5.8761e-015	7.05794e-016	3.17473e-015	-6.56616e-016	-4.87299e-015	-3.01426e-015	-7.1536e-015	-5.86274e-015	-5.75731e-015	-1.7473e-015
-1.4115e-015	3.42386e-015	2.18981e-016	1.6879e-014	1.56007e-014	1.74215e-014	1.56843e-014	-3.92438e-015	5.02587e-015	-6.15693e-015	-8.141e-015	-5.05417e-015	-7.8006e-015	-7.28838e-016	7.37736e-015	5.50294e-015	9.15389e-016	2.99557e-015	-4.48187e-016	-4.70599e-015	-3.20352e-015	-7.08909e-015	-5.77427e-015	-5.72706e-015	-1.8136e-015
-1.41984e-015	3.43025e-015	3.25334e-016	1.67529e-014	1.5107e-014	1.72619e-014	1.54259e-014	-3.76045e-015	4.91147e-015	-6.14596e-015	-8.01695e-015	-4.909e-015	-7.57487e-015	-7.04783e-016	7.2181e-015	5.09914e-015	1.10584e-015	2.79244e-015	-2.50382e-016	-4.5589e-015	-3.3825e-015	-7.03155e-015	-5.68755e-015	-5.66841e-015	-1.87099e-015
-1.43436e-015	3.43386e-015	4.42141e-016	1.66102e-014	1.45851e-014	1.70864e-014	1.51254e-014	-3.60816e-015	4.78063e-015	-6.13031e-015	-7.8839e-015	-4.74077e-015	-7.33713e-015	-6.99601e-016	7.05066e-015	4.66658e-015	1.2761e-015	2.56807e-015	-6.37694e-017	-4.43251e-015	-3.54799e-015	-6.98192e-015	-5.60274e-015	-5.58051e-015	-1.91765e-015
-1.45471e-015	3.43621e-015	5.69303e-016	1.64512e-014	1.4039e-014	1.68956e-014	1.4786e-014	-3.4662e-015	4.63457e-015	-6.10672e-015	-7.74078e-015	-4.54912e-015	-7.08749e-015	-7.12571e-016	6.87644e-015	4.20679e-015	1.42577e-015	2.3257e-015	1.10659e-016	-4.32699e-015	-3.6971e-015	-6.94016e-015	-5.51978e-015	-5.46284e-015	-1.952e-015
-1.48026e-015	3.43717e-015	7.06484e-016	1.6276e-014	1.34726e-014	1.6691e-014	1.44118e-014	-3.33308e-015	4.47495e-015	-6.07256e-015	-7.58731e-015	-4.33418e-015	-6.82692e-015	-7.42503e-016	6.69723e-015	3.72174e-015	1.55429e-015	2.06872e-015	2.725e-016	-4.2415e-015	-3.82648e-015	-6.90612e-015	-5.43829e-015	-5.31549e-015	-1.97329e-015
-1.51085e-015	3.43792e-015	8.54124e-016	1.6085e-014	1.28893e-014	1.64731e-014	1.40067e-014	-3.2071e-015	4.30489e-015	-6.02496e-015	-7.42356e-015	-4.09601e-015	-6.55587e-015	-7.88217e-016	6.51426e-015	3.21378e-015	1.66173e-015	1.80081e-015	4.21835e-016	-4.1758e-015	-3.93425e-015	-6.87946e-015	-5.35741e-015	-5.13842e-015	-1.98011e-015
-1.54586e-015	3.43982e-015	1.0119e-015	1.58799e-014	1.22937e-014	1.62436e-014	1.35754e-014	-3.08685e-015	4.12657e-015	-5.96103e-015	-7.24845e-015	-3.83453e-015	-6.27542e-015	-8.47546e-016	6.32922e-015	2.68612e-015	1.74781e-015	1.52595e-015	5.57817e-016	-4.12994e-015	-4.01769e-015	-6.85973e-015	-5.27663e-015	-4.9323e-015	-1.97202e-015
-1.58415e-015	3.44447e-015	1.1788e-015	1.56622e-014	1.16906e-014	1.60033e-014	1.31232e-014	-2.97032e-015	3.94215e-015	-5.87917e-015	-7.06192e-015	-3.54952e-015	-5.9863e-015	-9.18212e-016	6.14401e-015	2.14208e-015	1.81286e-015	1.24864e-015	6.80103e-016	-4.10348e-015	-4.07493e-015	-6.84738e-015	-5.19585e-015	-4.69852e-015	-1.94867e-015
-1.62504e-015	3.45264e-015	1.35465e-015	1.54332e-014	1.10838e-014	1.57541e-014	1.26549e-014	-2.85527e-015	3.7543e-015	-5.77697e-015	-6.86325e-015	-3.24066e-015	-5.68937e-015	-9.98043e-016	5.96048e-015	1.58455e-015	1.85801e-015	9.72681e-016	7.88618e-016	-4.09551e-015	-4.10324e-015	-6.84244e-015	-5.11434e-015	-4.43801e-015	-1.90972e-015
-1.66829e-015	3.46545e-015	1.53878e-015	1.51944e-014	1.04781e-014	1.54978e-014	1.21757e-014	-2.7402e-015	3.56572e-015	-5.6524e-015	-6.6524e-015	-2.90854e-015	-5.38599e-015	-1.08466e-015	5.77968e-015	1.01672e-015	1.88448e-015	7.02687e-016	8.83347e-016	-4.10531e-015	-4.10033e-015	-6.8449e-015	-5.03138e-015	-4.15219e-015	-1.85521e-015
-1.71223e-015	3.4834e-015	1.73025e-015	1.49481e-014	9.87736e-015	1.52372e-014	1.1691e-014	-2.62433e-015	3.37884e-015	-5.50465e-015	-6.42993e-015	-2.55429e-015	-5.07683e-015	-1.17528e-015	5.60322e-015	4.41857e-016	1.89327e-015	4.42751e-016	9.64004e-016	-4.13125e-015	-4.06513e-015	-6.85357e-015	-4.94619e-015	-3.84393e-015	-1.78592e-015
-1.75566e-015	3.50633e-015	1.92805e-015	1.46958e-014	9.28556e-015	1.49745e-014	1.12058e-014	-2.50496e-015	3.19656e-015	-5.3326e-015	-6.19571e-015	-2.17865e-015	-4.76365e-015	-1.26679e-015	5.43256e-015	-1.37184e-016	1.88567e-015	1.97215e-016	1.0302e-015	-4.17192e-015	-3.9959e-015	-6.86819e-015	-4.85794e-015	-3.51532e-015	-1.7025e-015
-1.79765e-015	3.53536e-015	2.13125e-015	1.44398e-014	8.70648e-015	1.47119e-014	1.07258e-014	-2.38062e-015	3.02108e-015	-5.13563e-015	-5.95058e-015	-1.78228e-015	-4.44803e-015	-1.35637e-015	5.2682e-015	-7.16094e-016	1.86366e-015	-2.96069e-017	1.08195e-015	-4.22661e-015	-3.8919e-015	-6.8884e-015	-4.76651e-015	-3.16886e-015	-1.60602e-015
-1.83706e-015	3.57074e-015	2.33925e-015	1.41825e-014	8.14465e-015	1.44512e-014	1.02565e-014	-2.24982e-015	2.85445e-015	-4.91413e-015	-5.69481e-015	-1.36606e-015	-4.13137e-015	-1.44065e-015	5.11087e-015	-1.29078e-015	1.82865e-015	-2.33978e-016	1.11942e-015	-4.29387e-015	-3.75271e-015	-6.91304e-015	-4.67191e-015	-2.80748e-015	-1.49724e-015
-1.87285e-015	3.61334e-015	2.55057e-015	1.3926e-014	7.60206e-015	1.41949e-014	9.80312e-015	-2.11058e-015	2.69946e-015	-4.66814e-015	-5.42851e-015	-9.31298e-016	-3.81513e-015	-1.51692e-015	4.96083e-015	-1.85858e-015	1.78283e-015	-4.12e-016	1.14284e-015	-4.37195e-015	-3.5781e-015	-6.94196e-015	-4.57343e-015	-2.43418e-015	-1.37717e-015
-1.90407e-015	3.66385e-015	2.76395e-015	1.36724e-014	7.08198e-015	1.39451e-014	9.37053e-015	-1.96154e-015	2.55854e-015	-4.39786e-015	-5.15246e-015	-4.79245e-016	-3.50115e-015	-1.58255e-015	4.81849e-015	-2.41629e-015	1.72799e-015	-5.60202e-016	1.15131e-015	-4.45932e-015	-3.36811e-015	-6.97433e-015	-4.47082e-015	-2.05228e-015	-1.24711e-015
-1.92873e-015	3.72239e-015	2.97834e-015	1.34237e-014	6.58732e-015	1.3704e-014	8.96294e-015	-1.80153e-015	2.43369e-015	-4.10467e-015	-4.86762e-015	-1.11787e-017	-3.19096e-015	-1.63442e-015	4.68294e-015	-2.96045e-015	1.66641e-015	-6.7479e-016	1.14533e-015	-4.55442e-015	-3.12309e-015	-7.00941e-015	-4.3638e-015	-1.66489e-015	-1.10858e-015
-1.94588e-015	3.78853e-015	3.19218e-015	1.3182e-014	6.12027e-015	1.34741e-014	8.58546e-015	-1.62918e-015	2.32621e-015	-3.78949e-015	-4.57505e-015	4.70451e-016	-2.88656e-015	-1.66989e-015	4.55386e-015	-3.4872e-015	1.60089e-015	-7.53081e-016	1.12486e-015	-4.65507e-015	-2.8431e-015	-7.04721e-015	-4.25237e-015	-1.27558e-015	-9.62936e-016
-1.95487e-015	3.8618e-015	3.40344e-015	1.2949e-014	5.68264e-015	1.32573e-014	8.24106e-015	-1.4435e-015	2.23813e-015	-3.45413e-015	-4.27605e-015	9.63461e-016	-2.58832e-015	-1.68586e-015	4.43059e-015	-3.99341e-015	1.53238e-015	-7.92119e-016	1.08968e-015	-4.75988e-015	-2.52907e-015	-7.08677e-015	-4.13676e-015	-8.87884e-016	-8.11814e-016
-1.95461e-015	3.94225e-015	3.61106e-015	1.27266e-014	5.27571e-015	1.30555e-014	7.93248e-015	-1.24338e-015	2.17046e-015	-3.10027e-015	-3.97178e-015	1.46625e-015	-2.29739e-015	-1.67988e-015	4.31173e-015	-4.47618e-015	1.46326e-015	-7.8919e-016	1.03994e-015	-4.8673e-015	-2.18206e-015	-7.1276e-015	-4.01752e-015	-5.05217e-016	-6.56746e-016
-1.94388e-015	4.02982e-015	3.81347e-015	1.25163e-014	4.90068e-015	1.28709e-014	7.66303e-015	-1.02773e-015	2.12511e-015	-2.73008e-015	-3.66299e-015	1.97645e-015	-2.01473e-015	-1.6501e-015	4.19588e-015	-4.93232e-015	1.39599e-015	-7.43131e-016	9.75855e-016	-4.97593e-015	-1.8036e-015	-7.16867e-015	-3.89505e-015	-1.30907e-016	-4.99426e-016
-1.92185e-015	4.12396e-015	4.00874e-015	1.23194e-014	4.55767e-015	1.2705e-014	7.43511e-015	-7.96672e-016	2.10337e-015	-2.34651e-015	-3.35122e-015	2.49193e-015	-1.74226e-015	-1.59452e-015	4.08166e-015	-5.35998e-015	1.33323e-015	-6.52558e-016	8.97746e-016	-5.08481e-015	-1.39563e-015	-7.20957e-015	-3.76984e-015	2.31991e-016	-3.415e-016
-1.88781e-015	4.22402e-015	4.19511e-015	1.2137e-014	4.2471e-015	1.25593e-014	7.25054e-015	-5.49545e-016	2.10541e-015	-1.95195e-015	-3.03824e-015	3.0106e-015	-1.48048e-015	-1.51113e-015	3.96774e-015	-5.75677e-015	1.27673e-015	-5.16114e-016	8.05982e-016	-5.19222e-015	-9.60457e-016	-7.24951e-015	-3.64231e-015	5.80319e-016	-1.84758e-016
-1.84157e-015	4.32936e-015	4.37149e-015	1.19705e-014	3.96822e-015	1.24357e-014	7.1113e-015	-2.86407e-016	2.13235e-015	-1.54894e-015	-2.72579e-015	3.52976e-015	-1.23041e-015	-1.39902e-015	3.85179e-015	-6.12072e-015	1.22784e-015	-3.33472e-016	7.00878e-016	-5.29629e-015	-5.00214e-016	-7.28754e-015	-3.51326e-015	9.10941e-016	-2.98326e-017
-1.78271e-015	4.43896e-015	4.53682e-015	1.18208e-014	3.72077e-015	1.23347e-014	7.01755e-015	-6.94198e-018	2.18445e-015	-1.1402e-015	-2.41538e-015	4.0459e-015	-9.9294e-016	-1.2575e-015	3.73138e-015	-6.44922e-015	1.18849e-015	-1.04666e-016	5.83049e-016	-5.39594e-015	-1.74243e-017	-7.32351e-015	-3.38385e-015	1.2211e-015	1.21964e-016
-1.71067e-015	4.55151e-015	4.68993e-015	1.16886e-014	3.50414e-015	1.22573e-014	6.9692e-015	2.88299e-016	2.26082e-015	-7.28297e-016	-2.10839e-015	4.55637e-015	-7.6875e-016	-1.08623e-015	3.60412e-015	-6.74116e-015	1.16016e-015	1.70383e-016	4.5329e-016	-5.49045e-015	4.85807e-016	-7.35639e-015	-3.25507e-015	1.50844e-015	2.69403e-016
-1.62538e-015	4.66629e-015	4.82951e-015	1.15738e-014	3.31661e-015	1.22046e-014	6.96576e-015	5.9922e-016	2.36112e-015	-3.16504e-016	-1.8067e-015	5.05875e-015	-5.58589e-016	-8.85059e-016	3.46759e-015	-6.99633e-015	1.1441e-015	4.90524e-016	3.12969e-016	-5.57826e-015	1.0066e-015	-7.38623e-015	-3.12813e-015	1.77029e-015	4.11996e-016
-1.52735e-015	4.7819e-015	4.95471e-015	1.1476e-014	3.15696e-015	1.21763e-014	7.0062e-015	9.24994e-016	2.48515e-015	9.13547e-017	-1.51153e-015	5.55017e-015	-3.6245e-016	-6.53639e-016	3.31937e-015	-7.21432e-015	1.14199e-015	8.541e-016	1.62603e-016	-5.6585e-015	1.54155e-015	-7.41212e-015	-3.00387e-015	2.00477e-015	5.49338e-016
-1.41625e-015	4.89703e-015	5.06405e-015	1.13952e-014	3.02345e-015	1.21723e-014	7.08869e-015	1.26469e-015	2.63183e-015	4.92839e-016	-1.22459e-015	6.02869e-015	-1.80863e-016	-3.93383e-016	3.1569e-015	-7.39469e-015	1.15441e-015	1.25895e-015	3.16742e-018	-5.73038e-015	2.08802e-015	-7.43347e-015	-2.88349e-015	2.20989e-015	6.80399e-016
-1.29285e-015	5.01014e-015	5.15754e-015	1.13307e-014	2.91379e-015	1.21917e-014	7.21142e-015	1.61724e-015	2.79929e-015	8.84969e-016	-9.47273e-016	6.49101e-015	-1.42081e-017	-1.05259e-016	2.97783e-015	-7.53756e-015	1.18242e-015	1.70329e-015	-1.64083e-016	-5.79317e-015	2.64238e-015	-7.44912e-015	-2.76825e-015	2.38461e-015	8.04881e-016
-1.15785e-015	5.11945e-015	5.23425e-015	1.12816e-014	2.82561e-015	1.22341e-014	7.37146e-015	1.98118e-015	2.98615e-015	1.26486e-015	-6.81357e-016	6.93414e-015	1.37296e-016	2.08765e-016	2.77937e-015	-7.64375e-015	1.22719e-015	2.18496e-015	-3.37499e-016	-5.84582e-015	3.2014e-015	-7.4593e-015	-2.65939e-015	2.52782e-015	9.22641e-016
-1.01199e-015	5.22339e-015	5.29339e-015	1.12471e-014	2.75637e-015	1.22987e-014	7.56597e-015	2.35537e-015	3.19121e-015	1.63031e-015	-4.28405e-016	7.35546e-015	2.73475e-016	5.47138e-016	2.55944e-015	-7.71425e-015	1.28848e-015	2.70074e-015	-5.15437e-016	-5.88752e-015	3.76166e-015	-7.46346e-015	-2.55809e-015	2.63841e-015	1.03425e-015
-8.55921e-016	5.32085e-015	5.33517e-015	1.12262e-014	2.70338e-015	1.23842e-014	7.79173e-015	2.73902e-015	3.41263e-015	1.97933e-015	-1.8938e-016	7.752e-015	3.94794e-016	9.07577e-016	2.31608e-015	-7.75039e-015	1.36604e-015	3.24701e-015	-6.96835e-016	-5.91773e-015	4.32045e-015	-7.46066e-015	-2.46551e-015	2.71597e-015	1.14017e-015
-6.90851e-016	5.4098e-015	5.35942e-015	1.12171e-014	2.66459e-015	1.24887e-014	8.04526e-015	3.13056e-015	3.64878e-015	2.3096e-015	3.47793e-017	8.12151e-015	5.0201e-016	1.28726e-015	2.04701e-015	-7.7543e-015	1.46076e-015	3.82002e-015	-8.79668e-016	-5.93591e-015	4.87455e-015	-7.44975e-015	-2.38187e-015	2.76018e-015	1.24028e-015
-5.17642e-016	5.48901e-015	5.36646e-015	1.12185e-014	2.63725e-015	1.26105e-014	8.32285e-015	3.52885e-015	3.89713e-015	2.61949e-015	2.43207e-016	8.46138e-015	5.95192e-016	1.68323e-015	1.75132e-015	-7.72763e-015	1.57205e-015	4.41565e-015	-1.06121e-015	-5.94134e-015	5.42142e-015	-7.42998e-015	-2.30805e-015	2.77158e-015	1.33489e-015
-3.3746e-016	5.55665e-015	5.35673e-015	1.12285e-014	2.61881e-015	1.2748e-014	8.62003e-015	3.93241e-015	4.15515e-015	2.90662e-015	4.34768e-016	8.76938e-015	6.75259e-016	2.09233e-015	1.42776e-015	-7.67213e-015	1.69918e-015	5.02975e-015	-1.23981e-015	-5.93354e-015	5.95777e-015	-7.40051e-015	-2.24479e-015	2.75078e-015	1.425e-015
-1.52193e-016	5.61129e-015	5.32992e-015	1.12464e-014	2.60645e-015	1.28986e-014	8.9324e-015	4.33928e-015	4.42026e-015	3.17042e-015	6.08626e-016	9.04323e-015	7.4223e-016	2.51093e-015	1.07549e-015	-7.59104e-015	1.84117e-015	5.65763e-015	-1.41345e-015	-5.91244e-015	6.48062e-015	-7.3607e-015	-2.19239e-015	2.69843e-015	1.51138e-015
3.67618e-017	5.65109e-015	5.28694e-015	1.12701e-014	2.59792e-015	1.306e-014	9.25573e-015	4.74782e-015	4.69026e-015	3.41006e-015	7.6404e-016	9.28243e-015	7.96412e-016	2.9354e-015	6.93612e-016	-7.48698e-015	1.99777e-015	6.29519e-015	-1.58013e-015	-5.87825e-015	6.98773e-015	-7.31047e-015	-2.15058e-015	2.61552e-015	1.59467e-015
2.28391e-016	5.67507e-015	5.22837e-015	1.12979e-014	2.59048e-015	1.32296e-014	9.58562e-015	5.15624e-015	4.96277e-015	3.62519e-015	9.01001e-016	9.48558e-015	8.39191e-016	3.36191e-015	2.82764e-016	-7.3629e-015	2.16805e-015	6.93802e-015	-1.73789e-015	-5.83048e-015	7.47677e-015	-7.24891e-015	-2.11981e-015	2.50348e-015	1.67584e-015
4.21684e-016	5.68201e-015	5.15495e-015	1.1328e-014	2.58186e-015	1.34049e-014	9.9181e-015	5.56292e-015	5.2356e-015	3.81575e-015	1.01916e-015	9.65126e-015	8.71354e-016	3.78648e-015	-1.56663e-016	-7.22193e-015	2.35087e-015	7.58105e-015	-1.88459e-015	-5.76911e-015	7.94557e-015	-7.17517e-015	-2.09964e-015	2.36365e-015	1.7558e-015
6.14974e-016	5.67073e-015	5.06776e-015	1.13594e-014	2.5705e-015	1.35831e-014	1.02487e-014	5.96636e-015	5.50643e-015	3.98203e-015	1.11839e-015	9.77876e-015	8.9333e-016	4.20495e-015	-6.23516e-016	-7.06744e-015	2.54499e-015	8.2195e-015	-2.01803e-015	-5.69374e-015	8.39226e-015	-7.08808e-015	-2.08964e-015	2.19831e-015	1.83607e-015
8.0689e-016	5.64037e-015	4.96815e-015	1.13907e-014	2.55463e-015	1.37605e-014	1.05742e-014	6.36573e-015	5.77299e-015	4.12409e-015	1.19928e-015	9.86755e-015	9.05868e-016	4.6141e-015	-1.1167e-015	-6.90328e-015	2.7488e-015	8.8491e-015	-2.1365e-015	-5.60415e-015	8.81478e-015	-6.98695e-015	-2.08951e-015	2.00983e-015	1.91786e-015
9.95412e-016	5.58963e-015	4.85714e-015	1.142e-014	2.53213e-015	1.3934e-014	1.08902e-014	6.75893e-015	6.03202e-015	4.24259e-015	1.26169e-015	9.91751e-015	9.09555e-016	5.00998e-015	-1.63448e-015	-6.73276e-015	2.96141e-015	9.46531e-015	-2.23695e-015	-5.50072e-015	9.21171e-015	-6.87144e-015	-2.0991e-015	1.80029e-015	2.00157e-015
1.17858e-015	5.51799e-015	4.73614e-015	1.14457e-014	2.50146e-015	1.41016e-014	1.11936e-014	7.14487e-015	6.28182e-015	4.33897e-015	1.30588e-015	9.92881e-015	9.05245e-016	5.38866e-015	-2.17433e-015	-6.55946e-015	3.18164e-015	1.00639e-014	-2.31712e-015	-5.38349e-015	9.58186e-015	-6.74105e-015	-2.11761e-015	1.57246e-015	2.08832e-015
1.35541e-015	5.42452e-015	4.60703e-015	1.14664e-014	2.46218e-015	1.42609e-014	1.14819e-014	7.5222e-015	6.52108e-015	4.41417e-015	1.33255e-015	9.90183e-015	8.94025e-016	5.74647e-015	-2.73369e-015	-6.38738e-015	3.40792e-015	1.06408e-014	-2.37507e-015	-5.25185e-015	9.92354e-015	-6.59527e-015	-2.14293e-015	1.32902e-015	2.17852e-015
1.52461e-015	5.30943e-015	4.47062e-015	1.14815e-014	2.41331e-015	1.44088e-014	1.17517e-014	7.88998e-015	6.74643e-015	4.47033e-015	1.34249e-015	9.83634e-015	8.7604e-016	6.07992e-015	-3.30961e-015	-6.21954e-015	3.63881e-015	1.11925e-014	-2.40887e-015	-5.10615e-015	1.02364e-014	-6.43355e-015	-2.17438e-015	1.07212e-015	2.27278e-015
1.68556e-015	5.1726e-015	4.32842e-015	1.14897e-014	2.35387e-015	1.45426e-014	1.20011e-014	8.24751e-015	6.95614e-015	4.50821e-015	1.33653e-015	9.73403e-015	8.51663e-016	6.3854e-015	-3.89929e-015	-6.0592e-015	3.87257e-015	1.17157e-014	-2.41711e-015	-4.94669e-015	1.05204e-014	-6.25503e-015	-2.2105e-015	8.04637e-016	2.37164e-015
1.83728e-015	5.01405e-015	4.18224e-015	1.14903e-014	2.28323e-015	1.46597e-014	1.22277e-014	8.59324e-015	7.14913e-015	4.52991e-015	1.31615e-015	9.59714e-015	8.21692e-016	6.6598e-015	-4.49933e-015	-5.9096e-015	4.10714e-015	1.22068e-014	-2.39782e-015	-4.77396e-015	1.07745e-014	-6.05908e-015	-2.24948e-015	5.29307e-016	2.47596e-015
1.97848e-015	4.83396e-015	4.03348e-015	1.14823e-014	2.20152e-015	1.47582e-014	1.24303e-014	8.92689e-015	7.32423e-015	4.53799e-015	1.28287e-015	9.42875e-015	7.86091e-016	6.90068e-015	-5.1054e-015	-5.77412e-015	4.34148e-015	1.26634e-014	-2.34978e-015	-4.58838e-015	1.09992e-014	-5.84574e-015	-2.28895e-015	2.49011e-016	2.58597e-015
2.1081e-015	4.63353e-015	3.884e-015	1.1465e-014	2.10887e-015	1.48365e-014	1.26081e-014	9.24795e-015	7.48058e-015	4.53459e-015	1.23827e-015	9.23131e-015	7.45037e-016	7.10557e-015	-5.71352e-015	-5.65591e-015	4.57419e-015	1.30833e-014	-2.27176e-015	-4.39021e-015	1.11951e-014	-5.61555e-015	-2.32781e-015	-3.40673e-017	2.70125e-015
2.22597e-015	4.4139e-015	3.73413e-015	1.14377e-014	2.00508e-015	1.48928e-014	1.27603e-014	9.55628e-015	7.61778e-015	4.52227e-015	1.18346e-015	9.00671e-015	6.98624e-016	7.27236e-015	-6.31913e-015	-5.55733e-015	4.80387e-015	1.34645e-014	-2.16298e-015	-4.17954e-015	1.13622e-014	-5.36787e-015	-2.3645e-015	-3.17012e-016	2.82164e-015
2.33171e-015	4.17638e-015	3.58545e-015	1.13994e-014	1.89055e-015	1.49258e-014	1.28868e-014	9.85121e-015	7.73552e-015	4.50246e-015	1.11961e-015	8.75815e-015	6.46985e-016	7.40015e-015	-6.91829e-015	-5.48073e-015	5.02897e-015	1.38054e-014	-2.02207e-015	-3.95691e-015	1.15009e-014	-5.10313e-015	-2.39676e-015	-5.96598e-016	2.94694e-015
2.42522e-015	3.92193e-015	3.43883e-015	1.13496e-014	1.76553e-015	1.49338e-014	1.2988e-014	1.01325e-014	7.83384e-015	4.47739e-015	1.04852e-015	8.48977e-015	5.90616e-016	7.48794e-015	-7.50621e-015	-5.42728e-015	5.2484e-015	1.41044e-014	-1.84866e-015	-3.72328e-015	1.16123e-014	-4.8223e-015	-2.42268e-015	-8.70539e-016	3.07627e-015
2.50638e-015	3.65172e-015	3.2954e-015	1.12876e-014	1.63121e-015	1.49162e-014	1.30644e-014	1.04004e-014	7.91306e-015	4.44973e-015	9.71568e-016	8.20503e-015	5.28914e-016	7.53522e-015	-8.07835e-015	-5.39937e-015	5.46111e-015	1.43612e-014	-1.64246e-015	-3.47867e-015	1.16976e-014	-4.52595e-015	-2.44003e-015	-1.13674e-015	3.20965e-015
2.57456e-015	3.36739e-015	3.15548e-015	1.12133e-014	1.48824e-015	1.48727e-014	1.31173e-014	1.06555e-014	7.97332e-015	4.42184e-015	8.90213e-016	7.90787e-015	4.61755e-016	7.54162e-015	-8.63054e-015	-5.39825e-015	5.66574e-015	1.45756e-014	-1.40381e-015	-3.22377e-015	1.17576e-014	-4.21387e-015	-2.44746e-015	-1.39279e-015	3.3458e-015
2.62991e-015	3.07087e-015	3.0198e-015	1.11268e-014	1.33738e-015	1.48027e-014	1.31481e-014	1.08985e-014	8.01578e-015	4.39545e-015	8.06028e-016	7.60217e-015	3.88869e-016	7.50654e-015	-9.15861e-015	-5.42485e-015	5.86094e-015	1.47476e-014	-1.13309e-015	-2.95921e-015	1.17932e-014	-3.88705e-015	-2.44324e-015	-1.63682e-015	3.48322e-015
2.67311e-015	2.7641e-015	2.88934e-015	1.1028e-014	1.17993e-015	1.47057e-014	1.31583e-014	1.11294e-014	8.04124e-015	4.37313e-015	7.20404e-016	7.29168e-015	3.09242e-016	7.43123e-015	-9.65875e-015	-5.48022e-015	6.04599e-015	1.48779e-014	-8.31187e-016	-2.68593e-015	1.18051e-014	-3.54628e-015	-2.42566e-015	-1.86683e-015	3.62104e-015
2.70476e-015	2.44998e-015	2.76358e-015	1.0917e-014	1.01681e-015	1.45829e-014	1.31497e-014	1.13487e-014	8.05072e-015	4.35684e-015	6.34869e-016	6.98053e-015	2.21956e-016	7.31679e-015	-1.01272e-014	-5.56425e-015	6.22051e-015	1.49682e-014	-4.99857e-016	-2.40495e-015	1.17944e-014	-3.19318e-015	-2.39355e-015	-2.08145e-015	3.75733e-015
2.72566e-015	2.1303e-015	2.64241e-015	1.07931e-014	8.49105e-016	1.44358e-014	1.31247e-014	1.15573e-014	8.04611e-015	4.34864e-015	5.51222e-016	6.67299e-015	1.27029e-016	7.16417e-015	-1.05602e-014	-5.67693e-015	6.38361e-015	1.502e-014	-1.40053e-016	-2.11677e-015	1.17627e-014	-2.82907e-015	-2.346e-015	-2.27938e-015	3.8911e-015
2.73644e-015	1.80703e-015	2.52634e-015	1.06558e-014	6.77626e-016	1.42645e-014	1.3086e-014	1.17567e-014	8.02899e-015	4.3499e-015	4.70151e-016	6.37237e-015	2.41336e-017	6.97604e-015	-1.09548e-014	-5.81752e-015	6.53468e-015	1.50352e-014	2.46847e-016	-1.82209e-015	1.1712e-014	-2.45478e-015	-2.28179e-015	-2.45928e-015	4.02035e-015
2.73815e-015	1.48243e-015	2.41518e-015	1.0505e-014	5.03667e-016	1.40705e-014	1.30364e-014	1.19471e-014	8.00083e-015	4.36168e-015	3.93118e-016	6.08307e-015	-8.76295e-017	6.7547e-015	-1.13079e-014	-5.98452e-015	6.67311e-015	1.50157e-014	6.58903e-016	-1.52218e-015	1.16438e-014	-2.07214e-015	-2.20059e-015	-2.61981e-015	4.14303e-015
2.73088e-015	1.15927e-015	2.30875e-015	1.034e-014	3.28287e-016	1.38548e-014	1.29778e-014	1.21299e-014	7.96409e-015	4.38529e-015	3.21092e-016	5.80906e-015	-2.09245e-016	6.50218e-015	-1.16176e-014	-6.17631e-015	6.79877e-015	1.49641e-014	1.09422e-015	-1.21809e-015	1.15595e-014	-1.68326e-015	-2.10119e-015	-2.76038e-015	4.25767e-015
2.71585e-015	8.40156e-016	2.2064e-015	1.01605e-014	1.52495e-016	1.36182e-014	1.29125e-014	1.23063e-014	7.92064e-015	4.42273e-015	2.54707e-016	5.55442e-015	-3.41485e-016	6.22146e-015	-1.18825e-014	-6.3916e-015	6.91129e-015	1.48829e-014	1.55009e-015	-9.10525e-016	1.14605e-014	-1.29061e-015	-1.98339e-015	-2.88037e-015	4.36236e-015
2.69392e-015	5.27336e-016	2.10763e-015	9.96648e-015	-2.30367e-017	1.33629e-014	1.28433e-014	1.24773e-014	7.87315e-015	4.47486e-015	1.94697e-016	5.32218e-015	-4.85013e-016	5.91528e-015	-1.21011e-014	-6.62856e-015	7.01049e-015	1.47756e-014	2.02346e-015	-5.99848e-016	1.13476e-014	-8.96752e-016	-1.84791e-015	-2.97962e-015	4.45459e-015
2.66556e-015	2.23161e-016	2.01175e-015	9.7574e-015	-1.97599e-016	1.30914e-014	1.2773e-014	1.26436e-014	7.8235e-015	4.54168e-015	1.41383e-016	5.11529e-015	-6.40474e-016	5.58744e-015	-1.22723e-014	-6.88455e-015	7.09576e-015	1.46453e-014	2.51155e-015	-2.87665e-016	1.12222e-014	-5.03309e-016	-1.6948e-015	-3.05876e-015	4.53276e-015
2.63143e-015	-7.0095e-017	1.91751e-015	9.53243e-015	-3.7064e-016	1.28055e-014	1.27032e-014	1.28064e-014	7.77446e-015	4.62354e-015	9.54647e-017	4.9367e-015	-8.08266e-016	5.24165e-015	-1.23959e-014	-7.15726e-015	7.16747e-015	1.44961e-014	3.01179e-015	2.50748e-017	1.10853e-014	-1.13041e-016	-1.52478e-015	-3.11781e-015	4.59487e-015
2.59217e-015	-3.50866e-016	1.82357e-015	9.29122e-015	-5.41865e-016	1.25074e-014	1.26366e-014	1.29669e-014	7.7283e-015	4.7208e-015	5.68306e-017	4.78923e-015	-9.89162e-016	4.88165e-015	-1.24717e-014	-7.44409e-015	7.22569e-015	1.43315e-014	3.52083e-015	3.37247e-016	1.09387e-014	2.72104e-016	-1.33853e-015	-3.1572e-015	4.63891e-015
2.54916e-015	-6.17135e-016	1.72936e-015	9.0329e-015	-7.11429e-016	1.21992e-014	1.25753e-014	1.31258e-014	7.68739e-015	4.83338e-015	2.53957e-017	4.67427e-015	-1.18389e-015	4.51118e-015	-1.25008e-014	-7.74285e-015	7.27123e-015	1.41553e-014	4.03535e-015	6.47473e-016	1.07836e-014	6.49612e-016	-1.13676e-015	-3.17755e-015	4.66285e-015
2.50303e-015	-8.67634e-016	1.63358e-015	8.75718e-015	-8.79184e-016	1.18838e-014	1.25204e-014	1.32835e-014	7.65361e-015	4.96131e-015	1.50807e-018	4.59342e-015	-1.39211e-015	4.13375e-015	-1.24848e-014	-8.05069e-015	7.30355e-015	1.39708e-014	4.5521e-015	9.54693e-016	1.0621e-014	1.01694e-015	-9.2093e-016	-3.17981e-015	4.66538e-015
2.45418e-015	-1.1005e-015	1.53494e-015	8.46323e-015	-1.04432e-015	1.15633e-014	1.24731e-014	1.34407e-014	7.6289e-015	5.10411e-015	-1.49967e-017	4.54795e-015	-1.6145e-015	3.75294e-015	-1.24258e-014	-8.36496e-015	7.32257e-015	1.3782e-014	5.06737e-015	1.25793e-015	1.04518e-014	1.37114e-015	-6.92726e-016	-3.1655e-015	4.64489e-015
2.40328e-015	-1.31471e-015	1.43234e-015	8.14975e-015	-1.20718e-015	1.12394e-014	1.24341e-014	1.35985e-014	7.61547e-015	5.26131e-015	-2.42534e-017	4.53878e-015	-1.85144e-015	3.37222e-015	-1.23257e-014	-8.68287e-015	7.32837e-015	1.35921e-014	5.57766e-015	1.55618e-015	1.02772e-014	1.71056e-015	-4.53445e-016	-3.13549e-015	4.60009e-015
2.35035e-015	-1.50888e-015	1.32478e-015	7.81618e-015	-1.36862e-015	1.09146e-014	1.24041e-014	1.37572e-014	7.61524e-015	5.43221e-015	-2.6933e-017	4.5658e-015	-2.10309e-015	2.99514e-015	-1.21876e-014	-9.00082e-015	7.32185e-015	1.34049e-014	6.08012e-015	1.84918e-015	1.00984e-014	2.03343e-015	-2.05145e-016	-3.09079e-015	4.53012e-015
2.29587e-015	-1.6822e-015	1.2115e-015	7.46132e-015	-1.52908e-015	1.05902e-014	1.23829e-014	1.39168e-014	7.6303e-015	5.61625e-015	-2.38665e-017	4.62867e-015	-2.36997e-015	2.62468e-015	-1.20144e-014	-9.31564e-015	7.30411e-015	1.32231e-014	6.57182e-015	2.13597e-015	9.9166e-015	2.33788e-015	4.98481e-017	-3.03372e-015	4.43352e-015
2.23967e-015	-1.83415e-015	1.091e-015	7.08408e-015	-1.68953e-015	1.02682e-014	1.23713e-014	1.40773e-014	7.66264e-015	5.81201e-015	-1.58656e-017	4.7264e-015	-2.65235e-015	2.26419e-015	-1.18095e-014	-9.6246e-015	7.27516e-015	1.30499e-014	7.04914e-015	2.4158e-015	9.73194e-015	2.62188e-015	3.09789e-016	-2.96596e-015	4.31003e-015
2.18192e-015	-1.96504e-015	9.62364e-016	6.68439e-015	-1.85035e-015	9.9504e-015	1.23694e-014	1.42392e-014	7.71268e-015	6.01866e-015	-3.70302e-018	4.85735e-015	-2.94973e-015	1.9169e-015	-1.15773e-014	-9.9248e-015	7.23573e-015	1.28886e-014	7.50942e-015	2.68766e-015	9.54507e-015	2.88377e-015	5.72996e-016	-2.88965e-015	4.15918e-015
2.12313e-015	-2.07451e-015	8.25051e-016	6.26188e-015	-2.01255e-015	9.63892e-015	1.23759e-014	1.44024e-014	7.78107e-015	6.235e-015	1.13402e-017	5.02023e-015	-3.26164e-015	1.58515e-015	-1.13222e-014	-1.02139e-014	7.18596e-015	1.27416e-014	7.94963e-015	2.95081e-015	9.35669e-015	3.12212e-015	8.36785e-016	-2.80626e-015	3.98005e-015
2.06279e-015	-2.16315e-015	6.78097e-016	5.81616e-015	-2.17729e-015	9.33508e-015	1.23898e-014	1.45665e-014	7.86951e-015	6.45939e-015	2.87515e-017	5.21249e-015	-3.58752e-015	1.27117e-015	-1.10485e-014	-1.049e-014	7.12615e-015	1.26119e-014	8.36755e-015	3.20487e-015	9.16753e-015	3.33559e-015	1.09886e-015	-2.71785e-015	3.77248e-015
2.00018e-015	-2.23168e-015	5.20989e-016	5.34665e-015	-2.34529e-015	9.04046e-015	1.24099e-014	1.47314e-014	7.97775e-015	6.69062e-015	4.72006e-017	5.43177e-015	-3.92654e-015	9.77114e-016	-1.07603e-014	-1.07508e-014	7.0571e-015	1.25013e-014	8.76102e-015	3.44954e-015	8.9783e-015	3.52301e-015	1.35697e-015	-2.62656e-015	3.53727e-015
1.93498e-015	-2.28165e-015	3.53289e-016	4.85334e-015	-2.517e-015	8.75528e-015	1.24347e-014	1.48962e-014	8.10635e-015	6.92754e-015	6.56544e-017	5.67458e-015	-4.27768e-015	7.04765e-016	-1.04625e-014	-1.09948e-014	6.97963e-015	1.24114e-014	9.12805e-015	3.68503e-015	8.78903e-015	3.6833e-015	1.60906e-015	-2.534e-015	3.27463e-015
1.86614e-015	-2.31448e-015	1.74746e-016	4.33687e-015	-2.69421e-015	8.48011e-015	1.2463e-014	1.50604e-014	8.25499e-015	7.16831e-015	8.33489e-017	5.9383e-015	-4.63968e-015	4.55871e-016	-1.01598e-014	-1.12205e-014	6.89496e-015	1.23437e-014	9.46668e-015	3.911e-015	8.59988e-015	3.81646e-015	1.85268e-015	-2.44183e-015	2.98495e-015
1.79341e-015	-2.33138e-015	-1.39655e-017	3.79764e-015	-2.87777e-015	8.21632e-015	1.24932e-014	1.52233e-014	8.42277e-015	7.41199e-015	9.87385e-017	6.21927e-015	-5.01157e-015	2.31167e-016	-9.85665e-015	-1.14266e-014	6.80422e-015	1.22996e-014	9.77589e-015	4.12745e-015	8.4111e-015	3.92205e-015	2.08599e-015	-2.35226e-015	2.66956e-015
1.71703e-015	-2.33444e-015	-2.12955e-016	3.2364e-015	-3.06857e-015	7.96487e-015	1.25235e-014	1.53836e-014	8.60896e-015	7.65668e-015	1.1007e-016	6.5134e-015	-5.39215e-015	3.17217e-017	-9.55712e-015	-1.16117e-014	6.70788e-015	1.22798e-014	1.00551e-014	4.33453e-015	8.22397e-015	3.99975e-015	2.30718e-015	-2.26752e-015	2.32954e-015
1.6359e-015	-2.32597e-015	-4.22686e-016	2.65373e-015	-3.26742e-015	7.72619e-015	1.25514e-014	1.55399e-014	8.81257e-015	7.90142e-015	1.1644e-016	6.81637e-015	-5.78063e-015	-1.4205e-016	-9.2655e-015	-1.17752e-014	6.60735e-015	1.22844e-014	1.03035e-014	4.53239e-015	8.03914e-015	4.04992e-015	2.51416e-015	-2.1895e-015	1.96684e-015
1.54871e-015	-2.30802e-015	-6.42168e-016	2.0514e-015	-3.4756e-015	7.49978e-015	1.25746e-014	1.56919e-014	9.03222e-015	8.14452e-015	1.17026e-016	7.12386e-015	-6.17491e-015	-2.90311e-016	-8.98581e-015	-1.19168e-014	6.50296e-015	1.23132e-014	1.05209e-014	4.72142e-015	7.85708e-015	4.07258e-015	2.70515e-015	-2.11936e-015	1.5832e-015
1.45557e-015	-2.28277e-015	-8.70893e-016	1.43097e-015	-3.69361e-015	7.28574e-015	1.2591e-014	1.58383e-014	9.26641e-015	8.38393e-015	1.10695e-016	7.43197e-015	-6.57283e-015	-4.13389e-016	-8.72193e-015	-1.20361e-014	6.39551e-015	1.23665e-014	1.07072e-014	4.90254e-015	7.67832e-015	4.06902e-015	2.87856e-015	-2.05852e-015	1.18079e-015
1.3562e-015	-2.25286e-015	-1.1083e-015	7.93745e-016	-3.92227e-015	7.08425e-015	1.25987e-014	1.59777e-014	9.51346e-015	8.61876e-015	9.64504e-017	7.73654e-015	-6.97254e-015	-5.11707e-016	-8.47736e-015	-1.21337e-014	6.28608e-015	1.24438e-014	1.08631e-014	5.07565e-015	7.50375e-015	4.04027e-015	3.03365e-015	-2.00889e-015	7.61717e-016
1.24968e-015	-2.22072e-015	-1.35349e-015	1.42634e-016	-4.16267e-015	6.89501e-015	1.25956e-014	1.61087e-014	9.77197e-015	8.84767e-015	7.40334e-017	8.0326e-015	-7.3722e-015	-5.86232e-016	-8.25547e-015	-1.22101e-014	6.17506e-015	1.25432e-014	1.09893e-014	5.24128e-015	7.33408e-015	3.98733e-015	3.17013e-015	-1.97135e-015	3.28248e-016
1.13554e-015	-2.18927e-015	-1.60556e-015	-5.20297e-016	-4.4154e-015	6.71774e-015	1.25795e-014	1.623e-014	1.00395e-014	9.06891e-015	4.31608e-017	8.31565e-015	-7.76945e-015	-6.38324e-016	-8.05961e-015	-1.22663e-014	6.06306e-015	1.26636e-014	1.10874e-014	5.40044e-015	7.17004e-015	3.911e-015	3.28751e-015	-1.94777e-015	-1.16864e-016
1.01331e-015	-2.16177e-015	-1.86281e-015	-1.19245e-015	-4.68128e-015	6.55247e-015	1.25487e-014	1.63395e-014	1.03137e-014	9.28153e-015	3.53956e-018	8.58194e-015	-8.16244e-015	-6.69135e-016	-7.89239e-015	-1.23031e-014	5.95191e-015	1.2803e-014	1.11593e-014	5.55348e-015	7.01306e-015	3.81356e-015	3.38507e-015	-1.93869e-015	-5.70788e-016
8.82445e-016	-2.13986e-015	-2.124e-015	-1.87103e-015	-4.96026e-015	6.39829e-015	1.25019e-014	1.64356e-014	1.05919e-014	9.48386e-015	-4.5543e-017	8.8273e-015	-8.54887e-015	-6.80199e-016	-7.75512e-015	-1.23222e-014	5.84302e-015	1.29599e-014	1.12069e-014	5.70086e-015	6.86333e-015	3.69674e-015	3.46284e-015	-1.94434e-015	-1.03101e-015
7.42518e-016	-2.12611e-015	-2.38736e-015	-2.55316e-015	-5.25298e-015	6.25489e-015	1.2438e-014	1.65171e-014	1.08719e-014	9.67496e-015	-1.04357e-016	9.04828e-015	-8.92655e-015	-6.73581e-016	-7.64977e-015	-1.23254e-014	5.73775e-015	1.31321e-014	1.12325e-014	5.84319e-015	6.72146e-015	3.56246e-015	3.5209e-015	-1.96572e-015	-1.4952e-015
5.93246e-016	-2.12287e-015	-2.65169e-015	-3.23589e-015	-5.55924e-015	6.12232e-015	1.23559e-014	1.65831e-014	1.11517e-014	9.85418e-015	-1.72821e-016	9.24125e-015	-9.29333e-015	-6.51076e-016	-7.57734e-015	-1.23145e-014	5.63644e-015	1.33173e-014	1.12384e-014	5.98138e-015	6.58849e-015	3.41281e-015	3.56002e-015	-2.00365e-015	-1.96034e-015
4.34627e-016	-2.13224e-015	-2.91586e-015	-3.91543e-015	-5.87847e-015	5.9999e-015	1.22543e-014	1.66326e-014	1.14285e-014	1.00207e-014	-2.50796e-016	9.40232e-015	-9.64644e-015	-6.14315e-016	-7.53829e-015	-1.22913e-014	5.54059e-015	1.35128e-014	1.1227e-014	6.11576e-015	6.46511e-015	3.24994e-015	3.58106e-015	-2.05812e-015	-2.42365e-015
2.66744e-016	-2.15555e-015	-3.17801e-015	-4.58778e-015	-6.21058e-015	5.88664e-015	1.21332e-014	1.66636e-014	1.16997e-014	1.01728e-014	-3.38136e-016	9.52902e-015	-9.98385e-015	-5.65603e-016	-7.53272e-015	-1.22571e-014	5.45086e-015	1.37162e-014	1.12012e-014	6.24738e-015	6.35301e-015	3.0766e-015	3.58465e-015	-2.12923e-015	-2.88203e-015
8.98806e-017	-2.19539e-015	-3.43609e-015	-5.2501e-015	-6.5551e-015	5.78226e-015	1.19923e-014	1.66751e-014	1.19626e-014	1.03098e-014	-4.35017e-016	9.61932e-015	-1.03032e-014	-5.06803e-016	-7.56045e-015	-1.2214e-014	5.36845e-015	1.39253e-014	1.11627e-014	6.37727e-015	6.253e-015	2.8947e-015	3.57169e-015	-2.21686e-015	-3.33238e-015
-9.59503e-017	-2.2529e-015	-3.68855e-015	-5.8985e-015	-6.91113e-015	5.68643e-015	1.18316e-014	1.66665e-014	1.22144e-014	1.04305e-014	-5.40307e-016	9.67104e-015	-1.0602e-014	-4.39753e-016	-7.6206e-015	-1.21645e-014	5.29427e-015	1.4138e-014	1.11144e-014	6.50624e-015	6.16605e-015	2.70618e-015	3.54332e-015	-2.32081e-015	-3.77172e-015
-2.90156e-016	-2.32937e-015	-3.93376e-015	-6.5289e-015	-7.2778e-015	5.59937e-015	1.16518e-014	1.6637e-014	1.24529e-014	1.05343e-014	-6.52811e-016	9.68264e-015	-1.08782e-014	-3.67007e-016	-7.71186e-015	-1.21107e-014	5.23007e-015	1.43518e-014	1.1059e-014	6.63408e-015	6.09281e-015	2.5136e-015	3.50145e-015	-2.44015e-015	-4.19754e-015
-4.91823e-016	-2.4265e-015	-4.17055e-015	-7.13803e-015	-7.65391e-015	5.52102e-015	1.14535e-014	1.65862e-014	1.26763e-014	1.06208e-014	-7.71957e-016	9.65302e-015	-1.11295e-014	-2.90508e-016	-7.83302e-015	-1.20546e-014	5.17717e-015	1.45637e-014	1.09998e-014	6.76164e-015	6.03383e-015	2.31879e-015	3.44729e-015	-2.57445e-015	-4.60737e-015
-7.00123e-016	-2.54455e-015	-4.39787e-015	-7.7224e-015	-8.0383e-015	5.45057e-015	1.12378e-014	1.65134e-014	1.28826e-014	1.06896e-014	-8.97302e-016	9.58126e-015	-1.13548e-014	-2.12673e-016	-7.98143e-015	-1.19977e-014	5.1366e-015	1.47715e-014	1.09397e-014	6.88959e-015	5.99028e-015	2.12335e-015	3.38259e-015	-2.72287e-015	-4.99875e-015
-9.14383e-016	-2.6835e-015	-4.61419e-015	-8.27887e-015	-8.42958e-015	5.38742e-015	1.10066e-014	1.64177e-014	1.30698e-014	1.07403e-014	-1.02854e-015	9.467e-015	-1.15522e-014	-1.35559e-016	-8.15517e-015	-1.19419e-014	5.10928e-015	1.49728e-014	1.08815e-014	7.01805e-015	5.96312e-015	1.92896e-015	3.30883e-015	-2.88496e-015	-5.36946e-015
-1.13382e-015	-2.84291e-015	-4.81839e-015	-8.80412e-015	-8.8258e-015	5.33196e-015	1.07619e-014	1.62989e-014	1.32365e-014	1.0772e-014	-1.1649e-015	9.31098e-015	-1.17205e-014	-6.12273e-017	-8.35151e-015	-1.18886e-014	5.09602e-015	1.51658e-014	1.08267e-014	7.14733e-015	5.95313e-015	1.73821e-015	3.22803e-015	-3.05925e-015	-5.71649e-015
-1.35751e-015	-3.02219e-015	-5.00999e-015	-9.29612e-015	-9.2257e-015	5.28394e-015	1.05051e-014	1.61572e-014	1.33807e-014	1.07842e-014	-1.30465e-015	9.11372e-015	-1.18581e-014	8.65498e-018	-8.56755e-015	-1.18395e-014	5.09752e-015	1.53484e-014	1.07783e-014	7.27734e-015	5.96114e-015	1.55243e-015	3.14179e-015	-3.24494e-015	-6.0379e-015
-1.58456e-015	-3.22069e-015	-5.18811e-015	-9.75272e-015	-9.62805e-015	5.24279e-015	1.02385e-014	1.59921e-014	1.35016e-014	1.07768e-014	-1.44641e-015	8.87612e-015	-1.19638e-014	7.25193e-017	-8.79988e-015	-1.17962e-014	5.11456e-015	1.55181e-014	1.07384e-014	7.40776e-015	5.98733e-015	1.3733e-015	3.05178e-015	-3.44082e-015	-6.33204e-015
-1.81403e-015	-3.43655e-015	-5.35179e-015	-1.01713e-014	-1.00311e-014	5.20856e-015	9.9644e-015	1.58047e-014	1.35982e-014	1.07494e-014	-1.5895e-015	8.60023e-015	-1.2037e-014	1.28893e-016	-9.04553e-015	-1.17597e-014	5.14701e-015	1.56736e-014	1.07085e-014	7.5391e-015	6.03213e-015	1.20191e-015	2.95923e-015	-3.64521e-015	-6.5972e-015
-2.04482e-015	-3.66877e-015	-5.50073e-015	-1.05501e-014	-1.04331e-014	5.18139e-015	9.68527e-015	1.55958e-014	1.36694e-014	1.07016e-014	-1.73201e-015	8.28784e-015	-1.20767e-014	1.77105e-016	-9.30166e-015	-1.17308e-014	5.19623e-015	1.58131e-014	1.06894e-014	7.67165e-015	6.09555e-015	1.03919e-015	2.86537e-015	-3.85636e-015	-6.83185e-015
-2.27545e-015	-3.91506e-015	-5.63453e-015	-1.08882e-014	-1.08323e-014	5.16126e-015	9.40344e-015	1.53655e-014	1.3715e-014	1.06336e-014	-1.87304e-015	7.94106e-015	-1.20823e-014	2.16132e-016	-9.56487e-015	-1.17109e-014	5.26288e-015	1.59358e-014	1.06829e-014	7.80425e-015	6.17789e-015	8.86213e-016	2.77149e-015	-4.07275e-015	-7.03501e-015
-2.50485e-015	-4.17295e-015	-5.75303e-015	-1.11845e-014	-1.1227e-014	5.14868e-015	9.12133e-015	1.51144e-014	1.37343e-014	1.05458e-014	-2.01116e-015	7.56316e-015	-1.20539e-014	2.44971e-016	-9.83183e-015	-1.17003e-014	5.34658e-015	1.60409e-014	1.06897e-014	7.93636e-015	6.27954e-015	7.44054e-016	2.6794e-015	-4.29254e-015	-7.20577e-015
-2.73226e-015	-4.43998e-015	-5.85645e-015	-1.14389e-014	-1.16152e-014	5.14307e-015	8.8412e-015	1.48437e-014	1.37276e-014	1.04389e-014	-2.14534e-015	7.15719e-015	-1.19912e-014	2.62836e-016	-1.00999e-014	-1.16994e-014	5.44738e-015	1.61279e-014	1.07105e-014	8.06767e-015	6.40038e-015	6.13142e-016	2.58978e-015	-4.51396e-015	-7.34297e-015
-2.9559e-015	-4.71301e-015	-5.94564e-015	-1.16515e-014	-1.1995e-014	5.14397e-015	8.56628e-015	1.45548e-014	1.36953e-014	1.03123e-014	-2.27459e-015	6.72596e-015	-1.18945e-014	2.70165e-016	-1.0366e-014	-1.17087e-014	5.56551e-015	1.61963e-014	1.07458e-014	8.19794e-015	6.53958e-015	4.93368e-016	2.50401e-015	-4.73523e-015	-7.44647e-015
-3.17526e-015	-4.98909e-015	-6.02057e-015	-1.18234e-014	-1.23643e-014	5.15198e-015	8.29906e-015	1.42495e-014	1.36381e-014	1.01667e-014	-2.39783e-015	6.27248e-015	-1.17646e-014	2.66922e-016	-1.06269e-014	-1.17281e-014	5.70036e-015	1.62463e-014	1.07958e-014	8.32607e-015	6.69708e-015	3.84486e-016	2.42297e-015	-4.95516e-015	-7.51612e-015
-3.38976e-015	-5.26491e-015	-6.082e-015	-1.19555e-014	-1.27215e-014	5.16616e-015	8.04164e-015	1.3929e-014	1.35567e-014	1.00034e-014	-2.51421e-015	5.80053e-015	-1.16026e-014	2.53203e-016	-1.08796e-014	-1.17573e-014	5.85109e-015	1.62777e-014	1.08608e-014	8.45068e-015	6.87205e-015	2.85512e-016	2.34633e-015	-5.17173e-015	-7.55142e-015
-3.59825e-015	-5.5366e-015	-6.13147e-015	-1.20495e-014	-1.30651e-014	5.18736e-015	7.79683e-015	1.3595e-014	1.34523e-014	9.82304e-015	-2.62246e-015	5.31391e-015	-1.14095e-014	2.29057e-016	-1.11218e-014	-1.17961e-014	6.0175e-015	1.6291e-014	1.09399e-014	8.57158e-015	7.06332e-015	1.96263e-016	2.27447e-015	-5.38326e-015	-7.55274e-015
-3.7998e-015	-5.80051e-015	-6.16996e-015	-1.21066e-014	-1.3394e-014	5.21492e-015	7.56659e-015	1.32492e-014	1.33258e-014	9.62658e-015	-2.72188e-015	4.81662e-015	-1.11866e-014	1.94773e-016	-1.13512e-014	-1.18443e-014	6.19876e-015	1.62872e-014	1.10319e-014	8.68803e-015	7.26986e-015	1.16201e-016	2.20774e-015	-5.5883e-015	-7.52101e-015
-3.99395e-015	-6.05331e-015	-6.198e-015	-1.21295e-014	-1.37071e-014	5.24822e-015	7.3531e-015	1.28931e-014	1.31792e-014	9.41513e-015	-2.81152e-015	4.31189e-015	-1.09363e-014	1.50803e-016	-1.15651e-014	-1.19008e-014	6.39379e-015	1.62671e-014	1.11349e-014	8.79919e-015	7.49036e-015	4.37093e-017	2.14604e-015	-5.78559e-015	-7.45701e-015
-4.17962e-015	-6.29159e-015	-6.21671e-015	-1.21217e-014	-1.4003e-014	5.2869e-015	7.15794e-015	1.25286e-014	1.30135e-014	9.18998e-015	-2.89087e-015	3.80326e-015	-1.06603e-014	9.84236e-017	-1.17619e-014	-1.19653e-014	6.60158e-015	1.62308e-014	1.12477e-014	8.90475e-015	7.7236e-015	-2.24521e-017	2.08939e-015	-5.97404e-015	-7.36208e-015
-4.35656e-015	-6.51208e-015	-6.22776e-015	-1.20856e-014	-1.42807e-014	5.33079e-015	6.98265e-015	1.21577e-014	1.28304e-014	8.95197e-015	-2.95961e-015	3.29452e-015	-1.03605e-014	3.87886e-017	-1.194e-014	-1.20368e-014	6.82137e-015	1.61802e-014	1.1369e-014	9.00383e-015	7.96858e-015	-8.31973e-017	2.03643e-015	-6.15218e-015	-7.23796e-015
-4.52445e-015	-6.71105e-015	-6.23287e-015	-1.2025e-014	-1.45396e-014	5.37858e-015	6.829e-015	1.17824e-014	1.26323e-014	8.70273e-015	-3.01721e-015	2.78886e-015	-1.0039e-014	-2.71103e-017	-1.20988e-014	-1.21138e-014	7.05177e-015	1.61168e-014	1.14969e-014	9.09512e-015	8.22293e-015	-1.38958e-016	1.98685e-015	-6.31841e-015	-7.08643e-015
-4.68316e-015	-6.88525e-015	-6.23358e-015	-1.19437e-014	-1.47794e-014	5.42951e-015	6.69825e-015	1.14047e-014	1.24214e-014	8.44377e-015	-3.06325e-015	2.29041e-015	-9.69738e-015	-9.87265e-017	-1.22376e-014	-1.21949e-014	7.29079e-015	1.60421e-014	1.16288e-014	9.1778e-015	8.4849e-015	-1.90968e-016	1.93901e-015	-6.47189e-015	-6.90879e-015
-4.83253e-015	-7.03104e-015	-6.23127e-015	-1.18458e-014	-1.49992e-014	5.48263e-015	6.59051e-015	1.10264e-014	1.21995e-014	8.17683e-015	-3.09744e-015	1.80197e-015	-9.33887e-015	-1.74705e-016	-1.23563e-014	-1.22792e-014	7.53693e-015	1.59575e-014	1.1762e-014	9.25154e-015	8.75303e-015	-2.40717e-016	1.89195e-015	-6.61171e-015	-6.70696e-015
-4.97216e-015	-7.14576e-015	-6.22769e-015	-1.17354e-014	-1.51987e-014	5.53675e-015	6.50669e-015	1.06493e-014	1.19686e-014	7.90355e-015	-3.11995e-015	1.32586e-015	-8.96645e-015	-2.53461e-016	-1.24548e-014	-1.23655e-014	7.78813e-015	1.5865e-014	1.18948e-014	9.316e-015	9.02516e-015	-2.89453e-016	1.84482e-015	-6.73722e-015	-6.48341e-015
-5.10211e-015	-7.22734e-015	-6.22383e-015	-1.16171e-014	-1.53779e-014	5.59066e-015	6.44686e-015	1.02757e-014	1.17309e-014	7.62621e-015	-3.12992e-015	8.64732e-016	-8.58273e-015	-3.33906e-016	-1.25328e-014	-1.24528e-014	8.04225e-015	1.57667e-014	1.20249e-014	9.3704e-015	9.29939e-015	-3.38549e-016	1.79582e-015	-6.8479e-015	-6.24019e-015
-5.22293e-015	-7.27328e-015	-6.22128e-015	-1.14947e-014	-1.55367e-014	5.64309e-015	6.4106e-015	9.90705e-015	1.14891e-014	7.34739e-015	-3.12787e-015	4.20526e-016	-8.1909e-015	-4.14702e-016	-1.2591e-014	-1.25406e-014	8.29789e-015	1.56648e-014	1.21498e-014	9.41437e-015	9.57293e-015	-3.89409e-016	1.74381e-015	-6.9426e-015	-5.97956e-015
-5.33541e-015	-7.28174e-015	-6.22121e-015	-1.1373e-014	-1.56749e-014	5.69306e-015	6.39768e-015	9.54535e-015	1.12453e-014	7.06857e-015	-3.11413e-015	-4.47049e-018	-7.79341e-015	-4.9423e-016	-1.26299e-014	-1.26274e-014	8.55278e-015	1.55607e-014	1.22671e-014	9.4483e-015	9.84329e-015	-4.43943e-016	1.68717e-015	-7.02137e-015	-5.70445e-015
-5.4394e-015	-7.25146e-015	-6.2248e-015	-1.12562e-014	-1.57931e-014	5.73951e-015	6.4079e-015	9.19206e-015	1.10015e-014	6.79206e-015	-3.08913e-015	-4.07782e-016	-7.39299e-015	-5.71482e-016	-1.26509e-014	-1.2712e-014	8.80519e-015	1.54563e-014	1.23739e-014	9.47192e-015	1.01086e-014	-5.03513e-016	1.6248e-015	-7.08408e-015	-5.41736e-015
-5.53491e-015	-7.18118e-015	-6.23326e-015	-1.11485e-014	-1.58914e-014	5.78002e-015	6.43999e-015	8.84925e-015	1.076e-014	6.52007e-015	-3.05298e-015	-7.88139e-016	-6.99265e-015	-6.45084e-016	-1.26557e-014	-1.27934e-014	9.05363e-015	1.53534e-014	1.24682e-014	9.48526e-015	1.03668e-014	-5.69306e-016	1.55484e-015	-7.13047e-015	-5.1208e-015
-5.6236e-015	-7.07019e-015	-6.24725e-015	-1.10544e-014	-1.59702e-014	5.81295e-015	6.49281e-015	8.5187e-015	1.05234e-014	6.25429e-015	-3.00628e-015	-1.14392e-015	-6.59557e-015	-7.13674e-016	-1.26459e-014	-1.28711e-014	9.29584e-015	1.52539e-014	1.25481e-014	9.48823e-015	1.06157e-014	-6.42621e-016	1.47568e-015	-7.16052e-015	-4.81814e-015
-5.70542e-015	-6.91848e-015	-6.26762e-015	-1.09771e-014	-1.60304e-014	5.83708e-015	6.56491e-015	8.20181e-015	1.02937e-014	5.99652e-015	-2.94938e-015	-1.47451e-015	-6.20453e-015	-7.76536e-016	-1.26236e-014	-1.29447e-014	9.52963e-015	1.51591e-014	1.26113e-014	9.48086e-015	1.08525e-014	-7.24746e-016	1.38592e-015	-7.17436e-015	-4.51234e-015
-5.78099e-015	-6.72684e-015	-6.29473e-015	-1.09201e-014	-1.6073e-014	5.85075e-015	6.6549e-015	7.8999e-015	1.00724e-014	5.74944e-015	-2.88285e-015	-1.77906e-015	-5.8219e-015	-8.32444e-016	-1.25896e-014	-1.30135e-014	9.75324e-015	1.50703e-014	1.26567e-014	9.46341e-015	1.10746e-014	-8.16318e-016	1.28454e-015	-7.17242e-015	-4.20585e-015
-5.85066e-015	-6.49502e-015	-6.3287e-015	-1.0887e-014	-1.60988e-014	5.85258e-015	6.76135e-015	7.614e-015	9.8614e-015	5.51533e-015	-2.80687e-015	-2.05766e-015	-5.4506e-015	-8.80168e-016	-1.25464e-014	-1.30767e-014	9.96465e-015	1.4989e-014	1.26822e-014	9.43621e-015	1.12801e-014	-9.18842e-016	1.16982e-015	-7.15512e-015	-3.90169e-015
-5.91567e-015	-6.22394e-015	-6.36984e-015	-1.08802e-014	-1.61092e-014	5.84086e-015	6.88194e-015	7.34605e-015	9.66266e-015	5.29639e-015	-2.72218e-015	-2.30968e-015	-5.09363e-015	-9.18745e-016	-1.24965e-014	-1.31342e-014	1.01619e-014	1.49163e-014	1.26862e-014	9.39968e-015	1.14671e-014	-1.03306e-015	1.04075e-015	-7.12248e-015	-3.60263e-015
-5.97658e-015	-5.91603e-015	-6.41829e-015	-1.0902e-014	-1.61041e-014	5.81398e-015	7.01497e-015	7.09729e-015	9.47721e-015	5.09395e-015	-2.62967e-015	-2.5349e-015	-4.75292e-015	-9.47264e-016	-1.24417e-014	-1.31859e-014	1.03435e-014	1.48532e-014	1.26684e-014	9.35394e-015	1.16336e-014	-1.1599e-015	8.96499e-016	-7.07502e-015	-3.31187e-015
-6.03398e-015	-5.57321e-015	-6.47376e-015	-1.09544e-014	-1.60848e-014	5.77139e-015	7.15855e-015	6.86852e-015	9.30674e-015	4.90966e-015	-2.53013e-015	-2.73433e-015	-4.43076e-015	-9.65209e-016	-1.23835e-014	-1.3232e-014	1.05081e-014	1.48007e-014	1.2629e-014	9.3002e-015	1.17778e-014	-1.29955e-015	7.36373e-016	-7.01368e-015	-3.032e-015
-6.08853e-015	-5.19701e-015	-6.53587e-015	-1.10384e-014	-1.60523e-014	5.71236e-015	7.31105e-015	6.6608e-015	9.15231e-015	4.74564e-015	-2.42454e-015	-2.90805e-015	-4.129e-015	-9.71543e-016	-1.23241e-014	-1.32722e-014	1.06547e-014	1.47584e-014	1.25677e-014	9.23843e-015	1.18984e-014	-1.45256e-015	5.59992e-016	-6.93911e-015	-2.76545e-015
-6.14026e-015	-4.78985e-015	-6.60426e-015	-1.11546e-014	-1.60073e-014	5.63608e-015	7.47077e-015	6.47483e-015	9.01546e-015	4.60355e-015	-2.31304e-015	-3.05598e-015	-3.8498e-015	-9.66309e-016	-1.2265e-014	-1.33072e-014	1.07822e-014	1.47268e-014	1.24845e-014	9.16917e-015	1.19934e-014	-1.61923e-015	3.6659e-016	-6.85167e-015	-2.51468e-015
-6.18911e-015	-4.35552e-015	-6.67784e-015	-1.13033e-014	-1.59514e-014	5.54181e-015	7.63578e-015	6.31155e-015	8.8967e-015	4.48462e-015	-2.19674e-015	-3.18e-015	-3.5942e-015	-9.48749e-016	-1.22077e-014	-1.33369e-014	1.08904e-014	1.47065e-014	1.23795e-014	9.09342e-015	1.20617e-014	-1.79975e-015	1.56778e-016	-6.75171e-015	-2.28194e-015
-6.23481e-015	-3.89698e-015	-6.75537e-015	-1.14844e-014	-1.5885e-014	5.42928e-015	7.8041e-015	6.17196e-015	8.79668e-015	4.38954e-015	-2.07574e-015	-3.28111e-015	-3.36331e-015	-9.18298e-016	-1.21548e-014	-1.3361e-014	1.0979e-014	1.46977e-014	1.22534e-014	9.01234e-015	1.21024e-014	-1.99535e-015	-6.94525e-017	-6.64022e-015	-2.0694e-015
-6.27767e-015	-3.41809e-015	-6.83552e-015	-1.16972e-014	-1.5809e-014	5.29848e-015	7.97432e-015	6.05664e-015	8.7157e-015	4.31904e-015	-1.95083e-015	-3.36031e-015	-3.15816e-015	-8.74748e-016	-1.21072e-014	-1.33803e-014	1.10478e-014	1.46998e-014	1.2107e-014	8.92566e-015	1.21142e-014	-2.20527e-015	-3.12444e-016	-6.51783e-015	-1.87921e-015
-6.31758e-015	-2.9232e-015	-6.91691e-015	-1.19402e-014	-1.57243e-014	5.14936e-015	8.14457e-015	5.96536e-015	8.65424e-015	4.27349e-015	-1.82286e-015	-3.41834e-015	-2.97928e-015	-8.18874e-016	-1.20664e-014	-1.33958e-014	1.10962e-014	1.4712e-014	1.19418e-014	8.83385e-015	1.20969e-014	-2.42931e-015	-5.71608e-016	-6.38534e-015	-1.71261e-015
-6.35445e-015	-2.41588e-015	-6.99793e-015	-1.2212e-014	-1.56314e-014	4.98274e-015	8.3131e-015	5.8984e-015	8.61221e-015	4.25283e-015	-1.69182e-015	-3.45615e-015	-2.82715e-015	-7.50174e-016	-1.20335e-014	-1.34086e-014	1.11239e-014	1.47341e-014	1.17589e-014	8.73732e-015	1.20506e-014	-2.6678e-015	-8.45486e-016	-6.24321e-015	-1.57123e-015
-6.38836e-015	-1.89973e-015	-7.07688e-015	-1.25104e-014	-1.55307e-014	4.79924e-015	8.47863e-015	5.85605e-015	8.58936e-015	4.25691e-015	-1.55882e-015	-3.47554e-015	-2.70195e-015	-6.69066e-016	-1.20095e-014	-1.34188e-014	1.1131e-014	1.47655e-014	1.15598e-014	8.63643e-015	1.19751e-014	-2.92049e-015	-1.13291e-015	-6.09236e-015	-1.45674e-015
-6.4189e-015	-1.37928e-015	-7.152e-015	-1.28328e-014	-1.54229e-014	4.59943e-015	8.63993e-015	5.83835e-015	8.58537e-015	4.28561e-015	-1.42416e-015	-3.47738e-015	-2.60376e-015	-5.75717e-016	-1.19944e-014	-1.34274e-014	1.11177e-014	1.48044e-014	1.13469e-014	8.53073e-015	1.18708e-014	-3.18645e-015	-1.4332e-015	-5.93314e-015	-1.37001e-015
-6.44567e-015	-8.58556e-016	-7.22172e-015	-1.31764e-014	-1.53083e-014	4.38421e-015	8.79622e-015	5.84538e-015	8.59969e-015	4.33879e-015	-1.28827e-015	-3.46281e-015	-2.5322e-015	-4.70367e-016	-1.19889e-014	-1.34349e-014	1.10847e-014	1.48493e-014	1.11226e-014	8.42022e-015	1.17372e-014	-3.46489e-015	-1.74562e-015	-5.76621e-015	-1.31145e-015
-6.46816e-015	-3.41816e-016	-7.28409e-015	-1.35378e-014	-1.51871e-014	4.15613e-015	8.94685e-015	5.87629e-015	8.63135e-015	4.41543e-015	-1.15129e-015	-3.43354e-015	-2.48664e-015	-3.53395e-016	-1.19934e-014	-1.34427e-014	1.10332e-014	1.48989e-014	1.08889e-014	8.30505e-015	1.15748e-014	-3.75535e-015	-2.06844e-015	-5.59222e-015	-1.28183e-015
-6.48567e-015	1.67023e-016	-7.3372e-015	-1.39138e-014	-1.50602e-014	3.91686e-015	9.09076e-015	5.93016e-015	8.68001e-015	4.51445e-015	-1.01389e-015	-3.39082e-015	-2.4663e-015	-2.25449e-016	-1.20079e-014	-1.34511e-014	1.09644e-014	1.49514e-014	1.06478e-014	8.18519e-015	1.13846e-014	-4.05744e-015	-2.39952e-015	-5.41182e-015	-1.28159e-015
-6.49816e-015	6.63666e-016	-7.37995e-015	-1.43007e-014	-1.49278e-014	3.66837e-015	9.22735e-015	6.00725e-015	8.74453e-015	4.63469e-015	-8.76462e-016	-3.33515e-015	-2.47011e-015	-8.68221e-017	-1.20323e-014	-1.34611e-014	1.08797e-014	1.50051e-014	1.04018e-014	8.06017e-015	1.11678e-014	-4.37025e-015	-2.73705e-015	-5.22564e-015	-1.31051e-015
-6.50461e-015	1.14401e-015	-7.41006e-015	-1.46943e-014	-1.47898e-014	3.41283e-015	9.3555e-015	6.10616e-015	8.82375e-015	4.77404e-015	-7.39492e-016	-3.26728e-015	-2.49661e-015	6.17054e-017	-1.20656e-014	-1.34733e-014	1.07809e-014	1.50586e-014	1.01537e-014	7.92942e-015	1.09254e-014	-4.69374e-015	-3.0792e-015	-5.03403e-015	-1.36838e-015
-6.50459e-015	1.60465e-015	-7.42603e-015	-1.50908e-014	-1.4646e-014	3.15267e-015	9.47505e-015	6.22583e-015	8.9163e-015	4.93115e-015	-6.03357e-016	-3.18854e-015	-2.5444e-015	2.19305e-016	-1.21064e-014	-1.34879e-014	1.06691e-014	1.511e-014	9.9064e-015	7.7931e-015	1.06593e-014	-5.0276e-015	-3.42407e-015	-4.83721e-015	-1.45499e-015
-6.49731e-015	2.04219e-015	-7.42647e-015	-1.54852e-014	-1.44963e-014	2.89005e-015	9.58586e-015	6.36578e-015	9.02117e-015	5.10419e-015	-4.67773e-016	-3.10047e-015	-2.61132e-015	3.84858e-016	-1.21536e-014	-1.35053e-014	1.05456e-014	1.51572e-014	9.66128e-015	7.64964e-015	1.03716e-014	-5.37094e-015	-3.76909e-015	-4.63552e-015	-1.56961e-015
-6.48214e-015	2.45358e-015	-7.41025e-015	-1.58738e-014	-1.43403e-014	2.62724e-015	9.68817e-015	6.52436e-015	9.13673e-015	5.29072e-015	-3.33193e-016	-3.00452e-015	-2.69635e-015	5.58252e-016	-1.22064e-014	-1.35262e-014	1.04116e-014	1.51989e-014	9.42066e-015	7.49772e-015	1.00641e-014	-5.72308e-015	-4.11227e-015	-4.42931e-015	-1.71124e-015
-6.45847e-015	2.83577e-015	-7.37614e-015	-1.62518e-014	-1.41785e-014	2.36729e-015	9.78194e-015	6.70008e-015	9.26113e-015	5.4885e-015	-2.00206e-016	-2.90176e-015	-2.79707e-015	7.38787e-016	-1.22633e-014	-1.35513e-014	1.02693e-014	1.52329e-014	9.18673e-015	7.33702e-015	9.73829e-015	-6.08255e-015	-4.45129e-015	-4.21888e-015	-1.87848e-015
-6.4259e-015	3.18666e-015	-7.32354e-015	-1.66144e-014	-1.40097e-014	2.11332e-015	9.86689e-015	6.8914e-015	9.39295e-015	5.69548e-015	-6.91904e-017	-2.79278e-015	-2.91133e-015	9.24597e-016	-1.23225e-014	-1.35806e-014	1.01206e-014	1.52576e-014	8.96188e-015	7.16698e-015	9.39659e-015	-6.44812e-015	-4.78368e-015	-4.00456e-015	-2.06959e-015
-6.38406e-015	3.50406e-015	-7.25156e-015	-1.69583e-014	-1.38337e-014	1.86809e-015	9.94319e-015	7.09629e-015	9.53013e-015	5.90863e-015	5.98921e-017	-2.6781e-015	-3.03751e-015	1.11494e-015	-1.23831e-014	-1.36144e-014	9.96661e-015	1.52715e-014	8.74791e-015	6.9861e-015	9.0407e-015	-6.81939e-015	-5.10766e-015	-3.78678e-015	-2.28321e-015
-6.33296e-015	3.78619e-015	-7.15967e-015	-1.72799e-014	-1.36504e-014	1.63459e-015	1.00108e-014	7.31306e-015	9.67126e-015	6.12533e-015	1.87414e-016	-2.55864e-015	-3.17371e-015	1.30885e-015	-1.24437e-014	-1.36529e-014	9.80873e-015	1.52728e-014	8.54627e-015	6.79294e-015	8.67276e-015	-7.19551e-015	-5.42123e-015	-3.5659e-015	-2.51734e-015
-6.2718e-015	4.03168e-015	-7.04797e-015	-1.75751e-014	-1.34594e-014	1.41573e-015	1.00697e-014	7.53929e-015	9.81433e-015	6.343e-015	3.13277e-016	-2.43523e-015	-3.31757e-015	1.50558e-015	-1.25023e-014	-1.36963e-014	9.64799e-015	1.52599e-014	8.35843e-015	6.5861e-015	8.29499e-015	-7.57531e-015	-5.7228e-015	-3.3419e-015	-2.76994e-015
-6.20075e-015	4.23956e-015	-6.9168e-015	-1.78408e-014	-1.32608e-014	1.21431e-015	1.01196e-014	7.77255e-015	9.95735e-015	6.55846e-015	4.36356e-016	-2.30872e-015	-3.46654e-015	1.70376e-015	-1.25573e-014	-1.37448e-014	9.48534e-015	1.52313e-014	8.1844e-015	6.36494e-015	7.90982e-015	-7.95799e-015	-6.01041e-015	-3.11572e-015	-3.03875e-015
-6.11976e-015	4.40906e-015	-6.76632e-015	-1.80742e-014	-1.30554e-014	1.03263e-015	1.01605e-014	8.01075e-015	1.00984e-014	6.76873e-015	5.57086e-016	-2.18065e-015	-3.61865e-015	1.90273e-015	-1.26071e-014	-1.37987e-014	9.32279e-015	1.51851e-014	8.02477e-015	6.12785e-015	7.51996e-015	-8.343e-015	-6.28242e-015	-2.88774e-015	-3.32201e-015
-6.02909e-015	4.53973e-015	-6.59705e-015	-1.82727e-014	-1.28431e-014	8.72524e-016	1.01922e-014	8.25204e-015	1.02352e-014	6.97056e-015	6.75345e-016	-2.05255e-015	-3.77225e-015	2.10084e-015	-1.26509e-014	-1.38578e-014	9.16154e-015	1.51198e-014	7.87976e-015	5.8737e-015	7.12802e-015	-8.72923e-015	-6.53721e-015	-2.65874e-015	-3.61766e-015
-5.92864e-015	4.63188e-015	-6.40981e-015	-1.84334e-014	-1.26237e-014	7.36517e-016	1.02145e-014	8.49382e-015	1.03659e-014	7.16128e-015	7.90685e-016	-1.9247e-015	-3.92578e-015	2.2971e-015	-1.26865e-014	-1.39221e-014	9.00287e-015	1.50344e-014	7.74928e-015	5.60126e-015	6.7357e-015	-9.11558e-015	-6.77362e-015	-2.4297e-015	-3.9232e-015
-5.81899e-015	4.68627e-015	-6.20554e-015	-1.85552e-014	-1.23976e-014	6.264e-016	1.02268e-014	8.73338e-015	1.04883e-014	7.33847e-015	9.0213e-016	-1.79803e-015	-4.07715e-015	2.49054e-015	-1.27133e-014	-1.39917e-014	8.84721e-015	1.49282e-014	7.63261e-015	5.30938e-015	6.34575e-015	-9.50184e-015	-6.99064e-015	-2.20111e-015	-4.23686e-015
-5.70097e-015	4.70319e-015	-5.98598e-015	-1.86368e-014	-1.21654e-014	5.43392e-016	1.02282e-014	8.96732e-015	1.06013e-014	7.5001e-015	1.00965e-015	-1.67319e-015	-4.22561e-015	2.68002e-015	-1.27301e-014	-1.40664e-014	8.69431e-015	1.48002e-014	7.52895e-015	4.99711e-015	5.96078e-015	-9.88732e-015	-7.18687e-015	-1.97339e-015	-4.55616e-015
-5.57555e-015	4.6847e-015	-5.75289e-015	-1.86772e-014	-1.19279e-014	4.88491e-016	1.02182e-014	9.193e-015	1.07026e-014	7.64374e-015	1.11338e-015	-1.5509e-015	-4.36944e-015	2.86452e-015	-1.2736e-014	-1.41457e-014	8.5445e-015	1.46502e-014	7.43824e-015	4.66403e-015	5.58225e-015	-1.02706e-014	-7.36252e-015	-1.74749e-015	-4.8787e-015
-5.44358e-015	4.63182e-015	-5.50835e-015	-1.86757e-014	-1.16857e-014	4.62371e-016	1.0196e-014	9.40754e-015	1.07903e-014	7.76745e-015	1.21281e-015	-1.43193e-015	-4.50686e-015	3.04249e-015	-1.27306e-014	-1.42297e-014	8.39765e-015	1.44772e-014	7.35857e-015	4.30892e-015	5.21171e-015	-1.06515e-014	-7.51688e-015	-1.52388e-015	-5.20245e-015
-5.30589e-015	4.54575e-015	-5.25433e-015	-1.86319e-014	-1.14397e-014	4.65847e-016	1.01605e-014	9.60816e-015	1.08631e-014	7.86966e-015	1.30749e-015	-1.31758e-015	-4.63675e-015	3.21328e-015	-1.27138e-014	-1.43181e-014	8.25351e-015	1.42818e-014	7.28754e-015	3.93115e-015	4.85073e-015	-1.1029e-014	-7.64937e-015	-1.30379e-015	-5.52499e-015
-5.16367e-015	4.42861e-015	-4.99282e-015	-1.85467e-014	-1.11913e-014	4.98443e-016	1.01102e-014	9.79163e-015	1.09198e-014	7.94826e-015	1.39683e-015	-1.20936e-015	-4.75876e-015	3.37576e-015	-1.26856e-014	-1.44104e-014	8.11204e-015	1.40636e-014	7.2234e-015	3.53061e-015	4.50132e-015	-1.14019e-014	-7.76005e-015	-1.08846e-015	-5.84439e-015
-5.01855e-015	4.28308e-015	-4.72583e-015	-1.84206e-014	-1.09419e-014	5.59663e-016	1.00442e-014	9.95509e-015	1.09589e-014	8.00221e-015	1.48089e-015	-1.10793e-015	-4.87215e-015	3.52954e-015	-1.26462e-014	-1.45068e-014	7.97221e-015	1.38228e-014	7.16378e-015	3.10682e-015	4.16533e-015	-1.17697e-014	-7.84901e-015	-8.7884e-016	-6.1593e-015
-4.87189e-015	4.11122e-015	-4.45608e-015	-1.82544e-014	-1.06921e-014	6.48894e-016	9.96106e-015	1.00957e-014	1.09792e-014	8.03099e-015	1.55899e-015	-1.0148e-015	-4.97649e-015	3.67311e-015	-1.25962e-014	-1.46075e-014	7.83328e-015	1.35595e-014	7.10582e-015	2.65983e-015	3.84395e-015	-1.21316e-014	-7.91704e-015	-6.76373e-016	-6.46765e-015
-4.72544e-015	3.91517e-015	-4.18589e-015	-1.80497e-014	-1.04435e-014	7.65387e-016	9.85885e-015	1.02104e-014	1.09799e-014	8.0338e-015	1.63069e-015	-9.31569e-016	-5.07213e-015	3.80526e-015	-1.2536e-014	-1.47127e-014	7.69427e-015	1.32739e-014	7.04613e-015	2.19021e-015	3.53801e-015	-1.24873e-014	-7.96517e-015	-4.82166e-016	-6.76781e-015
-4.58123e-015	3.69781e-015	-3.9175e-015	-1.78081e-014	-1.01985e-014	9.06915e-016	9.73551e-015	1.02968e-014	1.09595e-014	8.00942e-015	1.6956e-015	-8.59158e-016	-5.15893e-015	3.92554e-015	-1.2467e-014	-1.48226e-014	7.55362e-015	1.29666e-014	6.98196e-015	1.69921e-015	3.24818e-015	-1.28364e-014	-7.99411e-015	-2.97304e-016	-7.05869e-015
-4.44112e-015	3.4622e-015	-3.65361e-015	-1.7532e-014	-9.95879e-015	1.07111e-015	9.58929e-015	1.03519e-014	1.09175e-014	7.9585e-015	1.75326e-015	-7.98528e-016	-5.23727e-015	4.03289e-015	-1.23904e-014	-1.4937e-014	7.40993e-015	1.26379e-014	6.91038e-015	1.18751e-015	2.97535e-015	-1.31776e-014	-8.00484e-015	-1.22878e-016	-7.33849e-015
-4.30662e-015	3.21067e-015	-3.39703e-015	-1.72238e-014	-9.72631e-015	1.25591e-015	9.41825e-015	1.03737e-014	1.0854e-014	7.88125e-015	1.80293e-015	-7.50999e-016	-5.30745e-015	4.12696e-015	-1.23078e-014	-1.50562e-014	7.26206e-015	1.22884e-014	6.8284e-015	6.5576e-016	2.72036e-015	-1.35106e-014	-7.99922e-015	4.00918e-017	-7.60631e-015
-4.18009e-015	2.94609e-015	-3.1498e-015	-1.68865e-014	-9.50236e-015	1.45805e-015	9.2206e-015	1.03598e-014	1.07682e-014	7.77799e-015	1.84423e-015	-7.17737e-016	-5.3702e-015	4.2069e-015	-1.22206e-014	-1.518e-014	7.10796e-015	1.19194e-014	6.73313e-015	1.05377e-016	2.48316e-015	-1.38351e-014	-7.97854e-015	1.90121e-016	-7.86155e-015
-4.06328e-015	2.67124e-015	-2.91423e-015	-1.65231e-014	-9.28927e-015	1.67402e-015	8.99409e-015	1.03084e-014	1.06598e-014	7.6493e-015	1.87659e-015	-6.9994e-016	-5.42582e-015	4.27216e-015	-1.21309e-014	-1.53095e-014	6.94542e-015	1.15316e-014	6.62104e-015	-4.61657e-016	2.26412e-015	-1.41504e-014	-7.94478e-015	3.25583e-016	-8.10345e-015
-3.95715e-015	2.38895e-015	-2.69302e-015	-1.6136e-014	-9.08963e-015	1.90041e-015	8.73653e-015	1.02172e-014	1.0529e-014	7.49556e-015	1.89956e-015	-6.985e-016	-5.47522e-015	4.3218e-015	-1.20415e-014	-1.54442e-014	6.7724e-015	1.11263e-014	6.48914e-015	-1.04347e-015	2.06353e-015	-1.44565e-014	-7.89966e-015	4.44989e-016	-8.3317e-015
-3.8635e-015	2.10114e-015	-2.48865e-015	-1.57284e-014	-8.90538e-015	2.1331e-015	8.44546e-015	1.00847e-014	1.03761e-014	7.3179e-015	1.91239e-015	-7.13653e-016	-5.52024e-015	4.3557e-015	-1.19546e-014	-1.55844e-014	6.5863e-015	1.07046e-014	6.33451e-015	-1.63806e-015	1.88141e-015	-1.47529e-014	-7.84501e-015	5.47161e-016	-8.54598e-015
-3.78409e-015	1.81094e-015	-2.3031e-015	-1.5305e-014	-8.73842e-015	2.36755e-015	8.11898e-015	9.90965e-015	1.02012e-014	7.11722e-015	1.91482e-015	-7.46524e-016	-5.5619e-015	4.37331e-015	-1.18727e-014	-1.57304e-014	6.38476e-015	1.02669e-014	6.15381e-015	-2.24323e-015	1.71742e-015	-1.50394e-014	-7.78282e-015	6.30905e-016	-8.74626e-015
-3.72036e-015	1.5206e-015	-2.13758e-015	-1.48687e-014	-8.59119e-015	2.59927e-015	7.75477e-015	9.69172e-015	1.0005e-014	6.89585e-015	1.90571e-015	-7.97026e-016	-5.6016e-015	4.37473e-015	-1.17988e-014	-1.58825e-014	6.16634e-015	9.81468e-015	5.94423e-015	-2.85685e-015	1.57088e-015	-1.53152e-014	-7.71474e-015	6.95095e-016	-8.93204e-015
-3.67322e-015	1.23209e-015	-1.99368e-015	-1.44229e-014	-8.46639e-015	2.82358e-015	7.35079e-015	9.4302e-015	9.7884e-015	6.65493e-015	1.88439e-015	-8.65753e-016	-5.64079e-015	4.35963e-015	-1.1736e-014	-1.6042e-014	5.92867e-015	9.34915e-015	5.70332e-015	-3.47728e-015	1.44093e-015	-1.5581e-014	-7.64293e-015	7.39265e-016	-9.10384e-015
-3.64367e-015	9.47587e-016	-1.8725e-015	-1.3971e-014	-8.3654e-015	3.03548e-015	6.90551e-015	9.12432e-015	9.55236e-015	6.39642e-015	1.85064e-015	-9.53763e-016	-5.68074e-015	4.32823e-015	-1.16862e-014	-1.6209e-014	5.66987e-015	8.87145e-015	5.42895e-015	-4.10186e-015	1.32614e-015	-1.58368e-014	-7.56986e-015	7.62744e-016	-9.26228e-015
-3.6323e-015	6.68465e-016	-1.77521e-015	-1.35166e-014	-8.28975e-015	3.23109e-015	6.41732e-015	8.77374e-015	9.29772e-015	6.12201e-015	1.80461e-015	-1.06204e-015	-5.72332e-015	4.2806e-015	-1.16523e-014	-1.63841e-014	5.38754e-015	8.38267e-015	5.11956e-015	-4.72785e-015	1.22587e-015	-1.60829e-014	-7.49753e-015	7.64639e-016	-9.40764e-015
-3.6394e-015	3.96181e-016	-1.70246e-015	-1.3063e-014	-8.2414e-015	3.40584e-015	5.88474e-015	8.37946e-015	9.02622e-015	5.83339e-015	1.74512e-015	-1.18987e-015	-5.76987e-015	4.21652e-015	-1.16367e-014	-1.65671e-014	5.07961e-015	7.88439e-015	4.77373e-015	-5.35243e-015	1.13891e-015	-1.63199e-014	-7.42806e-015	7.44419e-016	-9.54062e-015
-3.66586e-015	1.32853e-016	-1.65454e-015	-1.26135e-014	-8.22113e-015	3.55516e-015	5.30724e-015	7.94244e-015	8.73928e-015	5.53263e-015	1.67156e-015	-1.33704e-015	-5.82198e-015	4.13628e-015	-1.16428e-014	-1.67591e-014	4.74453e-015	7.37725e-015	4.38992e-015	-5.97316e-015	1.06373e-015	-1.65482e-014	-7.36375e-015	7.02028e-016	-9.66193e-015
-3.71121e-015	-1.20482e-016	-1.63113e-015	-1.21712e-014	-8.2304e-015	3.67481e-015	4.6844e-015	7.46402e-015	8.43846e-015	5.22224e-015	1.58366e-015	-1.50274e-015	-5.88126e-015	4.04039e-015	-1.16728e-014	-1.69609e-014	4.38097e-015	6.86278e-015	3.96776e-015	-6.58674e-015	9.99659e-016	-1.67672e-014	-7.30641e-015	6.36924e-016	-9.77284e-015
-3.77531e-015	-3.6293e-016	-1.63246e-015	-1.17383e-014	-8.27008e-015	3.76044e-015	4.01513e-015	6.94641e-015	8.12526e-015	4.90393e-015	1.4814e-015	-1.68559e-015	-5.94862e-015	3.92985e-015	-1.17287e-014	-1.71731e-014	3.9873e-015	6.34232e-015	3.50707e-015	-7.19084e-015	9.44712e-016	-1.69779e-014	-7.25731e-015	5.49115e-016	-9.87417e-015
-3.85772e-015	-5.93441e-016	-1.65741e-015	-1.13173e-014	-8.34128e-015	3.80826e-015	3.29933e-015	6.3917e-015	7.80114e-015	4.57948e-015	1.36395e-015	-1.88445e-015	-6.02532e-015	3.8047e-015	-1.18117e-014	-1.73962e-014	3.56205e-015	5.81681e-015	3.00716e-015	-7.78288e-015	8.97986e-016	-1.71808e-014	-7.21798e-015	4.38991e-016	-9.96622e-015
-3.95727e-015	-8.11193e-016	-1.70603e-015	-1.09103e-014	-8.44357e-015	3.81489e-015	2.53751e-015	5.80201e-015	7.46795e-015	4.25066e-015	1.2311e-015	-2.09891e-015	-6.11265e-015	3.66535e-015	-1.19243e-014	-1.76304e-014	3.10433e-015	5.2871e-015	2.46855e-015	-8.36026e-015	8.58681e-016	-1.73762e-014	-7.19006e-015	3.06994e-016	-1.00499e-014
-4.07317e-015	-1.01622e-015	-1.77708e-015	-1.05195e-014	-8.5767e-015	3.77659e-015	1.73063e-015	5.17992e-015	7.12739e-015	3.91873e-015	1.0829e-015	-2.32731e-015	-6.21133e-015	3.5131e-015	-1.20681e-014	-1.7876e-014	2.61355e-015	4.754e-015	1.89309e-015	-8.92069e-015	8.25315e-016	-1.75648e-014	-7.17508e-015	1.53819e-016	-1.01257e-014
-4.20386e-015	-1.2079e-015	-1.86912e-015	-1.01472e-014	-8.74071e-015	3.6906e-015	8.7968e-016	4.52788e-015	6.78114e-015	3.58601e-015	9.19374e-016	-2.56768e-015	-6.32217e-015	3.34901e-015	-1.22445e-014	-1.81338e-014	2.08861e-015	4.21804e-015	1.2821e-015	-9.46177e-015	7.95819e-016	-1.77468e-014	-7.17429e-015	-1.91999e-017	-1.01945e-014
-4.34724e-015	-1.38678e-015	-1.98101e-015	-9.79491e-015	-8.93492e-015	3.55478e-015	-1.42991e-017	3.84907e-015	6.43186e-015	3.25381e-015	7.39893e-016	-2.81819e-015	-6.44564e-015	3.17403e-015	-1.24543e-014	-1.8404e-014	1.52899e-015	3.68038e-015	6.3767e-016	-9.98068e-015	7.69398e-016	-1.79221e-014	-7.1886e-015	-2.11055e-016	-1.02572e-014
-4.50169e-015	-1.55276e-015	-2.11125e-015	-9.46463e-015	-9.15839e-015	3.36764e-015	-9.49312e-016	3.14685e-015	6.08153e-015	2.92325e-015	5.45297e-016	-3.07661e-015	-6.58194e-015	2.98938e-015	-1.26979e-014	-1.86869e-014	9.34999e-016	3.14198e-015	-3.87176e-017	-1.04765e-014	7.45182e-016	-1.80909e-014	-7.2187e-015	-4.20138e-016	-1.03145e-014
-4.6654e-015	-1.70557e-015	-2.25801e-015	-9.1575e-015	-9.41028e-015	3.12798e-015	-1.92336e-015	2.42486e-015	5.73158e-015	2.59533e-015	3.35479e-016	-3.34034e-015	-6.73157e-015	2.7963e-015	-1.29756e-014	-1.89832e-014	3.06496e-016	2.60326e-015	-7.44833e-016	-1.0948e-014	7.22104e-016	-1.82536e-014	-7.26523e-015	-6.44423e-016	-1.03662e-014
-4.83579e-015	-1.84524e-015	-2.41881e-015	-8.87486e-015	-9.68917e-015	2.83485e-015	-2.93383e-015	1.68743e-015	5.38321e-015	2.271e-015	1.10332e-016	-3.60715e-015	-6.89471e-015	2.59605e-015	-1.32875e-014	-1.9293e-014	-3.56119e-016	2.06491e-015	-1.47763e-015	-1.13945e-014	6.98221e-016	-1.84108e-014	-7.32856e-015	-8.81772e-016	-1.04132e-014
-5.0104e-015	-1.97301e-015	-2.59172e-015	-8.6173e-015	-9.99287e-015	2.48751e-015	-3.97848e-015	9.38061e-016	5.03873e-015	1.95053e-015	-1.2923e-016	-3.87396e-015	-7.07126e-015	2.39016e-015	-1.3633e-014	-1.96167e-014	-1.05282e-015	1.52767e-015	-2.234e-015	-1.18145e-014	6.7287e-016	-1.85624e-014	-7.40885e-015	-1.12984e-015	-1.04557e-014
-5.18717e-015	-2.08945e-015	-2.77443e-015	-8.38572e-015	-1.032e-014	2.08595e-015	-5.05373e-015	1.80655e-016	4.699e-015	1.63386e-015	-3.82643e-016	-4.13788e-015	-7.26098e-015	2.18003e-015	-1.40118e-014	-1.99546e-014	-1.78241e-015	9.9155e-016	-3.00977e-015	-1.22077e-014	6.45591e-016	-1.87088e-014	-7.50588e-015	-1.38671e-015	-1.04939e-014
-5.36336e-015	-2.19494e-015	-2.96424e-015	-8.18052e-015	-1.06681e-014	1.63142e-015	-6.15654e-015	-5.8041e-016	4.36547e-015	1.32153e-015	-6.49577e-016	-4.39646e-015	-7.46271e-015	1.96733e-015	-1.44225e-014	-2.0307e-014	-2.54361e-015	4.57115e-016	-3.80088e-015	-1.25734e-014	6.15381e-016	-1.88504e-014	-7.6187e-015	-1.64999e-015	-1.05282e-014
-5.5356e-015	-2.28975e-015	-3.15835e-015	-8.00231e-015	-1.10349e-014	1.12388e-015	-7.2834e-015	-1.34151e-015	4.03962e-015	1.01334e-015	-9.29598e-016	-4.64666e-015	-7.67516e-015	1.75328e-015	-1.48642e-014	-2.06736e-014	-3.33543e-015	-7.57356e-017	-4.60401e-015	-1.29112e-014	5.81341e-016	-1.89873e-014	-7.74656e-015	-1.91715e-015	-1.05576e-014
-5.70175e-015	-2.37483e-015	-3.35459e-015	-7.8514e-015	-1.14179e-014	5.65966e-016	-8.43043e-015	-2.09886e-015	3.72314e-015	7.08864e-016	-1.22153e-015	-4.88604e-015	-7.89801e-015	1.53903e-015	-1.5336e-014	-2.10551e-014	-4.15657e-015	-6.06175e-016	-5.41463e-015	-1.32212e-014	5.42902e-016	-1.91192e-014	-7.88859e-015	-2.18556e-015	-1.05815e-014
-5.85926e-015	-2.45104e-015	-3.55086e-015	-7.72814e-015	-1.18146e-014	-4.04441e-017	-9.59373e-015	-2.84807e-015	3.41691e-015	4.08463e-016	-1.52432e-015	-5.11165e-015	-8.13022e-015	1.32592e-015	-1.58355e-014	-2.14514e-014	-5.00512e-015	-1.13469e-015	-6.22864e-015	-1.35039e-014	4.99417e-016	-1.92461e-014	-8.0441e-015	-2.45209e-015	-1.05998e-014
-6.00531e-015	-2.51906e-015	-3.74461e-015	-7.63176e-015	-1.2222e-014	-6.92108e-016	-1.07695e-014	-3.58541e-015	3.12218e-015	1.11392e-016	-1.83705e-015	-5.32063e-015	-8.37029e-015	1.11532e-015	-1.63609e-014	-2.18624e-014	-5.87961e-015	-1.66113e-015	-7.04203e-015	-1.37593e-014	4.50397e-016	-1.93674e-014	-8.21166e-015	-2.71364e-015	-1.06118e-014
-6.1376e-015	-2.57985e-015	-3.93328e-015	-7.56247e-015	-1.26371e-014	-1.38628e-015	-1.1953e-014	-4.30749e-015	2.83946e-015	-1.82953e-016	-2.15852e-015	-5.50985e-015	-8.61656e-015	9.09103e-016	-1.69094e-014	-2.22883e-014	-6.77813e-015	-2.18567e-015	-7.85031e-015	-1.39891e-014	3.95516e-016	-1.94816e-014	-8.38952e-015	-2.96741e-015	-1.06168e-014
-6.25333e-015	-2.63351e-015	-4.11501e-015	-7.51926e-015	-1.30571e-014	-2.12021e-015	-1.31405e-014	-5.0109e-015	2.56955e-015	-4.75591e-016	-2.48728e-015	-5.67765e-015	-8.86727e-015	7.08674e-016	-1.74787e-014	-2.2729e-014	-7.69857e-015	-2.70825e-015	-8.64899e-015	-1.4194e-014	3.34699e-016	-1.95883e-014	-8.57602e-015	-3.21083e-015	-1.06145e-014
-6.35068e-015	-2.68111e-015	-4.2876e-015	-7.50212e-015	-1.34796e-014	-2.88986e-015	-1.43279e-014	-5.69203e-015	2.31269e-015	-7.67125e-016	-2.8222e-015	-5.82136e-015	-9.12107e-015	5.1474e-016	-1.80668e-014	-2.31843e-014	-8.63915e-015	-3.22911e-015	-9.43368e-015	-1.43749e-014	2.67582e-016	-1.96874e-014	-8.76945e-015	-3.44102e-015	-1.06037e-014
-6.42724e-015	-2.72324e-015	-4.44824e-015	-7.5109e-015	-1.39022e-014	-3.69092e-015	-1.55106e-014	-6.34863e-015	2.06902e-015	-1.05869e-015	-3.16172e-015	-5.93853e-015	-9.37654e-015	3.28471e-016	-1.86711e-014	-2.36536e-014	-9.59824e-015	-3.74817e-015	-1.02e-014	-1.45331e-014	1.94199e-016	-1.97771e-014	-8.96756e-015	-3.65506e-015	-1.05831e-014
-6.481e-015	-2.76069e-015	-4.59546e-015	-7.5456e-015	-1.43226e-014	-4.51948e-015	-1.66844e-014	-6.97806e-015	1.83896e-015	-1.35155e-015	-3.50442e-015	-6.02749e-015	-9.63084e-015	1.51415e-016	-1.92883e-014	-2.41368e-014	-1.05737e-014	-4.26556e-015	-1.09445e-014	-1.46702e-014	1.1504e-016	-1.98562e-014	-9.16749e-015	-3.85061e-015	-1.05517e-014
-6.51084e-015	-2.79336e-015	-4.72784e-015	-7.6056e-015	-1.47376e-014	-5.37094e-015	-1.78456e-014	-7.57825e-015	1.62266e-015	-1.64687e-015	-3.84856e-015	-6.08666e-015	-9.88248e-015	-1.5511e-017	-1.99154e-014	-2.46337e-014	-1.15636e-014	-4.78178e-015	-1.16633e-014	-1.47879e-014	3.03171e-017	-1.99235e-014	-9.3674e-015	-4.02441e-015	-1.05088e-014
-6.51548e-015	-2.82164e-015	-4.84395e-015	-7.69029e-015	-1.51453e-014	-6.24073e-015	-1.89905e-014	-8.14759e-015	1.41971e-015	-1.94588e-015	-4.19236e-015	-6.11496e-015	-1.01291e-014	-1.7196e-016	-2.05503e-014	-2.51448e-014	-1.25659e-014	-5.29655e-015	-1.23532e-014	-1.48877e-014	-5.98186e-017	-1.99776e-014	-9.56466e-015	-4.17407e-015	-1.04528e-014
-6.49372e-015	-2.84617e-015	-4.94195e-015	-7.79921e-015	-1.5544e-014	-7.12447e-015	-2.01162e-014	-8.68528e-015	1.22966e-015	-2.24968e-015	-4.53402e-015	-6.11164e-015	-1.03681e-014	-3.16889e-016	-2.11907e-014	-2.56697e-014	-1.35785e-014	-5.80965e-015	-1.30106e-014	-1.4972e-014	-1.5546e-016	-2.00172e-014	-9.75657e-015	-4.29742e-015	-1.03823e-014
-6.44513e-015	-2.86659e-015	-5.02027e-015	-7.93272e-015	-1.59324e-014	-8.01763e-015	-2.12194e-014	-9.18909e-015	1.05136e-015	-2.55951e-015	-4.87194e-015	-6.07654e-015	-1.05981e-014	-4.49285e-016	-2.18342e-014	-2.62088e-014	-1.45996e-014	-6.3213e-015	-1.36331e-014	-1.50418e-014	-2.56687e-016	-2.0041e-014	-9.94e-015	-4.39282e-015	-1.02963e-014
-6.36905e-015	-2.88297e-015	-5.07789e-015	-8.09079e-015	-1.631e-014	-8.91539e-015	-2.22968e-014	-9.65869e-015	8.84718e-016	-2.87717e-015	-5.20419e-015	-6.00927e-015	-1.08161e-014	-5.6916e-016	-2.24788e-014	-2.67617e-014	-1.56281e-014	-6.83279e-015	-1.42184e-014	-1.50992e-014	-3.62866e-016	-2.00475e-014	-1.01128e-014	-4.4588e-015	-1.01942e-014
-6.26584e-015	-2.89541e-015	-5.11427e-015	-8.27308e-015	-1.66753e-014	-9.81411e-015	-2.33469e-014	-1.00945e-014	7.28801e-016	-3.20353e-015	-5.52837e-015	-5.91011e-015	-1.10206e-014	-6.75928e-016	-2.3122e-014	-2.73282e-014	-1.66627e-014	-7.34421e-015	-1.4765e-014	-1.51461e-014	-4.73839e-016	-2.00346e-014	-1.02724e-014	-4.49423e-015	-1.00752e-014
-6.13615e-015	-2.90343e-015	-5.12906e-015	-8.47887e-015	-1.7028e-014	-1.07094e-014	-2.43677e-014	-1.04977e-014	5.83518e-016	-3.53897e-015	-5.84299e-015	-5.77995e-015	-1.12094e-014	-7.69763e-016	-2.37621e-014	-2.7908e-014	-1.77022e-014	-7.85578e-015	-1.52709e-014	-1.5184e-014	-5.89466e-016	-2.00012e-014	-1.04166e-014	-4.49746e-015	-9.93773e-015
-5.98076e-015	-2.90614e-015	-5.12153e-015	-8.70829e-015	-1.73682e-014	-1.15976e-014	-2.53567e-014	-1.08687e-014	4.47918e-016	-3.88412e-015	-6.14627e-015	-5.61987e-015	-1.13809e-014	-8.50866e-016	-2.43976e-014	-2.85011e-014	-1.87447e-014	-8.36798e-015	-1.57356e-014	-1.52146e-014	-7.09919e-016	-1.99457e-014	-1.05431e-014	-4.46844e-015	-9.78098e-015
-5.8009e-015	-2.90313e-015	-5.09195e-015	-8.96175e-015	-1.76956e-014	-1.24755e-014	-2.63132e-014	-1.12083e-014	3.20752e-016	-4.23971e-015	-6.43574e-015	-5.43164e-015	-1.15334e-014	-9.18779e-016	-2.50267e-014	-2.91076e-014	-1.97892e-014	-8.88085e-015	-1.6158e-014	-1.52391e-014	-8.35259e-016	-1.98664e-014	-1.06501e-014	-4.40613e-015	-9.60443e-015
-5.59722e-015	-2.89341e-015	-5.04031e-015	-9.2392e-015	-1.80112e-014	-1.33402e-014	-2.72366e-014	-1.15176e-014	2.01048e-016	-4.60627e-015	-6.70963e-015	-5.21689e-015	-1.16649e-014	-9.73176e-016	-2.56479e-014	-2.97276e-014	-2.08349e-014	-9.39479e-015	-1.65374e-014	-1.52586e-014	-9.65346e-016	-1.97626e-014	-1.07348e-014	-4.31057e-015	-9.40785e-015
-5.3712e-015	-2.87677e-015	-4.96618e-015	-9.54014e-015	-1.83152e-014	-1.41893e-014	-2.81258e-014	-1.17982e-014	8.74573e-017	-4.98361e-015	-6.96668e-015	-4.97829e-015	-1.17743e-014	-1.01458e-015	-2.62597e-014	-3.03605e-014	-2.18816e-014	-9.91051e-015	-1.68744e-014	-1.5275e-014	-1.10006e-015	-1.96332e-014	-1.07951e-014	-4.18207e-015	-9.19068e-015
-5.12502e-015	-2.85188e-015	-4.87062e-015	-9.86476e-015	-1.8609e-014	-1.50205e-014	-2.89806e-014	-1.20527e-014	-2.08787e-017	-5.37218e-015	-7.20505e-015	-4.71899e-015	-1.18604e-014	-1.04383e-015	-2.68617e-014	-3.10057e-014	-2.29287e-014	-1.04283e-014	-1.71695e-014	-1.52897e-014	-1.23929e-015	-1.9477e-014	-1.08294e-014	-4.02142e-015	-8.95277e-015
-4.86103e-015	-2.81825e-015	-4.75376e-015	-1.02128e-014	-1.88943e-014	-1.58313e-014	-2.9802e-014	-1.22836e-014	-1.25431e-016	-5.77152e-015	-7.42333e-015	-4.44188e-015	-1.19221e-014	-1.06147e-015	-2.74531e-014	-3.16627e-014	-2.39756e-014	-1.09484e-014	-1.74233e-014	-1.53036e-014	-1.38257e-015	-1.92934e-014	-1.08365e-014	-3.82956e-015	-8.69388e-015
-4.58132e-015	-2.77424e-015	-4.6161e-015	-1.05841e-014	-1.91726e-014	-1.66205e-014	-3.05904e-014	-1.24937e-014	-2.26807e-016	-6.18088e-015	-7.62002e-015	-4.14949e-015	-1.19579e-014	-1.06809e-015	-2.80334e-014	-3.23312e-014	-2.50214e-014	-1.1471e-014	-1.76372e-014	-1.53175e-014	-1.53033e-015	-1.90818e-014	-1.08145e-014	-3.60743e-015	-8.41426e-015
-4.28852e-015	-2.71921e-015	-4.45808e-015	-1.09779e-014	-1.94459e-014	-1.73866e-014	-3.13471e-014	-1.26855e-014	-3.26257e-016	-6.59965e-015	-7.7939e-015	-3.84488e-015	-1.19669e-014	-1.06399e-015	-2.86024e-014	-3.30104e-014	-2.60657e-014	-1.19962e-014	-1.78136e-014	-1.53319e-014	-1.68287e-015	-1.88418e-014	-1.07624e-014	-3.35668e-015	-8.1143e-015
-3.98528e-015	-2.65211e-015	-4.28003e-015	-1.1394e-014	-1.97165e-014	-1.8129e-014	-3.20735e-014	-1.28624e-014	-4.25201e-016	-7.02765e-015	-7.94407e-015	-3.53153e-015	-1.1949e-014	-1.04942e-015	-2.91601e-014	-3.36995e-014	-2.71082e-014	-1.25242e-014	-1.79544e-014	-1.53479e-014	-1.84006e-015	-1.85733e-014	-1.06799e-014	-3.07932e-015	-7.79422e-015
-3.67434e-015	-2.57146e-015	-4.0836e-015	-1.18327e-014	-1.99868e-014	-1.88471e-014	-3.27709e-014	-1.30276e-014	-5.24465e-016	-7.46401e-015	-8.06971e-015	-3.2136e-015	-1.19036e-014	-1.02542e-015	-2.97062e-014	-3.4398e-014	-2.81491e-014	-1.3055e-014	-1.80625e-014	-1.53655e-014	-2.00265e-015	-1.82762e-014	-1.05667e-014	-2.77779e-015	-7.45498e-015
-3.35829e-015	-2.47578e-015	-3.86946e-015	-1.22933e-014	-2.02597e-014	-1.95412e-014	-3.34413e-014	-1.3184e-014	-6.24877e-016	-7.90737e-015	-8.16935e-015	-2.89475e-015	-1.18311e-014	-9.92552e-016	-3.02412e-014	-3.51047e-014	-2.91886e-014	-1.35884e-014	-1.81402e-014	-1.53854e-014	-2.17088e-015	-1.79512e-014	-1.04218e-014	-2.4539e-015	-7.0976e-015
-3.04075e-015	-2.36384e-015	-3.63809e-015	-1.27751e-014	-2.0538e-014	-2.02127e-014	-3.40871e-014	-1.33344e-014	-7.27674e-016	-8.35607e-015	-8.24241e-015	-2.57874e-015	-1.17305e-014	-9.51544e-016	-3.07652e-014	-3.58187e-014	-3.02265e-014	-1.41244e-014	-1.81905e-014	-1.54075e-014	-2.3451e-015	-1.75992e-014	-1.02453e-014	-2.11059e-015	-6.72345e-015
-2.72414e-015	-2.23488e-015	-3.39102e-015	-1.32776e-014	-2.08239e-014	-2.08622e-014	-3.47104e-014	-1.34816e-014	-8.33557e-016	-8.80866e-015	-8.28835e-015	-2.26986e-015	-1.16019e-014	-9.03749e-016	-3.12781e-014	-3.65391e-014	-3.12625e-014	-1.46627e-014	-1.82166e-014	-1.54314e-014	-2.52559e-015	-1.72212e-014	-1.0038e-014	-1.75096e-015	-6.33351e-015
-2.41148e-015	-2.08807e-015	-3.12888e-015	-1.37999e-014	-2.112e-014	-2.14906e-014	-3.53137e-014	-1.36286e-014	-9.43282e-016	-9.26319e-015	-8.30697e-015	-1.97209e-015	-1.14456e-014	-8.49858e-016	-3.17807e-014	-3.72643e-014	-3.22961e-014	-1.52037e-014	-1.82215e-014	-1.54571e-014	-2.71276e-015	-1.68192e-014	-9.80054e-015	-1.37788e-015	-5.92943e-015
-2.10541e-015	-1.92175e-015	-2.85339e-015	-1.43402e-014	-2.14294e-014	-2.21002e-014	-3.58995e-014	-1.37786e-014	-1.0578e-015	-9.71777e-015	-8.29882e-015	-1.68951e-015	-1.12616e-014	-7.90402e-016	-3.22744e-014	-3.79933e-014	-3.33276e-014	-1.57462e-014	-1.82096e-014	-1.54844e-014	-2.90613e-015	-1.63952e-014	-9.53443e-015	-9.94377e-016	-5.51269e-015
-1.80925e-015	-1.73558e-015	-2.56549e-015	-1.48981e-014	-2.1754e-014	-2.26931e-014	-3.64701e-014	-1.39348e-014	-1.17747e-015	-1.01705e-014	-8.26394e-015	-1.42532e-015	-1.10509e-014	-7.26782e-016	-3.27594e-014	-3.87251e-014	-3.43574e-014	-1.62904e-014	-1.81845e-014	-1.55129e-014	-3.10623e-015	-1.59514e-014	-9.24084e-015	-6.0433e-016	-5.08613e-015
-1.52527e-015	-1.52857e-015	-2.26656e-015	-1.5472e-014	-2.20967e-014	-2.32715e-014	-3.70285e-014	-1.40997e-014	-1.30258e-015	-1.06195e-014	-8.20286e-015	-1.18263e-015	-1.08144e-014	-6.5918e-016	-3.32365e-014	-3.94575e-014	-3.53851e-014	-1.68364e-014	-1.81496e-014	-1.55429e-014	-3.31363e-015	-1.54899e-014	-8.92161e-015	-2.10423e-016	-4.6511e-015
-1.25566e-015	-1.30053e-015	-1.95762e-015	-1.60603e-014	-2.24597e-014	-2.38376e-014	-3.75777e-014	-1.4275e-014	-1.43439e-015	-1.10623e-014	-8.11596e-015	-9.65139e-016	-1.05526e-014	-5.88609e-016	-3.37061e-014	-4.01888e-014	-3.64105e-014	-1.73838e-014	-1.81082e-014	-1.55738e-014	-3.52798e-015	-1.50134e-014	-8.57843e-015	1.8444e-016	-4.20929e-015
-1.0028e-015	-1.05175e-015	-1.63935e-015	-1.66613e-014	-2.28443e-014	-2.43938e-014	-3.81194e-014	-1.44631e-014	-1.5732e-015	-1.14966e-014	-8.00348e-015	-7.74975e-016	-1.0266e-014	-5.15615e-016	-3.41685e-014	-4.09165e-014	-3.74333e-014	-1.79323e-014	-1.80639e-014	-1.56051e-014	-3.74944e-015	-1.45246e-014	-8.21368e-015	5.77065e-016	-3.76293e-015
-7.68613e-016	-7.81598e-016	-1.31343e-015	-1.72733e-014	-2.32518e-014	-2.49425e-014	-3.86558e-014	-1.46656e-014	-1.71866e-015	-1.19198e-014	-7.8666e-015	-6.13864e-016	-9.95571e-015	-4.40581e-016	-3.46243e-014	-4.16387e-014	-3.84529e-014	-1.84813e-014	-1.802e-014	-1.56369e-014	-3.97792e-015	-1.40267e-014	-7.83022e-015	9.63747e-016	-3.31414e-015
-5.54862e-016	-4.89855e-016	-9.81103e-016	-1.78943e-014	-2.36836e-014	-2.54859e-014	-3.91892e-014	-1.4884e-014	-1.87166e-015	-1.23299e-014	-7.70683e-015	-4.83057e-016	-9.62297e-015	-3.64036e-016	-3.50727e-014	-4.23534e-014	-3.94685e-014	-1.90301e-014	-1.79798e-014	-1.56689e-014	-4.21313e-015	-1.35226e-014	-7.43036e-015	1.34104e-015	-2.8649e-015
-3.62233e-016	-1.76632e-016	-6.43417e-016	-1.85214e-014	-2.41401e-014	-2.6026e-014	-3.97209e-014	-1.51189e-014	-2.03214e-015	-1.27249e-014	-7.52571e-015	-3.85159e-016	-9.26927e-015	-2.86721e-016	-3.55139e-014	-4.30579e-014	-4.04793e-014	-1.95775e-014	-1.79468e-014	-1.57007e-014	-4.45547e-015	-1.3016e-014	-7.01697e-015	1.70619e-015	-2.41749e-015
-1.91932e-016	1.57406e-016	-3.01946e-016	-1.91524e-014	-2.46213e-014	-2.65652e-014	-4.02522e-014	-1.53709e-014	-2.20045e-015	-1.31021e-014	-7.32428e-015	-3.20961e-016	-8.89586e-015	-2.08537e-016	-3.59476e-014	-4.37493e-014	-4.14843e-014	-2.01231e-014	-1.79241e-014	-1.57322e-014	-4.70446e-015	-1.25098e-014	-6.5928e-015	2.05661e-015	-1.97378e-015
-4.51717e-017	5.11391e-016	4.22204e-017	-1.97843e-014	-2.51268e-014	-2.71052e-014	-4.07847e-014	-1.56405e-014	-2.37699e-015	-1.34596e-014	-7.10374e-015	-2.91113e-016	-8.50401e-015	-1.29374e-016	-3.63738e-014	-4.44254e-014	-4.2482e-014	-2.06655e-014	-1.79144e-014	-1.57636e-014	-4.959e-015	-1.20075e-014	-6.16008e-015	2.38947e-015	-1.53636e-015
7.80383e-017	8.83916e-016	3.88152e-016	-2.04142e-014	-2.56563e-014	-2.76477e-014	-4.13195e-014	-1.59274e-014	-2.56096e-015	-1.37958e-014	-6.86625e-015	-2.95989e-016	-8.09555e-015	-4.96988e-017	-3.67913e-014	-4.50834e-014	-4.34696e-014	-2.1204e-014	-1.79196e-014	-1.57941e-014	-5.21803e-015	-1.1513e-014	-5.72154e-015	2.70183e-015	-1.10713e-015
1.77802e-016	1.27417e-015	7.34362e-016	-2.10395e-014	-2.62092e-014	-2.81948e-014	-4.18561e-014	-1.62317e-014	-2.75271e-015	-1.41087e-014	-6.6144e-015	-3.35232e-016	-7.6721e-015	3.00687e-017	-3.71997e-014	-4.57203e-014	-4.44462e-014	-2.1737e-014	-1.79419e-014	-1.58234e-014	-5.48144e-015	-1.1029e-014	-5.28051e-015	2.99162e-015	-6.88174e-016
2.54748e-016	1.68098e-015	1.08033e-015	-2.16569e-014	-2.6784e-014	-2.87471e-014	-4.23949e-014	-1.65517e-014	-2.95208e-015	-1.43966e-014	-6.35017e-015	-4.07669e-016	-7.23507e-015	1.09887e-016	-3.75973e-014	-4.63335e-014	-4.54101e-014	-2.22636e-014	-1.7983e-014	-1.58514e-014	-5.74844e-015	-1.05586e-014	-4.84018e-015	3.25681e-015	-2.81584e-016
3.095e-016	2.10238e-015	1.42443e-015	-2.22631e-014	-2.73788e-014	-2.93053e-014	-4.2936e-014	-1.68868e-014	-3.15909e-015	-1.46581e-014	-6.07529e-015	-5.12324e-016	-6.78633e-015	1.89869e-016	-3.79834e-014	-4.692e-014	-4.63589e-014	-2.27827e-014	-1.80444e-014	-1.58781e-014	-6.01714e-015	-1.01048e-014	-4.40396e-015	3.49527e-015	1.11238e-016
3.42948e-016	2.53673e-015	1.76541e-015	-2.2855e-014	-2.79904e-014	-2.98697e-014	-4.34788e-014	-1.72354e-014	-3.37361e-015	-1.48921e-014	-5.79203e-015	-6.47839e-016	-6.32748e-015	2.70475e-016	-3.83566e-014	-4.74774e-014	-4.729e-014	-2.32927e-014	-1.81268e-014	-1.59028e-014	-6.28618e-015	-9.67024e-015	-3.97442e-015	3.7058e-015	4.88762e-016
3.55986e-016	2.98141e-015	2.10232e-015	-2.34297e-014	-2.86163e-014	-3.04407e-014	-4.40216e-014	-1.75951e-014	-3.59572e-015	-1.50977e-014	-5.50277e-015	-8.11459e-016	-5.86047e-015	3.51494e-016	-3.87152e-014	-4.80027e-014	-4.82003e-014	-2.3792e-014	-1.82306e-014	-1.59257e-014	-6.55414e-015	-9.25822e-015	-3.55419e-015	3.8874e-015	8.48582e-016
3.50183e-016	3.43393e-015	2.43405e-015	-2.39841e-014	-2.92534e-014	-3.10178e-014	-4.45632e-014	-1.79639e-014	-3.82554e-015	-1.5274e-014	-5.20954e-015	-1.00074e-015	-5.38643e-015	4.33413e-016	-3.90575e-014	-4.84934e-014	-4.9087e-014	-2.42791e-014	-1.8356e-014	-1.59477e-014	-6.81989e-015	-8.87068e-015	-3.14586e-015	4.03951e-015	1.18975e-015
3.26778e-016	3.89192e-015	2.75968e-015	-2.45156e-014	-2.98984e-014	-3.15998e-014	-4.51025e-014	-1.83394e-014	-4.06262e-015	-1.54206e-014	-4.91454e-015	-1.2125e-015	-4.90746e-015	5.16979e-016	-3.93822e-014	-4.89477e-014	-4.9947e-014	-2.47526e-014	-1.85032e-014	-1.59693e-014	-7.08139e-015	-8.50974e-015	-2.75177e-015	4.16145e-015	1.51088e-015
2.87934e-016	4.35248e-015	3.07752e-015	-2.50209e-014	-3.05475e-014	-3.21857e-014	-4.56377e-014	-1.87191e-014	-4.30647e-015	-1.55368e-014	-4.62002e-015	-1.4433e-015	-4.42533e-015	6.02167e-016	-3.96882e-014	-4.93627e-014	-5.07779e-014	-2.52107e-014	-1.86717e-014	-1.59906e-014	-7.33688e-015	-8.17681e-015	-2.37409e-015	4.25328e-015	1.81082e-015
2.36259e-016	4.81334e-015	3.38658e-015	-2.54971e-014	-3.11958e-014	-3.27735e-014	-4.61669e-014	-1.91008e-014	-4.5566e-015	-1.56218e-014	-4.32814e-015	-1.6896e-015	-3.94242e-015	6.89078e-016	-3.99735e-014	-4.97365e-014	-5.1576e-014	-2.56522e-014	-1.88605e-014	-1.60117e-014	-7.58438e-015	-7.87295e-015	-2.01448e-015	4.31529e-015	2.08905e-015
1.73673e-016	5.27072e-015	3.68612e-015	-2.59412e-014	-3.18393e-014	-3.3361e-014	-4.66876e-014	-1.94817e-014	-4.81297e-015	-1.56761e-014	-4.04083e-015	-1.94706e-015	-3.46029e-015	7.78906e-016	-4.0236e-014	-5.00674e-014	-5.23376e-014	-2.60755e-014	-1.90679e-014	-1.60329e-014	-7.82201e-015	-7.59852e-015	-1.67484e-015	4.34797e-015	2.34522e-015
1.02256e-016	5.7215e-015	3.97497e-015	-2.6351e-014	-3.24737e-014	-3.39456e-014	-4.71971e-014	-1.98585e-014	-5.07532e-015	-1.57005e-014	-3.75996e-015	-2.21124e-015	-2.98105e-015	8.717e-016	-4.04736e-014	-5.03536e-014	-5.30599e-014	-2.64788e-014	-1.92922e-014	-1.6055e-014	-8.04725e-015	-7.35438e-015	-1.35626e-015	4.35209e-015	2.57915e-015
2.401e-017	6.16228e-015	4.25133e-015	-2.6724e-014	-3.30946e-014	-3.45252e-014	-4.76923e-014	-2.02283e-014	-5.34301e-015	-1.56958e-014	-3.48697e-015	-2.47856e-015	-2.50617e-015	9.67597e-016	-4.06843e-014	-5.05936e-014	-5.37391e-014	-2.68608e-014	-1.95322e-014	-1.60793e-014	-8.25916e-015	-7.14043e-015	-1.05962e-015	4.32943e-015	2.7905e-015
-5.81735e-017	6.5901e-015	4.51482e-015	-2.70585e-014	-3.36977e-014	-3.50966e-014	-4.81706e-014	-2.05875e-014	-5.61515e-015	-1.56628e-014	-3.224e-015	-2.74496e-015	-2.03787e-015	1.06755e-015	-4.08668e-014	-5.07865e-014	-5.4372e-014	-2.72204e-014	-1.97862e-014	-1.61055e-014	-8.4557e-015	-6.95627e-015	-7.85731e-016	4.2813e-015	2.97872e-015
-1.42465e-016	7.00185e-015	4.76418e-015	-2.73527e-014	-3.42784e-014	-3.56565e-014	-4.86302e-014	-2.09338e-014	-5.89085e-015	-1.56021e-014	-2.97256e-015	-3.0057e-015	-1.57817e-015	1.17207e-015	-4.10192e-014	-5.09317e-014	-5.49554e-014	-2.75566e-014	-2.0051e-014	-1.61339e-014	-8.63472e-015	-6.80098e-015	-5.35511e-016	4.20947e-015	3.14399e-015
-2.26382e-016	7.39419e-015	4.99861e-015	-2.76057e-014	-3.48327e-014	-3.62017e-014	-4.90677e-014	-2.12649e-014	-6.16947e-015	-1.55153e-014	-2.73399e-015	-3.25614e-015	-1.12922e-015	1.281e-015	-4.11405e-014	-5.10287e-014	-5.5485e-014	-2.78677e-014	-2.03237e-014	-1.61646e-014	-8.79384e-015	-6.67287e-015	-3.08474e-016	4.11636e-015	3.28674e-015
-3.0715e-016	7.76393e-015	5.21697e-015	-2.78166e-014	-3.5356e-014	-3.67287e-014	-4.94812e-014	-2.15781e-014	-6.45035e-015	-1.5404e-014	-2.50975e-015	-3.49247e-015	-6.92547e-016	1.39475e-015	-4.12296e-014	-5.10773e-014	-5.59575e-014	-2.81527e-014	-2.06016e-014	-1.6197e-014	-8.93204e-015	-6.57049e-015	-1.0451e-016	4.00409e-015	3.40788e-015
-3.83098e-016	8.10787e-015	5.41838e-015	-2.79843e-014	-3.58447e-014	-3.7234e-014	-4.9868e-014	-2.18709e-014	-6.7328e-015	-1.52702e-014	-2.30052e-015	-3.71064e-015	-2.70027e-016	1.51392e-015	-4.12857e-014	-5.1078e-014	-5.63699e-014	-2.84104e-014	-2.08813e-014	-1.62316e-014	-9.0476e-015	-6.49172e-015	7.67021e-017	3.87521e-015	3.50753e-015
-4.52158e-016	8.42392e-015	5.60224e-015	-2.81081e-014	-3.62954e-014	-3.77136e-014	-5.0226e-014	-2.21405e-014	-7.01602e-015	-1.51152e-014	-2.10763e-015	-3.90621e-015	1.36574e-016	1.6386e-015	-4.13082e-014	-5.10312e-014	-5.67187e-014	-2.86396e-014	-2.11597e-014	-1.62686e-014	-9.13917e-015	-6.43442e-015	2.3647e-016	3.73223e-015	3.5867e-015
-5.1261e-016	8.70948e-015	5.76818e-015	-2.81885e-014	-3.67046e-014	-3.81636e-014	-5.05527e-014	-2.23846e-014	-7.29889e-015	-1.49409e-014	-1.93121e-015	-4.07501e-015	5.25089e-016	1.76916e-015	-4.12973e-014	-5.0938e-014	-5.70017e-014	-2.88401e-014	-2.14337e-014	-1.63077e-014	-9.20544e-015	-6.39549e-015	3.76137e-016	3.57844e-015	3.64603e-015
-5.62246e-016	8.96174e-015	5.91555e-015	-2.82261e-014	-3.70699e-014	-3.85802e-014	-5.08466e-014	-2.26022e-014	-7.58047e-015	-1.47498e-014	-1.772e-015	-4.21422e-015	8.93754e-016	1.90531e-015	-4.12527e-014	-5.07992e-014	-5.72165e-014	-2.90112e-014	-2.17001e-014	-1.6348e-014	-9.24482e-015	-6.37226e-015	4.96992e-016	3.41637e-015	3.68632e-015
-6.00101e-016	9.17863e-015	6.04384e-015	-2.82216e-014	-3.73892e-014	-3.89604e-014	-5.11062e-014	-2.27913e-014	-7.85909e-015	-1.45435e-014	-1.63065e-015	-4.32093e-015	1.24119e-015	2.04685e-015	-4.1175e-014	-5.06166e-014	-5.73605e-014	-2.91524e-014	-2.19551e-014	-1.63889e-014	-9.25696e-015	-6.36106e-015	6.00184e-016	3.24925e-015	3.70871e-015
-6.25183e-016	9.35892e-015	6.15233e-015	-2.8176e-014	-3.76604e-014	-3.9302e-014	-5.13303e-014	-2.29506e-014	-8.13339e-015	-1.43244e-014	-1.50599e-015	-4.39257e-015	1.56488e-015	2.19373e-015	-4.10648e-014	-5.03918e-014	-5.74328e-014	-2.92628e-014	-2.21955e-014	-1.64305e-014	-9.24111e-015	-6.35788e-015	6.88299e-016	3.08048e-015	3.71457e-015
-6.35926e-016	9.50133e-015	6.24074e-015	-2.80906e-014	-3.78816e-014	-3.96019e-014	-5.15179e-014	-2.3079e-014	-8.40201e-015	-1.40951e-014	-1.39893e-015	-4.42703e-015	1.86379e-015	2.34616e-015	-4.09231e-014	-5.01263e-014	-5.7432e-014	-2.93422e-014	-2.24181e-014	-1.64722e-014	-9.19677e-015	-6.35935e-015	7.63335e-016	2.913e-015	3.70567e-015
-6.3176e-016	9.60463e-015	6.30906e-015	-2.79676e-014	-3.80527e-014	-3.98575e-014	-5.16687e-014	-2.31762e-014	-8.66307e-015	-1.38568e-014	-1.30893e-015	-4.4226e-015	2.13656e-015	2.50375e-015	-4.07507e-014	-4.98231e-014	-5.73569e-014	-2.93911e-014	-2.26195e-014	-1.6513e-014	-9.12361e-015	-6.36164e-015	8.27015e-016	2.75021e-015	3.68313e-015
-6.13215e-016	9.66803e-015	6.35689e-015	-2.7809e-014	-3.81732e-014	-4.00669e-014	-5.17826e-014	-2.32417e-014	-8.91494e-015	-1.36124e-014	-1.23569e-015	-4.37785e-015	2.382e-015	2.66634e-015	-4.05498e-014	-4.94847e-014	-5.72066e-014	-2.94094e-014	-2.27957e-014	-1.65518e-014	-9.02168e-015	-6.36152e-015	8.8141e-016	2.59511e-015	3.6488e-015
-5.8008e-016	9.69145e-015	6.38463e-015	-2.76175e-014	-3.82432e-014	-4.02281e-014	-5.18608e-014	-2.3276e-014	-9.15609e-015	-1.33641e-014	-1.17917e-015	-4.29264e-015	2.59937e-015	2.83323e-015	-4.03225e-014	-4.91138e-014	-5.69812e-014	-2.93977e-014	-2.2944e-014	-1.65868e-014	-8.89176e-015	-6.35525e-015	9.28859e-016	2.45038e-015	3.60364e-015
-5.32216e-016	9.67474e-015	6.39222e-015	-2.73959e-014	-3.82639e-014	-4.03399e-014	-5.19041e-014	-2.32792e-014	-9.3846e-015	-1.31143e-014	-1.13856e-015	-4.16741e-015	2.78755e-015	3.00387e-015	-4.00703e-014	-4.8714e-014	-5.66811e-014	-2.93562e-014	-2.30622e-014	-1.66169e-014	-8.73487e-015	-6.33934e-015	9.72162e-016	2.3189e-015	3.54878e-015
-4.7056e-016	9.61848e-015	6.38022e-015	-2.71475e-014	-3.82363e-014	-4.04021e-014	-5.1913e-014	-2.32522e-014	-9.59869e-015	-1.28652e-014	-1.11353e-015	-4.00169e-015	2.94484e-015	3.17766e-015	-3.97958e-014	-4.82888e-014	-5.63071e-014	-2.92853e-014	-2.31474e-014	-1.66408e-014	-8.55234e-015	-6.31e-015	1.014e-015	2.20331e-015	3.48544e-015
-3.95536e-016	9.52401e-015	6.34963e-015	-2.68745e-014	-3.81615e-014	-4.04148e-014	-5.18888e-014	-2.31962e-014	-9.79694e-015	-1.26187e-014	-1.10287e-015	-3.7965e-015	3.07061e-015	3.35413e-015	-3.95013e-014	-4.78411e-014	-5.58605e-014	-2.91861e-014	-2.31971e-014	-1.6657e-014	-8.34553e-015	-6.26355e-015	1.05654e-015	2.10608e-015	3.41544e-015
-3.0839e-016	9.39264e-015	6.30065e-015	-2.65801e-014	-3.80428e-014	-4.03785e-014	-5.18337e-014	-2.31127e-014	-9.97689e-015	-1.2376e-014	-1.10547e-015	-3.55326e-015	3.16404e-015	3.53242e-015	-3.91894e-014	-4.73749e-014	-5.53427e-014	-2.90598e-014	-2.32094e-014	-1.66636e-014	-8.11546e-015	-6.19739e-015	1.10188e-015	2.0291e-015	3.34053e-015
-2.10999e-016	9.226e-015	6.2346e-015	-2.62679e-014	-3.78826e-014	-4.02948e-014	-5.17498e-014	-2.30028e-014	-1.01362e-014	-1.21389e-014	-1.12026e-015	-3.27315e-015	3.22445e-015	3.71133e-015	-3.8863e-014	-4.68938e-014	-5.47563e-014	-2.89077e-014	-2.31825e-014	-1.66594e-014	-7.86373e-015	-6.10895e-015	1.15262e-015	1.97421e-015	3.26172e-015
-1.0436e-016	9.02638e-015	6.15243e-015	-2.5942e-014	-3.7684e-014	-4.01646e-014	-5.16399e-014	-2.28688e-014	-1.02725e-014	-1.19096e-014	-1.14649e-015	-2.95828e-015	3.25204e-015	3.89018e-015	-3.85259e-014	-4.64013e-014	-5.41037e-014	-2.87304e-014	-2.31145e-014	-1.66421e-014	-7.5923e-015	-5.99587e-015	1.21124e-015	1.94351e-015	3.18068e-015
1.01142e-017	8.79641e-015	6.05508e-015	-2.56052e-014	-3.74504e-014	-3.99897e-014	-5.15071e-014	-2.27128e-014	-1.03845e-014	-1.16894e-014	-1.1833e-015	-2.61215e-015	3.24651e-015	4.0682e-015	-3.81807e-014	-4.59003e-014	-5.33878e-014	-2.85293e-014	-2.30041e-014	-1.66101e-014	-7.30299e-015	-5.85578e-015	1.27988e-015	1.93834e-015	3.09872e-015
1.30303e-016	8.53828e-015	5.94375e-015	-2.52616e-014	-3.71856e-014	-3.97732e-014	-5.13547e-014	-2.25373e-014	-1.04707e-014	-1.14801e-014	-1.2297e-015	-2.23831e-015	3.20857e-015	4.24474e-015	-3.78307e-014	-4.53941e-014	-5.26126e-014	-2.83064e-014	-2.28509e-014	-1.65616e-014	-6.99875e-015	-5.68715e-015	1.36045e-015	1.95993e-015	3.01719e-015
2.5378e-016	8.25586e-015	5.81997e-015	-2.49143e-014	-3.68935e-014	-3.95183e-014	-5.11861e-014	-2.23442e-014	-1.05296e-014	-1.12821e-014	-1.28487e-015	-1.84012e-015	3.13859e-015	4.41889e-015	-3.74791e-014	-4.4886e-014	-5.17824e-014	-2.80628e-014	-2.2654e-014	-1.64951e-014	-6.68167e-015	-5.48878e-015	1.45426e-015	2.00894e-015	2.93716e-015
3.78511e-016	7.95298e-015	5.68513e-015	-2.4567e-014	-3.65783e-014	-3.92279e-014	-5.10042e-014	-2.21362e-014	-1.05588e-014	-1.1096e-014	-1.34733e-015	-1.42183e-015	3.03787e-015	4.58931e-015	-3.71292e-014	-4.43797e-014	-5.09014e-014	-2.78009e-014	-2.24131e-014	-1.64092e-014	-6.35449e-015	-5.2599e-015	1.5629e-015	2.08539e-015	2.85961e-015
5.02726e-016	7.63313e-015	5.54057e-015	-2.42235e-014	-3.62445e-014	-3.89058e-014	-5.08128e-014	-2.19165e-014	-1.05565e-014	-1.09229e-014	-1.41658e-015	-9.88331e-016	2.90744e-015	4.75525e-015	-3.67837e-014	-4.38777e-014	-4.99736e-014	-2.7522e-014	-2.21286e-014	-1.63021e-014	-6.02028e-015	-5.00045e-015	1.68793e-015	2.18982e-015	2.78556e-015
6.23997e-016	7.30018e-015	5.38778e-015	-2.38866e-014	-3.5897e-014	-3.85567e-014	-5.06149e-014	-2.16876e-014	-1.05217e-014	-1.07628e-014	-1.49191e-015	-5.43317e-016	2.74862e-015	4.9162e-015	-3.64452e-014	-4.33825e-014	-4.90043e-014	-2.72274e-014	-2.18009e-014	-1.61726e-014	-5.68152e-015	-4.71054e-015	1.83014e-015	2.32263e-015	2.716e-015
7.39877e-016	6.95841e-015	5.22901e-015	-2.35596e-014	-3.55407e-014	-3.81841e-014	-5.04136e-014	-2.14518e-014	-1.04526e-014	-1.06153e-014	-1.57278e-015	-9.1654e-017	2.56338e-015	5.07096e-015	-3.61166e-014	-4.28966e-014	-4.79991e-014	-2.69189e-014	-2.14312e-014	-1.60193e-014	-5.34087e-015	-4.39056e-015	1.99015e-015	2.48285e-015	2.652e-015
8.47779e-016	6.61197e-015	5.06627e-015	-2.3245e-014	-3.51799e-014	-3.77927e-014	-5.02132e-014	-2.12117e-014	-1.03488e-014	-1.04801e-014	-1.65833e-015	3.61621e-016	2.35377e-015	5.2181e-015	-3.57998e-014	-4.24222e-014	-4.69641e-014	-2.65985e-014	-2.10209e-014	-1.58419e-014	-5.0009e-015	-4.04161e-015	2.16805e-015	2.6698e-015	2.59445e-015
9.45911e-016	6.26491e-015	4.90125e-015	-2.29448e-014	-3.48184e-014	-3.73878e-014	-5.00167e-014	-2.09701e-014	-1.02093e-014	-1.03569e-014	-1.74835e-015	8.11493e-016	2.1218e-015	5.35629e-015	-3.54971e-014	-4.19607e-014	-4.59048e-014	-2.62679e-014	-2.05712e-014	-1.56396e-014	-4.66408e-015	-3.66477e-015	2.36431e-015	2.88252e-015	2.54385e-015
1.03242e-015	5.92168e-015	4.73559e-015	-2.26615e-014	-3.446e-014	-3.69741e-014	-4.98275e-014	-2.07292e-014	-1.00337e-014	-1.02452e-014	-1.84236e-015	1.25336e-015	1.86997e-015	5.4854e-015	-3.52106e-014	-4.15141e-014	-4.48271e-014	-2.59293e-014	-2.00836e-014	-1.5411e-014	-4.33304e-015	-3.26173e-015	2.57875e-015	3.11892e-015	2.50104e-015
1.10523e-015	5.58643e-015	4.57125e-015	-2.23967e-014	-3.41085e-014	-3.65563e-014	-4.96479e-014	-2.04916e-014	-9.82139e-015	-1.01447e-014	-1.93976e-015	1.68233e-015	1.6012e-015	5.60509e-015	-3.49415e-014	-4.10838e-014	-4.3737e-014	-2.55843e-014	-1.95605e-014	-1.51557e-014	-4.00993e-015	-2.83462e-015	2.8111e-015	3.37793e-015	2.46678e-015
1.1629e-015	5.26333e-015	4.41017e-015	-2.21517e-014	-3.37674e-014	-3.61396e-014	-4.94806e-014	-2.02596e-014	-9.57232e-015	-1.00542e-014	-2.03991e-015	2.09417e-015	1.31809e-015	5.71407e-015	-3.46906e-014	-4.06705e-014	-4.26405e-014	-2.52348e-014	-1.90046e-014	-1.48735e-014	-3.69674e-015	-2.38566e-015	3.06034e-015	3.65782e-015	2.44182e-015
1.20389e-015	4.95613e-015	4.25441e-015	-2.19278e-014	-3.34401e-014	-3.57292e-014	-4.93282e-014	-2.00351e-014	-9.28734e-015	-9.97311e-015	-2.14282e-015	2.48448e-015	1.02363e-015	5.81146e-015	-3.44582e-014	-4.02749e-014	-4.15433e-014	-2.48824e-014	-1.84185e-014	-1.45644e-014	-3.39573e-015	-1.91733e-015	3.32579e-015	3.9563e-015	2.42613e-015
1.22645e-015	4.66838e-015	4.10553e-015	-2.17264e-014	-3.31297e-014	-3.53295e-014	-4.91927e-014	-1.98197e-014	-8.9669e-015	-9.90027e-015	-2.24855e-015	2.84846e-015	7.20725e-016	5.89692e-015	-3.42449e-014	-3.98968e-014	-4.04508e-014	-2.45287e-014	-1.7805e-014	-1.42286e-014	-3.10853e-015	-1.43292e-015	3.60545e-015	4.27086e-015	2.42033e-015
1.22954e-015	4.40379e-015	3.96496e-015	-2.15479e-014	-3.2839e-014	-3.49446e-014	-4.90756e-014	-1.96156e-014	-8.61152e-015	-9.83443e-015	-2.35706e-015	3.18184e-015	4.11951e-016	5.96977e-015	-3.40506e-014	-3.95361e-014	-3.93694e-014	-2.41751e-014	-1.71675e-014	-1.38673e-014	-2.83679e-015	-9.35318e-016	3.89797e-015	4.59874e-015	2.4248e-015
1.21273e-015	4.16578e-015	3.83389e-015	-2.13922e-014	-3.25698e-014	-3.45788e-014	-4.89781e-014	-1.9424e-014	-8.22294e-015	-9.77372e-015	-2.46853e-015	3.48056e-015	1.01518e-016	6.02978e-015	-3.38748e-014	-3.91924e-014	-3.83055e-014	-2.38228e-014	-1.65089e-014	-1.34815e-014	-2.58107e-015	-4.27559e-016	4.20152e-015	4.93704e-015	2.44024e-015
1.17576e-015	3.95735e-015	3.71405e-015	-2.12593e-014	-3.23239e-014	-3.42364e-014	-4.89009e-014	-1.92457e-014	-7.80287e-015	-9.71694e-015	-2.58274e-015	3.74104e-015	-2.06318e-016	6.07638e-015	-3.37172e-014	-3.88657e-014	-3.72644e-014	-2.34731e-014	-1.58331e-014	-1.30719e-014	-2.34289e-015	8.70276e-017	4.51447e-015	5.28257e-015	2.46682e-015
1.11873e-015	3.78056e-015	3.60734e-015	-2.11491e-014	-3.21027e-014	-3.39205e-014	-4.88448e-014	-1.90819e-014	-7.35303e-015	-9.66278e-015	-2.69952e-015	3.95994e-015	-5.08224e-016	6.10938e-015	-3.35769e-014	-3.85549e-014	-3.62517e-014	-2.31273e-014	-1.5144e-014	-1.26402e-014	-2.12234e-015	6.0549e-016	4.83463e-015	5.63245e-015	2.50412e-015
1.04087e-015	3.63768e-015	3.51473e-015	-2.10607e-014	-3.19065e-014	-3.36339e-014	-4.88097e-014	-1.89335e-014	-6.87564e-015	-9.61053e-015	-2.81932e-015	4.13368e-015	-8.00622e-016	6.12873e-015	-3.34522e-014	-3.82582e-014	-3.52717e-014	-2.27869e-014	-1.44449e-014	-1.21876e-014	-1.92057e-015	1.12433e-015	5.1599e-015	5.98397e-015	2.55242e-015
9.42354e-016	3.53012e-015	3.43657e-015	-2.09934e-014	-3.17362e-014	-3.33796e-014	-4.87954e-014	-1.8801e-014	-6.37319e-015	-9.55813e-015	-2.9422e-015	4.25992e-015	-1.08073e-015	6.13467e-015	-3.33416e-014	-3.79743e-014	-3.43292e-014	-2.24526e-014	-1.37401e-014	-1.17156e-014	-1.73804e-015	1.64066e-015	5.48837e-015	6.33357e-015	2.61144e-015
8.24088e-016	3.45931e-015	3.3738e-015	-2.09461e-014	-3.15922e-014	-3.31592e-014	-4.88008e-014	-1.86849e-014	-5.84845e-015	-9.50361e-015	-3.06776e-015	4.33784e-015	-1.34517e-015	6.12713e-015	-3.32436e-014	-3.77015e-014	-3.34281e-014	-2.21252e-014	-1.30332e-014	-1.12264e-014	-1.57445e-015	2.15073e-015	5.81823e-015	6.67822e-015	2.68105e-015
6.87494e-016	3.42611e-015	3.32682e-015	-2.09178e-014	-3.14734e-014	-3.29745e-014	-4.88248e-014	-1.85852e-014	-5.3049e-015	-9.4456e-015	-3.19583e-015	4.36593e-015	-1.59e-015	6.10593e-015	-3.31556e-014	-3.74383e-014	-3.25721e-014	-2.18057e-014	-1.23283e-014	-1.0722e-014	-1.42924e-015	2.65174e-015	6.14717e-015	7.01474e-015	2.76115e-015
5.33941e-016	3.43116e-015	3.29629e-015	-2.09071e-014	-3.13794e-014	-3.28268e-014	-4.88655e-014	-1.85023e-014	-4.74529e-015	-9.38274e-015	-3.3272e-015	4.34327e-015	-1.81204e-015	6.07146e-015	-3.3075e-014	-3.71823e-014	-3.1764e-014	-2.14949e-014	-1.16297e-014	-1.02045e-014	-1.30198e-015	3.14114e-015	6.47348e-015	7.33945e-015	2.85168e-015
3.64983e-016	3.47376e-015	3.28226e-015	-2.09121e-014	-3.1309e-014	-3.27162e-014	-4.8921e-014	-1.84362e-014	-4.17267e-015	-9.31368e-015	-3.46155e-015	4.26996e-015	-2.00856e-015	6.02418e-015	-3.29994e-014	-3.69316e-014	-3.10066e-014	-2.11932e-014	-1.09411e-014	-9.67591e-015	-1.19233e-015	3.61662e-015	6.79443e-015	7.64961e-015	2.95227e-015
1.82631e-016	3.55355e-015	3.28489e-015	-2.09313e-014	-3.12604e-014	-3.26433e-014	-4.89894e-014	-1.83854e-014	-3.59087e-015	-9.23721e-015	-3.59839e-015	4.14586e-015	-2.17717e-015	5.96503e-015	-3.29261e-014	-3.66843e-014	-3.03021e-014	-2.09006e-014	-1.02663e-014	-9.13878e-015	-1.09922e-015	4.07636e-015	7.10771e-015	7.94259e-015	3.06289e-015
-1.13209e-017	3.66966e-015	3.30461e-015	-2.09628e-014	-3.1232e-014	-3.26079e-014	-4.90681e-014	-1.83489e-014	-3.00433e-015	-9.15203e-015	-3.73765e-015	3.97215e-015	-2.31541e-015	5.89375e-015	-3.28523e-014	-3.6438e-014	-2.96517e-014	-2.06172e-014	-9.60847e-015	-8.59621e-015	-1.0215e-015	4.51811e-015	7.41033e-015	8.2153e-015	3.18267e-015
-2.15119e-016	3.8209e-015	3.34113e-015	-2.10053e-014	-3.1221e-014	-3.26083e-014	-4.91547e-014	-1.83264e-014	-2.41685e-015	-9.05705e-015	-3.87932e-015	3.74999e-015	-2.42029e-015	5.81152e-015	-3.27751e-014	-3.61906e-014	-2.90561e-014	-2.03437e-014	-8.97105e-015	-8.05062e-015	-9.57795e-016	4.94028e-015	7.70072e-015	8.4649e-015	3.31147e-015
-4.25983e-016	4.00487e-015	3.39413e-015	-2.10568e-014	-3.12247e-014	-3.26425e-014	-4.92458e-014	-1.83167e-014	-1.832e-015	-8.95204e-015	-4.02307e-015	3.48105e-015	-2.48991e-015	5.71885e-015	-3.26917e-014	-3.59399e-014	-2.85158e-014	-2.00802e-014	-8.35735e-015	-7.50361e-015	-9.07103e-016	5.34107e-015	7.97782e-015	8.68935e-015	3.44772e-015
-6.41547e-016	4.21978e-015	3.46202e-015	-2.11152e-014	-3.12404e-014	-3.27086e-014	-4.93389e-014	-1.83189e-014	-1.25445e-015	-8.83535e-015	-4.16815e-015	3.16709e-015	-2.52324e-015	5.61645e-015	-3.25993e-014	-3.5684e-014	-2.80308e-014	-1.98261e-014	-7.77028e-015	-6.95776e-015	-8.67758e-016	5.71905e-015	8.23941e-015	8.88592e-015	3.59113e-015
-8.59003e-016	4.46299e-015	3.54455e-015	-2.11796e-014	-3.12662e-014	-3.28046e-014	-4.94313e-014	-1.83313e-014	-6.88014e-016	-8.70683e-015	-4.31399e-015	2.81081e-015	-2.519e-015	5.50519e-015	-3.24957e-014	-3.54209e-014	-2.76003e-014	-1.95812e-014	-7.21311e-015	-6.41586e-015	-8.37746e-016	6.07408e-015	8.48334e-015	9.05302e-015	3.74107e-015
-1.07554e-015	4.73134e-015	3.64127e-015	-2.1248e-014	-3.12996e-014	-3.29284e-014	-4.95204e-014	-1.83529e-014	-1.3663e-016	-8.56619e-015	-4.45933e-015	2.41588e-015	-2.47637e-015	5.38596e-015	-3.23785e-014	-3.51487e-014	-2.72228e-014	-1.93462e-014	-6.68861e-015	-5.8803e-015	-8.163e-016	6.40585e-015	8.70855e-015	9.18897e-015	3.89688e-015
-1.28841e-015	5.0214e-015	3.75104e-015	-2.13192e-014	-3.13379e-014	-3.30769e-014	-4.96034e-014	-1.83826e-014	3.95083e-016	-8.4136e-015	-4.60358e-015	1.98614e-015	-2.39532e-015	5.25955e-015	-3.22457e-014	-3.48664e-014	-2.68961e-014	-1.91204e-014	-6.19897e-015	-5.35334e-015	-8.01426e-016	6.71414e-015	8.91437e-015	9.29226e-015	4.0579e-015
-1.49496e-015	5.33062e-015	3.87321e-015	-2.1392e-014	-3.13785e-014	-3.32474e-014	-4.96769e-014	-1.84197e-014	9.0389e-016	-8.24895e-015	-4.74521e-015	1.52518e-015	-2.27578e-015	5.12654e-015	-3.20951e-014	-3.4573e-014	-2.66184e-014	-1.89036e-014	-5.74611e-015	-4.83693e-015	-7.91509e-016	6.99836e-015	9.09883e-015	9.36133e-015	4.22304e-015
-1.6929e-015	5.65598e-015	4.00593e-015	-2.14652e-014	-3.1419e-014	-3.34367e-014	-4.97382e-014	-1.84626e-014	1.38587e-015	-8.07202e-015	-4.88304e-015	1.03662e-015	-2.11824e-015	4.98833e-015	-3.19249e-014	-3.42673e-014	-2.63871e-014	-1.86956e-014	-5.33243e-015	-4.33198e-015	-7.84816e-016	7.25868e-015	9.26074e-015	9.3951e-015	4.39154e-015
-1.87927e-015	5.99392e-015	4.14811e-015	-2.15383e-014	-3.14571e-014	-3.36409e-014	-4.9785e-014	-1.85098e-014	1.83762e-015	-7.88295e-015	-5.01628e-015	5.24415e-016	-1.9237e-015	4.84586e-015	-3.17338e-014	-3.3948e-014	-2.61982e-014	-1.84961e-014	-4.9586e-015	-3.84051e-015	-7.79721e-016	7.49629e-015	9.39973e-015	9.39356e-015	4.56285e-015
-2.05173e-015	6.34058e-015	4.29861e-015	-2.1611e-014	-3.14908e-014	-3.3857e-014	-4.98155e-014	-1.85607e-014	2.25606e-015	-7.68304e-015	-5.14316e-015	-6.27151e-018	-1.69271e-015	4.70007e-015	-3.15204e-014	-3.3614e-014	-2.60483e-014	-1.83052e-014	-4.62589e-015	-3.36378e-015	-7.75238e-016	7.71137e-015	9.51528e-015	9.35692e-015	4.73553e-015
-2.20777e-015	6.69232e-015	4.45641e-015	-2.16829e-014	-3.15178e-014	-3.40815e-014	-4.98282e-014	-1.8614e-014	2.63823e-015	-7.47313e-015	-5.26245e-015	-5.50422e-016	-1.4275e-015	4.55238e-015	-3.12834e-014	-3.32656e-014	-2.59327e-014	-1.81225e-014	-4.33555e-015	-2.90287e-015	-7.70227e-016	7.90459e-015	9.60729e-015	9.28467e-015	4.90936e-015
-2.34509e-015	7.04596e-015	4.61959e-015	-2.17536e-014	-3.15362e-014	-3.43106e-014	-4.98213e-014	-1.86685e-014	2.98155e-015	-7.25454e-015	-5.37226e-015	-1.10269e-015	-1.13031e-015	4.4042e-015	-3.10224e-014	-3.29019e-014	-2.58468e-014	-1.79477e-014	-4.08795e-015	-2.4587e-015	-7.63829e-016	8.07827e-015	9.67541e-015	9.17793e-015	5.08321e-015
-2.46156e-015	7.39721e-015	4.78742e-015	-2.1823e-014	-3.15443e-014	-3.45408e-014	-4.97931e-014	-1.87233e-014	3.28418e-015	-7.02779e-015	-5.47109e-015	-1.65774e-015	-8.0343e-016	4.25613e-015	-3.07376e-014	-3.25231e-014	-2.57868e-014	-1.77801e-014	-3.8824e-015	-2.03163e-015	-7.55194e-016	8.23351e-015	9.71944e-015	9.03739e-015	5.25632e-015
-2.55533e-015	7.74276e-015	4.95909e-015	-2.18912e-014	-3.15403e-014	-3.47697e-014	-4.97428e-014	-1.87784e-014	3.54418e-015	-6.79372e-015	-5.55725e-015	-2.21057e-015	-4.49651e-016	4.10932e-015	-3.0429e-014	-3.21299e-014	-2.57466e-014	-1.76193e-014	-3.71893e-015	-1.62226e-015	-7.43967e-016	8.37181e-015	9.74002e-015	8.8639e-015	5.42813e-015
-2.62453e-015	8.07951e-015	5.13248e-015	-2.19583e-014	-3.15237e-014	-3.49933e-014	-4.96697e-014	-1.8833e-014	3.75975e-015	-6.55399e-015	-5.62888e-015	-2.75696e-015	-7.23975e-017	3.96517e-015	-3.00974e-014	-3.17229e-014	-2.57204e-014	-1.74653e-014	-3.59772e-015	-1.23053e-015	-7.30015e-016	8.49474e-015	9.73735e-015	8.65894e-015	5.59742e-015
-2.66755e-015	8.40432e-015	5.30653e-015	-2.20252e-014	-3.14937e-014	-3.52089e-014	-4.95739e-014	-1.88864e-014	3.93003e-015	-6.30905e-015	-5.68414e-015	-3.2915e-015	3.25126e-016	3.82416e-015	-2.97437e-014	-3.13031e-014	-2.5703e-014	-1.73175e-014	-3.51816e-015	-8.57043e-016	-7.13889e-016	8.60374e-015	9.71184e-015	8.42402e-015	5.76343e-015
-2.68366e-015	8.7139e-015	5.47987e-015	-2.20922e-014	-3.14497e-014	-3.54147e-014	-4.94554e-014	-1.89381e-014	4.05421e-015	-6.06052e-015	-5.72144e-015	-3.8096e-015	7.39363e-016	3.68767e-015	-2.93685e-014	-3.08717e-014	-2.56891e-014	-1.7176e-014	-3.47853e-015	-5.01454e-016	-6.95131e-016	8.70084e-015	9.66494e-015	8.16109e-015	5.92528e-015
-2.67154e-015	9.00588e-015	5.65178e-015	-2.21606e-014	-3.13916e-014	-3.56078e-014	-4.93145e-014	-1.89881e-014	4.13178e-015	-5.81004e-015	-5.73862e-015	-4.30589e-015	1.16676e-015	3.55695e-015	-2.89733e-014	-3.04293e-014	-2.56732e-014	-1.70403e-014	-3.47742e-015	-1.63695e-016	-6.73786e-016	8.78689e-015	9.59764e-015	7.8728e-015	6.08253e-015
-2.6313e-015	9.27871e-015	5.82158e-015	-2.22311e-014	-3.13185e-014	-3.57869e-014	-4.91516e-014	-1.90359e-014	4.16359e-015	-5.55902e-015	-5.73491e-015	-4.77516e-015	1.60371e-015	3.43275e-015	-2.85597e-014	-2.99768e-014	-2.56503e-014	-1.69102e-014	-3.51288e-015	1.56985e-016	-6.49532e-016	8.86371e-015	9.51118e-015	7.56119e-015	6.23433e-015
-2.563e-015	9.53064e-015	5.98842e-015	-2.23045e-014	-3.12307e-014	-3.59504e-014	-4.89678e-014	-1.9081e-014	4.15011e-015	-5.30872e-015	-5.70921e-015	-5.21342e-015	2.04582e-015	3.31578e-015	-2.81299e-014	-2.95162e-014	-2.56151e-014	-1.67857e-014	-3.58386e-015	4.61177e-016	-6.23167e-016	8.93244e-015	9.40659e-015	7.22907e-015	6.38048e-015
-2.46639e-015	9.76004e-015	6.15196e-015	-2.23811e-014	-3.11288e-014	-3.60963e-014	-4.87643e-014	-1.91232e-014	4.09307e-015	-5.0608e-015	-5.66001e-015	-5.61697e-015	2.48923e-015	3.20709e-015	-2.76865e-014	-2.90494e-014	-2.55623e-014	-1.66663e-014	-3.68813e-015	7.50265e-016	-5.95133e-016	8.99372e-015	9.28489e-015	6.87926e-015	6.52012e-015
-2.34247e-015	9.96559e-015	6.31139e-015	-2.24618e-014	-3.10134e-014	-3.62237e-014	-4.85422e-014	-1.91629e-014	3.99364e-015	-4.81699e-015	-5.58668e-015	-5.982e-015	2.92959e-015	3.10744e-015	-2.7231e-014	-2.8578e-014	-2.54874e-014	-1.65518e-014	-3.82331e-015	1.02481e-015	-5.65908e-016	9.04868e-015	9.14813e-015	6.51486e-015	6.65336e-015
-2.19186e-015	1.01467e-014	6.46584e-015	-2.25472e-014	-3.0885e-014	-3.63317e-014	-4.83036e-014	-1.92003e-014	3.8539e-015	-4.57848e-015	-5.48841e-015	-6.3051e-015	3.3635e-015	3.01755e-015	-2.67661e-014	-2.81037e-014	-2.53862e-014	-1.64416e-014	-3.98689e-015	1.28631e-015	-5.37353e-016	9.09776e-015	8.99694e-015	6.13943e-015	6.77965e-015
-2.01576e-015	1.03023e-014	6.61448e-015	-2.26373e-014	-3.07447e-014	-3.64198e-014	-4.805e-014	-1.92353e-014	3.67648e-015	-4.34648e-015	-5.36433e-015	-6.58316e-015	3.78675e-015	2.93862e-015	-2.62943e-014	-2.76288e-014	-2.52546e-014	-1.63352e-014	-4.17585e-015	1.53522e-015	-5.09393e-016	9.14232e-015	8.83344e-015	5.75639e-015	6.89821e-015
-1.81538e-015	1.04326e-014	6.75755e-015	-2.27325e-014	-3.05939e-014	-3.64879e-014	-4.77832e-014	-1.92676e-014	3.46365e-015	-4.12195e-015	-5.21392e-015	-6.81398e-015	4.19577e-015	2.87119e-015	-2.58185e-014	-2.71552e-014	-2.50887e-014	-1.62323e-014	-4.38726e-015	1.7724e-015	-4.82216e-016	9.18296e-015	8.65987e-015	5.36937e-015	7.00908e-015
-1.59235e-015	1.05382e-014	6.89531e-015	-2.28329e-014	-3.04332e-014	-3.65358e-014	-4.75059e-014	-1.92981e-014	3.21864e-015	-3.90612e-015	-5.03745e-015	-6.99564e-015	4.58792e-015	2.81566e-015	-2.53414e-014	-2.66847e-014	-2.48856e-014	-1.61326e-014	-4.6177e-015	1.99918e-015	-4.57007e-016	9.21994e-015	8.47829e-015	4.98125e-015	7.11236e-015
-1.34832e-015	1.06193e-014	7.02733e-015	-2.29392e-014	-3.02632e-014	-3.65636e-014	-4.72202e-014	-1.93268e-014	2.94543e-015	-3.69925e-015	-4.83523e-015	-7.12559e-015	4.95942e-015	2.77284e-015	-2.48656e-014	-2.62193e-014	-2.46428e-014	-1.60355e-014	-4.86453e-015	2.21653e-015	-4.34817e-016	9.25365e-015	8.29009e-015	4.59543e-015	7.20776e-015
-1.08543e-015	1.06767e-014	7.15389e-015	-2.30514e-014	-3.00853e-014	-3.65722e-014	-4.69286e-014	-1.93532e-014	2.64796e-015	-3.50252e-015	-4.6076e-015	-7.20253e-015	5.30744e-015	2.74281e-015	-2.43938e-014	-2.57611e-014	-2.43589e-014	-1.59411e-014	-5.12451e-015	2.42569e-015	-4.15935e-016	9.28409e-015	8.09756e-015	4.21552e-015	7.29558e-015
-8.06302e-016	1.07125e-014	7.27542e-015	-2.31691e-014	-2.99011e-014	-3.65619e-014	-4.6633e-014	-1.93777e-014	2.33049e-015	-3.31665e-015	-4.35536e-015	-7.22599e-015	5.62932e-015	2.72642e-015	-2.3929e-014	-2.53111e-014	-2.40316e-014	-1.58489e-014	-5.39409e-015	2.62824e-015	-4.0042e-016	9.31137e-015	7.90284e-015	3.84522e-015	7.37637e-015
-5.13398e-016	1.07284e-014	7.39251e-015	-2.32918e-014	-2.97117e-014	-3.65339e-014	-4.63356e-014	-1.94004e-014	1.99692e-015	-3.14239e-015	-4.08003e-015	-7.19604e-015	5.92276e-015	2.72387e-015	-2.34738e-014	-2.48714e-014	-2.36602e-014	-1.57586e-014	-5.67002e-015	2.82442e-015	-3.88607e-016	9.33578e-015	7.70788e-015	3.48764e-015	7.44977e-015
-2.096e-016	1.07261e-014	7.50503e-015	-2.34191e-014	-2.95184e-014	-3.64889e-014	-4.6038e-014	-1.94212e-014	1.65236e-015	-2.97953e-015	-3.78242e-015	-7.11294e-015	6.18564e-015	2.7354e-015	-2.30304e-014	-2.44435e-014	-2.32445e-014	-1.56698e-014	-5.94951e-015	3.01535e-015	-3.8122e-016	9.35654e-015	7.51451e-015	3.1457e-015	7.51614e-015
1.02634e-016	1.07075e-014	7.61342e-015	-2.35497e-014	-2.93221e-014	-3.64278e-014	-4.57418e-014	-1.94399e-014	1.30102e-015	-2.82844e-015	-3.46439e-015	-6.97753e-015	6.41627e-015	2.76112e-015	-2.26018e-014	-2.40285e-014	-2.27854e-014	-1.55816e-014	-6.22934e-015	3.20176e-015	-3.78363e-016	9.37321e-015	7.32517e-015	2.82233e-015	7.57643e-015
4.2053e-016	1.06747e-014	7.7184e-015	-2.36823e-014	-2.91229e-014	-3.63516e-014	-4.54484e-014	-1.94565e-014	9.47177e-016	-2.68913e-015	-3.12806e-015	-6.79088e-015	6.61359e-015	2.8007e-015	-2.219e-014	-2.36279e-014	-2.22839e-014	-1.54933e-014	-6.50665e-015	3.38417e-015	-3.79496e-016	9.38531e-015	7.14156e-015	2.5211e-015	7.63074e-015
7.4151e-016	1.06295e-014	7.8202e-015	-2.3815e-014	-2.89219e-014	-3.62612e-014	-4.51596e-014	-1.94705e-014	5.95611e-016	-2.56117e-015	-2.77547e-015	-6.55441e-015	6.7774e-015	2.85426e-015	-2.17967e-014	-2.32422e-014	-2.17417e-014	-1.54035e-014	-6.77823e-015	3.56322e-015	-3.8403e-016	9.39259e-015	6.96589e-015	2.2448e-015	7.67932e-015
1.06216e-015	1.05743e-014	7.91957e-015	-2.39458e-014	-2.87193e-014	-3.61571e-014	-4.48763e-014	-1.94817e-014	2.51401e-016	-2.44422e-015	-2.40888e-015	-6.27006e-015	6.90767e-015	2.92165e-015	-2.1424e-014	-2.28728e-014	-2.11605e-014	-1.53121e-014	-7.04204e-015	3.73927e-015	-3.91334e-016	9.39459e-015	6.79954e-015	1.99594e-015	7.72298e-015
1.37956e-015	1.0511e-014	8.01718e-015	-2.40723e-014	-2.85149e-014	-3.60404e-014	-4.45996e-014	-1.949e-014	-8.08737e-017	-2.33792e-015	-2.03097e-015	-5.94083e-015	7.00443e-015	3.00292e-015	-2.10735e-014	-2.25207e-014	-2.05427e-014	-1.52187e-014	-7.29518e-015	3.91285e-015	-4.01529e-016	9.39109e-015	6.64423e-015	1.7768e-015	7.76231e-015
1.69112e-015	1.04422e-014	8.11324e-015	-2.41924e-014	-2.83097e-014	-3.59116e-014	-4.43296e-014	-1.94943e-014	-3.96661e-016	-2.24139e-015	-1.64458e-015	-5.56944e-015	7.06811e-015	3.0983e-015	-2.07467e-014	-2.21864e-014	-1.98912e-014	-1.51225e-014	-7.53541e-015	4.08387e-015	-4.13631e-016	9.38155e-015	6.50185e-015	1.58955e-015	7.79762e-015
1.99445e-015	1.03705e-014	8.20861e-015	-2.43039e-014	-2.81034e-014	-3.57706e-014	-4.40667e-014	-1.94942e-014	-6.92214e-016	-2.15317e-015	-1.25288e-015	-5.15922e-015	7.09912e-015	3.2077e-015	-2.04443e-014	-2.18704e-014	-1.92095e-014	-1.50225e-014	-7.75989e-015	4.25254e-015	-4.26038e-016	9.36565e-015	6.37462e-015	1.43597e-015	7.82981e-015
2.2873e-015	1.02983e-014	8.30395e-015	-2.44041e-014	-2.78957e-014	-3.56176e-014	-4.38113e-014	-1.94897e-014	-9.63589e-016	-2.07202e-015	-8.59178e-016	-4.71368e-015	7.09848e-015	3.33052e-015	-2.0167e-014	-2.15726e-014	-1.8502e-014	-1.49177e-014	-7.96661e-015	4.41909e-015	-4.37044e-016	9.34339e-015	6.26406e-015	1.31742e-015	7.85915e-015
2.5669e-015	1.02276e-014	8.39904e-015	-2.44902e-014	-2.76862e-014	-3.5453e-014	-4.35632e-014	-1.94806e-014	-1.20732e-015	-1.99651e-015	-4.6628e-016	-4.23603e-015	7.06786e-015	3.46633e-015	-1.99157e-014	-2.12925e-014	-1.77725e-014	-1.48074e-014	-8.15364e-015	4.58366e-015	-4.44821e-016	9.31484e-015	6.17133e-015	1.23528e-015	7.88676e-015
2.83124e-015	1.01606e-014	8.49434e-015	-2.45598e-014	-2.7475e-014	-3.52777e-014	-4.33219e-014	-1.94653e-014	-1.4194e-015	-1.92524e-015	-7.71092e-017	-3.73001e-015	7.00894e-015	3.61444e-015	-1.96909e-014	-2.10298e-014	-1.70266e-014	-1.46906e-014	-8.31922e-015	4.7459e-015	-4.47783e-016	9.27941e-015	6.0978e-015	1.1908e-015	7.91299e-015
3.07794e-015	1.00995e-014	8.59066e-015	-2.46099e-014	-2.72612e-014	-3.50912e-014	-4.30867e-014	-1.94431e-014	-1.59684e-015	-1.85755e-015	3.05079e-016	-3.19936e-015	6.92435e-015	3.77426e-015	-1.94935e-014	-2.07844e-014	-1.62695e-014	-1.45662e-014	-8.46176e-015	4.90588e-015	-4.4322e-016	9.23766e-015	6.04464e-015	1.18411e-015	7.93891e-015
3.3057e-015	1.00461e-014	8.68807e-015	-2.46383e-014	-2.70445e-014	-3.4893e-014	-4.28571e-014	-1.94135e-014	-1.73715e-015	-1.79164e-015	6.77116e-016	-2.64843e-015	6.81653e-015	3.94567e-015	-1.93239e-014	-2.0556e-014	-1.55064e-014	-1.44334e-014	-8.57964e-015	5.06289e-015	-4.28989e-016	9.18936e-015	6.01299e-015	1.21574e-015	7.96507e-015
3.51301e-015	1.0002e-014	8.78652e-015	-2.46421e-014	-2.68241e-014	-3.46825e-014	-4.2632e-014	-1.93761e-014	-1.83737e-015	-1.7261e-015	1.03628e-015	-2.08171e-015	6.68803e-015	4.12765e-015	-1.91821e-014	-2.03437e-014	-1.4743e-014	-1.42917e-014	-8.67193e-015	5.21688e-015	-4.02744e-016	9.13475e-015	6.0042e-015	1.28622e-015	7.99196e-015
3.6987e-015	9.96867e-015	8.88579e-015	-2.46195e-014	-2.65995e-014	-3.44597e-014	-4.24105e-014	-1.93299e-014	-1.89566e-015	-1.6591e-015	1.37962e-015	-1.50303e-015	6.54172e-015	4.31886e-015	-1.90676e-014	-2.01469e-014	-1.39853e-014	-1.41407e-014	-8.73775e-015	5.36788e-015	-3.61758e-016	9.07445e-015	6.01938e-015	1.39528e-015	8.02014e-015
3.86178e-015	9.94649e-015	8.98591e-015	-2.45679e-014	-2.63706e-014	-3.42233e-014	-4.21918e-014	-1.9275e-014	-1.91036e-015	-1.58924e-015	1.70455e-015	-9.17008e-016	6.38082e-015	4.5195e-015	-1.89801e-014	-1.99649e-014	-1.32385e-014	-1.39795e-014	-8.77569e-015	5.51526e-015	-3.03694e-016	9.0098e-015	6.05925e-015	1.54205e-015	8.05005e-015
4.00176e-015	9.93641e-015	9.08669e-015	-2.4485e-014	-2.61362e-014	-3.39728e-014	-4.19744e-014	-1.92114e-014	-1.88071e-015	-1.51506e-015	2.00839e-015	-3.28943e-016	6.20833e-015	4.72838e-015	-1.89186e-014	-1.97969e-014	-1.2508e-014	-1.38074e-014	-8.78459e-015	5.65842e-015	-2.26541e-016	8.94134e-015	6.1243e-015	1.72594e-015	8.08242e-015
4.11852e-015	9.93906e-015	9.18811e-015	-2.4369e-014	-2.58955e-014	-3.37072e-014	-4.17572e-014	-1.91375e-014	-1.80529e-015	-1.43499e-015	2.2886e-015	2.5733e-016	6.02712e-015	4.94443e-015	-1.88826e-014	-1.96418e-014	-1.18e-014	-1.36237e-014	-8.76449e-015	5.79755e-015	-1.28251e-016	8.86995e-015	6.21518e-015	1.94538e-015	8.1169e-015
4.21246e-015	9.95462e-015	9.29003e-015	-2.42184e-014	-2.56481e-014	-3.34257e-014	-4.15391e-014	-1.90528e-014	-1.68397e-015	-1.34823e-015	2.54341e-015	8.37413e-016	5.84027e-015	5.16688e-015	-1.88717e-014	-1.9499e-014	-1.11202e-014	-1.34282e-014	-8.71552e-015	5.93276e-015	-6.41969e-018	8.79715e-015	6.3329e-015	2.19901e-015	8.15378e-015
4.28316e-015	9.98383e-015	9.39166e-015	-2.40323e-014	-2.53939e-014	-3.31276e-014	-4.13186e-014	-1.89572e-014	-1.51707e-015	-1.2535e-015	2.7707e-015	1.4077e-015	5.6513e-015	5.39535e-015	-1.88852e-014	-1.93674e-014	-1.04729e-014	-1.32213e-014	-8.63704e-015	6.06376e-015	1.40508e-016	8.725e-015	6.47758e-015	2.48548e-015	8.19346e-015
4.33098e-015	1.00265e-014	9.4924e-015	-2.38095e-014	-2.51325e-014	-3.28126e-014	-4.10945e-014	-1.88513e-014	-1.305e-015	-1.15004e-015	2.96861e-015	1.96473e-015	5.46317e-015	5.62925e-015	-1.89225e-014	-1.9246e-014	-9.86347e-015	-1.30029e-014	-8.52941e-015	6.19061e-015	3.14502e-016	8.65516e-015	6.64958e-015	2.8024e-015	8.23598e-015
4.3571e-015	1.00819e-014	9.59209e-015	-2.35503e-014	-2.48648e-014	-3.24801e-014	-4.0866e-014	-1.87343e-014	-1.04886e-015	-1.03705e-015	3.13594e-015	2.50542e-015	5.27839e-015	5.86805e-015	-1.89823e-014	-1.91345e-014	-9.29643e-015	-1.27727e-014	-8.39399e-015	6.31339e-015	5.17076e-016	8.58893e-015	6.84876e-015	3.1475e-015	8.28143e-015
4.36296e-015	1.01499e-014	9.68975e-015	-2.32552e-014	-2.45901e-014	-3.21296e-014	-4.06323e-014	-1.86061e-014	-7.50918e-016	-9.13625e-016	3.27204e-015	3.02637e-015	5.09976e-015	6.11071e-015	-1.90639e-014	-1.9032e-014	-8.77604e-015	-1.25303e-014	-8.23112e-015	6.43246e-015	7.5043e-016	8.52815e-015	7.07525e-015	3.51828e-015	8.33007e-015
4.34973e-015	1.02294e-014	9.78466e-015	-2.29243e-014	-2.43087e-014	-3.17609e-014	-4.03932e-014	-1.8467e-014	-4.12928e-016	-7.79142e-016	3.37666e-015	3.52531e-015	4.92961e-015	6.35563e-015	-1.91659e-014	-1.89377e-014	-8.30599e-015	-1.22765e-014	-8.04174e-015	6.5481e-015	1.01475e-015	8.47494e-015	7.32803e-015	3.91205e-015	8.38197e-015
4.31913e-015	1.03192e-014	9.8759e-015	-2.25593e-014	-2.40219e-014	-3.13739e-014	-4.01481e-014	-1.83173e-014	-3.69955e-017	-6.3337e-016	3.44939e-015	4.00004e-015	4.77079e-015	6.60198e-015	-1.92877e-014	-1.88509e-014	-7.88949e-015	-1.20117e-014	-7.82599e-015	6.66128e-015	1.3103e-015	8.4319e-015	7.60606e-015	4.32568e-015	8.43729e-015
4.27302e-015	1.04183e-014	9.96222e-015	-2.21623e-014	-2.37302e-014	-3.09689e-014	-3.98972e-014	-1.81574e-014	3.74289e-016	-4.76062e-016	3.4904e-015	4.4482e-015	4.62519e-015	6.84877e-015	-1.94282e-014	-1.87714e-014	-7.52915e-015	-1.17364e-014	-7.58423e-015	6.77228e-015	1.6378e-015	8.40054e-015	7.90862e-015	4.75616e-015	8.49566e-015
4.21351e-015	1.05259e-014	1.00433e-014	-2.17353e-014	-2.3434e-014	-3.05469e-014	-3.96399e-014	-1.79882e-014	8.17464e-016	-3.07015e-016	3.50017e-015	4.86783e-015	4.49423e-015	7.09479e-015	-1.95867e-014	-1.86985e-014	-7.22776e-015	-1.14516e-014	-7.31747e-015	6.88175e-015	1.99752e-015	8.38249e-015	8.23501e-015	5.2003e-015	8.55693e-015
4.14335e-015	1.06407e-014	1.01182e-014	-2.12809e-014	-2.31349e-014	-3.0108e-014	-3.93764e-014	-1.781e-014	1.28913e-015	-1.26784e-016	3.47972e-015	5.25887e-015	4.37937e-015	7.33915e-015	-1.97625e-014	-1.86321e-014	-6.98733e-015	-1.11581e-014	-7.02721e-015	6.99031e-015	2.38835e-015	8.38048e-015	8.58424e-015	5.65497e-015	8.62109e-015
4.0645e-015	1.07608e-014	1.01856e-014	-2.08023e-014	-2.28351e-014	-2.96538e-014	-3.91078e-014	-1.76237e-014	1.78577e-015	6.37251e-017	3.43012e-015	5.6196e-015	4.28161e-015	7.58035e-015	-1.99546e-014	-1.85721e-014	-6.80967e-015	-1.08565e-014	-6.71455e-015	7.0987e-015	2.80919e-015	8.39635e-015	8.95465e-015	6.11707e-015	8.68804e-015
3.97927e-015	1.08845e-014	1.02451e-014	-2.03036e-014	-2.25366e-014	-2.91859e-014	-3.88349e-014	-1.74307e-014	2.30392e-015	2.63393e-016	3.35309e-015	5.9492e-015	4.20219e-015	7.81761e-015	-2.01619e-014	-1.85188e-014	-6.69551e-015	-1.05483e-014	-6.38126e-015	7.20777e-015	3.25834e-015	8.43215e-015	9.34495e-015	6.58264e-015	8.75724e-015
3.89016e-015	1.10107e-014	1.02961e-014	-1.97882e-014	-2.22415e-014	-2.87062e-014	-3.85585e-014	-1.72314e-014	2.83963e-015	4.71639e-016	3.25018e-015	6.24836e-015	4.14169e-015	8.05011e-015	-2.03832e-014	-1.84719e-014	-6.64505e-015	-1.02343e-014	-6.02816e-015	7.31846e-015	3.73444e-015	8.48995e-015	9.75381e-015	7.0487e-015	8.8285e-015
3.79965e-015	1.1138e-014	1.0338e-014	-1.92606e-014	-2.19518e-014	-2.8217e-014	-3.82799e-014	-1.70269e-014	3.38865e-015	6.86814e-016	3.12388e-015	6.517e-015	4.10051e-015	8.27748e-015	-2.06183e-014	-1.8432e-014	-6.65707e-015	-9.91603e-015	-5.65672e-015	7.43195e-015	4.23487e-015	8.57159e-015	1.0179e-014	7.5124e-015	8.90157e-015
3.71009e-015	1.1265e-014	1.03696e-014	-1.87259e-014	-2.16703e-014	-2.77218e-014	-3.80008e-014	-1.68186e-014	3.94693e-015	9.07339e-016	2.97632e-015	6.75594e-015	4.07863e-015	8.49869e-015	-2.08667e-014	-1.83998e-014	-6.73172e-015	-9.59483e-015	-5.269e-015	7.54873e-015	4.75675e-015	8.67841e-015	1.06184e-014	7.97104e-015	8.97695e-015
3.62373e-015	1.13908e-014	1.03904e-014	-1.81882e-014	-2.13991e-014	-2.72226e-014	-3.77233e-014	-1.66078e-014	4.5097e-015	1.13144e-015	2.81001e-015	6.96686e-015	4.07526e-015	8.713e-015	-2.1128e-014	-1.83757e-014	-6.86749e-015	-9.27222e-015	-4.86677e-015	7.67017e-015	5.29799e-015	8.81149e-015	1.10705e-014	8.42157e-015	9.05473e-015
3.54302e-015	1.15136e-014	1.03997e-014	-1.76526e-014	-2.11409e-014	-2.67226e-014	-3.74498e-014	-1.63958e-014	5.07315e-015	1.35748e-015	2.62791e-015	7.15188e-015	4.09027e-015	8.91932e-015	-2.14014e-014	-1.83609e-014	-7.063e-015	-8.94996e-015	-4.45141e-015	7.79722e-015	5.85514e-015	8.97258e-015	1.15329e-014	8.86079e-015	9.13489e-015
3.47089e-015	1.16321e-014	1.0397e-014	-1.71249e-014	-2.0899e-014	-2.6225e-014	-3.71819e-014	-1.61841e-014	5.63296e-015	1.58354e-015	2.4327e-015	7.31211e-015	4.1228e-015	9.11729e-015	-2.16865e-014	-1.83565e-014	-7.31562e-015	-8.62989e-015	-4.02436e-015	7.93036e-015	6.42421e-015	9.16251e-015	1.20036e-014	9.28617e-015	9.21681e-015
3.40885e-015	1.17451e-014	1.0382e-014	-1.66104e-014	-2.06763e-014	-2.57337e-014	-3.69216e-014	-1.5974e-014	6.18521e-015	1.80819e-015	2.22778e-015	7.44962e-015	4.17156e-015	9.30667e-015	-2.19822e-014	-1.83631e-014	-7.62287e-015	-8.31355e-015	-3.58678e-015	8.07026e-015	7.00138e-015	9.38173e-015	1.24802e-014	9.69458e-015	9.30057e-015
3.35867e-015	1.18522e-014	1.03546e-014	-1.61142e-014	-2.04753e-014	-2.52533e-014	-3.66713e-014	-1.57671e-014	6.72608e-015	2.02947e-015	2.01597e-015	7.56752e-015	4.23487e-015	9.48726e-015	-2.22876e-014	-1.83822e-014	-7.98217e-015	-8.00234e-015	-3.13997e-015	8.21724e-015	7.58215e-015	9.62978e-015	1.29602e-014	1.00841e-014	9.38664e-015
3.32282e-015	1.19524e-014	1.0314e-014	-1.56414e-014	-2.0299e-014	-2.47869e-014	-3.64333e-014	-1.55643e-014	7.25197e-015	2.24556e-015	1.80075e-015	7.66838e-015	4.31156e-015	9.65805e-015	-2.26026e-014	-1.84146e-014	-8.38959e-015	-7.69778e-015	-2.68532e-015	8.37239e-015	8.16197e-015	9.9067e-015	1.34409e-014	1.04527e-014	9.47524e-015
3.30257e-015	1.20452e-014	1.02601e-014	-1.51964e-014	-2.01498e-014	-2.43388e-014	-3.621e-014	-1.53667e-014	7.75921e-015	2.45425e-015	1.58514e-015	7.75524e-015	4.4001e-015	9.8189e-015	-2.29264e-014	-1.84614e-014	-8.84139e-015	-7.40123e-015	-2.22465e-015	8.53673e-015	8.73659e-015	1.02123e-014	1.39199e-014	1.07988e-014	9.56673e-015
3.29977e-015	1.213e-014	1.01935e-014	-1.47837e-014	-2.00307e-014	-2.39125e-014	-3.60034e-014	-1.51754e-014	8.24441e-015	2.65366e-015	1.37204e-015	7.83041e-015	4.49889e-015	9.96959e-015	-2.32583e-014	-1.85236e-014	-9.33384e-015	-7.11461e-015	-1.75977e-015	8.71004e-015	9.30169e-015	1.0546e-014	1.4395e-014	1.11207e-014	9.66118e-015
3.31579e-015	1.22059e-014	1.01147e-014	-1.44079e-014	-1.99442e-014	-2.35124e-014	-3.58159e-014	-1.49915e-014	8.70489e-015	2.84212e-015	1.16438e-015	7.89687e-015	4.6059e-015	1.01102e-014	-2.35981e-014	-1.86029e-014	-9.86281e-015	-6.84053e-015	-1.29224e-015	8.89254e-015	9.85277e-015	1.09063e-014	1.48647e-014	1.14167e-014	9.75866e-015
3.35143e-015	1.22735e-014	1.00236e-014	-1.40725e-014	-1.98922e-014	-2.31421e-014	-3.56492e-014	-1.48158e-014	9.13758e-015	3.01788e-015	9.6441e-016	7.95772e-015	4.71955e-015	1.02406e-014	-2.39449e-014	-1.87004e-014	-1.04236e-014	-6.58021e-015	-8.23733e-016	9.08419e-015	1.03857e-014	1.12915e-014	1.53255e-014	1.16862e-014	9.8596e-015
3.40661e-015	1.23332e-014	9.92068e-015	-1.37816e-014	-1.98771e-014	-2.28057e-014	-3.55046e-014	-1.46493e-014	9.54043e-015	3.17896e-015	7.75206e-016	8.01609e-015	4.83767e-015	1.03613e-014	-2.42983e-014	-1.88175e-014	-1.10118e-014	-6.33503e-015	-3.55968e-016	9.28464e-015	1.08956e-014	1.17008e-014	1.57755e-014	1.19283e-014	9.96425e-015
3.48178e-015	1.2385e-014	9.80667e-015	-1.35383e-014	-1.99008e-014	-2.25066e-014	-3.53838e-014	-1.4493e-014	9.91168e-015	3.32412e-015	5.99159e-016	8.07586e-015	4.95851e-015	1.0472e-014	-2.46582e-014	-1.89551e-014	-1.16225e-014	-6.10619e-015	1.09133e-016	9.4936e-015	1.13786e-014	1.21325e-014	1.6212e-014	1.21427e-014	1.00731e-014
3.57762e-015	1.24297e-014	9.6822e-015	-1.33453e-014	-1.99641e-014	-2.22475e-014	-3.52878e-014	-1.43476e-014	1.02489e-014	3.45176e-015	4.39079e-016	8.13955e-015	5.08025e-015	1.05729e-014	-2.50242e-014	-1.91146e-014	-1.22516e-014	-5.89475e-015	5.69985e-016	9.71027e-015	1.1831e-014	1.25843e-014	1.66326e-014	1.23294e-014	1.0187e-014
3.69389e-015	1.24672e-014	9.5476e-015	-1.3205e-014	-2.00691e-014	-2.2032e-014	-3.52174e-014	-1.42131e-014	1.0551e-014	3.56067e-015	2.96495e-016	8.2095e-015	5.20083e-015	1.06638e-014	-2.53957e-014	-1.92968e-014	-1.2895e-014	-5.7016e-015	1.02538e-015	9.9339e-015	1.22496e-014	1.30542e-014	1.70359e-014	1.24882e-014	1.03062e-014
3.83018e-015	1.24982e-014	9.40464e-015	-1.31187e-014	-2.0216e-014	-2.18622e-014	-3.51736e-014	-1.40896e-014	1.08172e-014	3.6503e-015	1.73856e-016	8.28806e-015	5.31854e-015	1.0745e-014	-2.57718e-014	-1.95024e-014	-1.35483e-014	-5.52721e-015	1.47378e-015	1.01634e-014	1.2631e-014	1.35394e-014	1.742e-014	1.26206e-014	1.04307e-014
3.98511e-015	1.2523e-014	9.25424e-015	-1.3087e-014	-2.04053e-014	-2.17402e-014	-3.51571e-014	-1.3978e-014	1.10472e-014	3.72081e-015	7.21275e-017	8.37654e-015	5.43207e-015	1.08168e-014	-2.61521e-014	-1.97332e-014	-1.42068e-014	-5.37216e-015	1.9138e-015	1.03981e-014	1.29722e-014	1.4037e-014	1.77833e-014	1.2727e-014	1.05615e-014
4.15758e-015	1.25425e-014	9.09734e-015	-1.31095e-014	-2.06362e-014	-2.16673e-014	-3.51677e-014	-1.38783e-014	1.12408e-014	3.77129e-015	-7.33266e-018	8.4771e-015	5.54034e-015	1.08796e-014	-2.65355e-014	-1.99894e-014	-1.48665e-014	-5.2375e-015	2.34373e-015	1.06367e-014	1.32706e-014	1.45435e-014	1.81242e-014	1.28082e-014	1.06986e-014
4.34705e-015	1.25577e-014	8.93538e-015	-1.31858e-014	-2.0908e-014	-2.1644e-014	-3.52043e-014	-1.37907e-014	1.1398e-014	3.80193e-015	-6.34094e-017	8.59155e-015	5.64248e-015	1.09334e-014	-2.69215e-014	-2.02714e-014	-1.55237e-014	-5.12321e-015	2.76194e-015	1.08779e-014	1.35242e-014	1.50564e-014	1.84417e-014	1.28656e-014	1.08429e-014
4.55216e-015	1.25696e-014	8.76974e-015	-1.33146e-014	-2.12199e-014	-2.16711e-014	-3.52659e-014	-1.37142e-014	1.15187e-014	3.81287e-015	-9.60095e-017	8.72066e-015	5.73737e-015	1.09784e-014	-2.73097e-014	-2.05791e-014	-1.6174e-014	-5.02912e-015	3.16718e-015	1.112e-014	1.37321e-014	1.5573e-014	1.8734e-014	1.29007e-014	1.09946e-014
4.77045e-015	1.25791e-014	8.60147e-015	-1.34944e-014	-2.15697e-014	-2.17489e-014	-3.53517e-014	-1.36476e-014	1.1604e-014	3.80505e-015	-1.04856e-016	8.86585e-015	5.82438e-015	1.10152e-014	-2.76997e-014	-2.09126e-014	-1.68139e-014	-4.95492e-015	3.55855e-015	1.13616e-014	1.38935e-014	1.60895e-014	1.90002e-014	1.29147e-014	1.11535e-014
4.99991e-015	1.25876e-014	8.43181e-015	-1.37226e-014	-2.19556e-014	-2.18766e-014	-3.546e-014	-1.35908e-014	1.16549e-014	3.77903e-015	-8.99443e-017	9.02793e-015	5.90266e-015	1.10437e-014	-2.80905e-014	-2.12722e-014	-1.74411e-014	-4.90037e-015	3.93421e-015	1.16016e-014	1.40081e-014	1.66021e-014	1.92399e-014	1.29098e-014	1.13202e-014
5.2385e-015	1.25963e-014	8.26238e-015	-1.3996e-014	-2.23758e-014	-2.20519e-014	-3.55887e-014	-1.35427e-014	1.16732e-014	3.73632e-015	-5.13736e-017	9.20602e-015	5.97181e-015	1.10642e-014	-2.84812e-014	-2.16575e-014	-1.80527e-014	-4.86501e-015	4.29305e-015	1.18379e-014	1.40754e-014	1.71077e-014	1.94522e-014	1.28879e-014	1.14951e-014
5.48396e-015	1.26065e-014	8.09449e-015	-1.43111e-014	-2.28279e-014	-2.22725e-014	-3.5735e-014	-1.35021e-014	1.16607e-014	3.67878e-015	1.07392e-017	9.40049e-015	6.03108e-015	1.10776e-014	-2.88713e-014	-2.20674e-014	-1.86457e-014	-4.84859e-015	4.63394e-015	1.20689e-014	1.40961e-014	1.76028e-014	1.96365e-014	1.28508e-014	1.16785e-014
5.73321e-015	1.26192e-014	7.92953e-015	-1.46639e-014	-2.33091e-014	-2.25363e-014	-3.58965e-014	-1.3468e-014	1.16186e-014	3.60815e-015	9.55376e-017	9.61119e-015	6.08083e-015	1.1084e-014	-2.92604e-014	-2.25011e-014	-1.92178e-014	-4.85006e-015	4.95556e-015	1.22929e-014	1.40716e-014	1.80847e-014	1.97927e-014	1.28013e-014	1.18705e-014
5.98387e-015	1.26355e-014	7.76863e-015	-1.505e-014	-2.38151e-014	-2.28401e-014	-3.60702e-014	-1.34391e-014	1.15492e-014	3.52642e-015	2.0202e-016	9.83688e-015	6.12148e-015	1.10837e-014	-2.96475e-014	-2.29584e-014	-1.97673e-014	-4.86845e-015	5.25704e-015	1.2508e-014	1.40033e-014	1.85501e-014	1.99207e-014	1.27418e-014	1.20706e-014
6.2331e-015	1.26566e-014	7.61325e-015	-1.54644e-014	-2.43427e-014	-2.31799e-014	-3.62522e-014	-1.34143e-014	1.14547e-014	3.43572e-015	3.2889e-016	1.00755e-014	6.1531e-015	1.1077e-014	-3.00313e-014	-2.34385e-014	-2.02922e-014	-4.90279e-015	5.53795e-015	1.27133e-014	1.38933e-014	1.8996e-014	2.00209e-014	1.26745e-014	1.22788e-014
6.47815e-015	1.26833e-014	7.46467e-015	-1.59014e-014	-2.48875e-014	-2.3551e-014	-3.64387e-014	-1.3392e-014	1.13379e-014	3.33905e-015	4.74923e-016	1.03254e-014	6.17619e-015	1.10644e-014	-3.04113e-014	-2.39393e-014	-2.07915e-014	-4.95217e-015	5.79778e-015	1.29073e-014	1.37443e-014	1.94198e-014	2.00941e-014	1.26021e-014	1.24947e-014
6.71656e-015	1.2717e-014	7.32384e-015	-1.6355e-014	-2.54461e-014	-2.39481e-014	-3.66264e-014	-1.33708e-014	1.12012e-014	3.23954e-015	6.3853e-016	1.05848e-014	6.19135e-015	1.10467e-014	-3.07864e-014	-2.44599e-014	-2.12641e-014	-5.01495e-015	6.03581e-015	1.30883e-014	1.35595e-014	1.98195e-014	2.01405e-014	1.25271e-014	1.27182e-014
6.94574e-015	1.2758e-014	7.19214e-015	-1.68195e-014	-2.60145e-014	-2.43667e-014	-3.68108e-014	-1.33483e-014	1.10475e-014	3.13927e-015	8.17372e-016	1.08504e-014	6.19908e-015	1.10241e-014	-3.11563e-014	-2.49986e-014	-2.17091e-014	-5.08948e-015	6.25161e-015	1.32556e-014	1.33427e-014	2.0193e-014	2.01612e-014	1.24515e-014	1.2949e-014
7.1635e-015	1.28075e-014	7.07061e-015	-1.72893e-014	-2.65876e-014	-2.4801e-014	-3.6988e-014	-1.33224e-014	1.08795e-014	3.04105e-015	1.00989e-015	1.11197e-014	6.20053e-015	1.09963e-014	-3.15204e-014	-2.55532e-014	-2.21258e-014	-5.17451e-015	6.44427e-015	1.34085e-014	1.30966e-014	2.05377e-014	2.01572e-014	1.23774e-014	1.31862e-014
7.36704e-015	1.28657e-014	6.96024e-015	-1.77585e-014	-2.71612e-014	-2.5245e-014	-3.71543e-014	-1.32927e-014	1.06997e-014	2.94745e-015	1.2141e-015	1.13897e-014	6.19699e-015	1.09638e-014	-3.18779e-014	-2.61213e-014	-2.25132e-014	-5.26874e-015	6.61373e-015	1.35455e-014	1.28249e-014	2.08517e-014	2.01291e-014	1.23064e-014	1.34286e-014
[truncated: 1,318 more rows]
