# Supplementary material for: Prominent gamma band activity during visual motion perception in early-stage Alzheimer’s disease
Source: PLoS One. 2022 Apr 18;17(4):e0266693. doi: 10.1371/journal.pone.0266693 (PMC9015152; doi:10.1371/journal.pone.0266693)
Supplement: S1 File — (ZIP) [file pone.0266693.s001.zip › PloseOneé╠âfü[â^âVü[âgùp/AD06 R hemisphere.txt]

7.05232e-015	1.56976e-014	6.10473e-015	6.12005e-016	4.99189e-015	9.5866e-015	6.82073e-015	2.03813e-014	2.56208e-014	1.07854e-014	9.93517e-015	1.3934e-014	-1.59081e-015	1.3502e-014	9.24265e-015	1.56267e-014	1.28912e-014	1.71644e-014	2.05656e-014	6.22486e-015	1.47965e-014	1.24251e-014	8.23856e-015	7.86623e-015	1.1423e-014
7.36237e-015	1.519e-014	6.05258e-015	7.14469e-016	5.00663e-015	9.6528e-015	7.36786e-015	2.01015e-014	2.54098e-014	1.08608e-014	1.01617e-014	1.37287e-014	-8.55423e-016	1.28201e-014	9.1675e-015	1.57076e-014	1.31347e-014	1.69938e-014	2.01247e-014	6.5958e-015	1.48005e-014	1.22639e-014	8.29632e-015	7.80253e-015	1.14058e-014
7.68417e-015	1.46993e-014	6.00797e-015	8.30605e-016	5.02463e-015	9.70708e-015	7.9266e-015	1.98482e-014	2.51819e-014	1.09324e-014	1.03982e-014	1.35252e-014	-1.14669e-016	1.21476e-014	9.09021e-015	1.57959e-014	1.33612e-014	1.68414e-014	1.96874e-014	6.96919e-015	1.47937e-014	1.21187e-014	8.35989e-015	7.75241e-015	1.13931e-014
8.01601e-015	1.42299e-014	5.97181e-015	9.61246e-016	5.04689e-015	9.74867e-015	8.49485e-015	1.96235e-014	2.49375e-014	1.09994e-014	1.06441e-014	1.33246e-014	6.27664e-016	1.14889e-014	9.01108e-015	1.58908e-014	1.35686e-014	1.67084e-014	1.92564e-014	7.34354e-015	1.47752e-014	1.1991e-014	8.42888e-015	7.71678e-015	1.13851e-014
8.35606e-015	1.37852e-014	5.94469e-015	1.10685e-015	5.07488e-015	9.7775e-015	9.06945e-015	1.94296e-014	2.46768e-014	1.10611e-014	1.08984e-014	1.31283e-014	1.3674e-015	1.08484e-014	8.93029e-015	1.59923e-014	1.37547e-014	1.65956e-014	1.88343e-014	7.71691e-015	1.47445e-014	1.18816e-014	8.50266e-015	7.69585e-015	1.13817e-014
8.70262e-015	1.33683e-014	5.92679e-015	1.2679e-015	5.11011e-015	9.79352e-015	9.64743e-015	1.92679e-014	2.44004e-014	1.11169e-014	1.11606e-014	1.29376e-014	2.10034e-015	1.02303e-014	8.84872e-015	1.60999e-014	1.39183e-014	1.65033e-014	1.84245e-014	8.08758e-015	1.47006e-014	1.1792e-014	8.58066e-015	7.69002e-015	1.13828e-014
9.05383e-015	1.29825e-014	5.91888e-015	1.44405e-015	5.15396e-015	9.79691e-015	1.02266e-014	1.91392e-014	2.41088e-014	1.1166e-014	1.1429e-014	1.2754e-014	2.82264e-015	9.63876e-015	8.7664e-015	1.62132e-014	1.40581e-014	1.64312e-014	1.803e-014	8.45412e-015	1.46429e-014	1.17226e-014	8.66234e-015	7.69928e-015	1.13886e-014
9.40774e-015	1.26303e-014	5.92135e-015	1.63619e-015	5.20778e-015	9.78762e-015	1.08037e-014	1.90444e-014	2.38022e-014	1.12081e-014	1.17028e-014	1.25783e-014	3.53002e-015	9.07756e-015	8.68395e-015	1.63314e-014	1.41726e-014	1.63791e-014	1.76534e-014	8.81438e-015	1.4571e-014	1.16745e-014	8.74737e-015	7.72362e-015	1.13989e-014
9.76266e-015	1.23143e-014	5.93472e-015	1.84462e-015	5.27282e-015	9.76621e-015	1.13758e-014	1.89847e-014	2.3482e-014	1.12428e-014	1.19803e-014	1.24113e-014	4.21871e-015	8.54997e-015	8.60205e-015	1.64542e-014	1.42611e-014	1.63463e-014	1.72976e-014	9.16695e-015	1.44841e-014	1.16479e-014	8.83501e-015	7.76265e-015	1.14128e-014
1.01161e-014	1.20368e-014	5.9586e-015	2.06891e-015	5.35055e-015	9.73344e-015	1.19407e-014	1.89599e-014	2.31493e-014	1.12701e-014	1.22605e-014	1.2254e-014	4.88522e-015	8.05962e-015	8.52117e-015	1.65811e-014	1.43234e-014	1.63321e-014	1.69652e-014	9.51087e-015	1.43823e-014	1.16431e-014	8.92423e-015	7.81592e-015	1.14298e-014
1.0466e-014	1.17995e-014	5.99343e-015	2.30915e-015	5.44237e-015	9.69033e-015	1.24957e-014	1.89691e-014	2.28056e-014	1.12897e-014	1.2542e-014	1.21071e-014	5.52645e-015	7.60867e-015	8.44237e-015	1.67111e-014	1.43593e-014	1.63355e-014	1.66577e-014	9.84411e-015	1.42656e-014	1.16604e-014	9.01437e-015	7.88297e-015	1.14496e-014
1.08107e-014	1.16035e-014	6.03904e-015	2.56488e-015	5.54965e-015	9.63768e-015	1.30382e-014	1.90119e-014	2.24517e-014	1.13017e-014	1.28233e-014	1.19712e-014	6.13868e-015	7.19924e-015	8.36615e-015	1.68438e-014	1.43686e-014	1.63548e-014	1.63774e-014	1.01656e-014	1.41338e-014	1.16996e-014	9.10468e-015	7.96321e-015	1.14714e-014
1.11478e-014	1.14493e-014	6.09542e-015	2.83534e-015	5.67345e-015	9.57662e-015	1.35664e-014	1.90868e-014	2.20883e-014	1.13058e-014	1.31032e-014	1.18471e-014	6.71936e-015	6.83341e-015	8.29284e-015	1.69779e-014	1.43519e-014	1.63881e-014	1.61261e-014	1.04737e-014	1.39867e-014	1.17607e-014	9.19421e-015	8.05597e-015	1.14947e-014
1.14757e-014	1.13377e-014	6.16232e-015	3.11945e-015	5.8148e-015	9.50863e-015	1.40776e-014	1.9192e-014	2.17168e-014	1.1302e-014	1.33802e-014	1.17348e-014	7.26578e-015	6.51279e-015	8.22351e-015	1.71127e-014	1.43095e-014	1.64331e-014	1.59046e-014	1.07672e-014	1.38247e-014	1.18429e-014	9.28204e-015	8.16005e-015	1.15184e-014
1.17926e-014	1.1268e-014	6.23913e-015	3.41635e-015	5.97481e-015	9.43489e-015	1.45699e-014	1.93248e-014	2.13386e-014	1.12905e-014	1.36526e-014	1.16346e-014	7.77558e-015	6.23829e-015	8.15867e-015	1.72469e-014	1.42428e-014	1.64875e-014	1.57144e-014	1.10446e-014	1.36471e-014	1.19451e-014	9.3675e-015	8.27404e-015	1.15411e-014
1.20966e-014	1.124e-014	6.32524e-015	3.72447e-015	6.15418e-015	9.35709e-015	1.50412e-014	1.94833e-014	2.09552e-014	1.12712e-014	1.39189e-014	1.15465e-014	8.24693e-015	6.01018e-015	8.09905e-015	1.73801e-014	1.41535e-014	1.65483e-014	1.55561e-014	1.13043e-014	1.34546e-014	1.20665e-014	9.44965e-015	8.39654e-015	1.15624e-014
1.23863e-014	1.12524e-014	6.42021e-015	4.04247e-015	6.35367e-015	9.27701e-015	1.54902e-014	1.96648e-014	2.05677e-014	1.12447e-014	1.41777e-014	1.14707e-014	8.6777e-015	5.82824e-015	8.04544e-015	1.75113e-014	1.40433e-014	1.66135e-014	1.54303e-014	1.15451e-014	1.32471e-014	1.22054e-014	9.52799e-015	8.52626e-015	1.15813e-014
1.26596e-014	1.13031e-014	6.52335e-015	4.36923e-015	6.57362e-015	9.19624e-015	1.59156e-014	1.98658e-014	2.01772e-014	1.12113e-014	1.44277e-014	1.14067e-014	9.06689e-015	5.69241e-015	7.99824e-015	1.76397e-014	1.39134e-014	1.66807e-014	1.5337e-014	1.17658e-014	1.30258e-014	1.23605e-014	9.60195e-015	8.66185e-015	1.15965e-014
1.2915e-014	1.139e-014	6.63367e-015	4.70327e-015	6.814e-015	9.11648e-015	1.63161e-014	2.00834e-014	1.97856e-014	1.11713e-014	1.46675e-014	1.13539e-014	9.41361e-015	5.60162e-015	7.9579e-015	1.77641e-014	1.3766e-014	1.67468e-014	1.52756e-014	1.19652e-014	1.2791e-014	1.25296e-014	9.67089e-015	8.80155e-015	1.16073e-014
1.31515e-014	1.15105e-014	6.75025e-015	5.04284e-015	7.07512e-015	9.03957e-015	1.6691e-014	2.03139e-014	1.93941e-014	1.1125e-014	1.48959e-014	1.13118e-014	9.71716e-015	5.55386e-015	7.92492e-015	1.78832e-014	1.36038e-014	1.68091e-014	1.52457e-014	1.21428e-014	1.25427e-014	1.27113e-014	9.73421e-015	8.94393e-015	1.16124e-014
1.33678e-014	1.16615e-014	6.87235e-015	5.38582e-015	7.35672e-015	8.96702e-015	1.70396e-014	2.05533e-014	1.90044e-014	1.1073e-014	1.51117e-014	1.12799e-014	9.97757e-015	5.54713e-015	7.89996e-015	1.79965e-014	1.34288e-014	1.68645e-014	1.52468e-014	1.22976e-014	1.2282e-014	1.29035e-014	9.7917e-015	9.08703e-015	1.16111e-014
1.35625e-014	1.18401e-014	6.99889e-015	5.72989e-015	7.65864e-015	8.90064e-015	1.73614e-014	2.07976e-014	1.86179e-014	1.1016e-014	1.53136e-014	1.12571e-014	1.01949e-014	5.57929e-015	7.88351e-015	1.8103e-014	1.32435e-014	1.69102e-014	1.52774e-014	1.24288e-014	1.20096e-014	1.31039e-014	9.84284e-015	9.22908e-015	1.16022e-014
1.37346e-014	1.20428e-014	7.12863e-015	6.07298e-015	7.97988e-015	8.84221e-015	1.76563e-014	2.10432e-014	1.82363e-014	1.09545e-014	1.55008e-014	1.12426e-014	1.03694e-014	5.64806e-015	7.87614e-015	1.82025e-014	1.30507e-014	1.69441e-014	1.5336e-014	1.25357e-014	1.17261e-014	1.33103e-014	9.88752e-015	9.3687e-015	1.15848e-014
1.3883e-014	1.22653e-014	7.26088e-015	6.41277e-015	8.31954e-015	8.79331e-015	1.79243e-014	2.12863e-014	1.78607e-014	1.08889e-014	1.56724e-014	1.12354e-014	1.05025e-014	5.74998e-015	7.8781e-015	1.82941e-014	1.2853e-014	1.69633e-014	1.54212e-014	1.26178e-014	1.1433e-014	1.35202e-014	9.92538e-015	9.50426e-015	1.15585e-014
1.40068e-014	1.25037e-014	7.3943e-015	6.7475e-015	8.6766e-015	8.75553e-015	1.81658e-014	2.15229e-014	1.74928e-014	1.08193e-014	1.58274e-014	1.1234e-014	1.05951e-014	5.88175e-015	7.88965e-015	1.83768e-014	1.26531e-014	1.69655e-014	1.55308e-014	1.26744e-014	1.11316e-014	1.37309e-014	9.95608e-015	9.63394e-015	1.15223e-014
1.41059e-014	1.27536e-014	7.52797e-015	7.07477e-015	9.04977e-015	8.73087e-015	1.83809e-014	2.17491e-014	1.71339e-014	1.07462e-014	1.59653e-014	1.12373e-014	1.06487e-014	6.03977e-015	7.91136e-015	1.845e-014	1.24532e-014	1.69483e-014	1.56628e-014	1.27056e-014	1.08229e-014	1.39397e-014	9.97974e-015	9.75616e-015	1.14753e-014
1.41794e-014	1.301e-014	7.66142e-015	7.3927e-015	9.43706e-015	8.72025e-015	1.85702e-014	2.19612e-014	1.67855e-014	1.06699e-014	1.60859e-014	1.12437e-014	1.06654e-014	6.22001e-015	7.94362e-015	1.85135e-014	1.22558e-014	1.69098e-014	1.58149e-014	1.27108e-014	1.05075e-014	1.41439e-014	9.99656e-015	9.86944e-015	1.14169e-014
1.4227e-014	1.32679e-014	7.79362e-015	7.69918e-015	9.83696e-015	8.72523e-015	1.87347e-014	2.21561e-014	1.64485e-014	1.05907e-014	1.61884e-014	1.12523e-014	1.06476e-014	6.41867e-015	7.98656e-015	1.85669e-014	1.20631e-014	1.68483e-014	1.59848e-014	1.26899e-014	1.01868e-014	1.43408e-014	1.00066e-014	9.97235e-015	1.13466e-014
1.42481e-014	1.35228e-014	7.92404e-015	7.99274e-015	1.02477e-014	8.74711e-015	1.88762e-014	2.23307e-014	1.61241e-014	1.05088e-014	1.62725e-014	1.12613e-014	1.05972e-014	6.63197e-015	8.04001e-015	1.86095e-014	1.18771e-014	1.67626e-014	1.61701e-014	1.26426e-014	9.86199e-015	1.45278e-014	1.00101e-014	1.00638e-014	1.12641e-014
1.42426e-014	1.37701e-014	8.05209e-015	8.27138e-015	1.06671e-014	8.78719e-015	1.89957e-014	2.24823e-014	1.58133e-014	1.04243e-014	1.63381e-014	1.12695e-014	1.05164e-014	6.8558e-015	8.10426e-015	1.86407e-014	1.17e-014	1.66518e-014	1.6368e-014	1.25693e-014	9.53454e-015	1.47016e-014	1.00075e-014	1.01427e-014	1.11695e-014
1.4211e-014	1.40052e-014	8.17723e-015	8.5331e-015	1.1093e-014	8.84615e-015	1.90945e-014	2.26079e-014	1.55174e-014	1.03375e-014	1.63851e-014	1.12755e-014	1.04082e-014	7.08593e-015	8.17908e-015	1.86607e-014	1.15336e-014	1.65147e-014	1.65758e-014	1.24702e-014	9.20619e-015	1.48602e-014	9.99904e-015	1.02078e-014	1.10628e-014
1.41532e-014	1.4223e-014	8.29903e-015	8.77693e-015	1.15235e-014	8.92426e-015	1.91743e-014	2.27052e-014	1.52374e-014	1.02484e-014	1.64139e-014	1.12778e-014	1.02756e-014	7.31864e-015	8.2645e-015	1.86693e-014	1.13792e-014	1.63509e-014	1.67909e-014	1.23451e-014	8.87792e-015	1.50009e-014	9.98493e-015	1.02586e-014	1.09443e-014
1.40691e-014	1.44194e-014	8.41719e-015	9.00141e-015	1.19559e-014	9.02183e-015	1.92371e-014	2.27725e-014	1.49742e-014	1.01569e-014	1.64245e-014	1.12752e-014	1.01217e-014	7.55054e-015	8.36041e-015	1.86663e-014	1.12384e-014	1.61603e-014	1.70099e-014	1.21942e-014	8.55107e-015	1.51209e-014	9.96549e-015	1.02941e-014	1.08136e-014
1.39586e-014	1.45903e-014	8.53123e-015	9.20465e-015	1.23879e-014	9.13893e-015	1.92845e-014	2.28083e-014	1.47281e-014	1.00627e-014	1.64173e-014	1.12661e-014	9.94972e-015	7.77811e-015	8.46629e-015	1.86518e-014	1.11123e-014	1.59427e-014	1.72301e-014	1.20186e-014	8.22771e-015	1.52184e-014	9.94117e-015	1.03138e-014	1.06719e-014
1.38217e-014	1.4732e-014	8.64103e-015	9.38582e-015	1.2817e-014	9.27589e-015	1.93187e-014	2.28117e-014	1.4499e-014	9.96527e-015	1.63926e-014	1.12492e-014	9.76245e-015	7.99788e-015	8.58198e-015	1.86263e-014	1.10012e-014	1.56989e-014	1.74493e-014	1.18194e-014	7.90925e-015	1.5291e-014	9.91282e-015	1.03173e-014	1.05196e-014
1.36594e-014	1.48405e-014	8.74671e-015	9.54441e-015	1.32408e-014	9.43324e-015	1.9341e-014	2.27818e-014	1.42877e-014	9.86476e-015	1.63511e-014	1.12231e-014	9.56276e-015	8.2062e-015	8.7072e-015	1.85892e-014	1.09056e-014	1.543e-014	1.76648e-014	1.15968e-014	7.5963e-015	1.53366e-014	9.88071e-015	1.03041e-014	1.03571e-014
1.3472e-014	1.49126e-014	8.84825e-015	9.67939e-015	1.36571e-014	9.61016e-015	1.93537e-014	2.27182e-014	1.40947e-014	9.7605e-015	1.62937e-014	1.11867e-014	9.35395e-015	8.40038e-015	8.84127e-015	1.8541e-014	1.08259e-014	1.51371e-014	1.7874e-014	1.13521e-014	7.28971e-015	1.53535e-014	9.84536e-015	1.02741e-014	1.01846e-014
1.32601e-014	1.49448e-014	8.94585e-015	9.79063e-015	1.40636e-014	9.80558e-015	1.93586e-014	2.26211e-014	1.39204e-014	9.65191e-015	1.6221e-014	1.11392e-014	9.13938e-015	8.57807e-015	8.98375e-015	1.84818e-014	1.07614e-014	1.48215e-014	1.80744e-014	1.10864e-014	6.99067e-015	1.53395e-014	9.80694e-015	1.02276e-014	1.00033e-014
1.30242e-014	1.49354e-014	9.03996e-015	9.87836e-015	1.44579e-014	1.00184e-014	1.93574e-014	2.24906e-014	1.37644e-014	9.53858e-015	1.61337e-014	1.10791e-014	8.9216e-015	8.73757e-015	9.13404e-015	1.84123e-014	1.07115e-014	1.44856e-014	1.82635e-014	1.08009e-014	6.70024e-015	1.52934e-014	9.76595e-015	1.01649e-014	9.81406e-015
1.27648e-014	1.48823e-014	9.13119e-015	9.94292e-015	1.48383e-014	1.02483e-014	1.93516e-014	2.2328e-014	1.36271e-014	9.42002e-015	1.60329e-014	1.10056e-014	8.70295e-015	8.87716e-015	9.29155e-015	1.83326e-014	1.06761e-014	1.41306e-014	1.84388e-014	1.04969e-014	6.41918e-015	1.52139e-014	9.72265e-015	1.00856e-014	9.6174e-015
1.2483e-014	1.47844e-014	9.21979e-015	9.9846e-015	1.52029e-014	1.04942e-014	1.9343e-014	2.21345e-014	1.35078e-014	9.29534e-015	1.59198e-014	1.09175e-014	8.48638e-015	8.9956e-015	9.45538e-015	1.82432e-014	1.06537e-014	1.37586e-014	1.85982e-014	1.01757e-014	6.14835e-015	1.51001e-014	9.67694e-015	9.99042e-015	9.41427e-015
1.21793e-014	1.46402e-014	9.30634e-015	1.0004e-014	1.55503e-014	1.07552e-014	1.93329e-014	2.19115e-014	1.34058e-014	9.16385e-015	1.57952e-014	1.08143e-014	8.2743e-015	9.09188e-015	9.62473e-015	1.81443e-014	1.06432e-014	1.3372e-014	1.874e-014	9.8386e-015	5.88852e-015	1.49517e-014	9.62923e-015	9.88016e-015	9.20567e-015
1.18547e-014	1.44497e-014	9.39168e-015	1.0002e-014	1.58794e-014	1.10296e-014	1.93237e-014	2.16603e-014	1.33207e-014	9.02498e-015	1.56599e-014	1.0696e-014	8.0687e-015	9.1653e-015	9.79862e-015	1.80367e-014	1.06433e-014	1.2974e-014	1.88631e-014	9.4873e-015	5.64077e-015	1.47674e-014	9.58003e-015	9.75549e-015	8.99257e-015
1.15096e-014	1.42124e-014	9.47609e-015	9.97961e-015	1.6189e-014	1.13158e-014	1.93163e-014	2.13829e-014	1.32519e-014	8.87829e-015	1.55153e-014	1.05618e-014	7.87146e-015	9.21592e-015	9.9764e-015	1.79208e-014	1.06522e-014	1.25667e-014	1.89658e-014	9.1242e-015	5.40543e-015	1.45475e-014	9.52944e-015	9.61694e-015	8.77636e-015
1.11448e-014	1.39291e-014	9.56083e-015	9.93814e-015	1.6478e-014	1.16127e-014	1.93117e-014	2.10812e-014	1.31989e-014	8.72339e-015	1.53621e-014	1.04112e-014	7.68449e-015	9.24367e-015	1.01572e-014	1.77971e-014	1.06682e-014	1.2153e-014	1.90467e-014	8.75092e-015	5.18269e-015	1.42922e-014	9.47711e-015	9.46487e-015	8.55761e-015
1.07609e-014	1.36004e-014	9.64688e-015	9.87927e-015	1.67459e-014	1.19184e-014	1.93103e-014	2.07573e-014	1.31612e-014	8.55933e-015	1.52015e-014	1.02438e-014	7.50922e-015	9.2493e-015	1.03401e-014	1.76665e-014	1.06896e-014	1.17359e-014	1.91044e-014	8.36951e-015	4.9733e-015	1.40023e-014	9.42303e-015	9.30041e-015	8.33681e-015
1.03596e-014	1.32276e-014	9.73497e-015	9.80433e-015	1.6992e-014	1.2231e-014	1.93131e-014	2.04142e-014	1.31377e-014	8.38587e-015	1.5034e-014	1.00598e-014	7.34725e-015	9.23359e-015	1.05239e-014	1.75298e-014	1.07147e-014	1.13179e-014	1.91386e-014	7.98129e-015	4.77699e-015	1.36783e-014	9.36718e-015	9.12461e-015	8.11495e-015
9.94207e-015	1.28124e-014	9.82603e-015	9.71539e-015	1.72157e-014	1.25489e-014	1.93207e-014	2.0054e-014	1.31274e-014	8.20224e-015	1.48608e-014	9.85907e-015	7.19906e-015	9.19792e-015	1.07073e-014	1.73872e-014	1.07414e-014	1.09014e-014	1.91488e-014	7.58851e-015	4.59326e-015	1.33208e-014	9.30936e-015	8.93808e-015	7.89284e-015
9.50864e-015	1.23572e-014	9.92046e-015	9.61427e-015	1.74173e-014	1.28702e-014	1.93331e-014	1.96783e-014	1.31293e-014	8.00805e-015	1.46827e-014	9.64161e-015	7.06504e-015	9.14417e-015	1.08902e-014	1.72394e-014	1.07681e-014	1.04896e-014	1.91341e-014	7.19306e-015	4.422e-015	1.29312e-014	9.24896e-015	8.74128e-015	7.67067e-015
9.06086e-015	1.18652e-014	1.00188e-014	9.50263e-015	1.75971e-014	1.31927e-014	1.93509e-014	1.92902e-014	1.31422e-014	7.80294e-015	1.45008e-014	9.4077e-015	6.94594e-015	9.07441e-015	1.10713e-014	1.70869e-014	1.07931e-014	1.00849e-014	1.90941e-014	6.79708e-015	4.263e-015	1.25109e-014	9.18522e-015	8.53519e-015	7.44898e-015
8.59995e-015	1.13392e-014	1.01219e-014	9.38247e-015	1.77555e-014	1.35144e-014	1.93738e-014	1.88921e-014	1.31651e-014	7.58723e-015	1.43156e-014	9.15771e-015	6.8419e-015	8.99033e-015	1.12498e-014	1.69297e-014	1.08141e-014	9.69012e-015	1.90287e-014	6.40266e-015	4.1159e-015	1.20617e-014	9.11799e-015	8.32087e-015	7.22839e-015
8.12668e-015	1.07826e-014	1.02304e-014	9.25621e-015	1.7893e-014	1.38342e-014	1.94014e-014	1.84865e-014	1.31966e-014	7.36038e-015	1.41278e-014	8.8922e-015	6.75252e-015	8.89439e-015	1.14247e-014	1.67684e-014	1.08299e-014	9.30733e-015	1.89381e-014	6.01166e-015	3.97997e-015	1.15855e-014	9.04642e-015	8.0988e-015	7.00908e-015
7.64274e-015	1.01989e-014	1.03447e-014	9.12544e-015	1.80105e-014	1.41501e-014	1.94333e-014	1.80753e-014	1.32351e-014	7.12273e-015	1.39379e-014	8.61174e-015	6.67696e-015	8.78912e-015	1.15947e-014	1.6604e-014	1.08382e-014	8.9386e-015	1.88226e-014	5.62621e-015	3.85386e-015	1.10848e-014	8.96976e-015	7.87015e-015	6.79084e-015
7.1494e-015	9.59147e-015	1.04649e-014	8.9926e-015	1.81091e-014	1.44597e-014	1.9469e-014	1.76602e-014	1.32793e-014	6.87453e-015	1.37465e-014	8.31715e-015	6.61466e-015	8.67738e-015	1.17593e-014	1.64362e-014	1.08382e-014	8.58555e-015	1.86823e-014	5.24849e-015	3.73627e-015	1.05621e-014	8.88744e-015	7.6353e-015	6.57345e-015
6.64837e-015	8.96458e-015	1.05914e-014	8.8599e-015	1.81895e-014	1.47613e-014	1.95074e-014	1.72433e-014	1.33275e-014	6.61603e-015	1.35544e-014	8.00917e-015	6.56451e-015	8.56159e-015	1.19174e-014	1.62657e-014	1.08282e-014	8.25042e-015	1.85172e-014	4.88056e-015	3.62555e-015	1.00197e-014	8.7988e-015	7.3943e-015	6.35622e-015
6.14113e-015	8.32302e-015	1.07241e-014	8.72895e-015	1.8253e-014	1.50535e-014	1.95475e-014	1.68266e-014	1.33779e-014	6.34748e-015	1.33613e-014	7.6887e-015	6.52536e-015	8.44409e-015	1.20686e-014	1.60937e-014	1.08068e-014	7.93452e-015	1.83286e-014	4.52409e-015	3.52072e-015	9.46051e-015	8.70307e-015	7.14825e-015	6.13881e-015
5.62904e-015	7.671e-015	1.08627e-014	8.60206e-015	1.83013e-014	1.53348e-014	1.9588e-014	1.64114e-014	1.34289e-014	6.07009e-015	1.31678e-014	7.35657e-015	6.49545e-015	8.32774e-015	1.2212e-014	1.59199e-014	1.07733e-014	7.63863e-015	1.8117e-014	4.18117e-015	3.4203e-015	8.88774e-015	8.59948e-015	6.89717e-015	5.92074e-015
5.11373e-015	7.01254e-015	1.10068e-014	8.48089e-015	1.83355e-014	1.56037e-014	1.9628e-014	1.59987e-014	1.3479e-014	5.78432e-015	1.29742e-014	7.01396e-015	6.4732e-015	8.21511e-015	1.23474e-014	1.57445e-014	1.0727e-014	7.36411e-015	1.78835e-014	3.85328e-015	3.32283e-015	8.30404e-015	8.4871e-015	6.64124e-015	5.70158e-015
4.59666e-015	6.35231e-015	1.11561e-014	8.36749e-015	1.83569e-014	1.58584e-014	1.96668e-014	1.55898e-014	1.35266e-014	5.49098e-015	1.278e-014	6.66203e-015	6.45693e-015	8.10855e-015	1.24738e-014	1.5568e-014	1.06678e-014	7.11131e-015	1.76288e-014	3.54156e-015	3.22656e-015	7.71251e-015	8.36507e-015	6.38079e-015	5.47977e-015
4.07916e-015	5.69471e-015	1.13099e-014	8.26291e-015	1.8367e-014	1.60978e-014	1.97024e-014	1.51862e-014	1.35698e-014	5.19119e-015	1.25857e-014	6.30222e-015	6.44447e-015	8.01005e-015	1.25906e-014	1.53899e-014	1.05955e-014	6.88042e-015	1.73541e-014	3.24754e-015	3.12977e-015	7.11642e-015	8.23267e-015	6.1164e-015	5.25433e-015
3.56281e-015	5.0438e-015	1.14682e-014	8.16844e-015	1.83667e-014	1.6321e-014	1.97329e-014	1.47883e-014	1.36071e-014	4.8857e-015	1.23909e-014	5.9356e-015	6.4338e-015	7.92212e-015	1.26972e-014	1.52108e-014	1.05101e-014	6.67203e-015	1.70607e-014	2.97252e-015	3.03095e-015	6.5186e-015	8.089e-015	5.848e-015	5.02436e-015
3.04866e-015	4.40373e-015	1.16293e-014	8.08523e-015	1.83572e-014	1.65267e-014	1.97574e-014	1.43966e-014	1.36373e-014	4.57561e-015	1.21952e-014	5.56355e-015	6.42261e-015	7.84635e-015	1.27933e-014	1.50306e-014	1.04119e-014	6.48583e-015	1.67496e-014	2.71757e-015	2.92848e-015	5.92237e-015	7.93389e-015	5.57555e-015	4.78927e-015
2.53843e-015	3.77834e-015	1.17927e-014	8.01414e-015	1.834e-014	1.67136e-014	1.97743e-014	1.40106e-014	1.36586e-014	4.26211e-015	1.19986e-014	5.18728e-015	6.40855e-015	7.78406e-015	1.28788e-014	1.48498e-014	1.03007e-014	6.32188e-015	1.64223e-014	2.48318e-015	2.82042e-015	5.33108e-015	7.76628e-015	5.29933e-015	4.54743e-015
2.03389e-015	3.17112e-015	1.19571e-014	7.95594e-015	1.83162e-014	1.6881e-014	1.97818e-014	1.36313e-014	1.36696e-014	3.94612e-015	1.18e-014	4.80823e-015	6.38958e-015	7.73709e-015	1.29531e-014	1.46688e-014	1.01773e-014	6.17936e-015	1.608e-014	2.27024e-015	2.70486e-015	4.74833e-015	7.58577e-015	5.01958e-015	4.29767e-015
1.53672e-015	2.58578e-015	1.21208e-014	7.91115e-015	1.82865e-014	1.70285e-014	1.97788e-014	1.32583e-014	1.36689e-014	3.62892e-015	1.15994e-014	4.42769e-015	6.36325e-015	7.70588e-015	1.30158e-014	1.44871e-014	1.00427e-014	6.05708e-015	1.57244e-014	2.07906e-015	2.5799e-015	4.17712e-015	7.3923e-015	4.73567e-015	4.03907e-015
1.04834e-015	2.02558e-015	1.22827e-014	7.88013e-015	1.82514e-014	1.71556e-014	1.97631e-014	1.28911e-014	1.36551e-014	3.31161e-015	1.13965e-014	4.04682e-015	6.3277e-015	7.69163e-015	1.30676e-014	1.43051e-014	9.89787e-015	5.95442e-015	1.53569e-014	1.90978e-015	2.44382e-015	3.61991e-015	7.18558e-015	4.44803e-015	3.77047e-015
5.69933e-016	1.49332e-015	1.24415e-014	7.86256e-015	1.82113e-014	1.72618e-014	1.97336e-014	1.25292e-014	1.36272e-014	2.99581e-015	1.11908e-014	3.66696e-015	6.28078e-015	7.6946e-015	1.31079e-014	1.41226e-014	9.74406e-015	5.87026e-015	1.49789e-014	1.76242e-015	2.29507e-015	3.07981e-015	6.96535e-015	4.15686e-015	3.4911e-015
1.02708e-016	9.91287e-016	1.25954e-014	7.85821e-015	1.81665e-014	1.73471e-014	1.9689e-014	1.21719e-014	1.35838e-014	2.68289e-015	1.0982e-014	3.28946e-015	6.22044e-015	7.71494e-015	1.31363e-014	1.39397e-014	9.58205e-015	5.80363e-015	1.45921e-014	1.63684e-015	2.13235e-015	2.55982e-015	6.73144e-015	3.86246e-015	3.20029e-015
-3.51814e-016	5.2183e-016	1.27432e-014	7.86676e-015	1.81176e-014	1.74116e-014	1.96281e-014	1.18186e-014	1.35238e-014	2.37366e-015	1.07697e-014	2.91555e-015	6.145e-015	7.7528e-015	1.31532e-014	1.37568e-014	9.41355e-015	5.75286e-015	1.41983e-014	1.53312e-015	1.95426e-015	2.06232e-015	6.48387e-015	3.56481e-015	2.89691e-015
-7.925e-016	8.67709e-017	1.28832e-014	7.88782e-015	1.80641e-014	1.74554e-014	1.95502e-014	1.14681e-014	1.3446e-014	2.06944e-015	1.05534e-014	2.54622e-015	6.0524e-015	7.80795e-015	1.31587e-014	1.35736e-014	9.23992e-015	5.71649e-015	1.37989e-014	1.45052e-015	1.75975e-015	1.58959e-015	6.22295e-015	3.26376e-015	2.58015e-015
-1.21868e-015	-3.13002e-016	1.30137e-014	7.92059e-015	1.80059e-014	1.74787e-014	1.9454e-014	1.11201e-014	1.33496e-014	1.77142e-015	1.03324e-014	2.18251e-015	5.94121e-015	7.87994e-015	1.31533e-014	1.33905e-014	9.06268e-015	5.69305e-015	1.3396e-014	1.38862e-015	1.5481e-015	1.14364e-015	5.94882e-015	2.9596e-015	2.24965e-015
-1.62956e-015	-6.76785e-016	1.31334e-014	7.96434e-015	1.79431e-014	1.74818e-014	1.93392e-014	1.07736e-014	1.32339e-014	1.48068e-015	1.01066e-014	1.82595e-015	5.81062e-015	7.96745e-015	1.31369e-014	1.32078e-014	8.88364e-015	5.68149e-015	1.29908e-014	1.34651e-015	1.31818e-015	7.26406e-016	5.6626e-015	2.6527e-015	1.9053e-015
-2.02433e-015	-1.00404e-015	1.32402e-014	8.0184e-015	1.78754e-014	1.74651e-014	1.92051e-014	1.04282e-014	1.30985e-014	1.19783e-015	9.87532e-015	1.47725e-015	5.65923e-015	8.07011e-015	1.31096e-014	1.30259e-014	8.70384e-015	5.68009e-015	1.25854e-014	1.32311e-015	1.06922e-015	3.39255e-016	5.36498e-015	2.34328e-015	1.54672e-015
-2.40243e-015	-1.29459e-015	1.33329e-014	8.08158e-015	1.7802e-014	1.7429e-014	1.90514e-014	1.00836e-014	1.29429e-014	9.2367e-016	9.63806e-015	1.13759e-015	5.4864e-015	8.18662e-015	1.30719e-014	1.28451e-014	8.52499e-015	5.68782e-015	1.21816e-014	1.31699e-015	8.00901e-016	-1.63492e-017	5.05659e-015	2.03185e-015	1.17402e-015
-2.76283e-015	-1.54796e-015	1.34101e-014	8.15267e-015	1.77225e-014	1.73743e-014	1.8878e-014	9.73925e-015	1.27664e-014	6.5853e-016	9.39461e-015	8.07923e-016	5.29166e-015	8.31545e-015	1.30245e-014	1.26656e-014	8.34887e-015	5.70294e-015	1.17812e-014	1.32683e-015	5.13248e-016	-3.39172e-016	4.73857e-015	1.71855e-015	7.87074e-016
-3.10491e-015	-1.76493e-015	1.34702e-014	8.23087e-015	1.76357e-014	1.7302e-014	1.86849e-014	9.39461e-015	1.25691e-014	4.03076e-016	9.14513e-015	4.89143e-016	5.07491e-015	8.45516e-015	1.29677e-014	1.24879e-014	8.17707e-015	5.72422e-015	1.1386e-014	1.35129e-015	2.06592e-016	-6.28679e-016	4.41215e-015	1.40427e-015	3.86435e-016
-3.42832e-015	-1.94681e-015	1.35123e-014	8.31456e-015	1.75404e-014	1.72127e-014	1.84722e-014	9.04988e-015	1.23505e-014	1.57536e-016	8.88931e-015	1.81953e-016	4.83568e-015	8.60451e-015	1.29022e-014	1.23126e-014	8.0108e-015	5.75082e-015	1.09976e-014	1.38902e-015	-1.18909e-016	-8.84476e-016	4.07849e-015	1.08996e-015	-2.65826e-017
-3.73312e-015	-2.09439e-015	1.35356e-014	8.40254e-015	1.74366e-014	1.71076e-014	1.82413e-014	8.70507e-015	1.21104e-014	-7.79956e-017	8.62672e-015	-1.13232e-016	4.5748e-015	8.76162e-015	1.28288e-014	1.21402e-014	7.85107e-015	5.78158e-015	1.06179e-014	1.43821e-015	-4.62561e-016	-1.10621e-015	3.7392e-015	7.76235e-016	-4.51466e-016
-4.01955e-015	-2.20927e-015	1.35387e-014	8.49358e-015	1.73229e-014	1.69882e-014	1.79932e-014	8.36064e-015	1.18493e-014	-3.03094e-016	8.35743e-015	-3.95835e-016	4.29304e-015	8.92524e-015	1.27482e-014	1.19722e-014	7.6989e-015	5.81504e-015	1.02488e-014	1.49695e-015	-8.23637e-016	-1.29386e-015	3.39553e-015	4.63951e-016	-8.87174e-016
-4.28745e-015	-2.2937e-015	1.35211e-014	8.58705e-015	1.7199e-014	1.68555e-014	1.77279e-014	8.01636e-015	1.15678e-014	-5.17762e-016	8.0819e-015	-6.65342e-016	3.9916e-015	9.09389e-015	1.26614e-014	1.18091e-014	7.55539e-015	5.85075e-015	9.89198e-015	1.56354e-015	-1.20081e-015	-1.44792e-015	3.04924e-015	1.54683e-016	-1.33191e-015
-4.537e-015	-2.34947e-015	1.34823e-014	8.68112e-015	1.70643e-014	1.67109e-014	1.74469e-014	7.6729e-015	1.12658e-014	-7.22501e-016	7.80022e-015	-9.21702e-016	3.67176e-015	9.26629e-015	1.25695e-014	1.16516e-014	7.42127e-015	5.88852e-015	9.54893e-015	1.63621e-015	-1.59294e-015	-1.5695e-015	2.70172e-015	-1.5039e-016	-1.78436e-015
-4.76855e-015	-2.37904e-015	1.34223e-014	8.77502e-015	1.69185e-014	1.65557e-014	1.71528e-014	7.33087e-015	1.09443e-014	-9.17532e-016	7.51231e-015	-1.16452e-015	3.33562e-015	9.44055e-015	1.24735e-014	1.15007e-014	7.29727e-015	5.92763e-015	9.22138e-015	1.71307e-015	-1.9983e-015	-1.65949e-015	2.35466e-015	-4.50242e-016	-2.24324e-015
-4.98259e-015	-2.38474e-015	1.33408e-014	8.86828e-015	1.67608e-014	1.63917e-014	1.68468e-014	6.99125e-015	1.06044e-014	-1.10322e-015	7.21898e-015	-1.39327e-015	2.98467e-015	9.61562e-015	1.23737e-014	1.13577e-014	7.18477e-015	5.96733e-015	8.91092e-015	1.79263e-015	-2.41478e-015	-1.71892e-015	2.01001e-015	-7.43633e-016	-2.70683e-015
-5.17985e-015	-2.36957e-015	1.32385e-014	8.96019e-015	1.65908e-014	1.62206e-014	1.65304e-014	6.65553e-015	1.02471e-014	-1.27991e-015	6.92106e-015	-1.60811e-015	2.62136e-015	9.78988e-015	1.22713e-014	1.12237e-014	7.08411e-015	6.00763e-015	8.61902e-015	1.87286e-015	-2.84008e-015	-1.74931e-015	1.66921e-015	-1.02888e-015	-3.1727e-015
-5.36106e-015	-2.33616e-015	1.31162e-014	9.0499e-015	1.64088e-014	1.60438e-014	1.62059e-014	6.32493e-015	9.87366e-015	-1.44838e-015	6.6189e-015	-1.8092e-015	2.24819e-015	9.96224e-015	1.21671e-014	1.11e-014	6.99539e-015	6.04826e-015	8.34721e-015	1.95219e-015	-3.27206e-015	-1.75263e-015	1.33433e-015	-1.30393e-015	-3.63851e-015
-5.52688e-015	-2.28706e-015	1.29746e-014	9.13726e-015	1.62153e-014	1.5863e-014	1.58757e-014	6.00087e-015	9.48517e-015	-1.60927e-015	6.31296e-015	-1.99668e-015	1.86793e-015	1.01318e-014	1.20624e-014	1.0988e-014	6.91871e-015	6.08911e-015	8.0969e-015	2.02907e-015	-3.70829e-015	-1.73117e-015	1.00712e-015	-1.56719e-015	-4.102e-015
-5.67797e-015	-2.22509e-015	1.28144e-014	9.22196e-015	1.60104e-014	1.56796e-014	1.5542e-014	5.68489e-015	9.08284e-015	-1.7632e-015	6.00392e-015	-2.17073e-015	1.48332e-015	1.02983e-014	1.19587e-014	1.08886e-014	6.85414e-015	6.13002e-015	7.86947e-015	2.10204e-015	-4.14618e-015	-1.68686e-015	6.89391e-016	-1.81739e-015	-4.56067e-015
-5.81533e-015	-2.15292e-015	1.26373e-014	9.30402e-015	1.57945e-014	1.5495e-014	1.52077e-014	5.37882e-015	8.66865e-015	-1.91102e-015	5.69265e-015	-2.33157e-015	1.0978e-015	1.0461e-014	1.18571e-014	1.08036e-014	6.80113e-015	6.17129e-015	7.66541e-015	2.16964e-015	-4.58296e-015	-1.62222e-015	3.82887e-016	-2.05329e-015	-5.01302e-015
-5.93951e-015	-2.07369e-015	1.24448e-014	9.38354e-015	1.55686e-014	1.53112e-014	1.48753e-014	5.08402e-015	8.24433e-015	-2.05347e-015	5.38048e-015	-2.47956e-015	7.15142e-016	1.06193e-014	1.17588e-014	1.07344e-014	6.76014e-015	6.21365e-015	7.48579e-015	2.23083e-015	-5.01547e-015	-1.53964e-015	8.89927e-017	-2.27285e-015	-5.4566e-015
-6.05124e-015	-1.98975e-015	1.22382e-014	9.46082e-015	1.53344e-014	1.51299e-014	1.45478e-014	4.80232e-015	7.81114e-015	-2.1914e-015	5.06819e-015	-2.61556e-015	3.38201e-016	1.07735e-014	1.16653e-014	1.0683e-014	6.73082e-015	6.25697e-015	7.33209e-015	2.28466e-015	-5.44119e-015	-1.44138e-015	-1.90897e-016	-2.47462e-015	-5.88911e-015
-6.15121e-015	-1.90394e-015	1.20197e-014	9.53624e-015	1.50933e-014	1.49529e-014	1.42279e-014	4.53572e-015	7.3711e-015	-2.3254e-015	4.75686e-015	-2.73968e-015	-2.94998e-017	1.09235e-014	1.15779e-014	1.06506e-014	6.71275e-015	6.30146e-015	7.20467e-015	2.33014e-015	-5.85688e-015	-1.33106e-015	-4.55503e-016	-2.65732e-015	-6.30836e-015
-6.24025e-015	-1.81851e-015	1.17913e-014	9.61035e-015	1.48473e-014	1.47811e-014	1.39185e-014	4.28647e-015	6.92575e-015	-2.4561e-015	4.44766e-015	-2.85243e-015	-3.83909e-016	1.10698e-014	1.14982e-014	1.06388e-014	6.70568e-015	6.34792e-015	7.10421e-015	2.36667e-015	-6.25959e-015	-1.21153e-015	-7.03378e-016	-2.81965e-015	-6.71218e-015
-6.31934e-015	-1.73595e-015	1.15553e-014	9.68394e-015	1.4598e-014	1.4616e-014	1.36213e-014	4.0566e-015	6.47725e-015	-2.58417e-015	4.14203e-015	-2.95437e-015	-7.21652e-016	1.12125e-014	1.14275e-014	1.06491e-014	6.70895e-015	6.39647e-015	7.03101e-015	2.39359e-015	-6.64654e-015	-1.08531e-015	-9.33338e-016	-2.96019e-015	-7.09916e-015
-6.38942e-015	-1.6589e-015	1.13146e-014	9.75783e-015	1.43477e-014	1.4459e-014	1.33394e-014	3.84778e-015	6.02785e-015	-2.71024e-015	3.84134e-015	-3.04622e-015	-1.03928e-015	1.13526e-014	1.13669e-014	1.06832e-014	6.72159e-015	6.44758e-015	6.98552e-015	2.41046e-015	-7.01498e-015	-9.55253e-016	-1.14449e-015	-3.07761e-015	-7.46665e-015
-6.45062e-015	-1.58972e-015	1.10714e-014	9.83338e-015	1.40994e-014	1.43119e-014	1.30749e-014	3.66211e-015	5.57953e-015	-2.83461e-015	3.54659e-015	-3.12879e-015	-1.33329e-015	1.14909e-014	1.13176e-014	1.07428e-014	6.74351e-015	6.50151e-015	6.96773e-015	2.41675e-015	-7.36215e-015	-8.24039e-016	-1.33591e-015	-3.17098e-015	-7.81319e-015
-6.50379e-015	-1.52948e-015	1.08286e-014	9.91202e-015	1.38553e-014	1.41755e-014	1.28304e-014	3.50183e-015	5.13397e-015	-2.95788e-015	3.25932e-015	-3.20247e-015	-1.60067e-015	1.16285e-014	1.12807e-014	1.08292e-014	6.77418e-015	6.55886e-015	6.97717e-015	2.41241e-015	-7.68544e-015	-6.94318e-016	-1.50654e-015	-3.23971e-015	-8.13738e-015
-6.54963e-015	-1.4797e-015	1.05888e-014	9.99455e-015	1.36182e-014	1.40511e-014	1.26082e-014	3.36733e-015	4.69333e-015	-3.08038e-015	2.98086e-015	-3.26781e-015	-1.83795e-015	1.1766e-014	1.12575e-014	1.09432e-014	6.81253e-015	6.61997e-015	7.01345e-015	2.398e-015	-7.9823e-015	-5.69453e-016	-1.65634e-015	-3.28328e-015	-8.43835e-015
-6.58828e-015	-1.44176e-015	1.03548e-014	1.00819e-014	1.33912e-014	1.39396e-014	1.24102e-014	3.26037e-015	4.26037e-015	-3.20236e-015	2.7125e-015	-3.32519e-015	-2.04261e-015	1.19044e-014	1.12492e-014	1.10859e-014	6.85835e-015	6.68528e-015	7.07609e-015	2.37417e-015	-8.25065e-015	-4.52568e-016	-1.78489e-015	-3.30069e-015	-8.71454e-015
-6.61996e-015	-1.41701e-015	1.01297e-014	1.01759e-014	1.31766e-014	1.38418e-014	1.22383e-014	3.18193e-015	3.837e-015	-3.32403e-015	2.45545e-015	-3.37518e-015	-2.21246e-015	1.20446e-014	1.12568e-014	1.1258e-014	6.91079e-015	6.75444e-015	7.16396e-015	2.34068e-015	-8.48859e-015	-3.45945e-016	-1.89207e-015	-3.29168e-015	-8.96498e-015
-6.64508e-015	-1.40613e-015	9.91608e-015	1.02778e-014	1.29779e-014	1.3758e-014	1.20941e-014	3.13275e-015	3.42525e-015	-3.44508e-015	2.21089e-015	-3.41803e-015	-2.34471e-015	1.21875e-014	1.12819e-014	1.14605e-014	6.96929e-015	6.82798e-015	7.27613e-015	2.29773e-015	-8.69486e-015	-2.51506e-016	-1.97797e-015	-3.25636e-015	-9.18904e-015
-6.66406e-015	-1.40963e-015	9.71656e-015	1.03889e-014	1.27976e-014	1.36892e-014	1.19789e-014	3.11354e-015	3.02665e-015	-3.5651e-015	1.98021e-015	-3.454e-015	-2.43717e-015	1.23337e-014	1.1325e-014	1.16937e-014	7.0334e-015	6.9057e-015	7.41169e-015	2.24604e-015	-8.86727e-015	-1.71099e-016	-2.04276e-015	-3.19478e-015	-9.38667e-015
-6.67713e-015	-1.42773e-015	9.53411e-015	1.0511e-014	1.26383e-014	1.36359e-014	1.1894e-014	3.12512e-015	2.64392e-015	-3.68399e-015	1.76479e-015	-3.48344e-015	-2.48802e-015	1.24845e-014	1.13871e-014	1.19575e-014	7.10223e-015	6.98726e-015	7.56895e-015	2.18662e-015	-9.00436e-015	-1.06886e-016	-2.08681e-015	-3.10675e-015	-9.5578e-015
-6.6845e-015	-1.46077e-015	9.37128e-015	1.06449e-014	1.25025e-014	1.3598e-014	1.18404e-014	3.16733e-015	2.27877e-015	-3.80122e-015	1.56566e-015	-3.50602e-015	-2.49609e-015	1.2641e-014	1.14693e-014	1.22524e-014	7.17499e-015	7.0724e-015	7.74638e-015	2.12069e-015	-9.10553e-015	-6.0956e-017	-2.11032e-015	-2.99281e-015	-9.70233e-015
-6.68654e-015	-1.50847e-015	9.2305e-015	1.07917e-014	1.23927e-014	1.35757e-014	1.1818e-014	3.23968e-015	1.93288e-015	-3.91614e-015	1.38389e-015	-3.52166e-015	-2.46062e-015	1.28038e-014	1.15721e-014	1.25777e-014	7.25115e-015	7.16125e-015	7.94217e-015	2.04913e-015	-9.1709e-015	-3.48513e-017	-2.11435e-015	-2.85418e-015	-9.82092e-015
-6.68357e-015	-1.57044e-015	9.11421e-015	1.09522e-014	1.2311e-014	1.3569e-014	1.18271e-014	3.34127e-015	1.60785e-015	-4.02839e-015	1.22032e-015	-3.5305e-015	-2.38128e-015	1.29737e-014	1.16963e-014	1.29335e-014	7.32987e-015	7.25328e-015	8.15408e-015	1.97263e-015	-9.20057e-015	-2.97822e-017	-2.09961e-015	-2.69234e-015	-9.91395e-015
-6.67548e-015	-1.6465e-015	9.02401e-015	1.1127e-014	1.22591e-014	1.35775e-014	1.18676e-014	3.47148e-015	1.30522e-015	-4.13716e-015	1.07582e-015	-3.53227e-015	-2.25809e-015	1.31516e-014	1.18421e-014	1.33194e-014	7.41033e-015	7.34776e-015	8.38032e-015	1.89137e-015	-9.19538e-015	-4.63678e-017	-2.06686e-015	-2.50811e-015	-9.98196e-015
-6.6619e-015	-1.73554e-015	8.962e-015	1.13169e-014	1.22386e-014	1.36016e-014	1.19391e-014	3.62962e-015	1.0268e-015	-4.24169e-015	9.51237e-016	-3.52679e-015	-2.09115e-015	1.33373e-014	1.20097e-014	1.3734e-014	7.49203e-015	7.44363e-015	8.61887e-015	1.80671e-015	-9.15562e-015	-8.51682e-017	-2.01757e-015	-2.30313e-015	-1.00262e-014
-6.64351e-015	-1.83704e-015	8.92941e-015	1.15217e-014	1.22504e-014	1.364e-014	1.20407e-014	3.81382e-015	7.73369e-016	-4.341e-015	8.472e-016	-3.5138e-015	-1.88148e-015	1.35307e-014	1.21993e-014	1.41758e-014	7.57452e-015	7.54026e-015	8.86694e-015	1.71927e-015	-9.08242e-015	-1.46918e-016	-1.95267e-015	-2.07886e-015	-1.00479e-014
-6.6203e-015	-1.94993e-015	8.9277e-015	1.17408e-014	1.22957e-014	1.3692e-014	1.21709e-014	4.02237e-015	5.46332e-016	-4.43461e-015	7.64326e-016	-3.49259e-015	-1.63023e-015	1.37314e-014	1.24105e-014	1.46432e-014	7.657e-015	7.63694e-015	9.12216e-015	1.63005e-015	-8.97703e-015	-2.31807e-016	-1.87342e-015	-1.83703e-015	-1.00479e-014
-6.59247e-015	-2.07329e-015	8.95775e-015	1.19746e-014	1.23738e-014	1.37567e-014	1.23284e-014	4.25339e-015	3.46349e-016	-4.52181e-015	7.02452e-016	-3.46273e-015	-1.33921e-015	1.39389e-014	1.2643e-014	1.51343e-014	7.73858e-015	7.7326e-015	9.38205e-015	1.53975e-015	-8.84161e-015	-3.39629e-016	-1.78124e-015	-1.58026e-015	-1.00276e-014
-6.56011e-015	-2.20554e-015	9.02e-015	1.22226e-014	1.24847e-014	1.38331e-014	1.25112e-014	4.50469e-015	1.74123e-016	-4.60159e-015	6.61791e-016	-3.42357e-015	-1.01094e-015	1.41526e-014	1.28964e-014	1.56468e-014	7.81846e-015	7.82592e-015	9.64399e-015	1.44901e-015	-8.67819e-015	-4.69653e-016	-1.67779e-015	-1.31066e-015	-9.98858e-015
-6.52335e-015	-2.3458e-015	9.11501e-015	1.24836e-014	1.26275e-014	1.392e-014	1.27173e-014	4.77356e-015	3.05385e-017	-4.67309e-015	6.42723e-016	-3.37412e-015	-6.4792e-016	1.4372e-014	1.31697e-014	1.6178e-014	7.89573e-015	7.91573e-015	9.90498e-015	1.35834e-015	-8.48925e-015	-6.21044e-016	-1.56475e-015	-1.03057e-015	-9.93264e-015
-6.483e-015	-2.49328e-015	9.24223e-015	1.27562e-014	1.28012e-014	1.40156e-014	1.29444e-014	5.05752e-015	-8.3767e-017	-4.7359e-015	6.45101e-016	-3.31383e-015	-2.53486e-016	1.45953e-014	1.34617e-014	1.67254e-014	7.9694e-015	8.00064e-015	1.01626e-014	1.2679e-015	-8.27785e-015	-7.9296e-016	-1.44373e-015	-7.42191e-016	-9.86061e-015
-6.43911e-015	-2.64654e-015	9.40126e-015	1.30394e-014	1.30043e-014	1.41189e-014	1.31898e-014	5.35408e-015	-1.68888e-016	-4.78945e-015	6.68614e-016	-3.24188e-015	1.68644e-016	1.48213e-014	1.3771e-014	1.72858e-014	8.0382e-015	8.07905e-015	1.0414e-014	1.17804e-015	-8.04685e-015	-9.84088e-016	-1.31649e-015	-4.47539e-016	-9.77427e-015
-6.39243e-015	-2.80382e-015	9.59109e-015	1.3331e-014	1.32345e-014	1.42287e-014	1.34505e-014	5.65971e-015	-2.25003e-016	-4.833e-015	7.12798e-016	-3.15779e-015	6.15035e-016	1.50481e-014	1.40964e-014	1.78554e-014	8.10049e-015	8.14981e-015	1.06564e-014	1.08907e-015	-7.80018e-015	-1.19304e-015	-1.18433e-015	-1.49174e-016	-9.67546e-015
-6.34372e-015	-2.9639e-015	9.81039e-015	1.36295e-014	1.34886e-014	1.43431e-014	1.37234e-014	5.97152e-015	-2.52892e-016	-4.86615e-015	7.76919e-016	-3.06059e-015	1.08177e-015	1.52738e-014	1.44366e-014	1.84309e-014	8.15503e-015	8.21161e-015	1.08871e-014	1.00115e-015	-7.54186e-015	-1.41808e-015	-1.04876e-015	1.49783e-016	-9.5656e-015
-6.29341e-015	-3.12571e-015	1.0058e-014	1.39325e-014	1.37633e-014	1.44609e-014	1.40049e-014	6.28667e-015	-2.52705e-016	-4.88876e-015	8.6037e-016	-2.94955e-015	1.56429e-015	1.54964e-014	1.47896e-014	1.90083e-014	8.20083e-015	8.26354e-015	1.11037e-014	9.14256e-016	-7.27535e-015	-1.65749e-015	-9.11352e-016	4.46828e-016	-9.44604e-015
-6.24211e-015	-3.28771e-015	1.03322e-014	1.42376e-014	1.40548e-014	1.45804e-014	1.42917e-014	6.60198e-015	-2.2545e-016	-4.90061e-015	9.62001e-016	-2.82416e-015	2.05774e-015	1.57136e-014	1.51536e-014	1.95833e-014	8.23651e-015	8.30433e-015	1.13037e-014	8.27826e-016	-7.00443e-015	-1.90902e-015	-7.73757e-016	7.40088e-016	-9.31795e-015
-6.19108e-015	-3.44898e-015	1.06308e-014	1.45425e-014	1.43589e-014	1.46995e-014	1.45801e-014	6.91336e-015	-1.71464e-016	-4.90165e-015	1.08056e-015	-2.68399e-015	2.55763e-015	1.59228e-014	1.55264e-014	2.0152e-014	8.26049e-015	8.33245e-015	1.14844e-014	7.41241e-016	-6.73313e-015	-2.1701e-015	-6.37537e-016	1.0266e-015	-9.18238e-015
-6.14128e-015	-3.60857e-015	1.0951e-014	1.48439e-014	1.4671e-014	1.48163e-014	1.48667e-014	7.21771e-015	-9.18667e-017	-4.89226e-015	1.21508e-015	-2.52815e-015	3.05919e-015	1.61213e-014	1.59056e-014	2.07103e-014	8.27119e-015	8.34699e-015	1.16435e-014	6.54193e-016	-6.46544e-015	-2.4386e-015	-5.04063e-016	1.3039e-015	-9.0404e-015
-6.09392e-015	-3.76518e-015	1.129e-014	1.51388e-014	1.49867e-014	1.4929e-014	1.5148e-014	7.51199e-015	1.15812e-017	-4.87289e-015	1.36414e-015	-2.35617e-015	3.55749e-015	1.63071e-014	1.62887e-014	2.12539e-014	8.2666e-015	8.34658e-015	1.17789e-014	5.66012e-016	-6.20492e-015	-2.71196e-015	-3.74452e-016	1.56981e-015	-8.89321e-015
-6.05005e-015	-3.91803e-015	1.16447e-014	1.5424e-014	1.53011e-014	1.5036e-014	1.542e-014	7.79258e-015	1.3702e-016	-4.84375e-015	1.52642e-015	-2.16759e-015	4.04749e-015	1.64778e-014	1.6673e-014	2.17783e-014	8.24481e-015	8.33023e-015	1.18884e-014	4.76112e-016	-5.95591e-015	-2.98751e-015	-2.50274e-016	1.82216e-015	-8.74203e-015
-6.01111e-015	-4.06682e-015	1.20116e-014	1.5696e-014	1.56085e-014	1.51356e-014	1.56792e-014	8.05647e-015	2.83001e-016	-4.80586e-015	1.70033e-015	-1.96277e-015	4.52408e-015	1.66304e-014	1.70562e-014	2.22794e-014	8.20362e-015	8.29707e-015	1.19695e-014	3.83148e-016	-5.7227e-015	-3.26243e-015	-1.32651e-016	2.05931e-015	-8.5873e-015
-5.97862e-015	-4.21073e-015	1.23872e-014	1.59518e-014	1.59034e-014	1.52259e-014	1.59222e-014	8.30107e-015	4.4756e-016	-4.76015e-015	1.88376e-015	-1.74169e-015	4.98233e-015	1.67625e-014	1.74352e-014	2.2753e-014	8.14139e-015	8.24637e-015	1.2021e-014	2.85941e-016	-5.50923e-015	-3.53452e-015	-2.27894e-017	2.2792e-015	-8.42945e-015
-5.95381e-015	-4.34935e-015	1.27681e-014	1.61878e-014	1.61806e-014	1.53056e-014	1.61454e-014	8.52388e-015	6.28814e-016	-4.7073e-015	2.07507e-015	-1.50431e-015	5.41784e-015	1.68717e-014	1.78074e-014	2.31943e-014	8.05579e-015	8.17778e-015	1.20418e-014	1.83356e-016	-5.3188e-015	-3.80087e-015	7.83138e-017	2.48074e-015	-8.26905e-015
-5.93784e-015	-4.48193e-015	1.31509e-014	1.64007e-014	1.6435e-014	1.53731e-014	1.63453e-014	8.72276e-015	8.24762e-016	-4.64855e-015	2.27225e-015	-1.25077e-015	5.82574e-015	1.69555e-014	1.81704e-014	2.35996e-014	7.94462e-015	8.09051e-015	1.203e-014	7.39388e-017	-5.15481e-015	-4.05941e-015	1.69799e-016	2.66231e-015	-8.10657e-015
-5.93198e-015	-4.60831e-015	1.35318e-014	1.65873e-014	1.66611e-014	1.54265e-014	1.65191e-014	8.89529e-015	1.03292e-015	-4.58519e-015	2.47347e-015	-9.81952e-016	6.20176e-015	1.70121e-014	1.85207e-014	2.39645e-014	7.80647e-015	7.98434e-015	1.19848e-014	-4.32485e-017	-5.02004e-015	-4.30736e-015	2.50722e-016	2.82281e-015	-7.94173e-015
-5.9369e-015	-4.72796e-015	1.39067e-014	1.67447e-014	1.68532e-014	1.54643e-014	1.66648e-014	9.03912e-015	1.25045e-015	-4.51892e-015	2.67699e-015	-6.98955e-016	6.54221e-015	1.70387e-014	1.88556e-014	2.42859e-014	7.63897e-015	7.85853e-015	1.19055e-014	-1.69326e-016	-4.91724e-015	-4.54221e-015	3.20461e-016	2.96131e-015	-7.7743e-015
-5.95371e-015	-4.84135e-015	1.42714e-014	1.68696e-014	1.70058e-014	1.54849e-014	1.67798e-014	9.15229e-015	1.47581e-015	-4.4513e-015	2.88102e-015	-4.02046e-016	6.84383e-015	1.70332e-014	1.91725e-014	2.45604e-014	7.44079e-015	7.71283e-015	1.17912e-014	-3.05836e-016	-4.84872e-015	-4.76207e-015	3.78569e-016	3.07713e-015	-7.6043e-015
-5.98385e-015	-4.94817e-015	1.4622e-014	1.69595e-014	1.71143e-014	1.54871e-014	1.68615e-014	9.23331e-015	1.70686e-015	-4.38368e-015	3.08327e-015	-9.26403e-017	7.10426e-015	1.6994e-014	1.94679e-014	2.47837e-014	7.21045e-015	7.54766e-015	1.16416e-014	-4.53953e-016	-4.81647e-015	-4.96496e-015	4.24826e-016	3.17005e-015	-7.43101e-015
-6.02798e-015	-5.04848e-015	1.49548e-014	1.70116e-014	1.71748e-014	1.54703e-014	1.69076e-014	9.2807e-015	1.94055e-015	-4.31757e-015	3.28183e-015	2.27591e-016	7.32085e-015	1.69198e-014	1.97392e-014	2.49536e-014	6.94669e-015	7.36299e-015	1.14566e-014	-6.14883e-016	-4.82189e-015	-5.14945e-015	4.59089e-016	3.24015e-015	-7.25414e-015
-6.08699e-015	-5.14269e-015	1.52661e-014	1.70231e-014	1.71833e-014	1.54328e-014	1.69165e-014	9.29386e-015	2.17471e-015	-4.25422e-015	3.47457e-015	5.5723e-016	7.49081e-015	1.68098e-014	1.99836e-014	2.5067e-014	6.64769e-015	7.15892e-015	1.12362e-014	-7.895e-016	-4.86596e-015	-5.31327e-015	4.81038e-016	3.28756e-015	-7.07377e-015
-6.16094e-015	-5.23115e-015	1.55528e-014	1.69917e-014	1.7137e-014	1.53742e-014	1.68863e-014	9.27221e-015	2.40651e-015	-4.19566e-015	3.65963e-015	8.94628e-016	7.61202e-015	1.66635e-014	2.01991e-014	2.51219e-014	6.31309e-015	6.93566e-015	1.09813e-014	-9.7944e-016	-4.94953e-015	-5.45483e-015	4.90751e-016	3.31273e-015	-6.88976e-015
-6.25009e-015	-5.31392e-015	1.58114e-014	1.69161e-014	1.70321e-014	1.52931e-014	1.68157e-014	9.21552e-015	2.6335e-015	-4.14347e-015	3.83565e-015	1.23729e-015	7.68335e-015	1.6481e-014	2.03842e-014	2.51169e-014	5.94211e-015	6.69441e-015	1.06925e-014	-1.18578e-015	-5.07279e-015	-5.57296e-015	4.88823e-016	3.31587e-015	-6.70203e-015
-6.35451e-015	-5.39089e-015	1.60387e-014	1.67944e-014	1.68667e-014	1.51886e-014	1.67042e-014	9.12354e-015	2.8534e-015	-4.09924e-015	4.00142e-015	1.58346e-015	7.7045e-015	1.62628e-014	2.05369e-014	2.50502e-014	5.53379e-015	6.43589e-015	1.03704e-014	-1.40923e-015	-5.23585e-015	-5.66659e-015	4.75575e-016	3.29776e-015	-6.50975e-015
-6.47391e-015	-5.46239e-015	1.62321e-014	1.66251e-014	1.66386e-014	1.50599e-014	1.65508e-014	8.99633e-015	3.06411e-015	-4.06429e-015	4.15524e-015	1.93028e-015	7.67543e-015	1.6009e-014	2.06556e-014	2.49206e-014	5.0878e-015	6.161e-015	1.0016e-014	-1.65154e-015	-5.4381e-015	-5.73488e-015	4.51229e-016	3.25949e-015	-6.31314e-015
-6.60781e-015	-5.52803e-015	1.63892e-014	1.64078e-014	1.63469e-014	1.49062e-014	1.63558e-014	8.83453e-015	3.26361e-015	-4.04017e-015	4.29519e-015	2.27519e-015	7.59668e-015	1.57206e-014	2.07383e-014	2.47278e-014	4.60444e-015	5.87039e-015	9.62987e-015	-1.91305e-015	-5.67804e-015	-5.77791e-015	4.16625e-016	3.20248e-015	-6.11241e-015
-6.75475e-015	-5.58805e-015	1.65074e-014	1.61419e-014	1.59912e-014	1.47269e-014	1.61189e-014	8.63893e-015	3.44964e-015	-4.02792e-015	4.42036e-015	2.61574e-015	7.46847e-015	1.5399e-014	2.07838e-014	2.44719e-014	4.08404e-015	5.56506e-015	9.2137e-015	-2.19427e-015	-5.95342e-015	-5.79529e-015	3.72094e-016	3.12887e-015	-5.90719e-015
-6.91381e-015	-5.64274e-015	1.65846e-014	1.58276e-014	1.55716e-014	1.45218e-014	1.58408e-014	8.41059e-015	3.6204e-015	-4.02859e-015	4.52964e-015	2.94923e-015	7.29312e-015	1.50457e-014	2.07916e-014	2.41537e-014	3.52745e-015	5.24633e-015	8.76842e-015	-2.49465e-015	-6.26247e-015	-5.78678e-015	3.18284e-016	3.04039e-015	-5.69719e-015
-7.08364e-015	-5.69161e-015	1.66198e-014	1.54654e-014	1.50882e-014	1.42906e-014	1.55227e-014	8.15094e-015	3.77387e-015	-4.04341e-015	4.62197e-015	3.27301e-015	7.0722e-015	1.46625e-014	2.07611e-014	2.37741e-014	2.93654e-015	4.91493e-015	8.29647e-015	-2.81428e-015	-6.60302e-015	-5.75311e-015	2.56152e-016	2.93921e-015	-5.48208e-015
-7.26242e-015	-5.73528e-015	1.66125e-014	1.50562e-014	1.45422e-014	1.40321e-014	1.51653e-014	7.86171e-015	3.90927e-015	-4.07244e-015	4.6972e-015	3.58408e-015	6.80852e-015	1.4252e-014	2.06925e-014	2.33346e-014	2.31283e-015	4.57262e-015	7.79974e-015	-3.15272e-015	-6.97203e-015	-5.69487e-015	1.86352e-016	2.82738e-015	-5.26224e-015
-7.44797e-015	-5.77342e-015	1.65613e-014	1.4602e-014	1.39356e-014	1.37463e-014	1.47693e-014	7.54499e-015	4.02534e-015	-4.11619e-015	4.7545e-015	3.88008e-015	6.5054e-015	1.38165e-014	2.05858e-014	2.28375e-014	1.65779e-015	4.22103e-015	7.2804e-015	-3.50896e-015	-7.36669e-015	-5.61231e-015	1.09717e-016	2.70654e-015	-5.03772e-015
-7.63776e-015	-5.8055e-015	1.64661e-014	1.41038e-014	1.32713e-014	1.34334e-014	1.43364e-014	7.20223e-015	4.12034e-015	-4.17477e-015	4.79387e-015	4.15816e-015	6.1656e-015	1.33587e-014	2.0442e-014	2.22841e-014	9.74249e-016	3.86136e-015	6.74113e-015	-3.8817e-015	-7.78355e-015	-5.50652e-015	2.71637e-017	2.57889e-015	-4.80949e-015
-7.82927e-015	-5.83127e-015	1.63264e-014	1.35642e-014	1.25519e-014	1.30931e-014	1.38679e-014	6.83556e-015	4.19326e-015	-4.24774e-015	4.81504e-015	4.41615e-015	5.79287e-015	1.28823e-014	2.02613e-014	2.16771e-014	2.64876e-016	3.49557e-015	6.18402e-015	-4.27034e-015	-8.21885e-015	-5.37893e-015	-5.97428e-017	2.44679e-015	-4.57808e-015
-8.01999e-015	-5.85028e-015	1.61437e-014	1.29855e-014	1.1782e-014	1.27257e-014	1.3366e-014	6.44694e-015	4.24347e-015	-4.33484e-015	4.81826e-015	4.65148e-015	5.39093e-015	1.23905e-014	2.00454e-014	2.10201e-014	-4.66994e-016	3.12497e-015	5.61108e-015	-4.67367e-015	-8.66801e-015	-5.23122e-015	-1.50096e-016	2.31259e-015	-4.34431e-015
-8.20637e-015	-5.86268e-015	1.59192e-014	1.23706e-014	1.09653e-014	1.23313e-014	1.28326e-014	6.03878e-015	4.271e-015	-4.43585e-015	4.80404e-015	4.86222e-015	4.96396e-015	1.18864e-014	1.97961e-014	2.0317e-014	-1.21808e-015	2.75089e-015	5.02474e-015	-5.08984e-015	-9.12675e-015	-5.06493e-015	-2.42916e-016	2.17936e-015	-4.10878e-015
-8.38511e-015	-5.86803e-015	1.56541e-014	1.17226e-014	1.01067e-014	1.19098e-014	1.22697e-014	5.61399e-015	4.27564e-015	-4.54981e-015	4.77306e-015	5.04603e-015	4.5166e-015	1.13734e-014	1.95149e-014	1.95717e-014	-1.98433e-015	2.37497e-015	4.42819e-015	-5.51718e-015	-9.59157e-015	-4.88191e-015	-3.371e-016	2.04935e-015	-3.87265e-015
-8.55321e-015	-5.86534e-015	1.53499e-014	1.10447e-014	9.21193e-015	1.14624e-014	1.1679e-014	5.1754e-015	4.25729e-015	-4.6757e-015	4.72579e-015	5.20115e-015	4.05348e-015	1.08557e-014	1.92041e-014	1.87883e-014	-2.76172e-015	1.99885e-015	3.82353e-015	-5.95342e-015	-1.00575e-014	-4.68418e-015	-4.31837e-016	1.92514e-015	-3.63732e-015
-8.70735e-015	-5.85323e-015	1.50091e-014	1.03413e-014	8.28609e-015	1.09892e-014	1.10625e-014	4.72552e-015	4.21582e-015	-4.81244e-015	4.66394e-015	5.32602e-015	3.57932e-015	1.03368e-014	1.88653e-014	1.79718e-014	-3.54575e-015	1.624e-015	3.2134e-015	-6.39538e-015	-1.05203e-014	-4.47328e-015	-5.25495e-016	1.80821e-015	-3.40414e-015
-8.84391e-015	-5.83048e-015	1.46341e-014	9.61639e-015	7.33416e-015	1.04908e-014	1.0423e-014	4.26636e-015	4.15213e-015	-4.95784e-015	4.58851e-015	5.41945e-015	3.09864e-015	9.8201e-015	1.85016e-014	1.7126e-014	-4.33141e-015	1.25262e-015	2.60086e-015	-6.84089e-015	-1.09759e-014	-4.25148e-015	-6.17347e-016	1.70109e-015	-3.17437e-015
-8.95935e-015	-5.79684e-015	1.4228e-014	8.87414e-015	6.36203e-015	9.96807e-015	9.7627e-015	3.80089e-015	4.06695e-015	-5.11087e-015	4.50054e-015	5.48052e-015	2.61645e-015	9.30935e-015	1.81164e-014	1.62557e-014	-5.11385e-015	8.86252e-016	1.98883e-015	-7.28814e-015	-1.14195e-014	-4.02122e-015	-7.06286e-016	1.60622e-015	-2.94898e-015
-9.0511e-015	-5.75182e-015	1.37938e-014	8.11885e-015	5.37638e-015	9.42155e-015	9.0844e-015	3.33132e-015	3.96063e-015	-5.26937e-015	4.40156e-015	5.50907e-015	2.13773e-015	8.80835e-015	1.77129e-014	1.5366e-014	-5.88871e-015	5.25583e-016	1.37969e-015	-7.73439e-015	-1.1846e-014	-3.78463e-015	-7.91476e-016	1.52514e-015	-2.72991e-015
-9.11565e-015	-5.69468e-015	1.33344e-014	7.355e-015	4.38339e-015	8.85201e-015	8.39016e-015	2.8604e-015	3.83423e-015	-5.43139e-015	4.29304e-015	5.50481e-015	1.66773e-015	8.3206e-015	1.72939e-014	1.44617e-014	-6.65055e-015	1.71599e-016	7.76158e-016	-8.17624e-015	-1.22522e-014	-3.54395e-015	-8.71948e-016	1.45898e-015	-2.5184e-015
-9.14981e-015	-5.62429e-015	1.28535e-014	6.58723e-015	3.38854e-015	8.26016e-015	7.68139e-015	2.38964e-015	3.68875e-015	-5.59463e-015	4.17592e-015	5.46789e-015	1.2112e-015	7.84901e-015	1.6863e-014	1.35484e-014	-7.39429e-015	-1.74272e-016	1.80466e-016	-8.61039e-015	-1.26341e-014	-3.30143e-015	-9.46758e-016	1.40919e-015	-2.31571e-015
-9.15046e-015	-5.53958e-015	1.23552e-014	5.82009e-015	2.39773e-015	7.64682e-015	6.96052e-015	1.92099e-015	3.52612e-015	-5.75675e-015	4.05257e-015	5.39899e-015	7.72197e-016	7.39704e-015	1.64237e-014	1.2631e-014	-8.1148e-015	-5.10156e-016	-4.05256e-016	-9.03368e-015	-1.29878e-014	-3.05908e-015	-1.01516e-015	1.37815e-015	-2.12332e-015
-9.11518e-015	-5.43983e-015	1.18427e-014	5.0579e-015	1.41658e-015	7.01341e-015	6.22958e-015	1.4568e-015	3.34891e-015	-5.91569e-015	3.92484e-015	5.2985e-015	3.54757e-016	6.96729e-015	1.59797e-014	1.17152e-014	-8.80814e-015	-8.34268e-016	-9.78513e-016	-9.44266e-015	-1.33094e-014	-2.81904e-015	-1.07668e-015	1.36704e-015	-1.94269e-015
-9.04191e-015	-5.32436e-015	1.13202e-014	4.30561e-015	4.50833e-016	6.36134e-015	5.4907e-015	9.99621e-016	3.1586e-015	-6.06898e-015	3.79464e-015	5.16777e-015	-3.71349e-017	6.56206e-015	1.55349e-014	1.08053e-014	-9.46913e-015	-1.1457e-015	-1.53714e-015	-9.83396e-015	-1.35961e-014	-2.58345e-015	-1.13052e-015	1.37628e-015	-1.77521e-015
-8.92849e-015	-5.19268e-015	1.07917e-014	3.56764e-015	-4.94178e-016	5.69195e-015	4.74582e-015	5.51492e-016	2.95725e-015	-6.21443e-015	3.66344e-015	5.00872e-015	-4.00119e-016	6.183e-015	1.50928e-014	9.90651e-015	-1.00926e-014	-1.44353e-015	-2.07891e-015	-1.02041e-014	-1.38455e-014	-2.35369e-015	-1.17629e-015	1.40687e-015	-1.62226e-015
-8.77333e-015	-5.04357e-015	1.02605e-014	2.848e-015	-1.41398e-015	5.00712e-015	3.99705e-015	1.13093e-016	2.74615e-015	-6.34973e-015	3.53337e-015	4.82358e-015	-7.3101e-016	5.83206e-015	1.4657e-014	9.02371e-015	-1.06739e-014	-1.72711e-015	-2.60204e-015	-1.055e-014	-1.40554e-014	-2.13175e-015	-1.21372e-015	1.4596e-015	-1.48441e-015
-8.57498e-015	-4.87639e-015	9.73006e-015	2.15095e-015	-2.30384e-015	4.30808e-015	3.24609e-015	-3.14307e-016	2.52761e-015	-6.47277e-015	3.40588e-015	4.61449e-015	-1.02714e-015	5.51119e-015	1.42305e-014	8.16156e-015	-1.12095e-014	-1.99556e-015	-3.10453e-015	-1.08689e-014	-1.4224e-014	-1.91931e-015	-1.2421e-015	1.53476e-015	-1.36301e-015
-8.33298e-015	-4.69085e-015	9.20487e-015	1.48058e-015	-3.15924e-015	3.59673e-015	2.49443e-015	-7.28317e-016	2.3037e-015	-6.58159e-015	3.28306e-015	4.38353e-015	-1.28609e-015	5.22159e-015	1.38164e-014	7.32372e-015	-1.16961e-014	-2.24797e-015	-3.58464e-015	-1.11579e-014	-1.435e-014	-1.71735e-015	-1.26194e-015	1.63296e-015	-1.25834e-015
-8.04731e-015	-4.48651e-015	8.68802e-015	8.41204e-016	-3.97662e-015	2.87488e-015	1.74356e-015	-1.12699e-015	2.07607e-015	-6.67415e-015	3.16603e-015	4.13333e-015	-1.50535e-015	4.96392e-015	1.34175e-014	6.51398e-015	-1.21302e-014	-2.48381e-015	-4.04154e-015	-1.14136e-014	-1.44327e-014	-1.52662e-015	-1.27296e-015	1.75432e-015	-1.17109e-015
-7.7184e-015	-4.26382e-015	8.18336e-015	2.36156e-016	-4.75325e-015	2.1449e-015	9.95128e-016	-1.5089e-015	1.84749e-015	-6.7484e-015	3.05658e-015	3.86725e-015	-1.68355e-015	4.73865e-015	1.30369e-014	5.73639e-015	-1.25089e-014	-2.70237e-015	-4.47353e-015	-1.16338e-014	-1.44715e-014	-1.34808e-015	-1.27481e-015	1.89828e-015	-1.10192e-015
-7.34694e-015	-4.02231e-015	7.69344e-015	-3.32295e-016	-5.48632e-015	1.40926e-015	2.49843e-016	-1.87358e-015	1.61931e-015	-6.80257e-015	2.95597e-015	3.58781e-015	-1.81947e-015	4.54581e-015	1.26774e-014	4.99436e-015	-1.28292e-014	-2.90283e-015	-4.87876e-015	-1.18151e-014	-1.44667e-014	-1.18274e-015	-1.26748e-015	2.06389e-015	-1.05113e-015
-6.93471e-015	-3.76173e-015	7.22133e-015	-8.6097e-016	-6.17391e-015	6.69691e-016	-4.90394e-016	-2.22033e-015	1.39321e-015	-6.83541e-015	2.86539e-015	3.29853e-015	-1.91225e-015	4.38542e-015	1.23407e-014	4.29025e-015	-1.30894e-014	-3.08488e-015	-5.25634e-015	-1.19552e-014	-1.44186e-014	-1.0303e-015	-1.25116e-015	2.25075e-015	-1.01837e-015
-6.48348e-015	-3.48284e-015	6.7695e-015	-1.34706e-015	-6.81411e-015	-7.14618e-017	-1.22457e-015	-2.54805e-015	1.17116e-015	-6.84551e-015	2.78554e-015	3.00296e-015	-1.96174e-015	4.25696e-015	1.20289e-014	3.62678e-015	-1.32884e-014	-3.24799e-015	-5.60567e-015	-1.20524e-014	-1.43278e-014	-8.91191e-016	-1.2259e-015	2.45746e-015	-1.00282e-015
-5.99474e-015	-3.18616e-015	6.34021e-015	-1.78911e-015	-7.4055e-015	-8.1203e-016	-1.95148e-015	-2.85565e-015	9.55059e-016	-6.83183e-015	2.71705e-015	2.70478e-015	-1.96769e-015	4.15932e-015	1.17437e-014	3.00618e-015	-1.3425e-014	-3.39215e-015	-5.92659e-015	-1.21044e-014	-1.41958e-014	-7.65165e-016	-1.19164e-015	2.683e-015	-1.00399e-015
-5.4708e-015	-2.87255e-015	5.93524e-015	-2.18562e-015	-7.94733e-015	-1.54973e-015	-2.66955e-015	-3.14285e-015	7.46771e-016	-6.79355e-015	2.66087e-015	2.4073e-015	-1.93039e-015	4.09097e-015	1.14865e-014	2.43003e-015	-1.34992e-014	-3.51717e-015	-6.2178e-015	-1.211e-014	-1.40245e-014	-6.52494e-016	-1.14873e-015	2.92685e-015	-1.02097e-015
-4.91533e-015	-2.54302e-015	5.556e-015	-2.53544e-015	-8.4396e-015	-2.28199e-015	-3.37754e-015	-3.40858e-015	5.47491e-016	-6.73011e-015	2.61753e-015	2.11432e-015	-1.85134e-015	4.05089e-015	1.12582e-014	1.89922e-015	-1.35115e-014	-3.62277e-015	-6.47934e-015	-1.20681e-014	-1.38161e-014	-5.52756e-016	-1.09779e-015	3.18725e-015	-1.05359e-015
-4.33211e-015	-2.19865e-015	5.20305e-015	-2.83762e-015	-8.88251e-015	-3.0066e-015	-4.07439e-015	-3.65256e-015	3.58442e-016	-6.64086e-015	2.58702e-015	1.82895e-015	-1.73164e-015	4.03699e-015	1.10591e-014	1.41478e-015	-1.34625e-014	-3.70909e-015	-6.71108e-015	-1.19777e-014	-1.35728e-014	-4.64689e-016	-1.03878e-015	3.46272e-015	-1.10048e-015
-3.72473e-015	-1.84062e-015	4.87723e-015	-3.0919e-015	-9.27735e-015	-3.72121e-015	-4.7603e-015	-3.87474e-015	1.80994e-016	-6.52624e-015	2.56948e-015	1.554e-015	-1.57295e-015	4.04661e-015	1.08891e-014	9.77053e-016	-1.33539e-014	-3.77655e-015	-6.9134e-015	-1.18385e-014	-1.32978e-014	-3.8719e-016	-9.72157e-016	3.75095e-015	-1.15948e-015
-3.09722e-015	-1.46987e-015	4.57922e-015	-3.29856e-015	-9.62507e-015	-4.42325e-015	-5.43402e-015	-4.07504e-015	1.62834e-017	-6.38605e-015	2.56454e-015	1.29254e-015	-1.37669e-015	4.07774e-015	1.0748e-014	5.85839e-016	-1.31878e-014	-3.82498e-015	-7.0867e-015	-1.16498e-014	-1.29938e-014	-3.19045e-016	-8.98446e-016	4.05047e-015	-1.22945e-015
-2.45401e-015	-1.08813e-015	4.30912e-015	-3.45809e-015	-9.92725e-015	-5.11039e-015	-6.09362e-015	-4.25288e-015	-1.35173e-016	-6.22116e-015	2.57129e-015	1.04724e-015	-1.145e-015	4.12841e-015	1.06351e-014	2.41366e-016	-1.29662e-014	-3.85462e-015	-7.23083e-015	-1.14117e-014	-1.26637e-014	-2.58682e-016	-8.1772e-016	4.35962e-015	-1.30867e-015
-1.80022e-015	-6.98035e-016	4.06648e-015	-3.57168e-015	-1.01864e-014	-5.78065e-015	-6.73772e-015	-4.40795e-015	-2.72882e-016	-6.03208e-015	2.58921e-015	8.20882e-016	-8.80683e-016	4.19595e-015	1.05488e-014	-5.65485e-017	-1.26925e-014	-3.86571e-015	-7.34635e-015	-1.11253e-014	-1.23118e-014	-2.04596e-016	-7.30697e-016	4.67624e-015	-1.39528e-015
-1.14079e-015	-3.01441e-016	3.85052e-015	-3.6412e-015	-1.04045e-014	-6.4319e-015	-7.36557e-015	-4.53972e-015	-3.95298e-016	-5.81956e-015	2.61706e-015	6.15799e-016	-5.85759e-016	4.27731e-015	1.0488e-014	-3.09648e-016	-1.23703e-014	-3.85843e-015	-7.43373e-015	-1.07916e-014	-1.19417e-014	-1.55266e-016	-6.37589e-016	4.99881e-015	-1.48786e-015
-4.801e-016	9.93502e-017	3.65989e-015	-3.66793e-015	-1.05842e-014	-7.06193e-015	-7.97565e-015	-4.64804e-015	-5.02468e-016	-5.58462e-015	2.65382e-015	4.34007e-016	-2.62947e-016	4.37029e-015	1.04509e-014	-5.1957e-016	-1.20035e-014	-3.83376e-015	-7.4939e-015	-1.04123e-014	-1.15569e-014	-1.08503e-016	-5.38753e-016	5.32548e-015	-1.58442e-015
1.76619e-016	5.02786e-016	3.49363e-015	-3.65398e-015	-1.0728e-014	-7.66872e-015	-8.56659e-015	-4.73272e-015	-5.9423e-016	-5.32865e-015	2.69872e-015	2.77248e-016	8.46545e-017	4.47224e-015	1.0435e-014	-6.87661e-016	-1.15959e-014	-3.79216e-015	-7.52854e-015	-9.98895e-015	-1.11607e-014	-6.28248e-017	-4.34459e-016	5.6537e-015	-1.68272e-015
8.24012e-016	9.06563e-016	3.34999e-015	-3.60131e-015	-1.08384e-014	-8.25012e-015	-9.13686e-015	-4.79388e-015	-6.70454e-016	-5.05303e-015	2.75032e-015	1.46991e-016	4.54599e-016	4.5808e-015	1.04379e-014	-8.15256e-016	-1.11515e-014	-3.73433e-015	-7.53819e-015	-9.52332e-015	-1.07576e-014	-1.62104e-017	-3.25291e-016	5.98168e-015	-1.78053e-015
1.45768e-015	1.30892e-015	3.22743e-015	-3.51288e-015	-1.09183e-014	-8.80465e-015	-9.68491e-015	-4.83164e-015	-7.31389e-016	-4.75931e-015	2.80718e-015	4.43582e-017	8.43812e-016	4.69313e-015	1.04566e-014	-9.04575e-016	-1.06756e-014	-3.66077e-015	-7.52342e-015	-9.0181e-015	-1.03514e-014	3.31997e-017	-2.11568e-016	6.30746e-015	-1.87608e-015
2.07265e-015	1.70714e-015	3.12386e-015	-3.39226e-015	-1.09704e-014	-9.33107e-015	-1.02099e-014	-4.84579e-015	-7.77013e-016	-4.44933e-015	2.86789e-015	-3.02536e-017	1.24947e-015	4.80755e-015	1.04883e-014	-9.58384e-016	-1.01731e-014	-3.57203e-015	-7.48588e-015	-8.47599e-015	-9.94555e-015	8.77395e-017	-9.32907e-017	6.6292e-015	-1.96752e-015
2.6641e-015	2.09833e-015	3.03666e-015	-3.24244e-015	-1.09978e-014	-9.82742e-015	-1.07099e-014	-4.83613e-015	-8.07486e-016	-4.12483e-015	2.93046e-015	-7.658e-017	1.66837e-015	4.92277e-015	1.05297e-014	-9.78834e-016	-9.64935e-015	-3.46904e-015	-7.42668e-015	-7.89908e-015	-9.54263e-015	1.49303e-016	2.94295e-017	6.94522e-015	-2.0528e-015
3.22786e-015	2.48071e-015	2.96306e-015	-3.06635e-015	-1.10032e-014	-1.02927e-014	-1.11842e-014	-4.80232e-015	-8.2329e-016	-3.78745e-015	2.99324e-015	-9.50422e-017	2.09708e-015	5.03611e-015	1.05774e-014	-9.68555e-016	-9.11053e-015	-3.35257e-015	-7.34704e-015	-7.29117e-015	-9.14557e-015	2.18937e-016	1.5622e-016	7.25359e-015	-2.13012e-015
3.75968e-015	2.85197e-015	2.90017e-015	-2.86762e-015	-1.09895e-014	-1.0726e-014	-1.16316e-014	-4.74426e-015	-8.25355e-016	-3.43955e-015	3.05436e-015	-8.6329e-017	2.53328e-015	5.14551e-015	1.06279e-014	-9.29629e-016	-8.56106e-015	-3.22341e-015	-7.24825e-015	-6.65551e-015	-8.75744e-015	2.9838e-016	2.87276e-016	7.55257e-015	-2.19806e-015
4.25661e-015	3.21011e-015	2.84551e-015	-2.65081e-015	-1.09591e-014	-1.11264e-014	-1.20505e-014	-4.66219e-015	-8.14528e-016	-3.08303e-015	3.11219e-015	-5.07896e-017	2.97362e-015	5.249e-015	1.06775e-014	-8.65079e-016	-8.00575e-015	-3.08279e-015	-7.13174e-015	-5.99625e-015	-8.38061e-015	3.89785e-016	4.22969e-016	7.84011e-015	-2.25532e-015
4.71567e-015	3.55279e-015	2.79661e-015	-2.41942e-015	-1.09145e-014	-1.1493e-014	-1.24387e-014	-4.55549e-015	-7.90718e-016	-2.71941e-015	3.16533e-015	1.0653e-017	3.41476e-015	5.34526e-015	1.07225e-014	-7.77446e-016	-7.44941e-015	-2.93163e-015	-6.99857e-015	-5.31685e-015	-8.01715e-015	4.95101e-016	5.63331e-016	8.1153e-015	-2.29983e-015
5.13355e-015	3.87801e-015	2.75087e-015	-2.17712e-015	-1.0858e-014	-1.18259e-014	-1.27947e-014	-4.42424e-015	-7.55746e-016	-2.35034e-015	3.21241e-015	9.65668e-017	3.85394e-015	5.43336e-015	1.07592e-014	-6.69618e-016	-6.89693e-015	-2.77045e-015	-6.85032e-015	-4.62136e-015	-7.66923e-015	6.15677e-016	7.08042e-016	8.37728e-015	-2.33041e-015
5.50747e-015	4.184e-015	2.70565e-015	-1.92794e-015	-1.07924e-014	-1.21247e-014	-1.31179e-014	-4.26812e-015	-7.1019e-016	-1.97797e-015	3.25213e-015	2.04649e-016	4.28858e-015	5.51182e-015	1.07841e-014	-5.44734e-016	-6.3535e-015	-2.60026e-015	-6.68866e-015	-3.9138e-015	-7.33822e-015	7.52572e-016	8.57637e-016	8.62508e-015	-2.34627e-015
5.83591e-015	4.46923e-015	2.65849e-015	-1.67545e-015	-1.0719e-014	-1.239e-014	-1.34072e-014	-4.08804e-015	-6.55099e-016	-1.6042e-015	3.28283e-015	3.32775e-016	4.71562e-015	5.58004e-015	1.07939e-014	-4.05696e-016	-5.82398e-015	-2.42252e-015	-6.51475e-015	-3.19801e-015	-7.02587e-015	9.06443e-016	1.01257e-015	8.85698e-015	-2.34624e-015
6.11679e-015	4.73207e-015	2.60684e-015	-1.42334e-015	-1.06391e-014	-1.2622e-014	-1.36614e-014	-3.88369e-015	-5.91045e-016	-1.23048e-015	3.30299e-015	4.7861e-016	5.13262e-015	5.63767e-015	1.07849e-014	-2.54967e-016	-5.31187e-015	-2.23852e-015	-6.32958e-015	-2.47845e-015	-6.73256e-015	1.07819e-015	1.17309e-015	9.07216e-015	-2.33019e-015
6.34922e-015	4.97147e-015	2.54873e-015	-1.17592e-015	-1.05548e-014	-1.28209e-014	-1.38803e-014	-3.65492e-015	-5.18524e-016	-8.58463e-016	3.31199e-015	6.39475e-016	5.53722e-015	5.68444e-015	1.07541e-014	-9.56874e-017	-4.82067e-015	-2.04954e-015	-6.13431e-015	-1.75974e-015	-6.45915e-015	1.26812e-015	1.33942e-015	9.27023e-015	-2.29772e-015
6.53335e-015	5.1868e-015	2.48195e-015	-9.36632e-016	-1.04672e-014	-1.29874e-014	-1.4063e-014	-3.40193e-015	-4.39534e-016	-4.89738e-016	3.30915e-015	8.13072e-016	5.92733e-015	5.71956e-015	1.06985e-014	6.98022e-017	-4.35366e-015	-1.85703e-015	-5.93082e-015	-1.04612e-015	-6.20567e-015	1.47686e-015	1.51179e-015	9.45048e-015	-2.24883e-015
6.66904e-015	5.37735e-015	2.40464e-015	-7.08752e-016	-1.03776e-014	-1.31235e-014	-1.42088e-014	-3.12513e-015	-3.55263e-016	-1.2507e-016	3.29354e-015	9.96523e-016	6.30103e-015	5.74321e-015	1.06155e-014	2.39075e-016	-3.91396e-015	-1.66218e-015	-5.7203e-015	-3.40809e-016	-5.97179e-015	1.70418e-015	1.69047e-015	9.61238e-015	-2.18358e-015
6.75747e-015	5.54237e-015	2.31553e-015	-4.95811e-016	-1.02862e-014	-1.32299e-014	-1.43178e-014	-2.82514e-015	-2.6672e-016	2.34195e-016	3.26448e-015	1.187e-015	6.65603e-015	5.75547e-015	1.05026e-014	4.0996e-016	-3.50426e-015	-1.46622e-015	-5.5038e-015	3.52461e-016	-5.75716e-015	1.94974e-015	1.87563e-015	9.756e-015	-2.10179e-015
6.79945e-015	5.68128e-015	2.21263e-015	-3.00544e-016	-1.01943e-014	-1.33078e-014	-1.43901e-014	-2.50308e-015	-1.7512e-016	5.86598e-016	3.22189e-015	1.38201e-015	6.99081e-015	5.75741e-015	1.03568e-014	5.80487e-016	-3.12613e-015	-1.27035e-015	-5.28207e-015	1.02894e-015	-5.56071e-015	2.21343e-015	2.06769e-015	9.88107e-015	-2.00377e-015
6.7965e-015	5.79361e-015	2.09548e-015	-1.2572e-016	-1.01025e-014	-1.33586e-014	-1.44261e-014	-2.15995e-015	-8.06913e-017	9.31316e-016	3.16582e-015	1.57893e-015	7.30418e-015	5.74941e-015	1.0177e-014	7.48983e-016	-2.78171e-015	-1.0754e-015	-5.05656e-015	1.68513e-015	-5.38111e-015	2.49458e-015	2.2672e-015	9.98778e-015	-1.8898e-015
6.75025e-015	5.8798e-015	1.96323e-015	2.60632e-017	-1.00107e-014	-1.33837e-014	-1.44255e-014	-1.79676e-015	1.55965e-017	1.26794e-015	3.09689e-015	1.77535e-015	7.59481e-015	5.73191e-015	9.96187e-015	9.13436e-016	-2.47168e-015	-8.8279e-016	-4.82888e-015	2.31734e-015	-5.21613e-015	2.7915e-015	2.47431e-015	1.00763e-014	-1.76071e-015
6.66325e-015	5.94086e-015	1.81539e-015	1.52919e-016	-9.9186e-015	-1.33852e-014	-1.43885e-014	-1.41447e-015	1.12599e-016	1.59536e-015	3.01546e-015	1.96823e-015	7.86135e-015	5.70642e-015	9.71064e-015	1.07205e-015	-2.19614e-015	-6.93749e-016	-4.59971e-015	2.92307e-015	-5.06461e-015	3.1032e-015	2.68889e-015	1.01463e-014	-1.61771e-015
6.53807e-015	5.97764e-015	1.65193e-015	2.52988e-016	-9.82531e-015	-1.33647e-014	-1.4316e-014	-1.01435e-015	2.09427e-016	1.91322e-015	2.92161e-015	2.15477e-015	8.10281e-015	5.67347e-015	9.42291e-015	1.2232e-015	-1.95559e-015	-5.10232e-016	-4.36982e-015	3.49937e-015	-4.9249e-015	3.4289e-015	2.91133e-015	1.01983e-014	-1.46154e-015
6.37736e-015	5.99058e-015	1.47325e-015	3.25402e-016	-9.73101e-015	-1.33237e-014	-1.42097e-014	-5.97109e-016	3.05245e-016	2.22071e-015	2.81595e-015	2.33299e-015	8.31858e-015	5.63405e-015	9.0987e-015	1.36566e-015	-1.74941e-015	-3.33835e-016	-4.13913e-015	4.04407e-015	-4.7951e-015	3.76703e-015	3.14149e-015	1.02329e-014	-1.29338e-015
6.18478e-015	5.98119e-015	1.28014e-015	3.68739e-016	-9.6357e-015	-1.32639e-014	-1.40709e-014	-1.64737e-016	3.99199e-016	2.5174e-015	2.69939e-015	2.50084e-015	8.50787e-015	5.5898e-015	8.73798e-015	1.49799e-015	-1.57646e-015	-1.65751e-016	-3.90862e-015	4.55455e-015	-4.67276e-015	4.11555e-015	3.37902e-015	1.02506e-014	-1.11463e-015
5.9638e-015	5.95064e-015	1.07295e-015	3.82561e-016	-9.53927e-015	-1.31873e-014	-1.39014e-014	2.81082e-016	4.90217e-016	2.80266e-015	2.57332e-015	2.657e-015	8.66971e-015	5.54227e-015	8.34113e-015	1.61919e-015	-1.43571e-015	-6.93889e-018	-3.67883e-015	5.02832e-015	-4.55557e-015	4.47222e-015	3.62335e-015	1.02522e-014	-9.25698e-016
5.7181e-015	5.90079e-015	8.53443e-016	3.66333e-016	-9.44102e-015	-1.30957e-014	-1.37021e-014	7.3855e-016	5.77617e-016	3.07632e-015	2.43918e-015	2.79968e-015	8.80339e-015	5.49283e-015	7.90996e-015	1.72898e-015	-1.32569e-015	1.41715e-016	-3.45038e-015	5.46377e-015	-4.44197e-015	4.83497e-015	3.87401e-015	1.02382e-014	-7.27744e-016
5.4509e-015	5.83306e-015	6.23464e-016	3.20177e-016	-9.33963e-015	-1.29908e-014	-1.34749e-014	1.20575e-015	6.61219e-016	3.33812e-015	2.29801e-015	2.92751e-015	8.90919e-015	5.44218e-015	7.44559e-015	1.82598e-015	-1.24396e-015	2.7904e-016	-3.22387e-015	5.86007e-015	-4.32924e-015	5.20131e-015	4.13052e-015	1.02092e-014	-5.22166e-016
5.16598e-015	5.74963e-015	3.84835e-016	2.45255e-016	-9.23498e-015	-1.28742e-014	-1.32221e-014	1.67957e-015	7.41031e-016	3.58782e-015	2.15169e-015	3.03985e-015	8.98688e-015	5.39096e-015	6.94984e-015	1.90883e-015	-1.18821e-015	4.03864e-016	-2.99993e-015	6.21665e-015	-4.2142e-015	5.56868e-015	4.39226e-015	1.01667e-014	-3.10505e-016
4.86725e-015	5.65296e-015	1.39072e-016	1.42155e-016	-9.12673e-015	-1.27476e-014	-1.29465e-014	2.15835e-015	8.16506e-016	3.82556e-015	2.00189e-015	3.13615e-015	9.03651e-015	5.3409e-015	6.42506e-015	1.97714e-015	-1.15513e-015	5.14862e-016	-2.77825e-015	6.53322e-015	-4.09454e-015	5.93464e-015	4.65824e-015	1.01115e-014	-9.42203e-017
4.55854e-015	5.54492e-015	-1.11664e-016	1.26096e-017	-9.01476e-015	-1.2612e-014	-1.26501e-014	2.63955e-015	8.87014e-016	4.05076e-015	1.85045e-015	3.21605e-015	9.05851e-015	5.29315e-015	5.87407e-015	2.03095e-015	-1.14146e-015	6.11381e-016	-2.55887e-015	6.80964e-015	-3.96789e-015	6.29641e-015	4.92791e-015	1.00443e-014	1.26145e-016
4.24313e-015	5.42746e-015	-3.65158e-016	-1.42737e-016	-8.8994e-015	-1.24693e-014	-1.23351e-014	3.12035e-015	9.52197e-016	4.26301e-015	1.69957e-015	3.27949e-015	9.05319e-015	5.24888e-015	5.29982e-015	2.06989e-015	-1.14426e-015	6.92644e-016	-2.34255e-015	7.04581e-015	-3.83208e-015	6.65165e-015	5.19999e-015	9.96576e-015	3.49377e-016
3.92467e-015	5.30276e-015	-6.19304e-016	-3.21426e-016	-8.78022e-015	-1.23207e-014	-1.20048e-014	3.59856e-015	1.01211e-015	4.46252e-015	1.55103e-015	3.3271e-015	9.02111e-015	5.20914e-015	4.70541e-015	2.09357e-015	-1.1605e-015	7.57843e-016	-2.12958e-015	7.24219e-015	-3.68544e-015	6.99758e-015	5.47318e-015	9.87624e-015	5.74589e-016
3.60552e-015	5.17316e-015	-8.71461e-016	-5.21469e-016	-8.65734e-015	-1.21674e-014	-1.16622e-014	4.07137e-015	1.06691e-015	4.64911e-015	1.40633e-015	3.35909e-015	8.96279e-015	5.17466e-015	4.09483e-015	2.10173e-015	-1.18642e-015	8.06752e-016	-1.92046e-015	7.40023e-015	-3.52624e-015	7.33174e-015	5.74639e-015	9.777e-015	8.00585e-016
3.28886e-015	5.04039e-015	-1.11905e-015	-7.40239e-016	-8.53108e-015	-1.20107e-014	-1.13097e-014	4.53659e-015	1.1167e-015	4.82229e-015	1.26726e-015	3.37661e-015	8.87887e-015	5.14626e-015	3.47147e-015	2.09449e-015	-1.21784e-015	8.38771e-016	-1.71477e-015	7.52087e-015	-3.35374e-015	7.65196e-015	6.01809e-015	9.66915e-015	1.02731e-015
2.97792e-015	4.9069e-015	-1.35941e-015	-9.75459e-016	-8.40182e-015	-1.18515e-014	-1.09507e-014	4.99122e-015	1.16112e-015	4.98217e-015	1.13566e-015	3.38053e-015	8.77037e-015	5.12494e-015	2.83949e-015	2.07221e-015	-1.25118e-015	8.53424e-016	-1.51253e-015	7.60523e-015	-3.16659e-015	7.95569e-015	6.28669e-015	9.55385e-015	1.25416e-015
2.67537e-015	4.77546e-015	-1.5903e-015	-1.22446e-015	-8.26998e-015	-1.16914e-014	-1.05881e-014	5.4327e-015	1.19965e-015	5.12852e-015	1.01279e-015	3.37218e-015	8.63832e-015	5.11142e-015	2.20272e-015	2.03463e-015	-1.2833e-015	8.51191e-016	-1.31378e-015	7.65574e-015	-2.96327e-015	8.24128e-015	6.55021e-015	9.43183e-015	1.47934e-015
2.3829e-015	4.64824e-015	-1.80876e-015	-1.48483e-015	-8.13639e-015	-1.15303e-014	-1.02249e-014	5.85844e-015	1.23279e-015	5.26065e-015	9.00385e-016	3.35284e-015	8.48437e-015	5.10579e-015	1.566e-015	1.98186e-015	-1.31068e-015	8.3202e-016	-1.11905e-015	7.67439e-015	-2.74302e-015	8.50614e-015	6.80698e-015	9.30414e-015	1.70242e-015
2.10295e-015	4.5277e-015	-2.01272e-015	-1.7532e-015	-8.00211e-015	-1.13691e-014	-9.86349e-015	6.26546e-015	1.26077e-015	5.37887e-015	7.99595e-016	3.32394e-015	8.30981e-015	5.10856e-015	9.33574e-016	1.91461e-015	-1.3302e-015	7.95227e-016	-9.28216e-016	7.66394e-015	-2.50552e-015	8.74877e-015	7.05496e-015	9.1714e-015	1.92317e-015
1.83697e-015	4.41507e-015	-2.19975e-015	-2.026e-015	-7.86757e-015	-1.12091e-014	-9.50685e-015	6.65178e-015	1.28409e-015	5.48271e-015	7.12193e-016	3.28786e-015	8.11561e-015	5.12024e-015	3.09296e-016	1.83325e-015	-1.33863e-015	7.41147e-016	-7.41027e-016	7.62694e-015	-2.25087e-015	8.96779e-015	7.29247e-015	9.03431e-015	2.14141e-015
1.58616e-015	4.3116e-015	-2.36766e-015	-2.29979e-015	-7.73355e-015	-1.105e-014	-9.15766e-015	7.01522e-015	1.30266e-015	5.57199e-015	6.38992e-016	3.24645e-015	7.90343e-015	5.14134e-015	-3.0254e-016	1.73821e-015	-1.33294e-015	6.70617e-016	-5.57913e-016	7.56609e-015	-1.9794e-015	9.16138e-015	7.51819e-015	8.89324e-015	2.35652e-015
1.3513e-015	4.21915e-015	-2.51512e-015	-2.57109e-015	-7.60113e-015	-1.08927e-014	-8.81902e-015	7.35387e-015	1.31585e-015	5.64652e-015	5.81246e-016	3.2015e-015	7.67546e-015	5.17189e-015	-8.97496e-016	1.62931e-015	-1.31013e-015	5.84311e-016	-3.78742e-016	7.48397e-015	-1.69234e-015	9.32859e-015	7.73019e-015	8.74923e-015	2.56828e-015
1.13354e-015	4.13908e-015	-2.64061e-015	-2.83721e-015	-7.47121e-015	-1.07376e-014	-8.49327e-015	7.66537e-015	1.32437e-015	5.70591e-015	5.39635e-016	3.15488e-015	7.43337e-015	5.21148e-015	-1.47202e-015	1.50695e-015	-1.26813e-015	4.83564e-016	-2.03436e-016	7.38398e-015	-1.39014e-015	9.46883e-015	7.92658e-015	8.60231e-015	2.77667e-015
9.3342e-016	4.07292e-015	-2.7428e-015	-3.09495e-015	-7.34619e-015	-1.05855e-014	-8.18235e-015	7.94832e-015	1.32802e-015	5.74956e-015	5.14486e-016	3.1083e-015	7.17923e-015	5.25957e-015	-2.02199e-015	1.37116e-015	-1.20536e-015	3.69426e-016	-3.21e-017	7.26955e-015	-1.07409e-015	9.58095e-015	8.1058e-015	8.45286e-015	2.98161e-015
7.51074e-016	4.02221e-015	-2.8205e-015	-3.34138e-015	-7.22705e-015	-1.04368e-014	-7.8885e-015	8.20116e-015	1.32745e-015	5.7778e-015	5.05809e-016	3.06397e-015	6.91557e-015	5.31615e-015	-2.54371e-015	1.22321e-015	-1.12002e-015	2.43086e-016	1.35433e-016	7.1436e-015	-7.45034e-016	9.66412e-015	8.26634e-015	8.30142e-015	3.18285e-015
5.86839e-016	3.98751e-015	-2.87284e-015	-3.57422e-015	-7.11456e-015	-1.0292e-014	-7.61284e-015	8.42325e-015	1.32315e-015	5.79012e-015	5.1406e-016	3.02386e-015	6.64473e-015	5.38101e-015	-3.03371e-015	1.06315e-015	-1.0105e-015	1.05926e-016	2.99774e-016	7.00958e-015	-4.04133e-016	9.71839e-015	8.40704e-015	8.14863e-015	3.38001e-015
4.39988e-016	3.96978e-015	-2.8991e-015	-3.79094e-015	-7.0103e-015	-1.01515e-014	-7.3568e-015	8.61339e-015	1.31536e-015	5.78648e-015	5.39211e-016	2.98995e-015	6.36894e-015	5.45348e-015	-3.48892e-015	8.91493e-016	-8.76251e-016	-4.10939e-017	4.59749e-016	6.87042e-015	-5.38659e-017	9.74472e-015	8.52644e-015	7.99521e-015	3.57239e-015
3.09955e-016	3.96972e-015	-2.89992e-015	-3.98871e-015	-6.91568e-015	-1.00155e-014	-7.12279e-015	8.77097e-015	1.30396e-015	5.76718e-015	5.81285e-016	2.96318e-015	6.0909e-015	5.53345e-015	-3.90626e-015	7.09073e-016	-7.16909e-016	-1.96379e-016	6.1546e-016	6.72847e-015	3.04446e-016	9.74347e-015	8.62359e-015	7.84181e-015	3.76041e-015
1.96039e-016	3.98739e-015	-2.87486e-015	-4.16579e-015	-6.83234e-015	-9.88467e-015	-6.91179e-015	8.89594e-015	1.28974e-015	5.73196e-015	6.39924e-016	2.94477e-015	5.81264e-015	5.61965e-015	-4.28337e-015	5.16882e-016	-5.32757e-016	-3.58065e-016	7.67179e-016	6.58639e-015	6.69009e-016	9.71523e-015	8.69742e-015	7.68904e-015	3.94353e-015
9.77971e-017	4.02285e-015	-2.82456e-015	-4.31972e-015	-6.76117e-015	-9.75998e-015	-6.72518e-015	8.98793e-015	1.27315e-015	5.68085e-015	7.14258e-016	2.93611e-015	5.53687e-015	5.71092e-015	-4.61817e-015	3.15795e-016	-3.24176e-016	-5.24645e-016	9.14225e-016	6.44717e-015	1.03708e-015	9.66114e-015	8.74752e-015	7.53694e-015	4.12132e-015
1.43482e-017	4.07587e-015	-2.75021e-015	-4.44908e-015	-6.70358e-015	-9.64163e-015	-6.56321e-015	9.04734e-015	1.25421e-015	5.61417e-015	8.0369e-016	2.93858e-015	5.26574e-015	5.80634e-015	-4.90948e-015	1.06539e-016	-9.198e-017	-6.94226e-016	1.0572e-015	6.31324e-015	1.40674e-015	9.58204e-015	8.77347e-015	7.3854e-015	4.29409e-015
-5.52688e-017	4.14583e-015	-2.6535e-015	-4.5533e-015	-6.66103e-015	-9.53064e-015	-6.42646e-015	9.07417e-015	1.23359e-015	5.53282e-015	9.0682e-016	2.95283e-015	5.00161e-015	5.90469e-015	-5.15609e-015	-1.10217e-016	1.62156e-016	-8.64712e-016	1.19575e-015	6.1866e-015	1.77499e-015	9.47914e-015	8.77517e-015	7.23506e-015	4.46063e-015
-1.12219e-016	4.23233e-015	-2.53618e-015	-4.63089e-015	-6.63409e-015	-9.42751e-015	-6.31586e-015	9.06961e-015	1.21165e-015	5.43718e-015	1.02228e-015	2.97962e-015	4.74697e-015	6.00515e-015	-5.35669e-015	-3.33223e-016	4.36448e-016	-1.0343e-015	1.3292e-015	6.06912e-015	2.13961e-015	9.35453e-015	8.75261e-015	7.08661e-015	4.62005e-015
-1.56923e-016	4.33442e-015	-2.39993e-015	-4.68179e-015	-6.62385e-015	-9.33336e-015	-6.23163e-015	9.03528e-015	1.18893e-015	5.32759e-015	1.14867e-015	3.01905e-015	4.50377e-015	6.10642e-015	-5.51048e-015	-5.61871e-016	7.29469e-016	-1.20099e-015	1.45757e-015	5.96219e-015	2.49858e-015	9.21039e-015	8.70602e-015	6.94012e-015	4.77212e-015
-1.90462e-016	4.45124e-015	-2.24641e-015	-4.70601e-015	-6.63081e-015	-9.24874e-015	-6.17366e-015	8.97279e-015	1.16591e-015	5.20503e-015	1.28475e-015	3.0713e-015	4.27447e-015	6.2075e-015	-5.61821e-015	-7.94752e-016	1.03915e-015	-1.36284e-015	1.58068e-015	5.86824e-015	2.84952e-015	9.04843e-015	8.63628e-015	6.79542e-015	4.91621e-015
-2.13419e-016	4.58171e-015	-2.07866e-015	-4.70355e-015	-6.65546e-015	-9.17421e-015	-6.14174e-015	8.88405e-015	1.14253e-015	5.07037e-015	1.42937e-015	3.1353e-015	4.06085e-015	6.30709e-015	-5.68011e-015	-1.03055e-015	1.36339e-015	-1.51833e-015	1.69838e-015	5.78878e-015	3.19036e-015	8.87162e-015	8.54428e-015	6.65317e-015	5.05159e-015
-2.26494e-016	4.72503e-015	-1.89905e-015	-4.67469e-015	-6.6981e-015	-9.11116e-015	-6.13526e-015	8.77116e-015	1.11914e-015	4.92479e-015	1.58077e-015	3.21107e-015	3.8651e-015	6.4043e-015	-5.69679e-015	-1.2681e-015	1.69912e-015	-1.66549e-015	1.81039e-015	5.72439e-015	3.5185e-015	8.68225e-015	8.43026e-015	6.51321e-015	5.17789e-015
-2.31102e-016	4.87986e-015	-1.71033e-015	-4.62021e-015	-6.75863e-015	-9.0608e-015	-6.1537e-015	8.63664e-015	1.09572e-015	4.76971e-015	1.73765e-015	3.29791e-015	3.68948e-015	6.49722e-015	-5.66947e-015	-1.50628e-015	2.04327e-015	-1.80222e-015	1.91691e-015	5.67579e-015	3.83229e-015	8.48224e-015	8.29591e-015	6.37645e-015	5.29416e-015
-2.28074e-016	5.04467e-015	-1.51533e-015	-4.54121e-015	-6.83669e-015	-9.02388e-015	-6.19679e-015	8.48278e-015	1.07275e-015	4.60705e-015	1.89838e-015	3.39491e-015	3.53539e-015	6.58469e-015	-5.59938e-015	-1.74374e-015	2.39245e-015	-1.92666e-015	2.01788e-015	5.64356e-015	4.13003e-015	8.27408e-015	8.1428e-015	6.24328e-015	5.39902e-015
-2.17976e-016	5.21761e-015	-1.31647e-015	-4.43902e-015	-6.93099e-015	-9.00191e-015	-6.2638e-015	8.31155e-015	1.05081e-015	4.43823e-015	2.06137e-015	3.50092e-015	3.40374e-015	6.66516e-015	-5.48833e-015	-1.97869e-015	2.74352e-015	-2.03743e-015	2.11293e-015	5.62778e-015	4.40982e-015	8.06026e-015	7.97237e-015	6.11409e-015	5.49135e-015
-2.01279e-016	5.39725e-015	-1.11717e-015	-4.31521e-015	-7.04135e-015	-8.99557e-015	-6.35418e-015	8.12537e-015	1.03072e-015	4.265e-015	2.22496e-015	3.61445e-015	3.29633e-015	6.73719e-015	-5.33863e-015	-2.21003e-015	3.09292e-015	-2.13319e-015	2.20191e-015	5.62782e-015	4.67008e-015	7.84356e-015	7.78619e-015	5.98939e-015	5.57034e-015
-1.77739e-016	5.58268e-015	-9.20788e-016	-4.17216e-015	-7.16713e-015	-9.00604e-015	-6.46691e-015	7.92674e-015	1.01239e-015	4.08913e-015	2.38745e-015	3.73392e-015	3.21385e-015	6.80002e-015	-5.15267e-015	-2.43613e-015	3.43766e-015	-2.2128e-015	2.28433e-015	5.6428e-015	4.90966e-015	7.62668e-015	7.58649e-015	5.86941e-015	5.63483e-015
-1.47056e-016	5.77204e-015	-7.30616e-016	-4.01235e-015	-7.30817e-015	-9.03467e-015	-6.60059e-015	7.71856e-015	9.95358e-016	3.91238e-015	2.54713e-015	3.85745e-015	3.15695e-015	6.85239e-015	-4.93257e-015	-2.6562e-015	3.77391e-015	-2.2753e-015	2.35947e-015	5.67189e-015	5.12785e-015	7.41184e-015	7.37589e-015	5.75488e-015	5.68422e-015
-1.10374e-016	5.96328e-015	-5.49683e-016	-3.83792e-015	-7.46277e-015	-9.08214e-015	-6.75532e-015	7.50396e-015	9.79731e-016	3.73687e-015	2.70287e-015	3.984e-015	3.12557e-015	6.89282e-015	-4.6815e-015	-2.86893e-015	4.09823e-015	-2.32005e-015	2.42729e-015	5.7145e-015	5.32361e-015	7.20148e-015	7.15664e-015	5.64645e-015	5.71822e-015
-6.76904e-017	6.1548e-015	-3.80967e-016	-3.65202e-015	-7.62945e-015	-9.14928e-015	-6.92926e-015	7.28585e-015	9.65289e-016	3.56459e-015	2.85325e-015	4.11143e-015	3.12007e-015	6.919e-015	-4.40283e-015	-3.07295e-015	4.4077e-015	-2.34604e-015	2.48713e-015	5.76972e-015	5.49695e-015	6.99751e-015	6.93057e-015	5.54461e-015	5.7358e-015
-1.89243e-017	6.34537e-015	-2.27242e-016	-3.45799e-015	-7.807e-015	-9.23657e-015	-7.12118e-015	7.0666e-015	9.52382e-016	3.3981e-015	2.99638e-015	4.23765e-015	3.14057e-015	6.93051e-015	-4.10014e-015	-3.267e-015	4.69959e-015	-2.35255e-015	2.53799e-015	5.83601e-015	5.64779e-015	6.80236e-015	6.70031e-015	5.44952e-015	5.73657e-015
3.62391e-017	6.5332e-015	-9.13913e-017	-3.25901e-015	-7.99391e-015	-9.34467e-015	-7.33041e-015	6.84847e-015	9.41085e-016	3.23897e-015	3.13152e-015	4.36061e-015	3.18575e-015	6.9262e-015	-3.77699e-015	-3.44974e-015	4.97015e-015	-2.33975e-015	2.57967e-015	5.91157e-015	5.77613e-015	6.61847e-015	6.46831e-015	5.36167e-015	5.72012e-015
9.82071e-017	6.71619e-015	2.34155e-017	-3.05869e-015	-8.18859e-015	-9.47415e-015	-7.55571e-015	6.63385e-015	9.30947e-016	3.08916e-015	3.25745e-015	4.47844e-015	3.25578e-015	6.90463e-015	-3.43675e-015	-3.62081e-015	5.21651e-015	-2.30721e-015	2.61191e-015	5.99448e-015	5.88194e-015	6.44743e-015	6.23691e-015	5.2818e-015	5.68605e-015
1.67399e-016	6.89345e-015	1.15222e-016	-2.85978e-015	-8.38936e-015	-9.62475e-015	-7.79554e-015	6.42502e-015	9.21854e-016	2.95067e-015	3.37266e-015	4.58933e-015	3.34943e-015	6.86482e-015	-3.0832e-015	-3.77935e-015	5.43584e-015	-2.25575e-015	2.63491e-015	6.08312e-015	5.96499e-015	6.29015e-015	6.00807e-015	5.21027e-015	5.63379e-015
2.44403e-016	7.06377e-015	1.82159e-016	-2.66536e-015	-8.5942e-015	-9.7967e-015	-8.04809e-015	6.22417e-015	9.13352e-016	2.82514e-015	3.47634e-015	4.69157e-015	3.46417e-015	6.8056e-015	-2.72006e-015	-3.92494e-015	5.62536e-015	-2.1857e-015	2.64783e-015	6.17556e-015	6.026e-015	6.14788e-015	5.78426e-015	5.14764e-015	5.56414e-015
3.2932e-016	7.22562e-015	2.22523e-016	-2.47905e-015	-8.80142e-015	-9.99041e-015	-8.31239e-015	6.03371e-015	9.04796e-016	2.71496e-015	3.56771e-015	4.78308e-015	3.59813e-015	6.72616e-015	-2.35046e-015	-4.05601e-015	5.7835e-015	-2.09771e-015	2.65028e-015	6.26992e-015	6.06621e-015	6.02263e-015	5.56795e-015	5.0947e-015	5.47784e-015
4.21725e-016	7.37832e-015	2.3518e-016	-2.30362e-015	-9.00969e-015	-1.02043e-014	-8.58738e-015	5.85533e-015	8.95325e-016	2.62143e-015	3.64614e-015	4.86179e-015	3.75053e-015	6.62656e-015	-1.97802e-015	-4.17231e-015	5.90828e-015	-1.99228e-015	2.64201e-015	6.36422e-015	6.08713e-015	5.91485e-015	5.36121e-015	5.05165e-015	5.37438e-015
5.22563e-016	7.52045e-015	2.18676e-016	-2.14158e-015	-9.21739e-015	-1.04386e-014	-8.87199e-015	5.69017e-015	8.8485e-016	2.54571e-015	3.71067e-015	4.92629e-015	3.91863e-015	6.50539e-015	-1.60616e-015	-4.27325e-015	5.99871e-015	-1.87133e-015	2.62293e-015	6.45637e-015	6.08937e-015	5.82506e-015	5.16644e-015	5.01905e-015	5.25367e-015
6.32256e-016	7.65122e-015	1.72093e-016	-1.99594e-015	-9.42226e-015	-1.06914e-014	-9.16526e-015	5.5396e-015	8.72837e-016	2.489e-015	3.76098e-015	4.97523e-015	4.10007e-015	6.36253e-015	-1.23771e-015	-4.35826e-015	6.05403e-015	-1.7359e-015	2.59289e-015	6.54426e-015	6.07352e-015	5.75334e-015	4.9849e-015	4.99736e-015	5.11694e-015
7.50659e-016	7.77024e-015	9.5302e-017	-1.86941e-015	-9.62231e-015	-1.0961e-014	-9.4655e-015	5.40371e-015	8.58855e-016	2.4528e-015	3.79669e-015	5.0079e-015	4.29234e-015	6.19812e-015	-8.75982e-016	-4.42667e-015	6.07379e-015	-1.58751e-015	2.55184e-015	6.62647e-015	6.04087e-015	5.70017e-015	4.81837e-015	4.9864e-015	4.9663e-015
8.78971e-016	7.8773e-015	-1.24197e-017	-1.76443e-015	-9.81587e-015	-1.12462e-014	-9.77158e-015	5.28321e-015	8.42198e-016	2.43705e-015	3.81722e-015	5.02292e-015	4.49307e-015	6.01156e-015	-5.24084e-016	-4.47875e-015	6.0579e-015	-1.42779e-015	2.50004e-015	6.70111e-015	5.99268e-015	5.66593e-015	4.66847e-015	4.98669e-015	4.80242e-015
1.01672e-015	7.97114e-015	-1.49613e-016	-1.68318e-015	-1.00014e-014	-1.15452e-014	-1.00824e-014	5.17859e-015	8.21634e-016	2.44253e-015	3.82237e-015	5.01926e-015	4.69907e-015	5.80305e-015	-1.84328e-016	-4.51452e-015	6.0068e-015	-1.25843e-015	2.43785e-015	6.76661e-015	5.93001e-015	5.65026e-015	4.53637e-015	4.99853e-015	4.62784e-015
1.16369e-015	8.05166e-015	-3.1586e-016	-1.62701e-015	-1.01775e-014	-1.18556e-014	-1.03962e-014	5.08975e-015	7.96252e-016	2.46947e-015	3.81168e-015	4.99691e-015	4.90688e-015	5.57302e-015	1.40826e-016	-4.53343e-015	5.92093e-015	-1.08142e-015	2.36601e-015	6.82205e-015	5.85444e-015	5.65274e-015	4.42281e-015	5.0223e-015	4.44451e-015
1.31948e-015	8.11966e-015	-5.09677e-016	-1.59736e-015	-1.03431e-014	-1.21753e-014	-1.07112e-014	5.0159e-015	7.65008e-016	2.51793e-015	3.78529e-015	4.95566e-015	5.11395e-015	5.32233e-015	4.49005e-016	-4.5371e-015	5.80118e-015	-8.98775e-016	2.2842e-015	6.86595e-015	5.76704e-015	5.67263e-015	4.32851e-015	5.05839e-015	4.25464e-015
1.48353e-015	8.17487e-015	-7.29835e-016	-1.59566e-015	-1.04972e-014	-1.25014e-014	-1.10266e-014	4.95687e-015	7.26704e-016	2.58766e-015	3.74305e-015	4.89523e-015	5.31715e-015	5.05185e-015	7.37793e-016	-4.52551e-015	5.64886e-015	-7.11928e-016	2.19256e-015	6.89676e-015	5.66957e-015	5.70904e-015	4.2535e-015	5.10623e-015	4.06018e-015
1.65538e-015	8.21701e-015	-9.7548e-016	-1.62283e-015	-1.06389e-014	-1.28313e-014	-1.13412e-014	4.91182e-015	6.80197e-016	2.67796e-015	3.6853e-015	4.81588e-015	5.51299e-015	4.76281e-015	1.00582e-015	-4.49918e-015	5.46594e-015	-5.23492e-016	2.09164e-015	6.91399e-015	5.56307e-015	5.76082e-015	4.19812e-015	5.16606e-015	3.86329e-015
1.83479e-015	8.24663e-015	-1.24419e-015	-1.67975e-015	-1.07675e-014	-1.31624e-014	-1.16532e-014	4.87941e-015	6.24359e-016	2.78759e-015	3.61174e-015	4.71833e-015	5.69877e-015	4.45706e-015	1.25172e-015	-4.45877e-015	5.25423e-015	-3.35757e-016	1.98217e-015	6.91724e-015	5.44889e-015	5.82628e-015	4.16253e-015	5.23732e-015	3.66672e-015
2.02113e-015	8.26406e-015	-1.53308e-015	-1.76576e-015	-1.08823e-014	-1.34917e-014	-1.19617e-014	4.85819e-015	5.57897e-016	2.91525e-015	3.52282e-015	4.60315e-015	5.87172e-015	4.13568e-015	1.4748e-015	-4.4052e-015	5.01557e-015	-1.50754e-016	1.86455e-015	6.90568e-015	5.32827e-015	5.90462e-015	4.14646e-015	5.3198e-015	3.47292e-015
2.21354e-015	8.26981e-015	-1.83982e-015	-1.88055e-015	-1.09827e-014	-1.38156e-014	-1.22647e-014	4.8475e-015	4.8068e-016	3.05959e-015	3.41822e-015	4.47114e-015	6.02866e-015	3.80002e-015	1.67369e-015	-4.33944e-015	4.75238e-015	2.92812e-017	1.73976e-015	6.87911e-015	5.20182e-015	5.9941e-015	4.14975e-015	5.41356e-015	3.2844e-015
2.41001e-015	8.26446e-015	-2.16228e-015	-2.02332e-015	-1.10681e-014	-1.41311e-014	-1.25609e-014	4.84565e-015	3.91906e-016	3.21912e-015	3.29816e-015	4.32313e-015	6.16653e-015	3.45238e-015	1.84807e-015	-4.26191e-015	4.46811e-015	2.02574e-016	1.60884e-015	6.83814e-015	5.07062e-015	6.09293e-015	4.1711e-015	5.51764e-015	3.10367e-015
2.60892e-015	8.24874e-015	-2.49692e-015	-2.19259e-015	-1.11385e-014	-1.44349e-014	-1.28484e-014	4.8511e-015	2.91077e-016	3.39199e-015	3.16315e-015	4.16077e-015	6.28341e-015	3.09465e-015	1.99842e-015	-4.17434e-015	4.16546e-015	3.67309e-016	1.47261e-015	6.78273e-015	4.9362e-015	6.20004e-015	4.20979e-015	5.63127e-015	2.93367e-015
2.80932e-015	8.2235e-015	-2.84032e-015	-2.38659e-015	-1.11942e-014	-1.47239e-014	-1.31255e-014	4.86246e-015	1.77263e-016	3.57601e-015	3.01331e-015	3.98549e-015	6.37631e-015	2.72884e-015	2.12497e-015	-4.07739e-015	3.8472e-015	5.21648e-016	1.33198e-015	6.71401e-015	4.79953e-015	6.31376e-015	4.2648e-015	5.75405e-015	2.77691e-015
3.00983e-015	8.18982e-015	-3.18888e-015	-2.60396e-015	-1.12349e-014	-1.4995e-014	-1.33903e-014	4.87732e-015	4.95605e-017	3.76879e-015	2.8488e-015	3.79965e-015	6.44327e-015	2.35762e-015	2.22762e-015	-3.97302e-015	3.51689e-015	6.63521e-016	1.18781e-015	6.63229e-015	4.66078e-015	6.43262e-015	4.33474e-015	5.88524e-015	2.63613e-015
3.20895e-015	8.14878e-015	-3.53938e-015	-2.84267e-015	-1.12612e-014	-1.52447e-014	-1.36418e-014	4.89389e-015	-9.24016e-017	3.96775e-015	2.66987e-015	3.60503e-015	6.48257e-015	1.98432e-015	2.30744e-015	-3.86265e-015	3.17795e-015	7.91038e-016	1.04115e-015	6.53889e-015	4.52058e-015	6.5546e-015	4.41798e-015	6.02401e-015	2.51331e-015
3.40482e-015	8.10081e-015	-3.88822e-015	-3.10004e-015	-1.12736e-014	-1.54704e-014	-1.38778e-014	4.90995e-015	-2.49281e-016	4.1701e-015	2.47694e-015	3.40364e-015	6.49297e-015	1.61211e-015	2.36505e-015	-3.74781e-015	2.83319e-015	9.02362e-016	8.93077e-016	6.43451e-015	4.37886e-015	6.67758e-015	4.51336e-015	6.16908e-015	2.41053e-015
3.59609e-015	8.04779e-015	-4.23184e-015	-3.37344e-015	-1.12726e-014	-1.56697e-014	-1.40974e-014	4.92385e-015	-4.21106e-016	4.37302e-015	2.27001e-015	3.19761e-015	6.47289e-015	1.24361e-015	2.4017e-015	-3.62945e-015	2.48604e-015	9.96042e-016	7.44559e-016	6.32019e-015	4.23647e-015	6.80012e-015	4.61946e-015	6.31961e-015	2.33005e-015
3.78124e-015	7.99023e-015	-4.56674e-015	-3.66028e-015	-1.12589e-014	-1.58399e-014	-1.42988e-014	4.93399e-015	-6.08096e-016	4.57373e-015	2.04919e-015	2.98933e-015	6.42096e-015	8.8151e-016	2.41858e-015	-3.50888e-015	2.13963e-015	1.07209e-015	5.96864e-016	6.19716e-015	4.09295e-015	6.92052e-015	4.73476e-015	6.47443e-015	2.27382e-015
3.95814e-015	7.92874e-015	-4.88934e-015	-3.9566e-015	-1.12325e-014	-1.5979e-014	-1.44806e-014	4.93849e-015	-8.10904e-016	4.76958e-015	1.81502e-015	2.78095e-015	6.33735e-015	5.29197e-016	2.41698e-015	-3.3872e-015	1.79653e-015	1.13022e-015	4.51282e-016	6.0665e-015	3.94886e-015	7.03726e-015	4.85747e-015	6.63208e-015	2.24299e-015
4.12498e-015	7.86398e-015	-5.19656e-015	-4.25874e-015	-1.11946e-014	-1.60851e-014	-1.46415e-014	4.93611e-015	-1.02904e-015	4.95771e-015	1.56786e-015	2.57438e-015	6.22207e-015	1.89953e-016	2.39848e-015	-3.26559e-015	1.46006e-015	1.16964e-015	3.08574e-016	5.93007e-015	3.80402e-015	7.14846e-015	4.98581e-015	6.79146e-015	2.239e-015
4.28082e-015	7.79675e-015	-5.48494e-015	-4.56345e-015	-1.11454e-014	-1.61566e-014	-1.47795e-014	4.92491e-015	-1.26245e-015	5.135e-015	1.30879e-015	2.37212e-015	6.07472e-015	-1.33308e-016	2.36485e-015	-3.14556e-015	1.13241e-015	1.18939e-015	1.70018e-016	5.79003e-015	3.6579e-015	7.25314e-015	5.1181e-015	6.95098e-015	2.26206e-015
4.42407e-015	7.72827e-015	-5.75157e-015	-4.86755e-015	-1.10856e-014	-1.61924e-014	-1.48941e-014	4.90323e-015	-1.51074e-015	5.2992e-015	1.03783e-015	2.17632e-015	5.89603e-015	-4.37787e-016	2.31787e-015	-3.02797e-015	8.16286e-016	1.18952e-015	3.6627e-017	5.64762e-015	3.51104e-015	7.35005e-015	5.25281e-015	7.10887e-015	2.31297e-015
4.5531e-015	7.65949e-015	-5.99365e-015	-5.16783e-015	-1.10162e-014	-1.61917e-014	-1.49845e-014	4.86964e-015	-1.77299e-015	5.44808e-015	7.55833e-016	1.989e-015	5.68667e-015	-7.20294e-016	2.25957e-015	-2.91358e-015	5.14059e-016	1.17007e-015	-9.09549e-017	5.50429e-015	3.36254e-015	7.43796e-015	5.38809e-015	7.26358e-015	2.3915e-015
4.66674e-015	7.5912e-015	-6.20892e-015	-5.46059e-015	-1.09376e-014	-1.61542e-014	-1.50495e-014	4.82339e-015	-2.04831e-015	5.57881e-015	4.63664e-016	1.81268e-015	5.44703e-015	-9.77745e-016	2.19139e-015	-2.80321e-015	2.28031e-016	1.13181e-015	-2.12059e-016	5.36213e-015	3.21189e-015	7.51625e-015	5.52282e-015	7.41365e-015	2.49756e-015
4.76337e-015	7.52357e-015	-6.39432e-015	-5.74226e-015	-1.08507e-014	-1.60794e-014	-1.50888e-014	4.764e-015	-2.33608e-015	5.68926e-015	1.61819e-016	1.64902e-015	5.17879e-015	-1.20808e-015	2.11499e-015	-2.6981e-015	-3.9921e-017	1.07511e-015	-3.25511e-016	5.22285e-015	3.0593e-015	7.58397e-015	5.6556e-015	7.55781e-015	2.63049e-015
4.84219e-015	7.45738e-015	-6.54872e-015	-6.00926e-015	-1.07561e-014	-1.59684e-014	-1.51022e-014	4.68985e-015	-2.63479e-015	5.77723e-015	-1.48953e-016	1.49974e-015	4.88326e-015	-1.40868e-015	2.03243e-015	-2.59923e-015	-2.87896e-016	1.00047e-015	-4.31258e-016	5.08713e-015	2.90478e-015	7.64044e-015	5.78497e-015	7.69416e-015	2.78921e-015
4.90272e-015	7.393e-015	-6.67044e-015	-6.2588e-015	-1.06543e-014	-1.58211e-014	-1.50894e-014	4.6001e-015	-2.94352e-015	5.84114e-015	-4.67822e-016	1.36654e-015	4.56254e-015	-1.57736e-015	1.94541e-015	-2.50712e-015	-5.15434e-016	9.08568e-016	-5.2961e-016	4.95646e-015	2.74735e-015	7.68514e-015	5.90988e-015	7.82148e-015	2.97155e-015
4.94443e-015	7.32992e-015	-6.75768e-015	-6.48754e-015	-1.05465e-014	-1.56395e-014	-1.50507e-014	4.49467e-015	-3.26062e-015	5.87967e-015	-7.93359e-016	1.25078e-015	4.2191e-015	-1.71268e-015	1.85581e-015	-2.42206e-015	-7.21992e-016	8.00834e-016	-6.19602e-016	4.83229e-015	2.58619e-015	7.71805e-015	6.02978e-015	7.93868e-015	3.17567e-015
4.96666e-015	7.2679e-015	-6.80935e-015	-6.69296e-015	-1.04326e-014	-1.54249e-014	-1.49863e-014	4.37362e-015	-3.58449e-015	5.89165e-015	-1.12488e-015	1.1543e-015	3.85493e-015	-1.81292e-015	1.7655e-015	-2.34442e-015	-9.06774e-016	6.7787e-016	-7.00918e-016	4.71557e-015	2.42183e-015	7.73866e-015	6.1434e-015	8.04445e-015	3.39939e-015
4.96893e-015	7.20723e-015	-6.82496e-015	-6.87186e-015	-1.0313e-014	-1.51796e-014	-1.48959e-014	4.23684e-015	-3.91332e-015	5.87622e-015	-1.46137e-015	1.07772e-015	3.47219e-015	-1.87675e-015	1.67548e-015	-2.27445e-015	-1.06987e-015	5.41366e-016	-7.74184e-016	4.60718e-015	2.25369e-015	7.74724e-015	6.24986e-015	8.13747e-015	3.63958e-015
4.95136e-015	7.14833e-015	-6.80412e-015	-7.02149e-015	-1.01879e-014	-1.49053e-014	-1.47807e-014	4.08511e-015	-4.24527e-015	5.83301e-015	-1.80164e-015	1.02213e-015	3.0733e-015	-1.90314e-015	1.58751e-015	-2.21256e-015	-1.21083e-015	3.93318e-016	-8.39827e-016	4.50764e-015	2.08208e-015	7.74322e-015	6.34885e-015	8.21669e-015	3.89358e-015
4.91485e-015	7.09072e-015	-6.74679e-015	-7.14074e-015	-1.00573e-014	-1.46047e-014	-1.46416e-014	3.91878e-015	-4.57824e-015	5.76193e-015	-2.14441e-015	9.88552e-016	2.66069e-015	-1.89193e-015	1.50284e-015	-2.15833e-015	-1.33021e-015	2.34428e-016	-8.98683e-016	4.41747e-015	1.90756e-015	7.72743e-015	6.43978e-015	8.28089e-015	4.1589e-015
4.85971e-015	7.03353e-015	-6.65368e-015	-7.2277e-015	-9.92153e-015	-1.42808e-014	-1.44798e-014	3.7378e-015	-4.91039e-015	5.6633e-015	-2.4886e-015	9.76808e-016	2.23708e-015	-1.84322e-015	1.42258e-015	-2.11162e-015	-1.42896e-015	6.63547e-017	-9.51757e-016	4.3363e-015	1.72966e-015	7.70001e-015	6.52196e-015	8.32924e-015	4.43197e-015
4.78598e-015	6.97632e-015	-6.52521e-015	-7.2812e-015	-9.78114e-015	-1.39369e-014	-1.42968e-014	3.54315e-015	-5.23944e-015	5.53809e-015	-2.83282e-015	9.87654e-016	1.80536e-015	-1.75679e-015	1.34804e-015	-2.07247e-015	-1.50797e-015	-1.09618e-016	-1.00039e-015	4.26381e-015	1.54863e-015	7.66124e-015	6.59491e-015	8.36031e-015	4.70875e-015
4.6942e-015	6.91836e-015	-6.36287e-015	-7.30142e-015	-9.63566e-015	-1.35768e-014	-1.40941e-014	3.33582e-015	-5.56367e-015	5.38684e-015	-3.17525e-015	1.02121e-015	1.36878e-015	-1.63353e-015	1.27995e-015	-2.04078e-015	-1.56853e-015	-2.92485e-016	-1.04556e-015	4.20047e-015	1.36575e-015	7.61192e-015	6.65875e-015	8.37343e-015	4.98612e-015
4.58503e-015	6.85923e-015	-6.16805e-015	-7.28751e-015	-9.48585e-015	-1.32035e-014	-1.38728e-014	3.11679e-015	-5.88179e-015	5.21074e-015	-3.51463e-015	1.07673e-015	9.29581e-016	-1.47491e-015	1.21921e-015	-2.01594e-015	-1.61201e-015	-4.80296e-016	-1.08871e-015	4.14637e-015	1.18192e-015	7.55274e-015	6.71402e-015	8.36817e-015	5.26042e-015
4.46049e-015	6.79839e-015	-5.9426e-015	-7.23911e-015	-9.3318e-015	-1.28199e-014	-1.36345e-014	2.88692e-015	-6.19155e-015	5.01156e-015	-3.84942e-015	1.15391e-015	4.89887e-016	-1.2832e-015	1.16599e-015	-1.99828e-015	-1.63954e-015	-6.71268e-016	-1.13144e-015	4.10076e-015	9.97227e-016	7.48392e-015	6.7605e-015	8.34424e-015	5.52732e-015
4.32175e-015	6.73465e-015	-5.68852e-015	-7.1568e-015	-9.17381e-015	-1.24301e-014	-1.33816e-014	2.64777e-015	-6.49071e-015	4.79081e-015	-4.17733e-015	1.25169e-015	5.26685e-017	-1.05982e-015	1.12036e-015	-1.98783e-015	-1.65206e-015	-8.6401e-016	-1.17551e-015	4.06296e-015	8.12411e-016	7.40596e-015	6.79831e-015	8.30174e-015	5.78264e-015
4.16998e-015	6.66642e-015	-5.40805e-015	-7.04146e-015	-9.01194e-015	-1.20382e-014	-1.31163e-014	2.40077e-015	-6.77732e-015	4.5509e-015	-4.49696e-015	1.36944e-015	-3.79709e-016	-8.07769e-016	1.08286e-015	-1.98407e-015	-1.65262e-015	-1.05747e-015	-1.22323e-015	4.0323e-015	6.28634e-016	7.31903e-015	6.82712e-015	8.24015e-015	6.02296e-015
4.00642e-015	6.59361e-015	-5.1036e-015	-6.89381e-015	-8.84591e-015	-1.16478e-014	-1.28411e-014	2.14661e-015	-7.04998e-015	4.29378e-015	-4.80669e-015	1.50548e-015	-8.05457e-016	-5.29704e-016	1.05351e-015	-1.98652e-015	-1.6431e-015	-1.2497e-015	-1.27682e-015	4.00724e-015	4.467e-016	7.22441e-015	6.84768e-015	8.15991e-015	6.24461e-015
3.83272e-015	6.51564e-015	-4.77758e-015	-6.71539e-015	-8.67573e-015	-1.12623e-014	-1.2558e-014	1.88743e-015	-7.30733e-015	4.02194e-015	-5.10441e-015	1.6587e-015	-1.22279e-015	-2.28297e-016	1.03194e-015	-1.9951e-015	-1.62527e-015	-1.44021e-015	-1.33876e-015	3.98695e-015	2.67617e-016	7.12258e-015	6.86023e-015	8.06084e-015	6.44435e-015
3.65103e-015	6.43202e-015	-4.43326e-015	-6.50804e-015	-8.50114e-015	-1.08846e-014	-1.22702e-014	1.62532e-015	-7.54785e-015	3.73832e-015	-5.38867e-015	1.82707e-015	-1.62921e-015	9.2773e-017	1.01761e-015	-2.00953e-015	-1.60142e-015	-1.62827e-015	-1.41096e-015	3.97037e-015	9.31224e-017	7.01437e-015	6.86466e-015	7.94362e-015	6.61903e-015
3.46271e-015	6.34155e-015	-4.07391e-015	-6.2742e-015	-8.32237e-015	-1.05177e-014	-1.19803e-014	1.36135e-015	-7.77034e-015	3.44585e-015	-5.65778e-015	2.00907e-015	-2.02332e-015	4.29637e-016	1.00984e-015	-2.02981e-015	-1.57383e-015	-1.81285e-015	-1.49593e-015	3.95546e-015	-7.55973e-017	6.90085e-015	6.86158e-015	7.80891e-015	6.76546e-015
3.26984e-015	6.24405e-015	-3.70262e-015	-6.01649e-015	-8.1392e-015	-1.01648e-014	-1.16899e-014	1.09643e-015	-7.97361e-015	3.14724e-015	-5.90993e-015	2.20317e-015	-2.40403e-015	7.77994e-016	1.00743e-015	-2.05506e-015	-1.54451e-015	-1.99284e-015	-1.59569e-015	3.9414e-015	-2.36232e-016	6.7819e-015	6.85125e-015	7.65737e-015	6.88113e-015
3.07333e-015	6.13847e-015	-3.3229e-015	-5.73748e-015	-7.95207e-015	-9.82855e-015	-1.14016e-014	8.3259e-016	-8.15651e-015	2.84529e-015	-6.14352e-015	2.40713e-015	-2.77029e-015	1.13338e-015	1.0102e-015	-2.08541e-015	-1.5155e-015	-2.16828e-015	-1.7126e-015	3.92746e-015	-3.87409e-016	6.65836e-015	6.83422e-015	7.48969e-015	6.96404e-015
2.87512e-015	6.02435e-015	-2.93728e-015	-5.4402e-015	-7.7615e-015	-9.51048e-015	-1.1118e-014	5.70622e-016	-8.31818e-015	2.54356e-015	-6.35716e-015	2.61894e-015	-3.12067e-015	1.49076e-015	1.01745e-015	-2.12083e-015	-1.48871e-015	-2.33934e-015	-1.84878e-015	3.91185e-015	-5.28081e-016	6.53124e-015	6.81053e-015	7.30669e-015	7.01198e-015
2.67631e-015	5.90106e-015	-2.54852e-015	-5.12787e-015	-7.56816e-015	-9.21287e-015	-1.08415e-014	3.11746e-016	-8.45764e-015	2.24452e-015	-6.54917e-015	2.83646e-015	-3.45493e-015	1.84584e-015	1.02782e-015	-2.1611e-015	-1.46546e-015	-2.50553e-015	-2.00659e-015	3.89295e-015	-6.55639e-016	6.40089e-015	6.78066e-015	7.10987e-015	7.02309e-015
2.47927e-015	5.76817e-015	-2.15989e-015	-4.8032e-015	-7.37249e-015	-8.93715e-015	-1.05742e-014	5.78878e-017	-8.57454e-015	1.95097e-015	-6.71888e-015	3.05757e-015	-3.77218e-015	2.19329e-015	1.04023e-015	-2.20659e-015	-1.44744e-015	-2.66727e-015	-2.18762e-015	3.86904e-015	-7.68617e-016	6.26753e-015	6.74475e-015	6.90055e-015	6.99655e-015
2.28531e-015	5.62536e-015	-1.7744e-015	-4.46927e-015	-7.17582e-015	-8.68453e-015	-1.03179e-014	-1.90196e-016	-8.66835e-015	1.66545e-015	-6.86471e-015	3.27979e-015	-4.07259e-015	2.5287e-015	1.05297e-015	-2.25755e-015	-1.43704e-015	-2.82474e-015	-2.39307e-015	3.83925e-015	-8.65917e-016	6.13124e-015	6.70303e-015	6.6804e-015	6.93204e-015
2.09569e-015	5.47307e-015	-1.39525e-015	-4.12966e-015	-6.9789e-015	-8.45565e-015	-1.00745e-014	-4.32068e-016	-8.73915e-015	1.39005e-015	-6.98562e-015	3.50086e-015	-4.35654e-015	2.84747e-015	1.06576e-015	-2.31429e-015	-1.43522e-015	-2.97807e-015	-2.62493e-015	3.80209e-015	-9.45593e-016	5.99256e-015	6.65564e-015	6.45085e-015	6.82899e-015
1.91177e-015	5.31225e-015	-1.02571e-015	-3.78823e-015	-6.78211e-015	-8.25148e-015	-9.84529e-015	-6.6587e-016	-8.78746e-015	1.12698e-015	-7.0807e-015	3.7182e-015	-4.62362e-015	3.14542e-015	1.07663e-015	-2.3773e-015	-1.44259e-015	-3.12812e-015	-2.88449e-015	3.75617e-015	-1.00585e-015	5.85157e-015	6.60245e-015	6.2138e-015	6.68831e-015
1.73479e-015	5.14265e-015	-6.6813e-016	-3.4482e-015	-6.58646e-015	-8.07191e-015	-9.63188e-015	-8.90284e-016	-8.81316e-015	8.78851e-016	-7.14944e-015	3.92978e-015	-4.87379e-015	3.41805e-015	1.08468e-015	-2.44791e-015	-1.4601e-015	-3.2757e-015	-3.17266e-015	3.70051e-015	-1.04529e-015	5.70845e-015	6.54373e-015	5.97076e-015	6.51103e-015
1.56477e-015	4.96427e-015	-3.24971e-016	-3.11255e-015	-6.39323e-015	-7.91645e-015	-9.43551e-015	-1.10416e-015	-8.81657e-015	6.4726e-016	-7.19125e-015	4.1338e-015	-5.10777e-015	3.66129e-015	1.08829e-015	-2.5269e-015	-1.48834e-015	-3.42151e-015	-3.48957e-015	3.63422e-015	-1.06334e-015	5.56353e-015	6.47939e-015	5.72355e-015	6.29816e-015
1.40289e-015	4.77746e-015	9.35507e-019	-2.78494e-015	-6.20343e-015	-7.78433e-015	-9.25674e-015	-1.30695e-015	-8.79865e-015	4.33797e-016	-7.20602e-015	4.32789e-015	-5.32644e-015	3.87126e-015	1.08584e-015	-2.61496e-015	-1.52808e-015	-3.56652e-015	-3.83561e-015	3.55679e-015	-1.05966e-015	5.4165e-015	6.40942e-015	5.4746e-015	6.05035e-015
1.24972e-015	4.58266e-015	3.07103e-016	-2.46844e-015	-6.01851e-015	-7.675e-015	-9.09671e-015	-1.49871e-015	-8.76028e-015	2.3971e-016	-7.19373e-015	4.51017e-015	-5.52976e-015	4.04474e-015	1.07648e-015	-2.71327e-015	-1.57895e-015	-3.71252e-015	-4.21079e-015	3.46812e-015	-1.0338e-015	5.26809e-015	6.33353e-015	5.22561e-015	5.76927e-015
1.10654e-015	4.38113e-015	5.92005e-016	-2.16588e-015	-5.84048e-015	-7.58687e-015	-8.95576e-015	-1.67857e-015	-8.70262e-015	6.59517e-017	-7.154e-015	4.67909e-015	-5.7188e-015	4.17819e-015	1.05908e-015	-2.8224e-015	-1.64129e-015	-3.86015e-015	-4.61489e-015	3.36798e-015	-9.8575e-016	5.11783e-015	6.25227e-015	4.97784e-015	5.45703e-015
9.7352e-016	4.17472e-015	8.52889e-016	-1.87988e-015	-5.67075e-015	-7.51877e-015	-8.83361e-015	-1.84555e-015	-8.62743e-015	-8.70249e-017	-7.08789e-015	4.83305e-015	-5.89466e-015	4.26822e-015	1.03281e-015	-2.94254e-015	-1.71543e-015	-4.01076e-015	-5.04677e-015	3.25601e-015	-9.14918e-016	4.96543e-015	6.16568e-015	4.73324e-015	5.11673e-015
8.50335e-016	3.96415e-015	1.08829e-015	-1.61223e-015	-5.51063e-015	-7.46875e-015	-8.73086e-015	-1.99939e-015	-8.53632e-015	-2.18445e-016	-6.99553e-015	4.97028e-015	-6.05775e-015	4.31267e-015	9.96451e-016	-3.07521e-015	-1.80112e-015	-4.16646e-015	-5.50529e-015	3.13261e-015	-8.21694e-016	4.8108e-015	6.07376e-015	4.49344e-015	4.75139e-015
7.37408e-016	3.75005e-015	1.29657e-015	-1.36524e-015	-5.36213e-015	-7.43508e-015	-8.64644e-015	-2.14e-015	-8.43031e-015	-3.28404e-016	-6.87736e-015	5.08964e-015	-6.2094e-015	4.30957e-015	9.48926e-016	-3.22129e-015	-1.89779e-015	-4.32795e-015	-5.98854e-015	2.99801e-015	-7.06216e-016	4.65329e-015	5.97614e-015	4.25983e-015	4.36377e-015
6.34867e-016	3.53456e-015	1.47667e-015	-1.14067e-015	-5.22671e-015	-7.41565e-015	-8.57934e-015	-2.26685e-015	-8.31055e-015	-4.17348e-016	-6.73488e-015	5.19038e-015	-6.35039e-015	4.25729e-015	8.89059e-016	-3.38172e-015	-2.00467e-015	-4.49737e-015	-6.49506e-015	2.85216e-015	-5.69803e-016	4.49288e-015	5.87291e-015	4.0339e-015	3.95651e-015
5.42807e-016	3.31927e-015	1.62792e-015	-9.40006e-016	-5.10594e-015	-7.40824e-015	-8.5295e-015	-2.37915e-015	-8.17911e-015	-4.8613e-016	-6.56884e-015	5.27195e-015	-6.48147e-015	4.15443e-015	8.15879e-016	-3.55779e-015	-2.12063e-015	-4.67608e-015	-7.02238e-015	2.6955e-015	-4.1301e-016	4.32957e-015	5.76406e-015	3.81723e-015	3.53288e-015
4.60765e-016	3.10551e-015	1.75006e-015	-7.64861e-016	-5.00207e-015	-7.41035e-015	-8.49622e-015	-2.47676e-015	-8.03766e-015	-5.3587e-016	-6.3807e-015	5.33331e-015	-6.60334e-015	4.00098e-015	7.28764e-016	-3.75021e-015	-2.24526e-015	-4.86503e-015	-7.56767e-015	2.52914e-015	-2.36812e-016	4.1626e-015	5.64948e-015	3.61131e-015	3.09645e-015
3.87787e-016	2.89455e-015	1.84243e-015	-6.15791e-016	-4.91666e-015	-7.41971e-015	-8.47746e-015	-2.55972e-015	-7.8869e-015	-5.67646e-016	-6.17229e-015	5.37412e-015	-6.7169e-015	3.79703e-015	6.26983e-016	-3.96013e-015	-2.37745e-015	-5.06539e-015	-8.1284e-015	2.35393e-015	-4.29057e-017	3.99184e-015	5.5299e-015	3.41698e-015	2.65159e-015
3.23642e-016	2.68768e-015	1.90543e-015	-4.93277e-016	-4.85118e-015	-7.4343e-015	-8.47174e-015	-2.62875e-015	-7.72895e-015	-5.83227e-016	-5.94519e-015	5.39414e-015	-6.82307e-015	3.54231e-015	5.10771e-016	-4.18773e-015	-2.51714e-015	-5.27826e-015	-8.7009e-015	2.1707e-015	1.66693e-016	3.81715e-015	5.4046e-015	3.23536e-015	2.20155e-015
2.68387e-016	2.48652e-015	1.9394e-015	-3.97323e-016	-4.80621e-015	-7.45205e-015	-8.47761e-015	-2.6831e-015	-7.56518e-015	-5.8447e-016	-5.70182e-015	5.39306e-015	-6.92197e-015	3.23895e-015	3.79617e-016	-4.43319e-015	-2.66289e-015	-5.50499e-015	-9.28232e-015	1.98026e-015	3.88991e-016	3.63848e-015	5.274e-015	3.067e-015	1.74966e-015
2.22045e-016	2.29276e-015	1.94406e-015	-3.27886e-016	-4.78337e-015	-7.47016e-015	-8.49373e-015	-2.72288e-015	-7.3972e-015	-5.73679e-016	-5.44385e-015	5.37127e-015	-7.01437e-015	2.88789e-015	2.33319e-016	-4.69745e-015	-2.81351e-015	-5.74706e-015	-9.86891e-015	1.78412e-015	6.21608e-016	3.45544e-015	5.13858e-015	2.91202e-015	1.2991e-015
1.84199e-016	2.10806e-015	1.92022e-015	-2.84514e-016	-4.78375e-015	-7.48675e-015	-8.51883e-015	-2.74909e-015	-7.22624e-015	-5.53215e-016	-5.17341e-015	5.3288e-015	-7.10019e-015	2.49114e-015	7.26925e-017	-4.98016e-015	-2.96774e-015	-6.00501e-015	-1.04566e-014	1.58329e-015	8.6166e-016	3.26725e-015	4.99843e-015	2.77114e-015	8.53317e-016
1.53854e-016	1.93365e-015	1.86871e-015	-2.66754e-016	-4.80844e-015	-7.49984e-015	-8.55064e-015	-2.76262e-015	-7.05389e-015	-5.25002e-016	-4.89254e-015	5.26628e-015	-7.17924e-015	2.05141e-015	-1.02262e-016	-5.28196e-015	-3.12476e-015	-6.27936e-015	-1.10417e-014	1.37912e-015	1.10669e-015	3.07444e-015	4.85395e-015	2.64457e-015	4.16101e-016
1.30029e-016	1.77063e-015	1.7905e-015	-2.73848e-016	-4.85866e-015	-7.50758e-015	-8.58727e-015	-2.76366e-015	-6.88145e-015	-4.91357e-016	-4.60341e-015	5.18466e-015	-7.25225e-015	1.57176e-015	-2.91889e-016	-5.60242e-015	-3.28439e-015	-6.57024e-015	-1.16202e-014	1.17317e-015	1.35361e-015	2.87695e-015	4.70552e-015	2.53281e-015	-9.20566e-018
1.1259e-016	1.62072e-015	1.68733e-015	-3.04397e-016	-4.93459e-015	-7.50851e-015	-8.62711e-015	-2.75265e-015	-6.71049e-015	-4.55616e-016	-4.30832e-015	5.08513e-015	-7.31859e-015	1.05548e-015	-4.95261e-016	-5.94117e-015	-3.44509e-015	-6.87863e-015	-1.21887e-014	9.66659e-016	1.59933e-015	2.67466e-015	4.55344e-015	2.43549e-015	-4.20489e-016
1.00665e-016	1.48444e-015	1.56024e-015	-3.56797e-016	-5.03667e-015	-7.50144e-015	-8.66831e-015	-2.73142e-015	-6.5425e-015	-4.19844e-016	-4.00961e-015	4.96807e-015	-7.37872e-015	5.06267e-016	-7.11513e-016	-6.29779e-015	-3.60648e-015	-7.20471e-015	-1.27429e-014	7.61164e-016	1.84054e-015	2.46734e-015	4.39824e-015	2.3514e-015	-8.15211e-016
9.32543e-017	1.36254e-015	1.41045e-015	-4.29335e-016	-5.16486e-015	-7.48515e-015	-8.70925e-015	-2.70049e-015	-6.3785e-015	-3.87005e-016	-3.70951e-015	4.83462e-015	-7.43206e-015	-7.20399e-017	-9.39935e-016	-6.67097e-015	-3.76809e-015	-7.54848e-015	-1.32796e-014	5.5798e-016	2.07432e-015	2.25529e-015	4.24013e-015	2.28029e-015	-1.19123e-015
8.9558e-017	1.25541e-015	1.24043e-015	-5.19948e-016	-5.31865e-015	-7.45866e-015	-8.74781e-015	-2.66136e-015	-6.21937e-015	-3.59695e-016	-3.41015e-015	4.68611e-015	-7.47759e-015	-6.75878e-016	-1.17958e-015	-7.05998e-015	-3.92885e-015	-7.90948e-015	-1.37952e-014	3.58211e-016	2.2972e-015	2.03862e-015	4.08019e-015	2.22129e-015	-1.54612e-015
8.93966e-017	1.16352e-015	1.05115e-015	-6.26302e-016	-5.49726e-015	-7.42194e-015	-8.78274e-015	-2.61488e-015	-6.06605e-015	-3.40739e-016	-3.11414e-015	4.52351e-015	-7.51541e-015	-1.30052e-015	-1.42987e-015	-7.46346e-015	-4.08888e-015	-8.28755e-015	-1.42861e-014	1.62873e-016	2.50528e-015	1.81707e-015	3.91933e-015	2.17284e-015	-1.87845e-015
9.21762e-017	1.08717e-015	8.44773e-016	-7.45774e-016	-5.70005e-015	-7.37539e-015	-8.81204e-015	-2.5615e-015	-5.91898e-015	-3.32467e-016	-2.82354e-015	4.34846e-015	-7.54498e-015	-1.94128e-015	-1.68964e-015	-7.88013e-015	-4.24773e-015	-8.68144e-015	-1.47493e-014	-2.75993e-017	2.69495e-015	1.59053e-015	3.75776e-015	2.1335e-015	-2.18704e-015
9.76804e-017	1.02685e-015	6.2361e-016	-8.76709e-016	-5.92612e-015	-7.31882e-015	-8.83505e-015	-2.50251e-015	-5.77896e-015	-3.37326e-016	-2.5406e-015	4.16271e-015	-7.56564e-015	-2.59358e-015	-1.95753e-015	-8.3082e-015	-4.40474e-015	-9.09074e-015	-1.51819e-014	-2.11963e-016	2.86318e-015	1.35939e-015	3.596e-015	2.10144e-015	-2.47155e-015
1.05256e-016	9.82028e-016	3.89361e-016	-1.01646e-015	-6.17404e-015	-7.25227e-015	-8.85061e-015	-2.43981e-015	-5.64672e-015	-3.57891e-016	-2.26713e-015	3.96763e-015	-7.57647e-015	-3.25315e-015	-2.23266e-015	-8.74654e-015	-4.5597e-015	-9.51494e-015	-1.55814e-014	-3.89485e-016	3.00694e-015	1.12417e-015	3.43494e-015	2.07499e-015	-2.7308e-015
1.14785e-016	9.51994e-016	1.44128e-016	-1.16275e-015	-6.44268e-015	-7.17679e-015	-8.85799e-015	-2.37478e-015	-5.52318e-015	-3.96093e-016	-2.00494e-015	3.76469e-015	-7.57726e-015	-3.91517e-015	-2.51361e-015	-9.19293e-015	-4.71238e-015	-9.95247e-015	-1.59458e-014	-5.59266e-016	3.1231e-015	8.8482e-016	3.2751e-015	2.05254e-015	-2.9639e-015
1.26147e-016	9.36622e-016	-1.10116e-016	-1.3132e-015	-6.73004e-015	-7.09315e-015	-8.8557e-015	-2.30874e-015	-5.40899e-015	-4.54069e-016	-1.75647e-015	3.55522e-015	-7.56652e-015	-4.57519e-015	-2.79833e-015	-9.64541e-015	-4.86327e-015	-1.04017e-014	-1.62731e-014	-7.21302e-016	3.209e-015	6.41423e-016	3.11702e-015	2.03145e-015	-3.17123e-015
1.38525e-016	9.34733e-016	-3.71829e-016	-1.46532e-015	-7.03443e-015	-7.00207e-015	-8.84287e-015	-2.24316e-015	-5.30411e-015	-5.33102e-016	-1.52353e-015	3.34053e-015	-7.54378e-015	-5.22823e-015	-3.08538e-015	-1.01011e-014	-5.01278e-015	-1.08615e-014	-1.6562e-014	-8.76169e-016	3.26198e-015	3.94578e-016	2.96103e-015	2.00975e-015	-3.35324e-015
1.51578e-016	9.4452e-016	-6.38837e-016	-1.61633e-015	-7.35265e-015	-6.90435e-015	-8.8199e-015	-2.18027e-015	-5.20875e-015	-6.34344e-016	-1.30696e-015	3.12223e-015	-7.50826e-015	-5.8699e-015	-3.37321e-015	-1.0558e-014	-5.16123e-015	-1.13293e-014	-1.68115e-014	-1.02352e-015	3.27955e-015	1.44374e-016	2.80771e-015	1.98606e-015	-3.50991e-015
1.6506e-016	9.64837e-016	-9.08783e-016	-1.765e-015	-7.68248e-015	-6.80155e-015	-8.78594e-015	-2.12136e-015	-5.12331e-015	-7.58685e-016	-1.10831e-015	2.90099e-015	-7.4595e-015	-6.49619e-015	-3.66047e-015	-1.10131e-014	-5.30911e-015	-1.18029e-014	-1.7021e-014	-1.16326e-015	3.26009e-015	-1.09002e-016	2.65689e-015	1.95851e-015	-3.64202e-015
1.78542e-016	9.94369e-016	-1.18008e-015	-1.90906e-015	-8.02068e-015	-6.69543e-015	-8.73976e-015	-2.06835e-015	-5.04759e-015	-9.06869e-016	-9.29117e-016	2.67824e-015	-7.39649e-015	-7.10323e-015	-3.94595e-015	-1.14645e-014	-5.45691e-015	-1.22806e-014	-1.71896e-014	-1.29588e-015	3.20145e-015	-3.64601e-016	2.50866e-015	1.92472e-015	-3.75125e-015
1.91739e-016	1.03191e-015	-1.45063e-015	-2.04607e-015	-8.36507e-015	-6.58688e-015	-8.68214e-015	-2.0228e-015	-4.98182e-015	-1.07928e-015	-7.70009e-016	2.45544e-015	-7.31875e-015	-7.68708e-015	-4.22825e-015	-1.19092e-014	-5.60426e-015	-1.27602e-014	-1.73179e-014	-1.42163e-015	3.10282e-015	-6.22171e-016	2.36348e-015	1.88206e-015	-3.83892e-015
2.04112e-016	1.07535e-015	-1.71841e-015	-2.17351e-015	-8.71313e-015	-6.47721e-015	-8.61328e-015	-1.98597e-015	-4.92597e-015	-1.2759e-015	-6.31442e-016	2.23348e-015	-7.22509e-015	-8.24499e-015	-4.50642e-015	-1.23447e-014	-5.75173e-015	-1.3239e-014	-1.74069e-014	-1.54144e-015	2.96356e-015	-8.81666e-016	2.22075e-015	1.82885e-015	-3.9061e-015
2.15294e-016	1.12254e-015	-1.98177e-015	-2.29024e-015	-9.06096e-015	-6.3684e-015	-8.53298e-015	-1.95958e-015	-4.88024e-015	-1.49639e-015	-5.14489e-016	2.01332e-015	-7.11583e-015	-8.77415e-015	-4.77911e-015	-1.27683e-014	-5.9e-015	-1.37151e-014	-1.74577e-014	-1.65596e-015	2.78312e-015	-1.14262e-015	2.08043e-015	1.76344e-015	-3.95466e-015
2.25266e-016	1.17173e-015	-2.23927e-015	-2.39469e-015	-9.4053e-015	-6.26182e-015	-8.44091e-015	-1.94512e-015	-4.84509e-015	-1.74018e-015	-4.19262e-016	1.79561e-015	-6.99061e-015	-9.27176e-015	-5.04497e-015	-1.3178e-014	-6.04941e-015	-1.41861e-014	-1.74716e-014	-1.76656e-015	2.56164e-015	-1.40419e-015	1.94227e-015	1.68427e-015	-3.98693e-015
2.33835e-016	1.22076e-015	-2.48981e-015	-2.48598e-015	-9.74317e-015	-6.15951e-015	-8.33785e-015	-1.94407e-015	-4.82086e-015	-2.00628e-015	-3.46238e-016	1.58101e-015	-6.84922e-015	-9.73539e-015	-5.30264e-015	-1.35712e-014	-6.2004e-015	-1.465e-014	-1.745e-014	-1.87405e-015	2.29944e-015	-1.66621e-015	1.80594e-015	1.5893e-015	-4.00463e-015
2.40403e-016	1.26807e-015	-2.73197e-015	-2.56294e-015	-1.00724e-014	-6.06273e-015	-8.22408e-015	-1.95774e-015	-4.80664e-015	-2.29381e-015	-2.95443e-016	1.36964e-015	-6.6918e-015	-1.01632e-014	-5.55114e-015	-1.39459e-014	-6.35352e-015	-1.51038e-014	-1.73951e-014	-1.97924e-015	1.99686e-015	-1.92862e-015	1.67102e-015	1.47672e-015	-4.01083e-015
2.44974e-016	1.31144e-015	-2.96449e-015	-2.62475e-015	-1.03895e-014	-5.97206e-015	-8.09978e-015	-1.98739e-015	-4.80221e-015	-2.60129e-015	-2.66477e-016	1.16203e-015	-6.51765e-015	-1.05534e-014	-5.78993e-015	-1.42998e-014	-6.50848e-015	-1.55443e-014	-1.73091e-014	-2.08344e-015	1.6555e-015	-2.19095e-015	1.53636e-015	1.3458e-015	-4.00786e-015
2.47313e-016	1.349e-015	-3.18677e-015	-2.6706e-015	-1.06907e-014	-5.88871e-015	-7.96503e-015	-2.0342e-015	-4.80866e-015	-2.92718e-015	-2.59373e-016	9.57649e-016	-6.32736e-015	-1.09043e-014	-6.01751e-015	-1.46306e-014	-6.66548e-015	-1.59693e-014	-1.71945e-014	-2.18745e-015	1.27669e-015	-2.45233e-015	1.40133e-015	1.19532e-015	-3.99775e-015
2.47461e-016	1.3786e-015	-3.39747e-015	-2.70017e-015	-1.09726e-014	-5.81344e-015	-7.82044e-015	-2.09882e-015	-4.82598e-015	-3.26909e-015	-2.735e-016	7.56989e-016	-6.12103e-015	-1.12154e-014	-6.2332e-015	-1.49369e-014	-6.8247e-015	-1.63763e-014	-1.70546e-014	-2.29277e-015	8.62301e-016	-2.71374e-015	1.26482e-015	1.0243e-015	-3.98307e-015
2.45296e-016	1.39831e-015	-3.59612e-015	-2.71294e-015	-1.12327e-014	-5.74706e-015	-7.66625e-015	-2.18148e-015	-4.85471e-015	-3.62456e-015	-3.08245e-016	5.59966e-016	-5.89838e-015	-1.14865e-014	-6.43628e-015	-1.5217e-014	-6.98641e-015	-1.67626e-014	-1.68916e-014	-2.40017e-015	4.14818e-016	-2.97449e-015	1.12612e-015	8.31795e-016	-3.96588e-015
2.40385e-016	1.40644e-015	-3.78226e-015	-2.70943e-015	-1.14686e-014	-5.69025e-015	-7.50436e-015	-2.2824e-015	-4.89475e-015	-3.99138e-015	-3.63044e-016	3.66263e-016	-5.65996e-015	-1.17175e-014	-6.62637e-015	-1.54695e-014	-7.15005e-015	-1.71263e-014	-1.67085e-014	-2.51026e-015	-6.29932e-017	-3.23404e-015	9.83929e-016	6.17564e-016	-3.94916e-015
2.32209e-016	1.40058e-015	-3.95548e-015	-2.69008e-015	-1.16773e-014	-5.64309e-015	-7.33492e-015	-2.40216e-015	-4.94591e-015	-4.36685e-015	-4.36456e-016	1.7551e-016	-5.40662e-015	-1.19083e-014	-6.80321e-015	-1.56935e-014	-7.31532e-015	-1.74645e-014	-1.65079e-014	-2.62432e-015	-5.68074e-016	-3.49202e-015	8.37054e-016	3.81901e-016	-3.93484e-015
2.20821e-016	1.37832e-015	-4.11596e-015	-2.65502e-015	-1.18562e-014	-5.60477e-015	-7.15863e-015	-2.54004e-015	-5.00814e-015	-4.74832e-015	-5.27676e-016	-1.30176e-017	-5.13916e-015	-1.20596e-014	-6.96709e-015	-1.58875e-014	-7.48094e-015	-1.77748e-014	-1.62927e-014	-2.74348e-015	-1.09669e-015	-3.7482e-015	6.84668e-016	1.25308e-016	-3.92525e-015
2.05694e-016	1.33916e-015	-4.26341e-015	-2.60413e-015	-1.20033e-014	-5.57542e-015	-6.97541e-015	-2.69529e-015	-5.08173e-015	-5.13331e-015	-6.35399e-016	-1.99587e-016	-4.85912e-015	-1.21719e-014	-7.11772e-015	-1.60513e-014	-7.64611e-015	-1.80549e-014	-1.60662e-014	-2.86819e-015	-1.6452e-015	-4.00217e-015	5.25724e-016	-1.51483e-016	-3.92265e-015
1.86436e-016	1.28166e-015	-4.39838e-015	-2.53889e-015	-1.21167e-014	-5.55489e-015	-6.78578e-015	-2.86859e-015	-5.16713e-015	-5.51883e-015	-7.58549e-016	-3.84811e-016	-4.56712e-015	-1.2246e-014	-7.25495e-015	-1.61847e-014	-7.81054e-015	-1.83029e-014	-1.58308e-014	-2.99811e-015	-2.20972e-015	-4.25432e-015	3.5852e-016	-4.47994e-016	-3.92844e-015
1.63073e-016	1.20476e-015	-4.5209e-015	-2.46071e-015	-1.21952e-014	-5.54238e-015	-6.59033e-015	-3.05892e-015	-5.26361e-015	-5.90186e-015	-8.95535e-016	-5.68619e-016	-4.26395e-015	-1.22829e-014	-7.37942e-015	-1.62877e-014	-7.97274e-015	-1.85168e-014	-1.55889e-014	-3.13353e-015	-2.78616e-015	-4.50558e-015	1.81691e-016	-7.62327e-016	-3.94403e-015
1.35287e-016	1.10762e-015	-4.63117e-015	-2.36994e-015	-1.22377e-014	-5.53661e-015	-6.38944e-015	-3.26536e-015	-5.37138e-015	-6.27987e-015	-1.04518e-015	-7.51752e-016	-3.95141e-015	-1.22844e-014	-7.49115e-015	-1.63607e-014	-8.13174e-015	-1.86951e-014	-1.53436e-014	-3.27529e-015	-3.37037e-015	-4.75519e-015	-5.83956e-018	-1.09283e-015	-3.97129e-015
1.02521e-016	9.89937e-016	-4.73002e-015	-2.26778e-015	-1.22429e-014	-5.53651e-015	-6.18304e-015	-3.48624e-015	-5.49027e-015	-6.64983e-015	-1.20611e-015	-9.3477e-016	-3.63069e-015	-1.22525e-014	-7.59044e-015	-1.64039e-014	-8.28677e-015	-1.88361e-014	-1.50968e-014	-3.424e-015	-3.95819e-015	-5.00243e-015	-2.05139e-016	-1.43825e-015	-4.01164e-015
6.47738e-017	8.51188e-016	-4.8182e-015	-2.15578e-015	-1.22107e-014	-5.54068e-015	-5.97151e-015	-3.72005e-015	-5.62068e-015	-7.00836e-015	-1.3767e-015	-1.11806e-015	-3.3028e-015	-1.21892e-014	-7.67816e-015	-1.64181e-014	-8.43621e-015	-1.89384e-014	-1.48502e-014	-3.57902e-015	-4.54411e-015	-5.24703e-015	-4.16763e-016	-1.7961e-015	-4.06656e-015
2.16756e-017	6.91343e-016	-4.89609e-015	-2.03492e-015	-1.2141e-014	-5.54763e-015	-5.75524e-015	-3.96431e-015	-5.76156e-015	-7.3527e-015	-1.5549e-015	-1.30222e-015	-2.96916e-015	-1.20957e-014	-7.75482e-015	-1.64044e-014	-8.57846e-015	-1.90011e-014	-1.46058e-014	-3.73967e-015	-5.12332e-015	-5.48921e-015	-6.41634e-016	-2.16332e-015	-4.13684e-015
-2.68263e-017	5.10394e-016	-4.96452e-015	-1.90693e-015	-1.20345e-014	-5.5556e-015	-5.53422e-015	-4.21753e-015	-5.91233e-015	-7.68034e-015	-1.73919e-015	-1.48751e-015	-2.63156e-015	-1.19737e-014	-7.82051e-015	-1.63634e-014	-8.71134e-015	-1.90233e-014	-1.43653e-014	-3.9049e-015	-5.69164e-015	-5.7291e-015	-8.80185e-016	-2.53731e-015	-4.22307e-015
-8.14129e-017	3.08714e-016	-5.02482e-015	-1.77325e-015	-1.18912e-014	-5.56317e-015	-5.30864e-015	-4.47786e-015	-6.07308e-015	-7.98864e-015	-1.92758e-015	-1.67368e-015	-2.29131e-015	-1.18251e-014	-7.87573e-015	-1.62973e-014	-8.83359e-015	-1.90038e-014	-1.41295e-014	-4.07361e-015	-6.24478e-015	-5.96693e-015	-1.13287e-015	-2.91605e-015	-4.32664e-015
-1.42597e-016	8.72606e-017	-5.07751e-015	-1.63531e-015	-1.1712e-014	-5.56769e-015	-5.07848e-015	-4.74308e-015	-6.24282e-015	-8.27554e-015	-2.11854e-015	-1.86118e-015	-1.95023e-015	-1.16514e-014	-7.92119e-015	-1.62066e-014	-8.94396e-015	-1.89421e-014	-1.38991e-014	-4.24476e-015	-6.7783e-015	-6.20238e-015	-1.39985e-015	-3.2967e-015	-4.44764e-015
-2.10251e-016	-1.53315e-016	-5.12436e-015	-1.49471e-015	-1.14978e-014	-5.56742e-015	-4.84373e-015	-5.01031e-015	-6.42104e-015	-8.53885e-015	-2.31041e-015	-2.04999e-015	-1.60989e-015	-1.14542e-014	-7.95743e-015	-1.60925e-014	-9.04087e-015	-1.88382e-014	-1.36744e-014	-4.41807e-015	-7.2886e-015	-6.43503e-015	-1.6806e-015	-3.67574e-015	-4.5857e-015
-2.8415e-016	-4.11966e-016	-5.16582e-015	-1.35237e-015	-1.12502e-014	-5.55979e-015	-4.60425e-015	-5.27586e-015	-6.60661e-015	-8.77637e-015	-2.50159e-015	-2.23968e-015	-1.2714e-015	-1.12355e-014	-7.98464e-015	-1.59566e-014	-9.12198e-015	-1.86922e-014	-1.34555e-014	-4.59149e-015	-7.77157e-015	-6.66492e-015	-1.97528e-015	-4.05018e-015	-4.74101e-015
-3.65553e-016	-6.877e-016	-5.20294e-015	-1.21016e-015	-1.0971e-014	-5.54323e-015	-4.35978e-015	-5.53733e-015	-6.79913e-015	-8.98624e-015	-2.69059e-015	-2.43017e-015	-9.36369e-016	-1.09972e-014	-8.00365e-015	-1.58007e-014	-9.18573e-015	-1.85043e-014	-1.32426e-014	-4.76347e-015	-8.22354e-015	-6.89204e-015	-2.28319e-015	-4.4165e-015	-4.91353e-015
-4.54505e-016	-9.78865e-016	-5.23654e-015	-1.07066e-015	-1.06616e-014	-5.51622e-015	-4.11064e-015	-5.79206e-015	-6.99727e-015	-9.16751e-015	-2.87561e-015	-2.62092e-015	-6.06086e-016	-1.07414e-014	-8.01453e-015	-1.56253e-014	-9.23057e-015	-1.82749e-014	-1.3035e-014	-4.9321e-015	-8.64103e-015	-7.11607e-015	-2.60312e-015	-4.77187e-015	-5.10192e-015
-5.51048e-016	-1.28384e-015	-5.26777e-015	-9.34345e-016	-1.03248e-014	-5.47683e-015	-3.85685e-015	-6.03679e-015	-7.20021e-015	-9.31899e-015	-3.05561e-015	-2.81152e-015	-2.82089e-016	-1.04695e-014	-8.01814e-015	-1.54323e-014	-9.25536e-015	-1.80048e-014	-1.28322e-014	-5.09547e-015	-9.02108e-015	-7.33659e-015	-2.93426e-015	-5.1136e-015	-5.30479e-015
-6.54689e-016	-1.60007e-015	-5.29725e-015	-8.029e-016	-9.96288e-015	-5.42341e-015	-3.59823e-015	-6.26837e-015	-7.40631e-015	-9.4397e-015	-3.22936e-015	-3.00132e-015	3.37252e-017	-1.01823e-014	-8.01526e-015	-1.52232e-014	-9.25842e-015	-1.76951e-014	-1.2633e-014	-5.25205e-015	-9.36138e-015	-7.5531e-015	-3.27556e-015	-5.43844e-015	-5.52141e-015
-7.64877e-016	-1.92604e-015	-5.32555e-015	-6.78279e-016	-9.57918e-015	-5.35468e-015	-3.33542e-015	-6.48415e-015	-7.61436e-015	-9.52894e-015	-3.39478e-015	-3.18863e-015	3.40062e-016	-9.88123e-015	-8.00578e-015	-1.49996e-014	-9.238e-015	-1.73468e-014	-1.24363e-014	-5.39972e-015	-9.65927e-015	-7.76512e-015	-3.62507e-015	-5.74349e-015	-5.75082e-015
-8.82257e-016	-2.26055e-015	-5.35408e-015	-5.61827e-016	-9.17654e-015	-5.26949e-015	-3.0681e-015	-6.68127e-015	-7.8218e-015	-9.5864e-015	-3.5504e-015	-3.3728e-015	6.35186e-016	-9.5678e-015	-7.99036e-015	-1.47622e-014	-9.19331e-015	-1.69616e-014	-1.22405e-014	-5.53649e-015	-9.91314e-015	-7.97287e-015	-3.98103e-015	-6.02557e-015	-5.99081e-015
-1.00683e-015	-2.6012e-015	-5.38341e-015	-4.54153e-016	-8.75723e-015	-5.16644e-015	-2.7971e-015	-6.85608e-015	-8.02712e-015	-9.61187e-015	-3.6951e-015	-3.55257e-015	9.17555e-016	-9.24356e-015	-7.96957e-015	-1.45117e-014	-9.12366e-015	-1.65414e-014	-1.20444e-014	-5.66074e-015	-1.01209e-014	-8.17603e-015	-4.34114e-015	-6.28164e-015	-6.24001e-015
-1.13856e-015	-2.94493e-015	-5.41409e-015	-3.5656e-016	-8.32437e-015	-5.04396e-015	-2.52285e-015	-7.00699e-015	-8.22907e-015	-9.605e-015	-3.82785e-015	-3.72721e-015	1.18674e-015	-8.90943e-015	-7.94299e-015	-1.42501e-014	-9.02851e-015	-1.60874e-014	-1.18472e-014	-5.77042e-015	-1.02816e-014	-8.37414e-015	-4.70297e-015	-6.50935e-015	-6.49653e-015
-1.27745e-015	-3.28958e-015	-5.44672e-015	-2.69987e-016	-7.88198e-015	-4.90156e-015	-2.24616e-015	-7.13159e-015	-8.42642e-015	-9.56614e-015	-3.94734e-015	-3.89535e-015	1.44179e-015	-8.56659e-015	-7.91087e-015	-1.39775e-014	-8.90728e-015	-1.5602e-014	-1.16469e-014	-5.86351e-015	-1.03955e-014	-8.56655e-015	-5.06398e-015	-6.70703e-015	-6.75803e-015
-1.42307e-015	-3.63265e-015	-5.48069e-015	-1.94988e-016	-7.4334e-015	-4.73851e-015	-1.96795e-015	-7.22671e-015	-8.61658e-015	-9.4965e-015	-4.05222e-015	-4.0556e-015	1.68132e-015	-8.21573e-015	-7.87296e-015	-1.36949e-014	-8.75944e-015	-1.50874e-014	-1.14417e-014	-5.93859e-015	-1.04616e-014	-8.75284e-015	-5.42139e-015	-6.87267e-015	-7.02201e-015
-1.57496e-015	-3.97192e-015	-5.51601e-015	-1.31829e-016	-6.98191e-015	-4.5545e-015	-1.68886e-015	-7.29013e-015	-8.79751e-015	-9.3967e-015	-4.14204e-015	-4.2067e-015	1.90411e-015	-7.85748e-015	-7.82909e-015	-1.34028e-014	-8.58472e-015	-1.4546e-014	-1.12298e-014	-5.99393e-015	-1.04799e-014	-8.93235e-015	-5.77247e-015	-7.00439e-015	-7.28581e-015
-1.73309e-015	-4.30525e-015	-5.55257e-015	-8.10917e-017	-6.53048e-015	-4.35009e-015	-1.4095e-015	-7.32098e-015	-8.9665e-015	-9.26755e-015	-4.21603e-015	-4.34703e-015	2.10949e-015	-7.49298e-015	-7.77891e-015	-1.31012e-014	-8.38366e-015	-1.39811e-014	-1.10101e-014	-6.02825e-015	-1.04512e-014	-9.10386e-015	-6.11425e-015	-7.10149e-015	-7.54678e-015
-1.89693e-015	-4.63001e-015	-5.59049e-015	-4.38868e-017	-6.08224e-015	-4.12559e-015	-1.12997e-015	-7.31703e-015	-9.12102e-015	-9.11051e-015	-4.27316e-015	-4.47498e-015	2.29704e-015	-7.1228e-015	-7.72202e-015	-1.27903e-014	-8.15648e-015	-1.33945e-014	-1.07814e-014	-6.04002e-015	-1.03759e-014	-9.26695e-015	-6.44352e-015	-7.16321e-015	-7.80175e-015
-2.06641e-015	-4.94386e-015	-5.62953e-015	-2.02686e-017	-5.6395e-015	-3.88166e-015	-8.51834e-016	-7.2768e-015	-9.25909e-015	-8.92686e-015	-4.31259e-015	-4.58899e-015	2.46659e-015	-6.74702e-015	-7.65752e-015	-1.24697e-014	-7.90369e-015	-1.27894e-014	-1.05424e-014	-6.02822e-015	-1.02552e-014	-9.42056e-015	-6.757e-015	-7.18933e-015	-8.04801e-015
-2.24148e-015	-5.2446e-015	-5.66882e-015	-1.05905e-017	-5.20496e-015	-3.61883e-015	-5.76431e-016	-7.20069e-015	-9.37889e-015	-8.71806e-015	-4.33363e-015	-4.68687e-015	2.6173e-015	-6.36616e-015	-7.58516e-015	-1.21391e-014	-7.62656e-015	-1.21688e-014	-1.02915e-014	-5.99217e-015	-1.00917e-014	-9.56416e-015	-7.05226e-015	-7.17955e-015	-8.28346e-015
-2.42182e-015	-5.53043e-015	-5.70792e-015	-1.47974e-017	-4.78197e-015	-3.33842e-015	-3.04903e-016	-7.08845e-015	-9.47805e-015	-8.48621e-015	-4.33561e-015	-4.76764e-015	2.74857e-015	-5.98083e-015	-7.50406e-015	-1.17979e-014	-7.32618e-015	-1.15355e-014	-1.0028e-014	-5.93182e-015	-9.88798e-015	-9.6967e-015	-7.3262e-015	-7.13395e-015	-8.5043e-015
-2.60719e-015	-5.79892e-015	-5.74548e-015	-3.24097e-017	-4.37263e-015	-3.0419e-015	-3.80545e-017	-6.94004e-015	-9.55459e-015	-8.23321e-015	-4.3187e-015	-4.83042e-015	2.85983e-015	-5.59135e-015	-7.41336e-015	-1.14454e-014	-7.00373e-015	-1.08924e-014	-9.75106e-015	-5.8468e-015	-9.64643e-015	-9.81783e-015	-7.57619e-015	-7.05327e-015	-8.70744e-015
-2.79669e-015	-6.04822e-015	-5.77994e-015	-6.33861e-017	-3.97879e-015	-2.72979e-015	2.22502e-016	-6.75546e-015	-9.60605e-015	-7.96017e-015	-4.28204e-015	-4.87344e-015	2.9516e-015	-5.19813e-015	-7.31229e-015	-1.1081e-014	-6.66102e-015	-1.02422e-014	-9.45932e-015	-5.73762e-015	-9.36977e-015	-9.92624e-015	-7.79955e-015	-6.93815e-015	-8.88999e-015
-2.99029e-015	-6.27632e-015	-5.80947e-015	-1.0731e-016	-3.60205e-015	-2.40419e-015	4.75309e-016	-6.53458e-015	-9.62989e-015	-7.66877e-015	-4.22576e-015	-4.89556e-015	3.02297e-015	-4.8021e-015	-7.19965e-015	-1.07034e-014	-6.30038e-015	-9.58822e-015	-9.15315e-015	-5.60431e-015	-9.06127e-015	-1.00217e-014	-7.994e-015	-6.7908e-015	-9.04963e-015
-3.18747e-015	-6.48177e-015	-5.83217e-015	-1.6284e-016	-3.24449e-015	-2.06689e-015	7.1976e-016	-6.2785e-015	-9.6247e-015	-7.36109e-015	-4.14997e-015	-4.89583e-015	3.0742e-015	-4.40399e-015	-7.07501e-015	-1.0312e-014	-5.92296e-015	-8.93302e-015	-8.83257e-015	-5.44726e-015	-8.72399e-015	-1.01033e-014	-8.15753e-015	-6.61294e-015	-9.18285e-015
-3.38802e-015	-6.66282e-015	-5.84719e-015	-2.29089e-016	-2.90792e-015	-1.71959e-015	9.55248e-016	-5.9894e-015	-9.58891e-015	-7.03933e-015	-4.05427e-015	-4.8735e-015	3.10563e-015	-4.00408e-015	-6.93715e-015	-9.90538e-015	-5.53132e-015	-8.2804e-015	-8.49692e-015	-5.2679e-015	-8.36104e-015	-1.017e-014	-8.28791e-015	-6.40616e-015	-9.28712e-015
-3.5908e-015	-6.81803e-015	-5.85285e-015	-3.0546e-016	-2.5932e-015	-1.36447e-015	1.18063e-015	-5.66887e-015	-9.52063e-015	-6.70577e-015	-3.93822e-015	-4.82795e-015	3.11739e-015	-3.60299e-015	-6.78526e-015	-9.48213e-015	-5.12726e-015	-7.63309e-015	-8.14636e-015	-5.06746e-015	-7.97581e-015	-1.02212e-014	-8.38324e-015	-6.17346e-015	-9.35968e-015
-3.79601e-015	-6.94635e-015	-5.84731e-015	-3.90468e-016	-2.30077e-015	-1.00294e-015	1.39432e-015	-5.31906e-015	-9.41773e-015	-6.36253e-015	-3.80256e-015	-4.75837e-015	3.11091e-015	-3.20217e-015	-6.61885e-015	-9.04208e-015	-4.71285e-015	-6.99329e-015	-7.78166e-015	-4.84729e-015	-7.57232e-015	-1.02557e-014	-8.44207e-015	-5.91746e-015	-9.39812e-015
-4.00338e-015	-7.04758e-015	-5.8284e-015	-4.82921e-016	-2.03128e-015	-6.36835e-016	1.59534e-015	-4.94315e-015	-9.27921e-015	-6.01163e-015	-3.64738e-015	-4.66456e-015	3.08642e-015	-2.8024e-015	-6.43725e-015	-8.58428e-015	-4.29023e-015	-6.36356e-015	-7.40384e-015	-4.60995e-015	-7.15467e-015	-1.02734e-014	-8.46335e-015	-5.6411e-015	-9.40052e-015
-4.21263e-015	-7.12081e-015	-5.79365e-015	-5.81657e-016	-1.78423e-015	-2.683e-016	1.78288e-015	-4.54329e-015	-9.10386e-015	-5.65419e-015	-3.47334e-015	-4.54656e-015	3.0443e-015	-2.40458e-015	-6.23937e-015	-8.10776e-015	-3.86285e-015	-5.74682e-015	-7.01345e-015	-4.35718e-015	-6.72639e-015	-1.02735e-014	-8.4471e-015	-5.34739e-015	-9.36515e-015
-4.42237e-015	-7.16528e-015	-5.74116e-015	-6.8539e-016	-1.55945e-015	1.00921e-016	1.95597e-015	-4.12302e-015	-8.8914e-015	-5.29233e-015	-3.28078e-015	-4.4041e-015	2.98539e-015	-2.00935e-015	-6.02509e-015	-7.61185e-015	-3.43278e-015	-5.14596e-015	-6.61135e-015	-4.09112e-015	-6.29127e-015	-1.02552e-014	-8.39313e-015	-5.03986e-015	-9.29056e-015
-4.63175e-015	-7.1806e-015	-5.66973e-015	-7.92624e-016	-1.35661e-015	4.68071e-016	2.11398e-015	-3.68567e-015	-8.64174e-015	-4.92777e-015	-3.07035e-015	-4.23814e-015	2.91048e-015	-1.61733e-015	-5.79362e-015	-7.0959e-015	-3.00215e-015	-4.5628e-015	-6.19875e-015	-3.81484e-015	-5.85338e-015	-1.02179e-014	-8.30083e-015	-4.72179e-015	-9.17485e-015
-4.84012e-015	-7.16649e-015	-5.57708e-015	-9.02577e-016	-1.17449e-015	8.31503e-016	2.25571e-015	-3.235e-015	-8.354e-015	-4.56279e-015	-2.84265e-015	-4.04938e-015	2.82115e-015	-1.22944e-015	-5.54448e-015	-6.5599e-015	-2.57356e-015	-3.9993e-015	-5.77693e-015	-3.53126e-015	-5.41664e-015	-1.01607e-014	-8.171e-015	-4.39674e-015	-9.01692e-015
-5.04675e-015	-7.12276e-015	-5.46209e-015	-1.01384e-015	-1.01301e-015	1.19011e-015	2.38021e-015	-2.77502e-015	-8.02814e-015	-4.19859e-015	-2.59854e-015	-3.8395e-015	2.71861e-015	-8.47545e-016	-5.27774e-015	-6.00362e-015	-2.14959e-015	-3.45703e-015	-5.3478e-015	-3.24348e-015	-4.98528e-015	-1.0083e-014	-8.0049e-015	-4.06809e-015	-8.81633e-015
-5.25112e-015	-7.04949e-015	-5.32263e-015	-1.12475e-015	-8.70965e-016	1.5417e-015	2.48753e-015	-2.30904e-015	-7.66427e-015	-3.83675e-015	-2.33906e-015	-3.6099e-015	2.6035e-015	-4.72747e-016	-4.99384e-015	-5.42667e-015	-1.73213e-015	-2.9378e-015	-4.91353e-015	-2.95432e-015	-4.56202e-015	-9.98481e-015	-7.80362e-015	-3.73946e-015	-8.57329e-015
-5.45188e-015	-6.9468e-015	-5.1578e-015	-1.23356e-015	-7.46275e-016	1.88555e-015	2.57759e-015	-1.8412e-015	-7.26307e-015	-3.47838e-015	-2.06483e-015	-3.36235e-015	2.47697e-015	-1.06178e-016	-4.69291e-015	-4.82996e-015	-1.32377e-015	-2.44306e-015	-4.47563e-015	-2.66681e-015	-4.15035e-015	-9.86593e-015	-7.56932e-015	-3.41417e-015	-8.28815e-015
-5.64884e-015	-6.81548e-015	-4.96679e-015	-1.33851e-015	-6.36951e-016	2.22043e-015	2.65068e-015	-1.37581e-015	-6.82518e-015	-3.12463e-015	-1.77736e-015	-3.0987e-015	2.34114e-015	2.51222e-016	-4.37569e-015	-4.21398e-015	-9.26251e-016	-1.97415e-015	-4.03596e-015	-2.38412e-015	-3.75323e-015	-9.72592e-015	-7.30435e-015	-3.09547e-015	-7.96109e-015
-5.84128e-015	-6.65625e-015	-4.74856e-015	-1.43794e-015	-5.41462e-016	2.54561e-015	2.7069e-015	-9.16244e-016	-6.35215e-015	-2.77633e-015	-1.47797e-015	-2.82077e-015	2.19678e-015	5.97212e-016	-4.04256e-015	-3.57973e-015	-5.41969e-016	-1.53225e-015	-3.59467e-015	-2.10932e-015	-3.37387e-015	-9.56502e-015	-7.01087e-015	-2.78622e-015	-7.59299e-015
-6.02836e-015	-6.47005e-015	-4.50242e-015	-1.53055e-015	-4.58141e-016	2.85961e-015	2.74642e-015	-4.66587e-016	-5.84529e-015	-2.43407e-015	-1.16782e-015	-2.53099e-015	2.04592e-015	9.30849e-016	-3.69406e-015	-2.92789e-015	-1.72925e-016	-1.11752e-015	-3.15392e-015	-1.84524e-015	-3.01517e-015	-9.38339e-015	-6.69168e-015	-2.48928e-015	-7.18553e-015
-6.20938e-015	-6.25741e-015	-4.22856e-015	-1.61462e-015	-3.84577e-016	3.16182e-015	2.76963e-015	-3.0091e-017	-5.30604e-015	-2.09874e-015	-8.48317e-016	-2.23171e-015	1.89043e-015	1.25059e-015	-3.33164e-015	-2.25969e-015	1.79239e-016	-7.2994e-016	-2.7154e-015	-1.59445e-015	-2.67946e-015	-9.18064e-015	-6.35015e-015	-2.20794e-015	-6.74062e-015
-6.38308e-015	-6.01933e-015	-3.92681e-015	-1.68917e-015	-3.17723e-016	3.45152e-015	2.77697e-015	3.88984e-016	-4.73741e-015	-1.77112e-015	-5.20533e-016	-1.92606e-015	1.73203e-015	1.55476e-015	-2.95668e-015	-1.57795e-015	5.12874e-016	-3.69579e-016	-2.28022e-015	-1.35942e-015	-2.36914e-015	-8.95678e-015	-5.98988e-015	-1.94458e-015	-6.26023e-015
-6.54819e-015	-5.7573e-015	-3.59786e-015	-1.7529e-015	-2.56123e-016	3.72843e-015	2.76922e-015	7.8691e-016	-4.14168e-015	-1.45149e-015	-1.8631e-016	-1.61628e-015	1.57242e-015	1.84174e-015	-2.57083e-015	-8.84751e-016	8.26952e-016	-3.61795e-017	-1.84973e-015	-1.14258e-015	-2.08573e-015	-8.71278e-015	-5.61402e-015	-1.70156e-015	-5.74733e-015
-6.70382e-015	-5.47219e-015	-3.24148e-015	-1.80433e-015	-1.97144e-016	3.99294e-015	2.74828e-015	1.16011e-015	-3.52133e-015	-1.14026e-015	1.5259e-016	-1.30476e-015	1.41351e-015	2.11044e-015	-2.17566e-015	-1.8226e-016	1.12077e-015	2.70307e-016	-1.42518e-015	-9.46062e-016	-1.83026e-015	-8.44894e-015	-5.22628e-015	-1.4808e-015	-5.2045e-015
-6.84877e-015	-5.16633e-015	-2.85901e-015	-1.84231e-015	-1.38477e-016	4.24546e-015	2.71525e-015	1.50589e-015	-2.87865e-015	-8.38168e-016	4.94456e-016	-9.94659e-016	1.25642e-015	2.35942e-015	-1.77311e-015	5.27119e-016	1.39338e-015	5.50792e-016	-1.00814e-015	-7.71592e-016	-1.60385e-015	-8.16516e-015	-4.83039e-015	-1.28328e-015	-4.63455e-015
-6.98199e-015	-4.84063e-015	-2.45177e-015	-1.86614e-015	-7.7261e-017	4.48584e-015	2.67136e-015	1.8219e-015	-2.21693e-015	-5.45122e-016	8.37922e-016	-6.88868e-016	1.10317e-015	2.58742e-015	-1.3652e-015	1.24064e-015	1.64465e-015	8.0604e-016	-5.99231e-016	-6.21357e-016	-1.40792e-015	-7.86276e-015	-4.43036e-015	-1.11017e-015	-4.04147e-015
-7.10212e-015	-4.49668e-015	-2.02174e-015	-1.87532e-015	-1.09176e-017	4.71539e-015	2.61836e-015	2.10584e-015	-1.53975e-015	-2.6145e-016	1.18108e-015	-3.89705e-016	9.55006e-016	2.79357e-015	-9.53649e-016	1.95485e-015	1.87441e-015	1.0371e-015	-1.99297e-016	-4.96124e-016	-1.24254e-015	-7.54226e-015	-4.02984e-015	-9.62764e-016	-3.42912e-015
-7.20804e-015	-4.13627e-015	-1.5707e-015	-1.86866e-015	6.26272e-017	4.93421e-015	2.55721e-015	2.35549e-015	-8.50793e-016	1.28515e-017	1.52278e-015	-9.99676e-017	8.1446e-016	2.97667e-015	-5.414e-016	2.66663e-015	2.082e-015	1.24542e-015	1.91186e-016	-3.9662e-016	-1.10825e-015	-7.20382e-015	-3.63202e-015	-8.42158e-016	-2.80184e-015
-7.2989e-015	-3.76076e-015	-1.10175e-015	-1.84624e-015	1.45109e-016	5.14332e-015	2.49006e-015	2.56827e-015	-1.52766e-016	2.78255e-016	1.86091e-015	1.77712e-016	6.82887e-016	3.13576e-015	-1.30869e-016	3.37231e-015	2.26708e-015	1.43275e-015	5.72454e-016	-3.24218e-016	-1.00507e-015	-6.84852e-015	-3.24069e-015	-7.48061e-016	-2.16373e-015
-7.3737e-015	-3.37268e-015	-6.17645e-016	-1.80801e-015	2.38223e-016	5.34326e-015	2.41831e-015	2.74305e-015	5.50909e-016	5.34216e-016	2.19379e-015	4.40475e-016	5.61799e-016	3.27019e-015	2.7534e-016	4.06828e-015	2.43048e-015	1.60045e-015	9.44179e-016	-2.79889e-016	-9.32252e-016	-6.47783e-015	-2.85952e-015	-6.80031e-016	-1.51905e-015
-7.43128e-015	-2.97381e-015	-1.21726e-016	-1.75398e-015	3.43711e-016	5.53523e-015	2.34396e-015	2.87896e-015	1.25615e-015	7.80913e-016	2.51974e-015	6.86473e-016	4.52706e-016	3.37918e-015	6.74475e-016	4.75051e-015	2.57285e-015	1.7502e-015	1.30642e-015	-2.63744e-016	-8.87997e-016	-6.09269e-015	-2.49171e-015	-6.38223e-016	-8.73014e-016
-7.46993e-015	-2.5659e-015	3.82291e-016	-1.685e-015	4.6301e-016	5.72043e-015	2.26876e-015	2.97552e-015	1.95953e-015	1.01853e-015	2.83726e-015	9.1316e-016	3.57158e-016	3.4629e-015	1.06364e-015	5.41514e-015	2.69492e-015	1.88354e-015	1.6591e-015	-2.74951e-016	-8.71418e-016	-5.69407e-015	-2.14037e-015	-6.22214e-016	-2.29762e-016
-7.48806e-015	-2.15084e-015	8.91046e-016	-1.60168e-015	5.97339e-016	5.90007e-015	2.19399e-015	3.03212e-015	2.65666e-015	1.24743e-015	3.14423e-015	1.11863e-015	2.76423e-016	3.52103e-015	1.44016e-015	6.05872e-015	2.79725e-015	2.00248e-015	2.00229e-015	-3.1279e-016	-8.80971e-016	-5.28295e-015	-1.80801e-015	-6.30471e-016	4.05698e-016
-7.48494e-015	-1.73058e-015	1.40099e-015	-1.50457e-015	7.47452e-016	6.0745e-015	2.12158e-015	3.04905e-015	3.34426e-015	1.46777e-015	3.43976e-015	1.30079e-015	2.1068e-016	3.55312e-015	1.80105e-015	6.6776e-015	2.8808e-015	2.10998e-015	2.33666e-015	-3.75955e-016	-9.15061e-016	-4.86063e-015	-1.4976e-015	-6.60828e-016	1.0285e-015
-7.45936e-015	-1.30697e-015	1.90781e-015	-1.39492e-015	9.13868e-016	6.24434e-015	2.05343e-015	3.02681e-015	4.01909e-015	1.67922e-015	3.72216e-015	1.45803e-015	1.60251e-016	3.55946e-015	2.14396e-015	7.26833e-015	2.94598e-015	2.20792e-015	2.66248e-015	-4.62937e-016	-9.71501e-016	-4.42917e-015	-1.21097e-015	-7.12078e-016	1.63417e-015
-7.41067e-015	-8.82088e-016	2.40787e-015	-1.27367e-015	1.09752e-015	6.41041e-015	1.99168e-015	2.96683e-015	4.67747e-015	1.88224e-015	3.98978e-015	1.58933e-015	1.2616e-016	3.54025e-015	2.46603e-015	7.82729e-015	2.99446e-015	2.29864e-015	2.98033e-015	-5.72225e-016	-1.04788e-015	-3.98999e-015	-9.4946e-016	-7.82276e-016	2.21786e-015
-7.33715e-015	-4.57933e-016	2.89649e-015	-1.14188e-015	1.29865e-015	6.57411e-015	1.93789e-015	2.87033e-015	5.31619e-015	2.07679e-015	4.241e-015	1.69386e-015	1.09029e-016	3.49515e-015	2.76487e-015	8.35175e-015	3.02792e-015	2.38413e-015	3.29079e-015	-7.02134e-016	-1.14253e-015	-3.54454e-015	-7.14589e-016	-8.69245e-016	2.77511e-015
-7.23822e-015	-3.56338e-017	3.36867e-015	-1.0017e-015	1.51626e-015	6.73669e-015	1.89395e-015	2.73759e-015	5.9314e-015	2.26271e-015	4.47454e-015	1.77121e-015	1.09e-016	3.42537e-015	3.03807e-015	8.83921e-015	3.04776e-015	2.46645e-015	3.59425e-015	-8.50228e-016	-1.25284e-015	-3.09487e-015	-5.07574e-016	-9.71288e-016	3.30183e-015
-7.11361e-015	3.82563e-016	3.82055e-015	-8.53945e-016	1.7506e-015	6.89845e-015	1.86128e-015	2.57037e-015	6.52006e-015	2.43982e-015	4.68871e-015	1.821e-015	1.25547e-016	3.33152e-015	3.28371e-015	9.28757e-015	3.05445e-015	2.54752e-015	3.89183e-015	-1.01386e-015	-1.37659e-015	-2.64267e-015	-3.28945e-016	-1.08635e-015	3.79424e-015
-6.96225e-015	7.94809e-016	4.24842e-015	-7.00246e-016	2.00166e-015	7.05919e-015	1.84021e-015	2.37144e-015	7.07906e-015	2.6084e-015	4.88281e-015	1.84283e-015	1.58675e-016	3.21481e-015	3.49975e-015	9.6942e-015	3.04912e-015	2.62955e-015	4.18504e-015	-1.19037e-015	-1.51084e-015	-2.18973e-015	-1.79339e-016	-1.21161e-015	4.24908e-015
-6.78379e-015	1.19907e-015	4.64816e-015	-5.42397e-016	2.26874e-015	7.21971e-015	1.83246e-015	2.14371e-015	7.60573e-015	2.7685e-015	5.05613e-015	1.83684e-015	2.08039e-016	3.0766e-015	3.68409e-015	1.00573e-014	3.03302e-015	2.71485e-015	4.47426e-015	-1.3769e-015	-1.65218e-015	-1.73745e-015	-5.84432e-017	-1.34456e-015	4.66331e-015
-6.57877e-015	1.59307e-015	5.0163e-015	-3.82052e-016	2.55024e-015	7.3808e-015	1.83955e-015	1.88982e-015	8.09814e-015	2.91973e-015	5.20793e-015	1.80382e-015	2.72753e-016	2.91829e-015	3.83572e-015	1.03757e-014	3.008e-015	2.80548e-015	4.76048e-015	-1.57055e-015	-1.79828e-015	-1.28733e-015	3.46136e-017	-1.48264e-015	5.03395e-015
-6.34662e-015	1.97518e-015	5.3486e-015	-2.21595e-016	2.84448e-015	7.54242e-015	1.86246e-015	1.61316e-015	8.55364e-015	3.06181e-015	5.33713e-015	1.74435e-015	3.52213e-016	2.74199e-015	3.95396e-015	1.06484e-014	2.97597e-015	2.90275e-015	5.04459e-015	-1.76804e-015	-1.94651e-015	-8.41982e-016	1.00731e-016	-1.62363e-015	5.35842e-015
-6.08807e-015	2.34398e-015	5.64187e-015	-6.24761e-017	3.14977e-015	7.70453e-015	1.9025e-015	1.31724e-015	8.96979e-015	3.19484e-015	5.44371e-015	1.65981e-015	4.44741e-016	2.54953e-015	4.03773e-015	1.08753e-014	2.93852e-015	3.00832e-015	5.32735e-015	-1.96652e-015	-2.09413e-015	-4.03032e-016	1.41274e-016	-1.76518e-015	5.63539e-015
-5.80388e-015	2.69779e-015	5.8933e-015	9.30344e-017	3.46532e-015	7.86704e-015	1.95988e-015	1.00555e-015	9.34579e-015	3.3188e-015	5.52703e-015	1.55199e-015	5.49532e-016	2.34304e-015	4.08649e-015	1.10566e-014	2.89643e-015	3.1245e-015	5.60912e-015	-2.16354e-015	-2.23752e-015	2.79067e-017	1.58015e-016	-1.90578e-015	5.86398e-015
-5.49353e-015	3.03586e-015	6.10055e-015	2.43122e-016	3.78939e-015	8.02936e-015	2.03551e-015	6.81438e-016	9.68072e-015	3.43349e-015	5.5869e-015	1.42313e-015	6.65819e-016	2.12481e-015	4.10112e-015	1.11931e-014	2.85064e-015	3.2528e-015	5.89059e-015	-2.35536e-015	-2.37473e-015	4.49525e-016	1.53146e-016	-2.04318e-015	6.04334e-015
-5.15734e-015	3.35719e-015	6.26175e-015	3.85986e-016	4.11994e-015	8.19088e-015	2.13004e-015	3.48591e-016	9.97392e-015	3.53853e-015	5.62365e-015	1.27499e-015	7.91624e-016	1.89689e-015	4.08204e-015	1.12855e-014	2.80328e-015	3.39474e-015	6.17237e-015	-2.539e-015	-2.50342e-015	8.59378e-016	1.29177e-016	-2.17505e-015	6.1733e-015
-4.79747e-015	3.65966e-015	6.37504e-015	5.20029e-016	4.45516e-015	8.3513e-015	2.2436e-015	1.10472e-017	1.02243e-014	3.63399e-015	5.63721e-015	1.10952e-015	9.2495e-016	1.66146e-015	4.02966e-015	1.13356e-014	2.75597e-015	3.55125e-015	6.45441e-015	-2.71202e-015	-2.62077e-015	1.25561e-015	8.85634e-017	-2.29935e-015	6.25402e-015
-4.4153e-015	3.94204e-015	6.43924e-015	6.44397e-016	4.79342e-015	8.50965e-015	2.37612e-015	-3.27631e-016	1.04318e-014	3.71956e-015	5.62817e-015	9.2927e-016	1.06411e-015	1.42125e-015	3.94496e-015	1.13453e-014	2.70988e-015	3.723e-015	6.73744e-015	-2.87147e-015	-2.72472e-015	1.63706e-015	3.38907e-017	-2.41481e-015	6.2863e-015
-4.012e-015	4.20348e-015	6.4539e-015	7.57854e-016	5.13265e-015	8.66562e-015	2.52724e-015	-6.63993e-016	1.05968e-014	3.79489e-015	5.59704e-015	7.36226e-016	1.2073e-015	1.17818e-015	3.82949e-015	1.13171e-014	2.66531e-015	3.91051e-015	7.02119e-015	-3.01476e-015	-2.81347e-015	2.00228e-015	-3.19641e-017	-2.52004e-015	6.27208e-015
-3.58937e-015	4.4437e-015	6.41948e-015	8.60217e-016	5.47126e-015	8.81852e-015	2.69637e-015	-9.94261e-016	1.07193e-014	3.86014e-015	5.54475e-015	5.33198e-016	1.35296e-015	9.34987e-016	3.68515e-015	1.12541e-014	2.62323e-015	4.11482e-015	7.306e-015	-3.13949e-015	-2.88508e-015	2.3497e-015	-1.06196e-016	-2.61424e-015	6.21318e-015
-3.14955e-015	4.6616e-015	6.33647e-015	9.49561e-016	5.80777e-015	8.96703e-015	2.88415e-015	-1.31519e-015	1.08003e-014	3.91502e-015	5.47174e-015	3.22857e-016	1.49928e-015	6.94981e-016	3.51382e-015	1.11596e-014	2.58506e-015	4.33633e-015	7.59189e-015	-3.24357e-015	-2.93802e-015	2.67837e-015	-1.85956e-016	-2.69619e-015	6.11202e-015
-2.69453e-015	4.85569e-015	6.20608e-015	1.0258e-015	6.14079e-015	9.11034e-015	3.09089e-015	-1.62377e-015	1.08409e-014	3.95946e-015	5.37893e-015	1.08031e-016	1.64419e-015	4.60231e-016	3.31808e-015	1.10377e-014	2.55142e-015	4.575e-015	7.87858e-015	-3.32606e-015	-2.97145e-015	2.98692e-015	-2.68322e-016	-2.76492e-015	5.97107e-015
-2.22642e-015	5.02543e-015	6.03025e-015	1.08865e-015	6.46873e-015	9.24746e-015	3.31506e-015	-1.91586e-015	1.08428e-014	3.99326e-015	5.2674e-015	-1.08068e-016	1.78566e-015	2.32848e-016	3.10021e-015	1.08927e-014	2.52255e-015	4.83139e-015	8.16607e-015	-3.38571e-015	-2.98416e-015	3.27373e-015	-3.50201e-016	-2.81976e-015	5.79314e-015
-1.74792e-015	5.16989e-015	5.8111e-015	1.13833e-015	6.7897e-015	9.37769e-015	3.55644e-015	-2.18852e-015	1.08077e-014	4.01642e-015	5.13866e-015	-3.23079e-016	1.9223e-015	1.57769e-017	2.8637e-015	1.07289e-014	2.49911e-015	5.10529e-015	8.45406e-015	-3.42199e-015	-2.975e-015	3.53797e-015	-4.29325e-016	-2.8602e-015	5.58211e-015
-1.26142e-015	5.28897e-015	5.55174e-015	1.17496e-015	7.10261e-015	9.50047e-015	3.81459e-015	-2.43853e-015	1.07378e-014	4.02864e-015	4.99438e-015	-5.34135e-016	2.05252e-015	-1.88792e-016	2.61211e-015	1.05504e-014	2.48235e-015	5.39632e-015	8.74183e-015	-3.4339e-015	-2.94344e-015	3.77899e-015	-5.02936e-016	-2.88649e-015	5.34241e-015
-7.69942e-016	5.38196e-015	5.2563e-015	1.19919e-015	7.40686e-015	9.61535e-015	4.08875e-015	-2.6632e-015	1.06353e-014	4.03023e-015	4.83584e-015	-7.3836e-016	2.17471e-015	-3.78237e-016	2.34901e-015	1.03624e-014	2.47342e-015	5.70397e-015	9.02938e-015	-3.42085e-015	-2.8894e-015	3.99592e-015	-5.68714e-016	-2.89861e-015	5.07821e-015
-2.7612e-016	5.44863e-015	4.9293e-015	1.2127e-015	7.70235e-015	9.7214e-015	4.37831e-015	-2.86084e-015	1.05029e-014	4.02161e-015	4.66465e-015	-9.33459e-016	2.28705e-015	-5.5059e-016	2.07852e-015	1.01692e-014	2.47226e-015	6.02818e-015	9.31612e-015	-3.38378e-015	-2.81274e-015	4.18809e-015	-6.2463e-016	-2.89678e-015	4.7936e-015
2.16286e-016	5.48862e-015	4.57511e-015	1.21584e-015	7.98814e-015	9.81775e-015	4.68223e-015	-3.02915e-015	1.03436e-014	4.00302e-015	4.48297e-015	-1.11729e-015	2.38846e-015	-7.03785e-016	1.80441e-015	9.97527e-015	2.47943e-015	6.36825e-015	9.60077e-015	-3.32282e-015	-2.71336e-015	4.35517e-015	-6.6864e-016	-2.88128e-015	4.49375e-015
7.03842e-016	5.50145e-015	4.1978e-015	1.21071e-015	8.26376e-015	9.90448e-015	4.99994e-015	-3.16651e-015	1.01602e-014	3.97488e-015	4.29234e-015	-1.28738e-015	2.47772e-015	-8.35315e-016	1.53004e-015	9.78576e-015	2.49573e-015	6.72292e-015	9.88346e-015	-3.2382e-015	-2.59135e-015	4.49682e-015	-6.99165e-016	-2.8528e-015	4.18329e-015
1.18406e-015	5.48729e-015	3.8022e-015	1.19954e-015	8.52899e-015	9.98106e-015	5.33003e-015	-3.27183e-015	9.95576e-015	3.93793e-015	4.09471e-015	-1.44185e-015	2.55346e-015	-9.43354e-016	1.25994e-015	9.60535e-015	2.52047e-015	7.09095e-015	1.01638e-014	-3.1318e-015	-2.44704e-015	4.61275e-015	-7.15049e-016	-2.81275e-015	3.86634e-015
1.65367e-015	5.44593e-015	3.39367e-015	1.18361e-015	8.78412e-015	1.00479e-014	5.67171e-015	-3.34325e-015	9.73347e-015	3.89227e-015	3.89168e-015	-1.57939e-015	2.61503e-015	-1.02632e-015	9.98533e-016	9.43874e-015	2.55405e-015	7.47123e-015	1.04415e-014	-3.00416e-015	-2.28176e-015	4.70276e-015	-7.15227e-016	-2.76209e-015	3.54784e-015
2.10959e-015	5.37724e-015	2.97841e-015	1.16495e-015	9.03023e-015	1.01056e-014	6.02412e-015	-3.37998e-015	9.49692e-015	3.83855e-015	3.6855e-015	-1.69821e-015	2.66157e-015	-1.08292e-015	7.49805e-016	9.28998e-015	2.59731e-015	7.86259e-015	1.07154e-014	-2.85705e-015	-2.09654e-015	4.76764e-015	-6.98802e-016	-2.7013e-015	3.23196e-015
2.54947e-015	5.28146e-015	2.56171e-015	1.14593e-015	9.26787e-015	1.01542e-014	6.38701e-015	-3.38121e-015	9.25015e-015	3.77797e-015	3.47788e-015	-1.79676e-015	2.6925e-015	-1.11234e-015	5.17269e-016	9.16274e-015	2.65011e-015	8.26376e-015	1.09858e-014	-2.69166e-015	-1.89269e-015	4.80814e-015	-6.65273e-016	-2.6315e-015	2.92325e-015
2.96971e-015	5.15869e-015	2.1498e-015	1.12962e-015	9.49809e-015	1.0194e-014	6.75905e-015	-3.34699e-015	8.99592e-015	3.71141e-015	3.27106e-015	-1.87424e-015	2.70844e-015	-1.11333e-015	3.05e-016	9.06034e-015	2.71202e-015	8.6736e-015	1.12522e-014	-2.50958e-015	-1.67139e-015	4.82486e-015	-6.1469e-016	-2.55276e-015	2.62621e-015
3.36771e-015	5.00897e-015	1.7482e-015	1.11893e-015	9.72156e-015	1.02256e-014	7.13921e-015	-3.27747e-015	8.73744e-015	3.63918e-015	3.06724e-015	-1.9308e-015	2.70999e-015	-1.0852e-015	1.1658e-016	8.98618e-015	2.78319e-015	9.09045e-015	1.15141e-014	-2.31329e-015	-1.43462e-015	4.8182e-015	-5.47645e-016	-2.46691e-015	2.34473e-015
3.74133e-015	4.83298e-015	1.36269e-015	1.11677e-015	9.93995e-015	1.02497e-014	7.52627e-015	-3.17308e-015	8.47819e-015	3.56235e-015	2.86805e-015	-1.96605e-015	2.69761e-015	-1.02792e-015	-4.45913e-017	8.94253e-015	2.86396e-015	9.51253e-015	1.17706e-014	-2.10507e-015	-1.18387e-015	4.78922e-015	-4.64533e-016	-2.37537e-015	2.08277e-015
4.08755e-015	4.63107e-015	9.99051e-016	1.12578e-015	1.01544e-014	1.02674e-014	7.91885e-015	-3.03359e-015	8.22195e-015	3.48211e-015	2.67502e-015	-1.97993e-015	2.67192e-015	-9.41176e-016	-1.75627e-016	8.93201e-015	2.95441e-015	9.93853e-015	1.2022e-014	-1.88765e-015	-9.20654e-016	4.73925e-015	-3.66526e-016	-2.27886e-015	1.84302e-015
4.40392e-015	4.40364e-015	6.61915e-016	1.14826e-015	1.03663e-014	1.028e-014	8.31588e-015	-2.86001e-015	7.97226e-015	3.39969e-015	2.49019e-015	-1.9732e-015	2.63315e-015	-8.24996e-016	-2.73796e-016	8.95653e-015	3.05438e-015	1.03674e-014	1.22681e-014	-1.6632e-015	-6.47151e-016	4.66883e-015	-2.55123e-016	-2.17829e-015	1.62822e-015
4.68926e-015	4.15153e-015	3.56309e-016	1.18661e-015	1.0577e-014	1.02888e-014	8.71677e-015	-2.65412e-015	7.73159e-015	3.31618e-015	2.31482e-015	-1.94626e-015	2.58267e-015	-6.80131e-016	-3.3701e-016	9.01705e-015	3.16378e-015	1.07971e-014	1.25082e-014	-1.43422e-015	-3.65283e-016	4.58012e-015	-1.32249e-016	-2.07524e-015	1.44076e-015
4.94161e-015	3.87508e-015	8.68629e-017	1.24335e-015	1.07878e-014	1.02945e-014	9.12111e-015	-2.41742e-015	7.50223e-015	3.23235e-015	2.15051e-015	-1.89984e-015	2.52184e-015	-5.07495e-016	-3.63164e-016	9.11465e-015	3.28242e-015	1.12258e-014	1.2742e-014	-1.2025e-015	-7.65959e-017	4.47394e-015	3.70141e-019	-1.97042e-015	1.28247e-015
5.15981e-015	3.57515e-015	-1.41602e-016	1.32085e-015	1.10008e-014	1.02987e-014	9.5275e-015	-2.15173e-015	7.28685e-015	3.1493e-015	1.99843e-015	-1.83504e-015	2.45129e-015	-3.08329e-016	-3.50999e-016	9.2493e-015	3.41002e-015	1.16524e-014	1.29692e-014	-9.70503e-016	2.16536e-016	4.35172e-015	1.4052e-016	-1.86447e-015	1.1546e-015
5.34349e-015	3.25221e-015	-3.2609e-016	1.42077e-015	1.12172e-014	1.03033e-014	9.93468e-015	-1.85954e-015	7.08834e-015	3.06779e-015	1.85955e-015	-1.75324e-015	2.37232e-015	-8.33607e-017	-2.99843e-016	9.42076e-015	3.54609e-015	1.20746e-014	1.31897e-014	-7.40826e-016	5.11655e-016	4.21488e-015	2.86034e-016	-1.75855e-015	1.05814e-015
5.49167e-015	2.90677e-015	-4.63383e-016	1.5451e-015	1.14381e-014	1.03095e-014	1.03415e-014	-1.54314e-015	6.90926e-015	2.98878e-015	1.73519e-015	-1.65602e-015	2.28695e-015	1.66055e-016	-2.08526e-016	9.62888e-015	3.68957e-015	1.2491e-014	1.34037e-014	-5.15464e-016	8.06782e-016	4.06561e-015	4.34584e-016	-1.6537e-015	9.93925e-016
5.60334e-015	2.53994e-015	-5.51133e-016	1.69531e-015	1.16651e-014	1.03191e-014	1.07473e-014	-1.20556e-015	6.75169e-015	2.91318e-015	1.6265e-015	-1.5451e-015	2.19731e-015	4.37842e-016	-7.63635e-017	9.87125e-015	3.84026e-015	1.29e-014	1.36109e-014	-2.96507e-016	1.10039e-015	3.9045e-015	5.83732e-016	-1.55079e-015	9.62018e-016
5.67871e-015	2.15306e-015	-5.87396e-016	1.8719e-015	1.18997e-014	1.03336e-014	1.11511e-014	-8.4909e-016	6.61674e-015	2.84154e-015	1.53461e-015	-1.42295e-015	2.10496e-015	7.29743e-016	9.5724e-017	1.01461e-014	3.9981e-015	1.33005e-014	1.3811e-014	-8.58134e-017	1.39077e-015	3.73316e-015	7.30759e-016	-1.45063e-015	9.61356e-016
5.718e-015	1.74707e-015	-5.7136e-016	2.07538e-015	1.21429e-014	1.03549e-014	1.15517e-014	-4.76735e-016	6.50583e-015	2.77516e-015	1.45941e-015	-1.29177e-015	2.01122e-015	1.03973e-015	3.06314e-016	1.0451e-014	4.1625e-015	1.36901e-014	1.40036e-014	1.15149e-016	1.67577e-015	3.55347e-015	8.73236e-016	-1.35396e-015	9.90618e-016
5.72231e-015	1.32261e-015	-5.02194e-016	2.30586e-015	1.23952e-014	1.0384e-014	1.19475e-014	-9.14963e-017	6.42047e-015	2.71469e-015	1.40138e-015	-1.15348e-015	1.91845e-015	1.36517e-015	5.543e-016	1.07827e-014	4.33236e-015	1.40675e-014	1.41892e-014	3.05473e-016	1.95334e-015	3.36709e-015	1.00866e-015	-1.2609e-015	1.04788e-015
5.69276e-015	8.81192e-016	-3.79995e-016	2.56273e-015	1.26578e-014	1.04217e-014	1.23381e-014	3.04047e-016	6.36121e-015	2.66029e-015	1.36079e-015	-1.01016e-015	1.82831e-015	1.70373e-015	8.37692e-016	1.11378e-014	4.50743e-015	1.44307e-014	1.43673e-014	4.8347e-016	2.22172e-015	3.1754e-015	1.13487e-015	-1.17286e-015	1.13093e-015
5.63004e-015	4.23495e-016	-2.05991e-016	2.84554e-015	1.29303e-014	1.04696e-014	1.27228e-014	7.05966e-016	6.32861e-015	2.61281e-015	1.33789e-015	-8.64016e-016	1.74194e-015	2.05282e-015	1.15445e-015	1.15127e-014	4.68628e-015	1.47784e-014	1.45373e-014	6.47455e-016	2.47947e-015	2.97991e-015	1.24901e-015	-1.08993e-015	1.23818e-015
5.5361e-015	-4.89682e-017	1.86823e-017	3.15327e-015	1.3213e-014	1.05286e-014	1.31009e-014	1.11155e-015	6.32236e-015	2.57245e-015	1.33243e-015	-7.17801e-016	1.66048e-015	2.40912e-015	1.50173e-015	1.1903e-014	4.86857e-015	1.51097e-014	1.46994e-014	7.9661e-016	2.72523e-015	2.78236e-015	1.34853e-015	-1.0122e-015	1.36681e-015
5.4128e-015	-5.34424e-016	2.92018e-016	3.48418e-015	1.35065e-014	1.06e-014	1.34716e-014	1.51762e-015	6.34246e-015	2.53914e-015	1.34344e-015	-5.73982e-016	1.58563e-015	2.76983e-015	1.87656e-015	1.23044e-014	5.05374e-015	1.54234e-014	1.4853e-014	9.30474e-016	2.95853e-015	2.58411e-015	1.43131e-015	-9.39882e-016	1.51285e-015
5.26232e-015	-1.03118e-015	6.11427e-016	3.83623e-015	1.38104e-014	1.06842e-014	1.38335e-014	1.91987e-015	6.38863e-015	2.51317e-015	1.37058e-015	-4.34912e-016	1.51835e-015	3.13188e-015	2.27529e-015	1.27114e-014	5.24044e-015	1.5718e-014	1.49973e-014	1.04903e-015	3.17837e-015	2.38653e-015	1.49573e-015	-8.73875e-016	1.67267e-015
5.08676e-015	-1.5374e-015	9.7362e-016	4.20656e-015	1.41235e-014	1.07813e-014	1.41859e-014	2.31521e-015	6.46021e-015	2.49418e-015	1.41285e-015	-3.02891e-016	1.45955e-015	3.49271e-015	2.69428e-015	1.31198e-014	5.42856e-015	1.59923e-014	1.51322e-014	1.15247e-015	3.38401e-015	2.19064e-015	1.53994e-015	-8.14608e-016	1.84277e-015
4.8884e-015	-2.0517e-015	1.37468e-015	4.59297e-015	1.44443e-014	1.08921e-014	1.45282e-014	2.70107e-015	6.55605e-015	2.48177e-015	1.47006e-015	-1.80086e-016	1.40993e-015	3.84902e-015	3.12924e-015	1.35246e-014	5.61659e-015	1.62444e-014	1.52569e-014	1.24063e-015	3.5756e-015	1.99732e-015	1.5624e-015	-7.62642e-016	2.01941e-015
4.66943e-015	-2.57251e-015	1.81053e-015	4.9917e-015	1.47711e-014	1.10167e-014	1.48599e-014	3.07397e-015	6.67505e-015	2.47514e-015	1.54136e-015	-6.84492e-017	1.37026e-015	4.19832e-015	3.57583e-015	1.39206e-014	5.80315e-015	1.64728e-014	1.53706e-014	1.31387e-015	3.75258e-015	1.80736e-015	1.56182e-015	-7.18011e-016	2.19872e-015
4.43294e-015	-3.09773e-015	2.27569e-015	5.39932e-015	1.51021e-014	1.1155e-014	1.51794e-014	3.43081e-015	6.81571e-015	2.47419e-015	1.6254e-015	3.02097e-017	1.34099e-015	4.53735e-015	4.02914e-015	1.43029e-014	5.98668e-015	1.66766e-014	1.54728e-014	1.3728e-015	3.91416e-015	1.62083e-015	1.53722e-015	-6.81704e-016	2.37698e-015
4.18126e-015	-3.62542e-015	2.76542e-015	5.81187e-015	1.54352e-014	1.13064e-014	1.54859e-014	3.76853e-015	6.97651e-015	2.47823e-015	1.72065e-015	1.14114e-016	1.32153e-015	4.86338e-015	4.48481e-015	1.46664e-014	6.16638e-015	1.6855e-014	1.55625e-014	1.41777e-015	4.06007e-015	1.43826e-015	1.4878e-015	-6.53674e-016	2.54975e-015
3.9164e-015	-4.15405e-015	3.27423e-015	6.22553e-015	1.57682e-014	1.14707e-014	1.57791e-014	4.08501e-015	7.15555e-015	2.48652e-015	1.82582e-015	1.81435e-016	1.31156e-015	5.17358e-015	4.93767e-015	1.50067e-014	6.3415e-015	1.70075e-014	1.56387e-014	1.44904e-015	4.19074e-015	1.26035e-015	1.41351e-015	-6.33941e-016	2.7132e-015
3.64165e-015	-4.68128e-015	3.79655e-015	6.63556e-015	1.60988e-014	1.1647e-014	1.60579e-014	4.37788e-015	7.35041e-015	2.4977e-015	1.93955e-015	2.30675e-016	1.31106e-015	5.4661e-015	5.38328e-015	1.53196e-014	6.51087e-015	1.71333e-014	1.57006e-014	1.4673e-015	4.30658e-015	1.08698e-015	1.31445e-015	-6.23111e-016	2.86342e-015
3.35992e-015	-5.20502e-015	4.32679e-015	7.03714e-015	1.64243e-014	1.1834e-014	1.63213e-014	4.64475e-015	7.55854e-015	2.51041e-015	2.06018e-015	2.60332e-016	1.31873e-015	5.73905e-015	5.81656e-015	1.56008e-014	6.67288e-015	1.72318e-014	1.57472e-014	1.47357e-015	4.40824e-015	9.18202e-016	1.19113e-015	-6.21274e-016	2.99588e-015
3.07328e-015	-5.72348e-015	4.85986e-015	7.42609e-015	1.67414e-014	1.20304e-014	1.6569e-014	4.88404e-015	7.77763e-015	2.52333e-015	2.18601e-015	2.69563e-016	1.33405e-015	5.99046e-015	6.2333e-015	1.58466e-014	6.82654e-015	1.73021e-014	1.57775e-014	1.46905e-015	4.49705e-015	7.53826e-016	1.04357e-015	-6.28682e-016	3.10758e-015
2.78434e-015	-6.23418e-015	5.38911e-015	7.79833e-015	1.70468e-014	1.22352e-014	1.68007e-014	5.09422e-015	8.00552e-015	2.53551e-015	2.31524e-015	2.57692e-016	1.35616e-015	6.21835e-015	6.62892e-015	1.60536e-014	6.97058e-015	1.73428e-014	1.57903e-014	1.45441e-015	4.57376e-015	5.94204e-016	8.7265e-016	-6.45712e-016	3.19544e-015
2.49541e-015	-6.73532e-015	5.90979e-015	8.14957e-015	1.73381e-014	1.24461e-014	1.70155e-014	5.27433e-015	8.23979e-015	2.54521e-015	2.44684e-015	2.24468e-016	1.38353e-015	6.42163e-015	6.99985e-015	1.62192e-014	7.10396e-015	1.73534e-014	1.5785e-014	1.43084e-015	4.63899e-015	4.38849e-016	6.79376e-016	-6.72947e-016	3.25687e-015
2.2081e-015	-7.22499e-015	6.4161e-015	8.47608e-015	1.76128e-014	1.26619e-014	1.72125e-014	5.42299e-015	8.47758e-015	2.55105e-015	2.5786e-015	1.6978e-016	1.41475e-015	6.59941e-015	7.34183e-015	1.63408e-014	7.22561e-015	1.73338e-014	1.57606e-014	1.39897e-015	4.69395e-015	2.86833e-016	4.65061e-016	-7.11259e-016	3.28949e-015
1.925e-015	-7.70076e-015	6.90286e-015	8.77418e-015	1.78674e-014	1.288e-014	1.73914e-014	5.53966e-015	8.71647e-015	2.55224e-015	2.70916e-015	9.32493e-017	1.4478e-015	6.75079e-015	7.65148e-015	1.64166e-014	7.33447e-015	1.72836e-014	1.57164e-014	1.35917e-015	4.73885e-015	1.37642e-016	2.31373e-016	-7.60413e-016	3.29093e-015
1.64717e-015	-8.16033e-015	7.36522e-015	9.03989e-015	1.80991e-014	1.30984e-014	1.75521e-014	5.62375e-015	8.95347e-015	2.5464e-015	2.83711e-015	-4.19682e-018	1.48107e-015	6.87558e-015	7.92509e-015	1.64448e-014	7.43006e-015	1.7203e-014	1.56513e-014	1.3125e-015	4.77554e-015	-9.18966e-018	-2.05485e-017	-8.2073e-016	3.2598e-015
1.37623e-015	-8.60153e-015	7.79861e-015	9.26993e-015	1.83048e-014	1.33154e-014	1.76943e-014	5.67495e-015	9.18655e-015	2.53182e-015	2.96084e-015	-1.22101e-016	1.51338e-015	6.97342e-015	8.16011e-015	1.64243e-014	7.51116e-015	1.70925e-014	1.55649e-014	1.25998e-015	4.80473e-015	-1.54493e-016	-2.88661e-016	-8.92866e-016	3.19563e-015
1.11359e-015	-9.02224e-015	8.19928e-015	9.46209e-015	1.84816e-014	1.35287e-014	1.78176e-014	5.69365e-015	9.41308e-015	2.50729e-015	3.0784e-015	-2.60103e-016	1.54267e-015	7.04455e-015	8.35454e-015	1.63556e-014	7.57677e-015	1.69513e-014	1.54569e-014	1.20149e-015	4.82757e-015	-2.99179e-016	-5.70796e-016	-9.77642e-016	3.09657e-015
8.59557e-016	-9.42043e-015	8.56439e-015	9.61399e-015	1.86275e-014	1.37358e-014	1.79224e-014	5.68084e-015	9.63097e-015	2.47138e-015	3.18864e-015	-4.16975e-016	1.56699e-015	7.0898e-015	8.50624e-015	1.62384e-014	7.62619e-015	1.678e-014	1.5327e-014	1.13792e-015	4.84561e-015	-4.43923e-016	-8.64819e-016	-1.07494e-015	2.96223e-015
6.14483e-016	-9.79436e-015	8.89121e-015	9.72314e-015	1.87406e-014	1.39347e-014	1.80083e-014	5.63749e-015	9.83744e-015	2.42237e-015	3.29003e-015	-5.91846e-016	1.58465e-015	7.10989e-015	8.61371e-015	1.60731e-014	7.65928e-015	1.65789e-014	1.51743e-014	1.0698e-015	4.8597e-015	-5.89165e-016	-1.16865e-015	-1.18466e-015	2.79308e-015
3.78861e-016	-1.01415e-014	9.17648e-015	9.78857e-015	1.88187e-014	1.41236e-014	1.80757e-014	5.56504e-015	1.00302e-014	2.35937e-015	3.38181e-015	-7.83801e-016	1.59414e-015	7.10652e-015	8.67642e-015	1.58614e-014	7.67478e-015	1.63486e-014	1.49992e-014	9.96731e-016	4.87128e-015	-7.35626e-016	-1.47989e-015	-1.30686e-015	2.58979e-015
1.52184e-016	-1.046e-014	9.41916e-015	9.80964e-015	1.88605e-014	1.43008e-014	1.81242e-014	5.4646e-015	1.02077e-014	2.28071e-015	3.46312e-015	-9.91617e-016	1.5935e-015	7.08051e-015	8.69454e-015	1.56056e-014	7.67243e-015	1.60898e-014	1.48019e-014	9.1888e-016	4.8818e-015	-8.84208e-016	-1.79642e-015	-1.44148e-015	2.3529e-015
-6.56448e-017	-1.07485e-014	9.61821e-015	9.78701e-015	1.88652e-014	1.44642e-014	1.81543e-014	5.33792e-015	1.03681e-014	2.18567e-015	3.53324e-015	-1.21342e-015	1.58141e-015	7.03368e-015	8.6679e-015	1.53083e-014	7.65125e-015	1.58034e-014	1.45816e-014	8.36774e-016	4.8922e-015	-1.03586e-015	-2.11599e-015	-1.58924e-015	2.0841e-015
-2.74652e-016	-1.1006e-014	9.77241e-015	9.72121e-015	1.88319e-014	1.46121e-014	1.81667e-014	5.18767e-015	1.05095e-014	2.07364e-015	3.59148e-015	-1.44728e-015	1.55674e-015	6.96759e-015	8.59707e-015	1.49718e-014	7.61109e-015	1.54897e-014	1.43399e-014	7.50285e-016	4.9034e-015	-1.19123e-015	-2.43646e-015	-1.74983e-015	1.7862e-015
-4.75839e-016	-1.12317e-014	9.88152e-015	9.6127e-015	1.87606e-014	1.47424e-014	1.8162e-014	5.01614e-015	1.0631e-014	1.94365e-015	3.63643e-015	-1.6914e-015	1.51851e-015	6.8841e-015	8.48341e-015	1.45993e-014	7.55174e-015	1.51504e-014	1.40774e-014	6.5853e-016	4.91577e-015	-1.35101e-015	-2.75591e-015	-1.92286e-015	1.46078e-015
-6.70071e-016	-1.14243e-014	9.94648e-015	9.46364e-015	1.86515e-014	1.48538e-014	1.81404e-014	4.82548e-015	1.07312e-014	1.79521e-015	3.6679e-015	-1.94383e-015	1.46594e-015	6.78643e-015	8.32904e-015	1.41946e-014	7.47351e-015	1.4787e-014	1.37954e-014	5.60808e-016	4.93017e-015	-1.51564e-015	-3.07185e-015	-2.10753e-015	1.11013e-015
-8.57739e-016	-1.15828e-014	9.96868e-015	9.27706e-015	1.85049e-014	1.49451e-014	1.81026e-014	4.61891e-015	1.08095e-014	1.62738e-015	3.68596e-015	-2.20248e-015	1.39885e-015	6.67709e-015	8.13654e-015	1.37612e-014	7.3768e-015	1.44007e-014	1.34951e-014	4.56688e-016	4.94752e-015	-1.68492e-015	-3.38242e-015	-2.30364e-015	7.374e-016
-1.04034e-015	-1.17066e-014	9.95056e-015	9.0553e-015	1.83221e-014	1.50159e-014	1.80492e-014	4.39936e-015	1.08649e-014	1.44031e-015	3.69048e-015	-2.46524e-015	1.31659e-015	6.55842e-015	7.90865e-015	1.33037e-014	7.26192e-015	1.39929e-014	1.31775e-014	3.46092e-016	4.96886e-015	-1.85922e-015	-3.68592e-015	-2.51182e-015	3.46186e-016
-1.21904e-015	-1.17956e-014	9.89384e-015	8.80197e-015	1.8105e-014	1.50645e-014	1.79808e-014	4.16967e-015	1.08971e-014	1.23347e-015	3.68198e-015	-2.73056e-015	1.21869e-015	6.43255e-015	7.64873e-015	1.28266e-014	7.12975e-015	1.35653e-014	1.28446e-014	2.28805e-016	4.99469e-015	-2.03805e-015	-3.98083e-015	-2.73111e-015	-5.98448e-017
-1.39492e-015	-1.18489e-014	9.80146e-015	8.52103e-015	1.78551e-014	1.50903e-014	1.78985e-014	3.93279e-015	1.09059e-014	1.0075e-015	3.66012e-015	-2.99616e-015	1.10587e-015	6.30236e-015	7.36024e-015	1.23348e-014	6.98044e-015	1.312e-014	1.24991e-014	1.03883e-016	5.02438e-015	-2.22097e-015	-4.26577e-015	-2.96104e-015	-4.77051e-016
-1.56949e-015	-1.18668e-014	9.67673e-015	8.21709e-015	1.75751e-014	1.50931e-014	1.7803e-014	3.69215e-015	1.08912e-014	7.62582e-016	3.62551e-015	-3.25994e-015	9.78891e-016	6.17071e-015	7.04698e-015	1.18331e-014	6.81484e-015	1.26593e-014	1.21432e-014	-2.91106e-017	5.05837e-015	-2.40834e-015	-4.5391e-015	-3.20025e-015	-9.01981e-016
-1.74439e-015	-1.18497e-014	9.52365e-015	7.89543e-015	1.72689e-014	1.50727e-014	1.76948e-014	3.45154e-015	1.08534e-014	4.99379e-016	3.57942e-015	-3.52029e-015	8.38777e-016	6.03975e-015	6.71333e-015	1.13263e-014	6.63406e-015	1.21855e-014	1.17795e-014	-1.7058e-016	5.09657e-015	-2.60003e-015	-4.79942e-015	-3.44711e-015	-1.33096e-015
-1.92078e-015	-1.17978e-014	9.34642e-015	7.56147e-015	1.69398e-014	1.50289e-014	1.75752e-014	3.21327e-015	1.07933e-014	2.18558e-016	3.52241e-015	-3.77481e-015	6.86455e-016	5.91188e-015	6.36407e-015	1.08194e-014	6.43891e-015	1.17008e-014	1.141e-014	-3.21319e-016	5.13895e-015	-2.79572e-015	-5.04602e-015	-3.70069e-015	-1.76033e-015
-2.09948e-015	-1.17115e-014	9.14913e-015	7.22064e-015	1.65916e-014	1.49628e-014	1.74452e-014	2.98023e-015	1.07122e-014	-7.87569e-017	3.45551e-015	-4.02166e-015	5.23716e-016	5.78953e-015	6.0044e-015	1.03171e-014	6.23085e-015	1.12076e-014	1.10372e-014	-4.81934e-016	5.18561e-015	-2.99465e-015	-5.27818e-015	-3.95962e-015	-2.18545e-015
-2.28156e-015	-1.15913e-014	8.93626e-015	6.8779e-015	1.6227e-014	1.48746e-014	1.73061e-014	2.7553e-015	1.06108e-014	-3.9129e-016	3.37983e-015	-4.25919e-015	3.52631e-016	5.67513e-015	5.63887e-015	9.82492e-015	6.01137e-015	1.07087e-014	1.06639e-014	-6.52477e-016	5.23615e-015	-3.19565e-015	-5.49516e-015	-4.22246e-015	-2.60258e-015
-2.46741e-015	-1.14391e-014	8.71223e-015	6.53865e-015	1.58498e-014	1.47645e-014	1.71599e-014	2.5411e-015	1.049e-014	-7.17699e-016	3.29679e-015	-4.48551e-015	1.75048e-016	5.57116e-015	5.27282e-015	9.34738e-015	5.78151e-015	1.02066e-014	1.0293e-014	-8.32874e-016	5.29018e-015	-3.39772e-015	-5.69618e-015	-4.48796e-015	-3.0078e-015
-2.6584e-015	-1.12566e-014	8.48149e-015	6.20863e-015	1.54649e-014	1.4634e-014	1.70067e-014	2.34027e-015	1.03513e-014	-1.05634e-015	3.20749e-015	-4.6985e-015	-7.44116e-018	5.47878e-015	4.91075e-015	8.88864e-015	5.54213e-015	9.70408e-015	9.92746e-015	-1.02308e-015	5.34704e-015	-3.59982e-015	-5.88075e-015	-4.75472e-015	-3.39798e-015
-2.85497e-015	-1.1045e-014	8.24875e-015	5.89301e-015	1.50768e-014	1.44839e-014	1.6848e-014	2.15547e-015	1.01961e-014	-1.4053e-015	3.1138e-015	-4.8974e-015	-1.9197e-016	5.39944e-015	4.55755e-015	8.4531e-015	5.29523e-015	9.20433e-015	9.57032e-015	-1.22266e-015	5.4065e-015	-3.80128e-015	-6.04932e-015	-5.02116e-015	-3.76986e-015
-3.05728e-015	-1.08059e-014	8.01816e-015	5.59643e-015	1.46898e-014	1.4316e-014	1.66851e-014	1.98896e-015	1.00259e-014	-1.76281e-015	3.01682e-015	-5.08097e-015	-3.75773e-016	5.33539e-015	4.21779e-015	8.04478e-015	5.04327e-015	8.71031e-015	9.22401e-015	-1.43102e-015	5.46842e-015	-4.0006e-015	-6.20171e-015	-5.28571e-015	-4.12014e-015
-3.2658e-015	-1.05412e-014	7.79366e-015	5.3241e-015	1.43083e-014	1.41314e-014	1.65201e-014	1.84343e-015	9.84244e-015	-2.12667e-015	2.9184e-015	-5.24779e-015	-5.56636e-016	5.28749e-015	3.89585e-015	7.66716e-015	4.78746e-015	8.22515e-015	8.89054e-015	-1.64756e-015	5.53169e-015	-4.19589e-015	-6.33787e-015	-5.54674e-015	-4.44605e-015
-3.48038e-015	-1.02533e-014	7.57949e-015	5.0801e-015	1.39367e-014	1.39315e-014	1.63536e-014	1.72057e-015	9.64758e-015	-2.49461e-015	2.81991e-015	-5.39649e-015	-7.31549e-016	5.25712e-015	3.5959e-015	7.32302e-015	4.52952e-015	7.75186e-015	8.57273e-015	-1.8712e-015	5.59523e-015	-4.38606e-015	-6.45799e-015	-5.80213e-015	-4.74512e-015
-3.70008e-015	-9.9447e-015	7.37983e-015	4.86857e-015	1.35792e-014	1.37186e-014	1.61866e-014	1.62145e-015	9.4438e-015	-2.8646e-015	2.7228e-015	-5.52595e-015	-8.97404e-016	5.24453e-015	3.32232e-015	7.01541e-015	4.27106e-015	7.293e-015	8.27401e-015	-2.10078e-015	5.65769e-015	-4.57033e-015	-6.56249e-015	-6.04979e-015	-5.0153e-015
-3.92395e-015	-9.61768e-015	7.19844e-015	4.69313e-015	1.32396e-014	1.34942e-014	1.60206e-014	1.5475e-015	9.2333e-015	-3.234e-015	2.62863e-015	-5.63545e-015	-1.0513e-015	5.25027e-015	3.07824e-015	6.74655e-015	4.01341e-015	6.85112e-015	7.99705e-015	-2.33518e-015	5.71833e-015	-4.74741e-015	-6.65163e-015	-6.28799e-015	-5.25426e-015
-4.15138e-015	-9.27507e-015	7.03811e-015	4.55667e-015	1.29219e-014	1.326e-014	1.58567e-014	1.50006e-015	9.01825e-015	-3.60047e-015	2.53906e-015	-5.72435e-015	-1.1908e-015	5.27414e-015	2.86728e-015	6.51863e-015	3.75802e-015	6.42924e-015	7.74352e-015	-2.57274e-015	5.7769e-015	-4.91581e-015	-6.72517e-015	-6.51523e-015	-5.45998e-015
-4.38132e-015	-8.91873e-015	6.90135e-015	4.4616e-015	1.26296e-014	1.30185e-014	1.56962e-014	1.47985e-015	8.80023e-015	-3.96119e-015	2.45592e-015	-5.79229e-015	-1.3131e-015	5.31623e-015	2.69255e-015	6.33363e-015	3.50691e-015	6.03054e-015	7.51545e-015	-2.81221e-015	5.83231e-015	-5.07396e-015	-6.78365e-015	-6.73006e-015	-5.63145e-015
-4.61182e-015	-8.55134e-015	6.79015e-015	4.40954e-015	1.23653e-014	1.2771e-014	1.554e-014	1.48677e-015	8.58128e-015	-4.31417e-015	2.38057e-015	-5.83923e-015	-1.41593e-015	5.37489e-015	2.55644e-015	6.19306e-015	3.26184e-015	5.65747e-015	7.31501e-015	-3.05238e-015	5.88328e-015	-5.22026e-015	-6.82695e-015	-6.93057e-015	-5.76843e-015
-4.84069e-015	-8.17602e-015	6.70623e-015	4.40105e-015	1.21326e-014	1.25201e-014	1.53896e-014	1.52098e-015	8.36375e-015	-4.65687e-015	2.31446e-015	-5.86438e-015	-1.49643e-015	5.45009e-015	2.46086e-015	6.09723e-015	3.02451e-015	5.31207e-015	7.14341e-015	-3.29081e-015	5.92782e-015	-5.35425e-015	-6.85566e-015	-7.11553e-015	-5.87081e-015
-5.06586e-015	-7.7956e-015	6.65074e-015	4.43719e-015	1.19338e-014	1.22674e-014	1.52466e-014	1.58203e-015	8.14983e-015	-4.98642e-015	2.25889e-015	-5.86741e-015	-1.5528e-015	5.54096e-015	2.40666e-015	6.04726e-015	2.79703e-015	4.99689e-015	7.00211e-015	-3.52498e-015	5.96478e-015	-5.47466e-015	-6.87001e-015	-7.28363e-015	-5.93806e-015
-5.28493e-015	-7.41261e-015	6.62378e-015	4.51704e-015	1.17705e-014	1.20151e-014	1.51123e-014	1.66843e-015	7.94155e-015	-5.30069e-015	2.21522e-015	-5.84827e-015	-1.58268e-015	5.64595e-015	2.39489e-015	6.04262e-015	2.58086e-015	4.71408e-015	6.89234e-015	-3.75311e-015	5.9934e-015	-5.5801e-015	-6.87026e-015	-7.4337e-015	-5.97076e-015
-5.49522e-015	-7.03055e-015	6.62634e-015	4.63936e-015	1.16444e-014	1.17643e-014	1.49875e-014	1.77951e-015	7.74069e-015	-5.59749e-015	2.1846e-015	-5.80705e-015	-1.58459e-015	5.76349e-015	2.42596e-015	6.08334e-015	2.378e-015	4.46523e-015	6.81462e-015	-3.97266e-015	6.01243e-015	-5.66955e-015	-6.85665e-015	-7.56434e-015	-5.96885e-015
-5.69435e-015	-6.65187e-015	6.65816e-015	4.80222e-015	1.15566e-014	1.15172e-014	1.48737e-014	1.91429e-015	7.54895e-015	-5.87431e-015	2.16789e-015	-5.7435e-015	-1.55774e-015	5.89198e-015	2.49971e-015	6.16916e-015	2.18925e-015	4.2525e-015	6.7695e-015	-4.18086e-015	6.0216e-015	-5.74256e-015	-6.82936e-015	-7.67414e-015	-5.93333e-015
-5.87961e-015	-6.27914e-015	6.71887e-015	5.0028e-015	1.15074e-014	1.12753e-014	1.47712e-014	2.07048e-015	7.36811e-015	-6.12901e-015	2.16595e-015	-5.65738e-015	-1.50072e-015	6.03004e-015	2.61534e-015	6.29751e-015	2.01624e-015	4.07637e-015	6.75688e-015	-4.37595e-015	6.01921e-015	-5.79863e-015	-6.78817e-015	-7.76218e-015	-5.86577e-015
-6.04805e-015	-5.91467e-015	6.80693e-015	5.23804e-015	1.14966e-014	1.10407e-014	1.46804e-014	2.24665e-015	7.19966e-015	-6.35948e-015	2.17943e-015	-5.54959e-015	-1.41206e-015	6.17561e-015	2.77184e-015	6.4674e-015	1.86031e-015	3.93865e-015	6.777e-015	-4.55595e-015	6.00493e-015	-5.83678e-015	-6.73393e-015	-7.82746e-015	-5.76818e-015
-6.19716e-015	-5.56121e-015	6.92044e-015	5.50361e-015	1.15234e-014	1.08142e-014	1.46023e-014	2.44074e-015	7.04458e-015	-6.56411e-015	2.20859e-015	-5.42062e-015	-1.29114e-015	6.32759e-015	2.96713e-015	6.67691e-015	1.72189e-015	3.84014e-015	6.82898e-015	-4.71843e-015	5.97763e-015	-5.85728e-015	-6.66626e-015	-7.86873e-015	-5.64264e-015
-6.32371e-015	-5.22086e-015	7.05789e-015	5.79534e-015	1.15866e-014	1.05968e-014	1.45374e-014	2.65112e-015	6.90415e-015	-6.74092e-015	2.25386e-015	-5.2709e-015	-1.13764e-015	6.48442e-015	3.19932e-015	6.92382e-015	1.60184e-015	3.78124e-015	6.91228e-015	-4.861e-015	5.93687e-015	-5.85994e-015	-6.58549e-015	-7.88637e-015	-5.49169e-015
-6.42469e-015	-4.89615e-015	7.21738e-015	6.10849e-015	1.16854e-014	1.03901e-014	1.44865e-014	2.87553e-015	6.77936e-015	-6.88903e-015	2.31536e-015	-5.10111e-015	-9.51194e-016	6.64371e-015	3.46661e-015	7.20558e-015	1.50137e-015	3.76181e-015	7.02591e-015	-4.98161e-015	5.88215e-015	-5.84433e-015	-6.49177e-015	-7.87967e-015	-5.31798e-015
-6.49733e-015	-4.58898e-015	7.39572e-015	6.43702e-015	1.18178e-014	1.01956e-014	1.44509e-014	3.11126e-015	6.67159e-015	-7.007e-015	2.39309e-015	-4.91172e-015	-7.32366e-016	6.80297e-015	3.76542e-015	7.52004e-015	1.42104e-015	3.78204e-015	7.16823e-015	-5.0785e-015	5.81234e-015	-5.81094e-015	-6.38459e-015	-7.84768e-015	-5.12358e-015
-6.53968e-015	-4.30159e-015	7.5903e-015	6.77595e-015	1.19821e-014	1.00138e-014	1.44302e-014	3.35585e-015	6.58159e-015	-7.09392e-015	2.48686e-015	-4.7038e-015	-4.82661e-016	6.96014e-015	4.09297e-015	7.86499e-015	1.36202e-015	3.84158e-015	7.33788e-015	-5.15039e-015	5.7272e-015	-5.76011e-015	-6.26403e-015	-7.79085e-015	-4.91174e-015
-6.54927e-015	-4.03582e-015	7.79809e-015	7.11958e-015	1.21756e-014	9.845e-015	1.44254e-014	3.60721e-015	6.50965e-015	-7.14843e-015	2.59685e-015	-4.47774e-015	-2.03224e-016	7.1141e-015	4.44592e-015	8.23694e-015	1.32481e-015	3.93993e-015	7.53372e-015	-5.19531e-015	5.62706e-015	-5.69189e-015	-6.13006e-015	-7.70963e-015	-4.68594e-015
-6.5241e-015	-3.79289e-015	8.01618e-015	7.46206e-015	1.23948e-014	9.69003e-015	1.44364e-014	3.86264e-015	6.45632e-015	-7.16965e-015	2.72238e-015	-4.23453e-015	1.04626e-016	7.26281e-015	4.82073e-015	8.63337e-015	1.30973e-015	4.07575e-015	7.75352e-015	-5.21246e-015	5.512e-015	-5.60685e-015	-5.98245e-015	-7.60365e-015	-4.44871e-015
-6.46177e-015	-3.57358e-015	8.24133e-015	7.79693e-015	1.26368e-014	9.54965e-015	1.44637e-014	4.11896e-015	6.4224e-015	-7.15728e-015	2.86266e-015	-3.97468e-015	4.38876e-016	7.40504e-015	5.21352e-015	9.05064e-015	1.31718e-015	4.24721e-015	7.99519e-015	-5.20141e-015	5.38168e-015	-5.50582e-015	-5.82118e-015	-7.47304e-015	-4.20305e-015
-6.36106e-015	-3.37941e-015	8.47043e-015	8.1181e-015	1.28982e-014	9.42415e-015	1.45069e-014	4.3743e-015	6.40846e-015	-7.11073e-015	3.01683e-015	-3.6993e-015	7.97383e-016	7.53996e-015	5.6201e-015	9.48566e-015	1.34825e-015	4.45334e-015	8.25664e-015	-5.16082e-015	5.23611e-015	-5.38966e-015	-5.64577e-015	-7.31828e-015	-3.95271e-015
-6.22077e-015	-3.21112e-015	8.70061e-015	8.42041e-015	1.3175e-014	9.31382e-015	1.45665e-014	4.62665e-015	6.41433e-015	-7.02991e-015	3.18461e-015	-3.40932e-015	1.17878e-015	7.66694e-015	6.03673e-015	9.93521e-015	1.40198e-015	4.69128e-015	8.53524e-015	-5.09076e-015	5.07576e-015	-5.25943e-015	-5.45639e-015	-7.14026e-015	-3.70063e-015
-6.03907e-015	-3.06933e-015	8.92883e-015	8.69858e-015	1.34638e-014	9.21804e-015	1.46418e-014	4.87341e-015	6.44012e-015	-6.91483e-015	3.36447e-015	-3.10565e-015	1.58027e-015	7.78529e-015	6.45945e-015	1.03965e-014	1.47796e-015	4.95932e-015	8.82923e-015	-4.99153e-015	4.90177e-015	-5.1159e-015	-5.25263e-015	-6.93935e-015	-3.44935e-015
-5.81576e-015	-2.95482e-015	9.1521e-015	8.94671e-015	1.3761e-014	9.13682e-015	1.47326e-014	5.11215e-015	6.48535e-015	-6.76593e-015	3.55531e-015	-2.78948e-015	1.99924e-015	7.89412e-015	6.88407e-015	1.08668e-014	1.57557e-015	5.2557e-015	9.1361e-015	-4.86377e-015	4.71444e-015	-4.96e-015	-5.03453e-015	-6.71628e-015	-3.20132e-015
-5.55109e-015	-2.86793e-015	9.36773e-015	9.16037e-015	1.40637e-014	9.07026e-015	1.48378e-014	5.34118e-015	6.54925e-015	-6.58361e-015	3.75582e-015	-2.46129e-015	2.43343e-015	7.99274e-015	7.30678e-015	1.13432e-014	1.69467e-015	5.57776e-015	9.45399e-015	-4.70821e-015	4.51463e-015	-4.79343e-015	-4.80257e-015	-6.47252e-015	-2.95974e-015
-5.24545e-015	-2.80854e-015	9.57361e-015	9.33581e-015	1.43677e-014	9.01795e-015	1.49571e-014	5.55861e-015	6.63152e-015	-6.36891e-015	3.96487e-015	-2.12248e-015	2.88018e-015	8.08143e-015	7.72393e-015	1.18231e-014	1.83521e-015	5.92281e-015	9.78062e-015	-4.52534e-015	4.3037e-015	-4.61744e-015	-4.55688e-015	-6.20881e-015	-2.72763e-015
-4.89918e-015	-2.77612e-015	9.76815e-015	9.46902e-015	1.46699e-014	8.98016e-015	1.5091e-014	5.76257e-015	6.73149e-015	-6.12277e-015	4.18168e-015	-1.77393e-015	3.33636e-015	8.1609e-015	8.13221e-015	1.23036e-014	1.99542e-015	6.2877e-015	1.0114e-014	-4.3171e-015	4.08321e-015	-4.43349e-015	-4.29773e-015	-5.92667e-015	-2.5075e-015
-4.51371e-015	-2.77018e-015	9.94898e-015	9.55711e-015	1.49675e-014	8.95677e-015	1.52377e-014	5.95145e-015	6.84868e-015	-5.84654e-015	4.4041e-015	-1.41697e-015	3.79985e-015	8.23137e-015	8.52862e-015	1.27821e-014	2.17507e-015	6.66921e-015	1.04512e-014	-4.0852e-015	3.85482e-015	-4.24246e-015	-4.02584e-015	-5.62759e-015	-2.30169e-015
-4.09045e-015	-2.79006e-015	1.01145e-014	9.59767e-015	1.52571e-014	8.94718e-015	1.53968e-014	6.12396e-015	6.98249e-015	-5.5416e-015	4.63155e-015	-1.05319e-015	4.26778e-015	8.29322e-015	8.91047e-015	1.32571e-014	2.37345e-015	7.06433e-015	1.07907e-014	-3.83136e-015	3.61945e-015	-4.04615e-015	-3.74177e-015	-5.31279e-015	-2.11186e-015
-3.63153e-015	-2.83507e-015	1.02633e-014	9.58896e-015	1.5536e-014	8.95038e-015	1.55675e-014	6.27896e-015	7.13169e-015	-5.2098e-015	4.86274e-015	-6.83135e-016	4.73682e-015	8.34668e-015	9.27438e-015	1.37261e-014	2.58944e-015	7.46932e-015	1.11306e-014	-3.55738e-015	3.3786e-015	-3.84559e-015	-3.44572e-015	-4.98394e-015	-1.93918e-015
-3.13954e-015	-2.90447e-015	1.03952e-014	9.53015e-015	1.58018e-014	8.96602e-015	1.57487e-014	6.4164e-015	7.29465e-015	-4.853e-015	5.09606e-015	-3.08258e-016	5.20459e-015	8.39264e-015	9.61814e-015	1.41865e-014	2.82181e-015	7.88119e-015	1.1469e-014	-3.26549e-015	3.13419e-015	-3.6421e-015	-3.13847e-015	-4.6422e-015	-1.78558e-015
-2.61737e-015	-2.9971e-015	1.05087e-014	9.42138e-015	1.60526e-014	8.99293e-015	1.5939e-014	6.53518e-015	7.47142e-015	-4.47308e-015	5.33027e-015	7.02659e-017	5.66814e-015	8.43233e-015	9.93952e-015	1.46367e-014	3.07023e-015	8.2963e-015	1.1804e-014	-2.95926e-015	2.88854e-015	-3.43685e-015	-2.821e-015	-4.28922e-015	-1.65234e-015
-2.06807e-015	-3.1114e-015	1.06043e-014	9.26297e-015	1.62869e-014	9.03058e-015	1.61374e-014	6.63441e-015	7.66036e-015	-4.07221e-015	5.56402e-015	4.51157e-016	6.12534e-015	8.46688e-015	1.02366e-014	1.50751e-014	3.33307e-015	8.71159e-015	1.21337e-014	-2.6419e-015	2.64329e-015	-3.23108e-015	-2.49416e-015	-3.92652e-015	-1.54049e-015
-1.49465e-015	-3.24568e-015	1.06826e-014	9.05635e-015	1.65031e-014	9.07792e-015	1.63429e-014	6.71437e-015	7.86083e-015	-3.65251e-015	5.79616e-015	8.33203e-016	6.57445e-015	8.49748e-015	1.05081e-014	1.55005e-014	3.6091e-015	9.12429e-015	1.24568e-014	-2.31573e-015	2.40074e-015	-3.02565e-015	-2.15903e-015	-3.55535e-015	-1.45038e-015
-9.01447e-016	-3.39823e-015	1.07439e-014	8.80356e-015	1.67006e-014	9.13402e-015	1.65538e-014	6.77512e-015	8.0722e-015	-3.2166e-015	6.02562e-015	1.21544e-015	7.01288e-015	8.52605e-015	1.07537e-014	1.59118e-014	3.89705e-015	9.53076e-015	1.2773e-014	-1.98373e-015	2.16346e-015	-2.82145e-015	-1.8165e-015	-3.1772e-015	-1.38201e-015
-2.92904e-016	-3.56741e-015	1.07889e-014	8.50754e-015	1.68788e-014	9.19806e-015	1.67691e-014	6.8171e-015	8.29363e-015	-2.76657e-015	6.25131e-015	1.59634e-015	7.4387e-015	8.55415e-015	1.09726e-014	1.63083e-014	4.19535e-015	9.92817e-015	1.30807e-014	-1.64862e-015	1.93385e-015	-2.61905e-015	-1.46802e-015	-2.79423e-015	-1.33601e-015
3.26506e-016	-3.75102e-015	1.08183e-014	8.17242e-015	1.70381e-014	9.26978e-015	1.69874e-014	6.84141e-015	8.52372e-015	-2.30506e-015	6.47227e-015	1.97505e-015	7.85022e-015	8.58307e-015	1.11644e-014	1.66892e-014	4.50282e-015	1.03137e-014	1.3379e-014	-1.31408e-015	1.7144e-015	-2.41947e-015	-1.11496e-015	-2.40807e-015	-1.31183e-015
9.51965e-016	-3.94678e-015	1.08335e-014	7.80175e-015	1.71783e-014	9.34796e-015	1.7207e-014	6.8492e-015	8.76143e-015	-1.83483e-015	6.68743e-015	2.35052e-015	8.24592e-015	8.61408e-015	1.13299e-014	1.70543e-014	4.81799e-015	1.06846e-014	1.36671e-014	-9.82952e-016	1.50766e-015	-2.223e-015	-7.58898e-016	-2.02035e-015	-1.30837e-015
1.57904e-015	-4.15227e-015	1.08362e-014	7.39982e-015	1.72997e-014	9.432e-015	1.74269e-014	6.841e-015	9.00573e-015	-1.35869e-015	6.89584e-015	2.72105e-015	8.6245e-015	8.64847e-015	1.14694e-014	1.74035e-014	5.13919e-015	1.10386e-014	1.39444e-014	-6.58089e-016	1.31574e-015	-2.03046e-015	-4.01424e-016	-1.63284e-015	-1.3249e-015
2.20262e-015	-4.36582e-015	1.08283e-014	6.97161e-015	1.7403e-014	9.52116e-015	1.76451e-014	6.81784e-015	9.25587e-015	-8.78606e-016	7.09685e-015	3.08603e-015	8.98488e-015	8.68749e-015	1.15838e-014	1.77361e-014	5.46442e-015	1.13732e-014	1.42115e-014	-3.42489e-016	1.14121e-015	-1.842e-015	-4.41761e-017	-1.24753e-015	-1.36005e-015
2.81778e-015	-4.58477e-015	1.08116e-014	6.52254e-015	1.74904e-014	9.61421e-015	1.78601e-014	6.78108e-015	9.51081e-015	-3.97627e-016	7.29033e-015	3.44447e-015	9.32649e-015	8.7321e-015	1.16744e-014	1.80517e-014	5.79232e-015	1.16862e-014	1.44682e-014	-3.86943e-017	9.86657e-016	-1.65781e-015	3.11861e-016	-8.66148e-016	-1.4125e-015
3.41998e-015	-4.8068e-015	1.07878e-014	6.05839e-015	1.75621e-014	9.7102e-015	1.80713e-014	6.73258e-015	9.77019e-015	8.21228e-017	7.47555e-015	3.79481e-015	9.64874e-015	8.78357e-015	1.17427e-014	1.83503e-014	6.12152e-015	1.19765e-014	1.4714e-014	2.51029e-016	8.54639e-016	-1.4781e-015	6.65303e-016	-4.9032e-016	-1.47994e-015
4.00447e-015	-5.02901e-015	1.0759e-014	5.58498e-015	1.76198e-014	9.80856e-015	1.82779e-014	6.67432e-015	1.00332e-014	5.57969e-016	7.65207e-015	4.13652e-015	9.95095e-015	8.84286e-015	1.179e-014	1.8632e-014	6.45092e-015	1.22431e-014	1.49492e-014	5.24921e-016	7.47494e-016	-1.30334e-015	1.01484e-015	-1.20939e-016	-1.5605e-015
4.56635e-015	-5.24934e-015	1.0727e-014	5.10912e-015	1.76654e-014	9.90858e-015	1.84786e-014	6.60852e-015	1.02987e-014	1.02735e-015	7.82022e-015	4.4681e-015	1.02337e-014	8.91122e-015	1.18178e-014	1.88969e-014	6.77993e-015	1.24851e-014	1.51742e-014	7.80301e-016	6.67796e-016	-1.13373e-015	1.35893e-015	2.40378e-016	-1.65199e-015
5.10088e-015	-5.46535e-015	1.06938e-014	4.63606e-015	1.77007e-014	1.00095e-014	1.86723e-014	6.53671e-015	1.05667e-014	1.48839e-015	7.97967e-015	4.78879e-015	1.04967e-014	8.98834e-015	1.18286e-014	1.91454e-014	7.10617e-015	1.27017e-014	1.53888e-014	1.01574e-015	6.17346e-016	-9.69001e-016	1.6957e-015	5.91356e-016	-1.75274e-015
5.60382e-015	-5.67453e-015	1.06616e-014	4.17235e-015	1.77277e-014	1.01106e-014	1.8858e-014	6.4605e-015	1.08366e-014	1.93812e-015	8.1306e-015	5.09758e-015	1.07402e-014	9.07446e-015	1.18243e-014	1.9377e-014	7.42863e-015	1.28928e-014	1.55936e-014	1.22974e-015	5.97393e-016	-8.08969e-016	2.02462e-015	9.30714e-016	-1.86058e-015
6.0712e-015	-5.87429e-015	1.0632e-014	3.72371e-015	1.7748e-014	1.02106e-014	1.90358e-014	6.38262e-015	1.11069e-014	2.37423e-015	8.2734e-015	5.39344e-015	1.09646e-014	9.17016e-015	1.18068e-014	1.95926e-014	7.74567e-015	1.30589e-014	1.57893e-014	1.42147e-015	6.09598e-016	-6.53479e-016	2.34445e-015	1.25709e-015	-1.9718e-015
6.49951e-015	-6.06208e-015	1.06061e-014	3.29544e-015	1.77641e-014	1.0309e-014	1.92041e-014	6.30539e-015	1.13776e-014	2.79529e-015	8.40798e-015	5.67576e-015	1.1171e-014	9.27508e-015	1.17779e-014	1.97927e-014	8.05656e-015	1.32003e-014	1.59764e-014	1.59094e-015	6.55668e-016	-5.01985e-016	2.65397e-015	1.56904e-015	-2.08409e-015
6.88499e-015	-6.23551e-015	1.05848e-014	2.8924e-015	1.77775e-014	1.0405e-014	1.9362e-014	6.2309e-015	1.1649e-014	3.19992e-015	8.53512e-015	5.94389e-015	1.13601e-014	9.38894e-015	1.17396e-014	1.99774e-014	8.35918e-015	1.33173e-014	1.61551e-014	1.73764e-015	7.3658e-016	-3.53804e-016	2.95227e-015	1.86516e-015	-2.19541e-015
7.22527e-015	-6.39245e-015	1.05693e-014	2.51922e-015	1.77901e-014	1.04981e-014	1.95089e-014	6.16118e-015	1.19204e-014	3.5861e-015	8.65553e-015	6.19702e-015	1.15324e-014	9.51073e-015	1.16934e-014	2.01476e-014	8.65233e-015	1.34106e-014	1.63257e-014	1.86237e-015	8.54243e-016	-2.08742e-016	3.23841e-015	2.1441e-015	-2.30312e-015
7.51826e-015	-6.53036e-015	1.05607e-014	2.18039e-015	1.7803e-014	1.05874e-014	1.96445e-014	6.09867e-015	1.21916e-014	3.95212e-015	8.76964e-015	6.43465e-015	1.16889e-014	9.63947e-015	1.16415e-014	2.03033e-014	8.93541e-015	1.34812e-014	1.64882e-014	1.96577e-015	1.00907e-015	-6.60787e-017	3.5118e-015	2.40475e-015	-2.40494e-015
7.76218e-015	-6.64733e-015	1.05602e-014	1.87952e-015	1.78173e-014	1.06731e-014	1.97685e-014	6.04449e-015	1.24623e-014	4.2971e-015	8.87832e-015	6.65663e-015	1.18307e-014	9.77378e-015	1.15857e-014	2.0445e-014	9.20739e-015	1.35304e-014	1.66433e-014	2.04837e-015	1.20091e-015	7.48527e-017	3.77191e-015	2.64633e-015	-2.49825e-015
7.95502e-015	-6.74133e-015	1.05682e-014	1.61934e-015	1.7834e-014	1.07545e-014	1.98815e-014	6.0007e-015	1.27324e-014	4.6204e-015	8.98232e-015	6.86294e-015	1.19583e-014	9.91268e-015	1.15272e-014	2.05726e-014	9.46789e-015	1.35596e-014	1.67919e-014	2.11078e-015	1.43021e-015	2.14346e-016	4.01865e-015	2.86832e-015	-2.58038e-015
8.09648e-015	-6.81044e-015	1.05849e-014	1.4031e-015	1.78544e-014	1.08313e-014	1.99839e-014	5.9698e-015	1.30017e-014	4.92044e-015	9.08251e-015	7.0528e-015	1.20722e-014	1.00549e-014	1.14674e-014	2.06859e-014	9.71549e-015	1.35706e-014	1.69336e-014	2.15511e-015	1.6974e-015	3.52955e-016	4.25177e-015	3.06921e-015	-2.64878e-015
8.18589e-015	-6.85332e-015	1.06097e-014	1.23201e-015	1.78785e-014	1.0903e-014	2.00759e-014	5.95325e-015	1.32704e-014	5.19702e-015	9.17976e-015	7.22618e-015	1.2174e-014	1.01987e-014	1.14068e-014	2.07851e-014	9.94881e-015	1.35657e-014	1.70693e-014	2.18343e-015	2.00163e-015	4.90827e-016	4.47137e-015	3.24912e-015	-2.70133e-015
8.22451e-015	-6.86789e-015	1.06426e-014	1.10692e-015	1.79062e-014	1.09693e-014	2.01579e-014	5.95322e-015	1.35381e-014	5.44936e-015	9.27503e-015	7.38322e-015	1.22644e-014	1.03419e-014	1.13465e-014	2.08705e-014	1.0167e-014	1.35471e-014	1.71992e-014	2.19752e-015	2.3424e-015	6.28232e-016	4.67784e-015	3.40732e-015	-2.73625e-015
8.21294e-015	-6.85209e-015	1.06828e-014	1.02773e-015	1.79377e-014	1.10297e-014	2.02299e-014	5.97112e-015	1.38042e-014	5.67763e-015	9.36869e-015	7.52334e-015	1.23446e-014	1.0483e-014	1.12867e-014	2.09419e-014	1.03697e-014	1.35167e-014	1.7323e-014	2.19963e-015	2.71905e-015	7.65479e-016	4.87187e-015	3.54357e-015	-2.75105e-015
8.15223e-015	-6.80526e-015	1.07291e-014	9.93871e-016	1.79726e-014	1.10837e-014	2.02924e-014	6.00844e-015	1.40691e-014	5.88178e-015	9.46188e-015	7.64672e-015	1.24156e-014	1.06199e-014	1.12277e-014	2.09987e-014	1.05567e-014	1.34772e-014	1.74413e-014	2.19201e-015	3.12964e-015	9.03274e-016	5.05389e-015	3.65767e-015	-2.74391e-015
8.04322e-015	-6.72664e-015	1.07802e-014	1.00413e-015	1.80097e-014	1.11311e-014	2.03468e-014	6.0661e-015	1.43327e-014	6.06266e-015	9.55535e-015	7.75363e-015	1.24778e-014	1.07502e-014	1.11691e-014	2.10406e-014	1.07273e-014	1.34309e-014	1.75537e-014	2.17741e-015	3.57178e-015	1.0421e-015	5.22447e-015	3.75018e-015	-2.71302e-015
7.88853e-015	-6.61538e-015	1.08343e-014	1.05648e-015	1.80481e-014	1.11713e-014	2.03938e-014	6.14474e-015	1.4594e-014	6.22064e-015	9.64964e-015	7.84413e-015	1.2532e-014	1.08723e-014	1.11108e-014	2.10672e-014	1.08815e-014	1.33798e-014	1.76604e-014	2.15853e-015	4.04334e-015	1.18186e-015	5.38454e-015	3.82163e-015	-2.65742e-015
7.69104e-015	-6.47139e-015	1.08894e-014	1.14767e-015	1.80867e-014	1.12048e-014	2.04341e-014	6.24464e-015	1.48531e-014	6.35644e-015	9.74557e-015	7.91817e-015	1.25799e-014	1.09841e-014	1.10521e-014	2.10782e-014	1.10198e-014	1.33262e-014	1.77612e-014	2.1388e-015	4.54182e-015	1.32319e-015	5.53473e-015	3.87269e-015	-2.57628e-015
7.45518e-015	-6.29378e-015	1.09443e-014	1.274e-015	1.81232e-014	1.12311e-014	2.04687e-014	6.36643e-015	1.51096e-014	6.47104e-015	9.8441e-015	7.97664e-015	1.26213e-014	1.10838e-014	1.09927e-014	2.10729e-014	1.11424e-014	1.32722e-014	1.7856e-014	2.12087e-015	5.06428e-015	1.46629e-015	5.67685e-015	3.90386e-015	-2.46895e-015
7.18431e-015	-6.08196e-015	1.09966e-014	1.43202e-015	1.81555e-014	1.12494e-014	2.04991e-014	6.51091e-015	1.53629e-014	6.56559e-015	9.9459e-015	8.02051e-015	1.26567e-014	1.11689e-014	1.09319e-014	2.1051e-014	1.12489e-014	1.322e-014	1.79443e-014	2.10774e-015	5.60818e-015	1.61119e-015	5.81216e-015	3.91558e-015	-2.33425e-015
6.88212e-015	-5.83675e-015	1.10441e-014	1.61741e-015	1.81813e-014	1.12595e-014	2.05258e-014	6.67793e-015	1.56121e-014	6.64159e-015	1.00516e-014	8.05006e-015	1.26881e-014	1.12378e-014	1.08679e-014	2.10123e-014	1.13396e-014	1.31713e-014	1.80257e-014	2.10222e-015	6.1703e-015	1.75753e-015	5.94178e-015	3.90976e-015	-2.17164e-015
6.55315e-015	-5.55875e-015	1.10846e-014	1.82539e-015	1.8198e-014	1.12612e-014	2.05497e-014	6.86747e-015	1.58568e-014	6.70095e-015	1.01622e-014	8.06586e-015	1.27153e-014	1.1289e-014	1.0799e-014	2.09564e-014	1.14151e-014	1.31283e-014	1.81e-014	2.10732e-015	6.74742e-015	1.90522e-015	6.06702e-015	3.88784e-015	-1.98097e-015
6.20265e-015	-5.24788e-015	1.11166e-014	2.05025e-015	1.82032e-014	1.12545e-014	2.0572e-014	7.07946e-015	1.60966e-014	6.74529e-015	1.02774e-014	8.06904e-015	1.27382e-014	1.13209e-014	1.07236e-014	2.0883e-014	1.14756e-014	1.30923e-014	1.81667e-014	2.12507e-015	7.33458e-015	2.05456e-015	6.18928e-015	3.85117e-015	-1.76236e-015
5.8358e-015	-4.90492e-015	1.11381e-014	2.28701e-015	1.81944e-014	1.1239e-014	2.05926e-014	7.3133e-015	1.63312e-014	6.77591e-015	1.03978e-014	8.06027e-015	1.27574e-014	1.13318e-014	1.064e-014	2.07914e-014	1.15221e-014	1.30649e-014	1.82256e-014	2.15737e-015	7.92864e-015	2.20551e-015	6.30974e-015	3.80143e-015	-1.51628e-015
5.4573e-015	-4.5313e-015	1.11466e-014	2.52972e-015	1.81685e-014	1.12144e-014	2.0613e-014	7.56872e-015	1.65595e-014	6.79488e-015	1.0524e-014	8.03981e-015	1.27726e-014	1.13207e-014	1.0547e-014	2.06812e-014	1.1555e-014	1.30473e-014	1.82767e-014	2.20676e-015	8.52611e-015	2.35801e-015	6.42981e-015	3.7408e-015	-1.24306e-015
5.07255e-015	-4.12873e-015	1.1141e-014	2.77314e-015	1.81236e-014	1.11805e-014	2.06342e-014	7.84427e-015	1.67813e-014	6.80467e-015	1.06562e-014	8.00907e-015	1.27839e-014	1.1287e-014	1.04424e-014	2.05519e-014	1.15759e-014	1.3041e-014	1.83197e-014	2.27545e-015	9.12251e-015	2.51192e-015	6.55111e-015	3.67087e-015	-9.42928e-016
4.68734e-015	-3.69897e-015	1.11198e-014	3.01175e-015	1.80569e-014	1.11371e-014	2.06569e-014	8.13894e-015	1.69959e-014	6.8067e-015	1.07941e-014	7.96903e-015	1.27914e-014	1.12295e-014	1.03248e-014	2.04026e-014	1.15849e-014	1.3046e-014	1.83548e-014	2.36539e-015	9.71403e-015	2.66686e-015	6.67465e-015	3.59413e-015	-6.17003e-016
4.30733e-015	-3.24327e-015	1.10818e-014	3.24011e-015	1.79665e-014	1.10837e-014	2.06816e-014	8.45156e-015	1.7202e-014	6.80363e-015	1.09376e-014	7.92038e-015	1.27957e-014	1.11483e-014	1.01935e-014	2.02337e-014	1.15837e-014	1.30629e-014	1.83813e-014	2.47703e-015	1.02962e-014	2.82304e-015	6.80205e-015	3.51278e-015	-2.66279e-016
3.93793e-015	-2.76389e-015	1.10253e-014	3.45252e-015	1.78499e-014	1.10206e-014	2.07084e-014	8.78078e-015	1.73985e-014	6.79691e-015	1.10866e-014	7.86477e-015	1.27968e-014	1.10433e-014	1.00467e-014	2.00454e-014	1.15735e-014	1.30922e-014	1.83991e-014	2.61239e-015	1.08653e-014	2.98014e-015	6.93397e-015	3.42951e-015	1.07414e-016
3.58447e-015	-2.26296e-015	1.09496e-014	3.64381e-015	1.77054e-014	1.09474e-014	2.07376e-014	9.12408e-015	1.75846e-014	6.7891e-015	1.12408e-014	7.80284e-015	1.27947e-014	1.09146e-014	9.88314e-015	1.98381e-014	1.15557e-014	1.31338e-014	1.84081e-014	2.77216e-015	1.14174e-014	3.13816e-015	7.07126e-015	3.3467e-015	5.02336e-016
3.25195e-015	-1.74312e-015	1.08535e-014	3.80938e-015	1.75317e-014	1.08638e-014	2.07695e-014	9.47929e-015	1.77592e-014	6.78264e-015	1.13999e-014	7.73557e-015	1.27896e-014	1.07631e-014	9.70164e-015	1.96112e-014	1.15316e-014	1.31877e-014	1.84085e-014	2.95657e-015	1.19491e-014	3.29732e-015	7.21499e-015	3.26698e-015	9.17959e-016
2.94461e-015	-1.20697e-015	1.07364e-014	3.94421e-015	1.73264e-014	1.07695e-014	2.08041e-014	9.84531e-015	1.79216e-014	6.77974e-015	1.15638e-014	7.66441e-015	1.2781e-014	1.05896e-014	9.50159e-015	1.9365e-014	1.15023e-014	1.32529e-014	1.84002e-014	3.16626e-015	1.24563e-014	3.45715e-015	7.36606e-015	3.19358e-015	1.35239e-015
2.66714e-015	-6.565e-016	1.05984e-014	4.04462e-015	1.70893e-014	1.06643e-014	2.08415e-014	1.02199e-014	1.80713e-014	6.78206e-015	1.17316e-014	7.59096e-015	1.27693e-014	1.03949e-014	9.28224e-015	1.90998e-014	1.14701e-014	1.33284e-014	1.83833e-014	3.40084e-015	1.29361e-014	3.61813e-015	7.52504e-015	3.12931e-015	1.80364e-015
2.42374e-015	-9.49207e-017	1.04388e-014	4.10765e-015	1.68197e-014	1.05477e-014	2.08808e-014	1.06001e-014	1.82066e-014	6.79172e-015	1.1903e-014	7.51573e-015	1.27544e-014	1.01803e-014	9.04331e-015	1.88167e-014	1.14359e-014	1.3413e-014	1.83576e-014	3.6601e-015	1.33855e-014	3.78033e-015	7.6921e-015	3.07627e-015	2.26981e-015
2.21766e-015	4.75171e-016	1.02582e-014	4.13045e-015	1.65174e-014	1.04193e-014	2.0922e-014	1.09838e-014	1.83267e-014	6.81038e-015	1.20777e-014	7.44001e-015	1.27362e-014	9.94701e-015	8.78442e-015	1.85161e-014	1.14014e-014	1.35056e-014	1.8323e-014	3.94298e-015	1.38023e-014	3.94376e-015	7.86773e-015	3.03715e-015	2.74862e-015
2.0522e-015	1.05104e-015	1.00576e-014	4.11151e-015	1.61831e-014	1.02796e-014	2.09646e-014	1.13682e-014	1.84309e-014	6.83961e-015	1.22548e-014	7.36501e-015	1.27149e-014	9.69648e-015	8.50604e-015	1.81986e-014	1.13682e-014	1.36054e-014	1.82803e-014	4.24778e-015	1.41839e-014	4.10906e-015	8.05183e-015	3.01447e-015	3.23839e-015
1.93095e-015	1.63002e-015	9.83763e-015	4.04935e-015	1.58173e-014	1.01278e-014	2.10081e-014	1.17511e-014	1.8518e-014	6.88085e-015	1.24335e-014	7.29138e-015	1.26907e-014	9.43056e-015	8.20892e-015	1.78651e-014	1.13381e-014	1.37104e-014	1.82301e-014	4.57311e-015	1.45278e-014	4.2764e-015	8.24458e-015	3.01046e-015	3.73758e-015
1.85621e-015	2.20899e-015	9.59949e-015	3.94364e-015	1.54214e-014	9.96341e-015	2.10519e-014	1.21301e-014	1.85881e-014	6.93525e-015	1.26131e-014	7.22039e-015	1.26636e-014	9.15192e-015	7.89392e-015	1.75166e-014	1.13124e-014	1.38191e-014	1.81733e-014	4.9171e-015	1.48321e-014	4.44528e-015	8.4457e-015	3.02736e-015	4.24389e-015
1.82964e-015	2.7848e-015	9.34471e-015	3.79411e-015	1.49968e-014	9.78638e-015	2.10944e-014	1.25028e-014	1.8641e-014	7.00429e-015	1.27925e-014	7.15321e-015	1.26332e-014	8.86261e-015	7.56243e-015	1.71549e-014	1.12924e-014	1.39294e-014	1.81107e-014	5.27808e-015	1.50955e-014	4.61606e-015	8.65475e-015	3.06753e-015	4.75479e-015
1.85235e-015	3.35443e-015	9.07525e-015	3.60095e-015	1.45464e-014	9.59639e-015	2.11345e-014	1.28668e-014	1.86757e-014	7.08815e-015	1.29706e-014	7.09088e-015	1.25999e-014	8.56422e-015	7.21572e-015	1.67804e-014	1.128e-014	1.40391e-014	1.80427e-014	5.65381e-015	1.53167e-014	4.78985e-015	8.87145e-015	3.13212e-015	5.26846e-015
1.9251e-015	3.91563e-015	8.79252e-015	3.36599e-015	1.40722e-014	9.39327e-015	2.11706e-014	1.32189e-014	1.86922e-014	7.18794e-015	1.3147e-014	7.03462e-015	1.25645e-014	8.25911e-015	6.8557e-015	1.6395e-014	1.12766e-014	1.41459e-014	1.79704e-014	6.04209e-015	1.5495e-014	4.96684e-015	9.09524e-015	3.22303e-015	5.7831e-015
2.0484e-015	4.46554e-015	8.49799e-015	3.09166e-015	1.35765e-014	9.17666e-015	2.12012e-014	1.35567e-014	1.86902e-014	7.30371e-015	1.33203e-014	6.98503e-015	1.25275e-014	7.94981e-015	6.48476e-015	1.60005e-014	1.12835e-014	1.42482e-014	1.78944e-014	6.4403e-015	1.563e-014	5.14709e-015	9.32496e-015	3.34115e-015	6.29717e-015
2.22154e-015	5.00138e-015	8.1935e-015	2.78053e-015	1.30628e-014	8.94641e-015	2.12252e-014	1.38774e-014	1.86693e-014	7.43564e-015	1.34893e-014	6.94291e-015	1.2489e-014	7.63899e-015	6.10546e-015	1.55984e-014	1.13014e-014	1.43442e-014	1.78159e-014	6.84488e-015	1.57217e-014	5.3313e-015	9.5597e-015	3.48768e-015	6.80828e-015
2.4434e-015	5.52067e-015	7.88117e-015	2.4353e-015	1.25355e-014	8.70289e-015	2.12416e-014	1.41785e-014	1.86296e-014	7.58382e-015	1.36533e-014	6.90933e-015	1.24492e-014	7.32893e-015	5.7204e-015	1.51903e-014	1.13312e-014	1.44322e-014	1.77361e-014	7.25313e-015	1.57708e-014	5.52029e-015	9.79853e-015	3.66385e-015	7.3147e-015
2.71273e-015	6.02075e-015	7.56349e-015	2.05957e-015	1.19978e-014	8.44582e-015	2.1249e-014	1.4458e-014	1.85719e-014	7.74809e-015	1.38115e-014	6.88479e-015	1.24081e-014	7.02174e-015	5.33215e-015	1.47787e-014	1.13735e-014	1.45101e-014	1.76562e-014	7.66286e-015	1.57787e-014	5.71507e-015	1.00404e-014	3.86996e-015	7.81549e-015
3.0271e-015	6.50001e-015	7.24245e-015	1.65731e-015	1.14541e-014	8.17501e-015	2.12458e-014	1.47134e-014	1.84965e-014	7.92799e-015	1.39627e-014	6.8703e-015	1.23659e-014	6.72006e-015	4.94357e-015	1.43652e-014	1.14288e-014	1.45755e-014	1.75774e-014	8.07067e-015	1.57465e-014	5.9163e-015	1.02841e-014	4.10632e-015	8.30875e-015
3.38406e-015	6.95705e-015	6.9201e-015	1.23381e-015	1.09086e-014	7.89128e-015	2.12305e-014	1.49432e-014	1.8404e-014	8.12299e-015	1.41061e-014	6.86653e-015	1.23237e-014	6.42596e-015	4.5584e-015	1.39519e-014	1.14974e-014	1.4627e-014	1.75015e-014	8.47372e-015	1.56755e-014	6.12419e-015	1.05287e-014	4.37241e-015	8.79295e-015
3.78038e-015	7.39054e-015	6.59808e-015	7.94201e-016	1.03655e-014	7.59485e-015	2.12021e-014	1.51458e-014	1.8295e-014	8.33215e-015	1.42408e-014	6.87428e-015	1.22827e-014	6.14088e-015	4.17961e-015	1.35412e-014	1.15797e-014	1.46635e-014	1.74286e-014	8.86901e-015	1.55675e-014	6.33925e-015	1.07725e-014	4.66819e-015	9.26673e-015
4.21299e-015	7.79889e-015	6.27817e-015	3.43459e-016	9.8295e-015	7.28552e-015	2.11592e-014	1.53192e-014	1.81696e-014	8.55428e-015	1.43657e-014	6.89438e-015	1.22427e-014	5.86621e-015	3.81059e-015	1.31348e-014	1.16758e-014	1.46831e-014	1.73601e-014	9.25354e-015	1.54247e-014	6.56193e-015	1.10146e-014	4.99298e-015	9.72844e-015
4.67857e-015	8.18109e-015	5.96223e-015	-1.13296e-016	9.30489e-015	6.96398e-015	2.11012e-014	1.54624e-014	1.80285e-014	8.78806e-015	1.44806e-014	6.92723e-015	1.22042e-014	5.60418e-015	3.45441e-015	1.27352e-014	1.17858e-014	1.46846e-014	1.72967e-014	9.62462e-015	1.52496e-014	6.79383e-015	1.12541e-014	5.34597e-015	1.01762e-014
5.17297e-015	8.53589e-015	5.65148e-015	-5.70795e-016	8.79601e-015	6.6301e-015	2.1027e-014	1.55743e-014	1.78727e-014	9.03198e-015	1.45846e-014	6.97295e-015	1.21679e-014	5.35526e-015	3.11446e-015	1.23447e-014	1.19094e-014	1.46668e-014	1.72397e-014	9.97967e-015	1.50447e-014	7.03515e-015	1.14898e-014	5.72539e-015	1.06086e-014
5.6914e-015	8.86306e-015	5.34692e-015	-1.0236e-015	8.30605e-015	6.28474e-015	2.0936e-014	1.56538e-014	1.77037e-014	9.28433e-015	1.46768e-014	7.03142e-015	1.21335e-014	5.12115e-015	2.79422e-015	1.19645e-014	1.2046e-014	1.46293e-014	1.71903e-014	1.03169e-014	1.48118e-014	7.28627e-015	1.17206e-014	6.12949e-015	1.10245e-014
6.22903e-015	9.16261e-015	5.04977e-015	-1.46683e-015	7.83935e-015	5.92864e-015	2.08271e-014	1.57014e-014	1.7523e-014	9.54348e-015	1.47563e-014	7.10321e-015	1.21016e-014	4.90325e-015	2.49582e-015	1.15969e-014	1.21948e-014	1.45713e-014	1.71494e-014	1.06334e-014	1.45539e-014	7.54712e-015	1.19455e-014	6.55656e-015	1.14223e-014
6.78108e-015	9.4348e-015	4.76084e-015	-1.89523e-015	7.3997e-015	5.562e-015	2.07004e-014	1.57167e-014	1.73314e-014	9.80754e-015	1.48231e-014	7.18843e-015	1.20727e-014	4.70228e-015	2.2225e-015	1.12436e-014	1.23548e-014	1.44929e-014	1.71173e-014	1.09274e-014	1.42741e-014	7.81815e-015	1.21641e-014	7.00451e-015	1.18007e-014
7.34289e-015	9.67977e-015	4.48143e-015	-2.30379e-015	6.99103e-015	5.18607e-015	2.05555e-014	1.56999e-014	1.71298e-014	1.0075e-014	1.48766e-014	7.28707e-015	1.20473e-014	4.51802e-015	1.97721e-015	1.09066e-014	1.25249e-014	1.43939e-014	1.70943e-014	1.1197e-014	1.39751e-014	8.09938e-015	1.23758e-014	7.47091e-015	1.21586e-014
7.9102e-015	9.89783e-015	4.2116e-015	-2.68726e-015	6.61546e-015	4.80189e-015	2.0392e-014	1.5651e-014	1.69194e-014	1.03442e-014	1.49162e-014	7.39822e-015	1.20258e-014	4.35073e-015	1.76196e-015	1.05867e-014	1.27029e-014	1.42742e-014	1.70812e-014	1.14407e-014	1.36601e-014	8.39134e-015	1.25801e-014	7.95254e-015	1.24959e-014
8.4781e-015	1.00899e-014	3.95122e-015	-3.04173e-015	6.27511e-015	4.41036e-015	2.021e-014	1.55713e-014	1.67016e-014	1.06129e-014	1.49415e-014	7.52209e-015	1.20086e-014	4.20077e-015	1.57891e-015	1.02856e-014	1.28882e-014	1.41342e-014	1.7078e-014	1.1658e-014	1.3332e-014	8.69369e-015	1.27759e-014	8.44656e-015	1.28112e-014
9.04122e-015	1.02572e-014	3.70057e-015	-3.36357e-015	5.97228e-015	4.01227e-015	2.00097e-014	1.54616e-014	1.64778e-014	1.08797e-014	1.49523e-014	7.65828e-015	1.19957e-014	4.06774e-015	1.42941e-015	1.00042e-014	1.30793e-014	1.39752e-014	1.7085e-014	1.18476e-014	1.29938e-014	9.00666e-015	1.29633e-014	8.95037e-015	1.31033e-014
9.5946e-015	1.04001e-014	3.45877e-015	-3.64937e-015	5.70838e-015	3.60929e-015	1.97911e-014	1.53233e-014	1.6249e-014	1.11421e-014	1.49489e-014	7.80624e-015	1.19871e-014	3.95141e-015	1.31449e-015	9.74376e-015	1.32743e-014	1.37981e-014	1.71019e-014	1.2009e-014	1.26487e-014	9.32926e-015	1.31425e-014	9.46141e-015	1.33715e-014
1.01337e-014	1.05203e-014	3.2255e-015	-3.8959e-015	5.48487e-015	3.20268e-015	1.95552e-014	1.51577e-014	1.60172e-014	1.13979e-014	1.49308e-014	7.96529e-015	1.1982e-014	3.85146e-015	1.23583e-015	9.50518e-015	1.34716e-014	1.36044e-014	1.71283e-014	1.21423e-014	1.22992e-014	9.66124e-015	1.33132e-014	9.97693e-015	1.36151e-014
1.06545e-014	1.06195e-014	3.00005e-015	-4.10054e-015	5.3022e-015	2.79345e-015	1.93033e-014	1.49666e-014	1.57831e-014	1.16454e-014	1.48982e-014	8.13439e-015	1.1981e-014	3.76731e-015	1.19471e-015	9.28889e-015	1.36692e-014	1.33956e-014	1.71642e-014	1.2248e-014	1.19474e-014	1.00022e-014	1.34756e-014	1.04942e-014	1.38345e-014
1.11528e-014	1.0699e-014	2.78185e-015	-4.26211e-015	5.16024e-015	2.38311e-015	1.90365e-014	1.47522e-014	1.55476e-014	1.1883e-014	1.48513e-014	8.31347e-015	1.19842e-014	3.69826e-015	1.19061e-015	9.09504e-015	1.3865e-014	1.31732e-014	1.72092e-014	1.23261e-014	1.15965e-014	1.03508e-014	1.36298e-014	1.10101e-014	1.40292e-014
1.16245e-014	1.07608e-014	2.56966e-015	-4.37886e-015	5.05803e-015	1.97335e-015	1.8756e-014	1.45165e-014	1.53121e-014	1.2109e-014	1.47904e-014	8.50089e-015	1.19911e-014	3.64365e-015	1.22346e-015	8.92331e-015	1.40569e-014	1.29392e-014	1.72622e-014	1.23767e-014	1.12487e-014	1.07062e-014	1.37763e-014	1.15217e-014	1.41987e-014
1.20663e-014	1.08071e-014	2.36229e-015	-4.45018e-015	4.99486e-015	1.56597e-015	1.84637e-014	1.4262e-014	1.50783e-014	1.23215e-014	1.47158e-014	8.69548e-015	1.20011e-014	3.60199e-015	1.29249e-015	8.77382e-015	1.42425e-014	1.26952e-014	1.73224e-014	1.24002e-014	1.09064e-014	1.10678e-014	1.39156e-014	1.20262e-014	1.43431e-014
1.24752e-014	1.08398e-014	2.15838e-015	-4.47646e-015	4.96825e-015	1.1615e-015	1.81605e-014	1.39913e-014	1.48464e-014	1.25199e-014	1.46275e-014	8.89629e-015	1.20136e-014	3.57214e-015	1.39658e-015	8.64557e-015	1.44197e-014	1.24435e-014	1.7389e-014	1.23979e-014	1.05721e-014	1.14344e-014	1.40483e-014	1.25211e-014	1.44623e-014
1.28483e-014	1.08603e-014	1.95703e-015	-4.45864e-015	4.97542e-015	7.61417e-016	1.7848e-014	1.37074e-014	1.4617e-014	1.27029e-014	1.45265e-014	9.10196e-015	1.2028e-014	3.55299e-015	1.5345e-015	8.538e-015	1.45868e-014	1.21862e-014	1.74608e-014	1.23707e-014	1.02473e-014	1.18042e-014	1.41752e-014	1.30041e-014	1.45567e-014
1.31833e-014	1.08707e-014	1.75652e-015	-4.39786e-015	5.01263e-015	3.67725e-016	1.7528e-014	1.34128e-014	1.43908e-014	1.28689e-014	1.44133e-014	9.31081e-015	1.20437e-014	3.54273e-015	1.70471e-015	8.45048e-015	1.47428e-014	1.19255e-014	1.75362e-014	1.23205e-014	9.93333e-015	1.21763e-014	1.42965e-014	1.34728e-014	1.46265e-014
1.34788e-014	1.08729e-014	1.55513e-015	-4.29592e-015	5.07714e-015	-1.85998e-017	1.72024e-014	1.311e-014	1.41685e-014	1.30174e-014	1.42888e-014	9.52129e-015	1.20604e-014	3.54057e-015	1.90488e-015	8.38121e-015	1.48853e-014	1.1664e-014	1.76141e-014	1.22494e-014	9.63233e-015	1.25487e-014	1.44137e-014	1.39249e-014	1.46715e-014
1.37331e-014	1.0869e-014	1.35173e-015	-4.15514e-015	5.16475e-015	-3.9621e-016	1.68732e-014	1.28024e-014	1.39507e-014	1.31475e-014	1.41533e-014	9.73151e-015	1.20772e-014	3.54548e-015	2.13239e-015	8.3291e-015	1.50123e-014	1.14036e-014	1.76935e-014	1.21587e-014	9.34582e-015	1.29197e-014	1.45277e-014	1.43591e-014	1.46924e-014
1.39456e-014	1.08607e-014	1.14519e-015	-3.97811e-015	5.27138e-015	-7.63445e-016	1.65429e-014	1.24932e-014	1.37371e-014	1.32587e-014	1.40076e-014	9.9401e-015	1.20929e-014	3.55612e-015	2.38508e-015	8.29176e-015	1.5122e-014	1.1147e-014	1.77724e-014	1.20501e-014	9.07492e-015	1.32872e-014	1.46395e-014	1.47737e-014	1.46904e-014
1.41156e-014	1.08493e-014	9.3479e-016	-3.76737e-015	5.39235e-015	-1.1194e-015	1.6213e-014	1.21858e-014	1.35283e-014	1.3351e-014	1.38528e-014	1.01455e-014	1.21062e-014	3.57161e-015	2.66013e-015	8.26745e-015	1.52137e-014	1.08965e-014	1.78487e-014	1.19261e-014	8.81988e-015	1.36492e-014	1.475e-014	1.51673e-014	1.46659e-014
1.42429e-014	1.08366e-014	7.19944e-016	-3.5264e-015	5.5231e-015	-1.46283e-015	1.58857e-014	1.18831e-014	1.3324e-014	1.34239e-014	1.36899e-014	1.03464e-014	1.21165e-014	3.59073e-015	2.95479e-015	8.25464e-015	1.52861e-014	1.06544e-014	1.79206e-014	1.17887e-014	8.58168e-015	1.40041e-014	1.48597e-014	1.55388e-014	1.46192e-014
1.43278e-014	1.08243e-014	4.99251e-016	-3.25935e-015	5.65829e-015	-1.79277e-015	1.55628e-014	1.15874e-014	1.31236e-014	1.34775e-014	1.35194e-014	1.05408e-014	1.21224e-014	3.61225e-015	3.26607e-015	8.25197e-015	1.53383e-014	1.04225e-014	1.79863e-014	1.16402e-014	8.3599e-015	1.43506e-014	1.49699e-014	1.58872e-014	1.45517e-014
1.4371e-014	1.08137e-014	2.71647e-016	-2.97026e-015	5.79294e-015	-2.10858e-015	1.52458e-014	1.13014e-014	1.29269e-014	1.35121e-014	1.33422e-014	1.07267e-014	1.21229e-014	3.63512e-015	3.58959e-015	8.25678e-015	1.53691e-014	1.02029e-014	1.80435e-014	1.1483e-014	8.15546e-015	1.46868e-014	1.50808e-014	1.6212e-014	1.44653e-014
1.43742e-014	1.08061e-014	3.73724e-017	-2.66387e-015	5.92194e-015	-2.40982e-015	1.49364e-014	1.10275e-014	1.27339e-014	1.35278e-014	1.31586e-014	1.09024e-014	1.21169e-014	3.65874e-015	3.92148e-015	8.26713e-015	1.53776e-014	9.99727e-015	1.80913e-014	1.13192e-014	7.96784e-015	1.5011e-014	1.51929e-014	1.65127e-014	1.43612e-014
1.43389e-014	1.08025e-014	-2.03787e-016	-2.34549e-015	6.03898e-015	-2.69627e-015	1.46362e-014	1.07676e-014	1.25428e-014	1.35254e-014	1.29698e-014	1.10666e-014	1.21033e-014	3.68206e-015	4.25882e-015	8.28022e-015	1.53639e-014	9.80745e-015	1.81278e-014	1.11511e-014	7.79695e-015	1.53212e-014	1.53069e-014	1.67889e-014	1.42408e-014
1.42666e-014	1.08037e-014	-4.52342e-016	-2.01938e-015	6.13821e-015	-2.96722e-015	1.43469e-014	1.05235e-014	1.23538e-014	1.35055e-014	1.27774e-014	1.12178e-014	1.20809e-014	3.70467e-015	4.59773e-015	8.29403e-015	1.53277e-014	9.63519e-015	1.81511e-014	1.09808e-014	7.6426e-015	1.56153e-014	1.54236e-014	1.70411e-014	1.41053e-014
1.4159e-014	1.08099e-014	-7.08052e-016	-1.69013e-015	6.21482e-015	-3.2226e-015	1.40693e-014	1.02977e-014	1.21659e-014	1.34688e-014	1.25822e-014	1.13544e-014	1.20483e-014	3.72532e-015	4.93474e-015	8.30645e-015	1.52689e-014	9.48157e-015	1.816e-014	1.081e-014	7.50521e-015	1.58912e-014	1.55435e-014	1.727e-014	1.39559e-014
1.40187e-014	1.08223e-014	-9.69983e-016	-1.36166e-015	6.26389e-015	-3.46173e-015	1.38042e-014	1.00908e-014	1.19774e-014	1.34163e-014	1.23847e-014	1.14748e-014	1.20051e-014	3.74379e-015	5.26644e-015	8.31454e-015	1.51885e-014	9.3483e-015	1.81524e-014	1.06406e-014	7.38486e-015	1.61476e-014	1.56662e-014	1.74759e-014	1.37949e-014
1.38483e-014	1.08408e-014	-1.23784e-015	-1.03912e-015	6.2801e-015	-3.68526e-015	1.35519e-014	9.90391e-015	1.17875e-014	1.33489e-014	1.21866e-014	1.15776e-014	1.19506e-014	3.75941e-015	5.58914e-015	8.31613e-015	1.50872e-014	9.23563e-015	1.81272e-014	1.04746e-014	7.28026e-015	1.63831e-014	1.57915e-014	1.76595e-014	1.36236e-014
1.365e-014	1.08658e-014	-1.51013e-015	-7.26247e-016	6.25954e-015	-3.89357e-015	1.33127e-014	9.73815e-015	1.15959e-014	1.32671e-014	1.19885e-014	1.16617e-014	1.18839e-014	3.77234e-015	5.89955e-015	8.30902e-015	1.4965e-014	9.14391e-015	1.8083e-014	1.03134e-014	7.1915e-015	1.6597e-014	1.59191e-014	1.78219e-014	1.34443e-014
1.34265e-014	1.08965e-014	-1.78578e-015	-4.26554e-016	6.19769e-015	-4.08723e-015	1.30865e-014	9.59424e-015	1.14019e-014	1.31723e-014	1.1791e-014	1.17259e-014	1.18039e-014	3.78206e-015	6.19458e-015	8.29164e-015	1.4823e-014	9.07308e-015	1.80187e-014	1.01585e-014	7.11848e-015	1.67875e-014	1.60487e-014	1.79639e-014	1.32586e-014
1.31805e-014	1.09327e-014	-2.06333e-015	-1.4459e-016	6.09118e-015	-4.26689e-015	1.28744e-014	9.47257e-015	1.12051e-014	1.30657e-014	1.15955e-014	1.17698e-014	1.17099e-014	3.78843e-015	6.4719e-015	8.26136e-015	1.46623e-014	9.02266e-015	1.79332e-014	1.00114e-014	7.06038e-015	1.69541e-014	1.618e-014	1.80863e-014	1.30685e-014
1.29154e-014	1.09742e-014	-2.34112e-015	1.1585e-016	5.93688e-015	-4.43339e-015	1.26767e-014	9.37399e-015	1.10045e-014	1.29485e-014	1.1403e-014	1.17925e-014	1.16016e-014	3.79177e-015	6.72884e-015	8.2165e-015	1.44848e-014	8.99294e-015	1.78258e-014	9.87335e-015	7.01703e-015	1.7096e-014	1.63125e-014	1.81904e-014	1.28761e-014
1.2634e-014	1.10206e-014	-2.61825e-015	3.51624e-016	5.73258e-015	-4.58756e-015	1.24914e-014	9.29779e-015	1.07994e-014	1.28222e-014	1.12144e-014	1.17934e-014	1.14793e-014	3.79179e-015	6.96313e-015	8.15551e-015	1.42923e-014	8.98301e-015	1.76958e-014	9.74532e-015	6.98823e-015	1.72121e-014	1.64449e-014	1.8278e-014	1.26842e-014
1.23381e-014	1.10712e-014	-2.89279e-015	5.59563e-016	5.47645e-015	-4.73054e-015	1.23186e-014	9.24227e-015	1.05892e-014	1.26876e-014	1.10303e-014	1.17726e-014	1.13425e-014	3.78826e-015	7.17233e-015	8.07667e-015	1.40862e-014	8.99223e-015	1.75432e-014	9.62789e-015	6.97319e-015	1.73014e-014	1.65759e-014	1.83504e-014	1.24942e-014
1.20306e-014	1.1125e-014	-3.16289e-015	7.37447e-016	5.16604e-015	-4.86436e-015	1.21572e-014	9.20629e-015	1.03736e-014	1.25459e-014	1.08518e-014	1.17301e-014	1.11909e-014	3.78123e-015	7.35527e-015	7.97876e-015	1.38688e-014	9.01979e-015	1.73681e-014	9.52162e-015	6.97082e-015	1.73642e-014	1.67043e-014	1.84088e-014	1.23086e-014
1.17147e-014	1.11811e-014	-3.42619e-015	8.83518e-016	4.80106e-015	-4.99013e-015	1.20069e-014	9.18832e-015	1.01523e-014	1.23982e-014	1.06793e-014	1.16653e-014	1.10244e-014	3.77097e-015	7.51068e-015	7.86069e-015	1.36419e-014	9.06355e-015	1.71701e-014	9.42694e-015	6.98146e-015	1.74004e-014	1.68286e-014	1.84548e-014	1.21293e-014
1.13933e-014	1.1239e-014	-3.68044e-015	9.95798e-016	4.38088e-015	-5.10918e-015	1.18666e-014	9.18758e-015	9.92535e-015	1.22459e-014	1.0514e-014	1.15791e-014	1.0844e-014	3.75801e-015	7.63684e-015	7.72234e-015	1.34072e-014	9.12187e-015	1.69496e-014	9.34308e-015	7.0046e-015	1.74102e-014	1.69476e-014	1.84902e-014	1.1958e-014
1.10676e-014	1.12973e-014	-3.92393e-015	1.07331e-015	3.90548e-015	-5.22336e-015	1.1734e-014	9.20279e-015	9.69353e-015	1.20902e-014	1.03562e-014	1.14716e-014	1.06498e-014	3.74161e-015	7.73302e-015	7.5632e-015	1.31673e-014	9.19312e-015	1.67068e-014	9.27065e-015	7.04006e-015	1.73933e-014	1.70593e-014	1.85156e-014	1.17963e-014
1.07398e-014	1.13545e-014	-4.15484e-015	1.11559e-015	3.375e-015	-5.33436e-015	1.16083e-014	9.23207e-015	9.45639e-015	1.1932e-014	1.02063e-014	1.13441e-014	1.0443e-014	3.72178e-015	7.79893e-015	7.38365e-015	1.29245e-014	9.27523e-015	1.64418e-014	9.20891e-015	7.08752e-015	1.73508e-014	1.71623e-014	1.85322e-014	1.16457e-014
1.04114e-014	1.14095e-014	-4.37175e-015	1.12221e-015	2.79117e-015	-5.44365e-015	1.14876e-014	9.27292e-015	9.21454e-015	1.17721e-014	1.00649e-014	1.1198e-014	1.02247e-014	3.69904e-015	7.83438e-015	7.1832e-015	1.26809e-014	9.3655e-015	1.61559e-014	9.15734e-015	7.14703e-015	1.72832e-014	1.72549e-014	1.85418e-014	1.15077e-014
1.0085e-014	1.14613e-014	-4.57251e-015	1.09364e-015	2.15642e-015	-5.55348e-015	1.13704e-014	9.32364e-015	8.96862e-015	1.16107e-014	9.93279e-015	1.10337e-014	9.99565e-015	3.67341e-015	7.83926e-015	6.96242e-015	1.24389e-014	9.46183e-015	1.58502e-014	9.1154e-015	7.21903e-015	1.71913e-014	1.73356e-014	1.85448e-014	1.13837e-014
9.76128e-015	1.15089e-014	-4.75561e-015	1.03068e-015	1.47336e-015	-5.66448e-015	1.12545e-014	9.38218e-015	8.71941e-015	1.14483e-014	9.81011e-015	1.08528e-014	9.75775e-015	3.64393e-015	7.81453e-015	6.72173e-015	1.22006e-014	9.56203e-015	1.55254e-014	9.08242e-015	7.30307e-015	1.70762e-014	1.74023e-014	1.85425e-014	1.12748e-014
9.4413e-015	1.15506e-014	-4.919e-015	9.34593e-016	7.4489e-016	-5.77861e-015	1.11388e-014	9.44586e-015	8.46799e-015	1.12856e-014	9.69774e-015	1.06571e-014	9.51244e-015	3.61103e-015	7.76106e-015	6.46219e-015	1.19679e-014	9.66288e-015	1.51833e-014	9.05687e-015	7.3986e-015	1.69389e-014	1.74535e-014	1.85357e-014	1.11818e-014
9.12503e-015	1.15853e-014	-5.06099e-015	8.06496e-016	-2.4967e-017	-5.8975e-015	1.10212e-014	9.51228e-015	8.21566e-015	1.11234e-014	9.59568e-015	1.04489e-014	9.26108e-015	3.57466e-015	7.68e-015	6.18533e-015	1.17423e-014	9.76173e-015	1.48251e-014	9.03749e-015	7.50574e-015	1.67801e-014	1.74874e-014	1.85254e-014	1.11052e-014
8.81406e-015	1.1612e-014	-5.18136e-015	6.48042e-016	-8.33108e-016	-6.02245e-015	1.09e-014	9.5789e-015	7.96313e-015	1.09621e-014	9.50404e-015	1.023e-014	9.00516e-015	3.5342e-015	7.57185e-015	5.89226e-015	1.15258e-014	9.85557e-015	1.44519e-014	9.02337e-015	7.62426e-015	1.66019e-014	1.75023e-014	1.8512e-014	1.10452e-014
8.50926e-015	1.16298e-014	-5.27946e-015	4.60776e-016	-1.67488e-015	-6.15492e-015	1.07733e-014	9.64344e-015	7.7113e-015	1.08021e-014	9.42281e-015	1.00023e-014	8.74653e-015	3.48916e-015	7.438e-015	5.58444e-015	1.13199e-014	9.94142e-015	1.40654e-014	9.01299e-015	7.75403e-015	1.6406e-014	1.74964e-014	1.84958e-014	1.10027e-014
8.21132e-015	1.16383e-014	-5.35461e-015	2.46489e-016	-2.54504e-015	-6.29665e-015	1.06392e-014	9.70369e-015	7.46148e-015	1.06433e-014	9.35207e-015	9.76801e-015	8.48722e-015	3.43965e-015	7.28035e-015	5.26362e-015	1.11262e-014	1.00164e-014	1.36671e-014	9.0054e-015	7.89479e-015	1.61943e-014	1.74681e-014	1.84773e-014	1.0977e-014
7.92029e-015	1.16365e-014	-5.40717e-015	8.1045e-018	-3.43941e-015	-6.44857e-015	1.04958e-014	9.75713e-015	7.21514e-015	1.04858e-014	9.29172e-015	9.52865e-015	8.22915e-015	3.38478e-015	7.10063e-015	4.93208e-015	1.09456e-014	1.00783e-014	1.32581e-014	8.99969e-015	8.04553e-015	1.59689e-014	1.74161e-014	1.84569e-014	1.09683e-014
7.63614e-015	1.16236e-014	-5.43711e-015	-2.51491e-016	-4.35317e-015	-6.61256e-015	1.03419e-014	9.80235e-015	6.97441e-015	1.03298e-014	9.24189e-015	9.28633e-015	7.97368e-015	3.32488e-015	6.9004e-015	4.5919e-015	1.07796e-014	1.01245e-014	1.28402e-014	8.99388e-015	8.20612e-015	1.57318e-014	1.73395e-014	1.8435e-014	1.09762e-014
7.35911e-015	1.15991e-014	-5.44519e-015	-5.29232e-016	-5.28061e-015	-6.78937e-015	1.01761e-014	9.83697e-015	6.74064e-015	1.01755e-014	9.20196e-015	9.04271e-015	7.72294e-015	3.2591e-015	6.68135e-015	4.24532e-015	1.06292e-014	1.01519e-014	1.2415e-014	8.98634e-015	8.37589e-015	1.54847e-014	1.72373e-014	1.84118e-014	1.09992e-014
7.0884e-015	1.15625e-014	-5.432e-015	-8.22522e-016	-6.21641e-015	-6.97984e-015	9.99741e-015	9.85933e-015	6.51495e-015	1.00225e-014	9.17126e-015	8.7996e-015	7.47878e-015	3.18757e-015	6.44544e-015	3.8942e-015	1.0495e-014	1.01578e-014	1.19842e-014	8.97561e-015	8.55482e-015	1.5229e-014	1.71083e-014	1.83873e-014	1.10366e-014
6.82358e-015	1.1513e-014	-5.39869e-015	-1.12878e-015	-7.15529e-015	-7.18455e-015	9.80461e-015	9.8688e-015	6.29858e-015	9.87089e-015	9.14964e-015	8.55901e-015	7.24307e-015	3.10898e-015	6.1949e-015	3.54055e-015	1.03768e-014	1.01407e-014	1.155e-014	8.96017e-015	8.74226e-015	1.49671e-014	1.69523e-014	1.83615e-014	1.1087e-014
6.56459e-015	1.14505e-014	-5.34619e-015	-1.44516e-015	-8.09254e-015	-7.40442e-015	9.59685e-015	9.86356e-015	6.09339e-015	9.72058e-015	9.1363e-015	8.32242e-015	7.0186e-015	3.02359e-015	5.93182e-015	3.18792e-015	1.02752e-014	1.00987e-014	1.11131e-014	8.93843e-015	8.9369e-015	1.47012e-014	1.67692e-014	1.83341e-014	1.11485e-014
6.3105e-015	1.1375e-014	-5.27656e-015	-1.7685e-015	-9.02279e-015	-7.64019e-015	9.37357e-015	9.84252e-015	5.90088e-015	9.57139e-015	9.13066e-015	8.09147e-015	6.80689e-015	2.93062e-015	5.65824e-015	2.83854e-015	1.01897e-014	1.00303e-014	1.06746e-014	8.91003e-015	9.1376e-015	1.44333e-014	1.65588e-014	1.8305e-014	1.122e-014
6.06114e-015	1.12867e-014	-5.19103e-015	-2.09599e-015	-9.94038e-015	-7.89241e-015	9.13394e-015	9.80518e-015	5.72181e-015	9.42288e-015	9.13205e-015	7.8674e-015	6.60936e-015	2.82932e-015	5.37599e-015	2.49459e-015	1.01203e-014	9.93367e-015	1.02358e-014	8.87415e-015	9.34367e-015	1.41653e-014	1.63213e-014	1.82749e-014	1.13e-014
5.81678e-015	1.11854e-014	-5.09194e-015	-2.42457e-015	-1.08413e-014	-8.16095e-015	8.87807e-015	9.75114e-015	5.55704e-015	9.27521e-015	9.139e-015	7.65157e-015	6.42745e-015	2.71906e-015	5.0872e-015	2.15818e-015	1.00665e-014	9.80771e-015	9.79828e-015	8.82972e-015	9.55415e-015	1.38986e-014	1.60575e-014	1.82436e-014	1.13858e-014
5.57709e-015	1.10718e-014	-4.98073e-015	-2.75101e-015	-1.17206e-014	-8.44571e-015	8.60586e-015	9.6802e-015	5.40744e-015	9.12827e-015	9.15086e-015	7.44573e-015	6.26326e-015	2.60047e-015	4.79403e-015	1.8318e-015	1.00276e-014	9.65161e-015	9.36278e-015	8.77608e-015	9.76783e-015	1.36351e-014	1.5768e-014	1.82107e-014	1.14763e-014
5.34117e-015	1.0946e-014	-4.86008e-015	-3.07303e-015	-1.2574e-014	-8.74622e-015	8.31752e-015	9.5923e-015	5.27398e-015	8.98176e-015	9.16699e-015	7.25063e-015	6.11774e-015	2.4731e-015	4.49782e-015	1.51738e-015	1.00032e-014	9.46475e-015	8.93023e-015	8.71244e-015	9.98356e-015	1.33769e-014	1.54537e-014	1.81762e-014	1.15694e-014
5.10913e-015	1.08091e-014	-4.73225e-015	-3.38883e-015	-1.33974e-014	-9.06254e-015	8.01349e-015	9.48791e-015	5.15678e-015	8.83527e-015	9.18648e-015	7.06706e-015	5.99136e-015	2.33653e-015	4.20032e-015	1.21688e-015	9.99194e-015	9.2471e-015	8.50044e-015	8.63859e-015	1.01992e-014	1.31252e-014	1.51156e-014	1.81401e-014	1.16627e-014
4.88076e-015	1.06618e-014	-4.59963e-015	-3.69629e-015	-1.41871e-014	-9.39399e-015	7.69433e-015	9.36807e-015	5.05588e-015	8.6888e-015	9.2087e-015	6.89568e-015	5.88466e-015	2.19091e-015	3.90327e-015	9.31398e-016	9.99314e-015	8.99887e-015	8.07441e-015	8.55493e-015	1.0413e-014	1.28823e-014	1.47556e-014	1.81021e-014	1.17537e-014
4.65679e-015	1.0504e-014	-4.4651e-015	-3.99325e-015	-1.494e-014	-9.74072e-015	7.35995e-015	9.23329e-015	4.97127e-015	8.54247e-015	9.23249e-015	6.73626e-015	5.79802e-015	2.03644e-015	3.60838e-015	6.62682e-016	1.00052e-014	8.7202e-015	7.65256e-015	8.46156e-015	1.06231e-014	1.26494e-014	1.43755e-014	1.80615e-014	1.18405e-014
4.43666e-015	1.03363e-014	-4.33185e-015	-4.27818e-015	-1.56534e-014	-1.01016e-014	7.01146e-015	9.08419e-015	4.90292e-015	8.39627e-015	9.25658e-015	6.58895e-015	5.73155e-015	1.87387e-015	3.31644e-015	4.122e-016	1.0026e-014	8.41175e-015	7.23552e-015	8.35808e-015	1.08275e-014	1.24278e-014	1.39774e-014	1.8019e-014	1.19208e-014
4.22093e-015	1.01594e-014	-4.20163e-015	-4.54953e-015	-1.63254e-014	-1.04764e-014	6.64994e-015	8.92246e-015	4.84963e-015	8.25002e-015	9.28011e-015	6.45322e-015	5.68578e-015	1.70344e-015	3.02853e-015	1.81474e-016	1.00545e-014	8.07448e-015	6.8229e-015	8.24481e-015	1.10249e-014	1.22188e-014	1.35635e-014	1.79754e-014	1.19929e-014
4.01043e-015	9.97456e-015	-4.07781e-015	-4.80637e-015	-1.69542e-014	-1.08639e-014	6.2761e-015	8.74944e-015	4.81047e-015	8.10372e-015	9.30187e-015	6.32889e-015	5.66027e-015	1.52541e-015	2.74601e-015	-2.91458e-017	1.00891e-014	7.71018e-015	6.41482e-015	8.12213e-015	1.12135e-014	1.20231e-014	1.31359e-014	1.79304e-014	1.20545e-014
3.80604e-015	9.7827e-015	-3.96283e-015	-5.0484e-015	-1.75389e-014	-1.12628e-014	5.89095e-015	8.56675e-015	4.78467e-015	7.95741e-015	9.32075e-015	6.215e-015	5.65473e-015	1.34116e-015	2.46966e-015	-2.19182e-016	1.01275e-014	7.31995e-015	6.01124e-015	7.99146e-015	1.13914e-014	1.18419e-014	1.26971e-014	1.78845e-014	1.21043e-014
3.60904e-015	9.58471e-015	-3.85835e-015	-5.27505e-015	-1.80783e-014	-1.16725e-014	5.49555e-015	8.37597e-015	4.77012e-015	7.81099e-015	9.33567e-015	6.11073e-015	5.66813e-015	1.15121e-015	2.19974e-015	-3.88127e-016	1.01681e-014	6.90583e-015	5.612e-015	7.85374e-015	1.15563e-014	1.16759e-014	1.22494e-014	1.78375e-014	1.21403e-014
3.41995e-015	9.38174e-015	-3.76693e-015	-5.4853e-015	-1.85725e-014	-1.20917e-014	5.09118e-015	8.17881e-015	4.76542e-015	7.66448e-015	9.3455e-015	6.01507e-015	5.69842e-015	9.56814e-016	1.93701e-015	-5.36415e-016	1.02088e-014	6.47013e-015	5.21657e-015	7.7101e-015	1.17065e-014	1.15258e-014	1.1795e-014	1.77902e-014	1.21608e-014
3.23996e-015	9.17456e-015	-3.69083e-015	-5.67963e-015	-1.90217e-014	-1.25201e-014	4.67878e-015	7.97669e-015	4.76828e-015	7.51781e-015	9.34887e-015	5.9268e-015	5.74431e-015	7.59644e-016	1.6825e-015	-6.64246e-016	1.02478e-014	6.01486e-015	4.82477e-015	7.56196e-015	1.18402e-014	1.13917e-014	1.1337e-014	1.77428e-014	1.21647e-014
3.07012e-015	8.96425e-015	-3.6317e-015	-5.85882e-015	-1.94259e-014	-1.29565e-014	4.25961e-015	7.77171e-015	4.77683e-015	7.37198e-015	9.34489e-015	5.8443e-015	5.80445e-015	5.6053e-016	1.4363e-015	-7.71784e-016	1.02836e-014	5.54284e-015	4.43647e-015	7.41077e-015	1.1956e-014	1.12742e-014	1.08785e-014	1.76958e-014	1.21506e-014
2.91269e-015	8.75175e-015	-3.59107e-015	-6.02297e-015	-1.9786e-014	-1.3399e-014	3.8346e-015	7.56569e-015	4.78863e-015	7.22689e-015	9.33207e-015	5.76586e-015	5.87715e-015	3.6087e-016	1.19904e-015	-8.5919e-016	1.03143e-014	5.05677e-015	4.05099e-015	7.2578e-015	1.20517e-014	1.11736e-014	1.04218e-014	1.76499e-014	1.21176e-014
2.76811e-015	8.53782e-015	-3.57048e-015	-6.17252e-015	-2.01036e-014	-1.38463e-014	3.40514e-015	7.3596e-015	4.80075e-015	7.08215e-015	9.30967e-015	5.69023e-015	5.9604e-015	1.62633e-016	9.7136e-016	-9.27561e-016	1.03383e-014	4.55939e-015	3.66773e-015	7.10475e-015	1.21257e-014	1.10894e-014	9.96956e-015	1.76048e-014	1.20646e-014
2.6376e-015	8.32387e-015	-3.5707e-015	-6.30783e-015	-2.03799e-014	-1.42977e-014	2.97271e-015	7.15529e-015	4.81089e-015	6.93822e-015	9.2767e-015	5.61555e-015	6.05208e-015	-3.2761e-017	7.53525e-016	-9.77565e-016	1.03531e-014	4.05317e-015	3.28594e-015	6.95438e-015	1.21762e-014	1.10212e-014	9.52371e-015	1.756e-014	1.19912e-014
2.52325e-015	8.111e-015	-3.59226e-015	-6.42958e-015	-2.06165e-014	-1.47528e-014	2.53741e-015	6.95472e-015	4.81604e-015	6.79562e-015	9.23256e-015	5.53988e-015	6.15025e-015	-2.22973e-016	5.45648e-016	-1.01072e-015	1.03568e-014	3.54182e-015	2.90652e-015	6.80799e-015	1.22023e-014	1.09689e-014	9.08663e-015	1.75164e-014	1.18969e-014
2.4264e-015	7.89989e-015	-3.63581e-015	-6.5384e-015	-2.08156e-014	-1.52098e-014	2.1007e-015	6.75922e-015	4.81389e-015	6.65497e-015	9.17659e-015	5.46161e-015	6.25207e-015	-4.05677e-016	3.47678e-016	-1.02867e-015	1.03479e-014	3.02852e-015	2.52893e-015	6.66735e-015	1.22031e-014	1.0932e-014	8.66099e-015	1.74739e-014	1.17823e-014
2.34822e-015	7.69085e-015	-3.70146e-015	-6.63512e-015	-2.09797e-014	-1.5667e-014	1.66337e-015	6.57018e-015	4.80153e-015	6.51624e-015	9.10787e-015	5.37915e-015	6.35484e-015	-5.79458e-016	1.60163e-016	-1.03301e-015	1.03252e-014	2.51678e-015	2.15285e-015	6.53455e-015	1.21779e-014	1.09103e-014	8.24915e-015	1.74332e-014	1.16471e-014
2.2904e-015	7.48421e-015	-3.78916e-015	-6.72175e-015	-2.11114e-014	-1.61236e-014	1.22647e-015	6.38983e-015	4.77584e-015	6.37922e-015	9.02547e-015	5.29115e-015	6.45613e-015	-7.41755e-016	-1.67569e-017	-1.02539e-015	1.02875e-014	2.00913e-015	1.77813e-015	6.41121e-015	1.21255e-014	1.09027e-014	7.85317e-015	1.7394e-014	1.14919e-014
2.25405e-015	7.28083e-015	-3.89864e-015	-6.79946e-015	-2.12135e-014	-1.65792e-014	7.9059e-016	6.21887e-015	4.73398e-015	6.2446e-015	8.92956e-015	5.19639e-015	6.55348e-015	-8.90782e-016	-1.82904e-016	-1.00671e-015	1.02334e-014	1.50852e-015	1.40511e-015	6.29867e-015	1.20449e-014	1.0908e-014	7.47475e-015	1.73564e-014	1.13179e-014
2.23979e-015	7.08161e-015	-4.02947e-015	-6.8696e-015	-2.1288e-014	-1.70325e-014	3.55327e-016	6.05817e-015	4.67438e-015	6.11267e-015	8.81957e-015	5.09379e-015	6.64482e-015	-1.0241e-015	-3.38174e-016	-9.78819e-016	1.01616e-014	1.01843e-015	1.03408e-015	6.19858e-015	1.1937e-014	1.09259e-014	7.11578e-015	1.73197e-014	1.11264e-014
2.24856e-015	6.88728e-015	-4.18056e-015	-6.93342e-015	-2.1337e-014	-1.74828e-014	-7.87841e-017	5.90874e-015	4.59461e-015	5.98338e-015	8.69566e-015	4.98269e-015	6.72849e-015	-1.13879e-015	-4.81589e-016	-9.43655e-016	1.00711e-014	5.42175e-016	6.6542e-016	6.11266e-015	1.18004e-014	1.09551e-014	6.77775e-015	1.72835e-014	1.09181e-014
2.28095e-015	6.69836e-015	-4.3511e-015	-6.99236e-015	-2.13633e-014	-1.7929e-014	-5.11361e-016	5.77112e-015	4.49227e-015	5.85704e-015	8.55772e-015	4.8625e-015	6.80168e-015	-1.2326e-015	-6.13101e-016	-9.03278e-016	9.96207e-015	8.28099e-017	2.99588e-016	6.04215e-015	1.16351e-014	1.0994e-014	6.46216e-015	1.72476e-014	1.06938e-014
2.33747e-015	6.5145e-015	-4.54e-015	-7.04733e-015	-2.13691e-014	-1.83701e-014	-9.42366e-016	5.64593e-015	4.36502e-015	5.73445e-015	8.40551e-015	4.73219e-015	6.86279e-015	-1.30387e-015	-7.32424e-016	-8.58166e-016	9.83389e-015	-3.56916e-016	-6.25642e-017	5.98792e-015	1.14421e-014	1.10417e-014	6.17028e-015	1.72117e-014	1.04554e-014
2.4185e-015	6.33614e-015	-4.74511e-015	-7.0994e-015	-2.1357e-014	-1.88053e-014	-1.37199e-015	5.53366e-015	4.2118e-015	5.61557e-015	8.23948e-015	4.59195e-015	6.90974e-015	-1.34961e-015	-8.39264e-016	-8.10155e-016	9.6863e-015	-7.7525e-016	-4.2013e-016	5.95137e-015	1.12222e-014	1.10972e-014	5.90255e-015	1.71753e-014	1.02039e-014
2.52445e-015	6.16353e-015	-4.96425e-015	-7.14961e-015	-2.13292e-014	-1.92337e-014	-1.80012e-015	5.43483e-015	4.03116e-015	5.50047e-015	8.05975e-015	4.44167e-015	6.94116e-015	-1.36805e-015	-9.32998e-016	-7.60297e-016	9.51855e-015	-1.17019e-015	-7.72065e-016	5.93383e-015	1.09758e-014	1.11594e-014	5.65988e-015	1.71381e-014	9.94069e-015
2.65552e-015	5.99708e-015	-5.19538e-015	-7.19812e-015	-2.1287e-014	-1.96545e-014	-2.22681e-015	5.34991e-015	3.82134e-015	5.38939e-015	7.86747e-015	4.28194e-015	6.95584e-015	-1.35766e-015	-1.0129e-015	-7.09971e-016	9.33106e-015	-1.53925e-015	-1.11683e-015	5.93577e-015	1.07041e-014	1.1227e-014	5.44241e-015	1.70989e-014	9.66835e-015
2.81129e-015	5.83688e-015	-5.43648e-015	-7.24675e-015	-2.12316e-014	-2.00669e-014	-2.65221e-015	5.27784e-015	3.58245e-015	5.2825e-015	7.66293e-015	4.11345e-015	6.95267e-015	-1.31648e-015	-1.0786e-015	-6.60482e-016	9.12439e-015	-1.88058e-015	-1.45311e-015	5.95761e-015	1.04087e-014	1.12991e-014	5.24999e-015	1.70571e-014	9.38866e-015
2.99129e-015	5.68321e-015	-5.68512e-015	-7.29639e-015	-2.11641e-014	-2.047e-014	-3.07612e-015	5.21829e-015	3.31433e-015	5.17997e-015	7.44667e-015	3.93725e-015	6.93154e-015	-1.24337e-015	-1.1296e-015	-6.12166e-016	8.89851e-015	-2.19324e-015	-1.77963e-015	5.99888e-015	1.00914e-014	1.13748e-014	5.08269e-015	1.70124e-014	9.10256e-015
3.19515e-015	5.53565e-015	-5.93967e-015	-7.34734e-015	-2.10857e-014	-2.08632e-014	-3.49899e-015	5.17162e-015	3.01708e-015	5.08222e-015	7.21992e-015	3.75515e-015	6.8921e-015	-1.13684e-015	-1.16569e-015	-5.65701e-016	8.65352e-015	-2.47592e-015	-2.09478e-015	6.06027e-015	9.75397e-015	1.14523e-014	4.94026e-015	1.69637e-014	8.81197e-015
3.42145e-015	5.39334e-015	-6.19725e-015	-7.39991e-015	-2.09974e-014	-2.12459e-014	-3.92129e-015	5.13664e-015	2.69164e-015	4.98887e-015	6.98402e-015	3.56844e-015	6.83413e-015	-9.95663e-016	-1.18581e-015	-5.21746e-016	8.39014e-015	-2.7275e-015	-2.39672e-015	6.14108e-015	9.39873e-015	1.15303e-014	4.82169e-015	1.69102e-014	8.51967e-015
3.66923e-015	5.25627e-015	-6.45548e-015	-7.45442e-015	-2.08997e-014	-2.16172e-014	-4.34306e-015	5.11347e-015	2.33857e-015	4.89961e-015	6.74002e-015	3.37916e-015	6.75806e-015	-8.19475e-016	-1.18956e-015	-4.80099e-016	8.11015e-015	-2.94716e-015	-2.68333e-015	6.24025e-015	9.02747e-015	1.16078e-014	4.72621e-015	1.6851e-014	8.22787e-015
3.93702e-015	5.12417e-015	-6.71117e-015	-7.51162e-015	-2.07925e-014	-2.19763e-014	-4.76403e-015	5.10184e-015	1.95933e-015	4.81446e-015	6.48981e-015	3.18946e-015	6.66445e-015	-6.07296e-016	-1.17636e-015	-4.41212e-016	7.81512e-015	-3.13453e-015	-2.95284e-015	6.35641e-015	8.64219e-015	1.16834e-014	4.65307e-015	1.67859e-014	7.93766e-015
4.22312e-015	4.9963e-015	-6.96174e-015	-7.57098e-015	-2.06753e-014	-2.2322e-014	-5.18411e-015	5.09988e-015	1.55611e-015	4.73402e-015	6.23476e-015	3.00151e-015	6.55383e-015	-3.59138e-016	-1.14579e-015	-4.05197e-016	7.50583e-015	-3.28923e-015	-3.20381e-015	6.48849e-015	8.2456e-015	1.17558e-014	4.60119e-015	1.67141e-014	7.65094e-015
4.52569e-015	4.87294e-015	-7.20468e-015	-7.63286e-015	-2.05483e-014	-2.2654e-014	-5.60336e-015	5.10691e-015	1.1318e-015	4.65852e-015	5.97648e-015	2.81787e-015	6.42766e-015	-7.5953e-017	-1.09709e-015	-3.71476e-016	7.18356e-015	-3.41177e-015	-3.43462e-015	6.63489e-015	7.84096e-015	1.1824e-014	4.56949e-015	1.66347e-014	7.37002e-015
4.84263e-015	4.75332e-015	-7.43817e-015	-7.69654e-015	-2.04111e-014	-2.29715e-014	-6.0218e-015	5.12204e-015	6.88574e-016	4.5879e-015	5.71665e-015	2.64142e-015	6.28793e-015	2.42409e-016	-1.03049e-015	-3.39309e-016	6.85047e-015	-3.50293e-015	-3.64254e-015	6.79373e-015	7.43136e-015	1.18869e-014	4.55682e-015	1.65472e-014	7.09551e-015
5.17246e-015	4.63651e-015	-7.66022e-015	-7.76176e-015	-2.02625e-014	-2.32739e-014	-6.43909e-015	5.14449e-015	2.29738e-016	4.52229e-015	5.45734e-015	2.47502e-015	6.13646e-015	5.95045e-016	-9.45456e-016	-3.08436e-016	6.5078e-015	-3.56358e-015	-3.8259e-015	6.96276e-015	7.02006e-015	1.19439e-014	4.56176e-015	1.64502e-014	6.82851e-015
5.51225e-015	4.52227e-015	-7.86832e-015	-7.82877e-015	-2.01017e-014	-2.35601e-014	-6.85503e-015	5.17401e-015	-2.41083e-016	4.46147e-015	5.20015e-015	2.32147e-015	5.97482e-015	9.81078e-016	-8.41646e-016	-2.78137e-016	6.15738e-015	-3.59495e-015	-3.98321e-015	7.14071e-015	6.60922e-015	1.19942e-014	4.58273e-015	1.63433e-014	6.5705e-015
5.85927e-015	4.41025e-015	-8.05985e-015	-7.89707e-015	-1.99268e-014	-2.38285e-014	-7.26865e-015	5.20967e-015	-7.19407e-016	4.40534e-015	4.94724e-015	2.1837e-015	5.80553e-015	1.39934e-015	-7.18457e-016	-2.47169e-016	5.80051e-015	-3.59859e-015	-4.11373e-015	7.32479e-015	6.20224e-015	1.20371e-014	4.61801e-015	1.62265e-014	6.32248e-015
6.21155e-015	4.29982e-015	-8.23346e-015	-7.96538e-015	-1.97365e-014	-2.40785e-014	-7.67886e-015	5.25088e-015	-1.20144e-015	4.35454e-015	4.70048e-015	2.0643e-015	5.63049e-015	1.84806e-015	-5.7608e-016	-2.15247e-016	5.43896e-015	-3.57568e-015	-4.21569e-015	7.51261e-015	5.80186e-015	1.20721e-014	4.66651e-015	1.60995e-014	6.08557e-015
6.56665e-015	4.19047e-015	-8.38742e-015	-8.03244e-015	-1.95291e-014	-2.43091e-014	-8.08531e-015	5.29666e-015	-1.68308e-015	4.30897e-015	4.46229e-015	1.96608e-015	5.4525e-015	2.32543e-015	-4.14544e-016	-1.8123e-016	5.0751e-015	-3.52789e-015	-4.28799e-015	7.70172e-015	5.41087e-015	1.20981e-014	4.72656e-015	1.59627e-014	5.86074e-015
6.92198e-015	4.08194e-015	-8.5206e-015	-8.09699e-015	-1.93033e-014	-2.45195e-014	-8.48647e-015	5.34576e-015	-2.16046e-015	4.26805e-015	4.23419e-015	1.89188e-015	5.27472e-015	2.82956e-015	-2.34234e-016	-1.43821e-016	4.71124e-015	-3.45728e-015	-4.33008e-015	7.889e-015	5.03223e-015	1.21142e-014	4.79652e-015	1.58155e-014	5.64795e-015
7.2751e-015	3.97406e-015	-8.63129e-015	-8.15845e-015	-1.90571e-014	-2.47091e-014	-8.88083e-015	5.39815e-015	-2.62927e-015	4.2322e-015	4.01832e-015	1.84414e-015	5.1005e-015	3.35787e-015	-3.59553e-017	-1.01511e-016	4.34944e-015	-3.3658e-015	-4.34204e-015	8.07158e-015	4.66917e-015	1.21206e-014	4.87467e-015	1.56585e-014	5.44731e-015
7.62439e-015	3.8661e-015	-8.71833e-015	-8.21531e-015	-1.87891e-014	-2.48772e-014	-9.2674e-015	5.45383e-015	-3.08421e-015	4.20197e-015	3.81665e-015	1.82501e-015	4.9319e-015	3.90774e-015	1.80182e-016	-5.33241e-017	3.99157e-015	-3.25536e-015	-4.32346e-015	8.24609e-015	4.3249e-015	1.21169e-014	4.9596e-015	1.54916e-014	5.25874e-015
7.96736e-015	3.75731e-015	-8.78163e-015	-8.2666e-015	-1.84979e-014	-2.5023e-014	-9.64456e-015	5.51132e-015	-3.52063e-015	4.1775e-015	3.63064e-015	1.83644e-015	4.7714e-015	4.47599e-015	4.12984e-016	1.98389e-018	3.63938e-015	-3.1278e-015	-4.27392e-015	8.41003e-015	4.00177e-015	1.21024e-014	5.04987e-015	1.53154e-014	5.08257e-015
8.30168e-015	3.64786e-015	-8.82034e-015	-8.31196e-015	-1.81824e-014	-2.51456e-014	-1.00107e-014	5.56914e-015	-3.93404e-015	4.15877e-015	3.46221e-015	1.8801e-015	4.62239e-015	5.05996e-015	6.61054e-016	6.52853e-017	3.2947e-015	-2.9851e-015	-4.19467e-015	8.5602e-015	3.7018e-015	1.20769e-014	5.14383e-015	1.51302e-014	4.91951e-015
8.62507e-015	3.53747e-015	-8.83423e-015	-8.34966e-015	-1.78418e-014	-2.52442e-014	-1.03638e-014	5.62697e-015	-4.31978e-015	4.14588e-015	3.3129e-015	1.95792e-015	4.48721e-015	5.65609e-015	9.23619e-016	1.37838e-016	2.95922e-015	-2.83014e-015	-4.08612e-015	8.69407e-015	3.42739e-015	1.20402e-014	5.24047e-015	1.49372e-014	4.76921e-015
8.93591e-015	3.42593e-015	-8.82301e-015	-8.37851e-015	-1.74752e-014	-2.53183e-014	-1.0702e-014	5.68414e-015	-4.6734e-015	4.13876e-015	3.18425e-015	2.07085e-015	4.36785e-015	6.26057e-015	1.19908e-015	2.20092e-016	2.63519e-015	-2.66518e-015	-3.94979e-015	8.8087e-015	3.18025e-015	1.19922e-014	5.33832e-015	1.47372e-014	4.63027e-015
9.23329e-015	3.31283e-015	-8.78677e-015	-8.39764e-015	-1.70821e-014	-2.5367e-014	-1.10232e-014	5.73933e-015	-4.9908e-015	4.13736e-015	3.07745e-015	2.21955e-015	4.26627e-015	6.87024e-015	1.48557e-015	3.12673e-016	2.32375e-015	-2.49266e-015	-3.78663e-015	8.90124e-015	2.9619e-015	1.19322e-014	5.4366e-015	1.45313e-014	4.50226e-015
9.51586e-015	3.19826e-015	-8.72586e-015	-8.40552e-015	-1.66622e-014	-2.53899e-014	-1.13255e-014	5.79254e-015	-5.26794e-015	4.14167e-015	2.99368e-015	2.40387e-015	4.18432e-015	7.4818e-015	1.78208e-015	4.17108e-016	2.0258e-015	-2.31519e-015	-3.59828e-015	8.96901e-015	2.77395e-015	1.1861e-014	5.53414e-015	1.43206e-014	4.38512e-015
9.7817e-015	3.08224e-015	-8.6405e-015	-8.40044e-015	-1.62158e-014	-2.53864e-014	-1.1607e-014	5.84276e-015	-5.50121e-015	4.15147e-015	2.93427e-015	2.62373e-015	4.12421e-015	8.09118e-015	2.0871e-015	5.32927e-016	1.74273e-015	-2.13485e-015	-3.38641e-015	9.00948e-015	2.61759e-015	1.17779e-014	5.6299e-015	1.41058e-014	4.27783e-015
1.00292e-014	2.965e-015	-8.53179e-015	-8.38132e-015	-1.57428e-014	-2.5356e-014	-1.18655e-014	5.8902e-015	-5.68751e-015	4.16665e-015	2.90046e-015	2.87823e-015	4.08706e-015	8.69462e-015	2.39842e-015	6.59935e-016	1.47567e-015	-1.95365e-015	-3.15383e-015	9.02047e-015	2.4941e-015	1.16826e-014	5.72281e-015	1.38884e-014	4.17943e-015
1.02577e-014	2.84617e-015	-8.40076e-015	-8.34736e-015	-1.52442e-014	-2.52978e-014	-1.20997e-014	5.93401e-015	-5.8237e-015	4.18756e-015	2.89234e-015	3.16688e-015	4.07386e-015	9.28908e-015	2.7136e-015	7.9877e-016	1.22644e-015	-1.77412e-015	-2.90373e-015	9.00003e-015	2.40358e-015	1.15756e-014	5.81251e-015	1.36701e-014	4.08941e-015
1.04667e-014	2.72634e-015	-8.24804e-015	-8.29734e-015	-1.47214e-014	-2.52124e-014	-1.23076e-014	5.97324e-015	-5.90737e-015	4.21414e-015	2.91044e-015	3.48844e-015	4.08571e-015	9.87051e-015	3.0309e-015	9.48915e-016	9.95283e-016	-1.59819e-015	-2.63874e-015	8.94664e-015	2.34629e-015	1.1457e-014	5.89868e-015	1.34528e-014	4.00655e-015
1.06559e-014	2.60576e-015	-8.07512e-015	-8.23055e-015	-1.41754e-014	-2.50992e-014	-1.24868e-014	6.00763e-015	-5.93662e-015	4.24619e-015	2.95499e-015	3.84127e-015	4.12328e-015	1.04354e-014	3.34776e-015	1.11022e-015	7.82855e-016	-1.42783e-015	-2.36201e-015	8.8586e-015	2.32195e-015	1.13269e-014	5.98048e-015	1.32369e-014	3.92976e-015
1.08241e-014	2.48445e-015	-7.88368e-015	-8.14576e-015	-1.36087e-014	-2.49583e-014	-1.26353e-014	6.0364e-015	-5.90958e-015	4.28357e-015	3.02652e-015	4.2226e-015	4.18629e-015	1.09802e-014	3.66245e-015	1.28178e-015	5.89049e-016	-1.26477e-015	-2.07726e-015	8.73497e-015	2.33008e-015	1.11853e-014	6.05729e-015	1.30242e-014	3.85856e-015
1.09716e-014	2.36273e-015	-7.6752e-015	-8.04173e-015	-1.30239e-014	-2.47895e-014	-1.27515e-014	6.05923e-015	-5.8255e-015	4.32592e-015	3.12421e-015	4.62973e-015	4.27472e-015	1.15011e-014	3.97251e-015	1.46227e-015	4.14166e-016	-1.11073e-015	-1.78739e-015	8.57495e-015	2.37023e-015	1.10322e-014	6.12855e-015	1.28166e-014	3.79235e-015
1.10988e-014	2.24164e-015	-7.45063e-015	-7.91757e-015	-1.24228e-014	-2.45927e-014	-1.28341e-014	6.07529e-015	-5.68392e-015	4.37293e-015	3.24742e-015	5.05974e-015	4.38791e-015	1.19956e-014	4.27607e-015	1.65042e-015	2.57998e-016	-9.66538e-016	-1.4964e-015	8.37789e-015	2.44162e-015	1.08682e-014	6.19397e-015	1.26155e-014	3.72956e-015
1.12061e-014	2.12146e-015	-7.21188e-015	-7.77249e-015	-1.18081e-014	-2.43684e-014	-1.28818e-014	6.08316e-015	-5.48492e-015	4.42452e-015	3.39555e-015	5.50914e-015	4.52482e-015	1.246e-014	4.57107e-015	1.84441e-015	1.20429e-016	-8.33702e-016	-1.20841e-015	8.14403e-015	2.54321e-015	1.06937e-014	6.25321e-015	1.2421e-014	3.66932e-015
1.12935e-014	2.00315e-015	-6.96031e-015	-7.60553e-015	-1.11833e-014	-2.41172e-014	-1.28934e-014	6.0819e-015	-5.22892e-015	4.48012e-015	3.56725e-015	5.97449e-015	4.68362e-015	1.28921e-014	4.85516e-015	2.04274e-015	1.64346e-018	-7.13217e-016	-9.27176e-016	7.87365e-015	2.67338e-015	1.05084e-014	6.30603e-015	1.22346e-014	3.61127e-015
1.13607e-014	1.88744e-015	-6.69785e-015	-7.41631e-015	-1.05521e-014	-2.38397e-014	-1.28684e-014	6.07191e-015	-4.91712e-015	4.5387e-015	3.7619e-015	6.45176e-015	4.86282e-015	1.32888e-014	5.12634e-015	2.24313e-015	-1.00245e-016	-6.06599e-016	-6.56563e-016	7.56725e-015	2.83119e-015	1.0313e-014	6.35164e-015	1.20572e-014	3.55403e-015
1.1408e-014	1.77476e-015	-6.4262e-015	-7.20444e-015	-9.91873e-015	-2.35361e-014	-1.28058e-014	6.0521e-015	-4.55144e-015	4.59953e-015	3.9777e-015	6.93731e-015	5.06074e-015	1.36488e-014	5.38317e-015	2.44333e-015	-1.86662e-016	-5.1499e-016	-4.00815e-016	7.22607e-015	3.01356e-015	1.01073e-014	6.38953e-015	1.18898e-014	3.49702e-015
1.14365e-014	1.66581e-015	-6.14759e-015	-6.9696e-015	-9.28727e-015	-2.32074e-014	-1.27051e-014	6.02172e-015	-4.13414e-015	4.66253e-015	4.21273e-015	7.4268e-015	5.27501e-015	1.39699e-014	5.62361e-015	2.64093e-015	-2.58598e-016	-4.3865e-016	-1.63356e-016	6.85147e-015	3.21778e-015	9.89123e-015	6.41934e-015	1.1733e-014	3.4398e-015
1.14471e-014	1.56113e-015	-5.86355e-015	-6.71138e-015	-8.66198e-015	-2.28542e-014	-1.25667e-014	5.97946e-015	-3.66792e-015	4.72686e-015	4.46498e-015	7.91587e-015	5.50297e-015	1.42503e-014	5.84588e-015	2.83296e-015	-3.17603e-016	-3.77856e-016	5.21785e-017	6.44444e-015	3.44101e-015	9.66452e-015	6.44097e-015	1.1587e-014	3.38142e-015
1.14402e-014	1.46129e-015	-5.57599e-015	-6.42975e-015	-8.04723e-015	-2.24772e-014	-1.23908e-014	5.92476e-015	-3.15627e-015	4.7921e-015	4.73252e-015	8.39978e-015	5.74238e-015	1.44885e-014	6.04896e-015	3.01765e-015	-3.65477e-016	-3.32657e-016	2.42012e-016	6.00714e-015	3.68079e-015	9.42787e-015	6.45394e-015	1.14521e-014	3.32116e-015
1.14168e-014	1.36758e-015	-5.28617e-015	-6.12504e-015	-7.44739e-015	-2.20773e-014	-1.21782e-014	5.85725e-015	-2.60274e-015	4.85707e-015	5.01341e-015	8.87449e-015	5.99089e-015	1.46841e-014	6.23188e-015	3.19217e-015	-4.04425e-016	-3.03514e-016	4.03333e-016	5.54136e-015	3.93359e-015	9.18123e-015	6.45801e-015	1.13278e-014	3.25797e-015
1.13779e-014	1.28086e-015	-4.99565e-015	-5.79775e-015	-6.86706e-015	-2.16562e-014	-1.19307e-014	5.77538e-015	-2.01133e-015	4.9202e-015	5.30543e-015	9.33542e-015	6.24557e-015	1.48361e-014	6.39366e-015	3.35421e-015	-4.36589e-016	-2.90934e-016	5.3309e-016	5.04961e-015	4.19641e-015	8.92479e-015	6.45297e-015	1.12138e-014	3.19087e-015
1.13241e-014	1.20175e-015	-4.70577e-015	-5.44791e-015	-6.31105e-015	-2.12154e-014	-1.16488e-014	5.67834e-015	-1.38672e-015	4.98078e-015	5.60553e-015	9.77854e-015	6.50356e-015	1.4944e-014	6.53429e-015	3.50116e-015	-4.64585e-016	-2.95135e-016	6.28579e-016	4.53486e-015	4.46655e-015	8.65865e-015	6.43796e-015	1.11101e-014	3.11926e-015
1.12561e-014	1.1306e-015	-4.41811e-015	-5.0762e-015	-5.78349e-015	-2.07559e-014	-1.13343e-014	5.56587e-015	-7.3309e-016	5.03771e-015	5.91107e-015	1.02e-014	6.76218e-015	1.50079e-014	6.65326e-015	3.62982e-015	-4.89885e-016	-3.16429e-016	6.87452e-016	3.99925e-015	4.74006e-015	8.38345e-015	6.41262e-015	1.10162e-014	3.0428e-015
1.11757e-014	1.06867e-015	-4.13318e-015	-4.68327e-015	-5.28847e-015	-2.02791e-014	-1.09896e-014	5.4377e-015	-5.57013e-017	5.08956e-015	6.21958e-015	1.05961e-014	7.01863e-015	1.50285e-014	6.75057e-015	3.73849e-015	-5.15273e-016	-3.54753e-016	7.07296e-016	3.44656e-015	5.01381e-015	8.09949e-015	6.37594e-015	1.09308e-014	2.96129e-015
1.10826e-014	1.01705e-015	-3.85232e-015	-4.26963e-015	-4.83053e-015	-1.97867e-014	-1.06164e-014	5.29252e-015	6.39411e-016	5.13524e-015	6.52791e-015	1.09642e-014	7.27005e-015	1.50064e-014	6.82638e-015	3.82474e-015	-5.43425e-016	-4.10006e-016	6.86866e-016	2.87966e-015	5.28479e-015	7.80679e-015	6.32772e-015	1.08519e-014	2.87388e-015
1.09777e-014	9.76348e-016	-3.57617e-015	-3.83621e-015	-4.41357e-015	-1.92808e-014	-1.02179e-014	5.12994e-015	1.34716e-015	5.17449e-015	6.83386e-015	1.13006e-014	7.51367e-015	1.49428e-014	6.88099e-015	3.88714e-015	-5.77177e-016	-4.82138e-016	6.25576e-016	2.30167e-015	5.54854e-015	7.50523e-015	6.26726e-015	1.0779e-014	2.7798e-015
1.08612e-014	9.46654e-016	-3.3058e-015	-3.38415e-015	-4.04037e-015	-1.8763e-014	-9.79596e-015	4.94963e-015	2.0614e-015	5.20542e-015	7.13483e-015	1.16032e-014	7.74725e-015	1.48396e-014	6.91529e-015	3.92319e-015	-6.18099e-016	-5.70626e-016	5.21799e-016	1.71567e-015	5.80153e-015	7.19548e-015	6.19373e-015	1.07109e-014	2.67842e-015
1.07341e-014	9.29097e-016	-3.04172e-015	-2.91519e-015	-3.71358e-015	-1.82345e-014	-9.35399e-015	4.75132e-015	2.77687e-015	5.22682e-015	7.42751e-015	1.18696e-014	7.96892e-015	1.46986e-014	6.93032e-015	3.93137e-015	-6.68717e-016	-6.74621e-016	3.74961e-016	1.12561e-015	6.04038e-015	6.8778e-015	6.1069e-015	1.06451e-014	2.5695e-015
1.05974e-014	9.2385e-016	-2.78421e-015	-2.43025e-015	-3.4362e-015	-1.76967e-014	-8.89513e-015	4.53532e-015	3.48756e-015	5.23796e-015	7.70926e-015	1.20975e-014	8.17674e-015	1.45213e-014	6.92726e-015	3.91118e-015	-7.32223e-016	-7.9417e-016	1.84446e-016	5.34705e-016	6.2616e-015	6.55273e-015	6.00602e-015	1.05793e-014	2.45206e-015
1.0451e-014	9.31111e-016	-2.53307e-015	-1.93089e-015	-3.21056e-015	-1.7152e-014	-8.42255e-015	4.30124e-015	4.18742e-015	5.23794e-015	7.9774e-015	1.22853e-014	8.36858e-015	1.43107e-014	6.90787e-015	3.86112e-015	-8.11558e-016	-9.29032e-016	-4.93309e-017	-5.37997e-017	6.46229e-015	6.2207e-015	5.89021e-015	1.05119e-014	2.32563e-015
1.0295e-014	9.51174e-016	-2.2887e-015	-1.41947e-015	-3.03772e-015	-1.66021e-014	-7.93978e-015	4.04964e-015	4.87064e-015	5.22541e-015	8.22923e-015	1.2432e-014	8.54319e-015	1.40697e-014	6.87363e-015	3.78031e-015	-9.08617e-016	-1.07835e-015	-3.25301e-016	-6.36219e-016	6.63839e-015	5.88214e-015	5.75883e-015	1.04411e-014	2.18973e-015
1.01297e-014	9.84532e-016	-2.05095e-015	-8.97629e-016	-2.91888e-015	-1.60486e-014	-7.44985e-015	3.78079e-015	5.53129e-015	5.19926e-015	8.46248e-015	1.25371e-014	8.69909e-015	1.38013e-014	6.82637e-015	3.66829e-015	-1.02607e-015	-1.2425e-015	-6.41784e-016	-1.20936e-015	6.78647e-015	5.53796e-015	5.61163e-015	1.03645e-014	2.04379e-015
9.95499e-015	1.0307e-015	-1.81969e-015	-3.67066e-016	-2.85464e-015	-1.54932e-014	-6.9568e-015	3.49477e-015	6.16315e-015	5.15865e-015	8.67488e-015	1.26003e-014	8.83462e-015	1.35082e-014	6.76868e-015	3.5259e-015	-1.16557e-015	-1.42148e-015	-9.97569e-016	-1.77002e-015	6.90385e-015	5.18836e-015	5.44754e-015	1.02805e-014	1.88718e-015
9.77158e-015	1.08946e-015	-1.59432e-015	1.70427e-016	-2.84481e-015	-1.49379e-014	-6.46328e-015	3.19258e-015	6.76122e-015	5.10268e-015	8.86458e-015	1.26221e-014	8.94931e-015	1.31946e-014	6.70254e-015	3.35385e-015	-1.32914e-015	-1.61516e-015	-1.39142e-015	-2.31466e-015	6.98875e-015	4.83379e-015	5.26621e-015	1.01864e-014	1.71941e-015
9.57985e-015	1.16097e-015	-1.37481e-015	7.12434e-016	-2.88878e-015	-1.43838e-014	-5.97286e-015	2.87509e-015	7.32041e-015	5.03102e-015	9.02993e-015	1.26031e-014	9.04326e-015	1.28637e-014	6.63037e-015	3.15269e-015	-1.51826e-015	-1.82369e-015	-1.82049e-015	-2.8406e-015	7.03851e-015	4.47517e-015	5.06724e-015	1.00802e-014	1.54024e-015
9.3792e-015	1.2443e-015	-1.1605e-015	1.25594e-015	-2.9851e-015	-1.38325e-014	-5.48942e-015	2.5437e-015	7.83636e-015	4.94264e-015	9.16898e-015	1.25447e-014	9.11623e-015	1.25192e-014	6.55443e-015	2.92367e-015	-1.73443e-015	-2.04638e-015	-2.28245e-015	-3.3458e-015	7.05046e-015	4.11336e-015	4.85012e-015	9.96008e-015	1.34862e-015
9.1692e-015	1.33854e-015	-9.50767e-016	1.79887e-015	-3.13249e-015	-1.3286e-014	-5.01674e-015	2.199e-015	8.30465e-015	4.83738e-015	9.2808e-015	1.24484e-014	9.16836e-015	1.21652e-014	6.47722e-015	2.66835e-015	-1.97795e-015	-2.28292e-015	-2.77476e-015	-3.82761e-015	7.02275e-015	3.74906e-015	4.61505e-015	9.82368e-015	1.14371e-015
8.95053e-015	1.44302e-015	-7.44081e-016	2.33948e-015	-3.32941e-015	-1.27456e-014	-4.558e-015	1.8422e-015	8.72119e-015	4.71447e-015	9.36462e-015	1.23159e-014	9.19977e-015	1.18058e-014	6.40085e-015	2.38846e-015	-2.2502e-015	-2.53322e-015	-3.29403e-015	-4.28332e-015	6.95395e-015	3.38336e-015	4.36174e-015	9.66972e-015	9.2484e-016
8.72309e-015	1.55674e-015	-5.40035e-016	2.87455e-015	-3.57344e-015	-1.22123e-014	-4.11626e-015	1.4745e-015	9.08207e-015	4.57378e-015	9.41902e-015	1.21495e-014	9.21074e-015	1.14445e-014	6.32796e-015	2.0863e-015	-2.55178e-015	-2.79751e-015	-3.83731e-015	-4.71151e-015	6.84262e-015	3.01719e-015	4.09006e-015	9.49615e-015	6.92113e-016
8.48677e-015	1.67878e-015	-3.38289e-016	3.40231e-015	-3.86078e-015	-1.16889e-014	-3.69485e-015	1.09757e-015	9.38461e-015	4.41505e-015	9.44357e-015	1.19518e-014	9.20199e-015	1.10847e-014	6.2609e-015	1.76427e-015	-2.88258e-015	-3.07585e-015	-4.40181e-015	-5.1102e-015	6.68782e-015	2.65104e-015	3.80015e-015	9.30188e-015	4.45145e-016
8.24194e-015	1.80791e-015	-1.38475e-016	3.92011e-015	-4.18864e-015	-1.11759e-014	-3.2963e-015	7.13056e-016	9.62595e-015	4.23849e-015	9.4382e-015	1.17256e-014	9.17488e-015	1.0731e-014	6.20154e-015	1.42648e-015	-3.24273e-015	-3.36803e-015	-4.98332e-015	-5.47778e-015	6.4884e-015	2.28611e-015	3.49283e-015	9.08619e-015	1.83942e-016
7.98851e-015	1.94235e-015	6.03931e-017	4.42544e-015	-4.55289e-015	-1.06744e-014	-2.92307e-015	3.2246e-016	9.80382e-015	4.04401e-015	9.40342e-015	1.14741e-014	9.13011e-015	1.03875e-014	6.15185e-015	1.0762e-015	-3.63134e-015	-3.67373e-015	-5.57854e-015	-5.8133e-015	6.24396e-015	1.92303e-015	3.16832e-015	8.84891e-015	-9.25885e-017
7.72645e-015	2.08084e-015	2.59615e-016	4.91564e-015	-4.94901e-015	-1.01857e-014	-2.57683e-015	-7.21263e-017	9.91698e-015	3.83178e-015	9.33967e-015	1.12002e-014	9.06919e-015	1.00574e-014	6.11394e-015	7.16958e-016	-4.0474e-015	-3.99287e-015	-6.18422e-015	-6.11636e-015	5.95461e-015	1.56263e-015	2.82767e-015	8.58938e-015	-3.83994e-016
7.45612e-015	2.22234e-015	4.59892e-016	5.3888e-015	-5.37255e-015	-9.71126e-015	-2.25974e-015	-4.69134e-016	9.96495e-015	3.60219e-015	9.24763e-015	1.09074e-014	8.99297e-015	9.74482e-015	6.08948e-015	3.52428e-016	-4.49039e-015	-4.32541e-015	-6.79718e-015	-6.38626e-015	5.62097e-015	1.20667e-015	2.47132e-015	8.30733e-015	-6.90402e-016
7.17805e-015	2.36516e-015	6.61374e-016	5.84259e-015	-5.81829e-015	-9.25171e-015	-1.97333e-015	-8.66788e-016	9.94718e-015	3.3558e-015	9.1285e-015	1.05989e-014	8.90281e-015	9.45321e-015	6.08064e-015	-1.36478e-017	-4.95818e-015	-4.6716e-015	-7.41421e-015	-6.62291e-015	5.24332e-015	8.55881e-016	2.10047e-015	8.0032e-015	-1.01143e-015
6.89236e-015	2.50735e-015	8.65181e-016	6.27511e-015	-6.28289e-015	-8.80824e-015	-1.71875e-015	-1.2635e-015	9.86309e-015	3.09329e-015	8.98306e-015	1.02777e-014	8.80047e-015	9.18602e-015	6.08841e-015	-3.77337e-016	-5.44888e-015	-5.03099e-015	-8.03168e-015	-6.82597e-015	4.82351e-015	5.11232e-016	1.71679e-015	7.67778e-015	-1.34665e-015
6.59967e-015	2.64649e-015	1.07099e-015	6.68431e-015	-6.76105e-015	-8.38188e-015	-1.49667e-015	-1.65758e-015	9.71379e-015	2.81558e-015	8.81281e-015	9.94736e-015	8.68701e-015	8.9461e-015	6.11395e-015	-7.34139e-016	-5.961e-015	-5.40342e-015	-8.64655e-015	-6.99575e-015	4.36252e-015	1.7392e-016	1.32171e-015	7.33192e-015	-1.69584e-015
6.30013e-015	2.78091e-015	1.27881e-015	7.06849e-015	-7.24778e-015	-7.97317e-015	-1.30836e-015	-2.04723e-015	9.50079e-015	2.52344e-015	8.6194e-015	9.61142e-015	8.56311e-015	8.73633e-015	6.15783e-015	-1.07978e-015	-6.49235e-015	-5.78898e-015	-9.25576e-015	-7.13294e-015	3.86222e-015	-1.5518e-016	9.16431e-016	6.967e-015	-2.05858e-015
5.99414e-015	2.90909e-015	1.48872e-015	7.42563e-015	-7.73819e-015	-7.58275e-015	-1.15392e-015	-2.43037e-015	9.2258e-015	2.21767e-015	8.40522e-015	9.27238e-015	8.43025e-015	8.55917e-015	6.22057e-015	-1.41009e-015	-7.04029e-015	-6.18729e-015	-9.85599e-015	-7.23863e-015	3.32466e-015	-4.74784e-016	5.02503e-016	6.58445e-015	-2.43423e-015
5.68211e-015	3.02897e-015	1.70033e-015	7.75424e-015	-8.22773e-015	-7.2112e-015	-1.0336e-015	-2.80505e-015	8.89059e-015	1.89958e-015	8.17238e-015	8.93318e-015	8.28907e-015	8.41712e-015	6.30196e-015	-1.72108e-015	-7.60121e-015	-6.59749e-015	-1.04449e-014	-7.31386e-015	2.75216e-015	-7.84104e-016	8.1895e-017	6.18574e-015	-2.82193e-015
5.36502e-015	3.13837e-015	1.9135e-015	8.05292e-015	-8.712e-015	-6.85906e-015	-9.4579e-016	-3.16929e-015	8.49709e-015	1.57042e-015	7.92278e-015	8.59662e-015	8.14037e-015	8.31194e-015	6.40163e-015	-2.00878e-015	-8.17215e-015	-7.01852e-015	-1.10212e-014	-7.35937e-015	2.14684e-015	-1.08223e-015	-3.43231e-016	5.77308e-015	-3.22062e-015
5.04373e-015	3.23546e-015	2.12771e-015	8.3207e-015	-9.18646e-015	-6.52654e-015	-8.91143e-016	-3.52201e-015	8.04853e-015	1.23134e-015	7.65857e-015	8.26494e-015	7.98511e-015	8.24639e-015	6.51893e-015	-2.26957e-015	-8.74994e-015	-7.45015e-015	-1.15827e-014	-7.37681e-015	1.51213e-015	-1.3681e-015	-7.70753e-016	5.34935e-015	-3.62887e-015
4.71935e-015	3.31824e-015	2.34219e-015	8.55661e-015	-9.64652e-015	-6.21446e-015	-8.6984e-016	-3.86202e-015	7.5488e-015	8.83873e-016	7.38207e-015	7.9408e-015	7.82435e-015	8.22138e-015	6.65344e-015	-2.49962e-015	-9.33095e-015	-7.8915e-015	-1.21265e-014	-7.36795e-015	8.51179e-016	-1.64118e-015	-1.19874e-015	4.91761e-015	-4.04528e-015
4.39291e-015	3.38494e-015	2.55616e-015	8.76028e-015	-1.00888e-014	-5.92289e-015	-8.80216e-016	-4.18783e-015	7.00208e-015	5.29719e-016	7.09611e-015	7.62597e-015	7.65836e-015	8.23836e-015	6.80367e-015	-2.69631e-015	-9.91185e-015	-8.34192e-015	-1.26505e-014	-7.33514e-015	1.66531e-016	-1.90085e-015	-1.62506e-015	4.48058e-015	-4.46816e-015
4.06477e-015	3.43399e-015	2.76802e-015	8.93078e-015	-1.051e-014	-5.65167e-015	-9.20453e-016	-4.49818e-015	6.41292e-015	1.69927e-016	6.80283e-015	7.32264e-015	7.48756e-015	8.29784e-015	6.96772e-015	-2.85655e-015	-1.04895e-014	-8.80041e-015	-1.31544e-014	-7.27987e-015	-5.38189e-016	-2.1467e-015	-2.04694e-015	4.04171e-015	-4.89577e-015
3.73591e-015	3.46401e-015	2.97621e-015	9.06794e-015	-1.09072e-014	-5.40063e-015	-9.89011e-016	-4.79245e-015	5.78574e-015	-1.93574e-016	6.50516e-015	7.03135e-015	7.31225e-015	8.3995e-015	7.14404e-015	-2.97722e-015	-1.10598e-014	-9.26528e-015	-1.36372e-014	-7.20481e-015	-1.25981e-015	-2.37792e-015	-2.46236e-015	3.60389e-015	-5.32593e-015
3.40801e-015	3.47391e-015	3.1789e-015	9.1715e-015	-1.12778e-014	-5.17012e-015	-1.08455e-015	-5.06998e-015	5.12448e-015	-5.59431e-016	6.20555e-015	6.75288e-015	7.13273e-015	8.54319e-015	7.33047e-015	-3.0561e-015	-1.16192e-014	-9.73489e-015	-1.40976e-014	-7.11276e-015	-1.99472e-015	-2.59365e-015	-2.8693e-015	3.17056e-015	-5.75668e-015
3.08253e-015	3.46219e-015	3.37387e-015	9.24091e-015	-1.16195e-014	-4.96077e-015	-1.20485e-015	-5.32975e-015	4.43402e-015	-9.26224e-016	5.90617e-015	6.48821e-015	6.94959e-015	8.72843e-015	7.52433e-015	-3.09173e-015	-1.21643e-014	-1.02085e-014	-1.45351e-014	-7.00469e-015	-2.73948e-015	-2.79362e-015	-3.26517e-015	2.74536e-015	-6.18615e-015
2.76027e-015	3.42741e-015	3.55973e-015	9.27694e-015	-1.19307e-014	-4.77252e-015	-1.34743e-015	-5.57169e-015	3.71982e-015	-1.29247e-015	5.60912e-015	6.23772e-015	6.76237e-015	8.95416e-015	7.72307e-015	-3.08246e-015	-1.26915e-014	-1.0684e-014	-1.49489e-014	-6.883e-015	-3.49005e-015	-2.978e-015	-3.6478e-015	2.33136e-015	-6.6116e-015
2.44178e-015	3.36898e-015	3.73431e-015	9.28031e-015	-1.22111e-014	-4.60532e-015	-1.50965e-015	-5.79642e-015	2.9868e-015	-1.6563e-015	5.31677e-015	6.0016e-015	6.57085e-015	9.21885e-015	7.92415e-015	-3.02698e-015	-1.31979e-014	-1.11595e-014	-1.53387e-014	-6.75042e-015	-4.24218e-015	-3.14624e-015	-4.01533e-015	1.93166e-015	-7.0302e-015
2.12872e-015	3.28627e-015	3.89544e-015	9.25134e-015	-1.24594e-014	-4.45962e-015	-1.68967e-015	-6.00325e-015	2.24005e-015	-2.0163e-015	5.03106e-015	5.7795e-015	6.37494e-015	9.52076e-015	8.12497e-015	-2.92446e-015	-1.36791e-014	-1.16335e-014	-1.57052e-014	-6.60963e-015	-4.99243e-015	-3.29797e-015	-4.36557e-015	1.5495e-015	-7.43932e-015
1.82254e-015	3.17917e-015	4.04094e-015	9.19069e-015	-1.26758e-014	-4.33505e-015	-1.8845e-015	-6.19155e-015	1.48509e-015	-2.37063e-015	4.75363e-015	5.57088e-015	6.17404e-015	9.85821e-015	8.32226e-015	-2.775e-015	-1.41322e-014	-1.21039e-014	-1.60481e-014	-6.4626e-015	-5.73681e-015	-3.43376e-015	-4.69685e-015	1.18778e-015	-7.83609e-015
1.52456e-015	3.04738e-015	4.16824e-015	9.09912e-015	-1.28608e-014	-4.23165e-015	-2.09242e-015	-6.36256e-015	7.26914e-016	-2.71804e-015	4.48575e-015	5.37496e-015	5.96775e-015	1.02288e-014	8.51257e-015	-2.57951e-015	-1.4554e-014	-1.25692e-014	-1.63673e-014	-6.31185e-015	-6.47201e-015	-3.55399e-015	-5.007e-015	8.49009e-016	-8.21853e-015
1.23621e-015	2.89136e-015	4.27499e-015	8.97793e-015	-1.30156e-014	-4.1493e-015	-2.3116e-015	-6.51731e-015	-2.94201e-017	-3.05751e-015	4.22852e-015	5.19019e-015	5.75638e-015	1.06295e-014	8.69344e-015	-2.33914e-015	-1.49423e-014	-1.30262e-014	-1.66632e-014	-6.15971e-015	-7.19451e-015	-3.6587e-015	-5.29541e-015	5.36272e-016	-8.5844e-015
9.58307e-016	2.71148e-015	4.35834e-015	8.82821e-015	-1.3141e-014	-4.08771e-015	-2.53898e-015	-6.65631e-015	-7.79121e-016	-3.38776e-015	3.9829e-015	5.01519e-015	5.53987e-015	1.10575e-014	8.86148e-015	-2.05491e-015	-1.52951e-014	-1.34726e-014	-1.69368e-014	-6.008e-015	-7.90119e-015	-3.74862e-015	-5.5604e-015	2.52224e-016	-8.93087e-015
6.91905e-016	2.50888e-015	4.41623e-015	8.65144e-015	-1.32387e-014	-4.04664e-015	-2.77232e-015	-6.78011e-015	-1.5173e-015	-3.7072e-015	3.74956e-015	4.84843e-015	5.31805e-015	1.15094e-014	9.01317e-015	-1.72891e-015	-1.56102e-014	-1.39061e-014	-1.71882e-014	-5.85878e-015	-8.58826e-015	-3.82429e-015	-5.801e-015	-2.00089e-018	-9.25631e-015
4.38442e-016	2.28417e-015	4.44669e-015	8.44928e-015	-1.33104e-014	-4.02555e-015	-3.00903e-015	-6.88926e-015	-2.23953e-015	-4.01516e-015	3.52902e-015	4.68855e-015	5.09112e-015	1.19819e-014	9.14601e-015	-1.3639e-015	-1.58854e-014	-1.43251e-014	-1.74178e-014	-5.71339e-015	-9.25223e-015	-3.8861e-015	-6.01662e-015	-2.24668e-016	-9.55861e-015
1.98968e-016	2.03865e-015	4.44767e-015	8.22273e-015	-1.33588e-014	-4.02409e-015	-3.24621e-015	-6.98485e-015	-2.94162e-015	-4.31034e-015	3.32132e-015	4.53389e-015	4.85961e-015	1.2471e-014	9.25711e-015	-9.61629e-016	-1.61187e-014	-1.47269e-014	-1.76264e-014	-5.57313e-015	-9.89094e-015	-3.93493e-015	-6.20632e-015	-4.14532e-016	-9.83519e-015
-2.62688e-017	1.77357e-015	4.4179e-015	7.97367e-015	-1.33857e-014	-4.04177e-015	-3.48183e-015	-7.06758e-015	-3.61939e-015	-4.59206e-015	3.12688e-015	4.38242e-015	4.62288e-015	1.29724e-014	9.34415e-015	-5.25188e-016	-1.63083e-014	-1.51092e-014	-1.78149e-014	-5.43955e-015	-1.05015e-014	-3.97141e-015	-6.36971e-015	-5.70637e-016	-1.00844e-014
-2.35494e-016	1.49089e-015	4.35533e-015	7.70363e-015	-1.3394e-014	-4.07831e-015	-3.71304e-015	-7.13868e-015	-4.26984e-015	-4.85929e-015	2.94568e-015	4.23242e-015	4.38083e-015	1.34825e-014	9.40449e-015	-5.76095e-017	-1.64535e-014	-1.54694e-014	-1.79836e-014	-5.31398e-015	-1.10814e-014	-3.99624e-015	-6.50675e-015	-6.92618e-016	-1.03049e-014
-4.28249e-016	1.19285e-015	4.25767e-015	7.41371e-015	-1.33865e-014	-4.13343e-015	-3.93911e-015	-7.19931e-015	-4.8895e-015	-5.11114e-015	2.77712e-015	4.08182e-015	4.13442e-015	1.39974e-014	9.43616e-015	4.37841e-016	-1.65538e-014	-1.58059e-014	-1.81327e-014	-5.19832e-015	-1.16286e-014	-4.01037e-015	-6.61738e-015	-7.80367e-016	-1.0495e-014
-6.0353e-016	8.81534e-016	4.12422e-015	7.10557e-015	-1.33667e-014	-4.20636e-015	-4.15749e-015	-7.25063e-015	-5.47524e-015	-5.34719e-015	2.62039e-015	3.92922e-015	3.88402e-015	1.45129e-014	9.43738e-015	9.56574e-016	-1.66089e-014	-1.61168e-014	-1.82629e-014	-5.09351e-015	-1.21411e-014	-4.01479e-015	-6.70197e-015	-8.33746e-016	-1.06534e-014
-7.60839e-016	5.59414e-016	3.95466e-015	6.78066e-015	-1.33375e-014	-4.29686e-015	-4.36723e-015	-7.29354e-015	-6.02448e-015	-5.56709e-015	2.47445e-015	3.77243e-015	3.63017e-015	1.50247e-014	9.40618e-015	1.49489e-015	-1.66181e-014	-1.63991e-014	-1.83748e-014	-5.00051e-015	-1.26168e-014	-4.01028e-015	-6.76095e-015	-8.54104e-016	-1.07793e-014
-8.99557e-016	2.29024e-016	3.7485e-015	6.44118e-015	-1.33023e-014	-4.40371e-015	-4.56609e-015	-7.32811e-015	-6.53487e-015	-5.77032e-015	2.33865e-015	3.60975e-015	3.3745e-015	1.55292e-014	9.34199e-015	2.04813e-015	-1.65823e-014	-1.66514e-014	-1.84684e-014	-4.9198e-015	-1.30545e-014	-3.99767e-015	-6.79529e-015	-8.43188e-016	-1.08722e-014
-1.01901e-015	-1.07358e-016	3.50545e-015	6.08862e-015	-1.32635e-014	-4.52661e-015	-4.75279e-015	-7.35512e-015	-7.00463e-015	-5.95614e-015	2.2116e-015	3.43988e-015	3.11831e-015	1.60227e-014	9.24435e-015	2.61179e-015	-1.65023e-014	-1.68719e-014	-1.8543e-014	-4.85195e-015	-1.34525e-014	-3.9777e-015	-6.80548e-015	-8.02297e-016	-1.09311e-014
-1.11961e-015	-4.47678e-016	3.22609e-015	5.7241e-015	-1.32239e-014	-4.66494e-015	-4.92648e-015	-7.37588e-015	-7.43265e-015	-6.12402e-015	2.09204e-015	3.26164e-015	2.86298e-015	1.65016e-014	9.11243e-015	3.18161e-015	-1.63789e-014	-1.70589e-014	-1.85988e-014	-4.79712e-015	-1.381e-014	-3.95145e-015	-6.79296e-015	-7.33127e-016	-1.09554e-014
-1.20066e-015	-7.89393e-016	2.91042e-015	5.34898e-015	-1.31856e-014	-4.81782e-015	-5.08646e-015	-7.39099e-015	-7.81859e-015	-6.27397e-015	1.97788e-015	3.07421e-015	2.60976e-015	1.69621e-014	8.9463e-015	3.75348e-015	-1.62134e-014	-1.72109e-014	-1.86353e-014	-4.75503e-015	-1.41264e-014	-3.91984e-015	-6.75942e-015	-6.38473e-016	-1.0946e-014
-1.26219e-015	-1.12929e-015	2.56049e-015	4.9655e-015	-1.31515e-014	-4.98439e-015	-5.2314e-015	-7.40048e-015	-8.16172e-015	-6.40572e-015	1.86784e-015	2.87667e-015	2.36018e-015	1.74009e-014	8.74636e-015	4.32237e-015	-1.6007e-014	-1.73269e-014	-1.86518e-014	-4.72549e-015	-1.44005e-014	-3.88406e-015	-6.70627e-015	-5.21306e-016	-1.09039e-014
-1.30406e-015	-1.46439e-015	2.17786e-015	4.57529e-015	-1.31236e-014	-5.163e-015	-5.35973e-015	-7.4046e-015	-8.46193e-015	-6.51938e-015	1.76023e-015	2.66842e-015	2.11612e-015	1.78149e-014	8.51365e-015	4.88392e-015	-1.57618e-014	-1.74052e-014	-1.86485e-014	-4.70905e-015	-1.46323e-014	-3.84545e-015	-6.63493e-015	-3.84091e-016	-1.08298e-014
-1.32637e-015	-1.79254e-015	1.76408e-015	4.17968e-015	-1.31037e-014	-5.35219e-015	-5.47111e-015	-7.40419e-015	-8.71884e-015	-6.61537e-015	1.65309e-015	2.44917e-015	1.88034e-015	1.82009e-014	8.24962e-015	5.43358e-015	-1.54797e-014	-1.74457e-014	-1.86252e-014	-4.70506e-015	-1.48218e-014	-3.80407e-015	-6.54753e-015	-2.29893e-016	-1.07249e-014
-1.3293e-015	-2.11098e-015	1.3212e-015	3.77981e-015	-1.30928e-014	-5.55095e-015	-5.56492e-015	-7.39934e-015	-8.93328e-015	-6.6937e-015	1.5453e-015	2.21792e-015	1.65462e-015	1.85557e-014	7.956e-015	5.96792e-015	-1.51623e-014	-1.74481e-014	-1.85808e-014	-4.71305e-015	-1.49697e-014	-3.7613e-015	-6.44554e-015	-6.23673e-017	-1.05903e-014
-1.31336e-015	-2.41693e-015	8.51877e-016	3.37663e-015	-1.30925e-014	-5.75826e-015	-5.64041e-015	-7.39058e-015	-9.10663e-015	-6.75481e-015	1.43531e-015	1.97525e-015	1.44039e-015	1.88764e-014	7.63461e-015	6.48335e-015	-1.48127e-014	-1.74121e-014	-1.85149e-014	-4.73234e-015	-1.5076e-014	-3.7176e-015	-6.33102e-015	1.15062e-016	-1.04279e-014
-1.27974e-015	-2.70877e-015	3.59258e-016	2.97093e-015	-1.31039e-014	-5.97336e-015	-5.69752e-015	-7.37753e-015	-9.24033e-015	-6.79928e-015	1.32167e-015	1.72143e-015	1.23995e-015	1.9161e-014	7.2879e-015	6.97586e-015	-1.4434e-014	-1.73379e-014	-1.84274e-014	-4.76197e-015	-1.51408e-014	-3.67384e-015	-6.20613e-015	2.99255e-016	-1.02397e-014
-1.22891e-015	-2.98431e-015	-1.5374e-016	2.5637e-015	-1.31272e-014	-6.19453e-015	-5.73594e-015	-7.35954e-015	-9.33558e-015	-6.82712e-015	1.20285e-015	1.45699e-015	1.05512e-015	1.94076e-014	6.91822e-015	7.44203e-015	-1.40281e-014	-1.72262e-014	-1.83174e-014	-4.80155e-015	-1.51649e-014	-3.63076e-015	-6.07283e-015	4.86304e-016	-1.0028e-014
-1.16104e-015	-3.24132e-015	-6.82571e-016	2.15629e-015	-1.31624e-014	-6.42051e-015	-5.75543e-015	-7.33663e-015	-9.39437e-015	-6.83916e-015	1.0778e-015	1.18247e-015	8.87501e-016	1.96146e-014	6.5286e-015	7.87889e-015	-1.35978e-014	-1.70775e-014	-1.81846e-014	-4.84997e-015	-1.51503e-014	-3.58909e-015	-5.93311e-015	6.72425e-016	-9.79525e-015
-1.07677e-015	-3.47802e-015	-1.22304e-015	1.74979e-015	-1.32095e-014	-6.64961e-015	-5.75692e-015	-7.30854e-015	-9.41801e-015	-6.8363e-015	9.45354e-016	8.99211e-016	7.39172e-016	1.97814e-014	6.12243e-015	8.28432e-015	-1.31458e-014	-1.68926e-014	-1.80288e-014	-4.90558e-015	-1.50982e-014	-3.54922e-015	-5.7892e-015	8.54056e-016	-9.54367e-015
-9.76988e-016	-3.69309e-015	-1.77107e-015	1.34537e-015	-1.32681e-014	-6.88025e-015	-5.74061e-015	-7.27513e-015	-9.40865e-015	-6.81924e-015	8.04626e-016	6.07952e-016	6.11684e-016	1.99078e-014	5.70343e-015	8.65544e-015	-1.26754e-014	-1.66729e-014	-1.78485e-014	-4.96781e-015	-1.50098e-014	-3.51137e-015	-5.64233e-015	1.02756e-015	-9.27613e-015
-8.63125e-016	-3.88548e-015	-2.32227e-015	9.43678e-016	-1.33372e-014	-7.11005e-015	-5.70655e-015	-7.23568e-015	-9.36846e-015	-6.78844e-015	6.55265e-016	3.10069e-016	5.05649e-016	1.99937e-014	5.27526e-015	8.99049e-015	-1.21895e-014	-1.64198e-014	-1.76437e-014	-5.03566e-015	-1.48859e-014	-3.47593e-015	-5.49443e-015	1.18992e-015	-8.99559e-015
-7.36156e-016	-4.05438e-015	-2.87243e-015	5.45495e-016	-1.34154e-014	-7.3373e-015	-5.65475e-015	-7.18963e-015	-9.30021e-015	-6.74476e-015	4.96918e-016	7.07598e-018	4.22489e-016	2.00394e-014	4.84189e-015	9.28812e-015	-1.1691e-014	-1.61359e-014	-1.7414e-014	-5.10816e-015	-1.4728e-014	-3.44317e-015	-5.34768e-015	1.33829e-015	-8.70453e-015
-5.97461e-016	-4.19891e-015	-3.41687e-015	1.51545e-016	-1.35013e-014	-7.56078e-015	-5.58635e-015	-7.13657e-015	-9.20684e-015	-6.68917e-015	3.29209e-016	-2.98961e-016	3.63247e-016	2.00446e-014	4.40754e-015	9.54724e-015	-1.1183e-014	-1.58231e-014	-1.71593e-014	-5.18415e-015	-1.4538e-014	-3.41314e-015	-5.20367e-015	1.46966e-015	-8.40644e-015
-4.48537e-016	-4.31849e-015	-3.95131e-015	-2.3731e-016	-1.35932e-014	-7.77879e-015	-5.50179e-015	-7.07661e-015	-9.09062e-015	-6.62288e-015	1.52455e-016	-6.06386e-016	3.2861e-016	2.0011e-014	3.97652e-015	9.76662e-015	-1.06687e-014	-1.54834e-014	-1.68795e-014	-5.26226e-015	-1.43179e-014	-3.38584e-015	-5.06375e-015	1.58156e-015	-8.10394e-015
-2.9038e-016	-4.41377e-015	-4.47135e-015	-6.20568e-016	-1.36885e-014	-7.98919e-015	-5.402e-015	-7.00953e-015	-8.95406e-015	-6.54673e-015	-3.31794e-017	-9.13526e-016	3.19106e-016	1.99396e-014	3.55293e-015	9.9457e-015	-1.01505e-014	-1.51196e-014	-1.65746e-014	-5.34148e-015	-1.40696e-014	-3.36146e-015	-4.92935e-015	1.67282e-015	-7.7995e-015
-1.24423e-016	-4.48491e-015	-4.97255e-015	-9.96681e-016	-1.37842e-014	-8.19072e-015	-5.28781e-015	-6.93536e-015	-8.7996e-015	-6.46187e-015	-2.27029e-016	-1.21837e-015	3.34106e-016	1.98317e-014	3.14053e-015	1.00846e-014	-9.63123e-015	-1.47349e-014	-1.62454e-014	-5.42104e-015	-1.37953e-014	-3.33966e-015	-4.80138e-015	1.74177e-015	-7.49572e-015
4.81895e-017	-4.53266e-015	-5.45073e-015	-1.36504e-015	-1.38786e-014	-8.38149e-015	-5.16009e-015	-6.85343e-015	-8.62882e-015	-6.36928e-015	-4.2853e-016	-1.5189e-015	3.73016e-016	1.96895e-014	2.74348e-015	1.01835e-014	-9.11385e-015	-1.43313e-014	-1.58924e-014	-5.5e-015	-1.34971e-014	-3.32086e-015	-4.68068e-015	1.78729e-015	-7.19406e-015
2.2595e-016	-4.55771e-015	-5.90099e-015	-1.7248e-015	-1.39692e-014	-8.55936e-015	-5.01963e-015	-6.76362e-015	-8.4445e-015	-6.27017e-015	-6.36744e-016	-1.81316e-015	4.35135e-016	1.95153e-014	2.36535e-015	1.02429e-014	-8.60152e-015	-1.39115e-014	-1.55164e-014	-5.57735e-015	-1.3177e-014	-3.30484e-015	-4.56821e-015	1.80857e-015	-6.89726e-015
4.06852e-016	-4.56167e-015	-6.31993e-015	-2.07474e-015	-1.4053e-014	-8.72256e-015	-4.86709e-015	-6.66611e-015	-8.24929e-015	-6.16558e-015	-8.50096e-016	-2.09938e-015	5.19289e-016	1.93116e-014	2.01005e-015	1.02646e-014	-8.09645e-015	-1.34798e-014	-1.51189e-014	-5.65288e-015	-1.28367e-014	-3.29193e-015	-4.46486e-015	1.80536e-015	-6.60726e-015
5.8878e-016	-4.54606e-015	-6.70406e-015	-2.41432e-015	-1.41274e-014	-8.86887e-015	-4.70308e-015	-6.56122e-015	-8.04458e-015	-6.05654e-015	-1.0672e-015	-2.37582e-015	6.23861e-016	1.90805e-014	1.68097e-015	1.02501e-014	-7.60141e-015	-1.30392e-014	-1.47011e-014	-5.72593e-015	-1.24785e-014	-3.28149e-015	-4.3712e-015	1.77761e-015	-6.32647e-015
7.70483e-016	-4.51236e-015	-7.0502e-015	-2.74186e-015	-1.41902e-014	-8.99769e-015	-4.52894e-015	-6.44908e-015	-7.8325e-015	-5.94436e-015	-1.28661e-015	-2.64082e-015	7.47011e-016	1.8825e-014	1.38126e-015	1.02005e-014	-7.11831e-015	-1.25932e-014	-1.42647e-014	-5.79625e-015	-1.21057e-014	-3.27378e-015	-4.28698e-015	1.72502e-015	-6.05675e-015
9.49838e-016	-4.46264e-015	-7.35532e-015	-3.05609e-015	-1.42393e-014	-9.10749e-015	-4.34549e-015	-6.33002e-015	-7.61471e-015	-5.83085e-015	-1.50654e-015	-2.89309e-015	8.8683e-016	1.85479e-014	1.11362e-015	1.01179e-014	-6.64884e-015	-1.2145e-014	-1.38118e-014	-5.86329e-015	-1.172e-014	-3.26844e-015	-4.21278e-015	1.64871e-015	-5.79827e-015
1.12469e-015	-4.39908e-015	-7.61699e-015	-3.35618e-015	-1.42724e-014	-9.19673e-015	-4.15374e-015	-6.20535e-015	-7.39303e-015	-5.71704e-015	-1.72539e-015	-3.131e-015	1.03974e-015	1.82522e-014	8.80726e-016	1.00045e-014	-6.19454e-015	-1.1698e-014	-1.33449e-014	-5.92627e-015	-1.1324e-014	-3.2653e-015	-4.14852e-015	1.55033e-015	-5.55272e-015
1.29306e-015	-4.32353e-015	-7.83381e-015	-3.64096e-015	-1.42866e-014	-9.26415e-015	-3.95566e-015	-6.07584e-015	-7.16884e-015	-5.60387e-015	-1.94077e-015	-3.35314e-015	1.20324e-015	1.79407e-014	6.84776e-016	9.86228e-015	-5.7585e-015	-1.1256e-014	-1.28661e-014	-5.98483e-015	-1.09198e-014	-3.26432e-015	-4.09417e-015	1.43192e-015	-5.32169e-015
1.45353e-015	-4.23875e-015	-8.00439e-015	-3.90946e-015	-1.42802e-014	-9.30825e-015	-3.75208e-015	-5.94223e-015	-6.94356e-015	-5.49264e-015	-2.15077e-015	-3.55836e-015	1.37402e-015	1.7616e-014	5.27123e-016	9.69387e-015	-5.34204e-015	-1.08228e-014	-1.23783e-014	-6.0391e-015	-1.05086e-014	-3.26511e-015	-4.0491e-015	1.29564e-015	-5.10547e-015
1.60477e-015	-4.14657e-015	-8.12736e-015	-4.16034e-015	-1.42523e-014	-9.32798e-015	-3.54423e-015	-5.80636e-015	-6.71813e-015	-5.38484e-015	-2.35353e-015	-3.74574e-015	1.54847e-015	1.72814e-014	4.08992e-016	9.50174e-015	-4.94654e-015	-1.04016e-014	-1.18848e-014	-6.08906e-015	-1.00932e-014	-3.26739e-015	-4.01326e-015	1.14404e-015	-4.90432e-015
1.7449e-015	-4.04963e-015	-8.20205e-015	-4.39239e-015	-1.42015e-014	-9.32213e-015	-3.33341e-015	-5.67016e-015	-6.49316e-015	-5.28189e-015	-2.54745e-015	-3.915e-015	1.72292e-015	1.69392e-014	3.3116e-016	9.28851e-015	-4.5732e-015	-9.99554e-015	-1.13886e-014	-6.13513e-015	-9.67564e-015	-3.2714e-015	-3.9863e-015	9.80096e-016	-4.71826e-015
1.87201e-015	-3.95047e-015	-8.22866e-015	-4.60452e-015	-1.41268e-014	-9.28983e-015	-3.12089e-015	-5.53454e-015	-6.2694e-015	-5.18419e-015	-2.73072e-015	-4.06557e-015	1.89392e-015	1.65923e-014	2.93826e-016	9.05704e-015	-4.22283e-015	-9.60787e-015	-1.08926e-014	-6.17793e-015	-9.25818e-015	-3.27728e-015	-3.96739e-015	8.06868e-016	-4.547e-015
1.98502e-015	-3.8508e-015	-8.20736e-015	-4.79583e-015	-1.40269e-014	-9.23037e-015	-2.90742e-015	-5.40059e-015	-6.04725e-015	-5.09374e-015	-2.90171e-015	-4.19724e-015	2.05767e-015	1.62437e-014	2.96627e-016	8.80992e-015	-3.8969e-015	-9.2425e-015	-1.04007e-014	-6.21734e-015	-8.84251e-015	-3.28501e-015	-3.95552e-015	6.27176e-016	-4.39011e-015
2.08199e-015	-3.75314e-015	-8.13951e-015	-4.96593e-015	-1.39015e-014	-9.14316e-015	-2.69441e-015	-5.27072e-015	-5.8273e-015	-5.0109e-015	-3.05919e-015	-4.31025e-015	2.21049e-015	1.58958e-014	3.38731e-016	8.55012e-015	-3.59609e-015	-8.90164e-015	-9.91657e-015	-6.25388e-015	-8.43098e-015	-3.29468e-015	-3.94981e-015	4.44573e-016	-4.24711e-015
2.16171e-015	-3.65997e-015	-8.02655e-015	-5.11317e-015	-1.37506e-014	-9.02794e-015	-2.48286e-015	-5.14626e-015	-5.61027e-015	-4.93697e-015	-3.20147e-015	-4.40492e-015	2.34868e-015	1.555e-014	4.18749e-016	8.28019e-015	-3.32099e-015	-8.58774e-015	-9.4432e-015	-6.2886e-015	-8.02574e-015	-3.30698e-015	-3.94976e-015	2.62473e-016	-4.11734e-015
2.22281e-015	-3.57281e-015	-7.87062e-015	-5.23706e-015	-1.35745e-014	-8.88455e-015	-2.27458e-015	-5.02966e-015	-5.39623e-015	-4.87265e-015	-3.32773e-015	-4.48209e-015	2.46876e-015	1.52083e-014	5.35366e-016	8.00291e-015	-3.07221e-015	-8.30332e-015	-8.98447e-015	-6.32177e-015	-7.62833e-015	-3.3222e-015	-3.95413e-015	8.38697e-017	-4.0002e-015
2.26385e-015	-3.4935e-015	-7.67428e-015	-5.33686e-015	-1.33741e-014	-8.71315e-015	-2.07081e-015	-4.923e-015	-5.18522e-015	-4.81875e-015	-3.43692e-015	-4.54257e-015	2.56686e-015	1.48722e-014	6.86154e-016	7.71999e-015	-2.85055e-015	-8.05005e-015	-8.54422e-015	-6.35386e-015	-7.24083e-015	-3.34002e-015	-3.96197e-015	-8.69614e-017	-3.89438e-015
2.28324e-015	-3.42322e-015	-7.44073e-015	-5.41189e-015	-1.31501e-014	-8.5134e-015	-1.87215e-015	-4.8287e-015	-4.9773e-015	-4.77611e-015	-3.52869e-015	-4.58767e-015	2.63973e-015	1.45428e-014	8.69068e-016	7.43385e-015	-2.65649e-015	-7.82987e-015	-8.12601e-015	-6.38565e-015	-6.86456e-015	-3.36099e-015	-3.97264e-015	-2.46831e-016	-3.79854e-015
2.28055e-015	-3.36281e-015	-7.17344e-015	-5.46176e-015	-1.29041e-014	-8.286e-015	-1.67957e-015	-4.74906e-015	-4.7733e-015	-4.74508e-015	-3.60281e-015	-4.61843e-015	2.68416e-015	1.42217e-014	1.08145e-015	7.14723e-015	-2.48995e-015	-7.64474e-015	-7.73323e-015	-6.41809e-015	-6.50136e-015	-3.38527e-015	-3.98536e-015	-3.92278e-016	-3.71087e-015
2.25505e-015	-3.31419e-015	-6.87611e-015	-5.48624e-015	-1.26371e-014	-8.0305e-015	-1.49409e-015	-4.68605e-015	-4.57329e-015	-4.72613e-015	-3.65919e-015	-4.63662e-015	2.69719e-015	1.39098e-014	1.32e-015	6.86253e-015	-2.35006e-015	-7.49561e-015	-7.36966e-015	-6.45225e-015	-6.15253e-015	-3.41339e-015	-3.99896e-015	-5.2029e-016	-3.63015e-015
2.20689e-015	-3.27751e-015	-6.55197e-015	-5.48505e-015	-1.2351e-014	-7.74789e-015	-1.31676e-015	-4.64211e-015	-4.37717e-015	-4.72011e-015	-3.69801e-015	-4.64381e-015	2.67598e-015	1.36077e-014	1.58138e-015	6.58089e-015	-2.23646e-015	-7.38399e-015	-7.03831e-015	-6.48922e-015	-5.81992e-015	-3.44589e-015	-4.01262e-015	-6.28387e-016	-3.5555e-015
2.13586e-015	-3.25341e-015	-6.20459e-015	-5.45794e-015	-1.20481e-014	-7.43921e-015	-1.1485e-015	-4.61867e-015	-4.18464e-015	-4.7273e-015	-3.71961e-015	-4.64123e-015	2.61853e-015	1.33152e-014	1.86219e-015	6.30407e-015	-2.14963e-015	-7.31041e-015	-6.74233e-015	-6.52911e-015	-5.50465e-015	-3.48295e-015	-4.02569e-015	-7.14308e-016	-3.48552e-015
2.04176e-015	-3.24205e-015	-5.83841e-015	-5.40499e-015	-1.17305e-014	-7.10506e-015	-9.90388e-016	-4.61765e-015	-3.99628e-015	-4.74748e-015	-3.72456e-015	-4.63068e-015	2.52357e-015	1.30327e-014	2.15818e-015	6.03344e-015	-2.08896e-015	-7.27545e-015	-6.48443e-015	-6.57293e-015	-5.20757e-015	-3.52505e-015	-4.03719e-015	-7.75234e-016	-3.41894e-015
1.92437e-015	-3.24306e-015	-5.45772e-015	-5.32593e-015	-1.14004e-014	-6.74668e-015	-8.42608e-016	-4.64061e-015	-3.81272e-015	-4.78022e-015	-3.71396e-015	-4.61427e-015	2.39035e-015	1.27599e-014	2.46522e-015	5.77066e-015	-2.05421e-015	-7.27876e-015	-6.2672e-015	-6.62153e-015	-4.92968e-015	-3.57263e-015	-4.04626e-015	-8.0912e-016	-3.35414e-015
1.78455e-015	-3.25612e-015	-5.06644e-015	-5.22147e-015	-1.10609e-014	-6.36504e-015	-7.05926e-016	-4.68797e-015	-3.63472e-015	-4.82546e-015	-3.68995e-015	-4.59376e-015	2.21752e-015	1.24959e-014	2.77953e-015	5.51684e-015	-2.04466e-015	-7.31999e-015	-6.09277e-015	-6.67589e-015	-4.67266e-015	-3.62665e-015	-4.05226e-015	-8.14405e-016	-3.29005e-015
1.6224e-015	-3.28051e-015	-4.66839e-015	-5.09199e-015	-1.07142e-014	-5.96163e-015	-5.81536e-016	-4.76104e-015	-3.46181e-015	-4.88291e-015	-3.65415e-015	-4.57119e-015	2.00495e-015	1.22398e-014	3.09697e-015	5.27253e-015	-2.05997e-015	-7.39844e-015	-5.96294e-015	-6.73704e-015	-4.43709e-015	-3.68775e-015	-4.05522e-015	-7.89773e-016	-3.22577e-015
1.4392e-015	-3.31483e-015	-4.26771e-015	-4.93787e-015	-1.03627e-014	-5.53805e-015	-4.68741e-016	-4.86054e-015	-3.29497e-015	-4.95237e-015	-3.60821e-015	-4.54919e-015	1.75265e-015	1.199e-014	3.41393e-015	5.03841e-015	-2.09955e-015	-7.51381e-015	-5.87878e-015	-6.80559e-015	-4.22368e-015	-3.75612e-015	-4.05462e-015	-7.35132e-016	-3.16058e-015
1.23601e-015	-3.35783e-015	-3.86763e-015	-4.75967e-015	-1.00085e-014	-5.09563e-015	-3.67411e-016	-4.98703e-015	-3.13454e-015	-5.03291e-015	-3.5539e-015	-4.52942e-015	1.46126e-015	1.17458e-014	3.7258e-015	4.81476e-015	-2.16173e-015	-7.66497e-015	-5.84056e-015	-6.88181e-015	-4.03336e-015	-3.83203e-015	-4.05002e-015	-6.50201e-016	-3.09371e-015
1.01435e-015	-3.40758e-015	-3.47207e-015	-4.55832e-015	-9.65461e-015	-4.63608e-015	-2.77552e-016	-5.14019e-015	-2.9811e-015	-5.12428e-015	-3.49364e-015	-4.51438e-015	1.13234e-015	1.15057e-014	4.02866e-015	4.60173e-015	-2.24663e-015	-7.85075e-015	-5.84875e-015	-6.9661e-015	-3.86644e-015	-3.91614e-015	-4.04117e-015	-5.35466e-016	-3.02476e-015
7.76015e-016	-3.46257e-015	-3.08409e-015	-4.33481e-015	-9.3035e-015	-4.1611e-015	-1.99433e-016	-5.31953e-015	-2.83601e-015	-5.22556e-015	-3.43e-015	-4.50563e-015	7.67831e-016	1.12683e-014	4.31954e-015	4.39902e-015	-2.35343e-015	-8.06977e-015	-5.90349e-015	-7.05902e-015	-3.7228e-015	-4.00779e-015	-4.02741e-015	-3.91981e-016	-2.95314e-015
5.22488e-016	-3.5211e-015	-2.70718e-015	-4.09045e-015	-8.958e-015	-3.67261e-015	-1.32299e-016	-5.52492e-015	-2.69999e-015	-5.33611e-015	-3.36607e-015	-4.50422e-015	3.69863e-016	1.1032e-014	4.59497e-015	4.20655e-015	-2.48123e-015	-8.31993e-015	-6.00442e-015	-7.16009e-015	-3.60272e-015	-4.10731e-015	-4.00905e-015	-2.20993e-016	-2.87931e-015
2.56028e-016	-3.58107e-015	-2.34375e-015	-3.82673e-015	-8.61997e-015	-3.17197e-015	-7.51848e-017	-5.75579e-015	-2.57429e-015	-5.45419e-015	-3.30421e-015	-4.51197e-015	-5.8538e-017	1.07958e-014	4.85156e-015	4.02378e-015	-2.62941e-015	-8.59902e-015	-6.15113e-015	-7.26977e-015	-3.50597e-015	-4.21481e-015	-3.98632e-015	-2.40662e-017	-2.80433e-015
-2.10037e-017	-3.64081e-015	-1.99672e-015	-3.54453e-015	-8.29097e-015	-2.66148e-015	-2.73258e-017	-6.01092e-015	-2.45965e-015	-5.57847e-015	-3.24712e-015	-4.53077e-015	-5.14647e-016	1.05582e-014	5.08574e-015	3.84998e-015	-2.79694e-015	-8.90534e-015	-6.3423e-015	-7.3884e-015	-3.43231e-015	-4.33039e-015	-3.95908e-015	1.97112e-016	-2.72777e-015
-3.06798e-016	-3.69859e-015	-1.66771e-015	-3.24619e-015	-7.973e-015	-2.14321e-015	1.13202e-017	-6.28772e-015	-2.35705e-015	-5.70768e-015	-3.19719e-015	-4.56184e-015	-9.94649e-016	1.03175e-014	5.29597e-015	3.68458e-015	-2.98295e-015	-9.23756e-015	-6.57598e-015	-7.51549e-015	-3.3821e-015	-4.4539e-015	-3.92731e-015	4.40246e-016	-2.65027e-015
-5.98746e-016	-3.75212e-015	-1.35828e-015	-2.93328e-015	-7.6669e-015	-1.61854e-015	4.15963e-017	-6.58459e-015	-2.26704e-015	-5.84052e-015	-3.15686e-015	-4.60609e-015	-1.49445e-015	1.00727e-014	5.48029e-015	3.52647e-015	-3.18574e-015	-9.59307e-015	-6.84985e-015	-7.65068e-015	-3.35472e-015	-4.58545e-015	-3.89159e-015	7.02809e-016	-2.57203e-015
-8.93912e-016	-3.79915e-015	-1.0697e-015	-2.6069e-015	-7.37453e-015	-1.08919e-015	6.51382e-017	-6.89937e-015	-2.19147e-015	-5.97578e-015	-3.12861e-015	-4.66485e-015	-2.00928e-015	9.82251e-015	5.63635e-015	3.37467e-015	-3.4058e-015	-9.9695e-015	-7.16167e-015	-7.79369e-015	-3.34931e-015	-4.72465e-015	-3.85215e-015	9.8134e-016	-2.49451e-015
-1.19049e-015	-3.83796e-015	-8.02613e-016	-2.26919e-015	-7.09682e-015	-5.5722e-016	8.35746e-017	-7.2292e-015	-2.13146e-015	-6.11165e-015	-3.11444e-015	-4.73867e-015	-2.53504e-015	9.56553e-015	5.76304e-015	3.2279e-015	-3.64182e-015	-1.03643e-014	-7.50861e-015	-7.9437e-015	-3.36494e-015	-4.87153e-015	-3.80909e-015	1.27179e-015	-2.41914e-015
-1.48576e-015	-3.8667e-015	-5.57086e-016	-1.9214e-015	-6.83436e-015	-2.4277e-017	9.88667e-017	-7.57067e-015	-2.08811e-015	-6.24663e-015	-3.11695e-015	-4.82762e-015	-3.06696e-015	9.3013e-015	5.85966e-015	3.0846e-015	-3.89246e-015	-1.07742e-014	-7.88748e-015	-8.10071e-015	-3.40137e-015	-5.02517e-015	-3.76299e-015	1.57078e-015	-2.34706e-015
-1.77665e-015	-3.88364e-015	-3.33438e-016	-1.56545e-015	-6.588e-015	5.08053e-016	1.13048e-016	-7.9206e-015	-2.06225e-015	-6.37914e-015	-3.13785e-015	-4.93277e-015	-3.5995e-015	9.02924e-015	5.9259e-015	2.94354e-015	-4.15713e-015	-1.11971e-014	-8.29433e-015	-8.26375e-015	-3.45763e-015	-5.18524e-015	-3.71424e-015	1.87521e-015	-2.27935e-015
-2.06025e-015	-3.88801e-015	-1.3069e-016	-1.20281e-015	-6.35806e-015	1.03787e-015	1.26857e-016	-8.27562e-015	-2.0544e-015	-6.50831e-015	-3.17883e-015	-5.05368e-015	-4.12744e-015	8.74924e-015	5.96142e-015	2.8038e-015	-4.4346e-015	-1.16306e-014	-8.72442e-015	-8.43186e-015	-3.53234e-015	-5.35111e-015	-3.66343e-015	2.18117e-015	-2.2177e-015
-2.33345e-015	-3.87841e-015	5.17912e-017	-8.34973e-016	-6.1441e-015	1.56361e-015	1.42577e-016	-8.63194e-015	-2.06456e-015	-6.63216e-015	-3.24108e-015	-5.19018e-015	-4.64655e-015	8.46092e-015	5.96687e-015	2.66443e-015	-4.7246e-015	-1.2072e-014	-9.17379e-015	-8.60411e-015	-3.62432e-015	-5.52258e-015	-3.61068e-015	2.48459e-015	-2.16364e-015
-2.59358e-015	-3.85407e-015	2.15807e-016	-4.63775e-016	-5.94578e-015	2.08354e-015	1.62134e-016	-8.98534e-015	-2.09368e-015	-6.74965e-015	-3.3258e-015	-5.34164e-015	-5.15165e-015	8.16403e-015	5.94324e-015	2.52382e-015	-5.02624e-015	-1.25187e-014	-9.63798e-015	-8.77923e-015	-3.73224e-015	-5.69832e-015	-3.55663e-015	2.78112e-015	-2.11938e-015
-2.83805e-015	-3.81402e-015	3.62184e-016	-9.04389e-017	-5.76273e-015	2.59627e-015	1.87452e-016	-9.33254e-015	-2.14236e-015	-6.85923e-015	-3.43346e-015	-5.50713e-015	-5.6376e-015	7.85964e-015	5.89204e-015	2.38059e-015	-5.33831e-015	-1.29684e-014	-1.01121e-014	-8.95618e-015	-3.85518e-015	-5.8776e-015	-3.50159e-015	3.06717e-015	-2.08629e-015
-3.06437e-015	-3.75825e-015	4.92906e-016	2.84156e-016	-5.59423e-015	3.10055e-015	2.20411e-016	-9.66959e-015	-2.21092e-015	-6.95989e-015	-3.56429e-015	-5.68621e-015	-6.10004e-015	7.54885e-015	5.81457e-015	2.23435e-015	-5.65993e-015	-1.34185e-014	-1.05917e-014	-9.13375e-015	-3.99236e-015	-6.05958e-015	-3.44623e-015	3.33936e-015	-2.06565e-015
-3.2705e-015	-3.68691e-015	6.09843e-016	6.58048e-016	-5.43869e-015	3.595e-015	2.63176e-016	-9.99248e-015	-2.30021e-015	-7.05048e-015	-3.71814e-015	-5.87794e-015	-6.5346e-015	7.23272e-015	5.71344e-015	2.08384e-015	-5.9906e-015	-1.38665e-014	-1.10718e-014	-9.31111e-015	-4.1424e-015	-6.24337e-015	-3.39129e-015	3.5941e-015	-2.05929e-015
-3.4549e-015	-3.60056e-015	7.15245e-016	1.03032e-015	-5.29514e-015	4.07794e-015	3.17691e-016	-1.02974e-014	-2.40959e-015	-7.12986e-015	-3.89461e-015	-6.0809e-015	-6.93637e-015	6.91296e-015	5.59128e-015	1.92777e-015	-6.32993e-015	-1.431e-014	-1.15472e-014	-9.48715e-015	-4.30341e-015	-6.42804e-015	-3.33691e-015	3.82825e-015	-2.0687e-015
-3.61541e-015	-3.50046e-015	8.11621e-016	1.39984e-015	-5.16264e-015	4.54873e-015	3.85765e-016	-1.05811e-014	-2.53847e-015	-7.19749e-015	-4.09291e-015	-6.29347e-015	-7.30166e-015	6.59158e-015	5.45053e-015	1.76533e-015	-6.67698e-015	-1.47474e-014	-1.20132e-014	-9.66027e-015	-4.47419e-015	-6.61214e-015	-3.2838e-015	4.03768e-015	-2.095e-015
-3.75045e-015	-3.38801e-015	9.01207e-016	1.76531e-015	-5.03943e-015	5.00615e-015	4.6917e-016	-1.08402e-014	-2.68646e-015	-7.25251e-015	-4.31193e-015	-6.51403e-015	-7.62715e-015	6.27045e-015	5.29462e-015	1.59615e-015	-7.03114e-015	-1.51771e-014	-1.24655e-014	-9.82954e-015	-4.65272e-015	-6.79512e-015	-3.23231e-015	4.21981e-015	-2.13933e-015
-3.85859e-015	-3.26456e-015	9.86155e-016	2.12696e-015	-4.92366e-015	5.44953e-015	5.69709e-016	-1.10708e-014	-2.85237e-015	-7.29421e-015	-4.54988e-015	-6.7408e-015	-7.90931e-015	5.95213e-015	5.12662e-015	1.41919e-015	-7.39172e-015	-1.55974e-014	-1.28987e-014	-9.99351e-015	-4.83823e-015	-6.97648e-015	-3.18273e-015	4.37218e-015	-2.2025e-015
-3.93874e-015	-3.13155e-015	1.06871e-015	2.48356e-015	-4.81355e-015	5.87794e-015	6.88686e-016	-1.12699e-014	-3.0351e-015	-7.3224e-015	-4.80476e-015	-6.97165e-015	-8.14546e-015	5.6387e-015	4.94981e-015	1.23447e-015	-7.75822e-015	-1.60064e-014	-1.33089e-014	-1.01513e-014	-5.02935e-015	-7.15472e-015	-3.13578e-015	4.49301e-015	-2.28516e-015
-3.99012e-015	-2.99094e-015	1.15135e-015	2.8351e-015	-4.70737e-015	6.29037e-015	8.2713e-016	-1.14346e-014	-3.23396e-015	-7.33721e-015	-5.07451e-015	-7.20473e-015	-8.33348e-015	5.33278e-015	4.76773e-015	1.04209e-015	-8.13002e-015	-1.64025e-014	-1.36915e-014	-1.03023e-014	-5.22463e-015	-7.32909e-015	-3.09104e-015	4.58109e-015	-2.38769e-015
-4.01175e-015	-2.84537e-015	1.23687e-015	3.18126e-015	-4.60386e-015	6.68658e-015	9.86406e-016	-1.1562e-014	-3.44755e-015	-7.33839e-015	-5.35634e-015	-7.4381e-015	-8.47159e-015	5.03745e-015	4.58358e-015	8.42506e-016	-8.50633e-015	-1.67846e-014	-1.40429e-014	-1.04447e-014	-5.42345e-015	-7.49813e-015	-3.04829e-015	4.63532e-015	-2.51072e-015
-4.00349e-015	-2.69781e-015	1.32665e-015	3.52198e-015	-4.50163e-015	7.06576e-015	1.16786e-015	-1.16501e-014	-3.67423e-015	-7.32628e-015	-5.64787e-015	-7.66968e-015	-8.55869e-015	4.75563e-015	4.40149e-015	6.36069e-016	-8.88647e-015	-1.71509e-014	-1.43601e-014	-1.05781e-014	-5.62491e-015	-7.6611e-015	-3.0081e-015	4.65414e-015	-2.65486e-015
-3.96626e-015	-2.55087e-015	1.4224e-015	3.85714e-015	-4.39949e-015	7.42738e-015	1.37224e-015	-1.16972e-014	-3.91189e-015	-7.3011e-015	-5.94605e-015	-7.89726e-015	-8.59492e-015	4.49079e-015	4.22539e-015	4.22437e-016	-9.27048e-015	-1.7501e-014	-1.46394e-014	-1.0702e-014	-5.82824e-015	-7.81703e-015	-2.97075e-015	4.6374e-015	-2.81963e-015
-3.9004e-015	-2.4077e-015	1.52596e-015	4.18655e-015	-4.29556e-015	7.77094e-015	1.59972e-015	-1.17016e-014	-4.15828e-015	-7.26336e-015	-6.24785e-015	-8.11878e-015	-8.57992e-015	4.24596e-015	4.05845e-015	2.02771e-016	-9.6574e-015	-1.78343e-014	-1.48788e-014	-1.08165e-014	-6.0325e-015	-7.96583e-015	-2.9364e-015	4.58542e-015	-3.0052e-015
-3.80678e-015	-2.27102e-015	1.63834e-015	4.51079e-015	-4.1886e-015	8.09602e-015	1.85051e-015	-1.16622e-014	-4.41177e-015	-7.21406e-015	-6.54974e-015	-8.33212e-015	-8.51443e-015	4.02389e-015	3.90368e-015	-2.14034e-017	-1.00465e-014	-1.81501e-014	-1.50759e-014	-1.09205e-014	-6.23697e-015	-8.10661e-015	-2.90525e-015	4.49894e-015	-3.21146e-015
-3.68668e-015	-2.14439e-015	1.76108e-015	4.83029e-015	-4.07677e-015	8.40286e-015	2.12523e-015	-1.15784e-014	-4.66981e-015	-7.15429e-015	-6.84854e-015	-8.53528e-015	-8.39998e-015	3.82815e-015	3.76492e-015	-2.48874e-016	-1.0437e-014	-1.84476e-014	-1.52285e-014	-1.10137e-014	-6.4411e-015	-8.23881e-015	-2.87719e-015	4.3787e-015	-3.43729e-015
-3.54063e-015	-2.03126e-015	1.89513e-015	5.14588e-015	-3.95968e-015	8.69162e-015	2.42322e-015	-1.14504e-014	-4.93009e-015	-7.08477e-015	-7.14078e-015	-8.72659e-015	-8.23824e-015	3.66227e-015	3.6455e-015	-4.78593e-016	-1.08287e-014	-1.87268e-014	-1.53356e-014	-1.10966e-014	-6.64392e-015	-8.36193e-015	-2.85166e-015	4.22547e-015	-3.68137e-015
-3.37052e-015	-1.93479e-015	2.04069e-015	5.45789e-015	-3.83666e-015	8.96296e-015	2.74444e-015	-1.12778e-014	-5.19025e-015	-7.00664e-015	-7.42301e-015	-8.90362e-015	-8.03137e-015	3.52928e-015	3.54861e-015	-7.08962e-016	-1.12205e-014	-1.89871e-014	-1.53967e-014	-1.11691e-014	-6.84518e-015	-8.4756e-015	-2.82947e-015	4.04121e-015	-3.94272e-015
-3.17881e-015	-1.85791e-015	2.19841e-015	5.76701e-015	-3.70701e-015	9.21624e-015	3.08806e-015	-1.10618e-014	-5.44781e-015	-6.92105e-015	-7.69237e-015	-9.06524e-015	-7.78175e-015	3.43227e-015	3.47696e-015	-9.37983e-016	-1.1612e-014	-1.92279e-014	-1.54113e-014	-1.12315e-014	-7.0447e-015	-8.57939e-015	-2.81018e-015	3.82857e-015	-4.22023e-015
-2.96761e-015	-1.80438e-015	2.36756e-015	6.07432e-015	-3.57023e-015	9.452e-015	3.45308e-015	-1.08037e-014	-5.70115e-015	-6.82955e-015	-7.94522e-015	-9.20994e-015	-7.49225e-015	3.3742e-015	3.43264e-015	-1.16379e-015	-1.20026e-014	-1.94493e-014	-1.53803e-014	-1.12846e-014	-7.24235e-015	-8.67406e-015	-2.79348e-015	3.58998e-015	-4.51236e-015
-2.7393e-015	-1.7769e-015	2.54798e-015	6.38047e-015	-3.42576e-015	9.67071e-015	3.83836e-015	-1.05052e-014	-5.94736e-015	-6.73405e-015	-8.17859e-015	-9.33614e-015	-7.16684e-015	3.35775e-015	3.41828e-015	-1.38397e-015	-1.23917e-014	-1.96511e-014	-1.53051e-014	-1.13284e-014	-7.43771e-015	-8.75929e-015	-2.77906e-015	3.32819e-015	-4.81754e-015
-2.49615e-015	-1.77783e-015	2.73907e-015	6.68647e-015	-3.27321e-015	9.87299e-015	4.24281e-015	-1.01682e-014	-6.18353e-015	-6.63594e-015	-8.38927e-015	-9.44324e-015	-6.80894e-015	3.3843e-015	3.43662e-015	-1.59575e-015	-1.27785e-014	-1.98328e-014	-1.51869e-014	-1.13634e-014	-7.63102e-015	-8.83496e-015	-2.76702e-015	3.04663e-015	-5.13392e-015
-2.24096e-015	-1.81044e-015	2.94067e-015	6.9927e-015	-3.11234e-015	1.00593e-014	4.66487e-015	-9.79407e-015	-6.40786e-015	-6.53718e-015	-8.57479e-015	-9.52963e-015	-6.42286e-015	3.45622e-015	3.48884e-015	-1.79667e-015	-1.31623e-014	-1.99944e-014	-1.50273e-014	-1.13907e-014	-7.82188e-015	-8.90132e-015	-2.75697e-015	2.74837e-015	-5.45958e-015
-1.97677e-015	-1.8772e-015	3.15153e-015	7.29994e-015	-2.94358e-015	1.02302e-014	5.10258e-015	-9.3862e-015	-6.61788e-015	-6.4395e-015	-8.73234e-015	-9.59508e-015	-6.01268e-015	3.5758e-015	3.57611e-015	-1.98483e-015	-1.35422e-014	-2.01366e-014	-1.48287e-014	-1.1412e-014	-8.01042e-015	-8.95869e-015	-2.74901e-015	2.43623e-015	-5.79184e-015
-1.70662e-015	-1.97971e-015	3.37023e-015	7.60887e-015	-2.76699e-015	1.03868e-014	5.55427e-015	-8.94766e-015	-6.8108e-015	-6.34414e-015	-8.85998e-015	-9.63884e-015	-5.58289e-015	3.74391e-015	3.69941e-015	-2.15722e-015	-1.3917e-014	-2.02602e-014	-1.45942e-014	-1.14286e-014	-8.19697e-015	-9.00772e-015	-2.74276e-015	2.11429e-015	-6.12829e-015
-1.43336e-015	-2.11932e-015	3.59565e-015	7.91943e-015	-2.58331e-015	1.05296e-014	6.01745e-015	-8.48155e-015	-6.98563e-015	-6.25276e-015	-8.95644e-015	-9.66038e-015	-5.13857e-015	3.9616e-015	3.8593e-015	-2.31207e-015	-1.42866e-014	-2.03648e-014	-1.43268e-014	-1.14417e-014	-8.38139e-015	-9.04919e-015	-2.73802e-015	1.78616e-015	-6.46748e-015
-1.16046e-015	-2.29741e-015	3.82673e-015	8.23183e-015	-2.39318e-015	1.06599e-014	6.49004e-015	-7.99098e-015	-7.14075e-015	-6.16719e-015	-9.02011e-015	-9.65953e-015	-4.68456e-015	4.22918e-015	4.05629e-015	-2.44604e-015	-1.46502e-014	-2.04511e-014	-1.40298e-014	-1.14531e-014	-8.5641e-015	-9.08407e-015	-2.73441e-015	1.45505e-015	-6.80659e-015
-8.90888e-016	-2.51484e-015	4.0613e-015	8.54643e-015	-2.19846e-015	1.07786e-014	6.96964e-015	-7.4802e-015	-7.27528e-015	-6.08928e-015	-9.04989e-015	-9.63633e-015	-4.22515e-015	4.54644e-015	4.29019e-015	-2.55628e-015	-1.50062e-014	-2.05196e-014	-1.37074e-014	-1.14639e-014	-8.74561e-015	-9.11262e-015	-2.73193e-015	1.12456e-015	-7.14327e-015
-6.26773e-016	-2.77183e-015	4.29759e-015	8.86342e-015	-1.99952e-015	1.08869e-014	7.4533e-015	-6.95234e-015	-7.38782e-015	-6.02009e-015	-9.04487e-015	-9.59151e-015	-3.76442e-015	4.91325e-015	4.56084e-015	-2.63995e-015	-1.5354e-014	-2.05712e-014	-1.33643e-014	-1.14756e-014	-8.92551e-015	-9.13588e-015	-2.72994e-015	7.98526e-016	-7.47528e-015
-3.71559e-016	-3.06823e-015	4.53427e-015	9.18337e-015	-1.79765e-015	1.09856e-014	7.93891e-015	-6.41087e-015	-7.47744e-015	-5.96059e-015	-9.00498e-015	-9.52553e-015	-3.30726e-015	5.32961e-015	4.86721e-015	-2.69482e-015	-1.56927e-014	-2.06063e-014	-1.30047e-014	-1.149e-014	-9.10371e-015	-9.15506e-015	-2.72828e-015	4.80472e-016	-7.80038e-015
-1.27591e-016	-3.40418e-015	4.76997e-015	9.50603e-015	-1.59372e-015	1.10764e-014	8.42461e-015	-5.85986e-015	-7.54384e-015	-5.91208e-015	-8.93079e-015	-9.43903e-015	-2.85889e-015	5.7945e-015	5.20969e-015	-2.71949e-015	-1.60221e-014	-2.06256e-014	-1.26335e-014	-1.15089e-014	-9.28045e-015	-9.17105e-015	-2.7268e-015	1.73654e-016	-8.11622e-015
1.02369e-016	-3.77864e-015	5.00355e-015	9.83148e-015	-1.3885e-015	1.11609e-014	8.90786e-015	-5.30343e-015	-7.58647e-015	-5.87534e-015	-8.82206e-015	-9.33296e-015	-2.42378e-015	6.30657e-015	5.5866e-015	-2.71148e-015	-1.6341e-014	-2.06296e-014	-1.22562e-014	-1.15338e-014	-9.45588e-015	-9.18467e-015	-2.7253e-015	-1.19277e-016	-8.4214e-015
3.16053e-016	-4.18992e-015	5.23384e-015	1.01591e-014	-1.18317e-015	1.12401e-014	9.38613e-015	-4.74553e-015	-7.6057e-015	-5.85167e-015	-8.67917e-015	-9.20822e-015	-2.00524e-015	6.86399e-015	5.99723e-015	-2.66857e-015	-1.66484e-014	-2.06183e-014	-1.18779e-014	-1.15669e-014	-9.62975e-015	-9.19703e-015	-2.72321e-015	-3.95717e-016	-8.71499e-015
5.11575e-016	-4.63559e-015	5.45914e-015	1.04885e-014	-9.78966e-016	1.13156e-014	9.85668e-015	-4.18946e-015	-7.60162e-015	-5.84117e-015	-8.50389e-015	-9.06658e-015	-1.60737e-015	7.46518e-015	6.44008e-015	-2.58862e-015	-1.69439e-014	-2.05936e-014	-1.15042e-014	-1.16094e-014	-9.80281e-015	-9.209e-015	-2.72069e-015	-6.53202e-016	-8.99515e-015
6.86506e-016	-5.11385e-015	5.67798e-015	1.08188e-014	-7.76877e-016	1.13886e-014	1.03167e-014	-3.63905e-015	-7.57452e-015	-5.8444e-015	-8.29819e-015	-8.90925e-015	-1.23359e-015	8.10703e-015	6.913e-015	-2.47042e-015	-1.7227e-014	-2.05567e-014	-1.11403e-014	-1.16626e-014	-9.97452e-015	-9.22124e-015	-2.71746e-015	-8.89977e-016	-9.26033e-015
8.39335e-016	-5.62211e-015	5.88978e-015	1.11488e-014	-5.77362e-016	1.14605e-014	1.07641e-014	-3.09809e-015	-7.52549e-015	-5.86168e-015	-8.0642e-015	-8.73822e-015	-8.86246e-016	8.78731e-015	7.41424e-015	-2.31188e-015	-1.74975e-014	-2.05087e-014	-1.07905e-014	-1.17274e-014	-1.0145e-014	-9.23499e-015	-2.71355e-015	-1.10434e-015	-9.50943e-015
9.68165e-016	-6.15745e-015	6.09422e-015	1.14775e-014	-3.81431e-016	1.15331e-014	1.11975e-014	-2.57034e-015	-7.45576e-015	-5.89236e-015	-7.80413e-015	-8.55484e-015	-5.67493e-016	9.50321e-015	7.94205e-015	-2.11242e-015	-1.77548e-014	-2.04506e-014	-1.04596e-014	-1.18046e-014	-1.03141e-014	-9.25071e-015	-2.70878e-015	-1.29541e-015	-9.74121e-015
1.0721e-015	-6.71652e-015	6.29139e-015	1.18043e-014	-1.90172e-016	1.16077e-014	1.16146e-014	-2.05925e-015	-7.36624e-015	-5.93674e-015	-7.5198e-015	-8.36077e-015	-2.79592e-016	1.02517e-014	8.49473e-015	-1.87169e-015	-1.79983e-014	-2.03833e-014	-1.01525e-014	-1.18959e-014	-1.04818e-014	-9.26962e-015	-2.70238e-015	-1.462e-015	-9.9551e-015
1.15031e-015	-7.29573e-015	6.48116e-015	1.21277e-014	-3.91155e-018	1.16865e-014	1.2014e-014	-1.5671e-015	-7.25855e-015	-5.99422e-015	-7.21418e-015	-8.15832e-015	-2.41287e-017	1.10294e-014	9.07057e-015	-1.58953e-015	-1.82279e-014	-2.03084e-014	-9.87312e-015	-1.20019e-014	-1.06476e-014	-9.29214e-015	-2.69437e-015	-1.60291e-015	-1.01508e-014
1.2019e-015	-7.89097e-015	6.66414e-015	1.24472e-014	1.76823e-016	1.17712e-014	1.23939e-014	-1.09708e-015	-7.13499e-015	-6.06451e-015	-6.89027e-015	-7.94918e-015	1.98106e-016	1.1833e-014	9.66754e-015	-1.26592e-015	-1.84427e-014	-2.02268e-014	-9.6253e-015	-1.21235e-014	-1.08107e-014	-9.31901e-015	-2.68455e-015	-1.71848e-015	-1.03276e-014
1.22684e-015	-8.49789e-015	6.841e-015	1.27609e-014	3.5249e-016	1.18631e-014	1.27527e-014	-6.51603e-016	-6.99666e-015	-6.14684e-015	-6.55077e-015	-7.73534e-015	3.85983e-016	1.26591e-014	1.0284e-014	-9.00816e-016	-1.86425e-014	-2.01398e-014	-9.41315e-015	-1.22607e-014	-1.09715e-014	-9.35117e-015	-2.67293e-015	-1.80925e-015	-1.04858e-014
1.22472e-015	-9.11222e-015	7.01285e-015	1.30687e-014	5.23558e-016	1.1964e-014	1.30892e-014	-2.32117e-016	-6.84526e-015	-6.23999e-015	-6.19909e-015	-7.51857e-015	5.39384e-016	1.35048e-014	1.09182e-014	-4.94611e-016	-1.88278e-014	-2.00489e-014	-9.24019e-015	-1.24135e-014	-1.1129e-014	-9.38855e-015	-2.65958e-015	-1.87535e-015	-1.06251e-014
1.19549e-015	-9.72988e-015	7.18099e-015	1.33697e-014	6.89755e-016	1.20755e-014	1.34025e-014	1.59468e-016	-6.6828e-015	-6.34227e-015	-5.83838e-015	-7.30115e-015	6.58341e-016	1.43661e-014	1.15679e-014	-4.82088e-017	-1.89985e-014	-1.99554e-014	-9.10906e-015	-1.2582e-014	-1.12822e-014	-9.43192e-015	-2.64448e-015	-1.91802e-015	-1.07457e-014
1.13945e-015	-1.03466e-014	7.34733e-015	1.36619e-014	8.5135e-016	1.21987e-014	1.36927e-014	5.21534e-016	-6.5109e-015	-6.45256e-015	-5.47151e-015	-7.08461e-015	7.43922e-016	1.52397e-014	1.22322e-014	4.36846e-016	-1.91548e-014	-1.98612e-014	-9.02224e-015	-1.27658e-014	-1.1431e-014	-9.48121e-015	-2.6273e-015	-1.93868e-015	-1.08485e-014
1.05739e-015	-1.09583e-014	7.51384e-015	1.39443e-014	1.00891e-015	1.23353e-014	1.39598e-014	8.52975e-016	-6.33238e-015	-6.56929e-015	-5.10113e-015	-6.87086e-015	7.97861e-016	1.61227e-014	1.2909e-014	9.59145e-016	-1.92965e-014	-1.97677e-014	-8.98185e-015	-1.29644e-014	-1.15747e-014	-9.53657e-015	-2.6082e-015	-1.93899e-015	-1.09343e-014
9.505e-016	-1.15599e-014	7.68228e-015	1.42158e-014	1.16328e-015	1.24863e-014	1.42025e-014	1.15242e-015	-6.14899e-015	-6.69068e-015	-4.73058e-015	-6.66174e-015	8.21507e-016	1.70119e-014	1.35966e-014	1.51614e-015	-1.94244e-014	-1.96771e-014	-8.98927e-015	-1.31769e-014	-1.17119e-014	-9.59833e-015	-2.58749e-015	-1.92047e-015	-1.1003e-014
8.19194e-016	-1.21468e-014	7.85455e-015	1.44757e-014	1.31562e-015	1.26531e-014	1.44214e-014	1.41886e-015	-5.96233e-015	-6.81528e-015	-4.36274e-015	-6.45916e-015	8.16392e-016	1.79037e-014	1.42933e-014	2.10512e-015	-1.95391e-014	-1.95903e-014	-9.04533e-015	-1.34022e-014	-1.1842e-014	-9.66722e-015	-2.5655e-015	-1.88538e-015	-1.10557e-014
6.64648e-016	-1.27156e-014	8.03317e-015	1.47232e-014	1.46634e-015	1.28358e-014	1.46166e-014	1.65148e-015	-5.774e-015	-6.94166e-015	-4.00087e-015	-6.26468e-015	7.84424e-016	1.87952e-014	1.49981e-014	2.72419e-015	-1.96414e-014	-1.95091e-014	-9.15057e-015	-1.36387e-014	-1.19647e-014	-9.74233e-015	-2.54189e-015	-1.83603e-015	-1.10933e-014
4.88632e-016	-1.32623e-014	8.22121e-015	1.49576e-014	1.61655e-015	1.3036e-014	1.47889e-014	1.84997e-015	-5.58588e-015	-7.06732e-015	-3.64759e-015	-6.08021e-015	7.27729e-016	1.96837e-014	1.57098e-014	3.37028e-015	-1.97319e-014	-1.94358e-014	-9.30486e-015	-1.38848e-014	-1.20789e-014	-9.82284e-015	-2.51657e-015	-1.7748e-015	-1.11173e-014
2.92876e-016	-1.37822e-014	8.42109e-015	1.51782e-014	1.76693e-015	1.32534e-014	1.49394e-014	2.01499e-015	-5.39931e-015	-7.19103e-015	-3.30527e-015	-5.90693e-015	6.49238e-016	2.05676e-014	1.64269e-014	4.04063e-015	-1.98123e-014	-1.93722e-014	-9.50782e-015	-1.41391e-014	-1.21835e-014	-9.90887e-015	-2.48971e-015	-1.70407e-015	-1.11289e-014
7.83092e-017	-1.42719e-014	8.63494e-015	1.53847e-014	1.91854e-015	1.34888e-014	1.5068e-014	2.14721e-015	-5.21483e-015	-7.31108e-015	-2.97581e-015	-5.74597e-015	5.52212e-016	2.14436e-014	1.71482e-014	4.73137e-015	-1.9883e-014	-1.93196e-014	-9.7586e-015	-1.43999e-014	-1.22779e-014	-1.00001e-014	-2.46125e-015	-1.6265e-015	-1.11291e-014
-1.53471e-016	-1.47279e-014	8.86579e-015	1.55762e-014	2.07217e-015	1.37424e-014	1.51753e-014	2.24673e-015	-5.03373e-015	-7.42535e-015	-2.66142e-015	-5.59819e-015	4.40112e-016	2.23103e-014	1.7873e-014	5.43988e-015	-1.99449e-014	-1.92795e-014	-1.00553e-014	-1.46653e-014	-1.23619e-014	-1.00954e-014	-2.43142e-015	-1.54461e-015	-1.11194e-014
-4.00768e-016	-1.51476e-014	9.11611e-015	1.57527e-014	2.2294e-015	1.40143e-014	1.52618e-014	2.3145e-015	-4.85672e-015	-7.53239e-015	-2.36342e-015	-5.46404e-015	3.16488e-016	2.31654e-014	1.86e-014	6.16205e-015	-1.99999e-014	-1.92538e-014	-1.03958e-014	-1.49327e-014	-1.24348e-014	-1.01942e-014	-2.40081e-015	-1.46106e-015	-1.11011e-014
-6.61271e-016	-1.55277e-014	9.38869e-015	1.5914e-014	2.39166e-015	1.43038e-014	1.53291e-014	2.35145e-015	-4.68401e-015	-7.63092e-015	-2.08323e-015	-5.34464e-015	1.84404e-016	2.40072e-014	1.93288e-014	6.89403e-015	-2.00492e-014	-1.92443e-014	-1.07773e-014	-1.52002e-014	-1.2495e-014	-1.02962e-014	-2.36967e-015	-1.37833e-015	-1.10758e-014
-9.33383e-016	-1.58655e-014	9.68601e-015	1.60606e-014	2.5601e-015	1.46113e-014	1.53784e-014	2.35842e-015	-4.51653e-015	-7.71949e-015	-1.82288e-015	-5.24073e-015	4.74651e-017	2.4834e-014	2.00581e-014	7.63235e-015	-2.00945e-014	-1.92526e-014	-1.11973e-014	-1.54656e-014	-1.2543e-014	-1.04003e-014	-2.33826e-015	-1.29877e-015	-1.10445e-014
-1.21469e-015	-1.61593e-014	1.00107e-014	1.6193e-014	2.7362e-015	1.49357e-014	1.54109e-014	2.33572e-015	-4.35428e-015	-7.79674e-015	-1.58252e-015	-5.15211e-015	-9.10377e-017	2.56452e-014	2.07876e-014	8.37415e-015	-2.01372e-014	-1.92804e-014	-1.16517e-014	-1.57265e-014	-1.25785e-014	-1.05056e-014	-2.30691e-015	-1.22484e-015	-1.10086e-014
-1.50401e-015	-1.64073e-014	1.03649e-014	1.63111e-014	2.92139e-015	1.52761e-014	1.54284e-014	2.28386e-015	-4.19673e-015	-7.86192e-015	-1.36302e-015	-5.07844e-015	-2.27976e-016	2.64401e-014	2.15166e-014	9.1153e-015	-2.0179e-014	-1.93289e-014	-1.21368e-014	-1.59807e-014	-1.26009e-014	-1.06115e-014	-2.27579e-015	-1.15853e-015	-1.09694e-014
-1.79878e-015	-1.66086e-014	1.07495e-014	1.64152e-014	3.11627e-015	1.56313e-014	1.54318e-014	2.20398e-015	-4.04425e-015	-7.91431e-015	-1.16497e-015	-5.01998e-015	-3.61133e-016	2.7218e-014	2.22442e-014	9.85197e-015	-2.02215e-014	-1.93992e-014	-1.26494e-014	-1.62255e-014	-1.26109e-014	-1.07169e-014	-2.24544e-015	-1.1021e-015	-1.09287e-014
-2.09715e-015	-1.6762e-014	1.1166e-014	1.65065e-014	3.32178e-015	1.60001e-014	1.54215e-014	2.0976e-015	-3.89688e-015	-7.95267e-015	-9.88254e-016	-4.97663e-015	-4.87389e-016	2.7978e-014	2.29692e-014	1.05807e-014	-2.02659e-014	-1.9493e-014	-1.31849e-014	-1.64589e-014	-1.26081e-014	-1.08207e-014	-2.2166e-015	-1.05816e-015	-1.08872e-014
-2.39716e-015	-1.68664e-014	1.16159e-014	1.65857e-014	3.53891e-015	1.63808e-014	1.53991e-014	1.9655e-015	-3.75411e-015	-7.97632e-015	-8.32922e-016	-4.94732e-015	-6.03954e-016	2.87198e-014	2.36909e-014	1.12981e-014	-2.03139e-014	-1.96113e-014	-1.37387e-014	-1.66783e-014	-1.2593e-014	-1.09222e-014	-2.1898e-015	-1.02816e-015	-1.08469e-014
-2.69709e-015	-1.69218e-014	1.20995e-014	1.66541e-014	3.76726e-015	1.6771e-014	1.53649e-014	1.80833e-015	-3.61515e-015	-7.98532e-015	-6.98893e-016	-4.93192e-015	-7.08681e-016	2.94436e-014	2.44089e-014	1.20008e-014	-2.03679e-014	-1.97551e-014	-1.43071e-014	-1.68819e-014	-1.25666e-014	-1.10203e-014	-2.16506e-015	-1.01309e-015	-1.08084e-014
-2.99573e-015	-1.69287e-014	1.26168e-014	1.67131e-014	4.00773e-015	1.71687e-014	1.53202e-014	1.62752e-015	-3.47824e-015	-7.97969e-015	-5.85275e-016	-4.92952e-015	-7.9972e-016	3.01501e-014	2.51226e-014	1.26858e-014	-2.04292e-014	-1.99243e-014	-1.48843e-014	-1.70678e-014	-1.25291e-014	-1.11138e-014	-2.1433e-015	-1.0145e-015	-1.0773e-014
-3.29118e-015	-1.68875e-014	1.31674e-014	1.67641e-014	4.2608e-015	1.75718e-014	1.52659e-014	1.4237e-015	-3.34273e-015	-7.95976e-015	-4.91449e-016	-4.93976e-015	-8.74914e-016	3.08389e-014	2.58312e-014	1.33505e-014	-2.04991e-014	-2.01198e-014	-1.5466e-014	-1.72344e-014	-1.24809e-014	-1.12025e-014	-2.12509e-015	-1.03278e-015	-1.07415e-014
-3.58219e-015	-1.67999e-014	1.37507e-014	1.68076e-014	4.52633e-015	1.79779e-014	1.5203e-014	1.19809e-015	-3.20865e-015	-7.92633e-015	-4.16611e-016	-4.9618e-015	-9.33113e-016	3.15111e-014	2.65339e-014	1.39916e-014	-2.05793e-014	-2.03421e-014	-1.60477e-014	-1.73805e-014	-1.24232e-014	-1.12856e-014	-2.11106e-015	-1.06855e-015	-1.07143e-014
-3.86735e-015	-1.6667e-014	1.43652e-014	1.68451e-014	4.80395e-015	1.83838e-014	1.51316e-014	9.51903e-016	-3.07525e-015	-7.87981e-015	-3.5963e-016	-4.99464e-015	-9.72462e-016	3.21667e-014	2.72301e-014	1.46069e-014	-2.06713e-014	-2.05908e-014	-1.6625e-014	-1.75052e-014	-1.23569e-014	-1.13621e-014	-2.102e-015	-1.12254e-015	-1.06932e-014
-4.14507e-015	-1.64901e-014	1.50095e-014	1.6878e-014	5.09289e-015	1.87867e-014	1.50524e-014	6.84982e-016	-2.94141e-015	-7.82115e-015	-3.19408e-016	-5.03735e-015	-9.91827e-016	3.28061e-014	2.79189e-014	1.51951e-014	-2.07764e-014	-2.08657e-014	-1.71935e-014	-1.76084e-014	-1.22834e-014	-1.14311e-014	-2.09828e-015	-1.19515e-015	-1.06788e-014
-4.41499e-015	-1.62713e-014	1.56817e-014	1.69079e-014	5.3922e-015	1.91835e-014	1.49655e-014	3.9802e-016	-2.806e-015	-7.75123e-015	-2.94802e-016	-5.08844e-015	-9.91638e-016	3.34294e-014	2.8599e-014	1.57544e-014	-2.08962e-014	-2.11664e-014	-1.77492e-014	-1.76892e-014	-1.22042e-014	-1.14924e-014	-2.10036e-015	-1.28594e-015	-1.06712e-014
-4.67554e-015	-1.60132e-014	1.63796e-014	1.69362e-014	5.70127e-015	1.95713e-014	1.48711e-014	9.26266e-017	-2.66831e-015	-7.67165e-015	-2.85132e-016	-5.14698e-015	-9.72302e-016	3.40375e-014	2.92694e-014	1.62838e-014	-2.10312e-014	-2.14926e-014	-1.82878e-014	-1.77471e-014	-1.21206e-014	-1.15457e-014	-2.1091e-015	-1.39421e-015	-1.06708e-014
-4.9251e-015	-1.57182e-014	1.70999e-014	1.69647e-014	6.01842e-015	1.99474e-014	1.477e-014	-2.30372e-016	-2.52775e-015	-7.58382e-015	-2.89251e-016	-5.21191e-015	-9.34269e-016	3.46309e-014	2.99289e-014	1.67822e-014	-2.1182e-014	-2.1843e-014	-1.88049e-014	-1.77827e-014	-1.2034e-014	-1.15907e-014	-2.12474e-015	-1.51937e-015	-1.06785e-014
-5.16304e-015	-1.53884e-014	1.78396e-014	1.69948e-014	6.34224e-015	2.03093e-014	1.4662e-014	-5.70628e-016	-2.38413e-015	-7.48931e-015	-3.05711e-016	-5.28167e-015	-8.77492e-016	3.52103e-014	3.05767e-014	1.72497e-014	-2.13491e-014	-2.22161e-014	-1.92973e-014	-1.77963e-014	-1.19471e-014	-1.16269e-014	-2.14805e-015	-1.66095e-015	-1.06944e-014
-5.389e-015	-1.50278e-014	1.85953e-014	1.70275e-014	6.67158e-015	2.06535e-014	1.4547e-014	-9.27512e-016	-2.2372e-015	-7.38996e-015	-3.32887e-016	-5.35488e-015	-8.02951e-016	3.57762e-014	3.12114e-014	1.7686e-014	-2.15326e-014	-2.26107e-014	-1.9762e-014	-1.77888e-014	-1.18618e-014	-1.16547e-014	-2.17974e-015	-1.81798e-015	-1.07185e-014
-5.6024e-015	-1.4639e-014	1.93633e-014	1.70639e-014	7.00481e-015	2.09775e-014	1.44248e-014	-1.30038e-015	-2.0871e-015	-7.28793e-015	-3.6987e-016	-5.43062e-015	-7.12633e-016	3.63287e-014	3.1832e-014	1.80912e-014	-2.17333e-014	-2.30253e-014	-2.01965e-014	-1.77614e-014	-1.17799e-014	-1.16739e-014	-2.22052e-015	-1.98875e-015	-1.07507e-014
-5.8033e-015	-1.42253e-014	2.01399e-014	1.71048e-014	7.34063e-015	2.12781e-014	1.42951e-014	-1.68766e-015	-1.93375e-015	-7.18506e-015	-4.14847e-016	-5.50765e-015	-6.08692e-016	3.68688e-014	3.24376e-014	1.84653e-014	-2.19514e-014	-2.34581e-014	-2.05984e-014	-1.77153e-014	-1.1703e-014	-1.16839e-014	-2.2712e-015	-2.17232e-015	-1.07922e-014
-5.99087e-015	-1.37903e-014	2.09207e-014	1.71512e-014	7.67647e-015	2.15523e-014	1.41574e-014	-2.0888e-015	-1.77761e-015	-7.08356e-015	-4.67095e-016	-5.58528e-015	-4.9358e-016	3.7396e-014	3.30269e-014	1.88092e-014	-2.21865e-014	-2.39079e-014	-2.09659e-014	-1.76523e-014	-1.16335e-014	-1.16854e-014	-2.33215e-015	-2.36761e-015	-1.08431e-014
-6.16501e-015	-1.33377e-014	2.1701e-014	1.72047e-014	8.01022e-015	2.17983e-014	1.4012e-014	-2.5031e-015	-1.61965e-015	-6.98551e-015	-5.2594e-016	-5.66234e-015	-3.68831e-016	3.79108e-014	3.35985e-014	1.91245e-014	-2.24385e-014	-2.43725e-014	-2.12976e-014	-1.7575e-014	-1.15738e-014	-1.16789e-014	-2.40344e-015	-2.57309e-015	-1.09036e-014
-6.3249e-015	-1.28717e-014	2.24768e-014	1.72656e-014	8.34029e-015	2.20137e-014	1.38586e-014	-2.92951e-015	-1.46118e-015	-6.89256e-015	-5.89903e-016	-5.73761e-015	-2.36358e-016	3.84137e-014	3.41514e-014	1.9413e-014	-2.27065e-014	-2.48498e-014	-2.15923e-014	-1.74859e-014	-1.15258e-014	-1.16646e-014	-2.48529e-015	-2.78657e-015	-1.09738e-014
-6.47027e-015	-1.23966e-014	2.32433e-014	1.73347e-014	8.66459e-015	2.2196e-014	1.36962e-014	-3.36714e-015	-1.30306e-015	-6.80667e-015	-6.58316e-016	-5.81009e-015	-9.87985e-017	3.89045e-014	3.46847e-014	1.96758e-014	-2.29901e-014	-2.53371e-014	-2.18491e-014	-1.73874e-014	-1.14911e-014	-1.16438e-014	-2.57801e-015	-3.00606e-015	-1.10535e-014
-6.6007e-015	-1.19159e-014	2.3996e-014	1.74121e-014	8.981e-015	2.2344e-014	1.35243e-014	-3.81515e-015	-1.14758e-015	-6.73048e-015	-7.30656e-016	-5.87906e-015	4.0633e-017	3.93829e-014	3.51971e-014	1.99149e-014	-2.3289e-014	-2.58323e-014	-2.20678e-014	-1.72819e-014	-1.14719e-014	-1.16171e-014	-2.682e-015	-3.22944e-015	-1.11423e-014
-6.71581e-015	-1.14331e-014	2.47303e-014	1.74986e-014	9.28756e-015	2.2456e-014	1.33425e-014	-4.27277e-015	-9.964e-016	-6.6663e-015	-8.06257e-016	-5.94397e-015	1.78818e-016	3.98483e-014	3.56872e-014	2.01322e-014	-2.36023e-014	-2.63331e-014	-2.22483e-014	-1.71729e-014	-1.14704e-014	-1.15855e-014	-2.79817e-015	-3.45553e-015	-1.124e-014
-6.81567e-015	-1.09517e-014	2.54418e-014	1.75944e-014	9.58206e-015	2.25306e-014	1.31507e-014	-4.73916e-015	-8.51345e-016	-6.61607e-015	-8.84975e-016	-6.00382e-015	3.13104e-016	4.03011e-014	3.61543e-014	2.03295e-014	-2.39284e-014	-2.68371e-014	-2.23915e-014	-1.70634e-014	-1.1488e-014	-1.155e-014	-2.92611e-015	-3.68247e-015	-1.13471e-014
-6.90053e-015	-1.04758e-014	2.61264e-014	1.76992e-014	9.863e-015	2.25669e-014	1.29482e-014	-5.21364e-015	-7.14374e-016	-6.58124e-015	-9.66213e-016	-6.05846e-015	4.40459e-016	4.07406e-014	3.65976e-014	2.05088e-014	-2.42658e-014	-2.73418e-014	-2.24983e-014	-1.69565e-014	-1.15265e-014	-1.15114e-014	-3.06546e-015	-3.90861e-015	-1.14633e-014
-6.97021e-015	-1.00089e-014	2.67802e-014	1.78121e-014	1.01295e-014	2.25644e-014	1.2735e-014	-5.69422e-015	-5.88036e-016	-6.56311e-015	-1.04983e-015	-6.10773e-015	5.58088e-016	4.11664e-014	3.70165e-014	2.06729e-014	-2.46128e-014	-2.78442e-014	-2.25692e-014	-1.68555e-014	-1.15868e-014	-1.14708e-014	-3.21622e-015	-4.13257e-015	-1.15886e-014
-7.02443e-015	-9.55473e-015	2.73996e-014	1.79336e-014	1.03799e-014	2.25235e-014	1.25109e-014	-6.17939e-015	-4.75174e-016	-6.56321e-015	-1.13594e-015	-6.15181e-015	6.63088e-016	4.15778e-014	3.74109e-014	2.08241e-014	-2.49685e-014	-2.83421e-014	-2.26066e-014	-1.67633e-014	-1.16708e-014	-1.14295e-014	-3.37864e-015	-4.35255e-015	-1.17227e-014
-7.06392e-015	-9.11689e-015	2.79814e-014	1.80634e-014	1.06132e-014	2.24442e-014	1.22766e-014	-6.66821e-015	-3.78321e-016	-6.58329e-015	-1.22427e-015	-6.19026e-015	7.52572e-016	4.19747e-014	3.77806e-014	2.09647e-014	-2.53311e-014	-2.88335e-014	-2.26128e-014	-1.66835e-014	-1.178e-014	-1.13892e-014	-3.55239e-015	-4.56746e-015	-1.18656e-014
-7.08822e-015	-8.69793e-015	2.85226e-014	1.82006e-014	1.08292e-014	2.23267e-014	1.20321e-014	-7.15926e-015	-3.00597e-016	-6.62431e-015	-1.31491e-015	-6.223e-015	8.24743e-016	4.23562e-014	3.81249e-014	2.10962e-014	-2.56996e-014	-2.93172e-014	-2.25904e-014	-1.66185e-014	-1.19157e-014	-1.13511e-014	-3.73791e-015	-4.77605e-015	-1.20168e-014
-7.09722e-015	-8.30072e-015	2.90208e-014	1.83453e-014	1.10262e-014	2.21718e-014	1.17779e-014	-7.65053e-015	-2.4525e-016	-6.68709e-015	-1.40798e-015	-6.25077e-015	8.76808e-016	4.27212e-014	3.84439e-014	2.12205e-014	-2.60725e-014	-2.97907e-014	-2.25416e-014	-1.65719e-014	-1.20786e-014	-1.13164e-014	-3.93464e-015	-4.97734e-015	-1.2176e-014
-7.09125e-015	-7.92839e-015	2.94739e-014	1.84971e-014	1.12039e-014	2.19813e-014	1.15145e-014	-8.14024e-015	-2.14685e-016	-6.7721e-015	-1.50404e-015	-6.27375e-015	9.06705e-016	4.30691e-014	3.87374e-014	2.13401e-014	-2.64474e-014	-3.02522e-014	-2.24696e-014	-1.65466e-014	-1.22701e-014	-1.12865e-014	-4.14168e-015	-5.17018e-015	-1.23426e-014
-7.07041e-015	-7.58387e-015	2.98801e-014	1.86555e-014	1.13619e-014	2.17569e-014	1.12418e-014	-8.62682e-015	-2.11553e-016	-6.87949e-015	-1.60318e-015	-6.29257e-015	9.12059e-016	4.33988e-014	3.90058e-014	2.14566e-014	-2.68227e-014	-3.06996e-014	-2.23775e-014	-1.65451e-014	-1.24902e-014	-1.12624e-014	-4.35826e-015	-5.35381e-015	-1.25166e-014
-7.03507e-015	-7.26943e-015	3.02383e-014	1.88194e-014	1.15003e-014	2.15007e-014	1.0961e-014	-9.10887e-015	-2.38036e-016	-7.00982e-015	-1.70608e-015	-6.30788e-015	8.91127e-016	4.37097e-014	3.92496e-014	2.15716e-014	-2.71968e-014	-3.11319e-014	-2.22688e-014	-1.65698e-014	-1.27397e-014	-1.12455e-014	-4.58365e-015	-5.52786e-015	-1.26977e-014
-6.9856e-015	-6.98677e-015	3.05478e-014	1.89882e-014	1.16194e-014	2.12144e-014	1.06733e-014	-9.58497e-015	-2.97103e-016	-7.16287e-015	-1.81291e-015	-6.3204e-015	8.43261e-016	4.4001e-014	3.94695e-014	2.16867e-014	-2.75694e-014	-3.15474e-014	-2.21468e-014	-1.66228e-014	-1.30189e-014	-1.12375e-014	-4.81709e-015	-5.69151e-015	-1.28852e-014
-6.92264e-015	-6.7379e-015	3.0808e-014	1.91617e-014	1.17201e-014	2.09011e-014	1.03794e-014	-1.00537e-014	-3.90532e-016	-7.33842e-015	-1.92403e-015	-6.33121e-015	7.67747e-016	4.42723e-014	3.96663e-014	2.18028e-014	-2.79382e-014	-3.19458e-014	-2.20149e-014	-1.67058e-014	-1.33279e-014	-1.12393e-014	-5.05783e-015	-5.8447e-015	-1.30788e-014
-6.84691e-015	-6.52423e-015	3.10194e-014	1.9339e-014	1.18037e-014	2.05639e-014	1.008e-014	-1.05126e-014	-5.20532e-016	-7.53636e-015	-2.04e-015	-6.34073e-015	6.64054e-016	4.45237e-014	3.98412e-014	2.19206e-014	-2.83016e-014	-3.2326e-014	-2.18763e-014	-1.68209e-014	-1.36672e-014	-1.12525e-014	-5.30513e-015	-5.98695e-015	-1.32788e-014
-6.75931e-015	-6.34744e-015	3.11823e-014	1.95199e-014	1.18716e-014	2.02057e-014	9.77681e-015	-1.09613e-014	-6.88822e-016	-7.75544e-015	-2.16109e-015	-6.34967e-015	5.31601e-016	4.47548e-014	3.99952e-014	2.20401e-014	-2.86584e-014	-3.26874e-014	-2.17346e-014	-1.69697e-014	-1.40362e-014	-1.12781e-014	-5.55761e-015	-6.11821e-015	-1.34843e-014
-6.65995e-015	-6.20837e-015	3.12981e-014	1.97042e-014	1.19255e-014	1.98301e-014	9.47141e-015	-1.13978e-014	-8.97054e-016	-7.99438e-015	-2.2879e-015	-6.35907e-015	3.70946e-016	4.49652e-014	4.01296e-014	2.21624e-014	-2.90081e-014	-3.30293e-014	-2.15929e-014	-1.71529e-014	-1.44343e-014	-1.13164e-014	-5.814e-015	-6.23923e-015	-1.36947e-014
-6.54989e-015	-6.10779e-015	3.13686e-014	1.98914e-014	1.19667e-014	1.94406e-014	9.16537e-015	-1.18208e-014	-1.14605e-015	-8.25224e-015	-2.42106e-015	-6.36986e-015	1.82201e-016	4.51552e-014	4.02461e-014	2.22877e-014	-2.935e-014	-3.33521e-014	-2.14555e-014	-1.73714e-014	-1.48607e-014	-1.13686e-014	-6.07371e-015	-6.35018e-015	-1.391e-014
-6.42945e-015	-6.04591e-015	3.13963e-014	2.00812e-014	1.19971e-014	1.90407e-014	8.86045e-015	-1.22286e-014	-1.43692e-015	-8.52816e-015	-2.56105e-015	-6.38277e-015	-3.36578e-017	4.5324e-014	4.0346e-014	2.24161e-014	-2.96835e-014	-3.36563e-014	-2.13244e-014	-1.7625e-014	-1.53153e-014	-1.14353e-014	-6.33532e-015	-6.4513e-015	-1.41299e-014
-6.29934e-015	-6.02236e-015	3.13832e-014	2.02735e-014	1.20186e-014	1.86343e-014	8.55859e-015	-1.26202e-014	-1.77028e-015	-8.8206e-015	-2.70737e-015	-6.39896e-015	-2.7537e-016	4.54718e-014	4.04311e-014	2.25463e-014	-3.00079e-014	-3.3942e-014	-2.12025e-014	-1.79136e-014	-1.57967e-014	-1.15168e-014	-6.59771e-015	-6.54327e-015	-1.43534e-014
-6.16051e-015	-6.03696e-015	3.13322e-014	2.04678e-014	1.20334e-014	1.82254e-014	8.26139e-015	-1.29948e-014	-2.14555e-015	-9.12812e-015	-2.86106e-015	-6.41907e-015	-5.41616e-016	4.55988e-014	4.05027e-014	2.26775e-014	-3.03232e-014	-3.42097e-014	-2.10925e-014	-1.8237e-014	-1.63033e-014	-1.16136e-014	-6.85988e-015	-6.62673e-015	-1.45799e-014
-6.014e-015	-6.08836e-015	3.1247e-014	2.06637e-014	1.20439e-014	1.78175e-014	7.97123e-015	-1.33512e-014	-2.56201e-015	-9.4487e-015	-3.02271e-015	-6.44448e-015	-8.29594e-016	4.57051e-014	4.05623e-014	2.28097e-014	-3.06295e-014	-3.44607e-014	-2.09976e-014	-1.85946e-014	-1.6834e-014	-1.17255e-014	-7.12069e-015	-6.70239e-015	-1.48094e-014
-5.86047e-015	-6.17572e-015	3.11298e-014	2.08617e-014	1.20521e-014	1.74143e-014	7.68981e-015	-1.36888e-014	-3.0189e-015	-9.78022e-015	-3.19203e-015	-6.47607e-015	-1.13701e-015	4.57916e-014	4.06119e-014	2.2941e-014	-3.09269e-014	-3.46966e-014	-2.09197e-014	-1.89847e-014	-1.7388e-014	-1.18531e-014	-7.37926e-015	-6.7716e-015	-1.5041e-014
-5.70117e-015	-6.29844e-015	3.09848e-014	2.10614e-014	1.20602e-014	1.70196e-014	7.41845e-015	-1.40077e-014	-3.51464e-015	-1.01215e-014	-3.36905e-015	-6.51432e-015	-1.46167e-015	4.58585e-014	4.06535e-014	2.30695e-014	-3.12155e-014	-3.49182e-014	-2.08613e-014	-1.94062e-014	-1.79633e-014	-1.19963e-014	-7.63448e-015	-6.83531e-015	-1.52737e-014
-5.53726e-015	-6.45471e-015	3.08161e-014	2.12628e-014	1.20698e-014	1.66362e-014	7.1587e-015	-1.43079e-014	-4.04712e-015	-1.04712e-014	-3.55389e-015	-6.55977e-015	-1.80119e-015	4.59065e-014	4.06883e-014	2.31943e-014	-3.14954e-014	-3.51264e-014	-2.08235e-014	-1.98582e-014	-1.85585e-014	-1.21549e-014	-7.8854e-015	-6.89416e-015	-1.55069e-014
-5.37068e-015	-6.64231e-015	3.06274e-014	2.14657e-014	1.20842e-014	1.62679e-014	6.91292e-015	-1.45887e-014	-4.61408e-015	-1.08274e-014	-3.74594e-015	-6.61341e-015	-2.15281e-015	4.59363e-014	4.07181e-014	2.33135e-014	-3.17673e-014	-3.53232e-014	-2.08081e-014	-2.03393e-014	-1.91722e-014	-1.23288e-014	-8.13087e-015	-6.94936e-015	-1.57404e-014
-5.20253e-015	-6.85995e-015	3.04228e-014	2.16704e-014	1.21055e-014	1.59182e-014	6.68329e-015	-1.48508e-014	-5.2129e-015	-1.11885e-014	-3.94561e-015	-6.67536e-015	-2.51326e-015	4.5949e-014	4.07443e-014	2.34244e-014	-3.20324e-014	-3.55104e-014	-2.08162e-014	-2.08469e-014	-1.9802e-014	-1.25179e-014	-8.36971e-015	-7.00162e-015	-1.59735e-014
-5.03394e-015	-7.10524e-015	3.02063e-014	2.18775e-014	1.21348e-014	1.55902e-014	6.47093e-015	-1.50948e-014	-5.83978e-015	-1.15519e-014	-4.15314e-015	-6.7462e-015	-2.87943e-015	4.5945e-014	4.07688e-014	2.35253e-014	-3.22919e-014	-3.56899e-014	-2.08484e-014	-2.13787e-014	-2.0446e-014	-1.27215e-014	-8.60148e-015	-7.05201e-015	-1.62055e-014
-4.86595e-015	-7.37593e-015	2.99812e-014	2.20874e-014	1.21738e-014	1.5286e-014	6.27672e-015	-1.53209e-014	-6.49088e-015	-1.19165e-014	-4.36794e-015	-6.82615e-015	-3.24786e-015	4.59255e-014	4.07927e-014	2.36143e-014	-3.25472e-014	-3.58638e-014	-2.09047e-014	-2.19324e-014	-2.11017e-014	-1.29386e-014	-8.82506e-015	-7.10153e-015	-1.64367e-014
-4.69976e-015	-7.66966e-015	2.97515e-014	2.23005e-014	1.22247e-014	1.50078e-014	6.10301e-015	-1.55298e-014	-7.16248e-015	-1.22804e-014	-4.58964e-015	-6.91501e-015	-3.61503e-015	4.58914e-014	4.08169e-014	2.36888e-014	-3.28002e-014	-3.60342e-014	-2.09853e-014	-2.25054e-014	-2.17662e-014	-1.3168e-014	-9.03958e-015	-7.15121e-015	-1.66663e-014
-4.53694e-015	-7.98336e-015	2.95214e-014	2.25167e-014	1.22884e-014	1.47579e-014	5.95091e-015	-1.57221e-014	-7.85046e-015	-1.26425e-014	-4.81767e-015	-7.01254e-015	-3.97807e-015	4.58437e-014	4.0843e-014	2.37464e-014	-3.3052e-014	-3.62035e-014	-2.10903e-014	-2.30946e-014	-2.24377e-014	-1.34089e-014	-9.24474e-015	-7.2026e-015	-1.68938e-014
-4.37899e-015	-8.31398e-015	2.92948e-014	2.27364e-014	1.23663e-014	1.45389e-014	5.82123e-015	-1.58993e-014	-8.54997e-015	-1.30014e-014	-5.05168e-015	-7.119e-015	-4.33267e-015	4.57834e-014	4.08725e-014	2.37854e-014	-3.33051e-014	-3.63736e-014	-2.12199e-014	-2.36977e-014	-2.31134e-014	-1.36602e-014	-9.44024e-015	-7.25681e-015	-1.71187e-014
-4.22718e-015	-8.65901e-015	2.9075e-014	2.29605e-014	1.24591e-014	1.43521e-014	5.71456e-015	-1.60625e-014	-9.25677e-015	-1.33557e-014	-5.29107e-015	-7.23489e-015	-4.67589e-015	4.57122e-014	4.09065e-014	2.38035e-014	-3.35617e-014	-3.65462e-014	-2.13731e-014	-2.43122e-014	-2.37915e-014	-1.39208e-014	-9.62544e-015	-7.31486e-015	-1.73402e-014
-4.08276e-015	-9.01537e-015	2.88647e-014	2.31891e-014	1.25677e-014	1.41987e-014	5.63159e-015	-1.62134e-014	-9.96639e-015	-1.37044e-014	-5.53528e-015	-7.35981e-015	-5.00485e-015	4.56311e-014	4.09456e-014	2.37986e-014	-3.38231e-014	-3.67233e-014	-2.15492e-014	-2.49347e-014	-2.44692e-014	-1.41898e-014	-9.80036e-015	-7.37725e-015	-1.75578e-014
-3.94766e-015	-9.37984e-015	2.86665e-014	2.34227e-014	1.26925e-014	1.40794e-014	5.57329e-015	-1.63535e-014	-1.06738e-014	-1.40472e-014	-5.78423e-015	-7.4926e-015	-5.31625e-015	4.55413e-014	4.09905e-014	2.37695e-014	-3.40915e-014	-3.69067e-014	-2.17473e-014	-2.55629e-014	-2.5144e-014	-1.44661e-014	-9.96463e-015	-7.44473e-015	-1.77718e-014
-3.82295e-015	-9.74979e-015	2.84835e-014	2.36607e-014	1.28331e-014	1.39946e-014	5.53955e-015	-1.64848e-014	-1.1374e-014	-1.43827e-014	-6.03746e-015	-7.63261e-015	-5.60735e-015	4.54446e-014	4.10412e-014	2.37152e-014	-3.43685e-014	-3.70975e-014	-2.19657e-014	-2.61936e-014	-2.58131e-014	-1.47486e-014	-1.0119e-014	-7.51853e-015	-1.7982e-014
-3.70906e-015	-1.01231e-014	2.83176e-014	2.39042e-014	1.29894e-014	1.39446e-014	5.53064e-015	-1.66086e-014	-1.20625e-014	-1.47101e-014	-6.29419e-015	-7.77945e-015	-5.87614e-015	4.53415e-014	4.1098e-014	2.36337e-014	-3.46563e-014	-3.72973e-014	-2.22027e-014	-2.68241e-014	-2.64738e-014	-1.50366e-014	-1.02637e-014	-7.59943e-015	-1.81881e-014
-3.60714e-015	-1.04971e-014	2.81706e-014	2.4153e-014	1.3161e-014	1.39288e-014	5.546e-015	-1.67273e-014	-1.27346e-014	-1.50293e-014	-6.55389e-015	-7.93232e-015	-6.12005e-015	4.52333e-014	4.11604e-014	2.35239e-014	-3.49574e-014	-3.75077e-014	-2.24562e-014	-2.74519e-014	-2.71236e-014	-1.53288e-014	-1.03988e-014	-7.68805e-015	-1.839e-014
-3.5185e-015	-1.08685e-014	2.8044e-014	2.44069e-014	1.3347e-014	1.39468e-014	5.58482e-015	-1.6843e-014	-1.33852e-014	-1.53399e-014	-6.81584e-015	-8.09018e-015	-6.33613e-015	4.51214e-014	4.12285e-014	2.33853e-014	-3.52735e-014	-3.77297e-014	-2.27244e-014	-2.8075e-014	-2.77603e-014	-1.56246e-014	-1.0525e-014	-7.78551e-015	-1.85871e-014
-3.44388e-015	-1.12353e-014	2.7939e-014	2.46659e-014	1.35463e-014	1.39975e-014	5.64692e-015	-1.69573e-014	-1.40099e-014	-1.56417e-014	-7.07957e-015	-8.25187e-015	-6.52291e-015	4.50064e-014	4.13027e-014	2.32175e-014	-3.56058e-014	-3.79646e-014	-2.30052e-014	-2.86908e-014	-2.83813e-014	-1.59223e-014	-1.06427e-014	-7.89263e-015	-1.87796e-014
-3.3839e-015	-1.15953e-014	2.78563e-014	2.49297e-014	1.37571e-014	1.408e-014	5.7313e-015	-1.7072e-014	-1.46047e-014	-1.59348e-014	-7.34425e-015	-8.41669e-015	-6.67889e-015	4.4889e-014	4.13827e-014	2.30201e-014	-3.59561e-014	-3.82135e-014	-2.32957e-014	-2.92971e-014	-2.89845e-014	-1.62208e-014	-1.07527e-014	-8.00956e-015	-1.89681e-014
-3.33887e-015	-1.19472e-014	2.77958e-014	2.51987e-014	1.39779e-014	1.4193e-014	5.83757e-015	-1.71894e-014	-1.51664e-014	-1.6219e-014	-7.60952e-015	-8.58378e-015	-6.80327e-015	4.47703e-014	4.14674e-014	2.27931e-014	-3.6326e-014	-3.84764e-014	-2.35933e-014	-2.98924e-014	-2.95666e-014	-1.65192e-014	-1.0856e-014	-8.13649e-015	-1.91526e-014
-3.30883e-015	-1.2289e-014	2.77579e-014	2.54721e-014	1.42069e-014	1.43348e-014	5.96406e-015	-1.73112e-014	-1.56912e-014	-1.64945e-014	-7.8748e-015	-8.75191e-015	-6.89502e-015	4.46514e-014	4.15568e-014	2.2537e-014	-3.67174e-014	-3.87541e-014	-2.38958e-014	-3.04751e-014	-3.01249e-014	-1.68167e-014	-1.09532e-014	-8.27351e-015	-1.93334e-014
-3.29392e-015	-1.26195e-014	2.77422e-014	2.57494e-014	1.44428e-014	1.45038e-014	6.10931e-015	-1.74395e-014	-1.61765e-014	-1.67614e-014	-8.13917e-015	-8.92016e-015	-6.95272e-015	4.45331e-014	4.165e-014	2.22518e-014	-3.71315e-014	-3.90469e-014	-2.42004e-014	-3.10443e-014	-3.06571e-014	-1.71127e-014	-1.10454e-014	-8.42141e-015	-1.95109e-014
-3.29472e-015	-1.29378e-014	2.77477e-014	2.60305e-014	1.46837e-014	1.46978e-014	6.27234e-015	-1.75753e-014	-1.66193e-014	-1.70201e-014	-8.40182e-015	-9.0873e-015	-6.97655e-015	4.44164e-014	4.17451e-014	2.19392e-014	-3.75696e-014	-3.93546e-014	-2.45048e-014	-3.15985e-014	-3.11605e-014	-1.74069e-014	-1.11339e-014	-8.58028e-015	-1.96859e-014
-3.3112e-015	-1.32431e-014	2.77734e-014	2.63143e-014	1.49275e-014	1.49149e-014	6.45113e-015	-1.772e-014	-1.70175e-014	-1.72712e-014	-8.66286e-015	-9.25194e-015	-6.96659e-015	4.43021e-014	4.1842e-014	2.16014e-014	-3.80322e-014	-3.96773e-014	-2.48064e-014	-3.21367e-014	-3.1634e-014	-1.76984e-014	-1.12199e-014	-8.7495e-015	-1.98583e-014
-3.34334e-015	-1.35349e-014	2.78181e-014	2.66004e-014	1.51718e-014	1.51529e-014	6.64416e-015	-1.78744e-014	-1.73695e-014	-1.7515e-014	-8.92142e-015	-9.41321e-015	-6.9233e-015	4.41904e-014	4.19394e-014	2.12395e-014	-3.85198e-014	-4.00148e-014	-2.51027e-014	-3.26583e-014	-3.20757e-014	-1.79867e-014	-1.13044e-014	-8.92896e-015	-2.00287e-014
-3.39069e-015	-1.38124e-014	2.788e-014	2.68878e-014	1.54143e-014	1.54098e-014	6.8502e-015	-1.80386e-014	-1.76736e-014	-1.77518e-014	-9.17726e-015	-9.57033e-015	-6.84673e-015	4.40818e-014	4.2036e-014	2.08556e-014	-3.90324e-014	-4.03666e-014	-2.53914e-014	-3.31624e-014	-3.24838e-014	-1.82716e-014	-1.13891e-014	-9.11882e-015	-2.01978e-014
-3.45274e-015	-1.40762e-014	2.79575e-014	2.71753e-014	1.56527e-014	1.56829e-014	7.0679e-015	-1.82134e-014	-1.79295e-014	-1.79824e-014	-9.42946e-015	-9.7224e-015	-6.73833e-015	4.3977e-014	4.2131e-014	2.04518e-014	-3.95697e-014	-4.07317e-014	-2.56703e-014	-3.36482e-014	-3.28564e-014	-1.85533e-014	-1.1475e-014	-9.3184e-015	-2.03655e-014
-3.52906e-015	-1.43269e-014	2.80487e-014	2.74626e-014	1.58849e-014	1.597e-014	7.29562e-015	-1.83993e-014	-1.81367e-014	-1.82075e-014	-9.67763e-015	-9.86814e-015	-6.59951e-015	4.38762e-014	4.22232e-014	2.00306e-014	-4.01314e-014	-4.11092e-014	-2.59375e-014	-3.4115e-014	-3.3192e-014	-1.88323e-014	-1.1563e-014	-9.52695e-015	-2.0532e-014
-3.61894e-015	-1.45649e-014	2.81519e-014	2.77488e-014	1.61099e-014	1.62693e-014	7.53149e-015	-1.85965e-014	-1.82946e-014	-1.84277e-014	-9.92109e-015	-1.00065e-014	-6.43213e-015	4.37806e-014	4.23118e-014	1.95943e-014	-4.07174e-014	-4.14978e-014	-2.61907e-014	-3.45627e-014	-3.34895e-014	-1.91087e-014	-1.16544e-014	-9.74366e-015	-2.06978e-014
-3.72129e-015	-1.47918e-014	2.8265e-014	2.80329e-014	1.63262e-014	1.65787e-014	7.77395e-015	-1.88057e-014	-1.8404e-014	-1.86429e-014	-1.0159e-014	-1.0137e-014	-6.2378e-015	4.36896e-014	4.23958e-014	1.91463e-014	-4.13263e-014	-4.18965e-014	-2.64281e-014	-3.49916e-014	-3.37477e-014	-1.93825e-014	-1.17506e-014	-9.96783e-015	-2.08632e-014
-3.83533e-015	-1.50081e-014	2.83862e-014	2.83142e-014	1.65321e-014	1.68958e-014	8.0212e-015	-1.90264e-014	-1.84657e-014	-1.88533e-014	-1.03912e-014	-1.02589e-014	-6.01923e-015	4.36042e-014	4.24738e-014	1.8689e-014	-4.19571e-014	-4.2304e-014	-2.66486e-014	-3.54016e-014	-3.39656e-014	-1.96541e-014	-1.18525e-014	-1.0199e-014	-2.10287e-014
-3.96089e-015	-1.52155e-014	2.85131e-014	2.85914e-014	1.67259e-014	1.72185e-014	8.27174e-015	-1.92572e-014	-1.84809e-014	-1.90597e-014	-1.06174e-014	-1.03722e-014	-5.77808e-015	4.35247e-014	4.25448e-014	1.82259e-014	-4.26081e-014	-4.27189e-014	-2.68503e-014	-3.57932e-014	-3.41422e-014	-1.99233e-014	-1.19613e-014	-1.04359e-014	-2.11945e-014
-4.09708e-015	-1.54158e-014	2.86433e-014	2.88637e-014	1.69062e-014	1.75453e-014	8.52461e-015	-1.94975e-014	-1.84516e-014	-1.92623e-014	-1.08371e-014	-1.0476e-014	-5.51685e-015	4.34517e-014	4.26086e-014	1.77598e-014	-4.32782e-014	-4.31397e-014	-2.70325e-014	-3.61666e-014	-3.42782e-014	-2.0191e-014	-1.20777e-014	-1.06778e-014	-2.13609e-014
-4.24293e-015	-1.56108e-014	2.87751e-014	2.91304e-014	1.70729e-014	1.78748e-014	8.77941e-015	-1.9746e-014	-1.83801e-014	-1.94608e-014	-1.105e-014	-1.05705e-014	-5.23825e-015	4.3386e-014	4.26642e-014	1.72937e-014	-4.39646e-014	-4.35649e-014	-2.71937e-014	-3.65224e-014	-3.43738e-014	-2.04578e-014	-1.22024e-014	-1.09231e-014	-2.15282e-014
-4.39694e-015	-1.58023e-014	2.89071e-014	2.93906e-014	1.72252e-014	1.82058e-014	9.0346e-015	-2.00015e-014	-1.82682e-014	-1.96554e-014	-1.12553e-014	-1.06558e-014	-4.94505e-015	4.33271e-014	4.27105e-014	1.68311e-014	-4.46654e-014	-4.39931e-014	-2.73334e-014	-3.6861e-014	-3.44295e-014	-2.07247e-014	-1.23357e-014	-1.11707e-014	-2.16963e-014
-4.55826e-015	-1.59916e-014	2.90364e-014	2.96433e-014	1.73626e-014	1.85367e-014	9.28869e-015	-2.02621e-014	-1.81189e-014	-1.98462e-014	-1.14524e-014	-1.07319e-014	-4.63944e-015	4.32749e-014	4.27475e-014	1.63755e-014	-4.53777e-014	-4.44224e-014	-2.74516e-014	-3.71826e-014	-3.44451e-014	-2.09926e-014	-1.24781e-014	-1.14198e-014	-2.18655e-014
-4.72575e-015	-1.61802e-014	2.91626e-014	2.98876e-014	1.74853e-014	1.88659e-014	9.54056e-015	-2.05265e-014	-1.79347e-014	-2.00327e-014	-1.16402e-014	-1.0799e-014	-4.32436e-015	4.32307e-014	4.27744e-014	1.59294e-014	-4.60989e-014	-4.48515e-014	-2.75473e-014	-3.7488e-014	-3.4422e-014	-2.1262e-014	-1.26302e-014	-1.1669e-014	-2.2036e-014
-4.89832e-015	-1.63698e-014	2.92839e-014	3.01227e-014	1.75928e-014	1.91927e-014	9.78898e-015	-2.07935e-014	-1.77187e-014	-2.0215e-014	-1.18183e-014	-1.08578e-014	-4.0021e-015	4.31941e-014	4.27912e-014	1.54962e-014	-4.68262e-014	-4.52796e-014	-2.76203e-014	-3.77773e-014	-3.43613e-014	-2.15334e-014	-1.27922e-014	-1.19166e-014	-2.22073e-014
-5.07555e-015	-1.65623e-014	2.93991e-014	3.03479e-014	1.76855e-014	1.95161e-014	1.00342e-014	-2.10617e-014	-1.7474e-014	-2.03923e-014	-1.19864e-014	-1.09093e-014	-3.67565e-015	4.31652e-014	4.27979e-014	1.50789e-014	-4.75567e-014	-4.57049e-014	-2.76713e-014	-3.80515e-014	-3.42645e-014	-2.18073e-014	-1.29638e-014	-1.2161e-014	-2.23791e-014
-5.25686e-015	-1.67599e-014	2.95067e-014	3.05622e-014	1.77644e-014	1.98363e-014	1.02758e-014	-2.13287e-014	-1.72032e-014	-2.05643e-014	-1.21443e-014	-1.09541e-014	-3.34818e-015	4.31443e-014	4.27945e-014	1.46801e-014	-4.82868e-014	-4.61259e-014	-2.77008e-014	-3.83116e-014	-3.41334e-014	-2.20845e-014	-1.31445e-014	-1.24006e-014	-2.25508e-014
-5.44058e-015	-1.69631e-014	2.9607e-014	3.07651e-014	1.78301e-014	2.01528e-014	1.05135e-014	-2.1592e-014	-1.69093e-014	-2.0731e-014	-1.22915e-014	-1.09929e-014	-3.02238e-015	4.31316e-014	4.27805e-014	1.43023e-014	-4.90131e-014	-4.65411e-014	-2.77095e-014	-3.85575e-014	-3.39695e-014	-2.23656e-014	-1.33341e-014	-1.26347e-014	-2.27214e-014
-5.62659e-015	-1.71731e-014	2.96996e-014	3.09567e-014	1.78834e-014	2.04653e-014	1.07471e-014	-2.18494e-014	-1.65962e-014	-2.08914e-014	-1.24275e-014	-1.10266e-014	-2.70064e-015	4.31268e-014	4.27559e-014	1.39479e-014	-4.97324e-014	-4.69492e-014	-2.76974e-014	-3.87897e-014	-3.37756e-014	-2.26514e-014	-1.35318e-014	-1.28618e-014	-2.2891e-014
-5.81425e-015	-1.73908e-014	2.97841e-014	3.11368e-014	1.79253e-014	2.07738e-014	1.09758e-014	-2.20991e-014	-1.62668e-014	-2.10445e-014	-1.25511e-014	-1.10566e-014	-2.38493e-015	4.31301e-014	4.2721e-014	1.36193e-014	-5.04419e-014	-4.73489e-014	-2.76653e-014	-3.90087e-014	-3.3554e-014	-2.29423e-014	-1.37367e-014	-1.30799e-014	-2.30586e-014
-6.00311e-015	-1.76172e-014	2.98604e-014	3.13056e-014	1.79576e-014	2.1078e-014	1.12006e-014	-2.23379e-014	-1.59239e-014	-2.11897e-014	-1.26616e-014	-1.10842e-014	-2.07762e-015	4.31422e-014	4.26763e-014	1.33176e-014	-5.11377e-014	-4.77386e-014	-2.76148e-014	-3.92154e-014	-3.33077e-014	-2.32376e-014	-1.39477e-014	-1.32867e-014	-2.3223e-014
-6.19249e-015	-1.78521e-014	2.99293e-014	3.14624e-014	1.7982e-014	2.13781e-014	1.1421e-014	-2.25635e-014	-1.55701e-014	-2.13261e-014	-1.2759e-014	-1.11108e-014	-1.78038e-015	4.3163e-014	4.26226e-014	1.30446e-014	-5.18164e-014	-4.81174e-014	-2.75476e-014	-3.94097e-014	-3.30394e-014	-2.35378e-014	-1.41632e-014	-1.34809e-014	-2.3384e-014
-6.38237e-015	-1.80956e-014	2.99917e-014	3.16063e-014	1.80005e-014	2.16752e-014	1.16377e-014	-2.27737e-014	-1.52076e-014	-2.14525e-014	-1.28425e-014	-1.11381e-014	-1.49496e-015	4.31924e-014	4.25602e-014	1.28018e-014	-5.2475e-014	-4.84845e-014	-2.74658e-014	-3.95922e-014	-3.27516e-014	-2.38424e-014	-1.43824e-014	-1.36614e-014	-2.35407e-014
-6.57231e-015	-1.83475e-014	3.00485e-014	3.17376e-014	1.80142e-014	2.19691e-014	1.1851e-014	-2.29666e-014	-1.48391e-014	-2.15676e-014	-1.29115e-014	-1.11672e-014	-1.22272e-015	4.32303e-014	4.24902e-014	1.25901e-014	-5.31102e-014	-4.88396e-014	-2.73707e-014	-3.97635e-014	-3.24474e-014	-2.41512e-014	-1.46037e-014	-1.38263e-014	-2.36916e-014
-6.76226e-015	-1.86072e-014	3.01009e-014	3.18565e-014	1.80251e-014	2.22603e-014	1.20612e-014	-2.31397e-014	-1.44662e-014	-2.16706e-014	-1.29652e-014	-1.11994e-014	-9.65037e-016	4.32769e-014	4.24129e-014	1.24101e-014	-5.3719e-014	-4.91812e-014	-2.7264e-014	-3.9924e-014	-3.21303e-014	-2.44637e-014	-1.48257e-014	-1.39742e-014	-2.38364e-014
-6.95292e-015	-1.88735e-014	3.01502e-014	3.19633e-014	1.80352e-014	2.25495e-014	1.22687e-014	-2.3291e-014	-1.40915e-014	-2.17607e-014	-1.30028e-014	-1.12359e-014	-7.23343e-016	4.33317e-014	4.23291e-014	1.22622e-014	-5.42983e-014	-4.95091e-014	-2.71474e-014	-4.0074e-014	-3.18043e-014	-2.47794e-014	-1.5046e-014	-1.41043e-014	-2.3974e-014
-7.14441e-015	-1.91453e-014	3.01975e-014	3.20582e-014	1.80463e-014	2.28368e-014	1.24741e-014	-2.34186e-014	-1.37174e-014	-2.18373e-014	-1.30246e-014	-1.12783e-014	-4.98735e-016	4.33941e-014	4.22396e-014	1.21473e-014	-5.48454e-014	-4.98229e-014	-2.70225e-014	-4.02131e-014	-3.1473e-014	-2.50976e-014	-1.52632e-014	-1.42151e-014	-2.41035e-014
-7.33656e-015	-1.94209e-014	3.02448e-014	3.21415e-014	1.80603e-014	2.31217e-014	1.26783e-014	-2.35204e-014	-1.33448e-014	-2.18996e-014	-1.30302e-014	-1.13278e-014	-2.91756e-016	4.34643e-014	4.21453e-014	1.20655e-014	-5.53572e-014	-5.01219e-014	-2.68909e-014	-4.03414e-014	-3.1139e-014	-2.54174e-014	-1.54748e-014	-1.43053e-014	-2.42237e-014
-7.52967e-015	-1.96976e-014	3.02941e-014	3.22133e-014	1.80786e-014	2.34056e-014	1.28822e-014	-2.35954e-014	-1.29751e-014	-2.19463e-014	-1.30188e-014	-1.13847e-014	-1.029e-016	4.3542e-014	4.20471e-014	1.20159e-014	-5.58308e-014	-5.04055e-014	-2.67543e-014	-4.04594e-014	-3.08053e-014	-2.57373e-014	-1.56791e-014	-1.43743e-014	-2.43345e-014
-7.72442e-015	-1.99737e-014	3.03466e-014	3.22735e-014	1.81023e-014	2.36881e-014	1.30861e-014	-2.36421e-014	-1.26085e-014	-2.19768e-014	-1.29902e-014	-1.14501e-014	6.80722e-017	4.36269e-014	4.1947e-014	1.1998e-014	-5.62645e-014	-5.06727e-014	-2.66143e-014	-4.05677e-014	-3.04747e-014	-2.60562e-014	-1.58739e-014	-1.44209e-014	-2.4435e-014
-7.92181e-015	-2.02465e-014	3.0404e-014	3.23225e-014	1.81322e-014	2.39697e-014	1.32903e-014	-2.36598e-014	-1.22453e-014	-2.19905e-014	-1.29436e-014	-1.15248e-014	2.21124e-016	4.37179e-014	4.18454e-014	1.20112e-014	-5.66561e-014	-5.09234e-014	-2.6473e-014	-4.06658e-014	-3.01497e-014	-2.63719e-014	-1.60572e-014	-1.4445e-014	-2.45243e-014
-8.12153e-015	-2.05132e-014	3.04689e-014	3.23609e-014	1.81694e-014	2.42503e-014	1.34956e-014	-2.3648e-014	-1.18855e-014	-2.19868e-014	-1.28785e-014	-1.16099e-014	3.55975e-016	4.3815e-014	4.17436e-014	1.20544e-014	-5.7004e-014	-5.11575e-014	-2.63315e-014	-4.07534e-014	-2.98331e-014	-2.66828e-014	-1.62271e-014	-1.44452e-014	-2.46014e-014
-8.32369e-015	-2.07706e-014	3.05424e-014	3.23887e-014	1.82143e-014	2.45302e-014	1.37029e-014	-2.36055e-014	-1.15295e-014	-2.19654e-014	-1.27958e-014	-1.1706e-014	4.72907e-016	4.39172e-014	4.16428e-014	1.2127e-014	-5.73064e-014	-5.13748e-014	-2.61916e-014	-4.08312e-014	-2.95286e-014	-2.69868e-014	-1.63817e-014	-1.44211e-014	-2.46655e-014
-8.52867e-015	-2.10154e-014	3.0626e-014	3.2407e-014	1.82683e-014	2.48082e-014	1.39115e-014	-2.35316e-014	-1.1177e-014	-2.1926e-014	-1.2695e-014	-1.18132e-014	5.72535e-016	4.40238e-014	4.15438e-014	1.22274e-014	-5.75624e-014	-5.15749e-014	-2.60551e-014	-4.08989e-014	-2.92379e-014	-2.72827e-014	-1.65189e-014	-1.43728e-014	-2.47164e-014
-8.73617e-015	-2.12448e-014	3.07207e-014	3.24158e-014	1.8332e-014	2.5085e-014	1.41224e-014	-2.34255e-014	-1.08281e-014	-2.18682e-014	-1.25755e-014	-1.19314e-014	6.55813e-016	4.41346e-014	4.14474e-014	1.23551e-014	-5.77712e-014	-5.17578e-014	-2.59228e-014	-4.09562e-014	-2.89626e-014	-2.75691e-014	-1.66367e-014	-1.42997e-014	-2.47531e-014
-8.94609e-015	-2.14555e-014	3.08284e-014	3.24156e-014	1.84057e-014	2.53599e-014	1.43362e-014	-2.32873e-014	-1.04826e-014	-2.17925e-014	-1.2437e-014	-1.20603e-014	7.2391e-016	4.4248e-014	4.13548e-014	1.25085e-014	-5.79325e-014	-5.19232e-014	-2.57956e-014	-4.10031e-014	-2.87049e-014	-2.78437e-014	-1.67337e-014	-1.42018e-014	-2.47756e-014
-9.15868e-015	-2.16442e-014	3.09503e-014	3.24064e-014	1.84892e-014	2.56321e-014	1.45538e-014	-2.31173e-014	-1.01393e-014	-2.16986e-014	-1.22801e-014	-1.21995e-014	7.78141e-016	4.43634e-014	4.12667e-014	1.26862e-014	-5.80458e-014	-5.20706e-014	-2.56751e-014	-4.10397e-014	-2.84655e-014	-2.81045e-014	-1.6808e-014	-1.40799e-014	-2.4783e-014
-9.37311e-015	-2.18072e-014	3.10877e-014	3.23888e-014	1.85825e-014	2.59009e-014	1.47758e-014	-2.29158e-014	-9.79693e-015	-2.15866e-014	-1.21044e-014	-1.23486e-014	8.19183e-016	4.44797e-014	4.11844e-014	1.28874e-014	-5.81119e-014	-5.21996e-014	-2.55616e-014	-4.10654e-014	-2.82455e-014	-2.83485e-014	-1.68582e-014	-1.39343e-014	-2.47754e-014
-9.58877e-015	-2.19413e-014	3.12411e-014	3.23634e-014	1.86858e-014	2.61649e-014	1.50025e-014	-2.26833e-014	-9.45488e-015	-2.1457e-014	-1.19106e-014	-1.25067e-014	8.48386e-016	4.45961e-014	4.11094e-014	1.311e-014	-5.81305e-014	-5.23101e-014	-2.5456e-014	-4.10801e-014	-2.80455e-014	-2.85736e-014	-1.6883e-014	-1.37657e-014	-2.47531e-014
-9.80593e-015	-2.20439e-014	3.14112e-014	3.23309e-014	1.87979e-014	2.64238e-014	1.52338e-014	-2.2421e-014	-9.11185e-015	-2.131e-014	-1.16993e-014	-1.26725e-014	8.67272e-016	4.47115e-014	4.10421e-014	1.33526e-014	-5.81018e-014	-5.24016e-014	-2.53579e-014	-4.10838e-014	-2.78648e-014	-2.87775e-014	-1.68809e-014	-1.35743e-014	-2.47161e-014
-1.00234e-014	-2.21123e-014	3.15976e-014	3.2292e-014	1.89188e-014	2.66768e-014	1.54696e-014	-2.21297e-014	-8.76682e-015	-2.11459e-014	-1.14712e-014	-1.28446e-014	8.77285e-016	4.48244e-014	4.09836e-014	1.36138e-014	-5.80279e-014	-5.24741e-014	-2.52671e-014	-4.10768e-014	-2.77034e-014	-2.89581e-014	-1.68512e-014	-1.33611e-014	-2.46651e-014
-1.02407e-014	-2.21437e-014	3.18007e-014	3.22471e-014	1.90474e-014	2.69225e-014	1.57097e-014	-2.181e-014	-8.41825e-015	-2.09656e-014	-1.12264e-014	-1.30213e-014	8.79238e-016	4.49343e-014	4.09342e-014	1.38925e-014	-5.79104e-014	-5.2527e-014	-2.51838e-014	-4.10586e-014	-2.75604e-014	-2.91133e-014	-1.67937e-014	-1.31272e-014	-2.46003e-014
-1.04566e-014	-2.21352e-014	3.20201e-014	3.21966e-014	1.91829e-014	2.716e-014	1.59539e-014	-2.14628e-014	-8.06545e-015	-2.07702e-014	-1.09658e-014	-1.32006e-014	8.75129e-016	4.504e-014	4.08948e-014	1.41873e-014	-5.77508e-014	-5.25596e-014	-2.51074e-014	-4.10295e-014	-2.74351e-014	-2.92411e-014	-1.67084e-014	-1.2873e-014	-2.45224e-014
-1.06699e-014	-2.20853e-014	3.22553e-014	3.2141e-014	1.9324e-014	2.73877e-014	1.62021e-014	-2.10891e-014	-7.70755e-015	-2.05601e-014	-1.06897e-014	-1.33808e-014	8.66028e-016	4.514e-014	4.08657e-014	1.44965e-014	-5.75499e-014	-5.25715e-014	-2.50372e-014	-4.09899e-014	-2.73259e-014	-2.934e-014	-1.65948e-014	-1.26004e-014	-2.44325e-014
-1.0879e-014	-2.19925e-014	3.25055e-014	3.20807e-014	1.94694e-014	2.76042e-014	1.6454e-014	-2.06906e-014	-7.34382e-015	-2.03361e-014	-1.03991e-014	-1.35595e-014	8.533e-016	4.52336e-014	4.08474e-014	1.48198e-014	-5.73098e-014	-5.25619e-014	-2.49731e-014	-4.0939e-014	-2.72318e-014	-2.94083e-014	-1.6453e-014	-1.23113e-014	-2.43307e-014
-1.10816e-014	-2.18558e-014	3.2769e-014	3.20163e-014	1.96185e-014	2.78082e-014	1.67087e-014	-2.02692e-014	-6.97351e-015	-2.01e-014	-1.00955e-014	-1.37345e-014	8.38322e-016	4.53209e-014	4.08404e-014	1.51564e-014	-5.70331e-014	-5.25307e-014	-2.49139e-014	-4.08773e-014	-2.71501e-014	-2.94448e-014	-1.62833e-014	-1.20069e-014	-2.42185e-014
-1.12756e-014	-2.16742e-014	3.30443e-014	3.19481e-014	1.97705e-014	2.79973e-014	1.69659e-014	-1.98261e-014	-6.59616e-015	-1.98522e-014	-9.77975e-015	-1.39035e-014	8.22943e-016	4.54006e-014	4.0845e-014	1.55049e-014	-5.67221e-014	-5.24768e-014	-2.48581e-014	-4.0805e-014	-2.7078e-014	-2.94478e-014	-1.60863e-014	-1.16881e-014	-2.40966e-014
-1.14593e-014	-2.14477e-014	3.33303e-014	3.18767e-014	1.99247e-014	2.81709e-014	1.72255e-014	-1.93628e-014	-6.21173e-015	-1.95935e-014	-9.4529e-015	-1.40637e-014	8.08071e-016	4.54719e-014	4.08612e-014	1.58642e-014	-5.6379e-014	-5.24e-014	-2.48046e-014	-4.07227e-014	-2.70141e-014	-2.94162e-014	-1.58629e-014	-1.13568e-014	-2.39662e-014
-1.16309e-014	-2.11764e-014	3.36252e-014	3.18032e-014	2.00798e-014	2.83279e-014	1.7487e-014	-1.88816e-014	-5.81939e-015	-1.9325e-014	-9.11674e-015	-1.42117e-014	7.94903e-016	4.55341e-014	4.0889e-014	1.62339e-014	-5.60076e-014	-5.22992e-014	-2.47524e-014	-4.06299e-014	-2.69561e-014	-2.93489e-014	-1.56138e-014	-1.10145e-014	-2.38289e-014
-1.17885e-014	-2.08614e-014	3.39265e-014	3.17278e-014	2.02345e-014	2.84676e-014	1.77499e-014	-1.83843e-014	-5.41934e-015	-1.90478e-014	-8.77228e-015	-1.43453e-014	7.84843e-016	4.55862e-014	4.09285e-014	1.66132e-014	-5.56104e-014	-5.21741e-014	-2.47e-014	-4.05267e-014	-2.69009e-014	-2.92459e-014	-1.53405e-014	-1.0663e-014	-2.36863e-014
-1.19291e-014	-2.05043e-014	3.42316e-014	3.16512e-014	2.03881e-014	2.85884e-014	1.8013e-014	-1.78725e-014	-5.01226e-015	-1.87629e-014	-8.42116e-015	-1.44623e-014	7.79322e-016	4.56276e-014	4.0979e-014	1.70017e-014	-5.51899e-014	-5.20243e-014	-2.46451e-014	-4.04126e-014	-2.68459e-014	-2.91069e-014	-1.50446e-014	-1.03042e-014	-2.35396e-014
-1.20504e-014	-2.01065e-014	3.45377e-014	3.15735e-014	2.05402e-014	2.86888e-014	1.82759e-014	-1.73485e-014	-4.59879e-015	-1.84716e-014	-8.06496e-015	-1.456e-014	7.79252e-016	4.56584e-014	4.10404e-014	1.73988e-014	-5.47501e-014	-5.18489e-014	-2.45858e-014	-4.02871e-014	-2.67878e-014	-2.89313e-014	-1.47276e-014	-9.93947e-015	-2.33901e-014
-1.21503e-014	-1.96706e-014	3.48426e-014	3.14953e-014	2.06907e-014	2.8768e-014	1.85378e-014	-1.68139e-014	-4.17917e-015	-1.81748e-014	-7.70507e-015	-1.46356e-014	7.8579e-016	4.56781e-014	4.11126e-014	1.78045e-014	-5.42941e-014	-5.16474e-014	-2.452e-014	-4.01506e-014	-2.67233e-014	-2.87196e-014	-1.43912e-014	-9.57099e-015	-2.32388e-014
-1.22263e-014	-1.91988e-014	3.51439e-014	3.14176e-014	2.0839e-014	2.88249e-014	1.8798e-014	-1.62709e-014	-3.75437e-015	-1.78728e-014	-7.34324e-015	-1.46863e-014	7.99494e-016	4.56864e-014	4.1195e-014	1.82192e-014	-5.38254e-014	-5.14194e-014	-2.44454e-014	-4.00033e-014	-2.66498e-014	-2.84726e-014	-1.40371e-014	-9.20081e-015	-2.30862e-014
-1.22759e-014	-1.86943e-014	3.54384e-014	3.13411e-014	2.09851e-014	2.88592e-014	1.90554e-014	-1.57214e-014	-3.32565e-015	-1.75662e-014	-6.98111e-015	-1.47104e-014	8.20853e-016	4.56837e-014	4.1287e-014	1.86423e-014	-5.33462e-014	-5.11653e-014	-2.43597e-014	-3.98452e-014	-2.6565e-014	-2.81906e-014	-1.3667e-014	-8.82994e-015	-2.29341e-014
-1.22969e-014	-1.81604e-014	3.57232e-014	3.12667e-014	2.11291e-014	2.88706e-014	1.931e-014	-1.51666e-014	-2.89378e-015	-1.72557e-014	-6.62065e-015	-1.47054e-014	8.50701e-016	4.56704e-014	4.13881e-014	1.90728e-014	-5.28596e-014	-5.08851e-014	-2.42607e-014	-3.9676e-014	-2.64663e-014	-2.78748e-014	-1.32831e-014	-8.46055e-015	-2.27835e-014
-1.2287e-014	-1.76005e-014	3.59954e-014	3.11943e-014	2.12711e-014	2.88593e-014	1.95608e-014	-1.46093e-014	-2.46077e-015	-1.6942e-014	-6.26362e-015	-1.46697e-014	8.89804e-016	4.56463e-014	4.14975e-014	1.95108e-014	-5.23683e-014	-5.05787e-014	-2.41469e-014	-3.94958e-014	-2.63511e-014	-2.75267e-014	-1.28873e-014	-8.09445e-015	-2.26358e-014
-1.22441e-014	-1.70189e-014	3.62528e-014	3.11244e-014	2.14112e-014	2.88248e-014	1.98065e-014	-1.4052e-014	-2.02811e-015	-1.66258e-014	-5.91203e-015	-1.46025e-014	9.38023e-016	4.56117e-014	4.16143e-014	1.99545e-014	-5.18755e-014	-5.02451e-014	-2.40163e-014	-3.93044e-014	-2.62176e-014	-2.71478e-014	-1.24825e-014	-7.73344e-015	-2.24918e-014
-1.21661e-014	-1.64196e-014	3.64922e-014	3.10587e-014	2.15498e-014	2.87678e-014	2.00467e-014	-1.34961e-014	-1.59779e-015	-1.63079e-014	-5.56742e-015	-1.45024e-014	9.95674e-016	4.55671e-014	4.17375e-014	2.04041e-014	-5.13842e-014	-4.98852e-014	-2.38673e-014	-3.91018e-014	-2.60642e-014	-2.67393e-014	-1.20703e-014	-7.37902e-015	-2.2352e-014
-1.20511e-014	-1.58069e-014	3.67108e-014	3.09974e-014	2.16874e-014	2.8689e-014	2.02802e-014	-1.29437e-014	-1.17182e-015	-1.59883e-014	-5.23129e-015	-1.43681e-014	1.06294e-015	4.5513e-014	4.18659e-014	2.0859e-014	-5.08969e-014	-4.94992e-014	-2.36984e-014	-3.8888e-014	-2.58886e-014	-2.63034e-014	-1.16528e-014	-7.03303e-015	-2.22175e-014
-1.18978e-014	-1.51851e-014	3.69066e-014	3.09413e-014	2.1825e-014	2.85889e-014	2.05066e-014	-1.23965e-014	-7.51676e-016	-1.56668e-014	-4.90498e-015	-1.41991e-014	1.14027e-015	4.54501e-014	4.19983e-014	2.13183e-014	-5.04166e-014	-4.9088e-014	-2.35082e-014	-3.86623e-014	-2.56895e-014	-2.58422e-014	-1.12321e-014	-6.69692e-015	-2.20887e-014
-1.17052e-014	-1.45591e-014	3.70775e-014	3.0891e-014	2.19635e-014	2.84682e-014	2.07251e-014	-1.18565e-014	-3.39405e-016	-1.53438e-014	-4.5906e-015	-1.39953e-014	1.22831e-015	4.53798e-014	4.21335e-014	2.17809e-014	-4.99455e-014	-4.86523e-014	-2.32955e-014	-3.84242e-014	-2.54669e-014	-2.53578e-014	-1.08098e-014	-6.37194e-015	-2.19656e-014
-1.14733e-014	-1.39338e-014	3.72221e-014	3.08468e-014	2.2104e-014	2.83281e-014	2.09352e-014	-1.13251e-014	6.29323e-017	-1.50192e-014	-4.28938e-015	-1.37566e-014	1.32664e-015	4.53021e-014	4.22706e-014	2.22456e-014	-4.94857e-014	-4.81935e-014	-2.306e-014	-3.81736e-014	-2.52206e-014	-2.48524e-014	-1.0388e-014	-6.05938e-015	-2.18482e-014
-1.12013e-014	-1.33132e-014	3.73393e-014	3.08089e-014	2.22471e-014	2.81701e-014	2.11362e-014	-1.0804e-014	4.52629e-016	-1.46932e-014	-4.00261e-015	-1.34838e-014	1.43516e-015	4.52183e-014	4.24081e-014	2.27121e-014	-4.90395e-014	-4.77123e-014	-2.28008e-014	-3.7911e-014	-2.49505e-014	-2.4329e-014	-9.96857e-015	-5.76003e-015	-2.17362e-014
-1.08897e-014	-1.27019e-014	3.74264e-014	3.07777e-014	2.23939e-014	2.79957e-014	2.13268e-014	-1.02948e-014	8.28307e-016	-1.43657e-014	-3.7318e-015	-1.31775e-014	1.55361e-015	4.51301e-014	4.25448e-014	2.31789e-014	-4.86086e-014	-4.72105e-014	-2.25174e-014	-3.76362e-014	-2.46577e-014	-2.37901e-014	-9.55296e-015	-5.47524e-015	-2.16296e-014
-1.05387e-014	-1.21042e-014	3.74829e-014	3.07537e-014	2.25451e-014	2.78061e-014	2.15063e-014	-9.79949e-015	1.18789e-015	-1.40364e-014	-3.47788e-015	-1.28386e-014	1.68159e-015	4.50386e-014	4.2679e-014	2.36441e-014	-4.81945e-014	-4.66896e-014	-2.221e-014	-3.73497e-014	-2.4343e-014	-2.32386e-014	-9.14279e-015	-5.20562e-015	-2.1528e-014
-1.01487e-014	-1.15232e-014	3.75083e-014	3.07368e-014	2.27014e-014	2.76027e-014	2.16734e-014	-9.31977e-015	1.52926e-015	-1.37054e-014	-3.24189e-015	-1.24688e-014	1.81932e-015	4.49448e-014	4.28096e-014	2.41064e-014	-4.77987e-014	-4.61512e-014	-2.18786e-014	-3.70519e-014	-2.40074e-014	-2.2677e-014	-8.73967e-015	-4.95194e-015	-2.14303e-014
-9.72127e-015	-1.09632e-014	3.75019e-014	3.07273e-014	2.28632e-014	2.73879e-014	2.18277e-014	-8.85644e-015	1.85087e-015	-1.33725e-014	-3.02466e-015	-1.20703e-014	1.96677e-015	4.48494e-014	4.29354e-014	2.45634e-014	-4.74232e-014	-4.55967e-014	-2.15234e-014	-3.67428e-014	-2.36523e-014	-2.2108e-014	-8.34458e-015	-4.71557e-015	-2.13353e-014
-9.25767e-015	-1.0427e-014	3.7464e-014	3.07252e-014	2.30309e-014	2.71631e-014	2.19686e-014	-8.41082e-015	2.15137e-015	-1.30375e-014	-2.82677e-015	-1.16452e-014	2.12369e-015	4.4754e-014	4.30552e-014	2.50124e-014	-4.7069e-014	-4.5029e-014	-2.11452e-014	-3.64226e-014	-2.32796e-014	-2.15346e-014	-7.95799e-015	-4.49719e-015	-2.12427e-014
-8.7603e-015	-9.91835e-015	3.7395e-014	3.07303e-014	2.32052e-014	2.69299e-014	2.20947e-014	-7.98462e-015	2.42938e-015	-1.27e-014	-2.64877e-015	-1.11954e-014	2.28969e-015	4.46597e-014	4.31673e-014	2.54508e-014	-4.67362e-014	-4.44499e-014	-2.07449e-014	-3.60918e-014	-2.28915e-014	-2.09595e-014	-7.58105e-015	-4.2968e-015	-2.1151e-014
-8.2311e-015	-9.44002e-015	3.72948e-014	3.07428e-014	2.33864e-014	2.66898e-014	2.22052e-014	-7.57882e-015	2.68344e-015	-1.23594e-014	-2.4917e-015	-1.07238e-014	2.46454e-015	4.45679e-014	4.32707e-014	2.58769e-014	-4.64258e-014	-4.38614e-014	-2.03239e-014	-3.57504e-014	-2.24905e-014	-2.0385e-014	-7.21433e-015	-4.11522e-015	-2.10587e-014
-7.67279e-015	-8.99391e-015	3.71646e-014	3.07624e-014	2.35746e-014	2.64447e-014	2.22998e-014	-7.19402e-015	2.91221e-015	-1.20149e-014	-2.35518e-015	-1.02333e-014	2.64812e-015	4.44793e-014	4.33641e-014	2.62879e-014	-4.61387e-014	-4.32665e-014	-1.98838e-014	-3.53991e-014	-2.20794e-014	-1.98134e-014	-6.85839e-015	-3.95282e-015	-2.09644e-014
-7.08838e-015	-8.58191e-015	3.70053e-014	3.07888e-014	2.37693e-014	2.61967e-014	2.2378e-014	-6.83122e-015	3.11529e-015	-1.16672e-014	-2.23915e-015	-9.72705e-015	2.84e-015	4.43944e-014	4.34466e-014	2.6681e-014	-4.58755e-014	-4.26675e-014	-1.94272e-014	-3.50383e-014	-2.16613e-014	-1.92477e-014	-6.51342e-015	-3.80952e-015	-2.08671e-014
-6.48054e-015	-8.20522e-015	3.6818e-014	3.08214e-014	2.39701e-014	2.59471e-014	2.24388e-014	-6.49158e-015	3.29259e-015	-1.1316e-014	-2.14326e-015	-9.20879e-015	3.04032e-015	4.43143e-014	4.35167e-014	2.70532e-014	-4.56361e-014	-4.20673e-014	-1.89561e-014	-3.46694e-014	-2.12387e-014	-1.86898e-014	-6.1794e-015	-3.68492e-015	-2.07649e-014
-5.85276e-015	-7.86508e-015	3.66046e-014	3.08592e-014	2.41763e-014	2.56974e-014	2.24818e-014	-6.17534e-015	3.44358e-015	-1.0961e-014	-2.06726e-015	-8.68218e-015	3.24887e-015	4.42394e-014	4.35738e-014	2.74022e-014	-4.54194e-014	-4.14693e-014	-1.84728e-014	-3.42933e-014	-2.08151e-014	-1.81421e-014	-5.85601e-015	-3.57948e-015	-2.06562e-014
-5.20929e-015	-7.56179e-015	3.6367e-014	3.09011e-014	2.43868e-014	2.54492e-014	2.25068e-014	-5.88261e-015	3.5681e-015	-1.06022e-014	-2.01045e-015	-8.15049e-015	3.46474e-015	4.41701e-014	4.36169e-014	2.77249e-014	-4.52262e-014	-4.08754e-014	-1.79809e-014	-3.39106e-014	-2.03928e-014	-1.76067e-014	-5.54334e-015	-3.4926e-015	-2.05387e-014
-4.5545e-015	-7.29527e-015	3.61074e-014	3.09462e-014	2.45994e-014	2.52037e-014	2.25131e-014	-5.61327e-015	3.66647e-015	-1.02401e-014	-1.97154e-015	-7.61753e-015	3.68793e-015	4.41069e-014	4.36449e-014	2.80181e-014	-4.5056e-014	-4.02889e-014	-1.74834e-014	-3.3522e-014	-1.99745e-014	-1.70854e-014	-5.24084e-015	-3.42416e-015	-2.04109e-014
-3.89186e-015	-7.0654e-015	3.58276e-014	3.09924e-014	2.48118e-014	2.4962e-014	2.25003e-014	-5.36725e-015	3.73864e-015	-9.87431e-015	-1.94982e-015	-7.08676e-015	3.91837e-015	4.40496e-014	4.36574e-014	2.82787e-014	-4.49079e-014	-3.97132e-014	-1.69834e-014	-3.31286e-014	-1.95638e-014	-1.65801e-014	-4.948e-015	-3.37402e-015	-2.02715e-014
-3.22527e-015	-6.87141e-015	3.55301e-014	3.10391e-014	2.50215e-014	2.4725e-014	2.2468e-014	-5.14402e-015	3.78602e-015	-9.5054e-015	-1.9441e-015	-6.5617e-015	4.15552e-015	4.39987e-014	4.36533e-014	2.85033e-014	-4.47811e-014	-3.91506e-014	-1.64846e-014	-3.27316e-014	-1.9165e-014	-1.6092e-014	-4.66399e-015	-3.3418e-015	-2.01188e-014
-2.55946e-015	-6.71229e-015	3.52171e-014	3.10849e-014	2.52259e-014	2.44934e-014	2.24155e-014	-4.94341e-015	3.81023e-015	-9.13425e-015	-1.95335e-015	-6.04573e-015	4.39915e-015	4.39543e-014	4.36325e-014	2.86896e-014	-4.46748e-014	-3.8604e-014	-1.59899e-014	-3.23319e-014	-1.878e-014	-1.56227e-014	-4.38809e-015	-3.32701e-015	-1.9951e-014
-1.89819e-015	-6.58649e-015	3.48916e-014	3.11279e-014	2.54216e-014	2.42683e-014	2.23428e-014	-4.76519e-015	3.81174e-015	-8.76107e-015	-1.97617e-015	-5.5427e-015	4.64917e-015	4.39158e-014	4.35947e-014	2.88347e-014	-4.45878e-014	-3.80763e-014	-1.55027e-014	-3.19313e-014	-1.84114e-014	-1.51729e-014	-4.1196e-015	-3.32906e-015	-1.97666e-014
-1.24619e-015	-6.4921e-015	3.45557e-014	3.11663e-014	2.56061e-014	2.40496e-014	2.22496e-014	-4.60839e-015	3.79271e-015	-8.38616e-015	-2.01035e-015	-5.05557e-015	4.90445e-015	4.38826e-014	4.35395e-014	2.89362e-014	-4.4519e-014	-3.75697e-014	-1.50264e-014	-3.15313e-014	-1.80611e-014	-1.47437e-014	-3.85754e-015	-3.34676e-015	-1.95645e-014
-6.07112e-016	-6.42691e-015	3.42122e-014	3.1199e-014	2.57757e-014	2.38374e-014	2.21361e-014	-4.47214e-015	3.75506e-015	-8.01064e-015	-2.05406e-015	-4.58787e-015	5.16503e-015	4.38549e-014	4.34672e-014	2.8992e-014	-4.44668e-014	-3.70874e-014	-1.45646e-014	-3.1133e-014	-1.77303e-014	-1.43354e-014	-3.60137e-015	-3.37916e-015	-1.93431e-014
1.55502e-017	-6.38835e-015	3.38634e-014	3.12238e-014	2.59269e-014	2.36315e-014	2.20013e-014	-4.35557e-015	3.70002e-015	-7.63537e-015	-2.10575e-015	-4.14163e-015	5.43073e-015	4.38314e-014	4.33778e-014	2.89996e-014	-4.44295e-014	-3.6632e-014	-1.41206e-014	-3.07381e-014	-1.74203e-014	-1.39481e-014	-3.34999e-015	-3.42541e-015	-1.91026e-014
6.17524e-016	-6.37426e-015	3.35106e-014	3.12389e-014	2.60558e-014	2.34317e-014	2.18456e-014	-4.25823e-015	3.63019e-015	-7.26118e-015	-2.1632e-015	-3.7197e-015	5.70113e-015	4.38119e-014	4.32714e-014	2.89564e-014	-4.44061e-014	-3.6205e-014	-1.36971e-014	-3.03488e-014	-1.71327e-014	-1.35822e-014	-3.10238e-015	-3.48463e-015	-1.88414e-014
1.19582e-015	-6.38205e-015	3.31564e-014	3.12428e-014	2.61592e-014	2.32374e-014	2.16697e-014	-4.17855e-015	3.54781e-015	-6.88923e-015	-2.2244e-015	-3.3239e-015	5.97609e-015	4.37957e-014	4.31487e-014	2.88615e-014	-4.43943e-014	-3.58081e-014	-1.32981e-014	-2.99665e-014	-1.68687e-014	-1.32377e-014	-2.85777e-015	-3.5551e-015	-1.85592e-014
1.7471e-015	-6.40921e-015	3.28024e-014	3.12343e-014	2.62339e-014	2.30477e-014	2.1474e-014	-4.11477e-015	3.45531e-015	-6.52029e-015	-2.2872e-015	-2.95628e-015	6.25513e-015	4.37816e-014	4.30104e-014	2.87136e-014	-4.43929e-014	-3.54434e-014	-1.29268e-014	-2.95927e-014	-1.66289e-014	-1.2914e-014	-2.61538e-015	-3.63586e-015	-1.82554e-014
2.26801e-015	-6.4533e-015	3.24508e-014	3.12114e-014	2.62761e-014	2.28618e-014	2.12591e-014	-4.06503e-015	3.35557e-015	-6.15596e-015	-2.34972e-015	-2.6181e-015	6.53729e-015	4.37682e-014	4.2857e-014	2.85117e-014	-4.44003e-014	-3.51115e-014	-1.25854e-014	-2.92292e-014	-1.64133e-014	-1.26108e-014	-2.37461e-015	-3.72513e-015	-1.79291e-014
2.75656e-015	-6.5115e-015	3.21042e-014	3.11728e-014	2.62814e-014	2.2679e-014	2.10261e-014	-4.02771e-015	3.25076e-015	-5.79725e-015	-2.40963e-015	-2.31045e-015	6.82196e-015	4.37547e-014	4.26886e-014	2.82557e-014	-4.44149e-014	-3.48135e-014	-1.22766e-014	-2.88776e-014	-1.62213e-014	-1.23271e-014	-2.13502e-015	-3.82214e-015	-1.75809e-014
3.21021e-015	-6.5812e-015	3.17639e-014	3.11172e-014	2.62468e-014	2.24981e-014	2.07753e-014	-4.00133e-015	3.143e-015	-5.44533e-015	-2.46432e-015	-2.03384e-015	7.10786e-015	4.37405e-014	4.25064e-014	2.79452e-014	-4.44351e-014	-3.45509e-014	-1.20027e-014	-2.8539e-014	-1.6051e-014	-1.20628e-014	-1.89614e-015	-3.92461e-015	-1.72106e-014
3.62693e-015	-6.66016e-015	3.14315e-014	3.10431e-014	2.61684e-014	2.23176e-014	2.0508e-014	-3.98375e-015	3.03531e-015	-5.10117e-015	-2.5119e-015	-1.78884e-015	7.39452e-015	4.37236e-014	4.23115e-014	2.75805e-014	-4.44588e-014	-3.43245e-014	-1.17652e-014	-2.82151e-014	-1.59016e-014	-1.18166e-014	-1.65758e-015	-4.0312e-015	-1.68185e-014
4.00552e-015	-6.74564e-015	3.11078e-014	3.09497e-014	2.60438e-014	2.21357e-014	2.02257e-014	-3.97286e-015	2.9301e-015	-4.76605e-015	-2.55077e-015	-1.57554e-015	7.68109e-015	4.37035e-014	4.21057e-014	2.71627e-014	-4.4484e-014	-3.41344e-014	-1.15658e-014	-2.79075e-014	-1.57725e-014	-1.15871e-014	-1.4188e-015	-4.14098e-015	-1.64055e-014
4.34409e-015	-6.83533e-015	3.07947e-014	3.08362e-014	2.58699e-014	2.19505e-014	1.99297e-014	-3.96689e-015	2.83034e-015	-4.44153e-015	-2.57889e-015	-1.39302e-015	7.96723e-015	4.36789e-014	4.18894e-014	2.66925e-014	-4.45074e-014	-3.39807e-014	-1.14066e-014	-2.76177e-014	-1.5661e-014	-1.13733e-014	-1.1801e-015	-4.25166e-015	-1.5972e-014
4.64184e-015	-6.9269e-015	3.04932e-014	3.07021e-014	2.5644e-014	2.17609e-014	1.96211e-014	-3.96482e-015	2.73834e-015	-4.12873e-015	-2.59464e-015	-1.24056e-015	8.25082e-015	4.3649e-014	4.16642e-014	2.61715e-014	-4.45278e-014	-3.38627e-014	-1.1288e-014	-2.73468e-014	-1.55648e-014	-1.11742e-014	-9.41397e-016	-4.36094e-015	-1.55196e-014
4.89839e-015	-7.01827e-015	3.02037e-014	3.05472e-014	2.53648e-014	2.15651e-014	1.93008e-014	-3.96457e-015	2.65637e-015	-3.82881e-015	-2.59604e-015	-1.11701e-015	8.53135e-015	4.36126e-014	4.14314e-014	2.56014e-014	-4.45441e-014	-3.37793e-014	-1.12099e-014	-2.70961e-014	-1.54821e-014	-1.09884e-014	-7.02684e-016	-4.46705e-015	-1.50499e-014
5.11422e-015	-7.10796e-015	2.99265e-014	3.03709e-014	2.50308e-014	2.13619e-014	1.89708e-014	-3.96438e-015	2.58688e-015	-3.5429e-015	-2.58144e-015	-1.02045e-015	8.80779e-015	4.3569e-014	4.11924e-014	2.4985e-014	-4.45538e-014	-3.37302e-014	-1.11728e-014	-2.68668e-014	-1.54095e-014	-1.08145e-014	-4.6401e-016	-4.56875e-015	-1.4564e-014
5.28975e-015	-7.19393e-015	2.9662e-014	3.01739e-014	2.46402e-014	2.11496e-014	1.86333e-014	-3.96259e-015	2.53229e-015	-3.27206e-015	-2.54918e-015	-9.49272e-016	9.07912e-015	4.35175e-014	4.09485e-014	2.43249e-014	-4.4556e-014	-3.37138e-014	-1.11761e-014	-2.66595e-014	-1.53447e-014	-1.06511e-014	-2.26063e-016	-4.66425e-015	-1.40636e-014
5.42592e-015	-7.27514e-015	2.94104e-014	2.99562e-014	2.41931e-014	2.09265e-014	1.82906e-014	-3.95776e-015	2.49459e-015	-3.01766e-015	-2.499e-015	-9.01548e-016	9.3443e-015	4.3457e-014	4.07015e-014	2.36247e-014	-4.45484e-014	-3.37289e-014	-1.12188e-014	-2.64746e-014	-1.52843e-014	-1.04966e-014	1.07216e-017	-4.75121e-015	-1.35503e-014
5.52379e-015	-7.35061e-015	2.91713e-014	2.97183e-014	2.36893e-014	2.06912e-014	1.79437e-014	-3.94833e-015	2.47548e-015	-2.78017e-015	-2.42976e-015	-8.75096e-016	9.60245e-015	4.33874e-014	4.04522e-014	2.28883e-014	-4.45291e-014	-3.37728e-014	-1.12997e-014	-2.63128e-014	-1.52256e-014	-1.03504e-014	2.45862e-016	-4.82807e-015	-1.30267e-014
5.58507e-015	-7.41838e-015	2.89455e-014	2.94606e-014	2.31297e-014	2.04426e-014	1.7595e-014	-3.93255e-015	2.47687e-015	-2.56058e-015	-2.34071e-015	-8.67197e-016	9.85258e-015	4.33085e-014	4.0202e-014	2.21194e-014	-4.44966e-014	-3.3844e-014	-1.1417e-014	-2.61744e-014	-1.51654e-014	-1.02108e-014	4.78892e-016	-4.89274e-015	-1.24951e-014
5.61167e-015	-7.47778e-015	2.87321e-014	2.91837e-014	2.25155e-014	2.01792e-014	1.7246e-014	-3.90942e-015	2.50044e-015	-2.35894e-015	-2.23176e-015	-8.7491e-016	1.00934e-014	4.32203e-014	3.99529e-014	2.13221e-014	-4.44491e-014	-3.39402e-014	-1.1569e-014	-2.60594e-014	-1.51013e-014	-1.0076e-014	7.09302e-016	-4.94344e-015	-1.19571e-014
5.60553e-015	-7.52866e-015	2.85308e-014	2.88895e-014	2.18489e-014	1.99002e-014	1.68994e-014	-3.87796e-015	2.54724e-015	-2.17625e-015	-2.10221e-015	-8.95808e-016	1.03239e-014	4.31223e-014	3.9706e-014	2.05011e-014	-4.43854e-014	-3.40595e-014	-1.17529e-014	-2.5968e-014	-1.50304e-014	-9.94511e-015	9.35812e-016	-4.97806e-015	-1.14151e-014
5.56885e-015	-7.57077e-015	2.83406e-014	2.85792e-014	2.11317e-014	1.9604e-014	1.65571e-014	-3.83699e-015	2.6176e-015	-2.01271e-015	-1.9522e-015	-9.26762e-016	1.05431e-014	4.30144e-014	3.94622e-014	1.96615e-014	-4.43038e-014	-3.41989e-014	-1.19669e-014	-2.58995e-014	-1.49504e-014	-9.8168e-015	1.1575e-015	-4.99588e-015	-1.08715e-014
5.5044e-015	-7.60401e-015	2.81614e-014	2.82544e-014	2.03673e-014	1.929e-014	1.62208e-014	-3.78578e-015	2.7123e-015	-1.86835e-015	-1.78196e-015	-9.64937e-016	1.075e-014	4.2897e-014	3.92227e-014	1.88072e-014	-4.4203e-014	-3.43553e-014	-1.22083e-014	-2.58525e-014	-1.48588e-014	-9.68966e-015	1.37341e-015	-4.99458e-015	-1.03281e-014
5.41449e-015	-7.62823e-015	2.79922e-014	2.79163e-014	1.95591e-014	1.89578e-014	1.58929e-014	-3.72352e-015	2.83142e-015	-1.74369e-015	-1.59196e-015	-1.00748e-015	1.09438e-014	4.27708e-014	3.89889e-014	1.79432e-014	-4.40821e-014	-3.45255e-014	-1.24734e-014	-2.58258e-014	-1.47534e-014	-9.56296e-015	1.58289e-015	-4.97329e-015	-9.78791e-015
5.3025e-015	-7.64263e-015	2.78322e-014	2.75671e-014	1.87114e-014	1.86068e-014	1.55758e-014	-3.65043e-015	2.97539e-015	-1.63818e-015	-1.38275e-015	-1.05115e-015	1.11231e-014	4.26364e-014	3.87621e-014	1.70754e-014	-4.39401e-014	-3.47062e-014	-1.27592e-014	-2.58185e-014	-1.46328e-014	-9.43532e-015	1.78473e-015	-4.93075e-015	-9.2527e-015
5.1711e-015	-7.64796e-015	2.76802e-014	2.7209e-014	1.78286e-014	1.82369e-014	1.5271e-014	-3.56629e-015	3.14363e-015	-1.55132e-015	-1.15525e-015	-1.09302e-015	1.12873e-014	4.24946e-014	3.8543e-014	1.6209e-014	-4.37754e-014	-3.48942e-014	-1.30624e-014	-2.58297e-014	-1.44958e-014	-9.30596e-015	1.97808e-015	-4.86553e-015	-8.72454e-015
5.02293e-015	-7.64339e-015	2.75364e-014	2.68444e-014	1.6916e-014	1.7849e-014	1.49805e-014	-3.47167e-015	3.33616e-015	-1.48304e-015	-9.1056e-016	-1.13051e-015	1.14359e-014	4.23465e-014	3.83324e-014	1.53491e-014	-4.35868e-014	-3.50865e-014	-1.33787e-014	-2.58584e-014	-1.43413e-014	-9.17436e-015	2.16215e-015	-4.77711e-015	-8.20569e-015
4.86131e-015	-7.62986e-015	2.74002e-014	2.64757e-014	1.5979e-014	1.74433e-014	1.47059e-014	-3.3669e-015	3.55225e-015	-1.43294e-015	-6.50081e-016	-1.16086e-015	1.15681e-014	4.21927e-014	3.81307e-014	1.45009e-014	-4.33743e-014	-3.52799e-014	-1.37048e-014	-2.59025e-014	-1.41689e-014	-9.03989e-015	2.33593e-015	-4.66467e-015	-7.6986e-015
4.68939e-015	-7.60713e-015	2.72709e-014	2.61053e-014	1.5023e-014	1.70202e-014	1.44482e-014	-3.25245e-015	3.79087e-015	-1.39997e-015	-3.74956e-016	-1.18148e-015	1.16833e-014	4.20352e-014	3.79386e-014	1.36692e-014	-4.31367e-014	-3.54717e-014	-1.40365e-014	-2.59601e-014	-1.39776e-014	-8.90227e-015	2.49932e-015	-4.52752e-015	-7.20505e-015
4.50978e-015	-7.57507e-015	2.7148e-014	2.57356e-014	1.40543e-014	1.658e-014	1.42098e-014	-3.12908e-015	4.05094e-015	-1.38303e-015	-8.71167e-017	-1.19051e-015	1.17814e-014	4.1875e-014	3.77566e-014	1.28592e-014	-4.28739e-014	-3.5658e-014	-1.43702e-014	-2.60292e-014	-1.37679e-014	-8.76127e-015	2.65142e-015	-4.36511e-015	-6.72721e-015
4.32544e-015	-7.53375e-015	2.70308e-014	2.53684e-014	1.30789e-014	1.61233e-014	1.39913e-014	-2.99745e-015	4.33053e-015	-1.38132e-015	2.1192e-016	-1.18595e-015	1.18625e-014	4.17137e-014	3.75855e-014	1.20761e-014	-4.25857e-014	-3.58358e-014	-1.47028e-014	-2.61074e-014	-1.35403e-014	-8.61741e-015	2.79207e-015	-4.17678e-015	-6.26666e-015
4.13911e-015	-7.48345e-015	2.69197e-014	2.50068e-014	1.21029e-014	1.56518e-014	1.37933e-014	-2.85877e-015	4.62832e-015	-1.3937e-015	5.20132e-016	-1.16573e-015	1.19274e-014	4.15523e-014	3.74255e-014	1.13247e-014	-4.22719e-014	-3.60016e-014	-1.50308e-014	-2.61922e-014	-1.32962e-014	-8.47052e-015	2.92079e-015	-3.96252e-015	-5.82493e-015
3.95347e-015	-7.42307e-015	2.6815e-014	2.46532e-014	1.11332e-014	1.51666e-014	1.36171e-014	-2.71422e-015	4.94283e-015	-1.419e-015	8.35469e-016	-1.12877e-015	1.19764e-014	4.1392e-014	3.72766e-014	1.0609e-014	-4.19328e-014	-3.61527e-014	-1.53505e-014	-2.62811e-014	-1.30373e-014	-8.32102e-015	3.03718e-015	-3.72314e-015	-5.40361e-015
3.77086e-015	-7.35237e-015	2.67165e-014	2.43096e-014	1.01761e-014	1.46684e-014	1.3464e-014	-2.56479e-015	5.27151e-015	-1.45589e-015	1.15623e-015	-1.0736e-015	1.20092e-014	4.12346e-014	3.71389e-014	9.93315e-015	-4.15679e-014	-3.62868e-014	-1.56583e-014	-2.63716e-014	-1.27653e-014	-8.16889e-015	3.1413e-015	-3.45878e-015	-5.00423e-015
3.59324e-015	-7.27067e-015	2.66241e-014	2.3978e-014	9.23705e-015	1.41586e-014	1.33339e-014	-2.41162e-015	5.61219e-015	-1.50299e-015	1.48056e-015	-9.99801e-016	1.20272e-014	4.10815e-014	3.70122e-014	9.30148e-015	-4.11778e-014	-3.64007e-014	-1.59505e-014	-2.6461e-014	-1.2482e-014	-8.01451e-015	3.23295e-015	-3.17048e-015	-4.62717e-015
3.42278e-015	-7.17767e-015	2.65379e-014	2.36599e-014	8.32212e-015	1.36395e-014	1.32267e-014	-2.25614e-015	5.96275e-015	-1.55876e-015	1.80616e-015	-9.06684e-016	1.20312e-014	4.09348e-014	3.68962e-014	8.71689e-015	-4.07636e-014	-3.6492e-014	-1.62253e-014	-2.65463e-014	-1.21901e-014	-7.8583e-015	3.31221e-015	-2.86015e-015	-4.2734e-015
3.26135e-015	-7.0728e-015	2.64582e-014	2.33574e-014	7.43681e-015	1.3112e-014	1.31427e-014	-2.1003e-015	6.32085e-015	-1.62194e-015	2.13078e-015	-7.93975e-016	1.20224e-014	4.07963e-014	3.67911e-014	8.1821e-015	-4.03256e-014	-3.65585e-014	-1.64799e-014	-2.66247e-014	-1.1892e-014	-7.70126e-015	3.37983e-015	-2.52893e-015	-3.94411e-015
3.11071e-015	-6.95531e-015	2.63853e-014	2.3072e-014	6.58616e-015	1.25783e-014	1.30819e-014	-1.94493e-015	6.68372e-015	-1.69084e-015	2.45244e-015	-6.61423e-016	1.20019e-014	4.06676e-014	3.66965e-014	7.69962e-015	-3.98645e-014	-3.65984e-014	-1.67123e-014	-2.66937e-014	-1.15903e-014	-7.54414e-015	3.43579e-015	-2.17762e-015	-3.64011e-015
2.97231e-015	-6.8247e-015	2.63191e-014	2.28059e-014	5.77582e-015	1.20398e-014	1.30445e-014	-1.79194e-015	7.04902e-015	-1.76378e-015	2.76909e-015	-5.09718e-016	1.19708e-014	4.05505e-014	3.66117e-014	7.27248e-015	-3.93812e-014	-3.66099e-014	-1.69208e-014	-2.67505e-014	-1.12879e-014	-7.38731e-015	3.48106e-015	-1.80789e-015	-3.36188e-015
2.84726e-015	-6.67997e-015	2.62609e-014	2.25591e-014	5.01073e-015	1.14986e-014	1.30292e-014	-1.64175e-015	7.41429e-015	-1.8395e-015	3.07944e-015	-3.39493e-016	1.19313e-014	4.04461e-014	3.65368e-014	6.9028e-015	-3.88768e-014	-3.65918e-014	-1.71031e-014	-2.67926e-014	-1.09882e-014	-7.23138e-015	3.51662e-015	-1.42191e-015	-3.10908e-015
2.73616e-015	-6.52029e-015	2.62115e-014	2.23328e-014	4.29526e-015	1.09569e-014	1.30345e-014	-1.49592e-015	7.77701e-015	-1.91671e-015	3.38159e-015	-1.51478e-016	1.18856e-014	4.03558e-014	3.64721e-014	6.5916e-015	-3.83525e-014	-3.65426e-014	-1.72577e-014	-2.68178e-014	-1.06937e-014	-7.07815e-015	3.54313e-015	-1.02159e-015	-2.88045e-015
2.64029e-015	-6.34437e-015	2.61716e-014	2.2128e-014	3.63282e-015	1.04166e-014	1.30598e-014	-1.35592e-015	8.13416e-015	-1.99401e-015	3.67401e-015	5.29044e-017	1.18356e-014	4.02812e-014	3.64168e-014	6.33997e-015	-3.78105e-014	-3.64617e-014	-1.73839e-014	-2.68237e-014	-1.04078e-014	-6.92862e-015	3.56177e-015	-6.09376e-016	-2.67621e-015
2.56006e-015	-6.15122e-015	2.61403e-014	2.1945e-014	3.02657e-015	9.87964e-015	1.31037e-014	-1.22315e-015	8.48345e-015	-2.07001e-015	3.9554e-015	2.72413e-016	1.17836e-014	4.02229e-014	3.63705e-014	6.14934e-015	-3.72516e-014	-3.63482e-014	-1.74809e-014	-2.68077e-014	-1.01341e-014	-6.78368e-015	3.574e-015	-1.88175e-016	-2.49644e-015
2.49572e-015	-5.93992e-015	2.61185e-014	2.17836e-014	2.47938e-015	9.34764e-015	1.31652e-014	-1.09829e-015	8.82237e-015	-2.14333e-015	4.22437e-015	5.0535e-016	1.17316e-014	4.01823e-014	3.63333e-014	6.01905e-015	-3.66772e-014	-3.62014e-014	-1.75484e-014	-2.67676e-014	-9.87519e-015	-6.64464e-015	3.58099e-015	2.39458e-016	-2.34014e-015
2.4471e-015	-5.70968e-015	2.61066e-014	2.16441e-014	1.99331e-015	8.82289e-015	1.32424e-014	-9.82055e-016	9.14889e-015	-2.21252e-015	4.48025e-015	7.4963e-016	1.16822e-014	4.01597e-014	3.63044e-014	5.94956e-015	-3.60894e-014	-3.60215e-014	-1.75861e-014	-2.67017e-014	-9.63306e-015	-6.51259e-015	3.58396e-015	6.71448e-016	-2.20714e-015
2.41467e-015	-5.46007e-015	2.61054e-014	2.15263e-014	1.56901e-015	8.30656e-015	1.33326e-014	-8.75499e-016	9.46089e-015	-2.27646e-015	4.72188e-015	1.00333e-015	1.16384e-014	4.01563e-014	3.62828e-014	5.94048e-015	-3.54894e-014	-3.58092e-014	-1.75942e-014	-2.66086e-014	-9.41025e-015	-6.38808e-015	3.58401e-015	1.10497e-015	-2.09669e-015
2.39853e-015	-5.18974e-015	2.61149e-014	2.14291e-014	1.20694e-015	7.80045e-015	1.3434e-014	-7.78972e-016	9.75663e-015	-2.33411e-015	4.94861e-015	1.26467e-015	1.16019e-014	4.01721e-014	3.6268e-014	5.99086e-015	-3.48794e-014	-3.55644e-014	-1.75741e-014	-2.64866e-014	-9.20887e-015	-6.27289e-015	3.58284e-015	1.53673e-015	-2.0076e-015
2.39897e-015	-4.89785e-015	2.61355e-014	2.13515e-014	9.07655e-016	7.30586e-015	1.35447e-014	-6.92217e-016	1.00337e-014	-2.38433e-015	5.16011e-015	1.5317e-015	1.15749e-014	4.02073e-014	3.62602e-014	6.09931e-015	-3.42613e-014	-3.52879e-014	-1.75261e-014	-2.63343e-014	-9.02998e-015	-6.16712e-015	3.58143e-015	1.96459e-015	-1.93918e-015
2.41603e-015	-4.58429e-015	2.61671e-014	2.12925e-014	6.70598e-016	6.82407e-015	1.36629e-014	-6.15972e-016	1.02896e-014	-2.42628e-015	5.35597e-015	1.80229e-015	1.15597e-014	4.02629e-014	3.62593e-014	6.26437e-015	-3.36365e-014	-3.49799e-014	-1.7451e-014	-2.61503e-014	-8.87542e-015	-6.07156e-015	3.58134e-015	2.38587e-015	-1.89038e-015
2.44955e-015	-4.24862e-015	2.621e-014	2.12512e-014	4.94652e-016	6.35674e-015	1.37867e-014	-5.49653e-016	1.05231e-014	-2.45927e-015	5.5362e-015	2.0741e-015	1.15582e-014	4.03393e-014	3.62654e-014	6.48527e-015	-3.30071e-014	-3.46413e-014	-1.73503e-014	-2.59343e-014	-8.74596e-015	-5.98698e-015	3.58393e-015	2.79798e-015	-1.86057e-015
2.49905e-015	-3.89072e-015	2.62646e-014	2.1226e-014	3.78397e-016	5.90508e-015	1.3913e-014	-4.92499e-016	1.07326e-014	-2.48289e-015	5.70064e-015	2.34516e-015	1.15724e-014	4.04365e-014	3.62782e-014	6.7598e-015	-3.23744e-014	-3.42736e-014	-1.72254e-014	-2.56857e-014	-8.64209e-015	-5.91407e-015	3.59074e-015	3.19922e-015	-1.84796e-015
2.56336e-015	-3.51132e-015	2.63305e-014	2.12161e-014	3.19695e-016	5.46928e-015	1.40401e-014	-4.44115e-016	1.09175e-014	-2.49641e-015	5.85017e-015	2.61382e-015	1.16049e-014	4.05551e-014	3.62984e-014	7.08534e-015	-3.17407e-014	-3.38781e-014	-1.70775e-014	-2.54039e-014	-8.56381e-015	-5.85396e-015	3.60314e-015	3.58711e-015	-1.8513e-015
2.64195e-015	-3.11172e-015	2.64073e-014	2.12195e-014	3.15379e-016	5.05094e-015	1.41665e-014	-4.04794e-016	1.1077e-014	-2.49902e-015	5.98491e-015	2.8778e-015	1.16575e-014	4.06944e-014	3.63255e-014	7.46024e-015	-3.11068e-014	-3.34564e-014	-1.69078e-014	-2.50887e-014	-8.51073e-015	-5.80633e-015	3.62136e-015	3.95812e-015	-1.86977e-015
2.73432e-015	-2.69263e-015	2.64938e-014	2.12342e-014	3.62685e-016	4.65044e-015	1.42896e-014	-3.73721e-016	1.12099e-014	-2.49015e-015	6.10563e-015	3.13502e-015	1.17317e-014	4.08545e-014	3.636e-014	7.88268e-015	-3.04744e-014	-3.30106e-014	-1.67186e-014	-2.47405e-014	-8.48195e-015	-5.77114e-015	3.64675e-015	4.31056e-015	-1.902e-015
2.83998e-015	-2.25505e-015	2.65897e-014	2.12585e-014	4.58173e-016	4.26824e-015	1.44069e-014	-3.4991e-016	1.13161e-014	-2.46955e-015	6.2134e-015	3.38403e-015	1.18291e-014	4.1035e-014	3.64017e-014	8.34991e-015	-2.9845e-014	-3.25425e-014	-1.65112e-014	-2.43593e-014	-8.47621e-015	-5.74904e-015	3.68037e-015	4.64187e-015	-1.94671e-015
2.95882e-015	-1.80035e-015	2.6694e-014	2.1291e-014	5.98032e-016	3.9044e-015	1.4516e-014	-3.3189e-016	1.13957e-014	-2.4368e-015	6.30903e-015	3.62376e-015	1.19506e-014	4.12353e-014	3.64508e-014	8.85989e-015	-2.92199e-014	-3.20537e-014	-1.62877e-014	-2.39462e-014	-8.49203e-015	-5.73977e-015	3.72287e-015	4.95009e-015	-2.00243e-015
3.08981e-015	-1.33042e-015	2.68056e-014	2.133e-014	7.78189e-016	3.55907e-015	1.46149e-014	-3.17779e-016	1.14489e-014	-2.39132e-015	6.3936e-015	3.85247e-015	1.2097e-014	4.1455e-014	3.65078e-014	9.41011e-015	-2.86007e-014	-3.15466e-014	-1.60497e-014	-2.35023e-014	-8.52691e-015	-5.74245e-015	3.77499e-015	5.23377e-015	-2.06809e-015
3.23253e-015	-8.47894e-016	2.69232e-014	2.13737e-014	9.94302e-016	3.23235e-015	1.47021e-014	-3.05737e-016	1.14759e-014	-2.33253e-015	6.46804e-015	4.06891e-015	1.22687e-014	4.16934e-014	3.65728e-014	9.99779e-015	-2.79888e-014	-3.10228e-014	-1.5799e-014	-2.30278e-014	-8.57847e-015	-5.75605e-015	3.83777e-015	5.4923e-015	-2.14285e-015
3.38627e-015	-3.55302e-016	2.70449e-014	2.14204e-014	1.24143e-015	2.92418e-015	1.47758e-014	-2.94626e-016	1.14773e-014	-2.26043e-015	6.53391e-015	4.27288e-015	1.24666e-014	4.19502e-014	3.66465e-014	1.06204e-014	-2.73846e-014	-3.04839e-014	-1.55378e-014	-2.25245e-014	-8.64429e-015	-5.78001e-015	3.91133e-015	5.7241e-015	-2.2258e-015
3.5497e-015	1.44852e-016	2.71696e-014	2.14685e-014	1.5147e-015	2.63407e-015	1.48347e-014	-2.82974e-016	1.14546e-014	-2.17489e-015	6.59207e-015	4.4639e-015	1.26903e-014	4.22253e-014	3.67293e-014	1.1275e-014	-2.67892e-014	-2.9933e-014	-1.52669e-014	-2.19942e-014	-8.72093e-015	-5.81304e-015	3.99553e-015	5.92861e-015	-2.31588e-015
3.7228e-015	6.49385e-016	2.72955e-014	2.15165e-014	1.81009e-015	2.36171e-015	1.48773e-014	-2.69321e-016	1.14089e-014	-2.07567e-015	6.64422e-015	4.6411e-015	1.29396e-014	4.25181e-014	3.68219e-014	1.1959e-014	-2.62029e-014	-2.93718e-014	-1.49884e-014	-2.14391e-014	-8.80459e-015	-5.85408e-015	4.09012e-015	6.10529e-015	-2.41241e-015
3.90485e-015	1.15494e-015	2.74207e-014	2.15635e-014	2.12318e-015	2.10676e-015	1.49023e-014	-2.51861e-016	1.1341e-014	-1.96279e-015	6.69144e-015	4.80451e-015	1.32138e-014	4.28274e-014	3.69238e-014	1.26701e-014	-2.56258e-014	-2.88019e-014	-1.47031e-014	-2.08615e-014	-8.89212e-015	-5.90145e-015	4.19483e-015	6.25444e-015	-2.51449e-015
4.09477e-015	1.65739e-015	2.75434e-014	2.1608e-014	2.44938e-015	1.86852e-015	1.49089e-014	-2.28919e-016	1.12523e-014	-1.83632e-015	6.7349e-015	4.95419e-015	1.35118e-014	4.3153e-014	3.70358e-014	1.3407e-014	-2.5058e-014	-2.82252e-014	-1.44125e-014	-2.02632e-014	-8.97984e-015	-5.95357e-015	4.30907e-015	6.37649e-015	-2.62104e-015
4.29245e-015	2.15314e-015	2.76624e-014	2.16489e-014	2.78398e-015	1.64647e-015	1.48962e-014	-1.97929e-016	1.11452e-014	-1.6965e-015	6.77622e-015	5.09096e-015	1.38323e-014	4.34947e-014	3.71588e-014	1.41674e-014	-2.45001e-014	-2.76437e-014	-1.41169e-014	-1.9647e-014	-9.06369e-015	-6.00838e-015	4.43288e-015	6.47154e-015	-2.7317e-015
4.49736e-015	2.63881e-015	2.7775e-014	2.16846e-014	3.12272e-015	1.44034e-015	1.48634e-014	-1.57345e-016	1.10215e-014	-1.54305e-015	6.81674e-015	5.21541e-015	1.41729e-014	4.38519e-014	3.72932e-014	1.4949e-014	-2.39513e-014	-2.70583e-014	-1.38174e-014	-1.90151e-014	-9.14012e-015	-6.06414e-015	4.56519e-015	6.54032e-015	-2.84548e-015
4.7084e-015	3.11047e-015	2.78792e-014	2.17145e-014	3.461e-015	1.24872e-015	1.48104e-014	-1.06379e-016	1.08832e-014	-1.37612e-015	6.85725e-015	5.32777e-015	1.45321e-014	4.42241e-014	3.74402e-014	1.57492e-014	-2.34116e-014	-2.64714e-014	-1.35146e-014	-1.83703e-014	-9.20553e-015	-6.11884e-015	4.70526e-015	6.58423e-015	-2.96191e-015
4.92511e-015	3.56345e-015	2.79726e-014	2.17379e-014	3.79518e-015	1.07088e-015	1.47371e-014	-4.31783e-017	1.07324e-014	-1.19566e-015	6.89943e-015	5.4287e-015	1.49081e-014	4.46109e-014	3.75999e-014	1.6566e-014	-2.28805e-014	-2.58837e-014	-1.32092e-014	-1.77156e-014	-9.25586e-015	-6.17068e-015	4.85229e-015	6.60396e-015	-3.08026e-015
5.14642e-015	3.99385e-015	2.80538e-014	2.1755e-014	4.1213e-015	9.05654e-016	1.46438e-014	3.347e-017	1.05712e-014	-1.00177e-015	6.94375e-015	5.51947e-015	1.52983e-014	4.50121e-014	3.77725e-014	1.73977e-014	-2.23574e-014	-2.52967e-014	-1.29023e-014	-1.70532e-014	-9.28703e-015	-6.21746e-015	5.00567e-015	6.60148e-015	-3.20055e-015
5.37112e-015	4.39751e-015	2.81209e-014	2.17648e-014	4.43619e-015	7.52265e-016	1.45307e-014	1.25289e-016	1.04026e-014	-7.94087e-016	6.99159e-015	5.60104e-015	1.57002e-014	4.5427e-014	3.79586e-014	1.82432e-014	-2.18409e-014	-2.47114e-014	-1.25938e-014	-1.63854e-014	-9.29514e-015	-6.25679e-015	5.16373e-015	6.57808e-015	-3.32204e-015
5.59818e-015	4.76951e-015	2.81728e-014	2.17673e-014	4.73674e-015	6.0934e-016	1.43981e-014	2.337e-016	1.02292e-014	-5.73204e-016	7.04386e-015	5.6753e-015	1.61112e-014	4.58559e-014	3.81581e-014	1.9101e-014	-2.13303e-014	-2.41283e-014	-1.22835e-014	-1.57152e-014	-9.27719e-015	-6.28657e-015	5.32527e-015	6.53642e-015	-3.44397e-015
5.82686e-015	5.10607e-015	2.82076e-014	2.17619e-014	5.02034e-015	4.75277e-016	1.42461e-014	3.59415e-016	1.00533e-014	-3.39515e-016	7.10087e-015	5.74369e-015	1.65283e-014	4.62985e-014	3.83716e-014	1.99694e-014	-2.08243e-014	-2.35491e-014	-1.19708e-014	-1.50457e-014	-9.23105e-015	-6.30447e-015	5.48919e-015	6.47805e-015	-3.56556e-015
6.05576e-015	5.40398e-015	2.82239e-014	2.17484e-014	5.28441e-015	3.49105e-016	1.40763e-014	5.03376e-016	9.87752e-015	-9.29551e-017	7.16308e-015	5.80809e-015	1.69488e-014	4.67536e-014	3.85988e-014	2.08472e-014	-2.03216e-014	-2.29749e-014	-1.16558e-014	-1.43795e-014	-9.15427e-015	-6.30884e-015	5.65391e-015	6.40559e-015	-3.68683e-015
6.28429e-015	5.66001e-015	2.82209e-014	2.17266e-014	5.52662e-015	2.29969e-016	1.38893e-014	6.6593e-016	9.70407e-015	1.66178e-016	7.23044e-015	5.87024e-015	1.73693e-014	4.72217e-014	3.88393e-014	2.17322e-014	-1.98211e-014	-2.24052e-014	-1.1338e-014	-1.37188e-014	-9.04415e-015	-6.29743e-015	5.81812e-015	6.32179e-015	-3.80748e-015
6.51097e-015	5.8714e-015	2.8198e-014	2.16969e-014	5.74553e-015	1.16548e-016	1.36855e-014	8.4744e-016	9.53501e-015	4.37427e-016	7.30312e-015	5.93133e-015	1.77862e-014	4.77023e-014	3.90926e-014	2.26239e-014	-1.93216e-014	-2.18403e-014	-1.1017e-014	-1.30663e-014	-8.89943e-015	-6.26858e-015	5.98077e-015	6.22877e-015	-3.92666e-015
6.73443e-015	6.03483e-015	2.81545e-014	2.16591e-014	5.93879e-015	6.90818e-018	1.34655e-014	1.04747e-015	9.37219e-015	7.19807e-016	7.38133e-015	5.99315e-015	1.81961e-014	4.81947e-014	3.93586e-014	2.35208e-014	-1.88215e-014	-2.12804e-014	-1.06923e-014	-1.24242e-014	-8.71857e-015	-6.22036e-015	6.14043e-015	6.12907e-015	-4.04392e-015
6.95386e-015	6.14797e-015	2.80893e-014	2.16131e-014	6.10507e-015	-9.96257e-017	1.3231e-014	1.26702e-015	9.21754e-015	1.01332e-015	7.46545e-015	6.05717e-015	1.8596e-014	4.86985e-014	3.96368e-014	2.4422e-014	-1.83197e-014	-2.07262e-014	-1.03633e-014	-1.17946e-014	-8.50011e-015	-6.15146e-015	6.29594e-015	6.02582e-015	-4.15827e-015
7.16769e-015	6.20933e-015	2.80023e-014	2.15597e-014	6.24356e-015	-2.043e-016	1.29833e-014	1.50568e-015	9.07282e-015	1.31771e-015	7.55507e-015	6.12514e-015	1.89823e-014	4.92136e-014	3.99262e-014	2.53258e-014	-1.78139e-014	-2.01767e-014	-1.00295e-014	-1.11793e-014	-8.2435e-015	-6.06064e-015	6.44598e-015	5.92167e-015	-4.26922e-015
7.37465e-015	6.21672e-015	2.78937e-014	2.1499e-014	6.3536e-015	-3.08032e-016	1.27225e-014	1.76268e-015	8.93934e-015	1.63197e-015	7.64942e-015	6.19797e-015	1.93515e-014	4.97386e-014	4.02273e-014	2.62307e-014	-1.73033e-014	-1.96321e-014	-9.69045e-015	-1.05802e-014	-7.94906e-015	-5.9464e-015	6.58918e-015	5.81893e-015	-4.37626e-015
7.5731e-015	6.16892e-015	2.77638e-014	2.14309e-014	6.43494e-015	-4.11966e-016	1.24505e-014	2.0365e-015	8.81864e-015	1.95549e-015	7.74803e-015	6.2771e-015	1.97002e-014	5.02735e-014	4.05385e-014	2.7135e-014	-1.67866e-014	-1.90917e-014	-9.34565e-015	-9.99887e-015	-7.61706e-015	-5.80808e-015	6.72454e-015	5.72043e-015	-4.47844e-015
7.76106e-015	6.06588e-015	2.76134e-014	2.13548e-014	6.48723e-015	-5.17841e-016	1.21679e-014	2.32599e-015	8.71155e-015	2.28692e-015	7.85067e-015	6.36405e-015	2.00259e-014	5.08174e-014	4.08585e-014	2.80376e-014	-1.62629e-014	-1.85544e-014	-8.99431e-015	-9.43689e-015	-7.24857e-015	-5.64546e-015	6.85161e-015	5.6285e-015	-4.5759e-015
7.93768e-015	5.90814e-015	2.74433e-014	2.12705e-014	6.51037e-015	-6.27232e-016	1.18755e-014	2.63056e-015	8.61939e-015	2.62533e-015	7.95604e-015	6.45944e-015	2.03256e-014	5.13698e-014	4.11862e-014	2.89371e-014	-1.5731e-014	-1.802e-014	-8.63624e-015	-8.89536e-015	-6.8447e-015	-5.45828e-015	6.96925e-015	5.54521e-015	-4.66754e-015
8.10202e-015	5.6961e-015	2.72543e-014	2.11779e-014	6.50459e-015	-7.41364e-016	1.15737e-014	2.94828e-015	8.54265e-015	2.96947e-015	8.06319e-015	6.56419e-015	2.05962e-014	5.19288e-014	4.15208e-014	2.98323e-014	-1.51902e-014	-1.74885e-014	-8.27095e-015	-8.37492e-015	-6.40739e-015	-5.24655e-015	7.07679e-015	5.47243e-015	-4.75247e-015
8.25215e-015	5.43115e-015	2.70476e-014	2.10766e-014	6.47033e-015	-8.6131e-016	1.12634e-014	3.27737e-015	8.48124e-015	3.31776e-015	8.17092e-015	6.67876e-015	2.0836e-014	5.24942e-014	4.18611e-014	3.07219e-014	-1.46394e-014	-1.69587e-014	-7.89818e-015	-7.8761e-015	-5.93899e-015	-5.01055e-015	7.17338e-015	5.41271e-015	-4.83063e-015
8.38661e-015	5.11512e-015	2.68253e-014	2.09665e-014	6.40805e-015	-9.88218e-016	1.09456e-014	3.61554e-015	8.43476e-015	3.66934e-015	8.27845e-015	6.80326e-015	2.1043e-014	5.3065e-014	4.22055e-014	3.16042e-014	-1.40777e-014	-1.64301e-014	-7.51696e-015	-7.39924e-015	-5.44159e-015	-4.75069e-015	7.259e-015	5.3673e-015	-4.90049e-015
8.50519e-015	4.7499e-015	2.65895e-014	2.08474e-014	6.3183e-015	-1.1231e-015	1.06209e-014	3.96103e-015	8.40325e-015	4.02225e-015	8.38402e-015	6.93805e-015	2.12156e-014	5.36396e-014	4.25526e-014	3.24771e-014	-1.35046e-014	-1.59017e-014	-7.12692e-015	-6.94453e-015	-4.91829e-015	-4.46822e-015	7.33351e-015	5.33763e-015	-4.96109e-015
8.60657e-015	4.33795e-015	2.63425e-014	2.07187e-014	6.20203e-015	-1.26703e-015	1.02901e-014	4.31214e-015	8.38621e-015	4.37531e-015	8.4866e-015	7.08268e-015	2.13521e-014	5.42168e-014	4.29014e-014	3.33383e-014	-1.29194e-014	-1.53728e-014	-6.72813e-015	-6.51248e-015	-4.37267e-015	-4.16415e-015	7.39696e-015	5.32533e-015	-5.0117e-015
8.6898e-015	3.88254e-015	2.60858e-014	2.05803e-014	6.05932e-015	-1.42091e-015	9.9533e-015	4.66607e-015	8.38239e-015	4.72646e-015	8.58499e-015	7.23689e-015	2.14514e-014	5.47944e-014	4.32501e-014	3.41867e-014	-1.23217e-014	-1.48431e-014	-6.32098e-015	-6.10323e-015	-3.80769e-015	-3.84056e-015	7.44966e-015	5.33104e-015	-5.05057e-015
8.75387e-015	3.38786e-015	2.58222e-014	2.04313e-014	5.89124e-015	-1.58563e-015	9.61076e-015	5.02062e-015	8.39067e-015	5.07419e-015	8.67798e-015	7.40013e-015	2.1512e-014	5.53715e-014	4.35969e-014	3.50209e-014	-1.17117e-014	-1.43116e-014	-5.90578e-015	-5.71634e-015	-3.22755e-015	-3.49943e-015	7.49173e-015	5.35525e-015	-5.07696e-015
8.79822e-015	2.85844e-015	2.55542e-014	2.02719e-014	5.69891e-015	-1.76153e-015	9.26207e-015	5.37433e-015	8.4099e-015	5.41669e-015	8.76438e-015	7.5714e-015	2.1533e-014	5.59463e-014	4.39409e-014	3.58393e-014	-1.10894e-014	-1.37773e-014	-5.48263e-015	-5.35059e-015	-2.63537e-015	-3.14265e-015	7.52375e-015	5.39881e-015	-5.08966e-015
8.82232e-015	2.29869e-015	2.52849e-014	2.01016e-014	5.48296e-015	-1.94957e-015	8.90775e-015	5.72484e-015	8.43827e-015	5.75229e-015	8.8432e-015	7.75024e-015	2.1514e-014	5.6517e-014	4.42801e-014	3.66399e-014	-1.04549e-014	-1.32395e-014	-5.05196e-015	-5.00486e-015	-2.03467e-015	-2.77278e-015	7.54611e-015	5.46163e-015	-5.0876e-015
8.826e-015	1.71292e-015	2.50164e-014	1.99189e-014	5.24378e-015	-2.15075e-015	8.54791e-015	6.06924e-015	8.47423e-015	6.07891e-015	8.91389e-015	7.9353e-015	2.14554e-014	5.70819e-014	4.46132e-014	3.74208e-014	-9.80849e-015	-1.26983e-014	-4.61456e-015	-4.67833e-015	-1.4295e-015	-2.39231e-015	7.55939e-015	5.54353e-015	-5.06948e-015
8.80919e-015	1.10611e-015	2.47517e-014	1.97233e-014	4.98187e-015	-2.36563e-015	8.18284e-015	6.40483e-015	8.51494e-015	6.39467e-015	8.97528e-015	8.12532e-015	2.13584e-014	5.76385e-014	4.49386e-014	3.81806e-014	-9.15074e-015	-1.21533e-014	-4.17181e-015	-4.37019e-015	-8.23083e-016	-2.00373e-015	7.56463e-015	5.64401e-015	-5.03392e-015
8.77263e-015	4.83785e-016	2.4494e-014	1.95144e-014	4.69851e-015	-2.59466e-015	7.81153e-015	6.72911e-015	8.55844e-015	6.69807e-015	9.0263e-015	8.31857e-015	2.12229e-014	5.81852e-014	4.52547e-014	3.89168e-014	-8.48257e-015	-1.16042e-014	-3.7238e-015	-4.07872e-015	-2.1944e-016	-1.60979e-015	7.56303e-015	5.76227e-015	-4.97959e-015
8.71659e-015	-1.47816e-016	2.42447e-014	1.92916e-014	4.3944e-015	-2.83842e-015	7.43357e-015	7.03982e-015	8.60225e-015	6.9866e-015	9.06584e-015	8.51376e-015	2.10497e-014	5.87193e-014	4.55596e-014	3.96276e-014	-7.80487e-015	-1.10506e-014	-3.2716e-015	-3.80281e-015	3.77807e-016	-1.21431e-015	7.5553e-015	5.89689e-015	-4.90538e-015
8.64125e-015	-7.8405e-016	2.40061e-014	1.9054e-014	4.07014e-015	-3.09755e-015	7.04844e-015	7.33407e-015	8.64405e-015	7.25795e-015	9.09304e-015	8.70908e-015	2.08397e-014	5.92385e-014	4.58515e-014	4.0312e-014	-7.11872e-015	-1.04924e-014	-2.81659e-015	-3.54094e-015	9.65148e-016	-8.19933e-016	7.54282e-015	6.0469e-015	-4.81022e-015
8.54767e-015	-1.41934e-015	2.37806e-014	1.88011e-014	3.72629e-015	-3.37162e-015	6.65514e-015	7.60991e-015	8.68138e-015	7.51078e-015	9.10728e-015	8.90219e-015	2.05947e-014	5.97406e-014	4.61294e-014	4.09683e-014	-6.42577e-015	-9.92987e-015	-2.35998e-015	-3.29131e-015	1.53968e-015	-4.2957e-016	7.52741e-015	6.21104e-015	-4.69323e-015
8.43747e-015	-2.04803e-015	2.35701e-014	1.85325e-014	3.36359e-015	-3.66136e-015	6.25338e-015	7.86528e-015	8.71161e-015	7.74295e-015	9.10831e-015	9.09125e-015	2.03162e-014	6.02237e-014	4.63919e-014	4.15953e-014	-5.72754e-015	-9.36341e-015	-1.90344e-015	-3.0519e-015	2.09873e-015	-4.6536e-017	7.51024e-015	6.38711e-015	-4.55301e-015
8.31182e-015	-2.66478e-015	2.33763e-014	1.82475e-014	2.98296e-015	-3.96687e-015	5.8424e-015	8.09849e-015	8.73312e-015	7.95287e-015	9.09587e-015	9.27448e-015	2.00066e-014	6.06849e-014	4.66375e-014	4.21913e-014	-5.02542e-015	-8.79292e-015	-1.44843e-015	-2.82164e-015	2.63919e-015	3.26177e-016	7.49288e-015	6.57368e-015	-4.38804e-015
8.17192e-015	-3.2637e-015	2.32015e-014	1.7946e-014	2.58534e-015	-4.28833e-015	5.42109e-015	8.30788e-015	8.74405e-015	8.13921e-015	9.06924e-015	9.45012e-015	1.96682e-014	6.11224e-014	4.6865e-014	4.27556e-014	-4.32032e-015	-8.21859e-015	-9.96166e-016	-2.59822e-015	3.15835e-015	6.8581e-016	7.47628e-015	6.76925e-015	-4.19759e-015
8.01925e-015	-3.83956e-015	2.30471e-014	1.76278e-014	2.17174e-015	-4.62557e-015	4.98871e-015	8.49253e-015	8.74218e-015	8.30024e-015	9.02906e-015	9.6162e-015	1.93037e-014	6.15338e-014	4.70734e-014	4.3287e-014	-3.61412e-015	-7.64124e-015	-5.47394e-016	-2.37925e-015	3.655e-015	1.02902e-015	7.46113e-015	6.97185e-015	-3.98146e-015
7.85545e-015	-4.38715e-015	2.29141e-014	1.72922e-014	1.74257e-015	-4.97848e-015	4.54472e-015	8.65125e-015	8.72583e-015	8.43469e-015	8.97499e-015	9.77113e-015	1.89154e-014	6.1917e-014	4.72623e-014	4.37849e-014	-2.90831e-015	-7.06126e-015	-1.03502e-016	-2.16353e-015	4.12715e-015	1.35319e-015	7.44947e-015	7.17955e-015	-3.73953e-015
7.68282e-015	-4.90189e-015	2.28034e-014	1.69396e-014	1.29894e-015	-5.34641e-015	4.08818e-015	8.78262e-015	8.69296e-015	8.54172e-015	8.9065e-015	9.91269e-015	1.85064e-014	6.22704e-014	4.74299e-014	4.42491e-014	-2.20479e-015	-6.48006e-015	3.34107e-016	-1.9496e-015	4.57266e-015	1.65659e-015	7.44289e-015	7.39016e-015	-3.47115e-015
7.50357e-015	-5.3798e-015	2.2715e-014	1.65701e-014	8.41727e-016	-5.72888e-015	3.61851e-015	8.88587e-015	8.64235e-015	8.62099e-015	8.82415e-015	1.00389e-014	1.80791e-014	6.25921e-014	4.75762e-014	4.468e-014	-1.50455e-015	-5.89872e-015	7.64228e-016	-1.73543e-015	4.99146e-015	1.93742e-015	7.4421e-015	7.60194e-015	-3.17559e-015
7.31986e-015	-5.81634e-015	2.26494e-014	1.61846e-014	3.72004e-016	-6.12585e-015	3.13574e-015	8.95968e-015	8.57346e-015	8.6717e-015	8.72786e-015	1.01484e-014	1.76362e-014	6.2881e-014	4.77006e-014	4.50772e-014	-8.08975e-016	-5.31785e-015	1.18588e-015	-1.51989e-015	5.3832e-015	2.19432e-015	7.44839e-015	7.81278e-015	-2.85224e-015
7.13388e-015	-6.20836e-015	2.26061e-014	1.5783e-014	-1.08766e-016	-6.53743e-015	2.63931e-015	9.00478e-015	8.48493e-015	8.69309e-015	8.61824e-015	1.02399e-014	1.71802e-014	6.31355e-014	4.78026e-014	4.54407e-014	-1.19752e-016	-4.73819e-015	1.59714e-015	-1.30156e-015	5.74691e-015	2.42533e-015	7.46273e-015	8.02031e-015	-2.50175e-015
6.94779e-015	-6.55243e-015	2.25845e-014	1.53662e-014	-5.99164e-016	-6.96308e-015	2.12867e-015	9.02119e-015	8.37537e-015	8.68548e-015	8.49651e-015	1.03121e-014	1.67142e-014	6.33547e-014	4.78816e-014	4.57706e-014	5.61857e-016	-4.16128e-015	1.99699e-015	-1.07859e-015	6.08272e-015	2.62956e-015	7.48632e-015	8.22242e-015	-2.12363e-015
6.76372e-015	-6.84592e-015	2.25839e-014	1.49356e-014	-1.09802e-015	-7.40172e-015	1.60379e-015	9.00917e-015	8.24493e-015	8.64964e-015	8.36287e-015	1.03646e-014	1.62406e-014	6.3537e-014	4.79367e-014	4.60672e-014	1.23437e-015	-3.58842e-015	2.38464e-015	-8.49325e-016	6.39116e-015	2.80667e-015	7.52027e-015	8.41769e-015	-1.71921e-015
6.58404e-015	-7.08677e-015	2.2603e-014	1.44926e-014	-1.60457e-015	-7.85285e-015	1.06409e-015	8.96905e-015	8.09385e-015	8.58575e-015	8.21803e-015	1.03961e-014	1.57628e-014	6.36818e-014	4.79686e-014	4.63315e-014	1.89676e-015	-3.02114e-015	2.75855e-015	-6.12692e-016	6.67272e-015	2.95639e-015	7.56543e-015	8.60444e-015	-1.28894e-015
6.41085e-015	-7.27314e-015	2.26407e-014	1.40379e-014	-2.11655e-015	-8.31524e-015	5.09703e-016	8.90223e-015	7.92304e-015	8.49446e-015	8.0631e-015	1.0406e-014	1.52828e-014	6.37886e-014	4.79769e-014	4.65655e-014	2.54848e-015	-2.46024e-015	3.11825e-015	-3.67516e-016	6.9287e-015	3.0791e-015	7.62214e-015	8.78051e-015	-8.33637e-016
6.24641e-015	-7.40426e-015	2.2695e-014	1.35731e-014	-2.63251e-015	-8.7881e-015	-5.87073e-017	8.80942e-015	7.73352e-015	8.37656e-015	7.89921e-015	1.03936e-014	1.48037e-014	6.38569e-014	4.79622e-014	4.67699e-014	3.18814e-015	-1.90736e-015	3.46271e-015	-1.1257e-016	7.16092e-015	3.17532e-015	7.69112e-015	8.94506e-015	-3.54125e-016
6.09305e-015	-7.48011e-015	2.27643e-014	1.31002e-014	-3.15058e-015	-9.27073e-015	-6.40589e-016	8.69186e-015	7.52562e-015	8.23323e-015	7.72765e-015	1.0359e-014	1.43284e-014	6.38874e-014	4.79245e-014	4.6946e-014	3.81496e-015	-1.36359e-015	3.79107e-015	1.52625e-016	7.37015e-015	3.24615e-015	7.77232e-015	9.09735e-015	1.48445e-016
5.95314e-015	-7.50071e-015	2.28459e-014	1.2621e-014	-3.66921e-015	-9.76281e-015	-1.23583e-015	8.55172e-015	7.30053e-015	8.06647e-015	7.54915e-015	1.03023e-014	1.386e-014	6.38806e-014	4.78651e-014	4.70962e-014	4.42823e-015	-8.30046e-016	4.1029e-015	4.29251e-016	7.55789e-015	3.29312e-015	7.8657e-015	9.23611e-015	6.71733e-016
5.82808e-015	-7.46544e-015	2.29369e-014	1.21374e-014	-4.18648e-015	-1.02636e-014	-1.84344e-015	8.39058e-015	7.05998e-015	7.87795e-015	7.36503e-015	1.02245e-014	1.34002e-014	6.3837e-014	4.77846e-014	4.72225e-014	5.02732e-015	-3.07783e-016	4.39736e-015	7.17653e-016	7.72686e-015	3.31817e-015	7.97167e-015	9.36038e-015	1.21412e-015
5.71873e-015	-7.37603e-015	2.30356e-014	1.16514e-014	-4.7e-015	-1.07721e-014	-2.46187e-015	8.21047e-015	6.80593e-015	7.67032e-015	7.17672e-015	1.01261e-014	1.29507e-014	6.37574e-014	4.76838e-014	4.73268e-014	5.6117e-015	2.0192e-016	4.67448e-015	1.0181e-015	7.87896e-015	3.32368e-015	8.0905e-015	9.47015e-015	1.77396e-015
5.62675e-015	-7.23399e-015	2.31396e-014	1.11654e-014	-5.20742e-015	-1.12869e-014	-3.09052e-015	8.01399e-015	6.54073e-015	7.44574e-015	6.98481e-015	1.00078e-014	1.25135e-014	6.36434e-014	4.7563e-014	4.74111e-014	6.18186e-015	6.9766e-016	4.93407e-015	1.33128e-015	8.01601e-015	3.31206e-015	8.22158e-015	9.56516e-015	2.34976e-015
5.55379e-015	-7.04126e-015	2.32457e-014	1.06811e-014	-5.70702e-015	-1.18073e-014	-3.72776e-015	7.80363e-015	6.26659e-015	7.20647e-015	6.79057e-015	9.87056e-015	1.20903e-014	6.34966e-014	4.74229e-014	4.74782e-014	6.73856e-015	1.17858e-015	5.17649e-015	1.65675e-015	8.14e-015	3.28664e-015	8.36482e-015	9.64548e-015	2.93902e-015
5.50017e-015	-6.79958e-015	2.33507e-014	1.02002e-014	-6.19723e-015	-1.23314e-014	-4.37177e-015	7.58151e-015	5.98603e-015	6.95534e-015	6.59511e-015	9.71571e-015	1.16828e-014	6.33187e-014	4.72649e-014	4.75308e-014	7.28202e-015	1.64479e-015	5.40166e-015	1.99449e-015	8.25268e-015	3.25052e-015	8.51972e-015	9.71194e-015	3.53971e-015
5.46745e-015	-6.51264e-015	2.3452e-014	9.72473e-015	-6.67579e-015	-1.28592e-014	-5.021e-015	7.35063e-015	5.70206e-015	6.69539e-015	6.39939e-015	9.54479e-015	1.12928e-014	6.31117e-014	4.70899e-014	4.75713e-014	7.81284e-015	2.09519e-015	5.60911e-015	2.34446e-015	8.35594e-015	3.20701e-015	8.68557e-015	9.76494e-015	4.14983e-015
5.45539e-015	-6.18313e-015	2.35473e-014	9.25754e-015	-7.14025e-015	-1.33895e-014	-5.67323e-015	7.11414e-015	5.41724e-015	6.42927e-015	6.20436e-015	9.35969e-015	1.09211e-014	6.28779e-014	4.68991e-014	4.76026e-014	8.3312e-015	2.52924e-015	5.79898e-015	2.70655e-015	8.45231e-015	3.16001e-015	8.86139e-015	9.80538e-015	4.76663e-015
5.46406e-015	-5.81401e-015	2.36337e-014	8.8005e-015	-7.5885e-015	-1.39215e-014	-6.3262e-015	6.87579e-015	5.13463e-015	6.16012e-015	6.01161e-015	9.16247e-015	1.05686e-014	6.26204e-014	4.66944e-014	4.7627e-014	8.83678e-015	2.9461e-015	5.97137e-015	3.08042e-015	8.54419e-015	3.11346e-015	9.0458e-015	9.83407e-015	5.38739e-015
5.49274e-015	-5.40862e-015	2.37089e-014	8.35554e-015	-8.01921e-015	-1.44549e-014	-6.97814e-015	6.63875e-015	4.85714e-015	5.89081e-015	5.82146e-015	8.95522e-015	1.02364e-014	6.23416e-014	4.6477e-014	4.76473e-014	9.33131e-015	3.34531e-015	6.12679e-015	3.46547e-015	8.63305e-015	3.07126e-015	9.2382e-015	9.85248e-015	6.00881e-015
5.54108e-015	-4.97046e-015	2.37702e-014	7.92484e-015	-8.43059e-015	-1.49884e-014	-7.62643e-015	6.40563e-015	4.58766e-015	5.62453e-015	5.63443e-015	8.74031e-015	9.92573e-015	6.20444e-014	4.62493e-014	4.76666e-014	9.816e-015	3.72704e-015	6.2654e-015	3.861e-015	8.72078e-015	3.03675e-015	9.43777e-015	9.86193e-015	6.62832e-015
5.60886e-015	-4.50412e-015	2.38156e-014	7.51e-015	-8.82008e-015	-1.55213e-014	-8.2691e-015	6.17874e-015	4.32975e-015	5.36457e-015	5.4521e-015	8.52031e-015	9.63659e-015	6.17317e-014	4.60128e-014	4.76876e-014	1.02919e-014	4.09124e-015	6.38758e-015	4.26632e-015	8.80924e-015	3.01366e-015	9.64371e-015	9.86406e-015	7.24277e-015
5.69507e-015	-4.01382e-015	2.38427e-014	7.11294e-015	-9.18657e-015	-1.60531e-014	-8.90425e-015	5.96159e-015	4.08655e-015	5.11394e-015	5.27516e-015	8.29766e-015	9.36924e-015	6.14072e-014	4.5769e-014	4.77117e-014	1.07595e-014	4.43854e-015	6.49391e-015	4.68077e-015	8.89949e-015	3.00581e-015	9.8547e-015	9.86087e-015	7.84946e-015
5.79881e-015	-3.50383e-015	2.38502e-014	6.7342e-015	-9.52847e-015	-1.65824e-014	-9.52958e-015	5.7571e-015	3.85996e-015	4.87479e-015	5.104e-015	8.07511e-015	9.12359e-015	6.10734e-014	4.55193e-014	4.77412e-014	1.12195e-014	4.76891e-015	6.58482e-015	5.10352e-015	8.99292e-015	3.01665e-015	1.00696e-014	9.85471e-015	8.44579e-015
5.9191e-015	-2.97807e-015	2.38365e-014	6.37557e-015	-9.84427e-015	-1.71084e-014	-1.01431e-014	5.56837e-015	3.65283e-015	4.64973e-015	4.93917e-015	7.85469e-015	8.89865e-015	6.07335e-014	4.52659e-014	4.77778e-014	1.16727e-014	5.0829e-015	6.6615e-015	5.53303e-015	9.09088e-015	3.04951e-015	1.02869e-014	9.84729e-015	9.02938e-015
6.05453e-015	-2.44049e-015	2.38003e-014	6.03828e-015	-1.0133e-014	-1.76305e-014	-1.07419e-014	5.39797e-015	3.46706e-015	4.4413e-015	4.78072e-015	7.639e-015	8.69459e-015	6.0391e-014	4.50107e-014	4.78238e-014	1.2121e-014	5.38184e-015	6.72465e-015	5.96895e-015	9.19448e-015	3.10748e-015	1.05059e-014	9.84097e-015	9.59753e-015
6.20361e-015	-1.89483e-015	2.37412e-014	5.72228e-015	-1.03933e-014	-1.81482e-014	-1.13238e-014	5.24753e-015	3.30542e-015	4.25205e-015	4.62936e-015	7.43023e-015	8.51102e-015	6.0049e-014	4.47551e-014	4.78808e-014	1.25653e-014	5.66646e-015	6.77488e-015	6.41038e-015	9.30406e-015	3.19366e-015	1.07257e-014	9.83747e-015	1.01478e-014
6.36452e-015	-1.34526e-015	2.36584e-014	5.42778e-015	-1.06246e-014	-1.86607e-014	-1.18866e-014	5.12062e-015	3.16936e-015	4.08374e-015	4.48501e-015	7.2308e-015	8.34737e-015	5.97113e-014	4.45007e-014	4.79511e-014	1.30067e-014	5.93792e-015	6.81346e-015	6.85596e-015	9.42068e-015	3.30991e-015	1.0945e-014	9.83902e-015	1.06782e-014
6.53555e-015	-7.95788e-016	2.35523e-014	5.15549e-015	-1.08268e-014	-1.9167e-014	-1.24284e-014	5.01858e-015	3.05937e-015	3.93797e-015	4.34815e-015	7.04274e-015	8.20293e-015	5.93809e-014	4.425e-014	4.80355e-014	1.34459e-014	6.19685e-015	6.84047e-015	7.30485e-015	9.5446e-015	3.45806e-015	1.11625e-014	9.84811e-015	1.11862e-014
6.71521e-015	-2.49598e-016	2.3423e-014	4.90487e-015	-1.09993e-014	-1.96668e-014	-1.29467e-014	4.94278e-015	2.97696e-015	3.81646e-015	4.21832e-015	6.8684e-015	8.07679e-015	5.90606e-014	4.40047e-014	4.81353e-014	1.3883e-014	6.44461e-015	6.8568e-015	7.75591e-015	9.67555e-015	3.63927e-015	1.13771e-014	9.86683e-015	1.16703e-014
6.90228e-015	2.89374e-016	2.32709e-014	4.67493e-015	-1.11417e-014	-2.01603e-014	-1.34403e-014	4.89487e-015	2.92225e-015	3.72042e-015	4.09513e-015	6.71004e-015	7.96815e-015	5.87533e-014	4.37664e-014	4.82509e-014	1.43191e-014	6.68157e-015	6.86342e-015	8.20816e-015	9.8128e-015	3.85538e-015	1.15877e-014	9.89739e-015	1.21294e-014
7.09462e-015	8.17555e-016	2.30968e-014	4.46542e-015	-1.12553e-014	-2.06466e-014	-1.39074e-014	4.87563e-015	2.89483e-015	3.651e-015	3.97904e-015	6.56912e-015	7.87505e-015	5.84614e-014	4.35373e-014	4.83831e-014	1.47546e-014	6.9095e-015	6.86126e-015	8.66065e-015	9.95626e-015	4.10693e-015	1.1793e-014	9.9414e-015	1.25625e-014
7.29065e-015	1.33171e-015	2.29016e-014	4.27547e-015	-1.13407e-014	-2.11249e-014	-1.43468e-014	4.88667e-015	2.89432e-015	3.60829e-015	3.86958e-015	6.44708e-015	7.7967e-015	5.81868e-014	4.33185e-014	4.85331e-014	1.51902e-014	7.1303e-015	6.85136e-015	9.11218e-015	1.01049e-014	4.39361e-015	1.19925e-014	1.00011e-014	1.29681e-014
7.48863e-015	1.82927e-015	2.26872e-014	4.10419e-015	-1.13983e-014	-2.15951e-014	-1.47579e-014	4.92922e-015	2.92079e-015	3.59285e-015	3.76638e-015	6.34562e-015	7.73182e-015	5.79311e-014	4.31116e-014	4.87007e-014	1.56267e-014	7.34548e-015	6.83399e-015	9.56168e-015	1.02585e-014	4.71523e-015	1.2186e-014	1.00777e-014	1.33453e-014
7.68686e-015	2.3081e-015	2.24549e-014	3.95044e-015	-1.14299e-014	-2.20561e-014	-1.51398e-014	5.00281e-015	2.97341e-015	3.60447e-015	3.66895e-015	6.26521e-015	7.6788e-015	5.76963e-014	4.29185e-014	4.8886e-014	1.60632e-014	7.55649e-015	6.81016e-015	1.00081e-014	1.04165e-014	5.07117e-015	1.23728e-014	1.01725e-014	1.36937e-014
7.88328e-015	2.76684e-015	2.22063e-014	3.81264e-015	-1.14363e-014	-2.25076e-014	-1.5491e-014	5.10773e-015	3.0502e-015	3.64304e-015	3.57707e-015	6.20653e-015	7.63623e-015	5.74842e-014	4.27408e-014	4.90889e-014	1.6499e-014	7.76523e-015	6.78106e-015	1.0451e-014	1.05775e-014	5.4602e-015	1.25526e-014	1.02867e-014	1.40128e-014
8.07631e-015	3.20305e-015	2.19444e-014	3.68966e-015	-1.14189e-014	-2.29484e-014	-1.58106e-014	5.24324e-015	3.14955e-015	3.70813e-015	3.49054e-015	6.16967e-015	7.60314e-015	5.72959e-014	4.25796e-014	4.93086e-014	1.69347e-014	7.97211e-015	6.74774e-015	1.08892e-014	1.07401e-014	5.88059e-015	1.27249e-014	1.04214e-014	1.43024e-014
8.26493e-015	3.61525e-015	2.16715e-014	3.57985e-015	-1.13794e-014	-2.33775e-014	-1.60989e-014	5.40883e-015	3.26889e-015	3.79862e-015	3.4083e-015	6.15527e-015	7.57793e-015	5.71318e-014	4.24367e-014	4.95446e-014	1.737e-014	8.17893e-015	6.71122e-015	1.13221e-014	1.09028e-014	6.32972e-015	1.28887e-014	1.05774e-014	1.45626e-014
8.44784e-015	4.00189e-015	2.13901e-014	3.4816e-015	-1.13191e-014	-2.37952e-014	-1.63555e-014	5.60309e-015	3.40596e-015	3.91313e-015	3.32992e-015	6.16322e-015	7.55902e-015	5.69922e-014	4.23131e-014	4.97962e-014	1.78037e-014	8.38703e-015	6.67216e-015	1.17486e-014	1.1065e-014	6.80504e-015	1.30445e-014	1.07556e-014	1.47943e-014
8.6239e-015	4.36253e-015	2.11031e-014	3.39304e-015	-1.12401e-014	-2.42004e-014	-1.65811e-014	5.82489e-015	3.55792e-015	4.05025e-015	3.25475e-015	6.19326e-015	7.54508e-015	5.68774e-014	4.22097e-014	5.00622e-014	1.82348e-014	8.59807e-015	6.63181e-015	1.21685e-014	1.12251e-014	7.30431e-015	1.31919e-014	1.09556e-014	1.49984e-014
8.79189e-015	4.69624e-015	2.08138e-014	3.31192e-015	-1.1144e-014	-2.45924e-014	-1.67764e-014	6.07197e-015	3.72103e-015	4.20804e-015	3.18205e-015	6.24485e-015	7.53466e-015	5.67877e-014	4.21275e-014	5.03423e-014	1.8662e-014	8.81381e-015	6.59108e-015	1.25811e-014	1.13819e-014	7.82401e-015	1.33308e-014	1.1177e-014	1.51759e-014
8.95146e-015	5.00271e-015	2.05244e-014	3.23686e-015	-1.1033e-014	-2.49706e-014	-1.6942e-014	6.34293e-015	3.89145e-015	4.38438e-015	3.11191e-015	6.31731e-015	7.52684e-015	5.67215e-014	4.20671e-014	5.06353e-014	1.90844e-014	9.0352e-015	6.55244e-015	1.29861e-014	1.15339e-014	8.36039e-015	1.34617e-014	1.14197e-014	1.53284e-014
9.10184e-015	5.28215e-015	2.0238e-014	3.1658e-015	-1.09092e-014	-2.53346e-014	-1.70795e-014	6.63495e-015	4.06549e-015	4.5775e-015	3.04385e-015	6.40929e-015	7.52085e-015	5.66791e-014	4.20292e-014	5.09394e-014	1.95008e-014	9.26333e-015	6.51693e-015	1.33831e-014	1.16802e-014	8.90942e-015	1.35846e-014	1.16835e-014	1.54568e-014
9.24265e-015	5.53457e-015	1.99578e-014	3.09691e-015	-1.07744e-014	-2.56834e-014	-1.71899e-014	6.9461e-015	4.23939e-015	4.7853e-015	2.97736e-015	6.5198e-015	7.51532e-015	5.6659e-014	4.20144e-014	5.12535e-014	1.99105e-014	9.49945e-015	6.48563e-015	1.3771e-014	1.18203e-014	9.46693e-015	1.36998e-014	1.19674e-014	1.55624e-014
9.37358e-015	5.76075e-015	1.96862e-014	3.02857e-015	-1.06304e-014	-2.60168e-014	-1.7274e-014	7.27329e-015	4.40963e-015	5.00544e-015	2.91174e-015	6.64645e-015	7.50999e-015	5.666e-014	4.20228e-014	5.15764e-014	2.03119e-014	9.74416e-015	6.45945e-015	1.4149e-014	1.19525e-014	1.00293e-014	1.38075e-014	1.22705e-014	1.56472e-014
9.49443e-015	5.96131e-015	1.94262e-014	2.95942e-015	-1.04794e-014	-2.63335e-014	-1.73338e-014	7.61294e-015	4.57226e-015	5.23564e-015	2.84685e-015	6.7873e-015	7.50365e-015	5.66806e-014	4.20549e-014	5.19067e-014	2.07035e-014	9.99788e-015	6.43995e-015	1.4517e-014	1.20759e-014	1.05919e-014	1.39079e-014	1.25907e-014	1.57142e-014
9.60542e-015	6.13697e-015	1.91809e-014	2.88759e-015	-1.03234e-014	-2.66328e-014	-1.73711e-014	7.96235e-015	4.72327e-015	5.47297e-015	2.78242e-015	6.94043e-015	7.49598e-015	5.67184e-014	4.21107e-014	5.22425e-014	2.10851e-014	1.02615e-014	6.4287e-015	1.48743e-014	1.21893e-014	1.11505e-014	1.40016e-014	1.29265e-014	1.5765e-014
9.70672e-015	6.28919e-015	1.89532e-014	2.81109e-015	-1.01645e-014	-2.69143e-014	-1.73883e-014	8.3182e-015	4.85964e-015	5.71488e-015	2.7182e-015	7.10427e-015	7.48637e-015	5.67719e-014	4.219e-014	5.25824e-014	2.14552e-014	1.05356e-014	6.42726e-015	1.52207e-014	1.22925e-014	1.17017e-014	1.40888e-014	1.32768e-014	1.58016e-014
9.7979e-015	6.42046e-015	1.87449e-014	2.72971e-015	-1.00032e-014	-2.71771e-014	-1.73874e-014	8.67716e-015	4.97731e-015	5.95868e-015	2.65424e-015	7.27716e-015	7.47455e-015	5.68383e-014	4.22925e-014	5.29254e-014	2.18124e-014	1.08205e-014	6.43708e-015	1.55559e-014	1.23849e-014	1.22409e-014	1.41707e-014	1.3639e-014	1.58261e-014
9.87938e-015	6.53146e-015	1.85584e-014	2.64271e-015	-9.84096e-015	-2.74207e-014	-1.73698e-014	9.03587e-015	5.07288e-015	6.20185e-015	2.59026e-015	7.45737e-015	7.46087e-015	5.69166e-014	4.24181e-014	5.32699e-014	2.21554e-014	1.1116e-014	6.45897e-015	1.58789e-014	1.24665e-014	1.2764e-014	1.42475e-014	1.40112e-014	1.58411e-014
9.95122e-015	6.62327e-015	1.83957e-014	2.54939e-015	-9.67991e-015	-2.76444e-014	-1.7338e-014	9.3914e-015	5.14352e-015	6.44256e-015	2.52617e-015	7.64202e-015	7.44478e-015	5.70036e-014	4.25662e-014	5.36141e-014	2.2483e-014	1.14221e-014	6.49427e-015	1.61899e-014	1.25366e-014	1.32676e-014	1.43192e-014	1.4391e-014	1.58485e-014
1.0014e-014	6.69776e-015	1.82581e-014	2.44938e-015	-9.52107e-015	-2.78477e-014	-1.72949e-014	9.73976e-015	5.18668e-015	6.67839e-015	2.4623e-015	7.82882e-015	7.4259e-015	5.70968e-014	4.2736e-014	5.39565e-014	2.27939e-014	1.1738e-014	6.54482e-015	1.64882e-014	1.25954e-014	1.37482e-014	1.43865e-014	1.47759e-014	1.58505e-014
1.00682e-014	6.75662e-015	1.81473e-014	2.34269e-015	-9.36513e-015	-2.80305e-014	-1.72423e-014	1.00767e-014	5.1999e-015	6.90718e-015	2.39832e-015	8.01603e-015	7.40427e-015	5.71939e-014	4.29267e-014	5.42962e-014	2.30869e-014	1.2063e-014	6.61145e-015	1.67742e-014	1.26436e-014	1.42024e-014	1.44499e-014	1.51635e-014	1.5849e-014
1.0114e-014	6.80163e-015	1.80647e-014	2.22942e-015	-9.2133e-015	-2.81919e-014	-1.71825e-014	1.03997e-014	5.18133e-015	7.12693e-015	2.33503e-015	8.20158e-015	7.38064e-015	5.72916e-014	4.31372e-014	5.46317e-014	2.33617e-014	1.23963e-014	6.6949e-015	1.70471e-014	1.26813e-014	1.46271e-014	1.45096e-014	1.55511e-014	1.58457e-014
1.0152e-014	6.83436e-015	1.80107e-014	2.10988e-015	-9.06583e-015	-2.83312e-014	-1.71185e-014	1.07059e-014	5.12874e-015	7.33641e-015	2.27292e-015	8.38289e-015	7.35578e-015	5.73877e-014	4.33665e-014	5.49615e-014	2.36171e-014	1.27368e-014	6.79607e-015	1.73067e-014	1.27094e-014	1.50198e-014	1.4566e-014	1.5936e-014	1.58424e-014
1.01826e-014	6.85661e-015	1.79858e-014	1.98437e-015	-8.92379e-015	-2.8448e-014	-1.7052e-014	1.09925e-014	5.04085e-015	7.5338e-015	2.21223e-015	8.55743e-015	7.33012e-015	5.74795e-014	4.36132e-014	5.52846e-014	2.38525e-014	1.30837e-014	6.91579e-015	1.7553e-014	1.27279e-014	1.53786e-014	1.46194e-014	1.63153e-014	1.58407e-014
1.02056e-014	6.87014e-015	1.79901e-014	1.85314e-015	-8.78716e-015	-2.85425e-014	-1.69856e-014	1.12566e-014	4.91689e-015	7.718e-015	2.15304e-015	8.72328e-015	7.30428e-015	5.75644e-014	4.38758e-014	5.55997e-014	2.40675e-014	1.34359e-014	7.05458e-015	1.77859e-014	1.27383e-014	1.57014e-014	1.46701e-014	1.66868e-014	1.58429e-014
1.02212e-014	6.87679e-015	1.80236e-014	1.71728e-015	-8.65597e-015	-2.86147e-014	-1.6921e-014	1.1496e-014	4.75709e-015	7.88785e-015	2.09613e-015	8.879e-015	7.27923e-015	5.76401e-014	4.41525e-014	5.59064e-014	2.42617e-014	1.37927e-014	7.21276e-015	1.80043e-014	1.27417e-014	1.5987e-014	1.47185e-014	1.70478e-014	1.58496e-014
1.02306e-014	6.87788e-015	1.8085e-014	1.57762e-015	-8.52993e-015	-2.86648e-014	-1.68603e-014	1.17074e-014	4.56216e-015	8.0428e-015	2.04179e-015	9.02356e-015	7.25549e-015	5.7704e-014	4.44413e-014	5.62042e-014	2.44355e-014	1.41528e-014	7.39156e-015	1.82088e-014	1.27395e-014	1.62341e-014	1.47641e-014	1.73951e-014	1.58621e-014
1.02336e-014	6.87515e-015	1.81737e-014	1.43552e-015	-8.40883e-015	-2.8693e-014	-1.6805e-014	1.18896e-014	4.33286e-015	8.1824e-015	1.99074e-015	9.15532e-015	7.2341e-015	5.77536e-014	4.47409e-014	5.64917e-014	2.45894e-014	1.45142e-014	7.59157e-015	1.83988e-014	1.27326e-014	1.64424e-014	1.4807e-014	1.77268e-014	1.58812e-014
1.02307e-014	6.86975e-015	1.82888e-014	1.29235e-015	-8.29264e-015	-2.86994e-014	-1.67569e-014	1.20408e-014	4.07076e-015	8.30636e-015	1.94375e-015	9.27301e-015	7.21631e-015	5.77876e-014	4.50488e-014	5.67685e-014	2.4723e-014	1.48755e-014	7.81221e-015	1.8574e-014	1.27225e-014	1.66122e-014	1.4847e-014	1.80399e-014	1.59075e-014
[truncated: 1,310 more rows]
