# Supplementary material for: Prominent gamma band activity during visual motion perception in early-stage Alzheimer’s disease
Source: PLoS One. 2022 Apr 18;17(4):e0266693. doi: 10.1371/journal.pone.0266693 (PMC9015152; doi:10.1371/journal.pone.0266693)
Supplement: S1 File — (ZIP) [file pone.0266693.s001.zip › PloseOneé╠âfü[â^âVü[âgùp/AD07 L hemisphere.txt]

-1.89051e-014	-5.33852e-015	-4.75799e-015	-1.22134e-014	-2.1426e-015	-2.68777e-014	-2.93069e-014	-4.52606e-014	-1.86629e-014	-1.38338e-014	-2.16549e-014	-7.01979e-015	-1.61972e-014	-1.13732e-014	2.3113e-015	-8.97561e-015	-9.00001e-015	-1.9749e-014	-8.17435e-015	2.49445e-015	-7.98194e-015	8.47094e-015	1.38374e-014	-5.70298e-015	1.48129e-014
-1.90772e-014	-5.72925e-015	-5.23372e-015	-1.20653e-014	-2.97164e-015	-2.65821e-014	-2.97327e-014	-4.44329e-014	-1.87071e-014	-1.42588e-014	-2.13783e-014	-6.44533e-015	-1.62073e-014	-1.12515e-014	2.26824e-015	-8.93644e-015	-9.63158e-015	-1.96877e-014	-7.86336e-015	2.4546e-015	-7.88669e-015	8.55409e-015	1.38773e-014	-5.31103e-015	1.5127e-014
-1.92517e-014	-6.12492e-015	-5.74156e-015	-1.19031e-014	-3.8026e-015	-2.6272e-014	-3.01513e-014	-4.35916e-014	-1.87432e-014	-1.46585e-014	-2.11024e-014	-5.86211e-015	-1.62266e-014	-1.11089e-014	2.2118e-015	-8.89892e-015	-1.02584e-014	-1.9619e-014	-7.54146e-015	2.39879e-015	-7.75383e-015	8.64434e-015	1.39313e-014	-4.89254e-015	1.54609e-014
-1.94281e-014	-6.52281e-015	-6.28046e-015	-1.1727e-014	-4.63026e-015	-2.59484e-014	-3.05587e-014	-4.27414e-014	-1.87698e-014	-1.50276e-014	-2.08291e-014	-5.27349e-015	-1.62547e-014	-1.09453e-014	2.14158e-015	-8.86359e-015	-1.08756e-014	-1.95424e-014	-7.20956e-015	2.32734e-015	-7.58162e-015	8.74139e-015	1.39999e-014	-4.44834e-015	1.58143e-014
-1.96063e-014	-6.92037e-015	-6.84878e-015	-1.15368e-014	-5.44969e-015	-2.56121e-014	-3.09502e-014	-4.18867e-014	-1.87862e-014	-1.53615e-014	-2.05596e-014	-4.6829e-015	-1.62915e-014	-1.07608e-014	2.05768e-015	-8.83065e-015	-1.14789e-014	-1.94577e-014	-6.86865e-015	2.24056e-015	-7.36847e-015	8.84517e-015	1.40832e-014	-3.97941e-015	1.61862e-014
-1.97861e-014	-7.31531e-015	-7.44496e-015	-1.13328e-014	-6.25595e-015	-2.52647e-014	-3.13213e-014	-4.10319e-014	-1.87912e-014	-1.56551e-014	-2.02956e-014	-4.09404e-015	-1.63372e-014	-1.05556e-014	1.96031e-015	-8.80105e-015	-1.20634e-014	-1.93647e-014	-6.51941e-015	2.139e-015	-7.11312e-015	8.95581e-015	1.41818e-014	-3.48702e-015	1.65755e-014
-1.99673e-014	-7.7048e-015	-8.06725e-015	-1.11148e-014	-7.04409e-015	-2.49076e-014	-3.16675e-014	-4.01818e-014	-1.87837e-014	-1.59044e-014	-2.00386e-014	-3.51066e-015	-1.63909e-014	-1.0331e-014	1.84964e-015	-8.77554e-015	-1.26238e-014	-1.92633e-014	-6.16311e-015	2.02399e-015	-6.81455e-015	9.07344e-015	1.42958e-014	-2.97262e-015	1.69814e-014
-2.01495e-014	-8.0858e-015	-8.71368e-015	-1.08828e-014	-7.80944e-015	-2.45426e-014	-3.19846e-014	-3.93409e-014	-1.87626e-014	-1.61057e-014	-1.97901e-014	-2.93617e-015	-1.64523e-014	-1.00875e-014	1.72648e-015	-8.75413e-015	-1.3156e-014	-1.91532e-014	-5.80049e-015	1.89607e-015	-6.47274e-015	9.19803e-015	1.44252e-014	-2.43782e-015	1.74028e-014
-2.03333e-014	-8.45609e-015	-9.38139e-015	-1.06372e-014	-8.54737e-015	-2.41711e-014	-3.22685e-014	-3.85134e-014	-1.87267e-014	-1.62551e-014	-1.95513e-014	-2.37467e-015	-1.65209e-014	-9.82636e-015	1.59105e-015	-8.7375e-015	-1.36563e-014	-1.9034e-014	-5.43293e-015	1.75652e-015	-6.08755e-015	9.3294e-015	1.45698e-014	-1.88461e-015	1.78384e-014
-2.05178e-014	-8.81334e-015	-1.00683e-014	-1.03788e-014	-9.25366e-015	-2.37942e-014	-3.25152e-014	-3.77031e-014	-1.86754e-014	-1.63496e-014	-1.9323e-014	-1.82918e-015	-1.65965e-014	-9.54878e-015	1.44406e-015	-8.72583e-015	-1.41211e-014	-1.89057e-014	-5.06133e-015	1.60687e-015	-5.65904e-015	9.46749e-015	1.47295e-014	-1.3144e-015	1.8287e-014
-2.07029e-014	-9.15512e-015	-1.07714e-014	-1.01073e-014	-9.92383e-015	-2.34139e-014	-3.27208e-014	-3.69137e-014	-1.86072e-014	-1.63866e-014	-1.91066e-014	-1.30324e-015	-1.66784e-014	-9.25634e-015	1.28642e-015	-8.71953e-015	-1.4546e-014	-1.87679e-014	-4.68687e-015	1.44873e-015	-5.18728e-015	9.61262e-015	1.4904e-014	-7.2932e-016	1.87472e-014
-2.08884e-014	-9.47986e-015	-1.14874e-014	-9.82317e-015	-1.0554e-014	-2.30321e-014	-3.2882e-014	-3.61491e-014	-1.85217e-014	-1.63637e-014	-1.8903e-014	-8.00387e-016	-1.67658e-014	-8.95085e-015	1.11935e-015	-8.71869e-015	-1.49278e-014	-1.86204e-014	-4.3107e-015	1.28442e-015	-4.67336e-015	9.76494e-015	1.50933e-014	-1.31361e-016	1.92171e-014
-2.10745e-014	-9.78568e-015	-1.22136e-014	-9.52665e-015	-1.11408e-014	-2.26509e-014	-3.29957e-014	-3.54123e-014	-1.84178e-014	-1.62789e-014	-1.87129e-014	-3.23471e-016	-1.68584e-014	-8.63423e-015	9.44378e-016	-8.72363e-015	-1.52634e-014	-1.84635e-014	-3.93431e-015	1.11553e-015	-4.11905e-015	9.92413e-015	1.52973e-014	4.7691e-016	1.96951e-014
-2.12609e-014	-1.00707e-014	-1.29467e-014	-9.21858e-015	-1.16815e-014	-2.22721e-014	-3.30592e-014	-3.47064e-014	-1.82953e-014	-1.61315e-014	-1.85372e-014	1.24155e-016	-1.69553e-014	-8.3086e-015	7.6275e-016	-8.73458e-015	-1.55507e-014	-1.82967e-014	-3.55877e-015	9.4401e-016	-3.52677e-015	1.00907e-014	1.55154e-014	1.0931e-015	2.01791e-014
-2.14471e-014	-1.03338e-014	-1.36832e-014	-8.89966e-015	-1.21733e-014	-2.18981e-014	-3.30701e-014	-3.40332e-014	-1.8154e-014	-1.59211e-014	-1.83762e-014	5.40156e-016	-1.7056e-014	-7.97638e-015	5.76234e-016	-8.75112e-015	-1.57874e-014	-1.812e-014	-3.18498e-015	7.72254e-016	-2.89845e-015	1.02653e-014	1.57472e-014	1.7149e-015	2.06672e-014
-2.1633e-014	-1.05738e-014	-1.44196e-014	-8.57068e-015	-1.26141e-014	-2.15305e-014	-3.30271e-014	-3.33952e-014	-1.79935e-014	-1.56471e-014	-1.823e-014	9.22165e-016	-1.71594e-014	-7.64016e-015	3.86538e-016	-8.77259e-015	-1.5972e-014	-1.79334e-014	-2.8141e-015	6.02957e-016	-2.23617e-015	1.04477e-014	1.59923e-014	2.34004e-015	2.11575e-014
-2.18182e-014	-1.07894e-014	-1.51525e-014	-8.2325e-015	-1.30022e-014	-2.11715e-014	-3.29285e-014	-3.27937e-014	-1.78137e-014	-1.53103e-014	-1.80989e-014	1.26796e-015	-1.72647e-014	-7.30216e-015	1.94957e-016	-8.7991e-015	-1.61034e-014	-1.77372e-014	-2.44753e-015	4.38215e-016	-1.54259e-015	1.06382e-014	1.62501e-014	2.9658e-015	2.16482e-014
-2.20027e-014	-1.09801e-014	-1.58784e-014	-7.88561e-015	-1.33361e-014	-2.08231e-014	-3.27736e-014	-3.223e-014	-1.76149e-014	-1.49117e-014	-1.79833e-014	1.57534e-015	-1.73714e-014	-6.96505e-015	3.68886e-018	-8.83049e-015	-1.61806e-014	-1.7532e-014	-2.08612e-015	2.79921e-016	-8.20638e-016	1.08368e-014	1.65203e-014	3.58994e-015	2.21375e-014
-2.21862e-014	-1.11458e-014	-1.6594e-014	-7.53096e-015	-1.36155e-014	-2.04874e-014	-3.25627e-014	-3.17051e-014	-1.73977e-014	-1.44532e-014	-1.7883e-014	1.84303e-015	-1.74789e-014	-6.6316e-015	-1.85477e-016	-8.86576e-015	-1.62034e-014	-1.73175e-014	-1.73121e-015	1.3059e-016	-7.3479e-017	1.10442e-014	1.68019e-014	4.21016e-015	2.26234e-014
-2.23685e-014	-1.12862e-014	-1.72961e-014	-7.16921e-015	-1.38397e-014	-2.01665e-014	-3.22962e-014	-3.12194e-014	-1.71624e-014	-1.39373e-014	-1.77974e-014	2.07017e-015	-1.75865e-014	-6.30431e-015	-3.70745e-016	-8.90378e-015	-1.61725e-014	-1.70936e-014	-1.38326e-015	-7.50259e-018	6.95578e-016	1.1261e-014	1.70942e-014	4.82419e-015	2.31037e-014
-2.2549e-014	-1.14015e-014	-1.79808e-014	-6.80133e-015	-1.40091e-014	-1.98619e-014	-3.19752e-014	-3.07722e-014	-1.69096e-014	-1.33672e-014	-1.77257e-014	2.2559e-015	-1.76936e-014	-5.98561e-015	-5.50617e-016	-8.94364e-015	-1.60892e-014	-1.68604e-014	-1.04352e-015	-1.31856e-016	1.48264e-015	1.14876e-014	1.73967e-014	5.42934e-015	2.35764e-014
-2.27271e-014	-1.1492e-014	-1.86452e-014	-6.42845e-015	-1.41245e-014	-1.95751e-014	-3.16015e-014	-3.03629e-014	-1.66404e-014	-1.27462e-014	-1.76679e-014	2.40005e-015	-1.77998e-014	-5.67805e-015	-7.23297e-016	-8.98481e-015	-1.59548e-014	-1.66184e-014	-7.13165e-016	-2.40499e-016	2.28363e-015	1.17242e-014	1.77086e-014	6.02289e-015	2.40397e-014
-2.29026e-014	-1.15586e-014	-1.92863e-014	-6.05209e-015	-1.41872e-014	-1.93076e-014	-3.11773e-014	-2.99906e-014	-1.63554e-014	-1.20786e-014	-1.76233e-014	2.50285e-015	-1.79046e-014	-5.3843e-015	-8.86717e-016	-9.02605e-015	-1.57711e-014	-1.63679e-014	-3.93692e-016	-3.31684e-016	3.09478e-015	1.19704e-014	1.80289e-014	6.60276e-015	2.44917e-014
-2.30748e-014	-1.16023e-014	-1.99016e-014	-5.67338e-015	-1.41987e-014	-1.90605e-014	-3.07048e-014	-2.96537e-014	-1.60557e-014	-1.13684e-014	-1.7591e-014	2.56466e-015	-1.80074e-014	-5.10636e-015	-1.03933e-015	-9.06656e-015	-1.55403e-014	-1.61091e-014	-8.56756e-017	-4.03087e-016	3.9121e-015	1.22269e-014	1.83569e-014	7.16742e-015	2.49299e-014
-2.32433e-014	-1.16241e-014	-2.04883e-014	-5.29366e-015	-1.41616e-014	-1.88355e-014	-3.01877e-014	-2.93505e-014	-1.57427e-014	-1.06206e-014	-1.75698e-014	2.58669e-015	-1.81086e-014	-4.84634e-015	-1.17985e-015	-9.10569e-015	-1.52654e-014	-1.58426e-014	2.10087e-016	-4.53432e-016	4.73172e-015	1.24939e-014	1.8692e-014	7.71448e-015	2.5353e-014
-2.34074e-014	-1.16258e-014	-2.10443e-014	-4.91415e-015	-1.40781e-014	-1.86338e-014	-2.96296e-014	-2.90786e-014	-1.54175e-014	-9.8404e-015	-1.75584e-014	2.56975e-015	-1.82078e-014	-4.60641e-015	-1.3074e-015	-9.14212e-015	-1.49499e-014	-1.55684e-014	4.92498e-016	-4.8167e-016	5.54944e-015	1.27718e-014	1.90331e-014	8.2423e-015	2.57589e-014
-2.35659e-014	-1.16087e-014	-2.15672e-014	-4.53633e-015	-1.3951e-014	-1.84557e-014	-2.90343e-014	-2.88357e-014	-1.50817e-014	-9.03345e-015	-1.75559e-014	2.51557e-015	-1.83042e-014	-4.38818e-015	-1.4207e-015	-9.1745e-015	-1.45971e-014	-1.5287e-014	7.60678e-016	-4.86729e-016	6.36142e-015	1.30609e-014	1.93794e-014	8.74909e-015	2.61459e-014
-2.37184e-014	-1.15747e-014	-2.20557e-014	-4.16173e-015	-1.37835e-014	-1.83022e-014	-2.84065e-014	-2.86193e-014	-1.47369e-014	-8.20512e-015	-1.75605e-014	2.42656e-015	-1.83979e-014	-4.1936e-015	-1.51821e-015	-9.2017e-015	-1.42112e-014	-1.49986e-014	1.01404e-015	-4.67946e-016	7.16389e-015	1.33611e-014	1.97298e-014	9.23343e-015	2.65127e-014
-2.38641e-014	-1.15259e-014	-2.2508e-014	-3.79178e-015	-1.35791e-014	-1.81741e-014	-2.77514e-014	-2.84262e-014	-1.43846e-014	-7.36097e-015	-1.75707e-014	2.30523e-015	-1.84891e-014	-4.02379e-015	-1.59946e-015	-9.22264e-015	-1.3796e-014	-1.47041e-014	1.25227e-015	-4.25103e-016	7.95257e-015	1.3673e-014	2.00832e-014	9.69394e-015	2.68574e-014
-2.4002e-014	-1.14641e-014	-2.2923e-014	-3.42795e-015	-1.33417e-014	-1.80717e-014	-2.70741e-014	-2.82535e-014	-1.40265e-014	-6.50699e-015	-1.75845e-014	2.15426e-015	-1.85778e-014	-3.87973e-015	-1.66414e-015	-9.23612e-015	-1.33562e-014	-1.44039e-014	1.47459e-015	-3.58265e-016	8.72373e-015	1.39962e-014	2.04384e-014	1.01294e-014	2.71788e-014
-2.41316e-014	-1.13911e-014	-2.32998e-014	-3.07225e-015	-1.30756e-014	-1.7995e-014	-2.63803e-014	-2.80984e-014	-1.36645e-014	-5.64925e-015	-1.76005e-014	1.9768e-015	-1.86638e-014	-3.76243e-015	-1.71187e-015	-9.24128e-015	-1.28967e-014	-1.40984e-014	1.68048e-015	-2.67717e-016	9.47351e-015	1.43301e-014	2.07942e-014	1.05388e-014	2.74755e-014
-2.42518e-014	-1.1309e-014	-2.36381e-014	-2.72613e-015	-1.27848e-014	-1.79444e-014	-2.56759e-014	-2.79575e-014	-1.33003e-014	-4.79415e-015	-1.76173e-014	1.77593e-015	-1.87479e-014	-3.67193e-015	-1.74325e-015	-9.23736e-015	-1.24217e-014	-1.37883e-014	1.86967e-015	-1.54504e-016	1.01992e-014	1.46747e-014	2.11501e-014	1.09213e-014	2.77466e-014
-2.43618e-014	-1.122e-014	-2.39375e-014	-2.3915e-015	-1.24738e-014	-1.79196e-014	-2.49666e-014	-2.78276e-014	-1.29353e-014	-3.94721e-015	-1.76331e-014	1.55532e-015	-1.883e-014	-3.60857e-015	-1.75884e-015	-9.22356e-015	-1.19363e-014	-1.34739e-014	2.04156e-015	-1.91585e-017	1.0897e-014	1.50294e-014	2.15049e-014	1.12765e-014	2.79908e-014
-2.44606e-014	-1.11265e-014	-2.41978e-014	-2.07035e-015	-1.21468e-014	-1.79204e-014	-2.42581e-014	-2.77054e-014	-1.25716e-014	-3.11426e-015	-1.76462e-014	1.31894e-015	-1.89101e-014	-3.57254e-015	-1.75906e-015	-9.19912e-015	-1.14457e-014	-1.31558e-014	2.1957e-015	1.36677e-016	1.15643e-014	1.5394e-014	2.18572e-014	1.16038e-014	2.82074e-014
-2.45475e-014	-1.10306e-014	-2.44196e-014	-1.76493e-015	-1.18085e-014	-1.79462e-014	-2.35568e-014	-2.75876e-014	-1.22109e-014	-2.30072e-015	-1.76549e-014	1.07073e-015	-1.89885e-014	-3.56358e-015	-1.74471e-015	-9.16365e-015	-1.09545e-014	-1.28345e-014	2.33206e-015	3.116e-016	1.21983e-014	1.57673e-014	2.2205e-014	1.19031e-014	2.83956e-014
-2.46218e-014	-1.09344e-014	-2.46038e-014	-1.47732e-015	-1.14632e-014	-1.79962e-014	-2.2868e-014	-2.74712e-014	-1.18551e-014	-1.51149e-015	-1.7657e-014	8.14854e-016	-1.90654e-014	-3.58061e-015	-1.71681e-015	-9.11674e-015	-1.04673e-014	-1.25106e-014	2.45063e-015	5.0375e-016	1.2797e-014	1.61482e-014	2.25471e-014	1.21742e-014	2.85544e-014
-2.46823e-014	-1.08393e-014	-2.47514e-014	-1.20986e-015	-1.11156e-014	-1.80695e-014	-2.21978e-014	-2.73535e-014	-1.15057e-014	-7.51021e-016	-1.7651e-014	5.55382e-016	-1.9141e-014	-3.62262e-015	-1.67656e-015	-9.05835e-015	-9.9889e-015	-1.21844e-014	2.55129e-015	7.10863e-016	1.33585e-014	1.65358e-014	2.28819e-014	1.24175e-014	2.86834e-014
-2.47291e-014	-1.07471e-014	-2.48639e-014	-9.64264e-016	-1.07694e-014	-1.81651e-014	-2.15512e-014	-2.72321e-014	-1.11638e-014	-2.36009e-017	-1.76353e-014	2.96428e-016	-1.92155e-014	-3.68849e-015	-1.62569e-015	-8.98845e-015	-9.52381e-015	-1.18564e-014	2.63382e-015	9.30281e-016	1.38808e-014	1.69285e-014	2.32074e-014	1.26333e-014	2.8782e-014
-2.47616e-014	-1.06594e-014	-2.49429e-014	-7.42327e-016	-1.04288e-014	-1.82817e-014	-2.09337e-014	-2.71045e-014	-1.08308e-014	6.66987e-016	-1.76086e-014	4.18056e-017	-1.92889e-014	-3.77661e-015	-1.56585e-015	-8.90739e-015	-9.07642e-015	-1.15271e-014	2.69858e-015	1.15897e-015	1.43626e-014	1.7325e-014	2.35221e-014	1.2822e-014	2.88503e-014
-2.47788e-014	-1.05778e-014	-2.49899e-014	-5.46376e-016	-1.00977e-014	-1.84179e-014	-2.035e-014	-2.69687e-014	-1.05078e-014	1.31745e-015	-1.75688e-014	-2.04495e-016	-1.93613e-014	-3.88514e-015	-1.49872e-015	-8.81609e-015	-8.65056e-015	-1.11971e-014	2.74538e-015	1.39379e-015	1.48033e-014	1.77237e-014	2.38239e-014	1.29842e-014	2.88881e-014
-2.47804e-014	-1.0504e-014	-2.50069e-014	-3.77989e-016	-9.78034e-015	-1.85728e-014	-1.98045e-014	-2.68226e-014	-1.01953e-014	1.9252e-015	-1.75145e-014	-4.38116e-016	-1.94329e-014	-4.01224e-015	-1.42609e-015	-8.71544e-015	-8.24975e-015	-1.08671e-014	2.77534e-015	1.63204e-015	1.52025e-014	1.81227e-014	2.41108e-014	1.31204e-014	2.88951e-014
-2.47658e-014	-1.04394e-014	-2.49961e-014	-2.38615e-016	-9.47977e-015	-1.87446e-014	-1.93012e-014	-2.66649e-014	-9.89465e-015	2.48809e-015	-1.74439e-014	-6.55635e-016	-1.95036e-014	-4.15561e-015	-1.3501e-015	-8.60598e-015	-7.87737e-015	-1.05377e-014	2.78875e-015	1.87011e-015	1.55596e-014	1.85201e-014	2.43808e-014	1.32313e-014	2.88719e-014
-2.47351e-014	-1.03846e-014	-2.49597e-014	-1.30179e-016	-9.19903e-015	-1.89313e-014	-1.88436e-014	-2.64945e-014	-9.60642e-015	3.00437e-015	-1.73558e-014	-8.5352e-016	-1.95731e-014	-4.31245e-015	-1.27275e-015	-8.48884e-015	-7.53658e-015	-1.02091e-014	2.78582e-015	2.10455e-015	1.58746e-014	1.89141e-014	2.46321e-014	1.33176e-014	2.88182e-014
-2.46881e-014	-1.03403e-014	-2.49003e-014	-5.42361e-017	-8.9411e-015	-1.91316e-014	-1.84346e-014	-2.63108e-014	-9.33075e-015	3.47295e-015	-1.7249e-014	-1.02787e-015	-1.96415e-014	-4.48026e-015	-1.19628e-015	-8.36541e-015	-7.2305e-015	-9.88149e-015	2.7676e-015	2.33146e-015	1.61481e-014	1.93022e-014	2.48618e-014	1.33808e-014	2.87346e-014
-2.46252e-014	-1.03074e-014	-2.48206e-014	-1.2444e-017	-8.70876e-015	-1.9343e-014	-1.80763e-014	-2.61132e-014	-9.06801e-015	3.89328e-015	-1.71224e-014	-1.17563e-015	-1.97082e-014	-4.6564e-015	-1.12323e-015	-8.23695e-015	-6.96083e-015	-9.55549e-015	2.73491e-015	2.54727e-015	1.63803e-014	1.96819e-014	2.5068e-014	1.3422e-014	2.86214e-014
-2.45461e-014	-1.02862e-014	-2.47231e-014	-5.74138e-018	-8.50392e-015	-1.95636e-014	-1.77708e-014	-2.59013e-014	-8.8178e-015	4.26623e-015	-1.69752e-014	-1.29402e-015	-1.97731e-014	-4.8377e-015	-1.05567e-015	-8.10538e-015	-6.72939e-015	-9.2315e-015	2.688e-015	2.7484e-015	1.65724e-014	2.00507e-014	2.52486e-014	1.34424e-014	2.84787e-014
-2.44512e-014	-1.02764e-014	-2.46103e-014	-3.51074e-017	-8.32832e-015	-1.97915e-014	-1.75192e-014	-2.56756e-014	-8.58001e-015	4.59254e-015	-1.68062e-014	-1.38029e-015	-1.98353e-014	-5.02153e-015	-9.96124e-016	-7.97236e-015	-6.53776e-015	-8.91054e-015	2.6275e-015	2.93179e-015	1.67255e-014	2.04061e-014	2.54015e-014	1.3443e-014	2.83072e-014
-2.43406e-014	-1.02781e-014	-2.4485e-014	-1.01157e-016	-8.18354e-015	-2.00242e-014	-1.73225e-014	-2.54367e-014	-8.35429e-015	4.8738e-015	-1.66148e-014	-1.43179e-015	-1.98941e-014	-5.2049e-015	-9.46204e-016	-7.84006e-015	-6.38667e-015	-8.59307e-015	2.55411e-015	3.09426e-015	1.68406e-014	2.07454e-014	2.55242e-014	1.3425e-014	2.81079e-014
-2.42155e-014	-1.0291e-014	-2.43492e-014	-2.04466e-016	-8.07039e-015	-2.02598e-014	-1.71802e-014	-2.5185e-014	-8.14014e-015	5.1118e-015	-1.64005e-014	-1.4468e-015	-1.99483e-014	-5.38467e-015	-9.08055e-016	-7.71059e-015	-6.27651e-015	-8.27938e-015	2.46946e-015	3.23253e-015	1.69192e-014	2.10661e-014	2.56143e-014	1.33894e-014	2.78815e-014
-2.40768e-014	-1.03141e-014	-2.42055e-014	-3.4524e-016	-7.98927e-015	-2.04962e-014	-1.70913e-014	-2.49215e-014	-7.93708e-015	5.30926e-015	-1.61627e-014	-1.42414e-015	-1.99978e-014	-5.55793e-015	-8.8316e-016	-7.58612e-015	-6.20758e-015	-7.96977e-015	2.37463e-015	3.34305e-015	1.69629e-014	2.1365e-014	2.56696e-014	1.3338e-014	2.76288e-014
-2.39254e-014	-1.0347e-014	-2.40563e-014	-5.23675e-016	-7.94026e-015	-2.07317e-014	-1.70548e-014	-2.46476e-014	-7.74389e-015	5.46866e-015	-1.59008e-014	-1.36264e-015	-2.00414e-014	-5.72159e-015	-8.73185e-016	-7.46882e-015	-6.17985e-015	-7.6646e-015	2.2706e-015	3.4232e-015	1.69735e-014	2.16394e-014	2.56878e-014	1.32716e-014	2.73507e-014
-2.37622e-014	-1.03885e-014	-2.39037e-014	-7.39404e-016	-7.92356e-015	-2.0964e-014	-1.70688e-014	-2.43646e-014	-7.55943e-015	5.59389e-015	-1.5615e-014	-1.26138e-015	-2.00781e-014	-5.87297e-015	-8.79484e-016	-7.36125e-015	-6.19252e-015	-7.36412e-015	2.15822e-015	3.47061e-015	1.69527e-014	2.18866e-014	2.56674e-014	1.31913e-014	2.70483e-014
-2.35883e-014	-1.04376e-014	-2.37498e-014	-9.91371e-016	-7.93848e-015	-2.11913e-014	-1.71309e-014	-2.40743e-014	-7.38223e-015	5.68858e-015	-1.53053e-014	-1.11977e-015	-2.01065e-014	-6.00973e-015	-9.03059e-016	-7.26545e-015	-6.24441e-015	-7.06901e-015	2.03855e-015	3.48287e-015	1.69023e-014	2.2104e-014	2.56063e-014	1.3098e-014	2.67229e-014
-2.34052e-014	-1.04935e-014	-2.35965e-014	-1.27866e-015	-7.98401e-015	-2.14117e-014	-1.7238e-014	-2.37785e-014	-7.21087e-015	5.75684e-015	-1.49723e-014	-9.37691e-016	-2.01259e-014	-6.12929e-015	-9.44893e-016	-7.18344e-015	-6.3338e-015	-6.77981e-015	1.91257e-015	3.45806e-015	1.68246e-014	2.22889e-014	2.55025e-014	1.2993e-014	2.63751e-014
-2.32143e-014	-1.05548e-014	-2.34455e-014	-1.59993e-015	-8.05864e-015	-2.16231e-014	-1.73866e-014	-2.3479e-014	-7.04462e-015	5.80283e-015	-1.46161e-014	-7.16028e-016	-2.01348e-014	-6.22938e-015	-1.0056e-015	-7.11789e-015	-6.45933e-015	-6.49687e-015	1.78139e-015	3.39495e-015	1.67213e-014	2.24388e-014	2.53546e-014	1.28773e-014	2.60059e-014
-2.3017e-014	-1.062e-014	-2.32982e-014	-1.95322e-015	-8.16148e-015	-2.18233e-014	-1.75732e-014	-2.31781e-014	-6.88127e-015	5.83104e-015	-1.42372e-014	-4.55856e-016	-2.01321e-014	-6.30789e-015	-1.08531e-015	-7.07044e-015	-6.61884e-015	-6.2207e-015	1.64588e-015	3.29253e-015	1.65942e-014	2.25514e-014	2.51611e-014	1.27518e-014	2.56162e-014
-2.28149e-014	-1.06875e-014	-2.31559e-014	-2.33644e-015	-8.28993e-015	-2.20108e-014	-1.77932e-014	-2.28772e-014	-6.71922e-015	5.84606e-015	-1.38363e-014	-1.57849e-016	-2.01164e-014	-6.36273e-015	-1.18456e-015	-7.04326e-015	-6.81047e-015	-5.95216e-015	1.50639e-015	3.14987e-015	1.64452e-014	2.26251e-014	2.49209e-014	1.26169e-014	2.52071e-014
-2.26096e-014	-1.07559e-014	-2.30198e-014	-2.74726e-015	-8.44199e-015	-2.21837e-014	-1.8042e-014	-2.2578e-014	-6.55703e-015	5.8527e-015	-1.34144e-014	1.762e-016	-2.00863e-014	-6.39268e-015	-1.30313e-015	-7.03816e-015	-7.0314e-015	-5.69197e-015	1.36415e-015	2.96697e-015	1.62764e-014	2.26573e-014	2.46325e-014	1.24731e-014	2.47798e-014
-2.24024e-014	-1.08237e-014	-2.28901e-014	-3.18283e-015	-8.61537e-015	-2.23414e-014	-1.83149e-014	-2.22829e-014	-6.3929e-015	5.8552e-015	-1.29727e-014	5.44315e-016	-2.00407e-014	-6.39615e-015	-1.44026e-015	-7.0567e-015	-7.27841e-015	-5.44064e-015	1.21983e-015	2.74387e-015	1.60899e-014	2.26466e-014	2.42948e-014	1.23206e-014	2.43349e-014
-2.2195e-014	-1.08891e-014	-2.27677e-014	-3.64051e-015	-8.80724e-015	-2.24822e-014	-1.86069e-014	-2.19937e-014	-6.22509e-015	5.85808e-015	-1.25118e-014	9.44678e-016	-1.99782e-014	-6.37192e-015	-1.59512e-015	-7.09987e-015	-7.54819e-015	-5.19878e-015	1.07395e-015	2.48117e-015	1.58869e-014	2.2591e-014	2.39073e-014	1.21595e-014	2.38734e-014
-2.19888e-014	-1.09507e-014	-2.2653e-014	-4.11701e-015	-9.01489e-015	-2.26054e-014	-1.89128e-014	-2.17121e-014	-6.0521e-015	5.86562e-015	-1.20334e-014	1.37449e-015	-1.98977e-014	-6.31956e-015	-1.7667e-015	-7.169e-015	-7.83787e-015	-4.96706e-015	9.26588e-016	2.17929e-015	1.56692e-014	2.24895e-014	2.34698e-014	1.19904e-014	2.33962e-014
-2.17859e-014	-1.10071e-014	-2.2546e-014	-4.60884e-015	-9.23551e-015	-2.27093e-014	-1.92273e-014	-2.144e-014	-5.87213e-015	5.88181e-015	-1.15391e-014	1.83122e-015	-1.97981e-014	-6.23871e-015	-1.95347e-015	-7.26491e-015	-8.14451e-015	-4.74655e-015	7.78715e-016	1.83936e-015	1.5438e-014	2.2341e-014	2.29822e-014	1.18135e-014	2.29043e-014
-2.15876e-014	-1.10569e-014	-2.24464e-014	-5.11203e-015	-9.4659e-015	-2.27931e-014	-1.95455e-014	-2.11792e-014	-5.68378e-015	5.91026e-015	-1.10305e-014	2.31157e-015	-1.96784e-014	-6.12914e-015	-2.15372e-015	-7.38806e-015	-8.46481e-015	-4.53804e-015	6.30797e-016	1.46346e-015	1.51948e-014	2.21446e-014	2.24449e-014	1.16284e-014	2.23984e-014
-2.13954e-014	-1.1099e-014	-2.23537e-014	-5.62264e-015	-9.70258e-015	-2.28557e-014	-1.9862e-014	-2.09307e-014	-5.48588e-015	5.95443e-015	-1.05093e-014	2.81277e-015	-1.95376e-014	-5.99067e-015	-2.36553e-015	-7.5385e-015	-8.79592e-015	-4.34249e-015	4.82375e-016	1.0529e-015	1.49404e-014	2.18999e-014	2.18587e-014	1.14348e-014	2.18788e-014
-2.12105e-014	-1.1132e-014	-2.22672e-014	-6.13711e-015	-9.94265e-015	-2.28965e-014	-2.0172e-014	-2.06956e-014	-5.27742e-015	6.0172e-015	-9.9773e-015	3.33158e-015	-1.93746e-014	-5.82362e-015	-2.58668e-015	-7.71581e-015	-9.13477e-015	-4.16077e-015	3.33153e-016	6.09586e-016	1.46763e-014	2.16065e-014	2.12246e-014	1.12322e-014	2.1346e-014
-2.10343e-014	-1.11549e-014	-2.21861e-014	-6.65045e-015	-1.0183e-014	-2.29142e-014	-2.04711e-014	-2.0475e-014	-5.05667e-015	6.10079e-015	-9.43691e-015	3.86464e-015	-1.91888e-014	-5.62876e-015	-2.81483e-015	-7.91909e-015	-9.47813e-015	-3.99418e-015	1.82774e-016	1.36091e-016	1.44036e-014	2.12644e-014	2.05435e-014	1.10203e-014	2.08005e-014
-2.08678e-014	-1.11666e-014	-2.21094e-014	-7.15845e-015	-1.04205e-014	-2.29089e-014	-2.07548e-014	-2.02699e-014	-4.82264e-015	6.20732e-015	-8.89025e-015	4.40853e-015	-1.89796e-014	-5.40691e-015	-3.04818e-015	-8.14792e-015	-9.82296e-015	-3.84343e-015	3.07252e-017	-3.64759e-016	1.41229e-014	2.08741e-014	1.98169e-014	1.07981e-014	2.02431e-014
-2.07124e-014	-1.11658e-014	-2.20359e-014	-7.65691e-015	-1.0652e-014	-2.28808e-014	-2.10188e-014	-2.0081e-014	-4.57464e-015	6.3382e-015	-8.3392e-015	4.95994e-015	-1.87465e-014	-5.15938e-015	-3.28404e-015	-8.40094e-015	-1.01665e-014	-3.70955e-015	-1.23684e-016	-8.89639e-016	1.38348e-014	2.04364e-014	1.90465e-014	1.05651e-014	1.96739e-014
-2.05686e-014	-1.11519e-014	-2.19642e-014	-8.14116e-015	-1.08747e-014	-2.28293e-014	-2.12593e-014	-1.99085e-014	-4.31185e-015	6.49468e-015	-7.78601e-015	5.51531e-015	-1.84895e-014	-4.88734e-015	-3.52e-015	-8.67609e-015	-1.0506e-014	-3.59323e-015	-2.81369e-016	-1.43541e-015	1.354e-014	1.99518e-014	1.82339e-014	1.03201e-014	1.90933e-014
-2.04369e-014	-1.11244e-014	-2.18929e-014	-8.6066e-015	-1.10858e-014	-2.27544e-014	-2.14731e-014	-1.9753e-014	-4.03332e-015	6.67772e-015	-7.23307e-015	6.07104e-015	-1.82087e-014	-4.59267e-015	-3.75303e-015	-8.97147e-015	-1.08385e-014	-3.49614e-015	-4.43323e-016	-1.99885e-015	1.32391e-014	1.94215e-014	1.73814e-014	1.00628e-014	1.85012e-014
-2.03179e-014	-1.10828e-014	-2.18207e-014	-9.04923e-015	-1.12824e-014	-2.26564e-014	-2.16569e-014	-1.9614e-014	-3.73912e-015	6.88687e-015	-6.68276e-015	6.62333e-015	-1.79043e-014	-4.27656e-015	-3.98053e-015	-9.28466e-015	-1.11616e-014	-3.41927e-015	-6.11155e-016	-2.57683e-015	1.29326e-014	1.8847e-014	1.64921e-014	9.79193e-015	1.78972e-014
-2.02119e-014	-1.10264e-014	-2.17456e-014	-9.46506e-015	-1.14622e-014	-2.25356e-014	-2.18081e-014	-1.94917e-014	-3.42947e-015	7.12133e-015	-6.13691e-015	7.16888e-015	-1.7577e-014	-3.94135e-015	-4.20007e-015	-9.61287e-015	-1.14731e-014	-3.36346e-015	-7.86103e-016	-3.16595e-015	1.26209e-014	1.82297e-014	1.55686e-014	9.50651e-015	1.72821e-014
-2.01188e-014	-1.09554e-014	-2.1666e-014	-9.85043e-015	-1.16229e-014	-2.23921e-014	-2.19246e-014	-1.93851e-014	-3.10421e-015	7.37968e-015	-5.59789e-015	7.70463e-015	-1.72272e-014	-3.58891e-015	-4.40916e-015	-9.95336e-015	-1.17709e-014	-3.32996e-015	-9.6958e-016	-3.76279e-015	1.23044e-014	1.75718e-014	1.46137e-014	9.20563e-015	1.66556e-014
-2.00381e-014	-1.08693e-014	-2.15803e-014	-1.02017e-014	-1.17622e-014	-2.22267e-014	-2.20055e-014	-1.92937e-014	-2.76352e-015	7.65983e-015	-5.06805e-015	8.22681e-015	-1.68556e-014	-3.2211e-015	-4.60573e-015	-1.0303e-014	-1.20536e-014	-3.31973e-015	-1.16345e-015	-4.36408e-015	1.1983e-014	1.68749e-014	1.36309e-014	8.88805e-015	1.60173e-014
-1.99698e-014	-1.07684e-014	-2.14868e-014	-1.05155e-014	-1.18784e-014	-2.20401e-014	-2.20494e-014	-1.92175e-014	-2.40789e-015	7.95957e-015	-4.54947e-015	8.73232e-015	-1.64628e-014	-2.84041e-015	-4.78765e-015	-1.06584e-014	-1.23194e-014	-3.33419e-015	-1.36928e-015	-4.96693e-015	1.16572e-014	1.61409e-014	1.26231e-014	8.5525e-015	1.53674e-014
-1.99132e-014	-1.0653e-014	-2.13841e-014	-1.07885e-014	-1.19701e-014	-2.18328e-014	-2.20558e-014	-1.9155e-014	-2.03831e-015	8.27661e-015	-4.04413e-015	9.21853e-015	-1.60502e-014	-2.44917e-015	-4.95297e-015	-1.10161e-014	-1.25667e-014	-3.37434e-015	-1.58902e-015	-5.56827e-015	1.13275e-014	1.53721e-014	1.15939e-014	8.19772e-015	1.47056e-014
-1.98675e-014	-1.05234e-014	-2.12704e-014	-1.10185e-014	-1.2036e-014	-2.1606e-014	-2.20244e-014	-1.91053e-014	-1.65587e-015	8.60726e-015	-3.55413e-015	9.68284e-015	-1.56188e-014	-2.04964e-015	-5.0997e-015	-1.13722e-014	-1.27946e-014	-3.44109e-015	-1.82465e-015	-6.16499e-015	1.09944e-014	1.45713e-014	1.05467e-014	7.82307e-015	1.40321e-014
-1.98312e-014	-1.038e-014	-2.11445e-014	-1.12032e-014	-1.2075e-014	-2.13602e-014	-2.19562e-014	-1.90675e-014	-1.26159e-015	8.94753e-015	-3.08109e-015	1.0123e-014	-1.51708e-014	-1.64429e-015	-5.22624e-015	-1.17232e-014	-1.30022e-014	-3.53504e-015	-2.07831e-015	-6.75478e-015	1.06584e-014	1.37411e-014	9.48508e-015	7.4278e-015	1.33467e-014
-1.98034e-014	-1.02237e-014	-2.10048e-014	-1.13412e-014	-1.20865e-014	-2.10969e-014	-2.1852e-014	-1.90406e-014	-8.56466e-016	9.29376e-015	-2.62715e-015	1.05362e-014	-1.47079e-014	-1.23561e-015	-5.33104e-015	-1.20652e-014	-1.31893e-014	-3.65715e-015	-2.35176e-015	-7.33511e-015	1.03199e-014	1.28837e-014	8.41244e-015	7.01068e-015	1.26494e-014
-1.9783e-014	-1.00557e-014	-2.08497e-014	-1.14307e-014	-1.20699e-014	-2.08174e-014	-2.17132e-014	-1.90238e-014	-4.41527e-016	9.64159e-015	-2.19396e-015	1.09199e-014	-1.42318e-014	-8.25682e-016	-5.41312e-015	-1.23944e-014	-1.33554e-014	-3.80801e-015	-2.64677e-015	-7.90378e-015	9.97916e-015	1.20014e-014	7.3325e-015	6.571e-015	1.19396e-014
-1.97689e-014	-9.87658e-015	-2.06786e-014	-1.14712e-014	-1.20246e-014	-2.0523e-014	-2.15417e-014	-1.9016e-014	-1.85024e-017	9.98628e-015	-1.78291e-015	1.12724e-014	-1.37446e-014	-4.16774e-016	-5.47202e-015	-1.27068e-014	-1.35008e-014	-3.98822e-015	-2.96534e-015	-8.45869e-015	9.63669e-015	1.10968e-014	6.24877e-015	6.1077e-015	1.12172e-014
-1.97594e-014	-9.68745e-015	-2.04904e-014	-1.14621e-014	-1.19509e-014	-2.02145e-014	-2.13396e-014	-1.9016e-014	4.108e-016	1.03231e-014	-1.39532e-015	1.15915e-014	-1.32478e-014	-1.04395e-017	-5.50706e-015	-1.29988e-014	-1.36255e-014	-4.19766e-015	-3.3091e-015	-8.99891e-015	9.29263e-015	1.01729e-014	5.16525e-015	5.62048e-015	1.04823e-014
-1.97533e-014	-9.48984e-015	-2.02844e-014	-1.14042e-014	-1.18496e-014	-1.98935e-014	-2.11099e-014	-1.90223e-014	8.44777e-016	1.06475e-014	-1.03218e-015	1.18756e-014	-1.27438e-014	3.9136e-016	-5.51824e-015	-1.32669e-014	-1.37296e-014	-4.43638e-015	-3.67931e-015	-9.5235e-015	8.94731e-015	9.23185e-015	4.08511e-015	5.1095e-015	9.73505e-015
-1.97485e-014	-9.28444e-015	-2.00602e-014	-1.12983e-014	-1.17211e-014	-1.95618e-014	-2.08549e-014	-1.90339e-014	1.28159e-015	1.09547e-014	-6.94757e-016	1.21233e-014	-1.22345e-014	7.86753e-016	-5.50542e-015	-1.35078e-014	-1.38139e-014	-4.70447e-015	-4.07764e-015	-1.00312e-014	8.60117e-015	8.27643e-015	3.01124e-015	4.57437e-015	8.97539e-015
-1.97434e-014	-9.07264e-015	-1.98174e-014	-1.11452e-014	-1.15662e-014	-1.92212e-014	-2.0578e-014	-1.90503e-014	1.71945e-015	1.12398e-014	-3.8384e-016	1.2334e-014	-1.1722e-014	1.17366e-015	-5.46935e-015	-1.3718e-014	-1.38789e-014	-5.00161e-015	-4.50506e-015	-1.05215e-014	8.25501e-015	7.30903e-015	1.94688e-015	4.01488e-015	8.20341e-015
-1.97362e-014	-8.85563e-015	-1.95563e-014	-1.09467e-014	-1.13862e-014	-1.88728e-014	-2.02817e-014	-1.90708e-014	2.15636e-015	1.14982e-014	-1.00063e-016	1.25066e-014	-1.1209e-014	1.55042e-015	-5.41099e-015	-1.38942e-014	-1.39255e-014	-5.32748e-015	-4.96294e-015	-1.09942e-014	7.90992e-015	6.33147e-015	8.94552e-016	3.43123e-015	7.41971e-015
-1.97249e-014	-8.63455e-015	-1.92765e-014	-1.07054e-014	-1.11824e-014	-1.85187e-014	-1.99697e-014	-1.90945e-014	2.59069e-015	1.17254e-014	1.56734e-016	1.26405e-014	-1.06977e-014	1.91572e-015	-5.33102e-015	-1.40335e-014	-1.39551e-014	-5.68127e-015	-5.45214e-015	-1.14496e-014	7.56638e-015	5.34604e-015	-1.42924e-016	2.82363e-015	6.62475e-015
-1.97082e-014	-8.4112e-015	-1.89784e-014	-1.04237e-014	-1.09561e-014	-1.81604e-014	-1.96456e-014	-1.91201e-014	3.02049e-015	1.19174e-014	3.86816e-016	1.27353e-014	-1.01895e-014	2.26835e-015	-5.23048e-015	-1.41338e-014	-1.39688e-014	-6.06227e-015	-5.97305e-015	-1.1888e-014	7.22562e-015	4.35498e-015	-1.16309e-015	2.19286e-015	5.81914e-015
-1.96837e-014	-8.18674e-015	-1.86618e-014	-1.01048e-014	-1.07093e-014	-1.77999e-014	-1.93128e-014	-1.91475e-014	3.44391e-015	1.20701e-014	5.89983e-016	1.27904e-014	-9.68668e-015	2.60752e-015	-5.11051e-015	-1.41929e-014	-1.39678e-014	-6.46895e-015	-6.52576e-015	-1.23099e-014	6.88862e-015	3.36019e-015	-2.1642e-015	1.53962e-015	5.00359e-015
-1.96499e-014	-7.96193e-015	-1.83276e-014	-9.75199e-015	-1.0444e-014	-1.74387e-014	-1.89746e-014	-1.91757e-014	3.85929e-015	1.21803e-014	7.66446e-016	1.28058e-014	-9.19085e-015	2.93224e-015	-4.97287e-015	-1.42093e-014	-1.39535e-014	-6.90013e-015	-7.11026e-015	-1.27158e-014	6.5558e-015	2.36347e-015	-3.14415e-015	8.65011e-016	4.17934e-015
-1.96055e-014	-7.73813e-015	-1.79767e-014	-9.36915e-015	-1.01619e-014	-1.70788e-014	-1.86342e-014	-1.92049e-014	4.26543e-015	1.2245e-014	9.17299e-016	1.27819e-014	-8.70424e-015	3.24159e-015	-4.81924e-015	-1.41815e-014	-1.39273e-014	-7.35417e-015	-7.72515e-015	-1.3107e-014	6.2282e-015	1.36677e-015	-4.10104e-015	1.70114e-016	3.34739e-015
-1.95489e-014	-7.51642e-015	-1.76102e-014	-8.96015e-015	-9.86507e-015	-1.67219e-014	-1.82952e-014	-1.92349e-014	4.66017e-015	1.22612e-014	1.0429e-015	1.27189e-014	-8.22877e-015	3.53529e-015	-4.65155e-015	-1.41086e-014	-1.3891e-014	-7.82962e-015	-8.36985e-015	-1.34851e-014	5.90646e-015	3.7178e-016	-5.03357e-015	-5.43611e-016	2.50905e-015
-1.9479e-014	-7.29793e-015	-1.72288e-014	-8.52962e-015	-9.55572e-015	-1.63701e-014	-1.79602e-014	-1.92656e-014	5.04214e-015	1.22268e-014	1.14411e-015	1.26167e-014	-7.76587e-015	3.81303e-015	-4.47155e-015	-1.39905e-014	-1.38461e-014	-8.32418e-015	-9.04353e-015	-1.38512e-014	5.59133e-015	-6.20045e-016	-5.94061e-015	-1.27437e-015	1.66557e-015
-1.93943e-014	-7.08395e-015	-1.68342e-014	-8.08247e-015	-9.23605e-015	-1.60256e-014	-1.76327e-014	-1.92965e-014	5.40991e-015	1.21409e-014	1.22199e-015	1.2476e-014	-7.31707e-015	4.0747e-015	-4.28146e-015	-1.38271e-014	-1.37939e-014	-8.83569e-015	-9.74454e-015	-1.42076e-014	5.28399e-015	-1.60755e-015	-6.82156e-015	-2.02064e-015	8.18588e-016
-1.92943e-014	-6.87554e-015	-1.64275e-014	-7.62384e-015	-8.90834e-015	-1.56901e-014	-1.73155e-014	-1.93274e-014	5.76151e-015	1.2002e-014	1.27784e-015	1.22975e-014	-6.88351e-015	4.32014e-015	-4.08368e-015	-1.36196e-014	-1.3736e-014	-9.36185e-015	-1.04714e-014	-1.45558e-014	4.98495e-015	-2.58936e-015	-7.67589e-015	-2.78024e-015	-3.00085e-017
-1.91781e-014	-6.67418e-015	-1.60104e-014	-7.15888e-015	-8.57474e-015	-1.53653e-014	-1.70112e-014	-1.93584e-014	6.09595e-015	1.18098e-014	1.31312e-015	1.20823e-014	-6.46623e-015	4.54954e-015	-3.88002e-015	-1.33685e-014	-1.36738e-014	-9.89979e-015	-1.12218e-014	-1.48972e-014	4.69467e-015	-3.56422e-015	-8.50352e-015	-3.55093e-015	-8.78537e-016
-1.90449e-014	-6.48064e-015	-1.55843e-014	-6.69252e-015	-8.23719e-015	-1.50526e-014	-1.67218e-014	-1.93894e-014	6.41263e-015	1.15644e-014	1.32931e-015	1.18315e-014	-6.06646e-015	4.76305e-015	-3.67294e-015	-1.30748e-014	-1.36088e-014	-1.04467e-014	-1.1994e-014	-1.52335e-014	4.41371e-015	-4.5314e-015	-9.30418e-015	-4.33037e-015	-1.72486e-015
-1.88946e-014	-6.29558e-015	-1.51506e-014	-6.2297e-015	-7.89858e-015	-1.47537e-014	-1.64491e-014	-1.94204e-014	6.71078e-015	1.12669e-014	1.32798e-015	1.15461e-014	-5.6843e-015	4.96119e-015	-3.46446e-015	-1.27407e-014	-1.35428e-014	-1.09995e-014	-1.27846e-014	-1.55665e-014	4.14196e-015	-5.48963e-015	-1.0078e-014	-5.11598e-015	-2.56674e-015
-1.87272e-014	-6.12007e-015	-1.47115e-014	-5.77519e-015	-7.56099e-015	-1.447e-014	-1.61945e-014	-1.94514e-014	6.9893e-015	1.09185e-014	1.31089e-015	1.12277e-014	-5.32043e-015	5.14457e-015	-3.25612e-015	-1.23683e-014	-1.34773e-014	-1.15554e-014	-1.35905e-014	-1.58978e-014	3.87972e-015	-6.43801e-015	-1.08256e-014	-5.90486e-015	-3.40165e-015
-1.85425e-014	-5.95475e-015	-1.42682e-014	-5.33347e-015	-7.22666e-015	-1.42023e-014	-1.5959e-014	-1.94823e-014	7.24739e-015	1.05212e-014	1.28005e-015	1.08774e-014	-4.97521e-015	5.31392e-015	-3.04954e-015	-1.196e-014	-1.34137e-014	-1.21113e-014	-1.44078e-014	-1.62288e-014	3.62724e-015	-7.37565e-015	-1.15473e-014	-6.6945e-015	-4.22786e-015
-1.83407e-014	-5.79983e-015	-1.38226e-014	-4.9096e-015	-6.89741e-015	-1.3952e-014	-1.57438e-014	-1.95135e-014	7.48466e-015	1.00775e-014	1.23715e-015	1.04964e-014	-4.64871e-015	5.46992e-015	-2.84609e-015	-1.15186e-014	-1.33529e-014	-1.2664e-014	-1.52333e-014	-1.65611e-014	3.38421e-015	-8.30121e-015	-1.22441e-014	-7.48218e-015	-5.04252e-015
-1.81223e-014	-5.65573e-015	-1.33763e-014	-4.50792e-015	-6.57499e-015	-1.37199e-014	-1.55493e-014	-1.95451e-014	7.70069e-015	9.59014e-015	1.18402e-015	1.00867e-014	-4.34037e-015	5.61367e-015	-2.64736e-015	-1.10476e-014	-1.32956e-014	-1.32101e-014	-1.60635e-014	-1.68957e-014	3.15048e-015	-9.21422e-015	-1.29168e-014	-8.2646e-015	-5.84311e-015
-1.7888e-014	-5.52296e-015	-1.29312e-014	-4.1324e-015	-6.26127e-015	-1.35077e-014	-1.53756e-014	-1.95769e-014	7.89555e-015	9.0628e-015	1.12243e-015	9.64999e-015	-4.04976e-015	5.74568e-015	-2.45434e-015	-1.05502e-014	-1.32426e-014	-1.37466e-014	-1.68948e-014	-1.72335e-014	2.92541e-015	-1.01138e-014	-1.35664e-014	-9.03897e-015	-6.62742e-015
-1.76384e-014	-5.40213e-015	-1.24889e-014	-3.78647e-015	-5.95765e-015	-1.33162e-014	-1.52224e-014	-1.96083e-014	8.06899e-015	8.49906e-015	1.05427e-015	9.18829e-015	-3.77649e-015	5.86698e-015	-2.2681e-015	-1.00299e-014	-1.31948e-014	-1.42703e-014	-1.77224e-014	-1.75755e-014	2.70869e-015	-1.0999e-014	-1.41937e-014	-9.80225e-015	-7.39301e-015
-1.73744e-014	-5.2931e-015	-1.20509e-014	-3.47345e-015	-5.66556e-015	-1.31464e-014	-1.5089e-014	-1.96394e-014	8.22152e-015	7.90294e-015	9.81362e-016	8.70318e-015	-3.51953e-015	5.97873e-015	-2.08922e-015	-9.4912e-015	-1.31528e-014	-1.4778e-014	-1.85426e-014	-1.7922e-014	2.49953e-015	-1.18691e-014	-1.47999e-014	-1.05515e-014	-8.13737e-015
-1.70972e-014	-5.19556e-015	-1.16187e-014	-3.19623e-015	-5.38609e-015	-1.29986e-014	-1.49748e-014	-1.96705e-014	8.35332e-015	7.27932e-015	9.05319e-016	8.19695e-015	-3.27791e-015	6.0822e-015	-1.91807e-015	-8.93819e-015	-1.31173e-014	-1.52666e-014	-1.93516e-014	-1.82735e-014	2.29713e-015	-1.27233e-014	-1.53861e-014	-1.12842e-014	-8.85798e-015
-1.68082e-014	-5.1093e-015	-1.11939e-014	-2.95741e-015	-5.12031e-015	-1.28732e-014	-1.48787e-014	-1.9701e-014	8.46482e-015	6.63328e-015	8.27556e-016	7.67196e-015	-3.05032e-015	6.17827e-015	-1.75406e-015	-8.37461e-015	-1.3088e-014	-1.5733e-014	-2.01443e-014	-1.86294e-014	2.10001e-015	-1.35605e-014	-1.59537e-014	-1.19975e-014	-9.55256e-015
-1.6509e-014	-5.03451e-015	-1.07777e-014	-2.75894e-015	-4.86834e-015	-1.27707e-014	-1.47996e-014	-1.97304e-014	8.55639e-015	5.96935e-015	7.49246e-016	7.13086e-015	-2.83521e-015	6.26759e-015	-1.59669e-015	-7.8047e-015	-1.3065e-014	-1.61746e-014	-2.09172e-014	-1.89895e-014	1.90646e-015	-1.43796e-014	-1.6504e-014	-1.26884e-014	-1.02189e-014
-1.62013e-014	-4.9709e-015	-1.03713e-014	-2.60262e-015	-4.63112e-015	-1.26908e-014	-1.47358e-014	-1.97578e-014	8.62868e-015	5.2928e-015	6.71951e-016	6.57616e-015	-2.63129e-015	6.35137e-015	-1.44634e-015	-7.23224e-015	-1.30478e-014	-1.65885e-014	-2.16668e-014	-1.93534e-014	1.71553e-015	-1.51793e-014	-1.70382e-014	-1.3354e-014	-1.08547e-014
-1.58861e-014	-4.91831e-015	-9.97575e-015	-2.48908e-015	-4.4088e-015	-1.26335e-014	-1.46856e-014	-1.97827e-014	8.68228e-015	4.60914e-015	5.96482e-016	6.01039e-015	-2.43681e-015	6.43039e-015	-1.30219e-015	-6.66134e-015	-1.30363e-014	-1.69723e-014	-2.23895e-014	-1.97193e-014	1.52594e-015	-1.59586e-014	-1.75569e-014	-1.39923e-014	-1.14581e-014
-1.55652e-014	-4.87644e-015	-9.59202e-015	-2.41902e-015	-4.20157e-015	-1.25985e-014	-1.4647e-014	-1.98047e-014	8.71793e-015	3.92381e-015	5.23689e-016	5.43558e-015	-2.25052e-015	6.50595e-015	-1.16323e-015	-6.09608e-015	-1.30302e-014	-1.73236e-014	-2.30814e-014	-2.00867e-014	1.33584e-015	-1.67168e-014	-1.80611e-014	-1.46011e-014	-1.20275e-014
-1.52407e-014	-4.84434e-015	-9.22071e-015	-2.39221e-015	-4.00892e-015	-1.25854e-014	-1.46178e-014	-1.98229e-014	8.73624e-015	3.24183e-015	4.54782e-016	4.85429e-015	-2.07054e-015	6.57845e-015	-1.02838e-015	-5.5403e-015	-1.30287e-014	-1.76409e-014	-2.37388e-014	-2.04535e-014	1.14341e-015	-1.74529e-014	-1.85519e-014	-1.51784e-014	-1.25611e-014
-1.49142e-014	-4.82176e-015	-8.86247e-015	-2.40803e-015	-3.83089e-015	-1.25937e-014	-1.45964e-014	-1.98362e-014	8.73819e-015	2.56877e-015	3.90024e-016	4.26938e-015	-1.89474e-015	6.64866e-015	-8.95991e-016	-4.99771e-015	-1.30304e-014	-1.79229e-014	-2.43584e-014	-2.08182e-014	9.46976e-016	-1.81655e-014	-1.90302e-014	-1.57225e-014	-1.3058e-014
-1.45871e-014	-4.80814e-015	-8.5177e-015	-2.46537e-015	-3.66708e-015	-1.26222e-014	-1.45806e-014	-1.98438e-014	8.72423e-015	1.90968e-015	3.30094e-016	3.68381e-015	-1.7217e-015	6.71744e-015	-7.6474e-016	-4.47126e-015	-1.30345e-014	-1.81682e-014	-2.49374e-014	-2.11788e-014	7.44765e-016	-1.88535e-014	-1.94966e-014	-1.62319e-014	-1.35168e-014
-1.42619e-014	-4.8029e-015	-8.18704e-015	-2.56246e-015	-3.51665e-015	-1.26703e-014	-1.45682e-014	-1.9845e-014	8.69535e-015	1.26882e-015	2.74701e-016	3.10018e-015	-1.54978e-015	6.78519e-015	-6.3317e-016	-3.96451e-015	-1.30399e-014	-1.83754e-014	-2.54737e-014	-2.15333e-014	5.34837e-016	-1.95161e-014	-1.99516e-014	-1.6705e-014	-1.39369e-014
-1.39397e-014	-4.80592e-015	-7.87054e-015	-2.69772e-015	-3.37889e-015	-1.27369e-014	-1.45571e-014	-1.98383e-014	8.65276e-015	6.5062e-016	2.24072e-016	2.52112e-015	-1.3774e-015	6.85211e-015	-4.99579e-016	-3.47996e-015	-1.30452e-014	-1.85443e-014	-2.5965e-014	-2.18788e-014	3.15586e-016	-2.01524e-014	-2.03956e-014	-1.71408e-014	-1.4318e-014
-1.36218e-014	-4.81648e-015	-7.56859e-015	-2.86871e-015	-3.2528e-015	-1.28208e-014	-1.45449e-014	-1.98228e-014	8.59733e-015	5.95281e-017	1.77951e-016	1.94931e-015	-1.20284e-015	6.91847e-015	-3.61869e-016	-3.01993e-015	-1.30497e-014	-1.86749e-014	-2.64095e-014	-2.22128e-014	8.50443e-017	-2.07616e-014	-2.08289e-014	-1.7539e-014	-1.46596e-014
-1.33103e-014	-4.83413e-015	-7.28104e-015	-3.07267e-015	-3.13729e-015	-1.29207e-014	-1.45295e-014	-1.97972e-014	8.52987e-015	-5.01043e-016	1.3632e-016	1.38749e-015	-1.02431e-015	6.98452e-015	-2.1832e-016	-2.58619e-015	-1.30515e-014	-1.87669e-014	-2.68059e-014	-2.25328e-014	-1.58243e-016	-2.13423e-014	-2.12515e-014	-1.78989e-014	-1.49616e-014
-1.30067e-014	-4.85816e-015	-7.00781e-015	-3.30665e-015	-3.03137e-015	-1.3035e-014	-1.45091e-014	-1.97606e-014	8.45164e-015	-1.02798e-015	9.86023e-017	8.38098e-016	-8.40688e-016	7.05039e-015	-6.71911e-017	-2.18074e-015	-1.30489e-014	-1.88207e-014	-2.7153e-014	-2.28363e-014	-4.15582e-016	-2.18942e-014	-2.16638e-014	-1.82204e-014	-1.5224e-014
-1.27121e-014	-4.88828e-015	-6.74866e-015	-3.56722e-015	-2.93367e-015	-1.3162e-014	-1.44815e-014	-1.97118e-014	8.36349e-015	-1.51877e-015	6.40523e-017	3.04073e-016	-6.50046e-016	7.11627e-015	9.35117e-017	-1.80509e-015	-1.30402e-014	-1.88369e-014	-2.74503e-014	-2.31208e-014	-6.88539e-016	-2.24163e-014	-2.20654e-014	-1.85037e-014	-1.54474e-014
-1.24279e-014	-4.92415e-015	-6.50339e-015	-3.85051e-015	-2.8429e-015	-1.32997e-014	-1.44452e-014	-1.965e-014	8.26611e-015	-1.97112e-015	3.18054e-017	-2.12102e-016	-4.51665e-016	7.18205e-015	2.65507e-016	-1.46021e-015	-1.30233e-014	-1.88167e-014	-2.76978e-014	-2.33836e-014	-9.78664e-016	-2.29082e-014	-2.24564e-014	-1.87489e-014	-1.56325e-014
-1.21553e-014	-4.96498e-015	-6.27137e-015	-4.15317e-015	-2.75755e-015	-1.34458e-014	-1.43985e-014	-1.95741e-014	8.16026e-015	-2.38261e-015	7.21663e-019	-7.07833e-016	-2.4486e-016	7.24747e-015	4.50263e-016	-1.14685e-015	-1.29968e-014	-1.87616e-014	-2.78961e-014	-2.36224e-014	-1.28738e-015	-2.33691e-014	-2.2837e-014	-1.89573e-014	-1.57804e-014
-1.18952e-014	-5.0106e-015	-6.05218e-015	-4.47112e-015	-2.6766e-015	-1.35984e-014	-1.43397e-014	-1.94836e-014	8.04697e-015	-2.75226e-015	-3.00342e-017	-1.1809e-015	-2.90664e-017	7.31206e-015	6.49571e-016	-8.64549e-016	-1.29588e-014	-1.86732e-014	-2.80456e-014	-2.38344e-014	-1.61577e-015	-2.3799e-014	-2.32065e-014	-1.91299e-014	-1.58923e-014
-1.16482e-014	-5.06094e-015	-5.84527e-015	-4.80054e-015	-2.59855e-015	-1.37558e-014	-1.42674e-014	-1.93783e-014	7.92701e-015	-3.0801e-015	-6.15138e-017	-1.62969e-015	1.96343e-016	7.37586e-015	8.65055e-016	-6.13175e-016	-1.29079e-014	-1.85538e-014	-2.81466e-014	-2.40179e-014	-1.96473e-015	-2.41977e-014	-2.35645e-014	-1.92682e-014	-1.59698e-014
-1.14151e-014	-5.11591e-015	-5.65052e-015	-5.13742e-015	-2.52196e-015	-1.39155e-014	-1.41809e-014	-1.92575e-014	7.80105e-015	-3.36628e-015	-9.49142e-017	-2.05233e-015	4.31796e-016	7.43817e-015	1.09737e-015	-3.92197e-016	-1.2842e-014	-1.84057e-014	-2.82005e-014	-2.41707e-014	-2.3348e-015	-2.45648e-014	-2.39108e-014	-1.93741e-014	-1.60147e-014
-1.11967e-014	-5.17535e-015	-5.46756e-015	-5.47788e-015	-2.44566e-015	-1.40759e-014	-1.40787e-014	-1.91205e-014	7.66954e-015	-3.61125e-015	-1.31141e-016	-2.44762e-015	6.77194e-016	7.49864e-015	1.3474e-015	-2.00417e-016	-1.27595e-014	-1.82311e-014	-2.8209e-014	-2.42906e-014	-2.72653e-015	-2.49008e-014	-2.42447e-014	-1.94495e-014	-1.60291e-014
-1.09932e-014	-5.2389e-015	-5.29569e-015	-5.81814e-015	-2.36829e-015	-1.4235e-014	-1.39604e-014	-1.89669e-014	7.53342e-015	-3.81579e-015	-1.71274e-016	-2.8137e-015	9.32446e-016	7.55655e-015	1.61576e-015	-3.63287e-017	-1.26591e-014	-1.80332e-014	-2.81753e-014	-2.43766e-014	-3.14033e-015	-2.52063e-014	-2.4566e-014	-1.94963e-014	-1.60149e-014
-1.08052e-014	-5.30668e-015	-5.1345e-015	-6.15436e-015	-2.28872e-015	-1.439e-014	-1.38254e-014	-1.87968e-014	7.39323e-015	-3.98169e-015	-2.16579e-016	-3.14873e-015	1.19704e-015	7.61101e-015	1.90292e-015	1.02061e-016	-1.25398e-014	-1.78141e-014	-2.81016e-014	-2.44278e-014	-3.57659e-015	-2.54817e-014	-2.4874e-014	-1.95166e-014	-1.59744e-014
-1.0633e-014	-5.37896e-015	-4.98328e-015	-6.48257e-015	-2.20658e-015	-1.45392e-014	-1.36729e-014	-1.86098e-014	7.24923e-015	-4.11159e-015	-2.681e-016	-3.45217e-015	1.47051e-015	7.6609e-015	2.20927e-015	2.16687e-016	-1.24006e-014	-1.75779e-014	-2.79902e-014	-2.44426e-014	-4.03509e-015	-2.57277e-014	-2.5168e-014	-1.95131e-014	-1.59095e-014
-1.04774e-014	-5.45614e-015	-4.84165e-015	-6.79992e-015	-2.1208e-015	-1.46812e-014	-1.35031e-014	-1.84065e-014	7.10222e-015	-4.20718e-015	-3.26223e-016	-3.72303e-015	1.7518e-015	7.70509e-015	2.53413e-015	3.09365e-016	-1.22401e-014	-1.73278e-014	-2.78436e-014	-2.44212e-014	-4.51524e-015	-2.59453e-014	-2.54477e-014	-1.94883e-014	-1.58233e-014
-1.03379e-014	-5.53857e-015	-4.70948e-015	-7.10331e-015	-2.0311e-015	-1.48136e-014	-1.33158e-014	-1.81875e-014	6.95276e-015	-4.27107e-015	-3.91994e-016	-3.96093e-015	2.0398e-015	7.74269e-015	2.87685e-015	3.82413e-016	-1.20575e-014	-1.70669e-014	-2.76654e-014	-2.43627e-014	-5.0162e-015	-2.61362e-014	-2.57133e-014	-1.94451e-014	-1.57181e-014
-1.02143e-014	-5.62656e-015	-4.5863e-015	-7.39014e-015	-1.93636e-015	-1.49344e-014	-1.31119e-014	-1.79531e-014	6.80101e-015	-4.30663e-015	-4.65817e-016	-4.16533e-015	2.33335e-015	7.77256e-015	3.23651e-015	4.38793e-016	-1.1852e-014	-1.67989e-014	-2.74592e-014	-2.4268e-014	-5.53727e-015	-2.63015e-014	-2.59642e-014	-1.93862e-014	-1.55969e-014
-1.01059e-014	-5.72065e-015	-4.47194e-015	-7.65776e-015	-1.83624e-015	-1.5042e-014	-1.28913e-014	-1.77047e-014	6.647e-015	-4.31694e-015	-5.48354e-016	-4.33741e-015	2.63028e-015	7.79366e-015	3.61184e-015	4.81169e-016	-1.16239e-014	-1.6527e-014	-2.72284e-014	-2.41382e-014	-6.07769e-015	-2.64427e-014	-2.62008e-014	-1.93144e-014	-1.5463e-014
-1.00125e-014	-5.82155e-015	-4.3661e-015	-7.90431e-015	-1.73031e-015	-1.51348e-014	-1.26544e-014	-1.74429e-014	6.49146e-015	-4.30573e-015	-6.40354e-016	-4.47812e-015	2.92867e-015	7.80529e-015	4.00156e-015	5.12508e-016	-1.13726e-014	-1.62546e-014	-2.69764e-014	-2.39748e-014	-6.63585e-015	-2.65612e-014	-2.64225e-014	-1.92325e-014	-1.53181e-014
-9.9337e-015	-5.92956e-015	-4.26871e-015	-8.12792e-015	-1.61878e-015	-1.52125e-014	-1.24012e-014	-1.71684e-014	6.33512e-015	-4.27684e-015	-7.41691e-016	-4.58719e-015	3.22696e-015	7.80618e-015	4.40413e-015	5.35313e-016	-1.10985e-014	-1.59855e-014	-2.6707e-014	-2.378e-014	-7.21041e-015	-2.66589e-014	-2.66286e-014	-1.91436e-014	-1.51649e-014
-9.86964e-015	-6.04536e-015	-4.17974e-015	-8.32657e-015	-1.50148e-015	-1.52736e-014	-1.2133e-014	-1.68829e-014	6.17815e-015	-4.23405e-015	-8.52011e-016	-4.66551e-015	3.52247e-015	7.79567e-015	4.81731e-015	5.52976e-016	-1.08023e-014	-1.57225e-014	-2.64234e-014	-2.35554e-014	-7.79967e-015	-2.67377e-014	-2.68195e-014	-1.90502e-014	-1.5006e-014
-9.81908e-015	-6.16929e-015	-4.09901e-015	-8.49953e-015	-1.37858e-015	-1.53167e-014	-1.18507e-014	-1.65881e-014	6.02113e-015	-4.18103e-015	-9.71061e-016	-4.71439e-015	3.81266e-015	7.77248e-015	5.23902e-015	5.68325e-016	-1.04841e-014	-1.54689e-014	-2.61291e-014	-2.3303e-014	-8.40186e-015	-2.67992e-014	-2.69957e-014	-1.89553e-014	-1.48439e-014
-9.78187e-015	-6.30219e-015	-4.02625e-015	-8.64613e-015	-1.25018e-015	-1.5341e-014	-1.1555e-014	-1.62855e-014	5.86412e-015	-4.12129e-015	-1.09825e-015	-4.73628e-015	4.09493e-015	7.73587e-015	5.66692e-015	5.84059e-016	-1.01446e-014	-1.52276e-014	-2.58282e-014	-2.30256e-014	-9.01541e-015	-2.68457e-014	-2.71575e-014	-1.88616e-014	-1.46811e-014
-9.75771e-015	-6.44524e-015	-3.96195e-015	-8.76613e-015	-1.11702e-015	-1.53451e-014	-1.1247e-014	-1.59768e-014	5.7071e-015	-4.05867e-015	-1.23284e-015	-4.73391e-015	4.36674e-015	7.68524e-015	6.09828e-015	6.0278e-016	-9.78476e-015	-1.50012e-014	-2.55238e-014	-2.27273e-014	-9.63865e-015	-2.68789e-014	-2.73047e-014	-1.87717e-014	-1.45193e-014
-9.74526e-015	-6.59959e-015	-3.90588e-015	-8.85923e-015	-9.79638e-016	-1.53281e-014	-1.09273e-014	-1.56641e-014	5.55057e-015	-3.99729e-015	-1.37418e-015	-4.70911e-015	4.6252e-015	7.61993e-015	6.52998e-015	6.27676e-016	-9.40617e-015	-1.47923e-014	-2.52185e-014	-2.24113e-014	-1.02698e-014	-2.69005e-014	-2.7438e-014	-1.86881e-014	-1.43613e-014
-9.74377e-015	-6.76513e-015	-3.85827e-015	-8.92584e-015	-8.38428e-016	-1.52902e-014	-1.05973e-014	-1.535e-014	5.39476e-015	-3.94091e-015	-1.52128e-015	-4.6645e-015	4.86804e-015	7.53962e-015	6.95826e-015	6.60739e-016	-9.01039e-015	-1.46037e-014	-2.49157e-014	-2.20818e-014	-1.09063e-014	-2.69134e-014	-2.75587e-014	-1.86129e-014	-1.42086e-014
-9.75318e-015	-6.9422e-015	-3.81946e-015	-8.96682e-015	-6.94059e-016	-1.52315e-014	-1.02578e-014	-1.50367e-014	5.23949e-015	-3.89255e-015	-1.67268e-015	-4.60287e-015	5.09245e-015	7.44366e-015	7.38045e-015	7.0408e-016	-8.59933e-015	-1.44373e-014	-2.46181e-014	-2.17426e-014	-1.15457e-014	-2.69195e-014	-2.76673e-014	-1.8548e-014	-1.40627e-014
-9.77284e-015	-7.13147e-015	-3.78968e-015	-8.98288e-015	-5.47691e-016	-1.51512e-014	-9.91032e-015	-1.4726e-014	5.08496e-015	-3.85555e-015	-1.82687e-015	-4.52661e-015	5.29535e-015	7.33135e-015	7.79284e-015	7.5962e-016	-8.17568e-015	-1.42947e-014	-2.43281e-014	-2.13975e-014	-1.2186e-014	-2.69206e-014	-2.77646e-014	-1.84949e-014	-1.39255e-014
-9.8017e-015	-7.33336e-015	-3.76887e-015	-8.97506e-015	-3.99848e-016	-1.50505e-014	-9.5562e-015	-1.44196e-014	4.93018e-015	-3.8325e-015	-1.98186e-015	-4.43927e-015	5.47427e-015	7.20257e-015	8.19283e-015	8.28731e-016	-7.74193e-015	-1.41768e-014	-2.40482e-014	-2.10507e-014	-1.28253e-014	-2.69184e-014	-2.78513e-014	-1.84554e-014	-1.37977e-014
-9.83876e-015	-7.54797e-015	-3.75747e-015	-8.94492e-015	-2.51881e-016	-1.49297e-014	-9.19674e-015	-1.41205e-014	4.77584e-015	-3.82609e-015	-2.13643e-015	-4.34417e-015	5.62699e-015	7.05729e-015	8.57678e-015	9.12285e-016	-7.30098e-015	-1.40857e-014	-2.3781e-014	-2.07064e-014	-1.34612e-014	-2.69146e-014	-2.79287e-014	-1.8431e-014	-1.36815e-014
-9.88386e-015	-7.77576e-015	-3.75612e-015	-8.89442e-015	-1.05211e-016	-1.47889e-014	-8.83369e-015	-1.38314e-014	4.62254e-015	-3.83789e-015	-2.28941e-015	-4.24447e-015	5.75114e-015	6.89511e-015	8.94196e-015	1.01112e-015	-6.85572e-015	-1.4022e-014	-2.35282e-014	-2.03686e-014	-1.40922e-014	-2.69101e-014	-2.79977e-014	-1.84231e-014	-1.35772e-014
-9.93557e-015	-8.01697e-015	-3.7655e-015	-8.82522e-015	3.95591e-017	-1.46295e-014	-8.46854e-015	-1.35538e-014	4.47011e-015	-3.86966e-015	-2.43838e-015	-4.14353e-015	5.84399e-015	6.71597e-015	9.28546e-015	1.12584e-015	-6.40913e-015	-1.39869e-014	-2.32913e-014	-2.00417e-014	-1.4716e-014	-2.69065e-014	-2.80595e-014	-1.8432e-014	-1.34848e-014
-9.99315e-015	-8.27208e-015	-3.78545e-015	-8.73928e-015	1.80895e-016	-1.44522e-014	-8.10327e-015	-1.32899e-014	4.31814e-015	-3.9223e-015	-2.58161e-015	-4.04481e-015	5.90338e-015	6.51998e-015	9.60438e-015	1.25696e-015	-5.96369e-015	-1.39806e-014	-2.30714e-014	-1.97295e-014	-1.53303e-014	-2.69049e-014	-2.81148e-014	-1.84584e-014	-1.34058e-014
-1.00561e-014	-8.54023e-015	-3.81589e-015	-8.63876e-015	3.17864e-016	-1.42588e-014	-7.73935e-015	-1.30421e-014	4.16702e-015	-3.99665e-015	-2.71753e-015	-3.95233e-015	5.92721e-015	6.3078e-015	9.8957e-015	1.40458e-015	-5.52252e-015	-1.40034e-014	-2.28696e-014	-1.94365e-014	-1.59339e-014	-2.69063e-014	-2.81643e-014	-1.85023e-014	-1.3341e-014
-1.01242e-014	-8.82174e-015	-3.85695e-015	-8.52566e-015	4.49816e-016	-1.40511e-014	-7.37853e-015	-1.28128e-014	4.01603e-015	-4.0936e-015	-2.84397e-015	-3.86925e-015	5.91388e-015	6.08033e-015	1.01568e-014	1.5675e-015	-5.08857e-015	-1.40545e-014	-2.26869e-014	-1.91664e-014	-1.65247e-014	-2.69109e-014	-2.82094e-014	-1.85631e-014	-1.32903e-014
-1.01963e-014	-9.11613e-015	-3.90887e-015	-8.40227e-015	5.75103e-016	-1.38309e-014	-7.02233e-015	-1.26034e-014	3.86482e-015	-4.21274e-015	-2.95893e-015	-3.79912e-015	5.86163e-015	5.83825e-015	1.03853e-014	1.74463e-015	-4.66491e-015	-1.4133e-014	-2.25248e-014	-1.8923e-014	-1.71007e-014	-2.69188e-014	-2.82508e-014	-1.86402e-014	-1.32535e-014
-1.02713e-014	-9.42256e-015	-3.9718e-015	-8.27068e-015	6.93108e-016	-1.35996e-014	-6.67268e-015	-1.24159e-014	3.71369e-015	-4.35364e-015	-3.06134e-015	-3.74537e-015	5.76939e-015	5.58239e-015	1.05797e-014	1.93521e-015	-4.25508e-015	-1.42384e-014	-2.23831e-014	-1.87099e-014	-1.76608e-014	-2.69306e-014	-2.82895e-014	-1.87335e-014	-1.32306e-014
-1.03489e-014	-9.74112e-015	-4.04586e-015	-8.13318e-015	8.02807e-016	-1.33588e-014	-6.33057e-015	-1.22519e-014	3.56235e-015	-4.51545e-015	-3.14943e-015	-3.71097e-015	5.63617e-015	5.31354e-015	1.07386e-014	2.13715e-015	-3.86189e-015	-1.43701e-014	-2.2262e-014	-1.85302e-014	-1.82036e-014	-2.69466e-014	-2.83269e-014	-1.88423e-014	-1.32208e-014
-1.04286e-014	-1.0071e-014	-4.13113e-015	-7.99176e-015	9.03883e-016	-1.31106e-014	-5.99799e-015	-1.21124e-014	3.41001e-015	-4.69763e-015	-3.22171e-015	-3.69834e-015	5.46126e-015	5.03298e-015	1.08602e-014	2.34928e-015	-3.48765e-015	-1.45269e-014	-2.21614e-014	-1.83864e-014	-1.8727e-014	-2.69664e-014	-2.83632e-014	-1.89652e-014	-1.32239e-014
-1.05091e-014	-1.04105e-014	-4.22763e-015	-7.84769e-015	9.95685e-016	-1.28565e-014	-5.67653e-015	-1.19988e-014	3.25613e-015	-4.89885e-015	-3.27681e-015	-3.70947e-015	5.24377e-015	4.74233e-015	1.09434e-014	2.56923e-015	-3.13473e-015	-1.47069e-014	-2.20807e-014	-1.82804e-014	-1.92301e-014	-2.69892e-014	-2.83995e-014	-1.91009e-014	-1.324e-014
-1.059e-014	-1.07587e-014	-4.33504e-015	-7.70279e-015	1.07712e-015	-1.25985e-014	-5.36791e-015	-1.19119e-014	3.10084e-015	-5.11695e-015	-3.3141e-015	-3.74686e-015	4.98402e-015	4.4428e-015	1.09877e-014	2.79474e-015	-2.80579e-015	-1.49083e-014	-2.20187e-014	-1.82145e-014	-1.97121e-014	-2.70138e-014	-2.84357e-014	-1.92482e-014	-1.32678e-014
-1.06708e-014	-1.11138e-014	-4.45269e-015	-7.55898e-015	1.14858e-015	-1.2339e-014	-5.07407e-015	-1.18527e-014	2.94332e-015	-5.34977e-015	-3.33349e-015	-3.81292e-015	4.68268e-015	4.13547e-015	1.09929e-014	3.02288e-015	-2.50295e-015	-1.51296e-014	-2.19752e-014	-1.81902e-014	-2.01719e-014	-2.70396e-014	-2.84724e-014	-1.94052e-014	-1.33059e-014
-1.07506e-014	-1.14746e-014	-4.58046e-015	-7.41683e-015	1.20926e-015	-1.20808e-014	-4.79639e-015	-1.18217e-014	2.7827e-015	-5.5955e-015	-3.33469e-015	-3.90896e-015	4.34034e-015	3.82215e-015	1.09594e-014	3.2508e-015	-2.22861e-015	-1.53686e-014	-2.19488e-014	-1.82081e-014	-2.06087e-014	-2.70657e-014	-2.85102e-014	-1.95696e-014	-1.33537e-014
-1.08292e-014	-1.18393e-014	-4.71831e-015	-7.27813e-015	1.2585e-015	-1.18255e-014	-4.53639e-015	-1.18195e-014	2.61921e-015	-5.85189e-015	-3.31703e-015	-4.03577e-015	3.95804e-015	3.50382e-015	1.08873e-014	3.47599e-015	-1.98415e-015	-1.56233e-014	-2.19389e-014	-1.82689e-014	-2.10212e-014	-2.70906e-014	-2.85494e-014	-1.97395e-014	-1.34107e-014
-1.09056e-014	-1.2206e-014	-4.86575e-015	-7.14388e-015	1.29676e-015	-1.15755e-014	-4.29561e-015	-1.18464e-014	2.45277e-015	-6.11617e-015	-3.28095e-015	-4.19464e-015	3.53739e-015	3.18249e-015	1.0777e-014	3.69604e-015	-1.77156e-015	-1.58911e-014	-2.19439e-014	-1.8372e-014	-2.14093e-014	-2.71121e-014	-2.85894e-014	-1.99126e-014	-1.34755e-014
-1.09796e-014	-1.25728e-014	-5.0223e-015	-7.01514e-015	1.32406e-015	-1.13327e-014	-4.07576e-015	-1.1902e-014	2.28304e-015	-6.38486e-015	-3.2275e-015	-4.38581e-015	3.07915e-015	2.85957e-015	1.06304e-014	3.90799e-015	-1.59175e-015	-1.61699e-014	-2.19625e-014	-1.85163e-014	-2.17722e-014	-2.71285e-014	-2.86299e-014	-2.0087e-014	-1.35469e-014
-1.1051e-014	-1.29385e-014	-5.18704e-015	-6.89279e-015	1.34108e-015	-1.10996e-014	-3.87816e-015	-1.19858e-014	2.10942e-015	-6.65588e-015	-3.15733e-015	-4.61014e-015	2.58541e-015	2.53639e-015	1.04489e-014	4.10838e-015	-1.4452e-015	-1.64569e-014	-2.19929e-014	-1.87007e-014	-2.21093e-014	-2.71379e-014	-2.8671e-014	-2.02607e-014	-1.36236e-014
-1.11193e-014	-1.33011e-014	-5.35942e-015	-6.77728e-015	1.34806e-015	-1.08775e-014	-3.70426e-015	-1.20972e-014	1.93179e-015	-6.92693e-015	-3.07213e-015	-4.86717e-015	2.05835e-015	2.21434e-015	1.02341e-014	4.29426e-015	-1.33261e-015	-1.67496e-014	-2.20334e-014	-1.89236e-014	-2.2421e-014	-2.71383e-014	-2.87124e-014	-2.04313e-014	-1.3704e-014
-1.1184e-014	-1.36584e-014	-5.53883e-015	-6.66928e-015	1.34543e-015	-1.06682e-014	-3.55564e-015	-1.22356e-014	1.74929e-015	-7.19578e-015	-2.97345e-015	-5.15648e-015	1.50049e-015	1.89492e-015	9.98832e-015	4.46278e-015	-1.25402e-015	-1.70456e-014	-2.20825e-014	-1.91833e-014	-2.27067e-014	-2.71282e-014	-2.87541e-014	-2.05967e-014	-1.37871e-014
-1.12447e-014	-1.4009e-014	-5.72453e-015	-6.56854e-015	1.33419e-015	-1.04732e-014	-3.4338e-015	-1.24e-014	1.56152e-015	-7.46005e-015	-2.86289e-015	-5.47625e-015	9.14061e-016	1.57964e-015	9.71394e-015	4.61108e-015	-1.20967e-015	-1.73422e-014	-2.21394e-014	-1.94766e-014	-2.29659e-014	-2.71061e-014	-2.87947e-014	-2.07546e-014	-1.38715e-014
-1.13012e-014	-1.43506e-014	-5.91587e-015	-6.47491e-015	1.31454e-015	-1.02941e-014	-3.33924e-015	-1.25892e-014	1.36815e-015	-7.71726e-015	-2.74301e-015	-5.82496e-015	3.01737e-016	1.27e-015	9.41333e-015	4.73672e-015	-1.19877e-015	-1.76373e-014	-2.22027e-014	-1.98005e-014	-2.31986e-014	-2.70701e-014	-2.88335e-014	-2.09028e-014	-1.39553e-014
-1.13535e-014	-1.46814e-014	-6.11215e-015	-6.38768e-015	1.28684e-015	-1.0132e-014	-3.27291e-015	-1.28021e-014	1.16897e-015	-7.96559e-015	-2.6162e-015	-6.20126e-015	-3.33114e-016	9.67144e-016	9.09007e-015	4.83749e-015	-1.2201e-015	-1.79291e-014	-2.22703e-014	-2.01512e-014	-2.34048e-014	-2.70185e-014	-2.88698e-014	-2.10393e-014	-1.40373e-014
-1.14014e-014	-1.50006e-014	-6.31264e-015	-6.30663e-015	1.25242e-015	-9.98827e-015	-3.23606e-015	-1.30376e-014	9.63998e-016	-8.20308e-015	-2.48567e-015	-6.60256e-015	-9.87682e-016	6.72059e-016	8.74719e-015	4.91137e-015	-1.27271e-015	-1.82157e-014	-2.23408e-014	-2.05241e-014	-2.35847e-014	-2.69503e-014	-2.89026e-014	-2.1162e-014	-1.41168e-014
-1.14447e-014	-1.53063e-014	-6.51666e-015	-6.2316e-015	1.21196e-015	-9.86438e-015	-3.22958e-015	-1.32937e-014	7.53167e-016	-8.42815e-015	-2.35437e-015	-7.02654e-015	-1.65884e-015	3.85346e-016	8.38772e-015	4.95569e-015	-1.35557e-015	-1.84944e-014	-2.24135e-014	-2.09154e-014	-2.3738e-014	-2.68638e-014	-2.89312e-014	-2.12687e-014	-1.41925e-014
-1.14832e-014	-1.55973e-014	-6.72352e-015	-6.16174e-015	1.16645e-015	-9.76103e-015	-3.25346e-015	-1.35685e-014	5.36197e-016	-8.63971e-015	-2.22548e-015	-7.47132e-015	-2.34318e-015	1.07914e-016	8.01481e-015	4.96927e-015	-1.46664e-015	-1.8763e-014	-2.24865e-014	-2.13209e-014	-2.38651e-014	-2.67577e-014	-2.89543e-014	-2.13578e-014	-1.42629e-014
-1.15176e-014	-1.58724e-014	-6.93286e-015	-6.09602e-015	1.11709e-015	-9.67928e-015	-3.30778e-015	-1.38598e-014	3.13434e-016	-8.83673e-015	-2.10263e-015	-7.93426e-015	-3.03743e-015	-1.59607e-016	7.63178e-015	4.95134e-015	-1.60359e-015	-1.90199e-014	-2.25579e-014	-2.17356e-014	-2.39661e-014	-2.66305e-014	-2.89707e-014	-2.14279e-014	-1.43268e-014
-1.15484e-014	-1.61305e-014	-7.14417e-015	-6.03391e-015	1.06503e-015	-9.61974e-015	-3.39311e-015	-1.41652e-014	8.44836e-017	-9.01908e-015	-1.98901e-015	-8.4121e-015	-3.73918e-015	-4.1688e-016	7.24222e-015	4.90077e-015	-1.76368e-015	-1.92632e-014	-2.26265e-014	-2.21543e-014	-2.40411e-014	-2.64816e-014	-2.89788e-014	-2.14774e-014	-1.43827e-014
-1.15763e-014	-1.63714e-014	-7.35739e-015	-5.97474e-015	1.01079e-015	-9.58264e-015	-3.50906e-015	-1.44831e-014	-1.5003e-016	-9.18646e-015	-1.88853e-015	-8.90196e-015	-4.44472e-015	-6.63814e-016	6.84975e-015	4.81746e-015	-1.94511e-015	-1.94912e-014	-2.26911e-014	-2.25721e-014	-2.40896e-014	-2.63102e-014	-2.89773e-014	-2.15049e-014	-1.44294e-014
-1.1602e-014	-1.65941e-014	-7.57197e-015	-5.91746e-015	9.55396e-016	-9.56824e-015	-3.655e-015	-1.48116e-014	-3.89983e-016	-9.33868e-015	-1.80471e-015	-9.40071e-015	-5.15088e-015	-9.0079e-016	6.4572e-015	4.70176e-015	-2.14508e-015	-1.9703e-014	-2.27503e-014	-2.29844e-014	-2.41125e-014	-2.61167e-014	-2.89652e-014	-2.15092e-014	-1.44653e-014
-1.16259e-014	-1.67979e-014	-7.78743e-015	-5.86127e-015	8.99422e-016	-9.57639e-015	-3.83032e-015	-1.51478e-014	-6.35144e-016	-9.47558e-015	-1.74109e-015	-9.90429e-015	-5.85507e-015	-1.12828e-015	6.06839e-015	4.55424e-015	-2.36116e-015	-1.98972e-014	-2.28029e-014	-2.33861e-014	-2.41105e-014	-2.59007e-014	-2.89411e-014	-2.14893e-014	-1.44883e-014
-1.1649e-014	-1.69819e-014	-8.0039e-015	-5.80525e-015	8.43899e-016	-9.60716e-015	-4.03421e-015	-1.54891e-014	-8.85039e-016	-9.59823e-015	-1.70142e-015	-1.04093e-014	-6.55454e-015	-1.34672e-015	5.6864e-015	4.37538e-015	-2.59019e-015	-2.0072e-014	-2.28479e-014	-2.37722e-014	-2.4084e-014	-2.56624e-014	-2.89044e-014	-2.14448e-014	-1.4498e-014
-1.16718e-014	-1.71463e-014	-8.22083e-015	-5.74839e-015	7.89614e-016	-9.66087e-015	-4.26554e-015	-1.58333e-014	-1.13908e-015	-9.70798e-015	-1.68919e-015	-1.09126e-014	-7.24685e-015	-1.5569e-015	5.31354e-015	4.16695e-015	-2.82926e-015	-2.02266e-014	-2.28844e-014	-2.41379e-014	-2.40333e-014	-2.54024e-014	-2.8854e-014	-2.13749e-014	-1.44932e-014
-1.16959e-014	-1.72917e-014	-8.43852e-015	-5.69068e-015	7.37105e-016	-9.73751e-015	-4.52254e-015	-1.61783e-014	-1.39669e-015	-9.80642e-015	-1.70715e-015	-1.14111e-014	-7.92964e-015	-1.75968e-015	4.95278e-015	3.9304e-015	-3.07604e-015	-2.03598e-014	-2.29111e-014	-2.44787e-014	-2.39597e-014	-2.5121e-014	-2.87886e-014	-2.12792e-014	-1.44724e-014
-1.17228e-014	-1.74187e-014	-8.65718e-015	-5.63118e-015	6.869e-016	-9.83606e-015	-4.80376e-015	-1.65222e-014	-1.65665e-015	-9.89452e-015	-1.75878e-015	-1.19013e-014	-8.60017e-015	-1.95605e-015	4.60643e-015	3.66765e-015	-3.32797e-015	-2.04713e-014	-2.29266e-014	-2.47898e-014	-2.38635e-014	-2.48192e-014	-2.87076e-014	-2.11577e-014	-1.44347e-014
-1.17536e-014	-1.7528e-014	-8.87694e-015	-5.56897e-015	6.39951e-016	-9.9556e-015	-5.10767e-015	-1.68619e-014	-1.91861e-015	-9.97423e-015	-1.84712e-015	-1.238e-014	-9.25654e-015	-2.14753e-015	4.27681e-015	3.38093e-015	-3.58217e-015	-2.05604e-014	-2.29302e-014	-2.5067e-014	-2.37454e-014	-2.44984e-014	-2.86101e-014	-2.10106e-014	-1.43786e-014
-1.17892e-014	-1.76203e-014	-9.098e-015	-5.50411e-015	5.9647e-016	-1.0095e-014	-5.43186e-015	-1.71948e-014	-2.18114e-015	-1.00471e-014	-1.97456e-015	-1.28441e-014	-9.89758e-015	-2.33538e-015	3.96582e-015	3.07344e-015	-3.83576e-015	-2.06266e-014	-2.29208e-014	-2.53065e-014	-2.36067e-014	-2.41597e-014	-2.84951e-014	-2.08378e-014	-1.43026e-014
-1.1832e-014	-1.76967e-014	-9.32051e-015	-5.43612e-015	5.56834e-016	-1.02533e-014	-5.77396e-015	-1.7519e-014	-2.44346e-015	-1.01155e-014	-2.14296e-015	-1.32905e-014	-1.05219e-014	-2.52128e-015	3.67565e-015	2.74798e-015	-4.08596e-015	-2.06699e-014	-2.28972e-014	-2.55049e-014	-2.34491e-014	-2.38051e-014	-2.83619e-014	-2.06399e-014	-1.4205e-014
-1.18834e-014	-1.77581e-014	-9.5455e-015	-5.36426e-015	5.21391e-016	-1.04285e-014	-6.13208e-015	-1.78322e-014	-2.7049e-015	-1.01814e-014	-2.35462e-015	-1.37173e-014	-1.1128e-014	-2.70742e-015	3.40752e-015	2.40785e-015	-4.33053e-015	-2.06903e-014	-2.28589e-014	-2.56585e-014	-2.32731e-014	-2.34359e-014	-2.82102e-014	-2.04175e-014	-1.40852e-014
-1.19449e-014	-1.78057e-014	-9.77327e-015	-5.28839e-015	4.90338e-016	-1.06197e-014	-6.50326e-015	-1.8133e-014	-2.96458e-015	-1.02476e-014	-2.6104e-015	-1.41216e-014	-1.1715e-014	-2.89566e-015	3.16197e-015	2.05674e-015	-4.56701e-015	-2.06881e-014	-2.28051e-014	-2.57645e-014	-2.308e-014	-2.30547e-014	-2.80393e-014	-2.0171e-014	-1.39423e-014
-1.20182e-014	-1.78406e-014	-1.0004e-014	-5.20876e-015	4.63592e-016	-1.0825e-014	-6.88496e-015	-1.84191e-014	-3.22112e-015	-1.0316e-014	-2.91162e-015	-1.45007e-014	-1.22828e-014	-3.08749e-015	2.93981e-015	1.69838e-015	-4.79438e-015	-2.06634e-014	-2.27354e-014	-2.58202e-014	-2.28715e-014	-2.26629e-014	-2.78493e-014	-1.99018e-014	-1.37753e-014
-1.21048e-014	-1.78651e-014	-1.02387e-014	-5.12499e-015	4.41426e-016	-1.1043e-014	-7.27425e-015	-1.86887e-014	-3.47396e-015	-1.03891e-014	-3.25836e-015	-1.48535e-014	-1.28313e-014	-3.28476e-015	2.74152e-015	1.33721e-015	-5.01055e-015	-2.06167e-014	-2.26503e-014	-2.58239e-014	-2.26488e-014	-2.22629e-014	-2.76399e-014	-1.96107e-014	-1.35838e-014
-1.22065e-014	-1.78802e-014	-1.04776e-014	-5.03656e-015	4.23956e-016	-1.12715e-014	-7.66825e-015	-1.89402e-014	-3.72232e-015	-1.04689e-014	-3.6508e-015	-1.51791e-014	-1.33604e-014	-3.48964e-015	2.56737e-015	9.76747e-016	-5.21432e-015	-2.05482e-014	-2.25485e-014	-2.57746e-014	-2.24132e-014	-2.18575e-014	-2.74112e-014	-1.92985e-014	-1.33663e-014
-1.23237e-014	-1.78872e-014	-1.07205e-014	-4.94437e-015	4.1102e-016	-1.15088e-014	-8.06398e-015	-1.91718e-014	-3.96515e-015	-1.05582e-014	-4.08875e-015	-1.54758e-014	-1.38701e-014	-3.7042e-015	2.41689e-015	6.2103e-016	-5.40486e-015	-2.04592e-014	-2.24296e-014	-2.56713e-014	-2.2167e-014	-2.14486e-014	-2.71638e-014	-1.89663e-014	-1.31218e-014
-1.24587e-014	-1.78876e-014	-1.09686e-014	-4.84911e-015	4.02605e-016	-1.17532e-014	-8.45863e-015	-1.93818e-014	-4.20173e-015	-1.06588e-014	-4.57119e-015	-1.57427e-014	-1.4361e-014	-3.93056e-015	2.28962e-015	2.74296e-016	-5.58174e-015	-2.035e-014	-2.22929e-014	-2.5514e-014	-2.19118e-014	-2.10379e-014	-2.68983e-014	-1.86156e-014	-1.28497e-014
-1.26123e-014	-1.78828e-014	-1.12227e-014	-4.75082e-015	3.98126e-016	-1.20024e-014	-8.84948e-015	-1.95692e-014	-4.43148e-015	-1.0772e-014	-5.09637e-015	-1.59787e-014	-1.4834e-014	-4.17021e-015	2.18434e-015	-5.99476e-017	-5.7447e-015	-2.02219e-014	-2.21383e-014	-2.53025e-014	-2.16488e-014	-2.06281e-014	-2.66146e-014	-1.82477e-014	-1.25488e-014
-1.27858e-014	-1.78741e-014	-1.14832e-014	-4.64983e-015	3.96943e-016	-1.22546e-014	-9.23317e-015	-1.97331e-014	-4.65385e-015	-1.09e-014	-5.66274e-015	-1.61841e-014	-1.52897e-014	-4.42527e-015	2.10062e-015	-3.7752e-016	-5.8938e-015	-2.00756e-014	-2.19657e-014	-2.50375e-014	-2.13797e-014	-2.02211e-014	-2.63136e-014	-1.78641e-014	-1.22192e-014
-1.29806e-014	-1.78628e-014	-1.175e-014	-4.54719e-015	3.99158e-016	-1.25079e-014	-9.6071e-015	-1.98722e-014	-4.86861e-015	-1.10446e-014	-6.268e-015	-1.63584e-014	-1.57291e-014	-4.69725e-015	2.03672e-015	-6.74728e-016	-6.02904e-015	-1.99125e-014	-2.17758e-014	-2.47195e-014	-2.11078e-014	-1.98193e-014	-2.59963e-014	-1.74664e-014	-1.18602e-014
-1.31975e-014	-1.78499e-014	-1.20236e-014	-4.44355e-015	4.04616e-016	-1.2761e-014	-9.96848e-015	-1.99862e-014	-5.07495e-015	-1.12078e-014	-6.90963e-015	-1.65014e-014	-1.61532e-014	-4.98779e-015	1.99144e-015	-9.48085e-016	-6.15055e-015	-1.97336e-014	-2.15688e-014	-2.43504e-014	-2.08348e-014	-1.94242e-014	-2.56633e-014	-1.70562e-014	-1.14713e-014
-1.34374e-014	-1.78368e-014	-1.23044e-014	-4.33989e-015	4.12769e-016	-1.30117e-014	-1.03147e-014	-2.0074e-014	-5.27279e-015	-1.13906e-014	-7.58383e-015	-1.66135e-014	-1.65633e-014	-5.2978e-015	1.9624e-015	-1.19428e-015	-6.25988e-015	-1.95404e-014	-2.13447e-014	-2.39323e-014	-2.05624e-014	-1.90375e-014	-2.53155e-014	-1.66348e-014	-1.10525e-014
-1.37003e-014	-1.78242e-014	-1.25927e-014	-4.23715e-015	4.23342e-016	-1.32578e-014	-1.0643e-014	-2.01346e-014	-5.46172e-015	-1.15929e-014	-8.28716e-015	-1.6696e-014	-1.69609e-014	-5.62796e-015	1.94793e-015	-1.41034e-015	-6.35759e-015	-1.93345e-014	-2.11036e-014	-2.34675e-014	-2.0292e-014	-1.86615e-014	-2.49535e-014	-1.62038e-014	-1.06042e-014
-1.39874e-014	-1.7813e-014	-1.2888e-014	-4.13604e-015	4.36302e-016	-1.34979e-014	-1.09512e-014	-2.01683e-014	-5.64261e-015	-1.18151e-014	-9.01617e-015	-1.67496e-014	-1.73479e-014	-5.9793e-015	1.94651e-015	-1.59352e-015	-6.44413e-015	-1.91172e-014	-2.08464e-014	-2.2959e-014	-2.00264e-014	-1.82979e-014	-2.45792e-014	-1.57649e-014	-1.01272e-014
-1.42987e-014	-1.78038e-014	-1.31902e-014	-4.03745e-015	4.5113e-016	-1.37308e-014	-1.12371e-014	-2.0176e-014	-5.81582e-015	-1.20571e-014	-9.7669e-015	-1.67755e-014	-1.77258e-014	-6.35258e-015	1.95609e-015	-1.74142e-015	-6.52068e-015	-1.88902e-014	-2.05736e-014	-2.24098e-014	-1.97671e-014	-1.79474e-014	-2.41939e-014	-1.532e-014	-9.62151e-015
-1.46339e-014	-1.77973e-014	-1.3499e-014	-3.94217e-015	4.6813e-016	-1.39553e-014	-1.14989e-014	-2.01582e-014	-5.98217e-015	-1.23191e-014	-1.05348e-014	-1.67753e-014	-1.80956e-014	-6.7479e-015	1.9739e-015	-1.85283e-015	-6.58875e-015	-1.86552e-014	-2.0286e-014	-2.18239e-014	-1.95162e-014	-1.76105e-014	-2.37988e-014	-1.4871e-014	-9.08838e-015
-1.49916e-014	-1.77928e-014	-1.3814e-014	-3.85112e-015	4.86516e-016	-1.41696e-014	-1.17352e-014	-2.01149e-014	-6.14252e-015	-1.26009e-014	-1.13154e-014	-1.67506e-014	-1.84592e-014	-7.16581e-015	1.9981e-015	-1.92594e-015	-6.65015e-015	-1.84138e-014	-1.99846e-014	-2.12045e-014	-1.92754e-014	-1.72879e-014	-2.33949e-014	-1.44192e-014	-8.52876e-015
-1.53712e-014	-1.77904e-014	-1.41344e-014	-3.76484e-015	5.05833e-016	-1.43723e-014	-1.19447e-014	-2.00471e-014	-6.29738e-015	-1.29021e-014	-1.21037e-014	-1.6703e-014	-1.8818e-014	-7.60616e-015	2.02663e-015	-1.96008e-015	-6.70664e-015	-1.81675e-014	-1.96698e-014	-2.05556e-014	-1.90466e-014	-1.69803e-014	-2.29839e-014	-1.39656e-014	-7.94417e-015
-1.57723e-014	-1.77898e-014	-1.44594e-014	-3.68454e-015	5.2539e-016	-1.45629e-014	-1.21262e-014	-1.99548e-014	-6.44832e-015	-1.32217e-014	-1.28952e-014	-1.66345e-014	-1.91732e-014	-8.06844e-015	2.05736e-015	-1.95479e-015	-6.75964e-015	-1.79179e-014	-1.93422e-014	-1.98813e-014	-1.88311e-014	-1.66879e-014	-2.25674e-014	-1.35119e-014	-7.33579e-015
-1.61932e-014	-1.77906e-014	-1.47881e-014	-3.611e-015	5.45446e-016	-1.47406e-014	-1.22795e-014	-1.98394e-014	-6.59729e-015	-1.35585e-014	-1.36855e-014	-1.65474e-014	-1.95256e-014	-8.5513e-015	2.08784e-015	-1.91028e-015	-6.81048e-015	-1.76669e-014	-1.90036e-014	-1.91859e-014	-1.86308e-014	-1.64114e-014	-2.21463e-014	-1.30599e-014	-6.70525e-015
-1.66321e-014	-1.77918e-014	-1.51192e-014	-3.54525e-015	5.65474e-016	-1.49047e-014	-1.24042e-014	-1.97021e-014	-6.74554e-015	-1.39107e-014	-1.44696e-014	-1.64441e-014	-1.98766e-014	-9.0544e-015	2.11624e-015	-1.82719e-015	-6.86092e-015	-1.74156e-014	-1.86559e-014	-1.84738e-014	-1.84467e-014	-1.61505e-014	-2.17225e-014	-1.26108e-014	-6.05458e-015
-1.70871e-014	-1.77928e-014	-1.54514e-014	-3.48791e-015	5.85487e-016	-1.50547e-014	-1.25001e-014	-1.95443e-014	-6.89509e-015	-1.42768e-014	-1.52426e-014	-1.63265e-014	-2.02271e-014	-9.57585e-015	2.14064e-015	-1.70648e-015	-6.91228e-015	-1.71659e-014	-1.83007e-014	-1.77495e-014	-1.82809e-014	-1.59046e-014	-2.12976e-014	-1.21659e-014	-5.38589e-015
-1.7556e-014	-1.77927e-014	-1.57824e-014	-3.4394e-015	6.0536e-016	-1.51903e-014	-1.2568e-014	-1.93679e-014	-7.04812e-015	-1.46545e-014	-1.60003e-014	-1.6197e-014	-2.05778e-014	-1.01145e-014	2.15918e-015	-1.54924e-015	-6.96571e-015	-1.69198e-014	-1.7939e-014	-1.70175e-014	-1.81348e-014	-1.56727e-014	-2.08728e-014	-1.17265e-014	-4.70152e-015
-1.80365e-014	-1.77902e-014	-1.61108e-014	-3.4001e-015	6.2479e-016	-1.53115e-014	-1.26082e-014	-1.91743e-014	-7.20681e-015	-1.50419e-014	-1.67376e-014	-1.6058e-014	-2.09295e-014	-1.06686e-014	2.17016e-015	-1.35784e-015	-7.02288e-015	-1.66787e-014	-1.75725e-014	-1.62824e-014	-1.80093e-014	-1.54537e-014	-2.04494e-014	-1.12934e-014	-4.00406e-015
-1.85259e-014	-1.77836e-014	-1.64348e-014	-3.37099e-015	6.44401e-016	-1.54184e-014	-1.26215e-014	-1.8966e-014	-7.37314e-015	-1.54367e-014	-1.74508e-014	-1.59112e-014	-2.12817e-014	-1.12358e-014	2.17186e-015	-1.13473e-015	-7.08503e-015	-1.64438e-014	-1.72028e-014	-1.55485e-014	-1.79051e-014	-1.5247e-014	-2.00288e-014	-1.08678e-014	-3.29584e-015
-1.90214e-014	-1.77713e-014	-1.67519e-014	-3.35277e-015	6.63956e-016	-1.55113e-014	-1.2609e-014	-1.87443e-014	-7.54947e-015	-1.58364e-014	-1.81364e-014	-1.57592e-014	-2.16349e-014	-1.18144e-014	2.16313e-015	-8.83225e-016	-7.15311e-015	-1.62167e-014	-1.68322e-014	-1.48203e-014	-1.78231e-014	-1.50516e-014	-1.96123e-014	-1.04503e-014	-2.5798e-015
-1.952e-014	-1.77517e-014	-1.70599e-014	-3.34584e-015	6.83116e-016	-1.55906e-014	-1.25716e-014	-1.85114e-014	-7.7389e-015	-1.62387e-014	-1.87909e-014	-1.56043e-014	-2.19885e-014	-1.24016e-014	2.14301e-015	-6.06423e-016	-7.22806e-015	-1.59992e-014	-1.64636e-014	-1.41018e-014	-1.77638e-014	-1.48668e-014	-1.92015e-014	-1.00421e-014	-1.85955e-015
-2.00188e-014	-1.77234e-014	-1.73567e-014	-3.35058e-015	7.01673e-016	-1.56566e-014	-1.25117e-014	-1.82698e-014	-7.94371e-015	-1.66412e-014	-1.94113e-014	-1.54488e-014	-2.23418e-014	-1.29952e-014	2.11083e-015	-3.07382e-016	-7.31071e-015	-1.57924e-014	-1.60987e-014	-1.33975e-014	-1.77268e-014	-1.46906e-014	-1.87977e-014	-9.64393e-015	-1.13788e-015
-2.05138e-014	-1.76844e-014	-1.76407e-014	-3.3666e-015	7.19965e-016	-1.57097e-014	-1.24306e-014	-1.80214e-014	-8.16626e-015	-1.7042e-014	-1.99952e-014	-1.52947e-014	-2.26945e-014	-1.35926e-014	2.06575e-015	1.0152e-017	-7.40107e-015	-1.55977e-014	-1.57391e-014	-1.27111e-014	-1.77123e-014	-1.45216e-014	-1.84017e-014	-9.25668e-015	-4.17529e-016
-2.10013e-014	-1.76331e-014	-1.79091e-014	-3.39392e-015	7.38467e-016	-1.57509e-014	-1.233e-014	-1.77678e-014	-8.40928e-015	-1.74381e-014	-2.05401e-014	-1.51439e-014	-2.30456e-014	-1.41909e-014	2.00776e-015	3.42335e-016	-7.49871e-015	-1.54167e-014	-1.53869e-014	-1.20468e-014	-1.77204e-014	-1.43584e-014	-1.80143e-014	-8.88097e-015	2.9795e-016
-2.14779e-014	-1.75681e-014	-1.81592e-014	-3.43349e-015	7.56943e-016	-1.57813e-014	-1.22123e-014	-1.75121e-014	-8.67569e-015	-1.78275e-014	-2.10444e-014	-1.49983e-014	-2.3394e-014	-1.47879e-014	1.9372e-015	6.84634e-016	-7.60299e-015	-1.52502e-014	-1.50443e-014	-1.14076e-014	-1.77508e-014	-1.41997e-014	-1.76366e-014	-8.51785e-015	1.00546e-015
-2.19397e-014	-1.74879e-014	-1.83887e-014	-3.48553e-015	7.75266e-016	-1.58021e-014	-1.20796e-014	-1.72567e-014	-8.96731e-015	-1.82081e-014	-2.15062e-014	-1.48596e-014	-2.37381e-014	-1.53808e-014	1.85371e-015	1.03302e-015	-7.7135e-015	-1.50987e-014	-1.47139e-014	-1.07968e-014	-1.78032e-014	-1.40441e-014	-1.72699e-014	-8.16795e-015	1.70214e-015
-2.23835e-014	-1.73909e-014	-1.85958e-014	-3.54997e-015	7.93392e-016	-1.58152e-014	-1.19345e-014	-1.70041e-014	-9.28624e-015	-1.85777e-014	-2.19244e-014	-1.47293e-014	-2.4076e-014	-1.59666e-014	1.75804e-015	1.38274e-015	-7.83016e-015	-1.49634e-014	-1.43971e-014	-1.02169e-014	-1.7877e-014	-1.38893e-014	-1.69145e-014	-7.83101e-015	2.38447e-015
-2.28057e-014	-1.72759e-014	-1.87785e-014	-3.62654e-015	8.10772e-016	-1.58218e-014	-1.17789e-014	-1.67562e-014	-9.63454e-015	-1.89342e-014	-2.22988e-014	-1.4609e-014	-2.44064e-014	-1.65424e-014	1.65043e-015	1.7294e-015	-7.95161e-015	-1.48451e-014	-1.40961e-014	-9.67074e-015	-1.79708e-014	-1.37349e-014	-1.65712e-014	-7.5076e-015	3.04928e-015
-2.32028e-014	-1.71417e-014	-1.89344e-014	-3.71449e-015	8.27655e-016	-1.58235e-014	-1.16149e-014	-1.65145e-014	-1.00144e-014	-1.92768e-014	-2.26292e-014	-1.44999e-014	-2.47272e-014	-1.71055e-014	1.53169e-015	2.06879e-015	-8.07717e-015	-1.47439e-014	-1.38122e-014	-9.15946e-015	-1.80835e-014	-1.35797e-014	-1.62407e-014	-7.19849e-015	3.69358e-015
-2.35712e-014	-1.69882e-014	-1.90615e-014	-3.81366e-015	8.44397e-016	-1.58215e-014	-1.14448e-014	-1.62817e-014	-1.04272e-014	-1.96035e-014	-2.2916e-014	-1.44033e-014	-2.50364e-014	-1.76537e-014	1.40271e-015	2.39665e-015	-8.2053e-015	-1.46599e-014	-1.3547e-014	-8.68498e-015	-1.82142e-014	-1.34224e-014	-1.59227e-014	-6.90344e-015	4.31476e-015
-2.39083e-014	-1.6815e-014	-1.91582e-014	-3.92451e-015	8.60376e-016	-1.58173e-014	-1.12707e-014	-1.60602e-014	-1.08742e-014	-1.99128e-014	-2.31597e-014	-1.43196e-014	-2.53323e-014	-1.81843e-014	1.26406e-015	2.70904e-015	-8.33368e-015	-1.45929e-014	-1.33026e-014	-8.24933e-015	-1.83613e-014	-1.3262e-014	-1.56177e-014	-6.62314e-015	4.91052e-015
-2.42109e-014	-1.66213e-014	-1.92226e-014	-4.04705e-015	8.75541e-016	-1.58127e-014	-1.10944e-014	-1.5852e-014	-1.13565e-014	-2.02035e-014	-2.33613e-014	-1.42498e-014	-2.56132e-014	-1.8695e-014	1.11727e-015	3.00249e-015	-8.46103e-015	-1.45423e-014	-1.308e-014	-7.85418e-015	-1.85233e-014	-1.30974e-014	-1.53262e-014	-6.35768e-015	5.47758e-015
-2.4476e-014	-1.64076e-014	-1.92534e-014	-4.18038e-015	8.89545e-016	-1.58087e-014	-1.09178e-014	-1.56584e-014	-1.18746e-014	-2.04747e-014	-2.35229e-014	-1.41942e-014	-2.58765e-014	-1.91838e-014	9.63556e-016	3.27271e-015	-8.58549e-015	-1.45078e-014	-1.28798e-014	-7.49965e-015	-1.86981e-014	-1.29274e-014	-1.50475e-014	-6.10709e-015	6.01389e-015
-2.47007e-014	-1.61745e-014	-1.92493e-014	-4.32383e-015	9.01957e-016	-1.5807e-014	-1.07425e-014	-1.54805e-014	-1.24291e-014	-2.07253e-014	-2.36459e-014	-1.41538e-014	-2.61203e-014	-1.96488e-014	8.05034e-016	3.5163e-015	-8.70533e-015	-1.44892e-014	-1.27038e-014	-7.18547e-015	-1.88836e-014	-1.27517e-014	-1.47816e-014	-5.87102e-015	6.51723e-015
-2.48834e-014	-1.59226e-014	-1.92095e-014	-4.47732e-015	9.12087e-016	-1.58088e-014	-1.05698e-014	-1.53199e-014	-1.30197e-014	-2.09551e-014	-2.37331e-014	-1.41293e-014	-2.63429e-014	-2.00883e-014	6.43588e-016	3.73102e-015	-8.81888e-015	-1.44861e-014	-1.25523e-014	-6.91202e-015	-1.90785e-014	-1.25701e-014	-1.45289e-014	-5.64978e-015	6.98583e-015
-2.50221e-014	-1.56527e-014	-1.91334e-014	-4.63977e-015	9.1958e-016	-1.58152e-014	-1.04013e-014	-1.51777e-014	-1.36459e-014	-2.11644e-014	-2.37869e-014	-1.41207e-014	-2.65427e-014	-2.05002e-014	4.80233e-016	3.91445e-015	-8.92407e-015	-1.44974e-014	-1.24255e-014	-6.67946e-015	-1.92808e-014	-1.23818e-014	-1.4289e-014	-5.44326e-015	7.418e-015
-2.51159e-014	-1.53662e-014	-1.90203e-014	-4.81046e-015	9.24307e-016	-1.58275e-014	-1.02383e-014	-1.50555e-014	-1.43066e-014	-2.13532e-014	-2.381e-014	-1.41274e-014	-2.67179e-014	-2.08836e-014	3.16357e-016	4.06504e-015	-9.01833e-015	-1.45225e-014	-1.23238e-014	-6.48655e-015	-1.94881e-014	-1.21867e-014	-1.40613e-014	-5.25169e-015	7.81263e-015
-2.51631e-014	-1.50649e-014	-1.88704e-014	-4.98871e-015	9.2534e-016	-1.58462e-014	-1.00813e-014	-1.49539e-014	-1.5e-014	-2.15215e-014	-2.38052e-014	-1.4149e-014	-2.68668e-014	-2.12379e-014	1.54173e-016	4.18046e-015	-9.09935e-015	-1.45593e-014	-1.22461e-014	-6.33204e-015	-1.96986e-014	-1.19848e-014	-1.3846e-014	-5.07481e-015	8.16883e-015
-2.5163e-014	-1.47509e-014	-1.86842e-014	-5.17414e-015	9.22199e-016	-1.58727e-014	-9.93133e-015	-1.48736e-014	-1.57238e-014	-2.16698e-014	-2.37751e-014	-1.41851e-014	-2.69874e-014	-2.15621e-014	-4.31534e-018	4.25992e-015	-9.16529e-015	-1.46065e-014	-1.21925e-014	-6.21459e-015	-1.99105e-014	-1.17769e-014	-1.36425e-014	-4.9131e-015	8.48508e-015
-2.51152e-014	-1.44256e-014	-1.84622e-014	-5.36567e-015	9.14273e-016	-1.59078e-014	-9.78912e-015	-1.48148e-014	-1.64757e-014	-2.17991e-014	-2.37235e-014	-1.42351e-014	-2.70792e-014	-2.18556e-014	-1.57864e-016	4.30266e-015	-9.21448e-015	-1.46619e-014	-1.21623e-014	-6.133e-015	-2.0122e-014	-1.15635e-014	-1.34504e-014	-4.76682e-015	8.76142e-015
-2.50198e-014	-1.40913e-014	-1.82054e-014	-5.56273e-015	9.00957e-016	-1.5951e-014	-9.65514e-015	-1.47776e-014	-1.72532e-014	-2.19099e-014	-2.3654e-014	-1.42978e-014	-2.71411e-014	-2.21185e-014	-3.04398e-016	4.30838e-015	-9.24568e-015	-1.47246e-014	-1.21546e-014	-6.08544e-015	-2.03309e-014	-1.13448e-014	-1.32691e-014	-4.63547e-015	8.99792e-015
-2.48774e-014	-1.37514e-014	-1.79152e-014	-5.76461e-015	8.81326e-016	-1.60032e-014	-9.52918e-015	-1.47619e-014	-1.80538e-014	-2.20039e-014	-2.35702e-014	-1.43729e-014	-2.71728e-014	-2.23509e-014	-4.43199e-016	4.27726e-015	-9.25719e-015	-1.47931e-014	-1.21685e-014	-6.06969e-015	-2.05354e-014	-1.11219e-014	-1.3098e-014	-4.51926e-015	9.19496e-015
-2.4689e-014	-1.3408e-014	-1.7593e-014	-5.97042e-015	8.5455e-016	-1.60642e-014	-9.4112e-015	-1.47672e-014	-1.88739e-014	-2.20815e-014	-2.34751e-014	-1.44596e-014	-2.71745e-014	-2.25528e-014	-5.72839e-016	4.20997e-015	-9.24729e-015	-1.48654e-014	-1.2202e-014	-6.08316e-015	-2.0734e-014	-1.08958e-014	-1.29365e-014	-4.41805e-015	9.35293e-015
-2.44557e-014	-1.30639e-014	-1.72406e-014	-6.17966e-015	8.20274e-016	-1.61339e-014	-9.30067e-015	-1.4793e-014	-1.97095e-014	-2.21434e-014	-2.33721e-014	-1.45576e-014	-2.71462e-014	-2.27245e-014	-6.91728e-016	4.10799e-015	-9.21538e-015	-1.49396e-014	-1.22528e-014	-6.12329e-015	-2.0925e-014	-1.06673e-014	-1.27842e-014	-4.33184e-015	9.47248e-015
-2.41796e-014	-1.2722e-014	-1.68601e-014	-6.39079e-015	7.77902e-016	-1.62118e-014	-9.1968e-015	-1.48393e-014	-2.05556e-014	-2.21914e-014	-2.32642e-014	-1.46653e-014	-2.7088e-014	-2.28669e-014	-7.9791e-016	3.97318e-015	-9.16095e-015	-1.50135e-014	-1.2319e-014	-6.18696e-015	-2.11064e-014	-1.04364e-014	-1.26403e-014	-4.26012e-015	9.55407e-015
-2.38622e-014	-1.23852e-014	-1.64538e-014	-6.60336e-015	7.27612e-016	-1.62972e-014	-9.09913e-015	-1.49054e-014	-2.14079e-014	-2.22265e-014	-2.31539e-014	-1.47812e-014	-2.70001e-014	-2.29806e-014	-8.90813e-016	3.80786e-015	-9.08247e-015	-1.50853e-014	-1.23988e-014	-6.27203e-015	-2.12762e-014	-1.02038e-014	-1.25041e-014	-4.20358e-015	9.59913e-015
-2.35061e-014	-1.20566e-014	-1.60241e-014	-6.81589e-015	6.68519e-016	-1.63888e-014	-9.00633e-015	-1.49895e-014	-2.22618e-014	-2.22504e-014	-2.30446e-014	-1.49039e-014	-2.68836e-014	-2.30665e-014	-9.69834e-016	3.61476e-015	-8.98025e-015	-1.51531e-014	-1.24894e-014	-6.37581e-015	-2.14328e-014	-9.97138e-015	-1.23746e-014	-4.16215e-015	9.60913e-015
-2.31137e-014	-1.1739e-014	-1.55738e-014	-7.02758e-015	6.00164e-016	-1.6486e-014	-8.91786e-015	-1.50902e-014	-2.31127e-014	-2.22645e-014	-2.2939e-014	-1.50329e-014	-2.67397e-014	-2.31257e-014	-1.03468e-015	3.39657e-015	-8.85441e-015	-1.52148e-014	-1.25876e-014	-6.49499e-015	-2.1575e-014	-9.73994e-015	-1.22513e-014	-4.13555e-015	9.58533e-015
-2.26886e-014	-1.14356e-014	-1.51058e-014	-7.23737e-015	5.22837e-016	-1.65881e-014	-8.83236e-015	-1.52058e-014	-2.39556e-014	-2.22694e-014	-2.28396e-014	-1.51669e-014	-2.65693e-014	-2.31595e-014	-1.08456e-015	3.15623e-015	-8.70507e-015	-1.5269e-014	-1.26912e-014	-6.62644e-015	-2.17018e-014	-9.51125e-015	-1.21342e-014	-4.12386e-015	9.5292e-015
-2.22341e-014	-1.11494e-014	-1.46228e-014	-7.44434e-015	4.36113e-016	-1.66932e-014	-8.74865e-015	-1.53356e-014	-2.47848e-014	-2.22665e-014	-2.27483e-014	-1.53036e-014	-2.63742e-014	-2.31697e-014	-1.11844e-015	2.89718e-015	-8.53304e-015	-1.53139e-014	-1.27977e-014	-6.76672e-015	-2.18122e-014	-9.28632e-015	-1.20227e-014	-4.12729e-015	9.44208e-015
-2.17538e-014	-1.08822e-014	-1.41287e-014	-7.64759e-015	3.40043e-016	-1.67995e-014	-8.66617e-015	-1.5477e-014	-2.55948e-014	-2.22571e-014	-2.2667e-014	-1.54414e-014	-2.61558e-014	-2.31572e-014	-1.13622e-015	2.62267e-015	-8.33846e-015	-1.53479e-014	-1.29043e-014	-6.91271e-015	-2.19044e-014	-9.06589e-015	-1.19161e-014	-4.14545e-015	9.326e-015
-2.12511e-014	-1.06369e-014	-1.36266e-014	-7.84593e-015	2.34485e-016	-1.69053e-014	-8.58392e-015	-1.56288e-014	-2.63802e-014	-2.22426e-014	-2.25978e-014	-1.55788e-014	-2.59171e-014	-2.31235e-014	-1.13835e-015	2.33632e-015	-8.12242e-015	-1.53695e-014	-1.30085e-014	-7.06164e-015	-2.19776e-014	-8.85037e-015	-1.18141e-014	-4.17822e-015	9.18264e-015
-2.07304e-014	-1.0416e-014	-1.31196e-014	-8.03881e-015	1.19915e-016	-1.70084e-014	-8.50141e-015	-1.57889e-014	-2.71356e-014	-2.22237e-014	-2.25417e-014	-1.57145e-014	-2.56607e-014	-2.307e-014	-1.12428e-015	2.04187e-015	-7.88628e-015	-1.53775e-014	-1.31067e-014	-7.2099e-015	-2.2031e-014	-8.64139e-015	-1.17159e-014	-4.22596e-015	9.0134e-015
-2.01952e-014	-1.02211e-014	-1.26111e-014	-8.22495e-015	-4.06777e-018	-1.71066e-014	-8.41787e-015	-1.59553e-014	-2.78562e-014	-2.22015e-014	-2.25001e-014	-1.58481e-014	-2.53886e-014	-2.29984e-014	-1.09449e-015	1.74335e-015	-7.63197e-015	-1.53709e-014	-1.31962e-014	-7.35424e-015	-2.20639e-014	-8.44036e-015	-1.16212e-014	-4.28823e-015	8.82002e-015
-1.96493e-014	-1.0054e-014	-1.21044e-014	-8.40283e-015	-1.37248e-016	-1.71984e-014	-8.33222e-015	-1.61261e-014	-2.85367e-014	-2.21772e-014	-2.24743e-014	-1.59777e-014	-2.51034e-014	-2.291e-014	-1.04957e-015	1.44475e-015	-7.36117e-015	-1.53487e-014	-1.32748e-014	-7.49216e-015	-2.20759e-014	-8.24721e-015	-1.15306e-014	-4.36452e-015	8.60453e-015
-1.90978e-014	-9.91604e-015	-1.16027e-014	-8.57174e-015	-2.78881e-016	-1.72814e-014	-8.24333e-015	-1.62992e-014	-2.91725e-014	-2.21513e-014	-2.24651e-014	-1.61018e-014	-2.48081e-014	-2.2806e-014	-9.89953e-016	1.14898e-015	-7.07641e-015	-1.53103e-014	-1.33399e-014	-7.62077e-015	-2.20672e-014	-8.06277e-015	-1.14442e-014	-4.45483e-015	8.3682e-015
-1.85443e-014	-9.80765e-015	-1.11093e-014	-8.73029e-015	-4.28105e-016	-1.73538e-014	-8.15078e-015	-1.64728e-014	-2.97588e-014	-2.21249e-014	-2.24728e-014	-1.62197e-014	-2.45059e-014	-2.2688e-014	-9.17078e-016	8.59322e-016	-6.77933e-015	-1.52553e-014	-1.33897e-014	-7.7378e-015	-2.2038e-014	-7.88789e-015	-1.1362e-014	-4.55933e-015	8.11266e-015
-1.79926e-014	-9.72964e-015	-1.06266e-014	-8.87811e-015	-5.83982e-016	-1.74137e-014	-8.05489e-015	-1.66453e-014	-3.02913e-014	-2.20993e-014	-2.24974e-014	-1.63303e-014	-2.41996e-014	-2.25573e-014	-8.32457e-016	5.79579e-016	-6.47291e-015	-1.51836e-014	-1.34219e-014	-7.84107e-015	-2.19876e-014	-7.72283e-015	-1.12841e-014	-4.67809e-015	7.83947e-015
-1.74468e-014	-9.68226e-015	-1.01575e-014	-9.01446e-015	-7.46438e-016	-1.74592e-014	-7.95581e-015	-1.68151e-014	-3.07668e-014	-2.20751e-014	-2.25392e-014	-1.64333e-014	-2.38922e-014	-2.24155e-014	-7.37095e-016	3.12984e-016	-6.15909e-015	-1.50952e-014	-1.34344e-014	-7.92828e-015	-2.19161e-014	-7.56822e-015	-1.12105e-014	-4.81161e-015	7.54955e-015
-1.69109e-014	-9.66484e-015	-9.70463e-015	-9.13785e-015	-9.14364e-016	-1.74886e-014	-7.85323e-015	-1.69803e-014	-3.11821e-014	-2.20528e-014	-2.2598e-014	-1.65281e-014	-2.35868e-014	-2.22636e-014	-6.32801e-016	6.18034e-017	-5.84008e-015	-1.49901e-014	-1.34259e-014	-7.99735e-015	-2.18241e-014	-7.42454e-015	-1.11413e-014	-4.95933e-015	7.244e-015
-1.63886e-014	-9.67672e-015	-9.27025e-015	-9.24781e-015	-1.08637e-015	-1.74999e-014	-7.74816e-015	-1.71388e-014	-3.15339e-014	-2.20327e-014	-2.26732e-014	-1.66139e-014	-2.32864e-014	-2.21031e-014	-5.20491e-016	-1.72122e-016	-5.51875e-015	-1.4869e-014	-1.33952e-014	-8.04659e-015	-2.17119e-014	-7.29191e-015	-1.10771e-014	-5.1208e-015	6.92341e-015
-1.58826e-014	-9.71755e-015	-8.85637e-015	-9.34366e-015	-1.26136e-015	-1.74918e-014	-7.64125e-015	-1.72899e-014	-3.18203e-014	-2.20147e-014	-2.27644e-014	-1.66906e-014	-2.29935e-014	-2.19348e-014	-4.02101e-016	-3.86535e-016	-5.19778e-015	-1.47329e-014	-1.33412e-014	-8.07414e-015	-2.15806e-014	-7.16972e-015	-1.10181e-014	-5.29583e-015	6.58854e-015
-1.53959e-014	-9.78581e-015	-8.46506e-015	-9.42478e-015	-1.43857e-015	-1.74631e-014	-7.53263e-015	-1.74323e-014	-3.20396e-014	-2.19991e-014	-2.28705e-014	-1.67576e-014	-2.27101e-014	-2.17596e-014	-2.79166e-016	-5.79728e-016	-4.87954e-015	-1.45829e-014	-1.32636e-014	-8.07851e-015	-2.14313e-014	-7.05763e-015	-1.09648e-014	-5.48379e-015	6.24051e-015
-1.49317e-014	-9.87905e-015	-8.09768e-015	-9.49019e-015	-1.61681e-015	-1.74127e-014	-7.42396e-015	-1.75645e-014	-3.21913e-014	-2.19864e-014	-2.29908e-014	-1.68144e-014	-2.24387e-014	-2.15781e-014	-1.53101e-016	-7.5062e-016	-4.56633e-015	-1.44202e-014	-1.31615e-014	-8.05903e-015	-2.12642e-014	-6.9557e-015	-1.0918e-014	-5.68435e-015	5.87977e-015
-1.44926e-014	-9.99565e-015	-7.75556e-015	-9.53969e-015	-1.7947e-015	-1.73399e-014	-7.31619e-015	-1.76856e-014	-3.22741e-014	-2.19777e-014	-2.3124e-014	-1.68614e-014	-2.21818e-014	-2.13915e-014	-2.53943e-017	-8.98381e-016	-4.2611e-015	-1.42466e-014	-1.30351e-014	-8.01503e-015	-2.10803e-014	-6.86368e-015	-1.0878e-014	-5.89763e-015	5.50647e-015
-1.4081e-014	-1.0133e-014	-7.43959e-015	-9.57341e-015	-1.97072e-015	-1.72437e-014	-7.21096e-015	-1.77952e-014	-3.22883e-014	-2.19729e-014	-2.32695e-014	-1.68988e-014	-2.19409e-014	-2.12001e-014	1.02297e-016	-1.02255e-015	-3.96612e-015	-1.40638e-014	-1.28849e-014	-7.94598e-015	-2.08802e-014	-6.78096e-015	-1.08456e-014	-6.12287e-015	5.12089e-015
-1.36987e-014	-1.02886e-014	-7.15034e-015	-9.59094e-015	-2.14375e-015	-1.71234e-014	-7.10938e-015	-1.78922e-014	-3.22344e-014	-2.19719e-014	-2.34256e-014	-1.69266e-014	-2.1718e-014	-2.10046e-014	2.28222e-016	-1.12251e-015	-3.68398e-015	-1.38739e-014	-1.27117e-014	-7.85169e-015	-2.06651e-014	-6.70713e-015	-1.08216e-014	-6.35977e-015	4.72291e-015
-1.33472e-014	-1.04597e-014	-6.88807e-015	-9.59217e-015	-2.31266e-015	-1.69789e-014	-7.01329e-015	-1.7976e-014	-3.21141e-014	-2.19745e-014	-2.3591e-014	-1.69457e-014	-2.15144e-014	-2.08053e-014	3.50452e-016	-1.19917e-015	-3.41613e-015	-1.36791e-014	-1.25163e-014	-7.7324e-015	-2.04362e-014	-6.64131e-015	-1.08066e-014	-6.60755e-015	4.31239e-015
-1.30278e-014	-1.06434e-014	-6.65282e-015	-9.57685e-015	-2.47611e-015	-1.68106e-014	-6.92458e-015	-1.80467e-014	-3.1929e-014	-2.19815e-014	-2.37641e-014	-1.69568e-014	-2.13307e-014	-2.06025e-014	4.6679e-016	-1.25365e-015	-3.16378e-015	-1.34815e-014	-1.23003e-014	-7.58823e-015	-2.01945e-014	-6.58248e-015	-1.08015e-014	-6.86563e-015	3.88973e-015
-1.27407e-014	-1.08356e-014	-6.44439e-015	-9.54529e-015	-2.6332e-015	-1.66187e-014	-6.84488e-015	-1.81038e-014	-3.16817e-014	-2.19932e-014	-2.39442e-014	-1.69609e-014	-2.11675e-014	-2.03964e-014	5.7604e-016	-1.28645e-015	-2.92853e-015	-1.32835e-014	-1.20647e-014	-7.42042e-015	-1.99419e-014	-6.52974e-015	-1.08066e-014	-7.13368e-015	3.45471e-015
-1.24871e-014	-1.10334e-014	-6.26178e-015	-9.49793e-015	-2.78286e-015	-1.64043e-014	-6.77664e-015	-1.81478e-014	-3.13751e-014	-2.20093e-014	-2.41296e-014	-1.69596e-014	-2.10249e-014	-2.01871e-014	6.76242e-016	-1.29907e-015	-2.71209e-015	-1.30875e-014	-1.18121e-014	-7.22987e-015	-1.96797e-014	-6.4825e-015	-1.08225e-014	-7.41122e-015	3.00721e-015
-1.22664e-014	-1.12331e-014	-6.10427e-015	-9.43519e-015	-2.92427e-015	-1.61678e-014	-6.72154e-015	-1.81783e-014	-3.10126e-014	-2.20303e-014	-2.43187e-014	-1.69531e-014	-2.09038e-014	-1.99746e-014	7.65629e-016	-1.29355e-015	-2.51637e-015	-1.28958e-014	-1.1544e-014	-7.01788e-015	-1.94097e-014	-6.43942e-015	-1.08498e-014	-7.6971e-015	2.54721e-015
-1.20783e-014	-1.14313e-014	-5.97029e-015	-9.35716e-015	-3.05589e-015	-1.59105e-014	-6.68145e-015	-1.81955e-014	-3.05981e-014	-2.20563e-014	-2.451e-014	-1.69418e-014	-2.08034e-014	-1.97586e-014	8.42561e-016	-1.27176e-015	-2.34217e-015	-1.27105e-014	-1.12627e-014	-6.78576e-015	-1.91333e-014	-6.39956e-015	-1.08895e-014	-7.99089e-015	2.07449e-015
-1.19221e-014	-1.16249e-014	-5.8575e-015	-9.26439e-015	-3.1769e-015	-1.56341e-014	-6.65811e-015	-1.82e-014	-3.0136e-014	-2.20872e-014	-2.47022e-014	-1.69266e-014	-2.0723e-014	-1.95392e-014	9.05451e-016	-1.23588e-015	-2.18992e-015	-1.25342e-014	-1.09705e-014	-6.53464e-015	-1.88525e-014	-6.36161e-015	-1.09414e-014	-8.2916e-015	1.58881e-015
-1.17967e-014	-1.18105e-014	-5.76484e-015	-9.15751e-015	-3.28659e-015	-1.53407e-014	-6.65308e-015	-1.8192e-014	-2.96304e-014	-2.21236e-014	-2.48935e-014	-1.69088e-014	-2.06617e-014	-1.93162e-014	9.53425e-016	-1.18885e-015	-2.05967e-015	-1.23694e-014	-1.06702e-014	-6.26683e-015	-1.85689e-014	-6.32481e-015	-1.10057e-014	-8.59867e-015	1.09049e-015
-1.17006e-014	-1.19845e-014	-5.69016e-015	-9.03783e-015	-3.38467e-015	-1.50315e-014	-6.66772e-015	-1.81718e-014	-2.90868e-014	-2.21663e-014	-2.50828e-014	-1.68898e-014	-2.06183e-014	-1.90893e-014	9.85433e-016	-1.13345e-015	-1.95154e-015	-1.22184e-014	-1.03649e-014	-5.9846e-015	-1.82846e-014	-6.28793e-015	-1.10825e-014	-8.91184e-015	5.78835e-016
-1.16317e-014	-1.21438e-014	-5.63112e-015	-8.90643e-015	-3.47093e-015	-1.4709e-014	-6.70299e-015	-1.81393e-014	-2.85107e-014	-2.22149e-014	-2.52683e-014	-1.6871e-014	-2.05913e-014	-1.88586e-014	1.00091e-015	-1.0719e-015	-1.86565e-015	-1.2083e-014	-1.00569e-014	-5.69015e-015	-1.80012e-014	-6.24956e-015	-1.1172e-014	-9.22965e-015	5.45022e-017
-1.15877e-014	-1.22862e-014	-5.58543e-015	-8.76466e-015	-3.54484e-015	-1.43755e-014	-6.76069e-015	-1.80954e-014	-2.79071e-014	-2.22694e-014	-2.54481e-014	-1.68532e-014	-2.05782e-014	-1.8624e-014	9.98627e-016	-1.00648e-015	-1.80189e-015	-1.19646e-014	-9.74926e-015	-5.38452e-015	-1.77207e-014	-6.20912e-015	-1.12741e-014	-9.55113e-015	-4.82071e-016
-1.15664e-014	-1.24082e-014	-5.55079e-015	-8.61389e-015	-3.60614e-015	-1.40336e-014	-6.8411e-015	-1.80405e-014	-2.7282e-014	-2.23302e-014	-2.56209e-014	-1.68375e-014	-2.05767e-014	-1.83855e-014	9.77447e-016	-9.40216e-016	-1.7591e-015	-1.18654e-014	-9.44481e-015	-5.06988e-015	-1.74448e-014	-6.1657e-015	-1.13889e-014	-9.87596e-015	-1.0301e-015
-1.15653e-014	-1.25076e-014	-5.5242e-015	-8.45499e-015	-3.65515e-015	-1.36858e-014	-6.94451e-015	-1.79751e-014	-2.66418e-014	-2.23976e-014	-2.57854e-014	-1.68254e-014	-2.05846e-014	-1.8143e-014	9.37006e-016	-8.75829e-016	-1.73573e-015	-1.17869e-014	-9.1457e-015	-4.74923e-015	-1.71755e-014	-6.11862e-015	-1.15157e-014	-1.02027e-014	-1.58889e-015
-1.15818e-014	-1.25823e-014	-5.50339e-015	-8.28952e-015	-3.69221e-015	-1.3334e-014	-7.07193e-015	-1.78993e-014	-2.59921e-014	-2.2471e-014	-2.59397e-014	-1.68175e-014	-2.05992e-014	-1.78963e-014	8.77382e-016	-8.1564e-016	-1.73098e-015	-1.17296e-014	-8.85481e-015	-4.42491e-015	-1.69142e-014	-6.06634e-015	-1.16541e-014	-1.05306e-014	-2.15726e-015
-1.16131e-014	-1.26304e-014	-5.48596e-015	-8.11867e-015	-3.71736e-015	-1.2981e-014	-7.22314e-015	-1.78137e-014	-2.53378e-014	-2.25508e-014	-2.60821e-014	-1.68138e-014	-2.06177e-014	-1.76448e-014	7.99042e-016	-7.611e-016	-1.74357e-015	-1.16942e-014	-8.57374e-015	-4.09933e-015	-1.66621e-014	-6.00773e-015	-1.18033e-014	-1.08585e-014	-2.73408e-015
-1.16558e-014	-1.26505e-014	-5.46902e-015	-7.94361e-015	-3.73059e-015	-1.26288e-014	-7.39745e-015	-1.77178e-014	-2.46844e-014	-2.26372e-014	-2.62106e-014	-1.6815e-014	-2.06375e-014	-1.7388e-014	7.02206e-016	-7.14752e-016	-1.77272e-015	-1.1681e-014	-8.30495e-015	-3.77411e-015	-1.64209e-014	-5.94204e-015	-1.19624e-014	-1.11858e-014	-3.31779e-015
-1.17071e-014	-1.26413e-014	-5.44961e-015	-7.76611e-015	-3.73294e-015	-1.22798e-014	-7.5947e-015	-1.76112e-014	-2.40373e-014	-2.27299e-014	-2.63242e-014	-1.68217e-014	-2.06553e-014	-1.7126e-014	5.86993e-016	-6.78574e-016	-1.81616e-015	-1.16908e-014	-8.05119e-015	-3.45164e-015	-1.61927e-014	-5.86889e-015	-1.21305e-014	-1.1512e-014	-3.90694e-015
-1.17638e-014	-1.26017e-014	-5.4254e-015	-7.58795e-015	-3.72479e-015	-1.19361e-014	-7.81354e-015	-1.7494e-014	-2.34009e-014	-2.28292e-014	-2.64211e-014	-1.68342e-014	-2.06682e-014	-1.68591e-014	4.54501e-016	-6.53596e-016	-1.87223e-015	-1.1723e-014	-7.81459e-015	-3.13371e-015	-1.59789e-014	-5.78801e-015	-1.23068e-014	-1.18361e-014	-4.49924e-015
-1.18227e-014	-1.25316e-014	-5.39448e-015	-7.41041e-015	-3.70705e-015	-1.15993e-014	-8.05197e-015	-1.73655e-014	-2.27803e-014	-2.29345e-014	-2.65002e-014	-1.68522e-014	-2.06735e-014	-1.65869e-014	3.05597e-016	-6.41318e-016	-1.93927e-015	-1.17774e-014	-7.59575e-015	-2.82169e-015	-1.57806e-014	-5.69854e-015	-1.24899e-014	-1.21561e-014	-5.09355e-015
-1.18809e-014	-1.24308e-014	-5.35414e-015	-7.23496e-015	-3.68035e-015	-1.12724e-014	-8.30811e-015	-1.72254e-014	-2.21796e-014	-2.3045e-014	-2.65595e-014	-1.68753e-014	-2.06686e-014	-1.63092e-014	1.41655e-016	-6.43144e-016	-2.0155e-015	-1.18533e-014	-7.39586e-015	-2.51714e-015	-1.55993e-014	-5.60019e-015	-1.26782e-014	-1.24717e-014	-5.68744e-015
-1.19354e-014	-1.22998e-014	-5.30239e-015	-7.06302e-015	-3.64506e-015	-1.0957e-014	-8.58002e-015	-1.7073e-014	-2.16028e-014	-2.31604e-014	-2.65976e-014	-1.69044e-014	-2.06498e-014	-1.60261e-014	-3.64886e-017	-6.59415e-016	-2.09924e-015	-1.19492e-014	-7.21609e-015	-2.22196e-015	-1.54357e-014	-5.49211e-015	-1.28707e-014	-1.27822e-014	-6.27872e-015
-1.19824e-014	-1.21391e-014	-5.2371e-015	-6.89614e-015	-3.60179e-015	-1.06531e-014	-8.86449e-015	-1.69072e-014	-2.10531e-014	-2.32801e-014	-2.66129e-014	-1.69391e-014	-2.06142e-014	-1.57377e-014	-2.26885e-016	-6.90188e-016	-2.18785e-015	-1.20634e-014	-7.05709e-015	-1.93776e-015	-1.52903e-014	-5.37411e-015	-1.30658e-014	-1.30868e-014	-6.86465e-015
-1.20197e-014	-1.19496e-014	-5.15691e-015	-6.73525e-015	-3.55159e-015	-1.03625e-014	-9.15882e-015	-1.67276e-014	-2.05337e-014	-2.34032e-014	-2.66038e-014	-1.69784e-014	-2.0559e-014	-1.54444e-014	-4.27091e-016	-7.35509e-016	-2.27973e-015	-1.2194e-014	-6.91905e-015	-1.66543e-015	-1.51632e-014	-5.24646e-015	-1.32616e-014	-1.33843e-014	-7.44218e-015
-1.20442e-014	-1.17329e-014	-5.05998e-015	-6.58136e-015	-3.49487e-015	-1.00865e-014	-9.46001e-015	-1.65329e-014	-2.00468e-014	-2.35279e-014	-2.65683e-014	-1.70211e-014	-2.04823e-014	-1.51459e-014	-6.3512e-016	-7.94638e-016	-2.3729e-015	-1.23391e-014	-6.80154e-015	-1.40609e-015	-1.50559e-014	-5.10894e-015	-1.34566e-014	-1.36739e-014	-8.00903e-015
-1.20535e-014	-1.14908e-014	-4.94533e-015	-6.4355e-015	-3.43273e-015	-9.82569e-015	-9.76485e-015	-1.63211e-014	-1.95939e-014	-2.36528e-014	-2.65047e-014	-1.70659e-014	-2.03812e-014	-1.48425e-014	-8.48853e-016	-8.66724e-016	-2.46545e-015	-1.24964e-014	-6.70431e-015	-1.16063e-015	-1.49685e-014	-4.9616e-015	-1.36486e-014	-1.3955e-014	-8.56247e-015
-1.20454e-014	-1.12244e-014	-4.81176e-015	-6.29879e-015	-3.366e-015	-9.58017e-015	-1.00699e-014	-1.60915e-014	-1.91771e-014	-2.37768e-014	-2.64112e-014	-1.71113e-014	-2.02534e-014	-1.45347e-014	-1.06561e-015	-9.506e-016	-2.55545e-015	-1.26634e-014	-6.62649e-015	-9.29164e-016	-1.49015e-014	-4.80539e-015	-1.3836e-014	-1.42267e-014	-9.09968e-015
-1.20175e-014	-1.09361e-014	-4.65885e-015	-6.17166e-015	-3.29524e-015	-9.35035e-015	-1.03717e-014	-1.58428e-014	-1.87964e-014	-2.38989e-014	-2.62869e-014	-1.71565e-014	-2.00978e-014	-1.42219e-014	-1.28286e-015	-1.04476e-015	-2.64088e-015	-1.28367e-014	-6.56711e-015	-7.11731e-016	-1.4854e-014	-4.64045e-015	-1.40164e-014	-1.44889e-014	-9.6177e-015
-1.19686e-014	-1.06286e-014	-4.48623e-015	-6.05465e-015	-3.22103e-015	-9.1361e-015	-1.0666e-014	-1.55738e-014	-1.84519e-014	-2.40169e-014	-2.61302e-014	-1.72004e-014	-1.99122e-014	-1.39045e-014	-1.49857e-015	-1.14775e-015	-2.72069e-015	-1.30138e-014	-6.52516e-015	-5.08266e-016	-1.4827e-014	-4.46699e-015	-1.41878e-014	-1.47405e-014	-1.01143e-014
-1.18969e-014	-1.03042e-014	-4.29369e-015	-5.94818e-015	-3.14352e-015	-8.9368e-015	-1.09489e-014	-1.52825e-014	-1.81438e-014	-2.41293e-014	-2.59397e-014	-1.72411e-014	-1.96955e-014	-1.35834e-014	-1.71012e-015	-1.25761e-015	-2.79367e-015	-1.31915e-014	-6.49934e-015	-3.18893e-016	-1.48197e-014	-4.28521e-015	-1.43487e-014	-1.49812e-014	-1.05867e-014
-1.1801e-014	-9.9657e-015	-4.08103e-015	-5.853e-015	-3.06319e-015	-8.75146e-015	-1.12162e-014	-1.49677e-014	-1.78713e-014	-2.42338e-014	-2.57143e-014	-1.72772e-014	-1.94468e-014	-1.32588e-014	-1.91447e-015	-1.37195e-015	-2.85767e-015	-1.33662e-014	-6.48742e-015	-1.42906e-016	-1.4831e-014	-4.09638e-015	-1.44974e-014	-1.52108e-014	-1.10324e-014
-1.16804e-014	-9.61582e-015	-3.8487e-015	-5.76942e-015	-2.98042e-015	-8.57895e-015	-1.1464e-014	-1.46279e-014	-1.76329e-014	-2.43281e-014	-2.54526e-014	-1.73067e-014	-1.91653e-014	-1.29306e-014	-2.10904e-015	-1.48818e-015	-2.91169e-015	-1.35346e-014	-6.48749e-015	2.08045e-017	-1.48596e-014	-3.90194e-015	-1.46321e-014	-1.5429e-014	-1.14493e-014
-1.15336e-014	-9.25699e-015	-3.59707e-015	-5.69804e-015	-2.89532e-015	-8.41821e-015	-1.16889e-014	-1.42619e-014	-1.74269e-014	-2.44101e-014	-2.51541e-014	-1.73278e-014	-1.88504e-014	-1.25991e-014	-2.29097e-015	-1.6045e-015	-2.95452e-015	-1.36933e-014	-6.49797e-015	1.72506e-016	-1.49044e-014	-3.70246e-015	-1.47513e-014	-1.56347e-014	-1.18357e-014
-1.13613e-014	-8.89178e-015	-3.32776e-015	-5.63829e-015	-2.80761e-015	-8.26773e-015	-1.18872e-014	-1.38688e-014	-1.72509e-014	-2.44777e-014	-2.4818e-014	-1.73392e-014	-1.85021e-014	-1.22653e-014	-2.45768e-015	-1.71809e-015	-2.98548e-015	-1.38394e-014	-6.51668e-015	3.13244e-016	-1.4964e-014	-3.4992e-015	-1.4854e-014	-1.58274e-014	-1.219e-014
-1.11633e-014	-8.52349e-015	-3.04226e-015	-5.58963e-015	-2.71675e-015	-8.12577e-015	-1.20555e-014	-1.34474e-014	-1.71019e-014	-2.45284e-014	-2.44439e-014	-1.734e-014	-1.81205e-014	-1.19292e-014	-2.60618e-015	-1.82667e-015	-3.00395e-015	-1.39695e-014	-6.54134e-015	4.4423e-016	-1.50367e-014	-3.29341e-015	-1.49384e-014	-1.60074e-014	-1.25101e-014
-1.09395e-014	-8.15468e-015	-2.74158e-015	-5.55201e-015	-2.62283e-015	-7.99023e-015	-1.21899e-014	-1.2997e-014	-1.69768e-014	-2.45597e-014	-2.40314e-014	-1.7328e-014	-1.77062e-014	-1.15912e-014	-2.73401e-015	-1.9285e-015	-3.00898e-015	-1.40803e-014	-6.56986e-015	5.66241e-016	-1.51205e-014	-3.08653e-015	-1.50034e-014	-1.61741e-014	-1.27947e-014
-1.06905e-014	-7.78859e-015	-2.42733e-015	-5.5248e-015	-2.52613e-015	-7.85997e-015	-1.22875e-014	-1.25163e-014	-1.68717e-014	-2.45695e-014	-2.35801e-014	-1.73015e-014	-1.72601e-014	-1.1252e-014	-2.83811e-015	-2.02127e-015	-2.99968e-015	-1.41691e-014	-6.59894e-015	6.81334e-016	-1.52136e-014	-2.88019e-015	-1.50482e-014	-1.63278e-014	-1.30434e-014
-1.04168e-014	-7.42839e-015	-2.10134e-015	-5.50681e-015	-2.42586e-015	-7.73251e-015	-1.23454e-014	-1.20057e-014	-1.67835e-014	-2.45556e-014	-2.30896e-014	-1.72591e-014	-1.67837e-014	-1.09123e-014	-2.91618e-015	-2.10201e-015	-2.9757e-015	-1.42332e-014	-6.62617e-015	7.90528e-016	-1.53139e-014	-2.67573e-015	-1.50717e-014	-1.64683e-014	-1.32554e-014
-1.01196e-014	-7.07627e-015	-1.76574e-015	-5.4972e-015	-2.32155e-015	-7.60531e-015	-1.23614e-014	-1.1465e-014	-1.6708e-014	-2.45153e-014	-2.25607e-014	-1.71998e-014	-1.62786e-014	-1.0572e-014	-2.96613e-015	-2.16875e-015	-2.93701e-015	-1.42695e-014	-6.65004e-015	8.95209e-016	-1.54197e-014	-2.47438e-015	-1.50731e-014	-1.65953e-014	-1.34307e-014
-9.80038e-015	-6.73444e-015	-1.42245e-015	-5.49515e-015	-2.21324e-015	-7.47633e-015	-1.2333e-014	-1.08949e-014	-1.66408e-014	-2.44468e-014	-2.19941e-014	-1.71224e-014	-1.57463e-014	-1.02319e-014	-2.98626e-015	-2.21949e-015	-2.88446e-015	-1.42759e-014	-6.66761e-015	9.96462e-016	-1.5528e-014	-2.27834e-015	-1.50527e-014	-1.67089e-014	-1.35698e-014
-9.46066e-015	-6.40581e-015	-1.07351e-015	-5.50015e-015	-2.10032e-015	-7.34296e-015	-1.22588e-014	-1.02961e-014	-1.65782e-014	-2.43483e-014	-2.13911e-014	-1.70264e-014	-1.51889e-014	-9.89239e-015	-2.97537e-015	-2.25225e-015	-2.81776e-015	-1.42506e-014	-6.6769e-015	1.09568e-015	-1.56368e-014	-2.08931e-015	-1.501e-014	-1.6809e-014	-1.36733e-014
-9.102e-015	-6.0923e-015	-7.21603e-016	-5.51077e-015	-1.98201e-015	-7.2032e-015	-1.21379e-014	-9.6694e-015	-1.65161e-014	-2.42177e-014	-2.07524e-014	-1.69117e-014	-1.46089e-014	-9.55394e-015	-2.9322e-015	-2.26627e-015	-2.73749e-015	-1.41919e-014	-6.67691e-015	1.19412e-015	-1.57432e-014	-1.90906e-015	-1.49451e-014	-1.68961e-014	-1.37424e-014
-8.72656e-015	-5.79533e-015	-3.69493e-016	-5.52576e-015	-1.85781e-015	-7.05522e-015	-1.1969e-014	-9.0164e-015	-1.64504e-014	-2.40543e-014	-2.00792e-014	-1.67775e-014	-1.40084e-014	-9.21762e-015	-2.85611e-015	-2.26026e-015	-2.64391e-015	-1.40988e-014	-6.66604e-015	1.29329e-015	-1.58446e-014	-1.73862e-015	-1.48581e-014	-1.69705e-014	-1.37785e-014
-8.33611e-015	-5.51674e-015	-2.00582e-017	-5.5437e-015	-1.7275e-015	-6.89655e-015	-1.1752e-014	-8.33871e-015	-1.63773e-014	-2.38566e-014	-1.93734e-014	-1.66234e-014	-1.339e-014	-8.88402e-015	-2.74597e-015	-2.23339e-015	-2.53765e-015	-1.39704e-014	-6.64284e-015	1.39448e-015	-1.59384e-014	-1.57969e-015	-1.47494e-014	-1.70326e-014	-1.37833e-014
-7.93349e-015	-5.25823e-015	3.24842e-016	-5.56343e-015	-1.59065e-015	-6.72527e-015	-1.14868e-014	-7.63844e-015	-1.62928e-014	-2.36234e-014	-1.8637e-014	-1.64494e-014	-1.27563e-014	-8.55378e-015	-2.60196e-015	-2.18534e-015	-2.41941e-015	-1.38059e-014	-6.60576e-015	1.49858e-015	-1.60222e-014	-1.43401e-015	-1.46201e-014	-1.70827e-014	-1.37589e-014
-7.5219e-015	-5.02103e-015	6.62951e-016	-5.58366e-015	-1.44663e-015	-6.54011e-015	-1.11737e-014	-6.91784e-015	-1.61938e-014	-2.33537e-014	-1.78721e-014	-1.62563e-014	-1.21109e-014	-8.22722e-015	-2.42368e-015	-2.11604e-015	-2.2903e-015	-1.36056e-014	-6.5545e-015	1.6055e-015	-1.60936e-014	-1.30348e-015	-1.4471e-014	-1.71209e-014	-1.37078e-014
-7.10317e-015	-4.80572e-015	9.91805e-016	-5.60345e-015	-1.29531e-015	-6.33981e-015	-1.0814e-014	-6.1806e-015	-1.60763e-014	-2.30478e-014	-1.70814e-014	-1.60451e-014	-1.14567e-014	-7.90477e-015	-2.21159e-015	-2.02574e-015	-2.15136e-015	-1.33701e-014	-6.48843e-015	1.71594e-015	-1.61503e-014	-1.18952e-015	-1.43029e-014	-1.71472e-014	-1.36327e-014
-6.67938e-015	-4.61319e-015	1.30945e-015	-5.62137e-015	-1.13687e-015	-6.12291e-015	-1.04093e-014	-5.43006e-015	-1.59377e-014	-2.27051e-014	-1.62678e-014	-1.58169e-014	-1.07968e-014	-7.58766e-015	-1.96666e-015	-1.91578e-015	-2.00357e-015	-1.30995e-014	-6.40733e-015	1.83033e-015	-1.619e-014	-1.09374e-015	-1.41163e-014	-1.71624e-014	-1.35367e-014
-6.25375e-015	-4.44421e-015	1.61267e-015	-5.63573e-015	-9.71292e-016	-5.88924e-015	-9.96203e-015	-4.66959e-015	-1.57747e-014	-2.23261e-014	-1.54345e-014	-1.55724e-014	-1.01336e-014	-7.27699e-015	-1.68996e-015	-1.78708e-015	-1.84817e-015	-1.27953e-014	-6.31218e-015	1.94896e-015	-1.62111e-014	-1.01762e-015	-1.3913e-014	-1.71675e-014	-1.34227e-014
-5.82901e-015	-4.29942e-015	1.89904e-015	-5.64576e-015	-7.98691e-016	-5.6385e-015	-9.47438e-015	-3.90309e-015	-1.55848e-014	-2.19119e-014	-1.45847e-014	-1.53135e-014	-9.47077e-015	-6.97395e-015	-1.38362e-015	-1.64098e-015	-1.68631e-015	-1.24586e-014	-6.20351e-015	2.07201e-015	-1.62114e-014	-9.62297e-016	-1.36949e-014	-1.71624e-014	-1.3294e-014
-5.40768e-015	-4.17889e-015	2.16655e-015	-5.65065e-015	-6.1895e-016	-5.37004e-015	-8.94912e-015	-3.13485e-015	-1.53671e-014	-2.14636e-014	-1.37219e-014	-1.50423e-014	-8.81132e-015	-6.67871e-015	-1.04998e-015	-1.47948e-015	-1.51919e-015	-1.20915e-014	-6.08172e-015	2.19912e-015	-1.61897e-014	-9.29047e-016	-1.34631e-014	-1.71477e-014	-1.31549e-014
-4.99229e-015	-4.08272e-015	2.41368e-015	-5.64879e-015	-4.33673e-016	-5.08365e-015	-8.38986e-015	-2.36971e-015	-1.51191e-014	-2.0982e-014	-1.28498e-014	-1.47609e-014	-8.15882e-015	-6.39189e-015	-6.91083e-016	-1.3042e-015	-1.34832e-015	-1.16962e-014	-5.94815e-015	2.32986e-015	-1.61445e-014	-9.19332e-016	-1.32193e-014	-1.71237e-014	-1.30087e-014
-4.58509e-015	-4.01054e-015	2.6384e-015	-5.63946e-015	-2.42592e-016	-4.77937e-015	-7.8e-015	-1.61193e-015	-1.48397e-014	-2.04687e-014	-1.19721e-014	-1.44713e-014	-7.51695e-015	-6.11427e-015	-3.10557e-016	-1.11779e-015	-1.17568e-015	-1.12755e-014	-5.80452e-015	2.46357e-015	-1.6075e-014	-9.33092e-016	-1.29651e-014	-1.70916e-014	-1.28591e-014
-4.18826e-015	-3.96214e-015	2.83889e-015	-5.62203e-015	-4.68924e-017	-4.4584e-015	-7.18301e-015	-8.66536e-016	-1.45285e-014	-1.99258e-014	-1.10929e-014	-1.41759e-014	-6.88782e-015	-5.84705e-015	8.81815e-017	-9.22632e-016	-1.00212e-015	-1.08326e-014	-5.65124e-015	2.59922e-015	-1.59798e-014	-9.71288e-016	-1.27026e-014	-1.70518e-014	-1.27098e-014
-3.80395e-015	-3.93699e-015	3.01428e-015	-5.59566e-015	1.52329e-016	-4.12299e-015	-6.54311e-015	-1.39191e-016	-1.41849e-014	-1.93561e-014	-1.02161e-014	-1.3877e-014	-6.27459e-015	-5.59041e-015	5.01917e-016	-7.21472e-016	-8.28624e-016	-1.03706e-014	-5.4903e-015	2.7357e-015	-1.58581e-014	-1.03409e-015	-1.24337e-014	-1.70053e-014	-1.25643e-014
-3.43449e-015	-3.93466e-015	3.16311e-015	-5.56006e-015	3.54061e-016	-3.77378e-015	-5.88457e-015	5.65019e-016	-1.38094e-014	-1.87625e-014	-9.34529e-015	-1.35769e-014	-5.67945e-015	-5.34525e-015	9.27147e-016	-5.16811e-016	-6.5636e-016	-9.89271e-015	-5.32398e-015	2.87169e-015	-1.57096e-014	-1.12228e-015	-1.21609e-014	-1.69528e-014	-1.24263e-014
-3.08198e-015	-3.95482e-015	3.28449e-015	-5.51502e-015	5.56776e-016	-3.4125e-015	-5.2121e-015	1.24139e-015	-1.34032e-014	-1.81479e-014	-8.48454e-015	-1.32785e-014	-5.10552e-015	-5.11277e-015	1.35967e-015	-3.12108e-016	-4.86929e-016	-9.40256e-015	-5.15473e-015	3.00568e-015	-1.55344e-014	-1.23565e-015	-1.18857e-014	-1.68945e-014	-1.22992e-014
-2.74802e-015	-3.99708e-015	3.37778e-015	-5.46054e-015	7.58637e-016	-3.0411e-015	-4.53031e-015	1.88403e-015	-1.29674e-014	-1.75156e-014	-7.63768e-015	-1.29845e-014	-4.55533e-015	-4.89395e-015	1.79518e-015	-1.10414e-016	-3.22169e-016	-8.90447e-015	-4.98402e-015	3.13581e-015	-1.53328e-014	-1.37416e-015	-1.16104e-014	-1.6831e-014	-1.2186e-014
-2.43414e-015	-4.05987e-015	3.44233e-015	-5.39616e-015	9.57945e-016	-2.66177e-015	-3.84387e-015	2.4885e-015	-1.25036e-014	-1.68698e-014	-6.80888e-015	-1.26984e-014	-4.03108e-015	-4.68931e-015	2.22929e-015	8.52202e-017	-1.63514e-016	-8.40225e-015	-4.8137e-015	3.26146e-015	-1.51054e-014	-1.53788e-015	-1.13363e-014	-1.67628e-014	-1.20905e-014
-2.14206e-015	-4.14247e-015	3.47789e-015	-5.3224e-015	1.15316e-015	-2.27686e-015	-3.15789e-015	3.05082e-015	-1.20143e-014	-1.6214e-014	-6.00174e-015	-1.24219e-014	-3.5345e-015	-4.49899e-015	2.65698e-015	2.71709e-016	-1.22174e-017	-7.89953e-015	-4.64699e-015	3.38056e-015	-1.4853e-014	-1.72567e-015	-1.10654e-014	-1.66908e-014	-1.20151e-014
-1.87267e-015	-4.2436e-015	3.48442e-015	-5.23981e-015	1.34174e-015	-1.88815e-015	-2.47791e-015	3.5662e-015	-1.15022e-014	-1.55522e-014	-5.2197e-015	-1.21578e-014	-3.06722e-015	-4.3237e-015	3.07378e-015	4.46181e-016	1.29749e-016	-7.40052e-015	-4.48651e-015	3.49069e-015	-1.45768e-014	-1.93637e-015	-1.07995e-014	-1.66155e-014	-1.19624e-014
-1.62723e-015	-4.36192e-015	3.4618e-015	-5.14829e-015	1.5216e-015	-1.49752e-015	-1.80839e-015	4.03019e-015	-1.09693e-014	-1.48892e-014	-4.46647e-015	-1.19084e-014	-2.63086e-015	-4.1637e-015	3.47514e-015	6.06226e-016	2.61284e-016	-6.90961e-015	-4.33467e-015	3.58962e-015	-1.42777e-014	-2.16882e-015	-1.05402e-014	-1.65371e-014	-1.19343e-014
-1.40644e-015	-4.49604e-015	3.41029e-015	-5.04816e-015	1.69056e-015	-1.10839e-015	-1.1542e-015	4.43838e-015	-1.04189e-014	-1.42287e-014	-3.74508e-015	-1.16756e-014	-2.22677e-015	-4.01915e-015	3.85578e-015	7.48795e-016	3.81189e-016	-6.4308e-015	-4.19414e-015	3.67599e-015	-1.39577e-014	-2.42156e-015	-1.02892e-014	-1.64566e-014	-1.19325e-014
-1.21059e-015	-4.64482e-015	3.33015e-015	-4.94009e-015	1.84619e-015	-7.24419e-016	-5.19494e-016	4.78713e-015	-9.85453e-015	-1.35743e-014	-3.05826e-015	-1.14617e-014	-1.8556e-015	-3.89084e-015	4.21145e-015	8.71313e-016	4.88298e-016	-5.96735e-015	-4.06647e-015	3.74854e-015	-1.36186e-014	-2.69256e-015	-1.00483e-014	-1.6374e-014	-1.19589e-014
-1.04002e-015	-4.80701e-015	3.22227e-015	-4.82458e-015	1.98605e-015	-3.47703e-016	9.13133e-017	5.07368e-015	-9.27971e-015	-1.29302e-014	-2.40863e-015	-1.12682e-014	-1.51831e-015	-3.77885e-015	4.53754e-015	9.71965e-016	5.81463e-016	-5.5221e-015	-3.95392e-015	3.80538e-015	-1.32621e-014	-2.98028e-015	-9.81854e-015	-1.62897e-014	-1.20138e-014
-8.94684e-016	-4.98141e-015	3.08778e-015	-4.70252e-015	2.10775e-015	1.93477e-017	6.74093e-016	5.29529e-015	-8.69792e-015	-1.22999e-014	-1.79876e-015	-1.10965e-014	-1.2155e-015	-3.68315e-015	4.83033e-015	1.04893e-015	6.5981e-016	-5.09924e-015	-3.85838e-015	3.84502e-015	-1.28908e-014	-3.28314e-015	-9.60136e-015	-1.62036e-014	-1.20985e-014
-7.75145e-016	-5.16692e-015	2.92782e-015	-4.57459e-015	2.20928e-015	3.73242e-016	1.2251e-015	5.45069e-015	-8.11328e-015	-1.16874e-014	-1.23084e-015	-1.09484e-014	-9.47431e-016	-3.60286e-015	5.08566e-015	1.10077e-015	7.22825e-016	-4.70222e-015	-3.78201e-015	3.86579e-015	-1.2507e-014	-3.59841e-015	-9.3976e-015	-1.61163e-014	-1.2213e-014
-6.80554e-016	-5.362e-015	2.74349e-015	-4.4415e-015	2.28846e-015	7.11752e-016	1.7407e-015	5.53813e-015	-7.52987e-015	-1.10967e-014	-7.06155e-016	-1.08246e-014	-7.14862e-016	-3.53854e-015	5.29983e-015	1.12649e-015	7.69728e-016	-4.33367e-015	-3.72625e-015	3.86633e-015	-1.21125e-014	-3.92377e-015	-9.2079e-015	-1.60277e-014	-1.23568e-014
-6.10702e-016	-5.56578e-015	2.5361e-015	-4.30423e-015	2.34317e-015	1.0327e-015	2.21748e-015	5.55758e-015	-6.95154e-015	-1.05311e-014	-2.25805e-016	-1.07251e-014	-5.17311e-016	-3.4899e-015	5.4696e-015	1.1251e-015	7.99731e-016	-3.99654e-015	-3.69232e-015	3.84618e-015	-1.17103e-014	-4.25685e-015	-9.03281e-015	-1.59373e-014	-1.25292e-014
-5.64581e-016	-5.77685e-015	2.3074e-015	-4.16382e-015	2.37196e-015	1.33315e-015	2.65231e-015	5.50918e-015	-6.38244e-015	-9.99409e-015	2.09292e-016	-1.06508e-014	-3.54163e-016	-3.45617e-015	5.59157e-015	1.09597e-015	8.12319e-016	-3.69307e-015	-3.68113e-015	3.80452e-015	-1.1303e-014	-4.59533e-015	-8.87286e-015	-1.58455e-014	-1.27289e-014
-5.41608e-016	-5.99406e-015	2.05897e-015	-4.02133e-015	2.37278e-015	1.61122e-015	3.04331e-015	5.39289e-015	-5.82646e-015	-9.48881e-015	5.98907e-016	-1.06016e-014	-2.2443e-016	-3.43701e-015	5.66373e-015	1.0394e-015	8.07356e-016	-3.42537e-015	-3.6932e-015	3.74047e-015	-1.0893e-014	-4.93667e-015	-8.72942e-015	-1.57521e-014	-1.29547e-014
-5.4074e-016	-6.21553e-015	1.79285e-015	-3.87722e-015	2.34443e-015	1.86543e-015	3.38824e-015	5.21054e-015	-5.28761e-015	-9.01693e-015	9.42947e-016	-1.05766e-014	-1.2772e-016	-3.43183e-015	5.68366e-015	9.55561e-016	7.84733e-016	-3.19497e-015	-3.72897e-015	3.65377e-015	-1.04833e-014	-5.27797e-015	-8.6024e-015	-1.56569e-014	-1.32046e-014
-5.60303e-016	-6.43978e-015	1.51106e-015	-3.73287e-015	2.28559e-015	2.09403e-015	3.68558e-015	4.96415e-015	-4.76926e-015	-8.58103e-015	1.24183e-015	-1.05746e-014	-6.25279e-017	-3.43951e-015	5.65025e-015	8.45369e-016	7.44461e-016	-3.00338e-015	-3.7885e-015	3.5445e-015	-1.00757e-014	-5.61562e-015	-8.49226e-015	-1.55593e-014	-1.34758e-014
-5.98584e-016	-6.66572e-015	1.21499e-015	-3.5892e-015	2.19567e-015	2.29636e-015	3.93382e-015	4.65543e-015	-4.27479e-015	-8.18266e-015	1.49685e-015	-1.05939e-014	-2.80528e-017	-3.45897e-015	5.56259e-015	7.09898e-016	6.86423e-016	-2.85123e-015	-3.87197e-015	3.41228e-015	-9.67292e-015	-5.94677e-015	-8.39912e-015	-1.54586e-014	-1.37657e-014
-6.54566e-016	-6.89211e-015	9.06983e-016	-3.4473e-015	2.07434e-015	2.47131e-015	4.13218e-015	4.28767e-015	-3.80745e-015	-7.82304e-015	1.70827e-015	-1.06332e-014	-2.27118e-017	-3.48945e-015	5.42088e-015	5.50347e-016	6.11018e-016	-2.73857e-015	-3.97872e-015	3.2583e-015	-9.27692e-015	-6.2689e-015	-8.3226e-015	-1.5355e-014	-1.40713e-014
-7.2675e-016	-7.11807e-015	5.8915e-016	-3.3077e-015	1.92167e-015	2.61792e-015	4.2806e-015	3.86504e-015	-3.36981e-015	-7.50304e-015	1.87766e-015	-1.06914e-014	-4.4767e-017	-3.52964e-015	5.22527e-015	3.68453e-016	5.18746e-016	-2.66567e-015	-4.10758e-015	3.08289e-015	-8.88981e-015	-6.57982e-015	-8.26257e-015	-1.52478e-014	-1.43893e-014
-8.13472e-016	-7.34196e-015	2.63107e-016	-3.17094e-015	1.73832e-015	2.73607e-015	4.37895e-015	3.39188e-015	-2.96401e-015	-7.22347e-015	2.00671e-015	-1.07654e-014	-9.25912e-017	-3.57843e-015	4.97633e-015	1.66828e-016	4.10135e-016	-2.63188e-015	-4.25758e-015	2.88715e-015	-8.51376e-015	-6.87746e-015	-8.21847e-015	-1.51367e-014	-1.47168e-014
-9.13602e-016	-7.56243e-015	-6.89658e-017	-3.03762e-015	1.52453e-015	2.8265e-015	4.42777e-015	2.87322e-015	-2.59238e-015	-6.9835e-015	2.0974e-015	-1.08538e-014	-1.64353e-016	-3.6339e-015	4.67525e-015	-5.26306e-017	2.85823e-016	-2.63617e-015	-4.42709e-015	2.67148e-015	-8.15082e-015	-7.15875e-015	-8.18902e-015	-1.50206e-014	-1.50497e-014
-1.02607e-015	-7.77818e-015	-4.05021e-016	-2.90892e-015	1.28125e-015	2.88958e-015	4.42793e-015	2.3148e-015	-2.25679e-015	-6.78254e-015	2.15254e-015	-1.09537e-014	-2.58121e-016	-3.69436e-015	4.32393e-015	-2.87131e-016	1.46823e-016	-2.67728e-015	-4.61426e-015	2.43685e-015	-7.80264e-015	-7.42126e-015	-8.17413e-015	-1.4898e-014	-1.53843e-014
-1.14889e-015	-7.98727e-015	-7.43387e-016	-2.78528e-015	1.01028e-015	2.92551e-015	4.38101e-015	1.72182e-015	-1.95858e-015	-6.61977e-015	2.17445e-015	-1.10614e-014	-3.71354e-016	-3.75818e-015	3.92544e-015	-5.33531e-016	-5.61767e-018	-2.7536e-015	-4.81739e-015	2.1858e-015	-7.47047e-015	-7.66262e-015	-8.17337e-015	-1.47683e-014	-1.57172e-014
-1.28056e-015	-8.18864e-015	-1.08237e-015	-2.6665e-015	7.13608e-016	2.93503e-015	4.28845e-015	1.10018e-015	-1.69875e-015	-6.49359e-015	2.1659e-015	-1.11736e-014	-5.01435e-016	-3.82396e-015	3.48271e-015	-7.88645e-016	-1.7027e-016	-2.86311e-015	-5.03439e-015	1.92027e-015	-7.15524e-015	-7.8812e-015	-8.18615e-015	-1.46309e-014	-1.60446e-014
-1.41911e-015	-8.38128e-015	-1.4203e-015	-2.55289e-015	3.93347e-016	2.92034e-015	4.15326e-015	4.56303e-016	-1.47751e-015	-6.40201e-015	2.12953e-015	-1.12872e-014	-6.46827e-016	-3.89025e-015	2.99847e-015	-1.04884e-015	-3.46253e-016	-3.00364e-015	-5.26319e-015	1.64227e-015	-6.85752e-015	-8.0758e-015	-8.2115e-015	-1.44845e-014	-1.63626e-014
-1.56311e-015	-8.56368e-015	-1.75513e-015	-2.44492e-015	5.21423e-017	2.88269e-015	3.97744e-015	-2.02938e-016	-1.29447e-015	-6.34198e-015	2.06952e-015	-1.13985e-014	-8.04935e-016	-3.95553e-015	2.47736e-015	-1.31005e-015	-5.32029e-016	-3.1721e-015	-5.50152e-015	1.35392e-015	-6.57851e-015	-8.24494e-015	-8.24866e-015	-1.43286e-014	-1.66676e-014
-1.71158e-015	-8.73476e-015	-2.08495e-015	-2.34205e-015	-3.06608e-016	2.82379e-015	3.76312e-015	-8.70354e-016	-1.14879e-015	-6.31076e-015	1.98943e-015	-1.15034e-014	-9.72413e-016	-4.01794e-015	1.92373e-015	-1.56955e-015	-7.26139e-016	-3.36575e-015	-5.74619e-015	1.05735e-015	-6.31776e-015	-8.38744e-015	-8.29717e-015	-1.41622e-014	-1.69557e-014
-1.86228e-015	-8.89283e-015	-2.40775e-015	-2.24472e-015	-6.79721e-016	2.74558e-015	3.51387e-015	-1.53975e-015	-1.03944e-015	-6.30529e-015	1.89235e-015	-1.15985e-014	-1.14678e-015	-4.07556e-015	1.34252e-015	-1.8238e-015	-9.26681e-016	-3.58124e-015	-5.99454e-015	7.54858e-016	-6.0752e-015	-8.50257e-015	-8.35685e-015	-1.3985e-014	-1.72233e-014
-2.01397e-015	-9.03613e-015	-2.72217e-015	-2.15234e-015	-1.06414e-015	2.65026e-015	3.23291e-015	-2.204e-015	-9.65061e-016	-6.32185e-015	1.78163e-015	-1.16801e-014	-1.32543e-015	-4.12677e-015	7.3889e-016	-2.06942e-015	-1.13187e-015	-3.81564e-015	-6.244e-015	4.49463e-016	-5.85091e-015	-8.58952e-015	-8.42626e-015	-1.37958e-014	-1.74671e-014
-2.16536e-015	-9.16338e-015	-3.02688e-015	-2.06485e-015	-1.45594e-015	2.54006e-015	2.92352e-015	-2.85648e-015	-9.23097e-016	-6.35642e-015	1.66159e-015	-1.17445e-014	-1.50665e-015	-4.16989e-015	1.1838e-016	-2.30245e-015	-1.33958e-015	-4.06515e-015	-6.49133e-015	1.43486e-016	-5.64402e-015	-8.64763e-015	-8.50438e-015	-1.35939e-014	-1.76838e-014
-2.31486e-015	-9.27316e-015	-3.32022e-015	-1.98164e-015	-1.85095e-015	2.41685e-015	2.5895e-015	-3.49104e-015	-9.11186e-016	-6.40522e-015	1.53469e-015	-1.17885e-014	-1.68761e-015	-4.20275e-015	-5.13679e-016	-2.51981e-015	-1.54846e-015	-4.32624e-015	-6.73416e-015	-1.60598e-016	-5.45407e-015	-8.67706e-015	-8.59061e-015	-1.33791e-014	-1.78709e-014
-2.46105e-015	-9.36455e-015	-3.60051e-015	-1.90297e-015	-2.24494e-015	2.28306e-015	2.23519e-015	-4.10092e-015	-9.26664e-016	-6.46384e-015	1.404e-015	-1.18092e-014	-1.86607e-015	-4.2241e-015	-1.15122e-015	-2.71879e-015	-1.75645e-015	-4.59511e-015	-6.96997e-015	-4.59922e-016	-5.28011e-015	-8.67832e-015	-8.68412e-015	-1.31506e-014	-1.80257e-014
-2.603e-015	-9.43666e-015	-3.86705e-015	-1.82871e-015	-2.63355e-015	2.1407e-015	1.86399e-015	-4.67975e-015	-9.67483e-016	-6.52751e-015	1.27328e-015	-1.18034e-014	-2.04012e-015	-4.23216e-015	-1.78869e-015	-2.89663e-015	-1.96134e-015	-4.86788e-015	-7.1961e-015	-7.52709e-016	-5.12093e-015	-8.65219e-015	-8.7843e-015	-1.29082e-014	-1.81458e-014
-2.74029e-015	-9.48868e-015	-4.11844e-015	-1.75879e-015	-3.01255e-015	1.99195e-015	1.47979e-015	-5.22188e-015	-1.03073e-015	-6.592e-015	1.14578e-015	-1.17681e-014	-2.20726e-015	-4.22576e-015	-2.41987e-015	-3.0512e-015	-2.16113e-015	-5.14066e-015	-7.41059e-015	-1.03707e-015	-4.97565e-015	-8.59937e-015	-8.88996e-015	-1.26513e-014	-1.82292e-014
-2.87155e-015	-9.52018e-015	-4.35341e-015	-1.6931e-015	-3.37749e-015	1.83908e-015	1.08621e-015	-5.72222e-015	-1.11227e-015	-6.65272e-015	1.02423e-015	-1.17008e-014	-2.36478e-015	-4.20377e-015	-3.03909e-015	-3.17991e-015	-2.35389e-015	-5.40956e-015	-7.61149e-015	-1.30956e-015	-4.8429e-015	-8.52077e-015	-9.00054e-015	-1.23796e-014	-1.82749e-014
-2.99602e-015	-9.52979e-015	-4.57108e-015	-1.63111e-015	-3.72375e-015	1.68472e-015	6.87117e-016	-6.17581e-015	-1.20758e-015	-6.70532e-015	9.1133e-016	-1.15992e-014	-2.51107e-015	-4.16501e-015	-3.64117e-015	-3.2803e-015	-2.5382e-015	-5.67037e-015	-7.79688e-015	-1.56846e-015	-4.72145e-015	-8.41848e-015	-9.1148e-015	-1.20933e-014	-1.82814e-014
-3.11333e-015	-9.51674e-015	-4.77054e-015	-1.57258e-015	-4.04828e-015	1.53075e-015	2.86589e-016	-6.57865e-015	-1.31272e-015	-6.74501e-015	8.09631e-016	-1.14609e-014	-2.64399e-015	-4.10814e-015	-4.22065e-015	-3.35091e-015	-2.71279e-015	-5.9193e-015	-7.96429e-015	-1.81164e-015	-4.61018e-015	-8.29387e-015	-9.23155e-015	-1.17923e-014	-1.82477e-014
-3.22311e-015	-9.48086e-015	-4.95059e-015	-1.51717e-015	-4.34698e-015	1.37893e-015	-1.11142e-016	-6.9269e-015	-1.42381e-015	-6.7675e-015	7.21802e-016	-1.12839e-014	-2.76216e-015	-4.03201e-015	-4.77176e-015	-3.39045e-015	-2.87628e-015	-6.15312e-015	-8.11174e-015	-2.03766e-015	-4.50793e-015	-8.14914e-015	-9.35031e-015	-1.14762e-014	-1.81733e-014
-3.32425e-015	-9.42207e-015	-5.1105e-015	-1.46421e-015	-4.61634e-015	1.23162e-015	-5.02658e-016	-7.21704e-015	-1.53711e-015	-6.76866e-015	6.50086e-016	-1.10676e-014	-2.86386e-015	-3.93607e-015	-5.28978e-015	-3.39793e-015	-3.02749e-015	-6.36857e-015	-8.23716e-015	-2.24515e-015	-4.41285e-015	-7.98672e-015	-9.46991e-015	-1.11456e-014	-1.80586e-014
-3.41605e-015	-9.33922e-015	-5.24975e-015	-1.4139e-015	-4.85277e-015	1.09069e-015	-8.84302e-016	-7.44714e-015	-1.64823e-015	-6.7443e-015	5.96188e-016	-1.08112e-014	-2.94818e-015	-3.81959e-015	-5.76987e-015	-3.37268e-015	-3.16485e-015	-6.56274e-015	-8.33977e-015	-2.43276e-015	-4.32337e-015	-7.80829e-015	-9.58956e-015	-1.08014e-014	-1.79035e-014
-3.49811e-015	-9.23171e-015	-5.36773e-015	-1.36634e-015	-5.05334e-015	9.57892e-016	-1.25302e-015	-7.61599e-015	-1.75316e-015	-6.6913e-015	5.61636e-016	-1.0514e-014	-3.01343e-015	-3.68192e-015	-6.20829e-015	-3.31494e-015	-3.28672e-015	-6.73188e-015	-8.41844e-015	-2.59924e-015	-4.23804e-015	-7.61632e-015	-9.70776e-015	-1.04436e-014	-1.77084e-014
-3.57018e-015	-9.09995e-015	-5.46461e-015	-1.32102e-015	-5.21522e-015	8.32965e-016	-1.60587e-015	-7.72214e-015	-1.84735e-015	-6.60613e-015	5.47752e-016	-1.01758e-014	-3.05855e-015	-3.52316e-015	-6.60119e-015	-3.22451e-015	-3.3922e-015	-6.87344e-015	-8.4726e-015	-2.74333e-015	-4.15603e-015	-7.41351e-015	-9.8232e-015	-1.00729e-014	-1.74745e-014
-3.63145e-015	-8.94423e-015	-5.54001e-015	-1.27757e-015	-5.33597e-015	7.16667e-016	-1.93947e-015	-7.76465e-015	-1.92721e-015	-6.48597e-015	5.55903e-016	-9.79623e-015	-3.08316e-015	-3.34273e-015	-6.94524e-015	-3.102e-015	-3.48075e-015	-6.98518e-015	-8.50112e-015	-2.86483e-015	-4.07594e-015	-7.2026e-015	-9.93468e-015	-9.69031e-015	-1.72033e-014
-3.68179e-015	-8.76427e-015	-5.59327e-015	-1.23584e-015	-5.4142e-015	6.09494e-016	-2.25092e-015	-7.74407e-015	-1.98852e-015	-6.32812e-015	5.8685e-016	-9.37625e-015	-3.08601e-015	-3.14064e-015	-7.2376e-015	-2.9488e-015	-3.55198e-015	-7.06495e-015	-8.50464e-015	-2.96365e-015	-3.99631e-015	-6.98613e-015	-1.00416e-014	-9.29658e-015	-1.68963e-014
-3.72061e-015	-8.56036e-015	-5.6243e-015	-1.19629e-015	-5.44862e-015	5.11901e-016	-2.53812e-015	-7.66205e-015	-2.02784e-015	-6.13041e-015	6.41034e-016	-8.91722e-015	-3.06692e-015	-2.91709e-015	-7.47608e-015	-2.76626e-015	-3.60525e-015	-7.11101e-015	-8.48287e-015	-3.03938e-015	-3.91605e-015	-6.76655e-015	-1.01422e-014	-8.89288e-015	-1.65554e-014
-3.74773e-015	-8.33268e-015	-5.63329e-015	-1.15947e-015	-5.43819e-015	4.2428e-016	-2.79883e-015	-7.52027e-015	-2.04194e-015	-5.89146e-015	7.18781e-016	-8.42047e-015	-3.02566e-015	-2.67242e-015	-7.65868e-015	-2.55566e-015	-3.64031e-015	-7.12131e-015	-8.43506e-015	-3.09155e-015	-3.83463e-015	-6.54657e-015	-1.02356e-014	-8.48044e-015	-1.61823e-014
-3.76346e-015	-8.08226e-015	-5.62028e-015	-1.12555e-015	-5.38211e-015	3.4606e-016	-3.0313e-015	-7.32037e-015	-2.02818e-015	-5.61031e-015	8.19893e-016	-7.88731e-015	-2.96218e-015	-2.40728e-015	-7.78406e-015	-2.31941e-015	-3.65707e-015	-7.09467e-015	-8.36149e-015	-3.12064e-015	-3.75188e-015	-6.32861e-015	-1.03211e-014	-8.06016e-015	-1.57799e-014
-3.76754e-015	-7.80969e-015	-5.58564e-015	-1.09489e-015	-5.28126e-015	2.77068e-016	-3.23396e-015	-7.06506e-015	-1.98312e-015	-5.28582e-015	9.4443e-016	-7.31918e-015	-2.87639e-015	-2.12157e-015	-7.85247e-015	-2.05924e-015	-3.65511e-015	-7.02982e-015	-8.26308e-015	-3.12743e-015	-3.66676e-015	-6.1146e-015	-1.03973e-014	-7.6335e-015	-1.535e-014
-3.75924e-015	-7.51607e-015	-5.52937e-015	-1.06765e-015	-5.13604e-015	2.16607e-016	-3.40554e-015	-6.75788e-015	-1.90468e-015	-4.91786e-015	1.0917e-015	-6.71813e-015	-2.76837e-015	-1.81626e-015	-7.86421e-015	-1.77768e-015	-3.63492e-015	-6.92628e-015	-8.14083e-015	-3.11236e-015	-3.57903e-015	-5.90702e-015	-1.04626e-014	-7.20175e-015	-1.48952e-014
-3.73785e-015	-7.20182e-015	-5.45178e-015	-1.04447e-015	-4.94754e-015	1.63829e-016	-3.54443e-015	-6.40287e-015	-1.79099e-015	-4.50672e-015	1.261e-015	-6.08722e-015	-2.63919e-015	-1.49166e-015	-7.82025e-015	-1.4776e-015	-3.59685e-015	-6.78356e-015	-7.99521e-015	-3.07671e-015	-3.48838e-015	-5.70807e-015	-1.05152e-014	-6.76669e-015	-1.44178e-014
-3.70362e-015	-6.86723e-015	-5.35304e-015	-1.02563e-015	-4.71692e-015	1.1763e-016	-3.65012e-015	-6.00426e-015	-1.64066e-015	-4.05323e-015	1.45219e-015	-5.42921e-015	-2.48932e-015	-1.14871e-015	-7.72172e-015	-1.16153e-015	-3.5419e-015	-6.60203e-015	-7.82605e-015	-3.02107e-015	-3.39463e-015	-5.51995e-015	-1.05536e-014	-6.3297e-015	-1.39206e-014
-3.65572e-015	-6.51441e-015	-5.23348e-015	-1.0117e-015	-4.44712e-015	7.69993e-017	-3.72263e-015	-5.56662e-015	-1.45261e-015	-3.55807e-015	1.66361e-015	-4.74652e-015	-2.31991e-015	-7.88339e-016	-7.57039e-015	-8.32362e-016	-3.47036e-015	-6.38237e-015	-7.63399e-015	-2.94692e-015	-3.29786e-015	-5.34449e-015	-1.05763e-014	-5.89199e-015	-1.34066e-014
-3.59396e-015	-6.14415e-015	-5.09377e-015	-1.00315e-015	-4.14093e-015	4.04792e-017	-3.76185e-015	-5.09452e-015	-1.2272e-015	-3.02315e-015	1.89468e-015	-4.04181e-015	-2.13252e-015	-4.11086e-016	-7.36871e-015	-4.92898e-016	-3.38345e-015	-6.12523e-015	-7.41992e-015	-2.8554e-015	-3.19811e-015	-5.18316e-015	-1.05818e-014	-5.45508e-015	-1.28785e-014
-3.51838e-015	-5.75756e-015	-4.9345e-015	-1.00034e-015	-3.80159e-015	7.03543e-018	-3.7683e-015	-4.59357e-015	-9.6397e-016	-2.45099e-015	2.14338e-015	-3.31852e-015	-1.92806e-015	-1.87636e-017	-7.11949e-015	-1.46727e-016	-3.28247e-015	-5.83108e-015	-7.18507e-015	-2.74867e-015	-3.09587e-015	-5.03722e-015	-1.05684e-014	-5.02047e-015	-1.23394e-014
-3.42798e-015	-5.35687e-015	-4.75642e-015	-1.00407e-015	-3.43316e-015	-2.50513e-017	-3.74238e-015	-4.06861e-015	-6.63402e-016	-1.84411e-015	2.40893e-015	-2.58022e-015	-1.70776e-015	3.87316e-016	-6.82663e-015	2.0285e-016	-3.16839e-015	-5.50228e-015	-6.93009e-015	-2.62743e-015	-2.99128e-015	-4.90814e-015	-1.05351e-014	-4.58901e-015	-1.17922e-014
-3.32248e-015	-4.94264e-015	-4.56045e-015	-1.01507e-015	-3.03934e-015	-5.79444e-017	-3.6846e-015	-3.52558e-015	-3.26496e-016	-1.20508e-015	2.68979e-015	-1.83067e-015	-1.47289e-015	8.05697e-016	-6.49351e-015	5.53184e-016	-3.0425e-015	-5.1405e-015	-6.65622e-015	-2.49322e-015	-2.88476e-015	-4.79625e-015	-1.048e-014	-4.16249e-015	-1.12392e-014
-3.20169e-015	-4.51652e-015	-4.34743e-015	-1.03357e-015	-2.62453e-015	-9.29001e-017	-3.59612e-015	-2.96975e-015	4.51225e-017	-5.37265e-016	2.9848e-015	-1.07285e-015	-1.22486e-015	1.2349e-015	-6.1249e-015	9.01291e-016	-2.90599e-015	-4.74671e-015	-6.36449e-015	-2.34794e-015	-2.77661e-015	-4.70215e-015	-1.04015e-014	-3.74167e-015	-1.06821e-014
-3.06561e-015	-4.07927e-015	-4.11821e-015	-1.06002e-015	-2.19358e-015	-1.31164e-016	-3.47815e-015	-2.40674e-015	4.49786e-016	1.55322e-016	3.29253e-015	-3.1022e-016	-9.65669e-016	1.67365e-015	-5.7251e-015	1.24389e-015	-2.76001e-015	-4.32306e-015	-6.05586e-015	-2.19352e-015	-2.667e-015	-4.62632e-015	-1.0298e-014	-3.32763e-015	-1.01231e-014
-2.91373e-015	-3.63243e-015	-3.87384e-015	-1.09486e-015	-1.75166e-015	-1.7435e-016	-3.33203e-015	-1.84191e-015	8.85358e-016	8.68521e-016	3.61161e-015	4.54432e-016	-6.96543e-016	2.12067e-015	-5.29844e-015	1.57753e-015	-2.60586e-015	-3.8718e-015	-5.73147e-015	-2.03154e-015	-2.5564e-015	-4.56847e-015	-1.01681e-014	-2.92097e-015	-9.5644e-015
-2.74575e-015	-3.17721e-015	-3.61531e-015	-1.13849e-015	-1.30317e-015	-2.23552e-016	-3.15955e-015	-1.28052e-015	1.3488e-015	1.59842e-015	3.93964e-015	1.21831e-015	-4.19459e-016	2.57464e-015	-4.84975e-015	1.89971e-015	-2.4444e-015	-3.39546e-015	-5.39224e-015	-1.86386e-015	-2.44529e-015	-4.52807e-015	-1.00105e-014	-2.5219e-015	-9.00782e-015
-2.56179e-015	-2.71454e-015	-3.34352e-015	-1.19124e-015	-8.5283e-016	-2.79671e-016	-2.96222e-015	-7.27372e-016	1.83707e-015	2.34181e-015	4.27523e-015	1.97821e-015	-1.36519e-016	3.03372e-015	-4.38424e-015	2.20766e-015	-2.27715e-015	-2.89661e-015	-5.03914e-015	-1.69207e-015	-2.33427e-015	-4.50386e-015	-9.82461e-015	-2.13156e-015	-8.45488e-015
-2.36164e-015	-2.24568e-015	-3.05964e-015	-1.25306e-015	-4.0579e-016	-3.43438e-016	-2.74175e-015	-1.87682e-016	2.34725e-015	3.09408e-015	4.61723e-015	2.73121e-015	1.50563e-016	3.49621e-015	-3.90713e-015	2.49995e-015	-2.10558e-015	-2.37826e-015	-4.67327e-015	-1.51751e-015	-2.22406e-015	-4.49525e-015	-9.60887e-015	-1.74994e-015	-7.90714e-015
-2.14497e-015	-1.7725e-015	-2.76468e-015	-1.32382e-015	3.28453e-017	-4.16298e-016	-2.50005e-015	3.34066e-016	2.8756e-015	3.85002e-015	4.96431e-015	3.47391e-015	4.40175e-016	3.96109e-015	-3.42258e-015	2.77468e-015	-1.93097e-015	-1.84343e-015	-4.29466e-015	-1.34201e-015	-2.11455e-015	-4.5013e-015	-9.36207e-015	-1.37692e-015	-7.36581e-015
-1.91114e-015	-1.2957e-015	-2.46025e-015	-1.40343e-015	4.58155e-016	-4.98348e-016	-2.23964e-015	8.33896e-016	3.41816e-015	4.60502e-015	5.31485e-015	4.20344e-015	7.31177e-016	4.4268e-015	-2.93553e-015	3.02975e-015	-1.75444e-015	-1.29506e-015	-3.90364e-015	-1.16661e-015	-2.00569e-015	-4.52005e-015	-9.08372e-015	-1.01281e-015	-6.83188e-015
-1.66083e-015	-8.16346e-016	-2.14754e-015	-1.49182e-015	8.65455e-016	-5.90634e-016	-1.96235e-015	1.30809e-015	3.97077e-015	5.35472e-015	5.66782e-015	4.91682e-015	1.022e-015	4.89205e-015	-2.45129e-015	3.26358e-015	-1.57694e-015	-7.35989e-016	-3.50133e-015	-9.91994e-016	-1.89754e-015	-4.55021e-015	-8.7732e-015	-6.57703e-016	-6.30644e-015
-1.39364e-015	-3.35121e-016	-1.82773e-015	-1.58868e-015	1.25067e-015	-6.93762e-016	-1.67049e-015	1.75351e-015	4.52964e-015	6.09521e-015	6.02229e-015	5.61207e-015	1.31099e-015	5.35516e-015	-1.97428e-015	3.47521e-015	-1.39922e-015	-1.6915e-016	-3.08885e-015	-8.19553e-016	-1.78998e-015	-4.59013e-015	-8.43015e-015	-3.10634e-016	-5.78997e-015
-1.10972e-015	1.4736e-016	-1.50239e-015	-1.69351e-015	1.60935e-015	-8.0737e-016	-1.36623e-015	2.16756e-015	5.09087e-015	6.82231e-015	6.37712e-015	6.28738e-015	1.5969e-015	5.81479e-015	-1.50886e-015	3.66367e-015	-1.22241e-015	4.02657e-016	-2.66689e-015	-6.50765e-016	-1.68273e-015	-4.63789e-015	-8.05418e-015	2.93609e-017	-5.28283e-015
-8.09473e-016	6.29916e-016	-1.17254e-015	-1.80532e-015	1.93748e-015	-9.31115e-016	-1.05138e-015	2.5486e-015	5.64997e-015	7.53088e-015	6.7311e-015	6.94143e-015	1.87875e-015	6.2689e-015	-1.059e-015	3.82823e-015	-1.04749e-015	9.75625e-016	-2.23589e-015	-4.85588e-016	-1.57523e-015	-4.69142e-015	-7.64491e-015	3.6265e-016	-4.78535e-015
-4.94043e-016	1.11144e-015	-8.39531e-016	-1.92355e-015	2.23139e-015	-1.06537e-015	-7.28675e-016	2.89493e-015	6.20285e-015	8.21757e-015	7.08354e-015	7.57282e-015	2.15536e-015	6.71631e-015	-6.29067e-016	3.96808e-015	-8.74823e-016	1.54664e-015	-1.79566e-015	-3.25231e-016	-1.46721e-015	-4.74867e-015	-7.20259e-015	6.90801e-016	-4.29805e-015
-1.64027e-016	1.59127e-015	-5.0482e-016	-2.0478e-015	2.48765e-015	-1.20929e-015	-4.00236e-016	3.2046e-015	6.74593e-015	8.87878e-015	7.43336e-015	8.18026e-015	2.42626e-015	7.15547e-015	-2.2249e-016	4.08357e-015	-7.04554e-016	2.11294e-015	-1.34731e-015	-1.70201e-016	-1.35774e-015	-4.80705e-015	-6.72843e-015	1.01503e-015	-3.82e-015
1.79756e-016	2.06888e-015	-1.69662e-016	-2.17662e-015	2.70399e-015	-1.36209e-015	-6.87225e-017	3.47696e-015	7.27483e-015	9.51116e-015	7.78026e-015	8.76266e-015	2.69076e-015	7.58498e-015	1.57498e-016	4.17499e-015	-5.37029e-016	2.67146e-015	-8.91774e-016	-2.15023e-017	-1.24609e-015	-4.86371e-015	-6.22322e-015	1.33692e-015	-3.35071e-015
5.36793e-016	2.54388e-015	1.65318e-016	-2.30901e-015	2.87793e-015	-1.52313e-015	2.63778e-016	3.71174e-015	7.78556e-015	1.01122e-014	8.12337e-015	9.31823e-015	2.94828e-015	8.00362e-015	5.07688e-016	4.24287e-015	-3.72376e-016	3.21939e-015	-4.29754e-016	1.20574e-016	-1.13102e-015	-4.91615e-015	-5.68816e-015	1.65808e-015	-2.89044e-015
9.05504e-016	3.01546e-015	4.98663e-016	-2.44348e-015	3.00814e-015	-1.69103e-015	5.95576e-016	3.9099e-015	8.2748e-015	1.06785e-014	8.46192e-015	9.84652e-015	3.19812e-015	8.41012e-015	8.25803e-016	4.28763e-015	-2.10807e-016	3.75409e-015	3.81114e-017	2.55456e-016	-1.01118e-015	-4.9622e-015	-5.12452e-015	1.98019e-015	-2.4386e-015
1.28486e-015	3.4835e-015	8.29088e-016	-2.57899e-015	3.09296e-015	-1.8652e-015	9.24934e-016	4.07218e-015	8.73979e-015	1.12074e-014	8.79539e-015	1.03477e-014	3.44032e-015	8.80361e-015	1.11078e-015	4.31059e-015	-5.24785e-017	4.2732e-015	5.10588e-016	3.82965e-016	-8.85163e-016	-4.99967e-015	-4.53283e-015	2.30511e-015	-1.99476e-015
1.67313e-015	3.94703e-015	1.15537e-015	-2.71333e-015	3.13155e-015	-2.04432e-015	1.24958e-015	4.19955e-015	9.17797e-015	1.16976e-014	9.1237e-015	1.08216e-014	3.67526e-015	9.18298e-015	1.36076e-015	4.31265e-015	1.02865e-016	4.7746e-015	9.86629e-016	5.02825e-016	-7.5126e-016	-5.02551e-015	-3.91511e-015	2.63473e-015	-1.55831e-015
2.0694e-015	4.40566e-015	1.47659e-015	-2.8451e-015	3.12435e-015	-2.22671e-015	1.56778e-015	4.29421e-015	9.58661e-015	1.21479e-014	9.44633e-015	1.12691e-014	3.90308e-015	9.54681e-015	1.57523e-015	4.29538e-015	2.55801e-016	5.2558e-015	1.46522e-015	6.15149e-016	-6.07819e-016	-5.03689e-015	-3.27327e-015	2.97083e-015	-1.12877e-015
2.47189e-015	4.85885e-015	1.79236e-015	-2.97307e-015	3.07192e-015	-2.41012e-015	1.87775e-015	4.35851e-015	9.96371e-015	1.25574e-014	9.76293e-015	1.16906e-014	4.12413e-015	9.89426e-015	1.75397e-015	4.26054e-015	4.06733e-016	5.71542e-015	1.94581e-015	7.19341e-016	-4.53693e-016	-5.03155e-015	-2.60916e-015	3.31505e-015	-7.04994e-016
2.87839e-015	5.30552e-015	2.10131e-015	-3.09515e-015	2.97511e-015	-2.59227e-015	2.17817e-015	4.39531e-015	1.03073e-014	1.29255e-014	1.00735e-014	1.20861e-014	4.33959e-015	1.02251e-014	1.89648e-015	4.20971e-015	5.56789e-016	6.15142e-015	2.4269e-015	8.15763e-016	-2.87207e-016	-5.00726e-015	-1.92482e-015	3.66928e-015	-2.86332e-016
3.28764e-015	5.74472e-015	2.40227e-015	-3.20961e-015	2.83527e-015	-2.77111e-015	2.46804e-015	4.40672e-015	1.06165e-014	1.32518e-014	1.03777e-014	1.24563e-014	4.55008e-015	1.05388e-014	2.00303e-015	4.1456e-015	7.0628e-016	6.562e-015	2.90753e-015	9.04684e-016	-1.06166e-016	-4.96242e-015	-1.22284e-015	4.03501e-015	1.27562e-016
3.69804e-015	6.17635e-015	2.69467e-015	-3.31473e-015	2.65399e-015	-2.94511e-015	2.74574e-015	4.39514e-015	1.08904e-014	1.35368e-014	1.06755e-014	1.28016e-014	4.75639e-015	1.08344e-014	2.07401e-015	4.06999e-015	8.55556e-016	6.94535e-015	3.38651e-015	9.86087e-016	9.13158e-017	-4.8952e-015	-5.06731e-016	4.41319e-015	5.3721e-016
4.10677e-015	6.59987e-015	2.97773e-015	-3.40932e-015	2.43335e-015	-3.11248e-015	3.01035e-015	4.36389e-015	1.11289e-014	1.37811e-014	1.09669e-014	1.31231e-014	4.96002e-015	1.11108e-014	2.11123e-015	3.98518e-015	1.00528e-015	7.30061e-015	3.8624e-015	1.05971e-015	3.06903e-016	-4.80362e-015	2.21211e-016	4.80569e-015	9.43472e-016
4.51173e-015	7.01396e-015	3.2508e-015	-3.49176e-015	2.17643e-015	-3.27056e-015	3.25995e-015	4.3168e-015	1.13321e-014	1.3986e-014	1.1252e-014	1.34227e-014	5.16224e-015	1.13672e-014	2.11575e-015	3.89283e-015	1.15555e-015	7.62701e-015	4.33373e-015	1.1262e-015	5.42258e-016	-4.68673e-015	9.57356e-016	5.21379e-015	1.34629e-015
4.91093e-015	7.41798e-015	3.51372e-015	-3.56036e-015	1.88661e-015	-3.41795e-015	3.49384e-015	4.25635e-015	1.14998e-014	1.41531e-014	1.15303e-014	1.37015e-014	5.36419e-015	1.16041e-014	2.0894e-015	3.79499e-015	1.30709e-015	7.92444e-015	4.79881e-015	1.18595e-015	7.98373e-016	-4.54314e-015	1.69874e-015	5.63856e-015	1.74641e-015
5.30213e-015	7.81123e-015	3.76537e-015	-3.61403e-015	1.56663e-015	-3.55283e-015	3.71138e-015	4.18576e-015	1.16338e-014	1.42837e-014	1.18015e-014	1.39606e-014	5.5674e-015	1.18211e-014	2.03382e-015	3.69353e-015	1.45961e-015	8.19216e-015	5.25612e-015	1.23887e-015	1.07713e-015	-4.37168e-015	2.44209e-015	6.0807e-015	2.1434e-015
5.68319e-015	8.1922e-015	4.00559e-015	-3.65127e-015	1.22004e-015	-3.67283e-015	3.91179e-015	4.10802e-015	1.17354e-014	1.43802e-014	1.20649e-014	1.42015e-014	5.77316e-015	1.20175e-014	1.95194e-015	3.59061e-015	1.61363e-015	8.43022e-015	5.70411e-015	1.28495e-015	1.37981e-015	-4.17113e-015	3.18446e-015	6.54032e-015	2.53777e-015
6.05218e-015	8.56033e-015	4.23364e-015	-3.67114e-015	8.51588e-016	-3.77708e-015	4.09462e-015	4.02687e-015	1.18067e-014	1.4445e-014	1.23211e-014	1.44254e-014	5.98289e-015	1.21933e-014	1.8461e-015	3.48888e-015	1.76905e-015	8.63817e-015	6.14102e-015	1.32434e-015	1.7079e-015	-3.94162e-015	3.92241e-015	7.01785e-015	2.92911e-015
6.4073e-015	8.91465e-015	4.44977e-015	-3.67214e-015	4.64768e-016	-3.86399e-015	4.25942e-015	3.94554e-015	1.18499e-014	1.44812e-014	1.25694e-014	1.4633e-014	6.1987e-015	1.23485e-014	1.71935e-015	3.38985e-015	1.92625e-015	8.81625e-015	6.56503e-015	1.357e-015	2.06195e-015	-3.68291e-015	4.65287e-015	7.5131e-015	3.31724e-015
6.74612e-015	9.25422e-015	4.65377e-015	-3.65343e-015	6.39957e-017	-3.93223e-015	4.40621e-015	3.86653e-015	1.18673e-014	1.44917e-014	1.28094e-014	1.48256e-014	6.42166e-015	1.24832e-014	1.57381e-015	3.29496e-015	2.08548e-015	8.96507e-015	6.97424e-015	1.38268e-015	2.44244e-015	-3.39471e-015	5.37291e-015	8.02586e-015	3.70163e-015
7.06594e-015	9.57729e-015	4.84545e-015	-3.61421e-015	-3.46819e-016	-3.98094e-015	4.53421e-015	3.79281e-015	1.18615e-014	1.44789e-014	1.30406e-014	1.50048e-014	6.65296e-015	1.25978e-014	1.41262e-015	3.20539e-015	2.24686e-015	9.08546e-015	7.36684e-015	1.40159e-015	2.85016e-015	-3.07733e-015	6.07931e-015	8.5557e-015	4.08233e-015
7.36549e-015	9.88299e-015	5.02444e-015	-3.55422e-015	-7.63488e-016	-4.0095e-015	4.64318e-015	3.72734e-015	1.18355e-014	1.44467e-014	1.32627e-014	1.51715e-014	6.89383e-015	1.26926e-014	1.23862e-015	3.12261e-015	2.40988e-015	9.17865e-015	7.741e-015	1.41309e-015	3.28543e-015	-2.73136e-015	6.76877e-015	9.10195e-015	4.45903e-015
7.64347e-015	1.01699e-014	5.19012e-015	-3.47317e-015	-1.18171e-015	-4.01655e-015	4.73291e-015	3.67177e-015	1.17923e-014	1.43987e-014	1.34752e-014	1.53269e-014	7.14528e-015	1.27678e-014	1.05468e-015	3.04779e-015	2.57423e-015	9.24525e-015	8.09484e-015	1.41662e-015	3.74843e-015	-2.35792e-015	7.43871e-015	9.66291e-015	4.83119e-015
7.89765e-015	1.04357e-014	5.34248e-015	-3.37125e-015	-1.59737e-015	-4.00131e-015	4.80367e-015	3.62802e-015	1.17356e-014	1.43378e-014	1.36777e-014	1.54721e-014	7.40813e-015	1.28235e-014	8.63729e-016	2.9814e-015	2.73943e-015	9.28637e-015	8.42744e-015	1.41243e-015	4.23939e-015	-1.95858e-015	8.08654e-015	1.0236e-014	5.19802e-015
8.12666e-015	1.06795e-014	5.48174e-015	-3.24888e-015	-2.00661e-015	-3.96307e-015	4.85539e-015	3.59813e-015	1.16689e-014	1.42669e-014	1.38699e-014	1.56085e-014	7.68295e-015	1.28614e-014	6.67947e-016	2.92444e-015	2.9051e-015	9.30303e-015	8.737e-015	1.40045e-015	4.75735e-015	-1.53432e-015	8.70949e-015	1.08196e-014	5.55832e-015
8.32979e-015	1.09e-014	5.60784e-015	-3.10587e-015	-2.40595e-015	-3.90108e-015	4.8883e-015	3.58354e-015	1.15951e-014	1.41896e-014	1.40512e-014	1.57365e-014	7.97001e-015	1.28823e-014	4.7009e-016	2.87766e-015	3.07073e-015	9.29729e-015	9.02254e-015	1.37987e-015	5.30089e-015	-1.08658e-015	9.30483e-015	1.14122e-014	5.91141e-015
8.50611e-015	1.1096e-014	5.72036e-015	-2.94254e-015	-2.7921e-015	-3.81525e-015	4.90267e-015	3.58493e-015	1.1518e-014	1.41095e-014	1.42204e-014	1.58569e-014	8.26948e-015	1.28867e-014	2.73226e-016	2.84148e-015	3.23534e-015	9.27093e-015	9.2828e-015	1.35035e-015	5.86873e-015	-6.17307e-016	9.8711e-015	1.20109e-014	6.25665e-015
8.65493e-015	1.12665e-014	5.81925e-015	-2.76039e-015	-3.16154e-015	-3.7056e-015	4.89876e-015	3.6032e-015	1.14406e-014	1.40299e-014	1.43769e-014	1.59706e-014	8.58176e-015	1.28749e-014	7.88408e-017	2.81536e-015	3.39835e-015	9.22587e-015	9.51668e-015	1.31148e-015	6.45963e-015	-1.29049e-016	1.04061e-014	1.26125e-014	6.59289e-015
8.77633e-015	1.14103e-014	5.90429e-015	-2.56006e-015	-3.51103e-015	-3.57289e-015	4.87731e-015	3.63856e-015	1.13661e-014	1.39535e-014	1.45205e-014	1.60782e-014	8.90632e-015	1.28483e-014	-1.10856e-016	2.7994e-015	3.55814e-015	9.16427e-015	9.72336e-015	1.26298e-015	7.07174e-015	3.75942e-016	1.09084e-014	1.32142e-014	6.91886e-015
8.87004e-015	1.1527e-014	5.97504e-015	-2.34311e-015	-3.83772e-015	-3.41623e-015	4.83872e-015	3.69104e-015	1.12976e-014	1.38832e-014	1.46508e-014	1.61812e-014	9.24326e-015	1.28075e-014	-2.94318e-016	2.79352e-015	3.71368e-015	9.08805e-015	9.90224e-015	1.2042e-015	7.70291e-015	8.95491e-016	1.1377e-014	1.38129e-014	7.23329e-015
8.93596e-015	1.16162e-014	6.03204e-015	-2.11086e-015	-4.13946e-015	-3.23662e-015	4.78367e-015	3.75998e-015	1.12381e-014	1.3822e-014	1.47672e-014	1.62791e-014	9.59149e-015	1.27539e-014	-4.70874e-016	2.7973e-015	3.8633e-015	8.99925e-015	1.00531e-014	1.13452e-015	8.35051e-015	1.42735e-015	1.18112e-014	1.44055e-014	7.53566e-015
8.97428e-015	1.1677e-014	6.07514e-015	-1.86478e-015	-4.41446e-015	-3.03414e-015	4.71284e-015	3.8451e-015	1.11904e-014	1.37727e-014	1.48686e-014	1.63722e-014	9.9495e-015	1.26887e-014	-6.38276e-016	2.81003e-015	4.00617e-015	8.90024e-015	1.01753e-014	1.05357e-015	9.01276e-015	1.96881e-015	1.22103e-014	1.49882e-014	7.82507e-015
8.98572e-015	1.17087e-014	6.10401e-015	-1.60639e-015	-4.66073e-015	-2.81033e-015	4.62708e-015	3.94567e-015	1.11563e-014	1.37374e-014	1.49549e-014	1.64602e-014	1.03164e-014	1.26129e-014	-7.95598e-016	2.83063e-015	4.14157e-015	8.79339e-015	1.02692e-014	9.6135e-016	9.68778e-015	2.51639e-015	1.25733e-014	1.55568e-014	8.10041e-015
8.97051e-015	1.17115e-014	6.11865e-015	-1.33725e-015	-4.87696e-015	-2.56585e-015	4.52676e-015	4.06039e-015	1.11384e-014	1.37174e-014	1.50254e-014	1.65436e-014	1.06907e-014	1.25272e-014	-9.42421e-016	2.85847e-015	4.26751e-015	8.68093e-015	1.03357e-014	8.56711e-016	1.03721e-014	3.0669e-015	1.29004e-014	1.61075e-014	8.36085e-015
8.93021e-015	1.16849e-014	6.11911e-015	-1.05946e-015	-5.06223e-015	-2.30089e-015	4.41279e-015	4.18793e-015	1.1138e-014	1.37143e-014	1.5079e-014	1.66221e-014	1.10704e-014	1.24327e-014	-1.07765e-015	2.89186e-015	4.38233e-015	8.5647e-015	1.03753e-014	7.38262e-016	1.10622e-014	3.61757e-015	1.31916e-014	1.66369e-014	8.60524e-015
8.86593e-015	1.16293e-014	6.10496e-015	-7.74858e-016	-5.21578e-015	-2.01661e-015	4.28584e-015	4.32654e-015	1.11563e-014	1.37292e-014	1.51155e-014	1.66961e-014	1.14537e-014	1.23306e-014	-1.20168e-015	2.92943e-015	4.4845e-015	8.44719e-015	1.03884e-014	6.06353e-016	1.17554e-014	4.16584e-015	1.34475e-014	1.71416e-014	8.83299e-015
8.7793e-015	1.15456e-014	6.07615e-015	-4.85358e-016	-5.33741e-015	-1.7145e-015	4.14758e-015	4.4739e-015	1.11941e-014	1.3763e-014	1.51345e-014	1.67656e-014	1.18378e-014	1.22227e-014	-1.31484e-015	2.96988e-015	4.57302e-015	8.33009e-015	1.03755e-014	4.60847e-016	1.24484e-014	4.70812e-015	1.36683e-014	1.76182e-014	9.04357e-015
8.67249e-015	1.14344e-014	6.03206e-015	-1.92861e-016	-5.42727e-015	-1.39567e-015	3.99921e-015	4.62821e-015	1.1252e-014	1.38163e-014	1.51359e-014	1.68301e-014	1.2221e-014	1.21098e-014	-1.41685e-015	3.01206e-015	4.64726e-015	8.2156e-015	1.03387e-014	3.01183e-016	1.31375e-014	5.24149e-015	1.38552e-014	1.80638e-014	9.2372e-015
8.54739e-015	1.12966e-014	5.97275e-015	1.00597e-016	-5.48577e-015	-1.06107e-015	3.84132e-015	4.78785e-015	1.13305e-014	1.38893e-014	1.51196e-014	1.68892e-014	1.26004e-014	1.19927e-014	-1.50824e-015	3.05457e-015	4.70625e-015	8.10562e-015	1.02787e-014	1.28105e-016	1.38191e-014	5.7626e-015	1.40092e-014	1.84751e-014	9.41255e-015
8.4061e-015	1.11336e-014	5.89786e-015	3.92868e-016	-5.51348e-015	-7.12144e-016	3.67536e-015	4.95057e-015	1.14295e-014	1.39822e-014	1.50844e-014	1.69428e-014	1.2973e-014	1.18724e-014	-1.5897e-015	3.09523e-015	4.74859e-015	8.00224e-015	1.01969e-014	-5.8946e-017	1.44906e-014	6.26811e-015	1.41318e-014	1.88489e-014	9.56943e-015
8.25178e-015	1.09467e-014	5.80745e-015	6.82322e-016	-5.51135e-015	-3.50216e-016	3.50275e-015	5.11393e-015	1.15488e-014	1.40941e-014	1.50307e-014	1.69903e-014	1.33362e-014	1.17502e-014	-1.66219e-015	3.13323e-015	4.7733e-015	7.90728e-015	1.00957e-014	-2.60173e-016	1.51481e-014	6.75514e-015	1.42246e-014	1.91824e-014	9.70804e-015
8.08679e-015	1.07377e-014	5.70173e-015	9.67001e-016	-5.48018e-015	2.31489e-017	3.32505e-015	5.27652e-015	1.1688e-014	1.42244e-014	1.49583e-014	1.7031e-014	1.3687e-014	1.1627e-014	-1.72679e-015	3.16766e-015	4.77955e-015	7.82245e-015	9.97671e-015	-4.75613e-016	1.57892e-014	7.22131e-015	1.42894e-014	1.94736e-014	9.82791e-015
7.91332e-015	1.05084e-014	5.58036e-015	1.24563e-015	-5.42136e-015	4.07214e-016	3.14368e-015	5.43638e-015	1.1846e-014	1.4372e-014	1.48676e-014	1.70648e-014	1.4022e-014	1.15036e-014	-1.78439e-015	3.19647e-015	4.76736e-015	7.74946e-015	9.84201e-015	-7.04422e-016	1.64107e-014	7.66405e-015	1.43284e-014	1.97205e-014	9.92955e-015
7.73406e-015	1.02604e-014	5.443e-015	1.51666e-015	-5.33637e-015	8.00688e-016	2.9598e-015	5.59096e-015	1.20214e-014	1.45352e-014	1.47584e-014	1.70905e-014	1.43387e-014	1.13811e-014	-1.83577e-015	3.21846e-015	4.73564e-015	7.68968e-015	9.69329e-015	-9.46083e-016	1.70105e-014	8.08091e-015	1.43438e-014	1.99212e-014	1.00137e-014
7.55196e-015	9.99657e-015	5.29008e-015	1.77859e-015	-5.22722e-015	1.20206e-015	2.77499e-015	5.73832e-015	1.22123e-014	1.47128e-014	1.46315e-014	1.71074e-014	1.46347e-014	1.12595e-014	-1.88246e-015	3.23298e-015	4.68439e-015	7.64425e-015	9.53272e-015	-1.19947e-015	1.75858e-014	8.46917e-015	1.43374e-014	2.00745e-014	1.00807e-014
7.37044e-015	9.72009e-015	5.12205e-015	2.03032e-015	-5.09564e-015	1.60996e-015	2.59118e-015	5.87702e-015	1.24168e-014	1.49031e-014	1.44871e-014	1.71149e-014	1.49072e-014	1.11395e-014	-1.92518e-015	3.23882e-015	4.61386e-015	7.61404e-015	9.36276e-015	-1.4639e-015	1.81339e-014	8.82735e-015	1.43116e-014	2.01802e-014	1.0131e-014
7.19243e-015	9.43402e-015	4.93923e-015	2.27109e-015	-4.94346e-015	2.02258e-015	2.40947e-015	6.00566e-015	1.26329e-014	1.51043e-014	1.43261e-014	1.71125e-014	1.5153e-014	1.10211e-014	-1.96502e-015	3.2348e-015	4.52445e-015	7.60035e-015	9.18544e-015	-1.73805e-015	1.86525e-014	9.1531e-015	1.42687e-014	2.02378e-014	1.01652e-014
7.02105e-015	9.14123e-015	4.74258e-015	2.49982e-015	-4.77226e-015	2.4385e-015	2.23161e-015	6.1235e-015	1.28585e-014	1.53142e-014	1.41495e-014	1.71e-014	1.53702e-014	1.09051e-014	-2.00418e-015	3.22044e-015	4.41635e-015	7.60378e-015	9.0033e-015	-2.02037e-015	1.91402e-014	9.44492e-015	1.42111e-014	2.02474e-014	1.01842e-014
6.85836e-015	8.84451e-015	4.53229e-015	2.71606e-015	-4.58361e-015	2.85659e-015	2.05956e-015	6.22892e-015	1.30912e-014	1.5531e-014	1.39582e-014	1.70769e-014	1.55565e-014	1.07915e-014	-2.04341e-015	3.19502e-015	4.29015e-015	7.62528e-015	8.81862e-015	-2.31013e-015	1.95946e-014	9.70168e-015	1.41416e-014	2.02095e-014	1.0189e-014
6.70683e-015	8.54665e-015	4.30891e-015	2.9199e-015	-4.3797e-015	3.27563e-015	1.89521e-015	6.31997e-015	1.33291e-014	1.57527e-014	1.37527e-014	1.70432e-014	1.57103e-014	1.06807e-014	-2.08326e-015	3.15776e-015	4.1464e-015	7.66498e-015	8.63341e-015	-2.60523e-015	2.00151e-014	9.92256e-015	1.40618e-014	2.01251e-014	1.01806e-014
6.56898e-015	8.25087e-015	4.07297e-015	3.1108e-015	-4.16207e-015	3.69484e-015	1.73903e-015	6.39679e-015	1.35698e-014	1.59771e-014	1.35347e-014	1.69984e-014	1.58303e-014	1.05725e-014	-2.12459e-015	3.10881e-015	3.98622e-015	7.72335e-015	8.45011e-015	-2.90385e-015	2.04005e-014	1.01068e-014	1.39739e-014	1.99956e-014	1.01605e-014
6.44781e-015	7.9603e-015	3.82555e-015	3.28904e-015	-3.93276e-015	4.11316e-015	1.59281e-015	6.45928e-015	1.38117e-014	1.62017e-014	1.3305e-014	1.69422e-014	1.59153e-014	1.04671e-014	-2.16827e-015	3.0481e-015	3.81114e-015	7.80012e-015	8.27057e-015	-3.20382e-015	2.07503e-014	1.02547e-014	1.388e-014	1.98225e-014	1.01305e-014
6.34528e-015	7.67798e-015	3.56785e-015	3.4552e-015	-3.69333e-015	4.52957e-015	1.45789e-015	6.50726e-015	1.40513e-014	1.64241e-014	1.30649e-014	1.68747e-014	1.59636e-014	1.03642e-014	-2.21479e-015	2.97521e-015	3.62286e-015	7.89533e-015	8.09675e-015	-3.50318e-015	2.10633e-014	1.03664e-014	1.3783e-014	1.96083e-014	1.0092e-014
6.26345e-015	7.40697e-015	3.30136e-015	3.60972e-015	-3.4456e-015	4.94346e-015	1.33506e-015	6.54094e-015	1.42872e-014	1.6642e-014	1.28161e-014	1.6796e-014	1.59754e-014	1.02637e-014	-2.26425e-015	2.89028e-015	3.42212e-015	8.00839e-015	7.93026e-015	-3.79937e-015	2.13393e-014	1.04421e-014	1.36843e-014	1.93556e-014	1.00464e-014
6.20389e-015	7.15038e-015	3.02753e-015	3.75362e-015	-3.19066e-015	5.35352e-015	1.2262e-015	6.56064e-015	1.45174e-014	1.68538e-014	1.25605e-014	1.67063e-014	1.59503e-014	1.0165e-014	-2.31754e-015	2.79394e-015	3.21085e-015	8.13886e-015	7.77231e-015	-4.0899e-015	2.15785e-014	1.04825e-014	1.35856e-014	1.90671e-014	9.99497e-015
6.16786e-015	6.91084e-015	2.7481e-015	3.88746e-015	-2.93034e-015	5.75932e-015	1.13273e-015	6.56759e-015	1.47403e-014	1.70574e-014	1.22995e-014	1.66055e-014	1.58882e-014	1.0068e-014	-2.37476e-015	2.68688e-015	2.99016e-015	8.28599e-015	7.6241e-015	-4.37223e-015	2.17813e-014	1.04882e-014	1.34891e-014	1.87459e-014	9.93942e-015
6.1566e-015	6.6903e-015	2.46476e-015	4.01244e-015	-2.66591e-015	6.15943e-015	1.05611e-015	6.56325e-015	1.49542e-014	1.72512e-014	1.20351e-014	1.64932e-014	1.57897e-014	9.97249e-015	-2.43527e-015	2.56941e-015	2.76161e-015	8.4491e-015	7.48695e-015	-4.64373e-015	2.19483e-014	1.04609e-014	1.33968e-014	1.83952e-014	9.88156e-015
6.17087e-015	6.49131e-015	2.17914e-015	4.13067e-015	-2.39843e-015	6.55304e-015	9.97531e-016	6.54836e-015	1.51578e-014	1.74335e-014	1.17688e-014	1.63692e-014	1.56565e-014	9.87822e-015	-2.49812e-015	2.44214e-015	2.52708e-015	8.6272e-015	7.36149e-015	-4.9018e-015	2.20809e-014	1.04018e-014	1.331e-014	1.80185e-014	9.82329e-015
6.21197e-015	6.31608e-015	1.89403e-015	4.24317e-015	-2.12844e-015	6.93929e-015	9.57813e-016	6.52438e-015	1.53502e-014	1.76026e-014	1.15019e-014	1.62341e-014	1.54897e-014	9.78452e-015	-2.56322e-015	2.30645e-015	2.28891e-015	8.81973e-015	7.2487e-015	-5.14355e-015	2.21793e-014	1.03138e-014	1.32299e-014	1.76198e-014	9.76602e-015
6.27971e-015	6.16661e-015	1.61097e-015	4.35175e-015	-1.85677e-015	7.31707e-015	9.37982e-016	6.49336e-015	1.55301e-014	1.77579e-014	1.12369e-014	1.60885e-014	1.52912e-014	9.69043e-015	-2.62956e-015	2.16371e-015	2.04884e-015	9.02507e-015	7.14944e-015	-5.36599e-015	2.22453e-014	1.01991e-014	1.31573e-014	1.72036e-014	9.71157e-015
6.3743e-015	6.04453e-015	1.33177e-015	4.45822e-015	-1.58399e-015	7.68637e-015	9.38906e-016	6.45701e-015	1.56965e-014	1.78984e-014	1.09758e-014	1.59332e-014	1.50632e-014	9.59604e-015	-2.69594e-015	2.01415e-015	1.8087e-015	9.24198e-015	7.06382e-015	-5.56588e-015	2.22809e-014	1.00598e-014	1.30942e-014	1.67741e-014	9.66213e-015
6.49503e-015	5.9514e-015	1.05865e-015	4.56484e-015	-1.31053e-015	8.04607e-015	9.61906e-016	6.41755e-015	1.58493e-014	1.80229e-014	1.07202e-014	1.57685e-014	1.48079e-014	9.50047e-015	-2.76127e-015	1.8589e-015	1.56984e-015	9.46927e-015	6.99193e-015	-5.74058e-015	2.22879e-014	9.89893e-015	1.30407e-014	1.6335e-014	9.61934e-015
6.6412e-015	5.88804e-015	7.94135e-016	4.67389e-015	-1.03649e-015	8.39587e-015	1.00721e-015	6.37764e-015	1.59883e-014	1.81311e-014	1.04718e-014	1.55946e-014	1.45283e-014	9.4037e-015	-2.82428e-015	1.69953e-015	1.33442e-015	9.70562e-015	6.93324e-015	-5.88751e-015	2.22677e-014	9.71908e-015	1.29975e-014	1.58902e-014	9.58463e-015
6.81252e-015	5.85531e-015	5.4046e-016	4.78653e-015	-7.62053e-016	8.73481e-015	1.07501e-015	6.3388e-015	1.61134e-014	1.82229e-014	1.02321e-014	1.5413e-014	1.42272e-014	9.30524e-015	-2.88253e-015	1.53751e-015	1.10395e-015	9.94989e-015	6.8877e-015	-6.00418e-015	2.22224e-014	9.52396e-015	1.29653e-014	1.54439e-014	9.56003e-015
7.00729e-015	5.85338e-015	3.00002e-016	4.90461e-015	-4.87675e-016	9.06211e-015	1.1652e-015	6.30402e-015	1.62256e-014	1.82982e-014	1.00029e-014	1.52248e-014	1.39083e-014	9.20521e-015	-2.93479e-015	1.37377e-015	8.79925e-016	1.01996e-014	6.85522e-015	-6.08803e-015	2.21543e-014	9.31702e-015	1.29447e-014	1.50001e-014	9.54699e-015
7.22402e-015	5.8818e-015	7.45692e-017	5.03018e-015	-2.13267e-016	9.37766e-015	1.27773e-015	6.27637e-015	1.63258e-014	1.83575e-014	9.78597e-015	1.50305e-014	1.35748e-014	9.10319e-015	-2.97976e-015	1.20938e-015	6.63526e-016	1.04536e-014	6.83564e-015	-6.13666e-015	2.20663e-014	9.10113e-015	1.29363e-014	1.45625e-014	9.54682e-015
7.46054e-015	5.93981e-015	-1.33185e-016	5.16468e-015	6.16106e-017	9.6809e-015	1.41245e-015	6.25767e-015	1.64139e-014	1.84018e-014	9.58252e-015	1.48309e-014	1.32298e-014	8.99848e-015	-3.0154e-015	1.04566e-015	4.57011e-016	1.07103e-014	6.82815e-015	-6.14769e-015	2.19599e-014	8.87909e-015	1.29395e-014	1.41346e-014	9.56093e-015
7.71448e-015	6.02652e-015	-3.21644e-016	5.3096e-015	3.36912e-016	9.97099e-015	1.56906e-015	6.24931e-015	1.6491e-014	1.84319e-014	9.39377e-015	1.46268e-014	1.28772e-014	8.89042e-015	-3.03951e-015	8.83693e-016	2.61778e-016	1.09677e-014	6.83255e-015	-6.11946e-015	2.18379e-014	8.65435e-015	1.29547e-014	1.37198e-014	9.59061e-015
7.98347e-015	6.14066e-015	-4.88942e-016	5.46688e-015	6.13493e-016	1.02477e-014	1.74733e-015	6.2532e-015	1.65576e-014	1.84485e-014	9.22079e-015	1.44192e-014	1.2521e-014	8.77906e-015	-3.05063e-015	7.2441e-016	7.90117e-017	1.12239e-014	6.84768e-015	-6.05038e-015	2.17023e-014	8.43131e-015	1.29823e-014	1.33211e-014	9.63667e-015
8.26546e-015	6.28065e-015	-6.33293e-016	5.63763e-015	8.91063e-016	1.0511e-014	1.94632e-015	6.27218e-015	1.66141e-014	1.84523e-014	9.06473e-015	1.42096e-014	1.21645e-014	8.66401e-015	-3.04691e-015	5.68872e-016	-9.03685e-017	1.14779e-014	6.87268e-015	-5.93871e-015	2.15549e-014	8.21343e-015	1.30223e-014	1.2942e-014	9.70011e-015
8.55737e-015	6.44437e-015	-7.53048e-016	5.82318e-015	1.16931e-015	1.07608e-014	2.16545e-015	6.30779e-015	1.66624e-014	1.84442e-014	8.92647e-015	1.39987e-014	1.18109e-014	8.54552e-015	-3.02622e-015	4.18463e-016	-2.45485e-016	1.17279e-014	6.90718e-015	-5.78311e-015	2.1398e-014	8.0034e-015	1.30744e-014	1.25851e-014	9.7816e-015
8.85576e-015	6.62956e-015	-8.47053e-016	6.02419e-015	1.44863e-015	1.09964e-014	2.40375e-015	6.3628e-015	1.67029e-014	1.84256e-014	8.80649e-015	1.37874e-014	1.14638e-014	8.42345e-015	-2.98726e-015	2.7341e-016	-3.85523e-016	1.19723e-014	6.95089e-015	-5.58356e-015	2.12333e-014	7.80432e-015	1.31382e-014	1.2252e-014	9.8825e-015
9.15735e-015	6.83372e-015	-9.14609e-016	6.24136e-015	1.72935e-015	1.12169e-014	2.65955e-015	6.43829e-015	1.67366e-014	1.83975e-014	8.70528e-015	1.35764e-014	1.11268e-014	8.29774e-015	-2.92907e-015	1.33941e-016	-5.09811e-016	1.22095e-014	7.00253e-015	-5.33938e-015	2.10627e-014	7.61931e-015	1.32131e-014	1.19449e-014	1.00032e-014
9.45877e-015	7.05443e-015	-9.54736e-016	6.47487e-015	2.0114e-015	1.14224e-014	2.93171e-015	6.53504e-015	1.67643e-014	1.83615e-014	8.62328e-015	1.33667e-014	1.08032e-014	8.16848e-015	-2.85003e-015	2.026e-019	-6.17664e-016	1.24383e-014	7.06142e-015	-5.05078e-015	2.08883e-014	7.45105e-015	1.32983e-014	1.16658e-014	1.01438e-014
9.75668e-015	7.28886e-015	-9.6691e-016	6.72491e-015	2.29513e-015	1.16124e-014	3.21939e-015	6.65398e-015	1.67867e-014	1.83192e-014	8.56047e-015	1.31587e-014	1.04962e-014	8.03616e-015	-2.74834e-015	-1.2701e-016	-7.09098e-016	1.26576e-014	7.12698e-015	-4.7179e-015	2.07107e-014	7.30221e-015	1.33935e-014	1.14155e-014	1.03047e-014
1.00479e-014	7.53383e-015	-9.50393e-016	6.99152e-015	2.58065e-015	1.17864e-014	3.52119e-015	6.79606e-015	1.68046e-014	1.82722e-014	8.51655e-015	1.29534e-014	1.0208e-014	7.90082e-015	-2.62309e-015	-2.47543e-016	-7.83865e-016	1.28655e-014	7.19907e-015	-4.34194e-015	2.05306e-014	7.1751e-015	1.34982e-014	1.11953e-014	1.04858e-014
1.03284e-014	7.78634e-015	-9.05548e-016	7.27465e-015	2.86751e-015	1.19445e-014	3.8352e-015	6.9617e-015	1.68184e-014	1.82213e-014	8.49134e-015	1.27515e-014	9.94086e-015	7.76282e-015	-2.47342e-015	-3.61513e-016	-8.42418e-016	1.30605e-014	7.27729e-015	-3.92448e-015	2.03491e-014	7.07132e-015	1.36117e-014	1.10055e-014	1.06876e-014
1.05945e-014	8.04339e-015	-8.33134e-016	7.57353e-015	3.15601e-015	1.20869e-014	4.1595e-015	7.15043e-015	1.68286e-014	1.81677e-014	8.48404e-015	1.25532e-014	9.69702e-015	7.62254e-015	-2.29902e-015	-4.68441e-016	-8.84604e-016	1.32421e-014	7.3615e-015	-3.46693e-015	2.01667e-014	6.99217e-015	1.37332e-014	1.08459e-014	1.09101e-014
1.08431e-014	8.30164e-015	-7.33318e-016	7.88741e-015	3.44624e-015	1.22135e-014	4.49284e-015	7.36238e-015	1.68355e-014	1.81126e-014	8.49356e-015	1.23589e-014	9.47815e-015	7.47991e-015	-2.0993e-015	-5.68877e-016	-9.10746e-016	1.34089e-014	7.45103e-015	-2.9716e-015	1.99846e-014	6.93844e-015	1.3862e-014	1.07168e-014	1.11531e-014
1.10707e-014	8.55806e-015	-6.07507e-016	8.21472e-015	3.73764e-015	1.23241e-014	4.83349e-015	7.59652e-015	1.68389e-014	1.80568e-014	8.51947e-015	1.21689e-014	9.28535e-015	7.33544e-015	-1.87438e-015	-6.6299e-016	-9.21199e-016	1.35597e-014	7.54528e-015	-2.44071e-015	1.98026e-014	6.91103e-015	1.39976e-014	1.06175e-014	1.14157e-014
1.1274e-014	8.80977e-015	-4.57002e-016	8.55408e-015	4.02981e-015	1.24186e-014	5.17893e-015	7.85107e-015	1.68383e-014	1.80011e-014	8.56063e-015	1.19841e-014	9.12002e-015	7.18901e-015	-1.62468e-015	-7.51189e-016	-9.1634e-016	1.36933e-014	7.64397e-015	-1.87718e-015	1.96205e-014	6.91072e-015	1.41394e-014	1.05471e-014	1.16975e-014
1.14506e-014	9.05344e-015	-2.83709e-016	8.90479e-015	4.32224e-015	1.24973e-014	5.52758e-015	8.12488e-015	1.6833e-014	1.79459e-014	8.61564e-015	1.18044e-014	8.98218e-015	7.04128e-015	-1.3509e-015	-8.33292e-016	-8.96118e-016	1.38089e-014	7.74657e-015	-1.28418e-015	1.94381e-014	6.93724e-015	1.42869e-014	1.05047e-014	1.19982e-014
1.15978e-014	9.28621e-015	-8.93052e-017	9.26487e-015	4.61441e-015	1.25601e-014	5.87801e-015	8.41682e-015	1.68225e-014	1.78916e-014	8.6828e-015	1.16301e-014	8.87165e-015	6.89301e-015	-1.05359e-015	-9.10346e-016	-8.60746e-016	1.39051e-014	7.85316e-015	-6.66057e-016	1.92547e-014	6.98988e-015	1.44401e-014	1.04886e-014	1.23172e-014
1.17126e-014	9.50537e-015	1.23997e-016	9.63196e-015	4.90609e-015	1.26072e-014	6.22731e-015	8.72451e-015	1.6805e-014	1.78384e-014	8.76055e-015	1.14613e-014	8.78799e-015	6.74399e-015	-7.33334e-016	-9.82924e-016	-8.10732e-016	1.39815e-014	7.96442e-015	-2.64267e-017	1.90697e-014	7.06715e-015	1.45976e-014	1.04976e-014	1.26532e-014
1.17929e-014	9.70847e-015	3.5368e-016	1.00036e-014	5.19669e-015	1.26388e-014	6.57372e-015	9.04571e-015	1.67798e-014	1.7786e-014	8.84742e-015	1.12977e-014	8.73044e-015	6.59475e-015	-3.9158e-016	-1.05122e-015	-7.47267e-016	1.40379e-014	8.07959e-015	6.30173e-016	1.88817e-014	7.16776e-015	1.47582e-014	1.05297e-014	1.30059e-014
1.18363e-014	9.89351e-015	5.97148e-016	1.03779e-014	5.48526e-015	1.26544e-014	6.91509e-015	9.37716e-015	1.67453e-014	1.77348e-014	8.94187e-015	1.11385e-014	8.69798e-015	6.44537e-015	-2.9534e-017	-1.1164e-015	-6.71355e-016	1.40732e-014	8.19933e-015	1.29887e-015	1.86897e-014	7.29062e-015	1.49216e-014	1.05829e-014	1.33736e-014
1.1841e-014	1.00584e-014	8.5143e-016	1.0752e-014	5.7706e-015	1.26549e-014	7.24922e-015	9.7163e-015	1.66997e-014	1.76837e-014	9.04177e-015	1.09831e-014	8.68937e-015	6.2965e-015	3.50779e-016	-1.17875e-015	-5.83337e-016	1.40863e-014	8.32344e-015	1.97485e-015	1.84927e-014	7.43356e-015	1.50869e-014	1.06555e-014	1.37551e-014
1.18053e-014	1.02012e-014	1.11386e-015	1.11237e-014	6.05176e-015	1.26401e-014	7.57473e-015	1.00602e-014	1.66412e-014	1.76316e-014	9.14516e-015	1.08312e-014	8.70243e-015	6.14832e-015	7.46547e-016	-1.23873e-015	-4.83727e-016	1.40768e-014	8.45162e-015	2.65363e-015	1.82894e-014	7.59386e-015	1.52532e-014	1.07452e-014	1.4149e-014
1.17284e-014	1.03201e-014	1.38106e-015	1.14908e-014	6.32809e-015	1.26108e-014	7.88947e-015	1.04051e-014	1.65675e-014	1.75783e-014	9.24978e-015	1.06832e-014	8.73498e-015	6.0009e-015	1.15519e-015	-1.29739e-015	-3.73567e-016	1.40447e-014	8.58342e-015	3.33042e-015	1.80779e-014	7.76865e-015	1.54206e-014	1.08498e-014	1.4554e-014
1.16096e-014	1.04137e-014	1.64965e-015	1.18498e-014	6.59866e-015	1.25673e-014	8.19192e-015	1.07475e-014	1.64765e-014	1.75226e-014	9.354e-015	1.05391e-014	8.78427e-015	5.85421e-015	1.57503e-015	-1.35537e-015	-2.52942e-016	1.39896e-014	8.71863e-015	3.99963e-015	1.78566e-014	7.95516e-015	1.5588e-014	1.09673e-014	1.49685e-014
1.14481e-014	1.04811e-014	1.9162e-015	1.21985e-014	6.86317e-015	1.25099e-014	8.48008e-015	1.10835e-014	1.63666e-014	1.74627e-014	9.45624e-015	1.03975e-014	8.84684e-015	5.7085e-015	2.00341e-015	-1.41278e-015	-1.21971e-016	1.39114e-014	8.85705e-015	4.65543e-015	1.76237e-014	8.15011e-015	1.57549e-014	1.10954e-014	1.53908e-014
1.12444e-014	1.05219e-014	2.17721e-015	1.25339e-014	7.1201e-015	1.24384e-014	8.7522e-015	1.14094e-014	1.62348e-014	1.73976e-014	9.5542e-015	1.02571e-014	8.91975e-015	5.56412e-015	2.43689e-015	-1.4708e-015	1.88591e-017	1.38101e-014	8.99839e-015	5.29273e-015	1.73777e-014	8.35011e-015	1.59207e-014	1.12319e-014	1.58193e-014
1.09985e-014	1.05356e-014	2.4293e-015	1.28541e-014	7.36836e-015	1.23533e-014	9.00663e-015	1.17221e-014	1.60789e-014	1.73256e-014	9.64629e-015	1.01174e-014	8.99983e-015	5.42056e-015	2.87248e-015	-1.52982e-015	1.689e-016	1.36853e-014	9.14154e-015	5.90691e-015	1.71162e-014	8.55109e-015	1.60842e-014	1.13747e-014	1.62522e-014
1.07109e-014	1.05224e-014	2.66909e-015	1.31569e-014	7.60673e-015	1.22553e-014	9.24201e-015	1.20178e-014	1.58966e-014	1.72445e-014	9.73042e-015	9.97713e-015	9.08349e-015	5.27754e-015	3.30764e-015	-1.59021e-015	3.27985e-016	1.35363e-014	9.28576e-015	6.49276e-015	1.68374e-014	8.74924e-015	1.62448e-014	1.15213e-014	1.66879e-014
1.03828e-014	1.04832e-014	2.89329e-015	1.34398e-014	7.83482e-015	1.2145e-014	9.45649e-015	1.22931e-014	1.5686e-014	1.71521e-014	9.80515e-015	9.83593e-015	9.16732e-015	5.13492e-015	3.73878e-015	-1.65226e-015	4.95954e-016	1.33631e-014	9.4298e-015	7.04465e-015	1.65397e-014	8.94163e-015	1.64014e-014	1.16701e-014	1.71242e-014
1.00154e-014	1.04185e-014	3.09899e-015	1.37012e-014	8.05161e-015	1.20227e-014	9.6481e-015	1.25441e-014	1.54457e-014	1.70463e-014	9.86883e-015	9.69266e-015	9.24744e-015	4.99244e-015	4.16268e-015	-1.71557e-015	6.72251e-016	1.31651e-014	9.57242e-015	7.55841e-015	1.62218e-014	9.12421e-015	1.65538e-014	1.18185e-014	1.75593e-014
9.61053e-015	1.03287e-014	3.28329e-015	1.39397e-014	8.25591e-015	1.1889e-014	9.81625e-015	1.27676e-014	1.51745e-014	1.69258e-014	9.92011e-015	9.54642e-015	9.32068e-015	4.84915e-015	4.57665e-015	-1.78091e-015	8.56548e-016	1.29432e-014	9.71293e-015	8.03e-015	1.5882e-014	9.2942e-015	1.6701e-014	1.19653e-014	1.79917e-014
9.17046e-015	1.02144e-014	3.44366e-015	1.41533e-014	8.44683e-015	1.17432e-014	9.95983e-015	1.29603e-014	1.48708e-014	1.67884e-014	9.95764e-015	9.39633e-015	9.38387e-015	4.7053e-015	4.97853e-015	-1.84826e-015	1.04886e-015	1.26971e-014	9.8502e-015	8.45506e-015	1.55186e-014	9.44761e-015	1.68424e-014	1.21089e-014	1.84197e-014
8.69798e-015	1.00775e-014	3.57709e-015	1.43405e-014	8.62371e-015	1.15858e-014	1.00775e-014	1.31194e-014	1.45335e-014	1.66312e-014	9.97999e-015	9.24154e-015	9.43293e-015	4.56059e-015	5.36497e-015	-1.91765e-015	1.24851e-015	1.24269e-014	9.98251e-015	8.82962e-015	1.51304e-014	9.58085e-015	1.69771e-014	1.22479e-014	1.88416e-014
8.19525e-015	9.91981e-015	3.6813e-015	1.45002e-014	8.78587e-015	1.14182e-014	1.01681e-014	1.32421e-014	1.4162e-014	1.64522e-014	9.98565e-015	9.08133e-015	9.46473e-015	4.41396e-015	5.73389e-015	-1.98889e-015	1.45469e-015	1.21328e-014	1.01078e-014	9.15053e-015	1.4716e-014	9.69056e-015	1.71041e-014	1.2381e-014	1.9256e-014
7.66488e-015	9.74191e-015	3.75466e-015	1.46314e-014	8.93255e-015	1.12408e-014	1.02307e-014	1.33257e-014	1.37556e-014	1.62492e-014	9.97388e-015	8.91468e-015	9.47633e-015	4.26504e-015	6.08241e-015	-2.06199e-015	1.66727e-015	1.18147e-014	1.02238e-014	9.41478e-015	1.42748e-014	9.77391e-015	1.7223e-014	1.2507e-014	1.9661e-014
7.11002e-015	9.54586e-015	3.79606e-015	1.47337e-014	9.06267e-015	1.10541e-014	1.02647e-014	1.33689e-014	1.33143e-014	1.60207e-014	9.9438e-015	8.74037e-015	9.46377e-015	4.11363e-015	6.40822e-015	-2.1368e-015	1.88584e-015	1.14729e-014	1.03291e-014	9.62006e-015	1.38061e-014	9.82902e-015	1.73329e-014	1.26247e-014	2.00555e-014
6.53402e-015	9.33361e-015	3.8041e-015	1.48066e-014	9.17668e-015	1.08584e-014	1.02695e-014	1.33699e-014	1.2838e-014	1.57653e-014	9.89532e-015	8.55714e-015	9.42468e-015	3.95919e-015	6.70945e-015	-2.21293e-015	2.11005e-015	1.11078e-014	1.04218e-014	9.76461e-015	1.33099e-014	9.85344e-015	1.74328e-014	1.2733e-014	2.0438e-014
5.93986e-015	9.10731e-015	3.77754e-015	1.48506e-014	9.274e-015	1.06547e-014	1.02447e-014	1.33263e-014	1.23282e-014	1.54812e-014	9.82806e-015	8.36465e-015	9.35637e-015	3.80083e-015	6.98384e-015	-2.28984e-015	2.33968e-015	1.07201e-014	1.04984e-014	9.84714e-015	1.27855e-014	9.84594e-015	1.75219e-014	1.28314e-014	2.08063e-014
5.33106e-015	8.86884e-015	3.71582e-015	1.48655e-014	9.3548e-015	1.04437e-014	1.01896e-014	1.32375e-014	1.17856e-014	1.51673e-014	9.74177e-015	8.16262e-015	9.25698e-015	3.63824e-015	7.23021e-015	-2.36708e-015	2.57468e-015	1.03103e-014	1.05567e-014	9.86625e-015	1.22331e-014	9.80577e-015	1.75991e-014	1.29187e-014	2.11595e-014
4.71068e-015	8.62024e-015	3.61842e-015	1.48526e-014	9.41845e-015	1.0226e-014	1.01038e-014	1.31034e-014	1.12114e-014	1.48225e-014	9.63599e-015	7.95026e-015	9.12435e-015	3.47055e-015	7.44703e-015	-2.44414e-015	2.81437e-015	9.87851e-015	1.05944e-014	9.82193e-015	1.16539e-014	9.7318e-015	1.76644e-014	1.2995e-014	2.14967e-014
4.08208e-015	8.36293e-015	3.48585e-015	1.48121e-014	9.46492e-015	1.0002e-014	9.98737e-015	1.2924e-014	1.06075e-014	1.44463e-014	9.51117e-015	7.72657e-015	8.95735e-015	3.29767e-015	7.63342e-015	-2.52051e-015	3.05845e-015	9.42596e-015	1.06097e-014	9.71511e-015	1.10487e-014	9.62353e-015	1.77171e-014	1.30598e-014	2.18162e-014
3.44897e-015	8.09873e-015	3.31907e-015	1.47459e-014	9.49504e-015	9.77222e-015	9.84044e-015	1.27001e-014	9.97596e-015	1.40386e-014	9.36795e-015	7.49096e-015	8.75523e-015	3.1191e-015	7.78869e-015	-2.59591e-015	3.30594e-015	8.95286e-015	1.05993e-014	9.54622e-015	1.04187e-014	9.48095e-015	1.77558e-014	1.3113e-014	2.2117e-014
2.81478e-015	7.82964e-015	3.11897e-015	1.46555e-014	9.50905e-015	9.53746e-015	9.6628e-015	1.24325e-014	9.31959e-015	1.35988e-014	9.20676e-015	7.24307e-015	8.51687e-015	2.9348e-015	7.91246e-015	-2.66965e-015	3.55523e-015	8.45993e-015	1.05614e-014	9.3168e-015	9.76483e-015	9.3042e-015	1.77802e-014	1.31543e-014	2.23982e-014
2.18256e-015	7.55812e-015	2.88644e-015	1.45428e-014	9.50753e-015	9.29906e-015	9.45419e-015	1.21223e-014	8.6418e-015	1.31273e-014	9.02772e-015	6.98287e-015	8.24254e-015	2.7445e-015	8.00496e-015	-2.74122e-015	3.80657e-015	7.94785e-015	1.04939e-014	9.02891e-015	9.08957e-015	9.09545e-015	1.77895e-014	1.31843e-014	2.26591e-014
1.5558e-015	7.28536e-015	2.62284e-015	1.44098e-014	9.49003e-015	9.05792e-015	9.21512e-015	1.17707e-014	7.94612e-015	1.26248e-014	8.83177e-015	6.71034e-015	7.93219e-015	2.54846e-015	8.06584e-015	-2.80955e-015	4.05877e-015	7.41776e-015	1.0395e-014	8.68404e-015	8.39469e-015	8.85616e-015	1.77838e-014	1.32028e-014	2.28989e-014
9.37559e-016	7.01231e-015	2.32956e-015	1.42586e-014	9.45721e-015	8.81472e-015	8.94614e-015	1.13803e-014	7.23598e-015	1.20918e-014	8.61989e-015	6.42576e-015	7.58677e-015	2.34662e-015	8.09598e-015	-2.87436e-015	4.31057e-015	6.87069e-015	1.02624e-014	8.2856e-015	7.68247e-015	8.58824e-015	1.77627e-014	1.32097e-014	2.31173e-014
3.3119e-016	6.74022e-015	2.00893e-015	1.40916e-014	9.4093e-015	8.57088e-015	8.64715e-015	1.09538e-014	6.51547e-015	1.15296e-014	8.39299e-015	6.12905e-015	7.20753e-015	2.13874e-015	8.0962e-015	-2.93558e-015	4.56054e-015	6.30791e-015	1.00945e-014	7.83769e-015	6.95543e-015	8.29368e-015	1.77255e-014	1.32053e-014	2.33134e-014
-2.61306e-016	6.47037e-015	1.6631e-015	1.39115e-014	9.34692e-015	8.32704e-015	8.31928e-015	1.04938e-014	5.78887e-015	1.09399e-014	8.15211e-015	5.81999e-015	6.7953e-015	1.92513e-015	8.06724e-015	-2.9926e-015	4.80807e-015	5.73099e-015	9.88991e-015	7.34354e-015	6.21617e-015	7.97542e-015	1.76723e-014	1.31896e-014	2.34868e-014
-8.37674e-016	6.20347e-015	1.29399e-015	1.37208e-014	9.27126e-015	8.08398e-015	7.96403e-015	1.00041e-014	5.06066e-015	1.03247e-014	7.8978e-015	5.49904e-015	6.35206e-015	1.7061e-015	8.01082e-015	-3.04528e-015	5.05177e-015	5.14152e-015	9.64784e-015	6.80765e-015	5.46812e-015	7.63697e-015	1.76021e-014	1.3163e-014	2.36377e-014
-1.39558e-015	5.94028e-015	9.04547e-016	1.35224e-014	9.18324e-015	7.84332e-015	7.58232e-015	9.48752e-015	4.33534e-015	9.6865e-015	7.63138e-015	5.16654e-015	5.87932e-015	1.48236e-015	7.92818e-015	-3.09292e-015	5.29045e-015	4.54059e-015	9.36674e-015	6.23436e-015	4.71418e-015	7.28159e-015	1.75155e-014	1.3126e-014	2.37661e-014
-1.93276e-015	5.68107e-015	4.98079e-016	1.33193e-014	9.08323e-015	7.60641e-015	7.17508e-015	8.94797e-015	3.61715e-015	9.02697e-015	7.35407e-015	4.82333e-015	5.37907e-015	1.25429e-015	7.82078e-015	-3.13522e-015	5.52237e-015	3.9296e-015	9.04634e-015	5.6284e-015	3.95789e-015	6.91292e-015	1.74129e-014	1.30787e-014	2.38725e-014
-2.4476e-015	5.42609e-015	7.71757e-017	1.31141e-014	8.97255e-015	7.37422e-015	6.74302e-015	8.3894e-015	2.91083e-015	8.34881e-015	7.06669e-015	4.46998e-015	4.85402e-015	1.02235e-015	7.69044e-015	-3.17193e-015	5.74664e-015	3.31042e-015	8.68646e-015	4.99443e-015	3.20315e-015	6.53499e-015	1.72942e-014	1.30209e-014	2.39565e-014
-2.93864e-015	5.17633e-015	-3.55936e-016	1.29098e-014	8.85226e-015	7.14744e-015	6.28843e-015	7.81598e-015	2.22056e-015	7.65484e-015	6.77039e-015	4.10709e-015	4.30684e-015	7.87187e-016	7.53874e-015	-3.20294e-015	5.96197e-015	2.68514e-015	8.28753e-015	4.33811e-015	2.45416e-015	6.15181e-015	1.71596e-014	1.29526e-014	2.40184e-014
-3.40505e-015	4.93143e-015	-7.98767e-016	1.27095e-014	8.7236e-015	6.92731e-015	5.81266e-015	7.23228e-015	1.55113e-015	6.9485e-015	6.46648e-015	3.73562e-015	3.74091e-015	5.4934e-016	7.36815e-015	-3.22839e-015	6.16639e-015	2.05589e-015	7.85077e-015	3.66463e-015	1.7142e-015	5.76764e-015	1.70094e-014	1.28743e-014	2.40585e-014
-3.84604e-015	4.6903e-015	-1.24821e-015	1.2516e-014	8.58728e-015	6.71593e-015	5.31758e-015	6.64267e-015	9.06542e-016	6.2333e-015	6.15579e-015	3.35657e-015	3.1596e-015	3.10027e-016	7.1806e-015	-3.24893e-015	6.35899e-015	1.42388e-015	7.37726e-015	2.97909e-015	9.86831e-016	5.38704e-015	1.68442e-014	1.27859e-014	2.40776e-014
-4.26094e-015	4.453e-015	-1.70131e-015	1.23323e-014	8.44445e-015	6.51453e-015	4.8053e-015	6.05148e-015	2.90648e-016	5.51357e-015	5.83933e-015	2.97195e-015	2.5666e-015	7.04968e-017	6.97812e-015	-3.26448e-015	6.53868e-015	7.91228e-016	6.8684e-015	2.28756e-015	2.75736e-016	5.01357e-015	1.66647e-014	1.26875e-014	2.40767e-014
-4.64979e-015	4.21946e-015	-2.15586e-015	1.21609e-014	8.296e-015	6.32394e-015	4.27742e-015	5.46325e-015	-2.93539e-016	4.7926e-015	5.5184e-015	2.58304e-015	1.96537e-015	-1.67834e-016	6.76295e-015	-3.27519e-015	6.70423e-015	1.60109e-016	6.32668e-015	1.59524e-015	-4.15156e-016	4.65114e-015	1.64711e-014	1.25791e-014	2.40566e-014
-5.01287e-015	3.98885e-015	-2.60953e-015	1.20038e-014	8.14335e-015	6.14547e-015	3.73641e-015	4.8821e-015	-8.4232e-016	4.07361e-015	5.19395e-015	2.19113e-015	1.35896e-015	-4.04265e-016	6.53758e-015	-3.28129e-015	6.85377e-015	-4.67556e-016	5.75435e-015	9.07469e-016	-1.08157e-015	4.30299e-015	1.62653e-014	1.24605e-014	2.40183e-014
-5.3507e-015	3.76015e-015	-3.05986e-015	1.18631e-014	7.98775e-015	5.98017e-015	3.18489e-015	4.3121e-015	-1.35295e-015	3.36081e-015	4.86664e-015	1.79766e-015	7.50616e-016	-6.37675e-016	6.30458e-015	-3.28264e-015	6.98562e-015	-1.08946e-015	5.15384e-015	2.29367e-016	-1.71986e-015	3.97326e-015	1.60477e-014	1.23324e-014	2.39626e-014
-5.66367e-015	3.53251e-015	-3.50498e-015	1.17404e-014	7.83034e-015	5.82929e-015	2.6255e-015	3.75803e-015	-1.82204e-015	2.65835e-015	4.53734e-015	1.40462e-015	1.44027e-016	-8.66863e-016	6.06526e-015	-3.27936e-015	7.09882e-015	-1.70341e-015	4.52925e-015	-4.33789e-016	-2.32631e-015	3.66569e-015	1.58193e-014	1.21946e-014	2.38906e-014
-5.95258e-015	3.30519e-015	-3.94264e-015	1.16376e-014	7.67249e-015	5.69423e-015	2.06066e-015	3.22356e-015	-2.24753e-015	1.97041e-015	4.20698e-015	1.01314e-015	-4.57076e-016	-1.09106e-015	5.82171e-015	-3.27211e-015	7.19318e-015	-2.30732e-015	3.88401e-015	-1.07728e-015	-2.89759e-015	3.38345e-015	1.55813e-014	1.20471e-014	2.38039e-014
-6.21859e-015	3.07711e-015	-4.37133e-015	1.15559e-014	7.51562e-015	5.5757e-015	1.49348e-015	2.71225e-015	-2.62734e-015	1.30041e-015	3.8761e-015	6.25426e-016	-1.0495e-015	-1.30836e-015	5.57623e-015	-3.26112e-015	7.26772e-015	-2.89901e-015	3.22218e-015	-1.6966e-015	-3.43042e-015	3.129e-015	1.53344e-014	1.18895e-014	2.3703e-014
-6.46303e-015	2.84751e-015	-4.78939e-015	1.14961e-014	7.36073e-015	5.47474e-015	9.26947e-016	2.22796e-015	-2.96018e-015	6.52512e-016	3.545e-015	2.43019e-016	-1.62972e-015	-1.51751e-015	5.32997e-015	-3.24675e-015	7.32174e-015	-3.47629e-015	2.54871e-015	-2.28696e-015	-3.92184e-015	2.90505e-015	1.50799e-014	1.17219e-014	2.3589e-014
-6.68754e-015	2.61543e-015	-5.19573e-015	1.14591e-014	7.20888e-015	5.39171e-015	3.63888e-016	1.77353e-015	-3.24516e-015	3.03528e-017	3.21463e-015	-1.3274e-016	-2.19452e-015	-1.71728e-015	5.08492e-015	-3.22907e-015	7.35488e-015	-4.03693e-015	1.86726e-015	-2.84458e-015	-4.36881e-015	2.71366e-015	1.48191e-014	1.15444e-014	2.34634e-014
-6.89401e-015	2.38051e-015	-5.58924e-015	1.14459e-014	7.06148e-015	5.32678e-015	-1.92702e-016	1.35183e-015	-3.48178e-015	-5.62404e-016	2.88517e-015	-4.98795e-016	-2.74132e-015	-1.90641e-015	4.84268e-015	-3.20912e-015	7.36648e-015	-4.57938e-015	1.18291e-015	-3.36622e-015	-4.76982e-015	2.55697e-015	1.45533e-014	1.13569e-014	2.33269e-014
-7.08385e-015	2.14167e-015	-5.96872e-015	1.14562e-014	6.92018e-015	5.28101e-015	-7.39842e-016	9.65173e-016	-3.67025e-015	-1.12185e-015	2.55699e-015	-8.52932e-016	-3.26746e-015	-2.08397e-015	4.6043e-015	-3.18634e-015	7.35562e-015	-5.1011e-015	5.00567e-016	-3.8484e-015	-5.12305e-015	2.43567e-015	1.42836e-014	1.11594e-014	2.31811e-014
-7.25887e-015	1.89821e-015	-6.33303e-015	1.14898e-014	6.78568e-015	5.254e-015	-1.27417e-015	6.16123e-016	-3.81097e-015	-1.64523e-015	2.23064e-015	-1.19252e-015	-3.77027e-015	-2.24912e-015	4.37101e-015	-3.16063e-015	7.32212e-015	-5.60026e-015	-1.7413e-016	-4.28838e-015	-5.42649e-015	2.35053e-015	1.4011e-014	1.09522e-014	2.3027e-014
-7.42056e-015	1.64991e-015	-6.68218e-015	1.15465e-014	6.65909e-015	5.2463e-015	-1.79238e-015	3.06453e-016	-3.90459e-015	-2.13009e-015	1.90652e-015	-1.51622e-015	-4.24696e-015	-2.40064e-015	4.14436e-015	-3.13296e-015	7.26635e-015	-6.07532e-015	-8.36287e-016	-4.68355e-015	-5.67799e-015	2.30218e-015	1.37372e-014	1.07353e-014	2.28654e-014
-7.57119e-015	1.39671e-015	-7.01596e-015	1.16253e-014	6.5414e-015	5.25824e-015	-2.29132e-015	3.7703e-017	-3.95261e-015	-2.57391e-015	1.58503e-015	-1.82127e-015	-4.69615e-015	-2.53763e-015	3.92544e-015	-3.10395e-015	7.18876e-015	-6.52491e-015	-1.48066e-015	-5.03185e-015	-5.87638e-015	2.2905e-015	1.34641e-014	1.05078e-014	2.26972e-014
-7.71235e-015	1.13796e-015	-7.33423e-015	1.17253e-014	6.43343e-015	5.28948e-015	-2.76798e-015	-1.89066e-016	-3.95676e-015	-2.97384e-015	1.26661e-015	-2.10606e-015	-5.11605e-015	-2.65984e-015	3.71531e-015	-3.07341e-015	7.08951e-015	-6.94736e-015	-2.10211e-015	-5.33132e-015	-6.02138e-015	2.31473e-015	1.31919e-014	1.02707e-014	2.25242e-014
-7.8459e-015	8.72385e-016	-7.6376e-015	1.1845e-014	6.33647e-015	5.33952e-015	-3.21963e-015	-3.7347e-016	-3.91925e-015	-3.32784e-015	9.51868e-016	-2.36836e-015	-5.50501e-015	-2.76689e-015	3.5144e-015	-3.04129e-015	6.96919e-015	-7.34112e-015	-2.69612e-015	-5.5802e-015	-6.11258e-015	2.37381e-015	1.29224e-014	1.00241e-014	2.23475e-014
-7.97386e-015	6.00338e-016	-7.92632e-015	1.19829e-014	6.2515e-015	5.40785e-015	-3.64325e-015	-5.15333e-016	-3.84273e-015	-3.63412e-015	6.40851e-016	-2.60618e-015	-5.86141e-015	-2.85865e-015	3.32277e-015	-3.00751e-015	6.82916e-015	-7.70481e-015	-3.25819e-015	-5.77696e-015	-6.14979e-015	2.4666e-015	1.26563e-014	9.76826e-015	2.21677e-014
-8.09771e-015	3.21745e-016	-8.20016e-015	1.21375e-014	6.17884e-015	5.49415e-015	-4.03568e-015	-6.144e-016	-3.73014e-015	-3.89193e-015	3.34692e-016	-2.81726e-015	-6.18497e-015	-2.93487e-015	3.14015e-015	-2.97169e-015	6.67085e-015	-8.0374e-015	-3.78344e-015	-5.9216e-015	-6.13452e-015	2.59121e-015	1.2395e-014	9.50358e-015	2.19855e-014
-8.21885e-015	3.66562e-017	-8.46058e-015	1.23062e-014	6.11935e-015	5.59821e-015	-4.39471e-015	-6.70483e-016	-3.5844e-015	-4.09996e-015	3.41912e-017	-3.00007e-015	-6.47472e-015	-2.9952e-015	2.96748e-015	-2.93449e-015	6.4951e-015	-8.33746e-015	-4.26757e-015	-6.01455e-015	-6.06727e-015	2.74521e-015	1.21399e-014	9.2302e-015	2.18018e-014
-8.33892e-015	-2.54502e-016	-8.70838e-015	1.24873e-014	6.07354e-015	5.71888e-015	-4.71781e-015	-6.84535e-016	-3.40849e-015	-4.25732e-015	-2.60225e-016	-3.15249e-015	-6.73057e-015	-3.03924e-015	2.80531e-015	-2.89542e-015	6.30382e-015	-8.60446e-015	-4.70645e-015	-6.05572e-015	-5.94884e-015	2.92644e-015	1.18922e-014	8.94885e-015	2.16172e-014
-8.45936e-015	-5.50948e-016	-8.94419e-015	1.26785e-014	6.04238e-015	5.85507e-015	-5.00212e-015	-6.573e-016	-3.2056e-015	-4.36372e-015	-5.47858e-016	-3.2726e-015	-6.95311e-015	-3.067e-015	2.6543e-015	-2.85482e-015	6.09845e-015	-8.83764e-015	-5.09678e-015	-6.04555e-015	-5.78105e-015	3.13227e-015	1.16527e-014	8.65992e-015	2.14325e-014
-8.58164e-015	-8.52388e-016	-9.16879e-015	1.28774e-014	6.02618e-015	6.0047e-015	-5.24648e-015	-5.89831e-016	-2.97861e-015	-4.41914e-015	-8.28012e-016	-3.35949e-015	-7.14229e-015	-3.07943e-015	2.51359e-015	-2.81226e-015	5.88055e-015	-9.03706e-015	-5.43644e-015	-5.9852e-015	-5.56599e-015	3.35985e-015	1.14223e-014	8.36461e-015	2.12478e-014
-8.70634e-015	-1.1576e-015	-9.3831e-015	1.30815e-014	6.02535e-015	6.1668e-015	-5.44865e-015	-4.83461e-016	-2.73101e-015	-4.42433e-015	-1.09975e-015	-3.41197e-015	-7.29852e-015	-3.07711e-015	2.38286e-015	-2.76792e-015	5.65225e-015	-9.20216e-015	-5.7228e-015	-5.87592e-015	-5.30578e-015	3.60662e-015	1.12017e-014	8.06354e-015	2.10632e-014
-8.83433e-015	-1.46605e-015	-9.58823e-015	1.32882e-014	6.03985e-015	6.34003e-015	-5.60668e-015	-3.39395e-016	-2.46684e-015	-4.37978e-015	-1.36247e-015	-3.42854e-015	-7.42352e-015	-3.0606e-015	2.26221e-015	-2.72151e-015	5.41528e-015	-9.33281e-015	-5.95328e-015	-5.71908e-015	-5.00309e-015	3.86956e-015	1.09916e-014	7.75806e-015	2.0879e-014
-8.96685e-015	-1.77772e-015	-9.78525e-015	1.34951e-014	6.07035e-015	6.52265e-015	-5.71942e-015	-1.59182e-016	-2.18933e-015	-4.28645e-015	-1.61515e-015	-3.40818e-015	-7.51768e-015	-3.03096e-015	2.15177e-015	-2.67286e-015	5.17114e-015	-9.42902e-015	-6.12592e-015	-5.5159e-015	-4.66142e-015	4.1458e-015	1.07929e-014	7.44888e-015	2.06952e-014
-9.10432e-015	-2.091e-015	-9.97515e-015	1.36996e-014	6.117e-015	6.71309e-015	-5.78594e-015	5.49745e-017	-1.9018e-015	-4.14599e-015	-1.8571e-015	-3.35051e-015	-7.58224e-015	-2.9889e-015	2.05098e-015	-2.62138e-015	4.92183e-015	-9.49116e-015	-6.23947e-015	-5.26853e-015	-4.28337e-015	4.43305e-015	1.06055e-014	7.13693e-015	2.05119e-014
-9.24662e-015	-2.40447e-015	-1.01587e-014	1.38992e-014	6.18002e-015	6.91056e-015	-5.80524e-015	3.0105e-016	-1.60732e-015	-3.96046e-015	-2.08755e-015	-3.25568e-015	-7.61872e-015	-2.93572e-015	1.95978e-015	-2.56677e-015	4.6704e-015	-9.51912e-015	-6.29343e-015	-4.97939e-015	-3.87206e-015	4.72773e-015	1.04295e-014	6.82388e-015	2.03288e-014
-9.39368e-015	-2.71724e-015	-1.03366e-014	1.40915e-014	6.25914e-015	7.11325e-015	-5.77686e-015	5.76333e-016	-1.30948e-015	-3.73195e-015	-2.30484e-015	-3.12333e-015	-7.62896e-015	-2.87266e-015	1.87873e-015	-2.50962e-015	4.41882e-015	-9.51379e-015	-6.28761e-015	-4.65048e-015	-3.431e-015	5.02699e-015	1.02659e-014	6.5109e-015	2.01463e-014
-9.54532e-015	-3.02832e-015	-1.05097e-014	1.42746e-014	6.35427e-015	7.31907e-015	-5.70052e-015	8.78585e-016	-1.01085e-015	-3.46193e-015	-2.50725e-015	-2.95294e-015	-7.61468e-015	-2.80073e-015	1.80759e-015	-2.44921e-015	4.16926e-015	-9.47619e-015	-6.22221e-015	-4.28417e-015	-2.96479e-015	5.32801e-015	1.01149e-014	6.19923e-015	1.9964e-014
-9.70178e-015	-3.3367e-015	-1.06789e-014	1.44461e-014	6.46432e-015	7.52689e-015	-5.57706e-015	1.20688e-015	-7.14398e-016	-3.15272e-015	-2.69394e-015	-2.74537e-015	-7.57729e-015	-2.72161e-015	1.74647e-015	-2.38561e-015	3.92379e-015	-9.40665e-015	-6.09844e-015	-3.88361e-015	-2.47697e-015	5.62862e-015	9.97659e-015	5.89024e-015	1.97816e-014
-9.86225e-015	-3.64035e-015	-1.08447e-014	1.46038e-014	6.58914e-015	7.7355e-015	-5.40722e-015	1.55839e-015	-4.22733e-016	-2.80693e-015	-2.86305e-015	-2.50063e-015	-7.51838e-015	-2.63674e-015	1.6956e-015	-2.31871e-015	3.68479e-015	-9.30637e-015	-5.91789e-015	-3.45158e-015	-1.97169e-015	5.92601e-015	9.851e-015	5.58509e-015	1.95984e-014
-1.00264e-014	-3.93862e-015	-1.10081e-014	1.47464e-014	6.7281e-015	7.94318e-015	-5.19224e-015	1.93084e-015	-1.37139e-016	-2.42788e-015	-3.01376e-015	-2.22031e-015	-7.44014e-015	-2.54747e-015	1.65538e-015	-2.24822e-015	3.45436e-015	-9.17548e-015	-5.68265e-015	-2.98962e-015	-1.45301e-015	6.21845e-015	9.73809e-015	5.28523e-015	1.94138e-014
-1.01942e-014	-4.23091e-015	-1.11694e-014	1.48721e-014	6.88021e-015	8.14877e-015	-4.93325e-015	2.32179e-015	1.40477e-016	-2.01817e-015	-3.14462e-015	-1.90648e-015	-7.34458e-015	-2.45507e-015	1.62549e-015	-2.17482e-015	3.23426e-015	-9.01599e-015	-5.39509e-015	-2.50138e-015	-9.25856e-016	6.50435e-015	9.63829e-015	4.99173e-015	1.92264e-014
-1.03644e-014	-4.51585e-015	-1.13292e-014	1.498e-014	7.04515e-015	8.35128e-015	-4.63172e-015	2.72956e-015	4.08206e-016	-1.58074e-015	-3.25451e-015	-1.56034e-015	-7.23418e-015	-2.36128e-015	1.60541e-015	-2.09934e-015	3.02598e-015	-8.82933e-015	-5.05775e-015	-1.99044e-015	-3.94356e-016	6.78188e-015	9.55087e-015	4.70565e-015	1.90357e-014
-1.0536e-014	-4.79211e-015	-1.1488e-014	1.50687e-014	7.2216e-015	8.54949e-015	-4.28908e-015	3.15191e-015	6.64916e-016	-1.11897e-015	-3.34182e-015	-1.18424e-015	-7.11081e-015	-2.2669e-015	1.59576e-015	-2.0217e-015	2.8321e-015	-8.61621e-015	-4.67304e-015	-1.45959e-015	1.37605e-016	7.04953e-015	9.47594e-015	4.42762e-015	1.88409e-014
-1.07087e-014	-5.05844e-015	-1.16453e-014	1.51374e-014	7.40846e-015	8.74281e-015	-3.90824e-015	3.58683e-015	9.09778e-016	-6.35846e-016	-3.40529e-015	-7.79346e-016	-6.97658e-015	-2.17348e-015	1.59655e-015	-1.94229e-015	2.65361e-015	-8.37793e-015	-4.24498e-015	-9.10978e-016	6.66152e-016	7.30639e-015	9.41291e-015	4.15861e-015	1.86413e-014
-1.0881e-014	-5.31442e-015	-1.18004e-014	1.51855e-014	7.60456e-015	8.93026e-015	-3.49184e-015	4.0329e-015	1.14196e-015	-1.34704e-016	-3.44416e-015	-3.48304e-016	-6.83304e-015	-2.08207e-015	1.60814e-015	-1.8621e-015	2.49203e-015	-8.11626e-015	-3.77729e-015	-3.48518e-016	1.18752e-015	7.552e-015	9.36119e-015	3.89986e-015	1.84358e-014
-1.10517e-014	-5.55965e-015	-1.19539e-014	1.52133e-014	7.8093e-015	9.11163e-015	-3.04292e-015	4.4882e-015	1.36099e-015	3.81272e-016	-3.45728e-015	1.05996e-016	-6.68235e-015	-1.99437e-015	1.6309e-015	-1.78145e-015	2.34857e-015	-7.83316e-015	-3.27382e-015	2.24718e-016	1.69784e-015	7.78598e-015	9.32053e-015	3.65268e-015	1.82234e-014
-1.12197e-014	-5.79351e-015	-1.21058e-014	1.52207e-014	8.02149e-015	9.28656e-015	-2.56441e-015	4.95174e-015	1.56717e-015	9.08903e-016	-3.44351e-015	5.80211e-016	-6.52562e-015	-1.91092e-015	1.66531e-015	-1.7013e-015	2.22405e-015	-7.52975e-015	-2.73914e-015	8.06519e-016	2.19357e-015	8.00804e-015	9.29038e-015	3.41772e-015	1.80036e-014
-1.13838e-014	-6.01514e-015	-1.22556e-014	1.52078e-014	8.23954e-015	9.4555e-015	-2.05915e-015	5.42257e-015	1.76135e-015	1.44541e-015	-3.40208e-015	1.07137e-015	-6.36375e-015	-1.83249e-015	1.71095e-015	-1.62248e-015	2.12e-015	-7.20769e-015	-2.17748e-015	1.39333e-015	2.67122e-015	8.2177e-015	9.26986e-015	3.19554e-015	1.7775e-014
-1.15431e-014	-6.22419e-015	-1.24029e-014	1.51747e-014	8.46183e-015	9.61742e-015	-1.53036e-015	5.89976e-015	1.94378e-015	1.98748e-015	-3.3324e-015	1.57603e-015	-6.19868e-015	-1.7604e-015	1.76906e-015	-1.54596e-015	2.03743e-015	-6.8682e-015	-1.59264e-015	1.98222e-015	3.12716e-015	8.41534e-015	9.2585e-015	2.98631e-015	1.75364e-014
-1.16963e-014	-6.42035e-015	-1.25475e-014	1.51218e-014	8.68749e-015	9.77285e-015	-9.81312e-016	6.3823e-015	2.11546e-015	2.53261e-015	-3.23366e-015	2.09119e-015	-6.03198e-015	-1.69542e-015	1.83946e-015	-1.47199e-015	1.9768e-015	-6.51279e-015	-9.88368e-016	2.57016e-015	3.55891e-015	8.60153e-015	9.25569e-015	2.7908e-015	1.72869e-014
-1.18424e-014	-6.60385e-015	-1.26888e-014	1.50507e-014	8.91487e-015	9.92304e-015	-4.15895e-016	6.86953e-015	2.27758e-015	3.07824e-015	-3.10531e-015	2.61306e-015	-5.86438e-015	-1.63769e-015	1.92203e-015	-1.40202e-015	1.93873e-015	-6.14225e-015	-3.69227e-016	3.15466e-015	3.96367e-015	8.77696e-015	9.26107e-015	2.6095e-015	1.7026e-014
-1.19801e-014	-6.77393e-015	-1.28259e-014	1.49624e-014	9.14228e-015	1.0069e-014	1.62656e-016	7.36049e-015	2.43167e-015	3.62217e-015	-2.9475e-015	3.13798e-015	-5.69679e-015	-1.58736e-015	2.01705e-015	-1.33669e-015	1.92306e-015	-5.75835e-015	2.61247e-016	3.73274e-015	4.33917e-015	8.94176e-015	9.27363e-015	2.44283e-015	1.67516e-014
-1.21083e-014	-6.93133e-015	-1.29573e-014	1.48583e-014	9.36855e-015	1.02118e-014	7.50624e-016	7.85443e-015	2.57875e-015	4.16225e-015	-2.76083e-015	3.66194e-015	-5.5301e-015	-1.5444e-015	2.12426e-015	-1.2772e-015	1.92966e-015	-5.36258e-015	8.98337e-016	4.30146e-015	4.68354e-015	9.09683e-015	9.29227e-015	2.29053e-015	1.64633e-014
-1.22257e-014	-7.07618e-015	-1.30832e-014	1.47402e-014	9.59242e-015	1.03522e-014	1.34432e-015	8.35143e-015	2.7199e-015	4.69571e-015	-2.54462e-015	4.18098e-015	-5.36514e-015	-1.50877e-015	2.24305e-015	-1.22495e-015	1.95803e-015	-4.95623e-015	1.53792e-015	4.85847e-015	4.99553e-015	9.2424e-015	9.31553e-015	2.15195e-015	1.61601e-014
-1.2332e-014	-7.20895e-015	-1.32027e-014	1.46096e-014	9.81274e-015	1.04918e-014	1.94058e-015	8.85122e-015	2.85673e-015	5.21995e-015	-2.29927e-015	4.69176e-015	-5.20223e-015	-1.48066e-015	2.37336e-015	-1.18086e-015	2.00855e-015	-4.54028e-015	2.17652e-015	5.40084e-015	5.27389e-015	9.37985e-015	9.3425e-015	2.02669e-015	1.58409e-014
-1.24262e-014	-7.32972e-015	-1.33153e-014	1.4468e-014	1.00283e-014	1.06324e-014	2.53622e-015	9.35374e-015	2.99067e-015	5.73336e-015	-2.0254e-015	5.19073e-015	-5.04144e-015	-1.45956e-015	2.51517e-015	-1.14556e-015	2.0805e-015	-4.11552e-015	2.81076e-015	5.92594e-015	5.51838e-015	9.51e-015	9.37263e-015	1.91391e-015	1.5505e-014
-1.2508e-014	-7.43898e-015	-1.34202e-014	1.43173e-014	1.02378e-014	1.07763e-014	3.12793e-015	9.85893e-015	3.12353e-015	6.23502e-015	-1.72341e-015	5.67468e-015	-4.88294e-015	-1.4447e-015	2.66756e-015	-1.12017e-015	2.17298e-015	-3.68317e-015	3.43749e-015	6.43111e-015	5.7287e-015	9.6331e-015	9.40455e-015	1.81383e-015	1.51519e-014
-1.25771e-014	-7.5379e-015	-1.35161e-014	1.41597e-014	1.04404e-014	1.09245e-014	3.71275e-015	1.03669e-014	3.25688e-015	6.72311e-015	-1.39438e-015	6.14104e-015	-4.72619e-015	-1.43478e-015	2.83056e-015	-1.10579e-015	2.285e-015	-3.24491e-015	4.05342e-015	6.91408e-015	5.90443e-015	9.75018e-015	9.43674e-015	1.72534e-015	1.47809e-014
-1.26324e-014	-7.62646e-015	-1.36022e-014	1.3997e-014	1.06347e-014	1.10789e-014	4.28798e-015	1.08768e-014	3.3927e-015	7.19659e-015	-1.03956e-015	6.58628e-015	-4.57121e-015	-1.42886e-015	3.00383e-015	-1.10291e-015	2.41611e-015	-2.80174e-015	4.65596e-015	7.37226e-015	6.04644e-015	9.86152e-015	9.46859e-015	1.64814e-015	1.43914e-014
-1.26732e-014	-7.70586e-015	-1.36778e-014	1.38314e-014	1.08201e-014	1.12414e-014	4.85072e-015	1.13892e-014	3.53207e-015	7.65465e-015	-6.60363e-016	7.00682e-015	-4.41762e-015	-1.42589e-015	3.18618e-015	-1.11245e-015	2.56552e-015	-2.35432e-015	5.24233e-015	7.80335e-015	6.15571e-015	9.96726e-015	9.49909e-015	1.58099e-015	1.39828e-014
-1.26997e-014	-7.7769e-015	-1.37428e-014	1.36653e-014	1.09955e-014	1.14133e-014	5.39838e-015	1.19035e-014	3.67681e-015	8.09633e-015	-2.58701e-016	7.40023e-015	-4.2645e-015	-1.42474e-015	3.37695e-015	-1.13505e-015	2.73156e-015	-1.9038e-015	5.81017e-015	8.20555e-015	6.23273e-015	1.00674e-014	9.52653e-015	1.5226e-015	1.35547e-014
-1.27115e-014	-7.84025e-015	-1.37967e-014	1.35003e-014	1.11606e-014	1.15967e-014	5.92876e-015	1.24197e-014	3.82856e-015	8.52104e-015	1.64047e-016	7.76386e-015	-4.11107e-015	-1.4246e-015	3.57461e-015	-1.17126e-015	2.91323e-015	-1.45052e-015	6.35783e-015	8.57717e-015	6.27875e-015	1.01621e-014	9.54951e-015	1.47216e-015	1.31072e-014
-1.27088e-014	-7.89734e-015	-1.38388e-014	1.33377e-014	1.13151e-014	1.17935e-014	6.44011e-015	1.29384e-014	3.98844e-015	8.92845e-015	6.06352e-016	8.09579e-015	-3.95674e-015	-1.42337e-015	3.77788e-015	-1.22103e-015	3.1098e-015	-9.95372e-016	6.88397e-015	8.91595e-015	6.29578e-015	1.02509e-014	9.56705e-015	1.42853e-015	1.264e-014
-1.26917e-014	-7.94892e-015	-1.38685e-014	1.31795e-014	1.14585e-014	1.20053e-014	6.93095e-015	1.34595e-014	4.15779e-015	9.31894e-015	1.06597e-015	8.39502e-015	-3.80172e-015	-1.4193e-015	3.98582e-015	-1.28481e-015	3.32017e-015	-5.39254e-016	7.38733e-015	9.21981e-015	6.2862e-015	1.03329e-014	9.5776e-015	1.39034e-015	1.21531e-014
-1.26599e-014	-7.99621e-015	-1.38854e-014	1.30273e-014	1.15909e-014	1.22346e-014	7.39974e-015	1.39824e-014	4.33794e-015	9.69258e-015	1.54077e-015	8.65999e-015	-3.64573e-015	-1.41085e-015	4.19669e-015	-1.36263e-015	3.54262e-015	-8.25111e-017	7.86737e-015	9.48772e-015	6.252e-015	1.04078e-014	9.58044e-015	1.35627e-015	1.16466e-014
-1.26129e-014	-8.03996e-015	-1.38893e-014	1.28824e-014	1.17122e-014	1.24819e-014	7.84571e-015	1.45063e-014	4.52914e-015	1.00495e-014	2.02849e-015	8.89e-015	-3.48682e-015	-1.39669e-015	4.40902e-015	-1.45411e-015	3.77577e-015	3.74194e-016	8.32437e-015	9.71775e-015	6.19599e-015	1.04742e-014	9.57427e-015	1.32544e-015	1.11206e-014
-1.25511e-014	-8.08085e-015	-1.38795e-014	1.27463e-014	1.18225e-014	1.27479e-014	8.2678e-015	1.50308e-014	4.73262e-015	1.039e-014	2.52712e-015	9.08499e-015	-3.32435e-015	-1.37485e-015	4.6216e-015	-1.55886e-015	4.0184e-015	8.2993e-016	8.75779e-015	9.90882e-015	6.12142e-015	1.05312e-014	9.5578e-015	1.29642e-015	1.05761e-014
-1.2475e-014	-8.12041e-015	-1.38564e-014	1.26203e-014	1.19222e-014	1.30345e-014	8.66577e-015	1.55554e-014	4.94845e-015	1.07146e-014	3.03437e-015	9.24484e-015	-3.15722e-015	-1.34393e-015	4.83312e-015	-1.67646e-015	4.26906e-015	1.28414e-015	9.1671e-015	1.00599e-014	6.03168e-015	1.05771e-014	9.52925e-015	1.2678e-015	1.00131e-014
-1.23853e-014	-8.15988e-015	-1.38199e-014	1.25056e-014	1.20119e-014	1.33427e-014	9.03932e-015	1.60794e-014	5.17623e-015	1.10237e-014	3.54788e-015	9.37034e-015	-2.98447e-015	-1.30226e-015	5.04162e-015	-1.80623e-015	4.5267e-015	1.73623e-015	9.55333e-015	1.01698e-014	5.92996e-015	1.06101e-014	9.48698e-015	1.23879e-015	9.43246e-015
-1.2282e-014	-8.20032e-015	-1.37702e-014	1.24031e-014	1.20923e-014	1.3673e-014	9.38876e-015	1.66016e-014	5.41565e-015	1.13179e-014	4.06556e-015	9.46189e-015	-2.80575e-015	-1.24859e-015	5.24543e-015	-1.94733e-015	4.79009e-015	2.18516e-015	9.91691e-015	1.02373e-014	5.81953e-015	1.06283e-014	9.43014e-015	1.2084e-015	8.83493e-015
-1.21656e-014	-8.24193e-015	-1.37072e-014	1.23138e-014	1.21644e-014	1.40257e-014	9.71501e-015	1.7122e-014	5.6666e-015	1.1598e-014	4.58497e-015	9.52052e-015	-2.61998e-015	-1.1813e-015	5.44274e-015	-2.09926e-015	5.05767e-015	2.63051e-015	1.02582e-014	1.02628e-014	5.70377e-015	1.06295e-014	9.35742e-015	1.17596e-015	8.22106e-015
-1.20367e-014	-8.28563e-015	-1.36312e-014	1.22379e-014	1.22289e-014	1.44004e-014	1.00181e-014	1.76402e-014	5.92878e-015	1.18653e-014	5.10393e-015	9.54826e-015	-2.42697e-015	-1.09921e-015	5.6316e-015	-2.26091e-015	5.32835e-015	3.07218e-015	1.05776e-014	1.02464e-014	5.58679e-015	1.06125e-014	9.2674e-015	1.14051e-015	7.59255e-015
-1.18953e-014	-8.33203e-015	-1.35423e-014	1.21764e-014	1.22869e-014	1.47973e-014	1.02987e-014	1.81545e-014	6.20172e-015	1.21204e-014	5.62063e-015	9.54717e-015	-2.22593e-015	-1.00122e-015	5.8105e-015	-2.4306e-015	5.60065e-015	3.50991e-015	1.08756e-014	1.01879e-014	5.47223e-015	1.0576e-014	9.15858e-015	1.10156e-015	6.95079e-015
-1.17422e-014	-8.38121e-015	-1.34411e-014	1.21291e-014	1.23395e-014	1.52167e-014	1.05582e-014	1.86634e-014	6.48491e-015	1.23641e-014	6.13317e-015	9.51972e-015	-2.01675e-015	-8.85687e-016	5.97836e-015	-2.60741e-015	5.87355e-015	3.94294e-015	1.11533e-014	1.00872e-014	5.36368e-015	1.05181e-014	9.03018e-015	1.05838e-015	6.2971e-015
-1.15781e-014	-8.43339e-015	-1.33282e-014	1.20963e-014	1.23873e-014	1.56576e-014	1.07979e-014	1.91656e-014	6.77714e-015	1.25976e-014	6.63989e-015	9.46832e-015	-1.79884e-015	-7.52006e-016	6.13398e-015	-2.78949e-015	6.14616e-015	4.37035e-015	1.14113e-014	9.94489e-015	5.26448e-015	1.04366e-014	8.881e-015	1.0102e-015	5.63232e-015
-1.14027e-014	-8.48996e-015	-1.32047e-014	1.20787e-014	1.24324e-014	1.61192e-014	1.10193e-014	1.96598e-014	7.07748e-015	1.28222e-014	7.13924e-015	9.39519e-015	-1.57166e-015	-5.99697e-016	6.27585e-015	-2.97569e-015	6.41744e-015	4.79218e-015	1.16516e-014	9.76201e-015	5.17819e-015	1.03298e-014	8.71042e-015	9.56855e-016	4.95758e-015
-1.12172e-014	-8.55122e-015	-1.30715e-014	1.20762e-014	1.24761e-014	1.66003e-014	1.12239e-014	2.01441e-014	7.38425e-015	1.3039e-014	7.62975e-015	9.30397e-015	-1.33515e-015	-4.28741e-016	6.40293e-015	-3.16488e-015	6.68655e-015	5.20824e-015	1.18752e-014	9.53976e-015	5.10825e-015	1.01966e-014	8.5181e-015	8.9863e-016	4.27539e-015
-1.1022e-014	-8.61772e-015	-1.29288e-014	1.20878e-014	1.25194e-014	1.70996e-014	1.14131e-014	2.06172e-014	7.69618e-015	1.32487e-014	8.11002e-015	9.19827e-015	-1.08941e-015	-2.38581e-016	6.5148e-015	-3.35532e-015	6.95245e-015	5.61794e-015	1.20826e-014	9.27948e-015	5.05742e-015	1.00349e-014	8.30279e-015	8.35038e-016	3.58739e-015
-1.08179e-014	-8.68977e-015	-1.27771e-014	1.21135e-014	1.25638e-014	1.76144e-014	1.15886e-014	2.1078e-014	8.01227e-015	1.34522e-014	8.57895e-015	9.08121e-015	-8.34646e-016	-2.90226e-017	6.61019e-015	-3.54553e-015	7.21464e-015	6.02036e-015	1.22747e-014	8.98265e-015	5.02871e-015	9.8438e-015	8.06379e-015	7.6561e-016	2.89534e-015
-1.06056e-014	-8.76757e-015	-1.2618e-014	1.21528e-014	1.26109e-014	1.81436e-014	1.17519e-014	2.15249e-014	8.33107e-015	1.365e-014	9.03534e-015	8.9563e-015	-5.71974e-016	1.99468e-016	6.68845e-015	-3.7339e-015	7.47287e-015	6.41464e-015	1.2452e-014	8.65076e-015	5.02519e-015	9.6226e-015	7.80077e-015	6.91041e-016	2.20097e-015
-1.03859e-014	-8.85182e-015	-1.24532e-014	1.22058e-014	1.26617e-014	1.86855e-014	1.19042e-014	2.19568e-014	8.65085e-015	1.38433e-014	9.47912e-015	8.82668e-015	-3.0164e-016	4.46238e-016	6.7489e-015	-3.91919e-015	7.7269e-015	6.80041e-015	1.26156e-014	8.28667e-015	5.04877e-015	9.37025e-015	7.51396e-015	6.12069e-016	1.50639e-015
-1.01599e-014	-8.94285e-015	-1.2283e-014	1.22716e-014	1.27174e-014	1.92373e-014	1.2048e-014	2.2372e-014	8.96987e-015	1.40326e-014	9.90935e-015	8.69595e-015	-2.45638e-017	7.10661e-016	6.79125e-015	-4.10013e-015	7.97561e-015	7.17753e-015	1.27664e-014	7.89333e-015	5.10135e-015	9.08665e-015	7.20273e-015	5.28685e-016	8.14198e-016
-9.92825e-015	-9.04072e-015	-1.21087e-014	1.23495e-014	1.27793e-014	1.97971e-014	1.21848e-014	2.27691e-014	9.28648e-015	1.42182e-014	1.03254e-014	8.56784e-015	2.58747e-016	9.91729e-016	6.81576e-015	-4.27527e-015	8.21853e-015	7.54557e-015	1.29051e-014	7.473e-015	5.18498e-015	8.77163e-015	6.86659e-015	4.41836e-016	1.25743e-016
-9.69207e-015	-9.14478e-015	-1.19313e-014	1.24392e-014	1.28484e-014	2.03624e-014	1.23164e-014	2.31467e-014	9.59899e-015	1.44011e-014	1.07272e-014	8.44581e-015	5.47107e-016	1.28809e-015	6.82228e-015	-4.44335e-015	8.45542e-015	7.90403e-015	1.30326e-014	7.0282e-015	5.3007e-015	8.42572e-015	6.50598e-015	3.52099e-016	-5.5659e-016
-9.45153e-015	-9.25526e-015	-1.17521e-014	1.25404e-014	1.29256e-014	2.09308e-014	1.2444e-014	2.35029e-014	9.90583e-015	1.45817e-014	1.11151e-014	8.33347e-015	8.3892e-016	1.59854e-015	6.81116e-015	-4.60334e-015	8.68598e-015	8.25231e-015	1.31497e-014	6.56223e-015	5.44969e-015	8.05053e-015	6.12126e-015	2.60168e-016	-1.23097e-015
-9.20716e-015	-9.37245e-015	-1.15725e-014	1.26519e-014	1.30116e-014	2.15e-014	1.25688e-014	2.38361e-014	1.02052e-014	1.47616e-014	1.14891e-014	8.23394e-015	1.13281e-015	1.92187e-015	6.78299e-015	-4.75487e-015	8.90986e-015	8.58991e-015	1.32567e-014	6.07825e-015	5.63195e-015	7.64702e-015	5.713e-015	1.66808e-016	-1.89536e-015
-8.96017e-015	-9.49598e-015	-1.13943e-014	1.27729e-014	1.3108e-014	2.20669e-014	1.26919e-014	2.41453e-014	1.04955e-014	1.49403e-014	1.1849e-014	8.15007e-015	1.4275e-015	2.25609e-015	6.73868e-015	-4.89691e-015	9.1269e-015	8.91668e-015	1.33537e-014	5.58049e-015	5.84795e-015	7.21657e-015	5.28228e-015	7.286e-017	-2.5474e-015
-8.71123e-015	-9.62564e-015	-1.12187e-014	1.2903e-014	1.32148e-014	2.26293e-014	1.28141e-014	2.44298e-014	1.07751e-014	1.51174e-014	1.21955e-014	8.08444e-015	1.72145e-015	2.59943e-015	6.67941e-015	-5.0289e-015	9.33728e-015	9.23212e-015	1.34411e-014	5.07235e-015	6.09737e-015	6.76149e-015	4.82974e-015	-2.04462e-017	-3.18445e-015
-8.46042e-015	-9.76156e-015	-1.10466e-014	1.30424e-014	1.33328e-014	2.31849e-014	1.29363e-014	2.46888e-014	1.10431e-014	1.52928e-014	1.25286e-014	8.03977e-015	2.01273e-015	2.94949e-015	6.60626e-015	-5.15056e-015	9.54081e-015	9.53565e-015	1.35196e-014	4.55764e-015	6.37914e-015	6.28402e-015	4.35663e-015	-1.12323e-016	-3.80483e-015
-8.20949e-015	-9.90348e-015	-1.08796e-014	1.31903e-014	1.34618e-014	2.3732e-014	1.30591e-014	2.49212e-014	1.12983e-014	1.54674e-014	1.28486e-014	8.01745e-015	2.29883e-015	3.30355e-015	6.51982e-015	-5.26161e-015	9.73679e-015	9.82729e-015	1.35896e-014	4.04007e-015	6.69238e-015	5.78697e-015	3.86438e-015	-2.01669e-016	-4.4065e-015
-7.95974e-015	-1.00504e-014	-1.07188e-014	1.33461e-014	1.36021e-014	2.42676e-014	1.31831e-014	2.51264e-014	1.15389e-014	1.56408e-014	1.31559e-014	8.01922e-015	2.578e-015	3.65962e-015	6.42154e-015	-5.36154e-015	9.92527e-015	1.0107e-014	1.36507e-014	3.5229e-015	7.03621e-015	5.27368e-015	3.35434e-015	-2.87075e-016	-4.98773e-015
-7.71202e-015	-1.02024e-014	-1.05662e-014	1.35091e-014	1.37541e-014	2.4789e-014	1.33089e-014	2.53038e-014	1.17634e-014	1.58129e-014	1.34508e-014	8.04719e-015	2.84826e-015	4.01525e-015	6.31289e-015	-5.45026e-015	1.01066e-014	1.03743e-014	1.37035e-014	3.01079e-015	7.40934e-015	4.74736e-015	2.82832e-015	-3.67275e-016	-5.54713e-015
-7.46728e-015	-1.03597e-014	-1.04234e-014	1.3679e-014	1.39174e-014	2.52947e-014	1.34359e-014	2.54529e-014	1.19709e-014	1.5983e-014	1.3734e-014	8.10139e-015	3.10761e-015	4.36809e-015	6.19598e-015	-5.52865e-015	1.02807e-014	1.0629e-014	1.37483e-014	2.50779e-015	7.80933e-015	4.21135e-015	2.28792e-015	-4.41853e-016	-6.08247e-015
-7.22612e-015	-1.05221e-014	-1.0291e-014	1.3856e-014	1.40918e-014	2.57832e-014	1.35652e-014	2.55734e-014	1.21611e-014	1.61508e-014	1.40053e-014	8.18153e-015	3.35368e-015	4.71556e-015	6.07193e-015	-5.59695e-015	1.04466e-014	1.08709e-014	1.37849e-014	2.01795e-015	8.23357e-015	3.66991e-015	1.73563e-015	-5.10043e-016	-6.59265e-015
-6.98959e-015	-1.0689e-014	-1.01704e-014	1.40394e-014	1.42761e-014	2.62534e-014	1.36963e-014	2.5665e-014	1.23333e-014	1.63167e-014	1.42656e-014	8.28765e-015	3.58459e-015	5.05506e-015	5.94294e-015	-5.65519e-015	1.06051e-014	1.11001e-014	1.38131e-014	1.54502e-015	8.67902e-015	3.12728e-015	1.17344e-015	-5.70628e-016	-7.07601e-015
-6.75933e-015	-1.08602e-014	-1.00627e-014	1.42295e-014	1.44702e-014	2.67043e-014	1.3828e-014	2.57279e-014	1.2487e-014	1.64802e-014	1.45151e-014	8.42037e-015	3.798e-015	5.3842e-015	5.81053e-015	-5.7046e-015	1.07555e-014	1.13166e-014	1.38338e-014	1.0921e-015	9.14285e-015	2.58721e-015	6.0303e-016	-6.2341e-016	-7.53097e-015
-6.53658e-015	-1.10348e-014	-9.96893e-015	1.44256e-014	1.46731e-014	2.71345e-014	1.39601e-014	2.57616e-014	1.26216e-014	1.66406e-014	1.47539e-014	8.57926e-015	3.99219e-015	5.70036e-015	5.67643e-015	-5.74595e-015	1.0898e-014	1.15205e-014	1.38474e-014	6.62728e-016	9.62175e-015	2.05373e-015	2.64473e-017	-6.68228e-016	-7.95643e-015
-6.32229e-015	-1.12125e-014	-9.8899e-015	1.46276e-014	1.48835e-014	2.75431e-014	1.40919e-014	2.57671e-014	1.27368e-014	1.6797e-014	1.49821e-014	8.76333e-015	4.16487e-015	6.00108e-015	5.54213e-015	-5.7793e-015	1.10324e-014	1.17118e-014	1.38541e-014	2.60294e-016	1.01123e-014	1.53113e-015	-5.53283e-016	-7.04534e-016	-8.35087e-015
-6.11723e-015	-1.13928e-014	-9.82664e-015	1.48351e-014	1.51e-014	2.79297e-014	1.42224e-014	2.57452e-014	1.28323e-014	1.69492e-014	1.52002e-014	8.96986e-015	4.31359e-015	6.28439e-015	5.40935e-015	-5.80551e-015	1.11588e-014	1.18904e-014	1.38539e-014	-1.12233e-016	1.06109e-014	1.02402e-015	-1.13417e-015	-7.31793e-016	-8.71348e-015
-5.92225e-015	-1.1575e-014	-9.77952e-015	1.50481e-014	1.53213e-014	2.82932e-014	1.43509e-014	2.56959e-014	1.29086e-014	1.7097e-014	1.5407e-014	9.19749e-015	4.43745e-015	6.54844e-015	5.2792e-015	-5.82582e-015	1.12771e-014	1.2057e-014	1.38476e-014	-4.51911e-016	1.11145e-014	5.36744e-016	-1.71385e-015	-7.50309e-016	-9.04402e-015
-5.73781e-015	-1.17591e-014	-9.74906e-015	1.52661e-014	1.55456e-014	2.86338e-014	1.44767e-014	2.56202e-014	1.29659e-014	1.72397e-014	1.56014e-014	9.44387e-015	4.53477e-015	6.79106e-015	5.15357e-015	-5.84119e-015	1.13875e-014	1.22116e-014	1.38358e-014	-7.55486e-016	1.16196e-014	7.25917e-017	-2.28959e-015	-7.59802e-016	-9.34159e-015
-5.56516e-015	-1.19447e-014	-9.73634e-015	1.54889e-014	1.57718e-014	2.89519e-014	1.45986e-014	2.55181e-014	1.30038e-014	1.73762e-014	1.57837e-014	9.70624e-015	4.60334e-015	7.0107e-015	5.03357e-015	-5.85285e-015	1.14898e-014	1.23548e-014	1.38187e-014	-1.02033e-015	1.21216e-014	-3.64581e-016	-2.85941e-015	-7.6077e-016	-9.60565e-015
-5.40517e-015	-1.21314e-014	-9.74148e-015	1.57164e-014	1.59983e-014	2.92475e-014	1.47159e-014	2.53908e-014	1.30228e-014	1.7506e-014	1.59527e-014	9.98159e-015	4.64223e-015	7.20563e-015	4.92126e-015	-5.86163e-015	1.15839e-014	1.24864e-014	1.37967e-014	-1.2451e-015	1.26167e-014	-7.70824e-016	-3.4204e-015	-7.53406e-016	-9.83611e-015
-5.25842e-015	-1.2319e-014	-9.76444e-015	1.5948e-014	1.62232e-014	2.95207e-014	1.48269e-014	2.52393e-014	1.3024e-014	1.76286e-014	1.61072e-014	1.02668e-014	4.65041e-015	7.37406e-015	4.81718e-015	-5.86873e-015	1.16702e-014	1.26069e-014	1.37694e-014	-1.42783e-015	1.31016e-014	-1.14262e-015	-3.97026e-015	-7.37773e-016	-1.00334e-014
-5.12555e-015	-1.25062e-014	-9.80539e-015	1.61833e-014	1.64449e-014	2.97719e-014	1.49301e-014	2.50644e-014	1.30082e-014	1.77432e-014	1.62461e-014	1.05591e-014	4.627e-015	7.51498e-015	4.72228e-015	-5.87511e-015	1.17484e-014	1.27177e-014	1.3738e-014	-1.56708e-015	1.35731e-014	-1.4772e-015	-4.50663e-015	-7.15013e-016	-1.01974e-014
-5.00731e-015	-1.26926e-014	-9.86458e-015	1.64218e-014	1.66611e-014	3.00019e-014	1.50244e-014	2.48668e-014	1.29758e-014	1.78488e-014	1.63681e-014	1.08543e-014	4.57118e-015	7.62768e-015	4.63701e-015	-5.88097e-015	1.18187e-014	1.28189e-014	1.3704e-014	-1.66156e-015	1.40272e-014	-1.77224e-015	-5.02664e-015	-6.85847e-016	-1.03277e-014
-4.90442e-015	-1.28778e-014	-9.94081e-015	1.66631e-014	1.68703e-014	3.02116e-014	1.51093e-014	2.4648e-014	1.29281e-014	1.79454e-014	1.64719e-014	1.11494e-014	4.48251e-015	7.71174e-015	4.56261e-015	-5.88743e-015	1.1881e-014	1.29107e-014	1.36677e-014	-1.71098e-015	1.44602e-014	-2.02567e-015	-5.52852e-015	-6.50685e-016	-1.0425e-014
-4.81688e-015	-1.30618e-014	-1.0034e-014	1.69066e-014	1.70712e-014	3.04018e-014	1.51833e-014	2.44092e-014	1.2866e-014	1.80322e-014	1.65561e-014	1.14403e-014	4.36153e-015	7.76601e-015	4.49893e-015	-5.89529e-015	1.19353e-014	1.29936e-014	1.36303e-014	-1.71544e-015	1.48691e-014	-2.23593e-015	-6.00992e-015	-6.1067e-016	-1.04899e-014
-4.74483e-015	-1.32435e-014	-1.01439e-014	1.71517e-014	1.7262e-014	3.05741e-014	1.52461e-014	2.41512e-014	1.27912e-014	1.81088e-014	1.66191e-014	1.17235e-014	4.20762e-015	7.79041e-015	4.44638e-015	-5.90507e-015	1.19819e-014	1.30675e-014	1.35926e-014	-1.67444e-015	1.52516e-014	-2.40201e-015	-6.46887e-015	-5.67257e-016	-1.0523e-014
-4.68842e-015	-1.34224e-014	-1.02694e-014	1.73974e-014	1.74417e-014	3.07297e-014	1.52965e-014	2.3875e-014	1.27047e-014	1.81742e-014	1.66591e-014	1.1995e-014	4.02084e-015	7.78458e-015	4.40486e-015	-5.91752e-015	1.20212e-014	1.3134e-014	1.35553e-014	-1.58802e-015	1.56052e-014	-2.52287e-015	-6.90327e-015	-5.21179e-016	-1.05249e-014
-4.6478e-015	-1.35987e-014	-1.04099e-014	1.76429e-014	1.76086e-014	3.08687e-014	1.53337e-014	2.35818e-014	1.26084e-014	1.82282e-014	1.66744e-014	1.22514e-014	3.80228e-015	7.74823e-015	4.37418e-015	-5.9326e-015	1.20532e-014	1.31934e-014	1.35188e-014	-1.45732e-015	1.59272e-014	-2.59849e-015	-7.31092e-015	-4.73698e-016	-1.0497e-014
-4.62248e-015	-1.37716e-014	-1.05642e-014	1.78875e-014	1.77612e-014	3.0992e-014	1.53573e-014	2.32727e-014	1.25037e-014	1.82703e-014	1.6663e-014	1.24896e-014	3.55263e-015	7.68241e-015	4.35442e-015	-5.9505e-015	1.20789e-014	1.32462e-014	1.34836e-014	-1.28371e-015	1.62152e-014	-2.62906e-015	-7.69033e-015	-4.26443e-016	-1.04403e-014
-4.61252e-015	-1.39404e-014	-1.07309e-014	1.81302e-014	1.78988e-014	3.11014e-014	1.53667e-014	2.29489e-014	1.23923e-014	1.83006e-014	1.66228e-014	1.27064e-014	3.27371e-015	7.58739e-015	4.34543e-015	-5.97122e-015	1.2098e-014	1.3293e-014	1.34491e-014	-1.06895e-015	1.64684e-014	-2.61505e-015	-8.04056e-015	-3.8085e-016	-1.0356e-014
-4.61747e-015	-1.41049e-014	-1.09092e-014	1.83699e-014	1.80198e-014	3.11978e-014	1.53618e-014	2.26116e-014	1.22757e-014	1.83184e-014	1.65524e-014	1.28974e-014	2.96672e-015	7.4632e-015	4.3465e-015	-5.99439e-015	1.21113e-014	1.33344e-014	1.34168e-014	-8.14513e-016	1.6686e-014	-2.55856e-015	-8.36007e-015	-3.37813e-016	-1.02458e-014
-4.63623e-015	-1.42647e-014	-1.10978e-014	1.86051e-014	1.81232e-014	3.12819e-014	1.5343e-014	2.22622e-014	1.21559e-014	1.8323e-014	1.64502e-014	1.30591e-014	2.63349e-015	7.31094e-015	4.3568e-015	-6.01999e-015	1.21192e-014	1.33707e-014	1.3387e-014	-5.22254e-016	1.68668e-014	-2.46075e-015	-8.64805e-015	-2.98671e-016	-1.01105e-014
-4.66836e-015	-1.44191e-014	-1.12956e-014	1.88343e-014	1.82084e-014	3.13542e-014	1.53103e-014	2.19021e-014	1.20343e-014	1.83143e-014	1.63152e-014	1.31892e-014	2.27588e-015	7.13179e-015	4.37598e-015	-6.04803e-015	1.21218e-014	1.34026e-014	1.33606e-014	-1.95012e-016	1.70101e-014	-2.32386e-015	-8.9038e-015	-2.65128e-016	-9.95208e-015
-4.7132e-015	-1.45679e-014	-1.15013e-014	1.90564e-014	1.82751e-014	3.14153e-014	1.52644e-014	2.15326e-014	1.19133e-014	1.82926e-014	1.61461e-014	1.32854e-014	1.89666e-015	6.92741e-015	4.40291e-015	-6.07812e-015	1.21205e-014	1.34311e-014	1.3338e-014	1.64559e-016	1.71162e-014	-2.1504e-015	-9.12689e-015	-2.38739e-016	-9.77177e-015
-4.76989e-015	-1.47108e-014	-1.17127e-014	1.92704e-014	1.83232e-014	3.14658e-014	1.52054e-014	2.11541e-014	1.1794e-014	1.82573e-014	1.59413e-014	1.33451e-014	1.49824e-015	6.69901e-015	4.43599e-015	-6.1099e-015	1.21161e-014	1.34562e-014	1.33185e-014	5.53984e-016	1.71851e-014	-1.94324e-015	-9.31719e-015	-2.20126e-016	-9.57119e-015
-4.83666e-015	-1.48466e-014	-1.19278e-014	1.94743e-014	1.83527e-014	3.15064e-014	1.5135e-014	2.07687e-014	1.16783e-014	1.82078e-014	1.56999e-014	1.33669e-014	1.08351e-015	6.44793e-015	4.47399e-015	-6.14282e-015	1.21091e-014	1.34781e-014	1.33021e-014	9.70246e-016	1.72179e-014	-1.70561e-015	-9.47379e-015	-2.10965e-016	-9.3516e-015
-4.9123e-015	-1.4975e-014	-1.21449e-014	1.9667e-014	1.8364e-014	3.15375e-014	1.50539e-014	2.03774e-014	1.15679e-014	1.81443e-014	1.54216e-014	1.33494e-014	6.54514e-016	6.17619e-015	4.51643e-015	-6.17505e-015	1.21001e-014	1.3498e-014	1.32895e-014	1.41035e-015	1.72153e-014	-1.44091e-015	-9.59661e-015	-2.12068e-016	-9.11506e-015
-4.99549e-015	-1.50966e-014	-1.23623e-014	1.98472e-014	1.83569e-014	3.156e-014	1.49631e-014	1.99815e-014	1.14642e-014	1.80674e-014	1.5106e-014	1.3291e-014	2.13894e-016	5.88555e-015	4.56194e-015	-6.206e-015	1.20897e-014	1.35161e-014	1.32807e-014	1.87115e-015	1.71786e-014	-1.15354e-015	-9.68602e-015	-2.24375e-016	-8.86342e-015
-5.08532e-015	-1.52106e-014	-1.25784e-014	2.00139e-014	1.83314e-014	3.15733e-014	1.4864e-014	1.95832e-014	1.13685e-014	1.79762e-014	1.47527e-014	1.31912e-014	-2.34601e-016	5.57796e-015	4.60988e-015	-6.23513e-015	1.20787e-014	1.35327e-014	1.32753e-014	2.3495e-015	1.71091e-014	-8.47066e-016	-9.7429e-015	-2.49065e-016	-8.59899e-015
-5.18031e-015	-1.53171e-014	-1.27908e-014	2.01654e-014	1.82881e-014	3.15779e-014	1.4758e-014	1.91842e-014	1.12826e-014	1.7871e-014	1.43618e-014	1.30491e-014	-6.87143e-016	5.2547e-015	4.65928e-015	-6.26172e-015	1.20674e-014	1.35481e-014	1.3273e-014	2.84139e-015	1.70088e-014	-5.25849e-016	-9.76826e-015	-2.87522e-016	-8.32356e-015
-5.2788e-015	-1.54164e-014	-1.2998e-014	2.03004e-014	1.8228e-014	3.15736e-014	1.46469e-014	1.87855e-014	1.12078e-014	1.77518e-014	1.3934e-014	1.28639e-014	-1.14061e-015	4.91764e-015	4.70857e-015	-6.28497e-015	1.20573e-014	1.35623e-014	1.32737e-014	3.34369e-015	1.68795e-014	-1.9469e-016	-9.76306e-015	-3.3972e-016	-8.0386e-015
-5.3791e-015	-1.55079e-014	-1.31976e-014	2.04173e-014	1.8152e-014	3.15601e-014	1.45323e-014	1.83883e-014	1.11455e-014	1.76185e-014	1.34702e-014	1.26358e-014	-1.59159e-015	4.5684e-015	4.75696e-015	-6.3041e-015	1.20498e-014	1.35758e-014	1.32761e-014	3.85266e-015	1.67236e-014	1.42538e-016	-9.72818e-015	-4.06448e-016	-7.74629e-015
-5.47969e-015	-1.55918e-014	-1.33881e-014	2.05154e-014	1.80611e-014	3.15378e-014	1.44163e-014	1.79941e-014	1.10964e-014	1.74714e-014	1.29713e-014	1.23655e-014	-2.03676e-015	4.20863e-015	4.80339e-015	-6.3183e-015	1.20452e-014	1.3589e-014	1.32797e-014	4.36453e-015	1.65436e-014	4.8179e-016	-9.66474e-015	-4.87634e-016	-7.44802e-015
-5.57948e-015	-1.56679e-014	-1.3568e-014	2.05941e-014	1.79564e-014	3.15062e-014	1.43007e-014	1.76045e-014	1.10611e-014	1.73103e-014	1.24389e-014	1.20541e-014	-2.47305e-015	3.84058e-015	4.8471e-015	-6.32682e-015	1.20442e-014	1.36022e-014	1.32835e-014	4.87565e-015	1.6342e-014	8.18855e-016	-9.57388e-015	-5.84088e-016	-7.14579e-015
-5.67756e-015	-1.57365e-014	-1.37356e-014	2.06523e-014	1.78385e-014	3.14646e-014	1.41876e-014	1.72212e-014	1.10399e-014	1.7135e-014	1.18753e-014	1.17028e-014	-2.89759e-015	3.46546e-015	4.88744e-015	-6.3292e-015	1.20477e-014	1.36152e-014	1.32865e-014	5.38302e-015	1.61214e-014	1.14967e-015	-9.4577e-015	-6.95629e-016	-6.84162e-015
-5.7721e-015	-1.57974e-014	-1.38894e-014	2.06887e-014	1.77092e-014	3.14129e-014	1.40791e-014	1.68455e-014	1.10334e-014	1.6946e-014	1.1282e-014	1.13132e-014	-3.30714e-015	3.08516e-015	4.92416e-015	-6.32448e-015	1.20563e-014	1.36282e-014	1.32882e-014	5.88292e-015	1.58845e-014	1.47071e-015	-9.31751e-015	-8.22024e-016	-6.53752e-015
-5.86255e-015	-1.58508e-014	-1.40283e-014	2.07034e-014	1.75701e-014	3.13502e-014	1.39776e-014	1.64792e-014	1.10425e-014	1.67444e-014	1.06616e-014	1.08871e-014	-3.69879e-015	2.70081e-015	4.95684e-015	-6.31212e-015	1.20706e-014	1.36418e-014	1.32878e-014	6.37198e-015	1.56336e-014	1.77839e-015	-9.1557e-015	-9.63655e-016	-6.23499e-015
-5.94787e-015	-1.58969e-014	-1.41509e-014	2.06961e-014	1.7423e-014	3.12765e-014	1.38851e-014	1.61238e-014	1.10671e-014	1.65305e-014	1.00167e-014	1.04264e-014	-4.06974e-015	2.31346e-015	4.98468e-015	-6.2917e-015	1.20909e-014	1.36553e-014	1.32838e-014	6.84762e-015	1.53707e-014	2.06915e-015	-8.97451e-015	-1.11998e-015	-5.93607e-015
-6.02709e-015	-1.59363e-014	-1.4256e-014	2.06666e-014	1.72689e-014	3.11915e-014	1.38042e-014	1.57814e-014	1.11072e-014	1.63046e-014	9.35078e-015	9.93302e-015	-4.4174e-015	1.92481e-015	5.00818e-015	-6.26286e-015	1.21178e-014	1.3669e-014	1.32755e-014	7.30652e-015	1.50988e-014	2.33927e-015	-8.77603e-015	-1.29028e-015	-5.64233e-015
-6.09887e-015	-1.59683e-014	-1.43425e-014	2.06148e-014	1.71096e-014	3.10954e-014	1.37367e-014	1.54541e-014	1.11628e-014	1.60672e-014	8.66683e-015	9.40887e-015	-4.73903e-015	1.53593e-015	5.02825e-015	-6.22538e-015	1.21514e-014	1.36827e-014	1.32625e-014	7.74652e-015	1.48197e-014	2.58628e-015	-8.56221e-015	-1.47443e-015	-5.35556e-015
-6.16261e-015	-1.59934e-014	-1.44093e-014	2.0541e-014	1.69467e-014	3.09878e-014	1.36849e-014	1.51424e-014	1.12329e-014	1.5819e-014	7.96838e-015	8.85668e-015	-5.03282e-015	1.14785e-015	5.04494e-015	-6.17964e-015	1.21917e-014	1.3696e-014	1.32441e-014	8.16557e-015	1.45355e-014	2.80797e-015	-8.33583e-015	-1.67229e-015	-5.07783e-015
-6.21763e-015	-1.60128e-014	-1.44561e-014	2.04456e-014	1.67818e-014	3.08686e-014	1.36504e-014	1.4848e-014	1.1317e-014	1.55609e-014	7.25931e-015	8.27887e-015	-5.29713e-015	7.61417e-016	5.05902e-015	-6.12552e-015	1.22395e-014	1.37096e-014	1.32199e-014	8.56103e-015	1.42482e-014	3.0019e-015	-8.10003e-015	-1.88322e-015	-4.81126e-015
-6.26353e-015	-1.60259e-014	-1.44829e-014	2.0329e-014	1.66158e-014	3.07381e-014	1.36349e-014	1.45726e-014	1.14148e-014	1.52935e-014	6.54319e-015	7.67766e-015	-5.53017e-015	3.77865e-016	5.07088e-015	-6.06352e-015	1.22944e-014	1.37228e-014	1.31894e-014	8.93104e-015	1.39596e-014	3.16565e-015	-7.85773e-015	-2.10619e-015	-4.55754e-015
-6.29926e-015	-1.60335e-014	-1.4489e-014	2.01921e-014	1.64501e-014	3.05971e-014	1.36403e-014	1.43186e-014	1.15248e-014	1.50165e-014	5.82348e-015	7.05701e-015	-5.73011e-015	-2.744e-018	5.08123e-015	-5.99386e-015	1.23557e-014	1.37351e-014	1.31521e-014	9.27423e-015	1.36709e-014	3.2975e-015	-7.61137e-015	-2.34067e-015	-4.31846e-015
-6.32538e-015	-1.60363e-014	-1.44746e-014	2.00357e-014	1.62856e-014	3.04455e-014	1.36676e-014	1.40879e-014	1.1646e-014	1.47312e-014	5.10413e-015	6.41978e-015	-5.89596e-015	-3.79484e-016	5.09083e-015	-5.91727e-015	1.2423e-014	1.37457e-014	1.31081e-014	9.58867e-015	1.33832e-014	3.39599e-015	-7.36363e-015	-2.58576e-015	-4.0955e-015
-6.34195e-015	-1.60348e-014	-1.44395e-014	1.98611e-014	1.61237e-014	3.02839e-014	1.37183e-014	1.38818e-014	1.17772e-014	1.4439e-014	4.38898e-015	5.76874e-015	-6.02726e-015	-7.51534e-016	5.10087e-015	-5.83388e-015	1.24956e-014	1.37546e-014	1.30567e-014	9.87277e-015	1.30973e-014	3.46074e-015	-7.11751e-015	-2.84028e-015	-3.88995e-015
-6.34932e-015	-1.60295e-014	-1.43839e-014	1.96698e-014	1.59659e-014	3.0113e-014	1.37931e-014	1.37012e-014	1.19167e-014	1.41409e-014	3.68224e-015	5.10762e-015	-6.124e-015	-1.11883e-015	5.11189e-015	-5.74459e-015	1.25731e-014	1.37616e-014	1.2998e-014	1.01256e-014	1.28135e-014	3.49072e-015	-6.87587e-015	-3.10317e-015	-3.70264e-015
-6.3478e-015	-1.60206e-014	-1.43076e-014	1.94637e-014	1.58129e-014	2.99335e-014	1.38929e-014	1.35472e-014	1.20629e-014	1.38383e-014	2.98741e-015	4.43903e-015	-6.18579e-015	-1.48104e-015	5.12535e-015	-5.65007e-015	1.26556e-014	1.37662e-014	1.2932e-014	1.03469e-014	1.25323e-014	3.48648e-015	-6.64148e-015	-3.37402e-015	-3.53515e-015
-6.33813e-015	-1.60084e-014	-1.42115e-014	1.92445e-014	1.56652e-014	2.97469e-014	1.40183e-014	1.34221e-014	1.22138e-014	1.35319e-014	2.30783e-015	3.76592e-015	-6.21388e-015	-1.83795e-015	5.14278e-015	-5.55184e-015	1.27419e-014	1.37679e-014	1.28586e-014	1.05364e-014	1.22541e-014	3.44772e-015	-6.41805e-015	-3.65157e-015	-3.38956e-015
-6.32104e-015	-1.59935e-014	-1.40955e-014	1.90139e-014	1.55233e-014	2.95551e-014	1.41696e-014	1.33268e-014	1.23672e-014	1.32224e-014	1.6474e-015	3.09111e-015	-6.20868e-015	-2.189e-015	5.16573e-015	-5.45057e-015	1.28315e-014	1.37663e-014	1.27785e-014	1.06939e-014	1.19784e-014	3.3745e-015	-6.20778e-015	-3.93513e-015	-3.26778e-015
-6.29698e-015	-1.59763e-014	-1.3961e-014	1.87742e-014	1.53877e-014	2.9359e-014	1.43467e-014	1.32619e-014	1.25217e-014	1.29112e-014	1.00953e-015	2.4179e-015	-6.17073e-015	-2.5341e-015	5.19553e-015	-5.34771e-015	1.29238e-014	1.37614e-014	1.26919e-014	1.08191e-014	1.17044e-014	3.268e-015	-6.01374e-015	-4.22415e-015	-3.17088e-015
-6.26604e-015	-1.59574e-014	-1.38092e-014	1.85275e-014	1.52593e-014	2.91602e-014	1.45501e-014	1.32288e-014	1.26753e-014	1.25999e-014	3.97136e-016	1.7496e-015	-6.10146e-015	-2.8736e-015	5.23366e-015	-5.2446e-015	1.30173e-014	1.37526e-014	1.26002e-014	1.09121e-014	1.14321e-014	3.1293e-015	-5.83841e-015	-4.51773e-015	-3.10017e-015
-6.22886e-015	-1.59373e-014	-1.36411e-014	1.82757e-014	1.51381e-014	2.89609e-014	1.47783e-014	1.32282e-014	1.2826e-014	1.22899e-014	-1.86708e-016	1.08922e-015	-6.0022e-015	-3.20738e-015	5.28152e-015	-5.14211e-015	1.31119e-014	1.37395e-014	1.25046e-014	1.09725e-014	1.11597e-014	2.9597e-015	-5.68425e-015	-4.81529e-015	-3.05665e-015
-6.18658e-015	-1.5916e-014	-1.34578e-014	1.80217e-014	1.50241e-014	2.87634e-014	1.50309e-014	1.32613e-014	1.29714e-014	1.19825e-014	-7.38864e-016	4.39538e-016	-5.87451e-015	-3.53521e-015	5.34037e-015	-5.04122e-015	1.32067e-014	1.37219e-014	1.24062e-014	1.10017e-014	1.08857e-014	2.75998e-015	-5.55357e-015	-5.11638e-015	-3.04181e-015
-6.14017e-015	-1.58941e-014	-1.32611e-014	1.77674e-014	1.49176e-014	2.85699e-014	1.53067e-014	1.33283e-014	1.31093e-014	1.16792e-014	-1.25724e-015	-1.97127e-016	-5.72074e-015	-3.85658e-015	5.41121e-015	-4.94233e-015	1.33009e-014	1.36992e-014	1.23062e-014	1.09999e-014	1.06095e-014	2.53107e-015	-5.44849e-015	-5.42047e-015	-3.05673e-015
-6.08983e-015	-1.5872e-014	-1.30518e-014	1.75153e-014	1.48182e-014	2.83826e-014	1.56045e-014	1.34286e-014	1.32374e-014	1.13818e-014	-1.73908e-015	-8.1825e-016	-5.5434e-015	-4.17176e-015	5.49562e-015	-4.84702e-015	1.33934e-014	1.36705e-014	1.22055e-014	1.09679e-014	1.03294e-014	2.27493e-015	-5.37149e-015	-5.72755e-015	-3.10267e-015
-6.03658e-015	-1.58506e-014	-1.28315e-014	1.72675e-014	1.47261e-014	2.82032e-014	1.59225e-014	1.35625e-014	1.33543e-014	1.10913e-014	-2.18223e-015	-1.42126e-015	-5.34436e-015	-4.4816e-015	5.59506e-015	-4.75581e-015	1.34829e-014	1.36358e-014	1.21056e-014	1.09068e-014	1.0044e-014	1.99294e-015	-5.32423e-015	-6.03687e-015	-3.18028e-015
-5.981e-015	-1.58308e-014	-1.2602e-014	1.70262e-014	1.46408e-014	2.80338e-014	1.62587e-014	1.37303e-014	1.34581e-014	1.08098e-014	-2.58489e-015	-2.00388e-015	-5.12576e-015	-4.78593e-015	5.71015e-015	-4.66996e-015	1.35689e-014	1.35953e-014	1.20076e-014	1.08174e-014	9.75135e-015	1.68651e-015	-5.30971e-015	-6.34802e-015	-3.29087e-015
-5.92369e-015	-1.58125e-014	-1.23643e-014	1.6794e-014	1.45618e-014	2.78766e-014	1.66112e-014	1.39309e-014	1.35472e-014	1.05384e-014	-2.94623e-015	-2.56413e-015	-4.89115e-015	-5.08397e-015	5.84116e-015	-4.59104e-015	1.36508e-014	1.35488e-014	1.19125e-014	1.07009e-014	9.44976e-015	1.35713e-015	-5.32903e-015	-6.66083e-015	-3.43522e-015
-5.86479e-015	-1.57959e-014	-1.21199e-014	1.65728e-014	1.44883e-014	2.77338e-014	1.69783e-014	1.41637e-014	1.36206e-014	1.02781e-014	-3.26534e-015	-3.10029e-015	-4.64256e-015	-5.37572e-015	5.98867e-015	-4.51963e-015	1.37272e-014	1.34959e-014	1.18222e-014	1.05582e-014	9.13761e-015	1.00587e-015	-5.38364e-015	-6.97539e-015	-3.61399e-015
-5.80462e-015	-1.57813e-014	-1.18703e-014	1.63649e-014	1.44205e-014	2.76077e-014	1.7357e-014	1.44278e-014	1.36759e-014	1.00301e-014	-3.54188e-015	-3.61047e-015	-4.38267e-015	-5.66132e-015	6.15363e-015	-4.45582e-015	1.37981e-014	1.34369e-014	1.1738e-014	1.03905e-014	8.81326e-015	6.34514e-016	-5.47468e-015	-7.29165e-015	-3.82762e-015
-5.74381e-015	-1.5769e-014	-1.16177e-014	1.61716e-014	1.4358e-014	2.74999e-014	1.77447e-014	1.47225e-014	1.37126e-014	9.79527e-015	-3.77484e-015	-4.09373e-015	-4.11398e-015	-5.93988e-015	6.33601e-015	-4.39947e-015	1.3863e-014	1.33717e-014	1.1661e-014	1.01993e-014	8.47514e-015	2.44276e-016	-5.60369e-015	-7.60976e-015	-4.0775e-015
-5.68252e-015	-1.5759e-014	-1.13629e-014	1.5995e-014	1.43005e-014	2.74127e-014	1.81389e-014	1.50461e-014	1.37296e-014	9.57506e-015	-3.9642e-015	-4.54875e-015	-3.83841e-015	-6.21129e-015	6.53605e-015	-4.35158e-015	1.39212e-014	1.33004e-014	1.15923e-014	9.98522e-015	8.12133e-015	-1.63897e-016	-5.77196e-015	-7.92959e-015	-4.3635e-015
-5.62063e-015	-1.57515e-014	-1.11074e-014	1.58368e-014	1.42478e-014	2.73481e-014	1.85369e-014	1.53976e-014	1.37263e-014	9.37088e-015	-4.11031e-015	-4.97381e-015	-3.55835e-015	-6.47515e-015	6.75312e-015	-4.31232e-015	1.39725e-014	1.3223e-014	1.15325e-014	9.74932e-015	7.75133e-015	-5.88052e-016	-5.97967e-015	-8.25088e-015	-4.68553e-015
-5.55832e-015	-1.57467e-014	-1.08524e-014	1.56984e-014	1.41992e-014	2.73075e-014	1.89353e-014	1.57755e-014	1.3702e-014	9.18307e-015	-4.21375e-015	-5.36846e-015	-3.2766e-015	-6.73078e-015	6.98736e-015	-4.28202e-015	1.40166e-014	1.31392e-014	1.14827e-014	9.49317e-015	7.3642e-015	-1.02726e-015	-6.22729e-015	-8.57346e-015	-5.04343e-015
-5.49526e-015	-1.57446e-014	-1.0599e-014	1.55813e-014	1.41547e-014	2.72921e-014	1.93307e-014	1.61778e-014	1.36561e-014	9.01259e-015	-4.27556e-015	-5.73207e-015	-2.99489e-015	-6.97743e-015	7.23736e-015	-4.26062e-015	1.40539e-014	1.30496e-014	1.1444e-014	9.21772e-015	6.95927e-015	-1.48084e-015	-6.51547e-015	-8.89716e-015	-5.43686e-015
-5.43085e-015	-1.57454e-014	-1.03487e-014	1.54863e-014	1.41141e-014	2.73031e-014	1.972e-014	1.66025e-014	1.35887e-014	8.86008e-015	-4.29692e-015	-6.0632e-015	-2.71553e-015	-7.21502e-015	7.50226e-015	-4.24802e-015	1.40842e-014	1.29541e-014	1.14163e-014	8.92359e-015	6.53642e-015	-1.94814e-015	-6.84342e-015	-9.22225e-015	-5.86575e-015
-5.36433e-015	-1.575e-014	-1.0103e-014	1.54139e-014	1.40771e-014	2.73422e-014	2.01003e-014	1.70478e-014	1.35006e-014	8.72514e-015	-4.27876e-015	-6.36159e-015	-2.43997e-015	-7.44288e-015	7.78062e-015	-4.24355e-015	1.41077e-014	1.2854e-014	1.14002e-014	8.61218e-015	6.09607e-015	-2.42851e-015	-7.21022e-015	-9.54921e-015	-6.32963e-015
-5.29498e-015	-1.57585e-014	-9.86264e-015	1.53647e-014	1.4043e-014	2.741e-014	2.04684e-014	1.75112e-014	1.33925e-014	8.60808e-015	-4.22229e-015	-6.6267e-015	-2.16981e-015	-7.65942e-015	8.07031e-015	-4.24653e-015	1.41251e-014	1.27496e-014	1.1395e-014	8.2842e-015	5.6383e-015	-2.92098e-015	-7.61587e-015	-9.87787e-015	-6.828e-015
-5.22166e-015	-1.57711e-014	-9.62821e-015	1.53393e-014	1.40118e-014	2.75064e-014	2.08218e-014	1.79904e-014	1.32652e-014	8.50906e-015	-4.12931e-015	-6.85968e-015	-1.90631e-015	-7.86347e-015	8.36997e-015	-4.25622e-015	1.41367e-014	1.2641e-014	1.14007e-014	7.94044e-015	5.1633e-015	-3.42558e-015	-8.05946e-015	-1.02073e-014	-7.36011e-015
-5.1432e-015	-1.5788e-014	-9.40023e-015	1.53378e-014	1.39836e-014	2.76316e-014	2.11576e-014	1.84832e-014	1.31197e-014	8.42807e-015	-4.00193e-015	-7.06031e-015	-1.65043e-015	-8.05434e-015	8.67772e-015	-4.27145e-015	1.41433e-014	1.25294e-014	1.14168e-014	7.58147e-015	4.67203e-015	-3.94238e-015	-8.53938e-015	-1.05384e-014	-7.92461e-015
-5.05848e-015	-1.58089e-014	-9.17937e-015	1.53595e-014	1.39585e-014	2.77858e-014	2.14732e-014	1.89872e-014	1.2957e-014	8.36512e-015	-3.84137e-015	-7.2289e-015	-1.40283e-015	-8.23131e-015	8.99094e-015	-4.29183e-015	1.41457e-014	1.24158e-014	1.14418e-014	7.20787e-015	4.16537e-015	-4.47156e-015	-9.0544e-015	-1.0871e-014	-8.52046e-015
-4.96557e-015	-1.58345e-014	-8.96587e-015	1.54045e-014	1.3937e-014	2.79681e-014	2.17658e-014	1.95001e-014	1.27782e-014	8.31892e-015	-3.649e-015	-7.36561e-015	-1.16462e-015	-8.39336e-015	9.30777e-015	-4.31638e-015	1.41441e-014	1.23012e-014	1.1475e-014	6.82085e-015	3.64512e-015	-5.01319e-015	-9.6032e-015	-1.12047e-014	-9.14636e-015
-4.86294e-015	-1.58641e-014	-8.76053e-015	1.5472e-014	1.39199e-014	2.81782e-014	2.20334e-014	2.00198e-014	1.25849e-014	8.28888e-015	-3.42661e-015	-7.47124e-015	-9.35517e-016	-8.53903e-015	9.62566e-015	-4.34367e-015	1.41394e-014	1.21863e-014	1.15151e-014	6.42119e-015	3.1129e-015	-5.5674e-015	-1.01831e-014	-1.15388e-014	-9.80015e-015
-4.74935e-015	-1.58976e-014	-8.56284e-015	1.5561e-014	1.39076e-014	2.84146e-014	2.2274e-014	2.05439e-014	1.23791e-014	8.27388e-015	-3.17616e-015	-7.54736e-015	-7.15803e-016	-8.66714e-015	9.94102e-015	-4.37254e-015	1.41324e-014	1.20717e-014	1.15603e-014	6.00903e-015	2.57109e-015	-6.13417e-015	-1.07921e-014	-1.18729e-014	-1.04804e-014
-4.62352e-015	-1.59351e-014	-8.37356e-015	1.56708e-014	1.39003e-014	2.86767e-014	2.24857e-014	2.10701e-014	1.21635e-014	8.27234e-015	-2.89961e-015	-7.59539e-015	-5.05532e-016	-8.77689e-015	1.02518e-014	-4.40164e-015	1.41246e-014	1.19587e-014	1.16088e-014	5.58506e-015	2.02235e-015	-6.71399e-015	-1.14279e-014	-1.22063e-014	-1.11854e-014
-4.48354e-015	-1.59761e-014	-8.19237e-015	1.58006e-014	1.3899e-014	2.89614e-014	2.2667e-014	2.15962e-014	1.19398e-014	8.28291e-015	-2.59833e-015	-7.61676e-015	-3.04094e-016	-8.86718e-015	1.05558e-014	-4.43012e-015	1.41173e-014	1.18487e-014	1.16584e-014	5.15009e-015	1.46983e-015	-7.3071e-015	-1.20882e-014	-1.2539e-014	-1.19135e-014
-4.32837e-015	-1.60204e-014	-8.01885e-015	1.59492e-014	1.3904e-014	2.92673e-014	2.28163e-014	2.21196e-014	1.17111e-014	8.30358e-015	-2.27408e-015	-7.61303e-015	-1.11005e-016	-8.937e-015	1.08499e-014	-4.45628e-015	1.41111e-014	1.17429e-014	1.17069e-014	4.70401e-015	9.16217e-016	-7.9143e-015	-1.27695e-014	-1.28709e-014	-1.26628e-014
-4.15661e-015	-1.6068e-014	-7.85282e-015	1.61153e-014	1.39158e-014	2.9593e-014	2.29323e-014	2.26382e-014	1.14798e-014	8.33305e-015	-1.92948e-015	-7.58657e-015	7.42704e-017	-8.98523e-015	1.11316e-014	-4.47938e-015	1.41067e-014	1.16419e-014	1.17519e-014	4.24666e-015	3.63592e-016	-8.53573e-015	-1.3469e-014	-1.32008e-014	-1.34306e-014
-3.96748e-015	-1.61188e-014	-7.69405e-015	1.62975e-014	1.39353e-014	2.99361e-014	2.30146e-014	2.315e-014	1.12481e-014	8.36962e-015	-1.5662e-015	-7.53933e-015	2.53031e-016	-9.01081e-015	1.13977e-014	-4.49836e-015	1.4105e-014	1.15463e-014	1.1791e-014	3.77894e-015	-1.84297e-016	-9.17101e-015	-1.41842e-014	-1.35275e-014	-1.42145e-014
-3.7595e-015	-1.61724e-014	-7.54132e-015	1.64939e-014	1.39638e-014	3.02935e-014	2.30629e-014	2.36525e-014	1.10188e-014	8.41103e-015	-1.18549e-015	-7.47336e-015	4.26744e-016	-9.01252e-015	1.16455e-014	-4.51262e-015	1.41068e-014	1.1457e-014	1.18212e-014	3.30115e-015	-7.24246e-016	-9.82068e-015	-1.49122e-014	-1.38501e-014	-1.50126e-014
-3.53135e-015	-1.62284e-014	-7.39479e-015	1.67025e-014	1.40018e-014	3.06621e-014	2.30771e-014	2.41439e-014	1.07948e-014	8.45512e-015	-7.89154e-016	-7.39115e-015	5.9663e-016	-8.98953e-015	1.18725e-014	-4.52056e-015	1.41126e-014	1.13755e-014	1.18404e-014	2.8135e-015	-1.25347e-015	-1.04849e-014	-1.56497e-014	-1.41673e-014	-1.58217e-014
-3.28248e-015	-1.62855e-014	-7.2537e-015	1.69209e-014	1.40496e-014	3.10393e-014	2.30572e-014	2.46233e-014	1.05785e-014	8.49951e-015	-3.78548e-016	-7.29485e-015	7.63483e-016	-8.9411e-015	1.20763e-014	-4.52106e-015	1.41239e-014	1.13023e-014	1.18451e-014	2.31626e-015	-1.76883e-015	-1.11639e-014	-1.63934e-014	-1.44787e-014	-1.66393e-014
-3.01225e-015	-1.63432e-014	-7.11739e-015	1.71476e-014	1.41073e-014	3.1422e-014	2.30041e-014	2.50887e-014	1.03728e-014	8.54267e-015	4.38095e-017	-7.18761e-015	9.28808e-016	-8.86704e-015	1.22543e-014	-4.51369e-015	1.4141e-014	1.12378e-014	1.1833e-014	1.81003e-015	-2.26706e-015	-1.18581e-014	-1.71401e-014	-1.47833e-014	-1.74629e-014
-2.72018e-015	-1.64006e-014	-6.98468e-015	1.73805e-014	1.41753e-014	3.18076e-014	2.29179e-014	2.55382e-014	1.01809e-014	8.58202e-015	4.76607e-016	-7.07171e-015	1.09408e-015	-8.76686e-015	1.24042e-014	-4.49721e-015	1.41637e-014	1.11829e-014	1.18014e-014	1.29526e-015	-2.74565e-015	-1.25674e-014	-1.7887e-014	-1.50803e-014	-1.82896e-014
-2.40607e-015	-1.64572e-014	-6.85476e-015	1.7618e-014	1.42548e-014	3.21934e-014	2.28006e-014	2.5971e-014	1.00052e-014	8.6148e-015	9.18434e-016	-6.9498e-015	1.26016e-015	-8.63999e-015	1.2524e-014	-4.47128e-015	1.4192e-014	1.11382e-014	1.17472e-014	7.72077e-016	-3.20087e-015	-1.32908e-014	-1.86313e-014	-1.53679e-014	-1.91167e-014
-2.07019e-015	-1.65128e-014	-6.7267e-015	1.78582e-014	1.43454e-014	3.25765e-014	2.26537e-014	2.6386e-014	9.84858e-015	8.63952e-015	1.36792e-015	-6.82451e-015	1.42789e-015	-8.48648e-015	1.26121e-014	-4.43613e-015	1.42263e-014	1.11037e-014	1.16676e-014	2.41012e-016	-3.63008e-015	-1.40274e-014	-1.93695e-014	-1.56454e-014	-1.99413e-014
-1.71289e-015	-1.65664e-014	-6.60024e-015	1.80993e-014	1.4447e-014	3.29539e-014	2.24783e-014	2.67819e-014	9.71289e-015	8.65372e-015	1.82331e-015	-6.69966e-015	1.59899e-015	-8.30635e-015	1.26678e-014	-4.39118e-015	1.42658e-014	1.10796e-014	1.15605e-014	-2.97166e-016	-4.03038e-015	-1.47763e-014	-2.00985e-014	-1.59125e-014	-2.07606e-014
-1.33458e-015	-1.66173e-014	-6.4745e-015	1.83393e-014	1.45596e-014	3.33229e-014	2.22764e-014	2.71584e-014	9.60023e-015	8.65503e-015	2.28306e-015	-6.57834e-015	1.77463e-015	-8.10013e-015	1.26895e-014	-4.33594e-015	1.43105e-014	1.10665e-014	1.14237e-014	-8.41479e-016	-4.40007e-015	-1.55364e-014	-2.08155e-014	-1.61682e-014	-2.15721e-014
-9.35764e-016	-1.66642e-014	-6.34838e-015	1.85764e-014	1.4683e-014	3.36808e-014	2.20507e-014	2.75146e-014	9.51262e-015	8.64183e-015	2.7457e-015	-6.46333e-015	1.95557e-015	-7.86808e-015	1.26765e-014	-4.27022e-015	1.436e-014	1.10641e-014	1.12559e-014	-1.39078e-015	-4.73758e-015	-1.63065e-014	-2.15183e-014	-1.64115e-014	-2.23735e-014
-5.1777e-016	-1.6706e-014	-6.22099e-015	1.88093e-014	1.48168e-014	3.40246e-014	2.18034e-014	2.78494e-014	9.45154e-015	8.61283e-015	3.20964e-015	-6.35743e-015	2.14173e-015	-7.611e-015	1.26283e-014	-4.19478e-015	1.44131e-014	1.10718e-014	1.10562e-014	-1.94437e-015	-5.04139e-015	-1.70852e-014	-2.22043e-014	-1.66413e-014	-2.3162e-014
-8.17732e-017	-1.67414e-014	-6.0913e-015	1.90362e-014	1.496e-014	3.43516e-014	2.15372e-014	2.81638e-014	9.41854e-015	8.56706e-015	3.67367e-015	-6.26318e-015	2.3338e-015	-7.32981e-015	1.25443e-014	-4.10997e-015	1.44682e-014	1.10891e-014	1.08232e-014	-2.50139e-015	-5.30987e-015	-1.7871e-014	-2.28713e-014	-1.6857e-014	-2.39348e-014
3.70738e-016	-1.67693e-014	-5.95853e-015	1.92557e-014	1.51126e-014	3.46599e-014	2.12551e-014	2.84579e-014	9.41408e-015	8.50325e-015	4.13669e-015	-6.18315e-015	2.53186e-015	-7.02571e-015	1.24254e-014	-4.01599e-015	1.45247e-014	1.11152e-014	1.05555e-014	-3.06078e-015	-5.54258e-015	-1.86612e-014	-2.3517e-014	-1.70581e-014	-2.46892e-014
8.37942e-016	-1.67885e-014	-5.8219e-015	1.94666e-014	1.52731e-014	3.49477e-014	2.09601e-014	2.87305e-014	9.43905e-015	8.42083e-015	4.59714e-015	-6.11988e-015	2.73632e-015	-6.69963e-015	1.22727e-014	-3.91404e-015	1.45809e-014	1.11494e-014	1.02527e-014	-3.62109e-015	-5.7395e-015	-1.94541e-014	-2.41399e-014	-1.72441e-014	-2.5423e-014
1.31721e-015	-1.67978e-014	-5.68138e-015	1.96673e-014	1.54402e-014	3.52137e-014	2.06544e-014	2.89826e-014	9.49436e-015	8.31921e-015	5.05379e-015	-6.07605e-015	2.94733e-015	-6.35303e-015	1.2087e-014	-3.80424e-015	1.46351e-014	1.11907e-014	9.91529e-015	-4.18143e-015	-5.90021e-015	-2.02471e-014	-2.47382e-014	-1.74149e-014	-2.61343e-014
1.80673e-015	-1.6796e-014	-5.5361e-015	1.98572e-014	1.56126e-014	3.54563e-014	2.0341e-014	2.9215e-014	9.58057e-015	8.19768e-015	5.50521e-015	-6.0537e-015	3.16499e-015	-5.98765e-015	1.18694e-014	-3.68771e-015	1.46859e-014	1.1238e-014	9.54336e-015	-4.74024e-015	-6.0253e-015	-2.10377e-014	-2.53107e-014	-1.75702e-014	-2.68202e-014
2.30433e-015	-1.67816e-014	-5.38559e-015	2.00352e-014	1.57885e-014	3.56744e-014	2.00227e-014	2.94276e-014	9.6971e-015	8.05577e-015	5.94939e-015	-6.05466e-015	3.3884e-015	-5.60539e-015	1.16214e-014	-3.56575e-015	1.47319e-014	1.12897e-014	9.13722e-015	-5.29606e-015	-6.11589e-015	-2.18236e-014	-2.58559e-014	-1.77102e-014	-2.74787e-014
2.80767e-015	-1.67537e-014	-5.22874e-015	2.02e-014	1.59661e-014	3.58672e-014	1.9702e-014	2.9621e-014	9.84374e-015	7.8943e-015	6.38509e-015	-6.08064e-015	3.61676e-015	-5.20823e-015	1.13448e-014	-3.43956e-015	1.47705e-014	1.13438e-014	8.69798e-015	-5.84711e-015	-6.17372e-015	-2.26017e-014	-2.63735e-014	-1.78348e-014	-2.81082e-014
3.31404e-015	-1.67106e-014	-5.06509e-015	2.0351e-014	1.6144e-014	3.60337e-014	1.93823e-014	2.97954e-014	1.00201e-014	7.71421e-015	6.81097e-015	-6.13229e-015	3.84846e-015	-4.79806e-015	1.10419e-014	-3.31048e-015	1.48e-014	1.13989e-014	8.22704e-015	-6.39194e-015	-6.2013e-015	-2.33694e-014	-2.68626e-014	-1.79443e-014	-2.87068e-014
3.82024e-015	-1.66516e-014	-4.89467e-015	2.04878e-014	1.63197e-014	3.61737e-014	1.9067e-014	2.99517e-014	1.02254e-014	7.516e-015	7.22495e-015	-6.21117e-015	4.08256e-015	-4.37714e-015	1.07146e-014	-3.17973e-015	1.48179e-014	1.1453e-014	7.72611e-015	-6.92894e-015	-6.2002e-015	-2.41243e-014	-2.73235e-014	-1.80393e-014	-2.92727e-014
4.32298e-015	-1.65752e-014	-4.71703e-015	2.06101e-014	1.64909e-014	3.62869e-014	1.87587e-014	3.00907e-014	1.04582e-014	7.30085e-015	7.62551e-015	-6.31887e-015	4.31798e-015	-3.94763e-015	1.03661e-014	-3.04887e-015	1.4822e-014	1.15039e-014	7.19727e-015	-7.45648e-015	-6.1728e-015	-2.48625e-014	-2.77556e-014	-1.81201e-014	-2.98047e-014
4.81962e-015	-1.64806e-014	-4.53222e-015	2.07175e-014	1.66551e-014	3.63734e-014	1.84601e-014	3.02134e-014	1.07174e-014	7.06986e-015	8.0104e-015	-6.4557e-015	4.55316e-015	-3.51191e-015	9.99943e-015	-2.91972e-015	1.48101e-014	1.15494e-014	6.64306e-015	-7.97327e-015	-6.12154e-015	-2.55811e-014	-2.81594e-014	-1.81878e-014	-3.03012e-014
5.30775e-015	-1.63668e-014	-4.33976e-015	2.08096e-014	1.68107e-014	3.64341e-014	1.81737e-014	3.03208e-014	1.10012e-014	6.8253e-015	8.37768e-015	-6.62157e-015	4.78641e-015	-3.07231e-015	9.61771e-015	-2.79344e-015	1.47806e-014	1.15873e-014	6.06607e-015	-8.47787e-015	-6.05026e-015	-2.62767e-014	-2.8535e-014	-1.82436e-014	-3.07614e-014
5.78493e-015	-1.62329e-014	-4.13991e-015	2.08869e-014	1.69556e-014	3.64691e-014	1.79017e-014	3.04141e-014	1.13074e-014	6.56943e-015	8.72639e-015	-6.81592e-015	5.01602e-015	-2.63209e-015	9.2245e-015	-2.67105e-015	1.47322e-014	1.16156e-014	5.46955e-015	-8.96825e-015	-5.96186e-015	-2.6947e-014	-2.88832e-014	-1.82876e-014	-3.11842e-014
6.24794e-015	-1.60776e-014	-3.93301e-015	2.09492e-014	1.70875e-014	3.64798e-014	1.76467e-014	3.0494e-014	1.16339e-014	6.30436e-015	9.05547e-015	-7.03786e-015	5.24083e-015	-2.19329e-015	8.82346e-015	-2.55431e-015	1.46626e-014	1.16324e-014	4.85665e-015	-9.4425e-015	-5.85979e-015	-2.75889e-014	-2.92044e-014	-1.8321e-014	-3.15683e-014
6.69425e-015	-1.58993e-014	-3.71934e-015	2.09974e-014	1.72038e-014	3.64669e-014	1.74111e-014	3.05613e-014	1.19779e-014	6.03323e-015	9.36357e-015	-7.28667e-015	5.45939e-015	-1.75895e-015	8.41815e-015	-2.445e-015	1.45699e-014	1.16351e-014	4.23133e-015	-9.89911e-015	-5.74773e-015	-2.81994e-014	-2.95001e-014	-1.83455e-014	-3.19132e-014
7.1216e-015	-1.56974e-014	-3.49887e-015	2.1032e-014	1.73025e-014	3.64327e-014	1.71964e-014	3.06177e-014	1.23372e-014	5.75889e-015	9.64896e-015	-7.56135e-015	5.6696e-015	-1.33071e-015	8.01229e-015	-2.34434e-015	1.44523e-014	1.16221e-014	3.59712e-015	-1.03367e-014	-5.62847e-015	-2.87758e-014	-2.97709e-014	-1.83621e-014	-3.22186e-014
7.52772e-015	-1.54714e-014	-3.27192e-015	2.10529e-014	1.73821e-014	3.63788e-014	1.7004e-014	3.06646e-014	1.27084e-014	5.48414e-015	9.91057e-015	-7.86023e-015	5.86952e-015	-9.1076e-016	7.61012e-015	-2.25355e-015	1.43087e-014	1.15912e-014	2.95783e-015	-1.07541e-014	-5.50573e-015	-2.93155e-014	-3.00179e-014	-1.83717e-014	-3.24839e-014
7.91048e-015	-1.52214e-014	-3.03844e-015	2.10606e-014	1.74404e-014	3.63067e-014	1.68346e-014	3.07032e-014	1.30888e-014	5.2122e-015	1.01469e-014	-8.18148e-015	6.05747e-015	-5.01053e-016	7.21492e-015	-2.17435e-015	1.41378e-014	1.15402e-014	2.31686e-015	-1.11501e-014	-5.38312e-015	-2.98157e-014	-3.02422e-014	-1.83761e-014	-3.27089e-014
8.26808e-015	-1.49473e-014	-2.79921e-015	2.10563e-014	1.74759e-014	3.62178e-014	1.66896e-014	3.0735e-014	1.3476e-014	4.94665e-015	1.0357e-014	-8.52305e-015	6.23127e-015	-1.04022e-016	6.82947e-015	-2.10788e-015	1.39382e-014	1.14678e-014	1.6781e-015	-1.15235e-014	-5.26378e-015	-3.02744e-014	-3.04456e-014	-1.83763e-014	-3.28932e-014
8.59942e-015	-1.46484e-014	-2.55451e-015	2.10411e-014	1.74877e-014	3.61146e-014	1.65694e-014	3.07604e-014	1.38669e-014	4.69138e-015	1.05399e-014	-8.88221e-015	6.38975e-015	2.78453e-016	6.45747e-015	-2.05508e-015	1.37098e-014	1.13724e-014	1.04531e-015	-1.18725e-014	-5.15139e-015	-3.06906e-014	-3.06299e-014	-1.83738e-014	-3.30369e-014
8.90307e-015	-1.43251e-014	-2.30502e-015	2.10155e-014	1.74741e-014	3.59987e-014	1.64746e-014	3.07796e-014	1.42585e-014	4.44931e-015	1.06952e-014	-9.25603e-015	6.53167e-015	6.44701e-016	6.10238e-015	-2.01714e-015	1.3452e-014	1.12518e-014	4.22452e-016	-1.2197e-014	-5.04955e-015	-3.10633e-014	-3.0796e-014	-1.83701e-014	-3.31403e-014
9.17766e-015	-1.39777e-014	-2.05159e-015	2.09803e-014	1.74345e-014	3.58723e-014	1.64055e-014	3.07934e-014	1.46473e-014	4.22347e-015	1.08227e-014	-9.64111e-015	6.65608e-015	9.92669e-016	5.7667e-015	-1.9946e-015	1.31649e-014	1.11051e-014	-1.86973e-016	-1.24966e-014	-4.96133e-015	-3.13907e-014	-3.09452e-014	-1.83659e-014	-3.3204e-014
9.4226e-015	-1.36071e-014	-1.79449e-015	2.09364e-014	1.7368e-014	3.57381e-014	1.6362e-014	3.08031e-014	1.50304e-014	4.01768e-015	1.09219e-014	-1.00338e-014	6.76218e-015	1.32099e-015	5.45269e-015	-1.98788e-015	1.28494e-014	1.09315e-014	-7.79439e-016	-1.27708e-014	-4.89002e-015	-3.16717e-014	-3.10786e-014	-1.83616e-014	-3.32284e-014
9.63766e-015	-1.32139e-014	-1.53402e-015	2.08848e-014	1.72742e-014	3.55983e-014	1.63438e-014	3.08097e-014	1.54048e-014	3.83521e-015	1.09926e-014	-1.04312e-014	6.84855e-015	1.62887e-015	5.16357e-015	-1.99739e-015	1.25056e-014	1.07305e-014	-1.35196e-015	-1.30193e-014	-4.83788e-015	-3.19065e-014	-3.11971e-014	-1.83585e-014	-3.3214e-014
9.8224e-015	-1.27989e-014	-1.27092e-015	2.0826e-014	1.71535e-014	3.54544e-014	1.63502e-014	3.0814e-014	1.57673e-014	3.67911e-015	1.10349e-014	-1.08295e-014	6.91392e-015	1.91559e-015	4.90145e-015	-2.02424e-015	1.2134e-014	1.05017e-014	-1.90161e-015	-1.32418e-014	-4.80698e-015	-3.20949e-014	-3.13022e-014	-1.83582e-014	-3.31614e-014
9.97676e-015	-1.23629e-014	-1.00642e-015	2.07613e-014	1.70059e-014	3.53086e-014	1.63801e-014	3.08168e-014	1.61157e-014	3.55205e-015	1.10496e-014	-1.12256e-014	6.95845e-015	2.18057e-015	4.66812e-015	-2.069e-015	1.17355e-014	1.02449e-014	-2.4256e-015	-1.34389e-014	-4.79891e-015	-3.22367e-014	-3.13952e-014	-1.8361e-014	-3.30716e-014
1.0101e-014	-1.19072e-014	-7.4057e-016	2.06915e-014	1.68322e-014	3.51627e-014	1.64328e-014	3.08186e-014	1.64473e-014	3.45713e-015	1.1037e-014	-1.16154e-014	6.98226e-015	2.42357e-015	4.46499e-015	-2.13263e-015	1.13117e-014	9.96064e-015	-2.92075e-015	-1.36108e-014	-4.81528e-015	-3.23326e-014	-3.14771e-014	-1.83671e-014	-3.29457e-014
1.0196e-014	-1.14326e-014	-4.7374e-016	2.06176e-014	1.66333e-014	3.50182e-014	1.65073e-014	3.08201e-014	1.67597e-014	3.39657e-015	1.09981e-014	-1.19959e-014	6.98578e-015	2.64464e-015	4.29383e-015	-2.21488e-015	1.08641e-014	9.64958e-015	-3.38508e-015	-1.37584e-014	-4.85737e-015	-3.2384e-014	-3.15487e-014	-1.8377e-014	-3.27852e-014
1.0263e-014	-1.0941e-014	-2.06761e-016	2.05403e-014	1.64102e-014	3.48767e-014	1.66023e-014	3.08218e-014	1.70511e-014	3.37276e-015	1.09341e-014	-1.23636e-014	6.96853e-015	2.84359e-015	4.15505e-015	-2.31586e-015	1.03948e-014	9.31256e-015	-3.81737e-015	-1.38831e-014	-4.92572e-015	-3.23919e-014	-3.16111e-014	-1.83903e-014	-3.25914e-014
1.03026e-014	-1.04338e-014	5.95295e-017	2.04605e-014	1.61645e-014	3.47395e-014	1.67161e-014	3.08242e-014	1.73191e-014	3.38695e-015	1.08462e-014	-1.27146e-014	6.93096e-015	3.02074e-015	4.04899e-015	-2.43578e-015	9.90556e-015	8.95012e-015	-4.216e-015	-1.39856e-014	-5.02107e-015	-3.23586e-014	-3.16651e-014	-1.84071e-014	-3.2365e-014
1.03157e-014	-9.91307e-015	3.24548e-016	2.0379e-014	1.58981e-014	3.4608e-014	1.6847e-014	3.08272e-014	1.7562e-014	3.44067e-015	1.07367e-014	-1.30467e-014	6.87406e-015	3.17678e-015	3.97625e-015	-2.5744e-015	9.39899e-015	8.56442e-015	-4.57949e-015	-1.4067e-014	-5.14381e-015	-3.22862e-014	-3.17107e-014	-1.84273e-014	-3.21078e-014
1.0304e-014	-9.38102e-015	5.88241e-016	2.02974e-014	1.56134e-014	3.4484e-014	1.69935e-014	3.08312e-014	1.77788e-014	3.53533e-015	1.06066e-014	-1.33568e-014	6.79894e-015	3.31274e-015	3.93683e-015	-2.73165e-015	8.87731e-015	8.15677e-015	-4.90714e-015	-1.41291e-014	-5.29306e-015	-3.21775e-014	-3.17484e-014	-1.84503e-014	-3.18213e-014
1.02689e-014	-8.83936e-015	8.50005e-016	2.02161e-014	1.53122e-014	3.43683e-014	1.71538e-014	3.0836e-014	1.79685e-014	3.67137e-015	1.04581e-014	-1.36423e-014	6.70667e-015	3.42893e-015	3.92993e-015	-2.90717e-015	8.34328e-015	7.72974e-015	-5.19878e-015	-1.4173e-014	-5.46839e-015	-3.20349e-014	-3.17779e-014	-1.8475e-014	-3.15069e-014
1.02126e-014	-8.29011e-015	1.10876e-015	2.01354e-014	1.49972e-014	3.42615e-014	1.73259e-014	3.08414e-014	1.813e-014	3.84871e-015	1.02935e-014	-1.38999e-014	6.59876e-015	3.52634e-015	3.95499e-015	-3.1007e-015	7.79942e-015	7.28551e-015	-5.45464e-015	-1.42e-014	-5.66861e-015	-3.18612e-014	-3.17992e-014	-1.85001e-014	-3.1167e-014
1.0137e-014	-7.73564e-015	1.36458e-015	2.00561e-014	1.46706e-014	3.41646e-014	1.75077e-014	3.08478e-014	1.82631e-014	4.06737e-015	1.01153e-014	-1.41269e-014	6.47632e-015	3.60705e-015	4.01067e-015	-3.31152e-015	7.24928e-015	6.8266e-015	-5.67494e-015	-1.42127e-014	-5.89286e-015	-3.16602e-014	-3.18117e-014	-1.85244e-014	-3.08028e-014
1.00438e-014	-7.17817e-015	1.61712e-015	1.99789e-014	1.43353e-014	3.40784e-014	1.7698e-014	3.08561e-014	1.83676e-014	4.32681e-015	9.92606e-015	-1.43211e-014	6.34108e-015	3.6727e-015	4.09609e-015	-3.53939e-015	6.69508e-015	6.35568e-015	-5.85994e-015	-1.42134e-014	-6.13934e-015	-3.14355e-014	-3.18155e-014	-1.8547e-014	-3.04159e-014
9.93488e-015	-6.62008e-015	1.86611e-015	1.99043e-014	1.39941e-014	3.40027e-014	1.78945e-014	3.08656e-014	1.84433e-014	4.62677e-015	9.72837e-015	-1.44807e-014	6.19528e-015	3.72477e-015	4.21e-015	-3.78357e-015	6.13992e-015	5.87595e-015	-6.00957e-015	-1.42038e-014	-6.40601e-015	-3.11908e-014	-3.18103e-014	-1.85656e-014	-3.00087e-014
9.81161e-015	-6.0632e-015	2.11137e-015	1.98325e-014	1.36503e-014	3.39377e-014	1.80956e-014	3.08764e-014	1.84909e-014	4.96561e-015	9.52513e-015	-1.46051e-014	6.04041e-015	3.76565e-015	4.35057e-015	-4.04337e-015	5.5858e-015	5.39132e-015	-6.12585e-015	-1.41865e-014	-6.69134e-015	-3.093e-014	-3.17958e-014	-1.85785e-014	-2.95835e-014
9.67691e-015	-5.50977e-015	2.35319e-015	1.97638e-014	1.33067e-014	3.38835e-014	1.83e-014	3.0888e-014	1.85106e-014	5.34109e-015	9.31922e-015	-1.4693e-014	5.87847e-015	3.79718e-015	4.5156e-015	-4.31784e-015	5.03571e-015	4.90527e-015	-6.20993e-015	-1.41639e-014	-6.99262e-015	-3.06567e-014	-3.17712e-014	-1.85845e-014	-2.91421e-014
9.53223e-015	-4.96244e-015	2.59158e-015	1.96983e-014	1.29662e-014	3.38402e-014	1.85056e-014	3.09007e-014	1.85036e-014	5.75082e-015	9.11382e-015	-1.47434e-014	5.71143e-015	3.82144e-015	4.70307e-015	-4.60615e-015	4.49271e-015	4.42035e-015	-6.26321e-015	-1.41383e-014	-7.30728e-015	-3.03742e-014	-3.17353e-014	-1.85808e-014	-2.86864e-014
9.37948e-015	-4.42351e-015	2.8269e-015	1.96366e-014	1.26311e-014	3.38071e-014	1.87111e-014	3.09137e-014	1.84715e-014	6.19246e-015	8.91155e-015	-1.47562e-014	5.54084e-015	3.84051e-015	4.91006e-015	-4.90759e-015	3.95981e-015	3.94059e-015	-6.28783e-015	-1.41118e-014	-7.63252e-015	-3.00867e-014	-3.16875e-014	-1.85654e-014	-2.82189e-014
9.22066e-015	-3.89536e-015	3.05928e-015	1.95784e-014	1.23044e-014	3.37851e-014	1.8915e-014	3.09266e-014	1.84155e-014	6.66375e-015	8.71511e-015	-1.47308e-014	5.36884e-015	3.85664e-015	5.13391e-015	-5.22168e-015	3.43845e-015	3.46946e-015	-6.28553e-015	-1.40864e-014	-7.96558e-015	-2.97981e-014	-3.16263e-014	-1.85361e-014	-2.77419e-014
9.05778e-015	-3.37986e-015	3.28895e-015	1.95236e-014	1.19884e-014	3.37734e-014	1.91164e-014	3.09389e-014	1.83375e-014	7.161e-015	8.5273e-015	-1.46674e-014	5.19706e-015	3.87224e-015	5.3725e-015	-5.54774e-015	2.93138e-015	3.01059e-015	-6.25881e-015	-1.40645e-014	-8.30319e-015	-2.9512e-014	-3.15513e-014	-1.84907e-014	-2.72574e-014
8.89172e-015	-2.87864e-015	3.51555e-015	1.94726e-014	1.16858e-014	3.37718e-014	1.9314e-014	3.09504e-014	1.824e-014	7.68019e-015	8.35089e-015	-1.45665e-014	5.02685e-015	3.88956e-015	5.6232e-015	-5.88429e-015	2.44111e-015	2.56732e-015	-6.20979e-015	-1.40487e-014	-8.64227e-015	-2.92316e-014	-3.14616e-014	-1.84271e-014	-2.67682e-014
8.72375e-015	-2.39291e-015	3.73958e-015	1.94252e-014	1.13986e-014	3.37795e-014	1.95065e-014	3.09604e-014	1.81247e-014	8.21816e-015	8.18866e-015	-1.44297e-014	4.85908e-015	3.91059e-015	5.88263e-015	-6.23034e-015	1.9692e-015	2.14316e-015	-6.14087e-015	-1.40408e-014	-8.97981e-015	-2.89607e-014	-3.13561e-014	-1.83433e-014	-2.62762e-014
8.55502e-015	-1.9248e-015	3.96125e-015	1.93819e-014	1.11283e-014	3.37962e-014	1.96932e-014	3.09691e-014	1.79942e-014	8.7711e-015	8.04248e-015	-1.42583e-014	4.69534e-015	3.93677e-015	6.1487e-015	-6.58495e-015	1.51709e-015	1.74164e-015	-6.05448e-015	-1.40424e-014	-9.31344e-015	-2.87029e-014	-3.1234e-014	-1.82371e-014	-2.57829e-014
8.38682e-015	-1.4761e-015	4.18037e-015	1.93424e-014	1.08769e-014	3.38218e-014	1.98739e-014	3.09758e-014	1.78512e-014	9.33458e-015	7.91465e-015	-1.4054e-014	4.53673e-015	3.96994e-015	6.41915e-015	-6.94776e-015	1.08619e-015	1.36554e-015	-5.95307e-015	-1.40556e-014	-9.64024e-015	-2.84609e-014	-3.10945e-014	-1.81065e-014	-2.52905e-014
8.22047e-015	-1.04723e-015	4.39777e-015	1.93057e-014	1.06459e-014	3.38556e-014	2.00481e-014	3.09802e-014	1.76987e-014	9.90441e-015	7.80728e-015	-1.38177e-014	4.38487e-015	4.01139e-015	6.69128e-015	-7.31736e-015	6.78149e-016	1.01751e-015	-5.83861e-015	-1.40824e-014	-9.95721e-015	-2.82373e-014	-3.09365e-014	-1.79494e-014	-2.48014e-014
8.05651e-015	-6.38588e-016	4.61393e-015	1.92719e-014	1.04361e-014	3.3898e-014	2.02149e-014	3.09824e-014	1.75398e-014	1.04764e-014	7.722e-015	-1.35519e-014	4.24024e-015	4.06293e-015	6.96304e-015	-7.69181e-015	2.93369e-016	6.99957e-016	-5.71372e-015	-1.41239e-014	-1.02616e-014	-2.80342e-014	-3.07596e-014	-1.77637e-014	-2.43175e-014
7.89554e-015	-2.51259e-016	4.82921e-015	1.92417e-014	1.02486e-014	3.39486e-014	2.03746e-014	3.0982e-014	1.73771e-014	1.10459e-014	7.65988e-015	-1.32591e-014	4.10354e-015	4.12564e-015	7.23185e-015	-8.07007e-015	-6.77029e-017	4.1549e-016	-5.58071e-015	-1.41813e-014	-1.0551e-014	-2.78524e-014	-3.0563e-014	-1.75478e-014	-2.3841e-014
7.738e-015	1.14005e-016	5.04406e-015	1.9215e-014	1.00832e-014	3.40065e-014	2.05276e-014	3.09791e-014	1.7214e-014	1.16088e-014	7.62184e-015	-1.29412e-014	3.97512e-015	4.20103e-015	7.49612e-015	-8.45115e-015	-4.04452e-016	1.65695e-016	-5.44142e-015	-1.42556e-014	-1.08234e-014	-2.76937e-014	-3.03461e-014	-1.73003e-014	-2.33736e-014
7.58454e-015	4.56905e-016	5.25844e-015	1.91908e-014	9.94029e-015	3.40711e-014	2.06742e-014	3.09737e-014	1.70532e-014	1.21606e-014	7.60898e-015	-1.26004e-014	3.85526e-015	4.29018e-015	7.75463e-015	-8.83376e-015	-7.17006e-016	-4.76344e-017	-5.29781e-015	-1.43475e-014	-1.1076e-014	-2.75591e-014	-3.01092e-014	-1.70199e-014	-2.29171e-014
7.43513e-015	7.7725e-016	5.47262e-015	1.91693e-014	9.81998e-015	3.41423e-014	2.08144e-014	3.09655e-014	1.68983e-014	1.26971e-014	7.62117e-015	-1.22396e-014	3.74406e-015	4.39292e-015	8.006e-015	-9.21593e-015	-1.00552e-015	-2.22934e-016	-5.15218e-015	-1.44572e-014	-1.13074e-014	-2.74497e-014	-2.98522e-014	-1.67056e-014	-2.24727e-014
7.28961e-015	1.07444e-015	5.68682e-015	1.91502e-014	9.72148e-015	3.42204e-014	2.09487e-014	3.09535e-014	1.67527e-014	1.32144e-014	7.65921e-015	-1.18618e-014	3.64168e-015	4.50946e-015	8.24872e-015	-9.59654e-015	-1.27039e-015	-3.59197e-016	-5.00644e-015	-1.45848e-014	-1.15159e-014	-2.73654e-014	-2.95746e-014	-1.63569e-014	-2.20417e-014
7.14778e-015	1.34879e-015	5.90163e-015	1.91333e-014	9.64371e-015	3.43056e-014	2.10777e-014	3.09386e-014	1.66187e-014	1.37083e-014	7.72232e-015	-1.14693e-014	3.54793e-015	4.64042e-015	8.48128e-015	-9.9743e-015	-1.51204e-015	-4.56471e-016	-4.86209e-015	-1.47302e-014	-1.16994e-014	-2.73051e-014	-2.92768e-014	-1.59739e-014	-2.16254e-014
7.0094e-015	1.60107e-015	6.11721e-015	1.91187e-014	9.58608e-015	3.43977e-014	2.1202e-014	3.09207e-014	1.6499e-014	1.41756e-014	7.81027e-015	-1.10649e-014	3.46214e-015	4.78571e-015	8.70262e-015	-1.03481e-014	-1.73144e-015	-5.1457e-016	-4.72058e-015	-1.48933e-014	-1.18564e-014	-2.7268e-014	-2.89595e-014	-1.55564e-014	-2.12251e-014
6.87403e-015	1.83124e-015	6.33316e-015	1.91058e-014	9.54669e-015	3.44972e-014	2.13225e-014	3.08999e-014	1.6396e-014	1.46121e-014	7.92149e-015	-1.06519e-014	3.38342e-015	4.94491e-015	8.91131e-015	-1.07161e-014	-1.92984e-015	-5.33822e-016	-4.58441e-015	-1.50739e-014	-1.19862e-014	-2.72531e-014	-2.8623e-014	-1.51052e-014	-2.08421e-014
6.74112e-015	2.03997e-015	6.54943e-015	1.9094e-014	9.52365e-015	3.46038e-014	2.14398e-014	3.08764e-014	1.63116e-014	1.50145e-014	8.05526e-015	-1.02325e-014	3.31076e-015	5.11762e-015	9.10762e-015	-1.10769e-014	-2.10842e-015	-5.14517e-016	-4.45442e-015	-1.52716e-014	-1.20888e-014	-2.72582e-014	-2.82684e-014	-1.46211e-014	-2.04773e-014
6.60955e-015	2.22853e-015	6.76561e-015	1.90837e-014	9.51561e-015	3.47173e-014	2.15543e-014	3.08508e-014	1.62479e-014	1.53807e-014	8.20981e-015	-9.80925e-015	3.24376e-015	5.30273e-015	9.29065e-015	-1.14297e-014	-2.26788e-015	-4.58554e-016	-4.33197e-015	-1.54846e-014	-1.21625e-014	-2.72814e-014	-2.78963e-014	-1.41048e-014	-2.01313e-014
6.47867e-015	2.39686e-015	6.98142e-015	1.90748e-014	9.52083e-015	3.48384e-014	2.16669e-014	3.08237e-014	1.62066e-014	1.57081e-014	8.38337e-015	-9.38456e-015	3.18158e-015	5.49931e-015	9.46055e-015	-1.1773e-014	-2.40926e-015	-3.66771e-016	-4.21841e-015	-1.57116e-014	-1.22067e-014	-2.73212e-014	-2.75078e-014	-1.35578e-014	-1.98045e-014
6.34809e-015	2.5468e-015	7.19702e-015	1.90673e-014	9.53777e-015	3.49676e-014	2.17781e-014	3.07956e-014	1.61896e-014	1.59946e-014	8.57412e-015	-8.96077e-015	3.12333e-015	5.70614e-015	9.61693e-015	-1.21053e-014	-2.53455e-015	-2.41262e-016	-4.11511e-015	-1.59514e-014	-1.22212e-014	-2.73745e-014	-2.7104e-014	-1.29818e-014	-1.9497e-014
6.21671e-015	2.67983e-015	7.41183e-015	1.90614e-014	9.56378e-015	3.51054e-014	2.18887e-014	3.07676e-014	1.61977e-014	1.62383e-014	8.77979e-015	-8.54031e-015	3.0675e-015	5.9226e-015	9.75991e-015	-1.2425e-014	-2.64542e-015	-8.3891e-017	-4.02298e-015	-1.62021e-014	-1.22064e-014	-2.74388e-014	-2.66858e-014	-1.23787e-014	-1.92087e-014
6.08406e-015	2.79714e-015	7.62537e-015	1.90569e-014	9.59644e-015	3.52524e-014	2.19985e-014	3.07398e-014	1.62317e-014	1.64377e-014	8.99789e-015	-8.12515e-015	3.01364e-015	6.14651e-015	9.88986e-015	-1.27309e-014	-2.74309e-015	1.02801e-016	-3.94198e-015	-1.64614e-014	-1.21626e-014	-2.75103e-014	-2.62546e-014	-1.17506e-014	-1.89396e-014
5.94984e-015	2.89976e-015	7.83729e-015	1.90541e-014	9.63331e-015	3.54096e-014	2.21093e-014	3.07126e-014	1.62927e-014	1.65927e-014	9.22629e-015	-7.71686e-015	2.96129e-015	6.37647e-015	1.00064e-014	-1.30212e-014	-2.82954e-015	3.16383e-016	-3.8728e-015	-1.67276e-014	-1.20903e-014	-2.75862e-014	-2.58119e-014	-1.11004e-014	-1.86895e-014
5.81394e-015	2.98943e-015	8.04626e-015	1.90535e-014	9.67214e-015	3.55767e-014	2.22213e-014	3.06867e-014	1.63809e-014	1.67024e-014	9.46239e-015	-7.31701e-015	2.90996e-015	6.6106e-015	1.011e-014	-1.32948e-014	-2.90629e-015	5.54118e-016	-3.81731e-015	-1.69986e-014	-1.19901e-014	-2.76622e-014	-2.53588e-014	-1.04311e-014	-1.84574e-014
5.67541e-015	3.06703e-015	8.25164e-015	1.90543e-014	9.71074e-015	3.57543e-014	2.23341e-014	3.06625e-014	1.64961e-014	1.67664e-014	9.7037e-015	-6.92635e-015	2.85863e-015	6.84689e-015	1.02012e-014	-1.35509e-014	-2.97465e-015	8.12571e-016	-3.77588e-015	-1.72717e-014	-1.18629e-014	-2.77344e-014	-2.48973e-014	-9.74564e-015	-1.82426e-014
5.5337e-015	3.13404e-015	8.4524e-015	1.90567e-014	9.74677e-015	3.59427e-014	2.24483e-014	3.06408e-014	1.66378e-014	1.67853e-014	9.94758e-015	-6.54685e-015	2.80612e-015	7.0837e-015	1.02796e-014	-1.37882e-014	-3.03577e-015	1.08854e-015	-3.74869e-015	-1.75448e-014	-1.171e-014	-2.77992e-014	-2.44285e-014	-9.04746e-015	-1.8045e-014
5.38913e-015	3.19124e-015	8.64724e-015	1.90608e-014	9.77874e-015	3.61417e-014	2.2565e-014	3.06227e-014	1.6806e-014	1.67601e-014	1.01902e-014	-6.17977e-015	2.75229e-015	7.31909e-015	1.03465e-014	-1.40061e-014	-3.09122e-015	1.3788e-015	-3.73622e-015	-1.78156e-014	-1.15322e-014	-2.78525e-014	-2.39546e-014	-8.34006e-015	-1.78635e-014
5.2407e-015	3.24017e-015	8.83555e-015	1.90678e-014	9.80455e-015	3.63523e-014	2.2684e-014	3.06086e-014	1.69992e-014	1.66924e-014	1.04292e-014	-5.8257e-015	2.69638e-015	7.55146e-015	1.04023e-014	-1.42032e-014	-3.14273e-015	1.67962e-015	-3.73887e-015	-1.80815e-014	-1.13306e-014	-2.78907e-014	-2.34766e-014	-7.62702e-015	-1.76969e-014
5.08826e-015	3.28142e-015	9.01688e-015	1.90779e-014	9.82208e-015	3.65749e-014	2.28055e-014	3.05986e-014	1.72158e-014	1.65828e-014	1.06621e-014	-5.48505e-015	2.63773e-015	7.77877e-015	1.04467e-014	-1.4379e-014	-3.19139e-015	1.98677e-015	-3.75734e-015	-1.834e-014	-1.11067e-014	-2.79104e-014	-2.29959e-014	-6.91228e-015	-1.75437e-014
4.93136e-015	3.3162e-015	9.19002e-015	1.90915e-014	9.83034e-015	3.68092e-014	2.29289e-014	3.05933e-014	1.7454e-014	1.64334e-014	1.08859e-014	-5.15815e-015	2.57634e-015	7.99921e-015	1.04799e-014	-1.45328e-014	-3.23791e-015	2.29673e-015	-3.79236e-015	-1.85891e-014	-1.08616e-014	-2.7908e-014	-2.25139e-014	-6.19998e-015	-1.74028e-014
4.76984e-015	3.34621e-015	9.35337e-015	1.91088e-014	9.82803e-015	3.70547e-014	2.30541e-014	3.05935e-014	1.77115e-014	1.62467e-014	1.10983e-014	-4.84522e-015	2.51178e-015	8.21117e-015	1.0502e-014	-1.46638e-014	-3.28294e-015	2.6063e-015	-3.84418e-015	-1.88259e-014	-1.05965e-014	-2.788e-014	-2.20321e-014	-5.49417e-015	-1.7273e-014
4.604e-015	3.37183e-015	9.50473e-015	1.91306e-014	9.81461e-015	3.73111e-014	2.31811e-014	3.05994e-014	1.79863e-014	1.6025e-014	1.12972e-014	-4.54587e-015	2.4448e-015	8.41278e-015	1.05134e-014	-1.47719e-014	-3.32759e-015	2.91247e-015	-3.91222e-015	-1.9048e-014	-1.03128e-014	-2.7823e-014	-2.15526e-014	-4.79849e-015	-1.71525e-014
4.43406e-015	3.39356e-015	9.64353e-015	1.91571e-014	9.78891e-015	3.75787e-014	2.33095e-014	3.06118e-014	1.82761e-014	1.57713e-014	1.14801e-014	-4.2598e-015	2.37539e-015	8.60301e-015	1.05137e-014	-1.48574e-014	-3.37214e-015	3.21157e-015	-3.99662e-015	-1.92536e-014	-1.00124e-014	-2.77345e-014	-2.10763e-014	-4.11673e-015	-1.70396e-014
4.26034e-015	3.41198e-015	9.76892e-015	1.91893e-014	9.75024e-015	3.78571e-014	2.34387e-014	3.06309e-014	1.85785e-014	1.54891e-014	1.1645e-014	-3.9873e-015	2.30379e-015	8.78053e-015	1.05025e-014	-1.49196e-014	-3.41704e-015	3.50003e-015	-4.09822e-015	-1.94404e-014	-9.69747e-015	-2.76123e-014	-2.06042e-014	-3.45254e-015	-1.69326e-014
4.08324e-015	3.4274e-015	9.87966e-015	1.92273e-014	9.69877e-015	3.81456e-014	2.35682e-014	3.06562e-014	1.88902e-014	1.51814e-014	1.17907e-014	-3.72778e-015	2.2307e-015	8.94384e-015	1.04795e-014	-1.49585e-014	-3.46241e-015	3.77503e-015	-4.21707e-015	-1.96068e-014	-9.36969e-015	-2.74544e-014	-2.01378e-014	-2.80991e-015	-1.68294e-014
3.90314e-015	3.44033e-015	9.97433e-015	1.92712e-014	9.63487e-015	3.84436e-014	2.36975e-014	3.06879e-014	1.92082e-014	1.48514e-014	1.19148e-014	-3.48031e-015	2.1572e-015	9.09205e-015	1.04443e-014	-1.49747e-014	-3.50866e-015	4.0341e-015	-4.35295e-015	-1.9751e-014	-9.03003e-015	-2.72594e-014	-1.96774e-014	-2.19214e-015	-1.6728e-014
3.72018e-015	3.45051e-015	1.00518e-014	1.93219e-014	9.55884e-015	3.87496e-014	2.38257e-014	3.07258e-014	1.95293e-014	1.45025e-014	1.2016e-014	-3.24432e-015	2.08371e-015	9.2242e-015	1.03965e-014	-1.49678e-014	-3.5564e-015	4.2748e-015	-4.50609e-015	-1.98717e-014	-8.68078e-015	-2.70262e-014	-1.92243e-014	-1.6022e-015	-1.66265e-014
3.5353e-015	3.45757e-015	1.01109e-014	1.93796e-014	9.47145e-015	3.90627e-014	2.39522e-014	3.07701e-014	1.98507e-014	1.41384e-014	1.20933e-014	-3.01902e-015	2.0113e-015	9.3401e-015	1.03346e-014	-1.49381e-014	-3.60508e-015	4.49487e-015	-4.67573e-015	-1.99675e-014	-8.32329e-015	-2.67534e-014	-1.87788e-014	-1.0432e-015	-1.65231e-014
3.34942e-015	3.46197e-015	1.0151e-014	1.94442e-014	9.3739e-015	3.93819e-014	2.40764e-014	3.08197e-014	2.01685e-014	1.37637e-014	1.21458e-014	-2.80349e-015	1.94073e-015	9.43855e-015	1.02592e-014	-1.48866e-014	-3.65442e-015	4.69223e-015	-4.86189e-015	-2.00369e-014	-7.95939e-015	-2.64406e-014	-1.8341e-014	-5.18517e-016	-1.64159e-014
3.16319e-015	3.46346e-015	1.0171e-014	1.95169e-014	9.267e-015	3.97056e-014	2.41978e-014	3.08746e-014	2.04798e-014	1.33816e-014	1.2173e-014	-2.59703e-015	1.87271e-015	9.51992e-015	1.01698e-014	-1.48141e-014	-3.70454e-015	4.86496e-015	-5.0635e-015	-2.00787e-014	-7.59067e-015	-2.60884e-014	-1.79119e-014	-3.10305e-017	-1.63038e-014
2.97712e-015	3.46192e-015	1.01705e-014	1.95975e-014	9.15227e-015	4.00326e-014	2.43158e-014	3.0934e-014	2.07813e-014	1.2996e-014	1.21747e-014	-2.39807e-015	1.80855e-015	9.58439e-015	1.00647e-014	-1.47212e-014	-3.75496e-015	5.0125e-015	-5.27944e-015	-2.00919e-014	-7.21916e-015	-2.5697e-014	-1.74916e-014	4.17185e-016	-1.61852e-014
2.79208e-015	3.45713e-015	1.01486e-014	1.96863e-014	9.03152e-015	4.03606e-014	2.44294e-014	3.09971e-014	2.10702e-014	1.26101e-014	1.21511e-014	-2.20536e-015	1.74906e-015	9.6321e-015	9.94297e-015	-1.46095e-014	-3.80527e-015	5.13408e-015	-5.51e-015	-2.00763e-014	-6.84606e-015	-2.52673e-014	-1.70804e-014	8.24262e-016	-1.60583e-014
2.6087e-015	3.44899e-015	1.01047e-014	1.97839e-014	8.90664e-015	4.06876e-014	2.4538e-014	3.1063e-014	2.13433e-014	1.22277e-014	1.21019e-014	-2.01733e-015	1.69511e-015	9.66369e-015	9.80436e-015	-1.44803e-014	-3.85492e-015	5.22829e-015	-5.75399e-015	-2.00327e-014	-6.47376e-015	-2.48007e-014	-1.66783e-014	1.18853e-015	-1.59221e-014
2.42845e-015	3.43689e-015	1.00389e-014	1.98902e-014	8.77977e-015	4.10128e-014	2.46405e-014	3.11304e-014	2.15976e-014	1.18528e-014	1.20282e-014	-1.83327e-015	1.64782e-015	9.67922e-015	9.64808e-015	-1.43334e-014	-3.90408e-015	5.29596e-015	-6.01047e-015	-1.99608e-014	-6.10391e-015	-2.42987e-014	-1.6285e-014	1.50901e-015	-1.57749e-014
2.25236e-015	3.42017e-015	9.95105e-015	2.00047e-014	8.65236e-015	4.13339e-014	2.47365e-014	3.11982e-014	2.18306e-014	1.14879e-014	1.19309e-014	-1.65248e-015	1.60842e-015	9.67942e-015	9.47374e-015	-1.41701e-014	-3.95243e-015	5.33692e-015	-6.27755e-015	-1.98615e-014	-5.73765e-015	-2.37641e-014	-1.59008e-014	1.78526e-015	-1.56155e-014
2.08096e-015	3.3989e-015	9.84114e-015	2.01279e-014	8.52654e-015	4.16495e-014	2.48259e-014	3.1265e-014	2.20401e-014	1.1136e-014	1.18111e-014	-1.47387e-015	1.57746e-015	9.66537e-015	9.28125e-015	-1.39926e-014	-3.99987e-015	5.35145e-015	-6.55372e-015	-1.97345e-014	-5.37675e-015	-2.31992e-014	-1.55251e-014	2.01626e-015	-1.54432e-014
1.91495e-015	3.37274e-015	9.70922e-015	2.02595e-014	8.40453e-015	4.19575e-014	2.49084e-014	3.13292e-014	2.22237e-014	1.07998e-014	1.16704e-014	-1.29525e-015	1.55557e-015	9.63811e-015	9.07024e-015	-1.3803e-014	-4.04613e-015	5.34064e-015	-6.83707e-015	-1.95806e-014	-5.02233e-015	-2.26067e-014	-1.51575e-014	2.20167e-015	-1.52566e-014
1.75542e-015	3.341e-015	9.55619e-015	2.0399e-014	8.2885e-015	4.22561e-014	2.4983e-014	3.13892e-014	2.23795e-014	1.04817e-014	1.15106e-014	-1.11612e-015	1.54354e-015	9.5987e-015	8.84087e-015	-1.36018e-014	-4.091e-015	5.30563e-015	-7.12562e-015	-1.93999e-014	-4.67628e-015	-2.19898e-014	-1.47979e-014	2.34181e-015	-1.50543e-014
1.60304e-015	3.30263e-015	9.38211e-015	2.05465e-014	8.18037e-015	4.25435e-014	2.50496e-014	3.14434e-014	2.25057e-014	1.01848e-014	1.13329e-014	-9.34995e-016	1.54211e-015	9.5481e-015	8.59325e-015	-1.33903e-014	-4.13411e-015	5.24787e-015	-7.41772e-015	-1.91943e-014	-4.33929e-015	-2.13512e-014	-1.44459e-014	2.43733e-015	-1.48358e-014
1.4584e-015	3.25723e-015	9.18786e-015	2.07016e-014	8.08191e-015	4.2818e-014	2.51079e-014	3.14905e-014	2.26013e-014	9.91099e-015	1.1139e-014	-7.51124e-016	1.55171e-015	9.48814e-015	8.32714e-015	-1.31697e-014	-4.17519e-015	5.16921e-015	-7.71184e-015	-1.89646e-014	-4.01219e-015	-2.06943e-014	-1.41014e-014	2.48929e-015	-1.46008e-014
1.32279e-015	3.20467e-015	8.97502e-015	2.0864e-014	7.99487e-015	4.30781e-014	2.51578e-014	3.15289e-014	2.26657e-014	9.661e-015	1.09311e-014	-5.63548e-016	1.57239e-015	9.42021e-015	8.04278e-015	-1.2941e-014	-4.21406e-015	5.07111e-015	-8.00531e-015	-1.87127e-014	-3.69662e-015	-2.00226e-014	-1.37638e-014	2.49899e-015	-1.43491e-014
1.19652e-015	3.14408e-015	8.74401e-015	2.1033e-014	7.92109e-015	4.33227e-014	2.51995e-014	3.15571e-014	2.2698e-014	9.43611e-015	1.07111e-014	-3.72192e-016	1.60448e-015	9.34576e-015	7.74143e-015	-1.27064e-014	-4.25112e-015	4.95614e-015	-8.29581e-015	-1.84399e-014	-3.39345e-015	-1.93404e-014	-1.34324e-014	2.46762e-015	-1.40802e-014
1.07957e-015	3.07534e-015	8.49602e-015	2.12082e-014	7.86228e-015	4.35504e-014	2.5233e-014	3.15731e-014	2.26979e-014	9.2375e-015	1.04817e-014	-1.76806e-016	1.64777e-015	9.26657e-015	7.42433e-015	-1.24664e-014	-4.28581e-015	4.82653e-015	-8.58091e-015	-1.81475e-014	-3.10344e-015	-1.86515e-014	-1.31068e-014	2.3974e-015	-1.37936e-014
9.72711e-016	2.99881e-015	8.23306e-015	2.13891e-014	7.82002e-015	4.37595e-014	2.5259e-014	3.1576e-014	2.26655e-014	9.06613e-015	1.02452e-014	2.33488e-017	1.70178e-015	9.18415e-015	7.09319e-015	-1.22224e-014	-4.31781e-015	4.68502e-015	-8.8577e-015	-1.78377e-014	-2.82759e-015	-1.79592e-014	-1.27866e-014	2.29041e-015	-1.34899e-014
8.76179e-016	2.91427e-015	7.95654e-015	2.1575e-014	7.79589e-015	4.39483e-014	2.52769e-014	3.15639e-014	2.2602e-014	8.92195e-015	1.00042e-014	2.2873e-016	1.76611e-015	9.09953e-015	6.74911e-015	-1.19752e-014	-4.3472e-015	4.53392e-015	-9.12405e-015	-1.75125e-014	-2.5665e-015	-1.72674e-014	-1.24717e-014	2.14911e-015	-1.31696e-014
7.91024e-016	2.82219e-015	7.66797e-015	2.1765e-014	7.79054e-015	4.41163e-014	2.52877e-014	3.15355e-014	2.25079e-014	8.80519e-015	9.76072e-015	4.39507e-016	1.84043e-015	9.01418e-015	6.39346e-015	-1.1726e-014	-4.37356e-015	4.3761e-015	-9.3777e-015	-1.7174e-014	-2.32051e-015	-1.65797e-014	-1.21612e-014	1.97616e-015	-1.28334e-014
7.17733e-016	2.72302e-015	7.36904e-015	2.19582e-014	7.80464e-015	4.4263e-014	2.52923e-014	3.14897e-014	2.23845e-014	8.71546e-015	9.51694e-015	6.55598e-016	1.92371e-015	8.92958e-015	6.02906e-015	-1.1476e-014	-4.39689e-015	4.21484e-015	-9.6161e-015	-1.68245e-014	-2.08996e-015	-1.58996e-014	-1.18546e-014	1.77436e-015	-1.24809e-014
6.56392e-016	2.61653e-015	7.06173e-015	2.21538e-014	7.83877e-015	4.43891e-014	2.52909e-014	3.14264e-014	2.22337e-014	8.65159e-015	9.27559e-015	8.77351e-016	2.01556e-015	8.84685e-015	5.65842e-015	-1.12253e-014	-4.41743e-015	4.05258e-015	-9.83618e-015	-1.64655e-014	-1.87583e-015	-1.52299e-014	-1.15512e-014	1.5465e-015	-1.2113e-014
6.07074e-016	2.50332e-015	6.74775e-015	2.23511e-014	7.89332e-015	4.44939e-014	2.52846e-014	3.13443e-014	2.20573e-014	8.61205e-015	9.03843e-015	1.1048e-015	2.11462e-015	8.76723e-015	5.28435e-015	-1.09742e-014	-4.43528e-015	3.89143e-015	-1.00353e-014	-1.6099e-014	-1.67825e-015	-1.4573e-014	-1.12516e-014	1.29589e-015	-1.17306e-014
5.69936e-016	2.384e-015	6.42914e-015	2.25488e-014	7.96825e-015	4.45773e-014	2.52743e-014	3.12424e-014	2.18575e-014	8.5955e-015	8.80729e-015	1.33727e-015	2.22022e-015	8.69173e-015	4.90996e-015	-1.07227e-014	-4.4504e-015	3.73423e-015	-1.02105e-014	-1.5727e-014	-1.49706e-015	-1.3932e-014	-1.09556e-014	1.02599e-015	-1.13345e-014
5.45494e-016	2.25904e-015	6.10803e-015	2.27457e-014	8.0632e-015	4.46397e-014	2.52608e-014	3.11204e-014	2.16369e-014	8.60002e-015	8.58469e-015	1.57408e-015	2.3307e-015	8.6212e-015	4.53905e-015	-1.04713e-014	-4.46243e-015	3.58354e-015	-1.03601e-014	-1.53512e-014	-1.33177e-015	-1.33088e-014	-1.06634e-014	7.40081e-016	-1.09256e-014
5.33907e-016	2.12902e-015	5.78612e-015	2.29413e-014	8.17769e-015	4.46818e-014	2.52453e-014	3.09773e-014	2.1398e-014	8.62421e-015	8.37295e-015	1.81516e-015	2.44528e-015	8.55646e-015	4.1746e-015	-1.02198e-014	-4.47058e-015	3.44102e-015	-1.04815e-014	-1.49731e-014	-1.18305e-015	-1.27056e-014	-1.03746e-014	4.41463e-016	-1.05045e-014
5.34222e-016	1.99504e-015	5.46561e-015	2.31345e-014	8.31036e-015	4.47049e-014	2.52284e-014	3.08134e-014	2.11429e-014	8.66597e-015	8.17357e-015	2.05874e-015	2.56334e-015	8.49846e-015	3.82007e-015	-9.96847e-015	-4.47525e-015	3.30914e-015	-1.05731e-014	-1.4595e-014	-1.05084e-015	-1.21244e-014	-1.0089e-014	1.33095e-016	-1.00724e-014
5.46276e-016	1.85884e-015	5.14866e-015	2.33233e-014	8.46088e-015	4.47104e-014	2.52111e-014	3.06287e-014	2.08752e-014	8.72261e-015	7.98878e-015	2.30394e-015	2.68362e-015	8.44732e-015	3.47927e-015	-9.71677e-015	-4.47593e-015	3.18992e-015	-1.06335e-014	-1.4219e-014	-9.34818e-016	-1.15664e-014	-9.80682e-015	-1.8129e-016	-9.63029e-015
5.69734e-016	1.72155e-015	4.83705e-015	2.35073e-014	8.62792e-015	4.46994e-014	2.51939e-014	3.04238e-014	2.05982e-014	8.79152e-015	7.81964e-015	2.54945e-015	2.80524e-015	8.4034e-015	3.15626e-015	-9.46461e-015	-4.472e-015	3.08519e-015	-1.06618e-014	-1.38457e-014	-8.33823e-016	-1.10328e-014	-9.52839e-015	-4.97797e-016	-9.1799e-015
6.04411e-016	1.5837e-015	4.53272e-015	2.36855e-014	8.80966e-015	4.46736e-014	2.51777e-014	3.01989e-014	2.03146e-014	8.87056e-015	7.66713e-015	2.79361e-015	2.92669e-015	8.36701e-015	2.85501e-015	-9.21195e-015	-4.46282e-015	2.99579e-015	-1.06569e-014	-1.34766e-014	-7.48426e-016	-1.05247e-014	-9.25311e-015	-8.13514e-016	-8.72253e-015
6.50445e-016	1.44676e-015	4.23685e-015	2.38573e-014	9.00501e-015	4.46348e-014	2.5164e-014	2.9955e-014	2.00278e-014	8.95699e-015	7.53243e-015	3.03503e-015	3.04647e-015	8.33798e-015	2.57877e-015	-8.95844e-015	-4.44744e-015	2.92321e-015	-1.06175e-014	-1.31136e-014	-6.77597e-016	-1.00425e-014	-8.98162e-015	-1.12562e-015	-8.25946e-015
7.07245e-016	1.31253e-015	3.95086e-015	2.40215e-014	9.21139e-015	4.45846e-014	2.51538e-014	2.96932e-014	1.97405e-014	9.04723e-015	7.417e-015	3.27192e-015	3.16374e-015	8.31654e-015	2.33187e-015	-8.70362e-015	-4.42488e-015	2.86849e-015	-1.05427e-014	-1.27577e-014	-6.20683e-016	-9.58578e-015	-8.71404e-015	-1.43139e-015	-7.7921e-015
7.73821e-016	1.18192e-015	3.67633e-015	2.41769e-014	9.42734e-015	4.45252e-014	2.51472e-014	2.9415e-014	1.94554e-014	9.13851e-015	7.32147e-015	3.50326e-015	3.27706e-015	8.30255e-015	2.11808e-015	-8.44693e-015	-4.3946e-015	2.83189e-015	-1.04329e-014	-1.24092e-014	-5.76901e-016	-9.15436e-015	-8.45054e-015	-1.72825e-015	-7.32159e-015
8.503e-016	1.05595e-015	3.41512e-015	2.43234e-014	9.65069e-015	4.44596e-014	2.51452e-014	2.91223e-014	1.91753e-014	9.22863e-015	7.24601e-015	3.72726e-015	3.38534e-015	8.29588e-015	1.94143e-015	-8.18786e-015	-4.356e-015	2.81355e-015	-1.02885e-014	-1.20696e-014	-5.44977e-016	-8.74778e-015	-8.19121e-015	-2.01402e-015	-6.8493e-015
9.36319e-016	9.35841e-016	3.16818e-015	2.44604e-014	9.87976e-015	4.43898e-014	2.51485e-014	2.88161e-014	1.89027e-014	9.3149e-015	7.19066e-015	3.94203e-015	3.488e-015	8.29603e-015	1.80515e-015	-7.92577e-015	-4.30745e-015	2.81265e-015	-1.01101e-014	-1.17397e-014	-5.24136e-016	-8.36531e-015	-7.93565e-015	-2.28579e-015	-6.37631e-015
1.03113e-015	8.22913e-016	2.93639e-015	2.45873e-014	1.01123e-014	4.43181e-014	2.5158e-014	2.84984e-014	1.86401e-014	9.39428e-015	7.15569e-015	4.14517e-015	3.58463e-015	8.30244e-015	1.71243e-015	-7.66026e-015	-4.24803e-015	2.82938e-015	-9.89913e-015	-1.14193e-014	-5.13446e-016	-8.00576e-015	-7.68409e-015	-2.54109e-015	-5.90388e-015
1.13438e-015	7.18115e-016	2.72047e-015	2.47034e-014	1.03455e-014	4.42468e-014	2.51738e-014	2.81713e-014	1.83898e-014	9.46447e-015	7.14107e-015	4.3346e-015	3.67561e-015	8.31446e-015	1.66596e-015	-7.39065e-015	-4.176e-015	2.86257e-015	-9.65705e-015	-1.11087e-014	-5.11687e-016	-7.66805e-015	-7.43706e-015	-2.77869e-015	-5.43367e-015
1.24518e-015	6.22384e-016	2.52091e-015	2.48078e-014	1.05771e-014	4.41773e-014	2.51963e-014	2.78373e-014	1.81538e-014	9.52295e-015	7.1461e-015	4.50841e-015	3.75991e-015	8.33091e-015	1.66863e-015	-7.1165e-015	-4.0905e-015	2.91074e-015	-9.38527e-015	-1.08084e-014	-5.18072e-016	-7.3501e-015	-7.19402e-015	-2.99738e-015	-4.96666e-015
1.36289e-015	5.36968e-016	2.33767e-015	2.48997e-014	1.08055e-014	4.41118e-014	2.52259e-014	2.74986e-014	1.79331e-014	9.56731e-015	7.17017e-015	4.66514e-015	3.837e-015	8.35068e-015	1.7222e-015	-6.8373e-015	-3.9904e-015	2.97323e-015	-9.08573e-015	-1.05185e-014	-5.31218e-016	-7.05033e-015	-6.95485e-015	-3.19528e-015	-4.50363e-015
1.48653e-015	4.62515e-016	2.17155e-015	2.49789e-014	1.10285e-014	4.40523e-014	2.52621e-014	2.71571e-014	1.7729e-014	9.59534e-015	7.21325e-015	4.80206e-015	3.90742e-015	8.3733e-015	1.82816e-015	-6.55322e-015	-3.87417e-015	3.04851e-015	-8.76032e-015	-1.02384e-014	-5.50007e-016	-6.76741e-015	-6.71904e-015	-3.37156e-015	-4.04569e-015
1.61539e-015	4.00335e-016	2.02222e-015	2.50455e-014	1.12439e-014	4.40015e-014	2.53052e-014	2.68151e-014	1.75427e-014	9.60575e-015	7.274e-015	4.9182e-015	3.9707e-015	8.39823e-015	1.98774e-015	-6.26401e-015	-3.74046e-015	3.13459e-015	-8.41189e-015	-9.9685e-015	-5.73427e-016	-6.49961e-015	-6.48637e-015	-3.52461e-015	-3.59475e-015
1.74859e-015	3.50582e-016	1.88949e-015	2.50993e-014	1.14495e-014	4.39613e-014	2.53557e-014	2.64743e-014	1.73748e-014	9.597e-015	7.35089e-015	5.01176e-015	4.0272e-015	8.42466e-015	2.20159e-015	-5.96974e-015	-3.58804e-015	3.22905e-015	-8.04384e-015	-9.70848e-015	-6.00407e-016	-6.24502e-015	-6.25652e-015	-3.6538e-015	-3.15161e-015
1.88573e-015	3.14131e-016	1.77276e-015	2.51404e-014	1.16436e-014	4.39331e-014	2.54131e-014	2.61369e-014	1.7225e-014	9.56726e-015	7.44271e-015	5.08067e-015	4.0775e-015	8.45161e-015	2.46859e-015	-5.67077e-015	-3.41592e-015	3.33003e-015	-7.65981e-015	-9.45741e-015	-6.30059e-016	-6.00237e-015	-6.02917e-015	-3.75892e-015	-2.71745e-015
2.02576e-015	2.90592e-016	1.67182e-015	2.51687e-014	1.18241e-014	4.39184e-014	2.54772e-014	2.58054e-014	1.70929e-014	9.51577e-015	7.54818e-015	5.12348e-015	4.12212e-015	8.47774e-015	2.78876e-015	-5.36739e-015	-3.22256e-015	3.43499e-015	-7.2628e-015	-9.215e-015	-6.61295e-016	-5.77014e-015	-5.80392e-015	-3.83976e-015	-2.29331e-015
2.16815e-015	2.80505e-016	1.5858e-015	2.51838e-014	1.19897e-014	4.39189e-014	2.55472e-014	2.54815e-014	1.69775e-014	9.44192e-015	7.66613e-015	5.13909e-015	4.16171e-015	8.50252e-015	3.1615e-015	-5.06036e-015	-3.00702e-015	3.54191e-015	-6.85689e-015	-8.9807e-015	-6.93067e-016	-5.54669e-015	-5.57952e-015	-3.89671e-015	-1.88037e-015
2.31193e-015	2.8398e-016	1.5136e-015	2.5186e-014	1.21392e-014	4.39361e-014	2.56229e-014	2.51672e-014	1.68781e-014	9.34569e-015	7.79505e-015	5.12647e-015	4.1973e-015	8.52571e-015	3.58552e-015	-4.74989e-015	-2.76832e-015	3.648e-015	-6.44514e-015	-8.75381e-015	-7.24008e-016	-5.33107e-015	-5.3554e-015	-3.92899e-015	-1.47937e-015
2.45634e-015	3.00851e-016	1.45426e-015	2.51755e-014	1.22718e-014	4.39707e-014	2.57039e-014	2.48644e-014	1.67928e-014	9.22648e-015	7.93315e-015	5.08527e-015	4.23035e-015	8.54679e-015	4.05902e-015	-4.43709e-015	-2.50602e-015	3.7508e-015	-6.03112e-015	-8.5335e-015	-7.54126e-016	-5.12124e-015	-5.13136e-015	-3.93754e-015	-1.09078e-015
2.59991e-015	3.31473e-016	1.40631e-015	2.5153e-014	1.23863e-014	4.4023e-014	2.57894e-014	2.45747e-014	1.67206e-014	9.08493e-015	8.07845e-015	5.01431e-015	4.26148e-015	8.56508e-015	4.57992e-015	-4.12254e-015	-2.21918e-015	3.84715e-015	-5.61871e-015	-8.31907e-015	-7.82165e-016	-4.91619e-015	-4.90585e-015	-3.92341e-015	-7.15382e-016
2.74186e-015	3.75021e-016	1.36842e-015	2.51187e-014	1.2482e-014	4.40932e-014	2.58786e-014	2.42997e-014	1.66599e-014	8.9213e-015	8.22903e-015	4.91359e-015	4.29187e-015	8.58015e-015	5.14468e-015	-3.80769e-015	-1.90745e-015	3.93477e-015	-5.21186e-015	-8.10961e-015	-8.07199e-016	-4.71525e-015	-4.678e-015	-3.8876e-015	-3.53525e-016
2.8812e-015	4.30922e-016	1.33894e-015	2.50735e-014	1.25579e-014	4.41812e-014	2.59709e-014	2.40392e-014	1.6608e-014	8.73593e-015	8.38233e-015	4.78282e-015	4.32236e-015	8.59155e-015	5.74997e-015	-3.49395e-015	-1.5714e-015	4.01091e-015	-4.81422e-015	-7.90471e-015	-8.29017e-016	-4.51734e-015	-4.44716e-015	-3.83113e-015	-5.81128e-018
3.01713e-015	4.98469e-016	1.31665e-015	2.50176e-014	1.26137e-014	4.42869e-014	2.6066e-014	2.37943e-014	1.65625e-014	8.5305e-015	8.53692e-015	4.62229e-015	4.35418e-015	8.59875e-015	6.39146e-015	-3.18234e-015	-1.21116e-015	4.07283e-015	-4.42893e-015	-7.70326e-015	-8.47415e-016	-4.32236e-015	-4.2124e-015	-3.75522e-015	3.26658e-016
3.1484e-015	5.76176e-016	1.29959e-015	2.49517e-014	1.26496e-014	4.44093e-014	2.61625e-014	2.35663e-014	1.65208e-014	8.30627e-015	8.6907e-015	4.43276e-015	4.38856e-015	8.60154e-015	7.06454e-015	-2.87432e-015	-8.27532e-016	4.11787e-015	-4.05985e-015	-7.50492e-015	-8.61725e-016	-4.12974e-015	-3.97249e-015	-3.66102e-015	6.43549e-016
3.27415e-015	6.6303e-016	1.28597e-015	2.48759e-014	1.26658e-014	4.45479e-014	2.62595e-014	2.33559e-014	1.64796e-014	8.06454e-015	8.84177e-015	4.21555e-015	4.4262e-015	8.60015e-015	7.76457e-015	-2.57199e-015	-4.20808e-016	4.1437e-015	-3.7103e-015	-7.30892e-015	-8.71222e-016	-3.93876e-015	-3.72717e-015	-3.55051e-015	9.44443e-016
3.39334e-015	7.57373e-016	1.27422e-015	2.47905e-014	1.26627e-014	4.47015e-014	2.63562e-014	2.31625e-014	1.64363e-014	7.80691e-015	8.9881e-015	3.9722e-015	4.46849e-015	8.59476e-015	8.48627e-015	-2.27684e-015	7.2879e-018	4.14868e-015	-3.38272e-015	-7.11455e-015	-8.75928e-016	-3.74965e-015	-3.47463e-015	-3.42508e-015	1.22903e-015
3.50586e-015	8.57944e-016	1.26242e-015	2.46965e-014	1.2641e-014	4.48685e-014	2.64512e-014	2.29856e-014	1.63869e-014	7.53496e-015	9.12754e-015	3.70438e-015	4.51713e-015	8.58576e-015	9.22434e-015	-1.99084e-015	4.54568e-016	4.13123e-015	-3.0796e-015	-6.92105e-015	-8.75923e-016	-3.56322e-015	-3.21453e-015	-3.28601e-015	1.49713e-015
3.61084e-015	9.63824e-016	1.24898e-015	2.45943e-014	1.2601e-014	4.50475e-014	2.65435e-014	2.28252e-014	1.63289e-014	7.25115e-015	9.25835e-015	3.41408e-015	4.57248e-015	8.57318e-015	9.97342e-015	-1.7163e-015	9.19037e-016	4.08962e-015	-2.80373e-015	-6.72773e-015	-8.71038e-016	-3.37964e-015	-2.94617e-015	-3.13496e-015	1.74783e-015
3.70758e-015	1.07301e-015	1.23137e-015	2.4485e-014	1.25435e-014	4.52371e-014	2.6632e-014	2.26809e-014	1.62592e-014	6.95813e-015	9.3785e-015	3.10337e-015	4.63539e-015	8.55707e-015	1.07273e-014	-1.45486e-015	1.39832e-015	4.02262e-015	-2.55754e-015	-6.53377e-015	-8.6175e-016	-3.2001e-015	-2.66855e-015	-2.97399e-015	1.98069e-015
3.79504e-015	1.18366e-015	1.20774e-015	2.43695e-014	1.24696e-014	4.5435e-014	2.67157e-014	2.2551e-014	1.61742e-014	6.65814e-015	9.48638e-015	2.77518e-015	4.70687e-015	8.53795e-015	1.14802e-014	-1.20817e-015	1.89014e-015	3.92885e-015	-2.34234e-015	-6.33904e-015	-8.48199e-016	-3.02535e-015	-2.38136e-015	-2.80483e-015	2.19593e-015
3.87235e-015	1.29372e-015	1.17601e-015	2.42494e-014	1.2381e-014	4.56398e-014	2.67938e-014	2.24342e-014	1.60705e-014	6.35329e-015	9.57994e-015	2.43189e-015	4.78679e-015	8.51625e-015	1.22261e-014	-9.78275e-016	2.39223e-015	3.80732e-015	-2.1589e-015	-6.14408e-015	-8.30576e-016	-2.85643e-015	-2.08431e-015	-2.62916e-015	2.39347e-015
3.93923e-015	1.40113e-015	1.13539e-015	2.41258e-014	1.22788e-014	4.5849e-014	2.6866e-014	2.23296e-014	1.59451e-014	6.0462e-015	9.65771e-015	2.07701e-015	4.87622e-015	8.4928e-015	1.2959e-014	-7.67334e-016	2.90087e-015	3.65729e-015	-2.00878e-015	-5.94845e-015	-8.09747e-016	-2.69428e-015	-1.77758e-015	-2.44829e-015	2.57308e-015
3.99552e-015	1.50395e-015	1.08456e-015	2.39995e-014	1.21644e-014	4.60597e-014	2.69313e-014	2.22359e-014	1.57957e-014	5.73961e-015	9.71854e-015	1.7143e-015	4.97486e-015	8.46752e-015	1.36732e-014	-5.76734e-016	3.41243e-015	3.47895e-015	-1.89227e-015	-5.75212e-015	-7.85539e-016	-2.53965e-015	-1.46077e-015	-2.26393e-015	2.73438e-015
4.04088e-015	1.60045e-015	1.02221e-015	2.38716e-014	1.20398e-014	4.62694e-014	2.6989e-014	2.2151e-014	1.56207e-014	5.43582e-015	9.76126e-015	1.34775e-015	5.08302e-015	8.44168e-015	1.4363e-014	-4.07343e-016	3.92333e-015	3.27301e-015	-1.80962e-015	-5.55484e-015	-7.57942e-016	-2.39386e-015	-1.13406e-015	-2.07744e-015	2.87737e-015
4.0753e-015	1.6887e-015	9.47129e-016	2.37432e-014	1.1906e-014	4.64761e-014	2.70385e-014	2.2073e-014	1.54179e-014	5.13724e-015	9.78491e-015	9.81835e-016	5.20061e-015	8.41654e-015	1.50237e-014	-2.61151e-016	4.42991e-015	3.03969e-015	-1.76029e-015	-5.35734e-015	-7.27656e-016	-2.25815e-015	-7.97216e-016	-1.89081e-015	3.00171e-015
4.0987e-015	1.76719e-015	8.58237e-016	2.36149e-014	1.17648e-014	4.66778e-014	2.70794e-014	2.19998e-014	1.51853e-014	4.8461e-015	9.78906e-015	6.19772e-016	5.32787e-015	8.3921e-015	1.565e-014	-1.38697e-016	4.92837e-015	2.78001e-015	-1.74369e-015	-5.16e-015	-6.95391e-016	-2.1343e-015	-4.50899e-016	-1.70546e-015	3.10732e-015
4.11136e-015	1.83357e-015	7.54788e-016	2.34885e-014	1.16187e-014	4.68724e-014	2.71109e-014	2.19301e-014	1.49222e-014	4.56449e-015	9.77319e-015	2.65334e-016	5.4646e-015	8.3691e-015	1.62367e-014	-4.08487e-017	5.41449e-015	2.49519e-015	-1.75877e-015	-4.9633e-015	-6.61503e-016	-2.02357e-015	-9.55952e-017	-1.52219e-015	3.19406e-015
4.11317e-015	1.88561e-015	6.35834e-016	2.33652e-014	1.14695e-014	4.70576e-014	2.71327e-014	2.18612e-014	1.46274e-014	4.29548e-015	9.73671e-015	-7.73785e-017	5.60995e-015	8.34814e-015	1.67802e-014	3.16014e-017	5.88399e-015	2.18656e-015	-1.80387e-015	-4.76765e-015	-6.26758e-016	-1.92635e-015	2.67657e-016	-1.34224e-015	3.26274e-015
4.10509e-015	1.92122e-015	5.00864e-016	2.32455e-014	1.13185e-014	4.72303e-014	2.71442e-014	2.17917e-014	1.43004e-014	4.04001e-015	9.67961e-015	-4.04298e-016	5.76326e-015	8.32954e-015	1.7277e-014	7.88716e-017	6.3325e-015	1.85588e-015	-1.87752e-015	-4.5741e-015	-5.91748e-016	-1.84429e-015	6.37076e-016	-1.1675e-015	3.3137e-015
4.08769e-015	1.93891e-015	3.49592e-016	2.31305e-014	1.11673e-014	4.73885e-014	2.71456e-014	2.17197e-014	1.39414e-014	3.79934e-015	9.60251e-015	-7.11684e-016	5.92376e-015	8.31372e-015	1.77232e-014	1.00753e-016	6.75595e-015	1.50476e-015	-1.97836e-015	-4.38307e-015	-5.56653e-016	-1.77849e-015	1.01176e-015	-9.99351e-016	3.34651e-015
4.06131e-015	1.93746e-015	1.81306e-016	2.30213e-014	1.10176e-014	4.75309e-014	2.71367e-014	2.16432e-014	1.35506e-014	3.57508e-015	9.50559e-015	-9.95636e-016	6.09066e-015	8.30134e-015	1.81163e-014	9.75181e-017	7.15101e-015	1.13487e-015	-2.10455e-015	-4.1955e-015	-5.21624e-016	-1.72981e-015	1.38971e-015	-8.38443e-016	3.36111e-015
4.02697e-015	1.91549e-015	-4.22554e-018	2.29192e-014	1.08715e-014	4.76562e-014	2.7117e-014	2.15607e-014	1.31293e-014	3.3685e-015	9.38985e-015	-1.25233e-015	6.26341e-015	8.29267e-015	1.84536e-014	6.99953e-017	7.51462e-015	7.49052e-016	-2.25311e-015	-4.01212e-015	-4.87297e-016	-1.69829e-015	1.76972e-015	-6.85563e-016	3.35761e-015
3.98537e-015	1.87195e-015	-2.06354e-016	2.28254e-014	1.07302e-014	4.77626e-014	2.70872e-014	2.14707e-014	1.2679e-014	3.18027e-015	9.25581e-015	-1.47816e-015	6.44033e-015	8.2879e-015	1.87331e-014	1.92076e-017	7.84233e-015	3.50322e-016	-2.42142e-015	-3.83372e-015	-4.54106e-016	-1.6843e-015	2.14915e-015	-5.41996e-016	3.33646e-015
3.93798e-015	1.80565e-015	-4.24429e-016	2.27405e-014	1.05959e-014	4.7849e-014	2.70478e-014	2.13722e-014	1.22014e-014	3.01166e-015	9.10386e-015	-1.66957e-015	6.62021e-015	8.28703e-015	1.89536e-014	-5.37402e-017	8.13144e-015	-5.87129e-017	-2.60623e-015	-3.66167e-015	-4.2193e-016	-1.68855e-015	2.52605e-015	-4.07899e-016	3.29802e-015
3.88564e-015	1.71573e-015	-6.58225e-016	2.26661e-014	1.04694e-014	4.79147e-014	2.69992e-014	2.12641e-014	1.16986e-014	2.86356e-015	8.93564e-015	-1.82362e-015	6.8021e-015	8.29051e-015	1.91151e-014	-1.47375e-016	8.3792e-015	-4.75255e-016	-2.80474e-015	-3.49761e-015	-3.90525e-016	-1.71114e-015	2.89804e-015	-2.83649e-016	3.24236e-015
3.83015e-015	1.60121e-015	-9.07339e-016	2.26031e-014	1.03522e-014	4.79589e-014	2.69419e-014	2.11453e-014	1.11736e-014	2.73585e-015	8.75302e-015	-1.93754e-015	6.98401e-015	8.29858e-015	1.92171e-014	-2.60072e-016	8.58322e-015	-8.96608e-016	-3.0141e-015	-3.34225e-015	-3.60077e-016	-1.75146e-015	3.26294e-015	-1.69878e-016	3.16944e-015
3.77291e-015	1.46155e-015	-1.17041e-015	2.25524e-014	1.0245e-014	4.79813e-014	2.68761e-014	2.10155e-014	1.06291e-014	2.62905e-015	8.55755e-015	-2.00893e-015	7.16414e-015	8.31101e-015	1.92606e-014	-3.8987e-016	8.74179e-015	-1.31946e-015	-3.23142e-015	-3.19636e-015	-3.30853e-016	-1.80912e-015	3.61852e-015	-6.68987e-017	3.07996e-015
3.71561e-015	1.29681e-015	-1.44666e-015	2.25145e-014	1.01493e-014	4.79817e-014	2.68026e-014	2.08744e-014	1.00685e-014	2.54262e-015	8.35175e-015	-2.03657e-015	7.34134e-015	8.32785e-015	1.92469e-014	-5.33939e-016	8.85338e-015	-1.74117e-015	-3.45381e-015	-3.06082e-015	-3.02693e-016	-1.8839e-015	3.96209e-015	2.57648e-017	2.9746e-015
3.65983e-015	1.10738e-015	-1.73494e-015	2.24912e-014	1.00663e-014	4.79602e-014	2.67208e-014	2.07215e-014	9.49606e-015	2.47539e-015	8.13763e-015	-2.01843e-015	7.51415e-015	8.34866e-015	1.91778e-014	-6.89492e-016	8.91785e-015	-2.15854e-015	-3.67822e-015	-2.93673e-015	-2.75406e-016	-1.97474e-015	4.29076e-015	1.08202e-016	2.85419e-015
3.6078e-015	8.92356e-016	-2.03327e-015	2.2484e-014	9.99689e-015	4.79177e-014	2.66317e-014	2.05569e-014	8.91625e-015	2.4268e-015	7.91787e-015	-1.95329e-015	7.68116e-015	8.37282e-015	1.90556e-014	-8.53924e-016	8.93441e-015	-2.56929e-015	-3.9012e-015	-2.82483e-015	-2.4853e-016	-2.08025e-015	4.60163e-015	1.80204e-016	2.71924e-015
3.5608e-015	6.52238e-016	-2.34045e-015	2.24931e-014	9.9412e-015	4.78551e-014	2.65364e-014	2.03811e-014	8.33356e-015	2.39551e-015	7.69466e-015	-1.84075e-015	7.84086e-015	8.39968e-015	1.88831e-014	-1.02418e-015	8.90308e-015	-2.96979e-015	-4.11995e-015	-2.72526e-015	-2.21618e-016	-2.19936e-015	4.89182e-015	2.41445e-016	2.57016e-015
3.52117e-015	3.88426e-016	-2.65496e-015	2.2519e-014	9.90001e-015	4.77733e-014	2.64358e-014	2.01956e-014	7.75247e-015	2.3806e-015	7.47046e-015	-1.68138e-015	7.99223e-015	8.4288e-015	1.86635e-014	-1.19673e-015	8.8249e-015	-3.35715e-015	-4.33244e-015	-2.63888e-015	-1.93902e-016	-2.33071e-015	5.15871e-015	2.92691e-016	2.40759e-015
3.49071e-015	1.01518e-016	-2.97564e-015	2.25624e-014	9.87367e-015	4.76727e-014	2.63305e-014	2.00014e-014	7.17691e-015	2.38071e-015	7.24762e-015	-1.47548e-015	8.13383e-015	8.45935e-015	1.84e-014	-1.3684e-015	8.70126e-015	-3.72862e-015	-4.53555e-015	-2.56567e-015	-1.64681e-016	-2.473e-015	5.40022e-015	3.34541e-016	2.23242e-015
3.47123e-015	-2.07732e-016	-3.30134e-015	2.26239e-014	9.86229e-015	4.7555e-014	2.62209e-014	1.98002e-014	6.61261e-015	2.39429e-015	7.02938e-015	-1.22426e-015	8.26451e-015	8.49066e-015	1.80969e-014	-1.53678e-015	8.53443e-015	-4.08149e-015	-4.72669e-015	-2.5056e-015	-1.33697e-016	-2.62482e-015	5.61439e-015	3.67195e-016	2.04596e-015
3.46449e-015	-5.37682e-016	-3.63011e-015	2.27042e-014	9.86621e-015	4.74221e-014	2.61084e-014	1.95933e-014	6.06453e-015	2.41937e-015	6.81822e-015	-9.29967e-016	8.38341e-015	8.52227e-015	1.77591e-014	-1.69859e-015	8.32674e-015	-4.41371e-015	-4.90367e-015	-2.45882e-015	-1.00339e-016	-2.78372e-015	5.79864e-015	3.90868e-016	1.84841e-015
3.47251e-015	-8.86445e-016	-3.96e-015	2.28033e-014	9.88468e-015	4.72764e-014	2.59936e-014	1.93817e-014	5.53755e-015	2.45454e-015	6.61735e-015	-5.95326e-016	8.48928e-015	8.55366e-015	1.73909e-014	-1.85041e-015	8.08196e-015	-4.72343e-015	-5.06478e-015	-2.42487e-015	-6.33627e-017	-2.94744e-015	5.95071e-015	4.06762e-016	1.64069e-015
3.49632e-015	-1.25308e-015	-4.2892e-015	2.29214e-014	9.9179e-015	4.71196e-014	2.58772e-014	1.91679e-014	5.03579e-015	2.49819e-015	6.42962e-015	-2.22975e-016	8.58091e-015	8.5841e-015	1.69974e-014	-1.98927e-015	7.80302e-015	-5.00877e-015	-5.20781e-015	-2.40348e-015	-2.21925e-017	-3.11449e-015	6.06901e-015	4.15645e-016	1.42397e-015
3.5369e-015	-1.63514e-015	-4.61602e-015	2.30586e-014	9.96546e-015	4.69538e-014	2.57594e-014	1.89545e-014	4.56353e-015	2.54842e-015	6.25733e-015	1.8422e-016	8.65786e-015	8.61257e-015	1.65835e-014	-2.112e-015	7.4941e-015	-5.26786e-015	-5.33056e-015	-2.39357e-015	2.36181e-017	-3.28311e-015	6.15232e-015	4.17993e-016	1.19918e-015
3.59604e-015	-2.0299e-015	-4.93857e-015	2.32148e-014	1.0027e-014	4.67815e-014	2.56405e-014	1.8744e-014	4.12646e-015	2.60319e-015	6.1036e-015	6.22895e-016	8.71962e-015	8.63804e-015	1.61542e-014	-2.21568e-015	7.15939e-015	-5.49907e-015	-5.432e-015	-2.39417e-015	7.43073e-017	-3.45106e-015	6.19909e-015	4.14531e-016	9.6774e-016
3.67513e-015	-2.43507e-015	-5.25565e-015	2.33902e-014	1.01017e-014	4.66057e-014	2.55218e-014	1.85395e-014	3.72815e-015	2.66132e-015	5.97132e-015	1.08871e-015	8.76553e-015	8.65977e-015	1.57143e-014	-2.298e-015	6.8039e-015	-5.70151e-015	-5.51125e-015	-2.40485e-015	1.30628e-016	-3.61645e-015	6.20829e-015	4.06273e-016	7.30428e-016
3.77458e-015	-2.84766e-015	-5.56541e-015	2.35841e-014	1.01886e-014	4.64284e-014	2.5404e-014	1.83426e-014	3.37164e-015	2.72104e-015	5.86255e-015	1.57743e-015	8.79603e-015	8.67706e-015	1.52689e-014	-2.35693e-015	6.43262e-015	-5.87396e-015	-5.56714e-015	-2.42358e-015	1.94113e-016	-3.77713e-015	6.17921e-015	3.93859e-016	4.88458e-016
3.89524e-015	-3.26546e-015	-5.86621e-015	2.37964e-014	1.02863e-014	4.62517e-014	2.52872e-014	1.81554e-014	3.06115e-015	2.78119e-015	5.77934e-015	2.08425e-015	8.81131e-015	8.6895e-015	1.48234e-014	-2.39037e-015	6.05146e-015	-6.01603e-015	-5.59911e-015	-2.44814e-015	2.65492e-016	-3.93145e-015	6.11197e-015	3.78111e-016	2.42667e-016
4.03779e-015	-3.68555e-015	-6.15696e-015	2.4026e-014	1.03942e-014	4.60786e-014	2.51721e-014	1.79807e-014	2.79955e-015	2.84011e-015	5.72409e-015	2.60422e-015	8.81129e-015	8.69677e-015	1.43827e-014	-2.39659e-015	5.66544e-015	-6.12701e-015	-5.60713e-015	-2.47669e-015	3.44479e-016	-4.07768e-015	6.00592e-015	3.59105e-016	-5.88218e-018
4.20294e-015	-4.10457e-015	-6.43631e-015	2.42725e-014	1.05112e-014	4.59108e-014	2.50593e-014	1.78208e-014	2.58939e-015	2.89614e-015	5.69776e-015	3.13215e-015	8.79626e-015	8.69856e-015	1.39515e-014	-2.3745e-015	5.27984e-015	-6.20698e-015	-5.59083e-015	-2.50769e-015	4.31835e-016	-4.21437e-015	5.86146e-015	3.37698e-016	-2.56091e-016
4.39082e-015	-4.51948e-015	-6.70301e-015	2.4535e-014	1.0636e-014	4.57509e-014	2.49495e-014	1.76784e-014	2.43318e-015	2.94832e-015	5.70218e-015	3.66302e-015	8.76694e-015	8.69422e-015	1.35342e-014	-2.3232e-015	4.90048e-015	-6.25585e-015	-5.5505e-015	-2.53883e-015	5.28315e-016	-4.34007e-015	5.67912e-015	3.15266e-016	-5.07057e-016
4.60115e-015	-4.92663e-015	-6.95604e-015	2.48117e-014	1.07674e-014	4.56007e-014	2.48422e-014	1.75553e-014	2.33226e-015	2.99609e-015	5.7391e-015	4.19227e-015	8.72355e-015	8.68367e-015	1.31343e-014	-2.24216e-015	4.53266e-015	-6.27333e-015	-5.48639e-015	-2.56754e-015	6.34541e-016	-4.45326e-015	5.46005e-015	2.92347e-016	-7.58048e-016
4.8334e-015	-5.32276e-015	-7.19435e-015	2.51016e-014	1.09037e-014	4.54629e-014	2.47374e-014	1.74535e-014	2.28771e-015	3.03833e-015	5.80921e-015	4.71319e-015	8.66715e-015	8.66716e-015	1.27554e-014	-2.13085e-015	4.18229e-015	-6.25995e-015	-5.39848e-015	-2.59113e-015	7.50019e-016	-4.55346e-015	5.20596e-015	2.69776e-016	-1.00725e-015
5.08674e-015	-5.70523e-015	-7.41673e-015	2.54034e-014	1.10437e-014	4.53391e-014	2.46362e-014	1.73751e-014	2.29972e-015	3.07494e-015	5.91291e-015	5.2212e-015	8.59931e-015	8.6452e-015	1.24017e-014	-1.98992e-015	3.85446e-015	-6.21644e-015	-5.28747e-015	-2.60708e-015	8.74535e-016	-4.63924e-015	4.91824e-015	2.48317e-016	-1.25368e-015
5.36037e-015	-6.07117e-015	-7.6226e-015	2.57155e-014	1.11864e-014	4.52319e-014	2.45384e-014	1.73212e-014	2.36852e-015	3.10567e-015	6.0508e-015	5.71198e-015	8.52132e-015	8.61743e-015	1.2076e-014	-1.82013e-015	3.55397e-015	-6.14338e-015	-5.15349e-015	-2.61259e-015	1.00802e-015	-4.71027e-015	4.59877e-015	2.28298e-016	-1.49654e-015
5.65314e-015	-6.41718e-015	-7.81129e-015	2.60362e-014	1.13304e-014	4.51431e-014	2.44445e-014	1.7293e-014	2.49361e-015	3.12986e-015	6.22306e-015	6.18061e-015	8.43414e-015	8.58415e-015	1.17805e-014	-1.62278e-015	3.28576e-015	-6.04241e-015	-4.99703e-015	-2.60451e-015	1.1504e-015	-4.76667e-015	4.25005e-015	2.10627e-016	-1.7347e-015
5.96328e-015	-6.74076e-015	-7.98187e-015	2.63638e-014	1.14747e-014	4.50739e-014	2.43546e-014	1.72916e-014	2.67393e-015	3.14763e-015	6.42908e-015	6.62275e-015	8.33919e-015	8.54619e-015	1.15177e-014	-1.40004e-015	3.05379e-015	-5.91453e-015	-4.81935e-015	-2.57978e-015	1.30147e-015	-4.80796e-015	3.87462e-015	1.96272e-016	-1.96717e-015
6.28943e-015	-7.03893e-015	-8.13359e-015	2.6696e-014	1.16174e-014	4.50255e-014	2.42684e-014	1.7318e-014	2.90786e-015	3.15956e-015	6.66826e-015	7.03404e-015	8.23822e-015	8.50376e-015	1.12896e-014	-1.15424e-015	2.86194e-015	-5.76126e-015	-4.62109e-015	-2.53666e-015	1.46058e-015	-4.83433e-015	3.47577e-015	1.85191e-016	-2.19358e-015
6.62985e-015	-7.30904e-015	-8.26592e-015	2.7031e-014	1.1757e-014	4.49987e-014	2.41859e-014	1.73724e-014	3.19299e-015	3.16605e-015	6.93914e-015	7.41101e-015	8.13285e-015	8.45824e-015	1.1097e-014	-8.87277e-016	2.71426e-015	-5.58345e-015	-4.40376e-015	-2.47221e-015	1.6268e-015	-4.84605e-015	3.05669e-015	1.78217e-016	-2.41289e-015
6.98224e-015	-7.54799e-015	-8.37896e-015	2.73664e-014	1.18927e-014	4.49945e-014	2.41069e-014	1.74545e-014	3.52721e-015	3.16792e-015	7.24038e-015	7.7507e-015	8.02513e-015	8.41023e-015	1.0941e-014	-6.02062e-016	2.61277e-015	-5.38275e-015	-4.16856e-015	-2.38379e-015	1.79977e-015	-4.84387e-015	2.62068e-015	1.75454e-016	-2.62409e-015
7.34431e-015	-7.75346e-015	-8.47345e-015	2.77001e-014	1.20231e-014	4.50137e-014	2.40315e-014	1.75646e-014	3.90726e-015	3.16627e-015	7.57072e-015	8.04932e-015	7.91649e-015	8.36091e-015	1.0822e-014	-3.01538e-016	2.55948e-015	-5.16013e-015	-3.91624e-015	-2.26933e-015	1.9791e-015	-4.82894e-015	2.17145e-015	1.77586e-016	-2.82659e-015
7.71377e-015	-7.92394e-015	-8.54914e-015	2.80301e-014	1.21468e-014	4.50556e-014	2.39605e-014	1.77028e-014	4.33032e-015	3.16183e-015	7.92811e-015	8.30393e-015	7.80903e-015	8.31179e-015	1.074e-014	1.0995e-017	2.55542e-015	-4.91766e-015	-3.64843e-015	-2.12693e-015	2.16372e-015	-4.8018e-015	1.71228e-015	1.8461e-016	-3.02019e-015
8.08835e-015	-8.05717e-015	-8.60642e-015	2.83535e-014	1.2263e-014	4.51202e-014	2.38937e-014	1.78676e-014	4.7917e-015	3.15586e-015	8.31009e-015	8.51333e-015	7.70471e-015	8.26431e-015	1.0695e-014	3.31499e-016	2.60118e-015	-4.65685e-015	-3.36559e-015	-1.95451e-015	2.35191e-015	-4.76326e-015	1.24704e-015	1.96387e-016	-3.20392e-015
8.46504e-015	-8.1517e-015	-8.64563e-015	2.86678e-014	1.23708e-014	4.52068e-014	2.38308e-014	1.80578e-014	5.2872e-015	3.14976e-015	8.71428e-015	8.67653e-015	7.60549e-015	8.21972e-015	1.06854e-014	6.56037e-016	2.69735e-015	-4.37904e-015	-3.06886e-015	-1.75062e-015	2.54298e-015	-4.71415e-015	7.79224e-016	2.13131e-016	-3.37715e-015
8.84096e-015	-8.20603e-015	-8.66651e-015	2.8971e-014	1.24697e-014	4.53149e-014	2.37717e-014	1.82716e-014	5.81195e-015	3.14516e-015	9.13789e-015	8.79275e-015	7.51357e-015	8.1797e-015	1.07099e-014	9.80914e-016	2.84361e-015	-4.08626e-015	-2.75993e-015	-1.5135e-015	2.73624e-015	-4.65571e-015	3.12429e-016	2.35212e-016	-3.53959e-015
9.21415e-015	-8.21873e-015	-8.66938e-015	2.92601e-014	1.25586e-014	4.54437e-014	2.37166e-014	1.85082e-014	6.36069e-015	3.1434e-015	9.57781e-015	8.86275e-015	7.43118e-015	8.1457e-015	1.07672e-014	1.3021e-015	3.03811e-015	-3.77985e-015	-2.43978e-015	-1.24202e-015	2.9307e-015	-4.58966e-015	-1.49399e-016	2.62062e-016	-3.69143e-015
9.58204e-015	-8.18902e-015	-8.655e-015	2.95332e-014	1.26369e-014	4.5592e-014	2.36662e-014	1.87656e-014	6.92851e-015	3.14645e-015	1.00308e-014	8.88754e-015	7.35914e-015	8.11955e-015	1.08557e-014	1.61657e-015	3.27941e-015	-3.46142e-015	-2.10956e-015	-9.35276e-016	3.12478e-015	-4.51683e-015	-6.02461e-016	2.9403e-016	-3.83273e-015
9.94169e-015	-8.11681e-015	-8.62422e-015	2.97887e-014	1.2704e-014	4.57588e-014	2.36203e-014	1.90416e-014	7.51005e-015	3.15642e-015	1.04942e-014	8.8677e-015	7.2994e-015	8.10274e-015	1.09728e-014	1.91978e-015	3.56523e-015	-3.1324e-015	-1.77044e-015	-5.92766e-016	3.31717e-015	-4.43863e-015	-1.04312e-015	3.30645e-016	-3.96333e-015
1.02901e-014	-8.00193e-015	-8.57727e-015	3.00242e-014	1.27594e-014	4.59419e-014	2.3579e-014	1.93342e-014	8.10008e-015	3.17476e-015	1.09642e-014	8.8051e-015	7.25458e-015	8.09708e-015	1.11164e-014	2.20787e-015	3.89235e-015	-2.79422e-015	-1.42366e-015	-2.14202e-016	3.50606e-015	-4.35658e-015	-1.46837e-015	3.71209e-016	-4.08382e-015
1.06251e-014	-7.84457e-015	-8.5146e-015	3.02376e-014	1.28028e-014	4.61391e-014	2.35428e-014	1.96416e-014	8.69375e-015	3.20277e-015	1.14375e-014	8.70199e-015	7.22637e-015	8.10432e-015	1.12839e-014	2.4768e-015	4.25737e-015	-2.44842e-015	-1.07034e-015	1.99785e-016	3.69084e-015	-4.27252e-015	-1.87541e-015	4.15333e-016	-4.19408e-015
1.0944e-014	-7.64509e-015	-8.43682e-015	3.04268e-014	1.28348e-014	4.63484e-014	2.35119e-014	1.99611e-014	9.28579e-015	3.24176e-015	1.19105e-014	8.56107e-015	7.2156e-015	8.12581e-015	1.14719e-014	2.72326e-015	4.6568e-015	-2.09604e-015	-7.11293e-016	6.4778e-016	3.87039e-015	-4.18835e-015	-2.26121e-015	4.62956e-016	-4.29434e-015
1.12448e-014	-7.40473e-015	-8.34445e-015	3.05902e-014	1.28548e-014	4.65677e-014	2.34866e-014	2.02898e-014	9.87091e-015	3.29256e-015	1.23798e-014	8.38618e-015	7.22372e-015	8.16326e-015	1.16779e-014	2.94343e-015	5.08681e-015	-1.73844e-015	-3.48172e-016	1.12855e-015	4.04359e-015	-4.1054e-015	-2.62279e-015	5.13312e-016	-4.38534e-015
1.15256e-014	-7.12495e-015	-8.23864e-015	3.07262e-014	1.28627e-014	4.67951e-014	2.34677e-014	2.06247e-014	1.0444e-014	3.35674e-015	1.28416e-014	8.1809e-015	7.25169e-015	8.21759e-015	1.18989e-014	3.13381e-015	5.5422e-015	-1.37731e-015	1.79907e-017	1.64022e-015	4.21011e-015	-4.02419e-015	-2.95788e-015	5.66521e-016	-4.46752e-015
1.17844e-014	-6.80758e-015	-8.12003e-015	3.08339e-014	1.28589e-014	4.70271e-014	2.34551e-014	2.09634e-014	1.09998e-014	3.43513e-015	1.3293e-014	7.94859e-015	7.30037e-015	8.29063e-015	1.21314e-014	3.29191e-015	6.01804e-015	-1.01336e-015	3.86396e-016	2.18039e-015	4.36874e-015	-3.94578e-015	-3.26438e-015	6.21515e-016	-4.54133e-015
1.20194e-014	-6.45441e-015	-7.98937e-015	3.09117e-014	1.28436e-014	4.72613e-014	2.34494e-014	2.13035e-014	1.15331e-014	3.52819e-015	1.37305e-014	7.69334e-015	7.37068e-015	8.38281e-015	1.23721e-014	3.41585e-015	6.50962e-015	-6.48153e-016	7.55722e-016	2.74655e-015	4.51855e-015	-3.87144e-015	-3.54072e-015	6.77911e-016	-4.60733e-015
1.22297e-014	-6.06747e-015	-7.84768e-015	3.09583e-014	1.2817e-014	4.74947e-014	2.34507e-014	2.16415e-014	1.20396e-014	3.63672e-015	1.41514e-014	7.41944e-015	7.46275e-015	8.49491e-015	1.2618e-014	3.50316e-015	7.01111e-015	-2.82774e-016	1.12468e-015	3.33574e-015	4.65919e-015	-3.80197e-015	-3.78537e-015	7.35157e-016	-4.66639e-015
1.24135e-014	-5.64925e-015	-7.69591e-015	3.09734e-014	1.27799e-014	4.7724e-014	2.34597e-014	2.19751e-014	1.2516e-014	3.76182e-015	1.45529e-014	7.13228e-015	7.57778e-015	8.62756e-015	1.28659e-014	3.55243e-015	7.51805e-015	8.26095e-017	1.49136e-015	3.94376e-015	4.7893e-015	-3.73804e-015	-3.99759e-015	7.91881e-016	-4.71878e-015
1.25697e-014	-5.20258e-015	-7.53482e-015	3.09562e-014	1.27324e-014	4.79464e-014	2.3477e-014	2.23019e-014	1.2958e-014	3.90309e-015	1.49322e-014	6.83666e-015	7.71556e-015	8.78094e-015	1.3113e-014	3.56247e-015	8.02553e-015	4.46525e-016	1.854e-015	4.5676e-015	4.90871e-015	-3.68076e-015	-4.1768e-015	8.47748e-016	-4.76535e-015
1.26979e-014	-4.73031e-015	-7.36538e-015	3.09059e-014	1.26751e-014	4.81591e-014	2.35037e-014	2.26197e-014	1.33628e-014	4.06023e-015	1.52873e-014	6.5371e-015	7.87599e-015	8.95559e-015	1.33563e-014	3.53273e-015	8.52821e-015	8.08447e-016	2.21148e-015	5.20309e-015	5.01685e-015	-3.63091e-015	-4.32281e-015	9.0182e-016	-4.80687e-015
1.2797e-014	-4.23488e-015	-7.18816e-015	3.08226e-014	1.26095e-014	4.83586e-014	2.35397e-014	2.29265e-014	1.37274e-014	4.23258e-015	1.56157e-014	6.23807e-015	8.0592e-015	9.15137e-015	1.35939e-014	3.46293e-015	9.02175e-015	1.16719e-015	2.56336e-015	5.84594e-015	5.11343e-015	-3.58905e-015	-4.43487e-015	9.52797e-016	-4.84452e-015
1.28674e-014	-3.71952e-015	-7.0039e-015	3.07066e-014	1.25361e-014	4.85421e-014	2.35859e-014	2.32198e-014	1.40488e-014	4.41941e-015	1.59157e-014	5.94445e-015	8.26455e-015	9.36779e-015	1.38233e-014	3.35315e-015	9.50105e-015	1.52196e-015	2.90838e-015	6.49178e-015	5.19817e-015	-3.55483e-015	-4.51359e-015	1.00023e-015	-4.87894e-015
1.29093e-014	-3.18871e-015	-6.81394e-015	3.05585e-014	1.24556e-014	4.8707e-014	2.36422e-014	2.34972e-014	1.43253e-014	4.61992e-015	1.61862e-014	5.66077e-015	8.49121e-015	9.6037e-015	1.40425e-014	3.20461e-015	9.96221e-015	1.87193e-015	3.24525e-015	7.13597e-015	5.27077e-015	-3.52829e-015	-4.56031e-015	1.04309e-015	-4.91158e-015
1.29228e-014	-2.64526e-015	-6.61918e-015	3.03791e-014	1.23692e-014	4.88506e-014	2.37095e-014	2.37574e-014	1.45557e-014	4.83262e-015	1.64258e-014	5.39075e-015	8.73837e-015	9.8588e-015	1.42496e-014	3.01872e-015	1.04016e-014	2.21628e-015	3.57258e-015	7.77407e-015	5.33154e-015	-3.50934e-015	-4.57588e-015	1.08084e-015	-4.94336e-015
1.29093e-014	-2.09296e-015	-6.42012e-015	3.01691e-014	1.22775e-014	4.89709e-014	2.3788e-014	2.39989e-014	1.4739e-014	5.05534e-015	1.66331e-014	5.13895e-015	9.00508e-015	1.01315e-014	1.44428e-014	2.79701e-015	1.08155e-014	2.55398e-015	3.8885e-015	8.40135e-015	5.38041e-015	-3.49773e-015	-4.56159e-015	1.11312e-015	-4.97493e-015
1.2869e-014	-1.53531e-015	-6.21791e-015	2.993e-014	1.21815e-014	4.90649e-014	2.38776e-014	2.42204e-014	1.4875e-014	5.28619e-015	1.68078e-014	4.90885e-015	9.29027e-015	1.04206e-014	1.46209e-014	2.54171e-015	1.12009e-014	2.88409e-015	4.19196e-015	9.01326e-015	5.41817e-015	-3.49323e-015	-4.51895e-015	1.13884e-015	-5.00641e-015
1.28033e-014	-9.76508e-016	-6.01344e-015	2.96639e-014	1.20823e-014	4.91303e-014	2.3979e-014	2.44215e-014	1.49635e-014	5.5239e-015	1.69494e-014	4.70344e-015	9.59223e-015	1.07249e-014	1.47828e-014	2.25603e-015	1.15551e-014	3.20575e-015	4.48099e-015	9.60506e-015	5.44539e-015	-3.49532e-015	-4.44987e-015	1.1577e-015	-5.03857e-015
1.27134e-014	-4.20368e-016	-5.80732e-015	2.93719e-014	1.19814e-014	4.91654e-014	2.40927e-014	2.46006e-014	1.50049e-014	5.76633e-015	1.70583e-014	4.52629e-015	9.90913e-015	1.10425e-014	1.49271e-014	1.94296e-015	1.18766e-014	3.51813e-015	4.75447e-015	1.01721e-014	5.46258e-015	-3.50426e-015	-4.35641e-015	1.16981e-015	-5.07151e-015
1.26009e-014	1.30218e-016	-5.60041e-015	2.90566e-014	1.188e-014	4.91682e-014	2.4219e-014	2.47573e-014	1.50004e-014	6.01097e-015	1.71348e-014	4.37873e-015	1.02396e-014	1.13718e-014	1.50538e-014	1.60609e-015	1.2165e-014	3.82075e-015	5.0114e-015	1.07105e-014	5.47015e-015	-3.51873e-015	-4.24088e-015	1.17405e-015	-5.10527e-015
1.24672e-014	6.72065e-016	-5.39412e-015	2.87202e-014	1.17788e-014	4.91377e-014	2.4358e-014	2.4892e-014	1.49513e-014	6.25556e-015	1.71797e-014	4.26246e-015	1.05813e-014	1.17107e-014	1.51626e-014	1.24874e-015	1.2419e-014	4.11261e-015	5.25079e-015	1.12171e-014	5.4685e-015	-3.53775e-015	-4.10633e-015	1.17002e-015	-5.14056e-015
1.23141e-014	1.20152e-015	-5.18798e-015	2.83649e-014	1.16788e-014	4.90731e-014	2.45093e-014	2.50044e-014	1.48595e-014	6.49714e-015	1.71944e-014	4.17904e-015	1.09327e-014	1.20571e-014	1.52535e-014	8.7489e-016	1.26387e-014	4.39313e-015	5.47121e-015	1.16873e-014	5.45812e-015	-3.56132e-015	-3.95493e-015	1.15729e-015	-5.17842e-015
1.21439e-014	1.71598e-015	-4.98366e-015	2.79933e-014	1.1581e-014	4.89728e-014	2.46725e-014	2.50938e-014	1.47268e-014	6.73281e-015	1.71802e-014	4.12971e-015	1.12922e-014	1.24082e-014	1.53267e-014	4.88858e-016	1.28248e-014	4.66137e-015	5.6712e-015	1.21176e-014	5.44007e-015	-3.58863e-015	-3.78969e-015	1.13579e-015	-5.21871e-015
1.19584e-014	2.21224e-015	-4.78255e-015	2.76078e-014	1.14868e-014	4.88364e-014	2.48485e-014	2.51598e-014	1.45561e-014	6.95971e-015	1.7139e-014	4.11444e-015	1.16576e-014	1.27613e-014	1.53831e-014	9.44701e-017	1.29783e-014	4.9164e-015	5.85074e-015	1.25048e-014	5.41535e-015	-3.6187e-015	-3.6129e-015	1.10543e-015	-5.26117e-015
1.17601e-014	2.68727e-015	-4.58522e-015	2.72112e-014	1.13969e-014	4.86639e-014	2.50361e-014	2.52027e-014	1.43505e-014	7.17508e-015	1.70725e-014	4.13293e-015	1.20268e-014	1.31145e-014	1.54234e-014	-3.03332e-016	1.31007e-014	5.15758e-015	6.00892e-015	1.28464e-014	5.3842e-015	-3.65051e-015	-3.42751e-015	1.0664e-015	-5.30627e-015
1.15508e-014	3.13902e-015	-4.3924e-015	2.68062e-014	1.13124e-014	4.84563e-014	2.52353e-014	2.52227e-014	1.41124e-014	7.3761e-015	1.69831e-014	4.18458e-015	1.23976e-014	1.34654e-014	1.54488e-014	-6.99503e-016	1.31941e-014	5.38459e-015	6.14497e-015	1.31406e-014	5.34684e-015	-3.68396e-015	-3.23666e-015	1.01841e-015	-5.35379e-015
1.13321e-014	3.56485e-015	-4.20494e-015	2.63961e-014	1.12345e-014	4.82136e-014	2.5445e-014	2.52205e-014	1.38453e-014	7.55998e-015	1.68725e-014	4.26769e-015	1.27675e-014	1.38114e-014	1.546e-014	-1.08944e-015	1.32615e-014	5.59679e-015	6.25816e-015	1.33849e-014	5.30368e-015	-3.71846e-015	-3.04286e-015	9.61698e-016	-5.40322e-015
1.11064e-014	3.96243e-015	-4.02325e-015	2.59836e-014	1.11644e-014	4.7937e-014	2.56651e-014	2.51961e-014	1.35525e-014	7.72431e-015	1.67435e-014	4.38072e-015	1.31343e-014	1.41504e-014	1.54593e-014	-1.46871e-015	1.33054e-014	5.79333e-015	6.34813e-015	1.35784e-014	5.25508e-015	-3.7534e-015	-2.84904e-015	8.96405e-016	-5.4544e-015
1.08759e-014	4.32965e-015	-3.84839e-015	2.55718e-014	1.11032e-014	4.76272e-014	2.58944e-014	2.51502e-014	1.32377e-014	7.86661e-015	1.65986e-014	4.52159e-015	1.34966e-014	1.44797e-014	1.54489e-014	-1.83248e-015	1.33287e-014	5.97393e-015	6.41427e-015	1.37204e-014	5.20129e-015	-3.78846e-015	-2.65708e-015	8.22809e-016	-5.50708e-015
1.06426e-014	4.66558e-015	-3.68119e-015	2.51639e-014	1.10516e-014	4.72853e-014	2.61327e-014	2.50841e-014	1.29048e-014	7.98465e-015	1.64407e-014	4.68723e-015	1.38522e-014	1.4797e-014	1.54299e-014	-2.17653e-015	1.33349e-014	6.13835e-015	6.45637e-015	1.38106e-014	5.14245e-015	-3.82338e-015	-2.47004e-015	7.41549e-016	-5.55997e-015
1.04083e-014	4.96936e-015	-3.52218e-015	2.47631e-014	1.10102e-014	4.69128e-014	2.63794e-014	2.49982e-014	1.25574e-014	8.07606e-015	1.62723e-014	4.87514e-015	1.41986e-014	1.51007e-014	1.54044e-014	-2.49718e-015	1.33275e-014	6.28604e-015	6.47462e-015	1.3849e-014	5.07883e-015	-3.85839e-015	-2.29016e-015	6.53205e-016	-5.61304e-015
1.01754e-014	5.24074e-015	-3.37203e-015	2.43721e-014	1.09795e-014	4.65119e-014	2.66336e-014	2.48931e-014	1.21998e-014	8.13899e-015	1.60955e-014	5.08174e-015	1.45342e-014	1.53882e-014	1.53742e-014	-2.79085e-015	1.33103e-014	6.41716e-015	6.46936e-015	1.3837e-014	5.01033e-015	-3.89386e-015	-2.11937e-015	5.58136e-016	-5.66596e-015
9.94575e-015	5.47919e-015	-3.23142e-015	2.39934e-014	1.09607e-014	4.60847e-014	2.68934e-014	2.47698e-014	1.1835e-014	8.17129e-015	1.5913e-014	5.3036e-015	1.48575e-014	1.56575e-014	1.53418e-014	-3.05345e-015	1.32877e-014	6.5311e-015	6.44119e-015	1.3775e-014	4.93634e-015	-3.92979e-015	-1.96013e-015	4.56729e-016	-5.71818e-015
9.72055e-015	5.684e-015	-3.10153e-015	2.36301e-014	1.09542e-014	4.56335e-014	2.71575e-014	2.46293e-014	1.14668e-014	8.17117e-015	1.57269e-014	5.5366e-015	1.51664e-014	1.59073e-014	1.53094e-014	-3.28175e-015	1.32635e-014	6.62808e-015	6.39004e-015	1.36649e-014	4.85647e-015	-3.96649e-015	-1.81496e-015	3.49271e-016	-5.76901e-015
9.50131e-015	5.85536e-015	-2.9824e-015	2.32846e-014	1.09608e-014	4.51615e-014	2.7425e-014	2.44723e-014	1.10982e-014	8.13773e-015	1.55397e-014	5.77695e-015	1.54599e-014	1.61359e-014	1.52792e-014	-3.4729e-015	1.3242e-014	6.70831e-015	6.3169e-015	1.35092e-014	4.7702e-015	-4.00513e-015	-1.68578e-015	2.36923e-016	-5.81775e-015
9.28919e-015	5.99336e-015	-2.8745e-015	2.29593e-014	1.0981e-014	4.46719e-014	2.76945e-014	2.43003e-014	1.0733e-014	8.06993e-015	1.53535e-014	6.02115e-015	1.57368e-014	1.63424e-014	1.52537e-014	-3.62455e-015	1.32264e-014	6.77152e-015	6.22339e-015	1.331e-014	4.67761e-015	-4.04598e-015	-1.57422e-015	1.20863e-016	-5.86355e-015
9.08532e-015	6.09885e-015	-2.77837e-015	2.26563e-014	1.1016e-014	4.4168e-014	2.79646e-014	2.41137e-014	1.0374e-014	7.96704e-015	1.51702e-014	6.26408e-015	1.59954e-014	1.65258e-014	1.52355e-014	-3.7351e-015	1.32202e-014	6.81761e-015	6.11088e-015	1.307e-014	4.57771e-015	-4.0894e-015	-1.48232e-015	1.66127e-018	-5.90559e-015
8.89031e-015	6.17252e-015	-2.69419e-015	2.2378e-014	1.10655e-014	4.36533e-014	2.82339e-014	2.39127e-014	1.00241e-014	7.8283e-015	1.49915e-014	6.5012e-015	1.62349e-014	1.66858e-014	1.52261e-014	-3.80271e-015	1.32269e-014	6.84669e-015	5.98031e-015	1.2792e-014	4.46948e-015	-4.13629e-015	-1.41077e-015	-1.20083e-016	-5.94333e-015
8.7049e-015	6.21555e-015	-2.62244e-015	2.21256e-014	1.11299e-014	4.31315e-014	2.85015e-014	2.36982e-014	9.68565e-015	7.65376e-015	1.48187e-014	6.72898e-015	1.64543e-014	1.68213e-014	1.52279e-014	-3.82592e-015	1.3249e-014	6.85902e-015	5.83289e-015	1.24795e-014	4.35223e-015	-4.18786e-015	-1.36018e-015	-2.43601e-016	-5.97639e-015
8.52999e-015	6.22924e-015	-2.56371e-015	2.19007e-014	1.12095e-014	4.26066e-014	2.87657e-014	2.34711e-014	9.36155e-015	7.443e-015	1.4653e-014	6.9434e-015	1.66531e-014	1.69325e-014	1.52421e-014	-3.80388e-015	1.32896e-014	6.85563e-015	5.67013e-015	1.21362e-014	4.22538e-015	-4.24524e-015	-1.33174e-015	-3.67928e-016	-6.00368e-015
8.36635e-015	6.21463e-015	-2.51836e-015	2.17048e-014	1.13038e-014	4.20817e-014	2.90256e-014	2.32325e-014	9.05368e-015	7.19725e-015	1.44953e-014	7.14071e-015	1.68309e-014	1.70195e-014	1.52706e-014	-3.7363e-015	1.33508e-014	6.83729e-015	5.49315e-015	1.17659e-014	4.08841e-015	-4.3088e-015	-1.32652e-015	-4.92321e-016	-6.02465e-015
8.21445e-015	6.17287e-015	-2.48623e-015	2.15388e-014	1.14132e-014	4.15604e-014	2.92801e-014	2.29829e-014	8.76402e-015	6.91712e-015	1.43461e-014	7.31677e-015	1.69872e-014	1.70828e-014	1.53148e-014	-3.62434e-015	1.34347e-014	6.80447e-015	5.30445e-015	1.13727e-014	3.94043e-015	-4.37982e-015	-1.34553e-015	-6.16021e-016	-6.03926e-015
8.07438e-015	6.10544e-015	-2.46634e-015	2.14031e-014	1.15378e-014	4.10461e-014	2.95281e-014	2.27226e-014	8.49424e-015	6.60348e-015	1.4206e-014	7.46835e-015	1.71217e-014	1.7123e-014	1.53769e-014	-3.4678e-015	1.35424e-014	6.75811e-015	5.10601e-015	1.09598e-014	3.78031e-015	-4.45948e-015	-1.38873e-015	-7.3892e-016	-6.04721e-015
7.94598e-015	6.01429e-015	-2.45908e-015	2.12981e-014	1.16775e-014	4.05428e-014	2.97686e-014	2.24525e-014	8.24502e-015	6.2579e-015	1.40755e-014	7.59257e-015	1.72343e-014	1.71408e-014	1.54581e-014	-3.26805e-015	1.36748e-014	6.6997e-015	4.89875e-015	1.05312e-014	3.60656e-015	-4.54896e-015	-1.45668e-015	-8.60245e-016	-6.04816e-015
7.8296e-015	5.90078e-015	-2.46417e-015	2.12246e-014	1.18319e-014	4.00539e-014	3.00004e-014	2.21733e-014	8.01683e-015	5.8815e-015	1.39546e-014	7.68653e-015	1.73249e-014	1.71372e-014	1.55597e-014	-3.0274e-015	1.38326e-014	6.62996e-015	4.6849e-015	1.00913e-014	3.4179e-015	-4.64962e-015	-1.54987e-015	-9.79178e-016	-6.04219e-015
7.72488e-015	5.76675e-015	-2.48185e-015	2.11822e-014	1.20012e-014	3.95825e-014	3.02224e-014	2.18859e-014	7.81035e-015	5.47573e-015	1.38427e-014	7.74752e-015	1.73938e-014	1.7114e-014	1.56826e-014	-2.74739e-015	1.40155e-014	6.54981e-015	4.46644e-015	9.64393e-015	3.21332e-015	-4.76277e-015	-1.66806e-015	-1.09546e-015	-6.02879e-015
7.63185e-015	5.61383e-015	-2.51128e-015	2.11703e-014	1.21849e-014	3.91311e-014	3.04342e-014	2.15909e-014	7.62541e-015	5.04224e-015	1.37392e-014	7.77327e-015	1.74411e-014	1.70725e-014	1.58268e-014	-2.43027e-015	1.42228e-014	6.46051e-015	4.24511e-015	9.1927e-015	2.99248e-015	-4.88881e-015	-1.81129e-015	-1.20862e-015	-6.00893e-015
7.54948e-015	5.44402e-015	-2.5529e-015	2.11884e-014	1.23823e-014	3.87034e-014	3.06347e-014	2.12892e-014	7.46186e-015	4.5831e-015	1.36436e-014	7.76172e-015	1.7467e-014	1.70134e-014	1.59937e-014	-2.07889e-015	1.44539e-014	6.36325e-015	4.02308e-015	8.7417e-015	2.75453e-015	-5.02893e-015	-1.97976e-015	-1.31819e-015	-5.98287e-015
7.47759e-015	5.2593e-015	-2.60541e-015	2.12357e-014	1.2593e-014	3.83013e-014	3.08234e-014	2.09817e-014	7.31899e-015	4.10054e-015	1.35547e-014	7.71187e-015	1.74719e-014	1.69383e-014	1.61836e-014	-1.69639e-015	1.47071e-014	6.25924e-015	3.80186e-015	8.29345e-015	2.49873e-015	-5.18371e-015	-2.17361e-015	-1.42488e-015	-5.95133e-015
7.41632e-015	5.06071e-015	-2.66829e-015	2.13108e-014	1.28155e-014	3.79276e-014	3.09995e-014	2.0669e-014	7.19589e-015	3.59699e-015	1.34709e-014	7.62254e-015	1.74565e-014	1.68494e-014	1.63961e-014	-1.28593e-015	1.49807e-014	6.14989e-015	3.58249e-015	7.85094e-015	2.22444e-015	-5.35415e-015	-2.39219e-015	-1.52849e-015	-5.915e-015
7.36476e-015	4.84954e-015	-2.74096e-015	2.14122e-014	1.30491e-014	3.75846e-014	3.11621e-014	2.03521e-014	7.0918e-015	3.07505e-015	1.33903e-014	7.49261e-015	1.74206e-014	1.67486e-014	1.66313e-014	-8.50968e-016	1.52726e-014	6.03628e-015	3.36677e-015	7.41705e-015	1.93052e-015	-5.54088e-015	-2.63506e-015	-1.62925e-015	-5.87452e-015
7.32238e-015	4.62726e-015	-2.82252e-015	2.15381e-014	1.32933e-014	3.72742e-014	3.13116e-014	2.00318e-014	7.00567e-015	2.53725e-015	1.33116e-014	7.32118e-015	1.73652e-014	1.66375e-014	1.68887e-014	-3.95471e-016	1.5581e-014	5.91918e-015	3.15653e-015	6.99409e-015	1.61737e-015	-5.74415e-015	-2.90258e-015	-1.7274e-015	-5.83054e-015
7.2882e-015	4.39459e-015	-2.91144e-015	2.16867e-014	1.35474e-014	3.69982e-014	3.14476e-014	1.97088e-014	6.93572e-015	1.98595e-015	1.32332e-014	7.10863e-015	1.72914e-014	1.65182e-014	1.71674e-014	7.60187e-017	1.59027e-014	5.79978e-015	2.95296e-015	6.58364e-015	1.28461e-015	-5.96384e-015	-3.19453e-015	-1.823e-015	-5.78489e-015
7.26138e-015	4.15253e-015	-3.00732e-015	2.18559e-014	1.38101e-014	3.67576e-014	3.15701e-014	1.9384e-014	6.88057e-015	1.424e-015	1.31524e-014	6.85528e-015	1.71991e-014	1.63922e-014	1.74664e-014	5.60381e-016	1.62343e-014	5.67871e-015	2.75706e-015	6.18759e-015	9.31997e-016	-6.20002e-015	-3.51021e-015	-1.91681e-015	-5.7389e-015
7.24198e-015	3.90271e-015	-3.10921e-015	2.20431e-014	1.40802e-014	3.65524e-014	3.16792e-014	1.90592e-014	6.83788e-015	8.53691e-016	1.30679e-014	6.56211e-015	1.7089e-014	1.62613e-014	1.77851e-014	1.05356e-015	1.65729e-014	5.55715e-015	2.56952e-015	5.80703e-015	5.60512e-016	-6.45361e-015	-3.84891e-015	-2.00935e-015	-5.69335e-015
7.22887e-015	3.64569e-015	-3.21575e-015	2.2246e-014	1.43558e-014	3.63831e-014	3.17748e-014	1.87352e-014	6.80543e-015	2.78017e-016	1.29771e-014	6.22956e-015	1.69616e-014	1.61264e-014	1.81212e-014	1.55162e-015	1.69149e-014	5.43569e-015	2.39059e-015	5.44365e-015	1.70159e-016	-6.72476e-015	-4.21037e-015	-2.1018e-015	-5.65009e-015
7.22093e-015	3.38226e-015	-3.32585e-015	2.2462e-014	1.46358e-014	3.62506e-014	3.18565e-014	1.84132e-014	6.78189e-015	-3.01057e-016	1.2878e-014	5.85922e-015	1.68174e-014	1.59885e-014	1.84733e-014	2.05053e-015	1.72571e-014	5.31525e-015	2.22108e-015	5.09809e-015	-2.38636e-016	-7.01272e-015	-4.594e-015	-2.19497e-015	-5.61089e-015
7.21776e-015	3.11255e-015	-3.43865e-015	2.26889e-014	1.49191e-014	3.61549e-014	3.19251e-014	1.80946e-014	6.76442e-015	-8.81688e-016	1.27688e-014	5.45232e-015	1.66566e-014	1.58497e-014	1.88397e-014	2.54644e-015	1.75959e-014	5.19684e-015	2.06118e-015	4.77058e-015	-6.64419e-016	-7.31614e-015	-4.99939e-015	-2.28971e-015	-5.57754e-015
7.21866e-015	2.83652e-015	-3.55304e-015	2.2924e-014	1.52043e-014	3.60951e-014	3.19809e-014	1.77814e-014	6.7506e-015	-1.46095e-015	1.26477e-014	5.01108e-015	1.64792e-014	1.5711e-014	1.92188e-014	3.03549e-015	1.79279e-014	5.08091e-015	1.91102e-015	4.46067e-015	-1.10645e-015	-7.63434e-015	-5.42582e-015	-2.38696e-015	-5.55132e-015
7.22264e-015	2.55434e-015	-3.6684e-015	2.31643e-014	1.54895e-014	3.60704e-014	3.20246e-014	1.74751e-014	6.7382e-015	-2.03633e-015	1.25123e-014	4.53758e-015	1.62859e-014	1.55729e-014	1.96084e-014	3.51448e-015	1.82499e-014	4.96776e-015	1.77064e-015	4.16836e-015	-1.56279e-015	-7.9667e-015	-5.87272e-015	-2.48838e-015	-5.53396e-015
7.22926e-015	2.26624e-015	-3.78394e-015	2.34073e-014	1.57735e-014	3.60796e-014	3.20565e-014	1.71769e-014	6.72529e-015	-2.6056e-015	1.23607e-014	4.03322e-015	1.60772e-014	1.54363e-014	2.00065e-014	3.98004e-015	1.85585e-014	4.8581e-015	1.63982e-015	3.89356e-015	-2.03206e-015	-8.31137e-015	-6.33904e-015	-2.59509e-015	-5.52744e-015
7.23814e-015	1.97197e-015	-3.89815e-015	2.36506e-014	1.60554e-014	3.61216e-014	3.20776e-014	1.68882e-014	6.70962e-015	-3.16735e-015	1.21913e-014	3.50083e-015	1.58534e-014	1.53015e-014	2.04108e-014	4.42984e-015	1.88508e-014	4.75171e-015	1.51856e-015	3.63595e-015	-2.51311e-015	-8.66733e-015	-6.82357e-015	-2.70793e-015	-5.53312e-015
7.24814e-015	1.67092e-015	-4.00983e-015	2.38911e-014	1.63336e-014	3.61942e-014	3.20884e-014	1.66094e-014	6.68886e-015	-3.71987e-015	1.20022e-014	2.94263e-015	1.56145e-014	1.51693e-014	2.08188e-014	4.86058e-015	1.91237e-014	4.6491e-015	1.40685e-015	3.3943e-015	-3.00386e-015	-9.0332e-015	-7.32521e-015	-2.82815e-015	-5.55273e-015
7.2585e-015	1.36275e-015	-4.11823e-015	2.41263e-014	1.6607e-014	3.6295e-014	3.20893e-014	1.63428e-014	6.66172e-015	-4.26122e-015	1.1792e-014	2.36132e-015	1.53603e-014	1.50396e-014	2.12289e-014	5.27001e-015	1.93747e-014	4.5503e-015	1.30367e-015	3.16738e-015	-3.50207e-015	-9.40732e-015	-7.84361e-015	-2.95713e-015	-5.58751e-015
7.26896e-015	1.04698e-015	-4.22216e-015	2.43538e-014	1.68746e-014	3.6422e-014	3.20814e-014	1.609e-014	6.62583e-015	-4.78965e-015	1.156e-014	1.75993e-015	1.50912e-014	1.49121e-014	2.16384e-014	5.65624e-015	1.96017e-014	4.45481e-015	1.20864e-015	2.95386e-015	-4.00561e-015	-9.78764e-015	-8.37746e-015	-3.0961e-015	-5.63825e-015
7.27869e-015	7.23368e-016	-4.3204e-015	2.45713e-014	1.71354e-014	3.65725e-014	3.20657e-014	1.58521e-014	6.57933e-015	-5.30331e-015	1.13056e-014	1.14066e-015	1.48076e-014	1.47869e-014	2.20453e-014	6.01701e-015	1.98025e-014	4.36248e-015	1.12084e-015	2.75254e-015	-4.51298e-015	-1.01726e-014	-8.92573e-015	-3.24621e-015	-5.70661e-015
7.28644e-015	3.91337e-016	-4.41258e-015	2.47769e-014	1.7388e-014	3.67445e-014	3.20426e-014	1.56307e-014	6.52061e-015	-5.80093e-015	1.10278e-014	5.06074e-016	1.45093e-014	1.46633e-014	2.24468e-014	6.35145e-015	1.99758e-014	4.27305e-015	1.03938e-015	2.56176e-015	-5.02161e-015	-1.05604e-014	-9.48692e-015	-3.40876e-015	-5.79384e-015
7.29182e-015	5.05567e-017	-4.49744e-015	2.49685e-014	1.76316e-014	3.69346e-014	3.20131e-014	1.54278e-014	6.44914e-015	-6.28193e-015	1.07269e-014	-1.40731e-016	1.41964e-014	1.45402e-014	2.28407e-014	6.65839e-015	2.01204e-014	4.18631e-015	9.62873e-016	2.38015e-015	-5.52941e-015	-1.09501e-014	-1.00596e-014	-3.58452e-015	-5.90025e-015
7.29424e-015	-2.99501e-016	-4.57452e-015	2.51443e-014	1.78651e-014	3.71399e-014	3.19781e-014	1.52438e-014	6.36356e-015	-6.74494e-015	1.04026e-014	-7.96815e-016	1.38695e-014	1.44169e-014	2.32244e-014	6.93702e-015	2.02353e-014	4.10126e-015	8.90632e-016	2.20662e-015	-6.03411e-015	-1.13399e-014	-1.06419e-014	-3.77451e-015	-6.02635e-015
7.29318e-015	-6.59394e-016	-4.64273e-015	2.53023e-014	1.80881e-014	3.73576e-014	3.19379e-014	1.50801e-014	6.2627e-015	-7.18876e-015	1.0055e-014	-1.45998e-015	1.35285e-014	1.42926e-014	2.35951e-014	7.18685e-015	2.03198e-014	4.01702e-015	8.21483e-016	2.03996e-015	-6.53326e-015	-1.17277e-014	-1.12323e-014	-3.9795e-015	-6.1732e-015
7.28824e-015	-1.02932e-015	-4.70115e-015	2.5441e-014	1.83001e-014	3.75846e-014	3.18929e-014	1.49372e-014	6.1457e-015	-7.6128e-015	9.68479e-015	-2.12688e-015	1.31736e-014	1.41663e-014	2.39508e-014	7.40753e-015	2.0374e-014	3.93308e-015	7.54416e-016	1.87898e-015	-7.0251e-015	-1.21119e-014	-1.18286e-014	-4.20026e-015	-6.34083e-015
7.27795e-015	-1.40991e-015	-4.74943e-015	2.55597e-014	1.85001e-014	3.78173e-014	3.18441e-014	1.48155e-014	6.01217e-015	-8.017e-015	9.29249e-015	-2.79516e-015	1.28048e-014	1.40362e-014	2.42889e-014	7.59929e-015	2.03975e-014	3.84865e-015	6.88312e-016	1.72235e-015	-7.50724e-015	-1.24911e-014	-1.24297e-014	-4.43727e-015	-6.52913e-015
7.26176e-015	-1.80047e-015	-4.78698e-015	2.56573e-014	1.8688e-014	3.80532e-014	3.1792e-014	1.47155e-014	5.86137e-015	-8.40132e-015	8.87915e-015	-3.46243e-015	1.24227e-014	1.39013e-014	2.46078e-014	7.76257e-015	2.03909e-014	3.7622e-015	6.22133e-016	1.56917e-015	-7.97719e-015	-1.28629e-014	-1.30332e-014	-4.69075e-015	-6.73792e-015
7.23929e-015	-2.20146e-015	-4.81323e-015	2.57326e-014	1.88636e-014	3.82897e-014	3.17374e-014	1.46381e-014	5.69324e-015	-8.76566e-015	8.44562e-015	-4.12687e-015	1.20278e-014	1.37604e-014	2.49058e-014	7.89789e-015	2.0355e-014	3.67294e-015	5.55466e-016	1.41815e-015	-8.43328e-015	-1.32265e-014	-1.36375e-014	-4.96082e-015	-6.96648e-015
7.20996e-015	-2.61332e-015	-4.82756e-015	2.57852e-014	1.90271e-014	3.85241e-014	3.16808e-014	1.45836e-014	5.50786e-015	-9.10925e-015	7.99369e-015	-4.78612e-015	1.16203e-014	1.36122e-014	2.51811e-014	8.00652e-015	2.02917e-014	3.58001e-015	4.8762e-016	1.26853e-015	-8.87416e-015	-1.35792e-014	-1.424e-014	-5.2475e-015	-7.21399e-015
7.17339e-015	-3.03549e-015	-4.83022e-015	2.58149e-014	1.91784e-014	3.87535e-014	3.16224e-014	1.45523e-014	5.3053e-015	-9.43176e-015	7.52495e-015	-5.43731e-015	1.12003e-014	1.3455e-014	2.54318e-014	8.08986e-015	2.02023e-014	3.48276e-015	4.17671e-016	1.11982e-015	-9.29754e-015	-1.39205e-014	-1.48386e-014	-5.55085e-015	-7.47931e-015
7.12817e-015	-3.46785e-015	-4.82067e-015	2.58218e-014	1.93179e-014	3.89751e-014	3.15627e-014	1.45439e-014	5.0868e-015	-9.73359e-015	7.0415e-015	-6.07782e-015	1.07691e-014	1.32878e-014	2.5657e-014	8.1498e-015	2.00881e-014	3.38e-015	3.45507e-016	9.71944e-016	-9.70223e-015	-1.42495e-014	-1.54305e-014	-5.87017e-015	-7.76081e-015
7.07392e-015	-3.90907e-015	-4.79857e-015	2.58064e-014	1.94456e-014	3.9186e-014	3.15019e-014	1.45578e-014	4.8526e-015	-1.00147e-014	6.54637e-015	-6.70623e-015	1.03275e-014	1.31095e-014	2.58563e-014	8.18752e-015	1.99507e-014	3.27074e-015	2.70701e-016	8.24855e-016	-1.0087e-014	-1.45648e-014	-1.60137e-014	-6.20503e-015	-8.05747e-015
7.01001e-015	-4.35869e-015	-4.76409e-015	2.57688e-014	1.95618e-014	3.9385e-014	3.14401e-014	1.45939e-014	4.60371e-015	-1.02756e-014	6.04118e-015	-7.32113e-015	9.87602e-015	1.29195e-014	2.60288e-014	8.2049e-015	1.97916e-014	3.15416e-015	1.92955e-016	6.78667e-016	-1.04502e-014	-1.48656e-014	-1.65846e-014	-6.55419e-015	-8.36736e-015
6.93521e-015	-4.81594e-015	-4.71714e-015	2.57097e-014	1.96678e-014	3.95695e-014	3.13782e-014	1.46519e-014	4.3413e-015	-1.05167e-014	5.52858e-015	-7.92081e-015	9.41623e-015	1.27168e-014	2.61738e-014	8.20426e-015	1.96132e-014	3.02911e-015	1.12088e-016	5.33834e-016	-1.07912e-014	-1.51513e-014	-1.71414e-014	-6.91658e-015	-8.68849e-015
6.84957e-015	-5.28024e-015	-4.65706e-015	2.563e-014	1.97639e-014	3.97377e-014	3.13161e-014	1.4731e-014	4.06582e-015	-1.07382e-014	5.01117e-015	-8.50414e-015	8.94892e-015	1.25004e-014	2.6291e-014	8.18702e-015	1.94172e-014	2.895e-015	2.79927e-017	3.90302e-016	-1.11095e-014	-1.54211e-014	-1.76811e-014	-7.29108e-015	-9.01863e-015
6.7529e-015	-5.74999e-015	-4.58435e-015	2.55314e-014	1.98507e-014	3.98877e-014	3.12545e-014	1.48301e-014	3.77908e-015	-1.094e-014	4.49151e-015	-9.06976e-015	8.47513e-015	1.22704e-014	2.638e-014	8.15521e-015	1.92057e-014	2.75164e-015	-5.94629e-017	2.4887e-016	-1.14043e-014	-1.56745e-014	-1.82012e-014	-7.67595e-015	-9.3557e-015
6.6446e-015	-6.22356e-015	-4.499e-015	2.54155e-014	1.99299e-014	4.00188e-014	3.11932e-014	1.49473e-014	3.4826e-015	-1.11226e-014	3.97225e-015	-9.616e-015	7.99611e-015	1.20262e-014	2.64414e-014	8.11045e-015	1.89812e-014	2.59829e-015	-1.4989e-016	1.1095e-016	-1.16752e-014	-1.59112e-014	-1.86996e-014	-8.06987e-015	-9.69736e-015
6.52406e-015	-6.69993e-015	-4.401e-015	2.52841e-014	2.00022e-014	4.01296e-014	3.11323e-014	1.50808e-014	3.17839e-015	-1.12874e-014	3.45622e-015	-1.01408e-014	7.51329e-015	1.1768e-014	2.64755e-014	8.05492e-015	1.87453e-014	2.43387e-015	-2.43279e-016	-2.25012e-017	-1.1923e-014	-1.61312e-014	-1.91735e-014	-8.47091e-015	-1.00408e-014
6.39115e-015	-7.1775e-015	-4.29095e-015	2.5138e-014	2.00683e-014	4.02189e-014	3.10725e-014	1.52287e-014	2.86776e-015	-1.14354e-014	2.94708e-015	-1.06425e-014	7.02864e-015	1.14953e-014	2.64827e-014	7.98992e-015	1.85001e-014	2.25798e-015	-3.39281e-016	-1.50802e-016	-1.2148e-014	-1.63343e-014	-1.96202e-014	-8.87691e-015	-1.03831e-014
6.24584e-015	-7.65439e-015	-4.16868e-015	2.49789e-014	2.01295e-014	4.02867e-014	3.10135e-014	1.53892e-014	2.55252e-015	-1.15666e-014	2.44696e-015	-1.11199e-014	6.54387e-015	1.12088e-014	2.64635e-014	7.91712e-015	1.8248e-014	2.07036e-015	-4.37159e-016	-2.73249e-016	-1.23506e-014	-1.65201e-014	-2.00375e-014	-9.28575e-015	-1.07216e-014
6.08812e-015	-8.12865e-015	-4.03432e-015	2.4809e-014	2.0187e-014	4.03333e-014	3.09554e-014	1.55606e-014	2.23469e-015	-1.16819e-014	1.95818e-015	-1.15724e-014	6.0607e-015	1.09093e-014	2.64197e-014	7.83841e-015	1.79909e-014	1.87085e-015	-5.36452e-016	-3.89279e-016	-1.25318e-014	-1.66894e-014	-2.04221e-014	-9.69491e-015	-1.1053e-014
5.91799e-015	-8.59823e-015	-3.88851e-015	2.46301e-014	2.02415e-014	4.0358e-014	3.08984e-014	1.57409e-014	1.91596e-015	-1.17826e-014	1.48359e-015	-1.19987e-014	5.58062e-015	1.05975e-014	2.63529e-014	7.7546e-015	1.77296e-014	1.65974e-015	-6.36317e-016	-4.96773e-016	-1.26926e-014	-1.68422e-014	-2.07727e-014	-1.01025e-014	-1.13751e-014
5.73534e-015	-9.06039e-015	-3.7318e-015	2.44445e-014	2.02942e-014	4.03615e-014	3.08426e-014	1.59281e-014	1.59819e-015	-1.18697e-014	1.02618e-015	-1.23976e-014	5.10523e-015	1.02746e-014	2.62649e-014	7.66721e-015	1.74657e-014	1.43716e-015	-7.35814e-016	-5.94909e-016	-1.28333e-014	-1.69785e-014	-2.10874e-014	-1.05059e-014	-1.16849e-014
5.54059e-015	-9.51277e-015	-3.56381e-015	2.42541e-014	2.03464e-014	4.03438e-014	3.07879e-014	1.61201e-014	1.28306e-015	-1.19437e-014	5.88655e-016	-1.27678e-014	4.63662e-015	9.94192e-015	2.61574e-014	7.57735e-015	1.72004e-014	1.20259e-015	-8.3408e-016	-6.82393e-016	-1.29558e-014	-1.70989e-014	-2.13639e-014	-1.09031e-014	-1.19802e-014
5.3344e-015	-9.95292e-015	-3.38496e-015	2.40609e-014	2.03986e-014	4.03052e-014	3.07345e-014	1.63143e-014	9.72269e-016	-1.20059e-014	1.72293e-016	-1.31093e-014	4.17698e-015	9.60095e-015	2.60324e-014	7.4856e-015	1.69356e-014	9.56607e-016	-9.30289e-016	-7.59097e-016	-1.30614e-014	-1.72042e-014	-2.16006e-014	-1.12915e-014	-1.22586e-014
5.11676e-015	-1.03789e-014	-3.19631e-015	2.38663e-014	2.04516e-014	4.02464e-014	3.06826e-014	1.65082e-014	6.68278e-016	-1.20571e-014	-2.20791e-016	-1.3421e-014	3.7275e-015	9.25316e-015	2.58914e-014	7.39295e-015	1.66727e-014	6.9919e-016	-1.02409e-015	-8.2402e-016	-1.31509e-014	-1.72942e-014	-2.17965e-014	-1.16683e-014	-1.25175e-014
4.88846e-015	-1.07882e-014	-2.99856e-015	2.36722e-014	2.05062e-014	4.01681e-014	3.06325e-014	1.66994e-014	3.72367e-016	-1.20986e-014	-5.88524e-016	-1.37024e-014	3.28986e-015	8.90001e-015	2.57365e-014	7.2996e-015	1.64121e-014	4.30444e-016	-1.11463e-015	-8.75908e-016	-1.32263e-014	-1.73693e-014	-2.19503e-014	-1.20311e-014	-1.27543e-014
4.65061e-015	-1.11791e-014	-2.79205e-015	2.34807e-014	2.05628e-014	4.00718e-014	3.05842e-014	1.68853e-014	8.63352e-017	-1.21317e-014	-9.28776e-016	-1.39531e-014	2.86605e-015	8.54379e-015	2.55705e-014	7.20555e-015	1.61547e-014	1.51e-016	-1.20122e-015	-9.14637e-016	-1.32895e-014	-1.74299e-014	-2.20607e-014	-1.23774e-014	-1.29672e-014
4.40397e-015	-1.15494e-014	-2.57693e-015	2.32946e-014	2.06218e-014	3.99586e-014	3.05381e-014	1.70639e-014	-1.88697e-016	-1.21575e-014	-1.24117e-015	-1.41727e-014	2.45793e-015	8.18707e-015	2.53952e-014	7.11083e-015	1.59012e-014	-1.38788e-016	-1.28332e-015	-9.39739e-016	-1.3342e-014	-1.74766e-014	-2.21264e-014	-1.27052e-014	-1.31546e-014
4.14984e-015	-1.18964e-014	-2.35382e-015	2.31151e-014	2.06835e-014	3.98295e-014	3.04943e-014	1.72333e-014	-4.51077e-016	-1.21774e-014	-1.52509e-015	-1.43605e-014	2.06725e-015	7.83082e-015	2.52128e-014	7.01508e-015	1.56521e-014	-4.38118e-016	-1.36047e-015	-9.50784e-016	-1.33853e-014	-1.75097e-014	-2.21472e-014	-1.30115e-014	-1.33141e-014
3.8894e-015	-1.2218e-014	-2.12416e-015	2.2943e-014	2.0748e-014	3.96855e-014	3.04523e-014	1.73909e-014	-6.99477e-016	-1.21932e-014	-1.77962e-015	-1.45155e-014	1.69532e-015	7.47704e-015	2.50263e-014	6.91798e-015	1.54077e-014	-7.45967e-016	-1.43202e-015	-9.47743e-016	-1.34208e-014	-1.75291e-014	-2.21231e-014	-1.32942e-014	-1.34449e-014
3.62403e-015	-1.25125e-014	-1.88852e-015	2.27799e-014	2.08152e-014	3.95285e-014	3.04124e-014	1.75347e-014	-9.32306e-016	-1.22062e-014	-2.00421e-015	-1.46371e-014	1.34366e-015	7.12803e-015	2.48377e-014	6.81904e-015	1.51682e-014	-1.06162e-015	-1.49795e-015	-9.31234e-016	-1.34512e-014	-1.75354e-014	-2.2054e-014	-1.3551e-014	-1.35454e-014
3.35559e-015	-1.27779e-014	-1.64736e-015	2.26267e-014	2.08848e-014	3.936e-014	3.03751e-014	1.76636e-014	-1.14879e-015	-1.22175e-014	-2.19854e-015	-1.47254e-014	1.0138e-015	6.78582e-015	2.46498e-014	6.71777e-015	1.49336e-014	-1.38464e-015	-1.55744e-015	-9.01633e-016	-1.34784e-014	-1.75288e-014	-2.19402e-014	-1.378e-014	-1.36144e-014
3.08533e-015	-1.30127e-014	-1.4016e-015	2.24843e-014	2.09559e-014	3.91815e-014	3.03402e-014	1.77759e-014	-1.34805e-015	-1.22278e-014	-2.36273e-015	-1.47802e-014	7.06996e-016	6.45294e-015	2.44657e-014	6.61334e-015	1.4704e-014	-1.71424e-015	-1.60969e-015	-8.59328e-016	-1.35035e-014	-1.75089e-014	-2.17822e-014	-1.39792e-014	-1.36514e-014
2.81476e-015	-1.32154e-014	-1.15203e-015	2.23539e-014	2.10281e-014	3.89939e-014	3.03079e-014	1.78701e-014	-1.52931e-015	-1.22385e-014	-2.49706e-015	-1.48018e-014	4.24436e-016	6.13132e-015	2.42877e-014	6.50472e-015	1.44793e-014	-2.04898e-015	-1.65508e-015	-8.04988e-016	-1.35284e-014	-1.74756e-014	-2.15803e-014	-1.41469e-014	-1.36561e-014
2.54657e-015	-1.33848e-014	-8.99275e-016	2.22359e-014	2.11013e-014	3.87984e-014	3.02783e-014	1.79451e-014	-1.69243e-015	-1.22521e-014	-2.60256e-015	-1.479e-014	1.67246e-016	5.82264e-015	2.41174e-014	6.39138e-015	1.42595e-014	-2.38806e-015	-1.6934e-015	-7.39739e-016	-1.35542e-014	-1.74282e-014	-2.13354e-014	-1.42814e-014	-1.36282e-014
2.28208e-015	-1.35199e-014	-6.4371e-016	2.21311e-014	2.11748e-014	3.85963e-014	3.02518e-014	1.79994e-014	-1.83732e-015	-1.22694e-014	-2.67959e-015	-1.4745e-014	-6.42434e-017	5.52873e-015	2.39567e-014	6.27248e-015	1.4045e-014	-2.73098e-015	-1.72485e-015	-6.64977e-016	-1.35816e-014	-1.73663e-014	-2.10487e-014	-1.43818e-014	-1.35671e-014
2.02335e-015	-1.36201e-014	-3.85908e-016	2.20391e-014	2.12474e-014	3.83888e-014	3.02284e-014	1.80322e-014	-1.96368e-015	-1.22911e-014	-2.72966e-015	-1.46674e-014	-2.69371e-016	5.25128e-015	2.38079e-014	6.14701e-015	1.38364e-014	-3.07653e-015	-1.74973e-015	-5.81912e-016	-1.36116e-014	-1.72898e-014	-2.07213e-014	-1.4447e-014	-1.34734e-014
1.77238e-015	-1.36846e-014	-1.26746e-016	2.19602e-014	2.13181e-014	3.81773e-014	3.02082e-014	1.80427e-014	-2.0719e-015	-1.23185e-014	-2.75375e-015	-1.45578e-014	-4.47915e-016	4.99204e-015	2.36723e-014	6.01362e-015	1.36331e-014	-3.42364e-015	-1.7682e-015	-4.92274e-016	-1.36451e-014	-1.71982e-014	-2.03551e-014	-1.44762e-014	-1.33474e-014
1.53116e-015	-1.37131e-014	1.32947e-016	2.1894e-014	2.13859e-014	3.79629e-014	3.01912e-014	1.80303e-014	-2.16202e-015	-1.2353e-014	-2.75323e-015	-1.44168e-014	-5.99407e-016	4.75248e-015	2.35515e-014	5.87127e-015	1.34357e-014	-3.77077e-015	-1.78102e-015	-3.97646e-016	-1.36829e-014	-1.70907e-014	-1.99517e-014	-1.44687e-014	-1.31898e-014
1.30115e-015	-1.37054e-014	3.92147e-016	2.18401e-014	2.14492e-014	3.77473e-014	3.0177e-014	1.79947e-014	-2.23394e-015	-1.23965e-014	-2.7296e-015	-1.42445e-014	-7.24205e-016	4.53329e-015	2.34465e-014	5.71956e-015	1.3245e-014	-4.11751e-015	-1.78847e-015	-3.0007e-016	-1.37256e-014	-1.69671e-014	-1.95128e-014	-1.44242e-014	-1.3002e-014
1.08386e-015	-1.36613e-014	6.50993e-016	2.17981e-014	2.15068e-014	3.75308e-014	3.0165e-014	1.79357e-014	-2.28842e-015	-1.24503e-014	-2.68453e-015	-1.40424e-014	-8.22997e-016	4.33537e-015	2.33586e-014	5.55778e-015	1.30614e-014	-4.46299e-015	-1.79133e-015	-2.00563e-016	-1.37727e-014	-1.6827e-014	-1.90402e-014	-1.43426e-014	-1.27843e-014
8.81245e-016	-1.35812e-014	9.08106e-016	2.17675e-014	2.15569e-014	3.73145e-014	3.01554e-014	1.78538e-014	-2.32602e-015	-1.25151e-014	-2.62033e-015	-1.38116e-014	-8.95946e-016	4.15943e-015	2.32889e-014	5.38508e-015	1.28852e-014	-4.80578e-015	-1.791e-015	-1.00883e-016	-1.38242e-014	-1.66697e-014	-1.85362e-014	-1.42241e-014	-1.25373e-014
6.95249e-016	-1.34662e-014	1.16215e-015	2.17471e-014	2.15984e-014	3.70998e-014	3.01477e-014	1.77488e-014	-2.34791e-015	-1.25919e-014	-2.53953e-015	-1.3553e-014	-9.43803e-016	4.0063e-015	2.32382e-014	5.20083e-015	1.27167e-014	-5.14525e-015	-1.78828e-015	-3.02671e-018	-1.38797e-014	-1.64948e-014	-1.80029e-014	-1.40689e-014	-1.22626e-014
5.27588e-016	-1.33164e-014	1.41272e-015	2.17357e-014	2.16304e-014	3.68869e-014	3.01418e-014	1.76215e-014	-2.35494e-015	-1.26813e-014	-2.44445e-015	-1.32679e-014	-9.67448e-016	3.87579e-015	2.32067e-014	5.00543e-015	1.25571e-014	-5.48086e-015	-1.78321e-015	9.08789e-017	-1.39391e-014	-1.63011e-014	-1.7442e-014	-1.3877e-014	-1.1962e-014
3.79304e-016	-1.31323e-014	1.65912e-015	2.17323e-014	2.16512e-014	3.66765e-014	3.01367e-014	1.74726e-014	-2.3485e-015	-1.27835e-014	-2.33731e-015	-1.29583e-014	-9.67332e-016	3.76757e-015	2.31951e-014	4.79898e-015	1.2407e-014	-5.81146e-015	-1.77673e-015	1.79039e-016	-1.40024e-014	-1.60872e-014	-1.68563e-014	-1.3649e-014	-1.16364e-014
2.51731e-016	-1.29155e-014	1.9006e-015	2.17357e-014	2.16604e-014	3.64696e-014	3.01321e-014	1.73021e-014	-2.33033e-015	-1.28999e-014	-2.22085e-015	-1.2626e-014	-9.45099e-016	3.68157e-015	2.32027e-014	4.58168e-015	1.22677e-014	-6.13636e-015	-1.77037e-015	2.6038e-016	-1.4069e-014	-1.58524e-014	-1.62483e-014	-1.33858e-014	-1.12878e-014
1.45879e-016	-1.2667e-014	2.13635e-015	2.17454e-014	2.16562e-014	3.62664e-014	3.01271e-014	1.71114e-014	-2.30097e-015	-1.30304e-014	-2.09728e-015	-1.22726e-014	-9.01955e-016	3.61726e-015	2.32289e-014	4.35327e-015	1.21405e-014	-6.45531e-015	-1.76558e-015	3.33365e-016	-1.41384e-014	-1.55955e-014	-1.56206e-014	-1.30885e-014	-1.09177e-014
6.23535e-017	-1.23883e-014	2.36603e-015	2.17594e-014	2.1638e-014	3.6067e-014	3.01211e-014	1.69013e-014	-2.2627e-015	-1.31751e-014	-1.96934e-015	-1.18996e-014	-8.39109e-016	3.57372e-015	2.32738e-014	4.11471e-015	1.20264e-014	-6.76752e-015	-1.76319e-015	3.96846e-016	-1.42095e-014	-1.53165e-014	-1.49758e-014	-1.27586e-014	-1.05281e-014
1.9332e-018	-1.20817e-014	2.5895e-015	2.17762e-014	2.16051e-014	3.58718e-014	3.01129e-014	1.66731e-014	-2.21711e-015	-1.33344e-014	-1.83991e-015	-1.15091e-014	-7.57866e-016	3.54977e-015	2.33365e-014	3.86741e-015	1.1927e-014	-7.07199e-015	-1.76502e-015	4.50158e-016	-1.42812e-014	-1.5015e-014	-1.43169e-014	-1.2397e-014	-1.01203e-014
-3.51087e-017	-1.17491e-014	2.80582e-015	2.17947e-014	2.15559e-014	3.5681e-014	3.01012e-014	1.6428e-014	-2.16587e-015	-1.35079e-014	-1.71078e-015	-1.11036e-014	-6.5972e-016	3.54411e-015	2.34158e-014	3.61215e-015	1.18429e-014	-7.36782e-015	-1.7717e-015	4.92359e-016	-1.4353e-014	-1.46903e-014	-1.36452e-014	-1.20056e-014	-9.69602e-015
-4.83042e-017	-1.13923e-014	3.01449e-015	2.18139e-014	2.14897e-014	3.5495e-014	3.00858e-014	1.61669e-014	-2.11114e-015	-1.36954e-014	-1.58496e-015	-1.06849e-014	-5.4618e-016	3.55581e-015	2.35102e-014	3.35022e-015	1.17754e-014	-7.65498e-015	-1.78518e-015	5.22413e-016	-1.4423e-014	-1.43416e-014	-1.29632e-014	-1.15861e-014	-9.25726e-015
-3.76811e-017	-1.10133e-014	3.21534e-015	2.18328e-014	2.14061e-014	3.53138e-014	3.00653e-014	1.58912e-014	-2.05454e-015	-1.38964e-014	-1.46485e-015	-1.02551e-014	-4.19224e-016	3.58325e-015	2.36184e-014	3.08329e-015	1.17257e-014	-7.93338e-015	-1.80644e-015	5.40789e-016	-1.44898e-014	-1.39684e-014	-1.22737e-014	-1.114e-014	-8.8055e-015
-3.58257e-018	-1.06152e-014	3.40812e-015	2.18497e-014	2.1305e-014	3.51377e-014	3.00384e-014	1.56024e-014	-1.99799e-015	-1.4111e-014	-1.353e-015	-9.81743e-015	-2.80885e-016	3.62475e-015	2.37385e-014	2.81318e-015	1.16944e-014	-8.20271e-015	-1.83701e-015	5.47382e-016	-1.45524e-014	-1.35711e-014	-1.15785e-014	-1.06699e-014	-8.34221e-015
5.31031e-017	-1.02001e-014	3.59256e-015	2.18635e-014	2.11861e-014	3.49664e-014	3.00034e-014	1.53016e-014	-1.94357e-015	-1.43387e-014	-1.25147e-015	-9.37466e-015	-1.33706e-016	3.67826e-015	2.38686e-014	2.54184e-015	1.16824e-014	-8.46228e-015	-1.8773e-015	5.41389e-016	-1.46097e-014	-1.31492e-014	-1.08798e-014	-1.01771e-014	-7.86895e-015
1.31657e-016	-9.77028e-015	3.76838e-015	2.18737e-014	2.10499e-014	3.47994e-014	2.99591e-014	1.49896e-014	-1.89309e-015	-1.45782e-014	-1.16262e-015	-8.92875e-015	2.16301e-017	3.74218e-015	2.40066e-014	2.27131e-015	1.16904e-014	-8.71211e-015	-1.92812e-015	5.23593e-016	-1.46598e-014	-1.2703e-014	-1.01795e-014	-9.66355e-015	-7.38669e-015
2.31507e-016	-9.32834e-015	3.93535e-015	2.18796e-014	2.0897e-014	3.46372e-014	2.9904e-014	1.46679e-014	-1.84935e-015	-1.48285e-014	-1.08874e-015	-8.48249e-015	1.83037e-016	3.81458e-015	2.41511e-014	2.00371e-015	1.17197e-014	-8.95201e-015	-1.99013e-015	4.94208e-016	-1.4702e-014	-1.2233e-014	-9.47981e-015	-9.1315e-015	-6.89702e-015
3.51518e-016	-8.87638e-015	4.09352e-015	2.18807e-014	2.07282e-014	3.44801e-014	2.98364e-014	1.43376e-014	-1.81381e-015	-1.50886e-014	-1.03138e-015	-8.03819e-015	3.48532e-016	3.89352e-015	2.42995e-014	1.74166e-015	1.17706e-014	-9.18188e-015	-2.06396e-015	4.54208e-016	-1.4735e-014	-1.17393e-014	-8.78214e-015	-8.58305e-015	-6.40079e-015
4.901e-016	-8.41728e-015	4.24314e-015	2.18764e-014	2.05435e-014	3.43284e-014	2.9755e-014	1.40002e-014	-1.78803e-015	-1.53567e-014	-9.91793e-016	-7.59866e-015	5.1593e-016	3.97752e-015	2.44501e-014	1.48763e-015	1.18437e-014	-9.4014e-015	-2.15091e-015	4.05019e-016	-1.47573e-014	-1.12226e-014	-8.08812e-015	-8.01969e-015	-5.89921e-015
6.45805e-016	-7.95355e-015	4.38453e-015	2.1866e-014	2.03437e-014	3.41819e-014	2.96579e-014	1.36567e-014	-1.77438e-015	-1.56316e-014	-9.7134e-016	-7.1674e-015	6.83744e-016	4.06448e-015	2.46012e-014	1.24414e-015	1.19387e-014	-9.61017e-015	-2.25062e-015	3.48456e-016	-1.47686e-014	-1.06839e-014	-7.39922e-015	-7.44365e-015	-5.39353e-015
8.17391e-016	-7.48767e-015	4.51822e-015	2.18498e-014	2.01302e-014	3.40413e-014	2.95449e-014	1.33079e-014	-1.77396e-015	-1.59111e-014	-9.70938e-016	-6.74714e-015	8.5077e-016	4.15236e-015	2.47498e-014	1.01394e-015	1.20553e-014	-9.80831e-015	-2.36399e-015	2.86175e-016	-1.47677e-014	-1.01241e-014	-6.71675e-015	-6.85728e-015	-4.88424e-015
1.00318e-015	-7.02207e-015	4.64426e-015	2.18276e-014	1.99043e-014	3.39063e-014	2.94141e-014	1.29545e-014	-1.788e-015	-1.61941e-014	-9.91797e-016	-6.34029e-015	1.01492e-015	4.23921e-015	2.48937e-014	7.99707e-016	1.2193e-014	-9.9957e-015	-2.49183e-015	2.19645e-016	-1.47542e-014	-9.54412e-015	-6.04137e-015	-6.26287e-015	-4.3722e-015
1.20106e-015	-6.55999e-015	4.76339e-015	2.17994e-014	1.96672e-014	3.37771e-014	2.92637e-014	1.25971e-014	-1.81851e-015	-1.64789e-014	-1.03458e-015	-5.94915e-015	1.17419e-015	4.32358e-015	2.50311e-014	6.03395e-016	1.23515e-014	-1.01729e-014	-2.63373e-015	1.50561e-016	-1.47268e-014	-8.94478e-015	-5.37459e-015	-5.66225e-015	-3.85739e-015
1.4093e-015	-6.10297e-015	4.87584e-015	2.17656e-014	1.94203e-014	3.36536e-014	2.9093e-014	1.22369e-014	-1.86673e-015	-1.67635e-014	-1.0998e-015	-5.57581e-015	1.32711e-015	4.40422e-015	2.51595e-014	4.27576e-016	1.25285e-014	-1.03403e-014	-2.78931e-015	8.12312e-017	-1.46857e-014	-8.32778e-015	-4.71748e-015	-5.05707e-015	-3.34105e-015
1.62682e-015	-5.65363e-015	4.98271e-015	2.17268e-014	1.91656e-014	3.35362e-014	2.8901e-014	1.18748e-014	-1.93379e-015	-1.70456e-014	-1.18811e-015	-5.22263e-015	1.47191e-015	4.47925e-015	2.52778e-014	2.74126e-016	1.27226e-014	-1.0498e-014	-2.95873e-015	1.4119e-017	-1.46304e-014	-7.69479e-015	-4.07048e-015	-4.44948e-015	-2.82403e-015
1.85115e-015	-5.21391e-015	5.08465e-015	2.16848e-014	1.8905e-014	3.34252e-014	2.86867e-014	1.15111e-014	-2.02045e-015	-1.73233e-014	-1.29972e-015	-4.8916e-015	1.60737e-015	4.54782e-015	2.53841e-014	1.44924e-016	1.29322e-014	-1.0646e-014	-3.14082e-015	-4.86234e-017	-1.45605e-014	-7.04713e-015	-3.43468e-015	-3.8413e-015	-2.30643e-015
2.08011e-015	-4.78694e-015	5.18295e-015	2.16399e-014	1.86402e-014	3.33211e-014	2.84492e-014	1.11459e-014	-2.12756e-015	-1.7595e-014	-1.43392e-015	-4.58456e-015	1.73277e-015	4.60888e-015	2.54761e-014	4.19288e-017	1.31556e-014	-1.0785e-014	-3.3354e-015	-1.04374e-016	-1.44757e-014	-6.38624e-015	-2.81037e-015	-3.23481e-015	-1.78809e-015
2.31158e-015	-4.37452e-015	5.2778e-015	2.15931e-014	1.83731e-014	3.32239e-014	2.81876e-014	1.07797e-014	-2.25604e-015	-1.78585e-014	-1.59084e-015	-4.30344e-015	1.84671e-015	4.66139e-015	2.55526e-014	-3.29642e-017	1.33907e-014	-1.09156e-014	-3.54244e-015	-1.50811e-016	-1.43761e-014	-5.71375e-015	-2.19784e-015	-2.63198e-015	-1.26925e-015
2.54348e-015	-3.97832e-015	5.36988e-015	2.15456e-014	1.81055e-014	3.31339e-014	2.79011e-014	1.04134e-014	-2.40599e-015	-1.81113e-014	-1.76996e-015	-4.05002e-015	1.94743e-015	4.70455e-015	2.56122e-014	-7.79588e-017	1.36341e-014	-1.10376e-014	-3.76106e-015	-1.85383e-016	-1.42621e-014	-5.03168e-015	-1.59723e-015	-2.03431e-015	-7.50177e-016
2.77442e-015	-3.5998e-015	5.4597e-015	2.14983e-014	1.784e-014	3.30508e-014	2.75894e-014	1.00465e-014	-2.57752e-015	-1.83517e-014	-1.96988e-015	-3.82564e-015	2.03404e-015	4.73789e-015	2.56539e-014	-9.25615e-017	1.38834e-014	-1.11513e-014	-3.99001e-015	-2.05844e-016	-1.41343e-014	-4.34146e-015	-1.00898e-015	-1.44371e-015	-2.31111e-016
3.00268e-015	-3.24035e-015	5.54848e-015	2.14524e-014	1.75782e-014	3.29747e-014	2.72522e-014	9.67949e-015	-2.77035e-015	-1.85783e-014	-2.19001e-015	-3.6319e-015	2.1052e-015	4.76076e-015	2.5677e-014	-7.52411e-017	1.4135e-014	-1.12571e-014	-4.22795e-015	-2.09402e-016	-1.39933e-014	-3.64527e-015	-4.33454e-016	-8.61976e-016	2.87585e-016
3.22689e-015	-2.90214e-015	5.63702e-015	2.14095e-014	1.73214e-014	3.29058e-014	2.68901e-014	9.31298e-015	-2.98377e-015	-1.87894e-014	-2.42934e-015	-3.47092e-015	2.16026e-015	4.77297e-015	2.5681e-014	-2.53252e-017	1.43856e-014	-1.1356e-014	-4.47425e-015	-1.93971e-016	-1.38403e-014	-2.9449e-015	1.29677e-016	-2.9059e-016	8.06239e-016
3.44559e-015	-2.58602e-015	5.72643e-015	2.1371e-014	1.7072e-014	3.28445e-014	2.65033e-014	8.94704e-015	-3.21688e-015	-1.89833e-014	-2.68632e-015	-3.3428e-015	2.19884e-015	4.77466e-015	2.56654e-014	5.7152e-017	1.4632e-014	-1.14484e-014	-4.7279e-015	-1.5813e-016	-1.36757e-014	-2.2417e-015	6.80438e-016	2.68853e-016	1.32513e-015
3.65732e-015	-2.2928e-015	5.81736e-015	2.13376e-014	1.68319e-014	3.27909e-014	2.60923e-014	8.58167e-015	-3.46913e-015	-1.91586e-014	-2.96047e-015	-3.24821e-015	2.22081e-015	4.76553e-015	2.563e-014	1.72017e-016	1.4871e-014	-1.15348e-014	-4.98737e-015	-9.98544e-017	-1.35002e-014	-1.53741e-015	1.21915e-015	8.1532e-016	1.84435e-015
3.86058e-015	-2.02382e-015	5.91059e-015	2.13108e-014	1.66022e-014	3.27453e-014	2.56575e-014	8.21756e-015	-3.73958e-015	-1.93142e-014	-3.24974e-015	-3.18755e-015	2.22509e-015	4.74551e-015	2.55749e-014	3.19242e-016	1.50993e-014	-1.16159e-014	-5.25107e-015	-1.75802e-017	-1.33156e-014	-8.33877e-016	1.74584e-015	1.34731e-015	2.36431e-015
4.05464e-015	-1.77964e-015	6.00704e-015	2.1292e-014	1.63846e-014	3.27076e-014	2.52e-014	7.85492e-015	-4.02695e-015	-1.9449e-014	-3.55228e-015	-3.16165e-015	2.21145e-015	4.71504e-015	2.55003e-014	4.98083e-016	1.53133e-014	-1.16926e-014	-5.51803e-015	9.00377e-017	-1.31227e-014	-1.32962e-016	2.26125e-015	1.86311e-015	2.88495e-015
4.23929e-015	-1.56036e-015	6.10726e-015	2.12824e-014	1.61803e-014	3.2678e-014	2.47209e-014	7.49355e-015	-4.32994e-015	-1.95614e-014	-3.8665e-015	-3.1707e-015	2.17956e-015	4.67437e-015	2.54077e-014	7.07548e-016	1.55092e-014	-1.17653e-014	-5.78691e-015	2.24453e-016	-1.2923e-014	5.64384e-016	2.766e-015	2.36173e-015	3.40608e-015
4.41349e-015	-1.36625e-015	6.21166e-015	2.12828e-014	1.59902e-014	3.26561e-014	2.42219e-014	7.13394e-015	-4.64666e-015	-1.96516e-014	-4.19058e-015	-3.2148e-015	2.12909e-015	4.62402e-015	2.52978e-014	9.46489e-016	1.56829e-014	-1.18349e-014	-6.05544e-015	3.87368e-016	-1.27175e-014	1.25688e-015	3.2602e-015	2.84136e-015	3.92791e-015
4.57717e-015	-1.19724e-015	6.32115e-015	2.1294e-014	1.58152e-014	3.26417e-014	2.37047e-014	6.77665e-015	-4.9753e-015	-1.97185e-014	-4.52209e-015	-3.29315e-015	2.06038e-015	4.56473e-015	2.51711e-014	1.21358e-015	1.5832e-014	-1.19021e-014	-6.32206e-015	5.79222e-016	-1.25083e-014	1.94316e-015	3.74461e-015	3.30055e-015	4.45065e-015
4.73006e-015	-1.05319e-015	6.43614e-015	2.13167e-014	1.5656e-014	3.26338e-014	2.31705e-014	6.42206e-015	-5.31357e-015	-1.97624e-014	-4.85983e-015	-3.40515e-015	1.97333e-015	4.49716e-015	2.5029e-014	1.50644e-015	1.59535e-014	-1.19679e-014	-6.58609e-015	8.00329e-016	-1.22968e-014	2.62215e-015	4.21993e-015	3.7377e-015	4.97441e-015
4.87219e-015	-9.33428e-016	6.55671e-015	2.13514e-014	1.5513e-014	3.26324e-014	2.26213e-014	6.07116e-015	-5.65948e-015	-1.97832e-014	-5.20187e-015	-3.55054e-015	1.86833e-015	4.42211e-015	2.48735e-014	1.82334e-015	1.60447e-014	-1.20329e-014	-6.84569e-015	1.05083e-015	-1.20849e-014	3.29253e-015	4.68671e-015	4.15123e-015	5.49921e-015
5.00426e-015	-8.3774e-016	6.68372e-015	2.13982e-014	1.53869e-014	3.26372e-014	2.20589e-014	5.72454e-015	-6.01081e-015	-1.9781e-014	-5.5454e-015	-3.72861e-015	1.74595e-015	4.34027e-015	2.47058e-014	2.16212e-015	1.61025e-014	-1.20978e-014	-7.09952e-015	1.33053e-015	-1.18745e-014	3.95417e-015	5.14519e-015	4.54006e-015	6.02535e-015
5.12704e-015	-7.65527e-016	6.81737e-015	2.14567e-014	1.52776e-014	3.2648e-014	2.14855e-014	5.38222e-015	-6.36509e-015	-1.97566e-014	-5.88849e-015	-3.93842e-015	1.60713e-015	4.25234e-015	2.45274e-014	2.51979e-015	1.61246e-014	-1.21639e-014	-7.34576e-015	1.63919e-015	-1.16667e-014	4.60667e-015	5.59601e-015	4.90325e-015	6.55291e-015
5.24037e-015	-7.15752e-016	6.95733e-015	2.1527e-014	1.51849e-014	3.26637e-014	2.09044e-014	5.04504e-015	-6.72018e-015	-1.97109e-014	-6.22935e-015	-4.17849e-015	1.45208e-015	4.1589e-015	2.43406e-014	2.89336e-015	1.61094e-014	-1.2232e-014	-7.58258e-015	1.97636e-015	-1.14632e-014	5.24935e-015	6.04039e-015	5.23915e-015	7.08233e-015
5.34537e-015	-6.87397e-016	7.10355e-015	2.16084e-014	1.51085e-014	3.26831e-014	2.03181e-014	4.71433e-015	-7.07315e-015	-1.96451e-014	-6.56584e-015	-4.4468e-015	1.28161e-015	4.06086e-015	2.41472e-014	3.27929e-015	1.60552e-014	-1.23025e-014	-7.80931e-015	2.34114e-015	-1.12654e-014	5.88133e-015	6.47867e-015	5.54697e-015	7.61321e-015
5.44294e-015	-6.7956e-016	7.25616e-015	2.17002e-014	1.50482e-014	3.27056e-014	1.97285e-014	4.39086e-015	-7.42193e-015	-1.95607e-014	-6.89605e-015	-4.74247e-015	1.09664e-015	3.95891e-015	2.39492e-014	3.67536e-015	1.5961e-014	-1.23762e-014	-8.02446e-015	2.73301e-015	-1.10749e-014	6.50303e-015	6.91111e-015	5.82574e-015	8.14617e-015
5.53376e-015	-6.90621e-016	7.41458e-015	2.18019e-014	1.5003e-014	3.27295e-014	1.91386e-014	4.07619e-015	-7.76409e-015	-1.94587e-014	-7.21906e-015	-5.06357e-015	8.98226e-016	3.85375e-015	2.37485e-014	4.07834e-015	1.5826e-014	-1.24539e-014	-8.22671e-015	3.15003e-015	-1.08933e-014	7.11523e-015	7.33876e-015	6.07452e-015	8.68093e-015
5.61887e-015	-7.19777e-016	7.57835e-015	2.19119e-014	1.49719e-014	3.27541e-014	1.85506e-014	3.77174e-015	-8.09665e-015	-1.93409e-014	-7.53287e-015	-5.40876e-015	6.87269e-016	3.74639e-015	2.35472e-014	4.4851e-015	1.56497e-014	-1.25367e-014	-8.41533e-015	3.59087e-015	-1.07217e-014	7.71808e-015	7.76191e-015	6.29228e-015	9.21739e-015
5.70012e-015	-7.65489e-016	7.74714e-015	2.20291e-014	1.49539e-014	3.27782e-014	1.79672e-014	3.47833e-015	-8.41723e-015	-1.92096e-014	-7.83641e-015	-5.77591e-015	4.65069e-016	3.63751e-015	2.33474e-014	4.89284e-015	1.54324e-014	-1.26252e-014	-8.58922e-015	4.05426e-015	-1.05612e-014	8.31232e-015	8.18134e-015	6.47831e-015	9.75597e-015
5.77788e-015	-8.26031e-016	7.91997e-015	2.21522e-014	1.4948e-014	3.28001e-014	1.7391e-014	3.19711e-015	-8.72402e-015	-1.90668e-014	-8.12842e-015	-6.16366e-015	2.33353e-016	3.52759e-015	2.31514e-014	5.2979e-015	1.51752e-014	-1.27198e-014	-8.74808e-015	4.53891e-015	-1.04132e-014	8.8985e-015	8.59779e-015	6.63184e-015	1.02975e-014
5.85297e-015	-9.00341e-016	8.09554e-015	2.22792e-014	1.49536e-014	3.28183e-014	1.68252e-014	2.92936e-015	-9.015e-015	-1.89143e-014	-8.40716e-015	-6.56998e-015	-6.64623e-018	3.41716e-015	2.29608e-014	5.69753e-015	1.48793e-014	-1.28212e-014	-8.89127e-015	5.04285e-015	-1.02785e-014	9.47763e-015	9.0117e-015	6.75232e-015	1.0842e-014
5.92672e-015	-9.87104e-016	8.27341e-015	2.24087e-014	1.49695e-014	3.28312e-014	1.62718e-014	2.67621e-015	-9.28772e-015	-1.87547e-014	-8.67201e-015	-6.9928e-015	-2.53327e-016	3.30664e-015	2.27779e-014	6.08851e-015	1.45468e-014	-1.29295e-014	-9.01782e-015	5.56392e-015	-1.0158e-014	1.0051e-014	9.42376e-015	6.83945e-015	1.13894e-014
5.99972e-015	-1.0844e-015	8.45259e-015	2.25382e-014	1.49944e-014	3.28365e-014	1.57331e-014	2.43862e-015	-9.54036e-015	-1.85904e-014	-8.92204e-015	-7.43061e-015	-5.05322e-016	3.19647e-015	2.26043e-014	6.46766e-015	1.41802e-014	-1.30454e-014	-9.12794e-015	6.10022e-015	-1.00523e-014	1.06195e-014	9.83427e-015	6.89246e-015	1.19399e-014
6.07342e-015	-1.18988e-015	8.63181e-015	2.26654e-014	1.50268e-014	3.28325e-014	1.52117e-014	2.21776e-015	-9.77155e-015	-1.84244e-014	-9.15664e-015	-7.88079e-015	-7.60865e-016	3.08701e-015	2.24409e-014	6.83237e-015	1.3782e-014	-1.31686e-014	-9.22137e-015	6.65049e-015	-9.96259e-015	1.11841e-014	1.02442e-014	6.91114e-015	1.24934e-014
6.14904e-015	-1.30177e-015	8.80971e-015	2.27881e-014	1.50657e-014	3.28181e-014	1.47105e-014	2.01493e-015	-9.97974e-015	-1.82593e-014	-9.37543e-015	-8.34131e-015	-1.01814e-015	2.97838e-015	2.22891e-014	7.17984e-015	1.33552e-014	-1.32995e-014	-9.29817e-015	7.21163e-015	-9.8889e-015	1.1746e-014	1.06542e-014	6.89545e-015	1.30509e-014
6.22759e-015	-1.41852e-015	8.98592e-015	2.29036e-014	1.51095e-014	3.2792e-014	1.42312e-014	1.83192e-015	-1.01636e-014	-1.80979e-014	-9.57815e-015	-8.80992e-015	-1.27523e-015	2.87066e-015	2.21506e-014	7.50753e-015	1.29034e-014	-1.34383e-014	-9.35837e-015	7.78163e-015	-9.83225e-015	1.23067e-014	1.10649e-014	6.84554e-015	1.3612e-014
6.3094e-015	-1.53892e-015	9.15882e-015	2.30096e-014	1.5157e-014	3.2752e-014	1.37761e-014	1.6697e-015	-1.03223e-014	-1.79434e-014	-9.76518e-015	-9.28458e-015	-1.53052e-015	2.76426e-015	2.20265e-014	7.81337e-015	1.24301e-014	-1.35855e-014	-9.40241e-015	8.35876e-015	-9.79292e-015	1.28682e-014	1.14763e-014	6.76129e-015	1.41773e-014
6.39493e-015	-1.66171e-015	9.3268e-015	2.31033e-014	1.52066e-014	3.26959e-014	1.33474e-014	1.52884e-015	-1.0455e-014	-1.77983e-014	-9.93657e-015	-9.76294e-015	-1.78195e-015	2.6591e-015	2.19178e-014	8.09554e-015	1.19384e-014	-1.37413e-014	-9.4305e-015	8.94028e-015	-9.77133e-015	1.34318e-014	1.18885e-014	6.64295e-015	1.47467e-014
6.48495e-015	-1.78546e-015	9.48824e-015	2.31825e-014	1.52567e-014	3.26218e-014	1.29466e-014	1.41116e-015	-1.05615e-014	-1.76653e-014	-1.00929e-014	-1.02429e-014	-2.02791e-015	2.55441e-015	2.1825e-014	8.35242e-015	1.14329e-014	-1.39051e-014	-9.44363e-015	9.52396e-015	-9.76691e-015	1.39992e-014	1.23016e-014	6.49097e-015	1.53204e-014
6.58014e-015	-1.90921e-015	9.64195e-015	2.3245e-014	1.53066e-014	3.25291e-014	1.25747e-014	1.31684e-015	-1.06414e-014	-1.75466e-014	-1.02349e-014	-1.07222e-014	-2.26655e-015	2.4502e-015	2.17481e-014	8.58262e-015	1.09182e-014	-1.40768e-014	-9.44184e-015	1.0108e-014	-9.78015e-015	1.45717e-014	1.27165e-014	6.30608e-015	1.58989e-014
6.67988e-015	-2.03195e-015	9.78655e-015	2.32888e-014	1.53556e-014	3.24159e-014	1.22333e-014	1.2461e-015	-1.06949e-014	-1.74443e-014	-1.03632e-014	-1.11992e-014	-2.49576e-015	2.3467e-015	2.16871e-014	8.78426e-015	1.03977e-014	-1.42558e-014	-9.42621e-015	1.06906e-014	-9.81136e-015	1.51502e-014	1.31332e-014	6.08885e-015	1.64821e-014
6.78372e-015	-2.15221e-015	9.92057e-015	2.33113e-014	1.54034e-014	3.22811e-014	1.19232e-014	1.19992e-015	-1.07223e-014	-1.73613e-014	-1.04786e-014	-1.16721e-014	-2.71437e-015	2.24278e-015	2.16418e-014	8.95715e-015	9.87595e-015	-1.44418e-014	-9.39811e-015	1.12696e-014	-9.8599e-015	1.57358e-014	1.35518e-014	5.84064e-015	1.70704e-014
6.89138e-015	-2.26881e-015	1.0043e-014	2.33111e-014	1.54486e-014	3.21229e-014	1.1645e-014	1.1787e-015	-1.07242e-014	-1.72999e-014	-1.05825e-014	-1.21391e-014	-2.92026e-015	2.13843e-015	2.16121e-014	9.0997e-015	9.35686e-015	-1.46342e-014	-9.35934e-015	1.18436e-014	-9.92459e-015	1.63297e-014	1.39719e-014	5.56322e-015	1.76637e-014
7.00279e-015	-2.38113e-015	1.01522e-014	2.32867e-014	1.54908e-014	3.19406e-014	1.13995e-014	1.1818e-015	-1.07025e-014	-1.72614e-014	-1.06767e-014	-1.25984e-014	-3.11176e-015	2.03351e-015	2.15977e-014	9.21141e-015	8.8448e-015	-1.48326e-014	-9.3107e-015	1.24112e-014	-1.00054e-014	1.69327e-014	1.43944e-014	5.25813e-015	1.82628e-014
7.11716e-015	-2.48863e-015	1.02465e-014	2.32365e-014	1.55299e-014	3.17327e-014	1.11875e-014	1.20967e-015	-1.06585e-014	-1.72477e-014	-1.07622e-014	-1.30483e-014	-3.28728e-015	1.92693e-015	2.15976e-014	9.29254e-015	8.34464e-015	-1.50362e-014	-9.25345e-015	1.29709e-014	-1.01015e-014	1.75456e-014	1.4819e-014	4.92694e-015	1.88677e-014
7.23334e-015	-2.59098e-015	1.0325e-014	2.31598e-014	1.55651e-014	3.14984e-014	1.10089e-014	1.26199e-015	-1.05939e-014	-1.72607e-014	-1.08399e-014	-1.34875e-014	-3.4454e-015	1.8181e-015	2.16109e-014	9.34296e-015	7.86012e-015	-1.52441e-014	-9.18854e-015	1.35212e-014	-1.0212e-014	1.81698e-014	1.52457e-014	4.57199e-015	1.94779e-014
7.35054e-015	-2.6885e-015	1.03864e-014	2.30548e-014	1.55972e-014	3.12376e-014	1.08632e-014	1.33777e-015	-1.05099e-014	-1.73018e-014	-1.09121e-014	-1.39148e-014	-3.58578e-015	1.70657e-015	2.16367e-014	9.36297e-015	7.39517e-015	-1.54562e-014	-9.11779e-015	1.40606e-014	-1.03357e-014	1.88054e-014	1.56749e-014	4.19503e-015	2.00936e-014
7.46798e-015	-2.78113e-015	1.04296e-014	2.29214e-014	1.56259e-014	3.09502e-014	1.07497e-014	1.43652e-015	-1.04087e-014	-1.73709e-014	-1.09808e-014	-1.43284e-014	-3.70746e-015	1.59201e-015	2.16737e-014	9.3531e-015	6.95267e-015	-1.56714e-014	-9.04302e-015	1.45877e-014	-1.04712e-014	1.94528e-014	1.61065e-014	3.79818e-015	2.07142e-014
7.58419e-015	-2.86829e-015	1.04536e-014	2.27594e-014	1.56515e-014	3.06362e-014	1.06678e-014	1.55657e-015	-1.02932e-014	-1.74688e-014	-1.10478e-014	-1.47276e-014	-3.8094e-015	1.47368e-015	2.17205e-014	9.31442e-015	6.53623e-015	-1.58892e-014	-8.96539e-015	1.51012e-014	-1.06174e-014	2.01117e-014	1.654e-014	3.38399e-015	2.13396e-014
7.69773e-015	-2.95004e-015	1.04573e-014	2.2569e-014	1.56745e-014	3.02957e-014	1.06168e-014	1.69626e-015	-1.01655e-014	-1.75965e-014	-1.1115e-014	-1.51117e-014	-3.89073e-015	1.35068e-015	2.17752e-014	9.24777e-015	6.14835e-015	-1.61082e-014	-8.8865e-015	1.56006e-014	-1.07733e-014	2.07824e-014	1.69753e-014	2.95591e-015	2.19696e-014
7.80717e-015	-3.02711e-015	1.04399e-014	2.23505e-014	1.56949e-014	2.9929e-014	1.05957e-014	1.85332e-015	-1.00282e-014	-1.77535e-014	-1.11839e-014	-1.54794e-014	-3.95044e-015	1.22213e-015	2.1836e-014	9.15397e-015	5.7915e-015	-1.63279e-014	-8.80798e-015	1.60852e-014	-1.09375e-014	2.14648e-014	1.74117e-014	2.51627e-015	2.26037e-014
7.91119e-015	-3.10072e-015	1.04006e-014	2.21044e-014	1.57133e-014	2.95366e-014	1.06025e-014	2.02668e-015	-9.8842e-015	-1.79395e-014	-1.12567e-014	-1.58293e-014	-3.98866e-015	1.08747e-015	2.19014e-014	9.03453e-015	5.46684e-015	-1.65477e-014	-8.73109e-015	1.65547e-014	-1.11088e-014	2.21594e-014	1.78499e-014	2.06794e-015	2.32416e-014
8.00821e-015	-3.17125e-015	1.03392e-014	2.18322e-014	1.57305e-014	2.91187e-014	1.06361e-014	2.21436e-015	-9.73692e-015	-1.81544e-014	-1.13351e-014	-1.61606e-014	-4.00572e-015	9.45304e-016	2.19696e-014	8.89009e-015	5.17584e-015	-1.67663e-014	-8.65753e-015	1.70085e-014	-1.12856e-014	2.28652e-014	1.82891e-014	1.61453e-015	2.38825e-014
8.09628e-015	-3.23915e-015	1.02553e-014	2.15352e-014	1.57475e-014	2.8676e-014	1.0694e-014	2.41351e-015	-9.58928e-015	-1.83966e-014	-1.14206e-014	-1.64737e-014	-4.00149e-015	7.95415e-016	2.20386e-014	8.72208e-015	4.91904e-015	-1.69832e-014	-8.58759e-015	1.74458e-014	-1.14666e-014	2.35811e-014	1.87296e-014	1.15871e-015	2.45257e-014
8.17359e-015	-3.30529e-015	1.01487e-014	2.12151e-014	1.5765e-014	2.82102e-014	1.07744e-014	2.62172e-015	-9.44392e-015	-1.86647e-014	-1.1515e-014	-1.67674e-014	-3.97667e-015	6.37446e-016	2.21064e-014	8.53246e-015	4.69675e-015	-1.71977e-014	-8.52367e-015	1.78659e-014	-1.16504e-014	2.43061e-014	1.91712e-014	7.04192e-016	2.51699e-014
8.23875e-015	-3.37064e-015	1.00192e-014	2.08741e-014	1.57839e-014	2.77229e-014	1.08754e-014	2.83616e-015	-9.30372e-015	-1.89577e-014	-1.16192e-014	-1.70406e-014	-3.93174e-015	4.70605e-016	2.21709e-014	8.3231e-015	4.50887e-015	-1.74096e-014	-8.46615e-015	1.82683e-014	-1.18354e-014	2.50389e-014	1.96137e-014	2.54538e-016	2.58145e-014
8.29001e-015	-3.43548e-015	9.86675e-015	2.05146e-014	1.58048e-014	2.72158e-014	1.09944e-014	3.05317e-015	-9.17193e-015	-1.92736e-014	-1.1735e-014	-1.72934e-014	-3.86761e-015	2.94196e-016	2.22297e-014	8.0958e-015	4.35491e-015	-1.76173e-014	-8.41646e-015	1.86532e-014	-1.20204e-014	2.57783e-014	2.00568e-014	-1.86432e-016	2.64587e-014
8.32616e-015	-3.50133e-015	9.69187e-015	2.01392e-014	1.58288e-014	2.66911e-014	1.11299e-014	3.26976e-015	-9.05202e-015	-1.96103e-014	-1.18634e-014	-1.75253e-014	-3.78517e-015	1.07685e-016	2.22818e-014	7.85258e-015	4.23436e-015	-1.78207e-014	-8.37519e-015	1.90205e-014	-1.22041e-014	2.65217e-014	2.04999e-014	-6.15384e-016	2.71009e-014
8.34625e-015	-3.56906e-015	9.49514e-015	1.97505e-014	1.58566e-014	2.61512e-014	1.12788e-014	3.48216e-015	-8.94705e-015	-1.9965e-014	-1.20054e-014	-1.7736e-014	-3.68586e-015	-8.94218e-017	2.23259e-014	7.59483e-015	4.14595e-015	-1.80191e-014	-8.34345e-015	1.93702e-014	-1.23847e-014	2.72677e-014	2.09433e-014	-1.02925e-015	2.774e-014
8.34913e-015	-3.64007e-015	9.27707e-015	1.93516e-014	1.58895e-014	2.55981e-014	1.14385e-014	3.68682e-015	-8.85931e-015	-2.03347e-014	-1.21617e-014	-1.79256e-014	-3.57101e-015	-2.97546e-016	2.23609e-014	7.32502e-015	4.08827e-015	-1.82118e-014	-8.32136e-015	1.97018e-014	-1.25606e-014	2.80142e-014	2.1387e-014	-1.42428e-015	2.83747e-014
8.33334e-015	-3.71487e-015	9.03772e-015	1.89454e-014	1.59284e-014	2.5035e-014	1.16065e-014	3.88014e-015	-8.79183e-015	-2.07168e-014	-1.2333e-014	-1.80944e-014	-3.44192e-015	-5.16616e-016	2.23855e-014	7.04485e-015	4.05896e-015	-1.83986e-014	-8.30927e-015	2.00146e-014	-1.27311e-014	2.8759e-014	2.18299e-014	-1.79705e-015	2.90035e-014
8.297e-015	-3.79389e-015	8.77816e-015	1.85356e-014	1.59739e-014	2.4464e-014	1.17804e-014	4.05892e-015	-8.74667e-015	-2.11078e-014	-1.25198e-014	-1.82427e-014	-3.30108e-015	-7.47023e-016	2.23985e-014	6.75649e-015	4.05548e-015	-1.858e-014	-8.30768e-015	2.03087e-014	-1.28953e-014	2.94999e-014	2.22723e-014	-2.14507e-015	2.96258e-014
8.23959e-015	-3.87783e-015	8.49943e-015	1.81255e-014	1.60271e-014	2.3888e-014	1.19567e-014	4.21907e-015	-8.72519e-015	-2.15046e-014	-1.27223e-014	-1.83699e-014	-3.15039e-015	-9.89115e-016	2.2399e-014	6.46142e-015	4.07498e-015	-1.87552e-014	-8.3163e-015	2.05843e-014	-1.30515e-014	3.02344e-014	2.27147e-014	-2.46478e-015	3.02397e-014
8.16019e-015	-3.96757e-015	8.20227e-015	1.77185e-014	1.60883e-014	2.33097e-014	1.21335e-014	4.35708e-015	-8.73007e-015	-2.19042e-014	-1.29408e-014	-1.8476e-014	-2.9922e-015	-1.24282e-015	2.23864e-014	6.16105e-015	4.11478e-015	-1.8924e-014	-8.33521e-015	2.08409e-014	-1.31983e-014	3.09604e-014	2.31566e-014	-2.75339e-015	3.0844e-014
8.05851e-015	-4.06373e-015	7.88772e-015	1.73175e-014	1.6158e-014	2.27318e-014	1.23083e-014	4.4699e-015	-8.76266e-015	-2.23026e-014	-1.31741e-014	-1.85613e-014	-2.82876e-015	-1.50823e-015	2.23608e-014	5.85734e-015	4.17094e-015	-1.90872e-014	-8.36276e-015	2.10793e-014	-1.33351e-014	3.16756e-014	2.35978e-014	-3.00827e-015	3.14371e-014
7.93381e-015	-4.16721e-015	7.55655e-015	1.69266e-014	1.62368e-014	2.21568e-014	1.24785e-014	4.55358e-015	-8.8243e-015	-2.26966e-014	-1.34223e-014	-1.8626e-014	-2.66195e-015	-1.78515e-015	2.23215e-014	5.55258e-015	4.24034e-015	-1.92449e-014	-8.39907e-015	2.12986e-014	-1.34613e-014	3.23771e-014	2.40385e-014	-3.22679e-015	3.20178e-014
7.7858e-015	-4.27845e-015	7.2105e-015	1.6548e-014	1.63252e-014	2.15879e-014	1.26409e-014	4.60541e-015	-8.91685e-015	-2.30825e-014	-1.36843e-014	-1.86704e-014	-2.49391e-015	-2.07299e-015	2.2268e-014	5.24826e-015	4.31964e-015	-1.93976e-014	-8.44374e-015	2.1499e-014	-1.35754e-014	3.30627e-014	2.4478e-014	-3.4067e-015	3.25846e-014
7.61438e-015	-4.39822e-015	6.85088e-015	1.61844e-014	1.6423e-014	2.10276e-014	1.27936e-014	4.62235e-015	-9.04077e-015	-2.34565e-014	-1.39596e-014	-1.86949e-014	-2.32742e-015	-2.37118e-015	2.22005e-014	4.94623e-015	4.40587e-015	-1.95454e-014	-8.49561e-015	2.16806e-014	-1.36771e-014	3.37303e-014	2.49166e-014	-3.54655e-015	3.3136e-014
7.42031e-015	-4.52666e-015	6.47926e-015	1.58389e-014	1.65304e-014	2.04785e-014	1.29339e-014	4.60132e-015	-9.19675e-015	-2.38153e-014	-1.42464e-014	-1.86998e-014	-2.16431e-015	-2.67811e-015	2.21198e-014	4.64806e-015	4.49542e-015	-1.96886e-014	-8.55391e-015	2.1844e-014	-1.37661e-014	3.43774e-014	2.53538e-014	-3.64402e-015	3.3671e-014
7.20377e-015	-4.66319e-015	6.09681e-015	1.55138e-014	1.66469e-014	1.99435e-014	1.30599e-014	4.54005e-015	-9.38439e-015	-2.41553e-014	-1.45437e-014	-1.86858e-014	-2.00792e-015	-2.99362e-015	2.20264e-014	4.35474e-015	4.58532e-015	-1.9827e-014	-8.61788e-015	2.19888e-014	-1.38417e-014	3.50018e-014	2.57895e-014	-3.69732e-015	3.41881e-014
6.96532e-015	-4.80784e-015	5.70448e-015	1.5212e-014	1.67723e-014	1.94254e-014	1.31701e-014	4.43661e-015	-9.60325e-015	-2.44732e-014	-1.48499e-014	-1.86534e-014	-1.86066e-015	-3.31688e-015	2.19209e-014	4.0683e-015	4.67239e-015	-1.99615e-014	-8.68651e-015	2.21154e-014	-1.39044e-014	3.56005e-014	2.62243e-014	-3.70542e-015	3.46867e-014
6.70543e-015	-4.9602e-015	5.30402e-015	1.49355e-014	1.69064e-014	1.89264e-014	1.32613e-014	4.28919e-015	-9.85283e-015	-2.47658e-014	-1.51632e-014	-1.86026e-014	-1.72449e-015	-3.64715e-015	2.18049e-014	3.79019e-015	4.75366e-015	-2.00927e-014	-8.75862e-015	2.22243e-014	-1.39544e-014	3.61722e-014	2.6658e-014	-3.66816e-015	3.51662e-014
6.42488e-015	-5.11979e-015	4.89662e-015	1.46863e-014	1.70487e-014	1.84491e-014	1.33322e-014	4.0961e-015	-1.01327e-014	-2.50303e-014	-1.54821e-014	-1.85341e-014	-1.60217e-015	-3.98289e-015	2.16795e-014	3.52138e-015	4.82687e-015	-2.02215e-014	-8.83237e-015	2.23155e-014	-1.39913e-014	3.6715e-014	2.709e-014	-3.58532e-015	3.56252e-014
6.12529e-015	-5.28628e-015	4.4845e-015	1.44661e-014	1.71981e-014	1.79951e-014	1.33817e-014	3.85616e-015	-1.04417e-014	-2.52642e-014	-1.58048e-014	-1.84484e-014	-1.496e-015	-4.32203e-015	2.15458e-014	3.26345e-015	4.88921e-015	-2.03491e-014	-8.9064e-015	2.23888e-014	-1.40151e-014	3.72267e-014	2.75202e-014	-3.45666e-015	3.60629e-014
5.80798e-015	-5.45904e-015	4.06924e-015	1.42758e-014	1.73534e-014	1.75657e-014	1.34082e-014	3.5693e-015	-1.07782e-014	-2.54648e-014	-1.61289e-014	-1.83456e-014	-1.40785e-015	-4.66344e-015	2.14055e-014	3.01789e-015	4.93906e-015	-2.04753e-014	-8.97915e-015	2.24441e-014	-1.40264e-014	3.77058e-014	2.79488e-014	-3.28231e-015	3.64784e-014
5.47386e-015	-5.63734e-015	3.6521e-015	1.41158e-014	1.75143e-014	1.71625e-014	1.34104e-014	3.23508e-015	-1.11402e-014	-2.56299e-014	-1.64527e-014	-1.82261e-014	-1.34004e-015	-5.00481e-015	2.12604e-014	2.78561e-015	4.97457e-015	-2.0601e-014	-9.04862e-015	2.24816e-014	-1.40257e-014	3.81507e-014	2.8375e-014	-3.06274e-015	3.68715e-014
5.12445e-015	-5.82045e-015	3.23413e-015	1.39868e-014	1.76794e-014	1.6787e-014	1.33876e-014	2.85373e-015	-1.15256e-014	-2.57583e-014	-1.67739e-014	-1.80898e-014	-1.29437e-015	-5.34407e-015	2.11123e-014	2.56786e-015	4.99472e-015	-2.07273e-014	-9.11343e-015	2.2501e-014	-1.4014e-014	3.85598e-014	2.87994e-014	-2.79953e-015	3.72415e-014
4.76129e-015	-6.00707e-015	2.81652e-015	1.38885e-014	1.78475e-014	1.64401e-014	1.33387e-014	2.42569e-015	-1.19323e-014	-2.58482e-014	-1.70903e-014	-1.79371e-014	-1.27202e-015	-5.67927e-015	2.0962e-014	2.36599e-015	4.99873e-015	-2.08545e-014	-9.17226e-015	2.25027e-014	-1.3992e-014	3.89322e-014	2.92216e-014	-2.49383e-015	3.75884e-014
4.38606e-015	-6.19612e-015	2.40029e-015	1.38203e-014	1.80176e-014	1.61223e-014	1.32638e-014	1.95194e-015	-1.23576e-014	-2.58985e-014	-1.73998e-014	-1.77691e-014	-1.27428e-015	-6.00865e-015	2.08114e-014	2.18088e-015	4.98598e-015	-2.09833e-014	-9.22447e-015	2.24869e-014	-1.39611e-014	3.92677e-014	2.96409e-014	-2.147e-015	3.79125e-014
4.00016e-015	-6.38698e-015	1.98674e-015	1.37816e-014	1.8188e-014	1.58339e-014	1.31627e-014	1.43407e-015	-1.2799e-014	-2.59085e-014	-1.77005e-014	-1.75868e-014	-1.3032e-015	-6.32986e-015	2.06631e-014	2.0134e-015	4.95578e-015	-2.11144e-014	-9.26874e-015	2.24534e-014	-1.39222e-014	3.95656e-014	3.00564e-014	-1.76126e-015	3.82141e-014
3.6053e-015	-6.57873e-015	1.5766e-015	1.37709e-014	1.83573e-014	1.55746e-014	1.30346e-014	8.74412e-016	-1.3254e-014	-2.58788e-014	-1.79903e-014	-1.73909e-014	-1.3599e-015	-6.64088e-015	2.05188e-014	1.8648e-015	4.90801e-015	-2.12487e-014	-9.30335e-015	2.24025e-014	-1.38764e-014	3.98251e-014	3.04675e-014	-1.33889e-015	3.84936e-014
3.20347e-015	-6.77005e-015	1.17093e-015	1.37872e-014	1.85233e-014	1.53447e-014	1.28802e-014	2.75199e-016	-1.37194e-014	-2.58104e-014	-1.82669e-014	-1.71819e-014	-1.44471e-015	-6.93942e-015	2.03797e-014	1.73586e-015	4.84286e-015	-2.13872e-014	-9.32823e-015	2.23348e-014	-1.38252e-014	4.00457e-014	3.0874e-014	-8.82332e-016	3.87512e-014
2.79675e-015	-6.95946e-015	7.69718e-016	1.38289e-014	1.86843e-014	1.51434e-014	1.26998e-014	-3.61082e-016	-1.41924e-014	-2.5704e-014	-1.85282e-014	-1.69605e-014	-1.55734e-015	-7.22335e-015	2.02481e-014	1.62735e-015	4.76163e-015	-2.15301e-014	-9.34266e-015	2.22507e-014	-1.37698e-014	4.02273e-014	3.1275e-014	-3.94607e-016	3.89872e-014
2.38734e-015	-7.14562e-015	3.73718e-016	1.3894e-014	1.88391e-014	1.49702e-014	1.24936e-014	-1.03093e-015	-1.46694e-014	-2.55606e-014	-1.87728e-014	-1.67266e-014	-1.69861e-015	-7.49039e-015	2.01255e-014	1.54019e-015	4.66514e-015	-2.16777e-014	-9.34563e-015	2.21502e-014	-1.37114e-014	4.03711e-014	3.16699e-014	1.20922e-016	3.92022e-014
1.97676e-015	-7.32778e-015	-1.59924e-017	1.39805e-014	1.89865e-014	1.48233e-014	1.22627e-014	-1.73086e-015	-1.51468e-014	-2.53818e-014	-1.89989e-014	-1.64809e-014	-1.86896e-015	-7.73864e-015	2.00132e-014	1.47434e-015	4.55486e-015	-2.18306e-014	-9.33668e-015	2.20338e-014	-1.36515e-014	4.04771e-014	3.20574e-014	6.61076e-016	3.9397e-014
1.56685e-015	-7.50475e-015	-3.99362e-016	1.40855e-014	1.91248e-014	1.47014e-014	1.20082e-014	-2.4566e-015	-1.56222e-014	-2.51692e-014	-1.9206e-014	-1.62241e-014	-2.06853e-015	-7.96601e-015	1.99124e-014	1.43077e-015	4.43326e-015	-2.19887e-014	-9.31497e-015	2.19019e-014	-1.35916e-014	4.05461e-014	3.24368e-014	1.22287e-015	3.95725e-014
1.15927e-015	-7.67587e-015	-7.76534e-016	1.42068e-014	1.92527e-014	1.4603e-014	1.17316e-014	-3.20379e-015	-1.60926e-014	-2.49251e-014	-1.93928e-014	-1.59571e-014	-2.29646e-015	-8.16986e-015	1.98242e-014	1.40923e-015	4.30244e-015	-2.21524e-014	-9.28066e-015	2.17545e-014	-1.35326e-014	4.05792e-014	3.2807e-014	1.80282e-015	3.97293e-014
7.55652e-016	-7.84033e-015	-1.14733e-015	1.43414e-014	1.93687e-014	1.45267e-014	1.14343e-014	-3.96807e-015	-1.6554e-014	-2.46524e-014	-1.95586e-014	-1.56809e-014	-2.55252e-015	-8.34785e-015	1.97493e-014	1.41015e-015	4.16419e-015	-2.23223e-014	-9.23452e-015	2.15922e-014	-1.34763e-014	4.05772e-014	3.31668e-014	2.39727e-015	3.98687e-014
3.57442e-016	-7.99731e-015	-1.51124e-015	1.44859e-014	1.94712e-014	1.44702e-014	1.11181e-014	-4.74487e-015	-1.70035e-014	-2.43544e-014	-1.97024e-014	-1.53966e-014	-2.83646e-015	-8.49853e-015	1.96888e-014	1.43383e-015	4.02036e-015	-2.24982e-014	-9.17695e-015	2.14153e-014	-1.34239e-014	4.05418e-014	3.35156e-014	3.00235e-015	3.99919e-014
-3.39255e-017	-8.1457e-015	-1.86814e-015	1.46375e-014	1.9559e-014	1.44316e-014	1.07844e-014	-5.52946e-015	-1.74392e-014	-2.40348e-014	-1.98228e-014	-1.51057e-014	-3.14716e-015	-8.6199e-015	1.96437e-014	1.48038e-015	3.87335e-015	-2.268e-014	-9.10849e-015	2.1225e-014	-1.33765e-014	4.04744e-014	3.38516e-014	3.61459e-015	4.01004e-014
-4.17227e-016	-8.28458e-015	-2.21858e-015	1.47941e-014	1.96313e-014	1.44085e-014	1.04347e-014	-6.31712e-015	-1.78574e-014	-2.36979e-014	-1.99196e-014	-1.48089e-014	-3.48365e-015	-8.71117e-015	1.96142e-014	1.54981e-015	3.72597e-015	-2.28676e-014	-9.02937e-015	2.10211e-014	-1.33355e-014	4.03767e-014	3.41737e-014	4.2299e-015	4.01956e-014
-7.90931e-016	-8.41456e-015	-2.5633e-015	1.49528e-014	1.9687e-014	1.43988e-014	1.00714e-014	-7.10268e-015	-1.82551e-014	-2.33477e-014	-1.99928e-014	-1.45069e-014	-3.8443e-015	-8.771e-015	1.96009e-014	1.64249e-015	3.58038e-015	-2.3061e-014	-8.94037e-015	2.0804e-014	-1.33017e-014	4.02504e-014	3.44808e-014	4.84462e-015	4.02786e-014
-1.15403e-015	-8.53525e-015	-2.90249e-015	1.51104e-014	1.9725e-014	1.43999e-014	9.69685e-015	-7.88118e-015	-1.86301e-014	-2.29889e-014	-2.00429e-014	-1.42012e-014	-4.22766e-015	-8.79831e-015	1.96037e-014	1.75783e-015	3.43896e-015	-2.32598e-014	-8.84336e-015	2.0575e-014	-1.32765e-014	4.00972e-014	3.47713e-014	5.45525e-015	4.03505e-014
-1.50493e-015	-8.64614e-015	-3.23692e-015	1.52645e-014	1.97452e-014	1.44095e-014	9.31341e-015	-8.64788e-015	-1.89802e-014	-2.26258e-014	-2.00701e-014	-1.38935e-014	-4.63262e-015	-8.79221e-015	1.96223e-014	1.89567e-015	3.30432e-015	-2.3464e-014	-8.74006e-015	2.03351e-014	-1.32609e-014	3.99194e-014	3.5044e-014	6.05802e-015	4.04124e-014
-1.84265e-015	-8.74679e-015	-3.56714e-015	1.54125e-014	1.97472e-014	1.44252e-014	8.92333e-015	-9.39826e-015	-1.93046e-014	-2.22631e-014	-2.00752e-014	-1.35853e-014	-5.05689e-015	-8.75231e-015	1.96561e-014	2.05545e-015	3.17876e-015	-2.36725e-014	-8.632e-015	2.0085e-014	-1.32555e-014	3.9719e-014	3.52978e-014	6.64944e-015	4.04657e-014
-2.16653e-015	-8.83793e-015	-3.8941e-015	1.55521e-014	1.97303e-014	1.44442e-014	8.52868e-015	-1.01276e-014	-1.96007e-014	-2.19052e-014	-2.00587e-014	-1.32773e-014	-5.49847e-015	-8.67836e-015	1.97046e-014	2.23641e-015	3.06444e-015	-2.38845e-014	-8.52065e-015	1.98257e-014	-1.32613e-014	3.94981e-014	3.55318e-014	7.22671e-015	4.05118e-014
-2.47547e-015	-8.91972e-015	-4.21814e-015	1.56812e-014	1.96944e-014	1.44647e-014	8.13167e-015	-1.08313e-014	-1.9867e-014	-2.15573e-014	-2.00217e-014	-1.29712e-014	-5.95551e-015	-8.57013e-015	1.97676e-014	2.43794e-015	2.96299e-015	-2.40999e-014	-8.40706e-015	1.95587e-014	-1.32783e-014	3.92595e-014	3.57445e-014	7.78659e-015	4.05514e-014
-2.76905e-015	-8.99226e-015	-4.54022e-015	1.57982e-014	1.9639e-014	1.44843e-014	7.73462e-015	-1.15056e-014	-2.01022e-014	-2.12244e-014	-1.99649e-014	-1.26685e-014	-6.42666e-015	-8.428e-015	1.9844e-014	2.65934e-015	2.87659e-015	-2.43181e-014	-8.29289e-015	1.92854e-014	-1.33067e-014	3.90055e-014	3.59344e-014	8.32649e-015	4.05859e-014
-3.047e-015	-9.0566e-015	-4.86061e-015	1.59017e-014	1.95653e-014	1.45004e-014	7.34021e-015	-1.21467e-014	-2.0306e-014	-2.0911e-014	-1.98898e-014	-1.23715e-014	-6.90923e-015	-8.25249e-015	1.99331e-014	2.89951e-015	2.80643e-015	-2.45386e-014	-8.1797e-015	1.90068e-014	-1.33467e-014	3.87385e-014	3.61009e-014	8.84418e-015	4.06159e-014
-3.30926e-015	-9.11297e-015	-5.18047e-015	1.59908e-014	1.9474e-014	1.45112e-014	6.9506e-015	-1.27511e-014	-2.04781e-014	-2.06219e-014	-1.97982e-014	-1.20817e-014	-7.40118e-015	-8.04492e-015	2.00338e-014	3.15741e-015	2.75399e-015	-2.4761e-014	-8.06882e-015	1.87247e-014	-1.33984e-014	3.84605e-014	3.62434e-014	9.33738e-015	4.06423e-014
-3.55581e-015	-9.16091e-015	-5.50043e-015	1.60644e-014	1.93653e-014	1.45153e-014	6.56721e-015	-1.3316e-014	-2.06171e-014	-2.03615e-014	-1.96916e-014	-1.18005e-014	-7.90022e-015	-7.80656e-015	2.01452e-014	3.43192e-015	2.72036e-015	-2.49847e-014	-7.96254e-015	1.84406e-014	-1.34617e-014	3.81745e-014	3.63607e-014	9.8043e-015	4.06661e-014
-3.78627e-015	-9.20129e-015	-5.82129e-015	1.61228e-014	1.92404e-014	1.45112e-014	6.19263e-015	-1.3838e-014	-2.07229e-014	-2.01339e-014	-1.95719e-014	-1.15292e-014	-8.40446e-015	-7.53934e-015	2.02662e-014	3.72159e-015	2.70639e-015	-2.52089e-014	-7.86295e-015	1.81556e-014	-1.35357e-014	3.78829e-014	3.64527e-014	1.02431e-014	4.06875e-014
-4.00058e-015	-9.23498e-015	-6.14373e-015	1.61651e-014	1.91005e-014	1.44968e-014	5.82899e-015	-1.43154e-014	-2.07963e-014	-1.99432e-014	-1.9441e-014	-1.12703e-014	-8.91129e-015	-7.2453e-015	2.03954e-014	4.02496e-015	2.71241e-015	-2.54322e-014	-7.77148e-015	1.78719e-014	-1.36203e-014	3.7588e-014	3.6519e-014	1.06523e-014	4.0708e-014
-4.19935e-015	-9.263e-015	-6.46871e-015	1.61919e-014	1.89466e-014	1.44704e-014	5.47841e-015	-1.47464e-014	-2.0837e-014	-1.97925e-014	-1.93004e-014	-1.10257e-014	-9.41778e-015	-6.9265e-015	2.05317e-014	4.34027e-015	2.73832e-015	-2.56543e-014	-7.68995e-015	1.75915e-014	-1.37143e-014	3.7293e-014	3.65595e-014	1.10303e-014	4.07277e-014
-4.38322e-015	-9.28621e-015	-6.79665e-015	1.62034e-014	1.87802e-014	1.44316e-014	5.14251e-015	-1.51296e-014	-2.08462e-014	-1.96845e-014	-1.91522e-014	-1.0797e-014	-9.92162e-015	-6.58573e-015	2.06741e-014	4.66581e-015	2.7839e-015	-2.58746e-014	-7.61944e-015	1.73155e-014	-1.38175e-014	3.70002e-014	3.65736e-014	1.13762e-014	4.07468e-014
-4.55191e-015	-9.30498e-015	-7.128e-015	1.62008e-014	1.8603e-014	1.43789e-014	4.82285e-015	-1.5464e-014	-2.08246e-014	-1.9622e-014	-1.89994e-014	-1.05853e-014	-1.04207e-014	-6.22521e-015	2.08209e-014	5.00045e-015	2.84842e-015	-2.60919e-014	-7.56081e-015	1.70458e-014	-1.39287e-014	3.67116e-014	3.65616e-014	1.16895e-014	4.07661e-014
-4.70546e-015	-9.31959e-015	-7.46321e-015	1.6186e-014	1.84167e-014	1.43126e-014	4.52163e-015	-1.57492e-014	-2.0773e-014	-1.96075e-014	-1.88437e-014	-1.0392e-014	-1.09121e-014	-5.84832e-015	2.09712e-014	5.34267e-015	2.93122e-015	-2.63056e-014	-7.51499e-015	1.67849e-014	-1.40464e-014	3.64291e-014	3.6524e-014	1.197e-014	4.07852e-014
-4.84448e-015	-9.33096e-015	-7.80256e-015	1.61594e-014	1.82229e-014	1.42323e-014	4.23994e-015	-1.59857e-014	-2.06926e-014	-1.96421e-014	-1.8687e-014	-1.02193e-014	-1.13942e-014	-5.45828e-015	2.11234e-014	5.69129e-015	3.03141e-015	-2.65147e-014	-7.48354e-015	1.65344e-014	-1.41695e-014	3.61551e-014	3.64614e-014	1.22178e-014	4.08038e-014
-4.97001e-015	-9.3392e-015	-8.14603e-015	1.61229e-014	1.80234e-014	1.41376e-014	3.97878e-015	-1.61739e-014	-2.05846e-014	-1.97272e-014	-1.85316e-014	-1.00689e-014	-1.18646e-014	-5.05823e-015	2.12765e-014	6.04457e-015	3.14838e-015	-2.67182e-014	-7.46678e-015	1.62966e-014	-1.42969e-014	3.58913e-014	3.63744e-014	1.24336e-014	4.0822e-014
-5.08274e-015	-9.34503e-015	-8.49317e-015	1.60792e-014	1.78204e-014	1.40283e-014	3.73934e-015	-1.63151e-014	-2.04509e-014	-1.98626e-014	-1.83798e-014	-9.94176e-015	-1.23208e-014	-4.65124e-015	2.14294e-014	6.40056e-015	3.28064e-015	-2.69155e-014	-7.46511e-015	1.60734e-014	-1.44274e-014	3.56405e-014	3.62647e-014	1.26177e-014	4.08398e-014
-5.18331e-015	-9.34955e-015	-8.84378e-015	1.60305e-014	1.76159e-014	1.39057e-014	3.52244e-015	-1.64115e-014	-2.02934e-014	-2.00485e-014	-1.82332e-014	-9.83817e-015	-1.27609e-014	-4.24113e-015	2.1581e-014	6.7576e-015	3.42648e-015	-2.71054e-014	-7.47858e-015	1.58672e-014	-1.45592e-014	3.5404e-014	3.61333e-014	1.27707e-014	4.08569e-014
-5.27288e-015	-9.35252e-015	-9.19747e-015	1.59791e-014	1.74118e-014	1.37703e-014	3.32921e-015	-1.64651e-014	-2.01142e-014	-2.02847e-014	-1.8094e-014	-9.75968e-015	-1.31829e-014	-3.83152e-015	2.17306e-014	7.11356e-015	3.58469e-015	-2.7288e-014	-7.50735e-015	1.56802e-014	-1.4691e-014	3.51837e-014	3.59817e-014	1.28941e-014	4.08729e-014
-5.35225e-015	-9.35442e-015	-9.55364e-015	1.59274e-014	1.72101e-014	1.36228e-014	3.1601e-015	-1.64785e-014	-1.99152e-014	-2.057e-014	-1.7964e-014	-9.70679e-015	-1.35845e-014	-3.42571e-015	2.18776e-014	7.46652e-015	3.75333e-015	-2.74628e-014	-7.55129e-015	1.55146e-014	-1.48208e-014	3.49815e-014	3.58118e-014	1.29892e-014	4.08879e-014
-5.42227e-015	-9.35488e-015	-9.91184e-015	1.58779e-014	1.70125e-014	1.34637e-014	3.01531e-015	-1.64542e-014	-1.9699e-014	-2.0903e-014	-1.7845e-014	-9.68044e-015	-1.39638e-014	-3.02742e-015	2.20215e-014	7.81416e-015	3.9305e-015	-2.76292e-014	-7.60965e-015	1.53718e-014	-1.49476e-014	3.47988e-014	3.56254e-014	1.30574e-014	4.09018e-014
-5.48399e-015	-9.35407e-015	-1.02712e-014	1.58334e-014	1.6821e-014	1.32939e-014	2.89468e-015	-1.6395e-014	-1.94677e-014	-2.12811e-014	-1.77384e-014	-9.68088e-015	-1.43191e-014	-2.64006e-015	2.21618e-014	8.15568e-015	4.1148e-015	-2.77867e-014	-7.682e-015	1.52538e-014	-1.50699e-014	3.46367e-014	3.54243e-014	1.31003e-014	4.09139e-014
-5.53844e-015	-9.35211e-015	-1.06312e-014	1.57963e-014	1.66375e-014	1.31143e-014	2.7982e-015	-1.63048e-014	-1.92228e-014	-2.17022e-014	-1.76453e-014	-9.70851e-015	-1.46487e-014	-2.26743e-015	2.2298e-014	8.48943e-015	4.30451e-015	-2.79347e-014	-7.7678e-015	1.51623e-014	-1.51862e-014	3.44959e-014	3.52109e-014	1.31199e-014	4.09237e-014
-5.58619e-015	-9.34817e-015	-1.09908e-014	1.57691e-014	1.64642e-014	1.29263e-014	2.72551e-015	-1.61875e-014	-1.89669e-014	-2.21624e-014	-1.75669e-014	-9.76371e-015	-1.49515e-014	-1.91253e-015	2.24298e-014	8.81367e-015	4.49818e-015	-2.80729e-014	-7.86647e-015	1.5099e-014	-1.52953e-014	3.43783e-014	3.4988e-014	1.3118e-014	4.09308e-014
-5.62848e-015	-9.34236e-015	-1.13487e-014	1.57543e-014	1.63025e-014	1.27306e-014	2.67634e-015	-1.60466e-014	-1.87019e-014	-2.26591e-014	-1.75047e-014	-9.84676e-015	-1.52259e-014	-1.57833e-015	2.25576e-014	9.12711e-015	4.69378e-015	-2.82008e-014	-7.9772e-015	1.50651e-014	-1.53959e-014	3.42842e-014	3.47574e-014	1.30958e-014	4.09344e-014
-5.66635e-015	-9.33451e-015	-1.17035e-014	1.57534e-014	1.61536e-014	1.2529e-014	2.64985e-015	-1.58866e-014	-1.84315e-014	-2.31882e-014	-1.74599e-014	-9.95736e-015	-1.54707e-014	-1.26752e-015	2.26806e-014	9.42788e-015	4.88928e-015	-2.83174e-014	-8.09795e-015	1.50628e-014	-1.54877e-014	3.42143e-014	3.45218e-014	1.30555e-014	4.09342e-014
-5.70104e-015	-9.32432e-015	-1.20537e-014	1.57684e-014	1.6019e-014	1.23226e-014	2.64526e-015	-1.57117e-014	-1.81581e-014	-2.37455e-014	-1.74332e-014	-1.00946e-014	-1.56856e-014	-9.83433e-016	2.27987e-014	9.71488e-015	5.08347e-015	-2.8423e-014	-8.2271e-015	1.50927e-014	-1.55699e-014	3.41693e-014	3.42835e-014	1.29991e-014	4.09294e-014
-5.7337e-015	-9.31131e-015	-1.23978e-014	1.58009e-014	1.58995e-014	1.21123e-014	2.66156e-015	-1.55261e-014	-1.7884e-014	-2.4326e-014	-1.7425e-014	-1.02575e-014	-1.58686e-014	-7.28354e-016	2.2913e-014	9.98749e-015	5.27428e-015	-2.85177e-014	-8.36349e-015	1.51557e-014	-1.56412e-014	3.41498e-014	3.40448e-014	1.29283e-014	4.09197e-014
-5.76485e-015	-9.29453e-015	-1.27344e-014	1.58525e-014	1.57962e-014	1.18994e-014	2.69752e-015	-1.53338e-014	-1.76118e-014	-2.49247e-014	-1.74358e-014	-1.04448e-014	-1.60193e-014	-5.04006e-016	2.30236e-014	1.02444e-014	5.4607e-015	-2.86007e-014	-8.50544e-015	1.52529e-014	-1.57004e-014	3.4156e-014	3.38082e-014	1.28444e-014	4.0904e-014
-5.79552e-015	-9.2736e-015	-1.30618e-014	1.59244e-014	1.57095e-014	1.16847e-014	2.75231e-015	-1.51394e-014	-1.73437e-014	-2.55363e-014	-1.74665e-014	-1.06556e-014	-1.61373e-014	-3.1206e-016	2.31307e-014	1.04847e-014	5.64215e-015	-2.86725e-014	-8.65121e-015	1.53847e-014	-1.57473e-014	3.4188e-014	3.35759e-014	1.27492e-014	4.08817e-014
-5.82689e-015	-9.24851e-015	-1.33785e-014	1.60181e-014	1.56403e-014	1.14695e-014	2.82418e-015	-1.49466e-014	-1.70821e-014	-2.61557e-014	-1.75167e-014	-1.08883e-014	-1.62224e-014	-1.54101e-016	2.32344e-014	1.07076e-014	5.81752e-015	-2.87332e-014	-8.79903e-015	1.55506e-014	-1.57821e-014	3.42455e-014	3.33506e-014	1.26445e-014	4.08523e-014
-5.8605e-015	-9.21817e-015	-1.36826e-014	1.61339e-014	1.55892e-014	1.12542e-014	2.91142e-015	-1.47602e-014	-1.68296e-014	-2.67771e-014	-1.75863e-014	-1.11408e-014	-1.62742e-014	-3.10683e-017	2.3335e-014	1.09122e-014	5.98587e-015	-2.87829e-014	-8.94768e-015	1.5751e-014	-1.58048e-014	3.43282e-014	3.3134e-014	1.25317e-014	4.08147e-014
-5.89682e-015	-9.18148e-015	-1.39726e-014	1.62712e-014	1.55557e-014	1.10401e-014	3.01253e-015	-1.45835e-014	-1.65882e-014	-2.73953e-014	-1.76748e-014	-1.14113e-014	-1.62929e-014	5.62599e-017	2.34331e-014	1.10976e-014	6.14699e-015	-2.88212e-014	-9.09573e-015	1.59859e-014	-1.58159e-014	3.44357e-014	3.29281e-014	1.24123e-014	4.07681e-014
-5.93682e-015	-9.13788e-015	-1.42467e-014	1.64299e-014	1.55405e-014	1.08275e-014	3.12594e-015	-1.44199e-014	-1.63603e-014	-2.80053e-014	-1.77821e-014	-1.16979e-014	-1.62796e-014	1.07421e-016	2.35288e-014	1.12634e-014	6.3006e-015	-2.88486e-014	-9.24199e-015	1.62536e-014	-1.58154e-014	3.45674e-014	3.27342e-014	1.22877e-014	4.07111e-014
-5.98183e-015	-9.0876e-015	-1.45033e-014	1.66096e-014	1.55424e-014	1.06172e-014	3.24926e-015	-1.42733e-014	-1.61484e-014	-2.86025e-014	-1.79073e-014	-1.19985e-014	-1.6235e-014	1.23051e-016	2.36228e-014	1.1409e-014	6.44667e-015	-2.88652e-014	-9.38553e-015	1.6553e-014	-1.58038e-014	3.47221e-014	3.2554e-014	1.21585e-014	4.06434e-014
-6.03273e-015	-9.03064e-015	-1.47411e-014	1.68088e-014	1.55606e-014	1.04097e-014	3.38087e-015	-1.41469e-014	-1.59546e-014	-2.91816e-014	-1.80497e-014	-1.23111e-014	-1.61601e-014	1.03019e-016	2.37158e-014	1.15336e-014	6.58508e-015	-2.88718e-014	-9.52498e-015	1.68825e-014	-1.57817e-014	3.48986e-014	3.23881e-014	1.20259e-014	4.05633e-014
-6.08979e-015	-8.96706e-015	-1.49586e-014	1.70262e-014	1.55947e-014	1.02049e-014	3.51883e-015	-1.40432e-014	-1.5781e-014	-2.9738e-014	-1.82079e-014	-1.2634e-014	-1.6056e-014	4.80553e-017	2.38073e-014	1.16374e-014	6.71551e-015	-2.88684e-014	-9.65902e-015	1.72402e-014	-1.57505e-014	3.50958e-014	3.2238e-014	1.18902e-014	4.04706e-014
-6.15392e-015	-8.89634e-015	-1.51544e-014	1.726e-014	1.56432e-014	1.00031e-014	3.66097e-015	-1.39642e-014	-1.563e-014	-3.02675e-014	-1.83812e-014	-1.29652e-014	-1.59238e-014	-4.12786e-017	2.38972e-014	1.17205e-014	6.83871e-015	-2.88558e-014	-9.78711e-015	1.76237e-014	-1.57122e-014	3.53119e-014	3.21038e-014	1.17519e-014	4.03641e-014
-6.22567e-015	-8.81868e-015	-1.53272e-014	1.75075e-014	1.57048e-014	9.80422e-015	3.80487e-015	-1.39127e-014	-1.55033e-014	-3.0766e-014	-1.85685e-014	-1.3303e-014	-1.57655e-014	-1.64082e-016	2.39862e-014	1.17825e-014	6.95483e-015	-2.8835e-014	-9.90951e-015	1.80303e-014	-1.56683e-014	3.55451e-014	3.19851e-014	1.16115e-014	4.02426e-014
-6.30555e-015	-8.73417e-015	-1.54759e-014	1.77667e-014	1.57786e-014	9.60806e-015	3.94866e-015	-1.38907e-014	-1.54022e-014	-3.12293e-014	-1.87681e-014	-1.36445e-014	-1.5582e-014	-3.1849e-016	2.40742e-014	1.18234e-014	7.0651e-015	-2.8806e-014	-1.00262e-014	1.8457e-014	-1.56203e-014	3.5794e-014	3.18815e-014	1.14688e-014	4.01055e-014
-6.3941e-015	-8.64351e-015	-1.55995e-014	1.80344e-014	1.58627e-014	9.41443e-015	4.09051e-015	-1.38995e-014	-1.53287e-014	-3.16549e-014	-1.89783e-014	-1.39869e-014	-1.53757e-014	-5.02601e-016	2.41614e-014	1.18433e-014	7.17073e-015	-2.87696e-014	-1.01376e-014	1.89006e-014	-1.55701e-014	3.60559e-014	3.17928e-014	1.13239e-014	3.99518e-014
-6.49137e-015	-8.54733e-015	-1.56976e-014	1.83072e-014	1.59556e-014	9.22284e-015	4.22879e-015	-1.39393e-014	-1.52841e-014	-3.20403e-014	-1.91972e-014	-1.43285e-014	-1.5149e-014	-7.14444e-016	2.4248e-014	1.18432e-014	7.27202e-015	-2.87265e-014	-1.02447e-014	1.93576e-014	-1.55201e-014	3.63283e-014	3.1718e-014	1.11767e-014	3.97801e-014
-6.59798e-015	-8.44629e-015	-1.57691e-014	1.85818e-014	1.60559e-014	9.03249e-015	4.36148e-015	-1.40108e-014	-1.52706e-014	-3.23836e-014	-1.9424e-014	-1.46671e-014	-1.49041e-014	-9.51683e-016	2.4334e-014	1.18227e-014	7.36954e-015	-2.86779e-014	-1.03474e-014	1.9824e-014	-1.54721e-014	3.66084e-014	3.16559e-014	1.10258e-014	3.95893e-014
-6.71381e-015	-8.34151e-015	-1.58134e-014	1.88554e-014	1.61615e-014	8.84305e-015	4.48619e-015	-1.41145e-014	-1.52887e-014	-3.26834e-014	-1.96568e-014	-1.50007e-014	-1.4643e-014	-1.21209e-015	2.44191e-014	1.17824e-014	7.46396e-015	-2.86244e-014	-1.04468e-014	2.02952e-014	-1.54292e-014	3.68937e-014	3.1605e-014	1.08715e-014	3.93785e-014
-6.83886e-015	-8.2342e-015	-1.58308e-014	1.91243e-014	1.62705e-014	8.65396e-015	4.60188e-015	-1.42508e-014	-1.53394e-014	-3.29386e-014	-1.98937e-014	-1.53274e-014	-1.43687e-014	-1.49384e-015	2.45031e-014	1.17228e-014	7.55645e-015	-2.85667e-014	-1.05445e-014	2.07673e-014	-1.53937e-014	3.71817e-014	3.1563e-014	1.07125e-014	3.91461e-014
-6.97314e-015	-8.12527e-015	-1.58212e-014	1.93847e-014	1.63813e-014	8.4644e-015	4.70693e-015	-1.44189e-014	-1.54235e-014	-3.31487e-014	-2.01323e-014	-1.56457e-014	-1.40845e-014	-1.79415e-015	2.45857e-014	1.16448e-014	7.64805e-015	-2.85062e-014	-1.06423e-014	2.12363e-014	-1.53674e-014	3.74701e-014	3.1528e-014	1.05479e-014	3.88907e-014
-7.11646e-015	-8.0161e-015	-1.57844e-014	1.96329e-014	1.6492e-014	8.27387e-015	4.7997e-015	-1.46179e-014	-1.55413e-014	-3.33136e-014	-2.03707e-014	-1.59541e-014	-1.37933e-014	-2.11054e-015	2.46664e-014	1.15484e-014	7.73953e-015	-2.84437e-014	-1.0742e-014	2.1697e-014	-1.53526e-014	3.77563e-014	3.14975e-014	1.03768e-014	3.86108e-014
-7.26839e-015	-7.90815e-015	-1.57209e-014	1.98656e-014	1.66008e-014	8.08187e-015	4.87815e-015	-1.48466e-014	-1.56933e-014	-3.34344e-014	-2.06069e-014	-1.62514e-014	-1.34978e-014	-2.44048e-015	2.4745e-014	1.1435e-014	7.8312e-015	-2.83804e-014	-1.08448e-014	2.21454e-014	-1.53517e-014	3.80359e-014	3.14692e-014	1.01983e-014	3.83054e-014
-7.42868e-015	-7.80301e-015	-1.56316e-014	2.00797e-014	1.67063e-014	7.8881e-015	4.94106e-015	-1.51029e-014	-1.58799e-014	-3.3512e-014	-2.08396e-014	-1.65364e-014	-1.3201e-014	-2.78153e-015	2.48216e-014	1.13055e-014	7.92361e-015	-2.83178e-014	-1.09533e-014	2.25767e-014	-1.53671e-014	3.83059e-014	3.144e-014	1.00113e-014	3.79735e-014
-7.59656e-015	-7.70305e-015	-1.55169e-014	2.02718e-014	1.68071e-014	7.69234e-015	4.98781e-015	-1.53852e-014	-1.61009e-014	-3.35487e-014	-2.10669e-014	-1.68087e-014	-1.2906e-014	-3.13067e-015	2.48956e-014	1.11606e-014	8.01761e-015	-2.82573e-014	-1.10694e-014	2.29859e-014	-1.54011e-014	3.85632e-014	3.14072e-014	9.81477e-015	3.76138e-014
-7.77134e-015	-7.60966e-015	-1.53775e-014	2.04389e-014	1.69017e-014	7.4942e-015	5.01725e-015	-1.56905e-014	-1.63555e-014	-3.35471e-014	-2.1287e-014	-1.70683e-014	-1.26156e-014	-3.48511e-015	2.49664e-014	1.10012e-014	8.11372e-015	-2.81993e-014	-1.11949e-014	2.33687e-014	-1.54565e-014	3.88051e-014	3.1367e-014	9.60754e-015	3.72258e-014
-7.95219e-015	-7.5249e-015	-1.52151e-014	2.05782e-014	1.6989e-014	7.29404e-015	5.02852e-015	-1.60168e-014	-1.66431e-014	-3.35096e-014	-2.14979e-014	-1.73144e-014	-1.23326e-014	-3.84275e-015	2.50338e-014	1.08286e-014	8.21176e-015	-2.8145e-014	-1.13325e-014	2.37205e-014	-1.55361e-014	3.90291e-014	3.13165e-014	9.38852e-015	3.6809e-014
-8.13828e-015	-7.45044e-015	-1.503e-014	2.0687e-014	1.70681e-014	7.09175e-015	5.02077e-015	-1.63622e-014	-1.69627e-014	-3.34393e-014	-2.16979e-014	-1.75465e-014	-1.20595e-014	-4.20122e-015	2.50977e-014	1.06437e-014	8.31242e-015	-2.80962e-014	-1.1485e-014	2.40364e-014	-1.56418e-014	3.92312e-014	3.1253e-014	9.15654e-015	3.63622e-014
-8.32882e-015	-7.38834e-015	-1.48241e-014	2.0763e-014	1.71377e-014	6.88688e-015	4.99315e-015	-1.67241e-014	-1.73135e-014	-3.33399e-014	-2.18849e-014	-1.77645e-014	-1.17991e-014	-4.55883e-015	2.51577e-014	1.04476e-014	8.41577e-015	-2.8054e-014	-1.1655e-014	2.43121e-014	-1.57749e-014	3.94082e-014	3.11732e-014	8.91089e-015	3.5885e-014
-8.5225e-015	-7.34081e-015	-1.45992e-014	2.08042e-014	1.71978e-014	6.68021e-015	4.94581e-015	-1.71e-014	-1.76943e-014	-3.32156e-014	-2.20574e-014	-1.79691e-014	-1.15536e-014	-4.91369e-015	2.52137e-014	1.02418e-014	8.52135e-015	-2.802e-014	-1.18441e-014	2.45436e-014	-1.59369e-014	3.95578e-014	3.10743e-014	8.65051e-015	3.53768e-014
-8.71794e-015	-7.30969e-015	-1.43567e-014	2.08093e-014	1.72475e-014	6.47293e-015	4.87819e-015	-1.74868e-014	-1.81036e-014	-3.30705e-014	-2.22137e-014	-1.8161e-014	-1.13259e-014	-5.26363e-015	2.52656e-014	1.00278e-014	8.62842e-015	-2.7995e-014	-1.20546e-014	2.47275e-014	-1.61296e-014	3.96768e-014	3.09532e-014	8.37462e-015	3.4837e-014
-8.91412e-015	-7.29698e-015	-1.40978e-014	2.07772e-014	1.72865e-014	6.26591e-015	4.79037e-015	-1.78819e-014	-1.85398e-014	-3.29093e-014	-2.23526e-014	-1.83403e-014	-1.11183e-014	-5.60647e-015	2.53134e-014	9.80682e-015	8.73683e-015	-2.798e-014	-1.22889e-014	2.48606e-014	-1.63542e-014	3.97627e-014	3.08068e-014	8.08246e-015	3.42655e-014
-9.11021e-015	-7.30485e-015	-1.38242e-014	2.07078e-014	1.73153e-014	6.06005e-015	4.68274e-015	-1.82822e-014	-1.90006e-014	-3.27371e-014	-2.24733e-014	-1.85086e-014	-1.09329e-014	-5.94119e-015	2.5357e-014	9.57938e-015	8.84612e-015	-2.79766e-014	-1.25492e-014	2.49398e-014	-1.66122e-014	3.98131e-014	3.06327e-014	7.77358e-015	3.36624e-014
-9.30468e-015	-7.33537e-015	-1.35375e-014	2.06007e-014	1.73346e-014	5.85647e-015	4.55536e-015	-1.8685e-014	-1.94833e-014	-3.25581e-014	-2.25743e-014	-1.86674e-014	-1.07713e-014	-6.26626e-015	2.5397e-014	9.34727e-015	8.9553e-015	-2.79861e-014	-1.28365e-014	2.49629e-014	-1.69047e-014	3.98253e-014	3.04287e-014	7.44752e-015	3.30279e-014
-9.49606e-015	-7.39003e-015	-1.324e-014	2.04565e-014	1.73449e-014	5.65675e-015	4.40832e-015	-1.90872e-014	-1.99857e-014	-3.23763e-014	-2.2655e-014	-1.88172e-014	-1.06342e-014	-6.58037e-015	2.54337e-014	9.11222e-015	9.06298e-015	-2.80096e-014	-1.31523e-014	2.4928e-014	-1.72324e-014	3.97979e-014	3.01933e-014	7.10392e-015	3.23622e-014
-9.68313e-015	-7.46934e-015	-1.29331e-014	2.02765e-014	1.73468e-014	5.46244e-015	4.24291e-015	-1.94847e-014	-2.05049e-014	-3.21965e-014	-2.2715e-014	-1.89594e-014	-1.05229e-014	-6.88275e-015	2.5467e-014	8.87568e-015	9.16784e-015	-2.80481e-014	-1.34979e-014	2.48335e-014	-1.75948e-014	3.97285e-014	2.99248e-014	6.74242e-015	3.16669e-014
-9.86446e-015	-7.57397e-015	-1.26187e-014	2.00617e-014	1.73414e-014	5.27514e-015	4.05984e-015	-1.98754e-014	-2.10382e-014	-3.20236e-014	-2.27538e-014	-1.90949e-014	-1.04383e-014	-7.17225e-015	2.54973e-014	8.6394e-015	9.26841e-015	-2.81022e-014	-1.38745e-014	2.46778e-014	-1.79927e-014	3.96152e-014	2.96222e-014	6.36313e-015	3.09422e-014
-1.00382e-014	-7.70438e-015	-1.22986e-014	1.9814e-014	1.73299e-014	5.09681e-015	3.85974e-015	-2.02572e-014	-2.15825e-014	-3.18622e-014	-2.27712e-014	-1.92251e-014	-1.03811e-014	-7.44916e-015	2.55254e-014	8.40419e-015	9.3635e-015	-2.81726e-014	-1.4282e-014	2.4461e-014	-1.84254e-014	3.9457e-014	2.92852e-014	5.96608e-015	3.01889e-014
-1.02028e-014	-7.86091e-015	-1.19742e-014	1.95355e-014	1.73138e-014	4.92917e-015	3.64313e-015	-2.06269e-014	-2.21351e-014	-3.17159e-014	-2.27673e-014	-1.93508e-014	-1.0351e-014	-7.71312e-015	2.55517e-014	8.17151e-015	9.45155e-015	-2.82606e-014	-1.47203e-014	2.41819e-014	-1.88927e-014	3.92528e-014	2.89127e-014	5.55138e-015	2.94088e-014
-1.03575e-014	-8.04398e-015	-1.16474e-014	1.92296e-014	1.72947e-014	4.77418e-015	3.41149e-015	-2.09817e-014	-2.26932e-014	-3.15884e-014	-2.27421e-014	-1.94734e-014	-1.03487e-014	-7.96355e-015	2.55773e-014	7.94243e-015	9.53103e-015	-2.83665e-014	-1.51897e-014	2.38413e-014	-1.93936e-014	3.90022e-014	2.85042e-014	5.11935e-015	2.86039e-014
-1.05011e-014	-8.25371e-015	-1.13198e-014	1.88995e-014	1.7274e-014	4.63388e-015	3.16629e-015	-2.13194e-014	-2.32537e-014	-3.14834e-014	-2.2696e-014	-1.95943e-014	-1.03726e-014	-8.20068e-015	2.56031e-014	7.71863e-015	9.60065e-015	-2.84905e-014	-1.56892e-014	2.34403e-014	-1.99267e-014	3.87046e-014	2.8061e-014	4.67086e-015	2.7776e-014
-1.06322e-014	-8.4903e-015	-1.09925e-014	1.85484e-014	1.72535e-014	4.51055e-015	2.90837e-015	-2.16382e-014	-2.38135e-014	-3.14045e-014	-2.26295e-014	-1.97145e-014	-1.04215e-014	-8.42404e-015	2.563e-014	7.50096e-015	9.65825e-015	-2.86333e-014	-1.6217e-014	2.29805e-014	-2.04901e-014	3.83599e-014	2.75839e-014	4.20702e-015	2.69272e-014
-1.07496e-014	-8.75239e-015	-1.06671e-014	1.81801e-014	1.7235e-014	4.40653e-015	2.6396e-015	-2.19365e-014	-2.43694e-014	-3.13544e-014	-2.25438e-014	-1.98347e-014	-1.04945e-014	-8.6341e-015	2.56589e-014	7.29051e-015	9.70242e-015	-2.87952e-014	-1.67719e-014	2.24631e-014	-2.10824e-014	3.79685e-014	2.70743e-014	3.72848e-015	2.60604e-014
-1.08525e-014	-9.0389e-015	-1.0345e-014	1.77986e-014	1.72198e-014	4.32422e-015	2.36142e-015	-2.22132e-014	-2.4918e-014	-3.13358e-014	-2.244e-014	-1.99562e-014	-1.059e-014	-8.83114e-015	2.5691e-014	7.08841e-015	9.73132e-015	-2.89763e-014	-1.73523e-014	2.18902e-014	-2.17016e-014	3.75312e-014	2.65347e-014	3.2362e-015	2.51781e-014
-1.094e-014	-9.34852e-015	-1.0027e-014	1.74082e-014	1.72095e-014	4.26588e-015	2.07534e-015	-2.24665e-014	-2.54566e-014	-3.13509e-014	-2.23191e-014	-2.00792e-014	-1.07062e-014	-9.01493e-015	2.57273e-014	6.89579e-015	9.74314e-015	-2.91765e-014	-1.79562e-014	2.12648e-014	-2.23454e-014	3.7049e-014	2.5967e-014	2.73142e-015	2.42834e-014
-1.10116e-014	-9.67913e-015	-9.71415e-015	1.70139e-014	1.72059e-014	4.23337e-015	1.78281e-015	-2.26949e-014	-2.59819e-014	-3.14008e-014	-2.21828e-014	-2.02043e-014	-1.08411e-014	-9.18578e-015	2.57687e-014	6.71371e-015	9.73628e-015	-2.93956e-014	-1.85805e-014	2.059e-014	-2.30111e-014	3.65227e-014	2.5374e-014	2.21582e-015	2.33796e-014
-1.1066e-014	-1.0029e-014	-9.40759e-015	1.66201e-014	1.72108e-014	4.2278e-015	1.48591e-015	-2.28968e-014	-2.64917e-014	-3.14864e-014	-2.20328e-014	-2.03313e-014	-1.09919e-014	-9.34416e-015	2.58157e-014	6.54303e-015	9.70918e-015	-2.9633e-014	-1.92224e-014	1.98698e-014	-2.36954e-014	3.59544e-014	2.47587e-014	1.69116e-015	2.24698e-014
-1.1103e-014	-1.03965e-014	-9.10758e-015	1.62309e-014	1.72254e-014	4.25056e-015	1.18649e-015	-2.30717e-014	-2.69837e-014	-3.16082e-014	-2.18707e-014	-2.04601e-014	-1.11562e-014	-9.49044e-015	2.58698e-014	6.38367e-015	9.66125e-015	-2.98884e-014	-1.98785e-014	1.91083e-014	-2.43951e-014	3.53466e-014	2.41242e-014	1.1594e-015	2.15577e-014
-1.11224e-014	-1.0779e-014	-8.81413e-015	1.58506e-014	1.72513e-014	4.30325e-015	8.86024e-016	-2.32196e-014	-2.74546e-014	-3.17663e-014	-2.16985e-014	-2.059e-014	-1.13314e-014	-9.625e-015	2.59321e-014	6.23663e-015	9.59111e-015	-3.01608e-014	-2.05453e-014	1.83096e-014	-2.51068e-014	3.47019e-014	2.34745e-014	6.22039e-016	2.06467e-014
-1.11241e-014	-1.11734e-014	-8.52815e-015	1.54841e-014	1.72901e-014	4.38731e-015	5.86279e-016	-2.33404e-014	-2.79027e-014	-3.19602e-014	-2.15184e-014	-2.07208e-014	-1.15147e-014	-9.74798e-015	2.60029e-014	6.10258e-015	9.4971e-015	-3.04489e-014	-2.12199e-014	1.7478e-014	-2.58272e-014	3.40232e-014	2.28134e-014	8.10568e-017	1.97409e-014
-1.11077e-014	-1.15761e-014	-8.25018e-015	1.51359e-014	1.73426e-014	4.50324e-015	2.89066e-016	-2.34345e-014	-2.83255e-014	-3.21886e-014	-2.13326e-014	-2.08515e-014	-1.17028e-014	-9.85952e-015	2.60829e-014	5.98158e-015	9.37893e-015	-3.07518e-014	-2.18981e-014	1.66187e-014	-2.65532e-014	3.33137e-014	2.21447e-014	-4.61482e-016	1.88442e-014
-1.10736e-014	-1.1984e-014	-7.98026e-015	1.48101e-014	1.74099e-014	4.65165e-015	-4.07929e-018	-2.35026e-014	-2.87219e-014	-3.24503e-014	-2.1144e-014	-2.09816e-014	-1.18929e-014	-9.9597e-015	2.61724e-014	5.87385e-015	9.23577e-015	-3.10682e-014	-2.25759e-014	1.57364e-014	-2.72808e-014	3.25763e-014	2.14724e-014	-1.00379e-015	1.79607e-014
-1.10219e-014	-1.23937e-014	-7.71805e-015	1.45107e-014	1.74923e-014	4.83221e-015	-2.91924e-016	-2.35446e-014	-2.90905e-014	-3.27433e-014	-2.0955e-014	-2.11099e-014	-1.20823e-014	-1.00483e-014	2.62722e-014	5.77952e-015	9.06678e-015	-3.13965e-014	-2.32495e-014	1.48357e-014	-2.80059e-014	3.18143e-014	2.0801e-014	-1.54407e-015	1.70936e-014
-1.09532e-014	-1.28015e-014	-7.46358e-015	1.42416e-014	1.75899e-014	5.04503e-015	-5.72997e-016	-2.3561e-014	-2.94299e-014	-3.30652e-014	-2.07675e-014	-2.12355e-014	-1.22674e-014	-1.0126e-014	2.63825e-014	5.69813e-015	8.87159e-015	-3.17351e-014	-2.39149e-014	1.39219e-014	-2.87247e-014	3.10313e-014	2.01337e-014	-2.08039e-015	1.62471e-014
-1.08676e-014	-1.32037e-014	-7.21619e-015	1.40058e-014	1.77027e-014	5.28967e-015	-8.45927e-016	-2.35526e-014	-2.97391e-014	-3.34139e-014	-2.05846e-014	-2.1356e-014	-1.24452e-014	-1.01931e-014	2.65034e-014	5.62901e-015	8.64985e-015	-3.20829e-014	-2.45683e-014	1.29992e-014	-2.94333e-014	3.02307e-014	1.94748e-014	-2.61085e-015	1.5425e-014
-1.07653e-014	-1.35964e-014	-6.97559e-015	1.38063e-014	1.78302e-014	5.56535e-015	-1.10926e-015	-2.35208e-014	-3.00176e-014	-3.37864e-014	-2.04089e-014	-2.14697e-014	-1.26126e-014	-1.0249e-014	2.66345e-014	5.5713e-015	8.40195e-015	-3.24377e-014	-2.52062e-014	1.2072e-014	-3.0128e-014	2.94166e-014	1.88288e-014	-3.13242e-015	1.46308e-014
-1.06473e-014	-1.39765e-014	-6.74124e-015	1.3646e-014	1.79722e-014	5.87048e-015	-1.36206e-015	-2.34669e-014	-3.02655e-014	-3.41793e-014	-2.02431e-014	-2.15749e-014	-1.27672e-014	-1.02936e-014	2.67751e-014	5.5248e-015	8.12808e-015	-3.27982e-014	-2.58249e-014	1.11453e-014	-3.08049e-014	2.85926e-014	1.8199e-014	-3.64379e-015	1.38681e-014
-1.05136e-014	-1.43402e-014	-6.512e-015	1.35262e-014	1.81281e-014	6.20332e-015	-1.60309e-015	-2.33922e-014	-3.04819e-014	-3.45888e-014	-2.00894e-014	-2.16702e-014	-1.29061e-014	-1.03268e-014	2.69248e-014	5.48807e-015	7.82866e-015	-3.31622e-014	-2.64211e-014	1.02232e-014	-3.14603e-014	2.77624e-014	1.75889e-014	-4.14325e-015	1.31407e-014
-1.03654e-014	-1.46842e-014	-6.28695e-015	1.3449e-014	1.82968e-014	6.56209e-015	-1.83084e-015	-2.32985e-014	-3.06674e-014	-3.50114e-014	-1.995e-014	-2.1753e-014	-1.30269e-014	-1.03482e-014	2.70824e-014	5.4603e-015	7.50366e-015	-3.3528e-014	-2.69914e-014	9.30913e-015	-3.20909e-014	2.69299e-014	1.70021e-014	-4.62806e-015	1.24512e-014
-1.02043e-014	-1.50047e-014	-6.06591e-015	1.34158e-014	1.84769e-014	6.94461e-015	-2.04452e-015	-2.31883e-014	-3.08224e-014	-3.54432e-014	-1.9828e-014	-2.18213e-014	-1.31276e-014	-1.03579e-014	2.72468e-014	5.44111e-015	7.15386e-015	-3.3894e-014	-2.75331e-014	8.40743e-015	-3.2693e-014	2.6099e-014	1.64418e-014	-5.09622e-015	1.18028e-014
-1.00298e-014	-1.52984e-014	-5.84824e-015	1.34276e-014	1.86668e-014	7.34709e-015	-2.24371e-015	-2.30624e-014	-3.09478e-014	-3.58802e-014	-1.97256e-014	-2.18731e-014	-1.32063e-014	-1.03554e-014	2.74169e-014	5.42922e-015	6.78004e-015	-3.4258e-014	-2.80436e-014	7.52135e-015	-3.32629e-014	2.52731e-014	1.59108e-014	-5.54575e-015	1.11982e-014
-9.84374e-015	-1.55627e-014	-5.63324e-015	1.34845e-014	1.88647e-014	7.76696e-015	-2.42843e-015	-2.29232e-014	-3.10448e-014	-3.63186e-014	-1.96446e-014	-2.19067e-014	-1.32612e-014	-1.03404e-014	2.75907e-014	5.42306e-015	6.38329e-015	-3.46178e-014	-2.85214e-014	6.65404e-015	-3.37973e-014	2.44557e-014	1.54115e-014	-5.97545e-015	1.06391e-014
-9.64768e-015	-1.57944e-014	-5.42003e-015	1.35857e-014	1.90687e-014	8.20175e-015	-2.59832e-015	-2.27723e-014	-3.11144e-014	-3.6755e-014	-1.95867e-014	-2.19198e-014	-1.32911e-014	-1.03131e-014	2.77669e-014	5.42117e-015	5.96491e-015	-3.49713e-014	-2.89643e-014	5.80786e-015	-3.42933e-014	2.36502e-014	1.49458e-014	-6.38337e-015	1.01272e-014
-9.44216e-015	-1.59903e-014	-5.20777e-015	1.37315e-014	1.92769e-014	8.64776e-015	-2.75321e-015	-2.26117e-014	-3.11583e-014	-3.71857e-014	-1.95536e-014	-2.19113e-014	-1.32954e-014	-1.02728e-014	2.79434e-014	5.42275e-015	5.52592e-015	-3.53167e-014	-2.93712e-014	4.98515e-015	-3.47479e-014	2.28605e-014	1.45154e-014	-6.76806e-015	9.66328e-015
-9.22864e-015	-1.61481e-014	-4.99565e-015	1.39205e-014	1.94875e-014	9.10122e-015	-2.89268e-015	-2.24427e-014	-3.11783e-014	-3.76065e-014	-1.95469e-014	-2.18792e-014	-1.32736e-014	-1.02197e-014	2.81181e-014	5.42647e-015	5.0679e-015	-3.56518e-014	-2.97408e-014	4.18742e-015	-3.51583e-014	2.20888e-014	1.4121e-014	-7.1279e-015	9.24893e-015
-9.00834e-015	-1.62657e-014	-4.78294e-015	1.41509e-014	1.96983e-014	9.55829e-015	-3.01599e-015	-2.22668e-014	-3.11756e-014	-3.80131e-014	-1.95682e-014	-2.18219e-014	-1.32252e-014	-1.01531e-014	2.82889e-014	5.43097e-015	4.59323e-015	-3.5975e-014	-3.00727e-014	3.41579e-015	-3.55215e-014	2.13378e-014	1.37631e-014	-7.46137e-015	8.88505e-015
-8.78252e-015	-1.63404e-014	-4.56945e-015	1.44204e-014	1.99078e-014	1.00147e-014	-3.12342e-015	-2.20867e-014	-3.11516e-014	-3.84017e-014	-1.9618e-014	-2.17387e-014	-1.31504e-014	-1.00727e-014	2.84539e-014	5.43499e-015	4.10326e-015	-3.6284e-014	-3.03673e-014	2.67174e-015	-3.58358e-014	2.06104e-014	1.34419e-014	-7.76701e-015	8.57178e-015
-8.55196e-015	-1.63709e-014	-4.35357e-015	1.47277e-014	2.01138e-014	1.04663e-014	-3.21498e-015	-2.19041e-014	-3.11089e-014	-3.87701e-014	-1.96976e-014	-2.16283e-014	-1.30494e-014	-9.97839e-015	2.86111e-014	5.43787e-015	3.59972e-015	-3.65779e-014	-3.06244e-014	1.95582e-015	-3.60996e-014	1.99088e-014	1.31573e-014	-8.04337e-015	8.30951e-015
-8.31761e-015	-1.63557e-014	-4.13463e-015	1.50695e-014	2.03138e-014	1.09092e-014	-3.29145e-015	-2.17209e-014	-3.10493e-014	-3.91151e-014	-1.98075e-014	-2.14914e-014	-1.29232e-014	-9.86999e-015	2.87589e-014	5.43846e-015	3.0845e-015	-3.68545e-014	-3.08449e-014	1.26776e-015	-3.63113e-014	1.92344e-014	1.29092e-014	-8.28939e-015	8.09757e-015
-8.08061e-015	-1.62943e-014	-3.91214e-015	1.54428e-014	2.05064e-014	1.13393e-014	-3.3534e-015	-2.15395e-014	-3.09735e-014	-3.94337e-014	-1.99475e-014	-2.13271e-014	-1.27728e-014	-9.74744e-015	2.88949e-014	5.4359e-015	2.5601e-015	-3.7112e-014	-3.103e-014	6.07631e-016	-3.64698e-014	1.85887e-014	1.26962e-014	-8.50415e-015	7.9349e-015
-7.84227e-015	-1.61859e-014	-3.68569e-015	1.58445e-014	2.06897e-014	1.17523e-014	-3.4016e-015	-2.13616e-014	-3.08833e-014	-3.97233e-014	-2.01176e-014	-2.11343e-014	-1.25994e-014	-9.61081e-015	2.90168e-014	5.42941e-015	2.02833e-015	-3.73499e-014	-3.11808e-014	-2.51284e-017	-3.65748e-014	1.79726e-014	1.25171e-014	-8.68659e-015	7.82083e-015
-7.60358e-015	-1.60297e-014	-3.4545e-015	1.62715e-014	2.08625e-014	1.21442e-014	-3.43625e-015	-2.11884e-014	-3.07806e-014	-3.99814e-014	-2.03174e-014	-2.0914e-014	-1.24051e-014	-9.46006e-015	2.91222e-014	5.41836e-015	1.49181e-015	-3.75674e-014	-3.12995e-014	-6.32195e-016	-3.66265e-014	1.73873e-014	1.23696e-014	-8.83589e-015	7.75359e-015
-7.36513e-015	-1.58254e-014	-3.21827e-015	1.67198e-014	2.10228e-014	1.25112e-014	-3.45801e-015	-2.1021e-014	-3.06671e-014	-4.02063e-014	-2.05468e-014	-2.06672e-014	-1.21919e-014	-9.29569e-015	2.92093e-014	5.40285e-015	9.53123e-016	-3.77635e-014	-3.13887e-014	-1.2148e-015	-3.66241e-014	1.68329e-014	1.22514e-014	-8.9518e-015	7.73096e-015
-7.12726e-015	-1.55733e-014	-2.97584e-015	1.71857e-014	2.11697e-014	1.28493e-014	-3.4672e-015	-2.08609e-014	-3.05435e-014	-4.03968e-014	-2.08038e-014	-2.03946e-014	-1.19616e-014	-9.11795e-015	2.92766e-014	5.3819e-015	4.14443e-016	-3.79371e-014	-3.14507e-014	-1.77474e-015	-3.6568e-014	1.6309e-014	1.216e-014	-9.03357e-015	7.75083e-015
-6.89105e-015	-1.52739e-014	-2.72726e-015	1.76651e-014	2.13017e-014	1.31555e-014	-3.46439e-015	-2.07091e-014	-3.04109e-014	-4.05512e-014	-2.10871e-014	-2.00968e-014	-1.17168e-014	-8.92719e-015	2.93227e-014	5.35537e-015	-1.22423e-016	-3.8088e-014	-3.14883e-014	-2.31415e-015	-3.64588e-014	1.58154e-014	1.20925e-014	-9.08096e-015	7.81077e-015
[truncated: 1,318 more rows]
