# Supplementary material for: Prominent gamma band activity during visual motion perception in early-stage Alzheimer’s disease
Source: PLoS One. 2022 Apr 18;17(4):e0266693. doi: 10.1371/journal.pone.0266693 (PMC9015152; doi:10.1371/journal.pone.0266693)
Supplement: S1 File — (ZIP) [file pone.0266693.s001.zip › PloseOneé╠âfü[â^âVü[âgùp/AD07 R hemisphere.txt]

1.67033e-016	5.14019e-015	-6.57606e-016	9.57823e-016	1.18398e-014	1.00006e-014	2.08133e-014	2.14954e-014	5.72178e-015	5.73451e-015	2.32141e-014	9.29811e-015	2.6847e-014	-4.70114e-015	-3.21011e-015	8.34932e-015	4.25866e-015	4.6723e-015	1.18567e-015	1.43183e-014	5.52645e-015	1.8922e-014	2.28289e-014	2.12336e-014	7.90673e-015
1.48547e-016	5.10868e-015	-3.4759e-016	1.23101e-015	1.13685e-014	1.02376e-014	2.09089e-014	2.12385e-014	6.31989e-015	5.51949e-015	2.29604e-014	8.49544e-015	2.62018e-014	-4.09686e-015	-2.99772e-015	7.80346e-015	4.26728e-015	4.62367e-015	1.45292e-015	1.40108e-014	5.73004e-015	1.83875e-014	2.26833e-014	2.08753e-014	7.72166e-015
9.71976e-017	5.07445e-015	-4.7965e-017	1.50758e-015	1.08717e-014	1.04548e-014	2.09832e-014	2.09331e-014	6.90755e-015	5.27638e-015	2.26867e-014	7.66693e-015	2.55193e-014	-3.50325e-015	-2.7954e-015	7.24058e-015	4.27199e-015	4.55236e-015	1.70615e-015	1.36975e-014	5.9174e-015	1.78501e-014	2.25303e-014	2.05104e-014	7.51836e-015
1.19945e-017	5.03646e-015	2.39492e-016	1.78601e-015	1.03511e-014	1.06502e-014	2.10345e-014	2.05773e-014	7.47908e-015	5.00588e-015	2.23934e-014	6.81578e-015	2.48017e-014	-2.92488e-015	-2.60458e-015	6.66231e-015	4.27252e-015	4.45824e-015	1.94204e-015	1.338e-014	6.0862e-015	1.73116e-014	2.23693e-014	2.01392e-014	7.29673e-015
-1.08477e-016	4.99469e-015	5.1316e-016	2.06436e-015	9.80843e-015	1.08222e-014	2.10624e-014	2.0171e-014	8.0286e-015	4.70863e-015	2.20805e-014	5.94528e-015	2.40514e-014	-2.36595e-015	-2.42683e-015	6.07073e-015	4.26819e-015	4.34113e-015	2.15721e-015	1.30606e-014	6.23397e-015	1.6775e-014	2.22e-014	1.97625e-014	7.05667e-015
-2.65184e-016	4.94835e-015	7.71347e-016	2.34015e-015	9.24638e-015	1.09687e-014	2.10658e-014	1.97136e-014	8.55098e-015	4.38569e-015	2.17485e-014	5.05906e-015	2.32709e-014	-1.83037e-015	-2.26363e-015	5.46806e-015	4.25884e-015	4.20123e-015	2.349e-015	1.27409e-014	6.35868e-015	1.6242e-014	2.2022e-014	1.93808e-014	6.79878e-015
-4.5844e-016	4.89644e-015	1.01298e-015	2.61139e-015	8.66757e-015	1.10878e-014	2.10438e-014	1.92049e-014	9.04044e-015	4.03862e-015	2.13985e-014	4.16102e-015	2.24627e-014	-1.32214e-015	-2.11614e-015	4.8563e-015	4.24445e-015	4.03914e-015	2.51443e-015	1.24226e-014	6.45818e-015	1.57146e-014	2.18344e-014	1.89942e-014	6.52344e-015
-6.88682e-016	4.83846e-015	1.2372e-015	2.87568e-015	8.07476e-015	1.11787e-014	2.09958e-014	1.86458e-014	9.49132e-015	3.6691e-015	2.10307e-014	3.25511e-015	2.16299e-014	-8.45054e-016	-1.98564e-015	4.23783e-015	4.22429e-015	3.85604e-015	2.65063e-015	1.21082e-014	6.53068e-015	1.51946e-014	2.16373e-014	1.86037e-014	6.23093e-015
-9.55818e-016	4.77383e-015	1.4429e-015	3.13106e-015	7.47122e-015	1.12402e-014	2.09225e-014	1.80372e-014	9.89862e-015	3.27897e-015	2.0646e-014	2.34542e-015	2.07757e-014	-4.0268e-016	-1.87321e-015	3.61495e-015	4.1984e-015	3.65327e-015	2.75484e-015	1.17999e-014	6.57488e-015	1.46834e-014	2.14301e-014	1.82092e-014	5.92204e-015
-1.25956e-015	4.70174e-015	1.62895e-015	3.37484e-015	6.85949e-015	1.12721e-014	2.08237e-014	1.73798e-014	1.02574e-014	2.87043e-015	2.02449e-014	1.43577e-015	1.99033e-014	1.69511e-018	-1.7797e-015	2.99036e-015	4.16681e-015	3.43222e-015	2.82487e-015	1.14994e-014	6.58953e-015	1.41829e-014	2.12127e-014	1.78112e-014	5.59734e-015
-1.59952e-015	4.62216e-015	1.79454e-015	3.60518e-015	6.24321e-015	1.12741e-014	2.07002e-014	1.66757e-014	1.0563e-014	2.44562e-015	1.98286e-014	5.29917e-016	1.90165e-014	3.65604e-016	-1.70594e-015	2.36661e-015	4.12941e-015	3.19471e-015	2.85813e-015	1.12093e-014	6.57384e-015	1.36945e-014	2.09848e-014	1.74102e-014	5.25764e-015
-1.97439e-015	4.53435e-015	1.93951e-015	3.82018e-015	5.62528e-015	1.12462e-014	2.05531e-014	1.59276e-014	1.08117e-014	2.0066e-015	1.93983e-014	-3.68326e-016	1.81184e-014	6.86436e-016	-1.65204e-015	1.74563e-015	4.0863e-015	2.94284e-015	2.8529e-015	1.09318e-014	6.52748e-015	1.32195e-014	2.07463e-014	1.70068e-014	4.90419e-015
-2.38217e-015	4.43757e-015	2.06362e-015	4.01794e-015	5.00888e-015	1.11888e-014	2.03831e-014	1.51382e-014	1.09998e-014	1.55635e-015	1.8955e-014	-1.25475e-015	1.72129e-014	9.62646e-016	-1.61837e-015	1.12967e-015	4.03801e-015	2.6781e-015	2.80736e-015	1.06688e-014	6.44963e-015	1.27589e-014	2.04973e-014	1.66009e-014	4.53799e-015
-2.82107e-015	4.3317e-015	2.16734e-015	4.19667e-015	4.39697e-015	1.11027e-014	2.01916e-014	1.43102e-014	1.11242e-014	1.09804e-015	1.84999e-014	-2.12618e-015	1.63034e-014	1.19314e-015	-1.60512e-015	5.2144e-016	3.98525e-015	2.40317e-015	2.72004e-015	1.04224e-014	6.33998e-015	1.23138e-014	2.0238e-014	1.61925e-014	4.16012e-015
-3.28955e-015	4.2167e-015	2.25066e-015	4.35505e-015	3.79271e-015	1.0989e-014	1.99799e-014	1.34475e-014	1.1183e-014	6.34198e-016	1.80345e-014	-2.97922e-015	1.5394e-014	1.37693e-015	-1.61182e-015	-7.63595e-017	3.9281e-015	2.12049e-015	2.58999e-015	1.01945e-014	6.19909e-015	1.18847e-014	1.99683e-014	1.57815e-014	3.77256e-015
-3.78498e-015	4.09237e-015	2.31419e-015	4.49167e-015	3.19893e-015	1.08487e-014	1.97496e-014	1.25538e-014	1.11748e-014	1.67976e-016	1.75603e-014	-3.81095e-015	1.44879e-014	1.51405e-015	-1.6381e-015	-6.60955e-016	3.867e-015	1.83295e-015	2.41685e-015	9.98735e-015	6.02719e-015	1.14721e-014	1.96888e-014	1.53683e-014	3.37672e-015
-4.30482e-015	3.95818e-015	2.35844e-015	4.60527e-015	2.61891e-015	1.06835e-014	1.95026e-014	1.16338e-014	1.10981e-014	-2.98018e-016	1.70781e-014	-4.61829e-015	1.35885e-014	1.60473e-015	-1.68335e-015	-1.23074e-015	3.80264e-015	1.54286e-015	2.20031e-015	9.80291e-015	5.82517e-015	1.1077e-014	1.93997e-014	1.49536e-014	2.97416e-015
-4.84637e-015	3.8144e-015	2.38471e-015	4.6952e-015	2.05549e-015	1.04954e-014	1.9241e-014	1.06927e-014	1.09525e-014	-7.60809e-016	1.65899e-014	-5.39901e-015	1.26992e-014	1.64948e-015	-1.74665e-015	-1.78351e-015	3.73603e-015	1.25277e-015	1.94038e-015	9.64306e-015	5.59378e-015	1.06989e-014	1.91016e-014	1.45375e-014	2.5669e-015
-5.40628e-015	3.66087e-015	2.39396e-015	4.76103e-015	1.5118e-015	1.02863e-014	1.89665e-014	9.73521e-015	1.07387e-014	-1.21796e-015	1.60965e-014	-6.15077e-015	1.18231e-014	1.64922e-015	-1.82717e-015	-2.31708e-015	3.66795e-015	9.65763e-016	1.63748e-015	9.50946e-015	5.33396e-015	1.03377e-014	1.87949e-014	1.41198e-014	2.15713e-015
-5.98076e-015	3.49763e-015	2.38684e-015	4.80215e-015	9.906e-016	1.0058e-014	1.86811e-014	8.76635e-015	1.04571e-014	-1.6665e-015	1.55994e-014	-6.87174e-015	1.09633e-014	1.60573e-015	-1.92374e-015	-2.82916e-015	3.59927e-015	6.84485e-016	1.2931e-015	9.40349e-015	5.0475e-015	9.99366e-015	1.84808e-014	1.37008e-014	1.74648e-015
-6.56649e-015	3.32508e-015	2.3646e-015	4.81873e-015	4.94345e-016	9.81234e-015	1.83873e-014	7.79188e-015	1.01097e-014	-2.10376e-015	1.51e-014	-7.55994e-015	1.01223e-014	1.52126e-015	-2.03471e-015	-3.31838e-015	3.53162e-015	4.11524e-016	9.08855e-016	9.32636e-015	4.7363e-015	9.66629e-015	1.81602e-014	1.32808e-014	1.33671e-015
-7.15951e-015	3.14357e-015	2.32865e-015	4.81077e-015	2.50144e-017	9.55245e-015	1.80869e-014	6.81673e-015	9.69866e-015	-2.52728e-015	1.45998e-014	-8.21397e-015	9.30215e-015	1.39762e-015	-2.15895e-015	-3.78331e-015	3.46585e-015	1.49501e-016	4.86359e-016	9.27902e-015	4.40211e-015	9.35555e-015	1.78337e-014	1.28602e-014	9.30043e-016
-7.75634e-015	2.95423e-015	2.28032e-015	4.77807e-015	-4.15641e-016	9.28116e-015	1.7782e-014	5.84686e-015	9.22675e-015	-2.93431e-015	1.40997e-014	-8.83308e-015	8.50519e-015	1.23786e-015	-2.29502e-015	-4.22242e-015	3.4034e-015	-9.90848e-017	2.75047e-017	9.26299e-015	4.04696e-015	9.06111e-015	1.75021e-014	1.24394e-014	5.28461e-016
-8.35341e-015	2.75725e-015	2.22073e-015	4.72146e-015	-8.2635e-016	9.00081e-015	1.74748e-014	4.88803e-015	8.69756e-015	-3.32314e-015	1.36012e-014	-9.41663e-015	7.7336e-015	1.04555e-015	-2.44098e-015	-4.63388e-015	3.34568e-015	-3.31566e-016	-4.6514e-016	9.2789e-015	3.67261e-015	8.78234e-015	1.71667e-014	1.20187e-014	1.34176e-016
-8.94707e-015	2.55371e-015	2.15114e-015	4.64208e-015	-1.20591e-015	8.71379e-015	1.71671e-014	3.94612e-015	8.11513e-015	-3.69194e-015	1.31057e-014	-9.96427e-015	6.98867e-015	8.23921e-016	-2.59505e-015	-5.01625e-015	3.29346e-015	-5.45403e-016	-9.88867e-016	9.32732e-015	3.28112e-015	8.51843e-015	1.68287e-014	1.15986e-014	-2.50738e-016
-9.53362e-015	2.34495e-015	2.07299e-015	4.54122e-015	-1.55277e-015	8.42284e-015	1.6861e-014	3.02697e-015	7.48383e-015	-4.03899e-015	1.26146e-014	-1.04759e-014	6.27179e-015	5.7704e-016	-2.75508e-015	-5.36839e-015	3.24805e-015	-7.38623e-016	-1.54031e-015	9.40908e-015	2.87487e-015	8.2686e-015	1.64893e-014	1.11798e-014	-6.23913e-016
-1.0109e-014	2.13218e-015	1.9876e-015	4.41958e-015	-1.86597e-015	8.13058e-015	1.65582e-014	2.13591e-015	6.8086e-015	-4.36269e-015	1.21287e-014	-1.09519e-014	5.58383e-015	3.08728e-016	-2.91957e-015	-5.68885e-015	3.21103e-015	-9.09268e-016	-2.11554e-015	9.52417e-015	2.45593e-015	8.03252e-015	1.61499e-014	1.07623e-014	-9.83473e-016
-1.06702e-014	1.9168e-015	1.89626e-015	4.27831e-015	-2.14502e-015	7.83925e-015	1.62597e-014	1.27808e-015	6.09495e-015	-4.66185e-015	1.16489e-014	-1.1393e-014	4.92504e-015	2.28943e-017	-3.08647e-015	-5.97666e-015	3.18387e-015	-1.05506e-015	-2.71065e-015	9.67221e-015	2.02653e-015	7.80982e-015	1.58118e-014	1.03465e-014	-1.32745e-015
-1.12131e-014	1.70014e-015	1.80072e-015	4.11964e-015	-2.38956e-015	7.55135e-015	1.59673e-014	4.57998e-016	5.34795e-015	-4.93584e-015	1.11759e-014	-1.17999e-014	4.29617e-015	-2.76036e-016	-3.25375e-015	-6.23137e-015	3.16831e-015	-1.17458e-015	-3.32125e-015	9.85264e-015	1.58858e-015	7.59953e-015	1.54763e-014	9.93311e-015	-1.65372e-015
-1.17347e-014	1.48354e-015	1.70179e-015	3.94561e-015	-2.59921e-015	7.26928e-015	1.56822e-014	-3.20013e-016	4.57341e-015	-5.18384e-015	1.07106e-014	-1.21738e-014	3.69683e-015	-5.83739e-016	-3.41929e-015	-6.45244e-015	3.16519e-015	-1.26691e-015	-3.94262e-015	1.0065e-014	1.14396e-015	7.40126e-015	1.5145e-014	9.5228e-015	-1.9609e-015
-1.22318e-014	1.26855e-015	1.60052e-015	3.75768e-015	-2.77416e-015	6.99488e-015	1.54053e-014	-1.05127e-015	3.77692e-015	-5.40541e-015	1.02533e-014	-1.2516e-014	3.12625e-015	-8.95772e-016	-3.58121e-015	-6.63932e-015	3.17558e-015	-1.33124e-015	-4.57009e-015	1.03087e-014	6.94515e-016	7.21407e-015	1.48191e-014	9.11629e-015	-2.24723e-015
-1.27018e-014	1.05666e-015	1.49771e-015	3.5577e-015	-2.91525e-015	6.73024e-015	1.51373e-014	-1.73194e-015	2.96461e-015	-5.60065e-015	9.80468e-015	-1.28279e-014	2.58382e-015	-1.20807e-015	-3.73809e-015	-6.79143e-015	3.20088e-015	-1.36706e-015	-5.19915e-015	1.05822e-014	2.42393e-016	7.03777e-015	1.44998e-014	8.71403e-015	-2.51093e-015
-1.31417e-014	8.49476e-016	1.39455e-015	3.34737e-015	-3.02318e-015	6.47721e-015	1.48786e-014	-2.35826e-015	2.14281e-015	-5.76973e-015	9.36527e-015	-1.31116e-014	2.06892e-015	-1.51649e-015	-3.88795e-015	-6.90881e-015	3.24208e-015	-1.37443e-015	-5.82492e-015	1.08837e-014	-2.10554e-016	6.87182e-015	1.41882e-014	8.31666e-015	-2.75103e-015
-1.35493e-014	6.48523e-016	1.29215e-015	3.12893e-015	-3.09884e-015	6.2374e-015	1.46292e-014	-2.92751e-015	1.31719e-015	-5.91314e-015	8.93529e-015	-1.33686e-014	1.58063e-015	-1.81639e-015	-4.02918e-015	-6.99123e-015	3.29978e-015	-1.35275e-015	-6.44206e-015	1.12116e-014	-6.63219e-016	6.71571e-015	1.38857e-014	7.92479e-015	-2.96663e-015
-1.39224e-014	4.55171e-016	1.19072e-015	2.90454e-015	-3.14334e-015	6.01205e-015	1.43894e-014	-3.43722e-015	4.93788e-016	-6.0317e-015	8.51483e-015	-1.3601e-014	1.11793e-015	-2.10436e-015	-4.16058e-015	-7.03907e-015	3.37445e-015	-1.30211e-015	-7.04607e-015	1.15637e-014	-1.1143e-015	6.56926e-015	1.35933e-014	7.53866e-015	-3.15633e-015
-1.4259e-014	2.71137e-016	1.09137e-015	2.67672e-015	-3.15794e-015	5.80211e-015	1.41588e-014	-3.88573e-015	-3.21677e-016	-6.12607e-015	8.10376e-015	-1.38104e-014	6.79464e-016	-2.37693e-015	-4.28044e-015	-7.05249e-015	3.46704e-015	-1.2234e-015	-7.63215e-015	1.1938e-014	-1.56234e-015	6.43196e-015	1.33125e-014	7.15893e-015	-3.31939e-015
-1.45572e-014	9.77391e-017	9.94423e-016	2.44706e-015	-3.14376e-015	5.60835e-015	1.39376e-014	-4.27207e-015	-1.12393e-015	-6.19749e-015	7.70198e-015	-1.39988e-014	2.63632e-016	-2.63069e-015	-4.38723e-015	-7.03173e-015	3.57821e-015	-1.11763e-015	-8.19545e-015	1.23317e-014	-2.00634e-015	6.3035e-015	1.30441e-014	6.78638e-015	-3.45549e-015
-1.48156e-014	-6.38931e-017	8.99999e-016	2.21798e-015	-3.1027e-015	5.43121e-015	1.37256e-014	-4.59558e-015	-1.90776e-015	-6.24737e-015	7.30937e-015	-1.41682e-014	-1.31468e-016	-2.86258e-015	-4.47988e-015	-6.97733e-015	3.708e-015	-9.85696e-016	-8.73127e-015	1.27417e-014	-2.44486e-015	6.18413e-015	1.27888e-014	6.4212e-015	-3.5643e-015
-1.50334e-014	-2.12306e-016	8.08842e-016	1.99158e-015	-3.03601e-015	5.27119e-015	1.3522e-014	-4.85649e-015	-2.66816e-015	-6.27727e-015	6.92598e-015	-1.43202e-014	-5.07172e-016	-3.0695e-015	-4.55755e-015	-6.8898e-015	3.85688e-015	-8.29133e-016	-9.23468e-015	1.31654e-014	-2.87762e-015	6.07381e-015	1.25472e-014	6.06451e-015	-3.64599e-015
-1.521e-014	-3.46476e-016	7.21047e-016	1.76964e-015	-2.94529e-015	5.12842e-015	1.33261e-014	-5.05516e-015	-3.40077e-015	-6.28878e-015	6.5517e-015	-1.44567e-014	-8.65515e-016	-3.24872e-015	-4.61958e-015	-6.76943e-015	4.02454e-015	-6.49202e-016	-9.70167e-015	1.36003e-014	-3.30372e-015	5.97288e-015	1.23199e-014	5.7167e-015	-3.70072e-015
-1.53448e-014	-4.65075e-016	6.37212e-016	1.55383e-015	-2.83243e-015	5.00226e-015	1.31372e-014	-5.19274e-015	-4.10183e-015	-6.28369e-015	6.18559e-015	-1.45794e-014	-1.20821e-015	-3.39866e-015	-4.6655e-015	-6.61744e-015	4.21071e-015	-4.48017e-016	-1.01285e-014	1.40426e-014	-3.72231e-015	5.88154e-015	1.21074e-014	5.37764e-015	-3.72827e-015
-1.54375e-014	-5.67193e-016	5.56985e-016	1.34548e-015	-2.69905e-015	4.89282e-015	1.29544e-014	-5.27145e-015	-4.76829e-015	-6.26401e-015	5.8275e-015	-1.46901e-014	-1.53703e-015	-3.51777e-015	-4.69485e-015	-6.43444e-015	4.41489e-015	-2.27938e-016	-1.05115e-014	1.44894e-014	-4.13299e-015	5.79984e-015	1.19102e-014	5.04806e-015	-3.7294e-015
-1.54882e-014	-6.52203e-016	4.80247e-016	1.14629e-015	-2.54704e-015	4.79938e-015	1.27767e-014	-5.29392e-015	-5.39745e-015	-6.23181e-015	5.47685e-015	-1.47895e-014	-1.85369e-015	-3.60452e-015	-4.70752e-015	-6.2217e-015	4.63631e-015	8.81673e-018	-1.08472e-014	1.49372e-014	-4.53573e-015	5.72804e-015	1.17281e-014	4.7282e-015	-3.70523e-015
-1.54972e-014	-7.19203e-016	4.06912e-016	9.57476e-016	-2.37789e-015	4.72101e-015	1.2603e-014	-5.26332e-015	-5.98698e-015	-6.18932e-015	5.13306e-015	-1.4879e-014	-2.15934e-015	-3.65849e-015	-4.70362e-015	-5.98047e-015	4.87394e-015	2.60218e-016	-1.11327e-014	1.53824e-014	-4.93038e-015	5.66605e-015	1.15612e-014	4.41836e-015	-3.65663e-015
-1.54649e-014	-7.67584e-016	3.37004e-016	7.80225e-016	-2.19382e-015	4.6565e-015	1.24322e-014	-5.18329e-015	-6.53516e-015	-6.13837e-015	4.7954e-015	-1.49598e-014	-2.45533e-015	-3.67947e-015	-4.68348e-015	-5.71198e-015	5.12624e-015	5.24393e-016	-1.13656e-014	1.58212e-014	-5.31623e-015	5.61401e-015	1.14096e-014	4.11886e-015	-3.58489e-015
-1.53918e-014	-7.97293e-016	2.70681e-016	6.15224e-016	-1.99661e-015	4.60505e-015	1.22633e-014	-5.05775e-015	-7.04029e-015	-6.08112e-015	4.4635e-015	-1.50325e-014	-2.74295e-015	-3.66742e-015	-4.64743e-015	-5.41766e-015	5.39159e-015	7.98257e-016	-1.15439e-014	1.62505e-014	-5.69328e-015	5.57218e-015	1.12726e-014	3.82962e-015	-3.4916e-015
-1.52792e-014	-8.08323e-016	2.08367e-016	4.63241e-016	-1.78798e-015	4.56549e-015	1.20956e-014	-4.89117e-015	-7.50173e-015	-6.01954e-015	4.13715e-015	-1.50981e-014	-3.02303e-015	-3.62294e-015	-4.59634e-015	-5.09933e-015	5.66852e-015	1.07873e-015	-1.1666e-014	1.66669e-014	-6.06143e-015	5.54059e-015	1.11498e-014	3.55062e-015	-3.37851e-015
-1.51285e-014	-8.0082e-016	1.50021e-016	3.24684e-016	-1.56959e-015	4.53644e-015	1.19281e-014	-4.68846e-015	-7.91897e-015	-5.95598e-015	3.81547e-015	-1.51571e-014	-3.29643e-015	-3.54645e-015	-4.53108e-015	-4.75869e-015	5.95474e-015	1.36349e-015	-1.1731e-014	1.70665e-014	-6.42068e-015	5.51909e-015	1.10401e-014	3.28211e-015	-3.24727e-015
-1.49412e-014	-7.74846e-016	9.53419e-017	1.9994e-016	-1.34336e-015	4.51674e-015	1.17602e-014	-4.45496e-015	-8.2925e-015	-5.89219e-015	3.49818e-015	-1.52096e-014	-3.56407e-015	-3.43919e-015	-4.45214e-015	-4.39744e-015	6.24876e-015	1.64948e-015	-1.17386e-014	1.74457e-014	-6.77061e-015	5.50731e-015	1.09425e-014	3.02383e-015	-3.0994e-015
-1.47185e-014	-7.30861e-016	4.4526e-017	8.90168e-017	-1.11081e-015	4.50537e-015	1.1591e-014	-4.196e-015	-8.62342e-015	-5.82972e-015	3.18441e-015	-1.52553e-014	-3.82603e-015	-3.30272e-015	-4.36069e-015	-4.01751e-015	6.54827e-015	1.93344e-015	-1.16888e-014	1.78008e-014	-7.11097e-015	5.50511e-015	1.08563e-014	2.77551e-015	-2.93722e-015
-1.44617e-014	-6.69168e-016	-2.20438e-018	-8.33424e-018	-8.74042e-016	4.5009e-015	1.14196e-014	-3.91772e-015	-8.91343e-015	-5.77052e-015	2.87397e-015	-1.52941e-014	-4.08225e-015	-3.13925e-015	-4.25809e-015	-3.62077e-015	6.85083e-015	2.21308e-015	-1.15827e-014	1.81289e-014	-7.44177e-015	5.51249e-015	1.07802e-014	2.53687e-015	-2.76268e-015
-1.41719e-014	-5.90276e-016	-4.44224e-017	-9.20681e-017	-6.3424e-016	4.50158e-015	1.12455e-014	-3.62614e-015	-9.1642e-015	-5.71637e-015	2.56655e-015	-1.53259e-014	-4.33235e-015	-2.95099e-015	-4.14531e-015	-3.20983e-015	7.15377e-015	2.48583e-015	-1.14211e-014	1.8427e-014	-7.76287e-015	5.52886e-015	1.07125e-014	2.30772e-015	-2.57801e-015
-1.38508e-014	-4.94723e-016	-8.17591e-017	-1.62162e-016	-3.92162e-016	4.50612e-015	1.10685e-014	-3.32715e-015	-9.37757e-015	-5.66858e-015	2.26194e-015	-1.535e-014	-4.57628e-015	-2.74075e-015	-4.02407e-015	-2.78667e-015	7.45423e-015	2.74907e-015	-1.12057e-014	1.86924e-014	-8.07412e-015	5.55359e-015	1.06523e-014	2.08739e-015	-2.38551e-015
-1.34998e-014	-3.84014e-016	-1.13787e-016	-2.1934e-016	-1.49643e-016	4.51333e-015	1.08882e-014	-3.0272e-015	-9.55608e-015	-5.62849e-015	1.96016e-015	-1.53657e-014	-4.8139e-015	-2.51078e-015	-3.89574e-015	-2.35314e-015	7.74939e-015	3.00048e-015	-1.09386e-014	1.89221e-014	-8.37481e-015	5.58553e-015	1.05982e-014	1.87502e-015	-2.18768e-015
-1.31211e-014	-2.58677e-016	-1.40501e-016	-2.64215e-016	9.24743e-017	4.52206e-015	1.07047e-014	-2.73256e-015	-9.70249e-015	-5.59726e-015	1.66099e-015	-1.53724e-014	-5.04408e-015	-2.26438e-015	-3.76211e-015	-1.91231e-015	8.03649e-015	3.23809e-015	-1.0623e-014	1.91133e-014	-8.66419e-015	5.6237e-015	1.05483e-014	1.67032e-015	-1.98686e-015
-1.27165e-014	-1.19333e-016	-1.61451e-016	-2.97366e-016	3.32819e-016	4.53131e-015	1.05178e-014	-2.44919e-015	-9.8199e-015	-5.57629e-015	1.36457e-015	-1.53695e-014	-5.26611e-015	-2.00462e-015	-3.62458e-015	-1.46662e-015	8.31236e-015	3.45953e-015	-1.02621e-014	1.92638e-014	-8.94151e-015	5.66731e-015	1.05007e-014	1.47313e-015	-1.78561e-015
-1.22877e-014	3.29689e-017	-1.75808e-016	-3.19448e-016	5.70151e-016	4.5402e-015	1.03282e-014	-2.18295e-015	-9.91167e-015	-5.5666e-015	1.07082e-015	-1.53556e-014	-5.47885e-015	-1.73387e-015	-3.4847e-015	-1.01859e-015	8.57383e-015	3.663e-015	-9.85991e-015	1.93718e-014	-9.20644e-015	5.71506e-015	1.04534e-014	1.28236e-015	-1.58616e-015
-1.1836e-014	1.9694e-016	-1.83063e-016	-3.30962e-016	8.03376e-016	4.54799e-015	1.01364e-014	-1.93992e-015	-9.98148e-015	-5.56905e-015	7.79945e-016	-1.53297e-014	-5.68144e-015	-1.45575e-015	-3.34433e-015	-5.70548e-016	8.81837e-015	3.84642e-015	-9.42059e-015	1.94354e-014	-9.45812e-015	5.7653e-015	1.04047e-014	1.09705e-015	-1.39061e-015
-1.13632e-014	3.71994e-016	-1.82974e-016	-3.33133e-016	1.0311e-015	4.55411e-015	9.94294e-015	-1.7256e-015	-1.00329e-014	-5.58434e-015	4.92094e-016	-1.52907e-014	-5.87256e-015	-1.17365e-015	-3.20538e-015	-1.25101e-016	9.04288e-015	4.00826e-015	-8.94874e-015	1.94533e-014	-9.69562e-015	5.81663e-015	1.03528e-014	9.16086e-016	-1.20046e-015
-1.08703e-014	5.57534e-016	-1.74844e-016	-3.26604e-016	1.25214e-015	4.55877e-015	9.74799e-015	-1.54503e-015	-1.00691e-014	-5.61297e-015	2.07779e-016	-1.52375e-014	-6.05105e-015	-8.90473e-016	-3.06977e-015	3.14874e-016	9.24453e-015	4.14695e-015	-8.44905e-015	1.94245e-014	-9.91847e-015	5.86721e-015	1.02956e-014	7.3887e-016	-1.01802e-015
-1.03593e-014	7.53e-016	-1.5787e-016	-3.12481e-016	1.46545e-015	4.56138e-015	9.55334e-015	-1.40333e-015	-1.00941e-014	-5.65564e-015	-7.25965e-017	-1.51695e-014	-6.21562e-015	-6.09623e-016	-2.93884e-015	7.46663e-016	9.42064e-015	4.2611e-015	-7.92698e-015	1.9348e-014	-1.01253e-014	5.91464e-015	1.02309e-014	5.64639e-016	-8.44949e-016
-9.83182e-015	9.574e-016	-1.31046e-016	-2.91499e-016	1.66967e-015	4.56173e-015	9.35991e-015	-1.30528e-015	-1.01114e-014	-5.71247e-015	-3.48362e-016	-1.50856e-014	-6.36492e-015	-3.33955e-016	-2.81409e-015	1.16757e-015	9.56889e-015	4.34969e-015	-7.38807e-015	1.92232e-014	-1.03153e-014	5.95712e-015	1.01567e-014	3.92743e-016	-6.82755e-016
-9.28924e-015	1.16978e-015	-9.34745e-017	-2.64127e-016	1.86371e-015	4.56012e-015	9.16842e-015	-1.25438e-015	-1.01242e-014	-5.78329e-015	-6.18662e-016	-1.49848e-014	-6.49758e-015	-6.6394e-017	-2.69738e-015	1.57513e-015	9.68697e-015	4.41239e-015	-6.83756e-015	1.90492e-014	-1.04879e-014	5.99263e-015	1.00712e-014	2.22354e-016	-5.33137e-016
-8.73275e-015	1.38954e-015	-4.44612e-017	-2.31098e-016	2.04656e-015	4.55653e-015	8.9802e-015	-1.2543e-015	-1.01356e-014	-5.86866e-015	-8.8308e-016	-1.48666e-014	-6.6121e-015	1.89764e-016	-2.58986e-015	1.96714e-015	9.77282e-015	4.44883e-015	-6.28105e-015	1.88259e-014	-1.06421e-014	6.01878e-015	9.97254e-015	5.29794e-017	-3.97054e-016
-8.16363e-015	1.61612e-015	1.66477e-017	-1.92712e-016	2.21681e-015	4.55151e-015	8.79622e-015	-1.30768e-015	-1.01485e-014	-5.96859e-015	-1.14103e-015	-1.47307e-014	-6.7075e-015	4.32109e-016	-2.49293e-015	2.34104e-015	9.82398e-015	4.45872e-015	-5.72454e-015	1.85538e-014	-1.07772e-014	6.03296e-015	9.85886e-015	-1.16237e-016	-2.75837e-016
-7.58302e-015	1.84916e-015	9.01948e-017	-1.49746e-016	2.37339e-015	4.54583e-015	8.61775e-015	-1.41652e-015	-1.01652e-014	-6.08263e-015	-1.39148e-015	-1.45765e-014	-6.78276e-015	6.58335e-016	-2.40798e-015	2.69506e-015	9.8384e-015	4.44168e-015	-5.17341e-015	1.82335e-014	-1.08923e-014	6.03283e-015	9.72833e-015	-2.86263e-016	-1.70289e-016
-6.99186e-015	2.08875e-015	1.76801e-016	-1.02557e-016	2.51529e-015	4.53987e-015	8.44602e-015	-1.58284e-015	-1.01883e-014	-6.2107e-015	-1.63322e-015	-1.44037e-014	-6.83745e-015	8.66115e-016	-2.33578e-015	3.02711e-015	9.81493e-015	4.39807e-015	-4.63347e-015	1.78658e-014	-1.09875e-014	6.01629e-015	9.57895e-015	-4.58077e-016	-8.11002e-017
-6.39154e-015	2.33454e-015	2.76705e-016	-5.16834e-017	2.64151e-015	4.53442e-015	8.28232e-015	-1.80782e-015	-1.02203e-014	-6.35278e-015	-1.86567e-015	-1.42122e-014	-6.87104e-015	1.05345e-015	-2.27735e-015	3.33504e-015	9.75233e-015	4.32813e-015	-4.11071e-015	1.7452e-014	-1.10618e-014	5.98075e-015	9.40905e-015	-6.32276e-016	-9.03365e-018
-5.78341e-015	2.58705e-015	3.90078e-016	2.67613e-018	2.75076e-015	4.53035e-015	8.12818e-015	-2.09178e-015	-1.02633e-014	-6.50841e-015	-2.0876e-015	-1.40019e-014	-6.88294e-015	1.21837e-015	-2.23321e-015	3.61712e-015	9.64955e-015	4.2321e-015	-3.61058e-015	1.69937e-014	-1.11145e-014	5.92381e-015	9.21713e-015	-8.09972e-016	4.54446e-017
-5.1686e-015	2.84701e-015	5.1751e-016	6.0637e-017	2.84208e-015	4.52829e-015	7.98456e-015	-2.43511e-015	-1.03189e-014	-6.67718e-015	-2.29799e-015	-1.37727e-014	-6.87321e-015	1.35948e-015	-2.20411e-015	3.87161e-015	9.50569e-015	4.11069e-015	-3.13816e-015	1.64923e-014	-1.11455e-014	5.84296e-015	9.00196e-015	-9.91726e-016	8.21046e-017
-4.5484e-015	3.11488e-015	6.5916e-016	1.22169e-016	2.91415e-015	4.52926e-015	7.85266e-015	-2.8377e-015	-1.03883e-014	-6.85884e-015	-2.49602e-015	-1.35254e-014	-6.84211e-015	1.47589e-015	-2.19033e-015	4.09699e-015	9.32083e-015	3.96456e-015	-2.69872e-015	1.59502e-014	-1.11553e-014	5.73577e-015	8.76266e-015	-1.17821e-015	1.00691e-016
-3.92358e-015	3.39071e-015	8.15018e-016	1.87359e-016	2.96545e-015	4.53437e-015	7.73324e-015	-3.29798e-015	-1.04723e-014	-7.05315e-015	-2.68125e-015	-1.32609e-014	-6.78957e-015	1.56662e-015	-2.19164e-015	4.29182e-015	9.09546e-015	3.79454e-015	-2.29691e-015	1.53694e-014	-1.11438e-014	5.60042e-015	8.49773e-015	-1.36966e-015	1.01969e-016
-3.29483e-015	3.67504e-015	9.85119e-016	2.56366e-016	2.99491e-015	4.54469e-015	7.62707e-015	-3.814e-015	-1.05712e-014	-7.25961e-015	-2.85276e-015	-1.29796e-014	-6.71667e-015	1.63059e-015	-2.20816e-015	4.45528e-015	8.82974e-015	3.60192e-015	-1.93729e-015	1.4752e-014	-1.11115e-014	5.43511e-015	8.20623e-015	-1.56653e-015	8.60508e-017
-2.6635e-015	3.96859e-015	1.16928e-015	3.29497e-016	3.00126e-015	4.56061e-015	7.53531e-015	-4.38352e-015	-1.06857e-014	-7.4777e-015	-3.00973e-015	-1.2683e-014	-6.62429e-015	1.66756e-015	-2.23981e-015	4.58654e-015	8.52431e-015	3.38777e-015	-1.62434e-015	1.41008e-014	-1.10591e-014	5.23797e-015	7.88739e-015	-1.76907e-015	5.32926e-017
-2.03052e-015	4.27214e-015	1.36701e-015	4.07321e-016	2.98357e-015	4.58296e-015	7.45832e-015	-5.00378e-015	-1.08156e-014	-7.7072e-015	-3.15155e-015	-1.23722e-014	-6.51373e-015	1.67747e-015	-2.2859e-015	4.68566e-015	8.18047e-015	3.15358e-015	-1.36137e-015	1.34183e-014	-1.09874e-014	5.0078e-015	7.54045e-015	-1.97756e-015	4.21836e-018
-1.39712e-015	4.5865e-015	1.57768e-015	4.89396e-016	2.94086e-015	4.61284e-015	7.39622e-015	-5.67124e-015	-1.09609e-014	-7.9478e-015	-3.27773e-015	-1.20483e-014	-6.38666e-015	1.66036e-015	-2.34611e-015	4.7527e-015	7.79941e-015	2.9011e-015	-1.15161e-015	1.27075e-014	-1.08975e-014	4.74349e-015	7.16517e-015	-2.19297e-015	-6.09406e-017
-7.64003e-016	4.91221e-015	1.80021e-015	5.76478e-016	2.87278e-015	4.6509e-015	7.34914e-015	-6.38273e-015	-1.11205e-014	-8.19889e-015	-3.388e-015	-1.17128e-014	-6.24471e-015	1.61706e-015	-2.41971e-015	4.78753e-015	7.38302e-015	2.6319e-015	-9.97641e-016	1.19708e-014	-1.0791e-014	4.44402e-015	6.761e-015	-2.41504e-015	-1.41539e-016
-1.32306e-016	5.25045e-015	2.03396e-015	6.69127e-016	2.77856e-015	4.69775e-015	7.31755e-015	-7.13423e-015	-1.12942e-014	-8.46011e-015	-3.4819e-015	-1.13673e-014	-6.0896e-015	1.54819e-015	-2.50541e-015	4.79036e-015	6.93334e-015	2.34752e-015	-9.0074e-016	1.12113e-014	-1.06702e-014	4.10894e-015	6.32815e-015	-2.6439e-015	-2.36954e-016
4.96772e-016	5.60212e-015	2.27787e-015	7.67281e-016	2.65756e-015	4.75366e-015	7.30117e-015	-7.9214e-015	-1.14808e-014	-8.73131e-015	-3.55914e-015	-1.10133e-014	-5.92366e-015	1.45501e-015	-2.60208e-015	4.76188e-015	6.45251e-015	2.04971e-015	-8.6272e-016	1.04321e-014	-1.05369e-014	3.73784e-015	5.86688e-015	-2.87987e-015	-3.4661e-016
1.12196e-015	5.96723e-015	2.53055e-015	8.70988e-016	2.50947e-015	4.81883e-015	7.29978e-015	-8.73962e-015	-1.16798e-014	-9.01194e-015	-3.61973e-015	-1.06529e-014	-5.74899e-015	1.3389e-015	-2.70842e-015	4.7031e-015	5.94358e-015	1.74019e-015	-8.84919e-016	9.63634e-015	-1.03932e-014	3.33076e-015	5.37741e-015	-3.12273e-015	-4.69678e-016
1.74208e-015	6.34635e-015	2.79076e-015	9.80635e-016	2.33434e-015	4.89353e-015	7.31295e-015	-9.58382e-015	-1.18892e-014	-9.30167e-015	-3.66353e-015	-1.02878e-014	-5.56831e-015	1.20077e-015	-2.82318e-015	4.61574e-015	5.40935e-015	1.42062e-015	-9.67694e-016	8.82759e-015	-1.02418e-014	2.88796e-015	4.86024e-015	-3.37187e-015	-6.05265e-016
2.35605e-015	6.74051e-015	3.05713e-015	1.09634e-015	2.13227e-015	4.97772e-015	7.3398e-015	-1.04494e-014	-1.21075e-014	-9.60044e-015	-3.69073e-015	-9.9198e-015	-5.38457e-015	1.04236e-015	-2.94464e-015	4.50137e-015	4.85286e-015	1.09275e-015	-1.11083e-015	8.00853e-015	-1.00853e-014	2.40982e-015	4.31583e-015	-3.62769e-015	-7.53552e-016
2.96269e-015	7.14973e-015	3.3282e-015	1.21857e-015	1.90313e-015	5.071e-015	7.37937e-015	-1.13314e-014	-1.23334e-014	-9.90772e-015	-3.70164e-015	-9.55096e-015	-5.20044e-015	8.65596e-016	-3.0712e-015	4.36146e-015	4.27811e-015	7.58291e-016	-1.31314e-015	7.1824e-015	-9.9265e-015	1.89728e-015	3.74505e-015	-3.89014e-015	-9.1391e-016
3.56091e-015	7.57426e-015	3.60181e-015	1.34751e-015	1.64809e-015	5.17276e-015	7.43069e-015	-1.22249e-014	-1.25651e-014	-1.0223e-014	-3.6966e-015	-9.18284e-015	-5.01855e-015	6.72187e-016	-3.20164e-015	4.1981e-015	3.68845e-015	4.18817e-016	-1.57375e-015	6.3522e-015	-9.76827e-015	1.35207e-015	3.14939e-015	-4.15863e-015	-1.08525e-015
4.14979e-015	8.01412e-015	3.87653e-015	1.48262e-015	1.36777e-015	5.28257e-015	7.4933e-015	-1.31245e-014	-1.28008e-014	-1.05459e-014	-3.67618e-015	-8.81733e-015	-4.8417e-015	4.64413e-016	-3.33378e-015	4.01357e-015	3.0876e-015	7.61145e-017	-1.89068e-015	5.52118e-015	-9.61346e-015	7.76163e-016	2.52982e-015	-4.43248e-015	-1.26732e-015
4.72852e-015	8.4694e-015	4.15035e-015	1.62425e-015	1.06254e-015	5.39964e-015	7.56586e-015	-1.40253e-014	-1.30392e-014	-1.0876e-014	-3.6411e-015	-8.45632e-015	-4.6729e-015	2.44458e-016	-3.46597e-015	3.8097e-015	2.47955e-015	-2.67947e-016	-2.26176e-015	4.69226e-015	-9.46562e-015	1.7132e-016	1.88797e-015	-4.71089e-015	-1.46019e-015
5.29593e-015	8.94013e-015	4.42126e-015	1.77222e-015	7.33865e-016	5.52243e-015	7.6476e-015	-1.49222e-014	-1.32785e-014	-1.12126e-014	-3.59263e-015	-8.10157e-015	-4.51401e-015	1.44481e-017	-3.59655e-015	3.58898e-015	1.86847e-015	-6.1181e-016	-2.68471e-015	3.86863e-015	-9.32812e-015	-4.60265e-016	1.22581e-015	-4.99341e-015	-1.66377e-015
5.8517e-015	9.42534e-015	4.68723e-015	1.9259e-015	3.83592e-016	5.64923e-015	7.73671e-015	-1.58111e-014	-1.35172e-014	-1.15557e-014	-3.53145e-015	-7.75469e-015	-4.36736e-015	-2.2318e-016	-3.72339e-015	3.35422e-015	1.25773e-015	-9.53989e-016	-3.15635e-015	3.05351e-015	-9.20386e-015	-1.11614e-015	5.44977e-016	-5.27945e-015	-1.87812e-015
6.39527e-015	9.92405e-015	4.94641e-015	2.08465e-015	1.34663e-017	5.77903e-015	7.83161e-015	-1.66875e-014	-1.37538e-014	-1.19048e-014	-3.45882e-015	-7.41723e-015	-4.23521e-015	-4.664e-016	-3.84478e-015	3.10777e-015	6.51254e-016	-1.29308e-015	-3.67239e-015	2.24936e-015	-9.09602e-015	-1.79382e-015	-1.52583e-016	-5.5686e-015	-2.10349e-015
6.92569e-015	1.0435e-014	5.19699e-015	2.24796e-015	-3.74759e-016	5.91033e-015	7.9304e-015	-1.75469e-014	-1.39868e-014	-1.22594e-014	-3.3754e-015	-7.09025e-015	-4.11968e-015	-7.13236e-016	-3.95891e-015	2.85245e-015	5.31055e-017	-1.62799e-015	-4.22884e-015	1.45859e-015	-9.00776e-015	-2.48993e-015	-8.64768e-016	-5.86026e-015	-2.34002e-015
7.44264e-015	1.09567e-014	5.43667e-015	2.41468e-015	-7.78607e-016	6.04102e-015	8.03193e-015	-1.83858e-014	-1.42152e-014	-1.26188e-014	-3.28238e-015	-6.77497e-015	-4.02292e-015	-9.6127e-016	-4.06426e-015	2.59128e-015	-5.33345e-016	-1.9572e-015	-4.82166e-015	6.83456e-016	-8.94264e-015	-3.20135e-015	-1.58921e-015	-6.15399e-015	-2.58848e-015
7.94502e-015	1.14872e-014	5.66353e-015	2.58339e-015	-1.19527e-015	6.16893e-015	8.13492e-015	-1.92001e-014	-1.44381e-014	-1.29825e-014	-3.18122e-015	-6.4724e-015	-3.94577e-015	-1.20801e-015	-4.15905e-015	2.32704e-015	-1.10443e-015	-2.27948e-015	-5.44629e-015	-7.33313e-017	-8.90348e-015	-3.9251e-015	-2.32346e-015	-6.44862e-015	-2.84955e-015
8.43181e-015	1.20247e-014	5.87617e-015	2.75319e-015	-1.62261e-015	6.29207e-015	8.2381e-015	-1.99869e-014	-1.46543e-014	-1.335e-014	-3.07345e-015	-6.1835e-015	-3.8893e-015	-1.45118e-015	-4.24167e-015	2.06231e-015	-1.65654e-015	-2.59332e-015	-6.09774e-015	-8.09615e-016	-8.89283e-015	-4.65746e-015	-3.06514e-015	-6.74355e-015	-3.12353e-015
8.90374e-015	1.25666e-014	6.07276e-015	2.92304e-015	-2.05816e-015	6.40799e-015	8.33999e-015	-2.07434e-014	-1.48632e-014	-1.37208e-014	-2.96021e-015	-5.90862e-015	-3.85404e-015	-1.68829e-015	-4.31089e-015	1.79948e-015	-2.18715e-015	-2.89793e-015	-6.77118e-015	-1.52355e-015	-8.91347e-015	-5.3949e-015	-3.81148e-015	-7.03815e-015	-3.41112e-015
9.36016e-015	1.31106e-014	6.25187e-015	3.0915e-015	-2.49871e-015	6.51447e-015	8.43904e-015	-2.14673e-014	-1.50644e-014	-1.4094e-014	-2.84285e-015	-5.64814e-015	-3.8399e-015	-1.91782e-015	-4.36524e-015	1.54094e-015	-2.69257e-015	-3.1928e-015	-7.46104e-015	-2.21355e-015	-8.96726e-015	-6.13379e-015	-4.55975e-015	-7.33143e-015	-3.71356e-015
9.80092e-015	1.36535e-014	6.41138e-015	3.25723e-015	-2.94156e-015	6.60958e-015	8.53376e-015	-2.21566e-014	-1.52571e-014	-1.44686e-014	-2.7227e-015	-5.40274e-015	-3.84691e-015	-2.13794e-015	-4.4041e-015	1.28939e-015	-3.17056e-015	-3.47724e-015	-8.162e-015	-2.878e-015	-9.05581e-015	-6.87086e-015	-5.30752e-015	-7.62245e-015	-4.03205e-015
1.02263e-014	1.41931e-014	6.55016e-015	3.41827e-015	-3.38307e-015	6.69061e-015	8.62334e-015	-2.28095e-014	-1.54409e-014	-1.48441e-014	-2.60075e-015	-5.17248e-015	-3.87444e-015	-2.34698e-015	-4.42679e-015	1.04685e-015	-3.61884e-015	-3.75046e-015	-8.86878e-015	-3.51566e-015	-9.18085e-015	-7.60274e-015	-6.05155e-015	-7.91023e-015	-4.36754e-015
1.06363e-014	1.47261e-014	6.667e-015	3.57321e-015	-3.82012e-015	6.75534e-015	8.70668e-015	-2.3425e-014	-1.56158e-014	-1.52194e-014	-2.4788e-015	-4.95702e-015	-3.92184e-015	-2.54291e-015	-4.43234e-015	8.15585e-016	-4.03564e-015	-4.0122e-015	-9.57589e-015	-4.12515e-015	-9.34393e-015	-8.32569e-015	-6.78885e-015	-8.1942e-015	-4.72104e-015
1.10313e-014	1.52495e-014	6.76074e-015	3.72052e-015	-4.24949e-015	6.80169e-015	8.78242e-015	-2.40026e-014	-1.57819e-014	-1.55937e-014	-2.35763e-015	-4.75652e-015	-3.98752e-015	-2.72415e-015	-4.42023e-015	5.96542e-016	-4.4194e-015	-4.26182e-015	-1.02783e-014	-4.70589e-015	-9.54571e-015	-9.03706e-015	-7.51656e-015	-8.4736e-015	-5.09279e-015
1.14119e-014	1.57597e-014	6.83059e-015	3.85825e-015	-4.66792e-015	6.82764e-015	8.84978e-015	-2.45413e-014	-1.59393e-014	-1.59661e-014	-2.23817e-015	-4.57047e-015	-4.06983e-015	-2.88937e-015	-4.39031e-015	3.91473e-016	-4.76877e-015	-4.49941e-015	-1.09708e-014	-5.25679e-015	-9.78638e-015	-9.73368e-015	-8.23173e-015	-8.74765e-015	-5.48406e-015
1.17785e-014	1.62532e-014	6.87577e-015	3.98523e-015	-5.07207e-015	6.83095e-015	8.90793e-015	-2.5041e-014	-1.60875e-014	-1.63355e-014	-2.12114e-015	-4.39834e-015	-4.16632e-015	-3.03795e-015	-4.34232e-015	2.0178e-016	-5.08272e-015	-4.72478e-015	-1.16483e-014	-5.7777e-015	-1.00664e-014	-1.04129e-014	-8.93157e-015	-9.01595e-015	-5.89572e-015
1.21316e-014	1.67266e-014	6.89528e-015	4.10032e-015	-5.45962e-015	6.80985e-015	8.95648e-015	-2.55025e-014	-1.62275e-014	-1.67014e-014	-2.00762e-015	-4.23966e-015	-4.27425e-015	-3.16879e-015	-4.27656e-015	2.85043e-017	-5.3608e-015	-4.93796e-015	-1.23059e-014	-6.26823e-015	-1.03852e-014	-1.10718e-014	-9.61372e-015	-9.27778e-015	-6.3287e-015
1.24723e-014	1.71769e-014	6.88904e-015	4.20155e-015	-5.82715e-015	6.76315e-015	8.99506e-015	-2.59262e-014	-1.63598e-014	-1.70627e-014	-1.89819e-015	-4.09391e-015	-4.39064e-015	-3.28116e-015	-4.19354e-015	-1.27543e-016	-5.60287e-015	-5.13919e-015	-1.29389e-014	-6.72878e-015	-1.07419e-014	-1.17078e-014	-1.02755e-014	-9.53215e-015	-6.78358e-015
1.28015e-014	1.7601e-014	6.85702e-015	4.2875e-015	-6.1716e-015	6.68915e-015	9.02322e-015	-2.63131e-014	-1.64853e-014	-1.74185e-014	-1.79356e-015	-3.96012e-015	-4.51257e-015	-3.37444e-015	-4.09431e-015	-2.65852e-016	-5.8094e-015	-5.32881e-015	-1.35433e-014	-7.15871e-015	-1.11357e-014	-1.23185e-014	-1.09141e-014	-9.77818e-015	-7.26058e-015
1.31204e-014	1.79949e-014	6.79914e-015	4.35725e-015	-6.4903e-015	6.58659e-015	9.04036e-015	-2.66646e-014	-1.66042e-014	-1.77678e-014	-1.6938e-015	-3.83752e-015	-4.63625e-015	-3.44882e-015	-3.97937e-015	-3.86436e-016	-5.98121e-015	-5.50731e-015	-1.41148e-014	-7.55828e-015	-1.15654e-014	-1.29026e-014	-1.15266e-014	-1.00154e-014	-7.76015e-015
1.343e-014	1.83559e-014	6.7156e-015	4.40971e-015	-6.78133e-015	6.4546e-015	9.04656e-015	-2.69819e-014	-1.6717e-014	-1.81094e-014	-1.59925e-015	-3.72531e-015	-4.7581e-015	-3.50426e-015	-3.8497e-015	-4.89235e-016	-6.11978e-015	-5.67557e-015	-1.46501e-014	-7.92835e-015	-1.20289e-014	-1.34589e-014	-1.21108e-014	-1.02433e-014	-8.28252e-015
1.37314e-014	1.86804e-014	6.60696e-015	4.44406e-015	-7.04299e-015	6.29234e-015	9.04179e-015	-2.72671e-014	-1.68247e-014	-1.84429e-014	-1.50985e-015	-3.62244e-015	-4.87431e-015	-3.54083e-015	-3.70671e-015	-5.7448e-016	-6.22626e-015	-5.83457e-015	-1.51461e-014	-8.26967e-015	-1.25241e-014	-1.3986e-014	-1.26647e-014	-1.04616e-014	-8.82776e-015
1.40253e-014	1.89655e-014	6.47323e-015	4.45937e-015	-7.27311e-015	6.0989e-015	9.02623e-015	-2.75218e-014	-1.69281e-014	-1.87675e-014	-1.42575e-015	-3.52805e-015	-4.98088e-015	-3.55835e-015	-3.55183e-015	-6.43053e-016	-6.30257e-015	-5.98487e-015	-1.56e-014	-8.58278e-015	-1.30489e-014	-1.44833e-014	-1.31862e-014	-1.06698e-014	-9.39557e-015
1.43129e-014	1.92087e-014	6.31521e-015	4.45493e-015	-7.47073e-015	5.87488e-015	9.00032e-015	-2.7748e-014	-1.7028e-014	-1.90822e-014	-1.34693e-015	-3.44107e-015	-5.07376e-015	-3.55754e-015	-3.38639e-015	-6.95743e-016	-6.35088e-015	-6.12709e-015	-1.6009e-014	-8.86927e-015	-1.36004e-014	-1.49502e-014	-1.36738e-014	-1.08678e-014	-9.98582e-015
1.45952e-014	1.94076e-014	6.134e-015	4.43132e-015	-7.63441e-015	5.62046e-015	8.96389e-015	-2.7948e-014	-1.71255e-014	-1.93862e-014	-1.27272e-015	-3.36026e-015	-5.14857e-015	-3.53902e-015	-3.21231e-015	-7.3343e-016	-6.37346e-015	-6.26262e-015	-1.63713e-014	-9.13065e-015	-1.41755e-014	-1.53867e-014	-1.41254e-014	-1.10555e-014	-1.05978e-014
1.4873e-014	1.95602e-014	5.93035e-015	4.38839e-015	-7.76315e-015	5.33641e-015	8.91719e-015	-2.81243e-014	-1.72213e-014	-1.96786e-014	-1.20235e-015	-3.28496e-015	-5.20147e-015	-3.50362e-015	-3.03119e-015	-7.57038e-016	-6.37293e-015	-6.39255e-015	-1.66856e-014	-9.3681e-015	-1.47712e-014	-1.5793e-014	-1.45398e-014	-1.12328e-014	-1.12304e-014
1.51478e-014	1.96651e-014	5.70531e-015	4.32643e-015	-7.85681e-015	5.02377e-015	8.86072e-015	-2.82792e-014	-1.73158e-014	-1.99592e-014	-1.13531e-015	-3.21439e-015	-5.22861e-015	-3.45245e-015	-2.84538e-015	-7.67716e-016	-6.35237e-015	-6.51785e-015	-1.69503e-014	-9.58345e-015	-1.53851e-014	-1.61696e-014	-1.49163e-014	-1.14e-014	-1.18826e-014
1.54202e-014	1.97204e-014	5.45988e-015	4.24598e-015	-7.91537e-015	4.68326e-015	8.79471e-015	-2.84149e-014	-1.74092e-014	-2.02274e-014	-1.07052e-015	-3.14757e-015	-5.22644e-015	-3.3863e-015	-2.65669e-015	-7.66796e-016	-6.31552e-015	-6.64e-015	-1.71643e-014	-9.77863e-015	-1.60137e-014	-1.65176e-014	-1.52536e-014	-1.15574e-014	-1.25528e-014
1.5691e-014	1.97255e-014	5.19495e-015	4.14825e-015	-7.93983e-015	4.31636e-015	8.71987e-015	-2.85336e-014	-1.75021e-014	-2.04827e-014	-1.00753e-015	-3.08367e-015	-5.19159e-015	-3.3066e-015	-2.46693e-015	-7.56014e-016	-6.26526e-015	-6.7601e-015	-1.73277e-014	-9.95545e-015	-1.66541e-014	-1.68382e-014	-1.55516e-014	-1.17056e-014	-1.32391e-014
1.59601e-014	1.96795e-014	4.91172e-015	4.03425e-015	-7.93071e-015	3.92501e-015	8.6369e-015	-2.86374e-014	-1.75953e-014	-2.07245e-014	-9.4517e-016	-3.02185e-015	-5.12031e-015	-3.21432e-015	-2.2784e-015	-7.3673e-016	-6.20459e-015	-6.87927e-015	-1.74406e-014	-1.01164e-014	-1.7303e-014	-1.71327e-014	-1.58101e-014	-1.1845e-014	-1.39394e-014
1.6228e-014	1.95821e-014	4.61156e-015	3.90521e-015	-7.88923e-015	3.51133e-015	8.54668e-015	-2.87279e-014	-1.76889e-014	-2.09528e-014	-8.82409e-016	-2.9613e-015	-5.01005e-015	-3.11084e-015	-2.09308e-015	-7.10557e-016	-6.13649e-015	-6.9987e-015	-1.75035e-014	-1.02638e-014	-1.7957e-014	-1.74027e-014	-1.60289e-014	-1.19758e-014	-1.46514e-014
1.64947e-014	1.94333e-014	4.29611e-015	3.76304e-015	-7.81761e-015	3.07743e-015	8.4493e-015	-2.88079e-014	-1.77835e-014	-2.11675e-014	-8.17905e-016	-2.90144e-015	-4.85804e-015	-2.99767e-015	-1.91331e-015	-6.79235e-016	-6.06481e-015	-7.1198e-015	-1.75171e-014	-1.03996e-014	-1.86137e-014	-1.76501e-014	-1.62086e-014	-1.2099e-014	-1.53726e-014
1.67604e-014	1.92338e-014	3.96679e-015	3.60958e-015	-7.71806e-015	2.62611e-015	8.34481e-015	-2.88794e-014	-1.78793e-014	-2.13681e-014	-7.50459e-016	-2.84189e-015	-4.66229e-015	-2.87652e-015	-1.74046e-015	-6.44704e-016	-5.99304e-015	-7.24336e-015	-1.74829e-014	-1.05259e-014	-1.92698e-014	-1.7877e-014	-1.63503e-014	-1.22152e-014	-1.61008e-014
1.70249e-014	1.89848e-014	3.62488e-015	3.4468e-015	-7.59259e-015	2.16038e-015	8.2338e-015	-2.8944e-014	-1.79761e-014	-2.15546e-014	-6.7885e-016	-2.782e-015	-4.42115e-015	-2.7489e-015	-1.57666e-015	-6.08577e-016	-5.92437e-015	-7.37093e-015	-1.74022e-014	-1.06452e-014	-1.99225e-014	-1.80857e-014	-1.64546e-014	-1.23253e-014	-1.68334e-014
1.72874e-014	1.86877e-014	3.27165e-015	3.27735e-015	-7.44377e-015	1.68304e-015	8.11703e-015	-2.9003e-014	-1.80746e-014	-2.1727e-014	-6.02045e-016	-2.72149e-015	-4.13324e-015	-2.61637e-015	-1.42369e-015	-5.71998e-016	-5.86143e-015	-7.50305e-015	-1.72768e-014	-1.07597e-014	-2.05694e-014	-1.82783e-014	-1.65231e-014	-1.24302e-014	-1.75672e-014
1.75471e-014	1.8344e-014	2.9083e-015	3.10307e-015	-7.27436e-015	1.19718e-015	7.9947e-015	-2.90577e-014	-1.8175e-014	-2.18855e-014	-5.18487e-016	-2.65955e-015	-3.7977e-015	-2.48087e-015	-1.28339e-015	-5.36714e-016	-5.80739e-015	-7.64101e-015	-1.71089e-014	-1.08721e-014	-2.12079e-014	-1.84572e-014	-1.6557e-014	-1.25307e-014	-1.82995e-014
1.7803e-014	1.79552e-014	2.53639e-015	2.92632e-015	-7.08726e-015	7.06057e-016	7.86697e-015	-2.91094e-014	-1.82768e-014	-2.203e-014	-4.27191e-016	-2.59642e-015	-3.41453e-015	-2.34364e-015	-1.15696e-015	-5.03971e-016	-5.76474e-015	-7.78526e-015	-1.69013e-014	-1.09849e-014	-2.18359e-014	-1.86243e-014	-1.65584e-014	-1.26281e-014	-1.90272e-014
1.80539e-014	1.75239e-014	2.1571e-015	2.74988e-015	-6.88589e-015	2.12903e-016	7.73404e-015	-2.91594e-014	-1.83796e-014	-2.21609e-014	-3.27098e-016	-2.53156e-015	-2.98429e-015	-2.20605e-015	-1.04561e-015	-4.74356e-016	-5.73622e-015	-7.93646e-015	-1.6657e-014	-1.11002e-014	-2.24509e-014	-1.8782e-014	-1.65296e-014	-1.2724e-014	-1.97472e-014
1.82989e-014	1.70523e-014	1.77233e-015	2.57649e-015	-6.6735e-015	-2.78855e-016	7.59607e-015	-2.92083e-014	-1.84829e-014	-2.22781e-014	-2.16912e-016	-2.46457e-015	-2.50803e-015	-2.06949e-015	-9.50362e-016	-4.48786e-016	-5.72426e-015	-8.0956e-015	-1.63785e-014	-1.122e-014	-2.30512e-014	-1.89326e-014	-1.64727e-014	-1.28196e-014	-2.04565e-014
1.85356e-014	1.65436e-014	1.38311e-015	2.40881e-015	-6.45332e-015	-7.655e-016	7.45363e-015	-2.92562e-014	-1.85866e-014	-2.23818e-014	-9.55833e-017	-2.3954e-015	-1.98733e-015	-1.93532e-015	-8.72142e-016	-4.28049e-016	-5.73045e-015	-8.26299e-015	-1.60689e-014	-1.13471e-014	-2.36351e-014	-1.90786e-014	-1.63905e-014	-1.29156e-014	-2.1152e-014
1.87625e-014	1.60006e-014	9.90467e-016	2.24939e-015	-6.22924e-015	-1.24359e-015	7.30708e-015	-2.93036e-014	-1.86904e-014	-2.24725e-014	3.7544e-017	-2.32364e-015	-1.42409e-015	-1.80513e-015	-8.11365e-016	-4.12491e-016	-5.75645e-015	-8.43885e-015	-1.57315e-014	-1.14835e-014	-2.42017e-014	-1.92221e-014	-1.62856e-014	-1.30136e-014	-2.18307e-014
1.89775e-014	1.54264e-014	5.95675e-016	2.10091e-015	-6.00493e-015	-1.70977e-015	7.15615e-015	-2.93507e-014	-1.87934e-014	-2.25505e-014	1.82807e-016	-2.24964e-015	-8.2011e-016	-1.67991e-015	-7.68491e-016	-4.02274e-016	-5.80364e-015	-8.62352e-015	-1.53692e-014	-1.16313e-014	-2.47501e-014	-1.93647e-014	-1.61609e-014	-1.31153e-014	-2.24898e-014
1.91782e-014	1.4825e-014	2.00829e-016	1.96606e-015	-5.78345e-015	-2.16106e-015	7.00098e-015	-2.93976e-014	-1.88952e-014	-2.26162e-014	3.41148e-016	-2.1736e-015	-1.78782e-016	-1.56077e-015	-7.43288e-016	-3.9807e-016	-5.87308e-015	-8.8165e-015	-1.49856e-014	-1.17916e-014	-2.52792e-014	-1.95086e-014	-1.60197e-014	-1.32218e-014	-2.31261e-014
1.93623e-014	1.42001e-014	-1.9265e-016	1.84671e-015	-5.56821e-015	-2.59427e-015	6.84214e-015	-2.94433e-014	-1.89952e-014	-2.26696e-014	5.12614e-016	-2.09547e-015	4.9638e-016	-1.44815e-015	-7.35401e-016	-3.9947e-016	-5.96491e-015	-9.01705e-015	-1.45842e-014	-1.19663e-014	-2.57881e-014	-1.96548e-014	-1.58651e-014	-1.33345e-014	-2.37364e-014
1.95273e-014	1.35553e-014	-5.83809e-016	1.74525e-015	-5.36246e-015	-3.00542e-015	6.67983e-015	-2.94867e-014	-1.90922e-014	-2.27113e-014	6.97646e-016	-2.01513e-015	1.20169e-015	-1.34264e-015	-7.44904e-016	-4.06421e-016	-6.07925e-015	-9.22468e-015	-1.41683e-014	-1.2157e-014	-2.62766e-014	-1.98046e-014	-1.57003e-014	-1.34552e-014	-2.43178e-014
1.96709e-014	1.28938e-014	-9.70854e-016	1.66365e-015	-5.16902e-015	-3.39249e-015	6.51381e-015	-2.9528e-014	-1.91859e-014	-2.27415e-014	8.96704e-016	-1.93246e-015	1.93264e-015	-1.24508e-015	-7.71181e-016	-4.18321e-016	-6.21609e-015	-9.43983e-015	-1.37415e-014	-1.23647e-014	-2.67444e-014	-1.9959e-014	-1.55282e-014	-1.3585e-014	-2.48689e-014
1.97906e-014	1.22189e-014	-1.35291e-015	1.60348e-015	-4.99128e-015	-3.75281e-015	6.34435e-015	-2.95661e-014	-1.92752e-014	-2.27602e-014	1.1097e-015	-1.84753e-015	2.68452e-015	-1.15557e-015	-8.13013e-016	-4.33823e-016	-6.37503e-015	-9.66127e-015	-1.33073e-014	-1.25896e-014	-2.71914e-014	-2.01187e-014	-1.5352e-014	-1.37252e-014	-2.53876e-014
1.98832e-014	1.15341e-014	-1.7288e-015	1.56578e-015	-4.83207e-015	-4.0836e-015	6.17161e-015	-2.95999e-014	-1.93589e-014	-2.27678e-014	1.33599e-015	-1.76003e-015	3.45225e-015	-1.0744e-015	-8.69091e-016	-4.52553e-016	-6.55524e-015	-9.88816e-015	-1.28684e-014	-1.28325e-014	-2.76179e-014	-2.02844e-014	-1.51754e-014	-1.38766e-014	-2.58727e-014
1.99464e-014	1.08429e-014	-2.09701e-015	1.55146e-015	-4.69377e-015	-4.38302e-015	5.99591e-015	-2.9628e-014	-1.94361e-014	-2.27647e-014	1.57524e-015	-1.6699e-015	4.23033e-015	-1.00105e-015	-9.38401e-016	-4.7389e-016	-6.75515e-015	-1.01194e-014	-1.24283e-014	-1.30939e-014	-2.80232e-014	-2.04562e-014	-1.50011e-014	-1.40401e-014	-2.6322e-014
1.99771e-014	1.01487e-014	-2.45648e-015	1.56152e-015	-4.57744e-015	-4.65019e-015	5.81788e-015	-2.96499e-014	-1.95062e-014	-2.27517e-014	1.82673e-015	-1.57686e-015	5.01374e-015	-9.3524e-016	-1.01918e-015	-4.96604e-016	-6.97335e-015	-1.03536e-014	-1.19896e-014	-1.33737e-014	-2.84073e-014	-2.06334e-014	-1.4832e-014	-1.42162e-014	-2.67343e-014
1.99733e-014	9.45497e-015	-2.80546e-015	1.59652e-015	-4.4846e-015	-4.88369e-015	5.63754e-015	-2.96645e-014	-1.95691e-014	-2.27291e-014	2.08949e-015	-1.48093e-015	5.79726e-015	-8.76454e-016	-1.11002e-015	-5.19537e-016	-7.20847e-015	-1.05896e-014	-1.15556e-014	-1.36714e-014	-2.87706e-014	-2.08164e-014	-1.46709e-014	-1.44058e-014	-2.71084e-014
1.99325e-014	8.76456e-015	-3.14266e-015	1.65637e-015	-4.4172e-015	-5.08252e-015	5.4545e-015	-2.96706e-014	-1.96241e-014	-2.26976e-014	2.36279e-015	-1.38266e-015	6.57595e-015	-8.24786e-016	-1.20895e-015	-5.41548e-016	-7.45838e-015	-1.08261e-014	-1.11295e-014	-1.39863e-014	-2.91131e-014	-2.10049e-014	-1.45202e-014	-1.46102e-014	-2.74435e-014
1.98522e-014	8.08072e-015	-3.46671e-015	1.74106e-015	-4.37563e-015	-5.24706e-015	5.26925e-015	-2.96668e-014	-1.96705e-014	-2.26569e-014	2.64546e-015	-1.28152e-015	7.34421e-015	-7.79347e-016	-1.31409e-015	-5.61139e-016	-7.7203e-015	-1.10614e-014	-1.07143e-014	-1.43173e-014	-2.94356e-014	-2.11984e-014	-1.43823e-014	-1.48295e-014	-2.77387e-014
1.9731e-014	7.40529e-015	-3.77587e-015	1.85044e-015	-4.36072e-015	-5.37701e-015	5.08208e-015	-2.96516e-014	-1.97071e-014	-2.26082e-014	2.93616e-015	-1.17682e-015	8.09646e-015	-7.39419e-016	-1.42329e-015	-5.76615e-016	-7.99165e-015	-1.12941e-014	-1.03123e-014	-1.46644e-014	-2.97381e-014	-2.13957e-014	-1.42592e-014	-1.5064e-014	-2.79946e-014
1.95668e-014	6.74082e-015	-4.06872e-015	1.98309e-015	-4.37244e-015	-5.47245e-015	4.89429e-015	-2.96239e-014	-1.97327e-014	-2.25511e-014	3.23338e-015	-1.06813e-015	8.82731e-015	-7.04545e-016	-1.53468e-015	-5.87061e-016	-8.26979e-015	-1.15219e-014	-9.92549e-015	-1.5026e-014	-3.00208e-014	-2.15954e-014	-1.41526e-014	-1.53134e-014	-2.82111e-014
1.93578e-014	6.08968e-015	-4.34364e-015	2.13798e-015	-4.40999e-015	-5.53438e-015	4.70562e-015	-2.95831e-014	-1.97469e-014	-2.24861e-014	3.53526e-015	-9.55997e-016	9.53195e-015	-6.73475e-016	-1.64652e-015	-5.91146e-016	-8.55199e-015	-1.17444e-014	-9.55641e-015	-1.53994e-014	-3.02836e-014	-2.17963e-014	-1.40644e-014	-1.5578e-014	-2.83889e-014
1.91033e-014	5.45343e-015	-4.59951e-015	2.31358e-015	-4.47313e-015	-5.56417e-015	4.51587e-015	-2.95277e-014	-1.97491e-014	-2.24139e-014	3.84077e-015	-8.39948e-016	1.02051e-014	-6.44761e-016	-1.75713e-015	-5.88803e-016	-8.83517e-015	-1.19598e-014	-9.20669e-015	-1.57831e-014	-3.05264e-014	-2.19974e-014	-1.39957e-014	-1.58576e-014	-2.85291e-014
1.88025e-014	4.83312e-015	-4.8344e-015	2.50825e-015	-4.56079e-015	-5.56345e-015	4.32613e-015	-2.94558e-014	-1.97386e-014	-2.23346e-014	4.14796e-015	-7.20131e-016	1.08417e-014	-6.17304e-016	-1.8644e-015	-5.78483e-016	-9.11676e-015	-1.21657e-014	-8.87843e-015	-1.61753e-014	-3.07491e-014	-2.21971e-014	-1.39476e-014	-1.61518e-014	-2.86325e-014
1.84549e-014	4.23029e-015	-5.04724e-015	2.71895e-015	-4.67126e-015	-5.53374e-015	4.13686e-015	-2.9367e-014	-1.97151e-014	-2.22487e-014	4.4557e-015	-5.96315e-016	1.14386e-014	-5.89361e-016	-1.96604e-015	-5.59296e-016	-9.39393e-015	-1.23611e-014	-8.57337e-015	-1.6573e-014	-3.09513e-014	-2.23935e-014	-1.39209e-014	-1.64597e-014	-2.87002e-014
1.80609e-014	3.64619e-015	-5.23701e-015	2.94383e-015	-4.80325e-015	-5.47699e-015	3.94854e-015	-2.92613e-014	-1.96779e-014	-2.21566e-014	4.76167e-015	-4.68268e-016	1.19918e-014	-5.59676e-016	-2.05993e-015	-5.31487e-016	-9.6647e-015	-1.25445e-014	-8.29304e-015	-1.69735e-014	-3.11322e-014	-2.25848e-014	-1.39154e-014	-1.67805e-014	-2.87338e-014
1.76212e-014	3.08162e-015	-5.40239e-015	3.18008e-015	-4.95444e-015	-5.39613e-015	3.76202e-015	-2.91378e-014	-1.96263e-014	-2.20581e-014	5.06435e-015	-3.35619e-016	1.24984e-014	-5.26242e-016	-2.14489e-015	-4.94345e-016	-9.92533e-015	-1.27147e-014	-8.0381e-015	-1.73739e-014	-3.12917e-014	-2.27699e-014	-1.3931e-014	-1.71133e-014	-2.87358e-014
1.71358e-014	2.537e-015	-5.54202e-015	3.42484e-015	-5.12201e-015	-5.29425e-015	3.57828e-015	-2.89955e-014	-1.956e-014	-2.19534e-014	5.36247e-015	-1.98958e-016	1.29566e-014	-4.87776e-016	-2.21881e-015	-4.47909e-016	-1.01732e-014	-1.28708e-014	-7.81012e-015	-1.77717e-014	-3.14283e-014	-2.29472e-014	-1.39672e-014	-1.7457e-014	-2.87076e-014
1.66062e-014	2.01245e-015	-5.6547e-015	3.67494e-015	-5.30366e-015	-5.17423e-015	3.39773e-015	-2.88338e-014	-1.9479e-014	-2.1843e-014	5.65417e-015	-5.81272e-017	1.33634e-014	-4.425e-016	-2.28049e-015	-3.91429e-016	-1.04057e-014	-1.30115e-014	-7.60971e-015	-1.8164e-014	-3.15409e-014	-2.31145e-014	-1.40238e-014	-1.78105e-014	-2.86518e-014
1.6034e-014	1.50773e-015	-5.73915e-015	3.92727e-015	-5.49701e-015	-5.03908e-015	3.22067e-015	-2.86523e-014	-1.93827e-014	-2.17275e-014	5.93756e-015	8.66913e-017	1.3717e-014	-3.88958e-016	-2.3286e-015	-3.2508e-016	-1.06207e-014	-1.31364e-014	-7.43715e-015	-1.85477e-014	-3.16287e-014	-2.32708e-014	-1.40992e-014	-1.81728e-014	-2.85703e-014
1.5421e-014	1.02275e-015	-5.79452e-015	4.17898e-015	-5.69981e-015	-4.89241e-015	3.04847e-015	-2.84508e-014	-1.92711e-014	-2.16073e-014	6.21108e-015	2.35081e-016	1.40164e-014	-3.26085e-016	-2.36241e-015	-2.49562e-016	-1.08165e-014	-1.32447e-014	-7.29378e-015	-1.89195e-014	-3.16909e-014	-2.34144e-014	-1.41916e-014	-1.85424e-014	-2.84659e-014
1.47694e-014	5.57264e-016	-5.82055e-015	4.42612e-015	-5.90862e-015	-4.73831e-015	2.88224e-015	-2.82295e-014	-1.91439e-014	-2.14831e-014	6.47341e-015	3.87808e-016	1.42608e-014	-2.52566e-016	-2.38103e-015	-1.66413e-016	-1.09913e-014	-1.33362e-014	-7.18035e-015	-1.92772e-014	-3.17262e-014	-2.35439e-014	-1.42998e-014	-1.89181e-014	-2.83408e-014
1.40821e-014	1.10352e-016	-5.81656e-015	4.66598e-015	-6.11989e-015	-4.58093e-015	2.72192e-015	-2.79886e-014	-1.9001e-014	-2.13554e-014	6.72313e-015	5.44136e-016	1.44501e-014	-1.66456e-016	-2.3833e-015	-7.73547e-017	-1.11433e-014	-1.34109e-014	-7.0968e-015	-1.96177e-014	-3.17343e-014	-2.3658e-014	-1.44216e-014	-1.92983e-014	-2.81975e-014
1.33624e-014	-3.18911e-016	-5.7814e-015	4.89484e-015	-6.33097e-015	-4.42403e-015	2.56774e-015	-2.77282e-014	-1.88426e-014	-2.12246e-014	6.95895e-015	7.03259e-016	1.45844e-014	-6.77805e-017	-2.36993e-015	1.66569e-017	-1.12716e-014	-1.34681e-014	-7.04367e-015	-1.99379e-014	-3.1714e-014	-2.37558e-014	-1.45552e-014	-1.96803e-014	-2.80382e-014
1.26133e-014	-7.3065e-016	-5.71472e-015	5.1098e-015	-6.53938e-015	-4.27143e-015	2.42062e-015	-2.74485e-014	-1.86688e-014	-2.10915e-014	7.17995e-015	8.64877e-016	1.46646e-014	4.46063e-017	-2.34061e-015	1.14612e-016	-1.13745e-014	-1.35081e-014	-7.02113e-015	-2.02359e-014	-3.16641e-014	-2.38359e-014	-1.4698e-014	-2.00626e-014	-2.7866e-014
1.1839e-014	-1.12576e-015	-5.61661e-015	5.30798e-015	-6.7421e-015	-4.12643e-015	2.28123e-015	-2.715e-014	-1.84797e-014	-2.09568e-014	7.38514e-015	1.02792e-015	1.46922e-014	1.71388e-016	-2.29567e-015	2.13958e-016	-1.1451e-014	-1.35308e-014	-7.02934e-015	-2.05083e-014	-3.1583e-014	-2.38981e-014	-1.48475e-014	-2.04439e-014	-2.76829e-014
1.1044e-014	-1.50591e-015	-5.48716e-015	5.4865e-015	-6.9364e-015	-3.99271e-015	2.14972e-015	-2.68329e-014	-1.8275e-014	-2.08211e-014	7.57385e-015	1.1919e-015	1.46697e-014	3.13496e-016	-2.23528e-015	3.12371e-016	-1.15011e-014	-1.35369e-014	-7.06807e-015	-2.07533e-014	-3.14695e-014	-2.39421e-014	-1.50008e-014	-2.08225e-014	-2.74908e-014
1.02332e-014	-1.8717e-015	-5.32645e-015	5.64255e-015	-7.11986e-015	-3.87449e-015	2.02683e-015	-2.64976e-014	-1.80547e-014	-2.06845e-014	7.74549e-015	1.35636e-015	1.45997e-014	4.70737e-016	-2.16016e-015	4.07741e-016	-1.15248e-014	-1.35281e-014	-7.13668e-015	-2.09685e-014	-3.13228e-014	-2.39677e-014	-1.5155e-014	-2.1197e-014	-2.72927e-014
9.41081e-015	-2.22419e-015	-5.1351e-015	5.77401e-015	-7.2905e-015	-3.77525e-015	1.91187e-015	-2.6145e-014	-1.78193e-014	-2.05476e-014	7.89933e-015	1.52038e-015	1.44849e-014	6.43185e-016	-2.07123e-015	4.97645e-016	-1.15218e-014	-1.35057e-014	-7.23521e-015	-2.11521e-014	-3.11423e-014	-2.39752e-014	-1.53072e-014	-2.15655e-014	-2.70908e-014
8.58212e-015	-2.56454e-015	-4.91429e-015	5.87886e-015	-7.44635e-015	-3.69837e-015	1.80484e-015	-2.57767e-014	-1.75687e-014	-2.04107e-014	8.03529e-015	1.68293e-015	1.43286e-014	8.31424e-016	-1.96987e-015	5.79983e-016	-1.14927e-014	-1.34708e-014	-7.36344e-015	-2.13026e-014	-3.09275e-014	-2.39644e-014	-1.54546e-014	-2.19265e-014	-2.68878e-014
7.75204e-015	-2.89371e-015	-4.66461e-015	5.95514e-015	-7.58552e-015	-3.64666e-015	1.70543e-015	-2.53932e-014	-1.73032e-014	-2.02745e-014	8.1533e-015	1.84313e-015	1.41349e-014	1.03479e-015	-1.85705e-015	6.52567e-016	-1.14385e-014	-1.34249e-014	-7.52012e-015	-2.14184e-014	-3.06779e-014	-2.39354e-014	-1.55942e-014	-2.22789e-014	-2.66855e-014
6.92552e-015	-3.21189e-015	-4.38808e-015	6.00111e-015	-7.70692e-015	-3.62291e-015	1.61376e-015	-2.49954e-014	-1.7022e-014	-2.01398e-014	8.25375e-015	2.00045e-015	1.39074e-014	1.25234e-015	-1.73467e-015	7.1243e-016	-1.13598e-014	-1.337e-014	-7.70515e-015	-2.14989e-014	-3.03935e-014	-2.38896e-014	-1.57235e-014	-2.26211e-014	-2.64856e-014
6.10814e-015	-3.52008e-015	-4.08664e-015	6.0159e-015	-7.80888e-015	-3.62889e-015	1.52996e-015	-2.45842e-014	-1.67263e-014	-2.0007e-014	8.33708e-015	2.15383e-015	1.36502e-014	1.48351e-015	-1.60392e-015	7.56622e-016	-1.1258e-014	-1.33077e-014	-7.9176e-015	-2.15434e-014	-3.00743e-014	-2.38273e-014	-1.58398e-014	-2.29523e-014	-2.62894e-014
5.30477e-015	-3.81911e-015	-3.76222e-015	5.99902e-015	-7.89061e-015	-3.6666e-015	1.45406e-015	-2.41601e-014	-1.64165e-014	-1.98766e-014	8.40406e-015	2.30254e-015	1.33676e-014	1.72788e-015	-1.46714e-015	7.8206e-016	-1.11345e-014	-1.32394e-014	-8.15718e-015	-2.1552e-014	-2.97205e-014	-2.37496e-014	-1.59404e-014	-2.32711e-014	-2.60988e-014
4.52057e-015	-4.10955e-015	-3.41637e-015	5.9498e-015	-7.9523e-015	-3.73745e-015	1.3855e-015	-2.37242e-014	-1.60924e-014	-1.97491e-014	8.45548e-015	2.44573e-015	1.30647e-014	1.98383e-015	-1.32629e-015	7.86604e-016	-1.09913e-014	-1.3167e-014	-8.42314e-015	-2.15242e-014	-2.93325e-014	-2.36574e-014	-1.60231e-014	-2.35763e-014	-2.59147e-014
3.76052e-015	-4.39198e-015	-3.05202e-015	5.86845e-015	-7.99398e-015	-3.84291e-015	1.32309e-015	-2.32776e-014	-1.57547e-014	-1.96248e-014	8.49229e-015	2.58206e-015	1.27462e-014	2.24928e-015	-1.183e-015	7.67188e-016	-1.08304e-014	-1.3093e-014	-8.71445e-015	-2.14609e-014	-2.89113e-014	-2.3552e-014	-1.60861e-014	-2.38663e-014	-2.57374e-014
3.0299e-015	-4.66639e-015	-2.67167e-015	5.75496e-015	-8.01622e-015	-3.98384e-015	1.26641e-015	-2.28215e-014	-1.54035e-014	-1.95038e-014	8.51542e-015	2.71101e-015	1.24162e-014	2.52201e-015	-1.0391e-015	7.21389e-016	-1.06537e-014	-1.3019e-014	-9.02943e-015	-2.13633e-014	-2.8458e-014	-2.34349e-014	-1.61274e-014	-2.41409e-014	-2.55674e-014
2.33334e-015	-4.93283e-015	-2.27793e-015	5.61026e-015	-8.01999e-015	-4.16026e-015	1.21455e-015	-2.23567e-014	-1.50391e-014	-1.93858e-014	8.52647e-015	2.8319e-015	1.208e-014	2.80023e-015	-8.96835e-016	6.4735e-016	-1.04633e-014	-1.29465e-014	-9.36699e-015	-2.12321e-014	-2.79735e-014	-2.33074e-014	-1.61449e-014	-2.43994e-014	-2.54049e-014
1.67563e-015	-5.19166e-015	-1.87409e-015	5.43458e-015	-8.00689e-015	-4.37262e-015	1.16638e-015	-2.18838e-014	-1.46622e-014	-1.92712e-014	8.5268e-015	2.94412e-015	1.17422e-014	3.08189e-015	-7.58526e-016	5.43019e-016	-1.02618e-014	-1.28779e-014	-9.72607e-015	-2.10681e-014	-2.74598e-014	-2.31712e-014	-1.61375e-014	-2.46412e-014	-2.525e-014
1.06098e-015	-5.44221e-015	-1.46406e-015	5.22889e-015	-7.97848e-015	-4.62012e-015	1.12093e-015	-2.14037e-014	-1.42734e-014	-1.91601e-014	8.51844e-015	3.04733e-015	1.14073e-014	3.36457e-015	-6.26433e-016	4.06636e-016	-1.00517e-014	-1.28148e-014	-1.01053e-014	-2.08736e-014	-2.6919e-014	-2.30272e-014	-1.61041e-014	-2.4866e-014	-2.51032e-014
4.93458e-016	-5.68437e-015	-1.05074e-015	4.99516e-015	-7.93642e-015	-4.90097e-015	1.07711e-015	-2.09179e-014	-1.38732e-014	-1.90523e-014	8.50245e-015	3.14084e-015	1.10797e-014	3.64608e-015	-5.02893e-016	2.36574e-016	-9.83505e-015	-1.27592e-014	-1.0503e-014	-2.06505e-014	-2.63533e-014	-2.2877e-014	-1.60442e-014	-2.50734e-014	-2.49641e-014
-2.21235e-017	-5.91727e-015	-6.37495e-016	4.73524e-015	-7.88218e-015	-5.2148e-015	1.03327e-015	-2.04272e-014	-1.34622e-014	-1.89478e-014	8.48047e-015	3.22468e-015	1.07635e-014	3.92317e-015	-3.89894e-016	3.1638e-017	-9.61444e-015	-1.27125e-014	-1.09174e-014	-2.04009e-014	-2.57653e-014	-2.27218e-014	-1.59574e-014	-2.52636e-014	-2.4833e-014
-4.83134e-016	-6.14016e-015	-2.28438e-016	4.45124e-015	-7.81851e-015	-5.55964e-015	9.88176e-016	-1.99324e-014	-1.30407e-014	-1.8846e-014	8.45522e-015	3.29908e-015	1.04632e-014	4.19296e-015	-2.89052e-016	-2.08999e-016	-9.39312e-015	-1.26762e-014	-1.13466e-014	-2.01267e-014	-2.51576e-014	-2.25629e-014	-1.58432e-014	-2.54366e-014	-2.47086e-014
-8.86666e-016	-6.35213e-015	1.72793e-016	4.14557e-015	-7.74822e-015	-5.93328e-015	9.41108e-016	-1.94339e-014	-1.26089e-014	-1.87464e-014	8.42805e-015	3.36382e-015	1.01831e-014	4.45315e-015	-2.01414e-016	-4.85484e-016	-9.17301e-015	-1.26509e-014	-1.1789e-014	-1.98301e-014	-2.4533e-014	-2.24019e-014	-1.57016e-014	-2.55921e-014	-2.45898e-014
-1.22931e-015	-6.55224e-015	5.62781e-016	3.81988e-015	-7.67429e-015	-6.33406e-015	8.89987e-016	-1.89319e-014	-1.21674e-014	-1.86485e-014	8.4008e-015	3.41874e-015	9.92576e-015	4.70048e-015	-1.28987e-016	-7.9804e-016	-8.95627e-015	-1.26375e-014	-1.22422e-014	-1.95137e-014	-2.38943e-014	-2.22404e-014	-1.55331e-014	-2.57302e-014	-2.4476e-014
-1.50881e-015	-6.73891e-015	9.37419e-016	3.47698e-015	-7.59917e-015	-6.75923e-015	8.34291e-016	-1.84278e-014	-1.17166e-014	-1.85512e-014	8.37544e-015	3.46434e-015	9.69488e-015	4.93196e-015	-7.34863e-017	-1.14597e-015	-8.74518e-015	-1.2637e-014	-1.27039e-014	-1.91802e-014	-2.32439e-014	-2.20785e-014	-1.53386e-014	-2.58505e-014	-2.43661e-014
-1.72378e-015	-6.911e-015	1.29318e-015	3.1188e-015	-7.52594e-015	-7.20572e-015	7.73392e-016	-1.79221e-014	-1.12573e-014	-1.84537e-014	8.35408e-015	3.50056e-015	9.49358e-015	5.14481e-015	-3.60715e-017	-1.52844e-015	-8.5416e-015	-1.26501e-014	-1.3172e-014	-1.88323e-014	-2.25854e-014	-2.19172e-014	-1.51188e-014	-2.59536e-014	-2.42594e-014
-1.87293e-015	-7.06726e-015	1.62652e-015	2.74845e-015	-7.45816e-015	-7.67124e-015	7.05893e-016	-1.74153e-014	-1.07902e-014	-1.8355e-014	8.33829e-015	3.52853e-015	9.32418e-015	5.33535e-015	-1.75707e-017	-1.94391e-015	-8.34699e-015	-1.26762e-014	-1.36435e-014	-1.84724e-014	-2.19223e-014	-2.17569e-014	-1.48751e-014	-2.60394e-014	-2.41545e-014
-1.95541e-015	-7.20609e-015	1.93425e-015	2.36797e-015	-7.39824e-015	-8.15213e-015	6.31079e-016	-1.69084e-014	-1.03162e-014	-1.82533e-014	8.33033e-015	3.54989e-015	9.18937e-015	5.5019e-015	-1.8888e-017	-2.39133e-015	-8.16358e-015	-1.2715e-014	-1.41152e-014	-1.81026e-014	-2.12579e-014	-2.15978e-014	-1.46087e-014	-2.61074e-014	-2.40499e-014
-1.97092e-015	-7.32602e-015	2.21298e-015	1.98014e-015	-7.34948e-015	-8.64523e-015	5.47661e-016	-1.64017e-014	-9.83543e-015	-1.81475e-014	8.3317e-015	3.56549e-015	9.09073e-015	5.64173e-015	-4.01147e-017	-2.86904e-015	-7.993e-015	-1.27658e-014	-1.45843e-014	-1.77252e-014	-2.05945e-014	-2.14409e-014	-1.4321e-014	-2.61579e-014	-2.39447e-014
-1.91947e-015	-7.42562e-015	2.45954e-015	1.58828e-015	-7.31498e-015	-9.14693e-015	4.55063e-016	-1.58962e-014	-9.34907e-015	-1.80361e-014	8.34419e-015	3.57681e-015	9.0293e-015	5.75172e-015	-8.15451e-017	-3.37458e-015	-7.83664e-015	-1.28283e-014	-1.50477e-014	-1.7343e-014	-1.99352e-014	-2.12861e-014	-1.4014e-014	-2.61906e-014	-2.3837e-014
-1.80109e-015	-7.50343e-015	2.67107e-015	1.19415e-015	-7.2984e-015	-9.6536e-015	3.51961e-016	-1.53921e-014	-8.85794e-015	-1.79179e-014	8.36978e-015	3.5852e-015	9.00602e-015	5.83011e-015	-1.43893e-016	-3.90538e-015	-7.69576e-015	-1.29013e-014	-1.55028e-014	-1.69584e-014	-1.92828e-014	-2.11332e-014	-1.36894e-014	-2.62049e-014	-2.37251e-014
-1.61667e-015	-7.55822e-015	2.84502e-015	8.00685e-016	-7.30187e-015	-1.01616e-014	2.38218e-016	-1.48884e-014	-8.36168e-015	-1.77914e-014	8.40997e-015	3.59227e-015	9.02278e-015	5.8745e-015	-2.2679e-016	-4.45806e-015	-7.57138e-015	-1.29824e-014	-1.59462e-014	-1.65733e-014	-1.86398e-014	-2.09821e-014	-1.33496e-014	-2.62011e-014	-2.36073e-014
-1.36838e-015	-7.58826e-015	2.9793e-015	4.10007e-016	-7.32711e-015	-1.06671e-014	1.13861e-016	-1.43862e-014	-7.86101e-015	-1.7655e-014	8.46616e-015	3.59994e-015	9.07921e-015	5.8826e-015	-3.29963e-016	-5.02909e-015	-7.46488e-015	-1.30702e-014	-1.63751e-014	-1.61907e-014	-1.80087e-014	-2.0832e-014	-1.29965e-014	-2.61787e-014	-2.34818e-014
-1.05819e-015	-7.59194e-015	3.07208e-015	2.46303e-017	-7.37581e-015	-1.11667e-014	-2.13474e-017	-1.38859e-014	-7.35742e-015	-1.75066e-014	8.53946e-015	3.6099e-015	9.17512e-015	5.85331e-015	-4.52323e-016	-5.6148e-015	-7.37627e-015	-1.31619e-014	-1.67859e-014	-1.5812e-014	-1.73914e-014	-2.06818e-014	-1.26321e-014	-2.61374e-014	-2.33471e-014
-6.88314e-016	-7.56873e-015	3.1223e-015	-3.53933e-016	-7.45042e-015	-1.16569e-014	-1.67216e-016	-1.33875e-014	-6.85118e-015	-1.73443e-014	8.63109e-015	3.62374e-015	9.31023e-015	5.7863e-015	-5.93485e-016	-6.21082e-015	-7.30498e-015	-1.32554e-014	-1.71753e-014	-1.54381e-014	-1.67896e-014	-2.05307e-014	-1.22586e-014	-2.60766e-014	-2.32019e-014
-2.61315e-016	-7.51787e-015	3.12888e-015	-7.23737e-016	-7.5525e-015	-1.21351e-014	-3.24005e-016	-1.28911e-014	-6.34276e-015	-1.71665e-014	8.74188e-015	3.64411e-015	9.4836e-015	5.68047e-015	-7.52131e-016	-6.81318e-015	-7.25107e-015	-1.33478e-014	-1.7539e-014	-1.50703e-014	-1.62051e-014	-2.03775e-014	-1.18783e-014	-2.59955e-014	-2.30447e-014
2.19667e-016	-7.43865e-015	3.09157e-015	-1.08344e-015	-7.68253e-015	-1.25987e-014	-4.91012e-016	-1.2397e-014	-5.83299e-015	-1.69711e-014	8.87309e-015	3.67332e-015	9.69495e-015	5.53454e-015	-9.27369e-016	-7.41687e-015	-7.21422e-015	-1.34368e-014	-1.78739e-014	-1.47093e-014	-1.56384e-014	-2.02203e-014	-1.14928e-014	-2.58939e-014	-2.28745e-014
7.51444e-016	-7.33077e-015	3.01024e-015	-1.43155e-015	-7.84119e-015	-1.30442e-014	-6.67344e-016	-1.19055e-014	-5.3217e-015	-1.67564e-014	9.02523e-015	3.71362e-015	9.94293e-015	5.3489e-015	-1.11747e-015	-8.0173e-015	-7.19408e-015	-1.35198e-014	-1.81775e-014	-1.43559e-014	-1.50899e-014	-2.00579e-014	-1.11048e-014	-2.57707e-014	-2.2689e-014
1.32992e-015	-7.19314e-015	2.88486e-015	-1.76752e-015	-8.0287e-015	-1.34685e-014	-8.53121e-016	-1.1417e-014	-4.80955e-015	-1.65208e-014	9.19872e-015	3.76752e-015	1.02266e-014	5.12467e-015	-1.3213e-015	-8.60958e-015	-7.18928e-015	-1.35929e-014	-1.84461e-014	-1.40107e-014	-1.45599e-014	-1.98887e-014	-1.07159e-014	-2.56251e-014	-2.24868e-014
1.95175e-015	-7.02507e-015	2.71613e-015	-2.09088e-015	-8.2453e-015	-1.38696e-014	-1.04751e-015	-1.09312e-014	-4.29784e-015	-1.62628e-014	9.39379e-015	3.83675e-015	1.05438e-014	4.8623e-015	-1.53737e-015	-9.18902e-015	-7.19922e-015	-1.36537e-014	-1.86758e-014	-1.36726e-014	-1.40483e-014	-1.97115e-014	-1.03275e-014	-2.54558e-014	-2.22668e-014
2.61276e-015	-6.82697e-015	2.50461e-015	-2.40082e-015	-8.49068e-015	-1.42455e-014	-1.24928e-015	-1.04488e-014	-3.78676e-015	-1.59808e-014	9.61036e-015	3.92378e-015	1.08939e-014	4.56279e-015	-1.76363e-015	-9.75048e-015	-7.2233e-015	-1.36989e-014	-1.88634e-014	-1.33412e-014	-1.35552e-014	-1.95245e-014	-9.94085e-015	-2.52621e-014	-2.20278e-014
3.30851e-015	-6.5996e-015	2.25248e-015	-2.69643e-015	-8.76287e-015	-1.45942e-014	-1.45728e-015	-9.96993e-015	-3.27647e-015	-1.5673e-014	9.84838e-015	4.03069e-015	1.12747e-014	4.22831e-015	-1.99821e-015	-1.02897e-014	-7.25887e-015	-1.37257e-014	-1.90053e-014	-1.30169e-014	-1.30793e-014	-1.93255e-014	-9.55701e-015	-2.50433e-014	-2.17683e-014
4.03476e-015	-6.34357e-015	1.96159e-015	-2.97733e-015	-9.06028e-015	-1.49145e-014	-1.66924e-015	-9.49391e-015	-2.76765e-015	-1.53381e-014	1.01078e-014	4.15964e-015	1.16837e-014	3.86014e-015	-2.23906e-015	-1.08018e-014	-7.30426e-015	-1.37314e-014	-1.90983e-014	-1.26987e-014	-1.26201e-014	-1.91128e-014	-9.17751e-015	-2.47973e-014	-2.14874e-014
4.7868e-015	-6.05914e-015	1.6346e-015	-3.24338e-015	-9.38122e-015	-1.52047e-014	-1.88372e-015	-9.02126e-015	-2.26045e-015	-1.49752e-014	1.03882e-014	4.31266e-015	1.21198e-014	3.46078e-015	-2.48434e-015	-1.12821e-014	-7.35779e-015	-1.37135e-014	-1.91399e-014	-1.23854e-014	-1.21756e-014	-1.88842e-014	-8.80302e-015	-2.45229e-014	-2.11842e-014
5.56015e-015	-5.74771e-015	1.27403e-015	-3.49523e-015	-9.72311e-015	-1.54642e-014	-2.09941e-015	-8.55229e-015	-1.75499e-015	-1.45835e-014	1.06888e-014	4.49155e-015	1.25809e-014	3.03278e-015	-2.73231e-015	-1.17262e-014	-7.41804e-015	-1.3669e-014	-1.91279e-014	-1.20754e-014	-1.17446e-014	-1.86381e-014	-8.43382e-015	-2.42196e-014	-2.08585e-014
6.35034e-015	-5.41136e-015	8.83333e-016	-3.73355e-015	-1.0083e-014	-1.5692e-014	-2.31365e-015	-8.08689e-015	-1.25148e-015	-1.41618e-014	1.10086e-014	4.69779e-015	1.3064e-014	2.57945e-015	-2.98161e-015	-1.21296e-014	-7.48215e-015	-1.35958e-014	-1.90599e-014	-1.17681e-014	-1.13255e-014	-1.83725e-014	-8.07057e-015	-2.38862e-014	-2.05091e-014
7.15289e-015	-5.05145e-015	4.65886e-016	-3.95806e-015	-1.04579e-014	-1.58875e-014	-2.52503e-015	-7.62461e-015	-7.50329e-016	-1.37091e-014	1.13467e-014	4.93286e-015	1.35664e-014	2.10418e-015	-3.22975e-015	-1.24891e-014	-7.54816e-015	-1.34918e-014	-1.89335e-014	-1.14621e-014	-1.09155e-014	-1.8086e-014	-7.71366e-015	-2.35216e-014	-2.01354e-014
7.96366e-015	-4.66966e-015	2.54372e-017	-4.16935e-015	-1.08446e-014	-1.60509e-014	-2.73169e-015	-7.16463e-015	-2.51736e-016	-1.32254e-014	1.17019e-014	5.19791e-015	1.40868e-014	1.6105e-015	-3.4755e-015	-1.2801e-014	-7.61358e-015	-1.3355e-014	-1.87474e-014	-1.1156e-014	-1.05129e-014	-1.77768e-014	-7.36245e-015	-2.31244e-014	-1.9737e-014
8.77772e-015	-4.2676e-015	-4.34168e-016	-4.36715e-015	-1.12393e-014	-1.6182e-014	-2.93116e-015	-6.70661e-015	2.4456e-016	-1.27101e-014	1.2073e-014	5.49402e-015	1.46225e-014	1.10196e-015	-3.71672e-015	-1.30619e-014	-7.67512e-015	-1.31836e-014	-1.84995e-014	-1.08474e-014	-1.01144e-014	-1.74434e-014	-7.01649e-015	-2.26942e-014	-1.93142e-014
9.59048e-015	-3.84784e-015	-9.09173e-016	-4.55316e-015	-1.16374e-014	-1.62807e-014	-3.12077e-015	-6.25066e-015	7.38133e-016	-1.2163e-014	1.24582e-014	5.82222e-015	1.51717e-014	5.82754e-016	-3.95161e-015	-1.32689e-014	-7.73032e-015	-1.29762e-014	-1.81897e-014	-1.05346e-014	-9.7172e-015	-1.70843e-014	-6.6755e-015	-2.22305e-014	-1.88675e-014
1.03978e-014	-3.41295e-015	-1.3954e-015	-4.72862e-015	-1.2034e-014	-1.63478e-014	-3.2986e-015	-5.79645e-015	1.22888e-015	-1.15845e-014	1.28559e-014	6.18286e-015	1.57326e-014	5.71354e-017	-4.17861e-015	-1.34195e-014	-7.77666e-015	-1.27319e-014	-1.78177e-014	-1.02163e-014	-9.31853e-015	-1.66987e-014	-6.3387e-015	-2.17324e-014	-1.8397e-014
1.11958e-014	-2.96628e-015	-1.88847e-015	-4.89316e-015	-1.24248e-014	-1.63846e-014	-3.46202e-015	-5.34359e-015	1.71696e-015	-1.09749e-014	1.32645e-014	6.57632e-015	1.63029e-014	-4.7054e-016	-4.39619e-015	-1.35111e-014	-7.8124e-015	-1.24505e-014	-1.73832e-014	-9.89089e-015	-8.91613e-015	-1.62861e-014	-6.00488e-015	-2.12003e-014	-1.79026e-014
1.19799e-014	-2.51055e-015	-2.38428e-015	-5.04808e-015	-1.28058e-014	-1.63916e-014	-3.60872e-015	-4.89142e-015	2.20259e-015	-1.03355e-014	1.36824e-014	7.00214e-015	1.68806e-014	-9.96571e-016	-4.60271e-015	-1.35425e-014	-7.8348e-015	-1.21313e-014	-1.68861e-014	-9.5575e-015	-8.50714e-015	-1.58452e-014	-5.67371e-015	-2.06343e-014	-1.73843e-014
1.27468e-014	-2.04851e-015	-2.87791e-015	-5.19401e-015	-1.31719e-014	-1.63698e-014	-3.73699e-015	-4.43955e-015	2.68616e-015	-9.66656e-015	1.41076e-014	7.45991e-015	1.74635e-014	-1.51598e-015	-4.79791e-015	-1.35125e-014	-7.8416e-015	-1.17752e-014	-1.6327e-014	-9.21444e-015	-8.08939e-015	-1.53758e-014	-5.34394e-015	-2.0034e-014	-1.68429e-014
1.34926e-014	-1.58311e-015	-3.36579e-015	-5.33142e-015	-1.35179e-014	-1.63207e-014	-3.84489e-015	-3.98705e-015	3.16844e-015	-8.96972e-015	1.45382e-014	7.94947e-015	1.80494e-014	-2.02423e-015	-4.98002e-015	-1.34196e-014	-7.83023e-015	-1.13823e-014	-1.57064e-014	-8.8598e-015	-7.66063e-015	-1.48787e-014	-5.01374e-015	-1.94e-014	-1.62789e-014
1.42141e-014	-1.11763e-015	-3.84371e-015	-5.46115e-015	-1.38395e-014	-1.62457e-014	-3.9304e-015	-3.53217e-015	3.64977e-015	-8.24639e-015	1.49721e-014	8.46958e-015	1.86365e-014	-2.51729e-015	-5.14786e-015	-1.32643e-014	-7.79835e-015	-1.09538e-014	-1.5027e-014	-8.4921e-015	-7.21892e-015	-1.43536e-014	-4.68196e-015	-1.87334e-014	-1.5693e-014
1.49086e-014	-6.55143e-016	-4.30696e-015	-5.58371e-015	-1.41322e-014	-1.61458e-014	-3.99212e-015	-3.07467e-015	4.13085e-015	-7.49855e-015	1.54077e-014	9.01855e-015	1.9223e-014	-2.99053e-015	-5.30043e-015	-1.3047e-014	-7.74411e-015	-1.04922e-014	-1.42902e-014	-8.11094e-015	-6.76196e-015	-1.38006e-014	-4.34686e-015	-1.80353e-014	-1.50866e-014
1.55738e-014	-1.99567e-016	-4.75185e-015	-5.69978e-015	-1.43912e-014	-1.60217e-014	-4.02823e-015	-2.61399e-015	4.61215e-015	-6.72735e-015	1.58429e-014	9.59454e-015	1.98072e-014	-3.44024e-015	-5.4376e-015	-1.27677e-014	-7.66568e-015	-9.99866e-015	-1.34981e-014	-7.7153e-015	-6.28884e-015	-1.32203e-014	-4.00698e-015	-1.73075e-014	-1.44612e-014
1.62075e-014	2.46087e-016	-5.17417e-015	-5.80947e-015	-1.46129e-014	-1.5875e-014	-4.03717e-015	-2.14946e-015	5.09352e-015	-5.9348e-015	1.62761e-014	1.01962e-014	2.03879e-014	-3.86201e-015	-5.55885e-015	-1.24275e-014	-7.5615e-015	-9.47545e-015	-1.26533e-014	-7.3046e-015	-5.79782e-015	-1.26141e-014	-3.66114e-015	-1.65513e-014	-1.38184e-014
1.68073e-014	6.78615e-016	-5.57125e-015	-5.91229e-015	-1.47926e-014	-1.57069e-014	-4.01743e-015	-1.67965e-015	5.57535e-015	-5.12285e-015	1.67055e-014	1.0821e-014	2.0963e-014	-4.2527e-015	-5.66336e-015	-1.2028e-014	-7.43045e-015	-8.92442e-015	-1.17593e-014	-6.87808e-015	-5.28791e-015	-1.19835e-014	-3.30801e-015	-1.57693e-014	-1.31591e-014
1.73709e-014	1.09483e-015	-5.93901e-015	-6.00933e-015	-1.49264e-014	-1.55189e-014	-3.96811e-015	-1.20269e-015	6.0584e-015	-4.29374e-015	1.71293e-014	1.14668e-014	2.15309e-014	-4.60883e-015	-5.75082e-015	-1.15715e-014	-7.27079e-015	-8.34809e-015	-1.08194e-014	-6.43568e-015	-4.75804e-015	-1.13301e-014	-2.9464e-015	-1.49629e-014	-1.24853e-014
1.78972e-014	1.49091e-015	-6.27428e-015	-6.10026e-015	-1.50112e-014	-1.53124e-014	-3.88832e-015	-7.17533e-016	6.54338e-015	-3.44962e-015	1.75462e-014	1.21311e-014	2.20904e-014	-4.92683e-015	-5.82116e-015	-1.10607e-014	-7.08102e-015	-7.74935e-015	-9.83729e-015	-5.97797e-015	-4.2074e-015	-1.06558e-014	-2.57495e-015	-1.41347e-014	-1.17982e-014
1.83855e-014	1.86421e-015	-6.57451e-015	-6.18502e-015	-1.5044e-014	-1.50882e-014	-3.77711e-015	-2.23118e-016	7.03123e-015	-2.5935e-015	1.79548e-014	1.28108e-014	2.26395e-014	-5.20415e-015	-5.8742e-015	-1.0499e-014	-6.86112e-015	-7.13099e-015	-8.81691e-015	-5.50537e-015	-3.63569e-015	-9.96221e-015	-2.19226e-015	-1.32882e-014	-1.11e-014
1.88349e-014	2.21238e-015	-6.83797e-015	-6.263e-015	-1.50229e-014	-1.48473e-014	-3.63404e-015	2.82423e-016	7.52222e-015	-1.72769e-015	1.83537e-014	1.35034e-014	2.31766e-014	-5.43897e-015	-5.91012e-015	-9.88921e-015	-6.61056e-015	-6.49588e-015	-7.76215e-015	-5.01874e-015	-3.04399e-015	-9.25171e-015	-1.79789e-015	-1.24267e-014	-1.03921e-014
1.92447e-014	2.53285e-015	-7.0634e-015	-6.33384e-015	-1.49455e-014	-1.45909e-014	-3.45881e-015	8.01021e-016	8.01747e-015	-8.54044e-016	1.87419e-014	1.42056e-014	2.37005e-014	-5.62845e-015	-5.9289e-015	-9.23479e-015	-6.32925e-015	-5.8481e-015	-6.67777e-015	-4.51822e-015	-2.43277e-015	-8.52688e-015	-1.3914e-015	-1.15531e-014	-9.67594e-015
1.96142e-014	2.8232e-015	-7.24919e-015	-6.39685e-015	-1.48105e-014	-1.43193e-014	-3.25159e-015	1.33427e-015	8.51806e-015	2.48668e-017	1.91178e-014	1.49144e-014	2.42101e-014	-5.77099e-015	-5.93028e-015	-8.54027e-015	-6.01744e-015	-5.19156e-015	-5.56848e-015	-4.0049e-015	-1.80284e-015	-7.79008e-015	-9.7226e-016	-1.06716e-014	-8.95345e-015
1.99435e-014	3.08127e-015	-7.39326e-015	-6.45146e-015	-1.46172e-014	-1.40333e-014	-3.01208e-015	1.88322e-015	9.02477e-015	9.06407e-016	1.94804e-014	1.56269e-014	2.47039e-014	-5.86521e-015	-5.91428e-015	-7.80884e-015	-5.6752e-015	-4.53e-015	-4.43899e-015	-3.48011e-015	-1.15515e-015	-7.04448e-015	-5.40382e-016	-9.78539e-015	-8.22658e-015
2.02321e-014	3.30524e-015	-7.49553e-015	-6.49722e-015	-1.43643e-014	-1.37335e-014	-2.74113e-015	2.4491e-015	9.53832e-015	1.78763e-015	1.98288e-014	1.63402e-014	2.518e-014	-5.91092e-015	-5.88147e-015	-7.04546e-015	-5.30373e-015	-3.86642e-015	-3.29436e-015	-2.94567e-015	-4.90692e-016	-6.29293e-015	-9.57097e-017	-8.89749e-015	-7.49715e-015
2.04807e-014	3.4933e-015	-7.55565e-015	-6.53375e-015	-1.40525e-014	-1.34201e-014	-2.43914e-015	3.034e-015	1.00592e-014	2.66617e-015	2.01625e-014	1.70498e-014	2.56368e-014	-5.90734e-015	-5.83205e-015	-6.25489e-015	-4.90374e-015	-3.20391e-015	-2.14001e-015	-2.40338e-015	1.88755e-016	-5.53816e-015	3.61444e-016	-8.0115e-015	-6.76703e-015
2.069e-014	3.64427e-015	-7.57414e-015	-6.5601e-015	-1.36831e-014	-1.30941e-014	-2.10742e-015	3.63828e-015	1.05878e-014	3.53931e-015	2.04814e-014	1.77524e-014	2.60733e-014	-5.85469e-015	-5.76658e-015	-5.44234e-015	-4.47688e-015	-2.54575e-015	-9.80232e-016	-1.85521e-015	8.8161e-016	-4.78405e-015	8.30652e-016	-7.13174e-015	-6.03841e-015
2.08604e-014	3.75728e-015	-7.55096e-015	-6.57556e-015	-1.32576e-014	-1.27557e-014	-1.74721e-015	4.2635e-015	1.11249e-014	4.40494e-015	2.07847e-014	1.84448e-014	2.64876e-014	-5.75405e-015	-5.68556e-015	-4.61233e-015	-4.02436e-015	-1.89532e-015	1.79031e-016	-1.30393e-015	1.58551e-015	-4.03361e-015	1.31078e-015	-6.26235e-015	-5.31311e-015
2.09929e-014	3.83114e-015	-7.48706e-015	-6.57905e-015	-1.27771e-014	-1.24049e-014	-1.35916e-015	4.91119e-015	1.16706e-014	5.26081e-015	2.10724e-014	1.91236e-014	2.68783e-014	-5.60631e-015	-5.58913e-015	-3.77079e-015	-3.54771e-015	-1.25541e-015	1.33271e-015	-7.51437e-016	2.2983e-015	-3.28962e-015	1.80018e-015	-5.40707e-015	-4.59302e-015
2.10883e-014	3.86578e-015	-7.38279e-015	-6.57033e-015	-1.22443e-014	-1.20424e-014	-9.44778e-016	5.58246e-015	1.22252e-014	6.10439e-015	2.13448e-014	1.97858e-014	2.72446e-014	-5.41285e-015	-5.4779e-015	-2.92264e-015	-3.04978e-015	-6.27751e-016	2.47563e-015	-1.99656e-016	3.01799e-015	-2.55543e-015	2.29799e-015	-4.56979e-015	-3.87978e-015
2.11481e-014	3.86189e-015	-7.23978e-015	-6.54891e-015	-1.16626e-014	-1.16683e-014	-5.05797e-016	6.27847e-015	1.27882e-014	6.9332e-015	2.16016e-014	2.04284e-014	2.7585e-014	-5.17531e-015	-5.35221e-015	-2.07327e-015	-2.53269e-015	-1.54786e-017	3.60317e-015	3.48957e-016	3.74193e-015	-1.83389e-015	2.80235e-015	-3.75394e-015	-3.17537e-015
2.11738e-014	3.81981e-015	-7.0602e-015	-6.51377e-015	-1.10352e-014	-1.12829e-014	-4.47421e-017	6.99925e-015	1.33593e-014	7.74554e-015	2.18438e-014	2.10482e-014	2.78976e-014	-4.89646e-015	-5.21275e-015	-1.22846e-015	-1.99858e-015	5.79816e-016	4.71081e-015	8.91551e-016	4.46826e-015	-1.12791e-015	3.3118e-015	-2.96338e-015	-2.48119e-015
2.11666e-014	3.74012e-015	-6.84591e-015	-6.4646e-015	-1.03658e-014	-1.08868e-014	4.36516e-016	7.74519e-015	1.39389e-014	8.54006e-015	2.20716e-014	2.16425e-014	2.81817e-014	-4.57931e-015	-5.06026e-015	-3.9338e-016	-1.45045e-015	1.1562e-015	5.79371e-015	1.42593e-015	5.19387e-015	-4.4003e-016	3.82398e-015	-2.20111e-015	-1.79889e-015
2.11281e-014	3.62442e-015	-6.59886e-015	-6.40155e-015	-9.6592e-015	-1.04801e-014	9.3557e-016	8.51661e-015	1.45271e-014	9.31525e-015	2.22855e-014	2.22087e-014	2.84351e-014	-4.22663e-015	-4.89502e-015	4.27477e-016	-8.91232e-016	1.71244e-015	6.84718e-015	1.94961e-015	5.91678e-015	2.26977e-016	4.33709e-015	-1.47011e-015	-1.12941e-015
2.10599e-014	3.4742e-015	-6.3221e-015	-6.32431e-015	-8.91948e-015	-1.00633e-014	1.4503e-015	9.31391e-015	1.51232e-014	1.00692e-014	2.24862e-014	2.27448e-014	2.86569e-014	-3.84158e-015	-4.71774e-015	1.22903e-015	-3.23698e-016	2.247e-015	7.86757e-015	2.46019e-015	6.63528e-015	8.70987e-016	4.84874e-015	-7.73211e-016	-4.74401e-016
2.09632e-014	3.29114e-015	-6.01837e-015	-6.23301e-015	-8.15169e-015	-9.63707e-015	1.97862e-015	1.01366e-014	1.57265e-014	1.08007e-014	2.26747e-014	2.32484e-014	2.88467e-014	-3.4273e-015	-4.52907e-015	2.00685e-015	2.48841e-016	2.75886e-015	8.85054e-015	2.95515e-015	7.34745e-015	1.48966e-015	5.3566e-015	-1.12537e-016	1.66132e-016
2.08393e-014	3.07707e-015	-5.6907e-015	-6.12805e-015	-7.36153e-015	-9.20171e-015	2.51805e-015	1.09843e-014	1.63364e-014	1.1509e-014	2.2852e-014	2.3718e-014	2.90029e-014	-2.98757e-015	-4.32918e-015	2.75572e-015	8.23787e-016	3.24816e-015	9.79333e-015	3.43246e-015	8.0512e-015	2.08096e-015	5.85774e-015	5.09313e-016	7.9069e-016
2.06892e-014	2.8343e-015	-5.34179e-015	-6.00975e-015	-6.55452e-015	-8.75731e-015	3.0662e-015	1.18562e-014	1.69518e-014	1.21932e-014	2.30186e-014	2.41519e-014	2.91243e-014	-2.5264e-015	-4.11866e-015	3.47169e-015	1.39774e-015	3.71525e-015	1.06937e-014	3.89082e-015	8.74549e-015	2.64324e-015	6.34962e-015	1.09045e-015	1.39834e-015
2.05137e-014	2.56564e-015	-4.97409e-015	-5.87819e-015	-5.73674e-015	-8.30523e-015	3.62045e-015	1.27516e-014	1.75719e-014	1.28525e-014	2.31759e-014	2.45483e-014	2.92102e-014	-2.0473e-015	-3.89857e-015	4.15057e-015	1.96733e-015	4.16043e-015	1.1549e-014	4.32863e-015	9.42878e-015	3.17479e-015	6.82955e-015	1.62973e-015	1.9883e-015
2.03144e-014	2.2735e-015	-4.59103e-015	-5.73438e-015	-4.91422e-015	-7.84645e-015	4.17807e-015	1.36692e-014	1.81956e-014	1.34866e-014	2.33247e-014	2.49069e-014	2.92602e-014	-1.5539e-015	-3.67002e-015	4.78825e-015	2.5299e-015	4.58397e-015	1.23566e-014	4.74415e-015	1.01004e-014	3.67384e-015	7.29523e-015	2.12607e-015	2.56006e-015
2.00925e-014	1.96116e-015	-4.19525e-015	-5.57923e-015	-4.09239e-015	-7.38251e-015	4.73685e-015	1.46073e-014	1.88217e-014	1.40951e-014	2.34662e-014	2.52276e-014	2.92728e-014	-1.05032e-015	-3.4333e-015	5.38168e-015	3.08305e-015	4.98632e-015	1.3114e-014	5.13638e-015	1.07591e-014	4.13968e-015	7.74388e-015	2.57948e-015	3.11364e-015
1.98496e-014	1.63186e-015	-3.78966e-015	-5.41343e-015	-3.27765e-015	-6.91456e-015	5.29358e-015	1.55638e-014	1.94484e-014	1.46777e-014	2.36022e-014	2.55092e-014	2.92481e-014	-5.40616e-016	-3.18936e-015	5.92767e-015	3.62426e-015	5.3689e-015	1.38207e-014	5.50361e-015	1.14048e-014	4.57212e-015	8.17284e-015	2.98967e-015	3.64941e-015
1.95864e-014	1.28838e-015	-3.37717e-015	-5.23836e-015	-2.47514e-015	-6.44392e-015	5.84567e-015	1.65362e-014	2.00744e-014	1.52348e-014	2.37331e-014	2.57517e-014	2.91863e-014	-2.83203e-017	-2.93912e-015	6.42309e-015	4.15087e-015	5.73342e-015	1.44755e-014	5.84497e-015	1.20376e-014	4.97111e-015	8.57911e-015	3.35677e-015	4.16737e-015
1.93037e-014	9.34713e-016	-2.96113e-015	-5.05529e-015	-1.69017e-015	-5.9719e-015	6.39105e-015	1.75227e-014	2.06985e-014	1.57666e-014	2.38597e-014	2.59555e-014	2.90871e-014	4.82477e-016	-2.68334e-015	6.86536e-015	4.65965e-015	6.08121e-015	1.5078e-014	6.15995e-015	1.26571e-014	5.33665e-015	8.96033e-015	3.68192e-015	4.668e-015
1.90026e-014	5.74925e-016	-2.54397e-015	-4.86598e-015	-9.28528e-016	-5.5003e-015	6.92686e-015	1.85199e-014	2.13188e-014	1.6273e-014	2.3983e-014	2.61215e-014	2.89505e-014	9.87484e-016	-2.42341e-015	7.25214e-015	5.14816e-015	6.41435e-015	1.5628e-014	6.4486e-015	1.32636e-014	5.66863e-015	9.31471e-015	3.96557e-015	5.15191e-015
1.86834e-014	2.12408e-016	-2.12802e-015	-4.67218e-015	-1.95564e-016	-5.03102e-015	7.45053e-015	1.95252e-014	2.19347e-014	1.6755e-014	2.41039e-014	2.62502e-014	2.87767e-014	1.48391e-015	-2.1609e-015	7.58143e-015	5.61437e-015	6.73461e-015	1.6126e-014	6.71089e-015	1.38584e-014	5.96802e-015	9.64017e-015	4.20913e-015	5.61926e-015
1.83471e-014	-1.49753e-016	-1.71589e-015	-4.47495e-015	5.04111e-016	-4.56562e-015	7.96062e-015	2.05359e-014	2.25436e-014	1.72129e-014	2.4224e-014	2.63431e-014	2.85667e-014	1.96795e-015	-1.89703e-015	7.85166e-015	6.05699e-015	7.04337e-015	1.65723e-014	6.94701e-015	1.44422e-014	6.23598e-015	9.93466e-015	4.41434e-015	6.07122e-015
1.79942e-014	-5.08014e-016	-1.30998e-015	-4.2766e-015	1.16636e-015	-4.10645e-015	8.45494e-015	2.15487e-014	2.31434e-014	1.76473e-014	2.43438e-014	2.64009e-014	2.83212e-014	2.43667e-015	-1.6326e-015	8.0625e-015	6.47369e-015	7.34221e-015	1.69678e-014	7.15698e-015	1.50158e-014	6.47348e-015	1.01968e-014	4.58277e-015	6.50893e-015
1.76258e-014	-8.59243e-016	-9.12302e-016	-4.07905e-015	1.78684e-015	-3.6551e-015	8.9312e-015	2.25597e-014	2.3733e-014	1.80594e-014	2.44636e-014	2.64256e-014	2.80412e-014	2.88702e-015	-1.36872e-015	8.2137e-015	6.86331e-015	7.63327e-015	1.73142e-014	7.3414e-015	1.55801e-014	6.68207e-015	1.04253e-014	4.71724e-015	6.93343e-015
1.72422e-014	-1.20061e-015	-5.24216e-016	-3.8842e-015	2.36233e-015	-3.21393e-015	9.38762e-015	2.3565e-014	2.43112e-014	1.84501e-014	2.45835e-014	2.64189e-014	2.77283e-014	3.3169e-015	-1.10687e-015	8.30549e-015	7.22543e-015	7.91814e-015	1.76131e-014	7.5016e-015	1.61371e-014	6.86368e-015	1.06184e-014	4.81972e-015	7.34615e-015
1.68437e-014	-1.52856e-015	-1.47597e-016	-3.69388e-015	2.89e-015	-2.78602e-015	9.82228e-015	2.45613e-014	2.48761e-014	1.882e-014	2.47041e-014	2.63833e-014	2.73837e-014	3.7235e-015	-8.4801e-016	8.33846e-015	7.55971e-015	8.1984e-015	1.78669e-014	7.63969e-015	1.6689e-014	7.02041e-015	1.07762e-014	4.89268e-015	7.74803e-015
1.64304e-014	-1.84042e-015	2.15709e-016	-3.50996e-015	3.36718e-015	-2.37296e-015	1.02339e-014	2.5545e-014	2.54265e-014	1.91702e-014	2.48259e-014	2.63211e-014	2.70088e-014	4.10476e-015	-5.94006e-016	8.31272e-015	7.86574e-015	8.47581e-015	1.80777e-014	7.75692e-015	1.72373e-014	7.15416e-015	1.08983e-014	4.93901e-015	8.13963e-015
1.6003e-014	-2.13357e-015	5.64427e-016	-3.33444e-015	3.79149e-015	-1.97628e-015	1.06213e-014	2.65131e-014	2.5961e-014	1.95017e-014	2.49491e-014	2.62346e-014	2.66053e-014	4.45846e-015	-3.4671e-016	8.22935e-015	8.14366e-015	8.75109e-015	1.82473e-014	7.85511e-015	1.77843e-014	7.26737e-015	1.09841e-014	4.96234e-015	8.52238e-015
1.5562e-014	-2.40517e-015	8.9716e-016	-3.16942e-015	4.16183e-015	-1.59866e-015	1.09828e-014	2.74618e-014	2.64781e-014	1.98159e-014	2.50736e-014	2.61264e-014	2.61758e-014	4.78306e-015	-1.07485e-016	8.08949e-015	8.39376e-015	9.02592e-015	1.83783e-014	7.93617e-015	1.83316e-014	7.36344e-015	1.10335e-014	4.96581e-015	8.89793e-015
1.51085e-014	-2.65271e-015	1.21335e-015	-3.01646e-015	4.47769e-015	-1.24204e-015	1.13178e-014	2.83872e-014	2.69765e-014	2.01138e-014	2.51995e-014	2.59991e-014	2.57223e-014	5.07697e-015	1.21872e-016	7.89469e-015	8.61616e-015	9.30128e-015	1.8474e-014	8.00229e-015	1.88808e-014	7.44478e-015	1.10474e-014	4.95272e-015	9.26814e-015
1.46431e-014	-2.8742e-015	1.51196e-015	-2.87625e-015	4.73913e-015	-9.08292e-016	1.1625e-014	2.9286e-014	2.74554e-014	2.03966e-014	2.53266e-014	2.58549e-014	2.52476e-014	5.33934e-015	3.39909e-016	7.64797e-015	8.81164e-015	9.57759e-015	1.8537e-014	8.05565e-015	1.94334e-014	7.5143e-015	1.10266e-014	4.92599e-015	9.63385e-015
1.4166e-014	-3.06848e-015	1.79249e-015	-2.7509e-015	4.9465e-015	-5.98797e-016	1.19037e-014	3.01548e-014	2.79145e-014	2.06654e-014	2.54547e-014	2.56964e-014	2.47547e-014	5.57022e-015	5.45306e-016	7.35174e-015	8.98151e-015	9.85561e-015	1.85706e-014	8.09796e-015	1.99917e-014	7.57456e-015	1.09719e-014	4.88847e-015	9.9964e-015
1.3678e-014	-3.23415e-015	2.05461e-015	-2.64116e-015	5.10005e-015	-3.16022e-016	1.2154e-014	3.0991e-014	2.83527e-014	2.09218e-014	2.55827e-014	2.55264e-014	2.42456e-014	5.76929e-015	7.36572e-016	7.00898e-015	9.12761e-015	1.01358e-014	1.85777e-014	8.13213e-015	2.05571e-014	7.62859e-015	1.08848e-014	4.84362e-015	1.03571e-014
1.31794e-014	-3.3698e-015	2.29795e-015	-2.54885e-015	5.20196e-015	-6.09947e-017	1.23754e-014	3.17912e-014	2.87698e-014	2.11668e-014	2.571e-014	2.53475e-014	2.37234e-014	5.9353e-015	9.12147e-016	6.62326e-015	9.25115e-015	1.04179e-014	1.85615e-014	8.16046e-015	2.11307e-014	7.67936e-015	1.07669e-014	4.79448e-015	1.07173e-014
1.26712e-014	-3.47482e-015	2.52223e-015	-2.47523e-015	5.25411e-015	1.64616e-016	1.25679e-014	3.25529e-014	2.91656e-014	2.14012e-014	2.58361e-014	2.51628e-014	2.31911e-014	6.06853e-015	1.07027e-015	6.19792e-015	9.3538e-015	1.07025e-014	1.85255e-014	8.18536e-015	2.17141e-014	7.7294e-015	1.062e-014	4.74403e-015	1.1078e-014
1.21549e-014	-3.54886e-015	2.7272e-015	-2.42021e-015	5.25879e-015	3.59643e-016	1.27308e-014	3.32727e-014	2.95399e-014	2.16265e-014	2.59604e-014	2.49746e-014	2.26521e-014	6.16913e-015	1.2101e-015	5.73683e-015	9.43761e-015	1.09888e-014	1.84726e-014	8.20892e-015	2.23083e-014	7.78122e-015	1.04463e-014	4.69459e-015	1.14403e-014
1.16312e-014	-3.59137e-015	2.9129e-015	-2.38426e-015	5.21871e-015	5.23661e-016	1.28647e-014	3.39489e-014	2.98929e-014	2.18436e-014	2.6082e-014	2.47851e-014	2.21096e-014	6.23788e-015	1.33046e-015	5.24465e-015	9.50415e-015	1.12761e-014	1.84056e-014	8.23479e-015	2.29133e-014	7.83852e-015	1.02481e-014	4.64899e-015	1.1805e-014
1.11012e-014	-3.6023e-015	3.07885e-015	-2.36763e-015	5.13724e-015	6.56014e-016	1.29696e-014	3.45799e-014	3.02255e-014	2.20535e-014	2.62002e-014	2.45963e-014	2.15666e-014	6.27621e-015	1.4303e-015	4.72515e-015	9.55596e-015	1.15636e-014	1.83278e-014	8.26516e-015	2.35293e-014	7.90296e-015	1.00282e-014	4.60917e-015	1.21731e-014
1.05672e-014	-3.5825e-015	3.22569e-015	-2.37015e-015	5.0185e-015	7.55505e-016	1.30456e-014	3.51641e-014	3.05374e-014	2.22574e-014	2.63146e-014	2.44107e-014	2.10264e-014	6.28495e-015	1.50905e-015	4.18252e-015	9.59529e-015	1.185e-014	1.82424e-014	8.30227e-015	2.41555e-014	7.97715e-015	9.78872e-015	4.57741e-015	1.25449e-014
1.00307e-014	-3.53201e-015	3.3537e-015	-2.39186e-015	4.86722e-015	8.22643e-016	1.30931e-014	3.57009e-014	3.08292e-014	2.24566e-014	2.64241e-014	2.42301e-014	2.04918e-014	6.26509e-015	1.5655e-015	3.62114e-015	9.62415e-015	1.2134e-014	1.81526e-014	8.34901e-015	2.47915e-014	8.06293e-015	9.53266e-015	4.55587e-015	1.2921e-014
9.49311e-015	-3.45163e-015	3.46274e-015	-2.43228e-015	4.68806e-015	8.57669e-016	1.31133e-014	3.61893e-014	3.11014e-014	2.26518e-014	2.65277e-014	2.40565e-014	1.99659e-014	6.21746e-015	1.59916e-015	3.04606e-015	9.64472e-015	1.24142e-014	1.80612e-014	8.40698e-015	2.5436e-014	8.162e-015	9.26266e-015	4.54559e-015	1.33021e-014
8.95616e-015	-3.34246e-015	3.55232e-015	-2.49107e-015	4.48459e-015	8.61516e-016	1.31064e-014	3.66289e-014	3.13548e-014	2.28442e-014	2.66245e-014	2.38915e-014	1.94516e-014	6.14319e-015	1.61005e-015	2.46253e-015	9.65957e-015	1.269e-014	1.79704e-014	8.47792e-015	2.60881e-014	8.27652e-015	8.9811e-015	4.54782e-015	1.36879e-014
8.42133e-015	-3.20489e-015	3.62238e-015	-2.56718e-015	4.26251e-015	8.35643e-016	1.30736e-014	3.70197e-014	3.15906e-014	2.30344e-014	2.67136e-014	2.37358e-014	1.8952e-014	6.04437e-015	1.59743e-015	1.87545e-015	9.67078e-015	1.29599e-014	1.78828e-014	8.5643e-015	2.67464e-014	8.40804e-015	8.69104e-015	4.56334e-015	1.40784e-014
7.89095e-015	-3.04045e-015	3.67379e-015	-2.65931e-015	4.02636e-015	7.81138e-016	1.30163e-014	3.73629e-014	3.18095e-014	2.32231e-014	2.67942e-014	2.35907e-014	1.84695e-014	5.92199e-015	1.56186e-015	1.28904e-015	9.68019e-015	1.32228e-014	1.7801e-014	8.66734e-015	2.74091e-014	8.55707e-015	8.39577e-015	4.59314e-015	1.4474e-014
7.36807e-015	-2.85066e-015	3.70724e-015	-2.76626e-015	3.78111e-015	6.9956e-016	1.29352e-014	3.76588e-014	3.20124e-014	2.34114e-014	2.68657e-014	2.34574e-014	1.80061e-014	5.77772e-015	1.50395e-015	7.08149e-016	9.69011e-015	1.34765e-014	1.77272e-014	8.78847e-015	2.80739e-014	8.72456e-015	8.09778e-015	4.63745e-015	1.48741e-014
6.85505e-015	-2.63726e-015	3.72277e-015	-2.8869e-015	3.53119e-015	5.92887e-016	1.2832e-014	3.79082e-014	3.22003e-014	2.36007e-014	2.6927e-014	2.33365e-014	1.75642e-014	5.61398e-015	1.42392e-015	1.37967e-016	9.70245e-015	1.37202e-014	1.76634e-014	8.92861e-015	2.87375e-014	8.91139e-015	7.79987e-015	4.69626e-015	1.5278e-014
6.35402e-015	-2.40147e-015	3.72033e-015	-3.01929e-015	3.28126e-015	4.64153e-016	1.27078e-014	3.81133e-014	3.23753e-014	2.37917e-014	2.69783e-014	2.32282e-014	1.71462e-014	5.43196e-015	1.32281e-015	-4.15939e-016	9.71888e-015	1.39524e-014	1.76117e-014	9.0881e-015	2.93976e-014	9.11786e-015	7.50453e-015	4.769e-015	1.56861e-014
5.86794e-015	-2.14511e-015	3.70028e-015	-3.1615e-015	3.03567e-015	3.15741e-016	1.25637e-014	3.82754e-014	3.25388e-014	2.39852e-014	2.70193e-014	2.31327e-014	1.67538e-014	5.23407e-015	1.20146e-015	-9.48561e-016	9.74048e-015	1.41724e-014	1.7574e-014	9.2685e-015	3.00509e-014	9.34331e-015	7.21434e-015	4.85545e-015	1.60975e-014
5.39918e-015	-1.87071e-015	3.66348e-015	-3.31208e-015	2.79914e-015	1.50586e-016	1.24015e-014	3.83967e-014	3.26919e-014	2.41821e-014	2.7049e-014	2.30498e-014	1.63893e-014	5.02221e-015	1.0614e-015	-1.45627e-015	9.76862e-015	1.4379e-014	1.75512e-014	9.47001e-015	3.06948e-014	9.58814e-015	6.93185e-015	4.95571e-015	1.65119e-014
4.95055e-015	-1.58018e-015	3.6105e-015	-3.46893e-015	2.57588e-015	-2.80163e-017	1.22228e-014	3.84803e-014	3.2836e-014	2.43829e-014	2.70678e-014	2.29786e-014	1.60536e-014	4.79823e-015	9.03918e-016	-1.93425e-015	9.80461e-015	1.45712e-014	1.75443e-014	9.69325e-015	3.13257e-014	9.851e-015	6.65932e-015	5.06881e-015	1.6929e-014
4.52522e-015	-1.27599e-015	3.54146e-015	-3.62987e-015	2.37017e-015	-2.17222e-016	1.20284e-014	3.85289e-014	3.29723e-014	2.4588e-014	2.70751e-014	2.29185e-014	1.57481e-014	4.56339e-015	7.30235e-016	-2.37778e-015	9.84915e-015	1.47488e-014	1.75545e-014	9.93803e-015	3.19398e-014	1.01308e-014	6.39839e-015	5.19322e-015	1.7349e-014
4.12657e-015	-9.6054e-016	3.45673e-015	-3.79341e-015	2.18554e-015	-4.14343e-016	1.18207e-014	3.85458e-014	3.31016e-014	2.47981e-014	2.70705e-014	2.28689e-014	1.54739e-014	4.3196e-015	5.42326e-016	-2.7827e-015	9.90327e-015	1.49118e-014	1.75833e-014	1.02037e-014	3.25338e-014	1.04262e-014	6.15123e-015	5.32799e-015	1.777e-014
3.75705e-015	-6.35961e-016	3.35627e-015	-3.95694e-015	2.02507e-015	-6.16566e-016	1.16017e-014	3.85346e-014	3.32249e-014	2.5014e-014	2.70545e-014	2.28289e-014	1.52314e-014	4.06847e-015	3.42606e-016	-3.1463e-015	9.96748e-015	1.50598e-014	1.76314e-014	1.04896e-014	3.31049e-014	1.07354e-014	5.91979e-015	5.47132e-015	1.8191e-014
3.41992e-015	-3.04029e-016	3.24096e-015	-4.11883e-015	1.89143e-015	-8.1995e-016	1.13726e-014	3.84976e-014	3.33436e-014	2.52357e-014	2.70272e-014	2.27975e-014	1.50206e-014	3.81144e-015	1.32567e-016	-3.46556e-015	1.00416e-014	1.51931e-014	1.76987e-014	1.0795e-014	3.36499e-014	1.10566e-014	5.70481e-015	5.62249e-015	1.86117e-014
3.11756e-015	3.34943e-017	3.11116e-015	-4.27763e-015	1.78671e-015	-1.0208e-015	1.11347e-014	3.8439e-014	3.34581e-014	2.54644e-014	2.69881e-014	2.27735e-014	1.48414e-014	3.55007e-015	-8.55575e-017	-3.73769e-015	1.01256e-014	1.5312e-014	1.77849e-014	1.11197e-014	3.41653e-014	1.13881e-014	5.50691e-015	5.77946e-015	1.90312e-014
2.85225e-015	3.74077e-016	2.96695e-015	-4.43174e-015	1.71248e-015	-1.21625e-015	1.08897e-014	3.83627e-014	3.35692e-014	2.56998e-014	2.69382e-014	2.27553e-014	1.4694e-014	3.28625e-015	-3.09062e-016	-3.95956e-015	1.02199e-014	1.54177e-014	1.78904e-014	1.14615e-014	3.46475e-014	1.17275e-014	5.32724e-015	5.94069e-015	1.94489e-014
2.62627e-015	7.16106e-016	2.80886e-015	-4.579e-015	1.6695e-015	-1.40328e-015	1.06387e-014	3.82724e-014	3.36773e-014	2.59424e-014	2.6878e-014	2.27413e-014	1.4578e-014	3.02139e-015	-5.35646e-016	-4.12899e-015	1.03234e-014	1.55116e-014	1.80151e-014	1.18196e-014	3.50934e-014	1.20722e-014	5.16653e-015	6.10515e-015	1.9864e-014
2.44133e-015	1.05827e-015	2.63759e-015	-4.71752e-015	1.65898e-015	-1.57912e-015	1.03837e-014	3.81724e-014	3.37825e-014	2.61921e-014	2.68081e-014	2.27301e-014	1.44925e-014	2.75716e-015	-7.62698e-016	-4.24372e-015	1.04359e-014	1.55948e-014	1.81584e-014	1.21924e-014	3.55009e-014	1.24194e-014	5.02491e-015	6.27115e-015	2.02762e-014
2.29944e-015	1.39847e-015	2.45392e-015	-4.84638e-015	1.68154e-015	-1.74041e-015	1.01258e-014	3.80665e-014	3.3885e-014	2.64492e-014	2.67287e-014	2.27201e-014	1.44367e-014	2.49471e-015	-9.88164e-016	-4.30164e-015	1.05569e-014	1.56695e-014	1.83197e-014	1.25786e-014	3.58672e-014	1.27664e-014	4.90236e-015	6.43627e-015	2.06848e-014
2.20234e-015	1.7351e-015	2.2586e-015	-4.96489e-015	1.73676e-015	-1.88528e-015	9.86579e-015	3.7958e-014	3.39847e-014	2.67141e-014	2.66403e-014	2.27098e-014	1.44089e-014	2.23478e-015	-1.20931e-015	-4.30204e-015	1.06855e-014	1.5738e-014	1.84985e-014	1.29759e-014	3.61903e-014	1.31105e-014	4.79843e-015	6.59923e-015	2.1089e-014
2.15166e-015	2.06644e-015	2.05283e-015	-5.07169e-015	1.82435e-015	-2.01162e-015	9.60484e-015	3.78497e-014	3.40812e-014	2.69865e-014	2.65435e-014	2.26973e-014	1.44082e-014	1.97886e-015	-1.42344e-015	-4.245e-015	1.08213e-014	1.58021e-014	1.86942e-014	1.33824e-014	3.64683e-014	1.3449e-014	4.71264e-015	6.75811e-015	2.14884e-014
2.1486e-015	2.39059e-015	1.83651e-015	-5.16588e-015	1.9437e-015	-2.11655e-015	9.3439e-015	3.77447e-014	3.41744e-014	2.7266e-014	2.64392e-014	2.26816e-014	1.44328e-014	1.7286e-015	-1.62809e-015	-4.13024e-015	1.09625e-014	1.58637e-014	1.8906e-014	1.37961e-014	3.67e-014	1.37792e-014	4.64469e-015	6.91146e-015	2.1882e-014
2.19346e-015	2.70633e-015	1.61077e-015	-5.247e-015	2.09337e-015	-2.1988e-015	9.0843e-015	3.76462e-014	3.42633e-014	2.75525e-014	2.63273e-014	2.26607e-014	1.44804e-014	1.48498e-015	-1.8209e-015	-3.95799e-015	1.11084e-014	1.59255e-014	1.91324e-014	1.42152e-014	3.68842e-014	1.40978e-014	4.59363e-015	7.0582e-015	2.22695e-014
2.28591e-015	3.01215e-015	1.37604e-015	-5.31492e-015	2.27134e-015	-2.257e-015	8.82661e-015	3.75571e-014	3.43473e-014	2.78451e-014	2.62085e-014	2.26331e-014	1.45489e-014	1.24902e-015	-1.99968e-015	-3.72882e-015	1.12586e-014	1.599e-014	1.93719e-014	1.46373e-014	3.70206e-014	1.44027e-014	4.55794e-015	7.19644e-015	2.26509e-014
2.42591e-015	3.30669e-015	1.13384e-015	-5.37014e-015	2.47547e-015	-2.28996e-015	8.57145e-015	3.74804e-014	3.44262e-014	2.81432e-014	2.60837e-014	2.25974e-014	1.46371e-014	1.02199e-015	-2.16289e-015	-3.44371e-015	1.14117e-014	1.60591e-014	1.96231e-014	1.50596e-014	3.71091e-014	1.46913e-014	4.53619e-015	7.32526e-015	2.30254e-014
2.61287e-015	3.58855e-015	8.85135e-016	-5.41265e-015	2.70335e-015	-2.2966e-015	8.31888e-015	3.74182e-014	3.44987e-014	2.84458e-014	2.59537e-014	2.25522e-014	1.47429e-014	8.05239e-016	-2.30851e-015	-3.10443e-015	1.15662e-014	1.6136e-014	1.98854e-014	1.54796e-014	3.71492e-014	1.49606e-014	4.52719e-015	7.44377e-015	2.33919e-014
2.84532e-015	3.85607e-015	6.30936e-016	-5.44209e-015	2.95218e-015	-2.27694e-015	8.07001e-015	3.73732e-014	3.45631e-014	2.87522e-014	2.58186e-014	2.24965e-014	1.48644e-014	5.99416e-016	-2.43492e-015	-2.71361e-015	1.17212e-014	1.62232e-014	2.01564e-014	1.58951e-014	3.71415e-014	1.52084e-014	4.52908e-015	7.55e-015	2.37502e-014
3.12181e-015	4.10811e-015	3.72694e-016	-5.45842e-015	3.21917e-015	-2.23085e-015	7.8253e-015	3.73472e-014	3.46185e-014	2.90616e-014	2.56789e-014	2.243e-014	1.49998e-014	4.05341e-016	-2.54052e-015	-2.27331e-015	1.18759e-014	1.63229e-014	2.04339e-014	1.63037e-014	3.70869e-014	1.54327e-014	4.54024e-015	7.64307e-015	2.41001e-014
3.44058e-015	4.34368e-015	1.1103e-016	-5.46307e-015	3.50184e-015	-2.15887e-015	7.5855e-015	3.73407e-014	3.46634e-014	2.93729e-014	2.55348e-014	2.23515e-014	1.51469e-014	2.24187e-016	-2.62365e-015	-1.78614e-015	1.20295e-014	1.64371e-014	2.07165e-014	1.67032e-014	3.69868e-014	1.56317e-014	4.55851e-015	7.72228e-015	2.44412e-014
3.7991e-015	4.56133e-015	-1.53243e-016	-5.45588e-015	3.79641e-015	-2.06218e-015	7.35115e-015	3.73545e-014	3.46967e-014	2.96846e-014	2.53868e-014	2.22607e-014	1.53032e-014	5.63968e-017	-2.68323e-015	-1.25555e-015	1.21812e-014	1.65685e-014	2.10022e-014	1.70906e-014	3.68432e-014	1.58043e-014	4.58213e-015	7.78629e-015	2.47732e-014
4.19445e-015	4.76009e-015	-4.18619e-016	-5.43743e-015	4.10001e-015	-1.94154e-015	7.12249e-015	3.73894e-014	3.47174e-014	2.99955e-014	2.52355e-014	2.21578e-014	1.54669e-014	-9.66532e-017	-2.71825e-015	-6.84454e-016	1.23309e-014	1.67183e-014	2.12896e-014	1.74643e-014	3.66579e-014	1.59495e-014	4.60883e-015	7.83513e-015	2.50958e-014
4.62354e-015	4.93901e-015	-6.83646e-016	-5.40874e-015	4.40966e-015	-1.79834e-015	6.89952e-015	3.74458e-014	3.47245e-014	3.03038e-014	2.50816e-014	2.20424e-014	1.56361e-014	-2.33357e-016	-2.72812e-015	-7.62548e-017	1.2478e-014	1.68885e-014	2.15771e-014	1.78228e-014	3.64338e-014	1.60663e-014	4.63676e-015	7.86812e-015	2.54084e-014
5.08253e-015	5.0973e-015	-9.46793e-016	-5.37116e-015	4.72184e-015	-1.6345e-015	6.68254e-015	3.75236e-014	3.47168e-014	3.06077e-014	2.49247e-014	2.19144e-014	1.58082e-014	-3.5392e-016	-2.71257e-015	5.64483e-016	1.26225e-014	1.70798e-014	2.18628e-014	1.81633e-014	3.61737e-014	1.61538e-014	4.66414e-015	7.88424e-015	2.57109e-014
5.56721e-015	5.2345e-015	-1.20749e-015	-5.32583e-015	5.03337e-015	-1.45182e-015	6.47142e-015	3.76224e-014	3.46926e-014	3.09053e-014	2.47649e-014	2.17741e-014	1.59814e-014	-4.5762e-016	-2.67161e-015	1.23357e-015	1.2764e-014	1.72933e-014	2.21441e-014	1.84844e-014	3.58808e-014	1.62117e-014	4.68916e-015	7.88377e-015	2.60032e-014
6.07306e-015	5.34975e-015	-1.46448e-015	-5.27379e-015	5.34085e-015	-1.25275e-015	6.26642e-015	3.77417e-014	3.46506e-014	3.11944e-014	2.46024e-014	2.16224e-014	1.61539e-014	-5.43334e-016	-2.60546e-015	1.92613e-015	1.29024e-014	1.75295e-014	2.24194e-014	1.87842e-014	3.55582e-014	1.62403e-014	4.70952e-015	7.86655e-015	2.62844e-014
6.59587e-015	5.44219e-015	-1.71685e-015	-5.21596e-015	5.64165e-015	-1.03988e-015	6.06676e-015	3.78806e-014	3.45895e-014	3.1473e-014	2.44372e-014	2.14599e-014	1.63242e-014	-6.11028e-016	-2.51445e-015	2.63768e-015	1.30368e-014	1.77884e-014	2.2687e-014	1.90611e-014	3.52089e-014	1.62393e-014	4.72321e-015	7.83267e-015	2.65542e-014
7.13047e-015	5.51096e-015	-1.96317e-015	-5.15292e-015	5.93303e-015	-8.16227e-016	5.8722e-015	3.8038e-014	3.45093e-014	3.17393e-014	2.42693e-014	2.12878e-014	1.64907e-014	-6.60663e-016	-2.39925e-015	3.36402e-015	1.31672e-014	1.80705e-014	2.2945e-014	1.93126e-014	3.48371e-014	1.62092e-014	4.72936e-015	7.78246e-015	2.68125e-014
7.6715e-015	5.55521e-015	-2.2025e-015	-5.08565e-015	6.21257e-015	-5.84692e-016	5.68302e-015	3.82121e-014	3.44097e-014	3.19909e-014	2.40988e-014	2.11073e-014	1.66514e-014	-6.91752e-016	-2.26037e-015	4.10008e-015	1.32934e-014	1.83743e-014	2.31916e-014	1.95382e-014	3.44467e-014	1.6151e-014	4.72586e-015	7.71598e-015	2.70588e-014
8.2134e-015	5.57411e-015	-2.43304e-015	-5.01541e-015	6.47847e-015	-3.47484e-016	5.50008e-015	3.84017e-014	3.429e-014	3.2226e-014	2.39259e-014	2.09189e-014	1.68055e-014	-7.04058e-016	-2.09868e-015	4.84059e-015	1.3416e-014	1.86983e-014	2.34254e-014	1.97368e-014	3.40416e-014	1.60657e-014	4.71122e-015	7.63297e-015	2.72921e-014
8.75036e-015	5.56697e-015	-2.65356e-015	-4.94307e-015	6.72849e-015	-1.07626e-016	5.32286e-015	3.86054e-014	3.41506e-014	3.2442e-014	2.37507e-014	2.07242e-014	1.69517e-014	-6.96797e-016	-1.91546e-015	5.58117e-015	1.35351e-014	1.90418e-014	2.36446e-014	1.99073e-014	3.36254e-014	1.59548e-014	4.68391e-015	7.53372e-015	2.75118e-014
9.27654e-015	5.53346e-015	-2.86314e-015	-4.86889e-015	6.96047e-015	1.32566e-016	5.15159e-015	3.88211e-014	3.39908e-014	3.26373e-014	2.35733e-014	2.05253e-014	1.70883e-014	-6.70245e-016	-1.71159e-015	6.31711e-015	1.36516e-014	1.9402e-014	2.38481e-014	2.00484e-014	3.32022e-014	1.58198e-014	4.64271e-015	7.41844e-015	2.77176e-014
9.78601e-015	5.47327e-015	-3.0608e-015	-4.79391e-015	7.17387e-015	3.70661e-016	4.98657e-015	3.90465e-014	3.38112e-014	3.28099e-014	2.33933e-014	2.03237e-014	1.72146e-014	-6.24628e-016	-1.48855e-015	7.04398e-015	1.37662e-014	1.97762e-014	2.40344e-014	2.01588e-014	3.27759e-014	1.56624e-014	4.58669e-015	7.28753e-015	2.79086e-014
1.02734e-014	5.38633e-015	-3.24502e-015	-4.71868e-015	7.36739e-015	6.03619e-016	4.82784e-015	3.92786e-014	3.36121e-014	3.29576e-014	2.32109e-014	2.01209e-014	1.73296e-014	-5.60168e-016	-1.24732e-015	7.75761e-015	1.3879e-014	2.01621e-014	2.42022e-014	2.02378e-014	3.23498e-014	1.54851e-014	4.51509e-015	7.14128e-015	2.80847e-014
1.07342e-014	5.27275e-015	-3.41526e-015	-4.64352e-015	7.54081e-015	8.28764e-016	4.67578e-015	3.95153e-014	3.33946e-014	3.30781e-014	2.30259e-014	1.99187e-014	1.74329e-014	-4.77228e-016	-9.8909e-016	8.45295e-015	1.39902e-014	2.05565e-014	2.43508e-014	2.02852e-014	3.19275e-014	1.52899e-014	4.4267e-015	6.98065e-015	2.82447e-014
1.11624e-014	5.13275e-015	-3.57092e-015	-4.5681e-015	7.69441e-015	1.04348e-015	4.53074e-015	3.97548e-014	3.31596e-014	3.31701e-014	2.28385e-014	1.97189e-014	1.75232e-014	-3.76806e-016	-7.16383e-016	9.12614e-015	1.40999e-014	2.09554e-014	2.44796e-014	2.03013e-014	3.15124e-014	1.50785e-014	4.32156e-015	6.80558e-015	2.83873e-014
1.15529e-014	4.96572e-015	-3.7108e-015	-4.49273e-015	7.82804e-015	1.24579e-015	4.39315e-015	3.99939e-014	3.29077e-014	3.32319e-014	2.26492e-014	1.95231e-014	1.76003e-014	-2.5873e-016	-4.30258e-016	9.77421e-015	1.42086e-014	2.1355e-014	2.45878e-014	2.02852e-014	3.11075e-014	1.48531e-014	4.19961e-015	6.6163e-015	2.85112e-014
1.19009e-014	4.77243e-015	-3.83431e-015	-4.417e-015	7.94249e-015	1.43407e-015	4.26342e-015	4.02298e-014	3.264e-014	3.32623e-014	2.24582e-014	1.93329e-014	1.76635e-014	-1.2398e-016	-1.3226e-016	1.03932e-014	1.43166e-014	2.17517e-014	2.46745e-014	2.02369e-014	3.07161e-014	1.46164e-014	4.06099e-015	6.41328e-015	2.8616e-014
1.22009e-014	4.55366e-015	-3.94117e-015	-4.34036e-015	8.03868e-015	1.60655e-015	4.14167e-015	4.04599e-014	3.2358e-014	3.32597e-014	2.22655e-014	1.91498e-014	1.77124e-014	2.63237e-017	1.76315e-016	1.09801e-014	1.44234e-014	2.21411e-014	2.47397e-014	2.01567e-014	3.0341e-014	1.43711e-014	3.90537e-015	6.19793e-015	2.87008e-014
1.24485e-014	4.31034e-015	-4.0303e-015	-4.26232e-015	8.11793e-015	1.76228e-015	4.02886e-015	4.06823e-014	3.20634e-014	3.32236e-014	2.20715e-014	1.89755e-014	1.77468e-014	1.92141e-016	4.94033e-016	1.15317e-014	1.45288e-014	2.25195e-014	2.4783e-014	2.00452e-014	2.99844e-014	1.41196e-014	3.73245e-015	5.97079e-015	2.87644e-014
1.26406e-014	4.04262e-015	-4.10103e-015	-4.18191e-015	8.18174e-015	1.90055e-015	3.92631e-015	4.08941e-014	3.17577e-014	3.31528e-014	2.18768e-014	1.88115e-014	1.77661e-014	3.72046e-016	8.18917e-016	1.20462e-014	1.46335e-014	2.2882e-014	2.48048e-014	1.99025e-014	2.96481e-014	1.3864e-014	3.5434e-015	5.73233e-015	2.88063e-014
1.2774e-014	3.75235e-015	-4.15338e-015	-4.09909e-015	8.23181e-015	2.02147e-015	3.83464e-015	4.10927e-014	3.14427e-014	3.30461e-014	2.16816e-014	1.86591e-014	1.77702e-014	5.64681e-016	1.14973e-015	1.25217e-014	1.47379e-014	2.32243e-014	2.48056e-014	1.97294e-014	2.9334e-014	1.36063e-014	3.33871e-015	5.48299e-015	2.88261e-014
1.28464e-014	3.44124e-015	-4.18677e-015	-4.0126e-015	8.27045e-015	2.12526e-015	3.75404e-015	4.12759e-014	3.11205e-014	3.29033e-014	2.14862e-014	1.85195e-014	1.77586e-014	7.6947e-016	1.48526e-015	1.29568e-014	1.48419e-014	2.35422e-014	2.47857e-014	1.9527e-014	2.90429e-014	1.3348e-014	3.11899e-015	5.22386e-015	2.88223e-014
1.28552e-014	3.11137e-015	-4.20022e-015	-3.92155e-015	8.29908e-015	2.21154e-015	3.68612e-015	4.14406e-014	3.0793e-014	3.2724e-014	2.1291e-014	1.83932e-014	1.7731e-014	9.84722e-016	1.82417e-015	1.33499e-014	1.49447e-014	2.3832e-014	2.47458e-014	1.92957e-014	2.87767e-014	1.30905e-014	2.88506e-015	4.95581e-015	2.87942e-014
1.27988e-014	2.7642e-015	-4.19302e-015	-3.82427e-015	8.31992e-015	2.28092e-015	3.63217e-015	4.15847e-014	3.04619e-014	3.25086e-014	2.10972e-014	1.82811e-014	1.7688e-014	1.20901e-015	2.16522e-015	1.37004e-014	1.50456e-014	2.40896e-014	2.46865e-014	1.90364e-014	2.85356e-014	1.28356e-014	2.63758e-015	4.67981e-015	2.87408e-014
1.26761e-014	2.40202e-015	-4.16427e-015	-3.71945e-015	8.33551e-015	2.3348e-015	3.59223e-015	4.17068e-014	3.01294e-014	3.22579e-014	2.09059e-014	1.81841e-014	1.76294e-014	1.4414e-015	2.50743e-015	1.40079e-014	1.51447e-014	2.43117e-014	2.46096e-014	1.8749e-014	2.83194e-014	1.25851e-014	2.37774e-015	4.39687e-015	2.86616e-014
1.24868e-014	2.02707e-015	-4.11368e-015	-3.60523e-015	8.34834e-015	2.37391e-015	3.56759e-015	4.18046e-014	2.97977e-014	3.19723e-014	2.07178e-014	1.81018e-014	1.75555e-014	1.67993e-015	2.85001e-015	1.42727e-014	1.52411e-014	2.44946e-014	2.45164e-014	1.8435e-014	2.81279e-014	1.23397e-014	2.10677e-015	4.10841e-015	2.85556e-014
1.22312e-014	1.64148e-015	-4.04136e-015	-3.48013e-015	8.36092e-015	2.4002e-015	3.55926e-015	4.18762e-014	2.94687e-014	3.16522e-014	2.05335e-014	1.80347e-014	1.74668e-014	1.92373e-015	3.19182e-015	1.44948e-014	1.53337e-014	2.46358e-014	2.44077e-014	1.80957e-014	2.79612e-014	1.21001e-014	1.82576e-015	3.81536e-015	2.84227e-014
1.19101e-014	1.2483e-015	-3.94736e-015	-3.34341e-015	8.37569e-015	2.41592e-015	3.56817e-015	4.19205e-014	2.91448e-014	3.12998e-014	2.03539e-014	1.79827e-014	1.73635e-014	2.17138e-015	3.53211e-015	1.46758e-014	1.5421e-014	2.47327e-014	2.42856e-014	1.77326e-014	2.7818e-014	1.18669e-014	1.53598e-015	3.5183e-015	2.82624e-014
1.15251e-014	8.50742e-016	-3.83137e-015	-3.19337e-015	8.3954e-015	2.42273e-015	3.59538e-015	4.19356e-014	2.88278e-014	3.09166e-014	2.01803e-014	1.79454e-014	1.72456e-014	2.42118e-015	3.87019e-015	1.48172e-014	1.55023e-014	2.47833e-014	2.41518e-014	1.7347e-014	2.76967e-014	1.16408e-014	1.23804e-015	3.21801e-015	2.80744e-014
1.10782e-014	4.51305e-016	-3.69349e-015	-3.02878e-015	8.42273e-015	2.42333e-015	3.64155e-015	4.19205e-014	2.85195e-014	3.0504e-014	2.00138e-014	1.79216e-014	1.71127e-014	2.67167e-015	4.20557e-015	1.49201e-014	1.55766e-014	2.47858e-014	2.40073e-014	1.69404e-014	2.75964e-014	1.14216e-014	9.33176e-016	2.91607e-015	2.78587e-014
1.05716e-014	5.39541e-017	-3.53336e-015	-2.84869e-015	8.45982e-015	2.42036e-015	3.7075e-015	4.18739e-014	2.82204e-014	3.00642e-014	1.98555e-014	1.79113e-014	1.69654e-014	2.92143e-015	4.53831e-015	1.49864e-014	1.56426e-014	2.47383e-014	2.38545e-014	1.65142e-014	2.75163e-014	1.12086e-014	6.22697e-016	2.61319e-015	2.7615e-014
1.00081e-014	-3.37599e-016	-3.35118e-015	-2.65201e-015	8.50864e-015	2.4163e-015	3.79375e-015	4.1794e-014	2.79321e-014	2.95992e-014	1.97065e-014	1.79133e-014	1.68037e-014	3.16894e-015	4.86759e-015	1.50184e-014	1.56987e-014	2.46403e-014	2.36953e-014	1.60702e-014	2.7454e-014	1.1001e-014	3.08229e-016	2.31055e-015	2.73435e-014
9.39152e-015	-7.20149e-016	-3.14705e-015	-2.43761e-015	8.57078e-015	2.41429e-015	3.90108e-015	4.16795e-014	2.76563e-014	2.91114e-014	1.95678e-014	1.79267e-014	1.66278e-014	3.41293e-015	5.19309e-015	1.5019e-014	1.5744e-014	2.44914e-014	2.3531e-014	1.56104e-014	2.74065e-014	1.07978e-014	-8.81541e-018	2.00955e-015	2.70445e-014
8.72585e-015	-1.0911e-015	-2.92118e-015	-2.20451e-015	8.64789e-015	2.41732e-015	4.02924e-015	4.15301e-014	2.73936e-014	2.86031e-014	1.94394e-014	1.79497e-014	1.64383e-014	3.65208e-015	5.5151e-015	1.49903e-014	1.57778e-014	2.42919e-014	2.3364e-014	1.5136e-014	2.73722e-014	1.05982e-014	-3.27907e-016	1.71182e-015	2.67186e-014
8.01548e-015	-1.44718e-015	-2.67332e-015	-1.95209e-015	8.74152e-015	2.42854e-015	4.17893e-015	4.13455e-014	2.71452e-014	2.80765e-014	1.93222e-014	1.79806e-014	1.62354e-014	3.88478e-015	5.83302e-015	1.49351e-014	1.5799e-014	2.40428e-014	2.31952e-014	1.46489e-014	2.73481e-014	1.04011e-014	-6.48085e-016	1.41837e-015	2.63663e-014
7.26509e-015	-1.78472e-015	-2.40341e-015	-1.68006e-015	8.85306e-015	2.45032e-015	4.35015e-015	4.1126e-014	2.69114e-014	2.7535e-014	1.92168e-014	1.80174e-014	1.60198e-014	4.10998e-015	6.14656e-015	1.48566e-014	1.58062e-014	2.37454e-014	2.30262e-014	1.4151e-014	2.73317e-014	1.02045e-014	-9.68345e-016	1.13065e-015	2.59883e-014
6.4804e-015	-2.10031e-015	-2.11224e-015	-1.38801e-015	8.98313e-015	2.48534e-015	4.54224e-015	4.08711e-014	2.66933e-014	2.69811e-014	1.91239e-014	1.80584e-014	1.57917e-014	4.32664e-015	6.45594e-015	1.47583e-014	1.57984e-014	2.34019e-014	2.28585e-014	1.36437e-014	2.73207e-014	1.00074e-014	-1.28794e-015	8.49657e-016	2.55851e-014
5.66688e-015	-2.39078e-015	-1.7999e-015	-1.07648e-015	9.13216e-015	2.53661e-015	4.75488e-015	4.05813e-014	2.64909e-014	2.64178e-014	1.90434e-014	1.81014e-014	1.55518e-014	4.53381e-015	6.76072e-015	1.46437e-014	1.57743e-014	2.30144e-014	2.26934e-014	1.31286e-014	2.73119e-014	9.8081e-015	-1.6059e-015	5.75973e-016	2.51574e-014
4.83062e-015	-2.65326e-015	-1.46771e-015	-7.45406e-016	9.30084e-015	2.60701e-015	4.9876e-015	4.02562e-014	2.63054e-014	2.58483e-014	1.8975e-014	1.81442e-014	1.53002e-014	4.73115e-015	7.06032e-015	1.45154e-014	1.57331e-014	2.25859e-014	2.2532e-014	1.26078e-014	2.73019e-014	9.60452e-015	-1.92203e-015	3.11282e-016	2.47063e-014
3.97747e-015	-2.88461e-015	-1.1155e-015	-3.95252e-016	9.48894e-015	2.69877e-015	5.23921e-015	3.98957e-014	2.61359e-014	2.5275e-014	1.89194e-014	1.81849e-014	1.50381e-014	4.91799e-015	7.35525e-015	1.43765e-014	1.56739e-014	2.21197e-014	2.23766e-014	1.2083e-014	2.72875e-014	9.39494e-015	-2.23559e-015	5.66448e-017	2.42331e-014
3.11308e-015	-3.08205e-015	-7.44484e-016	-2.78617e-017	9.69542e-015	2.81373e-015	5.50848e-015	3.95001e-014	2.59815e-014	2.47005e-014	1.88764e-014	1.82212e-014	1.47658e-014	5.09362e-015	7.64474e-015	1.42299e-014	1.55956e-014	2.16192e-014	2.22281e-014	1.15556e-014	2.72658e-014	9.17785e-015	-2.54598e-015	-1.87156e-016	2.37387e-014
2.24355e-015	-3.24446e-015	-3.55919e-016	3.5541e-016	9.91978e-015	2.95366e-015	5.79462e-015	3.90699e-014	2.58415e-014	2.41274e-014	1.88456e-014	1.82514e-014	1.44846e-014	5.25778e-015	7.92891e-015	1.40788e-014	1.54984e-014	2.1088e-014	2.20867e-014	1.10274e-014	2.72339e-014	8.95161e-015	-2.85294e-015	-4.19114e-016	2.32253e-014
1.37521e-015	-3.37007e-015	4.90021e-017	7.53564e-016	1.01615e-014	3.12037e-015	6.09587e-015	3.86059e-014	2.57155e-014	2.35581e-014	1.88268e-014	1.82728e-014	1.41953e-014	5.41017e-015	8.20712e-015	1.39265e-014	1.5382e-014	2.05298e-014	2.19531e-014	1.05007e-014	2.71886e-014	8.71431e-015	-3.15626e-015	-6.37981e-016	2.26943e-014
5.14046e-016	-3.45633e-015	4.69767e-016	1.16487e-015	1.04195e-014	3.31484e-015	6.41044e-015	3.8108e-014	2.56025e-014	2.29946e-014	1.8819e-014	1.82834e-014	1.3898e-014	5.55048e-015	8.47909e-015	1.37758e-014	1.52463e-014	1.99488e-014	2.18272e-014	9.97688e-015	2.71271e-014	8.46369e-015	-3.45597e-015	-8.43596e-016	2.21467e-014
-3.34378e-016	-3.5022e-015	9.05631e-016	1.58791e-015	1.06918e-014	3.53787e-015	6.73615e-015	3.7577e-014	2.55012e-014	2.2439e-014	1.88214e-014	1.82808e-014	1.35934e-014	5.67917e-015	8.74476e-015	1.36285e-014	1.50914e-014	1.93491e-014	2.17098e-014	9.45751e-015	2.70463e-014	8.19834e-015	-3.75182e-015	-1.03504e-015	2.15844e-014
-1.1646e-015	-3.50694e-015	1.35454e-015	2.02101e-015	1.09773e-014	3.78985e-015	7.07102e-015	3.70138e-014	2.54105e-014	2.18933e-014	1.8833e-014	1.82634e-014	1.32825e-014	5.79669e-015	9.00299e-015	1.34874e-014	1.49178e-014	1.87351e-014	2.16002e-014	8.94447e-015	2.69439e-014	7.91724e-015	-4.04377e-015	-1.21115e-015	2.10097e-014
-1.97096e-015	-3.47003e-015	1.81493e-015	2.46099e-015	1.12738e-014	4.07101e-015	7.41345e-015	3.64199e-014	2.53289e-014	2.1359e-014	1.88522e-014	1.82289e-014	1.29661e-014	5.90335e-015	9.25289e-015	1.33552e-014	1.47263e-014	1.81108e-014	2.1498e-014	8.43957e-015	2.68175e-014	7.61976e-015	-4.33221e-015	-1.37165e-015	2.04247e-014
-2.74794e-015	-3.39093e-015	2.28515e-015	2.906e-015	1.15785e-014	4.38119e-015	7.76156e-015	3.57962e-014	2.52549e-014	2.08372e-014	1.88778e-014	1.81757e-014	1.26443e-014	5.99942e-015	9.49391e-015	1.32328e-014	1.45174e-014	1.74805e-014	2.14027e-014	7.94415e-015	2.66641e-014	7.30513e-015	-4.61687e-015	-1.51575e-015	1.98306e-014
-3.49162e-015	-3.26979e-015	2.76312e-015	3.35355e-015	1.18891e-014	4.71941e-015	8.11329e-015	3.51439e-014	2.51872e-014	2.03296e-014	1.89075e-014	1.81019e-014	1.23185e-014	6.08528e-015	9.72542e-015	1.31219e-014	1.42923e-014	1.68487e-014	2.13127e-014	7.45988e-015	2.64814e-014	6.97273e-015	-4.89763e-015	-1.64294e-015	1.92296e-014
-4.19705e-015	-3.10746e-015	3.24669e-015	3.8007e-015	1.22033e-014	5.08404e-015	8.46529e-015	3.44638e-014	2.51237e-014	1.98363e-014	1.89399e-014	1.80059e-014	1.19903e-014	6.16203e-015	9.94664e-015	1.30241e-014	1.40515e-014	1.62192e-014	2.12267e-014	6.98837e-015	2.62679e-014	6.62179e-015	-5.17482e-015	-1.75255e-015	1.86233e-014
-4.86026e-015	-2.90532e-015	3.73452e-015	4.24504e-015	1.25188e-014	5.47365e-015	8.81507e-015	3.37573e-014	2.5063e-014	1.93578e-014	1.89724e-014	1.78859e-014	1.16605e-014	6.23051e-015	1.01564e-014	1.29399e-014	1.37966e-014	1.5596e-014	2.11443e-014	6.53042e-015	2.60217e-014	6.25214e-015	-5.44874e-015	-1.84494e-015	1.80133e-014
-5.47737e-015	-2.66482e-015	4.22477e-015	4.68386e-015	1.28331e-014	5.88639e-015	9.16045e-015	3.30258e-014	2.50033e-014	1.88943e-014	1.90035e-014	1.77412e-014	1.13299e-014	6.29092e-015	1.03539e-014	1.28703e-014	1.35296e-014	1.4982e-014	2.10644e-014	6.08708e-015	2.57407e-014	5.86445e-015	-5.71938e-015	-1.92084e-015	1.7402e-014
-6.04512e-015	-2.38809e-015	4.71429e-015	5.11405e-015	1.31437e-014	6.31985e-015	9.49932e-015	3.22707e-014	2.49423e-014	1.84457e-014	1.90308e-014	1.75706e-014	1.09991e-014	6.3444e-015	1.05384e-014	1.2816e-014	1.32514e-014	1.43809e-014	2.09845e-014	5.65935e-015	2.54226e-014	5.45904e-015	-5.98705e-015	-1.98067e-015	1.67912e-014
-6.56168e-015	-2.07768e-015	5.20138e-015	5.53269e-015	1.3448e-014	6.77151e-015	9.82946e-015	3.14937e-014	2.48783e-014	1.80115e-014	1.90512e-014	1.73735e-014	1.06692e-014	6.39258e-015	1.07089e-014	1.27772e-014	1.29642e-014	1.37955e-014	2.09029e-014	5.24857e-015	2.50662e-014	5.03673e-015	-6.25161e-015	-2.02392e-015	1.61819e-014
-7.02612e-015	-1.73612e-015	5.68385e-015	5.93709e-015	1.37431e-014	7.2386e-015	1.01483e-014	3.06959e-014	2.48088e-014	1.75908e-014	1.90626e-014	1.71488e-014	1.03415e-014	6.43657e-015	1.08648e-014	1.27539e-014	1.26698e-014	1.32288e-014	2.08178e-014	4.85582e-015	2.46711e-014	4.59911e-015	-6.51356e-015	-2.05116e-015	1.55761e-014
-7.43549e-015	-1.36685e-015	6.15916e-015	6.32489e-015	1.40267e-014	7.71754e-015	1.0454e-014	2.98786e-014	2.4732e-014	1.71824e-014	1.90623e-014	1.68969e-014	1.0017e-014	6.47799e-015	1.10052e-014	1.27456e-014	1.2369e-014	1.2683e-014	2.0727e-014	4.48149e-015	2.4236e-014	4.14797e-015	-6.77289e-015	-2.06245e-015	1.49757e-014
-7.7893e-015	-9.73102e-016	6.62512e-015	6.69389e-015	1.42963e-014	8.20553e-015	1.0744e-014	2.90434e-014	2.46459e-014	1.67857e-014	1.90478e-014	1.66175e-014	9.69693e-015	6.5174e-015	1.11296e-014	1.27518e-014	1.20646e-014	1.21603e-014	2.06288e-014	4.12571e-015	2.37608e-014	3.68483e-015	-7.02932e-015	-2.05861e-015	1.43818e-014
-8.08742e-015	-5.58411e-016	7.07881e-015	7.04171e-015	1.4549e-014	8.69979e-015	1.10159e-014	2.81916e-014	2.45492e-014	1.63989e-014	1.90163e-014	1.631e-014	9.38206e-015	6.55594e-015	1.12371e-014	1.27719e-014	1.17579e-014	1.1662e-014	2.05211e-014	3.78893e-015	2.32456e-014	3.21157e-015	-7.28298e-015	-2.04026e-015	1.37955e-014
-8.32949e-015	-1.26237e-016	7.51845e-015	7.36609e-015	1.47835e-014	9.19652e-015	1.12682e-014	2.73254e-014	2.444e-014	1.60204e-014	1.89659e-014	1.59745e-014	9.0732e-015	6.59476e-015	1.13266e-014	1.28051e-014	1.14509e-014	1.11892e-014	2.04019e-014	3.47154e-015	2.26903e-014	2.73067e-015	-7.53354e-015	-2.0076e-015	1.32182e-014
-8.516e-015	3.18886e-016	7.94153e-015	7.66568e-015	1.49975e-014	9.69218e-015	1.14999e-014	2.64464e-014	2.43164e-014	1.56483e-014	1.88937e-014	1.56116e-014	8.77044e-015	6.6354e-015	1.13977e-014	1.28506e-014	1.11457e-014	1.07425e-014	2.02692e-014	3.1733e-015	2.20951e-014	2.24506e-015	-7.78048e-015	-1.96197e-015	1.2651e-014
-8.64859e-015	7.72935e-016	8.34574e-015	7.93869e-015	1.51898e-014	1.01834e-014	1.17092e-014	2.55555e-014	2.41758e-014	1.52807e-014	1.87976e-014	1.52214e-014	8.47481e-015	6.67922e-015	1.14502e-014	1.29061e-014	1.08431e-014	1.03227e-014	2.01207e-014	2.89377e-015	2.14601e-014	1.75673e-015	-8.02325e-015	-1.90419e-015	1.20955e-014
-8.72889e-015	1.2315e-015	8.72913e-015	8.1833e-015	1.5359e-014	1.06669e-014	1.18954e-014	2.46546e-014	2.40176e-014	1.49157e-014	1.86752e-014	1.48048e-014	8.18694e-015	6.72744e-015	1.14836e-014	1.29709e-014	1.0545e-014	9.92929e-015	1.99549e-014	2.6331e-015	2.07864e-014	1.26841e-015	-8.26138e-015	-1.83501e-015	1.15524e-014
-8.75885e-015	1.69017e-015	9.09018e-015	8.39923e-015	1.5504e-014	1.11392e-014	1.20568e-014	2.37451e-014	2.38409e-014	1.45513e-014	1.85248e-014	1.43627e-014	7.90735e-015	6.78053e-015	1.14983e-014	1.30441e-014	1.02534e-014	9.56261e-015	1.97699e-014	2.39028e-015	2.00755e-014	7.82574e-016	-8.49421e-015	-1.75551e-015	1.10227e-014
-8.74096e-015	2.14471e-015	9.42645e-015	8.58623e-015	1.56231e-014	1.15969e-014	1.21934e-014	2.28287e-014	2.36434e-014	1.41852e-014	1.83445e-014	1.38958e-014	7.6361e-015	6.8398e-015	1.14942e-014	1.31242e-014	9.96974e-015	9.22249e-015	1.95642e-014	2.16456e-015	1.93288e-014	3.02318e-016	-8.72153e-015	-1.66639e-015	1.05072e-014
-8.67766e-015	2.59127e-015	9.73653e-015	8.74354e-015	1.57158e-014	1.20379e-014	1.23049e-014	2.19067e-014	2.34235e-014	1.38149e-014	1.81328e-014	1.34053e-014	7.37378e-015	6.90632e-015	1.14711e-014	1.32096e-014	9.69529e-015	8.90763e-015	1.93365e-014	1.95491e-015	1.85474e-014	-1.69338e-016	-8.94275e-015	-1.56813e-015	1.00065e-014
-8.57204e-015	3.02659e-015	1.00192e-014	8.8706e-015	1.57823e-014	1.24598e-014	1.23912e-014	2.09807e-014	2.31794e-014	1.34383e-014	1.7888e-014	1.28924e-014	7.12058e-015	6.98096e-015	1.14288e-014	1.32988e-014	9.43053e-015	8.61709e-015	1.90854e-014	1.76149e-015	1.77329e-014	-6.28957e-016	-9.15647e-015	-1.46116e-015	9.52136e-015
-8.42693e-015	3.44566e-015	1.02735e-014	8.9681e-015	1.58231e-014	1.28599e-014	1.24518e-014	2.00519e-014	2.29102e-014	1.30538e-014	1.76092e-014	1.23581e-014	6.8767e-015	7.06394e-015	1.13684e-014	1.33902e-014	9.17617e-015	8.34977e-015	1.88099e-014	1.58323e-015	1.68881e-014	-1.0738e-015	-9.36135e-015	-1.34625e-015	9.05196e-015
-8.24582e-015	3.84542e-015	1.04982e-014	9.03654e-015	1.58379e-014	1.32358e-014	1.24875e-014	1.9122e-014	2.26146e-014	1.26596e-014	1.72954e-014	1.18037e-014	6.64229e-015	7.15528e-015	1.12907e-014	1.34822e-014	8.93239e-015	8.10387e-015	1.85097e-014	1.41871e-015	1.60154e-014	-1.5015e-015	-9.55625e-015	-1.224e-015	8.59864e-015
-8.0323e-015	4.2219e-015	1.06932e-014	9.07728e-015	1.58265e-014	1.35855e-014	1.24988e-014	1.81926e-014	2.22914e-014	1.22533e-014	1.6946e-014	1.12314e-014	6.41749e-015	7.2556e-015	1.1196e-014	1.35737e-014	8.6999e-015	7.87747e-015	1.81838e-014	1.26684e-015	1.51174e-014	-1.90939e-015	-9.7399e-015	-1.0953e-015	8.16123e-015
-7.79019e-015	4.57135e-015	1.08574e-014	9.09154e-015	1.57901e-014	1.39072e-014	1.24861e-014	1.72651e-014	2.19395e-014	1.18332e-014	1.65602e-014	1.06425e-014	6.20171e-015	7.36511e-015	1.10853e-014	1.36634e-014	8.47922e-015	7.66925e-015	1.78316e-014	1.12686e-015	1.41966e-014	-2.29521e-015	-9.91129e-015	-9.60694e-016	7.7395e-015
-7.52277e-015	4.89103e-015	1.09914e-014	9.08065e-015	1.57294e-014	1.42005e-014	1.24507e-014	1.63402e-014	2.15577e-014	1.1398e-014	1.61379e-014	1.00385e-014	5.99416e-015	7.48369e-015	1.09594e-014	1.37497e-014	8.27033e-015	7.4777e-015	1.74533e-014	9.96683e-016	1.32561e-014	-2.65673e-015	-1.00691e-014	-8.21144e-016	7.33316e-015
-7.23417e-015	5.17855e-015	1.10955e-014	9.04722e-015	1.56453e-014	1.44642e-014	1.23935e-014	1.54188e-014	2.11449e-014	1.09469e-014	1.56792e-014	9.42138e-015	5.79434e-015	7.61145e-015	1.08197e-014	1.38312e-014	8.07302e-015	7.30086e-015	1.70489e-014	8.74258e-016	1.22992e-014	-2.99249e-015	-1.02118e-014	-6.76606e-016	6.94189e-015
-6.92819e-015	5.43184e-015	1.11697e-014	8.99275e-015	1.55402e-014	1.46976e-014	1.23157e-014	1.45017e-014	2.07002e-014	1.04786e-014	1.5185e-014	8.79263e-015	5.60165e-015	7.74834e-015	1.06678e-014	1.39074e-014	7.88627e-015	7.13737e-015	1.6619e-014	7.58771e-016	1.13291e-014	-3.30057e-015	-1.0338e-014	-5.27699e-016	6.56528e-015
-6.60814e-015	5.64909e-015	1.12149e-014	8.91997e-015	1.54156e-014	1.49009e-014	1.22189e-014	1.35898e-014	2.0223e-014	9.99184e-015	1.46555e-014	8.15375e-015	5.41578e-015	7.89402e-015	1.05046e-014	1.3977e-014	7.70914e-015	6.98563e-015	1.6165e-014	6.48723e-016	1.03476e-014	-3.57984e-015	-1.0447e-014	-3.75287e-016	6.2024e-015
-6.27827e-015	5.82835e-015	1.12323e-014	8.8313e-015	1.52728e-014	1.50742e-014	1.21041e-014	1.26839e-014	1.97133e-014	9.48675e-015	1.40922e-014	7.50661e-015	5.23554e-015	8.04877e-015	1.03316e-014	1.40399e-014	7.54036e-015	6.8432e-015	1.56884e-014	5.42492e-016	9.35891e-015	-3.82936e-015	-1.05372e-014	-2.19287e-016	5.85284e-015
-5.942e-015	5.9688e-015	1.12226e-014	8.72992e-015	1.51135e-014	1.5218e-014	1.19728e-014	1.17847e-014	1.91702e-014	8.96291e-015	1.34955e-014	6.85313e-015	5.05966e-015	8.21115e-015	1.01509e-014	1.40959e-014	7.37949e-015	6.70859e-015	1.51899e-014	4.39022e-016	8.36588e-015	-4.0488e-015	-1.06079e-014	-6.03242e-017	5.51609e-015
-5.60317e-015	6.06935e-015	1.11872e-014	8.61895e-015	1.49399e-014	1.53331e-014	1.18268e-014	1.08923e-014	1.85931e-014	8.42011e-015	1.28674e-014	6.19519e-015	4.88759e-015	8.38086e-015	9.96363e-015	1.41446e-014	7.22633e-015	6.58079e-015	1.46714e-014	3.35521e-016	7.3716e-015	-4.23761e-015	-1.06577e-014	1.01177e-016	5.19158e-015
-5.26555e-015	6.12889e-015	1.11277e-014	8.50093e-015	1.47538e-014	1.54209e-014	1.16678e-014	1.0008e-014	1.79819e-014	7.85851e-015	1.22094e-014	5.5347e-015	4.71836e-015	8.55716e-015	9.77145e-015	1.41859e-014	7.07922e-015	6.45841e-015	1.41344e-014	2.30588e-016	6.37981e-015	-4.39622e-015	-1.06856e-014	2.64928e-016	4.87806e-015
-4.93219e-015	6.14775e-015	1.10463e-014	8.37896e-015	1.45571e-014	1.54825e-014	1.14969e-014	9.13183e-015	1.73366e-014	7.27856e-015	1.15237e-014	4.87307e-015	4.55126e-015	8.73935e-015	9.5755e-015	1.42192e-014	6.93571e-015	6.33988e-015	1.35804e-014	1.23088e-016	5.39368e-015	-4.52502e-015	-1.06909e-014	4.30606e-016	4.57435e-015
-4.60554e-015	6.12637e-015	1.09452e-014	8.2562e-015	1.43516e-014	1.55196e-014	1.13153e-014	8.2636e-015	1.66569e-014	6.68095e-015	1.08122e-014	4.21213e-015	4.38483e-015	8.92587e-015	9.37769e-015	1.42442e-014	6.79478e-015	6.22447e-015	1.30115e-014	1.19787e-017	4.41616e-015	-4.62506e-015	-1.06733e-014	5.98409e-016	4.27882e-015
-4.28864e-015	6.06589e-015	1.08259e-014	8.13573e-015	1.41398e-014	1.5534e-014	1.11242e-014	7.40349e-015	1.59433e-014	6.06706e-015	1.00773e-014	3.55359e-015	4.21777e-015	9.11499e-015	9.17874e-015	1.42605e-014	6.6548e-015	6.11059e-015	1.24303e-014	-1.0437e-016	3.45051e-015	-4.69735e-015	-1.06316e-014	7.67802e-016	3.99012e-015
-3.98422e-015	5.96739e-015	1.06907e-014	8.02091e-015	1.3924e-014	1.55276e-014	1.09258e-014	6.55176e-015	1.51957e-014	5.43807e-015	9.32136e-015	2.89876e-015	4.0492e-015	9.30574e-015	8.98024e-015	1.42689e-014	6.51479e-015	5.99803e-015	1.1839e-014	-2.26807e-016	2.49987e-015	-4.74322e-015	-1.05655e-014	9.38388e-016	3.70726e-015
-3.69444e-015	5.83226e-015	1.05413e-014	7.9139e-015	1.37067e-014	1.55026e-014	1.07208e-014	5.70876e-015	1.44143e-014	4.79518e-015	8.54734e-015	2.24972e-015	3.87835e-015	9.49623e-015	8.78331e-015	1.42692e-014	6.37269e-015	5.88574e-015	1.12399e-014	-3.56522e-016	1.56718e-015	-4.76425e-015	-1.04748e-014	1.1104e-015	3.42853e-015
-3.42086e-015	5.66147e-015	1.03806e-014	7.81694e-015	1.34894e-014	1.54609e-014	1.05105e-014	4.87438e-015	1.35998e-014	4.14028e-015	7.75747e-015	1.60712e-015	3.70383e-015	9.68527e-015	8.58958e-015	1.42614e-014	6.2274e-015	5.77383e-015	1.0635e-014	-4.94848e-016	6.55254e-016	-4.76258e-015	-1.03593e-014	1.28274e-015	3.15229e-015
-3.16528e-015	5.4568e-015	1.02109e-014	7.73305e-015	1.32742e-014	1.54045e-014	1.02955e-014	4.04794e-015	1.27532e-014	3.47501e-015	6.95435e-015	9.72254e-016	3.52425e-015	9.87181e-015	8.39988e-015	1.42466e-014	6.07721e-015	5.66166e-015	1.00266e-014	-6.41952e-016	-2.33456e-016	-4.7399e-015	-1.02193e-014	1.45432e-015	2.87668e-015
-2.92909e-015	5.22055e-015	1.0035e-014	7.66482e-015	1.30632e-014	1.53361e-014	1.00765e-014	3.22946e-015	1.18754e-014	2.8015e-015	6.14094e-015	3.47059e-016	3.33892e-015	1.00537e-014	8.21467e-015	1.42248e-014	5.92029e-015	5.54774e-015	9.41729e-015	-7.98325e-016	-1.09659e-015	-4.69882e-015	-1.00549e-014	1.62486e-015	2.60005e-015
-2.71414e-015	4.95523e-015	9.85457e-015	7.61429e-015	1.28578e-014	1.52576e-014	9.85467e-015	2.41893e-015	1.09675e-014	2.12159e-015	5.32032e-015	-2.67226e-016	3.14643e-015	1.02291e-014	8.03506e-015	1.41964e-014	5.75592e-015	5.43242e-015	8.80907e-015	-9.64873e-016	-1.93259e-015	-4.64227e-015	-9.86676e-015	1.79402e-015	2.32115e-015
-2.52091e-015	4.66314e-015	9.67136e-015	7.58319e-015	1.26586e-014	1.51709e-014	9.63031e-015	1.61592e-015	1.00307e-014	1.43719e-015	4.49583e-015	-8.69212e-016	2.94589e-015	1.0396e-014	7.86179e-015	1.41622e-014	5.58305e-015	5.31516e-015	8.20429e-015	-1.14202e-015	-2.73958e-015	-4.57295e-015	-9.65585e-015	1.96095e-015	2.03813e-015
-2.35043e-015	4.34628e-015	9.48752e-015	7.57287e-015	1.24671e-014	1.50777e-014	9.4035e-015	8.19766e-016	9.06674e-015	7.50211e-016	3.66983e-015	-1.45827e-015	2.73684e-015	1.05523e-014	7.69576e-015	1.41223e-014	5.39984e-015	5.19588e-015	7.60513e-015	-1.33015e-015	-3.51631e-015	-4.49337e-015	-9.42276e-015	2.12422e-015	1.749e-015
-2.20371e-015	4.00756e-015	9.30499e-015	7.5847e-015	1.22848e-014	1.49798e-014	9.17424e-015	3.04354e-017	8.07751e-015	6.2721e-017	2.8458e-015	-2.03365e-015	2.51854e-015	1.06962e-014	7.53711e-015	1.40764e-014	5.20595e-015	5.07424e-015	7.01301e-015	-1.52912e-015	-4.26119e-015	-4.40612e-015	-9.16835e-015	2.28343e-015	1.45233e-015
-2.08111e-015	3.64951e-015	9.12605e-015	7.61903e-015	1.21127e-014	1.48784e-014	8.94322e-015	-7.53075e-016	7.06495e-015	-6.23018e-016	2.02631e-015	-2.59431e-015	2.29029e-015	1.0826e-014	7.38537e-015	1.40253e-014	5.00136e-015	4.95024e-015	6.42957e-015	-1.73794e-015	-4.97314e-015	-4.31363e-015	-8.89367e-015	2.43699e-015	1.147e-015
-1.98269e-015	3.27468e-015	8.95261e-015	7.67653e-015	1.19515e-014	1.47758e-014	8.70997e-015	-1.531e-015	6.03137e-015	-1.30475e-015	1.21397e-015	-3.14023e-015	2.05168e-015	1.09401e-014	7.24035e-015	1.39682e-014	4.78502e-015	4.82354e-015	5.85658e-015	-1.95652e-015	-5.65206e-015	-4.21836e-015	-8.60022e-015	2.5835e-015	8.31597e-016
-1.9076e-015	2.88566e-015	8.78616e-015	7.7572e-015	1.18013e-014	1.46723e-014	8.47375e-015	-2.30463e-015	4.97888e-015	-1.98089e-015	4.1129e-016	-3.67029e-015	1.80177e-015	1.10366e-014	7.10252e-015	1.39052e-014	4.55556e-015	4.69375e-015	5.29494e-015	-2.1841e-015	-6.298e-015	-4.12317e-015	-8.28957e-015	2.72189e-015	5.03858e-016
-1.8564e-015	2.48444e-015	8.62732e-015	7.86126e-015	1.16618e-014	1.45695e-014	8.2343e-015	-3.07393e-015	3.91052e-015	-2.64926e-015	-3.79158e-016	-4.18418e-015	1.54065e-015	1.11139e-014	6.97165e-015	1.38366e-014	4.31299e-015	4.55989e-015	4.74534e-015	-2.41979e-015	-6.91106e-015	-4.03049e-015	-7.96357e-015	2.85036e-015	1.62783e-016
-1.82911e-015	2.07306e-015	8.47737e-015	7.98787e-015	1.15334e-014	1.44681e-014	7.99129e-015	-3.83877e-015	2.82926e-015	-3.30831e-015	-1.15507e-015	-4.68168e-015	1.26815e-015	1.11701e-014	6.84708e-015	1.37618e-014	4.05712e-015	4.42172e-015	4.20891e-015	-2.66324e-015	-7.49103e-015	-3.94306e-015	-7.62403e-015	2.96774e-015	-1.93567e-016
-1.82523e-015	1.65366e-015	8.33738e-015	8.1359e-015	1.14155e-014	1.43679e-014	7.74419e-015	-4.60012e-015	1.73871e-015	-3.9567e-015	-1.91445e-015	-5.16264e-015	9.83946e-016	1.12035e-014	6.72814e-015	1.36804e-014	3.78837e-015	4.27889e-015	3.68636e-015	-2.91386e-015	-8.03809e-015	-3.86302e-015	-7.27289e-015	3.0723e-015	-5.66607e-016
-1.84521e-015	1.22883e-015	8.20803e-015	8.3042e-015	1.13077e-014	1.42694e-014	7.49202e-015	-5.35879e-015	6.41327e-016	-4.59344e-015	-2.65525e-015	-5.62667e-015	6.87824e-016	1.12128e-014	6.61402e-015	1.35919e-014	3.50706e-015	4.13102e-015	3.17829e-015	-3.17004e-015	-8.55335e-015	-3.79208e-015	-6.91224e-015	3.16201e-015	-9.56911e-016
-1.88767e-015	8.00825e-016	8.08946e-015	8.49141e-015	1.12091e-014	1.41719e-014	7.23424e-015	-6.11509e-015	-4.60436e-016	-5.21763e-015	-3.3759e-015	-6.07415e-015	3.80066e-016	1.11969e-014	6.5039e-015	1.34962e-014	3.21324e-015	3.97725e-015	2.68502e-015	-3.43012e-015	-9.03815e-015	-3.73262e-015	-6.5443e-015	3.23517e-015	-1.36597e-015
-1.95217e-015	3.71176e-016	7.98181e-015	8.69545e-015	1.11186e-014	1.40748e-014	6.96955e-015	-6.86941e-015	-1.56324e-015	-5.82863e-015	-4.07459e-015	-6.50578e-015	6.13681e-017	1.11547e-014	6.39682e-015	1.33924e-014	2.90703e-015	3.81648e-015	2.20583e-015	-3.69302e-015	-9.49397e-015	-3.68699e-015	-6.17142e-015	3.28952e-015	-1.79457e-015
-2.0387e-015	-5.81255e-017	7.88497e-015	8.91406e-015	1.10354e-014	1.39769e-014	6.69699e-015	-7.62195e-015	-2.66344e-015	-6.42563e-015	-4.74962e-015	-6.92175e-015	-2.68202e-016	1.10844e-014	6.29192e-015	1.32795e-014	2.58982e-015	3.64788e-015	1.74e-015	-3.95752e-015	-9.92272e-015	-3.65662e-015	-5.79505e-015	3.32351e-015	-2.24323e-015
-2.14626e-015	-4.86417e-016	7.79861e-015	9.14534e-015	1.0958e-014	1.38772e-014	6.41592e-015	-8.37326e-015	-3.75757e-015	-7.00833e-015	-5.4003e-015	-7.32211e-015	-6.0823e-016	1.09853e-014	6.18854e-015	1.31563e-014	2.26228e-015	3.47032e-015	1.28638e-015	-4.22282e-015	-1.03258e-014	-3.64271e-015	-5.41818e-015	3.33527e-015	-2.71244e-015
-2.27469e-015	-9.12152e-016	7.72257e-015	9.38597e-015	1.08845e-014	1.37744e-014	6.12566e-015	-9.12382e-015	-4.84246e-015	-7.5768e-015	-6.026e-015	-7.70739e-015	-9.58335e-016	1.08564e-014	6.08547e-015	1.3022e-014	1.92515e-015	3.28304e-015	8.45e-016	-4.48734e-015	-1.07054e-014	-3.64572e-015	-5.04291e-015	3.32282e-015	-3.20241e-015
-2.42336e-015	-1.33386e-015	7.65584e-015	9.63366e-015	1.08129e-014	1.36673e-014	5.82478e-015	-9.87462e-015	-5.91495e-015	-8.13139e-015	-6.62571e-015	-8.07884e-015	-1.31795e-015	1.06968e-014	5.98202e-015	1.28748e-014	1.57935e-015	3.08476e-015	4.14911e-016	-4.74912e-015	-1.10641e-014	-3.66685e-015	-4.67172e-015	3.28415e-015	-3.71326e-015
-2.59171e-015	-1.75085e-015	7.597e-015	9.88538e-015	1.07404e-014	1.35534e-014	5.51246e-015	-1.06256e-014	-6.97199e-015	-8.67252e-015	-7.19834e-015	-8.43725e-015	-1.68607e-015	1.05061e-014	5.87702e-015	1.27123e-014	1.22569e-015	2.87396e-015	-5.26169e-018	-5.00726e-015	-1.14048e-014	-3.70698e-015	-4.30641e-015	3.21837e-015	-4.24525e-015
-2.77878e-015	-2.16221e-015	7.5447e-015	1.01386e-014	1.06657e-014	1.34311e-014	5.18839e-015	-1.13761e-014	-8.00974e-015	-9.20059e-015	-7.74379e-015	-8.78339e-015	-2.06206e-015	1.02841e-014	5.76935e-015	1.25338e-014	8.65464e-016	2.64954e-015	-4.17378e-016	-5.26069e-015	-1.17305e-014	-3.7659e-015	-3.949e-015	3.12386e-015	-4.79789e-015
-2.98422e-015	-2.5672e-015	7.4981e-015	1.03896e-014	1.05861e-014	1.32983e-014	4.85169e-015	-1.21276e-014	-9.02549e-015	-9.71638e-015	-8.26202e-015	-9.11861e-015	-2.44477e-015	1.00305e-014	5.6583e-015	1.23376e-014	4.98759e-016	2.40977e-015	-8.22561e-016	-5.50786e-015	-1.20442e-014	-3.84365e-015	-3.6018e-015	2.99872e-015	-5.37053e-015
-3.20772e-015	-2.96598e-015	7.45527e-015	1.0635e-014	1.04994e-014	1.3153e-014	4.50172e-015	-1.28799e-014	-1.00164e-014	-1.02212e-014	-8.75332e-015	-9.44441e-015	-2.8331e-015	9.74525e-015	5.54322e-015	1.21214e-014	1.26318e-016	2.15405e-015	-1.22227e-015	-5.74785e-015	-1.2348e-014	-3.94011e-015	-3.26626e-015	2.84226e-015	-5.96232e-015
-3.44866e-015	-3.35728e-015	7.41501e-015	1.08719e-014	1.04033e-014	1.29937e-014	4.13804e-015	-1.36335e-014	-1.09796e-014	-1.07162e-014	-9.21833e-015	-9.76185e-015	-3.2261e-015	9.42868e-015	5.42297e-015	1.18842e-014	-2.50558e-016	1.88095e-015	-1.61831e-015	-5.9793e-015	-1.26444e-014	-4.05551e-015	-2.94389e-015	2.65389e-015	-6.57231e-015
-3.70669e-015	-3.74079e-015	7.37564e-015	1.10965e-014	1.02958e-014	1.28178e-014	3.76106e-015	-1.43886e-014	-1.19125e-014	-1.12027e-014	-9.65701e-015	-1.00727e-014	-3.62246e-015	9.08188e-015	5.29715e-015	1.16243e-014	-6.3087e-016	1.5888e-015	-2.01271e-015	-6.20203e-015	-1.29364e-014	-4.18936e-015	-2.63672e-015	2.43229e-015	-7.19909e-015
-3.98099e-015	-4.1163e-015	7.33523e-015	1.13061e-014	1.01739e-014	1.26236e-014	3.3711e-015	-1.51457e-014	-1.2813e-014	-1.16822e-014	-1.007e-014	-1.03787e-014	-4.02178e-015	8.7055e-015	5.16533e-015	1.134e-014	-1.01351e-015	1.27684e-015	-2.40695e-015	-6.41567e-015	-1.32266e-014	-4.34054e-015	-2.34644e-015	2.17736e-015	-7.84177e-015
-4.27136e-015	-4.48413e-015	7.29227e-015	1.14978e-014	1.00351e-014	1.24097e-014	2.96741e-015	-1.59046e-014	-1.36792e-014	-1.21567e-014	-1.04583e-014	-1.06815e-014	-4.42294e-015	8.30049e-015	5.02733e-015	1.10296e-014	-1.39785e-015	9.43228e-016	-2.8031e-015	-6.61976e-015	-1.35172e-014	-4.50809e-015	-2.07419e-015	1.88862e-015	-8.49865e-015
-4.57751e-015	-4.84407e-015	7.24483e-015	1.16688e-014	9.87666e-015	1.21742e-014	2.54971e-015	-1.66655e-014	-1.45093e-014	-1.26272e-014	-1.08233e-014	-1.09828e-014	-4.82424e-015	7.86766e-015	4.88197e-015	1.06913e-014	-1.7832e-015	5.86775e-016	-3.20376e-015	-6.81388e-015	-1.38108e-014	-4.69105e-015	-1.82092e-015	1.566e-015	-9.16811e-015
-4.89879e-015	-5.19605e-015	7.19089e-015	1.18157e-014	9.69631e-015	1.19152e-014	2.11864e-015	-1.74286e-014	-1.53021e-014	-1.30954e-014	-1.11659e-014	-1.12836e-014	-5.22525e-015	7.40783e-015	4.72948e-015	1.03234e-014	-2.16902e-015	2.0662e-016	-3.61091e-015	-6.9981e-015	-1.41092e-014	-4.88878e-015	-1.5879e-015	1.2098e-015	-9.84833e-015
-5.23436e-015	-5.53994e-015	7.12883e-015	1.19364e-014	9.49218e-015	1.16311e-014	1.67427e-015	-1.81941e-014	-1.6057e-014	-1.35635e-014	-1.14875e-014	-1.15856e-014	-5.62533e-015	6.92319e-015	4.57037e-015	9.92367e-015	-2.55468e-015	-1.98673e-016	-4.02682e-015	-7.17201e-015	-1.44161e-014	-5.10047e-015	-1.37585e-015	8.20862e-016	-1.0537e-014
-5.58319e-015	-5.87574e-015	7.05702e-015	1.20288e-014	9.26197e-015	1.13205e-014	1.21673e-015	-1.89619e-014	-1.67736e-014	-1.40328e-014	-1.17897e-014	-1.18907e-014	-6.02292e-015	6.41444e-015	4.40376e-015	9.49109e-015	-2.93954e-015	-6.29293e-016	-4.4538e-015	-7.33639e-015	-1.47334e-014	-5.32512e-015	-1.18547e-015	4.00519e-016	-1.12321e-014
-5.94537e-015	-6.20346e-015	6.97425e-015	1.20903e-014	9.00385e-015	1.09826e-014	7.46786e-016	-1.97318e-014	-1.74516e-014	-1.4505e-014	-1.20743e-014	-1.22007e-014	-6.41732e-015	5.88381e-015	4.22993e-015	9.02452e-015	-3.32303e-015	-1.08557e-015	-4.89346e-015	-7.49276e-015	-1.50629e-014	-5.56138e-015	-1.01722e-015	-5.02527e-017	-1.19316e-014
-6.32008e-015	-6.52292e-015	6.87861e-015	1.21194e-014	8.71537e-015	1.06167e-014	2.64615e-016	-2.05036e-014	-1.80907e-014	-1.49823e-014	-1.23433e-014	-1.25172e-014	-6.80799e-015	5.33313e-015	4.04924e-015	8.52222e-015	-3.70506e-015	-1.56767e-015	-5.34749e-015	-7.64097e-015	-1.54061e-014	-5.8084e-015	-8.71759e-016	-5.29759e-016	-1.26336e-014
-6.70601e-015	-6.83416e-015	6.76897e-015	1.21147e-014	8.3946e-015	1.02232e-014	-2.28765e-016	-2.1277e-014	-1.86909e-014	-1.54663e-014	-1.25988e-014	-1.28415e-014	-7.19444e-015	4.76497e-015	3.86194e-015	7.98336e-015	-4.08578e-015	-2.07593e-015	-5.81734e-015	-7.78199e-015	-1.57645e-014	-6.06547e-015	-7.49448e-016	-1.03582e-015	-1.3335e-014
-7.10168e-015	-7.13652e-015	6.64457e-015	1.20749e-014	8.04034e-015	9.80112e-015	-7.3262e-016	-2.2052e-014	-1.92532e-014	-1.59582e-014	-1.28424e-014	-1.31746e-014	-7.57624e-015	4.18141e-015	3.66784e-015	7.40696e-015	-4.46537e-015	-2.61057e-015	-6.30425e-015	-7.91707e-015	-1.61389e-014	-6.33133e-015	-6.50128e-016	-1.56611e-015	-1.40337e-014
-7.50649e-015	-7.43012e-015	6.50434e-015	1.19994e-014	7.6513e-015	9.35072e-015	-1.24694e-015	-2.28282e-014	-1.97794e-014	-1.64591e-014	-1.30766e-014	-1.35178e-014	-7.95281e-015	3.58449e-015	3.46756e-015	6.79222e-015	-4.84341e-015	-3.17116e-015	-6.80939e-015	-8.04738e-015	-1.65308e-014	-6.60544e-015	-5.73789e-016	-2.11808e-015	-1.47274e-014
-7.91935e-015	-7.71449e-015	6.34704e-015	1.18877e-014	7.22682e-015	8.87278e-015	-1.77066e-015	-2.36048e-014	-2.02715e-014	-1.69703e-014	-1.33032e-014	-1.38724e-014	-8.32341e-015	2.97716e-015	3.26141e-015	6.13902e-015	-5.22008e-015	-3.75748e-015	-7.33436e-015	-8.17468e-015	-1.69409e-014	-6.88661e-015	-5.20093e-016	-2.68894e-015	-1.54146e-014
-8.33877e-015	-7.98912e-015	6.17209e-015	1.17393e-014	6.76532e-015	8.36787e-015	-2.30324e-015	-2.43822e-014	-2.07307e-014	-1.7493e-014	-1.35244e-014	-1.42391e-014	-8.68861e-015	2.36151e-015	3.04956e-015	5.44739e-015	-5.59606e-015	-4.36916e-015	-7.87988e-015	-8.30038e-015	-1.73695e-014	-7.1738e-015	-4.88502e-016	-3.27552e-015	-1.60927e-014
-8.76384e-015	-8.25313e-015	5.97866e-015	1.15541e-014	6.2658e-015	7.83753e-015	-2.84366e-015	-2.51599e-014	-2.11587e-014	-1.80283e-014	-1.37424e-014	-1.4618e-014	-9.04799e-015	1.73967e-015	2.83286e-015	4.71673e-015	-5.97095e-015	-5.00515e-015	-8.4472e-015	-8.42601e-015	-1.78166e-014	-7.46637e-015	-4.7861e-016	-3.87516e-015	-1.67593e-014
-9.19257e-015	-8.50636e-015	5.76665e-015	1.13323e-014	5.72901e-015	7.28393e-015	-3.39138e-015	-2.59373e-014	-2.1558e-014	-1.85765e-014	-1.39591e-014	-1.50096e-014	-9.4013e-015	1.11491e-015	2.61166e-015	3.9475e-015	-6.3456e-015	-5.66466e-015	-9.03707e-015	-8.55397e-015	-1.82823e-014	-7.76395e-015	-4.89924e-016	-4.48475e-015	-1.74126e-014
-9.62375e-015	-8.74851e-015	5.53586e-015	1.10747e-014	5.15477e-015	6.70896e-015	-3.94499e-015	-2.67147e-014	-2.19317e-014	-1.91377e-014	-1.41766e-014	-1.54144e-014	-9.74861e-015	4.89741e-016	2.38606e-015	3.14042e-015	-6.72053e-015	-6.34644e-015	-9.65036e-015	-8.6862e-015	-1.8766e-014	-8.06619e-015	-5.2167e-016	-5.1006e-015	-1.80505e-014
-1.00557e-014	-8.97942e-015	5.28715e-015	1.0782e-014	4.54293e-015	6.11506e-015	-4.50416e-015	-2.74913e-014	-2.22823e-014	-1.97125e-014	-1.4397e-014	-1.58321e-014	-1.00905e-014	-1.33378e-016	2.15664e-015	2.29702e-015	-7.09652e-015	-7.04956e-015	-1.02877e-014	-8.82446e-015	-1.92673e-014	-8.37224e-015	-5.73007e-016	-5.7191e-015	-1.86712e-014
-1.04866e-014	-9.19852e-015	5.02048e-015	1.04556e-014	3.89431e-015	5.50445e-015	-5.06828e-015	-2.82665e-014	-2.26131e-014	-2.03005e-014	-1.46224e-014	-1.62625e-014	-1.04268e-014	-7.52512e-016	1.92362e-015	1.41768e-015	-7.47377e-015	-7.77278e-015	-1.09494e-014	-8.97105e-015	-1.9785e-014	-8.68152e-015	-6.42869e-016	-6.33655e-015	-1.92732e-014
-1.0915e-014	-9.40494e-015	4.73643e-015	1.00966e-014	3.20993e-015	4.87936e-015	-5.63608e-015	-2.90399e-014	-2.29271e-014	-2.09012e-014	-1.48549e-014	-1.67054e-014	-1.07584e-014	-1.36561e-015	1.68761e-015	5.03909e-016	-7.85293e-015	-8.5141e-015	-1.16348e-014	-9.12767e-015	-2.03187e-014	-8.99416e-015	-7.30455e-016	-6.94996e-015	-1.98546e-014
-1.13384e-014	-9.59794e-015	4.43664e-015	9.70729e-015	2.49068e-015	4.24248e-015	-6.20735e-015	-2.98109e-014	-2.32281e-014	-2.15137e-014	-1.5096e-014	-1.71603e-014	-1.10854e-014	-1.96982e-015	1.449e-015	-4.42437e-016	-8.23486e-015	-9.27172e-015	-1.23437e-014	-9.29629e-015	-2.08664e-014	-9.30958e-015	-8.34545e-016	-7.55607e-015	-2.04146e-014
-1.17542e-014	-9.77715e-015	4.12149e-015	9.28975e-015	1.73791e-015	3.59671e-015	-6.78146e-015	-3.05787e-014	-2.35191e-014	-2.21378e-014	-1.53475e-014	-1.76261e-014	-1.14082e-014	-2.56267e-015	1.2077e-015	-1.41927e-015	-8.62015e-015	-1.00447e-014	-1.30756e-014	-9.47858e-015	-2.14269e-014	-9.62761e-015	-9.53979e-016	-8.15123e-015	-2.09524e-014
-1.21603e-014	-9.94138e-015	3.7916e-015	8.84596e-015	9.52855e-016	2.94549e-015	-7.35818e-015	-3.13424e-014	-2.38036e-014	-2.27725e-014	-1.56111e-014	-1.81017e-014	-1.17282e-014	-3.14225e-015	9.63672e-016	-2.42365e-015	-9.00932e-015	-1.0831e-014	-1.38301e-014	-9.67704e-015	-2.19996e-014	-9.94803e-015	-1.0879e-015	-8.73187e-015	-2.14673e-014
-1.25545e-014	-1.00904e-014	3.44852e-015	8.37853e-015	1.37865e-016	2.29277e-015	-7.93675e-015	-3.21015e-014	-2.40853e-014	-2.34163e-014	-1.58881e-014	-1.85857e-014	-1.20459e-014	-3.70608e-015	7.1675e-016	-3.45358e-015	-9.40294e-015	-1.16294e-014	-1.46064e-014	-9.89356e-015	-2.25826e-014	-1.02701e-014	-1.23523e-015	-9.29478e-015	-2.19584e-014
-1.29344e-014	-1.02233e-014	3.09396e-015	7.88981e-015	-7.04114e-016	1.64096e-015	-8.51677e-015	-3.28562e-014	-2.4367e-014	-2.40676e-014	-1.61802e-014	-1.90764e-014	-1.23616e-014	-4.25241e-015	4.66729e-016	-4.50558e-015	-9.80144e-015	-1.24377e-014	-1.54038e-014	-1.01295e-014	-2.31746e-014	-1.05939e-014	-1.39475e-015	-9.83712e-015	-2.24262e-014
-1.32983e-014	-1.03397e-014	2.72928e-015	7.38181e-015	-1.57104e-015	9.9349e-016	-9.09788e-015	-3.36052e-014	-2.46519e-014	-2.47249e-014	-1.64881e-014	-1.95719e-014	-1.26757e-014	-4.77958e-015	2.13567e-016	-5.57713e-015	-1.02056e-014	-1.3254e-014	-1.62207e-014	-1.03851e-014	-2.37735e-014	-1.09188e-014	-1.56501e-015	-1.03563e-014	-2.28703e-014
-1.36437e-014	-1.0439e-014	2.35621e-015	6.85764e-015	-2.46003e-015	3.53484e-016	-9.67934e-015	-3.4347e-014	-2.4943e-014	-2.53867e-014	-1.68135e-014	-2.00708e-014	-1.29889e-014	-5.28603e-015	-4.25343e-017	-6.66514e-015	-1.06156e-014	-1.40767e-014	-1.70556e-014	-1.0662e-014	-2.43776e-014	-1.12447e-014	-1.74459e-015	-1.08495e-014	-2.3291e-014
-1.39678e-014	-1.05201e-014	1.97573e-015	6.31937e-015	-3.36822e-015	-2.76299e-016	-1.02612e-014	-3.50812e-014	-2.52431e-014	-2.60511e-014	-1.71571e-014	-2.0571e-014	-1.33027e-014	-5.77071e-015	-3.01869e-016	-7.76522e-015	-1.10307e-014	-1.49037e-014	-1.79071e-014	-1.09614e-014	-2.49847e-014	-1.15708e-014	-1.93231e-015	-1.13145e-014	-2.36887e-014
-1.42683e-014	-1.05824e-014	1.58979e-015	5.77024e-015	-4.29143e-015	-8.93316e-016	-1.08423e-014	-3.58071e-014	-2.55545e-014	-2.67166e-014	-1.75189e-014	-2.10701e-014	-1.36179e-014	-6.23196e-015	-5.64964e-016	-8.87285e-015	-1.14508e-014	-1.57333e-014	-1.87734e-014	-1.12839e-014	-2.55936e-014	-1.18967e-014	-2.12688e-015	-1.17491e-014	-2.40637e-014
-1.45432e-014	-1.06258e-014	1.20011e-015	5.21214e-015	-5.22647e-015	-1.49499e-015	-1.1422e-014	-3.6524e-014	-2.58797e-014	-2.7381e-014	-1.79001e-014	-2.1566e-014	-1.39352e-014	-6.6688e-015	-8.32266e-016	-9.98451e-015	-1.1876e-014	-1.65639e-014	-1.96523e-014	-1.163e-014	-2.62019e-014	-1.22217e-014	-2.32717e-015	-1.21521e-014	-2.44184e-014
-1.47911e-014	-1.06506e-014	8.0871e-016	4.64765e-015	-6.17013e-015	-2.07899e-015	-1.19993e-014	-3.72307e-014	-2.62212e-014	-2.80419e-014	-1.83012e-014	-2.20559e-014	-1.42557e-014	-7.08058e-015	-1.10386e-015	-1.10959e-014	-1.23059e-014	-1.73939e-014	-2.05419e-014	-1.19994e-014	-2.68078e-014	-1.25449e-014	-2.53134e-015	-1.25216e-014	-2.47535e-014
-1.50103e-014	-1.06561e-014	4.17054e-016	4.07908e-015	-7.1183e-015	-2.64327e-015	-1.2574e-014	-3.79273e-014	-2.65811e-014	-2.86964e-014	-1.87219e-014	-2.25372e-014	-1.45798e-014	-7.46674e-015	-1.38047e-015	-1.2203e-014	-1.27405e-014	-1.82212e-014	-2.14394e-014	-1.23917e-014	-2.741e-014	-1.28653e-014	-2.73816e-015	-1.28565e-014	-2.50704e-014
-1.51991e-014	-1.06423e-014	2.68185e-017	3.50887e-015	-8.06735e-015	-3.18599e-015	-1.31454e-014	-3.86126e-014	-2.69601e-014	-2.93424e-014	-1.91622e-014	-2.3008e-014	-1.49087e-014	-7.827e-015	-1.66182e-015	-1.33012e-014	-1.31791e-014	-1.90442e-014	-2.23426e-014	-1.28068e-014	-2.8007e-014	-1.31826e-014	-2.94541e-015	-1.31562e-014	-2.53701e-014
-1.53555e-014	-1.06092e-014	-3.60493e-016	2.94045e-015	-9.01382e-015	-3.70582e-015	-1.3713e-014	-3.92851e-014	-2.73601e-014	-2.99779e-014	-1.96219e-014	-2.34653e-014	-1.5243e-014	-8.16147e-015	-1.94859e-015	-1.43855e-014	-1.36211e-014	-1.98618e-014	-2.32488e-014	-1.32436e-014	-2.85978e-014	-1.34956e-014	-3.15249e-015	-1.34197e-014	-2.56546e-014
-1.54776e-014	-1.0557e-014	-7.43008e-016	2.37487e-015	-9.95426e-015	-4.2015e-015	-1.42762e-014	-3.99439e-014	-2.77817e-014	-3.06006e-014	-2.00997e-014	-2.39064e-014	-1.55828e-014	-8.46982e-015	-2.24111e-015	-1.54515e-014	-1.40654e-014	-2.0672e-014	-2.41555e-014	-1.37006e-014	-2.91805e-014	-1.38029e-014	-3.35768e-015	-1.36466e-014	-2.59248e-014
-1.55642e-014	-1.04859e-014	-1.11976e-015	1.81445e-015	-1.08848e-014	-4.67245e-015	-1.48337e-014	-4.05872e-014	-2.82253e-014	-3.12087e-014	-2.05953e-014	-2.43291e-014	-1.59279e-014	-8.75223e-015	-2.53967e-015	-1.64952e-014	-1.45109e-014	-2.1473e-014	-2.50599e-014	-1.41762e-014	-2.97536e-014	-1.41037e-014	-3.55963e-015	-1.38369e-014	-2.61816e-014
-1.56148e-014	-1.03954e-014	-1.48919e-015	1.2612e-015	-1.18019e-014	-5.11788e-015	-1.53841e-014	-4.12148e-014	-2.86907e-014	-3.17995e-014	-2.11081e-014	-2.47314e-014	-1.62792e-014	-9.00959e-015	-2.8447e-015	-1.75118e-014	-1.49576e-014	-2.22641e-014	-2.59597e-014	-1.46689e-014	-3.03159e-014	-1.43964e-014	-3.75667e-015	-1.39906e-014	-2.64272e-014
-1.56284e-014	-1.02861e-014	-1.84998e-015	7.16993e-016	-1.27019e-014	-5.53784e-015	-1.59257e-014	-4.18259e-014	-2.91783e-014	-3.23708e-014	-2.1637e-014	-2.51112e-014	-1.66374e-014	-9.24183e-015	-3.15605e-015	-1.84968e-014	-1.54045e-014	-2.30431e-014	-2.68516e-014	-1.51765e-014	-3.08664e-014	-1.4679e-014	-3.94712e-015	-1.41085e-014	-2.66637e-014
-1.56038e-014	-1.01588e-014	-2.20088e-015	1.83415e-016	-1.35814e-014	-5.93199e-015	-1.64568e-014	-4.24187e-014	-2.96875e-014	-3.29208e-014	-2.21805e-014	-2.54666e-014	-1.70023e-014	-9.44978e-015	-3.47388e-015	-1.9445e-014	-1.58497e-014	-2.38089e-014	-2.77329e-014	-1.5696e-014	-3.14042e-014	-1.49507e-014	-4.12956e-015	-1.4191e-014	-2.68922e-014
-1.55406e-014	-1.00141e-014	-2.54096e-015	-3.38409e-016	-1.44376e-014	-6.30142e-015	-1.69761e-014	-4.29919e-014	-3.02174e-014	-3.34476e-014	-2.27366e-014	-2.57952e-014	-1.7374e-014	-9.6346e-015	-3.79834e-015	-2.03525e-014	-1.62923e-014	-2.45601e-014	-2.85999e-014	-1.62251e-014	-3.19282e-014	-1.52099e-014	-4.30257e-015	-1.42397e-014	-2.71142e-014
-1.54389e-014	-9.85253e-015	-2.86905e-015	-8.47359e-016	-1.52667e-014	-6.64785e-015	-1.74822e-014	-4.35447e-014	-3.0767e-014	-3.39494e-014	-2.33038e-014	-2.60949e-014	-1.77523e-014	-9.79819e-015	-4.12913e-015	-2.12156e-014	-1.67308e-014	-2.52952e-014	-2.945e-014	-1.6761e-014	-3.24372e-014	-1.54541e-014	-4.46435e-015	-1.42559e-014	-2.73305e-014
-1.52991e-014	-9.67474e-015	-3.18457e-015	-1.3426e-015	-1.6066e-014	-6.9725e-015	-1.7973e-014	-4.40763e-014	-3.1334e-014	-3.44245e-014	-2.38805e-014	-2.63646e-014	-1.81371e-014	-9.94074e-015	-4.4662e-015	-2.20303e-014	-1.71632e-014	-2.60134e-014	-3.02809e-014	-1.73003e-014	-3.29306e-014	-1.56821e-014	-4.61395e-015	-1.42407e-014	-2.75423e-014
-1.51211e-014	-9.48139e-015	-3.48732e-015	-1.82369e-015	-1.68338e-014	-7.27686e-015	-1.8447e-014	-4.45858e-014	-3.19174e-014	-3.48715e-014	-2.44649e-014	-2.66034e-014	-1.8527e-014	-1.00634e-014	-4.80934e-015	-2.27928e-014	-1.75873e-014	-2.67123e-014	-3.10892e-014	-1.78395e-014	-3.34078e-014	-1.5892e-014	-4.74968e-015	-1.4196e-014	-2.77499e-014
-1.49053e-014	-9.27283e-015	-3.77748e-015	-2.29036e-015	-1.75679e-014	-7.56303e-015	-1.89021e-014	-4.50725e-014	-3.25158e-014	-3.52887e-014	-2.50546e-014	-2.68105e-014	-1.89212e-014	-1.01679e-014	-5.15881e-015	-2.35003e-014	-1.80022e-014	-2.73902e-014	-3.1872e-014	-1.83746e-014	-3.38685e-014	-1.60824e-014	-4.86957e-015	-1.41226e-014	-2.79543e-014
-1.46523e-014	-9.04955e-015	-4.05484e-015	-2.74181e-015	-1.82663e-014	-7.83319e-015	-1.93362e-014	-4.55362e-014	-3.3127e-014	-3.56751e-014	-2.56475e-014	-2.69848e-014	-1.93185e-014	-1.02558e-014	-5.5138e-015	-2.415e-014	-1.84068e-014	-2.80459e-014	-3.26264e-014	-1.89013e-014	-3.43117e-014	-1.62512e-014	-4.97186e-015	-1.40219e-014	-2.81558e-014
-1.43626e-014	-8.81297e-015	-4.3188e-015	-3.1778e-015	-1.8927e-014	-8.08936e-015	-1.97475e-014	-4.59764e-014	-3.37491e-014	-3.60293e-014	-2.62415e-014	-2.71259e-014	-1.97184e-014	-1.03286e-014	-5.87357e-015	-2.47396e-014	-1.87984e-014	-2.86782e-014	-3.33494e-014	-1.94156e-014	-3.47366e-014	-1.63968e-014	-5.05513e-015	-1.38957e-014	-2.83547e-014
-1.40369e-014	-8.56384e-015	-4.57002e-015	-3.59813e-015	-1.95484e-014	-8.33385e-015	-2.01335e-014	-4.63916e-014	-3.43798e-014	-3.63507e-014	-2.68344e-014	-2.72341e-014	-2.01197e-014	-1.03876e-014	-6.23723e-015	-2.52669e-014	-1.91753e-014	-2.92857e-014	-3.40391e-014	-1.99138e-014	-3.51433e-014	-1.65171e-014	-5.11848e-015	-1.37457e-014	-2.85504e-014
-1.36766e-014	-8.30202e-015	-4.80814e-015	-4.00285e-015	-2.01297e-014	-8.56965e-015	-2.04919e-014	-4.67813e-014	-3.50167e-014	-3.66384e-014	-2.74236e-014	-2.7309e-014	-2.05208e-014	-1.04346e-014	-6.60428e-015	-2.57296e-014	-1.95356e-014	-2.98666e-014	-3.46924e-014	-2.03914e-014	-3.55313e-014	-1.6611e-014	-5.16026e-015	-1.35734e-014	-2.87424e-014
-1.3283e-014	-8.02868e-015	-5.03413e-015	-4.39278e-015	-2.067e-014	-8.79979e-015	-2.08205e-014	-4.7145e-014	-3.56575e-014	-3.68921e-014	-2.80065e-014	-2.73511e-014	-2.09202e-014	-1.04714e-014	-6.9741e-015	-2.61262e-014	-1.98781e-014	-3.04189e-014	-3.53071e-014	-2.08437e-014	-3.59006e-014	-1.66773e-014	-5.17901e-015	-1.33802e-014	-2.89305e-014
-1.28573e-014	-7.74427e-015	-5.24874e-015	-4.7677e-015	-2.11685e-014	-9.027e-015	-2.11172e-014	-4.7482e-014	-3.62993e-014	-3.71106e-014	-2.85805e-014	-2.73607e-014	-2.13164e-014	-1.04994e-014	-7.34568e-015	-2.64554e-014	-2.02005e-014	-3.09412e-014	-3.58805e-014	-2.12674e-014	-3.62513e-014	-1.6714e-014	-5.17378e-015	-1.31676e-014	-2.91135e-014
-1.24007e-014	-7.4495e-015	-5.45306e-015	-5.12749e-015	-2.16254e-014	-9.25477e-015	-2.13799e-014	-4.77913e-014	-3.69395e-014	-3.72938e-014	-2.91435e-014	-2.73383e-014	-2.17079e-014	-1.05204e-014	-7.71741e-015	-2.67175e-014	-2.05009e-014	-3.14309e-014	-3.64105e-014	-2.16584e-014	-3.65828e-014	-1.67202e-014	-5.14358e-015	-1.29364e-014	-2.92905e-014
-1.1915e-014	-7.14433e-015	-5.64785e-015	-5.47279e-015	-2.20409e-014	-9.48573e-015	-2.16068e-014	-4.80723e-014	-3.75761e-014	-3.74414e-014	-2.96931e-014	-2.72858e-014	-2.20926e-014	-1.0536e-014	-8.08858e-015	-2.69122e-014	-2.07783e-014	-3.18861e-014	-3.68958e-014	-2.20124e-014	-3.68952e-014	-1.66949e-014	-5.08676e-015	-1.26872e-014	-2.94601e-014
-1.14021e-014	-6.82912e-015	-5.83372e-015	-5.80384e-015	-2.24153e-014	-9.72199e-015	-2.17964e-014	-4.83244e-014	-3.82068e-014	-3.75537e-014	-3.0227e-014	-2.72046e-014	-2.24682e-014	-1.05479e-014	-8.45784e-015	-2.70393e-014	-2.10311e-014	-3.2305e-014	-3.73341e-014	-2.23253e-014	-3.71878e-014	-1.66373e-014	-5.00225e-015	-1.24218e-014	-2.96208e-014
-1.08642e-014	-6.50498e-015	-6.01273e-015	-6.12208e-015	-2.27493e-014	-9.96582e-015	-2.1946e-014	-4.85477e-014	-3.88285e-014	-3.76301e-014	-3.07432e-014	-2.70958e-014	-2.28333e-014	-1.05574e-014	-8.82386e-015	-2.71005e-014	-2.12571e-014	-3.26857e-014	-3.7724e-014	-2.25931e-014	-3.74598e-014	-1.65471e-014	-4.89011e-015	-1.21412e-014	-2.97716e-014
-1.03027e-014	-6.17179e-015	-6.18619e-015	-6.42816e-015	-2.30438e-014	-1.02202e-014	-2.20537e-014	-4.8742e-014	-3.94388e-014	-3.76704e-014	-3.12391e-014	-2.69617e-014	-2.31849e-014	-1.05655e-014	-9.1854e-015	-2.70965e-014	-2.14557e-014	-3.30259e-014	-3.80647e-014	-2.28133e-014	-3.77109e-014	-1.64236e-014	-4.7491e-015	-1.18458e-014	-2.99107e-014
-9.7196e-015	-5.82974e-015	-6.35574e-015	-6.72224e-015	-2.33007e-014	-1.04873e-014	-2.2118e-014	-4.89074e-014	-4.00361e-014	-3.76754e-014	-3.17127e-014	-2.68034e-014	-2.35206e-014	-1.05737e-014	-9.54092e-015	-2.70292e-014	-2.16262e-014	-3.33242e-014	-3.83552e-014	-2.29825e-014	-3.79408e-014	-1.62671e-014	-4.57854e-015	-1.15362e-014	-3.0036e-014
-9.11683e-015	-5.47876e-015	-6.52288e-015	-7.00482e-015	-2.35211e-014	-1.07685e-014	-2.21381e-014	-4.90435e-014	-4.0618e-014	-3.76455e-014	-3.21622e-014	-2.66232e-014	-2.38387e-014	-1.05836e-014	-9.88885e-015	-2.69004e-014	-2.17675e-014	-3.35781e-014	-3.85949e-014	-2.30984e-014	-3.81491e-014	-1.60768e-014	-4.37876e-015	-1.12134e-014	-3.01449e-014
-8.49574e-015	-5.11924e-015	-6.68912e-015	-7.27632e-015	-2.37067e-014	-1.10654e-014	-2.21132e-014	-4.91508e-014	-4.11824e-014	-3.75803e-014	-3.25857e-014	-2.64235e-014	-2.41364e-014	-1.05953e-014	-1.02284e-014	-2.6713e-014	-2.18791e-014	-3.37852e-014	-3.87832e-014	-2.31588e-014	-3.83359e-014	-1.5853e-014	-4.14941e-015	-1.08771e-014	-3.02351e-014
-7.8582e-015	-4.75106e-015	-6.85643e-015	-7.53734e-015	-2.38592e-014	-1.13792e-014	-2.20428e-014	-4.92293e-014	-4.17278e-014	-3.74813e-014	-3.29818e-014	-2.62064e-014	-2.44117e-014	-1.06097e-014	-1.0558e-014	-2.64695e-014	-2.19606e-014	-3.39441e-014	-3.89193e-014	-2.31619e-014	-3.85005e-014	-1.55971e-014	-3.88982e-015	-1.05276e-014	-3.03043e-014
-7.20603e-015	-4.3744e-015	-7.02585e-015	-7.78842e-015	-2.39808e-014	-1.17109e-014	-2.19267e-014	-4.92782e-014	-4.22527e-014	-3.73488e-014	-3.33488e-014	-2.59738e-014	-2.4662e-014	-1.06283e-014	-1.08764e-014	-2.61738e-014	-2.20125e-014	-3.40531e-014	-3.90033e-014	-2.31057e-014	-3.86425e-014	-1.53096e-014	-3.60033e-015	-1.01645e-014	-3.03502e-014
-6.54149e-015	-3.98939e-015	-7.19887e-015	-8.02979e-015	-2.40734e-014	-1.20607e-014	-2.17659e-014	-4.92982e-014	-4.27551e-014	-3.71833e-014	-3.36854e-014	-2.57281e-014	-2.48848e-014	-1.06516e-014	-1.11819e-014	-2.5829e-014	-2.20349e-014	-3.41111e-014	-3.90357e-014	-2.29892e-014	-3.87607e-014	-1.49921e-014	-3.2806e-015	-9.78812e-015	-3.03705e-014
-5.86556e-015	-3.59611e-015	-7.37688e-015	-8.26184e-015	-2.41392e-014	-1.2428e-014	-2.15605e-014	-4.92898e-014	-4.32339e-014	-3.69846e-014	-3.39904e-014	-2.54718e-014	-2.50783e-014	-1.06805e-014	-1.14737e-014	-2.54389e-014	-2.20274e-014	-3.41169e-014	-3.90171e-014	-2.28112e-014	-3.88552e-014	-1.46452e-014	-2.9316e-015	-9.39851e-015	-3.03632e-014
-5.17916e-015	-3.19428e-015	-7.56118e-015	-8.48462e-015	-2.41808e-014	-1.28129e-014	-2.13111e-014	-4.92535e-014	-4.36884e-014	-3.67542e-014	-3.42626e-014	-2.52065e-014	-2.52405e-014	-1.07149e-014	-1.17503e-014	-2.50078e-014	-2.19905e-014	-3.4069e-014	-3.89478e-014	-2.25713e-014	-3.89257e-014	-1.42701e-014	-2.55422e-015	-8.99551e-015	-3.03266e-014
-4.48371e-015	-2.78394e-015	-7.75366e-015	-8.69778e-015	-2.41994e-014	-1.32147e-014	-2.10191e-014	-4.91893e-014	-4.41174e-014	-3.64923e-014	-3.45009e-014	-2.49343e-014	-2.53694e-014	-1.07547e-014	-1.2011e-014	-2.45394e-014	-2.19255e-014	-3.39662e-014	-3.88294e-014	-2.227e-014	-3.89715e-014	-1.38683e-014	-2.14887e-015	-8.57902e-015	-3.02584e-014
-3.78068e-015	-2.36498e-015	-7.95567e-015	-8.90213e-015	-2.4197e-014	-1.36317e-014	-2.06864e-014	-4.90971e-014	-4.45196e-014	-3.61999e-014	-3.47044e-014	-2.46571e-014	-2.54632e-014	-1.08004e-014	-1.22553e-014	-2.40389e-014	-2.18329e-014	-3.38082e-014	-3.8663e-014	-2.19086e-014	-3.89913e-014	-1.3442e-014	-1.71686e-015	-8.14842e-015	-3.01578e-014
-3.07154e-015	-1.93705e-015	-8.16793e-015	-9.09737e-015	-2.41757e-014	-1.40627e-014	-2.03149e-014	-4.89777e-014	-4.4894e-014	-3.58778e-014	-3.48724e-014	-2.43768e-014	-2.55199e-014	-1.08513e-014	-1.2482e-014	-2.3511e-014	-2.17134e-014	-3.35942e-014	-3.84501e-014	-2.14883e-014	-3.89847e-014	-1.29929e-014	-1.25939e-015	-7.70334e-015	-3.00226e-014
-2.3569e-015	-1.50051e-015	-8.39148e-015	-9.28364e-015	-2.41378e-014	-1.45058e-014	-1.99068e-014	-4.88322e-014	-4.52402e-014	-3.55274e-014	-3.50049e-014	-2.40955e-014	-2.55386e-014	-1.09073e-014	-1.26904e-014	-2.29606e-014	-2.15692e-014	-3.33242e-014	-3.8192e-014	-2.1011e-014	-3.8951e-014	-1.2523e-014	-7.7758e-016	-7.24375e-015	-2.98516e-014
-1.63772e-015	-1.0553e-015	-8.6269e-015	-9.46071e-015	-2.40852e-014	-1.49586e-014	-1.94648e-014	-4.86608e-014	-4.55574e-014	-3.51495e-014	-3.51017e-014	-2.38141e-014	-2.55186e-014	-1.09688e-014	-1.28796e-014	-2.23921e-014	-2.14015e-014	-3.29988e-014	-3.78907e-014	-2.04796e-014	-3.88903e-014	-1.20349e-014	-2.73543e-016	-6.76957e-015	-2.96437e-014
-9.15407e-016	-6.01806e-016	-8.8754e-015	-9.62789e-015	-2.40196e-014	-1.54179e-014	-1.89919e-014	-4.84643e-014	-4.58449e-014	-3.47442e-014	-3.51622e-014	-2.35334e-014	-2.54585e-014	-1.10342e-014	-1.30497e-014	-2.18101e-014	-2.12121e-014	-3.26188e-014	-3.75477e-014	-1.98959e-014	-3.88013e-014	-1.15308e-014	2.50663e-016	-6.28014e-015	-2.93979e-014
-1.91119e-016	-1.40187e-016	-9.13727e-015	-9.78491e-015	-2.39424e-014	-1.58811e-014	-1.8492e-014	-4.82431e-014	-4.61015e-014	-3.43125e-014	-3.5187e-014	-2.32541e-014	-2.53576e-014	-1.1103e-014	-1.31996e-014	-2.12199e-014	-2.1003e-014	-3.21853e-014	-3.71656e-014	-1.92633e-014	-3.86834e-014	-1.10131e-014	7.93161e-016	-5.77562e-015	-2.91139e-014
5.34998e-016	3.29433e-016	-9.41199e-015	-9.93184e-015	-2.38552e-014	-1.63442e-014	-1.79685e-014	-4.79982e-014	-4.63267e-014	-3.3855e-014	-3.51759e-014	-2.29767e-014	-2.52153e-014	-1.11745e-014	-1.3329e-014	-2.06255e-014	-2.07758e-014	-3.17006e-014	-3.67468e-014	-1.85851e-014	-3.85366e-014	-1.04836e-014	1.35199e-015	-5.25662e-015	-2.87916e-014
1.26171e-015	8.06716e-016	-9.69947e-015	-1.0068e-014	-2.37587e-014	-1.68041e-014	-1.74253e-014	-4.77298e-014	-4.65195e-014	-3.33731e-014	-3.51297e-014	-2.2702e-014	-2.50318e-014	-1.12478e-014	-1.34378e-014	-2.00308e-014	-2.0533e-014	-3.11662e-014	-3.62937e-014	-1.78654e-014	-3.83601e-014	-9.94444e-015	1.92482e-015	-4.72269e-015	-2.84311e-014
1.98856e-015	1.29151e-015	-9.99939e-015	-1.01924e-014	-2.36537e-014	-1.7257e-014	-1.6866e-014	-4.74385e-014	-4.66795e-014	-3.28681e-014	-3.50489e-014	-2.24307e-014	-2.48077e-014	-1.13215e-014	-1.35264e-014	-1.94409e-014	-2.02767e-014	-3.05835e-014	-3.58087e-014	-1.71084e-014	-3.81535e-014	-9.39825e-015	2.50939e-015	-4.17368e-015	-2.80326e-014
2.71561e-015	1.78328e-015	-1.0311e-014	-1.0305e-014	-2.35413e-014	-1.76992e-014	-1.62951e-014	-4.71256e-014	-4.68063e-014	-3.23409e-014	-3.49336e-014	-2.21628e-014	-2.4543e-014	-1.13949e-014	-1.35951e-014	-1.88609e-014	-2.00094e-014	-2.99558e-014	-3.5294e-014	-1.63188e-014	-3.79166e-014	-8.8476e-015	3.10337e-015	-3.61025e-015	-2.75974e-014
3.44135e-015	2.2814e-015	-1.06331e-014	-1.04049e-014	-2.3422e-014	-1.81265e-014	-1.57168e-014	-4.6792e-014	-4.68993e-014	-3.17926e-014	-3.47845e-014	-2.18977e-014	-2.4239e-014	-1.14666e-014	-1.36437e-014	-1.82938e-014	-1.97337e-014	-2.92864e-014	-3.4753e-014	-1.55023e-014	-3.76491e-014	-8.29471e-015	3.70411e-015	-3.03308e-015	-2.71267e-014
4.16509e-015	2.78492e-015	-1.09648e-014	-1.04923e-014	-2.32966e-014	-1.85347e-014	-1.51358e-014	-4.6438e-014	-4.69572e-014	-3.12248e-014	-3.46026e-014	-2.16348e-014	-2.38965e-014	-1.15356e-014	-1.36724e-014	-1.77435e-014	-1.94522e-014	-2.85783e-014	-3.41876e-014	-1.46636e-014	-3.73501e-014	-7.7416e-015	4.3086e-015	-2.44245e-015	-2.66217e-014
4.88645e-015	3.29398e-015	-1.13047e-014	-1.05669e-014	-2.31652e-014	-1.89203e-014	-1.45561e-014	-4.60647e-014	-4.69795e-014	-3.06382e-014	-3.43888e-014	-2.13731e-014	-2.35164e-014	-1.16013e-014	-1.36822e-014	-1.72135e-014	-1.9167e-014	-2.78351e-014	-3.36009e-014	-1.38078e-014	-3.70202e-014	-7.19028e-015	4.91501e-015	-1.83909e-015	-2.60841e-014
5.60491e-015	3.80807e-015	-1.1651e-014	-1.06283e-014	-2.30282e-014	-1.92796e-014	-1.39822e-014	-4.56724e-014	-4.69664e-014	-3.00344e-014	-3.41442e-014	-2.11117e-014	-2.31009e-014	-1.16628e-014	-1.36737e-014	-1.67071e-014	-1.88809e-014	-2.70611e-014	-3.29951e-014	-1.2941e-014	-3.66596e-014	-6.64273e-015	5.52064e-015	-1.22318e-015	-2.55165e-014
6.32002e-015	4.32685e-015	-1.20022e-014	-1.06762e-014	-2.28853e-014	-1.96085e-014	-1.34195e-014	-4.52622e-014	-4.69168e-014	-2.94147e-014	-3.38699e-014	-2.08496e-014	-2.26523e-014	-1.17196e-014	-1.36479e-014	-1.62274e-014	-1.85964e-014	-2.626e-014	-3.23732e-014	-1.20692e-014	-3.62686e-014	-6.10069e-015	6.12329e-015	-5.96796e-016	-2.49205e-014
7.03157e-015	4.8498e-015	-1.23564e-014	-1.07108e-014	-2.27359e-014	-1.99045e-014	-1.28726e-014	-4.48353e-014	-4.68301e-014	-2.878e-014	-3.35668e-014	-2.05855e-014	-2.21729e-014	-1.17704e-014	-1.36052e-014	-1.57767e-014	-1.83155e-014	-2.54367e-014	-3.17378e-014	-1.11979e-014	-3.58476e-014	-5.56511e-015	6.72022e-015	3.91069e-017	-2.42988e-014
7.73931e-015	5.37687e-015	-1.27111e-014	-1.07324e-014	-2.25803e-014	-2.0164e-014	-1.23454e-014	-4.4392e-014	-4.67046e-014	-2.81315e-014	-3.32358e-014	-2.03176e-014	-2.16657e-014	-1.18145e-014	-1.3546e-014	-1.53566e-014	-1.80407e-014	-2.45957e-014	-3.10921e-014	-1.0333e-014	-3.53967e-014	-5.03767e-015	7.30944e-015	6.82763e-016	-2.3654e-014
8.44264e-015	5.90749e-015	-1.30642e-014	-1.0741e-014	-2.24176e-014	-2.03842e-014	-1.18413e-014	-4.39329e-014	-4.65397e-014	-2.7471e-014	-3.28781e-014	-2.00442e-014	-2.11333e-014	-1.18513e-014	-1.3471e-014	-1.49687e-014	-1.77739e-014	-2.37413e-014	-3.04381e-014	-9.48008e-015	-3.49167e-014	-4.52015e-015	7.88874e-015	1.33263e-015	-2.2989e-014
9.14106e-015	6.44062e-015	-1.34135e-014	-1.07368e-014	-2.22475e-014	-2.05621e-014	-1.13644e-014	-4.34587e-014	-4.63344e-014	-2.68003e-014	-3.24952e-014	-1.97637e-014	-2.05776e-014	-1.18796e-014	-1.33816e-014	-1.46142e-014	-1.75173e-014	-2.2879e-014	-2.9779e-014	-8.64489e-015	-3.4408e-014	-4.01369e-015	8.45619e-015	1.9873e-015	-2.23057e-014
9.8338e-015	6.97541e-015	-1.37566e-014	-1.07201e-014	-2.20701e-014	-2.0696e-014	-1.09179e-014	-4.29701e-014	-4.60885e-014	-2.61203e-014	-3.20879e-014	-1.94741e-014	-2.00022e-014	-1.18988e-014	-1.32785e-014	-1.4294e-014	-1.72729e-014	-2.20129e-014	-2.91168e-014	-7.83277e-015	-3.38706e-014	-3.51916e-015	9.00943e-015	2.64548e-015	-2.16079e-014
1.05198e-014	7.51164e-015	-1.40904e-014	-1.06919e-014	-2.18849e-014	-2.07838e-014	-1.05044e-014	-4.24683e-014	-4.58009e-014	-2.54329e-014	-3.16578e-014	-1.91736e-014	-1.9411e-014	-1.19089e-014	-1.31627e-014	-1.40081e-014	-1.70418e-014	-2.1148e-014	-2.84525e-014	-7.04835e-015	-3.33048e-014	-3.03761e-015	9.54655e-015	3.30575e-015	-2.08985e-014
1.11984e-014	8.04948e-015	-1.44123e-014	-1.06531e-014	-2.16915e-014	-2.0824e-014	-1.01272e-014	-4.19536e-014	-4.54712e-014	-2.47398e-014	-3.12054e-014	-1.88605e-014	-1.88071e-014	-1.19097e-014	-1.30361e-014	-1.37569e-014	-1.68258e-014	-2.02891e-014	-2.77881e-014	-6.29625e-015	-3.27119e-014	-2.56953e-015	1.00662e-014	3.96602e-015	-2.01801e-014
1.18689e-014	8.58818e-015	-1.47196e-014	-1.0605e-014	-2.14895e-014	-2.08156e-014	-9.78871e-015	-4.14265e-014	-4.50992e-014	-2.40423e-014	-3.07321e-014	-1.85324e-014	-1.81942e-014	-1.19003e-014	-1.28996e-014	-1.35407e-014	-1.66255e-014	-1.9441e-014	-2.71263e-014	-5.58092e-015	-3.20927e-014	-2.11545e-015	1.05671e-014	4.6246e-015	-1.94555e-014
1.25305e-014	9.12781e-015	-1.50096e-014	-1.05482e-014	-2.12783e-014	-2.0759e-014	-9.49047e-015	-4.08879e-014	-4.46834e-014	-2.33424e-014	-3.0239e-014	-1.81876e-014	-1.75764e-014	-1.18807e-014	-1.27536e-014	-1.33592e-014	-1.64419e-014	-1.86086e-014	-2.64691e-014	-4.90577e-015	-3.14483e-014	-1.67555e-015	1.1048e-014	5.27968e-015	-1.87275e-014
1.31829e-014	9.66831e-015	-1.52799e-014	-1.0484e-014	-2.10582e-014	-2.06539e-014	-9.23423e-015	-4.03381e-014	-4.42239e-014	-2.26417e-014	-2.9727e-014	-1.78247e-014	-1.69574e-014	-1.18512e-014	-1.25997e-014	-1.32114e-014	-1.62753e-014	-1.77965e-014	-2.58175e-014	-4.27531e-015	-3.07795e-014	-1.24971e-015	1.15076e-014	5.92962e-015	-1.79988e-014
1.38254e-014	1.02093e-014	-1.55276e-014	-1.04136e-014	-2.08287e-014	-2.05009e-014	-9.02117e-015	-3.97783e-014	-4.372e-014	-2.19414e-014	-2.91977e-014	-1.74419e-014	-1.63407e-014	-1.18124e-014	-1.24389e-014	-1.30962e-014	-1.61263e-014	-1.70083e-014	-2.51735e-014	-3.69243e-015	-3.00868e-014	-8.37532e-016	1.19448e-014	6.57315e-015	-1.7272e-014
1.44565e-014	1.07509e-014	-1.575e-014	-1.0338e-014	-2.05895e-014	-2.03007e-014	-8.8511e-015	-3.9208e-014	-4.31708e-014	-2.12431e-014	-2.86518e-014	-1.70373e-014	-1.573e-014	-1.17644e-014	-1.22719e-014	-1.30127e-014	-1.59952e-014	-1.62486e-014	-2.45378e-014	-3.15961e-015	-2.93712e-014	-4.38495e-016	1.23592e-014	7.20875e-015	-1.65493e-014
1.50756e-014	1.12938e-014	-1.5945e-014	-1.02595e-014	-2.03412e-014	-2.0055e-014	-8.72432e-015	-3.8628e-014	-4.25764e-014	-2.05482e-014	-2.80902e-014	-1.66095e-014	-1.5129e-014	-1.17082e-014	-1.21007e-014	-1.2959e-014	-1.58816e-014	-1.55196e-014	-2.39117e-014	-2.67892e-015	-2.86337e-014	-5.27211e-017	1.27504e-014	7.8348e-015	-1.58327e-014
1.56815e-014	1.18387e-014	-1.6111e-014	-1.01793e-014	-2.00838e-014	-1.9766e-014	-8.64067e-015	-3.80394e-014	-4.19369e-014	-1.9858e-014	-2.75137e-014	-1.61574e-014	-1.45409e-014	-1.16444e-014	-1.19268e-014	-1.29333e-014	-1.57853e-014	-1.48244e-014	-2.32965e-014	-2.25174e-015	-2.78755e-014	3.20103e-016	1.3118e-014	8.45008e-015	-1.51245e-014
1.62738e-014	1.23856e-014	-1.62456e-014	-1.01e-014	-1.98179e-014	-1.94364e-014	-8.59891e-015	-3.74428e-014	-4.12525e-014	-1.91743e-014	-2.69233e-014	-1.56793e-014	-1.39692e-014	-1.15741e-014	-1.17513e-014	-1.29342e-014	-1.5706e-014	-1.41663e-014	-2.26929e-014	-1.87945e-015	-2.70974e-014	6.80859e-016	1.34622e-014	9.05342e-015	-1.44263e-014
1.68519e-014	1.29347e-014	-1.63469e-014	-1.00234e-014	-1.95442e-014	-1.90685e-014	-8.59722e-015	-3.68376e-014	-4.05235e-014	-1.84981e-014	-2.63195e-014	-1.51754e-014	-1.34165e-014	-1.1498e-014	-1.1575e-014	-1.29585e-014	-1.56424e-014	-1.35477e-014	-2.21017e-014	-1.56275e-015	-2.63008e-014	1.03011e-015	1.37835e-014	9.64343e-015	-1.37395e-014
1.7415e-014	1.34863e-014	-1.64138e-014	-9.9513e-015	-1.9264e-014	-1.86654e-014	-8.63438e-015	-3.62243e-014	-3.97502e-014	-1.78308e-014	-2.57034e-014	-1.46448e-014	-1.28857e-014	-1.14175e-014	-1.13993e-014	-1.30044e-014	-1.55937e-014	-1.29702e-014	-2.1523e-014	-1.30184e-015	-2.54865e-014	1.36908e-015	1.40821e-014	1.02194e-014	-1.30652e-014
1.7962e-014	1.4041e-014	-1.6445e-014	-9.88533e-015	-1.89782e-014	-1.82307e-014	-8.70834e-015	-3.56031e-014	-3.89332e-014	-1.71732e-014	-2.50761e-014	-1.40867e-014	-1.23795e-014	-1.13335e-014	-1.12254e-014	-1.30694e-014	-1.55581e-014	-1.24351e-014	-2.09569e-014	-1.09572e-015	-2.46556e-014	1.69846e-015	1.43582e-014	1.07804e-014	-1.24035e-014
1.84923e-014	1.45999e-014	-1.64392e-014	-9.82776e-015	-1.86884e-014	-1.77685e-014	-8.81655e-015	-3.49739e-014	-3.80739e-014	-1.65264e-014	-2.44388e-014	-1.35009e-014	-1.19001e-014	-1.12475e-014	-1.1054e-014	-1.31499e-014	-1.5534e-014	-1.19431e-014	-2.0403e-014	-9.42931e-016	-2.38089e-014	2.01916e-015	1.46128e-014	1.13258e-014	-1.17554e-014
1.90051e-014	1.5164e-014	-1.63964e-014	-9.78018e-015	-1.83954e-014	-1.72825e-014	-8.95556e-015	-3.43366e-014	-3.71725e-014	-1.58912e-014	-2.37919e-014	-1.28877e-014	-1.14498e-014	-1.11612e-014	-1.08864e-014	-1.3244e-014	-1.55195e-014	-1.14949e-014	-1.98621e-014	-8.41478e-016	-2.29479e-014	2.33199e-015	1.4847e-014	1.18549e-014	-1.11216e-014
1.94997e-014	1.57338e-014	-1.63165e-014	-9.74445e-015	-1.8101e-014	-1.67768e-014	-9.12211e-015	-3.36911e-014	-3.62304e-014	-1.52682e-014	-2.3136e-014	-1.22478e-014	-1.10306e-014	-1.10762e-014	-1.07243e-014	-1.33493e-014	-1.5512e-014	-1.1091e-014	-1.93339e-014	-7.89413e-016	-2.20728e-014	2.63785e-015	1.50617e-014	1.23673e-014	-1.05016e-014
1.99765e-014	1.631e-014	-1.61995e-014	-9.7227e-015	-1.78075e-014	-1.62567e-014	-9.31307e-015	-3.30379e-014	-3.52495e-014	-1.46573e-014	-2.24715e-014	-1.15821e-014	-1.06432e-014	-1.09941e-014	-1.05691e-014	-1.34636e-014	-1.55102e-014	-1.07308e-014	-1.88184e-014	-7.84407e-016	-2.11847e-014	2.938e-015	1.52576e-014	1.28627e-014	-9.89509e-015
2.04351e-014	1.68936e-014	-1.60463e-014	-9.71657e-015	-1.75166e-014	-1.57265e-014	-9.52433e-015	-3.23777e-014	-3.42314e-014	-1.40591e-014	-2.17996e-014	-1.08914e-014	-1.02885e-014	-1.09165e-014	-1.0422e-014	-1.35845e-014	-1.55117e-014	-1.04134e-014	-1.83145e-014	-8.23765e-016	-2.02846e-014	3.23357e-015	1.5436e-014	1.33418e-014	-9.30122e-015
2.08752e-014	1.74857e-014	-1.58577e-014	-9.72764e-015	-1.72304e-014	-1.51907e-014	-9.75252e-015	-3.17107e-014	-3.31783e-014	-1.34736e-014	-2.11208e-014	-1.01775e-014	-9.96664e-015	-1.08449e-014	-1.02837e-014	-1.37089e-014	-1.55141e-014	-1.01378e-014	-1.78224e-014	-9.03606e-016	-1.93731e-014	3.52553e-015	1.55987e-014	1.38046e-014	-8.71903e-015
2.12958e-014	1.80859e-014	-1.56349e-014	-9.75732e-015	-1.69504e-014	-1.46532e-014	-9.99348e-015	-3.10366e-014	-3.20921e-014	-1.29013e-014	-2.04356e-014	-9.44148e-015	-9.67798e-015	-1.078e-014	-1.0155e-014	-1.38343e-014	-1.55152e-014	-9.90139e-015	-1.73416e-014	-1.01985e-015	-1.84511e-014	3.81451e-015	1.57465e-014	1.42513e-014	-8.14741e-015
2.16969e-014	1.86951e-014	-1.53791e-014	-9.80661e-015	-1.66792e-014	-1.41193e-014	-1.02418e-014	-3.03552e-014	-3.0975e-014	-1.23413e-014	-1.97444e-014	-8.6855e-015	-9.42268e-015	-1.07234e-014	-1.00372e-014	-1.39589e-014	-1.55124e-014	-9.70285e-015	-1.68713e-014	-1.16866e-015	-1.75188e-014	4.10164e-015	1.5881e-014	1.46829e-014	-7.58543e-015
2.20785e-014	1.93135e-014	-1.50919e-014	-9.87657e-015	-1.64181e-014	-1.35927e-014	-1.04933e-014	-2.96662e-014	-2.98293e-014	-1.17931e-014	-1.90481e-014	-7.91152e-015	-9.19989e-015	-1.06772e-014	-9.9311e-015	-1.40792e-014	-1.55025e-014	-9.53961e-015	-1.6411e-014	-1.34538e-015	-1.65779e-014	4.38805e-015	1.60034e-014	1.51e-014	-7.03138e-015
2.24407e-014	1.99412e-014	-1.47758e-014	-9.96863e-015	-1.61691e-014	-1.30784e-014	-1.07439e-014	-2.897e-014	-2.86575e-014	-1.12562e-014	-1.83475e-014	-7.122e-015	-9.00835e-015	-1.06426e-014	-9.8377e-015	-1.41942e-014	-1.54836e-014	-9.40922e-015	-1.59595e-014	-1.54552e-015	-1.56283e-014	4.6745e-015	1.61148e-014	1.55033e-014	-6.48388e-015
2.27837e-014	2.05784e-014	-1.44337e-014	-1.00829e-014	-1.59341e-014	-1.25803e-014	-1.09899e-014	-2.82668e-014	-2.74621e-014	-1.07296e-014	-1.76431e-014	-6.31935e-015	-8.8462e-015	-1.06213e-014	-9.75751e-015	-1.43015e-014	-1.54537e-014	-9.30924e-015	-1.55163e-014	-1.76495e-015	-1.46707e-014	4.96213e-015	1.62169e-014	1.58937e-014	-5.94108e-015
2.31077e-014	2.12246e-014	-1.40687e-014	-1.02198e-014	-1.57152e-014	-1.21024e-014	-1.12269e-014	-2.75564e-014	-2.62457e-014	-1.02126e-014	-1.69354e-014	-5.50604e-015	-8.7113e-015	-1.06143e-014	-9.69111e-015	-1.43985e-014	-1.54105e-014	-9.23626e-015	-1.50806e-014	-1.99784e-015	-1.37059e-014	5.25157e-015	1.63109e-014	1.6272e-014	-5.40127e-015
2.34126e-014	2.18794e-014	-1.36843e-014	-1.03791e-014	-1.55142e-014	-1.16479e-014	-1.14512e-014	-2.68386e-014	-2.50111e-014	-9.70357e-015	-1.62248e-014	-4.68512e-015	-8.6016e-015	-1.06213e-014	-9.63921e-015	-1.44844e-014	-1.53515e-014	-9.18704e-015	-1.46518e-014	-2.23944e-015	-1.27347e-014	5.54273e-015	1.63977e-014	1.66388e-014	-4.86289e-015
2.36988e-014	2.25419e-014	-1.32839e-014	-1.05605e-014	-1.53325e-014	-1.12206e-014	-1.16593e-014	-2.61131e-014	-2.37618e-014	-9.20137e-015	-1.5512e-014	-3.85919e-015	-8.51483e-015	-1.0643e-014	-9.60225e-015	-1.45574e-014	-1.5275e-014	-9.15804e-015	-1.4229e-014	-2.48481e-015	-1.17586e-014	5.83651e-015	1.64786e-014	1.69955e-014	-4.3244e-015
2.39675e-014	2.3212e-014	-1.28712e-014	-1.0763e-014	-1.51712e-014	-1.0823e-014	-1.18467e-014	-2.538e-014	-2.25006e-014	-8.70435e-015	-1.47973e-014	-3.03149e-015	-8.44814e-015	-1.06802e-014	-9.58069e-015	-1.46166e-014	-1.5179e-014	-9.1463e-015	-1.38111e-014	-2.72866e-015	-1.07782e-014	6.13352e-015	1.65547e-014	1.73431e-014	-3.78351e-015
2.42191e-014	2.38885e-014	-1.24505e-014	-1.09868e-014	-1.50311e-014	-1.04576e-014	-1.20099e-014	-2.46389e-014	-2.12308e-014	-8.21106e-015	-1.40811e-014	-2.2053e-015	-8.39831e-015	-1.07337e-014	-9.57459e-015	-1.46603e-014	-1.5062e-014	-9.14873e-015	-1.33969e-014	-2.96629e-015	-9.79517e-015	6.43425e-015	1.66272e-014	1.76827e-014	-3.23812e-015
2.4454e-014	2.45704e-014	-1.20261e-014	-1.12307e-014	-1.49137e-014	-1.01264e-014	-1.21458e-014	-2.38893e-014	-1.99546e-014	-7.71972e-015	-1.3364e-014	-1.38346e-015	-8.36196e-015	-1.08042e-014	-9.58385e-015	-1.46868e-014	-1.49225e-014	-9.1609e-015	-1.29864e-014	-3.19309e-015	-8.81046e-015	6.73931e-015	1.6696e-014	1.8015e-014	-2.68652e-015
2.46721e-014	2.52566e-014	-1.16025e-014	-1.14936e-014	-1.48195e-014	-9.83096e-015	-1.22522e-014	-2.31318e-014	-1.8675e-014	-7.22887e-015	-1.2646e-014	-5.69483e-016	-8.33551e-015	-1.08906e-014	-9.609e-015	-1.46958e-014	-1.47589e-014	-9.17951e-015	-1.25788e-014	-3.40421e-015	-7.82453e-015	7.04918e-015	1.67617e-014	1.83407e-014	-2.12758e-015
2.48741e-014	2.59455e-014	-1.11831e-014	-1.1774e-014	-1.47487e-014	-9.57267e-015	-1.23263e-014	-2.23654e-014	-1.73948e-014	-6.73634e-015	-1.19277e-014	2.33514e-016	-8.31513e-015	-1.09928e-014	-9.64971e-015	-1.46868e-014	-1.45702e-014	-9.20171e-015	-1.21727e-014	-3.59583e-015	-6.83832e-015	7.36348e-015	1.68254e-014	1.86603e-014	-1.5595e-015
2.50606e-014	2.66349e-014	-1.0772e-014	-1.20699e-014	-1.47011e-014	-9.35234e-015	-1.23659e-014	-2.15905e-014	-1.61169e-014	-6.24029e-015	-1.12095e-014	1.02217e-015	-8.29764e-015	-1.11112e-014	-9.70524e-015	-1.46592e-014	-1.43557e-014	-9.224e-015	-1.17673e-014	-3.76318e-015	-5.85302e-015	7.68289e-015	1.68866e-014	1.89749e-014	-9.81066e-016
2.52321e-014	2.73226e-014	-1.03735e-014	-1.23791e-014	-1.46763e-014	-9.16991e-015	-1.23688e-014	-2.08064e-014	-1.48438e-014	-5.73853e-015	-1.04916e-014	1.79379e-015	-8.27806e-015	-1.12446e-014	-9.77569e-015	-1.46123e-014	-1.41147e-014	-9.24339e-015	-1.13624e-014	-3.90257e-015	-4.87071e-015	8.00788e-015	1.69456e-014	1.92851e-014	-3.91604e-016
2.53894e-014	2.80061e-014	-9.99204e-015	-1.27e-014	-1.46744e-014	-9.02509e-015	-1.23334e-014	-2.0013e-014	-1.35781e-014	-5.22914e-015	-9.77361e-015	2.54556e-015	-8.25329e-015	-1.13923e-014	-9.86051e-015	-1.45455e-014	-1.38464e-014	-9.25731e-015	-1.0957e-014	-4.01077e-015	-3.89292e-015	8.33879e-015	1.70028e-014	1.95916e-014	2.09927e-016
2.55332e-014	2.86827e-014	-9.63161e-015	-1.30297e-014	-1.46939e-014	-8.91705e-015	-1.2259e-014	-1.92106e-014	-1.23222e-014	-4.71044e-015	-9.05561e-015	3.27513e-015	-8.2192e-015	-1.15534e-014	-9.95936e-015	-1.44591e-014	-1.35513e-014	-9.26324e-015	-1.05508e-014	-4.0842e-015	-2.92033e-015	8.67511e-015	1.70584e-014	1.98947e-014	8.24233e-016
2.56639e-014	2.93494e-014	-9.29533e-015	-1.33656e-014	-1.47339e-014	-8.84476e-015	-1.21448e-014	-1.83988e-014	-1.10781e-014	-4.18018e-015	-8.33752e-015	3.97967e-015	-8.17147e-015	-1.17268e-014	-1.0071e-014	-1.43532e-014	-1.32294e-014	-9.25797e-015	-1.01436e-014	-4.12012e-015	-1.95397e-015	9.01715e-015	1.71122e-014	2.01946e-014	1.45191e-015
2.57821e-014	3.00031e-014	-8.98751e-015	-1.37054e-014	-1.47923e-014	-8.80698e-015	-1.19904e-014	-1.75772e-014	-9.84746e-015	-3.63716e-015	-7.61901e-015	4.6564e-015	-8.10658e-015	-1.19108e-014	-1.01947e-014	-1.42275e-014	-1.2881e-014	-9.23946e-015	-9.73518e-015	-4.11533e-015	-9.95727e-016	9.36503e-015	1.71642e-014	2.04913e-014	2.0935e-015
2.58885e-014	3.06401e-014	-8.71169e-015	-1.40463e-014	-1.48677e-014	-8.80177e-015	-1.17962e-014	-1.67455e-014	-8.63215e-015	-3.07951e-015	-6.89974e-015	5.30287e-015	-8.02049e-015	-1.21041e-014	-1.033e-014	-1.4082e-014	-1.2507e-014	-9.20628e-015	-9.32499e-015	-4.06782e-015	-4.70197e-017	9.71869e-015	1.72141e-014	2.07847e-014	2.74916e-015
2.59833e-014	3.12569e-014	-8.47063e-015	-1.43855e-014	-1.4958e-014	-8.82752e-015	-1.15616e-014	-1.59029e-014	-7.4337e-015	-2.50601e-015	-6.18021e-015	5.91757e-015	-7.90952e-015	-1.23053e-014	-1.04761e-014	-1.39174e-014	-1.21075e-014	-9.15589e-015	-8.9125e-015	-3.97616e-015	8.90844e-016	1.00774e-014	1.72614e-014	2.10744e-014	3.41819e-015
2.60668e-014	3.18501e-014	-8.26749e-015	-1.47199e-014	-1.50611e-014	-8.88191e-015	-1.12872e-014	-1.50491e-014	-6.25401e-015	-1.91525e-015	-5.45987e-015	6.49884e-015	-7.77006e-015	-1.25127e-014	-1.06313e-014	-1.37348e-014	-1.16839e-014	-9.08643e-015	-8.49745e-015	-3.83921e-015	1.81637e-015	1.04411e-014	1.73057e-014	2.136e-014	4.10045e-015
2.61395e-014	3.24167e-014	-8.10445e-015	-1.50469e-014	-1.51744e-014	-8.96208e-015	-1.09741e-014	-1.41841e-014	-5.09368e-015	-1.30639e-015	-4.73836e-015	7.0451e-015	-7.5991e-015	-1.2724e-014	-1.07948e-014	-1.35348e-014	-1.12379e-014	-8.99715e-015	-8.08007e-015	-3.6556e-015	2.7287e-015	1.08093e-014	1.73466e-014	2.16412e-014	4.79499e-015
2.62018e-014	3.29531e-014	-7.9838e-015	-1.53634e-014	-1.52952e-014	-9.06493e-015	-1.06237e-014	-1.33071e-014	-3.95383e-015	-6.78549e-016	-4.01523e-015	7.5557e-015	-7.39429e-015	-1.29379e-014	-1.0965e-014	-1.33182e-014	-1.07709e-014	-8.8867e-015	-7.6606e-015	-3.42497e-015	3.62618e-015	1.11822e-014	1.73831e-014	2.19164e-014	5.5008e-015
2.62539e-014	3.34557e-014	-7.90694e-015	-1.56666e-014	-1.54206e-014	-9.18758e-015	-1.02369e-014	-1.2418e-014	-2.83546e-015	-3.11808e-017	-3.28985e-015	8.02964e-015	-7.15268e-015	-1.31532e-014	-1.11405e-014	-1.3086e-014	-1.02844e-014	-8.75456e-015	-7.23841e-015	-3.14754e-015	4.50705e-015	1.15593e-014	1.74148e-014	2.21851e-014	6.21714e-015
2.62957e-014	3.39216e-014	-7.87562e-015	-1.59536e-014	-1.5548e-014	-9.32699e-015	-9.81626e-015	-1.1516e-014	-1.73979e-015	6.35867e-016	-2.56173e-015	8.46624e-015	-6.87195e-015	-1.33683e-014	-1.13199e-014	-1.28398e-014	-9.78036e-015	-8.60048e-015	-6.81346e-015	-2.82354e-015	5.36944e-015	1.19401e-014	1.74412e-014	2.2447e-014	6.94235e-015
2.63268e-014	3.4347e-014	-7.89089e-015	-1.62219e-014	-1.56744e-014	-9.4801e-015	-9.36325e-015	-1.06e-014	-6.66663e-016	1.32272e-015	-1.83058e-015	8.86543e-015	-6.55098e-015	-1.3581e-014	-1.15022e-014	-1.258e-014	-9.26031e-015	-8.42426e-015	-6.38618e-015	-2.4535e-015	6.21193e-015	1.23243e-014	1.74613e-014	2.27008e-014	7.67476e-015
2.63473e-014	3.47283e-014	-7.95264e-015	-1.64693e-014	-1.57965e-014	-9.64312e-015	-8.87951e-015	-9.66936e-015	3.83106e-016	2.02891e-015	-1.09591e-015	9.22759e-015	-6.18802e-015	-1.37897e-014	-1.16858e-014	-1.23076e-014	-8.72623e-015	-8.22504e-015	-5.95727e-015	-2.03844e-015	7.03333e-015	1.27108e-014	1.74747e-014	2.29448e-014	8.4128e-015
2.63579e-014	3.50625e-014	-8.06075e-015	-1.66943e-014	-1.59121e-014	-9.81288e-015	-8.36723e-015	-8.72342e-015	1.40934e-015	2.75454e-015	-3.56866e-016	9.5531e-015	-5.78157e-015	-1.39933e-014	-1.18694e-014	-1.20242e-014	-8.18076e-015	-8.00306e-015	-5.52672e-015	-1.57957e-015	7.83239e-015	1.3099e-014	1.74805e-014	2.31778e-014	9.15459e-015
2.63582e-014	3.53465e-014	-8.21455e-015	-1.6895e-014	-1.60175e-014	-9.98665e-015	-7.82913e-015	-7.76285e-015	2.41234e-015	3.49874e-015	3.86825e-016	9.84262e-015	-5.33131e-015	-1.41906e-014	-1.20514e-014	-1.1731e-014	-7.62561e-015	-7.75893e-015	-5.09478e-015	-1.07845e-015	8.60801e-015	1.34883e-014	1.74782e-014	2.33978e-014	9.89797e-015
2.63485e-014	3.55777e-014	-8.41382e-015	-1.70703e-014	-1.61098e-014	-1.01609e-014	-7.26794e-015	-6.78718e-015	3.39239e-015	4.25993e-015	1.1355e-015	1.00973e-014	-4.83647e-015	-1.43798e-014	-1.22303e-014	-1.143e-014	-7.06296e-015	-7.4928e-015	-4.66171e-015	-5.36969e-016	9.35899e-015	1.3878e-014	1.74675e-014	2.3603e-014	1.06403e-014
2.63281e-014	3.5753e-014	-8.65672e-015	-1.72179e-014	-1.61861e-014	-1.03329e-014	-6.68628e-015	-5.79641e-015	4.34933e-015	5.03719e-015	1.88928e-015	1.03182e-014	-4.29721e-015	-1.45599e-014	-1.24051e-014	-1.11229e-014	-6.49537e-015	-7.20518e-015	-4.22818e-015	4.23846e-017	1.00836e-014	1.42666e-014	1.74481e-014	2.37923e-014	1.13795e-014
2.62964e-014	3.58703e-014	-8.94161e-015	-1.73376e-014	-1.62437e-014	-1.04995e-014	-6.08645e-015	-4.7904e-015	5.2839e-015	5.82867e-015	2.6484e-015	1.05069e-014	-3.71432e-015	-1.47297e-014	-1.25738e-014	-1.08113e-014	-5.92405e-015	-6.89678e-015	-3.79472e-015	6.57035e-016	1.07813e-014	1.46534e-014	1.74193e-014	2.3964e-014	1.21134e-014
2.6253e-014	3.59277e-014	-9.26618e-015	-1.74286e-014	-1.628e-014	-1.06578e-014	-5.47117e-015	-3.76924e-015	6.19673e-015	6.63222e-015	3.4133e-015	1.06647e-014	-3.08843e-015	-1.48877e-014	-1.27362e-014	-1.04962e-014	-5.35172e-015	-6.56848e-015	-3.36139e-015	1.30443e-015	1.14512e-014	1.5037e-014	1.73807e-014	2.41167e-014	1.28397e-014
2.61977e-014	3.59232e-014	-9.62774e-015	-1.74908e-014	-1.62927e-014	-1.08054e-014	-4.84365e-015	-2.7333e-015	7.08819e-015	7.44559e-015	4.18467e-015	1.07943e-014	-2.42122e-015	-1.50335e-014	-1.28909e-014	-1.01799e-014	-4.78069e-015	-6.22112e-015	-2.92826e-015	1.98127e-015	1.20923e-014	1.54158e-014	1.7332e-014	2.42487e-014	1.35554e-014
2.613e-014	3.58553e-014	-1.00235e-014	-1.75236e-014	-1.62801e-014	-1.09404e-014	-4.20614e-015	-1.68179e-015	7.95827e-015	8.26672e-015	4.96222e-015	1.08974e-014	-1.71469e-015	-1.51668e-014	-1.30367e-014	-9.86395e-015	-4.21273e-015	-5.85616e-015	-2.49611e-015	2.68453e-015	1.27038e-014	1.57883e-014	1.72725e-014	2.43578e-014	1.42577e-014
2.6049e-014	3.57224e-014	-1.04501e-014	-1.75275e-014	-1.62404e-014	-1.10604e-014	-3.56043e-015	-6.15106e-016	8.80746e-015	9.09274e-015	5.74618e-015	1.09769e-014	-9.70366e-016	-1.52868e-014	-1.31729e-014	-9.54974e-015	-3.64982e-015	-5.47473e-015	-2.06627e-015	3.41075e-015	1.32847e-014	1.6153e-014	1.72017e-014	2.44424e-014	1.49443e-014
2.5954e-014	3.55235e-014	-1.09043e-014	-1.75035e-014	-1.61725e-014	-1.11636e-014	-2.90887e-015	4.65711e-016	9.63591e-015	9.92106e-015	6.53641e-015	1.10349e-014	-1.9061e-016	-1.53933e-014	-1.32985e-014	-9.2384e-015	-3.0939e-015	-5.078e-015	-1.6393e-015	4.15629e-015	1.38347e-014	1.65085e-014	1.71191e-014	2.45005e-014	1.56128e-014
2.58443e-014	3.52582e-014	-1.13826e-014	-1.74522e-014	-1.60752e-014	-1.12489e-014	-2.2537e-015	1.55934e-015	1.04437e-014	1.07487e-014	7.33279e-015	1.10741e-014	6.21363e-016	-1.54867e-014	-1.34136e-014	-8.93168e-015	-2.54775e-015	-4.66655e-015	-1.21585e-015	4.91749e-015	1.43527e-014	1.68531e-014	1.70245e-014	2.45308e-014	1.62609e-014
2.57194e-014	3.49258e-014	-1.18808e-014	-1.73749e-014	-1.59477e-014	-1.1315e-014	-1.59699e-015	2.66562e-015	1.12314e-014	1.15723e-014	8.13508e-015	1.10978e-014	1.46249e-015	-1.55668e-014	-1.35171e-014	-8.63049e-015	-2.01277e-015	-4.24255e-015	-7.96525e-016	5.69041e-015	1.48384e-014	1.7185e-014	1.69176e-014	2.45313e-014	1.68863e-014
2.55795e-014	3.45266e-014	-1.23939e-014	-1.72727e-014	-1.57898e-014	-1.1361e-014	-9.41104e-016	3.78311e-015	1.19994e-014	1.2389e-014	8.94286e-015	1.1108e-014	2.32988e-015	-1.5633e-014	-1.36087e-014	-8.33645e-015	-1.49066e-015	-3.80718e-015	-3.80974e-016	6.4716e-015	1.52925e-014	1.75024e-014	1.67983e-014	2.45009e-014	1.74863e-014
2.54239e-014	3.40606e-014	-1.29183e-014	-1.71479e-014	-1.56014e-014	-1.13864e-014	-2.87931e-016	4.9101e-015	1.27478e-014	1.31953e-014	9.75561e-015	1.11076e-014	3.21974e-015	-1.56866e-014	-1.36884e-014	-8.0515e-015	-9.82642e-016	-3.36172e-015	3.0176e-017	7.25634e-015	1.57142e-014	1.7803e-014	1.66664e-014	2.44384e-014	1.80589e-014
2.52522e-014	3.35294e-014	-1.34496e-014	-1.70024e-014	-1.53837e-014	-1.13912e-014	3.60987e-016	6.0455e-015	1.34763e-014	1.39877e-014	1.0572e-014	1.10995e-014	4.12862e-015	-1.57285e-014	-1.37559e-014	-7.77718e-015	-4.9051e-016	-2.90754e-015	4.35788e-016	8.04096e-015	1.61039e-014	1.80846e-014	1.65218e-014	2.43431e-014	1.86025e-014
2.50634e-014	3.29342e-014	-1.39829e-014	-1.68384e-014	-1.51376e-014	-1.13754e-014	1.00388e-015	7.18787e-015	1.41851e-014	1.47622e-014	1.13915e-014	1.10862e-014	5.05272e-015	-1.57589e-014	-1.38118e-014	-7.51486e-015	-1.55489e-017	-2.44623e-015	8.35082e-016	8.82146e-015	1.64617e-014	1.83452e-014	1.63636e-014	2.42137e-014	1.91153e-014
2.48578e-014	3.22755e-014	-1.4514e-014	-1.66579e-014	-1.48636e-014	-1.13396e-014	1.63837e-015	8.335e-015	1.48737e-014	1.5516e-014	1.22132e-014	1.10706e-014	5.98795e-015	-1.57787e-014	-1.38561e-014	-7.26514e-015	4.4035e-016	-1.97962e-015	1.22822e-015	9.59366e-015	1.67873e-014	1.85823e-014	1.61915e-014	2.40498e-014	1.95951e-014
2.46346e-014	3.15541e-014	-1.50385e-014	-1.64636e-014	-1.45631e-014	-1.12845e-014	2.26287e-015	9.48493e-015	1.55428e-014	1.62457e-014	1.30359e-014	1.10555e-014	6.93024e-015	-1.57885e-014	-1.38888e-014	-7.0284e-015	8.75577e-016	-1.50891e-015	1.61438e-015	1.03529e-014	1.70815e-014	1.8794e-014	1.60062e-014	2.38505e-014	2.00409e-014
2.43931e-014	3.0772e-014	-1.55523e-014	-1.62575e-014	-1.42378e-014	-1.12116e-014	2.87653e-015	1.06348e-014	1.61923e-014	1.69478e-014	1.38582e-014	1.1043e-014	7.87471e-015	-1.57896e-014	-1.391e-014	-6.80654e-015	1.28906e-015	-1.03608e-015	1.99238e-015	1.10957e-014	1.73445e-014	1.89781e-014	1.58066e-014	2.36154e-014	2.04517e-014
2.41328e-014	2.99308e-014	-1.60515e-014	-1.60427e-014	-1.38896e-014	-1.11218e-014	3.4785e-015	1.17825e-014	1.68218e-014	1.76194e-014	1.46789e-014	1.10353e-014	8.81784e-015	-1.57832e-014	-1.39201e-014	-6.60023e-015	1.68061e-015	-5.62322e-016	2.36266e-015	1.18186e-014	1.75771e-014	1.91324e-014	1.55922e-014	2.33438e-014	2.0826e-014
2.38533e-014	2.90324e-014	-1.65312e-014	-1.5822e-014	-1.35209e-014	-1.10163e-014	4.0673e-015	1.29256e-014	1.7431e-014	1.82577e-014	1.54968e-014	1.10344e-014	9.75541e-015	-1.57702e-014	-1.39202e-014	-6.40989e-015	2.04918e-015	-8.93686e-017	2.7245e-015	1.2518e-014	1.77795e-014	1.9255e-014	1.53626e-014	2.3035e-014	2.11621e-014
2.35537e-014	2.80788e-014	-1.69875e-014	-1.55983e-014	-1.31345e-014	-1.08966e-014	4.6424e-015	1.40608e-014	1.80194e-014	1.88603e-014	1.63104e-014	1.10427e-014	1.06836e-014	-1.57517e-014	-1.39111e-014	-6.23616e-015	2.39415e-015	3.80903e-016	3.07815e-015	1.31898e-014	1.79528e-014	1.93441e-014	1.51174e-014	2.26894e-014	2.14591e-014
2.32331e-014	2.70727e-014	-1.74169e-014	-1.53745e-014	-1.27324e-014	-1.07647e-014	5.20247e-015	1.51844e-014	1.85869e-014	1.94245e-014	1.71177e-014	1.10614e-014	1.1598e-014	-1.57291e-014	-1.3893e-014	-6.07948e-015	2.71481e-015	8.46559e-016	3.42269e-015	1.38302e-014	1.80975e-014	1.93976e-014	1.48562e-014	2.23068e-014	2.17171e-014
2.2891e-014	2.60167e-014	-1.78159e-014	-1.51531e-014	-1.23177e-014	-1.0623e-014	5.74722e-015	1.62929e-014	1.91333e-014	1.99477e-014	1.79175e-014	1.10922e-014	1.24945e-014	-1.57037e-014	-1.38666e-014	-5.93979e-015	3.01021e-015	1.30617e-015	3.75771e-015	1.4435e-014	1.82143e-014	1.94138e-014	1.45783e-014	2.18876e-014	2.19359e-014
2.25277e-014	2.49133e-014	-1.8182e-014	-1.49371e-014	-1.18936e-014	-1.04731e-014	6.27618e-015	1.73831e-014	1.96583e-014	2.04277e-014	1.87077e-014	1.11363e-014	1.33697e-014	-1.56769e-014	-1.38324e-014	-5.81799e-015	3.27988e-015	1.75802e-015	4.08337e-015	1.50008e-014	1.83044e-014	1.9391e-014	1.42831e-014	2.14324e-014	2.21153e-014
2.2142e-014	2.37654e-014	-1.85132e-014	-1.47285e-014	-1.14631e-014	-1.03175e-014	6.78903e-015	1.84514e-014	2.01616e-014	2.08632e-014	1.94865e-014	1.11946e-014	1.42193e-014	-1.56498e-014	-1.3792e-014	-5.71432e-015	3.52318e-015	2.19949e-015	4.39869e-015	1.55248e-014	1.83691e-014	1.9327e-014	1.39699e-014	2.09414e-014	2.22547e-014
2.17335e-014	2.25755e-014	-1.88069e-014	-1.45294e-014	-1.10293e-014	-1.01588e-014	7.28521e-015	1.94938e-014	2.06421e-014	2.12527e-014	2.02525e-014	1.12676e-014	1.50402e-014	-1.56234e-014	-1.37464e-014	-5.62817e-015	3.73978e-015	2.62822e-015	4.70295e-015	1.60037e-014	1.84088e-014	1.92201e-014	1.36381e-014	2.04154e-014	2.23542e-014
2.13018e-014	2.13467e-014	-1.9061e-014	-1.4342e-014	-1.05962e-014	-9.99846e-015	7.76409e-015	2.05066e-014	2.10994e-014	2.15952e-014	2.10043e-014	1.13556e-014	1.58293e-014	-1.55988e-014	-1.36959e-014	-5.55926e-015	3.92908e-015	3.04246e-015	4.99585e-015	1.64354e-014	1.84242e-014	1.90697e-014	1.32871e-014	1.9855e-014	2.24151e-014
2.08455e-014	2.00818e-014	-1.92743e-014	-1.4168e-014	-1.01671e-014	-9.83945e-015	8.22545e-015	2.1486e-014	2.15338e-014	2.18898e-014	2.17397e-014	1.14587e-014	1.65836e-014	-1.55772e-014	-1.36413e-014	-5.5074e-015	4.08974e-015	3.43998e-015	5.27706e-015	1.68171e-014	1.84163e-014	1.88747e-014	1.29163e-014	1.92614e-014	2.24382e-014
2.03643e-014	1.87842e-014	-1.94459e-014	-1.40096e-014	-9.74464e-015	-9.68426e-015	8.66904e-015	2.24282e-014	2.19452e-014	2.21365e-014	2.24577e-014	1.15766e-014	1.73005e-014	-1.55591e-014	-1.35834e-014	-5.47268e-015	4.2218e-015	3.81911e-015	5.54634e-015	1.71461e-014	1.83867e-014	1.8635e-014	1.25244e-014	1.86361e-014	2.24243e-014
1.98574e-014	1.74567e-014	-1.95748e-014	-1.38681e-014	-9.3326e-015	-9.535e-015	9.0947e-015	2.33296e-014	2.2334e-014	2.23351e-014	2.31568e-014	1.17084e-014	1.79776e-014	-1.55458e-014	-1.35237e-014	-5.45455e-015	4.32532e-015	4.1776e-015	5.8036e-015	1.74205e-014	1.83363e-014	1.83496e-014	1.2111e-014	1.79802e-014	2.23742e-014
1.93244e-014	1.61026e-014	-1.96612e-014	-1.37453e-014	-8.93428e-015	-9.393e-015	9.50227e-015	2.41864e-014	2.27e-014	2.24857e-014	2.3836e-014	1.18539e-014	1.86125e-014	-1.55382e-014	-1.34626e-014	-5.45251e-015	4.40019e-015	4.51338e-015	6.04853e-015	1.76387e-014	1.82665e-014	1.80177e-014	1.16755e-014	1.72955e-014	2.22891e-014
1.87647e-014	1.47245e-014	-1.97054e-014	-1.36421e-014	-8.55192e-015	-9.26075e-015	9.89111e-015	2.49954e-014	2.30432e-014	2.25887e-014	2.44933e-014	1.20121e-014	1.92036e-014	-1.55366e-014	-1.34009e-014	-5.46579e-015	4.44654e-015	4.82473e-015	6.28058e-015	1.77994e-014	1.81786e-014	1.76391e-014	1.1217e-014	1.65834e-014	2.217e-014
1.81782e-014	1.33262e-014	-1.97077e-014	-1.35589e-014	-8.18901e-015	-9.14027e-015	1.02612e-014	2.57532e-014	2.33644e-014	2.26452e-014	2.51276e-014	1.21815e-014	1.97498e-014	-1.55418e-014	-1.33398e-014	-5.4942e-015	4.46359e-015	5.11028e-015	6.50033e-015	1.79013e-014	1.80737e-014	1.72144e-014	1.07348e-014	1.58453e-014	2.20184e-014
1.75644e-014	1.19105e-014	-1.9669e-014	-1.34953e-014	-7.84817e-015	-9.03367e-015	1.0613e-014	2.64573e-014	2.3664e-014	2.26563e-014	2.57384e-014	1.23608e-014	2.02505e-014	-1.55549e-014	-1.32801e-014	-5.53699e-015	4.45055e-015	5.36757e-015	6.70653e-015	1.79435e-014	1.79531e-014	1.67446e-014	1.02279e-014	1.50826e-014	2.18359e-014
1.69225e-014	1.0481e-014	-1.95905e-014	-1.34521e-014	-7.53208e-015	-8.94263e-015	1.0946e-014	2.71054e-014	2.39422e-014	2.26237e-014	2.63253e-014	1.25483e-014	2.07051e-014	-1.55757e-014	-1.32219e-014	-5.59357e-015	4.40762e-015	5.59472e-015	6.89904e-015	1.7925e-014	1.78177e-014	1.62306e-014	9.69615e-015	1.42974e-014	2.16239e-014
1.62523e-014	9.04068e-015	-1.94745e-014	-1.34286e-014	-7.24338e-015	-8.86856e-015	1.12606e-014	2.76943e-014	2.42e-014	2.25496e-014	2.6888e-014	1.27426e-014	2.11129e-014	-1.56046e-014	-1.31664e-014	-5.66363e-015	4.33499e-015	5.78992e-015	7.07791e-015	1.78461e-014	1.76685e-014	1.56735e-014	9.13874e-015	1.34921e-014	2.1384e-014
1.55529e-014	7.5925e-015	-1.93227e-014	-1.34249e-014	-6.98378e-015	-8.8128e-015	1.15566e-014	2.8222e-014	2.44383e-014	2.24355e-014	2.7426e-014	1.29418e-014	2.14748e-014	-1.56418e-014	-1.31141e-014	-5.74678e-015	4.23284e-015	5.95141e-015	7.24239e-015	1.77064e-014	1.75076e-014	1.50752e-014	8.55537e-015	1.2669e-014	2.11186e-014
1.48246e-014	6.14007e-015	-1.91383e-014	-1.34403e-014	-6.75524e-015	-8.77595e-015	1.18345e-014	2.8687e-014	2.46583e-014	2.22838e-014	2.79387e-014	1.31444e-014	2.17912e-014	-1.56871e-014	-1.30654e-014	-5.8422e-015	4.10064e-015	6.07813e-015	7.3927e-015	1.75067e-014	1.73357e-014	1.44374e-014	7.94563e-015	1.18293e-014	2.08294e-014
1.40671e-014	4.68708e-015	-1.89236e-014	-1.34737e-014	-6.55928e-015	-8.7596e-015	1.20945e-014	2.90882e-014	2.48618e-014	2.20971e-014	2.84273e-014	1.33479e-014	2.20627e-014	-1.5741e-014	-1.3021e-014	-5.9493e-015	3.93827e-015	6.16875e-015	7.52813e-015	1.7248e-014	1.71538e-014	1.37627e-014	7.30931e-015	1.09746e-014	2.05179e-014
1.32803e-014	3.23663e-015	-1.8682e-014	-1.35236e-014	-6.39664e-015	-8.76433e-015	1.23366e-014	2.94248e-014	2.50503e-014	2.18785e-014	2.88918e-014	1.35496e-014	2.22904e-014	-1.58036e-014	-1.29812e-014	-6.06803e-015	3.74577e-015	6.22211e-015	7.6484e-015	1.69307e-014	1.69638e-014	1.30529e-014	6.6464e-015	1.01075e-014	2.01869e-014
1.24643e-014	1.79221e-015	-1.84168e-014	-1.35889e-014	-6.26836e-015	-8.79025e-015	1.2561e-014	2.96959e-014	2.52251e-014	2.16305e-014	2.9333e-014	1.37478e-014	2.24755e-014	-1.58748e-014	-1.29464e-014	-6.19845e-015	3.52338e-015	6.23646e-015	7.75363e-015	1.65565e-014	1.67674e-014	1.23101e-014	5.95718e-015	9.22979e-015	1.98387e-014
1.16186e-014	3.57413e-016	-1.81317e-014	-1.3669e-014	-6.17476e-015	-8.83741e-015	1.27682e-014	2.9902e-014	2.53878e-014	2.13561e-014	2.97516e-014	1.394e-014	2.262e-014	-1.59546e-014	-1.29175e-014	-6.34026e-015	3.27092e-015	6.21082e-015	7.84348e-015	1.61278e-014	1.65658e-014	1.15374e-014	5.24221e-015	8.34414e-015	1.94756e-014
1.07439e-014	-1.06499e-015	-1.78298e-014	-1.37623e-014	-6.11661e-015	-8.90556e-015	1.29586e-014	3.00437e-014	2.55409e-014	2.10579e-014	3.01487e-014	1.41249e-014	2.27261e-014	-1.60431e-014	-1.28949e-014	-6.49258e-015	2.9887e-015	6.14496e-015	7.91781e-015	1.56466e-014	1.63607e-014	1.07381e-014	4.50207e-015	7.45258e-015	1.90999e-014
9.84035e-015	-2.47224e-015	-1.75151e-014	-1.38665e-014	-6.09384e-015	-8.99482e-015	1.31323e-014	3.01212e-014	2.56857e-014	2.07389e-014	3.05252e-014	1.43002e-014	2.27959e-014	-1.61402e-014	-1.2879e-014	-6.65533e-015	2.67709e-015	6.0381e-015	7.97652e-015	1.51144e-014	1.61531e-014	9.91544e-015	3.73732e-015	6.55746e-015	1.87134e-014
8.90862e-015	-3.86051e-015	-1.71908e-014	-1.39799e-014	-6.10584e-015	-9.10487e-015	1.32907e-014	3.01368e-014	2.58245e-014	2.0402e-014	3.08823e-014	1.44638e-014	2.28322e-014	-1.62453e-014	-1.28704e-014	-6.82893e-015	2.33717e-015	5.88992e-015	8.01856e-015	1.45339e-014	1.59439e-014	9.07285e-015	2.94864e-015	5.66072e-015	1.83183e-014
7.94928e-015	-5.22587e-015	-1.68603e-014	-1.41011e-014	-6.15215e-015	-9.23468e-015	1.34337e-014	3.00922e-014	2.59595e-014	2.00502e-014	3.12213e-014	1.46137e-014	2.28378e-014	-1.63582e-014	-1.28691e-014	-7.01326e-015	1.96916e-015	5.70093e-015	8.04383e-015	1.3908e-014	1.57351e-014	8.21352e-015	2.13767e-015	4.76406e-015	1.79165e-014
6.96376e-015	-6.56495e-015	-1.6528e-014	-1.42282e-014	-6.23211e-015	-9.38339e-015	1.35616e-014	2.99895e-014	2.60933e-014	1.9687e-014	3.15437e-014	1.47484e-014	2.28156e-014	-1.64792e-014	-1.28757e-014	-7.20823e-015	1.57336e-015	5.47126e-015	8.05208e-015	1.324e-014	1.55281e-014	7.34121e-015	1.30603e-015	3.86965e-015	1.75098e-014
5.95391e-015	-7.87426e-015	-1.61976e-014	-1.43593e-014	-6.34516e-015	-9.54996e-015	1.36752e-014	2.9832e-014	2.62283e-014	1.93149e-014	3.1851e-014	1.48657e-014	2.27692e-014	-1.66079e-014	-1.28907e-014	-7.41406e-015	1.15071e-015	5.2006e-015	8.04311e-015	1.25324e-014	1.53238e-014	6.45976e-015	4.55694e-016	2.97942e-015	1.71001e-014
4.92138e-015	-9.14967e-015	-1.58725e-014	-1.44924e-014	-6.49023e-015	-9.73236e-015	1.37755e-014	2.96227e-014	2.63677e-014	1.89369e-014	3.21449e-014	1.49644e-014	2.27014e-014	-1.67437e-014	-1.2915e-014	-7.63069e-015	7.02304e-016	4.88995e-015	8.01629e-015	1.1789e-014	1.51232e-014	5.57285e-015	-4.11785e-016	2.09545e-015	1.6689e-014
3.86791e-015	-1.03877e-014	-1.55558e-014	-1.46259e-014	-6.66618e-015	-9.92899e-015	1.38628e-014	2.9365e-014	2.65134e-014	1.85556e-014	3.24276e-014	1.50433e-014	2.26158e-014	-1.68859e-014	-1.29486e-014	-7.85868e-015	2.29072e-016	4.54105e-015	7.97238e-015	1.10136e-014	1.49281e-014	4.6838e-015	-1.29404e-015	1.21985e-015	1.62782e-014
2.79588e-015	-1.1585e-014	-1.52512e-014	-1.47586e-014	-6.87171e-015	-1.01384e-014	1.39384e-014	2.9063e-014	2.6667e-014	1.8173e-014	3.27004e-014	1.51014e-014	2.25158e-014	-1.7035e-014	-1.29923e-014	-8.09845e-015	-2.68908e-016	4.15459e-015	7.91123e-015	1.02092e-014	1.47394e-014	3.79631e-015	-2.1888e-015	3.54529e-016	1.58688e-014
1.70799e-015	-1.27388e-014	-1.49616e-014	-1.48892e-014	-7.10466e-015	-1.03589e-014	1.40035e-014	2.87208e-014	2.68307e-014	1.77913e-014	3.29653e-014	1.51383e-014	2.24046e-014	-1.71906e-014	-1.30464e-014	-8.3499e-015	-7.90532e-016	3.73189e-015	7.83243e-015	9.37951e-015	1.45584e-014	2.9144e-015	-3.09342e-015	-4.99117e-016	1.54629e-014
6.06637e-016	-1.38462e-014	-1.469e-014	-1.50159e-014	-7.363e-015	-1.05881e-014	1.40586e-014	2.83428e-014	2.70061e-014	1.74122e-014	3.32235e-014	1.51531e-014	2.22863e-014	-1.7352e-014	-1.31117e-014	-8.61336e-015	-1.33366e-015	3.27434e-015	7.73574e-015	8.52771e-015	1.43862e-014	2.04135e-015	-4.00482e-015	-1.33948e-015	1.50612e-014
-5.04584e-016	-1.49035e-014	-1.44386e-014	-1.51378e-014	-7.64488e-015	-1.08244e-014	1.41047e-014	2.79336e-014	2.71949e-014	1.70376e-014	3.34766e-014	1.51453e-014	2.2164e-014	-1.75191e-014	-1.31886e-014	-8.88955e-015	-1.89702e-015	2.78376e-015	7.62066e-015	7.65763e-015	1.42229e-014	1.18035e-015	-4.92021e-015	-2.1648e-015	1.46646e-014
-1.62279e-015	-1.59072e-014	-1.4209e-014	-1.52535e-014	-7.9484e-015	-1.10654e-014	1.41422e-014	2.7498e-014	2.73986e-014	1.66688e-014	3.37267e-014	1.51149e-014	2.2041e-014	-1.76912e-014	-1.32769e-014	-9.17868e-015	-2.47941e-015	2.26309e-015	7.48763e-015	6.77293e-015	1.40691e-014	3.34637e-016	-5.836e-015	-2.97324e-015	1.42741e-014
-2.74443e-015	-1.68546e-014	-1.40029e-014	-1.53621e-014	-8.27206e-015	-1.13089e-014	1.41726e-014	2.70409e-014	2.7619e-014	1.63071e-014	3.39746e-014	1.50618e-014	2.19209e-014	-1.78676e-014	-1.33772e-014	-9.48034e-015	-3.07896e-015	1.71452e-015	7.33673e-015	5.87744e-015	1.39256e-014	-4.93031e-016	-6.74941e-015	-3.7626e-015	1.38898e-014
-3.86516e-015	-1.77425e-014	-1.38226e-014	-1.54633e-014	-8.61348e-015	-1.15525e-014	1.41967e-014	2.65673e-014	2.78567e-014	1.59535e-014	3.42213e-014	1.49864e-014	2.18063e-014	-1.8048e-014	-1.34909e-014	-9.79463e-015	-3.69377e-015	1.1399e-015	7.16787e-015	4.97456e-015	1.37926e-014	-1.29988e-015	-7.65698e-015	-4.53212e-015	1.35123e-014
-4.98054e-015	-1.85678e-014	-1.36694e-014	-1.55561e-014	-8.97013e-015	-1.17939e-014	1.42164e-014	2.60822e-014	2.8113e-014	1.56087e-014	3.4468e-014	1.48892e-014	2.16994e-014	-1.82323e-014	-1.36185e-014	-1.01221e-014	-4.32158e-015	5.4154e-016	6.98143e-015	4.06772e-015	1.36704e-014	-2.08319e-015	-8.5546e-015	-5.28062e-015	1.31416e-014
-6.08665e-015	-1.93285e-014	-1.35439e-014	-1.56407e-014	-9.34038e-015	-1.20307e-014	1.42325e-014	2.55901e-014	2.8388e-014	1.52732e-014	3.47156e-014	1.4771e-014	2.16022e-014	-1.84195e-014	-1.37597e-014	-1.04629e-014	-4.961e-015	-7.73027e-017	6.77737e-015	3.16002e-015	1.3559e-014	-2.84033e-015	-9.43876e-015	-6.00629e-015	1.27778e-014
-7.17905e-015	-2.00226e-014	-1.3447e-014	-1.57169e-014	-9.72199e-015	-1.22616e-014	1.42454e-014	2.50951e-014	2.86815e-014	1.4947e-014	3.49648e-014	1.46326e-014	2.15182e-014	-1.86091e-014	-1.39154e-014	-1.08168e-014	-5.61024e-015	-7.13737e-016	6.55525e-015	2.2541e-015	1.34583e-014	-3.5699e-015	-1.0306e-014	-6.70731e-015	1.24211e-014
-8.25336e-015	-2.06483e-014	-1.33786e-014	-1.57845e-014	-1.01127e-014	-1.24847e-014	1.42562e-014	2.46014e-014	2.89935e-014	1.46304e-014	3.52157e-014	1.44746e-014	2.14495e-014	-1.88002e-014	-1.40862e-014	-1.11834e-014	-6.26704e-015	-1.36441e-015	6.31597e-015	1.35274e-015	1.33676e-014	-4.27019e-015	-1.11525e-014	-7.38296e-015	1.20708e-014
-9.30405e-015	-2.12035e-014	-1.33383e-014	-1.58444e-014	-1.05106e-014	-1.26978e-014	1.42664e-014	2.41131e-014	2.93234e-014	1.43232e-014	3.54683e-014	1.42988e-014	2.13981e-014	-1.89928e-014	-1.42724e-014	-1.15622e-014	-6.92875e-015	-2.02676e-015	6.06028e-015	4.58662e-016	1.3286e-014	-4.93971e-015	-1.19744e-014	-8.03333e-015	1.17269e-014
-1.03263e-014	-2.16868e-014	-1.33265e-014	-1.58971e-014	-1.0914e-014	-1.28996e-014	1.42762e-014	2.36342e-014	2.96695e-014	1.40249e-014	3.57221e-014	1.41062e-014	2.13657e-014	-1.91861e-014	-1.44744e-014	-1.19529e-014	-7.59284e-015	-2.69738e-015	5.7877e-015	-4.25494e-016	1.32119e-014	-5.57751e-015	-1.27683e-014	-8.65748e-015	1.13891e-014
-1.13158e-014	-2.20971e-014	-1.33419e-014	-1.59429e-014	-1.13218e-014	-1.30888e-014	1.42863e-014	2.31677e-014	3.003e-014	1.37347e-014	3.59763e-014	1.38983e-014	2.13536e-014	-1.93793e-014	-1.46927e-014	-1.2355e-014	-8.2567e-015	-3.37343e-015	5.49889e-015	-1.29712e-015	1.31446e-014	-6.18222e-015	-1.35304e-014	-9.25413e-015	1.10559e-014
-1.22677e-014	-2.24337e-014	-1.33841e-014	-1.5983e-014	-1.17321e-014	-1.32637e-014	1.42967e-014	2.27163e-014	3.04027e-014	1.34515e-014	3.62306e-014	1.36768e-014	2.13627e-014	-1.95719e-014	-1.49272e-014	-1.27677e-014	-8.91858e-015	-4.05235e-015	5.19436e-015	-2.15384e-015	1.30828e-014	-6.75292e-015	-1.42576e-014	-9.82288e-015	1.07261e-014
-1.31764e-014	-2.26962e-014	-1.34519e-014	-1.60186e-014	-1.21428e-014	-1.34237e-014	1.43079e-014	2.22823e-014	3.07855e-014	1.31745e-014	3.64839e-014	1.34437e-014	2.13938e-014	-1.97628e-014	-1.51778e-014	-1.31902e-014	-9.576e-015	-4.73108e-015	4.87407e-015	-2.9945e-015	1.30248e-014	-7.28939e-015	-1.49471e-014	-1.0363e-014	1.03989e-014
-1.40376e-014	-2.28844e-014	-1.35442e-014	-1.60504e-014	-1.25527e-014	-1.35672e-014	1.43197e-014	2.18676e-014	3.11763e-014	1.29033e-014	3.67344e-014	1.32001e-014	2.14474e-014	-1.99515e-014	-1.54441e-014	-1.36216e-014	-1.02267e-014	-5.40594e-015	4.53905e-015	-3.81731e-015	1.29689e-014	-7.792e-015	-1.55955e-014	-1.08745e-014	1.00733e-014
-1.48467e-014	-2.29987e-014	-1.36592e-014	-1.608e-014	-1.29606e-014	-1.36938e-014	1.4332e-014	2.14744e-014	3.15723e-014	1.26361e-014	3.69808e-014	1.29477e-014	2.15235e-014	-2.01374e-014	-1.57259e-014	-1.40607e-014	-1.08685e-014	-6.07405e-015	4.18972e-015	-4.62117e-015	1.2913e-014	-8.26117e-015	-1.61997e-014	-1.13567e-014	9.74758e-015
-1.55991e-014	-2.30404e-014	-1.37949e-014	-1.61086e-014	-1.33655e-014	-1.38028e-014	1.43443e-014	2.11038e-014	3.19699e-014	1.23721e-014	3.72219e-014	1.26881e-014	2.16214e-014	-2.03198e-014	-1.60232e-014	-1.45062e-014	-1.14984e-014	-6.7331e-015	3.82676e-015	-5.40458e-015	1.2855e-014	-8.6967e-015	-1.67576e-014	-1.18088e-014	9.42006e-015
-1.62902e-014	-2.3011e-014	-1.39504e-014	-1.61369e-014	-1.37667e-014	-1.38943e-014	1.43568e-014	2.07565e-014	3.23654e-014	1.21099e-014	3.74553e-014	1.24228e-014	2.17406e-014	-2.04982e-014	-1.63362e-014	-1.49567e-014	-1.21135e-014	-7.38058e-015	3.45048e-015	-6.16698e-015	1.27925e-014	-9.09914e-015	-1.72669e-014	-1.22313e-014	9.08934e-015
-1.69173e-014	-2.29121e-014	-1.4124e-014	-1.61665e-014	-1.41627e-014	-1.39688e-014	1.43686e-014	2.04322e-014	3.27545e-014	1.1848e-014	3.76793e-014	1.21537e-014	2.188e-014	-2.06714e-014	-1.66637e-014	-1.54111e-014	-1.27127e-014	-8.01438e-015	3.06089e-015	-6.90728e-015	1.27225e-014	-9.46942e-015	-1.7725e-014	-1.26246e-014	8.75414e-015
-1.74768e-014	-2.2746e-014	-1.43138e-014	-1.61995e-014	-1.45528e-014	-1.40273e-014	1.43791e-014	2.01298e-014	3.31339e-014	1.15853e-014	3.7891e-014	1.18821e-014	2.20383e-014	-2.08381e-014	-1.70057e-014	-1.58681e-014	-1.32934e-014	-8.63263e-015	2.65914e-015	-7.62445e-015	1.26423e-014	-9.8085e-015	-1.813e-014	-1.29886e-014	8.41249e-015
-1.7965e-014	-2.2515e-014	-1.45175e-014	-1.62371e-014	-1.49366e-014	-1.40705e-014	1.43866e-014	1.98488e-014	3.34998e-014	1.13205e-014	3.80884e-014	1.161e-014	2.22138e-014	-2.09981e-014	-1.73613e-014	-1.63249e-014	-1.38532e-014	-9.23312e-015	2.24506e-015	-8.31828e-015	1.255e-014	-1.01177e-014	-1.8481e-014	-1.33229e-014	8.06366e-015
-1.83796e-014	-2.22222e-014	-1.47334e-014	-1.62806e-014	-1.53134e-014	-1.41002e-014	1.43901e-014	1.95886e-014	3.3847e-014	1.10529e-014	3.82688e-014	1.1338e-014	2.24042e-014	-2.11506e-014	-1.77294e-014	-1.67801e-014	-1.43899e-014	-9.81358e-015	1.81916e-015	-8.98843e-015	1.24423e-014	-1.03987e-014	-1.87774e-014	-1.36276e-014	7.70656e-015
-1.8718e-014	-2.18713e-014	-1.49597e-014	-1.63309e-014	-1.56838e-014	-1.41174e-014	1.4388e-014	1.93468e-014	3.4171e-014	1.07811e-014	3.843e-014	1.10679e-014	2.26079e-014	-2.12949e-014	-1.81092e-014	-1.72324e-014	-1.49016e-014	-1.03726e-014	1.38191e-015	-9.63385e-015	1.23156e-014	-1.06524e-014	-1.90185e-014	-1.39029e-014	7.33929e-015
-1.89788e-014	-2.14655e-014	-1.51944e-014	-1.63899e-014	-1.60473e-014	-1.41233e-014	1.43787e-014	1.91212e-014	3.44665e-014	1.05039e-014	3.85694e-014	1.08005e-014	2.28228e-014	-2.14305e-014	-1.84994e-014	-1.76803e-014	-1.53871e-014	-1.09093e-014	9.33549e-016	-1.02544e-014	1.21669e-014	-1.08802e-014	-1.92039e-014	-1.41488e-014	6.9609e-015
-1.91604e-014	-2.10091e-014	-1.54359e-014	-1.64591e-014	-1.64033e-014	-1.41198e-014	1.43611e-014	1.89089e-014	3.47298e-014	1.02205e-014	3.86843e-014	1.05365e-014	2.30466e-014	-2.15568e-014	-1.88984e-014	-1.81218e-014	-1.58447e-014	-1.14232e-014	4.7505e-016	-1.08496e-014	1.19938e-014	-1.1083e-014	-1.93333e-014	-1.4366e-014	6.57034e-015
-1.92621e-014	-2.05061e-014	-1.56835e-014	-1.65394e-014	-1.67522e-014	-1.41099e-014	1.43333e-014	1.87076e-014	3.49556e-014	9.92932e-015	3.87724e-014	1.02768e-014	2.32768e-014	-2.16738e-014	-1.93049e-014	-1.85559e-014	-1.62732e-014	-1.19127e-014	6.99872e-018	-1.14195e-014	1.17935e-014	-1.12623e-014	-1.94072e-014	-1.45546e-014	6.16647e-015
-1.92834e-014	-1.99613e-014	-1.59352e-014	-1.66311e-014	-1.70937e-014	-1.40957e-014	1.42929e-014	1.85149e-014	3.51393e-014	9.6297e-015	3.88312e-014	1.00224e-014	2.35108e-014	-2.17808e-014	-1.97176e-014	-1.89807e-014	-1.6671e-014	-1.23776e-014	-4.70518e-016	-1.19634e-014	1.15635e-014	-1.14192e-014	-1.94264e-014	-1.47153e-014	5.74847e-015
-1.9225e-014	-1.93801e-014	-1.61902e-014	-1.67348e-014	-1.74282e-014	-1.40802e-014	1.42373e-014	1.83272e-014	3.52768e-014	9.32099e-015	3.88582e-014	9.77402e-015	2.37454e-014	-2.18777e-014	-2.01352e-014	-1.93948e-014	-1.70367e-014	-1.28175e-014	-9.56968e-016	-1.24811e-014	1.13009e-014	-1.15555e-014	-1.93923e-014	-1.48488e-014	5.31514e-015
-1.90874e-014	-1.87675e-014	-1.64473e-014	-1.68515e-014	-1.7756e-014	-1.4066e-014	1.41641e-014	1.81404e-014	3.53637e-014	9.00259e-015	3.8851e-014	9.53181e-015	2.39773e-014	-2.19641e-014	-2.05565e-014	-1.97969e-014	-1.73688e-014	-1.32327e-014	-1.45195e-015	-1.29726e-014	1.10027e-014	-1.16724e-014	-1.9306e-014	-1.49565e-014	4.86668e-015
-1.8872e-014	-1.81284e-014	-1.67055e-014	-1.69812e-014	-1.80773e-014	-1.40571e-014	1.4071e-014	1.79509e-014	3.53962e-014	8.67435e-015	3.8808e-014	9.29556e-015	2.42033e-014	-2.20403e-014	-2.09795e-014	-2.01863e-014	-1.76671e-014	-1.36228e-014	-1.95538e-015	-1.34387e-014	1.06667e-014	-1.17718e-014	-1.91695e-014	-1.5039e-014	4.40223e-015
-1.85814e-014	-1.74687e-014	-1.69653e-014	-1.71244e-014	-1.83922e-014	-1.40571e-014	1.39563e-014	1.77547e-014	3.53709e-014	8.33541e-015	3.87272e-014	9.06561e-015	2.44206e-014	-2.21057e-014	-2.14023e-014	-2.05619e-014	-1.79316e-014	-1.39881e-014	-2.46695e-015	-1.38783e-014	1.02909e-014	-1.18551e-014	-1.89849e-014	-1.50975e-014	3.92156e-015
-1.82182e-014	-1.67938e-014	-1.72259e-014	-1.72813e-014	-1.87006e-014	-1.40693e-014	1.38178e-014	1.75485e-014	3.52842e-014	7.98561e-015	3.86072e-014	8.84191e-015	2.46265e-014	-2.21601e-014	-2.18227e-014	-2.09239e-014	-1.8162e-014	-1.43293e-014	-2.98568e-015	-1.42913e-014	9.87249e-015	-1.19234e-014	-1.87552e-014	-1.51326e-014	3.42445e-015
-1.77859e-014	-1.61095e-014	-1.74869e-014	-1.74521e-014	-1.90033e-014	-1.40968e-014	1.36533e-014	1.73284e-014	3.51321e-014	7.62515e-015	3.84464e-014	8.6242e-015	2.48179e-014	-2.22036e-014	-2.22396e-014	-2.12712e-014	-1.8358e-014	-1.46478e-014	-3.51127e-015	-1.46776e-014	9.41e-015	-1.19775e-014	-1.8483e-014	-1.51453e-014	2.91121e-015
-1.72881e-014	-1.54211e-014	-1.77486e-014	-1.76363e-014	-1.93006e-014	-1.41433e-014	1.34604e-014	1.709e-014	3.49122e-014	7.25347e-015	3.82437e-014	8.41232e-015	2.49922e-014	-2.22375e-014	-2.26511e-014	-2.16022e-014	-1.85193e-014	-1.49446e-014	-4.04362e-015	-1.50361e-014	8.90189e-015	-1.20186e-014	-1.81716e-014	-1.51368e-014	2.38228e-015
-1.67289e-014	-1.47346e-014	-1.80109e-014	-1.78333e-014	-1.9593e-014	-1.42119e-014	1.32372e-014	1.68298e-014	3.46219e-014	6.87035e-015	3.79986e-014	8.20531e-015	2.51471e-014	-2.22624e-014	-2.30557e-014	-2.19168e-014	-1.86458e-014	-1.52199e-014	-4.58218e-015	-1.53667e-014	8.34658e-015	-1.20475e-014	-1.78239e-014	-1.51081e-014	1.83807e-015
-1.61132e-014	-1.4056e-014	-1.82748e-014	-1.80429e-014	-1.98811e-014	-1.43059e-014	1.29812e-014	1.65449e-014	3.42596e-014	6.47613e-015	3.77106e-014	8.00281e-015	2.52806e-014	-2.22785e-014	-2.34517e-014	-2.22148e-014	-1.87387e-014	-1.54751e-014	-5.12649e-015	-1.56696e-014	7.74364e-015	-1.20656e-014	-1.74437e-014	-1.50609e-014	1.27913e-015
-1.5446e-014	-1.339e-014	-1.85412e-014	-1.82646e-014	-2.01656e-014	-1.44289e-014	1.26911e-014	1.62326e-014	3.38244e-014	6.07124e-015	3.73791e-014	7.80399e-015	2.53905e-014	-2.22859e-014	-2.3838e-014	-2.24962e-014	-1.87996e-014	-1.57116e-014	-5.67676e-015	-1.59441e-014	7.09361e-015	-1.20736e-014	-1.70345e-014	-1.4996e-014	7.06038e-016
-1.47325e-014	-1.27419e-014	-1.88105e-014	-1.84971e-014	-2.04459e-014	-1.4584e-014	1.23654e-014	1.58898e-014	3.33154e-014	5.65578e-015	3.70042e-014	7.60846e-015	2.54743e-014	-2.22857e-014	-2.4213e-014	-2.27613e-014	-1.88289e-014	-1.59306e-014	-6.23227e-015	-1.619e-014	6.39577e-015	-1.20726e-014	-1.66004e-014	-1.49149e-014	1.19746e-016
-1.3979e-014	-1.21162e-014	-1.90839e-014	-1.87389e-014	-2.07221e-014	-1.47742e-014	1.20027e-014	1.55139e-014	3.27318e-014	5.2301e-015	3.65867e-014	7.41489e-015	2.55306e-014	-2.22795e-014	-2.4576e-014	-2.30112e-014	-1.88281e-014	-1.61338e-014	-6.79255e-015	-1.64076e-014	5.65063e-015	-1.20635e-014	-1.61452e-014	-1.48195e-014	-4.78248e-016
-1.31921e-014	-1.15174e-014	-1.93623e-014	-1.8989e-014	-2.09941e-014	-1.50014e-014	1.16025e-014	1.51023e-014	3.20742e-014	4.79424e-015	3.61272e-014	7.22226e-015	2.55583e-014	-2.22682e-014	-2.49255e-014	-2.32454e-014	-1.87987e-014	-1.63229e-014	-7.35765e-015	-1.6597e-014	4.85954e-015	-1.20468e-014	-1.56726e-014	-1.47112e-014	-1.08736e-015
-1.23776e-014	-1.09496e-014	-1.96474e-014	-1.92463e-014	-2.12615e-014	-1.52686e-014	1.11643e-014	1.46542e-014	3.13436e-014	4.34871e-015	3.5627e-014	7.0296e-015	2.55564e-014	-2.22531e-014	-2.52605e-014	-2.34647e-014	-1.87423e-014	-1.64995e-014	-7.92703e-015	-1.67571e-014	4.02374e-015	-1.20234e-014	-1.51871e-014	-1.45914e-014	-1.70613e-015
-1.15413e-014	-1.04166e-014	-1.99399e-014	-1.95105e-014	-2.15247e-014	-1.55778e-014	1.06883e-014	1.41689e-014	3.05411e-014	3.89397e-015	3.5087e-014	6.83573e-015	2.55242e-014	-2.22347e-014	-2.55799e-014	-2.36697e-014	-1.86606e-014	-1.66649e-014	-8.49975e-015	-1.68886e-014	3.14484e-015	-1.19942e-014	-1.4693e-014	-1.44626e-014	-2.33354e-015
-1.069e-014	-9.92217e-015	-2.02405e-014	-1.97796e-014	-2.17835e-014	-1.59304e-014	1.01745e-014	1.36449e-014	2.96682e-014	3.43012e-015	3.45092e-014	6.63944e-015	2.54608e-014	-2.22138e-014	-2.58835e-014	-2.38614e-014	-1.85553e-014	-1.68205e-014	-9.07505e-015	-1.69913e-014	2.22405e-015	-1.19596e-014	-1.41939e-014	-1.43266e-014	-2.96869e-015
-9.83059e-015	-9.46881e-015	-2.05501e-014	-2.00518e-014	-2.20374e-014	-1.63274e-014	9.6236e-015	1.30817e-014	2.87274e-014	2.95691e-015	3.38956e-014	6.44019e-015	2.53668e-014	-2.21921e-014	-2.61712e-014	-2.4041e-014	-1.8429e-014	-1.6968e-014	-9.65198e-015	-1.70657e-014	1.2639e-015	-1.19204e-014	-1.36933e-014	-1.41852e-014	-3.60978e-015
-8.96982e-015	-9.05936e-015	-2.08699e-014	-2.03255e-014	-2.22868e-014	-1.67699e-014	9.03627e-015	1.24793e-014	2.77212e-014	2.47457e-015	3.32483e-014	6.23748e-015	2.52426e-014	-2.21712e-014	-2.64422e-014	-2.42089e-014	-1.82836e-014	-1.71087e-014	-1.023e-014	-1.7112e-014	2.66225e-016	-1.18775e-014	-1.31957e-014	-1.40405e-014	-4.25504e-015
-8.11342e-015	-8.69531e-015	-2.12011e-014	-2.05995e-014	-2.25313e-014	-1.72584e-014	8.41297e-015	1.18384e-014	2.66526e-014	1.98331e-015	3.25702e-014	6.03037e-015	2.50889e-014	-2.21523e-014	-2.66969e-014	-2.43659e-014	-1.81212e-014	-1.72445e-014	-1.08084e-014	-1.71312e-014	-7.65242e-016	-1.18315e-014	-1.27051e-014	-1.38937e-014	-4.90372e-015
-7.26793e-015	-8.37886e-015	-2.15443e-014	-2.08728e-014	-2.27699e-014	-1.77933e-014	7.75577e-015	1.11592e-014	2.55263e-014	1.48295e-015	3.18643e-014	5.8179e-015	2.49052e-014	-2.21372e-014	-2.69341e-014	-2.45137e-014	-1.79449e-014	-1.73766e-014	-1.13866e-014	-1.71242e-014	-1.8267e-015	-1.17831e-014	-1.2225e-014	-1.37469e-014	-5.55469e-015
-6.43931e-015	-8.11104e-015	-2.19003e-014	-2.11434e-014	-2.30025e-014	-1.83734e-014	7.06688e-015	1.04431e-014	2.43456e-014	9.73569e-016	3.11334e-014	5.59947e-015	2.46932e-014	-2.21271e-014	-2.71548e-014	-2.46534e-014	-1.77569e-014	-1.75068e-014	-1.19635e-014	-1.70925e-014	-2.91487e-015	-1.17332e-014	-1.1759e-014	-1.36025e-014	-6.20655e-015
-5.63335e-015	-7.89236e-015	-2.2269e-014	-2.14099e-014	-2.3229e-014	-1.8998e-014	6.34865e-015	9.69096e-015	2.31156e-014	4.54864e-016	3.03803e-014	5.37463e-015	2.44545e-014	-2.21224e-014	-2.73596e-014	-2.47859e-014	-1.75592e-014	-1.76363e-014	-1.25378e-014	-1.70373e-014	-4.0257e-015	-1.16828e-014	-1.13104e-014	-1.34626e-014	-6.8582e-015
-4.85529e-015	-7.72295e-015	-2.26498e-014	-2.16708e-014	-2.3449e-014	-1.96657e-014	5.60308e-015	8.90483e-015	2.18414e-014	-7.2458e-017	2.96081e-014	5.1423e-015	2.41907e-014	-2.21242e-014	-2.7549e-014	-2.49128e-014	-1.73545e-014	-1.77658e-014	-1.31083e-014	-1.69601e-014	-5.15626e-015	-1.16326e-014	-1.08824e-014	-1.33296e-014	-7.50843e-015
-4.10995e-015	-7.6023e-015	-2.30426e-014	-2.19251e-014	-2.3662e-014	-2.03745e-014	4.83247e-015	8.08689e-015	2.05286e-014	-6.08907e-016	2.88198e-014	4.90232e-015	2.39038e-014	-2.21335e-014	-2.77239e-014	-2.50346e-014	-1.71462e-014	-1.78963e-014	-1.36745e-014	-1.68626e-014	-6.30235e-015	-1.15841e-014	-1.0478e-014	-1.32054e-014	-8.15628e-015
-3.40235e-015	-7.52944e-015	-2.34474e-014	-2.21718e-014	-2.3868e-014	-2.11207e-014	4.04029e-015	7.2393e-015	1.91832e-014	-1.15448e-015	2.80183e-014	4.65459e-015	2.35962e-014	-2.21515e-014	-2.78851e-014	-2.51519e-014	-1.69358e-014	-1.80295e-014	-1.42355e-014	-1.67471e-014	-7.45929e-015	-1.15382e-014	-1.00996e-014	-1.30922e-014	-8.80067e-015
-2.73696e-015	-7.50328e-015	-2.38632e-014	-2.24103e-014	-2.40662e-014	-2.19017e-014	3.23031e-015	6.36507e-015	1.78105e-014	-1.70953e-015	2.72073e-014	4.39854e-015	2.32706e-014	-2.21789e-014	-2.80334e-014	-2.52657e-014	-1.67268e-014	-1.81661e-014	-1.47898e-014	-1.66159e-014	-8.6219e-015	-1.14965e-014	-9.75043e-015	-1.29918e-014	-9.4412e-015
-2.11713e-015	-7.52201e-015	-2.42894e-014	-2.26398e-014	-2.42559e-014	-2.27147e-014	2.40615e-015	5.4667e-015	1.6417e-014	-2.27425e-015	2.63901e-014	4.13403e-015	2.29289e-014	-2.22167e-014	-2.81703e-014	-2.53762e-014	-1.65214e-014	-1.83069e-014	-1.53361e-014	-1.6471e-014	-9.78545e-015	-1.14603e-014	-9.43266e-015	-1.29066e-014	-1.00772e-014
-1.54649e-015	-7.58296e-015	-2.47245e-014	-2.28597e-014	-2.44373e-014	-2.35558e-014	1.57157e-015	4.54722e-015	1.50092e-014	-2.8489e-015	2.55698e-014	3.86149e-015	2.25734e-014	-2.22656e-014	-2.82976e-014	-2.54845e-014	-1.63218e-014	-1.84519e-014	-1.58729e-014	-1.63143e-014	-1.09457e-014	-1.14306e-014	-9.1478e-015	-1.28388e-014	-1.0708e-014
-1.02734e-015	-7.68359e-015	-2.51668e-014	-2.30697e-014	-2.46099e-014	-2.44212e-014	7.30057e-016	3.60986e-015	1.3593e-014	-3.43359e-015	2.47495e-014	3.58129e-015	2.22069e-014	-2.2326e-014	-2.84166e-014	-2.55903e-014	-1.61301e-014	-1.86021e-014	-1.63989e-014	-1.61489e-014	-1.20984e-014	-1.14092e-014	-8.89761e-015	-1.27897e-014	-1.13335e-014
-5.61474e-016	-7.82127e-015	-2.56144e-014	-2.32694e-014	-2.47728e-014	-2.53064e-014	-1.14869e-016	2.65771e-015	1.21745e-014	-4.02869e-015	2.39322e-014	3.29338e-015	2.18319e-014	-2.23986e-014	-2.85289e-014	-2.56935e-014	-1.59487e-014	-1.87581e-014	-1.69133e-014	-1.5977e-014	-1.32391e-014	-1.13985e-014	-8.68426e-015	-1.27611e-014	-1.19536e-014
-1.50311e-016	-7.99206e-015	-2.60652e-014	-2.34583e-014	-2.49264e-014	-2.62066e-014	-9.59657e-016	1.6941e-015	1.07605e-014	-4.63407e-015	2.3121e-014	2.99829e-015	2.14506e-014	-2.24835e-014	-2.86356e-014	-2.57947e-014	-1.57795e-014	-1.89195e-014	-1.74152e-014	-1.58025e-014	-1.43633e-014	-1.13998e-014	-8.50842e-015	-1.27546e-014	-1.25681e-014
2.05347e-016	-8.1927e-015	-2.65178e-014	-2.36365e-014	-2.50708e-014	-2.71169e-014	-1.79996e-015	7.22345e-016	9.35672e-015	-5.24967e-015	2.23186e-014	2.69705e-015	2.10653e-014	-2.25805e-014	-2.8738e-014	-2.58939e-014	-1.56243e-014	-1.90869e-014	-1.79034e-014	-1.56283e-014	-1.54664e-014	-1.14149e-014	-8.37148e-015	-1.27723e-014	-1.31772e-014
5.04509e-016	-8.41944e-015	-2.69693e-014	-2.38045e-014	-2.52066e-014	-2.80319e-014	-2.63267e-015	-2.54804e-016	7.96886e-015	-5.87539e-015	2.15272e-014	2.39012e-015	2.06783e-014	-2.26897e-014	-2.88377e-014	-2.59911e-014	-1.5485e-014	-1.92603e-014	-1.83769e-014	-1.54571e-014	-1.65444e-014	-1.14453e-014	-8.27431e-015	-1.28155e-014	-1.37811e-014
7.47247e-016	-8.66773e-015	-2.74172e-014	-2.39631e-014	-2.53337e-014	-2.89463e-014	-3.45466e-015	-1.23354e-015	6.60265e-015	-6.51179e-015	2.07495e-014	2.07829e-015	2.02914e-014	-2.28111e-014	-2.8936e-014	-2.60864e-014	-1.53628e-014	-1.94397e-014	-1.88338e-014	-1.52914e-014	-1.75944e-014	-1.14927e-014	-8.21751e-015	-1.28856e-014	-1.43791e-014
9.34423e-016	-8.93346e-015	-2.7859e-014	-2.41125e-014	-2.5453e-014	-2.98554e-014	-4.26274e-015	-2.21047e-015	5.26374e-015	-7.15861e-015	1.99873e-014	1.76252e-015	1.9907e-014	-2.29446e-014	-2.90342e-014	-2.61796e-014	-1.52596e-014	-1.96251e-014	-1.92733e-014	-1.51342e-014	-1.86128e-014	-1.15588e-014	-8.20085e-015	-1.29829e-014	-1.49717e-014
1.06792e-015	-9.21268e-015	-2.8293e-014	-2.42533e-014	-2.55645e-014	-3.07543e-014	-5.05373e-015	-3.18289e-015	3.95792e-015	-7.81514e-015	1.92426e-014	1.44404e-015	1.95269e-014	-2.30893e-014	-2.91337e-014	-2.62697e-014	-1.51765e-014	-1.98164e-014	-1.96944e-014	-1.49883e-014	-1.95969e-014	-1.16457e-014	-8.22427e-015	-1.31083e-014	-1.55589e-014
1.14905e-015	-9.50101e-015	-2.87152e-014	-2.43864e-014	-2.56696e-014	-3.16376e-014	-5.82531e-015	-4.14892e-015	2.69044e-015	-8.48106e-015	1.85162e-014	1.12354e-015	1.91521e-014	-2.32451e-014	-2.92357e-014	-2.63561e-014	-1.51146e-014	-2.00136e-014	-2.00963e-014	-1.48567e-014	-2.05439e-014	-1.17545e-014	-8.28792e-015	-1.3263e-014	-1.61413e-014
1.17941e-015	-9.7945e-015	-2.91228e-014	-2.45131e-014	-2.57687e-014	-3.25006e-014	-6.57555e-015	-5.10557e-015	1.46519e-015	-9.15598e-015	1.78098e-014	8.02175e-016	1.87844e-014	-2.34115e-014	-2.93418e-014	-2.64378e-014	-1.50746e-014	-2.02163e-014	-2.04789e-014	-1.47422e-014	-2.14515e-014	-1.18868e-014	-8.39148e-015	-1.34475e-014	-1.67188e-014
1.16182e-015	-1.00881e-014	-2.95133e-014	-2.46346e-014	-2.58625e-014	-3.33379e-014	-7.30231e-015	-6.05078e-015	2.86107e-016	-9.83952e-015	1.71238e-014	4.81213e-016	1.84242e-014	-2.3588e-014	-2.94531e-014	-2.65143e-014	-1.50569e-014	-2.04238e-014	-2.08415e-014	-1.46467e-014	-2.23172e-014	-1.20445e-014	-8.53434e-015	-1.36617e-014	-1.72918e-014
1.09981e-015	-1.03778e-014	-2.98845e-014	-2.47525e-014	-2.59516e-014	-3.41452e-014	-8.00338e-015	-6.98256e-015	-8.43077e-016	-1.05308e-014	1.64591e-014	1.61752e-016	1.80719e-014	-2.37737e-014	-2.95702e-014	-2.65852e-014	-1.5062e-014	-2.06358e-014	-2.11835e-014	-1.45726e-014	-2.31393e-014	-1.22285e-014	-8.71553e-015	-1.39063e-014	-1.78609e-014
9.96415e-016	-1.06597e-014	-3.02332e-014	-2.48683e-014	-2.6038e-014	-3.49182e-014	-8.67773e-015	-7.89921e-015	-1.91887e-015	-1.12286e-014	1.5816e-014	-1.55834e-016	1.77281e-014	-2.39677e-014	-2.96937e-014	-2.66494e-014	-1.50897e-014	-2.08524e-014	-2.15049e-014	-1.45218e-014	-2.39162e-014	-1.24395e-014	-8.93384e-015	-1.41807e-014	-1.84261e-014
8.55165e-016	-1.09303e-014	-3.0557e-014	-2.49833e-014	-2.61225e-014	-3.5653e-014	-9.32535e-015	-8.79934e-015	-2.93879e-015	-1.19325e-014	1.51947e-014	-4.70457e-016	1.73931e-014	-2.41691e-014	-2.9824e-014	-2.67059e-014	-1.51397e-014	-2.10735e-014	-2.18057e-014	-1.4496e-014	-2.46469e-014	-1.26782e-014	-9.18826e-015	-1.44848e-014	-1.89881e-014
6.79842e-016	-1.11858e-014	-3.0854e-014	-2.50987e-014	-2.6207e-014	-3.6346e-014	-9.94674e-015	-9.68248e-015	-3.90046e-015	-1.26403e-014	1.45947e-014	-7.81217e-016	1.70668e-014	-2.43769e-014	-2.99626e-014	-2.67539e-014	-1.52117e-014	-2.1299e-014	-2.20865e-014	-1.44961e-014	-2.53306e-014	-1.29451e-014	-9.47781e-015	-1.48176e-014	-1.95468e-014
4.74345e-016	-1.1423e-014	-3.11218e-014	-2.52164e-014	-2.62926e-014	-3.6994e-014	-1.0542e-014	-1.05476e-014	-4.8026e-015	-1.33512e-014	1.40157e-014	-1.08723e-015	1.67484e-014	-2.45901e-014	-3.01088e-014	-2.67926e-014	-1.53048e-014	-2.15285e-014	-2.23474e-014	-1.45221e-014	-2.5967e-014	-1.32409e-014	-9.80089e-015	-1.5178e-014	-2.01027e-014
2.42812e-016	-1.16388e-014	-3.13589e-014	-2.53378e-014	-2.6381e-014	-3.75948e-014	-1.1112e-014	-1.13941e-014	-5.64434e-015	-1.40641e-014	1.34569e-014	-1.38756e-015	1.64364e-014	-2.48081e-014	-3.02625e-014	-2.68221e-014	-1.54182e-014	-2.1762e-014	-2.25892e-014	-1.45748e-014	-2.65575e-014	-1.35658e-014	-1.0156e-014	-1.55649e-014	-2.06556e-014
-1.03315e-017	-1.18304e-014	-3.15646e-014	-2.54643e-014	-2.64736e-014	-3.81466e-014	-1.1658e-014	-1.22215e-014	-6.42503e-015	-1.47768e-014	1.29177e-014	-1.68142e-015	1.61302e-014	-2.50306e-014	-3.04243e-014	-2.68412e-014	-1.55507e-014	-2.19994e-014	-2.28125e-014	-1.46545e-014	-2.71025e-014	-1.39198e-014	-1.05413e-014	-1.59768e-014	-2.12057e-014
-2.81311e-016	-1.19954e-014	-3.17373e-014	-2.55975e-014	-2.65711e-014	-3.86479e-014	-1.21816e-014	-1.30298e-014	-7.14458e-015	-1.54876e-014	1.23963e-014	-1.96832e-015	1.58281e-014	-2.52561e-014	-3.05933e-014	-2.68495e-014	-1.57016e-014	-2.22402e-014	-2.30181e-014	-1.47615e-014	-2.76029e-014	-1.43026e-014	-1.09552e-014	-1.6412e-014	-2.17533e-014
-5.65349e-016	-1.21322e-014	-3.18768e-014	-2.57396e-014	-2.66757e-014	-3.90974e-014	-1.26857e-014	-1.38197e-014	-7.8034e-015	-1.61948e-014	1.18912e-014	-2.24785e-015	1.55278e-014	-2.54839e-014	-3.07693e-014	-2.68468e-014	-1.58697e-014	-2.2484e-014	-2.32065e-014	-1.48946e-014	-2.80598e-014	-1.47131e-014	-1.13961e-014	-1.68683e-014	-2.22982e-014
-8.58424e-016	-1.22385e-014	-3.19834e-014	-2.58914e-014	-2.67888e-014	-3.94942e-014	-1.31724e-014	-1.45918e-014	-8.40196e-015	-1.68965e-014	1.14007e-014	-2.51923e-015	1.52273e-014	-2.57128e-014	-3.09516e-014	-2.68332e-014	-1.60534e-014	-2.27305e-014	-2.33788e-014	-1.50527e-014	-2.84749e-014	-1.51507e-014	-1.1862e-014	-1.7343e-014	-2.28397e-014
-1.15643e-015	-1.23134e-014	-3.20568e-014	-2.60539e-014	-2.69115e-014	-3.98393e-014	-1.36441e-014	-1.53465e-014	-8.94147e-015	-1.75915e-014	1.09234e-014	-2.78233e-015	1.49239e-014	-2.59422e-014	-3.11394e-014	-2.68084e-014	-1.62514e-014	-2.29796e-014	-2.35361e-014	-1.52342e-014	-2.885e-014	-1.56144e-014	-1.23506e-014	-1.78335e-014	-2.33775e-014
-1.45573e-015	-1.23569e-014	-3.20975e-014	-2.62278e-014	-2.70449e-014	-4.01335e-014	-1.41044e-014	-1.60845e-014	-9.42427e-015	-1.82772e-014	1.04569e-014	-3.0374e-015	1.46151e-014	-2.61719e-014	-3.13317e-014	-2.67723e-014	-1.64622e-014	-2.3231e-014	-2.368e-014	-1.54371e-014	-2.91871e-014	-1.61024e-014	-1.28602e-014	-1.83372e-014	-2.39109e-014
-1.75309e-015	-1.23682e-014	-3.21067e-014	-2.64147e-014	-2.71897e-014	-4.03785e-014	-1.45564e-014	-1.68066e-014	-9.85322e-015	-1.89522e-014	9.99914e-015	-3.28438e-015	1.42988e-014	-2.64005e-014	-3.1527e-014	-2.67248e-014	-1.66839e-014	-2.34855e-014	-2.38125e-014	-1.56595e-014	-2.94885e-014	-1.66126e-014	-1.33888e-014	-1.88509e-014	-2.44393e-014
-2.04511e-015	-1.23478e-014	-3.20859e-014	-2.66149e-014	-2.73478e-014	-4.05758e-014	-1.50037e-014	-1.75144e-014	-1.02312e-014	-1.96146e-014	9.54791e-015	-3.52334e-015	1.39711e-014	-2.66277e-014	-3.1725e-014	-2.66662e-014	-1.6915e-014	-2.37431e-014	-2.3935e-014	-1.58983e-014	-2.97565e-014	-1.71433e-014	-1.3934e-014	-1.93713e-014	-2.4962e-014
-2.32841e-015	-1.22953e-014	-3.20362e-014	-2.68292e-014	-2.75207e-014	-4.07277e-014	-1.54505e-014	-1.82093e-014	-1.05612e-014	-2.02627e-014	9.10062e-015	-3.754e-015	1.363e-014	-2.68527e-014	-3.19236e-014	-2.65975e-014	-1.71541e-014	-2.40035e-014	-2.40493e-014	-1.61512e-014	-2.99943e-014	-1.76925e-014	-1.44933e-014	-1.98959e-014	-2.54778e-014
-2.60027e-015	-1.22119e-014	-3.19597e-014	-2.70578e-014	-2.77083e-014	-4.08361e-014	-1.59008e-014	-1.88931e-014	-1.08466e-014	-2.08943e-014	8.65533e-015	-3.97715e-015	1.32726e-014	-2.70747e-014	-3.21217e-014	-2.65194e-014	-1.73993e-014	-2.42664e-014	-2.41573e-014	-1.64156e-014	-3.02046e-014	-1.82578e-014	-1.50649e-014	-2.04219e-014	-2.59856e-014
-2.85868e-015	-1.20988e-014	-3.18592e-014	-2.73014e-014	-2.79118e-014	-4.09038e-014	-1.6358e-014	-1.9568e-014	-1.10912e-014	-2.15075e-014	8.21018e-015	-4.19339e-015	1.28961e-014	-2.7294e-014	-3.23176e-014	-2.64327e-014	-1.76486e-014	-2.45323e-014	-2.42608e-014	-1.66886e-014	-3.03901e-014	-1.88364e-014	-1.56466e-014	-2.09455e-014	-2.64847e-014
-3.10201e-015	-1.19583e-014	-3.17375e-014	-2.75606e-014	-2.81313e-014	-4.09354e-014	-1.68268e-014	-2.02356e-014	-1.12991e-014	-2.21012e-014	7.76289e-015	-4.40332e-015	1.24979e-014	-2.75097e-014	-3.25097e-014	-2.63377e-014	-1.79007e-014	-2.48014e-014	-2.43617e-014	-1.69669e-014	-3.05539e-014	-1.94252e-014	-1.62357e-014	-2.14633e-014	-2.69738e-014
-3.32825e-015	-1.17922e-014	-3.15972e-014	-2.78343e-014	-2.83668e-014	-4.09338e-014	-1.73111e-014	-2.0897e-014	-1.14747e-014	-2.26744e-014	7.31118e-015	-4.60801e-015	1.20756e-014	-2.77222e-014	-3.26968e-014	-2.62359e-014	-1.81537e-014	-2.50736e-014	-2.44616e-014	-1.72475e-014	-3.0699e-014	-2.00216e-014	-1.68297e-014	-2.19721e-014	-2.74517e-014
-3.53607e-015	-1.16025e-014	-3.14416e-014	-2.81224e-014	-2.86182e-014	-4.09038e-014	-1.78142e-014	-2.15537e-014	-1.16224e-014	-2.32253e-014	6.85322e-015	-4.80828e-015	1.16265e-014	-2.79313e-014	-3.2877e-014	-2.61294e-014	-1.84062e-014	-2.53491e-014	-2.45623e-014	-1.75271e-014	-3.08287e-014	-2.06228e-014	-1.74266e-014	-2.24688e-014	-2.79171e-014
-3.72463e-015	-1.13913e-014	-3.12732e-014	-2.84236e-014	-2.88851e-014	-4.08502e-014	-1.834e-014	-2.22072e-014	-1.17473e-014	-2.37529e-014	6.38757e-015	-5.00542e-015	1.11483e-014	-2.81364e-014	-3.30488e-014	-2.60192e-014	-1.8657e-014	-2.56275e-014	-2.46656e-014	-1.78028e-014	-3.09452e-014	-2.12258e-014	-1.80242e-014	-2.29501e-014	-2.83693e-014
-3.89292e-015	-1.11614e-014	-3.10963e-014	-2.87375e-014	-2.91668e-014	-4.07769e-014	-1.88918e-014	-2.28587e-014	-1.18538e-014	-2.42564e-014	5.91205e-015	-5.20082e-015	1.06393e-014	-2.83373e-014	-3.3211e-014	-2.59064e-014	-1.89044e-014	-2.59095e-014	-2.47734e-014	-1.80719e-014	-3.10514e-014	-2.18274e-014	-1.86199e-014	-2.34121e-014	-2.88075e-014
-4.04068e-015	-1.09149e-014	-3.09141e-014	-2.90627e-014	-2.94631e-014	-4.06888e-014	-1.94721e-014	-2.35097e-014	-1.19464e-014	-2.4735e-014	5.42456e-015	-5.39584e-015	1.00974e-014	-2.85339e-014	-3.33621e-014	-2.57922e-014	-1.91472e-014	-2.61952e-014	-2.48868e-014	-1.83315e-014	-3.11497e-014	-2.24242e-014	-1.92111e-014	-2.38517e-014	-2.92298e-014
-4.16795e-015	-1.06555e-014	-3.07304e-014	-2.93985e-014	-2.97733e-014	-4.05909e-014	-2.00831e-014	-2.41618e-014	-1.20298e-014	-2.51884e-014	4.92415e-015	-5.59161e-015	9.52141e-015	-2.87269e-014	-3.35008e-014	-2.56775e-014	-1.93847e-014	-2.64846e-014	-2.50078e-014	-1.85789e-014	-3.12427e-014	-2.30131e-014	-1.97957e-014	-2.42652e-014	-2.96346e-014
-4.27563e-015	-1.03857e-014	-3.05485e-014	-2.97439e-014	-3.00965e-014	-4.04886e-014	-2.07269e-014	-2.48166e-014	-1.21086e-014	-2.56161e-014	4.40936e-015	-5.78976e-015	8.91085e-015	-2.89162e-014	-3.36263e-014	-2.55637e-014	-1.96155e-014	-2.67776e-014	-2.51371e-014	-1.88119e-014	-3.13331e-014	-2.35913e-014	-2.03714e-014	-2.46495e-014	-3.00213e-014
-4.36494e-015	-1.01085e-014	-3.03723e-014	-3.00976e-014	-3.04317e-014	-4.03862e-014	-2.14056e-014	-2.54746e-014	-1.21869e-014	-2.60182e-014	3.87887e-015	-5.99163e-015	8.26513e-015	-2.91009e-014	-3.37373e-014	-2.5453e-014	-1.98393e-014	-2.7074e-014	-2.52756e-014	-1.90272e-014	-3.1423e-014	-2.41556e-014	-2.09356e-014	-2.50016e-014	-3.03888e-014
-4.43647e-015	-9.82642e-015	-3.02047e-014	-3.04573e-014	-3.07768e-014	-4.02884e-014	-2.21202e-014	-2.61356e-014	-1.22696e-014	-2.63949e-014	3.33168e-015	-6.19898e-015	7.58408e-015	-2.92819e-014	-3.38324e-014	-2.53471e-014	-2.00552e-014	-2.73736e-014	-2.54248e-014	-1.92235e-014	-3.15144e-014	-2.47026e-014	-2.14861e-014	-2.53195e-014	-3.07364e-014
-4.4913e-015	-9.5426e-015	-3.00498e-014	-3.08218e-014	-3.11309e-014	-4.01994e-014	-2.28716e-014	-2.68008e-014	-1.23605e-014	-2.67465e-014	2.76732e-015	-6.41279e-015	6.86747e-015	-2.94594e-014	-3.39111e-014	-2.5247e-014	-2.02619e-014	-2.76764e-014	-2.55861e-014	-1.93995e-014	-3.16092e-014	-2.52298e-014	-2.20205e-014	-2.56004e-014	-3.10628e-014
-4.53111e-015	-9.2597e-015	-2.99103e-014	-3.11889e-014	-3.14917e-014	-4.01237e-014	-2.36598e-014	-2.74705e-014	-1.24638e-014	-2.70744e-014	2.18575e-015	-6.63439e-015	6.11579e-015	-2.96332e-014	-3.3973e-014	-2.51532e-014	-2.0459e-014	-2.79824e-014	-2.5759e-014	-1.95536e-014	-3.17089e-014	-2.57347e-014	-2.25369e-014	-2.58424e-014	-3.1367e-014
-4.55744e-015	-8.98068e-015	-2.97895e-014	-3.15571e-014	-3.18577e-014	-4.00657e-014	-2.44842e-014	-2.81449e-014	-1.25828e-014	-2.7379e-014	1.58618e-015	-6.86529e-015	5.32973e-015	-2.98034e-014	-3.40177e-014	-2.50673e-014	-2.06465e-014	-2.82912e-014	-2.59438e-014	-1.96854e-014	-3.18146e-014	-2.62151e-014	-2.30329e-014	-2.6044e-014	-3.16493e-014
-4.57281e-015	-8.70829e-015	-2.96891e-014	-3.19244e-014	-3.22267e-014	-4.00291e-014	-2.53432e-014	-2.88236e-014	-1.27214e-014	-2.76613e-014	9.68515e-016	-7.10626e-015	4.51078e-015	-2.99701e-014	-3.40443e-014	-2.49907e-014	-2.08245e-014	-2.86022e-014	-2.61412e-014	-1.97938e-014	-3.19275e-014	-2.66686e-014	-2.3506e-014	-2.6203e-014	-3.1909e-014
-4.57902e-015	-8.44429e-015	-2.96121e-014	-3.22888e-014	-3.25967e-014	-4.00174e-014	-2.62356e-014	-2.95061e-014	-1.28826e-014	-2.79227e-014	3.33158e-016	-7.35876e-015	3.6604e-015	-3.01332e-014	-3.40532e-014	-2.49242e-014	-2.09926e-014	-2.8915e-014	-2.63502e-014	-1.98789e-014	-3.20486e-014	-2.70934e-014	-2.39542e-014	-2.63182e-014	-3.21461e-014
-4.57853e-015	-8.19073e-015	-2.95607e-014	-3.26481e-014	-3.29654e-014	-4.00332e-014	-2.71588e-014	-3.01922e-014	-1.30688e-014	-2.81644e-014	-3.19175e-016	-7.62426e-015	2.78076e-015	-3.02928e-014	-3.40443e-014	-2.48687e-014	-2.11509e-014	-2.92285e-014	-2.65702e-014	-1.99415e-014	-3.21783e-014	-2.74876e-014	-2.43749e-014	-2.63889e-014	-3.23596e-014
-4.57343e-015	-7.94939e-015	-2.95367e-014	-3.3e-014	-3.33313e-014	-4.00793e-014	-2.81107e-014	-3.08807e-014	-1.32826e-014	-2.83877e-014	-9.87934e-016	-7.90372e-015	1.87466e-015	-3.04488e-014	-3.40174e-014	-2.48241e-014	-2.12994e-014	-2.9542e-014	-2.68008e-014	-1.99817e-014	-3.23171e-014	-2.78502e-014	-2.47669e-014	-2.64137e-014	-3.25495e-014
-4.56504e-015	-7.72163e-015	-2.9541e-014	-3.33431e-014	-3.36929e-014	-4.01579e-014	-2.90882e-014	-3.15701e-014	-1.35262e-014	-2.85943e-014	-1.67211e-015	-8.19781e-015	9.45696e-016	-3.06011e-014	-3.39729e-014	-2.47907e-014	-2.14392e-014	-2.98548e-014	-2.70413e-014	-1.99997e-014	-3.24647e-014	-2.8179e-014	-2.5128e-014	-2.6392e-014	-3.27157e-014
-4.55548e-015	-7.50893e-015	-2.95744e-014	-3.36758e-014	-3.40477e-014	-4.0271e-014	-3.00875e-014	-3.22591e-014	-1.38011e-014	-2.87865e-014	-2.37046e-015	-8.50696e-015	-3.22776e-018	-3.07496e-014	-3.39117e-014	-2.47691e-014	-2.15702e-014	-3.01658e-014	-2.72904e-014	-1.99966e-014	-3.26206e-014	-2.84731e-014	-2.54564e-014	-2.6324e-014	-3.28576e-014
-4.54649e-015	-7.31221e-015	-2.96376e-014	-3.39957e-014	-3.43937e-014	-4.04188e-014	-3.11046e-014	-3.29451e-014	-1.4108e-014	-2.8965e-014	-3.08181e-015	-8.83165e-015	-9.68425e-016	-3.08944e-014	-3.3834e-014	-2.47593e-014	-2.16924e-014	-3.04741e-014	-2.75473e-014	-1.99742e-014	-3.27838e-014	-2.87315e-014	-2.57499e-014	-2.62093e-014	-3.29758e-014
-4.54019e-015	-7.13202e-015	-2.97302e-014	-3.4301e-014	-3.47294e-014	-4.06022e-014	-3.21345e-014	-3.3626e-014	-1.44479e-014	-2.91316e-014	-3.80464e-015	-9.17265e-015	-1.94637e-015	-3.10349e-014	-3.37407e-014	-2.47612e-014	-2.1807e-014	-3.07782e-014	-2.78104e-014	-1.99339e-014	-3.29537e-014	-2.8953e-014	-2.60066e-014	-2.60479e-014	-3.30708e-014
-4.53786e-015	-6.96868e-015	-2.98518e-014	-3.45892e-014	-3.50533e-014	-4.0821e-014	-3.31718e-014	-3.42989e-014	-1.48216e-014	-2.9288e-014	-4.53753e-015	-9.52969e-015	-2.93277e-015	-3.11715e-014	-3.36324e-014	-2.47738e-014	-2.19139e-014	-3.10771e-014	-2.80781e-014	-1.98779e-014	-3.3129e-014	-2.91376e-014	-2.62248e-014	-2.58406e-014	-3.31423e-014
-4.54069e-015	-6.82203e-015	-3.00013e-014	-3.48595e-014	-3.53635e-014	-4.10758e-014	-3.42116e-014	-3.49611e-014	-1.52291e-014	-2.94363e-014	-5.27828e-015	-9.90228e-015	-3.92285e-015	-3.1304e-014	-3.35103e-014	-2.47963e-014	-2.20139e-014	-3.1369e-014	-2.8348e-014	-1.98087e-014	-3.33087e-014	-2.92846e-014	-2.64028e-014	-2.55891e-014	-3.31912e-014
-4.5499e-015	-6.69216e-015	-3.01781e-014	-3.51103e-014	-3.56587e-014	-4.13658e-014	-3.5249e-014	-3.56095e-014	-1.56697e-014	-2.95781e-014	-6.02486e-015	-1.02896e-014	-4.91272e-015	-3.14325e-014	-3.33753e-014	-2.48287e-014	-2.21078e-014	-3.16528e-014	-2.86185e-014	-1.97287e-014	-3.34919e-014	-2.9394e-014	-2.65393e-014	-2.52942e-014	-3.32176e-014
-4.56691e-015	-6.57824e-015	-3.03806e-014	-3.53404e-014	-3.59373e-014	-4.16903e-014	-3.62785e-014	-3.62409e-014	-1.61426e-014	-2.97149e-014	-6.77558e-015	-1.06917e-014	-5.89818e-015	-3.1556e-014	-3.32289e-014	-2.48702e-014	-2.21954e-014	-3.19269e-014	-2.88874e-014	-1.96401e-014	-3.36773e-014	-2.94659e-014	-2.66333e-014	-2.49573e-014	-3.32222e-014
-4.59187e-015	-6.47901e-015	-3.06071e-014	-3.55486e-014	-3.61989e-014	-4.20477e-014	-3.72949e-014	-3.68526e-014	-1.66467e-014	-2.98477e-014	-7.52816e-015	-1.1108e-014	-6.87461e-015	-3.16744e-014	-3.30726e-014	-2.49195e-014	-2.22772e-014	-3.21896e-014	-2.91528e-014	-1.95449e-014	-3.38637e-014	-2.95006e-014	-2.6684e-014	-2.45801e-014	-3.32051e-014
-4.62584e-015	-6.39316e-015	-3.08557e-014	-3.57339e-014	-3.64422e-014	-4.2436e-014	-3.82924e-014	-3.74413e-014	-1.71812e-014	-2.99772e-014	-8.28067e-015	-1.15366e-014	-7.83717e-015	-3.17878e-014	-3.29082e-014	-2.49756e-014	-2.2354e-014	-3.24394e-014	-2.94125e-014	-1.9446e-014	-3.40492e-014	-2.94976e-014	-2.669e-014	-2.41636e-014	-3.31667e-014
-4.66898e-015	-6.31906e-015	-3.11238e-014	-3.58951e-014	-3.66662e-014	-4.28527e-014	-3.92653e-014	-3.80044e-014	-1.77446e-014	-3.01048e-014	-9.0308e-015	-1.1976e-014	-8.78208e-015	-3.18953e-014	-3.27366e-014	-2.50374e-014	-2.24264e-014	-3.26738e-014	-2.9664e-014	-1.93453e-014	-3.42314e-014	-2.94575e-014	-2.66505e-014	-2.37093e-014	-3.31079e-014
-4.72092e-015	-6.25562e-015	-3.14085e-014	-3.60321e-014	-3.68708e-014	-4.32949e-014	-4.02091e-014	-3.85383e-014	-1.83354e-014	-3.02308e-014	-9.7766e-015	-1.24255e-014	-9.70473e-015	-3.19972e-014	-3.25597e-014	-2.51034e-014	-2.24942e-014	-3.2892e-014	-2.99053e-014	-1.92441e-014	-3.4408e-014	-2.93803e-014	-2.65648e-014	-2.32195e-014	-3.30293e-014
-4.7813e-015	-6.2009e-015	-3.17076e-014	-3.61443e-014	-3.70551e-014	-4.37589e-014	-4.1118e-014	-3.90393e-014	-1.89512e-014	-3.03557e-014	-1.0516e-014	-1.28832e-014	-1.06007e-014	-3.20925e-014	-3.23784e-014	-2.5172e-014	-2.25578e-014	-3.30928e-014	-3.01351e-014	-1.91445e-014	-3.45776e-014	-2.9266e-014	-2.64329e-014	-2.26966e-014	-3.29307e-014
-4.84921e-015	-6.15278e-015	-3.20175e-014	-3.62312e-014	-3.72196e-014	-4.42427e-014	-4.19873e-014	-3.95037e-014	-1.95895e-014	-3.04797e-014	-1.12469e-014	-1.33474e-014	-1.14659e-014	-3.2181e-014	-3.21945e-014	-2.52414e-014	-2.2617e-014	-3.32744e-014	-3.03513e-014	-1.90481e-014	-3.47383e-014	-2.91156e-014	-2.62545e-014	-2.21431e-014	-3.28124e-014
-4.92434e-015	-6.10963e-015	-3.23359e-014	-3.62929e-014	-3.73644e-014	-4.47426e-014	-4.28123e-014	-3.99281e-014	-2.02478e-014	-3.06027e-014	-1.19668e-014	-1.38157e-014	-1.22965e-014	-3.22629e-014	-3.20096e-014	-2.53097e-014	-2.26722e-014	-3.34345e-014	-3.05518e-014	-1.89559e-014	-3.48882e-014	-2.89293e-014	-2.60293e-014	-2.15612e-014	-3.26746e-014
-5.00502e-015	-6.06861e-015	-3.26597e-014	-3.63292e-014	-3.74899e-014	-4.52554e-014	-4.3589e-014	-4.03096e-014	-2.0923e-014	-3.07247e-014	-1.26734e-014	-1.42858e-014	-1.30894e-014	-3.23379e-014	-3.18252e-014	-2.53749e-014	-2.27235e-014	-3.35716e-014	-3.07344e-014	-1.88696e-014	-3.5026e-014	-2.87073e-014	-2.57578e-014	-2.09534e-014	-3.25179e-014
-5.09011e-015	-6.028e-015	-3.29854e-014	-3.63404e-014	-3.75959e-014	-4.57786e-014	-4.43139e-014	-4.06441e-014	-2.16117e-014	-3.08447e-014	-1.33653e-014	-1.47552e-014	-1.38417e-014	-3.24054e-014	-3.16424e-014	-2.5436e-014	-2.27705e-014	-3.3684e-014	-3.08976e-014	-1.87897e-014	-3.51497e-014	-2.84501e-014	-2.54403e-014	-2.03222e-014	-3.23424e-014
-5.17843e-015	-5.98513e-015	-3.331e-014	-3.63268e-014	-3.76825e-014	-4.63079e-014	-4.49836e-014	-4.0929e-014	-2.23114e-014	-3.09622e-014	-1.40406e-014	-1.52218e-014	-1.45501e-014	-3.24653e-014	-3.1463e-014	-2.54917e-014	-2.28132e-014	-3.37701e-014	-3.10402e-014	-1.87173e-014	-3.52577e-014	-2.81579e-014	-2.5077e-014	-1.96695e-014	-3.21484e-014
-5.26827e-015	-5.93757e-015	-3.36299e-014	-3.6289e-014	-3.77504e-014	-4.68394e-014	-4.55953e-014	-4.11616e-014	-2.30194e-014	-3.10763e-014	-1.46977e-014	-1.56835e-014	-1.52121e-014	-3.25172e-014	-3.12881e-014	-2.55398e-014	-2.28516e-014	-3.38292e-014	-3.116e-014	-1.86527e-014	-3.53486e-014	-2.78312e-014	-2.46685e-014	-1.89981e-014	-3.19355e-014
-5.35812e-015	-5.88304e-015	-3.39428e-014	-3.62283e-014	-3.78001e-014	-4.73693e-014	-4.6146e-014	-4.13389e-014	-2.37315e-014	-3.11849e-014	-1.53356e-014	-1.61378e-014	-1.58261e-014	-3.25614e-014	-3.11187e-014	-2.55789e-014	-2.28847e-014	-3.38596e-014	-3.1256e-014	-1.85956e-014	-3.54205e-014	-2.74696e-014	-2.42161e-014	-1.83104e-014	-3.17036e-014
-5.44607e-015	-5.81975e-015	-3.42461e-014	-3.61453e-014	-3.78323e-014	-4.78943e-014	-4.6634e-014	-4.14591e-014	-2.44441e-014	-3.12866e-014	-1.59526e-014	-1.65827e-014	-1.639e-014	-3.25979e-014	-3.09561e-014	-2.56079e-014	-2.2913e-014	-3.38603e-014	-3.13273e-014	-1.85459e-014	-3.54717e-014	-2.70733e-014	-2.37207e-014	-1.7608e-014	-3.14527e-014
-5.53029e-015	-5.74561e-015	-3.45376e-014	-3.60407e-014	-3.7848e-014	-4.84108e-014	-4.70585e-014	-4.1521e-014	-2.51539e-014	-3.138e-014	-1.65476e-014	-1.70157e-014	-1.69023e-014	-3.26262e-014	-3.08011e-014	-2.56262e-014	-2.29363e-014	-3.38307e-014	-3.13729e-014	-1.85024e-014	-3.55013e-014	-2.66425e-014	-2.3184e-014	-1.68931e-014	-3.11827e-014
-5.60861e-015	-5.65879e-015	-3.48145e-014	-3.59159e-014	-3.7848e-014	-4.89154e-014	-4.7419e-014	-4.15226e-014	-2.58575e-014	-3.14633e-014	-1.71201e-014	-1.74344e-014	-1.73625e-014	-3.26458e-014	-3.0655e-014	-2.56318e-014	-2.2954e-014	-3.37701e-014	-3.13924e-014	-1.84645e-014	-3.55088e-014	-2.61768e-014	-2.26079e-014	-1.61681e-014	-3.08927e-014
-5.67865e-015	-5.55833e-015	-3.50748e-014	-3.57714e-014	-3.78331e-014	-4.94047e-014	-4.77159e-014	-4.14633e-014	-2.65515e-014	-3.15335e-014	-1.76693e-014	-1.78369e-014	-1.777e-014	-3.26563e-014	-3.05182e-014	-2.56245e-014	-2.29661e-014	-3.36771e-014	-3.13856e-014	-1.84309e-014	-3.54933e-014	-2.56765e-014	-2.19942e-014	-1.54351e-014	-3.05823e-014
-5.73885e-015	-5.44296e-015	-3.53162e-014	-3.56085e-014	-3.78039e-014	-4.98751e-014	-4.79492e-014	-4.13418e-014	-2.72329e-014	-3.15893e-014	-1.81946e-014	-1.82215e-014	-1.81245e-014	-3.26582e-014	-3.03915e-014	-2.56034e-014	-2.29717e-014	-3.35519e-014	-3.13516e-014	-1.8401e-014	-3.54537e-014	-2.51417e-014	-2.1345e-014	-1.46953e-014	-3.02511e-014
-5.78791e-015	-5.31178e-015	-3.55374e-014	-3.54283e-014	-3.77616e-014	-5.0324e-014	-4.81196e-014	-4.11576e-014	-2.78986e-014	-3.16283e-014	-1.86957e-014	-1.85864e-014	-1.84268e-014	-3.26518e-014	-3.02759e-014	-2.55688e-014	-2.29706e-014	-3.33945e-014	-3.12899e-014	-1.83723e-014	-3.539e-014	-2.45725e-014	-2.06623e-014	-1.39498e-014	-2.98979e-014
-5.82495e-015	-5.16426e-015	-3.57371e-014	-3.52325e-014	-3.77068e-014	-5.07486e-014	-4.82301e-014	-4.09107e-014	-2.8545e-014	-3.16479e-014	-1.91722e-014	-1.89302e-014	-1.86772e-014	-3.26372e-014	-3.01715e-014	-2.55198e-014	-2.29627e-014	-3.32051e-014	-3.12013e-014	-1.83424e-014	-3.53005e-014	-2.39693e-014	-1.99483e-014	-1.32005e-014	-2.95222e-014
-5.84795e-015	-4.99974e-015	-3.59141e-014	-3.50225e-014	-3.76403e-014	-5.11463e-014	-4.82831e-014	-4.06014e-014	-2.91699e-014	-3.16453e-014	-1.96242e-014	-1.92514e-014	-1.88777e-014	-3.26146e-014	-3.0079e-014	-2.54567e-014	-2.29476e-014	-3.29845e-014	-3.10866e-014	-1.83093e-014	-3.51858e-014	-2.33317e-014	-1.92059e-014	-1.24488e-014	-2.91235e-014
-5.85572e-015	-4.81837e-015	-3.60677e-014	-3.47996e-014	-3.75627e-014	-5.15156e-014	-4.82814e-014	-4.02308e-014	-2.97705e-014	-3.16188e-014	-2.00522e-014	-1.95486e-014	-1.90302e-014	-3.25846e-014	-2.99982e-014	-2.53805e-014	-2.29251e-014	-3.27327e-014	-3.09467e-014	-1.82707e-014	-3.50463e-014	-2.26593e-014	-1.84377e-014	-1.16961e-014	-2.87008e-014
-5.84681e-015	-4.62105e-015	-3.61974e-014	-3.45655e-014	-3.74745e-014	-5.18543e-014	-4.82282e-014	-3.97997e-014	-3.03444e-014	-3.15665e-014	-2.04565e-014	-1.9821e-014	-1.91364e-014	-3.25472e-014	-2.99295e-014	-2.52908e-014	-2.28948e-014	-3.24507e-014	-3.07829e-014	-1.82244e-014	-3.48816e-014	-2.19519e-014	-1.76463e-014	-1.09434e-014	-2.82538e-014
-5.82056e-015	-4.40776e-015	-3.63037e-014	-3.43219e-014	-3.73763e-014	-5.21604e-014	-4.81276e-014	-3.93096e-014	-3.08882e-014	-3.14852e-014	-2.08377e-014	-2.00678e-014	-1.91985e-014	-3.25028e-014	-2.98734e-014	-2.51888e-014	-2.28565e-014	-3.21401e-014	-3.05962e-014	-1.8168e-014	-3.46914e-014	-2.12103e-014	-1.68352e-014	-1.01908e-014	-2.77821e-014
-5.77699e-015	-4.17892e-015	-3.63866e-014	-3.407e-014	-3.72692e-014	-5.2433e-014	-4.79835e-014	-3.87634e-014	-3.13997e-014	-3.13732e-014	-2.11968e-014	-2.02888e-014	-1.92188e-014	-3.24515e-014	-2.98294e-014	-2.50751e-014	-2.28095e-014	-3.18019e-014	-3.03876e-014	-1.8099e-014	-3.44767e-014	-2.04343e-014	-1.6007e-014	-9.43899e-015	-2.72844e-014
-5.71622e-015	-3.9363e-015	-3.64463e-014	-3.3812e-014	-3.71537e-014	-5.26713e-014	-4.78001e-014	-3.81639e-014	-3.18772e-014	-3.12294e-014	-2.15345e-014	-2.04842e-014	-1.92011e-014	-3.2394e-014	-2.97975e-014	-2.49509e-014	-2.2754e-014	-3.14378e-014	-3.01589e-014	-1.80155e-014	-3.42376e-014	-1.96244e-014	-1.51649e-014	-8.68806e-015	-2.67603e-014
-5.63831e-015	-3.68168e-015	-3.64835e-014	-3.35493e-014	-3.703e-014	-5.28744e-014	-4.75818e-014	-3.75146e-014	-3.23185e-014	-3.10517e-014	-2.18518e-014	-2.06545e-014	-1.91487e-014	-3.23312e-014	-2.9778e-014	-2.48176e-014	-2.26904e-014	-3.10501e-014	-2.99123e-014	-1.79147e-014	-3.39746e-014	-1.87819e-014	-1.43121e-014	-7.93857e-015	-2.62094e-014
-5.54394e-015	-3.41764e-015	-3.64991e-014	-3.32828e-014	-3.68987e-014	-5.30418e-014	-4.73339e-014	-3.68193e-014	-3.27219e-014	-3.08383e-014	-2.21497e-014	-2.08001e-014	-1.90648e-014	-3.22632e-014	-2.97707e-014	-2.46767e-014	-2.26184e-014	-3.06408e-014	-2.96489e-014	-1.77943e-014	-3.36882e-014	-1.79074e-014	-1.34519e-014	-7.19081e-015	-2.56312e-014
-5.434e-015	-3.14653e-015	-3.6494e-014	-3.30148e-014	-3.67606e-014	-5.31728e-014	-4.70624e-014	-3.60815e-014	-3.30858e-014	-3.05883e-014	-2.24297e-014	-2.09216e-014	-1.89535e-014	-3.21905e-014	-2.97754e-014	-2.45297e-014	-2.25378e-014	-3.02126e-014	-2.93708e-014	-1.7653e-014	-3.33792e-014	-1.70013e-014	-1.25875e-014	-6.44459e-015	-2.50259e-014
-5.30977e-015	-2.86999e-015	-3.64702e-014	-3.27471e-014	-3.66161e-014	-5.32671e-014	-4.67725e-014	-3.53061e-014	-3.34088e-014	-3.03006e-014	-2.26927e-014	-2.10207e-014	-1.88181e-014	-3.21137e-014	-2.97919e-014	-2.43779e-014	-2.24493e-014	-2.9768e-014	-2.90805e-014	-1.74889e-014	-3.30486e-014	-1.60645e-014	-1.17217e-014	-5.70042e-015	-2.43933e-014
-5.17248e-015	-2.59129e-015	-3.64286e-014	-3.24807e-014	-3.64653e-014	-5.33254e-014	-4.6469e-014	-3.44972e-014	-3.36898e-014	-2.99752e-014	-2.29399e-014	-2.10992e-014	-1.8663e-014	-3.20328e-014	-2.98199e-014	-2.42235e-014	-2.23531e-014	-2.93094e-014	-2.87802e-014	-1.73001e-014	-3.26971e-014	-1.50982e-014	-1.08579e-014	-4.95796e-015	-2.37331e-014
-5.02445e-015	-2.31292e-015	-3.637e-014	-3.22169e-014	-3.63082e-014	-5.33487e-014	-4.61567e-014	-3.36605e-014	-3.39282e-014	-2.96122e-014	-2.31729e-014	-2.11587e-014	-1.84918e-014	-3.19487e-014	-2.98592e-014	-2.40697e-014	-2.22494e-014	-2.88395e-014	-2.84722e-014	-1.70848e-014	-3.23254e-014	-1.41045e-014	-9.99926e-015	-4.21645e-015	-2.30455e-014
-4.86757e-015	-2.03774e-015	-3.62964e-014	-3.19573e-014	-3.61459e-014	-5.33374e-014	-4.58416e-014	-3.28006e-014	-3.41237e-014	-2.92118e-014	-2.33924e-014	-2.12014e-014	-1.83082e-014	-3.18623e-014	-2.99097e-014	-2.39185e-014	-2.21386e-014	-2.83617e-014	-2.81591e-014	-1.68417e-014	-3.19343e-014	-1.30856e-014	-9.14864e-015	-3.47584e-015	-2.23317e-014
-4.70452e-015	-1.76859e-015	-3.62088e-014	-3.17031e-014	-3.59787e-014	-5.32925e-014	-4.55287e-014	-3.19226e-014	-3.42755e-014	-2.87748e-014	-2.35999e-014	-2.12294e-014	-1.8116e-014	-3.17733e-014	-2.9971e-014	-2.37715e-014	-2.20214e-014	-2.78789e-014	-2.78429e-014	-1.65704e-014	-3.15244e-014	-1.20434e-014	-8.3088e-015	-2.73587e-015	-2.15929e-014
-4.53803e-015	-1.50931e-015	-3.61099e-014	-3.14563e-014	-3.5807e-014	-5.3215e-014	-4.52227e-014	-3.10315e-014	-3.43836e-014	-2.83025e-014	-2.37965e-014	-2.12447e-014	-1.79189e-014	-3.16827e-014	-3.00425e-014	-2.36311e-014	-2.18985e-014	-2.73946e-014	-2.75254e-014	-1.62699e-014	-3.1096e-014	-1.098e-014	-7.48243e-015	-1.99586e-015	-2.08291e-014
-4.3712e-015	-1.26289e-015	-3.60014e-014	-3.12184e-014	-3.56306e-014	-5.31065e-014	-4.49282e-014	-3.01329e-014	-3.4448e-014	-2.77957e-014	-2.39836e-014	-2.125e-014	-1.77202e-014	-3.15916e-014	-3.01243e-014	-2.35002e-014	-2.17703e-014	-2.69122e-014	-2.72092e-014	-1.59401e-014	-3.06499e-014	-9.8979e-015	-6.67165e-015	-1.25563e-015	-2.00415e-014
-4.20769e-015	-1.03249e-015	-3.58854e-014	-3.09904e-014	-3.54503e-014	-5.29687e-014	-4.46496e-014	-2.92322e-014	-3.44694e-014	-2.72561e-014	-2.41624e-014	-2.1248e-014	-1.75239e-014	-3.15011e-014	-3.02161e-014	-2.33811e-014	-2.16383e-014	-2.64349e-014	-2.68963e-014	-1.55812e-014	-3.01872e-014	-8.80001e-015	-5.87923e-015	-5.14318e-016	-1.92315e-014
-4.0508e-015	-8.20379e-016	-3.57641e-014	-3.0774e-014	-3.5267e-014	-5.28026e-014	-4.43914e-014	-2.8335e-014	-3.44485e-014	-2.66855e-014	-2.43338e-014	-2.1242e-014	-1.73333e-014	-3.14126e-014	-3.0318e-014	-2.32765e-014	-2.15028e-014	-2.59654e-014	-2.65886e-014	-1.51937e-014	-2.9709e-014	-7.68954e-015	-5.10713e-015	2.27806e-016	-1.84003e-014
-3.90341e-015	-6.28691e-016	-3.56391e-014	-3.05705e-014	-3.50813e-014	-5.26103e-014	-4.41575e-014	-2.7448e-014	-3.43861e-014	-2.60861e-014	-2.44984e-014	-2.12349e-014	-1.7152e-014	-3.13263e-014	-3.04291e-014	-2.31886e-014	-2.13638e-014	-2.55074e-014	-2.62886e-014	-1.47779e-014	-2.92161e-014	-6.56948e-015	-4.35765e-015	9.71609e-016	-1.75498e-014
-3.76857e-015	-4.59713e-016	-3.55117e-014	-3.03815e-014	-3.48942e-014	-5.2393e-014	-4.39507e-014	-2.65757e-014	-3.42823e-014	-2.54605e-014	-2.46567e-014	-2.12292e-014	-1.69829e-014	-3.12428e-014	-3.05488e-014	-2.31189e-014	-2.12224e-014	-2.50638e-014	-2.5998e-014	-1.43357e-014	-2.87083e-014	-5.44307e-015	-3.63218e-015	1.71698e-015	-1.66823e-014
-3.65004e-015	-3.15571e-016	-3.53834e-014	-3.02072e-014	-3.47061e-014	-5.21526e-014	-4.37731e-014	-2.5723e-014	-3.41385e-014	-2.48116e-014	-2.48093e-014	-2.12278e-014	-1.68282e-014	-3.11626e-014	-3.06766e-014	-2.30694e-014	-2.10786e-014	-2.4637e-014	-2.57184e-014	-1.38685e-014	-2.8186e-014	-4.31482e-015	-2.93239e-015	2.46384e-015	-1.57996e-014
-3.55157e-015	-1.98479e-016	-3.52553e-014	-3.00485e-014	-3.45187e-014	-5.1891e-014	-4.36279e-014	-2.48942e-014	-3.39567e-014	-2.41425e-014	-2.49572e-014	-2.12336e-014	-1.66898e-014	-3.10863e-014	-3.08132e-014	-2.30412e-014	-2.09339e-014	-2.423e-014	-2.54518e-014	-1.33774e-014	-2.76497e-014	-3.18854e-015	-2.2595e-015	3.21238e-015	-1.49036e-014
-3.47665e-015	-1.10847e-016	-3.51289e-014	-2.99066e-014	-3.43333e-014	-5.16099e-014	-4.3517e-014	-2.40939e-014	-3.37389e-014	-2.34564e-014	-2.51004e-014	-2.12495e-014	-1.65706e-014	-3.10146e-014	-3.09585e-014	-2.30361e-014	-2.07891e-014	-2.38448e-014	-2.52002e-014	-1.28639e-014	-2.70994e-014	-2.06849e-015	-1.6144e-015	3.96288e-015	-1.39975e-014
-3.42866e-015	-5.45993e-017	-3.50049e-014	-2.97827e-014	-3.41511e-014	-5.13121e-014	-4.34416e-014	-2.33275e-014	-3.34868e-014	-2.27566e-014	-2.52391e-014	-2.12778e-014	-1.64722e-014	-3.0948e-014	-3.11125e-014	-2.30547e-014	-2.0645e-014	-2.34839e-014	-2.49641e-014	-1.23301e-014	-2.65357e-014	-9.58862e-016	-9.98096e-016	4.71515e-015	-1.3084e-014
-3.41047e-015	-3.00219e-017	-3.4885e-014	-2.96779e-014	-3.3973e-014	-5.09992e-014	-4.34025e-014	-2.25987e-014	-3.32022e-014	-2.20468e-014	-2.5373e-014	-2.13207e-014	-1.63964e-014	-3.08879e-014	-3.1275e-014	-2.30985e-014	-2.05022e-014	-2.31501e-014	-2.47447e-014	-1.17781e-014	-2.59591e-014	1.36563e-016	-4.10898e-016	5.46778e-015	-1.2165e-014
-3.42527e-015	-3.81923e-017	-3.47695e-014	-2.95931e-014	-3.38001e-014	-5.06728e-014	-4.34001e-014	-2.19103e-014	-3.28877e-014	-2.13303e-014	-2.55019e-014	-2.13806e-014	-1.6345e-014	-3.08351e-014	-3.14459e-014	-2.31687e-014	-2.0361e-014	-2.28449e-014	-2.45433e-014	-1.12102e-014	-2.53701e-014	1.21421e-015	1.47023e-016	6.22079e-015	-1.12423e-014
-3.47599e-015	-7.94651e-017	-3.4659e-014	-2.95283e-014	-3.36342e-014	-5.03356e-014	-4.34341e-014	-2.12651e-014	-3.25455e-014	-2.06109e-014	-2.5626e-014	-2.14598e-014	-1.6319e-014	-3.07897e-014	-3.16244e-014	-2.32659e-014	-2.02219e-014	-2.25696e-014	-2.43605e-014	-1.06276e-014	-2.47686e-014	2.26997e-015	6.75562e-016	6.97332e-015	-1.03189e-014
-3.56447e-015	-1.53906e-016	-3.45542e-014	-2.94843e-014	-3.34771e-014	-4.99893e-014	-4.35042e-014	-2.06657e-014	-3.21786e-014	-1.98922e-014	-2.57449e-014	-2.15601e-014	-1.6319e-014	-3.07527e-014	-3.18107e-014	-2.33905e-014	-2.00853e-014	-2.23255e-014	-2.41966e-014	-1.00335e-014	-2.41545e-014	3.29961e-015	1.17486e-015	7.72479e-015	-9.39779e-015
-3.69314e-015	-2.60799e-016	-3.44553e-014	-2.94607e-014	-3.33293e-014	-4.96359e-014	-4.36099e-014	-2.01141e-014	-3.17892e-014	-1.91775e-014	-2.58583e-014	-2.16823e-014	-1.63455e-014	-3.0725e-014	-3.20041e-014	-2.3542e-014	-1.99521e-014	-2.21135e-014	-2.40523e-014	-9.43054e-015	-2.35276e-014	4.29947e-015	1.64537e-015	8.47451e-015	-8.48169e-015
-3.86446e-015	-3.9953e-016	-3.43619e-014	-2.94577e-014	-3.31922e-014	-4.92771e-014	-4.37496e-014	-1.96118e-014	-3.13791e-014	-1.84701e-014	-2.59656e-014	-2.18277e-014	-1.63989e-014	-3.07065e-014	-3.22042e-014	-2.37204e-014	-1.98223e-014	-2.19347e-014	-2.39272e-014	-8.82078e-015	-2.28881e-014	5.26653e-015	2.0874e-015	9.22079e-015	-7.5729e-015
-4.07901e-015	-5.68812e-016	-3.42742e-014	-2.94756e-014	-3.30676e-014	-4.89148e-014	-4.39214e-014	-1.91601e-014	-3.09516e-014	-1.77733e-014	-2.60659e-014	-2.19966e-014	-1.64787e-014	-3.06977e-014	-3.24105e-014	-2.39251e-014	-1.96959e-014	-2.17883e-014	-2.38213e-014	-8.20658e-015	-2.22361e-014	6.19745e-015	2.50212e-015	9.96264e-015	-6.6735e-015
-4.33809e-015	-7.66609e-016	-3.41928e-014	-2.9514e-014	-3.29564e-014	-4.85507e-014	-4.41229e-014	-1.87598e-014	-3.05097e-014	-1.70906e-014	-2.61586e-014	-2.21896e-014	-1.65853e-014	-3.06994e-014	-3.26228e-014	-2.41547e-014	-1.95732e-014	-2.16738e-014	-2.37344e-014	-7.58995e-015	-2.15713e-014	7.08867e-015	2.89067e-015	1.06989e-014	-5.78617e-015
-4.64224e-015	-9.9107e-016	-3.41167e-014	-2.95734e-014	-3.28602e-014	-4.81869e-014	-4.43507e-014	-1.84115e-014	-3.00557e-014	-1.6425e-014	-2.62433e-014	-2.24068e-014	-1.6718e-014	-3.0712e-014	-3.28402e-014	-2.44085e-014	-1.94544e-014	-2.15912e-014	-2.36659e-014	-6.97364e-015	-2.08933e-014	7.93747e-015	3.25405e-015	1.14282e-014	-4.91365e-015
-4.99172e-015	-1.24054e-015	-3.40452e-014	-2.96533e-014	-3.27804e-014	-4.78246e-014	-4.4602e-014	-1.81139e-014	-2.95925e-014	-1.5779e-014	-2.6319e-014	-2.26483e-014	-1.68758e-014	-3.07352e-014	-3.30624e-014	-2.46849e-014	-1.93392e-014	-2.15393e-014	-2.36145e-014	-6.3597e-015	-2.02029e-014	8.74117e-015	3.59372e-015	1.21487e-014	-4.05784e-015
-5.38644e-015	-1.5119e-015	-3.39784e-014	-2.97533e-014	-3.27186e-014	-4.74653e-014	-4.48742e-014	-1.78662e-014	-2.91227e-014	-1.51553e-014	-2.63853e-014	-2.29129e-014	-1.70576e-014	-3.07694e-014	-3.32888e-014	-2.4983e-014	-1.92275e-014	-2.15172e-014	-2.35793e-014	-5.75013e-015	-1.94997e-014	9.498e-015	3.91099e-015	1.28588e-014	-3.22069e-015
-5.82564e-015	-1.80276e-015	-3.39163e-014	-2.9873e-014	-3.26757e-014	-4.71109e-014	-4.51644e-014	-1.76668e-014	-2.86498e-014	-1.45557e-014	-2.64418e-014	-2.32e-014	-1.72627e-014	-3.08142e-014	-3.3519e-014	-2.53006e-014	-1.91188e-014	-2.15232e-014	-2.35593e-014	-5.14654e-015	-1.87844e-014	1.0206e-014	4.20698e-015	1.35571e-014	-2.4035e-015
-6.30795e-015	-2.10969e-015	-3.38576e-014	-3.00109e-014	-3.26528e-014	-4.67624e-014	-4.54685e-014	-1.75132e-014	-2.81768e-014	-1.39822e-014	-2.6488e-014	-2.35082e-014	-1.74896e-014	-3.087e-014	-3.37522e-014	-2.56346e-014	-1.90132e-014	-2.15553e-014	-2.35535e-014	-4.55089e-015	-1.80573e-014	1.08641e-014	4.48308e-015	1.42422e-014	-1.60861e-015
-6.83192e-015	-2.42931e-015	-3.38024e-014	-3.01656e-014	-3.26497e-014	-4.6421e-014	-4.57831e-014	-1.74031e-014	-2.77058e-014	-1.34363e-014	-2.65232e-014	-2.38357e-014	-1.77373e-014	-3.09372e-014	-3.39878e-014	-2.59828e-014	-1.891e-014	-2.16114e-014	-2.35607e-014	-3.96428e-015	-1.73188e-014	1.14708e-014	4.74148e-015	1.49122e-014	-8.37726e-016
-7.39621e-015	-2.75838e-015	-3.37496e-014	-3.03361e-014	-3.26676e-014	-4.60879e-014	-4.61036e-014	-1.73341e-014	-2.72393e-014	-1.29192e-014	-2.65474e-014	-2.41815e-014	-1.80045e-014	-3.10153e-014	-3.42247e-014	-2.63431e-014	-1.88077e-014	-2.16885e-014	-2.35788e-014	-3.38848e-015	-1.65687e-014	1.20257e-014	4.98362e-015	1.55651e-014	-9.18305e-017
-7.99828e-015	-3.0933e-015	-3.36987e-014	-3.05212e-014	-3.27071e-014	-4.57649e-014	-4.64262e-014	-1.73028e-014	-2.678e-014	-1.24312e-014	-2.65599e-014	-2.45438e-014	-1.82893e-014	-3.1104e-014	-3.4462e-014	-2.6713e-014	-1.87065e-014	-2.1784e-014	-2.36062e-014	-2.82537e-015	-1.58082e-014	1.25287e-014	5.21102e-015	1.61988e-014	6.2843e-016
-8.63477e-015	-3.43019e-015	-3.36496e-014	-3.07195e-014	-3.2768e-014	-4.54533e-014	-4.67471e-014	-1.73067e-014	-2.63306e-014	-1.19731e-014	-2.65613e-014	-2.49201e-014	-1.85902e-014	-3.12034e-014	-3.46987e-014	-2.70902e-014	-1.86055e-014	-2.18951e-014	-2.36405e-014	-2.27597e-015	-1.50377e-014	1.29799e-014	5.42547e-015	1.68117e-014	1.32235e-015
-9.30252e-015	-3.76584e-015	-3.36013e-014	-3.093e-014	-3.285e-014	-4.51531e-014	-4.70628e-014	-1.73421e-014	-2.58933e-014	-1.15454e-014	-2.65518e-014	-2.53084e-014	-1.89058e-014	-3.13124e-014	-3.49336e-014	-2.74713e-014	-1.85041e-014	-2.20183e-014	-2.36803e-014	-1.7412e-015	-1.42584e-014	1.33803e-014	5.62916e-015	1.74026e-014	1.98925e-015
-9.99885e-015	-4.09696e-015	-3.35534e-014	-3.11509e-014	-3.29528e-014	-4.48653e-014	-4.73689e-014	-1.74045e-014	-2.54703e-014	-1.11481e-014	-2.65311e-014	-2.57059e-014	-1.9235e-014	-3.14304e-014	-3.5166e-014	-2.78535e-014	-1.84018e-014	-2.21499e-014	-2.37234e-014	-1.22094e-015	-1.34713e-014	1.37309e-014	5.82303e-015	1.79694e-014	2.62889e-015
-1.07199e-014	-4.4195e-015	-3.35052e-014	-3.13804e-014	-3.30762e-014	-4.4591e-014	-4.7661e-014	-1.74904e-014	-2.50637e-014	-1.07805e-014	-2.64997e-014	-2.61101e-014	-1.95764e-014	-3.15568e-014	-3.5395e-014	-2.8234e-014	-1.82974e-014	-2.22867e-014	-2.37679e-014	-7.15839e-016	-1.26774e-014	1.40332e-014	6.00891e-015	1.85106e-014	3.24074e-015
-1.14622e-014	-4.73059e-015	-3.34564e-014	-3.16159e-014	-3.32187e-014	-4.43308e-014	-4.79356e-014	-1.75949e-014	-2.46756e-014	-1.04415e-014	-2.64587e-014	-2.65186e-014	-1.99285e-014	-3.16911e-014	-3.56193e-014	-2.86093e-014	-1.81897e-014	-2.24252e-014	-2.38122e-014	-2.26575e-016	-1.18781e-014	1.42895e-014	6.18762e-015	1.90246e-014	3.82526e-015
-1.22219e-014	-5.0272e-015	-3.34073e-014	-3.18564e-014	-3.33796e-014	-4.4085e-014	-4.81893e-014	-1.77149e-014	-2.43079e-014	-1.01306e-014	-2.64093e-014	-2.69291e-014	-2.02896e-014	-3.18325e-014	-3.5838e-014	-2.8977e-014	-1.80783e-014	-2.25624e-014	-2.38539e-014	2.46399e-016	-1.10747e-014	1.4502e-014	6.36053e-015	1.95099e-014	4.38298e-015
-1.29944e-014	-5.30647e-015	-3.33572e-014	-3.20994e-014	-3.35575e-014	-4.38535e-014	-4.84195e-014	-1.7846e-014	-2.39608e-014	-9.84669e-015	-2.63529e-014	-2.7339e-014	-2.0658e-014	-3.19804e-014	-3.60494e-014	-2.9334e-014	-1.79628e-014	-2.26947e-014	-2.38908e-014	7.02204e-016	-1.02692e-014	1.46735e-014	6.52897e-015	1.99654e-014	4.91431e-015
-1.37757e-014	-5.56572e-015	-3.33059e-014	-3.23431e-014	-3.37509e-014	-4.36372e-014	-4.86226e-014	-1.79833e-014	-2.36359e-014	-9.58833e-015	-2.62904e-014	-2.77455e-014	-2.10321e-014	-3.21334e-014	-3.6253e-014	-2.96771e-014	-1.7842e-014	-2.28188e-014	-2.39202e-014	1.14148e-015	-9.46245e-015	1.48066e-014	6.69365e-015	2.03904e-014	5.41981e-015
-1.45619e-014	-5.80326e-015	-3.32531e-014	-3.25857e-014	-3.39576e-014	-4.34358e-014	-4.87961e-014	-1.81226e-014	-2.33346e-014	-9.35325e-015	-2.62233e-014	-2.81463e-014	-2.14114e-014	-3.22899e-014	-3.64475e-014	-3.00041e-014	-1.77152e-014	-2.29313e-014	-2.39406e-014	1.56385e-015	-8.65581e-015	1.49041e-014	6.85496e-015	2.07835e-014	5.89985e-015
-1.5349e-014	-6.01709e-015	-3.31994e-014	-3.28253e-014	-3.41755e-014	-4.32496e-014	-4.89381e-014	-1.82598e-014	-2.30578e-014	-9.13972e-015	-2.61535e-014	-2.85388e-014	-2.17951e-014	-3.24483e-014	-3.66319e-014	-3.03127e-014	-1.75817e-014	-2.30283e-014	-2.395e-014	1.96874e-015	-7.85211e-015	1.49693e-014	7.01355e-015	2.11442e-014	6.35522e-015
-1.61324e-014	-6.20553e-015	-3.3145e-014	-3.30595e-014	-3.44033e-014	-4.30786e-014	-4.9046e-014	-1.83912e-014	-2.2806e-014	-8.94583e-015	-2.60829e-014	-2.89208e-014	-2.21826e-014	-3.26079e-014	-3.68052e-014	-3.06008e-014	-1.74411e-014	-2.31069e-014	-2.39467e-014	2.35649e-015	-7.05346e-015	1.50059e-014	7.17043e-015	2.14715e-014	6.78774e-015
-1.69076e-014	-6.36719e-015	-3.30901e-014	-3.3287e-014	-3.46381e-014	-4.29229e-014	-4.91177e-014	-1.85132e-014	-2.25799e-014	-8.76955e-015	-2.6013e-014	-2.92911e-014	-2.25723e-014	-3.27674e-014	-3.69665e-014	-3.08666e-014	-1.72926e-014	-2.31641e-014	-2.3929e-014	2.72737e-015	-6.26211e-015	1.50175e-014	7.32571e-015	2.17653e-014	7.19843e-015
-1.76715e-014	-6.50145e-015	-3.30351e-014	-3.35061e-014	-3.48775e-014	-4.27822e-014	-4.91521e-014	-1.86225e-014	-2.23792e-014	-8.60862e-015	-2.59464e-014	-2.96475e-014	-2.29637e-014	-3.29262e-014	-3.71147e-014	-3.11078e-014	-1.71359e-014	-2.31966e-014	-2.3895e-014	3.08161e-015	-5.48053e-015	1.50079e-014	7.47908e-015	2.20255e-014	7.58795e-015
-1.84203e-014	-6.60734e-015	-3.29803e-014	-3.37153e-014	-3.51191e-014	-4.26568e-014	-4.91485e-014	-1.87161e-014	-2.22041e-014	-8.46109e-015	-2.58847e-014	-2.99882e-014	-2.33558e-014	-3.3082e-014	-3.72495e-014	-3.13234e-014	-1.69705e-014	-2.32017e-014	-2.38431e-014	3.41858e-015	-4.71053e-015	1.49808e-014	7.63065e-015	2.22519e-014	7.95768e-015
-1.91506e-014	-6.68486e-015	-3.29265e-014	-3.39136e-014	-3.536e-014	-4.25459e-014	-4.91062e-014	-1.87909e-014	-2.20542e-014	-8.32459e-015	-2.58299e-014	-3.03124e-014	-2.37484e-014	-3.32338e-014	-3.73703e-014	-3.15122e-014	-1.67959e-014	-2.3178e-014	-2.37717e-014	3.73812e-015	-3.95425e-015	1.49397e-014	7.78044e-015	2.24443e-014	8.30935e-015
-1.98594e-014	-6.7349e-015	-3.28743e-014	-3.40995e-014	-3.55976e-014	-4.24494e-014	-4.90246e-014	-1.88443e-014	-2.19289e-014	-8.19672e-015	-2.57844e-014	-3.0619e-014	-2.4141e-014	-3.33806e-014	-3.7477e-014	-3.16733e-014	-1.66122e-014	-2.3123e-014	-2.36791e-014	4.04103e-015	-3.21441e-015	1.48892e-014	7.92742e-015	2.26031e-014	8.64397e-015
-2.05437e-014	-6.75795e-015	-3.28244e-014	-3.42719e-014	-3.58291e-014	-4.23663e-014	-4.8904e-014	-1.88741e-014	-2.18271e-014	-8.07498e-015	-2.57503e-014	-3.09074e-014	-2.45324e-014	-3.35213e-014	-3.7569e-014	-3.18057e-014	-1.64189e-014	-2.30351e-014	-2.3565e-014	4.32687e-015	-2.4938e-015	1.48325e-014	8.07161e-015	2.27288e-014	8.96241e-015
-2.12009e-014	-6.75541e-015	-3.27777e-014	-3.44299e-014	-3.60523e-014	-4.22965e-014	-4.87446e-014	-1.88786e-014	-2.1748e-014	-7.95742e-015	-2.57298e-014	-3.1177e-014	-2.4922e-014	-3.36541e-014	-3.76459e-014	-3.19091e-014	-1.62157e-014	-2.29132e-014	-2.34281e-014	4.59529e-015	-1.79507e-015	1.4773e-014	8.21267e-015	2.28226e-014	9.2658e-015
-2.18282e-014	-6.72894e-015	-3.27351e-014	-3.45733e-014	-3.62644e-014	-4.22394e-014	-4.85471e-014	-1.88564e-014	-2.1691e-014	-7.84194e-015	-2.57244e-014	-3.1427e-014	-2.53105e-014	-3.37783e-014	-3.77078e-014	-3.19836e-014	-1.60028e-014	-2.27562e-014	-2.32683e-014	4.8462e-015	-1.1198e-015	1.47138e-014	8.35003e-015	2.2885e-014	9.55509e-015
-2.24237e-014	-6.68056e-015	-3.26964e-014	-3.47009e-014	-3.64631e-014	-4.21947e-014	-4.83122e-014	-1.88057e-014	-2.16541e-014	-7.72656e-015	-2.5736e-014	-3.16575e-014	-2.5697e-014	-3.38932e-014	-3.77544e-014	-3.20291e-014	-1.57803e-014	-2.25629e-014	-2.30848e-014	5.07989e-015	-4.70206e-016	1.46577e-014	8.48273e-015	2.29166e-014	9.83126e-015
-2.29862e-014	-6.61235e-015	-3.26631e-014	-3.48133e-014	-3.66456e-014	-4.21616e-014	-4.80415e-014	-1.87252e-014	-2.16355e-014	-7.60983e-015	-2.57661e-014	-3.18685e-014	-2.6081e-014	-3.39966e-014	-3.77861e-014	-3.2046e-014	-1.55487e-014	-2.23331e-014	-2.28772e-014	5.29614e-015	1.50884e-016	1.46077e-014	8.61026e-015	2.29183e-014	1.00954e-014
-2.35141e-014	-6.52671e-015	-3.2636e-014	-3.49098e-014	-3.68092e-014	-4.21394e-014	-4.77366e-014	-1.86148e-014	-2.16343e-014	-7.48995e-015	-2.58158e-014	-3.20608e-014	-2.6462e-014	-3.40883e-014	-3.78039e-014	-3.20352e-014	-1.53083e-014	-2.20675e-014	-2.26453e-014	5.49471e-015	7.42065e-016	1.45663e-014	8.73186e-015	2.28915e-014	1.03485e-014
-2.40066e-014	-6.42649e-015	-3.26157e-014	-3.49906e-014	-3.69523e-014	-4.21271e-014	-4.74e-014	-1.84743e-014	-2.16479e-014	-7.36523e-015	-2.58865e-014	-3.22347e-014	-2.68394e-014	-3.41671e-014	-3.78079e-014	-3.19979e-014	-1.50589e-014	-2.17652e-014	-2.23894e-014	5.67517e-015	1.30198e-015	1.45352e-014	8.84671e-015	2.28374e-014	1.05916e-014
-2.44634e-014	-6.31455e-015	-3.26026e-014	-3.50563e-014	-3.7073e-014	-4.21245e-014	-4.70338e-014	-1.83037e-014	-2.16753e-014	-7.23456e-015	-2.59795e-014	-3.23911e-014	-2.72128e-014	-3.42321e-014	-3.77989e-014	-3.19352e-014	-1.4801e-014	-2.1427e-014	-2.21091e-014	5.83683e-015	1.82843e-015	1.45172e-014	8.95349e-015	2.27575e-014	1.08262e-014
-2.48839e-014	-6.19434e-015	-3.25972e-014	-3.51076e-014	-3.71697e-014	-4.21309e-014	-4.66402e-014	-1.81033e-014	-2.17145e-014	-7.09666e-015	-2.60956e-014	-3.25306e-014	-2.75819e-014	-3.4282e-014	-3.77781e-014	-3.18479e-014	-1.45344e-014	-2.10542e-014	-2.18051e-014	5.97962e-015	2.31974e-015	1.45137e-014	9.05179e-015	2.26529e-014	1.10524e-014
-2.52682e-014	-6.06889e-015	-3.26005e-014	-3.51452e-014	-3.72408e-014	-4.21454e-014	-4.62216e-014	-1.78737e-014	-2.17633e-014	-6.95023e-015	-2.62346e-014	-3.26538e-014	-2.79461e-014	-3.4316e-014	-3.77461e-014	-3.1737e-014	-1.42603e-014	-2.06474e-014	-2.14777e-014	6.10304e-015	2.77549e-015	1.45264e-014	9.14072e-015	2.25246e-014	1.12703e-014
-2.56171e-014	-5.94192e-015	-3.26123e-014	-3.51697e-014	-3.72853e-014	-4.21674e-014	-4.57808e-014	-1.76159e-014	-2.18193e-014	-6.79441e-015	-2.63968e-014	-3.27617e-014	-2.83043e-014	-3.43348e-014	-3.77041e-014	-3.16047e-014	-1.39797e-014	-2.0209e-014	-2.11278e-014	6.20735e-015	3.19499e-015	1.4556e-014	9.21934e-015	2.23743e-014	1.14811e-014
-2.59312e-014	-5.81661e-015	-3.26336e-014	-3.51821e-014	-3.73014e-014	-4.21964e-014	-4.5321e-014	-1.73311e-014	-2.18808e-014	-6.62884e-015	-2.65819e-014	-3.28556e-014	-2.86554e-014	-3.43383e-014	-3.76536e-014	-3.14528e-014	-1.36932e-014	-1.97409e-014	-2.07565e-014	6.29163e-015	3.5768e-015	1.4603e-014	9.28715e-015	2.2204e-014	1.16844e-014
-2.62113e-014	-5.69647e-015	-3.26651e-014	-3.51839e-014	-3.72884e-014	-4.22323e-014	-4.48448e-014	-1.70199e-014	-2.1945e-014	-6.45282e-015	-2.6789e-014	-3.29366e-014	-2.89988e-014	-3.43257e-014	-3.75957e-014	-3.12831e-014	-1.3401e-014	-1.92456e-014	-2.03645e-014	6.35624e-015	3.91991e-015	1.4668e-014	9.34362e-015	2.20155e-014	1.18803e-014
-2.64582e-014	-5.58502e-015	-3.27068e-014	-3.51772e-014	-3.72462e-014	-4.22744e-014	-4.43551e-014	-1.66835e-014	-2.20096e-014	-6.2664e-015	-2.70166e-014	-3.30054e-014	-2.93332e-014	-3.42973e-014	-3.75314e-014	-3.10972e-014	-1.31035e-014	-1.87247e-014	-1.99531e-014	6.40071e-015	4.22456e-015	1.47508e-014	9.38859e-015	2.18095e-014	1.20694e-014
-2.66727e-014	-5.4855e-015	-3.27587e-014	-3.51638e-014	-3.7175e-014	-4.2322e-014	-4.38545e-014	-1.63233e-014	-2.20727e-014	-6.06881e-015	-2.72633e-014	-3.30631e-014	-2.96564e-014	-3.42531e-014	-3.74622e-014	-3.08966e-014	-1.28018e-014	-1.81805e-014	-1.95237e-014	6.42521e-015	4.49072e-015	1.48508e-014	9.42155e-015	2.15883e-014	1.22526e-014
-2.68568e-014	-5.40099e-015	-3.28209e-014	-3.51448e-014	-3.70743e-014	-4.23747e-014	-4.3346e-014	-1.59413e-014	-2.21321e-014	-5.86032e-015	-2.75274e-014	-3.31107e-014	-2.99671e-014	-3.41938e-014	-3.73893e-014	-3.06833e-014	-1.24963e-014	-1.76159e-014	-1.9078e-014	6.43022e-015	4.71857e-015	1.49677e-014	9.44232e-015	2.1353e-014	1.24297e-014
-2.70121e-014	-5.33352e-015	-3.28929e-014	-3.51222e-014	-3.69443e-014	-4.24327e-014	-4.28324e-014	-1.55392e-014	-2.21863e-014	-5.64105e-015	-2.78072e-014	-3.31497e-014	-3.02637e-014	-3.41202e-014	-3.73139e-014	-3.04596e-014	-1.21877e-014	-1.70331e-014	-1.86175e-014	6.41608e-015	4.90779e-015	1.51008e-014	9.451e-015	2.1105e-014	1.26007e-014
-2.71404e-014	-5.28621e-015	-3.29749e-014	-3.5097e-014	-3.67855e-014	-4.24958e-014	-4.2317e-014	-1.5119e-014	-2.22331e-014	-5.41066e-015	-2.81004e-014	-3.3181e-014	-3.05445e-014	-3.40324e-014	-3.72379e-014	-3.02275e-014	-1.18767e-014	-1.64354e-014	-1.81431e-014	6.38297e-015	5.05908e-015	1.52494e-014	9.44784e-015	2.08466e-014	1.27657e-014
-2.72434e-014	-5.26167e-015	-3.3066e-014	-3.50719e-014	-3.65982e-014	-4.25632e-014	-4.18023e-014	-1.46831e-014	-2.22703e-014	-5.1696e-015	-2.84043e-014	-3.32057e-014	-3.08069e-014	-3.39313e-014	-3.71629e-014	-2.99888e-014	-1.15633e-014	-1.58256e-014	-1.76568e-014	6.3318e-015	5.17372e-015	1.54121e-014	9.43319e-015	2.05794e-014	1.29244e-014
-2.73229e-014	-5.26184e-015	-3.3166e-014	-3.50485e-014	-3.6383e-014	-4.26347e-014	-4.12913e-014	-1.42335e-014	-2.22963e-014	-4.91824e-015	-2.87163e-014	-3.32245e-014	-3.10495e-014	-3.3817e-014	-3.70901e-014	-2.9745e-014	-1.12485e-014	-1.52063e-014	-1.71601e-014	6.26384e-015	5.25278e-015	1.55869e-014	9.4075e-015	2.03046e-014	1.30776e-014
-2.73808e-014	-5.28832e-015	-3.32738e-014	-3.50284e-014	-3.61413e-014	-4.271e-014	-4.07867e-014	-1.37719e-014	-2.23099e-014	-4.65678e-015	-2.90325e-014	-3.32377e-014	-3.12704e-014	-3.36905e-014	-3.70205e-014	-2.94969e-014	-1.09327e-014	-1.45805e-014	-1.66541e-014	6.18015e-015	5.29738e-015	1.57727e-014	9.37133e-015	2.00234e-014	1.32253e-014
-2.74188e-014	-5.34232e-015	-3.33892e-014	-3.50131e-014	-3.58748e-014	-4.27892e-014	-4.02907e-014	-1.32998e-014	-2.23096e-014	-4.38553e-015	-2.93497e-014	-3.32457e-014	-3.14678e-014	-3.35529e-014	-3.69547e-014	-2.9246e-014	-1.06163e-014	-1.3951e-014	-1.61408e-014	6.08128e-015	5.30944e-015	1.59673e-014	9.32567e-015	1.97374e-014	1.33675e-014
-2.74393e-014	-5.42501e-015	-3.35111e-014	-3.50045e-014	-3.55853e-014	-4.28718e-014	-3.9805e-014	-1.2819e-014	-2.22935e-014	-4.10516e-015	-2.96641e-014	-3.32483e-014	-3.164e-014	-3.34053e-014	-3.68938e-014	-2.8993e-014	-1.02991e-014	-1.33212e-014	-1.56222e-014	5.96912e-015	5.29083e-015	1.6169e-014	9.27116e-015	1.94482e-014	1.35038e-014
-2.74443e-014	-5.53772e-015	-3.36389e-014	-3.50037e-014	-3.52745e-014	-4.29578e-014	-3.93311e-014	-1.23312e-014	-2.22615e-014	-3.81592e-015	-2.9972e-014	-3.32462e-014	-3.17848e-014	-3.32491e-014	-3.68384e-014	-2.87382e-014	-9.98174e-015	-1.26934e-014	-1.51004e-014	5.84529e-015	5.24323e-015	1.63762e-014	9.20882e-015	1.9157e-014	1.36347e-014
-2.74359e-014	-5.68026e-015	-3.3772e-014	-3.5012e-014	-3.49439e-014	-4.3047e-014	-3.88708e-014	-1.18385e-014	-2.22126e-014	-3.51845e-015	-3.02698e-014	-3.32392e-014	-3.19009e-014	-3.30853e-014	-3.67898e-014	-2.84834e-014	-9.66514e-015	-1.207e-014	-1.45778e-014	5.71116e-015	5.16846e-015	1.65864e-014	9.13941e-015	1.88652e-014	1.37603e-014
-2.74163e-014	-5.8528e-015	-3.39089e-014	-3.5031e-014	-3.45953e-014	-4.31391e-014	-3.84251e-014	-1.13421e-014	-2.21457e-014	-3.21357e-015	-3.05535e-014	-3.32268e-014	-3.19859e-014	-3.29151e-014	-3.67485e-014	-2.82283e-014	-9.34951e-015	-1.14541e-014	-1.40564e-014	5.56829e-015	5.0689e-015	1.67981e-014	9.06431e-015	1.85742e-014	1.38811e-014
-2.73864e-014	-6.05535e-015	-3.40482e-014	-3.50609e-014	-3.4231e-014	-4.32334e-014	-3.79948e-014	-1.08438e-014	-2.20609e-014	-2.90129e-015	-3.08196e-014	-3.32096e-014	-3.2038e-014	-3.27392e-014	-3.6715e-014	-2.79734e-014	-9.0351e-015	-1.08482e-014	-1.35368e-014	5.41887e-015	4.94786e-015	1.70094e-014	8.98511e-015	1.82856e-014	1.39971e-014
-2.73473e-014	-6.28701e-015	-3.41897e-014	-3.51028e-014	-3.38531e-014	-4.33303e-014	-3.75808e-014	-1.03449e-014	-2.19578e-014	-2.58189e-015	-3.10641e-014	-3.31867e-014	-3.20554e-014	-3.25593e-014	-3.66898e-014	-2.77194e-014	-8.72182e-015	-1.02543e-014	-1.3021e-014	5.26455e-015	4.80811e-015	1.7219e-014	8.90296e-015	1.80006e-014	1.41085e-014
-2.73001e-014	-6.54612e-015	-3.43322e-014	-3.51568e-014	-3.34641e-014	-4.34294e-014	-3.71831e-014	-9.84634e-015	-2.18369e-014	-2.25633e-015	-3.12835e-014	-3.31579e-014	-3.20363e-014	-3.23771e-014	-3.66723e-014	-2.74659e-014	-8.4104e-015	-9.67481e-015	-1.2511e-014	5.10753e-015	4.65164e-015	1.74247e-014	8.81933e-015	1.77215e-014	1.42165e-014
-2.72467e-014	-6.8309e-015	-3.44744e-014	-3.52229e-014	-3.30654e-014	-4.35298e-014	-3.68023e-014	-9.34971e-015	-2.16979e-014	-1.92552e-015	-3.14744e-014	-3.31224e-014	-3.19793e-014	-3.21934e-014	-3.66626e-014	-2.72128e-014	-8.10081e-015	-9.11166e-015	-1.20083e-014	4.95062e-015	4.48107e-015	1.76247e-014	8.73526e-015	1.74491e-014	1.43217e-014
-2.71881e-014	-7.13999e-015	-3.46147e-014	-3.53005e-014	-3.26589e-014	-4.36316e-014	-3.64388e-014	-8.85628e-015	-2.15407e-014	-1.5892e-015	-3.16335e-014	-3.30794e-014	-3.18833e-014	-3.20093e-014	-3.66603e-014	-2.69588e-014	-7.79332e-015	-8.56616e-015	-1.15142e-014	4.796e-015	4.29902e-015	1.78176e-014	8.65252e-015	1.7185e-014	1.44237e-014
-2.71255e-014	-7.47132e-015	-3.47523e-014	-3.53896e-014	-3.22467e-014	-4.3734e-014	-3.60919e-014	-8.3668e-015	-2.13654e-014	-1.24794e-015	-3.17581e-014	-3.30279e-014	-3.17474e-014	-3.18251e-014	-3.66647e-014	-2.67031e-014	-7.48815e-015	-8.04006e-015	-1.10302e-014	4.64602e-015	4.10869e-015	1.80019e-014	8.57276e-015	1.693e-014	1.45234e-014
-2.70603e-014	-7.82261e-015	-3.48863e-014	-3.54894e-014	-3.18318e-014	-4.38365e-014	-3.57608e-014	-7.88183e-015	-2.11725e-014	-9.02461e-016	-3.18453e-014	-3.29669e-014	-3.15714e-014	-3.16417e-014	-3.66746e-014	-2.64458e-014	-7.18486e-015	-7.53489e-015	-1.05585e-014	4.50328e-015	3.91281e-015	1.81767e-014	8.49667e-015	1.66847e-014	1.46217e-014
-2.69932e-014	-8.19107e-015	-3.50161e-014	-3.55988e-014	-3.14161e-014	-4.3939e-014	-3.54446e-014	-7.40213e-015	-2.09626e-014	-5.53451e-016	-3.18925e-014	-3.28961e-014	-3.13553e-014	-3.14606e-014	-3.66896e-014	-2.61857e-014	-6.88322e-015	-7.05167e-015	-1.01e-014	4.37054e-015	3.71376e-015	1.83405e-014	8.42555e-015	1.64509e-014	1.4719e-014
-2.69245e-014	-8.57447e-015	-3.51402e-014	-3.57166e-014	-3.10011e-014	-4.40403e-014	-3.51422e-014	-6.92835e-015	-2.07364e-014	-2.0111e-016	-3.1898e-014	-3.28149e-014	-3.10986e-014	-3.12827e-014	-3.6709e-014	-2.59219e-014	-6.58386e-015	-6.59176e-015	-9.65517e-015	4.25017e-015	3.51372e-015	1.84924e-014	8.36068e-015	1.62297e-014	1.48154e-014
-2.68553e-014	-8.96979e-015	-3.52575e-014	-3.58422e-014	-3.05885e-014	-4.41396e-014	-3.48523e-014	-6.46168e-015	-2.04947e-014	1.54038e-016	-3.18603e-014	-3.27226e-014	-3.08014e-014	-3.11086e-014	-3.67315e-014	-2.56532e-014	-6.28642e-015	-6.15598e-015	-9.22529e-015	4.1448e-015	3.3162e-015	1.86319e-014	8.30322e-015	1.60224e-014	1.49113e-014
-2.67864e-014	-9.37378e-015	-3.53669e-014	-3.59738e-014	-3.01802e-014	-4.42358e-014	-3.4574e-014	-6.00261e-015	-2.02384e-014	5.11356e-016	-3.1778e-014	-3.26185e-014	-3.04649e-014	-3.09388e-014	-3.67553e-014	-2.53789e-014	-5.99206e-015	-5.74511e-015	-8.81198e-015	4.05635e-015	3.12348e-015	1.87585e-014	8.2541e-015	1.58299e-014	1.50075e-014
-2.6718e-014	-9.78343e-015	-3.54669e-014	-3.61092e-014	-2.97781e-014	-4.43282e-014	-3.43056e-014	-5.55166e-015	-1.99685e-014	8.70102e-016	-3.16505e-014	-3.25019e-014	-3.00903e-014	-3.07738e-014	-3.67792e-014	-2.5098e-014	-5.70036e-015	-5.35965e-015	-8.41583e-015	3.98631e-015	2.93805e-015	1.88716e-014	8.21376e-015	1.56535e-014	1.51046e-014
-2.66503e-014	-1.01962e-014	-3.55562e-014	-3.62468e-014	-2.93841e-014	-4.44156e-014	-3.40453e-014	-5.10904e-015	-1.96862e-014	1.22993e-015	-3.14773e-014	-3.23724e-014	-2.96789e-014	-3.06146e-014	-3.68014e-014	-2.48105e-014	-5.41093e-015	-4.99963e-015	-8.03716e-015	3.93618e-015	2.76244e-015	1.89714e-014	8.18305e-015	1.54943e-014	1.5203e-014
-2.65839e-014	-1.0609e-014	-3.56346e-014	-3.63841e-014	-2.89997e-014	-4.44968e-014	-3.37911e-014	-4.67476e-015	-1.93923e-014	1.59021e-015	-3.12586e-014	-3.22297e-014	-2.92328e-014	-3.04606e-014	-3.68202e-014	-2.45154e-014	-5.12419e-015	-4.66514e-015	-7.67726e-015	3.90774e-015	2.59907e-015	1.9057e-014	8.16226e-015	1.53535e-014	1.53031e-014
-2.65192e-014	-1.10183e-014	-3.57011e-014	-3.65191e-014	-2.86264e-014	-4.45707e-014	-3.35411e-014	-4.24931e-015	-1.90883e-014	1.94992e-015	-3.09952e-014	-3.20731e-014	-2.87548e-014	-3.03123e-014	-3.68343e-014	-2.42118e-014	-4.84069e-015	-4.35699e-015	-7.33698e-015	3.90237e-015	2.44954e-015	1.91283e-014	8.15133e-015	1.52317e-014	1.54044e-014
-2.64564e-014	-1.14213e-014	-3.57546e-014	-3.66496e-014	-2.82652e-014	-4.46357e-014	-3.32936e-014	-3.83289e-015	-1.87751e-014	2.30834e-015	-3.0688e-014	-3.19028e-014	-2.82473e-014	-3.01693e-014	-3.68422e-014	-2.38992e-014	-4.56068e-015	-4.07538e-015	-7.01625e-015	3.92099e-015	2.31522e-015	1.91853e-014	8.15034e-015	1.51299e-014	1.55072e-014
-2.63961e-014	-1.18145e-014	-3.57943e-014	-3.67735e-014	-2.79175e-014	-4.46903e-014	-3.30462e-014	-3.42555e-015	-1.84533e-014	2.6637e-015	-3.03385e-014	-3.17185e-014	-2.77134e-014	-3.00315e-014	-3.68421e-014	-2.3577e-014	-4.28489e-015	-3.81986e-015	-6.71578e-015	3.96477e-015	2.19765e-015	1.92279e-014	8.15946e-015	1.50487e-014	1.56119e-014
-2.6338e-014	-1.21951e-014	-3.58193e-014	-3.68888e-014	-2.75841e-014	-4.47334e-014	-3.27975e-014	-3.02817e-015	-1.81238e-014	3.0147e-015	-2.99481e-014	-3.15207e-014	-2.71566e-014	-2.98981e-014	-3.68324e-014	-2.32446e-014	-4.01321e-015	-3.59015e-015	-6.43577e-015	4.03338e-015	2.09822e-015	1.92564e-014	8.17777e-015	1.49884e-014	1.57184e-014
-2.6283e-014	-1.25602e-014	-3.58294e-014	-3.69934e-014	-2.72665e-014	-4.47642e-014	-3.25461e-014	-2.64129e-015	-1.77872e-014	3.36068e-015	-2.95195e-014	-3.13096e-014	-2.65811e-014	-2.97695e-014	-3.6812e-014	-2.29024e-014	-3.74544e-015	-3.38569e-015	-6.17662e-015	4.12686e-015	2.01814e-015	1.92709e-014	8.20447e-015	1.49494e-014	1.58262e-014
-2.62313e-014	-1.29075e-014	-3.58237e-014	-3.70855e-014	-2.69662e-014	-4.4781e-014	-3.22905e-014	-2.26532e-015	-1.74444e-014	3.70115e-015	-2.90549e-014	-3.10854e-014	-2.59917e-014	-2.96451e-014	-3.67795e-014	-2.25503e-014	-3.48264e-015	-3.20614e-015	-5.9385e-015	4.24565e-015	1.95851e-015	1.92713e-014	8.23876e-015	1.49322e-014	1.5935e-014
-2.61836e-014	-1.3235e-014	-3.58021e-014	-3.71631e-014	-2.66834e-014	-4.47821e-014	-3.20292e-014	-1.90006e-015	-1.70965e-014	4.03433e-015	-2.85575e-014	-3.08484e-014	-2.53929e-014	-2.95239e-014	-3.67337e-014	-2.2189e-014	-3.22501e-015	-3.05124e-015	-5.72079e-015	4.38887e-015	1.92018e-015	1.92577e-014	8.27969e-015	1.49365e-014	1.60434e-014
-2.614e-014	-1.354e-014	-3.57642e-014	-3.7224e-014	-2.64182e-014	-4.47658e-014	-3.17611e-014	-1.54563e-015	-1.67437e-014	4.35843e-015	-2.80309e-014	-3.05998e-014	-2.47888e-014	-2.94051e-014	-3.66735e-014	-2.1819e-014	-2.97294e-015	-2.92011e-015	-5.52318e-015	4.55545e-015	1.9034e-015	1.92307e-014	8.32599e-015	1.49614e-014	1.61508e-014
-2.61006e-014	-1.38208e-014	-3.57095e-014	-3.72662e-014	-2.6171e-014	-4.47314e-014	-3.14851e-014	-1.20218e-015	-1.63873e-014	4.67216e-015	-2.74787e-014	-3.03408e-014	-2.41844e-014	-2.92885e-014	-3.65975e-014	-2.14411e-014	-2.72717e-015	-2.81226e-015	-5.34655e-015	4.74446e-015	1.90782e-015	1.91903e-014	8.37625e-015	1.50061e-014	1.62564e-014
-2.6066e-014	-1.40761e-014	-3.56382e-014	-3.72886e-014	-2.5942e-014	-4.46775e-014	-3.12003e-014	-8.69724e-016	-1.6028e-014	4.97377e-015	-2.69042e-014	-3.00722e-014	-2.35847e-014	-2.91727e-014	-3.65053e-014	-2.10559e-014	-2.48857e-015	-2.72685e-015	-5.19058e-015	4.95474e-015	1.93382e-015	1.91367e-014	8.42867e-015	1.50702e-014	1.63587e-014
-2.60371e-014	-1.4305e-014	-3.55504e-014	-3.72905e-014	-2.57322e-014	-4.46024e-014	-3.09056e-014	-5.48709e-016	-1.56664e-014	5.26229e-015	-2.63116e-014	-2.9795e-014	-2.2995e-014	-2.9057e-014	-3.63963e-014	-2.06641e-014	-2.25726e-015	-2.66296e-015	-5.05463e-015	5.18437e-015	1.98053e-015	1.90699e-014	8.48181e-015	1.5153e-014	1.64561e-014
-2.60147e-014	-1.45064e-014	-3.54461e-014	-3.72706e-014	-2.55419e-014	-4.45054e-014	-3.06007e-014	-2.39279e-016	-1.53028e-014	5.53548e-015	-2.57051e-014	-2.95102e-014	-2.24208e-014	-2.89405e-014	-3.627e-014	-2.02668e-014	-2.03321e-015	-2.62021e-015	-4.93896e-015	5.43074e-015	2.04809e-015	1.89898e-014	8.53377e-015	1.52534e-014	1.65473e-014
-2.59981e-014	-1.46794e-014	-3.53253e-014	-3.7228e-014	-2.53711e-014	-4.43853e-014	-3.02849e-014	5.84001e-017	-1.49378e-014	5.79108e-015	-2.50889e-014	-2.92193e-014	-2.18669e-014	-2.88223e-014	-3.61259e-014	-1.98653e-014	-1.81698e-015	-2.59776e-015	-4.84254e-015	5.69105e-015	2.13539e-015	1.88962e-014	8.58178e-015	1.53693e-014	1.66303e-014
-2.59883e-014	-1.48233e-014	-3.51881e-014	-3.71625e-014	-2.52199e-014	-4.42417e-014	-2.99586e-014	3.4429e-016	-1.45714e-014	6.02749e-015	-2.44664e-014	-2.89235e-014	-2.13392e-014	-2.87012e-014	-3.59645e-014	-1.94612e-014	-1.60925e-015	-2.59483e-015	-4.76527e-015	5.96315e-015	2.24088e-015	1.87891e-014	8.62382e-015	1.54989e-014	1.67029e-014
-2.59858e-014	-1.49377e-014	-3.5035e-014	-3.70737e-014	-2.50879e-014	-4.40738e-014	-2.96217e-014	6.17676e-016	-1.42034e-014	6.24347e-015	-2.38424e-014	-2.86248e-014	-2.08429e-014	-2.85767e-014	-3.57862e-014	-1.9056e-014	-1.41037e-015	-2.61017e-015	-4.70635e-015	6.24395e-015	2.36374e-015	1.86673e-014	8.65758e-015	1.56402e-014	1.67635e-014
-2.59907e-014	-1.50228e-014	-3.48666e-014	-3.69614e-014	-2.49747e-014	-4.38813e-014	-2.9275e-014	8.77745e-016	-1.3834e-014	6.43643e-015	-2.3221e-014	-2.83242e-014	-2.03835e-014	-2.8448e-014	-3.55919e-014	-1.86516e-014	-1.22088e-015	-2.64338e-015	-4.66553e-015	6.53111e-015	2.50229e-015	1.85307e-014	8.68083e-015	1.57906e-014	1.68108e-014
-2.60041e-014	-1.50788e-014	-3.4683e-014	-3.6827e-014	-2.48796e-014	-4.36643e-014	-2.89192e-014	1.12501e-015	-1.34638e-014	6.60491e-015	-2.26062e-014	-2.80234e-014	-1.99652e-014	-2.83145e-014	-3.53824e-014	-1.82498e-014	-1.04091e-015	-2.69373e-015	-4.64169e-015	6.82147e-015	2.65454e-015	1.83787e-014	8.69119e-015	1.59474e-014	1.68424e-014
-2.60264e-014	-1.51067e-014	-3.44842e-014	-3.66713e-014	-2.48023e-014	-4.34228e-014	-2.85553e-014	1.35903e-015	-1.30928e-014	6.74658e-015	-2.20019e-014	-2.77238e-014	-1.95924e-014	-2.81753e-014	-3.51587e-014	-1.78524e-014	-8.71326e-016	-2.75993e-015	-4.63403e-015	7.11125e-015	2.81889e-015	1.82108e-014	8.68643e-015	1.61078e-014	1.68563e-014
-2.60576e-014	-1.5108e-014	-3.42712e-014	-3.64947e-014	-2.47422e-014	-4.31575e-014	-2.81846e-014	1.57893e-015	-1.27218e-014	6.8599e-015	-2.14117e-014	-2.74265e-014	-1.92697e-014	-2.80295e-014	-3.49218e-014	-1.74609e-014	-7.12858e-016	-2.84159e-015	-4.64201e-015	7.3961e-015	2.99307e-015	1.80259e-014	8.66409e-015	1.62688e-014	1.68504e-014
-2.60976e-014	-1.50831e-014	-3.40442e-014	-3.62983e-014	-2.46981e-014	-4.28695e-014	-2.7808e-014	1.78438e-015	-1.23507e-014	6.94308e-015	-2.08387e-014	-2.71328e-014	-1.90011e-014	-2.78761e-014	-3.46734e-014	-1.70771e-014	-5.65015e-016	-2.9376e-015	-4.66557e-015	7.67279e-015	3.17442e-015	1.78227e-014	8.62187e-015	1.64267e-014	1.68228e-014
-2.61467e-014	-1.5033e-014	-3.38039e-014	-3.60839e-014	-2.46694e-014	-4.25592e-014	-2.7427e-014	1.97431e-015	-1.19792e-014	6.99444e-015	-2.02861e-014	-2.6844e-014	-1.879e-014	-2.77151e-014	-3.44148e-014	-1.67029e-014	-4.28569e-016	-3.04683e-015	-4.70415e-015	7.93804e-015	3.36106e-015	1.76003e-014	8.55795e-015	1.65779e-014	1.67706e-014
-2.62052e-014	-1.4959e-014	-3.35513e-014	-3.58533e-014	-2.46548e-014	-4.22279e-014	-2.70432e-014	2.14833e-015	-1.16079e-014	7.0129e-015	-1.97574e-014	-2.65615e-014	-1.86392e-014	-2.75469e-014	-3.4148e-014	-1.63393e-014	-3.04299e-016	-3.16894e-015	-4.75708e-015	8.18897e-015	3.55029e-015	1.73575e-014	8.47013e-015	1.67193e-014	1.66919e-014
-2.62728e-014	-1.48624e-014	-3.32874e-014	-3.56083e-014	-2.46536e-014	-4.18769e-014	-2.6659e-014	2.30661e-015	-1.12369e-014	6.9965e-015	-1.9255e-014	-2.62866e-014	-1.85514e-014	-2.73715e-014	-3.38757e-014	-1.59883e-014	-1.91746e-016	-3.30289e-015	-4.82386e-015	8.42173e-015	3.73911e-015	1.70941e-014	8.35685e-015	1.68471e-014	1.65841e-014
-2.63495e-014	-1.47449e-014	-3.30124e-014	-3.53513e-014	-2.46642e-014	-4.1508e-014	-2.62765e-014	2.44878e-015	-1.08666e-014	6.94407e-015	-1.87812e-014	-2.60202e-014	-1.8529e-014	-2.7188e-014	-3.35993e-014	-1.56503e-014	-9.06559e-017	-3.44753e-015	-4.90393e-015	8.63277e-015	3.92544e-015	1.68086e-014	8.21632e-015	1.69572e-014	1.64458e-014
-2.64355e-014	-1.46084e-014	-3.27281e-014	-3.50847e-014	-2.46857e-014	-4.11226e-014	-2.58972e-014	2.57433e-015	-1.04983e-014	6.85461e-015	-1.83378e-014	-2.57632e-014	-1.85734e-014	-2.69964e-014	-3.33211e-014	-1.53273e-014	-1.21606e-018	-3.60196e-015	-4.99648e-015	8.81964e-015	4.10637e-015	1.64992e-014	8.04694e-015	1.70459e-014	1.62751e-014
-2.65301e-014	-1.44552e-014	-3.24353e-014	-3.48111e-014	-2.47159e-014	-4.07228e-014	-2.55228e-014	2.68281e-015	-1.01321e-014	6.72646e-015	-1.79273e-014	-2.55167e-014	-1.86857e-014	-2.67975e-014	-3.30432e-014	-1.50205e-014	7.559e-017	-3.76586e-015	-5.10116e-015	8.97972e-015	4.27904e-015	1.61643e-014	7.84718e-015	1.71098e-014	1.60701e-014
-2.66324e-014	-1.42873e-014	-3.2135e-014	-3.45335e-014	-2.47535e-014	-4.0311e-014	-2.51552e-014	2.77393e-015	-9.76918e-015	6.55897e-015	-1.75505e-014	-2.52814e-014	-1.8867e-014	-2.65914e-014	-3.27686e-014	-1.47301e-014	1.39433e-016	-3.93871e-015	-5.21738e-015	9.11007e-015	4.44081e-015	1.58037e-014	7.61607e-015	1.71453e-014	1.58297e-014
-2.67431e-014	-1.41071e-014	-3.18282e-014	-3.42538e-014	-2.4797e-014	-3.98894e-014	-2.47973e-014	2.84752e-015	-9.41036e-015	6.35169e-015	-1.72088e-014	-2.50583e-014	-1.91164e-014	-2.63787e-014	-3.24992e-014	-1.44568e-014	1.9115e-016	-4.12023e-015	-5.34454e-015	9.20801e-015	4.58886e-015	1.54163e-014	7.35326e-015	1.71487e-014	1.55526e-014
-2.68608e-014	-1.39163e-014	-3.15165e-014	-3.39749e-014	-2.48452e-014	-3.94604e-014	-2.44504e-014	2.90347e-015	-9.05658e-015	6.10419e-015	-1.69027e-014	-2.48476e-014	-1.94328e-014	-2.61603e-014	-3.22376e-014	-1.42013e-014	2.3073e-016	-4.30921e-015	-5.48222e-015	9.27181e-015	4.72006e-015	1.50013e-014	7.05808e-015	1.71165e-014	1.52374e-014
-2.69847e-014	-1.3717e-014	-3.12003e-014	-3.36997e-014	-2.48964e-014	-3.90269e-014	-2.41171e-014	2.94168e-015	-8.70854e-015	5.81628e-015	-1.66319e-014	-2.46497e-014	-1.98153e-014	-2.5937e-014	-3.19851e-014	-1.39637e-014	2.58645e-016	-4.50371e-015	-5.63029e-015	9.30028e-015	4.83135e-015	1.45579e-014	6.73072e-015	1.70453e-014	1.4883e-014
-2.71139e-014	-1.35113e-014	-3.0881e-014	-3.34309e-014	-2.49492e-014	-3.85918e-014	-2.37995e-014	2.96142e-015	-8.36715e-015	5.48811e-015	-1.63966e-014	-2.44648e-014	-2.0262e-014	-2.57101e-014	-3.17441e-014	-1.37432e-014	2.74896e-016	-4.70339e-015	-5.78848e-015	9.29212e-015	4.92043e-015	1.40854e-014	6.37069e-015	1.69331e-014	1.44883e-014
-2.72471e-014	-1.33007e-014	-3.05603e-014	-3.31709e-014	-2.50016e-014	-3.81575e-014	-2.34992e-014	2.96182e-015	-8.03395e-015	5.12012e-015	-1.61967e-014	-2.42929e-014	-2.07704e-014	-2.54804e-014	-3.15169e-014	-1.35398e-014	2.80042e-016	-4.90837e-015	-5.95615e-015	9.24645e-015	4.98457e-015	1.35833e-014	5.97808e-015	1.67774e-014	1.40526e-014
-2.73828e-014	-1.30871e-014	-3.024e-014	-3.29217e-014	-2.50514e-014	-3.77268e-014	-2.32176e-014	2.94323e-015	-7.71018e-015	4.71321e-015	-1.60312e-014	-2.41344e-014	-2.13379e-014	-2.52497e-014	-3.13056e-014	-1.33538e-014	2.74806e-016	-5.11738e-015	-6.13313e-015	9.16262e-015	5.02146e-015	1.30508e-014	5.55372e-015	1.65752e-014	1.3576e-014
-2.75196e-014	-1.28723e-014	-2.99206e-014	-3.26862e-014	-2.50971e-014	-3.73029e-014	-2.29559e-014	2.90536e-015	-7.39779e-015	4.26775e-015	-1.58988e-014	-2.3989e-014	-2.19613e-014	-2.50188e-014	-3.11119e-014	-1.31843e-014	2.59171e-016	-5.3293e-015	-6.31962e-015	9.04028e-015	5.02814e-015	1.2488e-014	5.09863e-015	1.63249e-014	1.30585e-014
-2.76563e-014	-1.26581e-014	-2.96035e-014	-3.24658e-014	-2.51366e-014	-3.6889e-014	-2.27156e-014	2.84723e-015	-7.09847e-015	3.78476e-015	-1.5799e-014	-2.3857e-014	-2.26366e-014	-2.47895e-014	-3.0937e-014	-1.30303e-014	2.33201e-016	-5.54377e-015	-6.51567e-015	8.87994e-015	5.00264e-015	1.18952e-014	4.61356e-015	1.60252e-014	1.25009e-014
-2.77915e-014	-1.24472e-014	-2.92901e-014	-3.22627e-014	-2.51686e-014	-3.64871e-014	-2.24977e-014	2.76865e-015	-6.81409e-015	3.26599e-015	-1.57303e-014	-2.37385e-014	-2.33593e-014	-2.45636e-014	-3.07823e-014	-1.28905e-014	1.97393e-016	-5.76013e-015	-6.72088e-015	8.68175e-015	4.94257e-015	1.12722e-014	4.10032e-015	1.5675e-014	1.19038e-014
-2.79237e-014	-1.22409e-014	-2.89819e-014	-3.20791e-014	-2.5192e-014	-3.61002e-014	-2.23028e-014	2.66885e-015	-6.54631e-015	2.71264e-015	-1.56911e-014	-2.36333e-014	-2.41242e-014	-2.43436e-014	-3.06486e-014	-1.27645e-014	1.5217e-016	-5.97825e-015	-6.93525e-015	8.44699e-015	4.84576e-015	1.06192e-014	3.56043e-015	1.52734e-014	1.12685e-014
-2.80513e-014	-1.20404e-014	-2.86812e-014	-3.19169e-014	-2.52058e-014	-3.57311e-014	-2.21324e-014	2.54762e-015	-6.29796e-015	2.1268e-015	-1.56802e-014	-2.35412e-014	-2.49259e-014	-2.41311e-014	-3.05372e-014	-1.26512e-014	9.83797e-017	-6.19687e-015	-7.15918e-015	8.1771e-015	4.71033e-015	9.93752e-015	2.99599e-015	1.48201e-014	1.05962e-014
-2.81728e-014	-1.18471e-014	-2.83888e-014	-3.17769e-014	-2.52087e-014	-3.53827e-014	-2.1987e-014	2.405e-015	-6.0713e-015	1.51029e-015	-1.56956e-014	-2.34618e-014	-2.57589e-014	-2.39284e-014	-3.04492e-014	-1.25488e-014	3.59229e-017	-6.41593e-015	-7.39252e-015	7.87423e-015	4.53519e-015	9.22842e-015	2.40934e-015	1.43161e-014	9.88833e-015
-2.82871e-014	-1.16621e-014	-2.81063e-014	-3.16605e-014	-2.51999e-014	-3.50561e-014	-2.18663e-014	2.24043e-015	-5.8683e-015	8.64954e-016	-1.57358e-014	-2.33951e-014	-2.66177e-014	-2.37377e-014	-3.03845e-014	-1.24567e-014	-3.43335e-017	-6.63542e-015	-7.63563e-015	7.5406e-015	4.31868e-015	8.49338e-015	1.80278e-015	1.37619e-014	9.1463e-015
-2.83915e-014	-1.1487e-014	-2.78346e-014	-3.15682e-014	-2.51787e-014	-3.47532e-014	-2.17702e-014	2.05322e-015	-5.69104e-015	1.93019e-016	-1.57983e-014	-2.33408e-014	-2.74966e-014	-2.35604e-014	-3.03432e-014	-1.23737e-014	-1.11989e-016	-6.85521e-015	-7.88855e-015	7.17823e-015	4.0594e-015	7.73377e-015	1.17827e-015	1.31587e-014	8.37191e-015
-2.84847e-014	-1.13221e-014	-2.75758e-014	-3.14999e-014	-2.51442e-014	-3.44753e-014	-2.1699e-014	1.84288e-015	-5.54111e-015	-5.02684e-016	-1.58816e-014	-2.32989e-014	-2.83889e-014	-2.33985e-014	-3.03247e-014	-1.22986e-014	-1.97129e-016	-7.07473e-015	-8.15055e-015	6.79047e-015	3.75722e-015	6.95148e-015	5.38713e-016	1.25078e-014	7.56733e-015
-2.85649e-014	-1.1169e-014	-2.73307e-014	-3.1456e-014	-2.50956e-014	-3.4224e-014	-2.16513e-014	1.60945e-015	-5.42045e-015	-1.21956e-015	-1.59835e-014	-2.3269e-014	-2.92886e-014	-2.32548e-014	-3.03289e-014	-1.22299e-014	-2.89001e-016	-7.29327e-015	-8.42186e-015	6.37994e-015	3.41132e-015	6.1484e-015	-1.12478e-016	1.18125e-014	6.73492e-015
-2.86306e-014	-1.1029e-014	-2.71006e-014	-3.14361e-014	-2.5033e-014	-3.39998e-014	-2.16264e-014	1.35287e-015	-5.33132e-015	-1.95506e-015	-1.61019e-014	-2.3251e-014	-3.01899e-014	-2.3131e-014	-3.0355e-014	-1.21661e-014	-3.87277e-016	-7.51112e-015	-8.70253e-015	5.94986e-015	3.02123e-015	5.32754e-015	-7.72413e-016	1.10754e-014	5.87657e-015
-2.86803e-014	-1.09028e-014	-2.68873e-014	-3.14396e-014	-2.49567e-014	-3.38036e-014	-2.16237e-014	1.07289e-015	-5.27591e-015	-2.70612e-015	-1.62354e-014	-2.32448e-014	-3.10864e-014	-2.30292e-014	-3.04022e-014	-1.21068e-014	-4.90518e-016	-7.72811e-015	-8.99273e-015	5.50315e-015	2.58682e-015	4.49175e-015	-1.43821e-015	1.02999e-014	4.99513e-015
-2.87127e-014	-1.07907e-014	-2.66919e-014	-3.14656e-014	-2.48669e-014	-3.36359e-014	-2.16417e-014	7.6901e-016	-5.25583e-015	-3.47014e-015	-1.63817e-014	-2.32497e-014	-3.19716e-014	-2.29504e-014	-3.04689e-014	-1.20509e-014	-5.98487e-016	-7.94421e-015	-9.29252e-015	5.04385e-015	2.10832e-015	3.644e-015	-2.10591e-015	9.48964e-015	4.09369e-015
-2.87263e-014	-1.06935e-014	-2.65154e-014	-3.15135e-014	-2.47639e-014	-3.34971e-014	-2.16794e-014	4.41084e-016	-5.27212e-015	-4.24416e-015	-1.65395e-014	-2.32658e-014	-3.28394e-014	-2.28956e-014	-3.05543e-014	-1.1998e-014	-7.10818e-016	-8.15949e-015	-9.60182e-015	4.57612e-015	1.58661e-015	2.78764e-015	-2.77221e-015	8.64879e-015	3.1748e-015
-2.87194e-014	-1.06116e-014	-2.63587e-014	-3.15818e-014	-2.46488e-014	-3.33871e-014	-2.17352e-014	8.97795e-017	-5.32661e-015	-5.02546e-015	-1.67071e-014	-2.3293e-014	-3.3684e-014	-2.28666e-014	-3.06572e-014	-1.19469e-014	-8.27315e-016	-8.37435e-015	-9.92104e-015	4.10332e-015	1.02295e-015	1.92606e-015	-3.43446e-015	7.78201e-015	2.24158e-015
-2.86915e-014	-1.05451e-014	-2.62226e-014	-3.16688e-014	-2.45222e-014	-3.33058e-014	-2.18075e-014	-2.84474e-016	-5.42063e-015	-5.81091e-015	-1.68833e-014	-2.33317e-014	-3.44996e-014	-2.2865e-014	-3.07753e-014	-1.18973e-014	-9.4784e-016	-8.58847e-015	-1.02497e-014	3.62914e-015	4.18234e-016	1.06225e-015	-4.08969e-015	6.89424e-015	1.29698e-015
-2.86414e-014	-1.04943e-014	-2.61071e-014	-3.1773e-014	-2.43862e-014	-3.32523e-014	-2.18949e-014	-6.82218e-016	-5.55493e-015	-6.59704e-015	-1.70667e-014	-2.33815e-014	-3.52808e-014	-2.28917e-014	-3.09067e-014	-1.18487e-014	-1.07236e-015	-8.80205e-015	-1.05876e-014	3.15747e-015	-2.25508e-016	2.00376e-016	-4.7344e-015	5.99057e-015	3.43788e-016
-2.85682e-014	-1.04594e-014	-2.6013e-014	-3.18925e-014	-2.42426e-014	-3.32253e-014	-2.19957e-014	-1.10327e-015	-5.73074e-015	-7.3813e-015	-1.7256e-014	-2.34427e-014	-3.60224e-014	-2.2948e-014	-3.10488e-014	-1.18007e-014	-1.20044e-015	-9.01553e-015	-1.09346e-014	2.69127e-015	-9.06705e-016	-6.56215e-016	-5.36615e-015	5.07688e-015	-6.14778e-016
-2.84715e-014	-1.044e-014	-2.59407e-014	-3.20254e-014	-2.40931e-014	-3.32234e-014	-2.21066e-014	-1.54724e-015	-5.948e-015	-8.16068e-015	-1.74504e-014	-2.35154e-014	-3.67198e-014	-2.30342e-014	-3.12e-014	-1.17531e-014	-1.33161e-015	-9.23011e-015	-1.12898e-014	2.23467e-015	-1.62323e-015	-1.50393e-015	-5.98112e-015	4.15795e-015	-1.5755e-015
-2.83505e-014	-1.0436e-014	-2.5891e-014	-3.21692e-014	-2.394e-014	-3.32452e-014	-2.22259e-014	-2.01344e-015	-6.20748e-015	-8.93299e-015	-1.76488e-014	-2.35994e-014	-3.73681e-014	-2.31505e-014	-3.13585e-014	-1.17066e-014	-1.46665e-015	-9.4453e-015	-1.16529e-014	1.79063e-015	-2.37313e-015	-2.33869e-015	-6.57658e-015	3.24003e-015	-2.53558e-015
-2.82042e-014	-1.04479e-014	-2.58635e-014	-3.23211e-014	-2.37851e-014	-3.32884e-014	-2.23523e-014	-2.50082e-015	-6.50951e-015	-9.69591e-015	-1.78504e-014	-2.36948e-014	-3.79639e-014	-2.32964e-014	-3.15219e-014	-1.16612e-014	-1.60515e-015	-9.66129e-015	-1.20229e-014	1.36226e-015	-3.15312e-015	-3.15659e-015	-7.15008e-015	2.32893e-015	-3.49162e-015
-2.80335e-014	-1.04753e-014	-2.58585e-014	-3.2479e-014	-2.36311e-014	-3.33514e-014	-2.2484e-014	-3.00887e-015	-6.85404e-015	-1.04467e-014	-1.8055e-014	-2.38016e-014	-3.85034e-014	-2.34713e-014	-3.16883e-014	-1.16174e-014	-1.74692e-015	-9.87834e-015	-1.2399e-014	9.52394e-016	-3.9601e-015	-3.95385e-015	-7.69919e-015	1.43027e-015	-4.44094e-015
-2.78379e-014	-1.05178e-014	-2.58758e-014	-3.2641e-014	-2.34801e-014	-3.3432e-014	-2.26193e-014	-3.53672e-015	-7.24104e-015	-1.11832e-014	-1.82625e-014	-2.39195e-014	-3.89832e-014	-2.36749e-014	-3.18555e-014	-1.15753e-014	-1.89097e-015	-1.0097e-014	-1.27805e-014	5.63775e-016	-4.79144e-015	-4.72667e-015	-8.22088e-015	5.4872e-016	-5.38042e-015
-2.76172e-014	-1.05745e-014	-2.59142e-014	-3.2804e-014	-2.33348e-014	-3.35284e-014	-2.27562e-014	-4.08332e-015	-7.66983e-015	-1.19031e-014	-1.84722e-014	-2.40489e-014	-3.93999e-014	-2.39066e-014	-3.20209e-014	-1.15353e-014	-2.03755e-015	-1.03168e-014	-1.31665e-014	1.98298e-016	-5.64341e-015	-5.47165e-015	-8.71284e-015	-3.10509e-016	-6.30748e-015
-2.73724e-014	-1.06455e-014	-2.59739e-014	-3.29651e-014	-2.31976e-014	-3.36383e-014	-2.28934e-014	-4.64848e-015	-8.13894e-015	-1.26042e-014	-1.86842e-014	-2.41894e-014	-3.97512e-014	-2.41648e-014	-3.21829e-014	-1.14988e-014	-2.18653e-015	-1.05391e-014	-1.35563e-014	-1.41382e-016	-6.51245e-015	-6.18553e-015	-9.17332e-015	-1.14245e-015	-7.21952e-015
-2.71039e-014	-1.07299e-014	-2.60537e-014	-3.31227e-014	-2.30716e-014	-3.37592e-014	-2.30291e-014	-5.23095e-015	-8.64759e-015	-1.32851e-014	-1.88984e-014	-2.43405e-014	-4.00362e-014	-2.44479e-014	-3.23391e-014	-1.14672e-014	-2.33827e-015	-1.0764e-014	-1.39487e-014	-4.53881e-016	-7.39524e-015	-6.86509e-015	-9.60054e-015	-1.9418e-015	-8.11387e-015
-2.68118e-014	-1.08262e-014	-2.61524e-014	-3.32748e-014	-2.29595e-014	-3.38894e-014	-2.31616e-014	-5.82977e-015	-9.19452e-015	-1.3944e-014	-1.91149e-014	-2.45019e-014	-4.02531e-014	-2.47535e-014	-3.24878e-014	-1.1441e-014	-2.49238e-015	-1.09915e-014	-1.43425e-014	-7.38004e-016	-8.2881e-015	-7.50686e-015	-9.99305e-015	-2.70387e-015	-8.98771e-015
-2.64963e-014	-1.09336e-014	-2.62693e-014	-3.34194e-014	-2.28642e-014	-3.40263e-014	-2.32898e-014	-6.44426e-015	-9.77858e-015	-1.45799e-014	-1.93335e-014	-2.46727e-014	-4.04012e-014	-2.508e-014	-3.26277e-014	-1.14208e-014	-2.64858e-015	-1.12212e-014	-1.47364e-014	-9.92347e-016	-9.18738e-015	-8.10806e-015	-1.03491e-014	-3.42482e-015	-9.83907e-015
-2.61583e-014	-1.10517e-014	-2.64032e-014	-3.35544e-014	-2.27883e-014	-3.41673e-014	-2.34125e-014	-7.07243e-015	-1.03986e-014	-1.51915e-014	-1.95549e-014	-2.4853e-014	-4.04803e-014	-2.54255e-014	-3.27572e-014	-1.14074e-014	-2.80668e-015	-1.1453e-014	-1.51283e-014	-1.2157e-015	-1.00892e-014	-8.66639e-015	-1.06676e-014	-4.10087e-015	-1.06657e-014
-2.57986e-014	-1.11788e-014	-2.65524e-014	-3.36785e-014	-2.2735e-014	-3.43106e-014	-2.35291e-014	-7.71282e-015	-1.10526e-014	-1.57777e-014	-1.97795e-014	-2.50419e-014	-4.04902e-014	-2.57871e-014	-3.2875e-014	-1.14017e-014	-2.96656e-015	-1.16867e-014	-1.55167e-014	-1.40788e-015	-1.09892e-014	-9.17962e-015	-1.0948e-014	-4.72825e-015	-1.14654e-014
-2.54177e-014	-1.13135e-014	-2.67156e-014	-3.37893e-014	-2.27075e-014	-3.44547e-014	-2.36387e-014	-8.36418e-015	-1.17387e-014	-1.63373e-014	-2.0008e-014	-2.52385e-014	-4.04316e-014	-2.61619e-014	-3.29802e-014	-1.14047e-014	-3.12862e-015	-1.19216e-014	-1.59002e-014	-1.56878e-015	-1.18829e-014	-9.6452e-015	-1.11895e-014	-5.30413e-015	-1.22368e-014
-2.50173e-014	-1.1455e-014	-2.68909e-014	-3.38855e-014	-2.27076e-014	-3.45976e-014	-2.37402e-014	-9.0246e-015	-1.24545e-014	-1.68692e-014	-2.02405e-014	-2.54419e-014	-4.03062e-014	-2.6547e-014	-3.30716e-014	-1.14171e-014	-3.29314e-015	-1.21568e-014	-1.6277e-014	-1.69889e-015	-1.27664e-014	-1.00624e-014	-1.13921e-014	-5.8259e-015	-1.29777e-014
-2.45978e-014	-1.1601e-014	-2.7076e-014	-3.39653e-014	-2.2737e-014	-3.47377e-014	-2.38331e-014	-9.69226e-015	-1.31974e-014	-1.73729e-014	-2.04771e-014	-2.56513e-014	-4.01151e-014	-2.69393e-014	-3.31483e-014	-1.14399e-014	-3.45988e-015	-1.23923e-014	-1.6646e-014	-1.79939e-015	-1.36355e-014	-1.04303e-014	-1.15558e-014	-6.29205e-015	-1.36866e-014
-2.41606e-014	-1.17494e-014	-2.7269e-014	-3.4028e-014	-2.27978e-014	-3.48731e-014	-2.39178e-014	-1.03651e-014	-1.39655e-014	-1.78481e-014	-2.07185e-014	-2.58653e-014	-3.98598e-014	-2.73356e-014	-3.32098e-014	-1.14726e-014	-3.62888e-015	-1.26279e-014	-1.70059e-014	-1.8718e-015	-1.44861e-014	-1.07479e-014	-1.16799e-014	-6.70072e-015	-1.43629e-014
-2.37063e-014	-1.18987e-014	-2.74688e-014	-3.40728e-014	-2.28913e-014	-3.50034e-014	-2.39938e-014	-1.10413e-014	-1.47557e-014	-1.82947e-014	-2.0965e-014	-2.60826e-014	-3.95426e-014	-2.77327e-014	-3.32559e-014	-1.15156e-014	-3.79995e-015	-1.28631e-014	-1.73543e-014	-1.91648e-015	-1.53141e-014	-1.1015e-014	-1.17653e-014	-7.05051e-015	-1.50045e-014
-2.3236e-014	-1.2047e-014	-2.76733e-014	-3.40999e-014	-2.30183e-014	-3.51271e-014	-2.40618e-014	-1.17189e-014	-1.55657e-014	-1.87123e-014	-2.12171e-014	-2.63014e-014	-3.91656e-014	-2.81264e-014	-3.32871e-014	-1.15684e-014	-3.97263e-015	-1.30975e-014	-1.76895e-014	-1.93556e-015	-1.61154e-014	-1.12312e-014	-1.18125e-014	-7.34182e-015	-1.56104e-014
-2.27509e-014	-1.21919e-014	-2.78798e-014	-3.41092e-014	-2.31798e-014	-3.52441e-014	-2.41219e-014	-1.23956e-014	-1.63931e-014	-1.91017e-014	-2.14746e-014	-2.65204e-014	-3.87323e-014	-2.85133e-014	-3.33032e-014	-1.16312e-014	-4.14717e-015	-1.33294e-014	-1.80091e-014	-1.93103e-015	-1.68872e-014	-1.13971e-014	-1.18219e-014	-7.57427e-015	-1.61797e-014
-2.2252e-014	-1.23318e-014	-2.80863e-014	-3.40998e-014	-2.33761e-014	-3.53538e-014	-2.41748e-014	-1.3069e-014	-1.72346e-014	-1.94631e-014	-2.17378e-014	-2.67381e-014	-3.82458e-014	-2.88897e-014	-3.33044e-014	-1.17036e-014	-4.3231e-015	-1.35571e-014	-1.83112e-014	-1.90517e-015	-1.76266e-014	-1.15121e-014	-1.17939e-014	-7.74887e-015	-1.67108e-014
-2.17402e-014	-1.24646e-014	-2.82899e-014	-3.40723e-014	-2.36075e-014	-3.54558e-014	-2.42215e-014	-1.37377e-014	-1.80883e-014	-1.9797e-014	-2.20073e-014	-2.69524e-014	-3.77088e-014	-2.92523e-014	-3.32918e-014	-1.17847e-014	-4.50013e-015	-1.37802e-014	-1.8594e-014	-1.85984e-015	-1.83309e-014	-1.15781e-014	-1.17299e-014	-7.86629e-015	-1.72035e-014
-2.12161e-014	-1.25874e-014	-2.84893e-014	-3.40269e-014	-2.38733e-014	-3.55499e-014	-2.4263e-014	-1.43993e-014	-1.89513e-014	-2.01036e-014	-2.22831e-014	-2.71612e-014	-3.71251e-014	-2.95978e-014	-3.32666e-014	-1.18735e-014	-4.67775e-015	-1.39974e-014	-1.88557e-014	-1.79796e-015	-1.89969e-014	-1.15959e-014	-1.1631e-014	-7.92704e-015	-1.76571e-014
-2.06802e-014	-1.26979e-014	-2.8682e-014	-3.39642e-014	-2.41722e-014	-3.56372e-014	-2.42997e-014	-1.50522e-014	-1.98206e-014	-2.03838e-014	-2.25647e-014	-2.7363e-014	-3.64992e-014	-2.99228e-014	-3.32292e-014	-1.19696e-014	-4.85531e-015	-1.42077e-014	-1.90954e-014	-1.72189e-015	-1.96208e-014	-1.15672e-014	-1.14981e-014	-7.93273e-015	-1.80711e-014
-2.01334e-014	-1.27934e-014	-2.88658e-014	-3.3885e-014	-2.45036e-014	-3.57184e-014	-2.43325e-014	-1.56944e-014	-2.06939e-014	-2.06378e-014	-2.28523e-014	-2.75555e-014	-3.58348e-014	-3.02242e-014	-3.318e-014	-1.2072e-014	-5.03343e-015	-1.44098e-014	-1.93107e-014	-1.63482e-015	-2.02006e-014	-1.14942e-014	-1.13329e-014	-7.88615e-015	-1.84449e-014
-1.95763e-014	-1.2871e-014	-2.90391e-014	-3.37899e-014	-2.48658e-014	-3.57945e-014	-2.4362e-014	-1.63237e-014	-2.15684e-014	-2.08667e-014	-2.3146e-014	-2.77367e-014	-3.5136e-014	-3.04995e-014	-3.31207e-014	-1.21793e-014	-5.21165e-015	-1.46024e-014	-1.94998e-014	-1.53997e-015	-2.07344e-014	-1.13791e-014	-1.11373e-014	-7.78969e-015	-1.87779e-014
-1.90094e-014	-1.29286e-014	-2.91995e-014	-3.36801e-014	-2.52569e-014	-3.58665e-014	-2.43898e-014	-1.69378e-014	-2.24407e-014	-2.10707e-014	-2.34451e-014	-2.79044e-014	-3.44074e-014	-3.07456e-014	-3.30523e-014	-1.22904e-014	-5.38954e-015	-1.47842e-014	-1.96617e-014	-1.43983e-015	-2.12205e-014	-1.12235e-014	-1.09126e-014	-7.64643e-015	-1.90694e-014
-1.84334e-014	-1.29635e-014	-2.93448e-014	-3.35566e-014	-2.56751e-014	-3.59346e-014	-2.44173e-014	-1.75349e-014	-2.33082e-014	-2.12506e-014	-2.3749e-014	-2.80566e-014	-3.36528e-014	-3.09598e-014	-3.29759e-014	-1.24032e-014	-5.56643e-015	-1.49543e-014	-1.97958e-014	-1.33733e-015	-2.16571e-014	-1.10305e-014	-1.06602e-014	-7.45846e-015	-1.93195e-014
-1.78492e-014	-1.29733e-014	-2.94737e-014	-3.34212e-014	-2.6118e-014	-3.6e-014	-2.44456e-014	-1.81141e-014	-2.41682e-014	-2.14076e-014	-2.40576e-014	-2.81914e-014	-3.2876e-014	-3.11404e-014	-3.28928e-014	-1.25166e-014	-5.74144e-015	-1.51119e-014	-1.99014e-014	-1.23532e-015	-2.20432e-014	-1.08033e-014	-1.03818e-014	-7.22857e-015	-1.9528e-014
-1.7257e-014	-1.29553e-014	-2.95848e-014	-3.32757e-014	-2.65829e-014	-3.60639e-014	-2.44766e-014	-1.86736e-014	-2.50189e-014	-2.15421e-014	-2.437e-014	-2.83072e-014	-3.20802e-014	-3.1286e-014	-3.28044e-014	-1.26288e-014	-5.91485e-015	-1.52554e-014	-1.99773e-014	-1.13646e-015	-2.23778e-014	-1.05451e-014	-1.00792e-014	-6.95939e-015	-1.96953e-014
-1.66569e-014	-1.29075e-014	-2.96776e-014	-3.31219e-014	-2.70659e-014	-3.6128e-014	-2.45114e-014	-1.92124e-014	-2.58571e-014	-2.16553e-014	-2.46851e-014	-2.8402e-014	-3.12704e-014	-3.13953e-014	-3.27124e-014	-1.27382e-014	-6.08651e-015	-1.53839e-014	-2.00227e-014	-1.04301e-015	-2.26603e-014	-1.02586e-014	-9.75423e-015	-6.65414e-015	-1.9821e-014
-1.60491e-014	-1.28272e-014	-2.9751e-014	-3.29613e-014	-2.75639e-014	-3.61938e-014	-2.45507e-014	-1.9729e-014	-2.66794e-014	-2.17479e-014	-2.50019e-014	-2.84738e-014	-3.0451e-014	-3.14674e-014	-3.26184e-014	-1.28438e-014	-6.25576e-015	-1.54963e-014	-2.00372e-014	-9.57806e-016	-2.28907e-014	-9.94676e-015	-9.40821e-015	-6.31622e-015	-1.99052e-014
-1.54335e-014	-1.27122e-014	-2.98043e-014	-3.27953e-014	-2.80734e-014	-3.62625e-014	-2.45959e-014	-2.02219e-014	-2.74839e-014	-2.1821e-014	-2.53201e-014	-2.8521e-014	-2.96253e-014	-3.15021e-014	-3.25242e-014	-1.29439e-014	-6.4222e-015	-1.55923e-014	-2.00206e-014	-8.83588e-016	-2.30699e-014	-9.61311e-015	-9.04289e-015	-5.94865e-015	-1.99481e-014
-1.48101e-014	-1.25603e-014	-2.98366e-014	-3.26264e-014	-2.85902e-014	-3.63356e-014	-2.4649e-014	-2.06902e-014	-2.82681e-014	-2.18754e-014	-2.56383e-014	-2.8542e-014	-2.87972e-014	-3.14989e-014	-3.24308e-014	-1.3037e-014	-6.586e-015	-1.56712e-014	-1.99735e-014	-8.22165e-016	-2.31989e-014	-9.26134e-015	-8.66017e-015	-5.55382e-015	-1.99503e-014
-1.4179e-014	-1.23694e-014	-2.9848e-014	-3.24558e-014	-2.91104e-014	-3.64143e-014	-2.47109e-014	-2.1132e-014	-2.90292e-014	-2.19117e-014	-2.59557e-014	-2.85358e-014	-2.79704e-014	-3.14584e-014	-3.23389e-014	-1.31215e-014	-6.74691e-015	-1.57318e-014	-1.98959e-014	-7.75972e-016	-2.3278e-014	-8.89448e-015	-8.26192e-015	-5.13463e-015	-1.99119e-014
-1.35402e-014	-1.21383e-014	-2.98391e-014	-3.22856e-014	-2.96306e-014	-3.64999e-014	-2.47819e-014	-2.15465e-014	-2.97653e-014	-2.19307e-014	-2.62709e-014	-2.85006e-014	-2.71486e-014	-3.13808e-014	-3.22498e-014	-1.31964e-014	-6.90473e-015	-1.5774e-014	-1.97887e-014	-7.46808e-016	-2.33088e-014	-8.51656e-015	-7.84938e-015	-4.69442e-015	-1.98338e-014
-1.28943e-014	-1.18655e-014	-2.98099e-014	-3.21174e-014	-3.0147e-014	-3.65936e-014	-2.48632e-014	-2.19335e-014	-3.04741e-014	-2.19326e-014	-2.65827e-014	-2.84355e-014	-2.63349e-014	-3.1268e-014	-3.21647e-014	-1.32609e-014	-7.05861e-015	-1.57977e-014	-1.96523e-014	-7.3638e-016	-2.32928e-014	-8.13094e-015	-7.42417e-015	-4.23567e-015	-1.97164e-014
-1.22415e-014	-1.15491e-014	-2.97615e-014	-3.19533e-014	-3.06554e-014	-3.66962e-014	-2.49559e-014	-2.22912e-014	-3.11533e-014	-2.19189e-014	-2.68902e-014	-2.83394e-014	-2.55329e-014	-3.11216e-014	-3.20845e-014	-1.33142e-014	-7.2081e-015	-1.5803e-014	-1.94874e-014	-7.45786e-016	-2.32317e-014	-7.74087e-015	-6.9879e-015	-3.76066e-015	-1.95599e-014
-1.15819e-014	-1.11877e-014	-2.96946e-014	-3.17944e-014	-3.11515e-014	-3.68087e-014	-2.50607e-014	-2.26186e-014	-3.18002e-014	-2.18899e-014	-2.71923e-014	-2.82114e-014	-2.47452e-014	-3.09437e-014	-3.20105e-014	-1.33555e-014	-7.35364e-015	-1.57904e-014	-1.92955e-014	-7.75964e-016	-2.31276e-014	-7.3493e-015	-6.54196e-015	-3.271e-015	-1.93651e-014
-1.09149e-014	-1.07817e-014	-2.96111e-014	-3.16426e-014	-3.1632e-014	-3.69322e-014	-2.51782e-014	-2.2916e-014	-3.24124e-014	-2.18459e-014	-2.74877e-014	-2.80512e-014	-2.39739e-014	-3.07365e-014	-3.19431e-014	-1.33848e-014	-7.49567e-015	-1.576e-014	-1.90781e-014	-8.27076e-016	-2.29832e-014	-6.95944e-015	-6.08746e-015	-2.76845e-015	-1.91332e-014
-1.02407e-014	-1.03302e-014	-2.95114e-014	-3.14992e-014	-3.20938e-014	-3.70666e-014	-2.53092e-014	-2.31833e-014	-3.29876e-014	-2.17879e-014	-2.77754e-014	-2.78586e-014	-2.32221e-014	-3.05027e-014	-3.1883e-014	-1.34017e-014	-7.63396e-015	-1.57125e-014	-1.88369e-014	-9.00388e-016	-2.28011e-014	-6.57416e-015	-5.62642e-015	-2.25474e-015	-1.88655e-014
-9.55965e-015	-9.83288e-015	-2.93973e-014	-3.13656e-014	-3.25337e-014	-3.72121e-014	-2.54547e-014	-2.34201e-014	-3.35243e-014	-2.17161e-014	-2.80537e-014	-2.76337e-014	-2.24909e-014	-3.02457e-014	-3.18312e-014	-1.3406e-014	-7.76822e-015	-1.56488e-014	-1.85747e-014	-9.95989e-016	-2.25844e-014	-6.196e-015	-5.16004e-015	-1.73197e-015	-1.85626e-014
-8.87129e-015	-9.28981e-015	-2.92713e-014	-3.12427e-014	-3.29482e-014	-3.73695e-014	-2.56147e-014	-2.36263e-014	-3.40206e-014	-2.1631e-014	-2.83213e-014	-2.73771e-014	-2.17829e-014	-2.99689e-014	-3.17887e-014	-1.33989e-014	-7.89853e-015	-1.55698e-014	-1.82931e-014	-1.11332e-015	-2.23368e-014	-5.8278e-015	-4.6898e-015	-1.201e-015	-1.82261e-014
-8.17574e-015	-8.70186e-015	-2.91357e-014	-3.1132e-014	-3.33347e-014	-3.75381e-014	-2.5789e-014	-2.38019e-014	-3.44742e-014	-2.15329e-014	-2.85776e-014	-2.70891e-014	-2.10997e-014	-2.96764e-014	-3.1755e-014	-1.33817e-014	-8.02519e-015	-1.54767e-014	-1.79944e-014	-1.2521e-015	-2.20604e-014	-5.47172e-015	-4.21701e-015	-6.62351e-016	-1.78573e-014
-7.47393e-015	-8.07006e-015	-2.89925e-014	-3.10346e-014	-3.36905e-014	-3.77176e-014	-2.5978e-014	-2.3947e-014	-3.48838e-014	-2.14221e-014	-2.88212e-014	-2.67711e-014	-2.04436e-014	-2.93723e-014	-3.17303e-014	-1.33552e-014	-8.14869e-015	-1.53709e-014	-1.76814e-014	-1.41154e-015	-2.1758e-014	-5.12972e-015	-3.74227e-015	-1.16581e-016	-1.7458e-014
-6.76616e-015	-7.39524e-015	-2.88445e-014	-3.09513e-014	-3.4014e-014	-3.7908e-014	-2.61819e-014	-2.40619e-014	-3.52476e-014	-2.12989e-014	-2.9051e-014	-2.64238e-014	-1.98147e-014	-2.90603e-014	-3.17151e-014	-1.33208e-014	-8.26961e-015	-1.5254e-014	-1.7356e-014	-1.59133e-015	-2.14329e-014	-4.80402e-015	-3.2669e-015	4.35408e-016	-1.703e-014
-6.05321e-015	-6.67857e-015	-2.86944e-014	-3.08824e-014	-3.43039e-014	-3.81083e-014	-2.64005e-014	-2.41472e-014	-3.55643e-014	-2.11637e-014	-2.92659e-014	-2.60484e-014	-1.92137e-014	-2.87444e-014	-3.17101e-014	-1.32805e-014	-8.38841e-015	-1.5127e-014	-1.70215e-014	-1.79003e-015	-2.1089e-014	-4.496e-015	-2.79241e-015	9.9376e-016	-1.6575e-014
-5.3357e-015	-5.92193e-015	-2.85447e-014	-3.08281e-014	-3.45589e-014	-3.83171e-014	-2.66335e-014	-2.42036e-014	-3.58328e-014	-2.10171e-014	-2.94648e-014	-2.56465e-014	-1.86413e-014	-2.84283e-014	-3.17141e-014	-1.3236e-014	-8.5053e-015	-1.49921e-014	-1.66804e-014	-2.00596e-015	-2.07299e-014	-4.20742e-015	-2.31951e-015	1.55803e-015	-1.60957e-014
-4.61427e-015	-5.12726e-015	-2.8398e-014	-3.07889e-014	-3.47787e-014	-3.85337e-014	-2.68811e-014	-2.42318e-014	-3.60519e-014	-2.08592e-014	-2.96469e-014	-2.52197e-014	-1.80981e-014	-2.81165e-014	-3.17275e-014	-1.31891e-014	-8.62066e-015	-1.48506e-014	-1.63358e-014	-2.23865e-015	-2.03593e-014	-3.93944e-015	-1.84967e-015	2.12808e-015	-1.55939e-014
-3.88982e-015	-4.29692e-015	-2.82575e-014	-3.07649e-014	-3.49628e-014	-3.87568e-014	-2.71427e-014	-2.42317e-014	-3.62206e-014	-2.06901e-014	-2.98106e-014	-2.47697e-014	-1.75846e-014	-2.7813e-014	-3.175e-014	-1.31415e-014	-8.73566e-015	-1.47045e-014	-1.59901e-014	-2.48646e-015	-1.99805e-014	-3.69311e-015	-1.38384e-015	2.70435e-015	-1.50726e-014
-3.16361e-015	-3.43353e-015	-2.81257e-014	-3.07563e-014	-3.51104e-014	-3.89848e-014	-2.7418e-014	-2.42046e-014	-3.6338e-014	-2.05101e-014	-2.99553e-014	-2.42985e-014	-1.71003e-014	-2.75218e-014	-3.17819e-014	-1.3096e-014	-8.85133e-015	-1.45554e-014	-1.56464e-014	-2.74757e-015	-1.95963e-014	-3.46906e-015	-9.23187e-016	3.28691e-015	-1.45342e-014
-2.43558e-015	-2.53997e-015	-2.80051e-014	-3.07634e-014	-3.52221e-014	-3.92157e-014	-2.77062e-014	-2.41522e-014	-3.64034e-014	-2.03192e-014	-3.00801e-014	-2.38084e-014	-1.6645e-014	-2.72462e-014	-3.18228e-014	-1.30549e-014	-8.96838e-015	-1.44049e-014	-1.53068e-014	-3.02007e-015	-1.92101e-014	-3.2676e-015	-4.69226e-016	3.87582e-015	-1.39811e-014
-1.70794e-015	-1.61926e-015	-2.78986e-014	-3.07855e-014	-3.52988e-014	-3.94483e-014	-2.80069e-014	-2.40754e-014	-3.64163e-014	-2.01174e-014	-3.01842e-014	-2.33008e-014	-1.62176e-014	-2.699e-014	-3.18719e-014	-1.30202e-014	-9.08792e-015	-1.4255e-014	-1.49739e-014	-3.30154e-015	-1.88238e-014	-3.0891e-015	-2.25855e-017	4.47189e-015	-1.34151e-014
-9.81616e-016	-6.75355e-016	-2.78088e-014	-3.08222e-014	-3.53421e-014	-3.96808e-014	-2.83189e-014	-2.39747e-014	-3.63761e-014	-1.99051e-014	-3.02672e-014	-2.27785e-014	-1.58176e-014	-2.67569e-014	-3.19282e-014	-1.29943e-014	-9.21069e-015	-1.41072e-014	-1.46504e-014	-3.58984e-015	-1.84404e-014	-2.93403e-015	4.15825e-016	5.07491e-015	-1.28391e-014
-2.57863e-016	2.88339e-016	-2.77379e-014	-3.0873e-014	-3.53528e-014	-3.99119e-014	-2.86415e-014	-2.38519e-014	-3.6283e-014	-1.96824e-014	-3.03284e-014	-2.22439e-014	-1.54443e-014	-2.655e-014	-3.19919e-014	-1.29789e-014	-9.33795e-015	-1.39631e-014	-1.4339e-014	-3.88298e-015	-1.8062e-014	-2.80199e-015	8.44242e-016	5.68506e-015	-1.22563e-014
4.62186e-016	1.26811e-015	-2.76878e-014	-3.09382e-014	-3.53321e-014	-4.01405e-014	-2.89735e-014	-2.37076e-014	-3.61377e-014	-1.94497e-014	-3.03681e-014	-2.16992e-014	-1.5096e-014	-2.63723e-014	-3.20626e-014	-1.29758e-014	-9.47025e-015	-1.3825e-014	-1.40423e-014	-4.17877e-015	-1.76905e-014	-2.69249e-015	1.26173e-015	6.30257e-015	-1.16699e-014
1.17686e-015	2.26044e-015	-2.76604e-014	-3.10163e-014	-3.52825e-014	-4.03641e-014	-2.93135e-014	-2.35429e-014	-3.59411e-014	-1.92071e-014	-3.0386e-014	-2.11469e-014	-1.47719e-014	-2.62258e-014	-3.21404e-014	-1.2987e-014	-9.60914e-015	-1.36943e-014	-1.3762e-014	-4.47483e-015	-1.73279e-014	-2.60538e-015	1.66737e-015	6.92721e-015	-1.10825e-014
1.88509e-015	3.26189e-015	-2.76568e-014	-3.11065e-014	-3.52068e-014	-4.05809e-014	-2.96611e-014	-2.33588e-014	-3.56941e-014	-1.89548e-014	-3.03821e-014	-2.05889e-014	-1.44705e-014	-2.61117e-014	-3.22242e-014	-1.30147e-014	-9.75655e-015	-1.35721e-014	-1.35e-014	-4.76962e-015	-1.69764e-014	-2.54021e-015	2.0603e-015	7.5583e-015	-1.04969e-014
2.58516e-015	4.2683e-015	-2.76784e-014	-3.12079e-014	-3.51065e-014	-4.07891e-014	-3.00149e-014	-2.31576e-014	-3.53981e-014	-1.86931e-014	-3.03557e-014	-2.00274e-014	-1.41906e-014	-2.6032e-014	-3.23137e-014	-1.30608e-014	-9.91268e-015	-1.34587e-014	-1.32573e-014	-5.06095e-015	-1.66378e-014	-2.49556e-015	2.43927e-015	8.19492e-015	-9.91602e-015
3.275e-015	5.27586e-015	-2.77264e-014	-3.13196e-014	-3.49842e-014	-4.09867e-014	-3.03736e-014	-2.29408e-014	-3.50545e-014	-1.84217e-014	-3.03062e-014	-1.9465e-014	-1.39308e-014	-2.59885e-014	-3.24082e-014	-1.31265e-014	-1.00784e-014	-1.3355e-014	-1.30357e-014	-5.34726e-015	-1.63125e-014	-2.47065e-015	2.80302e-015	8.83674e-015	-9.34278e-015
3.95289e-015	6.28058e-015	-2.78019e-014	-3.14408e-014	-3.48429e-014	-4.1173e-014	-3.07369e-014	-2.27094e-014	-3.46651e-014	-1.81413e-014	-3.0234e-014	-1.89038e-014	-1.36889e-014	-2.59807e-014	-3.25078e-014	-1.32125e-014	-1.02548e-014	-1.32622e-014	-1.28363e-014	-5.62663e-015	-1.60016e-014	-2.46423e-015	3.15057e-015	9.4831e-015	-8.77952e-015
4.61822e-015	7.27908e-015	-2.7905e-014	-3.157e-014	-3.46851e-014	-4.13462e-014	-3.1104e-014	-2.2465e-014	-3.42324e-014	-1.78522e-014	-3.01392e-014	-1.83461e-014	-1.34634e-014	-2.60091e-014	-3.26119e-014	-1.33197e-014	-1.04431e-014	-1.31803e-014	-1.26595e-014	-5.89699e-015	-1.57058e-014	-2.4753e-015	3.48092e-015	1.01333e-014	-8.22813e-015
5.2696e-015	8.26754e-015	-2.80355e-014	-3.17066e-014	-3.45134e-014	-4.15063e-014	-3.14733e-014	-2.22094e-014	-3.37593e-014	-1.75549e-014	-3.00219e-014	-1.77932e-014	-1.32526e-014	-2.60733e-014	-3.27203e-014	-1.34488e-014	-1.06434e-014	-1.31097e-014	-1.25059e-014	-6.15718e-015	-1.5425e-014	-2.50217e-015	3.79333e-015	1.07854e-014	-7.69137e-015
5.90558e-015	9.24244e-015	-2.81932e-014	-3.18491e-014	-3.43307e-014	-4.16516e-014	-3.18435e-014	-2.19437e-014	-3.32489e-014	-1.72493e-014	-2.98827e-014	-1.7247e-014	-1.30545e-014	-2.61728e-014	-3.28328e-014	-1.35993e-014	-1.08564e-014	-1.30499e-014	-1.23751e-014	-6.40598e-015	-1.51584e-014	-2.5436e-015	4.0866e-015	1.14386e-014	-7.17146e-015
6.52492e-015	1.02012e-014	-2.83768e-014	-3.19973e-014	-3.41399e-014	-4.1781e-014	-3.22131e-014	-2.16695e-014	-3.27044e-014	-1.69356e-014	-2.97217e-014	-1.67095e-014	-1.28674e-014	-2.63063e-014	-3.29493e-014	-1.37705e-014	-1.10827e-014	-1.30006e-014	-1.22678e-014	-6.64214e-015	-1.49056e-014	-2.59773e-015	4.3594e-015	1.20916e-014	-6.67051e-015
7.12677e-015	1.11414e-014	-2.85855e-014	-3.21498e-014	-3.39437e-014	-4.18945e-014	-3.25807e-014	-2.13885e-014	-3.21291e-014	-1.66139e-014	-2.95398e-014	-1.61817e-014	-1.26897e-014	-2.64723e-014	-3.30697e-014	-1.3962e-014	-1.13227e-014	-1.29618e-014	-1.21835e-014	-6.86483e-015	-1.46659e-014	-2.66232e-015	4.61151e-015	1.2742e-014	-6.19001e-015
7.7107e-015	1.20607e-014	-2.88175e-014	-3.23059e-014	-3.37448e-014	-4.19916e-014	-3.2945e-014	-2.11021e-014	-3.15272e-014	-1.62851e-014	-2.93373e-014	-1.5665e-014	-1.25198e-014	-2.66692e-014	-3.31936e-014	-1.41713e-014	-1.15768e-014	-1.29322e-014	-1.21216e-014	-7.07343e-015	-1.44383e-014	-2.73636e-015	4.84232e-015	1.33887e-014	-5.73139e-015
8.27539e-015	1.2957e-014	-2.90706e-014	-3.24655e-014	-3.35457e-014	-4.2073e-014	-3.33045e-014	-2.08118e-014	-3.09024e-014	-1.59493e-014	-2.91149e-014	-1.51606e-014	-1.23563e-014	-2.68949e-014	-3.33205e-014	-1.43973e-014	-1.18448e-014	-1.29109e-014	-1.20809e-014	-7.26703e-015	-1.42215e-014	-2.81849e-015	5.05108e-015	1.403e-014	-5.29632e-015
8.81977e-015	1.3828e-014	-2.93436e-014	-3.26272e-014	-3.33485e-014	-4.21386e-014	-3.36577e-014	-2.05189e-014	-3.02587e-014	-1.56069e-014	-2.8873e-014	-1.4669e-014	-1.21968e-014	-2.7146e-014	-3.34497e-014	-1.46384e-014	-1.21272e-014	-1.28967e-014	-1.20602e-014	-7.44448e-015	-1.40141e-014	-2.90631e-015	5.23761e-015	1.46636e-014	-4.88558e-015
9.34397e-015	1.46725e-014	-2.96338e-014	-3.279e-014	-3.31548e-014	-4.21885e-014	-3.40034e-014	-2.02245e-014	-2.96002e-014	-1.52578e-014	-2.86121e-014	-1.41906e-014	-1.20406e-014	-2.74204e-014	-3.35809e-014	-1.48924e-014	-1.24243e-014	-1.28875e-014	-1.20583e-014	-7.60597e-015	-1.38152e-014	-2.99774e-015	5.40137e-015	1.5287e-014	-4.49984e-015
9.84797e-015	1.54889e-014	-2.99386e-014	-3.29536e-014	-3.2967e-014	-4.2223e-014	-3.43406e-014	-1.99304e-014	-2.89318e-014	-1.49026e-014	-2.83334e-014	-1.37253e-014	-1.18858e-014	-2.77149e-014	-3.3714e-014	-1.51561e-014	-1.27354e-014	-1.28821e-014	-1.20739e-014	-7.75117e-015	-1.36234e-014	-3.09107e-015	5.54208e-015	1.58984e-014	-4.13948e-015
1.03315e-014	1.62769e-014	-3.02553e-014	-3.31171e-014	-3.27868e-014	-4.22431e-014	-3.46688e-014	-1.9638e-014	-2.8258e-014	-1.45417e-014	-2.80375e-014	-1.32732e-014	-1.17312e-014	-2.80258e-014	-3.38492e-014	-1.5426e-014	-1.30597e-014	-1.28796e-014	-1.21044e-014	-7.87943e-015	-1.34357e-014	-3.1847e-015	5.6595e-015	1.64956e-014	-3.80455e-015
1.07949e-014	1.70358e-014	-3.05814e-014	-3.32801e-014	-3.26155e-014	-4.22494e-014	-3.49859e-014	-1.93485e-014	-2.75829e-014	-1.41751e-014	-2.77256e-014	-1.28344e-014	-1.15761e-014	-2.83495e-014	-3.39864e-014	-1.56991e-014	-1.33968e-014	-1.28778e-014	-1.21475e-014	-7.99166e-015	-1.32508e-014	-3.27712e-015	5.75413e-015	1.70759e-014	-3.49464e-015
1.12382e-014	1.77654e-014	-3.09135e-014	-3.34415e-014	-3.24537e-014	-4.2243e-014	-3.52911e-014	-1.90634e-014	-2.69113e-014	-1.38037e-014	-2.73988e-014	-1.24083e-014	-1.14187e-014	-2.86829e-014	-3.41252e-014	-1.59727e-014	-1.37466e-014	-1.28743e-014	-1.22012e-014	-8.08796e-015	-1.30668e-014	-3.36649e-015	5.82653e-015	1.7638e-014	-3.20877e-015
1.16624e-014	1.84666e-014	-3.12487e-014	-3.36013e-014	-3.23018e-014	-4.22251e-014	-3.55832e-014	-1.87828e-014	-2.62479e-014	-1.3428e-014	-2.70574e-014	-1.19943e-014	-1.12585e-014	-2.90219e-014	-3.42655e-014	-1.62435e-014	-1.41073e-014	-1.28674e-014	-1.22628e-014	-8.16851e-015	-1.28816e-014	-3.45104e-015	5.87664e-015	1.81803e-014	-2.94623e-015
1.20682e-014	1.91398e-014	-3.15836e-014	-3.37598e-014	-3.21601e-014	-4.21967e-014	-3.58608e-014	-1.85077e-014	-2.55971e-014	-1.30484e-014	-2.67025e-014	-1.15921e-014	-1.10943e-014	-2.93632e-014	-3.44069e-014	-1.6508e-014	-1.44779e-014	-1.28549e-014	-1.23298e-014	-8.23452e-015	-1.26928e-014	-3.52907e-015	5.90491e-015	1.87007e-014	-2.70604e-015
1.24563e-014	1.97856e-014	-3.1915e-014	-3.39161e-014	-3.20294e-014	-4.21592e-014	-3.61228e-014	-1.82399e-014	-2.49631e-014	-1.26648e-014	-2.63351e-014	-1.12008e-014	-1.09251e-014	-2.97033e-014	-3.45487e-014	-1.67627e-014	-1.48576e-014	-1.28354e-014	-1.24e-014	-8.28607e-015	-1.24985e-014	-3.59926e-015	5.91194e-015	1.91978e-014	-2.4868e-015
1.28282e-014	2.04056e-014	-3.22401e-014	-3.40698e-014	-3.19095e-014	-4.21141e-014	-3.63685e-014	-1.798e-014	-2.43501e-014	-1.22777e-014	-2.59561e-014	-1.08191e-014	-1.07495e-014	-3.00389e-014	-3.4691e-014	-1.70036e-014	-1.52457e-014	-1.28069e-014	-1.24702e-014	-8.32328e-015	-1.22969e-014	-3.65934e-015	5.89885e-015	1.96701e-014	-2.28652e-015
1.31853e-014	2.10013e-014	-3.25556e-014	-3.42212e-014	-3.17999e-014	-4.20623e-014	-3.65968e-014	-1.77284e-014	-2.37613e-014	-1.18875e-014	-2.55663e-014	-1.04462e-014	-1.05674e-014	-3.03674e-014	-3.48333e-014	-1.72273e-014	-1.56404e-014	-1.27672e-014	-1.25372e-014	-8.34691e-015	-1.20855e-014	-3.70777e-015	5.86646e-015	2.0116e-014	-2.10275e-015
1.353e-014	2.15742e-014	-3.28584e-014	-3.43701e-014	-3.16996e-014	-4.20046e-014	-3.68069e-014	-1.74847e-014	-2.31996e-014	-1.14947e-014	-2.51666e-014	-1.00806e-014	-1.03783e-014	-3.06859e-014	-3.49749e-014	-1.74307e-014	-1.60397e-014	-1.2715e-014	-1.25988e-014	-8.35783e-015	-1.18626e-014	-3.7429e-015	5.81581e-015	2.05348e-014	-1.93256e-015
1.38634e-014	2.21265e-014	-3.31455e-014	-3.45161e-014	-3.16088e-014	-4.19427e-014	-3.69985e-014	-1.72487e-014	-2.2668e-014	-1.10996e-014	-2.47576e-014	-9.72103e-015	-1.01821e-014	-3.09922e-014	-3.51157e-014	-1.76106e-014	-1.64417e-014	-1.26485e-014	-1.26525e-014	-8.35726e-015	-1.16262e-014	-3.7631e-015	5.74874e-015	2.09264e-014	-1.77359e-015
1.41868e-014	2.26602e-014	-3.34143e-014	-3.46587e-014	-3.15267e-014	-4.18777e-014	-3.71705e-014	-1.70208e-014	-2.21699e-014	-1.07025e-014	-2.43406e-014	-9.36569e-015	-9.97799e-015	-3.12844e-014	-3.52552e-014	-1.77642e-014	-1.68448e-014	-1.25667e-014	-1.26958e-014	-8.34634e-015	-1.13749e-014	-3.76756e-015	5.66707e-015	2.129e-014	-1.62305e-015
1.45032e-014	2.31778e-014	-3.36621e-014	-3.47984e-014	-3.14521e-014	-4.18115e-014	-3.73226e-014	-1.68013e-014	-2.17069e-014	-1.03042e-014	-2.39163e-014	-9.01312e-015	-9.76497e-015	-3.15598e-014	-3.53932e-014	-1.78887e-014	-1.72472e-014	-1.24679e-014	-1.27258e-014	-8.32564e-015	-1.11074e-014	-3.75515e-015	5.57239e-015	2.16254e-014	-1.47845e-015
1.48148e-014	2.3681e-014	-3.38869e-014	-3.49349e-014	-3.1384e-014	-4.17449e-014	-3.74546e-014	-1.65889e-014	-2.12807e-014	-9.90475e-015	-2.34852e-014	-8.66132e-015	-9.54298e-015	-3.18166e-014	-3.55293e-014	-1.79822e-014	-1.7647e-014	-1.23515e-014	-1.27403e-014	-8.29624e-015	-1.0823e-014	-3.72512e-015	5.4664e-015	2.19336e-014	-1.33686e-015
1.51234e-014	2.4172e-014	-3.40867e-014	-3.50683e-014	-3.13207e-014	-4.16788e-014	-3.75662e-014	-1.63826e-014	-2.08935e-014	-9.50455e-015	-2.30483e-014	-8.30868e-015	-9.31194e-015	-3.2054e-014	-3.56629e-014	-1.8043e-014	-1.80423e-014	-1.22163e-014	-1.27361e-014	-8.25911e-015	-1.05215e-014	-3.67623e-015	5.35092e-015	2.22149e-014	-1.19474e-015
1.54319e-014	2.46539e-014	-3.42606e-014	-3.51985e-014	-3.12611e-014	-4.16138e-014	-3.76575e-014	-1.61823e-014	-2.05457e-014	-9.10401e-015	-2.26059e-014	-7.95326e-015	-9.07185e-015	-3.22711e-014	-3.57937e-014	-1.80694e-014	-1.84314e-014	-1.20623e-014	-1.27118e-014	-8.21495e-015	-1.02022e-014	-3.60798e-015	5.22754e-015	2.24707e-014	-1.0491e-015
1.57424e-014	2.51288e-014	-3.44073e-014	-3.53258e-014	-3.12037e-014	-4.15513e-014	-3.77288e-014	-1.59869e-014	-2.0238e-014	-8.70298e-015	-2.21587e-014	-7.59318e-015	-8.82254e-015	-3.24672e-014	-3.59215e-014	-1.80604e-014	-1.88126e-014	-1.18895e-014	-1.2665e-014	-8.16473e-015	-9.86458e-015	-3.51925e-015	5.09823e-015	2.27024e-014	-8.96651e-016
1.60574e-014	2.55984e-014	-3.45254e-014	-3.54495e-014	-3.11473e-014	-4.14921e-014	-3.77801e-014	-1.5796e-014	-1.99701e-014	-8.30202e-015	-2.17075e-014	-7.22677e-015	-8.56445e-015	-3.26423e-014	-3.60457e-014	-1.80156e-014	-1.91836e-014	-1.16973e-014	-1.25942e-014	-8.10914e-015	-9.50848e-015	-3.40999e-015	4.96488e-015	2.29115e-014	-7.34639e-016
1.63794e-014	2.60647e-014	-3.46151e-014	-3.55704e-014	-3.10912e-014	-4.14365e-014	-3.78123e-014	-1.56082e-014	-1.97423e-014	-7.90092e-015	-2.12529e-014	-6.85301e-015	-8.29648e-015	-3.27967e-014	-3.61657e-014	-1.79347e-014	-1.95425e-014	-1.14862e-014	-1.2498e-014	-8.04818e-015	-9.13396e-015	-3.27979e-015	4.83008e-015	2.30999e-014	-5.5975e-016
1.67107e-014	2.65294e-014	-3.46764e-014	-3.56881e-014	-3.10334e-014	-4.13845e-014	-3.78252e-014	-1.54217e-014	-1.95532e-014	-7.50009e-015	-2.07953e-014	-6.46988e-015	-8.01818e-015	-3.29311e-014	-3.62811e-014	-1.78178e-014	-1.98876e-014	-1.12571e-014	-1.23752e-014	-7.98271e-015	-8.74188e-015	-3.12792e-015	4.69572e-015	2.32693e-014	-3.68639e-016
1.70541e-014	2.69938e-014	-3.47095e-014	-3.58021e-014	-3.09733e-014	-4.13369e-014	-3.78196e-014	-1.52353e-014	-1.94014e-014	-7.0997e-015	-2.03352e-014	-6.07637e-015	-7.72943e-015	-3.30466e-014	-3.63915e-014	-1.76659e-014	-2.02173e-014	-1.10109e-014	-1.22253e-014	-7.91298e-015	-8.33298e-015	-2.95407e-015	4.56374e-015	2.3422e-014	-1.58909e-016
1.74108e-014	2.74588e-014	-3.47149e-014	-3.59124e-014	-3.09104e-014	-4.12935e-014	-3.77962e-014	-1.50477e-014	-1.9285e-014	-6.70008e-015	-1.98726e-014	-5.67112e-015	-7.42989e-015	-3.31447e-014	-3.64969e-014	-1.74795e-014	-2.05307e-014	-1.07485e-014	-1.20481e-014	-7.83912e-015	-7.90772e-015	-2.75831e-015	4.43658e-015	2.35599e-014	7.20182e-017
1.7783e-014	2.79257e-014	-3.46935e-014	-3.60188e-014	-3.08435e-014	-4.12545e-014	-3.77556e-014	-1.48578e-014	-1.92017e-014	-6.30172e-015	-1.94075e-014	-5.25283e-015	-7.11949e-015	-3.32271e-014	-3.65974e-014	-1.72602e-014	-2.08267e-014	-1.04713e-014	-1.18431e-014	-7.76167e-015	-7.46798e-015	-2.54116e-015	4.31588e-015	2.36858e-014	3.26197e-016
1.81718e-014	2.83947e-014	-3.46471e-014	-3.61208e-014	-3.07717e-014	-4.12203e-014	-3.76992e-014	-1.46633e-014	-1.91491e-014	-5.90474e-015	-1.89407e-014	-4.82074e-015	-6.79787e-015	-3.32958e-014	-3.66923e-014	-1.70103e-014	-2.11039e-014	-1.0181e-014	-1.16096e-014	-7.68106e-015	-7.01591e-015	-2.30309e-015	4.20328e-015	2.38019e-014	6.05547e-016
1.85782e-014	2.88662e-014	-3.45773e-014	-3.62182e-014	-3.06939e-014	-4.119e-014	-3.76282e-014	-1.44622e-014	-1.91248e-014	-5.50936e-015	-1.84722e-014	-4.37464e-015	-6.46438e-015	-3.33527e-014	-3.67816e-014	-1.67328e-014	-2.13609e-014	-9.87945e-015	-1.13481e-014	-7.59705e-015	-6.55376e-015	-2.04468e-015	4.10063e-015	2.39108e-014	9.11895e-016
1.90034e-014	2.93403e-014	-3.4486e-014	-3.63108e-014	-3.06096e-014	-4.11633e-014	-3.7543e-014	-1.42536e-014	-1.91252e-014	-5.11592e-015	-1.80022e-014	-3.91333e-015	-6.11806e-015	-3.33997e-014	-3.68649e-014	-1.64302e-014	-2.15968e-014	-9.5691e-015	-1.10586e-014	-7.5096e-015	-6.08297e-015	-1.76699e-015	4.00984e-015	2.40156e-014	1.24661e-015
1.94482e-014	2.98168e-014	-3.43752e-014	-3.63985e-014	-3.05186e-014	-4.11392e-014	-3.74449e-014	-1.40353e-014	-1.91472e-014	-4.72394e-015	-1.7531e-014	-3.43639e-015	-5.75875e-015	-3.34401e-014	-3.69421e-014	-1.61053e-014	-2.18114e-014	-9.25192e-015	-1.07424e-014	-7.41824e-015	-5.606e-015	-1.47013e-015	3.9322e-015	2.41183e-014	1.61071e-015
1.99132e-014	3.02943e-014	-3.42476e-014	-3.64804e-014	-3.04205e-014	-4.11174e-014	-3.73354e-014	-1.38061e-014	-1.91866e-014	-4.33361e-015	-1.70584e-014	-2.9437e-015	-5.38537e-015	-3.34761e-014	-3.70132e-014	-1.57614e-014	-2.20042e-014	-8.93062e-015	-1.04003e-014	-7.32296e-015	-5.12418e-015	-1.15466e-015	3.86917e-015	2.42214e-014	2.00462e-015
2.03988e-014	3.0772e-014	-3.41059e-014	-3.6555e-014	-3.03153e-014	-4.10971e-014	-3.72155e-014	-1.35653e-014	-1.92393e-014	-3.94539e-015	-1.65846e-014	-2.43552e-015	-4.99768e-015	-3.35102e-014	-3.70781e-014	-1.54027e-014	-2.21749e-014	-8.60745e-015	-1.00332e-014	-7.22358e-015	-4.64045e-015	-8.22003e-016	3.82153e-015	2.43275e-014	2.42856e-015
2.09053e-014	3.12478e-014	-3.39523e-014	-3.66226e-014	-3.02032e-014	-4.10775e-014	-3.70864e-014	-1.33111e-014	-1.93015e-014	-3.55937e-015	-1.61093e-014	-1.91198e-015	-4.59512e-015	-3.35444e-014	-3.71372e-014	-1.50329e-014	-2.23229e-014	-8.28504e-015	-9.64251e-015	-7.11977e-015	-4.1577e-015	-4.7321e-016	3.7899e-015	2.44387e-014	2.88244e-015
2.14325e-014	3.17199e-014	-3.37895e-014	-3.66821e-014	-3.00844e-014	-4.10579e-014	-3.69501e-014	-1.30426e-014	-1.93692e-014	-3.17517e-015	-1.56325e-014	-1.37342e-015	-4.17683e-015	-3.35809e-014	-3.71897e-014	-1.4656e-014	-2.24484e-014	-7.9659e-015	-9.22956e-015	-7.01153e-015	-3.67874e-015	-1.09817e-016	3.77476e-015	2.45573e-014	3.36542e-015
2.1979e-014	3.21864e-014	-3.36204e-014	-3.67326e-014	-2.99594e-014	-4.10368e-014	-3.68073e-014	-1.27588e-014	-1.94385e-014	-2.79301e-015	-1.51542e-014	-8.20456e-016	-3.74166e-015	-3.36222e-014	-3.7236e-014	-1.42757e-014	-2.25513e-014	-7.65238e-015	-8.7965e-015	-6.89897e-015	-3.20572e-015	2.67272e-016	3.7764e-015	2.46852e-014	3.87684e-015
2.2543e-014	3.26445e-014	-3.34483e-014	-3.67728e-014	-2.98291e-014	-4.10136e-014	-3.66586e-014	-1.24592e-014	-1.95054e-014	-2.41305e-015	-1.46745e-014	-2.5415e-016	-3.28938e-015	-3.367e-014	-3.72769e-014	-1.38961e-014	-2.26315e-014	-7.34728e-015	-8.34579e-015	-6.78122e-015	-2.74167e-015	6.56738e-016	3.7954e-015	2.48245e-014	4.41564e-015
2.3123e-014	3.30919e-014	-3.32762e-014	-3.68026e-014	-2.96939e-014	-4.09875e-014	-3.65054e-014	-1.21425e-014	-1.95664e-014	-2.03518e-015	-1.4193e-014	3.23517e-016	-2.81925e-015	-3.37266e-014	-3.7312e-014	-1.35206e-014	-2.26899e-014	-7.05344e-015	-7.88e-015	-6.65803e-015	-2.2884e-015	1.05695e-015	3.83171e-015	2.49762e-014	4.97966e-015
2.37178e-014	3.35257e-014	-3.31064e-014	-3.68212e-014	-2.95545e-014	-4.09574e-014	-3.63492e-014	-1.18088e-014	-1.96186e-014	-1.65975e-015	-1.37099e-014	9.11427e-016	-2.33102e-015	-3.37935e-014	-3.73415e-014	-1.3153e-014	-2.2727e-014	-6.77312e-015	-7.4017e-015	-6.52924e-015	-1.84898e-015	1.46614e-015	3.88543e-015	2.51413e-014	5.56656e-015
2.43244e-014	3.39427e-014	-3.29418e-014	-3.68277e-014	-2.94122e-014	-4.09225e-014	-3.61907e-014	-1.14579e-014	-1.96585e-014	-1.28724e-015	-1.32251e-014	1.50884e-015	-1.82439e-015	-3.38727e-014	-3.73652e-014	-1.27976e-014	-2.27439e-014	-6.50881e-015	-6.9138e-015	-6.39459e-015	-1.42637e-015	1.88305e-015	3.95631e-015	2.53205e-014	6.17428e-015
2.49409e-014	3.43395e-014	-3.27844e-014	-3.68211e-014	-2.92677e-014	-4.08816e-014	-3.60306e-014	-1.10897e-014	-1.96836e-014	-9.17982e-016	-1.27388e-014	2.11407e-015	-1.29897e-015	-3.3965e-014	-3.73831e-014	-1.24575e-014	-2.27404e-014	-6.2624e-015	-6.4191e-015	-6.25355e-015	-1.02228e-015	2.3063e-015	4.04367e-015	2.55137e-014	6.79984e-015
2.55647e-014	3.47133e-014	-3.26368e-014	-3.68009e-014	-2.9122e-014	-4.08343e-014	-3.58698e-014	-1.07038e-014	-1.96908e-014	-5.51597e-016	-1.22515e-014	2.7255e-015	-7.54172e-016	-3.40709e-014	-3.73957e-014	-1.21359e-014	-2.27181e-014	-6.03617e-015	-5.92085e-015	-6.10542e-015	-6.3886e-016	2.73383e-015	4.14685e-015	2.57214e-014	7.4403e-015
2.61926e-014	3.50608e-014	-3.2501e-014	-3.6766e-014	-2.89764e-014	-4.07804e-014	-3.57092e-014	-1.03014e-014	-1.96776e-014	-1.88168e-016	-1.17629e-014	3.34184e-015	-1.89764e-016	-3.41906e-014	-3.74034e-014	-1.18359e-014	-2.26773e-014	-5.83156e-015	-5.42203e-015	-5.95001e-015	-2.78283e-016	3.16425e-015	4.26505e-015	2.59437e-014	8.09293e-015
2.6821e-014	3.53786e-014	-3.23785e-014	-3.67164e-014	-2.8832e-014	-4.07189e-014	-3.55489e-014	-9.88314e-015	-1.96424e-014	1.71534e-016	-1.1273e-014	3.96093e-015	3.93738e-016	-3.43245e-014	-3.74057e-014	-1.15603e-014	-2.26197e-014	-5.65052e-015	-4.92539e-015	-5.78746e-015	5.79122e-017	3.59583e-015	4.39734e-015	2.61801e-014	8.75448e-015
2.74463e-014	3.56632e-014	-3.22709e-014	-3.66517e-014	-2.86897e-014	-4.06496e-014	-3.53889e-014	-9.45042e-015	-1.95839e-014	5.27371e-016	-1.0782e-014	4.58052e-015	9.96567e-016	-3.44725e-014	-3.74034e-014	-1.13115e-014	-2.25464e-014	-5.49445e-015	-4.43465e-015	-5.61712e-015	3.68489e-016	4.02677e-015	4.54237e-015	2.64297e-014	9.42103e-015
2.80647e-014	3.59114e-014	-3.21792e-014	-3.65712e-014	-2.85504e-014	-4.05721e-014	-3.52294e-014	-9.00457e-015	-1.95007e-014	8.79708e-016	-1.02903e-014	5.19796e-015	1.61764e-015	-3.46345e-014	-3.73964e-014	-1.10915e-014	-2.24584e-014	-5.36461e-015	-3.95253e-015	-5.43897e-015	6.5149e-016	4.45573e-015	4.69913e-015	2.66908e-014	1.00892e-014
2.86722e-014	3.61206e-014	-3.2104e-014	-3.64749e-014	-2.84159e-014	-4.0485e-014	-3.50713e-014	-8.54752e-015	-1.9392e-014	1.22817e-015	-9.79847e-015	5.81108e-015	2.25576e-015	-3.48092e-014	-3.73852e-014	-1.09018e-014	-2.23567e-014	-5.26179e-015	-3.48232e-015	-5.25388e-015	9.06322e-016	4.88192e-015	4.86607e-015	2.69614e-014	1.07553e-014
2.92648e-014	3.62879e-014	-3.20467e-014	-3.63623e-014	-2.82868e-014	-4.03886e-014	-3.49158e-014	-8.08105e-015	-1.92578e-014	1.57221e-015	-9.30685e-015	6.41746e-015	2.9106e-015	-3.4995e-014	-3.73695e-014	-1.07431e-014	-2.22431e-014	-5.18639e-015	-3.02691e-015	-5.06155e-015	1.13258e-015	5.30371e-015	5.0417e-015	2.72401e-014	1.14157e-014
2.98391e-014	3.64109e-014	-3.20072e-014	-3.62329e-014	-2.81643e-014	-4.02831e-014	-3.47618e-014	-7.60686e-015	-1.90983e-014	1.91088e-015	-8.81528e-015	7.01516e-015	3.58078e-015	-3.51904e-014	-3.73496e-014	-1.06171e-014	-2.21181e-014	-5.13848e-015	-2.59016e-015	-4.86207e-015	1.33037e-015	5.71959e-015	5.22463e-015	2.75247e-014	1.20675e-014
3.03906e-014	3.64878e-014	-3.19843e-014	-3.60864e-014	-2.80493e-014	-4.01693e-014	-3.46081e-014	-7.12774e-015	-1.89149e-014	2.24413e-015	-8.32464e-015	7.60199e-015	4.26558e-015	-3.53938e-014	-3.7325e-014	-1.0525e-014	-2.19824e-014	-5.11926e-015	-2.17496e-015	-4.65585e-015	1.4995e-015	6.12822e-015	5.41316e-015	2.7813e-014	1.27067e-014
3.09159e-014	3.65175e-014	-3.19779e-014	-3.5923e-014	-2.79436e-014	-4.00476e-014	-3.44556e-014	-6.64612e-015	-1.87085e-014	2.57159e-015	-7.83547e-015	8.1757e-015	4.96297e-015	-3.56031e-014	-3.72961e-014	-1.04665e-014	-2.18376e-014	-5.12819e-015	-1.78518e-015	-4.4432e-015	1.64086e-015	6.52814e-015	5.60657e-015	2.81023e-014	1.33291e-014
3.1411e-014	3.64991e-014	-3.1987e-014	-3.57429e-014	-2.78475e-014	-3.99184e-014	-3.4304e-014	-6.16439e-015	-1.84808e-014	2.89234e-015	-7.34854e-015	8.73415e-015	5.67076e-015	-3.58159e-014	-3.72625e-014	-1.04408e-014	-2.16849e-014	-5.1649e-015	-1.42334e-015	-4.22483e-015	1.75478e-015	6.91858e-015	5.80376e-015	2.83905e-014	1.39308e-014
3.1872e-014	3.64315e-014	-3.20107e-014	-3.55466e-014	-2.77615e-014	-3.9782e-014	-3.41525e-014	-5.6846e-015	-1.82338e-014	3.20543e-015	-6.86445e-015	9.27544e-015	6.38629e-015	-3.603e-014	-3.72239e-014	-1.04481e-014	-2.15251e-014	-5.22886e-015	-1.09228e-015	-4.00097e-015	1.84285e-015	7.29823e-015	6.00361e-015	2.86748e-014	1.45096e-014
3.22954e-014	3.63137e-014	-3.20473e-014	-3.53349e-014	-2.76861e-014	-3.96399e-014	-3.40007e-014	-5.20974e-015	-1.79693e-014	3.51062e-015	-6.3837e-015	9.79761e-015	7.1072e-015	-3.62426e-014	-3.71806e-014	-1.04879e-014	-2.13597e-014	-5.31974e-015	-7.94966e-016	-3.77197e-015	1.9061e-015	7.66661e-015	6.20488e-015	2.89521e-014	1.50625e-014
3.26773e-014	3.61459e-014	-3.20962e-014	-3.51085e-014	-2.7622e-014	-3.94931e-014	-3.38473e-014	-4.74243e-015	-1.76896e-014	3.80676e-015	-5.90767e-015	1.0299e-014	7.83025e-015	-3.64512e-014	-3.71328e-014	-1.05588e-014	-2.11899e-014	-5.4363e-015	-5.33645e-016	-3.53887e-015	1.94542e-015	8.02306e-015	6.40627e-015	2.92193e-014	1.55872e-014
3.30147e-014	3.59293e-014	-3.2155e-014	-3.48685e-014	-2.75706e-014	-3.93421e-014	-3.36918e-014	-4.28586e-015	-1.73978e-014	4.09361e-015	-5.43705e-015	1.07775e-014	8.5522e-015	-3.66531e-014	-3.70807e-014	-1.06595e-014	-2.10163e-014	-5.57731e-015	-3.10105e-016	-3.30279e-015	1.96261e-015	8.36665e-015	6.60674e-015	2.94736e-014	1.60815e-014
3.33055e-014	3.5665e-014	-3.22219e-014	-3.46154e-014	-2.75324e-014	-3.91877e-014	-3.35336e-014	-3.84364e-015	-1.70966e-014	4.37036e-015	-4.97277e-015	1.12314e-014	9.26997e-015	-3.68455e-014	-3.70235e-014	-1.07889e-014	-2.08392e-014	-5.74212e-015	-1.26677e-016	-3.06387e-015	1.95924e-015	8.69742e-015	6.8055e-015	2.97123e-014	1.65429e-014
3.35477e-014	3.53554e-014	-3.22937e-014	-3.43505e-014	-2.75075e-014	-3.90307e-014	-3.33718e-014	-3.41838e-015	-1.67887e-014	4.63597e-015	-4.51597e-015	1.16593e-014	9.98058e-015	-3.70263e-014	-3.69609e-014	-1.09454e-014	-2.06594e-014	-5.92902e-015	1.46442e-017	-2.82335e-015	1.93741e-015	9.01537e-015	7.00227e-015	2.99328e-014	1.69696e-014
3.3739e-014	3.50025e-014	-3.23682e-014	-3.4074e-014	-2.7496e-014	-3.88728e-014	-3.32056e-014	-3.01261e-015	-1.64778e-014	4.8896e-015	-4.06738e-015	1.20597e-014	1.06808e-014	-3.7193e-014	-3.6893e-014	-1.11271e-014	-2.04771e-014	-6.13688e-015	1.1198e-016	-2.58247e-015	1.90027e-015	9.3199e-015	7.19629e-015	3.01325e-014	1.73599e-014
3.38775e-014	3.46096e-014	-3.24431e-014	-3.37873e-014	-2.74988e-014	-3.87151e-014	-3.30343e-014	-2.62814e-015	-1.61681e-014	5.13013e-015	-3.62803e-015	1.24311e-014	1.13664e-014	-3.73425e-014	-3.68205e-014	-1.13318e-014	-2.02931e-014	-6.36432e-015	1.63327e-016	-2.34188e-015	1.84993e-015	9.61101e-015	7.38709e-015	3.0309e-014	1.77127e-014
3.39617e-014	3.41798e-014	-3.25162e-014	-3.3492e-014	-2.75163e-014	-3.85589e-014	-3.2858e-014	-2.26731e-015	-1.58625e-014	5.35699e-015	-3.19907e-015	1.27727e-014	1.2033e-014	-3.74734e-014	-3.67434e-014	-1.15579e-014	-2.01084e-014	-6.61011e-015	1.67642e-016	-2.10246e-015	1.78867e-015	9.88861e-015	7.57494e-015	3.04604e-014	1.80272e-014
3.39914e-014	3.37163e-014	-3.25851e-014	-3.31898e-014	-2.75492e-014	-3.84059e-014	-3.26756e-014	-1.93295e-015	-1.55645e-014	5.56873e-015	-2.78198e-015	1.30838e-014	1.26767e-014	-3.75835e-014	-3.66619e-014	-1.18039e-014	-1.99236e-014	-6.87242e-015	1.24188e-016	-1.86462e-015	1.71861e-015	1.01525e-014	7.75945e-015	3.05845e-014	1.8302e-014
3.3966e-014	3.32234e-014	-3.26478e-014	-3.28819e-014	-2.75968e-014	-3.82573e-014	-3.24863e-014	-1.62787e-015	-1.52774e-014	5.76414e-015	-2.37776e-015	1.33636e-014	1.32928e-014	-3.76714e-014	-3.65763e-014	-1.20677e-014	-1.97393e-014	-7.15014e-015	3.19284e-017	-1.62949e-015	1.64246e-015	1.0403e-014	7.94074e-015	3.0679e-014	1.8537e-014
3.38852e-014	3.2706e-014	-3.2702e-014	-3.257e-014	-2.76599e-014	-3.81146e-014	-3.22896e-014	-1.35327e-015	-1.5004e-014	5.94224e-015	-1.9871e-015	1.36109e-014	1.38777e-014	-3.77366e-014	-3.64871e-014	-1.23481e-014	-1.95552e-014	-7.44202e-015	-1.09536e-016	-1.39778e-015	1.56206e-015	1.06404e-014	8.11949e-015	3.07433e-014	1.87329e-014
3.37496e-014	3.21686e-014	-3.27453e-014	-3.22556e-014	-2.77389e-014	-3.79794e-014	-3.20854e-014	-1.11086e-015	-1.47468e-014	6.1022e-015	-1.61134e-015	1.38249e-014	1.44274e-014	-3.7778e-014	-3.63948e-014	-1.26431e-014	-1.93713e-014	-7.7468e-015	-3.00293e-016	-1.16953e-015	1.4806e-015	1.08655e-014	8.29592e-015	3.07764e-014	1.88898e-014
3.3561e-014	3.16158e-014	-3.27755e-014	-3.19401e-014	-2.78345e-014	-3.7853e-014	-3.18737e-014	-9.01963e-016	-1.45089e-014	6.24322e-015	-1.25172e-015	1.40058e-014	1.49382e-014	-3.77949e-014	-3.63e-014	-1.29511e-014	-1.91883e-014	-8.06272e-015	-5.40092e-016	-9.45697e-016	1.40092e-015	1.10789e-014	8.47048e-015	3.07775e-014	1.90081e-014
3.33197e-014	3.10535e-014	-3.27915e-014	-3.16254e-014	-2.79464e-014	-3.77368e-014	-3.16542e-014	-7.27209e-016	-1.42929e-014	6.36409e-015	-9.0916e-016	1.41532e-014	1.5406e-014	-3.77877e-014	-3.62033e-014	-1.32704e-014	-1.90064e-014	-8.38861e-015	-8.28766e-016	-7.27288e-016	1.32504e-015	1.12807e-014	8.6439e-015	3.0746e-014	1.90889e-014
3.30273e-014	3.0487e-014	-3.27915e-014	-3.1313e-014	-2.80746e-014	-3.76321e-014	-3.1428e-014	-5.87398e-016	-1.41005e-014	6.46416e-015	-5.84943e-016	1.4267e-014	1.58267e-014	-3.77566e-014	-3.61058e-014	-1.35998e-014	-1.88251e-014	-8.72384e-015	-1.16502e-015	-5.13953e-016	1.25504e-015	1.14716e-014	8.81693e-015	3.06813e-014	1.91331e-014
3.26868e-014	2.99222e-014	-3.27741e-014	-3.10045e-014	-2.82194e-014	-3.75399e-014	-3.1195e-014	-4.83112e-016	-1.39341e-014	6.54294e-015	-2.79836e-016	1.43479e-014	1.61973e-014	-3.77019e-014	-3.60081e-014	-1.39383e-014	-1.86445e-014	-9.06762e-015	-1.54759e-015	-3.05534e-016	1.19272e-015	1.16527e-014	8.99064e-015	3.05837e-014	1.91422e-014
3.23004e-014	2.9364e-014	-3.27385e-014	-3.07014e-014	-2.83808e-014	-3.74616e-014	-3.09556e-014	-4.14732e-016	-1.37946e-014	6.59887e-015	5.1657e-018	1.43958e-014	1.65147e-014	-3.76246e-014	-3.59108e-014	-1.42848e-014	-1.84646e-014	-9.41863e-015	-1.97505e-015	-1.02471e-016	1.14087e-015	1.18242e-014	9.16616e-015	3.0454e-014	1.91179e-014
3.18714e-014	2.88179e-014	-3.2684e-014	-3.04051e-014	-2.85595e-014	-3.7398e-014	-3.07094e-014	-3.82431e-016	-1.36823e-014	6.63133e-015	2.69274e-016	1.4411e-014	1.67757e-014	-3.75263e-014	-3.58145e-014	-1.46388e-014	-1.82855e-014	-9.77611e-015	-2.44574e-015	9.54972e-017	1.10041e-015	1.19872e-014	9.34425e-015	3.02929e-014	1.90612e-014
3.14027e-014	2.82888e-014	-3.26105e-014	-3.01171e-014	-2.87562e-014	-3.735e-014	-3.04581e-014	-3.86031e-016	-1.35984e-014	6.63966e-015	5.11445e-016	1.43938e-014	1.69778e-014	-3.74087e-014	-3.5721e-014	-1.49994e-014	-1.81071e-014	-1.01395e-014	-2.95793e-015	2.88835e-016	1.07272e-015	1.21423e-014	9.52587e-015	3.01013e-014	1.89737e-014
3.08976e-014	2.77828e-014	-3.25178e-014	-2.98392e-014	-2.89716e-014	-3.7318e-014	-3.0203e-014	-4.24621e-016	-1.35436e-014	6.62341e-015	7.30475e-016	1.43451e-014	1.71188e-014	-3.72739e-014	-3.56317e-014	-1.53672e-014	-1.79294e-014	-1.05087e-014	-3.50966e-015	4.77716e-016	1.0591e-015	1.22902e-014	9.71207e-015	2.98806e-014	1.88569e-014
3.03594e-014	2.73041e-014	-3.24066e-014	-2.95726e-014	-2.92061e-014	-3.73034e-014	-2.9945e-014	-4.96569e-016	-1.35178e-014	6.58258e-015	9.25929e-016	1.42657e-014	1.71971e-014	-3.7124e-014	-3.55476e-014	-1.57417e-014	-1.77524e-014	-1.08834e-014	-4.09833e-015	6.63111e-016	1.06059e-015	1.2432e-014	9.90396e-015	2.96327e-014	1.87125e-014
2.9792e-014	2.68577e-014	-3.22778e-014	-2.9318e-014	-2.94594e-014	-3.73069e-014	-2.96847e-014	-6.00722e-016	-1.35203e-014	6.51624e-015	1.09727e-015	1.41567e-014	1.7212e-014	-3.69624e-014	-3.54706e-014	-1.61226e-014	-1.75764e-014	-1.12632e-014	-4.72182e-015	8.46195e-016	1.07856e-015	1.25684e-014	1.01024e-014	2.93603e-014	1.85418e-014
2.91996e-014	2.64479e-014	-3.21322e-014	-2.90763e-014	-2.97319e-014	-3.73286e-014	-2.9424e-014	-7.35865e-016	-1.35503e-014	6.42448e-015	1.24425e-015	1.4019e-014	1.71624e-014	-3.67921e-014	-3.54018e-014	-1.65097e-014	-1.74007e-014	-1.16477e-014	-5.37737e-015	1.02777e-015	1.11314e-015	1.27001e-014	1.0308e-014	2.90653e-014	1.83472e-014
2.85856e-014	2.60782e-014	-3.19707e-014	-2.88483e-014	-3.00244e-014	-3.73692e-014	-2.91637e-014	-9.00605e-016	-1.36066e-014	6.30717e-015	1.36638e-015	1.38532e-014	1.7048e-014	-3.66162e-014	-3.53423e-014	-1.69033e-014	-1.72248e-014	-1.20359e-014	-6.06203e-015	1.20826e-015	1.16441e-015	1.28278e-014	1.05217e-014	2.87509e-014	1.813e-014
2.79535e-014	2.57523e-014	-3.17949e-014	-2.86351e-014	-3.03368e-014	-3.74291e-014	-2.89046e-014	-1.09239e-015	-1.36874e-014	6.16447e-015	1.46346e-015	1.36605e-014	1.68692e-014	-3.64375e-014	-3.52934e-014	-1.73036e-014	-1.70478e-014	-1.24276e-014	-6.77218e-015	1.38889e-015	1.23188e-015	1.29522e-014	1.07444e-014	2.84198e-014	1.78924e-014
2.73078e-014	2.54735e-014	-3.1607e-014	-2.84368e-014	-3.0669e-014	-3.75084e-014	-2.86483e-014	-1.30973e-015	-1.37909e-014	5.99608e-015	1.53467e-015	1.34421e-014	1.66264e-014	-3.62596e-014	-3.52567e-014	-1.77112e-014	-1.68704e-014	-1.28233e-014	-7.50452e-015	1.57101e-015	1.31558e-015	1.30738e-014	1.09768e-014	2.80747e-014	1.76355e-014
2.66522e-014	2.52442e-014	-3.14083e-014	-2.8254e-014	-3.10207e-014	-3.76061e-014	-2.8397e-014	-1.55082e-015	-1.39151e-014	5.80289e-015	1.58018e-015	1.31986e-014	1.63213e-014	-3.60853e-014	-3.52335e-014	-1.81259e-014	-1.66927e-014	-1.32225e-014	-8.25584e-015	1.75596e-015	1.41468e-015	1.31935e-014	1.12193e-014	2.77189e-014	1.73606e-014
2.59906e-014	2.5066e-014	-3.12016e-014	-2.80878e-014	-3.13922e-014	-3.7723e-014	-2.8152e-014	-1.81295e-015	-1.40578e-014	5.58527e-015	1.6005e-015	1.29317e-014	1.59558e-014	-3.59183e-014	-3.52255e-014	-1.85476e-014	-1.65142e-014	-1.36248e-014	-9.02221e-015	1.94552e-015	1.52901e-015	1.3312e-014	1.14722e-014	2.73546e-014	1.70688e-014
2.53264e-014	2.49398e-014	-3.09894e-014	-2.79378e-014	-3.17838e-014	-3.78586e-014	-2.79147e-014	-2.09389e-015	-1.4217e-014	5.34401e-015	1.59541e-015	1.26429e-014	1.55324e-014	-3.5762e-014	-3.52339e-014	-1.89767e-014	-1.63347e-014	-1.40296e-014	-9.8004e-015	2.14157e-015	1.65704e-015	1.34298e-014	1.17356e-014	2.6985e-014	1.6761e-014
2.46631e-014	2.48662e-014	-3.07741e-014	-2.78034e-014	-3.21949e-014	-3.80128e-014	-2.7686e-014	-2.39058e-015	-1.43905e-014	5.08003e-015	1.56488e-015	1.23333e-014	1.50538e-014	-3.56196e-014	-3.52596e-014	-1.94136e-014	-1.61536e-014	-1.44365e-014	-1.0587e-014	2.3453e-015	1.79797e-015	1.35478e-014	1.20093e-014	2.66138e-014	1.64395e-014
2.40036e-014	2.48447e-014	-3.05585e-014	-2.7685e-014	-3.2625e-014	-3.81846e-014	-2.74676e-014	-2.70166e-015	-1.45754e-014	4.79402e-015	1.50945e-015	1.20042e-014	1.4523e-014	-3.54946e-014	-3.53038e-014	-1.98587e-014	-1.59708e-014	-1.48444e-014	-1.13781e-014	2.55812e-015	1.95058e-015	1.36659e-014	1.22935e-014	2.62439e-014	1.61054e-014
2.33507e-014	2.48752e-014	-3.03448e-014	-2.75823e-014	-3.30737e-014	-3.83728e-014	-2.72611e-014	-3.02462e-015	-1.47682e-014	4.48685e-015	1.42877e-015	1.16568e-014	1.39441e-014	-3.53893e-014	-3.53666e-014	-2.03113e-014	-1.57863e-014	-1.52525e-014	-1.21702e-014	2.7814e-015	2.1127e-015	1.37849e-014	1.25881e-014	2.58787e-014	1.57598e-014
2.27069e-014	2.49569e-014	-3.0136e-014	-2.7495e-014	-3.354e-014	-3.85772e-014	-2.70681e-014	-3.35631e-015	-1.49666e-014	4.15964e-015	1.32418e-015	1.12926e-014	1.33213e-014	-3.5306e-014	-3.54493e-014	-2.07707e-014	-1.55996e-014	-1.56607e-014	-1.29593e-014	3.01767e-015	2.28307e-015	1.39051e-014	1.28925e-014	2.55214e-014	1.54035e-014
2.20744e-014	2.50873e-014	-2.99341e-014	-2.74229e-014	-3.40226e-014	-3.87961e-014	-2.68894e-014	-3.69425e-015	-1.51679e-014	3.81393e-015	1.19634e-015	1.09129e-014	1.26589e-014	-3.5247e-014	-3.55517e-014	-2.12362e-014	-1.54105e-014	-1.60675e-014	-1.37417e-014	3.26825e-015	2.46048e-015	1.40273e-014	1.32063e-014	2.51748e-014	1.50372e-014
2.14552e-014	2.52637e-014	-2.97419e-014	-2.73663e-014	-3.45201e-014	-3.90287e-014	-2.67265e-014	-4.03617e-015	-1.537e-014	3.45116e-015	1.04583e-015	1.05195e-014	1.19619e-014	-3.52141e-014	-3.56741e-014	-2.17074e-014	-1.52186e-014	-1.64716e-014	-1.4514e-014	3.53414e-015	2.64238e-015	1.41514e-014	1.35288e-014	2.48419e-014	1.46614e-014
2.08512e-014	2.54831e-014	-2.95617e-014	-2.73243e-014	-3.50317e-014	-3.92741e-014	-2.65802e-014	-4.38008e-015	-1.55704e-014	3.07257e-015	8.74027e-016	1.01136e-014	1.1235e-014	-3.52092e-014	-3.58167e-014	-2.21828e-014	-1.50235e-014	-1.68713e-014	-1.52731e-014	3.8169e-015	2.82693e-015	1.42776e-014	1.38596e-014	2.45254e-014	1.42776e-014
2.02637e-014	2.57421e-014	-2.93957e-014	-2.7296e-014	-3.5556e-014	-3.95311e-014	-2.64511e-014	-4.72435e-015	-1.57666e-014	2.67982e-015	6.81811e-016	9.69643e-015	1.04837e-014	-3.52336e-014	-3.5979e-014	-2.26618e-014	-1.48244e-014	-1.72653e-014	-1.60153e-014	4.11836e-015	3.01256e-015	1.44066e-014	1.41976e-014	2.42282e-014	1.38861e-014
1.96934e-014	2.60359e-014	-2.92458e-014	-2.72808e-014	-3.60909e-014	-3.97986e-014	-2.634e-014	-5.06726e-015	-1.59562e-014	2.27519e-015	4.70082e-016	9.26933e-015	9.71365e-015	-3.52881e-014	-3.616e-014	-2.31426e-014	-1.4621e-014	-1.76515e-014	-1.67374e-014	4.44043e-015	3.19681e-015	1.45388e-014	1.45415e-014	2.39529e-014	1.34873e-014
1.91413e-014	2.636e-014	-2.91137e-014	-2.72776e-014	-3.66339e-014	-4.00752e-014	-2.62477e-014	-5.40677e-015	-1.61376e-014	1.8605e-015	2.403e-016	8.83458e-015	8.93108e-015	-3.53724e-014	-3.63592e-014	-2.36231e-014	-1.44127e-014	-1.80271e-014	-1.74356e-014	4.78297e-015	3.3778e-015	1.46747e-014	1.48909e-014	2.37017e-014	1.30823e-014
1.86074e-014	2.67095e-014	-2.90012e-014	-2.72861e-014	-3.7183e-014	-4.03587e-014	-2.61745e-014	-5.74109e-015	-1.6309e-014	1.43759e-015	-5.85866e-018	8.39324e-015	8.14123e-015	-3.54868e-014	-3.65758e-014	-2.41011e-014	-1.41989e-014	-1.83901e-014	-1.81067e-014	5.14649e-015	3.55423e-015	1.48146e-014	1.52449e-014	2.34764e-014	1.26721e-014
1.8091e-014	2.70793e-014	-2.89097e-014	-2.73057e-014	-3.77359e-014	-4.06479e-014	-2.61201e-014	-6.06916e-015	-1.64687e-014	1.00874e-015	-2.66736e-016	7.9464e-015	7.34974e-015	-3.56305e-014	-3.68082e-014	-2.45742e-014	-1.39794e-014	-1.87381e-014	-1.87477e-014	5.53184e-015	3.7242e-015	1.49589e-014	1.56022e-014	2.3279e-014	1.22575e-014
1.75923e-014	2.74638e-014	-2.88407e-014	-2.73354e-014	-3.82897e-014	-4.09412e-014	-2.60849e-014	-6.39001e-015	-1.66152e-014	5.75937e-016	-5.40643e-016	7.49537e-015	6.56212e-015	-3.5803e-014	-3.70546e-014	-2.50396e-014	-1.37538e-014	-1.90681e-014	-1.93564e-014	5.93964e-015	3.88641e-015	1.51078e-014	1.59624e-014	2.31107e-014	1.18389e-014
1.71104e-014	2.78574e-014	-2.87951e-014	-2.73743e-014	-3.88418e-014	-4.12363e-014	-2.6068e-014	-6.70241e-015	-1.67472e-014	1.41853e-016	-8.26583e-016	7.04134e-015	5.78491e-015	-3.60024e-014	-3.73131e-014	-2.54948e-014	-1.35207e-014	-1.93772e-014	-1.99302e-014	6.3696e-015	4.03891e-015	1.52616e-014	1.63241e-014	2.29731e-014	1.14182e-014
1.6645e-014	2.82537e-014	-2.87731e-014	-2.74218e-014	-3.939e-014	-4.15321e-014	-2.60688e-014	-7.00538e-015	-1.68641e-014	-2.91087e-016	-1.12237e-015	6.58598e-015	5.02287e-015	-3.62271e-014	-3.7581e-014	-2.59365e-014	-1.32793e-014	-1.96626e-014	-2.0467e-014	6.82188e-015	4.18075e-015	1.54204e-014	1.66868e-014	2.28666e-014	1.0996e-014
1.61946e-014	2.86466e-014	-2.87741e-014	-2.74768e-014	-3.99307e-014	-4.18268e-014	-2.60861e-014	-7.29771e-015	-1.69648e-014	-7.20549e-016	-1.42578e-015	6.13069e-015	4.28144e-015	-3.64746e-014	-3.78558e-014	-2.63613e-014	-1.30293e-014	-1.99209e-014	-2.09652e-014	7.29627e-015	4.31091e-015	1.55841e-014	1.70497e-014	2.27922e-014	1.0574e-014
1.57578e-014	2.90306e-014	-2.87982e-014	-2.75386e-014	-4.04605e-014	-4.21189e-014	-2.61193e-014	-7.57825e-015	-1.70483e-014	-1.14433e-015	-1.73471e-015	5.67744e-015	3.56579e-015	-3.67415e-014	-3.81352e-014	-2.67665e-014	-1.277e-014	-2.01494e-014	-2.14225e-014	7.79211e-015	4.42814e-015	1.57528e-014	1.7412e-014	2.27501e-014	1.01539e-014
1.53341e-014	2.94003e-014	-2.88449e-014	-2.76062e-014	-4.09756e-014	-4.24062e-014	-2.61673e-014	-7.84678e-015	-1.71158e-014	-1.56004e-015	-2.04677e-015	5.22711e-015	2.88051e-015	-3.70255e-014	-3.8417e-014	-2.71481e-014	-1.25006e-014	-2.03446e-014	-2.1837e-014	8.30883e-015	4.53217e-015	1.59271e-014	1.77729e-014	2.27411e-014	9.73781e-015
1.49222e-014	2.975e-014	-2.89135e-014	-2.7679e-014	-4.14727e-014	-4.26866e-014	-2.62291e-014	-8.10289e-015	-1.71668e-014	-1.96486e-015	-2.35967e-015	4.78081e-015	2.23037e-015	-3.73232e-014	-3.86974e-014	-2.7503e-014	-1.22201e-014	-2.05029e-014	-2.22073e-014	8.84586e-015	4.62269e-015	1.61072e-014	1.81316e-014	2.27652e-014	9.32784e-015
1.452e-014	3.0074e-014	-2.90023e-014	-2.77566e-014	-4.19483e-014	-4.29594e-014	-2.63034e-014	-8.34668e-015	-1.72025e-014	-2.35651e-015	-2.67168e-015	4.33999e-015	1.61856e-015	-3.76309e-014	-3.89738e-014	-2.78282e-014	-1.19272e-014	-2.06218e-014	-2.25324e-014	9.40164e-015	4.69895e-015	1.62939e-014	1.84878e-014	2.28218e-014	8.92627e-015
1.41268e-014	3.03665e-014	-2.91101e-014	-2.78383e-014	-4.23989e-014	-4.32232e-014	-2.63885e-014	-8.57767e-015	-1.72235e-014	-2.73275e-015	-2.98069e-015	3.90619e-015	1.0481e-015	-3.79446e-014	-3.92436e-014	-2.81197e-014	-1.16205e-014	-2.06984e-014	-2.28117e-014	9.97507e-015	4.76026e-015	1.64879e-014	1.88409e-014	2.29106e-014	8.53536e-015
1.3741e-014	3.06226e-014	-2.92358e-014	-2.79236e-014	-4.28216e-014	-4.34759e-014	-2.64826e-014	-8.79506e-015	-1.72304e-014	-3.09087e-015	-3.28401e-015	3.48121e-015	5.22022e-016	-3.82601e-014	-3.95035e-014	-2.83739e-014	-1.13003e-014	-2.07294e-014	-2.3045e-014	1.05646e-014	4.80786e-015	1.66895e-014	1.9191e-014	2.30308e-014	8.15687e-015
1.33607e-014	3.08375e-014	-2.93771e-014	-2.80111e-014	-4.32134e-014	-4.37168e-014	-2.6584e-014	-8.99842e-015	-1.72236e-014	-3.42842e-015	-3.57987e-015	3.0661e-015	4.31496e-017	-3.85738e-014	-3.97509e-014	-2.85878e-014	-1.0966e-014	-2.07131e-014	-2.32315e-014	1.11687e-014	4.84307e-015	1.68986e-014	1.95374e-014	2.31814e-014	7.79406e-015
1.29855e-014	3.1007e-014	-2.95322e-014	-2.8101e-014	-4.35704e-014	-4.39447e-014	-2.66907e-014	-9.18827e-015	-1.7204e-014	-3.74301e-015	-3.86597e-015	2.66209e-015	-3.85772e-016	-3.88819e-014	-3.99829e-014	-2.87582e-014	-1.06167e-014	-2.06465e-014	-2.33711e-014	1.17851e-014	4.86608e-015	1.71164e-014	1.98807e-014	2.33612e-014	7.44944e-015
1.2614e-014	3.11277e-014	-2.96988e-014	-2.81927e-014	-4.38899e-014	-4.41587e-014	-2.68013e-014	-9.36422e-015	-1.71719e-014	-4.03264e-015	-4.13974e-015	2.27053e-015	-7.6345e-016	-3.91804e-014	-4.01968e-014	-2.88827e-014	-1.0251e-014	-2.05277e-014	-2.3464e-014	1.24124e-014	4.87757e-015	1.73432e-014	2.02209e-014	2.35686e-014	7.12579e-015
1.22459e-014	3.11967e-014	-2.9875e-014	-2.82859e-014	-4.41701e-014	-4.43579e-014	-2.69144e-014	-9.52551e-015	-1.7128e-014	-4.29506e-015	-4.39859e-015	1.89324e-015	-1.08837e-015	-3.94653e-014	-4.03893e-014	-2.89584e-014	-9.8681e-015	-2.03548e-014	-2.35104e-014	1.30489e-014	4.87857e-015	1.75792e-014	2.05584e-014	2.38029e-014	6.82611e-015
1.18808e-014	3.12111e-014	-3.00587e-014	-2.83803e-014	-4.44085e-014	-4.45416e-014	-2.70279e-014	-9.67169e-015	-1.70737e-014	-4.52802e-015	-4.64033e-015	1.53191e-015	-1.35967e-015	-3.97332e-014	-4.05578e-014	-2.89839e-014	-9.4679e-015	-2.01259e-014	-2.35111e-014	1.36926e-014	4.87078e-015	1.78254e-014	2.08933e-014	2.40627e-014	6.55448e-015
1.15181e-014	3.11694e-014	-3.02477e-014	-2.84753e-014	-4.4603e-014	-4.4709e-014	-2.71391e-014	-9.80255e-015	-1.70105e-014	-4.72965e-015	-4.86295e-015	1.18759e-015	-1.57717e-015	-3.99801e-014	-4.07003e-014	-2.89577e-014	-9.05035e-015	-1.98402e-014	-2.34674e-014	1.43418e-014	4.85568e-015	1.80825e-014	2.12263e-014	2.43462e-014	6.31347e-015
1.1158e-014	3.10704e-014	-3.04388e-014	-2.85706e-014	-4.47522e-014	-4.48604e-014	-2.7246e-014	-9.91782e-015	-1.69394e-014	-4.89802e-015	-5.06465e-015	8.60497e-016	-1.74136e-015	-4.02031e-014	-4.08145e-014	-2.88782e-014	-8.61511e-015	-1.94969e-014	-2.33804e-014	1.49945e-014	4.83435e-015	1.83515e-014	2.15584e-014	2.46519e-014	6.10616e-015
1.08007e-014	3.0914e-014	-3.06299e-014	-2.86655e-014	-4.48545e-014	-4.49955e-014	-2.73473e-014	-1.00174e-014	-1.68614e-014	-5.03133e-015	-5.24371e-015	5.5187e-016	-1.85298e-015	-4.03988e-014	-4.08988e-014	-2.8745e-014	-8.16131e-015	-1.90958e-014	-2.32507e-014	1.5649e-014	4.80872e-015	1.86331e-014	2.18903e-014	2.49784e-014	5.9359e-015
1.0447e-014	3.06995e-014	-3.08185e-014	-2.87601e-014	-4.49083e-014	-4.51137e-014	-2.74413e-014	-1.01011e-014	-1.67768e-014	-5.12792e-015	-5.39855e-015	2.62826e-016	-1.91227e-015	-4.05643e-014	-4.09523e-014	-2.85579e-014	-7.6882e-015	-1.86369e-014	-2.30798e-014	1.6304e-014	4.78134e-015	1.89281e-014	2.22231e-014	2.53238e-014	5.80591e-015
1.00977e-014	3.04276e-014	-3.10028e-014	-2.88542e-014	-4.49124e-014	-4.52152e-014	-2.75265e-014	-1.01679e-014	-1.66864e-014	-5.18631e-015	-5.5273e-015	-5.52109e-018	-1.92059e-015	-4.06971e-014	-4.09739e-014	-2.83172e-014	-7.19604e-015	-1.81205e-014	-2.28697e-014	1.69577e-014	4.75375e-015	1.92372e-014	2.25574e-014	2.56862e-014	5.71979e-015
9.75344e-015	3.01e-014	-3.11803e-014	-2.89474e-014	-4.48668e-014	-4.53001e-014	-2.76013e-014	-1.02165e-014	-1.65909e-014	-5.20507e-015	-5.62815e-015	-2.51778e-016	-1.88004e-015	-4.07949e-014	-4.09623e-014	-2.80224e-014	-6.68488e-015	-1.75477e-014	-2.2622e-014	1.76097e-014	4.72829e-015	1.9561e-014	2.28944e-014	2.60639e-014	5.68002e-015
9.41552e-015	2.97186e-014	-3.13485e-014	-2.90401e-014	-4.4772e-014	-4.53687e-014	-2.76645e-014	-1.02466e-014	-1.64911e-014	-5.18311e-015	-5.69981e-015	-4.75394e-016	-1.79239e-015	-4.08552e-014	-4.09169e-014	-2.76752e-014	-6.15478e-015	-1.69202e-014	-2.23387e-014	1.82587e-014	4.70741e-015	1.99001e-014	2.32351e-014	2.64554e-014	5.68927e-015
9.08554e-015	2.92864e-014	-3.15059e-014	-2.91316e-014	-4.46288e-014	-4.54214e-014	-2.77151e-014	-1.02569e-014	-1.63869e-014	-5.11953e-015	-5.74089e-015	-6.75126e-016	-1.66071e-015	-4.08773e-014	-4.08381e-014	-2.72767e-014	-5.60568e-015	-1.62404e-014	-2.20216e-014	1.89039e-014	4.69386e-015	2.02556e-014	2.35807e-014	2.6859e-014	5.74963e-015
8.76555e-015	2.88059e-014	-3.16512e-014	-2.92213e-014	-4.44378e-014	-4.54592e-014	-2.77516e-014	-1.02464e-014	-1.62787e-014	-5.01312e-015	-5.75051e-015	-8.50049e-016	-1.4879e-015	-4.08603e-014	-4.07258e-014	-2.68286e-014	-5.03785e-015	-1.55106e-014	-2.16726e-014	1.95447e-014	4.68988e-015	2.06281e-014	2.39324e-014	2.72736e-014	5.86348e-015
8.45741e-015	2.82817e-014	-3.17837e-014	-2.9309e-014	-4.42004e-014	-4.54829e-014	-2.77731e-014	-1.02141e-014	-1.61664e-014	-4.86391e-015	-5.72852e-015	-9.99439e-016	-1.27702e-015	-4.08036e-014	-4.05808e-014	-2.6335e-014	-4.45114e-015	-1.47338e-014	-2.12947e-014	2.01804e-014	4.69804e-015	2.10184e-014	2.42907e-014	2.76972e-014	6.03258e-015
8.1628e-015	2.77176e-014	-3.19018e-014	-2.9395e-014	-4.39187e-014	-4.54934e-014	-2.7779e-014	-1.01593e-014	-1.60502e-014	-4.67148e-015	-5.67407e-015	-1.12259e-015	-1.0301e-015	-4.07073e-014	-4.04041e-014	-2.5799e-014	-3.84637e-015	-1.3914e-014	-2.08904e-014	2.08104e-014	4.72022e-015	2.14271e-014	2.46563e-014	2.81285e-014	6.25884e-015
7.88488e-015	2.71177e-014	-3.20042e-014	-2.94789e-014	-4.35945e-014	-4.54913e-014	-2.77685e-014	-1.00816e-014	-1.59294e-014	-4.4354e-015	-5.58677e-015	-1.21923e-015	-7.50633e-016	-4.05716e-014	-4.01972e-014	-2.5224e-014	-3.22416e-015	-1.30551e-014	-2.0461e-014	2.14349e-014	4.75916e-015	2.18549e-014	2.50303e-014	2.85664e-014	6.54389e-015
7.62592e-015	2.6488e-014	-3.20908e-014	-2.95607e-014	-4.32307e-014	-4.54782e-014	-2.77416e-014	-9.97897e-015	-1.58033e-014	-4.15605e-015	-5.46628e-015	-1.28855e-015	-4.41177e-016	-4.03977e-014	-3.99625e-014	-2.46136e-014	-2.58496e-015	-1.21611e-014	-2.00094e-014	2.20544e-014	4.81773e-015	2.23027e-014	2.54135e-014	2.90092e-014	6.88825e-015
7.38779e-015	2.58335e-014	-3.21615e-014	-2.96399e-014	-4.28298e-014	-4.54553e-014	-2.76977e-014	-9.85002e-015	-1.56719e-014	-3.8337e-015	-5.31254e-015	-1.33037e-015	-1.0475e-016	-4.01865e-014	-3.9702e-014	-2.3972e-014	-1.92996e-015	-1.12364e-014	-1.95385e-014	2.26687e-014	4.89772e-015	2.27705e-014	2.58074e-014	2.94567e-014	7.29224e-015
7.17273e-015	2.51601e-014	-3.22154e-014	-2.97163e-014	-4.23946e-014	-4.54234e-014	-2.76371e-014	-9.69439e-015	-1.55344e-014	-3.46885e-015	-5.12582e-015	-1.34417e-015	2.55369e-016	-3.99398e-014	-3.9418e-014	-2.33037e-014	-1.25952e-015	-1.02853e-014	-1.90505e-014	2.32786e-014	5.0012e-015	2.32591e-014	2.62125e-014	2.99078e-014	7.75646e-015
6.98288e-015	2.44743e-014	-3.22518e-014	-2.97891e-014	-4.19289e-014	-4.53838e-014	-2.75603e-014	-9.51077e-015	-1.53891e-014	-3.06186e-015	-4.90616e-015	-1.32932e-015	6.36313e-016	-3.96594e-014	-3.9113e-014	-2.26136e-014	-5.74876e-016	-9.31232e-015	-1.85482e-014	2.3885e-014	5.13002e-015	2.37685e-014	2.66293e-014	3.03614e-014	8.28023e-015
6.82085e-015	2.37826e-014	-3.22716e-014	-2.98579e-014	-4.1436e-014	-4.53379e-014	-2.74674e-014	-9.29796e-015	-1.52345e-014	-2.61393e-015	-4.65446e-015	-1.28547e-015	1.035e-015	-3.93476e-014	-3.87904e-014	-2.19063e-014	1.23203e-016	-8.32295e-015	-1.80337e-014	2.44886e-014	5.28683e-015	2.4299e-014	2.70582e-014	3.08168e-014	8.86261e-015
6.68814e-015	2.3091e-014	-3.22755e-014	-2.99226e-014	-4.09196e-014	-4.52869e-014	-2.73581e-014	-9.05487e-015	-1.507e-014	-2.12619e-015	-4.37158e-015	-1.21204e-015	1.44873e-015	-3.90063e-014	-3.84526e-014	-2.11869e-014	8.34342e-016	-7.32235e-015	-1.751e-014	2.50902e-014	5.47361e-015	2.48506e-014	2.74992e-014	3.12729e-014	9.50254e-015
6.58691e-015	2.2406e-014	-3.22642e-014	-2.99822e-014	-4.03839e-014	-4.52324e-014	-2.72328e-014	-8.78116e-015	-1.48948e-014	-1.6003e-015	-4.05816e-015	-1.10978e-015	1.87469e-015	-3.86388e-014	-3.8103e-014	-2.04602e-014	1.55744e-015	-6.31571e-015	-1.69797e-014	2.56918e-014	5.69168e-015	2.54228e-014	2.7953e-014	3.17298e-014	1.01987e-014
6.51922e-015	2.17337e-014	-3.22383e-014	-3.00363e-014	-3.98329e-014	-4.51752e-014	-2.70919e-014	-8.47641e-015	-1.47072e-014	-1.03775e-015	-3.71581e-015	-9.78517e-016	2.31105e-015	-3.82485e-014	-3.77453e-014	-1.97312e-014	2.29099e-015	-5.30814e-015	-1.64442e-014	2.62942e-014	5.94171e-015	2.60156e-014	2.84194e-014	3.21875e-014	1.09486e-014
6.48641e-015	2.10809e-014	-3.21986e-014	-3.00842e-014	-3.92702e-014	-4.51163e-014	-2.69365e-014	-8.14037e-015	-1.45061e-014	-4.40572e-016	-3.34569e-015	-8.17665e-016	2.75507e-015	-3.78383e-014	-3.73829e-014	-1.9005e-014	3.03348e-015	-4.30523e-015	-1.59059e-014	2.68989e-014	6.2252e-015	2.66289e-014	2.88984e-014	3.26457e-014	1.17502e-014
6.48954e-015	2.04539e-014	-3.21459e-014	-3.01258e-014	-3.87002e-014	-4.50567e-014	-2.6767e-014	-7.77248e-015	-1.42897e-014	1.89243e-016	-2.94911e-015	-6.27779e-016	3.20527e-015	-3.74115e-014	-3.70192e-014	-1.82868e-014	3.78298e-015	-3.31165e-015	-1.53673e-014	2.75075e-014	6.54328e-015	2.72621e-014	2.93895e-014	3.31045e-014	1.26008e-014
6.52945e-015	1.98579e-014	-3.20808e-014	-3.01599e-014	-3.81267e-014	-4.49972e-014	-2.65846e-014	-7.37301e-015	-1.40565e-014	8.49419e-016	-2.52809e-015	-4.09428e-016	3.66044e-015	-3.69713e-014	-3.66577e-014	-1.75819e-014	4.53855e-015	-2.33214e-015	-1.48305e-014	2.81209e-014	6.89691e-015	2.79146e-014	2.98919e-014	3.35641e-014	1.34973e-014
6.6066e-015	1.92981e-014	-3.20042e-014	-3.01861e-014	-3.75539e-014	-4.49389e-014	-2.63901e-014	-6.94161e-015	-1.38059e-014	1.53731e-015	-2.08436e-015	-1.62787e-016	4.11902e-015	-3.65214e-014	-3.63016e-014	-1.68948e-014	5.29937e-015	-1.37092e-015	-1.42969e-014	2.874e-014	7.28689e-015	2.85858e-014	3.04053e-014	3.40247e-014	1.44361e-014
6.72105e-015	1.878e-014	-3.19177e-014	-3.02031e-014	-3.69862e-014	-4.48824e-014	-2.61844e-014	-6.47795e-015	-1.35367e-014	2.25094e-015	-1.61941e-015	1.11548e-016	4.57991e-015	-3.6065e-014	-3.59539e-014	-1.62301e-014	6.06378e-015	-4.31996e-016	-1.37677e-014	2.9366e-014	7.71344e-015	2.92747e-014	3.09284e-014	3.44868e-014	1.54141e-014
6.87273e-015	1.83093e-014	-3.18222e-014	-3.0211e-014	-3.64274e-014	-4.48285e-014	-2.59683e-014	-5.98264e-015	-1.32479e-014	2.98725e-015	-1.13532e-015	4.13688e-016	5.04209e-015	-3.56061e-014	-3.56174e-014	-1.5592e-014	6.83101e-015	4.80489e-016	-1.32445e-014	2.99998e-014	8.17633e-015	2.99806e-014	3.14602e-014	3.49508e-014	1.64271e-014
7.06132e-015	1.78899e-014	-3.17187e-014	-3.02085e-014	-3.58804e-014	-4.47776e-014	-2.57419e-014	-5.45741e-015	-1.29386e-014	3.74333e-015	-6.34063e-016	7.43015e-016	5.50501e-015	-3.51475e-014	-3.52953e-014	-1.49842e-014	7.5994e-015	1.36262e-015	-1.27285e-014	3.06419e-014	8.67565e-015	3.07021e-014	3.19997e-014	3.54169e-014	1.74708e-014
7.28594e-015	1.75265e-014	-3.16085e-014	-3.01951e-014	-3.53483e-014	-4.47298e-014	-2.55059e-014	-4.90314e-015	-1.26081e-014	4.5159e-015	-1.18098e-016	1.09893e-015	5.96807e-015	-3.46928e-014	-3.49907e-014	-1.44097e-014	8.36767e-015	2.21173e-015	-1.22213e-014	3.12938e-014	9.21118e-015	3.14373e-014	3.25455e-014	3.58861e-014	1.85409e-014
7.54558e-015	1.72226e-014	-3.14927e-014	-3.01707e-014	-3.48343e-014	-4.46853e-014	-2.52616e-014	-4.32107e-015	-1.22551e-014	5.3016e-015	4.11133e-016	1.48112e-015	6.43126e-015	-3.4245e-014	-3.47056e-014	-1.38713e-014	9.13467e-015	3.02499e-015	-1.17241e-014	3.19556e-014	9.7821e-015	3.21844e-014	3.30962e-014	3.63586e-014	1.96333e-014
7.83865e-015	1.69811e-014	-3.13726e-014	-3.01345e-014	-3.43414e-014	-4.46448e-014	-2.50104e-014	-3.71315e-015	-1.18795e-014	6.09763e-015	9.51682e-016	1.8888e-015	6.89486e-015	-3.38071e-014	-3.44427e-014	-1.33711e-014	9.89988e-015	3.80031e-015	-1.12383e-014	3.26269e-014	1.03872e-014	3.29418e-014	3.36505e-014	3.68349e-014	2.07432e-014
8.16361e-015	1.68046e-014	-3.12487e-014	-3.00859e-014	-3.38721e-014	-4.46076e-014	-2.47526e-014	-3.08102e-015	-1.1481e-014	6.90172e-015	1.50155e-015	2.32145e-015	7.35861e-015	-3.33818e-014	-3.42036e-014	-1.29108e-014	1.0662e-014	4.53609e-015	-1.07641e-014	3.33083e-014	1.10254e-014	3.3708e-014	3.42066e-014	3.73162e-014	2.18665e-014
8.51761e-015	1.66953e-014	-3.11213e-014	-3.00249e-014	-3.34284e-014	-4.45729e-014	-2.44889e-014	-2.42669e-015	-1.10587e-014	7.71042e-015	2.05883e-015	2.77804e-015	7.82303e-015	-3.29715e-014	-3.39898e-014	-1.24921e-014	1.14198e-014	5.23117e-015	-1.03016e-014	3.39988e-014	1.16954e-014	3.44807e-014	3.4763e-014	3.78028e-014	2.29986e-014
8.89813e-015	1.66546e-014	-3.09916e-014	-2.99507e-014	-3.3012e-014	-4.45405e-014	-2.42207e-014	-1.75223e-015	-1.06128e-014	8.52008e-015	2.62125e-015	3.2575e-015	8.28903e-015	-3.25779e-014	-3.3802e-014	-1.21157e-014	1.21721e-014	5.8852e-015	-9.85182e-015	3.46976e-014	1.23962e-014	3.52576e-014	3.53183e-014	3.8295e-014	2.41347e-014
9.30286e-015	1.66834e-014	-3.08602e-014	-2.9863e-014	-3.2624e-014	-4.45094e-014	-2.39482e-014	-1.05983e-015	-1.01436e-014	9.32788e-015	3.18726e-015	3.75848e-015	8.75722e-015	-3.22039e-014	-3.36411e-014	-1.1783e-014	1.29178e-014	6.49821e-015	-9.41506e-015	3.54042e-014	1.31252e-014	3.60362e-014	3.58707e-014	3.87932e-014	2.52708e-014
9.72843e-015	1.67816e-014	-3.07281e-014	-2.97617e-014	-3.22652e-014	-4.44782e-014	-2.3672e-014	-3.51861e-016	-9.65158e-015	1.01307e-014	3.75526e-015	4.28001e-015	9.22855e-015	-3.18511e-014	-3.35078e-014	-1.14937e-014	1.36563e-014	7.07094e-015	-8.99113e-015	3.61181e-014	1.38813e-014	3.6815e-014	3.64182e-014	3.92979e-014	2.64029e-014
1.01713e-014	1.69487e-014	-3.0596e-014	-2.96469e-014	-3.1937e-014	-4.4446e-014	-2.33928e-014	3.69085e-016	-9.13746e-015	1.09264e-014	4.32331e-015	4.82094e-015	9.70382e-015	-3.15209e-014	-3.3402e-014	-1.1247e-014	1.43862e-014	7.60423e-015	-8.58033e-015	3.6838e-014	1.46618e-014	3.75917e-014	3.69598e-014	3.98097e-014	2.75267e-014
1.06288e-014	1.71835e-014	-3.04646e-014	-2.95181e-014	-3.164e-014	-4.44121e-014	-2.3111e-014	1.09975e-015	-8.60178e-015	1.1712e-014	4.89009e-015	5.38016e-015	1.01843e-014	-3.12139e-014	-3.33231e-014	-1.1042e-014	1.51074e-014	8.09946e-015	-8.18316e-015	3.75622e-014	1.54651e-014	3.83632e-014	3.74934e-014	4.03281e-014	2.86384e-014
1.10976e-014	1.74852e-014	-3.0333e-014	-2.93751e-014	-3.1374e-014	-4.4375e-014	-2.2827e-014	1.83739e-015	-8.04489e-015	1.24851e-014	5.45461e-015	5.95653e-015	1.06707e-014	-3.09319e-014	-3.32703e-014	-1.08775e-014	1.58193e-014	8.55784e-015	-7.79902e-015	3.82878e-014	1.62895e-014	3.91272e-014	3.80171e-014	4.08537e-014	2.97342e-014
1.15737e-014	1.78518e-014	-3.02018e-014	-2.92189e-014	-3.11384e-014	-4.4333e-014	-2.25412e-014	2.57881e-015	-7.46798e-015	1.3244e-014	6.01531e-015	6.54867e-015	1.11635e-014	-3.06749e-014	-3.32435e-014	-1.0752e-014	1.65212e-014	8.98142e-015	-7.42771e-015	3.9013e-014	1.71322e-014	3.98815e-014	3.85288e-014	4.13867e-014	3.08112e-014
1.20539e-014	1.82809e-014	-3.00708e-014	-2.90496e-014	-3.09328e-014	-4.42843e-014	-2.22538e-014	3.32103e-015	-6.87248e-015	1.39864e-014	6.57125e-015	7.15481e-015	1.16631e-014	-3.0443e-014	-3.3242e-014	-1.06629e-014	1.72131e-014	9.373e-015	-7.06864e-015	3.9736e-014	1.79909e-014	4.06239e-014	3.90271e-014	4.19267e-014	3.18664e-014
1.25357e-014	1.87691e-014	-2.99394e-014	-2.88669e-014	-3.07569e-014	-4.42282e-014	-2.19654e-014	4.06079e-015	-6.25938e-015	1.47103e-014	7.12167e-015	7.77396e-015	1.21702e-014	-3.02363e-014	-3.32644e-014	-1.06084e-014	1.78946e-014	9.73518e-015	-6.72156e-015	4.04546e-014	1.88627e-014	4.13521e-014	3.95107e-014	4.2473e-014	3.2898e-014
1.30152e-014	1.93132e-014	-2.98076e-014	-2.8672e-014	-3.06101e-014	-4.4163e-014	-2.16766e-014	4.79492e-015	-5.63014e-015	1.54147e-014	7.66557e-015	8.40417e-015	1.26856e-014	-3.00545e-014	-3.33089e-014	-1.05852e-014	1.8566e-014	1.0071e-014	-6.38551e-015	4.1166e-014	1.97449e-014	4.20639e-014	3.9978e-014	4.30253e-014	3.39033e-014
1.34898e-014	1.99096e-014	-2.96753e-014	-2.84652e-014	-3.04916e-014	-4.40877e-014	-2.13883e-014	5.52052e-015	-4.98635e-015	1.60983e-014	8.20224e-015	9.0439e-015	1.32091e-014	-2.98975e-014	-3.33735e-014	-1.05911e-014	1.92261e-014	1.03838e-014	-6.06038e-015	4.18674e-014	2.06345e-014	4.27566e-014	4.04274e-014	4.35833e-014	3.48804e-014
1.39562e-014	2.05537e-014	-2.95423e-014	-2.82468e-014	-3.03999e-014	-4.40011e-014	-2.11009e-014	6.23482e-015	-4.32944e-015	1.67603e-014	8.73158e-015	9.69181e-015	1.37404e-014	-2.97642e-014	-3.34559e-014	-1.06233e-014	1.98744e-014	1.06768e-014	-5.74543e-015	4.25551e-014	2.1529e-014	4.34279e-014	4.08576e-014	4.41465e-014	3.58284e-014
1.44122e-014	2.12412e-014	-2.94077e-014	-2.80175e-014	-3.03333e-014	-4.39021e-014	-2.08141e-014	6.93467e-015	-3.66045e-015	1.73999e-014	9.25384e-015	1.03461e-014	1.42793e-014	-2.96542e-014	-3.35544e-014	-1.06781e-014	2.05109e-014	1.09535e-014	-5.44016e-015	4.32273e-014	2.24255e-014	4.40761e-014	4.12675e-014	4.47137e-014	3.67464e-014
1.48554e-014	2.19679e-014	-2.92709e-014	-2.77776e-014	-3.02902e-014	-4.37894e-014	-2.05284e-014	7.61759e-015	-2.9801e-015	1.80166e-014	9.76887e-015	1.10054e-014	1.48256e-014	-2.95664e-014	-3.36666e-014	-1.07522e-014	2.11348e-014	1.12167e-014	-5.14407e-015	4.38813e-014	2.33218e-014	4.46991e-014	4.16558e-014	4.5284e-014	3.7633e-014
1.52838e-014	2.27293e-014	-2.9132e-014	-2.75281e-014	-3.02683e-014	-4.36621e-014	-2.02438e-014	8.28097e-015	-2.29074e-015	1.86108e-014	1.02763e-014	1.16678e-014	1.53793e-014	-2.95003e-014	-3.37903e-014	-1.08425e-014	2.17459e-014	1.14699e-014	-4.85654e-015	4.45141e-014	2.42155e-014	4.52952e-014	4.20212e-014	4.58567e-014	3.84874e-014
1.56957e-014	2.35206e-014	-2.89898e-014	-2.72702e-014	-3.02662e-014	-4.35196e-014	-1.99608e-014	8.92305e-015	-1.59421e-015	1.91829e-014	1.07765e-014	1.23316e-014	1.59391e-014	-2.94544e-014	-3.39234e-014	-1.09459e-014	2.23443e-014	1.17168e-014	-4.57731e-015	4.51227e-014	2.51037e-014	4.58641e-014	4.2363e-014	4.64299e-014	3.93092e-014
1.60893e-014	2.43361e-014	-2.88441e-014	-2.70054e-014	-3.02817e-014	-4.33618e-014	-1.96798e-014	9.54273e-015	-8.92346e-016	1.97333e-014	1.12692e-014	1.29947e-014	1.65036e-014	-2.94271e-014	-3.4063e-014	-1.10592e-014	2.29302e-014	1.19603e-014	-4.30588e-015	4.57045e-014	2.59846e-014	4.64041e-014	4.26806e-014	4.70016e-014	4.00991e-014
1.64634e-014	2.51703e-014	-2.86949e-014	-2.6735e-014	-3.03135e-014	-4.31873e-014	-1.94006e-014	1.01377e-014	-1.86937e-016	2.02631e-014	1.17549e-014	1.36557e-014	1.70716e-014	-2.94166e-014	-3.42069e-014	-1.11797e-014	2.3503e-014	1.2203e-014	-4.04143e-015	4.62576e-014	2.68558e-014	4.69137e-014	4.29733e-014	4.757e-014	4.08579e-014
1.68175e-014	2.60177e-014	-2.85415e-014	-2.64599e-014	-3.03593e-014	-4.29955e-014	-1.91237e-014	1.07061e-014	5.21138e-016	2.07731e-014	1.22334e-014	1.43135e-014	1.76411e-014	-2.94218e-014	-3.43531e-014	-1.13052e-014	2.40623e-014	1.24472e-014	-3.78363e-015	4.678e-014	2.77156e-014	4.73919e-014	4.32404e-014	4.81342e-014	4.15865e-014
1.71515e-014	2.68729e-014	-2.83841e-014	-2.61816e-014	-3.04171e-014	-4.27863e-014	-1.88495e-014	1.12472e-014	1.22994e-015	2.12651e-014	1.27053e-014	1.4966e-014	1.82102e-014	-2.94412e-014	-3.44997e-014	-1.14332e-014	2.46076e-014	1.26954e-014	-3.53128e-015	4.72695e-014	2.8562e-014	4.78392e-014	4.34815e-014	4.86927e-014	4.22857e-014
1.74651e-014	2.77313e-014	-2.82221e-014	-2.59012e-014	-3.04859e-014	-4.25598e-014	-1.85783e-014	1.17606e-014	1.93843e-015	2.17406e-014	1.31712e-014	1.56108e-014	1.87773e-014	-2.94737e-014	-3.46444e-014	-1.15607e-014	2.51387e-014	1.29484e-014	-3.28368e-015	4.77242e-014	2.93933e-014	4.82556e-014	4.36965e-014	4.92434e-014	4.29566e-014
1.77592e-014	2.85879e-014	-2.80558e-014	-2.56198e-014	-3.05645e-014	-4.23162e-014	-1.83102e-014	1.22455e-014	2.64491e-015	2.22014e-014	1.36314e-014	1.62467e-014	1.93403e-014	-2.95178e-014	-3.47856e-014	-1.16853e-014	2.56555e-014	1.32083e-014	-3.04007e-015	4.81435e-014	3.02082e-014	4.86415e-014	4.38854e-014	4.97841e-014	4.36007e-014
1.80344e-014	2.94377e-014	-2.7884e-014	-2.53393e-014	-3.06511e-014	-4.20559e-014	-1.80457e-014	1.27019e-014	3.3479e-015	2.26497e-014	1.40864e-014	1.68725e-014	1.98961e-014	-2.95722e-014	-3.4921e-014	-1.18066e-014	2.61581e-014	1.34771e-014	-2.80058e-015	4.85264e-014	3.10051e-014	4.89971e-014	4.40488e-014	5.03126e-014	4.42191e-014
1.82918e-014	3.02762e-014	-2.77069e-014	-2.5061e-014	-3.07442e-014	-4.17797e-014	-1.77858e-014	1.31299e-014	4.04624e-015	2.30874e-014	1.45371e-014	1.74865e-014	2.04417e-014	-2.96355e-014	-3.50495e-014	-1.19218e-014	2.66461e-014	1.37553e-014	-2.56552e-015	4.88719e-014	3.17828e-014	4.93229e-014	4.41871e-014	5.08279e-014	4.48134e-014
1.85329e-014	3.1099e-014	-2.75252e-014	-2.47863e-014	-3.08429e-014	-4.14886e-014	-1.75309e-014	1.35292e-014	4.73893e-015	2.35164e-014	1.49838e-014	1.80867e-014	2.09748e-014	-2.97061e-014	-3.51696e-014	-1.20297e-014	2.71193e-014	1.40423e-014	-2.33404e-015	4.91798e-014	3.25399e-014	4.96204e-014	4.42999e-014	5.1328e-014	4.53854e-014
1.87593e-014	3.19023e-014	-2.73393e-014	-2.45164e-014	-3.09459e-014	-4.11838e-014	-1.72814e-014	1.39008e-014	5.4243e-015	2.39393e-014	1.54268e-014	1.8672e-014	2.14926e-014	-2.97829e-014	-3.528e-014	-1.21296e-014	2.75773e-014	1.43387e-014	-2.10633e-015	4.94502e-014	3.32759e-014	4.98903e-014	4.43877e-014	5.18104e-014	4.59371e-014
1.89728e-014	3.26819e-014	-2.71489e-014	-2.42526e-014	-3.10524e-014	-4.08665e-014	-1.7038e-014	1.42453e-014	6.10106e-015	2.43581e-014	1.58665e-014	1.92411e-014	2.19923e-014	-2.98647e-014	-3.53803e-014	-1.22209e-014	2.80195e-014	1.46442e-014	-1.88236e-015	4.96832e-014	3.39895e-014	5.01336e-014	4.4451e-014	5.22735e-014	4.64705e-014
1.91759e-014	3.34342e-014	-2.69545e-014	-2.39958e-014	-3.11616e-014	-4.05384e-014	-1.68012e-014	1.45642e-014	6.76868e-015	2.47749e-014	1.63025e-014	1.97927e-014	2.2471e-014	-2.99504e-014	-3.54687e-014	-1.23033e-014	2.84458e-014	1.49578e-014	-1.66158e-015	4.98803e-014	3.46803e-014	5.03527e-014	4.44907e-014	5.27153e-014	4.69876e-014
1.9371e-014	3.41559e-014	-2.6756e-014	-2.37473e-014	-3.1273e-014	-4.02011e-014	-1.65715e-014	1.4859e-014	7.42605e-015	2.51919e-014	1.67351e-014	2.03255e-014	2.29257e-014	-3.00393e-014	-3.5545e-014	-1.23767e-014	2.8856e-014	1.52784e-014	-1.44408e-015	5.00418e-014	3.53479e-014	5.05493e-014	4.45076e-014	5.31343e-014	4.74901e-014
1.95601e-014	3.48442e-014	-2.65547e-014	-2.35085e-014	-3.13859e-014	-3.98569e-014	-1.63498e-014	1.5131e-014	8.07236e-015	2.5611e-014	1.71639e-014	2.08382e-014	2.33538e-014	-3.01306e-014	-3.56082e-014	-1.24419e-014	2.92496e-014	1.56042e-014	-1.23004e-015	5.01694e-014	3.59915e-014	5.07248e-014	4.45023e-014	5.3529e-014	4.79799e-014
1.97459e-014	3.54965e-014	-2.63512e-014	-2.32816e-014	-3.15005e-014	-3.95077e-014	-1.61376e-014	1.53824e-014	8.70598e-015	2.60345e-014	1.75889e-014	2.13299e-014	2.37528e-014	-3.02238e-014	-3.5658e-014	-1.24991e-014	2.96264e-014	1.59339e-014	-1.01883e-015	5.02652e-014	3.66114e-014	5.08816e-014	4.44758e-014	5.38978e-014	4.84589e-014
1.99304e-014	3.61109e-014	-2.61457e-014	-2.30673e-014	-3.16161e-014	-3.9156e-014	-1.59352e-014	1.56162e-014	9.32628e-015	2.64641e-014	1.80097e-014	2.17998e-014	2.412e-014	-3.03186e-014	-3.56948e-014	-1.25487e-014	2.99864e-014	1.62651e-014	-8.10707e-016	5.03316e-014	3.72077e-014	5.10222e-014	4.44289e-014	5.42399e-014	4.89287e-014
2.0116e-014	3.6686e-014	-2.59397e-014	-2.28668e-014	-3.17327e-014	-3.88032e-014	-1.57431e-014	1.58343e-014	9.93175e-015	2.69013e-014	1.84255e-014	2.22468e-014	2.44531e-014	-3.04147e-014	-3.57189e-014	-1.2592e-014	3.03296e-014	1.65956e-014	-6.06017e-016	5.03706e-014	3.77798e-014	5.11488e-014	4.43627e-014	5.45539e-014	4.93903e-014
2.03055e-014	3.72199e-014	-2.57336e-014	-2.26811e-014	-3.18504e-014	-3.84521e-014	-1.55618e-014	1.60385e-014	1.05215e-014	2.73473e-014	1.88362e-014	2.26701e-014	2.47498e-014	-3.05109e-014	-3.57308e-014	-1.263e-014	3.06559e-014	1.69226e-014	-4.04127e-016	5.03846e-014	3.83279e-014	5.12638e-014	4.42781e-014	5.48389e-014	4.98449e-014
2.05009e-014	3.77118e-014	-2.55289e-014	-2.25106e-014	-3.19681e-014	-3.81053e-014	-1.53921e-014	1.62314e-014	1.10943e-014	2.7803e-014	1.92412e-014	2.30697e-014	2.50081e-014	-3.06074e-014	-3.57309e-014	-1.26636e-014	3.0965e-014	1.72439e-014	-2.04601e-016	5.03769e-014	3.88526e-014	5.137e-014	4.41768e-014	5.50943e-014	5.02942e-014
2.07049e-014	3.81609e-014	-2.53262e-014	-2.2356e-014	-3.20866e-014	-3.77649e-014	-1.52338e-014	1.64155e-014	1.16497e-014	2.82697e-014	1.96394e-014	2.34453e-014	2.52263e-014	-3.07044e-014	-3.57195e-014	-1.26939e-014	3.12574e-014	1.75571e-014	-7.70058e-018	5.03505e-014	3.93542e-014	5.14698e-014	4.406e-014	5.53192e-014	5.07398e-014
2.092e-014	3.85663e-014	-2.51266e-014	-2.22182e-014	-3.22055e-014	-3.74323e-014	-1.50877e-014	1.65932e-014	1.21864e-014	2.87473e-014	2.00295e-014	2.37967e-014	2.54027e-014	-3.08017e-014	-3.56968e-014	-1.27222e-014	3.15332e-014	1.78592e-014	1.86062e-016	5.0309e-014	3.98327e-014	5.15664e-014	4.39292e-014	5.5513e-014	5.1182e-014
2.11481e-014	3.89275e-014	-2.49311e-014	-2.20979e-014	-3.23252e-014	-3.71107e-014	-1.49541e-014	1.67673e-014	1.27024e-014	2.92363e-014	2.04105e-014	2.41238e-014	2.55359e-014	-3.08988e-014	-3.56635e-014	-1.27496e-014	3.1793e-014	1.81482e-014	3.76947e-016	5.0255e-014	4.02883e-014	5.16626e-014	4.37852e-014	5.56755e-014	5.16211e-014
2.13901e-014	3.92457e-014	-2.47406e-014	-2.19957e-014	-3.2446e-014	-3.68019e-014	-1.48329e-014	1.69405e-014	1.31969e-014	2.97367e-014	2.07809e-014	2.4427e-014	2.56254e-014	-3.09952e-014	-3.56202e-014	-1.27762e-014	3.20375e-014	1.84221e-014	5.65353e-016	5.01924e-014	4.07218e-014	5.17609e-014	4.36297e-014	5.58075e-014	5.20575e-014
2.16476e-014	3.95208e-014	-2.45559e-014	-2.19117e-014	-3.25677e-014	-3.65078e-014	-1.47241e-014	1.71154e-014	1.3669e-014	3.02481e-014	2.11392e-014	2.47066e-014	2.56715e-014	-3.10912e-014	-3.55675e-014	-1.28034e-014	3.22673e-014	1.8679e-014	7.51238e-016	5.01248e-014	4.11343e-014	5.18631e-014	4.34638e-014	5.59095e-014	5.24918e-014
2.19218e-014	3.97539e-014	-2.4378e-014	-2.18458e-014	-3.26901e-014	-3.62306e-014	-1.46279e-014	1.72952e-014	1.41171e-014	3.07699e-014	2.14843e-014	2.49631e-014	2.56739e-014	-3.11865e-014	-3.55065e-014	-1.28324e-014	3.24827e-014	1.89167e-014	9.35182e-016	5.00554e-014	4.15255e-014	5.19713e-014	4.32885e-014	5.59813e-014	5.29238e-014
2.22137e-014	3.99461e-014	-2.42079e-014	-2.17984e-014	-3.28134e-014	-3.59722e-014	-1.4544e-014	1.7482e-014	1.45406e-014	3.13006e-014	2.18141e-014	2.51966e-014	2.56327e-014	-3.12811e-014	-3.54377e-014	-1.28643e-014	3.26839e-014	1.91335e-014	1.11769e-015	4.99873e-014	4.18964e-014	5.20878e-014	4.31054e-014	5.60235e-014	5.33529e-014
2.25232e-014	4.00992e-014	-2.40461e-014	-2.17697e-014	-3.29373e-014	-3.57341e-014	-1.44719e-014	1.76779e-014	1.49384e-014	3.18387e-014	2.21276e-014	2.5408e-014	2.55491e-014	-3.13749e-014	-3.53624e-014	-1.28993e-014	3.28716e-014	1.93279e-014	1.29852e-015	4.99237e-014	4.22477e-014	5.22139e-014	4.29155e-014	5.60367e-014	5.3779e-014
2.2851e-014	4.02145e-014	-2.38939e-014	-2.17599e-014	-3.30618e-014	-3.55171e-014	-1.44112e-014	1.78852e-014	1.53094e-014	3.23829e-014	2.24227e-014	2.55979e-014	2.54237e-014	-3.14684e-014	-3.5281e-014	-1.29381e-014	3.30469e-014	1.94986e-014	1.47783e-015	4.98672e-014	4.25801e-014	5.23511e-014	4.27192e-014	5.60219e-014	5.42013e-014
2.31968e-014	4.02938e-014	-2.37526e-014	-2.17684e-014	-3.31864e-014	-3.53231e-014	-1.43613e-014	1.81058e-014	1.56519e-014	3.29315e-014	2.26978e-014	2.57668e-014	2.52575e-014	-3.15619e-014	-3.51946e-014	-1.29806e-014	3.3211e-014	1.9645e-014	1.65659e-015	4.9821e-014	4.28938e-014	5.25e-014	4.25184e-014	5.59804e-014	5.46195e-014
2.35603e-014	4.03387e-014	-2.36223e-014	-2.17951e-014	-3.33108e-014	-3.51523e-014	-1.4322e-014	1.83417e-014	1.59649e-014	3.34822e-014	2.29514e-014	2.59155e-014	2.50529e-014	-3.16554e-014	-3.51041e-014	-1.30277e-014	3.33641e-014	1.97667e-014	1.8354e-015	4.97882e-014	4.31888e-014	5.26617e-014	4.23141e-014	5.59139e-014	5.50329e-014
2.39415e-014	4.03508e-014	-2.35043e-014	-2.18396e-014	-3.3435e-014	-3.50055e-014	-1.42926e-014	1.85951e-014	1.6247e-014	3.40321e-014	2.31815e-014	2.60452e-014	2.48117e-014	-3.17487e-014	-3.50105e-014	-1.30789e-014	3.35069e-014	1.98638e-014	2.01508e-015	4.97711e-014	4.34656e-014	5.28366e-014	4.21069e-014	5.58235e-014	5.54403e-014
2.43389e-014	4.03324e-014	-2.33999e-014	-2.19015e-014	-3.35586e-014	-3.48829e-014	-1.42721e-014	1.88671e-014	1.64973e-014	3.45789e-014	2.33868e-014	2.61567e-014	2.45367e-014	-3.18419e-014	-3.49144e-014	-1.31335e-014	3.36408e-014	1.99367e-014	2.19538e-015	4.97716e-014	4.37245e-014	5.30247e-014	4.18975e-014	5.57108e-014	5.58406e-014
2.47524e-014	4.02857e-014	-2.33098e-014	-2.19799e-014	-3.36799e-014	-3.47842e-014	-1.42589e-014	1.91592e-014	1.6714e-014	3.51197e-014	2.35655e-014	2.62512e-014	2.42312e-014	-3.19351e-014	-3.48163e-014	-1.31907e-014	3.37674e-014	1.99865e-014	2.37685e-015	4.97917e-014	4.39657e-014	5.3226e-014	4.16871e-014	5.55764e-014	5.6232e-014
2.51803e-014	4.02123e-014	-2.32342e-014	-2.20739e-014	-3.37978e-014	-3.47094e-014	-1.42513e-014	1.9472e-014	1.68961e-014	3.56517e-014	2.37157e-014	2.63295e-014	2.38988e-014	-3.20279e-014	-3.47166e-014	-1.325e-014	3.38878e-014	2.00143e-014	2.5602e-015	4.98334e-014	4.41899e-014	5.344e-014	4.14761e-014	5.54223e-014	5.66132e-014
2.56213e-014	4.01142e-014	-2.31738e-014	-2.21827e-014	-3.39113e-014	-3.46578e-014	-1.42487e-014	1.98054e-014	1.70425e-014	3.61721e-014	2.38361e-014	2.63928e-014	2.35428e-014	-3.21207e-014	-3.46162e-014	-1.33103e-014	3.40032e-014	2.0021e-014	2.74566e-015	4.9898e-014	4.43966e-014	5.36656e-014	4.12646e-014	5.52496e-014	5.69825e-014
2.60741e-014	3.9994e-014	-2.31294e-014	-2.23058e-014	-3.40194e-014	-3.46282e-014	-1.42493e-014	2.016e-014	1.71531e-014	3.66777e-014	2.39257e-014	2.64423e-014	2.31662e-014	-3.22138e-014	-3.45156e-014	-1.33705e-014	3.41137e-014	2.00086e-014	2.93313e-015	4.99864e-014	4.45863e-014	5.39019e-014	4.10529e-014	5.50601e-014	5.7338e-014
2.65367e-014	3.9854e-014	-2.31015e-014	-2.24414e-014	-3.41209e-014	-3.462e-014	-1.42517e-014	2.05354e-014	1.72284e-014	3.71656e-014	2.39833e-014	2.64791e-014	2.27729e-014	-3.23065e-014	-3.44145e-014	-1.34292e-014	3.42207e-014	1.99795e-014	3.12313e-015	5.00987e-014	4.47595e-014	5.41473e-014	4.08416e-014	5.48558e-014	5.76782e-014
2.70078e-014	3.96959e-014	-2.3091e-014	-2.25891e-014	-3.42147e-014	-3.46318e-014	-1.42546e-014	2.0931e-014	1.72673e-014	3.76327e-014	2.40083e-014	2.65047e-014	2.23663e-014	-3.23982e-014	-3.43142e-014	-1.3485e-014	3.43255e-014	1.99363e-014	3.31686e-015	5.0235e-014	4.4915e-014	5.43999e-014	4.06309e-014	5.46377e-014	5.80009e-014
2.74853e-014	3.95214e-014	-2.30985e-014	-2.2748e-014	-3.42995e-014	-3.46619e-014	-1.42563e-014	2.13471e-014	1.72689e-014	3.80763e-014	2.39996e-014	2.65202e-014	2.19506e-014	-3.24895e-014	-3.42147e-014	-1.35361e-014	3.44292e-014	1.98816e-014	3.51488e-015	5.03952e-014	4.50532e-014	5.46573e-014	4.04208e-014	5.4407e-014	5.83046e-014
2.79671e-014	3.93325e-014	-2.31237e-014	-2.29176e-014	-3.43743e-014	-3.4709e-014	-1.42547e-014	2.17827e-014	1.72329e-014	3.84935e-014	2.39561e-014	2.65262e-014	2.15299e-014	-3.258e-014	-3.41162e-014	-1.35809e-014	3.45329e-014	1.98183e-014	3.7176e-015	5.05789e-014	4.51742e-014	5.49171e-014	4.02108e-014	5.41651e-014	5.85863e-014
2.8451e-014	3.91303e-014	-2.31669e-014	-2.30958e-014	-3.44382e-014	-3.47711e-014	-1.42479e-014	2.22366e-014	1.71594e-014	3.88815e-014	2.38774e-014	2.65241e-014	2.11083e-014	-3.26697e-014	-3.40188e-014	-1.36184e-014	3.46369e-014	1.97499e-014	3.92494e-015	5.0785e-014	4.52782e-014	5.51772e-014	4.00009e-014	5.39133e-014	5.88442e-014
2.89347e-014	3.8916e-014	-2.32287e-014	-2.32819e-014	-3.44903e-014	-3.48457e-014	-1.42337e-014	2.27078e-014	1.70491e-014	3.92384e-014	2.37641e-014	2.65142e-014	2.06895e-014	-3.27585e-014	-3.3923e-014	-1.36465e-014	3.47411e-014	1.96796e-014	4.13698e-015	5.10116e-014	4.53653e-014	5.5434e-014	3.97904e-014	5.36526e-014	5.90763e-014
2.94172e-014	3.86921e-014	-2.33088e-014	-2.3474e-014	-3.45294e-014	-3.49305e-014	-1.42105e-014	2.31949e-014	1.69034e-014	3.95619e-014	2.36161e-014	2.64976e-014	2.02777e-014	-3.2846e-014	-3.3829e-014	-1.36633e-014	3.48461e-014	1.96101e-014	4.35374e-015	5.12572e-014	4.54356e-014	5.56839e-014	3.95786e-014	5.33839e-014	5.92803e-014
2.98964e-014	3.846e-014	-2.34075e-014	-2.3671e-014	-3.45544e-014	-3.50235e-014	-1.41767e-014	2.36968e-014	1.67227e-014	3.98502e-014	2.34338e-014	2.64753e-014	1.98768e-014	-3.29326e-014	-3.37376e-014	-1.3667e-014	3.49523e-014	1.95442e-014	4.57503e-015	5.15192e-014	4.54883e-014	5.59234e-014	3.93653e-014	5.31082e-014	5.94533e-014
3.03707e-014	3.82207e-014	-2.35252e-014	-2.38714e-014	-3.45635e-014	-3.51216e-014	-1.41306e-014	2.42107e-014	1.65082e-014	4.01016e-014	2.32175e-014	2.64481e-014	1.94907e-014	-3.30173e-014	-3.36484e-014	-1.36564e-014	3.50601e-014	1.9485e-014	4.80112e-015	5.17952e-014	4.55236e-014	5.61496e-014	3.91497e-014	5.28261e-014	5.95943e-014
3.08381e-014	3.79747e-014	-2.36618e-014	-2.40744e-014	-3.45558e-014	-3.52221e-014	-1.4071e-014	2.47341e-014	1.62611e-014	4.03147e-014	2.29679e-014	2.64167e-014	1.91231e-014	-3.30999e-014	-3.35619e-014	-1.36295e-014	3.51694e-014	1.94349e-014	5.03119e-015	5.20822e-014	4.5542e-014	5.63588e-014	3.8931e-014	5.2538e-014	5.9701e-014
3.12971e-014	3.77227e-014	-2.38173e-014	-2.42784e-014	-3.45298e-014	-3.53228e-014	-1.39963e-014	2.52651e-014	1.5983e-014	4.04878e-014	2.26863e-014	2.63811e-014	1.87766e-014	-3.31801e-014	-3.34781e-014	-1.3585e-014	3.52793e-014	1.93972e-014	5.26519e-015	5.23768e-014	4.5543e-014	5.65474e-014	3.8708e-014	5.22444e-014	5.97712e-014
3.17467e-014	3.74649e-014	-2.39912e-014	-2.44818e-014	-3.44849e-014	-3.54211e-014	-1.39053e-014	2.58021e-014	1.56762e-014	4.06208e-014	2.23731e-014	2.63413e-014	1.84546e-014	-3.3257e-014	-3.33972e-014	-1.35218e-014	3.53898e-014	1.93745e-014	5.50313e-015	5.26757e-014	4.55257e-014	5.67126e-014	3.84798e-014	5.1945e-014	5.98032e-014
3.21854e-014	3.72022e-014	-2.41828e-014	-2.46834e-014	-3.44207e-014	-3.55142e-014	-1.3797e-014	2.63414e-014	1.53424e-014	4.07127e-014	2.20295e-014	2.62977e-014	1.81593e-014	-3.33299e-014	-3.33198e-014	-1.34387e-014	3.55003e-014	1.93686e-014	5.74414e-015	5.29754e-014	4.54896e-014	5.68507e-014	3.8245e-014	5.16397e-014	5.97952e-014
3.26119e-014	3.69345e-014	-2.43917e-014	-2.48813e-014	-3.43363e-014	-3.55993e-014	-1.36704e-014	2.68801e-014	1.49842e-014	4.07639e-014	2.16576e-014	2.62505e-014	1.7893e-014	-3.33987e-014	-3.32462e-014	-1.3335e-014	3.56105e-014	1.93814e-014	5.98786e-015	5.32724e-014	4.54342e-014	5.69582e-014	3.80029e-014	5.13291e-014	5.97458e-014
3.30255e-014	3.6662e-014	-2.4617e-014	-2.5074e-014	-3.42312e-014	-3.56748e-014	-1.3524e-014	2.74154e-014	1.4604e-014	4.0774e-014	2.12593e-014	2.61999e-014	1.76576e-014	-3.34626e-014	-3.31767e-014	-1.32099e-014	3.57195e-014	1.94143e-014	6.23349e-015	5.35627e-014	4.53602e-014	5.70315e-014	3.7752e-014	5.10127e-014	5.96527e-014
3.34252e-014	3.63844e-014	-2.48582e-014	-2.52608e-014	-3.41049e-014	-3.57386e-014	-1.33568e-014	2.79441e-014	1.42047e-014	4.07437e-014	2.08363e-014	2.61454e-014	1.7455e-014	-3.35214e-014	-3.31107e-014	-1.3064e-014	3.58255e-014	1.9469e-014	6.48009e-015	5.38422e-014	4.52678e-014	5.70673e-014	3.74914e-014	5.069e-014	5.95151e-014
3.38102e-014	3.61018e-014	-2.51143e-014	-2.54403e-014	-3.3957e-014	-3.5789e-014	-1.31688e-014	2.8463e-014	1.37893e-014	4.06741e-014	2.0391e-014	2.60869e-014	1.72859e-014	-3.35754e-014	-3.30485e-014	-1.28972e-014	3.59264e-014	1.95455e-014	6.72665e-015	5.41061e-014	4.51566e-014	5.70631e-014	3.72198e-014	5.03605e-014	5.93319e-014
3.41796e-014	3.58135e-014	-2.53842e-014	-2.56114e-014	-3.37872e-014	-3.58239e-014	-1.29592e-014	2.89689e-014	1.33606e-014	4.0566e-014	1.99256e-014	2.60239e-014	1.71505e-014	-3.36238e-014	-3.29903e-014	-1.27096e-014	3.60208e-014	1.96437e-014	6.97177e-015	5.43505e-014	4.5027e-014	5.70164e-014	3.69362e-014	5.00233e-014	5.91024e-014
3.45328e-014	3.55193e-014	-2.56663e-014	-2.57726e-014	-3.35962e-014	-3.5841e-014	-1.27279e-014	2.94586e-014	1.29214e-014	4.04207e-014	1.9443e-014	2.59562e-014	1.70487e-014	-3.36656e-014	-3.29358e-014	-1.25019e-014	3.61077e-014	1.97629e-014	7.21379e-015	5.45716e-014	4.48788e-014	5.69248e-014	3.66392e-014	4.96779e-014	5.88256e-014
3.48691e-014	3.52183e-014	-2.5959e-014	-2.59221e-014	-3.33852e-014	-3.58396e-014	-1.24754e-014	2.99287e-014	1.24752e-014	4.02394e-014	1.89452e-014	2.5883e-014	1.6981e-014	-3.37005e-014	-3.28849e-014	-1.2276e-014	3.61853e-014	1.99023e-014	7.45132e-015	5.47653e-014	4.47119e-014	5.67862e-014	3.63278e-014	4.93241e-014	5.85003e-014
3.51886e-014	3.49094e-014	-2.62606e-014	-2.60587e-014	-3.31547e-014	-3.58187e-014	-1.22032e-014	3.03758e-014	1.20251e-014	4.00239e-014	1.84348e-014	2.58035e-014	1.69471e-014	-3.37286e-014	-3.2838e-014	-1.20329e-014	3.62512e-014	2.00609e-014	7.68232e-015	5.49277e-014	4.45261e-014	5.65982e-014	3.6001e-014	4.89611e-014	5.81258e-014
3.54905e-014	3.4592e-014	-2.65699e-014	-2.6181e-014	-3.29051e-014	-3.57771e-014	-1.19117e-014	3.07966e-014	1.15746e-014	3.97761e-014	1.79146e-014	2.57176e-014	1.69457e-014	-3.37492e-014	-3.27952e-014	-1.17742e-014	3.63041e-014	2.02368e-014	7.90552e-015	5.5055e-014	4.43219e-014	5.636e-014	3.56581e-014	4.85882e-014	5.77023e-014
3.57747e-014	3.42652e-014	-2.68851e-014	-2.62882e-014	-3.26377e-014	-3.57142e-014	-1.16018e-014	3.11872e-014	1.11272e-014	3.94977e-014	1.73872e-014	2.56245e-014	1.6975e-014	-3.37613e-014	-3.27564e-014	-1.15016e-014	3.63414e-014	2.04277e-014	8.11928e-015	5.51429e-014	4.40994e-014	5.60704e-014	3.5298e-014	4.8204e-014	5.72303e-014
3.60416e-014	3.39289e-014	-2.72039e-014	-2.63789e-014	-3.23544e-014	-3.56296e-014	-1.12752e-014	3.15451e-014	1.06859e-014	3.91901e-014	1.68549e-014	2.55233e-014	1.70337e-014	-3.37647e-014	-3.27217e-014	-1.12175e-014	3.63613e-014	2.06306e-014	8.32169e-015	5.51874e-014	4.38584e-014	5.57288e-014	3.49193e-014	4.78074e-014	5.67096e-014
3.62904e-014	3.35822e-014	-2.7524e-014	-2.64523e-014	-3.20572e-014	-3.55235e-014	-1.09335e-014	3.18674e-014	1.02539e-014	3.8856e-014	1.63203e-014	2.54134e-014	1.71194e-014	-3.37584e-014	-3.26909e-014	-1.09246e-014	3.63616e-014	2.08421e-014	8.51085e-015	5.51848e-014	4.35987e-014	5.53348e-014	3.45215e-014	4.7398e-014	5.61409e-014
3.65207e-014	3.32242e-014	-2.78433e-014	-2.65078e-014	-3.17476e-014	-3.5396e-014	-1.05793e-014	3.21517e-014	9.83411e-015	3.84969e-014	1.57859e-014	2.52937e-014	1.72293e-014	-3.37424e-014	-3.26633e-014	-1.06253e-014	3.63399e-014	2.10591e-014	8.68491e-015	5.51321e-014	4.33208e-014	5.48889e-014	3.41038e-014	4.69748e-014	5.55252e-014
3.67325e-014	3.28535e-014	-2.81591e-014	-2.65448e-014	-3.14268e-014	-3.52479e-014	-1.02148e-014	3.23953e-014	9.42936e-015	3.81146e-014	1.52537e-014	2.5164e-014	1.73601e-014	-3.37162e-014	-3.26388e-014	-1.0322e-014	3.62936e-014	2.12776e-014	8.84163e-015	5.50272e-014	4.30247e-014	5.43912e-014	3.36664e-014	4.65362e-014	5.48636e-014
3.69254e-014	3.24693e-014	-2.8469e-014	-2.65623e-014	-3.10975e-014	-3.50803e-014	-9.84233e-015	3.25958e-014	9.042e-015	3.77109e-014	1.47262e-014	2.50233e-014	1.75093e-014	-3.36799e-014	-3.26179e-014	-1.0017e-014	3.62211e-014	2.14933e-014	8.97976e-015	5.48671e-014	4.27103e-014	5.38421e-014	3.32088e-014	4.60811e-014	5.41568e-014
3.70986e-014	3.20712e-014	-2.8771e-014	-2.65599e-014	-3.07614e-014	-3.48945e-014	-9.46487e-015	3.27512e-014	8.67466e-015	3.7288e-014	1.42057e-014	2.4871e-014	1.76738e-014	-3.36334e-014	-3.25999e-014	-9.71325e-015	3.61208e-014	2.17015e-014	9.09752e-015	5.46496e-014	4.23787e-014	5.32433e-014	3.27306e-014	4.56091e-014	5.34061e-014
3.72514e-014	3.16587e-014	-2.90625e-014	-2.65374e-014	-3.04204e-014	-3.46913e-014	-9.08476e-015	3.28597e-014	8.32962e-015	3.68472e-014	1.36941e-014	2.47064e-014	1.78494e-014	-3.35764e-014	-3.25852e-014	-9.41378e-015	3.59905e-014	2.18979e-014	9.19297e-015	5.43726e-014	4.20299e-014	5.25964e-014	3.22321e-014	4.51199e-014	5.26138e-014
3.73842e-014	3.12311e-014	-2.93408e-014	-2.64948e-014	-3.00774e-014	-3.44735e-014	-8.70473e-015	3.29191e-014	8.00859e-015	3.63903e-014	1.3193e-014	2.45285e-014	1.80324e-014	-3.35088e-014	-3.25729e-014	-9.12176e-015	3.58283e-014	2.20783e-014	9.26446e-015	5.40352e-014	4.1664e-014	5.19035e-014	3.17134e-014	4.46128e-014	5.17815e-014
3.74964e-014	3.0788e-014	-2.96028e-014	-2.64319e-014	-2.97352e-014	-3.42429e-014	-8.32873e-015	3.29276e-014	7.71297e-015	3.59183e-014	1.27047e-014	2.43371e-014	1.82192e-014	-3.34305e-014	-3.25628e-014	-8.83989e-015	3.56324e-014	2.22378e-014	9.31035e-015	5.36356e-014	4.12809e-014	5.11664e-014	3.11744e-014	4.40871e-014	5.09115e-014
3.7588e-014	3.03299e-014	-2.98463e-014	-2.63485e-014	-2.9397e-014	-3.40017e-014	-7.96007e-015	3.28844e-014	7.44373e-015	3.54326e-014	1.22301e-014	2.41311e-014	1.8406e-014	-3.33414e-014	-3.25543e-014	-8.5711e-015	3.54016e-014	2.23715e-014	9.32906e-015	5.3173e-014	4.08807e-014	5.03878e-014	3.06159e-014	4.35417e-014	5.00059e-014
3.76584e-014	2.9856e-014	-3.00696e-014	-2.62442e-014	-2.90654e-014	-3.37528e-014	-7.6022e-015	3.27882e-014	7.20232e-015	3.49343e-014	1.17711e-014	2.39096e-014	1.85891e-014	-3.32413e-014	-3.25476e-014	-8.31805e-015	3.51355e-014	2.2475e-014	9.3194e-015	5.26469e-014	4.04629e-014	4.957e-014	3.00384e-014	4.29766e-014	4.9067e-014
3.77066e-014	2.93661e-014	-3.02701e-014	-2.612e-014	-2.87426e-014	-3.34981e-014	-7.2586e-015	3.26382e-014	6.98963e-015	3.44236e-014	1.13283e-014	2.36724e-014	1.87643e-014	-3.31307e-014	-3.25421e-014	-8.08397e-015	3.48331e-014	2.25436e-014	9.28021e-015	5.20576e-014	4.00289e-014	4.87157e-014	2.94422e-014	4.23924e-014	4.80979e-014
3.77317e-014	2.88604e-014	-3.04457e-014	-2.59757e-014	-2.84304e-014	-3.32406e-014	-6.93258e-015	3.24347e-014	6.80515e-015	3.39013e-014	1.09032e-014	2.34189e-014	1.89266e-014	-3.301e-014	-3.25377e-014	-7.87102e-015	3.44936e-014	2.25737e-014	9.21048e-015	5.14058e-014	3.95788e-014	4.78278e-014	2.88282e-014	4.17887e-014	4.71008e-014
3.77327e-014	2.83391e-014	-3.0594e-014	-2.58124e-014	-2.81321e-014	-3.29829e-014	-6.62746e-015	3.21771e-014	6.64912e-015	3.33681e-014	1.04961e-014	2.31493e-014	1.90729e-014	-3.28797e-014	-3.25342e-014	-7.68145e-015	3.41161e-014	2.25615e-014	9.10966e-015	5.06916e-014	3.91125e-014	4.69089e-014	2.81978e-014	4.11654e-014	4.60781e-014
3.77086e-014	2.78029e-014	-3.07132e-014	-2.563e-014	-2.785e-014	-3.27279e-014	-6.34733e-015	3.18665e-014	6.52129e-015	3.28238e-014	1.01077e-014	2.28633e-014	1.91996e-014	-3.274e-014	-3.25314e-014	-7.51709e-015	3.37007e-014	2.25037e-014	8.97708e-015	4.99164e-014	3.86296e-014	4.59624e-014	2.75519e-014	4.05228e-014	4.50331e-014
3.76589e-014	2.72524e-014	-3.0802e-014	-2.5429e-014	-2.75874e-014	-3.24786e-014	-6.09511e-015	3.15033e-014	6.42087e-015	3.22684e-014	9.73783e-015	2.25607e-014	1.93035e-014	-3.25911e-014	-3.25289e-014	-7.37974e-015	3.32477e-014	2.23969e-014	8.81196e-015	4.9082e-014	3.81302e-014	4.49909e-014	2.68918e-014	3.98601e-014	4.39682e-014
3.75832e-014	2.66881e-014	-3.08585e-014	-2.52108e-014	-2.73465e-014	-3.2238e-014	-5.87373e-015	3.1088e-014	6.34627e-015	3.17018e-014	9.38716e-015	2.22417e-014	1.93811e-014	-3.24336e-014	-3.25264e-014	-7.27046e-015	3.27576e-014	2.22385e-014	8.61426e-015	4.81899e-014	3.76143e-014	4.39976e-014	2.6218e-014	3.91778e-014	4.28867e-014
3.74806e-014	2.61111e-014	-3.08819e-014	-2.49764e-014	-2.71295e-014	-3.20087e-014	-5.68608e-015	3.06226e-014	6.29681e-015	3.11235e-014	9.05575e-015	2.19061e-014	1.94291e-014	-3.22681e-014	-3.25237e-014	-7.19103e-015	3.22306e-014	2.20264e-014	8.384e-015	4.7242e-014	3.70819e-014	4.29857e-014	2.55322e-014	3.84761e-014	4.17911e-014
3.73501e-014	2.5522e-014	-3.08715e-014	-2.47271e-014	-2.69387e-014	-3.17934e-014	-5.53453e-015	3.01083e-014	6.2709e-015	3.05328e-014	8.74337e-015	2.15544e-014	1.94453e-014	-3.20955e-014	-3.25213e-014	-7.14239e-015	3.16678e-014	2.17589e-014	8.12118e-015	4.62408e-014	3.65326e-014	4.19585e-014	2.4836e-014	3.77558e-014	4.06841e-014
3.71917e-014	2.49225e-014	-3.08263e-014	-2.44635e-014	-2.67752e-014	-3.15943e-014	-5.42099e-015	2.95465e-014	6.26736e-015	2.99293e-014	8.44928e-015	2.11871e-014	1.94276e-014	-3.19163e-014	-3.25189e-014	-7.12523e-015	3.10697e-014	2.14344e-014	7.82637e-015	4.51894e-014	3.59666e-014	4.09189e-014	2.41303e-014	3.70172e-014	3.95688e-014
3.70039e-014	2.4314e-014	-3.0746e-014	-2.41871e-014	-2.66416e-014	-3.14138e-014	-5.34777e-015	2.8939e-014	6.28351e-015	2.93125e-014	8.17279e-015	2.08048e-014	1.93747e-014	-3.17316e-014	-3.25163e-014	-7.13918e-015	3.04373e-014	2.10521e-014	7.50034e-015	4.40919e-014	3.53849e-014	3.98692e-014	2.34167e-014	3.6261e-014	3.84484e-014
3.67866e-014	2.36977e-014	-3.06308e-014	-2.38993e-014	-2.65399e-014	-3.12538e-014	-5.3168e-015	2.82882e-014	6.31711e-015	2.8682e-014	7.91311e-015	2.04077e-014	1.92846e-014	-3.15429e-014	-3.25134e-014	-7.18453e-015	2.97727e-014	2.06118e-014	7.14394e-015	4.29517e-014	3.47873e-014	3.88116e-014	2.26966e-014	3.54879e-014	3.7326e-014
3.654e-014	2.30752e-014	-3.04816e-014	-2.36022e-014	-2.64711e-014	-3.11168e-014	-5.33003e-015	2.75967e-014	6.36622e-015	2.80366e-014	7.66948e-015	1.99971e-014	1.91559e-014	-3.13511e-014	-3.25109e-014	-7.26095e-015	2.90772e-014	2.01142e-014	6.75819e-015	4.17714e-014	3.41738e-014	3.77487e-014	2.1971e-014	3.46986e-014	3.62035e-014
3.62644e-014	2.24481e-014	-3.02983e-014	-2.32982e-014	-2.64361e-014	-3.10048e-014	-5.38763e-015	2.68681e-014	6.42835e-015	2.73754e-014	7.44045e-015	1.95736e-014	1.89881e-014	-3.1158e-014	-3.25095e-014	-7.36795e-015	2.83533e-014	1.95605e-014	6.34446e-015	4.05552e-014	3.3545e-014	3.66828e-014	2.12417e-014	3.38941e-014	3.50829e-014
3.59594e-014	2.18185e-014	-3.00826e-014	-2.29885e-014	-2.64357e-014	-3.09192e-014	-5.48929e-015	2.61059e-014	6.50099e-015	2.66977e-014	7.22517e-015	1.91381e-014	1.87807e-014	-3.09645e-014	-3.25098e-014	-7.50477e-015	2.76021e-014	1.8952e-014	5.90431e-015	3.93067e-014	3.2901e-014	3.56157e-014	2.05102e-014	3.3075e-014	3.39666e-014
3.56252e-014	2.1188e-014	-2.9836e-014	-2.26746e-014	-2.64707e-014	-3.08613e-014	-5.63514e-015	2.53135e-014	6.58189e-015	2.60031e-014	7.02246e-015	1.8692e-014	1.85338e-014	-3.07716e-014	-3.25124e-014	-7.67129e-015	2.68254e-014	1.82913e-014	5.43942e-015	3.80295e-014	3.22419e-014	3.45488e-014	1.97778e-014	3.22419e-014	3.28566e-014
3.52629e-014	2.0558e-014	-2.95611e-014	-2.23592e-014	-2.65411e-014	-3.08321e-014	-5.82498e-015	2.44942e-014	6.66829e-015	2.52909e-014	6.83088e-015	1.82363e-014	1.82481e-014	-3.05811e-014	-3.25179e-014	-7.86593e-015	2.6026e-014	1.75811e-014	4.95149e-015	3.67276e-014	3.1568e-014	3.34841e-014	1.90458e-014	3.1396e-014	3.17549e-014
3.48732e-014	1.99301e-014	-2.92601e-014	-2.20442e-014	-2.66471e-014	-3.08322e-014	-6.05797e-015	2.36513e-014	6.75829e-015	2.45612e-014	6.64967e-015	1.77721e-014	1.79242e-014	-3.03946e-014	-3.25277e-014	-8.08722e-015	2.52063e-014	1.68244e-014	4.44236e-015	3.54049e-014	3.08799e-014	3.24221e-014	1.83155e-014	3.05379e-014	3.06629e-014
3.4457e-014	1.93065e-014	-2.89357e-014	-2.17316e-014	-2.6789e-014	-3.08621e-014	-6.33303e-015	2.27891e-014	6.84931e-015	2.38131e-014	6.47779e-015	1.73007e-014	1.75639e-014	-3.02134e-014	-3.2543e-014	-8.33387e-015	2.43682e-014	1.60239e-014	3.91412e-015	3.40654e-014	3.01783e-014	3.1364e-014	1.75881e-014	2.96685e-014	2.95823e-014
3.40158e-014	1.86885e-014	-2.85909e-014	-2.14232e-014	-2.69659e-014	-3.09225e-014	-6.64863e-015	2.19117e-014	6.93855e-015	2.30473e-014	6.31375e-015	1.68242e-014	1.71692e-014	-3.00386e-014	-3.25647e-014	-8.6041e-015	2.35134e-014	1.5184e-014	3.36845e-015	3.27141e-014	2.9463e-014	3.03106e-014	1.68649e-014	2.87896e-014	2.85151e-014
3.35506e-014	1.80776e-014	-2.8229e-014	-2.11219e-014	-2.71769e-014	-3.10135e-014	-7.00265e-015	2.1023e-014	7.02403e-015	2.2263e-014	6.15655e-015	1.63442e-014	1.67424e-014	-2.98722e-014	-3.25944e-014	-8.89608e-015	2.26452e-014	1.43089e-014	2.80803e-015	3.13544e-014	2.87348e-014	2.9263e-014	1.6147e-014	2.79019e-014	2.74625e-014
3.30635e-014	1.74755e-014	-2.78532e-014	-2.08294e-014	-2.74207e-014	-3.11347e-014	-7.39219e-015	2.01273e-014	7.10349e-015	2.14611e-014	6.00441e-015	1.58619e-014	1.62864e-014	-2.97157e-014	-3.26334e-014	-9.2079e-015	2.17656e-014	1.34034e-014	2.23581e-015	2.99904e-014	2.79948e-014	2.82217e-014	1.54349e-014	2.70072e-014	2.64251e-014
3.25559e-014	1.68842e-014	-2.74671e-014	-2.05478e-014	-2.76966e-014	-3.12848e-014	-7.8144e-015	1.92285e-014	7.17502e-015	2.06426e-014	5.85678e-015	1.53791e-014	1.58042e-014	-2.95706e-014	-3.26832e-014	-9.53782e-015	2.08765e-014	1.24725e-014	1.65299e-015	2.86259e-014	2.72435e-014	2.71871e-014	1.47293e-014	2.61069e-014	2.54041e-014
3.20304e-014	1.63052e-014	-2.7075e-014	-2.02791e-014	-2.8004e-014	-3.14641e-014	-8.26622e-015	1.83305e-014	7.23638e-015	1.98083e-014	5.71225e-015	1.48977e-014	1.52989e-014	-2.94384e-014	-3.27456e-014	-9.88411e-015	1.998e-014	1.15204e-014	1.06144e-015	2.72651e-014	2.64817e-014	2.6159e-014	1.40315e-014	2.52024e-014	2.44002e-014
3.14891e-014	1.57405e-014	-2.66809e-014	-2.00255e-014	-2.83409e-014	-3.16712e-014	-8.74494e-015	1.74379e-014	7.28634e-015	1.89594e-014	5.56995e-015	1.44197e-014	1.47734e-014	-2.93201e-014	-3.28216e-014	-1.02445e-014	1.90781e-014	1.05521e-014	4.63748e-016	2.59113e-014	2.57107e-014	2.51374e-014	1.3342e-014	2.42953e-014	2.34134e-014
3.09347e-014	1.51924e-014	-2.62881e-014	-1.97893e-014	-2.87056e-014	-3.19051e-014	-9.24645e-015	1.65552e-014	7.32387e-015	1.80974e-014	5.42951e-015	1.39469e-014	1.42315e-014	-2.9217e-014	-3.29119e-014	-1.06169e-014	1.81727e-014	9.57324e-015	-1.37768e-016	2.45681e-014	2.49317e-014	2.41218e-014	1.26618e-014	2.33872e-014	2.24439e-014
3.03697e-014	1.46615e-014	-2.59014e-014	-1.95722e-014	-2.90965e-014	-3.21648e-014	-9.76646e-015	1.56857e-014	7.34782e-015	1.72239e-014	5.29078e-015	1.34808e-014	1.36784e-014	-2.91304e-014	-3.30181e-014	-1.09997e-014	1.72654e-014	8.58837e-015	-7.41349e-016	2.3239e-014	2.41457e-014	2.31118e-014	1.19918e-014	2.24796e-014	2.1492e-014
2.97974e-014	1.41491e-014	-2.55245e-014	-1.93757e-014	-2.95116e-014	-3.24485e-014	-1.03008e-014	1.4833e-014	7.35782e-015	1.63416e-014	5.15306e-015	1.30236e-014	1.31175e-014	-2.90619e-014	-3.31416e-014	-1.13913e-014	1.63572e-014	7.60314e-015	-1.34512e-015	2.19271e-014	2.33538e-014	2.21077e-014	1.13322e-014	2.15741e-014	2.05573e-014
[truncated: 1,327 more rows]
