# Supplementary material for: Prominent gamma band activity during visual motion perception in early-stage Alzheimer’s disease
Source: PLoS One. 2022 Apr 18;17(4):e0266693. doi: 10.1371/journal.pone.0266693 (PMC9015152; doi:10.1371/journal.pone.0266693)
Supplement: S1 File — (ZIP) [file pone.0266693.s001.zip › PloseOneé╠âfü[â^âVü[âgùp/AD08 L hemisphere.txt]

-1.02167e-014	-5.81021e-015	-1.38194e-014	1.65417e-014	2.25704e-014	3.33656e-014	1.87942e-014	2.47352e-014	-1.52343e-015	1.55809e-014	-1.45773e-014	2.41638e-014	-2.05827e-014	-1.67963e-014	-1.00076e-014	-6.49227e-015	-7.14874e-015	-2.24074e-015	-1.48342e-014	-1.32477e-014	1.3959e-014	1.84102e-014	3.76389e-014	3.36454e-014	3.61793e-014
-1.02916e-014	-5.93967e-015	-1.40834e-014	1.67818e-014	2.21828e-014	3.34196e-014	1.84898e-014	2.52991e-014	-1.18711e-015	1.57466e-014	-1.42515e-014	2.38238e-014	-2.04533e-014	-1.65566e-014	-9.4029e-015	-6.58264e-015	-7.91319e-015	-2.40113e-015	-1.53471e-014	-1.27387e-014	1.39226e-014	1.79024e-014	3.69399e-014	3.34928e-014	3.57833e-014
-1.03639e-014	-6.07336e-015	-1.43615e-014	1.70316e-014	2.17899e-014	3.34663e-014	1.81969e-014	2.58532e-014	-8.41576e-016	1.5914e-014	-1.39196e-014	2.34708e-014	-2.03331e-014	-1.63207e-014	-8.7959e-015	-6.65401e-015	-8.66001e-015	-2.54605e-015	-1.58503e-014	-1.22272e-014	1.38812e-014	1.73845e-014	3.62191e-014	3.33222e-014	3.53817e-014
-1.04337e-014	-6.21171e-015	-1.4652e-014	1.72897e-014	2.13938e-014	3.35053e-014	1.79173e-014	2.63937e-014	-4.89078e-016	1.6081e-014	-1.35843e-014	2.31045e-014	-2.02243e-014	-1.6091e-014	-8.18919e-015	-6.70528e-015	-9.38403e-015	-2.67445e-015	-1.63403e-014	-1.17161e-014	1.38345e-014	1.68595e-014	3.54785e-014	3.31324e-014	3.49749e-014
-1.05012e-014	-6.35527e-015	-1.4953e-014	1.75542e-014	2.09957e-014	3.35366e-014	1.76528e-014	2.69171e-014	-1.31448e-016	1.62463e-014	-1.32491e-014	2.27252e-014	-2.0129e-014	-1.58699e-014	-7.58463e-015	-6.73576e-015	-1.00807e-014	-2.78526e-015	-1.68129e-014	-1.12081e-014	1.37824e-014	1.63308e-014	3.47215e-014	3.29227e-014	3.45635e-014
-1.05667e-014	-6.50424e-015	-1.52626e-014	1.78242e-014	2.05979e-014	3.35607e-014	1.74047e-014	2.74208e-014	2.29146e-016	1.64081e-014	-1.29173e-014	2.23321e-014	-2.00497e-014	-1.56592e-014	-6.98465e-015	-6.74484e-015	-1.0745e-014	-2.87834e-015	-1.72645e-014	-1.07063e-014	1.3725e-014	1.5802e-014	3.39505e-014	3.26924e-014	3.41478e-014
-1.06305e-014	-6.6593e-015	-1.55788e-014	1.80981e-014	2.02018e-014	3.35776e-014	1.71741e-014	2.79017e-014	5.90475e-016	1.65645e-014	-1.25924e-014	2.19258e-014	-1.99883e-014	-1.54614e-014	-6.39161e-015	-6.73223e-015	-1.13729e-014	-2.95286e-015	-1.76917e-014	-1.02135e-014	1.36621e-014	1.52761e-014	3.31683e-014	3.24408e-014	3.37281e-014
-1.06928e-014	-6.82069e-015	-1.58995e-014	1.83747e-014	1.98091e-014	3.35881e-014	1.69626e-014	2.83567e-014	9.50463e-016	1.67135e-014	-1.22779e-014	2.15058e-014	-1.99466e-014	-1.52788e-014	-5.80756e-015	-6.69771e-015	-1.19608e-014	-3.00882e-015	-1.80911e-014	-9.7328e-015	1.35932e-014	1.47564e-014	3.2378e-014	3.21669e-014	3.33046e-014
-1.0754e-014	-6.98878e-015	-1.62221e-014	1.86527e-014	1.94216e-014	3.35929e-014	1.67711e-014	2.87831e-014	1.30675e-015	1.68537e-014	-1.19773e-014	2.10719e-014	-1.99262e-014	-1.51135e-014	-5.23435e-015	-6.64161e-015	-1.25047e-014	-3.04659e-015	-1.84598e-014	-9.26674e-015	1.35178e-014	1.42463e-014	3.15826e-014	3.187e-014	3.28776e-014
-1.08144e-014	-7.16401e-015	-1.65444e-014	1.89304e-014	1.90411e-014	3.35927e-014	1.66003e-014	2.91784e-014	1.65715e-015	1.6983e-014	-1.16943e-014	2.0624e-014	-1.99293e-014	-1.49675e-014	-4.67354e-015	-6.56453e-015	-1.30014e-014	-3.06624e-015	-1.87953e-014	-8.81822e-015	1.34355e-014	1.37489e-014	3.07849e-014	3.15494e-014	3.24474e-014
-1.08748e-014	-7.34684e-015	-1.68635e-014	1.9206e-014	1.86692e-014	3.35885e-014	1.64504e-014	2.95412e-014	1.99911e-015	1.70988e-014	-1.14324e-014	2.01616e-014	-1.99571e-014	-1.48427e-014	-4.12668e-015	-6.46707e-015	-1.3449e-014	-3.06795e-015	-1.90952e-014	-8.38993e-015	1.33461e-014	1.3267e-014	2.99878e-014	3.12046e-014	3.20134e-014
-1.09355e-014	-7.53782e-015	-1.71773e-014	1.94781e-014	1.83072e-014	3.35806e-014	1.6322e-014	2.98701e-014	2.33016e-015	1.71991e-014	-1.11951e-014	1.96846e-014	-2.00112e-014	-1.47409e-014	-3.59513e-015	-6.34991e-015	-1.38451e-014	-3.05273e-015	-1.93582e-014	-7.98384e-015	1.32488e-014	1.2803e-014	2.91937e-014	3.08353e-014	3.15759e-014
-1.09971e-014	-7.73755e-015	-1.74833e-014	1.97453e-014	1.79566e-014	3.35696e-014	1.62153e-014	3.01634e-014	2.64773e-015	1.72819e-014	-1.09854e-014	1.91927e-014	-2.00926e-014	-1.46639e-014	-3.08017e-015	-6.21426e-015	-1.41883e-014	-3.02179e-015	-1.95824e-014	-7.60219e-015	1.31427e-014	1.23597e-014	2.84053e-014	3.04416e-014	3.11342e-014
-1.10601e-014	-7.94619e-015	-1.77787e-014	2.00058e-014	1.76178e-014	3.35563e-014	1.613e-014	3.04202e-014	2.9494e-015	1.73449e-014	-1.08066e-014	1.86864e-014	-2.02021e-014	-1.46129e-014	-2.58302e-015	-6.0619e-015	-1.44769e-014	-2.97683e-015	-1.97669e-014	-7.2468e-015	1.30274e-014	1.1939e-014	2.7625e-014	3.0023e-014	3.06888e-014
-1.11249e-014	-8.16425e-015	-1.80607e-014	2.02583e-014	1.72921e-014	3.35422e-014	1.60657e-014	3.06394e-014	3.23242e-015	1.73854e-014	-1.06613e-014	1.81648e-014	-2.03396e-014	-1.45893e-014	-2.10449e-015	-5.89461e-015	-1.47108e-014	-2.91926e-015	-1.99114e-014	-6.91931e-015	1.29018e-014	1.15425e-014	2.68553e-014	2.95793e-014	3.02393e-014
-1.1192e-014	-8.39196e-015	-1.8327e-014	2.05012e-014	1.69812e-014	3.35274e-014	1.60215e-014	3.08208e-014	3.49459e-015	1.74013e-014	-1.05521e-014	1.76276e-014	-2.05058e-014	-1.45942e-014	-1.64547e-015	-5.71376e-015	-1.48902e-014	-2.85061e-015	-2.00156e-014	-6.62119e-015	1.27648e-014	1.11721e-014	2.60983e-014	2.91104e-014	2.97854e-014
-1.12615e-014	-8.6298e-015	-1.85753e-014	2.07335e-014	1.66857e-014	3.35128e-014	1.59967e-014	3.09641e-014	3.73384e-015	1.73904e-014	-1.04812e-014	1.70749e-014	-2.07008e-014	-1.46282e-014	-1.20618e-015	-5.52133e-015	-1.50152e-014	-2.77299e-015	-2.00798e-014	-6.3532e-015	1.26155e-014	1.08285e-014	2.53556e-014	2.86167e-014	2.93267e-014
-1.13342e-014	-8.87774e-015	-1.88031e-014	2.0954e-014	1.64065e-014	3.34992e-014	1.59903e-014	3.10688e-014	3.94753e-015	1.7351e-014	-1.04504e-014	1.65068e-014	-2.09239e-014	-1.4692e-014	-7.87136e-016	-5.31955e-015	-1.50868e-014	-2.68853e-015	-2.01052e-014	-6.11601e-015	1.24527e-014	1.05124e-014	2.46285e-014	2.80985e-014	2.88633e-014
-1.14097e-014	-9.13589e-015	-1.9008e-014	2.11615e-014	1.61438e-014	3.34871e-014	1.60009e-014	3.11357e-014	4.13315e-015	1.72815e-014	-1.04615e-014	1.59235e-014	-2.11751e-014	-1.47859e-014	-3.89056e-016	-5.11066e-015	-1.51063e-014	-2.59959e-015	-2.00926e-014	-5.90993e-015	1.22756e-014	1.02243e-014	2.39188e-014	2.75563e-014	2.8395e-014
-1.14879e-014	-9.40393e-015	-1.91881e-014	2.13548e-014	1.58986e-014	3.34768e-014	1.60277e-014	3.11651e-014	4.28838e-015	1.718e-014	-1.05157e-014	1.53245e-014	-2.14535e-014	-1.49099e-014	-1.13901e-017	-4.89729e-015	-1.50759e-014	-2.50843e-015	-2.00435e-014	-5.73534e-015	1.20828e-014	9.96408e-015	2.32272e-014	2.69908e-014	2.79218e-014
-1.15691e-014	-9.68145e-015	-1.93418e-014	2.15327e-014	1.56714e-014	3.3469e-014	1.60687e-014	3.1158e-014	4.41118e-015	1.7045e-014	-1.06137e-014	1.47101e-014	-2.17579e-014	-1.50637e-014	3.4573e-016	-4.68172e-015	-1.49978e-014	-2.41733e-015	-1.99599e-014	-5.59249e-015	1.18728e-014	9.73142e-015	2.25549e-014	2.64026e-014	2.74432e-014
-1.16532e-014	-9.96806e-015	-1.94673e-014	2.16942e-014	1.54626e-014	3.34642e-014	1.61223e-014	3.11162e-014	4.49992e-015	1.68752e-014	-1.07561e-014	1.40811e-014	-2.20872e-014	-1.52469e-014	6.8252e-016	-4.46667e-015	-1.48749e-014	-2.32888e-015	-1.98441e-014	-5.48109e-015	1.16442e-014	9.52546e-015	2.19031e-014	2.57929e-014	2.69596e-014
-1.17399e-014	-1.02631e-014	-1.95629e-014	2.18386e-014	1.5272e-014	3.34631e-014	1.61866e-014	3.10406e-014	4.55279e-015	1.66689e-014	-1.0943e-014	1.34378e-014	-2.24394e-014	-1.54589e-014	9.99171e-016	-4.25479e-015	-1.47104e-014	-2.24601e-015	-1.96988e-014	-5.40027e-015	1.13965e-014	9.34458e-015	2.12725e-014	2.51625e-014	2.64711e-014
-1.18288e-014	-1.05657e-014	-1.96272e-014	2.19654e-014	1.50998e-014	3.34658e-014	1.62594e-014	3.09328e-014	4.56788e-015	1.6425e-014	-1.11742e-014	1.27802e-014	-2.28131e-014	-1.56989e-014	1.29635e-015	-4.04863e-015	-1.45072e-014	-2.17077e-015	-1.95267e-014	-5.3495e-015	1.11282e-014	9.18793e-015	2.06632e-014	2.45128e-014	2.59776e-014
-1.19195e-014	-1.08753e-014	-1.96593e-014	2.20741e-014	1.49456e-014	3.34726e-014	1.63392e-014	3.07942e-014	4.5439e-015	1.61428e-014	-1.14488e-014	1.21083e-014	-2.32062e-014	-1.59655e-014	1.57445e-015	-3.85061e-015	-1.4269e-014	-2.10576e-015	-1.93313e-014	-5.32781e-015	1.08381e-014	9.05394e-015	2.00753e-014	2.38451e-014	2.54797e-014
-1.20115e-014	-1.11912e-014	-1.96584e-014	2.21645e-014	1.48094e-014	3.34832e-014	1.6424e-014	3.0627e-014	4.47946e-015	1.58218e-014	-1.17652e-014	1.14229e-014	-2.36161e-014	-1.62578e-014	1.83391e-015	-3.66287e-015	-1.40002e-014	-2.05325e-015	-1.91162e-014	-5.3338e-015	1.05254e-014	8.94044e-015	1.95085e-014	2.31611e-014	2.49779e-014
-1.21039e-014	-1.15119e-014	-1.96238e-014	2.22365e-014	1.46908e-014	3.34975e-014	1.6512e-014	3.04326e-014	4.37391e-015	1.54617e-014	-1.21219e-014	1.07254e-014	-2.40405e-014	-1.65739e-014	2.07525e-015	-3.48783e-015	-1.37048e-014	-2.01533e-015	-1.88852e-014	-5.36602e-015	1.01894e-014	8.84511e-015	1.8962e-014	2.24624e-014	2.44723e-014
-1.21959e-014	-1.18364e-014	-1.95559e-014	2.22894e-014	1.4589e-014	3.35149e-014	1.66016e-014	3.02127e-014	4.22685e-015	1.50621e-014	-1.25168e-014	1.00164e-014	-2.4477e-014	-1.69126e-014	2.29875e-015	-3.32743e-015	-1.33871e-014	-1.99416e-015	-1.8642e-014	-5.42313e-015	9.82942e-015	8.76579e-015	1.84353e-014	2.17507e-014	2.39637e-014
-1.22867e-014	-1.21631e-014	-1.94547e-014	2.23234e-014	1.45039e-014	3.35355e-014	1.66914e-014	2.99698e-014	4.03803e-015	1.46233e-014	-1.29474e-014	9.29665e-015	-2.49229e-014	-1.72717e-014	2.50486e-015	-3.18324e-015	-1.30512e-014	-1.99159e-015	-1.83907e-014	-5.5035e-015	9.44585e-015	8.69966e-015	1.79279e-014	2.10281e-014	2.34529e-014
-1.23754e-014	-1.24907e-014	-1.93206e-014	2.23386e-014	1.44352e-014	3.35586e-014	1.67791e-014	2.97058e-014	3.80709e-015	1.4146e-014	-1.34111e-014	8.56792e-015	-2.53758e-014	-1.76494e-014	2.69414e-015	-3.05686e-015	-1.27015e-014	-2.00906e-015	-1.81354e-014	-5.60536e-015	9.03836e-015	8.64371e-015	1.7439e-014	2.02972e-014	2.29405e-014
-1.24604e-014	-1.28177e-014	-1.91543e-014	2.2335e-014	1.43821e-014	3.35834e-014	1.68628e-014	2.94224e-014	3.5344e-015	1.36306e-014	-1.39048e-014	7.83156e-015	-2.58328e-014	-1.80441e-014	2.86689e-015	-2.95016e-015	-1.23421e-014	-2.04803e-015	-1.78797e-014	-5.72695e-015	8.60703e-015	8.59503e-015	1.69677e-014	1.95605e-014	2.24279e-014
-1.2541e-014	-1.31422e-014	-1.89569e-014	2.23128e-014	1.43438e-014	3.36097e-014	1.69412e-014	2.91216e-014	3.22071e-015	1.30787e-014	-1.44252e-014	7.08945e-015	-2.62908e-014	-1.8453e-014	3.02419e-015	-2.8644e-015	-1.19771e-014	-2.10939e-015	-1.76273e-014	-5.8665e-015	8.15208e-015	8.55055e-015	1.6513e-014	1.88201e-014	2.19159e-014
-1.26158e-014	-1.34625e-014	-1.87294e-014	2.22723e-014	1.432e-014	3.36369e-014	1.7013e-014	2.88052e-014	2.86656e-015	1.24915e-014	-1.49685e-014	6.34339e-015	-2.67477e-014	-1.88747e-014	3.16627e-015	-2.8001e-015	-1.16105e-014	-2.19406e-015	-1.73825e-014	-6.02234e-015	7.67451e-015	8.5072e-015	1.60742e-014	1.80781e-014	2.14051e-014
-1.26834e-014	-1.37766e-014	-1.84731e-014	2.22138e-014	1.43099e-014	3.36639e-014	1.70767e-014	2.84754e-014	2.47274e-015	1.1871e-014	-1.55309e-014	5.59571e-015	-2.72007e-014	-1.93068e-014	3.29357e-015	-2.75811e-015	-1.12465e-014	-2.30302e-015	-1.71485e-014	-6.19226e-015	7.17538e-015	8.46244e-015	1.56498e-014	1.7337e-014	2.08968e-014
-1.27422e-014	-1.40823e-014	-1.81893e-014	2.21378e-014	1.43126e-014	3.36907e-014	1.71313e-014	2.8134e-014	2.04119e-015	1.12195e-014	-1.61087e-014	4.84848e-015	-2.7647e-014	-1.97462e-014	3.40646e-015	-2.7385e-015	-1.08886e-014	-2.4367e-015	-1.69287e-014	-6.37408e-015	6.65601e-015	8.4138e-015	1.52386e-014	1.65999e-014	2.0392e-014
-1.27908e-014	-1.43778e-014	-1.788e-014	2.20448e-014	1.4327e-014	3.3716e-014	1.71756e-014	2.77824e-014	1.57397e-015	1.0539e-014	-1.66978e-014	4.10356e-015	-2.80839e-014	-2.01908e-014	3.50552e-015	-2.74128e-015	-1.05405e-014	-2.59464e-015	-1.6726e-014	-6.56626e-015	6.11812e-015	8.35852e-015	1.48392e-014	1.58694e-014	1.98922e-014
-1.28281e-014	-1.46609e-014	-1.75473e-014	2.19353e-014	1.43523e-014	3.37394e-014	1.72093e-014	2.74228e-014	1.07301e-015	9.83223e-015	-1.72938e-014	3.36294e-015	-2.8509e-014	-2.06382e-014	3.59168e-015	-2.7661e-015	-1.02058e-014	-2.77692e-015	-1.65435e-014	-6.76724e-015	5.56374e-015	8.29341e-015	1.44506e-014	1.51484e-014	1.93983e-014
-1.28525e-014	-1.49304e-014	-1.71931e-014	2.18101e-014	1.43877e-014	3.37597e-014	1.72319e-014	2.70569e-014	5.40886e-016	9.10232e-015	-1.78917e-014	2.62915e-015	-2.892e-014	-2.10862e-014	3.66497e-015	-2.81258e-015	-9.88779e-015	-2.98273e-015	-1.63835e-014	-6.97518e-015	4.99493e-015	8.21626e-015	1.40713e-014	1.44396e-014	1.89115e-014
-1.28624e-014	-1.51844e-014	-1.68196e-014	2.16706e-014	1.44327e-014	3.37762e-014	1.72425e-014	2.6686e-014	-1.92287e-017	8.35207e-015	-1.84876e-014	1.90474e-015	-2.93145e-014	-2.15329e-014	3.7256e-015	-2.88012e-015	-9.58914e-015	-3.2115e-015	-1.62477e-014	-7.18838e-015	4.41353e-015	8.12489e-015	1.37002e-014	1.37459e-014	1.8433e-014
-1.28565e-014	-1.54205e-014	-1.64292e-014	2.15175e-014	1.44864e-014	3.37881e-014	1.72413e-014	2.63116e-014	-6.04465e-016	7.58516e-015	-1.9077e-014	1.19243e-015	-2.96905e-014	-2.1976e-014	3.77438e-015	-2.96717e-015	-9.31222e-015	-3.46195e-015	-1.61388e-014	-7.40592e-015	3.82236e-015	8.01743e-015	1.33361e-014	1.307e-014	1.79643e-014
-1.28336e-014	-1.56374e-014	-1.60244e-014	2.13516e-014	1.45476e-014	3.37946e-014	1.72279e-014	2.59349e-014	-1.21136e-015	6.80538e-015	-1.96559e-014	4.94808e-016	-3.00464e-014	-2.24133e-014	3.81198e-015	-3.07216e-015	-9.0585e-015	-3.73257e-015	-1.60585e-014	-7.62686e-015	3.22413e-015	7.89267e-015	1.2978e-014	1.24146e-014	1.75068e-014
-1.27927e-014	-1.58328e-014	-1.56075e-014	2.11735e-014	1.46154e-014	3.37952e-014	1.72028e-014	2.5557e-014	-1.83699e-015	6.01667e-015	-2.02202e-014	-1.86163e-016	-3.0381e-014	-2.28425e-014	3.83841e-015	-3.1933e-015	-8.83013e-015	-4.02172e-015	-1.60075e-014	-7.84976e-015	2.62197e-015	7.74927e-015	1.26252e-014	1.17822e-014	1.70615e-014
-1.27324e-014	-1.60056e-014	-1.51811e-014	2.09842e-014	1.46885e-014	3.37892e-014	1.71666e-014	2.5179e-014	-2.47779e-015	5.22286e-015	-2.07663e-014	-8.47656e-016	-3.06925e-014	-2.3262e-014	3.85402e-015	-3.32907e-015	-8.62875e-015	-4.32745e-015	-1.59869e-014	-8.07403e-015	2.01871e-015	7.58582e-015	1.22769e-014	1.11752e-014	1.66299e-014
-1.26522e-014	-1.61544e-014	-1.47475e-014	2.07848e-014	1.4766e-014	3.37769e-014	1.71193e-014	2.48017e-014	-3.12926e-015	4.42749e-015	-2.12902e-014	-1.48717e-015	-3.09798e-014	-2.36701e-014	3.8596e-015	-3.47728e-015	-8.45543e-015	-4.64752e-015	-1.59969e-014	-8.29843e-015	1.41741e-015	7.40159e-015	1.19325e-014	1.05955e-014	1.62126e-014
-1.25512e-014	-1.62779e-014	-1.43097e-014	2.05766e-014	1.48469e-014	3.37577e-014	1.70618e-014	2.4426e-014	-3.78732e-015	3.63502e-015	-2.17882e-014	-2.1026e-015	-3.12419e-014	-2.4065e-014	3.8557e-015	-3.63573e-015	-8.31096e-015	-4.97952e-015	-1.60374e-014	-8.52271e-015	8.21539e-016	7.19654e-015	1.15917e-014	1.00451e-014	1.58101e-014
-1.24287e-014	-1.63751e-014	-1.38697e-014	2.03602e-014	1.493e-014	3.37314e-014	1.6995e-014	2.4053e-014	-4.44787e-015	2.84919e-015	-2.22574e-014	-2.69166e-015	-3.14783e-014	-2.44452e-014	3.84272e-015	-3.80209e-015	-8.19629e-015	-5.32127e-015	-1.6108e-014	-8.74635e-015	2.34393e-016	6.97044e-015	1.1254e-014	9.52588e-015	1.5424e-014
-1.22847e-014	-1.6445e-014	-1.34303e-014	2.01366e-014	1.50145e-014	3.3698e-014	1.69201e-014	2.36837e-014	-5.10675e-015	2.07412e-015	-2.26947e-014	-3.25242e-015	-3.16886e-014	-2.48091e-014	3.82098e-015	-3.97362e-015	-8.11101e-015	-5.6706e-015	-1.62078e-014	-8.96916e-015	-3.41363e-016	6.72391e-015	1.09192e-014	9.03954e-015	1.50544e-014
-1.2119e-014	-1.64872e-014	-1.29935e-014	1.99069e-014	1.50996e-014	3.36575e-014	1.68379e-014	2.33188e-014	-5.75974e-015	1.31353e-015	-2.30977e-014	-3.78324e-015	-3.18723e-014	-2.51556e-014	3.79133e-015	-4.14757e-015	-8.05515e-015	-6.02533e-015	-1.63355e-014	-9.19109e-015	-9.02424e-016	6.45752e-015	1.05869e-014	8.58796e-015	1.47021e-014
-1.19315e-014	-1.65012e-014	-1.25615e-014	1.96722e-014	1.51845e-014	3.36101e-014	1.67493e-014	2.29591e-014	-6.40248e-015	5.7127e-016	-2.34643e-014	-4.28197e-015	-3.20293e-014	-2.54836e-014	3.75451e-015	-4.32155e-015	-8.02811e-015	-6.38274e-015	-1.64898e-014	-9.41239e-015	-1.44549e-015	6.1722e-015	1.02573e-014	8.17215e-015	1.43677e-014
-1.17229e-014	-1.64868e-014	-1.21363e-014	1.94333e-014	1.52677e-014	3.35559e-014	1.66558e-014	2.26051e-014	-7.03051e-015	-1.48552e-016	-2.3792e-014	-4.74674e-015	-3.21593e-014	-2.57923e-014	3.71073e-015	-4.49311e-015	-8.02954e-015	-6.73995e-015	-1.6669e-014	-9.63319e-015	-1.96777e-015	5.86906e-015	9.93071e-015	7.79325e-015	1.40514e-014
-1.14935e-014	-1.64444e-014	-1.172e-014	1.91913e-014	1.53487e-014	3.34955e-014	1.65586e-014	2.22579e-014	-7.6392e-015	-8.42424e-016	-2.40789e-014	-5.17666e-015	-3.22627e-014	-2.60808e-014	3.66046e-015	-4.65967e-015	-8.05803e-015	-7.09461e-015	-1.68708e-014	-9.8538e-015	-2.46632e-015	5.5499e-015	9.60738e-015	7.45183e-015	1.37534e-014
-1.12442e-014	-1.63742e-014	-1.13143e-014	1.89474e-014	1.54267e-014	3.34296e-014	1.64591e-014	2.19185e-014	-8.22413e-015	-1.50668e-015	-2.43238e-014	-5.57039e-015	-3.23396e-014	-2.63482e-014	3.60455e-015	-4.81838e-015	-8.11311e-015	-7.44439e-015	-1.70929e-014	-1.00743e-014	-2.93906e-015	5.21636e-015	9.28764e-015	7.14836e-015	1.34738e-014
-1.09761e-014	-1.62771e-014	-1.09204e-014	1.87021e-014	1.55005e-014	3.33585e-014	1.63585e-014	2.15876e-014	-8.78129e-015	-2.13834e-015	-2.45257e-014	-5.92715e-015	-3.2391e-014	-2.65935e-014	3.5441e-015	-4.96715e-015	-8.19372e-015	-7.78704e-015	-1.73333e-014	-1.02952e-014	-3.38366e-015	4.87042e-015	8.97221e-015	6.88328e-015	1.32122e-014
-1.06902e-014	-1.61535e-014	-1.05399e-014	1.84567e-014	1.55694e-014	3.3283e-014	1.62579e-014	2.12659e-014	-9.30668e-015	-2.73496e-015	-2.4684e-014	-6.24666e-015	-3.24171e-014	-2.68164e-014	3.48024e-015	-5.10375e-015	-8.29799e-015	-8.12043e-015	-1.75894e-014	-1.05166e-014	-3.79803e-015	4.51434e-015	8.66162e-015	6.65597e-015	1.29687e-014
-1.03882e-014	-1.60048e-014	-1.01738e-014	1.82123e-014	1.56323e-014	3.32044e-014	1.61584e-014	2.09542e-014	-9.79677e-015	-3.29368e-015	-2.47982e-014	-6.52828e-015	-3.24183e-014	-2.70162e-014	3.41375e-015	-5.22582e-015	-8.4241e-015	-8.44202e-015	-1.78585e-014	-1.07388e-014	-4.18066e-015	4.15054e-015	8.35662e-015	6.46583e-015	1.27428e-014
-1.00717e-014	-1.58324e-014	-9.8231e-015	1.79697e-014	1.56886e-014	3.31235e-014	1.6062e-014	2.0653e-014	-1.02477e-014	-3.81245e-015	-2.48682e-014	-6.77194e-015	-3.23955e-014	-2.71927e-014	3.3455e-015	-5.33147e-015	-8.57084e-015	-8.7502e-015	-1.81377e-014	-1.09624e-014	-4.53058e-015	3.78159e-015	8.05799e-015	6.31233e-015	1.25343e-014
-9.7425e-015	-1.56374e-014	-9.48861e-015	1.77296e-014	1.57372e-014	3.30413e-014	1.59697e-014	2.03634e-014	-1.06563e-014	-4.28945e-015	-2.48942e-014	-6.97797e-015	-3.23494e-014	-2.73452e-014	3.27651e-015	-5.41931e-015	-8.73647e-015	-9.04322e-015	-1.8424e-014	-1.11882e-014	-4.84667e-015	3.41016e-015	7.76643e-015	6.19431e-015	1.23424e-014
-9.4023e-015	-1.54218e-014	-9.1706e-015	1.74929e-014	1.57776e-014	3.29584e-014	1.58824e-014	2.00866e-014	-1.10195e-014	-4.72264e-015	-2.48768e-014	-7.14675e-015	-3.22807e-014	-2.7474e-014	3.20778e-015	-5.48766e-015	-8.9192e-015	-9.31955e-015	-1.87147e-014	-1.14166e-014	-5.12819e-015	3.0387e-015	7.48261e-015	6.11039e-015	1.21659e-014
-9.05347e-015	-1.51878e-014	-8.86972e-015	1.72604e-014	1.58091e-014	3.28764e-014	1.58013e-014	1.98236e-014	-1.13347e-014	-5.11076e-015	-2.48165e-014	-7.2789e-015	-3.21904e-014	-2.7579e-014	3.14029e-015	-5.53503e-015	-9.11666e-015	-9.57773e-015	-1.90071e-014	-1.16476e-014	-5.37593e-015	2.6702e-015	7.20718e-015	6.05914e-015	1.20039e-014
-8.69779e-015	-1.49377e-014	-8.5856e-015	1.70331e-014	1.5831e-014	3.27957e-014	1.57273e-014	1.95756e-014	-1.15994e-014	-5.45408e-015	-2.47144e-014	-7.37589e-015	-3.20792e-014	-2.76601e-014	3.0751e-015	-5.56063e-015	-9.32716e-015	-9.81672e-015	-1.92983e-014	-1.18814e-014	-5.5905e-015	2.30734e-015	6.94143e-015	6.03866e-015	1.18554e-014
-8.33765e-015	-1.46731e-014	-8.31828e-015	1.68116e-014	1.5843e-014	3.27176e-014	1.5661e-014	1.93436e-014	-1.18112e-014	-5.75164e-015	-2.45715e-014	-7.43965e-015	-3.19479e-014	-2.7717e-014	3.01293e-015	-5.56399e-015	-9.54868e-015	-1.00359e-014	-1.95855e-014	-1.2118e-014	-5.77286e-015	1.95248e-015	6.6864e-015	6.04652e-015	1.17193e-014
-7.9757e-015	-1.43964e-014	-8.06732e-015	1.65968e-014	1.58446e-014	3.26429e-014	1.56029e-014	1.91281e-014	-1.19685e-014	-6.00334e-015	-2.43898e-014	-7.47156e-015	-3.17974e-014	-2.77497e-014	2.95503e-015	-5.54459e-015	-9.77974e-015	-1.02342e-014	-1.9866e-014	-1.23576e-014	-5.92367e-015	1.60858e-015	6.44243e-015	6.08035e-015	1.15949e-014
-7.61429e-015	-1.411e-014	-7.83246e-015	1.63891e-014	1.58353e-014	3.25731e-014	1.55539e-014	1.893e-014	-1.20703e-014	-6.20947e-015	-2.41706e-014	-7.47325e-015	-3.16289e-014	-2.77584e-014	2.90306e-015	-5.50241e-015	-1.00188e-014	-1.04113e-014	-2.01372e-014	-1.26001e-014	-6.04429e-015	1.2782e-015	6.21037e-015	6.13759e-015	1.14808e-014
-7.25609e-015	-1.38168e-014	-7.6134e-015	1.61886e-014	1.58152e-014	3.25087e-014	1.55147e-014	1.87505e-014	-1.2116e-014	-6.37109e-015	-2.39154e-014	-7.44657e-015	-3.14428e-014	-2.77431e-014	2.85795e-015	-5.43807e-015	-1.02639e-014	-1.05673e-014	-2.03972e-014	-1.2845e-014	-6.13669e-015	9.63301e-016	5.99101e-015	6.21565e-015	1.13757e-014
-6.9035e-015	-1.35195e-014	-7.40977e-015	1.59962e-014	1.57836e-014	3.24507e-014	1.54858e-014	1.85904e-014	-1.2105e-014	-6.48902e-015	-2.36261e-014	-7.39412e-015	-3.12397e-014	-2.77042e-014	2.82076e-015	-5.35192e-015	-1.0513e-014	-1.07025e-014	-2.06442e-014	-1.3092e-014	-6.20296e-015	6.66047e-016	5.78474e-015	6.31149e-015	1.12786e-014
-6.55901e-015	-1.32207e-014	-7.22037e-015	1.58123e-014	1.5741e-014	3.23995e-014	1.54673e-014	1.84509e-014	-1.20374e-014	-6.56474e-015	-2.33051e-014	-7.31844e-015	-3.10203e-014	-2.76418e-014	2.79226e-015	-5.24518e-015	-1.07646e-014	-1.0817e-014	-2.0876e-014	-1.3341e-014	-6.2455e-015	3.88888e-016	5.59239e-015	6.42195e-015	1.11884e-014
-6.22498e-015	-1.29228e-014	-7.04441e-015	1.56374e-014	1.56871e-014	3.23558e-014	1.54593e-014	1.83329e-014	-1.19138e-014	-6.59997e-015	-2.29543e-014	-7.22258e-015	-3.07848e-014	-2.75558e-014	2.77339e-015	-5.11895e-015	-1.1017e-014	-1.09113e-014	-2.10915e-014	-1.35916e-014	-6.26674e-015	1.33593e-016	5.41463e-015	6.54439e-015	1.11037e-014
-5.90352e-015	-1.26282e-014	-6.88121e-015	1.54722e-014	1.56221e-014	3.23201e-014	1.54618e-014	1.8237e-014	-1.17349e-014	-6.5968e-015	-2.25758e-014	-7.10895e-015	-3.05343e-014	-2.74464e-014	2.76534e-015	-4.97438e-015	-1.12682e-014	-1.09865e-014	-2.12896e-014	-1.38429e-014	-6.2698e-015	-9.81917e-017	5.25162e-015	6.67594e-015	1.10239e-014
-5.59702e-015	-1.23397e-014	-6.72983e-015	1.53165e-014	1.55464e-014	3.2293e-014	1.54745e-014	1.81638e-014	-1.15018e-014	-6.5575e-015	-2.21717e-014	-6.98013e-015	-3.02692e-014	-2.73141e-014	2.76833e-015	-4.81336e-015	-1.15168e-014	-1.10431e-014	-2.14698e-014	-1.40939e-014	-6.25821e-015	-3.04834e-016	5.10335e-015	6.81346e-015	1.09477e-014
-5.30763e-015	-1.20595e-014	-6.58926e-015	1.51706e-014	1.54598e-014	3.22741e-014	1.5497e-014	1.81139e-014	-1.12164e-014	-6.48435e-015	-2.17444e-014	-6.83875e-015	-2.99898e-014	-2.71592e-014	2.78313e-015	-4.63756e-015	-1.17611e-014	-1.10823e-014	-2.16313e-014	-1.43436e-014	-6.23512e-015	-4.84735e-016	4.9699e-015	6.9537e-015	1.08743e-014
-5.03753e-015	-1.17898e-014	-6.45873e-015	1.50349e-014	1.5363e-014	3.22631e-014	1.5529e-014	1.80877e-014	-1.08813e-014	-6.37975e-015	-2.12964e-014	-6.688e-015	-2.96962e-014	-2.69818e-014	2.8099e-015	-4.44906e-015	-1.20002e-014	-1.1105e-014	-2.17735e-014	-1.4591e-014	-6.20381e-015	-6.37587e-016	4.85156e-015	7.09406e-015	1.0803e-014
-4.78829e-015	-1.15332e-014	-6.33703e-015	1.49093e-014	1.52562e-014	3.22595e-014	1.55699e-014	1.80854e-014	-1.04985e-014	-6.2465e-015	-2.08294e-014	-6.53093e-015	-2.93886e-014	-2.67822e-014	2.84948e-015	-4.25005e-015	-1.22323e-014	-1.11127e-014	-2.1896e-014	-1.48347e-014	-6.16701e-015	-7.62404e-016	4.74826e-015	7.23188e-015	1.07327e-014
-4.56056e-015	-1.12919e-014	-6.22335e-015	1.47936e-014	1.51401e-014	3.2263e-014	1.56192e-014	1.81075e-014	-1.00709e-014	-6.08783e-015	-2.03461e-014	-6.37008e-015	-2.90673e-014	-2.65605e-014	2.90151e-015	-4.04294e-015	-1.2456e-014	-1.1107e-014	-2.19987e-014	-1.50731e-014	-6.12821e-015	-8.58512e-016	4.65948e-015	7.3642e-015	1.06624e-014
-4.35523e-015	-1.10676e-014	-6.11653e-015	1.46881e-014	1.50157e-014	3.22736e-014	1.56765e-014	1.81538e-014	-9.60223e-015	-5.90663e-015	-1.98485e-014	-6.20845e-015	-2.8733e-014	-2.63173e-014	2.96598e-015	-3.83001e-015	-1.26698e-014	-1.10887e-014	-2.20816e-014	-1.53051e-014	-6.09084e-015	-9.25836e-016	4.58474e-015	7.48878e-015	1.05915e-014
-4.17408e-015	-1.08624e-014	-6.01587e-015	1.45925e-014	1.48839e-014	3.22908e-014	1.57412e-014	1.82243e-014	-9.0961e-015	-5.70592e-015	-1.93391e-014	-6.04856e-015	-2.83864e-014	-2.60532e-014	3.04312e-015	-3.61373e-015	-1.28722e-014	-1.10599e-014	-2.21453e-014	-1.55296e-014	-6.05796e-015	-9.64388e-016	4.52356e-015	7.60316e-015	1.05194e-014
-4.01736e-015	-1.0677e-014	-5.92046e-015	1.45072e-014	1.47453e-014	3.23138e-014	1.58126e-014	1.83183e-014	-8.55592e-015	-5.48911e-015	-1.88203e-014	-5.89282e-015	-2.8028e-014	-2.57686e-014	3.13271e-015	-3.3964e-015	-1.30622e-014	-1.1022e-014	-2.21903e-014	-1.5745e-014	-6.0322e-015	-9.7414e-016	4.47557e-015	7.70502e-015	1.04463e-014
-3.88548e-015	-1.0513e-014	-5.82941e-015	1.44321e-014	1.46008e-014	3.23414e-014	1.58899e-014	1.84351e-014	-7.98542e-015	-5.25912e-015	-1.82944e-014	-5.74319e-015	-2.7658e-014	-2.54646e-014	3.23549e-015	-3.18079e-015	-1.32388e-014	-1.09763e-014	-2.22178e-014	-1.59503e-014	-6.01568e-015	-9.55654e-016	4.44009e-015	7.79281e-015	1.03714e-014
-3.77842e-015	-1.03714e-014	-5.74224e-015	1.43672e-014	1.44518e-014	3.23724e-014	1.59728e-014	1.85738e-014	-7.38861e-015	-5.01884e-015	-1.77631e-014	-5.60188e-015	-2.72775e-014	-2.51417e-014	3.35049e-015	-2.96938e-015	-1.3401e-014	-1.09241e-014	-2.2229e-014	-1.61436e-014	-6.01135e-015	-9.09838e-016	4.41615e-015	7.86505e-015	1.02952e-014
-3.69539e-015	-1.02525e-014	-5.65875e-015	1.4312e-014	1.42989e-014	3.24061e-014	1.60603e-014	1.87338e-014	-6.7703e-015	-4.77105e-015	-1.72287e-014	-5.47064e-015	-2.68872e-014	-2.48008e-014	3.47735e-015	-2.76453e-015	-1.35478e-014	-1.08669e-014	-2.22248e-014	-1.63233e-014	-6.02054e-015	-8.3789e-016	4.40314e-015	7.92018e-015	1.02168e-014
-3.63637e-015	-1.01575e-014	-5.57882e-015	1.42665e-014	1.41435e-014	3.24419e-014	1.61517e-014	1.89139e-014	-6.13514e-015	-4.51915e-015	-1.66929e-014	-5.3514e-015	-2.64875e-014	-2.44429e-014	3.61546e-015	-2.5682e-015	-1.36782e-014	-1.08059e-014	-2.22067e-014	-1.64878e-014	-6.04514e-015	-7.40335e-016	4.40045e-015	7.95756e-015	1.01365e-014
-3.60074e-015	-1.00868e-014	-5.50216e-015	1.42305e-014	1.39869e-014	3.24792e-014	1.62463e-014	1.91128e-014	-5.48787e-015	-4.26587e-015	-1.61576e-014	-5.24559e-015	-2.60795e-014	-2.40691e-014	3.76436e-015	-2.38229e-015	-1.37913e-014	-1.07424e-014	-2.21766e-014	-1.66354e-014	-6.08647e-015	-6.18625e-016	4.407e-015	7.97664e-015	1.00546e-014
-3.58763e-015	-1.00408e-014	-5.42903e-015	1.42042e-014	1.38302e-014	3.25165e-014	1.63438e-014	1.93289e-014	-4.833e-015	-4.01352e-015	-1.56249e-014	-5.15351e-015	-2.56639e-014	-2.36808e-014	3.92323e-015	-2.20883e-015	-1.38863e-014	-1.06776e-014	-2.21358e-014	-1.67656e-014	-6.14493e-015	-4.7453e-016	4.42211e-015	7.977e-015	9.97144e-015
-3.59538e-015	-1.00193e-014	-5.35913e-015	1.41869e-014	1.36739e-014	3.25526e-014	1.64434e-014	1.95603e-014	-4.17535e-015	-3.76415e-015	-1.50969e-014	-5.07558e-015	-2.52425e-014	-2.32794e-014	4.0913e-015	-2.04915e-015	-1.3962e-014	-1.06123e-014	-2.20854e-014	-1.68775e-014	-6.2209e-015	-3.09732e-016	4.44453e-015	7.95883e-015	9.88693e-015
-3.62257e-015	-1.00218e-014	-5.29225e-015	1.41789e-014	1.35196e-014	3.25866e-014	1.65448e-014	1.98058e-014	-3.51943e-015	-3.5199e-015	-1.45753e-014	-5.01274e-015	-2.48164e-014	-2.28663e-014	4.268e-015	-1.90493e-015	-1.40172e-014	-1.05473e-014	-2.20274e-014	-1.69696e-014	-6.31466e-015	-1.26007e-016	4.47316e-015	7.92218e-015	9.80156e-015
-3.66741e-015	-1.00483e-014	-5.22943e-015	1.418e-014	1.33686e-014	3.2617e-014	1.66474e-014	2.0063e-014	-2.86978e-015	-3.28317e-015	-1.4062e-014	-4.9651e-015	-2.43869e-014	-2.24434e-014	4.45222e-015	-1.77714e-015	-1.40513e-014	-1.04836e-014	-2.19637e-014	-1.70413e-014	-6.42586e-015	7.49746e-017	4.507e-015	7.86736e-015	9.71567e-015
-3.72782e-015	-1.0098e-014	-5.17104e-015	1.41902e-014	1.32221e-014	3.2643e-014	1.67506e-014	2.033e-014	-2.23077e-015	-3.05534e-015	-1.35588e-014	-4.93225e-015	-2.39559e-014	-2.20124e-014	4.64308e-015	-1.66668e-015	-1.40633e-014	-1.04217e-014	-2.18955e-014	-1.70912e-014	-6.55333e-015	2.91052e-016	4.54498e-015	7.79486e-015	9.62976e-015
-3.80198e-015	-1.01699e-014	-5.1177e-015	1.4209e-014	1.30807e-014	3.26639e-014	1.6854e-014	2.06043e-014	-1.60703e-015	-2.83763e-015	-1.30675e-014	-4.91365e-015	-2.3525e-014	-2.15751e-014	4.83958e-015	-1.57425e-015	-1.40527e-014	-1.03623e-014	-2.18245e-014	-1.7119e-014	-6.69618e-015	5.19591e-016	4.58587e-015	7.70521e-015	9.54471e-015
-3.88776e-015	-1.02631e-014	-5.07007e-015	1.42364e-014	1.29454e-014	3.26783e-014	1.69574e-014	2.08836e-014	-1.00279e-015	-2.63084e-015	-1.25901e-014	-4.90911e-015	-2.30965e-014	-2.11338e-014	5.04073e-015	-1.50004e-015	-1.40191e-014	-1.0306e-014	-2.1752e-014	-1.71248e-014	-6.85309e-015	7.58663e-016	4.62815e-015	7.59988e-015	9.46114e-015
-3.98325e-015	-1.03765e-014	-5.02868e-015	1.42721e-014	1.28174e-014	3.26855e-014	1.70602e-014	2.11655e-014	-4.22206e-016	-2.43627e-015	-1.2128e-014	-4.91788e-015	-2.26722e-014	-2.06907e-014	5.24534e-015	-1.44379e-015	-1.39621e-014	-1.02525e-014	-2.1679e-014	-1.71086e-014	-7.02233e-015	1.00652e-015	4.67088e-015	7.48026e-015	9.37923e-015
-4.08592e-015	-1.05091e-014	-4.99438e-015	1.43157e-014	1.26974e-014	3.26848e-014	1.71624e-014	2.14476e-014	1.31505e-016	-2.25506e-015	-1.16828e-014	-4.93879e-015	-2.22539e-014	-2.0248e-014	5.45264e-015	-1.40512e-015	-1.38815e-014	-1.02023e-014	-2.16069e-014	-1.70705e-014	-7.20215e-015	1.26052e-015	4.71348e-015	7.34774e-015	9.29931e-015
-4.19326e-015	-1.06598e-014	-4.96793e-015	1.43667e-014	1.25859e-014	3.26758e-014	1.72633e-014	2.17273e-014	6.55046e-016	-2.08727e-015	-1.12567e-014	-4.9704e-015	-2.18437e-014	-1.98084e-014	5.66156e-015	-1.38365e-015	-1.37769e-014	-1.01551e-014	-2.15374e-014	-1.70106e-014	-7.39065e-015	1.51833e-015	4.75491e-015	7.20413e-015	9.22258e-015
-4.30271e-015	-1.08271e-014	-4.95012e-015	1.44255e-014	1.24838e-014	3.2658e-014	1.73625e-014	2.20021e-014	1.14492e-015	-1.93353e-015	-1.08516e-014	-5.01074e-015	-2.14438e-014	-1.9374e-014	5.87098e-015	-1.37855e-015	-1.36484e-014	-1.01106e-014	-2.14716e-014	-1.69295e-014	-7.58482e-015	1.77789e-015	4.79427e-015	7.05087e-015	9.14925e-015
-4.41182e-015	-1.10097e-014	-4.94189e-015	1.44917e-014	1.23908e-014	3.2631e-014	1.74602e-014	2.22695e-014	1.5985e-015	-1.79418e-015	-1.04683e-014	-5.05827e-015	-2.10563e-014	-1.89474e-014	6.0802e-015	-1.38886e-015	-1.3496e-014	-1.00689e-014	-2.14102e-014	-1.68279e-014	-7.78214e-015	2.03678e-015	4.83032e-015	6.8897e-015	9.08019e-015
-4.51839e-015	-1.1206e-014	-4.94414e-015	1.45653e-014	1.23076e-014	3.25947e-014	1.75567e-014	2.25273e-014	2.01332e-015	-1.66923e-015	-1.01085e-014	-5.11163e-015	-2.06835e-014	-1.85308e-014	6.28808e-015	-1.41354e-015	-1.33198e-014	-1.00298e-014	-2.13541e-014	-1.67065e-014	-7.98003e-015	2.2924e-015	4.86265e-015	6.72223e-015	9.01579e-015
-4.62039e-015	-1.14146e-014	-4.95804e-015	1.46462e-014	1.22347e-014	3.25492e-014	1.76518e-014	2.27733e-014	2.38723e-015	-1.55803e-015	-9.77348e-015	-5.16893e-015	-2.03279e-014	-1.81267e-014	6.49395e-015	-1.45068e-015	-1.312e-014	-9.99254e-015	-2.13043e-014	-1.65663e-014	-8.17579e-015	2.54272e-015	4.89059e-015	6.55008e-015	8.95647e-015
-4.71593e-015	-1.1634e-014	-4.98453e-015	1.47342e-014	1.21721e-014	3.24944e-014	1.77453e-014	2.30054e-014	2.71914e-015	-1.46077e-015	-9.46483e-015	-5.22814e-015	-1.99916e-014	-1.77376e-014	6.69709e-015	-1.49855e-015	-1.2897e-014	-9.95658e-015	-2.1261e-014	-1.64078e-014	-8.36643e-015	2.78534e-015	4.91339e-015	6.37513e-015	8.90253e-015
-4.8027e-015	-1.18625e-014	-5.02433e-015	1.4829e-014	1.212e-014	3.24303e-014	1.78373e-014	2.32217e-014	3.00736e-015	-1.37718e-015	-9.18324e-015	-5.28704e-015	-1.96764e-014	-1.7366e-014	6.89726e-015	-1.55494e-015	-1.26518e-014	-9.92127e-015	-2.12253e-014	-1.6233e-014	-8.54952e-015	3.0184e-015	4.93041e-015	6.19866e-015	8.85478e-015
-4.87912e-015	-1.20991e-014	-5.07812e-015	1.49303e-014	1.20783e-014	3.23578e-014	1.79279e-014	2.34201e-014	3.25078e-015	-1.30698e-015	-8.93016e-015	-5.34391e-015	-1.93843e-014	-1.70141e-014	7.09362e-015	-1.61763e-015	-1.2385e-014	-9.88609e-015	-2.11975e-014	-1.6043e-014	-8.72262e-015	3.23984e-015	4.94118e-015	6.02242e-015	8.81297e-015
-4.94393e-015	-1.23424e-014	-5.14661e-015	1.50379e-014	1.20465e-014	3.22777e-014	1.80166e-014	2.35988e-014	3.44904e-015	-1.24911e-015	-8.70634e-015	-5.39739e-015	-1.91171e-014	-1.66844e-014	7.28559e-015	-1.68421e-015	-1.2098e-014	-9.85042e-015	-2.1178e-014	-1.58398e-014	-8.88339e-015	3.448e-015	4.94532e-015	5.84801e-015	8.77711e-015
-4.9959e-015	-1.25914e-014	-5.23059e-015	1.51519e-014	1.20243e-014	3.21908e-014	1.81034e-014	2.37567e-014	3.60203e-015	-1.20285e-015	-8.51225e-015	-5.44585e-015	-1.88765e-014	-1.63789e-014	7.47304e-015	-1.75223e-015	-1.17918e-014	-9.814e-015	-2.11669e-014	-1.56243e-014	-9.0296e-015	3.64119e-015	4.94222e-015	5.67623e-015	8.74723e-015
-5.03335e-015	-1.28451e-014	-5.33039e-015	1.52717e-014	1.20109e-014	3.20975e-014	1.81882e-014	2.38928e-014	3.7103e-015	-1.16761e-015	-8.34802e-015	-5.48747e-015	-1.86638e-014	-1.60998e-014	7.65543e-015	-1.81957e-015	-1.14679e-014	-9.7758e-015	-2.1164e-014	-1.53986e-014	-9.15926e-015	3.81744e-015	4.93131e-015	5.50811e-015	8.72339e-015
-5.05585e-015	-1.31024e-014	-5.44621e-015	1.5397e-014	1.20059e-014	3.19987e-014	1.82711e-014	2.40056e-014	3.77466e-015	-1.14309e-015	-8.21392e-015	-5.52072e-015	-1.84803e-014	-1.58489e-014	7.8323e-015	-1.88417e-015	-1.11276e-014	-9.73504e-015	-2.11692e-014	-1.51644e-014	-9.27071e-015	3.97521e-015	4.91228e-015	5.34483e-015	8.7058e-015
-5.06298e-015	-1.33623e-014	-5.57841e-015	1.55277e-014	1.20084e-014	3.18956e-014	1.83522e-014	2.40949e-014	3.79608e-015	-1.12863e-015	-8.11019e-015	-5.54404e-015	-1.83269e-014	-1.56279e-014	8.00335e-015	-1.94307e-015	-1.07729e-014	-9.69102e-015	-2.11826e-014	-1.49235e-014	-9.36294e-015	4.11353e-015	4.88478e-015	5.18681e-015	8.69435e-015
-5.05441e-015	-1.36236e-014	-5.7272e-015	1.56628e-014	1.20177e-014	3.17893e-014	1.84313e-014	2.4161e-014	3.77616e-015	-1.12322e-015	-8.03667e-015	-5.55563e-015	-1.82042e-014	-1.54379e-014	8.16833e-015	-1.99417e-015	-1.04056e-014	-9.64353e-015	-2.12036e-014	-1.46777e-014	-9.43483e-015	4.23095e-015	4.84886e-015	5.0343e-015	8.68867e-015
-5.03068e-015	-1.38857e-014	-5.89287e-015	1.58019e-014	1.20333e-014	3.16811e-014	1.85082e-014	2.42039e-014	3.71684e-015	-1.12645e-015	-7.99323e-015	-5.55437e-015	-1.81131e-014	-1.528e-014	8.32713e-015	-2.03564e-015	-1.00276e-014	-9.59179e-015	-2.12315e-014	-1.44288e-014	-9.48585e-015	4.3263e-015	4.80411e-015	4.88755e-015	8.68845e-015
-4.99206e-015	-1.41479e-014	-6.07511e-015	1.59447e-014	1.20544e-014	3.15719e-014	1.85827e-014	2.42243e-014	3.62029e-015	-1.1381e-015	-7.97901e-015	-5.53953e-015	-1.80535e-014	-1.51553e-014	8.47958e-015	-2.06554e-015	-9.64016e-015	-9.53485e-015	-2.12661e-014	-1.41791e-014	-9.51552e-015	4.39889e-015	4.75034e-015	4.74664e-015	8.69345e-015
-4.93875e-015	-1.44096e-014	-6.2736e-015	1.60906e-014	1.20799e-014	3.14629e-014	1.86545e-014	2.42222e-014	3.48854e-015	-1.15748e-015	-7.99304e-015	-5.51074e-015	-1.80251e-014	-1.50645e-014	8.6258e-015	-2.08173e-015	-9.24556e-015	-9.47258e-015	-2.1307e-014	-1.393e-014	-9.52402e-015	4.44799e-015	4.68732e-015	4.61094e-015	8.70336e-015
-4.87154e-015	-1.467e-014	-6.4879e-015	1.6239e-014	1.21091e-014	3.13549e-014	1.87236e-014	2.4199e-014	3.3242e-015	-1.18375e-015	-8.03434e-015	-5.46772e-015	-1.80276e-014	-1.50077e-014	8.76531e-015	-2.08223e-015	-8.84608e-015	-9.40402e-015	-2.13534e-014	-1.36827e-014	-9.51181e-015	4.47289e-015	4.61513e-015	4.48009e-015	8.71751e-015
-4.792e-015	-1.49289e-014	-6.71733e-015	1.63891e-014	1.21414e-014	3.12492e-014	1.87896e-014	2.41556e-014	3.13055e-015	-1.21708e-015	-8.10148e-015	-5.41055e-015	-1.80601e-014	-1.49853e-014	8.8984e-015	-2.06564e-015	-8.444e-015	-9.32876e-015	-2.14047e-014	-1.34384e-014	-9.47961e-015	4.47362e-015	4.53396e-015	4.35324e-015	8.73541e-015
-4.70142e-015	-1.51862e-014	-6.96135e-015	1.65401e-014	1.21755e-014	3.11469e-014	1.88523e-014	2.40931e-014	2.9105e-015	-1.25731e-015	-8.19248e-015	-5.33957e-015	-1.81216e-014	-1.4997e-014	9.02506e-015	-2.03081e-015	-8.04177e-015	-9.24642e-015	-2.14602e-014	-1.31988e-014	-9.42876e-015	4.45024e-015	4.44421e-015	4.22994e-015	8.75659e-015
-4.60123e-015	-1.54416e-014	-7.21931e-015	1.66911e-014	1.22107e-014	3.10486e-014	1.89116e-014	2.40138e-014	2.66743e-015	-1.30351e-015	-8.30552e-015	-5.25492e-015	-1.82104e-014	-1.5042e-014	9.14507e-015	-1.97684e-015	-7.64159e-015	-9.15688e-015	-2.15193e-014	-1.29654e-014	-9.36098e-015	4.40251e-015	4.34552e-015	4.10929e-015	8.78048e-015
-4.4935e-015	-1.56949e-014	-7.48986e-015	1.68414e-014	1.22462e-014	3.09552e-014	1.8967e-014	2.39188e-014	2.40488e-015	-1.35605e-015	-8.43832e-015	-5.157e-015	-1.83246e-014	-1.51188e-014	9.25805e-015	-1.903e-015	-7.24597e-015	-9.0596e-015	-2.15814e-014	-1.27396e-014	-9.27817e-015	4.33115e-015	4.23739e-015	3.98961e-015	8.80656e-015
-4.38001e-015	-1.59455e-014	-7.772e-015	1.69898e-014	1.22812e-014	3.08678e-014	1.90181e-014	2.38104e-014	2.12679e-015	-1.41502e-015	-8.5885e-015	-5.04672e-015	-1.84621e-014	-1.52262e-014	9.36382e-015	-1.80883e-015	-6.85721e-015	-8.95408e-015	-2.16456e-014	-1.25219e-014	-9.18226e-015	4.23635e-015	4.11991e-015	3.8697e-015	8.83381e-015
-4.26302e-015	-1.61932e-014	-8.06448e-015	1.71352e-014	1.2315e-014	3.07872e-014	1.90647e-014	2.36914e-014	1.83632e-015	-1.48028e-015	-8.75382e-015	-4.92554e-015	-1.86209e-014	-1.53629e-014	9.46213e-015	-1.69411e-015	-6.47713e-015	-8.84015e-015	-2.17114e-014	-1.23134e-014	-9.0755e-015	4.11898e-015	3.99307e-015	3.74795e-015	8.86166e-015
-4.14446e-015	-1.64385e-014	-8.36594e-015	1.7277e-014	1.2347e-014	3.07141e-014	1.91065e-014	2.35641e-014	1.53668e-015	-1.55158e-015	-8.93134e-015	-4.79442e-015	-1.87984e-014	-1.55267e-014	9.55304e-015	-1.55899e-015	-6.10824e-015	-8.71737e-015	-2.17782e-014	-1.21145e-014	-8.96096e-015	3.98008e-015	3.85685e-015	3.62284e-015	8.8894e-015
-4.02662e-015	-1.66808e-014	-8.67514e-015	1.74139e-014	1.23768e-014	3.06488e-014	1.91431e-014	2.34307e-014	1.23199e-015	-1.62878e-015	-9.11837e-015	-4.65455e-015	-1.89915e-014	-1.57156e-014	9.63608e-015	-1.40412e-015	-5.7526e-015	-8.58578e-015	-2.18454e-014	-1.19258e-014	-8.84157e-015	3.82113e-015	3.71122e-015	3.493e-015	8.9164e-015
-3.91205e-015	-1.69202e-014	-8.99074e-015	1.75446e-014	1.24038e-014	3.05916e-014	1.91737e-014	2.3294e-014	9.26161e-016	-1.7119e-015	-9.31176e-015	-4.50743e-015	-1.91971e-014	-1.59278e-014	9.7108e-015	-1.2296e-015	-5.41189e-015	-8.44529e-015	-2.19123e-014	-1.17477e-014	-8.72e-015	3.64396e-015	3.55639e-015	3.357e-015	8.94176e-015
-3.80286e-015	-1.71566e-014	-9.31124e-015	1.7668e-014	1.24278e-014	3.05426e-014	1.91985e-014	2.31564e-014	6.22807e-016	-1.80053e-015	-9.5086e-015	-4.35497e-015	-1.94119e-014	-1.61607e-014	9.77697e-015	-1.0368e-015	-5.08761e-015	-8.29588e-015	-2.19787e-014	-1.15803e-014	-8.59917e-015	3.4502e-015	3.39279e-015	3.21311e-015	8.96518e-015
-3.70152e-015	-1.73897e-014	-9.63546e-015	1.77828e-014	1.24487e-014	3.05022e-014	1.92174e-014	2.30208e-014	3.24904e-016	-1.8949e-015	-9.70551e-015	-4.19908e-015	-1.96329e-014	-1.64108e-014	9.83427e-015	-8.26562e-016	-4.78122e-015	-8.13742e-015	-2.20436e-014	-1.14237e-014	-8.48211e-015	3.2413e-015	3.22016e-015	3.06006e-015	8.98602e-015
-3.61034e-015	-1.76196e-014	-9.96185e-015	1.78881e-014	1.24661e-014	3.04701e-014	1.92299e-014	2.28896e-014	3.55699e-017	-1.99486e-015	-9.89935e-015	-4.04144e-015	-1.98568e-014	-1.66753e-014	9.88179e-015	-6.00522e-016	-4.49444e-015	-7.96967e-015	-2.21068e-014	-1.12775e-014	-8.37189e-015	3.01904e-015	3.03827e-015	2.89652e-015	9.00398e-015
-3.53123e-015	-1.78458e-014	-1.02888e-014	1.79828e-014	1.24802e-014	3.04464e-014	1.92358e-014	2.2765e-014	-2.41775e-016	-2.10064e-015	-1.0087e-014	-3.88419e-015	-2.00804e-014	-1.6951e-014	9.91878e-015	-3.60457e-016	-4.22828e-015	-7.79272e-015	-2.21681e-014	-1.11413e-014	-8.27108e-015	2.78565e-015	2.84707e-015	2.72104e-015	9.01832e-015
-3.46625e-015	-1.80682e-014	-1.06147e-014	1.80655e-014	1.24911e-014	3.04307e-014	1.92351e-014	2.26492e-014	-5.04401e-016	-2.21189e-015	-1.02656e-014	-3.72895e-015	-2.03003e-014	-1.72344e-014	9.94473e-015	-1.08192e-016	-3.98378e-015	-7.60676e-015	-2.22275e-014	-1.10147e-014	-8.1826e-015	2.54369e-015	2.64653e-015	2.53263e-015	9.02835e-015
-3.41724e-015	-1.82866e-014	-1.09383e-014	1.81356e-014	1.2499e-014	3.04225e-014	1.92277e-014	2.25448e-014	-7.49533e-016	-2.32835e-015	-1.04321e-014	-3.57764e-015	-2.05134e-014	-1.75225e-014	9.95898e-015	1.53997e-016	-3.76197e-015	-7.41209e-015	-2.22845e-014	-1.08978e-014	-8.10882e-015	2.29501e-015	2.43682e-015	2.33012e-015	9.03374e-015
-3.38615e-015	-1.85007e-014	-1.12583e-014	1.81922e-014	1.25039e-014	3.0421e-014	1.9214e-014	2.24539e-014	-9.7445e-016	-2.44986e-015	-1.05841e-014	-3.43207e-015	-2.07163e-014	-1.78122e-014	9.96105e-015	4.24358e-016	-3.56288e-015	-7.2088e-015	-2.23388e-014	-1.07893e-014	-8.05198e-015	2.04236e-015	2.21837e-015	2.11278e-015	9.03418e-015
-3.37469e-015	-1.87103e-014	-1.15737e-014	1.82343e-014	1.25064e-014	3.04251e-014	1.91937e-014	2.23785e-014	-1.17747e-015	-2.57621e-015	-1.07185e-014	-3.29407e-015	-2.09064e-014	-1.81001e-014	9.95004e-015	7.00817e-016	-3.38674e-015	-6.99692e-015	-2.23907e-014	-1.06886e-014	-8.0143e-015	1.78795e-015	1.99126e-015	1.88002e-015	9.02949e-015
-3.38408e-015	-1.89142e-014	-1.18833e-014	1.82609e-014	1.25067e-014	3.04343e-014	1.9167e-014	2.23203e-014	-1.35662e-015	-2.70738e-015	-1.08326e-014	-3.16589e-015	-2.10808e-014	-1.8383e-014	9.92525e-015	9.80494e-016	-3.23341e-015	-6.77687e-015	-2.24402e-014	-1.05948e-014	-7.99753e-015	1.53482e-015	1.75551e-015	1.63162e-015	9.01987e-015
-3.41519e-015	-1.91124e-014	-1.21865e-014	1.82713e-014	1.25051e-014	3.04475e-014	1.9134e-014	2.22811e-014	-1.51019e-015	-2.84266e-015	-1.09244e-014	-3.04939e-015	-2.12366e-014	-1.86579e-014	9.8861e-015	1.26089e-015	-3.10213e-015	-6.54883e-015	-2.24872e-014	-1.05069e-014	-8.00354e-015	1.28532e-015	1.51142e-015	1.36749e-015	9.00491e-015
-3.46923e-015	-1.93043e-014	-1.24819e-014	1.82647e-014	1.2502e-014	3.04634e-014	1.90948e-014	2.22619e-014	-1.63761e-015	-2.98154e-015	-1.09921e-014	-2.94588e-015	-2.13715e-014	-1.89216e-014	9.83241e-015	1.5399e-015	-2.99299e-015	-6.31345e-015	-2.25322e-014	-1.04242e-014	-8.03333e-015	1.042e-015	1.25923e-015	1.08752e-015	8.98408e-015
-3.54661e-015	-1.94899e-014	-1.27687e-014	1.82402e-014	1.2498e-014	3.04811e-014	1.90498e-014	2.2264e-014	-1.737e-015	-3.12307e-015	-1.10342e-014	-2.85709e-015	-2.14836e-014	-1.91716e-014	9.76367e-015	1.81486e-015	-2.90519e-015	-6.07166e-015	-2.25752e-014	-1.03462e-014	-8.08788e-015	8.07814e-016	9.98879e-016	7.91964e-016	8.95699e-015
-3.6475e-015	-1.96683e-014	-1.30465e-014	1.8198e-014	1.24936e-014	3.05e-014	1.89992e-014	2.22885e-014	-1.80843e-015	-3.26665e-015	-1.10495e-014	-2.78419e-015	-2.15709e-014	-1.94055e-014	9.67926e-015	2.08326e-015	-2.83776e-015	-5.8242e-015	-2.26169e-014	-1.02718e-014	-8.16736e-015	5.85392e-016	7.3099e-016	4.81549e-016	8.92435e-015
-3.77168e-015	-1.98386e-014	-1.3315e-014	1.81375e-014	1.24895e-014	3.05184e-014	1.89437e-014	2.23346e-014	-1.85161e-015	-3.41171e-015	-1.10363e-014	-2.728e-015	-2.16313e-014	-1.96206e-014	9.57851e-015	2.34298e-015	-2.78907e-015	-5.57136e-015	-2.26575e-014	-1.02e-014	-8.27171e-015	3.7709e-016	4.56674e-016	1.57077e-016	8.88637e-015
-3.91847e-015	-2.00002e-014	-1.35738e-014	1.80585e-014	1.24859e-014	3.0534e-014	1.88836e-014	2.24023e-014	-1.86624e-015	-3.5574e-015	-1.09946e-014	-2.68978e-015	-2.16637e-014	-1.98149e-014	9.4604e-015	2.59146e-015	-2.75779e-015	-5.31407e-015	-2.26979e-014	-1.01294e-014	-8.40082e-015	1.85052e-016	1.7676e-016	-1.80223e-016	8.84289e-015
-4.08796e-015	-2.01523e-014	-1.38224e-014	1.79614e-014	1.24834e-014	3.05459e-014	1.88199e-014	2.24924e-014	-1.85257e-015	-3.70304e-015	-1.09238e-014	-2.67031e-015	-2.16673e-014	-1.99863e-014	9.32507e-015	2.82676e-015	-2.74275e-015	-5.05306e-015	-2.2738e-014	-1.00595e-014	-8.5541e-015	1.11205e-017	-1.07963e-016	-5.2877e-016	8.7943e-015
-4.27927e-015	-2.02946e-014	-1.40612e-014	1.78459e-014	1.2483e-014	3.05531e-014	1.8753e-014	2.26043e-014	-1.8118e-015	-3.84789e-015	-1.08238e-014	-2.67019e-015	-2.16416e-014	-2.01333e-014	9.1732e-015	3.04667e-015	-2.74208e-015	-4.78883e-015	-2.27782e-014	-9.98934e-015	-8.73043e-015	-1.43147e-016	-3.9665e-016	-8.87194e-016	8.74071e-015
-4.4915e-015	-2.04264e-014	-1.429e-014	1.77131e-014	1.24856e-014	3.05546e-014	1.86843e-014	2.27373e-014	-1.7452e-015	-3.99063e-015	-1.0695e-014	-2.68908e-015	-2.1587e-014	-2.02548e-014	9.00427e-015	3.24962e-015	-2.75308e-015	-4.52224e-015	-2.28192e-014	-9.91839e-015	-8.92893e-015	-2.7594e-016	-6.88997e-016	-1.25414e-015	8.68251e-015
-4.72321e-015	-2.05477e-014	-1.45091e-014	1.75631e-014	1.24919e-014	3.05494e-014	1.86143e-014	2.28895e-014	-1.65359e-015	-4.13053e-015	-1.0538e-014	-2.72691e-015	-2.15032e-014	-2.03498e-014	8.81804e-015	3.43428e-015	-2.77406e-015	-4.25429e-015	-2.28618e-014	-9.84624e-015	-9.14767e-015	-3.85422e-016	-9.8398e-016	-1.62819e-015	8.62006e-015
-4.97267e-015	-2.06577e-014	-1.47183e-014	1.73972e-014	1.25021e-014	3.05367e-014	1.85438e-014	2.30592e-014	-1.53799e-015	-4.26726e-015	-1.03541e-014	-2.78325e-015	-2.13912e-014	-2.0418e-014	8.61494e-015	3.59946e-015	-2.80326e-015	-3.98672e-015	-2.29062e-014	-9.77246e-015	-9.38479e-015	-4.70442e-016	-1.28048e-015	-2.0073e-015	8.55393e-015
-5.23784e-015	-2.07556e-014	-1.49178e-014	1.7216e-014	1.25157e-014	3.05147e-014	1.84738e-014	2.32447e-014	-1.39976e-015	-4.39921e-015	-1.01448e-014	-2.85743e-015	-2.12521e-014	-2.04596e-014	8.39583e-015	3.74432e-015	-2.83827e-015	-3.72052e-015	-2.29528e-014	-9.6969e-015	-9.63871e-015	-5.29779e-016	-1.57758e-015	-2.38959e-015	8.4847e-015
-5.51665e-015	-2.08413e-014	-1.51081e-014	1.70202e-014	1.25334e-014	3.0483e-014	1.84052e-014	2.34446e-014	-1.24084e-015	-4.52552e-015	-9.91145e-015	-2.94883e-015	-2.10871e-014	-2.04749e-014	8.16087e-015	3.86832e-015	-2.87698e-015	-3.4567e-015	-2.30016e-014	-9.61943e-015	-9.90632e-015	-5.62929e-016	-1.87462e-015	-2.77338e-015	8.41292e-015
-5.80739e-015	-2.09153e-014	-1.52898e-014	1.68107e-014	1.25556e-014	3.044e-014	1.83383e-014	2.36566e-014	-1.06382e-015	-4.64536e-015	-9.65645e-015	-3.05694e-015	-2.08972e-014	-2.04639e-014	7.91084e-015	3.96977e-015	-2.91682e-015	-3.19691e-015	-2.3053e-014	-9.54025e-015	-1.01852e-014	-5.69734e-016	-2.16962e-015	-3.15686e-015	8.33943e-015
-6.10759e-015	-2.09769e-014	-1.54634e-014	1.65895e-014	1.25823e-014	3.03851e-014	1.8274e-014	2.38788e-014	-8.69898e-016	-4.75762e-015	-9.38267e-015	-3.1809e-015	-2.06845e-014	-2.04281e-014	7.64667e-015	4.04867e-015	-2.95544e-015	-2.94256e-015	-2.31077e-014	-9.45911e-015	-1.04727e-014	-5.50532e-016	-2.46144e-015	-3.53744e-015	8.26503e-015
-6.41507e-015	-2.1026e-014	-1.56299e-014	1.63584e-014	1.26137e-014	3.03178e-014	1.82137e-014	2.41088e-014	-6.61302e-016	-4.86143e-015	-9.09258e-015	-3.32027e-015	-2.04509e-014	-2.03688e-014	7.36956e-015	4.10502e-015	-2.99003e-015	-2.6946e-015	-2.31655e-014	-9.37603e-015	-1.07663e-014	-5.05309e-016	-2.74848e-015	-3.91334e-015	8.19011e-015
-6.72719e-015	-2.10631e-014	-1.57896e-014	1.6119e-014	1.26494e-014	3.02375e-014	1.81586e-014	2.43439e-014	-4.40731e-016	-4.95604e-015	-8.78835e-015	-3.47338e-015	-2.01992e-014	-2.02873e-014	7.08072e-015	4.13874e-015	-3.01893e-015	-2.45482e-015	-2.32264e-014	-9.29181e-015	-1.10634e-014	-4.33588e-016	-3.0296e-015	-4.28328e-015	8.11521e-015
-7.04145e-015	-2.10881e-014	-1.59437e-014	1.58724e-014	1.26905e-014	3.01433e-014	1.81096e-014	2.45811e-014	-2.09969e-016	-5.04093e-015	-8.47251e-015	-3.6381e-015	-1.99321e-014	-2.01854e-014	6.78195e-015	4.15037e-015	-3.04077e-015	-2.2245e-015	-2.32903e-014	-9.20725e-015	-1.13613e-014	-3.36719e-016	-3.30308e-015	-4.64519e-015	8.04067e-015
-7.35591e-015	-2.11019e-014	-1.60929e-014	1.56206e-014	1.27361e-014	3.0035e-014	1.80673e-014	2.4818e-014	2.85917e-017	-5.11563e-015	-8.14763e-015	-3.81287e-015	-1.96518e-014	-2.00654e-014	6.4743e-015	4.14032e-015	-3.0535e-015	-2.00536e-015	-2.3357e-014	-9.12339e-015	-1.16577e-014	-2.16468e-016	-3.56807e-015	-4.99721e-015	7.96698e-015
-7.66747e-015	-2.11049e-014	-1.62372e-014	1.5366e-014	1.27864e-014	2.99129e-014	1.80323e-014	2.50522e-014	2.72411e-016	-5.17982e-015	-7.8163e-015	-3.99614e-015	-1.93611e-014	-1.9929e-014	6.15976e-015	4.10975e-015	-3.05542e-015	-1.7988e-015	-2.34261e-014	-9.04114e-015	-1.19501e-014	-7.44111e-017	-3.82271e-015	-5.33797e-015	7.89492e-015
-7.97384e-015	-2.10978e-014	-1.63773e-014	1.51103e-014	1.28407e-014	2.97768e-014	1.80055e-014	2.52811e-014	5.18874e-016	-5.23347e-015	-7.48199e-015	-4.18613e-015	-1.90626e-014	-1.97795e-014	5.84058e-015	4.05973e-015	-3.045e-015	-1.60611e-015	-2.34974e-014	-8.96106e-015	-1.22351e-014	8.76234e-017	-4.06547e-015	-5.66624e-015	7.82503e-015
-8.27278e-015	-2.10819e-014	-1.65146e-014	1.48556e-014	1.28987e-014	2.96263e-014	1.79872e-014	2.5502e-014	7.66048e-016	-5.27633e-015	-7.14786e-015	-4.38087e-015	-1.87596e-014	-1.96195e-014	5.51868e-015	3.99118e-015	-3.02099e-015	-1.42896e-015	-2.35705e-014	-8.88444e-015	-1.25111e-014	2.67546e-016	-4.29463e-015	-5.98055e-015	7.75749e-015
-8.56223e-015	-2.10578e-014	-1.66489e-014	1.46038e-014	1.29604e-014	2.94624e-014	1.79788e-014	2.57121e-014	1.01146e-015	-5.3082e-015	-6.81658e-015	-4.579e-015	-1.84549e-014	-1.94522e-014	5.19619e-015	3.90569e-015	-2.98193e-015	-1.26883e-015	-2.36442e-014	-8.81236e-015	-1.27759e-014	4.62769e-016	-4.50867e-015	-6.28038e-015	7.69243e-015
-8.84e-015	-2.10272e-014	-1.67805e-014	1.43565e-014	1.30252e-014	2.92854e-014	1.79807e-014	2.59097e-014	1.25359e-015	-5.32956e-015	-6.49105e-015	-4.77822e-015	-1.81515e-014	-1.92806e-014	4.87603e-015	3.80456e-015	-2.92724e-015	-1.12719e-015	-2.37173e-014	-8.74673e-015	-1.30271e-014	6.71527e-016	-4.70622e-015	-6.56485e-015	7.63038e-015
-9.104e-015	-2.09915e-014	-1.69103e-014	1.41155e-014	1.30924e-014	2.90957e-014	1.7993e-014	2.60927e-014	1.49051e-015	-5.34107e-015	-6.17338e-015	-4.97642e-015	-1.78522e-014	-1.91077e-014	4.56117e-015	3.68939e-015	-2.85661e-015	-1.0056e-015	-2.37898e-014	-8.6881e-015	-1.32627e-014	8.90281e-016	-4.88598e-015	-6.83357e-015	7.57099e-015
-9.35239e-015	-2.09513e-014	-1.70383e-014	1.38828e-014	1.31615e-014	2.88939e-014	1.80164e-014	2.62593e-014	1.72101e-015	-5.34278e-015	-5.86635e-015	-5.1725e-015	-1.75589e-014	-1.89366e-014	4.25434e-015	3.56198e-015	-2.76945e-015	-9.05695e-016	-2.38606e-014	-8.63729e-015	-1.34807e-014	1.11638e-015	-5.04701e-015	-7.08649e-015	7.51432e-015
-9.58411e-015	-2.0908e-014	-1.71646e-014	1.36604e-014	1.32324e-014	2.86811e-014	1.80507e-014	2.64075e-014	1.94293e-015	-5.33518e-015	-5.5724e-015	-5.36445e-015	-1.72741e-014	-1.87702e-014	3.9577e-015	3.42447e-015	-2.6658e-015	-8.28355e-016	-2.39281e-014	-8.59582e-015	-1.36801e-014	1.34673e-015	-5.18837e-015	-7.32353e-015	7.46005e-015
-9.79795e-015	-2.08634e-014	-1.72892e-014	1.34497e-014	1.33041e-014	2.84588e-014	1.80958e-014	2.65355e-014	2.15495e-015	-5.31911e-015	-5.29296e-015	-5.55072e-015	-1.70006e-014	-1.86117e-014	3.67397e-015	3.27827e-015	-2.54579e-015	-7.74385e-016	-2.39907e-014	-8.56509e-015	-1.38604e-014	1.5779e-015	-5.3088e-015	-7.54452e-015	7.40822e-015
-9.99234e-015	-2.08189e-014	-1.74115e-014	1.32523e-014	1.33755e-014	2.82278e-014	1.81514e-014	2.66425e-014	2.35548e-015	-5.29556e-015	-5.03003e-015	-5.72979e-015	-1.67398e-014	-1.84638e-014	3.40582e-015	3.12453e-015	-2.4096e-015	-7.4427e-016	-2.40474e-014	-8.54502e-015	-1.4021e-014	1.80638e-015	-5.4081e-015	-7.75005e-015	7.35879e-015
-1.01664e-014	-2.07763e-014	-1.75316e-014	1.30695e-014	1.34461e-014	2.79899e-014	1.82176e-014	2.67284e-014	2.54436e-015	-5.26521e-015	-4.78484e-015	-5.90052e-015	-1.64933e-014	-1.83292e-014	3.15539e-015	2.96531e-015	-2.25756e-015	-7.38687e-016	-2.40967e-014	-8.53689e-015	-1.41622e-014	2.02907e-015	-5.48543e-015	-7.94106e-015	7.31125e-015
-1.03199e-014	-2.07377e-014	-1.76484e-014	1.29023e-014	1.35146e-014	2.77466e-014	1.82944e-014	2.67929e-014	2.7206e-015	-5.22938e-015	-4.55904e-015	-6.06163e-015	-1.62633e-014	-1.82105e-014	2.92457e-015	2.80267e-015	-2.09089e-015	-7.58227e-016	-2.41367e-014	-8.54204e-015	-1.42839e-014	2.24268e-015	-5.54001e-015	-8.11833e-015	7.26551e-015
-1.0452e-014	-2.0704e-014	-1.77626e-014	1.27519e-014	1.35804e-014	2.74996e-014	1.83811e-014	2.68356e-014	2.8839e-015	-5.18939e-015	-4.35335e-015	-6.21201e-015	-1.60512e-014	-1.81095e-014	2.71583e-015	2.63841e-015	-1.91082e-015	-8.03384e-016	-2.41657e-014	-8.56125e-015	-1.43864e-014	2.44369e-015	-5.57209e-015	-8.28299e-015	7.2206e-015
-1.05628e-014	-2.06774e-014	-1.78734e-014	1.26187e-014	1.36426e-014	2.72509e-014	1.8478e-014	2.68561e-014	3.03399e-015	-5.14605e-015	-4.1678e-015	-6.35038e-015	-1.58576e-014	-1.80284e-014	2.53113e-015	2.47352e-015	-1.71807e-015	-8.73956e-016	-2.41829e-014	-8.59445e-015	-1.44706e-014	2.62902e-015	-5.58142e-015	-8.43616e-015	7.1756e-015
-1.06527e-014	-2.06596e-014	-1.79802e-014	1.2503e-014	1.3701e-014	2.70012e-014	1.85842e-014	2.68543e-014	3.17104e-015	-5.10003e-015	-4.00221e-015	-6.47607e-015	-1.56841e-014	-1.79688e-014	2.37329e-015	2.30973e-015	-1.51378e-015	-9.69838e-016	-2.4186e-014	-8.64225e-015	-1.45377e-014	2.7955e-015	-5.56809e-015	-8.57963e-015	7.13018e-015
-1.07219e-014	-2.06521e-014	-1.8082e-014	1.24055e-014	1.37551e-014	2.67521e-014	1.86984e-014	2.68302e-014	3.29514e-015	-5.05191e-015	-3.85685e-015	-6.58961e-015	-1.55314e-014	-1.79328e-014	2.24408e-015	2.1486e-015	-1.30022e-015	-1.09061e-015	-2.41738e-014	-8.70512e-015	-1.45882e-014	2.94018e-015	-5.53194e-015	-8.71403e-015	7.0835e-015
-1.07709e-014	-2.06562e-014	-1.81783e-014	1.23267e-014	1.38034e-014	2.65054e-014	1.88197e-014	2.67845e-014	3.40637e-015	-5.00288e-015	-3.7316e-015	-6.68989e-015	-1.53997e-014	-1.79209e-014	2.14474e-015	1.99093e-015	-1.07887e-015	-1.23571e-015	-2.41451e-014	-8.78259e-015	-1.46232e-014	3.06028e-015	-5.47427e-015	-8.84102e-015	7.03495e-015
-1.08006e-014	-2.06727e-014	-1.82678e-014	1.22666e-014	1.38452e-014	2.62629e-014	1.89469e-014	2.67184e-014	3.50574e-015	-4.95398e-015	-3.62585e-015	-6.77695e-015	-1.52899e-014	-1.79342e-014	2.07599e-015	1.83798e-015	-8.5147e-016	-1.40386e-015	-2.40987e-014	-8.87442e-015	-1.46447e-014	3.15372e-015	-5.3958e-015	-8.96255e-015	6.98317e-015
-1.08122e-014	-2.07031e-014	-1.83493e-014	1.22244e-014	1.38792e-014	2.60268e-014	1.9079e-014	2.66337e-014	3.59374e-015	-4.90622e-015	-3.53879e-015	-6.85107e-015	-1.52018e-014	-1.79729e-014	2.03944e-015	1.69046e-015	-6.201e-016	-1.5939e-015	-2.40325e-014	-8.98011e-015	-1.4654e-014	3.21866e-015	-5.29749e-015	-9.07991e-015	6.92736e-015
-1.0807e-014	-2.0748e-014	-1.84217e-014	1.21998e-014	1.39047e-014	2.57984e-014	1.92146e-014	2.65317e-014	3.67076e-015	-4.86104e-015	-3.46918e-015	-6.912e-015	-1.5135e-014	-1.80373e-014	2.0358e-015	1.54882e-015	-3.86666e-016	-1.80463e-015	-2.39459e-014	-9.09965e-015	-1.46529e-014	3.25268e-015	-5.18101e-015	-9.19486e-015	6.86661e-015
-1.07866e-014	-2.08082e-014	-1.84843e-014	1.21918e-014	1.39213e-014	2.55797e-014	1.93528e-014	2.64144e-014	3.73792e-015	-4.81876e-015	-3.41602e-015	-6.96074e-015	-1.50891e-014	-1.81273e-014	2.06546e-015	1.4136e-015	-1.53189e-016	-2.03418e-015	-2.38374e-014	-9.23222e-015	-1.4644e-014	3.25367e-015	-5.04736e-015	-9.30936e-015	6.79977e-015
-1.07533e-014	-2.08836e-014	-1.85357e-014	1.21993e-014	1.39285e-014	2.53718e-014	1.94923e-014	2.6284e-014	3.79694e-015	-4.78017e-015	-3.37818e-015	-6.99768e-015	-1.50637e-014	-1.82425e-014	2.12826e-015	1.28524e-015	7.78294e-017	-2.28077e-015	-2.37057e-014	-9.37617e-015	-1.4629e-014	3.22077e-015	-4.8978e-015	-9.42493e-015	6.72646e-015
-1.07089e-014	-2.09748e-014	-1.85754e-014	1.22211e-014	1.39261e-014	2.51765e-014	1.96316e-014	2.61416e-014	3.84903e-015	-4.74538e-015	-3.35409e-015	-7.0232e-015	-1.50575e-014	-1.83819e-014	2.22457e-015	1.16364e-015	3.04517e-016	-2.5421e-015	-2.35508e-014	-9.53052e-015	-1.46092e-014	3.15323e-015	-4.73446e-015	-9.54301e-015	6.64614e-015
-1.06554e-014	-2.10819e-014	-1.86021e-014	1.22559e-014	1.39132e-014	2.49955e-014	1.97695e-014	2.59895e-014	3.89503e-015	-4.71482e-015	-3.3418e-015	-7.03818e-015	-1.50696e-014	-1.85439e-014	2.35383e-015	1.04927e-015	5.2573e-016	-2.81645e-015	-2.33725e-014	-9.69414e-015	-1.45869e-014	3.05056e-015	-4.55921e-015	-9.66461e-015	6.55815e-015
-1.0594e-014	-2.12046e-014	-1.86148e-014	1.23023e-014	1.3889e-014	2.483e-014	1.99046e-014	2.58297e-014	3.93603e-015	-4.68965e-015	-3.33895e-015	-7.04404e-015	-1.5099e-014	-1.87267e-014	2.51535e-015	9.42188e-016	7.39286e-016	-3.10162e-015	-2.31705e-014	-9.865e-015	-1.45636e-014	2.91204e-015	-4.37454e-015	-9.79097e-015	6.46145e-015
-1.05264e-014	-2.13417e-014	-1.8613e-014	1.23582e-014	1.38526e-014	2.46814e-014	2.00352e-014	2.56645e-014	3.97412e-015	-4.6708e-015	-3.34427e-015	-7.04129e-015	-1.5144e-014	-1.89286e-014	2.70796e-015	8.41791e-016	9.43071e-016	-3.39503e-015	-2.29447e-014	-1.00408e-014	-1.4541e-014	2.73769e-015	-4.18267e-015	-9.92356e-015	6.35548e-015
-1.04551e-014	-2.14932e-014	-1.85959e-014	1.24218e-014	1.38039e-014	2.45505e-014	2.01602e-014	2.54955e-014	4.01062e-015	-4.6582e-015	-3.35573e-015	-7.03085e-015	-1.52036e-014	-1.91477e-014	2.92999e-015	7.4741e-016	1.13542e-015	-3.69372e-015	-2.2695e-014	-1.022e-014	-1.45209e-014	2.52871e-015	-3.98604e-015	-1.00636e-014	6.23988e-015
-1.03821e-014	-2.16582e-014	-1.85627e-014	1.24912e-014	1.37427e-014	2.44385e-014	2.02771e-014	2.53244e-014	4.0468e-015	-4.65191e-015	-3.37168e-015	-7.01416e-015	-1.5276e-014	-1.93818e-014	3.17982e-015	6.58473e-016	1.31548e-015	-3.99512e-015	-2.24222e-014	-1.04004e-014	-1.45055e-014	2.28598e-015	-3.7865e-015	-1.02117e-014	6.11401e-015
-1.03096e-014	-2.18355e-014	-1.85138e-014	1.25642e-014	1.36682e-014	2.43463e-014	2.03848e-014	2.51543e-014	4.08393e-015	-4.65189e-015	-3.39062e-015	-6.9932e-015	-1.53602e-014	-1.96281e-014	3.4555e-015	5.74256e-016	1.48177e-015	-4.29702e-015	-2.21274e-014	-1.05796e-014	-1.44962e-014	2.01128e-015	-3.58622e-015	-1.03687e-014	5.97779e-015
-1.02395e-014	-2.20231e-014	-1.84485e-014	1.26387e-014	1.35799e-014	2.42749e-014	2.0482e-014	2.49869e-014	4.12271e-015	-4.65821e-015	-3.41111e-015	-6.96988e-015	-1.54544e-014	-1.98841e-014	3.75426e-015	4.94264e-016	1.63289e-015	-4.59655e-015	-2.18112e-014	-1.07553e-014	-1.4494e-014	1.70651e-015	-3.38782e-015	-1.05347e-014	5.83144e-015
-1.0174e-014	-2.22194e-014	-1.83667e-014	1.27124e-014	1.34776e-014	2.42245e-014	2.05671e-014	2.48236e-014	4.16411e-015	-4.67046e-015	-3.43197e-015	-6.94527e-015	-1.55566e-014	-2.01469e-014	4.0738e-015	4.17715e-016	1.76826e-015	-4.89111e-015	-2.14752e-014	-1.09255e-014	-1.45e-014	1.37363e-015	-3.19334e-015	-1.07104e-014	5.67526e-015
-1.01143e-014	-2.24226e-014	-1.82682e-014	1.27834e-014	1.33615e-014	2.41948e-014	2.06385e-014	2.46657e-014	4.20907e-015	-4.68808e-015	-3.45236e-015	-6.92074e-015	-1.56658e-014	-2.04132e-014	4.41137e-015	3.4344e-016	1.88701e-015	-5.17774e-015	-2.11221e-014	-1.10874e-014	-1.45151e-014	1.01636e-015	-3.00558e-015	-1.08961e-014	5.50929e-015
-1.00619e-014	-2.26304e-014	-1.81533e-014	1.28493e-014	1.32308e-014	2.41859e-014	2.06951e-014	2.45145e-014	4.25843e-015	-4.71081e-015	-3.47128e-015	-6.89704e-015	-1.5781e-014	-2.068e-014	4.76365e-015	2.71005e-016	1.98932e-015	-5.45415e-015	-2.07534e-014	-1.12388e-014	-1.45401e-014	6.37433e-016	-2.82705e-015	-1.10912e-014	5.33426e-015
-1.00181e-014	-2.28405e-014	-1.80225e-014	1.29073e-014	1.30854e-014	2.41976e-014	2.0736e-014	2.4372e-014	4.31249e-015	-4.73813e-015	-3.48774e-015	-6.8764e-015	-1.58999e-014	-2.09439e-014	5.12744e-015	1.99488e-016	2.07456e-015	-5.71775e-015	-2.03711e-014	-1.13773e-014	-1.45755e-014	2.40215e-016	-2.65969e-015	-1.12951e-014	5.15105e-015
-9.98479e-015	-2.305e-014	-1.78767e-014	1.29553e-014	1.29255e-014	2.42296e-014	2.07596e-014	2.42384e-014	4.37175e-015	-4.76961e-015	-3.50094e-015	-6.86105e-015	-1.60211e-014	-2.12023e-014	5.49955e-015	1.27688e-016	2.14323e-015	-5.96682e-015	-1.99769e-014	-1.15e-014	-1.46212e-014	-1.72139e-016	-2.50553e-015	-1.15069e-014	4.96122e-015
-9.96315e-015	-2.32571e-014	-1.7717e-014	1.29918e-014	1.27509e-014	2.42815e-014	2.07649e-014	2.41147e-014	4.43664e-015	-4.80501e-015	-3.5103e-015	-6.85221e-015	-1.61437e-014	-2.14522e-014	5.87683e-015	5.46495e-017	2.19561e-015	-6.19876e-015	-1.95738e-014	-1.16049e-014	-1.46773e-014	-5.95792e-016	-2.36635e-015	-1.17263e-014	4.76584e-015
-9.95359e-015	-2.34588e-014	-1.7544e-014	1.30142e-014	1.25611e-014	2.43528e-014	2.07512e-014	2.40016e-014	4.50786e-015	-4.84391e-015	-3.51534e-015	-6.85057e-015	-1.62663e-014	-2.16912e-014	6.25516e-015	-2.04725e-017	2.23152e-015	-6.412e-015	-1.91648e-014	-1.169e-014	-1.4743e-014	-1.02604e-015	-2.24459e-015	-1.19523e-014	4.56616e-015
-9.9571e-015	-2.36532e-014	-1.73588e-014	1.30206e-014	1.23567e-014	2.44424e-014	2.07174e-014	2.38992e-014	4.58558e-015	-4.88524e-015	-3.51605e-015	-6.85762e-015	-1.63878e-014	-2.19163e-014	6.63074e-015	-9.86062e-017	2.25161e-015	-6.60469e-015	-1.8753e-014	-1.17523e-014	-1.48183e-014	-1.45892e-015	-2.14179e-015	-1.21838e-014	4.3633e-015
-9.97462e-015	-2.38373e-014	-1.71627e-014	1.30094e-014	1.21378e-014	2.4549e-014	2.06628e-014	2.38072e-014	4.66926e-015	-4.92868e-015	-3.51238e-015	-6.87473e-015	-1.65076e-014	-2.21248e-014	7.00044e-015	-1.80188e-016	2.25651e-015	-6.77499e-015	-1.83413e-014	-1.17906e-014	-1.49024e-014	-1.89005e-015	-2.05904e-015	-1.24194e-014	4.15893e-015
-1.00061e-014	-2.40088e-014	-1.69576e-014	1.29778e-014	1.19044e-014	2.46708e-014	2.05871e-014	2.37255e-014	4.75846e-015	-4.97291e-015	-3.50427e-015	-6.90317e-015	-1.66245e-014	-2.23147e-014	7.36062e-015	-2.66021e-016	2.2483e-015	-6.92222e-015	-1.79325e-014	-1.18035e-014	-1.49949e-014	-2.31514e-015	-1.9969e-015	-1.26579e-014	3.95528e-015
-1.00518e-014	-2.41653e-014	-1.67451e-014	1.29247e-014	1.16568e-014	2.48062e-014	2.04896e-014	2.36539e-014	4.85291e-015	-5.01764e-015	-3.49266e-015	-6.94446e-015	-1.67372e-014	-2.24838e-014	7.70826e-015	-3.56642e-016	2.22822e-015	-7.04522e-015	-1.75304e-014	-1.17898e-014	-1.50948e-014	-2.72976e-015	-1.95543e-015	-1.28976e-014	3.75378e-015
-1.01115e-014	-2.43042e-014	-1.6527e-014	1.28492e-014	1.13954e-014	2.49532e-014	2.03697e-014	2.35915e-014	4.95244e-015	-5.06245e-015	-3.47868e-015	-6.99903e-015	-1.68448e-014	-2.26305e-014	8.03985e-015	-4.52799e-016	2.19756e-015	-7.14339e-015	-1.71374e-014	-1.17477e-014	-1.52008e-014	-3.12908e-015	-1.93594e-015	-1.31373e-014	3.55671e-015
-1.01848e-014	-2.44233e-014	-1.63049e-014	1.27504e-014	1.1121e-014	2.51096e-014	2.02273e-014	2.35375e-014	5.05648e-015	-5.10712e-015	-3.46251e-015	-7.06762e-015	-1.69468e-014	-2.27526e-014	8.35206e-015	-5.54795e-016	2.15803e-015	-7.21657e-015	-1.67563e-014	-1.16769e-014	-1.53123e-014	-3.50885e-015	-1.93887e-015	-1.3375e-014	3.36665e-015
-1.02707e-014	-2.45206e-014	-1.60813e-014	1.26278e-014	1.08341e-014	2.52728e-014	2.00629e-014	2.34909e-014	5.1635e-015	-5.151e-015	-3.44498e-015	-7.15114e-015	-1.70423e-014	-2.28485e-014	8.64209e-015	-6.62823e-016	2.11075e-015	-7.26521e-015	-1.63905e-014	-1.15766e-014	-1.54276e-014	-3.86439e-015	-1.96408e-015	-1.36093e-014	3.18577e-015
-1.03684e-014	-2.45941e-014	-1.5858e-014	1.24811e-014	1.05353e-014	2.54409e-014	1.98763e-014	2.34502e-014	5.27264e-015	-5.19385e-015	-3.42723e-015	-7.25036e-015	-1.71301e-014	-2.29176e-014	8.90727e-015	-7.76872e-016	2.05777e-015	-7.28947e-015	-1.60417e-014	-1.14461e-014	-1.55451e-014	-4.19201e-015	-2.01035e-015	-1.38384e-014	3.01666e-015
-1.04768e-014	-2.46418e-014	-1.56363e-014	1.231e-014	1.0226e-014	2.56118e-014	1.96675e-014	2.34144e-014	5.38311e-015	-5.23457e-015	-3.40954e-015	-7.36515e-015	-1.72101e-014	-2.2959e-014	9.14505e-015	-8.96763e-016	2.0008e-015	-7.28949e-015	-1.57128e-014	-1.12853e-014	-1.56637e-014	-4.48714e-015	-2.07728e-015	-1.40607e-014	2.86159e-015
-1.05947e-014	-2.4662e-014	-1.54185e-014	1.21152e-014	9.90753e-015	2.57828e-014	1.94376e-014	2.33821e-014	5.49376e-015	-5.27341e-015	-3.3923e-015	-7.49563e-015	-1.72818e-014	-2.29724e-014	9.35412e-015	-1.02193e-015	1.94186e-015	-7.26591e-015	-1.54062e-014	-1.10948e-014	-1.57814e-014	-4.74609e-015	-2.16419e-015	-1.42747e-014	2.72274e-015
-1.07212e-014	-2.46536e-014	-1.52066e-014	1.18967e-014	9.58114e-015	2.59515e-014	1.91872e-014	2.33521e-014	5.6035e-015	-5.30963e-015	-3.3767e-015	-7.64226e-015	-1.73446e-014	-2.29577e-014	9.53261e-015	-1.15178e-015	1.88297e-015	-7.21988e-015	-1.51232e-014	-1.0875e-014	-1.58963e-014	-4.96534e-015	-2.26953e-015	-1.44783e-014	2.60299e-015
-1.08543e-014	-2.46155e-014	-1.50024e-014	1.16556e-014	9.24852e-015	2.61148e-014	1.89175e-014	2.33231e-014	5.7113e-015	-5.34293e-015	-3.36349e-015	-7.8051e-015	-1.73976e-014	-2.29151e-014	9.6787e-015	-1.28567e-015	1.82611e-015	-7.15326e-015	-1.48668e-014	-1.06271e-014	-1.60073e-014	-5.14146e-015	-2.39203e-015	-1.46701e-014	2.5047e-015
-1.09916e-014	-2.45473e-014	-1.48073e-014	1.13929e-014	8.9105e-015	2.6271e-014	1.86293e-014	2.32934e-014	5.81567e-015	-5.37389e-015	-3.3535e-015	-7.98342e-015	-1.74399e-014	-2.28449e-014	9.79147e-015	-1.42354e-015	1.77309e-015	-7.06824e-015	-1.46371e-014	-1.03524e-014	-1.61133e-014	-5.27178e-015	-2.52964e-015	-1.48483e-014	2.42978e-015
-1.11312e-014	-2.44485e-014	-1.46225e-014	1.11093e-014	8.56904e-015	2.64173e-014	1.83241e-014	2.32616e-014	5.91556e-015	-5.40216e-015	-3.34711e-015	-8.17732e-015	-1.74716e-014	-2.27485e-014	9.8703e-015	-1.56487e-015	1.72503e-015	-6.96649e-015	-1.44358e-014	-1.0052e-014	-1.62126e-014	-5.35376e-015	-2.68013e-015	-1.50116e-014	2.38003e-015
-1.12715e-014	-2.43196e-014	-1.44498e-014	1.08063e-014	8.22567e-015	2.65511e-014	1.80034e-014	2.32265e-014	6.00963e-015	-5.42731e-015	-3.34444e-015	-8.38597e-015	-1.74925e-014	-2.2627e-014	9.91487e-015	-1.70838e-015	1.68365e-015	-6.84968e-015	-1.42641e-014	-9.72789e-015	-1.63036e-014	-5.38444e-015	-2.8417e-015	-1.51589e-014	2.35727e-015
-1.1411e-014	-2.41612e-014	-1.42898e-014	1.04862e-014	7.88242e-015	2.66697e-014	1.76684e-014	2.31873e-014	6.09746e-015	-5.45027e-015	-3.34536e-015	-8.60832e-015	-1.75016e-014	-2.24817e-014	9.92566e-015	-1.85341e-015	1.65064e-015	-6.72014e-015	-1.41215e-014	-9.38216e-015	-1.63844e-014	-5.36203e-015	-3.01194e-015	-1.52893e-014	2.36327e-015
-1.15471e-014	-2.39737e-014	-1.41445e-014	1.01509e-014	7.54116e-015	2.67705e-014	1.73212e-014	2.31432e-014	6.17826e-015	-5.4712e-015	-3.35015e-015	-8.84397e-015	-1.74978e-014	-2.23134e-014	9.90259e-015	-1.99857e-015	1.62753e-015	-6.58026e-015	-1.40076e-014	-9.01701e-015	-1.64544e-014	-5.28549e-015	-3.18897e-015	-1.5402e-014	2.39929e-015
-1.16777e-014	-2.37581e-014	-1.40144e-014	9.80267e-015	7.20429e-015	2.68513e-014	1.69634e-014	2.30927e-014	6.2507e-015	-5.48956e-015	-3.35899e-015	-9.09262e-015	-1.7481e-014	-2.2124e-014	9.84623e-015	-2.14274e-015	1.61527e-015	-6.43232e-015	-1.39222e-014	-8.63514e-015	-1.65123e-014	-5.15431e-015	-3.36948e-015	-1.54969e-014	2.46626e-015
-1.18008e-014	-2.35161e-014	-1.39e-014	9.44398e-015	6.87308e-015	2.69101e-014	1.65968e-014	2.30346e-014	6.31428e-015	-5.50586e-015	-3.3713e-015	-9.35321e-015	-1.74508e-014	-2.19158e-014	9.75822e-015	-2.28494e-015	1.61557e-015	-6.2786e-015	-1.38636e-014	-8.23905e-015	-1.65567e-014	-4.96785e-015	-3.55059e-015	-1.55725e-014	2.56491e-015
-1.19142e-014	-2.32487e-014	-1.38016e-014	9.07725e-015	6.5497e-015	2.69454e-014	1.62238e-014	2.29687e-014	6.36837e-015	-5.51966e-015	-3.38668e-015	-9.62397e-015	-1.74063e-014	-2.16915e-014	9.64039e-015	-2.42443e-015	1.62979e-015	-6.12145e-015	-1.38297e-014	-7.83136e-015	-1.65877e-014	-4.72634e-015	-3.72906e-015	-1.56284e-014	2.69587e-015
-1.20154e-014	-2.29577e-014	-1.37194e-014	8.70506e-015	6.23672e-015	2.69558e-014	1.58473e-014	2.28942e-014	6.41221e-015	-5.53119e-015	-3.40445e-015	-9.90409e-015	-1.73472e-014	-2.14532e-014	9.49469e-015	-2.55964e-015	1.65755e-015	-5.96306e-015	-1.38192e-014	-7.41441e-015	-1.66049e-014	-4.42999e-015	-3.90207e-015	-1.56644e-014	2.85934e-015
-1.21031e-014	-2.26452e-014	-1.36534e-014	8.33026e-015	5.93595e-015	2.69399e-014	1.54691e-014	2.28117e-014	6.44534e-015	-5.54078e-015	-3.42362e-015	-1.01922e-014	-1.72731e-014	-2.12027e-014	9.3234e-015	-2.6889e-015	1.70033e-015	-5.80554e-015	-1.383e-014	-6.99107e-015	-1.66075e-014	-4.08078e-015	-4.06757e-015	-1.56802e-014	3.05481e-015
-1.21756e-014	-2.23131e-014	-1.3603e-014	7.95662e-015	5.64924e-015	2.68973e-014	1.50917e-014	2.2721e-014	6.46803e-015	-5.5485e-015	-3.44313e-015	-1.04867e-014	-1.71841e-014	-2.09427e-014	9.12933e-015	-2.81102e-015	1.75844e-015	-5.65062e-015	-1.386e-014	-6.56477e-015	-1.65956e-014	-3.68046e-015	-4.22246e-015	-1.56763e-014	3.28189e-015
-1.22305e-014	-2.19641e-014	-1.35674e-014	7.58693e-015	5.37874e-015	2.6827e-014	1.47178e-014	2.26228e-014	6.47958e-015	-5.55469e-015	-3.46187e-015	-1.07858e-014	-1.70794e-014	-2.06752e-014	8.91522e-015	-2.92465e-015	1.83267e-015	-5.50038e-015	-1.39053e-014	-6.1391e-015	-1.65691e-014	-3.23026e-015	-4.3642e-015	-1.5653e-014	3.54007e-015
-1.22666e-014	-2.16004e-014	-1.35466e-014	7.22412e-015	5.12688e-015	2.6729e-014	1.43494e-014	2.25174e-014	6.47984e-015	-5.55923e-015	-3.47853e-015	-1.10876e-014	-1.69588e-014	-2.04034e-014	8.68478e-015	-3.02876e-015	1.92249e-015	-5.35735e-015	-1.39627e-014	-5.71704e-015	-1.65286e-014	-2.73249e-015	-4.49093e-015	-1.56108e-014	3.82815e-015
-1.2283e-014	-2.12247e-014	-1.35388e-014	6.87123e-015	4.89517e-015	2.66024e-014	1.39893e-014	2.24046e-014	6.46936e-015	-5.56263e-015	-3.49111e-015	-1.13906e-014	-1.68219e-014	-2.013e-014	8.44072e-015	-3.12195e-015	2.0276e-015	-5.22263e-015	-1.40297e-014	-5.30147e-015	-1.6474e-014	-2.19074e-015	-4.60008e-015	-1.55496e-014	4.14408e-015
-1.2279e-014	-2.08402e-014	-1.35423e-014	6.53099e-015	4.68554e-015	2.64472e-014	1.364e-014	2.22856e-014	6.44763e-015	-5.56519e-015	-3.49838e-015	-1.16934e-014	-1.66684e-014	-1.98573e-014	8.1869e-015	-3.20306e-015	2.14802e-015	-5.09732e-015	-1.41029e-014	-4.89551e-015	-1.64061e-014	-1.6084e-015	-4.6901e-015	-1.54711e-014	4.48623e-015
-1.22535e-014	-2.045e-014	-1.35556e-014	6.20619e-015	4.50038e-015	2.62646e-014	1.3304e-014	2.21607e-014	6.4148e-015	-5.56709e-015	-3.49888e-015	-1.19938e-014	-1.64986e-014	-1.95878e-014	7.92632e-015	-3.27131e-015	2.2835e-015	-4.98247e-015	-1.41779e-014	-4.50161e-015	-1.63249e-014	-9.90459e-016	-4.75943e-015	-1.53763e-014	4.85234e-015
-1.22057e-014	-2.00568e-014	-1.35767e-014	5.89979e-015	4.3413e-015	2.60547e-014	1.29836e-014	2.20311e-014	6.37183e-015	-5.56795e-015	-3.49114e-015	-1.22896e-014	-1.63128e-014	-1.93239e-014	7.66237e-015	-3.32581e-015	2.4332e-015	-4.87909e-015	-1.42514e-014	-4.12253e-015	-1.62322e-014	-3.40739e-016	-4.80678e-015	-1.52667e-014	5.2394e-015
-1.21356e-014	-1.96638e-014	-1.36043e-014	5.61453e-015	4.20901e-015	2.58186e-014	1.26815e-014	2.18984e-014	6.31942e-015	-5.56793e-015	-3.47344e-015	-1.25795e-014	-1.6111e-014	-1.90676e-014	7.39824e-015	-3.36568e-015	2.59655e-015	-4.78824e-015	-1.43197e-014	-3.76049e-015	-1.6129e-014	3.364e-016	-4.83099e-015	-1.51438e-014	5.64495e-015
-1.20429e-014	-1.92734e-014	-1.36366e-014	5.35286e-015	4.10434e-015	2.55579e-014	1.23998e-014	2.17636e-014	6.25794e-015	-5.56664e-015	-3.44418e-015	-1.28622e-014	-1.58938e-014	-1.88211e-014	7.13714e-015	-3.39015e-015	2.77288e-015	-4.71048e-015	-1.43788e-014	-3.41868e-015	-1.60165e-014	1.03574e-015	-4.83114e-015	-1.50088e-014	6.06576e-015
-1.19279e-014	-1.88888e-014	-1.36708e-014	5.11684e-015	4.02879e-015	2.52743e-014	1.21402e-014	2.16278e-014	6.18766e-015	-5.56461e-015	-3.4027e-015	-1.31358e-014	-1.56619e-014	-1.85865e-014	6.88309e-015	-3.39877e-015	2.96143e-015	-4.64538e-015	-1.44257e-014	-3.09891e-015	-1.58957e-014	1.75199e-015	-4.80671e-015	-1.48635e-014	6.49813e-015
-1.17908e-014	-1.85126e-014	-1.37051e-014	4.90866e-015	3.98219e-015	2.49696e-014	1.19044e-014	2.14926e-014	6.1096e-015	-5.56164e-015	-3.34681e-015	-1.33988e-014	-1.5416e-014	-1.83654e-014	6.63973e-015	-3.39137e-015	3.16056e-015	-4.5924e-015	-1.44567e-014	-2.80294e-015	-1.57678e-014	2.47949e-015	-4.75752e-015	-1.47095e-014	6.93848e-015
-1.16316e-014	-1.81469e-014	-1.37373e-014	4.72998e-015	3.96496e-015	2.46458e-014	1.16948e-014	2.13593e-014	6.02497e-015	-5.55759e-015	-3.27554e-015	-1.36487e-014	-1.51572e-014	-1.81594e-014	6.40991e-015	-3.3674e-015	3.36861e-015	-4.55161e-015	-1.44688e-014	-2.532e-015	-1.56341e-014	3.21304e-015	-4.68355e-015	-1.45486e-014	7.3829e-015
-1.14515e-014	-1.77947e-014	-1.37647e-014	4.58178e-015	3.97725e-015	2.43058e-014	1.1513e-014	2.12286e-014	5.93477e-015	-5.55237e-015	-3.18803e-015	-1.38838e-014	-1.48858e-014	-1.79699e-014	6.19671e-015	-3.32673e-015	3.58443e-015	-4.52185e-015	-1.44584e-014	-2.28796e-015	-1.5497e-014	3.94638e-015	-4.58497e-015	-1.43831e-014	7.82742e-015
-1.12524e-014	-1.74581e-014	-1.37857e-014	4.46574e-015	4.01934e-015	2.39512e-014	1.13604e-014	2.11016e-014	5.83975e-015	-5.54598e-015	-3.08361e-015	-1.41029e-014	-1.4603e-014	-1.77979e-014	6.00251e-015	-3.26946e-015	3.80694e-015	-4.5021e-015	-1.44231e-014	-2.07195e-015	-1.53577e-014	4.6738e-015	-4.46325e-015	-1.42146e-014	8.26812e-015
-1.10355e-014	-1.71394e-014	-1.37984e-014	4.38242e-015	4.09071e-015	2.35845e-014	1.12384e-014	2.09803e-014	5.74057e-015	-5.53862e-015	-2.96158e-015	-1.43049e-014	-1.43102e-014	-1.76436e-014	5.82987e-015	-3.19537e-015	4.03476e-015	-4.49168e-015	-1.43605e-014	-1.88475e-015	-1.52174e-014	5.38968e-015	-4.31945e-015	-1.40445e-014	8.70102e-015
-1.08035e-014	-1.68399e-014	-1.3801e-014	4.33243e-015	4.19055e-015	2.32085e-014	1.11477e-014	2.08654e-014	5.63762e-015	-5.53049e-015	-2.82173e-015	-1.44886e-014	-1.4009e-014	-1.75076e-014	5.681e-015	-3.10499e-015	4.26635e-015	-4.48891e-015	-1.42682e-014	-1.72684e-015	-1.50777e-014	6.08855e-015	-4.15496e-015	-1.38748e-014	9.1218e-015
-1.05581e-014	-1.65607e-014	-1.37912e-014	4.31607e-015	4.31756e-015	2.28262e-014	1.10892e-014	2.07574e-014	5.53129e-015	-5.521e-015	-2.66392e-015	-1.4653e-014	-1.37014e-014	-1.73904e-014	5.55784e-015	-2.99827e-015	4.50076e-015	-4.49199e-015	-1.4145e-014	-1.59826e-015	-1.494e-014	6.76435e-015	-3.97124e-015	-1.37078e-014	9.52656e-015
-1.03021e-014	-1.63033e-014	-1.37673e-014	4.33353e-015	4.47078e-015	2.24409e-014	1.10635e-014	2.0657e-014	5.42306e-015	-5.51061e-015	-2.48857e-015	-1.47965e-014	-1.33889e-014	-1.72921e-014	5.46201e-015	-2.87576e-015	4.73664e-015	-4.49963e-015	-1.39896e-014	-1.49893e-015	-1.48063e-014	7.41149e-015	-3.77038e-015	-1.35449e-014	9.91153e-015
-1.0038e-014	-1.60689e-014	-1.37284e-014	4.38394e-015	4.64823e-015	2.20565e-014	1.10707e-014	2.05646e-014	5.31301e-015	-5.49871e-015	-2.29589e-015	-1.49181e-014	-1.30731e-014	-1.72127e-014	5.39527e-015	-2.73771e-015	4.97275e-015	-4.50964e-015	-1.38017e-014	-1.42849e-015	-1.46782e-014	8.02517e-015	-3.55428e-015	-1.3388e-014	1.02732e-014
-9.7678e-015	-1.58578e-014	-1.36731e-014	4.46682e-015	4.8488e-015	2.16752e-014	1.11107e-014	2.04806e-014	5.20217e-015	-5.4857e-015	-2.0866e-015	-1.50168e-014	-1.27551e-014	-1.71515e-014	5.35843e-015	-2.58512e-015	5.20716e-015	-4.5204e-015	-1.35809e-014	-1.3867e-015	-1.45573e-014	8.59987e-015	-3.32579e-015	-1.32387e-014	1.06075e-014
-9.49424e-015	-1.56698e-014	-1.36004e-014	4.5811e-015	5.0698e-015	2.13001e-014	1.11835e-014	2.04046e-014	5.09081e-015	-5.47206e-015	-1.86166e-015	-1.5092e-014	-1.24377e-014	-1.71081e-014	5.3516e-015	-2.41879e-015	5.43881e-015	-4.52951e-015	-1.33277e-014	-1.37276e-015	-1.4444e-014	9.13131e-015	-3.08743e-015	-1.30989e-014	1.0911e-014
-9.22062e-015	-1.55051e-014	-1.351e-014	4.72542e-015	5.3089e-015	2.09339e-014	1.12881e-014	2.03363e-014	4.97966e-015	-5.45834e-015	-1.62267e-015	-1.51433e-014	-1.21227e-014	-1.70816e-014	5.37478e-015	-2.23889e-015	5.66647e-015	-4.53497e-015	-1.30434e-014	-1.38494e-015	-1.434e-014	9.61588e-015	-2.84158e-015	-1.29695e-014	1.11803e-014
-8.95029e-015	-1.53632e-014	-1.34016e-014	4.89747e-015	5.56406e-015	2.05798e-014	1.14235e-014	2.02754e-014	4.86849e-015	-5.44494e-015	-1.37091e-015	-1.51697e-014	-1.18123e-014	-1.70706e-014	5.42743e-015	-2.04649e-015	5.8894e-015	-4.53546e-015	-1.27291e-014	-1.42153e-015	-1.42461e-014	1.00499e-014	-2.59048e-015	-1.28518e-014	1.14126e-014
-8.68592e-015	-1.52435e-014	-1.32751e-014	5.09584e-015	5.83236e-015	2.02396e-014	1.15888e-014	2.02212e-014	4.75781e-015	-5.43235e-015	-1.10822e-015	-1.51709e-014	-1.15085e-014	-1.70738e-014	5.50884e-015	-1.84231e-015	6.10702e-015	-4.52907e-015	-1.23866e-014	-1.48109e-015	-1.41637e-014	1.04296e-014	-2.33706e-015	-1.27475e-014	1.16049e-014
-8.43034e-015	-1.51457e-014	-1.31311e-014	5.31795e-015	6.11187e-015	1.99158e-014	1.17829e-014	2.01729e-014	4.64803e-015	-5.42114e-015	-8.3714e-016	-1.51475e-014	-1.1214e-014	-1.709e-014	5.61816e-015	-1.62757e-015	6.31838e-015	-4.5138e-015	-1.20185e-014	-1.56157e-015	-1.40935e-014	1.07526e-014	-2.08419e-015	-1.2657e-014	1.17556e-014
-8.18642e-015	-1.50685e-014	-1.29704e-014	5.56123e-015	6.39931e-015	1.96101e-014	1.20039e-014	2.01284e-014	4.53981e-015	-5.41192e-015	-5.59358e-016	-1.50991e-014	-1.09308e-014	-1.7118e-014	5.7545e-015	-1.40356e-015	6.52259e-015	-4.48829e-015	-1.16278e-014	-1.66007e-015	-1.40361e-014	1.1016e-014	-1.83493e-015	-1.25813e-014	1.18628e-014
-7.95717e-015	-1.50102e-014	-1.27938e-014	5.82342e-015	6.69104e-015	1.93249e-014	1.22495e-014	2.00866e-014	4.43329e-015	-5.40479e-015	-2.77183e-016	-1.50259e-014	-1.06606e-014	-1.71561e-014	5.9167e-015	-1.17161e-015	6.71931e-015	-4.4513e-015	-1.12171e-014	-1.77441e-015	-1.39915e-014	1.12184e-014	-1.59148e-015	-1.25212e-014	1.19254e-014
-7.74485e-015	-1.49682e-014	-1.26021e-014	6.10126e-015	6.98461e-015	1.90623e-014	1.25179e-014	2.00449e-014	4.32812e-015	-5.40178e-015	6.96354e-018	-1.49291e-014	-1.04055e-014	-1.72025e-014	6.10205e-015	-9.32257e-016	6.90786e-015	-4.40137e-015	-1.07904e-014	-1.90265e-015	-1.39601e-014	1.1359e-014	-1.35625e-015	-1.24769e-014	1.19419e-014
-7.55237e-015	-1.4941e-014	-1.23971e-014	6.39174e-015	7.27782e-015	1.88245e-014	1.2807e-014	2.0002e-014	4.22496e-015	-5.40406e-015	2.90225e-016	-1.48086e-014	-1.01672e-014	-1.72561e-014	6.30824e-015	-6.87102e-016	7.08795e-015	-4.33823e-015	-1.0351e-014	-2.04177e-015	-1.39416e-014	1.14381e-014	-1.13218e-015	-1.24487e-014	1.19118e-014
-7.38211e-015	-1.49268e-014	-1.21804e-014	6.69175e-015	7.56786e-015	1.86115e-014	1.3114e-014	1.99557e-014	4.12391e-015	-5.41197e-015	5.6929e-016	-1.46657e-014	-9.94731e-015	-1.73149e-014	6.53335e-015	-4.36635e-016	7.25893e-015	-4.2612e-015	-9.90334e-015	-2.18962e-015	-1.39368e-014	1.14557e-014	-9.2099e-016	-1.24366e-014	1.18347e-014
-7.23639e-015	-1.4924e-014	-1.19542e-014	6.9981e-015	7.85175e-015	1.84242e-014	1.34361e-014	1.99027e-014	4.02398e-015	-5.42671e-015	8.41675e-016	-1.45015e-014	-9.7476e-015	-1.73768e-014	6.77459e-015	-1.82e-016	7.42018e-015	-4.1695e-015	-9.45163e-015	-2.34289e-015	-1.39451e-014	1.14122e-014	-7.24373e-016	-1.24401e-014	1.17118e-014
-7.11673e-015	-1.493e-014	-1.17204e-014	7.30761e-015	8.12666e-015	1.82633e-014	1.37705e-014	1.98406e-014	3.9245e-015	-5.44948e-015	1.10497e-015	-1.43176e-014	-9.56963e-015	-1.74404e-014	7.0292e-015	7.57494e-017	7.57165e-015	-4.06254e-015	-9.00063e-015	-2.49868e-015	-1.39658e-014	1.13087e-014	-5.44327e-016	-1.24592e-014	1.15438e-014
-7.02485e-015	-1.49421e-014	-1.14812e-014	7.61721e-015	8.38987e-015	1.81284e-014	1.41145e-014	1.97676e-014	3.82553e-015	-5.48153e-015	1.3567e-015	-1.41151e-014	-9.41461e-015	-1.75035e-014	7.29455e-015	3.35874e-016	7.71347e-015	-3.94087e-015	-8.55548e-015	-2.65451e-015	-1.39984e-014	1.1148e-014	-3.82524e-016	-1.24932e-014	1.1332e-014
-6.96246e-015	-1.49577e-014	-1.12397e-014	7.92385e-015	8.63974e-015	1.80191e-014	1.44658e-014	1.96813e-014	3.72665e-015	-5.52463e-015	1.5941e-015	-1.38948e-014	-9.28322e-015	-1.75642e-014	7.56822e-015	5.97039e-016	7.84508e-015	-3.80495e-015	-8.12095e-015	-2.80803e-015	-1.40419e-014	1.09321e-014	-2.40562e-016	-1.25419e-014	1.10785e-014
-6.93083e-015	-1.49748e-014	-1.09983e-014	8.22397e-015	8.8744e-015	1.79354e-014	1.48209e-014	1.95788e-014	3.62833e-015	-5.57958e-015	1.81405e-015	-1.36586e-014	-9.17646e-015	-1.76209e-014	7.84715e-015	8.58462e-016	7.96577e-015	-3.65581e-015	-7.70086e-015	-2.95668e-015	-1.4095e-014	1.06649e-014	-1.18708e-016	-1.26039e-014	1.0786e-014
-6.9307e-015	-1.49907e-014	-1.07597e-014	8.51488e-015	9.09153e-015	1.78764e-014	1.51765e-014	1.94581e-014	3.53019e-015	-5.64723e-015	2.01402e-015	-1.34084e-014	-9.09467e-015	-1.76723e-014	8.12878e-015	1.11985e-015	8.0756e-015	-3.49414e-015	-7.29977e-015	-3.09767e-015	-1.41566e-014	1.03494e-014	-1.71373e-017	-1.26779e-014	1.04566e-014
-6.96165e-015	-1.50036e-014	-1.05268e-014	8.79391e-015	9.29074e-015	1.78412e-014	1.55301e-014	1.93171e-014	3.43169e-015	-5.72932e-015	2.19207e-015	-1.31464e-014	-9.03845e-015	-1.77173e-014	8.41033e-015	1.38018e-015	8.17529e-015	-3.32093e-015	-6.92165e-015	-3.22827e-015	-1.42255e-014	9.98942e-015	6.3915e-017	-1.27624e-014	1.00936e-014
-7.02317e-015	-1.50112e-014	-1.03028e-014	9.05849e-015	9.47042e-015	1.78281e-014	1.58786e-014	1.91536e-014	3.33237e-015	-5.82634e-015	2.34646e-015	-1.28744e-014	-9.00748e-015	-1.77545e-014	8.68862e-015	1.63916e-015	8.26454e-015	-3.13745e-015	-6.56982e-015	-3.34586e-015	-1.43004e-014	9.59036e-015	1.2456e-016	-1.28562e-014	9.70014e-015
-7.11448e-015	-1.50114e-014	-1.009e-014	9.30672e-015	9.62975e-015	1.78352e-014	1.62194e-014	1.89655e-014	3.23213e-015	-5.93917e-015	2.47595e-015	-1.25944e-014	-9.00083e-015	-1.77825e-014	8.96174e-015	1.89603e-015	8.34285e-015	-2.9458e-015	-6.24834e-015	-3.44871e-015	-1.43799e-014	9.15763e-015	1.65784e-016	-1.29575e-014	9.27982e-015
-7.23476e-015	-1.50023e-014	-9.89117e-015	9.53689e-015	9.76882e-015	1.7861e-014	1.65495e-014	1.87513e-014	3.13129e-015	-6.06895e-015	2.57957e-015	-1.23083e-014	-9.01731e-015	-1.78004e-014	9.2275e-015	2.14997e-015	8.41038e-015	-2.74777e-015	-5.96034e-015	-3.53545e-015	-1.44619e-014	8.69698e-015	1.88526e-016	-1.30644e-014	8.83701e-015
-7.38288e-015	-1.49817e-014	-9.70861e-015	9.74679e-015	9.88758e-015	1.79032e-014	1.68666e-014	1.85087e-014	3.02972e-015	-6.216e-015	2.65597e-015	-1.20191e-014	-9.05639e-015	-1.78071e-014	9.48345e-015	2.40033e-015	8.46774e-015	-2.54553e-015	-5.70822e-015	-3.60435e-015	-1.45448e-014	8.21336e-015	1.94248e-016	-1.31757e-014	8.37514e-015
-7.55676e-015	-1.4948e-014	-9.5446e-015	9.93561e-015	9.98615e-015	1.79596e-014	1.71683e-014	1.82366e-014	2.92727e-015	-6.38138e-015	2.70403e-015	-1.17285e-014	-9.11686e-015	-1.78023e-014	9.7279e-015	2.64731e-015	8.51464e-015	-2.34128e-015	-5.49435e-015	-3.65326e-015	-1.46273e-014	7.71244e-015	1.83753e-016	-1.32892e-014	7.89871e-015
-7.75485e-015	-1.49005e-014	-9.40101e-015	1.01025e-014	1.00652e-014	1.80282e-014	1.7452e-014	1.79342e-014	2.82365e-015	-6.5655e-015	2.72307e-015	-1.14388e-014	-9.19735e-015	-1.77851e-014	9.95947e-015	2.89065e-015	8.55163e-015	-2.1374e-015	-5.32076e-015	-3.68099e-015	-1.47075e-014	7.20041e-015	1.58562e-016	-1.34025e-014	7.41245e-015
-7.97424e-015	-1.4837e-014	-9.27996e-015	1.02463e-014	1.01254e-014	1.81063e-014	1.77155e-014	1.76006e-014	2.71851e-015	-6.76897e-015	2.71305e-015	-1.11525e-014	-9.29642e-015	-1.77551e-014	1.01759e-014	3.13003e-015	8.57898e-015	-1.93601e-015	-5.18818e-015	-3.68705e-015	-1.47841e-014	6.68358e-015	1.20309e-016	-1.35138e-014	6.92076e-015
-8.2128e-015	-1.4756e-014	-9.18333e-015	1.03665e-014	1.01681e-014	1.81916e-014	1.79567e-014	1.72355e-014	2.61226e-015	-6.99148e-015	2.67427e-015	-1.08715e-014	-9.41184e-015	-1.77122e-014	1.03762e-014	3.36498e-015	8.59627e-015	-1.73986e-015	-5.09719e-015	-3.67148e-015	-1.48547e-014	6.16795e-015	7.16547e-017	-1.36208e-014	6.42815e-015
-8.46712e-015	-1.46577e-014	-9.11207e-015	1.04628e-014	1.0195e-014	1.82812e-014	1.81745e-014	1.68391e-014	2.50489e-015	-7.23311e-015	2.60756e-015	-1.05981e-014	-9.54165e-015	-1.76565e-014	1.05591e-014	3.59554e-015	8.60329e-015	-1.5514e-015	-5.04823e-015	-3.63344e-015	-1.49176e-014	5.65938e-015	1.4716e-017	-1.37219e-014	5.93965e-015
-8.7339e-015	-1.45415e-014	-9.06749e-015	1.05353e-014	1.02081e-014	1.83726e-014	1.83672e-014	1.64119e-014	2.39594e-015	-7.49365e-015	2.51355e-015	-1.03341e-014	-9.68347e-015	-1.75881e-014	1.07246e-014	3.82104e-015	8.60024e-015	-1.37337e-015	-5.04076e-015	-3.57257e-015	-1.49714e-014	5.16382e-015	-4.80687e-017	-1.3815e-014	5.46006e-015
-9.00992e-015	-1.44068e-014	-9.05061e-015	1.05849e-014	1.0209e-014	1.84626e-014	1.85338e-014	1.59551e-014	2.28544e-015	-7.77288e-015	2.39318e-015	-1.00818e-014	-9.83551e-015	-1.75073e-014	1.08718e-014	4.04151e-015	8.58699e-015	-1.20817e-015	-5.0747e-015	-3.48937e-015	-1.50147e-014	4.68672e-015	-1.14245e-016	-1.38985e-014	4.99371e-015
-9.29158e-015	-1.42537e-014	-9.06155e-015	1.0613e-014	1.02e-014	1.85497e-014	1.86738e-014	1.54702e-014	2.17418e-015	-8.07008e-015	2.24767e-015	-9.84354e-015	-9.99521e-015	-1.74144e-014	1.10006e-014	4.25673e-015	8.56391e-015	-1.05774e-015	-5.14878e-015	-3.3848e-015	-1.50466e-014	4.23357e-015	-1.81229e-016	-1.39707e-014	4.54424e-015
-9.57554e-015	-1.40828e-014	-9.10014e-015	1.06203e-014	1.01836e-014	1.86313e-014	1.87862e-014	1.49583e-014	2.06177e-015	-8.38503e-015	2.07902e-015	-9.62152e-015	-1.01596e-014	-1.73105e-014	1.11105e-014	4.46655e-015	8.53138e-015	-9.23787e-016	-5.26135e-015	-3.2595e-015	-1.50654e-014	3.80921e-015	-2.46839e-016	-1.40305e-014	4.11587e-015
-9.8579e-015	-1.38949e-014	-9.16594e-015	1.06081e-014	1.01614e-014	1.87048e-014	1.88707e-014	1.44213e-014	1.94859e-015	-8.71678e-015	1.88874e-015	-9.41731e-015	-1.0326e-014	-1.71962e-014	1.12026e-014	4.67058e-015	8.48889e-015	-8.08505e-016	-5.40951e-015	-3.11379e-015	-1.50701e-014	3.41769e-015	-3.08331e-016	-1.40763e-014	3.71289e-015
-1.01351e-014	-1.36901e-014	-9.25826e-015	1.05781e-014	1.01365e-014	1.87686e-014	1.89268e-014	1.38616e-014	1.8346e-015	-9.06421e-015	1.67885e-015	-9.2329e-015	-1.0492e-014	-1.70718e-014	1.12771e-014	4.86873e-015	8.43698e-015	-7.147e-016	-5.59013e-015	-2.94934e-015	-1.50606e-014	3.06317e-015	-3.64017e-016	-1.41068e-014	3.33842e-015
-1.0403e-014	-1.34698e-014	-9.37589e-015	1.05326e-014	1.01113e-014	1.88207e-014	1.89539e-014	1.32818e-014	1.71981e-015	-9.42594e-015	1.45101e-015	-9.06926e-015	-1.06548e-014	-1.69383e-014	1.13346e-014	5.06095e-015	8.37553e-015	-6.43368e-016	-5.80005e-015	-2.76736e-015	-1.50358e-014	2.74888e-015	-4.12045e-016	-1.41208e-014	2.99565e-015
-1.06572e-014	-1.32346e-014	-9.51778e-015	1.04735e-014	1.00882e-014	1.88588e-014	1.89534e-014	1.26849e-014	1.60462e-015	-9.80084e-015	1.20773e-015	-8.9283e-015	-1.08115e-014	-1.67962e-014	1.13763e-014	5.24709e-015	8.30409e-015	-5.96374e-016	-6.03532e-015	-2.57002e-015	-1.49959e-014	2.47805e-015	-4.4984e-016	-1.41176e-014	2.68752e-015
-1.08944e-014	-1.29863e-014	-9.68184e-015	1.04033e-014	1.00699e-014	1.88817e-014	1.8926e-014	1.20737e-014	1.48871e-015	-1.01869e-014	9.5083e-016	-8.81076e-015	-1.09599e-014	-1.66468e-014	1.14033e-014	5.4269e-015	8.2231e-015	-5.7481e-016	-6.29253e-015	-2.35851e-015	-1.49405e-014	2.25313e-015	-4.75382e-016	-1.40967e-014	2.41628e-015
-1.11109e-014	-1.27264e-014	-9.86626e-015	1.03246e-014	1.00588e-014	1.88891e-014	1.88721e-014	1.14515e-014	1.3721e-015	-1.0582e-014	6.82966e-016	-8.71744e-015	-1.10975e-014	-1.64913e-014	1.1417e-014	5.60003e-015	8.13277e-015	-5.7957e-016	-6.56751e-015	-2.13537e-015	-1.48695e-014	2.07617e-015	-4.8722e-016	-1.40579e-014	2.18372e-015
-1.13039e-014	-1.24574e-014	-1.00685e-014	1.02399e-014	1.00573e-014	1.88803e-014	1.87923e-014	1.08232e-014	1.25498e-015	-1.09852e-014	4.0668e-016	-8.64939e-015	-1.12222e-014	-1.63306e-014	1.1419e-014	5.76657e-015	8.03262e-015	-6.11024e-016	-6.8559e-015	-1.90352e-015	-1.47832e-014	1.94846e-015	-4.83621e-016	-1.40006e-014	1.99124e-015
-1.14706e-014	-1.21803e-014	-1.02864e-014	1.01519e-014	1.00672e-014	1.88542e-014	1.86882e-014	1.01922e-014	1.13704e-015	-1.13947e-014	1.24325e-016	-8.60767e-015	-1.13316e-014	-1.61655e-014	1.14108e-014	5.92647e-015	7.92264e-015	-6.69769e-016	-7.15331e-015	-1.66503e-015	-1.46825e-014	1.87016e-015	-4.63907e-016	-1.39252e-014	1.83995e-015
-1.16081e-014	-1.18972e-014	-1.0517e-014	1.00634e-014	1.00904e-014	1.88098e-014	1.8561e-014	9.56193e-015	1.01797e-015	-1.18085e-014	-1.6174e-016	-8.59246e-015	-1.14239e-014	-1.59976e-014	1.13933e-014	6.07926e-015	7.80376e-015	-7.55532e-016	-7.45496e-015	-1.4225e-015	-1.45685e-014	1.84118e-015	-4.27272e-016	-1.38315e-014	1.72983e-015
-1.17136e-014	-1.16097e-014	-1.07567e-014	9.97634e-015	1.01277e-014	1.87471e-014	1.84121e-014	8.93648e-015	8.97777e-016	-1.22248e-014	-4.49643e-016	-8.6042e-015	-1.14974e-014	-1.58271e-014	1.13683e-014	6.22385e-015	7.67674e-015	-8.6882e-016	-7.7567e-015	-1.1787e-015	-1.4442e-014	1.86062e-015	-3.73133e-016	-1.37206e-014	1.66122e-015
-1.1785e-014	-1.13203e-014	-1.10031e-014	9.89302e-015	1.01803e-014	1.86662e-014	1.82428e-014	8.31974e-015	7.7622e-016	-1.26421e-014	-7.37439e-016	-8.643e-015	-1.155e-014	-1.56553e-014	1.13372e-014	6.36007e-015	7.5415e-015	-1.00892e-015	-8.05447e-015	-9.36252e-016	-1.43044e-014	1.9265e-015	-3.01142e-016	-1.35935e-014	1.63351e-015
-1.18209e-014	-1.10314e-014	-1.12525e-014	9.81595e-015	1.02496e-014	1.85672e-014	1.80543e-014	7.71513e-015	6.53135e-016	-1.3059e-014	-1.02285e-015	-8.70883e-015	-1.15802e-014	-1.54828e-014	1.13012e-014	6.48797e-015	7.39845e-015	-1.17453e-015	-8.34411e-015	-6.97774e-016	-1.41576e-014	2.03712e-015	-2.12017e-016	-1.34516e-014	1.64573e-015
-1.18202e-014	-1.07452e-014	-1.15015e-014	9.74759e-015	1.03359e-014	1.84499e-014	1.78482e-014	7.12579e-015	5.28536e-016	-1.34734e-014	-1.30369e-015	-8.80079e-015	-1.1587e-014	-1.53099e-014	1.12619e-014	6.60739e-015	7.24842e-015	-1.36484e-015	-8.62187e-015	-4.66041e-016	-1.40029e-014	2.18942e-015	-1.06463e-016	-1.32961e-014	1.69648e-015
-1.17825e-014	-1.04631e-014	-1.17469e-014	9.69004e-015	1.04396e-014	1.83156e-014	1.76265e-014	6.55504e-015	4.01829e-016	-1.38831e-014	-1.57803e-015	-8.91817e-015	-1.15692e-014	-1.51377e-014	1.12206e-014	6.71801e-015	7.09153e-015	-1.57871e-015	-8.88427e-015	-2.43803e-016	-1.38423e-014	2.38004e-015	1.36819e-017	-1.3128e-014	1.78423e-015
-1.17067e-014	-1.01873e-014	-1.19854e-014	9.64542e-015	1.05605e-014	1.81646e-014	1.73901e-014	6.00634e-015	2.72512e-016	-1.42864e-014	-1.84515e-015	-9.05994e-015	-1.15268e-014	-1.49669e-014	1.11781e-014	6.81963e-015	6.92868e-015	-1.81446e-015	-9.12734e-015	-3.39008e-017	-1.36776e-014	2.60548e-015	1.47911e-016	-1.29493e-014	1.90645e-015
-1.15928e-014	-9.91958e-015	-1.22134e-014	9.6149e-015	1.0698e-014	1.79975e-014	1.71416e-014	5.48223e-015	1.40611e-016	-1.46818e-014	-2.10337e-015	-9.22588e-015	-1.14596e-014	-1.4797e-014	1.1136e-014	6.912e-015	6.76072e-015	-2.07009e-015	-9.34759e-015	1.61018e-016	-1.35111e-014	2.86147e-015	2.93966e-016	-1.27622e-014	2.06093e-015
-1.14417e-014	-9.66134e-015	-1.2428e-014	9.59949e-015	1.08515e-014	1.78158e-014	1.68824e-014	4.9856e-015	5.12894e-018	-1.50673e-014	-2.35129e-015	-9.41465e-015	-1.13676e-014	-1.46281e-014	1.10953e-014	6.99473e-015	6.58868e-015	-2.34365e-015	-9.54278e-015	3.38485e-016	-1.33447e-014	3.14362e-015	4.49698e-016	-1.25685e-014	2.24461e-015
-1.12546e-014	-9.41464e-015	-1.26261e-014	9.59999e-015	1.10199e-014	1.76213e-014	1.66139e-014	4.51927e-015	-1.33859e-016	-1.54416e-014	-2.5883e-015	-9.62463e-015	-1.1251e-014	-1.44606e-014	1.10572e-014	7.06772e-015	6.41341e-015	-2.63301e-015	-9.71035e-015	4.96067e-016	-1.31813e-014	3.44649e-015	6.13933e-016	-1.23703e-014	2.45444e-015
-1.10327e-014	-9.18052e-015	-1.28044e-014	9.61776e-015	1.12013e-014	1.74154e-014	1.63378e-014	4.08516e-015	-2.76886e-016	-1.58042e-014	-2.81377e-015	-9.85455e-015	-1.11095e-014	-1.42946e-014	1.10221e-014	7.13095e-015	6.23588e-015	-2.93641e-015	-9.84822e-015	6.31985e-016	-1.30226e-014	3.76422e-015	7.84988e-016	-1.21698e-014	2.68656e-015
-1.07778e-014	-8.95975e-015	-1.29601e-014	9.65328e-015	1.13937e-014	1.71998e-014	1.60548e-014	3.68537e-015	-4.24516e-016	-1.61539e-014	-3.02753e-015	-1.01027e-014	-1.09445e-014	-1.41301e-014	1.09908e-014	7.18406e-015	6.05795e-015	-3.25126e-015	-9.95421e-015	7.44007e-016	-1.28718e-014	4.09194e-015	9.5981e-016	-1.19691e-014	2.93743e-015
-1.04923e-014	-8.75387e-015	-1.30914e-014	9.7066e-015	1.15948e-014	1.69754e-014	1.57667e-014	3.32096e-015	-5.77058e-016	-1.64894e-014	-3.2292e-015	-1.03682e-014	-1.0757e-014	-1.39663e-014	1.09638e-014	7.22691e-015	5.88128e-015	-3.57523e-015	-1.00272e-014	8.30464e-016	-1.27312e-014	4.42424e-015	1.13565e-015	-1.17706e-014	3.20372e-015
-1.01789e-014	-8.56422e-015	-1.31956e-014	9.77772e-015	1.18023e-014	1.67436e-014	1.54748e-014	2.99287e-015	-7.3521e-016	-1.68105e-014	-3.41802e-015	-1.06492e-014	-1.05478e-014	-1.38034e-014	1.09415e-014	7.26005e-015	5.70716e-015	-3.90551e-015	-1.00666e-014	8.89755e-016	-1.26039e-014	4.75546e-015	1.30951e-015	-1.15763e-014	3.48149e-015
-9.84041e-015	-8.39162e-015	-1.32706e-014	9.86624e-015	1.20136e-014	1.6506e-014	1.51809e-014	2.7011e-015	-8.9884e-016	-1.71164e-014	-3.59424e-015	-1.09434e-014	-1.03186e-014	-1.36408e-014	1.09239e-014	7.2837e-015	5.53673e-015	-4.23975e-015	-1.00722e-014	9.20807e-016	-1.24922e-014	5.07947e-015	1.47858e-015	-1.13885e-014	3.76618e-015
-9.47979e-015	-8.23649e-015	-1.33151e-014	9.97155e-015	1.22255e-014	1.62635e-014	1.48864e-014	2.44521e-015	-1.0681e-015	-1.74069e-014	-3.75793e-015	-1.12488e-014	-1.00706e-014	-1.34778e-014	1.09113e-014	7.29836e-015	5.37109e-015	-4.57546e-015	-1.00442e-014	9.22939e-016	-1.23978e-014	5.39112e-015	1.64031e-015	-1.12095e-014	4.05405e-015
-9.10077e-015	-8.0993e-015	-1.33285e-014	1.00932e-014	1.24352e-014	1.60182e-014	1.45923e-014	2.22537e-015	-1.24312e-015	-1.76815e-014	-3.90948e-015	-1.15638e-014	-9.8055e-015	-1.33131e-014	1.09032e-014	7.30484e-015	5.21175e-015	-4.91012e-015	-9.98395e-015	8.95273e-016	-1.23224e-014	5.6853e-015	1.79156e-015	-1.10411e-014	4.34108e-015
-8.70701e-015	-7.97966e-015	-1.33102e-014	1.023e-014	1.26401e-014	1.5771e-014	1.42989e-014	2.04105e-015	-1.4239e-015	-1.79401e-014	-4.04925e-015	-1.18855e-014	-9.52563e-015	-1.31462e-014	1.08989e-014	7.30383e-015	5.0612e-015	-5.2403e-015	-9.89247e-015	8.37406e-016	-1.2268e-014	5.95695e-015	1.92989e-015	-1.08846e-014	4.62304e-015
-8.30195e-015	-7.8779e-015	-1.32595e-014	1.03799e-014	1.28369e-014	1.55228e-014	1.40072e-014	1.88991e-015	-1.6103e-015	-1.81824e-014	-4.17738e-015	-1.22118e-014	-9.23273e-015	-1.29766e-014	1.08983e-014	7.29574e-015	4.92158e-015	-5.56366e-015	-9.77067e-015	7.49466e-016	-1.22364e-014	6.20091e-015	2.05266e-015	-1.07413e-014	4.89686e-015
-7.8901e-015	-7.7936e-015	-1.3177e-014	1.05412e-014	1.30225e-014	1.52755e-014	1.37182e-014	1.77091e-015	-1.80231e-015	-1.84081e-014	-4.29477e-015	-1.25396e-014	-8.92877e-015	-1.28031e-014	1.09015e-014	7.28117e-015	4.79439e-015	-5.8777e-015	-9.62012e-015	6.3155e-016	-1.22289e-014	6.41261e-015	2.15711e-015	-1.06132e-014	5.15858e-015
-7.47466e-015	-7.72604e-015	-1.30625e-014	1.07119e-014	1.31943e-014	1.50298e-014	1.34327e-014	1.68213e-015	-2.00003e-015	-1.86177e-014	-4.40148e-015	-1.28667e-014	-8.61596e-015	-1.26253e-014	1.09075e-014	7.26139e-015	4.68122e-015	-6.18037e-015	-9.44337e-015	4.83958e-016	-1.22462e-014	6.58809e-015	2.24127e-015	-1.05018e-014	5.40435e-015
-7.0596e-015	-7.67465e-015	-1.29166e-014	1.08903e-014	1.33495e-014	1.47865e-014	1.31517e-014	1.62136e-015	-2.20349e-015	-1.88111e-014	-4.49825e-015	-1.319e-014	-8.29668e-015	-1.2442e-014	1.09153e-014	7.23723e-015	4.58406e-015	-6.46949e-015	-9.24228e-015	3.07894e-016	-1.22898e-014	6.72407e-015	2.30326e-015	-1.04082e-014	5.6311e-015
-6.64869e-015	-7.63859e-015	-1.27403e-014	1.10741e-014	1.34858e-014	1.45465e-014	1.28755e-014	1.58583e-015	-2.41148e-015	-1.89877e-014	-4.58565e-015	-1.35076e-014	-7.97281e-015	-1.22523e-014	1.09242e-014	7.2104e-015	4.50487e-015	-6.74345e-015	-9.01875e-015	1.05004e-016	-1.23594e-014	6.81767e-015	2.34112e-015	-1.03326e-014	5.83615e-015
-6.24573e-015	-7.6168e-015	-1.2535e-014	1.12611e-014	1.36003e-014	1.43102e-014	1.26047e-014	1.5722e-015	-2.62298e-015	-1.91483e-014	-4.6644e-015	-1.38175e-014	-7.64597e-015	-1.20553e-014	1.09336e-014	7.18211e-015	4.4453e-015	-6.99933e-015	-8.77541e-015	-1.23296e-016	-1.24552e-014	6.86632e-015	2.35379e-015	-1.02756e-014	6.0168e-015
-5.85426e-015	-7.60807e-015	-1.23028e-014	1.1449e-014	1.36908e-014	1.40785e-014	1.234e-014	1.57799e-015	-2.83776e-015	-1.92934e-014	-4.73485e-015	-1.41174e-014	-7.31863e-015	-1.18502e-014	1.09433e-014	7.15383e-015	4.4067e-015	-7.23623e-015	-8.51497e-015	-3.75295e-016	-1.25771e-014	6.8675e-015	2.34055e-015	-1.02376e-014	6.1708e-015
-5.47719e-015	-7.61198e-015	-1.20455e-014	1.16353e-014	1.37561e-014	1.38515e-014	1.2082e-014	1.59971e-015	-3.05482e-015	-1.94226e-014	-4.79703e-015	-1.44049e-014	-6.9927e-015	-1.16369e-014	1.09521e-014	7.12674e-015	4.39012e-015	-7.45215e-015	-8.23966e-015	-6.48928e-016	-1.2725e-014	6.82031e-015	2.30031e-015	-1.02183e-014	6.29614e-015
-5.1173e-015	-7.62731e-015	-1.17649e-014	1.18185e-014	1.37948e-014	1.36293e-014	1.18306e-014	1.63387e-015	-3.27197e-015	-1.95368e-014	-4.85122e-015	-1.46777e-014	-6.66997e-015	-1.14155e-014	1.09597e-014	7.10195e-015	4.39729e-015	-7.64595e-015	-7.95172e-015	-9.41582e-016	-1.28986e-014	6.72426e-015	2.23277e-015	-1.02172e-014	6.39078e-015
-4.77732e-015	-7.65232e-015	-1.14635e-014	1.19959e-014	1.38057e-014	1.34122e-014	1.15862e-014	1.67696e-015	-3.48822e-015	-1.96356e-014	-4.8981e-015	-1.49335e-014	-6.35247e-015	-1.11849e-014	1.09657e-014	7.0817e-015	4.42994e-015	-7.81648e-015	-7.65495e-015	-1.25091e-015	-1.30962e-014	6.57938e-015	2.13812e-015	-1.02336e-014	6.45393e-015
-4.4602e-015	-7.686e-015	-1.11442e-014	1.2165e-014	1.37879e-014	1.32002e-014	1.13491e-014	1.72552e-015	-3.70239e-015	-1.97194e-014	-4.93809e-015	-1.51703e-014	-6.04225e-015	-1.09452e-014	1.09701e-014	7.06821e-015	4.48981e-015	-7.96289e-015	-7.35184e-015	-1.57449e-015	-1.33166e-014	6.38702e-015	2.01684e-015	-1.02666e-014	6.48521e-015
-4.16766e-015	-7.72652e-015	-1.08099e-014	1.23235e-014	1.37406e-014	1.29925e-014	1.112e-014	1.77621e-015	-3.9139e-015	-1.97879e-014	-4.97115e-015	-1.53862e-014	-5.74139e-015	-1.06963e-014	1.0972e-014	7.06297e-015	4.57735e-015	-8.08406e-015	-7.04466e-015	-1.90838e-015	-1.35584e-014	6.14809e-015	1.86987e-015	-1.03155e-014	6.4835e-015
-3.90111e-015	-7.77279e-015	-1.04634e-014	1.24702e-014	1.36633e-014	1.27884e-014	1.08993e-014	1.82518e-015	-4.12163e-015	-1.98416e-014	-4.99758e-015	-1.55794e-014	-5.45115e-015	-1.04387e-014	1.0971e-014	7.06677e-015	4.69311e-015	-8.17912e-015	-6.73624e-015	-2.24978e-015	-1.38194e-014	5.86405e-015	1.69875e-015	-1.03788e-014	6.44935e-015
-3.66195e-015	-7.82318e-015	-1.01084e-014	1.26033e-014	1.35569e-014	1.25882e-014	1.06875e-014	1.86904e-015	-4.32298e-015	-1.98809e-014	-5.0172e-015	-1.57481e-014	-5.17246e-015	-1.01727e-014	1.09671e-014	7.08138e-015	4.83814e-015	-8.24754e-015	-6.42883e-015	-2.59489e-015	-1.40974e-014	5.53709e-015	1.50489e-015	-1.04556e-014	6.38265e-015
-3.4507e-015	-7.87643e-015	-9.74811e-015	1.27214e-014	1.34217e-014	1.2391e-014	1.04851e-014	1.90457e-015	-4.51689e-015	-1.9905e-014	-5.0296e-015	-1.58914e-014	-4.90712e-015	-9.89865e-015	1.09602e-014	7.10798e-015	5.01269e-015	-8.28851e-015	-6.12436e-015	-2.94072e-015	-1.439e-014	5.17096e-015	1.29018e-015	-1.05444e-014	6.28342e-015
-3.26823e-015	-7.93188e-015	-9.38585e-015	1.28228e-014	1.3259e-014	1.21958e-014	1.02923e-014	1.92875e-015	-4.7019e-015	-1.9914e-014	-5.03484e-015	-1.60077e-014	-4.65593e-015	-9.61716e-015	1.09503e-014	7.1479e-015	5.21645e-015	-8.30222e-015	-5.82442e-015	-3.28326e-015	-1.46943e-014	4.76869e-015	1.05705e-015	-1.06428e-014	6.15338e-015
-3.11467e-015	-7.98854e-015	-9.02507e-015	1.29063e-014	1.307e-014	1.20021e-014	1.01102e-014	1.93912e-015	-4.87662e-015	-1.99074e-014	-5.03306e-015	-1.60964e-014	-4.42015e-015	-9.32882e-015	1.0937e-014	7.20264e-015	5.44967e-015	-8.2889e-015	-5.5304e-015	-3.61899e-015	-1.50078e-014	4.33471e-015	8.08121e-016	-1.07491e-014	5.99299e-015
-2.98921e-015	-8.0451e-015	-8.66851e-015	1.29711e-014	1.28569e-014	1.18093e-014	9.93877e-015	1.93374e-015	-5.03955e-015	-1.98844e-014	-5.02469e-015	-1.61573e-014	-4.19995e-015	-9.03498e-015	1.0921e-014	7.27337e-015	5.71155e-015	-8.24899e-015	-5.24338e-015	-3.94411e-015	-1.53269e-014	3.87311e-015	5.46094e-016	-1.08609e-014	5.80443e-015
-2.89121e-015	-8.10074e-015	-8.31895e-015	1.30163e-014	1.26217e-014	1.16167e-014	9.77829e-015	1.91046e-015	-5.18959e-015	-1.98454e-014	-5.0099e-015	-1.61896e-014	-3.99623e-015	-8.73691e-015	1.09028e-014	7.36093e-015	6.00193e-015	-8.18272e-015	-4.96424e-015	-4.25483e-015	-1.56486e-014	3.3889e-015	2.73834e-016	-1.09762e-014	5.58904e-015
-2.81968e-015	-8.1548e-015	-7.97966e-015	1.30417e-014	1.23667e-014	1.14231e-014	9.62934e-015	1.86716e-015	-5.32545e-015	-1.9789e-014	-4.98724e-015	-1.61921e-014	-3.80867e-015	-8.43626e-015	1.08821e-014	7.4655e-015	6.32002e-015	-8.09029e-015	-4.69374e-015	-4.54782e-015	-1.59695e-014	2.88651e-015	-5.58815e-018	-1.10926e-014	5.34846e-015
-2.77269e-015	-8.20675e-015	-7.65374e-015	1.30472e-014	1.20946e-014	1.12279e-014	9.49269e-015	1.80305e-015	-5.44542e-015	-1.97148e-014	-4.95616e-015	-1.61649e-014	-3.63752e-015	-8.13451e-015	1.08595e-014	7.58775e-015	6.66474e-015	-7.97263e-015	-4.43241e-015	-4.81977e-015	-1.62859e-014	2.37128e-015	-2.8926e-016	-1.12081e-014	5.08534e-015
-2.74851e-015	-8.25629e-015	-7.34373e-015	1.30329e-014	1.18086e-014	1.103e-014	9.36886e-015	1.71672e-015	-5.54878e-015	-1.96223e-014	-4.91645e-015	-1.61086e-014	-3.48256e-015	-7.83295e-015	1.0836e-014	7.72823e-015	7.03429e-015	-7.83045e-015	-4.18028e-015	-5.06675e-015	-1.65949e-014	1.84816e-015	-5.73799e-016	-1.13203e-014	4.80203e-015
-2.74494e-015	-8.30319e-015	-7.05167e-015	1.29988e-014	1.15113e-014	1.08289e-014	9.2582e-015	1.60702e-015	-5.63443e-015	-1.95112e-014	-4.86805e-015	-1.60234e-014	-3.34405e-015	-7.53324e-015	1.08121e-014	7.88631e-015	7.42717e-015	-7.66483e-015	-3.93807e-015	-5.2855e-015	-1.6893e-014	1.32244e-015	-8.55685e-016	-1.14266e-014	4.5009e-015
-2.75912e-015	-8.34649e-015	-6.78008e-015	1.29459e-014	1.12064e-014	1.06243e-014	9.16072e-015	1.47332e-015	-5.70149e-015	-1.9381e-014	-4.81092e-015	-1.59104e-014	-3.22132e-015	-7.23721e-015	1.07888e-014	8.06202e-015	7.8419e-015	-7.47691e-015	-3.70585e-015	-5.47273e-015	-1.71762e-014	7.99767e-016	-1.13145e-015	-1.15258e-014	4.18468e-015
-2.78867e-015	-8.38663e-015	-6.5304e-015	1.28748e-014	1.08964e-014	1.04161e-014	9.07686e-015	1.31566e-015	-5.74958e-015	-1.92304e-014	-4.74455e-015	-1.57702e-014	-3.1138e-015	-6.94647e-015	1.0766e-014	8.25489e-015	8.27676e-015	-7.267e-015	-3.4828e-015	-5.62551e-015	-1.74416e-014	2.84916e-016	-1.39773e-015	-1.16161e-014	3.85589e-015
-2.83108e-015	-8.42425e-015	-6.3046e-015	1.27862e-014	1.05853e-014	1.02034e-014	9.00731e-015	1.13463e-015	-5.77807e-015	-1.90595e-014	-4.66841e-015	-1.56039e-014	-3.02069e-015	-6.6633e-015	1.07444e-014	8.46384e-015	8.7292e-015	-7.03646e-015	-3.26867e-015	-5.74132e-015	-1.76861e-014	-2.1715e-016	-1.6514e-015	-1.16954e-014	3.51761e-015
-2.88346e-015	-8.45887e-015	-6.10425e-015	1.26813e-014	1.0276e-014	9.98565e-015	8.95231e-015	9.31093e-016	-5.78701e-015	-1.88684e-014	-4.58255e-015	-1.54127e-014	-2.94057e-015	-6.38894e-015	1.07246e-014	8.68782e-015	9.19633e-015	-6.78684e-015	-3.06261e-015	-5.81862e-015	-1.7907e-014	-7.01761e-016	-1.88983e-015	-1.17626e-014	3.17207e-015
-2.94231e-015	-8.49119e-015	-5.93022e-015	1.25614e-014	9.97151e-015	9.76172e-015	8.91199e-015	7.06412e-016	-5.77657e-015	-1.86566e-014	-4.4867e-015	-1.51978e-014	-2.87239e-015	-6.12565e-015	1.07073e-014	8.92563e-015	9.67537e-015	-6.51941e-015	-2.86385e-015	-5.85506e-015	-1.81015e-014	-1.16438e-015	-2.11073e-015	-1.18157e-014	2.82163e-015
-3.00471e-015	-8.52198e-015	-5.78273e-015	1.24279e-014	9.67524e-015	9.53207e-015	8.88656e-015	4.61726e-016	-5.74744e-015	-1.84241e-014	-4.38051e-015	-1.49608e-014	-2.81562e-015	-5.87519e-015	1.06932e-014	9.17622e-015	1.01636e-014	-6.23536e-015	-2.67209e-015	-5.84849e-015	-1.82678e-014	-1.60052e-015	-2.31205e-015	-1.18535e-014	2.46851e-015
-3.06708e-015	-8.55192e-015	-5.66188e-015	1.2282e-014	9.39017e-015	9.29556e-015	8.87588e-015	1.99104e-016	-5.69972e-015	-1.81724e-014	-4.26392e-015	-1.47045e-014	-2.76885e-015	-5.6397e-015	1.06828e-014	9.43772e-015	1.06579e-014	-5.93607e-015	-2.48604e-015	-5.79809e-015	-1.84039e-014	-2.00668e-015	-2.49111e-015	-1.1875e-014	2.11499e-015
-3.12676e-015	-8.58123e-015	-5.56804e-015	1.21256e-014	9.11892e-015	9.0523e-015	8.87992e-015	-7.89783e-017	-5.63366e-015	-1.79012e-014	-4.13726e-015	-1.4432e-014	-2.73085e-015	-5.42045e-015	1.06762e-014	9.70792e-015	1.11552e-014	-5.62341e-015	-2.3045e-015	-5.70284e-015	-1.85081e-014	-2.37956e-015	-2.6462e-015	-1.18797e-014	1.76325e-015
-3.18142e-015	-8.61103e-015	-5.50062e-015	1.19603e-014	8.86371e-015	8.8024e-015	8.89806e-015	-3.70835e-016	-5.55064e-015	-1.76107e-014	-4.00144e-015	-1.4145e-014	-2.69972e-015	-5.21913e-015	1.06742e-014	9.9847e-015	1.16514e-014	-5.29842e-015	-2.12674e-015	-5.56233e-015	-1.85784e-014	-2.71565e-015	-2.77648e-015	-1.18673e-014	1.41577e-015
-3.22805e-015	-8.64232e-015	-5.45951e-015	1.17871e-014	8.62695e-015	8.54652e-015	8.93031e-015	-6.74216e-016	-5.45255e-015	-1.73015e-014	-3.85691e-015	-1.38458e-014	-2.67441e-015	-5.03665e-015	1.06779e-014	1.02657e-014	1.21431e-014	-4.96255e-015	-1.95113e-015	-5.37589e-015	-1.86132e-014	-3.0127e-015	-2.88093e-015	-1.18377e-014	1.07418e-015
-3.26404e-015	-8.67595e-015	-5.44421e-015	1.16071e-014	8.41061e-015	8.28504e-015	8.97608e-015	-9.86183e-016	-5.34091e-015	-1.69758e-014	-3.704e-015	-1.35367e-014	-2.65367e-015	-4.87409e-015	1.06879e-014	1.05479e-014	1.26271e-014	-4.61787e-015	-1.77689e-015	-5.14364e-015	-1.86118e-014	-3.26964e-015	-2.95886e-015	-1.17909e-014	7.39989e-016
-3.28753e-015	-8.71348e-015	-5.45444e-015	1.14222e-014	8.21605e-015	8.01819e-015	9.03524e-015	-1.30371e-015	-5.21708e-015	-1.66347e-014	-3.54314e-015	-1.32205e-014	-2.63555e-015	-4.73298e-015	1.07039e-014	1.08287e-014	1.30997e-014	-4.26569e-015	-1.60369e-015	-4.86643e-015	-1.85734e-014	-3.48513e-015	-3.01033e-015	-1.17274e-014	4.15392e-016
-3.29678e-015	-8.75597e-015	-5.4884e-015	1.1234e-014	8.04472e-015	7.74625e-015	9.10635e-015	-1.62364e-015	-5.08263e-015	-1.62794e-014	-3.3757e-015	-1.29e-014	-2.61834e-015	-4.61444e-015	1.07258e-014	1.11048e-014	1.35576e-014	-3.90797e-015	-1.43064e-015	-4.54551e-015	-1.84978e-014	-3.65768e-015	-3.03522e-015	-1.16478e-014	1.01483e-016
-3.28991e-015	-8.80427e-015	-5.54501e-015	1.10442e-014	7.89711e-015	7.46956e-015	9.18837e-015	-1.94304e-015	-4.93965e-015	-1.59116e-014	-3.20235e-015	-1.25789e-014	-2.60009e-015	-4.51866e-015	1.07536e-014	1.13738e-014	1.3997e-014	-3.54611e-015	-1.25723e-015	-4.18265e-015	-1.83856e-014	-3.78686e-015	-3.03425e-015	-1.1553e-014	-2.00907e-016
-3.26574e-015	-8.85943e-015	-5.62298e-015	1.08539e-014	7.77408e-015	7.18902e-015	9.28032e-015	-2.25894e-015	-4.79042e-015	-1.55337e-014	-3.02428e-015	-1.226e-014	-2.5797e-015	-4.44583e-015	1.07872e-014	1.16328e-014	1.44146e-014	-3.18235e-015	-1.083e-015	-3.77926e-015	-1.82373e-014	-3.87294e-015	-3.0085e-015	-1.14437e-014	-4.90075e-016
-3.22421e-015	-8.92249e-015	-5.72042e-015	1.0664e-014	7.67567e-015	6.90526e-015	9.38044e-015	-2.5682e-015	-4.6364e-015	-1.51481e-014	-2.84261e-015	-1.1946e-014	-2.55553e-015	-4.39633e-015	1.0826e-014	1.18789e-014	1.4807e-014	-2.81814e-015	-9.08006e-016	-3.33762e-015	-1.80544e-014	-3.91667e-015	-2.95941e-015	-1.13214e-014	-7.65467e-016
-3.16502e-015	-8.99408e-015	-5.83556e-015	1.04751e-014	7.60147e-015	6.61836e-015	9.4871e-015	-2.86799e-015	-4.48064e-015	-1.47578e-014	-2.65861e-015	-1.1639e-014	-2.52611e-015	-4.37043e-015	1.08701e-014	1.21092e-014	1.51714e-014	-2.45516e-015	-7.3211e-016	-2.86056e-015	-1.78382e-014	-3.91885e-015	-2.8889e-015	-1.11879e-014	-1.02619e-015
-3.08836e-015	-9.07549e-015	-5.96693e-015	1.02884e-014	7.55109e-015	6.32823e-015	9.59865e-015	-3.1556e-015	-4.32623e-015	-1.43649e-014	-2.47353e-015	-1.13421e-014	-2.48994e-015	-4.36758e-015	1.09184e-014	1.23209e-014	1.55049e-014	-2.09445e-015	-5.54953e-016	-2.3515e-015	-1.75903e-014	-3.88158e-015	-2.79917e-015	-1.10445e-014	-1.27202e-015
-2.99417e-015	-9.16732e-015	-6.11241e-015	1.01041e-014	7.52324e-015	6.03524e-015	9.71296e-015	-3.42828e-015	-4.17502e-015	-1.39718e-014	-2.28807e-015	-1.10584e-014	-2.44532e-015	-4.38714e-015	1.09703e-014	1.25116e-014	1.58046e-014	-1.738e-015	-3.76681e-016	-1.81325e-015	-1.73122e-014	-3.8069e-015	-2.69234e-015	-1.08928e-014	-1.50368e-015
-2.88172e-015	-9.27076e-015	-6.27035e-015	9.92233e-015	7.51665e-015	5.74008e-015	9.82858e-015	-3.68302e-015	-4.02892e-015	-1.35822e-014	-2.10388e-015	-1.07904e-014	-2.39088e-015	-4.42793e-015	1.10244e-014	1.26783e-014	1.60685e-014	-1.38759e-015	-1.97046e-016	-1.24909e-015	-1.70066e-014	-3.69703e-015	-2.57132e-015	-1.07353e-014	-1.72099e-015
-2.75236e-015	-9.38626e-015	-6.43848e-015	9.743e-015	7.53032e-015	5.44385e-015	9.94341e-015	-3.91819e-015	-3.89123e-015	-1.31992e-014	-1.92259e-015	-1.05407e-014	-2.32603e-015	-4.4887e-015	1.10799e-014	1.2819e-014	1.62943e-014	-1.04394e-015	-1.59361e-017	-6.63147e-016	-1.66765e-014	-3.55551e-015	-2.43919e-015	-1.05732e-014	-1.92392e-015
-2.60844e-015	-9.51459e-015	-6.61518e-015	9.56603e-015	7.56294e-015	5.14789e-015	1.00549e-014	-4.13154e-015	-3.76394e-015	-1.28262e-014	-1.74554e-015	-1.03111e-014	-2.24989e-015	-4.56864e-015	1.11363e-014	1.29319e-014	1.64802e-014	-7.0898e-016	1.66145e-016	-5.94666e-017	-1.63243e-014	-3.38581e-015	-2.2991e-015	-1.04087e-014	-2.11275e-015
-2.45077e-015	-9.65534e-015	-6.79798e-015	9.39166e-015	7.61152e-015	4.8526e-015	1.01612e-014	-4.32161e-015	-3.64918e-015	-1.2467e-014	-1.57421e-015	-1.01036e-014	-2.16159e-015	-4.66585e-015	1.11923e-014	1.30156e-014	1.66242e-014	-3.84074e-016	3.48963e-016	5.57706e-016	-1.59532e-014	-3.19045e-015	-2.15376e-015	-1.02445e-014	-2.28753e-015
-2.28105e-015	-9.80911e-015	-6.98494e-015	9.21967e-015	7.67383e-015	4.55843e-015	1.02601e-014	-4.48648e-015	-3.54884e-015	-1.21248e-014	-1.41009e-015	-9.91967e-015	-2.06028e-015	-4.77934e-015	1.12478e-014	1.30679e-014	1.67253e-014	-7.02075e-017	5.31368e-016	1.18328e-015	-1.55657e-014	-2.97322e-015	-2.00678e-015	-1.00822e-014	-2.44863e-015
-2.10135e-015	-9.97531e-015	-7.17505e-015	9.04917e-015	7.74772e-015	4.26586e-015	1.03493e-014	-4.62494e-015	-3.46459e-015	-1.18026e-014	-1.25383e-015	-9.76097e-015	-1.9459e-015	-4.90663e-015	1.13009e-014	1.30875e-014	1.6782e-014	2.31671e-016	7.12993e-016	1.81335e-015	-1.51659e-014	-2.73784e-015	-1.86105e-015	-9.92323e-015	-2.59617e-015
-1.91351e-015	-1.01535e-014	-7.36627e-015	8.87934e-015	7.83038e-015	3.97539e-015	1.04263e-014	-4.73571e-015	-3.39867e-015	-1.15031e-014	-1.10706e-015	-9.62888e-015	-1.81812e-015	-5.04611e-015	1.13506e-014	1.30737e-014	1.67937e-014	5.20296e-016	8.93421e-016	2.44293e-015	-1.47566e-014	-2.48836e-015	-1.71971e-015	-9.77027e-015	-2.73162e-015
-1.72041e-015	-1.03435e-014	-7.55738e-015	8.70957e-015	7.91929e-015	3.68827e-015	1.04885e-014	-4.81818e-015	-3.35265e-015	-1.12299e-014	-9.70654e-016	-9.52453e-015	-1.67701e-015	-5.19571e-015	1.13955e-014	1.30258e-014	1.67599e-014	7.95008e-016	1.07185e-015	3.06746e-015	-1.43418e-014	-2.22791e-015	-1.58507e-015	-9.62456e-015	-2.85606e-015
-1.52461e-015	-1.0545e-014	-7.7468e-015	8.53883e-015	8.01195e-015	3.40543e-015	1.0534e-014	-4.87142e-015	-3.32786e-015	-1.09859e-014	-8.45047e-016	-9.44869e-015	-1.52253e-015	-5.35362e-015	1.14344e-014	1.29442e-014	1.66808e-014	1.0547e-015	1.24716e-015	3.68277e-015	-1.39246e-014	-1.9607e-015	-1.45975e-015	-9.48737e-015	-2.97005e-015
-1.3291e-015	-1.07571e-014	-7.93386e-015	8.36666e-015	8.10569e-015	3.12709e-015	1.05609e-014	-4.89555e-015	-3.32511e-015	-1.07735e-014	-7.31151e-016	-9.4009e-015	-1.35472e-015	-5.51734e-015	1.14658e-014	1.28289e-014	1.6557e-014	1.29849e-015	1.41875e-015	4.28363e-015	-1.35078e-014	-1.69119e-015	-1.34654e-015	-9.36018e-015	-3.07408e-015
-1.13611e-015	-1.09785e-014	-8.11693e-015	8.19137e-015	8.19712e-015	2.85349e-015	1.05667e-014	-4.89085e-015	-3.3452e-015	-1.05945e-014	-6.29744e-016	-9.38026e-015	-1.17491e-015	-5.68486e-015	1.14892e-014	1.26804e-014	1.63895e-014	1.52603e-015	1.58627e-015	4.86528e-015	-1.30947e-014	-1.42287e-015	-1.2479e-015	-9.24388e-015	-3.16941e-015
-9.4901e-016	-1.1208e-014	-8.29458e-015	8.01248e-015	8.28385e-015	2.58548e-015	1.05506e-014	-4.85732e-015	-3.3886e-015	-1.04509e-014	-5.41741e-016	-9.38672e-015	-9.839e-016	-5.85414e-015	1.15033e-014	1.24992e-014	1.61797e-014	1.73692e-015	1.74886e-015	5.42352e-015	-1.26896e-014	-1.15917e-015	-1.1662e-015	-9.13992e-015	-3.25657e-015
-7.70285e-016	-1.14449e-014	-8.46665e-015	7.82928e-015	8.36392e-015	2.32345e-015	1.05102e-014	-4.7966e-015	-3.45513e-015	-1.03447e-014	-4.6781e-016	-9.41977e-015	-7.82434e-016	-6.02322e-015	1.15072e-014	1.22868e-014	1.59291e-014	1.93067e-015	1.90568e-015	5.95352e-015	-1.22951e-014	-9.03027e-016	-1.10305e-015	-9.04929e-015	-3.33676e-015
-6.0166e-016	-1.16875e-014	-8.6322e-015	7.64064e-015	8.43463e-015	2.0677e-015	1.04437e-014	-4.70923e-015	-3.54482e-015	-1.02765e-014	-4.08075e-016	-9.4781e-015	-5.71841e-016	-6.18985e-015	1.14999e-014	1.20448e-014	1.564e-014	2.10774e-015	2.05649e-015	6.45182e-015	-1.19135e-014	-6.58173e-016	-1.05937e-015	-8.97264e-015	-3.4107e-015
-4.45955e-016	-1.19343e-014	-8.79095e-015	7.44553e-015	8.4938e-015	1.81901e-015	1.03498e-014	-4.59704e-015	-3.65757e-015	-1.02473e-014	-3.62985e-016	-9.56036e-015	-3.53254e-016	-6.35153e-015	1.14803e-014	1.17745e-014	1.53142e-014	2.26765e-015	2.20084e-015	6.91462e-015	-1.15476e-014	-4.27914e-016	-1.0364e-015	-8.91092e-015	-3.47879e-015
-3.05628e-016	-1.21833e-014	-8.9425e-015	7.24267e-015	8.53945e-015	1.57696e-015	1.02275e-014	-4.46114e-015	-3.79309e-015	-1.0257e-014	-3.32711e-016	-9.66536e-015	-1.28265e-016	-6.50651e-015	1.14476e-014	1.14781e-014	1.49541e-014	2.41054e-015	2.33883e-015	7.33808e-015	-1.12003e-014	-2.13924e-016	-1.03557e-015	-8.86415e-015	-3.54166e-015
-1.82857e-016	-1.24331e-014	-9.08623e-015	7.03143e-015	8.5701e-015	1.34186e-015	1.00761e-014	-4.30352e-015	-3.95059e-015	-1.0306e-014	-3.17213e-016	-9.7911e-015	1.00827e-016	-6.65369e-015	1.14006e-014	1.1158e-014	1.4562e-014	2.53705e-015	2.47026e-015	7.7187e-015	-1.08736e-014	-1.81376e-017	-1.05685e-015	-8.83175e-015	-3.60037e-015
-7.91385e-017	-1.26817e-014	-9.22169e-015	6.81061e-015	8.58385e-015	1.1152e-015	9.8952e-015	-4.12608e-015	-4.12842e-015	-1.03939e-014	-3.16697e-016	-9.93567e-015	3.3266e-016	-6.79147e-015	1.1339e-014	1.08171e-014	1.41407e-014	2.64744e-015	2.59443e-015	8.05427e-015	-1.05696e-014	1.57451e-016	-1.09968e-015	-8.81364e-015	-3.65621e-015
4.38892e-018	-1.29274e-014	-9.34906e-015	6.57962e-015	8.57976e-015	8.97141e-016	9.68344e-015	-3.9314e-015	-4.3249e-015	-1.0519e-014	-3.31431e-016	-1.00961e-014	5.65098e-016	-6.91851e-015	1.1262e-014	1.04577e-014	1.36927e-014	2.74223e-015	2.71117e-015	8.34222e-015	-1.02903e-014	3.11706e-016	-1.16392e-015	-8.80966e-015	-3.70905e-015
6.68039e-017	-1.31682e-014	-9.46774e-015	6.33833e-015	8.55657e-015	6.8712e-016	9.44049e-015	-3.72151e-015	-4.53879e-015	-1.068e-014	-3.61603e-016	-1.02694e-014	7.96225e-016	-7.03354e-015	1.11692e-014	1.00828e-014	1.32215e-014	2.82252e-015	2.82045e-015	8.58032e-015	-1.00363e-014	4.43517e-016	-1.24803e-015	-8.81905e-015	-3.75987e-015
1.07649e-016	-1.34022e-014	-9.5772e-015	6.08635e-015	8.51303e-015	4.85075e-016	9.16747e-015	-3.4991e-015	-4.76821e-015	-1.08747e-014	-4.05852e-016	-1.0453e-014	1.02411e-015	-7.13545e-015	1.10603e-014	9.69554e-015	1.2731e-014	2.88868e-015	2.92275e-015	8.76694e-015	-9.80916e-015	5.52249e-016	-1.35097e-015	-8.84081e-015	-3.80887e-015
1.26189e-016	-1.36274e-014	-9.67762e-015	5.8234e-015	8.44908e-015	2.91262e-016	8.86457e-015	-3.2668e-015	-5.01132e-015	-1.11006e-014	-4.64287e-016	-1.06443e-014	1.24587e-015	-7.22347e-015	1.09347e-014	9.29868e-015	1.2225e-014	2.94139e-015	3.01858e-015	8.90104e-015	-9.60966e-015	6.37253e-016	-1.47068e-015	-8.87424e-015	-3.85628e-015
1.21685e-016	-1.38418e-014	-9.76911e-015	5.54956e-015	8.36463e-015	1.0587e-016	8.53295e-015	-3.02781e-015	-5.26646e-015	-1.13543e-014	-5.36183e-016	-1.08405e-014	1.45918e-015	-7.29637e-015	1.07923e-014	8.89518e-015	1.1707e-014	2.98182e-015	3.10758e-015	8.98251e-015	-9.43787e-015	6.98679e-016	-1.60492e-015	-8.91835e-015	-3.90266e-015
9.4345e-017	-1.40428e-014	-9.85151e-015	5.26512e-015	8.25978e-015	-7.16111e-017	8.17406e-015	-2.78483e-015	-5.5303e-015	-1.16334e-014	-6.21667e-016	-1.10379e-014	1.66218e-015	-7.35371e-015	1.0633e-014	8.48792e-015	1.11805e-014	3.01101e-015	3.19051e-015	9.01163e-015	-9.29321e-015	7.36891e-016	-1.75124e-015	-8.97175e-015	-3.9485e-015
4.54966e-017	-1.42291e-014	-9.92486e-015	4.97084e-015	8.13533e-015	-2.41336e-016	7.78934e-015	-2.54025e-015	-5.80124e-015	-1.19341e-014	-7.19411e-016	-1.12335e-014	1.85214e-015	-7.39555e-015	1.04568e-014	8.08046e-015	1.06484e-014	3.03056e-015	3.26736e-015	8.98812e-015	-9.17542e-015	7.52466e-016	-1.90708e-015	-9.03344e-015	-3.99363e-015
-2.44731e-017	-1.43986e-014	-9.98885e-015	4.66711e-015	7.99164e-015	-4.02891e-016	7.38042e-015	-2.29743e-015	-6.0775e-015	-1.22526e-014	-8.29556e-016	-1.14245e-014	2.0268e-015	-7.42169e-015	1.02643e-014	7.67601e-015	1.01141e-014	3.04141e-015	3.33803e-015	8.91279e-015	-9.08386e-015	7.46248e-016	-2.06998e-015	-9.10147e-015	-4.03888e-015
-1.14354e-016	-1.45493e-014	-1.0043e-014	4.35466e-015	7.82952e-015	-5.56189e-016	6.94892e-015	-2.05954e-015	-6.3565e-015	-1.25838e-014	-9.51297e-016	-1.16085e-014	2.18471e-015	-7.4329e-015	1.00552e-014	7.27739e-015	9.58093e-015	3.04498e-015	3.40301e-015	8.78675e-015	-9.01753e-015	7.20018e-016	-2.23695e-015	-9.17374e-015	-4.08459e-015
-2.22792e-016	-1.46799e-014	-1.0087e-014	4.03476e-015	7.64995e-015	-7.00673e-016	6.49697e-015	-1.82918e-015	-6.63592e-015	-1.29226e-014	-1.08358e-015	-1.17827e-014	2.32377e-015	-7.42984e-015	9.83039e-015	6.8878e-015	9.0526e-015	3.04194e-015	3.46252e-015	8.61227e-015	-8.97492e-015	6.75068e-016	-2.4049e-015	-9.24914e-015	-4.13097e-015
-3.47673e-016	-1.47894e-014	-1.01204e-014	3.7082e-015	7.45379e-015	-8.36871e-016	6.02744e-015	-1.60894e-015	-6.91309e-015	-1.3265e-014	-1.2253e-015	-1.1944e-014	2.44174e-015	-7.41277e-015	9.5902e-015	6.50951e-015	8.53215e-015	3.03384e-015	3.51756e-015	8.39173e-015	-8.95448e-015	6.13078e-016	-2.57077e-015	-9.3258e-015	-4.1782e-015
-4.87321e-016	-1.48759e-014	-1.01426e-014	3.37684e-015	7.24295e-015	-9.65283e-016	5.54314e-015	-1.40198e-015	-7.18554e-015	-1.36066e-014	-1.37546e-015	-1.20895e-014	2.53687e-015	-7.38275e-015	9.33482e-015	6.14406e-015	8.02301e-015	3.02181e-015	3.56885e-015	8.1278e-015	-8.95398e-015	5.36061e-016	-2.73136e-015	-9.40202e-015	-4.22585e-015
-6.39299e-016	-1.4938e-014	-1.01532e-014	3.04195e-015	7.01906e-015	-1.08559e-015	5.04676e-015	-1.21055e-015	-7.45118e-015	-1.3942e-014	-1.53372e-015	-1.22165e-014	2.60755e-015	-7.3402e-015	9.0649e-015	5.79491e-015	7.52783e-015	3.00667e-015	3.61665e-015	7.82347e-015	-8.97154e-015	4.46185e-016	-2.88419e-015	-9.47603e-015	-4.27452e-015
-8.01738e-016	-1.49746e-014	-1.0152e-014	2.70454e-015	6.78377e-015	-1.19771e-015	4.54124e-015	-1.03592e-015	-7.70778e-015	-1.42661e-014	-1.69906e-015	-1.23217e-014	2.6533e-015	-7.28556e-015	8.7813e-015	5.46403e-015	7.04893e-015	2.98967e-015	3.66126e-015	7.48212e-015	-9.00431e-015	3.45193e-016	-3.02568e-015	-9.54588e-015	-4.32435e-015
-9.72522e-016	-1.49854e-014	-1.01388e-014	2.36646e-015	6.53886e-015	-1.30149e-015	4.02942e-015	-8.80037e-016	-7.95379e-015	-1.45738e-014	-1.8706e-015	-1.24026e-014	2.67282e-015	-7.21973e-015	8.4849e-015	5.15272e-015	6.58939e-015	2.97184e-015	3.7036e-015	7.10726e-015	-9.04971e-015	2.35011e-016	-3.15302e-015	-9.60999e-015	-4.37551e-015
-1.14891e-015	-1.49688e-014	-1.01125e-014	2.02943e-015	6.28665e-015	-1.39755e-015	3.51461e-015	-7.44086e-016	-8.18687e-015	-1.48606e-014	-2.04713e-015	-1.24574e-014	2.66555e-015	-7.14409e-015	8.17603e-015	4.86183e-015	6.15137e-015	2.95402e-015	3.74395e-015	6.70262e-015	-9.1044e-015	1.18112e-016	-3.26374e-015	-9.66708e-015	-4.42753e-015
-1.32762e-015	-1.49243e-014	-1.00727e-014	1.69583e-015	6.02885e-015	-1.48569e-015	3.00034e-015	-6.30738e-016	-8.40572e-015	-1.51214e-014	-2.2281e-015	-1.24848e-014	2.631e-015	-7.05993e-015	7.85593e-015	4.59252e-015	5.73623e-015	2.93672e-015	3.78248e-015	6.27319e-015	-9.16528e-015	-3.10386e-018	-3.35488e-015	-9.716e-015	-4.48046e-015
-1.50595e-015	-1.48518e-014	-1.00185e-014	1.36712e-015	5.76744e-015	-1.56636e-015	2.4899e-015	-5.41263e-016	-8.6095e-015	-1.53516e-014	-2.41267e-015	-1.24837e-014	2.56876e-015	-6.96815e-015	7.52543e-015	4.34607e-015	5.34578e-015	2.92083e-015	3.81983e-015	5.8237e-015	-9.22938e-015	-1.26672e-016	-3.42457e-015	-9.75506e-015	-4.53419e-015
-1.68166e-015	-1.47514e-014	-9.94898e-015	1.04514e-015	5.50513e-015	-1.64013e-015	1.98666e-015	-4.77192e-016	-8.79633e-015	-1.55476e-014	-2.59992e-015	-1.24529e-014	2.47896e-015	-6.87024e-015	7.18551e-015	4.12282e-015	4.9813e-015	2.90701e-015	3.85609e-015	5.35932e-015	-9.29276e-015	-2.50366e-016	-3.47091e-015	-9.78361e-015	-4.58899e-015
-1.85212e-015	-1.46234e-014	-9.86386e-015	7.32022e-016	5.24348e-015	-1.70676e-015	1.49432e-015	-4.39676e-016	-8.96514e-015	-1.57055e-014	-2.7883e-015	-1.23914e-014	2.36227e-015	-6.76719e-015	6.8373e-015	3.92267e-015	4.64411e-015	2.89555e-015	3.89155e-015	4.88482e-015	-9.35189e-015	-3.71632e-016	-3.49183e-015	-9.80026e-015	-4.64472e-015
-2.01477e-015	-1.44679e-014	-9.76278e-015	4.29382e-016	4.98466e-015	-1.76681e-015	1.01607e-015	-4.28563e-016	-9.1152e-015	-1.58207e-014	-2.97695e-015	-1.22982e-014	2.21976e-015	-6.65941e-015	6.48197e-015	3.74583e-015	4.33477e-015	2.8866e-015	3.92669e-015	4.40463e-015	-9.40359e-015	-4.89291e-016	-3.48699e-015	-9.80385e-015	-4.70089e-015
-2.16742e-015	-1.42852e-014	-9.64447e-015	1.38997e-016	4.73042e-015	-1.82029e-015	5.5449e-016	-4.45041e-016	-9.24591e-015	-1.58906e-014	-3.16427e-015	-1.21727e-014	2.05278e-015	-6.5475e-015	6.1204e-015	3.59202e-015	4.05353e-015	2.8808e-015	3.9612e-015	3.92385e-015	-9.44466e-015	-6.01319e-016	-3.45626e-015	-9.79437e-015	-4.75728e-015
-2.30746e-015	-1.40757e-014	-9.50839e-015	-1.37336e-016	4.48251e-015	-1.86707e-015	1.12366e-016	-4.88766e-016	-9.35627e-015	-1.59126e-014	-3.3491e-015	-1.20148e-014	1.86314e-015	-6.4319e-015	5.75369e-015	3.46055e-015	3.79952e-015	2.87867e-015	3.99561e-015	3.44777e-015	-9.47123e-015	-7.06139e-016	-3.39907e-015	-9.77071e-015	-4.81399e-015
-2.43303e-015	-1.384e-014	-9.35399e-015	-3.9802e-016	4.24228e-015	-1.90745e-015	-3.07735e-016	-5.5931e-016	-9.44623e-015	-1.58844e-014	-3.53066e-015	-1.18248e-014	1.65233e-015	-6.31292e-015	5.38362e-015	3.35095e-015	3.57249e-015	2.88026e-015	4.03025e-015	2.98126e-015	-9.47972e-015	-8.02409e-016	-3.3156e-015	-9.73287e-015	-4.87086e-015
-2.54202e-015	-1.35796e-014	-9.18132e-015	-6.41011e-016	4.01122e-015	-1.94178e-015	-7.03285e-016	-6.56016e-016	-9.51597e-015	-1.58042e-014	-3.70744e-015	-1.16035e-014	1.42217e-015	-6.19058e-015	5.01142e-015	3.26264e-015	3.37189e-015	2.88558e-015	4.06415e-015	2.52958e-015	-9.46762e-015	-8.8926e-016	-3.20636e-015	-9.68097e-015	-4.9272e-015
-2.63332e-015	-1.32952e-014	-8.98998e-015	-8.65644e-016	3.79123e-015	-1.97034e-015	-1.07216e-015	-7.78161e-016	-9.56498e-015	-1.56704e-014	-3.87839e-015	-1.13513e-014	1.1758e-015	-6.0656e-015	4.63799e-015	3.19404e-015	3.19683e-015	2.894e-015	4.09752e-015	2.09706e-015	-9.43226e-015	-9.65289e-016	-3.07234e-015	-9.61483e-015	-4.98267e-015
-2.70622e-015	-1.29877e-014	-8.77984e-015	-1.07097e-015	3.58335e-015	-1.99349e-015	-1.41275e-015	-9.24396e-016	-9.59325e-015	-1.54821e-014	-4.04174e-015	-1.1069e-014	9.1685e-016	-5.93823e-015	4.26459e-015	3.14426e-015	3.04653e-015	2.9052e-015	4.13049e-015	1.68854e-015	-9.3705e-015	-1.02925e-015	-2.91448e-015	-9.53434e-015	-5.03723e-015
-2.75962e-015	-1.26589e-014	-8.55095e-015	-1.25581e-015	3.3886e-015	-2.01161e-015	-1.72307e-015	-1.09289e-015	-9.6011e-015	-1.52387e-014	-4.1961e-015	-1.07577e-014	6.48223e-016	-5.8086e-015	3.89279e-015	3.11158e-015	2.92049e-015	2.91857e-015	4.16278e-015	1.30797e-015	-9.27945e-015	-1.08036e-015	-2.73448e-015	-9.44038e-015	-5.09005e-015
-2.79297e-015	-1.231e-014	-8.30376e-015	-1.41897e-015	3.20826e-015	-2.0242e-015	-2.00173e-015	-1.28204e-015	-9.58955e-015	-1.49407e-014	-4.33992e-015	-1.04183e-014	3.72883e-016	-5.67555e-015	3.52427e-015	3.09514e-015	2.81732e-015	2.93396e-015	4.19548e-015	9.59014e-016	-9.15683e-015	-1.11876e-015	-2.53476e-015	-9.33329e-015	-5.14061e-015
-2.80583e-015	-1.19422e-014	-8.03864e-015	-1.55973e-015	3.04282e-015	-2.0317e-015	-2.24842e-015	-1.49026e-015	-9.55932e-015	-1.45882e-014	-4.47162e-015	-1.00521e-014	9.41689e-017	-5.53869e-015	3.15978e-015	3.0933e-015	2.73497e-015	2.95136e-015	4.22825e-015	6.45206e-016	-9.00082e-015	-1.14449e-015	-2.31836e-015	-9.21389e-015	-5.18814e-015
-2.79786e-015	-1.15568e-014	-7.75596e-015	-1.67749e-015	2.89253e-015	-2.03408e-015	-2.4619e-015	-1.71519e-015	-9.51065e-015	-1.4183e-014	-4.58978e-015	-9.66066e-015	-1.84409e-016	-5.39726e-015	2.80066e-015	3.10452e-015	2.67225e-015	2.97001e-015	4.26113e-015	3.69832e-016	-8.80919e-015	-1.15742e-015	-2.08789e-015	-9.08277e-015	-5.23221e-015
-2.76933e-015	-1.11559e-014	-7.45605e-015	-1.77238e-015	2.75792e-015	-2.03171e-015	-2.64173e-015	-1.95434e-015	-9.4445e-015	-1.37263e-014	-4.69262e-015	-9.24528e-015	-4.59114e-016	-5.25029e-015	2.4487e-015	3.12759e-015	2.62676e-015	2.98928e-015	4.29414e-015	1.35904e-016	-8.58022e-015	-1.15705e-015	-1.84674e-015	-8.94043e-015	-5.27266e-015
-2.72061e-015	-1.0741e-014	-7.14048e-015	-1.84391e-015	2.63952e-015	-2.02503e-015	-2.7875e-015	-2.20505e-015	-9.36166e-015	-1.32199e-014	-4.77856e-015	-8.80781e-015	-7.27012e-016	-5.09707e-015	2.10534e-015	3.16082e-015	2.59621e-015	3.00866e-015	4.32733e-015	-5.40326e-017	-8.31237e-015	-1.14414e-015	-1.59774e-015	-8.78803e-015	-5.30899e-015
-2.65227e-015	-1.03143e-014	-6.81041e-015	-1.89234e-015	2.53729e-015	-2.01437e-015	-2.89953e-015	-2.46391e-015	-9.26261e-015	-1.26665e-014	-4.84648e-015	-8.35017e-015	-9.83914e-016	-4.93643e-015	1.77204e-015	3.20307e-015	2.57856e-015	3.02787e-015	4.36144e-015	-1.9774e-016	-8.00462e-015	-1.11889e-015	-1.34401e-015	-8.62674e-015	-5.34056e-015
-2.56543e-015	-9.87765e-015	-6.46754e-015	-1.91794e-015	2.45112e-015	-2.00049e-015	-2.97885e-015	-2.72849e-015	-9.14867e-015	-1.20691e-014	-4.89421e-015	-7.87402e-015	-1.22636e-015	-4.76738e-015	1.4496e-015	3.25312e-015	2.57207e-015	3.04634e-015	4.39656e-015	-2.9491e-016	-7.6568e-015	-1.08248e-015	-1.08942e-015	-8.4575e-015	-5.36674e-015
-2.46091e-015	-9.43204e-015	-6.11351e-015	-1.92164e-015	2.38071e-015	-1.98326e-015	-3.0266e-015	-2.99482e-015	-9.02087e-015	-1.14319e-014	-4.92022e-015	-7.38175e-015	-1.45119e-015	-4.58865e-015	1.13907e-015	3.30874e-015	2.5747e-015	3.06355e-015	4.4331e-015	-3.44391e-016	-7.26934e-015	-1.03561e-015	-8.37625e-016	-8.28096e-015	-5.3868e-015
-2.34007e-015	-8.97969e-015	-5.75021e-015	-1.90433e-015	2.32471e-015	-1.96304e-015	-3.04403e-015	-3.25908e-015	-8.87986e-015	-1.07584e-014	-4.92287e-015	-6.87559e-015	-1.6546e-015	-4.39925e-015	8.41675e-016	3.3693e-015	2.58487e-015	3.07932e-015	4.47149e-015	-3.46146e-016	-6.84237e-015	-9.79425e-016	-5.9173e-016	-8.09823e-015	-5.40055e-015
-2.20501e-015	-8.52259e-015	-5.37932e-015	-1.86747e-015	2.28209e-015	-1.94058e-015	-3.03299e-015	-3.51842e-015	-8.72736e-015	-1.00517e-014	-4.90152e-015	-6.35702e-015	-1.83365e-015	-4.19757e-015	5.58998e-016	3.43395e-015	2.60006e-015	3.09314e-015	4.51217e-015	-3.0012e-016	-6.37605e-015	-9.14685e-016	-3.55461e-016	-7.91092e-015	-5.40731e-015
-2.05701e-015	-8.06238e-015	-5.00239e-015	-1.81252e-015	2.2523e-015	-1.91582e-015	-2.99531e-015	-3.76962e-015	-8.56389e-015	-9.31625e-015	-4.85498e-015	-5.82798e-015	-1.98544e-015	-3.9825e-015	2.91728e-016	3.50144e-015	2.61759e-015	3.10466e-015	4.55586e-015	-2.07809e-016	-5.87165e-015	-8.42024e-016	-1.32395e-016	-7.71964e-015	-5.40685e-015
-1.89711e-015	-7.60059e-015	-4.62194e-015	-1.74059e-015	2.23417e-015	-1.88886e-015	-2.93328e-015	-4.00904e-015	-8.39029e-015	-8.55678e-015	-4.78199e-015	-5.29063e-015	-2.10778e-015	-3.75306e-015	4.12026e-017	3.57051e-015	2.63601e-015	3.11317e-015	4.6029e-015	-7.05018e-017	-5.33063e-015	-7.62821e-016	7.43192e-017	-7.52583e-015	-5.39903e-015
-1.72692e-015	-7.13862e-015	-4.2403e-015	-1.6529e-015	2.22578e-015	-1.86043e-015	-2.84945e-015	-4.23359e-015	-8.20739e-015	-7.77739e-015	-4.6812e-015	-4.74695e-015	-2.1978e-015	-3.50845e-015	-1.91861e-016	3.64046e-015	2.6541e-015	3.11862e-015	4.65401e-015	1.09926e-016	-4.75535e-015	-6.77796e-016	2.6218e-016	-7.33012e-015	-5.38318e-015
-1.54834e-015	-6.67784e-015	-3.85996e-015	-1.55193e-015	2.2254e-015	-1.832e-015	-2.7467e-015	-4.43991e-015	-8.01562e-015	-6.98264e-015	-4.55216e-015	-4.19924e-015	-2.25359e-015	-3.2472e-015	-4.0718e-016	3.71081e-015	2.66923e-015	3.12054e-015	4.70982e-015	3.31794e-016	-4.14793e-015	-5.8804e-016	4.28416e-016	-7.1333e-015	-5.35944e-015
-1.36327e-015	-6.21991e-015	-3.48249e-015	-1.43929e-015	2.23214e-015	-1.80423e-015	-2.62816e-015	-4.62408e-015	-7.81571e-015	-6.17802e-015	-4.39418e-015	-3.64964e-015	-2.27394e-015	-2.96844e-015	-6.03409e-016	3.78084e-015	2.67896e-015	3.11926e-015	4.77139e-015	5.92452e-016	-3.51068e-015	-4.94929e-016	5.7022e-016	-6.93609e-015	-5.32765e-015
-1.17353e-015	-5.76588e-015	-3.11029e-015	-1.31756e-015	2.24379e-015	-1.77684e-015	-2.49676e-015	-4.78351e-015	-7.60931e-015	-5.36834e-015	-4.20688e-015	-3.09961e-015	-2.25788e-015	-2.6722e-015	-7.79982e-016	3.84985e-015	2.68181e-015	3.11509e-015	4.83886e-015	8.88171e-016	-2.84603e-015	-3.99714e-016	6.85848e-016	-6.73961e-015	-5.28807e-015
-9.80964e-016	-5.3171e-015	-2.74556e-015	-1.18837e-015	2.25875e-015	-1.75016e-015	-2.35539e-015	-4.91531e-015	-7.39665e-015	-4.55761e-015	-3.99054e-015	-2.55088e-015	-2.20555e-015	-2.35781e-015	-9.36833e-016	3.91745e-015	2.67726e-015	3.10814e-015	4.91314e-015	1.21531e-015	-2.15761e-015	-3.03152e-016	7.73182e-016	-6.54439e-015	-5.24108e-015
-7.8729e-016	-4.87447e-015	-2.39029e-015	-1.05412e-015	2.27595e-015	-1.72465e-015	-2.20754e-015	-5.01724e-015	-7.17782e-015	-3.75058e-015	-3.74542e-015	-2.00498e-015	-2.1164e-015	-2.02503e-015	-1.07397e-015	3.98373e-015	2.66383e-015	3.09875e-015	4.99473e-015	1.56989e-015	-1.44951e-015	-2.06719e-016	8.31277e-016	-6.35099e-015	-5.18724e-015
-5.94072e-016	-4.43869e-015	-2.04667e-015	-9.1708e-016	2.29275e-015	-1.70098e-015	-2.05692e-015	-5.08706e-015	-6.95384e-015	-2.95162e-015	-3.4715e-015	-1.46438e-015	-1.99125e-015	-1.6742e-015	-1.19126e-015	4.04837e-015	2.63965e-015	3.08721e-015	5.08418e-015	1.94787e-015	-7.25373e-016	-1.11675e-016	8.59025e-016	-6.15972e-015	-5.12677e-015
-4.02207e-016	-4.01016e-015	-1.71621e-015	-7.79791e-016	2.30688e-015	-1.67991e-015	-1.9067e-015	-5.12261e-015	-6.7251e-015	-2.16507e-015	-3.16949e-015	-9.30316e-016	-1.83129e-015	-1.3061e-015	-1.28864e-015	4.11132e-015	2.60383e-015	3.07385e-015	5.18233e-015	2.34475e-015	1.08068e-017	-1.92019e-017	8.55471e-016	-5.97132e-015	-5.06028e-015
-2.12811e-016	-3.59035e-015	-1.40083e-015	-6.44491e-016	2.31654e-015	-1.66232e-015	-1.75995e-015	-5.12163e-015	-6.49158e-015	-1.39523e-015	-2.84042e-015	-4.04342e-016	-1.63833e-015	-9.21463e-016	-1.36624e-015	4.17267e-015	2.55512e-015	3.0591e-015	5.29003e-015	2.75602e-015	7.54986e-016	6.99653e-017	8.19988e-016	-5.78589e-015	-4.98812e-015
-2.80004e-017	-3.17997e-015	-1.102e-015	-5.13769e-016	2.31952e-015	-1.64972e-015	-1.6203e-015	-5.08278e-015	-6.25386e-015	-6.45739e-016	-2.48636e-015	1.119e-016	-1.41394e-015	-5.2103e-016	-1.42492e-015	4.23145e-015	2.4933e-015	3.04385e-015	5.40759e-015	3.17652e-015	1.50277e-015	1.55684e-016	7.53819e-016	-5.60355e-015	-4.91158e-015
1.51063e-016	-2.77945e-015	-8.20796e-016	-3.89132e-016	2.31327e-015	-1.64234e-015	-1.49074e-015	-5.00519e-015	-6.01277e-015	7.98928e-017	-2.10979e-015	6.16815e-016	-1.16116e-015	-1.06291e-016	-1.46541e-015	4.28771e-015	2.41795e-015	3.02812e-015	5.53483e-015	3.60133e-015	2.24959e-015	2.36199e-016	6.57456e-016	-5.42385e-015	-4.83138e-015
3.24011e-016	-2.38924e-015	-5.58321e-016	-2.72472e-016	2.29538e-015	-1.64067e-015	-1.37377e-015	-4.88885e-015	-5.76859e-015	7.77949e-016	-1.71272e-015	1.10877e-015	-8.82705e-016	3.20873e-016	-1.48848e-015	4.34106e-015	2.32933e-015	3.01281e-015	5.6724e-015	4.02557e-015	2.99116e-015	3.10192e-016	5.32049e-016	-5.24661e-015	-4.74873e-015
4.90365e-016	-2.00963e-015	-3.15714e-016	-1.6591e-016	2.26413e-015	-1.64541e-015	-1.27191e-015	-4.73365e-015	-5.52208e-015	1.44535e-015	-1.29726e-015	1.58647e-015	-5.82049e-016	7.59017e-016	-1.49529e-015	4.39056e-015	2.22663e-015	2.99827e-015	5.82006e-015	4.4443e-015	3.72327e-015	3.77482e-016	3.79353e-016	-5.07232e-015	-4.66448e-015
6.49404e-016	-1.64033e-015	-9.38467e-017	-7.1999e-017	2.21802e-015	-1.6577e-015	-1.18796e-015	-4.54022e-015	-5.27277e-015	2.07941e-015	-8.66242e-016	2.04897e-015	-2.63591e-016	1.2057e-015	-1.48747e-015	4.43604e-015	2.10937e-015	2.98524e-015	5.97794e-015	4.852e-015	4.44105e-015	4.37634e-016	2.01586e-016	-4.90058e-015	-4.58019e-015
8.00047e-016	-1.28222e-015	1.07336e-016	7.67577e-018	2.15401e-015	-1.67799e-015	-1.12417e-015	-4.30894e-015	-5.02152e-015	2.67819e-015	-4.22463e-016	2.49497e-015	6.79882e-017	1.65802e-015	-1.46659e-015	4.47725e-015	1.9777e-015	2.97393e-015	6.14574e-015	5.24393e-015	5.13994e-015	4.89122e-016	2.38538e-019	-4.7304e-015	-4.49758e-015
9.42476e-016	-9.34582e-016	2.8821e-016	7.22911e-017	2.07097e-015	-1.70677e-015	-1.08264e-015	-4.04134e-015	-4.76904e-015	3.23994e-015	3.06373e-017	2.92304e-015	4.08456e-016	2.11383e-015	-1.43425e-015	4.51345e-015	1.83211e-015	2.96531e-015	6.32318e-015	5.61562e-015	5.81539e-015	5.30618e-016	-2.21653e-016	-4.56114e-015	-4.41806e-015
1.07656e-015	-5.97519e-016	4.49023e-016	1.19906e-016	1.96704e-015	-1.745e-015	-1.06512e-015	-3.73923e-015	-4.51587e-015	3.76259e-015	4.89391e-016	3.3319e-015	7.52928e-016	2.57015e-015	-1.39198e-015	4.54406e-015	1.67293e-015	2.95962e-015	6.50939e-015	5.96273e-015	6.46373e-015	5.61996e-016	-4.61227e-016	-4.39243e-015	-4.34276e-015
1.20242e-015	-2.71009e-016	5.89854e-016	1.49032e-016	1.8408e-015	-1.79368e-015	-1.07361e-015	-3.4045e-015	-4.26203e-015	4.24504e-015	9.49897e-016	3.72041e-015	1.09595e-015	3.02353e-015	-1.34123e-015	4.56821e-015	1.50025e-015	2.95757e-015	6.70381e-015	6.28096e-015	7.08081e-015	5.82781e-016	-7.15491e-016	-4.22367e-015	-4.27293e-015
1.32045e-015	4.50681e-017	7.1236e-016	1.58871e-016	1.69093e-015	-1.85339e-015	-1.10865e-015	-3.04001e-015	-4.008e-015	4.68668e-015	1.4082e-015	4.08789e-015	1.43238e-015	3.47013e-015	-1.28452e-015	4.58574e-015	1.31511e-015	2.95924e-015	6.90559e-015	6.566e-015	7.66286e-015	5.9249e-016	-9.81254e-016	-4.05421e-015	-4.21016e-015
1.43098e-015	3.51237e-016	8.18055e-016	1.48326e-016	1.5164e-015	-1.92522e-015	-1.17074e-015	-2.64857e-015	-3.75385e-015	5.08695e-015	1.85924e-015	4.43335e-015	1.75695e-015	3.90691e-015	-1.22321e-015	4.59533e-015	1.11703e-015	2.96481e-015	7.11393e-015	6.81488e-015	8.20706e-015	5.91399e-016	-1.25507e-015	-3.8827e-015	-4.15552e-015
1.5348e-015	6.478e-016	9.08069e-016	1.16955e-016	1.31644e-015	-2.00938e-015	-1.2604e-015	-2.23341e-015	-3.49956e-015	5.44549e-015	2.29901e-015	4.75586e-015	2.06477e-015	4.32995e-015	-1.15948e-015	4.59577e-015	9.07164e-016	2.9739e-015	7.32681e-015	7.02458e-015	8.71046e-015	5.78488e-016	-1.5331e-015	-3.70864e-015	-4.11082e-015
1.63222e-015	9.35602e-016	9.84355e-016	6.44633e-017	1.09053e-015	-2.10616e-015	-1.37752e-015	-1.79806e-015	-3.24556e-015	5.76262e-015	2.72315e-015	5.05442e-015	2.35112e-015	4.73646e-015	-1.09524e-015	4.58589e-015	6.86323e-016	2.98655e-015	7.5429e-015	7.19318e-015	9.17083e-015	5.53041e-016	-1.81191e-015	-3.53103e-015	-4.07749e-015
1.72347e-015	1.21518e-015	1.04856e-015	-9.46918e-018	8.38626e-016	-2.21617e-015	-1.52208e-015	-1.34669e-015	-2.9924e-015	6.03887e-015	3.12713e-015	5.3282e-015	2.61092e-015	5.12295e-015	-1.03272e-015	4.56504e-015	4.55698e-016	3.00231e-015	7.76109e-015	7.31794e-015	9.58577e-015	5.15382e-016	-2.08795e-015	-3.3489e-015	-4.05662e-015
1.80889e-015	1.48696e-015	1.10304e-015	-1.05207e-016	5.60332e-016	-2.33964e-015	-1.69293e-015	-8.83383e-016	-2.74085e-015	6.27535e-015	3.50754e-015	5.57682e-015	2.839e-015	5.48585e-015	-9.73389e-016	4.5318e-015	2.16017e-016	3.02096e-015	7.97993e-015	7.39671e-015	9.9533e-015	4.65064e-016	-2.35739e-015	-3.16124e-015	-4.04903e-015
1.88895e-015	1.75168e-015	1.15016e-015	-2.22198e-016	2.54932e-016	-2.47691e-015	-1.88983e-015	-4.12154e-016	-2.49151e-015	6.47329e-015	3.86013e-015	5.79993e-015	3.03081e-015	5.82175e-015	-9.19612e-016	4.48419e-015	-3.21028e-017	3.04228e-015	8.19734e-015	7.42896e-015	1.02724e-014	4.02156e-016	-2.61768e-015	-2.96698e-015	-4.05517e-015
1.96419e-015	2.00975e-015	1.19222e-015	-3.60463e-016	-7.67863e-017	-2.62767e-015	-2.11163e-015	6.22712e-017	-2.24435e-015	6.63398e-015	4.18124e-015	5.99748e-015	3.18226e-015	6.12774e-015	-8.73477e-016	4.42152e-015	-2.87655e-016	3.06572e-015	8.41121e-015	7.41449e-015	1.05421e-014	3.26626e-016	-2.86502e-015	-2.76559e-015	-4.07533e-015
2.03532e-015	2.2616e-015	1.23216e-015	-5.19753e-016	-4.34374e-016	-2.7918e-015	-2.35647e-015	5.34833e-016	-1.99953e-015	6.75967e-015	4.46667e-015	6.16949e-015	3.28975e-015	6.4009e-015	-8.3702e-016	4.34266e-015	-5.4938e-016	3.09069e-015	8.61915e-015	7.35307e-015	1.07618e-014	2.37692e-016	-3.09623e-015	-2.55591e-015	-4.10975e-015
2.10268e-015	2.50794e-015	1.27196e-015	-6.9888e-016	-8.17006e-016	-2.96958e-015	-2.62259e-015	1.00066e-015	-1.75763e-015	6.85264e-015	4.71289e-015	6.31566e-015	3.34945e-015	6.63872e-015	-8.11845e-016	4.24587e-015	-8.16814e-016	3.11613e-015	8.81894e-015	7.24519e-015	1.09311e-014	1.35854e-016	-3.30924e-015	-2.33732e-015	-4.15828e-015
2.16594e-015	2.74883e-015	1.31431e-015	-8.97214e-016	-1.22342e-015	-3.16033e-015	-2.90788e-015	1.45493e-015	-1.51939e-015	6.91558e-015	4.91719e-015	6.4362e-015	3.35937e-015	6.83866e-015	-8.00305e-016	4.12997e-015	-1.08854e-015	3.14075e-015	9.00852e-015	7.09237e-015	1.1051e-014	2.16866e-017	-3.50128e-015	-2.10888e-015	-4.22103e-015
2.22579e-015	2.98551e-015	1.36235e-015	-1.11386e-015	-1.65181e-015	-3.36452e-015	-3.20996e-015	1.8924e-015	-1.28414e-015	6.95118e-015	5.0766e-015	6.53155e-015	3.31704e-015	6.99938e-015	-8.03413e-016	3.99365e-015	-1.36313e-015	3.16382e-015	9.18609e-015	6.89638e-015	1.11221e-014	-1.05011e-016	-3.66982e-015	-1.86974e-015	-4.29777e-015
2.28273e-015	3.21871e-015	1.41814e-015	-1.34777e-015	-2.1005e-015	-3.58158e-015	-3.52683e-015	2.30841e-015	-1.05268e-015	6.96246e-015	5.1889e-015	6.60168e-015	3.22123e-015	7.11893e-015	-8.22603e-016	3.8357e-015	-1.64002e-015	3.18446e-015	9.34955e-015	6.65959e-015	1.11462e-014	-2.43754e-016	-3.81271e-015	-1.61933e-015	-4.38763e-015
2.337e-015	3.4483e-015	1.48363e-015	-1.59661e-015	-2.56768e-015	-3.81055e-015	-3.85571e-015	2.6984e-015	-8.25366e-016	6.95288e-015	5.25209e-015	6.64749e-015	3.07114e-015	7.1964e-015	-8.59018e-016	3.65482e-015	-1.91825e-015	3.20188e-015	9.49635e-015	6.38436e-015	1.11247e-014	-3.94564e-016	-3.92856e-015	-1.35719e-015	-4.48925e-015
2.38905e-015	3.67514e-015	1.56121e-015	-1.85929e-015	-3.05108e-015	-4.05068e-015	-4.19397e-015	3.05753e-015	-6.014e-016	6.92551e-015	5.2652e-015	6.6697e-015	2.86615e-015	7.23098e-015	-9.1432e-016	3.45047e-015	-2.19698e-015	3.21501e-015	9.62418e-015	6.07313e-015	1.10602e-014	-5.57139e-016	-4.01641e-015	-1.08348e-015	-4.60127e-015
2.43889e-015	3.89962e-015	1.653e-015	-2.13423e-015	-3.5485e-015	-4.3003e-015	-4.53887e-015	3.38124e-015	-3.81394e-016	6.88412e-015	5.22706e-015	6.66989e-015	2.60709e-015	7.22276e-015	-9.89114e-016	3.2214e-015	-2.47535e-015	3.22264e-015	9.7315e-015	5.72951e-015	1.09562e-014	-7.29968e-016	-4.07547e-015	-7.96969e-016	-4.72163e-015
2.48672e-015	4.12217e-015	1.76102e-015	-2.41975e-015	-4.05719e-015	-4.55852e-015	-4.88786e-015	3.66611e-015	-1.6591e-016	6.8321e-015	5.13803e-015	6.64977e-015	2.2951e-015	7.17213e-015	-1.08373e-015	2.96663e-015	-2.75264e-015	3.22389e-015	9.81612e-015	5.35686e-015	1.08155e-014	-9.12916e-016	-4.10565e-015	-4.97586e-016	-4.84821e-015
2.53268e-015	4.34281e-015	1.88672e-015	-2.71416e-015	-4.57435e-015	-4.82388e-015	-5.23756e-015	3.91005e-015	4.49632e-017	6.77357e-015	4.99874e-015	6.61013e-015	1.93204e-015	7.07969e-015	-1.19904e-015	2.68595e-015	-3.02778e-015	3.21803e-015	9.87687e-015	4.959e-015	1.06417e-014	-1.10604e-015	-4.10668e-015	-1.85603e-016	-4.97919e-015
2.57638e-015	4.56229e-015	2.03183e-015	-3.01604e-015	-5.09688e-015	-5.09562e-015	-5.58547e-015	4.10997e-015	2.51751e-016	6.71254e-015	4.80987e-015	6.55268e-015	1.5206e-015	6.94692e-015	-1.33505e-015	2.379e-015	-3.30014e-015	3.20407e-015	9.91251e-015	4.54044e-015	1.04387e-014	-1.30766e-015	-4.07835e-015	1.38901e-016	-5.11206e-015
2.61755e-015	4.78132e-015	2.1969e-015	-3.32312e-015	-5.62142e-015	-5.37241e-015	-5.92939e-015	4.26176e-015	4.54553e-016	6.65275e-015	4.57292e-015	6.47988e-015	1.06477e-015	6.77578e-015	-1.49162e-015	2.04557e-015	-3.56901e-015	3.18121e-015	9.92145e-015	4.10528e-015	1.02112e-014	-1.5171e-015	-4.02142e-015	4.7617e-016	-5.24432e-015
2.65497e-015	4.99978e-015	2.38294e-015	-3.6338e-015	-6.14452e-015	-5.65289e-015	-6.26598e-015	4.36336e-015	6.5365e-016	6.5985e-015	4.29015e-015	6.39435e-015	5.68614e-016	6.56889e-015	-1.66849e-015	1.6864e-015	-3.83339e-015	3.14865e-015	9.90274e-015	3.6578e-015	9.96347e-015	-1.73299e-015	-3.93675e-015	8.26248e-016	-5.3727e-015
2.68897e-015	5.21841e-015	2.59045e-015	-3.94597e-015	-6.66355e-015	-5.93551e-015	-6.593e-015	4.41339e-015	8.50053e-016	6.55326e-015	3.96519e-015	6.29826e-015	3.66177e-017	6.32927e-015	-1.86516e-015	1.30123e-015	-4.09303e-015	3.10521e-015	9.8553e-015	3.20223e-015	9.70047e-015	-1.95428e-015	-3.82583e-015	1.18899e-015	-5.49462e-015
2.71955e-015	5.43754e-015	2.8188e-015	-4.25792e-015	-7.17544e-015	-6.21843e-015	-6.90845e-015	4.41102e-015	1.04425e-015	6.5197e-015	3.60095e-015	6.19436e-015	-5.25461e-016	6.06071e-015	-2.08094e-015	8.90681e-016	-4.3472e-015	3.05095e-015	9.77815e-015	2.74314e-015	9.42749e-015	-2.18002e-015	-3.69001e-015	1.56385e-015	-5.60682e-015
2.74603e-015	5.65743e-015	3.06841e-015	-4.56831e-015	-7.67642e-015	-6.49966e-015	-7.20999e-015	4.356e-015	1.23673e-015	6.50276e-015	3.20168e-015	6.08531e-015	-1.11216e-015	5.76702e-015	-2.31522e-015	4.55375e-016	-4.59476e-015	2.98534e-015	9.67136e-015	2.2849e-015	9.14907e-015	-2.40858e-015	-3.53089e-015	1.95033e-015	-5.70617e-015
2.76786e-015	5.87863e-015	3.3387e-015	-4.87559e-015	-8.16397e-015	-6.77747e-015	-7.49635e-015	4.24801e-015	1.42805e-015	6.50615e-015	2.77243e-015	5.97407e-015	-1.71674e-015	5.45253e-015	-2.56749e-015	-3.82926e-018	-4.8353e-015	2.90766e-015	9.53532e-015	1.83215e-015	8.87009e-015	-2.63891e-015	-3.35007e-015	2.34797e-015	-5.7899e-015
2.78448e-015	6.10078e-015	3.62863e-015	-5.17888e-015	-8.63465e-015	-7.05057e-015	-7.76548e-015	4.08862e-015	1.61846e-015	6.53293e-015	2.31796e-015	5.86367e-015	-2.3329e-015	5.12204e-015	-2.83646e-015	-4.84947e-016	-5.06889e-015	2.81795e-015	9.36959e-015	1.38922e-015	8.59627e-015	-2.8694e-015	-3.14957e-015	2.7558e-015	-5.85493e-015
2.79597e-015	6.32494e-015	3.93732e-015	-5.47641e-015	-9.08582e-015	-7.31651e-015	-8.01654e-015	3.8797e-015	1.80913e-015	6.58639e-015	1.8436e-015	5.7565e-015	-2.95339e-015	4.78025e-015	-3.12141e-015	-9.86557e-016	-5.29525e-015	2.71669e-015	9.17471e-015	9.59718e-016	8.33255e-015	-3.09892e-015	-2.93182e-015	3.17338e-015	-5.89831e-015
2.80225e-015	6.55069e-015	4.26351e-015	-5.76658e-015	-9.51444e-015	-7.5735e-015	-8.24874e-015	3.62305e-015	2.00134e-015	6.66869e-015	1.35457e-015	5.6566e-015	-3.57026e-015	4.43284e-015	-3.42103e-015	-1.50697e-015	-5.51429e-015	2.60416e-015	8.95084e-015	5.46915e-016	8.08303e-015	-3.32677e-015	-2.6991e-015	3.59991e-015	-5.91751e-015
2.80356e-015	6.7785e-015	4.60628e-015	-6.04808e-015	-9.91809e-015	-7.82012e-015	-8.46128e-015	3.32113e-015	2.19589e-015	6.7832e-015	8.56852e-016	5.56735e-015	-4.17651e-015	4.08492e-015	-3.73401e-015	-2.04424e-015	-5.72539e-015	2.48114e-015	8.69886e-015	1.54371e-016	7.85254e-015	-3.55023e-015	-2.45427e-015	4.03458e-015	-5.91028e-015
2.79946e-015	7.00866e-015	4.96374e-015	-6.32043e-015	-1.02945e-014	-8.05532e-015	-8.65353e-015	2.97662e-015	2.3936e-015	6.93266e-015	3.56676e-016	5.49264e-015	-4.76445e-015	3.74219e-015	-4.05899e-015	-2.59609e-015	-5.92831e-015	2.34754e-015	8.42021e-015	-2.14365e-016	7.64557e-015	-3.76758e-015	-2.20023e-015	4.47666e-015	-5.87382e-015
2.79057e-015	7.24149e-015	5.33397e-015	-6.58388e-015	-1.06415e-014	-8.27799e-015	-8.82537e-015	2.59343e-015	2.59486e-015	7.11953e-015	-1.39269e-016	5.43528e-015	-5.32627e-015	3.41016e-015	-4.39463e-015	-3.16008e-015	-6.1235e-015	2.20432e-015	8.11591e-015	-5.57254e-016	7.46666e-015	-3.9779e-015	-1.93989e-015	4.92556e-015	-5.80623e-015
2.77693e-015	7.47738e-015	5.71485e-015	-6.83779e-015	-1.09577e-014	-8.48714e-015	-8.977e-015	2.17521e-015	2.8009e-015	7.34533e-015	-6.24231e-016	5.39853e-015	-5.85451e-015	3.09495e-015	-4.73972e-015	-3.73421e-015	-6.31077e-015	2.0527e-015	7.78781e-015	-8.72544e-016	7.31984e-015	-4.1794e-015	-1.67562e-015	5.38033e-015	-5.7054e-015
2.75815e-015	7.7162e-015	6.10394e-015	-7.0813e-015	-1.12423e-014	-8.68157e-015	-9.10907e-015	1.72689e-015	3.01251e-015	7.61169e-015	-1.0921e-015	5.38532e-015	-6.34208e-015	2.80232e-015	-5.09298e-015	-4.31587e-015	-6.4902e-015	1.89431e-015	7.43702e-015	-1.15812e-015	7.20894e-015	-4.37107e-015	-1.40886e-015	5.83976e-015	-5.57054e-015
2.73512e-015	7.95848e-015	6.49921e-015	-7.31438e-015	-1.14939e-014	-8.85946e-015	-9.22201e-015	1.25337e-015	3.23085e-015	7.91988e-015	-1.53609e-015	5.39845e-015	-6.78193e-015	2.53761e-015	-5.45338e-015	-4.90203e-015	-6.66282e-015	1.73011e-015	7.06551e-015	-1.41258e-015	7.13756e-015	-4.55188e-015	-1.14243e-015	6.30343e-015	-5.4005e-015
2.70879e-015	8.20448e-015	6.89865e-015	-7.53741e-015	-1.17117e-014	-9.02043e-015	-9.31734e-015	7.59121e-016	3.45682e-015	8.27064e-015	-1.95004e-015	5.44106e-015	-7.16709e-015	2.30587e-015	-5.81964e-015	-5.49035e-015	-6.82809e-015	1.56158e-015	6.67476e-015	-1.63514e-015	7.10831e-015	-4.72031e-015	-8.79017e-016	6.77027e-015	-5.19463e-015
2.67954e-015	8.45461e-015	7.29976e-015	-7.75077e-015	-1.1896e-014	-9.16427e-015	-9.3965e-015	2.49639e-016	3.69085e-015	8.66464e-015	-2.32794e-015	5.51638e-015	-7.4918e-015	2.11273e-015	-6.19063e-015	-6.07791e-015	-6.98698e-015	1.39078e-015	6.26664e-015	-1.82621e-015	7.12418e-015	-4.87452e-015	-6.20025e-016	7.23937e-015	-4.95293e-015
2.64816e-015	8.70908e-015	7.69999e-015	-7.95525e-015	-1.20467e-014	-9.29051e-015	-9.4608e-015	-2.70045e-016	3.93335e-015	9.10229e-015	-2.66364e-015	5.62679e-015	-7.7501e-015	1.9628e-015	-6.56572e-015	-6.66228e-015	-7.13987e-015	1.21849e-015	5.84312e-015	-1.98581e-015	7.18619e-015	-5.01347e-015	-3.66953e-016	7.70985e-015	-4.67593e-015
2.61587e-015	8.96831e-015	8.09742e-015	-8.15206e-015	-1.21639e-014	-9.3986e-015	-9.51237e-015	-7.93982e-016	4.18492e-015	9.58351e-015	-2.95222e-015	5.77446e-015	-7.93644e-015	1.86034e-015	-6.94438e-015	-7.24074e-015	-7.2872e-015	1.04674e-015	5.40596e-015	-2.11361e-015	7.29603e-015	-5.13665e-015	-1.21579e-016	8.18132e-015	-4.36481e-015
2.58394e-015	9.23292e-015	8.49001e-015	-8.34047e-015	-1.22493e-014	-9.48873e-015	-9.55356e-015	-1.31662e-015	4.44671e-015	1.01077e-014	-3.18927e-015	5.96237e-015	-8.04589e-015	1.80922e-015	-7.32611e-015	-7.81123e-015	-7.4295e-015	8.77109e-016	4.95763e-015	-2.211e-015	7.45504e-015	-5.24352e-015	1.14621e-016	8.65278e-015	-4.02082e-015
2.55374e-015	9.50346e-015	8.87593e-015	-8.52106e-015	-1.23043e-014	-9.56146e-015	-9.5863e-015	-1.83282e-015	4.7188e-015	1.06736e-014	-3.37026e-015	6.19164e-015	-8.07498e-015	1.81352e-015	-7.71038e-015	-8.37098e-015	-7.56776e-015	7.11406e-016	4.50091e-015	-2.27994e-015	7.66319e-015	-5.33318e-015	3.39334e-016	9.12377e-015	-3.64547e-015
2.52652e-015	9.78014e-015	9.25341e-015	-8.69513e-015	-1.23304e-014	-9.61755e-015	-9.61259e-015	-2.33705e-015	5.00118e-015	1.12803e-014	-3.49146e-015	6.46286e-015	-8.02109e-015	1.87588e-015	-8.09664e-015	-8.9175e-015	-7.70328e-015	5.51218e-016	4.03766e-015	-2.32191e-015	7.92077e-015	-5.40472e-015	5.52084e-016	9.59405e-015	-3.24103e-015
2.50385e-015	1.00631e-014	9.621e-015	-8.86353e-015	-1.23297e-014	-9.65745e-015	-9.63474e-015	-2.82403e-015	5.29386e-015	1.19253e-014	-3.55031e-015	6.77699e-015	-7.88107e-015	1.99843e-015	-8.48491e-015	-9.44793e-015	-7.83722e-015	3.98563e-016	3.57071e-015	-2.3385e-015	8.22783e-015	-5.45811e-015	7.5249e-016	1.00631e-014	-2.80958e-015
2.48733e-015	1.03533e-014	9.97741e-015	-9.02772e-015	-1.23043e-014	-9.68229e-015	-9.65506e-015	-3.28802e-015	5.59711e-015	1.26067e-014	-3.54414e-015	7.13445e-015	-7.65372e-015	2.18349e-015	-8.87504e-015	-9.96073e-015	-7.97116e-015	2.5531e-016	3.10196e-015	-2.33236e-015	8.58322e-015	-5.49308e-015	9.39703e-016	1.05301e-014	-2.35441e-015
2.47857e-015	1.06506e-014	1.03217e-014	-9.18835e-015	-1.22563e-014	-9.69354e-015	-9.67606e-015	-3.72432e-015	5.91026e-015	1.33222e-014	-3.47094e-015	7.53566e-015	-7.33841e-015	2.43191e-015	-9.26595e-015	-1.04541e-014	-8.10607e-015	1.23372e-016	2.63302e-015	-2.30612e-015	8.98535e-015	-5.51015e-015	1.11364e-015	1.09947e-014	-1.87888e-015
2.47871e-015	1.09551e-014	1.06526e-014	-9.34683e-015	-1.21894e-014	-9.69228e-015	-9.69976e-015	-4.12863e-015	6.23271e-015	1.40693e-014	-3.33001e-015	7.98021e-015	-6.93541e-015	2.74401e-015	-9.65839e-015	-1.09261e-014	-8.24275e-015	3.78606e-018	2.16674e-015	-2.26286e-015	9.4331e-015	-5.50913e-015	1.27404e-015	1.1457e-014	-1.38653e-015
2.48965e-015	1.12681e-014	1.09699e-014	-9.50413e-015	-1.21065e-014	-9.68048e-015	-9.7285e-015	-4.49691e-015	6.56419e-015	1.4845e-014	-3.1215e-015	8.46723e-015	-6.44591e-015	3.11939e-015	-1.00528e-014	-1.13755e-014	-8.38235e-015	-1.02486e-016	1.70427e-015	-2.20596e-015	9.92415e-015	-5.49022e-015	1.42096e-015	1.19174e-014	-8.81305e-016
2.51367e-015	1.15898e-014	1.12735e-014	-9.66133e-015	-1.20112e-014	-9.66015e-015	-9.76454e-015	-4.82543e-015	6.90373e-015	1.56453e-014	-2.84552e-015	8.99581e-015	-5.87177e-015	3.55757e-015	-1.04497e-014	-1.18015e-014	-8.5259e-015	-1.94209e-016	1.2476e-015	-2.13838e-015	1.04556e-014	-5.45435e-015	1.55516e-015	1.23756e-014	-3.67463e-016
2.5521e-015	1.19203e-014	1.15639e-014	-9.82015e-015	-1.19061e-014	-9.63283e-015	-9.80983e-015	-5.11106e-015	7.2502e-015	1.64664e-014	-2.50357e-015	9.56379e-015	-5.21653e-015	4.05661e-015	-1.08487e-014	-1.22035e-014	-8.6749e-015	-2.70473e-016	7.98109e-016	-2.06327e-015	1.1025e-014	-5.40161e-015	1.67691e-015	1.28321e-014	1.50621e-016
2.60619e-015	1.22593e-014	1.18408e-014	-9.98108e-015	-1.17953e-014	-9.60055e-015	-9.86639e-015	-5.35086e-015	7.60244e-015	1.73046e-014	-2.09828e-015	1.01697e-014	-4.48362e-015	4.61388e-015	-1.12497e-014	-1.25809e-014	-8.83085e-015	-3.29907e-016	3.56916e-016	-1.98409e-015	1.16285e-014	-5.33255e-015	1.78625e-015	1.32868e-014	6.68907e-016
2.6769e-015	1.26073e-014	1.21053e-014	-1.01446e-014	-1.16822e-014	-9.56528e-015	-9.93605e-015	-5.54297e-015	7.95972e-015	1.81553e-014	-1.63273e-015	1.08118e-014	-3.67752e-015	5.22713e-015	-1.16536e-014	-1.29333e-014	-8.99501e-015	-3.72222e-016	-7.39327e-017	-1.90407e-015	1.2263e-014	-5.24766e-015	1.88423e-015	1.37397e-014	1.18264e-015
2.76577e-015	1.29646e-014	1.23577e-014	-1.03118e-014	-1.15704e-014	-9.52896e-015	-1.00204e-014	-5.68561e-015	8.32016e-015	1.90142e-014	-1.1107e-015	1.14869e-014	-2.8037e-015	5.8933e-015	-1.20611e-014	-1.3261e-014	-9.16838e-015	-3.97097e-016	-4.93294e-016	-1.82588e-015	1.29243e-014	-5.14788e-015	1.97152e-015	1.41909e-014	1.6876e-015
2.87398e-015	1.3331e-014	1.25991e-014	-1.04837e-014	-1.14629e-014	-9.49411e-015	-1.01209e-014	-5.77835e-015	8.68193e-015	1.98769e-014	-5.36511e-016	1.21915e-014	-1.86844e-015	6.60801e-015	-1.24726e-014	-1.35648e-014	-9.35217e-015	-4.05091e-016	-8.99948e-016	-1.75259e-015	1.36083e-014	-5.03468e-015	2.04939e-015	1.46401e-014	2.17959e-015
3.0023e-015	1.37063e-014	1.28304e-014	-1.06608e-014	-1.13637e-014	-9.46243e-015	-1.0239e-014	-5.82077e-015	9.04384e-015	2.07391e-014	8.48733e-017	1.29221e-014	-8.78177e-016	7.36646e-015	-1.28885e-014	-1.38446e-014	-9.54709e-015	-3.95626e-016	-1.29243e-015	-1.68737e-015	1.43115e-014	-4.90874e-015	2.11883e-015	1.50884e-014	2.65478e-015
3.15099e-015	1.40903e-014	1.30527e-014	-1.08438e-014	-1.1276e-014	-9.43587e-015	-1.03755e-014	-5.81294e-015	9.40416e-015	2.15965e-014	7.47904e-016	1.36746e-014	1.59707e-016	8.16378e-015	-1.33083e-014	-1.41014e-014	-9.75395e-015	-3.69193e-016	-1.66896e-015	-1.63259e-015	1.50291e-014	-4.77109e-015	2.18112e-015	1.55363e-014	3.10906e-015
3.32073e-015	1.44827e-014	1.32674e-014	-1.10327e-014	-1.12026e-014	-9.4163e-015	-1.05306e-014	-5.75569e-015	9.76095e-015	2.24439e-014	1.44617e-015	1.44448e-014	1.23677e-015	8.99419e-015	-1.37325e-014	-1.43361e-014	-9.97501e-015	-3.26282e-016	-2.02872e-015	-1.59069e-015	1.57565e-014	-4.62301e-015	2.23795e-015	1.59842e-014	3.53944e-015
3.51182e-015	1.48836e-014	1.34763e-014	-1.1228e-014	-1.11466e-014	-9.40597e-015	-1.07048e-014	-5.65032e-015	1.01119e-014	2.3277e-014	2.17307e-015	1.52289e-014	2.34521e-015	9.85235e-015	-1.4161e-014	-1.455e-014	-1.02108e-014	-2.67445e-016	-2.37134e-015	-1.56335e-015	1.64888e-014	-4.46604e-015	2.29017e-015	1.64325e-014	3.94209e-015
3.72456e-015	1.52925e-014	1.36807e-014	-1.14291e-014	-1.11109e-014	-9.40661e-015	-1.08979e-014	-5.49908e-015	1.04554e-014	2.40913e-014	2.92167e-015	1.60214e-014	3.47657e-015	1.07321e-014	-1.45933e-014	-1.47442e-014	-1.04616e-014	-1.93184e-016	-2.6964e-015	-1.55281e-015	1.72214e-014	-4.30092e-015	2.33917e-015	1.68814e-014	4.31477e-015
3.95936e-015	1.57087e-014	1.38824e-014	-1.16363e-014	-1.10972e-014	-9.41941e-015	-1.111e-014	-5.30478e-015	1.07888e-014	2.48827e-014	3.68428e-015	1.68185e-014	4.62279e-015	1.1627e-014	-1.50294e-014	-1.49205e-014	-1.07277e-014	-1.0505e-016	-3.00281e-015	-1.56041e-015	1.79498e-014	-4.12908e-015	2.38579e-015	1.73315e-014	4.65469e-015
4.21524e-015	1.61314e-014	1.40824e-014	-1.18492e-014	-1.11075e-014	-9.44526e-015	-1.13409e-014	-5.07042e-015	1.11098e-014	2.56472e-014	4.45304e-015	1.76153e-014	5.77456e-015	1.25303e-014	-1.54684e-014	-1.5081e-014	-1.10107e-014	-5.04319e-018	-3.28991e-015	-1.58741e-015	1.867e-014	-3.95101e-015	2.43096e-015	1.77834e-014	4.95992e-015
4.49081e-015	1.656e-014	1.42828e-014	-1.20674e-014	-1.11435e-014	-9.48599e-015	-1.15905e-014	-4.7997e-015	1.14171e-014	2.63807e-014	5.22084e-015	1.84075e-014	6.92317e-015	1.34349e-014	-1.59094e-014	-1.52271e-014	-1.13112e-014	1.05841e-016	-3.55778e-015	-1.63475e-015	1.93775e-014	-3.76822e-015	2.47587e-015	1.82375e-014	5.22904e-015
4.78535e-015	1.69937e-014	1.44854e-014	-1.22905e-014	-1.12067e-014	-9.54199e-015	-1.18581e-014	-4.49642e-015	1.17079e-014	2.70795e-014	5.9797e-015	1.91896e-014	8.05997e-015	1.43346e-014	-1.63512e-014	-1.53607e-014	-1.16289e-014	2.26151e-016	-3.80649e-015	-1.70299e-015	2.00682e-014	-3.58164e-015	2.52163e-015	1.8694e-014	5.46105e-015
5.09733e-015	1.7431e-014	1.46914e-014	-1.2518e-014	-1.12976e-014	-9.61403e-015	-1.21423e-014	-4.16495e-015	1.19805e-014	2.77397e-014	6.72183e-015	1.99575e-014	9.17598e-015	1.52225e-014	-1.67932e-014	-1.54844e-014	-1.19636e-014	3.54134e-016	-4.03539e-015	-1.79165e-015	2.07379e-014	-3.39257e-015	2.56941e-015	1.91532e-014	5.65577e-015
5.42557e-015	1.78703e-014	1.49021e-014	-1.27487e-014	-1.14171e-014	-9.70219e-015	-1.24424e-014	-3.80969e-015	1.22329e-014	2.83584e-014	7.4398e-015	2.07063e-014	1.02626e-014	1.60918e-014	-1.72344e-014	-1.56004e-014	-1.23154e-014	4.87694e-016	-4.24462e-015	-1.9004e-015	2.13831e-014	-3.20127e-015	2.62028e-015	1.96148e-014	5.81272e-015
5.76809e-015	1.83109e-014	1.51182e-014	-1.29813e-014	-1.15658e-014	-9.80721e-015	-1.27568e-014	-3.43477e-015	1.24636e-014	2.89329e-014	8.12642e-015	2.14311e-014	1.13117e-014	1.69366e-014	-1.76737e-014	-1.57109e-014	-1.26839e-014	6.24696e-016	-4.43414e-015	-2.02892e-015	2.20005e-014	-3.00809e-015	2.67484e-015	2.00792e-014	5.93253e-015
6.12295e-015	1.87513e-014	1.53404e-014	-1.32142e-014	-1.17434e-014	-9.92864e-015	-1.30842e-014	-3.04553e-015	1.26707e-014	2.94613e-014	8.77454e-015	2.21271e-014	1.23154e-014	1.77508e-014	-1.81097e-014	-1.58179e-014	-1.30686e-014	7.62995e-016	-4.60394e-015	-2.17707e-015	2.25872e-014	-2.81356e-015	2.73332e-015	2.05463e-014	6.0166e-015
6.48824e-015	1.919e-014	1.557e-014	-1.34468e-014	-1.19489e-014	-1.00665e-014	-1.34234e-014	-2.64741e-015	1.28529e-014	2.99409e-014	9.37758e-015	2.27906e-014	1.32662e-014	1.85284e-014	-1.85401e-014	-1.59233e-014	-1.3468e-014	9.00035e-016	-4.7542e-015	-2.34376e-015	2.31403e-014	-2.61796e-015	2.79651e-015	2.10159e-014	6.06704e-015
6.86146e-015	1.96253e-014	1.58078e-014	-1.36783e-014	-1.2182e-014	-1.02209e-014	-1.3773e-014	-2.24475e-015	1.30093e-014	3.037e-014	9.93012e-015	2.34172e-014	1.41579e-014	1.92637e-014	-1.89632e-014	-1.60295e-014	-1.38814e-014	1.03441e-015	-4.88434e-015	-2.52737e-015	2.36581e-014	-2.42141e-015	2.86484e-015	2.14879e-014	6.08554e-015
7.24093e-015	2.00559e-014	1.60542e-014	-1.3907e-014	-1.24415e-014	-1.0391e-014	-1.41311e-014	-1.84308e-015	1.31389e-014	3.07474e-014	1.04268e-014	2.40034e-014	1.49842e-014	1.99522e-014	-1.93774e-014	-1.61386e-014	-1.43082e-014	1.16393e-015	-4.99513e-015	-2.72634e-015	2.41388e-014	-2.22398e-015	2.93878e-015	2.19623e-014	6.07471e-015
7.62401e-015	2.04802e-014	1.63096e-014	-1.41317e-014	-1.2726e-014	-1.0575e-014	-1.44958e-014	-1.44747e-015	1.32409e-014	3.10724e-014	1.08624e-014	2.45467e-014	1.57393e-014	2.05899e-014	-1.97806e-014	-1.62527e-014	-1.47477e-014	1.28697e-015	-5.08675e-015	-2.93944e-015	2.45802e-014	-2.02577e-015	3.01859e-015	2.24386e-014	6.03723e-015
8.00785e-015	2.08962e-014	1.65744e-014	-1.43509e-014	-1.3033e-014	-1.07721e-014	-1.48656e-014	-1.06308e-015	1.33145e-014	3.13448e-014	1.12332e-014	2.50442e-014	1.64189e-014	2.11723e-014	-2.01713e-014	-1.63732e-014	-1.51982e-014	1.40184e-015	-5.15936e-015	-3.16453e-015	2.49812e-014	-1.82606e-015	3.10422e-015	2.29162e-014	5.97666e-015
8.3898e-015	2.13021e-014	1.68484e-014	-1.45634e-014	-1.33607e-014	-1.0981e-014	-1.52387e-014	-6.9418e-016	1.33594e-014	3.15652e-014	1.15354e-014	2.54934e-014	1.70196e-014	2.1697e-014	-2.05476e-014	-1.65022e-014	-1.56581e-014	1.50642e-015	-5.21298e-015	-3.40044e-015	2.53415e-014	-1.62472e-015	3.19631e-015	2.33945e-014	5.89658e-015
8.76745e-015	2.16964e-014	1.71306e-014	-1.47682e-014	-1.37067e-014	-1.11999e-014	-1.56132e-014	-3.44909e-016	1.33759e-014	3.17338e-014	1.17664e-014	2.58918e-014	1.75375e-014	2.21607e-014	-2.09073e-014	-1.66415e-014	-1.61251e-014	1.59939e-015	-5.24824e-015	-3.64504e-015	2.56609e-014	-1.42129e-015	3.29474e-015	2.38729e-014	5.80088e-015
9.13908e-015	2.20779e-014	1.74208e-014	-1.49642e-014	-1.40689e-014	-1.1427e-014	-1.59879e-014	-1.95812e-017	1.33636e-014	3.18517e-014	1.19244e-014	2.62379e-014	1.79696e-014	2.25619e-014	-2.1249e-014	-1.67916e-014	-1.65975e-014	1.67952e-015	-5.26555e-015	-3.89625e-015	2.59392e-014	-1.21602e-015	3.39972e-015	2.4351e-014	5.69386e-015
9.50132e-015	2.24456e-014	1.77186e-014	-1.51502e-014	-1.44445e-014	-1.16599e-014	-1.63609e-014	2.78141e-016	1.33233e-014	3.19201e-014	1.20084e-014	2.65314e-014	1.83149e-014	2.28991e-014	-2.15706e-014	-1.69534e-014	-1.70734e-014	1.74512e-015	-5.26515e-015	-4.15171e-015	2.61766e-014	-1.00803e-015	3.51121e-015	2.48282e-014	5.57966e-015
9.85152e-015	2.27974e-014	1.80226e-014	-1.53255e-014	-1.48311e-014	-1.18966e-014	-1.67314e-014	5.4448e-016	1.32553e-014	3.19412e-014	1.20186e-014	2.67722e-014	1.85731e-014	2.31711e-014	-2.18706e-014	-1.71281e-014	-1.75504e-014	1.79542e-015	-5.24814e-015	-4.40972e-015	2.63742e-014	-7.96809e-016	3.62904e-015	2.53038e-014	5.46271e-015
1.01876e-014	2.31318e-014	1.83314e-014	-1.54888e-014	-1.52254e-014	-1.21353e-014	-1.70979e-014	7.77256e-016	1.31613e-014	3.19165e-014	1.19554e-014	2.69597e-014	1.87449e-014	2.33787e-014	-2.21477e-014	-1.73164e-014	-1.80269e-014	1.82868e-015	-5.21468e-015	-4.66859e-015	2.65332e-014	-5.81659e-016	3.75282e-015	2.57772e-014	5.34671e-015
1.05078e-014	2.34477e-014	1.86443e-014	-1.56392e-014	-1.5625e-014	-1.23742e-014	-1.7459e-014	9.73991e-016	1.30419e-014	3.18491e-014	1.18203e-014	2.70942e-014	1.88306e-014	2.35227e-014	-2.24011e-014	-1.75195e-014	-1.85004e-014	1.84442e-015	-5.16575e-015	-4.92703e-015	2.66555e-014	-3.62577e-016	3.88242e-015	2.6247e-014	5.23532e-015
1.08099e-014	2.3744e-014	1.89603e-014	-1.57763e-014	-1.60275e-014	-1.26113e-014	-1.78136e-014	1.132e-015	1.28989e-014	3.17417e-014	1.16157e-014	2.71764e-014	1.88321e-014	2.36045e-014	-2.26298e-014	-1.7737e-014	-1.89688e-014	1.84205e-015	-5.10218e-015	-5.18289e-015	2.67419e-014	-1.3871e-016	4.01805e-015	2.67123e-014	5.1329e-015
1.10914e-014	2.40196e-014	1.92778e-014	-1.58996e-014	-1.64298e-014	-1.28442e-014	-1.81612e-014	1.25005e-015	1.27341e-014	3.15974e-014	1.13451e-014	2.72075e-014	1.87524e-014	2.36267e-014	-2.28334e-014	-1.79688e-014	-1.943e-014	1.82116e-015	-5.02503e-015	-5.43421e-015	2.67949e-014	9.08859e-017	4.15943e-015	2.71726e-014	5.04323e-015
1.13509e-014	2.42735e-014	1.95952e-014	-1.60086e-014	-1.68289e-014	-1.30716e-014	-1.85013e-014	1.32684e-015	1.25494e-014	3.14199e-014	1.10122e-014	2.71896e-014	1.85947e-014	2.35914e-014	-2.30111e-014	-1.82151e-014	-1.98819e-014	1.78149e-015	-4.93566e-015	-5.6806e-015	2.68172e-014	3.26228e-016	4.30616e-015	2.76268e-014	4.97002e-015
1.15869e-014	2.45051e-014	1.99108e-014	-1.61038e-014	-1.72218e-014	-1.32912e-014	-1.88328e-014	1.36259e-015	1.23473e-014	3.12126e-014	1.06211e-014	2.71253e-014	1.83628e-014	2.35021e-014	-2.31627e-014	-1.84757e-014	-2.03224e-014	1.72327e-015	-4.83511e-015	-5.92033e-015	2.68112e-014	5.67651e-016	4.45801e-015	2.80739e-014	4.91654e-015
1.17982e-014	2.47144e-014	2.0223e-014	-1.61848e-014	-1.76068e-014	-1.35013e-014	-1.91553e-014	1.35724e-015	1.21302e-014	3.09797e-014	1.01777e-014	2.70173e-014	1.80611e-014	2.33628e-014	-2.32882e-014	-1.87504e-014	-2.07489e-014	1.6467e-015	-4.72399e-015	-6.15294e-015	2.67801e-014	8.15128e-016	4.61468e-015	2.85131e-014	4.886e-015
1.19837e-014	2.49009e-014	2.05298e-014	-1.62515e-014	-1.79818e-014	-1.36999e-014	-1.94691e-014	1.31077e-015	1.19007e-014	3.07251e-014	9.68829e-015	2.68684e-014	1.76953e-014	2.31775e-014	-2.33883e-014	-1.9039e-014	-2.11595e-014	1.55236e-015	-4.60356e-015	-6.37743e-015	2.6727e-014	1.06874e-015	4.77638e-015	2.89437e-014	4.8815e-015
1.21432e-014	2.50654e-014	2.083e-014	-1.63046e-014	-1.83441e-014	-1.38858e-014	-1.97733e-014	1.22382e-015	1.16612e-014	3.04522e-014	9.15874e-015	2.66816e-014	1.72709e-014	2.29508e-014	-2.34642e-014	-1.93404e-014	-2.15521e-014	1.44106e-015	-4.47525e-015	-6.59334e-015	2.66559e-014	1.32902e-015	4.94285e-015	2.93655e-014	4.90463e-015
1.22756e-014	2.52078e-014	2.11223e-014	-1.63444e-014	-1.86918e-014	-1.40571e-014	-2.00676e-014	1.09754e-015	1.14147e-014	3.01647e-014	8.59575e-015	2.64614e-014	1.67948e-014	2.26879e-014	-2.3517e-014	-1.96544e-014	-2.19252e-014	1.31319e-015	-4.34022e-015	-6.80072e-015	2.65703e-014	1.59597e-015	5.11364e-015	2.97776e-014	4.9567e-015
1.23807e-014	2.53278e-014	2.14055e-014	-1.6372e-014	-1.90234e-014	-1.42138e-014	-2.03524e-014	9.33764e-016	1.11639e-014	2.98671e-014	8.00673e-015	2.62119e-014	1.62728e-014	2.2394e-014	-2.35477e-014	-1.99801e-014	-2.22764e-014	1.17013e-015	-4.20049e-015	-7e-015	2.6473e-014	1.86906e-015	5.28862e-015	3.01798e-014	5.03897e-015
1.24589e-014	2.54262e-014	2.1678e-014	-1.63883e-014	-1.93377e-014	-1.43549e-014	-2.06276e-014	7.34758e-016	1.09117e-014	2.95632e-014	7.39949e-015	2.59368e-014	1.57118e-014	2.20749e-014	-2.35582e-014	-2.03161e-014	-2.2605e-014	1.01301e-015	-4.05745e-015	-7.1903e-015	2.63679e-014	2.14737e-015	5.46798e-015	3.05718e-014	5.15218e-015
1.25102e-014	2.55039e-014	2.19387e-014	-1.63939e-014	-1.96334e-014	-1.44797e-014	-2.08936e-014	5.02997e-016	1.06615e-014	2.9257e-014	6.7817e-015	2.56409e-014	1.51187e-014	2.17367e-014	-2.35507e-014	-2.06613e-014	-2.29094e-014	8.43253e-016	-3.91239e-015	-7.37214e-015	2.62582e-014	2.43044e-015	5.65149e-015	3.09529e-014	5.29629e-015
1.25353e-014	2.55621e-014	2.21864e-014	-1.639e-014	-1.99097e-014	-1.45879e-014	-2.11506e-014	2.41452e-016	1.04164e-014	2.8953e-014	6.16072e-015	2.53292e-014	1.45008e-014	2.13854e-014	-2.35277e-014	-2.10144e-014	-2.3188e-014	6.62055e-016	-3.7669e-015	-7.54614e-015	2.61475e-014	2.71797e-015	5.83896e-015	3.13233e-014	5.47145e-015
1.25346e-014	2.56022e-014	2.24205e-014	-1.63775e-014	-2.01657e-014	-1.46794e-014	-2.13985e-014	-4.67423e-017	1.01803e-014	2.86541e-014	5.54445e-015	2.50073e-014	1.38652e-014	2.10274e-014	-2.3491e-014	-2.13744e-014	-2.34408e-014	4.71352e-016	-3.62291e-015	-7.71285e-015	2.60395e-014	3.00854e-015	6.03005e-015	3.16824e-014	5.67711e-015
1.25087e-014	2.56258e-014	2.264e-014	-1.63583e-014	-2.04007e-014	-1.47546e-014	-2.16376e-014	-3.58009e-016	9.95644e-015	2.83643e-014	4.94047e-015	2.46798e-014	1.3219e-014	2.06686e-014	-2.34429e-014	-2.17398e-014	-2.3667e-014	2.72582e-016	-3.48184e-015	-7.87268e-015	2.59381e-014	3.30149e-015	6.22461e-015	3.20307e-014	5.91194e-015
1.24587e-014	2.56346e-014	2.28448e-014	-1.63336e-014	-2.06149e-014	-1.48131e-014	-2.18685e-014	-6.88672e-016	9.74772e-015	2.80868e-014	4.35679e-015	2.4351e-014	1.25693e-014	2.03145e-014	-2.33871e-014	-2.21092e-014	-2.38664e-014	6.74552e-017	-3.34511e-015	-8.02687e-015	2.58461e-014	3.59523e-015	6.42288e-015	3.23687e-014	6.17427e-015
1.23863e-014	2.56292e-014	2.30345e-014	-1.63048e-014	-2.08075e-014	-1.48557e-014	-2.20914e-014	-1.03456e-015	9.55668e-015	2.78251e-014	3.80078e-015	2.40257e-014	1.19234e-014	1.99707e-014	-2.33267e-014	-2.24817e-014	-2.40388e-014	-1.41675e-016	-3.2141e-015	-8.17607e-015	2.57667e-014	3.8882e-015	6.625e-015	3.26968e-014	6.46229e-015
1.22929e-014	2.56121e-014	2.32083e-014	-1.62736e-014	-2.09789e-014	-1.48834e-014	-2.23064e-014	-1.39144e-015	9.38633e-015	2.75817e-014	3.27959e-015	2.37089e-014	1.12876e-014	1.96429e-014	-2.32641e-014	-2.28558e-014	-2.41841e-014	-3.53673e-016	-3.08938e-015	-8.32101e-015	2.57027e-014	4.1795e-015	6.83051e-015	3.30156e-014	6.77349e-015
1.21801e-014	2.55856e-014	2.33663e-014	-1.62407e-014	-2.11298e-014	-1.4897e-014	-2.25137e-014	-1.75557e-015	9.23946e-015	2.73596e-014	2.79986e-015	2.34058e-014	1.06687e-014	1.93367e-014	-2.32019e-014	-2.32304e-014	-2.43037e-014	-5.67402e-016	-2.97291e-015	-8.46254e-015	2.56571e-014	4.46783e-015	7.03968e-015	3.33259e-014	7.10472e-015
1.20492e-014	2.55516e-014	2.35088e-014	-1.62076e-014	-2.12605e-014	-1.48974e-014	-2.27133e-014	-2.12311e-015	9.1188e-015	2.71612e-014	2.36765e-015	2.31211e-014	1.0073e-014	1.90571e-014	-2.31431e-014	-2.36042e-014	-2.43973e-014	-7.80765e-016	-2.86575e-015	-8.60173e-015	2.56329e-014	4.75114e-015	7.25246e-015	3.36284e-014	7.45365e-015
1.1902e-014	2.55128e-014	2.3636e-014	-1.6176e-014	-2.13721e-014	-1.48859e-014	-2.29053e-014	-2.49054e-015	9.02759e-015	2.69888e-014	1.98818e-015	2.28586e-014	9.50577e-015	1.88087e-014	-2.30908e-014	-2.39764e-014	-2.44661e-014	-9.92051e-016	-2.76841e-015	-8.73935e-015	2.56324e-014	5.02714e-015	7.46858e-015	3.39235e-014	7.81685e-015
1.17406e-014	2.54712e-014	2.3748e-014	-1.61464e-014	-2.14652e-014	-1.4864e-014	-2.30895e-014	-2.85327e-015	8.96738e-015	2.68437e-014	1.66639e-015	2.2623e-014	8.97193e-015	1.85955e-014	-2.30473e-014	-2.43451e-014	-2.45112e-014	-1.19952e-015	-2.68165e-015	-8.8752e-015	2.56575e-014	5.29388e-015	7.68777e-015	3.42119e-014	8.19035e-015
1.15666e-014	2.54288e-014	2.38449e-014	-1.61205e-014	-2.15411e-014	-1.48326e-014	-2.32664e-014	-3.20768e-015	8.9398e-015	2.67274e-014	1.40642e-015	2.24182e-014	8.4764e-015	1.84215e-014	-2.30145e-014	-2.47087e-014	-2.4534e-014	-1.40114e-015	-2.60686e-015	-9.01019e-015	2.57104e-014	5.54949e-015	7.90921e-015	3.44947e-014	8.57062e-015
1.13819e-014	2.53885e-014	2.39275e-014	-1.60992e-014	-2.16013e-014	-1.47927e-014	-2.34361e-014	-3.55041e-015	8.94627e-015	2.6641e-014	1.21215e-015	2.2248e-014	8.02322e-015	1.82898e-014	-2.29954e-014	-2.50658e-014	-2.45359e-014	-1.59522e-015	-2.54402e-015	-9.14489e-015	2.57927e-014	5.79253e-015	8.13251e-015	3.47729e-014	8.95396e-015
1.11882e-014	2.53528e-014	2.39957e-014	-1.60835e-014	-2.16468e-014	-1.47459e-014	-2.35983e-014	-3.8782e-015	8.98816e-015	2.65857e-014	1.08644e-015	2.21166e-014	7.6154e-015	1.8203e-014	-2.29921e-014	-2.54156e-014	-2.45184e-014	-1.78116e-015	-2.49322e-015	-9.27943e-015	2.59059e-014	6.02086e-015	8.35764e-015	3.50476e-014	9.33666e-015
1.09885e-014	2.53235e-014	2.40507e-014	-1.60737e-014	-2.16789e-014	-1.46941e-014	-2.37516e-014	-4.1871e-015	9.06654e-015	2.65622e-014	1.03088e-015	2.20263e-014	7.25534e-015	1.81631e-014	-2.30064e-014	-2.5757e-014	-2.44841e-014	-1.9571e-015	-2.45489e-015	-9.41415e-015	2.60507e-014	6.23271e-015	8.58415e-015	3.53199e-014	9.71569e-015
1.07839e-014	2.53028e-014	2.40931e-014	-1.60706e-014	-2.16988e-014	-1.46384e-014	-2.38964e-014	-4.47303e-015	9.1815e-015	2.6571e-014	1.04662e-015	2.19803e-014	6.94543e-015	1.81716e-014	-2.30396e-014	-2.60896e-014	-2.44347e-014	-2.12205e-015	-2.42897e-015	-9.54891e-015	2.62273e-014	6.42662e-015	8.81126e-015	3.55913e-014	1.00878e-014
1.05762e-014	2.52927e-014	2.41232e-014	-1.60751e-014	-2.1708e-014	-1.45803e-014	-2.4032e-014	-4.73359e-015	9.33338e-015	2.66122e-014	1.1341e-015	2.19805e-014	6.68714e-015	1.82295e-014	-2.30928e-014	-2.64121e-014	-2.43726e-014	-2.27468e-015	-2.41568e-015	-9.68373e-015	2.64357e-014	6.60084e-015	9.03849e-015	3.58628e-014	1.0449e-014
1.03671e-014	2.52949e-014	2.41424e-014	-1.60872e-014	-2.17079e-014	-1.45209e-014	-2.41578e-014	-4.96576e-015	9.52215e-015	2.66849e-014	1.29297e-015	2.2028e-014	6.48162e-015	1.83366e-014	-2.31673e-014	-2.67244e-014	-2.42997e-014	-2.41383e-015	-2.41421e-015	-9.81825e-015	2.66762e-014	6.75389e-015	9.26603e-015	3.61353e-014	1.07958e-014
1.01585e-014	2.5311e-014	2.41515e-014	-1.61073e-014	-2.16998e-014	-1.44614e-014	-2.42738e-014	-5.16814e-015	9.74718e-015	2.67883e-014	1.52182e-015	2.21235e-014	6.32926e-015	1.84919e-014	-2.32635e-014	-2.70251e-014	-2.42186e-014	-2.53856e-015	-2.42428e-015	-9.95183e-015	2.69486e-014	6.88439e-015	9.49294e-015	3.64095e-014	1.11255e-014
9.95159e-015	2.53423e-014	2.41512e-014	-1.61355e-014	-2.16854e-014	-1.4403e-014	-2.43793e-014	-5.33797e-015	1.00082e-014	2.69218e-014	1.81857e-015	2.22684e-014	6.23006e-015	1.86952e-014	-2.33817e-014	-2.73133e-014	-2.41321e-014	-2.64809e-015	-2.44473e-015	-1.00835e-014	2.72522e-014	6.99096e-015	9.71805e-015	3.66864e-014	1.14359e-014
9.74769e-015	2.53905e-014	2.41417e-014	-1.61715e-014	-2.16661e-014	-1.43463e-014	-2.44739e-014	-5.47385e-015	1.03044e-014	2.70845e-014	2.18074e-015	2.24633e-014	6.18305e-015	1.89448e-014	-2.35216e-014	-2.75887e-014	-2.40423e-014	-2.7421e-015	-2.47448e-015	-1.02131e-014	2.75853e-014	7.072e-015	9.94057e-015	3.6967e-014	1.17244e-014
9.54855e-015	2.54568e-014	2.41243e-014	-1.62148e-014	-2.16434e-014	-1.4292e-014	-2.4557e-014	-5.57509e-015	1.06342e-014	2.72756e-014	2.60421e-015	2.27082e-014	6.18699e-015	1.9239e-014	-2.36826e-014	-2.78505e-014	-2.39521e-014	-2.82025e-015	-2.51259e-015	-1.03393e-014	2.79464e-014	7.12641e-015	1.01596e-014	3.72517e-014	1.19889e-014
9.35608e-015	2.55422e-014	2.40994e-014	-1.62657e-014	-2.16182e-014	-1.4242e-014	-2.46281e-014	-5.64049e-015	1.09959e-014	2.74932e-014	3.08463e-015	2.30025e-014	6.24005e-015	1.95754e-014	-2.38634e-014	-2.80981e-014	-2.38634e-014	-2.88211e-015	-2.55748e-015	-1.04611e-014	2.83341e-014	7.15412e-015	1.0375e-014	3.75412e-014	1.2228e-014
9.1709e-015	2.56471e-014	2.40683e-014	-1.63239e-014	-2.15924e-014	-1.41966e-014	-2.46858e-014	-5.66918e-015	1.13872e-014	2.77362e-014	3.61764e-015	2.33455e-014	6.33973e-015	1.99504e-014	-2.40632e-014	-2.8331e-014	-2.37792e-014	-2.92744e-015	-2.60819e-015	-1.05769e-014	2.87467e-014	7.15504e-015	1.0586e-014	3.78358e-014	1.24404e-014
8.99418e-015	2.57718e-014	2.40309e-014	-1.63885e-014	-2.15668e-014	-1.41555e-014	-2.47303e-014	-5.66072e-015	1.18057e-014	2.80028e-014	4.19814e-015	2.37356e-014	6.48348e-015	2.03604e-014	-2.42802e-014	-2.8549e-014	-2.37019e-014	-2.95687e-015	-2.6629e-015	-1.06858e-014	2.9182e-014	7.12906e-015	1.07921e-014	3.81358e-014	1.26245e-014
8.82645e-015	2.59157e-014	2.39881e-014	-1.64587e-014	-2.15424e-014	-1.41186e-014	-2.47617e-014	-5.61451e-015	1.22494e-014	2.82913e-014	4.82011e-015	2.41707e-014	6.66855e-015	2.08015e-014	-2.45126e-014	-2.87515e-014	-2.36344e-014	-2.97031e-015	-2.72012e-015	-1.0787e-014	2.96377e-014	7.07643e-015	1.09927e-014	3.84415e-014	1.27802e-014
8.66859e-015	2.60799e-014	2.39404e-014	-1.65335e-014	-2.15205e-014	-1.40863e-014	-2.47793e-014	-5.5315e-015	1.27154e-014	2.85998e-014	5.47689e-015	2.46483e-014	6.89144e-015	2.12701e-014	-2.47586e-014	-2.89384e-014	-2.3579e-014	-2.96806e-015	-2.77828e-015	-1.08786e-014	3.01108e-014	6.9975e-015	1.11873e-014	3.8753e-014	1.29074e-014
8.5218e-015	2.62641e-014	2.38883e-014	-1.66117e-014	-2.15014e-014	-1.40585e-014	-2.47834e-014	-5.41227e-015	1.32002e-014	2.89264e-014	6.16174e-015	2.51659e-014	7.14873e-015	2.17615e-014	-2.50159e-014	-2.91093e-014	-2.35367e-014	-2.95043e-015	-2.83578e-015	-1.09589e-014	3.05983e-014	6.89263e-015	1.13755e-014	3.90706e-014	1.30064e-014
8.38757e-015	2.64678e-014	2.38324e-014	-1.66925e-014	-2.14865e-014	-1.40353e-014	-2.47739e-014	-5.25754e-015	1.37009e-014	2.92694e-014	6.86781e-015	2.57193e-014	7.43601e-015	2.22712e-014	-2.5282e-014	-2.92644e-014	-2.35092e-014	-2.91878e-015	-2.89131e-015	-1.10275e-014	3.10975e-014	6.76245e-015	1.15567e-014	3.93934e-014	1.30779e-014
8.2663e-015	2.66901e-014	2.37729e-014	-1.67762e-014	-2.14767e-014	-1.4017e-014	-2.47512e-014	-5.06833e-015	1.42146e-014	2.9627e-014	7.58773e-015	2.63066e-014	7.74975e-015	2.27943e-014	-2.55542e-014	-2.94034e-014	-2.34984e-014	-2.87345e-015	-2.94265e-015	-1.10829e-014	3.16047e-014	6.60832e-015	1.17306e-014	3.97214e-014	1.31224e-014
8.15809e-015	2.69293e-014	2.37101e-014	-1.68616e-014	-2.14725e-014	-1.40035e-014	-2.47155e-014	-4.8463e-015	1.47377e-014	2.99967e-014	8.3145e-015	2.69239e-014	8.086e-015	2.33254e-014	-2.58303e-014	-2.95267e-014	-2.3505e-014	-2.81497e-015	-2.98845e-015	-1.11232e-014	3.21168e-014	6.43149e-015	1.18966e-014	4.00538e-014	1.31417e-014
8.06361e-015	2.71845e-014	2.36448e-014	-1.69479e-014	-2.14752e-014	-1.39942e-014	-2.46673e-014	-4.59342e-015	1.5267e-014	3.03769e-014	9.04133e-015	2.75674e-014	8.44058e-015	2.38597e-014	-2.6108e-014	-2.96344e-014	-2.35307e-014	-2.74419e-015	-3.0272e-015	-1.11474e-014	3.26305e-014	6.23329e-015	1.20545e-014	4.039e-014	1.31378e-014
7.98319e-015	2.7455e-014	2.35768e-014	-1.70343e-014	-2.14853e-014	-1.3989e-014	-2.4607e-014	-4.3116e-015	1.5799e-014	3.07661e-014	9.7613e-015	2.82327e-014	8.80931e-015	2.43917e-014	-2.63851e-014	-2.97265e-014	-2.35767e-014	-2.6622e-015	-3.05754e-015	-1.11554e-014	3.31427e-014	6.01503e-015	1.22035e-014	4.07291e-014	1.31124e-014
7.91718e-015	2.77391e-014	2.35065e-014	-1.712e-014	-2.15029e-014	-1.39881e-014	-2.45364e-014	-4.00334e-015	1.63299e-014	3.11618e-014	1.04667e-014	2.89152e-014	9.18836e-015	2.49162e-014	-2.66587e-014	-2.98032e-014	-2.36439e-014	-2.56994e-015	-3.07786e-015	-1.11464e-014	3.36495e-014	5.77905e-015	1.23437e-014	4.10703e-014	1.30677e-014
7.86609e-015	2.80354e-014	2.34345e-014	-1.72051e-014	-2.1529e-014	-1.39909e-014	-2.44555e-014	-3.67112e-015	1.68567e-014	3.15626e-014	1.1151e-014	2.96103e-014	9.57397e-015	2.5429e-014	-2.69265e-014	-2.98646e-014	-2.37327e-014	-2.46872e-015	-3.08755e-015	-1.11197e-014	3.41477e-014	5.52776e-015	1.24752e-014	4.14121e-014	1.30063e-014
7.82997e-015	2.83421e-014	2.33607e-014	-1.72891e-014	-2.15641e-014	-1.39962e-014	-2.43657e-014	-3.31743e-015	1.73759e-014	3.19667e-014	1.18079e-014	3.0314e-014	9.96219e-015	2.59259e-014	-2.71863e-014	-2.99116e-014	-2.38429e-014	-2.3601e-015	-3.08627e-015	-1.10743e-014	3.46342e-014	5.26383e-015	1.25977e-014	4.17538e-014	1.29306e-014
7.80855e-015	2.86567e-014	2.32854e-014	-1.73718e-014	-2.16088e-014	-1.40037e-014	-2.42684e-014	-2.94474e-015	1.78845e-014	3.23726e-014	1.24314e-014	3.10212e-014	1.03495e-014	2.64022e-014	-2.74358e-014	-2.99446e-014	-2.3974e-014	-2.24546e-015	-3.07273e-015	-1.10101e-014	3.51056e-014	4.98884e-015	1.27118e-014	4.2094e-014	1.28433e-014
7.80196e-015	2.89774e-014	2.32088e-014	-1.74523e-014	-2.16635e-014	-1.40134e-014	-2.41649e-014	-2.55542e-015	1.83793e-014	3.27788e-014	1.3016e-014	3.17272e-014	1.0733e-014	2.68529e-014	-2.76733e-014	-2.99639e-014	-2.41265e-014	-2.12576e-015	-3.04636e-015	-1.09271e-014	3.55591e-014	4.7052e-015	1.28186e-014	4.24319e-014	1.27472e-014
7.81049e-015	2.93028e-014	2.31311e-014	-1.75307e-014	-2.17287e-014	-1.40245e-014	-2.40566e-014	-2.15178e-015	1.88575e-014	3.31842e-014	1.3557e-014	3.24275e-014	1.11094e-014	2.72743e-014	-2.78977e-014	-2.99702e-014	-2.42996e-014	-2.00232e-015	-3.00633e-015	-1.08258e-014	3.59919e-014	4.41523e-015	1.29182e-014	4.2766e-014	1.26458e-014
7.83414e-015	2.96307e-014	2.30524e-014	-1.76068e-014	-2.18041e-014	-1.40378e-014	-2.39453e-014	-1.73686e-015	1.93165e-014	3.35879e-014	1.405e-014	3.31174e-014	1.14758e-014	2.76626e-014	-2.81076e-014	-2.99648e-014	-2.44921e-014	-1.87651e-015	-2.95235e-015	-1.07063e-014	3.64011e-014	4.12153e-015	1.30111e-014	4.30951e-014	1.25422e-014
7.87275e-015	2.99589e-014	2.29736e-014	-1.76812e-014	-2.18902e-014	-1.40527e-014	-2.38324e-014	-1.31351e-015	1.97537e-014	3.3988e-014	1.44921e-014	3.37926e-014	1.18292e-014	2.80148e-014	-2.8302e-014	-2.99481e-014	-2.47026e-014	-1.7495e-015	-2.88373e-015	-1.05698e-014	3.67842e-014	3.8271e-015	1.30985e-014	4.34184e-014	1.2439e-014
7.92617e-015	3.02848e-014	2.2895e-014	-1.77545e-014	-2.1987e-014	-1.40693e-014	-2.37198e-014	-8.84135e-016	2.01676e-014	3.43839e-014	1.48798e-014	3.44491e-014	1.21673e-014	2.83278e-014	-2.84801e-014	-2.9921e-014	-2.493e-014	-1.62262e-015	-2.80072e-015	-1.04173e-014	3.71387e-014	3.53388e-015	1.31818e-014	4.37345e-014	1.23391e-014
7.99423e-015	3.06068e-014	2.28173e-014	-1.78262e-014	-2.20943e-014	-1.40871e-014	-2.36089e-014	-4.51717e-016	2.05562e-014	3.47755e-014	1.52113e-014	3.50836e-014	1.24891e-014	2.86001e-014	-2.8641e-014	-2.98846e-014	-2.51734e-014	-1.49704e-015	-2.7035e-015	-1.02493e-014	3.74634e-014	3.24463e-015	1.32619e-014	4.40423e-014	1.22455e-014
8.07612e-015	3.09228e-014	2.27401e-014	-1.78966e-014	-2.22125e-014	-1.41067e-014	-2.3502e-014	-1.87992e-017	2.09178e-014	3.51622e-014	1.5485e-014	3.56917e-014	1.27932e-014	2.88306e-014	-2.87845e-014	-2.98396e-014	-2.54314e-014	-1.37351e-015	-2.59282e-015	-1.00665e-014	3.77561e-014	2.9626e-015	1.33394e-014	4.43409e-014	1.21601e-014
8.17205e-015	3.12318e-014	2.2664e-014	-1.79667e-014	-2.23415e-014	-1.41286e-014	-2.34012e-014	4.1269e-016	2.12514e-014	3.55433e-014	1.57005e-014	3.62708e-014	1.30788e-014	2.90181e-014	-2.89113e-014	-2.97871e-014	-2.57012e-014	-1.25256e-015	-2.46949e-015	-9.87073e-015	3.80166e-014	2.69077e-015	1.34163e-014	4.46297e-014	1.20853e-014
8.28139e-015	3.15319e-014	2.25895e-014	-1.80375e-014	-2.24814e-014	-1.41531e-014	-2.33082e-014	8.39608e-016	2.15564e-014	3.5919e-014	1.58581e-014	3.68185e-014	1.33452e-014	2.91619e-014	-2.90215e-014	-2.97283e-014	-2.59809e-014	-1.13525e-015	-2.33459e-015	-9.66308e-015	3.82441e-014	2.43101e-015	1.34937e-014	4.49078e-014	1.20243e-014
8.40349e-015	3.18219e-014	2.25175e-014	-1.81095e-014	-2.2632e-014	-1.41802e-014	-2.32237e-014	1.26038e-015	2.18318e-014	3.62897e-014	1.59582e-014	3.73333e-014	1.3592e-014	2.92617e-014	-2.91156e-014	-2.96648e-014	-2.62686e-014	-1.02194e-015	-2.18883e-015	-9.44501e-015	3.84384e-014	2.18573e-015	1.35724e-014	4.51748e-014	1.19787e-014
8.53798e-015	3.21003e-014	2.24487e-014	-1.81834e-014	-2.27933e-014	-1.42107e-014	-2.31502e-014	1.67334e-015	2.20774e-014	3.66549e-014	1.60032e-014	3.78133e-014	1.38195e-014	2.93185e-014	-2.91945e-014	-2.95977e-014	-2.65625e-014	-9.14042e-016	-2.03352e-015	-9.21889e-015	3.85993e-014	1.95738e-015	1.36534e-014	4.54303e-014	1.19504e-014
8.6842e-015	3.2366e-014	2.23836e-014	-1.82598e-014	-2.29649e-014	-1.42448e-014	-2.30888e-014	2.07638e-015	2.22933e-014	3.70145e-014	1.59953e-014	3.82572e-014	1.40277e-014	2.93329e-014	-2.92598e-014	-2.95285e-014	-2.68601e-014	-8.12287e-016	-1.8691e-015	-8.98628e-015	3.87269e-014	1.74802e-015	1.37386e-014	4.56735e-014	1.19415e-014
8.84067e-015	3.26179e-014	2.23228e-014	-1.83396e-014	-2.31466e-014	-1.4284e-014	-2.30412e-014	2.4677e-015	2.24805e-014	3.737e-014	1.59376e-014	3.86633e-014	1.42173e-014	2.9306e-014	-2.93131e-014	-2.94585e-014	-2.71591e-014	-7.1743e-016	-1.69634e-015	-8.74893e-015	3.88223e-014	1.55976e-015	1.38292e-014	4.59047e-014	1.19538e-014
9.00673e-015	3.28543e-014	2.22665e-014	-1.84238e-014	-2.33377e-014	-1.43293e-014	-2.30089e-014	2.84557e-015	2.26401e-014	3.77217e-014	1.58339e-014	3.90308e-014	1.43901e-014	2.92396e-014	-2.93564e-014	-2.9389e-014	-2.74579e-014	-6.29048e-016	-1.51663e-015	-8.50869e-015	3.8886e-014	1.39384e-015	1.39273e-014	4.6124e-014	1.19884e-014
9.18197e-015	3.30751e-014	2.22152e-014	-1.85133e-014	-2.35373e-014	-1.43808e-014	-2.29931e-014	3.2086e-015	2.27729e-014	3.80691e-014	1.56882e-014	3.93599e-014	1.45471e-014	2.91363e-014	-2.93912e-014	-2.93215e-014	-2.77542e-014	-5.47583e-016	-1.33131e-015	-8.26747e-015	3.89197e-014	1.25178e-015	1.40343e-014	4.63308e-014	1.20468e-014
9.36565e-015	3.32799e-014	2.21697e-014	-1.8609e-014	-2.37444e-014	-1.44391e-014	-2.29943e-014	3.55554e-015	2.288e-014	3.84133e-014	1.55056e-014	3.96518e-014	1.46899e-014	2.89987e-014	-2.94192e-014	-2.92572e-014	-2.80463e-014	-4.72899e-016	-1.14176e-015	-8.02792e-015	3.89246e-014	1.13529e-015	1.41515e-014	4.65257e-014	1.2129e-014
9.55666e-015	3.34683e-014	2.21307e-014	-1.87118e-014	-2.39586e-014	-1.45053e-014	-2.30134e-014	3.88597e-015	2.29638e-014	3.87546e-014	1.52915e-014	3.99076e-014	1.48201e-014	2.88297e-014	-2.94422e-014	-2.91978e-014	-2.83321e-014	-4.05019e-016	-9.48831e-016	-7.792e-015	3.89032e-014	1.04586e-015	1.42799e-014	4.6709e-014	1.22352e-014
9.75462e-015	3.36404e-014	2.20994e-014	-1.88225e-014	-2.41788e-014	-1.45794e-014	-2.30515e-014	4.19944e-015	2.30261e-014	3.90938e-014	1.50511e-014	4.01287e-014	1.49394e-014	2.86331e-014	-2.94616e-014	-2.9144e-014	-2.86091e-014	-3.43781e-016	-7.53949e-016	-7.56141e-015	3.88585e-014	9.84271e-016	1.44212e-014	4.68817e-014	1.23662e-014
9.95758e-015	3.37963e-014	2.20761e-014	-1.89418e-014	-2.44039e-014	-1.46618e-014	-2.31086e-014	4.49558e-015	2.30693e-014	3.94315e-014	1.47906e-014	4.03169e-014	1.50493e-014	2.84122e-014	-2.9479e-014	-2.90968e-014	-2.88754e-014	-2.89128e-016	-5.57892e-016	-7.33775e-015	3.87929e-014	9.52137e-016	1.45767e-014	4.70444e-014	1.25221e-014
1.01645e-014	3.39359e-014	2.2061e-014	-1.90701e-014	-2.46341e-014	-1.47541e-014	-2.31848e-014	4.7743e-015	2.30956e-014	3.97681e-014	1.45164e-014	4.04749e-014	1.51517e-014	2.81704e-014	-2.9496e-014	-2.90577e-014	-2.91293e-014	-2.40654e-016	-3.6161e-016	-7.12241e-015	3.8709e-014	9.49793e-016	1.47474e-014	4.71976e-014	1.27025e-014
1.03744e-014	3.40594e-014	2.20547e-014	-1.92076e-014	-2.48677e-014	-1.48569e-014	-2.32803e-014	5.03525e-015	2.31072e-014	4.01039e-014	1.42349e-014	4.06057e-014	1.52484e-014	2.79118e-014	-2.95147e-014	-2.9028e-014	-2.93696e-014	-1.97979e-016	-1.66345e-016	-6.91658e-015	3.86109e-014	9.77838e-016	1.49342e-014	4.7342e-014	1.29077e-014
1.05863e-014	3.4168e-014	2.20572e-014	-1.93545e-014	-2.51036e-014	-1.49703e-014	-2.33944e-014	5.27927e-015	2.31072e-014	4.04399e-014	1.39523e-014	4.07127e-014	1.53415e-014	2.76405e-014	-2.95362e-014	-2.90087e-014	-2.95943e-014	-1.60423e-016	2.73478e-017	-6.72233e-015	3.85015e-014	1.03639e-015	1.51377e-014	4.7479e-014	1.31369e-014
1.07992e-014	3.4262e-014	2.2069e-014	-1.95113e-014	-2.5341e-014	-1.50945e-014	-2.3526e-014	5.50671e-015	2.30983e-014	4.07763e-014	1.36752e-014	4.07995e-014	1.54328e-014	2.73605e-014	-2.95617e-014	-2.90006e-014	-2.98022e-014	-1.26691e-016	2.18415e-016	-6.54065e-015	3.83842e-014	1.12569e-015	1.53585e-014	4.76095e-014	1.33892e-014
1.10105e-014	3.43417e-014	2.209e-014	-1.96776e-014	-2.55782e-014	-1.52298e-014	-2.36746e-014	5.71838e-015	2.30826e-014	4.11142e-014	1.34098e-014	4.08703e-014	1.55244e-014	2.70762e-014	-2.95923e-014	-2.90046e-014	-2.99928e-014	-9.6108e-017	4.07048e-016	-6.372e-015	3.82627e-014	1.24532e-015	1.55964e-014	4.77349e-014	1.36635e-014
1.12189e-014	3.44076e-014	2.21201e-014	-1.98535e-014	-2.58139e-014	-1.53765e-014	-2.38391e-014	5.91514e-015	2.30633e-014	4.1454e-014	1.31615e-014	4.09289e-014	1.56185e-014	2.67918e-014	-2.96287e-014	-2.90213e-014	-3.01657e-014	-6.76702e-017	5.93026e-016	-6.21678e-015	3.81406e-014	1.39535e-015	1.58521e-014	4.78562e-014	1.39585e-014
1.14235e-014	3.44613e-014	2.21597e-014	-2.00389e-014	-2.60472e-014	-1.55341e-014	-2.4019e-014	6.09865e-015	2.30436e-014	4.17965e-014	1.29357e-014	4.09792e-014	1.57159e-014	2.65112e-014	-2.9672e-014	-2.9051e-014	-3.03203e-014	-4.03901e-017	7.76458e-016	-6.07534e-015	3.80223e-014	1.57523e-015	1.61259e-014	4.79745e-014	1.42735e-014
1.1623e-014	3.45035e-014	2.22085e-014	-2.02335e-014	-2.62769e-014	-1.57023e-014	-2.42125e-014	6.27009e-015	2.30255e-014	4.21413e-014	1.2737e-014	4.10251e-014	1.58174e-014	2.62378e-014	-2.97222e-014	-2.9094e-014	-3.04561e-014	-1.30255e-017	9.57743e-016	-5.94764e-015	3.79111e-014	1.78452e-015	1.6417e-014	4.80908e-014	1.46068e-014
1.18161e-014	3.45352e-014	2.22662e-014	-2.04362e-014	-2.65016e-014	-1.58803e-014	-2.44184e-014	6.43037e-015	2.30118e-014	4.24888e-014	1.25712e-014	4.10716e-014	1.59248e-014	2.5975e-014	-2.978e-014	-2.91511e-014	-3.05723e-014	1.52702e-017	1.13689e-015	-5.83399e-015	3.78106e-014	2.02226e-015	1.67246e-014	4.82062e-014	1.49568e-014
1.20021e-014	3.45566e-014	2.23324e-014	-2.06461e-014	-2.6721e-014	-1.60677e-014	-2.46348e-014	6.58117e-015	2.30054e-014	4.28387e-014	1.24427e-014	4.11236e-014	1.60389e-014	2.57259e-014	-2.98448e-014	-2.92216e-014	-3.06697e-014	4.56785e-017	1.31415e-015	-5.7342e-015	3.77245e-014	2.28744e-015	1.7048e-014	4.83217e-014	1.5322e-014
1.21799e-014	3.45687e-014	2.24068e-014	-2.08627e-014	-2.69337e-014	-1.6264e-014	-2.48597e-014	6.72378e-015	2.3008e-014	4.3191e-014	1.23551e-014	4.11852e-014	1.61606e-014	2.54935e-014	-2.99162e-014	-2.93058e-014	-3.07482e-014	7.92386e-017	1.49021e-015	-5.64777e-015	3.76566e-014	2.57869e-015	1.73864e-014	4.84385e-014	1.57011e-014
1.23481e-014	3.45732e-014	2.24886e-014	-2.10852e-014	-2.7139e-014	-1.64681e-014	-2.50917e-014	6.85904e-015	2.30217e-014	4.35454e-014	1.23116e-014	4.12602e-014	1.62901e-014	2.52803e-014	-2.99937e-014	-2.94037e-014	-3.0808e-014	1.17098e-016	1.66511e-015	-5.57441e-015	3.76094e-014	2.89463e-015	1.77392e-014	4.85575e-014	1.60929e-014
1.25061e-014	3.4571e-014	2.25769e-014	-2.13124e-014	-2.73358e-014	-1.66779e-014	-2.53293e-014	6.98837e-015	2.30489e-014	4.39021e-014	1.23145e-014	4.1352e-014	1.64274e-014	2.50887e-014	-3.00765e-014	-2.95145e-014	-3.08498e-014	1.60352e-016	1.83955e-015	-5.5134e-015	3.75867e-014	3.23404e-015	1.81055e-014	4.86794e-014	1.64957e-014
1.2653e-014	3.45629e-014	2.26713e-014	-2.15432e-014	-2.75238e-014	-1.68923e-014	-2.55701e-014	7.11364e-015	2.30911e-014	4.42614e-014	1.23652e-014	4.14646e-014	1.65717e-014	2.49204e-014	-3.01645e-014	-2.96385e-014	-3.08744e-014	2.10708e-016	2.01503e-015	-5.46404e-015	3.7591e-014	3.59467e-015	1.84838e-014	4.88049e-014	1.69077e-014
1.27883e-014	3.45491e-014	2.27701e-014	-2.17762e-014	-2.77017e-014	-1.71099e-014	-2.58126e-014	7.23654e-015	2.31496e-014	4.4622e-014	1.2465e-014	4.16021e-014	1.6723e-014	2.47762e-014	-3.02563e-014	-2.97746e-014	-3.08821e-014	2.68907e-016	2.19213e-015	-5.42531e-015	3.7624e-014	3.97454e-015	1.88729e-014	4.89342e-014	1.73274e-014
1.29108e-014	3.45302e-014	2.28718e-014	-2.20101e-014	-2.78688e-014	-1.7329e-014	-2.6055e-014	7.35861e-015	2.32256e-014	4.49831e-014	1.26141e-014	4.17678e-014	1.6881e-014	2.46575e-014	-3.03512e-014	-2.99216e-014	-3.08741e-014	3.35481e-016	2.37167e-015	-5.39666e-015	3.7688e-014	4.37156e-015	1.92703e-014	4.90671e-014	1.77529e-014
1.30206e-014	3.45069e-014	2.29758e-014	-2.22431e-014	-2.80244e-014	-1.75489e-014	-2.62946e-014	7.48098e-015	2.332e-014	4.53442e-014	1.28117e-014	4.19641e-014	1.70442e-014	2.45639e-014	-3.04482e-014	-3.00785e-014	-3.08521e-014	4.11366e-016	2.55458e-015	-5.37711e-015	3.77846e-014	4.78423e-015	1.96741e-014	4.92044e-014	1.81826e-014
1.3117e-014	3.44797e-014	2.30818e-014	-2.24743e-014	-2.8168e-014	-1.77671e-014	-2.65297e-014	7.60407e-015	2.34331e-014	4.57036e-014	1.30565e-014	4.21931e-014	1.7211e-014	2.44963e-014	-3.05454e-014	-3.02446e-014	-3.08178e-014	4.97364e-016	2.74146e-015	-5.36486e-015	3.79144e-014	5.21041e-015	2.00823e-014	4.9346e-014	1.86152e-014
1.32e-014	3.44485e-014	2.31883e-014	-2.27023e-014	-2.82997e-014	-1.79821e-014	-2.67587e-014	7.72969e-015	2.35656e-014	4.60597e-014	1.33463e-014	4.24563e-014	1.73798e-014	2.44535e-014	-3.06421e-014	-3.0419e-014	-3.07719e-014	5.94658e-016	2.93346e-015	-5.35905e-015	3.80788e-014	5.64749e-015	2.04929e-014	4.94913e-014	1.90488e-014
1.32693e-014	3.44142e-014	2.3294e-014	-2.29252e-014	-2.84196e-014	-1.81919e-014	-2.69801e-014	7.85898e-015	2.37171e-014	4.64118e-014	1.36785e-014	4.27552e-014	1.75488e-014	2.44345e-014	-3.07372e-014	-3.06005e-014	-3.07155e-014	7.03464e-016	3.13119e-015	-5.35881e-015	3.82785e-014	6.09362e-015	2.09034e-014	4.96402e-014	1.9482e-014
1.33246e-014	3.43766e-014	2.33978e-014	-2.31422e-014	-2.85273e-014	-1.83947e-014	-2.71918e-014	7.99307e-015	2.38873e-014	4.67586e-014	1.40492e-014	4.30903e-014	1.77166e-014	2.44376e-014	-3.08292e-014	-3.07881e-014	-3.0651e-014	8.24201e-016	3.33536e-015	-5.36301e-015	3.85138e-014	6.54628e-015	2.13117e-014	4.97922e-014	1.99129e-014
1.33662e-014	3.43351e-014	2.3498e-014	-2.33521e-014	-2.86228e-014	-1.85885e-014	-2.73926e-014	8.13226e-015	2.40748e-014	4.70995e-014	1.44541e-014	4.34616e-014	1.78809e-014	2.44612e-014	-3.09165e-014	-3.09804e-014	-3.05793e-014	9.56912e-016	3.54659e-015	-5.37011e-015	3.87841e-014	7.00283e-015	2.17154e-014	4.99463e-014	2.03397e-014
1.3395e-014	3.42901e-014	2.35933e-014	-2.35539e-014	-2.87066e-014	-1.87709e-014	-2.75809e-014	8.27666e-015	2.4279e-014	4.7432e-014	1.48887e-014	4.3869e-014	1.8039e-014	2.45033e-014	-3.09975e-014	-3.11765e-014	-3.05021e-014	1.10185e-015	3.76553e-015	-5.37933e-015	3.90882e-014	7.46097e-015	2.21125e-014	5.01019e-014	2.07611e-014
1.34109e-014	3.42405e-014	2.36825e-014	-2.37463e-014	-2.87792e-014	-1.89407e-014	-2.77555e-014	8.42727e-015	2.44987e-014	4.7755e-014	1.53475e-014	4.43123e-014	1.81883e-014	2.4561e-014	-3.10718e-014	-3.1375e-014	-3.04214e-014	1.25914e-015	3.99205e-015	-5.38923e-015	3.94253e-014	7.91854e-015	2.25011e-014	5.02578e-014	2.11765e-014
1.34145e-014	3.4186e-014	2.37643e-014	-2.39278e-014	-2.88413e-014	-1.90963e-014	-2.79158e-014	8.58377e-015	2.47333e-014	4.80671e-014	1.58242e-014	4.47896e-014	1.83266e-014	2.46305e-014	-3.1139e-014	-3.15744e-014	-3.0338e-014	1.42782e-015	4.22615e-015	-5.39909e-015	3.97945e-014	8.3737e-015	2.28786e-014	5.0413e-014	2.15839e-014
1.34067e-014	3.41257e-014	2.38374e-014	-2.40974e-014	-2.88935e-014	-1.92365e-014	-2.80611e-014	8.74626e-015	2.49813e-014	4.83671e-014	1.63134e-014	4.52983e-014	1.84515e-014	2.47089e-014	-3.11986e-014	-3.17735e-014	-3.02539e-014	1.608e-015	4.4678e-015	-5.40865e-015	4.01932e-014	8.82408e-015	2.32425e-014	5.05659e-014	2.19819e-014
1.33879e-014	3.40583e-014	2.39e-014	-2.42544e-014	-2.89364e-014	-1.93595e-014	-2.8191e-014	8.91527e-015	2.52404e-014	4.86538e-014	1.68081e-014	4.58364e-014	1.85605e-014	2.47928e-014	-3.12506e-014	-3.19713e-014	-3.01706e-014	1.799e-015	4.7159e-015	-5.41681e-015	4.06195e-014	9.26739e-015	2.35911e-014	5.0715e-014	2.23695e-014
1.33584e-014	3.39827e-014	2.39513e-014	-2.43978e-014	-2.8971e-014	-1.94643e-014	-2.83052e-014	9.09041e-015	2.5509e-014	4.8925e-014	1.73015e-014	4.64005e-014	1.86516e-014	2.48784e-014	-3.12946e-014	-3.21667e-014	-3.00897e-014	1.99977e-015	4.97024e-015	-5.42296e-015	4.10706e-014	9.70133e-015	2.39229e-014	5.0859e-014	2.27452e-014
1.3319e-014	3.38982e-014	2.39905e-014	-2.4527e-014	-2.89981e-014	-1.95498e-014	-2.84032e-014	9.27128e-015	2.57847e-014	4.91791e-014	1.77874e-014	4.69879e-014	1.87222e-014	2.49609e-014	-3.13302e-014	-3.23587e-014	-3.00129e-014	2.20969e-015	5.22999e-015	-5.42669e-015	4.15438e-014	1.01237e-014	2.42357e-014	5.0996e-014	2.3108e-014
1.32704e-014	3.38034e-014	2.40168e-014	-2.46415e-014	-2.90181e-014	-1.96157e-014	-2.84849e-014	9.45696e-015	2.60642e-014	4.94157e-014	1.82592e-014	4.75948e-014	1.87699e-014	2.50366e-014	-3.13577e-014	-3.25461e-014	-2.9941e-014	2.42854e-015	5.49358e-015	-5.42831e-015	4.20362e-014	1.05329e-014	2.45275e-014	5.1124e-014	2.34561e-014
1.32141e-014	3.36978e-014	2.4029e-014	-2.47412e-014	-2.9032e-014	-1.96617e-014	-2.85505e-014	9.64698e-015	2.63453e-014	4.96337e-014	1.87099e-014	4.82175e-014	1.87925e-014	2.51011e-014	-3.13781e-014	-3.27279e-014	-2.98752e-014	2.65463e-015	5.75986e-015	-5.42729e-015	4.25447e-014	1.09265e-014	2.47968e-014	5.12419e-014	2.37881e-014
1.31517e-014	3.35794e-014	2.40261e-014	-2.4826e-014	-2.90408e-014	-1.96874e-014	-2.86001e-014	9.8404e-015	2.66264e-014	4.98317e-014	1.9133e-014	4.88509e-014	1.8788e-014	2.51506e-014	-3.13926e-014	-3.29038e-014	-2.98167e-014	2.88706e-015	6.02747e-015	-5.42346e-015	4.30656e-014	1.13029e-014	2.50423e-014	5.13473e-014	2.4103e-014
1.30838e-014	3.34469e-014	2.40077e-014	-2.48965e-014	-2.90452e-014	-1.96922e-014	-2.86341e-014	1.00354e-014	2.69043e-014	5.00087e-014	1.95224e-014	4.94902e-014	1.87548e-014	2.51814e-014	-3.14024e-014	-3.30732e-014	-2.97667e-014	3.12479e-015	6.29465e-015	-5.41735e-015	4.35952e-014	1.16601e-014	2.52629e-014	5.14392e-014	2.44001e-014
1.30114e-014	3.32991e-014	2.39729e-014	-2.49524e-014	-2.90457e-014	-1.96759e-014	-2.86533e-014	1.0231e-014	2.71768e-014	5.01639e-014	1.98717e-014	5.01306e-014	1.86914e-014	2.51895e-014	-3.14082e-014	-3.3235e-014	-2.97265e-014	3.36656e-015	6.55935e-015	-5.40887e-015	4.41302e-014	1.19966e-014	2.54574e-014	5.15166e-014	2.4678e-014
1.29355e-014	3.31346e-014	2.39215e-014	-2.49941e-014	-2.9044e-014	-1.96388e-014	-2.86583e-014	1.0426e-014	2.74413e-014	5.02964e-014	2.0176e-014	5.07671e-014	1.85967e-014	2.51716e-014	-3.14114e-014	-3.33882e-014	-2.96966e-014	3.61118e-015	6.82018e-015	-5.39878e-015	4.46668e-014	1.23114e-014	2.56254e-014	5.15772e-014	2.49359e-014
1.28575e-014	3.29517e-014	2.38531e-014	-2.50218e-014	-2.90403e-014	-1.95807e-014	-2.86496e-014	1.06193e-014	2.76952e-014	5.04055e-014	2.04303e-014	5.13944e-014	1.84696e-014	2.51239e-014	-3.14129e-014	-3.35326e-014	-2.96777e-014	3.85728e-015	7.0738e-015	-5.38806e-015	4.52015e-014	1.2603e-014	2.57662e-014	5.16199e-014	2.5173e-014
1.27778e-014	3.27493e-014	2.37663e-014	-2.50367e-014	-2.90348e-014	-1.95029e-014	-2.86279e-014	1.081e-014	2.79362e-014	5.04911e-014	2.06302e-014	5.20074e-014	1.83101e-014	2.50438e-014	-3.14147e-014	-3.36681e-014	-2.96704e-014	4.10373e-015	7.31798e-015	-5.37665e-015	4.57302e-014	1.28705e-014	2.588e-014	5.16438e-014	2.53883e-014
1.26973e-014	3.25262e-014	2.36623e-014	-2.50389e-014	-2.90288e-014	-1.94063e-014	-2.85948e-014	1.09965e-014	2.81618e-014	5.05539e-014	2.07716e-014	5.2601e-014	1.81179e-014	2.49282e-014	-3.14185e-014	-3.37942e-014	-2.96755e-014	4.34867e-015	7.55111e-015	-5.36634e-015	4.62494e-014	1.31131e-014	2.59665e-014	5.16476e-014	2.55809e-014
1.26167e-014	3.22814e-014	2.3541e-014	-2.50288e-014	-2.90227e-014	-1.92918e-014	-2.85509e-014	1.11772e-014	2.83698e-014	5.05942e-014	2.08517e-014	5.31701e-014	1.78928e-014	2.47748e-014	-3.14263e-014	-3.39114e-014	-2.96933e-014	4.59094e-015	7.77121e-015	-5.35813e-015	4.67557e-014	1.33296e-014	2.60262e-014	5.16303e-014	2.57499e-014
1.2537e-014	3.20141e-014	2.34026e-014	-2.50077e-014	-2.90164e-014	-1.91613e-014	-2.8497e-014	1.13513e-014	2.85576e-014	5.06125e-014	2.08682e-014	5.37098e-014	1.76356e-014	2.45816e-014	-3.14399e-014	-3.40194e-014	-2.97234e-014	4.82911e-015	7.9757e-015	-5.35229e-015	4.7246e-014	1.35195e-014	2.60601e-014	5.15918e-014	2.58947e-014
1.24585e-014	3.17233e-014	2.32465e-014	-2.4976e-014	-2.90104e-014	-1.9016e-014	-2.84345e-014	1.15176e-014	2.87238e-014	5.06096e-014	2.08199e-014	5.42157e-014	1.73468e-014	2.43476e-014	-3.14609e-014	-3.41185e-014	-2.9766e-014	5.06206e-015	8.16217e-015	-5.3502e-015	4.77173e-014	1.36821e-014	2.60676e-014	5.15312e-014	2.60149e-014
1.23818e-014	3.14089e-014	2.30732e-014	-2.4935e-014	-2.90051e-014	-1.88572e-014	-2.83646e-014	1.16748e-014	2.88671e-014	5.05864e-014	2.07062e-014	5.46843e-014	1.70275e-014	2.40715e-014	-3.14904e-014	-3.42091e-014	-2.98215e-014	5.28862e-015	8.32816e-015	-5.35246e-015	4.81671e-014	1.38172e-014	2.60501e-014	5.14481e-014	2.611e-014
1.23069e-014	3.10701e-014	2.28833e-014	-2.48857e-014	-2.90004e-014	-1.86862e-014	-2.82879e-014	1.18216e-014	2.89863e-014	5.05437e-014	2.05265e-014	5.51116e-014	1.66789e-014	2.37524e-014	-3.153e-014	-3.42916e-014	-2.98897e-014	5.50785e-015	8.47117e-015	-5.3604e-015	4.85922e-014	1.39246e-014	2.60081e-014	5.13426e-014	2.61798e-014
1.2234e-014	3.07065e-014	2.26771e-014	-2.48286e-014	-2.8996e-014	-1.85044e-014	-2.82057e-014	1.19567e-014	2.90805e-014	5.04824e-014	2.02815e-014	5.54941e-014	1.63031e-014	2.33901e-014	-3.1581e-014	-3.43663e-014	-2.99705e-014	5.719e-015	8.58954e-015	-5.37519e-015	4.89909e-014	1.40048e-014	2.59429e-014	5.12147e-014	2.62235e-014
1.2164e-014	3.03177e-014	2.24552e-014	-2.47651e-014	-2.8992e-014	-1.83132e-014	-2.81196e-014	1.20794e-014	2.91487e-014	5.04044e-014	1.99732e-014	5.58285e-014	1.59024e-014	2.29857e-014	-3.16444e-014	-3.44338e-014	-3.00633e-014	5.92181e-015	8.68219e-015	-5.39787e-015	4.93617e-014	1.40579e-014	2.58568e-014	5.10651e-014	2.62411e-014
1.20967e-014	2.99038e-014	2.22179e-014	-2.46956e-014	-2.89879e-014	-1.81144e-014	-2.80303e-014	1.21892e-014	2.91899e-014	5.03106e-014	1.96037e-014	5.61119e-014	1.54793e-014	2.25406e-014	-3.17211e-014	-3.44949e-014	-3.01677e-014	6.1153e-015	8.7474e-015	-5.42915e-015	4.97028e-014	1.40842e-014	2.57511e-014	5.0894e-014	2.62331e-014
1.20319e-014	2.94653e-014	2.19661e-014	-2.46217e-014	-2.89831e-014	-1.79096e-014	-2.79387e-014	1.22859e-014	2.92032e-014	5.02021e-014	1.91762e-014	5.63425e-014	1.50367e-014	2.20569e-014	-3.18118e-014	-3.45501e-014	-3.02833e-014	6.29911e-015	8.78395e-015	-5.46957e-015	5.00129e-014	1.4085e-014	2.56267e-014	5.07019e-014	2.61994e-014
1.197e-014	2.90027e-014	2.17005e-014	-2.45441e-014	-2.89767e-014	-1.77002e-014	-2.78449e-014	1.23687e-014	2.91893e-014	5.00809e-014	1.86943e-014	5.65193e-014	1.45771e-014	2.1536e-014	-3.19168e-014	-3.45999e-014	-3.04094e-014	6.47312e-015	8.79088e-015	-5.5202e-015	5.02915e-014	1.40606e-014	2.54859e-014	5.04905e-014	2.61406e-014
1.19109e-014	2.8517e-014	2.14221e-014	-2.44636e-014	-2.89683e-014	-1.74866e-014	-2.77502e-014	1.24374e-014	2.91479e-014	4.99489e-014	1.81623e-014	5.66408e-014	1.41041e-014	2.09802e-014	-3.20361e-014	-3.46448e-014	-3.05458e-014	6.63745e-015	8.76699e-015	-5.58088e-015	5.0538e-014	1.40119e-014	2.53306e-014	5.02607e-014	2.60567e-014
1.18544e-014	2.80095e-014	2.11314e-014	-2.4381e-014	-2.8957e-014	-1.727e-014	-2.76558e-014	1.24923e-014	2.90797e-014	4.98085e-014	1.75852e-014	5.67068e-014	1.36209e-014	2.03931e-014	-3.21695e-014	-3.46853e-014	-3.06923e-014	6.79231e-015	8.7124e-015	-5.65209e-015	5.0752e-014	1.39399e-014	2.51623e-014	5.00132e-014	2.59486e-014
1.18002e-014	2.74808e-014	2.08297e-014	-2.42965e-014	-2.89421e-014	-1.70526e-014	-2.7562e-014	1.25344e-014	2.89855e-014	4.96613e-014	1.69687e-014	5.67181e-014	1.31308e-014	1.97777e-014	-3.23161e-014	-3.4722e-014	-3.08476e-014	6.9378e-015	8.62679e-015	-5.73464e-015	5.09342e-014	1.3846e-014	2.49839e-014	4.975e-014	2.58175e-014
1.17482e-014	2.69324e-014	2.05184e-014	-2.42111e-014	-2.89231e-014	-1.68354e-014	-2.74695e-014	1.25639e-014	2.88664e-014	4.95097e-014	1.63193e-014	5.66749e-014	1.26375e-014	1.91382e-014	-3.24752e-014	-3.47546e-014	-3.10104e-014	7.074e-015	8.51101e-015	-5.82858e-015	5.10847e-014	1.37317e-014	2.47973e-014	4.94725e-014	2.56642e-014
1.16977e-014	2.63662e-014	2.01983e-014	-2.41256e-014	-2.88987e-014	-1.66195e-014	-2.7379e-014	1.25821e-014	2.87232e-014	4.93554e-014	1.56427e-014	5.65784e-014	1.21443e-014	1.84785e-014	-3.26458e-014	-3.47834e-014	-3.11796e-014	7.20117e-015	8.36609e-015	-5.93436e-015	5.1204e-014	1.35982e-014	2.46049e-014	4.91824e-014	2.54902e-014
1.16479e-014	2.57841e-014	1.98704e-014	-2.40404e-014	-2.88685e-014	-1.64053e-014	-2.72908e-014	1.25891e-014	2.8557e-014	4.92002e-014	1.49457e-014	5.64298e-014	1.16549e-014	1.78039e-014	-3.28262e-014	-3.48096e-014	-3.13543e-014	7.31981e-015	8.19275e-015	-6.05122e-015	5.12934e-014	1.34471e-014	2.4409e-014	4.88816e-014	2.52967e-014
1.15991e-014	2.51885e-014	1.95362e-014	-2.39559e-014	-2.88314e-014	-1.61937e-014	-2.72042e-014	1.25864e-014	2.837e-014	4.90457e-014	1.42352e-014	5.62319e-014	1.11726e-014	1.71192e-014	-3.30146e-014	-3.48333e-014	-3.15339e-014	7.43114e-015	7.99236e-015	-6.17863e-015	5.13551e-014	1.32801e-014	2.42116e-014	4.85717e-014	2.5085e-014
1.15514e-014	2.45818e-014	1.91965e-014	-2.3872e-014	-2.87864e-014	-1.59846e-014	-2.71196e-014	1.25758e-014	2.8164e-014	4.88936e-014	1.35181e-014	5.59873e-014	1.07008e-014	1.64291e-014	-3.32087e-014	-3.48542e-014	-3.17177e-014	7.5364e-015	7.76681e-015	-6.31664e-015	5.13904e-014	1.30986e-014	2.40143e-014	4.82547e-014	2.48567e-014
1.15042e-014	2.3967e-014	1.88524e-014	-2.37893e-014	-2.87334e-014	-1.5779e-014	-2.70372e-014	1.25586e-014	2.79409e-014	4.87453e-014	1.28014e-014	5.56986e-014	1.02424e-014	1.57383e-014	-3.34056e-014	-3.48724e-014	-3.19048e-014	7.6362e-015	7.51783e-015	-6.46469e-015	5.14014e-014	1.29037e-014	2.38186e-014	4.79333e-014	2.46136e-014
1.14571e-014	2.3347e-014	1.85054e-014	-2.37078e-014	-2.86718e-014	-1.55767e-014	-2.69571e-014	1.25367e-014	2.77026e-014	4.86027e-014	1.20921e-014	5.53688e-014	9.80144e-015	1.50523e-014	-3.36029e-014	-3.48878e-014	-3.20935e-014	7.73197e-015	7.24761e-015	-6.6222e-015	5.13904e-014	1.26979e-014	2.36261e-014	4.76095e-014	2.43578e-014
1.14096e-014	2.27246e-014	1.8157e-014	-2.36282e-014	-2.86005e-014	-1.53775e-014	-2.68791e-014	1.25109e-014	2.74515e-014	4.84674e-014	1.13969e-014	5.50014e-014	9.38106e-015	1.4376e-014	-3.3798e-014	-3.49003e-014	-3.22827e-014	7.82492e-015	6.95834e-015	-6.7888e-015	5.13592e-014	1.24829e-014	2.34386e-014	4.72848e-014	2.40912e-014
1.13612e-014	2.21025e-014	1.78086e-014	-2.355e-014	-2.852e-014	-1.51811e-014	-2.68029e-014	1.24835e-014	2.71909e-014	4.834e-014	1.07224e-014	5.46007e-014	8.98327e-015	1.37145e-014	-3.39881e-014	-3.49097e-014	-3.24706e-014	7.91637e-015	6.65291e-015	-6.96305e-015	5.13101e-014	1.22611e-014	2.32583e-014	4.69615e-014	2.38159e-014
1.13117e-014	2.14842e-014	1.74612e-014	-2.34728e-014	-2.84295e-014	-1.49876e-014	-2.67286e-014	1.24567e-014	2.69235e-014	4.82211e-014	1.0075e-014	5.41716e-014	8.61025e-015	1.30728e-014	-3.41706e-014	-3.49163e-014	-3.26556e-014	8.00732e-015	6.33531e-015	-7.14377e-015	5.12461e-014	1.20343e-014	2.30865e-014	4.6641e-014	2.35345e-014
1.1261e-014	2.08735e-014	1.71163e-014	-2.33973e-014	-2.83287e-014	-1.47962e-014	-2.66565e-014	1.24322e-014	2.66513e-014	4.8112e-014	9.46035e-015	5.37183e-014	8.26422e-015	1.24559e-014	-3.43425e-014	-3.49193e-014	-3.28363e-014	8.09871e-015	6.00916e-015	-7.33038e-015	5.11695e-014	1.18041e-014	2.2924e-014	4.63257e-014	2.32487e-014
1.12087e-014	2.02734e-014	1.67746e-014	-2.33234e-014	-2.82178e-014	-1.46061e-014	-2.65862e-014	1.24128e-014	2.63774e-014	4.80128e-014	8.88419e-015	5.32457e-014	7.94812e-015	1.18691e-014	-3.45009e-014	-3.49175e-014	-3.30121e-014	8.19217e-015	5.67677e-015	-7.52186e-015	5.1083e-014	1.15717e-014	2.27723e-014	4.60174e-014	2.29607e-014
1.11551e-014	1.96867e-014	1.64378e-014	-2.3251e-014	-2.80974e-014	-1.4417e-014	-2.65181e-014	1.2401e-014	2.6104e-014	4.79241e-014	8.35199e-015	5.27588e-014	7.66367e-015	1.13167e-014	-3.46433e-014	-3.49106e-014	-3.31812e-014	8.28892e-015	5.34161e-015	-7.71678e-015	5.09894e-014	1.13387e-014	2.26326e-014	4.57183e-014	2.2673e-014
1.11001e-014	1.91173e-014	1.6107e-014	-2.31799e-014	-2.79673e-014	-1.4228e-014	-2.64514e-014	1.23992e-014	2.58343e-014	4.78461e-014	7.86797e-015	5.22622e-014	7.41196e-015	1.08025e-014	-3.47674e-014	-3.48988e-014	-3.3343e-014	8.38982e-015	5.0072e-015	-7.91404e-015	5.08912e-014	1.1107e-014	2.25056e-014	4.54293e-014	2.23884e-014
1.10442e-014	1.8568e-014	1.57837e-014	-2.31096e-014	-2.78288e-014	-1.40386e-014	-2.63857e-014	1.24089e-014	2.55712e-014	4.77787e-014	7.43573e-015	5.17601e-014	7.19368e-015	1.03305e-014	-3.48703e-014	-3.48823e-014	-3.34967e-014	8.49574e-015	4.67704e-015	-8.11238e-015	5.07907e-014	1.08784e-014	2.23925e-014	4.51523e-014	2.21092e-014
1.09881e-014	1.80417e-014	1.54695e-014	-2.30404e-014	-2.76827e-014	-1.38472e-014	-2.63211e-014	1.24316e-014	2.53168e-014	4.77216e-014	7.05828e-015	5.12569e-014	7.00931e-015	9.90403e-015	-3.49497e-014	-3.48603e-014	-3.36407e-014	8.60725e-015	4.35432e-015	-8.31065e-015	5.06903e-014	1.06547e-014	2.22932e-014	4.48885e-014	2.1838e-014
1.09318e-014	1.75417e-014	1.51649e-014	-2.29722e-014	-2.75293e-014	-1.36537e-014	-2.62573e-014	1.24697e-014	2.50737e-014	4.76748e-014	6.73803e-015	5.07576e-014	6.85913e-015	9.52588e-015	-3.50043e-014	-3.48325e-014	-3.37742e-014	8.72531e-015	4.04197e-015	-8.50768e-015	5.05925e-014	1.04371e-014	2.22079e-014	4.46387e-014	2.15767e-014
1.08755e-014	1.70711e-014	1.48713e-014	-2.29046e-014	-2.73697e-014	-1.34566e-014	-2.61935e-014	1.25253e-014	2.48443e-014	4.76375e-014	6.47738e-015	5.02666e-014	6.74296e-015	9.19879e-015	-3.50324e-014	-3.47994e-014	-3.38955e-014	8.8508e-015	3.74308e-015	-8.70165e-015	5.04995e-014	1.02275e-014	2.21372e-014	4.4403e-014	2.13277e-014
1.082e-014	1.66322e-014	1.45896e-014	-2.28373e-014	-2.72054e-014	-1.32555e-014	-2.61293e-014	1.25997e-014	2.4631e-014	4.76091e-014	6.27684e-015	4.97887e-014	6.6601e-015	8.92507e-015	-3.50328e-014	-3.47601e-014	-3.40042e-014	8.98429e-015	3.46136e-015	-8.89153e-015	5.04131e-014	1.0027e-014	2.20813e-014	4.41828e-014	2.10936e-014
1.07662e-014	1.62273e-014	1.43211e-014	-2.27702e-014	-2.70374e-014	-1.3049e-014	-2.6065e-014	1.26939e-014	2.44355e-014	4.75891e-014	6.13743e-015	4.93275e-014	6.60974e-015	8.7062e-015	-3.50046e-014	-3.47144e-014	-3.40998e-014	9.12573e-015	3.19912e-015	-9.07661e-015	5.03348e-014	9.83705e-015	2.20401e-014	4.39784e-014	2.08765e-014
1.07149e-014	1.5859e-014	1.4067e-014	-2.27034e-014	-2.68672e-014	-1.28367e-014	-2.60009e-014	1.281e-014	2.426e-014	4.7576e-014	6.05872e-015	4.88867e-014	6.59077e-015	8.54311e-015	-3.49473e-014	-3.46624e-014	-3.41818e-014	9.27542e-015	2.95857e-015	-9.25583e-015	5.02662e-014	9.65928e-015	2.20138e-014	4.37907e-014	2.06789e-014
1.06666e-014	1.55296e-014	1.38278e-014	-2.26364e-014	-2.66966e-014	-1.26185e-014	-2.5937e-014	1.29488e-014	2.41061e-014	4.75692e-014	6.0394e-015	4.84696e-014	6.60146e-015	8.43698e-015	-3.48607e-014	-3.46037e-014	-3.42503e-014	9.43327e-015	2.74205e-015	-9.42833e-015	5.02085e-014	9.4955e-015	2.20018e-014	4.36197e-014	2.05027e-014
1.06228e-014	1.52409e-014	1.36036e-014	-2.25687e-014	-2.65274e-014	-1.23942e-014	-2.58727e-014	1.31111e-014	2.39755e-014	4.75669e-014	6.07793e-015	4.80792e-014	6.63983e-015	8.38762e-015	-3.47454e-014	-3.45384e-014	-3.43046e-014	9.59915e-015	2.55053e-015	-9.59318e-015	5.01623e-014	9.34609e-015	2.20041e-014	4.34653e-014	2.03495e-014
1.0584e-014	1.4994e-014	1.33956e-014	-2.25011e-014	-2.63608e-014	-1.21633e-014	-2.58079e-014	1.32979e-014	2.38696e-014	4.75683e-014	6.17237e-015	4.77176e-014	6.70378e-015	8.39407e-015	-3.46026e-014	-3.44668e-014	-3.43442e-014	9.77186e-015	2.38548e-015	-9.75013e-015	5.01283e-014	9.21236e-015	2.20204e-014	4.33269e-014	2.02207e-014
1.05508e-014	1.47902e-014	1.32048e-014	-2.24338e-014	-2.61987e-014	-1.19253e-014	-2.57425e-014	1.35097e-014	2.3789e-014	4.75728e-014	6.32021e-015	4.73872e-014	6.79189e-015	8.45546e-015	-3.44339e-014	-3.43898e-014	-3.43686e-014	9.95063e-015	2.24748e-015	-9.89755e-015	5.01071e-014	9.09498e-015	2.20508e-014	4.32043e-014	2.01175e-014
1.05237e-014	1.463e-014	1.30315e-014	-2.23668e-014	-2.6043e-014	-1.16808e-014	-2.56769e-014	1.37469e-014	2.37343e-014	4.75791e-014	6.51795e-015	4.70903e-014	6.90141e-015	8.57019e-015	-3.42409e-014	-3.43079e-014	-3.43775e-014	1.01343e-014	2.13739e-015	-1.00354e-014	5.00997e-014	8.99511e-015	2.20944e-014	4.30972e-014	2.00419e-014
1.05035e-014	1.45135e-014	1.28761e-014	-2.22998e-014	-2.58948e-014	-1.14295e-014	-2.56119e-014	1.40086e-014	2.37053e-014	4.75857e-014	6.76141e-015	4.68287e-014	7.0294e-015	8.73669e-015	-3.40253e-014	-3.42219e-014	-3.43705e-014	1.03215e-014	2.05593e-015	-1.01642e-014	5.01059e-014	8.91331e-015	2.21503e-014	4.30045e-014	1.99949e-014
1.04915e-014	1.44417e-014	1.27386e-014	-2.22327e-014	-2.57555e-014	-1.11716e-014	-2.55476e-014	1.42938e-014	2.37025e-014	4.75919e-014	7.04663e-015	4.66036e-014	7.17317e-015	8.95246e-015	-3.379e-014	-3.41322e-014	-3.43482e-014	1.05115e-014	2.0026e-015	-1.02833e-014	5.01254e-014	8.85064e-015	2.2218e-014	4.29255e-014	1.99775e-014
1.04885e-014	1.44143e-014	1.26196e-014	-2.21657e-014	-2.56271e-014	-1.09081e-014	-2.54836e-014	1.46022e-014	2.37257e-014	4.75967e-014	7.36904e-015	4.64158e-014	7.32993e-015	9.21432e-015	-3.35375e-014	-3.40398e-014	-3.43102e-014	1.07023e-014	1.97699e-015	-1.03927e-014	5.01579e-014	8.80772e-015	2.22973e-014	4.286e-014	1.99909e-014
1.04947e-014	1.44301e-014	1.25194e-014	-2.20988e-014	-2.55108e-014	-1.06397e-014	-2.54197e-014	1.49326e-014	2.3774e-014	4.75992e-014	7.72415e-015	4.62655e-014	7.49677e-015	9.51927e-015	-3.32704e-014	-3.39451e-014	-3.4257e-014	1.08918e-014	1.97831e-015	-1.04923e-014	5.0203e-014	8.78532e-015	2.23876e-014	4.28074e-014	2.00348e-014
1.05107e-014	1.44884e-014	1.24377e-014	-2.20324e-014	-2.54072e-014	-1.03669e-014	-2.53561e-014	1.52837e-014	2.38464e-014	4.75993e-014	8.10641e-015	4.61523e-014	7.67027e-015	9.86366e-015	-3.29926e-014	-3.3849e-014	-3.41894e-014	1.10788e-014	2.0046e-015	-1.05813e-014	5.02601e-014	8.78458e-015	2.24887e-014	4.27667e-014	2.01095e-014
1.05375e-014	1.45873e-014	1.23745e-014	-2.19668e-014	-2.53174e-014	-1.00908e-014	-2.5293e-014	1.56542e-014	2.39419e-014	4.75964e-014	8.51043e-015	4.60763e-014	7.84728e-015	1.02439e-014	-3.27076e-014	-3.37525e-014	-3.41087e-014	1.12613e-014	2.05508e-015	-1.06603e-014	5.03287e-014	8.80591e-015	2.26004e-014	4.27367e-014	2.02153e-014
1.05751e-014	1.47251e-014	1.23295e-014	-2.19016e-014	-2.52418e-014	-9.81279e-015	-2.52302e-014	1.60419e-014	2.40594e-014	4.75903e-014	8.93119e-015	4.6037e-014	8.02535e-015	1.06558e-014	-3.24191e-014	-3.36572e-014	-3.40146e-014	1.1437e-014	2.12762e-015	-1.07307e-014	5.04078e-014	8.84898e-015	2.2722e-014	4.27167e-014	2.03521e-014
1.06238e-014	1.49002e-014	1.2302e-014	-2.18374e-014	-2.51808e-014	-9.53434e-015	-2.5168e-014	1.64454e-014	2.41966e-014	4.758e-014	9.36321e-015	4.60338e-014	8.20189e-015	1.10948e-014	-3.21307e-014	-3.35648e-014	-3.39077e-014	1.16035e-014	2.21941e-015	-1.07925e-014	5.04957e-014	8.91363e-015	2.28532e-014	4.27062e-014	2.05199e-014
1.06837e-014	1.511e-014	1.22919e-014	-2.17744e-014	-2.51353e-014	-9.25674e-015	-2.51061e-014	1.68626e-014	2.43522e-014	4.75657e-014	9.80168e-015	4.60651e-014	8.37424e-015	1.15567e-014	-3.18468e-014	-3.3476e-014	-3.37885e-014	1.17589e-014	2.32826e-015	-1.08464e-014	5.0592e-014	9.00018e-015	2.29941e-014	4.27045e-014	2.07176e-014
1.07544e-014	1.53514e-014	1.22984e-014	-2.17127e-014	-2.5106e-014	-8.98118e-015	-2.50451e-014	1.72902e-014	2.45235e-014	4.75478e-014	1.02409e-014	4.61291e-014	8.53982e-015	1.2037e-014	-3.1571e-014	-3.33922e-014	-3.36583e-014	1.19012e-014	2.4512e-015	-1.08929e-014	5.06957e-014	9.10834e-015	2.31437e-014	4.27099e-014	2.09448e-014
1.08363e-014	1.56222e-014	1.23208e-014	-2.16528e-014	-2.50925e-014	-8.70918e-015	-2.4985e-014	1.77257e-014	2.47082e-014	4.75262e-014	1.06755e-014	4.62242e-014	8.69624e-015	1.25307e-014	-3.13074e-014	-3.33147e-014	-3.35188e-014	1.20281e-014	2.585e-015	-1.09332e-014	5.08053e-014	9.23844e-015	2.33019e-014	4.27218e-014	2.12007e-014
1.0929e-014	1.59191e-014	1.23591e-014	-2.15945e-014	-2.50944e-014	-8.44248e-015	-2.49257e-014	1.81661e-014	2.49043e-014	4.75012e-014	1.11009e-014	4.63479e-014	8.8411e-015	1.30336e-014	-3.10588e-014	-3.32448e-014	-3.3371e-014	1.21373e-014	2.72671e-015	-1.0968e-014	5.09195e-014	9.39014e-015	2.34694e-014	4.27391e-014	2.14843e-014
1.10319e-014	1.62386e-014	1.24124e-014	-2.15375e-014	-2.51112e-014	-8.18269e-015	-2.48674e-014	1.8609e-014	2.51091e-014	4.74738e-014	1.15124e-014	4.64986e-014	8.97263e-015	1.354e-014	-3.0829e-014	-3.31835e-014	-3.32159e-014	1.22267e-014	2.87333e-015	-1.09976e-014	5.10367e-014	9.56364e-015	2.3646e-014	4.27619e-014	2.17945e-014
1.1144e-014	1.65773e-014	1.24793e-014	-2.14821e-014	-2.51424e-014	-7.93169e-015	-2.48103e-014	1.90522e-014	2.53191e-014	4.74443e-014	1.1906e-014	4.66737e-014	9.08939e-015	1.40458e-014	-3.06213e-014	-3.31314e-014	-3.30544e-014	1.22943e-014	3.02176e-015	-1.10231e-014	5.11562e-014	9.7586e-015	2.38314e-014	4.27893e-014	2.21295e-014
1.12649e-014	1.69319e-014	1.25591e-014	-2.14283e-014	-2.5187e-014	-7.69088e-015	-2.47542e-014	1.94929e-014	2.55316e-014	4.7413e-014	1.22776e-014	4.68703e-014	9.18975e-015	1.45469e-014	-3.0438e-014	-3.30893e-014	-3.28883e-014	1.23385e-014	3.16885e-015	-1.10453e-014	5.12768e-014	9.97507e-015	2.40257e-014	4.28209e-014	2.24873e-014
1.13938e-014	1.72985e-014	1.26511e-014	-2.13763e-014	-2.52439e-014	-7.46178e-015	-2.46988e-014	1.99283e-014	2.57433e-014	4.73806e-014	1.26231e-014	4.70862e-014	9.27264e-015	1.50389e-014	-3.02821e-014	-3.30581e-014	-3.27187e-014	1.23578e-014	3.31112e-015	-1.10657e-014	5.1398e-014	1.02128e-014	2.42296e-014	4.28559e-014	2.28663e-014
1.15291e-014	1.76738e-014	1.27537e-014	-2.13258e-014	-2.53116e-014	-7.24605e-015	-2.46441e-014	2.03553e-014	2.59516e-014	4.7348e-014	1.29392e-014	4.73188e-014	9.33748e-015	1.55174e-014	-3.01555e-014	-3.30385e-014	-3.25463e-014	1.23507e-014	3.44566e-015	-1.10853e-014	5.15182e-014	1.04709e-014	2.44431e-014	4.28944e-014	2.32649e-014
1.16692e-014	1.80539e-014	1.28663e-014	-2.12767e-014	-2.53878e-014	-7.04495e-015	-2.45896e-014	2.07712e-014	2.61538e-014	4.73159e-014	1.32232e-014	4.75655e-014	9.38362e-015	1.59781e-014	-3.00595e-014	-3.30309e-014	-3.23718e-014	1.23159e-014	3.56952e-015	-1.11043e-014	5.16361e-014	1.07485e-014	2.46664e-014	4.29359e-014	2.36812e-014
1.18126e-014	1.84352e-014	1.29872e-014	-2.12291e-014	-2.54709e-014	-6.8591e-015	-2.45355e-014	2.11731e-014	2.63468e-014	4.72858e-014	1.34729e-014	4.78225e-014	9.41049e-015	1.64181e-014	-2.99952e-014	-3.30353e-014	-3.21974e-014	1.22529e-014	3.67987e-015	-1.11234e-014	5.1751e-014	1.10443e-014	2.49e-014	4.29804e-014	2.41132e-014
1.19578e-014	1.88143e-014	1.31158e-014	-2.11826e-014	-2.55592e-014	-6.68939e-015	-2.44819e-014	2.15588e-014	2.65272e-014	4.72583e-014	1.36866e-014	4.80867e-014	9.41848e-015	1.68335e-014	-2.99629e-014	-3.30517e-014	-3.20238e-014	1.21608e-014	3.77476e-015	-1.11434e-014	5.18623e-014	1.13573e-014	2.51438e-014	4.30275e-014	2.4559e-014
1.2103e-014	1.91873e-014	1.32506e-014	-2.11368e-014	-2.56507e-014	-6.5375e-015	-2.44285e-014	2.19265e-014	2.66931e-014	4.72344e-014	1.38628e-014	4.83554e-014	9.40723e-015	1.72211e-014	-2.99624e-014	-3.30795e-014	-3.18519e-014	1.20392e-014	3.85198e-015	-1.11645e-014	5.19689e-014	1.16864e-014	2.53979e-014	4.30772e-014	2.50166e-014
1.22454e-014	1.95509e-014	1.33902e-014	-2.10918e-014	-2.5743e-014	-6.40379e-015	-2.43747e-014	2.22742e-014	2.68416e-014	4.72155e-014	1.40007e-014	4.8626e-014	9.37721e-015	1.75779e-014	-2.99939e-014	-3.31188e-014	-3.16824e-014	1.18883e-014	3.90986e-015	-1.11874e-014	5.20706e-014	1.20309e-014	2.56628e-014	4.31299e-014	2.5484e-014
1.23834e-014	1.99017e-014	1.35338e-014	-2.10467e-014	-2.5834e-014	-6.28834e-015	-2.43203e-014	2.25997e-014	2.69694e-014	4.72025e-014	1.40995e-014	4.88954e-014	9.32938e-015	1.79012e-014	-3.00561e-014	-3.31685e-014	-3.15162e-014	1.17083e-014	3.94608e-015	-1.12126e-014	5.21665e-014	1.23896e-014	2.59388e-014	4.31856e-014	2.5959e-014
1.25155e-014	2.02372e-014	1.36803e-014	-2.10006e-014	-2.59216e-014	-6.19113e-015	-2.42649e-014	2.2901e-014	2.70739e-014	4.71954e-014	1.41588e-014	4.9161e-014	9.2651e-015	1.81894e-014	-3.01478e-014	-3.32281e-014	-3.1354e-014	1.14996e-014	3.95968e-015	-1.12403e-014	5.2257e-014	1.27609e-014	2.62263e-014	4.32447e-014	2.64395e-014
1.26392e-014	2.05544e-014	1.38283e-014	-2.09537e-014	-2.60038e-014	-6.11178e-015	-2.4208e-014	2.31769e-014	2.71529e-014	4.71945e-014	1.41791e-014	4.94195e-014	9.1849e-015	1.84407e-014	-3.02672e-014	-3.32966e-014	-3.11967e-014	1.12628e-014	3.94939e-015	-1.12702e-014	5.23421e-014	1.31431e-014	2.65255e-014	4.33072e-014	2.69237e-014
1.27527e-014	2.08511e-014	1.39766e-014	-2.0905e-014	-2.60782e-014	-6.05001e-015	-2.41492e-014	2.34266e-014	2.7205e-014	4.72006e-014	1.41603e-014	4.96682e-014	9.08992e-015	1.86535e-014	-3.04121e-014	-3.33729e-014	-3.10447e-014	1.09996e-014	3.91465e-015	-1.13029e-014	5.24211e-014	1.35346e-014	2.68371e-014	4.33732e-014	2.74091e-014
1.28537e-014	2.11241e-014	1.41241e-014	-2.08537e-014	-2.61435e-014	-6.00507e-015	-2.40882e-014	2.36493e-014	2.72279e-014	4.72142e-014	1.41036e-014	4.9905e-014	8.98133e-015	1.88264e-014	-3.05794e-014	-3.34551e-014	-3.08985e-014	1.07113e-014	3.8555e-015	-1.13382e-014	5.2494e-014	1.39337e-014	2.71605e-014	4.34434e-014	2.78934e-014
1.29405e-014	2.1372e-014	1.42702e-014	-2.07989e-014	-2.61968e-014	-5.97593e-015	-2.40239e-014	2.38439e-014	2.722e-014	4.72358e-014	1.40103e-014	5.01269e-014	8.8609e-015	1.89589e-014	-3.07666e-014	-3.35415e-014	-3.07581e-014	1.04004e-014	3.77233e-015	-1.13757e-014	5.25607e-014	1.43384e-014	2.74958e-014	4.35182e-014	2.83742e-014
1.3011e-014	2.15929e-014	1.4414e-014	-2.07407e-014	-2.62365e-014	-5.96159e-015	-2.39563e-014	2.40101e-014	2.71804e-014	4.72653e-014	1.38822e-014	5.03319e-014	8.73058e-015	1.90508e-014	-3.09702e-014	-3.36305e-014	-3.06242e-014	1.00689e-014	3.66505e-015	-1.14144e-014	5.2622e-014	1.47477e-014	2.78427e-014	4.35977e-014	2.88504e-014
1.30635e-014	2.1786e-014	1.45547e-014	-2.06779e-014	-2.62604e-014	-5.96053e-015	-2.38847e-014	2.41482e-014	2.71083e-014	4.73027e-014	1.37214e-014	5.05175e-014	8.59188e-015	1.91018e-014	-3.11861e-014	-3.37209e-014	-3.0497e-014	9.71882e-015	3.53469e-015	-1.14541e-014	5.26778e-014	1.51596e-014	2.82007e-014	4.36817e-014	2.93206e-014
1.30964e-014	2.19498e-014	1.46909e-014	-2.06101e-014	-2.62664e-014	-5.97163e-015	-2.38088e-014	2.42589e-014	2.70036e-014	4.73478e-014	1.35296e-014	5.06819e-014	8.44584e-015	1.9112e-014	-3.14111e-014	-3.38099e-014	-3.03763e-014	9.35307e-015	3.38236e-015	-1.14943e-014	5.27281e-014	1.55723e-014	2.85694e-014	4.37705e-014	2.97835e-014
1.31079e-014	2.20841e-014	1.4822e-014	-2.0537e-014	-2.62533e-014	-5.99378e-015	-2.37288e-014	2.43431e-014	2.68656e-014	4.73995e-014	1.33087e-014	5.08232e-014	8.29394e-015	1.9082e-014	-3.16404e-014	-3.38956e-014	-3.02625e-014	8.9745e-015	3.20956e-015	-1.15338e-014	5.27732e-014	1.59846e-014	2.89481e-014	4.38642e-014	3.0238e-014
1.30974e-014	2.21886e-014	1.49475e-014	-2.04574e-014	-2.62197e-014	-6.02449e-015	-2.36437e-014	2.4402e-014	2.66949e-014	4.7457e-014	1.3061e-014	5.09394e-014	8.13816e-015	1.90121e-014	-3.18705e-014	-3.3976e-014	-3.01551e-014	8.58587e-015	3.01741e-015	-1.15719e-014	5.28127e-014	1.63937e-014	2.93366e-014	4.39629e-014	3.06819e-014
1.30635e-014	2.22632e-014	1.50671e-014	-2.03708e-014	-2.61644e-014	-6.06165e-015	-2.35534e-014	2.4437e-014	2.64921e-014	4.75194e-014	1.27894e-014	5.10283e-014	7.97992e-015	1.8904e-014	-3.20972e-014	-3.40491e-014	-3.00541e-014	8.19094e-015	2.80829e-015	-1.16078e-014	5.28469e-014	1.67977e-014	2.97341e-014	4.40664e-014	3.11141e-014
1.30051e-014	2.23082e-014	1.51805e-014	-2.02766e-014	-2.60863e-014	-6.10357e-015	-2.34575e-014	2.44492e-014	2.62585e-014	4.75858e-014	1.24964e-014	5.10879e-014	7.82107e-015	1.87589e-014	-3.2317e-014	-3.41128e-014	-2.99589e-014	7.79294e-015	2.58462e-015	-1.16407e-014	5.28759e-014	1.71958e-014	3.01393e-014	4.41743e-014	3.15336e-014
1.29216e-014	2.2324e-014	1.52871e-014	-2.01744e-014	-2.59852e-014	-6.14845e-015	-2.33557e-014	2.44403e-014	2.59943e-014	4.76549e-014	1.21847e-014	5.11169e-014	7.66267e-015	1.85779e-014	-3.25254e-014	-3.41654e-014	-2.98697e-014	7.39507e-015	2.34912e-015	-1.16695e-014	5.28996e-014	1.75863e-014	3.05516e-014	4.42861e-014	3.19399e-014
1.28119e-014	2.23116e-014	1.53861e-014	-2.00636e-014	-2.5861e-014	-6.19351e-015	-2.32482e-014	2.4412e-014	2.57005e-014	4.7725e-014	1.18572e-014	5.11148e-014	7.5053e-015	1.83626e-014	-3.27185e-014	-3.42051e-014	-2.97863e-014	7.00081e-015	2.10433e-015	-1.16929e-014	5.29183e-014	1.79681e-014	3.09694e-014	4.44017e-014	3.23322e-014
1.2676e-014	2.22719e-014	1.54776e-014	-1.99438e-014	-2.57134e-014	-6.23601e-015	-2.31349e-014	2.43663e-014	2.5379e-014	4.77946e-014	1.15168e-014	5.10813e-014	7.35009e-015	1.81151e-014	-3.2893e-014	-3.42297e-014	-2.97085e-014	6.61353e-015	1.85324e-015	-1.17096e-014	5.2932e-014	1.83395e-014	3.13917e-014	4.45203e-014	3.27099e-014
1.2514e-014	2.22065e-014	1.55611e-014	-1.98153e-014	-2.55426e-014	-6.27334e-015	-2.30154e-014	2.43053e-014	2.50321e-014	4.78619e-014	1.11661e-014	5.10165e-014	7.19817e-015	1.78374e-014	-3.30454e-014	-3.42377e-014	-2.96353e-014	6.23704e-015	1.59817e-015	-1.17184e-014	5.29402e-014	1.86984e-014	3.18172e-014	4.46411e-014	3.30726e-014
1.23264e-014	2.21167e-014	1.56366e-014	-1.96773e-014	-2.53484e-014	-6.30469e-015	-2.28896e-014	2.42314e-014	2.46621e-014	4.7925e-014	1.08077e-014	5.09193e-014	7.0501e-015	1.75314e-014	-3.31723e-014	-3.42281e-014	-2.9566e-014	5.87422e-015	1.34155e-015	-1.17177e-014	5.29424e-014	1.90442e-014	3.22437e-014	4.47629e-014	3.34202e-014
1.21135e-014	2.20044e-014	1.57035e-014	-1.95298e-014	-2.51315e-014	-6.32721e-015	-2.27577e-014	2.4147e-014	2.42714e-014	4.79825e-014	1.04444e-014	5.07891e-014	6.90671e-015	1.71992e-014	-3.32716e-014	-3.41993e-014	-2.95009e-014	5.52798e-015	1.08668e-015	-1.1706e-014	5.29391e-014	1.93759e-014	3.26692e-014	4.48848e-014	3.37528e-014
1.1876e-014	2.18718e-014	1.57625e-014	-1.93724e-014	-2.4893e-014	-6.33894e-015	-2.26198e-014	2.40548e-014	2.3863e-014	4.80324e-014	1.00785e-014	5.0626e-014	6.76796e-015	1.68437e-014	-3.3341e-014	-3.41505e-014	-2.9439e-014	5.20178e-015	8.3672e-016	-1.16812e-014	5.29293e-014	1.96923e-014	3.30928e-014	4.50064e-014	3.40698e-014
1.16149e-014	2.17207e-014	1.58132e-014	-1.92054e-014	-2.46337e-014	-6.33778e-015	-2.24761e-014	2.39575e-014	2.34394e-014	4.80732e-014	9.71224e-015	5.04301e-014	6.6346e-015	1.64672e-014	-3.33792e-014	-3.40814e-014	-2.93802e-014	4.89857e-015	5.94427e-016	-1.16419e-014	5.29125e-014	1.99931e-014	3.35127e-014	4.51256e-014	3.43719e-014
1.13317e-014	2.15527e-014	1.58554e-014	-1.90279e-014	-2.43543e-014	-6.32244e-015	-2.23263e-014	2.38579e-014	2.30038e-014	4.81029e-014	9.34768e-015	5.02019e-014	6.50649e-015	1.60719e-014	-3.33842e-014	-3.3992e-014	-2.93241e-014	4.62142e-015	3.62455e-016	-1.15868e-014	5.28877e-014	2.02776e-014	3.39272e-014	4.52412e-014	3.46592e-014
1.10279e-014	2.137e-014	1.58895e-014	-1.88406e-014	-2.40565e-014	-6.29124e-015	-2.21704e-014	2.37583e-014	2.25594e-014	4.81195e-014	8.98645e-015	4.9942e-014	6.38358e-015	1.56598e-014	-3.33555e-014	-3.38816e-014	-2.92705e-014	4.37251e-015	1.43323e-016	-1.15153e-014	5.2855e-014	2.05451e-014	3.4335e-014	4.53514e-014	3.49324e-014
1.07055e-014	2.11749e-014	1.59148e-014	-1.8644e-014	-2.3742e-014	-6.24232e-015	-2.20087e-014	2.36603e-014	2.21096e-014	4.81216e-014	8.63049e-015	4.96517e-014	6.26512e-015	1.52335e-014	-3.32932e-014	-3.37507e-014	-2.92192e-014	4.15384e-015	-6.03311e-017	-1.14268e-014	5.28135e-014	2.0795e-014	3.47342e-014	4.54549e-014	3.51926e-014
1.03666e-014	2.09693e-014	1.59313e-014	-1.84384e-014	-2.34123e-014	-6.1748e-015	-2.18413e-014	2.3566e-014	2.16577e-014	4.81077e-014	8.28178e-015	4.93326e-014	6.15038e-015	1.47948e-014	-3.31967e-014	-3.36e-014	-2.91699e-014	3.96766e-015	-2.46445e-016	-1.132e-014	5.27625e-014	2.10274e-014	3.51231e-014	4.55504e-014	3.54403e-014
1.00136e-014	2.07551e-014	1.59393e-014	-1.82239e-014	-2.30696e-014	-6.08805e-015	-2.16681e-014	2.34787e-014	2.12065e-014	4.80768e-014	7.94153e-015	4.89857e-014	6.03838e-015	1.43459e-014	-3.30674e-014	-3.34299e-014	-2.9122e-014	3.81607e-015	-4.12339e-016	-1.11944e-014	5.27012e-014	2.12417e-014	3.55004e-014	4.56361e-014	3.5676e-014
9.64851e-015	2.05341e-014	1.5939e-014	-1.80015e-014	-2.27156e-014	-5.98164e-015	-2.149e-014	2.34003e-014	2.07598e-014	4.80281e-014	7.61108e-015	4.86124e-014	5.92806e-015	1.38896e-014	-3.29056e-014	-3.32416e-014	-2.9076e-014	3.7003e-015	-5.56247e-016	-1.10495e-014	5.26291e-014	2.14382e-014	3.58646e-014	4.57103e-014	3.59006e-014
9.27425e-015	2.03087e-014	1.593e-014	-1.77714e-014	-2.23529e-014	-5.85449e-015	-2.13078e-014	2.33318e-014	2.03208e-014	4.79602e-014	7.29176e-015	4.82148e-014	5.81836e-015	1.34274e-014	-3.27129e-014	-3.30365e-014	-2.90317e-014	3.62086e-015	-6.76925e-016	-1.08846e-014	5.25457e-014	2.1618e-014	3.62142e-014	4.57713e-014	3.61147e-014
8.89266e-015	2.00804e-014	1.59121e-014	-1.75342e-014	-2.19832e-014	-5.70674e-015	-2.11215e-014	2.32751e-014	1.98927e-014	4.78722e-014	6.98423e-015	4.77954e-014	5.70813e-015	1.29615e-014	-3.24914e-014	-3.28159e-014	-2.89896e-014	3.57768e-015	-7.72959e-016	-1.06994e-014	5.24495e-014	2.17816e-014	3.65479e-014	4.58175e-014	3.63194e-014
8.5064e-015	1.98514e-014	1.58853e-014	-1.72906e-014	-2.16092e-014	-5.53902e-015	-2.09309e-014	2.32316e-014	1.94793e-014	4.7763e-014	6.68902e-015	4.73564e-014	5.59566e-015	1.24937e-014	-3.2243e-014	-3.25826e-014	-2.895e-014	3.5702e-015	-8.42631e-016	-1.0494e-014	5.23399e-014	2.19293e-014	3.68646e-014	4.58474e-014	3.65159e-014
8.11828e-015	1.9623e-014	1.5849e-014	-1.70414e-014	-2.12329e-014	-5.35123e-015	-2.07368e-014	2.32025e-014	1.90833e-014	4.76317e-014	6.40637e-015	4.68998e-014	5.47988e-015	1.20257e-014	-3.19699e-014	-3.23383e-014	-2.89128e-014	3.5988e-015	-8.8519e-016	-1.02687e-014	5.22164e-014	2.20619e-014	3.71635e-014	4.58597e-014	3.67055e-014
7.73032e-015	1.93964e-014	1.58035e-014	-1.67875e-014	-2.08565e-014	-5.14382e-015	-2.05395e-014	2.31881e-014	1.87071e-014	4.74787e-014	6.13651e-015	4.6428e-014	5.35899e-015	1.15591e-014	-3.16749e-014	-3.20854e-014	-2.88773e-014	3.66264e-015	-8.99736e-016	-1.00238e-014	5.20776e-014	2.21805e-014	3.7443e-014	4.58528e-014	3.68895e-014
7.34527e-015	1.91729e-014	1.57489e-014	-1.65299e-014	-2.04825e-014	-4.91746e-015	-2.03394e-014	2.31891e-014	1.83531e-014	4.73043e-014	5.87965e-015	4.59434e-014	5.23178e-015	1.10952e-014	-3.13614e-014	-3.18266e-014	-2.88443e-014	3.76031e-015	-8.86095e-016	-9.75922e-015	5.19233e-014	2.22864e-014	3.77028e-014	4.58253e-014	3.70689e-014
6.96552e-015	1.89525e-014	1.56853e-014	-1.62693e-014	-2.0112e-014	-4.67411e-015	-2.01368e-014	2.3206e-014	1.80231e-014	4.71084e-014	5.63514e-015	4.54492e-014	5.09647e-015	1.06356e-014	-3.10328e-014	-3.15634e-014	-2.88147e-014	3.89035e-015	-8.44891e-016	-9.47565e-015	5.17536e-014	2.23807e-014	3.7942e-014	4.57761e-014	3.72451e-014
6.59378e-015	1.87367e-014	1.56126e-014	-1.60063e-014	-1.97473e-014	-4.41426e-015	-1.99325e-014	2.32385e-014	1.77197e-014	4.68918e-014	5.40313e-015	4.49478e-014	4.95131e-015	1.01814e-014	-3.06927e-014	-3.12988e-014	-2.87884e-014	4.05096e-015	-7.76471e-016	-9.1742e-015	5.15675e-014	2.24645e-014	3.81607e-014	4.57043e-014	3.74193e-014
6.23257e-015	1.85252e-014	1.55302e-014	-1.57416e-014	-1.93904e-014	-4.13929e-015	-1.97272e-014	2.32858e-014	1.74449e-014	4.66544e-014	5.18304e-015	4.44427e-014	4.79471e-015	9.73377e-015	-3.03449e-014	-3.10351e-014	-2.8766e-014	4.23984e-015	-6.81461e-016	-8.85586e-015	5.13639e-014	2.25386e-014	3.83587e-014	4.56088e-014	3.75919e-014
5.88394e-015	1.83186e-014	1.54384e-014	-1.54758e-014	-1.90432e-014	-3.85086e-015	-1.95213e-014	2.33476e-014	1.72001e-014	4.6397e-014	4.97385e-015	4.39365e-014	4.62494e-015	9.29312e-015	-2.99924e-014	-3.07749e-014	-2.87478e-014	4.45449e-015	-5.59944e-016	-8.52207e-015	5.11424e-014	2.26048e-014	3.85354e-014	4.54894e-014	3.77635e-014
5.5497e-015	1.81172e-014	1.53374e-014	-1.52101e-014	-1.8708e-014	-3.55073e-015	-1.93148e-014	2.34225e-014	1.69863e-014	4.61206e-014	4.77483e-015	4.34329e-014	4.44083e-015	8.86006e-015	-2.96381e-014	-3.05208e-014	-2.87344e-014	4.69141e-015	-4.12604e-016	-8.17386e-015	5.09034e-014	2.26644e-014	3.86907e-014	4.53452e-014	3.79354e-014
5.23169e-015	1.79208e-014	1.52263e-014	-1.49455e-014	-1.83867e-014	-3.2407e-015	-1.91084e-014	2.35098e-014	1.6804e-014	4.58267e-014	4.58511e-015	4.2934e-014	4.24116e-015	8.43485e-015	-2.92856e-014	-3.02752e-014	-2.87264e-014	4.94695e-015	-2.41199e-016	-7.81354e-015	5.06475e-014	2.27183e-014	3.88249e-014	4.51763e-014	3.81079e-014
4.93187e-015	1.77293e-014	1.51055e-014	-1.46827e-014	-1.80806e-014	-2.92391e-015	-1.8902e-014	2.36074e-014	1.66537e-014	4.55162e-014	4.40395e-015	4.24431e-014	4.02471e-015	8.01853e-015	-2.89382e-014	-3.00407e-014	-2.87244e-014	5.21828e-015	-4.72927e-017	-7.44349e-015	5.03746e-014	2.27684e-014	3.89382e-014	4.49824e-014	3.82817e-014
4.65108e-015	1.75419e-014	1.49744e-014	-1.44221e-014	-1.77914e-014	-2.60191e-015	-1.86964e-014	2.37142e-014	1.65352e-014	4.51907e-014	4.23021e-015	4.19628e-014	3.78976e-015	7.61167e-015	-2.85993e-014	-2.98196e-014	-2.87287e-014	5.50193e-015	1.67217e-016	-7.06491e-015	5.00851e-014	2.28163e-014	3.90317e-014	4.47639e-014	3.84574e-014
4.38973e-015	1.73584e-014	1.4833e-014	-1.41642e-014	-1.75202e-014	-2.27581e-015	-1.84923e-014	2.38279e-014	1.64476e-014	4.48518e-014	4.06291e-015	4.14954e-014	3.53559e-015	7.21431e-015	-2.82717e-014	-2.9614e-014	-2.87406e-014	5.79406e-015	4.00306e-016	-6.67988e-015	4.97795e-014	2.28626e-014	3.91056e-014	4.45211e-014	3.86353e-014
4.14874e-015	1.71783e-014	1.46812e-014	-1.391e-014	-1.72678e-014	-1.94846e-015	-1.82896e-014	2.39465e-014	1.63906e-014	4.45009e-014	3.90089e-015	4.10433e-014	3.26134e-015	6.82638e-015	-2.79579e-014	-2.94255e-014	-2.87601e-014	6.09048e-015	6.49709e-016	-6.29106e-015	4.94585e-014	2.29085e-014	3.91605e-014	4.42546e-014	3.88159e-014
3.92845e-015	1.7001e-014	1.45184e-014	-1.36602e-014	-1.70355e-014	-1.62201e-015	-1.80894e-014	2.40676e-014	1.6363e-014	4.41396e-014	3.74252e-015	4.06089e-014	2.96614e-015	6.44794e-015	-2.76602e-014	-2.92554e-014	-2.87883e-014	6.38754e-015	9.13352e-016	-5.90071e-015	4.91231e-014	2.29555e-014	3.91978e-014	4.39653e-014	3.89999e-014
3.72897e-015	1.68252e-014	1.43446e-014	-1.34151e-014	-1.68241e-014	-1.29807e-015	-1.78919e-014	2.41881e-014	1.63637e-014	4.37694e-014	3.5867e-015	4.0195e-014	2.65019e-015	6.07883e-015	-2.73808e-014	-2.91054e-014	-2.88257e-014	6.6807e-015	1.18835e-015	-5.51122e-015	4.87736e-014	2.30043e-014	3.92184e-014	4.36549e-014	3.91869e-014
3.55094e-015	1.66499e-014	1.41596e-014	-1.31753e-014	-1.66337e-014	-9.78298e-016	-1.76981e-014	2.43056e-014	1.63909e-014	4.33929e-014	3.432e-015	3.98034e-014	2.31336e-015	5.71849e-015	-2.71217e-014	-2.89768e-014	-2.88725e-014	6.96656e-015	1.47202e-015	-5.12489e-015	4.84108e-014	2.30559e-014	3.92232e-014	4.33246e-014	3.93769e-014
3.39427e-015	1.64745e-014	1.39632e-014	-1.29404e-014	-1.64648e-014	-6.64414e-016	-1.7508e-014	2.44177e-014	1.64428e-014	4.3012e-014	3.27707e-015	3.9436e-014	1.9557e-015	5.36718e-015	-2.68838e-014	-2.88707e-014	-2.89288e-014	7.24101e-015	1.76142e-015	-4.7443e-015	4.80362e-014	2.31109e-014	3.92133e-014	4.29759e-014	3.95702e-014
3.25854e-015	1.62982e-014	1.37553e-014	-1.27103e-014	-1.63179e-014	-3.58525e-016	-1.73222e-014	2.45213e-014	1.65173e-014	4.26282e-014	3.12086e-015	3.90932e-014	1.57706e-015	5.02475e-015	-2.6668e-014	-2.87871e-014	-2.89952e-014	7.50064e-015	2.0543e-015	-4.37213e-015	4.76511e-014	2.31708e-014	3.91895e-014	4.26107e-014	3.97667e-014
3.14217e-015	1.612e-014	1.35364e-014	-1.24849e-014	-1.61931e-014	-6.18512e-017	-1.71412e-014	2.46138e-014	1.66115e-014	4.22431e-014	2.9624e-015	3.87757e-014	1.17784e-015	4.69063e-015	-2.6475e-014	-2.87255e-014	-2.90718e-014	7.7417e-015	2.34779e-015	-4.01062e-015	4.7257e-014	2.32364e-014	3.91535e-014	4.22306e-014	3.9966e-014
3.04427e-015	1.59385e-014	1.33062e-014	-1.22641e-014	-1.60899e-014	2.24096e-016	-1.6965e-014	2.46925e-014	1.67222e-014	4.18585e-014	2.80079e-015	3.84847e-014	7.58967e-016	4.36452e-015	-2.63052e-014	-2.86862e-014	-2.91589e-014	7.96136e-015	2.63889e-015	-3.66161e-015	4.68555e-014	2.33082e-014	3.91065e-014	4.18371e-014	4.01674e-014
2.96381e-015	1.57527e-014	1.30648e-014	-1.20479e-014	-1.6008e-014	4.9764e-016	-1.67942e-014	2.47553e-014	1.68472e-014	4.14756e-014	2.63516e-015	3.82201e-014	3.21969e-016	4.0463e-015	-2.61577e-014	-2.86689e-014	-2.92568e-014	8.15644e-015	2.9248e-015	-3.3273e-015	4.64486e-014	2.3387e-014	3.90495e-014	4.14329e-014	4.03703e-014
2.89981e-015	1.55617e-014	1.28122e-014	-1.18358e-014	-1.59468e-014	7.57727e-016	-1.66292e-014	2.48006e-014	1.69834e-014	4.10968e-014	2.46467e-015	3.79817e-014	-1.31807e-016	3.7358e-015	-2.60319e-014	-2.86735e-014	-2.93659e-014	8.32403e-015	3.20273e-015	-3.00994e-015	4.60375e-014	2.34729e-014	3.8984e-014	4.10202e-014	4.05743e-014
2.85022e-015	1.53648e-014	1.2548e-014	-1.16279e-014	-1.59065e-014	1.00363e-015	-1.64697e-014	2.48255e-014	1.71282e-014	4.07227e-014	2.28921e-015	3.77699e-014	-6.01097e-016	3.4324e-015	-2.59273e-014	-2.86988e-014	-2.94862e-014	8.46107e-015	3.47046e-015	-2.71174e-015	4.56239e-014	2.35663e-014	3.89104e-014	4.06016e-014	4.07791e-014
2.81357e-015	1.51624e-014	1.22729e-014	-1.14236e-014	-1.58866e-014	1.2351e-015	-1.63167e-014	2.48282e-014	1.72781e-014	4.03549e-014	2.10849e-015	3.75841e-014	-1.08421e-015	3.13571e-015	-2.58426e-014	-2.87435e-014	-2.96173e-014	8.56568e-015	3.72474e-015	-2.43405e-015	4.52093e-014	2.36674e-014	3.88298e-014	4.01797e-014	4.09837e-014
2.78842e-015	1.49539e-014	1.19872e-014	-1.12227e-014	-1.58858e-014	1.45101e-015	-1.61701e-014	2.48071e-014	1.74294e-014	3.99946e-014	1.92224e-015	3.74235e-014	-1.57934e-015	2.8457e-015	-2.5777e-014	-2.8806e-014	-2.97592e-014	8.63662e-015	3.96316e-015	-2.17806e-015	4.47958e-014	2.37762e-014	3.87434e-014	3.97565e-014	4.11876e-014
2.77233e-015	1.47389e-014	1.16917e-014	-1.10245e-014	-1.59033e-014	1.65119e-015	-1.60305e-014	2.47615e-014	1.7579e-014	3.96425e-014	1.73056e-015	3.72865e-014	-2.08479e-015	2.56215e-015	-2.5729e-014	-2.88853e-014	-2.99116e-014	8.67224e-015	4.18323e-015	-1.94482e-015	4.43854e-014	2.38927e-014	3.86513e-014	3.93349e-014	4.13899e-014
2.76364e-015	1.45168e-014	1.13866e-014	-1.08282e-014	-1.5938e-014	1.8358e-015	-1.58979e-014	2.46902e-014	1.77235e-014	3.92995e-014	1.53316e-015	3.71714e-014	-2.59839e-015	2.28464e-015	-2.56958e-014	-2.89795e-014	-3.00743e-014	8.6719e-015	4.38189e-015	-1.73568e-015	4.39791e-014	2.40169e-014	3.85539e-014	3.89176e-014	4.15899e-014
2.76032e-015	1.42881e-014	1.10729e-014	-1.06335e-014	-1.5988e-014	2.00509e-015	-1.57731e-014	2.45926e-014	1.78602e-014	3.89661e-014	1.33033e-015	3.70773e-014	-3.11758e-015	2.01364e-015	-2.5676e-014	-2.90872e-014	-3.0247e-014	8.63484e-015	4.55691e-015	-1.55192e-015	4.35784e-014	2.41491e-014	3.84522e-014	3.85065e-014	4.17861e-014
2.75995e-015	1.40531e-014	1.07513e-014	-1.04394e-014	-1.60524e-014	2.15985e-015	-1.5656e-014	2.44686e-014	1.79854e-014	3.86432e-014	1.12226e-015	3.70022e-014	-3.64028e-015	1.74936e-015	-2.56677e-014	-2.92067e-014	-3.04294e-014	8.56076e-015	4.70577e-015	-1.39366e-015	4.31845e-014	2.42893e-014	3.83469e-014	3.81036e-014	4.19783e-014
2.76055e-015	1.38122e-014	1.04226e-014	-1.02455e-014	-1.61299e-014	2.3e-015	-1.55467e-014	2.43177e-014	1.80963e-014	3.83311e-014	9.10379e-016	3.69433e-014	-4.16348e-015	1.49166e-015	-2.56685e-014	-2.93367e-014	-3.06215e-014	8.4495e-015	4.8268e-015	-1.26163e-015	4.27987e-014	2.44368e-014	3.82383e-014	3.77108e-014	4.21659e-014
2.76094e-015	1.35662e-014	1.00873e-014	-1.00507e-014	-1.62194e-014	2.42665e-015	-1.54456e-014	2.41408e-014	1.81905e-014	3.803e-014	6.95517e-016	3.68979e-014	-4.68459e-015	1.24074e-015	-2.56763e-014	-2.94747e-014	-3.08223e-014	8.30235e-015	4.9184e-015	-1.15549e-015	4.24231e-014	2.45917e-014	3.81266e-014	3.73305e-014	4.23481e-014
2.7591e-015	1.33154e-014	9.74594e-015	-9.8539e-015	-1.6319e-014	2.54045e-015	-1.53527e-014	2.39391e-014	1.82656e-014	3.77403e-014	4.78954e-016	3.68628e-014	-5.20131e-015	9.97083e-016	-2.56885e-014	-2.96186e-014	-3.1031e-014	8.11986e-015	4.97954e-015	-1.07485e-015	4.20588e-014	2.47543e-014	3.80118e-014	3.69648e-014	4.25241e-014
2.75381e-015	1.30604e-014	9.39937e-015	-9.65489e-015	-1.6427e-014	2.64213e-015	-1.52674e-014	2.3714e-014	1.83195e-014	3.7462e-014	2.6135e-016	3.68351e-014	-5.71132e-015	7.60504e-016	-2.57029e-014	-2.97671e-014	-3.12481e-014	7.90382e-015	5.00894e-015	-1.01966e-015	4.17064e-014	2.49243e-014	3.78946e-014	3.66146e-014	4.26935e-014
2.74358e-015	1.28027e-014	9.04911e-015	-9.45306e-015	-1.65421e-014	2.73264e-015	-1.51898e-014	2.34676e-014	1.83494e-014	3.71951e-014	4.46783e-017	3.68126e-014	-6.21168e-015	5.31564e-016	-2.57174e-014	-2.9919e-014	-3.14727e-014	7.65627e-015	5.00515e-015	-9.88535e-016	4.13665e-014	2.51013e-014	3.77745e-014	3.62815e-014	4.28556e-014
2.72755e-015	1.25435e-014	8.69642e-015	-9.24779e-015	-1.6663e-014	2.81289e-015	-1.51195e-014	2.32016e-014	1.8354e-014	3.69395e-014	-1.69269e-016	3.67921e-014	-6.69917e-015	3.10374e-016	-2.57301e-014	-3.00723e-014	-3.17038e-014	7.37958e-015	4.96723e-015	-9.8073e-016	4.10397e-014	2.52851e-014	3.76515e-014	3.5967e-014	4.30108e-014
2.70435e-015	1.22841e-014	8.34202e-015	-9.03901e-015	-1.67873e-014	2.88438e-015	-1.50571e-014	2.29179e-014	1.83315e-014	3.66957e-014	-3.79251e-016	3.67709e-014	-7.17071e-015	9.73526e-017	-2.57394e-014	-3.02254e-014	-3.19404e-014	7.07559e-015	4.8951e-015	-9.9503e-016	4.07266e-014	2.54748e-014	3.75253e-014	3.56721e-014	4.31587e-014
2.67299e-015	1.20253e-014	7.98708e-015	-8.82631e-015	-1.69134e-014	2.94883e-015	-1.50022e-014	2.26191e-014	1.82813e-014	3.64637e-014	-5.84052e-016	3.67467e-014	-7.62451e-015	-1.06761e-016	-2.57437e-014	-3.03771e-014	-3.21822e-014	6.74704e-015	4.78873e-015	-1.03011e-015	4.04274e-014	2.56703e-014	3.73958e-014	3.53975e-014	4.32989e-014
2.63254e-015	1.17687e-014	7.63351e-015	-8.60906e-015	-1.70395e-014	3.00767e-015	-1.49543e-014	2.23086e-014	1.82033e-014	3.6243e-014	-7.81253e-016	3.67174e-014	-8.0577e-015	-3.0193e-016	-2.57412e-014	-3.05258e-014	-3.24288e-014	6.39694e-015	4.64784e-015	-1.0843e-015	4.0142e-014	2.58711e-014	3.72626e-014	3.51435e-014	4.34309e-014
2.58337e-015	1.1516e-014	7.2823e-015	-8.38721e-015	-1.7164e-014	3.06237e-015	-1.49132e-014	2.19901e-014	1.80971e-014	3.60333e-014	-9.69182e-016	3.66792e-014	-8.46744e-015	-4.87392e-016	-2.57304e-014	-3.06705e-014	-3.26794e-014	6.02823e-015	4.47215e-015	-1.15604e-015	3.98705e-014	2.6077e-014	3.7126e-014	3.49106e-014	4.35551e-014
2.52485e-015	1.12684e-014	6.93454e-015	-8.16047e-015	-1.72855e-014	3.11387e-015	-1.48785e-014	2.16668e-014	1.79629e-014	3.58338e-014	-1.14589e-015	3.66293e-014	-8.85146e-015	-6.62526e-016	-2.57108e-014	-3.08109e-014	-3.29331e-014	5.64423e-015	4.2626e-015	-1.24288e-015	3.96127e-014	2.62875e-014	3.69858e-014	3.46988e-014	4.36717e-014
2.45702e-015	1.10269e-014	6.59155e-015	-7.92895e-015	-1.74028e-014	3.16357e-015	-1.48496e-014	2.13427e-014	1.78001e-014	3.56441e-014	-1.30891e-015	3.65654e-014	-9.20789e-015	-8.26551e-016	-2.56816e-014	-3.09463e-014	-3.31892e-014	5.2484e-015	4.0201e-015	-1.34253e-015	3.93687e-014	2.65024e-014	3.6842e-014	3.45077e-014	4.37804e-014
2.38027e-015	1.07938e-014	6.25425e-015	-7.69272e-015	-1.75139e-014	3.2126e-015	-1.48259e-014	2.10219e-014	1.76099e-014	3.5464e-014	-1.45615e-015	3.64855e-014	-9.53476e-015	-9.78426e-016	-2.56422e-014	-3.10762e-014	-3.34466e-014	4.84446e-015	3.74526e-015	-1.45278e-015	3.91379e-014	2.6721e-014	3.66939e-014	3.43367e-014	4.38809e-014
2.29532e-015	1.05704e-014	5.9235e-015	-7.45188e-015	-1.76178e-014	3.26294e-015	-1.48069e-014	2.07085e-014	1.7394e-014	3.5294e-014	-1.58631e-015	3.63874e-014	-9.8305e-015	-1.11776e-015	-2.55923e-014	-3.12007e-014	-3.37045e-014	4.43551e-015	3.43968e-015	-1.57112e-015	3.89197e-014	2.69432e-014	3.65408e-014	3.41852e-014	4.39741e-014
2.20257e-015	1.03579e-014	5.60045e-015	-7.20745e-015	-1.77131e-014	3.31504e-015	-1.47919e-014	2.04067e-014	1.71536e-014	3.51336e-014	-1.69748e-015	3.62698e-014	-1.0094e-014	-1.2442e-015	-2.55314e-014	-3.132e-014	-3.39621e-014	4.02468e-015	3.1053e-015	-1.69607e-015	3.87131e-014	2.71693e-014	3.63826e-014	3.40523e-014	4.40608e-014
2.10245e-015	1.01578e-014	5.28634e-015	-6.96032e-015	-1.77986e-014	3.3696e-015	-1.47799e-014	2.01213e-014	1.68905e-014	3.49821e-014	-1.78794e-015	3.61314e-014	-1.0323e-014	-1.3575e-015	-2.54599e-014	-3.14341e-014	-3.42187e-014	3.61613e-015	2.74457e-015	-1.82514e-015	3.85176e-014	2.73984e-014	3.62195e-014	3.39369e-014	4.41418e-014
1.99624e-015	9.97155e-015	4.98201e-015	-6.71057e-015	-1.78728e-014	3.42842e-015	-1.47704e-014	1.98559e-014	1.66067e-014	3.48393e-014	-1.85572e-015	3.59705e-014	-1.05166e-014	-1.4565e-015	-2.53784e-014	-3.15438e-014	-3.44735e-014	3.21295e-015	2.35928e-015	-1.95527e-015	3.83321e-014	2.76292e-014	3.60521e-014	3.38373e-014	4.42172e-014
1.88545e-015	9.80048e-015	4.68851e-015	-6.45928e-015	-1.79347e-014	3.49279e-015	-1.47623e-014	1.96146e-014	1.63044e-014	3.47049e-014	-1.8993e-015	3.57868e-014	-1.06743e-014	-1.54021e-015	-2.52878e-014	-3.16494e-014	-3.47261e-014	2.81852e-015	1.95202e-015	-2.08459e-015	3.81556e-014	2.78612e-014	3.58806e-014	3.37522e-014	4.42877e-014
1.77065e-015	9.64498e-015	4.40703e-015	-6.20728e-015	-1.79835e-014	3.56376e-015	-1.47543e-014	1.94009e-014	1.59858e-014	3.45786e-014	-1.91709e-015	3.55795e-014	-1.07959e-014	-1.60907e-015	-2.5189e-014	-3.17512e-014	-3.49755e-014	2.43573e-015	1.52532e-015	-2.21078e-015	3.7987e-014	2.80944e-014	3.57053e-014	3.36798e-014	4.43544e-014
1.65338e-015	9.50581e-015	4.13831e-015	-5.95586e-015	-1.8019e-014	3.64213e-015	-1.47454e-014	1.92189e-014	1.56539e-014	3.44605e-014	-1.90915e-015	3.53483e-014	-1.08806e-014	-1.66291e-015	-2.50831e-014	-3.18504e-014	-3.52201e-014	2.06754e-015	1.08178e-015	-2.33238e-015	3.78256e-014	2.83277e-014	3.55268e-014	3.36183e-014	4.44176e-014
1.53568e-015	9.38373e-015	3.8823e-015	-5.70668e-015	-1.80398e-014	3.72928e-015	-1.47345e-014	1.90714e-014	1.53122e-014	3.435e-014	-1.87504e-015	3.50933e-014	-1.09291e-014	-1.70201e-015	-2.4971e-014	-3.19479e-014	-3.54584e-014	1.71672e-015	6.24048e-016	-2.44758e-015	3.76714e-014	2.85602e-014	3.5345e-014	3.35659e-014	4.44778e-014
1.41894e-015	9.27932e-015	3.63979e-015	-5.46087e-015	-1.8046e-014	3.82621e-015	-1.47208e-014	1.89619e-014	1.4964e-014	3.42472e-014	-1.81418e-015	3.48146e-014	-1.09426e-014	-1.72583e-015	-2.48541e-014	-3.20438e-014	-3.56899e-014	1.38525e-015	1.55689e-016	-2.55484e-015	3.75224e-014	2.87908e-014	3.51603e-014	3.35208e-014	4.4536e-014
1.30387e-015	9.19319e-015	3.41105e-015	-5.22021e-015	-1.80377e-014	3.93337e-015	-1.47037e-014	1.88938e-014	1.46123e-014	3.41515e-014	-1.72673e-015	3.45129e-014	-1.0921e-014	-1.735e-015	-2.47338e-014	-3.21389e-014	-3.59138e-014	1.07522e-015	-3.19369e-016	-2.65238e-015	3.73775e-014	2.90186e-014	3.49735e-014	3.34809e-014	4.45927e-014
1.19207e-015	9.12517e-015	3.19622e-015	-4.986e-015	-1.80148e-014	4.05143e-015	-1.4682e-014	1.88695e-014	1.42605e-014	3.40621e-014	-1.61313e-015	3.41889e-014	-1.08658e-014	-1.7295e-015	-2.46119e-014	-3.22345e-014	-3.61284e-014	7.8833e-016	-7.98039e-016	-2.73843e-015	3.72352e-014	2.92417e-014	3.47856e-014	3.34443e-014	4.46484e-014
1.08523e-015	9.07426e-015	2.99533e-015	-4.75973e-015	-1.79767e-014	4.18107e-015	-1.46543e-014	1.88913e-014	1.39121e-014	3.39782e-014	-1.47411e-015	3.38435e-014	-1.07785e-014	-1.7097e-015	-2.44899e-014	-3.23305e-014	-3.63328e-014	5.25528e-016	-1.27685e-015	-2.81194e-015	3.70952e-014	2.94593e-014	3.45972e-014	3.34087e-014	4.47036e-014
9.84528e-016	9.04007e-015	2.80851e-015	-4.54297e-015	-1.79233e-014	4.3224e-015	-1.46198e-014	1.89608e-014	1.35701e-014	3.38997e-014	-1.31084e-015	3.34781e-014	-1.06612e-014	-1.67647e-015	-2.43695e-014	-3.24283e-014	-3.65261e-014	2.8789e-016	-1.7519e-015	-2.87272e-015	3.69561e-014	2.96697e-014	3.44093e-014	3.33717e-014	4.47585e-014
8.9085e-016	9.02245e-015	2.63604e-015	-4.33721e-015	-1.78555e-014	4.4762e-015	-1.4577e-014	1.90783e-014	1.32378e-014	3.38269e-014	-1.12469e-015	3.30936e-014	-1.05156e-014	-1.63e-015	-2.42523e-014	-3.25288e-014	-3.67076e-014	7.62418e-017	-2.21976e-015	-2.91995e-015	3.68167e-014	2.98713e-014	3.4223e-014	3.33307e-014	4.48136e-014
8.05246e-016	9.0201e-015	2.47711e-015	-4.14366e-015	-1.7774e-014	4.64331e-015	-1.45251e-014	1.92448e-014	1.29181e-014	3.3759e-014	-9.1698e-016	3.26919e-014	-1.03439e-014	-1.57142e-015	-2.41398e-014	-3.26323e-014	-3.6877e-014	-1.08777e-016	-2.67701e-015	-2.95292e-015	3.66759e-014	3.00631e-014	3.40386e-014	3.32843e-014	4.48698e-014
7.28722e-016	9.03181e-015	2.33102e-015	-3.9639e-015	-1.76791e-014	4.82419e-015	-1.44631e-014	1.94604e-014	1.26138e-014	3.36951e-014	-6.89555e-016	3.22744e-014	-1.01486e-014	-1.50198e-015	-2.40328e-014	-3.27387e-014	-3.70335e-014	-2.67297e-016	-3.12063e-015	-2.97253e-015	3.65328e-014	3.02437e-014	3.38571e-014	3.32309e-014	4.49271e-014
6.62152e-016	9.05602e-015	2.19739e-015	-3.79973e-015	-1.75712e-014	5.01919e-015	-1.43898e-014	1.97248e-014	1.23282e-014	3.36346e-014	-4.44754e-016	3.18429e-014	-9.93281e-015	-1.4228e-015	-2.39323e-014	-3.2848e-014	-3.7176e-014	-3.99336e-016	-3.54748e-015	-2.97845e-015	3.63868e-014	3.04111e-014	3.36795e-014	3.3168e-014	4.4985e-014
6.05503e-016	9.0914e-015	2.07521e-015	-3.65225e-015	-1.74512e-014	5.22871e-015	-1.43042e-014	2.00372e-014	1.20635e-014	3.35775e-014	-1.85317e-016	3.1399e-014	-9.69973e-015	-1.33464e-015	-2.384e-014	-3.29603e-014	-3.7303e-014	-5.05419e-016	-3.95416e-015	-2.97189e-015	3.62374e-014	3.0563e-014	3.3507e-014	3.30937e-014	4.50434e-014
5.59534e-016	9.13654e-015	1.96351e-015	-3.52231e-015	-1.73198e-014	5.4534e-015	-1.42061e-014	2.0396e-014	1.18216e-014	3.35232e-014	8.61082e-017	3.09443e-014	-9.45194e-015	-1.23923e-015	-2.37573e-014	-3.30751e-014	-3.74135e-014	-5.8636e-016	-4.33795e-015	-2.9538e-015	3.60845e-014	3.06977e-014	3.33401e-014	3.30069e-014	4.51023e-014
5.24239e-016	9.18938e-015	1.86145e-015	-3.41104e-015	-1.71782e-014	5.69305e-015	-1.40946e-014	2.07988e-014	1.16042e-014	3.34706e-014	3.66175e-016	3.04814e-014	-9.19331e-015	-1.13856e-015	-2.36847e-014	-3.3192e-014	-3.75069e-014	-6.43359e-016	-4.69597e-015	-2.9248e-015	3.59279e-014	3.08138e-014	3.31794e-014	3.29063e-014	4.51613e-014
4.99502e-016	9.24733e-015	1.76811e-015	-3.31942e-015	-1.70279e-014	5.94741e-015	-1.39692e-014	2.12423e-014	1.14132e-014	3.34184e-014	6.51286e-016	3.00123e-014	-8.92654e-015	-1.03366e-015	-2.36231e-014	-3.33108e-014	-3.75829e-014	-6.77971e-016	-5.02588e-015	-2.88686e-015	3.57669e-014	3.09095e-014	3.3026e-014	3.27905e-014	4.52192e-014
4.85361e-016	9.30828e-015	1.68185e-015	-3.2481e-015	-1.68698e-014	6.21652e-015	-1.38293e-014	2.17234e-014	1.12502e-014	3.33653e-014	9.38088e-016	2.95389e-014	-8.65519e-015	-9.2643e-016	-2.35726e-014	-3.34309e-014	-3.76409e-014	-6.91457e-016	-5.32618e-015	-2.84135e-015	3.56012e-014	3.09824e-014	3.28798e-014	3.26585e-014	4.52756e-014
4.81652e-016	9.37019e-015	1.60153e-015	-3.19763e-015	-1.67051e-014	6.50101e-015	-1.36745e-014	2.22388e-014	1.11152e-014	3.331e-014	1.22328e-015	2.90625e-014	-8.38258e-015	-8.19087e-016	-2.3534e-014	-3.3551e-014	-3.76804e-014	-6.85403e-016	-5.59511e-015	-2.78944e-015	3.54305e-014	3.1031e-014	3.2742e-014	3.25095e-014	4.53296e-014
4.87413e-016	9.43007e-015	1.52588e-015	-3.16844e-015	-1.65348e-014	6.80058e-015	-1.35048e-014	2.27851e-014	1.10096e-014	3.32516e-014	1.50303e-015	2.85853e-014	-8.11205e-015	-7.13046e-016	-2.35078e-014	-3.36693e-014	-3.77008e-014	-6.6198e-016	-5.83104e-015	-2.73324e-015	3.52543e-014	3.10537e-014	3.26127e-014	3.23419e-014	4.53802e-014
5.02259e-016	9.48587e-015	1.45351e-015	-3.16031e-015	-1.63604e-014	7.11438e-015	-1.33202e-014	2.3357e-014	1.09338e-014	3.31892e-014	1.77322e-015	2.81085e-014	-7.84731e-015	-6.1032e-016	-2.34942e-014	-3.37848e-014	-3.77016e-014	-6.23203e-016	-6.03253e-015	-2.67533e-015	3.50719e-014	3.10491e-014	3.24912e-014	3.21558e-014	4.54263e-014
5.24793e-016	9.53521e-015	1.38329e-015	-3.17362e-015	-1.61826e-014	7.44243e-015	-1.31208e-014	2.39503e-014	1.08878e-014	3.31212e-014	2.03014e-015	2.76337e-014	-7.5926e-015	-5.12918e-016	-2.34921e-014	-3.38959e-014	-3.76829e-014	-5.70904e-016	-6.19969e-015	-2.61738e-015	3.48832e-014	3.10154e-014	3.23775e-014	3.19501e-014	4.54666e-014
5.53447e-016	9.57581e-015	1.31377e-015	-3.20793e-015	-1.60028e-014	7.78423e-015	-1.29066e-014	2.45601e-014	1.08707e-014	3.30465e-014	2.27097e-015	2.71619e-014	-7.35068e-015	-4.22484e-016	-2.35007e-014	-3.40008e-014	-3.76444e-014	-5.07737e-016	-6.33228e-015	-2.56118e-015	3.46887e-014	3.09515e-014	3.22711e-014	3.17248e-014	4.54992e-014
5.87604e-016	9.60478e-015	1.2439e-015	-3.26225e-015	-1.58225e-014	8.13996e-015	-1.26781e-014	2.51802e-014	1.08816e-014	3.29637e-014	2.49253e-015	2.66942e-014	-7.12455e-015	-3.41178e-016	-2.35201e-014	-3.40977e-014	-3.75861e-014	-4.35684e-016	-6.42992e-015	-2.5092e-015	3.44881e-014	3.08564e-014	3.21716e-014	3.14799e-014	4.55228e-014
6.26347e-016	9.61946e-015	1.17166e-015	-3.33625e-015	-1.56426e-014	8.50884e-015	-1.24355e-014	2.58055e-014	1.09186e-014	3.28716e-014	2.69079e-015	2.62313e-014	-6.91708e-015	-2.70832e-016	-2.355e-014	-3.41851e-014	-3.75087e-014	-3.56773e-016	-6.49345e-015	-2.4638e-015	3.42815e-014	3.07296e-014	3.20785e-014	3.12151e-014	4.55356e-014
6.67376e-016	9.61835e-015	1.09584e-015	-3.42899e-015	-1.54643e-014	8.88989e-015	-1.21792e-014	2.64311e-014	1.09807e-014	3.27681e-014	2.86311e-015	2.57737e-014	-6.73101e-015	-2.13386e-016	-2.3589e-014	-3.42615e-014	-3.74122e-014	-2.73307e-016	-6.5235e-015	-2.42749e-015	3.40692e-014	3.05702e-014	3.19904e-014	3.09311e-014	4.55361e-014
7.08421e-016	9.59898e-015	1.0159e-015	-3.53886e-015	-1.52886e-014	9.28241e-015	-1.19103e-014	2.70514e-014	1.10663e-014	3.26518e-014	3.00647e-015	2.53223e-014	-6.56869e-015	-1.70132e-016	-2.36359e-014	-3.43248e-014	-3.72978e-014	-1.87735e-016	-6.52162e-015	-2.40194e-015	3.38516e-014	3.03779e-014	3.19066e-014	3.06283e-014	4.5522e-014
7.47717e-016	9.55919e-015	9.30462e-016	-3.6643e-015	-1.51163e-014	9.68539e-015	-1.16289e-014	2.76605e-014	1.11728e-014	3.25215e-014	3.11859e-015	2.48778e-014	-6.43223e-015	-1.42391e-016	-2.36894e-014	-3.43725e-014	-3.71662e-014	-1.01953e-016	-6.48958e-015	-2.38875e-015	3.36287e-014	3.0152e-014	3.18255e-014	3.03071e-014	4.5492e-014
7.8389e-016	9.49711e-015	8.38715e-016	-3.80342e-015	-1.49482e-014	1.00981e-014	-1.13362e-014	2.82524e-014	1.12983e-014	3.23764e-014	3.19658e-015	2.44403e-014	-6.32355e-015	-1.31781e-016	-2.37483e-014	-3.44033e-014	-3.70182e-014	-1.70082e-017	-6.42914e-015	-2.38982e-015	3.34005e-014	2.98928e-014	3.17457e-014	2.99681e-014	4.54445e-014
8.15201e-016	9.41064e-015	7.39732e-016	-3.95385e-015	-1.47853e-014	1.0519e-014	-1.10335e-014	2.88225e-014	1.14398e-014	3.22152e-014	3.23866e-015	2.401e-014	-6.24435e-015	-1.39122e-016	-2.38109e-014	-3.44151e-014	-3.68543e-014	6.51775e-017	-6.34258e-015	-2.4065e-015	3.31677e-014	2.96008e-014	3.16654e-014	2.96121e-014	4.53771e-014
8.40308e-016	9.29852e-015	6.3213e-016	-4.11421e-015	-1.46278e-014	1.09473e-014	-1.07224e-014	2.93657e-014	1.15942e-014	3.2037e-014	3.24354e-015	2.35866e-014	-6.19599e-015	-1.65282e-016	-2.38756e-014	-3.44061e-014	-3.66755e-014	1.43867e-016	-6.23317e-015	-2.44055e-015	3.29304e-014	2.9277e-014	3.15825e-014	2.92401e-014	4.52878e-014
8.56843e-016	9.15959e-015	5.15525e-016	-4.28171e-015	-1.44766e-014	1.13815e-014	-1.04039e-014	2.98773e-014	1.17586e-014	3.1841e-014	3.21067e-015	2.31706e-014	-6.17866e-015	-2.11913e-016	-2.3941e-014	-3.43745e-014	-3.64831e-014	2.1804e-016	-6.10398e-015	-2.49327e-015	3.26886e-014	2.89223e-014	3.14946e-014	2.8853e-014	4.51751e-014
8.63212e-016	8.99298e-015	3.89076e-016	-4.454e-015	-1.43314e-014	1.18202e-014	-1.0079e-014	3.03527e-014	1.193e-014	3.16266e-014	3.13999e-015	2.27623e-014	-6.1934e-015	-2.79063e-016	-2.40059e-014	-3.4319e-014	-3.62781e-014	2.86184e-016	-5.95843e-015	-2.56486e-015	3.24423e-014	2.8538e-014	3.14e-014	2.84517e-014	4.50373e-014
8.58941e-016	8.79747e-015	2.5299e-016	-4.628e-015	-1.41919e-014	1.22624e-014	-9.74886e-015	3.07882e-014	1.21052e-014	3.13936e-014	3.03075e-015	2.23616e-014	-6.24037e-015	-3.67195e-016	-2.40688e-014	-3.42388e-014	-3.60624e-014	3.47959e-016	-5.79946e-015	-2.65604e-015	3.21917e-014	2.81265e-014	3.12963e-014	2.80375e-014	4.48729e-014
8.42168e-016	8.57289e-015	1.07334e-016	-4.80065e-015	-1.4058e-014	1.27064e-014	-9.41499e-015	3.11811e-014	1.22813e-014	3.1142e-014	2.88303e-015	2.19687e-014	-6.31872e-015	-4.76485e-016	-2.41282e-014	-3.41325e-014	-3.58373e-014	4.03081e-016	-5.63017e-015	-2.76731e-015	3.19365e-014	2.769e-014	3.1181e-014	2.76119e-014	4.46806e-014
8.12267e-016	8.31843e-015	-4.80412e-017	-4.96994e-015	-1.39296e-014	1.31506e-014	-9.07863e-015	3.15276e-014	1.24551e-014	3.08721e-014	2.69797e-015	2.15834e-014	-6.42757e-015	-6.06719e-016	-2.41823e-014	-3.39996e-014	-3.56039e-014	4.51555e-016	-5.45403e-015	-2.8989e-015	3.16771e-014	2.72306e-014	3.10519e-014	2.71763e-014	4.44586e-014
7.67553e-016	8.03404e-015	-2.12941e-016	-5.13304e-015	-1.38063e-014	1.35936e-014	-8.74091e-015	3.18255e-014	1.26233e-014	3.05841e-014	2.47722e-015	2.12057e-014	-6.56589e-015	-7.57507e-016	-2.42299e-014	-3.38402e-014	-3.53635e-014	4.93742e-016	-5.27465e-015	-3.0501e-015	3.14144e-014	2.6751e-014	3.09069e-014	2.67321e-014	4.4206e-014
7.07648e-016	7.7204e-015	-3.86751e-016	-5.28717e-015	-1.36875e-014	1.40337e-014	-8.403e-015	3.20727e-014	1.27826e-014	3.02782e-014	2.22236e-015	2.08351e-014	-6.73209e-015	-9.28873e-016	-2.42693e-014	-3.36534e-014	-3.51174e-014	5.2979e-016	-5.0958e-015	-3.22026e-015	3.11484e-014	2.62535e-014	3.07436e-014	2.62807e-014	4.39224e-014
6.31825e-016	7.37804e-015	-5.68687e-016	-5.42909e-015	-1.35727e-014	1.44692e-014	-8.06575e-015	3.22686e-014	1.29304e-014	2.99555e-014	1.9357e-015	2.04722e-014	-6.92403e-015	-1.11926e-015	-2.42995e-014	-3.34386e-014	-3.48675e-014	5.60798e-016	-4.92124e-015	-3.40876e-015	3.08795e-014	2.57418e-014	3.05593e-014	2.58236e-014	4.36074e-014
5.39268e-016	7.00753e-015	-7.5886e-016	-5.55619e-015	-1.34608e-014	1.48987e-014	-7.73002e-015	3.24122e-014	1.30647e-014	2.96175e-014	1.62042e-015	2.01176e-014	-7.13977e-015	-1.3281e-015	-2.43196e-014	-3.3197e-014	-3.4615e-014	5.87092e-016	-4.75418e-015	-3.61416e-015	3.06079e-014	2.52188e-014	3.03519e-014	2.53627e-014	4.32601e-014
4.30077e-016	6.61082e-015	-9.56062e-016	-5.66585e-015	-1.33511e-014	1.53202e-014	-7.39619e-015	3.25032e-014	1.3183e-014	2.92655e-014	1.27938e-015	1.97717e-014	-7.37684e-015	-1.55427e-015	-2.43279e-014	-3.2929e-014	-3.43614e-014	6.0988e-016	-4.59817e-015	-3.8352e-015	3.03338e-014	2.46875e-014	3.01198e-014	2.48995e-014	4.28797e-014
3.04181e-016	6.18922e-015	-1.15907e-015	-5.75588e-015	-1.32426e-014	1.57322e-014	-7.06536e-015	3.25424e-014	1.32831e-014	2.89018e-014	9.15519e-016	1.94352e-014	-7.63252e-015	-1.79645e-015	-2.43239e-014	-3.26352e-014	-3.41079e-014	6.31223e-016	-4.45605e-015	-4.0701e-015	3.00578e-014	2.41527e-014	2.98614e-014	2.44352e-014	4.24663e-014
1.61235e-016	5.74466e-015	-1.3667e-015	-5.82412e-015	-1.31347e-014	1.61333e-014	-6.73771e-015	3.25315e-014	1.33627e-014	2.85284e-014	5.33348e-016	1.91082e-014	-7.90339e-015	-2.0532e-015	-2.4307e-014	-3.2317e-014	-3.38557e-014	6.52052e-016	-4.33022e-015	-4.317e-015	2.97806e-014	2.36182e-014	2.95751e-014	2.39709e-014	4.20203e-014
1.25931e-018	5.27896e-015	-1.5781e-015	-5.86861e-015	-1.30262e-014	1.65219e-014	-6.41369e-015	3.24725e-014	1.34204e-014	2.81475e-014	1.36636e-016	1.87915e-014	-8.18645e-015	-2.32226e-015	-2.42765e-014	-3.1976e-014	-3.36061e-014	6.73541e-016	-4.22272e-015	-4.57409e-015	2.95022e-014	2.30877e-014	2.92604e-014	2.35083e-014	4.15418e-014
-1.75379e-016	4.79376e-015	-1.7918e-015	-5.88687e-015	-1.29154e-014	1.68963e-014	-6.09431e-015	3.23683e-014	1.34557e-014	2.77615e-014	-2.70387e-016	1.84853e-014	-8.47822e-015	-2.60216e-015	-2.42323e-014	-3.16135e-014	-3.3361e-014	6.98075e-016	-4.13596e-015	-4.83898e-015	2.92236e-014	2.25646e-014	2.89163e-014	2.30485e-014	4.10315e-014
-3.67921e-016	4.29217e-015	-2.00635e-015	-5.87712e-015	-1.28008e-014	1.72556e-014	-5.77993e-015	3.22215e-014	1.3468e-014	2.73732e-014	-6.84018e-016	1.8191e-014	-8.77543e-015	-2.89039e-015	-2.41743e-014	-3.1232e-014	-3.31204e-014	7.27687e-016	-4.07193e-015	-5.10892e-015	2.89456e-014	2.2053e-014	2.85428e-014	2.25934e-014	4.04904e-014
-5.75262e-016	3.77688e-015	-2.22076e-015	-5.8376e-015	-1.26809e-014	1.75986e-014	-5.47017e-015	3.2036e-014	1.34566e-014	2.69856e-014	-1.09954e-015	1.79095e-014	-9.07468e-015	-3.18473e-015	-2.41017e-014	-3.08327e-014	-3.28848e-014	7.6353e-016	-4.03195e-015	-5.38103e-015	2.8669e-014	2.15565e-014	2.81394e-014	2.21445e-014	3.99198e-014
-7.95957e-016	3.2507e-015	-2.43326e-015	-5.76707e-015	-1.25545e-014	1.79242e-014	-5.16503e-015	3.18163e-014	1.34216e-014	2.66019e-014	-1.51235e-015	1.76422e-014	-9.37271e-015	-3.48294e-015	-2.40143e-014	-3.04173e-014	-3.26548e-014	8.07209e-016	-4.01661e-015	-5.65304e-015	2.83953e-014	2.10781e-014	2.77064e-014	2.17025e-014	3.93218e-014
-1.02917e-015	2.71672e-015	-2.64227e-015	-5.66551e-015	-1.24209e-014	1.82312e-014	-4.86414e-015	3.1567e-014	1.33636e-014	2.62255e-014	-1.91803e-015	1.73919e-014	-9.66618e-015	-3.78271e-015	-2.39129e-014	-2.99888e-014	-3.24306e-014	8.61032e-016	-4.02551e-015	-5.92225e-015	2.81248e-014	2.06216e-014	2.72445e-014	2.12695e-014	3.86973e-014
-1.27382e-015	2.17732e-015	-2.84652e-015	-5.53229e-015	-1.22787e-014	1.85192e-014	-4.56698e-015	3.12934e-014	1.3283e-014	2.5859e-014	-2.31209e-015	1.71585e-014	-9.95112e-015	-4.08221e-015	-2.37976e-014	-2.95499e-014	-3.22115e-014	9.26604e-016	-4.05837e-015	-6.18549e-015	2.78583e-014	2.01901e-014	2.67546e-014	2.08467e-014	3.80486e-014
-1.52839e-015	1.63559e-015	-3.04443e-015	-5.36718e-015	-1.21271e-014	1.87882e-014	-4.27271e-015	3.1001e-014	1.31812e-014	2.55054e-014	-2.69075e-015	1.69432e-014	-1.02248e-014	-4.3791e-015	-2.36691e-014	-2.91026e-014	-3.19981e-014	1.00606e-015	-4.11429e-015	-6.43991e-015	2.75966e-014	1.97864e-014	2.62383e-014	2.04352e-014	3.73779e-014
-1.79167e-015	1.09438e-015	-3.23477e-015	-5.17021e-015	-1.19647e-014	1.90375e-014	-3.98083e-015	3.06953e-014	1.30592e-014	2.51682e-014	-3.05045e-015	1.67478e-014	-1.04849e-014	-4.67117e-015	-2.35283e-014	-2.86497e-014	-3.17899e-014	1.10111e-015	-4.19229e-015	-6.68355e-015	2.73416e-014	1.94128e-014	2.56973e-014	2.0036e-014	3.6687e-014
-2.0626e-015	5.57358e-016	-3.41593e-015	-4.94217e-015	-1.17906e-014	1.9267e-014	-3.69046e-015	3.03815e-014	1.2918e-014	2.48499e-014	-3.38789e-015	1.65725e-014	-1.07279e-014	-4.95681e-015	-2.33752e-014	-2.81935e-014	-3.15864e-014	1.21341e-015	-4.29038e-015	-6.91347e-015	2.7094e-014	1.90718e-014	2.51335e-014	1.96504e-014	3.59787e-014
-2.33908e-015	2.76912e-017	-3.58673e-015	-4.68395e-015	-1.1604e-014	1.94774e-014	-3.40026e-015	3.00652e-014	1.27595e-014	2.4554e-014	-3.70003e-015	1.64188e-014	-1.09514e-014	-5.23353e-015	-2.32102e-014	-2.77367e-014	-3.13867e-014	1.34391e-015	-4.40666e-015	-7.12744e-015	2.68548e-014	1.87651e-014	2.45497e-014	1.92791e-014	3.52554e-014
-2.62011e-015	-4.91633e-016	-3.74692e-015	-4.39671e-015	-1.14045e-014	1.96692e-014	-3.10943e-015	2.97523e-014	1.25859e-014	2.42829e-014	-3.98405e-015	1.62876e-014	-1.1153e-014	-5.49869e-015	-2.3034e-014	-2.7282e-014	-3.11892e-014	1.49379e-015	-4.53938e-015	-7.32258e-015	2.6625e-014	1.84938e-014	2.39486e-014	1.89232e-014	3.45193e-014
-2.9043e-015	-9.97827e-016	-3.89541e-015	-4.08163e-015	-1.11917e-014	1.98422e-014	-2.81704e-015	2.94486e-014	1.23998e-014	2.40391e-014	-4.23754e-015	1.61797e-014	-1.13314e-014	-5.7507e-015	-2.28475e-014	-2.68316e-014	-3.09921e-014	1.664e-015	-4.68511e-015	-7.49652e-015	2.64061e-014	1.82587e-014	2.33332e-014	1.85834e-014	3.37736e-014
-3.19029e-015	-1.48812e-015	-4.0317e-015	-3.74076e-015	-1.09652e-014	1.99973e-014	-2.52198e-015	2.91602e-014	1.22032e-014	2.38251e-014	-4.45874e-015	1.60955e-014	-1.14855e-014	-5.98865e-015	-2.26515e-014	-2.63879e-014	-3.07952e-014	1.85598e-015	-4.84062e-015	-7.64736e-015	2.61989e-014	1.80599e-014	2.27071e-014	1.82601e-014	3.30216e-014
-3.47607e-015	-1.95976e-015	-4.15518e-015	-3.37585e-015	-1.07246e-014	2.01359e-014	-2.22265e-015	2.8892e-014	1.19988e-014	2.36429e-014	-4.64622e-015	1.60354e-014	-1.1614e-014	-6.21129e-015	-2.24472e-014	-2.59527e-014	-3.05965e-014	2.07081e-015	-5.00206e-015	-7.77379e-015	2.60053e-014	1.78974e-014	2.20739e-014	1.7954e-014	3.22663e-014
-3.76016e-015	-2.41036e-015	-4.26542e-015	-2.98896e-015	-1.04696e-014	2.02588e-014	-1.91765e-015	2.86491e-014	1.1789e-014	2.34941e-014	-4.79915e-015	1.59993e-014	-1.17167e-014	-6.4177e-015	-2.22353e-014	-2.55283e-014	-3.03947e-014	2.30808e-015	-5.16581e-015	-7.87498e-015	2.58257e-014	1.7771e-014	2.14373e-014	1.76657e-014	3.1511e-014
-4.04149e-015	-2.83733e-015	-4.36191e-015	-2.58264e-015	-1.02004e-014	2.0367e-014	-1.60577e-015	2.8436e-014	1.15763e-014	2.33796e-014	-4.91715e-015	1.59872e-014	-1.17939e-014	-6.60688e-015	-2.20172e-014	-2.51164e-014	-3.0188e-014	2.56759e-015	-5.327e-015	-7.94971e-015	2.56619e-014	1.76792e-014	2.08017e-014	1.73954e-014	3.0759e-014
-4.31854e-015	-3.23904e-015	-4.44482e-015	-2.1604e-015	-9.91792e-015	2.04625e-014	-1.28581e-015	2.82571e-014	1.13635e-014	2.33005e-014	-5.00085e-015	1.5999e-014	-1.18466e-014	-6.77835e-015	-2.17935e-014	-2.47179e-014	-2.99746e-014	2.84934e-015	-5.48144e-015	-7.99712e-015	2.55148e-014	1.76205e-014	2.01714e-014	1.71437e-014	3.00132e-014
-4.59056e-015	-3.61314e-015	-4.51438e-015	-1.72457e-015	-9.62204e-015	2.05476e-014	-9.56009e-016	2.8116e-014	1.11534e-014	2.32577e-014	-5.05043e-015	1.60341e-014	-1.18752e-014	-6.93168e-015	-2.15652e-014	-2.43349e-014	-2.9753e-014	3.15312e-015	-5.62483e-015	-8.01661e-015	2.5385e-014	1.75931e-014	1.955e-014	1.69101e-014	2.92768e-014
-4.85676e-015	-3.95833e-015	-4.57111e-015	-1.27833e-015	-9.31377e-015	2.06237e-014	-6.15382e-016	2.8016e-014	1.09478e-014	2.3251e-014	-5.06762e-015	1.60911e-014	-1.18809e-014	-7.06626e-015	-2.13328e-014	-2.39684e-014	-2.95209e-014	3.47863e-015	-5.75246e-015	-8.00756e-015	2.52735e-014	1.75951e-014	1.89418e-014	1.66949e-014	2.85524e-014
-5.1159e-015	-4.2733e-015	-4.61539e-015	-8.2464e-016	-8.99422e-015	2.0692e-014	-2.63012e-016	2.79599e-014	1.0749e-014	2.32797e-014	-5.05423e-015	1.6169e-014	-1.18651e-014	-7.18244e-015	-2.10971e-014	-2.36191e-014	-2.92765e-014	3.82491e-015	-5.86007e-015	-7.97033e-015	2.51817e-014	1.76234e-014	1.83515e-014	1.64979e-014	2.78431e-014
-5.36732e-015	-4.55685e-015	-4.64789e-015	-3.67047e-016	-8.66454e-015	2.07553e-014	1.02306e-016	2.79492e-014	1.05596e-014	2.33433e-014	-5.01263e-015	1.62667e-014	-1.18296e-014	-7.28034e-015	-2.08594e-014	-2.32877e-014	-2.90178e-014	4.19052e-015	-5.94396e-015	-7.90542e-015	2.51101e-014	1.76751e-014	1.77833e-014	1.63188e-014	2.7152e-014
-5.61019e-015	-4.80794e-015	-4.66918e-015	9.17479e-017	-8.32584e-015	2.08152e-014	4.81866e-016	2.79853e-014	1.03815e-014	2.34406e-014	-4.94566e-015	1.63829e-014	-1.17771e-014	-7.3607e-015	-2.06201e-014	-2.29748e-014	-2.87428e-014	4.575e-015	-5.99895e-015	-7.81289e-015	2.50587e-014	1.77465e-014	1.72409e-014	1.61573e-014	2.64815e-014
-5.84427e-015	-5.02642e-015	-4.67992e-015	5.48036e-016	-7.97975e-015	2.08738e-014	8.76034e-016	2.80689e-014	1.02164e-014	2.35696e-014	-4.8567e-015	1.65156e-014	-1.17106e-014	-7.42394e-015	-2.03798e-014	-2.26806e-014	-2.84499e-014	4.97619e-015	-6.02102e-015	-7.69393e-015	2.50278e-014	1.78338e-014	1.67274e-014	1.60122e-014	2.58344e-014
-6.06918e-015	-5.21195e-015	-4.68173e-015	9.99121e-016	-7.62774e-015	2.09338e-014	1.28496e-015	2.81996e-014	1.00655e-014	2.3728e-014	-4.74941e-015	1.66622e-014	-1.16333e-014	-7.47148e-015	-2.01391e-014	-2.2405e-014	-2.81377e-014	5.39223e-015	-6.00589e-015	-7.54956e-015	2.50179e-014	1.79335e-014	1.62464e-014	1.5883e-014	2.52131e-014
-6.28489e-015	-5.36451e-015	-4.67589e-015	1.44166e-015	-7.27186e-015	2.09964e-014	1.70868e-015	2.83762e-014	9.9301e-015	2.39136e-014	-4.62783e-015	1.68195e-014	-1.15486e-014	-7.50492e-015	-1.98988e-014	-2.21479e-014	-2.78051e-014	5.82094e-015	-5.94992e-015	-7.38132e-015	2.50288e-014	1.80414e-014	1.58014e-014	1.5769e-014	2.46199e-014
-6.49089e-015	-5.48514e-015	-4.66386e-015	1.87259e-015	-6.91306e-015	2.1063e-014	2.14745e-015	2.85969e-014	9.81113e-015	2.41239e-014	-4.49596e-015	1.69837e-014	-1.1459e-014	-7.52594e-015	-1.96594e-014	-2.19089e-014	-2.74513e-014	6.26069e-015	-5.85043e-015	-7.19112e-015	2.50598e-014	1.81525e-014	1.53948e-014	1.56693e-014	2.40568e-014
-6.68652e-015	-5.57427e-015	-4.64733e-015	2.28862e-015	-6.55261e-015	2.11355e-014	2.6009e-015	2.88593e-014	9.70977e-015	2.43552e-014	-4.35796e-015	1.71514e-014	-1.13686e-014	-7.53574e-015	-1.9421e-014	-2.16873e-014	-2.70758e-014	6.70971e-015	-5.70453e-015	-6.98055e-015	2.51104e-014	1.82621e-014	1.50293e-014	1.55826e-014	2.35257e-014
-6.87163e-015	-5.6328e-015	-4.62756e-015	2.68735e-015	-6.1923e-015	2.1215e-014	3.0691e-015	2.91599e-014	9.62541e-015	2.46035e-014	-4.21836e-015	1.73199e-014	-1.12808e-014	-7.53572e-015	-1.91841e-014	-2.14818e-014	-2.66783e-014	7.16581e-015	-5.51038e-015	-6.75174e-015	2.51801e-014	1.83663e-014	1.47068e-014	1.55076e-014	2.30277e-014
-7.04639e-015	-5.66194e-015	-4.60569e-015	3.06621e-015	-5.83384e-015	2.13031e-014	3.55143e-015	2.94956e-014	9.55793e-015	2.48656e-014	-4.08148e-015	1.74857e-014	-1.11993e-014	-7.52786e-015	-1.8949e-014	-2.1292e-014	-2.62591e-014	7.62656e-015	-5.2658e-015	-6.50662e-015	2.5268e-014	1.84613e-014	1.44286e-014	1.54431e-014	2.2564e-014
-7.21029e-015	-5.66285e-015	-4.58295e-015	3.42282e-015	-5.47893e-015	2.14009e-014	4.04708e-015	2.9863e-014	9.50714e-015	2.51379e-014	-3.95187e-015	1.76453e-014	-1.11274e-014	-7.51372e-015	-1.87158e-014	-2.11164e-014	-2.58176e-014	8.08995e-015	-4.9693e-015	-6.24726e-015	2.53734e-014	1.85431e-014	1.41963e-014	1.5388e-014	2.2136e-014
-7.3635e-015	-5.63745e-015	-4.56002e-015	3.75558e-015	-5.12891e-015	2.15096e-014	4.55523e-015	3.0257e-014	9.47316e-015	2.54159e-014	-3.83351e-015	1.77948e-014	-1.10679e-014	-7.49506e-015	-1.84848e-014	-2.09539e-014	-2.53536e-014	8.55338e-015	-4.61999e-015	-5.97544e-015	2.54952e-014	1.8608e-014	1.40108e-014	1.53406e-014	2.17441e-014
-7.50632e-015	-5.58794e-015	-4.53848e-015	4.06241e-015	-4.78563e-015	2.16299e-014	5.07457e-015	3.06716e-014	9.45558e-015	2.56956e-014	-3.73029e-015	1.79303e-014	-1.10242e-014	-7.47418e-015	-1.82555e-014	-2.08031e-014	-2.48676e-014	9.01471e-015	-4.21736e-015	-5.69381e-015	2.56316e-014	1.86527e-014	1.3872e-014	1.52996e-014	2.1389e-014
-7.63833e-015	-5.51636e-015	-4.51926e-015	4.34218e-015	-4.44981e-015	2.17619e-014	5.60371e-015	3.11016e-014	9.45323e-015	2.5973e-014	-3.64614e-015	1.8049e-014	-1.0999e-014	-7.45277e-015	-1.80283e-014	-2.06626e-014	-2.4361e-014	9.47159e-015	-3.76212e-015	-5.40434e-015	2.57819e-014	1.8674e-014	1.37794e-014	1.52635e-014	2.10715e-014
-7.75856e-015	-5.42392e-015	-4.50356e-015	4.59375e-015	-4.12313e-015	2.19063e-014	6.14151e-015	3.1542e-014	9.46533e-015	2.62442e-014	-3.58474e-015	1.8148e-014	-1.09949e-014	-7.43244e-015	-1.78028e-014	-2.05309e-014	-2.38347e-014	9.92209e-015	-3.2553e-015	-5.10927e-015	2.59444e-014	1.86688e-014	1.37327e-014	1.52306e-014	2.0791e-014
-7.86759e-015	-5.31336e-015	-4.49194e-015	4.81582e-015	-3.80706e-015	2.20634e-014	6.6873e-015	3.19863e-014	9.49117e-015	2.65048e-014	-3.54905e-015	1.82237e-014	-1.1013e-014	-7.41503e-015	-1.75783e-014	-2.04061e-014	-2.32908e-014	1.03648e-014	-2.69884e-015	-4.81083e-015	2.61178e-014	1.86344e-014	1.37311e-014	1.51992e-014	2.05471e-014
-7.96594e-015	-5.18702e-015	-4.48527e-015	5.00863e-015	-3.50195e-015	2.22325e-014	7.23912e-015	3.24288e-014	9.52876e-015	2.67519e-014	-3.54107e-015	1.82731e-014	-1.10545e-014	-7.40196e-015	-1.73542e-014	-2.02876e-014	-2.27313e-014	1.07981e-014	-2.0944e-015	-4.51061e-015	2.62998e-014	1.85683e-014	1.37722e-014	1.51676e-014	2.0339e-014
-8.0534e-015	-5.04722e-015	-4.48444e-015	5.17162e-015	-3.20887e-015	2.24129e-014	7.79523e-015	3.28638e-014	9.57723e-015	2.69819e-014	-3.56311e-015	1.82938e-014	-1.11198e-014	-7.39472e-015	-1.71303e-014	-2.01733e-014	-2.21582e-014	1.12202e-014	-1.4439e-015	-4.20973e-015	2.64884e-014	1.84693e-014	1.38536e-014	1.51342e-014	2.01654e-014
-8.12965e-015	-4.89575e-015	-4.48968e-015	5.30501e-015	-2.92848e-015	2.26037e-014	8.35354e-015	3.32853e-014	9.63553e-015	2.71916e-014	-3.61691e-015	1.8284e-014	-1.121e-014	-7.39393e-015	-1.69068e-014	-2.00616e-014	-2.1573e-014	1.163e-014	-7.50188e-016	-3.91015e-015	2.66822e-014	1.83369e-014	1.39731e-014	1.50981e-014	2.00256e-014
-8.19389e-015	-4.73499e-015	-4.50139e-015	5.40922e-015	-2.66121e-015	2.28035e-014	8.91266e-015	3.36873e-014	9.70251e-015	2.73781e-014	-3.7032e-015	1.82415e-014	-1.13251e-014	-7.40081e-015	-1.66832e-014	-1.99512e-014	-2.09785e-014	1.20263e-014	-1.64264e-017	-3.61376e-015	2.68797e-014	1.81701e-014	1.41275e-014	1.50578e-014	1.99181e-014
-8.24552e-015	-4.56721e-015	-4.51893e-015	5.48533e-015	-2.40733e-015	2.30119e-014	9.47077e-015	3.40644e-014	9.77683e-015	2.75388e-014	-3.82195e-015	1.81649e-014	-1.14638e-014	-7.41622e-015	-1.64591e-014	-1.98413e-014	-2.03768e-014	1.24082e-014	7.52862e-016	-3.32179e-015	2.7079e-014	1.79686e-014	1.43131e-014	1.50122e-014	1.98408e-014
-8.284e-015	-4.39527e-015	-4.54213e-015	5.53454e-015	-2.16783e-015	2.32273e-014	1.00261e-014	3.44113e-014	9.85785e-015	2.76719e-014	-3.97267e-015	1.80542e-014	-1.16247e-014	-7.44035e-015	-1.62336e-014	-1.97304e-014	-1.97703e-014	1.27757e-014	1.55406e-015	-3.0347e-015	2.72785e-014	1.77328e-014	1.45268e-014	1.49599e-014	1.97911e-014
-8.30884e-015	-4.22101e-015	-4.57039e-015	5.55809e-015	-1.94209e-015	2.34478e-014	1.05767e-014	3.47239e-014	9.94441e-015	2.77761e-014	-4.15411e-015	1.79094e-014	-1.18056e-014	-7.47296e-015	-1.60068e-014	-1.96176e-014	-1.91618e-014	1.3128e-014	2.38261e-015	-2.75361e-015	2.74766e-014	1.74644e-014	1.47639e-014	1.49001e-014	1.97669e-014
-8.32005e-015	-4.04538e-015	-4.60321e-015	5.55724e-015	-1.72992e-015	2.36716e-014	1.11207e-014	3.49978e-014	1.00352e-014	2.785e-014	-4.36433e-015	1.77298e-014	-1.20033e-014	-7.5136e-015	-1.57783e-014	-1.95021e-014	-1.85541e-014	1.34651e-014	3.23325e-015	-2.47915e-015	2.76715e-014	1.71647e-014	1.50213e-014	1.48321e-014	1.97662e-014
-8.31709e-015	-3.87076e-015	-4.63963e-015	5.53416e-015	-1.5309e-015	2.38973e-014	1.16566e-014	3.52289e-014	1.01301e-014	2.78935e-014	-4.6005e-015	1.7516e-014	-1.22148e-014	-7.56175e-015	-1.55473e-014	-1.93825e-014	-1.79498e-014	1.37872e-014	4.10124e-015	-2.21218e-015	2.78619e-014	1.68359e-014	1.52946e-014	1.47552e-014	1.9786e-014
-8.29901e-015	-3.69843e-015	-4.67839e-015	5.49114e-015	-1.34456e-015	2.41232e-014	1.21832e-014	3.5415e-014	1.02287e-014	2.79074e-014	-4.8597e-015	1.72699e-014	-1.24365e-014	-7.61621e-015	-1.53137e-014	-1.92588e-014	-1.73522e-014	1.40956e-014	4.98173e-015	-1.95271e-015	2.80463e-014	1.64805e-014	1.55788e-014	1.46694e-014	1.98238e-014
-8.2645e-015	-3.53021e-015	-4.71887e-015	5.43063e-015	-1.17003e-015	2.43477e-014	1.26991e-014	3.55535e-014	1.03302e-014	2.78918e-014	-5.13838e-015	1.69939e-014	-1.26635e-014	-7.67628e-015	-1.50769e-014	-1.91297e-014	-1.67634e-014	1.43904e-014	5.86974e-015	-1.70098e-015	2.82231e-014	1.61009e-014	1.58702e-014	1.45739e-014	1.98762e-014
-8.21288e-015	-3.36733e-015	-4.75966e-015	5.35482e-015	-1.00639e-015	2.45685e-014	1.32028e-014	3.56429e-014	1.04345e-014	2.78483e-014	-5.43196e-015	1.66905e-014	-1.28912e-014	-7.74027e-015	-1.48368e-014	-1.89948e-014	-1.61861e-014	1.46727e-014	6.75982e-015	-1.45717e-015	2.83918e-014	1.57006e-014	1.61636e-014	1.44689e-014	1.99396e-014
-8.14309e-015	-3.21055e-015	-4.79921e-015	5.26667e-015	-8.52089e-016	2.4784e-014	1.36939e-014	3.56828e-014	1.05419e-014	2.7779e-014	-5.7359e-015	1.63624e-014	-1.31145e-014	-7.80666e-015	-1.45938e-014	-1.88537e-014	-1.56232e-014	1.49436e-014	7.64632e-015	-1.22144e-015	2.85518e-014	1.52834e-014	1.64547e-014	1.43547e-014	2.00114e-014
-8.05519e-015	-3.06097e-015	-4.83618e-015	5.16855e-015	-7.06249e-016	2.49929e-014	1.41711e-014	3.56727e-014	1.06534e-014	2.76858e-014	-6.04537e-015	1.60126e-014	-1.3328e-014	-7.87321e-015	-1.43476e-014	-1.87071e-014	-1.50768e-014	1.52038e-014	8.5242e-015	-9.9239e-016	2.87017e-014	1.48536e-014	1.67397e-014	1.42314e-014	2.00886e-014
-7.94761e-015	-2.9195e-015	-4.86873e-015	5.06364e-015	-5.68063e-016	2.51933e-014	1.46339e-014	3.5614e-014	1.07694e-014	2.75715e-014	-6.35516e-015	1.56459e-014	-1.35256e-014	-7.93771e-015	-1.40983e-014	-1.85555e-014	-1.45487e-014	1.5456e-014	9.38896e-015	-7.69098e-016	2.88414e-014	1.44152e-014	1.70143e-014	1.40992e-014	2.0167e-014
-7.8195e-015	-2.7855e-015	-4.89526e-015	4.95476e-015	-4.35876e-016	2.53844e-014	1.50819e-014	3.55076e-014	1.08905e-014	2.74391e-014	-6.6587e-015	1.52669e-014	-1.37019e-014	-7.99786e-015	-1.3846e-014	-1.83991e-014	-1.40403e-014	1.57016e-014	1.02358e-014	-5.51201e-016	2.89715e-014	1.39722e-014	1.72741e-014	1.3959e-014	2.02431e-014
-7.67026e-015	-2.65901e-015	-4.91379e-015	4.84411e-015	-3.08093e-016	2.55648e-014	1.55148e-014	3.53561e-014	1.10181e-014	2.72927e-014	-6.95013e-015	1.48798e-014	-1.3851e-014	-8.05064e-015	-1.35909e-014	-1.82383e-014	-1.35537e-014	1.59422e-014	1.10603e-014	-3.38065e-016	2.90921e-014	1.3529e-014	1.75157e-014	1.38119e-014	2.03134e-014
-7.49929e-015	-2.54047e-015	-4.92266e-015	4.7346e-015	-1.8335e-016	2.5734e-014	1.59328e-014	3.51624e-014	1.11531e-014	2.71362e-014	-7.223e-015	1.44898e-014	-1.39666e-014	-8.09377e-015	-1.33331e-014	-1.80738e-014	-1.30901e-014	1.61797e-014	1.1858e-014	-1.29071e-016	2.92032e-014	1.30894e-014	1.77352e-014	1.36586e-014	2.03744e-014
-7.30591e-015	-2.42939e-015	-4.92033e-015	4.62887e-015	-6.0313e-017	2.58911e-014	1.63368e-014	3.49293e-014	1.12969e-014	2.6974e-014	-7.47116e-015	1.4102e-014	-1.40429e-014	-8.12438e-015	-1.30726e-014	-1.79064e-014	-1.2651e-014	1.64159e-014	1.26253e-014	7.68062e-017	2.93041e-014	1.26586e-014	1.79295e-014	1.35009e-014	2.04234e-014
-7.0897e-015	-2.32539e-015	-4.90468e-015	4.52934e-015	6.2352e-017	2.60354e-014	1.67267e-014	3.46617e-014	1.1451e-014	2.68112e-014	-7.6885e-015	1.3722e-014	-1.40747e-014	-8.13934e-015	-1.28101e-014	-1.77365e-014	-1.22373e-014	1.66528e-014	1.33588e-014	2.80628e-016	2.93957e-014	1.22411e-014	1.80962e-014	1.334e-014	2.04569e-014
-6.85017e-015	-2.22756e-015	-4.87432e-015	4.43914e-015	1.86161e-016	2.61665e-014	1.71037e-014	3.43645e-014	1.16175e-014	2.6652e-014	-7.86909e-015	1.33554e-014	-1.40566e-014	-8.13625e-015	-1.2546e-014	-1.75648e-014	-1.18489e-014	1.68921e-014	1.40558e-014	4.82976e-016	2.94795e-014	1.18413e-014	1.8233e-014	1.31776e-014	2.04721e-014
-6.5869e-015	-2.13509e-015	-4.82785e-015	4.36031e-015	3.1267e-016	2.62841e-014	1.74688e-014	3.40436e-014	1.17987e-014	2.65016e-014	-8.00662e-015	1.30078e-014	-1.39836e-014	-8.11216e-015	-1.22814e-014	-1.73929e-014	-1.14856e-014	1.71366e-014	1.47134e-014	6.84286e-016	2.95562e-014	1.14625e-014	1.83373e-014	1.30154e-014	2.04659e-014
-6.30009e-015	-2.04778e-015	-4.7647e-015	4.29498e-015	4.4258e-016	2.63893e-014	1.78229e-014	3.37055e-014	1.19957e-014	2.63654e-014	-8.09571e-015	1.26849e-014	-1.38513e-014	-8.06434e-015	-1.20173e-014	-1.72219e-014	-1.11469e-014	1.7388e-014	1.53286e-014	8.8534e-016	2.96265e-014	1.11083e-014	1.84075e-014	1.2855e-014	2.04354e-014
-5.98943e-015	-1.96438e-015	-4.68392e-015	4.24508e-015	5.77061e-016	2.64826e-014	1.8167e-014	3.33568e-014	1.22108e-014	2.62482e-014	-8.1311e-015	1.2392e-014	-1.36557e-014	-7.99e-015	-1.17542e-014	-1.70534e-014	-1.08326e-014	1.76474e-014	1.59e-014	1.0867e-015	2.96912e-014	1.07822e-014	1.84422e-014	1.2698e-014	2.03787e-014
-5.65507e-015	-1.88403e-015	-4.58423e-015	4.21219e-015	7.16585e-016	2.65648e-014	1.85024e-014	3.30039e-014	1.24453e-014	2.61556e-014	-8.10767e-015	1.21347e-014	-1.33933e-014	-7.88736e-015	-1.14923e-014	-1.68884e-014	-1.05423e-014	1.7917e-014	1.64262e-014	1.28926e-015	2.97519e-014	1.04868e-014	1.84407e-014	1.25462e-014	2.02933e-014
-5.29728e-015	-1.80484e-015	-4.46458e-015	4.19805e-015	8.62548e-016	2.66367e-014	1.8831e-014	3.26544e-014	1.27003e-014	2.60927e-014	-8.02121e-015	1.19186e-014	-1.30614e-014	-7.7539e-015	-1.12324e-014	-1.67275e-014	-1.02749e-014	1.81989e-014	1.69059e-014	1.49343e-015	2.981e-014	1.02249e-014	1.84025e-014	1.24009e-014	2.01771e-014
-4.91658e-015	-1.72528e-015	-4.32463e-015	4.20347e-015	1.01552e-015	2.66999e-014	1.9154e-014	3.23152e-014	1.29774e-014	2.60639e-014	-7.86851e-015	1.17486e-014	-1.26581e-014	-7.58784e-015	-1.09761e-014	-1.65724e-014	-1.00288e-014	1.84942e-014	1.73398e-014	1.69949e-015	2.98671e-014	9.99833e-015	1.83274e-014	1.22644e-014	2.00285e-014
-4.51343e-015	-1.64494e-015	-4.16431e-015	4.22911e-015	1.17587e-015	2.67562e-014	1.94732e-014	3.19928e-014	1.32782e-014	2.60727e-014	-7.64693e-015	1.16282e-014	-1.21826e-014	-7.38747e-015	-1.07245e-014	-1.64247e-014	-9.80275e-015	1.88044e-014	1.77278e-014	1.90812e-015	2.99242e-014	9.8085e-015	1.82157e-014	1.21383e-014	1.98458e-014
-4.08827e-015	-1.56237e-015	-3.98365e-015	4.2753e-015	1.34418e-015	2.68077e-014	1.97902e-014	3.1694e-014	1.36039e-014	2.61232e-014	-7.35397e-015	1.15616e-014	-1.16349e-014	-7.15212e-015	-1.04793e-014	-1.62856e-014	-9.595e-015	1.91304e-014	1.80698e-014	2.11853e-015	2.99824e-014	9.65671e-015	1.80682e-014	1.20244e-014	1.96285e-014
-3.642e-015	-1.47613e-015	-3.78337e-015	4.34307e-015	1.52043e-015	2.68559e-014	2.01069e-014	3.14258e-014	1.39551e-014	2.62186e-014	-6.98854e-015	1.15517e-014	-1.10156e-014	-6.88064e-015	-1.02412e-014	-1.61562e-014	-9.40364e-015	1.94731e-014	1.83672e-014	2.33016e-015	3.00429e-014	9.54345e-015	1.7886e-014	1.1924e-014	1.9375e-014
-3.17606e-015	-1.38507e-015	-3.56387e-015	4.43206e-015	1.7044e-015	2.69036e-014	2.04245e-014	3.1195e-014	1.43327e-014	2.63622e-014	-6.54962e-015	1.1601e-014	-1.03259e-014	-6.5724e-015	-1.00114e-014	-1.60373e-014	-9.22587e-015	1.98332e-014	1.86215e-014	2.54259e-015	3.01077e-014	9.46793e-015	1.76709e-014	1.18387e-014	1.90852e-014
-2.69128e-015	-1.28905e-015	-3.32642e-015	4.54184e-015	1.89598e-015	2.69534e-014	2.07446e-014	3.10069e-014	1.47368e-014	2.6556e-014	-6.03737e-015	1.17119e-014	-9.56816e-015	-6.22787e-015	-9.79024e-015	-1.59297e-014	-9.06008e-015	2.02105e-014	1.88334e-014	2.75533e-015	3.01773e-014	9.42958e-015	1.74247e-014	1.17699e-014	1.87589e-014
-2.18961e-015	-1.18755e-015	-3.07246e-015	4.67167e-015	2.09522e-015	2.7007e-014	2.10687e-014	3.08679e-014	1.51675e-014	2.68024e-014	-5.45289e-015	1.18855e-014	-8.7454e-015	-5.84746e-015	-9.57935e-015	-1.58344e-014	-8.90376e-015	2.06053e-014	1.90044e-014	2.96767e-015	3.02522e-014	9.42662e-015	1.715e-014	1.17189e-014	1.8396e-014
-1.67274e-015	-1.07947e-015	-2.80251e-015	4.82133e-015	2.30098e-015	2.70674e-014	2.13978e-014	3.07831e-014	1.56247e-014	2.71026e-014	-4.79826e-015	1.21225e-014	-7.86177e-015	-5.4319e-015	-9.38017e-015	-1.57522e-014	-8.75499e-015	2.10173e-014	1.91376e-014	3.178e-015	3.0333e-014	9.45708e-015	1.68493e-014	1.16865e-014	1.79972e-014
-1.14214e-015	-9.64183e-016	-2.51781e-015	4.98978e-015	2.51266e-015	2.71367e-014	2.1734e-014	3.07569e-014	1.61076e-014	2.74577e-014	-4.07578e-015	1.24229e-014	-6.92194e-015	-4.98214e-015	-9.19316e-015	-1.5684e-014	-8.61096e-015	2.14456e-014	1.92362e-014	3.38478e-015	3.04203e-014	9.51796e-015	1.65251e-014	1.16729e-014	1.75639e-014
-5.9948e-016	-8.4143e-016	-2.22014e-015	5.17543e-015	2.72985e-015	2.72167e-014	2.20779e-014	3.07928e-014	1.66143e-014	2.78678e-014	-3.28919e-015	1.27862e-014	-5.93114e-015	-4.49982e-015	-9.01944e-015	-1.563e-014	-8.46853e-015	2.18894e-014	1.93025e-014	3.5871e-015	3.05146e-014	9.60696e-015	1.61802e-014	1.16788e-014	1.70978e-014
-4.67836e-017	-7.11189e-016	-1.91202e-015	5.37696e-015	2.9513e-015	2.73101e-014	2.24303e-014	3.08933e-014	1.71443e-014	2.83327e-014	-2.44241e-015	1.32111e-014	-4.89629e-015	-3.98697e-015	-8.86029e-015	-1.55911e-014	-8.32551e-015	2.23483e-014	1.93394e-014	3.78354e-015	3.0616e-014	9.72062e-015	1.58169e-014	1.17043e-014	1.66004e-014
5.13588e-016	-5.7343e-016	-1.59568e-015	5.593e-015	3.17519e-015	2.74194e-014	2.27915e-014	3.1061e-014	1.76959e-014	2.88516e-014	-1.54024e-015	1.36956e-014	-3.82425e-015	-3.44631e-015	-8.71603e-015	-1.55672e-014	-8.18008e-015	2.28209e-014	1.93497e-014	3.97269e-015	3.07253e-014	9.85479e-015	1.5439e-014	1.17493e-014	1.60735e-014
1.07983e-015	-4.28043e-016	-1.27271e-015	5.82092e-015	3.40045e-015	2.7547e-014	2.31622e-014	3.1297e-014	1.82681e-014	2.94229e-014	-5.88076e-016	1.42369e-014	-2.72203e-015	-2.88059e-015	-8.58744e-015	-1.55582e-014	-8.02988e-015	2.33059e-014	1.93357e-014	4.15253e-015	3.08424e-014	1.0005e-014	1.50492e-014	1.18141e-014	1.55189e-014
1.64947e-015	-2.75275e-016	-9.4587e-016	6.05875e-015	3.62552e-015	2.76943e-014	2.3543e-014	3.16026e-014	1.88588e-014	3.00438e-014	4.07789e-016	1.48321e-014	-1.59729e-015	-2.29307e-015	-8.47548e-015	-1.5564e-014	-7.87296e-015	2.3802e-014	1.9301e-014	4.32172e-015	3.09668e-014	1.01672e-014	1.46511e-014	1.1898e-014	1.4939e-014
2.22071e-015	-1.15839e-016	-6.17629e-016	6.30435e-015	3.84887e-015	2.78635e-014	2.39332e-014	3.19775e-014	1.94656e-014	3.07115e-014	1.44144e-015	1.5477e-014	-4.58113e-016	-1.68662e-015	-8.38046e-015	-1.55847e-014	-7.70725e-015	2.43074e-014	1.92495e-014	4.47837e-015	3.1098e-014	1.03366e-014	1.42482e-014	1.2e-014	1.43364e-014
2.792e-015	4.97365e-017	-2.89922e-016	6.55604e-015	4.06895e-015	2.80559e-014	2.43323e-014	3.24204e-014	2.00853e-014	3.14227e-014	2.50542e-015	1.61666e-014	6.8691e-016	-1.06487e-015	-8.30233e-015	-1.56203e-014	-7.53034e-015	2.48203e-014	1.91842e-014	4.62112e-015	3.12353e-014	1.05087e-014	1.38439e-014	1.21196e-014	1.37143e-014
3.36134e-015	2.20781e-016	3.53086e-017	6.81125e-015	4.28465e-015	2.82725e-014	2.47402e-014	3.29298e-014	2.07149e-014	3.21733e-014	3.59214e-015	1.68966e-014	1.82994e-015	-4.3118e-016	-8.24037e-015	-1.56697e-014	-7.34049e-015	2.53393e-014	1.91079e-014	4.74851e-015	3.13783e-014	1.06789e-014	1.34406e-014	1.22552e-014	1.30754e-014
3.92695e-015	3.96276e-016	3.5549e-016	7.06748e-015	4.49487e-015	2.85145e-014	2.51566e-014	3.35023e-014	2.13522e-014	3.29595e-014	4.69463e-015	1.76627e-014	2.96288e-015	2.10565e-016	-8.19424e-015	-1.5732e-014	-7.13629e-015	2.5862e-014	1.90244e-014	4.85867e-015	3.15264e-014	1.08419e-014	1.30417e-014	1.24056e-014	1.24232e-014
4.4868e-015	5.75346e-016	6.68599e-016	7.32272e-015	4.69806e-015	2.87823e-014	2.55804e-014	3.41344e-014	2.19942e-014	3.37767e-014	5.80534e-015	1.84587e-014	4.07819e-015	8.56479e-016	-8.1638e-015	-1.58065e-014	-6.91683e-015	2.63865e-014	1.89366e-014	4.95048e-015	3.16787e-014	1.09927e-014	1.26499e-014	1.25695e-014	1.17612e-014
5.0386e-015	7.5685e-016	9.72501e-016	7.57458e-015	4.89273e-015	2.90768e-014	2.60107e-014	3.48224e-014	2.26379e-014	3.46207e-014	6.91649e-015	1.92786e-014	5.16768e-015	1.50278e-015	-8.14839e-015	-1.58923e-014	-6.68097e-015	2.69112e-014	1.88475e-014	5.02311e-015	3.18336e-014	1.11266e-014	1.22684e-014	1.27449e-014	1.10929e-014
5.58061e-015	9.39256e-016	1.26548e-015	7.82164e-015	5.07784e-015	2.93977e-014	2.64467e-014	3.55624e-014	2.32807e-014	3.54858e-014	8.02102e-015	2.01178e-014	6.22331e-015	2.14567e-015	-8.14731e-015	-1.59879e-014	-6.42766e-015	2.74343e-014	1.87596e-014	5.0751e-015	3.19903e-014	1.12385e-014	1.18995e-014	1.29301e-014	1.04222e-014
6.11121e-015	1.12113e-015	1.54549e-015	8.06152e-015	5.25158e-015	2.97455e-014	2.68867e-014	3.63488e-014	2.39198e-014	3.63672e-014	9.11163e-015	2.09695e-014	7.23826e-015	2.7815e-015	-8.15973e-015	-1.60914e-014	-6.15652e-015	2.79537e-014	1.86759e-014	5.10585e-015	3.21481e-014	1.13245e-014	1.15453e-014	1.3123e-014	9.75292e-015
6.62896e-015	1.30112e-015	1.8114e-015	8.29242e-015	5.41287e-015	3.01196e-014	2.73293e-014	3.71763e-014	2.45519e-014	3.72596e-014	1.01811e-014	2.1828e-014	8.20661e-015	3.40648e-015	-8.18486e-015	-1.62013e-014	-5.86708e-015	2.84673e-014	1.8599e-014	5.11483e-015	3.23056e-014	1.13801e-014	1.12084e-014	1.33214e-014	9.08833e-015
7.13257e-015	1.47795e-015	2.06159e-015	8.51235e-015	5.56114e-015	3.05194e-014	2.77734e-014	3.80387e-014	2.51747e-014	3.81576e-014	1.1223e-014	2.26867e-014	9.12162e-015	4.01757e-015	-8.22076e-015	-1.63157e-014	-5.55922e-015	2.89732e-014	1.85312e-014	5.10148e-015	3.24612e-014	1.14016e-014	1.08909e-014	1.35234e-014	8.43137e-015
7.62122e-015	1.65033e-015	2.29559e-015	8.71976e-015	5.69572e-015	3.09436e-014	2.82176e-014	3.89296e-014	2.57858e-014	3.90563e-014	1.22312e-014	2.35396e-014	9.97834e-015	4.611e-015	-8.26532e-015	-1.64327e-014	-5.23308e-015	2.94703e-014	1.84749e-014	5.06593e-015	3.26138e-014	1.13868e-014	1.05941e-014	1.37272e-014	7.78556e-015
8.09434e-015	1.81773e-015	2.51268e-015	8.91341e-015	5.81537e-015	3.13914e-014	2.86605e-014	3.98427e-014	2.63831e-014	3.99507e-014	1.31997e-014	2.43813e-014	1.07729e-014	5.18395e-015	-8.31663e-015	-1.655e-014	-4.88931e-015	2.99569e-014	1.84322e-014	5.00807e-015	3.27624e-014	1.13324e-014	1.03188e-014	1.39307e-014	7.15379e-015
8.55082e-015	1.97884e-015	2.71236e-015	9.09206e-015	5.91941e-015	3.18607e-014	2.91002e-014	4.07711e-014	2.69648e-014	4.0836e-014	1.41237e-014	2.52067e-014	1.15018e-014	5.73439e-015	-8.37253e-015	-1.66653e-014	-4.52815e-015	3.04314e-014	1.84053e-014	4.92807e-015	3.29064e-014	1.1236e-014	1.00668e-014	1.41323e-014	6.53974e-015
8.98945e-015	2.1327e-015	2.8939e-015	9.2546e-015	6.00762e-015	3.23497e-014	2.95351e-014	4.17084e-014	2.7529e-014	4.17076e-014	1.49987e-014	2.60106e-014	1.21626e-014	6.26064e-015	-8.43056e-015	-1.67762e-014	-4.14977e-015	3.08935e-014	1.83951e-014	4.82678e-015	3.30451e-014	1.10966e-014	9.83892e-015	1.43305e-014	5.94654e-015
9.41e-015	2.27794e-015	3.05773e-015	9.39986e-015	6.08041e-015	3.28568e-014	2.99643e-014	4.2647e-014	2.80748e-014	4.25609e-014	1.58206e-014	2.67885e-014	1.27544e-014	6.76087e-015	-8.48858e-015	-1.68807e-014	-3.75501e-015	3.13422e-014	1.84027e-014	4.7048e-015	3.3178e-014	1.0913e-014	9.63544e-015	1.45226e-014	5.37656e-015
9.81234e-015	2.41388e-015	3.20447e-015	9.52832e-015	6.13748e-015	3.33799e-014	3.03865e-014	4.35807e-014	2.8602e-014	4.33919e-014	1.65864e-014	2.75365e-014	1.32761e-014	7.2338e-015	-8.54425e-015	-1.6976e-014	-3.34396e-015	3.17771e-014	1.84293e-014	4.56344e-015	3.33045e-014	1.06853e-014	9.45714e-015	1.47071e-014	4.83217e-015
1.01962e-014	2.54037e-015	3.33479e-015	9.63991e-015	6.17897e-015	3.39169e-014	3.07999e-014	4.45035e-014	2.91102e-014	4.41973e-014	1.72938e-014	2.82511e-014	1.3728e-014	7.67869e-015	-8.5956e-015	-1.70595e-014	-2.91717e-015	3.21979e-014	1.84763e-014	4.40403e-015	3.34253e-014	1.04131e-014	9.30412e-015	1.48824e-014	4.3153e-015
1.05616e-014	2.65674e-015	3.45003e-015	9.73434e-015	6.20541e-015	3.44654e-014	3.12032e-014	4.54091e-014	2.95984e-014	4.49738e-014	1.79413e-014	2.89292e-014	1.41116e-014	8.09525e-015	-8.64004e-015	-1.71289e-014	-2.47564e-015	3.26045e-014	1.85445e-014	4.22792e-015	3.35401e-014	1.00977e-014	9.17625e-015	1.50475e-014	3.82804e-015
1.09082e-014	2.76295e-015	3.55053e-015	9.81153e-015	6.21747e-015	3.50232e-014	3.15958e-014	4.62919e-014	3.00675e-014	4.57187e-014	1.85286e-014	2.95684e-014	1.44298e-014	8.48375e-015	-8.67563e-015	-1.71814e-014	-2.02114e-015	3.29966e-014	1.86342e-014	4.03676e-015	3.36489e-014	9.7399e-015	9.07381e-015	1.52009e-014	3.37145e-015
1.12366e-014	2.85912e-015	3.63877e-015	9.87215e-015	6.21591e-015	3.55876e-014	3.19764e-014	4.7148e-014	3.05181e-014	4.64295e-014	1.90561e-014	3.0167e-014	1.46862e-014	8.84471e-015	-8.69994e-015	-1.72149e-014	-1.55479e-015	3.3375e-014	1.8746e-014	3.8333e-015	3.37525e-014	9.34157e-015	8.99569e-015	1.53424e-014	2.94695e-015
1.15468e-014	2.94545e-015	3.7164e-015	9.91743e-015	6.20186e-015	3.6156e-014	3.23447e-014	4.79725e-014	3.09509e-014	4.7105e-014	1.9525e-014	3.07234e-014	1.48849e-014	9.17937e-015	-8.71011e-015	-1.72271e-014	-1.07744e-015	3.37407e-014	1.888e-014	3.61938e-015	3.38515e-014	8.9056e-015	8.94066e-015	1.54715e-014	2.55525e-015
1.18391e-014	3.02191e-015	3.78541e-015	9.948e-015	6.17609e-015	3.67258e-014	3.27e-014	4.87613e-014	3.13679e-014	4.77434e-014	1.99375e-014	3.12373e-014	1.50309e-014	9.48941e-015	-8.7039e-015	-1.72158e-014	-5.90205e-016	3.40942e-014	1.90366e-014	3.39686e-015	3.39469e-014	8.43504e-015	8.90797e-015	1.55883e-014	2.19703e-015
1.21144e-014	3.08907e-015	3.84819e-015	9.96523e-015	6.13986e-015	3.72955e-014	3.30421e-014	4.95117e-014	3.17706e-014	4.83443e-014	2.02955e-014	3.17085e-014	1.51299e-014	9.77691e-015	-8.67965e-015	-1.71796e-014	-9.38996e-017	3.44366e-014	1.92156e-014	3.16756e-015	3.40396e-014	7.93309e-015	8.89639e-015	1.56923e-014	1.87234e-015
1.23726e-014	3.14841e-015	3.90583e-015	9.97054e-015	6.09473e-015	3.78626e-014	3.33704e-014	5.02212e-014	3.21613e-014	4.8908e-014	2.06025e-014	3.21383e-014	1.51883e-014	1.00445e-014	-8.63541e-015	-1.71161e-014	4.10483e-016	3.47688e-014	1.94172e-014	2.93432e-015	3.41313e-014	7.40423e-015	8.90453e-015	1.57837e-014	1.58126e-015
1.26146e-014	3.20102e-015	3.96123e-015	9.96549e-015	6.04264e-015	3.8425e-014	3.36856e-014	5.08879e-014	3.25416e-014	4.94351e-014	2.08631e-014	3.25278e-014	1.52132e-014	1.0295e-014	-8.56939e-015	-1.70239e-014	9.21898e-016	3.50931e-014	1.96409e-014	2.70016e-015	3.42229e-014	6.85313e-015	8.93118e-015	1.58629e-014	1.32376e-015
1.2841e-014	3.24815e-015	4.0171e-015	9.9525e-015	5.9847e-015	3.89807e-014	3.39887e-014	5.15102e-014	3.29148e-014	4.99264e-014	2.10811e-014	3.28798e-014	1.52116e-014	1.05318e-014	-8.48022e-015	-1.69016e-014	1.43866e-015	3.54112e-014	1.98871e-014	2.46751e-015	3.4316e-014	6.28407e-015	8.97516e-015	1.59307e-014	1.09899e-015
1.3053e-014	3.29096e-015	4.07577e-015	9.93326e-015	5.92307e-015	3.95286e-014	3.42801e-014	5.20878e-014	3.32831e-014	5.03832e-014	2.12617e-014	3.31956e-014	1.51912e-014	1.07584e-014	-8.36673e-015	-1.67478e-014	1.95936e-015	3.57247e-014	2.01554e-014	2.23819e-015	3.4413e-014	5.70214e-015	9.03517e-015	1.59882e-014	9.05991e-016
1.32504e-014	3.33126e-015	4.13953e-015	9.90967e-015	5.85975e-015	4.00664e-014	3.45604e-014	5.26213e-014	3.36501e-014	5.08077e-014	2.14106e-014	3.34786e-014	1.51595e-014	1.09782e-014	-8.2274e-015	-1.65616e-014	2.48387e-015	3.6035e-014	2.04451e-014	2.014e-015	3.45152e-014	5.11288e-015	9.10924e-015	1.60368e-014	7.43883e-016
1.34339e-014	3.37081e-015	4.21046e-015	9.88377e-015	5.79596e-015	4.05924e-014	3.48303e-014	5.31115e-014	3.40179e-014	5.12022e-014	2.15335e-014	3.37319e-014	1.51246e-014	1.11953e-014	-8.06185e-015	-1.63417e-014	3.01118e-015	3.63439e-014	2.07554e-014	1.79742e-015	3.46245e-014	4.52237e-015	9.19515e-015	1.60781e-014	6.11014e-016
1.36045e-014	3.41169e-015	4.29083e-015	9.85789e-015	5.73373e-015	4.11052e-014	3.50917e-014	5.35598e-014	3.439e-014	5.15687e-014	2.16363e-014	3.39598e-014	1.50944e-014	1.1413e-014	-7.86983e-015	-1.60879e-014	3.54033e-015	3.66535e-014	2.10859e-014	1.59014e-015	3.47426e-014	3.93566e-015	9.29126e-015	1.61141e-014	5.05301e-016
1.37633e-014	3.45561e-015	4.38293e-015	9.83391e-015	5.67444e-015	4.16037e-014	3.53463e-014	5.39688e-014	3.47692e-014	5.19103e-014	2.1726e-014	3.41658e-014	1.50764e-014	1.1635e-014	-7.65126e-015	-1.58e-014	4.07107e-015	3.69653e-014	2.14354e-014	1.39371e-015	3.48719e-014	3.35837e-015	9.39588e-015	1.6146e-014	4.24821e-016
1.39108e-014	3.50452e-015	4.48922e-015	9.81407e-015	5.61972e-015	4.2087e-014	3.5595e-014	5.43411e-014	3.51585e-014	5.22298e-014	2.18093e-014	3.43546e-014	1.50783e-014	1.18655e-014	-7.40605e-015	-1.54783e-014	4.60298e-015	3.72815e-014	2.1803e-014	1.21049e-015	3.50156e-014	2.79574e-015	9.50738e-015	1.61757e-014	3.67217e-016
1.40471e-014	3.56058e-015	4.6113e-015	9.80017e-015	5.57113e-015	4.25539e-014	3.58389e-014	5.46802e-014	3.55598e-014	5.25307e-014	2.18926e-014	3.4531e-014	1.51065e-014	1.21087e-014	-7.13442e-015	-1.51234e-014	5.13525e-015	3.76036e-014	2.2188e-014	1.04186e-015	3.51755e-014	2.25351e-015	9.62427e-015	1.62063e-014	3.30701e-016
1.41724e-014	3.62529e-015	4.75043e-015	9.79397e-015	5.5308e-015	4.30038e-014	3.60794e-014	5.4989e-014	3.59753e-014	5.28166e-014	2.19821e-014	3.46988e-014	1.51672e-014	1.23682e-014	-6.83697e-015	-1.47365e-014	5.66758e-015	3.79333e-014	2.25898e-014	8.87932e-016	3.53531e-014	1.73651e-015	9.74461e-015	1.62391e-014	3.12619e-016
1.42878e-014	3.70152e-015	4.90742e-015	9.79796e-015	5.50027e-015	4.34364e-014	3.63185e-014	5.5271e-014	3.64077e-014	5.3091e-014	2.20845e-014	3.48628e-014	1.52662e-014	1.26471e-014	-6.51488e-015	-1.43182e-014	6.19962e-015	3.82724e-014	2.30073e-014	7.49929e-016	3.55505e-014	1.24995e-015	9.86706e-015	1.62764e-014	3.11103e-016
1.43944e-014	3.79142e-015	5.0838e-015	9.81324e-015	5.4809e-015	4.38507e-014	3.65574e-014	5.55306e-014	3.68588e-014	5.33573e-014	2.2206e-014	3.50282e-014	1.54085e-014	1.29482e-014	-6.169e-015	-1.38704e-014	6.73073e-015	3.86217e-014	2.34399e-014	6.28357e-016	3.57691e-014	7.98431e-016	9.9902e-015	1.63209e-014	3.23962e-016
1.44918e-014	3.89639e-015	5.28015e-015	9.84188e-015	5.47364e-015	4.42464e-014	3.67979e-014	5.57723e-014	3.73293e-014	5.36188e-014	2.23528e-014	3.5199e-014	1.55989e-014	1.32746e-014	-5.80083e-015	-1.33944e-014	7.26102e-015	3.89826e-014	2.38863e-014	5.23223e-016	3.60103e-014	3.86186e-016	1.01125e-014	1.63749e-014	3.48093e-016
1.45801e-014	4.01815e-015	5.49691e-015	9.88491e-015	5.47962e-015	4.46242e-014	3.70412e-014	5.60008e-014	3.78206e-014	5.38791e-014	2.25294e-014	3.53785e-014	1.58404e-014	1.3629e-014	-5.41258e-015	-1.28918e-014	7.78957e-015	3.93564e-014	2.43454e-014	4.34583e-016	3.62755e-014	1.75583e-017	1.02324e-014	1.64406e-014	3.81215e-016
1.46594e-014	4.15811e-015	5.73448e-015	9.94313e-015	5.5003e-015	4.4984e-014	3.72893e-014	5.62208e-014	3.8333e-014	5.4141e-014	2.27406e-014	3.55709e-014	1.6135e-014	1.40129e-014	-5.00668e-015	-1.23645e-014	8.31592e-015	3.97435e-014	2.48165e-014	3.61573e-016	3.65663e-014	-3.04335e-016	1.03492e-014	1.65197e-014	4.20873e-016
1.47295e-014	4.31761e-015	5.99264e-015	1.00182e-014	5.53631e-015	4.53258e-014	3.75437e-014	5.64364e-014	3.88671e-014	5.44079e-014	2.29908e-014	3.57803e-014	1.64846e-014	1.44276e-014	-4.5852e-015	-1.18153e-014	8.84029e-015	4.01445e-014	2.52979e-014	3.0328e-016	3.68837e-014	-5.76977e-016	1.04619e-014	1.66145e-014	4.65346e-016
1.47908e-014	4.49836e-015	6.27027e-015	1.01105e-014	5.5883e-015	4.56492e-014	3.78057e-014	5.66521e-014	3.94225e-014	5.46825e-014	2.32843e-014	3.60095e-014	1.68899e-014	1.48736e-014	-4.14945e-015	-1.12474e-014	9.36247e-015	4.05591e-014	2.57883e-014	2.59686e-016	3.72278e-014	-7.98299e-016	1.05692e-014	1.6727e-014	5.12936e-016
1.48434e-014	4.70128e-015	6.56639e-015	1.02206e-014	5.65631e-015	4.59546e-014	3.80763e-014	5.68718e-014	3.99987e-014	5.49671e-014	2.36242e-014	3.62618e-014	1.73506e-014	1.53516e-014	-3.70252e-015	-1.06634e-014	9.88251e-015	4.09882e-014	2.62867e-014	2.29616e-016	3.75991e-014	-9.66425e-016	1.06702e-014	1.68588e-014	5.60728e-016
1.48873e-014	4.92715e-015	6.87978e-015	1.03488e-014	5.74026e-015	4.62426e-014	3.83567e-014	5.70988e-014	4.05945e-014	5.52637e-014	2.40129e-014	3.65393e-014	1.78656e-014	1.58613e-014	-3.2477e-015	-1.00661e-014	1.03996e-014	4.1432e-014	2.67914e-014	2.11941e-016	3.79971e-014	-1.08088e-015	1.07644e-014	1.7011e-014	6.07146e-016
1.49224e-014	5.17678e-015	7.20826e-015	1.04946e-014	5.84044e-015	4.65136e-014	3.86475e-014	5.73369e-014	4.12082e-014	5.55733e-014	2.44517e-014	3.68432e-014	1.84317e-014	1.64012e-014	-2.78702e-015	-9.45894e-015	1.09134e-014	4.18899e-014	2.7301e-014	2.04844e-016	3.84217e-014	-1.14089e-015	1.08514e-014	1.71847e-014	6.50718e-016
1.49485e-014	5.4501e-015	7.55077e-015	1.06582e-014	5.95703e-015	4.67674e-014	3.89495e-014	5.75891e-014	4.18377e-014	5.58974e-014	2.49417e-014	3.71744e-014	1.90459e-014	1.69704e-014	-2.32287e-015	-8.8454e-015	1.14233e-014	4.23612e-014	2.78144e-014	2.06981e-016	3.88719e-014	-1.14684e-015	1.09318e-014	1.73807e-014	6.90505e-016
1.49657e-014	5.7467e-015	7.90497e-015	1.08391e-014	6.08984e-015	4.70042e-014	3.92629e-014	5.78585e-014	4.24803e-014	5.62375e-014	2.54835e-014	3.75347e-014	1.97041e-014	1.75667e-014	-1.85859e-015	-8.22843e-015	1.19289e-014	4.28451e-014	2.83305e-014	2.16586e-016	3.93467e-014	-1.09918e-015	1.10056e-014	1.76001e-014	7.25128e-016
1.49735e-014	6.06666e-015	8.26845e-015	1.10366e-014	6.23811e-015	4.72244e-014	3.95879e-014	5.81476e-014	4.31333e-014	5.65932e-014	2.60767e-014	3.79238e-014	2.04014e-014	1.81881e-014	-1.39672e-015	-7.61081e-015	1.24305e-014	4.33406e-014	2.88479e-014	2.31832e-016	3.98449e-014	-9.99592e-016	1.10722e-014	1.78432e-014	7.53607e-016
1.49723e-014	6.41045e-015	8.63848e-015	1.12495e-014	6.40112e-015	4.74286e-014	3.9925e-014	5.84579e-014	4.37938e-014	5.6965e-014	2.67201e-014	3.83408e-014	2.11317e-014	1.88321e-014	-9.39519e-016	-6.99661e-015	1.29275e-014	4.38462e-014	2.93644e-014	2.50657e-016	4.03647e-014	-8.50182e-016	1.11327e-014	1.81108e-014	7.74722e-016
1.49622e-014	6.77682e-015	9.01233e-015	1.14765e-014	6.57804e-015	4.76165e-014	4.02735e-014	5.87906e-014	4.4458e-014	5.73519e-014	2.74111e-014	3.87848e-014	2.18889e-014	1.94957e-014	-4.89488e-016	-6.3891e-015	1.34196e-014	4.43611e-014	2.98783e-014	2.70652e-016	4.09048e-014	-6.5326e-016	1.11873e-014	1.84024e-014	7.88292e-016
1.49428e-014	7.16511e-015	9.38652e-015	1.17165e-014	6.7679e-015	4.7788e-014	4.06325e-014	5.9146e-014	4.51218e-014	5.77527e-014	2.81477e-014	3.92541e-014	2.26665e-014	2.01747e-014	-4.86977e-017	-5.79193e-015	1.39065e-014	4.48835e-014	3.03884e-014	2.90123e-016	4.14627e-014	-4.12019e-016	1.12364e-014	1.87168e-014	7.94343e-016
1.49138e-014	7.5738e-015	9.75781e-015	1.19679e-014	6.96975e-015	4.79436e-014	4.10022e-014	5.95241e-014	4.57811e-014	5.81662e-014	2.89269e-014	3.97474e-014	2.34568e-014	2.08645e-014	3.81116e-016	-5.2082e-015	1.43876e-014	4.54118e-014	3.08931e-014	3.07102e-016	4.20362e-014	-1.30264e-016	1.12798e-014	1.90533e-014	7.92922e-016
1.4875e-014	8.00116e-015	1.0123e-014	1.22291e-014	7.18284e-015	4.80844e-014	4.13817e-014	5.99246e-014	4.64321e-014	5.85908e-014	2.97446e-014	4.02621e-014	2.42515e-014	2.15615e-014	7.9773e-016	-4.64115e-015	1.48622e-014	4.59445e-014	3.13902e-014	3.19952e-016	4.26223e-014	1.87394e-016	1.13193e-014	1.94107e-014	7.84452e-016
1.48262e-014	8.44577e-015	1.04794e-014	1.24984e-014	7.4058e-015	4.82092e-014	4.17694e-014	6.03462e-014	4.70702e-014	5.90247e-014	3.05969e-014	4.07947e-014	2.50432e-014	2.22614e-014	1.1997e-015	-4.09391e-015	1.53297e-014	4.64795e-014	3.18787e-014	3.26647e-016	4.32178e-014	5.36525e-016	1.1356e-014	1.97876e-014	7.69358e-016
1.47678e-014	8.90556e-015	1.08234e-014	1.27737e-014	7.63734e-015	4.83183e-014	4.21638e-014	6.07877e-014	4.76914e-014	5.9465e-014	3.14792e-014	4.13409e-014	2.58234e-014	2.29591e-014	1.58596e-015	-3.56877e-015	1.5789e-014	4.70152e-014	3.23577e-014	3.26062e-016	4.38196e-014	9.12141e-016	1.1391e-014	2.01824e-014	7.4829e-016
1.46994e-014	9.37863e-015	1.11514e-014	1.30525e-014	7.87604e-015	4.84119e-014	4.25638e-014	6.12474e-014	4.82911e-014	5.99097e-014	3.23864e-014	4.18975e-014	2.65838e-014	2.36492e-014	1.95508e-015	-3.06872e-015	1.62399e-014	4.75494e-014	3.28256e-014	3.16911e-016	4.44248e-014	1.30856e-015	1.14254e-014	2.05932e-014	7.22565e-016
1.46212e-014	9.86279e-015	1.14606e-014	1.33326e-014	8.12083e-015	4.84899e-014	4.29674e-014	6.17225e-014	4.88644e-014	6.0356e-014	3.33127e-014	4.24609e-014	2.73167e-014	2.43265e-014	2.30707e-015	-2.59599e-015	1.66821e-014	4.80803e-014	3.32803e-014	2.98259e-016	4.50299e-014	1.72133e-015	1.146e-014	2.10179e-014	6.93377e-016
1.45331e-014	1.03559e-014	1.17481e-014	1.36122e-014	8.37039e-015	4.85522e-014	4.33729e-014	6.22102e-014	4.94071e-014	6.07999e-014	3.4252e-014	4.30261e-014	2.80143e-014	2.49867e-014	2.64081e-015	-2.15227e-015	1.71147e-014	4.86057e-014	3.37206e-014	2.68912e-016	4.56321e-014	2.14513e-015	1.14963e-014	2.14543e-014	6.6216e-016
1.4435e-014	1.08553e-014	1.20108e-014	1.38883e-014	8.62278e-015	4.85988e-014	4.37784e-014	6.27074e-014	4.99151e-014	6.12384e-014	3.51987e-014	4.35885e-014	2.86682e-014	2.5625e-014	2.95574e-015	-1.73946e-015	1.7537e-014	4.91237e-014	3.4145e-014	2.28548e-016	4.6228e-014	2.57429e-015	1.15358e-014	2.18999e-014	6.29819e-016
1.43275e-014	1.13584e-014	1.22464e-014	1.41593e-014	8.8767e-015	4.86297e-014	4.41823e-014	6.32103e-014	5.03847e-014	6.16678e-014	3.61458e-014	4.4143e-014	2.92714e-014	2.62363e-014	3.25255e-015	-1.35915e-015	1.79487e-014	4.96324e-014	3.45517e-014	1.7647e-016	4.68138e-014	3.0027e-015	1.15802e-014	2.23522e-014	5.97745e-016
1.42105e-014	1.18625e-014	1.24523e-014	1.44236e-014	9.1306e-015	4.86452e-014	4.45828e-014	6.37149e-014	5.08123e-014	6.20848e-014	3.7087e-014	4.46854e-014	2.98177e-014	2.68156e-014	3.53175e-015	-1.01261e-015	1.83491e-014	5.01305e-014	3.49394e-014	1.12593e-016	4.73863e-014	3.42495e-015	1.16302e-014	2.28084e-014	5.67615e-016
1.40845e-014	1.23649e-014	1.26266e-014	1.46784e-014	9.38361e-015	4.8645e-014	4.49784e-014	6.42173e-014	5.11946e-014	6.24858e-014	3.80159e-014	4.5211e-014	3.03009e-014	2.73588e-014	3.79366e-015	-7.00563e-016	1.87373e-014	5.06169e-014	3.53079e-014	3.73949e-017	4.79427e-014	3.83582e-015	1.16878e-014	2.3266e-014	5.41191e-016
1.39499e-014	1.28633e-014	1.27678e-014	1.49215e-014	9.63413e-015	4.8629e-014	4.53667e-014	6.47137e-014	5.15288e-014	6.28674e-014	3.89268e-014	4.57153e-014	3.07164e-014	2.78621e-014	4.03936e-015	-4.23548e-016	1.91128e-014	5.10893e-014	3.56554e-014	-4.88496e-017	4.848e-014	4.23037e-015	1.17543e-014	2.37224e-014	5.20135e-016
1.38074e-014	1.33553e-014	1.28744e-014	1.51508e-014	9.88105e-015	4.85976e-014	4.57455e-014	6.51999e-014	5.18128e-014	6.32266e-014	3.98131e-014	4.61933e-014	3.10597e-014	2.83212e-014	4.27006e-015	-1.82248e-016	1.94753e-014	5.15464e-014	3.59808e-014	-1.45684e-016	4.89951e-014	4.60325e-015	1.18307e-014	2.41744e-014	5.06851e-016
1.36573e-014	1.3838e-014	1.29448e-014	1.53643e-014	1.01237e-014	4.85508e-014	4.6113e-014	6.56718e-014	5.20449e-014	6.35606e-014	4.06683e-014	4.66403e-014	3.13262e-014	2.87337e-014	4.48637e-015	2.3686e-017	1.9824e-014	5.19876e-014	3.62832e-014	-2.51934e-016	4.94856e-014	4.94981e-015	1.19186e-014	2.46191e-014	5.02571e-016
1.35002e-014	1.43091e-014	1.29787e-014	1.55604e-014	1.03611e-014	4.84883e-014	4.64671e-014	6.61258e-014	5.22231e-014	6.38651e-014	4.14867e-014	4.70527e-014	3.15131e-014	2.90966e-014	4.68993e-015	1.94303e-016	2.01588e-014	5.24117e-014	3.6561e-014	-3.66531e-016	4.99486e-014	5.26561e-015	1.20189e-014	2.50537e-014	5.09557e-016
1.3337e-014	1.47664e-014	1.29756e-014	1.57377e-014	1.05914e-014	4.84106e-014	4.6806e-014	6.65583e-014	5.23466e-014	6.41373e-014	4.22626e-014	4.7427e-014	3.16187e-014	2.94074e-014	4.88195e-015	3.29941e-016	2.04789e-014	5.28182e-014	3.68135e-014	-4.88426e-016	5.03819e-014	5.54646e-015	1.21322e-014	2.54762e-014	5.29138e-016
1.31682e-014	1.52076e-014	1.2936e-014	1.58948e-014	1.08135e-014	4.83178e-014	4.71282e-014	6.69661e-014	5.24155e-014	6.4375e-014	4.29909e-014	4.77593e-014	3.1642e-014	2.96646e-014	5.06381e-015	4.3172e-016	2.07836e-014	5.32067e-014	3.70404e-014	-6.15947e-016	5.07834e-014	5.78839e-015	1.22597e-014	2.5884e-014	5.62643e-016
1.29942e-014	1.56305e-014	1.2861e-014	1.60307e-014	1.10265e-014	4.82099e-014	4.74322e-014	6.73451e-014	5.24295e-014	6.4576e-014	4.36673e-014	4.80457e-014	3.1583e-014	2.98666e-014	5.23707e-015	5.00539e-016	2.10736e-014	5.35766e-014	3.7241e-014	-7.47456e-016	5.11518e-014	5.98846e-015	1.24016e-014	2.62745e-014	6.1102e-016
1.28161e-014	1.60334e-014	1.27513e-014	1.61442e-014	1.12296e-014	4.8087e-014	4.77161e-014	6.76919e-014	5.23886e-014	6.47384e-014	4.42861e-014	4.82839e-014	3.14423e-014	3.00127e-014	5.40343e-015	5.37434e-016	2.13484e-014	5.39274e-014	3.74149e-014	-8.81033e-016	5.14858e-014	6.1446e-015	1.25589e-014	2.66456e-014	6.76005e-016
1.26341e-014	1.64148e-014	1.2608e-014	1.62343e-014	1.14223e-014	4.79498e-014	4.79785e-014	6.80031e-014	5.22931e-014	6.48604e-014	4.48439e-014	4.84725e-014	3.12216e-014	3.0103e-014	5.56473e-015	5.44247e-016	2.16077e-014	5.42589e-014	3.7562e-014	-1.01489e-015	5.17845e-014	6.25501e-015	1.27319e-014	2.69959e-014	7.58497e-016
1.24492e-014	1.6773e-014	1.24327e-014	1.63007e-014	1.16043e-014	4.77989e-014	4.82182e-014	6.8276e-014	5.2145e-014	6.49416e-014	4.53372e-014	4.86105e-014	3.09229e-014	3.01381e-014	5.72228e-015	5.22961e-016	2.18522e-014	5.4571e-014	3.76822e-014	-1.1473e-015	5.20476e-014	6.31861e-015	1.29209e-014	2.73234e-014	8.59187e-016
1.22619e-014	1.71066e-014	1.22272e-014	1.63427e-014	1.17747e-014	4.76357e-014	4.84348e-014	6.85083e-014	5.19465e-014	6.49809e-014	4.57627e-014	4.86973e-014	3.05493e-014	3.01189e-014	5.8776e-015	4.75636e-016	2.20814e-014	5.48642e-014	3.77753e-014	-1.27628e-015	5.22749e-014	6.33417e-015	1.31263e-014	2.76268e-014	9.78534e-016
1.20737e-014	1.74141e-014	1.19942e-014	1.63605e-014	1.19333e-014	4.74592e-014	4.86274e-014	6.86988e-014	5.16993e-014	6.49771e-014	4.6118e-014	4.8732e-014	3.01054e-014	3.00463e-014	6.03218e-015	4.03975e-016	2.22964e-014	5.51386e-014	3.78416e-014	-1.39992e-015	5.24664e-014	6.30217e-015	1.33473e-014	2.79042e-014	1.11713e-015
1.18855e-014	1.76942e-014	1.17361e-014	1.63537e-014	1.20796e-014	4.72708e-014	4.87949e-014	6.88458e-014	5.14064e-014	6.49312e-014	4.64024e-014	4.87154e-014	2.95953e-014	2.99224e-014	6.18698e-015	3.10275e-016	2.24973e-014	5.53944e-014	3.78815e-014	-1.51631e-015	5.26225e-014	6.22289e-015	1.35832e-014	2.81552e-014	1.27558e-015
1.16977e-014	1.79467e-014	1.14563e-014	1.63224e-014	1.22128e-014	4.70712e-014	4.89366e-014	6.89482e-014	5.10712e-014	6.48435e-014	4.66137e-014	4.86482e-014	2.90243e-014	2.97501e-014	6.34329e-015	1.97193e-016	2.26844e-014	5.56323e-014	3.78958e-014	-1.62303e-015	5.27439e-014	6.09665e-015	1.38338e-014	2.83797e-014	1.45391e-015
1.15109e-014	1.81706e-014	1.11579e-014	1.6267e-014	1.23326e-014	4.68613e-014	4.90524e-014	6.90058e-014	5.0697e-014	6.47148e-014	4.67505e-014	4.85314e-014	2.83978e-014	2.95322e-014	6.50124e-015	6.64535e-017	2.28581e-014	5.58529e-014	3.78847e-014	-1.71888e-015	5.28312e-014	5.92526e-015	1.40983e-014	2.85768e-014	1.6519e-015
1.13265e-014	1.83655e-014	1.08446e-014	1.61888e-014	1.24394e-014	4.66414e-014	4.91422e-014	6.90183e-014	5.02873e-014	6.4546e-014	4.68125e-014	4.83666e-014	2.77221e-014	2.92716e-014	6.66162e-015	-7.99946e-017	2.30193e-014	5.60578e-014	3.78495e-014	-1.80177e-015	5.28864e-014	5.71148e-015	1.43758e-014	2.87468e-014	1.86909e-015
1.11454e-014	1.85309e-014	1.05202e-014	1.60877e-014	1.25327e-014	4.64125e-014	4.92058e-014	6.8986e-014	4.98455e-014	6.43381e-014	4.67994e-014	4.81569e-014	2.70042e-014	2.89716e-014	6.82444e-015	-2.39759e-016	2.31681e-014	5.62472e-014	3.77909e-014	-1.87008e-015	5.29115e-014	5.45786e-015	1.46655e-014	2.88895e-014	2.10482e-015
1.09677e-014	1.86675e-014	1.01878e-014	1.59642e-014	1.26123e-014	4.6176e-014	4.92434e-014	6.89091e-014	4.93757e-014	6.40937e-014	4.67117e-014	4.79046e-014	2.62498e-014	2.86362e-014	6.9892e-015	-4.1027e-016	2.3305e-014	5.6422e-014	3.77096e-014	-1.92328e-015	5.29082e-014	5.16686e-015	1.49666e-014	2.90053e-014	2.35874e-015
1.0795e-014	1.8775e-014	9.85071e-015	1.58196e-014	1.26778e-014	4.59322e-014	4.92555e-014	6.87887e-014	4.88827e-014	6.38149e-014	4.65512e-014	4.76139e-014	2.5466e-014	2.82693e-014	7.15634e-015	-5.89512e-016	2.34311e-014	5.65836e-014	3.76073e-014	-1.96007e-015	5.28786e-014	4.84196e-015	1.52766e-014	2.9095e-014	2.6293e-015
1.06277e-014	1.88537e-014	9.51338e-015	1.5655e-014	1.27292e-014	4.56823e-014	4.92426e-014	6.86263e-014	4.83701e-014	6.35048e-014	4.63192e-014	4.72884e-014	2.46597e-014	2.78749e-014	7.32494e-015	-7.74958e-016	2.35465e-014	5.67335e-014	3.74864e-014	-1.98015e-015	5.28248e-014	4.48666e-015	1.55943e-014	2.91599e-014	2.915e-015
1.04659e-014	1.8904e-014	9.17919e-015	1.54714e-014	1.27662e-014	4.54266e-014	4.92051e-014	6.84238e-014	4.78427e-014	6.31663e-014	4.60181e-014	4.69313e-014	2.38376e-014	2.74579e-014	7.49443e-015	-9.64064e-016	2.36519e-014	5.68727e-014	3.73482e-014	-1.98328e-015	5.27497e-014	4.10522e-015	1.59181e-014	2.92015e-014	3.21444e-015
1.03108e-014	1.89265e-014	8.85229e-015	1.52702e-014	1.27882e-014	4.51664e-014	4.91433e-014	6.81828e-014	4.7305e-014	6.28028e-014	4.56505e-014	4.65474e-014	2.30067e-014	2.70225e-014	7.66386e-015	-1.15496e-015	2.37483e-014	5.7002e-014	3.71936e-014	-1.96872e-015	5.26558e-014	3.70276e-015	1.62462e-014	2.92207e-014	3.52611e-015
1.01624e-014	1.89221e-014	8.53588e-015	1.50528e-014	1.2795e-014	4.4903e-014	4.90581e-014	6.79058e-014	4.6761e-014	6.24174e-014	4.52192e-014	4.61416e-014	2.21739e-014	2.65734e-014	7.83172e-015	-1.34542e-015	2.38353e-014	5.71218e-014	3.70246e-014	-1.93616e-015	5.2546e-014	3.28424e-015	1.65771e-014	2.92195e-014	3.84793e-015
1.00216e-014	1.88921e-014	8.23338e-015	1.48202e-014	1.27871e-014	4.46366e-014	4.89507e-014	6.75951e-014	4.62154e-014	6.20134e-014	4.47274e-014	4.57184e-014	2.13451e-014	2.61145e-014	7.99597e-015	-1.53382e-015	2.39141e-014	5.72325e-014	3.68441e-014	-1.8864e-015	5.24237e-014	2.85396e-015	1.69087e-014	2.91998e-014	4.17873e-015
9.88894e-015	1.88374e-014	7.94723e-015	1.45741e-014	1.27642e-014	4.43681e-014	4.88218e-014	6.72526e-014	4.56724e-014	6.15947e-014	4.41792e-014	4.52831e-014	2.05265e-014	2.56504e-014	8.15583e-015	-1.71801e-015	2.39849e-014	5.73358e-014	3.66541e-014	-1.81985e-015	5.2292e-014	2.4164e-015	1.72395e-014	2.9164e-014	4.51622e-015
9.76471e-015	1.87591e-014	7.68097e-015	1.43156e-014	1.27267e-014	4.40987e-014	4.86725e-014	6.68811e-014	4.51357e-014	6.1165e-014	4.35787e-014	4.48404e-014	1.97236e-014	2.5185e-014	8.30921e-015	-1.89624e-015	2.40493e-014	5.74323e-014	3.64568e-014	-1.73753e-015	5.21537e-014	1.97733e-015	1.75671e-014	2.9114e-014	4.85863e-015
9.64943e-015	1.86585e-014	7.43663e-015	1.40463e-014	1.26745e-014	4.38287e-014	4.85036e-014	6.64835e-014	4.46088e-014	6.07286e-014	4.29298e-014	4.43957e-014	1.89419e-014	2.47225e-014	8.45364e-015	-2.06708e-015	2.41077e-014	5.75229e-014	3.62543e-014	-1.64016e-015	5.2012e-014	1.54225e-015	1.78898e-014	2.9052e-014	5.20388e-015
9.54403e-015	1.85365e-014	7.21651e-015	1.37679e-014	1.26082e-014	4.35582e-014	4.83161e-014	6.60625e-014	4.40952e-014	6.02897e-014	4.2237e-014	4.39547e-014	1.81857e-014	2.42663e-014	8.58687e-015	-2.2288e-015	2.41605e-014	5.76082e-014	3.60483e-014	-1.52909e-015	5.18697e-014	1.11595e-015	1.82061e-014	2.89804e-014	5.54982e-015
9.44875e-015	1.83944e-014	7.02277e-015	1.34817e-014	1.25277e-014	4.32885e-014	4.81115e-014	6.56211e-014	4.35983e-014	5.98527e-014	4.15054e-014	4.35221e-014	1.74591e-014	2.382e-014	8.7069e-015	-2.38057e-015	2.42084e-014	5.76885e-014	3.58414e-014	-1.40537e-015	5.17296e-014	7.02893e-016	1.85144e-014	2.89015e-014	5.8949e-015
9.3639e-015	1.82336e-014	6.85669e-015	1.31889e-014	1.24327e-014	4.30205e-014	4.78909e-014	6.51615e-014	4.31205e-014	5.9421e-014	4.07406e-014	4.31029e-014	1.67654e-014	2.33867e-014	8.81134e-015	-2.52041e-015	2.42516e-014	5.77647e-014	3.56365e-014	-1.27049e-015	5.15941e-014	3.07504e-016	1.88134e-014	2.88178e-014	6.23682e-015
9.28954e-015	1.80562e-014	6.71955e-015	1.28907e-014	1.23236e-014	4.27544e-014	4.76551e-014	6.4687e-014	4.26648e-014	5.89981e-014	3.9947e-014	4.27015e-014	1.61075e-014	2.29696e-014	8.89818e-015	-2.64711e-015	2.42903e-014	5.78374e-014	3.54363e-014	-1.12621e-015	5.1466e-014	-6.54164e-017	1.91015e-014	2.87315e-014	6.57359e-015
9.2262e-015	1.78636e-014	6.61172e-015	1.25883e-014	1.21999e-014	4.24909e-014	4.74057e-014	6.41997e-014	4.22338e-014	5.85878e-014	3.91306e-014	4.23229e-014	1.54881e-014	2.25712e-014	8.96566e-015	-2.75988e-015	2.43245e-014	5.79063e-014	3.52433e-014	-9.74005e-016	5.13484e-014	-4.11833e-016	1.93777e-014	2.86451e-014	6.9036e-015
9.17342e-015	1.76579e-014	6.53321e-015	1.22837e-014	1.20612e-014	4.22306e-014	4.71436e-014	6.3703e-014	4.18294e-014	5.81936e-014	3.82966e-014	4.19711e-014	1.49089e-014	2.21943e-014	9.01171e-015	-2.85769e-015	2.43547e-014	5.79719e-014	3.50601e-014	-8.16058e-016	5.12437e-014	-7.28203e-016	1.96413e-014	2.85609e-014	7.22513e-015
9.13149e-015	1.74409e-014	6.48388e-015	1.19774e-014	1.19087e-014	4.19729e-014	4.68704e-014	6.31995e-014	4.14536e-014	5.78185e-014	3.74511e-014	4.165e-014	1.43714e-014	2.18411e-014	9.03462e-015	-2.94017e-015	2.43817e-014	5.80346e-014	3.48897e-014	-6.53965e-016	5.1154e-014	-1.01111e-015	1.98913e-014	2.84811e-014	7.53667e-015
9.10062e-015	1.72147e-014	6.46315e-015	1.16706e-014	1.17421e-014	4.17187e-014	4.65869e-014	6.26922e-014	4.1107e-014	5.74653e-014	3.66e-014	4.13631e-014	1.38764e-014	2.1513e-014	9.03211e-015	-3.00704e-015	2.44056e-014	5.80946e-014	3.47346e-014	-4.88904e-016	5.10811e-014	-1.25749e-015	2.01269e-014	2.84081e-014	7.83672e-015
9.08028e-015	1.69811e-014	6.47002e-015	1.1364e-014	1.15624e-014	4.14684e-014	4.62939e-014	6.21819e-014	4.07902e-014	5.71373e-014	3.5749e-014	4.11135e-014	1.34244e-014	2.12114e-014	9.00258e-015	-3.05809e-015	2.44263e-014	5.81516e-014	3.45969e-014	-3.23327e-016	5.10265e-014	-1.46517e-015	2.03479e-014	2.83439e-014	8.12346e-015
9.07025e-015	1.67419e-014	6.50326e-015	1.10588e-014	1.13693e-014	4.1221e-014	4.59927e-014	6.16718e-014	4.05046e-014	5.68367e-014	3.49034e-014	4.0903e-014	1.30149e-014	2.09377e-014	8.94498e-015	-3.09266e-015	2.44426e-014	5.82052e-014	3.44785e-014	-1.58611e-016	5.0992e-014	-1.63224e-015	2.05541e-014	2.82903e-014	8.39609e-015
9.07031e-015	1.64994e-014	6.5614e-015	1.07558e-014	1.11635e-014	4.09764e-014	4.5684e-014	6.11643e-014	4.02505e-014	5.65657e-014	3.40684e-014	4.07336e-014	1.2647e-014	2.06929e-014	8.85802e-015	-3.11061e-015	2.44539e-014	5.82553e-014	3.43821e-014	3.43769e-018	5.09784e-014	-1.75743e-015	2.07456e-014	2.82493e-014	8.65394e-015
9.08074e-015	1.62558e-014	6.64214e-015	1.04558e-014	1.09456e-014	4.07344e-014	4.5369e-014	6.0661e-014	4.00284e-014	5.63266e-014	3.32496e-014	4.06073e-014	1.23207e-014	2.04774e-014	8.74126e-015	-3.11221e-015	2.44612e-014	5.83019e-014	3.43095e-014	1.60735e-016	5.09867e-014	-1.84021e-015	2.09227e-014	2.82227e-014	8.89575e-015
9.10188e-015	1.60127e-014	6.74291e-015	1.01595e-014	1.07156e-014	4.04954e-014	4.50481e-014	6.01641e-014	3.98384e-014	5.61215e-014	3.24525e-014	4.05259e-014	1.20347e-014	2.02918e-014	8.5946e-015	-3.09752e-015	2.44642e-014	5.8345e-014	3.42625e-014	3.11982e-016	5.10172e-014	-1.88018e-015	2.10864e-014	2.82121e-014	9.12187e-015
9.13357e-015	1.57736e-014	6.86108e-015	9.86718e-015	1.0475e-014	4.02595e-014	4.47227e-014	5.96754e-014	3.96796e-014	5.59516e-014	3.16825e-014	4.04902e-014	1.17875e-014	2.01364e-014	8.41842e-015	-3.06654e-015	2.44629e-014	5.8384e-014	3.4242e-014	4.56321e-016	5.10698e-014	-1.87712e-015	2.12373e-014	2.82192e-014	9.33275e-015
9.17498e-015	1.55413e-014	6.994e-015	9.57924e-015	1.02242e-014	4.00262e-014	4.43937e-014	5.91962e-014	3.95518e-014	5.58177e-014	3.0945e-014	4.04999e-014	1.15768e-014	2.00113e-014	8.2128e-015	-3.01964e-015	2.44571e-014	5.8419e-014	3.42502e-014	5.93255e-016	5.1145e-014	-1.83174e-015	2.13768e-014	2.8245e-014	9.52859e-015
9.22513e-015	1.53177e-014	7.13819e-015	9.2964e-015	9.96482e-015	3.97955e-014	4.40617e-014	5.87285e-014	3.9454e-014	5.57205e-014	3.02447e-014	4.05545e-014	1.14015e-014	1.99162e-014	7.97879e-015	-2.95713e-015	2.44472e-014	5.84496e-014	3.42883e-014	7.21981e-016	5.12427e-014	-1.74536e-015	2.15063e-014	2.82908e-014	9.70934e-015
9.28355e-015	1.51048e-014	7.29069e-015	9.01909e-015	9.69768e-015	3.9567e-014	4.37278e-014	5.82735e-014	3.9385e-014	5.56604e-014	2.95863e-014	4.0654e-014	1.12593e-014	1.98507e-014	7.71753e-015	-2.87939e-015	2.44331e-014	5.84752e-014	3.43574e-014	8.42331e-016	5.13619e-014	-1.62018e-015	2.16275e-014	2.83568e-014	9.8752e-015
9.34957e-015	1.4905e-014	7.44857e-015	8.74751e-015	9.42355e-015	3.93405e-014	4.33923e-014	5.78329e-014	3.9344e-014	5.56373e-014	2.89741e-014	4.07971e-014	1.11488e-014	1.9815e-014	7.43107e-015	-2.78682e-015	2.44146e-014	5.84961e-014	3.44578e-014	9.53435e-016	5.15027e-014	-1.45796e-015	2.17422e-014	2.84446e-014	1.00275e-014
9.42295e-015	1.47206e-014	7.60819e-015	8.48168e-015	9.14409e-015	3.91154e-014	4.30564e-014	5.74085e-014	3.93302e-014	5.56517e-014	2.8412e-014	4.09821e-014	1.10678e-014	1.9809e-014	7.12078e-015	-2.68069e-015	2.43913e-014	5.85119e-014	3.45902e-014	1.05503e-015	5.16638e-014	-1.26092e-015	2.18521e-014	2.85549e-014	1.01666e-014
9.50328e-015	1.45542e-014	7.76566e-015	8.22202e-015	8.86076e-015	3.8891e-014	4.27211e-014	5.70019e-014	3.93426e-014	5.57019e-014	2.79045e-014	4.12075e-014	1.10149e-014	1.98317e-014	6.78888e-015	-2.56167e-015	2.43633e-014	5.85225e-014	3.47551e-014	1.14735e-015	5.18439e-014	-1.03198e-015	2.19586e-014	2.86881e-014	1.0294e-014
9.59019e-015	1.44079e-014	7.91822e-015	7.96839e-015	8.57441e-015	3.86675e-014	4.23866e-014	5.66142e-014	3.93797e-014	5.57878e-014	2.74554e-014	4.14713e-014	1.09885e-014	1.98826e-014	6.43804e-015	-2.43002e-015	2.43306e-014	5.85278e-014	3.49524e-014	1.23107e-015	5.20414e-014	-7.74863e-016	2.20637e-014	2.88445e-014	1.04108e-014
9.68247e-015	1.42846e-014	8.06271e-015	7.72085e-015	8.28663e-015	3.84441e-014	4.20538e-014	5.62468e-014	3.94399e-014	5.59084e-014	2.70673e-014	4.17714e-014	1.09869e-014	1.99611e-014	6.07068e-015	-2.28663e-015	2.42934e-014	5.85282e-014	3.51822e-014	1.30697e-015	5.22547e-014	-4.93287e-016	2.21698e-014	2.9024e-014	1.05186e-014
9.77928e-015	1.41865e-014	8.19614e-015	7.47913e-015	7.99885e-015	3.8221e-014	4.1723e-014	5.59016e-014	3.95217e-014	5.60624e-014	2.67433e-014	4.21052e-014	1.10087e-014	2.00666e-014	5.68969e-015	-2.13326e-015	2.42518e-014	5.85234e-014	3.54436e-014	1.37613e-015	5.24822e-014	-1.91468e-016	2.22781e-014	2.92269e-014	1.06193e-014
9.8801e-015	1.41158e-014	8.31603e-015	7.24323e-015	7.71247e-015	3.79976e-014	4.13955e-014	5.55797e-014	3.96234e-014	5.62483e-014	2.6486e-014	4.24695e-014	1.10526e-014	2.01985e-014	5.29845e-015	-1.97054e-015	2.42056e-014	5.85132e-014	3.57352e-014	1.43922e-015	5.2722e-014	1.267e-016	2.23909e-014	2.94528e-014	1.07146e-014
9.98366e-015	1.40748e-014	8.41963e-015	7.01298e-015	7.42982e-015	3.77737e-014	4.10715e-014	5.52826e-014	3.97437e-014	5.6464e-014	2.62973e-014	4.28622e-014	1.1118e-014	2.03569e-014	4.90012e-015	-1.80056e-015	2.41552e-014	5.84977e-014	3.60559e-014	1.497e-015	5.29725e-014	4.56883e-016	2.25099e-014	2.9702e-014	1.08065e-014
1.00884e-014	1.40658e-014	8.50511e-015	6.78853e-015	7.15186e-015	3.75495e-014	4.07516e-014	5.5012e-014	3.98809e-014	5.67081e-014	2.61781e-014	4.32803e-014	1.12039e-014	2.05413e-014	4.49827e-015	-1.62433e-015	2.41004e-014	5.84769e-014	3.64037e-014	1.55051e-015	5.32313e-014	7.9488e-016	2.26373e-014	2.99734e-014	1.08969e-014
1.01935e-014	1.40903e-014	8.57056e-015	6.56988e-015	6.87994e-015	3.73244e-014	4.04359e-014	5.47682e-014	4.00336e-014	5.69779e-014	2.61298e-014	4.37206e-014	1.131e-014	2.07514e-014	4.09651e-015	-1.44351e-015	2.40419e-014	5.84507e-014	3.67773e-014	1.60109e-015	5.34956e-014	1.13602e-015	2.27746e-014	3.02673e-014	1.09876e-014
1.02986e-014	1.41505e-014	8.61443e-015	6.35714e-015	6.61544e-015	3.70986e-014	4.01257e-014	5.45523e-014	4.02003e-014	5.72716e-014	2.61526e-014	4.41794e-014	1.14359e-014	2.09865e-014	3.69824e-015	-1.2597e-015	2.398e-014	5.84194e-014	3.71749e-014	1.65057e-015	5.37636e-014	1.47574e-015	2.29235e-014	3.05837e-014	1.10806e-014
1.04032e-014	1.42474e-014	8.63583e-015	6.1502e-015	6.36026e-015	3.68718e-014	3.9822e-014	5.4366e-014	4.038e-014	5.75866e-014	2.62466e-014	4.46532e-014	1.15816e-014	2.12466e-014	3.30729e-015	-1.07433e-015	2.39155e-014	5.83828e-014	3.75941e-014	1.70074e-015	5.4033e-014	1.81022e-015	2.30851e-014	3.09211e-014	1.11772e-014
1.05067e-014	1.43825e-014	8.63369e-015	5.9484e-015	6.11627e-015	3.66434e-014	3.95254e-014	5.42105e-014	4.05711e-014	5.79211e-014	2.64108e-014	4.51387e-014	1.17475e-014	2.1531e-014	2.92727e-015	-8.89669e-016	2.38486e-014	5.83416e-014	3.80327e-014	1.7528e-015	5.43018e-014	2.13568e-015	2.32611e-014	3.12785e-014	1.12796e-014
1.06077e-014	1.45572e-014	8.60786e-015	5.75206e-015	5.88439e-015	3.64135e-014	3.92363e-014	5.40868e-014	4.07715e-014	5.82722e-014	2.66447e-014	4.56332e-014	1.1934e-014	2.18396e-014	2.56154e-015	-7.07305e-016	2.37798e-014	5.82959e-014	3.84872e-014	1.80881e-015	5.4568e-014	2.44788e-015	2.34528e-014	3.16548e-014	1.13898e-014
1.07055e-014	1.47725e-014	8.55873e-015	5.561e-015	5.66589e-015	3.61822e-014	3.89554e-014	5.39959e-014	4.09802e-014	5.86379e-014	2.69473e-014	4.6133e-014	1.21418e-014	2.21714e-014	2.21285e-015	-5.29082e-016	2.37099e-014	5.82462e-014	3.89553e-014	1.86999e-015	5.48293e-014	2.74292e-015	2.36607e-014	3.20491e-014	1.15095e-014
1.07989e-014	1.50285e-014	8.48675e-015	5.37467e-015	5.4619e-015	3.59495e-014	3.86824e-014	5.39385e-014	4.11962e-014	5.90158e-014	2.73159e-014	4.66352e-014	1.23716e-014	2.25261e-014	1.88431e-015	-3.56936e-016	2.36397e-014	5.81922e-014	3.94345e-014	1.93703e-015	5.50832e-014	3.01699e-015	2.38854e-014	3.24604e-014	1.16398e-014
1.08874e-014	1.53259e-014	8.3928e-015	5.19307e-015	5.27357e-015	3.57157e-014	3.84183e-014	5.3915e-014	4.14188e-014	5.94033e-014	2.77476e-014	4.71377e-014	1.26235e-014	2.29034e-014	1.57806e-015	-1.92494e-016	2.35694e-014	5.81345e-014	3.99218e-014	2.01153e-015	5.53274e-014	3.26687e-015	2.41266e-014	3.28879e-014	1.17818e-014
1.09702e-014	1.56647e-014	8.27848e-015	5.01614e-015	5.10179e-015	3.54809e-014	3.81638e-014	5.39261e-014	4.16475e-014	5.97977e-014	2.82399e-014	4.76377e-014	1.28987e-014	2.33028e-014	1.29659e-015	-3.76365e-017	2.34996e-014	5.80733e-014	4.04136e-014	2.0944e-015	5.55601e-014	3.48967e-015	2.43841e-014	3.33304e-014	1.19355e-014
1.10467e-014	1.60442e-014	8.14513e-015	4.84389e-015	4.94698e-015	3.52453e-014	3.79196e-014	5.39722e-014	4.18807e-014	6.01964e-014	2.8789e-014	4.81324e-014	1.31981e-014	2.37231e-014	1.0417e-015	1.05612e-016	2.34308e-014	5.80085e-014	4.09069e-014	2.18599e-015	5.57799e-014	3.68321e-015	2.4658e-014	3.37866e-014	1.21023e-014
1.11159e-014	1.64634e-014	7.99547e-015	4.67624e-015	4.80965e-015	3.50086e-014	3.76854e-014	5.40527e-014	4.21171e-014	6.05968e-014	2.93911e-014	4.86189e-014	1.35223e-014	2.41636e-014	8.15267e-016	2.35532e-016	2.33625e-014	5.79403e-014	4.13984e-014	2.2876e-015	5.59851e-014	3.8453e-015	2.49474e-014	3.42551e-014	1.22829e-014
1.11771e-014	1.69212e-014	7.83218e-015	4.51316e-015	4.68976e-015	3.47711e-014	3.74615e-014	5.41668e-014	4.23554e-014	6.09969e-014	3.00422e-014	4.90957e-014	1.38717e-014	2.46241e-014	6.18919e-016	3.49835e-016	2.3296e-014	5.7869e-014	4.18848e-014	2.39992e-015	5.61742e-014	3.97453e-015	2.5251e-014	3.47343e-014	1.24769e-014
1.12295e-014	1.74163e-014	7.65799e-015	4.3545e-015	4.58792e-015	3.45335e-014	3.72481e-014	5.4313e-014	4.25946e-014	6.13946e-014	3.07371e-014	4.95611e-014	1.42469e-014	2.51033e-014	4.53612e-016	4.47021e-016	2.32315e-014	5.77947e-014	4.23628e-014	2.52314e-015	5.63463e-014	4.06979e-015	2.55677e-014	3.52233e-014	1.26846e-014
1.12733e-014	1.79468e-014	7.47577e-015	4.19987e-015	4.50389e-015	3.42959e-014	3.70452e-014	5.44905e-014	4.28338e-014	6.17882e-014	3.14704e-014	5.0013e-014	1.46485e-014	2.56003e-014	3.19343e-016	5.24902e-016	2.31693e-014	5.77176e-014	4.2829e-014	2.65777e-015	5.64997e-014	4.13052e-015	2.58952e-014	3.572e-014	1.29053e-014
1.13082e-014	1.85112e-014	7.28863e-015	4.04905e-015	4.43708e-015	3.40583e-014	3.68528e-014	5.46978e-014	4.30718e-014	6.21758e-014	3.22371e-014	5.04507e-014	1.50767e-014	2.61138e-014	2.15517e-016	5.81573e-016	2.31097e-014	5.76381e-014	4.32808e-014	2.80357e-015	5.66333e-014	4.15737e-015	2.62312e-014	3.62231e-014	1.31383e-014
1.13343e-014	1.91072e-014	7.1005e-015	3.90193e-015	4.38755e-015	3.38209e-014	3.66703e-014	5.49324e-014	4.3308e-014	6.25549e-014	3.30309e-014	5.08731e-014	1.55315e-014	2.66421e-014	1.42395e-016	6.15607e-016	2.30525e-014	5.75562e-014	4.37154e-014	2.96013e-015	5.67463e-014	4.15024e-015	2.65742e-014	3.67312e-014	1.33828e-014
1.13516e-014	1.97317e-014	6.91461e-015	3.75845e-015	4.35447e-015	3.35844e-014	3.64973e-014	5.51921e-014	4.35412e-014	6.2924e-014	3.38461e-014	5.12792e-014	1.60124e-014	2.71838e-014	9.86152e-017	6.25791e-016	2.29981e-014	5.74717e-014	4.41292e-014	3.12767e-015	5.68378e-014	4.10907e-015	2.69225e-014	3.72416e-014	1.36371e-014
1.13605e-014	2.03819e-014	6.73478e-015	3.61842e-015	4.33674e-015	3.33482e-014	3.63335e-014	5.54741e-014	4.37698e-014	6.32812e-014	3.4677e-014	5.16685e-014	1.65189e-014	2.77372e-014	8.31562e-017	6.10949e-016	2.29463e-014	5.73843e-014	4.45197e-014	3.30511e-015	5.69079e-014	4.0346e-015	2.72735e-014	3.77532e-014	1.38997e-014
1.13604e-014	2.10539e-014	6.565e-015	3.4818e-015	4.33301e-015	3.31122e-014	3.6179e-014	5.5775e-014	4.39927e-014	6.36249e-014	3.55173e-014	5.20401e-014	1.70501e-014	2.82999e-014	9.40208e-017	5.7014e-016	2.28965e-014	5.72938e-014	4.48847e-014	3.49157e-015	5.69563e-014	3.92918e-015	2.76244e-014	3.82648e-014	1.41691e-014
1.13523e-014	2.17443e-014	6.40895e-015	3.34842e-015	4.34163e-015	3.28772e-014	3.6033e-014	5.60908e-014	4.42088e-014	6.39539e-014	3.63601e-014	5.23939e-014	1.76045e-014	2.88693e-014	1.28928e-016	5.02255e-016	2.28494e-014	5.72004e-014	4.52216e-014	3.68584e-015	5.69834e-014	3.79403e-015	2.79722e-014	3.87745e-014	1.44423e-014
1.13368e-014	2.24495e-014	6.27007e-015	3.21778e-015	4.36166e-015	3.26438e-014	3.58945e-014	5.64171e-014	4.4417e-014	6.42668e-014	3.71991e-014	5.27297e-014	1.81806e-014	2.94427e-014	1.85788e-016	4.06631e-016	2.28047e-014	5.71037e-014	4.5528e-014	3.88616e-015	5.69897e-014	3.63215e-015	2.83148e-014	3.9281e-014	1.4717e-014
1.1314e-014	2.31658e-014	6.15228e-015	3.08995e-015	4.39114e-015	3.24122e-014	3.5762e-014	5.67501e-014	4.46169e-014	6.45624e-014	3.80282e-014	5.30469e-014	1.87762e-014	3.00178e-014	2.62068e-016	2.82497e-016	2.27619e-014	5.70027e-014	4.58021e-014	4.0912e-015	5.69759e-014	3.44681e-015	2.86489e-014	3.97818e-014	1.49912e-014
1.12844e-014	2.38884e-014	6.0588e-015	2.96402e-015	4.42786e-015	3.21819e-014	3.56341e-014	5.70851e-014	4.4807e-014	6.48395e-014	3.88407e-014	5.33458e-014	1.93892e-014	3.05917e-014	3.54869e-016	1.29585e-016	2.27205e-014	5.68976e-014	4.60429e-014	4.29949e-015	5.69421e-014	3.2408e-015	2.89719e-014	4.02747e-014	1.52619e-014
1.12493e-014	2.46129e-014	5.99284e-015	2.83979e-015	4.47003e-015	3.19533e-014	3.55099e-014	5.7417e-014	4.49867e-014	6.50973e-014	3.96298e-014	5.36261e-014	2.0017e-014	3.11613e-014	4.60891e-016	-5.20101e-017	2.26804e-014	5.67885e-014	4.62494e-014	4.50901e-015	5.68878e-014	3.01663e-015	2.92815e-014	4.07583e-014	1.5526e-014
1.12096e-014	2.53347e-014	5.95762e-015	2.71678e-015	4.5161e-015	3.17257e-014	3.5388e-014	5.77402e-014	4.51547e-014	6.53344e-014	4.03902e-014	5.38881e-014	2.06561e-014	3.1724e-014	5.77047e-016	-2.61929e-016	2.26408e-014	5.66748e-014	4.64204e-014	4.71866e-015	5.68142e-014	2.7778e-015	2.9575e-014	4.12308e-014	1.57809e-014
1.11664e-014	2.60494e-014	5.95563e-015	2.59441e-015	4.5639e-015	3.14988e-014	3.52664e-014	5.80494e-014	4.53102e-014	6.55499e-014	4.1116e-014	5.41321e-014	2.13036e-014	3.2276e-014	6.99534e-016	-4.99861e-016	2.26005e-014	5.65558e-014	4.65558e-014	4.92705e-015	5.67217e-014	2.52839e-015	2.98496e-014	4.16908e-014	1.60233e-014
1.11209e-014	2.6753e-014	5.98955e-015	2.47252e-015	4.61094e-015	3.12732e-014	3.51437e-014	5.8339e-014	4.5452e-014	6.57434e-014	4.18019e-014	5.43583e-014	2.19562e-014	3.28147e-014	8.24254e-016	-7.65598e-016	2.25586e-014	5.64311e-014	4.66554e-014	5.13158e-015	5.66116e-014	2.27157e-015	3.0103e-014	4.21352e-014	1.62502e-014
1.10743e-014	2.74412e-014	6.06087e-015	2.3507e-015	4.65486e-015	3.10488e-014	3.50184e-014	5.86038e-014	4.55785e-014	6.59144e-014	4.24429e-014	5.45675e-014	2.26106e-014	3.33365e-014	9.47768e-016	-1.05806e-015	2.25137e-014	5.63001e-014	4.67193e-014	5.33045e-015	5.64853e-014	2.01141e-015	3.03332e-014	4.25631e-014	1.6459e-014
1.1028e-014	2.81095e-014	6.17125e-015	2.22839e-015	4.69398e-015	3.08256e-014	3.48891e-014	5.88381e-014	4.56891e-014	6.60626e-014	4.30344e-014	5.47591e-014	2.32624e-014	3.38383e-014	1.06703e-015	-1.37512e-015	2.2465e-014	5.61626e-014	4.67481e-014	5.52209e-015	5.6344e-014	1.75224e-015	3.05385e-014	4.29728e-014	1.66465e-014
1.09836e-014	2.87533e-014	6.32176e-015	2.10501e-015	4.72598e-015	3.06027e-014	3.47539e-014	5.90358e-014	4.57833e-014	6.61879e-014	4.35722e-014	5.4934e-014	2.3908e-014	3.43171e-014	1.17861e-015	-1.71524e-015	2.24124e-014	5.60186e-014	4.67421e-014	5.7045e-015	5.61886e-014	1.49751e-015	3.07169e-014	4.33623e-014	1.68096e-014
1.09415e-014	2.93686e-014	6.5134e-015	1.98029e-015	4.74917e-015	3.03798e-014	3.46112e-014	5.91928e-014	4.58601e-014	6.62905e-014	4.40523e-014	5.50923e-014	2.45435e-014	3.47705e-014	1.279e-015	-2.07665e-015	2.23549e-014	5.58672e-014	4.67023e-014	5.87627e-015	5.60207e-014	1.25026e-015	3.0867e-014	4.37298e-014	1.69461e-014
1.0904e-014	2.99522e-014	6.74684e-015	1.85373e-015	4.76151e-015	3.01561e-014	3.44591e-014	5.9304e-014	4.59185e-014	6.63711e-014	4.44711e-014	5.5234e-014	2.51647e-014	3.51956e-014	1.36516e-015	-2.45723e-015	2.22913e-014	5.57081e-014	4.66298e-014	6.03597e-015	5.58418e-014	1.01387e-015	3.09877e-014	4.40743e-014	1.70535e-014
1.08724e-014	3.05004e-014	7.02151e-015	1.72496e-015	4.76094e-015	2.99312e-014	3.42954e-014	5.93648e-014	4.59585e-014	6.64288e-014	4.48261e-014	5.53605e-014	2.57674e-014	3.55895e-014	1.43417e-015	-2.85493e-015	2.22212e-014	5.55409e-014	4.65266e-014	6.18224e-015	5.56536e-014	7.92179e-016	3.10782e-014	4.43942e-014	1.71295e-014
1.08483e-014	3.10097e-014	7.33682e-015	1.59312e-015	4.74607e-015	2.97041e-014	3.41185e-014	5.93711e-014	4.59801e-014	6.64646e-014	4.51144e-014	5.54725e-014	2.63478e-014	3.59505e-014	1.48271e-015	-3.26753e-015	2.21436e-014	5.53652e-014	4.63948e-014	6.31395e-015	5.54569e-014	5.88535e-016	3.11383e-014	4.46887e-014	1.71719e-014
1.08334e-014	3.14775e-014	7.69144e-015	1.45825e-015	4.71614e-015	2.94744e-014	3.39268e-014	5.93191e-014	4.59828e-014	6.64782e-014	4.53349e-014	5.55709e-014	2.69023e-014	3.62765e-014	1.50869e-015	-3.69256e-015	2.20573e-014	5.51807e-014	4.62356e-014	6.43029e-015	5.52534e-014	4.05198e-016	3.11675e-014	4.49565e-014	1.71795e-014
1.08293e-014	3.19021e-014	8.08418e-015	1.31969e-015	4.6698e-015	2.92413e-014	3.37185e-014	5.92048e-014	4.59659e-014	6.64703e-014	4.54872e-014	5.56559e-014	2.74275e-014	3.65652e-014	1.51e-015	-4.12741e-015	2.19615e-014	5.49875e-014	4.60514e-014	6.53029e-015	5.50444e-014	2.44831e-016	3.11668e-014	4.51965e-014	1.71512e-014
1.08372e-014	3.22812e-014	8.51306e-015	1.17691e-015	4.60611e-015	2.90042e-014	3.3492e-014	5.90259e-014	4.59296e-014	6.64413e-014	4.55704e-014	5.57278e-014	2.79203e-014	3.68158e-014	1.48471e-015	-4.56887e-015	2.18553e-014	5.47854e-014	4.58445e-014	6.61345e-015	5.48314e-014	1.10124e-016	3.11367e-014	4.54078e-014	1.70863e-014
1.08581e-014	3.26134e-014	8.97617e-015	1.03003e-015	4.52392e-015	2.87616e-014	3.32458e-014	5.87799e-014	4.58743e-014	6.6392e-014	4.5585e-014	5.57866e-014	2.83774e-014	3.70273e-014	1.43124e-015	-5.01381e-015	2.17384e-014	5.45741e-014	4.56173e-014	6.67929e-015	5.46149e-014	2.79722e-018	3.10772e-014	4.55893e-014	1.69846e-014
1.08928e-014	3.28979e-014	9.47069e-015	8.78532e-016	4.42281e-015	2.85119e-014	3.29783e-014	5.8466e-014	4.58e-014	6.63231e-014	4.55317e-014	5.58327e-014	2.87955e-014	3.71987e-014	1.34935e-015	-5.45907e-015	2.16107e-014	5.43536e-014	4.53722e-014	6.72795e-015	5.43958e-014	-7.58066e-017	3.09898e-014	4.57404e-014	1.68456e-014
1.09424e-014	3.31344e-014	9.99366e-015	7.21311e-016	4.30178e-015	2.82546e-014	3.26884e-014	5.80835e-014	4.57064e-014	6.62355e-014	4.54125e-014	5.58673e-014	2.91726e-014	3.73299e-014	1.23846e-015	-5.90197e-015	2.1472e-014	5.41237e-014	4.51124e-014	6.75972e-015	5.41753e-014	-1.2387e-016	3.08762e-014	4.58609e-014	1.66695e-014
1.10085e-014	3.33227e-014	1.05421e-014	5.5856e-016	4.16142e-015	2.79887e-014	3.23757e-014	5.7632e-014	4.55944e-014	6.61305e-014	4.5229e-014	5.58911e-014	2.95069e-014	3.74212e-014	1.09802e-015	-6.33887e-015	2.1322e-014	5.38847e-014	4.48402e-014	6.77529e-015	5.39546e-014	-1.40638e-016	3.07383e-014	4.595e-014	1.64574e-014
1.10917e-014	3.34635e-014	1.11122e-014	3.89987e-016	4.00177e-015	2.7713e-014	3.2039e-014	5.71129e-014	4.54651e-014	6.60086e-014	4.49828e-014	5.59043e-014	2.97966e-014	3.74731e-014	9.27642e-016	-6.76719e-015	2.11607e-014	5.36369e-014	4.45582e-014	6.77508e-015	5.37349e-014	-1.25364e-016	3.05784e-014	4.60075e-014	1.62097e-014
1.11925e-014	3.35578e-014	1.17006e-014	2.15501e-016	3.82363e-015	2.74261e-014	3.16777e-014	5.65282e-014	4.53195e-014	6.58708e-014	4.46775e-014	5.5907e-014	3.00409e-014	3.74859e-014	7.28208e-016	-7.18378e-015	2.09881e-014	5.33803e-014	4.42693e-014	6.7598e-015	5.35177e-014	-7.78278e-017	3.03987e-014	4.60338e-014	1.5928e-014
1.13112e-014	3.36067e-014	1.23032e-014	3.48359e-017	3.62748e-015	2.71269e-014	3.12917e-014	5.58808e-014	4.5159e-014	6.57178e-014	4.4317e-014	5.59002e-014	3.02392e-014	3.74615e-014	5.00694e-016	-7.58573e-015	2.08045e-014	5.31155e-014	4.3976e-014	6.73079e-015	5.33039e-014	1.50513e-018	3.0202e-014	4.60291e-014	1.5614e-014
1.14481e-014	3.36118e-014	1.29162e-014	-1.51974e-016	3.41447e-015	2.68145e-014	3.08813e-014	5.51738e-014	4.49844e-014	6.55502e-014	4.39051e-014	5.58843e-014	3.03915e-014	3.74016e-014	2.46814e-016	-7.96957e-015	2.06098e-014	5.28424e-014	4.36813e-014	6.68965e-015	5.30936e-014	1.12655e-016	2.99905e-014	4.5994e-014	1.52705e-014
1.16035e-014	3.35756e-014	1.35358e-014	-3.44652e-016	3.18568e-015	2.64883e-014	3.04464e-014	5.44105e-014	4.47972e-014	6.53702e-014	4.34457e-014	5.58601e-014	3.04981e-014	3.73083e-014	-3.15283e-017	-8.33281e-015	2.04046e-014	5.25623e-014	4.33876e-014	6.63751e-015	5.28871e-014	2.54937e-016	2.97675e-014	4.59291e-014	1.49001e-014
1.17768e-014	3.35002e-014	1.41579e-014	-5.42787e-016	2.94252e-015	2.61473e-014	2.99872e-014	5.35959e-014	4.45986e-014	6.51785e-014	4.29429e-014	5.58278e-014	3.05598e-014	3.71842e-014	-3.32259e-016	-8.67278e-015	2.01901e-014	5.22754e-014	4.30975e-014	6.57613e-015	5.26856e-014	4.27123e-016	2.95349e-014	4.58351e-014	1.45051e-014
1.19685e-014	3.33891e-014	1.47785e-014	-7.4676e-016	2.68653e-015	2.57904e-014	2.95039e-014	5.27356e-014	4.43894e-014	6.49763e-014	4.24014e-014	5.57882e-014	3.05781e-014	3.70328e-014	-6.53662e-016	-8.98718e-015	1.99674e-014	5.19823e-014	4.28131e-014	6.50667e-015	5.24891e-014	6.28613e-016	2.92964e-014	4.57134e-014	1.40886e-014
1.21778e-014	3.32457e-014	1.53931e-014	-9.55817e-016	2.41954e-015	2.54166e-014	2.89978e-014	5.18356e-014	4.4172e-014	6.47648e-014	4.18267e-014	5.57425e-014	3.05548e-014	3.68564e-014	-9.93505e-016	-9.27384e-015	1.97378e-014	5.16836e-014	4.25361e-014	6.43111e-015	5.22979e-014	8.57889e-016	2.90547e-014	4.55649e-014	1.36537e-014
1.24036e-014	3.30732e-014	1.59978e-014	-1.1693e-015	2.14375e-015	2.50256e-014	2.84701e-014	5.09035e-014	4.39485e-014	6.45448e-014	4.1224e-014	5.56919e-014	3.04917e-014	3.66589e-014	-1.34905e-015	-9.53109e-015	1.95026e-014	5.138e-014	4.22687e-014	6.35209e-015	5.21122e-014	1.11291e-015	2.88125e-014	4.53906e-014	1.32043e-014
1.26456e-014	3.28753e-014	1.65892e-014	-1.38672e-015	1.86196e-015	2.46173e-014	2.7922e-014	4.99464e-014	4.37206e-014	6.43181e-014	4.05985e-014	5.56372e-014	3.03918e-014	3.64437e-014	-1.71765e-015	-9.75757e-015	1.92625e-014	5.1072e-014	4.20129e-014	6.2713e-015	5.19326e-014	1.39209e-015	2.85727e-014	4.5192e-014	1.27442e-014
1.29029e-014	3.2656e-014	1.71639e-014	-1.6074e-015	1.5761e-015	2.41916e-014	2.73545e-014	4.89713e-014	4.34905e-014	6.40852e-014	3.99553e-014	5.55795e-014	3.02582e-014	3.62148e-014	-2.09635e-015	-9.95189e-015	1.90187e-014	5.07605e-014	4.17709e-014	6.19043e-015	5.17593e-014	1.69356e-015	2.83382e-014	4.49706e-014	1.22774e-014
1.31743e-014	3.24189e-014	1.77183e-014	-1.83095e-015	1.28817e-015	2.37481e-014	2.67695e-014	4.79862e-014	4.32601e-014	6.38479e-014	3.92997e-014	5.55191e-014	3.00943e-014	3.59762e-014	-2.48194e-015	-1.0113e-014	1.8773e-014	5.0446e-014	4.15442e-014	6.11132e-015	5.15925e-014	2.01541e-015	2.81111e-014	4.47283e-014	1.18081e-014
1.34587e-014	3.21689e-014	1.82488e-014	-2.05638e-015	1.00048e-015	2.32871e-014	2.61691e-014	4.69993e-014	4.3031e-014	6.36072e-014	3.86377e-014	5.54573e-014	2.99035e-014	3.57329e-014	-2.87175e-015	-1.02403e-014	1.85266e-014	5.01295e-014	4.13341e-014	6.03624e-015	5.14324e-014	2.35542e-015	2.78938e-014	4.4467e-014	1.13407e-014
1.37549e-014	3.19102e-014	1.87534e-014	-2.28261e-015	7.14953e-016	2.28088e-014	2.55552e-014	4.60186e-014	4.28051e-014	6.33644e-014	3.79744e-014	5.53955e-014	2.96905e-014	3.54888e-014	-3.26289e-015	-1.03335e-014	1.82815e-014	4.98117e-014	4.11416e-014	5.96718e-015	5.12788e-014	2.71097e-015	2.76889e-014	4.41887e-014	1.08795e-014
1.40614e-014	3.16475e-014	1.92293e-014	-2.50834e-015	4.3376e-016	2.23143e-014	2.49299e-014	4.50524e-014	4.25838e-014	6.31204e-014	3.73152e-014	5.53347e-014	2.94589e-014	3.52484e-014	-3.65239e-015	-1.03925e-014	1.80388e-014	4.94931e-014	4.09661e-014	5.90583e-015	5.11321e-014	3.08055e-015	2.74979e-014	4.3895e-014	1.04279e-014
1.43763e-014	3.13849e-014	1.96739e-014	-2.73282e-015	1.59627e-016	2.18046e-014	2.42959e-014	4.41078e-014	4.23687e-014	6.28763e-014	3.6665e-014	5.52764e-014	2.9213e-014	3.50156e-014	-4.03791e-015	-1.04174e-014	1.77993e-014	4.9174e-014	4.08088e-014	5.85442e-015	5.09923e-014	3.46195e-015	2.73221e-014	4.35884e-014	9.98973e-015
1.46981e-014	3.11266e-014	2.00852e-014	-2.95485e-015	-1.05468e-016	2.12799e-014	2.36553e-014	4.31933e-014	4.21615e-014	6.26329e-014	3.60288e-014	5.52219e-014	2.89572e-014	3.47941e-014	-4.41616e-015	-1.04087e-014	1.75647e-014	4.88553e-014	4.06699e-014	5.81451e-015	5.08592e-014	3.85244e-015	2.71631e-014	4.32715e-014	9.56808e-015
1.50249e-014	3.08764e-014	2.04613e-014	-3.17292e-015	-3.59842e-016	2.07414e-014	2.30105e-014	4.23163e-014	4.19636e-014	6.23912e-014	3.54102e-014	5.51726e-014	2.86954e-014	3.45879e-014	-4.7848e-015	-1.03674e-014	1.73363e-014	4.85382e-014	4.05494e-014	5.78708e-015	5.07326e-014	4.25045e-015	2.70221e-014	4.29467e-014	9.1659e-015
1.53548e-014	3.06386e-014	2.08011e-014	-3.3863e-015	-6.01411e-016	2.0191e-014	2.2364e-014	4.14832e-014	4.1776e-014	6.21521e-014	3.48134e-014	5.51288e-014	2.84325e-014	3.44014e-014	-5.14199e-015	-1.02949e-014	1.7115e-014	4.82227e-014	4.04472e-014	5.77381e-015	5.06126e-014	4.65408e-015	2.68994e-014	4.26161e-014	8.78628e-015
1.56858e-014	3.04161e-014	2.11037e-014	-3.59373e-015	-8.28635e-016	1.96304e-014	2.17181e-014	4.07008e-014	4.15997e-014	6.19161e-014	3.42421e-014	5.50912e-014	2.81726e-014	3.42386e-014	-5.48609e-015	-1.01924e-014	1.69023e-014	4.79093e-014	4.03634e-014	5.7755e-015	5.04988e-014	5.0613e-015	2.6796e-014	4.22817e-014	8.43246e-015
1.60159e-014	3.02124e-014	2.13681e-014	-3.79375e-015	-1.03976e-015	1.90614e-014	2.10748e-014	3.9975e-014	4.14367e-014	6.16837e-014	3.37002e-014	5.50607e-014	2.79197e-014	3.41023e-014	-5.81551e-015	-1.00617e-014	1.66985e-014	4.75983e-014	4.02968e-014	5.79347e-015	5.03909e-014	5.46977e-015	2.67126e-014	4.19461e-014	8.10681e-015
1.63432e-014	3.00311e-014	2.1594e-014	-3.98496e-015	-1.23303e-015	1.84855e-014	2.04361e-014	3.93105e-014	4.12876e-014	6.1455e-014	3.31907e-014	5.50387e-014	2.76774e-014	3.39958e-014	-6.12867e-015	-9.90589e-015	1.65054e-014	4.729e-014	4.02465e-014	5.82805e-015	5.0289e-014	5.87819e-015	2.6649e-014	4.16113e-014	7.81143e-015
1.66659e-014	2.98741e-014	2.17818e-014	-4.16633e-015	-1.40745e-015	1.79049e-014	1.98045e-014	3.87115e-014	4.11528e-014	6.12308e-014	3.27166e-014	5.5026e-014	2.74493e-014	3.39217e-014	-6.42393e-015	-9.72655e-015	1.63228e-014	4.69843e-014	4.02117e-014	5.88e-015	5.01929e-014	6.28498e-015	2.66044e-014	4.12793e-014	7.54806e-015
1.69823e-014	2.97443e-014	2.19318e-014	-4.33667e-015	-1.56207e-015	1.73223e-014	1.91818e-014	3.8182e-014	4.10327e-014	6.1011e-014	3.22799e-014	5.5024e-014	2.72389e-014	3.38825e-014	-6.70107e-015	-9.52583e-015	1.61504e-014	4.66815e-014	4.01913e-014	5.94995e-015	5.01029e-014	6.68823e-015	2.65786e-014	4.09518e-014	7.31859e-015
1.7291e-014	2.96434e-014	2.20449e-014	-4.49495e-015	-1.69671e-015	1.674e-014	1.85705e-014	3.77246e-014	4.09278e-014	6.07955e-014	3.18828e-014	5.5034e-014	2.70485e-014	3.38801e-014	-6.96033e-015	-9.30743e-015	1.59883e-014	4.63811e-014	4.01838e-014	6.03743e-015	5.00183e-014	7.08676e-015	2.65709e-014	4.06317e-014	7.12356e-015
1.75904e-014	2.95728e-014	2.21215e-014	-4.64005e-015	-1.81123e-015	1.61609e-014	1.79722e-014	3.73412e-014	4.08376e-014	6.05839e-014	3.15268e-014	5.50547e-014	2.68818e-014	3.39165e-014	-7.20158e-015	-9.074e-015	1.58365e-014	4.60831e-014	4.0188e-014	6.14244e-015	4.99387e-014	7.47953e-015	2.658e-014	4.03207e-014	6.96339e-015
1.78783e-014	2.95335e-014	2.21629e-014	-4.77119e-015	-1.90536e-015	1.55874e-014	1.73883e-014	3.7032e-014	4.07618e-014	6.03758e-014	3.12119e-014	5.50874e-014	2.6741e-014	3.39925e-014	-7.42519e-015	-8.82822e-015	1.56942e-014	4.57873e-014	4.02021e-014	6.26417e-015	4.98641e-014	7.86534e-015	2.66046e-014	4.00208e-014	6.83794e-015
1.8153e-014	2.95257e-014	2.21704e-014	-4.8871e-015	-1.9788e-015	1.5022e-014	1.68197e-014	3.67965e-014	4.06994e-014	6.01705e-014	3.09384e-014	5.51325e-014	2.66276e-014	3.41092e-014	-7.63135e-015	-8.57328e-015	1.55607e-014	4.54936e-014	4.02252e-014	6.40222e-015	4.97943e-014	8.24299e-015	2.66435e-014	3.97336e-014	6.74631e-015
1.84127e-014	2.95501e-014	2.21459e-014	-4.98785e-015	-2.03254e-015	1.44683e-014	1.62676e-014	3.66334e-014	4.06497e-014	5.99676e-014	3.07065e-014	5.51896e-014	2.65437e-014	3.42665e-014	-7.82021e-015	-8.31257e-015	1.54351e-014	4.52018e-014	4.02559e-014	6.55624e-015	4.97297e-014	8.61133e-015	2.66951e-014	3.94608e-014	6.68758e-015
1.86564e-014	2.96068e-014	2.20914e-014	-5.07237e-015	-2.06695e-015	1.39284e-014	1.57331e-014	3.65398e-014	4.06118e-014	5.97665e-014	3.05162e-014	5.52581e-014	2.64904e-014	3.44646e-014	-7.99296e-015	-8.04924e-015	1.53162e-014	4.49108e-014	4.02926e-014	6.72535e-015	4.96703e-014	8.96961e-015	2.67579e-014	3.92038e-014	6.66066e-015
1.88828e-014	2.9695e-014	2.20085e-014	-5.14044e-015	-2.08279e-015	1.34049e-014	1.52163e-014	3.65127e-014	4.05841e-014	5.95669e-014	3.03669e-014	5.53373e-014	2.64678e-014	3.47032e-014	-8.1508e-015	-7.78677e-015	1.5203e-014	4.46206e-014	4.03331e-014	6.90851e-015	4.96155e-014	9.31682e-015	2.68298e-014	3.8964e-014	6.66384e-015
1.90909e-014	2.9814e-014	2.18995e-014	-5.19144e-015	-2.08126e-015	1.28992e-014	1.47174e-014	3.65477e-014	4.05651e-014	5.93674e-014	3.02576e-014	5.54262e-014	2.64759e-014	3.49809e-014	-8.2955e-015	-7.5284e-015	1.50944e-014	4.43308e-014	4.03757e-014	7.10479e-015	4.95654e-014	9.65226e-015	2.69088e-014	3.87421e-014	6.6952e-015
1.92795e-014	2.99628e-014	2.17667e-014	-5.22565e-015	-2.06349e-015	1.24138e-014	1.42365e-014	3.66403e-014	4.05535e-014	5.91677e-014	3.0187e-014	5.55251e-014	2.65149e-014	3.52967e-014	-8.42868e-015	-7.2776e-015	1.49878e-014	4.40414e-014	4.04184e-014	7.31361e-015	4.9519e-014	9.97513e-015	2.69935e-014	3.8539e-014	6.75242e-015
1.94482e-014	3.01397e-014	2.16125e-014	-5.24292e-015	-2.03059e-015	1.19502e-014	1.37734e-014	3.67853e-014	4.05475e-014	5.89665e-014	3.01531e-014	5.56337e-014	2.65847e-014	3.56486e-014	-8.55187e-015	-7.03763e-015	1.48821e-014	4.37519e-014	4.04595e-014	7.53311e-015	4.94768e-014	1.0285e-014	2.7082e-014	3.83554e-014	6.83269e-015
1.95963e-014	3.03435e-014	2.14394e-014	-5.24368e-015	-1.98404e-015	1.15105e-014	1.33276e-014	3.69763e-014	4.05449e-014	5.87627e-014	3.0154e-014	5.57505e-014	2.66838e-014	3.60348e-014	-8.66709e-015	-6.81151e-015	1.47749e-014	4.34613e-014	4.04971e-014	7.76081e-015	4.94381e-014	1.05817e-014	2.71727e-014	3.81924e-014	6.93382e-015
1.9723e-014	3.05725e-014	2.12503e-014	-5.22828e-015	-1.92505e-015	1.10959e-014	1.28987e-014	3.72057e-014	4.0543e-014	5.85555e-014	3.0187e-014	5.58743e-014	2.68108e-014	3.64523e-014	-8.77647e-015	-6.60234e-015	1.46638e-014	4.31687e-014	4.05296e-014	7.99619e-015	4.94027e-014	1.08641e-014	2.72634e-014	3.805e-014	7.05305e-015
1.98275e-014	3.08243e-014	2.10473e-014	-5.19783e-015	-1.85593e-015	1.07078e-014	1.24858e-014	3.74658e-014	4.05398e-014	5.83443e-014	3.02493e-014	5.6004e-014	2.69639e-014	3.68988e-014	-8.8824e-015	-6.41189e-015	1.45467e-014	4.28733e-014	4.05555e-014	8.23782e-015	4.93709e-014	1.11311e-014	2.73524e-014	3.79288e-014	7.1867e-015
1.99093e-014	3.1097e-014	2.08324e-014	-5.15293e-015	-1.77853e-015	1.03475e-014	1.20883e-014	3.77483e-014	4.05335e-014	5.81279e-014	3.03384e-014	5.61388e-014	2.71411e-014	3.73712e-014	-8.98656e-015	-6.24304e-015	1.4421e-014	4.25751e-014	4.05728e-014	8.48398e-015	4.93417e-014	1.13824e-014	2.7438e-014	3.78285e-014	7.33182e-015
1.99685e-014	3.13883e-014	2.06079e-014	-5.0949e-015	-1.69478e-015	1.00155e-014	1.1705e-014	3.80457e-014	4.05213e-014	5.79061e-014	3.04516e-014	5.62777e-014	2.73398e-014	3.78669e-014	-9.09105e-015	-6.09911e-015	1.42849e-014	4.22733e-014	4.05806e-014	8.73299e-015	4.93149e-014	1.16181e-014	2.75185e-014	3.77494e-014	7.48543e-015
2.00044e-014	3.16958e-014	2.03763e-014	-5.02428e-015	-1.60641e-015	9.71192e-015	1.13343e-014	3.83497e-014	4.05011e-014	5.76775e-014	3.0585e-014	5.64192e-014	2.75581e-014	3.83825e-014	-9.19736e-015	-5.98163e-015	1.41361e-014	4.19672e-014	4.05774e-014	8.9833e-015	4.92905e-014	1.18363e-014	2.75931e-014	3.76915e-014	7.64385e-015
2.00169e-014	3.20168e-014	2.01401e-014	-4.94265e-015	-1.51566e-015	9.43664e-015	1.09748e-014	3.86518e-014	4.04713e-014	5.74418e-014	3.07356e-014	5.65621e-014	2.77931e-014	3.8915e-014	-9.30761e-015	-5.89244e-015	1.39724e-014	4.16564e-014	4.05614e-014	9.233e-015	4.92675e-014	1.20367e-014	2.76604e-014	3.76543e-014	7.80351e-015
2.00066e-014	3.23499e-014	1.99011e-014	-4.85168e-015	-1.42469e-015	9.18942e-015	1.06256e-014	3.89445e-014	4.04295e-014	5.71988e-014	3.09008e-014	5.67058e-014	2.80421e-014	3.94606e-014	-9.4238e-015	-5.83293e-015	1.37923e-014	4.13406e-014	4.05325e-014	9.4812e-015	4.92454e-014	1.22181e-014	2.77195e-014	3.7637e-014	7.96108e-015
1.99736e-014	3.26925e-014	1.96615e-014	-4.75353e-015	-1.33513e-015	8.96928e-015	1.02847e-014	3.92194e-014	4.03738e-014	5.6948e-014	3.10766e-014	5.68488e-014	2.83025e-014	4.0016e-014	-9.54719e-015	-5.80472e-015	1.35938e-014	4.10191e-014	4.04895e-014	9.72647e-015	4.92237e-014	1.23798e-014	2.77689e-014	3.7639e-014	8.11366e-015
1.9918e-014	3.30417e-014	1.9423e-014	-4.64939e-015	-1.24914e-015	8.77561e-015	9.9506e-015	3.94688e-014	4.0302e-014	5.66889e-014	3.12599e-014	5.69897e-014	2.8571e-014	4.05776e-014	-9.67905e-015	-5.80915e-015	1.33748e-014	4.06922e-014	4.04315e-014	9.96716e-015	4.92024e-014	1.25211e-014	2.78073e-014	3.76597e-014	8.25786e-015
1.98399e-014	3.33955e-014	1.91869e-014	-4.54152e-015	-1.16902e-015	8.60686e-015	9.62111e-015	3.96846e-014	4.02125e-014	5.64211e-014	3.14475e-014	5.71271e-014	2.88441e-014	4.11416e-014	-9.82093e-015	-5.8469e-015	1.31334e-014	4.03589e-014	4.03574e-014	1.02017e-014	4.91801e-014	1.26407e-014	2.78349e-014	3.7698e-014	8.39131e-015
1.97402e-014	3.37523e-014	1.89552e-014	-4.43214e-015	-1.09604e-015	8.46091e-015	9.29453e-015	3.98602e-014	4.01034e-014	5.61453e-014	3.16358e-014	5.72596e-014	2.91196e-014	4.17044e-014	-9.9736e-015	-5.91856e-015	1.28684e-014	4.0019e-014	4.02662e-014	1.04288e-014	4.91563e-014	1.27375e-014	2.78509e-014	3.77526e-014	8.51123e-015
1.96198e-014	3.41101e-014	1.87293e-014	-4.32355e-015	-1.03158e-015	8.33549e-015	8.96913e-015	3.9989e-014	3.99739e-014	5.58615e-014	3.18225e-014	5.73855e-014	2.9394e-014	4.22627e-014	-1.01378e-014	-6.0241e-015	1.25782e-014	3.96726e-014	4.01577e-014	1.06475e-014	4.91303e-014	1.28107e-014	2.78554e-014	3.78227e-014	8.61518e-015
1.94794e-014	3.44671e-014	1.85099e-014	-4.21809e-015	-9.77825e-016	8.22733e-015	8.64305e-015	4.00647e-014	3.9822e-014	5.55697e-014	3.20048e-014	5.75046e-014	2.96646e-014	4.28128e-014	-1.03142e-014	-6.1634e-015	1.22619e-014	3.93199e-014	4.00315e-014	1.08567e-014	4.91012e-014	1.28592e-014	2.78478e-014	3.79076e-014	8.70104e-015
1.93195e-014	3.48222e-014	1.82981e-014	-4.11843e-015	-9.35999e-016	8.1335e-015	8.31442e-015	4.00823e-014	3.9647e-014	5.52708e-014	3.218e-014	5.76159e-014	2.99287e-014	4.33516e-014	-1.05032e-014	-6.33679e-015	1.19183e-014	3.89602e-014	3.9887e-014	1.10556e-014	4.90684e-014	1.28829e-014	2.78282e-014	3.80059e-014	8.76731e-015
1.91409e-014	3.51737e-014	1.80951e-014	-4.0271e-015	-9.07491e-016	8.0509e-015	7.98204e-015	4.00384e-014	3.94484e-014	5.49662e-014	3.23457e-014	5.77188e-014	3.01832e-014	4.38766e-014	-1.0705e-014	-6.54312e-015	1.15473e-014	3.85937e-014	3.97248e-014	1.12438e-014	4.90303e-014	1.28811e-014	2.77972e-014	3.81161e-014	8.81186e-015
1.89445e-014	3.55203e-014	1.79022e-014	-3.94619e-015	-8.9305e-016	7.97634e-015	7.6443e-015	3.99291e-014	3.92262e-014	5.46564e-014	3.24993e-014	5.7813e-014	3.04262e-014	4.43851e-014	-1.09201e-014	-6.7816e-015	1.11491e-014	3.82203e-014	3.9545e-014	1.14205e-014	4.89863e-014	1.28534e-014	2.77552e-014	3.82369e-014	8.83319e-015
1.87313e-014	3.58615e-014	1.77198e-014	-3.87846e-015	-8.93632e-016	7.90644e-015	7.29987e-015	3.97518e-014	3.89808e-014	5.43426e-014	3.26389e-014	5.78986e-014	3.06556e-014	4.48744e-014	-1.11478e-014	-7.05075e-015	1.07234e-014	3.78404e-014	3.93476e-014	1.15848e-014	4.89355e-014	1.27994e-014	2.77018e-014	3.83671e-014	8.83041e-015
1.85026e-014	3.61965e-014	1.75487e-014	-3.82629e-015	-9.10189e-016	7.8372e-015	6.94777e-015	3.9505e-014	3.87123e-014	5.40266e-014	3.27631e-014	5.79754e-014	3.08691e-014	4.53425e-014	-1.13875e-014	-7.34936e-015	1.02703e-014	3.7454e-014	3.91324e-014	1.17362e-014	4.88771e-014	1.27196e-014	2.76376e-014	3.85061e-014	8.80324e-015
1.82601e-014	3.65258e-014	1.73892e-014	-3.79185e-015	-9.43656e-016	7.76502e-015	6.58702e-015	3.91887e-014	3.84221e-014	5.37098e-014	3.28699e-014	5.80438e-014	3.1065e-014	4.57872e-014	-1.16384e-014	-7.67532e-015	9.79039e-015	3.70617e-014	3.88993e-014	1.18743e-014	4.88109e-014	1.26132e-014	2.75634e-014	3.86524e-014	8.75104e-015
1.80045e-014	3.68489e-014	1.72413e-014	-3.77728e-015	-9.95041e-016	7.68586e-015	6.2171e-015	3.88026e-014	3.81111e-014	5.33934e-014	3.29585e-014	5.81041e-014	3.12425e-014	4.62065e-014	-1.18991e-014	-8.02706e-015	9.2842e-015	3.6664e-014	3.8649e-014	1.19987e-014	4.8736e-014	1.24807e-014	2.74804e-014	3.88039e-014	8.67352e-015
1.77376e-014	3.71656e-014	1.71049e-014	-3.78437e-015	-1.06496e-015	7.59576e-015	5.8369e-015	3.83479e-014	3.77803e-014	5.30797e-014	3.30284e-014	5.81566e-014	3.14006e-014	4.65985e-014	-1.21683e-014	-8.40342e-015	8.75268e-015	3.62611e-014	3.83824e-014	1.21092e-014	4.86516e-014	1.2322e-014	2.73892e-014	3.89602e-014	8.57131e-015
1.74608e-014	3.74759e-014	1.69799e-014	-3.81486e-015	-1.15421e-015	7.49099e-015	5.44535e-015	3.78272e-014	3.74317e-014	5.27704e-014	3.30788e-014	5.82014e-014	3.15384e-014	4.69623e-014	-1.2445e-014	-8.80108e-015	8.19758e-015	3.58531e-014	3.81007e-014	1.22061e-014	4.8556e-014	1.21379e-014	2.72901e-014	3.91198e-014	8.44471e-015
1.7176e-014	3.77808e-014	1.68662e-014	-3.8703e-015	-1.26251e-015	7.36752e-015	5.04255e-015	3.72433e-014	3.70671e-014	5.24678e-014	3.31086e-014	5.82393e-014	3.16556e-014	4.72978e-014	-1.27284e-014	-9.21763e-015	7.62005e-015	3.54404e-014	3.78047e-014	1.22891e-014	4.84487e-014	1.19293e-014	2.71847e-014	3.92817e-014	8.29501e-015
1.68847e-014	3.80803e-014	1.67638e-014	-3.95252e-015	-1.38993e-015	7.22177e-015	4.62864e-015	3.65999e-014	3.66889e-014	5.21737e-014	3.31187e-014	5.82712e-014	3.1752e-014	4.76038e-014	-1.30173e-014	-9.65081e-015	7.02207e-015	3.50228e-014	3.74958e-014	1.23573e-014	4.83302e-014	1.16974e-014	2.7073e-014	3.94453e-014	8.12326e-015
1.65894e-014	3.83753e-014	1.66725e-014	-4.06276e-015	-1.537e-015	7.05087e-015	4.20325e-015	3.59021e-014	3.62998e-014	5.18903e-014	3.31095e-014	5.82987e-014	3.18279e-014	4.78801e-014	-1.33094e-014	-1.00981e-014	6.40589e-015	3.4601e-014	3.71742e-014	1.24108e-014	4.81996e-014	1.14428e-014	2.69552e-014	3.961e-014	7.93001e-015
1.62916e-014	3.86664e-014	1.65919e-014	-4.20197e-015	-1.70445e-015	6.85128e-015	3.76615e-015	3.51557e-014	3.59032e-014	5.16195e-014	3.30814e-014	5.83228e-014	3.18837e-014	4.8127e-014	-1.36033e-014	-1.05568e-014	5.77418e-015	3.41755e-014	3.68409e-014	1.24499e-014	4.80571e-014	1.11672e-014	2.68322e-014	3.97745e-014	7.71622e-015
1.59933e-014	3.8954e-014	1.65218e-014	-4.3707e-015	-1.89184e-015	6.62001e-015	3.3173e-015	3.43664e-014	3.55014e-014	5.13638e-014	3.30354e-014	5.83447e-014	3.19196e-014	4.83447e-014	-1.38977e-014	-1.10244e-014	5.1289e-015	3.37464e-014	3.64971e-014	1.24746e-014	4.79018e-014	1.08731e-014	2.67047e-014	3.99384e-014	7.48319e-015
1.56961e-014	3.92392e-014	1.64617e-014	-4.56976e-015	-2.09921e-015	6.3546e-015	2.85708e-015	3.35406e-014	3.50977e-014	5.1124e-014	3.29725e-014	5.83657e-014	3.1937e-014	4.85345e-014	-1.41916e-014	-1.1498e-014	4.47243e-015	3.33136e-014	3.61436e-014	1.24853e-014	4.77337e-014	1.05623e-014	2.65738e-014	4.01012e-014	7.23342e-015
1.54017e-014	3.95226e-014	1.64112e-014	-4.79915e-015	-2.32607e-015	6.05275e-015	2.3854e-015	3.26843e-014	3.46955e-014	5.09022e-014	3.2895e-014	5.83877e-014	3.19374e-014	4.86968e-014	-1.44833e-014	-1.19745e-014	3.80731e-015	3.2877e-014	3.57815e-014	1.24818e-014	4.75527e-014	1.02367e-014	2.64395e-014	4.02624e-014	6.9686e-015
1.51119e-014	3.98052e-014	1.63704e-014	-5.05898e-015	-2.57281e-015	5.71272e-015	1.90305e-015	3.18054e-014	3.42981e-014	5.07001e-014	3.28043e-014	5.84122e-014	3.19225e-014	4.88333e-014	-1.4772e-014	-1.24514e-014	3.13558e-015	3.24372e-014	3.5412e-014	1.24644e-014	4.73589e-014	9.8993e-015	2.6302e-014	4.04218e-014	6.69038e-015
1.4829e-014	4.00871e-014	1.63386e-014	-5.34905e-015	-2.83949e-015	5.33378e-015	1.41012e-015	3.09112e-014	3.39089e-014	5.05193e-014	3.27023e-014	5.84407e-014	3.18942e-014	4.89459e-014	-1.5056e-014	-1.29257e-014	2.45987e-015	3.19939e-014	3.50368e-014	1.2433e-014	4.71527e-014	9.55264e-015	2.61619e-014	4.05789e-014	6.40068e-015
1.45553e-014	4.03691e-014	1.63154e-014	-5.66938e-015	-3.12614e-015	4.91433e-015	9.06748e-016	3.00091e-014	3.35309e-014	5.03611e-014	3.25911e-014	5.84751e-014	3.18539e-014	4.90358e-014	-1.53343e-014	-1.33952e-014	1.7821e-015	3.15479e-014	3.46564e-014	1.23872e-014	4.69349e-014	9.19991e-015	2.60197e-014	4.0734e-014	6.10154e-015
1.42933e-014	4.06518e-014	1.63e-014	-6.01873e-015	-3.43266e-015	4.45365e-015	3.93181e-016	2.91066e-014	3.31677e-014	5.02256e-014	3.24725e-014	5.85167e-014	3.1803e-014	4.91057e-014	-1.56064e-014	-1.38575e-014	1.10419e-015	3.10984e-014	3.4271e-014	1.23271e-014	4.67061e-014	8.84357e-015	2.58754e-014	4.08871e-014	5.79532e-015
1.40435e-014	4.09352e-014	1.62919e-014	-6.39591e-015	-3.75907e-015	3.95186e-015	-1.30453e-016	2.82116e-014	3.28225e-014	5.01141e-014	3.23492e-014	5.85664e-014	3.17438e-014	4.91573e-014	-1.58715e-014	-1.43105e-014	4.28745e-016	3.06445e-014	3.38821e-014	1.22532e-014	4.64666e-014	8.48728e-015	2.57299e-014	4.1038e-014	5.48389e-015
1.38085e-014	4.12198e-014	1.62906e-014	-6.79939e-015	-4.10563e-015	3.40896e-015	-6.63549e-016	2.7331e-014	3.24983e-014	5.00273e-014	3.22235e-014	5.86262e-014	3.16782e-014	4.91926e-014	-1.61293e-014	-1.47524e-014	-2.42623e-016	3.01863e-014	3.3491e-014	1.21658e-014	4.62171e-014	8.13389e-015	2.55828e-014	4.1187e-014	5.16854e-015
1.35904e-014	4.1506e-014	1.62955e-014	-7.22806e-015	-4.47197e-015	2.82548e-015	-1.20596e-015	2.64707e-014	3.21983e-014	4.99645e-014	3.20981e-014	5.8697e-014	3.16077e-014	4.92145e-014	-1.63793e-014	-1.51813e-014	-9.07982e-016	2.97233e-014	3.30984e-014	1.20647e-014	4.59592e-014	7.78619e-015	2.54339e-014	4.13343e-014	4.85126e-015
1.3391e-014	4.17935e-014	1.63063e-014	-7.68068e-015	-4.85833e-015	2.20235e-015	-1.75781e-015	2.56373e-014	3.19259e-014	4.99259e-014	3.19754e-014	5.87797e-014	3.15346e-014	4.92258e-014	-1.66211e-014	-1.55953e-014	-1.56609e-015	2.92549e-014	3.27053e-014	1.19506e-014	4.56938e-014	7.44788e-015	2.52836e-014	4.14802e-014	4.53382e-015
1.32119e-014	4.20816e-014	1.63234e-014	-8.15505e-015	-5.2644e-015	1.54184e-015	-2.31898e-015	2.48362e-014	3.16833e-014	4.99102e-014	3.18578e-014	5.88754e-014	3.14611e-014	4.92288e-014	-1.68554e-014	-1.59935e-014	-2.21614e-015	2.87809e-014	3.23124e-014	1.18232e-014	4.54219e-014	7.12163e-015	2.51311e-014	4.16248e-014	4.21813e-015
1.30543e-014	4.23699e-014	1.63464e-014	-8.64905e-015	-5.69023e-015	8.45478e-016	-2.88931e-015	2.40721e-014	3.1472e-014	4.99168e-014	3.17473e-014	5.89839e-014	3.13892e-014	4.92264e-014	-1.7082e-014	-1.63748e-014	-2.85679e-015	2.83002e-014	3.19208e-014	1.16825e-014	4.51443e-014	6.81063e-015	2.49762e-014	4.17691e-014	3.90587e-015
1.29202e-014	4.26581e-014	1.63753e-014	-9.16022e-015	-6.13563e-015	1.15391e-016	-3.4692e-015	2.33499e-014	3.12938e-014	4.9945e-014	3.16466e-014	5.91057e-014	3.13208e-014	4.92213e-014	-1.73019e-014	-1.67378e-014	-3.48719e-015	2.78123e-014	3.15311e-014	1.15289e-014	4.48624e-014	6.5183e-015	2.48191e-014	4.19132e-014	3.59826e-015
1.28099e-014	4.29455e-014	1.64094e-014	-9.68605e-015	-6.60017e-015	-6.45822e-016	-4.05795e-015	2.26742e-014	3.11501e-014	4.99928e-014	3.15582e-014	5.92415e-014	3.12575e-014	4.92162e-014	-1.75153e-014	-1.7082e-014	-4.10716e-015	2.73166e-014	3.11444e-014	1.13622e-014	4.45781e-014	6.24713e-015	2.46597e-014	4.20581e-014	3.29689e-015
1.2725e-014	4.32312e-014	1.64492e-014	-1.02244e-014	-7.08357e-015	-1.43589e-015	-4.6556e-015	2.20481e-014	3.10423e-014	5.00581e-014	3.14841e-014	5.93909e-014	3.12005e-014	4.9214e-014	-1.77235e-014	-1.74077e-014	-4.71554e-015	2.68126e-014	3.07608e-014	1.11834e-014	4.42924e-014	5.99932e-015	2.44975e-014	4.22037e-014	3.00221e-015
1.26656e-014	4.35139e-014	1.64942e-014	-1.07729e-014	-7.58605e-015	-2.25133e-015	-5.26273e-015	2.14744e-014	3.09711e-014	5.01389e-014	3.14265e-014	5.95537e-014	3.11515e-014	4.92172e-014	-1.79274e-014	-1.77149e-014	-5.31303e-015	2.62998e-014	3.03806e-014	1.09926e-014	4.40068e-014	5.7768e-015	2.43319e-014	4.23506e-014	2.71551e-015
1.26325e-014	4.3792e-014	1.65443e-014	-1.13294e-014	-8.10712e-015	-3.08919e-015	-5.87964e-015	2.09546e-014	3.09373e-014	5.02332e-014	3.13872e-014	5.9729e-014	3.1112e-014	4.92291e-014	-1.81283e-014	-1.80044e-014	-5.89968e-015	2.57772e-014	3.00042e-014	1.07897e-014	4.37226e-014	5.58165e-015	2.41624e-014	4.24989e-014	2.43836e-015
1.26262e-014	4.40641e-014	1.65997e-014	-1.18917e-014	-8.64694e-015	-3.94577e-015	-6.50654e-015	2.04896e-014	3.094e-014	5.03389e-014	3.13679e-014	5.99163e-014	3.10826e-014	4.92525e-014	-1.83269e-014	-1.82764e-014	-6.47591e-015	2.52445e-014	2.96319e-014	1.05754e-014	4.34416e-014	5.41567e-015	2.39889e-014	4.26487e-014	2.17134e-015
1.2647e-014	4.43293e-014	1.66607e-014	-1.2457e-014	-9.20477e-015	-4.81773e-015	-7.1439e-015	2.00807e-014	3.09792e-014	5.0453e-014	3.137e-014	6.01153e-014	3.10648e-014	4.92895e-014	-1.85247e-014	-1.85318e-014	-7.04351e-015	2.47016e-014	2.92636e-014	1.03504e-014	4.31658e-014	5.28031e-015	2.3811e-014	4.27999e-014	1.91494e-015
1.26947e-014	4.45864e-014	1.67273e-014	-1.30233e-014	-9.77982e-015	-5.70089e-015	-7.79197e-015	1.97266e-014	3.10535e-014	5.05725e-014	3.13943e-014	6.03244e-014	3.10598e-014	4.93425e-014	-1.87236e-014	-1.87716e-014	-7.60338e-015	2.41478e-014	2.88998e-014	1.01147e-014	4.28969e-014	5.17607e-015	2.36282e-014	4.29529e-014	1.6693e-015
1.27694e-014	4.48337e-014	1.67997e-014	-1.35885e-014	-1.03717e-014	-6.59175e-015	-8.45153e-015	1.94256e-014	3.11614e-014	5.0694e-014	3.14415e-014	6.0542e-014	3.10676e-014	4.94145e-014	-1.89249e-014	-1.89977e-014	-8.15653e-015	2.35826e-014	2.8541e-014	9.86966e-015	4.26362e-014	5.10368e-015	2.34403e-014	4.31078e-014	1.4348e-015
1.28697e-014	4.50695e-014	1.68781e-014	-1.4151e-014	-1.09792e-014	-7.48726e-015	-9.12354e-015	1.91756e-014	3.13009e-014	5.0814e-014	3.15116e-014	6.07665e-014	3.10891e-014	4.95065e-014	-1.91298e-014	-1.9212e-014	-8.70414e-015	2.30054e-014	2.8187e-014	9.61595e-015	4.23851e-014	5.06339e-015	2.32467e-014	4.32651e-014	1.21168e-015
1.29952e-014	4.52926e-014	1.69621e-014	-1.47081e-014	-1.16013e-014	-8.38477e-015	-9.808e-015	1.89745e-014	3.14699e-014	5.09293e-014	3.16045e-014	6.09969e-014	3.11246e-014	4.96203e-014	-1.93398e-014	-1.94162e-014	-9.24795e-015	2.24161e-014	2.78379e-014	9.35391e-015	4.21453e-014	5.05498e-015	2.30475e-014	4.34238e-014	9.99779e-016
1.31453e-014	4.55023e-014	1.70524e-014	-1.52585e-014	-1.22373e-014	-9.28022e-015	-1.05055e-014	1.88185e-014	3.16658e-014	5.10369e-014	3.17207e-014	6.12309e-014	3.11741e-014	4.97576e-014	-1.95561e-014	-1.96127e-014	-9.7896e-015	2.18148e-014	2.74934e-014	9.08411e-015	4.19183e-014	5.07737e-015	2.28417e-014	4.35837e-014	7.99077e-016
1.33188e-014	4.56963e-014	1.71487e-014	-1.58004e-014	-1.2886e-014	-1.01705e-014	-1.12167e-014	1.87033e-014	3.18849e-014	5.1134e-014	3.18596e-014	6.14666e-014	3.12372e-014	4.9919e-014	-1.978e-014	-1.98035e-014	-1.03311e-014	2.12013e-014	2.71527e-014	8.8084e-015	4.1705e-014	5.1297e-015	2.2629e-014	4.37449e-014	6.09442e-016
1.3514e-014	4.58728e-014	1.72519e-014	-1.63327e-014	-1.35461e-014	-1.10531e-014	-1.19421e-014	1.86245e-014	3.21235e-014	5.12179e-014	3.20205e-014	6.17015e-014	3.13136e-014	5.01054e-014	-2.00133e-014	-1.99909e-014	-1.08747e-014	2.05761e-014	2.68156e-014	8.5275e-015	4.15062e-014	5.21021e-015	2.24099e-014	4.39067e-014	4.30728e-016
1.3729e-014	4.60312e-014	1.73622e-014	-1.68536e-014	-1.42162e-014	-1.19249e-014	-1.26816e-014	1.85777e-014	3.23783e-014	5.12849e-014	3.22021e-014	6.19339e-014	3.14031e-014	5.03176e-014	-2.02569e-014	-2.01777e-014	-1.14228e-014	1.99398e-014	2.64817e-014	8.24199e-015	4.13221e-014	5.31688e-015	2.21847e-014	4.40682e-014	2.62081e-016
1.39623e-014	4.61703e-014	1.74799e-014	-1.73626e-014	-1.48942e-014	-1.27832e-014	-1.34352e-014	1.8558e-014	3.26455e-014	5.13323e-014	3.24026e-014	6.21617e-014	3.1505e-014	5.05559e-014	-2.05115e-014	-2.03665e-014	-1.19767e-014	1.92922e-014	2.61507e-014	7.95263e-015	4.11538e-014	5.44732e-015	2.19531e-014	4.42284e-014	1.03136e-016
1.42116e-014	4.62899e-014	1.76051e-014	-1.78596e-014	-1.55782e-014	-1.36266e-014	-1.42033e-014	1.85596e-014	3.29208e-014	5.13567e-014	3.26198e-014	6.23828e-014	3.16192e-014	5.08204e-014	-2.07786e-014	-2.05595e-014	-1.25382e-014	1.8634e-014	2.58219e-014	7.6608e-015	4.1001e-014	5.59928e-015	2.17144e-014	4.43859e-014	-4.62828e-017
1.44745e-014	4.63892e-014	1.77379e-014	-1.83436e-014	-1.62661e-014	-1.44527e-014	-1.49855e-014	1.85764e-014	3.32008e-014	5.13565e-014	3.28523e-014	6.25948e-014	3.17444e-014	5.11103e-014	-2.10593e-014	-2.07592e-014	-1.31095e-014	1.79659e-014	2.54941e-014	7.36793e-015	4.08643e-014	5.76998e-015	2.14691e-014	4.45405e-014	-1.86914e-016
1.47482e-014	4.64675e-014	1.7879e-014	-1.8814e-014	-1.69564e-014	-1.52596e-014	-1.57814e-014	1.86025e-014	3.34804e-014	5.13296e-014	3.30975e-014	6.27951e-014	3.18796e-014	5.14254e-014	-2.13538e-014	-2.09682e-014	-1.36923e-014	1.72887e-014	2.51674e-014	7.07521e-015	4.07438e-014	5.95639e-015	2.12175e-014	4.46906e-014	-3.19525e-016
1.50302e-014	4.6525e-014	1.80287e-014	-1.92713e-014	-1.7647e-014	-1.60458e-014	-1.65903e-014	1.86321e-014	3.37554e-014	5.12749e-014	3.33528e-014	6.2982e-014	3.20243e-014	5.17647e-014	-2.16629e-014	-2.11889e-014	-1.4288e-014	1.66033e-014	2.48408e-014	6.78379e-015	4.06397e-014	6.15471e-015	2.09591e-014	4.48359e-014	-4.44674e-016
1.53181e-014	4.65619e-014	1.8187e-014	-1.97155e-014	-1.83356e-014	-1.68106e-014	-1.74117e-014	1.86606e-014	3.40215e-014	5.11908e-014	3.36154e-014	6.31541e-014	3.21775e-014	5.21263e-014	-2.19876e-014	-2.14238e-014	-1.48988e-014	1.59111e-014	2.45141e-014	6.49488e-015	4.05511e-014	6.36138e-015	2.06945e-014	4.49747e-014	-5.62824e-016
1.56093e-014	4.65786e-014	1.83536e-014	-2.01471e-014	-1.90199e-014	-1.75537e-014	-1.82457e-014	1.86823e-014	3.42739e-014	5.10758e-014	3.38827e-014	6.33096e-014	3.23384e-014	5.2509e-014	-2.23276e-014	-2.16748e-014	-1.55256e-014	1.52136e-014	2.41869e-014	6.20994e-015	4.04771e-014	6.57281e-015	2.0424e-014	4.5106e-014	-6.75274e-016
1.59015e-014	4.65763e-014	1.85292e-014	-2.05662e-014	-1.96973e-014	-1.82746e-014	-1.90906e-014	1.8691e-014	3.45083e-014	5.09292e-014	3.41507e-014	6.34461e-014	3.25053e-014	5.29107e-014	-2.2683e-014	-2.19443e-014	-1.61691e-014	1.45117e-014	2.38581e-014	5.93027e-015	4.04171e-014	6.786e-015	2.01484e-014	4.52286e-014	-7.82706e-016
1.61922e-014	4.65552e-014	1.87141e-014	-2.09741e-014	-2.03652e-014	-1.89736e-014	-1.99456e-014	1.86818e-014	3.47203e-014	5.07503e-014	3.44163e-014	6.35621e-014	3.26779e-014	5.33296e-014	-2.30527e-014	-2.22339e-014	-1.68302e-014	1.38072e-014	2.3527e-014	5.65743e-015	4.03702e-014	6.99733e-015	1.98676e-014	4.53414e-014	-8.85913e-016
1.64789e-014	4.65165e-014	1.89083e-014	-2.13718e-014	-2.10208e-014	-1.96507e-014	-2.08093e-014	1.865e-014	3.49058e-014	5.054e-014	3.46764e-014	6.36568e-014	3.28555e-014	5.37627e-014	-2.34359e-014	-2.25447e-014	-1.75095e-014	1.31011e-014	2.31931e-014	5.39255e-015	4.03349e-014	7.20282e-015	1.95821e-014	4.54429e-014	-9.85958e-016
1.67586e-014	4.64616e-014	1.91122e-014	-2.17596e-014	-2.16616e-014	-2.03061e-014	-2.16806e-014	1.85912e-014	3.50614e-014	5.02978e-014	3.49279e-014	6.37293e-014	3.3037e-014	5.42076e-014	-2.38328e-014	-2.28783e-014	-1.82077e-014	1.23948e-014	2.28553e-014	5.13656e-015	4.03096e-014	7.39945e-015	1.92923e-014	4.55319e-014	-1.0836e-015
1.70289e-014	4.63915e-014	1.93252e-014	-2.21393e-014	-2.22852e-014	-2.09399e-014	-2.25574e-014	1.85018e-014	3.51834e-014	5.00252e-014	3.51675e-014	6.37787e-014	3.32209e-014	5.46607e-014	-2.42427e-014	-2.32362e-014	-1.89249e-014	1.16895e-014	2.25136e-014	4.8912e-015	4.02922e-014	7.58453e-015	1.89995e-014	4.56075e-014	-1.17978e-015
1.72876e-014	4.63078e-014	1.95474e-014	-2.2511e-014	-2.28895e-014	-2.1553e-014	-2.34377e-014	1.8379e-014	3.52692e-014	4.97228e-014	3.53921e-014	6.38043e-014	3.3406e-014	5.51189e-014	-2.46644e-014	-2.36188e-014	-1.96603e-014	1.09875e-014	2.21668e-014	4.65737e-015	4.02807e-014	7.75382e-015	1.87042e-014	4.56684e-014	-1.27497e-015
1.75329e-014	4.62121e-014	1.97778e-014	-2.2876e-014	-2.34722e-014	-2.21463e-014	-2.43196e-014	1.82196e-014	3.53154e-014	4.93918e-014	3.55981e-014	6.38052e-014	3.35914e-014	5.5579e-014	-2.50976e-014	-2.40259e-014	-2.04138e-014	1.029e-014	2.18143e-014	4.43626e-015	4.02736e-014	7.90465e-015	1.8407e-014	4.57138e-014	-1.36917e-015
1.77636e-014	4.61063e-014	2.00174e-014	-2.3235e-014	-2.40316e-014	-2.27208e-014	-2.52014e-014	1.80212e-014	3.53196e-014	4.90346e-014	3.5783e-014	6.37812e-014	3.37764e-014	5.60373e-014	-2.55414e-014	-2.44573e-014	-2.1185e-014	9.5989e-015	2.14558e-014	4.22921e-015	4.02686e-014	8.03421e-015	1.81085e-014	4.57422e-014	-1.46345e-015
1.79774e-014	4.59926e-014	2.02653e-014	-2.35901e-014	-2.45649e-014	-2.32775e-014	-2.60812e-014	1.77816e-014	3.52797e-014	4.86531e-014	3.59442e-014	6.37318e-014	3.39598e-014	5.64902e-014	-2.59942e-014	-2.49125e-014	-2.19728e-014	8.91454e-015	2.10908e-014	4.03674e-015	4.0263e-014	8.14053e-015	1.78099e-014	4.57528e-014	-1.55931e-015
1.81733e-014	4.58734e-014	2.05214e-014	-2.3942e-014	-2.50702e-014	-2.38176e-014	-2.69567e-014	1.74993e-014	3.5194e-014	4.82494e-014	3.6079e-014	6.36569e-014	3.41412e-014	5.6933e-014	-2.64545e-014	-2.53909e-014	-2.27758e-014	8.23781e-015	2.07191e-014	3.85953e-015	4.0254e-014	8.22293e-015	1.75123e-014	4.57453e-014	-1.65706e-015
1.83506e-014	4.57512e-014	2.07853e-014	-2.42915e-014	-2.55466e-014	-2.43427e-014	-2.78257e-014	1.7174e-014	3.50615e-014	4.78261e-014	3.6185e-014	6.35572e-014	3.43203e-014	5.7362e-014	-2.69211e-014	-2.58914e-014	-2.35931e-014	7.56986e-015	2.03402e-014	3.6985e-015	4.02397e-014	8.28007e-015	1.72162e-014	4.57188e-014	-1.7574e-015
1.85078e-014	4.56276e-014	2.10567e-014	-2.46392e-014	-2.5993e-014	-2.48542e-014	-2.86864e-014	1.68057e-014	3.48817e-014	4.73859e-014	3.626e-014	6.34333e-014	3.44965e-014	5.77736e-014	-2.73929e-014	-2.64126e-014	-2.44234e-014	6.9116e-015	1.99538e-014	3.55415e-015	4.02176e-014	8.31118e-015	1.69232e-014	4.56735e-014	-1.86065e-015
1.86435e-014	4.55052e-014	2.13344e-014	-2.49864e-014	-2.64081e-014	-2.5354e-014	-2.95369e-014	1.63947e-014	3.46544e-014	4.69316e-014	3.63023e-014	6.32862e-014	3.46692e-014	5.81639e-014	-2.78678e-014	-2.69525e-014	-2.5264e-014	6.26421e-015	1.95592e-014	3.42653e-015	4.01851e-014	8.3159e-015	1.66342e-014	4.56092e-014	-1.96715e-015
1.8758e-014	4.53853e-014	2.16181e-014	-2.53344e-014	-2.67915e-014	-2.58432e-014	-3.03747e-014	1.59415e-014	3.43795e-014	4.64655e-014	3.63103e-014	6.31169e-014	3.48381e-014	5.8529e-014	-2.83444e-014	-2.75097e-014	-2.61133e-014	5.62772e-015	1.91557e-014	3.31579e-015	4.01404e-014	8.29466e-015	1.63508e-014	4.55258e-014	-2.07714e-015
1.88514e-014	4.52704e-014	2.19076e-014	-2.56826e-014	-2.71425e-014	-2.63229e-014	-3.11978e-014	1.54477e-014	3.40583e-014	4.59901e-014	3.62829e-014	6.29257e-014	3.50029e-014	5.88653e-014	-2.88211e-014	-2.80815e-014	-2.69687e-014	5.00265e-015	1.87439e-014	3.22222e-015	4.00808e-014	8.2481e-015	1.60737e-014	4.5423e-014	-2.19132e-015
1.89242e-014	4.51623e-014	2.22015e-014	-2.60318e-014	-2.74609e-014	-2.67945e-014	-3.20045e-014	1.49154e-014	3.36917e-014	4.55089e-014	3.62191e-014	6.27139e-014	3.51633e-014	5.91688e-014	-2.92972e-014	-2.86651e-014	-2.78278e-014	4.38931e-015	1.83226e-014	3.1457e-015	4.00044e-014	8.17741e-015	1.58043e-014	4.53016e-014	-2.30964e-015
1.89772e-014	4.50625e-014	2.24998e-014	-2.63823e-014	-2.7747e-014	-2.7259e-014	-3.27936e-014	1.43463e-014	3.32808e-014	4.50241e-014	3.61188e-014	6.24825e-014	3.5319e-014	5.94364e-014	-2.97712e-014	-2.92573e-014	-2.86881e-014	3.78743e-015	1.78908e-014	3.08619e-015	3.99088e-014	8.08405e-015	1.55441e-014	4.51623e-014	-2.432e-015
1.90109e-014	4.49721e-014	2.28012e-014	-2.67346e-014	-2.80012e-014	-2.77173e-014	-3.35632e-014	1.37431e-014	3.28278e-014	4.45384e-014	3.59822e-014	6.22323e-014	3.54702e-014	5.96647e-014	-3.02422e-014	-2.98554e-014	-2.95475e-014	3.19647e-015	1.74493e-014	3.04319e-015	3.97925e-014	7.96996e-015	1.52953e-014	4.5006e-014	-2.55926e-015
1.90262e-014	4.48929e-014	2.31054e-014	-2.7088e-014	-2.82242e-014	-2.81704e-014	-3.43121e-014	1.31097e-014	3.23351e-014	4.40541e-014	3.58094e-014	6.19646e-014	3.56169e-014	5.98505e-014	-3.07085e-014	-3.04563e-014	-3.04033e-014	2.61608e-015	1.69988e-014	3.01672e-015	3.96536e-014	7.83793e-015	1.5059e-014	4.48335e-014	-2.69114e-015
1.90243e-014	4.48261e-014	2.34115e-014	-2.74421e-014	-2.84171e-014	-2.86198e-014	-3.50396e-014	1.24489e-014	3.18055e-014	4.35734e-014	3.56018e-014	6.16801e-014	3.57585e-014	5.99913e-014	-3.11687e-014	-3.10568e-014	-3.12522e-014	2.04551e-015	1.65395e-014	3.00624e-015	3.94909e-014	7.69093e-015	1.48357e-014	4.4646e-014	-2.82715e-015
1.90066e-014	4.47726e-014	2.37185e-014	-2.77975e-014	-2.85816e-014	-2.90662e-014	-3.57445e-014	1.17646e-014	3.12422e-014	4.30982e-014	3.53605e-014	6.13805e-014	3.58946e-014	6.00845e-014	-3.16217e-014	-3.16531e-014	-3.20918e-014	1.48416e-015	1.60713e-014	3.01032e-015	3.9303e-014	7.53217e-015	1.46273e-014	4.44452e-014	-2.96681e-015
1.89749e-014	4.47332e-014	2.40257e-014	-2.81532e-014	-2.87196e-014	-2.95102e-014	-3.64263e-014	1.10606e-014	3.0648e-014	4.26296e-014	3.50864e-014	6.1067e-014	3.6025e-014	6.01281e-014	-3.20671e-014	-3.22424e-014	-3.29195e-014	9.30824e-016	1.55949e-014	3.02738e-015	3.9088e-014	7.36463e-015	1.44354e-014	4.42325e-014	-3.10951e-015
1.89306e-014	4.47085e-014	2.43314e-014	-2.85087e-014	-2.8833e-014	-2.99528e-014	-3.70848e-014	1.03406e-014	3.00268e-014	4.21692e-014	3.47815e-014	6.07406e-014	3.61497e-014	6.01207e-014	-3.25038e-014	-3.2821e-014	-3.37322e-014	3.83774e-016	1.51106e-014	3.05728e-015	3.88459e-014	7.19242e-015	1.42608e-014	4.40094e-014	-3.25469e-015
1.8876e-014	4.46986e-014	2.46347e-014	-2.8863e-014	-2.8924e-014	-3.03942e-014	-3.77198e-014	9.60866e-015	2.93821e-014	4.17182e-014	3.44487e-014	6.04015e-014	3.62686e-014	6.00612e-014	-3.29313e-014	-3.33854e-014	-3.45275e-014	-1.58169e-016	1.46186e-014	3.09954e-015	3.85756e-014	7.01988e-015	1.41054e-014	4.37779e-014	-3.4014e-015
1.8813e-014	4.47045e-014	2.49352e-014	-2.92154e-014	-2.89947e-014	-3.08349e-014	-3.83309e-014	8.86856e-015	2.87176e-014	4.12782e-014	3.40902e-014	6.00509e-014	3.63816e-014	5.99488e-014	-3.33488e-014	-3.39327e-014	-3.53035e-014	-6.96036e-016	1.41203e-014	3.15267e-015	3.82774e-014	6.85043e-015	1.39704e-014	4.35392e-014	-3.54876e-015
1.87437e-014	4.47254e-014	2.52313e-014	-2.95647e-014	-2.90477e-014	-3.12751e-014	-3.89184e-014	8.12479e-015	2.80379e-014	4.08496e-014	3.37085e-014	5.96898e-014	3.64889e-014	5.97837e-014	-3.37561e-014	-3.44596e-014	-3.60577e-014	-1.2312e-015	1.36167e-014	3.21511e-015	3.79515e-014	6.68777e-015	1.38574e-014	4.32951e-014	-3.6958e-015
1.86696e-014	4.47607e-014	2.55217e-014	-2.99095e-014	-2.90859e-014	-3.17149e-014	-3.94829e-014	7.38136e-015	2.73477e-014	4.04329e-014	3.3307e-014	5.9319e-014	3.659e-014	5.95662e-014	-3.41524e-014	-3.49634e-014	-3.67875e-014	-1.76574e-015	1.31083e-014	3.28495e-015	3.75984e-014	6.53595e-015	1.37675e-014	4.30475e-014	-3.84152e-015
1.8593e-014	4.48096e-014	2.58062e-014	-3.02488e-014	-2.91126e-014	-3.21542e-014	-4.0025e-014	6.64193e-015	2.66511e-014	4.00287e-014	3.28891e-014	5.89396e-014	3.6685e-014	5.92973e-014	-3.45379e-014	-3.54412e-014	-3.74909e-014	-2.30108e-015	1.25956e-014	3.36122e-015	3.72188e-014	6.39857e-015	1.37015e-014	4.27986e-014	-3.98517e-015
1.85158e-014	4.48711e-014	2.60839e-014	-3.05818e-014	-2.91306e-014	-3.25933e-014	-4.05451e-014	5.9106e-015	2.59523e-014	3.96371e-014	3.24581e-014	5.85526e-014	3.67738e-014	5.89785e-014	-3.49123e-014	-3.58904e-014	-3.8166e-014	-2.83898e-015	1.20804e-014	3.44314e-015	3.68142e-014	6.27979e-015	1.36607e-014	4.25504e-014	-4.125e-015
1.84403e-014	4.49449e-014	2.63534e-014	-3.09071e-014	-2.91431e-014	-3.30326e-014	-4.10446e-014	5.19108e-015	2.5256e-014	3.92575e-014	3.20176e-014	5.81583e-014	3.68561e-014	5.86113e-014	-3.52753e-014	-3.63092e-014	-3.88102e-014	-3.38076e-015	1.15636e-014	3.52916e-015	3.6386e-014	6.18296e-015	1.3646e-014	4.23043e-014	-4.25923e-015
1.83682e-014	4.503e-014	2.6614e-014	-3.12232e-014	-2.91533e-014	-3.34724e-014	-4.15246e-014	4.48679e-015	2.45664e-014	3.88886e-014	3.1572e-014	5.77574e-014	3.69324e-014	5.8198e-014	-3.56266e-014	-3.66953e-014	-3.94223e-014	-3.92743e-015	1.10465e-014	3.61779e-015	3.59365e-014	6.11159e-015	1.36583e-014	4.20622e-014	-4.3868e-015
1.83008e-014	4.51247e-014	2.68644e-014	-3.15295e-014	-2.91644e-014	-3.39125e-014	-4.19865e-014	3.80126e-015	2.38872e-014	3.853e-014	3.11248e-014	5.735e-014	3.70017e-014	5.77423e-014	-3.59663e-014	-3.70476e-014	-4.00011e-014	-4.48069e-015	1.05306e-014	3.70785e-015	3.54671e-014	6.06934e-015	1.36985e-014	4.18264e-014	-4.50563e-015
1.82395e-014	4.52275e-014	2.71039e-014	-3.18253e-014	-2.91791e-014	-3.43532e-014	-4.24312e-014	3.13773e-015	2.32223e-014	3.81815e-014	3.06801e-014	5.69361e-014	3.70644e-014	5.72467e-014	-3.62944e-014	-3.73645e-014	-4.05452e-014	-5.04138e-015	1.00167e-014	3.79786e-015	3.49802e-014	6.05825e-015	1.37671e-014	4.15979e-014	-4.61372e-015
1.81859e-014	4.53377e-014	2.73313e-014	-3.21093e-014	-2.92003e-014	-3.47943e-014	-4.28603e-014	2.49895e-015	2.2576e-014	3.78423e-014	3.02417e-014	5.65164e-014	3.71205e-014	5.67149e-014	-3.66112e-014	-3.76447e-014	-4.10532e-014	-5.61021e-015	9.50687e-015	3.88643e-015	3.44783e-014	6.08053e-015	1.38641e-014	4.13784e-014	-4.70971e-015
1.81414e-014	4.54535e-014	2.75459e-014	-3.23812e-014	-2.92305e-014	-3.52364e-014	-4.32755e-014	1.88771e-015	2.19518e-014	3.75107e-014	2.98137e-014	5.60918e-014	3.71695e-014	5.61509e-014	-3.69165e-014	-3.78879e-014	-4.15242e-014	-6.18808e-015	9.00275e-015	3.97272e-015	3.39639e-014	6.13822e-015	1.39896e-014	4.1169e-014	-4.79224e-015
1.81072e-014	4.55734e-014	2.77466e-014	-3.26399e-014	-2.92726e-014	-3.56796e-014	-4.36786e-014	1.30694e-015	2.1353e-014	3.71858e-014	2.93996e-014	5.5663e-014	3.72115e-014	5.55592e-014	-3.72109e-014	-3.80944e-014	-4.19576e-014	-6.77545e-015	8.50567e-015	4.05535e-015	3.34399e-014	6.23303e-015	1.41436e-014	4.09708e-014	-4.85969e-015
1.80836e-014	4.56959e-014	2.79329e-014	-3.28848e-014	-2.93291e-014	-3.61239e-014	-4.40709e-014	7.58744e-016	2.07824e-014	3.68659e-014	2.9003e-014	5.52295e-014	3.72461e-014	5.49448e-014	-3.74948e-014	-3.82641e-014	-4.23532e-014	-7.37274e-015	8.0172e-015	4.13308e-015	3.29098e-014	6.36591e-015	1.43254e-014	4.07851e-014	-4.91034e-015
1.80707e-014	4.58192e-014	2.81042e-014	-3.31158e-014	-2.94016e-014	-3.65693e-014	-4.44538e-014	2.44932e-016	2.02427e-014	3.65503e-014	2.8627e-014	5.4792e-014	3.72735e-014	5.43123e-014	-3.77689e-014	-3.83976e-014	-4.2711e-014	-7.97971e-015	7.53908e-015	4.20484e-015	3.23773e-014	6.53726e-015	1.45343e-014	4.06123e-014	-4.94257e-015
1.80686e-014	4.59416e-014	2.82596e-014	-3.33323e-014	-2.94918e-014	-3.70151e-014	-4.48287e-014	-2.33388e-016	1.97364e-014	3.62378e-014	2.82747e-014	5.43517e-014	3.72937e-014	5.36669e-014	-3.80343e-014	-3.84957e-014	-4.30312e-014	-8.59624e-015	7.07254e-015	4.26963e-015	3.18457e-014	6.74695e-015	1.47698e-014	4.04531e-014	-4.95504e-015
1.80774e-014	4.6062e-014	2.83989e-014	-3.35342e-014	-2.96016e-014	-3.74621e-014	-4.51972e-014	-6.7461e-016	1.92661e-014	3.59276e-014	2.79492e-014	5.39088e-014	3.73065e-014	5.30137e-014	-3.82906e-014	-3.85601e-014	-4.33141e-014	-9.22208e-015	6.61997e-015	4.32761e-015	3.13178e-014	6.99458e-015	1.50309e-014	4.03075e-014	-4.9461e-015
1.8097e-014	4.61789e-014	2.85213e-014	-3.37214e-014	-2.97324e-014	-3.79097e-014	-4.55607e-014	-1.07715e-015	1.88333e-014	3.56191e-014	2.7653e-014	5.3464e-014	3.73122e-014	5.2358e-014	-3.85383e-014	-3.85919e-014	-4.35601e-014	-9.85599e-015	6.18321e-015	4.37859e-015	3.07975e-014	7.27881e-015	1.53165e-014	4.01756e-014	-4.91505e-015
1.81267e-014	4.62918e-014	2.86256e-014	-3.38948e-014	-2.98848e-014	-3.8358e-014	-4.59198e-014	-1.4403e-015	1.84396e-014	3.53116e-014	2.73884e-014	5.30185e-014	3.73112e-014	5.17052e-014	-3.87778e-014	-3.85923e-014	-4.37704e-014	-1.04968e-014	5.7638e-015	4.42204e-015	3.02881e-014	7.59842e-015	1.56255e-014	4.00572e-014	-4.86039e-015
1.81659e-014	4.63992e-014	2.87115e-014	-3.40547e-014	-3.00592e-014	-3.88074e-014	-4.62757e-014	-1.76353e-015	1.80863e-014	3.50047e-014	2.7157e-014	5.25728e-014	3.73029e-014	5.10608e-014	-3.90091e-014	-3.85642e-014	-4.39458e-014	-1.11432e-014	5.36382e-015	4.45777e-015	2.97929e-014	7.95129e-015	1.59567e-014	3.99521e-014	-4.78147e-015
1.82134e-014	4.65002e-014	2.87791e-014	-3.42012e-014	-3.02556e-014	-3.92574e-014	-4.66286e-014	-2.04656e-015	1.77738e-014	3.46982e-014	2.69605e-014	5.2128e-014	3.7288e-014	5.04301e-014	-3.92335e-014	-3.85103e-014	-4.4087e-014	-1.17932e-014	4.98514e-015	4.48577e-015	2.9315e-014	8.33485e-015	1.63083e-014	3.98595e-014	-4.67718e-015
1.82683e-014	4.65934e-014	2.88278e-014	-3.43352e-014	-3.04737e-014	-3.97085e-014	-4.69792e-014	-2.28879e-015	1.75028e-014	3.43918e-014	2.68002e-014	5.16851e-014	3.72668e-014	4.98184e-014	-3.94517e-014	-3.84332e-014	-4.41955e-014	-1.24453e-014	4.6291e-015	4.50545e-015	2.88576e-014	8.74645e-015	1.66787e-014	3.9779e-014	-4.54685e-015
1.83291e-014	4.66788e-014	2.88578e-014	-3.44578e-014	-3.07134e-014	-4.01608e-014	-4.73275e-014	-2.49028e-015	1.72737e-014	3.40855e-014	2.66764e-014	5.12462e-014	3.72393e-014	4.92307e-014	-3.96637e-014	-3.83347e-014	-4.42726e-014	-1.30972e-014	4.29682e-015	4.51738e-015	2.84239e-014	9.18307e-015	1.70654e-014	3.97098e-014	-4.39045e-015
1.83946e-014	4.67559e-014	2.88689e-014	-3.45702e-014	-3.09739e-014	-4.06138e-014	-4.76738e-014	-2.65212e-015	1.70861e-014	3.37796e-014	2.65892e-014	5.08126e-014	3.72062e-014	4.86718e-014	-3.98699e-014	-3.8219e-014	-4.43204e-014	-1.37469e-014	3.98906e-015	4.52214e-015	2.80168e-014	9.6406e-015	1.74664e-014	3.96518e-014	-4.20807e-015
1.84635e-014	4.68246e-014	2.88607e-014	-3.46734e-014	-3.12543e-014	-4.1067e-014	-4.80191e-014	-2.77481e-015	1.69388e-014	3.34748e-014	2.65382e-014	5.0386e-014	3.71676e-014	4.81461e-014	-4.00706e-014	-3.8089e-014	-4.43404e-014	-1.4392e-014	3.70644e-015	4.52026e-015	2.76385e-014	1.01149e-014	1.78789e-014	3.96035e-014	-3.99943e-015
1.85345e-014	4.68852e-014	2.8833e-014	-3.47689e-014	-3.15534e-014	-4.15209e-014	-4.83633e-014	-2.85891e-015	1.68304e-014	3.31716e-014	2.6523e-014	4.99677e-014	3.71242e-014	4.76572e-014	-4.02664e-014	-3.79479e-014	-4.43346e-014	-1.503e-014	3.45031e-015	4.51231e-015	2.72921e-014	1.06022e-014	1.83005e-014	3.95633e-014	-3.76533e-015
1.86055e-014	4.69372e-014	2.87856e-014	-3.48578e-014	-3.187e-014	-4.1975e-014	-4.87056e-014	-2.90587e-015	1.67594e-014	3.28713e-014	2.65423e-014	4.95596e-014	3.70767e-014	4.72086e-014	-4.04576e-014	-3.77991e-014	-4.43054e-014	-1.56578e-014	3.22174e-015	4.49893e-015	2.69795e-014	1.10981e-014	1.87279e-014	3.95302e-014	-3.50654e-015
1.86751e-014	4.69807e-014	2.87191e-014	-3.49419e-014	-3.22017e-014	-4.24285e-014	-4.90457e-014	-2.91696e-015	1.67239e-014	3.25747e-014	2.65948e-014	4.91642e-014	3.70252e-014	4.68036e-014	-4.06451e-014	-3.76457e-014	-4.42549e-014	-1.62726e-014	3.02045e-015	4.48088e-015	2.6702e-014	1.15981e-014	1.91585e-014	3.95027e-014	-3.22383e-015
1.87413e-014	4.7016e-014	2.86337e-014	-3.50224e-014	-3.25464e-014	-4.28819e-014	-4.93835e-014	-2.89345e-015	1.67226e-014	3.22829e-014	2.66789e-014	4.87831e-014	3.697e-014	4.64451e-014	-4.08298e-014	-3.74913e-014	-4.41857e-014	-1.68723e-014	2.84686e-015	4.45858e-015	2.64606e-014	1.20985e-014	1.95897e-014	3.94794e-014	-2.91867e-015
1.88037e-014	4.70429e-014	2.85294e-014	-3.51006e-014	-3.29021e-014	-4.33341e-014	-4.97188e-014	-2.83709e-015	1.67528e-014	3.19972e-014	2.67924e-014	4.84183e-014	3.69121e-014	4.6135e-014	-4.10114e-014	-3.73386e-014	-4.41008e-014	-1.74539e-014	2.7018e-015	4.43313e-015	2.62568e-014	1.25949e-014	2.00188e-014	3.9459e-014	-2.59237e-015
1.88606e-014	4.70623e-014	2.84072e-014	-3.5178e-014	-3.32666e-014	-4.37842e-014	-5.00508e-014	-2.7494e-015	1.68118e-014	3.172e-014	2.69326e-014	4.80722e-014	3.68518e-014	4.58746e-014	-4.11908e-014	-3.71909e-014	-4.40033e-014	-1.80147e-014	2.58508e-015	4.40619e-015	2.60913e-014	1.30827e-014	2.04431e-014	3.94399e-014	-2.24631e-015
1.89103e-014	4.70749e-014	2.82678e-014	-3.52564e-014	-3.36377e-014	-4.42316e-014	-5.03792e-014	-2.63211e-015	1.6897e-014	3.14525e-014	2.70964e-014	4.77472e-014	3.67896e-014	4.56646e-014	-4.13685e-014	-3.70513e-014	-4.38956e-014	-1.85532e-014	2.49566e-015	4.37929e-015	2.59644e-014	1.35578e-014	2.08597e-014	3.9421e-014	-1.88294e-015
1.89523e-014	4.70813e-014	2.81117e-014	-3.5337e-014	-3.40131e-014	-4.46752e-014	-5.07033e-014	-2.48759e-015	1.70062e-014	3.11961e-014	2.72807e-014	4.7445e-014	3.67262e-014	4.55058e-014	-4.15456e-014	-3.69223e-014	-4.37808e-014	-1.90671e-014	2.43325e-015	4.35281e-015	2.58764e-014	1.40166e-014	2.12658e-014	3.9401e-014	-1.50439e-015
1.89853e-014	4.70818e-014	2.79392e-014	-3.54214e-014	-3.43903e-014	-4.51141e-014	-5.1023e-014	-2.31868e-015	1.71354e-014	3.09525e-014	2.74824e-014	4.71674e-014	3.66612e-014	4.53976e-014	-4.17226e-014	-3.68066e-014	-4.36615e-014	-1.95542e-014	2.39664e-015	4.32769e-015	2.58262e-014	1.44559e-014	2.16582e-014	3.93786e-014	-1.11338e-015
1.90086e-014	4.70773e-014	2.77514e-014	-3.55104e-014	-3.47665e-014	-4.55468e-014	-5.13375e-014	-2.12816e-015	1.72815e-014	3.07228e-014	2.76975e-014	4.69161e-014	3.65948e-014	4.53388e-014	-4.19001e-014	-3.67065e-014	-4.35407e-014	-2.00128e-014	2.38432e-015	4.30555e-015	2.58131e-014	1.48713e-014	2.20347e-014	3.93529e-014	-7.12403e-016
1.90221e-014	4.7068e-014	2.7549e-014	-3.56047e-014	-3.51397e-014	-4.59718e-014	-5.16463e-014	-1.91901e-015	1.74412e-014	3.05089e-014	2.79223e-014	4.66929e-014	3.6528e-014	4.53278e-014	-4.20787e-014	-3.66248e-014	-4.34213e-014	-2.04413e-014	2.39492e-015	4.28773e-015	2.58362e-014	1.52601e-014	2.23923e-014	3.93233e-014	-3.04149e-016
1.90259e-014	4.70547e-014	2.7333e-014	-3.57057e-014	-3.55078e-014	-4.63879e-014	-5.19489e-014	-1.69383e-015	1.76107e-014	3.03118e-014	2.81529e-014	4.64995e-014	3.64606e-014	4.53626e-014	-4.22589e-014	-3.65631e-014	-4.33073e-014	-2.08385e-014	2.42793e-015	4.27536e-015	2.58946e-014	1.56198e-014	2.27291e-014	3.92893e-014	1.08721e-016
1.90192e-014	4.70381e-014	2.71046e-014	-3.5815e-014	-3.58687e-014	-4.6794e-014	-5.22455e-014	-1.45512e-015	1.77864e-014	3.01329e-014	2.83857e-014	4.63372e-014	3.63932e-014	4.54407e-014	-4.24421e-014	-3.65227e-014	-4.32014e-014	-2.12046e-014	2.4814e-015	4.26849e-015	2.59864e-014	1.59491e-014	2.30434e-014	3.92504e-014	5.23054e-016
1.90029e-014	4.70186e-014	2.6865e-014	-3.59333e-014	-3.62208e-014	-4.71889e-014	-5.25361e-014	-1.20573e-015	1.79652e-014	2.9973e-014	2.86162e-014	4.62068e-014	3.6326e-014	4.55588e-014	-4.26289e-014	-3.65052e-014	-4.31062e-014	-2.1539e-014	2.55264e-015	4.26796e-015	2.61094e-014	1.62457e-014	2.33329e-014	3.92058e-014	9.36363e-016
1.89772e-014	4.69959e-014	2.66158e-014	-3.60611e-014	-3.65626e-014	-4.75712e-014	-5.28207e-014	-9.49326e-016	1.81437e-014	2.98339e-014	2.88403e-014	4.61089e-014	3.62582e-014	4.57133e-014	-4.282e-014	-3.65121e-014	-4.30255e-014	-2.18414e-014	2.63967e-015	4.27463e-015	2.62619e-014	1.65086e-014	2.35961e-014	3.91551e-014	1.34505e-015
1.89432e-014	4.6971e-014	2.63585e-014	-3.61988e-014	-3.68922e-014	-4.79395e-014	-5.30995e-014	-6.89084e-016	1.83183e-014	2.97153e-014	2.90541e-014	4.60434e-014	3.619e-014	4.59006e-014	-4.30168e-014	-3.65443e-014	-4.29624e-014	-2.2113e-014	2.7399e-015	4.28952e-015	2.64412e-014	1.67369e-014	2.38317e-014	3.90984e-014	1.74615e-015
1.89022e-014	4.6944e-014	2.60941e-014	-3.63467e-014	-3.7209e-014	-4.82925e-014	-5.33733e-014	-4.28265e-016	1.84859e-014	2.96173e-014	2.92536e-014	4.60104e-014	3.61215e-014	4.61156e-014	-4.32201e-014	-3.66025e-014	-4.29196e-014	-2.23545e-014	2.85075e-015	4.31313e-015	2.66451e-014	1.69308e-014	2.40382e-014	3.90359e-014	2.13673e-015
1.8855e-014	4.69151e-014	2.58241e-014	-3.65045e-014	-3.75127e-014	-4.86294e-014	-5.36427e-014	-1.69911e-016	1.86434e-014	2.95399e-014	2.94356e-014	4.60088e-014	3.60526e-014	4.63536e-014	-4.34306e-014	-3.66869e-014	-4.29001e-014	-2.25669e-014	2.97009e-015	4.34591e-015	2.68703e-014	1.70899e-014	2.42152e-014	3.89679e-014	2.51434e-015
1.88029e-014	4.68842e-014	2.55503e-014	-3.6672e-014	-3.78027e-014	-4.89484e-014	-5.39084e-014	8.29452e-017	1.87874e-014	2.94828e-014	2.95968e-014	4.60377e-014	3.59826e-014	4.66091e-014	-4.36489e-014	-3.67979e-014	-4.29056e-014	-2.27525e-014	3.09473e-015	4.38796e-015	2.71139e-014	1.72144e-014	2.43618e-014	3.88949e-014	2.87546e-015
1.87481e-014	4.68511e-014	2.52742e-014	-3.6849e-014	-3.80788e-014	-4.92482e-014	-5.41716e-014	3.26748e-016	1.89151e-014	2.9446e-014	2.97338e-014	4.6096e-014	3.59112e-014	4.6877e-014	-4.38752e-014	-3.69354e-014	-4.29387e-014	-2.29133e-014	3.22163e-015	4.4391e-015	2.73737e-014	1.73063e-014	2.44778e-014	3.88173e-014	3.21766e-015
1.86925e-014	4.68158e-014	2.49975e-014	-3.70353e-014	-3.83408e-014	-4.95277e-014	-5.44334e-014	5.58358e-016	1.90236e-014	2.94279e-014	2.98437e-014	4.61819e-014	3.58377e-014	4.7152e-014	-4.41106e-014	-3.70988e-014	-4.30027e-014	-2.30521e-014	3.34806e-015	4.49949e-015	2.76461e-014	1.73671e-014	2.45634e-014	3.87363e-014	3.53799e-015
1.86384e-014	4.67778e-014	2.47221e-014	-3.72303e-014	-3.85884e-014	-4.97857e-014	-5.46953e-014	7.74403e-016	1.91112e-014	2.94281e-014	2.99239e-014	4.62941e-014	3.57614e-014	4.74283e-014	-4.43557e-014	-3.72875e-014	-4.30985e-014	-2.31717e-014	3.4709e-015	4.56888e-015	2.79284e-014	1.73989e-014	2.4619e-014	3.86521e-014	3.83461e-015
1.85873e-014	4.67369e-014	2.44496e-014	-3.74327e-014	-3.88228e-014	-5.00221e-014	-5.49584e-014	9.72112e-016	1.91761e-014	2.94453e-014	2.99722e-014	4.64301e-014	3.56816e-014	4.77004e-014	-4.46111e-014	-3.75006e-014	-4.32287e-014	-2.32757e-014	3.58782e-015	4.64664e-015	2.82179e-014	1.74039e-014	2.46454e-014	3.85664e-014	4.10547e-015
1.85415e-014	4.66923e-014	2.41819e-014	-3.76417e-014	-3.90447e-014	-5.02368e-014	-5.52248e-014	1.14864e-015	1.92157e-014	2.94775e-014	2.99869e-014	4.65872e-014	3.55977e-014	4.79629e-014	-4.48773e-014	-3.77374e-014	-4.33947e-014	-2.33676e-014	3.69625e-015	4.73223e-015	2.85115e-014	1.73847e-014	2.46433e-014	3.84792e-014	4.34846e-015
1.85034e-014	4.66437e-014	2.39202e-014	-3.78565e-014	-3.92556e-014	-5.04294e-014	-5.54962e-014	1.30123e-015	1.92292e-014	2.95237e-014	2.99674e-014	4.67623e-014	3.55086e-014	4.82103e-014	-4.51552e-014	-3.79966e-014	-4.35973e-014	-2.34514e-014	3.79381e-015	4.82524e-015	2.88056e-014	1.73441e-014	2.46135e-014	3.83917e-014	4.56201e-015
1.84755e-014	4.65906e-014	2.36665e-014	-3.80762e-014	-3.94565e-014	-5.06001e-014	-5.57745e-014	1.42751e-015	1.92151e-014	2.95816e-014	2.9912e-014	4.69521e-014	3.54134e-014	4.8438e-014	-4.54444e-014	-3.82766e-014	-4.38381e-014	-2.35311e-014	3.87757e-015	4.92531e-015	2.90969e-014	1.72848e-014	2.45574e-014	3.83055e-014	4.74535e-015
1.846e-014	4.65324e-014	2.34219e-014	-3.82999e-014	-3.96495e-014	-5.0749e-014	-5.6062e-014	1.52503e-015	1.91723e-014	2.96489e-014	2.98196e-014	4.71523e-014	3.53109e-014	4.86411e-014	-4.57459e-014	-3.85763e-014	-4.4118e-014	-2.36108e-014	3.94452e-015	5.03116e-015	2.93831e-014	1.721e-014	2.44768e-014	3.82215e-014	4.89788e-015
1.84594e-014	4.6468e-014	2.31886e-014	-3.8526e-014	-3.98356e-014	-5.08767e-014	-5.63602e-014	1.59183e-015	1.90994e-014	2.97228e-014	2.9691e-014	4.73585e-014	3.51996e-014	4.88146e-014	-4.60596e-014	-3.88941e-014	-4.44373e-014	-2.36947e-014	3.99286e-015	5.14196e-015	2.96616e-014	1.71238e-014	2.43734e-014	3.81408e-014	5.01894e-015
1.84762e-014	4.63965e-014	2.2968e-014	-3.87538e-014	-4.00164e-014	-5.09841e-014	-5.66714e-014	1.62598e-015	1.8996e-014	2.98006e-014	2.95258e-014	4.7567e-014	3.50791e-014	4.89544e-014	-4.63855e-014	-3.92284e-014	-4.47964e-014	-2.37872e-014	4.02008e-015	5.25711e-015	2.99301e-014	1.70295e-014	2.42493e-014	3.80638e-014	5.10812e-015
1.85113e-014	4.63178e-014	2.27613e-014	-3.89818e-014	-4.01943e-014	-5.10719e-014	-5.69976e-014	1.62559e-015	1.88621e-014	2.98798e-014	2.9325e-014	4.77731e-014	3.49482e-014	4.90566e-014	-4.67238e-014	-3.95775e-014	-4.51949e-014	-2.38925e-014	4.02438e-015	5.37505e-015	3.01863e-014	1.6931e-014	2.41067e-014	3.79918e-014	5.16558e-015
1.85672e-014	4.62309e-014	2.25695e-014	-3.92085e-014	-4.03717e-014	-5.11415e-014	-5.73402e-014	1.58976e-015	1.86984e-014	2.99573e-014	2.90895e-014	4.79723e-014	3.48059e-014	4.91181e-014	-4.7074e-014	-3.99401e-014	-4.5632e-014	-2.4015e-014	4.00411e-015	5.49494e-015	3.04282e-014	1.68314e-014	2.39472e-014	3.79256e-014	5.19198e-015
1.86451e-014	4.61353e-014	2.23946e-014	-3.94335e-014	-4.05504e-014	-5.11944e-014	-5.7701e-014	1.51804e-015	1.85048e-014	3.00311e-014	2.8821e-014	4.816e-014	3.46516e-014	4.91358e-014	-4.74363e-014	-4.03142e-014	-4.61079e-014	-2.41587e-014	3.95837e-015	5.61529e-015	3.06537e-014	1.67337e-014	2.37728e-014	3.78659e-014	5.18782e-015
1.87459e-014	4.60302e-014	2.22372e-014	-3.96555e-014	-4.07327e-014	-5.12326e-014	-5.80813e-014	1.41027e-015	1.82821e-014	3.0098e-014	2.85217e-014	4.83303e-014	3.44844e-014	4.91076e-014	-4.78104e-014	-4.06978e-014	-4.66209e-014	-2.43279e-014	3.88618e-015	5.73493e-015	3.0861e-014	1.66418e-014	2.35859e-014	3.7813e-014	5.15431e-015
1.88711e-014	4.59151e-014	2.20981e-014	-3.98732e-014	-4.09203e-014	-5.12583e-014	-5.84824e-014	1.26632e-015	1.8032e-014	3.01558e-014	2.81931e-014	4.84791e-014	3.43035e-014	4.90322e-014	-4.81956e-014	-4.10896e-014	-4.71693e-014	-2.45262e-014	3.78613e-015	5.85204e-015	3.10483e-014	1.65586e-014	2.33891e-014	3.7767e-014	5.0934e-015
1.9021e-014	4.57899e-014	2.19783e-014	-4.00861e-014	-4.11155e-014	-5.12739e-014	-5.89055e-014	1.08618e-015	1.77557e-014	3.02023e-014	2.78379e-014	4.86015e-014	3.4108e-014	4.89083e-014	-4.85911e-014	-4.1488e-014	-4.7752e-014	-2.47573e-014	3.6576e-015	5.96609e-015	3.12149e-014	1.64872e-014	2.31853e-014	3.77281e-014	5.0071e-015
1.91961e-014	4.56548e-014	2.18781e-014	-4.02937e-014	-4.13198e-014	-5.12819e-014	-5.93517e-014	8.70657e-016	1.74548e-014	3.02346e-014	2.74588e-014	4.86927e-014	3.38975e-014	4.8735e-014	-4.89968e-014	-4.18913e-014	-4.83672e-014	-2.50242e-014	3.50018e-015	6.07534e-015	3.13597e-014	1.64305e-014	2.29769e-014	3.76963e-014	4.89753e-015
1.93966e-014	4.55088e-014	2.17974e-014	-4.04943e-014	-4.15348e-014	-5.12851e-014	-5.98217e-014	6.20197e-016	1.71309e-014	3.02508e-014	2.70591e-014	4.87487e-014	3.36712e-014	4.85126e-014	-4.94117e-014	-4.22978e-014	-4.90129e-014	-2.53295e-014	3.31341e-015	6.17894e-015	3.14816e-014	1.63906e-014	2.2766e-014	3.76716e-014	4.76664e-015
1.96223e-014	4.53524e-014	2.1737e-014	-4.06878e-014	-4.1762e-014	-5.12853e-014	-6.03157e-014	3.3622e-016	1.6786e-014	3.02486e-014	2.6642e-014	4.87652e-014	3.34285e-014	4.82411e-014	-4.98353e-014	-4.27061e-014	-4.9686e-014	-2.56754e-014	3.09728e-015	6.2751e-015	3.15798e-014	1.637e-014	2.25545e-014	3.76533e-014	4.6171e-015
1.98724e-014	4.51857e-014	2.1696e-014	-4.08738e-014	-4.20026e-014	-5.12861e-014	-6.08343e-014	2.02614e-017	1.64224e-014	3.02267e-014	2.62108e-014	4.87391e-014	3.31696e-014	4.79218e-014	-5.02675e-014	-4.31148e-014	-5.03837e-014	-2.60635e-014	2.85269e-015	6.3628e-015	3.16539e-014	1.63706e-014	2.23447e-014	3.76409e-014	4.45125e-015
2.01467e-014	4.50083e-014	2.16742e-014	-4.1052e-014	-4.22576e-014	-5.12906e-014	-6.13769e-014	-3.25265e-016	1.60425e-014	3.01842e-014	2.57689e-014	4.86668e-014	3.28936e-014	4.75561e-014	-5.0707e-014	-4.35228e-014	-5.11031e-014	-2.64954e-014	2.57975e-015	6.44126e-015	3.17033e-014	1.63941e-014	2.21387e-014	3.76332e-014	4.27149e-015
2.04436e-014	4.482e-014	2.16717e-014	-4.12226e-014	-4.25281e-014	-5.13011e-014	-6.1943e-014	-6.97697e-016	1.56484e-014	3.01201e-014	2.53195e-014	4.85452e-014	3.26009e-014	4.71455e-014	-5.11528e-014	-4.39285e-014	-5.18418e-014	-2.69723e-014	2.27941e-015	6.50943e-015	3.17282e-014	1.64414e-014	2.19379e-014	3.76293e-014	4.08122e-015
2.07615e-014	4.46213e-014	2.16878e-014	-4.13856e-014	-4.28144e-014	-5.13202e-014	-6.25316e-014	-1.09481e-015	1.52428e-014	3.00332e-014	2.48662e-014	4.83722e-014	3.22911e-014	4.66926e-014	-5.16038e-014	-4.43309e-014	-5.25972e-014	-2.74944e-014	1.95269e-015	6.56592e-015	3.17284e-014	1.6513e-014	2.17441e-014	3.76275e-014	3.88375e-015
2.10983e-014	4.44132e-014	2.17216e-014	-4.15409e-014	-4.31167e-014	-5.13514e-014	-6.31415e-014	-1.5133e-015	1.48279e-014	2.99226e-014	2.4412e-014	4.81457e-014	3.19644e-014	4.62003e-014	-5.20589e-014	-4.47287e-014	-5.33657e-014	-2.80611e-014	1.60128e-015	6.6105e-015	3.17043e-014	1.66096e-014	2.15581e-014	3.76265e-014	3.6822e-015
2.14519e-014	4.41964e-014	2.1772e-014	-4.16887e-014	-4.34349e-014	-5.13972e-014	-6.37712e-014	-1.95086e-015	1.44067e-014	2.97885e-014	2.39608e-014	4.78642e-014	3.16208e-014	4.56719e-014	-5.25171e-014	-4.51213e-014	-5.41446e-014	-2.86724e-014	1.22613e-015	6.64279e-015	3.16566e-014	1.67319e-014	2.13818e-014	3.7625e-014	3.4797e-015
2.18196e-014	4.39711e-014	2.1838e-014	-4.18292e-014	-4.37693e-014	-5.14601e-014	-6.44194e-014	-2.40419e-015	1.39814e-014	2.96304e-014	2.3516e-014	4.75268e-014	3.12605e-014	4.51113e-014	-5.2977e-014	-4.55081e-014	-5.49307e-014	-2.93264e-014	8.2932e-016	6.66203e-015	3.15853e-014	1.68795e-014	2.1216e-014	3.76212e-014	3.27931e-015
2.21987e-014	4.37384e-014	2.19183e-014	-4.1963e-014	-4.41187e-014	-5.1543e-014	-6.50834e-014	-2.86949e-015	1.3554e-014	2.94484e-014	2.30806e-014	4.71331e-014	3.08843e-014	4.45221e-014	-5.34377e-014	-4.58886e-014	-5.572e-014	-3.00215e-014	4.13103e-016	6.6679e-015	3.14907e-014	1.70518e-014	2.1061e-014	3.76137e-014	3.08382e-015
2.2586e-014	4.34993e-014	2.20111e-014	-4.20908e-014	-4.44824e-014	-5.16478e-014	-6.57614e-014	-3.34277e-015	1.3127e-014	2.92433e-014	2.26571e-014	4.66826e-014	3.04928e-014	4.39076e-014	-5.38983e-014	-4.62618e-014	-5.65098e-014	-3.07555e-014	-2.09943e-017	6.66032e-015	3.13736e-014	1.72479e-014	2.09172e-014	3.76004e-014	2.89589e-015
2.29787e-014	4.32541e-014	2.21154e-014	-4.22137e-014	-4.48587e-014	-5.17767e-014	-6.64507e-014	-3.82179e-015	1.27025e-014	2.90158e-014	2.22478e-014	4.6176e-014	3.00869e-014	4.32721e-014	-5.43582e-014	-4.66275e-014	-5.72966e-014	-3.15257e-014	-4.70872e-016	6.63854e-015	3.1234e-014	1.74665e-014	2.07849e-014	3.75794e-014	2.71776e-015
2.33738e-014	4.30033e-014	2.22296e-014	-4.23316e-014	-4.52467e-014	-5.19321e-014	-6.71488e-014	-4.30245e-015	1.22819e-014	2.87669e-014	2.18545e-014	4.56135e-014	2.96669e-014	4.262e-014	-5.48162e-014	-4.69854e-014	-5.80784e-014	-3.23291e-014	-9.35209e-016	6.60313e-015	3.10726e-014	1.77066e-014	2.06636e-014	3.75484e-014	2.55238e-015
2.37681e-014	4.27479e-014	2.2352e-014	-4.24454e-014	-4.56447e-014	-5.21153e-014	-6.7853e-014	-4.78095e-015	1.18671e-014	2.84975e-014	2.14785e-014	4.49966e-014	2.92333e-014	4.19553e-014	-5.52714e-014	-4.73355e-014	-5.88532e-014	-3.31624e-014	-1.4111e-015	6.55345e-015	3.08899e-014	1.79669e-014	2.05526e-014	3.75051e-014	2.40154e-015
2.41588e-014	4.24885e-014	2.24809e-014	-4.2556e-014	-4.60507e-014	-5.23277e-014	-6.85605e-014	-5.25444e-015	1.14598e-014	2.82089e-014	2.11207e-014	4.43279e-014	2.87873e-014	4.12817e-014	-5.57225e-014	-4.76779e-014	-5.9618e-014	-3.40215e-014	-1.89649e-015	6.48997e-015	3.06863e-014	1.82456e-014	2.04517e-014	3.74474e-014	2.2666e-015
2.45427e-014	4.22257e-014	2.26147e-014	-4.26641e-014	-4.64631e-014	-5.257e-014	-6.92683e-014	-5.71933e-015	1.10611e-014	2.79022e-014	2.07827e-014	4.36109e-014	2.83304e-014	4.06036e-014	-5.61687e-014	-4.80119e-014	-6.03702e-014	-3.49023e-014	-2.38938e-015	6.41285e-015	3.0463e-014	1.85406e-014	2.03603e-014	3.73736e-014	2.15017e-015
2.49165e-014	4.19605e-014	2.27513e-014	-4.27709e-014	-4.68794e-014	-5.28426e-014	-6.99734e-014	-6.17211e-015	1.06716e-014	2.75792e-014	2.0465e-014	4.28483e-014	2.78633e-014	3.99246e-014	-5.66092e-014	-4.83377e-014	-6.11077e-014	-3.58006e-014	-2.88825e-015	6.3222e-015	3.022e-014	1.88503e-014	2.02775e-014	3.72818e-014	2.05404e-015
2.52763e-014	4.1694e-014	2.2889e-014	-4.28777e-014	-4.72977e-014	-5.31456e-014	-7.06721e-014	-6.61053e-015	1.02919e-014	2.72415e-014	2.01678e-014	4.20434e-014	2.73869e-014	3.92487e-014	-5.70434e-014	-4.86557e-014	-6.18286e-014	-3.67115e-014	-3.39016e-015	6.21928e-015	2.99581e-014	1.91723e-014	2.02025e-014	3.71705e-014	1.97967e-015
2.56193e-014	4.14259e-014	2.30257e-014	-4.29852e-014	-4.77149e-014	-5.34788e-014	-7.13618e-014	-7.03146e-015	9.92273e-015	2.68905e-014	1.98907e-014	4.11998e-014	2.69021e-014	3.85789e-014	-5.74703e-014	-4.89653e-014	-6.25307e-014	-3.76301e-014	-3.89269e-015	6.10499e-015	2.96784e-014	1.95043e-014	2.01338e-014	3.70378e-014	1.92768e-015
2.59429e-014	4.11566e-014	2.31604e-014	-4.30937e-014	-4.81286e-014	-5.38415e-014	-7.20396e-014	-7.43344e-015	9.56423e-015	2.65275e-014	1.96323e-014	4.03216e-014	2.64097e-014	3.79181e-014	-5.78894e-014	-4.92665e-014	-6.32129e-014	-3.8552e-014	-4.39346e-015	5.97981e-015	2.93811e-014	1.98442e-014	2.00702e-014	3.68819e-014	1.89861e-015
2.62438e-014	4.08864e-014	2.32917e-014	-4.32043e-014	-4.85363e-014	-5.42328e-014	-7.27031e-014	-7.81385e-015	9.21643e-015	2.61538e-014	1.93912e-014	3.94132e-014	2.59106e-014	3.72697e-014	-5.83001e-014	-4.95597e-014	-6.38739e-014	-3.9472e-014	-4.89126e-015	5.84427e-015	2.90673e-014	2.019e-014	2.001e-014	3.6702e-014	1.89306e-015
2.65196e-014	4.06153e-014	2.3418e-014	-4.33173e-014	-4.89351e-014	-5.46516e-014	-7.33493e-014	-8.17057e-015	8.87898e-015	2.57711e-014	1.9166e-014	3.84797e-014	2.54059e-014	3.66363e-014	-5.87018e-014	-4.98452e-014	-6.45124e-014	-4.03852e-014	-5.38442e-015	5.69898e-015	2.87375e-014	2.05398e-014	1.99514e-014	3.64969e-014	1.91072e-015
[truncated: 1,308 more rows]
