# Supplementary material for: Prominent gamma band activity during visual motion perception in early-stage Alzheimer’s disease
Source: PLoS One. 2022 Apr 18;17(4):e0266693. doi: 10.1371/journal.pone.0266693 (PMC9015152; doi:10.1371/journal.pone.0266693)
Supplement: S1 File — (ZIP) [file pone.0266693.s001.zip › PloseOneé╠âfü[â^âVü[âgùp/AD08 R hemisphere.txt]

-3.23415e-014	-1.61424e-014	-1.73243e-014	-1.16712e-014	-2.70815e-014	-3.87164e-014	-5.83723e-014	6.43864e-015	-3.0091e-014	1.29038e-014	-4.35238e-014	-3.8948e-014	-4.72524e-014	-1.12321e-014	-4.06051e-015	-2.22105e-016	4.13182e-014	3.78463e-014	2.01012e-014	3.71498e-014	2.65988e-014	3.26817e-014	2.45907e-014	2.06339e-014	2.49097e-014
-3.2812e-014	-1.5653e-014	-1.6967e-014	-1.22549e-014	-2.69732e-014	-3.85359e-014	-5.86543e-014	6.47355e-015	-3.04385e-014	1.24179e-014	-4.31978e-014	-3.87874e-014	-4.73395e-014	-1.11265e-014	-4.33489e-015	-4.17473e-016	4.09553e-014	3.72859e-014	1.94793e-014	3.73388e-014	2.68322e-014	3.27257e-014	2.45557e-014	2.0414e-014	2.5262e-014
-3.3275e-014	-1.51726e-014	-1.66046e-014	-1.28355e-014	-2.68497e-014	-3.83515e-014	-5.89095e-014	6.50766e-015	-3.07351e-014	1.19417e-014	-4.2834e-014	-3.86018e-014	-4.73887e-014	-1.09977e-014	-4.6097e-015	-6.13094e-016	4.05687e-014	3.6721e-014	1.88594e-014	3.75353e-014	2.70585e-014	3.2763e-014	2.45164e-014	2.01939e-014	2.55829e-014
-3.37276e-014	-1.4704e-014	-1.62373e-014	-1.34074e-014	-2.67102e-014	-3.81627e-014	-5.91333e-014	6.54002e-015	-3.09753e-014	1.14781e-014	-4.24322e-014	-3.83914e-014	-4.73973e-014	-1.08451e-014	-4.8827e-015	-8.06914e-016	4.01597e-014	3.61557e-014	1.82455e-014	3.7738e-014	2.72756e-014	3.27924e-014	2.44724e-014	1.9975e-014	2.58689e-014
-3.41672e-014	-1.42499e-014	-1.58662e-014	-1.39657e-014	-2.65539e-014	-3.79683e-014	-5.93211e-014	6.56989e-015	-3.11542e-014	1.10308e-014	-4.1993e-014	-3.81562e-014	-4.73631e-014	-1.06683e-014	-5.15188e-015	-9.96846e-016	3.97296e-014	3.55933e-014	1.76419e-014	3.79455e-014	2.74816e-014	3.28126e-014	2.44234e-014	1.97584e-014	2.61178e-014
-3.45904e-014	-1.38129e-014	-1.54921e-014	-1.45054e-014	-2.63798e-014	-3.7767e-014	-5.94689e-014	6.59675e-015	-3.12679e-014	1.06027e-014	-4.15176e-014	-3.78966e-014	-4.72846e-014	-1.0467e-014	-5.41485e-015	-1.18099e-015	3.92794e-014	3.50369e-014	1.70526e-014	3.81563e-014	2.76747e-014	3.28225e-014	2.43687e-014	1.95448e-014	2.63272e-014
-3.49942e-014	-1.33954e-014	-1.51161e-014	-1.50215e-014	-2.6187e-014	-3.75583e-014	-5.95732e-014	6.61952e-015	-3.13126e-014	1.01971e-014	-4.1007e-014	-3.76139e-014	-4.71605e-014	-1.02417e-014	-5.66925e-015	-1.35703e-015	3.88102e-014	3.44903e-014	1.6481e-014	3.83689e-014	2.78538e-014	3.28216e-014	2.4308e-014	1.93351e-014	2.64956e-014
-3.5376e-014	-1.29991e-014	-1.47391e-014	-1.55091e-014	-2.59752e-014	-3.73411e-014	-5.96305e-014	6.63763e-015	-3.12855e-014	9.81661e-015	-4.04629e-014	-3.73091e-014	-4.69896e-014	-9.99296e-015	-5.91311e-015	-1.52276e-015	3.83239e-014	3.39567e-014	1.59311e-014	3.85816e-014	2.80172e-014	3.28089e-014	2.42407e-014	1.913e-014	2.66213e-014
-3.57328e-014	-1.26262e-014	-1.43621e-014	-1.59641e-014	-2.57438e-014	-3.71142e-014	-5.9638e-014	6.65001e-015	-3.11845e-014	9.46347e-015	-3.98874e-014	-3.69828e-014	-4.67708e-014	-9.72148e-015	-6.14433e-015	-1.67649e-015	3.78221e-014	3.34391e-014	1.54065e-014	3.87927e-014	2.81634e-014	3.27834e-014	2.41662e-014	1.89304e-014	2.67028e-014
-3.60619e-014	-1.22782e-014	-1.3986e-014	-1.6382e-014	-2.54924e-014	-3.68766e-014	-5.95933e-014	6.65627e-015	-3.1008e-014	9.14001e-015	-3.92822e-014	-3.66367e-014	-4.65044e-014	-9.42829e-015	-6.36106e-015	-1.81592e-015	3.73074e-014	3.29403e-014	1.49104e-014	3.89995e-014	2.82913e-014	3.27442e-014	2.4084e-014	1.8737e-014	2.67394e-014
-3.63612e-014	-1.1956e-014	-1.36116e-014	-1.6759e-014	-2.52207e-014	-3.66274e-014	-5.94944e-014	6.65576e-015	-3.07549e-014	8.84754e-015	-3.86498e-014	-3.62723e-014	-4.6191e-014	-9.115e-015	-6.56147e-015	-1.93928e-015	3.67809e-014	3.24631e-014	1.44458e-014	3.92001e-014	2.83993e-014	3.26903e-014	2.39937e-014	1.85499e-014	2.67305e-014
-3.66283e-014	-1.16607e-014	-1.32406e-014	-1.70921e-014	-2.49289e-014	-3.63655e-014	-5.93402e-014	6.64769e-015	-3.04251e-014	8.58783e-015	-3.79926e-014	-3.5891e-014	-4.58308e-014	-8.78328e-015	-6.74411e-015	-2.04491e-015	3.62448e-014	3.20097e-014	1.40151e-014	3.93928e-014	2.84863e-014	3.26213e-014	2.38944e-014	1.83688e-014	2.66763e-014
-3.68615e-014	-1.13932e-014	-1.28738e-014	-1.7378e-014	-2.46167e-014	-3.609e-014	-5.91303e-014	6.63161e-015	-3.00195e-014	8.36222e-015	-3.73137e-014	-3.54944e-014	-4.54254e-014	-8.43483e-015	-6.90713e-015	-2.1317e-015	3.57007e-014	3.15819e-014	1.36204e-014	3.95752e-014	2.85507e-014	3.25368e-014	2.37856e-014	1.81938e-014	2.6577e-014
-3.70593e-014	-1.11537e-014	-1.25121e-014	-1.76146e-014	-2.4285e-014	-3.58007e-014	-5.88648e-014	6.60701e-015	-2.95398e-014	8.17104e-015	-3.66159e-014	-3.5085e-014	-4.49769e-014	-8.07191e-015	-7.04931e-015	-2.19787e-015	3.51508e-014	3.11818e-014	1.3263e-014	3.97448e-014	2.85922e-014	3.24363e-014	2.36666e-014	1.80243e-014	2.64334e-014
-3.72202e-014	-1.09422e-014	-1.21569e-014	-1.78002e-014	-2.39341e-014	-3.54972e-014	-5.85445e-014	6.57338e-015	-2.89881e-014	8.01489e-015	-3.59024e-014	-3.46648e-014	-4.44865e-014	-7.697e-015	-7.16958e-015	-2.24214e-015	3.45975e-014	3.08105e-014	1.29446e-014	3.98989e-014	2.86097e-014	3.23193e-014	2.35364e-014	1.78596e-014	2.62474e-014
-3.7343e-014	-1.07585e-014	-1.18089e-014	-1.79335e-014	-2.35649e-014	-3.51792e-014	-5.8171e-014	6.53029e-015	-2.83672e-014	7.89367e-015	-3.51764e-014	-3.42359e-014	-4.39567e-014	-7.31254e-015	-7.26684e-015	-2.26409e-015	3.40424e-014	3.04694e-014	1.26654e-014	4.00355e-014	2.86028e-014	3.21853e-014	2.33942e-014	1.76991e-014	2.60203e-014
-3.74267e-014	-1.06016e-014	-1.14691e-014	-1.80145e-014	-2.31784e-014	-3.48469e-014	-5.77469e-014	6.47818e-015	-2.76809e-014	7.80683e-015	-3.44409e-014	-3.38003e-014	-4.33904e-014	-6.9216e-015	-7.34063e-015	-2.26314e-015	3.34871e-014	3.0159e-014	1.24266e-014	4.01522e-014	2.85709e-014	3.20345e-014	2.32392e-014	1.75418e-014	2.57544e-014
-3.7471e-014	-1.04708e-014	-1.11384e-014	-1.80433e-014	-2.2776e-014	-3.45004e-014	-5.72741e-014	6.41734e-015	-2.69337e-014	7.75389e-015	-3.3699e-014	-3.33599e-014	-4.279e-014	-6.52739e-015	-7.39067e-015	-2.23841e-015	3.29337e-014	2.98794e-014	1.22284e-014	4.02465e-014	2.85139e-014	3.18664e-014	2.30704e-014	1.73865e-014	2.54523e-014
-3.74762e-014	-1.03651e-014	-1.08183e-014	-1.80206e-014	-2.23587e-014	-3.414e-014	-5.67557e-014	6.34775e-015	-2.61306e-014	7.73419e-015	-3.29536e-014	-3.29166e-014	-4.21584e-014	-6.13289e-015	-7.41716e-015	-2.1896e-015	3.2385e-014	2.9631e-014	1.20702e-014	4.03164e-014	2.84319e-014	3.16813e-014	2.28871e-014	1.72322e-014	2.51164e-014
-3.74425e-014	-1.02828e-014	-1.05099e-014	-1.79474e-014	-2.19284e-014	-3.3766e-014	-5.61953e-014	6.27005e-015	-2.52768e-014	7.74627e-015	-3.22069e-014	-3.24722e-014	-4.14986e-014	-5.7418e-015	-7.41987e-015	-2.11688e-015	3.18424e-014	2.94133e-014	1.1951e-014	4.03598e-014	2.8325e-014	3.148e-014	2.26887e-014	1.70773e-014	2.47495e-014
-3.73699e-014	-1.02229e-014	-1.02142e-014	-1.7826e-014	-2.14869e-014	-3.33792e-014	-5.5597e-014	6.18512e-015	-2.4378e-014	7.78832e-015	-3.14621e-014	-3.20289e-014	-4.08136e-014	-5.35695e-015	-7.39956e-015	-2.02067e-015	3.13076e-014	2.92252e-014	1.18694e-014	4.0375e-014	2.81934e-014	3.12623e-014	2.24744e-014	1.69206e-014	2.43551e-014
-3.72592e-014	-1.0183e-014	-9.93227e-015	-1.76587e-014	-2.1036e-014	-3.29804e-014	-5.49655e-014	6.09335e-015	-2.34404e-014	7.85863e-015	-3.0721e-014	-3.15881e-014	-4.01058e-014	-4.98143e-015	-7.35715e-015	-1.90169e-015	3.07823e-014	2.90662e-014	1.18245e-014	4.03603e-014	2.80372e-014	3.10284e-014	2.22438e-014	1.67602e-014	2.39367e-014
-3.71111e-014	-1.01611e-014	-9.6652e-015	-1.74486e-014	-2.05776e-014	-3.2571e-014	-5.4305e-014	5.99628e-015	-2.24704e-014	7.95523e-015	-2.99853e-014	-3.11512e-014	-3.93782e-014	-4.61888e-015	-7.29338e-015	-1.76109e-015	3.02681e-014	2.89352e-014	1.18138e-014	4.03138e-014	2.78574e-014	3.07782e-014	2.19962e-014	1.65948e-014	2.34978e-014
-3.69262e-014	-1.01552e-014	-9.41382e-015	-1.71995e-014	-2.01135e-014	-3.21527e-014	-5.36198e-014	5.89528e-015	-2.14742e-014	8.0759e-015	-2.92567e-014	-3.0719e-014	-3.86335e-014	-4.27263e-015	-7.20964e-015	-1.60016e-015	2.97666e-014	2.88299e-014	1.18357e-014	4.02344e-014	2.7655e-014	3.05129e-014	2.1731e-014	1.64231e-014	2.3042e-014
-3.67059e-014	-1.01628e-014	-9.17891e-015	-1.6915e-014	-1.96461e-014	-3.17265e-014	-5.29149e-014	5.7915e-015	-2.04581e-014	8.21794e-015	-2.85362e-014	-3.02918e-014	-3.78749e-014	-3.94535e-015	-7.10713e-015	-1.42038e-015	2.92792e-014	2.87491e-014	1.18876e-014	4.01208e-014	2.74313e-014	3.0233e-014	2.14482e-014	1.62432e-014	2.25732e-014
-3.64517e-014	-1.01812e-014	-8.96138e-015	-1.65994e-014	-1.91781e-014	-3.12949e-014	-5.21951e-014	5.68604e-015	-1.94291e-014	8.37915e-015	-2.78242e-014	-2.98708e-014	-3.71047e-014	-3.6395e-015	-6.98719e-015	-1.22262e-015	2.88074e-014	2.86903e-014	1.19668e-014	3.9972e-014	2.71879e-014	2.99394e-014	2.11472e-014	1.60533e-014	2.20955e-014
-3.61645e-014	-1.02078e-014	-8.76219e-015	-1.62575e-014	-1.87108e-014	-3.08592e-014	-5.1465e-014	5.58102e-015	-1.83933e-014	8.55705e-015	-2.71213e-014	-2.94561e-014	-3.63249e-014	-3.35793e-015	-6.85211e-015	-1.00845e-015	2.83523e-014	2.86513e-014	1.20705e-014	3.97882e-014	2.69261e-014	2.96331e-014	2.08279e-014	1.58517e-014	2.16124e-014
-3.58461e-014	-1.02399e-014	-8.58139e-015	-1.58943e-014	-1.82465e-014	-3.04213e-014	-5.07293e-014	5.4785e-015	-1.73569e-014	8.74963e-015	-2.64269e-014	-2.90479e-014	-3.55373e-014	-3.10342e-015	-6.70385e-015	-7.79977e-016	2.7915e-014	2.86295e-014	1.21959e-014	3.95691e-014	2.66476e-014	2.93148e-014	2.04904e-014	1.5637e-014	2.11275e-014
-3.54983e-014	-1.02747e-014	-8.42008e-015	-1.55144e-014	-1.77878e-014	-2.99833e-014	-4.99926e-014	5.38065e-015	-1.63259e-014	8.95435e-015	-2.57405e-014	-2.86461e-014	-3.47443e-014	-2.8777e-015	-6.54444e-015	-5.38888e-016	2.7497e-014	2.86225e-014	1.234e-014	3.93143e-014	2.63546e-014	2.89855e-014	2.01351e-014	1.5408e-014	2.06447e-014
-3.51235e-014	-1.03096e-014	-8.27831e-015	-1.51228e-014	-1.73373e-014	-2.95472e-014	-4.92594e-014	5.28962e-015	-1.53064e-014	9.16864e-015	-2.5061e-014	-2.825e-014	-3.39472e-014	-2.68244e-015	-6.37607e-015	-2.87115e-016	2.70992e-014	2.86279e-014	1.24997e-014	3.90243e-014	2.60493e-014	2.86461e-014	1.97618e-014	1.51632e-014	2.01677e-014
-3.47238e-014	-1.03423e-014	-8.15611e-015	-1.47251e-014	-1.68968e-014	-2.91151e-014	-4.85333e-014	5.20746e-015	-1.43037e-014	9.39064e-015	-2.4387e-014	-2.78588e-014	-3.31466e-014	-2.51922e-015	-6.20125e-015	-2.70715e-017	2.67222e-014	2.86434e-014	1.26719e-014	3.87003e-014	2.57337e-014	2.82978e-014	1.93711e-014	1.49018e-014	1.96992e-014
-3.43013e-014	-1.03707e-014	-8.05315e-015	-1.43259e-014	-1.64677e-014	-2.86889e-014	-4.78177e-014	5.13638e-015	-1.33222e-014	9.61833e-015	-2.37166e-014	-2.74716e-014	-3.23433e-014	-2.38901e-015	-6.02218e-015	2.39522e-016	2.63669e-014	2.86661e-014	1.2854e-014	3.83435e-014	2.54102e-014	2.79413e-014	1.89638e-014	1.46227e-014	1.92426e-014
-3.38582e-014	-1.03927e-014	-7.96936e-015	-1.39304e-014	-1.60521e-014	-2.82706e-014	-4.7115e-014	5.07805e-015	-1.23661e-014	9.84975e-015	-2.30478e-014	-2.70873e-014	-3.15376e-014	-2.29234e-015	-5.84118e-015	5.10748e-016	2.60341e-014	2.86937e-014	1.30429e-014	3.79552e-014	2.50813e-014	2.75775e-014	1.85404e-014	1.43258e-014	1.88002e-014
-3.33968e-014	-1.04056e-014	-7.90417e-015	-1.35427e-014	-1.56518e-014	-2.7862e-014	-4.6428e-014	5.03515e-015	-1.1439e-014	1.00829e-014	-2.23781e-014	-2.67045e-014	-3.07295e-014	-2.22951e-015	-5.66039e-015	7.84702e-016	2.5724e-014	2.8724e-014	1.32362e-014	3.75371e-014	2.47498e-014	2.72081e-014	1.81022e-014	1.40102e-014	1.83747e-014
-3.2919e-014	-1.04067e-014	-7.85702e-015	-1.31673e-014	-1.5268e-014	-2.74655e-014	-4.57593e-014	5.00955e-015	-1.05446e-014	1.03162e-014	-2.17048e-014	-2.63211e-014	-2.99187e-014	-2.20079e-015	-5.48236e-015	1.05921e-015	2.54369e-014	2.87542e-014	1.34306e-014	3.70908e-014	2.44183e-014	2.68339e-014	1.76502e-014	1.36759e-014	1.79681e-014
-3.2427e-014	-1.03944e-014	-7.82718e-015	-1.28084e-014	-1.49018e-014	-2.70833e-014	-4.51102e-014	5.00291e-015	-9.68566e-015	1.05485e-014	-2.10253e-014	-2.59358e-014	-2.91048e-014	-2.20557e-015	-5.30901e-015	1.33193e-015	2.51733e-014	2.87821e-014	1.36243e-014	3.6619e-014	2.40893e-014	2.64559e-014	1.71856e-014	1.3323e-014	1.75825e-014
-3.1923e-014	-1.03676e-014	-7.81377e-015	-1.24698e-014	-1.45541e-014	-2.67164e-014	-4.44819e-014	5.01708e-015	-8.86404e-015	1.07785e-014	-2.0337e-014	-2.55466e-014	-2.82873e-014	-2.24239e-015	-5.1424e-015	1.60108e-015	2.49337e-014	2.88057e-014	1.38146e-014	3.61242e-014	2.37661e-014	2.60751e-014	1.67098e-014	1.29517e-014	1.72192e-014
-3.14088e-014	-1.03246e-014	-7.81569e-015	-1.2155e-014	-1.42254e-014	-2.63663e-014	-4.38748e-014	5.05374e-015	-8.08143e-015	1.10053e-014	-1.96372e-014	-2.51522e-014	-2.74655e-014	-2.31015e-015	-4.98457e-015	1.86503e-015	2.47182e-014	2.88232e-014	1.4e-014	3.56094e-014	2.34513e-014	2.56924e-014	1.62244e-014	1.25627e-014	1.68793e-014
-3.08868e-014	-1.02645e-014	-7.83165e-015	-1.18665e-014	-1.39157e-014	-2.60343e-014	-4.32893e-014	5.11417e-015	-7.33866e-015	1.1228e-014	-1.89229e-014	-2.47507e-014	-2.66384e-014	-2.40721e-015	-4.83722e-015	2.12243e-015	2.45268e-014	2.8833e-014	1.41792e-014	3.50773e-014	2.31477e-014	2.5309e-014	1.57308e-014	1.21568e-014	1.65638e-014
-3.03589e-014	-1.01868e-014	-7.86006e-015	-1.16069e-014	-1.36252e-014	-2.57211e-014	-4.27245e-014	5.19926e-015	-6.63611e-015	1.14466e-014	-1.81912e-014	-2.43399e-014	-2.58049e-014	-2.5313e-015	-4.70176e-015	2.37179e-015	2.43593e-014	2.88337e-014	1.43502e-014	3.45317e-014	2.2858e-014	2.49262e-014	1.52309e-014	1.17348e-014	1.62726e-014
-2.98274e-014	-1.00904e-014	-7.89915e-015	-1.13778e-014	-1.3354e-014	-2.54273e-014	-4.21801e-014	5.30982e-015	-5.97355e-015	1.16606e-014	-1.74396e-014	-2.39183e-014	-2.49637e-014	-2.6799e-015	-4.57984e-015	2.61195e-015	2.42156e-014	2.8824e-014	1.45115e-014	3.39757e-014	2.25854e-014	2.45447e-014	1.47262e-014	1.12978e-014	1.60063e-014
-2.92942e-014	-9.97505e-015	-7.94704e-015	-1.11806e-014	-1.3102e-014	-2.51534e-014	-4.16546e-014	5.44616e-015	-5.35084e-015	1.18695e-014	-1.66659e-014	-2.34842e-014	-2.41136e-014	-2.85017e-015	-4.47249e-015	2.84189e-015	2.40956e-014	2.88028e-014	1.46622e-014	3.3413e-014	2.23318e-014	2.4165e-014	1.42185e-014	1.08476e-014	1.5764e-014
-2.87615e-014	-9.84082e-015	-8.00156e-015	-1.1016e-014	-1.28685e-014	-2.48997e-014	-4.11463e-014	5.60877e-015	-4.76689e-015	1.20733e-014	-1.58683e-014	-2.30362e-014	-2.32537e-014	-3.03923e-015	-4.3803e-015	3.06119e-015	2.39986e-014	2.87699e-014	1.48018e-014	3.28472e-014	2.20994e-014	2.37878e-014	1.37099e-014	1.03857e-014	1.55455e-014
-2.8231e-014	-9.68788e-015	-8.05994e-015	-1.0884e-014	-1.26518e-014	-2.46661e-014	-4.06532e-014	5.79797e-015	-4.21981e-015	1.22726e-014	-1.50451e-014	-2.25728e-014	-2.23831e-014	-3.24385e-015	-4.30432e-015	3.26943e-015	2.39239e-014	2.87249e-014	1.49299e-014	3.22819e-014	2.18908e-014	2.34143e-014	1.32025e-014	9.91419e-015	1.53501e-014
-2.77046e-014	-9.51666e-015	-8.12035e-015	-1.07841e-014	-1.2451e-014	-2.44516e-014	-4.01733e-014	6.01317e-015	-3.70777e-015	1.24675e-014	-1.41944e-014	-2.20932e-014	-2.15008e-014	-3.46066e-015	-4.24499e-015	3.46613e-015	2.38708e-014	2.86674e-014	1.50462e-014	3.17207e-014	2.17079e-014	2.30446e-014	1.26985e-014	9.43541e-015	1.51761e-014
-2.71841e-014	-9.32826e-015	-8.18046e-015	-1.07153e-014	-1.22651e-014	-2.42564e-014	-3.97045e-014	6.25349e-015	-3.22878e-015	1.26584e-014	-1.33159e-014	-2.1597e-014	-2.06067e-014	-3.68592e-015	-4.2022e-015	3.651e-015	2.38391e-014	2.85971e-014	1.5151e-014	3.11668e-014	2.15523e-014	2.26801e-014	1.21999e-014	8.95156e-015	1.50221e-014
-2.66718e-014	-9.12365e-015	-8.238e-015	-1.0676e-014	-1.20922e-014	-2.40796e-014	-3.92438e-014	6.51804e-015	-2.7806e-015	1.28458e-014	-1.24093e-014	-2.10834e-014	-1.97003e-014	-3.91619e-015	-4.17575e-015	3.82407e-015	2.38281e-014	2.85146e-014	1.52446e-014	3.06235e-014	2.14259e-014	2.23215e-014	1.17091e-014	8.46488e-015	1.48863e-014
-2.61689e-014	-8.90399e-015	-8.29079e-015	-1.06647e-014	-1.19306e-014	-2.39204e-014	-3.87883e-014	6.80551e-015	-2.36072e-015	1.30303e-014	-1.14756e-014	-2.0552e-014	-1.87816e-014	-4.14754e-015	-4.16493e-015	3.98591e-015	2.38373e-014	2.84204e-014	1.53276e-014	3.00944e-014	2.13299e-014	2.19696e-014	1.12282e-014	7.97751e-015	1.47668e-014
-2.56769e-014	-8.67045e-015	-8.33604e-015	-1.06788e-014	-1.1778e-014	-2.37779e-014	-3.83355e-014	7.11407e-015	-1.96657e-015	1.32125e-014	-1.05151e-014	-2.0003e-014	-1.78515e-014	-4.3758e-015	-4.16901e-015	4.13726e-015	2.38653e-014	2.83155e-014	1.54007e-014	2.95825e-014	2.1265e-014	2.16251e-014	1.07591e-014	7.49182e-015	1.46609e-014
-2.51971e-014	-8.42524e-015	-8.37138e-015	-1.07157e-014	-1.16319e-014	-2.36493e-014	-3.78828e-014	7.4418e-015	-1.59546e-015	1.33931e-014	-9.52945e-015	-1.94374e-014	-1.69106e-014	-4.59706e-015	-4.18709e-015	4.27878e-015	2.3911e-014	2.82007e-014	1.54645e-014	2.90906e-014	2.12325e-014	2.12882e-014	1.03037e-014	7.00997e-015	1.45662e-014
-2.47302e-014	-8.16979e-015	-8.3947e-015	-1.07723e-014	-1.14903e-014	-2.35334e-014	-3.74279e-014	7.78606e-015	-1.24477e-015	1.35728e-014	-8.52057e-015	-1.88561e-014	-1.59599e-014	-4.80768e-015	-4.21782e-015	4.41104e-015	2.39737e-014	2.80778e-014	1.55195e-014	2.86213e-014	2.12327e-014	2.09599e-014	9.86389e-015	6.53448e-015	1.44802e-014
-2.42778e-014	-7.90612e-015	-8.40364e-015	-1.08455e-014	-1.13509e-014	-2.34277e-014	-3.69686e-014	8.14451e-015	-9.11751e-016	1.37524e-014	-7.4917e-015	-1.826e-014	-1.5001e-014	-5.00388e-015	-4.25982e-015	4.5351e-015	2.40521e-014	2.79476e-014	1.55668e-014	2.81773e-014	2.12661e-014	2.06405e-014	9.44169e-015	6.06855e-015	1.44006e-014
-2.3841e-014	-7.63627e-015	-8.39631e-015	-1.09317e-014	-1.12112e-014	-2.33305e-014	-3.65027e-014	8.51435e-015	-5.93527e-016	1.39325e-014	-6.4456e-015	-1.7651e-014	-1.4036e-014	-5.1825e-015	-4.31157e-015	4.65242e-015	2.41452e-014	2.78116e-014	1.56079e-014	2.7761e-014	2.13316e-014	2.03304e-014	9.03828e-015	5.61442e-015	1.43251e-014
-2.34208e-014	-7.3619e-015	-8.37022e-015	-1.10267e-014	-1.10684e-014	-2.32396e-014	-3.60279e-014	8.8931e-015	-2.874e-016	1.41141e-014	-5.38555e-015	-1.70309e-014	-1.30677e-014	-5.34015e-015	-4.37111e-015	4.76441e-015	2.42519e-014	2.7671e-014	1.56438e-014	2.73738e-014	2.14289e-014	2.00308e-014	8.65506e-015	5.17419e-015	1.42515e-014
-2.30181e-014	-7.08526e-015	-8.32391e-015	-1.1127e-014	-1.09208e-014	-2.31521e-014	-3.55428e-014	9.27783e-015	8.85057e-018	1.42972e-014	-4.31571e-015	-1.64023e-014	-1.20993e-014	-5.47422e-015	-4.43659e-015	4.87216e-015	2.43706e-014	2.7528e-014	1.5676e-014	2.70168e-014	2.15573e-014	1.97421e-014	8.2937e-015	4.75024e-015	1.41766e-014
-2.26344e-014	-6.80865e-015	-8.25635e-015	-1.12286e-014	-1.07663e-014	-2.3065e-014	-3.50459e-014	9.66568e-015	2.97257e-016	1.44821e-014	-3.24068e-015	-1.57679e-014	-1.11338e-014	-5.58208e-015	-4.50532e-015	4.97748e-015	2.44998e-014	2.73849e-014	1.57054e-014	2.66915e-014	2.17161e-014	1.94652e-014	7.95529e-015	4.34467e-015	1.40982e-014
-2.22699e-014	-6.53416e-015	-8.166e-015	-1.13276e-014	-1.06025e-014	-2.29759e-014	-3.45357e-014	1.00534e-014	5.80313e-016	1.46694e-014	-2.16522e-015	-1.51306e-014	-1.01749e-014	-5.6611e-015	-4.57513e-015	5.08215e-015	2.46386e-014	2.72433e-014	1.57339e-014	2.63992e-014	2.19038e-014	1.92006e-014	7.6407e-015	3.95913e-015	1.40147e-014
-2.1925e-014	-6.26404e-015	-8.05168e-015	-1.14202e-014	-1.04269e-014	-2.28823e-014	-3.40112e-014	1.04381e-014	8.60208e-016	1.48594e-014	-1.09411e-015	-1.44924e-014	-9.22663e-015	-5.70911e-015	-4.64377e-015	5.18725e-015	2.47853e-014	2.7105e-014	1.57622e-014	2.614e-014	2.21185e-014	1.89487e-014	7.35065e-015	3.59564e-015	1.39243e-014
-2.16004e-014	-5.99992e-015	-7.91231e-015	-1.15032e-014	-1.02376e-014	-2.27816e-014	-3.3472e-014	1.08173e-014	1.13863e-015	1.50527e-014	-3.23594e-017	-1.38568e-014	-8.29325e-015	-5.72428e-015	-4.70866e-015	5.29412e-015	2.49387e-014	2.69719e-014	1.57916e-014	2.5914e-014	2.23583e-014	1.87107e-014	7.08599e-015	3.25594e-015	1.38253e-014
-2.12962e-014	-5.74332e-015	-7.74747e-015	-1.15735e-014	-1.00329e-014	-2.26711e-014	-3.29172e-014	1.11883e-014	1.41706e-015	1.52488e-014	1.01498e-015	-1.32268e-014	-7.37895e-015	-5.70511e-015	-4.7672e-015	5.4044e-015	2.50976e-014	2.68459e-014	1.58232e-014	2.57207e-014	2.26213e-014	1.84868e-014	6.84694e-015	2.94134e-015	1.37164e-014
-2.10122e-014	-5.49584e-015	-7.55693e-015	-1.16275e-014	-9.81109e-015	-2.25483e-014	-3.23471e-014	1.15485e-014	1.6972e-015	1.5448e-014	2.04269e-015	-1.26053e-014	-6.48801e-015	-5.65082e-015	-4.81666e-015	5.51965e-015	2.52607e-014	2.67287e-014	1.58583e-014	2.55595e-014	2.29047e-014	1.8278e-014	6.6341e-015	2.65329e-015	1.35966e-014
-2.07491e-014	-5.25917e-015	-7.34075e-015	-1.16626e-014	-9.57066e-015	-2.24108e-014	-3.17616e-014	1.1896e-014	1.98059e-015	1.56501e-014	3.04568e-015	-1.19954e-014	-5.62492e-015	-5.56034e-015	-4.85501e-015	5.64122e-015	2.54273e-014	2.66221e-014	1.58978e-014	2.543e-014	2.32063e-014	1.8085e-014	6.44743e-015	2.39239e-015	1.34652e-014
-2.05065e-014	-5.03459e-015	-7.09953e-015	-1.1676e-014	-9.31024e-015	-2.22565e-014	-3.11613e-014	1.22289e-014	2.26858e-015	1.58553e-014	4.0193e-015	-1.14e-014	-4.79431e-015	-5.43381e-015	-4.87961e-015	5.77006e-015	2.55962e-014	2.65277e-014	1.59425e-014	2.53312e-014	2.35228e-014	1.79084e-014	6.2866e-015	2.15921e-015	1.33216e-014
-2.02841e-014	-4.8232e-015	-6.83417e-015	-1.16662e-014	-9.02936e-015	-2.20829e-014	-3.05469e-014	1.25456e-014	2.56272e-015	1.60638e-014	4.95901e-015	-1.0822e-014	-4.00023e-015	-5.27181e-015	-4.88759e-015	5.90755e-015	2.57662e-014	2.64473e-014	1.59929e-014	2.52616e-014	2.38512e-014	1.77489e-014	6.15166e-015	1.95419e-015	1.31652e-014
-2.00817e-014	-4.62658e-015	-6.54571e-015	-1.16313e-014	-8.72759e-015	-2.18878e-014	-2.99189e-014	1.28446e-014	2.86384e-015	1.62752e-014	5.86071e-015	-1.02641e-014	-3.24673e-015	-5.07423e-015	-4.87695e-015	6.05449e-015	2.59362e-014	2.63827e-014	1.60503e-014	2.52189e-014	2.41888e-014	1.76077e-014	6.04236e-015	1.77784e-015	1.29964e-014
-1.9899e-014	-4.44539e-015	-6.23577e-015	-1.15702e-014	-8.40453e-015	-2.1669e-014	-2.92781e-014	1.31253e-014	3.17309e-015	1.64893e-014	6.72115e-015	-9.72887e-015	-2.53758e-015	-4.84185e-015	-4.84584e-015	6.21215e-015	2.61053e-014	2.63353e-014	1.61153e-014	2.52009e-014	2.45326e-014	1.74854e-014	5.95804e-015	1.63042e-015	1.28156e-014
-1.97352e-014	-4.27984e-015	-5.90565e-015	-1.14823e-014	-8.05968e-015	-2.14249e-014	-2.86251e-014	1.3388e-014	3.49125e-015	1.67056e-014	7.53707e-015	-9.21847e-015	-1.87609e-015	-4.57608e-015	-4.79237e-015	6.38183e-015	2.62726e-014	2.63065e-014	1.61886e-014	2.52067e-014	2.48794e-014	1.73826e-014	5.89751e-015	1.51188e-015	1.26238e-014
-1.95894e-014	-4.13003e-015	-5.55675e-015	-1.1367e-014	-7.69311e-015	-2.11536e-014	-2.7961e-014	1.36322e-014	3.8194e-015	1.69238e-014	8.30605e-015	-8.73487e-015	-1.26556e-015	-4.27864e-015	-4.71493e-015	6.56384e-015	2.64373e-014	2.62975e-014	1.62708e-014	2.52344e-014	2.52262e-014	1.72997e-014	5.85986e-015	1.42199e-015	1.24216e-014
-1.94604e-014	-3.99564e-015	-5.19139e-015	-1.12246e-014	-7.30507e-015	-2.08535e-014	-2.72869e-014	1.38583e-014	4.15876e-015	1.7144e-014	9.02613e-015	-8.27934e-015	-7.0886e-016	-3.95133e-015	-4.6117e-015	6.75877e-015	2.6599e-014	2.63092e-014	1.6362e-014	2.52814e-014	2.55699e-014	1.72371e-014	5.84442e-015	1.36038e-015	1.22111e-014
-1.93474e-014	-3.87672e-015	-4.81239e-015	-1.10556e-014	-6.89639e-015	-2.05237e-014	-2.66038e-014	1.40682e-014	4.51048e-015	1.73662e-014	9.69651e-015	-7.85308e-015	-2.0786e-016	-3.59585e-015	-4.48139e-015	6.9669e-015	2.67574e-014	2.63427e-014	1.64626e-014	2.5345e-014	2.59079e-014	1.71952e-014	5.84998e-015	1.32614e-015	1.19943e-014
-1.92491e-014	-3.77273e-015	-4.42163e-015	-1.08609e-014	-6.46829e-015	-2.01638e-014	-2.59129e-014	1.42628e-014	4.87556e-015	1.75902e-014	1.03166e-014	-7.45675e-015	2.36088e-016	-3.21469e-015	-4.32293e-015	7.18831e-015	2.69119e-014	2.63984e-014	1.65725e-014	2.54232e-014	2.62377e-014	1.71743e-014	5.87488e-015	1.31826e-015	1.17729e-014
-1.91643e-014	-3.68324e-015	-4.02196e-015	-1.06421e-014	-6.02239e-015	-1.97733e-014	-2.52151e-014	1.44435e-014	5.25543e-015	1.78164e-014	1.08873e-014	-7.09071e-015	6.22319e-016	-2.81032e-015	-4.13572e-015	7.42277e-015	2.70618e-014	2.64768e-014	1.66925e-014	2.55134e-014	2.65558e-014	1.71745e-014	5.91811e-015	1.33603e-015	1.1549e-014
-1.90914e-014	-3.60733e-015	-3.61643e-015	-1.0401e-014	-5.56001e-015	-1.93521e-014	-2.45106e-014	1.46122e-014	5.65096e-015	1.80444e-014	1.14101e-014	-6.75467e-015	9.50316e-016	-2.38561e-015	-3.9197e-015	7.6703e-015	2.72067e-014	2.65784e-014	1.68225e-014	2.56137e-014	2.686e-014	1.71965e-014	5.97814e-015	1.37844e-015	1.13253e-014
-1.90286e-014	-3.54393e-015	-3.20778e-015	-1.01401e-014	-5.08256e-015	-1.89006e-014	-2.38005e-014	1.47715e-014	6.06372e-015	1.82742e-014	1.1887e-014	-6.44785e-015	1.22031e-015	-1.94323e-015	-3.67503e-015	7.93036e-015	2.73473e-014	2.67031e-014	1.6963e-014	2.57217e-014	2.7148e-014	1.72403e-014	6.05368e-015	1.44432e-015	1.11045e-014
-1.89744e-014	-3.49149e-015	-2.79904e-015	-9.86114e-015	-4.59205e-015	-1.84182e-014	-2.30856e-014	1.49241e-014	6.49538e-015	1.85061e-014	1.23208e-014	-6.1691e-015	1.43388e-015	-1.48611e-015	-3.40233e-015	8.20252e-015	2.74836e-014	2.68514e-014	1.71134e-014	2.58354e-014	2.74176e-014	1.73059e-014	6.14345e-015	1.53266e-015	1.08897e-014
-1.89269e-014	-3.44876e-015	-2.3932e-015	-9.56643e-015	-4.09097e-015	-1.79057e-014	-2.23658e-014	1.50724e-014	6.94731e-015	1.87406e-014	1.27156e-014	-5.91691e-015	1.59293e-015	-1.01727e-015	-3.10188e-015	8.4862e-015	2.76156e-014	2.70231e-014	1.72739e-014	2.59526e-014	2.7667e-014	1.73931e-014	6.2459e-015	1.64227e-015	1.06838e-014
-1.88846e-014	-3.41412e-015	-1.99294e-015	-9.25907e-015	-3.58136e-015	-1.73639e-014	-2.1641e-014	1.52202e-014	7.42123e-015	1.89778e-014	1.3076e-014	-5.68902e-015	1.70045e-015	-5.39885e-016	-2.77441e-015	8.78108e-015	2.77434e-014	2.72178e-014	1.74449e-014	2.60716e-014	2.78948e-014	1.75014e-014	6.3592e-015	1.77197e-015	1.04898e-014
-1.88459e-014	-3.38579e-015	-1.60136e-015	-8.94172e-015	-3.0652e-015	-1.67937e-014	-2.09113e-014	1.5371e-014	7.91883e-015	1.92182e-014	1.34069e-014	-5.48256e-015	1.75976e-015	-5.67421e-017	-2.42145e-015	9.08599e-015	2.78671e-014	2.74348e-014	1.76266e-014	2.61905e-014	2.80994e-014	1.76301e-014	6.48195e-015	1.92038e-015	1.03107e-014
-1.8809e-014	-3.36257e-015	-1.22138e-015	-8.61761e-015	-2.54479e-015	-1.61966e-014	-2.01755e-014	1.55279e-014	8.44173e-015	1.94624e-014	1.37138e-014	-5.29493e-015	1.7748e-015	4.29089e-016	-2.0445e-015	9.39955e-015	2.7987e-014	2.76729e-014	1.78181e-014	2.63076e-014	2.82801e-014	1.77779e-014	6.61289e-015	2.0863e-015	1.015e-014
-1.87721e-014	-3.34259e-015	-8.5511e-016	-8.28987e-015	-2.02263e-015	-1.55735e-014	-1.94335e-014	1.56947e-014	8.99159e-015	1.97108e-014	1.40028e-014	-5.12283e-015	1.75023e-015	9.14835e-016	-1.64522e-015	9.72128e-015	2.81039e-014	2.79316e-014	1.80195e-014	2.64215e-014	2.84364e-014	1.79442e-014	6.7509e-015	2.2681e-015	1.00107e-014
-1.8733e-014	-3.32404e-015	-5.05373e-016	-7.96127e-015	-1.50128e-015	-1.49267e-014	-1.86845e-014	1.58747e-014	9.56961e-015	1.99638e-014	1.42804e-014	-4.96291e-015	1.69133e-015	1.39772e-015	-1.22586e-015	1.00499e-014	2.82177e-014	2.82098e-014	1.82307e-014	2.65308e-014	2.85688e-014	1.81281e-014	6.89478e-015	2.46503e-015	9.89552e-015
-1.86902e-014	-3.30527e-015	-1.74672e-016	-7.63509e-015	-9.83034e-016	-1.4258e-014	-1.79277e-014	1.60714e-014	1.0178e-014	2.02223e-014	1.45534e-014	-4.81143e-015	1.60339e-015	1.8754e-015	-7.88657e-016	1.0384e-014	2.83294e-014	2.85062e-014	1.84521e-014	2.66348e-014	2.86772e-014	1.83282e-014	7.04313e-015	2.67586e-015	9.80677e-015
-1.86422e-014	-3.28465e-015	1.3551e-016	-7.31426e-015	-4.70051e-016	-1.35693e-014	-1.71617e-014	1.62877e-014	1.08177e-014	2.04865e-014	1.48293e-014	-4.66451e-015	1.49293e-015	2.3455e-015	-3.36049e-016	1.07226e-014	2.84396e-014	2.88191e-014	1.86837e-014	2.67332e-014	2.87615e-014	1.85426e-014	7.1946e-015	2.89863e-015	9.74717e-015
-1.85876e-014	-3.26034e-015	4.2356e-016	-7.00185e-015	3.53847e-017	-1.28628e-014	-1.63858e-014	1.6527e-014	1.14899e-014	2.07573e-014	1.51146e-014	-4.51851e-015	1.36663e-015	2.80575e-015	1.29114e-016	1.10641e-014	2.85489e-014	2.9147e-014	1.89248e-014	2.68249e-014	2.88226e-014	1.87703e-014	7.34828e-015	3.13229e-015	9.71864e-015
-1.85252e-014	-3.23089e-015	6.88181e-016	-6.69951e-015	5.31178e-016	-1.21411e-014	-1.55988e-014	1.67915e-014	1.21952e-014	2.10347e-014	1.54159e-014	-4.36968e-015	1.23117e-015	3.25357e-015	6.03768e-016	1.14072e-014	2.86578e-014	2.94883e-014	1.91752e-014	2.69095e-014	2.88611e-014	1.90094e-014	7.50296e-015	3.37548e-015	9.7235e-015
-1.84536e-014	-3.19435e-015	9.28052e-016	-6.4102e-015	1.01514e-015	-1.14061e-014	-1.47999e-014	1.70836e-014	1.29344e-014	2.13193e-014	1.57403e-014	-4.21387e-015	1.09293e-015	3.68709e-015	1.08478e-015	1.17505e-014	2.87666e-014	2.98415e-014	1.94348e-014	2.69871e-014	2.88779e-014	1.92581e-014	7.65763e-015	3.62715e-015	9.76298e-015
-1.83722e-014	-3.14958e-015	1.14242e-015	-6.1359e-015	1.48561e-015	-1.06606e-014	-1.39881e-014	1.74048e-014	1.37077e-014	2.16113e-014	1.60943e-014	-4.0476e-015	9.5863e-016	4.10514e-015	1.56886e-015	1.20925e-014	2.88761e-014	3.02045e-014	1.97032e-014	2.7058e-014	2.88749e-014	1.95143e-014	7.81135e-015	3.88674e-015	9.83871e-015
-1.828e-014	-3.09552e-015	1.33116e-015	-5.87828e-015	1.9408e-015	-9.90701e-015	-1.31629e-014	1.77567e-014	1.45144e-014	2.19107e-014	1.64838e-014	-3.86725e-015	8.35369e-016	4.50614e-015	2.05295e-015	1.24319e-014	2.89861e-014	3.05758e-014	1.998e-014	2.71222e-014	2.88538e-014	1.97763e-014	7.96354e-015	4.15286e-015	9.95184e-015
-1.8176e-014	-3.03103e-015	1.49422e-015	-5.63851e-015	2.37962e-015	-9.14841e-015	-1.23236e-014	1.81406e-014	1.53542e-014	2.22177e-014	1.69138e-014	-3.66932e-015	7.29675e-016	4.88868e-015	2.53367e-015	1.27674e-014	2.90969e-014	3.09529e-014	2.02644e-014	2.71807e-014	2.88168e-014	2.00412e-014	8.11363e-015	4.42442e-015	1.01029e-014
-1.80595e-014	-2.95481e-015	1.63134e-015	-5.4176e-015	2.8006e-015	-8.38759e-015	-1.14698e-014	1.85568e-014	1.6226e-014	2.2532e-014	1.73893e-014	-3.45092e-015	6.47353e-016	5.25161e-015	3.00729e-015	1.30974e-014	2.92091e-014	3.13339e-014	2.05559e-014	2.7234e-014	2.87661e-014	2.03066e-014	8.26054e-015	4.70075e-015	1.02922e-014
-1.79308e-014	-2.866e-015	1.74347e-015	-5.2166e-015	3.2022e-015	-7.62722e-015	-1.06017e-014	1.90049e-014	1.71278e-014	2.28535e-014	1.79142e-014	-3.20954e-015	5.94552e-016	5.594e-015	3.47045e-015	1.34205e-014	2.93227e-014	3.17169e-014	2.08537e-014	2.72822e-014	2.87037e-014	2.05699e-014	8.40384e-015	4.9814e-015	1.05198e-014
-1.77896e-014	-2.76369e-015	1.83085e-015	-5.03595e-015	3.58375e-015	-6.87051e-015	-9.71967e-015	1.94833e-014	1.80576e-014	2.31813e-014	1.84913e-014	-2.943e-015	5.7697e-016	5.91481e-015	3.91943e-015	1.37361e-014	2.94374e-014	3.20997e-014	2.11569e-014	2.7326e-014	2.86313e-014	2.08289e-014	8.54275e-015	5.26552e-015	1.07848e-014
-1.7636e-014	-2.64748e-015	1.89451e-015	-4.87593e-015	3.94452e-015	-6.11995e-015	-8.82453e-015	1.99907e-014	1.90125e-014	2.35143e-014	1.91226e-014	-2.65012e-015	5.99989e-016	6.21367e-015	4.35143e-015	1.40426e-014	2.95531e-014	3.24801e-014	2.14649e-014	2.73667e-014	2.85512e-014	2.10813e-014	8.67669e-015	5.55208e-015	1.10861e-014
-1.74706e-014	-2.51705e-015	1.93595e-015	-4.73681e-015	4.28382e-015	-5.37856e-015	-7.91787e-015	2.05253e-014	1.99893e-014	2.38517e-014	1.98098e-014	-2.32935e-015	6.67711e-016	6.49055e-015	4.76347e-015	1.43392e-014	2.96696e-014	3.28558e-014	2.17762e-014	2.74051e-014	2.84661e-014	2.13243e-014	8.80548e-015	5.84059e-015	1.14223e-014
-1.72935e-014	-2.37233e-015	1.95653e-015	-4.61796e-015	4.60132e-015	-4.6493e-015	-7.00101e-015	2.1084e-014	2.09847e-014	2.41921e-014	2.05531e-014	-1.97963e-015	7.83631e-016	6.74529e-015	5.15221e-015	1.46248e-014	2.97869e-014	3.3225e-014	2.20896e-014	2.7442e-014	2.83781e-014	2.15559e-014	8.92885e-015	6.13028e-015	1.17916e-014
-1.71054e-014	-2.21338e-015	1.95783e-015	-4.51909e-015	4.89696e-015	-3.93545e-015	-6.07643e-015	2.16638e-014	2.19936e-014	2.45335e-014	2.13515e-014	-1.60082e-015	9.5099e-016	6.97743e-015	5.51468e-015	1.48985e-014	2.99046e-014	3.35857e-014	2.24036e-014	2.74783e-014	2.82892e-014	2.17738e-014	9.04612e-015	6.42081e-015	1.21923e-014
-1.69073e-014	-2.04059e-015	1.94152e-015	-4.43983e-015	5.17086e-015	-3.23978e-015	-5.14629e-015	2.22609e-014	2.3011e-014	2.48748e-014	2.22031e-014	-1.1934e-015	1.1717e-015	7.18678e-015	5.84853e-015	1.51594e-014	3.00221e-014	3.39361e-014	2.27167e-014	2.75148e-014	2.82018e-014	2.19759e-014	9.157e-015	6.71167e-015	1.26221e-014
-1.66998e-014	-1.85454e-015	1.90982e-015	-4.37864e-015	5.42338e-015	-2.56468e-015	-4.21313e-015	2.28711e-014	2.40314e-014	2.52133e-014	2.31046e-014	-7.58263e-016	1.44716e-015	7.37361e-015	6.15156e-015	1.54071e-014	3.0139e-014	3.42745e-014	2.30278e-014	2.7552e-014	2.81176e-014	2.21599e-014	9.26122e-015	7.00224e-015	1.30783e-014
-1.64844e-014	-1.65567e-015	1.86516e-015	-4.33403e-015	5.65513e-015	-1.91307e-015	-3.28049e-015	2.34897e-014	2.50488e-014	2.55471e-014	2.40517e-014	-2.9697e-016	1.77766e-015	7.53821e-015	6.42198e-015	1.56411e-014	3.02542e-014	3.45991e-014	2.33352e-014	2.75905e-014	2.80387e-014	2.23244e-014	9.35843e-015	7.29234e-015	1.35574e-014
-1.62628e-014	-1.44503e-015	1.80942e-015	-4.30464e-015	5.86656e-015	-1.28712e-015	-2.35216e-015	2.41119e-014	2.6057e-014	2.58739e-014	2.50394e-014	1.88397e-016	2.16297e-015	7.68134e-015	6.65775e-015	1.58611e-014	3.03667e-014	3.4908e-014	2.36375e-014	2.76307e-014	2.79667e-014	2.24672e-014	9.44864e-015	7.58128e-015	1.4056e-014
-1.60366e-014	-1.22319e-015	1.74529e-015	-4.28847e-015	6.05826e-015	-6.89216e-016	-1.43219e-015	2.47321e-014	2.70493e-014	2.61911e-014	2.60614e-014	6.95286e-016	2.60202e-015	7.80286e-015	6.85759e-015	1.60667e-014	3.04754e-014	3.51998e-014	2.39329e-014	2.7673e-014	2.79033e-014	2.25877e-014	9.53155e-015	7.86803e-015	1.45703e-014
-1.58075e-014	-9.91154e-016	1.67504e-015	-4.28401e-015	6.23104e-015	-1.2163e-016	-5.24878e-016	2.53449e-014	2.80186e-014	2.64964e-014	2.71107e-014	1.22029e-015	3.09231e-015	7.90303e-015	7.02077e-015	1.62574e-014	3.05799e-014	3.54734e-014	2.42192e-014	2.7718e-014	2.78499e-014	2.26846e-014	9.60674e-015	8.1517e-015	1.5097e-014
-1.5577e-014	-7.50377e-016	1.60124e-015	-4.28961e-015	6.38693e-015	4.13752e-016	3.65631e-016	2.59446e-014	2.89578e-014	2.67863e-014	2.81795e-014	1.75995e-015	3.63102e-015	7.98351e-015	7.14709e-015	1.64331e-014	3.06796e-014	3.5728e-014	2.44947e-014	2.77658e-014	2.78076e-014	2.27565e-014	9.67381e-015	8.4319e-015	1.56318e-014
-1.53472e-014	-5.01884e-016	1.52604e-015	-4.30322e-015	6.52688e-015	9.15479e-016	1.23459e-015	2.65257e-014	2.986e-014	2.70583e-014	2.92593e-014	2.31001e-015	4.21417e-015	8.04477e-015	7.23607e-015	1.65935e-014	3.07732e-014	3.59627e-014	2.47574e-014	2.78166e-014	2.77776e-014	2.28029e-014	9.73258e-015	8.70772e-015	1.61711e-014
-1.51194e-014	-2.47052e-016	1.4515e-015	-4.3225e-015	6.65161e-015	1.38199e-015	2.07726e-015	2.70821e-014	3.07181e-014	2.73097e-014	3.0341e-014	2.86631e-015	4.83753e-015	8.08754e-015	7.28811e-015	1.6739e-014	3.08599e-014	3.61774e-014	2.50059e-014	2.78701e-014	2.7761e-014	2.28234e-014	9.78257e-015	8.97851e-015	1.6711e-014
-1.4896e-014	1.2211e-017	1.38e-015	-4.34551e-015	6.76253e-015	1.81232e-015	2.88885e-015	2.76085e-014	3.15245e-014	2.75374e-014	3.1415e-014	3.4244e-015	5.49602e-015	8.11214e-015	7.30356e-015	1.68701e-014	3.09386e-014	3.63717e-014	2.52385e-014	2.79266e-014	2.77578e-014	2.2818e-014	9.82359e-015	9.24346e-015	1.72471e-014
-1.46783e-014	2.74925e-016	1.3135e-015	-4.37037e-015	6.8612e-015	2.20543e-015	3.66497e-015	2.80997e-014	3.22727e-014	2.77384e-014	3.24719e-014	3.97909e-015	6.18409e-015	8.11924e-015	7.28309e-015	1.69875e-014	3.10087e-014	3.65455e-014	2.54535e-014	2.79859e-014	2.77682e-014	2.27866e-014	9.85542e-015	9.502e-015	1.77759e-014
-1.44678e-014	5.39737e-016	1.25339e-015	-4.39521e-015	6.94904e-015	2.56022e-015	4.40137e-015	2.85506e-014	3.29564e-014	2.79103e-014	3.35017e-014	4.52575e-015	6.89533e-015	8.10972e-015	7.22813e-015	1.70916e-014	3.10697e-014	3.66993e-014	2.56492e-014	2.80475e-014	2.77919e-014	2.27298e-014	9.87796e-015	9.75325e-015	1.82936e-014
-1.42658e-014	8.05369e-016	1.2015e-015	-4.41812e-015	7.02755e-015	2.87608e-015	5.0933e-015	2.89569e-014	3.35697e-014	2.80506e-014	3.44941e-014	5.05913e-015	7.62313e-015	8.08424e-015	7.14031e-015	1.7183e-014	3.11208e-014	3.68336e-014	2.58245e-014	2.81111e-014	2.78285e-014	2.26486e-014	9.89118e-015	9.99644e-015	1.87964e-014
-1.40742e-014	1.07075e-015	1.15877e-015	-4.43718e-015	7.09792e-015	3.15244e-015	5.73624e-015	2.93143e-014	3.41064e-014	2.81567e-014	3.54393e-014	5.57445e-015	8.3605e-015	8.04386e-015	7.02226e-015	1.72626e-014	3.11617e-014	3.69494e-014	2.5978e-014	2.81764e-014	2.78776e-014	2.2544e-014	9.89488e-015	1.02307e-014	1.92805e-014
-1.38946e-014	1.33428e-015	1.12618e-015	-4.45082e-015	7.16161e-015	3.3895e-015	6.32739e-015	2.96191e-014	3.45615e-014	2.82271e-014	3.63279e-014	6.06679e-015	9.1005e-015	7.9896e-015	6.87625e-015	1.73314e-014	3.11921e-014	3.70475e-014	2.61088e-014	2.82429e-014	2.79385e-014	2.24173e-014	9.88945e-015	1.04551e-014	1.97429e-014
-1.37282e-014	1.59482e-015	1.10491e-015	-4.4572e-015	7.2195e-015	3.58762e-015	6.8638e-015	2.98686e-014	3.49307e-014	2.82598e-014	3.71501e-014	6.53154e-015	9.83624e-015	7.9224e-015	6.70492e-015	1.73901e-014	3.12119e-014	3.71292e-014	2.62158e-014	2.83103e-014	2.80107e-014	2.22698e-014	9.87468e-015	1.06687e-014	2.01809e-014
-1.3576e-014	1.85082e-015	1.09533e-015	-4.45576e-015	7.27325e-015	3.74761e-015	7.34254e-015	3.00605e-014	3.5211e-014	2.82533e-014	3.78974e-014	6.96395e-015	1.05604e-014	7.84286e-015	6.51138e-015	1.74403e-014	3.12214e-014	3.71962e-014	2.62996e-014	2.83775e-014	2.80932e-014	2.21034e-014	9.8504e-015	1.08703e-014	2.05917e-014
-1.34388e-014	2.10099e-015	1.09811e-015	-4.44503e-015	7.32427e-015	3.87026e-015	7.76157e-015	3.0193e-014	3.53993e-014	2.82066e-014	3.85617e-014	7.35951e-015	1.12656e-014	7.75201e-015	6.29872e-015	1.74829e-014	3.12205e-014	3.72501e-014	2.63598e-014	2.84439e-014	2.81849e-014	2.19201e-014	9.81678e-015	1.10593e-014	2.0973e-014
-1.33174e-014	2.34411e-015	1.11351e-015	-4.42458e-015	7.37387e-015	3.95603e-015	8.11965e-015	3.02655e-014	3.54941e-014	2.81192e-014	3.91355e-014	7.7145e-015	1.19439e-014	7.65057e-015	6.07055e-015	1.75193e-014	3.12097e-014	3.72931e-014	2.63964e-014	2.85088e-014	2.82838e-014	2.17223e-014	9.77392e-015	1.12347e-014	2.13227e-014
-1.32118e-014	2.57958e-015	1.14139e-015	-4.39351e-015	7.42288e-015	4.00615e-015	8.41563e-015	3.02776e-014	3.54944e-014	2.799e-014	3.96123e-014	8.02527e-015	1.25885e-014	7.53927e-015	5.83087e-015	1.7551e-014	3.11899e-014	3.73273e-014	2.64092e-014	2.85715e-014	2.83878e-014	2.15121e-014	9.72217e-015	1.13953e-014	2.1639e-014
-1.31228e-014	2.80651e-015	1.18119e-015	-4.35159e-015	7.47232e-015	4.0227e-015	8.64956e-015	3.02298e-014	3.54003e-014	2.78193e-014	3.99867e-014	8.28885e-015	1.31932e-014	7.41927e-015	5.58342e-015	1.75794e-014	3.11619e-014	3.7355e-014	2.63988e-014	2.86313e-014	2.84959e-014	2.12921e-014	9.66165e-015	1.15404e-014	2.19204e-014
-1.30506e-014	3.02423e-015	1.23229e-015	-4.2982e-015	7.52283e-015	4.00688e-015	8.82221e-015	3.01235e-014	3.5213e-014	2.76077e-014	4.02544e-014	8.50288e-015	1.37518e-014	7.29145e-015	5.33192e-015	1.76064e-014	3.11271e-014	3.73788e-014	2.63664e-014	2.86879e-014	2.86066e-014	2.10647e-014	9.59296e-015	1.16686e-014	2.21663e-014
-1.29949e-014	3.23156e-015	1.29388e-015	-4.2333e-015	7.57547e-015	3.9607e-015	8.93511e-015	2.99609e-014	3.49342e-014	2.73564e-014	4.04118e-014	8.6652e-015	1.42587e-014	7.15659e-015	5.08061e-015	1.76339e-014	3.10866e-014	3.74011e-014	2.63133e-014	2.87407e-014	2.87178e-014	2.08327e-014	9.51684e-015	1.17793e-014	2.23757e-014
-1.2955e-014	3.42799e-015	1.36496e-015	-4.15661e-015	7.63094e-015	3.88645e-015	8.99036e-015	2.9745e-014	3.45679e-014	2.70669e-014	4.04566e-014	8.77468e-015	1.47086e-014	7.01571e-015	4.83342e-015	1.76631e-014	3.10419e-014	3.74243e-014	2.62413e-014	2.87893e-014	2.8828e-014	2.05989e-014	9.43351e-015	1.18718e-014	2.25485e-014
-1.29303e-014	3.61359e-015	1.44399e-015	-4.0682e-015	7.6899e-015	3.78655e-015	8.99119e-015	2.9479e-014	3.41182e-014	2.67412e-014	4.03879e-014	8.8308e-015	1.50969e-014	6.87015e-015	4.59393e-015	1.76959e-014	3.09951e-014	3.74512e-014	2.61521e-014	2.88332e-014	2.89351e-014	2.03664e-014	9.34406e-015	1.19451e-014	2.26852e-014
-1.29196e-014	3.78791e-015	1.52989e-015	-3.96863e-015	7.75293e-015	3.66395e-015	8.94173e-015	2.91673e-014	3.35907e-014	2.63815e-014	4.02062e-014	8.83324e-015	1.54204e-014	6.72109e-015	4.36628e-015	1.77339e-014	3.09485e-014	3.74845e-014	2.60478e-014	2.88724e-014	2.90382e-014	2.0137e-014	9.24969e-015	1.19989e-014	2.27866e-014
-1.29221e-014	3.95031e-015	1.62132e-015	-3.85834e-015	7.82089e-015	3.52098e-015	8.84653e-015	2.88153e-014	3.29916e-014	2.59906e-014	3.99132e-014	8.78249e-015	1.56758e-014	6.56924e-015	4.1544e-015	1.7779e-014	3.0904e-014	3.75262e-014	2.59311e-014	2.89067e-014	2.91355e-014	1.99138e-014	9.1509e-015	1.2033e-014	2.28531e-014
-1.2936e-014	4.10111e-015	1.71691e-015	-3.73786e-015	7.89462e-015	3.36065e-015	8.71129e-015	2.84287e-014	3.2328e-014	2.55716e-014	3.95115e-014	8.67977e-015	1.5861e-014	6.41608e-015	3.96193e-015	1.78328e-014	3.08639e-014	3.75788e-014	2.58051e-014	2.89362e-014	2.92252e-014	1.96994e-014	9.0487e-015	1.20468e-014	2.28863e-014
-1.296e-014	4.23984e-015	1.81499e-015	-3.60784e-015	7.97489e-015	3.18635e-015	8.54123e-015	2.80127e-014	3.16078e-014	2.51283e-014	3.90054e-014	8.52687e-015	1.59747e-014	6.26304e-015	3.79253e-015	1.78968e-014	3.08305e-014	3.76455e-014	2.56728e-014	2.89612e-014	2.93063e-014	1.94966e-014	8.94444e-015	1.20405e-014	2.28877e-014
-1.29927e-014	4.36667e-015	1.91397e-015	-3.4691e-015	8.06211e-015	3.00104e-015	8.34236e-015	2.75744e-014	3.08395e-014	2.46643e-014	3.83995e-014	8.32631e-015	1.60162e-014	6.11135e-015	3.64927e-015	1.79725e-014	3.08062e-014	3.77276e-014	2.5537e-014	2.8982e-014	2.93776e-014	1.93077e-014	8.83944e-015	1.20137e-014	2.2859e-014
-1.30325e-014	4.48184e-015	2.01237e-015	-3.3221e-015	8.15676e-015	2.80843e-015	8.12134e-015	2.712e-014	3.00324e-014	2.41839e-014	3.77002e-014	8.08102e-015	1.59849e-014	5.96192e-015	3.53505e-015	1.80617e-014	3.07932e-014	3.78275e-014	2.54013e-014	2.89985e-014	2.94382e-014	1.91351e-014	8.73508e-015	1.19661e-014	2.28027e-014
-1.30775e-014	4.58589e-015	2.10902e-015	-3.16816e-015	8.25964e-015	2.61123e-015	7.88473e-015	2.66565e-014	2.91957e-014	2.36912e-014	3.69143e-014	7.79489e-015	1.58816e-014	5.81632e-015	3.45216e-015	1.81651e-014	3.07938e-014	3.79461e-014	2.52683e-014	2.90116e-014	2.94872e-014	1.89803e-014	8.63271e-015	1.18984e-014	2.27211e-014
-1.31258e-014	4.67966e-015	2.20194e-015	-3.00771e-015	8.37112e-015	2.41274e-015	7.63973e-015	2.6191e-014	2.83393e-014	2.31905e-014	3.60501e-014	7.47138e-015	1.5708e-014	5.67567e-015	3.40339e-015	1.82843e-014	3.0811e-014	3.80849e-014	2.51421e-014	2.90222e-014	2.95233e-014	1.88447e-014	8.53391e-015	1.18113e-014	2.26169e-014
-1.3176e-014	4.76334e-015	2.28996e-015	-2.8416e-015	8.49155e-015	2.21584e-015	7.39352e-015	2.57302e-014	2.74732e-014	2.26866e-014	3.51162e-014	7.11473e-015	1.54662e-014	5.54027e-015	3.39015e-015	1.84205e-014	3.08477e-014	3.82452e-014	2.50264e-014	2.90311e-014	2.95463e-014	1.87302e-014	8.43994e-015	1.17055e-014	2.24927e-014
-1.32259e-014	4.83802e-015	2.37198e-015	-2.67155e-015	8.62138e-015	2.023e-015	7.15319e-015	2.52812e-014	2.66075e-014	2.21841e-014	3.41214e-014	6.72982e-015	1.51592e-014	5.41171e-015	3.41402e-015	1.85742e-014	3.0906e-014	3.84279e-014	2.49245e-014	2.90391e-014	2.95555e-014	1.86376e-014	8.3524e-015	1.1581e-014	2.23517e-014
-1.32731e-014	4.90374e-015	2.4461e-015	-2.49843e-015	8.76114e-015	1.83728e-015	6.9258e-015	2.48511e-014	2.57526e-014	2.16874e-014	3.30752e-014	6.32106e-015	1.47898e-014	5.29125e-015	3.47628e-015	1.87471e-014	3.09879e-014	3.86334e-014	2.484e-014	2.90459e-014	2.95507e-014	1.85684e-014	8.27263e-015	1.14386e-014	2.21966e-014
-1.33159e-014	4.96132e-015	2.51161e-015	-2.32294e-015	8.91134e-015	1.66165e-015	6.71797e-015	2.4446e-014	2.49186e-014	2.1201e-014	3.19877e-014	5.89288e-015	1.43621e-014	5.17991e-015	3.57732e-015	1.89394e-014	3.10951e-014	3.88626e-014	2.47755e-014	2.90527e-014	2.95319e-014	1.85233e-014	8.20217e-015	1.12796e-014	2.20294e-014
-1.33525e-014	5.01181e-015	2.56728e-015	-2.14617e-015	9.07203e-015	1.49884e-015	6.53516e-015	2.40723e-014	2.41155e-014	2.0729e-014	3.08692e-014	5.4513e-015	1.38805e-014	5.07892e-015	3.71755e-015	1.91518e-014	3.12298e-014	3.9115e-014	2.47344e-014	2.90616e-014	2.9499e-014	1.85026e-014	8.14285e-015	1.1105e-014	2.18534e-014
-1.33801e-014	5.05621e-015	2.61238e-015	-1.96932e-015	9.24409e-015	1.35103e-015	6.38337e-015	2.37356e-014	2.33528e-014	2.02757e-014	2.97303e-014	5.00131e-015	1.33495e-014	4.9889e-015	3.8966e-015	1.93839e-014	3.13935e-014	3.93894e-014	2.47205e-014	2.90731e-014	2.94526e-014	1.85059e-014	8.09582e-015	1.09162e-014	2.16715e-014
-1.33973e-014	5.09453e-015	2.64691e-015	-1.79314e-015	9.42741e-015	1.22015e-015	6.26825e-015	2.34418e-014	2.26393e-014	1.98452e-014	2.85813e-014	4.54813e-015	1.2774e-014	4.91074e-015	4.11388e-015	1.96359e-014	3.15869e-014	3.96845e-014	2.4736e-014	2.90883e-014	2.93927e-014	1.85335e-014	8.06215e-015	1.07142e-014	2.14864e-014
-1.34031e-014	5.12769e-015	2.66963e-015	-1.61894e-015	9.62276e-015	1.10842e-015	6.19447e-015	2.31958e-014	2.19833e-014	1.94412e-014	2.74326e-014	4.09714e-015	1.21589e-014	4.84555e-015	4.36827e-015	1.99079e-014	3.18113e-014	3.99986e-014	2.47832e-014	2.91079e-014	2.93202e-014	1.85848e-014	8.04295e-015	1.0501e-014	2.12996e-014
-1.33953e-014	5.15679e-015	2.68063e-015	-1.4473e-015	9.83047e-015	1.01713e-015	6.16576e-015	2.30014e-014	2.13924e-014	1.90668e-014	2.62942e-014	3.65355e-015	1.15095e-014	4.79408e-015	4.65864e-015	2.0199e-014	3.20675e-014	4.033e-014	2.4864e-014	2.91328e-014	2.92357e-014	1.86589e-014	8.03946e-015	1.02786e-014	2.11141e-014
-1.33719e-014	5.18235e-015	2.6799e-015	-1.27962e-015	1.00503e-014	9.47229e-016	6.1853e-015	2.2862e-014	2.08735e-014	1.87248e-014	2.51754e-014	3.22192e-015	1.08315e-014	4.75643e-015	4.98251e-015	2.05081e-014	3.23554e-014	4.06771e-014	2.49808e-014	2.91642e-014	2.91396e-014	1.8755e-014	8.05286e-015	1.00491e-014	2.0932e-014
-1.33317e-014	5.2048e-015	2.66797e-015	-1.11667e-015	1.02834e-014	9.00321e-016	6.2558e-015	2.27807e-014	2.04325e-014	1.84181e-014	2.40862e-014	2.80708e-015	1.01304e-014	4.7328e-015	5.3374e-015	2.08343e-014	3.26746e-014	4.10374e-014	2.51354e-014	2.92027e-014	2.90329e-014	1.88716e-014	8.08414e-015	9.81434e-015	2.07556e-014
-1.32727e-014	5.22533e-015	2.64602e-015	-9.5854e-016	1.05302e-014	8.77408e-016	6.37964e-015	2.27593e-014	2.00743e-014	1.81492e-014	2.30353e-014	2.41313e-015	9.41197e-015	4.72355e-015	5.72081e-015	2.11765e-014	3.30243e-014	4.14084e-014	2.53294e-014	2.92491e-014	2.8917e-014	1.90075e-014	8.13384e-015	9.57603e-015	2.05869e-014
-1.31941e-014	5.24428e-015	2.61484e-015	-8.05592e-016	1.07906e-014	8.79069e-016	6.55834e-015	2.27993e-014	1.9803e-014	1.79197e-014	2.20303e-014	2.04411e-015	8.68177e-015	4.72869e-015	6.12971e-015	2.15336e-014	3.34038e-014	4.17872e-014	2.55627e-014	2.93042e-014	2.87921e-014	1.91618e-014	8.2031e-015	9.33627e-015	2.04272e-014
-1.30946e-014	5.26261e-015	2.57442e-015	-6.58711e-016	1.10653e-014	9.05076e-016	6.79193e-015	2.29012e-014	1.96217e-014	1.77313e-014	2.10783e-014	1.70349e-015	7.94544e-015	4.74812e-015	6.56038e-015	2.1904e-014	3.38118e-014	4.21702e-014	2.58359e-014	2.93682e-014	2.86598e-014	1.93326e-014	8.29209e-015	9.09725e-015	2.02783e-014
-1.29733e-014	5.28095e-015	2.52602e-015	-5.185e-016	1.13546e-014	9.56349e-016	7.08e-015	2.30655e-014	1.95325e-014	1.75841e-014	2.01857e-014	1.39475e-015	7.20821e-015	4.78192e-015	7.00947e-015	2.22857e-014	3.42467e-014	4.25541e-014	2.61491e-014	2.94417e-014	2.85214e-014	1.95181e-014	8.40067e-015	8.86133e-015	2.01425e-014
-1.28295e-014	5.30018e-015	2.47135e-015	-3.85348e-016	1.16586e-014	1.03385e-015	7.42131e-015	2.32911e-014	1.95358e-014	1.74788e-014	1.93581e-014	1.12031e-015	6.47566e-015	4.82971e-015	7.47388e-015	2.26769e-014	3.47064e-014	4.29355e-014	2.65013e-014	2.95248e-014	2.83781e-014	1.97162e-014	8.52873e-015	8.63062e-015	2.00203e-014
-1.26628e-014	5.32139e-015	2.41134e-015	-2.59738e-016	1.19772e-014	1.13726e-015	7.81434e-015	2.35758e-014	1.96314e-014	1.74155e-014	1.86003e-014	8.83105e-016	5.75275e-015	4.89136e-015	7.94916e-015	2.30758e-014	3.51877e-014	4.33113e-014	2.68916e-014	2.96172e-014	2.82316e-014	1.9925e-014	8.67605e-015	8.40719e-015	1.99124e-014
-1.24723e-014	5.34477e-015	2.34771e-015	-1.41267e-016	1.23109e-014	1.2655e-015	8.25554e-015	2.39172e-014	1.98187e-014	1.7393e-014	1.79162e-014	6.84957e-016	5.04444e-015	4.96658e-015	8.43138e-015	2.34802e-014	3.56886e-014	4.36779e-014	2.73194e-014	2.97188e-014	2.80823e-014	2.01428e-014	8.84185e-015	8.19376e-015	1.98191e-014
-1.22572e-014	5.37074e-015	2.28256e-015	-3.00236e-017	1.26594e-014	1.4181e-015	8.74214e-015	2.43127e-014	2.00959e-014	1.74106e-014	1.7309e-014	5.26852e-016	4.35572e-015	5.05442e-015	8.91642e-015	2.38873e-014	3.6206e-014	4.40318e-014	2.77835e-014	2.98296e-014	2.79325e-014	2.03672e-014	9.02543e-015	7.99261e-015	1.97414e-014
-1.20174e-014	5.40029e-015	2.21767e-015	7.40714e-017	1.30231e-014	1.59455e-015	9.26945e-015	2.47591e-014	2.04593e-014	1.74673e-014	1.67808e-014	4.09409e-016	3.69147e-015	5.15396e-015	9.40062e-015	2.42946e-014	3.67365e-014	4.43697e-014	2.82818e-014	2.99493e-014	2.77829e-014	2.05964e-014	9.22572e-015	7.80566e-015	1.96793e-014
-1.17531e-014	5.43382e-015	2.15503e-015	1.70709e-016	1.34023e-014	1.79425e-015	9.83267e-015	2.52528e-014	2.09059e-014	1.75608e-014	1.63328e-014	3.33171e-016	3.05525e-015	5.26498e-015	9.87955e-015	2.47003e-014	3.7277e-014	4.46885e-014	2.88117e-014	3.00771e-014	2.76346e-014	2.0828e-014	9.44193e-015	7.63471e-015	1.96331e-014
-1.14645e-014	5.47129e-015	2.0967e-015	2.59673e-016	1.37966e-014	2.0166e-015	1.04275e-014	2.57888e-014	2.1431e-014	1.76887e-014	1.59653e-014	2.98355e-016	2.45049e-015	5.38688e-015	1.03494e-014	2.51017e-014	3.78238e-014	4.49853e-014	2.93712e-014	3.02125e-014	2.74883e-014	2.10602e-014	9.67259e-015	7.48126e-015	1.96019e-014
-1.11517e-014	5.51358e-015	2.04419e-015	3.41594e-016	1.42051e-014	2.26026e-015	1.10487e-014	2.6362e-014	2.20292e-014	1.78488e-014	1.56781e-014	3.0431e-016	1.88095e-015	5.51839e-015	1.08064e-014	2.54963e-014	3.83727e-014	4.52574e-014	2.99576e-014	3.03547e-014	2.73455e-014	2.12906e-014	9.91586e-015	7.34709e-015	1.95853e-014
-1.08145e-014	5.56116e-015	1.99931e-015	4.16561e-016	1.46272e-014	2.52384e-015	1.16903e-014	2.69673e-014	2.26945e-014	1.80383e-014	1.54702e-014	3.50223e-016	1.34928e-015	5.65855e-015	1.12464e-014	2.58814e-014	3.892e-014	4.55017e-014	3.05676e-014	3.0503e-014	2.72073e-014	2.15179e-014	1.01705e-014	7.23323e-015	1.95825e-014
-1.04529e-014	5.61428e-015	1.96435e-015	4.85436e-016	1.50628e-014	2.80596e-015	1.23471e-014	2.75994e-014	2.34203e-014	1.8254e-014	1.53389e-014	4.3458e-016	8.58012e-016	5.80627e-015	1.16657e-014	2.62549e-014	3.94624e-014	4.57155e-014	3.11978e-014	3.06563e-014	2.70745e-014	2.174e-014	1.04346e-014	7.14142e-015	1.95931e-014
-1.00673e-014	5.67319e-015	1.94109e-015	5.48565e-016	1.55117e-014	3.10526e-015	1.3013e-014	2.82528e-014	2.41997e-014	1.84925e-014	1.52819e-014	5.55533e-016	4.09775e-016	5.96006e-015	1.20611e-014	2.6614e-014	3.99958e-014	4.58968e-014	3.18453e-014	3.08135e-014	2.6948e-014	2.19548e-014	1.07059e-014	7.07322e-015	1.96161e-014
-9.65824e-015	5.73815e-015	1.93087e-015	6.06372e-016	1.59727e-014	3.42094e-015	1.3683e-014	2.89224e-014	2.50247e-014	1.87503e-014	1.52962e-014	7.11245e-016	6.83972e-018	6.1193e-015	1.24293e-014	2.69573e-014	4.05158e-014	4.60446e-014	3.25065e-014	3.09736e-014	2.6828e-014	2.21611e-014	1.09824e-014	7.02939e-015	1.96505e-014
-9.22712e-015	5.80993e-015	1.93529e-015	6.59607e-016	1.64451e-014	3.75132e-015	1.43517e-014	2.96023e-014	2.5887e-014	1.90242e-014	1.53774e-014	8.99621e-016	-3.48967e-016	6.28328e-015	1.27675e-014	2.72826e-014	4.10186e-014	4.6158e-014	3.31779e-014	3.11354e-014	2.67157e-014	2.23568e-014	1.1262e-014	7.00962e-015	1.96951e-014
-8.77508e-015	5.88855e-015	1.95561e-015	7.08052e-016	1.69274e-014	4.09545e-015	1.5013e-014	3.02869e-014	2.6779e-014	1.93101e-014	1.55211e-014	1.11804e-015	-6.55877e-016	6.45016e-015	1.30729e-014	2.75875e-014	4.14999e-014	4.62359e-014	3.3855e-014	3.1297e-014	2.66114e-014	2.25403e-014	1.15422e-014	7.01379e-015	1.97488e-014
-8.30281e-015	5.9742e-015	1.99329e-015	7.52731e-016	1.74185e-014	4.45205e-015	1.56627e-014	3.09708e-014	2.76923e-014	1.96047e-014	1.57224e-014	1.36379e-015	-9.12596e-016	6.6189e-015	1.33438e-014	2.7871e-014	4.19568e-014	4.62776e-014	3.45343e-014	3.14573e-014	2.65155e-014	2.27102e-014	1.18206e-014	7.04269e-015	1.98099e-014
-7.81074e-015	6.06648e-015	2.04983e-015	7.94014e-016	1.79171e-014	4.82027e-015	1.62949e-014	3.16486e-014	2.8619e-014	1.99045e-014	1.59768e-014	1.63433e-015	-1.11784e-015	6.7889e-015	1.35788e-014	2.81316e-014	4.23857e-014	4.6284e-014	3.52122e-014	3.16152e-014	2.6428e-014	2.28654e-014	1.20946e-014	7.09524e-015	1.9877e-014
-7.30044e-015	6.16569e-015	2.12608e-015	8.32488e-016	1.84217e-014	5.19863e-015	1.69056e-014	3.23142e-014	2.95509e-014	2.02058e-014	1.6279e-014	1.92681e-015	-1.27038e-015	6.95972e-015	1.37759e-014	2.83681e-014	4.27834e-014	4.62553e-014	3.58846e-014	3.17688e-014	2.63491e-014	2.30048e-014	1.23621e-014	7.17082e-015	1.99487e-014
-6.77315e-015	6.2721e-015	2.22253e-015	8.68817e-016	1.89298e-014	5.58583e-015	1.74906e-014	3.29628e-014	3.04796e-014	2.0505e-014	1.66234e-014	2.23846e-015	-1.36985e-015	7.12987e-015	1.39353e-014	2.85796e-014	4.31474e-014	4.61912e-014	3.65469e-014	3.19173e-014	2.6279e-014	2.31277e-014	1.2621e-014	7.26869e-015	2.00237e-014
-6.22975e-015	6.38542e-015	2.33954e-015	9.03791e-016	1.9439e-014	5.98053e-015	1.80462e-014	3.35895e-014	3.13975e-014	2.07988e-014	1.70044e-014	2.56596e-015	-1.41671e-015	7.29807e-015	1.40561e-014	2.87654e-014	4.34748e-014	4.60925e-014	3.71953e-014	3.20587e-014	2.62171e-014	2.3233e-014	1.28688e-014	7.38829e-015	2.01005e-014
-5.67179e-015	6.50564e-015	2.47719e-015	9.37555e-016	1.99477e-014	6.38091e-015	1.85688e-014	3.41897e-014	3.2297e-014	2.10836e-014	1.74164e-014	2.90636e-015	-1.41099e-015	7.4639e-015	1.41383e-014	2.89249e-014	4.37633e-014	4.5961e-014	3.78266e-014	3.21919e-014	2.6163e-014	2.33196e-014	1.31034e-014	7.52752e-015	2.01777e-014
-5.10148e-015	6.63256e-015	2.6347e-015	9.7048e-016	2.04532e-014	6.78541e-015	1.9055e-014	3.47595e-014	3.31711e-014	2.13567e-014	1.78537e-014	3.25664e-015	-1.35355e-015	7.62553e-015	1.41817e-014	2.90581e-014	4.4011e-014	4.57983e-014	3.84369e-014	3.23158e-014	2.61164e-014	2.3387e-014	1.33227e-014	7.68476e-015	2.02534e-014
-4.52088e-015	6.76604e-015	2.81173e-015	1.00251e-015	2.09537e-014	7.19291e-015	1.95033e-014	3.52948e-014	3.40124e-014	2.16151e-014	1.831e-014	3.61397e-015	-1.24405e-015	7.78239e-015	1.41873e-014	2.91649e-014	4.42166e-014	4.56063e-014	3.90228e-014	3.24298e-014	2.60768e-014	2.34345e-014	1.35242e-014	7.85824e-015	2.03262e-014
-3.93188e-015	6.90592e-015	3.00795e-015	1.0347e-015	2.14468e-014	7.60267e-015	1.99116e-014	3.57921e-014	3.48145e-014	2.1856e-014	1.878e-014	3.97522e-015	-1.08309e-015	7.93369e-015	1.41556e-014	2.9245e-014	4.43783e-014	4.53871e-014	3.95809e-014	3.25321e-014	2.6043e-014	2.34619e-014	1.37061e-014	8.04534e-015	2.03948e-014
-3.33601e-015	7.05184e-015	3.22202e-015	1.0678e-015	2.19299e-014	8.01291e-015	2.02783e-014	3.62482e-014	3.55715e-014	2.20769e-014	1.92581e-014	4.33818e-015	-8.72073e-016	8.07914e-015	1.40876e-014	2.92989e-014	4.44956e-014	4.51435e-014	4.01076e-014	3.26225e-014	2.60135e-014	2.34688e-014	1.38672e-014	8.24383e-015	2.0458e-014
-2.73549e-015	7.20367e-015	3.45237e-015	1.10178e-015	2.24004e-014	8.42202e-015	2.06021e-014	3.66606e-014	3.62775e-014	2.22753e-014	1.9739e-014	4.70091e-015	-6.12427e-016	8.2177e-015	1.39854e-014	2.93271e-014	4.45683e-014	4.48776e-014	4.06001e-014	3.27005e-014	2.59876e-014	2.34549e-014	1.40057e-014	8.45132e-015	2.05143e-014
-2.13299e-015	7.3605e-015	3.69861e-015	1.13604e-015	2.28551e-014	8.82848e-015	2.08828e-014	3.70273e-014	3.69273e-014	2.24492e-014	2.02181e-014	5.0607e-015	-3.05572e-016	8.34906e-015	1.38505e-014	2.93302e-014	4.45965e-014	4.45919e-014	4.10553e-014	3.27647e-014	2.59639e-014	2.34196e-014	1.41204e-014	8.66544e-015	2.05626e-014
-1.53066e-015	7.52177e-015	3.95849e-015	1.17043e-015	2.3292e-014	9.23093e-015	2.11202e-014	3.73466e-014	3.75164e-014	2.25971e-014	2.06905e-014	5.41554e-015	4.71463e-017	8.47218e-015	1.36852e-014	2.93092e-014	4.45808e-014	4.4289e-014	4.14704e-014	3.28147e-014	2.59408e-014	2.33628e-014	1.42105e-014	8.88352e-015	2.06013e-014
-9.3056e-016	7.68658e-015	4.23051e-015	1.20546e-015	2.37082e-014	9.62798e-015	2.13142e-014	3.76161e-014	3.80411e-014	2.27172e-014	2.11519e-014	5.76341e-015	4.43458e-016	8.58672e-015	1.34918e-014	2.92654e-014	4.45218e-014	4.39718e-014	4.18429e-014	3.28497e-014	2.59177e-014	2.32847e-014	1.42747e-014	9.10221e-015	2.06289e-014
-3.356e-016	7.85427e-015	4.5126e-015	1.24112e-015	2.41008e-014	1.00181e-014	2.14654e-014	3.78345e-014	3.84978e-014	2.28084e-014	2.15985e-014	6.10321e-015	8.81135e-016	8.69251e-015	1.32727e-014	2.92e-014	4.44202e-014	4.36426e-014	4.21706e-014	3.28694e-014	2.5893e-014	2.31849e-014	1.43123e-014	9.31842e-015	2.0645e-014
2.51977e-016	8.02497e-015	4.80308e-015	1.27668e-015	2.44676e-014	1.03994e-014	2.1574e-014	3.80008e-014	3.88834e-014	2.28699e-014	2.20266e-014	6.43363e-015	1.35793e-015	8.78877e-015	1.30301e-014	2.91142e-014	4.4278e-014	4.33035e-014	4.24514e-014	3.28741e-014	2.58643e-014	2.30635e-014	1.43233e-014	9.52954e-015	2.06476e-014
8.2981e-016	8.1978e-015	5.09942e-015	1.31229e-015	2.48064e-014	1.07698e-014	2.16406e-014	3.81145e-014	3.91947e-014	2.29008e-014	2.24328e-014	6.75364e-015	1.87093e-015	8.87511e-015	1.27672e-014	2.90094e-014	4.40963e-014	4.29573e-014	4.26836e-014	3.28639e-014	2.58306e-014	2.29205e-014	1.43071e-014	9.73282e-015	2.06351e-014
1.3953e-015	8.37144e-015	5.39902e-015	1.34741e-015	2.51151e-014	1.11278e-014	2.16666e-014	3.81751e-014	3.94307e-014	2.29009e-014	2.28143e-014	7.06236e-015	2.41771e-015	8.9518e-015	1.24872e-014	2.88877e-014	4.3877e-014	4.26065e-014	4.28651e-014	3.28395e-014	2.57904e-014	2.27562e-014	1.42641e-014	9.92544e-015	2.06066e-014
1.94563e-015	8.54529e-015	5.70007e-015	1.38143e-015	2.53916e-014	1.14712e-014	2.16523e-014	3.81823e-014	3.95896e-014	2.28694e-014	2.31681e-014	7.35857e-015	2.99468e-015	9.01844e-015	1.21929e-014	2.87504e-014	4.36223e-014	4.22533e-014	4.29943e-014	3.28012e-014	2.57414e-014	2.25713e-014	1.41942e-014	1.01045e-014	2.0561e-014
2.47751e-015	8.71844e-015	5.99931e-015	1.4138e-015	2.5634e-014	1.17984e-014	2.15977e-014	3.81364e-014	3.96704e-014	2.28066e-014	2.34919e-014	7.64213e-015	3.5983e-015	9.07419e-015	1.18872e-014	2.85991e-014	4.33345e-014	4.18993e-014	4.30701e-014	3.27498e-014	2.5682e-014	2.23659e-014	1.40976e-014	1.02667e-014	2.04973e-014
2.98838e-015	8.88964e-015	6.29473e-015	1.44383e-015	2.58407e-014	1.21075e-014	2.15034e-014	3.80369e-014	3.96721e-014	2.27125e-014	2.37836e-014	7.91282e-015	4.22508e-015	9.11869e-015	1.15736e-014	2.84358e-014	4.30165e-014	4.15458e-014	4.30911e-014	3.26846e-014	2.56111e-014	2.214e-014	1.39751e-014	1.04101e-014	2.04143e-014
3.47615e-015	9.05804e-015	6.58363e-015	1.47104e-015	2.60097e-014	1.23964e-014	2.13703e-014	3.78849e-014	3.95946e-014	2.25876e-014	2.40413e-014	8.17042e-015	4.87111e-015	9.15213e-015	1.12546e-014	2.82622e-014	4.26703e-014	4.11941e-014	4.30569e-014	3.26061e-014	2.5527e-014	2.18941e-014	1.38279e-014	1.05321e-014	2.03107e-014
3.93819e-015	9.22271e-015	6.86325e-015	1.49438e-015	2.61395e-014	1.26623e-014	2.11994e-014	3.76811e-014	3.94389e-014	2.24325e-014	2.42637e-014	8.41537e-015	5.53263e-015	9.17413e-015	1.09329e-014	2.80797e-014	4.22996e-014	4.08446e-014	4.29668e-014	3.25156e-014	2.54274e-014	2.1629e-014	1.36569e-014	1.06305e-014	2.01855e-014
4.37272e-015	9.38257e-015	7.13093e-015	1.51296e-015	2.62298e-014	1.29035e-014	2.09914e-014	3.7426e-014	3.92055e-014	2.22475e-014	2.445e-014	8.64794e-015	6.20503e-015	9.18438e-015	1.06114e-014	2.78896e-014	4.19074e-014	4.04982e-014	4.28202e-014	3.24135e-014	2.53109e-014	2.13453e-014	1.34636e-014	1.07031e-014	2.00375e-014
4.77677e-015	9.53675e-015	7.38429e-015	1.52617e-015	2.62792e-014	1.31178e-014	2.07454e-014	3.712e-014	3.88955e-014	2.20334e-014	2.45988e-014	8.86846e-015	6.88376e-015	9.18227e-015	1.02919e-014	2.76932e-014	4.14961e-014	4.01549e-014	4.26175e-014	3.23006e-014	2.51757e-014	2.10439e-014	1.3249e-014	1.07486e-014	1.98657e-014
5.14842e-015	9.68397e-015	7.62123e-015	1.53304e-015	2.62876e-014	1.33029e-014	2.04618e-014	3.67643e-014	3.851e-014	2.17908e-014	2.47098e-014	9.07706e-015	7.56367e-015	9.16783e-015	9.97729e-015	2.74923e-014	4.1069e-014	3.98149e-014	4.23591e-014	3.21772e-014	2.50211e-014	2.07263e-014	1.30144e-014	1.07664e-014	1.96701e-014
5.48632e-015	9.82356e-015	7.83989e-015	1.53262e-015	2.62544e-014	1.34571e-014	2.014e-014	3.63599e-014	3.80516e-014	2.1522e-014	2.47826e-014	9.27424e-015	8.24011e-015	9.14045e-015	9.66964e-015	2.72874e-014	4.06289e-014	3.94784e-014	4.20459e-014	3.20446e-014	2.48459e-014	2.03932e-014	1.2762e-014	1.07556e-014	1.94499e-014
5.78909e-015	9.95418e-015	8.03878e-015	1.52392e-015	2.61797e-014	1.3579e-014	1.978e-014	3.59077e-014	3.75232e-014	2.12278e-014	2.48173e-014	9.46112e-015	8.90876e-015	9.10011e-015	9.37126e-015	2.70797e-014	4.01788e-014	3.9145e-014	4.16783e-014	3.19043e-014	2.46487e-014	2.00457e-014	1.2493e-014	1.07157e-014	1.9205e-014
6.05561e-015	1.00751e-014	8.2157e-015	1.506e-015	2.60651e-014	1.36669e-014	1.93827e-014	3.54097e-014	3.69274e-014	2.09091e-014	2.48146e-014	9.63825e-015	9.56492e-015	9.04686e-015	9.08418e-015	2.68708e-014	3.97214e-014	3.8814e-014	4.12577e-014	3.17565e-014	2.4429e-014	1.96851e-014	1.22092e-014	1.06463e-014	1.89353e-014
6.28436e-015	1.01849e-014	8.36895e-015	1.47796e-015	2.5911e-014	1.37198e-014	1.89473e-014	3.48674e-014	3.62671e-014	2.05681e-014	2.47746e-014	9.8067e-015	1.02034e-014	8.98072e-015	8.80998e-015	2.66616e-014	3.92597e-014	3.84847e-014	4.07864e-014	3.16018e-014	2.41862e-014	1.93129e-014	1.19124e-014	1.05476e-014	1.86403e-014
6.47503e-015	1.02828e-014	8.49726e-015	1.4389e-015	2.57183e-014	1.37366e-014	1.84736e-014	3.4283e-014	3.55464e-014	2.02066e-014	2.46979e-014	9.96713e-015	1.08193e-014	8.90161e-015	8.54973e-015	2.64529e-014	3.87959e-014	3.81555e-014	4.02662e-014	3.14404e-014	2.39193e-014	1.8931e-014	1.16047e-014	1.04206e-014	1.83192e-014
6.62742e-015	1.03676e-014	8.60013e-015	1.38823e-015	2.54889e-014	1.37163e-014	1.79617e-014	3.36589e-014	3.47693e-014	1.98263e-014	2.45856e-014	1.01203e-014	1.14082e-014	8.80956e-015	8.30521e-015	2.62458e-014	3.83322e-014	3.78251e-014	3.96995e-014	3.12734e-014	2.36291e-014	1.85408e-014	1.12881e-014	1.02662e-014	1.79728e-014
6.7416e-015	1.04383e-014	8.67604e-015	1.32514e-015	2.52245e-014	1.36585e-014	1.7411e-014	3.29972e-014	3.39396e-014	1.94295e-014	2.44392e-014	1.02672e-014	1.19654e-014	8.70497e-015	8.07689e-015	2.60406e-014	3.78715e-014	3.74929e-014	3.90887e-014	3.11018e-014	2.33154e-014	1.81447e-014	1.09649e-014	1.00857e-014	1.76022e-014
6.81778e-015	1.04945e-014	8.72526e-015	1.24963e-015	2.49274e-014	1.35622e-014	1.68218e-014	3.23005e-014	3.3062e-014	1.90181e-014	2.42601e-014	1.04081e-014	1.24864e-014	8.58778e-015	7.86561e-015	2.58377e-014	3.74167e-014	3.71574e-014	3.8437e-014	3.09261e-014	2.29796e-014	1.77449e-014	1.06368e-014	9.88109e-015	1.72082e-014
6.85716e-015	1.05352e-014	8.74789e-015	1.16101e-015	2.46001e-014	1.3428e-014	1.61944e-014	3.15715e-014	3.2142e-014	1.85945e-014	2.40498e-014	1.05437e-014	1.29668e-014	8.45832e-015	7.6715e-015	2.56377e-014	3.6969e-014	3.68167e-014	3.77474e-014	3.07474e-014	2.26222e-014	1.73435e-014	1.03058e-014	9.65478e-015	1.67917e-014
6.86098e-015	1.05593e-014	8.74403e-015	1.05864e-015	2.42451e-014	1.32557e-014	1.55291e-014	3.08134e-014	3.11838e-014	1.81607e-014	2.38104e-014	1.0675e-014	1.34034e-014	8.31699e-015	7.4947e-015	2.54407e-014	3.65301e-014	3.64697e-014	3.70234e-014	3.0566e-014	2.22438e-014	1.69427e-014	9.97311e-015	9.4088e-015	1.63543e-014
6.83104e-015	1.05669e-014	8.71394e-015	9.42083e-016	2.38649e-014	1.30457e-014	1.48265e-014	3.00294e-014	3.01935e-014	1.77193e-014	2.35443e-014	1.08028e-014	1.37925e-014	8.16371e-015	7.33572e-015	2.52476e-014	3.61024e-014	3.61148e-014	3.62694e-014	3.03823e-014	2.1846e-014	1.65448e-014	9.64094e-015	9.14624e-015	1.58973e-014
6.76926e-015	1.05582e-014	8.65782e-015	8.12179e-016	2.3463e-014	1.27997e-014	1.40868e-014	2.92223e-014	2.91765e-014	1.72726e-014	2.32534e-014	1.09278e-014	1.4131e-014	7.99941e-015	7.19402e-015	2.50584e-014	3.56875e-014	3.57511e-014	3.54899e-014	3.01965e-014	2.14305e-014	1.61521e-014	9.31096e-015	8.86975e-015	1.54219e-014
6.6774e-015	1.0533e-014	8.57719e-015	6.69097e-016	2.3043e-014	1.2519e-014	1.33115e-014	2.83957e-014	2.81386e-014	1.6823e-014	2.29396e-014	1.10506e-014	1.44165e-014	7.82441e-015	7.06883e-015	2.48727e-014	3.52866e-014	3.53774e-014	3.46902e-014	3.00093e-014	2.09989e-014	1.57666e-014	8.98496e-015	8.58201e-015	1.49301e-014
6.55777e-015	1.04906e-014	8.47324e-015	5.12863e-016	2.26089e-014	1.2206e-014	1.25022e-014	2.75527e-014	2.70858e-014	1.63731e-014	2.2605e-014	1.11716e-014	1.46466e-014	7.63962e-015	6.9596e-015	2.46909e-014	3.49006e-014	3.49923e-014	3.38743e-014	2.98211e-014	2.05534e-014	1.53912e-014	8.66392e-015	8.28554e-015	1.44241e-014
6.41348e-015	1.04309e-014	8.34727e-015	3.4387e-016	2.21633e-014	1.18631e-014	1.16614e-014	2.66979e-014	2.6024e-014	1.59258e-014	2.22515e-014	1.12909e-014	1.48189e-014	7.4457e-015	6.86618e-015	2.45125e-014	3.45298e-014	3.45959e-014	3.30471e-014	2.9632e-014	2.00962e-014	1.50285e-014	8.3491e-015	7.98377e-015	1.39064e-014
6.24771e-015	1.03546e-014	8.20109e-015	1.62763e-016	2.17096e-014	1.14926e-014	1.07918e-014	2.58358e-014	2.496e-014	1.54833e-014	2.18822e-014	1.14092e-014	1.49326e-014	7.24413e-015	6.78725e-015	2.43374e-014	3.41752e-014	3.41879e-014	3.22135e-014	2.94423e-014	1.96296e-014	1.46808e-014	8.04226e-015	7.67991e-015	1.33796e-014
6.0639e-015	1.02608e-014	8.03586e-015	-2.90397e-017	2.1252e-014	1.10972e-014	9.89567e-015	2.49706e-014	2.39e-014	1.50488e-014	2.14992e-014	1.15265e-014	1.49872e-014	7.03617e-015	6.72178e-015	2.41656e-014	3.38373e-014	3.37676e-014	3.13788e-014	2.92526e-014	1.91574e-014	1.43505e-014	7.7445e-015	7.37729e-015	1.28461e-014
5.86574e-015	1.01503e-014	7.85395e-015	-2.30633e-016	2.07949e-014	1.06803e-014	8.97736e-015	2.41072e-014	2.28502e-014	1.46251e-014	2.1105e-014	1.16425e-014	1.49822e-014	6.82306e-015	6.66868e-015	2.39975e-014	3.35166e-014	3.33353e-014	3.0549e-014	2.90625e-014	1.86823e-014	1.40395e-014	7.45729e-015	7.07921e-015	1.23082e-014
5.65665e-015	1.00234e-014	7.65739e-015	-4.40312e-016	2.03421e-014	1.02459e-014	8.04057e-015	2.32503e-014	2.18166e-014	1.42144e-014	2.07018e-014	1.17575e-014	1.49171e-014	6.60647e-015	6.62673e-015	2.38334e-014	3.32127e-014	3.28915e-014	2.97296e-014	2.8872e-014	1.82075e-014	1.37504e-014	7.18179e-015	6.78917e-015	1.17695e-014
5.44052e-015	9.88032e-015	7.44759e-015	-6.56153e-016	1.98965e-014	9.7985e-015	7.08988e-015	2.24048e-014	2.08055e-014	1.38196e-014	2.02916e-014	1.18712e-014	1.47929e-014	6.38811e-015	6.59501e-015	2.36729e-014	3.29253e-014	3.24363e-014	2.89264e-014	2.86812e-014	1.77367e-014	1.34852e-014	6.91793e-015	6.51033e-015	1.12329e-014
5.2207e-015	9.72142e-015	7.22708e-015	-8.77539e-016	1.94615e-014	9.34189e-015	6.13085e-015	2.15752e-014	1.98225e-014	1.34432e-014	1.98763e-014	1.19837e-014	1.46102e-014	6.16961e-015	6.57269e-015	2.35168e-014	3.26544e-014	3.19709e-014	2.8145e-014	2.84899e-014	1.72731e-014	1.32456e-014	6.66644e-015	6.24571e-015	1.07017e-014
5.00099e-015	9.54796e-015	6.99827e-015	-1.10218e-015	1.90403e-014	8.88064e-015	5.16845e-015	2.07675e-014	1.88735e-014	1.30873e-014	1.94577e-014	1.20942e-014	1.43705e-014	5.95249e-015	6.55845e-015	2.3365e-014	3.23996e-014	3.14971e-014	2.73907e-014	2.82978e-014	1.68197e-014	1.30331e-014	6.42765e-015	5.99776e-015	1.01785e-014
4.78593e-015	9.36038e-015	6.76303e-015	-1.32826e-015	1.86366e-014	8.41897e-015	4.20813e-015	1.99868e-014	1.7964e-014	1.27545e-014	1.90378e-014	1.22026e-014	1.40757e-014	5.73791e-015	6.55029e-015	2.32185e-014	3.21602e-014	3.10161e-014	2.66677e-014	2.81045e-014	1.63794e-014	1.28492e-014	6.20201e-015	5.76868e-015	9.66713e-015
4.57916e-015	9.15974e-015	6.52314e-015	-1.55483e-015	1.82528e-014	7.96165e-015	3.25555e-015	1.92381e-014	1.70991e-014	1.24462e-014	1.86176e-014	1.23075e-014	1.37281e-014	5.52723e-015	6.54683e-015	2.30771e-014	3.19354e-014	3.05298e-014	2.59816e-014	2.79096e-014	1.59556e-014	1.26952e-014	5.98964e-015	5.56053e-015	9.17056e-015
4.3845e-015	8.94679e-015	6.28008e-015	-1.78004e-015	1.78918e-014	7.5128e-015	2.31694e-015	1.85261e-014	1.62829e-014	1.21641e-014	1.81986e-014	1.2408e-014	1.33307e-014	5.32271e-015	6.54727e-015	2.2941e-014	3.17247e-014	3.00402e-014	2.53371e-014	2.77136e-014	1.55514e-014	1.2572e-014	5.79035e-015	5.37473e-015	8.69138e-015
4.205e-015	8.72222e-015	6.03617e-015	-2.00112e-015	1.75552e-014	7.07677e-015	1.39828e-015	1.78548e-014	1.55197e-014	1.19097e-014	1.77819e-014	1.25029e-014	1.28866e-014	5.12504e-015	6.55029e-015	2.28104e-014	3.1527e-014	2.95493e-014	2.47382e-014	2.75162e-014	1.51698e-014	1.24802e-014	5.60446e-015	5.21228e-015	8.23326e-015
4.04311e-015	8.48725e-015	5.7936e-015	-2.21626e-015	1.72455e-014	6.65878e-015	5.05599e-016	1.72278e-014	1.4814e-014	1.16846e-014	1.73678e-014	1.25907e-014	1.23994e-014	4.93653e-015	6.55523e-015	2.26857e-014	3.13411e-014	2.90604e-014	2.41884e-014	2.73169e-014	1.48136e-014	1.24196e-014	5.43099e-015	5.07444e-015	7.79849e-015
3.90179e-015	8.24266e-015	5.5537e-015	-2.42343e-015	1.69642e-014	6.26314e-015	-3.54558e-016	1.66499e-014	1.4168e-014	1.14895e-014	1.69566e-014	1.26704e-014	1.18724e-014	4.75797e-015	6.56045e-015	2.25673e-014	3.1166e-014	2.85761e-014	2.36914e-014	2.71158e-014	1.44856e-014	1.23903e-014	5.26985e-015	4.96174e-015	7.38995e-015
3.78363e-015	7.98896e-015	5.3186e-015	-2.62064e-015	1.67127e-014	5.89363e-015	-1.17693e-015	1.6125e-014	1.35847e-014	1.1325e-014	1.65485e-014	1.27405e-014	1.13098e-014	4.59102e-015	6.56491e-015	2.24551e-014	3.10002e-014	2.80993e-014	2.32496e-014	2.69124e-014	1.41878e-014	1.2392e-014	5.12066e-015	4.87426e-015	7.01035e-015
3.69041e-015	7.72681e-015	5.08911e-015	-2.80602e-015	1.64918e-014	5.55329e-015	-1.95601e-015	1.56567e-014	1.30659e-014	1.11914e-014	1.61432e-014	1.27994e-014	1.07158e-014	4.43725e-015	6.56779e-015	2.23498e-014	3.08427e-014	2.76329e-014	2.28651e-014	2.67063e-014	1.39218e-014	1.24239e-014	4.98265e-015	4.81147e-015	6.66171e-015
3.62347e-015	7.45707e-015	4.86598e-015	-2.97771e-015	1.63021e-014	5.24586e-015	-2.6857e-015	1.52469e-014	1.26125e-014	1.10893e-014	1.57402e-014	1.28459e-014	1.00946e-014	4.29813e-015	6.56814e-015	2.22518e-014	3.06923e-014	2.71798e-014	2.25406e-014	2.64978e-014	1.36894e-014	1.24848e-014	4.85489e-015	4.7726e-015	6.34596e-015
3.58372e-015	7.18052e-015	4.65061e-015	-3.13461e-015	1.61434e-014	4.97469e-015	-3.36036e-015	1.48986e-014	1.22254e-014	1.10181e-014	1.53387e-014	1.28782e-014	9.4506e-015	4.17526e-015	6.565e-015	2.21611e-014	3.05477e-014	2.67424e-014	2.22772e-014	2.62868e-014	1.34926e-014	1.25734e-014	4.73646e-015	4.75595e-015	6.06439e-015
3.57186e-015	6.89759e-015	4.44349e-015	-3.27477e-015	1.60156e-014	4.74232e-015	-3.9748e-015	1.46138e-014	1.19047e-014	1.09774e-014	1.49372e-014	1.28944e-014	8.78755e-015	4.06974e-015	6.55811e-015	2.20778e-014	3.04085e-014	2.63239e-014	2.20752e-014	2.60736e-014	1.3333e-014	1.26881e-014	4.62636e-015	4.76001e-015	5.8181e-015
3.5878e-015	6.60938e-015	4.24545e-015	-3.39691e-015	1.5918e-014	4.55069e-015	-4.52558e-015	1.43938e-014	1.16495e-014	1.0966e-014	1.45344e-014	1.28931e-014	8.10969e-015	3.98274e-015	6.54674e-015	2.20022e-014	3.02734e-014	2.59272e-014	2.19345e-014	2.58578e-014	1.32108e-014	1.28271e-014	4.52357e-015	4.78313e-015	5.60846e-015
3.63071e-015	6.31701e-015	4.0562e-015	-3.49951e-015	1.58495e-014	4.40115e-015	-5.00866e-015	1.42391e-014	1.1459e-014	1.09824e-014	1.41291e-014	1.28722e-014	7.42115e-015	3.91472e-015	6.53026e-015	2.19348e-014	3.01412e-014	2.55548e-014	2.18535e-014	2.56396e-014	1.31265e-014	1.29876e-014	4.42728e-015	4.82352e-015	5.43623e-015
3.69993e-015	6.02039e-015	3.87586e-015	-3.58175e-015	1.58089e-014	4.29454e-015	-5.42141e-015	1.41489e-014	1.13308e-014	1.10252e-014	1.37196e-014	1.28306e-014	6.72599e-015	3.86553e-015	6.5087e-015	2.1875e-014	3.00102e-014	2.52096e-014	2.18308e-014	2.54193e-014	1.30802e-014	1.31665e-014	4.3368e-015	4.87861e-015	5.30134e-015
3.79409e-015	5.72018e-015	3.70425e-015	-3.64264e-015	1.57945e-014	4.23167e-015	-5.76173e-015	1.41224e-014	1.12616e-014	1.10925e-014	1.3304e-014	1.27667e-014	6.0289e-015	3.83603e-015	6.48137e-015	2.18231e-014	2.98787e-014	2.48939e-014	2.18643e-014	2.51966e-014	1.30718e-014	1.33612e-014	4.25088e-015	4.9452e-015	5.20394e-015
3.9106e-015	5.41652e-015	3.54104e-015	-3.68163e-015	1.58046e-014	4.21221e-015	-6.02841e-015	1.4159e-014	1.12487e-014	1.11818e-014	1.28806e-014	1.2679e-014	5.33377e-015	3.82668e-015	6.4484e-015	2.17791e-014	2.97458e-014	2.46099e-014	2.19513e-014	2.4971e-014	1.31005e-014	1.35685e-014	4.16864e-015	5.02051e-015	5.144e-015
4.04774e-015	5.1098e-015	3.38545e-015	-3.6988e-015	1.58378e-014	4.23518e-015	-6.22155e-015	1.42563e-014	1.12883e-014	1.12909e-014	1.24471e-014	1.25657e-014	4.644e-015	3.83672e-015	6.40975e-015	2.17431e-014	2.96106e-014	2.43593e-014	2.20878e-014	2.47428e-014	1.31654e-014	1.37859e-014	4.08909e-015	5.10215e-015	5.12029e-015
4.20283e-015	4.80029e-015	3.23719e-015	-3.6934e-015	1.58919e-014	4.29989e-015	-6.34143e-015	1.4412e-014	1.13762e-014	1.1417e-014	1.2002e-014	1.24259e-014	3.96282e-015	3.86639e-015	6.36533e-015	2.17141e-014	2.94715e-014	2.41432e-014	2.22703e-014	2.45129e-014	1.3265e-014	1.40097e-014	4.01112e-015	5.18695e-015	5.13179e-015
4.37244e-015	4.4881e-015	3.09586e-015	-3.66547e-015	1.59646e-014	4.40505e-015	-6.38877e-015	1.46223e-014	1.15074e-014	1.15571e-014	1.15432e-014	1.22587e-014	3.29319e-015	3.91526e-015	6.31577e-015	2.1692e-014	2.93286e-014	2.39629e-014	2.24941e-014	2.42814e-014	1.33977e-014	1.42359e-014	3.93402e-015	5.27124e-015	5.17706e-015
4.55323e-015	4.17401e-015	2.9607e-015	-3.61487e-015	1.60529e-014	4.54778e-015	-6.36607e-015	1.48833e-014	1.1677e-014	1.17082e-014	1.10686e-014	1.20628e-014	2.63847e-015	3.98241e-015	6.26136e-015	2.16769e-014	2.91814e-014	2.38194e-014	2.27543e-014	2.4049e-014	1.35616e-014	1.44614e-014	3.85664e-015	5.353e-015	5.25415e-015
4.74117e-015	3.85879e-015	2.83106e-015	-3.54246e-015	1.61544e-014	4.72559e-015	-6.27671e-015	1.51908e-014	1.18799e-014	1.18673e-014	1.05767e-014	1.18375e-014	2.00133e-015	4.06748e-015	6.20252e-015	2.16685e-014	2.90289e-014	2.37126e-014	2.30453e-014	2.38163e-014	1.37548e-014	1.46837e-014	3.77822e-015	5.42894e-015	5.36099e-015
4.93219e-015	3.54241e-015	2.70607e-015	-3.44939e-015	1.6266e-014	4.93484e-015	-6.12478e-015	1.55399e-014	1.21105e-014	1.2031e-014	1.00658e-014	1.15828e-014	1.38386e-015	4.16948e-015	6.13951e-015	2.16656e-014	2.887e-014	2.36425e-014	2.3361e-014	2.35837e-014	1.39743e-014	1.48993e-014	3.6981e-015	5.49639e-015	5.49548e-015
5.12215e-015	3.22528e-015	2.58431e-015	-3.33738e-015	1.63847e-014	5.17233e-015	-5.91529e-015	1.59247e-014	1.23631e-014	1.21962e-014	9.53454e-015	1.12982e-014	7.87707e-016	4.28704e-015	6.07262e-015	2.16674e-014	2.87044e-014	2.36095e-014	2.36945e-014	2.33522e-014	1.42174e-014	1.51042e-014	3.61544e-015	5.55252e-015	5.655e-015
5.30657e-015	2.9078e-015	2.46516e-015	-3.20732e-015	1.6508e-014	5.43433e-015	-5.65339e-015	1.63397e-014	1.26318e-014	1.23594e-014	8.9821e-015	1.09839e-014	2.14972e-016	4.41879e-015	6.00315e-015	2.1673e-014	2.85316e-014	2.36127e-014	2.40394e-014	2.31219e-014	1.44803e-014	1.52958e-014	3.52969e-015	5.59449e-015	5.83746e-015
5.48122e-015	2.58996e-015	2.34778e-015	-3.05971e-015	1.66328e-014	5.71615e-015	-5.3448e-015	1.67785e-014	1.29113e-014	1.25176e-014	8.40856e-015	1.06403e-014	-3.32804e-016	4.56263e-015	5.93173e-015	2.16812e-014	2.83516e-014	2.36504e-014	2.43891e-014	2.28939e-014	1.47603e-014	1.54714e-014	3.44039e-015	5.62043e-015	6.03947e-015
5.64277e-015	2.27224e-015	2.23168e-015	-2.89732e-015	1.67561e-014	6.01307e-015	-4.9958e-015	1.72349e-014	1.31959e-014	1.26674e-014	7.81399e-015	1.02681e-014	-8.53986e-016	4.71714e-015	5.85872e-015	2.16911e-014	2.81631e-014	2.37205e-014	2.47372e-014	2.26688e-014	1.50549e-014	1.56287e-014	3.34731e-015	5.62893e-015	6.25804e-015
5.78654e-015	1.95538e-015	2.11602e-015	-2.72154e-015	1.68752e-014	6.32104e-015	-4.61371e-015	1.77028e-014	1.34803e-014	1.28065e-014	7.19906e-015	9.8685e-015	-1.34781e-015	4.88026e-015	5.78464e-015	2.17016e-014	2.79666e-014	2.38205e-014	2.50773e-014	2.24474e-014	1.5361e-014	1.57648e-014	3.25007e-015	5.61787e-015	6.49036e-015
5.90818e-015	1.63963e-015	2.00009e-015	-2.5337e-015	1.69876e-014	6.6351e-015	-4.20557e-015	1.81757e-014	1.37601e-014	1.29319e-014	6.56477e-015	9.44326e-015	-1.81321e-015	5.05046e-015	5.71053e-015	2.1712e-014	2.77623e-014	2.3949e-014	2.54031e-014	2.22308e-014	1.56749e-014	1.58781e-014	3.14861e-015	5.58608e-015	6.73379e-015
6.00442e-015	1.32551e-015	1.88399e-015	-2.33582e-015	1.70918e-014	6.95143e-015	-3.77874e-015	1.8647e-014	1.40309e-014	1.30411e-014	5.91306e-015	8.99394e-015	-2.24929e-015	5.2263e-015	5.63733e-015	2.17214e-014	2.75505e-014	2.41033e-014	2.5709e-014	2.20198e-014	1.59937e-014	1.59669e-014	3.04341e-015	5.53255e-015	6.98574e-015
6.07203e-015	1.01446e-015	1.76741e-015	-2.12958e-015	1.71865e-014	7.26485e-015	-3.34088e-015	1.91111e-014	1.42886e-014	1.31327e-014	5.24613e-015	8.52276e-015	-2.65552e-015	5.40571e-015	5.56573e-015	2.17286e-014	2.73314e-014	2.42804e-014	2.59884e-014	2.18152e-014	1.63138e-014	1.60296e-014	2.93515e-015	5.45701e-015	7.24364e-015
6.10813e-015	7.06901e-016	1.65059e-015	-1.91685e-015	1.72697e-014	7.57156e-015	-2.89911e-015	1.95623e-014	1.45303e-014	1.32052e-014	4.56745e-015	8.03256e-015	-3.03135e-015	5.58658e-015	5.49708e-015	2.17323e-014	2.71053e-014	2.44775e-014	2.6236e-014	2.16184e-014	1.66328e-014	1.6065e-014	2.82423e-015	5.35949e-015	7.50503e-015
6.11031e-015	4.03464e-016	1.53377e-015	-1.70019e-015	1.73398e-014	7.86784e-015	-2.46055e-015	1.9995e-014	1.47536e-014	1.32571e-014	3.88046e-015	7.52646e-015	-3.37647e-015	5.767e-015	5.43221e-015	2.17317e-014	2.68724e-014	2.46909e-014	2.64473e-014	2.14298e-014	1.69479e-014	1.60729e-014	2.7109e-015	5.23988e-015	7.76736e-015
6.07649e-015	1.05609e-016	1.41743e-015	-1.48118e-015	1.73961e-014	8.15032e-015	-2.03228e-015	2.04034e-014	1.4956e-014	1.32875e-014	3.18903e-015	7.008e-015	-3.69005e-015	5.94534e-015	5.37255e-015	2.17262e-014	2.66333e-014	2.49176e-014	2.66175e-014	2.125e-014	1.72567e-014	1.60528e-014	2.59532e-015	5.09844e-015	8.0288e-015
6.00501e-015	-1.85403e-016	1.3025e-015	-1.26156e-015	1.74376e-014	8.41463e-015	-1.62143e-015	2.0783e-014	1.51366e-014	1.32965e-014	2.49793e-015	6.48048e-015	-3.97198e-015	6.11997e-015	5.31876e-015	2.17144e-014	2.63891e-014	2.51546e-014	2.67429e-014	2.10798e-014	1.7557e-014	1.6005e-014	2.47855e-015	4.93624e-015	8.28746e-015
5.89535e-015	-4.68507e-016	1.18984e-015	-1.04289e-015	1.74645e-014	8.65727e-015	-1.23352e-015	2.11296e-014	1.52941e-014	1.32837e-014	1.81234e-015	5.94768e-015	-4.22209e-015	6.28949e-015	5.27192e-015	2.16956e-014	2.61405e-014	2.53985e-014	2.68211e-014	2.09204e-014	1.78467e-014	1.59304e-014	2.36158e-015	4.75473e-015	8.54114e-015
5.7476e-015	-7.42653e-016	1.08039e-015	-8.27369e-016	1.74766e-014	8.87587e-015	-8.73968e-016	2.14394e-014	1.54287e-014	1.32498e-014	1.13813e-015	5.41345e-015	-4.43991e-015	6.4526e-015	5.23265e-015	2.16694e-014	2.58884e-014	2.56457e-014	2.68495e-014	2.07727e-014	1.81239e-014	1.583e-014	2.24541e-015	4.5563e-015	8.78855e-015
5.56196e-015	-1.00615e-015	9.75885e-016	-6.16651e-016	1.74741e-014	9.0683e-015	-5.48227e-016	2.17093e-014	1.5541e-014	1.31957e-014	4.81756e-016	4.88229e-015	-4.62466e-015	6.60784e-015	5.20212e-015	2.16354e-014	2.56343e-014	2.58922e-014	2.68263e-014	2.06385e-014	1.8387e-014	1.57054e-014	2.13134e-015	4.3436e-015	9.02906e-015
5.33883e-015	-1.25748e-015	8.77276e-016	-4.12187e-016	1.74572e-014	9.23291e-015	-2.60922e-016	2.19368e-014	1.56322e-014	1.31231e-014	-1.50042e-016	4.35917e-015	-4.77618e-015	6.75451e-015	5.18064e-015	2.1593e-014	2.53786e-014	2.61344e-014	2.67503e-014	2.05174e-014	1.86348e-014	1.55586e-014	2.02038e-015	4.11891e-015	9.26129e-015
5.07984e-015	-1.49498e-015	7.85751e-016	-2.1554e-016	1.74263e-014	9.3686e-015	-1.59731e-017	2.21201e-014	1.57036e-014	1.30339e-014	-7.50774e-016	3.84856e-015	-4.89433e-015	6.89099e-015	5.1689e-015	2.15416e-014	2.5122e-014	2.63691e-014	2.66214e-014	2.04102e-014	1.88663e-014	1.53908e-014	1.91382e-015	3.88506e-015	9.48464e-015
4.78678e-015	-1.71651e-015	7.03251e-016	-2.83084e-017	1.73821e-014	9.47482e-015	1.83131e-016	2.22578e-014	1.57577e-014	1.29301e-014	-1.31359e-015	3.35576e-015	-4.97828e-015	7.01615e-015	5.16769e-015	2.14809e-014	2.48658e-014	2.65926e-014	2.64404e-014	2.03173e-014	1.90807e-014	1.52039e-014	1.81342e-015	3.64485e-015	9.69924e-015
4.46218e-015	-1.9206e-015	6.31537e-016	1.48382e-016	1.73256e-014	9.55125e-015	3.34861e-016	2.23496e-014	1.57968e-014	1.28139e-014	-1.83138e-015	2.88518e-015	-5.02718e-015	7.12949e-015	5.1781e-015	2.14109e-014	2.46117e-014	2.68018e-014	2.62086e-014	2.0239e-014	1.92774e-014	1.50008e-014	1.72079e-015	3.4011e-015	9.90497e-015
4.10946e-015	-2.10578e-015	5.71668e-016	3.1368e-016	1.72584e-014	9.5987e-015	4.38764e-016	2.23959e-014	1.58242e-014	1.26882e-014	-2.29723e-015	2.44169e-015	-5.04091e-015	7.23094e-015	5.20042e-015	2.1332e-014	2.43603e-014	2.69943e-014	2.5928e-014	2.01756e-014	1.94561e-014	1.47838e-014	1.63689e-015	3.15634e-015	1.01022e-014
3.7324e-015	-2.26999e-015	5.25902e-016	4.66926e-016	1.7182e-014	9.61774e-015	4.94541e-016	2.23976e-014	1.5843e-014	1.25559e-014	-2.70444e-015	2.02937e-015	-5.01929e-015	7.31987e-015	5.23504e-015	2.12444e-014	2.41133e-014	2.71668e-014	2.56014e-014	2.01273e-014	1.9617e-014	1.4556e-014	1.56321e-015	2.91439e-015	1.02919e-014
3.33487e-015	-2.41168e-015	4.95865e-016	6.07893e-016	1.70975e-014	9.61019e-015	5.02247e-016	2.2356e-014	1.58571e-014	1.24201e-014	-3.04707e-015	1.65251e-015	-4.96233e-015	7.3964e-015	5.28262e-015	2.11483e-014	2.38711e-014	2.73161e-014	2.52312e-014	2.00937e-014	1.97607e-014	1.43199e-014	1.50104e-015	2.6781e-015	1.04752e-014
2.92081e-015	-2.52972e-015	4.83135e-016	7.3605e-016	1.7007e-014	9.57761e-015	4.62287e-016	2.22735e-014	1.58703e-014	1.22842e-014	-3.31891e-015	1.31494e-015	-4.86944e-015	7.46046e-015	5.34306e-015	2.10443e-014	2.36341e-014	2.74399e-014	2.4822e-014	2.00748e-014	1.98873e-014	1.40784e-014	1.45196e-015	2.45e-015	1.06526e-014
2.49458e-015	-2.62199e-015	4.8864e-016	8.50912e-016	1.69122e-014	9.52149e-015	3.77736e-016	2.2152e-014	1.58867e-014	1.21511e-014	-3.51492e-015	1.02048e-015	-4.74063e-015	7.51225e-015	5.4165e-015	2.09334e-014	2.34031e-014	2.75359e-014	2.43783e-014	2.00708e-014	1.99969e-014	1.38349e-014	1.41706e-015	2.23257e-015	1.08251e-014
2.06168e-015	-2.68769e-015	5.14212e-016	9.52626e-016	1.68153e-014	9.44455e-015	2.51053e-016	2.1995e-014	1.59099e-014	1.2024e-014	-3.63094e-015	7.72121e-016	-4.57622e-015	7.55192e-015	5.50302e-015	2.08155e-014	2.31793e-014	2.7602e-014	2.39043e-014	2.00811e-014	2.00907e-014	1.35926e-014	1.39732e-015	2.02853e-015	1.09941e-014
1.62622e-015	-2.72576e-015	5.61785e-016	1.04204e-015	1.67172e-014	9.34931e-015	8.50124e-017	2.18051e-014	1.59429e-014	1.19057e-014	-3.66286e-015	5.72444e-016	-4.37625e-015	7.58019e-015	5.60232e-015	2.06912e-014	2.29632e-014	2.76375e-014	2.34053e-014	2.01051e-014	2.01689e-014	1.33543e-014	1.39342e-015	1.84069e-015	1.11608e-014
1.19276e-015	-2.73594e-015	6.3216e-016	1.1195e-015	1.66188e-014	9.23894e-015	-1.16592e-016	2.15857e-014	1.59887e-014	1.1799e-014	-3.60746e-015	4.2381e-016	-4.14062e-015	7.59811e-015	5.71377e-015	2.05614e-014	2.27553e-014	2.76409e-014	2.28869e-014	2.01422e-014	2.0232e-014	1.31227e-014	1.40653e-015	1.6709e-015	1.13267e-014
7.65888e-016	-2.71735e-015	7.26247e-016	1.18585e-015	1.65217e-014	9.11659e-015	-3.49814e-016	2.13406e-014	1.60497e-014	1.17067e-014	-3.46375e-015	3.27888e-016	-3.87125e-015	7.60656e-015	5.83739e-015	2.04271e-014	2.25558e-014	2.76111e-014	2.2354e-014	2.01911e-014	2.02805e-014	1.29003e-014	1.43709e-015	1.52056e-015	1.14932e-014
3.50681e-016	-2.66931e-015	8.44221e-016	1.24154e-015	1.64273e-014	8.98483e-015	-6.09957e-016	2.10732e-014	1.61283e-014	1.16316e-014	-3.23034e-015	2.85162e-016	-3.56892e-015	7.6061e-015	5.97257e-015	2.02894e-014	2.23643e-014	2.75473e-014	2.18117e-014	2.02509e-014	2.03153e-014	1.26902e-014	1.48547e-015	1.39093e-015	1.16618e-014
-4.85065e-017	-2.59147e-015	9.86275e-016	1.28786e-015	1.63362e-014	8.84708e-015	-8.91663e-016	2.07876e-014	1.62262e-014	1.15753e-014	-2.90779e-015	2.96074e-016	-3.23453e-015	7.59781e-015	6.11858e-015	2.01492e-014	2.21809e-014	2.74488e-014	2.12659e-014	2.03206e-014	2.03368e-014	1.24946e-014	1.55197e-015	1.28317e-015	1.18333e-014
-4.27544e-016	-2.48425e-015	1.15237e-015	1.32521e-015	1.62493e-014	8.70689e-015	-1.19032e-015	2.04876e-014	1.63446e-014	1.15391e-014	-2.49787e-015	3.60588e-016	-2.86971e-015	7.58242e-015	6.27445e-015	2.00072e-014	2.20061e-014	2.73154e-014	2.0722e-014	2.03987e-014	2.03452e-014	1.2315e-014	1.6367e-015	1.19838e-015	1.20082e-014
-7.82471e-016	-2.34884e-015	1.34262e-015	1.35518e-015	1.61676e-014	8.56735e-015	-1.5e-015	2.01769e-014	1.64839e-014	1.15246e-014	-2.00283e-015	4.77512e-016	-2.47669e-015	7.56153e-015	6.4393e-015	1.98644e-014	2.18402e-014	2.71474e-014	2.01853e-014	2.04835e-014	2.03409e-014	1.21535e-014	1.73922e-015	1.13717e-015	1.21876e-014
-1.10951e-015	-2.18576e-015	1.5564e-015	1.3791e-015	1.60916e-014	8.43142e-015	-1.81541e-015	1.98588e-014	1.66442e-014	1.15319e-014	-1.42694e-015	6.45121e-016	-2.0582e-015	7.53598e-015	6.61221e-015	1.9722e-014	2.16824e-014	2.6945e-014	1.96605e-014	2.05735e-014	2.03241e-014	1.20112e-014	1.85981e-015	1.09886e-015	1.23711e-014
-1.40534e-015	-1.99634e-015	1.79257e-015	1.39789e-015	1.60216e-014	8.30218e-015	-2.1319e-015	1.95362e-014	1.68239e-014	1.15616e-014	-7.75516e-016	8.61547e-016	-1.61645e-015	7.50648e-015	6.79155e-015	1.958e-014	2.15325e-014	2.67083e-014	1.91521e-014	2.06674e-014	2.02944e-014	1.18889e-014	1.99765e-015	1.08263e-015	1.25592e-014
-1.66766e-015	-1.78243e-015	2.04963e-015	1.41323e-015	1.59578e-014	8.18249e-015	-2.44479e-015	1.92115e-014	1.70211e-014	1.16133e-014	-5.53674e-017	1.12334e-015	-1.15574e-015	7.47432e-015	6.97688e-015	1.94398e-014	2.139e-014	2.64383e-014	1.86642e-014	2.07632e-014	2.02516e-014	1.17875e-014	2.15204e-015	1.08763e-015	1.27518e-014
-1.89446e-015	-1.54564e-015	2.32668e-015	1.42608e-015	1.58997e-014	8.07409e-015	-2.74996e-015	1.88869e-014	1.72329e-014	1.16853e-014	7.25927e-016	1.42611e-015	-6.80586e-016	7.44039e-015	7.16659e-015	1.93019e-014	2.1254e-014	2.61362e-014	1.82002e-014	2.08588e-014	2.01961e-014	1.1707e-014	2.32155e-015	1.11261e-015	1.29487e-014
-2.08436e-015	-1.28842e-015	2.62192e-015	1.43772e-015	1.58466e-014	7.97856e-015	-3.04332e-015	1.85638e-014	1.74557e-014	1.17763e-014	1.5587e-015	1.7653e-015	-1.94703e-016	7.406e-015	7.35956e-015	1.91671e-014	2.11238e-014	2.58027e-014	1.7763e-014	2.09521e-014	2.01272e-014	1.16476e-014	2.50485e-015	1.15552e-015	1.31495e-014
-2.23633e-015	-1.01327e-015	2.93259e-015	1.44937e-015	1.57977e-014	7.89769e-015	-3.32212e-015	1.82428e-014	1.76845e-014	1.18839e-014	2.43233e-015	2.13527e-015	2.97479e-016	7.37222e-015	7.55447e-015	1.90358e-014	2.09984e-014	2.54396e-014	1.73543e-014	2.10416e-014	2.00436e-014	1.16085e-014	2.70025e-015	1.21462e-015	1.33524e-014
-2.3502e-015	-7.22861e-016	3.25712e-015	1.46214e-015	1.5752e-014	7.83203e-015	-3.58445e-015	1.79242e-014	1.79136e-014	1.20049e-014	3.33559e-015	2.53e-015	7.89694e-016	7.33938e-015	7.74953e-015	1.89082e-014	2.08762e-014	2.5048e-014	1.69759e-014	2.11249e-014	1.9944e-014	1.15897e-014	2.90602e-015	1.28818e-015	1.35561e-014
-2.42698e-015	-4.20515e-016	3.59281e-015	1.477e-015	1.57075e-014	7.78164e-015	-3.82794e-015	1.76081e-014	1.81365e-014	1.21359e-014	4.25631e-015	2.94269e-015	1.27661e-015	7.30766e-015	7.94338e-015	1.87853e-014	2.07561e-014	2.46292e-014	1.66294e-014	2.12002e-014	1.98271e-014	1.15896e-014	3.11986e-015	1.37344e-015	1.37593e-014
-2.46855e-015	-1.10189e-016	3.93673e-015	1.49481e-015	1.56631e-014	7.74707e-015	-4.05096e-015	1.72933e-014	1.83466e-014	1.22736e-014	5.18119e-015	3.36628e-015	1.75222e-015	7.27778e-015	8.1347e-015	1.86671e-014	2.06375e-014	2.41855e-014	1.63143e-014	2.12655e-014	1.96915e-014	1.16067e-014	3.33969e-015	1.46767e-015	1.39597e-014
-2.47715e-015	2.04656e-016	4.28577e-015	1.51719e-015	1.56172e-014	7.72794e-015	-4.25296e-015	1.69781e-014	1.85369e-014	1.24131e-014	6.09697e-015	3.79333e-015	2.21003e-015	7.25001e-015	8.32201e-015	1.85534e-014	2.05187e-014	2.37184e-014	1.603e-014	2.13187e-014	1.95355e-014	1.16398e-014	3.56366e-015	1.56798e-015	1.41547e-014
-2.45564e-015	5.19295e-016	4.63677e-015	1.54445e-015	1.55674e-014	7.72346e-015	-4.43441e-015	1.66609e-014	1.86998e-014	1.25494e-014	6.9885e-015	4.21572e-015	2.64397e-015	7.22512e-015	8.5033e-015	1.84433e-014	2.03979e-014	2.32292e-014	1.5775e-014	2.13586e-014	1.93568e-014	1.16868e-014	3.78906e-015	1.67159e-015	1.43414e-014
-2.40717e-015	8.2999e-016	4.98668e-015	1.57693e-015	1.55114e-014	7.73263e-015	-4.59667e-015	1.63381e-014	1.88274e-014	1.26778e-014	7.84148e-015	4.62565e-015	3.04799e-015	7.20338e-015	8.67709e-015	1.83364e-014	2.02737e-014	2.27207e-014	1.55481e-014	2.13831e-014	1.91532e-014	1.1745e-014	4.01338e-015	1.77539e-015	1.45175e-014
-2.33564e-015	1.13245e-015	5.33197e-015	1.61523e-015	1.54474e-014	7.75321e-015	-4.74118e-015	1.60074e-014	1.8911e-014	1.27928e-014	8.64125e-015	5.01486e-015	3.41564e-015	7.18484e-015	8.84189e-015	1.82319e-014	2.01447e-014	2.21944e-014	1.53464e-014	2.13905e-014	1.89223e-014	1.18118e-014	4.23407e-015	1.87655e-015	1.46799e-014
-2.24491e-015	1.42157e-015	5.66982e-015	1.65953e-015	1.53734e-014	7.78303e-015	-4.87009e-015	1.56654e-014	1.89423e-014	1.28886e-014	9.37319e-015	5.37521e-015	3.73999e-015	7.16922e-015	8.99624e-015	1.8129e-014	2.00091e-014	2.16521e-014	1.51671e-014	2.13788e-014	1.86617e-014	1.18851e-014	4.44826e-015	1.97294e-015	1.48256e-014
-2.13968e-015	1.69335e-015	5.99721e-015	1.71026e-015	1.52873e-014	7.81951e-015	-4.98615e-015	1.53071e-014	1.89131e-014	1.29588e-014	1.00228e-014	5.69957e-015	4.01413e-015	7.15624e-015	9.13912e-015	1.80269e-014	1.98652e-014	2.10962e-014	1.50064e-014	2.13464e-014	1.83695e-014	1.1962e-014	4.6537e-015	2.06146e-015	1.49512e-014
-2.02531e-015	1.94338e-015	6.31054e-015	1.7675e-015	1.51867e-014	7.86013e-015	-5.09291e-015	1.49275e-014	1.88147e-014	1.2998e-014	1.05763e-014	5.97957e-015	4.23201e-015	7.14597e-015	9.26987e-015	1.79249e-014	1.97122e-014	2.05285e-014	1.48599e-014	2.12919e-014	1.80438e-014	1.20399e-014	4.84789e-015	2.1391e-015	1.50531e-014
-1.90661e-015	2.1675e-015	6.60684e-015	1.8306e-015	1.50698e-014	7.90226e-015	-5.19447e-015	1.4522e-014	1.8639e-014	1.30002e-014	1.10204e-014	6.20771e-015	4.38758e-015	7.13761e-015	9.38688e-015	1.7822e-014	1.95484e-014	1.99511e-014	1.4723e-014	2.1215e-014	1.76816e-014	1.21162e-014	5.02819e-015	2.2032e-015	1.51281e-014
-1.78947e-015	2.36195e-015	6.88363e-015	1.89949e-015	1.49351e-014	7.9429e-015	-5.29505e-015	1.40861e-014	1.83786e-014	1.29605e-014	1.13431e-014	6.37643e-015	4.47574e-015	7.13051e-015	9.48932e-015	1.77166e-014	1.93727e-014	1.93662e-014	1.45914e-014	2.11145e-014	1.72809e-014	1.21886e-014	5.19238e-015	2.25158e-015	1.51729e-014
-1.67966e-015	2.52295e-015	7.13776e-015	1.97414e-015	1.47803e-014	7.979e-015	-5.39931e-015	1.36155e-014	1.80266e-014	1.28733e-014	1.15327e-014	6.47852e-015	4.49028e-015	7.12479e-015	9.57612e-015	1.7608e-014	1.91841e-014	1.87761e-014	1.44603e-014	2.09895e-014	1.68405e-014	1.22545e-014	5.33797e-015	2.28212e-015	1.51845e-014
-1.58394e-015	2.64657e-015	7.36744e-015	2.05392e-015	1.46032e-014	8.00679e-015	-5.51194e-015	1.31054e-014	1.75766e-014	1.27334e-014	1.15792e-014	6.50796e-015	4.42635e-015	7.1206e-015	9.64714e-015	1.74949e-014	1.89816e-014	1.81822e-014	1.43241e-014	2.08401e-014	1.63593e-014	1.23112e-014	5.4627e-015	2.29315e-015	1.51597e-014
-1.50807e-015	2.72929e-015	7.57045e-015	2.13764e-015	1.4403e-014	8.0233e-015	-5.63753e-015	1.25514e-014	1.70228e-014	1.25364e-014	1.14739e-014	6.45936e-015	4.28e-015	7.11693e-015	9.7012e-015	1.73758e-014	1.87639e-014	1.75872e-014	1.41777e-014	2.06664e-014	1.58353e-014	1.23561e-014	5.56476e-015	2.28338e-015	1.50955e-014
-1.45792e-015	2.76774e-015	7.7454e-015	2.22545e-015	1.41789e-014	8.02541e-015	-5.78145e-015	1.19496e-014	1.6361e-014	1.22787e-014	1.12094e-014	6.32824e-015	4.04782e-015	7.11347e-015	9.73842e-015	1.72499e-014	1.85308e-014	1.6993e-014	1.40165e-014	2.04687e-014	1.52674e-014	1.23867e-014	5.64259e-015	2.25139e-015	1.49895e-014
-1.43903e-015	2.75887e-015	7.89114e-015	2.31573e-015	1.39306e-014	8.01112e-015	-5.9479e-015	1.12955e-014	1.55881e-014	1.19569e-014	1.07802e-014	6.10995e-015	3.7272e-015	7.10985e-015	9.75841e-015	1.71162e-014	1.82816e-014	1.64016e-014	1.38355e-014	2.0247e-014	1.46553e-014	1.24013e-014	5.69468e-015	2.19691e-015	1.48393e-014
-1.45665e-015	2.70088e-015	8.00675e-015	2.4082e-015	1.36572e-014	7.97795e-015	-6.141e-015	1.05863e-014	1.47022e-014	1.15679e-014	1.01824e-014	5.80141e-015	3.31616e-015	7.10586e-015	9.76161e-015	1.69735e-014	1.80153e-014	1.58153e-014	1.36298e-014	2.00016e-014	1.39983e-014	1.23986e-014	5.71982e-015	2.11962e-015	1.46427e-014
-1.5153e-015	2.59267e-015	8.0914e-015	2.50175e-015	1.33581e-014	7.92288e-015	-6.36518e-015	9.81903e-015	1.37017e-014	1.11099e-014	9.41395e-015	5.40118e-015	2.81403e-015	7.10037e-015	9.74771e-015	1.68206e-014	1.77317e-014	1.52359e-014	1.33948e-014	1.9733e-014	1.32963e-014	1.23768e-014	5.7172e-015	2.01909e-015	1.43983e-014
-1.619e-015	2.43261e-015	8.14481e-015	2.5958e-015	1.3034e-014	7.84337e-015	-6.62375e-015	8.99159e-015	1.25866e-014	1.05817e-014	8.47513e-015	4.90794e-015	2.22124e-015	7.09306e-015	9.71749e-015	1.66564e-014	1.74315e-014	1.46655e-014	1.31272e-014	1.94426e-014	1.25497e-014	1.23347e-014	5.6859e-015	1.8962e-015	1.41058e-014
-1.77151e-015	2.21953e-015	8.16688e-015	2.6889e-015	1.26855e-014	7.73857e-015	-6.91976e-015	8.10261e-015	1.13586e-014	9.98245e-015	7.36774e-015	4.32197e-015	1.53815e-015	7.08414e-015	9.67145e-015	1.64803e-014	1.71152e-014	1.41055e-014	1.28232e-014	1.91322e-014	1.17602e-014	1.22712e-014	5.62617e-015	1.75153e-015	1.37642e-014
-1.97611e-015	1.95377e-015	8.15792e-015	2.77965e-015	1.23142e-014	7.60729e-015	-7.2548e-015	7.15146e-015	1.00207e-014	9.31291e-015	6.09627e-015	3.6437e-015	7.66478e-016	7.07311e-015	9.61014e-015	1.62913e-014	1.67834e-014	1.35578e-014	1.24807e-014	1.88027e-014	1.09295e-014	1.21858e-014	5.53771e-015	1.58638e-015	1.3373e-014
-2.2349e-015	1.63521e-015	8.11864e-015	2.86738e-015	1.19222e-014	7.44867e-015	-7.63084e-015	6.13836e-015	8.57728e-015	8.57432e-015	4.66669e-015	2.87576e-015	-9.05819e-017	7.05966e-015	9.53447e-015	1.60887e-014	1.64368e-014	1.30243e-014	1.20989e-014	1.84559e-014	1.00588e-014	1.20785e-014	5.42068e-015	1.40195e-015	1.29329e-014
-2.54996e-015	1.26444e-015	8.05084e-015	2.95101e-015	1.15107e-014	7.26273e-015	-8.04798e-015	5.06425e-015	7.03437e-015	7.76893e-015	3.08776e-015	2.0213e-015	-1.02852e-015	7.04399e-015	9.44531e-015	1.58718e-014	1.60764e-014	1.25069e-014	1.16754e-014	1.80947e-014	9.15077e-015	1.19493e-014	5.27541e-015	1.19959e-015	1.24444e-014
-2.9227e-015	8.43133e-016	7.95603e-015	3.0297e-015	1.10818e-014	7.04962e-015	-8.50681e-015	3.93091e-015	5.39906e-015	6.89946e-015	1.36928e-015	1.08466e-015	-2.04164e-015	7.02627e-015	9.34407e-015	1.56406e-014	1.57033e-014	1.20069e-014	1.12094e-014	1.77209e-014	8.20893e-015	1.1798e-014	5.1028e-015	9.81437e-016	1.19098e-014
-3.35318e-015	3.735e-016	7.83598e-015	3.10209e-015	1.06376e-014	6.80988e-015	-9.00605e-015	2.74166e-015	3.67888e-015	5.96974e-015	-4.77292e-016	7.09851e-017	-3.12389e-015	7.00663e-015	9.23189e-015	1.53948e-014	1.53194e-014	1.15254e-014	1.07005e-014	1.73368e-014	7.23586e-015	1.16252e-014	4.90438e-015	7.50077e-016	1.13307e-014
-3.84116e-015	-1.42075e-016	7.69269e-015	3.16717e-015	1.01804e-014	6.54435e-015	-9.54359e-015	1.50098e-015	1.88329e-015	4.98394e-015	-2.43882e-015	-1.0134e-015	-4.26842e-015	6.98552e-015	9.11025e-015	1.51353e-014	1.49257e-014	1.10644e-014	1.01503e-014	1.69447e-014	6.23464e-015	1.14315e-014	4.68162e-015	5.07836e-016	1.07102e-014
-4.38497e-015	-7.00442e-016	7.52892e-015	3.22443e-015	9.71419e-015	6.25494e-015	-1.01163e-014	2.14433e-016	2.30751e-017	3.94792e-015	-4.49971e-015	-2.16103e-015	-5.46716e-015	6.96333e-015	8.98013e-015	1.48618e-014	1.45236e-014	1.06254e-014	9.55997e-015	1.6547e-014	5.2098e-015	1.12187e-014	4.4364e-015	2.57188e-016	1.00511e-014
-4.98253e-015	-1.29802e-015	7.34693e-015	3.2733e-015	9.24177e-015	5.94434e-015	-1.07209e-014	-1.11279e-015	-1.89063e-015	2.86719e-015	-6.64282e-015	-3.36424e-015	-6.71155e-015	6.9404e-015	8.84279e-015	1.45748e-014	1.41149e-014	1.02092e-014	8.93206e-015	1.61459e-014	4.16552e-015	1.09869e-014	4.17107e-015	1.11805e-018	9.35624e-015
-5.63152e-015	-1.9309e-015	7.14958e-015	3.31334e-015	8.7661e-015	5.61417e-015	-1.13531e-014	-2.47456e-015	-3.84549e-015	1.74819e-015	-8.85069e-015	-4.61436e-015	-7.99244e-015	6.91658e-015	8.6998e-015	1.42751e-014	1.37024e-014	9.81583e-015	8.26949e-015	1.57443e-014	3.1066e-015	1.07384e-014	3.88751e-015	-2.58026e-016	8.62918e-015
-6.32913e-015	-2.59537e-015	6.93977e-015	3.34371e-015	8.29075e-015	5.26727e-015	-1.20076e-014	-3.86269e-015	-5.82799e-015	5.9826e-016	-1.11045e-014	-5.90165e-015	-9.29895e-015	6.89216e-015	8.55264e-015	1.39635e-014	1.32889e-014	9.44663e-015	7.57631e-015	1.53442e-014	2.0382e-015	1.04747e-014	3.58833e-015	-5.1766e-016	7.87426e-015
-7.07078e-015	-3.28681e-015	6.72012e-015	3.36401e-015	7.81907e-015	4.90639e-015	-1.26785e-014	-5.26888e-015	-7.82455e-015	-5.75268e-016	-1.33851e-014	-7.21592e-015	-1.06211e-014	6.86794e-015	8.40295e-015	1.36412e-014	1.2877e-014	9.10239e-015	6.85644e-015	1.49484e-014	9.65026e-016	1.0198e-014	3.27622e-015	-7.75185e-016	7.09631e-015
-7.85169e-015	-3.99972e-015	6.49378e-015	3.37384e-015	7.35512e-015	4.53486e-015	-1.33592e-014	-6.68413e-015	-9.8214e-015	-1.76423e-015	-1.5672e-014	-8.54712e-015	-1.19482e-014	6.8449e-015	8.25246e-015	1.33093e-014	1.24687e-014	8.78325e-015	6.11462e-015	1.45594e-014	-1.07542e-016	9.91001e-015	2.95392e-015	-1.02813e-015	6.29988e-015
-8.66652e-015	-4.72868e-015	6.26395e-015	3.3728e-015	6.90293e-015	4.15699e-015	-1.40424e-014	-8.09934e-015	-1.18046e-014	-2.9605e-015	-1.79444e-014	-9.885e-015	-1.32685e-014	6.82427e-015	8.1024e-015	1.29688e-014	1.20658e-014	8.48968e-015	5.3562e-015	1.41791e-014	-1.17351e-015	9.61226e-015	2.6244e-015	-1.27415e-015	5.48947e-015
-9.50891e-015	-5.46808e-015	6.03346e-015	3.36082e-015	6.46538e-015	3.7757e-015	-1.47206e-014	-9.50536e-015	-1.37604e-014	-4.15569e-015	-2.01821e-014	-1.12191e-014	-1.45706e-014	6.80654e-015	7.95374e-015	1.26208e-014	1.16717e-014	8.22165e-015	4.58636e-015	1.38097e-014	-2.22753e-015	9.30753e-015	2.29072e-015	-1.51069e-015	4.66946e-015
-1.03729e-014	-6.21241e-015	5.80507e-015	3.33755e-015	6.04577e-015	3.39553e-015	-1.53863e-014	-1.08924e-014	-1.56743e-014	-5.3415e-015	-2.23655e-014	-1.25385e-014	-1.58424e-014	6.79227e-015	7.80808e-015	1.22675e-014	1.12887e-014	7.97863e-015	3.8109e-015	1.34533e-014	-3.26386e-015	8.9972e-015	1.95593e-015	-1.73518e-015	3.84529e-015
-1.12523e-014	-6.95665e-015	5.5814e-015	3.30352e-015	5.64759e-015	3.02001e-015	-1.60309e-014	-1.22505e-014	-1.75319e-014	-6.50917e-015	-2.4474e-014	-1.38326e-014	-1.70733e-014	6.78189e-015	7.66617e-015	1.19104e-014	1.09196e-014	7.76042e-015	3.0363e-015	1.31116e-014	-4.2779e-015	8.68311e-015	1.62247e-015	-1.94564e-015	3.02203e-015
-1.21406e-014	-7.69483e-015	5.36622e-015	3.25949e-015	5.2742e-015	2.65293e-015	-1.66459e-014	-1.35691e-014	-1.93199e-014	-7.65043e-015	-2.64875e-014	-1.50914e-014	-1.82524e-014	6.77643e-015	7.52947e-015	1.15516e-014	1.05666e-014	7.56603e-015	2.26921e-015	1.27864e-014	-5.26406e-015	8.36728e-015	1.29327e-015	-2.14085e-015	2.20483e-015
-1.30309e-014	-8.42167e-015	5.16114e-015	3.20574e-015	4.92768e-015	2.29866e-015	-1.72225e-014	-1.48384e-014	-2.10256e-014	-8.75744e-015	-2.83877e-014	-1.63047e-014	-1.93694e-014	6.77628e-015	7.39878e-015	1.11926e-014	1.02317e-014	7.39453e-015	1.51597e-015	1.24785e-014	-6.21759e-015	8.05185e-015	9.71477e-016	-2.31877e-015	1.39803e-015
-1.39167e-014	-9.13202e-015	4.96805e-015	3.14295e-015	4.61027e-015	1.96181e-015	-1.77525e-014	-1.60483e-014	-2.26372e-014	-9.82277e-015	-3.01574e-014	-1.74633e-014	-2.04141e-014	6.78145e-015	7.27547e-015	1.08359e-014	9.91726e-015	7.24541e-015	7.82843e-016	1.21897e-014	-7.13353e-015	7.73912e-015	6.5974e-016	-2.47766e-015	6.0647e-016
-1.47908e-014	-9.82101e-015	4.7893e-015	3.07209e-015	4.3245e-015	1.6458e-015	-1.82272e-014	-1.71897e-014	-2.41426e-014	-1.08393e-014	-3.17806e-014	-1.85586e-014	-2.13774e-014	6.79227e-015	7.16017e-015	1.04835e-014	9.62536e-015	7.11726e-015	7.60707e-017	1.19214e-014	-8.00683e-015	7.43034e-015	3.60149e-016	-2.6171e-015	-1.64978e-016
-1.56462e-014	-1.0484e-014	4.62689e-015	2.99395e-015	4.07281e-015	1.3532e-015	-1.86389e-014	-1.82535e-014	-2.55312e-014	-1.18001e-014	-3.32424e-014	-1.95814e-014	-2.22511e-014	6.80939e-015	7.05313e-015	1.01372e-014	9.35775e-015	7.00816e-015	-5.98234e-016	1.16735e-014	-8.83392e-015	7.12687e-015	7.4737e-017	-2.73573e-015	-9.11745e-016
-1.64767e-014	-1.11166e-014	4.48271e-015	2.909e-015	3.85689e-015	1.08736e-015	-1.89803e-014	-1.92315e-014	-2.6794e-014	-1.26992e-014	-3.45293e-014	-2.05247e-014	-2.30277e-014	6.83256e-015	6.95513e-015	9.79865e-015	9.11618e-015	6.9163e-015	-1.23428e-015	1.14468e-014	-9.61087e-015	6.83024e-015	-1.94347e-016	-2.83343e-015	-1.63032e-015
-1.72754e-014	-1.17143e-014	4.35812e-015	2.81848e-015	3.6773e-015	8.50905e-016	-1.92442e-014	-2.01161e-014	-2.79235e-014	-1.35313e-014	-3.56304e-014	-2.13817e-014	-2.37003e-014	6.86162e-015	6.86644e-015	9.46965e-015	8.90175e-015	6.83937e-015	-1.82649e-015	1.12414e-014	-1.0334e-014	6.54154e-015	-4.45207e-016	-2.90996e-015	-2.31659e-015
-1.80367e-014	-1.22736e-014	4.25408e-015	2.72358e-015	3.53458e-015	6.46128e-016	-1.94242e-014	-2.09006e-014	-2.89123e-014	-1.4292e-014	-3.6536e-014	-2.21462e-014	-2.42629e-014	6.89671e-015	6.78761e-015	9.15198e-015	8.71566e-015	6.77562e-015	-2.37031e-015	1.10569e-014	-1.10004e-014	6.26189e-015	-6.7594e-016	-2.96563e-015	-2.96739e-015
-1.87553e-014	-1.27917e-014	4.17106e-015	2.62558e-015	3.42904e-015	4.74562e-016	-1.95148e-014	-2.15794e-014	-2.97549e-014	-1.49776e-014	-3.72392e-014	-2.28136e-014	-2.47106e-014	6.9386e-015	6.71829e-015	8.84751e-015	8.5592e-015	6.72295e-015	-2.86185e-015	1.08933e-014	-1.16075e-014	5.99207e-015	-8.85618e-016	-3.00163e-015	-3.57972e-015
-1.9426e-014	-1.32657e-014	4.10947e-015	2.52626e-015	3.36085e-015	3.37437e-016	-1.95119e-014	-2.21478e-014	-3.04473e-014	-1.55843e-014	-3.77346e-014	-2.338e-014	-2.50401e-014	6.98648e-015	6.65893e-015	8.55745e-015	8.43209e-015	6.67854e-015	-3.29755e-015	1.07498e-014	-1.2154e-014	5.73231e-015	-1.07355e-015	-3.01885e-015	-4.15166e-015
-2.00442e-014	-1.36934e-014	4.06944e-015	2.42639e-015	3.32887e-015	2.36017e-016	-1.94121e-014	-2.26024e-014	-3.09865e-014	-1.61097e-014	-3.80192e-014	-2.38427e-014	-2.52493e-014	7.03931e-015	6.60976e-015	8.28338e-015	8.33457e-015	6.63981e-015	-3.67475e-015	1.06249e-014	-1.26388e-014	5.48255e-015	-1.2386e-015	-3.01832e-015	-4.68187e-015
-2.06062e-014	-1.40743e-014	4.05065e-015	2.32704e-015	3.33244e-015	1.70906e-016	-1.92128e-014	-2.2941e-014	-3.13721e-014	-1.65527e-014	-3.80924e-014	-2.42004e-014	-2.53368e-014	7.09717e-015	6.56998e-015	8.0265e-015	8.2667e-015	6.6047e-015	-3.99059e-015	1.05166e-014	-1.30601e-014	5.24381e-015	-1.3799e-015	-3.00135e-015	-5.16851e-015
-2.11088e-014	-1.44074e-014	4.05237e-015	2.22931e-015	3.37016e-015	1.4198e-016	-1.8912e-014	-2.31617e-014	-3.1604e-014	-1.69133e-014	-3.79551e-014	-2.44531e-014	-2.53027e-014	7.1595e-015	6.53915e-015	7.78878e-015	8.22839e-015	6.57074e-015	-4.24353e-015	1.04233e-014	-1.34182e-014	5.01573e-015	-1.49766e-015	-2.96959e-015	-5.61038e-015
-2.15495e-014	-1.46917e-014	4.07427e-015	2.13482e-015	3.44023e-015	1.48791e-016	-1.85089e-014	-2.32643e-014	-3.16843e-014	-1.71921e-014	-3.76115e-014	-2.46013e-014	-2.51484e-014	7.22577e-015	6.51707e-015	7.57145e-015	8.21844e-015	6.5354e-015	-4.43301e-015	1.03437e-014	-1.37132e-014	4.79783e-015	-1.59286e-015	-2.92449e-015	-6.00696e-015
-2.19265e-014	-1.49275e-014	4.1153e-015	2.0453e-015	3.54054e-015	1.90779e-016	-1.80042e-014	-2.32497e-014	-3.16167e-014	-1.73907e-014	-3.70673e-014	-2.46471e-014	-2.48776e-014	7.29441e-015	6.5032e-015	7.37516e-015	8.2359e-015	6.49609e-015	-4.5587e-015	1.02762e-014	-1.39457e-014	4.58937e-015	-1.66599e-015	-2.86765e-015	-6.35893e-015
-2.22381e-014	-1.51149e-014	4.17467e-015	1.96147e-015	3.66896e-015	2.66902e-016	-1.74005e-014	-2.31205e-014	-3.14054e-014	-1.75106e-014	-3.63305e-014	-2.45931e-014	-2.44939e-014	7.36406e-015	6.49703e-015	7.20135e-015	8.28018e-015	6.45003e-015	-4.62177e-015	1.02181e-014	-1.41172e-014	4.39001e-015	-1.71737e-015	-2.80086e-015	-6.66626e-015
-2.24841e-014	-1.52555e-014	4.25071e-015	1.88445e-015	3.82272e-015	3.7497e-016	-1.67004e-014	-2.28793e-014	-3.10565e-014	-1.7555e-014	-3.54105e-014	-2.44436e-014	-2.40021e-014	7.43439e-015	6.49784e-015	7.04959e-015	8.34937e-015	6.3953e-015	-4.62394e-015	1.01666e-014	-1.42294e-014	4.19891e-015	-1.74842e-015	-2.72669e-015	-6.9298e-015
-2.26652e-014	-1.53509e-014	4.34247e-015	1.81571e-015	3.99841e-015	5.12622e-016	-1.59079e-014	-2.25311e-014	-3.05771e-014	-1.75277e-014	-3.43199e-014	-2.42035e-014	-2.34087e-014	7.50362e-015	6.50574e-015	6.92006e-015	8.44113e-015	6.3292e-015	-4.56736e-015	1.01192e-014	-1.42842e-014	4.01507e-015	-1.76121e-015	-2.64751e-015	-7.1514e-015
-2.27826e-014	-1.5404e-014	4.44813e-015	1.75598e-015	4.19318e-015	6.77198e-016	-1.50282e-014	-2.20821e-014	-2.99755e-014	-1.74327e-014	-3.30714e-014	-2.38787e-014	-2.27206e-014	7.57067e-015	6.51935e-015	6.81274e-015	8.55313e-015	6.24963e-015	-4.45514e-015	1.00729e-014	-1.42844e-014	3.83726e-015	-1.75739e-015	-2.56548e-015	-7.33277e-015
-2.28376e-014	-1.54174e-014	4.56558e-015	1.70608e-015	4.40376e-015	8.65813e-016	-1.40671e-014	-2.15388e-014	-2.92616e-014	-1.7275e-014	-3.16797e-014	-2.34755e-014	-2.19467e-014	7.6341e-015	6.53766e-015	6.72758e-015	8.68238e-015	6.1547e-015	-4.29031e-015	1.00254e-014	-1.42327e-014	3.66493e-015	-1.73873e-015	-2.48294e-015	-7.47587e-015
-2.28322e-014	-1.53947e-014	4.69341e-015	1.66602e-015	4.62656e-015	1.07509e-015	-1.30314e-014	-2.09086e-014	-2.84446e-014	-1.70605e-014	-3.01602e-014	-2.30011e-014	-2.10957e-014	7.69323e-015	6.55964e-015	6.66384e-015	8.82677e-015	6.04245e-015	-4.07707e-015	9.97432e-015	-1.41322e-014	3.49715e-015	-1.70702e-015	-2.40195e-015	-7.58283e-015
-2.27693e-014	-1.53387e-014	4.82983e-015	1.63667e-015	4.85828e-015	1.30206e-015	-1.19293e-014	-2.02e-014	-2.7535e-014	-1.67949e-014	-2.85301e-014	-2.24634e-014	-2.01768e-014	7.74618e-015	6.58444e-015	6.62093e-015	8.98377e-015	5.91203e-015	-3.82082e-015	9.91668e-015	-1.39869e-014	3.33268e-015	-1.66449e-015	-2.32418e-015	-7.65634e-015
-2.26523e-014	-1.52534e-014	4.97308e-015	1.6189e-015	5.09458e-015	1.5432e-015	-1.0769e-014	-1.94226e-014	-2.65446e-014	-1.64841e-014	-2.68068e-014	-2.18706e-014	-1.91998e-014	7.79218e-015	6.61159e-015	6.59826e-015	9.14974e-015	5.76188e-015	-3.5263e-015	9.84997e-015	-1.38002e-014	3.17003e-015	-1.61304e-015	-2.25115e-015	-7.6996e-015
-2.24851e-014	-1.51426e-014	5.12107e-015	1.61322e-015	5.33186e-015	1.79506e-015	-9.55945e-015	-1.85857e-014	-2.54843e-014	-1.61351e-014	-2.50087e-014	-2.12312e-014	-1.81751e-014	7.82959e-015	6.64038e-015	6.59534e-015	9.32121e-015	5.59119e-015	-3.19855e-015	9.77171e-015	-1.35756e-014	3.00816e-015	-1.55599e-015	-2.18472e-015	-7.71561e-015
-2.22723e-014	-1.50107e-014	5.27129e-015	1.61956e-015	5.5669e-015	2.05418e-015	-8.31035e-015	-1.76994e-014	-2.43657e-014	-1.57544e-014	-2.31548e-014	-2.05536e-014	-1.71138e-014	7.85774e-015	6.66991e-015	6.61101e-015	9.49556e-015	5.39893e-015	-2.84306e-015	9.67926e-015	-1.33176e-014	2.84584e-015	-1.49569e-015	-2.12646e-015	-7.70755e-015
-2.20186e-014	-1.48624e-014	5.42214e-015	1.63774e-015	5.797e-015	2.31657e-015	-7.03076e-015	-1.67744e-014	-2.32011e-014	-1.53486e-014	-2.12641e-014	-1.98473e-014	-1.6027e-014	7.87527e-015	6.69983e-015	6.64358e-015	9.66917e-015	5.18431e-015	-2.46626e-015	9.56995e-015	-1.30297e-014	2.68157e-015	-1.43429e-015	-2.07753e-015	-7.6782e-015
-2.17291e-014	-1.4702e-014	5.57242e-015	1.66719e-015	6.01899e-015	2.57951e-015	-5.73146e-015	-1.58213e-014	-2.20025e-014	-1.49247e-014	-1.93559e-014	-1.91211e-014	-1.49258e-014	7.88181e-015	6.72929e-015	6.69195e-015	9.83918e-015	4.94755e-015	-2.07357e-015	9.44165e-015	-1.27165e-014	2.51416e-015	-1.37395e-015	-2.03951e-015	-7.63067e-015
-2.14086e-014	-1.45337e-014	5.71982e-015	1.70804e-015	6.22954e-015	2.83939e-015	-4.42243e-015	-1.48506e-014	-2.07817e-014	-1.44889e-014	-1.74485e-014	-1.8384e-014	-1.38203e-014	7.87646e-015	6.75767e-015	6.75427e-015	1.00013e-014	4.68933e-015	-1.67123e-015	9.2919e-015	-1.23811e-014	2.34323e-015	-1.31671e-015	-2.01287e-015	-7.56833e-015
-2.10623e-014	-1.43622e-014	5.86252e-015	1.75909e-015	6.42534e-015	3.09325e-015	-3.11429e-015	-1.38732e-014	-1.95496e-014	-1.40474e-014	-1.55604e-014	-1.76452e-014	-1.27215e-014	7.85855e-015	6.7847e-015	6.82883e-015	1.01527e-014	4.4096e-015	-1.26468e-015	9.11895e-015	-1.20277e-014	2.16755e-015	-1.2646e-015	-1.99826e-015	-7.49472e-015
-2.06961e-014	-1.41916e-014	5.99964e-015	1.81945e-015	6.60414e-015	3.33821e-015	-1.81699e-015	-1.28999e-014	-1.83178e-014	-1.36065e-014	-1.37089e-014	-1.6913e-014	-1.16391e-014	7.82742e-015	6.81022e-015	6.91419e-015	1.02901e-014	4.10878e-015	-8.59418e-016	8.92152e-015	-1.1661e-014	1.98621e-015	-1.22014e-015	-1.997e-015	-7.41302e-015
-2.03153e-014	-1.40261e-014	6.13013e-015	1.88814e-015	6.76341e-015	3.57176e-015	-5.40688e-016	-1.19404e-014	-1.70966e-014	-1.31723e-014	-1.19114e-014	-1.6196e-014	-1.05827e-014	7.78234e-015	6.83354e-015	7.00828e-015	1.0411e-014	3.78786e-015	-4.61715e-016	8.69767e-015	-1.12844e-014	1.79942e-015	-1.18492e-015	-2.00936e-015	-7.32641e-015
-1.99251e-014	-1.38697e-014	6.25251e-015	1.96512e-015	6.90118e-015	3.79109e-015	7.05326e-016	-1.10044e-014	-1.58961e-014	-1.27497e-014	-1.01839e-014	-1.55024e-014	-9.56187e-015	7.72319e-015	6.85411e-015	7.10891e-015	1.05122e-014	3.4477e-015	-7.70654e-017	8.44649e-015	-1.09022e-014	1.60612e-015	-1.16104e-015	-2.03544e-015	-7.2375e-015
-1.9531e-014	-1.37248e-014	6.36586e-015	2.0484e-015	7.01584e-015	3.99467e-015	1.912e-015	-1.01018e-014	-1.47253e-014	-1.23441e-014	-8.54068e-015	-1.48391e-014	-8.58558e-015	7.65029e-015	6.87196e-015	7.21376e-015	1.05907e-014	3.09078e-015	2.89725e-016	8.1674e-015	-1.05181e-014	1.40596e-015	-1.15017e-015	-2.07493e-015	-7.1496e-015
-1.91381e-014	-1.35951e-014	6.46936e-015	2.13742e-015	7.10607e-015	4.18067e-015	3.07075e-015	-9.24136e-015	-1.35925e-014	-1.19596e-014	-6.99519e-015	-1.42129e-014	-7.66233e-015	7.56415e-015	6.88623e-015	7.32064e-015	1.06441e-014	2.71819e-015	6.34815e-016	7.86023e-015	-1.01348e-014	1.19873e-015	-1.15376e-015	-2.1273e-015	-7.06497e-015
-1.87515e-014	-1.34834e-014	6.56264e-015	2.23063e-015	7.17051e-015	4.34728e-015	4.17306e-015	-8.43096e-015	-1.25057e-014	-1.16006e-014	-5.55925e-015	-1.36295e-014	-6.79851e-015	7.46477e-015	6.89705e-015	7.42736e-015	1.06698e-014	2.33232e-015	9.54068e-016	7.52476e-015	-9.75535e-015	9.8474e-016	-1.17275e-015	-2.19203e-015	-6.98635e-015
-1.8375e-014	-1.33922e-014	6.64474e-015	2.32704e-015	7.20909e-015	4.49353e-015	5.21231e-015	-7.67743e-015	-1.14715e-014	-1.12701e-014	-4.24371e-015	-1.30939e-014	-6.00054e-015	7.35298e-015	6.9041e-015	7.53204e-015	1.06659e-014	1.9342e-015	1.24361e-015	7.16222e-015	-9.38198e-015	7.63406e-016	-1.2077e-015	-2.26851e-015	-6.91582e-015
-1.80127e-014	-1.33228e-014	6.71479e-015	2.42504e-015	7.22177e-015	4.61883e-015	6.18192e-015	-6.98685e-015	-1.0495e-014	-1.0971e-014	-3.05673e-015	-1.26105e-014	-5.2741e-015	7.22891e-015	6.907e-015	7.63214e-015	1.0631e-014	1.52642e-015	1.50081e-015	6.77335e-015	-9.01664e-015	5.35111e-016	-1.25977e-015	-2.35571e-015	-6.8551e-015
-1.7669e-014	-1.32761e-014	6.77281e-015	2.52266e-015	7.20732e-015	4.7228e-015	7.0757e-015	-6.3649e-015	-9.58156e-015	-1.0705e-014	-2.00572e-015	-1.21827e-014	-4.6234e-015	7.09342e-015	6.90573e-015	7.72532e-015	1.05635e-014	1.11146e-015	1.72324e-015	6.35854e-015	-8.66178e-015	2.99476e-016	-1.3291e-015	-2.45275e-015	-6.80545e-015
-1.73468e-014	-1.32533e-014	6.81765e-015	2.61857e-015	7.16614e-015	4.80503e-015	7.88883e-015	-5.81611e-015	-8.73436e-015	-1.04739e-014	-1.09628e-015	-1.18137e-014	-4.05169e-015	6.94734e-015	6.89965e-015	7.81031e-015	1.04621e-014	6.92123e-016	1.90928e-015	5.91843e-015	-8.31993e-015	5.69471e-017	-1.416e-015	-2.55809e-015	-6.76855e-015
-1.70483e-014	-1.32544e-014	6.84914e-015	2.71112e-015	7.0984e-015	4.86631e-015	8.61758e-015	-5.34363e-015	-7.95569e-015	-1.02788e-014	-3.31914e-016	-1.15056e-014	-3.56105e-015	6.79198e-015	6.88888e-015	7.88455e-015	1.03262e-014	2.70568e-016	2.05813e-015	5.45586e-015	-7.99285e-015	-1.91779e-016	-1.5207e-015	-2.67051e-015	-6.74538e-015
-1.6776e-014	-1.32794e-014	6.86759e-015	2.79847e-015	7.005e-015	4.90697e-015	9.25853e-015	-4.95009e-015	-7.24714e-015	-1.01193e-014	2.86312e-016	-1.12588e-014	-3.15333e-015	6.62902e-015	6.87349e-015	7.94627e-015	1.01557e-014	-1.51205e-016	2.16839e-015	4.97265e-015	-7.68134e-015	-4.46628e-016	-1.64226e-015	-2.78862e-015	-6.73708e-015
-1.65312e-014	-1.33272e-014	6.87267e-015	2.87896e-015	6.88683e-015	4.928e-015	9.81002e-015	-4.63659e-015	-6.60862e-015	-9.99537e-015	7.58307e-016	-1.10727e-014	-2.82895e-015	6.46026e-015	6.85318e-015	7.99353e-015	9.95121e-015	-5.70517e-016	2.24023e-015	4.4707e-015	-7.38682e-015	-7.06665e-016	-1.77968e-015	-2.91094e-015	-6.74412e-015
-1.63146e-014	-1.33963e-014	6.86446e-015	2.95056e-015	6.74541e-015	4.92969e-015	1.0271e-014	-4.40246e-015	-6.03997e-015	-9.90627e-015	1.08595e-015	-1.09467e-014	-2.58643e-015	6.28614e-015	6.82771e-015	8.02492e-015	9.71341e-015	-9.84523e-016	2.27454e-015	3.9525e-015	-7.11058e-015	-9.71054e-016	-1.93232e-015	-3.03559e-015	-6.76652e-015
-1.61266e-014	-1.34854e-014	6.84263e-015	3.01129e-015	6.58236e-015	4.91415e-015	1.06411e-014	-4.24696e-015	-5.54009e-015	-9.85015e-015	1.2725e-015	-1.08794e-014	-2.42408e-015	6.1075e-015	6.79635e-015	8.03893e-015	9.44307e-015	-1.39078e-015	2.27215e-015	3.42009e-015	-6.85284e-015	-1.23927e-015	-2.09928e-015	-3.1606e-015	-6.80385e-015
-1.59662e-014	-1.35927e-014	6.80795e-015	3.06012e-015	6.39964e-015	4.88329e-015	1.0922e-014	-4.16833e-015	-5.10647e-015	-9.82538e-015	1.32297e-015	-1.08683e-014	-2.33898e-015	5.92586e-015	6.75914e-015	8.03455e-015	9.1413e-015	-1.78702e-015	2.2355e-015	2.87619e-015	-6.61461e-015	-1.51044e-015	-2.27924e-015	-3.28448e-015	-6.85645e-015
-1.58328e-014	-1.37153e-014	6.76063e-015	3.0962e-015	6.19946e-015	4.83793e-015	1.11152e-014	-4.1636e-015	-4.7362e-015	-9.82914e-015	1.24346e-015	-1.09103e-014	-2.32794e-015	5.7429e-015	6.7158e-015	8.01061e-015	8.80916e-015	-2.17152e-015	2.16663e-015	2.32403e-015	-6.39587e-015	-1.78358e-015	-2.47123e-015	-3.40512e-015	-6.92396e-015
-1.57252e-014	-1.38503e-014	6.70078e-015	3.11811e-015	5.9835e-015	4.77998e-015	1.12238e-014	-4.22918e-015	-4.42489e-015	-9.85852e-015	1.04185e-015	-1.10013e-014	-2.38607e-015	5.56093e-015	6.66595e-015	7.96593e-015	8.44839e-015	-2.54277e-015	2.06824e-015	1.76689e-015	-6.19663e-015	-2.05831e-015	-2.67284e-015	-3.52088e-015	-7.00543e-015
-1.56419e-014	-1.39943e-014	6.62902e-015	3.12468e-015	5.75369e-015	4.71158e-015	1.12511e-014	-4.36094e-015	-4.16813e-015	-9.91022e-015	7.27217e-016	-1.1137e-014	-2.50775e-015	5.38029e-015	6.60918e-015	7.89973e-015	8.06066e-015	-2.89923e-015	1.94293e-015	1.20786e-015	-6.01612e-015	-2.33293e-015	-2.88255e-015	-3.63026e-015	-7.10018e-015
-1.55799e-014	-1.41438e-014	6.54555e-015	3.11519e-015	5.51198e-015	4.63461e-015	1.12019e-014	-4.55294e-015	-3.96112e-015	-9.98034e-015	3.09389e-016	-1.13123e-014	-2.68766e-015	5.20166e-015	6.54567e-015	7.81149e-015	7.64888e-015	-3.23892e-015	1.7936e-015	6.50633e-016	-5.85391e-015	-2.6063e-015	-3.09891e-015	-3.73227e-015	-7.20743e-015
-1.55364e-014	-1.42952e-014	6.45092e-015	3.08882e-015	5.26152e-015	4.55092e-015	1.10816e-014	-4.79975e-015	-3.79841e-015	-1.00657e-014	-2.00427e-016	-1.15214e-014	-2.91906e-015	5.02768e-015	6.47564e-015	7.70097e-015	7.21638e-015	-3.56036e-015	1.62397e-015	9.81293e-017	-5.70942e-015	-2.87781e-015	-3.32e-015	-3.82549e-015	-7.32632e-015
-1.55085e-014	-1.44439e-014	6.3456e-015	3.0454e-015	5.0045e-015	4.46252e-015	1.08959e-014	-5.09478e-015	-3.67386e-015	-1.01618e-014	-7.90172e-016	-1.17588e-014	-3.19526e-015	4.85989e-015	6.39865e-015	7.5675e-015	6.76604e-015	-3.86255e-015	1.43777e-015	-4.45594e-016	-5.58154e-015	-3.14659e-015	-3.54405e-015	-3.90908e-015	-7.4545e-015
-1.54921e-014	-1.4586e-014	6.2302e-015	2.9853e-015	4.7423e-015	4.37116e-015	1.06509e-014	-5.43095e-015	-3.5811e-015	-1.02647e-014	-1.44756e-015	-1.20181e-014	-3.5088e-015	4.69953e-015	6.31435e-015	7.41173e-015	6.30035e-015	-4.14417e-015	1.23873e-015	-9.76919e-016	-5.46884e-015	-3.41127e-015	-3.76918e-015	-3.98158e-015	-7.58992e-015
-1.54836e-014	-1.4718e-014	6.10517e-015	2.90835e-015	4.47771e-015	4.27876e-015	1.03535e-014	-5.80043e-015	-3.51427e-015	-1.03705e-014	-2.15943e-015	-1.22926e-014	-3.85153e-015	4.547e-015	6.22208e-015	7.23425e-015	5.82215e-015	-4.40463e-015	1.03071e-015	-1.49238e-015	-5.37051e-015	-3.67159e-015	-3.99369e-015	-4.04209e-015	-7.73123e-015
-1.54783e-014	-1.48352e-014	5.97123e-015	2.81484e-015	4.21311e-015	4.18734e-015	1.00112e-014	-6.19592e-015	-3.46681e-015	-1.04755e-014	-2.91189e-015	-1.25757e-014	-4.21576e-015	4.40323e-015	6.12169e-015	7.03556e-015	5.33499e-015	-4.64362e-015	8.17454e-016	-1.9888e-015	-5.28534e-015	-3.92711e-015	-4.21547e-015	-4.08985e-015	-7.87637e-015
-1.54717e-014	-1.49335e-014	5.82862e-015	2.70566e-015	3.95009e-015	4.09801e-015	9.63185e-015	-6.60887e-015	-3.43134e-015	-1.05753e-014	-3.69152e-015	-1.28604e-014	-4.59386e-015	4.26931e-015	6.01263e-015	6.81659e-015	4.84232e-015	-4.86108e-015	6.02904e-016	-2.46385e-015	-5.21193e-015	-4.17619e-015	-4.43271e-015	-4.1243e-015	-8.02333e-015
-1.54589e-014	-1.50086e-014	5.67838e-015	2.58167e-015	3.69119e-015	4.01166e-015	9.223e-015	-7.0312e-015	-3.4015e-015	-1.06659e-014	-4.48497e-015	-1.31398e-014	-4.9774e-015	4.14623e-015	5.89458e-015	6.57805e-015	4.34721e-015	-5.0564e-015	3.91386e-016	-2.91454e-015	-5.14939e-015	-4.41825e-015	-4.64361e-015	-4.14452e-015	-8.17007e-015
-1.54348e-014	-1.5056e-014	5.52074e-015	2.44401e-015	3.43828e-015	3.92919e-015	8.79209e-015	-7.45453e-015	-3.37202e-015	-1.07439e-014	-5.27841e-015	-1.34067e-014	-5.35819e-015	4.03484e-015	5.76808e-015	6.32126e-015	3.85317e-015	-5.22948e-015	1.86183e-016	-3.33803e-015	-5.09587e-015	-4.65231e-015	-4.84677e-015	-4.15046e-015	-8.31482e-015
-1.53951e-014	-1.5072e-014	5.35576e-015	2.29438e-015	3.1929e-015	3.85176e-015	8.34805e-015	-7.87119e-015	-3.33672e-015	-1.08055e-014	-6.05804e-015	-1.36542e-014	-5.72801e-015	3.93548e-015	5.63271e-015	6.04773e-015	3.36328e-015	-5.38067e-015	-9.67708e-018	-3.73186e-015	-5.04981e-015	-4.87779e-015	-5.0398e-015	-4.14194e-015	-8.45509e-015
-1.53353e-014	-1.50527e-014	5.18464e-015	2.13479e-015	2.95582e-015	3.7799e-015	7.89855e-015	-8.27327e-015	-3.28994e-015	-1.08471e-014	-6.81179e-015	-1.38759e-014	-6.07875e-015	3.8483e-015	5.48831e-015	5.75831e-015	2.88155e-015	-5.51095e-015	-1.92985e-016	-4.0935e-015	-5.00886e-015	-5.09447e-015	-5.22125e-015	-4.11897e-015	-8.58787e-015
-1.52505e-014	-1.4995e-014	5.00794e-015	1.96596e-015	2.72932e-015	3.71438e-015	7.4513e-015	-8.6531e-015	-3.22617e-015	-1.08663e-014	-7.52739e-015	-1.40661e-014	-6.40311e-015	3.77363e-015	5.33505e-015	5.45481e-015	2.41045e-015	-5.62066e-015	-3.59978e-016	-4.4215e-015	-4.97101e-015	-5.30149e-015	-5.38995e-015	-4.08161e-015	-8.71103e-015
-1.51365e-014	-1.48964e-014	4.8264e-015	1.79028e-015	2.5147e-015	3.65489e-015	7.01375e-015	-9.00356e-015	-3.14135e-015	-1.08605e-014	-8.1929e-015	-1.4219e-014	-6.69458e-015	3.71138e-015	5.17274e-015	5.13923e-015	1.95299e-015	-5.71088e-015	-5.08644e-016	-4.71481e-015	-4.93461e-015	-5.49802e-015	-5.54448e-015	-4.0302e-015	-8.82243e-015
-1.49891e-014	-1.47545e-014	4.64109e-015	1.60962e-015	2.31317e-015	3.60082e-015	6.59329e-015	-9.31796e-015	-3.03095e-015	-1.08275e-014	-8.79775e-015	-1.43291e-014	-6.9473e-015	3.66147e-015	5.00173e-015	4.81318e-015	1.51188e-015	-5.78265e-015	-6.37373e-016	-4.9719e-015	-4.89839e-015	-5.68366e-015	-5.68388e-015	-3.96517e-015	-8.92051e-015
-1.48041e-014	-1.4567e-014	4.45238e-015	1.42559e-015	2.12517e-015	3.55168e-015	6.19602e-015	-9.59081e-015	-2.89164e-015	-1.07662e-014	-9.33257e-015	-1.43915e-014	-7.15539e-015	3.62304e-015	4.82237e-015	4.4784e-015	1.08921e-015	-5.83694e-015	-7.45316e-016	-5.19232e-015	-4.86083e-015	-5.85808e-015	-5.80737e-015	-3.88762e-015	-9.00294e-015
-1.45784e-014	-1.43319e-014	4.26086e-015	1.24018e-015	1.9514e-015	3.50718e-015	5.82784e-015	-9.81699e-015	-2.72011e-015	-1.06752e-014	-9.78828e-015	-1.44017e-014	-7.31355e-015	3.59577e-015	4.63473e-015	4.13701e-015	6.87497e-016	-5.87504e-015	-8.30941e-016	-5.37619e-015	-4.81944e-015	-6.02115e-015	-5.91438e-015	-3.79785e-015	-9.0678e-015
-1.43087e-014	-1.40481e-014	4.0668e-015	1.05568e-015	1.79186e-015	3.46582e-015	5.49392e-015	-9.99163e-015	-2.51459e-015	-1.05532e-014	-1.01571e-014	-1.43558e-014	-7.41746e-015	3.57887e-015	4.43843e-015	3.79116e-015	3.07913e-016	-5.89781e-015	-8.92631e-016	-5.52282e-015	-4.77288e-015	-6.17249e-015	-6.00391e-015	-3.69763e-015	-9.11295e-015
-1.39927e-014	-1.37154e-014	3.87085e-015	8.74599e-016	1.64668e-015	3.42665e-015	5.19939e-015	-1.01099e-014	-2.27424e-015	-1.03996e-014	-1.04326e-014	-1.42508e-014	-7.46268e-015	3.57183e-015	4.2344e-015	3.44295e-015	-4.77677e-017	-5.90632e-015	-9.30255e-016	-5.63262e-015	-4.71974e-015	-6.31164e-015	-6.07549e-015	-3.58774e-015	-9.13686e-015
-1.36278e-014	-1.33333e-014	3.67355e-015	6.99393e-016	1.51566e-015	3.38841e-015	4.94836e-015	-1.01687e-014	-1.99766e-015	-1.02143e-014	-1.06095e-014	-1.40835e-014	-7.44612e-015	3.57368e-015	4.02301e-015	3.09396e-015	-3.78405e-016	-5.9026e-015	-9.4393e-016	-5.70632e-015	-4.65846e-015	-6.43804e-015	-6.12913e-015	-3.46891e-015	-9.13785e-015
-1.32126e-014	-1.29016e-014	3.47542e-015	5.32312e-016	1.39857e-015	3.34972e-015	4.74449e-015	-1.01658e-014	-1.68463e-015	-9.99759e-015	-1.06836e-014	-1.38517e-014	-7.36503e-015	3.58357e-015	3.80446e-015	2.74661e-015	-6.82382e-016	-5.88753e-015	-9.34253e-016	-5.74492e-015	-4.58738e-015	-6.55184e-015	-6.16445e-015	-3.34263e-015	-9.11425e-015
-1.27459e-014	-1.24215e-014	3.27681e-015	3.74961e-016	1.29506e-015	3.30973e-015	4.59095e-015	-1.00992e-014	-1.33552e-015	-9.75031e-015	-1.06522e-014	-1.35542e-014	-7.21756e-015	3.60058e-015	3.57935e-015	2.40218e-015	-9.59041e-016	-5.86247e-015	-9.01982e-016	-5.74978e-015	-4.50473e-015	-6.65328e-015	-6.18099e-015	-3.20966e-015	-9.0649e-015
-1.22273e-014	-1.18942e-014	3.07878e-015	2.28993e-016	1.20466e-015	3.26645e-015	4.48986e-015	-9.96809e-015	-9.51531e-016	-9.47356e-015	-1.05133e-014	-1.31903e-014	-7.00336e-015	3.62287e-015	3.34854e-015	2.06284e-015	-1.20861e-015	-5.82931e-015	-8.47676e-016	-5.72291e-015	-4.40874e-015	-6.74158e-015	-6.17894e-015	-3.07115e-015	-8.98909e-015
-1.16561e-014	-1.13209e-014	2.88192e-015	9.69275e-017	1.12661e-015	3.21829e-015	4.44245e-015	-9.77176e-015	-5.34592e-016	-9.16887e-015	-1.02668e-014	-1.27599e-014	-6.72266e-015	3.6498e-015	3.11281e-015	1.73024e-015	-1.43087e-015	-5.78906e-015	-7.72779e-016	-5.66621e-015	-4.29821e-015	-6.8167e-015	-6.15862e-015	-2.92861e-015	-8.88607e-015
-1.10333e-014	-1.07041e-014	2.68654e-015	-1.98099e-017	1.06019e-015	3.16377e-015	4.44914e-015	-9.51154e-015	-8.71431e-017	-8.83766e-015	-9.91341e-015	-1.22643e-014	-6.37616e-015	3.68048e-015	2.87308e-015	1.40587e-015	-1.62656e-015	-5.74213e-015	-6.78868e-016	-5.58178e-015	-4.17191e-015	-6.87817e-015	-6.12053e-015	-2.78256e-015	-8.75516e-015
-1.03604e-014	-1.00466e-014	2.49335e-015	-1.20195e-016	1.00428e-015	3.10148e-015	4.50976e-015	-9.18799e-015	3.87086e-016	-8.48205e-015	-9.45576e-015	-1.17041e-014	-5.96542e-015	3.71372e-015	2.62969e-015	1.09078e-015	-1.79681e-015	-5.69093e-015	-5.68479e-016	-5.47262e-015	-4.02915e-015	-6.92597e-015	-6.06458e-015	-2.63494e-015	-8.59631e-015
-9.63896e-015	-9.35139e-015	2.30309e-015	-2.02629e-016	9.57415e-016	3.03017e-015	4.62307e-015	-8.80374e-015	8.84954e-016	-8.10407e-015	-8.89708e-015	-1.10814e-014	-5.4929e-015	3.74765e-015	2.38347e-015	7.86352e-016	-1.94331e-015	-5.63613e-015	-4.44014e-016	-5.3418e-015	-3.86878e-015	-6.96039e-015	-5.9915e-015	-2.48728e-015	-8.40932e-015
-8.87145e-015	-8.62223e-015	2.11609e-015	-2.66563e-016	9.18737e-016	2.94764e-015	4.78654e-015	-8.36261e-015	1.40222e-015	-7.70649e-015	-8.24223e-015	-1.03984e-014	-4.96122e-015	3.78116e-015	2.13562e-015	4.93169e-016	-2.0669e-015	-5.57916e-015	-3.08238e-016	-5.19203e-015	-3.69006e-015	-6.98192e-015	-5.90192e-015	-2.34078e-015	-8.1951e-015
-8.06055e-015	-7.86257e-015	1.93218e-015	-3.11038e-016	8.86882e-016	2.85251e-015	4.9979e-015	-7.86833e-015	1.93357e-015	-7.29262e-015	-7.49711e-015	-9.65831e-015	-4.37446e-015	3.81298e-015	1.88739e-015	2.12035e-016	-2.16872e-015	-5.52075e-015	-1.6341e-016	-5.02631e-015	-3.4929e-015	-6.99064e-015	-5.79658e-015	-2.19581e-015	-7.9538e-015
-7.20996e-015	-7.07665e-015	1.75199e-015	-3.35685e-016	8.60072e-016	2.74279e-015	5.25336e-015	-7.32441e-015	2.47348e-015	-6.86461e-015	-6.66851e-015	-8.86475e-015	-3.73659e-015	3.84143e-015	1.63901e-015	-5.61594e-017	-2.25057e-015	-5.46177e-015	-1.26315e-017	-4.84792e-015	-3.27699e-015	-6.9868e-015	-5.67674e-015	-2.05337e-015	-7.68643e-015
-6.32397e-015	-6.26867e-015	1.57569e-015	-3.40875e-016	8.36412e-016	2.61755e-015	5.54825e-015	-6.73548e-015	3.01656e-015	-6.42585e-015	-5.76402e-015	-8.02181e-015	-3.05232e-015	3.86541e-015	1.39169e-015	-3.11314e-016	-2.3147e-015	-5.40312e-015	1.41741e-016	-4.6602e-015	-3.04255e-015	-6.97077e-015	-5.54316e-015	-1.91471e-015	-7.39443e-015
-5.4063e-015	-5.44322e-015	1.40329e-015	-3.26986e-016	8.15066e-016	2.476e-015	5.87821e-015	-6.10737e-015	3.55701e-015	-5.97941e-015	-4.79223e-015	-7.13428e-015	-2.3269e-015	3.8838e-015	1.14658e-015	-5.52704e-016	-2.36356e-015	-5.34611e-015	2.9657e-016	-4.46747e-015	-2.79007e-015	-6.94249e-015	-5.39668e-015	-1.78081e-015	-7.07966e-015
-4.46217e-015	-4.60535e-015	1.23549e-015	-2.94743e-016	7.9454e-016	2.3171e-015	6.23767e-015	-5.44615e-015	4.08873e-015	-5.52824e-015	-3.76232e-015	-6.208e-015	-1.56588e-015	3.89511e-015	9.0434e-016	-7.80468e-016	-2.39987e-015	-5.29131e-015	4.47902e-016	-4.27257e-015	-2.52027e-015	-6.90253e-015	-5.23834e-015	-1.65223e-015	-6.74354e-015
-3.49663e-015	-3.76008e-015	1.07198e-015	-2.45341e-016	7.72376e-016	2.14001e-015	6.6213e-015	-4.75776e-015	4.60606e-015	-5.07594e-015	-2.68396e-015	-5.24787e-015	-7.75756e-016	3.89821e-015	6.65753e-016	-9.95129e-016	-2.42595e-015	-5.23891e-015	5.92708e-016	-4.07846e-015	-2.233e-015	-6.85119e-015	-5.06896e-015	-1.5293e-015	-6.38788e-015
-2.51505e-015	-2.91209e-015	9.13508e-016	-1.79729e-016	7.47682e-016	1.94384e-015	7.02293e-015	-4.04893e-015	5.10402e-015	-4.62519e-015	-1.5676e-015	-4.25975e-015	3.68962e-017	3.89181e-015	4.31737e-016	-1.19744e-015	-2.44439e-015	-5.18967e-015	7.28564e-016	-3.88806e-015	-1.92918e-015	-6.78962e-015	-4.8897e-015	-1.41298e-015	-6.01537e-015
-1.52332e-015	-2.06659e-015	7.59472e-016	-9.96012e-017	7.18221e-016	1.72837e-015	7.43586e-015	-3.3258e-015	5.57685e-015	-4.17889e-015	-4.24151e-016	-3.2493e-015	8.64761e-016	3.87513e-015	2.0355e-016	-1.38759e-015	-2.45803e-015	-5.14423e-015	8.53056e-016	-3.70445e-015	-1.61002e-015	-6.71844e-015	-4.7017e-015	-1.30387e-015	-5.62833e-015
-5.27376e-016	-1.22875e-015	6.09675e-016	-7.02177e-018	6.82843e-016	1.49385e-015	7.85364e-015	-2.59492e-015	6.01819e-015	-3.7398e-015	7.36237e-016	-2.22253e-015	1.70061e-015	3.84768e-015	-1.82206e-017	-1.5665e-015	-2.4696e-015	-5.10317e-015	9.63105e-016	-3.53091e-015	-1.27634e-015	-6.6391e-015	-4.50629e-015	-1.20229e-015	-5.22995e-015
4.66654e-016	-4.03719e-016	4.64308e-016	9.62165e-017	6.40243e-016	1.24048e-015	8.26911e-015	-1.86284e-015	6.42282e-015	-3.31058e-015	1.90261e-015	-1.18572e-015	2.53755e-015	3.80837e-015	-2.32621e-016	-1.73536e-015	-2.48152e-015	-5.06631e-015	1.05604e-015	-3.37017e-015	-9.30102e-016	-6.55222e-015	-4.3046e-015	-1.10823e-015	-4.82302e-015
1.45353e-015	4.0354e-016	3.23378e-016	2.07538e-016	5.88663e-016	9.68614e-016	8.67586e-015	-1.13589e-015	6.78625e-015	-2.89399e-015	3.06396e-015	-1.45525e-016	3.36837e-015	3.75612e-015	-4.39208e-016	-1.89497e-015	-2.49677e-015	-5.03396e-015	1.13045e-015	-3.22459e-015	-5.72932e-016	-6.45806e-015	-4.09765e-015	-1.02135e-015	-4.41115e-015
2.42732e-015	1.18882e-015	1.86813e-016	3.24324e-016	5.27289e-016	6.79031e-016	9.06681e-015	-4.20341e-016	7.10427e-015	-2.49226e-015	4.21017e-015	8.91707e-016	4.18607e-015	3.69011e-015	-6.37519e-016	-2.047e-015	-2.51764e-015	-5.00683e-015	1.18441e-015	-3.09638e-015	-2.0742e-016	-6.3579e-015	-3.88642e-015	-9.41597e-016	-3.99753e-015
3.38204e-015	1.94784e-015	5.45794e-017	4.45034e-016	4.5471e-016	3.73094e-016	9.43595e-015	2.77437e-016	7.37309e-015	-2.1068e-015	5.33079e-015	1.92007e-015	4.98401e-015	3.60979e-015	-8.2742e-016	-2.19206e-015	-2.54629e-015	-4.98494e-015	1.21642e-015	-2.98706e-015	1.64372e-016	-6.25275e-015	-3.67183e-015	-8.68682e-016	-3.58564e-015
4.3124e-015	2.67581e-015	-7.3355e-017	5.66776e-016	3.69597e-016	5.17647e-017	9.77717e-015	9.52025e-016	7.5891e-015	-1.73928e-015	6.41602e-015	2.93353e-015	5.75551e-015	3.51494e-015	-1.00855e-015	-2.33154e-015	-2.58483e-015	-4.96859e-015	1.22498e-015	-2.89853e-015	5.39308e-016	-6.14358e-015	-3.45517e-015	-8.03078e-016	-3.17919e-015
5.21286e-015	3.36889e-015	-1.97094e-016	6.86277e-016	2.71761e-016	-2.8394e-016	1.00844e-014	1.59694e-015	7.74965e-015	-1.39104e-015	7.45654e-015	3.92615e-015	6.49439e-015	3.40537e-015	-1.18078e-015	-2.46743e-015	-2.63509e-015	-4.9577e-015	1.2085e-015	-2.83251e-015	9.14848e-016	-6.03143e-015	-3.23716e-015	-7.44146e-016	-2.78146e-015
6.0785e-015	4.02343e-015	-3.17166e-016	7.99999e-016	1.59816e-016	-6.31829e-016	1.03521e-014	2.20745e-015	7.8526e-015	-1.06376e-015	8.44359e-015	4.89181e-015	7.19462e-015	3.28073e-015	-1.344e-015	-2.60091e-015	-2.69864e-015	-4.95255e-015	1.16632e-015	-2.78962e-015	1.28846e-015	-5.91791e-015	-3.01923e-015	-6.9164e-016	-2.39544e-015
6.90489e-015	4.63655e-015	-4.33837e-016	9.05624e-016	3.34099e-017	-9.89172e-016	1.05755e-014	2.77855e-015	7.89627e-015	-7.57758e-016	9.3697e-015	5.8256e-015	7.85085e-015	3.14028e-015	-1.49766e-015	-2.73374e-015	-2.77715e-015	-4.95345e-015	1.09705e-015	-2.77111e-015	1.65707e-015	-5.80378e-015	-2.80277e-015	-6.4469e-016	-2.024e-015
7.6883e-015	5.20573e-015	-5.47546e-016	1.00043e-015	-1.08154e-016	-1.35414e-015	1.07505e-014	3.30528e-015	7.87959e-015	-4.73438e-016	1.02279e-014	6.72246e-015	8.45816e-015	2.98433e-015	-1.64222e-015	-2.86753e-015	-2.87214e-015	-4.96041e-015	1.00016e-015	-2.77727e-015	2.01788e-015	-5.68993e-015	-2.58845e-015	-6.02433e-016	-1.67083e-015
8.42545e-015	5.72825e-015	-6.58619e-016	1.08276e-015	-2.64087e-016	-1.72522e-015	1.0873e-014	3.7841e-015	7.80288e-015	-2.10787e-016	1.10121e-014	7.57796e-015	9.01274e-015	2.81312e-015	-1.77737e-015	-3.00354e-015	-2.98448e-015	-4.97324e-015	8.7613e-016	-2.80841e-015	2.36749e-015	-5.57728e-015	-2.37747e-015	-5.63985e-016	-1.3394e-015
9.1128e-015	6.20172e-015	-7.67331e-016	1.14948e-015	-4.3479e-016	-2.10019e-015	1.09394e-014	4.212e-015	7.66704e-015	3.04759e-017	1.17175e-014	8.38781e-015	9.51141e-015	2.62643e-015	-1.90294e-015	-3.14312e-015	-3.1145e-015	-4.99126e-015	7.25663e-016	-2.86402e-015	2.7031e-015	-5.46689e-015	-2.17073e-015	-5.29126e-016	-1.03231e-015
9.74781e-015	6.62452e-015	-8.74001e-016	1.19845e-015	-6.20017e-016	-2.47654e-015	1.09476e-014	4.58665e-015	7.47347e-015	2.50823e-016	1.23403e-014	9.14839e-015	9.95145e-015	2.42386e-015	-2.01901e-015	-3.28782e-015	-3.26311e-015	-5.01478e-015	5.49142e-016	-2.94372e-015	3.02145e-015	-5.35973e-015	-1.96908e-015	-4.96712e-016	-7.52639e-016
1.03283e-014	6.99537e-015	-9.79098e-016	1.22747e-015	-8.18945e-016	-2.85188e-015	1.08957e-014	4.90653e-015	7.22523e-015	4.51067e-016	1.28777e-014	9.8567e-015	1.03304e-014	2.20618e-015	-2.12666e-015	-3.43799e-015	-3.43065e-015	-5.04333e-015	3.47109e-016	-3.04668e-015	3.31934e-015	-5.25676e-015	-1.77324e-015	-4.66035e-016	-5.02513e-016
1.08524e-014	7.31341e-015	-1.08235e-015	1.23388e-015	-1.03048e-015	-3.22305e-015	1.0783e-014	5.17041e-015	6.92534e-015	6.32162e-016	1.33277e-014	1.05104e-014	1.06466e-014	1.97363e-015	-2.22602e-015	-3.5948e-015	-3.61684e-015	-5.07661e-015	1.21349e-016	-3.17129e-015	3.59381e-015	-5.15915e-015	-1.58417e-015	-4.36792e-016	-2.84283e-016
1.13197e-014	7.57956e-015	-1.18451e-015	1.21667e-015	-1.25475e-015	-3.58758e-015	1.06093e-014	5.37807e-015	6.57793e-015	7.95491e-016	1.36904e-014	1.11074e-014	1.08996e-014	1.72673e-015	-2.31765e-015	-3.75958e-015	-3.82135e-015	-5.11438e-015	-1.27418e-016	-3.31581e-015	3.84222e-015	-5.06746e-015	-1.40281e-015	-4.08475e-016	-9.96876e-017
1.17298e-014	7.79433e-015	-1.28584e-015	1.17467e-015	-1.49077e-015	-3.94333e-015	1.0375e-014	5.52987e-015	6.18727e-015	9.43036e-016	1.39663e-014	1.16467e-014	1.10893e-014	1.46602e-015	-2.40163e-015	-3.93319e-015	-4.04382e-015	-5.15682e-015	-3.97651e-016	-3.47854e-015	4.06185e-015	-4.98284e-015	-1.2298e-015	-3.80204e-016	4.95883e-017
1.20837e-014	7.95812e-015	-1.38564e-015	1.10738e-015	-1.737e-015	-4.28751e-015	1.00826e-014	5.62631e-015	5.75936e-015	1.07635e-015	1.41569e-014	1.21273e-014	1.12164e-014	1.19223e-015	-2.47904e-015	-4.11576e-015	-4.28303e-015	-5.20356e-015	-6.87102e-016	-3.6583e-015	4.24981e-015	-4.90614e-015	-1.06557e-015	-3.51723e-016	1.62833e-016
1.23827e-014	8.0722e-015	-1.48407e-015	1.01436e-015	-1.99165e-015	-4.61764e-015	9.73414e-015	5.66942e-015	5.30013e-015	1.19731e-015	1.42652e-014	1.25489e-014	1.12836e-014	9.0512e-016	-2.55023e-015	-4.30733e-015	-4.53796e-015	-5.25476e-015	-9.9389e-016	-3.85341e-015	4.40391e-015	-4.83846e-015	-9.1087e-016	-3.218e-016	2.39708e-016
1.26279e-014	8.13866e-015	-1.58154e-015	8.95768e-016	-2.25265e-015	-4.93137e-015	9.33338e-015	5.66145e-015	4.81657e-015	1.30861e-015	1.42955e-014	1.29121e-014	1.12926e-014	6.05872e-016	-2.61596e-015	-4.50821e-015	-4.80709e-015	-5.30934e-015	-1.31621e-015	-4.06173e-015	4.52264e-015	-4.77972e-015	-7.66053e-016	-2.89904e-016	2.79452e-016
1.28213e-014	8.15964e-015	-1.67868e-015	7.52321e-016	-2.51829e-015	-5.22687e-015	8.88461e-015	5.60524e-015	4.31526e-015	1.41237e-015	1.42529e-014	1.32184e-014	1.12468e-014	2.95133e-016	-2.6772e-015	-4.71891e-015	-5.08943e-015	-5.36673e-015	-1.65143e-015	-4.28052e-015	4.60497e-015	-4.7306e-015	-6.31418e-016	-2.56242e-016	2.82778e-016
1.29656e-014	8.13821e-015	-1.77509e-015	5.83608e-016	-2.78697e-015	-5.50175e-015	8.39205e-015	5.50478e-015	3.80338e-015	1.5106e-015	1.41436e-014	1.34691e-014	1.11499e-014	-2.63507e-017	-2.73527e-015	-4.93903e-015	-5.38364e-015	-5.42639e-015	-1.99811e-015	-4.50798e-015	4.64958e-015	-4.69115e-015	-5.07738e-016	-2.20419e-016	2.50671e-016
1.30642e-014	8.0774e-015	-1.87082e-015	3.914e-016	-3.05704e-015	-5.75436e-015	7.86183e-015	5.36415e-015	3.28861e-015	1.60632e-015	1.39744e-014	1.36663e-014	1.1007e-014	-3.58e-016	-2.78992e-015	-5.16811e-015	-5.68812e-015	-5.48821e-015	-2.35349e-015	-4.74172e-015	4.65642e-015	-4.66153e-015	-3.94996e-016	-1.82165e-016	1.84577e-016
1.31205e-014	7.98028e-015	-1.96576e-015	1.77097e-016	-3.32596e-015	-5.9825e-015	7.2997e-015	5.18757e-015	2.77885e-015	1.70189e-015	1.37532e-014	1.38131e-014	1.08234e-014	-6.98073e-016	-2.8421e-015	-5.40579e-015	-6.00063e-015	-5.55137e-015	-2.71513e-015	-4.97982e-015	4.62444e-015	-4.64241e-015	-2.9368e-016	-1.41204e-016	8.63708e-017
1.31389e-014	7.85101e-015	-2.05988e-015	-5.71463e-017	-3.59155e-015	-6.18499e-015	6.71214e-015	4.979e-015	2.2814e-015	1.80004e-015	1.34882e-014	1.39125e-014	1.06047e-014	-1.0451e-015	-2.89295e-015	-5.65097e-015	-6.3192e-015	-5.61513e-015	-3.0807e-015	-5.22034e-015	4.55364e-015	-4.6343e-015	-2.03598e-016	-9.74082e-017	-4.17536e-017
1.31241e-014	7.69325e-015	-2.15304e-015	-3.10109e-016	-3.85228e-015	-6.36142e-015	6.10603e-015	4.74345e-015	1.80371e-015	1.9026e-015	1.31884e-014	1.39686e-014	1.03568e-014	-1.39881e-015	-2.94303e-015	-5.90291e-015	-6.64181e-015	-5.67965e-015	-3.44784e-015	-5.46031e-015	4.44442e-015	-4.63705e-015	-1.2453e-016	-5.03984e-017	-1.97529e-016
1.30802e-014	7.5114e-015	-2.24563e-015	-5.79378e-016	-4.10665e-015	-6.51122e-015	5.48749e-015	4.48618e-015	1.35312e-015	2.01184e-015	1.28628e-014	1.39847e-014	1.00866e-014	-1.75841e-015	-2.99311e-015	-6.16053e-015	-6.96666e-015	-5.74513e-015	-3.81466e-015	-5.69793e-015	4.29786e-015	-4.65034e-015	-5.62649e-017	3.44329e-019	-3.78078e-016
1.30121e-014	7.30978e-015	-2.33839e-015	-8.62919e-016	-4.35218e-015	-6.63433e-015	4.86364e-015	4.21256e-015	9.36732e-016	2.12992e-015	1.25204e-014	1.39655e-014	9.80087e-015	-2.12239e-015	-3.04386e-015	-6.42361e-015	-7.2924e-015	-5.81135e-015	-4.17912e-015	-5.93223e-015	4.11589e-015	-4.67392e-015	1.27355e-018	5.42788e-017	-5.79755e-016
1.29242e-014	7.09279e-015	-2.43103e-015	-1.15745e-015	-4.58729e-015	-6.73082e-015	4.24179e-015	3.92841e-015	5.61706e-016	2.25864e-015	1.21706e-014	1.39159e-014	9.50575e-015	-2.49036e-015	-3.09694e-015	-6.69038e-015	-7.61702e-015	-5.87773e-015	-4.53953e-015	-6.16152e-015	3.89952e-015	-4.70705e-015	4.83108e-017	1.10937e-016	-7.99181e-016
1.28212e-014	6.86528e-015	-2.52385e-015	-1.46026e-015	-4.80947e-015	-6.80068e-015	3.62972e-015	3.63925e-015	2.33789e-016	2.39953e-015	1.1823e-014	1.38401e-014	9.20807e-015	-2.86106e-015	-3.15283e-015	-6.95974e-015	-7.93858e-015	-5.94392e-015	-4.89388e-015	-6.38388e-015	3.65046e-015	-4.74932e-015	8.48985e-017	1.70217e-016	-1.03257e-015
1.27078e-014	6.63214e-015	-2.61631e-015	-1.76799e-015	-5.01762e-015	-6.84402e-015	3.03531e-015	3.35056e-015	-4.09427e-017	2.55428e-015	1.14869e-014	1.37429e-014	8.91521e-015	-3.23285e-015	-3.21257e-015	-7.23059e-015	-8.25526e-015	-6.00972e-015	-5.23991e-015	-6.59872e-015	3.37103e-015	-4.79996e-015	1.11723e-016	2.31706e-016	-1.27579e-015
1.25886e-014	6.3983e-015	-2.70926e-015	-2.07687e-015	-5.21053e-015	-6.8617e-015	2.46552e-015	3.06794e-015	-2.57304e-016	2.72364e-015	1.11711e-014	1.36292e-014	8.63417e-015	-3.60455e-015	-3.27704e-015	-7.50153e-015	-8.56627e-015	-6.0751e-015	-5.57602e-015	-6.80483e-015	3.06356e-015	-4.85832e-015	1.29487e-016	2.95343e-016	-1.52403e-015
1.24681e-014	6.16755e-015	-2.80311e-015	-2.3844e-015	-5.38667e-015	-6.85526e-015	1.92725e-015	2.79665e-015	-4.10975e-016	2.90807e-015	1.08841e-014	1.35041e-014	8.37109e-015	-3.97485e-015	-3.3462e-015	-7.77204e-015	-8.87001e-015	-6.13904e-015	-5.90063e-015	-7.00176e-015	2.73088e-015	-4.92379e-015	1.38603e-016	3.60761e-016	-1.77413e-015
1.23506e-014	5.94436e-015	-2.89796e-015	-2.68645e-015	-5.54528e-015	-6.82608e-015	1.42709e-015	2.54145e-015	-4.98752e-016	3.10826e-015	1.06329e-014	1.33722e-014	8.1317e-015	-4.34237e-015	-3.42129e-015	-8.0409e-015	-9.16447e-015	-6.20157e-015	-6.21281e-015	-7.18956e-015	2.37668e-015	-4.99546e-015	1.40074e-016	4.27599e-016	-2.02174e-015
1.22402e-014	5.73287e-015	-2.99466e-015	-2.97961e-015	-5.68527e-015	-6.77589e-015	9.70865e-016	2.30736e-015	-5.17748e-016	3.32411e-015	1.0425e-014	1.32381e-014	7.9223e-015	-4.70663e-015	-3.50347e-015	-8.30682e-015	-9.44905e-015	-6.26274e-015	-6.51121e-015	-7.3686e-015	2.0039e-015	-5.072e-015	1.34201e-016	4.95366e-016	-2.26273e-015
1.21408e-014	5.53674e-015	-3.09367e-015	-3.26129e-015	-5.80631e-015	-6.70651e-015	5.63232e-016	2.09812e-015	-4.65755e-016	3.55577e-015	1.02665e-014	1.31064e-014	7.74794e-015	-5.06644e-015	-3.59347e-015	-8.56887e-015	-9.72351e-015	-6.32282e-015	-6.79449e-015	-7.53931e-015	1.61685e-015	-5.15351e-015	1.21787e-016	5.6386e-016	-2.49275e-015
1.2055e-014	5.36038e-015	-3.19479e-015	-3.52827e-015	-5.90862e-015	-6.61993e-015	2.09701e-016	1.91704e-015	-3.43274e-016	3.80281e-015	1.01632e-014	1.29813e-014	7.61313e-015	-5.42055e-015	-3.69223e-015	-8.82588e-015	-9.98707e-015	-6.38217e-015	-7.06187e-015	-7.70149e-015	1.21955e-015	-5.23952e-015	1.0351e-016	6.32047e-016	-2.70758e-015
1.19861e-014	5.20762e-015	-3.2983e-015	-3.77784e-015	-5.99144e-015	-6.51868e-015	-8.63639e-017	1.76713e-015	-1.50607e-016	4.06451e-015	1.01191e-014	1.28666e-014	7.5217e-015	-5.76751e-015	-3.8004e-015	-9.07697e-015	-1.02391e-014	-6.44087e-015	-7.3123e-015	-7.85569e-015	8.15452e-016	-5.32897e-015	8.0942e-017	6.99657e-016	-2.90364e-015
1.19363e-014	5.08142e-015	-3.40514e-015	-4.00741e-015	-6.05517e-015	-6.40553e-015	-3.22116e-016	1.65086e-015	1.10492e-016	4.33948e-015	1.01373e-014	1.27658e-014	7.47754e-015	-6.1062e-015	-3.91827e-015	-9.322e-015	-1.0479e-014	-6.49897e-015	-7.54552e-015	-8.00296e-015	4.0859e-016	-5.4209e-015	5.42731e-017	7.66044e-016	-3.07804e-015
1.19071e-014	4.98386e-015	-3.51565e-015	-4.21498e-015	-6.10103e-015	-6.28287e-015	-4.95036e-016	1.57082e-015	4.38992e-016	4.62647e-015	1.02193e-014	1.26819e-014	7.48276e-015	-6.43537e-015	-4.04652e-015	-9.56041e-015	-1.07064e-014	-6.5569e-015	-7.76164e-015	-8.14386e-015	3.18649e-018	-5.51439e-015	2.45223e-017	8.30446e-016	-3.22785e-015
1.18995e-014	4.91818e-015	-3.63023e-015	-4.39814e-015	-6.12953e-015	-6.15393e-015	-6.03905e-016	1.52838e-015	8.31247e-016	4.92343e-015	1.03662e-014	1.26173e-014	7.53861e-015	-6.75399e-015	-4.18606e-015	-9.79128e-015	-1.09217e-014	-6.61521e-015	-7.96034e-015	-8.27969e-015	-3.97192e-016	-5.60883e-015	-7.56777e-018	8.92438e-016	-3.34934e-015
1.19138e-014	4.8865e-015	-3.75014e-015	-4.55553e-015	-6.14187e-015	-6.02163e-015	-6.492e-016	1.52485e-015	1.28284e-015	5.22834e-015	1.05773e-014	1.25737e-014	7.64609e-015	-7.06099e-015	-4.33731e-015	-1.00144e-014	-1.11252e-014	-6.67486e-015	-8.14166e-015	-8.41185e-015	-7.89349e-016	-5.70346e-015	-4.12827e-017	9.51564e-016	-3.44023e-015
1.19499e-014	4.88978e-015	-3.8759e-015	-4.68581e-015	-6.13914e-015	-5.88871e-015	-6.31752e-016	1.55963e-015	1.78801e-015	5.5389e-015	1.08508e-014	1.25528e-014	7.80521e-015	-7.35553e-015	-4.50023e-015	-1.02298e-014	-1.13174e-014	-6.73663e-015	-8.30597e-015	-8.54267e-015	-1.16923e-015	-5.79799e-015	-7.60595e-017	1.00812e-015	-3.49864e-015
1.2008e-014	4.92937e-015	-4.00799e-015	-4.78774e-015	-6.12334e-015	-5.75759e-015	-5.53051e-016	1.63258e-015	2.34061e-015	5.85263e-015	1.11838e-014	1.25554e-014	8.01459e-015	-7.63618e-015	-4.6755e-015	-1.04367e-014	-1.14988e-014	-6.80115e-015	-8.45332e-015	-8.67374e-015	-1.53354e-015	-5.89154e-015	-1.10472e-016	1.06209e-015	-3.52331e-015
1.20867e-014	5.00612e-015	-4.1471e-015	-4.86027e-015	-6.09725e-015	-5.63147e-015	-4.15525e-016	1.74316e-015	2.93406e-015	6.16726e-015	1.15721e-014	1.25821e-014	8.27259e-015	-7.90283e-015	-4.86404e-015	-1.06356e-014	-1.16695e-014	-6.86951e-015	-8.5844e-015	-8.80626e-015	-1.8798e-015	-5.98373e-015	-1.44006e-016	1.11239e-015	-3.51311e-015
1.21851e-014	5.12035e-015	-4.29367e-015	-4.90386e-015	-6.06324e-015	-5.51276e-015	-2.22367e-016	1.89e-015	3.56045e-015	6.47961e-015	1.20106e-014	1.26329e-014	8.57629e-015	-8.15499e-015	-5.06595e-015	-1.08269e-014	-1.18311e-014	-6.94259e-015	-8.70048e-015	-8.94198e-015	-2.20557e-015	-6.07398e-015	-1.76276e-016	1.15939e-015	-3.46787e-015
1.23014e-014	5.27189e-015	-4.4489e-015	-4.91809e-015	-6.02382e-015	-5.4047e-015	2.19998e-017	2.07091e-015	4.21126e-015	6.78646e-015	1.24928e-014	1.2707e-014	8.92203e-015	-8.39169e-015	-5.28164e-015	-1.10113e-014	-1.19842e-014	-7.02143e-015	-8.80201e-015	-9.08256e-015	-2.50792e-015	-6.16169e-015	-2.06959e-016	1.20288e-015	-3.3873e-015
1.24335e-014	5.45919e-015	-4.61258e-015	-4.90396e-015	-5.98146e-015	-5.31021e-015	3.13246e-016	2.28358e-015	4.87839e-015	7.08501e-015	1.30117e-014	1.28028e-014	9.30475e-015	-8.61237e-015	-5.51071e-015	-1.11886e-014	-1.21295e-014	-7.1064e-015	-8.8899e-015	-9.2302e-015	-2.78462e-015	-6.24596e-015	-2.34842e-016	1.24313e-015	-3.27191e-015
1.25791e-014	5.68174e-015	-4.78535e-015	-4.86219e-015	-5.93931e-015	-5.23104e-015	6.45421e-016	2.52487e-015	5.55312e-015	7.3727e-015	1.35591e-014	1.29183e-014	9.7192e-015	-8.8176e-015	-5.75298e-015	-1.13597e-014	-1.22681e-014	-7.19828e-015	-8.96466e-015	-9.38635e-015	-3.03401e-015	-6.32648e-015	-2.59321e-016	1.28057e-015	-3.12343e-015
1.2735e-014	5.93799e-015	-4.96751e-015	-4.79424e-015	-5.89998e-015	-5.16865e-015	1.01177e-015	2.79112e-015	6.22621e-015	7.64658e-015	1.41262e-014	1.30512e-014	1.01595e-014	-9.00626e-015	-6.00805e-015	-1.15256e-014	-1.24014e-014	-7.29758e-015	-9.02742e-015	-9.55202e-015	-3.25495e-015	-6.40321e-015	-2.80547e-016	1.31525e-015	-2.94257e-015
1.28985e-014	6.22596e-015	-5.1591e-015	-4.70184e-015	-5.86624e-015	-5.12504e-015	1.40654e-015	3.07898e-015	6.88806e-015	7.90343e-015	1.47033e-014	1.31987e-014	1.06194e-014	-9.17861e-015	-6.2757e-015	-1.16867e-014	-1.25306e-014	-7.40557e-015	-9.07881e-015	-9.72832e-015	-3.44635e-015	-6.47563e-015	-2.98236e-016	1.34721e-015	-2.73106e-015
1.30658e-014	6.54311e-015	-5.35996e-015	-4.58722e-015	-5.84155e-015	-5.1006e-015	1.82278e-015	3.38376e-015	7.52946e-015	8.14012e-015	1.52804e-014	1.33574e-014	1.10919e-014	-9.33459e-015	-6.5557e-015	-1.18439e-014	-1.26569e-014	-7.52357e-015	-9.11959e-015	-9.91727e-015	-3.60811e-015	-6.54363e-015	-3.12063e-016	1.37691e-015	-2.49113e-015
1.3234e-014	6.8867e-015	-5.57031e-015	-4.45203e-015	-5.82861e-015	-5.0969e-015	2.2521e-015	3.70092e-015	8.14148e-015	8.35409e-015	1.58469e-014	1.35235e-014	1.15701e-014	-9.47419e-015	-6.84766e-015	-1.19981e-014	-1.27823e-014	-7.65245e-015	-9.15077e-015	-1.01202e-014	-3.73996e-015	-6.60725e-015	-3.21756e-016	1.40458e-015	-2.2265e-015
1.34003e-014	7.2536e-015	-5.79017e-015	-4.29913e-015	-5.83043e-015	-5.11514e-015	2.68719e-015	4.02663e-015	8.71573e-015	8.54305e-015	1.63928e-014	1.36932e-014	1.20465e-014	-9.59816e-015	-7.15028e-015	-1.21497e-014	-1.29074e-014	-7.79281e-015	-9.17339e-015	-1.03373e-014	-3.84222e-015	-6.66609e-015	-3.27144e-016	1.43086e-015	-1.93972e-015
1.35611e-014	7.64129e-015	-6.01942e-015	-4.13043e-015	-5.84991e-015	-5.15571e-015	3.12032e-015	4.35602e-015	9.24373e-015	8.70471e-015	1.69082e-014	1.38624e-014	1.25128e-014	-9.70702e-015	-7.46277e-015	-1.22996e-014	-1.30337e-014	-7.94507e-015	-9.18884e-015	-1.05696e-014	-3.91607e-015	-6.72008e-015	-3.27857e-016	1.4561e-015	-1.63381e-015
1.3713e-014	8.04612e-015	-6.25758e-015	-3.94902e-015	-5.88926e-015	-5.2185e-015	3.54378e-015	4.68464e-015	9.71752e-015	8.83738e-015	1.73833e-014	1.40271e-014	1.29615e-014	-9.80126e-015	-7.78418e-015	-1.2449e-014	-1.31619e-014	-8.10946e-015	-9.19797e-015	-1.08177e-014	-3.9616e-015	-6.76875e-015	-3.24163e-016	1.48118e-015	-1.31258e-015
1.38536e-014	8.46439e-015	-6.50339e-015	-3.75807e-015	-5.95105e-015	-5.30304e-015	3.95028e-015	5.00807e-015	1.01303e-014	8.94e-015	1.78081e-014	1.41826e-014	1.33847e-014	-9.88167e-015	-8.11353e-015	-1.25989e-014	-1.32934e-014	-8.28645e-015	-9.20137e-015	-1.10808e-014	-3.98044e-015	-6.81201e-015	-3.16144e-016	1.50678e-015	-9.80171e-016
1.39799e-014	8.89231e-015	-6.75625e-015	-3.56083e-015	-6.03802e-015	-5.40868e-015	4.33244e-015	5.32234e-015	1.04754e-014	9.01071e-015	1.81738e-014	1.43246e-014	1.37754e-014	-9.9493e-015	-8.4498e-015	-1.27495e-014	-1.34289e-014	-8.47632e-015	-9.19983e-015	-1.13581e-014	-3.97435e-015	-6.85018e-015	-3.04605e-016	1.53379e-015	-6.40378e-016
1.40895e-014	9.32615e-015	-7.01552e-015	-3.36036e-015	-6.15269e-015	-5.53478e-015	4.68321e-015	5.62326e-015	1.07484e-014	9.0494e-015	1.84724e-014	1.4449e-014	1.41265e-014	-1.00054e-014	-8.79144e-015	-1.29011e-014	-1.35691e-014	-8.67928e-015	-9.19321e-015	-1.16497e-014	-3.94536e-015	-6.88317e-015	-2.8979e-016	1.5628e-015	-2.96723e-016
1.41798e-014	9.76225e-015	-7.2804e-015	-3.15975e-015	-6.29608e-015	-5.67969e-015	4.99637e-015	5.90619e-015	1.0945e-014	9.05516e-015	1.86963e-014	1.45519e-014	1.44318e-014	-1.00512e-014	-9.1372e-015	-1.30545e-014	-1.37149e-014	-8.89479e-015	-9.18265e-015	-1.19552e-014	-3.89582e-015	-6.91075e-015	-2.71421e-016	1.59398e-015	4.60567e-017
1.42489e-014	1.01962e-014	-7.54957e-015	-2.96228e-015	-6.46973e-015	-5.84146e-015	5.26599e-015	6.16725e-015	1.10616e-014	9.02798e-015	1.88388e-014	1.46294e-014	1.46856e-014	-1.00875e-014	-9.48562e-015	-1.32106e-014	-1.3867e-014	-9.12251e-015	-9.16901e-015	-1.22729e-014	-3.82806e-015	-6.9333e-015	-2.50075e-016	1.6281e-015	3.83487e-016
1.42958e-014	1.06244e-014	-7.82121e-015	-2.77123e-015	-6.67479e-015	-6.01812e-015	5.48681e-015	6.40243e-015	1.10956e-014	8.96839e-015	1.88944e-014	1.46784e-014	1.48823e-014	-1.01159e-014	-9.83479e-015	-1.33695e-014	-1.40262e-014	-9.36282e-015	-9.15308e-015	-1.26014e-014	-3.74453e-015	-6.95041e-015	-2.26548e-016	1.66548e-015	7.12363e-016
1.43195e-014	1.10437e-014	-8.09425e-015	-2.5889e-015	-6.91298e-015	-6.2073e-015	5.65483e-015	6.60921e-015	1.10463e-014	8.87746e-015	1.8859e-014	1.46954e-014	1.50172e-014	-1.01381e-014	-1.01827e-014	-1.35313e-014	-1.4193e-014	-9.61436e-015	-9.13434e-015	-1.29397e-014	-3.64843e-015	-6.96189e-015	-2.00991e-016	1.70673e-015	1.02958e-015
1.43201e-014	1.14508e-014	-8.36683e-015	-2.4182e-015	-7.18406e-015	-6.40692e-015	5.7668e-015	6.78532e-015	1.09142e-014	8.75582e-015	1.87303e-014	1.46781e-014	1.5087e-014	-1.01546e-014	-1.05277e-014	-1.36961e-014	-1.43675e-014	-9.87599e-015	-9.11312e-015	-1.32865e-014	-3.54284e-015	-6.96716e-015	-1.73445e-016	1.75186e-015	1.33155e-015
1.42978e-014	1.18421e-014	-8.63713e-015	-2.2611e-015	-7.48764e-015	-6.61439e-015	5.82011e-015	6.92867e-015	1.07001e-014	8.60523e-015	1.85066e-014	1.46244e-014	1.5089e-014	-1.01674e-014	-1.08684e-014	-1.38645e-014	-1.45492e-014	-1.01465e-014	-9.09002e-015	-1.36392e-014	-3.42947e-015	-6.96658e-015	-1.44427e-016	1.80088e-015	1.61431e-015
1.42533e-014	1.22152e-014	-8.90359e-015	-2.11993e-015	-7.8226e-015	-6.82681e-015	5.81325e-015	7.0372e-015	1.0407e-014	8.42787e-015	1.81882e-014	1.4533e-014	1.50222e-014	-1.01778e-014	-1.12026e-014	-1.40369e-014	-1.47386e-014	-1.04245e-014	-9.06489e-015	-1.39959e-014	-3.31073e-015	-6.95972e-015	-1.13934e-016	1.85366e-015	1.87528e-015
1.41876e-014	1.25666e-014	-9.16381e-015	-1.99663e-015	-8.18826e-015	-7.04077e-015	5.7456e-015	7.10988e-015	1.00377e-014	8.22582e-015	1.77769e-014	1.44034e-014	1.48862e-014	-1.01874e-014	-1.15282e-014	-1.42124e-014	-1.49358e-014	-1.07082e-014	-9.03749e-015	-1.43545e-014	-3.18986e-015	-6.94603e-015	-8.22151e-017	1.91043e-015	2.11189e-015
1.41023e-014	1.28935e-014	-9.41604e-015	-1.89291e-015	-8.58397e-015	-7.25324e-015	5.61759e-015	7.14665e-015	9.59731e-015	8.00205e-015	1.72754e-014	1.42354e-014	1.46815e-014	-1.01971e-014	-1.18432e-014	-1.43914e-014	-1.51409e-014	-1.09959e-014	-9.00801e-015	-1.47126e-014	-3.06862e-015	-6.92558e-015	-4.97265e-017	1.97154e-015	2.32192e-015
1.39996e-014	1.31942e-014	-9.65836e-015	-1.8102e-015	-9.00807e-015	-7.46135e-015	5.4311e-015	7.14663e-015	9.09126e-015	7.75933e-015	1.66883e-014	1.40294e-014	1.44097e-014	-1.02086e-014	-1.21452e-014	-1.45734e-014	-1.53534e-014	-1.12858e-014	-8.9763e-015	-1.50683e-014	-2.94945e-015	-6.89789e-015	-1.59775e-017	2.03718e-015	2.50356e-015
1.38822e-014	1.3467e-014	-9.88862e-015	-1.74868e-015	-9.4584e-015	-7.6622e-015	5.18855e-015	7.11053e-015	8.52625e-015	7.50078e-015	1.60221e-014	1.37869e-014	1.40733e-014	-1.02229e-014	-1.24326e-014	-1.47579e-014	-1.55721e-014	-1.15755e-014	-8.94232e-015	-1.54192e-014	-2.83474e-015	-6.86232e-015	1.86003e-017	2.10692e-015	2.65587e-015
1.37537e-014	1.37105e-014	-1.01048e-014	-1.70936e-015	-9.93198e-015	-7.8527e-015	4.89242e-015	7.03961e-015	7.91024e-015	7.22996e-015	1.52836e-014	1.35102e-014	1.36767e-014	-1.02421e-014	-1.27037e-014	-1.49441e-014	-1.57968e-014	-1.18625e-014	-8.90673e-015	-1.57627e-014	-2.72657e-015	-6.81865e-015	5.4006e-017	2.18075e-015	2.77765e-015
1.36174e-014	1.39238e-014	-1.03053e-014	-1.69295e-015	-1.04265e-014	-8.03058e-015	4.54638e-015	6.93467e-015	7.25114e-015	6.95e-015	1.44808e-014	1.32011e-014	1.32242e-014	-1.02674e-014	-1.29569e-014	-1.5132e-014	-1.60266e-014	-1.21445e-014	-8.86882e-015	-1.60969e-014	-2.62609e-015	-6.76624e-015	9.02493e-017	2.25809e-015	2.86779e-015
1.34771e-014	1.41062e-014	-1.04886e-014	-1.69957e-015	-1.09388e-014	-8.19378e-015	4.15553e-015	6.7976e-015	6.55749e-015	6.66436e-015	1.36232e-014	1.2863e-014	1.27211e-014	-1.03002e-014	-1.31907e-014	-1.53205e-014	-1.62602e-014	-1.24192e-014	-8.82852e-015	-1.64187e-014	-2.53443e-015	-6.70443e-015	1.27589e-016	2.33789e-015	2.92609e-015
1.33357e-014	1.42572e-014	-1.06524e-014	-1.7287e-015	-1.14658e-014	-8.34017e-015	3.72528e-015	6.63097e-015	5.83866e-015	6.37697e-015	1.2721e-014	1.24986e-014	1.21745e-014	-1.03416e-014	-1.34036e-014	-1.5509e-014	-1.6497e-014	-1.26845e-014	-8.78568e-015	-1.67263e-014	-2.45245e-015	-6.63322e-015	1.66407e-016	2.41991e-015	2.95394e-015
1.31976e-014	1.43772e-014	-1.07951e-014	-1.77953e-015	-1.2004e-014	-8.46689e-015	3.26228e-015	6.43695e-015	5.10447e-015	6.09145e-015	1.17854e-014	1.21126e-014	1.15915e-014	-1.03925e-014	-1.3594e-014	-1.56969e-014	-1.67359e-014	-1.29379e-014	-8.74043e-015	-1.70174e-014	-2.38135e-015	-6.55206e-015	2.06479e-016	2.50367e-015	2.9514e-015
1.30672e-014	1.4467e-014	-1.09156e-014	-1.85113e-015	-1.25499e-014	-8.57195e-015	2.77379e-015	6.21845e-015	4.36406e-015	5.81119e-015	1.08276e-014	1.17093e-014	1.09792e-014	-1.04541e-014	-1.37608e-014	-1.58835e-014	-1.69755e-014	-1.31768e-014	-8.69287e-015	-1.72901e-014	-2.32178e-015	-6.46087e-015	2.4843e-016	2.58861e-015	2.92024e-015
1.2949e-014	1.45272e-014	-1.10116e-014	-1.94223e-015	-1.30999e-014	-8.65409e-015	2.26694e-015	5.97938e-015	3.6277e-015	5.53967e-015	9.8602e-015	1.12932e-014	1.03458e-014	-1.05268e-014	-1.39033e-014	-1.60694e-014	-1.72148e-014	-1.33986e-014	-8.64325e-015	-1.75423e-014	-2.27376e-015	-6.35876e-015	2.92635e-016	2.67353e-015	2.86166e-015
1.28472e-014	1.45588e-014	-1.10825e-014	-2.0511e-015	-1.36499e-014	-8.71237e-015	1.74928e-015	5.72211e-015	2.90501e-015	5.27996e-015	8.89572e-015	1.08696e-014	9.69999e-015	-1.06111e-014	-1.40208e-014	-1.62535e-014	-1.74529e-014	-1.36012e-014	-8.59157e-015	-1.77727e-014	-2.23774e-015	-6.24592e-015	3.39133e-016	2.75734e-015	2.77705e-015
1.27658e-014	1.45632e-014	-1.11278e-014	-2.17639e-015	-1.41968e-014	-8.74544e-015	1.22854e-015	5.44973e-015	2.20564e-015	5.03544e-015	7.94654e-015	1.04443e-014	9.05021e-015	-1.07071e-014	-1.41128e-014	-1.6435e-014	-1.76885e-014	-1.37829e-014	-8.53755e-015	-1.79806e-014	-2.21379e-015	-6.12182e-015	3.88426e-016	2.83922e-015	2.66817e-015
1.27083e-014	1.45422e-014	-1.11467e-014	-2.31613e-015	-1.47363e-014	-8.7525e-015	7.13022e-016	5.16613e-015	1.53883e-015	4.80896e-015	7.02458e-015	1.00227e-014	8.40593e-015	-1.08146e-014	-1.41793e-014	-1.66142e-014	-1.79197e-014	-1.39417e-014	-8.48136e-015	-1.81644e-014	-2.20069e-015	-5.98637e-015	4.4126e-016	2.91826e-015	2.53792e-015
1.26782e-014	1.44977e-014	-1.11389e-014	-2.46804e-015	-1.52653e-014	-8.73425e-015	2.10807e-016	4.87492e-015	9.13266e-016	4.60295e-015	6.14187e-015	9.61064e-015	7.77523e-015	-1.09334e-014	-1.42199e-014	-1.67908e-014	-1.81447e-014	-1.40753e-014	-8.423e-015	-1.83225e-014	-2.1976e-015	-5.84033e-015	4.98173e-016	2.99357e-015	2.38838e-015
1.2679e-014	1.44323e-014	-1.11044e-014	-2.62986e-015	-1.578e-014	-8.69132e-015	-2.71401e-016	4.58019e-015	3.36674e-016	4.41939e-015	5.30982e-015	9.21393e-015	7.16671e-015	-1.10633e-014	-1.4235e-014	-1.69647e-014	-1.83622e-014	-1.4182e-014	-8.36312e-015	-1.84547e-014	-2.20365e-015	-5.68345e-015	5.59825e-016	3.06418e-015	2.22241e-015
1.27129e-014	1.43486e-014	-1.10437e-014	-2.7989e-015	-1.62778e-014	-8.62504e-015	-7.26061e-016	4.28543e-015	-1.83575e-016	4.26022e-015	4.53948e-015	8.83764e-015	6.58766e-015	-1.12041e-014	-1.42257e-014	-1.71361e-014	-1.85708e-014	-1.42611e-014	-8.30256e-015	-1.85606e-014	-2.21768e-015	-5.51623e-015	6.26947e-016	3.12938e-015	2.0431e-015
1.27824e-014	1.42485e-014	-1.09572e-014	-2.97331e-015	-1.67552e-014	-8.53675e-015	-1.14619e-015	3.99329e-015	-6.41608e-016	4.12673e-015	3.84053e-015	8.48769e-015	6.04655e-015	-1.13562e-014	-1.41927e-014	-1.73054e-014	-1.8769e-014	-1.43116e-014	-8.24169e-015	-1.86398e-014	-2.23844e-015	-5.33953e-015	7.00637e-016	3.1884e-015	1.85241e-015
1.2889e-014	1.41348e-014	-1.08456e-014	-3.15023e-015	-1.721e-014	-8.42825e-015	-1.52537e-015	3.70689e-015	-1.03224e-015	4.02004e-015	3.22216e-015	8.16877e-015	5.55055e-015	-1.15182e-014	-1.41377e-014	-1.74727e-014	-1.89555e-014	-1.43327e-014	-8.1804e-015	-1.86932e-014	-2.26423e-015	-5.15395e-015	7.81219e-016	3.24012e-015	1.65325e-015
1.30341e-014	1.40098e-014	-1.07097e-014	-3.3277e-015	-1.76396e-014	-8.30147e-015	-1.85812e-015	3.42903e-015	-1.35115e-015	3.94015e-015	2.69193e-015	7.88546e-015	5.10602e-015	-1.16892e-014	-1.40619e-014	-1.76386e-014	-1.9129e-014	-1.43239e-014	-8.11978e-015	-1.87217e-014	-2.29343e-015	-4.9601e-015	8.69209e-016	3.28402e-015	1.44883e-015
1.32185e-014	1.38766e-014	-1.05513e-014	-3.50407e-015	-1.80421e-014	-8.1593e-015	-2.14019e-015	3.1619e-015	-1.59619e-015	3.88722e-015	2.25557e-015	7.64194e-015	4.71818e-015	-1.18687e-014	-1.39672e-014	-1.78031e-014	-1.92882e-014	-1.42854e-014	-8.06122e-015	-1.87258e-014	-2.32529e-015	-4.75885e-015	9.65488e-016	3.3193e-015	1.24144e-015
1.34418e-014	1.37377e-014	-1.03716e-014	-3.67716e-015	-1.84163e-014	-8.00459e-015	-2.36796e-015	2.9081e-015	-1.7655e-015	3.86055e-015	1.91824e-015	7.44129e-015	4.39086e-015	-1.20554e-014	-1.3856e-014	-1.79673e-014	-1.94319e-014	-1.42179e-014	-8.00559e-015	-1.87058e-014	-2.35851e-015	-4.5516e-015	1.07078e-015	3.34544e-015	1.03342e-015
1.37034e-014	1.35964e-014	-1.01725e-014	-3.84439e-015	-1.87612e-014	-7.83989e-015	-2.53782e-015	2.66943e-015	-1.8586e-015	3.85973e-015	1.68268e-015	7.2863e-015	4.12739e-015	-1.22479e-014	-1.37304e-014	-1.81318e-014	-1.95588e-014	-1.41215e-014	-7.95422e-015	-1.86637e-014	-2.39122e-015	-4.33976e-015	1.1856e-015	3.36181e-015	8.26874e-016
1.40022e-014	1.34552e-014	-9.95674e-015	-4.00403e-015	-1.9076e-014	-7.66986e-015	-2.64795e-015	2.44665e-015	-1.87676e-015	3.88314e-015	1.55028e-015	7.17874e-015	3.9307e-015	-1.24451e-014	-1.35927e-014	-1.82977e-014	-1.96677e-014	-1.3997e-014	-7.90795e-015	-1.86004e-014	-2.4222e-015	-4.12448e-015	1.31049e-015	3.36918e-015	6.23341e-016
1.43358e-014	1.33167e-014	-9.72678e-015	-4.15463e-015	-1.93605e-014	-7.49806e-015	-2.69768e-015	2.24034e-015	-1.82185e-015	3.92903e-015	1.52062e-015	7.11991e-015	3.80159e-015	-1.26455e-014	-1.34457e-014	-1.8466e-014	-1.97577e-014	-1.38456e-014	-7.8677e-015	-1.85172e-014	-2.45034e-015	-3.90728e-015	1.44583e-015	3.36723e-015	4.25084e-016
1.47013e-014	1.31831e-014	-9.48547e-015	-4.2953e-015	-1.96158e-014	-7.32842e-015	-2.68759e-015	2.05132e-015	-1.6975e-015	3.9948e-015	1.59176e-015	7.11074e-015	3.73958e-015	-1.28474e-014	-1.32921e-014	-1.86377e-014	-1.98285e-014	-1.36693e-014	-7.83485e-015	-1.84155e-014	-2.4746e-015	-3.69017e-015	1.59159e-015	3.35573e-015	2.33503e-016
1.50949e-014	1.30564e-014	-9.23575e-015	-4.42512e-015	-1.98425e-014	-7.16482e-015	-2.61945e-015	1.87941e-015	-1.50888e-015	4.07781e-015	1.75937e-015	7.15073e-015	3.74263e-015	-1.30503e-014	-1.31354e-014	-1.8814e-014	-1.98792e-014	-1.347e-014	-7.81114e-015	-1.82974e-014	-2.49365e-015	-3.47522e-015	1.7481e-015	3.33464e-015	4.95359e-017
1.55124e-014	1.29388e-014	-8.9803e-015	-4.54324e-015	-2.00412e-014	-7.01136e-015	-2.4954e-015	1.72365e-015	-1.26223e-015	4.1755e-015	2.01868e-015	7.23839e-015	3.80865e-015	-1.32523e-014	-1.29781e-014	-1.89962e-014	-1.99091e-014	-1.32504e-014	-7.79789e-015	-1.81647e-014	-2.50731e-015	-3.26429e-015	1.91547e-015	3.30405e-015	-1.25387e-016
1.59489e-014	1.28317e-014	-8.72199e-015	-4.649e-015	-2.02134e-014	-6.8718e-015	-2.31847e-015	1.58347e-015	-9.63937e-016	4.28428e-015	2.36277e-015	7.37176e-015	3.93374e-015	-1.34521e-014	-1.28231e-014	-1.91856e-014	-1.99186e-014	-1.3013e-014	-7.79637e-015	-1.80192e-014	-2.51501e-015	-3.0589e-015	2.09367e-015	3.26457e-015	-2.90776e-016
1.64e-014	1.27358e-014	-8.46362e-015	-4.74223e-015	-2.03617e-014	-6.75006e-015	-2.09266e-015	1.45793e-015	-6.2206e-016	4.40069e-015	2.78282e-015	7.54844e-015	4.11324e-015	-1.36482e-014	-1.26737e-014	-1.93832e-014	-1.99074e-014	-1.27613e-014	-7.80771e-015	-1.78633e-014	-2.51656e-015	-2.86141e-015	2.28273e-015	3.21697e-015	-4.46202e-016
1.686e-014	1.26526e-014	-8.20898e-015	-4.82306e-015	-2.04885e-014	-6.65028e-015	-1.82334e-015	1.34553e-015	-2.4525e-016	4.52095e-015	3.26928e-015	7.76459e-015	4.34058e-015	-1.38395e-014	-1.2533e-014	-1.95902e-014	-1.9875e-014	-1.24987e-014	-7.83319e-015	-1.76984e-014	-2.51174e-015	-2.67426e-015	2.48206e-015	3.16158e-015	-5.91671e-016
1.73231e-014	1.2583e-014	-7.96123e-015	-4.89161e-015	-2.05964e-014	-6.57653e-015	-1.51658e-015	1.2445e-015	1.57273e-016	4.6412e-015	3.8114e-015	8.01653e-015	4.60879e-015	-1.40249e-014	-1.24037e-014	-1.98069e-014	-1.98216e-014	-1.22278e-014	-7.87402e-015	-1.75259e-014	-2.50148e-015	-2.49917e-015	2.69143e-015	3.09926e-015	-7.27429e-016
1.7783e-014	1.25278e-014	-7.72327e-015	-4.94843e-015	-2.06885e-014	-6.53214e-015	-1.17934e-015	1.15293e-015	5.75418e-016	4.75776e-015	4.39715e-015	8.29904e-015	4.90961e-015	-1.42029e-014	-1.22881e-014	-2.00341e-014	-1.97474e-014	-1.19522e-014	-7.93054e-015	-1.73476e-014	-2.48612e-015	-2.3385e-015	2.91056e-015	3.03055e-015	-8.53227e-016
1.82337e-014	1.24883e-014	-7.49839e-015	-4.99459e-015	-2.07677e-014	-6.52029e-015	-8.19111e-016	1.06835e-015	9.9858e-016	4.86727e-015	5.01349e-015	8.6067e-015	5.23521e-015	-1.43727e-014	-1.21894e-014	-2.02728e-014	-1.96526e-014	-1.16751e-014	-8.00434e-015	-1.71654e-014	-2.46611e-015	-2.19454e-015	3.13893e-015	2.95666e-015	-9.69775e-016
1.86688e-014	1.24643e-014	-7.2893e-015	-5.03142e-015	-2.08372e-014	-6.54391e-015	-4.43806e-016	9.88151e-016	1.41623e-015	4.96597e-015	5.64712e-015	8.93425e-015	5.57672e-015	-1.45336e-014	-1.21106e-014	-2.05242e-014	-1.95385e-014	-1.13998e-014	-8.09636e-015	-1.69805e-014	-2.44259e-015	-2.06911e-015	3.37598e-015	2.87822e-015	-1.07832e-015
1.9082e-014	1.24551e-014	-7.09894e-015	-5.06045e-015	-2.09004e-014	-6.60596e-015	-6.17266e-017	9.09716e-016	1.81848e-015	5.05043e-015	6.2844e-015	9.27526e-015	5.92478e-015	-1.46846e-014	-1.2054e-014	-2.07882e-014	-1.94055e-014	-1.11305e-014	-8.20706e-015	-1.67943e-014	-2.41636e-015	-1.96383e-015	3.62072e-015	2.79586e-015	-1.17948e-015
1.94672e-014	1.24611e-014	-6.92975e-015	-5.08324e-015	-2.09607e-014	-6.70846e-015	3.17627e-016	8.30269e-016	2.19474e-015	5.11672e-015	6.91118e-015	9.62366e-015	6.26992e-015	-1.48247e-014	-1.20213e-014	-2.10642e-014	-1.92545e-014	-1.08705e-014	-8.33732e-015	-1.66084e-014	-2.38829e-015	-1.88028e-015	3.87212e-015	2.71062e-015	-1.2743e-015
1.98188e-014	1.24821e-014	-6.78418e-015	-5.10151e-015	-2.10214e-014	-6.85361e-015	6.85e-016	7.47773e-016	2.53445e-015	5.16189e-015	7.51382e-015	9.97268e-015	6.60299e-015	-1.49536e-014	-1.20144e-014	-2.13534e-014	-1.90864e-014	-1.06228e-014	-8.48754e-015	-1.64242e-014	-2.36011e-015	-1.82028e-015	4.129e-015	2.62354e-015	-1.36378e-015
2.01316e-014	1.2517e-014	-6.66451e-015	-5.11718e-015	-2.1086e-014	-7.04277e-015	1.03172e-015	6.5914e-016	2.82765e-015	5.18301e-015	8.07881e-015	1.03157e-014	6.91494e-015	-1.5071e-014	-1.20349e-014	-2.16556e-014	-1.89027e-014	-1.03906e-014	-8.65813e-015	-1.62418e-014	-2.33358e-015	-1.78489e-015	4.39051e-015	2.53612e-015	-1.44931e-015
2.04005e-014	1.25647e-014	-6.57235e-015	-5.13237e-015	-2.1158e-014	-7.27639e-015	1.34795e-015	5.61994e-016	3.06503e-015	5.17763e-015	8.59365e-015	1.06466e-014	7.19675e-015	-1.51765e-014	-1.20844e-014	-2.197e-014	-1.87044e-014	-1.01766e-014	-8.8494e-015	-1.60616e-014	-2.3105e-015	-1.77525e-015	4.65526e-015	2.44957e-015	-1.53226e-015
2.06211e-014	1.26243e-014	-6.50935e-015	-5.14928e-015	-2.12398e-014	-7.55484e-015	1.62525e-015	4.53676e-016	3.23827e-015	5.14351e-015	9.04636e-015	1.09588e-014	7.44069e-015	-1.52698e-014	-1.21634e-014	-2.2296e-014	-1.84925e-014	-9.98366e-015	-9.06065e-015	-1.58847e-014	-2.29254e-015	-1.79205e-015	4.92186e-015	2.36529e-015	-1.61384e-015
2.07888e-014	1.26951e-014	-6.47747e-015	-5.16987e-015	-2.13338e-014	-7.87865e-015	1.85578e-015	3.32243e-016	3.33969e-015	5.07902e-015	9.42562e-015	1.12466e-014	7.63907e-015	-1.53507e-014	-1.2273e-014	-2.26324e-014	-1.82689e-014	-9.81436e-015	-9.29173e-015	-1.57114e-014	-2.28175e-015	-1.83603e-015	5.18897e-015	2.28417e-015	-1.69527e-015
2.08998e-014	1.27759e-014	-6.47755e-015	-5.19645e-015	-2.14434e-014	-8.24671e-015	2.03122e-015	1.95875e-016	3.36163e-015	4.98341e-015	9.72114e-015	1.15046e-014	7.78509e-015	-1.54199e-014	-1.24134e-014	-2.2978e-014	-1.80353e-014	-9.67093e-015	-9.54159e-015	-1.55414e-014	-2.27952e-015	-1.90771e-015	5.45509e-015	2.20692e-015	-1.77722e-015
2.09522e-014	1.28658e-014	-6.51e-015	-5.23132e-015	-2.15709e-014	-8.65785e-015	2.14399e-015	4.26823e-017	3.29861e-015	4.85575e-015	9.9245e-015	1.17281e-014	7.8732e-015	-1.54775e-014	-1.25844e-014	-2.33315e-014	-1.77934e-014	-9.55547e-015	-9.8093e-015	-1.53751e-014	-2.28762e-015	-2.00712e-015	5.71929e-015	2.13418e-015	-1.86028e-015
2.09443e-014	1.29631e-014	-6.5753e-015	-5.27691e-015	-2.17184e-014	-9.11089e-015	2.1877e-015	-1.2891e-016	3.1461e-015	4.69608e-015	1.00285e-014	1.19124e-014	7.89862e-015	-1.55238e-014	-1.27851e-014	-2.36911e-014	-1.75446e-014	-9.46916e-015	-1.00942e-014	-1.52123e-014	-2.30765e-015	-2.13383e-015	5.98045e-015	2.06695e-015	-1.94507e-015
2.08747e-014	1.30664e-014	-6.67346e-015	-5.33491e-015	-2.1887e-014	-9.60376e-015	2.15715e-015	-3.19862e-016	2.90154e-015	4.50492e-015	1.00277e-014	1.20539e-014	7.85726e-015	-1.55587e-014	-1.30139e-014	-2.40547e-014	-1.72901e-014	-9.41312e-015	-1.03952e-014	-1.50525e-014	-2.3415e-015	-2.28765e-015	6.23691e-015	2.00571e-015	-2.03253e-015
2.07432e-014	1.31744e-014	-6.8037e-015	-5.40724e-015	-2.20781e-014	-1.0134e-014	2.04768e-015	-5.30605e-016	2.56211e-015	4.28292e-015	9.91911e-015	1.21495e-014	7.7464e-015	-1.5583e-014	-1.327e-014	-2.44195e-014	-1.70312e-014	-9.38802e-015	-1.07107e-014	-1.48955e-014	-2.39065e-015	-2.46728e-015	6.48765e-015	1.95144e-015	-2.12237e-015
2.05506e-014	1.32862e-014	-6.96552e-015	-5.49565e-015	-2.22921e-014	-1.06981e-014	1.85526e-015	-7.61558e-016	2.12743e-015	4.03189e-015	9.70086e-015	1.21976e-014	7.56551e-015	-1.5597e-014	-1.35518e-014	-2.47833e-014	-1.67705e-014	-9.3948e-015	-1.10399e-014	-1.47406e-014	-2.45561e-015	-2.67161e-015	6.73159e-015	1.9042e-015	-2.21438e-015
2.0298e-014	1.34008e-014	-7.15805e-015	-5.60144e-015	-2.25289e-014	-1.12934e-014	1.57666e-015	-1.01292e-015	1.5989e-015	3.75347e-015	9.37278e-015	1.21967e-014	7.3153e-015	-1.56021e-014	-1.38569e-014	-2.51442e-014	-1.65092e-014	-9.43304e-015	-1.13808e-014	-1.45874e-014	-2.53768e-015	-2.89898e-015	6.96749e-015	1.86402e-015	-2.3096e-015
1.99876e-014	1.35171e-014	-7.38024e-015	-5.72646e-015	-2.2788e-014	-1.19166e-014	1.21058e-015	-1.28467e-015	9.78595e-016	3.45039e-015	8.93674e-015	1.21468e-014	6.99686e-015	-1.55988e-014	-1.41834e-014	-2.54989e-014	-1.62484e-014	-9.50254e-015	-1.17312e-014	-1.44345e-014	-2.63765e-015	-3.14765e-015	7.19442e-015	1.83075e-015	-2.40757e-015
1.96226e-014	1.36339e-014	-7.62977e-015	-5.87165e-015	-2.30685e-014	-1.2564e-014	7.5675e-016	-1.57591e-015	2.69866e-016	3.12551e-015	8.3968e-015	1.2048e-014	6.61318e-015	-1.55877e-014	-1.45287e-014	-2.5845e-014	-1.5989e-014	-9.60229e-015	-1.20892e-014	-1.42815e-014	-2.75606e-015	-3.41544e-015	7.41071e-015	1.80489e-015	-2.50783e-015
1.92069e-014	1.37502e-014	-7.90462e-015	-6.03765e-015	-2.33695e-014	-1.32314e-014	2.15585e-016	-1.88544e-015	-5.22652e-016	2.78212e-015	7.75899e-015	1.19022e-014	6.16943e-015	-1.55698e-014	-1.48906e-014	-2.61799e-014	-1.57328e-014	-9.73036e-015	-1.24524e-014	-1.41277e-014	-2.89308e-015	-3.70004e-015	7.61541e-015	1.78599e-015	-2.6094e-015
1.87451e-014	1.38648e-014	-8.20258e-015	-6.22493e-015	-2.36895e-014	-1.39147e-014	-4.12099e-016	-2.21184e-015	-1.3933e-015	2.42381e-015	7.03135e-015	1.17122e-014	5.67206e-015	-1.55449e-014	-1.52659e-014	-2.65009e-014	-1.54812e-014	-9.88515e-015	-1.28191e-014	-1.39721e-014	-3.04881e-015	-3.99875e-015	7.80799e-015	1.77314e-015	-2.71108e-015
1.82425e-014	1.39772e-014	-8.52133e-015	-6.43376e-015	-2.40269e-014	-1.46098e-014	-1.12399e-015	-2.55341e-015	-2.33526e-015	2.05457e-015	6.22261e-015	1.14818e-014	5.12758e-015	-1.55142e-014	-1.56513e-014	-2.68046e-014	-1.52355e-014	-1.00649e-014	-1.3187e-014	-1.38142e-014	-3.22329e-015	-4.30859e-015	7.9876e-015	1.76629e-015	-2.81184e-015
1.77048e-014	1.4087e-014	-8.85864e-015	-6.66446e-015	-2.43793e-014	-1.5313e-014	-1.91585e-015	-2.90856e-015	-3.33989e-015	1.67904e-015	5.34424e-015	1.12152e-014	4.54467e-015	-1.54786e-014	-1.60437e-014	-2.70877e-014	-1.49972e-014	-1.02676e-014	-1.35538e-014	-1.36533e-014	-3.41637e-015	-4.62659e-015	8.15365e-015	1.7646e-015	-2.91031e-015
1.71388e-014	1.41939e-014	-9.21151e-015	-6.91668e-015	-2.47442e-014	-1.602e-014	-2.7827e-015	-3.27459e-015	-4.39753e-015	1.30147e-015	4.40904e-015	1.0918e-014	3.9329e-015	-1.54385e-014	-1.64401e-014	-2.73481e-014	-1.4767e-014	-1.0491e-014	-1.39173e-014	-1.34887e-014	-3.62737e-015	-4.94931e-015	8.30537e-015	1.76775e-015	-3.00528e-015
1.65518e-014	1.42978e-014	-9.57743e-015	-7.19044e-015	-2.51179e-014	-1.67265e-014	-3.71918e-015	-3.64856e-015	-5.49762e-015	9.26448e-016	3.43053e-015	1.05963e-014	3.30222e-015	-1.53949e-014	-1.68373e-014	-2.75829e-014	-1.45452e-014	-1.0732e-014	-1.42751e-014	-1.33202e-014	-3.85545e-015	-5.2737e-015	8.44243e-015	1.77547e-015	-3.09526e-015
1.59505e-014	1.43974e-014	-9.95347e-015	-7.48425e-015	-2.54977e-014	-1.7428e-014	-4.71804e-015	-4.02742e-015	-6.62912e-015	5.59079e-016	2.42372e-015	1.02569e-014	2.66394e-015	-1.53483e-014	-1.72315e-014	-2.77896e-014	-1.43326e-014	-1.09873e-014	-1.4625e-014	-1.31472e-014	-4.09929e-015	-5.59612e-015	8.56429e-015	1.78652e-015	-3.17864e-015
1.53432e-014	1.44922e-014	-1.03364e-014	-7.7974e-015	-2.58806e-014	-1.81208e-014	-5.77207e-015	-4.40819e-015	-7.78034e-015	2.0419e-016	1.40421e-015	9.90729e-015	2.02979e-015	-1.52991e-014	-1.76193e-014	-2.79658e-014	-1.41294e-014	-1.12539e-014	-1.4965e-014	-1.29689e-014	-4.35723e-015	-5.91308e-015	8.67134e-015	1.79981e-015	-3.25397e-015
1.47374e-014	1.45824e-014	-1.07229e-014	-8.12883e-015	-2.62622e-014	-1.88015e-014	-6.87338e-015	-4.78786e-015	-8.93983e-015	-1.32941e-016	3.88419e-016	9.55549e-015	1.41175e-015	-1.52485e-014	-1.79973e-014	-2.81101e-014	-1.39352e-014	-1.15284e-014	-1.5293e-014	-1.27861e-014	-4.62792e-015	-6.22121e-015	8.76337e-015	1.81457e-015	-3.31963e-015
1.41415e-014	1.46684e-014	-1.11103e-014	-8.47693e-015	-2.66391e-014	-1.94657e-014	-8.01293e-015	-5.16347e-015	-1.00951e-014	-4.47343e-016	-6.06825e-016	9.20919e-015	8.21555e-016	-1.51968e-014	-1.83624e-014	-2.82194e-014	-1.37496e-014	-1.18074e-014	-1.56062e-014	-1.25986e-014	-4.90889e-015	-6.51751e-015	8.84053e-015	1.82953e-015	-3.37375e-015
1.35635e-014	1.47503e-014	-1.14954e-014	-8.83975e-015	-2.70077e-014	-2.01105e-014	-9.1819e-015	-5.53147e-015	-1.12336e-014	-7.34708e-016	-1.56421e-015	8.87666e-015	2.71226e-016	-1.51444e-014	-1.87116e-014	-2.82923e-014	-1.3573e-014	-1.20874e-014	-1.59027e-014	-1.24066e-014	-5.1978e-015	-6.79834e-015	8.90269e-015	1.84392e-015	-3.41453e-015
1.30112e-014	1.48281e-014	-1.1875e-014	-9.21539e-015	-2.73648e-014	-2.07329e-014	-1.03704e-014	-5.88846e-015	-1.23433e-014	-9.90864e-016	-2.46708e-015	8.56653e-015	-2.2712e-016	-1.50909e-014	-1.90415e-014	-2.83275e-014	-1.34043e-014	-1.2365e-014	-1.61808e-014	-1.22106e-014	-5.49264e-015	-7.06036e-015	8.9505e-015	1.85686e-015	-3.441e-015
1.2492e-014	1.49021e-014	-1.22472e-014	-9.60181e-015	-2.77067e-014	-2.13297e-014	-1.1569e-014	-6.23148e-015	-1.34128e-014	-1.2116e-015	-3.29938e-015	8.28718e-015	-6.61428e-016	-1.50367e-014	-1.93496e-014	-2.83235e-014	-1.32433e-014	-1.26363e-014	-1.64391e-014	-1.20111e-014	-5.79124e-015	-7.30033e-015	8.98423e-015	1.86781e-015	-3.4523e-015
1.20129e-014	1.49726e-014	-1.26089e-014	-9.99649e-015	-2.80305e-014	-2.18985e-014	-1.27681e-014	-6.5583e-015	-1.44305e-014	-1.39355e-015	-4.04518e-015	8.04648e-015	-1.02107e-015	-1.49819e-014	-1.96337e-014	-2.82789e-014	-1.30895e-014	-1.28982e-014	-1.66762e-014	-1.18089e-014	-6.09119e-015	-7.51523e-015	9.00423e-015	1.87624e-015	-3.44705e-015
1.15808e-014	1.50394e-014	-1.29582e-014	-1.0397e-014	-2.83329e-014	-2.24383e-014	-1.39579e-014	-6.86606e-015	-1.53853e-014	-1.53395e-015	-4.6894e-015	7.85192e-015	-1.29613e-015	-1.49272e-014	-1.98915e-014	-2.81932e-014	-1.29416e-014	-1.31476e-014	-1.68903e-014	-1.1605e-014	-6.39036e-015	-7.70276e-015	9.01158e-015	1.88073e-015	-3.42439e-015
1.12016e-014	1.5103e-014	-1.32927e-014	-1.08009e-014	-2.86111e-014	-2.29472e-014	-1.5128e-014	-7.15176e-015	-1.62669e-014	-1.62959e-015	-5.21867e-015	7.71095e-015	-1.47698e-015	-1.48724e-014	-2.01207e-014	-2.80666e-014	-1.27984e-014	-1.33813e-014	-1.70804e-014	-1.14001e-014	-6.68636e-015	-7.86056e-015	9.00709e-015	1.88037e-015	-3.38368e-015
1.08807e-014	1.51633e-014	-1.36107e-014	-1.12054e-014	-2.8862e-014	-2.3424e-014	-1.62691e-014	-7.41287e-015	-1.70653e-014	-1.67811e-015	-5.62022e-015	7.63035e-015	-1.55509e-015	-1.48173e-014	-2.03194e-014	-2.78995e-014	-1.26586e-014	-1.35965e-014	-1.72455e-014	-1.11953e-014	-6.97637e-015	-7.98686e-015	8.99208e-015	1.87432e-015	-3.32417e-015
1.06223e-014	1.52199e-014	-1.39104e-014	-1.16079e-014	-2.90836e-014	-2.3868e-014	-1.73725e-014	-7.64768e-015	-1.77713e-014	-1.6776e-015	-5.88317e-015	7.61684e-015	-1.52293e-015	-1.47619e-014	-2.04868e-014	-2.76926e-014	-1.25209e-014	-1.37909e-014	-1.73851e-014	-1.0991e-014	-7.25789e-015	-8.07979e-015	8.96709e-015	1.86206e-015	-3.24588e-015
1.04313e-014	1.52728e-014	-1.41906e-014	-1.20068e-014	-2.92745e-014	-2.4278e-014	-1.84297e-014	-7.85408e-015	-1.83764e-014	-1.62658e-015	-5.99796e-015	7.67591e-015	-1.37515e-015	-1.47056e-014	-2.06218e-014	-2.74475e-014	-1.23836e-014	-1.39615e-014	-1.74984e-014	-1.07882e-014	-7.52818e-015	-8.13811e-015	8.93328e-015	1.84315e-015	-3.14867e-015
1.03109e-014	1.5322e-014	-1.44502e-014	-1.23991e-014	-2.94331e-014	-2.46541e-014	-1.94325e-014	-8.03005e-015	-1.88745e-014	-1.52481e-015	-5.95727e-015	7.81248e-015	-1.10687e-015	-1.46481e-014	-2.07241e-014	-2.71657e-014	-1.22452e-014	-1.41064e-014	-1.75845e-014	-1.05889e-014	-7.78546e-015	-8.16103e-015	8.89157e-015	1.81727e-015	-3.03302e-015
1.02636e-014	1.53673e-014	-1.46878e-014	-1.2782e-014	-2.95586e-014	-2.49966e-014	-2.0374e-014	-8.17467e-015	-1.92601e-014	-1.37203e-015	-5.7554e-015	8.02982e-015	-7.15089e-016	-1.4589e-014	-2.07932e-014	-2.68484e-014	-1.21047e-014	-1.4224e-014	-1.76431e-014	-1.03945e-014	-8.02782e-015	-8.14821e-015	8.84287e-015	1.78498e-015	-2.89873e-015
1.02915e-014	1.54088e-014	-1.49027e-014	-1.31534e-014	-2.96502e-014	-2.53066e-014	-2.12468e-014	-8.28754e-015	-1.95291e-014	-1.16887e-015	-5.38891e-015	8.33105e-015	-1.98658e-016	-1.45287e-014	-2.08288e-014	-2.64973e-014	-1.1961e-014	-1.43127e-014	-1.76741e-014	-1.02063e-014	-8.25365e-015	-8.09932e-015	8.7887e-015	1.74617e-015	-2.74733e-015
1.03945e-014	1.54458e-014	-1.50954e-014	-1.3511e-014	-2.97076e-014	-2.5584e-014	-2.20456e-014	-8.36773e-015	-1.96787e-014	-9.16333e-016	-4.85609e-015	8.71795e-015	4.42192e-016	-1.4467e-014	-2.08312e-014	-2.61153e-014	-1.18123e-014	-1.43712e-014	-1.76784e-014	-1.00254e-014	-8.46075e-015	-8.01457e-015	8.73053e-015	1.70066e-015	-2.57995e-015
1.0572e-014	1.54779e-014	-1.52653e-014	-1.38525e-014	-2.97315e-014	-2.58304e-014	-2.27656e-014	-8.41516e-015	-1.97081e-014	-6.16449e-016	-4.15737e-015	9.19101e-015	1.20547e-015	-1.4404e-014	-2.08008e-014	-2.5705e-014	-1.16568e-014	-1.43984e-014	-1.7657e-014	-9.85253e-015	-8.64844e-015	-7.89508e-015	8.66941e-015	1.64901e-015	-2.39803e-015
1.08223e-014	1.55044e-014	-1.54128e-014	-1.41759e-014	-2.97227e-014	-2.60469e-014	-2.34028e-014	-8.42969e-015	-1.96169e-014	-2.71418e-016	-3.29567e-015	9.74923e-015	2.08792e-015	-1.43395e-014	-2.07382e-014	-2.52694e-014	-1.14936e-014	-1.43935e-014	-1.76099e-014	-9.68886e-015	-8.81529e-015	-7.74163e-015	8.60669e-015	1.59157e-015	-2.20297e-015
1.11439e-014	1.55251e-014	-1.55385e-014	-1.44788e-014	-2.96821e-014	-2.62349e-014	-2.39542e-014	-8.41105e-015	-1.94061e-014	1.16098e-016	-2.27612e-015	1.03904e-014	3.08395e-015	-1.42731e-014	-2.06449e-014	-2.48115e-014	-1.13213e-014	-1.43565e-014	-1.75376e-014	-9.53584e-015	-8.95997e-015	-7.55538e-015	8.54317e-015	1.52876e-015	-1.99702e-015
1.15331e-014	1.55393e-014	-1.56428e-014	-1.47598e-014	-2.96113e-014	-2.63964e-014	-2.4417e-014	-8.35996e-015	-1.90779e-014	5.42632e-016	-1.10521e-015	1.11116e-014	4.18697e-015	-1.42043e-014	-2.05217e-014	-2.43348e-014	-1.1139e-014	-1.42875e-014	-1.74412e-014	-9.39366e-015	-9.08086e-015	-7.33824e-015	8.47972e-015	1.4615e-015	-1.78282e-015
1.19859e-014	1.55463e-014	-1.5727e-014	-1.50179e-014	-2.95123e-014	-2.65332e-014	-2.47902e-014	-8.27706e-015	-1.86363e-014	1.00394e-015	2.08249e-016	1.19096e-014	5.38835e-015	-1.41331e-014	-2.037e-014	-2.38427e-014	-1.09451e-014	-1.4187e-014	-1.73217e-014	-9.26316e-015	-9.17782e-015	-7.09257e-015	8.41756e-015	1.39037e-015	-1.56241e-015
1.2498e-014	1.55458e-014	-1.5792e-014	-1.52508e-014	-2.93874e-014	-2.66475e-014	-2.50739e-014	-8.16332e-015	-1.80862e-014	1.4964e-015	1.6536e-015	1.27793e-014	6.67912e-015	-1.40593e-014	-2.01916e-014	-2.33384e-014	-1.07382e-014	-1.4056e-014	-1.71801e-014	-9.14491e-015	-9.25076e-015	-6.82095e-015	8.35782e-015	1.31571e-015	-1.33825e-015
1.30643e-014	1.55364e-014	-1.58392e-014	-1.54582e-014	-2.92386e-014	-2.674e-014	-2.52685e-014	-8.02038e-015	-1.74338e-014	2.01578e-015	3.21794e-015	1.37144e-014	8.04882e-015	-1.39834e-014	-1.99886e-014	-2.28257e-014	-1.05182e-014	-1.38954e-014	-1.70185e-014	-9.03905e-015	-9.29877e-015	-6.52563e-015	8.30173e-015	1.23851e-015	-1.11258e-015
1.36783e-014	1.55172e-014	-1.58699e-014	-1.56391e-014	-2.9069e-014	-2.68131e-014	-2.53753e-014	-7.85019e-015	-1.66854e-014	2.55697e-015	4.88755e-015	1.47074e-014	9.48586e-015	-1.3905e-014	-1.97632e-014	-2.23083e-014	-1.02847e-014	-1.37064e-014	-1.68384e-014	-8.94557e-015	-9.32253e-015	-6.20943e-015	8.24995e-015	1.16044e-015	-8.88284e-016
1.43339e-014	1.54876e-014	-1.5886e-014	-1.57928e-014	-2.8882e-014	-2.6869e-014	-2.53966e-014	-7.65441e-015	-1.58504e-014	3.11487e-015	6.64688e-015	1.57506e-014	1.0978e-014	-1.38252e-014	-1.95179e-014	-2.17898e-014	-1.00373e-014	-1.349e-014	-1.66414e-014	-8.86452e-015	-9.32326e-015	-5.87545e-015	8.20336e-015	1.08168e-015	-6.68464e-016
1.50242e-014	1.54461e-014	-1.58886e-014	-1.59191e-014	-2.86812e-014	-2.69097e-014	-2.5336e-014	-7.43493e-015	-1.49379e-014	3.68403e-015	8.47971e-015	1.68356e-014	1.25125e-014	-1.37442e-014	-1.92547e-014	-2.1274e-014	-9.77576e-015	-1.32481e-014	-1.64285e-014	-8.79572e-015	-9.3009e-015	-5.527e-015	8.16253e-015	1.00366e-015	-4.55184e-016
1.57417e-014	1.53924e-014	-1.58801e-014	-1.60177e-014	-2.84698e-014	-2.69372e-014	-2.51972e-014	-7.19385e-015	-1.39575e-014	4.25888e-015	1.03686e-014	1.79535e-014	1.40755e-014	-1.36623e-014	-1.89762e-014	-2.07648e-014	-9.49997e-015	-1.29828e-014	-1.62018e-014	-8.73792e-015	-9.25629e-015	-5.16756e-015	8.12867e-015	9.27229e-016	-2.51311e-016
1.6479e-014	1.53257e-014	-1.58622e-014	-1.60886e-014	-2.82511e-014	-2.6953e-014	-2.49847e-014	-6.9339e-015	-1.29197e-014	4.83423e-015	1.22957e-014	1.90944e-014	1.56526e-014	-1.358e-014	-1.8685e-014	-2.02659e-014	-9.20965e-015	-1.26961e-014	-1.59629e-014	-8.69054e-015	-9.19038e-015	-4.80085e-015	8.10212e-015	8.53751e-016	-5.99301e-017
1.72288e-014	1.52449e-014	-1.58366e-014	-1.61317e-014	-2.80288e-014	-2.69594e-014	-2.47039e-014	-6.65759e-015	-1.18358e-014	5.40472e-015	1.42426e-014	2.02481e-014	1.72295e-014	-1.34978e-014	-1.8384e-014	-1.97813e-014	-8.90503e-015	-1.23905e-014	-1.57134e-014	-8.65271e-015	-9.10466e-015	-4.43064e-015	8.08342e-015	7.8341e-016	1.16622e-016
1.79827e-014	1.51487e-014	-1.58049e-014	-1.61477e-014	-2.78063e-014	-2.6958e-014	-2.43603e-014	-6.36759e-015	-1.07168e-014	5.96442e-015	1.6191e-014	2.14046e-014	1.87927e-014	-1.34161e-014	-1.80759e-014	-1.93144e-014	-8.58686e-015	-1.20682e-014	-1.54553e-014	-8.62262e-015	-9.00066e-015	-4.06073e-015	8.07257e-015	7.17577e-016	2.7613e-016
1.87326e-014	1.50367e-014	-1.57688e-014	-1.61373e-014	-2.7587e-014	-2.69506e-014	-2.39613e-014	-6.06718e-015	-9.5748e-015	6.5077e-015	1.81214e-014	2.25535e-014	2.03284e-014	-1.33353e-014	-1.77626e-014	-1.88683e-014	-8.25659e-015	-1.17323e-014	-1.51905e-014	-8.59906e-015	-8.87969e-015	-3.6951e-015	8.07031e-015	6.57601e-016	4.1628e-016
1.94708e-014	1.49089e-014	-1.57302e-014	-1.61019e-014	-2.73745e-014	-2.69389e-014	-2.3513e-014	-5.7588e-015	-8.42182e-015	7.03013e-015	2.00151e-014	2.36841e-014	2.1823e-014	-1.32562e-014	-1.7447e-014	-1.84461e-014	-7.91502e-015	-1.13854e-014	-1.4921e-014	-8.58066e-015	-8.74352e-015	-3.33674e-015	8.07708e-015	6.0401e-016	5.34999e-016
2.01903e-014	1.47643e-014	-1.56913e-014	-1.60431e-014	-2.71724e-014	-2.69248e-014	-2.30222e-014	-5.44506e-015	-7.2696e-015	7.52655e-015	2.18538e-014	2.47863e-014	2.3264e-014	-1.31794e-014	-1.7132e-014	-1.80497e-014	-7.56354e-015	-1.10295e-014	-1.46483e-014	-8.56627e-015	-8.59411e-015	-2.98859e-015	8.09327e-015	5.57839e-016	6.30715e-016
2.08843e-014	1.4603e-014	-1.56538e-014	-1.59616e-014	-2.69842e-014	-2.69092e-014	-2.24965e-014	-5.12861e-015	-6.12978e-015	7.99233e-015	2.36205e-014	2.58504e-014	2.46397e-014	-1.31051e-014	-1.68199e-014	-1.7682e-014	-7.20446e-015	-1.06671e-014	-1.43745e-014	-8.55447e-015	-8.43332e-015	-2.65389e-015	8.11875e-015	5.19328e-016	7.02155e-016
2.15456e-014	1.44247e-014	-1.56191e-014	-1.58585e-014	-2.68121e-014	-2.68932e-014	-2.19439e-014	-4.81316e-015	-5.01411e-015	8.42266e-015	2.52985e-014	2.68666e-014	2.59389e-014	-1.30343e-014	-1.65132e-014	-1.73456e-014	-6.8391e-015	-1.03007e-014	-1.41011e-014	-8.54377e-015	-8.26382e-015	-2.33644e-015	8.15385e-015	4.88834e-016	7.47833e-016
2.21679e-014	1.42294e-014	-1.55886e-014	-1.57358e-014	-2.66584e-014	-2.6878e-014	-2.13722e-014	-4.50219e-015	-3.93353e-015	8.81382e-015	2.68724e-014	2.7826e-014	2.71515e-014	-1.29681e-014	-1.62147e-014	-1.70419e-014	-6.46914e-015	-9.93387e-015	-1.38301e-014	-8.53172e-015	-8.08745e-015	-2.03881e-015	8.19775e-015	4.6673e-016	7.66138e-016
2.27452e-014	1.40164e-014	-1.55635e-014	-1.55958e-014	-2.65251e-014	-2.68644e-014	-2.07897e-014	-4.19772e-015	-2.89819e-015	9.16226e-015	2.83281e-014	2.87197e-014	2.82693e-014	-1.29078e-014	-1.59266e-014	-1.67726e-014	-6.09601e-015	-9.56829e-015	-1.35633e-014	-8.51699e-015	-7.90633e-015	-1.76367e-015	8.24979e-015	4.53178e-016	7.56526e-016
2.32727e-014	1.3786e-014	-1.55453e-014	-1.54401e-014	-2.64148e-014	-2.68536e-014	-2.02046e-014	-3.90251e-015	-1.91821e-015	9.46484e-015	2.9653e-014	2.95405e-014	2.92846e-014	-1.28535e-014	-1.56511e-014	-1.65391e-014	-5.72174e-015	-9.20628e-015	-1.33032e-014	-8.49739e-015	-7.72256e-015	-1.51341e-015	8.30963e-015	4.48274e-016	7.18732e-016
2.37457e-014	1.35391e-014	-1.55354e-014	-1.52709e-014	-2.63291e-014	-2.68462e-014	-1.96246e-014	-3.61916e-015	-1.00305e-015	9.71916e-015	3.08355e-014	3.02814e-014	3.01914e-014	-1.28056e-014	-1.53901e-014	-1.63425e-014	-5.34876e-015	-8.85085e-015	-1.30516e-014	-8.47092e-015	-7.53799e-015	-1.28973e-015	8.37671e-015	4.51753e-016	6.53294e-016
2.41604e-014	1.32772e-014	-1.55346e-014	-1.509e-014	-2.62689e-014	-2.68431e-014	-1.90573e-014	-3.35076e-015	-1.61527e-016	9.92314e-015	3.18669e-014	3.09362e-014	3.09853e-014	-1.27648e-014	-1.5146e-014	-1.6184e-014	-4.97969e-015	-8.50409e-015	-1.281e-014	-8.43642e-015	-7.3539e-015	-1.09445e-015	8.4511e-015	4.63451e-016	5.60223e-016
2.45138e-014	1.3001e-014	-1.55436e-014	-1.48999e-014	-2.62351e-014	-2.68455e-014	-1.85094e-014	-3.09997e-015	5.98617e-016	1.0075e-014	3.27389e-014	3.15e-014	3.16633e-014	-1.27315e-014	-1.49208e-014	-1.60638e-014	-4.61657e-015	-8.16811e-015	-1.25801e-014	-8.39249e-015	-7.17258e-015	-9.28209e-016	8.53216e-015	4.83241e-016	4.397e-016
2.48035e-014	1.27113e-014	-1.55634e-014	-1.4703e-014	-2.62282e-014	-2.68537e-014	-1.79883e-014	-2.86898e-015	1.27127e-015	1.01737e-014	3.34457e-014	3.19686e-014	3.22245e-014	-1.27063e-014	-1.4716e-014	-1.59816e-014	-4.26109e-015	-7.84471e-015	-1.23635e-014	-8.33773e-015	-6.99547e-015	-7.92132e-016	8.61909e-015	5.10476e-016	2.92731e-016
2.50279e-014	1.2409e-014	-1.55946e-014	-1.45007e-014	-2.62482e-014	-2.68681e-014	-1.75e-014	-2.66002e-015	1.85092e-015	1.02188e-014	3.39836e-014	3.23391e-014	3.26684e-014	-1.26898e-014	-1.45332e-014	-1.59367e-014	-3.91548e-015	-7.53539e-015	-1.21619e-014	-8.27135e-015	-6.82395e-015	-6.87136e-016	8.71084e-015	5.44799e-016	1.19756e-016
2.51854e-014	1.20957e-014	-1.56369e-014	-1.42956e-014	-2.62945e-014	-2.68893e-014	-1.70506e-014	-2.47539e-015	2.33301e-015	1.02098e-014	3.43508e-014	3.26101e-014	3.29965e-014	-1.26823e-014	-1.43737e-014	-1.5929e-014	-3.58229e-015	-7.24167e-015	-1.19764e-014	-8.19258e-015	-6.65871e-015	-6.13928e-016	8.80638e-015	5.85387e-016	-7.7292e-017
2.5276e-014	1.17728e-014	-1.56912e-014	-1.40903e-014	-2.63671e-014	-2.69176e-014	-1.6645e-014	-2.31733e-015	2.7137e-015	1.01478e-014	3.45474e-014	3.27812e-014	3.32117e-014	-1.26839e-014	-1.4239e-014	-1.59577e-014	-3.2637e-015	-6.9653e-015	-1.18087e-014	-8.10001e-015	-6.5015e-015	-5.72173e-016	8.90515e-015	6.321e-016	-2.96476e-016
2.53006e-014	1.14415e-014	-1.57579e-014	-1.3887e-014	-2.64644e-014	-2.69534e-014	-1.62879e-014	-2.18746e-015	2.99051e-015	1.00336e-014	3.45754e-014	3.28531e-014	3.33181e-014	-1.26954e-014	-1.41301e-014	-1.60215e-014	-2.96115e-015	-6.70745e-015	-1.16602e-014	-7.99314e-015	-6.35383e-015	-5.61024e-016	9.00646e-015	6.8423e-016	-5.36233e-016
2.52606e-014	1.11039e-014	-1.58366e-014	-1.36878e-014	-2.65854e-014	-2.69967e-014	-1.59835e-014	-2.08755e-015	3.16203e-015	9.86894e-015	3.44378e-014	3.28271e-014	3.33207e-014	-1.27174e-014	-1.40481e-014	-1.61189e-014	-2.67637e-015	-6.46867e-015	-1.15318e-014	-7.87197e-015	-6.21568e-015	-5.79599e-016	9.10885e-015	7.40788e-016	-7.94341e-016
2.51577e-014	1.07614e-014	-1.59272e-014	-1.34948e-014	-2.67278e-014	-2.7048e-014	-1.57356e-014	-2.01848e-015	3.22821e-015	9.65589e-015	3.41407e-014	3.27054e-014	3.32256e-014	-1.27494e-014	-1.39937e-014	-1.62477e-014	-2.41097e-015	-6.25003e-015	-1.14244e-014	-7.73715e-015	-6.08804e-015	-6.2651e-016	9.21139e-015	8.01603e-016	-1.06812e-015
2.49948e-014	1.04157e-014	-1.60293e-014	-1.33098e-014	-2.68897e-014	-2.71073e-014	-1.55472e-014	-1.98188e-015	3.19015e-015	9.39647e-015	3.36909e-014	3.24918e-014	3.30404e-014	-1.27924e-014	-1.39675e-014	-1.64067e-014	-2.16615e-015	-6.05207e-015	-1.13382e-014	-7.58818e-015	-5.97079e-015	-7.00345e-016	9.31279e-015	8.65762e-016	-1.35535e-015
2.47753e-014	1.00692e-014	-1.61424e-014	-1.3135e-014	-2.70695e-014	-2.71748e-014	-1.54205e-014	-1.97835e-015	3.0495e-015	9.09375e-015	3.30969e-014	3.21909e-014	3.27737e-014	-1.28463e-014	-1.39703e-014	-1.65936e-014	-1.94373e-015	-5.87485e-015	-1.1274e-014	-7.42493e-015	-5.86425e-015	-7.99351e-016	9.41273e-015	9.32742e-016	-1.6531e-015
2.45023e-014	9.72366e-015	-1.62658e-014	-1.2972e-014	-2.72648e-014	-2.72502e-014	-1.5357e-014	-2.00894e-015	2.80979e-015	8.75058e-015	3.23695e-014	3.18088e-014	3.24355e-014	-1.29101e-014	-1.40023e-014	-1.68063e-014	-1.74442e-015	-5.71841e-015	-1.12326e-014	-7.24892e-015	-5.76811e-015	-9.21442e-016	9.50998e-015	1.00084e-015	-1.95887e-015
2.41806e-014	9.38019e-015	-1.63999e-014	-1.28224e-014	-2.74736e-014	-2.73338e-014	-1.53574e-014	-2.07431e-015	2.47515e-015	8.37093e-015	3.15198e-014	3.13516e-014	3.20359e-014	-1.29836e-014	-1.40631e-014	-1.7042e-014	-1.5693e-015	-5.58231e-015	-1.12144e-014	-7.06076e-015	-5.68229e-015	-1.06374e-015	9.60365e-015	1.06901e-015	-2.27019e-015
2.38146e-014	9.04112e-015	-1.65439e-014	-1.26876e-014	-2.7693e-014	-2.74254e-014	-1.54221e-014	-2.17516e-015	2.05063e-015	7.95875e-015	3.05599e-014	3.08267e-014	3.1585e-014	-1.30665e-014	-1.41521e-014	-1.72982e-014	-1.41942e-015	-5.46657e-015	-1.12196e-014	-6.8617e-015	-5.60639e-015	-1.22425e-015	9.69253e-015	1.13671e-015	-2.58411e-015
2.3409e-014	8.70856e-015	-1.66972e-014	-1.2569e-014	-2.792e-014	-2.7525e-014	-1.55507e-014	-2.31129e-015	1.54184e-015	7.51814e-015	2.9503e-014	3.02417e-014	3.10928e-014	-1.31588e-014	-1.42692e-014	-1.75724e-014	-1.2949e-015	-5.37078e-015	-1.12475e-014	-6.65383e-015	-5.54014e-015	-1.40053e-015	9.77577e-015	1.20323e-015	-2.89818e-015
2.2969e-014	8.38446e-015	-1.68595e-014	-1.24686e-014	-2.81517e-014	-2.76322e-014	-1.57424e-014	-2.48218e-015	9.54997e-016	7.05315e-015	2.83629e-014	2.96047e-014	3.05701e-014	-1.32599e-014	-1.44141e-014	-1.78614e-014	-1.19535e-015	-5.2941e-015	-1.12984e-014	-6.43821e-015	-5.48244e-015	-1.58947e-015	9.85275e-015	1.26744e-015	-3.20965e-015
2.24997e-014	8.07092e-015	-1.70299e-014	-1.23873e-014	-2.83853e-014	-2.77475e-014	-1.59949e-014	-2.68738e-015	2.97956e-016	6.56796e-015	2.71541e-014	2.89238e-014	3.00275e-014	-1.3369e-014	-1.45861e-014	-1.81623e-014	-1.12041e-015	-5.2353e-015	-1.13717e-014	-6.21632e-015	-5.43334e-015	-1.7881e-015	9.92232e-015	1.32875e-015	-3.51486e-015
2.20066e-014	7.76981e-015	-1.72071e-014	-1.23261e-014	-2.86188e-014	-2.78706e-014	-1.63064e-014	-2.92637e-015	-4.21959e-016	6.06675e-015	2.58911e-014	2.82078e-014	2.94755e-014	-1.3485e-014	-1.4784e-014	-1.84725e-014	-1.06983e-015	-5.19342e-015	-1.14669e-014	-5.99115e-015	-5.39189e-015	-1.99316e-015	9.9836e-015	1.38699e-015	-3.8113e-015
2.14947e-014	7.48195e-015	-1.73917e-014	-1.22855e-014	-2.88497e-014	-2.80013e-014	-1.66743e-014	-3.1975e-015	-1.19677e-015	5.55421e-015	2.45889e-014	2.74653e-014	2.8923e-014	-1.36075e-014	-1.50066e-014	-1.8789e-014	-1.04258e-015	-5.16776e-015	-1.15831e-014	-5.76439e-015	-5.35651e-015	-2.2016e-015	1.00362e-014	1.44186e-015	-4.09676e-015
2.09699e-014	7.20932e-015	-1.75822e-014	-1.22666e-014	-2.90754e-014	-2.81392e-014	-1.70957e-014	-3.49995e-015	-2.01747e-015	5.03514e-015	2.32624e-014	2.67051e-014	2.83799e-014	-1.37365e-014	-1.52529e-014	-1.91087e-014	-1.03771e-015	-5.15719e-015	-1.17196e-014	-5.53844e-015	-5.32651e-015	-2.40962e-015	1.00795e-014	1.49302e-015	-4.36873e-015
2.04374e-014	6.9532e-015	-1.77778e-014	-1.22698e-014	-2.92939e-014	-2.82838e-014	-1.75668e-014	-3.83184e-015	-2.8758e-015	4.51356e-015	2.19262e-014	2.59355e-014	2.7855e-014	-1.38709e-014	-1.55215e-014	-1.94295e-014	-1.05442e-015	-5.16004e-015	-1.18751e-014	-5.31579e-015	-5.30133e-015	-2.61456e-015	1.01128e-014	1.54001e-015	-4.62489e-015
1.99019e-014	6.71519e-015	-1.79779e-014	-1.22952e-014	-2.95033e-014	-2.84345e-014	-1.8083e-014	-4.1914e-015	-3.76234e-015	3.99347e-015	2.05937e-014	2.51651e-014	2.73557e-014	-1.40103e-014	-1.58102e-014	-1.97487e-014	-1.09221e-015	-5.17497e-015	-1.20479e-014	-5.0988e-015	-5.27968e-015	-2.81326e-015	1.01356e-014	1.58231e-015	-4.86354e-015
1.93682e-014	6.49614e-015	-1.81818e-014	-1.23425e-014	-2.97009e-014	-2.85905e-014	-1.86398e-014	-4.57631e-015	-4.66859e-015	3.47886e-015	1.92786e-014	2.44019e-014	2.68886e-014	-1.41536e-014	-1.61179e-014	-2.00639e-014	-1.14854e-015	-5.20014e-015	-1.22369e-014	-4.88994e-015	-5.25983e-015	-3.00293e-015	1.01469e-014	1.61972e-015	-5.0827e-015
1.88409e-014	6.29623e-015	-1.83891e-014	-1.24116e-014	-2.9885e-014	-2.8751e-014	-1.92328e-014	-4.98453e-015	-5.58584e-015	2.97394e-015	1.79937e-014	2.36534e-014	2.64593e-014	-1.43006e-014	-1.64425e-014	-2.03725e-014	-1.22191e-015	-5.23396e-015	-1.244e-014	-4.69126e-015	-5.24074e-015	-3.18057e-015	1.01465e-014	1.65177e-015	-5.2808e-015
1.8324e-014	6.11571e-015	-1.85989e-014	-1.25025e-014	-3.00547e-014	-2.89156e-014	-1.98565e-014	-5.41325e-015	-6.50417e-015	2.48194e-015	1.67516e-014	2.2927e-014	2.60729e-014	-1.44497e-014	-1.67816e-014	-2.06729e-014	-1.31067e-015	-5.27451e-015	-1.26555e-014	-4.50506e-015	-5.22165e-015	-3.34326e-015	1.01348e-014	1.67862e-015	-5.45619e-015
1.78211e-014	5.95527e-015	-1.88105e-014	-1.26152e-014	-3.02083e-014	-2.90838e-014	-2.05056e-014	-5.85971e-015	-7.41471e-015	2.00617e-015	1.55631e-014	2.22291e-014	2.57331e-014	-1.46005e-014	-1.71331e-014	-2.09631e-014	-1.41194e-015	-5.31992e-015	-1.28819e-014	-4.33379e-015	-5.20197e-015	-3.48881e-015	1.0111e-014	1.7004e-015	-5.60818e-015
1.73355e-014	5.81551e-015	-1.90231e-014	-1.27493e-014	-3.03452e-014	-2.92548e-014	-2.11749e-014	-6.32055e-015	-8.30904e-015	1.54972e-015	1.44384e-014	2.15658e-014	2.54434e-014	-1.47516e-014	-1.74949e-014	-2.12412e-014	-1.52401e-015	-5.36857e-015	-1.31166e-014	-4.17876e-015	-5.18002e-015	-3.61493e-015	1.00756e-014	1.71731e-015	-5.73606e-015
1.68707e-014	5.696e-015	-1.92364e-014	-1.29037e-014	-3.0465e-014	-2.94275e-014	-2.18585e-014	-6.7931e-015	-9.17819e-015	1.11465e-015	1.33864e-014	2.09422e-014	2.5205e-014	-1.49026e-014	-1.78647e-014	-2.15047e-014	-1.64518e-015	-5.41873e-015	-1.33577e-014	-4.04163e-015	-5.15454e-015	-3.71948e-015	1.00282e-014	1.72932e-015	-5.83936e-015
1.64288e-014	5.59635e-015	-1.94499e-014	-1.30778e-014	-3.05674e-014	-2.9601e-014	-2.25507e-014	-7.27442e-015	-1.00144e-014	7.03359e-016	1.24149e-014	2.03626e-014	2.5018e-014	-1.50524e-014	-1.82401e-014	-2.17521e-014	-1.77188e-015	-5.46848e-015	-1.36028e-014	-3.92378e-015	-5.1255e-015	-3.80094e-015	9.96872e-015	1.73631e-015	-5.91768e-015
1.60118e-014	5.51679e-015	-1.96626e-014	-1.32704e-014	-3.06512e-014	-2.97745e-014	-2.32456e-014	-7.76061e-015	-1.08107e-014	3.17939e-016	1.15303e-014	1.98308e-014	2.48814e-014	-1.52002e-014	-1.86178e-014	-2.19822e-014	-1.9022e-015	-5.51614e-015	-1.38491e-014	-3.82654e-015	-5.09204e-015	-3.85766e-015	9.89739e-015	1.73846e-015	-5.97104e-015
1.56207e-014	5.45648e-015	-1.98736e-014	-1.3481e-014	-3.07168e-014	-2.99466e-014	-2.39374e-014	-8.24779e-015	-1.15607e-014	-4.04803e-017	1.07378e-014	1.9349e-014	2.47933e-014	-1.53452e-014	-1.89961e-014	-2.21941e-014	-2.03375e-015	-5.55981e-015	-1.40935e-014	-3.75088e-015	-5.0537e-015	-3.88875e-015	9.81472e-015	1.73575e-015	-5.99918e-015
1.52565e-014	5.41469e-015	-2.00831e-014	-1.37079e-014	-3.07646e-014	-3.01156e-014	-2.46197e-014	-8.73213e-015	-1.22583e-014	-3.70175e-016	1.00408e-014	1.8919e-014	2.47515e-014	-1.54869e-014	-1.93719e-014	-2.2387e-014	-2.16487e-015	-5.59796e-015	-1.43342e-014	-3.69806e-015	-5.00973e-015	-3.89272e-015	9.72122e-015	1.72828e-015	-6.00288e-015
1.49202e-014	5.39035e-015	-2.02902e-014	-1.39498e-014	-3.0796e-014	-3.02808e-014	-2.52878e-014	-9.21069e-015	-1.28985e-014	-6.70153e-016	9.44212e-015	1.85413e-014	2.47527e-014	-1.5625e-014	-1.9742e-014	-2.25604e-014	-2.29322e-015	-5.62927e-015	-1.45687e-014	-3.6688e-015	-4.96003e-015	-3.86954e-015	9.61748e-015	1.7159e-015	-5.9827e-015
1.4612e-014	5.38242e-015	-2.04938e-014	-1.42057e-014	-3.08123e-014	-3.04411e-014	-2.59364e-014	-9.68003e-015	-1.34772e-014	-9.40763e-016	8.94242e-015	1.8216e-014	2.47928e-014	-1.57588e-014	-2.01039e-014	-2.27134e-014	-2.41702e-015	-5.65254e-015	-1.47945e-014	-3.66309e-015	-4.90513e-015	-3.81869e-015	9.50299e-015	1.69882e-015	-5.93999e-015
1.43311e-014	5.38952e-015	-2.06932e-014	-1.44736e-014	-3.08145e-014	-3.0595e-014	-2.65604e-014	-1.01361e-014	-1.39903e-014	-1.18261e-015	8.54123e-015	1.79423e-014	2.48659e-014	-1.58883e-014	-2.04553e-014	-2.28458e-014	-2.53381e-015	-5.6669e-015	-1.50093e-014	-3.68102e-015	-4.84449e-015	-3.73953e-015	9.37885e-015	1.67695e-015	-5.87565e-015
1.40772e-014	5.40983e-015	-2.08881e-014	-1.47519e-014	-3.08038e-014	-3.07419e-014	-2.71553e-014	-1.05758e-014	-1.44356e-014	-1.39551e-015	8.23676e-015	1.77181e-014	2.49663e-014	-1.60125e-014	-2.07944e-014	-2.29578e-014	-2.64182e-015	-5.67161e-015	-1.52112e-014	-3.72218e-015	-4.77878e-015	-3.63335e-015	9.24524e-015	1.6503e-015	-5.79116e-015
1.38489e-014	5.44207e-015	-2.10779e-014	-1.50395e-014	-3.07814e-014	-3.08808e-014	-2.77169e-014	-1.09966e-014	-1.48112e-014	-1.5809e-015	8.026e-015	1.75408e-014	2.50873e-014	-1.6131e-014	-2.11188e-014	-2.30493e-014	-2.73952e-015	-5.66534e-015	-1.53985e-014	-3.7858e-015	-4.70835e-015	-3.50059e-015	9.10264e-015	1.61843e-015	-5.68855e-015
1.36447e-014	5.48438e-015	-2.12617e-014	-1.53335e-014	-3.07493e-014	-3.10116e-014	-2.82416e-014	-1.13955e-014	-1.51165e-014	-1.73972e-015	7.90489e-015	1.74071e-014	2.52216e-014	-1.62436e-014	-2.14267e-014	-2.31206e-014	-2.8253e-015	-5.64775e-015	-1.55685e-014	-3.87108e-015	-4.63376e-015	-3.34208e-015	8.95162e-015	1.58072e-015	-5.56988e-015
1.34626e-014	5.53502e-015	-2.14391e-014	-1.56327e-014	-3.07102e-014	-3.11341e-014	-2.87264e-014	-1.17699e-014	-1.53515e-014	-1.87386e-015	7.86835e-015	1.73136e-014	2.53626e-014	-1.63504e-014	-2.17156e-014	-2.31718e-014	-2.89832e-015	-5.61855e-015	-1.57199e-014	-3.97759e-015	-4.55587e-015	-3.15911e-015	8.79294e-015	1.53736e-015	-5.43779e-015
1.33005e-014	5.59211e-015	-2.16094e-014	-1.59358e-014	-3.0666e-014	-3.12479e-014	-2.91685e-014	-1.21171e-014	-1.55174e-014	-1.98515e-015	7.91023e-015	1.72557e-014	2.55027e-014	-1.64504e-014	-2.19842e-014	-2.32034e-014	-2.9574e-015	-5.57805e-015	-1.58514e-014	-4.10339e-015	-4.47499e-015	-2.95312e-015	8.62714e-015	1.48804e-015	-5.29405e-015
1.31557e-014	5.65368e-015	-2.17722e-014	-1.62412e-014	-3.06176e-014	-3.13524e-014	-2.95659e-014	-1.24351e-014	-1.56161e-014	-2.07595e-015	8.02377e-015	1.7228e-014	2.56345e-014	-1.65438e-014	-2.22309e-014	-2.32165e-014	-3.00151e-015	-5.52603e-015	-1.59614e-014	-4.24716e-015	-4.39188e-015	-2.72594e-015	8.45468e-015	1.43232e-015	-5.14087e-015
1.30254e-014	5.71807e-015	-2.19269e-014	-1.65472e-014	-3.05682e-014	-3.14474e-014	-2.99171e-014	-1.27224e-014	-1.56508e-014	-2.14904e-015	8.20089e-015	1.72246e-014	2.57506e-014	-1.66312e-014	-2.24548e-014	-2.32123e-014	-3.0304e-015	-5.46251e-015	-1.60489e-014	-4.40679e-015	-4.30716e-015	-2.4799e-015	8.27624e-015	1.36926e-015	-4.98113e-015
1.29068e-014	5.78273e-015	-2.20734e-014	-1.68521e-014	-3.05199e-014	-3.15335e-014	-3.02212e-014	-1.29776e-014	-1.56258e-014	-2.20732e-015	8.43291e-015	1.72396e-014	2.58439e-014	-1.67122e-014	-2.26545e-014	-2.31913e-014	-3.04337e-015	-5.38735e-015	-1.61133e-014	-4.58113e-015	-4.22221e-015	-2.21771e-015	8.09195e-015	1.29838e-015	-4.81752e-015
1.27968e-014	5.84602e-015	-2.22112e-014	-1.71541e-014	-3.04752e-014	-3.16108e-014	-3.0478e-014	-1.31996e-014	-1.55446e-014	-2.25355e-015	8.71115e-015	1.72671e-014	2.59072e-014	-1.67868e-014	-2.28298e-014	-2.31545e-014	-3.04083e-015	-5.30126e-015	-1.61543e-014	-4.76781e-015	-4.13866e-015	-1.94203e-015	7.90182e-015	1.21942e-015	-4.65241e-015
1.26923e-014	5.90578e-015	-2.23388e-014	-1.74517e-014	-3.04358e-014	-3.16797e-014	-3.06882e-014	-1.33885e-014	-1.5413e-014	-2.29054e-015	9.02654e-015	1.73004e-014	2.59338e-014	-1.68548e-014	-2.29796e-014	-2.31029e-014	-3.02248e-015	-5.20526e-015	-1.61726e-014	-4.96447e-015	-4.05748e-015	-1.65536e-015	7.70668e-015	1.13152e-015	-4.48889e-015
1.25904e-014	5.96037e-015	-2.24562e-014	-1.77437e-014	-3.04037e-014	-3.17403e-014	-3.08526e-014	-1.35442e-014	-1.52367e-014	-2.32168e-015	9.36929e-015	1.73336e-014	2.59175e-014	-1.69158e-014	-2.31036e-014	-2.30375e-014	-2.98836e-015	-5.10021e-015	-1.61675e-014	-5.16881e-015	-3.9803e-015	-1.36033e-015	7.50692e-015	1.03408e-015	-4.32965e-015
1.2488e-014	6.00793e-015	-2.2563e-014	-1.80284e-014	-3.03809e-014	-3.1794e-014	-3.0972e-014	-1.3667e-014	-1.5022e-014	-2.35058e-015	9.72977e-015	1.736e-014	2.58534e-014	-1.69707e-014	-2.32016e-014	-2.29597e-014	-2.93827e-015	-4.98675e-015	-1.61391e-014	-5.37918e-015	-3.9086e-015	-1.05994e-015	7.303e-015	9.26305e-016	-4.17743e-015
1.23821e-014	6.04614e-015	-2.26587e-014	-1.83045e-014	-3.03685e-014	-3.18411e-014	-3.10492e-014	-1.37581e-014	-1.47766e-014	-2.38019e-015	1.00983e-014	1.7373e-014	2.57373e-014	-1.702e-014	-2.32748e-014	-2.28707e-014	-2.8728e-015	-4.86588e-015	-1.60887e-014	-5.59373e-015	-3.84368e-015	-7.5691e-016	7.09497e-015	8.08062e-016	-4.03503e-015
1.22701e-014	6.0728e-015	-2.27426e-014	-1.85707e-014	-3.03679e-014	-3.18826e-014	-3.10868e-014	-1.38194e-014	-1.45075e-014	-2.41356e-015	1.04661e-014	1.73666e-014	2.55655e-014	-1.70639e-014	-2.33235e-014	-2.27711e-014	-2.79319e-015	-4.73899e-015	-1.60164e-014	-5.8106e-015	-3.78673e-015	-4.54219e-016	6.88311e-015	6.782e-016	-3.90531e-015
1.2149e-014	6.08646e-015	-2.28147e-014	-1.88258e-014	-3.03809e-014	-3.19199e-014	-3.10877e-014	-1.3852e-014	-1.42222e-014	-2.45359e-015	1.0824e-014	1.73353e-014	2.53344e-014	-1.71028e-014	-2.33485e-014	-2.26622e-014	-2.70051e-015	-4.60774e-015	-1.59236e-014	-6.02678e-015	-3.73931e-015	-1.55238e-016	6.66715e-015	5.3646e-016	-3.79108e-015
1.20166e-014	6.08539e-015	-2.28746e-014	-1.90689e-014	-3.04088e-014	-3.19552e-014	-3.1055e-014	-1.38584e-014	-1.39284e-014	-2.50309e-015	1.11632e-014	1.72739e-014	2.50428e-014	-1.71364e-014	-2.3351e-014	-2.25454e-014	-2.59519e-015	-4.4734e-015	-1.58117e-014	-6.24052e-015	-3.70258e-015	1.36789e-016	6.44763e-015	3.8268e-016	-3.69403e-015
1.18703e-014	6.0678e-015	-2.2922e-014	-1.92991e-014	-3.04521e-014	-3.1989e-014	-3.09932e-014	-1.3841e-014	-1.36342e-014	-2.56505e-015	1.14755e-014	1.71779e-014	2.46904e-014	-1.71654e-014	-2.33321e-014	-2.24216e-014	-2.47866e-015	-4.33731e-015	-1.56826e-014	-6.4499e-015	-3.67649e-015	4.19165e-016	6.2243e-015	2.16838e-016	-3.61655e-015
1.17086e-014	6.0324e-015	-2.29573e-014	-1.95154e-014	-3.05119e-014	-3.20231e-014	-3.09063e-014	-1.38027e-014	-1.33475e-014	-2.6418e-015	1.17534e-014	1.70428e-014	2.42769e-014	-1.71904e-014	-2.32932e-014	-2.22915e-014	-2.35271e-015	-4.20018e-015	-1.5538e-014	-6.65279e-015	-3.66231e-015	6.89138e-016	5.99722e-015	3.83735e-017	-3.56103e-015
1.1529e-014	5.97806e-015	-2.29806e-014	-1.97167e-014	-3.05889e-014	-3.20592e-014	-3.0799e-014	-1.37478e-014	-1.30758e-014	-2.73539e-015	1.19898e-014	1.68652e-014	2.38033e-014	-1.72117e-014	-2.32362e-014	-2.21552e-014	-2.21779e-015	-4.06365e-015	-1.53797e-014	-6.84823e-015	-3.66125e-015	9.43753e-016	5.76638e-015	-1.53016e-016	-3.52965e-015
1.13302e-014	5.90426e-015	-2.29916e-014	-1.99024e-014	-3.06831e-014	-3.2099e-014	-3.06763e-014	-1.36794e-014	-1.28268e-014	-2.84779e-015	1.21791e-014	1.66418e-014	2.32714e-014	-1.72289e-014	-2.31628e-014	-2.20139e-014	-2.07456e-015	-3.92926e-015	-1.52097e-014	-7.03361e-015	-3.67355e-015	1.18027e-015	5.53148e-015	-3.57735e-016	-3.52318e-015
1.11103e-014	5.80925e-015	-2.29902e-014	-2.00715e-014	-3.07949e-014	-3.21448e-014	-3.05438e-014	-1.36011e-014	-1.26076e-014	-2.98085e-015	1.23158e-014	1.63702e-014	2.2684e-014	-1.72428e-014	-2.30757e-014	-2.18676e-014	-1.92487e-015	-3.79789e-015	-1.50308e-014	-7.20756e-015	-3.69959e-015	1.39603e-015	5.29272e-015	-5.75725e-016	-3.54275e-015
1.08682e-014	5.69164e-015	-2.29771e-014	-2.0224e-014	-3.09236e-014	-3.21984e-014	-3.04064e-014	-1.3517e-014	-1.24255e-014	-3.13638e-015	1.23956e-014	1.60488e-014	2.20452e-014	-1.72541e-014	-2.29769e-014	-2.17165e-014	-1.77032e-015	-3.67084e-015	-1.48449e-014	-7.36869e-015	-3.73949e-015	1.58829e-015	5.04988e-015	-8.06199e-016	-3.58994e-015
1.06033e-014	5.55053e-015	-2.29525e-014	-2.03595e-014	-3.10683e-014	-3.22608e-014	-3.02695e-014	-1.34322e-014	-1.22868e-014	-3.31546e-015	1.24152e-014	1.5677e-014	2.13591e-014	-1.72634e-014	-2.2868e-014	-2.15615e-014	-1.61189e-015	-3.54938e-015	-1.46546e-014	-7.51626e-015	-3.79306e-015	1.75448e-015	4.80284e-015	-1.04917e-015	-3.66558e-015
1.03139e-014	5.38509e-015	-2.29165e-014	-2.04776e-014	-3.12293e-014	-3.23336e-014	-3.01386e-014	-1.33498e-014	-1.21974e-014	-3.51861e-015	1.23718e-014	1.52546e-014	2.06305e-014	-1.72706e-014	-2.27519e-014	-2.1403e-014	-1.45152e-015	-3.43471e-015	-1.4462e-014	-7.6499e-015	-3.85985e-015	1.89346e-015	4.55163e-015	-1.30443e-015	-3.7702e-015
1.00002e-014	5.19515e-015	-2.2869e-014	-2.05779e-014	-3.14051e-014	-3.24185e-014	-3.00187e-014	-1.32739e-014	-1.21623e-014	-3.7458e-015	1.22643e-014	1.4783e-014	1.98657e-014	-1.72755e-014	-2.26309e-014	-2.12409e-014	-1.28996e-015	-3.32727e-015	-1.42691e-014	-7.76929e-015	-3.93999e-015	2.00314e-015	4.29623e-015	-1.57058e-015	-3.90371e-015
9.66283e-015	4.98041e-015	-2.28107e-014	-2.06601e-014	-3.1594e-014	-3.25169e-014	-2.99147e-014	-1.32088e-014	-1.21861e-014	-3.99682e-015	1.20923e-014	1.42636e-014	1.90718e-014	-1.72785e-014	-2.2507e-014	-2.10754e-014	-1.12761e-015	-3.22704e-015	-1.4078e-014	-7.8741e-015	-4.03244e-015	2.0823e-015	4.03637e-015	-1.8469e-015	-4.06612e-015
9.30213e-015	4.74073e-015	-2.27425e-014	-2.0724e-014	-3.17946e-014	-3.26298e-014	-2.98305e-014	-1.31579e-014	-1.22717e-014	-4.27117e-015	1.18569e-014	1.36988e-014	1.82557e-014	-1.72805e-014	-2.23823e-014	-2.0906e-014	-9.65835e-016	-3.13425e-015	-1.38906e-014	-7.96376e-015	-4.1362e-015	2.12982e-015	3.77234e-015	-2.13211e-015	-4.25709e-015
8.91821e-015	4.47645e-015	-2.2665e-014	-2.07695e-014	-3.20056e-014	-3.27581e-014	-2.97711e-014	-1.31253e-014	-1.24218e-014	-4.56777e-015	1.15593e-014	1.30915e-014	1.74245e-014	-1.72819e-014	-2.22591e-014	-2.07328e-014	-8.04958e-016	-3.049e-015	-1.37081e-014	-8.03765e-015	-4.24975e-015	2.14424e-015	3.50486e-015	-2.42482e-015	-4.47527e-015
8.51206e-015	4.18756e-015	-2.25784e-014	-2.07969e-014	-3.22251e-014	-3.29022e-014	-2.97407e-014	-1.31139e-014	-1.26379e-014	-4.88562e-015	1.12018e-014	1.2445e-014	1.65861e-014	-1.72825e-014	-2.21392e-014	-2.0556e-014	-6.45586e-016	-2.97123e-015	-1.35324e-014	-8.09604e-015	-4.37194e-015	2.12564e-015	3.23419e-015	-2.72335e-015	-4.71896e-015
8.08453e-015	3.87437e-015	-2.24836e-014	-2.08061e-014	-3.24508e-014	-3.30633e-014	-2.97423e-014	-1.3127e-014	-1.29216e-014	-5.22297e-015	1.07882e-014	1.17636e-014	1.57484e-014	-1.72832e-014	-2.2024e-014	-2.03751e-014	-4.87532e-016	-2.90053e-015	-1.33651e-014	-8.13938e-015	-4.50146e-015	2.07364e-015	2.9606e-015	-3.02624e-015	-4.98718e-015
7.63723e-015	3.53668e-015	-2.23812e-014	-2.07969e-014	-3.26811e-014	-3.32413e-014	-2.97788e-014	-1.31673e-014	-1.32722e-014	-5.57783e-015	1.03227e-014	1.10522e-014	1.4919e-014	-1.72838e-014	-2.19151e-014	-2.019e-014	-3.30417e-016	-2.83678e-015	-1.32076e-014	-8.16812e-015	-4.63642e-015	1.98812e-015	2.68459e-015	-3.33178e-015	-5.27879e-015
7.17117e-015	3.17536e-015	-2.22723e-014	-2.07706e-014	-3.29138e-014	-3.34364e-014	-2.9853e-014	-1.32373e-014	-1.3688e-014	-5.9477e-015	9.80992e-015	1.03162e-014	1.41058e-014	-1.72845e-014	-2.18141e-014	-2.00004e-014	-1.74909e-016	-2.77884e-015	-1.30616e-014	-8.18322e-015	-4.77404e-015	1.86929e-015	2.40663e-015	-3.63843e-015	-5.59157e-015
6.68773e-015	2.79128e-015	-2.21577e-014	-2.07273e-014	-3.31463e-014	-3.36484e-014	-2.99668e-014	-1.33388e-014	-1.41663e-014	-6.33014e-015	9.25573e-015	9.56159e-015	1.33164e-014	-1.72856e-014	-2.17223e-014	-1.98061e-014	-2.0229e-017	-2.72547e-015	-1.29272e-014	-8.18521e-015	-4.9124e-015	1.71815e-015	2.12685e-015	-3.94372e-015	-5.92297e-015
6.18895e-015	2.38518e-015	-2.20386e-014	-2.06679e-014	-3.33766e-014	-3.38768e-014	-3.01225e-014	-1.34732e-014	-1.47043e-014	-6.72191e-015	8.66605e-015	8.79435e-015	1.25574e-014	-1.72873e-014	-2.16411e-014	-1.96068e-014	1.32801e-016	-2.67531e-015	-1.28047e-014	-8.1748e-015	-5.05e-015	1.53555e-015	1.8469e-015	-4.24605e-015	-6.27068e-015
5.67595e-015	1.95793e-015	-2.1916e-014	-2.05928e-014	-3.36028e-014	-3.41205e-014	-3.03204e-014	-1.36409e-014	-1.52981e-014	-7.11962e-015	8.04768e-015	8.02063e-015	1.18364e-014	-1.72895e-014	-2.15707e-014	-1.94026e-014	2.85289e-016	-2.62649e-015	-1.26938e-014	-8.15265e-015	-5.18434e-015	1.32272e-015	1.56737e-015	-4.54363e-015	-6.63226e-015
5.15075e-015	1.51047e-015	-2.17911e-014	-2.05024e-014	-3.38229e-014	-3.43784e-014	-3.05608e-014	-1.38424e-014	-1.59433e-014	-7.51969e-015	7.40771e-015	7.24715e-015	1.11605e-014	-1.72917e-014	-2.1512e-014	-1.91932e-014	4.37907e-016	-2.5779e-015	-1.2595e-014	-8.11943e-015	-5.31329e-015	1.08173e-015	1.28946e-015	-4.83444e-015	-7.00427e-015
4.61548e-015	1.04431e-015	-2.16645e-014	-2.03977e-014	-3.40345e-014	-3.46493e-014	-3.08428e-014	-1.40774e-014	-1.66339e-014	-7.91881e-015	6.75332e-015	6.48054e-015	1.05352e-014	-1.72943e-014	-2.14652e-014	-1.89779e-014	5.91703e-016	-2.52737e-015	-1.25081e-014	-8.07598e-015	-5.4343e-015	8.13819e-016	1.0142e-015	-5.11638e-015	-7.38395e-015
4.07155e-015	5.60567e-016	-2.15379e-014	-2.02796e-014	-3.4235e-014	-3.49316e-014	-3.11652e-014	-1.43444e-014	-1.73637e-014	-8.31378e-015	6.09155e-015	5.72688e-015	9.9659e-015	-1.72968e-014	-2.14305e-014	-1.8757e-014	7.4795e-016	-2.47315e-015	-1.2432e-014	-8.02234e-015	-5.54534e-015	5.2153e-016	7.42894e-016	-5.38742e-015	-7.76823e-015
3.52103e-015	6.05524e-017	-2.14119e-014	-2.01496e-014	-3.44232e-014	-3.52234e-014	-3.15271e-014	-1.46424e-014	-1.81253e-014	-8.70057e-015	5.43059e-015	4.99235e-015	9.45703e-015	-1.72995e-014	-2.14074e-014	-1.85302e-014	9.06983e-016	-2.41278e-015	-1.23656e-014	-7.9596e-015	-5.64362e-015	2.07793e-016	4.77439e-016	-5.6457e-015	-8.15412e-015
2.96594e-015	-4.54121e-016	-2.12875e-014	-2.00088e-014	-3.45974e-014	-3.55231e-014	-3.19265e-014	-1.49691e-014	-1.89107e-014	-9.07534e-015	4.77767e-015	4.28325e-015	9.01141e-015	-1.73019e-014	-2.13951e-014	-1.82976e-014	1.07062e-015	-2.34386e-015	-1.23076e-014	-7.88846e-015	-5.72703e-015	-1.24861e-016	2.19222e-016	-5.88947e-015	-8.53832e-015
2.40765e-015	-9.81962e-016	-2.11662e-014	-1.98581e-014	-3.47561e-014	-3.58285e-014	-3.23595e-014	-1.5322e-014	-1.97117e-014	-9.43476e-015	4.13994e-015	3.60498e-015	8.63188e-015	-1.73038e-014	-2.1393e-014	-1.80593e-014	1.23972e-015	-2.26411e-015	-1.22562e-014	-7.80927e-015	-5.79378e-015	-4.73556e-016	-3.02967e-017	-6.11686e-015	-8.91708e-015
1.84781e-015	-1.52108e-015	-2.10482e-014	-1.96988e-014	-3.48975e-014	-3.61374e-014	-3.28222e-014	-1.56979e-014	-2.05202e-014	-9.77534e-015	3.5243e-015	2.96311e-015	8.32035e-015	-1.73049e-014	-2.14001e-014	-1.7815e-014	1.41503e-015	-2.17145e-015	-1.22107e-014	-7.72285e-015	-5.84213e-015	-8.34937e-016	-2.6894e-016	-6.32701e-015	-9.28695e-015
1.28866e-015	-2.06989e-015	-2.09339e-014	-1.95317e-014	-3.50205e-014	-3.64475e-014	-3.33109e-014	-1.60931e-014	-2.13272e-014	-1.00933e-014	2.93792e-015	2.36221e-015	8.07797e-015	-1.73049e-014	-2.14156e-014	-1.75651e-014	1.59773e-015	-2.06318e-015	-1.21692e-014	-7.63003e-015	-5.87001e-015	-1.20643e-015	-4.94951e-016	-6.51859e-015	-9.64465e-015
7.31413e-016	-2.62695e-015	-2.08247e-014	-1.93585e-014	-3.51241e-014	-3.67568e-014	-3.38219e-014	-1.6504e-014	-2.21234e-014	-1.03856e-014	2.38662e-015	1.8068e-015	7.90511e-015	-1.73034e-014	-2.14374e-014	-1.73098e-014	1.78958e-015	-1.93695e-015	-1.21296e-014	-7.53069e-015	-5.8759e-015	-1.58494e-015	-7.06847e-016	-6.69074e-015	-9.98739e-015
1.78278e-016	-3.19017e-015	-2.07215e-014	-1.91802e-014	-3.52078e-014	-3.70626e-014	-3.43502e-014	-1.69264e-014	-2.29002e-014	-1.065e-014	1.87539e-015	1.30106e-015	7.80074e-015	-1.72995e-014	-2.14639e-014	-1.70498e-014	1.99188e-015	-1.79029e-015	-1.20897e-014	-7.42536e-015	-5.85896e-015	-1.96699e-015	-9.03082e-016	-6.84201e-015	-1.0312e-014
-3.69543e-016	-3.75788e-015	-2.06249e-014	-1.89983e-014	-3.52714e-014	-3.7363e-014	-3.48912e-014	-1.73553e-014	-2.36492e-014	-1.08829e-014	1.4094e-015	8.48313e-016	7.76331e-015	-1.7293e-014	-2.14937e-014	-1.67855e-014	2.2058e-015	-1.62067e-015	-1.20481e-014	-7.31405e-015	-5.81795e-015	-2.34886e-015	-1.08201e-015	-6.97188e-015	-1.06152e-014
-9.10825e-016	-4.32799e-015	-2.05362e-014	-1.88143e-014	-3.53141e-014	-3.76552e-014	-3.54396e-014	-1.77858e-014	-2.43618e-014	-1.10817e-014	9.93411e-016	4.51214e-016	7.79036e-015	-1.72833e-014	-2.15249e-014	-1.6518e-014	2.43218e-015	-1.42563e-015	-1.20021e-014	-7.19681e-015	-5.75171e-015	-2.72676e-015	-1.2415e-015	-7.07997e-015	-1.08952e-014
-1.44371e-015	-4.89831e-015	-2.04551e-014	-1.86295e-014	-3.53352e-014	-3.79366e-014	-3.59898e-014	-1.82133e-014	-2.50298e-014	-1.12445e-014	6.30718e-016	1.11275e-016	7.8787e-015	-1.72696e-014	-2.15557e-014	-1.62473e-014	2.67216e-015	-1.20366e-015	-1.19496e-014	-7.07351e-015	-5.66084e-015	-3.09736e-015	-1.37966e-015	-7.16652e-015	-1.11491e-014
-1.96753e-015	-5.4671e-015	-2.03824e-014	-1.84456e-014	-3.53348e-014	-3.82049e-014	-3.65362e-014	-1.86323e-014	-2.56456e-014	-1.13691e-014	3.24655e-016	-1.70641e-016	8.02478e-015	-1.72514e-014	-2.15843e-014	-1.59737e-014	2.92593e-015	-9.5359e-016	-1.18889e-014	-6.94421e-015	-5.54556e-015	-3.4575e-015	-1.49485e-015	-7.23165e-015	-1.1374e-014
-2.48114e-015	-6.03233e-015	-2.03186e-014	-1.82641e-014	-3.5314e-014	-3.84582e-014	-3.70726e-014	-1.90378e-014	-2.62016e-014	-1.14548e-014	7.69095e-017	-3.94322e-016	8.22287e-015	-1.7228e-014	-2.16087e-014	-1.56981e-014	3.19435e-015	-6.73091e-016	-1.18178e-014	-6.80832e-015	-5.40507e-015	-3.80353e-015	-1.58538e-015	-7.27603e-015	-1.15677e-014
-2.98396e-015	-6.59173e-015	-2.02636e-014	-1.80861e-014	-3.52729e-014	-3.86948e-014	-3.75939e-014	-1.94248e-014	-2.66909e-014	-1.15e-014	-1.11478e-016	-5.60426e-016	8.46738e-015	-1.7199e-014	-2.16267e-014	-1.54208e-014	3.47736e-015	-3.61215e-016	-1.17341e-014	-6.66487e-015	-5.24007e-015	-4.13222e-015	-1.64938e-015	-7.30102e-015	-1.17295e-014
-3.47525e-015	-7.14321e-015	-2.02178e-014	-1.79131e-014	-3.52128e-014	-3.89126e-014	-3.80947e-014	-1.97879e-014	-2.71077e-014	-1.15041e-014	-2.40508e-016	-6.70047e-016	8.75217e-015	-1.71637e-014	-2.16363e-014	-1.51422e-014	3.7755e-015	-1.68653e-017	-1.16356e-014	-6.51308e-015	-5.05156e-015	-4.44069e-015	-1.68544e-015	-7.30778e-015	-1.18577e-014
-3.95463e-015	-7.68526e-015	-2.01815e-014	-1.77458e-014	-3.5134e-014	-3.91103e-014	-3.85703e-014	-2.01215e-014	-2.74478e-014	-1.14671e-014	-3.10597e-016	-7.24637e-016	9.07017e-015	-1.71207e-014	-2.16362e-014	-1.48637e-014	4.08867e-015	3.60512e-016	-1.15209e-014	-6.35312e-015	-4.84014e-015	-4.72618e-015	-1.6927e-015	-7.29764e-015	-1.1951e-014
-4.42222e-015	-8.21635e-015	-2.01549e-014	-1.75856e-014	-3.50373e-014	-3.92863e-014	-3.90157e-014	-2.04207e-014	-2.77065e-014	-1.13892e-014	-3.2315e-016	-7.27196e-016	9.41469e-015	-1.70696e-014	-2.16244e-014	-1.45855e-014	4.41652e-015	7.71515e-016	-1.13885e-014	-6.18451e-015	-4.60773e-015	-4.98589e-015	-1.66986e-015	-7.2722e-015	-1.20087e-014
-4.87722e-015	-8.7345e-015	-2.01378e-014	-1.74338e-014	-3.49241e-014	-3.94395e-014	-3.94257e-014	-2.06807e-014	-2.78804e-014	-1.12713e-014	-2.80325e-016	-6.81455e-016	9.77796e-015	-1.70097e-014	-2.15993e-014	-1.43085e-014	4.75829e-015	1.21607e-015	-1.12365e-014	-6.00622e-015	-4.3554e-015	-5.21695e-015	-1.61611e-015	-7.23333e-015	-1.20309e-014
-5.31941e-015	-9.23707e-015	-2.01297e-014	-1.72915e-014	-3.47958e-014	-3.95696e-014	-3.97971e-014	-2.08975e-014	-2.79673e-014	-1.11146e-014	-1.844e-016	-5.9142e-016	1.01521e-014	-1.69404e-014	-2.15596e-014	-1.40332e-014	5.11342e-015	1.6931e-015	-1.10642e-014	-5.81716e-015	-4.08547e-015	-5.41704e-015	-1.53046e-015	-7.18247e-015	-1.20176e-014
-5.74893e-015	-9.72242e-015	-2.01312e-014	-1.71591e-014	-3.46538e-014	-3.96758e-014	-4.01255e-014	-2.10678e-014	-2.79657e-014	-1.09202e-014	-3.93189e-017	-4.60728e-016	1.05286e-014	-1.68608e-014	-2.15049e-014	-1.37596e-014	5.48149e-015	2.20213e-015	-1.08702e-014	-5.61603e-015	-3.80066e-015	-5.58429e-015	-1.41211e-015	-7.12205e-015	-1.19693e-014
-6.16577e-015	-1.01889e-014	-2.01419e-014	-1.70378e-014	-3.45001e-014	-3.97584e-014	-4.04077e-014	-2.11876e-014	-2.78761e-014	-1.06901e-014	1.5058e-016	-2.95081e-016	1.08988e-014	-1.677e-014	-2.14341e-014	-1.34883e-014	5.86162e-015	2.74225e-015	-1.0654e-014	-5.40236e-015	-3.50365e-015	-5.71697e-015	-1.26121e-015	-7.05541e-015	-1.18866e-014
-6.57089e-015	-1.0635e-014	-2.01615e-014	-1.69282e-014	-3.43361e-014	-3.98173e-014	-4.06416e-014	-2.12541e-014	-2.76994e-014	-1.0427e-014	3.80432e-016	-9.99737e-017	1.12554e-014	-1.66665e-014	-2.13466e-014	-1.32204e-014	6.2524e-015	3.31208e-015	-1.04157e-014	-5.17556e-015	-3.1969e-015	-5.81416e-015	-1.07738e-015	-6.98457e-015	-1.17709e-014
-6.96393e-015	-1.10596e-014	-2.01898e-014	-1.68314e-014	-3.41638e-014	-3.98528e-014	-4.08256e-014	-2.12653e-014	-2.74368e-014	-1.01335e-014	6.44957e-016	1.18249e-016	1.15898e-014	-1.65503e-014	-2.12421e-014	-1.29559e-014	6.65259e-015	3.90913e-015	-1.0155e-014	-4.93512e-015	-2.88329e-015	-5.87491e-015	-8.60878e-016	-6.91217e-015	-1.16235e-014
-7.34476e-015	-1.14611e-014	-2.02262e-014	-1.67471e-014	-3.39855e-014	-3.98659e-014	-4.09585e-014	-2.12201e-014	-2.70918e-014	-9.81259e-015	9.38189e-016	3.53397e-016	1.18942e-014	-1.64209e-014	-2.11201e-014	-1.26948e-014	7.06066e-015	4.53124e-015	-9.87339e-015	-4.68091e-015	-2.56633e-015	-5.89842e-015	-6.13086e-016	-6.8411e-015	-1.14463e-014
-7.71314e-015	-1.18382e-014	-2.02703e-014	-1.66757e-014	-3.38028e-014	-3.98571e-014	-4.10394e-014	-2.11173e-014	-2.66686e-014	-9.46718e-015	1.25396e-015	5.98853e-016	1.21613e-014	-1.62775e-014	-2.09807e-014	-1.24375e-014	7.4751e-015	5.17585e-015	-9.57148e-015	-4.41234e-015	-2.24927e-015	-5.88428e-015	-3.34675e-016	-6.77353e-015	-1.12421e-014
-8.06979e-015	-1.21896e-014	-2.0321e-014	-1.66168e-014	-3.36167e-014	-3.98278e-014	-4.10683e-014	-2.09566e-014	-2.61721e-014	-9.10077e-015	1.58569e-015	8.48106e-016	1.23841e-014	-1.612e-014	-2.08242e-014	-1.21837e-014	7.89374e-015	5.84022e-015	-9.2495e-015	-4.12908e-015	-1.93509e-015	-5.83219e-015	-2.68029e-017	-6.71214e-015	-1.10128e-014
-8.41556e-015	-1.25147e-014	-2.03778e-014	-1.65704e-014	-3.34297e-014	-3.97796e-014	-4.10468e-014	-2.07389e-014	-2.56085e-014	-8.71691e-015	1.92692e-015	1.09458e-015	1.25558e-014	-1.5948e-014	-2.06511e-014	-1.19332e-014	8.31427e-015	6.52149e-015	-8.90834e-015	-3.8308e-015	-1.62647e-015	-5.74241e-015	3.09294e-016	-6.65962e-015	-1.07611e-014
-8.75114e-015	-1.28135e-014	-2.04405e-014	-1.65363e-014	-3.32432e-014	-3.97136e-014	-4.09755e-014	-2.04644e-014	-2.49838e-014	-8.31996e-015	2.271e-015	1.33173e-015	1.26708e-014	-1.57614e-014	-2.04622e-014	-1.16865e-014	8.73462e-015	7.2153e-015	-8.54948e-015	-3.5176e-015	-1.32693e-015	-5.61583e-015	6.71956e-016	-6.61813e-015	-1.04899e-014
-9.07644e-015	-1.30848e-014	-2.05085e-014	-1.65144e-014	-3.30585e-014	-3.96321e-014	-4.08561e-014	-2.01345e-014	-2.43056e-014	-7.91382e-015	2.61183e-015	1.55353e-015	1.27236e-014	-1.55595e-014	-2.02588e-014	-1.14429e-014	9.15217e-015	7.91838e-015	-8.17469e-015	-3.18907e-015	-1.03978e-015	-5.45359e-015	1.05922e-015	-6.59014e-015	-1.02022e-014
-9.39248e-015	-1.33286e-014	-2.05809e-014	-1.65046e-014	-3.2877e-014	-3.95369e-014	-4.06916e-014	-1.97517e-014	-2.35822e-014	-7.50215e-015	2.94255e-015	1.75432e-015	1.27097e-014	-1.53431e-014	-2.00425e-014	-1.12018e-014	9.56441e-015	8.62695e-015	-7.78509e-015	-2.84518e-015	-7.67972e-016	-5.25784e-015	1.46884e-015	-6.57743e-015	-9.90106e-015
-9.69922e-015	-1.35438e-014	-2.0657e-014	-1.65054e-014	-3.27013e-014	-3.94295e-014	-4.04852e-014	-1.93186e-014	-2.28218e-014	-7.08872e-015	3.25798e-015	1.9284e-015	1.26249e-014	-1.51117e-014	-1.98143e-014	-1.09631e-014	9.96996e-015	9.3368e-015	-7.38326e-015	-2.48595e-015	-5.14189e-016	-5.03011e-015	1.89895e-015	-6.58244e-015	-9.5902e-015
-9.99761e-015	-1.37304e-014	-2.07364e-014	-1.65158e-014	-3.25321e-014	-3.93125e-014	-4.02405e-014	-1.88385e-014	-2.2033e-014	-6.67742e-015	3.55195e-015	2.07093e-015	1.24659e-014	-1.48654e-014	-1.95756e-014	-1.07263e-014	1.03668e-014	1.0044e-014	-6.97087e-015	-2.11214e-015	-2.80693e-016	-4.77289e-015	2.34716e-015	-6.60635e-015	-9.27316e-015
-1.0288e-014	-1.38891e-014	-2.08173e-014	-1.65342e-014	-3.23703e-014	-3.91876e-014	-3.99618e-014	-1.83152e-014	-2.1224e-014	-6.27222e-015	3.81918e-015	2.17705e-015	1.22307e-014	-1.46043e-014	-1.93282e-014	-1.04904e-014	1.07523e-014	1.07443e-014	-6.55034e-015	-1.72529e-015	-7.04255e-017	-4.48883e-015	2.81064e-015	-6.65139e-015	-8.95354e-015
-1.05709e-014	-1.40196e-014	-2.08988e-014	-1.65598e-014	-3.22173e-014	-3.90569e-014	-3.96532e-014	-1.77529e-014	-2.04044e-014	-5.87695e-015	4.055e-015	2.24277e-015	1.19181e-014	-1.43293e-014	-1.90737e-014	-1.02539e-014	1.11242e-014	1.1433e-014	-6.12406e-015	-1.32642e-015	1.13908e-016	-4.18087e-015	3.28625e-015	-6.71797e-015	-8.63459e-015
-1.08467e-014	-1.41221e-014	-2.09805e-014	-1.65905e-014	-3.20736e-014	-3.89232e-014	-3.932e-014	-1.71565e-014	-1.95825e-014	-5.49456e-015	4.25544e-015	2.26436e-015	1.15275e-014	-1.40401e-014	-1.88138e-014	-1.00165e-014	1.14815e-014	1.21058e-014	-5.69466e-015	-9.16552e-016	2.70536e-016	-3.85145e-015	3.77098e-015	-6.80674e-015	-8.31992e-015
-1.1115e-014	-1.41979e-014	-2.10612e-014	-1.66245e-014	-3.19394e-014	-3.87883e-014	-3.89675e-014	-1.65309e-014	-1.87678e-014	-5.12854e-015	4.41711e-015	2.23974e-015	1.10591e-014	-1.37374e-014	-1.85506e-014	-9.77783e-015	1.18219e-014	1.2758e-014	-5.26464e-015	-4.96325e-016	3.98218e-016	-3.50398e-015	4.26199e-015	-6.918e-015	-8.0124e-015
-1.13764e-014	-1.42471e-014	-2.11396e-014	-1.66604e-014	-3.18153e-014	-3.86539e-014	-3.86009e-014	-1.58812e-014	-1.7969e-014	-4.7814e-015	4.53729e-015	2.16631e-015	1.05144e-014	-1.34222e-014	-1.82869e-014	-9.53652e-015	1.2144e-014	1.33855e-014	-4.83629e-015	-6.75209e-017	4.95679e-016	-3.14205e-015	4.75616e-015	-7.0512e-015	-7.71566e-015
-1.16309e-014	-1.42705e-014	-2.12149e-014	-1.66963e-014	-3.17016e-014	-3.8522e-014	-3.82252e-014	-1.52127e-014	-1.71944e-014	-4.4554e-015	4.61428e-015	2.04272e-015	9.89602e-015	-1.30954e-014	-1.80234e-014	-9.29209e-015	1.24466e-014	1.39843e-014	-4.41171e-015	3.68636e-016	5.62379e-016	-2.76875e-015	5.25072e-015	-7.20691e-015	-7.43247e-015
-1.18786e-014	-1.42693e-014	-2.12863e-014	-1.67303e-014	-3.15979e-014	-3.83944e-014	-3.78462e-014	-1.45313e-014	-1.64516e-014	-4.15321e-015	4.64668e-015	1.86914e-015	9.20714e-015	-1.27576e-014	-1.7762e-014	-9.04347e-015	1.2728e-014	1.45505e-014	-3.99351e-015	8.1002e-016	5.97819e-016	-2.38884e-015	5.74229e-015	-7.38378e-015	-7.16555e-015
-1.21194e-014	-1.42442e-014	-2.13523e-014	-1.67601e-014	-3.15043e-014	-3.82728e-014	-3.74699e-014	-1.38432e-014	-1.57485e-014	-3.87624e-015	4.63431e-015	1.64557e-015	8.45149e-015	-1.24093e-014	-1.75048e-014	-8.78972e-015	1.29872e-014	1.5081e-014	-3.58349e-015	1.25502e-015	6.01769e-016	-2.00647e-015	6.22782e-015	-7.58053e-015	-6.91725e-015
-1.23527e-014	-1.41967e-014	-2.14117e-014	-1.67847e-014	-3.14209e-014	-3.81588e-014	-3.71014e-014	-1.31545e-014	-1.50919e-014	-3.62648e-015	4.57799e-015	1.37381e-015	7.63396e-015	-1.20521e-014	-1.72536e-014	-8.52996e-015	1.32235e-014	1.55721e-014	-3.18374e-015	1.7023e-015	5.74879e-016	-1.62531e-015	6.70399e-015	-7.79565e-015	-6.69111e-015
-1.25783e-014	-1.41283e-014	-2.1464e-014	-1.68021e-014	-3.13469e-014	-3.80542e-014	-3.67464e-014	-1.24705e-014	-1.44883e-014	-3.40498e-015	4.47889e-015	1.0557e-015	6.76017e-015	-1.16872e-014	-1.701e-014	-8.26362e-015	1.3437e-014	1.60205e-014	-2.79689e-015	2.15014e-015	5.18059e-016	-1.24887e-015	7.16832e-015	-8.02667e-015	-6.48858e-015
-1.27958e-014	-1.40406e-014	-2.15082e-014	-1.68106e-014	-3.1282e-014	-3.79597e-014	-3.641e-014	-1.17967e-014	-1.39426e-014	-3.21194e-015	4.33936e-015	6.94517e-016	5.83626e-015	-1.1316e-014	-1.67755e-014	-7.99083e-015	1.36266e-014	1.64229e-014	-2.42485e-015	2.5964e-015	4.32796e-016	-8.81429e-016	7.6179e-015	-8.27145e-015	-6.31115e-015
-1.30044e-014	-1.39351e-014	-2.15428e-014	-1.68082e-014	-3.1226e-014	-3.78766e-014	-3.60964e-014	-1.11383e-014	-1.34591e-014	-3.04729e-015	4.16208e-015	2.94027e-016	4.86883e-015	-1.09397e-014	-1.65517e-014	-7.71002e-015	1.37923e-014	1.67775e-014	-2.06987e-015	3.03928e-015	3.20531e-016	-5.26764e-016	8.04982e-015	-8.5277e-015	-6.16048e-015
-1.32039e-014	-1.3813e-014	-2.1567e-014	-1.67939e-014	-3.11778e-014	-3.78055e-014	-3.58095e-014	-1.05011e-014	-1.30414e-014	-2.91123e-015	3.95093e-015	-1.41668e-016	3.86541e-015	-1.05594e-014	-1.63394e-014	-7.42084e-015	1.39347e-014	1.70829e-014	-1.73373e-015	3.47697e-015	1.83041e-016	-1.88217e-016	8.46214e-015	-8.79257e-015	-6.03743e-015
-1.33932e-014	-1.36756e-014	-2.15792e-014	-1.6766e-014	-3.11361e-014	-3.77467e-014	-3.55527e-014	-9.89006e-015	-1.26914e-014	-2.80267e-015	3.7103e-015	-6.07679e-016	2.83388e-015	-1.01766e-014	-1.61395e-014	-7.12304e-015	1.40545e-014	1.73374e-014	-1.41764e-015	3.90737e-015	2.21639e-017	1.31212e-016	8.85272e-015	-9.06279e-015	-5.94272e-015
-1.35715e-014	-1.35243e-014	-2.1579e-014	-1.67226e-014	-3.11006e-014	-3.77006e-014	-3.53303e-014	-9.30926e-015	-1.24107e-014	-2.72089e-015	3.44531e-015	-1.09871e-015	1.78245e-015	-9.7925e-015	-1.59523e-014	-6.81619e-015	1.41514e-014	1.75396e-014	-1.12248e-015	4.32831e-015	-1.59759e-016	4.28061e-016	9.21954e-015	-9.33491e-015	-5.87644e-015
-1.37377e-014	-1.33612e-014	-2.15654e-014	-1.66631e-014	-3.10698e-014	-3.76672e-014	-3.51449e-014	-8.76276e-015	-1.22002e-014	-2.66452e-015	3.16154e-015	-1.60879e-015	7.20007e-016	-9.40781e-015	-1.57777e-014	-6.50072e-015	1.42263e-014	1.76892e-014	-8.49131e-016	4.73746e-015	-3.60227e-016	6.99543e-016	9.56117e-015	-9.60592e-015	-5.83882e-015
-1.38899e-014	-1.31884e-014	-2.1537e-014	-1.65857e-014	-3.10428e-014	-3.76468e-014	-3.49991e-014	-8.25464e-015	-1.20594e-014	-2.63185e-015	2.86467e-015	-2.13089e-015	-3.44776e-016	-9.02419e-015	-1.56162e-014	-6.17647e-015	1.42807e-014	1.77863e-014	-5.9864e-016	5.13302e-015	-5.75591e-016	9.43113e-016	9.87598e-015	-9.87255e-015	-5.82942e-015
-1.40272e-014	-1.30074e-014	-2.14939e-014	-1.64898e-014	-3.10184e-014	-3.76387e-014	-3.48946e-014	-7.78794e-015	-1.19865e-014	-2.62087e-015	2.56116e-015	-2.65816e-015	-1.40303e-015	-8.64309e-015	-1.54681e-014	-5.84366e-015	1.43153e-014	1.78309e-014	-3.71592e-016	5.51272e-015	-8.02719e-016	1.15658e-015	1.01626e-014	-1.01308e-014	-5.84795e-015
-1.41483e-014	-1.28196e-014	-2.14357e-014	-1.63759e-014	-3.09956e-014	-3.76422e-014	-3.48325e-014	-7.3657e-015	-1.19792e-014	-2.62943e-015	2.25742e-015	-3.18364e-015	-2.44534e-015	-8.26587e-015	-1.53331e-014	-5.50337e-015	1.43314e-014	1.7824e-014	-1.6773e-016	5.87546e-015	-1.03766e-015	1.33783e-015	1.04201e-014	-1.03769e-014	-5.89254e-015
-1.42519e-014	-1.26258e-014	-2.13607e-014	-1.62431e-014	-3.09734e-014	-3.76561e-014	-3.48133e-014	-6.99061e-015	-1.20352e-014	-2.65455e-015	1.96055e-015	-3.69974e-015	-3.463e-015	-7.8945e-015	-1.5211e-014	-5.15579e-015	1.43309e-014	1.77671e-014	1.19694e-017	6.22011e-015	-1.27674e-015	1.48491e-015	1.06483e-014	-1.06077e-014	-5.96184e-015
-1.43368e-014	-1.24274e-014	-2.12686e-014	-1.60919e-014	-3.09506e-014	-3.76801e-014	-3.48367e-014	-6.66456e-015	-1.21499e-014	-2.69314e-015	1.67733e-015	-4.19924e-015	-4.4477e-015	-7.52987e-015	-1.51007e-014	-4.80132e-015	1.43155e-014	1.76627e-014	1.68227e-016	6.54493e-015	-1.51612e-015	1.59699e-015	1.08474e-014	-1.082e-014	-6.05387e-015
-1.44014e-014	-1.22258e-014	-2.11596e-014	-1.59225e-014	-3.09262e-014	-3.77131e-014	-3.4902e-014	-6.38877e-015	-1.23181e-014	-2.74293e-015	1.41452e-015	-4.67482e-015	-5.39011e-015	-7.1736e-015	-1.50017e-014	-4.44087e-015	1.42872e-014	1.75126e-014	3.01509e-016	6.84875e-015	-1.75177e-015	1.6735e-015	1.10173e-014	-1.10102e-014	-6.16739e-015
-1.44442e-014	-1.20225e-014	-2.10332e-014	-1.57357e-014	-3.08992e-014	-3.77536e-014	-3.50072e-014	-6.16361e-015	-1.25338e-014	-2.80045e-015	1.17848e-015	-5.11942e-015	-6.28238e-015	-6.82693e-015	-1.49134e-014	-4.07581e-015	1.42485e-014	1.7319e-014	4.12292e-016	7.13112e-015	-1.97967e-015	1.71426e-015	1.11583e-014	-1.11762e-014	-6.30025e-015
-1.44639e-014	-1.18178e-014	-2.08897e-014	-1.55326e-014	-3.08681e-014	-3.78007e-014	-3.51507e-014	-5.98882e-015	-1.27909e-014	-2.86259e-015	9.75961e-016	-5.52588e-015	-7.11675e-015	-6.49115e-015	-1.4835e-014	-3.70715e-015	1.42004e-014	1.70849e-014	5.00772e-016	7.39134e-015	-2.19602e-015	1.71884e-015	1.12714e-014	-1.13144e-014	-6.44953e-015
-1.44596e-014	-1.16124e-014	-2.07289e-014	-1.53142e-014	-3.08318e-014	-3.78534e-014	-3.53299e-014	-5.86401e-015	-1.3083e-014	-2.92622e-015	8.1304e-016	-5.88813e-015	-7.88626e-015	-6.16706e-015	-1.47651e-014	-3.33594e-015	1.4145e-014	1.68139e-014	5.6819e-016	7.62835e-015	-2.39736e-015	1.68842e-015	1.1358e-014	-1.14221e-014	-6.61288e-015
-1.443e-014	-1.14076e-014	-2.05512e-014	-1.50821e-014	-3.07894e-014	-3.79104e-014	-3.55421e-014	-5.78859e-015	-1.34032e-014	-2.98776e-015	6.95411e-016	-6.19925e-015	-8.58424e-015	-5.85602e-015	-1.4703e-014	-2.96395e-015	1.40842e-014	1.65097e-014	6.15318e-016	7.84154e-015	-2.57991e-015	1.62437e-015	1.14189e-014	-1.14967e-014	-6.78725e-015
-1.43734e-014	-1.12035e-014	-2.03569e-014	-1.48378e-014	-3.07399e-014	-3.79705e-014	-3.57842e-014	-5.76115e-015	-1.3744e-014	-3.04457e-015	6.27851e-016	-6.45392e-015	-9.20491e-015	-5.55856e-015	-1.46474e-014	-2.59198e-015	1.40206e-014	1.61768e-014	6.43146e-016	8.03075e-015	-2.73984e-015	1.52789e-015	1.14562e-014	-1.15358e-014	-6.96994e-015
-1.42888e-014	-1.10008e-014	-2.01465e-014	-1.45827e-014	-3.06828e-014	-3.80327e-014	-3.6052e-014	-5.77953e-015	-1.40979e-014	-3.0931e-015	6.15108e-016	-6.6467e-015	-9.74351e-015	-5.27596e-015	-1.45972e-014	-2.22169e-015	1.39558e-014	1.58195e-014	6.53252e-016	8.19646e-015	-2.87424e-015	1.39987e-015	1.14711e-014	-1.15383e-014	-7.15769e-015
-1.41756e-014	-1.07997e-014	-1.99208e-014	-1.43198e-014	-3.06183e-014	-3.80947e-014	-3.63419e-014	-5.84144e-015	-1.44576e-014	-3.13067e-015	6.60655e-016	-6.7732e-015	-1.01958e-014	-5.00946e-015	-1.45505e-014	-1.85421e-015	1.38909e-014	1.54419e-014	6.4693e-016	8.33865e-015	-2.98037e-015	1.24306e-015	1.14657e-014	-1.15026e-014	-7.34729e-015
-1.40324e-014	-1.06007e-014	-1.96809e-014	-1.40507e-014	-3.05453e-014	-3.81565e-014	-3.6649e-014	-5.94434e-015	-1.48153e-014	-3.15441e-015	7.6747e-016	-6.82979e-015	-1.05583e-014	-4.75971e-015	-1.45067e-014	-1.49098e-015	1.38283e-014	1.50493e-014	6.25315e-016	8.45766e-015	-3.05475e-015	1.06016e-015	1.14422e-014	-1.14278e-014	-7.53588e-015
-1.38581e-014	-1.04041e-014	-1.94279e-014	-1.37783e-014	-3.0463e-014	-3.82165e-014	-3.69679e-014	-6.08473e-015	-1.51626e-014	-3.16178e-015	9.38052e-016	-6.81344e-015	-1.08291e-014	-4.52712e-015	-1.44646e-014	-1.13304e-015	1.37701e-014	1.46472e-014	5.8966e-016	8.55421e-015	-3.09496e-015	8.54022e-016	1.14032e-014	-1.13132e-014	-7.7207e-015
-1.36515e-014	-1.02095e-014	-1.91627e-014	-1.35047e-014	-3.03712e-014	-3.82736e-014	-3.72943e-014	-6.25942e-015	-1.54922e-014	-3.1508e-015	1.17362e-015	-6.72182e-015	-1.10063e-014	-4.31304e-015	-1.44232e-014	-7.82401e-016	1.37178e-014	1.42403e-014	5.41834e-016	8.62934e-015	-3.09876e-015	6.27868e-016	1.13512e-014	-1.11585e-014	-7.89914e-015
-1.34132e-014	-1.00162e-014	-1.88868e-014	-1.32329e-014	-3.02696e-014	-3.83268e-014	-3.76239e-014	-6.46441e-015	-1.57983e-014	-3.119e-015	1.47439e-015	-6.55407e-015	-1.10891e-014	-4.11781e-015	-1.43811e-014	-4.40565e-016	1.36728e-014	1.3833e-014	4.838e-016	8.68427e-015	-3.06424e-015	3.85182e-016	1.12885e-014	-1.09644e-014	-8.0679e-015
-1.31427e-014	-9.82371e-015	-1.8602e-014	-1.29659e-014	-3.01581e-014	-3.83751e-014	-3.79519e-014	-6.69611e-015	-1.60746e-014	-3.06504e-015	1.83958e-015	-6.30993e-015	-1.1078e-014	-3.94221e-015	-1.43377e-014	-1.08077e-016	1.36364e-014	1.34305e-014	4.17174e-016	8.72069e-015	-2.99037e-015	1.29841e-016	1.12179e-014	-1.07319e-014	-8.22411e-015
-1.28398e-014	-9.63148e-015	-1.83098e-014	-1.27065e-014	-3.00362e-014	-3.84172e-014	-3.82732e-014	-6.95058e-015	-1.63154e-014	-2.98775e-015	2.26793e-015	-5.98968e-015	-1.09743e-014	-3.78687e-015	-1.42925e-014	2.13268e-016	1.36094e-014	1.30374e-014	3.43229e-016	8.73971e-015	-2.87629e-015	-1.34336e-016	1.11416e-014	-1.04621e-014	-8.3647e-015
-1.25041e-014	-9.43845e-015	-1.80117e-014	-1.24575e-014	-2.99038e-014	-3.8453e-014	-3.85837e-014	-7.22318e-015	-1.6515e-014	-2.88702e-015	2.75697e-015	-5.59487e-015	-1.07802e-014	-3.6521e-015	-1.42448e-014	5.22796e-016	1.35925e-014	1.26586e-014	2.6336e-016	8.74251e-015	-2.72161e-015	-4.04004e-016	1.10624e-014	-1.01565e-014	-8.48748e-015
-1.21366e-014	-9.24374e-015	-1.77105e-014	-1.22215e-014	-2.97613e-014	-3.84826e-014	-3.88791e-014	-7.50961e-015	-1.66686e-014	-2.76208e-015	3.30305e-015	-5.12776e-015	-1.04985e-014	-3.53857e-015	-1.41938e-014	8.19536e-016	1.35867e-014	1.22982e-014	1.79814e-016	8.73089e-015	-2.52649e-015	-6.74252e-016	1.09828e-014	-9.81705e-015	-8.59035e-015
-1.17379e-014	-9.04628e-015	-1.74079e-014	-1.20003e-014	-2.96082e-014	-3.85052e-014	-3.91555e-014	-7.80576e-015	-1.67722e-014	-2.61241e-015	3.90209e-015	-4.59175e-015	-1.01339e-014	-3.44656e-015	-1.41388e-014	1.10224e-015	1.35927e-014	1.19606e-014	9.33332e-017	8.70707e-015	-2.291e-015	-9.4126e-016	1.09055e-014	-9.44598e-015	-8.67141e-015
-1.13086e-014	-8.84532e-015	-1.7106e-014	-1.17968e-014	-2.94445e-014	-3.85201e-014	-3.94087e-014	-8.10724e-015	-1.68227e-014	-2.43791e-015	4.54948e-015	-3.99037e-015	-9.69096e-015	-3.3764e-015	-1.40797e-014	1.37038e-015	1.36114e-014	1.16502e-014	5.19106e-018	8.6733e-015	-2.01611e-015	-1.20141e-015	1.08326e-014	-9.04595e-015	-8.72941e-015
-1.08494e-014	-8.63935e-015	-1.68072e-014	-1.16134e-014	-2.92704e-014	-3.85269e-014	-3.96352e-014	-8.40923e-015	-1.68176e-014	-2.23893e-015	5.23938e-015	-3.32874e-015	-9.17553e-015	-3.32829e-015	-1.40171e-014	1.62386e-015	1.36429e-014	1.13712e-014	-8.26265e-017	8.63159e-015	-1.70313e-015	-1.45052e-015	1.07666e-014	-8.62037e-015	-8.76322e-015
-1.03619e-014	-8.42722e-015	-1.65137e-014	-1.14524e-014	-2.9086e-014	-3.85252e-014	-3.98322e-014	-8.70731e-015	-1.67556e-014	-2.0165e-015	5.96519e-015	-2.61209e-015	-8.59447e-015	-3.30228e-015	-1.3951e-014	1.86243e-015	1.36879e-014	1.11265e-014	-1.69118e-016	8.58434e-015	-1.35321e-015	-1.68516e-015	1.07099e-014	-8.17231e-015	-8.77224e-015
-9.84748e-015	-8.20758e-015	-1.62286e-014	-1.13153e-014	-2.88926e-014	-3.8515e-014	-3.99972e-014	-8.99693e-015	-1.66355e-014	-1.77139e-015	6.72048e-015	-1.84612e-015	-7.95474e-015	-3.29855e-015	-1.38815e-014	2.08569e-015	1.37463e-014	1.0919e-014	-2.52262e-016	8.53355e-015	-9.68469e-016	-1.9019e-015	1.06641e-014	-7.70542e-015	-8.75556e-015
-9.30873e-015	-7.97954e-015	-1.59539e-014	-1.12036e-014	-2.86895e-014	-3.84964e-014	-4.01271e-014	-9.2741e-015	-1.64569e-014	-1.50501e-015	7.49771e-015	-1.03793e-015	-7.26326e-015	-3.31719e-015	-1.38091e-014	2.29349e-015	1.38186e-014	1.07518e-014	-3.32205e-016	8.48154e-015	-5.51521e-016	-2.0971e-015	1.06312e-014	-7.22373e-015	-8.7132e-015
-8.74765e-015	-7.74213e-015	-1.56921e-014	-1.11192e-014	-2.84766e-014	-3.84694e-014	-4.02207e-014	-9.5351e-015	-1.62212e-014	-1.21911e-015	8.28904e-015	-1.93971e-016	-6.52909e-015	-3.35778e-015	-1.37345e-014	2.48567e-015	1.39044e-014	1.06274e-014	-4.08629e-016	8.43068e-015	-1.0521e-016	-2.26785e-015	1.06127e-014	-6.73052e-015	-8.64615e-015
-8.16583e-015	-7.49353e-015	-1.54452e-014	-1.1063e-014	-2.82551e-014	-3.84333e-014	-4.02769e-014	-9.77656e-015	-1.59297e-014	-9.15685e-016	9.08606e-015	6.78436e-016	-5.76083e-015	-3.42011e-015	-1.36582e-014	2.66305e-015	1.40038e-014	1.05467e-014	-4.79679e-016	8.38343e-015	3.68238e-016	-2.41157e-015	1.06091e-014	-6.23005e-015	-8.55463e-015
-7.5657e-015	-7.23206e-015	-1.52156e-014	-1.10349e-014	-2.80256e-014	-3.83887e-014	-4.02948e-014	-9.99527e-015	-1.55848e-014	-5.96713e-016	9.88096e-015	1.57124e-015	-4.96752e-015	-3.50433e-015	-1.35814e-014	2.82634e-015	1.41168e-014	1.0512e-014	-5.43515e-016	8.34173e-015	8.64812e-016	-2.52606e-015	1.06216e-014	-5.72653e-015	-8.43843e-015
-6.95e-015	-6.95719e-015	-1.50052e-014	-1.10353e-014	-2.77882e-014	-3.8336e-014	-4.02735e-014	-1.0188e-014	-1.51898e-014	-2.64544e-016	1.0665e-014	2.47643e-015	-4.15827e-015	-3.60906e-015	-1.35049e-014	2.97603e-015	1.42434e-014	1.05235e-014	-5.99451e-016	8.30697e-015	1.38044e-015	-2.609e-015	1.06514e-014	-5.2241e-015	-8.29855e-015
-6.32177e-015	-6.66738e-015	-1.48159e-014	-1.10642e-014	-2.75432e-014	-3.82755e-014	-4.02133e-014	-1.03518e-014	-1.4749e-014	7.82145e-017	1.14297e-014	3.38638e-015	-3.34271e-015	-3.735e-015	-1.34306e-014	3.11227e-015	1.43832e-014	1.05824e-014	-6.47152e-016	8.28126e-015	1.91175e-015	-2.65908e-015	1.06988e-014	-4.72714e-015	-8.13709e-015
-5.68334e-015	-6.36193e-015	-1.46503e-014	-1.11218e-014	-2.72914e-014	-3.82075e-014	-4.01156e-014	-1.04849e-014	-1.42665e-014	4.29255e-016	1.21664e-014	4.29281e-015	-2.52946e-015	-3.88162e-015	-1.3359e-014	3.23518e-015	1.45351e-014	1.06886e-014	-6.8633e-016	8.26657e-015	2.45512e-015	-2.67544e-015	1.07643e-014	-4.24019e-015	-7.95525e-015
-5.03831e-015	-6.04075e-015	-1.45098e-014	-1.12075e-014	-2.70338e-014	-3.81317e-014	-3.99819e-014	-1.05859e-014	-1.37477e-014	7.85456e-016	1.28672e-014	5.18764e-015	-1.7276e-015	-4.04823e-015	-1.32913e-014	3.34702e-015	1.46986e-014	1.08418e-014	-7.16066e-016	8.26457e-015	3.0064e-015	-2.65754e-015	1.08479e-014	-3.76737e-015	-7.75481e-015
-4.38969e-015	-5.7031e-015	-1.43951e-014	-1.13202e-014	-2.67713e-014	-3.80488e-014	-3.98137e-014	-1.06522e-014	-1.31982e-014	1.14452e-015	1.3524e-014	6.06374e-015	-9.46414e-016	-4.23391e-015	-1.32284e-014	3.44805e-015	1.4873e-014	1.10411e-014	-7.35972e-016	8.27691e-015	3.56128e-015	-2.60531e-015	1.09498e-014	-3.312e-015	-7.53803e-015
-3.74019e-015	-5.34812e-015	-1.43081e-014	-1.14585e-014	-2.65044e-014	-3.79588e-014	-3.96129e-014	-1.0683e-014	-1.26243e-014	1.50367e-015	1.41294e-014	6.91301e-015	-1.94138e-016	-4.43758e-015	-1.31714e-014	3.53883e-015	1.50577e-014	1.12851e-014	-7.4593e-016	8.30466e-015	4.11514e-015	-2.51891e-015	1.10696e-014	-2.87762e-015	-7.30733e-015
-3.09371e-015	-4.97572e-015	-1.42495e-014	-1.16207e-014	-2.62333e-014	-3.78619e-014	-3.93819e-014	-1.06775e-014	-1.20321e-014	1.86056e-015	1.4677e-014	7.72871e-015	5.21025e-016	-4.65849e-015	-1.31217e-014	3.62079e-015	1.52525e-014	1.15721e-014	-7.452e-016	8.34902e-015	4.66362e-015	-2.39908e-015	1.12062e-014	-2.46776e-015	-7.06501e-015
-2.45395e-015	-4.58606e-015	-1.42205e-014	-1.18043e-014	-2.5959e-014	-3.77585e-014	-3.91232e-014	-1.06347e-014	-1.14278e-014	2.21257e-015	1.51602e-014	8.50435e-015	1.19102e-015	-4.89582e-015	-1.30802e-014	3.69491e-015	1.5457e-014	1.19002e-014	-7.33766e-016	8.41116e-015	5.20278e-015	-2.24724e-015	1.13585e-014	-2.08504e-015	-6.81378e-015
-1.82378e-015	-4.17904e-015	-1.42219e-014	-1.20074e-014	-2.56827e-014	-3.76493e-014	-3.88402e-014	-1.05548e-014	-1.08174e-014	2.55727e-015	1.55728e-014	9.23387e-015	1.80862e-015	-5.1486e-015	-1.30475e-014	3.76263e-015	1.56709e-014	1.22671e-014	-7.11379e-016	8.49154e-015	5.72842e-015	-2.06485e-015	1.15259e-014	-1.73198e-015	-6.55688e-015
-1.20702e-015	-3.75499e-015	-1.42539e-014	-1.22277e-014	-2.54056e-014	-3.75346e-014	-3.85366e-014	-1.04378e-014	-1.02086e-014	2.89215e-015	1.59101e-014	9.9119e-015	2.36716e-015	-5.41567e-015	-1.30246e-014	3.82525e-015	1.58936e-014	1.26697e-014	-6.77921e-016	8.59123e-015	6.23677e-015	-1.85421e-015	1.17074e-014	-1.41122e-015	-6.29718e-015
-6.07096e-016	-3.31452e-015	-1.43163e-014	-1.24628e-014	-2.51283e-014	-3.74137e-014	-3.82163e-014	-1.02837e-014	-9.60801e-015	3.21539e-015	1.61682e-014	1.05331e-014	2.86135e-015	-5.69546e-015	-1.3013e-014	3.88406e-015	1.61249e-014	1.31046e-014	-6.33341e-016	8.71012e-015	6.7233e-015	-1.61793e-015	1.1902e-014	-1.12412e-015	-6.03694e-015
-2.658e-017	-2.85868e-015	-1.44087e-014	-1.27094e-014	-2.4852e-014	-3.7287e-014	-3.78819e-014	-1.0093e-014	-9.02166e-015	3.52544e-015	1.6344e-014	1.10933e-014	3.28637e-015	-5.98695e-015	-1.30126e-014	3.94063e-015	1.63638e-014	1.35686e-014	-5.77535e-016	8.84866e-015	7.18463e-015	-1.35861e-015	1.21077e-014	-8.7248e-016	-5.7787e-015
5.32033e-016	-2.38806e-015	-1.45304e-014	-1.29655e-014	-2.45779e-014	-3.71539e-014	-3.75367e-014	-9.86681e-015	-8.45579e-015	3.82033e-015	1.64348e-014	1.15889e-014	3.63791e-015	-6.28897e-015	-1.30238e-014	3.99611e-015	1.66098e-014	1.40579e-014	-5.1072e-016	9.00607e-015	7.61749e-015	-1.07946e-015	1.23233e-014	-6.57588e-016	-5.52479e-015
1.06613e-015	-1.90354e-015	-1.468e-014	-1.32275e-014	-2.43067e-014	-3.70145e-014	-3.71839e-014	-9.60672e-015	-7.91653e-015	4.09866e-015	1.64392e-014	1.2017e-014	3.91251e-015	-6.59895e-015	-1.3047e-014	4.05102e-015	1.68623e-014	1.4569e-014	-4.3297e-016	9.18211e-015	8.01934e-015	-7.83501e-016	1.25473e-014	-4.80112e-016	-5.27871e-015
1.57301e-015	-1.40614e-015	-1.48564e-014	-1.34929e-014	-2.40396e-014	-3.68687e-014	-3.6827e-014	-9.31487e-015	-7.40928e-015	4.35925e-015	1.63569e-014	1.23759e-014	4.10716e-015	-6.91541e-015	-1.30823e-014	4.10663e-015	1.71205e-014	1.50971e-014	-3.44627e-016	9.37643e-015	8.38714e-015	-4.74533e-016	1.27781e-014	-3.40698e-016	-5.04336e-015
2.05097e-015	-8.97891e-016	-1.50581e-014	-1.37585e-014	-2.37778e-014	-3.67162e-014	-3.647e-014	-8.99332e-015	-6.93867e-015	4.6009e-015	1.61883e-014	1.26643e-014	4.22074e-015	-7.23661e-015	-1.31293e-014	4.16393e-015	1.73836e-014	1.5639e-014	-2.45787e-016	9.58768e-015	8.71814e-015	-1.55823e-016	1.30141e-014	-2.3907e-016	-4.82108e-015
2.49796e-015	-3.80427e-016	-1.52829e-014	-1.4021e-014	-2.35218e-014	-3.65568e-014	-3.61153e-014	-8.64429e-015	-6.50923e-015	4.8231e-015	1.59346e-014	1.28823e-014	4.25332e-015	-7.56051e-015	-1.31884e-014	4.22331e-015	1.76519e-014	1.61899e-014	-1.36178e-016	9.81489e-015	9.01061e-015	1.69033e-016	1.32538e-014	-1.74659e-016	-4.61355e-015
2.91211e-015	1.44356e-016	-1.55285e-014	-1.42775e-014	-2.32731e-014	-3.63899e-014	-3.5766e-014	-8.27e-015	-6.12509e-015	5.02535e-015	1.55985e-014	1.30305e-014	4.20584e-015	-7.88483e-015	-1.32584e-014	4.28526e-015	1.79246e-014	1.67463e-014	-1.60944e-017	1.00574e-014	9.26275e-015	4.95055e-016	1.34958e-014	-1.4611e-016	-4.42285e-015
3.29255e-015	6.7452e-016	-1.5793e-014	-1.45248e-014	-2.30326e-014	-3.62149e-014	-3.54259e-014	-7.8725e-015	-5.789e-015	5.20725e-015	1.51832e-014	1.31103e-014	4.07959e-015	-8.2074e-015	-1.33385e-014	4.35059e-015	1.8201e-014	1.7304e-014	1.13474e-016	1.03134e-014	9.4737e-015	8.18447e-016	1.37384e-014	-1.52188e-016	-4.25073e-015
3.63796e-015	1.2082e-015	-1.6074e-014	-1.47608e-014	-2.28013e-014	-3.60315e-014	-3.50972e-014	-7.45461e-015	-5.50362e-015	5.36952e-015	1.46926e-014	1.31234e-014	3.87605e-015	-8.52597e-015	-1.34284e-014	4.41947e-015	1.8481e-014	1.78584e-014	2.51999e-016	1.05814e-014	9.64293e-015	1.13574e-015	1.39807e-014	-1.91921e-016	-4.09825e-015
3.94766e-015	1.74293e-015	-1.63684e-014	-1.49834e-014	-2.25803e-014	-3.5839e-014	-3.47814e-014	-7.01848e-015	-5.27094e-015	5.51253e-015	1.41319e-014	1.30728e-014	3.59906e-015	-8.83899e-015	-1.35274e-014	4.49231e-015	1.87641e-014	1.84053e-014	3.98637e-016	1.08596e-014	9.77001e-015	1.44337e-015	1.42212e-014	-2.62858e-016	-3.96695e-015
4.22122e-015	2.27632e-015	-1.6673e-014	-1.51894e-014	-2.23712e-014	-3.56369e-014	-3.448e-014	-6.56682e-015	-5.09092e-015	5.637e-015	1.35067e-014	1.29611e-014	3.25288e-015	-9.14368e-015	-1.36348e-014	4.56929e-015	1.90496e-014	1.89411e-014	5.53832e-016	1.11452e-014	9.85467e-015	1.73744e-015	1.44586e-014	-3.62181e-016	-3.85812e-015
4.45881e-015	2.80584e-015	-1.69848e-014	-1.53769e-014	-2.21749e-014	-3.5425e-014	-3.41947e-014	-6.10283e-015	-4.96426e-015	5.74356e-015	1.28235e-014	1.27927e-014	2.84247e-015	-9.43835e-015	-1.37494e-014	4.65095e-015	1.93367e-014	1.94621e-014	7.17172e-016	1.14358e-014	9.89795e-015	2.01427e-015	1.46914e-014	-4.87383e-016	-3.7725e-015
4.6606e-015	3.32879e-015	-1.73006e-014	-1.55448e-014	-2.1992e-014	-3.52033e-014	-3.39271e-014	-5.62935e-015	-4.89065e-015	5.83298e-015	1.20889e-014	1.25726e-014	2.37293e-015	-9.72111e-015	-1.38701e-014	4.73674e-015	1.96249e-014	1.9965e-014	8.87551e-016	1.17289e-014	9.90004e-015	2.27031e-015	1.49185e-014	-6.35904e-016	-3.71033e-015
4.82701e-015	3.84278e-015	-1.76172e-014	-1.56919e-014	-2.1824e-014	-3.49712e-014	-3.36777e-014	-5.14867e-015	-4.86908e-015	5.9058e-015	1.131e-014	1.23054e-014	1.84999e-015	-9.98993e-015	-1.39954e-014	4.82628e-015	1.99138e-014	2.04456e-014	1.06487e-015	1.20229e-014	9.86236e-015	2.50275e-015	1.51393e-014	-8.04484e-016	-3.67123e-015
4.95921e-015	4.34574e-015	-1.7931e-014	-1.58162e-014	-2.16719e-014	-3.4729e-014	-3.3447e-014	-4.66363e-015	-4.89798e-015	5.96352e-015	1.04941e-014	1.19961e-014	1.28021e-015	-1.02424e-014	-1.4124e-014	4.91929e-015	2.02019e-014	2.09015e-014	1.24752e-015	1.23147e-014	9.7866e-015	2.70926e-015	1.53533e-014	-9.89145e-016	-3.65546e-015
5.05831e-015	4.83522e-015	-1.82396e-014	-1.59169e-014	-2.15363e-014	-3.44763e-014	-3.32355e-014	-4.17748e-015	-4.97546e-015	6.00752e-015	9.64887e-015	1.16504e-014	6.70966e-016	-1.04766e-014	-1.42548e-014	5.01489e-015	2.04878e-014	2.13298e-014	1.43444e-015	1.2602e-014	9.67387e-015	2.88765e-015	1.55598e-014	-1.18606e-015	-3.66277e-015
5.12579e-015	5.30876e-015	-1.85394e-014	-1.59935e-014	-2.14175e-014	-3.42125e-014	-3.30429e-014	-3.69366e-015	-5.09844e-015	6.03904e-015	8.78236e-015	1.12738e-014	2.90857e-017	-1.06907e-014	-1.43868e-014	5.11275e-015	2.07712e-014	2.17274e-014	1.62496e-015	1.28823e-014	9.52649e-015	3.03502e-015	1.57584e-014	-1.39235e-015	-3.69252e-015
5.16316e-015	5.7641e-015	-1.88276e-014	-1.6046e-014	-2.13172e-014	-3.39377e-014	-3.28687e-014	-3.21425e-015	-5.26318e-015	6.05897e-015	7.90296e-015	1.08724e-014	-6.38188e-016	-1.08831e-014	-1.45188e-014	5.2125e-015	2.10504e-014	2.2092e-014	1.81856e-015	1.31531e-014	9.34707e-015	3.14993e-015	1.59479e-014	-1.60448e-015	-3.74415e-015
5.17201e-015	6.19897e-015	-1.91014e-014	-1.60744e-014	-2.12357e-014	-3.36523e-014	-3.27124e-014	-2.74152e-015	-5.46608e-015	6.06848e-015	7.01792e-015	1.04519e-014	-1.32325e-015	-1.10523e-014	-1.46494e-014	5.3137e-015	2.1325e-014	2.24215e-014	2.01385e-015	1.34112e-014	9.1387e-015	3.23127e-015	1.61284e-014	-1.81903e-015	-3.81611e-015
5.15447e-015	6.61171e-015	-1.93575e-014	-1.60795e-014	-2.11727e-014	-3.33561e-014	-3.2573e-014	-2.27886e-015	-5.70305e-015	6.06941e-015	6.1354e-015	1.00178e-014	-2.01839e-015	-1.11967e-014	-1.4777e-014	5.41537e-015	2.15937e-014	2.27143e-014	2.20936e-015	1.36541e-014	8.90442e-015	3.27801e-015	1.62996e-014	-2.03235e-015	-3.90694e-015
5.11263e-015	7.0004e-015	-1.95928e-014	-1.60616e-014	-2.11285e-014	-3.30489e-014	-3.24494e-014	-1.8289e-015	-5.96934e-015	6.06243e-015	5.2624e-015	9.57586e-015	-2.71629e-015	-1.13153e-014	-1.49003e-014	5.51644e-015	2.1855e-014	2.29686e-014	2.40379e-015	1.38799e-014	8.64702e-015	3.28949e-015	1.64613e-014	-2.24098e-015	-4.01543e-015
5.04855e-015	7.3628e-015	-1.98053e-014	-1.60214e-014	-2.11033e-014	-3.27312e-014	-3.23403e-014	-1.39337e-015	-6.26014e-015	6.04841e-015	4.40544e-015	9.1316e-015	-3.40957e-015	-1.14074e-014	-1.50186e-014	5.61552e-015	2.21081e-014	2.31833e-014	2.59615e-015	1.40856e-014	8.36912e-015	3.26547e-015	1.66134e-014	-2.44224e-015	-4.13964e-015
4.96465e-015	7.69721e-015	-1.99928e-014	-1.59604e-014	-2.10976e-014	-3.24036e-014	-3.22445e-014	-9.74211e-016	-6.57016e-015	6.02821e-015	3.5713e-015	8.69007e-015	-4.09178e-015	-1.1472e-014	-1.51304e-014	5.71153e-015	2.2352e-014	2.33575e-014	2.78485e-015	1.42692e-014	8.07363e-015	3.20641e-015	1.67559e-014	-2.63311e-015	-4.27829e-015
4.86414e-015	8.00256e-015	-2.01533e-014	-1.58798e-014	-2.11114e-014	-3.20669e-014	-3.21602e-014	-5.73294e-016	-6.89421e-015	6.00224e-015	2.76617e-015	8.25628e-015	-4.7569e-015	-1.15087e-014	-1.52341e-014	5.80437e-015	2.25852e-014	2.34906e-014	2.96844e-015	1.4429e-014	7.76326e-015	3.11345e-015	1.68886e-014	-2.81009e-015	-4.4296e-015
4.74948e-015	8.27846e-015	-2.02846e-014	-1.57813e-014	-2.11444e-014	-3.17218e-014	-3.20855e-014	-1.92363e-016	-7.22697e-015	5.97157e-015	1.99528e-015	7.83466e-015	-5.39913e-015	-1.15168e-014	-1.5329e-014	5.89272e-015	2.28064e-014	2.35827e-014	3.14552e-015	1.45623e-014	7.44124e-015	2.98719e-015	1.70118e-014	-2.97078e-015	-4.59133e-015
4.62263e-015	8.52449e-015	-2.03851e-014	-1.56671e-014	-2.11962e-014	-3.13689e-014	-3.20189e-014	1.66148e-016	-7.56343e-015	5.93647e-015	1.26334e-015	7.4291e-015	-6.01263e-015	-1.14963e-014	-1.54144e-014	5.97578e-015	2.30145e-014	2.36334e-014	3.31482e-015	1.46674e-014	7.11097e-015	2.82855e-015	1.7125e-014	-3.1129e-015	-4.76112e-015
4.48658e-015	8.73992e-015	-2.0454e-014	-1.55389e-014	-2.12656e-014	-3.10093e-014	-3.19588e-014	5.00575e-016	-7.89858e-015	5.89708e-015	5.74289e-016	7.04362e-015	-6.59286e-015	-1.1447e-014	-1.54905e-014	6.05232e-015	2.32082e-014	2.36433e-014	3.47474e-015	1.47433e-014	6.77446e-015	2.6393e-015	1.72281e-014	-3.23502e-015	-4.9379e-015
4.34382e-015	8.92504e-015	-2.04907e-014	-1.53984e-014	-2.13514e-014	-3.06443e-014	-3.19033e-014	8.09876e-016	-8.22751e-015	5.85322e-015	-6.83805e-017	6.68109e-015	-7.13559e-015	-1.13692e-014	-1.55563e-014	6.12134e-015	2.3386e-014	2.36124e-014	3.62352e-015	1.47888e-014	6.43468e-015	2.42086e-015	1.73214e-014	-3.33578e-015	-5.11973e-015
4.19678e-015	9.07976e-015	-2.0494e-014	-1.52475e-014	-2.14525e-014	-3.02749e-014	-3.18515e-014	1.09307e-015	-8.54517e-015	5.80441e-015	-6.6248e-016	6.3441e-015	-7.63775e-015	-1.12634e-014	-1.56108e-014	6.18258e-015	2.35477e-014	2.35416e-014	3.75945e-015	1.48022e-014	6.09412e-015	2.17527e-015	1.74053e-014	-3.41391e-015	-5.30486e-015
4.04767e-015	9.20464e-015	-2.04646e-014	-1.50883e-014	-2.15682e-014	-2.99027e-014	-3.18025e-014	1.34972e-015	-8.84808e-015	5.74987e-015	-1.20576e-015	6.0349e-015	-8.09631e-015	-1.11305e-014	-1.5654e-014	6.23453e-015	2.36917e-014	2.34317e-014	3.8807e-015	1.47817e-014	5.7543e-015	1.9049e-015	1.74791e-014	-3.46853e-015	-5.49137e-015
3.89914e-015	9.30042e-015	-2.04028e-014	-1.4923e-014	-2.1698e-014	-2.95293e-014	-3.17552e-014	1.57809e-015	-9.13229e-015	5.689e-015	-1.69751e-015	5.75493e-015	-8.50897e-015	-1.09713e-014	-1.56861e-014	6.27663e-015	2.38168e-014	2.32835e-014	3.9852e-015	1.47276e-014	5.41717e-015	1.61192e-015	1.75428e-014	-3.49895e-015	-5.67817e-015
3.75282e-015	9.36854e-015	-2.03091e-014	-1.47539e-014	-2.18406e-014	-2.9156e-014	-3.17102e-014	1.77733e-015	-9.39445e-015	5.62111e-015	-2.13719e-015	5.50538e-015	-8.87527e-015	-1.07872e-014	-1.57074e-014	6.30805e-015	2.39215e-014	2.30978e-014	4.07057e-015	1.46393e-014	5.08363e-015	1.29909e-015	1.75963e-014	-3.5052e-015	-5.86421e-015
3.61022e-015	9.41035e-015	-2.01844e-014	-1.45828e-014	-2.19941e-014	-2.87836e-014	-3.16668e-014	1.94669e-015	-9.63109e-015	5.5452e-015	-2.52532e-015	5.28633e-015	-9.19447e-015	-1.05794e-014	-1.57178e-014	6.32849e-015	2.40053e-014	2.28764e-014	4.13569e-015	1.45164e-014	4.75502e-015	9.69056e-016	1.76388e-014	-3.48762e-015	-6.0483e-015
3.47262e-015	9.42739e-015	-2.00299e-014	-1.44114e-014	-2.2157e-014	-2.84148e-014	-3.16245e-014	2.08649e-015	-9.83954e-015	5.45971e-015	-2.86347e-015	5.0977e-015	-9.4669e-015	-1.03492e-014	-1.57172e-014	6.33783e-015	2.40683e-014	2.26205e-014	4.17868e-015	1.43588e-014	4.43198e-015	6.23809e-016	1.76697e-014	-3.4476e-015	-6.2295e-015
3.34112e-015	9.42056e-015	-1.9847e-014	-1.4242e-014	-2.23282e-014	-2.80512e-014	-3.15835e-014	2.19617e-015	-1.00187e-014	5.3636e-015	-3.15373e-015	4.93907e-015	-9.69356e-015	-1.00982e-014	-1.57061e-014	6.3356e-015	2.41093e-014	2.23313e-014	4.19818e-015	1.41666e-014	4.11476e-015	2.65439e-016	1.76886e-014	-3.38669e-015	-6.40668e-015
3.2176e-015	9.39222e-015	-1.96377e-014	-1.40763e-014	-2.25062e-014	-2.7694e-014	-3.15438e-014	2.27506e-015	-1.01674e-014	5.25512e-015	-3.39887e-015	4.80877e-015	-9.87641e-015	-9.82833e-015	-1.56851e-014	6.32156e-015	2.41277e-014	2.20105e-014	4.19272e-015	1.39403e-014	3.8038e-015	-1.03425e-016	1.76951e-014	-3.30638e-015	-6.57943e-015
3.10306e-015	9.34394e-015	-1.94046e-014	-1.39157e-014	-2.26894e-014	-2.73455e-014	-3.15066e-014	2.32242e-015	-1.02845e-014	5.13304e-015	-3.60231e-015	4.70512e-015	-1.00183e-014	-9.54122e-015	-1.56543e-014	6.29567e-015	2.41235e-014	2.16598e-014	4.16072e-015	1.36802e-014	3.49912e-015	-4.80693e-016	1.76887e-014	-3.20825e-015	-6.74724e-015
2.99791e-015	9.27771e-015	-1.91496e-014	-1.37613e-014	-2.28758e-014	-2.70081e-014	-3.14729e-014	2.33798e-015	-1.03697e-014	4.99612e-015	-3.76802e-015	4.62622e-015	-1.01226e-014	-9.23861e-015	-1.56142e-014	6.25786e-015	2.40965e-014	2.12807e-014	4.1007e-015	1.33873e-014	3.19935e-015	-8.64289e-016	1.76687e-014	-3.0944e-015	-6.91057e-015
2.90301e-015	9.19614e-015	-1.88754e-014	-1.36142e-014	-2.30634e-014	-2.66832e-014	-3.14438e-014	2.3224e-015	-1.04237e-014	4.84247e-015	-3.89996e-015	4.56973e-015	-1.01938e-014	-8.92241e-015	-1.55658e-014	6.20886e-015	2.40468e-014	2.08747e-014	4.01106e-015	1.30624e-014	2.90312e-015	-1.25234e-015	1.7634e-014	-2.96754e-015	-7.06937e-015
2.81866e-015	9.10181e-015	-1.85844e-014	-1.34753e-014	-2.32504e-014	-2.63723e-014	-3.14203e-014	2.27582e-015	-1.04476e-014	4.67043e-015	-4.00272e-015	4.53284e-015	-1.02358e-014	-8.59467e-015	-1.55094e-014	6.14857e-015	2.3974e-014	2.0443e-014	3.89017e-015	1.27072e-014	2.60977e-015	-1.64298e-015	1.75841e-014	-2.83084e-015	-7.22429e-015
2.74468e-015	8.99744e-015	-1.82798e-014	-1.33456e-014	-2.34355e-014	-2.60778e-014	-3.14047e-014	2.19736e-015	-1.04429e-014	4.47852e-015	-4.08168e-015	4.51239e-015	-1.02527e-014	-8.25815e-015	-1.54452e-014	6.07635e-015	2.38782e-014	1.99871e-014	3.73744e-015	1.23226e-014	2.31784e-015	-2.03431e-015	1.7518e-014	-2.68754e-015	-7.37647e-015
2.68043e-015	8.88558e-015	-1.79648e-014	-1.3226e-014	-2.36176e-014	-2.58015e-014	-3.14e-014	2.08692e-015	-1.04117e-014	4.26515e-015	-4.14285e-015	4.5056e-015	-1.02514e-014	-7.9152e-015	-1.53743e-014	5.99321e-015	2.37599e-014	1.95086e-014	3.55175e-015	1.19101e-014	2.02511e-015	-2.42544e-015	1.74348e-014	-2.54073e-015	-7.52671e-015
2.62497e-015	8.76864e-015	-1.76419e-014	-1.31171e-014	-2.37954e-014	-2.55446e-014	-3.14081e-014	1.94485e-015	-1.03567e-014	4.02961e-015	-4.19161e-015	4.50859e-015	-1.02372e-014	-7.56792e-015	-1.52977e-014	5.89981e-015	2.36197e-014	1.90095e-014	3.33226e-015	1.1471e-014	1.72956e-015	-2.81527e-015	1.7333e-014	-2.39371e-015	-7.67648e-015
2.57779e-015	8.64876e-015	-1.73147e-014	-1.30189e-014	-2.39675e-014	-2.53094e-014	-3.14312e-014	1.77107e-015	-1.0281e-014	3.77048e-015	-4.23286e-015	4.51816e-015	-1.02148e-014	-7.21829e-015	-1.52161e-014	5.79643e-015	2.34582e-014	1.8491e-014	3.07762e-015	1.10067e-014	1.42947e-015	-3.2034e-015	1.7212e-014	-2.25068e-015	-7.82671e-015
2.53759e-015	8.5284e-015	-1.69862e-014	-1.29317e-014	-2.4132e-014	-2.50975e-014	-3.14719e-014	1.56632e-015	-1.01878e-014	3.48625e-015	-4.27247e-015	4.53092e-015	-1.01898e-014	-6.86801e-015	-1.513e-014	5.68397e-015	2.32755e-014	1.79544e-014	2.7868e-015	1.05186e-014	1.12267e-015	-3.58969e-015	1.70707e-014	-2.11564e-015	-7.97829e-015
2.50367e-015	8.40948e-015	-1.66601e-014	-1.28549e-014	-2.42874e-014	-2.491e-014	-3.15334e-014	1.33074e-015	-1.00811e-014	3.17621e-015	-4.31638e-015	4.54309e-015	-1.01684e-014	-6.51904e-015	-1.504e-014	5.56276e-015	2.30728e-014	1.74008e-014	2.46016e-015	1.00089e-014	8.06702e-016	-3.97359e-015	1.69084e-014	-1.99147e-015	-8.13263e-015
2.47437e-015	8.29344e-015	-1.63388e-014	-1.27883e-014	-2.44332e-014	-2.47483e-014	-3.16179e-014	1.06434e-015	-9.9649e-015	2.84014e-015	-4.36962e-015	4.55097e-015	-1.01557e-014	-6.17342e-015	-1.49469e-014	5.43406e-015	2.28506e-014	1.68313e-014	2.09751e-015	9.47919e-015	4.78647e-016	-4.35542e-015	1.67242e-014	-1.8822e-015	-8.291e-015
2.44882e-015	8.18271e-015	-1.60254e-014	-1.27319e-014	-2.45686e-014	-2.46135e-014	-3.17281e-014	7.67883e-016	-9.84326e-015	2.47763e-015	-4.43722e-015	4.55128e-015	-1.01572e-014	-5.83353e-015	-1.48513e-014	5.29793e-015	2.261e-014	1.62467e-014	1.69901e-015	8.93132e-015	1.35976e-016	-4.73553e-015	1.65172e-014	-1.79128e-015	-8.45535e-015
2.42608e-015	8.07875e-015	-1.57229e-014	-1.26853e-014	-2.46918e-014	-2.45068e-014	-3.18659e-014	4.42303e-016	-9.72053e-015	2.08838e-015	-4.52376e-015	4.54127e-015	-1.01778e-014	-5.50093e-015	-1.47537e-014	5.15523e-015	2.23518e-014	1.56482e-014	1.26518e-015	8.36685e-015	-2.2374e-016	-5.11437e-015	1.62868e-014	-1.72113e-015	-8.6275e-015
2.40394e-015	7.98234e-015	-1.54342e-014	-1.26468e-014	-2.48032e-014	-2.44285e-014	-3.20329e-014	8.8821e-017	-9.60052e-015	1.67312e-015	-4.634e-015	4.51819e-015	-1.02229e-014	-5.17693e-015	-1.46541e-014	5.00756e-015	2.20769e-014	1.50375e-014	7.96605e-016	7.78757e-015	-6.02456e-016	-5.49278e-015	1.60328e-014	-1.67545e-015	-8.80924e-015
2.38129e-015	7.89424e-015	-1.51611e-014	-1.26159e-014	-2.49024e-014	-2.4379e-014	-3.22318e-014	-2.91833e-016	-9.48789e-015	1.23246e-015	-4.7713e-015	4.47938e-015	-1.02968e-014	-4.86285e-015	-1.4553e-014	4.8553e-015	2.17864e-014	1.44153e-014	2.94175e-016	7.19549e-015	-1.00233e-015	-5.87185e-015	1.57548e-014	-1.65704e-015	-9.00177e-015
2.35637e-015	7.8158e-015	-1.4906e-014	-1.25922e-014	-2.49884e-014	-2.43592e-014	-3.24637e-014	-6.98864e-016	-9.38646e-015	7.67569e-016	-4.939e-015	4.42264e-015	-1.04037e-014	-4.55996e-015	-1.44503e-014	4.69972e-015	2.14824e-014	1.37828e-014	-2.41042e-016	6.59164e-015	-1.42524e-015	-6.25293e-015	1.54521e-014	-1.66796e-015	-9.20704e-015
2.32825e-015	7.74798e-015	-1.46706e-014	-1.25743e-014	-2.50614e-014	-2.43686e-014	-3.27297e-014	-1.13075e-015	-9.29995e-015	2.80012e-016	-5.13944e-015	4.34565e-015	-1.05472e-014	-4.2695e-015	-1.43466e-014	4.54191e-015	2.11655e-014	1.31401e-014	-8.07494e-016	5.97751e-015	-1.87252e-015	-6.63736e-015	1.51249e-014	-1.7109e-015	-9.42668e-015
2.29543e-015	7.69107e-015	-1.4457e-014	-1.25606e-014	-2.51215e-014	-2.44071e-014	-3.30311e-014	-1.58628e-015	-9.23176e-015	-2.28487e-016	-5.37472e-015	4.24659e-015	-1.07303e-014	-3.99225e-015	-1.42416e-014	4.38253e-015	2.08368e-014	1.24887e-014	-1.40345e-015	5.35442e-015	-2.34612e-015	-7.02618e-015	1.47732e-014	-1.78774e-015	-9.66191e-015
2.25715e-015	7.6453e-015	-1.42663e-014	-1.25497e-014	-2.51687e-014	-2.44744e-014	-3.33683e-014	-2.06415e-015	-9.18526e-015	-7.55839e-016	-5.64598e-015	4.12444e-015	-1.09554e-014	-3.72872e-015	-1.41353e-014	4.2226e-015	2.04977e-014	1.18291e-014	-2.02644e-015	4.7235e-015	-2.84754e-015	-7.42092e-015	1.43976e-014	-1.89987e-015	-9.91385e-015
2.21204e-015	7.61085e-015	-1.40992e-014	-1.25412e-014	-2.5203e-014	-2.45692e-014	-3.37411e-014	-2.56281e-015	-9.1636e-015	-1.2995e-015	-5.95429e-015	3.97818e-015	-1.12241e-014	-3.47983e-015	-1.40274e-014	4.06331e-015	2.01483e-014	1.11618e-014	-2.67461e-015	4.08649e-015	-3.37683e-015	-7.82312e-015	1.39984e-014	-2.04851e-015	-1.01837e-014
2.15845e-015	7.58637e-015	-1.39571e-014	-1.25338e-014	-2.5225e-014	-2.46907e-014	-3.4149e-014	-3.08049e-015	-9.16874e-015	-1.85764e-015	-6.30011e-015	3.80706e-015	-1.15375e-014	-3.24549e-015	-1.39178e-014	3.90589e-015	1.97898e-014	1.04877e-014	-3.34516e-015	3.44411e-015	-3.93415e-015	-8.2343e-015	1.35764e-014	-2.23428e-015	-1.04721e-014
2.09569e-015	7.57113e-015	-1.38406e-014	-1.25261e-014	-2.52353e-014	-2.48376e-014	-3.45909e-014	-3.61546e-015	-9.20287e-015	-2.42723e-015	-6.68309e-015	3.61039e-015	-1.18964e-014	-3.02661e-015	-1.38061e-014	3.75145e-015	1.94235e-014	9.80736e-015	-4.03561e-015	2.79706e-015	-4.51939e-015	-8.65627e-015	1.31325e-014	-2.45802e-015	-1.07804e-014
2.02281e-015	7.56513e-015	-1.37498e-014	-1.25172e-014	-2.52335e-014	-2.50087e-014	-3.50646e-014	-4.16528e-015	-9.26775e-015	-3.00499e-015	-7.10225e-015	3.38848e-015	-1.23006e-014	-2.8229e-015	-1.36921e-014	3.60049e-015	1.90506e-014	9.1217e-015	-4.74287e-015	2.14645e-015	-5.13261e-015	-9.09028e-015	1.26679e-014	-2.71936e-015	-1.11089e-014
1.93884e-015	7.56653e-015	-1.36847e-014	-1.25063e-014	-2.52203e-014	-2.52025e-014	-3.55688e-014	-4.72719e-015	-9.36497e-015	-3.58752e-015	-7.55522e-015	3.14179e-015	-1.27488e-014	-2.63449e-015	-1.3575e-014	3.45345e-015	1.86719e-014	8.43181e-015	-5.4636e-015	1.4926e-015	-5.77262e-015	-9.53795e-015	1.21842e-014	-3.01785e-015	-1.14576e-014
1.84279e-015	7.57378e-015	-1.36444e-014	-1.24926e-014	-2.51964e-014	-2.54171e-014	-3.61013e-014	-5.29947e-015	-9.49457e-015	-4.17137e-015	-8.03968e-015	2.87166e-015	-1.32397e-014	-2.46119e-015	-1.34543e-014	3.31195e-015	1.82879e-014	7.73842e-015	-6.19472e-015	8.36142e-016	-6.43748e-015	-1.00004e-014	1.16825e-014	-3.35263e-015	-1.18264e-014
1.73525e-015	7.58467e-015	-1.36286e-014	-1.24762e-014	-2.5163e-014	-2.56502e-014	-3.66592e-014	-5.87949e-015	-9.65623e-015	-4.75307e-015	-8.55254e-015	2.57914e-015	-1.37716e-014	-2.30274e-015	-1.33301e-014	3.17589e-015	1.78998e-014	7.04275e-015	-6.93262e-015	1.78023e-016	-7.1252e-015	-1.04788e-014	1.11651e-014	-3.72242e-015	-1.22154e-014
1.61605e-015	7.59732e-015	-1.36362e-014	-1.24561e-014	-2.51203e-014	-2.58991e-014	-3.7239e-014	-6.4646e-015	-9.84954e-015	-5.32902e-015	-9.09084e-015	2.26564e-015	-1.43417e-014	-2.1588e-015	-1.3202e-014	3.04542e-015	1.75075e-014	6.34572e-015	-7.67333e-015	-4.8203e-016	-7.83363e-015	-1.09745e-014	1.06335e-014	-4.12532e-015	-1.26243e-014
1.48499e-015	7.61003e-015	-1.36657e-014	-1.24312e-014	-2.50693e-014	-2.61615e-014	-3.78367e-014	-7.05236e-015	-1.00727e-014	-5.89552e-015	-9.65068e-015	1.9331e-015	-1.49465e-014	-2.02876e-015	-1.30696e-014	2.92165e-015	1.71109e-014	5.6481e-015	-8.41287e-015	-1.14345e-015	-8.56024e-015	-1.14885e-014	1.00897e-014	-4.55962e-015	-1.30519e-014
1.34239e-015	7.62111e-015	-1.37157e-014	-1.24021e-014	-2.50107e-014	-2.6435e-014	-3.84476e-014	-7.63964e-015	-1.03241e-014	-6.44871e-015	-1.02279e-014	1.58316e-015	-1.55827e-014	-1.91199e-015	-1.29321e-014	2.8052e-015	1.67097e-014	4.95091e-015	-9.14724e-015	-1.80606e-015	-9.30211e-015	-1.2021e-014	9.53612e-015	-5.02275e-015	-1.3498e-014
1.18897e-015	7.62831e-015	-1.37849e-014	-1.23681e-014	-2.49453e-014	-2.67166e-014	-3.90677e-014	-8.22276e-015	-1.06014e-014	-6.98471e-015	-1.0818e-014	1.21826e-015	-1.62466e-014	-1.80748e-015	-1.27893e-014	2.69595e-015	1.63038e-014	4.25491e-015	-9.87319e-015	-2.46976e-015	-1.00558e-014	-1.25725e-014	8.97467e-015	-5.51196e-015	-1.39612e-014
1.02482e-015	7.62922e-015	-1.38706e-014	-1.23288e-014	-2.48739e-014	-2.70028e-014	-3.96919e-014	-8.79767e-015	-1.09021e-014	-7.50015e-015	-1.14162e-014	8.40494e-016	-1.69339e-014	-1.71504e-015	-1.26407e-014	2.59417e-015	1.58931e-014	3.56129e-015	-1.0587e-014	-3.13437e-015	-1.08183e-014	-1.3143e-014	8.40748e-015	-6.02382e-015	-1.44407e-014
8.50115e-016	7.62123e-015	-1.39707e-014	-1.2284e-014	-2.47973e-014	-2.72908e-014	-4.03149e-014	-9.36131e-015	-1.12223e-014	-7.9915e-015	-1.20174e-014	4.52098e-016	-1.76401e-014	-1.63413e-015	-1.24857e-014	2.5e-015	1.54767e-014	2.87181e-015	-1.12845e-014	-3.79995e-015	-1.15858e-014	-1.37325e-014	7.83742e-015	-6.55512e-015	-1.49349e-014
6.66023e-016	7.60241e-015	-1.40831e-014	-1.22342e-014	-2.47156e-014	-2.75779e-014	-4.09316e-014	-9.90996e-015	-1.1558e-014	-8.45516e-015	-1.26167e-014	5.57929e-017	-1.83607e-014	-1.56426e-015	-1.23239e-014	2.41359e-015	1.5055e-014	2.18748e-015	-1.19615e-014	-4.4671e-015	-1.2354e-014	-1.43408e-014	7.26669e-015	-7.10274e-015	-1.54426e-014
4.73286e-016	7.57081e-015	-1.42058e-014	-1.21796e-014	-2.46288e-014	-2.78604e-014	-4.15359e-014	-1.04401e-014	-1.19051e-014	-8.8882e-015	-1.32083e-014	-3.46083e-016	-1.90905e-014	-1.50424e-015	-1.21555e-014	2.33418e-015	1.46275e-014	1.50992e-015	-1.26138e-014	-5.13577e-015	-1.31181e-014	-1.49675e-014	6.69757e-015	-7.66311e-015	-1.59626e-014
2.73262e-016	7.52447e-015	-1.43363e-014	-1.21199e-014	-2.45373e-014	-2.81352e-014	-4.2122e-014	-1.09485e-014	-1.22591e-014	-9.28809e-015	-1.3787e-014	-7.50099e-016	-1.98253e-014	-1.45314e-015	-1.19792e-014	2.2621e-015	1.4194e-014	8.40054e-016	-1.32372e-014	-5.80581e-015	-1.3874e-014	-1.56112e-014	6.13226e-015	-8.23293e-015	-1.64932e-014
6.75717e-017	7.46163e-015	-1.44716e-014	-1.20556e-014	-2.4442e-014	-2.83988e-014	-4.26833e-014	-1.14311e-014	-1.26145e-014	-9.65183e-015	-1.43478e-014	-1.15379e-015	-2.05595e-014	-1.41032e-015	-1.17953e-014	2.19742e-015	1.3754e-014	1.79155e-016	-1.38287e-014	-6.4774e-015	-1.46173e-014	-1.6271e-014	5.57317e-015	-8.80841e-015	-1.70325e-014
-1.42617e-016	7.38043e-015	-1.46094e-014	-1.19871e-014	-2.43423e-014	-2.86481e-014	-4.32136e-014	-1.18842e-014	-1.2966e-014	-9.97687e-015	-1.48863e-014	-1.55426e-015	-2.12873e-014	-1.37481e-015	-1.16035e-014	2.13957e-015	1.33059e-014	-4.71286e-016	-1.43854e-014	-7.15044e-015	-1.5343e-014	-1.69454e-014	5.02262e-015	-9.38611e-015	-1.75781e-014
-3.56358e-016	7.27952e-015	-1.47468e-014	-1.19148e-014	-2.42382e-014	-2.888e-014	-4.37065e-014	-1.23036e-014	-1.33077e-014	-1.02617e-014	-1.53976e-014	-1.94937e-015	-2.20041e-014	-1.34579e-015	-1.14041e-014	2.0883e-015	1.28495e-014	-1.10989e-015	-1.49041e-014	-7.8247e-015	-1.60474e-014	-1.76331e-014	4.48278e-015	-9.96195e-015	-1.81281e-014
-5.71779e-016	7.1576e-015	-1.48813e-014	-1.18394e-014	-2.413e-014	-2.90908e-014	-4.41566e-014	-1.26862e-014	-1.36354e-014	-1.05046e-014	-1.5877e-014	-2.33694e-015	-2.27049e-014	-1.32352e-015	-1.11969e-014	2.0431e-015	1.23833e-014	-1.7354e-015	-1.53817e-014	-8.50008e-015	-1.67269e-014	-1.83324e-014	3.95559e-015	-1.05325e-014	-1.86818e-014
-7.86849e-016	7.01375e-015	-1.50101e-014	-1.17619e-014	-2.40177e-014	-2.92776e-014	-4.45587e-014	-1.3029e-014	-1.39435e-014	-1.07041e-014	-1.63204e-014	-2.71409e-015	-2.33851e-014	-1.30755e-015	-1.09818e-014	2.00329e-015	1.1907e-014	-2.34624e-015	-1.58147e-014	-9.17705e-015	-1.73771e-014	-1.90413e-014	3.44253e-015	-1.10942e-014	-1.92374e-014
-1.00013e-015	6.84734e-015	-1.5131e-014	-1.16827e-014	-2.39007e-014	-2.94379e-014	-4.49074e-014	-1.33282e-014	-1.42255e-014	-1.08596e-014	-1.67242e-014	-3.07824e-015	-2.40407e-014	-1.29706e-015	-1.07591e-014	1.96778e-015	1.14196e-014	-2.94088e-015	-1.62008e-014	-9.85487e-015	-1.7994e-014	-1.97583e-014	2.94519e-015	-1.16439e-014	-1.9793e-014
-1.20953e-015	6.65793e-015	-1.52418e-014	-1.16021e-014	-2.3779e-014	-2.95685e-014	-4.51977e-014	-1.3581e-014	-1.44764e-014	-1.09708e-014	-1.70849e-014	-3.42731e-015	-2.46682e-014	-1.29145e-015	-1.05296e-014	1.93552e-015	1.09209e-014	-3.5183e-015	-1.65386e-014	-1.05328e-014	-1.85746e-014	-2.04817e-014	2.46525e-015	-1.21787e-014	-2.0347e-014
-1.41373e-015	6.44517e-015	-1.53402e-014	-1.15201e-014	-2.36527e-014	-2.96672e-014	-4.54249e-014	-1.37839e-014	-1.46913e-014	-1.10376e-014	-1.73991e-014	-3.75964e-015	-2.52636e-014	-1.29038e-015	-1.02938e-014	1.90626e-015	1.04098e-014	-4.0779e-015	-1.68265e-014	-1.12106e-014	-1.9115e-014	-2.12094e-014	2.00398e-015	-1.26958e-014	-2.08975e-014
-1.61121e-015	6.20846e-015	-1.54243e-014	-1.14372e-014	-2.35209e-014	-2.97319e-014	-4.55848e-014	-1.39338e-014	-1.48654e-014	-1.10605e-014	-1.76642e-014	-4.0728e-015	-2.58241e-014	-1.29295e-015	-1.00518e-014	1.87892e-015	9.88524e-015	-4.61856e-015	-1.70633e-014	-1.18882e-014	-1.96124e-014	-2.19394e-014	1.56208e-015	-1.3193e-014	-2.14426e-014
-1.80031e-015	5.94831e-015	-1.54928e-014	-1.13544e-014	-2.33838e-014	-2.97606e-014	-4.56746e-014	-1.40292e-014	-1.49946e-014	-1.10405e-014	-1.78784e-014	-4.36514e-015	-2.63468e-014	-1.29881e-015	-9.80431e-015	1.85226e-015	9.34641e-015	-5.13966e-015	-1.72475e-014	-1.2565e-014	-2.00649e-014	-2.26701e-014	1.14014e-015	-1.36679e-014	-2.1982e-014
-1.9795e-015	5.66619e-015	-1.55437e-014	-1.12726e-014	-2.32416e-014	-2.9752e-014	-4.56909e-014	-1.40683e-014	-1.50748e-014	-1.09787e-014	-1.80405e-014	-4.63512e-015	-2.68287e-014	-1.30761e-015	-9.55196e-015	1.82551e-015	8.79332e-015	-5.64025e-015	-1.7379e-014	-1.32408e-014	-2.04706e-014	-2.33991e-014	7.38294e-016	-1.41192e-014	-2.25148e-014
-2.14713e-015	5.3626e-015	-1.55758e-014	-1.11928e-014	-2.30935e-014	-2.97051e-014	-4.56316e-014	-1.40492e-014	-1.51024e-014	-1.08761e-014	-1.81496e-014	-4.88144e-015	-2.72681e-014	-1.31948e-015	-9.29609e-015	1.79819e-015	8.22514e-015	-6.1195e-015	-1.74576e-014	-1.39149e-014	-2.08278e-014	-2.41241e-014	3.56938e-016	-1.45453e-014	-2.304e-014
-2.30194e-015	5.03945e-015	-1.55882e-014	-1.11154e-014	-2.29398e-014	-2.96187e-014	-4.54955e-014	-1.39706e-014	-1.50739e-014	-1.0735e-014	-1.82054e-014	-5.10318e-015	-2.76628e-014	-1.33412e-015	-9.03748e-015	1.76903e-015	7.64061e-015	-6.57649e-015	-1.74836e-014	-1.45867e-014	-2.1136e-014	-2.48437e-014	-4.07645e-018	-1.49447e-014	-2.35561e-014
-2.4428e-015	4.69718e-015	-1.558e-014	-1.10402e-014	-2.27801e-014	-2.94921e-014	-4.52823e-014	-1.38319e-014	-1.49868e-014	-1.05575e-014	-1.82085e-014	-5.2999e-015	-2.80112e-014	-1.35125e-015	-8.77695e-015	1.73685e-015	7.03928e-015	-7.01093e-015	-1.74579e-014	-1.52561e-014	-2.13952e-014	-2.55559e-014	-3.44588e-016	-1.53171e-014	-2.40624e-014
-2.56849e-015	4.33735e-015	-1.55507e-014	-1.09684e-014	-2.26138e-014	-2.93253e-014	-4.49924e-014	-1.36331e-014	-1.4839e-014	-1.03461e-014	-1.81597e-014	-5.47103e-015	-2.83128e-014	-1.37097e-015	-8.51602e-015	1.70061e-015	6.42061e-015	-7.4233e-015	-1.73815e-014	-1.59221e-014	-2.16058e-014	-2.62589e-014	-6.65744e-016	-1.56622e-014	-2.45587e-014
-2.67812e-015	3.96184e-015	-1.54999e-014	-1.09003e-014	-2.244e-014	-2.91183e-014	-4.46271e-014	-1.3374e-014	-1.46294e-014	-1.01042e-014	-1.80601e-014	-5.61709e-015	-2.85677e-014	-1.39362e-015	-8.25569e-015	1.65892e-015	5.78422e-015	-7.81317e-015	-1.72566e-014	-1.65841e-014	-2.1768e-014	-2.69513e-014	-9.68548e-016	-1.598e-014	-2.50447e-014
-2.77087e-015	3.57266e-015	-1.5428e-014	-1.08364e-014	-2.22592e-014	-2.8872e-014	-4.41881e-014	-1.30554e-014	-1.43578e-014	-9.83477e-015	-1.79118e-014	-5.73784e-015	-2.87753e-014	-1.41812e-015	-7.99665e-015	1.61101e-015	5.12991e-015	-8.18144e-015	-1.70856e-014	-1.72413e-014	-2.18835e-014	-2.76325e-014	-1.25467e-015	-1.62709e-014	-2.55205e-014
-2.84577e-015	3.17212e-015	-1.53348e-014	-1.07774e-014	-2.20712e-014	-2.85871e-014	-4.36777e-014	-1.26788e-014	-1.4024e-014	-9.5411e-015	-1.77173e-014	-5.83349e-015	-2.89362e-014	-1.44447e-015	-7.73994e-015	1.55594e-015	4.45733e-015	-8.52859e-015	-1.68711e-014	-1.78924e-014	-2.19546e-014	-2.83008e-014	-1.52571e-015	-1.65362e-014	-2.59857e-014
-2.90251e-015	2.76228e-015	-1.52213e-014	-1.07233e-014	-2.18762e-014	-2.82648e-014	-4.30992e-014	-1.22456e-014	-1.36284e-014	-9.22634e-015	-1.7479e-014	-5.90445e-015	-2.90507e-014	-1.47308e-015	-7.48707e-015	1.49223e-015	3.76607e-015	-8.85595e-015	-1.66157e-014	-1.85378e-014	-2.1983e-014	-2.89551e-014	-1.7827e-015	-1.67773e-014	-2.64407e-014
-2.94102e-015	2.34545e-015	-1.5088e-014	-1.06742e-014	-2.16742e-014	-2.79071e-014	-4.24558e-014	-1.17581e-014	-1.31724e-014	-8.89417e-015	-1.72005e-014	-5.95134e-015	-2.91199e-014	-1.50384e-015	-7.23867e-015	1.41958e-015	3.056e-015	-9.16429e-015	-1.63225e-014	-1.9177e-014	-2.19721e-014	-2.9595e-014	-2.0275e-015	-1.69951e-014	-2.68847e-014
-2.9609e-015	1.92342e-015	-1.49359e-014	-1.06293e-014	-2.14656e-014	-2.75152e-014	-4.1753e-014	-1.1218e-014	-1.26577e-014	-8.54834e-015	-1.68852e-014	-5.97529e-015	-2.91453e-014	-1.5362e-015	-6.99592e-015	1.33728e-015	2.32792e-015	-9.45473e-015	-1.59951e-014	-1.98093e-014	-2.19252e-014	-3.02195e-014	-2.26177e-015	-1.71917e-014	-2.73182e-014
-2.96213e-015	1.49842e-015	-1.47664e-014	-1.05884e-014	-2.12504e-014	-2.70917e-014	-4.09956e-014	-1.0628e-014	-1.20872e-014	-8.19275e-015	-1.65365e-014	-5.97713e-015	-2.91281e-014	-1.57043e-015	-6.75955e-015	1.24494e-015	1.58179e-015	-9.72914e-015	-1.56378e-014	-2.04346e-014	-2.18457e-014	-3.0829e-014	-2.48799e-015	-1.73693e-014	-2.77416e-014
-2.94533e-015	1.07332e-015	-1.45807e-014	-1.05522e-014	-2.10292e-014	-2.66392e-014	-4.01893e-014	-9.99201e-015	-1.14638e-014	-7.83136e-015	-1.6159e-014	-5.9578e-015	-2.90701e-014	-1.60635e-015	-6.53076e-015	1.14134e-015	8.17505e-016	-9.98932e-015	-1.52542e-014	-2.10532e-014	-2.17369e-014	-3.14234e-014	-2.70867e-015	-1.75299e-014	-2.8155e-014
-2.91067e-015	6.50423e-016	-1.43801e-014	-1.05207e-014	-2.08027e-014	-2.61607e-014	-3.93399e-014	-9.31375e-015	-1.07913e-014	-7.46755e-015	-1.5757e-014	-5.91867e-015	-2.89738e-014	-1.64395e-015	-6.3109e-015	1.02623e-015	3.4613e-017	-1.0237e-014	-1.48492e-014	-2.16648e-014	-2.16032e-014	-3.20029e-014	-2.92564e-015	-1.76756e-014	-2.85584e-014
-2.85832e-015	2.3112e-016	-1.41669e-014	-1.04937e-014	-2.05711e-014	-2.56597e-014	-3.84536e-014	-8.59728e-015	-1.00743e-014	-7.10528e-015	-1.53351e-014	-5.86141e-015	-2.88416e-014	-1.68282e-015	-6.10108e-015	8.98866e-016	-7.66721e-016	-1.04741e-014	-1.44274e-014	-2.22696e-014	-2.14494e-014	-3.25681e-014	-3.14164e-015	-1.78095e-014	-2.89529e-014
-2.78889e-015	-1.81988e-016	-1.3943e-014	-1.0471e-014	-2.03348e-014	-2.51391e-014	-3.75377e-014	-7.84724e-015	-9.31782e-015	-6.74733e-015	-1.48979e-014	-5.78814e-015	-2.86763e-014	-1.72385e-015	-5.90199e-015	7.5928e-016	-1.58597e-015	-1.07024e-014	-1.3993e-014	-2.28679e-014	-2.12803e-014	-3.31199e-014	-3.35918e-015	-1.79348e-014	-2.93387e-014
-2.70368e-015	-5.87207e-016	-1.37102e-014	-1.04516e-014	-2.00949e-014	-2.46019e-014	-3.65992e-014	-7.06872e-015	-8.52697e-015	-6.39665e-015	-1.44496e-014	-5.70141e-015	-2.8481e-014	-1.76596e-015	-5.71423e-015	6.07573e-016	-2.42287e-015	-1.09248e-014	-1.35505e-014	-2.34606e-014	-2.11005e-014	-3.3659e-014	-3.58071e-015	-1.80543e-014	-2.97158e-014
-2.60401e-015	-9.82329e-016	-1.34705e-014	-1.04352e-014	-1.98523e-014	-2.40516e-014	-3.56452e-014	-6.26647e-015	-7.70686e-015	-6.05711e-015	-1.39952e-014	-5.60293e-015	-2.8258e-014	-1.80926e-015	-5.53872e-015	4.43547e-016	-3.2763e-015	-1.11438e-014	-1.31043e-014	-2.40485e-014	-2.09146e-014	-3.41867e-014	-3.80885e-015	-1.81708e-014	-3.00849e-014
-2.49137e-015	-1.36564e-015	-1.32256e-014	-1.04213e-014	-1.96073e-014	-2.34919e-014	-3.46824e-014	-5.44499e-015	-6.86378e-015	-5.73133e-015	-1.35389e-014	-5.49482e-015	-2.801e-014	-1.8534e-015	-5.3764e-015	2.674e-016	-4.14628e-015	-1.13612e-014	-1.26594e-014	-2.46324e-014	-2.07279e-014	-3.47046e-014	-4.04539e-015	-1.8287e-014	-3.04459e-014
-2.36741e-015	-1.73562e-015	-1.29779e-014	-1.0409e-014	-1.93606e-014	-2.29257e-014	-3.37178e-014	-4.6097e-015	-6.00335e-015	-5.42182e-015	-1.30849e-014	-5.37882e-015	-2.77398e-014	-1.89796e-015	-5.22778e-015	7.9072e-017	-5.03274e-015	-1.15795e-014	-1.22203e-014	-2.52138e-014	-2.05453e-014	-3.52141e-014	-4.29285e-015	-1.84063e-014	-3.07995e-014
-2.23274e-015	-2.09197e-015	-1.27298e-014	-1.03976e-014	-1.91137e-014	-2.23569e-014	-3.27581e-014	-3.76524e-015	-5.13183e-015	-5.13094e-015	-1.26376e-014	-5.25763e-015	-2.74505e-014	-1.94345e-015	-5.09299e-015	-1.21148e-016	-5.93521e-015	-1.18018e-014	-1.17913e-014	-2.57941e-014	-2.03717e-014	-3.57167e-014	-4.55307e-015	-1.85317e-014	-3.11465e-014
-2.08943e-015	-2.43361e-015	-1.24833e-014	-1.03863e-014	-1.88669e-014	-2.1789e-014	-3.181e-014	-2.91689e-015	-4.25557e-015	-4.86059e-015	-1.22012e-014	-5.1337e-015	-2.71454e-014	-1.99012e-015	-4.97174e-015	-3.33421e-016	-6.8531e-015	-1.20305e-014	-1.13774e-014	-2.63739e-014	-2.02113e-014	-3.62145e-014	-4.82838e-015	-1.86661e-014	-3.14863e-014
-1.93999e-015	-2.75988e-015	-1.22401e-014	-1.03745e-014	-1.86203e-014	-2.12256e-014	-3.08796e-014	-2.06995e-015	-3.38079e-015	-4.61266e-015	-1.17797e-014	-5.00885e-015	-2.6828e-014	-2.03715e-015	-4.8647e-015	-5.56799e-016	-7.78564e-015	-1.22682e-014	-1.09827e-014	-2.69548e-014	-2.00681e-014	-3.67096e-014	-5.12096e-015	-1.88122e-014	-3.18195e-014
-1.78689e-015	-3.06973e-015	-1.20027e-014	-1.03612e-014	-1.83759e-014	-2.06696e-014	-2.99726e-014	-1.23001e-015	-2.5141e-015	-4.38807e-015	-1.13768e-014	-4.88614e-015	-2.65012e-014	-2.0845e-015	-4.77167e-015	-7.90883e-016	-8.73285e-015	-1.25175e-014	-1.06118e-014	-2.75389e-014	-1.99468e-014	-3.72039e-014	-5.43265e-015	-1.89723e-014	-3.21467e-014
-1.63218e-015	-3.36272e-015	-1.17719e-014	-1.03456e-014	-1.8134e-014	-2.01241e-014	-2.90946e-014	-4.02204e-016	-1.6617e-015	-4.18807e-015	-1.09955e-014	-4.76811e-015	-2.61688e-014	-2.13199e-015	-4.69251e-015	-1.03492e-015	-9.69405e-015	-1.27816e-014	-1.02683e-014	-2.81277e-014	-1.9852e-014	-3.76994e-014	-5.76498e-015	-1.91489e-014	-3.24674e-014
-1.4789e-015	-3.63916e-015	-1.15492e-014	-1.03272e-014	-1.78953e-014	-1.95923e-014	-2.82517e-014	4.08943e-016	-8.29787e-016	-4.01407e-015	-1.06391e-014	-4.6571e-015	-2.58337e-014	-2.17937e-015	-4.62726e-015	-1.28824e-015	-1.06685e-014	-1.30632e-014	-9.95537e-015	-2.87238e-014	-1.97866e-014	-3.81973e-014	-6.11922e-015	-1.93438e-014	-3.27814e-014
-1.32924e-015	-3.90007e-015	-1.13367e-014	-1.03046e-014	-1.76607e-014	-1.90771e-014	-2.74486e-014	1.19919e-015	-2.44653e-017	-3.86615e-015	-1.03105e-014	-4.55623e-015	-2.54991e-014	-2.22604e-015	-4.5751e-015	-1.54989e-015	-1.16563e-014	-1.33653e-014	-9.67657e-015	-2.93291e-014	-1.97533e-014	-3.87001e-014	-6.49638e-015	-1.95584e-014	-3.30887e-014
-1.18563e-015	-4.14587e-015	-1.11354e-014	-1.0277e-014	-1.74306e-014	-1.85812e-014	-2.66884e-014	1.96426e-015	7.4861e-016	-3.74451e-015	-1.0012e-014	-4.46793e-015	-2.51684e-014	-2.27177e-015	-4.53576e-015	-1.81945e-015	-1.26579e-014	-1.36904e-014	-9.43516e-015	-2.9946e-014	-1.97551e-014	-3.9209e-014	-6.89771e-015	-1.97948e-014	-3.33899e-014
-1.05036e-015	-4.37709e-015	-1.09469e-014	-1.0243e-014	-1.72058e-014	-1.81059e-014	-2.59744e-014	2.70027e-015	1.48427e-015	-3.64911e-015	-9.74587e-015	-4.39509e-015	-2.48441e-014	-2.31706e-015	-4.50851e-015	-2.09594e-015	-1.36727e-014	-1.40407e-014	-9.23342e-015	-3.05765e-014	-1.97943e-014	-3.97261e-014	-7.32407e-015	-2.0054e-014	-3.36851e-014
-9.26137e-016	-4.59447e-015	-1.0772e-014	-1.02017e-014	-1.69868e-014	-1.76529e-014	-2.53086e-014	3.40314e-015	2.17716e-015	-3.57952e-015	-9.51397e-015	-4.34007e-015	-2.45297e-014	-2.36126e-015	-4.49243e-015	-2.37794e-015	-1.47006e-014	-1.44182e-014	-9.07349e-015	-3.12229e-014	-1.98723e-014	-4.0253e-014	-7.77568e-015	-2.03377e-014	-3.39739e-014
-8.16209e-016	-4.79874e-015	-1.06113e-014	-1.01519e-014	-1.67738e-014	-1.72239e-014	-2.46928e-014	4.06982e-015	2.82244e-015	-3.53544e-015	-9.31816e-015	-4.30562e-015	-2.42288e-014	-2.40445e-015	-4.48698e-015	-2.66503e-015	-1.57411e-014	-1.48245e-014	-8.95701e-015	-3.18872e-014	-1.99903e-014	-4.07912e-014	-8.25332e-015	-2.06467e-014	-3.42561e-014
-7.23595e-016	-4.99197e-015	-1.04664e-014	-1.00927e-014	-1.65665e-014	-1.68196e-014	-2.4129e-014	4.69673e-015	3.41628e-015	-3.51617e-015	-9.15983e-015	-4.29435e-015	-2.39444e-014	-2.44711e-015	-4.49145e-015	-2.95639e-015	-1.67934e-014	-1.52615e-014	-8.88574e-015	-3.25713e-014	-2.01488e-014	-4.1342e-014	-8.75718e-015	-2.09812e-014	-3.45322e-014
-6.51046e-016	-5.17565e-015	-1.03373e-014	-1.00229e-014	-1.63649e-014	-1.64414e-014	-2.36176e-014	5.2809e-015	3.9551e-015	-3.52058e-015	-9.04007e-015	-4.30851e-015	-2.36799e-014	-2.48846e-015	-4.50432e-015	-3.25123e-015	-1.78572e-014	-1.57305e-014	-8.86101e-015	-3.32774e-014	-2.03489e-014	-4.19064e-014	-9.28653e-015	-2.13414e-014	-3.48021e-014
-6.01977e-016	-5.35124e-015	-1.02238e-014	-9.9414e-015	-1.6169e-014	-1.60895e-014	-2.31586e-014	5.82013e-015	4.43578e-015	-3.54784e-015	-8.95989e-015	-4.35059e-015	-2.34387e-014	-2.52814e-015	-4.5248e-015	-3.54848e-015	-1.89317e-014	-1.62327e-014	-8.88376e-015	-3.40079e-014	-2.05903e-014	-4.2486e-014	-9.84147e-015	-2.17276e-014	-3.50655e-014
-5.79097e-016	-5.52057e-015	-1.01266e-014	-9.84764e-015	-1.59784e-014	-1.57642e-014	-2.27509e-014	6.31308e-015	4.85616e-015	-3.59631e-015	-8.91984e-015	-4.42273e-015	-2.32232e-014	-2.566e-015	-4.55211e-015	-3.84745e-015	-2.00174e-014	-1.67679e-014	-8.95392e-015	-3.47641e-014	-2.08716e-014	-4.30815e-014	-1.04214e-014	-2.21397e-014	-3.53229e-014
-5.84367e-016	-5.68567e-015	-1.00447e-014	-9.74028e-015	-1.57929e-014	-1.54653e-014	-2.23927e-014	6.75794e-015	5.21467e-015	-3.66497e-015	-8.91997e-015	-4.52702e-015	-2.30367e-014	-2.60217e-015	-4.58497e-015	-4.14676e-015	-2.11135e-014	-1.73375e-014	-9.0716e-015	-3.55481e-014	-2.11915e-014	-4.36931e-014	-1.10256e-014	-2.25772e-014	-3.55743e-014
-6.20527e-016	-5.84767e-015	-9.97777e-015	-9.61831e-015	-1.56122e-014	-1.51922e-014	-2.20817e-014	7.15373e-015	5.50984e-015	-3.75214e-015	-8.95993e-015	-4.66509e-015	-2.2882e-014	-2.63636e-015	-4.62228e-015	-4.44555e-015	-2.22193e-014	-1.79418e-014	-9.23643e-015	-3.63613e-014	-2.15488e-014	-4.43215e-014	-1.16532e-014	-2.30396e-014	-3.58198e-014
-6.89891e-016	-6.00784e-015	-9.92504e-015	-9.48078e-015	-1.54353e-014	-1.49438e-014	-2.18152e-014	7.50033e-015	5.74056e-015	-3.85618e-015	-9.0393e-015	-4.83801e-015	-2.27619e-014	-2.66811e-015	-4.66232e-015	-4.74317e-015	-2.33345e-014	-1.85807e-014	-9.44759e-015	-3.72048e-014	-2.19416e-014	-4.4967e-014	-1.23033e-014	-2.35261e-014	-3.606e-014
-7.949e-016	-6.16802e-015	-9.88521e-015	-9.32697e-015	-1.52619e-014	-1.47188e-014	-2.15891e-014	7.79744e-015	5.90697e-015	-3.97556e-015	-9.15723e-015	-5.04737e-015	-2.26788e-014	-2.69776e-015	-4.70467e-015	-5.03893e-015	-2.44586e-014	-1.92539e-014	-9.70397e-015	-3.80793e-014	-2.23675e-014	-4.56294e-014	-1.29738e-014	-2.40354e-014	-3.62953e-014
-9.37528e-016	-6.32956e-015	-9.85792e-015	-9.15607e-015	-1.50907e-014	-1.45154e-014	-2.13993e-014	8.04513e-015	6.0097e-015	-4.10829e-015	-9.31276e-015	-5.29442e-015	-2.26348e-014	-2.72513e-015	-4.74769e-015	-5.33196e-015	-2.55912e-014	-1.99609e-014	-1.00041e-014	-3.89859e-014	-2.28236e-014	-4.63083e-014	-1.36639e-014	-2.45662e-014	-3.65259e-014
-1.11931e-015	-6.49453e-015	-9.84195e-015	-8.96727e-015	-1.49213e-014	-1.43321e-014	-2.12415e-014	8.24353e-015	6.04972e-015	-4.25237e-015	-9.50396e-015	-5.57951e-015	-2.26314e-014	-2.75026e-015	-4.7895e-015	-5.62189e-015	-2.67317e-014	-2.07005e-014	-1.03464e-014	-3.99248e-014	-2.33069e-014	-4.70033e-014	-1.43721e-014	-2.51169e-014	-3.67525e-014
-1.34121e-015	-6.66396e-015	-9.83535e-015	-8.76006e-015	-1.47536e-014	-1.4167e-014	-2.11107e-014	8.39426e-015	6.0287e-015	-4.40678e-015	-9.72924e-015	-5.90315e-015	-2.26697e-014	-2.77298e-015	-4.82901e-015	-5.9081e-015	-2.78796e-014	-2.14716e-014	-1.07288e-014	-4.0896e-014	-2.38147e-014	-4.77134e-014	-1.5097e-014	-2.56862e-014	-3.6976e-014
-1.60472e-015	-6.83914e-015	-9.83683e-015	-8.53361e-015	-1.45862e-014	-1.40172e-014	-2.10017e-014	8.49863e-015	5.94941e-015	-4.56999e-015	-9.9869e-015	-6.26457e-015	-2.27512e-014	-2.79325e-015	-4.86509e-015	-6.19048e-015	-2.90341e-014	-2.22735e-014	-1.11488e-014	-4.18987e-014	-2.43432e-014	-4.84373e-014	-1.58364e-014	-2.62719e-014	-3.71969e-014
-1.91057e-015	-7.02117e-015	-9.84516e-015	-8.28794e-015	-1.44178e-014	-1.38807e-014	-2.09094e-014	8.5571e-015	5.81442e-015	-4.7401e-015	-1.02746e-014	-6.663e-015	-2.28764e-014	-2.81059e-015	-4.89727e-015	-6.46908e-015	-3.01943e-014	-2.3104e-014	-1.16036e-014	-4.29323e-014	-2.48889e-014	-4.91743e-014	-1.65887e-014	-2.68723e-014	-3.74164e-014
-2.25876e-015	-7.21094e-015	-9.85879e-015	-8.02282e-015	-1.42475e-014	-1.37547e-014	-2.08284e-014	8.57183e-015	5.62647e-015	-4.91578e-015	-1.05903e-014	-7.09763e-015	-2.3046e-014	-2.82507e-015	-4.92455e-015	-6.74291e-015	-3.13594e-014	-2.39615e-014	-1.20913e-014	-4.39952e-014	-2.5448e-014	-4.99226e-014	-1.73519e-014	-2.74865e-014	-3.76352e-014
-2.6497e-015	-7.40907e-015	-9.87577e-015	-7.73796e-015	-1.40747e-014	-1.36372e-014	-2.07534e-014	8.54499e-015	5.38945e-015	-5.09577e-015	-1.09315e-014	-7.56671e-015	-2.32596e-014	-2.83638e-015	-4.94582e-015	-7.01198e-015	-3.25277e-014	-2.48438e-014	-1.26085e-014	-4.50857e-014	-2.60167e-014	-5.06802e-014	-1.81238e-014	-2.81127e-014	-3.78541e-014
-3.08292e-015	-7.6164e-015	-9.89479e-015	-7.43359e-015	-1.38991e-014	-1.35257e-014	-2.06791e-014	8.47879e-015	5.10825e-015	-5.27801e-015	-1.12952e-014	-8.06797e-015	-2.35163e-014	-2.84425e-015	-4.96004e-015	-7.27534e-015	-3.36989e-014	-2.57489e-014	-1.31524e-014	-4.6202e-014	-2.65911e-014	-5.14454e-014	-1.89022e-014	-2.8749e-014	-3.80741e-014
-3.55735e-015	-7.83288e-015	-9.91354e-015	-7.11024e-015	-1.37198e-014	-1.34176e-014	-2.06001e-014	8.37579e-015	4.7875e-015	-5.46123e-015	-1.16779e-014	-8.59885e-015	-2.38148e-014	-2.84846e-015	-4.96678e-015	-7.53362e-015	-3.48718e-014	-2.66741e-014	-1.37202e-014	-4.73421e-014	-2.7167e-014	-5.22162e-014	-1.9685e-014	-2.93929e-014	-3.82959e-014
-4.07186e-015	-8.05858e-015	-9.93079e-015	-6.76843e-015	-1.35357e-014	-1.33104e-014	-2.05111e-014	8.23874e-015	4.43171e-015	-5.64412e-015	-1.20767e-014	-9.15713e-015	-2.41534e-014	-2.8486e-015	-4.96536e-015	-7.78758e-015	-3.60451e-014	-2.7617e-014	-1.43084e-014	-4.85035e-014	-2.77407e-014	-5.29908e-014	-2.04703e-014	-3.00422e-014	-3.85205e-014
-4.62483e-015	-8.29347e-015	-9.94458e-015	-6.40856e-015	-1.33465e-014	-1.32009e-014	-2.04072e-014	8.07038e-015	4.04588e-015	-5.826e-015	-1.24882e-014	-9.7396e-015	-2.45303e-014	-2.84579e-015	-4.95587e-015	-8.03733e-015	-3.72178e-014	-2.85748e-014	-1.49139e-014	-4.9683e-014	-2.83087e-014	-5.37668e-014	-2.12555e-014	-3.0695e-014	-3.87492e-014
-5.2144e-015	-8.53733e-015	-9.95306e-015	-6.03162e-015	-1.31516e-014	-1.3087e-014	-2.02837e-014	7.87291e-015	3.63501e-015	-6.00587e-015	-1.29091e-014	-1.03423e-014	-2.49424e-014	-2.83945e-015	-4.93758e-015	-8.28294e-015	-3.83882e-014	-2.95447e-014	-1.55334e-014	-5.08778e-014	-2.88671e-014	-5.45424e-014	-2.20391e-014	-3.13498e-014	-3.89832e-014
-5.83867e-015	-8.78957e-015	-9.95494e-015	-5.63809e-015	-1.29509e-014	-1.2966e-014	-2.01362e-014	7.64914e-015	3.2052e-015	-6.18274e-015	-1.33349e-014	-1.09606e-014	-2.53871e-014	-2.82901e-015	-4.91061e-015	-8.52421e-015	-3.95555e-014	-3.05241e-014	-1.61641e-014	-5.20847e-014	-2.94132e-014	-5.53158e-014	-2.28195e-014	-3.20047e-014	-3.92233e-014
-6.49475e-015	-9.04951e-015	-9.94846e-015	-5.22963e-015	-1.27431e-014	-1.28356e-014	-1.99611e-014	7.40193e-015	2.76235e-015	-6.35587e-015	-1.37618e-014	-1.15905e-014	-2.5861e-014	-2.81437e-015	-4.87441e-015	-8.76099e-015	-4.07181e-014	-3.15094e-014	-1.6803e-014	-5.32998e-014	-2.99432e-014	-5.60843e-014	-2.35943e-014	-3.26579e-014	-3.94708e-014
-7.17878e-015	-9.31615e-015	-9.93253e-015	-4.80774e-015	-1.25286e-014	-1.26932e-014	-1.97547e-014	7.13387e-015	2.31219e-015	-6.52479e-015	-1.41854e-014	-1.22269e-014	-2.63599e-014	-2.7957e-015	-4.82901e-015	-8.99405e-015	-4.18754e-014	-3.2498e-014	-1.74463e-014	-5.45192e-014	-3.04546e-014	-5.68453e-014	-2.43619e-014	-3.33078e-014	-3.97266e-014
-7.88718e-015	-9.58834e-015	-9.90663e-015	-4.37326e-015	-1.23071e-014	-1.2537e-014	-1.95144e-014	6.84725e-015	1.86047e-015	-6.68932e-015	-1.46019e-014	-1.28648e-014	-2.68794e-014	-2.77264e-015	-4.77456e-015	-9.22486e-015	-4.30252e-014	-3.34871e-014	-1.80912e-014	-5.57387e-014	-3.09452e-014	-5.75964e-014	-2.51206e-014	-3.39531e-014	-3.99909e-014
-8.61614e-015	-9.86495e-015	-9.86918e-015	-3.92798e-015	-1.20782e-014	-1.23651e-014	-1.92375e-014	6.5448e-015	1.41229e-015	-6.84845e-015	-1.50065e-014	-1.34989e-014	-2.74145e-014	-2.74541e-015	-4.71128e-015	-9.45376e-015	-4.41664e-014	-3.44744e-014	-1.87345e-014	-5.69542e-014	-3.14127e-014	-5.83356e-014	-2.5868e-014	-3.45919e-014	-4.02645e-014
-9.36126e-015	-1.01451e-014	-9.81883e-015	-3.47347e-015	-1.18423e-014	-1.21761e-014	-1.89217e-014	6.22842e-015	9.73762e-016	-7.00143e-015	-1.53945e-014	-1.41235e-014	-2.79598e-014	-2.71362e-015	-4.63901e-015	-9.6805e-015	-4.5298e-014	-3.54571e-014	-1.93728e-014	-5.81623e-014	-3.18543e-014	-5.90604e-014	-2.66024e-014	-3.52227e-014	-4.05475e-014
-1.01179e-014	-1.04278e-014	-9.75513e-015	-3.01195e-015	-1.15997e-014	-1.19682e-014	-1.85657e-014	5.90133e-015	5.50641e-016	-7.14819e-015	-1.57608e-014	-1.47321e-014	-2.85098e-014	-2.67699e-015	-4.55854e-015	-9.90519e-015	-4.64185e-014	-3.64322e-014	-2.00033e-014	-5.93583e-014	-3.22692e-014	-5.97692e-014	-2.73222e-014	-3.58439e-014	-4.08401e-014
-1.08809e-014	-1.07112e-014	-9.67733e-015	-2.54594e-015	-1.13512e-014	-1.17407e-014	-1.81681e-014	5.56609e-015	1.48469e-016	-7.28824e-015	-1.61008e-014	-1.53182e-014	-2.90579e-014	-2.63549e-015	-4.47014e-015	-1.01287e-014	-4.75265e-014	-3.73971e-014	-2.06237e-014	-6.05387e-014	-3.26557e-014	-6.04597e-014	-2.80261e-014	-3.64539e-014	-4.11427e-014
-1.16444e-014	-1.09942e-014	-9.58489e-015	-2.0775e-015	-1.10973e-014	-1.14926e-014	-1.77288e-014	5.22535e-015	-2.27526e-016	-7.42137e-015	-1.64096e-014	-1.5876e-014	-2.95975e-014	-2.58843e-015	-4.37437e-015	-1.0352e-014	-4.86211e-014	-3.83492e-014	-2.12314e-014	-6.16996e-014	-3.30119e-014	-6.11298e-014	-2.87126e-014	-3.70514e-014	-4.14554e-014
-1.24028e-014	-1.12753e-014	-9.47801e-015	-1.60856e-015	-1.08381e-014	-1.12238e-014	-1.72482e-014	4.88104e-015	-5.72429e-016	-7.54709e-015	-1.66827e-014	-1.63993e-014	-3.01222e-014	-2.53542e-015	-4.27161e-015	-1.05754e-014	-4.97015e-014	-3.92864e-014	-2.18235e-014	-6.28373e-014	-3.33381e-014	-6.17787e-014	-2.93804e-014	-3.7635e-014	-4.17778e-014
-1.31514e-014	-1.1553e-014	-9.3568e-015	-1.14148e-015	-1.05743e-014	-1.09335e-014	-1.67267e-014	4.53476e-015	-8.81004e-016	-7.66458e-015	-1.69155e-014	-1.68819e-014	-3.06254e-014	-2.47649e-015	-4.16286e-015	-1.07987e-014	-5.07666e-014	-4.02073e-014	-2.23969e-014	-6.39486e-014	-3.36344e-014	-6.2405e-014	-3.00282e-014	-3.82034e-014	-4.21098e-014
-1.38845e-014	-1.18257e-014	-9.22173e-015	-6.78881e-016	-1.03064e-014	-1.06217e-014	-1.61657e-014	4.18872e-015	-1.1494e-015	-7.77402e-015	-1.71029e-014	-1.73183e-014	-3.10998e-014	-2.41142e-015	-4.04915e-015	-1.10226e-014	-5.18145e-014	-4.11092e-014	-2.29496e-014	-6.503e-014	-3.39001e-014	-6.30078e-014	-3.06549e-014	-3.87558e-014	-4.24506e-014
-1.45966e-014	-1.20921e-014	-9.07295e-015	-2.23208e-016	-1.00353e-014	-1.02892e-014	-1.55669e-014	3.84496e-015	-1.37367e-015	-7.87561e-015	-1.72406e-014	-1.7703e-014	-3.15383e-014	-2.34024e-015	-3.93169e-015	-1.12476e-014	-5.28454e-014	-4.1991e-014	-2.34799e-014	-6.60786e-014	-3.4136e-014	-6.35867e-014	-3.12597e-014	-3.92914e-014	-4.27996e-014
-1.52817e-014	-1.23512e-014	-8.91123e-015	2.23522e-016	-9.76185e-015	-9.93612e-015	-1.49319e-014	3.50498e-015	-1.55075e-015	-7.9695e-015	-1.73242e-014	-1.80305e-014	-3.19351e-014	-2.26278e-015	-3.81068e-015	-1.14739e-014	-5.3859e-014	-4.28512e-014	-2.39855e-014	-6.70917e-014	-3.43426e-014	-6.41408e-014	-3.18414e-014	-3.98085e-014	-4.31562e-014
-1.59344e-014	-1.26019e-014	-8.73742e-015	6.58699e-016	-9.48618e-015	-9.56317e-015	-1.42631e-014	3.17004e-015	-1.67776e-015	-8.05537e-015	-1.735e-014	-1.82955e-014	-3.22832e-014	-2.17957e-015	-3.68703e-015	-1.17019e-014	-5.48545e-014	-4.36885e-014	-2.44648e-014	-6.80671e-014	-3.45209e-014	-6.467e-014	-3.23996e-014	-4.03061e-014	-4.35196e-014
-1.65498e-014	-1.2843e-014	-8.55193e-015	1.07984e-015	-9.20949e-015	-9.17109e-015	-1.3564e-014	2.84234e-015	-1.7524e-015	-8.13306e-015	-1.73145e-014	-1.84935e-014	-3.25768e-014	-2.09033e-015	-3.56181e-015	-1.19325e-014	-5.58324e-014	-4.45022e-014	-2.49166e-014	-6.90033e-014	-3.4673e-014	-6.51741e-014	-3.29334e-014	-4.07839e-014	-4.38888e-014
-1.71225e-014	-1.30736e-014	-8.35557e-015	1.4846e-015	-8.93255e-015	-8.76105e-015	-1.28375e-014	2.52328e-015	-1.77269e-015	-8.20225e-015	-1.72138e-014	-1.86204e-014	-3.28095e-014	-1.99458e-015	-3.43647e-015	-1.21659e-014	-5.67921e-014	-4.5292e-014	-2.53398e-014	-6.98991e-014	-3.48003e-014	-6.56529e-014	-3.34424e-014	-4.12403e-014	-4.42623e-014
-1.76472e-014	-1.32929e-014	-8.14999e-015	1.87133e-015	-8.65634e-015	-8.33529e-015	-1.2087e-014	2.21374e-015	-1.73701e-015	-8.26294e-015	-1.70451e-014	-1.86729e-014	-3.29752e-014	-1.89225e-015	-3.31132e-015	-1.24028e-014	-5.77334e-014	-4.6057e-014	-2.57329e-014	-7.07535e-014	-3.49046e-014	-6.61073e-014	-3.39261e-014	-4.16744e-014	-4.4639e-014
-1.81191e-014	-1.35007e-014	-7.93634e-015	2.23743e-015	-8.38153e-015	-7.89506e-015	-1.13159e-014	1.91594e-015	-1.64472e-015	-8.31511e-015	-1.6806e-014	-1.86483e-014	-3.30696e-014	-1.78381e-015	-3.18753e-015	-1.26433e-014	-5.8657e-014	-4.67975e-014	-2.60948e-014	-7.15662e-014	-3.49874e-014	-6.65375e-014	-3.43849e-014	-4.20855e-014	-4.50176e-014
-1.85335e-014	-1.36968e-014	-7.71545e-015	2.58116e-015	-8.10931e-015	-7.4418e-015	-1.05281e-014	1.63051e-015	-1.49476e-015	-8.35944e-015	-1.64947e-014	-1.85443e-014	-3.30883e-014	-1.66999e-015	-3.06619e-015	-1.28875e-014	-5.95636e-014	-4.75127e-014	-2.64241e-014	-7.23369e-014	-3.50515e-014	-6.69449e-014	-3.48181e-014	-4.24729e-014	-4.53962e-014
-1.88868e-014	-1.38809e-014	-7.48895e-015	2.90075e-015	-7.84102e-015	-6.97694e-015	-9.72769e-015	1.35857e-015	-1.28803e-015	-8.39578e-015	-1.61095e-014	-1.83596e-014	-3.3027e-014	-1.55114e-015	-2.94812e-015	-1.31361e-014	-6.04537e-014	-4.82037e-014	-2.67209e-014	-7.30666e-014	-3.51006e-014	-6.733e-014	-3.52258e-014	-4.28363e-014	-4.57726e-014
-1.91756e-014	-1.40526e-014	-7.25817e-015	3.19558e-015	-7.57668e-015	-6.50324e-015	-8.91886e-015	1.10154e-015	-1.02606e-015	-8.42385e-015	-1.56494e-014	-1.80938e-014	-3.28826e-014	-1.42774e-015	-2.83392e-015	-1.33901e-014	-6.1328e-014	-4.88708e-014	-2.69846e-014	-7.37564e-014	-3.51366e-014	-6.76948e-014	-3.56084e-014	-4.31749e-014	-4.61456e-014
-1.9397e-014	-1.42124e-014	-7.02498e-015	3.46476e-015	-7.31745e-015	-6.0223e-015	-8.10534e-015	8.60618e-016	-7.09421e-016	-8.44395e-015	-1.5114e-014	-1.77472e-014	-3.26531e-014	-1.30064e-015	-2.72454e-015	-1.36495e-014	-6.21867e-014	-4.95144e-014	-2.72151e-014	-7.44078e-014	-3.51627e-014	-6.80409e-014	-3.59658e-014	-4.34883e-014	-4.6514e-014
-1.95489e-014	-1.436e-014	-6.79093e-015	3.70652e-015	-7.06329e-015	-5.53651e-015	-7.2912e-015	6.36843e-016	-3.39394e-016	-8.45612e-015	-1.45038e-014	-1.73206e-014	-3.23371e-014	-1.17037e-015	-2.6212e-015	-1.39149e-014	-6.30314e-014	-5.01354e-014	-2.74128e-014	-7.50231e-014	-3.51808e-014	-6.83701e-014	-3.62984e-014	-4.37768e-014	-4.68759e-014
-1.96301e-014	-1.44956e-014	-6.55817e-015	3.92031e-015	-6.81466e-015	-5.04729e-015	-6.48081e-015	4.3089e-016	8.16038e-017	-8.46072e-015	-1.38198e-014	-1.68155e-014	-3.19334e-014	-1.03709e-015	-2.52454e-015	-1.41868e-014	-6.38626e-014	-5.07345e-014	-2.75784e-014	-7.56043e-014	-3.51942e-014	-6.86835e-014	-3.66076e-014	-4.40397e-014	-4.72304e-014
-1.96394e-014	-1.46191e-014	-6.32808e-015	4.1058e-015	-6.57208e-015	-4.55692e-015	-5.67821e-015	2.43565e-016	5.50675e-016	-8.45821e-015	-1.30643e-014	-1.6235e-014	-3.14424e-014	-9.01366e-016	-2.43563e-015	-1.44653e-014	-6.46822e-014	-5.13131e-014	-2.77125e-014	-7.61548e-014	-3.52059e-014	-6.89836e-014	-3.6893e-014	-4.42767e-014	-4.75761e-014
-1.95764e-014	-1.47316e-014	-6.10218e-015	4.26248e-015	-6.33595e-015	-4.06734e-015	-4.88709e-015	7.51035e-017	1.06471e-015	-8.44877e-015	-1.22398e-014	-1.55826e-014	-3.08651e-014	-7.64482e-016	-2.35507e-015	-1.47506e-014	-6.54917e-014	-5.18729e-014	-2.78155e-014	-7.66781e-014	-3.52188e-014	-6.92726e-014	-3.71556e-014	-4.44882e-014	-4.79121e-014
-1.94409e-014	-1.48343e-014	-5.88226e-015	4.39099e-015	-6.10716e-015	-3.58086e-015	-4.11125e-015	-7.33358e-017	1.62013e-015	-8.43253e-015	-1.13491e-014	-1.48624e-014	-3.02036e-014	-6.26573e-016	-2.28343e-015	-1.50435e-014	-6.62927e-014	-5.24155e-014	-2.78883e-014	-7.71776e-014	-3.52363e-014	-6.95522e-014	-3.73966e-014	-4.46744e-014	-4.82368e-014
-1.92334e-014	-1.49272e-014	-5.66945e-015	4.49125e-015	-5.88567e-015	-3.09956e-015	-3.35315e-015	-2.008e-016	2.21252e-015	-8.41036e-015	-1.03964e-014	-1.40796e-014	-2.94607e-014	-4.88898e-016	-2.22176e-015	-1.53444e-014	-6.70868e-014	-5.29419e-014	-2.79322e-014	-7.76572e-014	-3.52612e-014	-6.98248e-014	-3.76171e-014	-4.48349e-014	-4.85494e-014
-1.89558e-014	-1.50111e-014	-5.46577e-015	4.56456e-015	-5.67088e-015	-2.626e-015	-2.61655e-015	-3.06821e-016	2.83772e-015	-8.38288e-015	-9.38619e-015	-1.32405e-014	-2.86395e-014	-3.52135e-016	-2.17051e-015	-1.56535e-014	-6.78755e-014	-5.34542e-014	-2.79488e-014	-7.812e-014	-3.52966e-014	-7.00929e-014	-3.78182e-014	-4.49704e-014	-4.88493e-014
-1.86102e-014	-1.50877e-014	-5.27265e-015	4.61114e-015	-5.46318e-015	-2.16142e-015	-1.90514e-015	-3.90758e-016	3.49131e-015	-8.35043e-015	-8.32347e-015	-1.23516e-014	-2.77444e-014	-2.17847e-016	-2.13004e-015	-1.59717e-014	-6.86606e-014	-5.39535e-014	-2.79399e-014	-7.85709e-014	-3.53446e-014	-7.03585e-014	-3.80009e-014	-4.50812e-014	-4.91359e-014
-1.81998e-014	-1.51581e-014	-5.09091e-015	4.6317e-015	-5.26258e-015	-1.70806e-015	-1.22125e-015	-4.5203e-016	4.16861e-015	-8.31366e-015	-7.21399e-015	-1.14198e-014	-2.67812e-014	-8.66679e-017	-2.10062e-015	-1.62994e-014	-6.94435e-014	-5.4442e-014	-2.79069e-014	-7.90147e-014	-3.54083e-014	-7.06236e-014	-3.81662e-014	-4.51676e-014	-4.94086e-014
-1.77283e-014	-1.52232e-014	-4.92222e-015	4.62833e-015	-5.06898e-015	-1.26728e-015	-5.66665e-016	-4.89997e-016	4.86454e-015	-8.27369e-015	-6.06451e-015	-1.04526e-014	-2.57551e-014	4.01691e-017	-2.08243e-015	-1.66372e-014	-7.02266e-014	-5.49217e-014	-2.78515e-014	-7.94555e-014	-3.54899e-014	-7.08904e-014	-3.83156e-014	-4.52308e-014	-4.9667e-014
-1.71994e-014	-1.52838e-014	-4.76672e-015	4.6028e-015	-4.88207e-015	-8.4062e-016	5.68759e-017	-5.05368e-016	5.57352e-015	-8.23143e-015	-4.88188e-015	-9.45804e-015	-2.4673e-014	1.61821e-016	-2.07559e-015	-1.69848e-014	-7.10116e-014	-5.53935e-014	-2.77762e-014	-7.98983e-014	-3.55918e-014	-7.11605e-014	-3.84505e-014	-4.52722e-014	-4.99107e-014
-1.66177e-014	-1.53405e-014	-4.62489e-015	4.55737e-015	-4.70142e-015	-4.29334e-016	6.47045e-016	-4.97754e-016	6.29147e-015	-8.18769e-015	-3.67326e-015	-8.44438e-015	-2.35419e-014	2.77401e-016	-2.08043e-015	-1.73425e-014	-7.17993e-014	-5.58589e-014	-2.76835e-014	-8.03475e-014	-3.57158e-014	-7.1436e-014	-3.85718e-014	-4.52928e-014	-5.014e-014
-1.59882e-014	-1.53944e-014	-4.49794e-015	4.49396e-015	-4.52707e-015	-3.44261e-017	1.20249e-015	-4.66528e-016	7.01298e-015	-8.14359e-015	-2.44686e-015	-7.42034e-015	-2.23691e-014	3.86391e-016	-2.0969e-015	-1.77103e-014	-7.25916e-014	-5.63199e-014	-2.75752e-014	-8.08076e-014	-3.58636e-014	-7.17182e-014	-3.86813e-014	-4.52939e-014	-5.03556e-014
-1.53165e-014	-1.5446e-014	-4.3861e-015	4.41532e-015	-4.35932e-015	3.43462e-016	1.72175e-015	-4.12072e-016	7.73339e-015	-8.10022e-015	-1.21127e-015	-6.39463e-015	-2.1162e-014	4.8756e-016	-2.12449e-015	-1.80886e-014	-7.33901e-014	-5.67775e-014	-2.74538e-014	-8.12827e-014	-3.60372e-014	-7.20094e-014	-3.8781e-014	-4.52767e-014	-5.05581e-014
-1.46088e-014	-1.54963e-014	-4.28959e-015	4.32433e-015	-4.19793e-015	7.03707e-016	2.20445e-015	-3.35244e-016	8.44745e-015	-8.05853e-015	2.52178e-017	-5.3756e-015	-1.99295e-014	5.79576e-016	-2.163e-015	-1.84771e-014	-7.41954e-014	-5.7233e-014	-2.73225e-014	-8.17774e-014	-3.62371e-014	-7.23105e-014	-3.88721e-014	-4.52421e-014	-5.07476e-014
-1.38712e-014	-1.55455e-014	-4.20853e-015	4.22348e-015	-4.0417e-015	1.04567e-015	2.65056e-015	-2.35965e-016	9.14999e-015	-8.019e-015	1.25389e-015	-4.37225e-015	-1.86805e-014	6.62306e-016	-2.21236e-015	-1.88762e-014	-7.50091e-014	-5.76873e-014	-2.71836e-014	-8.22953e-014	-3.64636e-014	-7.26222e-014	-3.89558e-014	-4.51924e-014	-5.09254e-014
-1.311e-014	-1.55941e-014	-4.14229e-015	4.11547e-015	-3.89032e-015	1.36886e-015	3.06059e-015	-1.1482e-016	9.83624e-015	-7.98301e-015	2.46575e-015	-3.39325e-015	-1.74229e-014	7.3466e-016	-2.27275e-015	-1.92851e-014	-7.58317e-014	-5.8142e-014	-2.70392e-014	-8.28394e-014	-3.67181e-014	-7.29458e-014	-3.90338e-014	-4.51293e-014	-5.10925e-014
-1.23316e-014	-1.56424e-014	-4.09024e-015	4.00321e-015	-3.74278e-015	1.67356e-015	3.43492e-015	2.76642e-017	1.05019e-014	-7.95148e-015	3.6525e-015	-2.44654e-015	-1.61653e-014	7.95951e-016	-2.34312e-015	-1.97036e-014	-7.66642e-014	-5.85978e-014	-2.68919e-014	-8.34136e-014	-3.7001e-014	-7.3282e-014	-3.91072e-014	-4.50546e-014	-5.12496e-014
-1.15428e-014	-1.56904e-014	-4.05188e-015	3.88973e-015	-3.59905e-015	1.96026e-015	3.77411e-015	1.90271e-016	1.11432e-014	-7.92607e-015	4.80562e-015	-1.54039e-015	-1.49163e-014	8.45085e-016	-2.42277e-015	-2.0131e-014	-7.75069e-014	-5.90556e-014	-2.67442e-014	-8.40197e-014	-3.7312e-014	-7.36311e-014	-3.91772e-014	-4.49709e-014	-5.13977e-014
-1.07503e-014	-1.57383e-014	-4.02642e-015	3.77737e-015	-3.45842e-015	2.22942e-015	4.07871e-015	3.7192e-016	1.17558e-014	-7.90716e-015	5.91624e-015	-6.82644e-016	-1.36842e-014	8.81206e-016	-2.51106e-015	-2.05668e-014	-7.83606e-014	-5.95159e-014	-2.65989e-014	-8.46605e-014	-3.76506e-014	-7.39928e-014	-3.92447e-014	-4.48803e-014	-5.1539e-014
-9.96144e-015	-1.57864e-014	-4.01226e-015	3.66923e-015	-3.31976e-015	2.48182e-015	4.35052e-015	5.71739e-016	1.23363e-014	-7.89549e-015	6.97606e-015	1.19664e-016	-1.24774e-014	9.03798e-016	-2.6073e-015	-2.10101e-014	-7.92253e-014	-5.9979e-014	-2.64589e-014	-8.53378e-014	-3.80169e-014	-7.43668e-014	-3.9311e-014	-4.47851e-014	-5.1674e-014
-9.18339e-015	-1.58346e-014	-4.00867e-015	3.5679e-015	-3.18206e-015	2.71805e-015	4.5906e-015	7.88618e-016	1.28826e-014	-7.89225e-015	7.97687e-015	8.60661e-016	-1.13041e-014	9.12775e-016	-2.71092e-015	-2.14605e-014	-8.01006e-014	-6.04455e-014	-2.63265e-014	-8.6053e-014	-3.84091e-014	-7.47529e-014	-3.93771e-014	-4.46875e-014	-5.1804e-014
-8.42325e-015	-1.58829e-014	-4.01454e-015	3.47638e-015	-3.04463e-015	2.9396e-015	4.8007e-015	1.02113e-015	1.33924e-014	-7.89885e-015	8.91131e-015	1.53456e-015	-1.01713e-014	9.07215e-016	-2.8208e-015	-2.1917e-014	-8.0987e-014	-6.09159e-014	-2.62041e-014	-8.6807e-014	-3.88259e-014	-7.51504e-014	-3.94439e-014	-4.45894e-014	-5.19305e-014
-7.68782e-015	-1.59306e-014	-4.02796e-015	3.39678e-015	-2.9069e-015	3.14753e-015	4.98321e-015	1.2677e-015	1.38641e-014	-7.91588e-015	9.7729e-015	2.13612e-015	-9.08634e-015	8.87101e-016	-2.93553e-015	-2.23784e-014	-8.18842e-014	-6.13902e-014	-2.6094e-014	-8.76001e-014	-3.92653e-014	-7.55582e-014	-3.95126e-014	-4.44931e-014	-5.20549e-014
-6.98305e-015	-1.59769e-014	-4.04713e-015	3.33184e-015	-2.76797e-015	3.34284e-015	5.14066e-015	1.52709e-015	1.42959e-014	-7.9438e-015	1.05558e-014	2.6612e-015	-8.05544e-015	8.52907e-016	-3.05467e-015	-2.28431e-014	-8.27915e-014	-6.1869e-014	-2.59984e-014	-8.84312e-014	-3.97259e-014	-7.59744e-014	-3.95835e-014	-4.44007e-014	-5.21784e-014
-6.31464e-015	-1.60211e-014	-4.07041e-015	3.28327e-015	-2.62704e-015	3.5274e-015	5.27632e-015	1.79732e-015	1.46869e-014	-7.98296e-015	1.12551e-014	3.10703e-015	-7.0844e-015	8.04263e-016	-3.17719e-015	-2.33095e-014	-8.37077e-014	-6.23517e-014	-2.59184e-014	-8.92992e-014	-4.02054e-014	-7.63979e-014	-3.9657e-014	-4.43143e-014	-5.23018e-014
-5.68861e-015	-1.60624e-014	-4.09575e-015	3.2522e-015	-2.48314e-015	3.70266e-015	5.39229e-015	2.07675e-015	1.50365e-014	-8.03362e-015	1.18654e-014	3.47092e-015	-6.17888e-015	7.40796e-016	-3.30216e-015	-2.37761e-014	-8.46319e-014	-6.2838e-014	-2.58559e-014	-9.02028e-014	-4.07012e-014	-7.68268e-014	-3.97341e-014	-4.42364e-014	-5.24262e-014
-5.11037e-015	-1.61e-014	-4.12138e-015	3.24088e-015	-2.33559e-015	3.87048e-015	5.4908e-015	2.36387e-015	1.53447e-014	-8.09657e-015	1.23828e-014	3.7512e-015	-5.34255e-015	6.63336e-016	-3.42824e-015	-2.42417e-014	-8.5563e-014	-6.33273e-014	-2.58129e-014	-9.11406e-014	-4.12104e-014	-7.72597e-014	-3.98145e-014	-4.41689e-014	-5.25525e-014
-4.58395e-015	-1.61331e-014	-4.14565e-015	3.25087e-015	-2.18312e-015	4.03291e-015	5.57424e-015	2.65686e-015	1.56129e-014	-8.1716e-015	1.28045e-014	3.94741e-015	-4.57918e-015	5.71663e-016	-3.5541e-015	-2.4705e-014	-8.64992e-014	-6.38196e-014	-2.57908e-014	-9.21099e-014	-4.173e-014	-7.76942e-014	-3.98982e-014	-4.41134e-014	-5.26817e-014
-4.11331e-015	-1.61606e-014	-4.16611e-015	3.28305e-015	-2.02532e-015	4.1917e-015	5.64577e-015	2.95337e-015	1.58415e-014	-8.25896e-015	1.31279e-014	4.05978e-015	-3.89146e-015	4.66622e-016	-3.67838e-015	-2.5164e-014	-8.74387e-014	-6.43141e-014	-2.57915e-014	-9.3108e-014	-4.2257e-014	-7.81286e-014	-3.99864e-014	-4.40721e-014	-5.28144e-014
-3.7022e-015	-1.61817e-014	-4.18109e-015	3.33751e-015	-1.86128e-015	4.34899e-015	5.70853e-015	3.25114e-015	1.60319e-014	-8.35877e-015	1.33521e-014	4.08968e-015	-3.28189e-015	3.48539e-016	-3.79965e-015	-2.56169e-014	-8.83799e-014	-6.48106e-014	-2.58154e-014	-9.4132e-014	-4.27878e-014	-7.85608e-014	-4.0079e-014	-4.40464e-014	-5.29515e-014
-3.35421e-015	-1.6195e-014	-4.18798e-015	3.41507e-015	-1.68974e-015	4.50678e-015	5.76573e-015	3.54844e-015	1.61858e-014	-8.47045e-015	1.34767e-014	4.03879e-015	-2.75198e-015	2.17471e-016	-3.91683e-015	-2.60614e-014	-8.93212e-014	-6.53083e-014	-2.58627e-014	-9.51786e-014	-4.33188e-014	-7.89881e-014	-4.01755e-014	-4.40378e-014	-5.30927e-014
-3.07157e-015	-1.61999e-014	-4.18489e-015	3.51581e-015	-1.51071e-015	4.66751e-015	5.82025e-015	3.84331e-015	1.63048e-014	-8.59371e-015	1.3502e-014	3.90998e-015	-2.30259e-015	7.40828e-017	-4.02905e-015	-2.64962e-014	-9.02604e-014	-6.58062e-014	-2.59337e-014	-9.62438e-014	-4.38456e-014	-7.94076e-014	-4.02759e-014	-4.40475e-014	-5.32378e-014
-2.85659e-015	-1.61957e-014	-4.1707e-015	3.63962e-015	-1.32318e-015	4.83358e-015	5.87483e-015	4.13449e-015	1.63919e-014	-8.72843e-015	1.34297e-014	3.70696e-015	-1.93376e-015	-8.03056e-017	-4.13541e-015	-2.69202e-014	-9.11953e-014	-6.63043e-014	-2.60288e-014	-9.73237e-014	-4.43649e-014	-7.98179e-014	-4.038e-014	-4.40765e-014	-5.33868e-014
-2.70999e-015	-1.61816e-014	-4.14356e-015	3.78568e-015	-1.12612e-015	5.00636e-015	5.93249e-015	4.42004e-015	1.645e-014	-8.87431e-015	1.3262e-014	3.43405e-015	-1.64422e-015	-2.44975e-016	-4.23421e-015	-2.73312e-014	-9.21245e-014	-6.68013e-014	-2.61479e-014	-9.8413e-014	-4.48737e-014	-8.02166e-014	-4.04872e-014	-4.41254e-014	-5.35391e-014
-2.6324e-015	-1.61563e-014	-4.10195e-015	3.95302e-015	-9.18432e-016	5.18764e-015	5.99592e-015	4.69829e-015	1.64819e-014	-9.03028e-015	1.3002e-014	3.09633e-015	-1.43233e-015	-4.19578e-016	-4.32446e-015	-2.77273e-014	-9.30462e-014	-6.72969e-014	-2.62903e-014	-9.95076e-014	-4.53685e-014	-8.06013e-014	-4.05971e-014	-4.41949e-014	-5.36938e-014
-2.62362e-015	-1.61193e-014	-4.04394e-015	4.14073e-015	-7.00359e-016	5.38018e-015	6.06801e-015	4.96698e-015	1.649e-014	-9.19544e-015	1.26544e-014	2.69938e-015	-1.29655e-015	-6.02784e-016	-4.40495e-015	-2.81064e-014	-9.39584e-014	-6.77899e-014	-2.64554e-014	-1.00602e-013	-4.58447e-014	-8.09694e-014	-4.07088e-014	-4.42857e-014	-5.38503e-014
-2.6836e-015	-1.60694e-014	-3.96901e-015	4.34714e-015	-4.71595e-016	5.58535e-015	6.15085e-015	5.22431e-015	1.64782e-014	-9.3689e-015	1.22237e-014	2.24956e-015	-1.23438e-015	-7.94012e-016	-4.47464e-015	-2.84671e-014	-9.48584e-014	-6.82794e-014	-2.6643e-014	-1.01693e-013	-4.62987e-014	-8.13196e-014	-4.08213e-014	-4.43977e-014	-5.40084e-014
-2.8109e-015	-1.60065e-014	-3.8759e-015	4.57089e-015	-2.30977e-016	5.80468e-015	6.24609e-015	5.4686e-015	1.64504e-014	-9.54993e-015	1.17156e-014	1.75326e-015	-1.24261e-015	-9.91613e-016	-4.53269e-015	-2.88081e-014	-9.57441e-014	-6.8765e-014	-2.68522e-014	-1.02775e-013	-4.67276e-014	-8.165e-014	-4.09343e-014	-4.45308e-014	-5.41669e-014
-3.00339e-015	-1.59294e-014	-3.76365e-015	4.80993e-015	2.18581e-017	6.03936e-015	6.35598e-015	5.69892e-015	1.64098e-014	-9.73796e-015	1.11359e-014	1.2171e-015	-1.31768e-015	-1.19462e-015	-4.5785e-015	-2.91274e-014	-9.66138e-014	-6.92461e-014	-2.7081e-014	-1.03844e-013	-4.71287e-014	-8.19591e-014	-4.10473e-014	-4.46845e-014	-5.43244e-014
-3.25897e-015	-1.58376e-014	-3.6319e-015	5.06254e-015	2.87256e-016	6.29051e-015	6.4821e-015	5.91366e-015	1.63599e-014	-9.93191e-015	1.04915e-014	6.48431e-016	-1.45516e-015	-1.40153e-015	-4.6108e-015	-2.94239e-014	-9.74652e-014	-6.97228e-014	-2.73279e-014	-1.04895e-013	-4.74988e-014	-8.22447e-014	-4.11596e-014	-4.48583e-014	-5.44794e-014
-3.57452e-015	-1.57317e-014	-3.48015e-015	5.32643e-015	5.65633e-016	6.55945e-015	6.62583e-015	6.11157e-015	1.63039e-014	-1.01309e-014	9.78971e-015	5.4338e-017	-1.65086e-015	-1.61047e-015	-4.62904e-015	-2.96973e-014	-9.82966e-014	-7.01947e-014	-2.75923e-014	-1.05923e-013	-4.78354e-014	-8.2506e-014	-4.12703e-014	-4.50517e-014	-5.46301e-014
-3.94697e-015	-1.56112e-014	-3.30827e-015	5.59985e-015	8.57097e-016	6.84679e-015	6.78901e-015	6.29132e-015	1.62448e-014	-1.03336e-014	9.0379e-015	-5.58126e-016	-1.89984e-015	-1.82107e-015	-4.63312e-015	-2.99469e-014	-9.91061e-014	-7.06616e-014	-2.78721e-014	-1.06925e-013	-4.8136e-014	-8.27417e-014	-4.13783e-014	-4.52629e-014	-5.4776e-014
-4.37243e-015	-1.54754e-014	-3.11639e-015	5.88014e-015	1.16171e-015	7.15313e-015	6.97261e-015	6.45256e-015	1.61861e-014	-1.05383e-014	8.24468e-015	-1.1817e-015	-2.1971e-015	-2.03201e-015	-4.6223e-015	-3.01723e-014	-9.9892e-014	-7.11236e-014	-2.81648e-014	-1.07895e-013	-4.83983e-014	-8.29506e-014	-4.14825e-014	-4.54908e-014	-5.49149e-014
-4.84646e-015	-1.53248e-014	-2.90561e-015	6.16519e-015	1.47924e-015	7.47898e-015	7.17732e-015	6.5942e-015	1.61311e-014	-1.07444e-014	7.41792e-015	-1.809e-015	-2.53778e-015	-2.24217e-015	-4.59568e-015	-3.03725e-014	-1.00654e-013	-7.15806e-014	-2.84692e-014	-1.08831e-013	-4.862e-014	-8.31331e-014	-4.15821e-014	-4.57336e-014	-5.50455e-014
-5.36462e-015	-1.51595e-014	-2.67609e-015	6.45275e-015	1.80934e-015	7.82461e-015	7.40388e-015	6.71575e-015	1.60828e-014	-1.09509e-014	6.56673e-015	-2.43357e-015	-2.91624e-015	-2.45034e-015	-4.55337e-015	-3.05475e-014	-1.0139e-013	-7.20319e-014	-2.87824e-014	-1.09729e-013	-4.87996e-014	-8.32884e-014	-4.16763e-014	-4.59896e-014	-5.51661e-014
-5.92248e-015	-1.49801e-014	-2.42867e-015	6.74022e-015	2.15108e-015	8.18955e-015	7.65229e-015	6.8165e-015	1.60432e-014	-1.11568e-014	5.69982e-015	-3.04831e-015	-3.32688e-015	-2.65562e-015	-4.49557e-015	-3.06979e-014	-1.021e-013	-7.24777e-014	-2.91022e-014	-1.10586e-013	-4.89366e-014	-8.34163e-014	-4.17649e-014	-4.62568e-014	-5.5276e-014
-6.51439e-015	-1.47875e-014	-2.16501e-015	7.0248e-015	2.50401e-015	8.57346e-015	7.92196e-015	6.89573e-015	1.60146e-014	-1.13614e-014	4.82606e-015	-3.64659e-015	-3.76425e-015	-2.85682e-015	-4.42229e-015	-3.08242e-014	-1.02782e-013	-7.29175e-014	-2.9427e-014	-1.114e-013	-4.90309e-014	-8.35175e-014	-4.18466e-014	-4.65329e-014	-5.53732e-014
-7.13553e-015	-1.45822e-014	-1.88668e-015	7.30438e-015	2.86706e-015	8.9753e-015	8.21263e-015	6.95369e-015	1.59992e-014	-1.15634e-014	3.95425e-015	-4.22232e-015	-4.22302e-015	-3.05306e-015	-4.33369e-015	-3.09272e-014	-1.03436e-013	-7.33517e-014	-2.97544e-014	-1.12167e-013	-4.90822e-014	-8.35926e-014	-4.19211e-014	-4.68159e-014	-5.54566e-014
-7.78029e-015	-1.4365e-014	-1.59542e-015	7.57702e-015	3.23934e-015	9.39367e-015	8.52448e-015	6.98998e-015	1.59986e-014	-1.17617e-014	3.09273e-015	-4.77056e-015	-4.69728e-015	-3.2434e-015	-4.23016e-015	-3.10076e-014	-1.04062e-013	-7.37807e-014	-3.00829e-014	-1.12886e-013	-4.90909e-014	-8.36425e-014	-4.19878e-014	-4.7104e-014	-5.55254e-014
-8.44317e-015	-1.41362e-014	-1.29342e-015	7.84021e-015	3.61929e-015	9.82751e-015	8.85647e-015	7.00419e-015	1.60136e-014	-1.19558e-014	2.24993e-015	-5.28562e-015	-5.18087e-015	-3.42699e-015	-4.11258e-015	-3.10666e-014	-1.04659e-013	-7.42045e-014	-3.041e-014	-1.13555e-013	-4.90575e-014	-8.36683e-014	-4.20457e-014	-4.73947e-014	-5.55782e-014
-9.11806e-015	-1.38965e-014	-9.82389e-016	8.09238e-015	4.00536e-015	1.02754e-014	9.20704e-015	6.99657e-015	1.60454e-014	-1.21449e-014	1.43385e-015	-5.76314e-015	-5.66828e-015	-3.60336e-015	-3.98125e-015	-3.1105e-014	-1.05227e-013	-7.46235e-014	-3.07341e-014	-1.14173e-013	-4.89841e-014	-8.36707e-014	-4.20945e-014	-4.76852e-014	-5.56139e-014
-9.79908e-015	-1.36469e-014	-6.64946e-016	8.33183e-015	4.39555e-015	1.07356e-014	9.574e-015	6.96762e-015	1.60946e-014	-1.23284e-014	6.51934e-016	-6.19912e-015	-6.15476e-015	-3.77105e-015	-3.83727e-015	-3.11244e-014	-1.05768e-013	-7.50379e-014	-3.10535e-014	-1.1474e-013	-4.88724e-014	-8.36515e-014	-4.21336e-014	-4.79729e-014	-5.56318e-014
-1.04807e-014	-1.33885e-014	-3.43489e-016	8.55718e-015	4.78834e-015	1.12065e-014	9.95585e-015	6.91808e-015	1.61616e-014	-1.25056e-014	-8.83622e-017	-6.59041e-015	-6.63484e-015	-3.92942e-015	-3.68135e-015	-3.11269e-014	-1.06281e-013	-7.54479e-014	-3.1366e-014	-1.15256e-013	-4.87242e-014	-8.36116e-014	-4.21629e-014	-4.82557e-014	-5.56312e-014
-1.11569e-014	-1.31228e-014	-2.00068e-017	8.76722e-015	5.18194e-015	1.1686e-014	1.03508e-014	6.8485e-015	1.62459e-014	-1.2676e-014	-7.79744e-016	-6.93415e-015	-7.10319e-015	-4.07782e-015	-3.51494e-015	-3.11141e-014	-1.06768e-013	-7.58535e-014	-3.16698e-014	-1.1572e-013	-4.85418e-014	-8.35532e-014	-4.2182e-014	-4.85317e-014	-5.5611e-014
-1.18222e-014	-1.28509e-014	3.02444e-016	8.96122e-015	5.57442e-015	1.21721e-014	1.07564e-014	6.75883e-015	1.63482e-014	-1.28389e-014	-1.41607e-015	-7.22802e-015	-7.55473e-015	-4.21578e-015	-3.33904e-015	-3.10885e-014	-1.07229e-013	-7.62549e-014	-3.19635e-014	-1.16134e-013	-4.83283e-014	-8.34781e-014	-4.21907e-014	-4.87979e-014	-5.55716e-014
-1.24717e-014	-1.25734e-014	6.20584e-016	9.1379e-015	5.96332e-015	1.26626e-014	1.11712e-014	6.64981e-015	1.64678e-014	-1.29947e-014	-1.99197e-015	-7.47065e-015	-7.98457e-015	-4.34344e-015	-3.15483e-015	-3.10521e-014	-1.07666e-013	-7.66521e-014	-3.22452e-014	-1.16498e-013	-4.80865e-014	-8.33878e-014	-4.21883e-014	-4.90524e-014	-5.55127e-014
-1.30997e-014	-1.22913e-014	9.32914e-016	9.29729e-015	6.34656e-015	1.31551e-014	1.15923e-014	6.52217e-015	1.66035e-014	-1.31427e-014	-2.50171e-015	-7.66009e-015	-8.38844e-015	-4.46046e-015	-2.96385e-015	-3.10071e-014	-1.08078e-013	-7.70449e-014	-3.25142e-014	-1.16813e-013	-4.78196e-014	-8.32844e-014	-4.21743e-014	-4.92928e-014	-5.54348e-014
-1.37021e-014	-1.20059e-014	1.23676e-015	9.43882e-015	6.72148e-015	1.36472e-014	1.20175e-014	6.37651e-015	1.67552e-014	-1.32819e-014	-2.94049e-015	-7.79603e-015	-8.76169e-015	-4.56664e-015	-2.76676e-015	-3.0956e-014	-1.08467e-013	-7.74332e-014	-3.27685e-014	-1.1708e-013	-4.75317e-014	-8.31696e-014	-4.21488e-014	-4.95174e-014	-5.53383e-014
-1.42734e-014	-1.17179e-014	1.52971e-015	9.56276e-015	7.08605e-015	1.41362e-014	1.24442e-014	6.21425e-015	1.69221e-014	-1.3413e-014	-3.30402e-015	-7.8785e-015	-9.09991e-015	-4.66216e-015	-2.56567e-015	-3.09015e-014	-1.08834e-013	-7.78172e-014	-3.30069e-014	-1.17302e-013	-4.72262e-014	-8.30454e-014	-4.21117e-014	-4.97241e-014	-5.52236e-014
-1.48091e-014	-1.14279e-014	1.80923e-015	9.66952e-015	7.43843e-015	1.46199e-014	1.28706e-014	6.03671e-015	1.71028e-014	-1.35354e-014	-3.58905e-015	-7.90759e-015	-9.39873e-015	-4.74739e-015	-2.36227e-015	-3.0846e-014	-1.09182e-013	-7.81968e-014	-3.32284e-014	-1.17479e-013	-4.6907e-014	-8.29138e-014	-4.20627e-014	-4.99113e-014	-5.50914e-014
-1.53051e-014	-1.11369e-014	2.07297e-015	9.75922e-015	7.77617e-015	1.50961e-014	1.32944e-014	5.84516e-015	1.72962e-014	-1.36493e-014	-3.79238e-015	-7.88408e-015	-9.6545e-015	-4.82188e-015	-2.15786e-015	-3.07919e-014	-1.09511e-013	-7.85715e-014	-3.34325e-014	-1.17614e-013	-4.65781e-014	-8.27769e-014	-4.20015e-014	-5.00769e-014	-5.49429e-014
-1.57579e-014	-1.08462e-014	2.31874e-015	9.83286e-015	8.09746e-015	1.55622e-014	1.37135e-014	5.64046e-015	1.7501e-014	-1.3754e-014	-3.91177e-015	-7.8096e-015	-9.86373e-015	-4.88644e-015	-1.95365e-015	-3.07411e-014	-1.09824e-013	-7.89404e-014	-3.36183e-014	-1.1771e-013	-4.62434e-014	-8.26361e-014	-4.1928e-014	-5.02197e-014	-5.47793e-014
-1.61639e-014	-1.05567e-014	2.54512e-015	9.89202e-015	8.3991e-015	1.60155e-014	1.41259e-014	5.42458e-015	1.77161e-014	-1.38492e-014	-3.94558e-015	-7.68486e-015	-1.00223e-014	-4.94173e-015	-1.75162e-015	-3.06963e-014	-1.10121e-013	-7.93033e-014	-3.37856e-014	-1.17769e-013	-4.59073e-014	-8.24926e-014	-4.18418e-014	-5.03382e-014	-5.46011e-014
-1.65199e-014	-1.02691e-014	2.75035e-015	9.93788e-015	8.6786e-015	1.64538e-014	1.45295e-014	5.19833e-015	1.79405e-014	-1.39352e-014	-3.89287e-015	-7.51194e-015	-1.01268e-014	-4.98796e-015	-1.55314e-015	-3.06598e-014	-1.10404e-013	-7.9659e-014	-3.39339e-014	-1.17792e-013	-4.55737e-014	-8.23485e-014	-4.17436e-014	-5.04309e-014	-5.44098e-014
-1.68235e-014	-9.98412e-015	2.93346e-015	9.97217e-015	8.9344e-015	1.68752e-014	1.49227e-014	4.96341e-015	1.81729e-014	-1.40115e-014	-3.75282e-015	-7.29271e-015	-1.01747e-014	-5.02561e-015	-1.35922e-015	-3.06335e-014	-1.10675e-013	-8.0007e-014	-3.40621e-014	-1.17783e-013	-4.52466e-014	-8.22059e-014	-4.16332e-014	-5.0497e-014	-5.42067e-014
-1.70731e-014	-9.70213e-015	3.09326e-015	9.99636e-015	9.16416e-015	1.7278e-014	1.53036e-014	4.72127e-015	1.84122e-014	-1.40778e-014	-3.5256e-015	-7.0298e-015	-1.01627e-014	-5.05599e-015	-1.17134e-015	-3.06186e-014	-1.10935e-013	-8.03466e-014	-3.41699e-014	-1.17745e-013	-4.49298e-014	-8.20648e-014	-4.15102e-014	-5.05357e-014	-5.39933e-014
-1.72669e-014	-9.42379e-015	3.22903e-015	1.00121e-014	9.36622e-015	1.76602e-014	1.56708e-014	4.47333e-015	1.8658e-014	-1.41339e-014	-3.21183e-015	-6.72569e-015	-1.00886e-014	-5.07949e-015	-9.9177e-016	-3.06172e-014	-1.11186e-013	-8.06762e-014	-3.42571e-014	-1.17679e-013	-4.46271e-014	-8.19264e-014	-4.13752e-014	-5.05463e-014	-5.37716e-014
-1.74029e-014	-9.14961e-015	3.33975e-015	1.00206e-014	9.53898e-015	1.80203e-014	1.60232e-014	4.22156e-015	1.89096e-014	-1.41795e-014	-2.81262e-015	-6.38278e-015	-9.95031e-015	-5.09686e-015	-8.21865e-016	-3.06305e-014	-1.11428e-013	-8.09946e-014	-3.43233e-014	-1.17587e-013	-4.43411e-014	-8.17914e-014	-4.1228e-014	-5.05279e-014	-5.3543e-014
-1.74801e-014	-8.8796e-015	3.4252e-015	1.00241e-014	9.68093e-015	1.83563e-014	1.63594e-014	3.96776e-015	1.91664e-014	-1.42143e-014	-2.3299e-015	-6.00401e-015	-9.7452e-015	-5.10949e-015	-6.63023e-016	-3.06607e-014	-1.11663e-013	-8.13009e-014	-3.43688e-014	-1.17472e-013	-4.40754e-014	-8.16602e-014	-4.10687e-014	-5.04804e-014	-5.33089e-014
-1.74986e-014	-8.61387e-015	3.48619e-015	1.00246e-014	9.79091e-015	1.86668e-014	1.66784e-014	3.71384e-015	1.94269e-014	-1.4238e-014	-1.76646e-015	-5.59207e-015	-9.47204e-015	-5.11894e-015	-5.15869e-016	-3.07091e-014	-1.11892e-013	-8.15939e-014	-3.43932e-014	-1.17336e-013	-4.38322e-014	-8.15334e-014	-4.08973e-014	-5.04035e-014	-5.30714e-014
-1.74582e-014	-8.35253e-015	3.52251e-015	1.00238e-014	9.86821e-015	1.89511e-014	1.69796e-014	3.46116e-015	1.96903e-014	-1.42506e-014	-1.12449e-015	-5.1501e-015	-9.13e-015	-5.12603e-015	-3.81696e-016	-3.07754e-014	-1.12116e-013	-8.18723e-014	-3.43967e-014	-1.1718e-013	-4.36137e-014	-8.14109e-014	-4.07133e-014	-5.02978e-014	-5.28318e-014
-1.73588e-014	-8.09579e-015	3.53488e-015	1.00231e-014	9.91282e-015	1.92086e-014	1.72628e-014	3.21182e-015	1.99565e-014	-1.42511e-014	-4.07418e-016	-4.68083e-015	-8.71747e-015	-5.13211e-015	-2.6168e-016	-3.08603e-014	-1.12335e-013	-8.21341e-014	-3.43796e-014	-1.17007e-013	-4.34218e-014	-8.12925e-014	-4.05173e-014	-5.0163e-014	-5.25917e-014
-1.72011e-014	-7.84327e-015	3.52476e-015	1.00244e-014	9.92394e-015	1.94389e-014	1.75283e-014	2.96819e-015	2.02258e-014	-1.42401e-014	3.80367e-016	-4.18699e-015	-8.23491e-015	-5.13744e-015	-1.56266e-016	-3.09642e-014	-1.12551e-013	-8.2378e-014	-3.43418e-014	-1.16818e-013	-4.32578e-014	-8.1178e-014	-4.03088e-014	-5e-014	-5.23521e-014
-1.69871e-014	-7.59492e-015	3.49286e-015	1.00299e-014	9.90209e-015	1.96416e-014	1.77762e-014	2.73126e-015	2.04985e-014	-1.42174e-014	1.23436e-015	-3.67124e-015	-7.68214e-015	-5.14335e-015	-6.59599e-017	-3.10873e-014	-1.12763e-013	-8.26031e-014	-3.42828e-014	-1.16615e-013	-4.31221e-014	-8.10663e-014	-4.00883e-014	-4.98086e-014	-5.21144e-014
-1.67181e-014	-7.35137e-015	3.44065e-015	1.00414e-014	9.84846e-015	1.98169e-014	1.80069e-014	2.50324e-015	2.07744e-014	-1.41818e-014	2.14988e-015	-3.13704e-015	-7.05929e-015	-5.15096e-015	9.40803e-018	-3.12298e-014	-1.12972e-013	-8.28079e-014	-3.42035e-014	-1.16399e-013	-4.30152e-014	-8.09558e-014	-3.98556e-014	-4.95894e-014	-5.188e-014
-1.63955e-014	-7.11243e-015	3.37104e-015	1.00602e-014	9.7633e-015	1.99654e-014	1.82215e-014	2.28602e-015	2.10541e-014	-1.41333e-014	3.12213e-015	-2.58685e-015	-6.36766e-015	-5.16193e-015	6.91707e-017	-3.13906e-014	-1.13177e-013	-8.29909e-014	-3.41046e-014	-1.16171e-013	-4.29374e-014	-8.08463e-014	-3.96106e-014	-4.93431e-014	-5.165e-014
-1.6021e-014	-6.8773e-015	3.28538e-015	1.00871e-014	9.64789e-015	2.00879e-014	1.84206e-014	2.08181e-015	2.13386e-014	-1.40715e-014	4.14575e-015	-2.0232e-015	-5.6094e-015	-5.17681e-015	1.12911e-016	-3.15684e-014	-1.1338e-013	-8.315e-014	-3.39857e-014	-1.15932e-013	-4.28882e-014	-8.07364e-014	-3.93534e-014	-4.90706e-014	-5.14254e-014
-1.55979e-014	-6.64605e-015	3.1858e-015	1.01229e-014	9.50397e-015	2.01851e-014	1.86049e-014	1.89239e-015	2.16275e-014	-1.39965e-014	5.21507e-015	-1.4486e-015	-4.78652e-015	-5.1962e-015	1.40543e-016	-3.17624e-014	-1.13578e-013	-8.32844e-014	-3.38471e-014	-1.15682e-013	-4.28662e-014	-8.06251e-014	-3.90837e-014	-4.87726e-014	-5.12075e-014
-1.51289e-014	-6.41764e-015	3.07463e-015	1.01681e-014	9.33356e-015	2.02579e-014	1.87754e-014	1.72083e-015	2.19218e-014	-1.39077e-014	6.32469e-015	-8.65351e-016	-3.90099e-015	-5.22133e-015	1.52664e-016	-3.19724e-014	-1.13772e-013	-8.33927e-014	-3.3689e-014	-1.15423e-013	-4.28698e-014	-8.05111e-014	-3.88018e-014	-4.84494e-014	-5.09968e-014
-1.46175e-014	-6.19174e-015	2.95405e-015	1.02243e-014	9.13894e-015	2.03077e-014	1.89338e-014	1.56937e-015	2.22228e-014	-1.38049e-014	7.46833e-015	-2.75941e-016	-2.95589e-015	-5.2533e-015	1.49709e-016	-3.21967e-014	-1.1396e-013	-8.34738e-014	-3.35122e-014	-1.15155e-013	-4.28973e-014	-8.03923e-014	-3.8508e-014	-4.81022e-014	-5.07942e-014
-1.40675e-014	-5.96767e-015	2.82653e-015	1.02917e-014	8.92254e-015	2.03357e-014	1.90819e-014	1.44014e-015	2.25309e-014	-1.36882e-014	8.63992e-015	3.18029e-016	-1.95548e-015	-5.29283e-015	1.31875e-016	-3.24335e-014	-1.14142e-013	-8.35266e-014	-3.33169e-014	-1.14877e-013	-4.29463e-014	-8.02673e-014	-3.82021e-014	-4.77318e-014	-5.06003e-014
-1.34818e-014	-5.74524e-015	2.69439e-015	1.03704e-014	8.68662e-015	2.03435e-014	1.92214e-014	1.33461e-015	2.28468e-014	-1.35574e-014	9.83308e-015	9.14451e-016	-9.04005e-016	-5.33992e-015	9.98774e-017	-3.26806e-014	-1.14315e-013	-8.35511e-014	-3.31031e-014	-1.14592e-013	-4.30135e-014	-8.01342e-014	-3.78852e-014	-4.73392e-014	-5.04156e-014
-1.28644e-014	-5.52396e-015	2.55974e-015	1.04604e-014	8.43438e-015	2.0333e-014	1.93544e-014	1.25394e-015	2.31711e-014	-1.34126e-014	1.10413e-014	1.51096e-015	1.93625e-016	-5.39568e-015	5.38757e-017	-3.29364e-014	-1.14478e-013	-8.35462e-014	-3.28714e-014	-1.14298e-013	-4.30962e-014	-7.99919e-014	-3.75576e-014	-4.69257e-014	-5.02403e-014
-1.22191e-014	-5.30426e-015	2.42543e-015	1.05616e-014	8.16889e-015	2.03055e-014	1.94827e-014	1.1993e-015	2.35043e-014	-1.3254e-014	1.22583e-014	2.10586e-015	1.33196e-015	-5.45993e-015	-5.15569e-018	-3.31992e-014	-1.1463e-013	-8.35117e-014	-3.26225e-014	-1.13995e-013	-4.31912e-014	-7.98386e-014	-3.72195e-014	-4.64921e-014	-5.00746e-014
-1.15505e-014	-5.08553e-015	2.29331e-015	1.06726e-014	7.89323e-015	2.02623e-014	1.96071e-014	1.17233e-015	2.38459e-014	-1.30817e-014	1.3477e-014	2.69724e-015	2.50506e-015	-5.53398e-015	-7.67667e-017	-3.34671e-014	-1.1477e-013	-8.34472e-014	-3.23577e-014	-1.13685e-013	-4.32956e-014	-7.96731e-014	-3.68713e-014	-4.60395e-014	-4.99194e-014
-1.08623e-014	-4.86742e-015	2.16465e-015	1.07922e-014	7.61086e-015	2.02052e-014	1.97288e-014	1.17423e-015	2.41958e-014	-1.28962e-014	1.46908e-014	3.28294e-015	3.70605e-015	-5.61778e-015	-1.60167e-016	-3.37385e-014	-1.14897e-013	-8.33526e-014	-3.20776e-014	-1.13366e-013	-4.34048e-014	-7.94942e-014	-3.65136e-014	-4.55687e-014	-4.97744e-014
-1.01593e-014	-4.64991e-015	2.04154e-015	1.09196e-014	7.32441e-015	2.01363e-014	1.98486e-014	1.20545e-015	2.45541e-014	-1.26985e-014	1.58926e-014	3.86122e-015	4.92837e-015	-5.71164e-015	-2.54301e-016	-3.40103e-014	-1.15007e-013	-8.32285e-014	-3.17833e-014	-1.13039e-013	-4.35152e-014	-7.93007e-014	-3.61469e-014	-4.50812e-014	-4.96392e-014
-9.44568e-015	-4.43214e-015	1.92615e-015	1.10536e-014	7.0369e-015	2.00571e-014	1.99678e-014	1.26738e-015	2.49199e-014	-1.24891e-014	1.70762e-014	4.43059e-015	6.16508e-015	-5.81531e-015	-3.58164e-016	-3.42811e-014	-1.15101e-013	-8.30759e-014	-3.14755e-014	-1.12704e-013	-4.36236e-014	-7.90912e-014	-3.57718e-014	-4.45779e-014	-4.9514e-014
-8.72565e-015	-4.21367e-015	1.81981e-015	1.11924e-014	6.75212e-015	1.99699e-014	2.00877e-014	1.3599e-015	2.52922e-014	-1.22686e-014	1.82348e-014	4.98935e-015	7.40825e-015	-5.92813e-015	-4.7088e-016	-3.45488e-014	-1.15176e-013	-8.28947e-014	-3.11555e-014	-1.12361e-013	-4.37268e-014	-7.88647e-014	-3.53894e-014	-4.40605e-014	-4.93989e-014
-8.00386e-015	-3.99458e-015	1.72305e-015	1.13343e-014	6.47366e-015	1.98759e-014	2.02089e-014	1.48334e-015	2.56708e-014	-1.20376e-014	1.9362e-014	5.53605e-015	8.64993e-015	-6.05005e-015	-5.90918e-016	-3.48112e-014	-1.15229e-013	-8.26859e-014	-3.08242e-014	-1.12011e-013	-4.38208e-014	-7.86207e-014	-3.50009e-014	-4.35302e-014	-4.92939e-014
-7.28454e-015	-3.77489e-015	1.63678e-015	1.14779e-014	6.2039e-015	1.97767e-014	2.03327e-014	1.63752e-015	2.60546e-014	-1.17976e-014	2.04516e-014	6.06913e-015	9.88186e-015	-6.18035e-015	-7.17065e-016	-3.50665e-014	-1.15261e-013	-8.24504e-014	-3.0483e-014	-1.11654e-013	-4.39019e-014	-7.8359e-014	-3.46076e-014	-4.29876e-014	-4.91987e-014
-6.57149e-015	-3.55458e-015	1.5612e-015	1.16208e-014	5.94587e-015	1.96736e-014	2.04595e-014	1.82237e-015	2.64423e-014	-1.15497e-014	2.14975e-014	6.58719e-015	1.10961e-014	-6.31886e-015	-8.48324e-016	-3.53126e-014	-1.15269e-013	-8.21898e-014	-3.01331e-014	-1.1129e-013	-4.39672e-014	-7.80793e-014	-3.42108e-014	-4.24343e-014	-4.91129e-014
-5.86862e-015	-3.33307e-015	1.4962e-015	1.1761e-014	5.70148e-015	1.95671e-014	2.05893e-014	2.03804e-015	2.68314e-014	-1.12957e-014	2.24946e-014	7.08861e-015	1.22846e-014	-6.46486e-015	-9.8342e-016	-3.55482e-014	-1.15251e-013	-8.19059e-014	-2.97766e-014	-1.1092e-013	-4.40139e-014	-7.77812e-014	-3.38111e-014	-4.18714e-014	-4.90365e-014
-5.17955e-015	-3.11018e-015	1.44154e-015	1.18965e-014	5.47323e-015	1.94591e-014	2.07212e-014	2.2832e-015	2.72203e-014	-1.1037e-014	2.34374e-014	7.57252e-015	1.34392e-014	-6.61784e-015	-1.12217e-015	-3.57719e-014	-1.15207e-013	-8.16007e-014	-2.94152e-014	-1.10545e-013	-4.40402e-014	-7.74644e-014	-3.34097e-014	-4.12998e-014	-4.89694e-014
-4.50725e-015	-2.88641e-015	1.39731e-015	1.20248e-014	5.26341e-015	1.93502e-014	2.08556e-014	2.5563e-015	2.76072e-014	-1.07746e-014	2.43214e-014	8.0375e-015	1.45529e-014	-6.77705e-015	-1.26333e-015	-3.59819e-014	-1.15135e-013	-8.12761e-014	-2.90504e-014	-1.10163e-013	-4.4043e-014	-7.71297e-014	-3.30082e-014	-4.07211e-014	-4.89109e-014
-3.85455e-015	-2.66197e-015	1.36259e-015	1.21434e-014	5.07343e-015	1.92412e-014	2.0992e-014	2.85496e-015	2.79893e-014	-1.05106e-014	2.51418e-014	8.4824e-015	1.56173e-014	-6.94167e-015	-1.40614e-015	-3.61765e-014	-1.15034e-013	-8.09336e-014	-2.86841e-014	-1.09777e-013	-4.40202e-014	-7.6778e-014	-3.26078e-014	-4.01371e-014	-4.88607e-014
-3.224e-015	-2.43619e-015	1.33643e-015	1.22503e-014	4.90483e-015	1.91327e-014	2.1129e-014	3.17728e-015	2.83637e-014	-1.02468e-014	2.58948e-014	8.90582e-015	1.66248e-014	-7.11032e-015	-1.54994e-015	-3.6355e-014	-1.14904e-013	-8.05758e-014	-2.8318e-014	-1.09387e-013	-4.39705e-014	-7.64101e-014	-3.22105e-014	-3.95487e-014	-4.8819e-014
-2.61824e-015	-2.20838e-015	1.31725e-015	1.23427e-014	4.75869e-015	1.90246e-014	2.12645e-014	3.52095e-015	2.87277e-014	-9.9849e-015	2.65768e-014	9.30699e-015	1.75679e-014	-7.28286e-015	-1.69359e-015	-3.65162e-014	-1.14743e-013	-8.02057e-014	-2.79544e-014	-1.08994e-013	-4.38933e-014	-7.60271e-014	-3.18176e-014	-3.8958e-014	-4.87859e-014
-2.03862e-015	-1.97904e-015	1.30362e-015	1.24187e-014	4.63555e-015	1.89166e-014	2.13969e-014	3.88324e-015	2.90783e-014	-9.72698e-015	2.71851e-014	9.68479e-015	1.84403e-014	-7.45843e-015	-1.83613e-015	-3.66595e-014	-1.14553e-013	-7.98247e-014	-2.75958e-014	-1.08599e-013	-4.37883e-014	-7.56306e-014	-3.14303e-014	-3.83661e-014	-4.8761e-014
-1.48661e-015	-1.74799e-015	1.2941e-015	1.24765e-014	4.53599e-015	1.88088e-014	2.15256e-014	4.26092e-015	2.94129e-014	-9.47495e-015	2.77175e-014	1.00387e-014	1.92367e-014	-7.63575e-015	-1.97796e-015	-3.67843e-014	-1.14333e-013	-7.94359e-014	-2.72443e-014	-1.08202e-013	-4.3655e-014	-7.52217e-014	-3.10497e-014	-3.77747e-014	-4.87435e-014
-9.63701e-016	-1.51573e-015	1.28668e-015	1.25146e-014	4.46048e-015	1.87009e-014	2.16484e-014	4.65025e-015	2.97279e-014	-9.23062e-015	2.81723e-014	1.03679e-014	1.99525e-014	-7.81353e-015	-2.11801e-015	-3.68896e-014	-1.14081e-013	-7.90414e-014	-2.69016e-014	-1.07806e-013	-4.34938e-014	-7.48029e-014	-3.06771e-014	-3.71847e-014	-4.87331e-014
-4.70567e-016	-1.28261e-015	1.27921e-015	1.25313e-014	4.40812e-015	1.85932e-014	2.17626e-014	5.04812e-015	3.00198e-014	-8.99568e-015	2.85488e-014	1.06721e-014	2.0583e-014	-7.98989e-015	-2.25579e-015	-3.69757e-014	-1.138e-013	-7.86439e-014	-2.65703e-014	-1.07411e-013	-4.33054e-014	-7.4376e-014	-3.03142e-014	-3.65973e-014	-4.87298e-014
-7.68466e-018	-1.04839e-015	1.26957e-015	1.25245e-014	4.37823e-015	1.84852e-014	2.1866e-014	5.45095e-015	3.0286e-014	-8.77137e-015	2.88465e-014	1.09512e-014	2.11246e-014	-8.164e-015	-2.39122e-015	-3.7042e-014	-1.13488e-013	-7.82465e-014	-2.62527e-014	-1.07018e-013	-4.30907e-014	-7.39427e-014	-2.9962e-014	-3.6015e-014	-4.87333e-014
4.2503e-016	-8.13189e-016	1.25645e-015	1.24935e-014	4.36962e-015	1.83763e-014	2.19572e-014	5.85582e-015	3.05232e-014	-8.55926e-015	2.90662e-014	1.12054e-014	2.15743e-014	-8.33551e-015	-2.5241e-015	-3.70889e-014	-1.13149e-013	-7.78511e-014	-2.59516e-014	-1.06629e-013	-4.28513e-014	-7.35052e-014	-2.96219e-014	-3.54394e-014	-4.87432e-014
8.28336e-016	-5.77597e-016	1.23727e-015	1.24377e-014	4.38079e-015	1.82663e-014	2.20344e-014	6.25839e-015	3.07291e-014	-8.36101e-015	2.9209e-014	1.14342e-014	2.19306e-014	-8.50308e-015	-2.65403e-015	-3.71167e-014	-1.12783e-013	-7.74597e-014	-2.56688e-014	-1.06244e-013	-4.25892e-014	-7.3066e-014	-2.92954e-014	-3.48714e-014	-4.87588e-014
1.20301e-015	-3.41296e-016	1.20982e-015	1.2356e-014	4.40994e-015	1.81541e-014	2.20952e-014	6.65465e-015	3.09007e-014	-8.17777e-015	2.9277e-014	1.16387e-014	2.21922e-014	-8.66533e-015	-2.78127e-015	-3.71249e-014	-1.12391e-013	-7.70747e-014	-2.54061e-014	-1.05865e-013	-4.23065e-014	-7.26274e-014	-2.89838e-014	-3.43128e-014	-4.87799e-014
1.54962e-015	-1.046e-016	1.17222e-015	1.2248e-014	4.45582e-015	1.80383e-014	2.21377e-014	7.04082e-015	3.10364e-014	-8.01112e-015	2.92727e-014	1.18197e-014	2.23587e-014	-8.8217e-015	-2.90602e-015	-3.71144e-014	-1.11975e-013	-7.66972e-014	-2.51656e-014	-1.05493e-013	-4.20063e-014	-7.21917e-014	-2.86881e-014	-3.37656e-014	-4.88063e-014
1.87026e-015	1.32255e-016	1.1222e-015	1.21132e-014	4.51618e-015	1.79181e-014	2.216e-014	7.41274e-015	3.11337e-014	-7.86233e-015	2.91991e-014	1.19784e-014	2.24322e-014	-8.97144e-015	-3.02824e-015	-3.70857e-014	-1.11537e-013	-7.63298e-014	-2.49485e-014	-1.05128e-013	-4.16917e-014	-7.1761e-014	-2.8409e-014	-3.32314e-014	-4.8837e-014
2.16721e-015	3.6887e-016	1.05873e-015	1.19523e-014	4.5885e-015	1.77927e-014	2.21608e-014	7.76613e-015	3.11908e-014	-7.73214e-015	2.90602e-014	1.21155e-014	2.24154e-014	-9.1138e-015	-3.14801e-015	-3.70391e-014	-1.11078e-013	-7.59738e-014	-2.47566e-014	-1.04771e-013	-4.13664e-014	-7.13374e-014	-2.81475e-014	-3.27112e-014	-4.88714e-014
2.44243e-015	6.04702e-016	9.79375e-016	1.17655e-014	4.67081e-015	1.76621e-014	2.21382e-014	8.09698e-015	3.12059e-014	-7.62071e-015	2.88602e-014	1.22323e-014	2.23114e-014	-9.24751e-015	-3.26556e-015	-3.69756e-014	-1.10602e-013	-7.56304e-014	-2.45915e-014	-1.04424e-013	-4.10343e-014	-7.09235e-014	-2.7904e-014	-3.22065e-014	-4.89086e-014
2.69751e-015	8.3925e-016	8.8313e-016	1.15535e-014	4.76046e-015	1.75258e-014	2.2091e-014	8.40176e-015	3.11784e-014	-7.52865e-015	2.86044e-014	1.23303e-014	2.21243e-014	-9.37228e-015	-3.38149e-015	-3.68958e-014	-1.1011e-013	-7.5301e-014	-2.44549e-014	-1.04085e-013	-4.06985e-014	-7.05218e-014	-2.76791e-014	-3.17193e-014	-4.89481e-014
2.93525e-015	1.07225e-015	7.68927e-016	1.13168e-014	4.855e-015	1.73824e-014	2.20179e-014	8.67691e-015	3.11078e-014	-7.45636e-015	2.82984e-014	1.24116e-014	2.18594e-014	-9.48746e-015	-3.4957e-015	-3.68004e-014	-1.09606e-013	-7.49864e-014	-2.43472e-014	-1.03756e-013	-4.03626e-014	-7.01343e-014	-2.74736e-014	-3.12512e-014	-4.8989e-014
3.15806e-015	1.30324e-015	6.3566e-016	1.10565e-014	4.95189e-015	1.72308e-014	2.19187e-014	8.91961e-015	3.09946e-014	-7.40357e-015	2.79478e-014	1.24781e-014	2.15228e-014	-9.59221e-015	-3.60855e-015	-3.66894e-014	-1.0909e-013	-7.46865e-014	-2.42688e-014	-1.03438e-013	-4.00302e-014	-6.97624e-014	-2.72875e-014	-3.08043e-014	-4.90301e-014
3.36866e-015	1.53228e-015	4.83408e-016	1.07751e-014	5.04901e-015	1.7071e-014	2.17922e-014	9.12631e-015	3.08396e-014	-7.36962e-015	2.7559e-014	1.25316e-014	2.11213e-014	-9.68569e-015	-3.72002e-015	-3.65637e-014	-1.08567e-013	-7.44011e-014	-2.42204e-014	-1.03129e-013	-3.97047e-014	-6.94078e-014	-2.7121e-014	-3.03796e-014	-4.907e-014
3.56981e-015	1.75915e-015	3.12531e-016	1.04745e-014	5.14395e-015	1.69024e-014	2.16385e-014	9.2944e-015	3.0643e-014	-7.35436e-015	2.71388e-014	1.25742e-014	2.06625e-014	-9.76784e-015	-3.83031e-015	-3.64239e-014	-1.08038e-013	-7.41301e-014	-2.42023e-014	-1.0283e-013	-3.93892e-014	-6.90725e-014	-2.6974e-014	-2.9978e-014	-4.91078e-014
3.76364e-015	1.9831e-015	1.226e-016	1.01562e-014	5.23472e-015	1.67252e-014	2.14577e-014	9.42168e-015	3.04061e-014	-7.35755e-015	2.66936e-014	1.26084e-014	2.01542e-014	-9.83894e-015	-3.93974e-015	-3.62709e-014	-1.07506e-013	-7.38725e-014	-2.42133e-014	-1.0254e-013	-3.90873e-014	-6.87576e-014	-2.68459e-014	-2.96012e-014	-4.91422e-014
3.9527e-015	2.20302e-015	-8.55315e-017	9.82258e-015	5.31858e-015	1.65392e-014	2.12501e-014	9.50605e-015	3.01308e-014	-7.37791e-015	2.62301e-014	1.26364e-014	1.96049e-014	-9.89863e-015	-4.04819e-015	-3.61053e-014	-1.06974e-013	-7.36273e-014	-2.42529e-014	-1.02259e-013	-3.88022e-014	-6.84638e-014	-2.67365e-014	-2.92501e-014	-4.91722e-014
4.14073e-015	2.41843e-015	-3.1133e-016	9.47647e-015	5.39342e-015	1.6345e-014	2.10171e-014	9.5458e-015	2.98188e-014	-7.41453e-015	2.57554e-014	1.26609e-014	1.90237e-014	-9.94687e-015	-4.15529e-015	-3.59275e-014	-1.06443e-013	-7.33935e-014	-2.43201e-014	-1.01985e-013	-3.85369e-014	-6.81913e-014	-2.66455e-014	-2.89252e-014	-4.91967e-014
4.33045e-015	2.62912e-015	-5.52889e-016	9.12058e-015	5.45778e-015	1.6143e-014	2.07601e-014	9.54014e-015	2.94725e-014	-7.46599e-015	2.52766e-014	1.26846e-014	1.84205e-014	-9.98329e-015	-4.26153e-015	-3.57382e-014	-1.05917e-013	-7.31692e-014	-2.4414e-014	-1.01716e-013	-3.82936e-014	-6.79415e-014	-2.6572e-014	-2.86274e-014	-4.92145e-014
4.52352e-015	2.83505e-015	-8.08838e-016	8.75716e-015	5.51153e-015	1.59335e-014	2.04807e-014	9.48825e-015	2.90951e-014	-7.5316e-015	2.48008e-014	1.27099e-014	1.78042e-014	-1.00083e-014	-4.3667e-015	-3.55379e-014	-1.05397e-013	-7.29525e-014	-2.45327e-014	-1.01453e-013	-3.80743e-014	-6.77143e-014	-2.65155e-014	-2.83572e-014	-4.92236e-014
4.7217e-015	3.03576e-015	-1.07682e-015	8.38929e-015	5.554e-015	1.57175e-014	2.01812e-014	9.39013e-015	2.86903e-014	-7.60982e-015	2.43347e-014	1.27388e-014	1.71838e-014	-1.00215e-014	-4.4705e-015	-3.53272e-014	-1.04885e-013	-7.27411e-014	-2.46738e-014	-1.01192e-013	-3.78805e-014	-6.75094e-014	-2.64754e-014	-2.81152e-014	-4.92235e-014
4.92695e-015	3.23096e-015	-1.35499e-015	8.01994e-015	5.58451e-015	1.54961e-014	1.98644e-014	9.24605e-015	2.82605e-014	-7.69909e-015	2.38842e-014	1.27732e-014	1.65691e-014	-1.00229e-014	-4.57283e-015	-3.51061e-014	-1.04383e-013	-7.25325e-014	-2.48348e-014	-1.00932e-013	-3.77133e-014	-6.73267e-014	-2.64503e-014	-2.79018e-014	-4.92127e-014
5.141e-015	3.42002e-015	-1.64086e-015	7.65226e-015	5.60274e-015	1.52709e-014	1.95332e-014	9.05732e-015	2.78096e-014	-7.79772e-015	2.34552e-014	1.28152e-014	1.59696e-014	-1.00129e-014	-4.6731e-015	-3.48751e-014	-1.03891e-013	-7.23237e-014	-2.50137e-014	-1.00671e-013	-3.75737e-014	-6.71659e-014	-2.64388e-014	-2.77168e-014	-4.91899e-014
5.36466e-015	3.60256e-015	-1.93208e-015	7.28894e-015	5.60825e-015	1.50433e-014	1.91904e-014	8.82532e-015	2.73414e-014	-7.90438e-015	2.30535e-014	1.28671e-014	1.53941e-014	-9.99164e-015	-4.77075e-015	-3.46344e-014	-1.03411e-013	-7.2112e-014	-2.52081e-014	-1.00407e-013	-3.74624e-014	-6.70255e-014	-2.64398e-014	-2.756e-014	-4.91539e-014
5.59879e-015	3.77803e-015	-2.22571e-015	6.93309e-015	5.60161e-015	1.48145e-014	1.88391e-014	8.55167e-015	2.68597e-014	-8.01776e-015	2.26837e-014	1.29304e-014	1.4851e-014	-9.9589e-015	-4.86532e-015	-3.43838e-014	-1.02942e-013	-7.1895e-014	-2.54148e-014	-1.00139e-013	-3.7379e-014	-6.6905e-014	-2.64522e-014	-2.74306e-014	-4.9104e-014
5.84395e-015	3.94661e-015	-2.51885e-015	6.58741e-015	5.58395e-015	1.45866e-014	1.84825e-014	8.23883e-015	2.63686e-014	-8.13646e-015	2.23504e-014	1.30069e-014	1.43479e-014	-9.91577e-015	-4.95618e-015	-3.41235e-014	-1.02487e-013	-7.16697e-014	-2.56304e-014	-9.98631e-014	-3.73235e-014	-6.68031e-014	-2.64743e-014	-2.73287e-014	-4.90393e-014
6.0997e-015	4.10783e-015	-2.80868e-015	6.25465e-015	5.55602e-015	1.43619e-014	1.81233e-014	7.88917e-015	2.58718e-014	-8.25886e-015	2.20575e-014	1.30971e-014	1.38925e-014	-9.86222e-015	-5.04231e-015	-3.3853e-014	-1.02045e-013	-7.14321e-014	-2.58517e-014	-9.95775e-014	-3.72944e-014	-6.67176e-014	-2.6505e-014	-2.72535e-014	-4.89584e-014
6.36584e-015	4.26061e-015	-3.09128e-015	5.93697e-015	5.5192e-015	1.4142e-014	1.77652e-014	7.50673e-015	2.53733e-014	-8.38348e-015	2.18083e-014	1.32017e-014	1.34917e-014	-9.79806e-015	-5.12281e-015	-3.35717e-014	-1.01615e-013	-7.11797e-014	-2.60754e-014	-9.92802e-014	-3.72902e-014	-6.66465e-014	-2.65431e-014	-2.72041e-014	-4.8861e-014
6.64113e-015	4.40386e-015	-3.36336e-015	5.63641e-015	5.47491e-015	1.39288e-014	1.7412e-014	7.0943e-015	2.48771e-014	-8.50905e-015	2.1605e-014	1.33213e-014	1.31508e-014	-9.72351e-015	-5.19649e-015	-3.32794e-014	-1.01197e-013	-7.09094e-014	-2.62973e-014	-9.89694e-014	-3.73094e-014	-6.65878e-014	-2.65874e-014	-2.71795e-014	-4.87467e-014
6.92458e-015	4.53756e-015	-3.62237e-015	5.35495e-015	5.4254e-015	1.37247e-014	1.70672e-014	6.65536e-015	2.43866e-014	-8.63455e-015	2.14488e-014	1.34556e-014	1.2875e-014	-9.63951e-015	-5.26275e-015	-3.29762e-014	-1.0079e-013	-7.06181e-014	-2.65139e-014	-9.86425e-014	-3.73497e-014	-6.65396e-014	-2.66366e-014	-2.71779e-014	-4.86152e-014
7.21419e-015	4.66104e-015	-3.86474e-015	5.09492e-015	5.37288e-015	1.35316e-014	1.67336e-014	6.19392e-015	2.39055e-014	-8.75885e-015	2.13403e-014	1.36042e-014	1.26681e-014	-9.54628e-015	-5.32011e-015	-3.26617e-014	-1.00392e-013	-7.03027e-014	-2.67207e-014	-9.8297e-014	-3.74076e-014	-6.64994e-014	-2.66891e-014	-2.71976e-014	-4.84664e-014
7.50829e-015	4.77411e-015	-4.08766e-015	4.85803e-015	5.31966e-015	1.33516e-014	1.64143e-014	5.71374e-015	2.34361e-014	-8.88094e-015	2.12794e-014	1.3767e-014	1.25332e-014	-9.44353e-015	-5.36768e-015	-3.23353e-014	-1.00001e-013	-6.996e-014	-2.6914e-014	-9.79304e-014	-3.74805e-014	-6.64647e-014	-2.67437e-014	-2.72366e-014	-4.83006e-014
7.80509e-015	4.8768e-015	-4.28875e-015	4.64568e-015	5.26861e-015	1.31871e-014	1.61125e-014	5.21947e-015	2.29814e-014	-9.00029e-015	2.12651e-014	1.3943e-014	1.24714e-014	-9.33145e-015	-5.40427e-015	-3.19961e-014	-9.96168e-014	-6.95877e-014	-2.70908e-014	-9.75407e-014	-3.75658e-014	-6.64329e-014	-2.67989e-014	-2.72935e-014	-4.81187e-014
8.10191e-015	4.96848e-015	-4.46484e-015	4.4587e-015	5.22235e-015	1.30397e-014	1.58309e-014	4.71505e-015	2.25439e-014	-9.11669e-015	2.12956e-014	1.41303e-014	1.24835e-014	-9.21049e-015	-5.42845e-015	-3.16437e-014	-9.92365e-014	-6.91836e-014	-2.72477e-014	-9.71267e-014	-3.76596e-014	-6.64013e-014	-2.68537e-014	-2.73661e-014	-4.79214e-014
8.39571e-015	5.04911e-015	-4.61406e-015	4.29757e-015	5.18291e-015	1.29107e-014	1.55711e-014	4.20446e-015	2.2125e-014	-9.22963e-015	2.13681e-014	1.43272e-014	1.25696e-014	-9.08111e-015	-5.43934e-015	-3.1279e-014	-9.88582e-014	-6.87454e-014	-2.73804e-014	-9.66871e-014	-3.77587e-014	-6.63671e-014	-2.69068e-014	-2.74527e-014	-4.77091e-014
8.68299e-015	5.11894e-015	-4.73473e-015	4.16254e-015	5.15214e-015	1.2802e-014	1.53343e-014	3.69203e-015	2.17259e-014	-9.33966e-015	2.14788e-014	1.45318e-014	1.27276e-014	-8.94404e-015	-5.43567e-015	-3.09014e-014	-9.84791e-014	-6.82718e-014	-2.74861e-014	-9.62202e-014	-3.78601e-014	-6.63274e-014	-2.69571e-014	-2.75507e-014	-4.74831e-014
8.96062e-015	5.17843e-015	-4.82527e-015	4.05364e-015	5.13254e-015	1.27148e-014	1.51212e-014	3.18195e-015	2.13479e-014	-9.447e-015	2.16236e-014	1.47423e-014	1.29545e-014	-8.79947e-015	-5.41736e-015	-3.05108e-014	-9.80966e-014	-6.77608e-014	-2.75627e-014	-9.57253e-014	-3.79599e-014	-6.62797e-014	-2.70043e-014	-2.76584e-014	-4.72452e-014
9.22548e-015	5.22707e-015	-4.88495e-015	3.97044e-015	5.12622e-015	1.26498e-014	1.49333e-014	2.67835e-015	2.09912e-014	-9.55207e-015	2.17981e-014	1.49558e-014	1.32474e-014	-8.64765e-015	-5.38317e-015	-3.01072e-014	-9.7708e-014	-6.72118e-014	-2.76082e-014	-9.52011e-014	-3.8054e-014	-6.62214e-014	-2.70473e-014	-2.77731e-014	-4.69965e-014
9.47401e-015	5.26466e-015	-4.91336e-015	3.91254e-015	5.13537e-015	1.2608e-014	1.47709e-014	2.18497e-015	2.06559e-014	-9.65578e-015	2.19965e-014	1.51695e-014	1.36021e-014	-8.48905e-015	-5.33226e-015	-2.96906e-014	-9.73106e-014	-6.66244e-014	-2.76204e-014	-9.46472e-014	-3.81386e-014	-6.61502e-014	-2.70854e-014	-2.78926e-014	-4.67386e-014
9.70254e-015	5.29081e-015	-4.91049e-015	3.87923e-015	5.16228e-015	1.259e-014	1.46332e-014	1.70487e-015	2.03412e-014	-9.75896e-015	2.2213e-014	1.53795e-014	1.40132e-014	-8.32414e-015	-5.26389e-015	-2.92615e-014	-9.69013e-014	-6.59978e-014	-2.75972e-014	-9.40631e-014	-3.82102e-014	-6.60637e-014	-2.71179e-014	-2.80144e-014	-4.64735e-014
9.90782e-015	5.30636e-015	-4.87592e-015	3.86931e-015	5.2085e-015	1.25965e-014	1.452e-014	1.24106e-015	2.0046e-014	-9.86197e-015	2.24415e-014	1.55823e-014	1.4475e-014	-8.15351e-015	-5.17761e-015	-2.88201e-014	-9.6477e-014	-6.53325e-014	-2.75368e-014	-9.34492e-014	-3.82663e-014	-6.59602e-014	-2.71449e-014	-2.81368e-014	-4.62033e-014
1.00873e-014	5.3118e-015	-4.81054e-015	3.88065e-015	5.27531e-015	1.26274e-014	1.44301e-014	7.96823e-016	1.97686e-014	-9.96622e-015	2.2675e-014	1.57742e-014	1.49807e-014	-7.97836e-015	-5.07253e-015	-2.83666e-014	-9.60354e-014	-6.46291e-014	-2.7438e-014	-9.28057e-014	-3.83044e-014	-6.5838e-014	-2.71661e-014	-2.82579e-014	-4.5931e-014
1.02378e-014	5.30701e-015	-4.71467e-015	3.91224e-015	5.36434e-015	1.26824e-014	1.43619e-014	3.75357e-016	1.95072e-014	-1.00729e-014	2.2907e-014	1.59522e-014	1.55229e-014	-7.79895e-015	-4.94878e-015	-2.79012e-014	-9.55738e-014	-6.38887e-014	-2.72997e-014	-9.21331e-014	-3.83216e-014	-6.5695e-014	-2.71807e-014	-2.83754e-014	-4.56597e-014
1.03555e-014	5.2918e-015	-4.58954e-015	3.96235e-015	5.47602e-015	1.2761e-014	1.43143e-014	-2.13343e-017	1.92597e-014	-1.01833e-014	2.31303e-014	1.61126e-014	1.60933e-014	-7.61578e-015	-4.80619e-015	-2.74243e-014	-9.50896e-014	-6.31124e-014	-2.71218e-014	-9.14325e-014	-3.83159e-014	-6.55295e-014	-2.71884e-014	-2.84876e-014	-4.53917e-014
1.04385e-014	5.26667e-015	-4.43713e-015	4.02854e-015	5.61134e-015	1.28623e-014	1.42841e-014	-3.91848e-016	1.90233e-014	-1.02987e-014	2.33382e-014	1.62522e-014	1.66841e-014	-7.42961e-015	-4.64446e-015	-2.69375e-014	-9.458e-014	-6.23018e-014	-2.69046e-014	-9.07048e-014	-3.82855e-014	-6.53407e-014	-2.71894e-014	-2.8592e-014	-4.51296e-014
1.04851e-014	5.23306e-015	-4.25962e-015	4.10869e-015	5.77076e-015	1.29853e-014	1.42688e-014	-7.34844e-016	1.8796e-014	-1.04199e-014	2.35242e-014	1.63679e-014	1.72871e-014	-7.24048e-015	-4.46405e-015	-2.64411e-014	-9.40427e-014	-6.14595e-014	-2.66483e-014	-8.99516e-014	-3.82283e-014	-6.51276e-014	-2.7184e-014	-2.86867e-014	-4.48767e-014
1.04939e-014	5.19151e-015	-4.05908e-015	4.20056e-015	5.9538e-015	1.31285e-014	1.42656e-014	-1.04852e-015	1.85747e-014	-1.0548e-014	2.36821e-014	1.64565e-014	1.78934e-014	-7.0495e-015	-4.26517e-015	-2.59356e-014	-9.34754e-014	-6.05881e-014	-2.63539e-014	-8.91753e-014	-3.81432e-014	-6.48898e-014	-2.71724e-014	-2.87703e-014	-4.46354e-014
1.04633e-014	5.14281e-015	-3.83852e-015	4.30219e-015	6.16019e-015	1.32909e-014	1.42708e-014	-1.33224e-015	1.83566e-014	-1.06843e-014	2.38055e-014	1.65148e-014	1.84949e-014	-6.85753e-015	-4.04833e-015	-2.54223e-014	-9.28768e-014	-5.969e-014	-2.60225e-014	-8.83776e-014	-3.80294e-014	-6.46267e-014	-2.7155e-014	-2.88415e-014	-4.44085e-014
1.03927e-014	5.08774e-015	-3.60064e-015	4.41093e-015	6.38929e-015	1.34701e-014	1.42811e-014	-1.58602e-015	1.8139e-014	-1.08292e-014	2.3889e-014	1.65403e-014	1.90831e-014	-6.66548e-015	-3.81452e-015	-2.49022e-014	-9.22452e-014	-5.8768e-014	-2.56557e-014	-8.75609e-014	-3.78867e-014	-6.43381e-014	-2.71319e-014	-2.88993e-014	-4.41986e-014
1.02818e-014	5.02725e-015	-3.34856e-015	4.52412e-015	6.64059e-015	1.36644e-014	1.42933e-014	-1.81036e-015	1.79196e-014	-1.09834e-014	2.39272e-014	1.65305e-014	1.96501e-014	-6.47404e-015	-3.5645e-015	-2.43761e-014	-9.158e-014	-5.7826e-014	-2.52552e-014	-8.67271e-014	-3.77154e-014	-6.40247e-014	-2.71035e-014	-2.89432e-014	-4.40077e-014
1.01306e-014	4.96165e-015	-3.08615e-015	4.63948e-015	6.9132e-015	1.38716e-014	1.43044e-014	-2.00503e-015	1.76959e-014	-1.11478e-014	2.39156e-014	1.64834e-014	2.01883e-014	-6.28356e-015	-3.29931e-015	-2.38455e-014	-9.08801e-014	-5.68674e-014	-2.48229e-014	-8.58784e-014	-3.75159e-014	-6.36867e-014	-2.70701e-014	-2.89725e-014	-4.38383e-014
9.94013e-015	4.89207e-015	-2.81681e-015	4.75489e-015	7.20455e-015	1.40894e-014	1.43106e-014	-2.17102e-015	1.74652e-014	-1.13224e-014	2.38499e-014	1.63977e-014	2.06906e-014	-6.09538e-015	-3.01965e-015	-2.33116e-014	-9.01445e-014	-5.58959e-014	-2.43612e-014	-8.50182e-014	-3.72885e-014	-6.33252e-014	-2.70325e-014	-2.89874e-014	-4.36935e-014
9.71139e-015	4.82063e-015	-2.54435e-015	4.86815e-015	7.51361e-015	1.43156e-014	1.43094e-014	-2.30919e-015	1.72252e-014	-1.15074e-014	2.37276e-014	1.6272e-014	2.11499e-014	-5.90982e-015	-2.72709e-015	-2.27754e-014	-8.9373e-014	-5.4915e-014	-2.38732e-014	-8.4149e-014	-3.70349e-014	-6.29413e-014	-2.69914e-014	-2.89873e-014	-4.35747e-014
9.44618e-015	4.7475e-015	-2.27195e-015	4.97742e-015	7.83842e-015	1.45475e-014	1.42969e-014	-2.42066e-015	1.69734e-014	-1.17027e-014	2.35472e-014	1.61058e-014	2.15602e-014	-5.72789e-015	-2.4233e-015	-2.22387e-014	-8.85654e-014	-5.39279e-014	-2.33613e-014	-8.32738e-014	-3.67564e-014	-6.25361e-014	-2.69472e-014	-2.89716e-014	-4.34831e-014
9.14695e-015	4.67387e-015	-2.00293e-015	5.08026e-015	8.17633e-015	1.47825e-014	1.42701e-014	-2.50692e-015	1.67078e-014	-1.1908e-014	2.33075e-014	1.58994e-014	2.19153e-014	-5.55029e-015	-2.10955e-015	-2.1702e-014	-8.77226e-014	-5.29384e-014	-2.28284e-014	-8.23966e-014	-3.64543e-014	-6.21117e-014	-2.69004e-014	-2.89404e-014	-4.34205e-014
8.81641e-015	4.60041e-015	-1.74068e-015	5.17485e-015	8.52491e-015	1.5018e-014	1.42266e-014	-2.56993e-015	1.64269e-014	-1.21225e-014	2.30086e-014	1.5653e-014	2.22112e-014	-5.37828e-015	-1.78768e-015	-2.11673e-014	-8.68449e-014	-5.19502e-014	-2.22781e-014	-8.15195e-014	-3.61311e-014	-6.16699e-014	-2.68513e-014	-2.88943e-014	-4.3388e-014
8.45819e-015	4.52813e-015	-1.4883e-015	5.25984e-015	8.88268e-015	1.52518e-014	1.41643e-014	-2.61112e-015	1.61303e-014	-1.2345e-014	2.26504e-014	1.53674e-014	2.24445e-014	-5.2122e-015	-1.45976e-015	-2.06356e-014	-8.59338e-014	-5.09665e-014	-2.17132e-014	-8.06452e-014	-3.57894e-014	-6.12132e-014	-2.68005e-014	-2.88333e-014	-4.3386e-014
8.07521e-015	4.45819e-015	-1.2486e-015	5.33355e-015	9.24715e-015	1.54815e-014	1.4082e-014	-2.63238e-015	1.58181e-014	-1.25744e-014	2.22349e-014	1.50444e-014	2.26122e-014	-5.0523e-015	-1.12725e-015	-2.01085e-014	-8.49907e-014	-4.99903e-014	-2.11375e-014	-7.97762e-014	-3.54315e-014	-6.0744e-014	-2.67484e-014	-2.8759e-014	-4.34147e-014
7.67143e-015	4.39189e-015	-1.02457e-015	5.39501e-015	9.61575e-015	1.57044e-014	1.39786e-014	-2.63512e-015	1.54906e-014	-1.28092e-014	2.17646e-014	1.46858e-014	2.27126e-014	-4.89915e-015	-7.91626e-016	-1.95869e-014	-8.40182e-014	-4.90248e-014	-2.05537e-014	-7.89149e-014	-3.50598e-014	-6.02644e-014	-2.66953e-014	-2.86723e-014	-4.34743e-014
7.25263e-015	4.33033e-015	-8.18594e-016	5.44373e-015	9.98658e-015	1.59189e-014	1.38532e-014	-2.62132e-015	1.51483e-014	-1.3047e-014	2.12428e-014	1.42945e-014	2.27444e-014	-4.75227e-015	-4.54834e-016	-1.9072e-014	-8.30177e-014	-4.80736e-014	-1.99647e-014	-7.80638e-014	-3.46772e-014	-5.97774e-014	-2.66419e-014	-2.85743e-014	-4.35638e-014
6.82308e-015	4.27404e-015	-6.32139e-016	5.47926e-015	1.03578e-014	1.61235e-014	1.37058e-014	-2.59219e-015	1.47932e-014	-1.32856e-014	2.06742e-014	1.38732e-014	2.27083e-014	-4.61212e-015	-1.18445e-016	-1.85647e-014	-8.19915e-014	-4.71386e-014	-1.93733e-014	-7.72251e-014	-3.42871e-014	-5.92858e-014	-2.65886e-014	-2.84659e-014	-4.36823e-014
6.38724e-015	4.22399e-015	-4.66884e-016	5.50131e-015	1.07272e-014	1.63165e-014	1.35371e-014	-2.54976e-015	1.44276e-014	-1.35228e-014	2.00646e-014	1.34255e-014	2.26058e-014	-4.47909e-015	2.15738e-016	-1.8066e-014	-8.09417e-014	-4.62215e-014	-1.87826e-014	-7.64007e-014	-3.38916e-014	-5.87919e-014	-2.65351e-014	-2.83483e-014	-4.38282e-014
5.95013e-015	4.18095e-015	-3.23636e-016	5.50991e-015	1.10934e-014	1.64962e-014	1.33481e-014	-2.49553e-015	1.40538e-014	-1.37552e-014	1.94197e-014	1.29558e-014	2.24385e-014	-4.3536e-015	5.46086e-016	-1.75764e-014	-7.98704e-014	-4.53244e-014	-1.81948e-014	-7.55924e-014	-3.34932e-014	-5.82988e-014	-2.64818e-014	-2.82235e-014	-4.39996e-014
5.5165e-015	4.14561e-015	-2.03993e-016	5.50561e-015	1.1455e-014	1.66622e-014	1.31414e-014	-2.43104e-015	1.36748e-014	-1.39807e-014	1.87467e-014	1.24687e-014	2.22096e-014	-4.23475e-015	8.70893e-016	-1.70969e-014	-7.87801e-014	-4.44482e-014	-1.76118e-014	-7.48018e-014	-3.30947e-014	-5.78091e-014	-2.64289e-014	-2.80929e-014	-4.41942e-014
5.09178e-015	4.1181e-015	-1.08379e-016	5.48937e-015	1.1811e-014	1.68133e-014	1.29189e-014	-2.35758e-015	1.32934e-014	-1.41961e-014	1.80529e-014	1.19687e-014	2.19227e-014	-4.12161e-015	1.18867e-015	-1.66273e-014	-7.76728e-014	-4.35938e-014	-1.70364e-014	-7.40296e-014	-3.26989e-014	-5.73251e-014	-2.63764e-014	-2.79583e-014	-4.441e-014
4.6815e-015	4.0991e-015	-3.63698e-017	5.46194e-015	1.21593e-014	1.69496e-014	1.26835e-014	-2.2761e-015	1.2914e-014	-1.4398e-014	1.73462e-014	1.14611e-014	2.15835e-014	-4.01414e-015	1.49841e-015	-1.6168e-014	-7.65515e-014	-4.27616e-014	-1.64707e-014	-7.32769e-014	-3.23076e-014	-5.68501e-014	-2.63245e-014	-2.78206e-014	-4.46439e-014
4.29044e-015	4.08921e-015	1.29994e-017	5.42432e-015	1.24996e-014	1.70706e-014	1.24387e-014	-2.18753e-015	1.25406e-014	-1.45835e-014	1.6635e-014	1.09514e-014	2.11979e-014	-3.91074e-015	1.79895e-015	-1.57191e-014	-7.54191e-014	-4.1951e-014	-1.59165e-014	-7.25448e-014	-3.19231e-014	-5.63862e-014	-2.62729e-014	-2.76816e-014	-4.48922e-014
3.92324e-015	4.08914e-015	4.10695e-017	5.37843e-015	1.28314e-014	1.7177e-014	1.21891e-014	-2.09124e-015	1.21778e-014	-1.47491e-014	1.59278e-014	1.04451e-014	2.07713e-014	-3.81086e-015	2.08935e-015	-1.52804e-014	-7.4278e-014	-4.1162e-014	-1.53756e-014	-7.1834e-014	-3.15478e-014	-5.59364e-014	-2.62216e-014	-2.75427e-014	-4.51513e-014
3.58487e-015	4.0991e-015	4.91303e-017	5.32574e-015	1.3154e-014	1.72695e-014	1.19392e-014	-1.98879e-015	1.18299e-014	-1.48917e-014	1.52339e-014	9.94774e-015	2.03107e-014	-3.71405e-015	2.36871e-015	-1.4852e-014	-7.3131e-014	-4.03943e-014	-1.48495e-014	-7.11441e-014	-3.11838e-014	-5.55031e-014	-2.61706e-014	-2.74049e-014	-4.54179e-014
3.28019e-015	4.11939e-015	3.93312e-017	5.26768e-015	1.34675e-014	1.73489e-014	1.16934e-014	-1.88139e-015	1.1502e-014	-1.50082e-014	1.45621e-014	9.46543e-015	1.98234e-014	-3.61912e-015	2.63702e-015	-1.44332e-014	-7.19803e-014	-3.9646e-014	-1.43387e-014	-7.04752e-014	-3.08326e-014	-5.50873e-014	-2.61198e-014	-2.72691e-014	-4.56881e-014
3.01306e-015	4.14957e-015	1.43064e-017	5.20614e-015	1.37727e-014	1.7416e-014	1.14574e-014	-1.76906e-015	1.11998e-014	-1.50958e-014	1.39213e-014	9.00415e-015	1.93163e-014	-3.52504e-015	2.89348e-015	-1.40229e-014	-7.08282e-014	-3.89159e-014	-1.38437e-014	-6.98265e-014	-3.04951e-014	-5.46915e-014	-2.60693e-014	-2.71368e-014	-4.59574e-014
2.78685e-015	4.19009e-015	-2.37382e-017	5.14334e-015	1.40695e-014	1.74729e-014	1.12369e-014	-1.65157e-015	1.09276e-014	-1.51521e-014	1.33205e-014	8.56994e-015	1.8797e-014	-3.42995e-015	3.13773e-015	-1.36207e-014	-6.96777e-014	-3.82022e-014	-1.33656e-014	-6.91971e-014	-3.01731e-014	-5.43181e-014	-2.60185e-014	-2.70092e-014	-4.62212e-014
2.60402e-015	4.24057e-015	-7.20522e-017	5.08211e-015	1.43584e-014	1.75213e-014	1.10375e-014	-1.52834e-015	1.06899e-014	-1.51746e-014	1.27682e-014	8.16806e-015	1.82743e-014	-3.33219e-015	3.37003e-015	-1.32253e-014	-6.85303e-014	-3.75027e-014	-1.29048e-014	-6.85868e-014	-2.98666e-014	-5.39678e-014	-2.59668e-014	-2.68866e-014	-4.64749e-014
2.46733e-015	4.30036e-015	-1.27362e-016	5.02505e-015	1.46407e-014	1.75626e-014	1.08649e-014	-1.39863e-015	1.04915e-014	-1.51609e-014	1.22725e-014	7.80373e-015	1.77552e-014	-3.22976e-015	3.59039e-015	-1.28359e-014	-6.73882e-014	-3.68152e-014	-1.24612e-014	-6.79946e-014	-2.95761e-014	-5.36418e-014	-2.59144e-014	-2.67702e-014	-4.67138e-014
2.37935e-015	4.36901e-015	-1.86407e-016	4.97397e-015	1.49173e-014	1.75991e-014	1.07249e-014	-1.2627e-015	1.03366e-014	-1.51097e-014	1.18405e-014	7.48246e-015	1.72476e-014	-3.12104e-015	3.79934e-015	-1.2452e-014	-6.6252e-014	-3.61369e-014	-1.20342e-014	-6.74189e-014	-2.93022e-014	-5.33411e-014	-2.58612e-014	-2.66608e-014	-4.69342e-014
2.34207e-015	4.44621e-015	-2.45546e-016	4.93168e-015	1.51886e-014	1.76327e-014	1.06227e-014	-1.1203e-015	1.02286e-014	-1.50195e-014	1.14787e-014	7.2097e-015	1.67598e-014	-3.00404e-015	3.99719e-015	-1.20715e-014	-6.51232e-014	-3.54649e-014	-1.1624e-014	-6.68584e-014	-2.90453e-014	-5.30662e-014	-2.58069e-014	-2.65582e-014	-4.7132e-014
2.35604e-015	4.53128e-015	-3.01229e-016	4.90033e-015	1.54568e-014	1.76653e-014	1.05632e-014	-9.70756e-016	1.01712e-014	-1.48893e-014	1.1193e-014	6.9897e-015	1.62983e-014	-2.8773e-015	4.18413e-015	-1.16935e-014	-6.40033e-014	-3.47962e-014	-1.123e-014	-6.63116e-014	-2.88051e-014	-5.28172e-014	-2.57516e-014	-2.64628e-014	-4.73038e-014
2.42111e-015	4.62376e-015	-3.49551e-016	4.88174e-015	1.57234e-014	1.76991e-014	1.05509e-014	-8.13519e-016	1.01671e-014	-1.47188e-014	1.09882e-014	6.82627e-015	1.58701e-014	-2.73906e-015	4.36084e-015	-1.13165e-014	-6.28933e-014	-3.41279e-014	-1.08516e-014	-6.57761e-014	-2.85816e-014	-5.25942e-014	-2.56954e-014	-2.63739e-014	-4.74455e-014
2.53707e-015	4.72231e-015	-3.86766e-016	4.87806e-015	1.59893e-014	1.77365e-014	1.05895e-014	-6.48092e-016	1.02186e-014	-1.45079e-014	1.08681e-014	6.72256e-015	1.54814e-014	-2.58786e-015	4.52863e-015	-1.09389e-014	-6.17943e-014	-3.34569e-014	-1.04884e-014	-6.52509e-014	-2.83744e-014	-5.23968e-014	-2.56375e-014	-2.6291e-014	-4.75539e-014
2.70301e-015	4.82607e-015	-4.09262e-016	4.89143e-015	1.62557e-014	1.77793e-014	1.06828e-014	-4.74502e-016	1.03269e-014	-1.42574e-014	1.08351e-014	6.68174e-015	1.51381e-014	-2.42221e-015	4.68813e-015	-1.056e-014	-6.07071e-014	-3.27805e-014	-1.01398e-014	-6.47337e-014	-2.81826e-014	-5.22242e-014	-2.55781e-014	-2.62137e-014	-4.76255e-014
2.91691e-015	4.93456e-015	-4.13327e-016	4.92384e-015	1.65243e-014	1.78294e-014	1.08332e-014	-2.92866e-016	1.0493e-014	-1.39689e-014	1.08907e-014	6.70552e-015	1.48451e-014	-2.24057e-015	4.84015e-015	-1.01781e-014	-5.9633e-014	-3.20963e-014	-9.80524e-015	-6.42235e-014	-2.80058e-014	-5.20753e-014	-2.55168e-014	-2.61413e-014	-4.76579e-014
3.17655e-015	5.04661e-015	-3.95803e-016	4.97671e-015	1.67965e-014	1.78881e-014	1.10429e-014	-1.03704e-016	1.07164e-014	-1.36442e-014	1.10351e-014	6.79547e-015	1.46065e-014	-2.04134e-015	4.98591e-015	-9.79208e-015	-5.85718e-014	-3.14018e-014	-9.48427e-015	-6.37187e-014	-2.78433e-014	-5.19492e-014	-2.5454e-014	-2.6073e-014	-4.76492e-014
3.47953e-015	5.16092e-015	-3.53315e-016	5.05113e-015	1.70735e-014	1.79574e-014	1.13127e-014	9.24428e-017	1.09957e-014	-1.32857e-014	1.12675e-014	6.95263e-015	1.44255e-014	-1.82341e-015	5.1267e-015	-9.40068e-015	-5.75235e-014	-3.06948e-014	-9.17645e-015	-6.32176e-014	-2.76948e-014	-5.18446e-014	-2.53896e-014	-2.6008e-014	-4.75974e-014
3.82288e-015	5.27596e-015	-2.82973e-016	5.1483e-015	1.73559e-014	1.80387e-014	1.16432e-014	2.9546e-016	1.13299e-014	-1.28958e-014	1.15858e-014	7.17715e-015	1.43047e-014	-1.58568e-015	5.2635e-015	-9.00346e-015	-5.64885e-014	-2.99737e-014	-8.88095e-015	-6.27191e-014	-2.75601e-014	-5.17595e-014	-2.53235e-014	-2.59452e-014	-4.75013e-014
4.20285e-015	5.39034e-015	-1.82089e-016	5.26957e-015	1.76443e-014	1.81336e-014	1.20343e-014	5.04051e-016	1.17159e-014	-1.2478e-014	1.19862e-014	7.46825e-015	1.42457e-014	-1.32741e-015	5.39775e-015	-8.59941e-015	-5.54668e-014	-2.92367e-014	-8.59677e-015	-6.22222e-014	-2.74389e-014	-5.16924e-014	-2.52562e-014	-2.58827e-014	-4.73603e-014
4.61498e-015	5.50254e-015	-4.84826e-017	5.41608e-015	1.79394e-014	1.82431e-014	1.24837e-014	7.17706e-016	1.21502e-014	-1.20366e-014	1.24642e-014	7.82425e-015	1.42488e-014	-1.04784e-015	5.53052e-015	-8.18774e-015	-5.44579e-014	-2.84824e-014	-8.3241e-015	-6.17257e-014	-2.73305e-014	-5.16413e-014	-2.51876e-014	-2.58197e-014	-4.71743e-014
5.05471e-015	5.61066e-015	1.19807e-016	5.58802e-015	1.82419e-014	1.83672e-014	1.29888e-014	9.35192e-016	1.26279e-014	-1.15756e-014	1.30142e-014	8.24308e-015	1.43136e-014	-7.47249e-016	5.6631e-015	-7.76726e-015	-5.34621e-014	-2.77107e-014	-8.06328e-015	-6.12288e-014	-2.72345e-014	-5.16042e-014	-2.51186e-014	-2.5755e-014	-4.69434e-014
5.51695e-015	5.71348e-015	3.24037e-016	5.78563e-015	1.85518e-014	1.85063e-014	1.35462e-014	1.15438e-015	1.31442e-014	-1.11002e-014	1.36294e-014	8.72209e-015	1.44393e-014	-4.25487e-016	5.79631e-015	-7.33788e-015	-5.24795e-014	-2.69213e-014	-7.81368e-015	-6.07305e-014	-2.71505e-014	-5.15787e-014	-2.50492e-014	-2.56871e-014	-4.66685e-014
5.9971e-015	5.81033e-015	5.65822e-016	6.00853e-015	1.88685e-014	1.86603e-014	1.4152e-014	1.37282e-015	1.3693e-014	-1.06156e-014	1.43012e-014	9.25775e-015	1.46234e-014	-8.26372e-017	5.93111e-015	-6.89894e-015	-5.15099e-014	-2.61138e-014	-7.57551e-015	-6.02311e-014	-2.70783e-014	-5.15628e-014	-2.49798e-014	-2.56146e-014	-4.63505e-014
6.49006e-015	5.89908e-015	8.45345e-016	6.25662e-015	1.9192e-014	1.88287e-014	1.48014e-014	1.58829e-015	1.42675e-014	-1.01277e-014	1.50209e-014	9.84587e-015	1.48632e-014	2.81148e-016	6.06816e-015	-6.4502e-015	-5.05531e-014	-2.52883e-014	-7.34901e-015	-5.97305e-014	-2.70177e-014	-5.1554e-014	-2.49113e-014	-2.55362e-014	-4.59913e-014
6.99067e-015	5.97835e-015	1.16204e-015	6.52935e-015	1.95221e-014	1.90106e-014	1.54876e-014	1.7981e-015	1.48602e-014	-9.64154e-015	1.57786e-014	1.04817e-014	1.51546e-014	6.63873e-016	6.2082e-015	-5.99243e-015	-4.96096e-014	-2.44455e-014	-7.13444e-015	-5.92284e-014	-2.69688e-014	-5.1551e-014	-2.48444e-014	-2.54513e-014	-4.55935e-014
7.49355e-015	6.04728e-015	1.51538e-015	6.82631e-015	1.98576e-014	1.92054e-014	1.62037e-014	1.99877e-015	1.54638e-014	-9.16269e-015	1.65642e-014	1.11594e-014	1.54925e-014	1.06469e-015	6.35147e-015	-5.52569e-015	-4.86788e-014	-2.35868e-014	-6.93181e-015	-5.87257e-014	-2.69316e-014	-5.15514e-014	-2.478e-014	-2.53591e-014	-4.51599e-014
7.99291e-015	6.10446e-015	1.90469e-015	7.14621e-015	2.01971e-014	1.94115e-014	1.69422e-014	2.18737e-015	1.60698e-014	-8.69782e-015	1.73666e-014	1.18737e-014	1.58725e-014	1.48199e-015	6.49823e-015	-5.0501e-015	-4.77605e-014	-2.27143e-014	-6.74177e-015	-5.82236e-014	-2.69068e-014	-5.1553e-014	-2.47185e-014	-2.52589e-014	-4.46941e-014
8.48318e-015	6.1487e-015	2.32859e-015	7.48851e-015	2.05393e-014	1.9627e-014	1.76954e-014	2.36108e-015	1.66697e-014	-8.2528e-015	1.8175e-014	1.26179e-014	1.62886e-014	1.91363e-015	6.64862e-015	-4.56611e-015	-4.6855e-014	-2.18296e-014	-6.56456e-015	-5.77234e-014	-2.68947e-014	-5.15535e-014	-2.46606e-014	-2.51497e-014	-4.4199e-014
8.95933e-015	6.17933e-015	2.78451e-015	7.85107e-015	2.08825e-014	1.98503e-014	1.84553e-014	2.51667e-015	1.72552e-014	-7.83348e-015	1.89773e-014	1.33857e-014	1.67342e-014	2.35736e-015	6.80238e-015	-4.07499e-015	-4.5963e-014	-2.09349e-014	-6.40037e-015	-5.7226e-014	-2.68964e-014	-5.1551e-014	-2.46071e-014	-2.5031e-014	-4.3679e-014
9.41699e-015	6.19524e-015	3.27018e-015	8.2322e-015	2.1225e-014	2.00789e-014	1.92131e-014	2.65138e-015	1.78175e-014	-7.44546e-015	1.97621e-014	1.41695e-014	1.72025e-014	2.81062e-015	6.95943e-015	-3.57798e-015	-4.50846e-014	-2.00329e-014	-6.24999e-015	-5.67331e-014	-2.69125e-014	-5.15446e-014	-2.45586e-014	-2.49027e-014	-4.31388e-014
9.85157e-015	6.1957e-015	3.78274e-015	8.62991e-015	2.15649e-014	2.03108e-014	1.99591e-014	2.76206e-015	1.83478e-014	-7.09399e-015	2.05183e-014	1.4962e-014	1.76867e-014	3.27004e-015	7.11938e-015	-3.07658e-015	-4.42205e-014	-1.91264e-014	-6.11421e-015	-5.62464e-014	-2.69429e-014	-5.15327e-014	-2.45161e-014	-2.47647e-014	-4.25824e-014
1.02586e-014	6.17988e-015	4.31972e-015	9.04175e-015	2.19004e-014	2.05434e-014	2.06847e-014	2.84498e-015	1.88379e-014	-6.78456e-015	2.12345e-014	1.57565e-014	1.81791e-014	3.73358e-015	7.28157e-015	-2.57169e-015	-4.33709e-014	-1.82188e-014	-5.99445e-015	-5.57677e-014	-2.69885e-014	-5.15147e-014	-2.44805e-014	-2.46175e-014	-4.20151e-014
1.06343e-014	6.14762e-015	4.87733e-015	9.46592e-015	2.22288e-014	2.07738e-014	2.1381e-014	2.89667e-015	1.92795e-014	-6.52128e-015	2.18998e-014	1.65452e-014	1.86726e-014	4.19758e-015	7.44524e-015	-2.06477e-015	-4.25372e-014	-1.73133e-014	-5.89123e-015	-5.52998e-014	-2.70501e-014	-5.14894e-014	-2.44529e-014	-2.44612e-014	-4.14422e-014
1.09751e-014	6.09854e-015	5.45244e-015	9.90073e-015	2.25487e-014	2.09998e-014	2.20387e-014	2.91411e-015	1.96645e-014	-6.30892e-015	2.25042e-014	1.7321e-014	1.91597e-014	4.65825e-015	7.6097e-015	-1.55689e-015	-4.17197e-014	-1.64142e-014	-5.80443e-015	-5.48448e-014	-2.71285e-014	-5.14559e-014	-2.4434e-014	-2.42969e-014	-4.08682e-014
1.1277e-014	6.03252e-015	6.04121e-015	1.03437e-014	2.28582e-014	2.12185e-014	2.26482e-014	2.89517e-015	1.99867e-014	-6.15119e-015	2.30379e-014	1.80769e-014	1.96327e-014	5.11222e-015	7.77373e-015	-1.04969e-015	-4.09187e-014	-1.55249e-014	-5.73459e-015	-5.44056e-014	-2.72245e-014	-5.14136e-014	-2.44243e-014	-2.41255e-014	-4.02979e-014
1.1538e-014	5.94904e-015	6.63937e-015	1.07924e-014	2.31551e-014	2.14276e-014	2.32007e-014	2.8372e-015	2.02393e-014	-6.05117e-015	2.34917e-014	1.88057e-014	2.00845e-014	5.55619e-015	7.93647e-015	-5.45137e-016	-4.01358e-014	-1.46493e-014	-5.68188e-015	-5.39849e-014	-2.73381e-014	-5.13628e-014	-2.44247e-014	-2.3948e-014	-3.97365e-014
1.17562e-014	5.84842e-015	7.2426e-015	1.12443e-014	2.34372e-014	2.16242e-014	2.36893e-014	2.73816e-015	2.04164e-014	-6.0115e-015	2.3858e-014	1.9501e-014	2.05081e-014	5.98687e-015	8.09665e-015	-4.50223e-017	-3.93722e-014	-1.37912e-014	-5.64625e-015	-5.35851e-014	-2.74705e-014	-5.13028e-014	-2.44363e-014	-2.37667e-014	-3.91895e-014
1.19303e-014	5.73098e-015	7.84646e-015	1.16979e-014	2.3703e-014	2.18059e-014	2.41071e-014	2.59675e-015	2.05135e-014	-6.03381e-015	2.41299e-014	2.01564e-014	2.08977e-014	6.39975e-015	8.25335e-015	4.48893e-016	-3.86287e-014	-1.29533e-014	-5.62781e-015	-5.32087e-014	-2.76219e-014	-5.12342e-014	-2.44597e-014	-2.35832e-014	-3.86619e-014
1.20598e-014	5.59695e-015	8.44708e-015	1.21509e-014	2.39512e-014	2.19715e-014	2.44476e-014	2.4114e-015	2.05266e-014	-6.11922e-015	2.43017e-014	2.07663e-014	2.12464e-014	6.79197e-015	8.40602e-015	9.35156e-016	-3.79061e-014	-1.21388e-014	-5.62616e-015	-5.28581e-014	-2.7792e-014	-5.11574e-014	-2.4495e-014	-2.34001e-014	-3.81576e-014
1.21433e-014	5.44737e-015	9.0403e-015	1.26009e-014	2.41803e-014	2.21186e-014	2.47059e-014	2.18129e-015	2.04527e-014	-6.26877e-015	2.43688e-014	2.13252e-014	2.1549e-014	7.15992e-015	8.55341e-015	1.41219e-015	-3.72052e-014	-1.1351e-014	-5.6401e-015	-5.25349e-014	-2.79805e-014	-5.1073e-014	-2.45433e-014	-2.32194e-014	-3.76802e-014
1.2181e-014	5.28247e-015	9.62154e-015	1.30456e-014	2.43895e-014	2.22457e-014	2.4877e-014	1.90627e-015	2.02904e-014	-6.48204e-015	2.43281e-014	2.18284e-014	2.18009e-014	7.50027e-015	8.69411e-015	1.87835e-015	-3.65268e-014	-1.05929e-014	-5.6687e-015	-5.22417e-014	-2.81869e-014	-5.09819e-014	-2.46052e-014	-2.3043e-014	-3.72338e-014
1.21739e-014	5.10341e-015	1.01869e-014	1.34832e-014	2.45783e-014	2.23514e-014	2.49573e-014	1.58629e-015	2.00385e-014	-6.75813e-015	2.41775e-014	2.22721e-014	2.19977e-014	7.81038e-015	8.82695e-015	2.33211e-015	-3.5871e-014	-9.86724e-015	-5.71084e-015	-5.19807e-014	-2.84106e-014	-5.08853e-014	-2.4681e-014	-2.28732e-014	-3.68222e-014
1.21225e-014	4.91172e-015	1.07331e-014	1.3912e-014	2.47459e-014	2.24349e-014	2.49439e-014	1.22186e-015	1.96975e-014	-7.09554e-015	2.39167e-014	2.26527e-014	2.2136e-014	8.0874e-015	8.95127e-015	2.77266e-015	-3.52387e-014	-9.17587e-015	-5.76553e-015	-5.17535e-014	-2.86511e-014	-5.07853e-014	-2.47707e-014	-2.27136e-014	-3.64483e-014
1.2029e-014	4.70817e-015	1.12566e-014	1.43308e-014	2.48922e-014	2.24954e-014	2.48359e-014	8.14258e-016	1.92685e-014	-7.49132e-015	2.35463e-014	2.29677e-014	2.22134e-014	8.3289e-015	9.06567e-015	3.19896e-015	-3.46311e-014	-8.5202e-015	-5.83069e-015	-5.15617e-014	-2.89069e-014	-5.06836e-014	-2.48749e-014	-2.25665e-014	-3.61151e-014
1.18957e-014	4.49398e-015	1.17542e-014	1.4738e-014	2.50174e-014	2.25325e-014	2.46327e-014	3.65489e-016	1.87544e-014	-7.94227e-015	2.30681e-014	2.32154e-014	2.22277e-014	8.5325e-015	9.16999e-015	3.6105e-015	-3.40476e-014	-7.90151e-015	-5.90433e-015	-5.14074e-014	-2.9176e-014	-5.05816e-014	-2.49935e-014	-2.24354e-014	-3.58244e-014
1.17246e-014	4.27077e-015	1.2223e-014	1.5132e-014	2.51218e-014	2.25464e-014	2.43357e-014	-1.21671e-016	1.81589e-014	-8.44418e-015	2.2486e-014	2.33948e-014	2.21787e-014	8.69659e-015	9.26371e-015	4.00671e-015	-3.34879e-014	-7.3209e-015	-5.98453e-015	-5.12921e-014	-2.94571e-014	-5.04808e-014	-2.51267e-014	-2.23228e-014	-3.55777e-014
1.15189e-014	4.04011e-015	1.2661e-014	1.55122e-014	2.52061e-014	2.25377e-014	2.39461e-014	-6.44545e-016	1.7486e-014	-8.99258e-015	2.18048e-014	2.35057e-014	2.20661e-014	8.82008e-015	9.34645e-015	4.38719e-015	-3.2952e-014	-6.77908e-015	-6.06851e-015	-5.12165e-014	-2.97482e-014	-5.03832e-014	-2.52744e-014	-2.22314e-014	-3.53761e-014
1.12818e-014	3.80338e-015	1.30665e-014	1.58773e-014	2.5271e-014	2.25072e-014	2.34674e-014	-1.20064e-015	1.67418e-014	-9.58225e-015	2.10307e-014	2.35489e-014	2.18905e-014	8.902e-015	9.4177e-015	4.75117e-015	-3.24395e-014	-6.27572e-015	-6.15391e-015	-5.11802e-014	-3.00473e-014	-5.02908e-014	-2.54361e-014	-2.2164e-014	-3.52205e-014
1.1017e-014	3.56264e-015	1.34377e-014	1.62262e-014	2.53187e-014	2.24556e-014	2.29037e-014	-1.78619e-015	1.59331e-014	-1.02076e-014	2.01711e-014	2.35254e-014	2.16535e-014	8.94232e-015	9.47692e-015	5.09929e-015	-3.19495e-014	-5.80994e-015	-6.23849e-015	-5.11838e-014	-3.03518e-014	-5.02053e-014	-2.56123e-014	-2.21231e-014	-3.5111e-014
1.07278e-014	3.31898e-015	1.37732e-014	1.65576e-014	2.53508e-014	2.23847e-014	2.22604e-014	-2.39696e-015	1.50667e-014	-1.08622e-014	1.92348e-014	2.3438e-014	2.13575e-014	8.94085e-015	9.52486e-015	5.43199e-015	-3.14811e-014	-5.38102e-015	-6.3189e-015	-5.12269e-014	-3.0659e-014	-5.01281e-014	-2.58028e-014	-2.21107e-014	-3.50478e-014
1.04185e-014	3.07407e-015	1.40725e-014	1.6871e-014	2.53686e-014	2.22955e-014	2.15432e-014	-3.02876e-015	1.41506e-014	-1.15401e-014	1.82311e-014	2.32893e-014	2.10056e-014	8.89783e-015	9.56183e-015	5.74923e-015	-3.10328e-014	-4.98778e-015	-6.39195e-015	-5.13089e-014	-3.09659e-014	-5.00614e-014	-2.60066e-014	-2.21287e-014	-3.50302e-014
1.00928e-014	2.82922e-015	1.43355e-014	1.71659e-014	2.53743e-014	2.21902e-014	2.07593e-014	-3.67686e-015	1.31935e-014	-1.22343e-014	1.71701e-014	2.30828e-014	2.06021e-014	8.81424e-015	9.58814e-015	6.05138e-015	-3.06033e-014	-4.62837e-015	-6.45415e-015	-5.14284e-014	-3.12698e-014	-5.00067e-014	-2.62236e-014	-2.21788e-014	-3.50567e-014
9.75535e-015	2.58712e-015	1.45616e-014	1.74414e-014	2.53704e-014	2.20713e-014	1.9916e-014	-4.33644e-015	1.22041e-014	-1.29379e-014	1.60628e-014	2.28234e-014	2.01516e-014	8.69175e-015	9.60437e-015	6.33965e-015	-3.01909e-014	-4.29988e-015	-6.50185e-015	-5.15843e-014	-3.15671e-014	-4.9966e-014	-2.64532e-014	-2.22628e-014	-3.51261e-014
9.41091e-015	2.34971e-015	1.47516e-014	1.76971e-014	2.53589e-014	2.1941e-014	1.90216e-014	-5.00234e-015	1.11911e-014	-1.3644e-014	1.49204e-014	2.25164e-014	1.96595e-014	8.53229e-015	9.61146e-015	6.61558e-015	-2.97938e-014	-4.00006e-015	-6.53217e-015	-5.17748e-014	-3.18547e-014	-4.99402e-014	-2.66951e-014	-2.23824e-014	-3.52367e-014
9.06354e-015	2.11828e-015	1.4906e-014	1.79323e-014	2.53423e-014	2.18023e-014	1.80841e-014	-5.66976e-015	1.01637e-014	-1.43456e-014	1.37544e-014	2.21673e-014	1.91321e-014	8.33827e-015	9.61058e-015	6.87995e-015	-2.94092e-014	-3.72602e-015	-6.54166e-015	-5.19974e-014	-3.21301e-014	-4.99306e-014	-2.69485e-014	-2.25384e-014	-3.53853e-014
8.71712e-015	1.8938e-015	1.50261e-014	1.81475e-014	2.53231e-014	2.16576e-014	1.71122e-014	-6.33343e-015	9.13178e-015	-1.50353e-014	1.25769e-014	2.17819e-014	1.85756e-014	8.11262e-015	9.60277e-015	7.13462e-015	-2.90345e-014	-3.47453e-015	-6.52711e-015	-5.22486e-014	-3.23896e-014	-4.99376e-014	-2.72128e-014	-2.27312e-014	-3.5569e-014
8.37605e-015	1.67808e-015	1.51139e-014	1.83424e-014	2.53041e-014	2.15093e-014	1.61151e-014	-6.9887e-015	8.1046e-015	-1.57057e-014	1.14002e-014	2.13673e-014	1.79973e-014	7.85828e-015	9.58959e-015	7.38123e-015	-2.86668e-014	-3.24166e-015	-6.48564e-015	-5.25259e-014	-3.26304e-014	-4.99621e-014	-2.74871e-014	-2.29602e-014	-3.57847e-014
8.04493e-015	1.47244e-015	1.5171e-014	1.85171e-014	2.52875e-014	2.136e-014	1.51021e-014	-7.63063e-015	7.09127e-015	-1.63506e-014	1.02356e-014	2.09302e-014	1.74038e-014	7.57881e-015	9.573e-015	7.62077e-015	-2.83029e-014	-3.02436e-015	-6.41429e-015	-5.28259e-014	-3.28495e-014	-5.00046e-014	-2.77705e-014	-2.32246e-014	-3.60291e-014
7.72726e-015	1.27767e-015	1.51998e-014	1.86715e-014	2.52762e-014	2.12126e-014	1.40823e-014	-8.25438e-015	6.10018e-015	-1.69637e-014	9.09454e-015	2.04777e-014	1.68019e-014	7.27729e-015	9.55447e-015	7.8554e-015	-2.79402e-014	-2.81905e-015	-6.31107e-015	-5.31451e-014	-3.30449e-014	-5.00656e-014	-2.80618e-014	-2.35238e-014	-3.62989e-014
7.42654e-015	1.09523e-015	1.52033e-014	1.88061e-014	2.5272e-014	2.10696e-014	1.30643e-014	-8.85617e-015	5.13891e-015	-1.75391e-014	7.98792e-015	2.00172e-014	1.61996e-014	6.95852e-015	9.53549e-015	8.08723e-015	-2.75752e-014	-2.62198e-015	-6.17317e-015	-5.34796e-014	-3.32132e-014	-5.01445e-014	-2.83603e-014	-2.38565e-014	-3.65904e-014
7.14637e-015	9.26e-016	1.51839e-014	1.89209e-014	2.5277e-014	2.09337e-014	1.20574e-014	-9.4322e-015	4.21555e-015	-1.80715e-014	6.92686e-015	1.9556e-014	1.56038e-014	6.62676e-015	9.51778e-015	8.31834e-015	-2.72044e-014	-2.42915e-015	-5.99884e-015	-5.38256e-014	-3.33525e-014	-5.02414e-014	-2.86652e-014	-2.42211e-014	-3.68997e-014
6.88923e-015	7.70783e-016	1.51437e-014	1.90155e-014	2.52933e-014	2.08066e-014	1.10692e-014	-9.97939e-015	3.33775e-015	-1.85563e-014	5.92066e-015	1.9102e-014	1.50213e-014	6.28634e-015	9.50363e-015	8.55065e-015	-2.68246e-014	-2.23618e-015	-5.78659e-015	-5.41791e-014	-3.34605e-014	-5.03555e-014	-2.89754e-014	-2.46155e-014	-3.72231e-014
6.65821e-015	6.30397e-016	1.50856e-014	1.90903e-014	2.53223e-014	2.06906e-014	1.01073e-014	-1.04947e-014	2.5115e-015	-1.89894e-014	4.97822e-015	1.86615e-014	1.44586e-014	5.94142e-015	9.49431e-015	8.78588e-015	-2.64331e-014	-2.03948e-015	-5.53534e-015	-5.45361e-014	-3.35361e-014	-5.04852e-014	-2.92898e-014	-2.50371e-014	-3.75571e-014
6.45613e-015	5.05517e-016	1.50124e-014	1.91455e-014	2.53656e-014	2.05878e-014	9.17834e-015	-1.09753e-014	1.74106e-015	-1.93671e-014	4.10709e-015	1.82412e-014	1.39221e-014	5.59676e-015	9.49104e-015	9.02586e-015	-2.60267e-014	-1.83521e-015	-5.24388e-015	-5.48922e-014	-3.35787e-014	-5.06293e-014	-2.96077e-014	-2.54834e-014	-3.78969e-014
6.28497e-015	3.96185e-016	1.4927e-014	1.91811e-014	2.54242e-014	2.04989e-014	8.28913e-015	-1.14187e-014	1.03059e-015	-1.96871e-014	3.3144e-015	1.78472e-014	1.34176e-014	5.25624e-015	9.49569e-015	9.27248e-015	-2.5602e-014	-1.62013e-015	-4.91071e-015	-5.5243e-014	-3.35873e-014	-5.07865e-014	-2.9927e-014	-2.59505e-014	-3.8239e-014
6.1464e-015	3.02213e-016	1.48325e-014	1.91977e-014	2.54988e-014	2.04253e-014	7.44507e-015	-1.18239e-014	3.8316e-016	-1.99467e-014	2.60548e-015	1.74856e-014	1.29502e-014	4.92436e-015	9.51011e-015	9.52836e-015	-2.51557e-014	-1.39145e-015	-4.53674e-015	-5.55842e-014	-3.35611e-014	-5.09552e-014	-3.02466e-014	-2.64341e-014	-3.85792e-014
6.04197e-015	2.23468e-016	1.4732e-014	1.9195e-014	2.55895e-014	2.03674e-014	6.65041e-015	-1.21906e-014	-1.99361e-016	-2.01447e-014	1.98454e-015	1.71621e-014	1.25255e-014	4.60571e-015	9.53484e-015	9.79491e-015	-2.46848e-014	-1.14618e-015	-4.12255e-015	-5.59122e-014	-3.35005e-014	-5.11331e-014	-3.05659e-014	-2.69305e-014	-3.89134e-014
5.97299e-015	1.6011e-016	1.4628e-014	1.91727e-014	2.56965e-014	2.03256e-014	5.90821e-015	-1.25175e-014	-7.15436e-016	-2.02808e-014	1.45474e-015	1.68818e-014	1.21482e-014	4.30441e-015	9.57158e-015	1.00736e-014	-2.4187e-014	-8.80974e-016	-3.66926e-015	-5.62227e-014	-3.34061e-014	-5.13173e-014	-3.08836e-014	-2.74355e-014	-3.92386e-014
5.94076e-015	1.11462e-016	1.45229e-014	1.91308e-014	2.58192e-014	2.02995e-014	5.22103e-015	-1.28049e-014	-1.16539e-015	-2.03549e-014	1.01771e-015	1.6649e-014	1.18213e-014	4.02377e-015	9.62105e-015	1.03654e-014	-2.36595e-014	-5.93584e-016	-3.17857e-015	-5.65124e-014	-3.32783e-014	-5.15059e-014	-3.11987e-014	-2.79443e-014	-3.95519e-014
5.94595e-015	7.63585e-017	1.44185e-014	1.90705e-014	2.59578e-014	2.02885e-014	4.59037e-015	-1.30542e-014	-1.55017e-015	-2.03681e-014	6.73744e-016	1.64672e-014	1.15473e-014	3.76827e-015	9.68425e-015	1.06716e-014	-2.31003e-014	-2.81865e-016	-2.65133e-015	-5.67774e-014	-3.31189e-014	-5.16965e-014	-3.151e-014	-2.84519e-014	-3.98505e-014
5.98822e-015	5.37323e-017	1.43169e-014	1.89915e-014	2.61112e-014	2.02923e-014	4.01676e-015	-1.32669e-014	-1.87175e-015	-2.03216e-014	4.21987e-016	1.63393e-014	1.13281e-014	3.541e-015	9.76192e-015	1.09937e-014	-2.25075e-014	5.50399e-017	-2.0892e-015	-5.70142e-014	-3.29301e-014	-5.18866e-014	-3.18161e-014	-2.89538e-014	-4.01316e-014
6.06696e-015	4.26071e-017	1.42201e-014	1.88941e-014	2.62779e-014	2.03097e-014	3.49965e-015	-1.34451e-014	-2.13354e-015	-2.02177e-014	2.60243e-016	1.6267e-014	1.11663e-014	3.34476e-015	9.8542e-015	1.13321e-014	-2.18794e-014	4.19434e-016	-1.49498e-015	-5.72196e-014	-3.27131e-014	-5.20729e-014	-3.21157e-014	-2.94446e-014	-4.03921e-014
6.18172e-015	4.26416e-017	1.41299e-014	1.87789e-014	2.64567e-014	2.03384e-014	3.03833e-015	-1.35911e-014	-2.33903e-015	-2.00599e-014	1.85052e-016	1.62519e-014	1.10626e-014	3.18236e-015	9.96098e-015	1.16876e-014	-2.12155e-014	8.11571e-016	-8.72043e-016	-5.73905e-014	-3.24704e-014	-5.2253e-014	-3.24084e-014	-2.99193e-014	-4.06297e-014
6.33299e-015	5.26326e-017	1.40473e-014	1.86467e-014	2.66462e-014	2.03773e-014	2.63028e-015	-1.37073e-014	-2.49339e-015	-1.98517e-014	1.92366e-016	1.62944e-014	1.10158e-014	3.0557e-015	1.00823e-014	1.20611e-014	-2.05155e-014	1.2322e-015	-2.23123e-016	-5.75242e-014	-3.22044e-014	-5.24242e-014	-3.26925e-014	-3.03726e-014	-4.08425e-014
6.52012e-015	7.1151e-017	1.39737e-014	1.84982e-014	2.68447e-014	2.0424e-014	2.2728e-015	-1.37972e-014	-2.6022e-015	-1.95972e-014	2.76134e-016	1.63942e-014	1.10251e-014	2.96661e-015	1.0218e-014	1.24524e-014	-1.97784e-014	1.68207e-015	4.48178e-016	-5.76189e-014	-3.19186e-014	-5.25833e-014	-3.29671e-014	-3.07993e-014	-4.10289e-014
6.74182e-015	9.72215e-017	1.39103e-014	1.83341e-014	2.70501e-014	2.04765e-014	1.96193e-015	-1.38632e-014	-2.67114e-015	-1.93005e-014	4.29905e-016	1.65502e-014	1.10886e-014	2.91604e-015	1.03675e-014	1.28617e-014	-1.90043e-014	2.16081e-015	1.13846e-015	-5.76733e-014	-3.16167e-014	-5.27279e-014	-3.32311e-014	-3.11952e-014	-4.11878e-014
6.99667e-015	1.29094e-016	1.38579e-014	1.81545e-014	2.72603e-014	2.05323e-014	1.69425e-015	-1.39094e-014	-2.70665e-015	-1.89666e-014	6.46402e-016	1.67602e-014	1.12044e-014	2.9051e-015	1.05294e-014	1.32891e-014	-1.81939e-014	2.66756e-015	1.8439e-015	-5.76854e-014	-3.1301e-014	-5.28548e-014	-3.34837e-014	-3.15556e-014	-4.13177e-014
7.28394e-015	1.65518e-016	1.38165e-014	1.79608e-014	2.74732e-014	2.05881e-014	1.46499e-015	-1.39394e-014	-2.7164e-015	-1.86012e-014	9.17668e-016	1.70214e-014	1.1369e-014	2.93422e-015	1.07032e-014	1.37339e-014	-1.73487e-014	3.20158e-015	2.56115e-015	-5.76543e-014	-3.09753e-014	-5.29618e-014	-3.37234e-014	-3.18759e-014	-4.14178e-014
7.60209e-015	2.05264e-016	1.37862e-014	1.77537e-014	2.76864e-014	2.06409e-014	1.26851e-015	-1.39564e-014	-2.70802e-015	-1.82095e-014	1.23436e-015	1.73308e-014	1.15785e-014	3.00354e-015	1.0888e-014	1.41962e-014	-1.64697e-014	3.76179e-015	3.2861e-015	-5.75795e-014	-3.06422e-014	-5.30465e-014	-3.39498e-014	-3.2152e-014	-4.14878e-014
7.94974e-015	2.46699e-016	1.37673e-014	1.75343e-014	2.78973e-014	2.06883e-014	1.09925e-015	-1.39647e-014	-2.68807e-015	-1.77977e-014	1.58742e-015	1.7684e-014	1.18286e-014	3.11209e-015	1.10817e-014	1.46748e-014	-1.5559e-014	4.34696e-015	4.01505e-015	-5.74613e-014	-3.03057e-014	-5.31064e-014	-3.41618e-014	-3.23804e-014	-4.15271e-014
8.32478e-015	2.88478e-016	1.37593e-014	1.73037e-014	2.81033e-014	2.07275e-014	9.51681e-016	-1.39682e-014	-2.66499e-015	-1.73716e-014	1.9677e-015	1.80764e-014	1.21148e-014	3.25882e-015	1.12829e-014	1.51693e-014	-1.46186e-014	4.95546e-015	4.74342e-015	-5.72992e-014	-2.99692e-014	-5.31395e-014	-3.43584e-014	-3.25587e-014	-4.15352e-014
8.7255e-015	3.2925e-016	1.37615e-014	1.70642e-014	2.83028e-014	2.07551e-014	8.19967e-016	-1.39699e-014	-2.64619e-015	-1.69362e-014	2.36587e-015	1.85026e-014	1.24316e-014	3.44259e-015	1.14899e-014	1.56785e-014	-1.36513e-014	5.58522e-015	5.46739e-015	-5.70941e-014	-2.96353e-014	-5.31441e-014	-3.45395e-014	-3.26839e-014	-4.15129e-014
9.15023e-015	3.68009e-016	1.37729e-014	1.68173e-014	2.84941e-014	2.07687e-014	6.99003e-016	-1.39725e-014	-2.63797e-015	-1.64977e-014	2.77243e-015	1.89565e-014	1.27729e-014	3.66109e-015	1.17006e-014	1.62024e-014	-1.26592e-014	6.23547e-015	6.18383e-015	-5.68462e-014	-2.93071e-014	-5.31189e-014	-3.47038e-014	-3.27544e-014	-4.14609e-014
9.59702e-015	4.03628e-016	1.37928e-014	1.65642e-014	2.86756e-014	2.0766e-014	5.83069e-016	-1.39797e-014	-2.64698e-015	-1.60615e-014	3.17745e-015	1.94319e-014	1.31322e-014	3.91189e-015	1.19132e-014	1.67391e-014	-1.16455e-014	6.90423e-015	6.88942e-015	-5.65568e-014	-2.89872e-014	-5.30624e-014	-3.48509e-014	-3.27686e-014	-4.1379e-014
1.00636e-014	4.35405e-016	1.38198e-014	1.63068e-014	2.88456e-014	2.07456e-014	4.65905e-016	-1.3995e-014	-2.67968e-015	-1.56332e-014	3.57186e-015	1.99226e-014	1.35043e-014	4.19296e-015	1.21257e-014	1.72876e-014	-1.06129e-014	7.58953e-015	7.58058e-015	-5.62276e-014	-2.86782e-014	-5.29735e-014	-3.49808e-014	-3.27255e-014	-4.12682e-014
1.05481e-014	4.63019e-016	1.3853e-014	1.60475e-014	2.90033e-014	2.07055e-014	3.42321e-016	-1.40205e-014	-2.74176e-015	-1.52178e-014	3.9464e-015	2.0422e-014	1.38829e-014	4.50192e-015	1.23358e-014	1.78476e-014	-9.56521e-015	8.28988e-015	8.25432e-015	-5.58608e-014	-2.8382e-014	-5.28523e-014	-3.50925e-014	-3.26248e-014	-4.11293e-014
1.10491e-014	4.85463e-016	1.38913e-014	1.57881e-014	2.91476e-014	2.06435e-014	2.07799e-016	-1.40582e-014	-2.83788e-015	-1.48202e-014	4.29284e-015	2.09232e-014	1.42617e-014	4.83568e-015	1.25419e-014	1.84181e-014	-8.50585e-015	9.00311e-015	8.90827e-015	-5.5458e-014	-2.81006e-014	-5.26982e-014	-3.51856e-014	-3.24667e-014	-4.09634e-014
1.15647e-014	5.02017e-016	1.39335e-014	1.55308e-014	2.9278e-014	2.05587e-014	5.81208e-017	-1.41089e-014	-2.97172e-015	-1.44443e-014	4.60441e-015	2.1419e-014	1.46341e-014	5.1914e-015	1.27426e-014	1.89973e-014	-7.43837e-015	9.72692e-015	9.54025e-015	-5.50215e-014	-2.78358e-014	-5.2511e-014	-3.52602e-014	-3.22519e-014	-4.0772e-014
1.2093e-014	5.1245e-016	1.39788e-014	1.52776e-014	2.9394e-014	2.04497e-014	-1.10594e-016	-1.41733e-014	-3.1472e-015	-1.40939e-014	4.87435e-015	2.19032e-014	1.49953e-014	5.56562e-015	1.29359e-014	1.95844e-014	-6.36634e-015	1.04604e-014	1.01484e-014	-5.45537e-014	-2.75881e-014	-5.22913e-014	-3.53164e-014	-3.19814e-014	-4.05563e-014
1.26323e-014	5.16443e-016	1.40256e-014	1.50309e-014	2.94958e-014	2.03153e-014	-3.02257e-016	-1.4252e-014	-3.36661e-015	-1.3772e-014	5.09681e-015	2.23691e-014	1.53393e-014	5.95488e-015	1.31202e-014	2.01782e-014	-5.29352e-015	1.12014e-014	1.07315e-014	-5.40569e-014	-2.7359e-014	-5.20403e-014	-3.53543e-014	-3.16573e-014	-4.03183e-014
1.31804e-014	5.14142e-016	1.40724e-014	1.47928e-014	2.95846e-014	2.01563e-014	-5.19155e-016	-1.43451e-014	-3.63132e-015	-1.34812e-014	5.26691e-015	2.28104e-014	1.56607e-014	6.35557e-015	1.32939e-014	2.07778e-014	-4.22297e-015	1.1949e-014	1.1288e-014	-5.35346e-014	-2.71478e-014	-5.17587e-014	-3.53733e-014	-3.12823e-014	-4.00594e-014
1.37357e-014	5.05634e-016	1.41187e-014	1.45659e-014	2.96611e-014	1.99725e-014	-7.63041e-016	-1.44515e-014	-3.94228e-015	-1.32238e-014	5.3809e-015	2.32213e-014	1.59549e-014	6.76442e-015	1.34566e-014	2.13824e-014	-3.15796e-015	1.27014e-014	1.18176e-014	-5.29895e-014	-2.69542e-014	-5.14477e-014	-3.5374e-014	-3.08594e-014	-3.9781e-014
1.42968e-014	4.91439e-016	1.41632e-014	1.43523e-014	2.97256e-014	1.97646e-014	-1.03528e-015	-1.45699e-014	-4.29945e-015	-1.30012e-014	5.4359e-015	2.35959e-014	1.62178e-014	7.17858e-015	1.36076e-014	2.19905e-014	-2.10226e-015	1.34577e-014	1.23203e-014	-5.24243e-014	-2.67775e-014	-5.11091e-014	-3.53569e-014	-3.03924e-014	-3.94848e-014
1.48624e-014	4.72536e-016	1.42052e-014	1.41544e-014	2.97793e-014	1.95342e-014	-1.33598e-015	-1.46996e-014	-4.70157e-015	-1.28144e-014	5.43016e-015	2.39295e-014	1.64452e-014	7.59481e-015	1.37459e-014	2.26019e-014	-1.0589e-015	1.42182e-014	1.27965e-014	-5.18423e-014	-2.6617e-014	-5.0745e-014	-3.53223e-014	-2.98857e-014	-3.91722e-014
1.543e-014	4.49917e-016	1.4244e-014	1.39742e-014	2.98244e-014	1.92828e-014	-1.66539e-015	-1.48387e-014	-5.14626e-015	-1.26639e-014	5.36314e-015	2.42177e-014	1.66342e-014	8.01008e-015	1.38717e-014	2.32159e-014	-3.01157e-017	1.49819e-014	1.32463e-014	-5.12459e-014	-2.64717e-014	-5.03572e-014	-3.52703e-014	-2.93437e-014	-3.88449e-014
1.59976e-014	4.242e-016	1.4279e-014	1.38142e-014	2.98623e-014	1.90127e-014	-2.02264e-015	-1.49844e-014	-5.63113e-015	-1.25492e-014	5.2357e-015	2.44565e-014	1.67828e-014	8.42207e-015	1.39845e-014	2.38322e-014	9.81331e-016	1.5748e-014	1.36716e-014	-5.06381e-014	-2.63401e-014	-4.99474e-014	-3.52016e-014	-2.87717e-014	-3.85053e-014
1.65638e-014	3.96329e-016	1.43098e-014	1.36764e-014	2.98951e-014	1.87263e-014	-2.40619e-015	-1.51335e-014	-6.15249e-015	-1.24689e-014	5.04854e-015	2.46425e-014	1.68892e-014	8.82846e-015	1.40848e-014	2.44505e-014	1.97316e-015	1.65174e-014	1.40738e-014	-5.00213e-014	-2.62202e-014	-4.95183e-014	-3.51176e-014	-2.81746e-014	-3.8155e-014
1.71266e-014	3.6702e-016	1.43359e-014	1.35632e-014	2.99248e-014	1.84267e-014	-2.81385e-015	-1.52834e-014	-6.70596e-015	-1.24217e-014	4.80465e-015	2.47736e-014	1.69516e-014	9.22708e-015	1.41735e-014	2.50708e-014	2.94353e-015	1.72901e-014	1.44549e-014	-4.9398e-014	-2.61085e-014	-4.90726e-014	-3.50186e-014	-2.75574e-014	-3.77956e-014
1.76844e-014	3.37522e-016	1.43577e-014	1.34756e-014	2.99537e-014	1.81164e-014	-3.24274e-015	-1.54309e-014	-7.28686e-015	-1.24058e-014	4.50713e-015	2.48475e-014	1.69691e-014	9.61608e-015	1.42514e-014	2.56932e-014	3.8905e-015	1.80664e-014	1.48168e-014	-4.87708e-014	-2.60025e-014	-4.86128e-014	-3.49052e-014	-2.69263e-014	-3.74291e-014
1.82355e-014	3.09564e-016	1.4375e-014	1.34154e-014	2.99842e-014	1.77987e-014	-3.68909e-015	-1.55716e-014	-7.88955e-015	-1.24184e-014	4.16011e-015	2.48634e-014	1.69421e-014	9.99399e-015	1.4319e-014	2.63182e-014	4.81373e-015	1.88465e-014	1.51619e-014	-4.8142e-014	-2.59e-014	-4.81418e-014	-3.47788e-014	-2.6287e-014	-3.70575e-014
1.87783e-014	2.84137e-016	1.4389e-014	1.33844e-014	3.00198e-014	1.74781e-014	-4.14915e-015	-1.57014e-014	-8.50813e-015	-1.24566e-014	3.76879e-015	2.48206e-014	1.68709e-014	1.036e-014	1.43785e-014	2.69461e-014	5.71272e-015	1.96313e-014	1.54935e-014	-4.75142e-014	-2.57974e-014	-4.76622e-014	-3.46403e-014	-2.56457e-014	-3.66824e-014
1.93112e-014	2.62374e-016	1.44002e-014	1.3384e-014	3.00627e-014	1.71583e-014	-4.61958e-015	-1.58171e-014	-9.13616e-015	-1.25176e-014	3.33933e-015	2.47192e-014	1.67576e-014	1.07128e-014	1.44316e-014	2.75771e-014	6.58759e-015	2.0422e-014	1.58153e-014	-4.68888e-014	-2.56921e-014	-4.71765e-014	-3.44906e-014	-2.50087e-014	-3.63054e-014
1.9832e-014	2.45598e-016	1.44095e-014	1.34149e-014	3.01159e-014	1.68435e-014	-5.09623e-015	-1.59149e-014	-9.76783e-015	-1.25978e-014	2.87768e-015	2.45608e-014	1.66045e-014	1.10519e-014	1.448e-014	2.82112e-014	7.43843e-015	2.12196e-014	1.61298e-014	-4.62679e-014	-2.5581e-014	-4.66875e-014	-3.43306e-014	-2.43811e-014	-3.59288e-014
2.03387e-014	2.34761e-016	1.44175e-014	1.34779e-014	3.01826e-014	1.65383e-014	-5.57436e-015	-1.59913e-014	-1.03966e-014	-1.26932e-014	2.39049e-015	2.4347e-014	1.64134e-014	1.13772e-014	1.45257e-014	2.88492e-014	8.26562e-015	2.2026e-014	1.64398e-014	-4.56529e-014	-2.54618e-014	-4.6198e-014	-3.41613e-014	-2.37687e-014	-3.55538e-014
2.08292e-014	2.3101e-016	1.44258e-014	1.3573e-014	3.02651e-014	1.62469e-014	-6.04903e-015	-1.60429e-014	-1.10148e-014	-1.27998e-014	1.88474e-015	2.40802e-014	1.61873e-014	1.16892e-014	1.45716e-014	2.9492e-014	9.07e-015	2.28424e-014	1.6749e-014	-4.50451e-014	-2.5331e-014	-4.57106e-014	-3.39837e-014	-2.31768e-014	-3.51826e-014
2.1301e-014	2.35222e-016	1.4435e-014	1.3701e-014	3.03656e-014	1.5974e-014	-6.51586e-015	-1.60655e-014	-1.16161e-014	-1.29138e-014	1.36777e-015	2.37635e-014	1.59291e-014	1.19882e-014	1.46203e-014	3.01406e-014	9.85296e-015	2.36698e-014	1.70609e-014	-4.44452e-014	-2.51854e-014	-4.5228e-014	-3.37994e-014	-2.26105e-014	-3.48169e-014
2.17518e-014	2.484e-016	1.44469e-014	1.38617e-014	3.04861e-014	1.57237e-014	-6.9696e-015	-1.6056e-014	-1.2194e-014	-1.30312e-014	8.47097e-016	2.33996e-014	1.56426e-014	1.22754e-014	1.46747e-014	3.07955e-014	1.06162e-014	2.45095e-014	1.73781e-014	-4.38546e-014	-2.50223e-014	-4.47521e-014	-3.361e-014	-2.20744e-014	-3.44581e-014
2.21794e-014	2.71457e-016	1.44628e-014	1.4055e-014	3.06285e-014	1.54997e-014	-7.40545e-015	-1.60113e-014	-1.27424e-014	-1.31476e-014	3.30035e-016	2.29928e-014	1.53327e-014	1.25525e-014	1.47371e-014	3.14576e-014	1.13617e-014	2.53625e-014	1.77042e-014	-4.32733e-014	-2.48398e-014	-4.42845e-014	-3.34162e-014	-2.15729e-014	-3.41067e-014
2.25819e-014	3.04379e-016	1.44841e-014	1.428e-014	3.07947e-014	1.53061e-014	-7.81806e-015	-1.59287e-014	-1.32558e-014	-1.32584e-014	-1.75927e-016	2.25471e-014	1.50038e-014	1.28207e-014	1.481e-014	3.21284e-014	1.20909e-014	2.62302e-014	1.80432e-014	-4.27015e-014	-2.46357e-014	-4.38279e-014	-3.3219e-014	-2.11097e-014	-3.3764e-014
2.29565e-014	3.47976e-016	1.45123e-014	1.45354e-014	3.09857e-014	1.51464e-014	-8.20407e-015	-1.58059e-014	-1.37288e-014	-1.33593e-014	-6.63761e-016	2.20677e-014	1.46597e-014	1.30819e-014	1.48963e-014	3.2808e-014	1.28065e-014	2.71142e-014	1.83981e-014	-4.21397e-014	-2.44083e-014	-4.33836e-014	-3.302e-014	-2.06884e-014	-3.34317e-014
2.33008e-014	4.0248e-016	1.45488e-014	1.48209e-014	3.12029e-014	1.50238e-014	-8.55944e-015	-1.56415e-014	-1.41567e-014	-1.34467e-014	-1.1272e-015	2.15595e-014	1.43051e-014	1.33375e-014	1.49987e-014	3.34975e-014	1.35109e-014	2.80153e-014	1.8771e-014	-4.15882e-014	-2.41562e-014	-4.29533e-014	-3.28199e-014	-2.03122e-014	-3.31105e-014
2.36129e-014	4.68278e-016	1.45948e-014	1.51348e-014	3.14473e-014	1.49414e-014	-8.88187e-015	-1.54341e-014	-1.45354e-014	-1.3517e-014	-1.56028e-015	2.1028e-014	1.39441e-014	1.35893e-014	1.51193e-014	3.41974e-014	1.42069e-014	2.89345e-014	1.91646e-014	-4.10458e-014	-2.38778e-014	-4.25383e-014	-3.26194e-014	-1.99835e-014	-3.28021e-014
2.38907e-014	5.45453e-016	1.46521e-014	1.54754e-014	3.17195e-014	1.49016e-014	-9.16822e-015	-1.5183e-014	-1.48612e-014	-1.3567e-014	-1.95767e-015	2.04786e-014	1.35819e-014	1.38399e-014	1.52608e-014	3.49081e-014	1.48975e-014	2.98722e-014	1.9581e-014	-4.05123e-014	-2.35721e-014	-4.21396e-014	-3.24197e-014	-1.97038e-014	-3.25077e-014
2.41316e-014	6.33316e-016	1.47215e-014	1.58401e-014	3.20192e-014	1.49065e-014	-9.41625e-015	-1.4888e-014	-1.51321e-014	-1.35943e-014	-2.3148e-015	1.99162e-014	1.32225e-014	1.40912e-014	1.5425e-014	3.56303e-014	1.55855e-014	3.08287e-014	2.00221e-014	-3.99872e-014	-2.32387e-014	-4.1758e-014	-3.22217e-014	-1.94744e-014	-3.2228e-014
2.43326e-014	7.31324e-016	1.48046e-014	1.62269e-014	3.23459e-014	1.49582e-014	-9.62455e-015	-1.45493e-014	-1.53466e-014	-1.35955e-014	-2.62797e-015	1.93458e-014	1.28692e-014	1.43454e-014	1.56131e-014	3.63644e-014	1.62738e-014	3.18042e-014	2.04895e-014	-3.94705e-014	-2.28769e-014	-4.13946e-014	-3.20256e-014	-1.9296e-014	-3.19642e-014
2.44915e-014	8.38848e-016	1.49021e-014	1.66335e-014	3.26986e-014	1.50583e-014	-9.79123e-015	-1.41673e-014	-1.55043e-014	-1.35685e-014	-2.89468e-015	1.87725e-014	1.25259e-014	1.46048e-014	1.58269e-014	3.71103e-014	1.69657e-014	3.27993e-014	2.09846e-014	-3.89612e-014	-2.24876e-014	-4.10492e-014	-3.18325e-014	-1.91691e-014	-3.17168e-014
2.46062e-014	9.5506e-016	1.50146e-014	1.70575e-014	3.30762e-014	1.5208e-014	-9.9156e-015	-1.37435e-014	-1.56049e-014	-1.35118e-014	-3.11289e-015	1.8201e-014	1.21953e-014	1.48714e-014	1.60672e-014	3.7868e-014	1.76642e-014	3.38137e-014	2.15078e-014	-3.84586e-014	-2.20712e-014	-4.07229e-014	-3.1643e-014	-1.90927e-014	-3.14866e-014
2.46742e-014	1.07847e-015	1.51433e-014	1.74968e-014	3.34773e-014	1.54066e-014	-9.99777e-015	-1.328e-014	-1.56481e-014	-1.34243e-014	-3.28146e-015	1.7636e-014	1.18809e-014	1.51473e-014	1.63355e-014	3.86383e-014	1.83716e-014	3.4847e-014	2.20598e-014	-3.79606e-014	-2.16295e-014	-4.04154e-014	-3.14574e-014	-1.90653e-014	-3.12741e-014
2.46939e-014	1.20772e-015	1.52889e-014	1.79488e-014	3.39011e-014	1.56546e-014	-1.00382e-014	-1.27785e-014	-1.56359e-014	-1.33049e-014	-3.40026e-015	1.70815e-014	1.15846e-014	1.54342e-014	1.66322e-014	3.94207e-014	1.90904e-014	3.58979e-014	2.26411e-014	-3.74668e-014	-2.11643e-014	-4.01262e-014	-3.12757e-014	-1.90852e-014	-3.10794e-014
2.46632e-014	1.34111e-015	1.54523e-014	1.84111e-014	3.43453e-014	1.5952e-014	-1.00375e-014	-1.22416e-014	-1.5571e-014	-1.31535e-014	-3.47004e-015	1.65417e-014	1.13076e-014	1.57338e-014	1.6957e-014	4.02149e-014	1.98228e-014	3.69661e-014	2.32515e-014	-3.6976e-014	-2.06765e-014	-3.98548e-014	-3.10982e-014	-1.91505e-014	-3.09023e-014
2.45804e-014	1.47751e-015	1.56333e-014	1.88804e-014	3.48074e-014	1.62973e-014	-9.99739e-015	-1.16726e-014	-1.54563e-014	-1.29703e-014	-3.49262e-015	1.60196e-014	1.10506e-014	1.60471e-014	1.73098e-014	4.1021e-014	2.0571e-014	3.805e-014	2.38898e-014	-3.64871e-014	-2.01686e-014	-3.96015e-014	-3.09245e-014	-1.92586e-014	-3.07436e-014
2.44443e-014	1.6154e-015	1.58316e-014	1.93546e-014	3.52852e-014	1.6689e-014	-9.92083e-015	-1.10747e-014	-1.5295e-014	-1.27563e-014	-3.47054e-015	1.55177e-014	1.08141e-014	1.63762e-014	1.76897e-014	4.18385e-014	2.13372e-014	3.91482e-014	2.45553e-014	-3.59995e-014	-1.96429e-014	-3.93653e-014	-3.07547e-014	-1.94056e-014	-3.06031e-014
2.42536e-014	1.75273e-015	1.60467e-014	1.98309e-014	3.57769e-014	1.71244e-014	-9.81032e-015	-1.04516e-014	-1.5092e-014	-1.25131e-014	-3.40824e-015	1.50382e-014	1.05978e-014	1.67219e-014	1.8095e-014	4.26665e-014	2.21228e-014	4.02588e-014	2.52473e-014	-3.55121e-014	-1.9102e-014	-3.91456e-014	-3.05883e-014	-1.95882e-014	-3.04808e-014
2.40072e-014	1.8875e-015	1.62783e-014	2.03064e-014	3.628e-014	1.76011e-014	-9.6689e-015	-9.80768e-015	-1.48519e-014	-1.22421e-014	-3.30971e-015	1.4583e-014	1.04005e-014	1.7084e-014	1.85249e-014	4.35044e-014	2.2929e-014	4.13792e-014	2.59644e-014	-3.50234e-014	-1.85488e-014	-3.89419e-014	-3.04251e-014	-1.98023e-014	-3.03769e-014
2.37041e-014	2.01713e-015	1.65258e-014	2.07782e-014	3.67911e-014	1.81162e-014	-9.49942e-015	-9.14743e-015	-1.458e-014	-1.19459e-014	-3.18074e-015	1.41527e-014	1.022e-014	1.74638e-014	1.89777e-014	4.43512e-014	2.37565e-014	4.25067e-014	2.67039e-014	-3.45324e-014	-1.79866e-014	-3.87533e-014	-3.02646e-014	-2.00443e-014	-3.02906e-014
2.33438e-014	2.14026e-015	1.67886e-014	2.12438e-014	3.73073e-014	1.86661e-014	-9.30571e-015	-8.47591e-015	-1.42825e-014	-1.1627e-014	-3.02758e-015	1.37476e-014	1.0054e-014	1.7861e-014	1.94505e-014	4.5205e-014	2.46058e-014	4.36391e-014	2.7464e-014	-3.40384e-014	-1.74184e-014	-3.85788e-014	-3.01064e-014	-2.03097e-014	-3.02215e-014
2.29261e-014	2.25512e-015	1.70656e-014	2.17002e-014	3.78254e-014	1.92474e-014	-9.09233e-015	-7.79789e-015	-1.39658e-014	-1.12885e-014	-2.85646e-015	1.33677e-014	9.8993e-015	1.82749e-014	1.99405e-014	4.60652e-014	2.54773e-014	4.47735e-014	2.82429e-014	-3.35404e-014	-1.68472e-014	-3.84174e-014	-2.99495e-014	-2.05935e-014	-3.01693e-014
2.24513e-014	2.35934e-015	1.73556e-014	2.21457e-014	3.83422e-014	1.98561e-014	-8.86322e-015	-7.1186e-015	-1.36363e-014	-1.09337e-014	-2.67415e-015	1.30123e-014	9.75227e-015	1.87045e-014	2.04451e-014	4.69301e-014	2.63705e-014	4.59071e-014	2.90373e-014	-3.30374e-014	-1.62757e-014	-3.82678e-014	-2.97933e-014	-2.08906e-014	-3.01332e-014
2.19198e-014	2.45108e-015	1.76572e-014	2.25781e-014	3.88547e-014	2.0488e-014	-8.62253e-015	-6.4427e-015	-1.33002e-014	-1.05664e-014	-2.48761e-015	1.26797e-014	9.6094e-015	1.91489e-014	2.09612e-014	4.77984e-014	2.72853e-014	4.70369e-014	2.98446e-014	-3.25289e-014	-1.57066e-014	-3.81294e-014	-2.96368e-014	-2.11965e-014	-3.01123e-014
2.13324e-014	2.52833e-015	1.79691e-014	2.29954e-014	3.936e-014	2.11384e-014	-8.37493e-015	-5.77542e-015	-1.29642e-014	-1.01906e-014	-2.3047e-015	1.2368e-014	9.46631e-015	1.96062e-014	2.14846e-014	4.86684e-014	2.82208e-014	4.81601e-014	3.06625e-014	-3.20139e-014	-1.51441e-014	-3.80015e-014	-2.94789e-014	-2.15066e-014	-3.01059e-014
2.06897e-014	2.58962e-015	1.82898e-014	2.33953e-014	3.98544e-014	2.18023e-014	-8.12566e-015	-5.12184e-015	-1.26354e-014	-9.81053e-015	-2.13293e-015	1.20751e-014	9.31883e-015	2.00748e-014	2.20119e-014	4.95392e-014	2.91752e-014	4.92738e-014	3.14879e-014	-3.14923e-014	-1.4591e-014	-3.78832e-014	-2.93185e-014	-2.18159e-014	-3.0113e-014
1.9993e-014	2.63341e-015	1.86174e-014	2.37762e-014	4.03353e-014	2.24745e-014	-7.87917e-015	-4.48664e-015	-1.23198e-014	-9.43104e-015	-1.97969e-015	1.17981e-014	9.16207e-015	2.05525e-014	2.25395e-014	5.04086e-014	3.01468e-014	5.03746e-014	3.2318e-014	-3.09634e-014	-1.40503e-014	-3.77735e-014	-2.91551e-014	-2.21202e-014	-3.01323e-014
1.92443e-014	2.65817e-015	1.89499e-014	2.41368e-014	4.07999e-014	2.31499e-014	-7.63959e-015	-3.87515e-015	-1.20237e-014	-9.05643e-015	-1.85268e-015	1.15337e-014	8.9909e-015	2.10371e-014	2.30631e-014	5.12752e-014	3.11348e-014	5.14585e-014	3.31495e-014	-3.04267e-014	-1.35247e-014	-3.76718e-014	-2.89876e-014	-2.24153e-014	-3.01629e-014
1.84457e-014	2.66316e-015	1.92856e-014	2.44762e-014	4.12453e-014	2.38234e-014	-7.4119e-015	-3.29239e-015	-1.17531e-014	-8.69153e-015	-1.75921e-015	1.12783e-014	8.7998e-015	2.15262e-014	2.35785e-014	5.21374e-014	3.21372e-014	5.25226e-014	3.39794e-014	-2.98822e-014	-1.30166e-014	-3.75777e-014	-2.88147e-014	-2.26971e-014	-3.02035e-014
1.75997e-014	2.6475e-015	1.96218e-014	2.47929e-014	4.16688e-014	2.44901e-014	-7.20033e-015	-2.7421e-015	-1.15141e-014	-8.34117e-015	-1.70622e-015	1.10282e-014	8.58427e-015	2.2017e-014	2.40817e-014	5.29937e-014	3.31515e-014	5.35638e-014	3.48041e-014	-2.93303e-014	-1.25287e-014	-3.74908e-014	-2.86357e-014	-2.29621e-014	-3.02526e-014
1.67095e-014	2.61028e-015	1.99566e-014	2.5086e-014	4.2068e-014	2.5145e-014	-7.00988e-015	-2.22879e-015	-1.1312e-014	-8.01017e-015	-1.70078e-015	1.07797e-014	8.33931e-015	2.25068e-014	2.45684e-014	5.38425e-014	3.4174e-014	5.45791e-014	3.56202e-014	-2.87711e-014	-1.20629e-014	-3.74112e-014	-2.84497e-014	-2.32062e-014	-3.03085e-014
1.5778e-014	2.55063e-015	2.02881e-014	2.53549e-014	4.24405e-014	2.57833e-014	-6.84469e-015	-1.75616e-015	-1.11512e-014	-7.70321e-015	-1.74884e-015	1.05283e-014	8.05949e-015	2.29923e-014	2.50344e-014	5.46829e-014	3.52024e-014	5.55659e-014	3.64253e-014	-2.82048e-014	-1.1621e-014	-3.73376e-014	-2.82564e-014	-2.34268e-014	-3.03702e-014
1.48085e-014	2.46827e-015	2.06146e-014	2.55986e-014	4.27843e-014	2.64001e-014	-6.70856e-015	-1.32732e-015	-1.10368e-014	-7.42449e-015	-1.85565e-015	1.02693e-014	7.74034e-015	2.34705e-014	2.54757e-014	5.55137e-014	3.6234e-014	5.65209e-014	3.72158e-014	-2.7631e-014	-1.12042e-014	-3.72698e-014	-2.80547e-014	-2.36216e-014	-3.04357e-014
1.38051e-014	2.36282e-015	2.09338e-014	2.5817e-014	4.30978e-014	2.69905e-014	-6.60572e-015	-9.46118e-016	-1.09723e-014	-7.17844e-015	-2.02644e-015	9.99859e-015	7.37781e-015	2.39381e-014	2.58888e-014	5.63334e-014	3.72653e-014	5.74417e-014	3.79894e-014	-2.70504e-014	-1.08142e-014	-3.7208e-014	-2.78444e-014	-2.37885e-014	-3.05033e-014
1.27714e-014	2.23471e-015	2.12438e-014	2.60095e-014	4.33792e-014	2.75497e-014	-6.53933e-015	-6.15585e-016	-1.0961e-014	-6.96946e-015	-2.26485e-015	9.71183e-015	6.9679e-015	2.43913e-014	2.62703e-014	5.71413e-014	3.82933e-014	5.83262e-014	3.87436e-014	-2.64643e-014	-1.04521e-014	-3.71518e-014	-2.76243e-014	-2.39257e-014	-3.0572e-014
1.17117e-014	2.08439e-015	2.15432e-014	2.61757e-014	4.36276e-014	2.80735e-014	-6.51286e-015	-3.38206e-016	-1.1006e-014	-6.80112e-015	-2.57375e-015	9.40508e-015	6.50664e-015	2.48275e-014	2.66173e-014	5.79353e-014	3.93148e-014	5.91724e-014	3.9476e-014	-2.58736e-014	-1.01186e-014	-3.71008e-014	-2.73941e-014	-2.40316e-014	-3.0641e-014
1.06299e-014	1.91179e-015	2.18302e-014	2.63153e-014	4.38413e-014	2.85578e-014	-6.52947e-015	-1.16271e-016	-1.11089e-014	-6.67709e-015	-2.95539e-015	9.07485e-015	5.99202e-015	2.52436e-014	2.69268e-014	5.87143e-014	4.03269e-014	5.99782e-014	4.01842e-014	-2.52783e-014	-9.81422e-015	-3.70546e-014	-2.71538e-014	-2.41055e-014	-3.07092e-014
9.53131e-015	1.71858e-015	2.21033e-014	2.64287e-014	4.40193e-014	2.89979e-014	-6.59221e-015	4.83968e-017	-1.12714e-014	-6.60054e-015	-3.41117e-015	8.7174e-015	5.42173e-015	2.56369e-014	2.7196e-014	5.94771e-014	4.13265e-014	6.07422e-014	4.08662e-014	-2.46787e-014	-9.53866e-015	-3.70132e-014	-2.69031e-014	-2.41475e-014	-3.07749e-014
8.42018e-015	1.50556e-015	2.23608e-014	2.65159e-014	4.41616e-014	2.93906e-014	-6.70382e-015	1.54939e-016	-1.14943e-014	-6.57437e-015	-3.94135e-015	8.32985e-015	4.79461e-015	2.60044e-014	2.74227e-014	6.02233e-014	4.23111e-014	6.14635e-014	4.15201e-014	-2.40761e-014	-9.29209e-015	-3.69769e-014	-2.66422e-014	-2.41573e-014	-3.08362e-014
7.30124e-015	1.2739e-015	2.26013e-014	2.65769e-014	4.42671e-014	2.97325e-014	-6.86612e-015	2.02005e-016	-1.17777e-014	-6.6013e-015	-4.54551e-015	7.90937e-015	4.11006e-015	2.63444e-014	2.76054e-014	6.09524e-014	4.32775e-014	6.21411e-014	4.21445e-014	-2.34715e-014	-9.07472e-015	-3.69459e-014	-2.63712e-014	-2.41354e-014	-3.08929e-014
6.17926e-015	1.02426e-015	2.28229e-014	2.66119e-014	4.43359e-014	3.00205e-014	-7.08105e-015	1.88724e-016	-1.21213e-014	-6.68277e-015	-5.22253e-015	7.45348e-015	3.36844e-015	2.66541e-014	2.77425e-014	6.16643e-014	4.42234e-014	6.27748e-014	4.27377e-014	-2.28665e-014	-8.88562e-015	-3.69208e-014	-2.60903e-014	-2.40822e-014	-3.09433e-014
5.05974e-015	7.58454e-016	2.30245e-014	2.66216e-014	4.43675e-014	3.02521e-014	-7.35036e-015	1.15226e-016	-1.25241e-014	-6.82036e-015	-5.96974e-015	6.96034e-015	2.57089e-015	2.69313e-014	2.78333e-014	6.23586e-014	4.51464e-014	6.33647e-014	4.32983e-014	-2.22619e-014	-8.72442e-015	-3.69011e-014	-2.57996e-014	-2.39995e-014	-3.09858e-014
3.94759e-015	4.77339e-016	2.32054e-014	2.66064e-014	4.43621e-014	3.04252e-014	-7.67531e-015	-1.87706e-017	-1.29844e-014	-7.01493e-015	-6.78366e-015	6.42863e-015	1.71916e-015	2.71743e-014	2.7877e-014	6.30351e-014	4.60445e-014	6.39114e-014	4.3826e-014	-2.16587e-014	-8.59047e-015	-3.68873e-014	-2.55003e-014	-2.38887e-014	-3.10196e-014
[truncated: 1,320 more rows]
