# Supplementary material for: Prominent gamma band activity during visual motion perception in early-stage Alzheimer’s disease
Source: PLoS One. 2022 Apr 18;17(4):e0266693. doi: 10.1371/journal.pone.0266693 (PMC9015152; doi:10.1371/journal.pone.0266693)
Supplement: S1 File — (ZIP) [file pone.0266693.s001.zip › PloseOneé╠âfü[â^âVü[âgùp/AD09 L hemisphere.txt]

-9.67896e-015	-8.60813e-015	-1.26752e-014	1.73145e-014	9.28134e-015	2.20207e-014	1.40575e-014	1.36375e-014	8.57362e-015	7.42303e-015	1.2291e-014	1.36447e-014	-4.53835e-016	-1.78509e-015	5.97034e-015	-1.31296e-016	3.34809e-015	1.12e-014	5.97001e-015	1.96953e-015	1.49951e-014	1.86548e-014	5.62337e-015	1.00383e-014	1.27362e-015
-9.57726e-015	-8.15216e-015	-1.24864e-014	1.6756e-014	8.84359e-015	2.12372e-014	1.40918e-014	1.35158e-014	8.39824e-015	7.52656e-015	1.17536e-014	1.28295e-014	-9.00391e-016	-1.97291e-015	5.87474e-015	3.31152e-016	3.57289e-015	1.12649e-014	6.13765e-015	2.58997e-015	1.50522e-014	1.82394e-014	5.35033e-015	9.77377e-015	1.3887e-015
-9.46973e-015	-7.69307e-015	-1.23033e-014	1.61823e-014	8.40611e-015	2.04339e-014	1.41119e-014	1.33646e-014	8.18856e-015	7.60372e-015	1.11833e-014	1.20192e-014	-1.37776e-015	-2.16659e-015	5.7678e-015	7.92807e-016	3.78573e-015	1.1323e-014	6.28897e-015	3.20497e-015	1.50735e-014	1.78075e-014	5.09409e-015	9.52248e-015	1.49394e-015
-9.35744e-015	-7.23301e-015	-1.21271e-014	1.55952e-014	7.97167e-015	1.9614e-014	1.41174e-014	1.31844e-014	7.94488e-015	7.65244e-015	1.05826e-014	1.12182e-014	-1.88341e-015	-2.36546e-015	5.65015e-015	1.24973e-015	3.98419e-015	1.1373e-014	6.42233e-015	3.81109e-015	1.50571e-014	1.73616e-014	4.85649e-015	9.28604e-015	1.58892e-015
-9.24146e-015	-6.77431e-015	-1.19592e-014	1.49979e-014	7.54298e-015	1.87807e-014	1.41074e-014	1.29756e-014	7.66791e-015	7.67129e-015	9.95416e-015	1.04309e-014	-2.41423e-015	-2.56856e-015	5.52224e-015	1.6981e-015	4.1655e-015	1.14142e-014	6.5364e-015	4.40553e-015	1.50004e-014	1.69035e-014	4.63899e-015	9.06561e-015	1.67352e-015
-9.1233e-015	-6.31906e-015	-1.18009e-014	1.43929e-014	7.1226e-015	1.79376e-014	1.40814e-014	1.27387e-014	7.3585e-015	7.65905e-015	9.30103e-015	9.66181e-015	-2.96659e-015	-2.77481e-015	5.38498e-015	2.13369e-015	4.32692e-015	1.14455e-014	6.63035e-015	4.98531e-015	1.49024e-014	1.64349e-014	4.44368e-015	8.86218e-015	1.74815e-015
-9.00493e-015	-5.86928e-015	-1.16533e-014	1.37832e-014	6.71277e-015	1.7088e-014	1.40393e-014	1.24743e-014	7.01782e-015	7.61479e-015	8.62661e-015	8.91504e-015	-3.53648e-015	-2.98322e-015	5.23896e-015	2.55249e-015	4.46573e-015	1.14664e-014	6.70353e-015	5.54733e-015	1.47615e-014	1.59583e-014	4.27204e-015	8.67683e-015	1.81326e-015
-8.88773e-015	-5.42657e-015	-1.15171e-014	1.31717e-014	6.31617e-015	1.62361e-014	1.39809e-014	1.21841e-014	6.64758e-015	7.53767e-015	7.93491e-015	8.19404e-015	-4.11938e-015	-3.19278e-015	5.08484e-015	2.95091e-015	4.57952e-015	1.14762e-014	6.75573e-015	6.08903e-015	1.45775e-014	1.54758e-014	4.12557e-015	8.51061e-015	1.86908e-015
-8.77357e-015	-4.9931e-015	-1.13924e-014	1.25604e-014	5.93474e-015	1.5386e-014	1.39061e-014	1.18702e-014	6.24977e-015	7.427e-015	7.22995e-015	7.50263e-015	-4.71091e-015	-3.40225e-015	4.92353e-015	3.32492e-015	4.66625e-015	1.14738e-014	6.7869e-015	6.60798e-015	1.43499e-014	1.49893e-014	4.00504e-015	8.36375e-015	1.91625e-015
-8.6641e-015	-4.57058e-015	-1.12798e-014	1.19523e-014	5.57036e-015	1.45412e-014	1.38151e-014	1.15351e-014	5.82726e-015	7.28253e-015	6.51598e-015	6.84453e-015	-5.3063e-015	-3.61049e-015	4.75625e-015	3.67062e-015	4.72389e-015	1.14589e-014	6.7967e-015	7.10195e-015	1.4079e-014	1.45018e-014	3.9111e-015	8.236e-015	1.95523e-015
-8.56081e-015	-4.16046e-015	-1.11796e-014	1.135e-014	5.22523e-015	1.37056e-014	1.3708e-014	1.11813e-014	5.38253e-015	7.10428e-015	5.79762e-015	6.22232e-015	-5.90054e-015	-3.81647e-015	4.58401e-015	3.9846e-015	4.75077e-015	1.14308e-014	6.7856e-015	7.5685e-015	1.37653e-014	1.40155e-014	3.8439e-015	8.1273e-015	1.98725e-015
-8.46513e-015	-3.76383e-015	-1.10914e-014	1.07555e-014	4.90076e-015	1.28831e-014	1.35852e-014	1.08121e-014	4.91893e-015	6.89318e-015	5.0799e-015	5.63864e-015	-6.48827e-015	-4.01903e-015	4.40783e-015	4.26339e-015	4.74611e-015	1.13894e-014	6.75481e-015	8.00585e-015	1.34101e-014	1.35328e-014	3.80347e-015	8.03737e-015	2.01319e-015
-8.37808e-015	-3.38202e-015	-1.10149e-014	1.01716e-014	4.59806e-015	1.20772e-014	1.34469e-014	1.04302e-014	4.44025e-015	6.65003e-015	4.36757e-015	5.09567e-015	-7.0644e-015	-4.21699e-015	4.22886e-015	4.50401e-015	4.70894e-015	1.13339e-014	6.70534e-015	8.41199e-015	1.3015e-014	1.30563e-014	3.78956e-015	7.96549e-015	2.03424e-015
-8.30102e-015	-3.01601e-015	-1.09499e-014	9.60048e-015	4.31806e-015	1.12912e-014	1.3294e-014	1.0039e-014	3.95024e-015	6.376e-015	3.66541e-015	4.59536e-015	-7.62402e-015	-4.40919e-015	4.04759e-015	4.7032e-015	4.63814e-015	1.12645e-014	6.63828e-015	8.78571e-015	1.25826e-014	1.25891e-014	3.8013e-015	7.91098e-015	2.05116e-015
-8.23543e-015	-2.66626e-015	-1.08958e-014	9.0443e-015	4.06173e-015	1.05288e-014	1.31275e-014	9.64228e-015	3.45288e-015	6.0728e-015	2.97874e-015	4.13954e-015	-8.16169e-015	-4.59427e-015	3.86476e-015	4.85788e-015	4.53404e-015	1.11809e-014	6.55495e-015	9.12576e-015	1.21153e-014	1.21331e-014	3.83812e-015	7.87267e-015	2.06513e-015
-8.18189e-015	-2.33378e-015	-1.08518e-014	8.50488e-015	3.82983e-015	9.79353e-015	1.2949e-014	9.24372e-015	2.95244e-015	5.74242e-015	2.31273e-015	3.72971e-015	-8.67269e-015	-4.7714e-015	3.68114e-015	4.96587e-015	4.39676e-015	1.10834e-014	6.45727e-015	9.43126e-015	1.16156e-014	1.16906e-014	3.8987e-015	7.84846e-015	2.07735e-015
-8.14086e-015	-2.01862e-015	-1.08164e-014	7.98403e-015	3.62249e-015	9.08877e-015	1.27594e-014	8.84737e-015	2.45358e-015	5.38701e-015	1.67249e-015	3.36615e-015	-9.15234e-015	-4.93915e-015	3.49782e-015	5.02531e-015	4.22624e-015	1.09724e-014	6.34709e-015	9.70144e-015	1.10867e-014	1.12635e-014	3.98189e-015	7.837e-015	2.08874e-015
-8.1126e-015	-1.7212e-015	-1.07885e-014	7.48327e-015	3.4393e-015	8.41705e-015	1.25601e-014	8.45775e-015	1.96077e-015	5.00912e-015	1.06282e-015	3.04927e-015	-9.59567e-015	-5.09614e-015	3.31561e-015	5.03476e-015	4.02333e-015	1.08477e-014	6.22623e-015	9.93623e-015	1.05321e-014	1.08532e-014	4.08632e-015	7.83649e-015	2.10022e-015
-8.09783e-015	-1.4414e-015	-1.07664e-014	7.00352e-015	3.2796e-015	7.78098e-015	1.23526e-014	8.07924e-015	1.47849e-015	4.61168e-015	4.88567e-016	2.77915e-015	-9.99781e-015	-5.2407e-015	3.135e-015	4.99256e-015	3.7893e-015	1.07097e-014	6.0967e-015	1.01352e-014	9.95623e-015	1.04617e-014	4.21016e-015	7.84495e-015	2.11278e-015
-8.09657e-015	-1.17911e-015	-1.0748e-014	6.54585e-015	3.14278e-015	7.18335e-015	1.21385e-014	7.7159e-015	1.01135e-015	4.19743e-015	-4.5519e-017	2.55552e-015	-1.03546e-014	-5.3719e-015	2.95625e-015	4.89783e-015	3.52521e-015	1.05589e-014	5.9609e-015	1.02981e-014	9.36305e-015	1.00903e-014	4.35142e-015	7.86067e-015	2.12745e-015
-8.10849e-015	-9.33613e-016	-1.07317e-014	6.11108e-015	3.02817e-015	6.62606e-015	1.1919e-014	7.37209e-015	5.63926e-016	3.76955e-015	-5.35389e-016	2.37783e-015	-1.06622e-014	-5.48884e-015	2.78003e-015	4.75052e-015	3.23302e-015	1.03955e-014	5.82148e-015	1.04253e-014	8.75726e-015	9.74019e-015	4.50829e-015	7.88157e-015	2.1453e-015
-8.13332e-015	-7.04593e-016	-1.07154e-014	5.69994e-015	2.93437e-015	6.11053e-015	1.16956e-014	7.05187e-015	1.40358e-016	3.33139e-015	-9.76707e-016	2.24474e-015	-1.09174e-014	-5.59057e-015	2.60615e-015	4.55038e-015	2.91485e-015	1.02206e-014	5.68076e-015	1.0517e-014	8.14336e-015	9.41229e-015	4.67818e-015	7.90534e-015	2.16651e-015
-8.17049e-015	-4.91629e-016	-1.06967e-014	5.31236e-015	2.85982e-015	5.63784e-015	1.14699e-014	6.75918e-015	-2.5498e-016	2.88626e-015	-1.36553e-015	2.15458e-015	-1.1117e-014	-5.67606e-015	2.43499e-015	4.29759e-015	2.57355e-015	1.00347e-014	5.54103e-015	1.05736e-014	7.52663e-015	9.10742e-015	4.85843e-015	7.92974e-015	2.19176e-015
-8.21916e-015	-2.93956e-016	-1.06738e-014	4.94827e-015	2.80223e-015	5.20921e-015	1.12438e-014	6.49754e-015	-6.18332e-016	2.43765e-015	-1.69836e-015	2.1056e-015	-1.12587e-014	-5.74468e-015	2.26635e-015	3.99294e-015	2.21158e-015	9.83815e-015	5.40443e-015	1.05961e-014	6.91162e-015	8.82653e-015	5.04676e-015	7.95238e-015	2.22151e-015
-8.27838e-015	-1.10616e-016	-1.06443e-014	4.60757e-015	2.75979e-015	4.82547e-015	1.10184e-014	6.27035e-015	-9.45706e-016	1.98953e-015	-1.97256e-015	2.09627e-015	-1.13404e-014	-5.79511e-015	2.10041e-015	3.63734e-015	1.83157e-015	9.6317e-015	5.27299e-015	1.05852e-014	6.30303e-015	8.56982e-015	5.24108e-015	7.97095e-015	2.25621e-015
-8.34627e-015	5.95902e-017	-1.06056e-014	4.28967e-015	2.73043e-015	4.48693e-015	1.07955e-014	6.08064e-015	-1.23396e-015	1.54536e-015	-2.18549e-015	2.12464e-015	-1.13601e-014	-5.82678e-015	1.93655e-015	3.23218e-015	1.43679e-015	9.41643e-015	5.14876e-015	1.05424e-014	5.70577e-015	8.33726e-015	5.43899e-015	7.98325e-015	2.29541e-015
-8.42087e-015	2.18353e-016	-1.05553e-014	3.99404e-015	2.7118e-015	4.19382e-015	1.05768e-014	5.93173e-015	-1.48022e-015	1.10854e-015	-2.33477e-015	2.18827e-015	-1.13171e-014	-5.83892e-015	1.7743e-015	2.77928e-015	1.03015e-015	9.19301e-015	5.03286e-015	1.04687e-014	5.12446e-015	8.12842e-015	5.63781e-015	7.98746e-015	2.33881e-015
-8.50077e-015	3.66936e-016	-1.04916e-014	3.71995e-015	2.70139e-015	3.94523e-015	1.03635e-014	5.82643e-015	-1.68156e-015	6.8276e-016	-2.41932e-015	2.28478e-015	-1.12108e-014	-5.83095e-015	1.61301e-015	2.28066e-015	6.1503e-016	8.96255e-015	4.92726e-015	1.03648e-014	4.56373e-015	7.94307e-015	5.83515e-015	7.9816e-015	2.38616e-015
-8.58419e-015	5.06185e-016	-1.04122e-014	3.46668e-015	2.69657e-015	3.74069e-015	1.01569e-014	5.76672e-015	-1.83535e-015	2.71173e-016	-2.43789e-015	2.41165e-015	-1.10413e-014	-5.80255e-015	1.45229e-015	1.73884e-015	1.95246e-016	8.72589e-015	4.83312e-015	1.02323e-014	4.02812e-015	7.78101e-015	6.02868e-015	7.96425e-015	2.4369e-015
-8.66902e-015	6.37637e-016	-1.03148e-014	3.23311e-015	2.69498e-015	3.57974e-015	9.95808e-015	5.75406e-015	-1.93997e-015	-1.23126e-016	-2.3901e-015	2.56653e-015	-1.08094e-014	-5.75288e-015	1.29125e-015	1.15682e-015	-2.2536e-016	8.48393e-015	4.75161e-015	1.00725e-014	3.52141e-015	7.64163e-015	6.21616e-015	7.93404e-015	2.4907e-015
-8.75355e-015	7.62941e-016	-1.01974e-014	3.01805e-015	2.69416e-015	3.461e-015	9.76865e-015	5.7894e-015	-1.99423e-015	-4.96918e-016	-2.27633e-015	2.74652e-015	-1.05156e-014	-5.6815e-015	1.12931e-015	5.37802e-016	-6.43555e-016	8.23743e-015	4.6838e-015	9.88671e-015	3.04751e-015	7.52338e-015	6.39626e-015	7.88974e-015	2.54671e-015
-8.83485e-015	8.83464e-016	-1.00583e-014	2.82033e-015	2.69151e-015	3.38301e-015	9.58958e-015	5.87324e-015	-1.99748e-015	-8.47395e-016	-2.09714e-015	2.94856e-015	-1.0162e-014	-5.58812e-015	9.65577e-016	-1.14936e-016	-1.05582e-015	7.98706e-015	4.62986e-015	9.67652e-015	2.60973e-015	7.42484e-015	6.56725e-015	7.83013e-015	2.60333e-015
-8.91072e-015	1.00078e-015	-9.8959e-015	2.63857e-015	2.68415e-015	3.34418e-015	9.42163e-015	6.00602e-015	-1.94923e-015	-1.17149e-015	-1.85381e-015	3.17048e-015	-9.75061e-015	-5.47283e-015	7.99124e-016	-7.9768e-016	-1.45912e-015	7.73388e-015	4.59009e-015	9.44341e-015	2.21167e-015	7.345e-015	6.72738e-015	7.75461e-015	2.65923e-015
-8.97851e-015	1.11594e-015	-9.70945e-015	2.47099e-015	2.66987e-015	3.34242e-015	9.26547e-015	6.1875e-015	-1.84924e-015	-1.4674e-015	-1.54819e-015	3.41019e-015	-9.28499e-015	-5.33578e-015	6.28887e-016	-1.50682e-015	-1.84967e-015	7.47898e-015	4.56435e-015	9.18919e-015	1.85669e-015	7.28201e-015	6.87515e-015	7.66245e-015	2.71366e-015
-9.0356e-015	1.2307e-015	-9.4979e-015	2.31627e-015	2.64664e-015	3.37571e-015	9.1216e-015	6.41651e-015	-1.6986e-015	-1.73313e-015	-1.18291e-015	3.66473e-015	-8.76799e-015	-5.17685e-015	4.53773e-016	-2.23834e-015	-2.22395e-015	7.22297e-015	4.552e-015	8.91511e-015	1.54718e-015	7.23444e-015	7.00976e-015	7.55353e-015	2.76523e-015
-9.07956e-015	1.34643e-015	-9.26038e-015	2.17366e-015	2.6121e-015	3.44207e-015	8.99048e-015	6.69163e-015	-1.49901e-015	-1.96657e-015	-7.61058e-016	3.93124e-015	-8.20293e-015	-4.99613e-015	2.73169e-016	-2.98794e-015	-2.57919e-015	6.96684e-015	4.55268e-015	8.62266e-015	1.28442e-015	7.20051e-015	7.13002e-015	7.42771e-015	2.81223e-015
-9.10833e-015	1.46423e-015	-8.99658e-015	2.04142e-015	2.56439e-015	3.53862e-015	8.87254e-015	7.01063e-015	-1.25216e-015	-2.16685e-015	-2.86487e-016	4.20772e-015	-7.59407e-015	-4.79389e-015	8.65922e-017	-3.75159e-015	-2.91273e-015	6.71137e-015	4.56577e-015	8.31349e-015	1.06955e-015	7.17792e-015	7.2349e-015	7.28581e-015	2.85332e-015
-9.11975e-015	1.5851e-015	-8.70619e-015	1.91886e-015	2.50189e-015	3.66276e-015	8.76775e-015	7.37105e-015	-9.609e-016	-2.33258e-015	2.36894e-016	4.49201e-015	-6.94601e-015	-4.57045e-015	-1.06714e-016	-4.52505e-015	-3.22216e-015	6.45727e-015	4.58928e-015	7.98886e-015	9.03409e-016	7.16477e-015	7.32426e-015	7.1281e-015	2.88684e-015
-9.11183e-015	1.70991e-015	-8.38921e-015	1.80498e-015	2.42312e-015	3.81233e-015	8.67604e-015	7.76985e-015	-6.2771e-016	-2.46318e-015	8.04787e-016	4.78191e-015	-6.26308e-015	-4.32636e-015	-3.07569e-016	-5.304e-015	-3.50515e-015	6.20532e-015	4.62173e-015	7.65031e-015	7.85793e-016	7.15902e-015	7.39771e-015	6.95546e-015	2.91087e-015
-9.08263e-015	1.83992e-015	-8.04622e-015	1.69917e-015	2.32703e-015	3.98453e-015	8.597e-015	8.20366e-015	-2.5641e-016	-2.55863e-015	1.41231e-015	5.07508e-015	-5.55031e-015	-4.06199e-015	-5.16121e-016	-6.08454e-015	-3.76036e-015	5.95614e-015	4.66117e-015	7.29893e-015	7.16033e-016	7.1589e-015	7.45514e-015	6.76906e-015	2.92411e-015
-9.03021e-015	1.9763e-015	-7.67826e-015	1.60058e-015	2.21269e-015	4.17692e-015	8.52996e-015	8.66845e-015	1.48914e-016	-2.61899e-015	2.05419e-015	5.36939e-015	-4.81273e-015	-3.77859e-015	-7.32994e-016	-6.86272e-015	-3.98619e-015	5.71005e-015	4.70552e-015	6.93593e-015	6.93547e-016	7.16186e-015	7.49626e-015	6.57023e-015	2.92509e-015
-8.95301e-015	2.11965e-015	-7.28658e-015	1.50841e-015	2.07921e-015	4.38608e-015	8.47463e-015	9.16024e-015	5.84444e-016	-2.6447e-015	2.72482e-015	5.66346e-015	-4.05576e-015	-3.47715e-015	-9.58107e-016	-7.63449e-015	-4.18177e-015	5.46768e-015	4.75259e-015	6.56275e-015	7.17646e-016	7.16576e-015	7.52152e-015	6.36027e-015	2.91205e-015
-8.84963e-015	2.27045e-015	-6.87238e-015	1.42184e-015	1.9261e-015	4.60933e-015	8.43011e-015	9.67445e-015	1.04598e-015	-2.63681e-015	3.41811e-015	5.95548e-015	-3.28486e-015	-3.1588e-015	-1.19201e-015	-8.39552e-015	-4.34607e-015	5.22932e-015	4.7996e-015	6.18035e-015	7.86041e-016	7.1684e-015	7.53113e-015	6.14127e-015	2.88349e-015
-8.71894e-015	2.42926e-015	-6.43709e-015	1.34015e-015	1.75381e-015	4.84437e-015	8.39522e-015	1.0206e-014	1.52838e-015	-2.59678e-015	4.12789e-015	6.24408e-015	-2.50541e-015	-2.82451e-015	-1.43448e-015	-9.14206e-015	-4.47897e-015	4.9961e-015	4.84386e-015	5.7898e-015	8.96828e-016	7.16762e-015	7.52575e-015	5.91525e-015	2.83811e-015
-8.5601e-015	2.59672e-015	-5.98285e-015	1.2632e-015	1.56253e-015	5.08878e-015	8.36948e-015	1.07498e-014	2.02664e-015	-2.526e-015	4.84781e-015	6.52797e-015	-1.72272e-015	-2.47535e-015	-1.68535e-015	-9.87029e-015	-4.58017e-015	4.76782e-015	4.88314e-015	5.39237e-015	1.04705e-015	7.16122e-015	7.50603e-015	5.68427e-015	2.77542e-015
-8.37283e-015	2.77289e-015	-5.51171e-015	1.19144e-015	1.35283e-015	5.33964e-015	8.35195e-015	1.13009e-014	2.53557e-015	-2.42639e-015	5.57115e-015	6.80663e-015	-9.42053e-016	-2.11272e-015	-1.94418e-015	-1.05769e-014	-4.65005e-015	4.54487e-015	4.91423e-015	4.98886e-015	1.23354e-015	7.14727e-015	7.47275e-015	5.4502e-015	2.69419e-015
-8.1565e-015	2.95818e-015	-5.0264e-015	1.12429e-015	1.12582e-015	5.59508e-015	8.34157e-015	1.18538e-014	3.04963e-015	-2.30015e-015	6.29119e-015	7.07806e-015	-1.68906e-016	-1.73797e-015	-2.2104e-015	-1.12586e-014	-4.68936e-015	4.32755e-015	4.93424e-015	4.57998e-015	1.45299e-015	7.12381e-015	7.42706e-015	5.21544e-015	2.59378e-015
-7.91097e-015	3.15249e-015	-4.52914e-015	1.06175e-015	8.82595e-016	5.85288e-015	8.3366e-015	1.24026e-014	3.56325e-015	-2.14937e-015	7.00195e-015	7.34147e-015	5.91747e-016	-1.35272e-015	-2.48325e-015	-1.19126e-014	-4.69912e-015	4.11606e-015	4.94099e-015	4.16694e-015	1.70152e-015	7.08904e-015	7.36971e-015	4.98265e-015	2.47422e-015
-7.63685e-015	3.35622e-015	-4.02275e-015	1.00491e-015	6.24437e-016	6.11112e-015	8.3357e-015	1.2942e-014	4.07084e-015	-1.97687e-015	7.6971e-015	7.59612e-015	1.33516e-015	-9.59144e-016	-2.76217e-015	-1.25362e-014	-4.68117e-015	3.91057e-015	4.93156e-015	3.75028e-015	1.97462e-015	7.04092e-015	7.30193e-015	4.7544e-015	2.33534e-015
-7.33482e-015	3.5692e-015	-3.51e-015	9.53914e-016	3.5297e-016	6.36719e-015	8.33775e-015	1.34663e-014	4.56725e-015	-1.78549e-015	8.36995e-015	7.84114e-015	2.05686e-015	-5.58634e-016	-3.04638e-015	-1.31271e-014	-4.63731e-015	3.71093e-015	4.90413e-015	3.33067e-015	2.26834e-015	6.97769e-015	7.22419e-015	4.53281e-015	2.17728e-015
-7.00579e-015	3.79115e-015	-2.99402e-015	9.0925e-016	6.97588e-017	6.6193e-015	8.3412e-015	1.39702e-014	5.04681e-015	-1.5784e-015	9.01471e-015	8.07572e-015	2.75218e-015	-1.52951e-016	-3.33483e-015	-1.36833e-014	-4.57002e-015	3.51718e-015	4.85563e-015	2.90893e-015	2.57806e-015	6.89802e-015	7.13698e-015	4.32041e-015	2.00044e-015
-6.6512e-015	4.02134e-015	-2.47789e-015	8.70983e-016	-2.23594e-016	6.86561e-015	8.3448e-015	1.44483e-014	5.50402e-015	-1.3589e-015	9.62554e-015	8.29853e-015	3.4171e-015	2.55624e-016	-3.62615e-015	-1.42032e-014	-4.48181e-015	3.32949e-015	4.78367e-015	2.48613e-015	2.89904e-015	6.80058e-015	7.04152e-015	4.11923e-015	1.80523e-015
-6.27242e-015	4.25931e-015	-1.96486e-015	8.39871e-016	-5.24999e-016	7.10457e-015	8.34677e-015	1.48955e-014	5.934e-015	-1.13e-015	1.0197e-014	8.50943e-015	4.04783e-015	6.64897e-016	-3.9191e-015	-1.46851e-014	-4.37531e-015	3.14773e-015	4.68646e-015	2.06319e-015	3.22625e-015	6.68338e-015	6.93806e-015	3.93149e-015	1.59265e-015
-5.87141e-015	4.50435e-015	-1.45829e-015	8.1649e-016	-8.32188e-016	7.33474e-015	8.34513e-015	1.5307e-014	6.33135e-015	-8.95458e-016	1.07237e-014	8.70761e-015	4.64083e-015	1.07274e-015	-4.21255e-015	-1.51276e-014	-4.25357e-015	2.97209e-015	4.56232e-015	1.64059e-015	3.55506e-015	6.54518e-015	6.82727e-015	3.75917e-015	1.36404e-015
-5.45021e-015	4.75559e-015	-9.61195e-016	8.01557e-016	-1.14304e-015	7.55494e-015	8.33889e-015	1.56782e-014	6.6912e-015	-6.58852e-016	1.1201e-014	8.89234e-015	5.19281e-015	1.47644e-015	-4.50481e-015	-1.55296e-014	-4.1195e-015	2.80236e-015	4.40953e-015	1.21853e-015	3.88085e-015	6.38522e-015	6.70934e-015	3.60393e-015	1.12083e-015
-5.01068e-015	5.01253e-015	-4.76886e-016	7.95643e-016	-1.45524e-015	7.76342e-015	8.32656e-015	1.60044e-014	7.00935e-015	-4.23842e-016	1.16246e-014	9.06334e-015	5.70115e-015	1.87386e-015	-4.79449e-015	-1.58909e-014	-3.97654e-015	2.6377e-015	4.22726e-015	7.98038e-016	4.19897e-015	6.20275e-015	6.58433e-015	3.46722e-015	8.64905e-016
-4.55545e-015	5.27367e-015	-7.96731e-018	7.98587e-016	-1.76692e-015	7.95904e-015	8.30725e-015	1.62819e-014	7.28197e-015	-1.93619e-016	1.19908e-014	9.21935e-015	6.16379e-015	2.26239e-015	-5.07969e-015	-1.62116e-014	-3.82867e-015	2.47791e-015	4.01482e-015	3.79632e-016	4.5049e-015	5.99672e-015	6.45292e-015	3.35057e-015	5.97958e-016
-4.08708e-015	5.53755e-015	4.42411e-016	8.11076e-016	-2.07563e-015	8.14086e-015	8.27923e-015	1.65071e-014	7.50519e-015	2.87185e-017	1.22965e-014	9.35975e-015	6.57893e-015	2.63989e-015	-5.35963e-015	-1.64917e-014	-3.67934e-015	2.32298e-015	3.77165e-015	-3.57581e-017	4.79436e-015	5.76653e-015	6.31513e-015	3.25503e-015	3.22291e-016
-3.60814e-015	5.80319e-015	8.71714e-016	8.3317e-016	-2.37955e-015	8.30799e-015	8.24151e-015	1.66768e-014	7.67567e-015	2.39717e-016	1.25392e-014	9.48392e-015	6.94479e-015	3.0041e-015	-5.63273e-015	-1.67318e-014	-3.53199e-015	2.17239e-015	3.49763e-015	-4.47049e-016	5.06333e-015	5.51161e-015	6.17062e-015	3.18169e-015	4.06421e-017
-3.12173e-015	6.06908e-015	1.27735e-015	8.65292e-016	-2.67654e-015	8.45901e-015	8.19272e-015	1.67883e-014	7.79045e-015	4.36095e-016	1.27164e-014	9.59093e-015	7.26074e-015	3.35235e-015	-5.89741e-015	-1.69328e-014	-3.39021e-015	2.02554e-015	3.19323e-015	-8.5354e-016	5.30793e-015	5.23173e-015	6.01908e-015	3.13072e-015	-2.45006e-016
-2.63139e-015	6.33384e-015	1.65699e-015	9.07257e-016	-2.96502e-015	8.59273e-015	8.1321e-015	1.6839e-014	7.84744e-015	6.15144e-016	1.28269e-014	9.67988e-015	7.52636e-015	3.6825e-015	-6.15195e-015	-1.70952e-014	-3.25724e-015	1.8823e-015	2.85903e-015	-1.25433e-015	5.52484e-015	4.92651e-015	5.86003e-015	3.1024e-015	-5.32337e-016
-2.13985e-015	6.5956e-015	2.00855e-015	9.58852e-016	-3.24279e-015	8.70829e-015	8.05858e-015	1.68276e-014	7.84488e-015	7.74138e-016	1.287e-014	9.75007e-015	7.74165e-015	3.99209e-015	-6.39537e-015	-1.72203e-014	-3.13626e-015	1.74242e-015	2.4963e-015	-1.64849e-015	5.71082e-015	4.59647e-015	5.69319e-015	3.09695e-015	-8.18812e-016
-1.64964e-015	6.85298e-015	2.33023e-015	1.02017e-015	-3.50844e-015	8.80475e-015	7.97156e-015	1.67532e-014	7.78137e-015	9.10864e-016	1.28459e-014	9.80068e-015	7.90695e-015	4.27881e-015	-6.62662e-015	-1.73096e-014	-3.03095e-015	1.60554e-015	2.10584e-015	-2.03484e-015	5.86331e-015	4.24146e-015	5.51803e-015	3.11433e-015	-1.10188e-015
-1.16396e-015	7.10482e-015	2.62026e-015	1.09035e-015	-3.76114e-015	8.88152e-015	7.87005e-015	1.66148e-014	7.65593e-015	1.02313e-015	1.2755e-014	9.83088e-015	8.0225e-015	4.54055e-015	-6.84448e-015	-1.73652e-014	-2.94419e-015	1.4713e-015	1.68929e-015	-2.41263e-015	5.97994e-015	3.8621e-015	5.33363e-015	3.15365e-015	-1.37905e-015
-6.85816e-016	7.34908e-015	2.87769e-015	1.16896e-015	-3.9994e-015	8.9372e-015	7.75368e-015	1.64124e-014	7.46841e-015	1.10881e-015	1.25984e-014	9.84046e-015	8.08912e-015	4.77498e-015	-7.04811e-015	-1.73892e-014	-2.87904e-015	1.3395e-015	1.24906e-015	-2.78116e-015	6.05891e-015	3.4588e-015	5.13956e-015	3.2144e-015	-1.64771e-015
-2.18499e-016	7.58405e-015	3.10151e-015	1.25536e-015	-4.22225e-015	8.97093e-015	7.62183e-015	1.61464e-014	7.21934e-015	1.16655e-015	1.23782e-014	9.82886e-015	8.10797e-015	4.98037e-015	-7.23665e-015	-1.73835e-014	-2.83802e-015	1.20977e-015	7.8694e-016	-3.13944e-015	6.09888e-015	3.03219e-015	4.93483e-015	3.29508e-015	-1.9053e-015
2.35049e-016	7.80831e-015	3.29121e-015	1.34851e-015	-4.42889e-015	8.98226e-015	7.47419e-015	1.58175e-014	6.90947e-015	1.19532e-015	1.20967e-014	9.7952e-015	8.0809e-015	5.15513e-015	-7.4091e-015	-1.73509e-014	-2.82321e-015	1.08177e-015	3.05357e-016	-3.48636e-015	6.09864e-015	2.58281e-015	4.71881e-015	3.39448e-015	-2.14995e-015
6.72477e-016	8.01994e-015	3.44618e-015	1.44691e-015	-4.61907e-015	8.97003e-015	7.31065e-015	1.54273e-014	6.53998e-015	1.19441e-015	1.17565e-014	9.73912e-015	8.00958e-015	5.29783e-015	-7.56505e-015	-1.72939e-014	-2.83664e-015	9.55444e-016	-1.92986e-016	-3.82152e-015	6.05815e-015	2.11169e-015	4.4909e-015	3.51124e-015	-2.37906e-015
1.09092e-015	8.21687e-015	3.56614e-015	1.54919e-015	-4.79291e-015	8.93308e-015	7.13126e-015	1.49778e-014	6.11264e-015	1.16347e-015	1.13614e-014	9.65995e-015	7.89637e-015	5.40671e-015	-7.70425e-015	-1.72153e-014	-2.88019e-015	8.31169e-016	-7.05241e-016	-4.14336e-015	5.97723e-015	1.62031e-015	4.25017e-015	3.64359e-015	-2.5908e-015
1.48829e-015	8.39731e-015	3.65153e-015	1.65405e-015	-4.95062e-015	8.87069e-015	6.93603e-015	1.44716e-014	5.62959e-015	1.10224e-015	1.09153e-014	9.55691e-015	7.74381e-015	5.48081e-015	-7.82656e-015	-1.71175e-014	-2.95506e-015	7.08525e-016	-1.22827e-015	-4.45081e-015	5.8567e-015	1.11003e-015	3.99601e-015	3.78946e-015	-2.78322e-015
1.8622e-015	8.55982e-015	3.70319e-015	1.7596e-015	-5.09257e-015	8.78235e-015	6.72525e-015	1.39116e-014	5.0935e-015	1.01092e-015	1.0423e-014	9.43048e-015	7.55385e-015	5.51966e-015	-7.93194e-015	-1.70035e-014	-3.06201e-015	5.87735e-016	-1.75849e-015	-4.74301e-015	5.69734e-015	5.82507e-016	3.72763e-015	3.94691e-015	-2.95476e-015
2.21042e-015	8.70214e-015	3.72184e-015	1.86406e-015	-5.21964e-015	8.66716e-015	6.49918e-015	1.33015e-014	4.50809e-015	8.90424e-016	9.88876e-015	9.28076e-015	7.32929e-015	5.5227e-015	-8.02067e-015	-1.6876e-014	-3.20139e-015	4.69068e-016	-2.29218e-015	-5.01859e-015	5.50044e-015	3.95525e-017	3.44477e-015	4.1136e-015	-3.10432e-015
2.53152e-015	8.82278e-015	3.70857e-015	1.96576e-015	-5.33262e-015	8.52402e-015	6.25879e-015	1.2645e-014	3.87693e-015	7.41993e-016	9.31792e-015	9.10758e-015	7.07309e-015	5.48946e-015	-8.0933e-015	-1.67381e-014	-3.37343e-015	3.53426e-016	-2.82632e-015	-5.27627e-015	5.26751e-015	-5.16566e-016	3.14728e-015	4.2872e-015	-3.23114e-015
2.82395e-015	8.92042e-015	3.66447e-015	2.0626e-015	-5.43226e-015	8.35283e-015	6.00509e-015	1.19463e-014	3.20425e-015	5.66444e-016	8.71616e-015	8.91121e-015	6.78828e-015	5.42004e-015	-8.15041e-015	-1.65927e-014	-3.57799e-015	2.40558e-016	-3.35757e-015	-5.51547e-015	5.00109e-015	-1.08404e-015	2.83514e-015	4.46506e-015	-3.33402e-015
3.08609e-015	8.99384e-015	3.59107e-015	2.15247e-015	-5.51932e-015	8.15234e-015	5.73875e-015	1.12102e-014	2.49421e-015	3.65698e-016	8.08924e-015	8.69271e-015	6.47807e-015	5.31526e-015	-8.19212e-015	-1.64426e-014	-3.8145e-015	1.30951e-016	-3.88205e-015	-5.73508e-015	4.70383e-015	-1.66065e-015	2.50863e-015	4.6447e-015	-3.41252e-015
3.31689e-015	9.04153e-015	3.49024e-015	2.23343e-015	-5.59517e-015	7.92229e-015	5.46092e-015	1.04415e-014	1.75155e-015	1.42149e-016	7.4436e-015	8.45282e-015	6.14547e-015	5.17565e-015	-8.21943e-015	-1.62902e-014	-4.08197e-015	2.50613e-017	-4.39663e-015	-5.93464e-015	4.37893e-015	-2.24336e-015	2.16791e-015	4.82346e-015	-3.46647e-015
3.51545e-015	9.06181e-015	3.3643e-015	2.3035e-015	-5.6609e-015	7.66235e-015	5.17302e-015	9.64534e-015	9.81277e-016	-1.01859e-016	6.78518e-015	8.19231e-015	5.79361e-015	5.00267e-015	-8.23334e-015	-1.61383e-014	-4.37907e-015	-7.6383e-017	-4.89808e-015	-6.11321e-015	4.02969e-015	-2.82955e-015	1.81396e-015	4.99861e-015	-3.49595e-015
3.68156e-015	9.0533e-015	3.21512e-015	2.36083e-015	-5.71821e-015	7.37283e-015	4.87609e-015	8.82816e-015	1.88213e-016	-3.64071e-016	6.12013e-015	7.91257e-015	5.42538e-015	4.79744e-015	-8.23469e-015	-1.59895e-014	-4.70396e-015	-1.72699e-016	-5.38307e-015	-6.27006e-015	3.65983e-015	-3.41698e-015	1.44789e-015	5.1678e-015	-3.50162e-015
3.81492e-015	9.01524e-015	3.04499e-015	2.40386e-015	-5.76854e-015	7.0532e-015	4.57153e-015	7.99511e-015	-6.22644e-016	-6.41854e-016	5.45432e-015	7.61528e-015	5.04408e-015	4.56144e-015	-8.22414e-015	-1.58458e-014	-5.05459e-015	-2.62924e-016	-5.8482e-015	-6.40473e-015	3.27315e-015	-4.00282e-015	1.07113e-015	5.32897e-015	-3.48437e-015
3.91504e-015	8.94702e-015	2.85619e-015	2.43052e-015	-5.81304e-015	6.70374e-015	4.26117e-015	7.15141e-015	-1.44555e-015	-9.32021e-016	4.79396e-015	7.30245e-015	4.653e-015	4.29659e-015	-8.20304e-015	-1.57095e-014	-5.42825e-015	-3.46268e-016	-6.29062e-015	-6.51639e-015	2.87359e-015	-4.584e-015	6.8499e-016	5.47931e-015	-3.44528e-015
3.9823e-015	8.84824e-015	2.65105e-015	2.4397e-015	-5.8528e-015	6.32466e-015	3.94632e-015	6.30279e-015	-2.27505e-015	-1.23162e-015	4.14468e-015	6.9762e-015	4.2548e-015	4.00543e-015	-8.17231e-015	-1.55826e-014	-5.82265e-015	-4.21613e-016	-6.70796e-015	-6.60416e-015	2.46524e-015	-5.15727e-015	2.91387e-016	5.61629e-015	-3.38547e-015
4.01738e-015	8.71835e-015	2.43205e-015	2.43016e-015	-5.88935e-015	5.91649e-015	3.62864e-015	5.45537e-015	-3.10582e-015	-1.5374e-015	3.51184e-015	6.63934e-015	3.85229e-015	3.69045e-015	-8.13326e-015	-1.54674e-014	-6.23484e-015	-4.88507e-016	-7.09791e-015	-6.66784e-015	2.05204e-015	-5.71924e-015	-1.07298e-016	5.73785e-015	-3.30704e-015
4.02094e-015	8.55733e-015	2.20145e-015	2.40081e-015	-5.92396e-015	5.48002e-015	3.31033e-015	4.61476e-015	-3.93245e-015	-1.84621e-015	2.90063e-015	6.29406e-015	3.44799e-015	3.35415e-015	-8.08668e-015	-1.53654e-014	-6.6616e-015	-5.46188e-016	-7.45803e-015	-6.70731e-015	1.63758e-015	-6.26694e-015	-5.09042e-016	5.84211e-015	-3.21182e-015
3.99354e-015	8.36492e-015	1.96134e-015	2.35033e-015	-5.95761e-015	5.01665e-015	2.99299e-015	3.78639e-015	-4.74969e-015	-2.15489e-015	2.31628e-015	5.9425e-015	3.04488e-015	2.99982e-015	-8.03361e-015	-1.52777e-014	-7.09981e-015	-5.93448e-016	-7.78562e-015	-6.72248e-015	1.22651e-015	-6.79749e-015	-9.11281e-016	5.92722e-015	-3.10169e-015
3.93669e-015	8.1414e-015	1.7146e-015	2.27793e-015	-5.99082e-015	4.52766e-015	2.67821e-015	2.97554e-015	-5.55168e-015	-2.46026e-015	1.76309e-015	5.58758e-015	2.64517e-015	2.6308e-015	-7.97503e-015	-1.52054e-014	-7.54626e-015	-6.29032e-016	-8.07961e-015	-6.71298e-015	8.22568e-016	-7.30749e-015	-1.31093e-015	5.99164e-015	-2.97866e-015
3.85157e-015	7.88747e-015	1.46393e-015	2.18349e-015	-6.02461e-015	4.01448e-015	2.36812e-015	2.18831e-015	-6.33354e-015	-2.75901e-015	1.24524e-015	5.23215e-015	2.25134e-015	2.25042e-015	-7.91178e-015	-1.51491e-014	-7.99736e-015	-6.52537e-016	-8.33864e-015	-6.67922e-015	4.29715e-016	-7.79368e-015	-1.7051e-015	6.03386e-015	-2.84509e-015
3.73981e-015	7.60367e-015	1.21166e-015	2.06681e-015	-6.05955e-015	3.47916e-015	2.0648e-015	1.42968e-015	-7.09028e-015	-3.04802e-015	7.66422e-016	4.87976e-015	1.86627e-015	1.86232e-015	-7.8447e-015	-1.51093e-014	-8.44995e-015	-6.63024e-016	-8.56216e-015	-6.62122e-015	5.16244e-017	-8.25255e-015	-2.09066e-015	6.05263e-015	-2.70305e-015
3.60267e-015	7.29115e-015	9.60207e-016	1.92807e-015	-6.09579e-015	2.92387e-015	1.77017e-015	7.04269e-016	-7.81743e-015	-3.32468e-015	3.29443e-016	4.53325e-015	1.49145e-015	1.4705e-015	-7.77468e-015	-1.50861e-014	-8.90056e-015	-6.59409e-016	-8.7494e-015	-6.5395e-015	-3.08714e-016	-8.68096e-015	-2.46469e-015	6.04659e-015	-2.5554e-015
3.44222e-015	6.95142e-015	7.11418e-016	1.76808e-015	-6.13399e-015	2.35092e-015	1.48559e-015	1.63118e-017	-8.51019e-015	-3.58615e-015	-6.33918e-017	4.19585e-015	1.12846e-015	1.07825e-015	-7.70204e-015	-1.50798e-014	-9.34598e-015	-6.40839e-016	-8.89952e-015	-6.43432e-015	-6.48202e-016	-9.07633e-015	-2.82397e-015	6.01519e-015	-2.40462e-015
3.2602e-015	6.58578e-015	4.67354e-016	1.5882e-015	-6.17385e-015	1.7629e-015	1.21322e-015	-6.29825e-016	-9.16418e-015	-3.82973e-015	-4.09825e-016	3.87089e-015	7.79512e-016	6.89871e-016	-7.62672e-015	-1.50899e-014	-9.78325e-015	-6.06666e-016	-9.0127e-015	-6.30655e-015	-9.64116e-016	-9.43546e-015	-3.16499e-015	5.9578e-015	-2.25288e-015
3.05857e-015	6.19623e-015	2.29805e-016	1.38915e-015	-6.21479e-015	1.1624e-015	9.55107e-016	-1.23021e-015	-9.77568e-015	-4.05295e-015	-7.08538e-016	3.56256e-015	4.46451e-016	3.0897e-016	-7.54942e-015	-1.51163e-014	-1.02089e-014	-5.56054e-016	-9.08918e-015	-6.15669e-015	-1.2539e-015	-9.75565e-015	-3.48409e-015	5.87396e-015	-2.10243e-015
2.83931e-015	5.78465e-015	3.32937e-019	1.17215e-015	-6.25673e-015	5.52752e-016	7.12646e-016	-1.78154e-015	-1.03413e-014	-4.254e-015	-9.59008e-016	3.27354e-015	1.30385e-016	-6.05899e-017	-7.47039e-015	-1.51581e-014	-1.06196e-014	-4.88757e-016	-9.12948e-015	-5.98562e-015	-1.51559e-015	-1.00349e-014	-3.77782e-015	5.76377e-015	-1.9556e-015
2.60444e-015	5.35335e-015	-2.19133e-016	9.38758e-016	-6.29897e-015	-6.26921e-017	4.87295e-016	-2.2812e-015	-1.08582e-014	-4.43115e-015	-1.16069e-015	3.00692e-015	-1.67114e-016	-4.14961e-016	-7.38998e-015	-1.52145e-014	-1.10132e-014	-4.04683e-016	-9.13435e-015	-5.79467e-015	-1.74757e-015	-1.02715e-014	-4.04283e-015	5.62747e-015	-1.81435e-015
2.35649e-015	4.90477e-015	-4.27221e-016	6.90929e-016	-6.3407e-015	-6.8011e-016	2.80727e-016	-2.7267e-015	-1.13235e-014	-4.58286e-015	-1.31408e-015	2.76528e-015	-4.44759e-016	-7.51137e-016	-7.3083e-015	-1.52844e-014	-1.13871e-014	-3.03424e-016	-9.10538e-015	-5.58452e-015	-1.94834e-015	-1.04635e-014	-4.27631e-015	5.46555e-015	-1.67984e-015
2.09753e-015	4.44145e-015	-6.22677e-016	4.30468e-016	-6.38103e-015	-1.29602e-015	9.45059e-017	-3.11644e-015	-1.17346e-014	-4.70817e-015	-1.42024e-015	2.55137e-015	-7.0081e-016	-1.06597e-015	-7.22506e-015	-1.53661e-014	-1.17386e-014	-1.8452e-016	-9.04388e-015	-5.35646e-015	-2.11659e-015	-1.06093e-014	-4.47515e-015	5.27869e-015	-1.55412e-015
1.82953e-015	3.96623e-015	-8.04863e-016	1.59631e-016	-6.41881e-015	-1.90714e-015	-7.04618e-017	-3.44924e-015	-1.20896e-014	-4.80655e-015	-1.48056e-015	2.36787e-015	-9.3434e-016	-1.35631e-015	-7.14043e-015	-1.54586e-014	-1.20652e-014	-4.83862e-017	-8.95151e-015	-5.11205e-015	-2.25218e-015	-1.07079e-014	-4.63687e-015	5.0681e-015	-1.43871e-015
1.55444e-015	3.48244e-015	-9.72937e-016	-1.19282e-016	-6.45263e-015	-2.50971e-015	-2.13164e-016	-3.72443e-015	-1.23875e-014	-4.87795e-015	-1.497e-015	2.21674e-015	-1.14512e-015	-1.61967e-015	-7.05417e-015	-1.55604e-014	-1.23653e-014	1.04396e-016	-8.83016e-015	-4.85276e-015	-2.35508e-015	-1.07581e-014	-4.75922e-015	4.8347e-015	-1.33462e-015
1.27452e-015	2.99346e-015	-1.12587e-015	-4.03925e-016	-6.48112e-015	-3.10049e-015	-3.32804e-016	-3.94194e-015	-1.26275e-014	-4.92223e-015	-1.47236e-015	2.09986e-015	-1.33281e-015	-1.85355e-015	-6.96569e-015	-1.56697e-014	-1.26379e-014	2.73726e-016	-8.68222e-015	-4.58048e-015	-2.42523e-015	-1.07596e-014	-4.84001e-015	4.57929e-015	-1.24276e-015
9.91881e-016	2.50249e-015	-1.26285e-015	-6.92119e-016	-6.5029e-015	-3.67556e-015	-4.2817e-016	-4.10246e-015	-1.28091e-014	-4.93988e-015	-1.40968e-015	2.01889e-015	-1.49643e-015	-2.0558e-015	-6.87483e-015	-1.57849e-014	-1.28818e-014	4.5899e-016	-8.50989e-015	-4.29675e-015	-2.46381e-015	-1.07117e-014	-4.87746e-015	4.30353e-015	-1.16359e-015
7.08525e-016	2.01274e-015	-1.38386e-015	-9.81445e-016	-6.51646e-015	-4.23111e-015	-4.98872e-016	-4.20673e-015	-1.29328e-014	-4.93203e-015	-1.31232e-015	1.97516e-015	-1.63525e-015	-2.22474e-015	-6.78092e-015	-1.5904e-014	-1.30961e-014	6.58812e-016	-8.31563e-015	-4.00361e-015	-2.472e-015	-1.06152e-014	-4.87039e-015	4.00914e-015	-1.09763e-015
4.26601e-016	1.52787e-015	-1.48873e-015	-1.26923e-015	-6.51988e-015	-4.7631e-015	-5.44667e-016	-4.25651e-015	-1.29993e-014	-4.89915e-015	-1.18407e-015	1.96927e-015	-1.74919e-015	-2.35919e-015	-6.68348e-015	-1.60249e-014	-1.32801e-014	8.72598e-016	-8.10183e-015	-3.70236e-015	-2.45173e-015	-1.04707e-014	-4.81755e-015	3.69807e-015	-1.04473e-015
1.48484e-016	1.05094e-015	-1.57711e-015	-1.55287e-015	-6.51194e-015	-5.26791e-015	-5.65809e-016	-4.25381e-015	-1.30094e-014	-4.8428e-015	-1.02858e-015	2.00152e-015	-1.83797e-015	-2.45821e-015	-6.58208e-015	-1.61458e-014	-1.34338e-014	1.09886e-015	-7.87081e-015	-3.39504e-015	-2.40441e-015	-1.02792e-014	-4.71837e-015	3.37249e-015	-1.00457e-015
-1.24085e-016	5.85242e-016	-1.64917e-015	-1.83034e-015	-6.49161e-015	-5.7426e-015	-5.62383e-016	-4.20037e-015	-1.29648e-014	-4.76488e-015	-8.50018e-016	2.07185e-015	-1.9014e-015	-2.52111e-015	-6.47598e-015	-1.62651e-014	-1.35573e-014	1.33607e-015	-7.626e-015	-3.08399e-015	-2.33234e-015	-1.00421e-014	-4.57323e-015	3.03451e-015	-9.76482e-016
-3.89679e-016	1.34319e-016	-1.70508e-015	-2.09957e-015	-6.45736e-015	-6.18382e-015	-5.3464e-016	-4.0993e-015	-1.28669e-014	-4.66745e-015	-6.5291e-016	2.1798e-015	-1.9396e-015	-2.54782e-015	-6.3651e-015	-1.63807e-014	-1.36513e-014	1.58288e-015	-7.37021e-015	-2.77104e-015	-2.2381e-015	-9.76102e-015	-4.38227e-015	2.68653e-015	-9.59049e-016
-6.45952e-016	-2.98177e-016	-1.74508e-015	-2.35835e-015	-6.40816e-015	-6.58831e-015	-4.83018e-016	-3.95439e-015	-1.27179e-014	-4.55283e-015	-4.41486e-016	2.32447e-015	-1.95261e-015	-2.53867e-015	-6.24905e-015	-1.64903e-014	-1.3716e-014	1.83793e-015	-7.10598e-015	-2.45829e-015	-2.12393e-015	-9.43814e-015	-4.14611e-015	2.33094e-015	-9.51033e-016
-8.91107e-016	-7.09448e-016	-1.76968e-015	-2.60498e-015	-6.34325e-015	-6.95413e-015	-4.08271e-016	-3.76929e-015	-1.25206e-014	-4.42427e-015	-2.20919e-016	2.50406e-015	-1.94037e-015	-2.49426e-015	-6.12704e-015	-1.65921e-014	-1.37524e-014	2.09911e-015	-6.8364e-015	-2.14727e-015	-1.99267e-015	-9.07616e-015	-3.86601e-015	1.97037e-015	-9.50916e-016
-1.12357e-015	-1.09637e-015	-1.7795e-015	-2.83797e-015	-6.26161e-015	-7.2792e-015	-3.11409e-016	-3.54848e-015	-1.22782e-014	-4.28431e-015	4.34007e-018	2.71678e-015	-1.90324e-015	-2.41596e-015	-5.9988e-015	-1.66844e-014	-1.37621e-014	2.36431e-015	-6.56441e-015	-1.84006e-015	-1.84726e-015	-8.67774e-015	-3.54326e-015	1.60692e-015	-9.56924e-016
-1.34227e-015	-1.45575e-015	-1.77545e-015	-3.05613e-015	-6.1626e-015	-7.56177e-015	-1.93613e-016	-3.29611e-015	-1.19942e-014	-4.13572e-015	2.29482e-016	2.96063e-015	-1.84168e-015	-2.30551e-015	-5.8642e-015	-1.67656e-014	-1.37462e-014	2.63171e-015	-6.29273e-015	-1.53807e-015	-1.6907e-015	-8.24578e-015	-3.17979e-015	1.24326e-015	-9.66947e-016
-1.54602e-015	-1.78516e-015	-1.75811e-015	-3.25837e-015	-6.04572e-015	-7.80065e-015	-5.61724e-017	-3.01694e-015	-1.16721e-014	-3.98134e-015	4.50887e-016	3.23265e-015	-1.75612e-015	-2.16438e-015	-5.72266e-015	-1.6834e-014	-1.37064e-014	2.89921e-015	-6.02445e-015	-1.24362e-015	-1.52599e-015	-7.7836e-015	-2.77793e-015	8.81762e-016	-9.78971e-016
-1.7331e-015	-2.08244e-015	-1.72822e-015	-3.4438e-015	-5.91071e-015	-7.99441e-015	9.91904e-017	-2.71589e-015	-1.13156e-014	-3.82438e-015	6.64246e-016	3.53041e-015	-1.64703e-015	-1.99486e-015	-5.57442e-015	-1.68885e-014	-1.36445e-014	3.16509e-015	-5.76228e-015	-9.58027e-016	-1.35631e-015	-7.29455e-015	-2.34067e-015	5.25181e-016	-9.90654e-016
-1.90259e-015	-2.34549e-015	-1.6866e-015	-3.61172e-015	-5.75796e-015	-8.14259e-015	2.70688e-016	-2.39805e-015	-1.09285e-014	-3.66781e-015	8.6534e-016	3.85111e-015	-1.51509e-015	-1.80002e-015	-5.4196e-015	-1.69282e-014	-1.3562e-014	3.42699e-015	-5.50902e-015	-6.83202e-016	-1.18488e-015	-6.78186e-015	-1.87091e-015	1.75989e-016	-9.99457e-016
-2.05386e-015	-2.57249e-015	-1.63441e-015	-3.76153e-015	-5.5879e-015	-8.24511e-015	4.56313e-016	-2.06839e-015	-1.05147e-014	-3.51493e-015	1.05078e-015	4.1909e-015	-1.36124e-015	-1.58266e-015	-5.25849e-015	-1.69516e-014	-1.3461e-014	3.68254e-015	-5.26693e-015	-4.20469e-016	-1.0142e-015	-6.24907e-015	-1.3722e-015	-1.6314e-016	-1.00287e-015
-2.1865e-015	-2.76193e-015	-1.57245e-015	-3.89381e-015	-5.40125e-015	-8.30254e-015	6.53912e-016	-1.7324e-015	-1.00788e-014	-3.36852e-015	1.21719e-015	4.54612e-015	-1.18628e-015	-1.34581e-015	-5.09143e-015	-1.6958e-014	-1.33434e-014	3.92968e-015	-5.03825e-015	-1.71269e-016	-8.46936e-016	-5.70064e-015	-8.48196e-016	-4.89682e-016	-9.98363e-016
-2.29985e-015	-2.91219e-015	-1.50164e-015	-4.00928e-015	-5.19901e-015	-8.316e-015	8.61417e-016	-1.39471e-015	-9.62469e-015	-3.23213e-015	1.36131e-015	4.9129e-015	-9.90971e-016	-1.09321e-015	-4.91878e-015	-1.69469e-014	-1.32111e-014	4.1665e-015	-4.82531e-015	6.30847e-017	-6.85789e-016	-5.14067e-015	-3.02428e-016	-8.01323e-016	-9.83163e-016
-2.39357e-015	-3.02301e-015	-1.42301e-015	-4.10885e-015	-4.98249e-015	-8.28676e-015	1.07652e-015	-1.06005e-015	-9.15693e-015	-3.10809e-015	1.48076e-015	5.28705e-015	-7.76429e-016	-8.28546e-016	-4.74121e-015	-1.6918e-014	-1.30661e-014	4.39152e-015	-4.63016e-015	2.81607e-016	-5.33015e-016	-4.57307e-015	2.61251e-016	-1.09551e-015	-9.55026e-016
-2.46752e-015	-3.09389e-015	-1.33779e-015	-4.19372e-015	-4.75304e-015	-8.21544e-015	1.29676e-015	-7.33561e-016	-8.67908e-015	-2.99868e-015	1.57411e-015	5.6651e-015	-5.44052e-016	-5.55115e-016	-4.5595e-015	-1.68708e-014	-1.29108e-014	4.60281e-015	-4.4545e-015	4.83063e-016	-3.90121e-016	-4.00146e-015	8.38483e-016	-1.37013e-015	-9.11707e-016
-2.52125e-015	-3.12489e-015	-1.24746e-015	-4.26512e-015	-4.51236e-015	-8.10385e-015	1.52012e-015	-4.19796e-016	-8.19522e-015	-2.90624e-015	1.63914e-015	6.04331e-015	-2.95137e-016	-2.7653e-016	-4.37435e-015	-1.68053e-014	-1.27468e-014	4.79871e-015	-4.3e-015	6.67023e-016	-2.5885e-016	-3.42944e-015	1.42515e-015	-1.62301e-015	-8.50891e-016
-2.555e-015	-3.11621e-015	-1.15279e-015	-4.32435e-015	-4.26265e-015	-7.95427e-015	1.74437e-015	-1.22787e-016	-7.70935e-015	-2.83292e-015	1.67426e-015	6.41752e-015	-3.09255e-017	3.15376e-018	-4.18669e-015	-1.67214e-014	-1.25756e-014	4.97787e-015	-4.16763e-015	8.32994e-016	-1.40443e-016	-2.8611e-015	2.01704e-015	-1.85196e-015	-7.70155e-016
-2.56896e-015	-3.0688e-015	-1.05495e-015	-4.37299e-015	-4.00597e-015	-7.76937e-015	1.96657e-015	1.53442e-016	-7.22496e-015	-2.78055e-015	1.67891e-015	6.78354e-015	2.47192e-016	2.80409e-016	-3.99767e-015	-1.66198e-014	-1.23989e-014	5.13946e-015	-4.05856e-015	9.80584e-016	-3.61364e-017	-2.29978e-015	2.61042e-015	-2.05508e-015	-6.67573e-016
-2.56365e-015	-2.98416e-015	-9.55346e-016	-4.41283e-015	-3.7447e-015	-7.55159e-015	2.18483e-015	4.0501e-016	-6.74551e-015	-2.75068e-015	1.65276e-015	7.13724e-015	5.37611e-016	5.51353e-016	-3.80845e-015	-1.6501e-014	-1.2218e-014	5.28224e-015	-3.97378e-015	1.10959e-015	5.38402e-017	-1.74862e-015	3.20149e-015	-2.23069e-015	-5.41877e-016
-2.53994e-015	-2.8638e-015	-8.55156e-016	-4.44568e-015	-3.48097e-015	-7.30416e-015	2.39674e-015	6.29158e-016	-6.2747e-015	-2.74411e-015	1.59593e-015	7.4745e-015	8.38492e-016	8.12411e-016	-3.62028e-015	-1.63657e-014	-1.2034e-014	5.40551e-015	-3.91391e-015	1.21963e-015	1.29294e-016	-1.21052e-015	3.78664e-015	-2.37732e-015	-3.91707e-016
-2.4987e-015	-2.70943e-015	-7.55434e-016	-4.47373e-015	-3.21765e-015	-7.03008e-015	2.60038e-015	8.22655e-016	-5.81584e-015	-2.76137e-015	1.50928e-015	7.79214e-015	1.14792e-015	1.06022e-015	-3.43431e-015	-1.62144e-014	-1.18484e-014	5.50858e-015	-3.87915e-015	1.31048e-015	1.90203e-016	-6.88412e-016	4.3619e-015	-2.49383e-015	-2.15641e-016
-2.44076e-015	-2.52328e-015	-6.57326e-016	-4.49865e-015	-2.95716e-015	-6.7328e-015	2.7939e-015	9.83571e-016	-5.37123e-015	-2.80314e-015	1.39355e-015	8.08704e-015	1.46387e-015	1.29134e-015	-3.25156e-015	-1.60481e-014	-1.16622e-014	5.59116e-015	-3.86931e-015	1.38251e-015	2.37592e-016	-1.84809e-016	4.92373e-015	-2.57891e-015	-1.30603e-017
-2.3675e-015	-2.30774e-015	-5.62137e-016	-4.52244e-015	-2.70248e-015	-6.4157e-015	2.97565e-015	1.11065e-015	-4.94302e-015	-2.86897e-015	1.24998e-015	8.35655e-015	1.78439e-015	1.50329e-015	-3.07278e-015	-1.58677e-014	-1.14758e-014	5.65333e-015	-3.88395e-015	1.43617e-015	2.71938e-016	2.98397e-016	5.46908e-015	-2.63154e-015	2.16616e-016
-2.28019e-015	-2.06607e-015	-4.70662e-016	-4.54696e-015	-2.456e-015	-6.08152e-015	3.14416e-015	1.20276e-015	-4.53318e-015	-2.9583e-015	1.08053e-015	8.59827e-015	2.10656e-015	1.69364e-015	-2.89946e-015	-1.56745e-014	-1.12896e-014	5.6955e-015	-3.92255e-015	1.47223e-015	2.94789e-016	7.59377e-016	5.99541e-015	-2.6509e-015	4.7326e-016
-2.18032e-015	-1.80106e-015	-3.84356e-016	-4.57393e-015	-2.2204e-015	-5.73323e-015	3.29823e-015	1.25946e-015	-4.14305e-015	-3.07011e-015	8.87091e-016	8.81019e-015	2.42814e-015	1.85997e-015	-2.73283e-015	-1.54694e-014	-1.1104e-014	5.71829e-015	-3.98411e-015	1.49137e-015	3.07794e-016	1.19668e-015	6.50047e-015	-2.63643e-015	7.57491e-016
-2.0694e-015	-1.51615e-015	-3.04122e-016	-4.60463e-015	-1.99811e-015	-5.37453e-015	3.4365e-015	1.281e-015	-3.7739e-015	-3.20286e-015	6.72088e-016	8.99082e-015	2.74667e-015	2.00071e-015	-2.57391e-015	-1.52534e-014	-1.09191e-014	5.72249e-015	-4.06762e-015	1.49439e-015	3.12956e-016	1.60936e-015	6.98228e-015	-2.58793e-015	1.06884e-015
-1.94962e-015	-1.21448e-015	-2.30452e-016	-4.64067e-015	-1.79195e-015	-5.00887e-015	3.5585e-015	1.26806e-015	-3.42663e-015	-3.35485e-015	4.37996e-016	9.13845e-015	3.05971e-015	2.11458e-015	-2.42408e-015	-1.50274e-014	-1.07353e-014	5.70952e-015	-4.17192e-015	1.48317e-015	3.13141e-016	1.99682e-015	7.43889e-015	-2.50523e-015	1.40658e-015
-1.82321e-015	-8.99251e-016	-1.6474e-016	-4.6834e-015	-1.60375e-015	-4.63876e-015	3.66371e-015	1.2215e-015	-3.10147e-015	-3.52352e-015	1.87671e-016	9.25255e-015	3.36452e-015	2.2002e-015	-2.28419e-015	-1.47929e-014	-1.05519e-014	5.68088e-015	-4.29482e-015	1.45927e-015	3.10491e-016	2.35819e-015	7.86877e-015	-2.38839e-015	1.76992e-015
-1.69255e-015	-5.74887e-016	-1.0798e-016	-4.73353e-015	-1.43608e-015	-4.26727e-015	3.75207e-015	1.14357e-015	-2.79891e-015	-3.70652e-015	-7.58901e-017	9.33305e-015	3.65888e-015	2.25691e-015	-2.15459e-015	-1.45508e-014	-1.03687e-014	5.63757e-015	-4.43395e-015	1.42349e-015	3.0788e-016	2.6939e-015	8.27123e-015	-2.23823e-015	2.15736e-015
-1.55982e-015	-2.44789e-016	-6.07671e-017	-4.79141e-015	-1.29005e-015	-3.89641e-015	3.8236e-015	1.0363e-015	-2.51924e-015	-3.90058e-015	-3.49432e-016	9.37962e-015	3.94021e-015	2.28466e-015	-2.03595e-015	-1.43023e-014	-1.01849e-014	5.58198e-015	-4.58686e-015	1.37731e-015	3.08564e-016	3.00415e-015	8.6455e-015	-2.05524e-015	2.56716e-015
-1.42636e-015	8.70879e-017	-2.37365e-017	-4.85772e-015	-1.16721e-015	-3.52836e-015	3.87783e-015	9.02351e-016	-2.26178e-015	-4.10301e-015	-6.30332e-016	9.39315e-015	4.20573e-015	2.28334e-015	-1.92877e-015	-1.40475e-014	-9.99961e-015	5.51616e-015	-4.75152e-015	1.32243e-015	3.15452e-016	3.29007e-015	8.99147e-015	-1.84044e-015	2.99744e-015
-1.29533e-015	4.16559e-016	1.18086e-018	-4.93201e-015	-1.06906e-015	-3.16487e-015	3.91536e-015	7.44468e-016	-2.02489e-015	-4.30973e-015	-9.15526e-016	9.37422e-015	4.45326e-015	2.25329e-015	-1.83382e-015	-1.37875e-014	-9.81166e-015	5.44214e-015	-4.92582e-015	1.26016e-015	3.32007e-016	3.55248e-015	9.30945e-015	-1.59475e-015	3.44581e-015
-1.16938e-015	7.39642e-016	1.37431e-017	-5.01403e-015	-9.96542e-016	-2.80783e-015	3.93758e-015	5.66397e-016	-1.80708e-015	-4.5168e-015	-1.20237e-015	9.32409e-015	4.68007e-015	2.19537e-015	-1.75115e-015	-1.35231e-014	-9.61946e-015	5.36211e-015	-5.10731e-015	1.19312e-015	3.61528e-016	3.7929e-015	9.60028e-015	-1.31905e-015	3.91059e-015
-1.05005e-015	1.05266e-015	1.35896e-017	-5.10321e-015	-9.49443e-016	-2.45811e-015	3.94629e-015	3.72247e-016	-1.60751e-015	-4.72092e-015	-1.48806e-015	9.24569e-015	4.88281e-015	2.11135e-015	-1.68039e-015	-1.3255e-014	-9.42205e-015	5.27812e-015	-5.29227e-015	1.12303e-015	4.06914e-016	4.01279e-015	9.86508e-015	-1.01481e-015	4.38905e-015
-9.40185e-016	1.35256e-015	1.30197e-019	-5.19843e-015	-9.28192e-016	-2.1171e-015	3.94334e-015	1.66627e-016	-1.42417e-015	-4.91823e-015	-1.76978e-015	9.1413e-015	5.05972e-015	2.0028e-015	-1.62115e-015	-1.29834e-014	-9.21837e-015	5.19263e-015	-5.47812e-015	1.05143e-015	4.71765e-016	4.21403e-015	1.01049e-014	-6.84594e-016	4.87806e-015
-8.4249e-016	1.6364e-015	-2.76537e-017	-5.29773e-015	-9.32592e-016	-1.785e-015	3.93038e-015	-4.63902e-017	-1.25452e-015	-5.10487e-015	-2.04478e-015	9.0138e-015	5.20802e-015	1.87148e-015	-1.57349e-015	-1.27093e-014	-9.00785e-015	5.10879e-015	-5.66163e-015	9.80444e-016	5.58924e-016	4.39846e-015	1.03215e-014	-3.30234e-016	5.37545e-015
-7.59567e-016	1.90117e-015	-7.04404e-017	-5.39894e-015	-9.62192e-016	-1.46211e-015	3.90948e-015	-2.61744e-016	-1.09681e-015	-5.27696e-015	-2.30997e-015	8.86562e-015	5.32509e-015	1.7194e-015	-1.53648e-015	-1.24331e-014	-8.78934e-015	5.02883e-015	-5.83867e-015	9.1192e-016	6.70216e-016	4.56817e-015	1.05163e-014	4.62636e-017	5.87829e-015
-6.94018e-016	2.14394e-015	-1.28154e-016	-5.50044e-015	-1.01596e-015	-1.1479e-015	3.88302e-015	-4.7411e-016	-9.49032e-016	-5.43089e-015	-2.56329e-015	8.70001e-015	5.40893e-015	1.54951e-015	-1.5093e-015	-1.21551e-014	-8.56171e-015	4.95485e-015	-6.00635e-015	8.48061e-016	8.0816e-016	4.7257e-015	1.06914e-014	4.42824e-016	6.38363e-015
-6.47985e-016	2.36166e-015	-2.01186e-016	-5.60014e-015	-1.09277e-015	-8.42034e-016	3.85358e-015	-6.79242e-016	-8.08628e-016	-5.56213e-015	-2.80327e-015	8.52005e-015	5.45744e-015	1.36411e-015	-1.49073e-015	-1.18754e-014	-8.32327e-015	4.88979e-015	-6.16144e-015	7.90785e-016	9.74972e-016	4.8728e-015	1.08491e-014	8.57283e-016	6.88866e-015
-6.23138e-016	2.55212e-015	-2.89734e-016	-5.69557e-015	-1.19122e-015	-5.43666e-016	3.82413e-015	-8.72713e-016	-6.73164e-016	-5.66675e-015	-3.02877e-015	8.32926e-015	5.46861e-015	1.16652e-015	-1.48009e-015	-1.1594e-014	-8.07314e-015	4.83614e-015	-6.3006e-015	7.41312e-016	1.17285e-015	5.0118e-015	1.09922e-014	1.28718e-015	7.38996e-015
-6.21135e-016	2.71353e-015	-3.93393e-016	-5.78345e-015	-1.30997e-015	-2.52219e-016	3.79718e-015	-1.05037e-015	-5.39792e-016	-5.74208e-015	-3.23779e-015	8.13056e-015	5.44078e-015	9.59358e-016	-1.47616e-015	-1.1311e-014	-7.81088e-015	4.79588e-015	-6.42034e-015	7.01389e-016	1.40352e-015	5.14523e-015	1.11228e-014	1.73059e-015	7.88475e-015
-6.44447e-016	2.84462e-015	-5.11777e-016	-5.86127e-015	-1.44642e-015	3.34302e-017	3.77515e-015	-1.20773e-015	-4.05948e-016	-5.78433e-015	-3.42903e-015	7.92748e-015	5.37301e-015	7.45593e-016	-1.4772e-015	-1.10263e-014	-7.53602e-015	4.7706e-015	-6.51762e-015	6.73211e-016	1.66822e-015	5.27528e-015	1.12438e-014	2.18434e-015	8.37105e-015
-6.94982e-016	2.94392e-015	-6.44974e-016	-5.92587e-015	-1.59755e-015	3.14101e-016	3.7614e-015	-1.34034e-015	-2.69641e-016	-5.79076e-015	-3.60191e-015	7.72266e-015	5.26427e-015	5.28356e-016	-1.48199e-015	-1.07398e-014	-7.24764e-015	4.76249e-015	-6.58913e-015	6.57917e-016	1.96771e-015	5.40372e-015	1.13573e-014	2.64615e-015	8.84645e-015
-7.7386e-016	3.01033e-015	-7.93265e-016	-5.97457e-015	-1.76125e-015	5.9126e-016	3.75862e-015	-1.44381e-015	-1.28353e-016	-5.75904e-015	-3.75556e-015	7.51895e-015	5.11356e-015	3.10812e-016	-1.48907e-015	-1.04507e-014	-6.94541e-015	4.77313e-015	-6.63138e-015	6.56752e-016	2.30157e-015	5.53239e-015	1.1466e-014	3.11288e-015	9.30842e-015
-8.8167e-016	3.04401e-015	-9.56276e-016	-6.00385e-015	-1.93486e-015	8.66712e-016	3.76966e-015	-1.5142e-015	2.00567e-017	-5.68686e-015	-3.88993e-015	7.3202e-015	4.92103e-015	9.63609e-017	-1.49665e-015	-1.01587e-014	-6.62963e-015	4.80443e-015	-6.64207e-015	6.70881e-016	2.66957e-015	5.66326e-015	1.15718e-014	3.58166e-015	9.75414e-015
-1.01987e-015	3.04508e-015	-1.13363e-015	-6.01035e-015	-2.11557e-015	1.14178e-015	3.79667e-015	-1.5485e-015	1.7698e-016	-5.57245e-015	-4.00575e-015	7.12912e-015	4.68597e-015	-1.1273e-016	-1.5032e-015	-9.86346e-015	-6.30097e-015	4.8572e-015	-6.61879e-015	7.02007e-016	3.07041e-015	5.79831e-015	1.16771e-014	4.04963e-015	1.01812e-014
-1.1893e-015	3.01377e-015	-1.32463e-015	-5.99134e-015	-2.3e-015	1.41744e-015	3.84222e-015	-1.54448e-015	3.43765e-016	-5.41425e-015	-4.10349e-015	6.94782e-015	4.40795e-015	-3.13821e-016	-1.50718e-015	-9.56392e-015	-5.95954e-015	4.93222e-015	-6.55959e-015	7.51175e-016	3.50324e-015	5.93843e-015	1.17838e-014	4.51408e-015	1.05875e-014
-1.39063e-015	2.95079e-015	-1.52861e-015	-5.94421e-015	-2.48478e-015	1.69538e-015	3.9085e-015	-1.50031e-015	5.21723e-016	-5.21103e-015	-4.18328e-015	6.77839e-015	4.08798e-015	-5.04581e-016	-1.50647e-015	-9.25961e-015	-5.60581e-015	5.03022e-015	-6.46256e-015	8.18477e-016	3.9661e-015	6.08488e-015	1.18932e-014	4.97204e-015	1.09719e-014
-1.62319e-015	2.85745e-015	-1.7448e-015	-5.8669e-015	-2.66701e-015	1.97673e-015	3.99783e-015	-1.41511e-015	7.12301e-016	-4.96199e-015	-4.24568e-015	6.6227e-015	3.72708e-015	-6.82705e-016	-1.49925e-015	-8.95054e-015	-5.24049e-015	5.15122e-015	-6.32611e-015	9.04568e-016	4.45665e-015	6.23797e-015	1.20074e-014	5.42137e-015	1.13326e-014
-1.88676e-015	2.73543e-015	-1.97249e-015	-5.75661e-015	-2.8431e-015	2.26298e-015	4.11183e-015	-1.2873e-015	9.16598e-016	-4.66767e-015	-4.29198e-015	6.48293e-015	3.32634e-015	-8.46156e-016	-1.48414e-015	-8.63603e-015	-4.8645e-015	5.29519e-015	-6.14836e-015	1.0098e-015	4.97252e-015	6.39835e-015	1.21275e-014	5.859e-015	1.16688e-014
-2.18057e-015	2.58685e-015	-2.21119e-015	-5.61134e-015	-3.01084e-015	2.55485e-015	4.25227e-015	-1.11576e-015	1.13448e-015	-4.32871e-015	-4.32355e-015	6.36066e-015	2.88763e-015	-9.9344e-016	-1.45924e-015	-8.31564e-015	-4.47874e-015	5.46244e-015	-5.92888e-015	1.1344e-015	5.51104e-015	6.56679e-015	1.22539e-014	6.28258e-015	1.19795e-014
-2.50367e-015	2.41406e-015	-2.45942e-015	-5.4298e-015	-3.16753e-015	2.85275e-015	4.42038e-015	-9.00361e-016	1.36555e-015	-3.94678e-015	-4.34154e-015	6.25639e-015	2.41302e-015	-1.12344e-015	-1.42302e-015	-7.98913e-015	-4.08434e-015	5.65221e-015	-5.66689e-015	1.27862e-015	6.06878e-015	6.74369e-015	1.23878e-014	6.68989e-015	1.2264e-014
-2.85479e-015	2.21926e-015	-2.71624e-015	-5.21054e-015	-3.31046e-015	3.15705e-015	4.61676e-015	-6.41733e-016	1.60969e-015	-3.52259e-015	-4.34754e-015	6.17018e-015	1.90456e-015	-1.2353e-015	-1.37416e-015	-7.65614e-015	-3.68327e-015	5.86321e-015	-5.36249e-015	1.44327e-015	6.64181e-015	6.92887e-015	1.25299e-014	7.07837e-015	1.2522e-014
-3.23212e-015	2.00465e-015	-2.9809e-015	-4.95268e-015	-3.43695e-015	3.46793e-015	4.84201e-015	-3.41957e-016	1.86695e-015	-3.05812e-015	-4.34325e-015	6.10224e-015	1.3648e-015	-1.32814e-015	-1.31101e-015	-7.31686e-015	-3.27722e-015	6.09448e-015	-5.01602e-015	1.62794e-015	7.22607e-015	7.12204e-015	1.26805e-014	7.44591e-015	1.27536e-014
-3.63387e-015	1.7731e-015	-3.25158e-015	-4.65631e-015	-3.54464e-015	3.7852e-015	5.09635e-015	-2.85144e-018	2.13627e-015	-2.55628e-015	-4.32929e-015	6.0516e-015	7.96988e-016	-1.40112e-015	-1.23263e-015	-6.97076e-015	-2.86782e-015	6.34464e-015	-4.62881e-015	1.83206e-015	7.81699e-015	7.32266e-015	1.28392e-014	7.79075e-015	1.29584e-014
-4.05822e-015	1.52755e-015	-3.52715e-015	-4.32178e-015	-3.63091e-015	4.10815e-015	5.37928e-015	3.73511e-016	2.41622e-015	-2.01998e-015	-4.30736e-015	6.01749e-015	2.04291e-016	-1.45478e-015	-1.13767e-015	-6.61748e-015	-2.45687e-015	6.61195e-015	-4.20191e-015	2.05544e-015	8.41046e-015	7.5291e-015	1.30058e-014	8.11147e-015	1.31367e-014
-4.50279e-015	1.27165e-015	-3.80681e-015	-3.94933e-015	-3.69408e-015	4.43643e-015	5.69035e-015	7.83696e-016	2.70563e-015	-1.45283e-015	-4.27957e-015	5.99933e-015	-4.09981e-016	-1.48926e-015	-1.02508e-015	-6.25761e-015	-2.04663e-015	6.89506e-015	-3.73723e-015	2.29791e-015	9.00171e-015	7.74016e-015	1.31793e-014	8.40652e-015	1.3289e-014
-4.9652e-015	1.00837e-015	-4.08905e-015	-3.54034e-015	-3.73255e-015	4.76867e-015	6.02873e-015	1.22468e-015	3.0033e-015	-8.58832e-016	-4.24685e-015	5.99529e-015	-1.04227e-015	-1.50506e-015	-8.94421e-016	-5.89057e-015	-1.63914e-015	7.19209e-015	-3.23678e-015	2.5581e-015	9.58586e-015	7.95511e-015	1.3359e-014	8.67471e-015	1.34164e-014
-5.44274e-015	7.41095e-016	-4.3728e-015	-3.09553e-015	-3.74552e-015	5.10332e-015	6.39206e-015	1.69269e-015	3.30756e-015	-2.41611e-016	-4.21113e-015	6.00324e-015	-1.68894e-015	-1.50308e-015	-7.45023e-016	-5.51721e-015	-1.23643e-015	7.50051e-015	-2.70257e-015	2.83523e-015	1.01583e-014	8.17307e-015	1.35439e-014	8.91527e-015	1.35195e-014
-5.93259e-015	4.73295e-016	-4.65696e-015	-2.61789e-015	-3.73219e-015	5.43882e-015	6.77896e-015	2.18319e-015	3.61551e-015	3.94691e-016	-4.17403e-015	6.02108e-015	-2.34597e-015	-1.48449e-015	-5.76038e-016	-5.13788e-015	-8.4048e-016	7.81817e-015	-2.13821e-015	3.12817e-015	1.0715e-014	8.39226e-015	1.37325e-014	9.12769e-015	1.35998e-014
-6.43093e-015	2.0871e-016	-4.94003e-015	-2.10987e-015	-3.69204e-015	5.77327e-015	7.18686e-015	2.69158e-015	3.92525e-015	1.04532e-015	-4.13693e-015	6.04653e-015	-3.00883e-015	-1.45065e-015	-3.86813e-016	-4.75317e-015	-4.53548e-016	8.14311e-015	-1.54672e-015	3.43563e-015	1.12509e-014	8.6107e-015	1.39231e-014	9.31143e-015	1.36586e-014
-6.93468e-015	-4.98714e-017	-5.22055e-015	-1.57391e-015	-3.62473e-015	6.1049e-015	7.61254e-015	3.21316e-015	4.23437e-015	1.70612e-015	-4.10096e-015	6.07803e-015	-3.67366e-015	-1.40401e-015	-1.77385e-016	-4.36385e-015	-7.73955e-017	8.47308e-015	-9.31674e-016	3.7566e-015	1.17612e-014	8.82735e-015	1.41138e-014	9.46672e-015	1.36974e-014
-7.44125e-015	-2.99418e-016	-5.49769e-015	-1.0137e-015	-3.53049e-015	6.43182e-015	8.05359e-015	3.74285e-015	4.5398e-015	2.3717e-015	-4.06737e-015	6.11334e-015	-4.33584e-015	-1.34652e-015	5.1776e-017	-3.97071e-015	2.86316e-016	8.80551e-015	-2.9703e-016	4.08977e-015	1.22426e-014	9.04106e-015	1.43027e-014	9.5931e-015	1.37173e-014
-7.94708e-015	-5.369e-016	-5.77008e-015	-4.3396e-016	-3.40982e-015	6.75058e-015	8.50671e-015	4.27461e-015	4.83866e-015	3.03718e-015	-4.03639e-015	6.15008e-015	-4.99097e-015	-1.28041e-015	2.99975e-016	-3.57444e-015	6.35582e-016	9.13782e-015	3.5364e-016	4.43378e-015	1.26912e-014	9.25002e-015	1.44873e-014	9.69071e-015	1.37196e-014
-8.44867e-015	-7.59354e-016	-6.03628e-015	1.61139e-016	-3.26352e-015	7.05897e-015	8.96843e-015	4.8027e-015	5.12816e-015	3.69723e-015	-4.0084e-015	6.18542e-015	-5.63527e-015	-1.20772e-015	5.66975e-016	-3.17626e-015	9.6903e-016	9.46752e-015	1.0159e-015	4.78732e-015	1.31037e-014	9.45196e-015	1.46658e-014	9.75944e-015	1.37064e-014
-8.94318e-015	-9.64536e-016	-6.29576e-015	7.67731e-016	-3.09254e-015	7.35357e-015	9.43481e-015	5.32151e-015	5.40516e-015	4.34689e-015	-3.98427e-015	6.21647e-015	-6.26436e-015	-1.1306e-015	8.52698e-016	-2.77766e-015	1.28538e-015	9.79293e-015	1.68454e-015	5.14908e-015	1.34765e-014	9.64583e-015	1.48359e-014	9.80033e-015	1.36792e-014
-9.42706e-015	-1.151e-015	-6.5478e-015	1.38088e-015	-2.89845e-015	7.63221e-015	9.90196e-015	5.82534e-015	5.66735e-015	4.98104e-015	-3.9651e-015	6.23974e-015	-6.87434e-015	-1.05205e-015	1.15629e-015	-2.38025e-015	1.58318e-015	1.01123e-014	2.35484e-015	5.51817e-015	1.38065e-014	9.83029e-015	1.49961e-014	9.81406e-015	1.364e-014
-9.89724e-015	-1.31675e-015	-6.7917e-015	1.99524e-015	-2.68227e-015	7.8919e-015	1.03658e-014	6.30877e-015	5.91215e-015	5.59487e-015	-3.95055e-015	6.25315e-015	-7.46198e-015	-9.74499e-016	1.4766e-015	-1.98472e-015	1.86146e-015	1.04231e-014	3.02203e-015	5.89251e-015	1.40922e-014	1.00038e-014	1.51441e-014	9.80135e-015	1.35897e-014
-1.03501e-014	-1.46015e-015	-7.02665e-015	2.60587e-015	-2.44642e-015	8.13002e-015	1.08222e-014	6.76657e-015	6.13618e-015	6.18349e-015	-3.94101e-015	6.2556e-015	-8.02339e-015	-9.00159e-016	1.81273e-015	-1.59252e-015	2.11933e-015	1.07231e-014	3.68117e-015	6.27018e-015	1.43314e-014	1.01645e-014	1.52771e-014	9.76337e-015	1.35295e-014
-1.0783e-014	-1.57983e-015	-7.25224e-015	3.20759e-015	-2.193e-015	8.34377e-015	1.12667e-014	7.19391e-015	6.33725e-015	6.7421e-015	-3.93682e-015	6.24547e-015	-8.55476e-015	-8.31298e-016	2.16325e-015	-1.20494e-015	2.35593e-015	1.10106e-014	4.32724e-015	6.64984e-015	1.45228e-014	1.03118e-014	1.53929e-014	9.70156e-015	1.34613e-014
-1.11939e-014	-1.67559e-015	-7.46762e-015	3.79527e-015	-1.92388e-015	8.53053e-015	1.16953e-014	7.58628e-015	6.51329e-015	7.26694e-015	-3.93767e-015	6.22107e-015	-9.05285e-015	-7.70503e-016	2.52699e-015	-8.23298e-016	2.57087e-015	1.12843e-014	4.95529e-015	7.03069e-015	1.46663e-014	1.04444e-014	1.54897e-014	9.61777e-015	1.3386e-014
-1.15798e-014	-1.74638e-015	-7.6724e-015	4.3638e-015	-1.64193e-015	8.68845e-015	1.21047e-014	7.9391e-015	6.66226e-015	7.75347e-015	-3.94372e-015	6.18159e-015	-9.51519e-015	-7.19879e-016	2.90228e-015	-4.48674e-016	2.76423e-015	1.15433e-014	5.56089e-015	7.41061e-015	1.47616e-014	1.05614e-014	1.55657e-014	9.51358e-015	1.33052e-014
-1.19379e-014	-1.79189e-015	-7.8667e-015	4.90816e-015	-1.34972e-015	8.81499e-015	1.24906e-014	8.24828e-015	6.78286e-015	8.19824e-015	-3.95444e-015	6.12565e-015	-9.93965e-015	-6.81349e-016	3.28758e-015	-8.25286e-017	2.9355e-015	1.17862e-014	6.1393e-015	7.78822e-015	1.48091e-014	1.06624e-014	1.56189e-014	9.39058e-015	1.32202e-014
-1.2267e-014	-1.8128e-015	-8.05021e-015	5.4239e-015	-1.04938e-015	8.90864e-015	1.28495e-014	8.51022e-015	6.87371e-015	8.59869e-015	-3.96937e-015	6.05265e-015	-1.03246e-014	-6.56514e-016	3.68144e-015	2.73641e-016	3.08532e-015	1.20121e-014	6.68643e-015	8.16151e-015	1.48102e-014	1.07474e-014	1.56483e-014	9.25056e-015	1.31319e-014
-1.2565e-014	-1.80895e-015	-8.22293e-015	5.90623e-015	-7.4375e-016	8.96821e-015	1.31777e-014	8.72205e-015	6.93335e-015	8.9526e-015	-3.98769e-015	5.96284e-015	-1.06678e-014	-6.47297e-016	4.08203e-015	6.18303e-016	3.21429e-015	1.22204e-014	7.19816e-015	8.52934e-015	1.47664e-014	1.08158e-014	1.56525e-014	9.09523e-015	1.30408e-014
-1.2831e-014	-1.78143e-015	-8.38478e-015	6.35092e-015	-4.35361e-016	8.99272e-015	1.34716e-014	8.88179e-015	6.96135e-015	9.25753e-015	-4.00828e-015	5.85646e-015	-1.09671e-014	-6.54555e-016	4.48772e-015	9.50489e-016	3.32304e-015	1.24103e-014	7.67113e-015	8.89055e-015	1.46795e-014	1.08676e-014	1.56311e-014	8.92678e-015	1.29481e-014
-1.30641e-014	-1.73172e-015	-8.53596e-015	6.75441e-015	-1.26634e-016	8.98118e-015	1.37289e-014	8.98832e-015	6.95714e-015	9.51183e-015	-4.03078e-015	5.73421e-015	-1.12219e-014	-6.79538e-016	4.89636e-015	1.2691e-015	3.41255e-015	1.25819e-014	8.10262e-015	9.24372e-015	1.45519e-014	1.0903e-014	1.55837e-014	8.74707e-015	1.28544e-014
-1.32637e-014	-1.66165e-015	-8.6766e-015	7.11301e-015	1.80534e-016	8.93358e-015	1.39476e-014	9.04057e-015	6.92046e-015	9.71423e-015	-4.05472e-015	5.59728e-015	-1.14316e-014	-7.23121e-016	5.3063e-015	1.57273e-015	3.48361e-015	1.27349e-014	8.48988e-015	9.58729e-015	1.43867e-014	1.09223e-014	1.55096e-014	8.55796e-015	1.27601e-014
-1.34295e-014	-1.5728e-015	-8.80734e-015	7.42391e-015	4.84239e-016	8.84975e-015	1.41252e-014	9.03753e-015	6.85156e-015	9.864e-015	-4.07915e-015	5.44714e-015	-1.15959e-014	-7.85344e-016	5.71601e-015	1.86027e-015	3.53797e-015	1.28698e-014	8.83057e-015	9.92019e-015	1.41875e-014	1.09253e-014	1.54088e-014	8.36156e-015	1.26651e-014
-1.35621e-014	-1.46689e-015	-8.92831e-015	7.68453e-015	7.81766e-016	8.73009e-015	1.42604e-014	8.97979e-015	6.7515e-015	9.96124e-015	-4.10327e-015	5.2861e-015	-1.17148e-014	-8.6638e-016	6.12315e-015	2.13145e-015	3.57741e-015	1.29874e-014	9.12317e-015	1.02418e-014	1.39581e-014	1.09123e-014	1.52815e-014	8.16007e-015	1.25697e-014
-1.36613e-014	-1.34629e-015	-9.04014e-015	7.8929e-015	1.07177e-015	8.57599e-015	1.43521e-014	8.86801e-015	6.62122e-015	1.00071e-014	-4.1267e-015	5.11656e-015	-1.1789e-014	-9.66077e-016	6.52603e-015	2.38556e-015	3.60344e-015	1.30875e-014	9.3662e-015	1.05511e-014	1.37018e-014	1.08839e-014	1.51281e-014	7.95493e-015	1.24739e-014
-1.37275e-014	-1.21308e-015	-9.14341e-015	8.04694e-015	1.3524e-015	8.38837e-015	1.43998e-014	8.70366e-015	6.4617e-015	1.00021e-014	-4.14872e-015	4.941e-015	-1.18202e-014	-1.08343e-015	6.92278e-015	2.62174e-015	3.61766e-015	1.31713e-014	9.55877e-015	1.08464e-014	1.34229e-014	1.08409e-014	1.49491e-014	7.74851e-015	1.23774e-014
-1.37616e-014	-1.07067e-015	-9.23896e-015	8.14567e-015	1.62182e-015	8.16901e-015	1.44036e-014	8.48862e-015	6.27446e-015	9.94818e-015	-4.16923e-015	4.76174e-015	-1.18092e-014	-1.21842e-015	7.31216e-015	2.83953e-015	3.62252e-015	1.32394e-014	9.70135e-015	1.11272e-014	1.31261e-014	1.07844e-014	1.47456e-014	7.54249e-015	1.22795e-014
-1.3765e-014	-9.21365e-016	-9.327e-015	8.18868e-015	1.87815e-015	7.92064e-015	1.43635e-014	8.22505e-015	6.06186e-015	9.84706e-015	-4.1876e-015	4.58158e-015	-1.17581e-014	-1.36947e-015	7.69183e-015	3.03807e-015	3.6197e-015	1.32931e-014	9.79439e-015	1.13931e-014	1.28151e-014	1.07153e-014	1.4519e-014	7.33869e-015	1.21794e-014
-1.37387e-014	-7.66964e-016	-9.4085e-015	8.17639e-015	2.12082e-015	7.64542e-015	1.42808e-014	7.91617e-015	5.82574e-015	9.70065e-015	-4.2036e-015	4.40363e-015	-1.16689e-014	-1.53526e-015	8.06043e-015	3.21736e-015	3.61084e-015	1.33333e-014	9.83917e-015	1.16433e-014	1.2495e-014	1.06343e-014	1.42707e-014	7.13857e-015	1.20767e-014
-1.36851e-014	-6.10161e-016	-9.48431e-015	8.10916e-015	2.34911e-015	7.3464e-015	1.41564e-014	7.56559e-015	5.56841e-015	9.51174e-015	-4.21621e-015	4.23162e-015	-1.15433e-014	-1.71418e-015	8.41677e-015	3.37688e-015	3.59744e-015	1.33607e-014	9.83703e-015	1.18768e-014	1.21704e-014	1.05424e-014	1.40018e-014	6.94331e-015	1.19705e-014
-1.36053e-014	-4.53619e-016	-9.55532e-015	7.98777e-015	2.56216e-015	7.02614e-015	1.39924e-014	7.17727e-015	5.29278e-015	9.28415e-015	-4.22496e-015	4.06883e-015	-1.13838e-014	-1.90462e-015	8.75907e-015	3.51705e-015	3.58196e-015	1.33765e-014	9.79072e-015	1.20929e-014	1.18453e-014	1.04409e-014	1.37135e-014	6.75502e-015	1.18602e-014
-1.35013e-014	-3.00066e-016	-9.62201e-015	7.8146e-015	2.75961e-015	6.68755e-015	1.37912e-014	6.756e-015	5.00201e-015	9.02178e-015	-4.22942e-015	3.91824e-015	-1.11932e-014	-2.10483e-015	9.08598e-015	3.63747e-015	3.56595e-015	1.3382e-014	9.70227e-015	1.22909e-014	1.15247e-014	1.03304e-014	1.34077e-014	6.57453e-015	1.17448e-014
-1.33752e-014	-1.51912e-016	-9.68524e-015	7.59215e-015	2.9415e-015	6.33453e-015	1.35547e-014	6.3067e-015	4.69916e-015	8.72805e-015	-4.22947e-015	3.78278e-015	-1.0974e-014	-2.31217e-015	9.39652e-015	3.73906e-015	3.55203e-015	1.3379e-014	9.57502e-015	1.24705e-014	1.12128e-014	1.0211e-014	1.30862e-014	6.40328e-015	1.16238e-014
-1.32294e-014	-1.10583e-017	-9.74563e-015	7.32274e-015	3.10761e-015	5.97077e-015	1.32861e-014	5.83425e-015	4.38658e-015	8.40722e-015	-4.22454e-015	3.66633e-015	-1.07294e-014	-2.52442e-015	9.68901e-015	3.82213e-015	3.5418e-015	1.33678e-014	9.41202e-015	1.26314e-014	1.0914e-014	1.00835e-014	1.27514e-014	6.2423e-015	1.14962e-014
-1.30657e-014	1.20328e-016	-9.8037e-015	7.00954e-015	3.25849e-015	5.60037e-015	1.29895e-014	5.34406e-015	4.06742e-015	8.0636e-015	-4.21447e-015	3.57224e-015	-1.04627e-014	-2.73882e-015	9.96209e-015	3.88707e-015	3.53737e-015	1.33499e-014	9.21701e-015	1.27727e-014	1.06316e-014	9.94923e-015	1.24055e-014	6.09214e-015	1.13607e-014
-1.28866e-014	2.40378e-016	-9.86018e-015	6.65655e-015	3.39485e-015	5.22703e-015	1.26686e-014	4.84197e-015	3.74583e-015	7.70228e-015	-4.19883e-015	3.5038e-015	-1.01766e-014	-2.95328e-015	1.02149e-014	3.93446e-015	3.54034e-015	1.33264e-014	8.99449e-015	1.28949e-014	1.03696e-014	9.80877e-015	1.20512e-014	5.9536e-015	1.12162e-014
-1.26942e-014	3.47481e-016	-9.9159e-015	6.26776e-015	3.51676e-015	4.85467e-015	1.2327e-014	4.33385e-015	3.4251e-015	7.3277e-015	-4.17773e-015	3.46341e-015	-9.87478e-015	-3.165e-015	1.04472e-014	3.96511e-015	3.55246e-015	1.32981e-014	8.74914e-015	1.29975e-014	1.01308e-014	9.66261e-015	1.16904e-014	5.8274e-015	1.10615e-014
-1.24912e-014	4.3985e-016	-9.97163e-015	5.84754e-015	3.62521e-015	4.48758e-015	1.19692e-014	3.8255e-015	3.10849e-015	6.94531e-015	-4.15159e-015	3.45312e-015	-9.56045e-015	-3.37116e-015	1.06575e-014	3.98008e-015	3.57448e-015	1.32661e-014	8.48603e-015	1.30806e-014	9.91788e-015	9.51173e-015	1.13252e-014	5.7142e-015	1.08959e-014
-1.22803e-014	5.16851e-016	-1.00287e-014	5.40078e-015	3.72116e-015	4.12926e-015	1.15995e-014	3.32253e-015	2.79905e-015	6.55988e-015	-4.12014e-015	3.4747e-015	-9.23675e-015	-3.56969e-015	1.08456e-014	3.98059e-015	3.60752e-015	1.32317e-014	8.20985e-015	1.31445e-014	9.73324e-015	9.35652e-015	1.09583e-014	5.61412e-015	1.07186e-014
-1.20633e-014	5.77737e-016	-1.00869e-014	4.93217e-015	3.80528e-015	3.78325e-015	1.12224e-014	2.83035e-015	2.49982e-015	6.17569e-015	-4.08273e-015	3.52998e-015	-8.90705e-015	-3.75842e-015	1.10107e-014	3.96795e-015	3.65209e-015	1.31954e-014	7.92601e-015	1.31891e-014	9.57906e-015	9.19717e-015	1.0591e-014	5.52707e-015	1.05286e-014
-1.18421e-014	6.22286e-016	-1.01464e-014	4.44649e-015	3.8789e-015	3.45297e-015	1.08426e-014	2.35454e-015	2.21439e-015	5.79798e-015	-4.03951e-015	3.61991e-015	-8.5739e-015	-3.9348e-015	1.11534e-014	3.9432e-015	3.70879e-015	1.31572e-014	7.63944e-015	1.32147e-014	9.45683e-015	9.03424e-015	1.02254e-014	5.45367e-015	1.03254e-014
-1.16184e-014	6.50647e-016	-1.02078e-014	3.94889e-015	3.94329e-015	3.14175e-015	1.04643e-014	1.90002e-015	1.94566e-015	5.4312e-015	-3.9899e-015	3.74472e-015	-8.2402e-015	-4.09613e-015	1.12732e-014	3.9069e-015	3.77848e-015	1.31174e-014	7.35502e-015	1.32217e-014	9.36799e-015	8.86722e-015	9.86349e-015	5.39394e-015	1.01083e-014
-1.13939e-014	6.63098e-016	-1.02715e-014	3.44406e-015	3.9998e-015	2.85259e-015	1.00918e-014	1.47149e-015	1.69604e-015	5.07976e-015	-3.93395e-015	3.90493e-015	-7.90832e-015	-4.24065e-015	1.13697e-014	3.86087e-015	3.86107e-015	1.30765e-014	7.07779e-015	1.32099e-014	9.31266e-015	8.6962e-015	9.50769e-015	5.34703e-015	9.87655e-015
-1.11698e-014	6.60225e-016	-1.03378e-014	2.93729e-015	4.0496e-015	2.58827e-015	9.72973e-015	1.07336e-015	1.46798e-015	4.74779e-015	-3.87151e-015	4.10102e-015	-7.58087e-015	-4.36634e-015	1.14434e-014	3.80657e-015	3.95678e-015	1.3035e-014	6.81241e-015	1.31808e-014	9.29104e-015	8.52129e-015	9.15934e-015	5.3128e-015	9.62983e-015
-1.09475e-014	6.43397e-016	-1.04075e-014	2.43365e-015	4.09386e-015	2.35088e-015	9.38187e-015	7.09653e-016	1.26425e-015	4.43954e-015	-3.80227e-015	4.33198e-015	-7.26026e-015	-4.47133e-015	1.14941e-014	3.74522e-015	4.06501e-015	1.29928e-014	6.5635e-015	1.31346e-014	9.3027e-015	8.34199e-015	8.81981e-015	5.29132e-015	9.36781e-015
-1.07288e-014	6.13975e-016	-1.04801e-014	1.93782e-015	4.1335e-015	2.14317e-015	9.05218e-015	3.84529e-016	1.08686e-015	4.15877e-015	-3.72565e-015	4.59627e-015	-6.94887e-015	-4.55448e-015	1.15221e-014	3.67842e-015	4.18533e-015	1.29501e-014	6.336e-015	1.30719e-014	9.34702e-015	8.15772e-015	8.49058e-015	5.28191e-015	9.09001e-015
-1.05143e-014	5.73154e-016	-1.05552e-014	1.45454e-015	4.16961e-015	1.96698e-015	8.7445e-015	1.01252e-016	9.37297e-016	3.90907e-015	-3.64157e-015	4.89255e-015	-6.64832e-015	-4.61473e-015	1.1528e-014	3.60804e-015	4.31743e-015	1.29072e-014	6.13321e-015	1.29934e-014	9.42276e-015	7.969e-015	8.17333e-015	5.28368e-015	8.79609e-015
-1.03048e-014	5.22553e-016	-1.06335e-014	9.88105e-016	4.20295e-015	1.82382e-015	8.46199e-015	-1.37186e-016	8.17113e-016	3.69267e-015	-3.54984e-015	5.21897e-015	-6.35993e-015	-4.65069e-015	1.15125e-014	3.53514e-015	4.46124e-015	1.28642e-014	5.95914e-015	1.29004e-014	9.52866e-015	7.77546e-015	7.86929e-015	5.29632e-015	8.48577e-015
-1.0101e-014	4.64349e-016	-1.07149e-014	5.42529e-016	4.23518e-015	1.71453e-015	8.20819e-015	-3.28921e-016	7.27609e-016	3.51181e-015	-3.44985e-015	5.57347e-015	-6.08496e-015	-4.6616e-015	1.14754e-014	3.46082e-015	4.61623e-015	1.28202e-014	5.81685e-015	1.27937e-014	9.66277e-015	7.57717e-015	7.57945e-015	5.31905e-015	8.15903e-015
-9.90325e-015	4.00136e-016	-1.07989e-014	1.21726e-016	4.26647e-015	1.64011e-015	7.98663e-015	-4.72291e-016	6.69956e-016	3.36838e-015	-3.34134e-015	5.95326e-015	-5.82427e-015	-4.6469e-015	1.14175e-014	3.38617e-015	4.78032e-015	1.27754e-014	5.7091e-015	1.26743e-014	9.82307e-015	7.37347e-015	7.30447e-015	5.35158e-015	7.81663e-015
-9.71188e-015	3.32435e-016	-1.08854e-014	-2.70215e-016	4.29735e-015	1.60095e-015	7.79927e-015	-5.6636e-016	6.4492e-016	3.26466e-015	-3.2234e-015	6.35451e-015	-5.57908e-015	-4.60658e-015	1.134e-014	3.31301e-015	4.95329e-015	1.27298e-014	5.63867e-015	1.25435e-014	1.00067e-014	7.16418e-015	7.04491e-015	5.39268e-015	7.4591e-015
-9.52685e-015	2.64064e-016	-1.09743e-014	-6.29871e-016	4.32841e-015	1.59695e-015	7.64767e-015	-6.10607e-016	6.52379e-016	3.20159e-015	-3.0961e-015	6.7739e-015	-5.34969e-015	-4.54071e-015	1.12436e-014	3.24239e-015	5.13291e-015	1.26832e-014	5.60726e-015	1.24029e-014	1.02115e-014	6.9499e-015	6.8015e-015	5.44175e-015	7.08655e-015
-9.34799e-015	1.96966e-016	-1.10653e-014	-9.54908e-016	4.35996e-015	1.62769e-015	7.53242e-015	-6.04225e-016	6.91667e-016	3.17955e-015	-2.95843e-015	7.20772e-015	-5.13605e-015	-4.44962e-015	1.11295e-014	3.17538e-015	5.3176e-015	1.26357e-014	5.61591e-015	1.22537e-014	1.04348e-014	6.73105e-015	6.57384e-015	5.49805e-015	6.70029e-015
-9.17468e-015	1.33194e-016	-1.11583e-014	-1.24305e-015	4.39234e-015	1.69259e-015	7.4548e-015	-5.48056e-016	7.62528e-016	3.19844e-015	-2.81043e-015	7.65185e-015	-4.93872e-015	-4.3336e-015	1.09983e-014	3.1135e-015	5.50605e-015	1.2587e-014	5.66552e-015	1.20971e-014	1.06734e-014	6.50734e-015	6.36303e-015	5.56122e-015	6.30078e-015
-9.00716e-015	7.61657e-017	-1.1253e-014	-1.49209e-015	4.42601e-015	1.7907e-015	7.41564e-015	-4.43332e-016	8.64283e-016	3.25817e-015	-2.6521e-015	8.10193e-015	-4.7579e-015	-4.19358e-015	1.08514e-014	3.05809e-015	5.69639e-015	1.25369e-014	5.75563e-015	1.19347e-014	1.09248e-014	6.27903e-015	6.16926e-015	5.63049e-015	5.88901e-015
-8.84505e-015	2.80053e-017	-1.13484e-014	-1.7006e-015	4.46105e-015	1.92077e-015	7.41443e-015	-2.91349e-016	9.95637e-016	3.35772e-015	-2.48241e-015	8.5533e-015	-4.59261e-015	-4.0309e-015	1.06893e-014	3.01028e-015	5.88633e-015	1.24851e-014	5.88581e-015	1.17677e-014	1.11857e-014	6.04599e-015	5.99224e-015	5.70485e-015	5.46606e-015
-8.68773e-015	-9.73053e-018	-1.14441e-014	-1.86727e-015	4.4973e-015	2.08117e-015	7.45081e-015	-9.45096e-017	1.15545e-015	3.4966e-015	-2.30107e-015	9.00237e-015	-4.44209e-015	-3.8463e-015	1.05132e-014	2.97139e-015	6.07481e-015	1.24316e-014	6.05476e-015	1.15976e-014	1.14524e-014	5.80842e-015	5.83239e-015	5.78307e-015	5.03334e-015
-8.53388e-015	-3.47272e-017	-1.15395e-014	-1.99144e-015	4.53426e-015	2.27003e-015	7.52361e-015	1.44451e-016	1.3425e-015	3.6724e-015	-2.10804e-015	9.44497e-015	-4.30551e-015	-3.64185e-015	1.03244e-014	2.94244e-015	6.25971e-015	1.23771e-014	6.26103e-015	1.1426e-014	1.17215e-014	5.56727e-015	5.68973e-015	5.86435e-015	4.59235e-015
-8.38345e-015	-4.47959e-017	-1.16341e-014	-2.07249e-015	4.57187e-015	2.48538e-015	7.63135e-015	4.22551e-016	1.55521e-015	3.88312e-015	-1.90312e-015	9.87637e-015	-4.18279e-015	-3.41982e-015	1.01242e-014	2.92436e-015	6.43918e-015	1.23213e-014	6.50208e-015	1.12545e-014	1.19903e-014	5.32375e-015	5.56336e-015	5.94737e-015	4.14492e-015
-8.23562e-015	-3.77601e-017	-1.17278e-014	-2.11113e-015	4.60983e-015	2.72541e-015	7.77177e-015	7.36473e-016	1.79112e-015	4.12628e-015	-1.68681e-015	1.02928e-014	-4.07283e-015	-3.18164e-015	9.91323e-015	2.91811e-015	6.61152e-015	1.22643e-014	6.7754e-015	1.10847e-014	1.22552e-014	5.07816e-015	5.45338e-015	6.03184e-015	3.69223e-015
-8.0909e-015	-1.31512e-017	-1.182e-014	-2.10834e-015	4.64774e-015	2.98768e-015	7.94217e-015	1.08276e-015	2.0475e-015	4.39859e-015	-1.45943e-015	1.06903e-014	-3.97422e-015	-2.92973e-015	9.69289e-015	2.92425e-015	6.77466e-015	1.2206e-014	7.07826e-015	1.09178e-014	1.25137e-014	4.83137e-015	5.35981e-015	6.11728e-015	3.23611e-015
-7.94793e-015	3.04115e-017	-1.19098e-014	-2.06474e-015	4.68517e-015	3.27006e-015	8.14021e-015	1.45721e-015	2.32189e-015	4.69608e-015	-1.22103e-015	1.10646e-014	-3.88624e-015	-2.66642e-015	9.46427e-015	2.94349e-015	6.9267e-015	1.21467e-014	7.40747e-015	1.07551e-014	1.27623e-014	4.58382e-015	5.28161e-015	6.20224e-015	2.77817e-015
-7.80613e-015	9.3893e-017	-1.19962e-014	-1.98156e-015	4.72143e-015	3.57013e-015	8.36247e-015	1.85521e-015	2.61197e-015	5.01508e-015	-9.72071e-016	1.14121e-014	-3.80807e-015	-2.39373e-015	9.22843e-015	2.97659e-015	7.06632e-015	1.2087e-014	7.7583e-015	1.05984e-014	1.29985e-014	4.33719e-015	5.21784e-015	6.2858e-015	2.32039e-015
-7.66549e-015	1.77615e-016	-1.20786e-014	-1.86069e-015	4.75613e-015	3.88537e-015	8.60551e-015	2.27267e-015	2.91534e-015	5.35214e-015	-7.13096e-016	1.17296e-014	-3.73845e-015	-2.11391e-015	8.98593e-015	3.02375e-015	7.19167e-015	1.20273e-014	8.12673e-015	1.04484e-014	1.32195e-014	4.09325e-015	5.16764e-015	6.3675e-015	1.8644e-015
-7.52585e-015	2.82271e-016	-1.21563e-014	-1.70413e-015	4.78776e-015	4.21274e-015	8.8655e-015	2.70511e-015	3.22858e-015	5.70314e-015	-4.44638e-016	1.20138e-014	-3.67599e-015	-1.82967e-015	8.73805e-015	3.0852e-015	7.30111e-015	1.19676e-014	8.5089e-015	1.03067e-014	1.34234e-014	3.85286e-015	5.1309e-015	6.44686e-015	1.41241e-015
-7.38723e-015	4.07461e-016	-1.22289e-014	-1.51377e-015	4.81614e-015	4.54916e-015	9.13874e-015	3.14727e-015	3.54888e-015	6.06407e-015	-1.67602e-016	1.2262e-014	-3.61913e-015	-1.54362e-015	8.48639e-015	3.16118e-015	7.39358e-015	1.19086e-014	8.90022e-015	1.01747e-014	1.36088e-014	3.61701e-015	5.10701e-015	6.52293e-015	9.66347e-016
-7.24903e-015	5.52268e-016	-1.22959e-014	-1.29293e-015	4.84063e-015	4.89268e-015	9.42084e-015	3.59461e-015	3.87281e-015	6.43005e-015	1.16745e-016	1.24724e-014	-3.56655e-015	-1.25842e-015	8.23177e-015	3.25234e-015	7.46801e-015	1.18504e-014	9.2964e-015	1.00536e-014	1.37742e-014	3.38669e-015	5.09545e-015	6.59536e-015	5.28372e-016
-7.11127e-015	7.16043e-016	-1.23565e-014	-1.04441e-015	4.86076e-015	5.2409e-015	9.70822e-015	4.04271e-015	4.19707e-015	6.79731e-015	4.07366e-016	1.26439e-014	-3.51765e-015	-9.76355e-016	7.97498e-015	3.35856e-015	7.52345e-015	1.17939e-014	9.69217e-015	9.9442e-015	1.39178e-014	3.16374e-015	5.09577e-015	6.66347e-015	1.00689e-016
-6.97484e-015	8.9732e-016	-1.24095e-014	-7.71148e-016	4.87545e-015	5.59071e-015	9.99654e-015	4.48674e-015	4.5192e-015	7.16187e-015	7.02559e-016	1.27743e-014	-3.47103e-015	-7.00183e-016	7.71648e-015	3.47944e-015	7.55889e-015	1.17403e-014	1.00824e-014	9.84703e-015	1.4038e-014	2.94955e-015	5.10689e-015	6.72705e-015	-3.14656e-016
-6.83997e-015	1.0949e-015	-1.24551e-014	-4.76318e-016	4.88417e-015	5.94038e-015	1.02812e-014	4.92252e-015	4.83613e-015	7.51928e-015	1.00085e-015	1.28627e-014	-3.42611e-015	-4.31882e-016	7.45685e-015	3.61486e-015	7.57319e-015	1.16901e-014	1.04628e-014	9.76285e-015	1.41337e-014	2.74519e-015	5.12862e-015	6.78532e-015	-7.15782e-016
-6.70735e-015	1.30651e-015	-1.24925e-014	-1.63344e-016	4.88645e-015	6.28724e-015	1.05582e-014	5.34574e-015	5.14467e-015	7.865e-015	1.301e-015	1.29087e-014	-3.38172e-015	-1.73789e-016	7.19715e-015	3.76439e-015	7.56592e-015	1.16436e-014	1.08291e-014	9.69195e-015	1.42039e-014	2.55179e-015	5.15994e-015	6.83791e-015	-1.10084e-015
-6.57764e-015	1.52997e-015	-1.25211e-014	1.64198e-016	4.88233e-015	6.62863e-015	1.0823e-014	5.75219e-015	5.44215e-015	8.19481e-015	1.60034e-015	1.29117e-014	-3.33669e-015	7.18244e-017	6.93763e-015	3.92738e-015	7.53626e-015	1.16013e-014	1.11768e-014	9.63452e-015	1.42485e-014	2.37147e-015	5.1995e-015	6.88455e-015	-1.46738e-015
-6.45089e-015	1.76246e-015	-1.25406e-014	5.0335e-016	4.87162e-015	6.96216e-015	1.10718e-014	6.13739e-015	5.72587e-015	8.5054e-015	1.89647e-015	1.28721e-014	-3.29066e-015	3.03614e-016	6.67875e-015	4.10328e-015	7.48481e-015	1.15639e-014	1.15016e-014	9.59091e-015	1.42677e-014	2.2063e-015	5.24663e-015	6.92456e-015	-1.81395e-015
-6.32743e-015	2.00161e-015	-1.25507e-014	8.50313e-016	4.85403e-015	7.28496e-015	1.13006e-014	6.49759e-015	5.99288e-015	8.79323e-015	2.18756e-015	1.27902e-014	-3.24322e-015	5.19502e-016	6.42113e-015	4.29144e-015	7.41079e-015	1.15316e-014	1.17989e-014	9.56087e-015	1.42611e-014	2.05757e-015	5.30039e-015	6.95742e-015	-2.13962e-015
-6.20851e-015	2.24463e-015	-1.2551e-014	1.20176e-015	4.82985e-015	7.59569e-015	1.1505e-014	6.82919e-015	6.24057e-015	9.05492e-015	2.47132e-015	1.26663e-014	-3.19357e-015	7.17841e-016	6.16578e-015	4.49094e-015	7.31449e-015	1.15043e-014	1.20668e-014	9.54462e-015	1.42288e-014	1.9264e-015	5.36023e-015	6.98279e-015	-2.44302e-015
-6.09486e-015	2.48887e-015	-1.25414e-014	1.5545e-015	4.79843e-015	7.89252e-015	1.16816e-014	7.1297e-015	6.46662e-015	9.28758e-015	2.74491e-015	1.25018e-014	-3.14125e-015	8.9758e-016	5.91286e-015	4.70017e-015	7.19685e-015	1.14826e-014	1.23022e-014	9.5417e-015	1.41715e-014	1.81369e-015	5.42501e-015	7.0006e-015	-2.72188e-015
-5.98769e-015	2.73134e-015	-1.25213e-014	1.90507e-015	4.75945e-015	8.17287e-015	1.18272e-014	7.39599e-015	6.66881e-015	9.48814e-015	3.00601e-015	1.22983e-014	-3.0857e-015	1.05754e-015	5.66307e-015	4.91779e-015	7.05862e-015	1.14662e-014	1.25018e-014	9.55164e-015	1.40897e-014	1.72038e-015	5.49448e-015	7.01019e-015	-2.97481e-015
-5.88797e-015	2.9689e-015	-1.24899e-014	2.24991e-015	4.71333e-015	8.43552e-015	1.1939e-014	7.6256e-015	6.84555e-015	9.65451e-015	3.25249e-015	1.20569e-014	-3.027e-015	1.19723e-015	5.41619e-015	5.14285e-015	6.90055e-015	1.14546e-014	1.26636e-014	9.57388e-015	1.39844e-014	1.64726e-015	5.56691e-015	7.01182e-015	-3.20072e-015
-5.79623e-015	3.19866e-015	-1.24472e-014	2.5859e-015	4.66043e-015	8.67858e-015	1.20146e-014	7.81721e-015	6.99519e-015	9.78526e-015	3.48221e-015	1.17799e-014	-2.96515e-015	1.31621e-015	5.17234e-015	5.37364e-015	6.72359e-015	1.14483e-014	1.2786e-014	9.60728e-015	1.38563e-014	1.59475e-015	5.64133e-015	7.00542e-015	-3.39865e-015
-5.71296e-015	3.4184e-015	-1.2393e-014	2.91051e-015	4.60134e-015	8.90078e-015	1.20516e-014	7.96944e-015	7.11683e-015	9.87896e-015	3.69316e-015	1.14691e-014	-2.90003e-015	1.41362e-015	4.93198e-015	5.60853e-015	6.52877e-015	1.14468e-014	1.28675e-014	9.65155e-015	1.37067e-014	1.5631e-015	5.71704e-015	6.99062e-015	-3.56785e-015
-5.63946e-015	3.62489e-015	-1.23269e-014	3.22016e-015	4.53636e-015	9.10045e-015	1.20482e-014	8.08103e-015	7.20875e-015	9.93449e-015	3.88381e-015	1.1127e-014	-2.8319e-015	1.48954e-015	4.69511e-015	5.84601e-015	6.31757e-015	1.14498e-014	1.29067e-014	9.70558e-015	1.35366e-014	1.55231e-015	5.79289e-015	6.96774e-015	-3.70708e-015
-5.57633e-015	3.81589e-015	-1.22492e-014	3.51184e-015	4.46594e-015	9.27602e-015	1.20028e-014	8.15142e-015	7.27011e-015	9.95149e-015	4.05209e-015	1.07558e-014	-2.76078e-015	1.54423e-015	4.4621e-015	6.0843e-015	6.092e-015	1.14564e-014	1.29039e-014	9.76806e-015	1.33479e-014	1.56222e-015	5.8676e-015	6.9367e-015	-3.81561e-015
-5.52493e-015	3.9895e-015	-1.21596e-014	3.78323e-015	4.39004e-015	9.42644e-015	1.19141e-014	8.18058e-015	7.29923e-015	9.93055e-015	4.19606e-015	1.03579e-014	-2.68677e-015	1.57772e-015	4.23312e-015	6.32125e-015	5.85357e-015	1.1466e-014	1.28599e-014	9.83715e-015	1.31424e-014	1.59286e-015	5.94022e-015	6.89724e-015	-3.89295e-015
-5.48562e-015	4.14382e-015	-1.20579e-014	4.03276e-015	4.30913e-015	9.55076e-015	1.17815e-014	8.16749e-015	7.29638e-015	9.87232e-015	4.31422e-015	9.93662e-015	-2.61046e-015	1.59074e-015	4.00844e-015	6.55512e-015	5.60361e-015	1.14776e-014	1.27751e-014	9.91145e-015	1.29213e-014	1.64355e-015	6.00979e-015	6.84972e-015	-3.93909e-015
-5.45833e-015	4.27752e-015	-1.1944e-014	4.25739e-015	4.22433e-015	9.64776e-015	1.16051e-014	8.11248e-015	7.26222e-015	9.77782e-015	4.40515e-015	9.49396e-015	-2.53274e-015	1.58416e-015	3.78808e-015	6.78412e-015	5.34352e-015	1.14903e-014	1.26512e-014	9.98945e-015	1.26858e-014	1.71356e-015	6.0748e-015	6.79434e-015	-3.95399e-015
-5.44349e-015	4.38913e-015	-1.18179e-014	4.45508e-015	4.13557e-015	9.7157e-015	1.13849e-014	8.01722e-015	7.19654e-015	9.64825e-015	4.46791e-015	9.03222e-015	-2.45362e-015	1.559e-015	3.57235e-015	7.00572e-015	5.07543e-015	1.15021e-014	1.24891e-014	1.00696e-014	1.24379e-014	1.80164e-015	6.13443e-015	6.73119e-015	-3.93777e-015
-5.44158e-015	4.47744e-015	-1.16799e-014	4.62429e-015	4.04393e-015	9.75459e-015	1.11219e-014	7.88253e-015	7.09986e-015	9.48497e-015	4.50184e-015	8.55402e-015	-2.37383e-015	1.51634e-015	3.36209e-015	7.21804e-015	4.80099e-015	1.15123e-014	1.22907e-014	1.01501e-014	1.21792e-014	1.90718e-015	6.18791e-015	6.66079e-015	-3.89084e-015
-5.4524e-015	4.54198e-015	-1.153e-014	4.76359e-015	3.94962e-015	9.7631e-015	1.08167e-014	7.70937e-015	6.97277e-015	9.29054e-015	4.50625e-015	8.06167e-015	-2.29354e-015	1.45806e-015	3.15714e-015	7.41894e-015	4.52223e-015	1.15192e-014	1.20582e-014	1.02294e-014	1.19101e-014	2.02901e-015	6.23427e-015	6.58313e-015	-3.81382e-015
-5.47585e-015	4.58248e-015	-1.13685e-014	4.87179e-015	3.85284e-015	9.74054e-015	1.0471e-014	7.49958e-015	6.81648e-015	9.06758e-015	4.48071e-015	7.55819e-015	-2.21285e-015	1.38548e-015	2.95696e-015	7.60636e-015	4.24139e-015	1.15216e-014	1.17942e-014	1.03061e-014	1.16327e-014	2.16524e-015	6.27224e-015	6.49842e-015	-3.70776e-015
-5.51171e-015	4.59894e-015	-1.11948e-014	4.94881e-015	3.75443e-015	9.68627e-015	1.00863e-014	7.25513e-015	6.63246e-015	8.81944e-015	4.42596e-015	7.0457e-015	-2.13211e-015	1.30085e-015	2.76193e-015	7.77811e-015	3.9604e-015	1.15174e-014	1.15014e-014	1.03781e-014	1.13491e-014	2.31454e-015	6.30138e-015	6.40725e-015	-3.57364e-015
-5.55883e-015	4.59129e-015	-1.10091e-014	4.99361e-015	3.65523e-015	9.59992e-015	9.66473e-015	6.97788e-015	6.42294e-015	8.54913e-015	4.34254e-015	6.52672e-015	-2.052e-015	1.20669e-015	2.5727e-015	7.93216e-015	3.68151e-015	1.15053e-014	1.11836e-014	1.04439e-014	1.10608e-014	2.47495e-015	6.32086e-015	6.30993e-015	-3.41225e-015
-5.61628e-015	4.56124e-015	-1.08113e-014	5.00605e-015	3.55534e-015	9.48161e-015	9.20859e-015	6.67051e-015	6.18944e-015	8.25937e-015	4.23131e-015	6.004e-015	-1.97319e-015	1.10499e-015	2.38975e-015	8.06694e-015	3.40682e-015	1.14836e-014	1.08438e-014	1.05022e-014	1.07696e-014	2.64411e-015	6.32984e-015	6.2071e-015	-3.225e-015
-5.68309e-015	4.51011e-015	-1.06011e-014	4.98637e-015	3.45497e-015	9.33053e-015	8.72075e-015	6.33514e-015	5.93365e-015	7.9537e-015	4.09285e-015	5.47956e-015	-1.89623e-015	9.97945e-016	2.21259e-015	8.18031e-015	3.13855e-015	1.14507e-014	1.0486e-014	1.05514e-014	1.04764e-014	2.82053e-015	6.32825e-015	6.09944e-015	-3.01307e-015
-5.75829e-015	4.43925e-015	-1.03794e-014	4.93486e-015	3.35452e-015	9.1472e-015	8.20461e-015	5.97482e-015	5.65777e-015	7.63699e-015	3.92848e-015	4.9558e-015	-1.82163e-015	8.87904e-016	2.04152e-015	8.27066e-015	2.87828e-015	1.14047e-014	1.01136e-014	1.05902e-014	1.01825e-014	3.00246e-015	6.31538e-015	5.98806e-015	-2.77807e-015
-5.84027e-015	4.35056e-015	-1.01465e-014	4.85157e-015	3.2542e-015	8.93192e-015	7.66291e-015	5.59267e-015	5.36444e-015	7.31306e-015	3.73996e-015	4.43448e-015	-1.74942e-015	7.77842e-016	1.87687e-015	8.3367e-015	2.62731e-015	1.13442e-014	9.72947e-015	1.06162e-014	9.89016e-015	3.18655e-015	6.29066e-015	5.87343e-015	-2.52158e-015
-5.92796e-015	4.24688e-015	-9.90297e-015	4.73691e-015	3.15399e-015	8.68503e-015	7.09873e-015	5.19159e-015	5.056e-015	6.98511e-015	3.52928e-015	3.91766e-015	-1.68009e-015	6.69492e-016	1.71922e-015	8.37692e-015	2.38692e-015	1.1268e-014	9.33789e-015	1.06277e-014	9.6e-015	3.37049e-015	6.25394e-015	5.75605e-015	-2.24544e-015
-6.01986e-015	4.13107e-015	-9.64844e-015	4.59116e-015	3.05407e-015	8.40722e-015	6.51597e-015	4.77478e-015	4.73555e-015	6.65699e-015	3.29911e-015	3.40715e-015	-1.61419e-015	5.65177e-016	1.56942e-015	8.3902e-015	2.15899e-015	1.11745e-014	8.94191e-015	1.06238e-014	9.31314e-015	3.55248e-015	6.20454e-015	5.63694e-015	-1.95168e-015
-6.114e-015	4.00598e-015	-9.38315e-015	4.41601e-015	2.95477e-015	8.09873e-015	5.91844e-015	4.3455e-015	4.40619e-015	6.33272e-015	3.0518e-015	2.90468e-015	-1.55203e-015	4.67233e-016	1.42765e-015	8.37511e-015	1.94458e-015	1.10625e-014	8.54475e-015	1.06036e-014	9.03018e-015	3.73048e-015	6.14218e-015	5.51654e-015	-1.64263e-015
-6.20893e-015	3.87464e-015	-9.10771e-015	4.21243e-015	2.85601e-015	7.75992e-015	5.31003e-015	3.90635e-015	4.07075e-015	6.0165e-015	2.79008e-015	2.41276e-015	-1.49401e-015	3.78019e-016	1.2938e-015	8.33051e-015	1.7444e-015	1.09303e-014	8.14916e-015	1.05662e-014	8.75245e-015	3.90172e-015	6.06725e-015	5.39534e-015	-1.32034e-015
-6.30298e-015	3.74021e-015	-8.82247e-015	3.98231e-015	2.75761e-015	7.39123e-015	4.6949e-015	3.46027e-015	3.73224e-015	5.71172e-015	2.51658e-015	1.9333e-015	-1.43993e-015	2.99925e-016	1.16796e-015	8.25591e-015	1.55912e-015	1.07774e-014	7.75784e-015	1.05106e-014	8.4805e-015	4.06393e-015	5.98026e-015	5.2743e-015	-9.8684e-016
-6.39384e-015	3.60642e-015	-8.52738e-015	3.72746e-015	2.65977e-015	6.99409e-015	4.07699e-015	3.01036e-015	3.39382e-015	5.42107e-015	2.23435e-015	1.4672e-015	-1.38945e-015	2.34832e-016	1.0504e-015	8.15116e-015	1.38903e-015	1.06029e-014	7.37412e-015	1.04364e-014	8.21577e-015	4.21456e-015	5.88216e-015	5.15536e-015	-6.44589e-016
-6.47946e-015	3.47625e-015	-8.22215e-015	3.4493e-015	2.56233e-015	6.57008e-015	3.46014e-015	2.55943e-015	3.0579e-015	5.14758e-015	1.94652e-015	1.01637e-015	-1.34281e-015	1.84401e-016	9.41008e-016	8.01577e-015	1.2345e-015	1.04059e-014	7.00016e-015	1.03433e-014	7.95873e-015	4.35163e-015	5.7729e-015	5.03901e-015	-2.96293e-016
-6.55857e-015	3.3529e-015	-7.90748e-015	3.14998e-015	2.46506e-015	6.12048e-015	2.84768e-015	2.11112e-015	2.72777e-015	4.89365e-015	1.65628e-015	5.83009e-016	-1.29994e-015	1.50688e-016	8.40329e-016	7.84967e-015	1.09545e-015	1.0186e-014	6.63752e-015	1.02309e-014	7.71016e-015	4.47369e-015	5.65342e-015	4.9255e-015	5.51573e-017
-6.62918e-015	3.24023e-015	-7.58421e-015	2.83181e-015	2.36831e-015	5.64706e-015	2.24331e-015	1.66805e-015	2.4064e-015	4.66148e-015	1.36646e-015	1.68614e-016	-1.26104e-015	1.34433e-016	7.48729e-016	7.65319e-015	9.72049e-016	9.94278e-015	6.28783e-015	1.00992e-014	7.47052e-015	4.57844e-015	5.52469e-015	4.81568e-015	4.08395e-016
-6.68967e-015	3.14121e-015	-7.25209e-015	2.49729e-015	2.27178e-015	5.15216e-015	1.65044e-015	1.23305e-015	2.09659e-015	4.45393e-015	1.08071e-015	-2.25388e-016	-1.22517e-015	1.36931e-016	6.66508e-016	7.42672e-015	8.64293e-016	9.67635e-015	5.95239e-015	9.94832e-015	7.24055e-015	4.66418e-015	5.3873e-015	4.71064e-015	7.60524e-016
-6.73748e-015	3.059e-015	-6.91176e-015	2.14868e-015	2.17525e-015	4.63761e-015	1.07246e-015	8.08321e-016	1.80119e-015	4.27305e-015	8.02265e-016	-5.9747e-016	-1.19219e-015	1.59444e-016	5.94114e-016	7.17135e-015	7.71619e-016	9.38656e-015	5.63214e-015	9.77778e-015	7.02023e-015	4.7301e-015	5.24256e-015	4.61115e-015	1.10933e-015
-6.77098e-015	2.99651e-015	-6.56368e-015	1.78846e-015	2.07816e-015	4.10533e-015	5.13129e-016	3.96359e-016	1.52296e-015	4.11966e-015	5.33707e-016	-9.45884e-016	-1.16181e-015	2.0271e-016	5.31058e-016	6.88804e-015	6.92886e-016	9.07417e-015	5.3274e-015	9.58816e-015	6.81067e-015	4.7754e-015	5.09176e-015	4.51827e-015	1.45245e-015
-6.78866e-015	2.95676e-015	-6.20901e-015	1.41911e-015	1.98087e-015	3.55777e-015	-2.43705e-017	-5.2448e-019	1.26441e-015	3.99509e-015	2.78383e-016	-1.26852e-015	-1.1335e-015	2.67243e-016	4.76568e-016	6.57747e-015	6.27921e-016	8.73963e-015	5.03875e-015	9.37974e-015	6.61205e-015	4.79907e-015	4.93629e-015	4.43318e-015	1.78753e-015
-6.78874e-015	2.94219e-015	-5.84829e-015	1.04314e-015	1.88345e-015	2.99791e-015	-5.37033e-016	-3.80524e-016	1.02787e-015	3.89966e-015	3.92772e-017	-1.5628e-015	-1.10724e-015	3.53006e-016	4.30596e-016	6.24151e-015	5.7559e-016	8.38427e-015	4.76648e-015	9.15389e-015	6.4242e-015	4.80074e-015	4.77659e-015	4.35601e-015	2.11246e-015
-6.76992e-015	2.95484e-015	-5.48176e-015	6.63701e-016	1.78581e-015	2.42876e-015	-1.02252e-015	-7.41419e-016	8.1512e-016	3.83305e-015	-1.81135e-016	-1.82756e-015	-1.08284e-015	4.59983e-016	3.93968e-016	5.88227e-015	5.34576e-016	8.00946e-015	4.51e-015	8.91103e-015	6.24715e-015	4.77961e-015	4.61451e-015	4.28771e-015	2.42479e-015
-6.73088e-015	2.99612e-015	-5.11041e-015	2.83636e-016	1.68764e-015	1.85313e-015	-1.47818e-015	-1.08072e-015	6.28078e-016	3.79522e-015	-3.8069e-016	-2.06132e-015	-1.05906e-015	5.87925e-016	3.66363e-016	5.50163e-015	5.03801e-016	7.61617e-015	4.26817e-015	8.65206e-015	6.08077e-015	4.73493e-015	4.4518e-015	4.22914e-015	2.72244e-015
-6.67103e-015	3.06773e-015	-4.7345e-015	-9.47073e-017	1.58842e-015	1.27363e-015	-1.90195e-015	-1.39672e-015	4.6818e-016	3.78575e-015	-5.5729e-016	-2.26236e-015	-1.03475e-015	7.36887e-016	3.47391e-016	5.10145e-015	4.81264e-016	7.20608e-015	4.03982e-015	8.37776e-015	5.92538e-015	4.66677e-015	4.28974e-015	4.18115e-015	3.00359e-015
-6.58943e-015	3.17028e-015	-4.35471e-015	-4.68603e-016	1.4883e-015	6.94227e-016	-2.29199e-015	-1.68795e-015	3.37085e-016	3.80348e-015	-7.08576e-016	-2.42862e-015	-1.00923e-015	9.06153e-016	3.36514e-016	4.68428e-015	4.65275e-016	6.78078e-015	3.82363e-015	8.08913e-015	5.78088e-015	4.57497e-015	4.13022e-015	4.14427e-015	3.26666e-015
-6.48535e-015	3.30421e-015	-3.97188e-015	-8.35037e-016	1.38711e-015	1.17883e-016	-2.64669e-015	-1.9527e-015	2.36111e-016	3.84652e-015	-8.33365e-016	-2.55792e-015	-9.81301e-016	1.09491e-015	3.33873e-016	4.25279e-015	4.54376e-016	6.34247e-015	3.6185e-015	7.78773e-015	5.64758e-015	4.46018e-015	3.97539e-015	4.11953e-015	3.51031e-015
-6.3584e-015	3.46935e-015	-3.58678e-015	-1.19147e-015	1.28443e-015	-4.526e-016	-2.96489e-015	-2.18965e-015	1.65676e-016	3.9127e-015	-9.30525e-016	-2.6487e-015	-9.5057e-016	1.30148e-015	3.38474e-016	3.80963e-015	4.47345e-016	5.89321e-015	3.42243e-015	7.47449e-015	5.52521e-015	4.32337e-015	3.82645e-015	4.10744e-015	3.73245e-015
-6.20824e-015	3.66496e-015	-3.20014e-015	-1.53564e-015	1.18047e-015	-1.0148e-015	-3.24614e-015	-2.39726e-015	1.26255e-016	4.00003e-015	-9.99222e-016	-2.69965e-015	-9.16038e-016	1.52418e-015	3.49786e-016	3.35707e-015	4.42717e-016	5.43499e-015	3.23366e-015	7.15065e-015	5.41375e-015	4.16512e-015	3.68438e-015	4.10837e-015	3.93209e-015
-6.03503e-015	3.89026e-015	-2.81347e-015	-1.86556e-015	1.0746e-015	-1.56537e-015	-3.48955e-015	-2.57484e-015	1.17933e-016	4.10605e-015	-1.0384e-015	-2.71043e-015	-8.76652e-016	1.76106e-015	3.66872e-016	2.89826e-015	4.38396e-016	4.9698e-015	3.05056e-015	6.81801e-015	5.31276e-015	3.98679e-015	3.55118e-015	4.1224e-015	4.10841e-015
-5.8387e-015	4.14382e-015	-2.42777e-015	-2.17856e-015	9.67176e-016	-2.1008e-015	-3.69479e-015	-2.72137e-015	1.41292e-016	4.22834e-015	-1.0479e-015	-2.67929e-015	-8.32256e-016	2.01075e-015	3.89334e-016	2.43539e-015	4.32661e-016	4.50019e-015	2.87103e-015	6.47755e-015	5.22187e-015	3.78967e-015	3.42852e-015	4.14994e-015	4.2606e-015
-5.61934e-015	4.42371e-015	-2.04355e-015	-2.47304e-015	8.58382e-016	-2.6177e-015	-3.86166e-015	-2.83638e-015	1.9527e-016	4.36402e-015	-1.02735e-015	-2.60484e-015	-7.81328e-016	2.27118e-015	4.16415e-016	1.9714e-015	4.24298e-016	4.02864e-015	2.69335e-015	6.13069e-015	5.14058e-015	3.57485e-015	3.31752e-015	4.19073e-015	4.38796e-015
-5.37718e-015	4.72847e-015	-1.66173e-015	-2.74713e-015	7.48674e-016	-3.11347e-015	-3.99077e-015	-2.91853e-015	2.79175e-016	4.50949e-015	-9.76995e-016	-2.48679e-015	-7.22689e-016	2.5403e-015	4.46886e-016	1.50921e-015	4.11238e-016	3.55728e-015	2.51483e-015	5.77868e-015	5.06863e-015	3.34394e-015	3.21908e-015	4.24526e-015	4.48961e-015
-5.113e-015	5.05605e-015	-1.28378e-015	-2.99889e-015	6.38134e-016	-3.58619e-015	-4.08303e-015	-2.9669e-015	3.92014e-016	4.66122e-015	-8.97589e-016	-2.3245e-015	-6.55749e-016	2.81616e-015	4.8021e-016	1.05189e-015	3.92012e-016	3.08831e-015	2.33381e-015	5.42252e-015	5.00584e-015	3.09866e-015	3.13427e-015	4.31346e-015	4.56568e-015
-4.82733e-015	5.40324e-015	-9.10422e-016	-3.22654e-015	5.26691e-016	-4.03275e-015	-4.13914e-015	-2.9815e-015	5.33191e-016	4.81585e-015	-7.8932e-016	-2.11699e-015	-5.79154e-016	3.09638e-015	5.15184e-016	6.02247e-016	3.65726e-016	2.62436e-015	2.14806e-015	5.06376e-015	4.95212e-015	2.84121e-015	3.06356e-015	4.39558e-015	4.61593e-015
-4.52129e-015	5.76681e-015	-5.42682e-016	-3.42871e-015	4.14885e-016	-4.45043e-015	-4.16035e-015	-2.96202e-015	7.00903e-016	4.97056e-015	-6.53212e-016	-1.86414e-015	-4.92254e-016	3.37916e-015	5.51254e-016	1.62887e-016	3.31481e-016	2.16754e-015	1.95592e-015	4.70387e-015	4.90655e-015	2.57405e-015	3.00745e-015	4.49117e-015	4.64122e-015
-4.19644e-015	6.144e-015	-1.81172e-016	-3.60457e-015	3.03023e-016	-4.83719e-015	-4.14725e-015	-2.9086e-015	8.93578e-016	5.12201e-015	-4.90556e-016	-1.56694e-015	-3.93408e-016	3.66245e-015	5.87755e-016	-2.638e-016	2.88385e-016	1.72021e-015	1.75654e-015	4.34363e-015	4.8688e-015	2.29869e-015	2.96718e-015	4.60018e-015	4.64177e-015
-3.85373e-015	6.53184e-015	1.73156e-016	-3.7531e-015	1.91261e-016	-5.19105e-015	-4.10146e-015	-2.82121e-015	1.10926e-015	5.26666e-015	-3.02121e-016	-1.2267e-015	-2.81751e-016	3.94414e-015	6.23082e-016	-6.75186e-016	2.35627e-016	1.28414e-015	1.54825e-015	3.98436e-015	4.83827e-015	2.0167e-015	2.94342e-015	4.72225e-015	4.61794e-015
-3.49461e-015	6.9266e-015	5.1912e-016	-3.87366e-015	7.92937e-017	-5.50977e-015	-4.02475e-015	-2.69949e-015	1.34627e-015	5.40218e-015	-8.98997e-017	-8.4383e-016	-1.56247e-016	4.22204e-015	6.56479e-016	-1.0687e-015	1.72013e-016	8.6137e-016	1.33055e-015	3.62735e-015	4.81515e-015	1.73091e-015	2.93585e-015	4.85683e-015	4.57084e-015
-3.12012e-015	7.32468e-015	8.55069e-016	-3.96602e-015	-3.21424e-017	-5.79173e-015	-3.91924e-015	-2.54359e-015	1.60302e-015	5.52492e-015	1.44686e-016	-4.19082e-016	-1.7236e-017	4.49406e-015	6.86972e-016	-1.44198e-015	9.75075e-017	4.53794e-016	1.10247e-015	3.27371e-015	4.79946e-015	1.44332e-015	2.94408e-015	5.00282e-015	4.50187e-015
-2.73139e-015	7.72277e-015	1.18005e-015	-4.03e-015	-1.41895e-016	-6.03581e-015	-3.78742e-015	-2.35386e-015	1.87697e-015	5.63218e-015	3.9998e-016	4.5246e-017	1.36167e-016	4.75849e-015	7.1326e-016	-1.79336e-015	1.26949e-017	6.31245e-017	8.63107e-016	2.92401e-015	4.79098e-015	1.15599e-015	2.96826e-015	5.15968e-015	4.412e-015
-2.33035e-015	8.11725e-015	1.49341e-015	-4.06503e-015	-2.5004e-016	-6.24074e-015	-3.63167e-015	-2.13085e-015	2.16525e-015	5.72177e-015	6.73353e-016	5.46664e-016	3.05033e-016	5.01358e-015	7.34857e-016	-2.12104e-015	-8.20919e-017	-3.09344e-016	6.12194e-016	2.57977e-015	4.78866e-015	8.70902e-016	3.00785e-015	5.32645e-015	4.3026e-015
-1.91883e-015	8.50484e-015	1.79393e-015	-4.0716e-015	-3.56099e-016	-6.40577e-015	-3.45368e-015	-1.87543e-015	2.46525e-015	5.79115e-015	9.62796e-016	1.08299e-015	4.89204e-016	5.25761e-015	7.50908e-016	-2.42368e-015	-1.86812e-016	-6.62491e-016	3.50454e-016	2.24232e-015	4.79203e-015	5.89773e-016	3.06179e-015	5.50287e-015	4.17514e-015
-1.49859e-015	8.88132e-015	2.08101e-015	-4.05025e-015	-4.59642e-016	-6.53038e-015	-3.25606e-015	-1.58849e-015	2.7742e-015	5.83861e-015	1.2668e-015	1.65143e-015	6.88644e-016	5.48949e-015	7.60393e-016	-2.69961e-015	-3.0169e-016	-9.95377e-016	7.78218e-017	1.91186e-015	4.80073e-015	3.14649e-016	3.12977e-015	5.68774e-015	4.03116e-015
-1.07119e-015	9.24368e-015	2.35438e-015	-4.00169e-015	-5.60371e-016	-6.61433e-015	-3.04149e-015	-1.27138e-015	3.08972e-015	5.86242e-015	1.58343e-015	2.24884e-015	9.04081e-016	5.70809e-015	7.62997e-016	-2.94796e-015	-4.25827e-016	-1.30704e-015	-2.05035e-016	1.58915e-015	4.81343e-015	4.73185e-017	3.21107e-015	5.87977e-015	3.87238e-015
-6.3819e-016	9.58913e-015	2.61253e-015	-3.92606e-015	-6.57695e-016	-6.65773e-015	-2.8126e-015	-9.25675e-016	3.40877e-015	5.86164e-015	1.91103e-015	2.8714e-015	1.13574e-015	5.91292e-015	7.58611e-016	-3.16842e-015	-5.58928e-016	-1.59634e-015	-4.97158e-016	1.27466e-015	4.82952e-015	-2.10065e-016	3.30427e-015	6.07783e-015	3.70115e-015
-2.01758e-016	9.91534e-015	2.85503e-015	-3.82436e-015	-7.51475e-016	-6.66111e-015	-2.57255e-015	-5.52889e-016	3.72893e-015	5.83538e-015	2.24777e-015	3.51496e-015	1.38389e-015	6.10265e-015	7.46802e-016	-3.36059e-015	-6.99579e-016	-1.8636e-015	-7.97424e-016	9.6881e-016	4.84884e-015	-4.56243e-016	3.40734e-015	6.28086e-015	3.51955e-015
2.36949e-016	1.02197e-014	3.08109e-015	-3.69808e-015	-8.41526e-016	-6.62563e-015	-2.32381e-015	-1.5426e-016	4.0474e-015	5.78264e-015	2.59217e-015	4.17584e-015	1.64844e-015	6.27675e-015	7.27326e-016	-3.52399e-015	-8.46864e-016	-2.10827e-015	-1.10505e-015	6.72232e-016	4.87103e-015	-6.90201e-016	3.51911e-015	6.4876e-015	3.32952e-015
6.75667e-016	1.04996e-014	3.29083e-015	-3.54897e-015	-9.27595e-016	-6.55227e-015	-2.06933e-015	2.68616e-016	4.36179e-015	5.7034e-015	2.9425e-015	4.84892e-015	1.9288e-015	6.43494e-015	6.99473e-016	-3.65828e-015	-9.9946e-016	-2.33065e-015	-1.41881e-015	3.85085e-016	4.89522e-015	-9.10766e-016	3.63808e-015	6.69696e-015	3.13268e-015
1.11301e-015	1.07536e-014	3.4842e-015	-3.37888e-015	-1.00895e-015	-6.44135e-015	-1.81187e-015	7.13594e-016	4.66969e-015	5.59727e-015	3.2972e-015	5.52953e-015	2.22447e-015	6.57702e-015	6.63397e-016	-3.7637e-015	-1.15569e-015	-2.53069e-015	-1.73651e-015	1.0827e-016	4.92155e-015	-1.11675e-015	3.76298e-015	6.90724e-015	2.93134e-015
1.54718e-015	1.09802e-014	3.66071e-015	-3.18973e-015	-1.0855e-015	-6.29453e-015	-1.5535e-015	1.17859e-015	4.96867e-015	5.46571e-015	3.65482e-015	6.21246e-015	2.5346e-015	6.70363e-015	6.19197e-016	-3.84045e-015	-1.31368e-015	-2.7096e-015	-2.056e-015	-1.57887e-016	4.9493e-015	-1.30709e-015	3.8921e-015	7.11709e-015	2.72787e-015
1.97607e-015	1.11785e-014	3.82048e-015	-2.98255e-015	-1.1567e-015	-6.11396e-015	-1.29634e-015	1.66213e-015	5.25645e-015	5.30937e-015	4.01394e-015	6.89306e-015	2.85815e-015	6.81467e-015	5.67444e-016	-3.88928e-015	-1.47202e-015	-2.86754e-015	-2.37595e-015	-4.1352e-016	4.97786e-015	-1.48102e-015	4.02382e-015	7.32458e-015	2.52395e-015
2.39826e-015	1.13475e-014	3.96346e-015	-2.75985e-015	-1.22189e-015	-5.90085e-015	-1.04296e-015	2.16154e-015	5.53117e-015	5.12914e-015	4.37296e-015	7.56551e-015	3.19407e-015	6.91101e-015	5.08541e-016	-3.91115e-015	-1.6289e-015	-3.00518e-015	-2.69458e-015	-6.58757e-016	5.00765e-015	-1.63823e-015	4.15682e-015	7.5283e-015	2.32179e-015
2.81271e-015	1.1487e-014	4.0899e-015	-2.52366e-015	-1.28031e-015	-5.65745e-015	-7.95974e-016	2.67391e-015	5.7915e-015	4.92704e-015	4.73142e-015	8.22446e-015	3.54101e-015	6.99307e-015	4.42894e-016	-3.90728e-015	-1.78218e-015	-3.12372e-015	-3.00885e-015	-8.93179e-016	5.03787e-015	-1.77864e-015	4.28859e-015	7.7272e-015	2.12376e-015
3.21743e-015	1.15976e-014	4.20049e-015	-2.27525e-015	-1.33179e-015	-5.38556e-015	-5.57507e-016	3.19673e-015	6.03548e-015	4.70499e-015	5.08807e-015	8.86459e-015	3.89792e-015	7.06136e-015	3.70842e-016	-3.8786e-015	-1.93046e-015	-3.22457e-015	-3.31671e-015	-1.11669e-015	5.06732e-015	-1.90191e-015	4.41835e-015	7.91994e-015	1.93144e-015
3.61029e-015	1.16798e-014	4.29572e-015	-2.01693e-015	-1.37621e-015	-5.0884e-015	-3.294e-016	3.72712e-015	6.2618e-015	4.46538e-015	5.4413e-015	9.48071e-015	4.26338e-015	7.11769e-015	2.93001e-016	-3.827e-015	-2.07187e-015	-3.309e-015	-3.61571e-015	-1.32958e-015	5.09592e-015	-2.00772e-015	4.5439e-015	8.10504e-015	1.74723e-015
3.99017e-015	1.1734e-014	4.37605e-015	-1.75089e-015	-1.4135e-015	-4.76819e-015	-1.13524e-016	4.26244e-015	6.4689e-015	4.2107e-015	5.79032e-015	1.00678e-014	4.63553e-015	7.16318e-015	2.10137e-016	-3.75436e-015	-2.20541e-015	-3.37814e-015	-3.90468e-015	-1.53181e-015	5.12324e-015	-2.09655e-015	4.66322e-015	8.28101e-015	1.57294e-015
4.35484e-015	1.1761e-014	4.44184e-015	-1.47996e-015	-1.44354e-015	-4.42761e-015	8.84395e-017	4.79939e-015	6.65516e-015	3.94346e-015	6.1343e-015	1.06203e-014	5.01254e-015	7.19869e-015	1.23145e-016	-3.66225e-015	-2.32967e-015	-3.43353e-015	-4.18156e-015	-1.72287e-015	5.14889e-015	-2.16854e-015	4.7749e-015	8.44594e-015	1.41012e-015
4.70345e-015	1.17623e-014	4.49372e-015	-1.20567e-015	-1.4661e-015	-4.06935e-015	2.74868e-016	5.33518e-015	6.82015e-015	3.66735e-015	6.47247e-015	1.11336e-014	5.39193e-015	7.22543e-015	3.28364e-017	-3.55221e-015	-2.44239e-015	-3.47674e-015	-4.44442e-015	-1.90274e-015	5.17206e-015	-2.22467e-015	4.8772e-015	8.59865e-015	1.2602e-015
5.03472e-015	1.17393e-014	4.53222e-015	-9.30006e-016	-1.48089e-015	-3.69577e-015	4.44238e-016	5.86654e-015	6.96288e-015	3.38498e-015	6.80381e-015	1.16029e-014	5.7716e-015	7.24459e-015	-6.0013e-017	-3.4259e-015	-2.54232e-015	-3.50892e-015	-4.69146e-015	-2.07193e-015	5.19225e-015	-2.26541e-015	4.96889e-015	8.73769e-015	1.12486e-015
5.34694e-015	1.16937e-014	4.55828e-015	-6.54596e-016	-1.48783e-015	-3.30958e-015	5.9597e-016	6.38969e-015	7.08241e-015	3.099e-015	7.12822e-015	1.20243e-014	6.14925e-015	7.25645e-015	-1.54079e-016	-3.28507e-015	-2.62804e-015	-3.53153e-015	-4.92158e-015	-2.23131e-015	5.20899e-015	-2.29125e-015	5.04822e-015	8.86152e-015	1.00492e-015
5.63882e-015	1.16278e-014	4.57232e-015	-3.81359e-016	-1.48627e-015	-2.91405e-015	7.29098e-016	6.90125e-015	7.17866e-015	2.81257e-015	7.44496e-015	1.23945e-014	6.52266e-015	7.26262e-015	-2.48375e-016	-3.13144e-015	-2.69841e-015	-3.54669e-015	-5.13326e-015	-2.38023e-015	5.22214e-015	-2.30255e-015	5.11411e-015	8.96868e-015	9.02058e-016
5.90912e-015	1.15433e-014	4.57559e-015	-1.12701e-016	-1.47616e-015	-2.51168e-015	8.43417e-016	7.39796e-015	7.25186e-015	2.52885e-015	7.75333e-015	1.27097e-014	6.88915e-015	7.26412e-015	-3.4067e-016	-2.96725e-015	-2.75318e-015	-3.55606e-015	-5.32503e-015	-2.51934e-015	5.23128e-015	-2.30059e-015	5.16602e-015	9.05845e-015	8.16885e-016
6.15689e-015	1.14421e-014	4.56898e-015	1.50032e-016	-1.45738e-015	-2.10461e-015	9.38367e-016	7.87699e-015	7.30206e-015	2.25172e-015	8.05237e-015	1.29664e-014	7.24607e-015	7.26247e-015	-4.30928e-016	-2.79465e-015	-2.79125e-015	-3.56113e-015	-5.49604e-015	-2.64843e-015	5.23608e-015	-2.2865e-015	5.2033e-015	9.12966e-015	7.5012e-016
6.38167e-015	1.13266e-014	4.55355e-015	4.05536e-016	-1.42949e-015	-1.69559e-015	1.01429e-015	8.33528e-015	7.32913e-015	1.98376e-015	8.34163e-015	1.31623e-014	7.59117e-015	7.2581e-015	-5.17853e-016	-2.61529e-015	-2.81214e-015	-3.5632e-015	-5.64596e-015	-2.76705e-015	5.23636e-015	-2.26119e-015	5.22508e-015	9.18189e-015	7.03049e-016
6.58212e-015	1.11985e-014	4.53015e-015	6.52679e-016	-1.39268e-015	-1.28765e-015	1.07082e-015	8.76955e-015	7.33339e-015	1.72757e-015	8.62029e-015	1.32951e-014	7.92228e-015	7.25179e-015	-5.99956e-016	-2.431e-015	-2.81546e-015	-3.56419e-015	-5.77395e-015	-2.87536e-015	5.23168e-015	-2.226e-015	5.23102e-015	9.21366e-015	6.75526e-016
6.75662e-015	1.10603e-014	4.49975e-015	8.90114e-016	-1.3469e-015	-8.83745e-016	1.10844e-015	9.17748e-015	7.31552e-015	1.48611e-015	8.88753e-015	1.3363e-014	8.23691e-015	7.24427e-015	-6.75753e-016	-2.24312e-015	-2.80014e-015	-3.56501e-015	-5.87974e-015	-2.97364e-015	5.22165e-015	-2.18192e-015	5.22069e-015	9.22403e-015	6.6737e-016
6.90546e-015	1.09138e-014	4.46327e-015	1.11666e-015	-1.29135e-015	-4.86239e-016	1.12724e-015	9.55653e-015	7.27672e-015	1.26168e-015	9.14273e-015	1.33655e-014	8.53251e-015	7.23547e-015	-7.4446e-016	-2.05318e-015	-2.76627e-015	-3.56696e-015	-5.96334e-015	-3.06222e-015	5.2062e-015	-2.12952e-015	5.19404e-015	9.21275e-015	6.78299e-016
7.02865e-015	1.07614e-014	4.42145e-015	1.3318e-015	-1.22665e-015	-9.72875e-017	1.12813e-015	9.9043e-015	7.21777e-015	1.05651e-015	9.38491e-015	1.33022e-014	8.8074e-015	7.2255e-015	-8.05291e-016	-1.86296e-015	-2.71499e-015	-3.57099e-015	-6.02582e-015	-3.14056e-015	5.18497e-015	-2.07035e-015	5.15117e-015	9.17974e-015	7.07953e-016
7.1256e-015	1.06049e-014	4.37515e-015	1.53453e-015	-1.15314e-015	2.80843e-016	1.11138e-015	1.02182e-014	7.13942e-015	8.72999e-016	9.6129e-015	1.31725e-014	9.05899e-015	7.21431e-015	-8.57238e-016	-1.6742e-015	-2.64631e-015	-3.5783e-015	-6.06801e-015	-3.20934e-015	5.15724e-015	-2.00556e-015	5.09209e-015	9.12416e-015	7.55877e-016
7.19618e-015	1.04458e-014	4.32534e-015	1.72452e-015	-1.07017e-015	6.45768e-016	1.07825e-015	1.04959e-014	7.0426e-015	7.12419e-016	9.82573e-015	1.29772e-014	9.28499e-015	7.20128e-015	-8.99742e-016	-1.4883e-015	-2.56127e-015	-3.58978e-015	-6.08996e-015	-3.26942e-015	5.12254e-015	-1.9359e-015	5.01715e-015	9.04625e-015	8.21451e-016
7.23985e-015	1.02851e-014	4.27308e-015	1.90152e-015	-9.78157e-016	9.95517e-016	1.02926e-015	1.07361e-014	6.9288e-015	5.76052e-016	1.00224e-014	1.27177e-014	9.48353e-015	7.18635e-015	-9.3192e-016	-1.30624e-015	-2.4605e-015	-3.60618e-015	-6.09341e-015	-3.32139e-015	5.08044e-015	-1.86225e-015	4.92652e-015	8.94579e-015	9.03804e-016
7.25666e-015	1.01244e-014	4.21883e-015	2.06533e-015	-8.77369e-016	1.32861e-015	9.65589e-016	1.09364e-014	6.79898e-015	4.65198e-016	1.02013e-014	1.23952e-014	9.6531e-015	7.16867e-015	-9.52906e-016	-1.1291e-015	-2.34453e-015	-3.62835e-015	-6.07953e-015	-3.36519e-015	5.03019e-015	-1.78638e-015	4.82118e-015	8.823e-015	1.00095e-015
7.24711e-015	9.9648e-015	4.16291e-015	2.21586e-015	-7.68011e-016	1.6432e-015	8.88727e-016	1.10957e-014	6.65447e-015	3.80498e-016	1.03611e-014	1.2012e-014	9.7919e-015	7.14758e-015	-9.62121e-016	-9.58199e-016	-2.21421e-015	-3.65671e-015	-6.05021e-015	-3.4019e-015	4.97214e-015	-1.70957e-015	4.70207e-015	8.67786e-015	1.11228e-015
7.21135e-015	9.8068e-015	4.10561e-015	2.35332e-015	-6.50711e-016	1.93725e-015	8.00119e-016	1.12133e-014	6.49665e-015	3.22845e-016	1.0501e-014	1.15712e-014	9.89909e-015	7.12141e-015	-9.59218e-016	-7.94758e-016	-2.071e-015	-3.69116e-015	-6.00702e-015	-3.431e-015	4.90565e-015	-1.63235e-015	4.56979e-015	8.51113e-015	1.23616e-015
7.15047e-015	9.65029e-015	4.04762e-015	2.47797e-015	-5.25855e-016	2.21025e-015	7.00904e-016	1.12884e-014	6.32667e-015	2.91673e-016	1.06195e-014	1.10754e-014	9.97391e-015	7.0891e-015	-9.43771e-016	-6.3899e-016	-1.91573e-015	-3.73197e-015	-5.9517e-015	-3.45276e-015	4.83061e-015	-1.55592e-015	4.42521e-015	8.32348e-015	1.37168e-015
7.0655e-015	9.4959e-015	3.99003e-015	2.58956e-015	-3.93805e-016	2.46141e-015	5.92375e-016	1.13211e-014	6.14546e-015	2.86554e-016	1.07155e-014	1.0529e-014	1.00146e-014	7.04954e-015	-9.15474e-016	-4.91332e-016	-1.74936e-015	-3.77953e-015	-5.88564e-015	-3.46799e-015	4.74664e-015	-1.48135e-015	4.26884e-015	8.11597e-015	1.51684e-015
6.9569e-015	9.34321e-015	3.93265e-015	2.68856e-015	-2.55083e-016	2.68964e-015	4.75795e-016	1.13115e-014	5.9554e-015	3.07484e-016	1.07875e-014	9.93595e-015	1.00206e-014	7.00128e-015	-8.74626e-016	-3.52336e-016	-1.57334e-015	-3.8337e-015	-5.81053e-015	-3.47693e-015	4.65334e-015	-1.40987e-015	4.10224e-015	7.88912e-015	1.66994e-015
6.8259e-015	9.19202e-015	3.87576e-015	2.77601e-015	-1.10557e-016	2.89398e-015	3.53269e-016	1.12597e-014	5.75801e-015	3.53545e-016	1.08336e-014	9.30021e-015	9.99165e-015	6.94284e-015	-8.21738e-016	-2.22353e-016	-1.38886e-015	-3.89415e-015	-5.72894e-015	-3.4795e-015	4.54995e-015	-1.34218e-015	3.9258e-015	7.64387e-015	1.82889e-015
6.67391e-015	9.0418e-015	3.81945e-015	2.85252e-015	3.90079e-017	3.07456e-015	2.26396e-016	1.11668e-014	5.55519e-015	4.23234e-016	1.08533e-014	8.62648e-015	9.92809e-015	6.8723e-015	-7.5744e-016	-1.01894e-016	-1.19766e-015	-3.96098e-015	-5.64288e-015	-3.47663e-015	4.4362e-015	-1.27899e-015	3.74124e-015	7.38118e-015	1.99238e-015
6.50216e-015	8.89171e-015	3.76378e-015	2.91927e-015	1.93988e-016	3.23042e-015	9.65465e-017	1.10344e-014	5.34762e-015	5.14822e-016	1.08454e-014	7.91953e-015	9.83068e-015	6.78851e-015	-6.81386e-016	8.6618e-018	-1.0011e-015	-4.03395e-015	-5.55357e-015	-3.46879e-015	4.312e-015	-1.22116e-015	3.5499e-015	7.1026e-015	2.15872e-015
6.31212e-015	8.74088e-015	3.70898e-015	2.97686e-015	3.53194e-016	3.36182e-015	-3.48234e-017	1.0864e-014	5.13678e-015	6.26346e-016	1.0809e-014	7.18412e-015	9.69991e-015	6.68963e-015	-5.94284e-016	1.09478e-016	-8.00777e-016	-4.11288e-015	-5.46343e-015	-3.45621e-015	4.17705e-015	-1.16885e-015	3.35257e-015	6.8095e-015	2.32638e-015
6.10566e-015	8.58746e-015	3.65536e-015	3.02613e-015	5.15903e-016	3.46936e-015	-1.65599e-016	1.06571e-014	4.9241e-015	7.55346e-016	1.0743e-014	6.42543e-015	9.53692e-015	6.57473e-015	-4.97177e-016	2.01091e-016	-5.98259e-016	-4.19726e-015	-5.37416e-015	-3.43922e-015	4.03063e-015	-1.12245e-015	3.15054e-015	6.50364e-015	2.49321e-015
5.88535e-015	8.42981e-015	3.60261e-015	3.06826e-015	6.81245e-016	3.554e-015	-2.94608e-016	1.0417e-014	4.71057e-015	8.99528e-016	1.06466e-014	5.6492e-015	9.3428e-015	6.44199e-015	-3.90341e-016	2.82982e-016	-3.95256e-016	-4.28601e-015	-5.2874e-015	-3.41859e-015	3.87268e-015	-1.08322e-015	2.94526e-015	6.18651e-015	2.6573e-015
5.6536e-015	8.2666e-015	3.5509e-015	3.10463e-015	8.48456e-016	3.61565e-015	-4.20768e-016	1.01466e-014	4.49674e-015	1.05642e-015	1.05194e-014	4.86062e-015	9.11924e-015	6.2897e-015	-2.74551e-016	3.55105e-016	-1.92906e-016	-4.37856e-015	-5.20423e-015	-3.39459e-015	3.70324e-015	-1.05223e-015	2.73806e-015	5.86067e-015	2.81677e-015
5.41211e-015	8.09661e-015	3.50011e-015	3.13599e-015	1.01721e-015	3.65561e-015	-5.42393e-016	9.84838e-015	4.28394e-015	1.22318e-015	1.03616e-014	4.06567e-015	8.86823e-015	6.11681e-015	-1.51494e-016	4.17828e-016	8.25798e-018	-4.4742e-015	-5.12633e-015	-3.36783e-015	3.52191e-015	-1.02981e-015	2.53013e-015	5.52729e-015	2.96961e-015
5.16313e-015	7.91823e-015	3.45006e-015	3.16386e-015	1.18693e-015	3.67439e-015	-6.58569e-016	9.52579e-015	4.07318e-015	1.39681e-015	1.01725e-014	3.26947e-015	8.59176e-015	5.92259e-015	-2.16704e-017	4.71327e-016	2.06957e-016	-4.57214e-015	-5.05549e-015	-3.33874e-015	3.32884e-015	-1.01599e-015	2.32239e-015	5.18797e-015	3.11434e-015
4.90918e-015	7.72986e-015	3.40089e-015	3.18926e-015	1.35639e-015	3.67326e-015	-7.68187e-016	9.18192e-015	3.86509e-015	1.57466e-015	9.95206e-015	2.478e-015	8.29222e-015	5.70594e-015	1.1394e-016	5.15349e-016	4.02044e-016	-4.67233e-015	-4.99274e-015	-3.30761e-015	3.1231e-015	-1.01049e-015	2.11617e-015	4.84482e-015	3.24926e-015
4.65247e-015	7.53e-015	3.35198e-015	3.21308e-015	1.52506e-015	3.65362e-015	-8.69865e-016	8.8202e-015	3.66038e-015	1.75382e-015	9.70108e-015	1.69569e-015	7.97209e-015	5.46572e-015	2.54517e-016	5.50065e-016	5.93128e-016	-4.77475e-015	-4.93848e-015	-3.27514e-015	2.90436e-015	-1.01364e-015	1.91196e-015	4.5e-015	3.37333e-015
4.39502e-015	7.3167e-015	3.30299e-015	3.23618e-015	1.69226e-015	3.61725e-015	-9.62899e-016	8.44404e-015	3.45984e-015	1.93135e-015	9.42003e-015	9.27221e-016	7.63436e-015	5.20189e-015	3.98877e-016	5.75587e-016	7.78863e-016	-4.87797e-015	-4.89272e-015	-3.24206e-015	2.67358e-015	-1.02603e-015	1.71062e-015	4.15566e-015	3.48502e-015
4.13964e-015	7.08894e-015	3.25442e-015	3.25924e-015	1.85781e-015	3.56523e-015	-1.04687e-015	8.0573e-015	3.26462e-015	2.10395e-015	9.10948e-015	1.77051e-016	7.28077e-015	4.91463e-015	5.45901e-016	5.92327e-016	9.58197e-016	-4.98046e-015	-4.85648e-015	-3.20796e-015	2.43029e-015	-1.04771e-015	1.51328e-015	3.81381e-015	3.58329e-015
3.88849e-015	6.84475e-015	3.20653e-015	3.28378e-015	2.02099e-015	3.49948e-015	-1.12093e-015	7.66436e-015	3.07509e-015	2.26849e-015	8.77073e-015	-5.51166e-016	6.91464e-015	4.60399e-015	6.94781e-016	6.01414e-016	1.13088e-015	-5.0824e-015	-4.83003e-015	-3.17353e-015	2.17485e-015	-1.07847e-015	1.32077e-015	3.47641e-015	3.66692e-015
3.64423e-015	6.58296e-015	3.15914e-015	3.31036e-015	2.1812e-015	3.42204e-015	-1.18414e-015	7.26955e-015	2.89171e-015	2.42218e-015	8.40527e-015	-1.253e-015	6.53966e-015	4.27057e-015	8.44264e-016	6.03027e-016	1.29597e-015	-5.18306e-015	-4.81395e-015	-3.13905e-015	1.90745e-015	-1.11843e-015	1.13404e-015	3.14535e-015	3.7352e-015
3.40867e-015	6.30239e-015	3.11277e-015	3.33983e-015	2.33781e-015	3.33487e-015	-1.23596e-015	6.87641e-015	2.71464e-015	2.56173e-015	8.01476e-015	-1.92557e-015	6.15793e-015	3.91501e-015	9.92744e-016	5.97382e-016	1.45313e-015	-5.28161e-015	-4.80761e-015	-3.10487e-015	1.62787e-015	-1.16726e-015	9.53281e-016	2.82214e-015	3.78727e-015
3.18456e-015	6.00247e-015	3.06696e-015	3.37307e-015	2.48953e-015	3.23995e-015	-1.27662e-015	6.4886e-015	2.54389e-015	2.68509e-015	7.60078e-015	-2.56541e-015	5.77225e-015	3.53802e-015	1.13985e-015	5.84513e-016	1.60145e-015	-5.37712e-015	-4.81044e-015	-3.07091e-015	1.336e-015	-1.22524e-015	7.79117e-016	2.50883e-015	3.82265e-015
2.97383e-015	5.68261e-015	3.02196e-015	3.41123e-015	2.63623e-015	3.13914e-015	-1.30539e-015	6.11097e-015	2.37962e-015	2.79011e-015	7.16627e-015	-3.16925e-015	5.38632e-015	3.14192e-015	1.28491e-015	5.64986e-016	1.7408e-015	-5.46875e-015	-4.82212e-015	-3.03736e-015	1.03227e-015	-1.2916e-015	6.12414e-016	2.20668e-015	3.84094e-015
2.77796e-015	5.34264e-015	2.97776e-015	3.45484e-015	2.77815e-015	3.03419e-015	-1.32146e-015	5.74741e-015	2.22211e-015	2.87451e-015	6.71404e-015	-3.73397e-015	5.0036e-015	2.72806e-015	1.42638e-015	5.38841e-016	1.87118e-015	-5.55586e-015	-4.84239e-015	-3.00449e-015	7.17547e-016	-1.36591e-015	4.53429e-016	1.91706e-015	3.84203e-015
2.59829e-015	4.98175e-015	2.93409e-015	3.50433e-015	2.91443e-015	2.92753e-015	-1.32552e-015	5.40147e-015	2.0716e-015	2.93598e-015	6.24657e-015	-4.25793e-015	4.62636e-015	2.29836e-015	1.56386e-015	5.06353e-016	1.9927e-015	-5.63835e-015	-4.87013e-015	-2.97256e-015	3.92124e-016	-1.44805e-015	3.0283e-016	1.6416e-015	3.82562e-015
2.43673e-015	4.59997e-015	2.89164e-015	3.55947e-015	3.04514e-015	2.82156e-015	-1.31736e-015	5.07625e-015	1.92748e-015	2.97257e-015	5.7668e-015	-4.73901e-015	4.2578e-015	1.85517e-015	1.69649e-015	4.67923e-016	2.10484e-015	-5.71544e-015	-4.90428e-015	-2.94186e-015	5.65617e-017	-1.53797e-015	1.60791e-016	1.3817e-015	3.79173e-015
2.29505e-015	4.198e-015	2.85073e-015	3.62065e-015	3.16962e-015	2.71851e-015	-1.29695e-015	4.77512e-015	1.7901e-015	2.98278e-015	5.27798e-015	-5.17656e-015	3.90045e-015	1.40045e-015	1.82369e-015	4.23824e-016	2.20734e-015	-5.78649e-015	-4.94434e-015	-2.91178e-015	-2.88355e-016	-1.63531e-015	2.72397e-017	1.13816e-015	3.74128e-015
2.17372e-015	3.77619e-015	2.81131e-015	3.68794e-015	3.28795e-015	2.62018e-015	-1.26433e-015	4.50095e-015	1.65949e-015	2.966e-015	4.78364e-015	-5.57023e-015	3.55747e-015	9.36638e-016	1.94472e-015	3.74599e-016	2.30024e-015	-5.85043e-015	-4.98869e-015	-2.88233e-015	-6.40928e-016	-1.73924e-015	-9.71548e-017	9.11915e-016	3.67441e-015
2.07347e-015	3.33541e-015	2.77319e-015	3.76149e-015	3.39993e-015	2.52776e-015	-1.21984e-015	4.25694e-015	1.53525e-015	2.9214e-015	4.28742e-015	-5.91972e-015	3.23082e-015	4.66861e-016	2.05856e-015	3.20082e-016	2.38406e-015	-5.90705e-015	-5.0362e-015	-2.854e-015	-1.00113e-015	-1.84899e-015	-2.12626e-016	7.0379e-016	3.59132e-015
1.99463e-015	2.87741e-015	2.73677e-015	3.84101e-015	3.50557e-015	2.44267e-015	-1.16386e-015	4.04547e-015	1.41699e-015	2.8482e-015	3.79293e-015	-6.22483e-015	2.92233e-015	-6.16375e-018	2.16464e-015	2.60929e-016	2.45827e-015	-5.95628e-015	-5.08538e-015	-2.82647e-015	-1.36796e-015	-1.96404e-015	-3.19184e-016	5.13792e-016	3.49281e-015
1.93759e-015	2.4035e-015	2.70278e-015	3.92646e-015	3.60479e-015	2.3657e-015	-1.09725e-015	3.86867e-015	1.30422e-015	2.74613e-015	3.30347e-015	-6.48608e-015	2.63312e-015	-4.79166e-016	2.26269e-015	1.97303e-016	2.52248e-015	-5.99736e-015	-5.13514e-015	-2.80004e-015	-1.73989e-015	-2.08361e-015	-4.1668e-016	3.41604e-016	3.37965e-015
1.90237e-015	1.91515e-015	2.67162e-015	4.0173e-015	3.69762e-015	2.29849e-015	-1.02e-015	3.72769e-015	1.19693e-015	2.61535e-015	2.82273e-015	-6.70466e-015	2.36511e-015	-9.49023e-016	2.35217e-015	1.29467e-016	2.5772e-015	-6.02969e-015	-5.18372e-015	-2.77532e-015	-2.11601e-015	-2.20622e-015	-5.04779e-016	1.8735e-016	3.25282e-015
1.88861e-015	1.41375e-015	2.64314e-015	4.11297e-015	3.78389e-015	2.24246e-015	-9.32591e-016	3.62438e-015	1.09397e-015	2.45602e-015	2.35424e-015	-6.88212e-015	2.1199e-015	-1.41231e-015	2.43261e-015	5.7882e-017	2.62236e-015	-6.05363e-015	-5.22976e-015	-2.75252e-015	-2.49513e-015	-2.3315e-015	-5.8379e-016	5.0726e-017	3.11287e-015
1.89575e-015	9.01493e-016	2.61752e-015	4.21298e-015	3.86388e-015	2.19881e-015	-8.3554e-016	3.55946e-015	9.94492e-016	2.26959e-015	1.90141e-015	-7.02038e-015	1.89796e-015	-1.86614e-015	2.50355e-015	-1.68955e-017	2.65818e-015	-6.06854e-015	-5.27156e-015	-2.73082e-015	-2.87632e-015	-2.45793e-015	-6.53467e-016	-6.86797e-017	2.96091e-015
1.92375e-015	3.79952e-016	2.59537e-015	4.31734e-015	3.93757e-015	2.16812e-015	-7.30041e-016	3.53314e-015	8.98362e-016	2.05707e-015	1.46805e-015	-7.12111e-015	1.70018e-015	-2.30773e-015	2.56481e-015	-9.4484e-017	2.68463e-015	-6.07431e-015	-5.30746e-015	-2.7107e-015	-3.25816e-015	-2.58434e-015	-7.13602e-016	-1.71181e-016	2.79822e-015
1.97165e-015	-1.48275e-016	2.57658e-015	4.42505e-015	4.00472e-015	2.15059e-015	-6.16733e-016	3.54599e-015	8.04438e-016	1.81907e-015	1.05733e-015	-7.18697e-015	1.52655e-015	-2.73398e-015	2.61677e-015	-1.74634e-016	2.70178e-015	-6.07081e-015	-5.33653e-015	-2.69219e-015	-3.6394e-015	-2.70937e-015	-7.65223e-016	-2.58184e-016	2.62559e-015
2.03744e-015	-6.80797e-016	2.56126e-015	4.53532e-015	4.06552e-015	2.14662e-015	-4.96015e-016	3.59736e-015	7.12499e-016	1.55727e-015	6.71886e-016	-7.22086e-015	1.37706e-015	-3.14217e-015	2.65873e-015	-2.56446e-016	2.7095e-015	-6.05786e-015	-5.35737e-015	-2.67497e-015	-4.01848e-015	-2.83188e-015	-8.08727e-016	-3.30482e-016	2.44436e-015
2.12058e-015	-1.2149e-015	2.5493e-015	4.64789e-015	4.11979e-015	2.15731e-015	-3.68537e-016	3.68625e-015	6.22034e-016	1.27319e-015	3.14584e-016	-7.22549e-015	1.25112e-015	-3.52955e-015	2.69082e-015	-3.38449e-016	2.70816e-015	-6.03517e-015	-5.36836e-015	-2.65923e-015	-4.39357e-015	-2.95125e-015	-8.44105e-016	-3.89041e-016	2.25595e-015
2.21961e-015	-1.74832e-015	2.54077e-015	4.76137e-015	4.16716e-015	2.18174e-015	-2.34806e-016	3.81185e-015	5.32273e-016	9.68e-016	-1.24081e-017	-7.20429e-015	1.14862e-015	-3.89379e-015	2.71353e-015	-4.20203e-016	2.69815e-015	-6.00232e-015	-5.36847e-015	-2.64516e-015	-4.76351e-015	-3.06587e-015	-8.71582e-016	-4.35583e-016	2.0616e-015
2.3326e-015	-2.27946e-015	2.53554e-015	4.87475e-015	4.20829e-015	2.21959e-015	-9.53535e-017	3.97166e-015	4.42045e-016	6.44146e-016	-3.06884e-016	-7.16e-015	1.06817e-015	-4.2331e-015	2.72678e-015	-5.01071e-016	2.67908e-015	-5.95945e-015	-5.35697e-015	-2.6331e-015	-5.12683e-015	-3.17417e-015	-8.91242e-016	-4.72039e-016	1.86237e-015
2.45733e-015	-2.80532e-015	2.53328e-015	4.9873e-015	4.24335e-015	2.26974e-015	4.86455e-017	4.16453e-015	3.50593e-016	3.03888e-016	-5.67211e-016	-7.09571e-015	1.00859e-015	-4.5457e-015	2.73059e-015	-5.8039e-016	2.65084e-015	-5.90677e-015	-5.33267e-015	-2.62271e-015	-5.48247e-015	-3.27472e-015	-9.03521e-016	-4.99894e-016	1.6594e-015
2.5917e-015	-3.32359e-015	2.53381e-015	5.09783e-015	4.27224e-015	2.33119e-015	1.9668e-016	4.38799e-015	2.5749e-016	-5.04866e-017	-7.91412e-016	-7.01543e-015	9.68162e-016	-4.82934e-015	2.72561e-015	-6.56998e-016	2.61359e-015	-5.8442e-015	-5.29525e-015	-2.61437e-015	-5.82815e-015	-3.36611e-015	-9.0889e-016	-5.20818e-016	1.45344e-015
2.7345e-015	-3.83198e-015	2.53672e-015	5.20567e-015	4.29533e-015	2.40333e-015	3.47948e-016	4.63924e-015	1.61946e-016	-4.16259e-016	-9.78938e-016	-6.92257e-015	9.4493e-016	-5.08336e-015	2.71191e-015	-7.29767e-016	2.56746e-015	-5.77109e-015	-5.24395e-015	-2.60827e-015	-6.16276e-015	-3.44689e-015	-9.0763e-016	-5.36591e-016	1.24608e-015
2.88346e-015	-4.32855e-015	2.54118e-015	5.30976e-015	4.31232e-015	2.4851e-015	5.01457e-016	4.91495e-015	6.35845e-017	-7.90315e-016	-1.1294e-015	-6.81955e-015	9.36499e-016	-5.30704e-015	2.68976e-015	-7.98219e-016	2.51259e-015	-5.68774e-015	-5.17897e-015	-2.60503e-015	-6.48516e-015	-3.51577e-015	-9.004e-016	-5.49561e-016	1.03785e-015
3.03627e-015	-4.81123e-015	2.54643e-015	5.40936e-015	4.32285e-015	2.57482e-015	6.56295e-016	5.21207e-015	-3.76272e-017	-1.17057e-015	-1.24235e-015	-6.70951e-015	9.40434e-016	-5.49982e-015	2.65898e-015	-8.61305e-016	2.44896e-015	-5.5948e-015	-5.09967e-015	-2.6041e-015	-6.79365e-015	-3.57178e-015	-8.87462e-016	-5.61864e-016	8.29948e-016
3.19015e-015	-5.27834e-015	2.55193e-015	5.50334e-015	4.32658e-015	2.67075e-015	8.12147e-016	5.52718e-015	-1.42241e-016	-1.55414e-015	-1.31778e-015	-6.5957e-015	9.54489e-016	-5.66158e-015	2.61962e-015	-9.17863e-016	2.37695e-015	-5.49226e-015	-5.00572e-015	-2.60582e-015	-7.087e-015	-3.61378e-015	-8.69422e-016	-5.75379e-016	6.22883e-016
3.34302e-015	-5.72791e-015	2.55689e-015	5.59049e-015	4.3233e-015	2.77082e-015	9.68284e-016	5.85669e-015	-2.50722e-016	-1.93917e-015	-1.35693e-015	-6.48099e-015	9.76443e-016	-5.7925e-015	2.57182e-015	-9.66858e-016	2.29665e-015	-5.38024e-015	-4.8973e-015	-2.61065e-015	-7.36392e-015	-3.64065e-015	-8.46988e-016	-5.92069e-016	4.17569e-016
3.4927e-015	-6.15859e-015	2.56046e-015	5.66955e-015	4.31275e-015	2.87342e-015	1.12382e-015	6.19657e-015	-3.63819e-016	-2.3224e-015	-1.36032e-015	-6.36844e-015	1.00369e-015	-5.89364e-015	2.51592e-015	-1.00791e-015	2.20861e-015	-5.25852e-015	-4.77446e-015	-2.61817e-015	-7.62325e-015	-3.65201e-015	-8.20323e-016	-6.13694e-016	2.14561e-016
3.63686e-015	-6.56908e-015	2.5617e-015	5.73909e-015	4.29494e-015	2.97753e-015	1.27798e-015	6.54225e-015	-4.80954e-016	-2.70122e-015	-1.32919e-015	-6.26029e-015	1.03345e-015	-5.96579e-015	2.45222e-015	-1.03947e-015	2.11283e-015	-5.12747e-015	-4.63733e-015	-2.62928e-015	-7.86337e-015	-3.64651e-015	-7.90534e-016	-6.41931e-016	1.4532e-017
3.77384e-015	-6.95827e-015	2.55931e-015	5.79825e-015	4.26942e-015	3.08126e-015	1.43029e-015	6.88961e-015	-6.02691e-016	-3.07276e-015	-1.26614e-015	-6.15954e-015	1.06274e-015	-6.01016e-015	2.38072e-015	-1.0611e-015	2.00962e-015	-4.98781e-015	-4.48646e-015	-2.64392e-015	-8.08367e-015	-3.62334e-015	-7.58456e-016	-6.78229e-016	-1.82227e-016
3.90196e-015	-7.32556e-015	2.55214e-015	5.846e-015	4.23554e-015	3.18254e-015	1.58005e-015	7.23486e-015	-7.29192e-016	-3.43517e-015	-1.17352e-015	-6.06865e-015	1.0885e-015	-6.02879e-015	2.30135e-015	-1.07174e-015	1.89933e-015	-4.83961e-015	-4.32201e-015	-2.66206e-015	-8.28342e-015	-3.58285e-015	-7.25114e-016	-7.2425e-016	-3.75345e-016
4.01957e-015	-7.67031e-015	2.53889e-015	5.88188e-015	4.19275e-015	3.27883e-015	1.72598e-015	7.57305e-015	-8.60095e-016	-3.78622e-015	-1.05366e-015	-5.98945e-015	1.10816e-015	-6.02299e-015	2.21422e-015	-1.07088e-015	1.78278e-015	-4.68298e-015	-4.14441e-015	-2.68378e-015	-8.46231e-015	-3.5248e-015	-6.91001e-016	-7.81155e-016	-5.64676e-016
4.1247e-015	-7.99274e-015	2.51817e-015	5.90478e-015	4.14059e-015	3.36863e-015	1.86798e-015	7.89984e-015	-9.9529e-016	-4.12381e-015	-9.0978e-016	-5.92379e-015	1.11905e-015	-5.99564e-015	2.11969e-015	-1.05816e-015	1.66076e-015	-4.51845e-015	-3.95475e-015	-2.70929e-015	-8.61962e-015	-3.44935e-015	-6.56558e-016	-8.50447e-016	-7.50325e-016
4.21543e-015	-8.29269e-015	2.48873e-015	5.91403e-015	4.07927e-015	3.45001e-015	2.00527e-015	8.2111e-015	-1.13493e-015	-4.44586e-015	-7.4512e-016	-5.87402e-015	1.11873e-015	-5.94936e-015	2.01771e-015	-1.03373e-015	1.53428e-015	-4.3465e-015	-3.75359e-015	-2.7391e-015	-8.75442e-015	-3.3563e-015	-6.22304e-016	-9.33189e-016	-9.32325e-016
4.29053e-015	-8.57037e-015	2.44958e-015	5.90852e-015	4.00809e-015	3.52166e-015	2.13776e-015	8.50205e-015	-1.2792e-015	-4.75061e-015	-5.62767e-016	-5.84098e-015	1.10479e-015	-5.88657e-015	1.90842e-015	-9.96694e-016	1.40383e-015	-4.16776e-015	-3.54151e-015	-2.77328e-015	-8.86667e-015	-3.24594e-015	-5.89875e-016	-1.03045e-015	-1.11041e-015
4.34896e-015	-8.82601e-015	2.39937e-015	5.88803e-015	3.92674e-015	3.58181e-015	2.26498e-015	8.76879e-015	-1.42695e-015	-5.03678e-015	-3.66566e-016	-5.82516e-015	1.07494e-015	-5.81052e-015	1.79228e-015	-9.46396e-016	1.27038e-015	-3.98304e-015	-3.31895e-015	-2.81159e-015	-8.95583e-015	-3.11871e-015	-5.60239e-016	-1.14247e-015	-1.28493e-015
4.38933e-015	-9.05938e-015	2.33687e-015	5.85196e-015	3.83443e-015	3.62939e-015	2.38634e-015	9.0074e-015	-1.57682e-015	-5.30312e-015	-1.60699e-016	-5.82759e-015	1.02744e-015	-5.72407e-015	1.6702e-015	-8.82788e-016	1.13445e-015	-3.7928e-015	-3.08615e-015	-2.85417e-015	-9.02252e-015	-2.97551e-015	-5.33873e-016	-1.26962e-015	-1.4559e-015
4.41105e-015	-9.27157e-015	2.26102e-015	5.80003e-015	3.73111e-015	3.6635e-015	2.50176e-015	9.21421e-015	-1.72821e-015	-5.54847e-015	5.13957e-017	-5.84878e-015	9.59242e-016	-5.63033e-015	1.54157e-015	-8.06301e-016	9.97366e-016	-3.59696e-015	-2.84434e-015	-2.90041e-015	-9.06699e-015	-2.81745e-015	-5.11382e-016	-1.41154e-015	-1.62465e-015
4.41343e-015	-9.46353e-015	2.17069e-015	5.73214e-015	3.61684e-015	3.68373e-015	2.61097e-015	9.38634e-015	-1.88017e-015	-5.77177e-015	2.66331e-016	-5.88838e-015	8.68929e-016	-5.53234e-015	1.40673e-015	-7.17005e-016	8.6006e-016	-3.39636e-015	-2.59467e-015	-2.95027e-015	-9.08998e-015	-2.64616e-015	-4.9393e-016	-1.56799e-015	-1.79098e-015
4.39646e-015	-9.63621e-015	2.0653e-015	5.64772e-015	3.49134e-015	3.68884e-015	2.71325e-015	9.52123e-015	-2.03136e-015	-5.97262e-015	4.80347e-016	-5.94558e-015	7.54986e-016	-5.43281e-015	1.2659e-015	-6.15262e-016	7.23507e-016	-3.1914e-015	-2.33765e-015	-3.00345e-015	-9.09208e-015	-2.46301e-015	-4.82195e-016	-1.73911e-015	-1.95498e-015
4.35958e-015	-9.79069e-015	1.94424e-015	5.54667e-015	3.35379e-015	3.678e-015	2.80839e-015	9.61592e-015	-2.18078e-015	-6.15027e-015	6.89495e-016	-6.01983e-015	6.16003e-016	-5.33434e-015	1.11907e-015	-5.01673e-016	5.87933e-016	-2.98238e-015	-2.07417e-015	-3.05913e-015	-9.07346e-015	-2.26893e-015	-4.76956e-016	-1.92383e-015	-2.11774e-015
4.30224e-015	-9.92817e-015	1.80647e-015	5.42919e-015	3.2045e-015	3.65139e-015	2.89626e-015	9.66788e-015	-2.32747e-015	-6.30383e-015	8.90013e-016	-6.11044e-015	4.50591e-016	-5.24005e-015	9.66406e-016	-3.76995e-016	4.54863e-016	-2.76952e-015	-1.80493e-015	-3.11642e-015	-9.03477e-015	-2.06667e-015	-4.78469e-016	-2.12131e-015	-2.27963e-015
4.22472e-015	-1.00501e-014	1.6519e-015	5.29524e-015	3.04335e-015	3.6089e-015	2.97686e-015	9.6758e-015	-2.47032e-015	-6.43274e-015	1.0784e-015	-6.21609e-015	2.59023e-016	-5.15257e-015	8.07829e-016	-2.41729e-016	3.25326e-016	-2.55383e-015	-1.53087e-015	-3.17483e-015	-8.97708e-015	-1.85812e-015	-4.87599e-016	-2.33076e-015	-2.44114e-015
4.12741e-015	-1.01578e-014	1.48012e-015	5.1449e-015	2.87058e-015	3.55102e-015	3.05078e-015	9.63756e-015	-2.60843e-015	-6.53728e-015	1.25164e-015	-6.33538e-015	4.13667e-017	-5.07402e-015	6.43658e-016	-9.67602e-017	2.00471e-016	-2.33573e-015	-1.25225e-015	-3.23429e-015	-8.90136e-015	-1.64513e-015	-5.05563e-016	-2.55065e-015	-2.60262e-015
4.0109e-015	-1.02525e-014	1.29139e-015	4.9784e-015	2.68652e-015	3.47829e-015	3.11721e-015	9.552e-015	-2.7403e-015	-6.61794e-015	1.4064e-015	-6.46646e-015	-2.02633e-016	-5.00714e-015	4.74256e-016	5.69936e-017	8.16155e-017	-2.11565e-015	-9.70006e-016	-3.2941e-015	-8.80821e-015	-1.42991e-015	-5.3283e-016	-2.77974e-015	-2.76492e-015
3.87555e-015	-1.03358e-014	1.08471e-015	4.79672e-015	2.49098e-015	3.39151e-015	3.176e-015	9.4181e-015	-2.86381e-015	-6.67488e-015	1.53991e-015	-6.60737e-015	-4.7227e-016	-4.95402e-015	2.99532e-016	2.17845e-016	-2.98422e-017	-1.89386e-015	-6.85569e-016	-3.35318e-015	-8.69915e-015	-1.21479e-015	-5.69969e-016	-3.01555e-015	-2.92862e-015
3.72173e-015	-1.0409e-014	8.60757e-016	4.60009e-015	2.28402e-015	3.29177e-015	3.22684e-015	9.23586e-015	-2.97757e-015	-6.70898e-015	1.64998e-015	-6.75608e-015	-7.66915e-016	-4.91645e-015	1.20435e-016	3.84334e-016	-1.32678e-016	-1.67104e-015	-3.99747e-016	-3.41006e-015	-8.57564e-015	-1.00232e-015	-6.17717e-016	-3.25646e-015	-3.09381e-015
3.55064e-015	-1.04741e-014	6.20469e-016	4.38884e-015	2.06666e-015	3.18019e-015	3.2706e-015	9.00575e-015	-3.08077e-015	-6.72183e-015	1.73383e-015	-6.90921e-015	-1.08579e-015	-4.8956e-015	-6.26257e-017	5.5458e-016	-2.2596e-016	-1.44725e-015	-1.13094e-016	-3.46353e-015	-8.43927e-015	-7.94699e-016	-6.76583e-016	-3.50058e-015	-3.26165e-015
3.36285e-015	-1.05321e-014	3.64622e-016	4.16395e-015	1.83919e-015	3.05801e-015	3.30749e-015	8.72869e-015	-3.17174e-015	-6.71408e-015	1.78992e-015	-7.06395e-015	-1.42722e-015	-4.89289e-015	-2.48817e-016	7.27603e-016	-3.0944e-016	-1.22302e-015	1.73542e-016	-3.51246e-015	-8.29092e-015	-5.93966e-016	-7.46565e-016	-3.74668e-015	-3.4326e-015
3.15981e-015	-1.05838e-014	9.37216e-017	3.9265e-015	1.60285e-015	2.9275e-015	3.33777e-015	8.40554e-015	-3.24894e-015	-6.68671e-015	1.81697e-015	-7.2181e-015	-1.78966e-015	-4.90887e-015	-4.38097e-016	9.01085e-016	-3.82991e-016	-9.9912e-016	4.59538e-016	-3.55531e-015	-8.13197e-015	-4.02599e-016	-8.27711e-016	-3.99251e-015	-3.6064e-015
2.94276e-015	-1.06304e-014	-1.91225e-016	3.67779e-015	1.35838e-015	2.78979e-015	3.36142e-015	8.03816e-015	-3.31155e-015	-6.64064e-015	1.81433e-015	-7.36949e-015	-2.17145e-015	-4.94357e-015	-6.29813e-016	1.07352e-015	-4.45851e-016	-7.75353e-016	7.4402e-016	-3.59064e-015	-7.96452e-015	-2.22889e-016	-9.20564e-016	-4.23606e-015	-3.78279e-015
2.71259e-015	-1.06731e-014	-4.89134e-016	3.41886e-015	1.10646e-015	2.6471e-015	3.37852e-015	7.62938e-015	-3.35771e-015	-6.57755e-015	1.78149e-015	-7.51485e-015	-2.57043e-015	-4.99693e-015	-8.23333e-016	1.24288e-015	-4.97761e-016	-5.52598e-016	1.02622e-015	-3.61754e-015	-7.78995e-015	-5.7232e-017	-1.0252e-015	-4.47528e-015	-3.9621e-015
2.47015e-015	-1.07135e-014	-7.97931e-016	3.15064e-015	8.4856e-016	2.5009e-015	3.3897e-015	7.18099e-015	-3.38625e-015	-6.49834e-015	1.718e-015	-7.65182e-015	-2.9842e-015	-5.06892e-015	-1.01822e-015	1.40719e-015	-5.38015e-016	-3.30795e-016	1.30503e-015	-3.63489e-015	-7.6092e-015	9.23498e-017	-1.14126e-015	-4.7086e-015	-4.14388e-015
2.21738e-015	-1.07521e-014	-1.1161e-015	2.87408e-015	5.85955e-016	2.35338e-015	3.39562e-015	6.69483e-015	-3.39653e-015	-6.40468e-015	1.62401e-015	-7.77759e-015	-3.41072e-015	-5.1578e-015	-1.2134e-015	1.56509e-015	-5.66104e-016	-1.09984e-016	1.58016e-015	-3.64146e-015	-7.42406e-015	2.23877e-016	-1.2683e-015	-4.93406e-015	-4.32831e-015
1.9559e-015	-1.07896e-014	-1.44208e-015	2.59062e-015	3.19673e-016	2.20706e-015	3.39643e-015	6.17404e-015	-3.38755e-015	-6.29879e-015	1.50055e-015	-7.88929e-015	-3.84683e-015	-5.26276e-015	-1.40868e-015	1.71419e-015	-5.8202e-016	1.09225e-016	1.85089e-015	-3.63554e-015	-7.23557e-015	3.35878e-016	-1.40594e-015	-5.14934e-015	-4.51525e-015
1.68706e-015	-1.08259e-014	-1.77361e-015	2.30089e-015	5.15939e-017	2.06333e-015	3.39217e-015	5.62224e-015	-3.35833e-015	-6.1816e-015	1.34854e-015	-7.98437e-015	-4.28952e-015	-5.3827e-015	-1.6036e-015	1.85245e-015	-5.86403e-016	3.26394e-016	2.11628e-015	-3.61511e-015	-7.04464e-015	4.27295e-016	-1.55414e-015	-5.35313e-015	-4.70365e-015
1.41204e-015	-1.08619e-014	-2.10859e-015	2.00665e-015	-2.16637e-016	1.92412e-015	3.38331e-015	5.04349e-015	-3.30845e-015	-6.05503e-015	1.16918e-015	-8.06103e-015	-4.73532e-015	-5.51576e-015	-1.79673e-015	1.97807e-015	-5.78999e-016	5.41721e-016	2.3758e-015	-3.57964e-015	-6.8527e-015	4.96781e-016	-1.71278e-015	-5.54371e-015	-4.89265e-015
1.13202e-015	-1.08983e-014	-2.44517e-015	1.70856e-015	-4.83857e-016	1.79093e-015	3.37033e-015	4.44136e-015	-3.23744e-015	-5.92132e-015	9.64644e-016	-8.11698e-015	-5.18095e-015	-5.65993e-015	-1.98772e-015	2.08966e-015	-5.59958e-016	7.54901e-016	2.62898e-015	-3.52798e-015	-6.66169e-015	5.43388e-016	-1.88149e-015	-5.72004e-015	-5.08154e-015
8.48968e-016	-1.09351e-014	-2.78114e-015	1.40876e-015	-7.48886e-016	1.6662e-015	3.35354e-015	3.81982e-015	-3.14431e-015	-5.78203e-015	7.36666e-016	-8.15038e-015	-5.62338e-015	-5.81253e-015	-2.17558e-015	2.18556e-015	-5.30168e-016	9.65969e-016	2.87441e-015	-3.45918e-015	-6.47236e-015	5.66603e-016	-2.05957e-015	-5.88116e-015	-5.26936e-015
5.64549e-016	-1.09718e-014	-3.11452e-015	1.109e-015	-1.01031e-015	1.55128e-015	3.33311e-015	3.18317e-015	-3.02962e-015	-5.63856e-015	4.86825e-016	-8.15972e-015	-6.05897e-015	-5.97124e-015	-2.35983e-015	2.2641e-015	-4.90637e-016	1.17476e-015	3.11164e-015	-3.37184e-015	-6.28635e-015	5.66366e-016	-2.24603e-015	-6.02604e-015	-5.45552e-015
2.79945e-016	-1.10085e-014	-3.44276e-015	8.10865e-016	-1.26641e-015	1.44682e-015	3.30978e-015	2.53595e-015	-2.89373e-015	-5.49239e-015	2.17526e-016	-8.14368e-015	-6.48488e-015	-6.13382e-015	-2.53977e-015	2.32443e-015	-4.42259e-016	1.38087e-015	3.34048e-015	-3.26538e-015	-6.1043e-015	5.41982e-016	-2.44022e-015	-6.1541e-015	-5.63936e-015
-3.1711e-018	-1.10451e-014	-3.76386e-015	5.15517e-016	-1.51487e-015	1.35456e-015	3.28408e-015	1.88198e-015	-2.73685e-015	-5.34513e-015	-6.76233e-017	-8.10083e-015	-6.89724e-015	-6.29704e-015	-2.71421e-015	2.36513e-015	-3.85645e-016	1.58436e-015	3.55988e-015	-3.13919e-015	-5.92754e-015	4.94082e-016	-2.64157e-015	-6.26516e-015	-5.81965e-015
-2.83507e-016	-1.10805e-014	-4.0756e-015	2.24469e-016	-1.75425e-015	1.27614e-015	3.25596e-015	1.22569e-015	-2.56011e-015	-5.19747e-015	-3.64958e-016	-8.03074e-015	-7.29261e-015	-6.45806e-015	-2.88296e-015	2.38519e-015	-3.21839e-016	1.78479e-015	3.76912e-015	-2.99295e-015	-5.7558e-015	4.23237e-016	-2.84844e-015	-6.35859e-015	-5.99547e-015
-5.59742e-016	-1.11141e-014	-4.37596e-015	-6.0878e-017	-1.98248e-015	1.21243e-015	3.2255e-015	5.71781e-016	-2.36396e-015	-5.05107e-015	-6.71913e-016	-7.93221e-015	-7.66832e-015	-6.61368e-015	-3.04533e-015	2.38385e-015	-2.51744e-016	1.98178e-015	3.96758e-015	-2.82646e-015	-5.58967e-015	3.3054e-016	-3.06003e-015	-6.4343e-015	-6.16559e-015
-8.30015e-016	-1.11451e-014	-4.66279e-015	-3.38393e-016	-2.19887e-015	1.16386e-015	3.19368e-015	-7.47404e-017	-2.15001e-015	-4.90684e-015	-9.85062e-016	-7.80465e-015	-8.02064e-015	-6.76144e-015	-3.20029e-015	2.36109e-015	-1.76567e-016	2.17544e-015	4.1543e-015	-2.63948e-015	-5.4298e-015	2.17473e-016	-3.27553e-015	-6.49263e-015	-6.3284e-015
-1.09298e-015	-1.11722e-014	-4.9337e-015	-6.06982e-016	-2.40189e-015	1.13073e-015	3.16067e-015	-7.09558e-016	-1.91974e-015	-4.76641e-015	-1.30119e-015	-7.64852e-015	-8.34639e-015	-6.89857e-015	-3.34735e-015	2.31652e-015	-9.72521e-017	2.36585e-015	4.32863e-015	-2.43149e-015	-5.2765e-015	8.52163e-017	-3.49361e-015	-6.53403e-015	-6.48246e-015
-1.34767e-015	-1.11946e-014	-5.18683e-015	-8.65543e-016	-2.59006e-015	1.11359e-015	3.12654e-015	-1.32859e-015	-1.6742e-015	-4.63015e-015	-1.61767e-015	-7.4643e-015	-8.64292e-015	-7.02225e-015	-3.4858e-015	2.25076e-015	-1.5145e-017	2.5526e-015	4.48972e-015	-2.20261e-015	-5.12947e-015	-6.43013e-017	-3.71289e-015	-6.55964e-015	-6.62635e-015
-1.59263e-015	-1.12113e-014	-5.42029e-015	-1.11315e-015	-2.7618e-015	1.1125e-015	3.09163e-015	-1.92837e-015	-1.41494e-015	-4.49889e-015	-1.93121e-015	-7.25258e-015	-8.90769e-015	-7.12934e-015	-3.61498e-015	2.16375e-015	6.83824e-017	2.73542e-015	4.63667e-015	-1.95308e-015	-4.98874e-015	-2.28732e-016	-3.93191e-015	-6.57012e-015	-6.7581e-015
-1.82609e-015	-1.12212e-014	-5.63183e-015	-1.34856e-015	-2.91649e-015	1.12689e-015	3.05591e-015	-2.50503e-015	-1.14351e-015	-4.37372e-015	-2.23824e-015	-7.01431e-015	-9.13818e-015	-7.2176e-015	-3.7341e-015	2.05593e-015	1.5179e-016	2.91387e-015	4.76856e-015	-1.68366e-015	-4.85477e-015	-4.05536e-016	-4.1496e-015	-6.56698e-015	-6.87693e-015
-2.04715e-015	-1.12233e-014	-5.82027e-015	-1.57142e-015	-3.0525e-015	1.15578e-015	3.0198e-015	-3.05512e-015	-8.62585e-016	-4.25514e-015	-2.53582e-015	-6.75125e-015	-9.332e-015	-7.28506e-015	-3.84226e-015	1.92812e-015	2.33712e-016	3.08756e-015	4.88468e-015	-1.39434e-015	-4.72723e-015	-5.92196e-016	-4.36381e-015	-6.55132e-015	-6.98151e-015
-2.25512e-015	-1.12164e-014	-5.98465e-015	-1.78005e-015	-3.16902e-015	1.19815e-015	2.98388e-015	-3.57626e-015	-5.73917e-016	-4.14335e-015	-2.82179e-015	-6.46473e-015	-9.48685e-015	-7.32918e-015	-3.93914e-015	1.78093e-015	3.13267e-016	3.25649e-015	4.98449e-015	-1.08589e-015	-4.60496e-015	-7.85495e-016	-4.57318e-015	-6.52487e-015	-7.07029e-015
-2.44869e-015	-1.11993e-014	-6.12354e-015	-1.97375e-015	-3.26546e-015	1.25227e-015	2.94782e-015	-4.06572e-015	-2.79185e-016	-4.03889e-015	-3.09349e-015	-6.1575e-015	-9.60167e-015	-7.34815e-015	-4.02455e-015	1.61619e-015	3.88909e-016	3.41969e-015	5.06791e-015	-7.6002e-016	-4.48808e-015	-9.82958e-016	-4.7761e-015	-6.48948e-015	-7.14144e-015
-2.62698e-015	-1.11701e-014	-6.23569e-015	-2.15126e-015	-3.34097e-015	1.31652e-015	2.91137e-015	-4.52154e-015	1.89064e-017	-3.94133e-015	-3.34906e-015	-5.83201e-015	-9.67536e-015	-7.34071e-015	-4.09786e-015	1.43513e-015	4.59426e-016	3.57687e-015	5.13493e-015	-4.17439e-016	-4.37611e-015	-1.18107e-015	-4.97025e-015	-6.44654e-015	-7.19446e-015
-2.78986e-015	-1.11273e-014	-6.32064e-015	-2.31236e-015	-3.3953e-015	1.38969e-015	2.87437e-015	-4.94128e-015	3.17367e-016	-3.85013e-015	-3.58576e-015	-5.491e-015	-9.70631e-015	-7.30529e-015	-4.1586e-015	1.23918e-015	5.24247e-016	3.72765e-015	5.18489e-015	-5.97623e-017	-4.2681e-015	-1.37697e-015	-5.15447e-015	-6.39718e-015	-7.22763e-015
-2.93535e-015	-1.10694e-014	-6.37775e-015	-2.45664e-015	-3.42828e-015	1.47016e-015	2.83707e-015	-5.3231e-015	6.13787e-016	-3.76499e-015	-3.80199e-015	-5.13723e-015	-9.69333e-015	-7.24086e-015	-4.20594e-015	1.03052e-015	5.82618e-016	3.87209e-015	5.21782e-015	3.10926e-016	-4.16378e-015	-1.56669e-015	-5.32723e-015	-6.34289e-015	-7.23987e-015
-3.0631e-015	-1.09953e-014	-6.40644e-015	-2.58322e-015	-3.43974e-015	1.55651e-015	2.79894e-015	-5.66625e-015	9.05782e-016	-3.68508e-015	-3.99677e-015	-4.77279e-015	-9.63596e-015	-7.14728e-015	-4.23962e-015	8.10679e-016	6.34111e-016	4.00942e-015	5.23329e-015	6.92755e-016	-4.06184e-015	-1.74671e-015	-5.4871e-015	-6.28475e-015	-7.23023e-015
-3.17272e-015	-1.09034e-014	-6.40718e-015	-2.69217e-015	-3.42986e-015	1.6464e-015	2.761e-015	-5.96989e-015	1.19021e-015	-3.61024e-015	-4.16865e-015	-4.40048e-015	-9.53393e-015	-7.02439e-015	-4.26e-015	5.81784e-016	6.77977e-016	4.1389e-015	5.2316e-015	1.08369e-015	-3.96121e-015	-1.91404e-015	-5.63311e-015	-6.22516e-015	-7.19798e-015
-3.26352e-015	-1.0793e-014	-6.38025e-015	-2.78388e-015	-3.39912e-015	1.73747e-015	2.72277e-015	-6.23396e-015	1.4646e-015	-3.5394e-015	-4.31635e-015	-4.02315e-015	-9.38692e-015	-6.87192e-015	-4.26676e-015	3.46118e-016	7.13884e-016	4.25984e-015	5.21327e-015	1.4821e-015	-3.86105e-015	-2.06558e-015	-5.76352e-015	-6.16553e-015	-7.14245e-015
-3.33496e-015	-1.06625e-014	-6.32515e-015	-2.85861e-015	-3.34782e-015	1.82785e-015	2.68442e-015	-6.45912e-015	1.72715e-015	-3.47139e-015	-4.43961e-015	-3.64446e-015	-9.19537e-015	-6.69055e-015	-4.25982e-015	1.05991e-016	7.41603e-016	4.37194e-015	5.17777e-015	1.88541e-015	-3.76042e-015	-2.19914e-015	-5.87691e-015	-6.10757e-015	-7.06275e-015
-3.38668e-015	-1.05111e-014	-6.2422e-015	-2.91627e-015	-3.27635e-015	1.9154e-015	2.64584e-015	-6.6458e-015	1.97536e-015	-3.40494e-015	-4.53817e-015	-3.26768e-015	-8.96011e-015	-6.48107e-015	-4.23879e-015	-1.36744e-016	7.61127e-016	4.47503e-015	5.12613e-015	2.2915e-015	-3.65906e-015	-2.31168e-015	-5.97211e-015	-6.05225e-015	-6.95876e-015
-3.41836e-015	-1.03384e-014	-6.1322e-015	-2.95744e-015	-3.18579e-015	1.99809e-015	2.60735e-015	-6.79548e-015	2.20701e-015	-3.3389e-015	-4.61263e-015	-2.89628e-015	-8.6821e-015	-6.24514e-015	-4.20384e-015	-3.7974e-016	7.72516e-016	4.56881e-015	5.0589e-015	2.69845e-015	-3.55579e-015	-2.3996e-015	-6.04763e-015	-6.00087e-015	-6.83042e-015
-3.42986e-015	-1.01435e-014	-5.99607e-015	-2.98281e-015	-3.07666e-015	2.07338e-015	2.56868e-015	-6.90893e-015	2.42015e-015	-3.27243e-015	-4.66304e-015	-2.53317e-015	-8.36324e-015	-5.98394e-015	-4.1553e-015	-6.2042e-016	7.75713e-016	4.65268e-015	4.97659e-015	3.10314e-015	-3.45008e-015	-2.46076e-015	-6.10184e-015	-5.95488e-015	-6.67807e-015
-3.4212e-015	-9.92569e-015	-5.83466e-015	-2.99284e-015	-2.95051e-015	2.13954e-015	2.52956e-015	-6.9877e-015	2.61272e-015	-3.2045e-015	-4.69041e-015	-2.18071e-015	-8.00464e-015	-5.69946e-015	-4.094e-015	-8.56594e-016	7.71159e-016	4.72612e-015	4.88029e-015	3.5034e-015	-3.34112e-015	-2.49323e-015	-6.13368e-015	-5.9152e-015	-6.50203e-015
-3.39238e-015	-9.68424e-015	-5.64895e-015	-2.98857e-015	-2.80854e-015	2.1951e-015	2.48945e-015	-7.03332e-015	2.78305e-015	-3.13359e-015	-4.69558e-015	-1.84162e-015	-7.60825e-015	-5.39332e-015	-4.02004e-015	-1.08634e-015	7.59115e-016	4.7894e-015	4.77087e-015	3.89622e-015	-3.22786e-015	-2.49546e-015	-6.14254e-015	-5.88222e-015	-6.30193e-015
-3.34425e-015	-9.41887e-015	-5.43999e-015	-2.97085e-015	-2.65213e-015	2.23764e-015	2.44853e-015	-7.0481e-015	2.92965e-015	-3.05862e-015	-4.67984e-015	-1.51847e-015	-7.17598e-015	-5.06772e-015	-3.93407e-015	-1.30746e-015	7.40381e-016	4.84229e-015	4.64919e-015	4.28037e-015	-3.10972e-015	-2.46612e-015	-6.12805e-015	-5.85612e-015	-6.07835e-015
-3.27683e-015	-9.12948e-015	-5.2089e-015	-2.94069e-015	-2.48301e-015	2.26571e-015	2.40712e-015	-7.03483e-015	3.0515e-015	-2.9784e-015	-4.64508e-015	-1.21313e-015	-6.71021e-015	-4.72538e-015	-3.83631e-015	-1.51806e-015	7.15831e-016	4.88435e-015	4.51657e-015	4.65296e-015	-2.98616e-015	-2.40371e-015	-6.08916e-015	-5.83724e-015	-5.83212e-015
-3.19027e-015	-8.81695e-015	-4.95701e-015	-2.8997e-015	-2.30321e-015	2.27772e-015	2.36482e-015	-6.99604e-015	3.14743e-015	-2.89217e-015	-4.59223e-015	-9.27941e-016	-6.21363e-015	-4.36942e-015	-3.72728e-015	-1.71618e-015	6.86404e-016	4.91577e-015	4.37342e-015	5.01173e-015	-2.85705e-015	-2.30795e-015	-6.02459e-015	-5.82532e-015	-5.56427e-015
-3.08564e-015	-8.48135e-015	-4.6866e-015	-2.84902e-015	-2.11479e-015	2.27208e-015	2.32218e-015	-6.93451e-015	3.2168e-015	-2.79813e-015	-4.52324e-015	-6.64637e-016	-5.68982e-015	-4.00247e-015	-3.60779e-015	-1.90095e-015	6.52526e-016	4.93626e-015	4.22139e-015	5.354e-015	-2.72186e-015	-2.17808e-015	-5.93445e-015	-5.82046e-015	-5.27649e-015
-2.96348e-015	-8.12386e-015	-4.39878e-015	-2.79073e-015	-1.9195e-015	2.24777e-015	2.2784e-015	-6.8532e-015	3.25942e-015	-2.69483e-015	-4.44014e-015	-4.24794e-016	-5.14123e-015	-3.62761e-015	-3.47892e-015	-2.07079e-015	6.14968e-016	4.94568e-015	4.06197e-015	5.67781e-015	-2.58002e-015	-2.01465e-015	-5.81903e-015	-5.82205e-015	-4.97e-015
-2.82453e-015	-7.74534e-015	-4.09462e-015	-2.72623e-015	-1.7192e-015	2.20429e-015	2.23319e-015	-6.75528e-015	3.27519e-015	-2.58191e-015	-4.3447e-015	-2.10374e-016	-4.57109e-015	-3.24721e-015	-3.34143e-015	-2.22382e-015	5.74728e-016	4.94402e-015	3.89709e-015	5.98117e-015	-2.43183e-015	-1.81791e-015	-5.6777e-015	-5.82978e-015	-4.6457e-015
-2.66985e-015	-7.34615e-015	-3.77617e-015	-2.65672e-015	-1.51578e-015	2.14129e-015	2.1866e-015	-6.6437e-015	3.26423e-015	-2.45891e-015	-4.23896e-015	-2.18572e-017	-3.98299e-015	-2.86388e-015	-3.19634e-015	-2.3591e-015	5.32593e-016	4.93145e-015	3.72846e-015	6.26203e-015	-2.2779e-015	-1.58818e-015	-5.51069e-015	-5.84306e-015	-4.30561e-015
-2.50059e-015	-6.92741e-015	-3.44507e-015	-2.58412e-015	-1.31143e-015	2.05871e-015	2.13898e-015	-6.5212e-015	3.22714e-015	-2.32482e-015	-4.12505e-015	1.41256e-016	-3.38036e-015	-2.48104e-015	-3.04458e-015	-2.47674e-015	4.89793e-016	4.90803e-015	3.55748e-015	6.51834e-015	-2.11787e-015	-1.32665e-015	-5.31889e-015	-5.86084e-015	-3.95171e-015
-2.31809e-015	-6.49108e-015	-3.10296e-015	-2.51007e-015	-1.10746e-015	1.95679e-015	2.09057e-015	-6.39081e-015	3.16413e-015	-2.17985e-015	-4.00467e-015	2.78877e-016	-2.76709e-015	-2.10097e-015	-2.88709e-015	-2.57535e-015	4.47582e-016	4.87391e-015	3.38596e-015	6.74824e-015	-1.95175e-015	-1.03565e-015	-5.10236e-015	-5.882e-015	-3.58591e-015
-2.12384e-015	-6.03835e-015	-2.75157e-015	-2.43621e-015	-9.06421e-016	1.8351e-015	2.04087e-015	-6.25482e-015	3.07636e-015	-2.02391e-015	-3.88052e-015	3.90933e-016	-2.14673e-015	-1.72699e-015	-2.7251e-015	-2.65434e-015	4.0708e-016	4.82957e-015	3.21588e-015	6.95082e-015	-1.78009e-015	-7.17051e-016	-4.86211e-015	-5.90498e-015	-3.20994e-015
-1.91854e-015	-5.57079e-015	-2.39286e-015	-2.36459e-015	-7.10348e-016	1.69395e-015	1.99039e-015	-6.1162e-015	2.96446e-015	-1.85594e-015	-3.75451e-015	4.78443e-016	-1.52318e-015	-1.36162e-015	-2.55988e-015	-2.71428e-015	3.68812e-016	4.77558e-015	3.04869e-015	7.12485e-015	-1.60377e-015	-3.72894e-016	-4.59947e-015	-5.92868e-015	-2.8262e-015
-1.70427e-015	-5.09014e-015	-2.02828e-015	-2.29708e-015	-5.2061e-016	1.53359e-015	1.9384e-015	-5.97774e-015	2.82998e-015	-1.67616e-015	-3.62862e-015	5.42465e-016	-9.00945e-016	-1.00694e-015	-2.39257e-015	-2.75565e-015	3.33828e-016	4.71229e-015	2.88615e-015	7.2688e-015	-1.42389e-015	-5.84672e-018	-4.31571e-015	-5.95151e-015	-2.4368e-015
-1.48253e-015	-4.59931e-015	-1.65947e-015	-2.23503e-015	-3.40059e-016	1.35562e-015	1.88499e-015	-5.84215e-015	2.67412e-015	-1.48508e-015	-3.50551e-015	5.84327e-016	-2.8391e-016	-6.65579e-016	-2.22352e-015	-2.77854e-015	3.03443e-016	4.64013e-015	2.72959e-015	7.38156e-015	-1.24133e-015	3.81248e-016	-4.01214e-015	-5.97225e-015	-2.04444e-015
-1.25486e-015	-4.10032e-015	-1.28768e-015	-2.18057e-015	-1.7084e-016	1.16148e-015	1.8297e-015	-5.71157e-015	2.49883e-015	-1.28378e-015	-3.38695e-015	6.05129e-016	3.24043e-016	-3.39455e-016	-2.054e-015	-2.78365e-015	2.7825e-016	4.55985e-015	2.58029e-015	7.46266e-015	-1.05761e-015	7.85499e-016	-3.69059e-015	-5.98972e-015	-1.65123e-015
-1.02245e-015	-3.5949e-015	-9.1507e-016	-2.13523e-015	-1.43972e-017	9.51964e-016	1.77235e-015	-5.58789e-015	2.30574e-015	-1.07285e-015	-3.27485e-015	6.06715e-016	9.1886e-016	-3.08246e-017	-1.88517e-015	-2.77178e-015	2.58672e-016	4.47224e-015	2.44029e-015	7.51175e-015	-8.73628e-016	1.20313e-015	-3.35338e-015	-6.00215e-015	-1.25933e-015
-7.86856e-016	-3.08557e-015	-5.43286e-016	-2.10071e-015	1.27584e-016	7.28125e-016	1.71334e-015	-5.47239e-015	2.09626e-015	-8.53437e-016	-3.17009e-015	5.91516e-016	1.49695e-015	2.58997e-016	-1.71797e-015	-2.74427e-015	2.44765e-016	4.37755e-015	2.31086e-015	7.52814e-015	-6.90564e-016	1.63065e-015	-3.00294e-015	-6.00878e-015	-8.71608e-016
-5.49999e-016	-2.57449e-015	-1.73644e-016	-2.0789e-015	2.53479e-016	4.92031e-016	1.65234e-015	-5.36692e-015	1.87267e-015	-6.26561e-016	-3.07394e-015	5.62147e-016	2.0545e-015	5.28259e-016	-1.55376e-015	-2.70205e-015	2.36827e-016	4.27662e-015	2.1939e-015	7.51149e-015	-5.10067e-016	2.06449e-015	-2.64213e-015	-6.0087e-015	-4.90323e-016
-3.13351e-016	-2.06505e-015	1.9196e-016	-2.07037e-015	3.61448e-016	2.44604e-016	1.58905e-015	-5.27308e-015	1.63678e-015	-3.93263e-016	-2.98754e-015	5.21306e-016	2.58841e-015	7.75636e-016	-1.39322e-015	-2.64697e-015	2.34973e-016	4.16992e-015	2.08926e-015	7.46254e-015	-3.33214e-016	2.50027e-015	-2.27446e-015	-6.00068e-015	-1.17871e-016
-7.86299e-017	-1.55984e-015	5.52146e-016	-2.07582e-015	4.50568e-016	-1.13942e-017	1.52307e-015	-5.19194e-015	1.39075e-015	-1.55106e-016	-2.91201e-015	4.71567e-016	3.09511e-015	1.00078e-015	-1.23643e-015	-2.5802e-015	2.39664e-016	4.05795e-015	1.99805e-015	7.38151e-015	-1.61689e-016	2.93428e-015	-1.90239e-015	-5.98317e-015	2.43197e-016
1.52393e-016	-1.06124e-015	9.0563e-016	-2.0963e-015	5.19558e-016	-2.74075e-016	1.45355e-015	-5.12427e-015	1.13661e-015	8.6117e-017	-2.84754e-015	4.16161e-016	3.57056e-015	1.20353e-015	-1.08516e-015	-2.50307e-015	2.50311e-016	3.94099e-015	1.92066e-015	7.26851e-015	2.83339e-018	3.36204e-015	-1.52855e-015	-5.95517e-015	5.90604e-016
3.78403e-016	-5.71946e-016	1.25077e-015	-2.13249e-015	5.67571e-016	-5.41437e-016	1.38053e-015	-5.07077e-015	8.76092e-016	3.28446e-016	-2.79519e-015	3.58668e-016	4.01246e-015	1.38366e-015	-9.39996e-016	-2.41793e-015	2.66428e-016	3.81968e-015	1.85738e-015	7.12418e-015	1.58621e-016	3.78e-015	-1.15636e-015	-5.91587e-015	9.22053e-016
5.9775e-016	-9.48894e-017	1.58622e-015	-2.1852e-015	5.9405e-016	-8.11413e-016	1.30375e-015	-5.03177e-015	6.11137e-016	5.6995e-016	-2.75519e-015	3.02124e-016	4.41827e-015	1.54105e-015	-8.01145e-016	-2.32682e-015	2.87761e-016	3.69431e-015	1.80845e-015	6.94973e-015	3.04454e-016	4.1841e-015	-7.88702e-016	-5.86452e-015	1.23556e-015
8.0867e-016	3.672e-016	1.91058e-015	-2.25467e-015	5.98028e-016	-1.08198e-015	1.2232e-015	-5.00698e-015	3.43459e-016	8.08765e-016	-2.72777e-015	2.48868e-016	4.78501e-015	1.67569e-015	-6.68974e-016	-2.23096e-015	3.13959e-016	3.56549e-015	1.77459e-015	6.7458e-015	4.39131e-016	4.57089e-015	-4.29033e-016	-5.80099e-015	1.52912e-015
1.00944e-015	8.1173e-016	2.2219e-015	-2.34112e-015	5.78967e-016	-1.35092e-015	1.13834e-015	-4.99653e-015	7.46246e-017	1.04266e-015	-2.71342e-015	2.02173e-016	5.11018e-015	1.78824e-015	-5.44754e-016	-2.13201e-015	3.43947e-016	3.43389e-015	1.7557e-015	6.51388e-015	5.6125e-016	4.93687e-015	-8.07037e-017	-5.72535e-015	1.80172e-015
1.19842e-015	1.23608e-015	2.51845e-015	-2.44372e-015	5.36509e-016	-1.61697e-015	1.04872e-015	-5.00053e-015	-1.936e-016	1.26908e-015	-2.71262e-015	1.64549e-016	5.39147e-015	1.87937e-015	-4.28162e-016	-2.03189e-015	3.77465e-016	3.29991e-015	1.75162e-015	6.25471e-015	6.69554e-016	5.27882e-015	2.53197e-016	-5.63756e-015	2.05168e-015
1.37435e-015	1.6375e-015	2.7996e-015	-2.56205e-015	4.70887e-016	-1.87833e-015	9.54164e-016	-5.01874e-015	-4.60064e-016	1.48555e-015	-2.72485e-015	1.37958e-016	5.62667e-015	1.94987e-015	-3.19466e-016	-1.9324e-015	4.13346e-016	3.16354e-015	1.76188e-015	5.96985e-015	7.62677e-016	5.59344e-015	5.69083e-016	-5.53829e-015	2.27751e-015
1.53623e-015	2.01343e-015	3.06434e-015	-2.69607e-015	3.82004e-016	-2.13305e-015	8.54455e-016	-5.05079e-015	-7.23742e-016	1.6898e-015	-2.74977e-015	1.25114e-016	5.81454e-015	2.00061e-015	-2.18863e-016	-1.83575e-015	4.50336e-016	3.02499e-015	1.78538e-015	5.66098e-015	8.39281e-016	5.87778e-015	8.63527e-016	-5.42771e-015	2.47797e-015
1.68298e-015	2.36205e-015	3.31127e-015	-2.84498e-015	2.70718e-016	-2.37979e-015	7.48998e-016	-5.09605e-015	-9.83794e-016	1.87951e-015	-2.78713e-015	1.27706e-016	5.95409e-015	2.03322e-015	-1.25852e-016	-1.74313e-015	4.87063e-016	2.88414e-015	1.82125e-015	5.32985e-015	8.99023e-016	6.12906e-015	1.13332e-015	-5.30605e-015	2.65216e-015
1.81388e-015	2.68194e-015	3.53939e-015	-3.00769e-015	1.38569e-016	-2.6173e-015	6.37447e-016	-5.15367e-015	-1.23847e-015	2.05253e-015	-2.83652e-015	1.47295e-016	6.04455e-015	2.04878e-015	-3.99036e-017	-1.65531e-015	5.22333e-016	2.74147e-015	1.86865e-015	4.9783e-015	9.40647e-016	6.34443e-015	1.37589e-015	-5.17434e-015	2.79896e-015
1.92826e-015	2.97145e-015	3.74729e-015	-3.18244e-015	-1.38724e-017	-2.84465e-015	5.19549e-016	-5.22335e-015	-1.48736e-015	2.20698e-015	-2.89792e-015	1.85989e-016	6.08489e-015	2.04865e-015	3.929e-017	-1.57323e-015	5.55661e-016	2.59702e-015	1.92667e-015	4.60855e-015	9.63648e-016	6.52147e-015	1.58846e-015	-5.03416e-015	2.91832e-015
2.02502e-015	3.22888e-015	3.93357e-015	-3.36747e-015	-1.85394e-016	-3.06087e-015	3.94813e-016	-5.30452e-015	-1.73028e-015	2.34113e-015	-2.97032e-015	2.44836e-016	6.0745e-015	2.03426e-015	1.11637e-016	-1.49833e-015	5.85369e-016	2.45069e-015	1.99396e-015	4.22228e-015	9.67308e-016	6.65792e-015	1.76796e-015	-4.88655e-015	3.01022e-015
2.10319e-015	3.45261e-015	4.09732e-015	-3.56099e-015	-3.7475e-016	-3.2642e-015	2.62989e-016	-5.39591e-015	-1.96649e-015	2.45321e-015	-3.05223e-015	3.24473e-016	6.01336e-015	2.00687e-015	1.77744e-016	-1.43135e-015	6.10437e-016	2.30261e-015	2.06916e-015	3.82112e-015	9.51689e-016	6.75266e-015	1.91276e-015	-4.73274e-015	3.07433e-015
2.16169e-015	3.64175e-015	4.23799e-015	-3.76079e-015	-5.80877e-016	-3.4546e-015	1.24178e-016	-5.49619e-015	-2.1962e-015	2.54157e-015	-3.1436e-015	4.24732e-016	5.90249e-015	1.96783e-015	2.38605e-016	-1.37276e-015	6.30443e-016	2.15312e-015	2.14971e-015	3.40726e-015	9.1687e-016	6.80542e-015	2.02113e-015	-4.57449e-015	3.11045e-015
2.20033e-015	3.79575e-015	4.35438e-015	-3.96502e-015	-8.01932e-016	-3.63127e-015	-2.16017e-017	-5.60426e-015	-2.41923e-015	2.60507e-015	-3.24374e-015	5.46321e-016	5.74225e-015	1.91899e-015	2.94491e-016	-1.32333e-015	6.44394e-016	2.00241e-015	2.23447e-015	2.98343e-015	8.63032e-016	6.81464e-015	2.09175e-015	-4.41317e-015	3.11825e-015
2.21843e-015	3.91411e-015	4.44589e-015	-4.17203e-015	-1.03556e-015	-3.79355e-015	-1.74219e-016	-5.71962e-015	-2.63586e-015	2.64267e-015	-3.35211e-015	6.89272e-016	5.53415e-015	1.8615e-015	3.46422e-016	-1.2834e-015	6.51481e-016	1.84978e-015	2.32206e-015	2.55104e-015	7.90935e-016	6.78004e-015	2.12351e-015	-4.25037e-015	3.09846e-015
2.21496e-015	3.99652e-015	4.51219e-015	-4.37927e-015	-1.27983e-015	-3.9411e-015	-3.32603e-016	-5.84148e-015	-2.84706e-015	2.65322e-015	-3.46804e-015	8.52781e-016	5.2796e-015	1.79664e-015	3.95306e-016	-1.25286e-015	6.50619e-016	1.69533e-015	2.41082e-015	2.11228e-015	7.01191e-016	6.70164e-015	2.11525e-015	-4.08732e-015	3.05234e-015
2.18964e-015	4.04307e-015	4.55255e-015	-4.5839e-015	-1.53298e-015	-4.07373e-015	-4.9722e-016	-5.9691e-015	-3.05319e-015	2.636e-015	-3.59014e-015	1.03537e-015	4.97987e-015	1.72552e-015	4.42478e-016	-1.23129e-015	6.41879e-016	1.53895e-015	2.49903e-015	1.66927e-015	5.94197e-016	6.57998e-015	2.06684e-015	-3.92632e-015	2.98065e-015
2.14274e-015	4.05392e-015	4.56619e-015	-4.7839e-015	-1.79266e-015	-4.19157e-015	-6.68431e-016	-6.10178e-015	-3.25478e-015	2.59066e-015	-3.7185e-015	1.23569e-015	4.63737e-015	1.64937e-015	4.88464e-016	-1.21847e-015	6.24544e-016	1.38041e-015	2.58529e-015	1.22432e-015	4.71483e-016	6.41678e-015	1.97851e-015	-3.76902e-015	2.88412e-015
2.07399e-015	4.02932e-015	4.55307e-015	-4.97645e-015	-2.05616e-015	-4.29484e-015	-8.46471e-016	-6.23863e-015	-3.45276e-015	2.51688e-015	-3.85235e-015	1.45159e-015	4.2551e-015	1.56893e-015	5.34388e-016	-1.21418e-015	5.9755e-016	1.22042e-015	2.66746e-015	7.79507e-016	3.34954e-016	6.21372e-015	1.85009e-015	-3.61644e-015	2.76441e-015
1.9836e-015	3.97012e-015	4.51269e-015	-5.15914e-015	-2.32074e-015	-4.38373e-015	-1.03023e-015	-6.37939e-015	-3.64779e-015	2.41521e-015	-3.99131e-015	1.68078e-015	3.83525e-015	1.48492e-015	5.8134e-016	-1.21771e-015	5.6097e-016	1.05864e-015	2.74449e-015	3.36567e-016	1.86716e-016	5.97204e-015	1.68321e-015	-3.46977e-015	2.62292e-015
1.87143e-015	3.87797e-015	4.44523e-015	-5.32944e-015	-2.58353e-015	-4.4592e-015	-1.21888e-015	-6.52384e-015	-3.84106e-015	2.28637e-015	-4.13451e-015	1.92031e-015	3.3803e-015	1.39815e-015	6.30101e-016	-1.22736e-015	5.1437e-016	8.95355e-016	2.81427e-015	-1.0214e-016	2.84873e-017	5.69382e-015	1.47931e-015	-3.33056e-015	2.46156e-015
1.73776e-015	3.754e-015	4.3511e-015	-5.48473e-015	-2.84228e-015	-4.52175e-015	-1.41158e-015	-6.67119e-015	-4.03371e-015	2.13085e-015	-4.28105e-015	2.16749e-015	2.89413e-015	1.30901e-015	6.81614e-016	-1.24216e-015	4.57293e-016	7.30701e-016	2.87527e-015	-5.34943e-016	-1.37738e-016	5.3808e-015	1.24022e-015	-3.19985e-015	2.28225e-015
1.58275e-015	3.59898e-015	4.23095e-015	-5.62267e-015	-3.09395e-015	-4.57197e-015	-1.60763e-015	-6.82168e-015	-4.22631e-015	1.95026e-015	-4.4306e-015	2.41993e-015	2.38071e-015	1.21845e-015	7.36533e-016	-1.26076e-015	3.91004e-016	5.64813e-016	2.92577e-015	-9.60385e-016	-3.0976e-016	5.0351e-015	9.68538e-016	-3.07844e-015	2.08691e-015
1.40723e-015	3.41462e-015	4.08508e-015	-5.74155e-015	-3.33636e-015	-4.61108e-015	-1.80609e-015	-6.97488e-015	-4.41972e-015	1.74576e-015	-4.58297e-015	2.67398e-015	1.84343e-015	1.1263e-015	7.95631e-016	-1.28213e-015	3.16087e-016	3.98103e-016	2.96399e-015	-1.37643e-015	-4.85122e-016	4.66011e-015	6.67035e-016	-2.9673e-015	1.87803e-015
1.21112e-015	3.2032e-015	3.91389e-015	-5.83956e-015	-3.56667e-015	-4.63997e-015	-2.00623e-015	-7.13104e-015	-4.61474e-015	1.51858e-015	-4.73752e-015	2.92626e-015	1.28522e-015	1.032e-015	8.59369e-016	-1.30483e-015	2.33366e-016	2.31138e-016	2.98892e-015	-1.78197e-015	-6.61362e-016	4.2591e-015	3.38095e-016	-2.86788e-015	1.65796e-015
9.95294e-016	2.96674e-015	3.71862e-015	-5.9151e-015	-3.78197e-015	-4.6587e-015	-2.20705e-015	-7.29036e-015	-4.81222e-015	1.27085e-015	-4.89398e-015	3.17405e-015	7.09575e-016	9.3567e-016	9.2811e-016	-1.3274e-015	1.43788e-016	6.44702e-017	2.99978e-015	-2.17566e-015	-8.35749e-016	3.83474e-015	-1.45963e-017	-2.78037e-015	1.42817e-015
7.59357e-016	2.70659e-015	3.50011e-015	-5.96671e-015	-3.9793e-015	-4.66863e-015	-2.40785e-015	-7.45197e-015	-5.01275e-015	1.00453e-015	-5.05268e-015	3.41384e-015	1.209e-016	8.36674e-016	1.00261e-015	-1.3485e-015	4.83357e-017	-1.01843e-016	2.99538e-015	-2.55624e-015	-1.00552e-015	3.39086e-015	-3.8663e-016	-2.7045e-015	1.19102e-015
5.04249e-016	2.42573e-015	3.25907e-015	-5.99311e-015	-4.15601e-015	-4.67137e-015	-2.60718e-015	-7.61585e-015	-5.21708e-015	7.21833e-016	-5.21336e-015	3.64234e-015	-4.76783e-016	7.34855e-016	1.0825e-015	-1.36634e-015	-5.22915e-017	-2.66631e-016	2.97485e-015	-2.92217e-015	-1.1681e-015	2.93128e-015	-7.74002e-016	-2.641e-015	9.49317e-016
2.30493e-016	2.12676e-015	2.99779e-015	-5.9932e-015	-4.31025e-015	-4.66787e-015	-2.80426e-015	-7.7823e-015	-5.4253e-015	4.2563e-016	-5.37568e-015	3.85575e-015	-1.07905e-015	6.29808e-016	1.16781e-015	-1.37927e-015	-1.56488e-016	-4.2916e-016	2.93735e-015	-3.27242e-015	-1.3203e-015	2.46005e-015	-1.17237e-015	-2.58961e-015	7.05838e-016
-6.0564e-017	1.81216e-015	2.71809e-015	-5.96666e-015	-4.43987e-015	-4.65925e-015	-2.99713e-015	-7.95008e-015	-5.63728e-015	1.18392e-016	-5.53921e-015	4.05088e-015	-1.68179e-015	5.20666e-016	1.25846e-015	-1.38592e-015	-2.63254e-016	-5.88711e-016	2.88297e-015	-3.60591e-015	-1.4599e-015	1.98103e-015	-1.5777e-015	-2.54906e-015	4.62986e-016
-3.68043e-016	1.48492e-015	2.42162e-015	-5.91299e-015	-4.54348e-015	-4.64637e-015	-3.18454e-015	-8.11887e-015	-5.85317e-015	-1.96882e-016	-5.7034e-015	4.22461e-015	-2.28122e-015	4.06597e-016	1.35441e-015	-1.38482e-015	-3.71347e-016	-7.44737e-016	2.8111e-015	-3.92171e-015	-1.58408e-015	1.49853e-015	-1.98524e-015	-2.5184e-015	2.23325e-016
-6.91112e-016	1.14749e-015	2.11004e-015	-5.83173e-015	-4.61939e-015	-4.6308e-015	-3.36521e-015	-8.28895e-015	-6.07225e-015	-5.17145e-016	-5.86762e-015	4.37467e-015	-2.87276e-015	2.87232e-016	1.45594e-015	-1.37448e-015	-4.78804e-016	-8.96145e-016	2.72167e-015	-4.21889e-015	-1.68928e-015	1.0159e-015	-2.39e-015	-2.49733e-015	-1.1275e-017
-1.02816e-015	8.02373e-016	1.78511e-015	-5.72361e-015	-4.66612e-015	-4.61307e-015	-3.53793e-015	-8.46002e-015	-6.29395e-015	-8.39422e-016	-6.03144e-015	4.49823e-015	-3.45164e-015	1.61862e-016	1.56225e-015	-1.35334e-015	-5.8402e-016	-1.04217e-015	2.6154e-015	-4.49704e-015	-1.77267e-015	5.37145e-016	-2.78699e-015	-2.48423e-015	-2.38578e-016
-1.37816e-015	4.5237e-016	1.44935e-015	-5.58939e-015	-4.6823e-015	-4.59348e-015	-3.70108e-015	-8.63166e-015	-6.51766e-015	-1.16032e-015	-6.19449e-015	4.59331e-015	-4.01393e-015	2.99957e-017	1.6723e-015	-1.32021e-015	-6.8587e-016	-1.18142e-015	2.4923e-015	-4.75573e-015	-1.83242e-015	6.65647e-017	-3.17138e-015	-2.47793e-015	-4.56044e-016
-1.74037e-015	1.0017e-016	1.10537e-015	-5.42978e-015	-4.66758e-015	-4.5732e-015	-3.85355e-015	-8.80282e-015	-6.74216e-015	-1.47703e-015	-6.35671e-015	4.65853e-015	-4.55561e-015	-1.09335e-016	1.78495e-015	-1.2742e-015	-7.82772e-016	-1.31252e-015	2.35271e-015	-4.99453e-015	-1.86667e-015	-3.92009e-016	-3.53894e-015	-2.47649e-015	-6.61705e-016
-2.11334e-015	-2.51456e-016	7.55392e-016	-5.24613e-015	-4.62123e-015	-4.55236e-015	-3.9942e-015	-8.97295e-015	-6.96635e-015	-1.78626e-015	-6.51716e-015	4.69111e-015	-5.0735e-015	-2.56597e-016	1.89917e-015	-1.21428e-015	-8.73279e-016	-1.43457e-015	2.19746e-015	-5.21374e-015	-1.87309e-015	-8.34897e-016	-3.88504e-015	-2.4785e-015	-8.53743e-016
-2.49514e-015	-6.00176e-016	4.01887e-016	-5.04008e-015	-4.5427e-015	-4.53235e-015	-4.12146e-015	-9.14127e-015	-7.18906e-015	-2.08519e-015	-6.67534e-015	4.69048e-015	-5.56405e-015	-4.11913e-016	2.0137e-015	-1.13977e-015	-9.55904e-016	-1.54639e-015	2.0273e-015	-5.41343e-015	-1.85058e-015	-1.25892e-015	-4.20529e-015	-2.48179e-015	-1.03015e-015
-2.88403e-015	-9.43769e-016	4.66433e-017	-4.81358e-015	-4.43196e-015	-4.51393e-015	-4.23424e-015	-9.30666e-015	-7.40822e-015	-2.37087e-015	-6.831e-015	4.65647e-015	-6.02387e-015	-5.7588e-016	2.12729e-015	-1.05052e-015	-1.02974e-015	-1.64628e-015	1.84356e-015	-5.5932e-015	-1.79725e-015	-1.65992e-015	-4.496e-015	-2.48445e-015	-1.1889e-015
-3.27815e-015	-1.28001e-015	-3.07883e-016	-4.56897e-015	-4.28965e-015	-4.49766e-015	-4.33135e-015	-9.46781e-015	-7.62231e-015	-2.64016e-015	-6.98329e-015	4.58866e-015	-6.45055e-015	-7.48102e-016	2.23846e-015	-9.45366e-016	-1.09325e-015	-1.73308e-015	1.64727e-015	-5.75287e-015	-1.71132e-015	-2.03461e-015	-4.75334e-015	-2.48478e-015	-1.3283e-015
-3.67552e-015	-1.60653e-015	-6.59397e-016	-4.30899e-015	-4.11654e-015	-4.48441e-015	-4.41202e-015	-9.62412e-015	-7.82996e-015	-2.88997e-015	-7.13111e-015	4.48724e-015	-6.84194e-015	-9.28955e-016	2.34574e-015	-8.2471e-016	-1.14572e-015	-1.80581e-015	1.43936e-015	-5.89309e-015	-1.59199e-015	-2.37947e-015	-4.97439e-015	-2.48118e-015	-1.44747e-015
-4.07394e-015	-1.92146e-015	-1.00528e-015	-4.03609e-015	-3.91342e-015	-4.47414e-015	-4.4757e-015	-9.77461e-015	-8.02906e-015	-3.11827e-015	-7.2736e-015	4.35215e-015	-7.1953e-015	-1.11827e-015	2.44821e-015	-6.88448e-016	-1.18618e-015	-1.86399e-015	1.22202e-015	-6.01344e-015	-1.43921e-015	-2.69184e-015	-5.15545e-015	-2.47133e-015	-1.54554e-015
-4.47074e-015	-2.2233e-015	-1.3434e-015	-3.75337e-015	-3.68176e-015	-4.4665e-015	-4.52161e-015	-9.91767e-015	-8.21735e-015	-3.32237e-015	-7.41019e-015	4.18436e-015	-7.5092e-015	-1.31566e-015	2.54459e-015	-5.37146e-016	-1.21385e-015	-1.90641e-015	9.96877e-016	-6.11415e-015	-1.25258e-015	-2.96962e-015	-5.29459e-015	-2.45297e-015	-1.62076e-015
-4.8644e-015	-2.51044e-015	-1.67123e-015	-3.46346e-015	-3.42297e-015	-4.46173e-015	-4.54893e-015	-1.00515e-014	-8.3917e-015	-3.50071e-015	-7.5401e-015	3.98561e-015	-7.78134e-015	-1.52014e-015	2.63318e-015	-3.71628e-016	-1.22749e-015	-1.93218e-015	7.64688e-016	-6.19522e-015	-1.03196e-015	-3.2107e-015	-5.38913e-015	-2.42458e-015	-1.67187e-015
-5.2526e-015	-2.78115e-015	-1.98576e-015	-3.16948e-015	-3.1391e-015	-4.46023e-015	-4.55724e-015	-1.01746e-014	-8.54954e-015	-3.65123e-015	-7.66231e-015	3.75788e-015	-8.01043e-015	-1.73001e-015	2.71206e-015	-1.92558e-016	-1.22663e-015	-1.94108e-015	5.27256e-016	-6.25681e-015	-7.78163e-016	-3.4135e-015	-5.43775e-015	-2.38409e-015	-1.6984e-015
-5.6326e-015	-3.03425e-015	-2.2852e-015	-2.87431e-015	-2.83237e-015	-4.46227e-015	-4.54605e-015	-1.02849e-014	-8.6892e-015	-3.77232e-015	-7.77627e-015	3.5033e-015	-8.19598e-015	-1.94405e-015	2.77958e-015	-6.32783e-019	-1.21082e-015	-1.93197e-015	2.86067e-016	-6.29937e-015	-4.91684e-016	-3.57652e-015	-5.43949e-015	-2.3301e-015	-1.69986e-015
-6.00206e-015	-3.26832e-015	-2.56798e-015	-2.58157e-015	-2.50515e-015	-4.46796e-015	-4.51592e-015	-1.0381e-014	-8.80841e-015	-3.86288e-015	-7.88039e-015	3.22499e-015	-8.33734e-015	-2.16149e-015	2.83447e-015	2.03373e-016	-1.1801e-015	-1.90415e-015	4.28989e-017	-6.32211e-015	-1.73222e-016	-3.69842e-015	-5.39366e-015	-2.2609e-015	-1.67609e-015
-6.35853e-015	-3.48261e-015	-2.83186e-015	-2.29476e-015	-2.15996e-015	-4.47722e-015	-4.4667e-015	-1.04606e-014	-8.90509e-015	-3.92207e-015	-7.97309e-015	2.92605e-015	-8.43461e-015	-2.38079e-015	2.87594e-015	4.18198e-016	-1.1351e-015	-1.85693e-015	-2.00477e-016	-6.32578e-015	1.75551e-016	-3.77883e-015	-5.30008e-015	-2.17464e-015	-1.62726e-015
-6.69947e-015	-3.67675e-015	-3.07489e-015	-2.01707e-015	-1.80001e-015	-4.48967e-015	-4.39857e-015	-1.0522e-014	-8.97723e-015	-3.94902e-015	-8.05338e-015	2.60951e-015	-8.48791e-015	-2.60004e-015	2.90312e-015	6.41873e-016	-1.07588e-015	-1.7904e-015	-4.42581e-016	-6.31133e-015	5.53488e-016	-3.81707e-015	-5.15874e-015	-2.0705e-015	-1.55317e-015
-7.02248e-015	-3.84974e-015	-3.29578e-015	-1.75136e-015	-1.42834e-015	-4.50533e-015	-4.31187e-015	-1.05633e-014	-9.02313e-015	-3.94313e-015	-8.12021e-015	2.27979e-015	-8.49787e-015	-2.81735e-015	2.91459e-015	8.72952e-016	-1.00254e-015	-1.70426e-015	-6.81777e-016	-6.27952e-015	9.58477e-016	-3.81269e-015	-4.97051e-015	-1.94787e-015	-1.45376e-015
-7.32458e-015	-4.00061e-015	-3.49343e-015	-1.50029e-015	-1.04836e-015	-4.52351e-015	-4.20756e-015	-1.05828e-014	-9.04053e-015	-3.90387e-015	-8.17225e-015	1.94184e-015	-8.46497e-015	-3.0308e-015	2.90967e-015	1.11014e-015	-9.15695e-016	-1.59869e-015	-9.16036e-016	-6.2303e-015	1.38811e-015	-3.76615e-015	-4.73676e-015	-1.8054e-015	-1.32971e-015
-7.60325e-015	-4.12909e-015	-3.66667e-015	-1.26693e-015	-6.63623e-016	-4.54446e-015	-4.0861e-015	-1.05788e-014	-9.02706e-015	-3.83139e-015	-8.20878e-015	1.59934e-015	-8.39085e-015	-3.23809e-015	2.88761e-015	1.35175e-015	-8.16265e-016	-1.4741e-015	-1.14322e-015	-6.1639e-015	1.8396e-015	-3.6781e-015	-4.45996e-015	-1.64261e-015	-1.18208e-015
-7.85685e-015	-4.23514e-015	-3.81464e-015	-1.05428e-015	-2.77691e-016	-4.56866e-015	-3.94829e-015	-1.05491e-014	-8.98175e-015	-3.72674e-015	-8.22855e-015	1.25592e-015	-8.2773e-015	-3.43672e-015	2.84825e-015	1.59602e-015	-7.05199e-016	-1.3311e-015	-1.3619e-015	-6.08074e-015	2.31071e-015	-3.54981e-015	-4.14196e-015	-1.4596e-015	-1.01162e-015
-8.08334e-015	-4.31918e-015	-3.93671e-015	-8.64611e-016	1.06467e-016	-4.59433e-015	-3.79504e-015	-1.04918e-014	-8.90314e-015	-3.59072e-015	-8.23088e-015	9.15687e-016	-8.12645e-015	-3.62429e-015	2.79202e-015	1.84112e-015	-5.83435e-016	-1.1702e-015	-1.57024e-015	-5.98138e-015	2.79883e-015	-3.38228e-015	-3.78498e-015	-1.25614e-015	-8.18812e-016
-8.2798e-015	-4.38135e-015	-4.03245e-015	-6.99983e-016	4.85135e-016	-4.62155e-015	-3.62775e-015	-1.04054e-014	-8.79049e-015	-3.42415e-015	-8.21456e-015	5.8356e-016	-7.94077e-015	-3.79804e-015	2.71877e-015	2.08503e-015	-4.52301e-016	-9.91995e-016	-1.76623e-015	-5.86562e-015	3.30017e-015	-3.17716e-015	-3.39175e-015	-1.03266e-015	-6.04997e-016
-8.44392e-015	-4.42199e-015	-4.10176e-015	-5.61781e-016	8.55018e-016	-4.65006e-015	-3.44736e-015	-1.02889e-014	-8.64298e-015	-3.2277e-015	-8.17909e-015	2.64834e-016	-7.72253e-015	-3.95556e-015	2.62822e-015	2.3258e-015	-3.12976e-016	-7.97114e-016	-1.94869e-015	-5.73397e-015	3.81229e-015	-2.9365e-015	-2.96572e-015	-7.90008e-016	-3.71545e-016
-8.57421e-015	-4.44163e-015	-4.14439e-015	-4.50819e-016	1.21271e-015	-4.67939e-015	-3.25579e-015	-1.01408e-014	-8.46037e-015	-3.00223e-015	-8.12379e-015	-3.63145e-017	-7.47404e-015	-4.0943e-015	2.52143e-015	2.56139e-015	-1.67159e-016	-5.87114e-016	-2.11527e-015	-5.58729e-015	4.33236e-015	-2.66227e-015	-2.50951e-015	-5.28669e-016	-1.20027e-016
-8.66903e-015	-4.4411e-015	-4.16088e-015	-3.68825e-016	1.5551e-015	-4.7082e-015	-3.05449e-015	-9.96112e-015	-8.24218e-015	-2.74927e-015	-8.04797e-015	-3.15394e-016	-7.19858e-015	-4.21178e-015	2.39932e-015	2.78996e-015	-1.60509e-017	-3.62908e-016	-2.26419e-015	-5.42492e-015	4.85684e-015	-2.35677e-015	-2.02671e-015	-2.49464e-016	1.48781e-016
-8.72697e-015	-4.42059e-015	-4.15172e-015	-3.16149e-016	1.87896e-015	-4.73555e-015	-2.8448e-015	-9.74903e-015	-7.98899e-015	-2.47133e-015	-7.95086e-015	-5.68025e-016	-6.89921e-015	-4.30492e-015	2.26278e-015	3.00962e-015	1.39327e-016	-1.25671e-016	-2.39437e-015	-5.24704e-015	5.38297e-015	-2.02278e-015	-1.52106e-015	4.64644e-017	4.32705e-016
-8.74683e-015	-4.38044e-015	-4.11737e-015	-2.92651e-016	2.18159e-015	-4.76106e-015	-2.62782e-015	-9.50441e-015	-7.70115e-015	-2.17019e-015	-7.8326e-015	-7.90282e-016	-6.57938e-015	-4.37202e-015	2.11282e-015	3.21855e-015	2.97649e-016	1.23314e-016	-2.50397e-015	-5.05353e-015	5.90744e-015	-1.66291e-015	-9.95527e-016	3.57737e-016	7.3091e-016
-8.72816e-015	-4.32158e-015	-4.05942e-015	-2.97938e-016	2.46066e-015	-4.78434e-015	-2.40472e-015	-9.22634e-015	-7.37959e-015	-1.84722e-015	-7.69293e-015	-9.77703e-016	-6.2426e-015	-4.41141e-015	1.95092e-015	3.41483e-015	4.57417e-016	3.8237e-016	-2.59248e-015	-4.84436e-015	6.42699e-015	-1.27927e-015	-4.54283e-016	6.83614e-016	1.04208e-015
-8.66973e-015	-4.24461e-015	-3.9794e-015	-3.31893e-016	2.71395e-015	-4.80468e-015	-2.17712e-015	-8.915e-015	-7.025e-015	-1.50468e-015	-7.53225e-015	-1.12721e-015	-5.89214e-015	-4.42085e-015	1.77897e-015	3.59654e-015	6.16966e-016	6.49626e-016	-2.65854e-015	-4.62056e-015	6.93949e-015	-8.75585e-016	9.87424e-017	1.02209e-015	1.36476e-015
-8.57136e-015	-4.15063e-015	-3.87917e-015	-3.93423e-016	2.93981e-015	-4.82099e-015	-1.94691e-015	-8.57011e-015	-6.6387e-015	-1.14473e-015	-7.35062e-015	-1.23544e-015	-5.53211e-015	-4.39905e-015	1.59899e-015	3.76231e-015	7.74652e-016	9.24035e-016	-2.70102e-015	-4.382e-015	7.44176e-015	-4.54711e-016	6.60207e-016	1.37108e-015	1.69696e-015
-8.43321e-015	-4.04072e-015	-3.76e-015	-4.80964e-016	3.13637e-015	-4.83207e-015	-1.7156e-015	-8.19255e-015	-6.22286e-015	-7.69293e-016	-7.14817e-015	-1.29935e-015	-5.16581e-015	-4.34432e-015	1.41331e-015	3.9118e-015	9.29062e-016	1.2043e-015	-2.7195e-015	-4.12856e-015	7.93081e-015	-1.96493e-017	1.22683e-015	1.72901e-015	2.03678e-015
-8.25578e-015	-3.9153e-015	-3.62355e-015	-5.92588e-016	3.30259e-015	-4.83722e-015	-1.48396e-015	-7.78334e-015	-5.77978e-015	-3.80939e-016	-6.92558e-015	-1.31622e-015	-4.79639e-015	-4.25596e-015	1.224e-015	4.04305e-015	1.07832e-015	1.48842e-015	-2.71235e-015	-3.86049e-015	8.40444e-015	4.27026e-016	1.79532e-015	2.09366e-015	2.38252e-015
-8.04018e-015	-3.77553e-015	-3.47142e-015	-7.2625e-016	3.43689e-015	-4.83635e-015	-1.25314e-015	-7.34353e-015	-5.31175e-015	1.82264e-017	-6.68323e-015	-1.28387e-015	-4.42774e-015	-4.13346e-015	1.03296e-015	4.1548e-015	1.22119e-015	1.77468e-015	-2.67939e-015	-3.57815e-015	8.86011e-015	8.82341e-016	2.36246e-015	2.46307e-015	2.73284e-015
-7.78735e-015	-3.623e-015	-3.30563e-015	-8.79524e-016	3.53893e-015	-4.82838e-015	-1.02453e-015	-6.87467e-015	-4.821e-015	4.25669e-016	-6.42242e-015	-1.20025e-015	-4.06293e-015	-3.9762e-015	8.42481e-016	4.24609e-015	1.35695e-015	2.06143e-015	-2.62023e-015	-3.2818e-015	9.29626e-015	1.34326e-015	2.92579e-015	2.8349e-015	3.08629e-015
-7.49891e-015	-3.45811e-015	-3.12887e-015	-1.04984e-015	3.6085e-015	-4.8127e-015	-7.99211e-016	-6.37873e-015	-4.31066e-015	8.38224e-016	-6.14483e-015	-1.0646e-015	-3.70496e-015	-3.78437e-015	6.55059e-016	4.31582e-015	1.4846e-015	2.34728e-015	-2.53354e-015	-2.97184e-015	9.71091e-015	1.80696e-015	3.48295e-015	3.20742e-015	3.4412e-015
-7.17637e-015	-3.28224e-015	-2.94315e-015	-1.23429e-015	3.64572e-015	-4.78878e-015	-5.78583e-016	-5.85764e-015	-3.78421e-015	1.25411e-015	-5.85137e-015	-8.76398e-016	-3.35732e-015	-3.55896e-015	4.72306e-016	4.36321e-015	1.60282e-015	2.6309e-015	-2.41912e-015	-2.64895e-015	1.01028e-014	2.2712e-015	4.03105e-015	3.57869e-015	3.79612e-015
-6.82225e-015	-3.09634e-015	-2.75086e-015	-1.42936e-015	3.65122e-015	-4.75594e-015	-3.6362e-016	-5.31286e-015	-3.24432e-015	1.67091e-015	-5.54372e-015	-6.35034e-016	-3.02265e-015	-3.30087e-015	2.96356e-016	4.38778e-015	1.71065e-015	2.91092e-015	-2.27701e-015	-2.31336e-015	1.04704e-014	2.73395e-015	4.56804e-015	3.94637e-015	4.14945e-015
-6.43905e-015	-2.90081e-015	-2.55467e-015	-1.63173e-015	3.62628e-015	-4.71306e-015	-1.55414e-016	-4.74753e-015	-2.69416e-015	2.08679e-015	-5.22391e-015	-3.41307e-016	-2.70385e-015	-3.01224e-015	1.29844e-016	4.38896e-015	1.80735e-015	3.18641e-015	-2.10704e-015	-1.9654e-015	1.08127e-014	3.19204e-015	5.09286e-015	4.30811e-015	4.50103e-015
-6.02985e-015	-2.69748e-015	-2.35682e-015	-1.83766e-015	3.57194e-015	-4.65909e-015	4.50774e-017	-4.16428e-015	-2.13761e-015	2.5003e-015	-4.89347e-015	3.74881e-018	-2.40275e-015	-2.69437e-015	-2.50345e-017	4.36611e-015	1.89188e-015	3.45593e-015	-1.91012e-015	-1.60601e-015	1.11292e-014	3.6439e-015	5.60413e-015	4.66216e-015	4.84927e-015
-5.59783e-015	-2.4877e-015	-2.1595e-015	-2.04357e-015	3.49008e-015	-4.59375e-015	2.37492e-016	-3.56586e-015	-1.57794e-015	2.91002e-015	-4.55427e-015	3.98726e-016	-2.12151e-015	-2.34977e-015	-1.66076e-016	4.31927e-015	1.96361e-015	3.71809e-015	-1.6871e-015	-1.23638e-015	1.1419e-014	4.08786e-015	6.10047e-015	5.00663e-015	5.1929e-015
-5.14584e-015	-2.27275e-015	-1.96488e-015	-2.24626e-015	3.3822e-015	-4.51648e-015	4.21709e-016	-2.95556e-015	-1.01894e-015	3.31362e-015	-4.20846e-015	8.41593e-016	-1.86155e-015	-1.98081e-015	-2.91976e-016	4.24889e-015	2.02186e-015	3.97181e-015	-1.43786e-015	-8.57807e-016	1.16827e-014	4.52214e-015	6.58198e-015	5.33951e-015	5.53151e-015
-4.67772e-015	-2.05355e-015	-1.77587e-015	-2.44222e-015	3.25085e-015	-4.42691e-015	5.97009e-016	-2.33697e-015	-4.63771e-016	3.70996e-015	-3.85834e-015	1.32997e-015	-1.62458e-015	-1.59099e-015	-4.02224e-016	4.15483e-015	2.06632e-015	4.21606e-015	-1.1624e-015	-4.71394e-016	1.19199e-014	4.94497e-015	7.04789e-015	5.66004e-015	5.86439e-015
-4.19731e-015	-1.83078e-015	-1.59468e-015	-2.62781e-015	3.098e-015	-4.32418e-015	7.63092e-016	-1.71345e-015	8.38967e-017	4.09707e-015	-3.50609e-015	1.86168e-015	-1.41215e-015	-1.1837e-015	-4.95354e-016	4.03781e-015	2.09678e-015	4.45023e-015	-8.61015e-016	-7.73709e-017	1.21309e-014	5.35605e-015	7.49715e-015	5.96704e-015	6.1907e-015
-3.70845e-015	-1.60628e-015	-1.42304e-015	-2.79918e-015	2.92672e-015	-4.20792e-015	9.19626e-016	-1.08853e-015	6.19965e-016	4.47295e-015	-3.15422e-015	2.43339e-015	-1.2255e-015	-7.62436e-016	-5.69878e-016	3.89831e-015	2.11299e-015	4.67355e-015	-5.35223e-016	3.22973e-016	1.23164e-014	5.755e-015	7.93003e-015	6.25884e-015	6.50989e-015
-3.21536e-015	-1.38142e-015	-1.26333e-015	-2.9532e-015	2.73999e-015	-4.07795e-015	1.0665e-015	-4.65478e-016	1.1415e-015	4.83671e-015	-2.80518e-015	3.04146e-015	-1.06506e-015	-3.31264e-016	-6.2554e-016	3.73622e-015	2.11538e-015	4.88552e-015	-1.86233e-016	7.27842e-016	1.24774e-014	6.14104e-015	8.34705e-015	6.53463e-015	6.82122e-015
-2.72212e-015	-1.15668e-015	-1.11705e-015	-3.08693e-015	2.54035e-015	-3.93464e-015	1.20356e-015	1.51622e-016	1.64538e-015	5.18754e-015	-2.46162e-015	3.68143e-015	-9.30628e-016	1.05338e-016	-6.62161e-016	3.55186e-015	2.1035e-015	5.08615e-015	1.83692e-016	1.13594e-015	1.26142e-014	6.51335e-015	8.74848e-015	6.7933e-015	7.12426e-015
-2.23229e-015	-9.33683e-016	-9.85763e-016	-3.19767e-015	2.3309e-015	-3.77742e-015	1.33083e-015	7.5892e-016	2.12881e-015	5.52501e-015	-2.12562e-015	4.34907e-015	-8.22408e-016	5.43367e-016	-6.79564e-016	3.34598e-015	2.07739e-015	5.27465e-015	5.72972e-016	1.54615e-015	1.27284e-014	6.87193e-015	9.1355e-015	7.03401e-015	7.41912e-015
-1.75056e-015	-7.14256e-016	-8.71389e-016	-3.28212e-015	2.11383e-015	-3.60618e-015	1.44862e-015	1.35291e-015	2.58903e-015	5.84763e-015	-1.79968e-015	5.04016e-015	-7.40071e-016	9.78742e-016	-6.77738e-016	3.1194e-015	2.03716e-015	5.451e-015	9.79642e-016	1.95683e-015	1.28213e-014	7.21703e-015	9.50838e-015	7.25677e-015	7.70571e-015
-1.28118e-015	-4.99809e-016	-7.75573e-016	-3.33823e-015	1.89167e-015	-3.42067e-015	1.5574e-015	1.92962e-015	3.02324e-015	6.15434e-015	-1.4867e-015	5.75009e-015	-6.83263e-016	1.4061e-015	-6.57632e-016	2.87321e-015	1.98335e-015	5.61489e-015	1.40112e-015	2.36664e-015	1.28939e-014	7.54959e-015	9.86786e-015	7.46129e-015	7.98417e-015
-8.27662e-016	-2.92047e-016	-6.99703e-016	-3.36413e-015	1.6681e-015	-3.2221e-015	1.65681e-015	2.48589e-015	3.42932e-015	6.44499e-015	-1.18984e-015	6.47395e-015	-6.51339e-016	1.82061e-015	-6.20449e-016	2.60808e-015	1.9155e-015	5.76619e-015	1.83604e-015	2.77364e-015	1.29475e-014	7.8702e-015	1.02153e-014	7.64761e-015	8.25447e-015
-3.93861e-016	-9.25897e-017	-6.45146e-016	-3.35866e-015	1.44565e-015	-3.0104e-015	1.74719e-015	3.01826e-015	3.80478e-015	6.719e-015	-9.11228e-016	7.20597e-015	-6.43141e-016	2.21747e-015	-5.67299e-016	2.3251e-015	1.83373e-015	5.90499e-015	2.28221e-015	3.17674e-015	1.29834e-014	8.17939e-015	1.05521e-014	7.81525e-015	8.51685e-015
1.68349e-017	9.67225e-017	-6.1312e-016	-3.32097e-015	1.22672e-015	-2.78584e-015	1.8292e-015	3.52339e-015	4.14806e-015	6.97597e-015	-6.52503e-016	7.94109e-015	-6.57728e-016	2.59188e-015	-5.00168e-016	2.02453e-015	1.73805e-015	6.03174e-015	2.73673e-015	3.57384e-015	1.3003e-014	8.4783e-015	1.08794e-014	7.96484e-015	8.77127e-015
4.00574e-016	2.73918e-016	-6.04355e-016	-3.25079e-015	1.01393e-015	-2.54861e-015	1.90292e-015	3.99773e-015	4.45744e-015	7.21589e-015	-4.15581e-016	8.67437e-015	-6.93624e-016	2.93929e-015	-4.20457e-016	1.70781e-015	1.62881e-015	6.14629e-015	3.19744e-015	3.96339e-015	1.30077e-014	8.76774e-015	1.11981e-014	8.09617e-015	9.01842e-015
7.53722e-016	4.37416e-016	-6.19211e-016	-3.14756e-015	8.09822e-016	-2.30039e-015	1.96864e-015	4.43845e-015	4.73161e-015	7.43808e-015	-2.02863e-016	9.40044e-015	-7.4879e-016	3.25543e-015	-3.30382e-016	1.37573e-015	1.50615e-015	6.24875e-015	3.66119e-015	4.34355e-015	1.29987e-014	9.04909e-015	1.15088e-014	8.2101e-015	9.25826e-015
1.07379e-015	5.85938e-016	-6.58396e-016	-3.01162e-015	6.16062e-016	-2.0419e-015	2.02634e-015	4.84254e-015	4.96926e-015	7.64215e-015	-1.5948e-017	1.01139e-014	-8.2229e-016	3.53655e-015	-2.31972e-016	1.02917e-015	1.3701e-015	6.33897e-015	4.12572e-015	4.71317e-015	1.29779e-014	9.32298e-015	1.18124e-014	8.30735e-015	9.49214e-015
1.3586e-015	7.17729e-016	-7.22047e-016	-2.84351e-015	4.34189e-016	-1.77365e-015	2.07645e-015	5.20744e-015	5.17016e-015	7.82841e-015	1.43699e-016	1.08102e-014	-9.11822e-016	3.77871e-015	-1.28154e-016	6.6938e-016	1.22094e-015	6.41733e-015	4.58745e-015	5.07054e-015	1.29466e-014	9.59076e-015	1.21084e-014	8.38859e-015	9.71972e-015
1.60602e-015	8.30754e-016	-8.10314e-016	-2.64377e-015	2.65921e-016	-1.49675e-015	2.11941e-015	5.53083e-015	5.33362e-015	7.99704e-015	2.7491e-016	1.14837e-014	-1.01571e-015	3.97846e-015	-2.09851e-017	2.97383e-016	1.05931e-015	6.48428e-015	5.04321e-015	5.41478e-015	1.29054e-014	9.854e-015	1.23973e-014	8.45419e-015	9.94193e-015
1.8141e-015	9.23162e-016	-9.22754e-016	-2.41422e-015	1.12332e-016	-1.21242e-015	2.156e-015	5.81061e-015	5.45945e-015	8.14787e-015	3.76212e-016	1.21289e-014	-1.13148e-015	4.13248e-015	8.67814e-017	-8.59289e-017	8.86135e-016	6.53994e-015	5.49099e-015	5.74427e-015	1.2856e-014	1.01135e-014	1.26792e-014	8.50525e-015	1.01591e-014
1.98089e-015	9.93579e-016	-1.05946e-015	-2.15663e-015	-2.56219e-017	-9.219e-016	2.18633e-015	6.04562e-015	5.54807e-015	8.28067e-015	4.47153e-016	1.27413e-014	-1.25756e-015	4.2386e-015	1.91872e-016	-4.79271e-016	7.01538e-016	6.58476e-015	5.92754e-015	6.05793e-015	1.27993e-014	1.03703e-014	1.29546e-014	8.54289e-015	1.03716e-014
2.10544e-015	1.04023e-015	-1.21988e-015	-1.87301e-015	-1.4794e-016	-6.25696e-016	2.21074e-015	6.23485e-015	5.60009e-015	8.39558e-015	4.86232e-016	1.33171e-014	-1.39144e-015	4.29486e-015	2.9187e-016	-8.81809e-016	5.05356e-016	6.61938e-015	6.35049e-015	6.35477e-015	1.27363e-014	1.0626e-014	1.3223e-014	8.56783e-015	1.05806e-014
2.1874e-015	1.06187e-015	-1.4038e-015	-1.56554e-015	-2.54492e-016	-3.24958e-016	2.2296e-015	6.37681e-015	5.61628e-015	8.49282e-015	4.93458e-016	1.38522e-014	-1.53108e-015	4.29952e-015	3.84038e-016	-1.29208e-015	2.98218e-016	6.64378e-015	6.75687e-015	6.63333e-015	1.26676e-014	1.08813e-014	1.34835e-014	8.5808e-015	1.0786e-014
2.22715e-015	1.05707e-015	-1.61076e-015	-1.23749e-015	-3.44744e-016	-2.12332e-017	2.24299e-015	6.47121e-015	5.59762e-015	8.57289e-015	4.69104e-016	1.43426e-014	-1.67493e-015	4.25119e-015	4.65594e-016	-1.70903e-015	8.07593e-017	6.65855e-015	7.1437e-015	6.89226e-015	1.25939e-014	1.11363e-014	1.37351e-014	8.58274e-015	1.09876e-014
2.22426e-015	1.0247e-015	-1.83973e-015	-8.91608e-016	-4.19575e-016	2.83853e-016	2.25086e-015	6.51831e-015	5.5453e-015	8.63597e-015	4.12079e-016	1.47855e-014	-1.82133e-015	4.14917e-015	5.33914e-016	-2.13167e-015	-1.46108e-016	6.66356e-015	7.50769e-015	7.13163e-015	1.25158e-014	1.13916e-014	1.39776e-014	8.57459e-015	1.11859e-014
2.17909e-015	9.63976e-016	-2.09029e-015	-5.30609e-016	-4.79703e-016	5.89088e-016	2.25396e-015	6.51843e-015	5.46058e-015	8.68273e-015	3.23094e-016	1.5178e-014	-1.96885e-015	3.99372e-015	5.86125e-016	-2.55935e-015	-3.81972e-016	6.65924e-015	7.84702e-015	7.35094e-015	1.24332e-014	1.16478e-014	1.42095e-014	8.55762e-015	1.13807e-014
2.09267e-015	8.73437e-016	-2.36155e-015	-1.58798e-016	-5.26333e-016	8.93267e-016	2.25238e-015	6.47191e-015	5.34549e-015	8.71337e-015	2.03267e-016	1.55175e-014	-2.11572e-015	3.78567e-015	6.19499e-016	-2.991e-015	-6.26607e-016	6.64609e-015	8.15925e-015	7.54931e-015	1.23463e-014	1.19053e-014	1.44292e-014	8.53326e-015	1.15719e-014
1.96641e-015	7.52546e-016	-2.65184e-015	2.20257e-016	-5.61066e-016	1.19429e-015	2.24703e-015	6.37881e-015	5.2015e-015	8.72773e-015	5.30418e-017	1.58023e-014	-2.26042e-015	3.52578e-015	6.32243e-016	-3.42581e-015	-8.79173e-016	6.6243e-015	8.4422e-015	7.72659e-015	1.22551e-014	1.21641e-014	1.46354e-014	8.50243e-015	1.17596e-014
1.80252e-015	6.00847e-016	-2.96076e-015	6.03099e-016	-5.85661e-016	1.49064e-015	2.23821e-015	6.24003e-015	5.031e-015	8.72647e-015	-1.26377e-016	1.60314e-014	-2.40152e-015	3.21602e-015	6.22591e-016	-3.86281e-015	-1.13923e-015	6.59449e-015	8.69425e-015	7.88263e-015	1.216e-014	1.2424e-014	1.48257e-014	8.46565e-015	1.19436e-014
1.60268e-015	4.18551e-016	-3.28707e-015	9.85328e-016	-6.01911e-016	1.78043e-015	2.22594e-015	6.05703e-015	4.83648e-015	8.71024e-015	-3.33188e-016	1.6204e-014	-2.53756e-015	2.8584e-015	5.89134e-016	-4.30092e-015	-1.40586e-015	6.55664e-015	8.91382e-015	8.01756e-015	1.20607e-014	1.26848e-014	1.49978e-014	8.42402e-015	1.21235e-014
1.36979e-015	2.06181e-016	-3.62945e-015	1.36342e-015	-6.11885e-016	2.06317e-015	2.20991e-015	5.83198e-015	4.61978e-015	8.67868e-015	-5.65674e-016	1.63195e-014	-2.66693e-015	2.45578e-015	5.30102e-016	-4.73889e-015	-1.67811e-015	6.51144e-015	9.09898e-015	8.1314e-015	1.19574e-014	1.29453e-014	1.51505e-014	8.37875e-015	1.22989e-014
1.10606e-015	-3.66857e-017	-3.98668e-015	1.73376e-015	-6.18374e-016	2.33778e-015	2.19038e-015	5.56705e-015	4.38331e-015	8.6327e-015	-8.21962e-016	1.63784e-014	-2.78892e-015	2.01164e-015	4.44707e-016	-5.17558e-015	-1.95538e-015	6.45903e-015	9.24894e-015	8.22446e-015	1.18502e-014	1.32044e-014	1.52819e-014	8.33045e-015	1.2469e-014
8.14303e-016	-3.09329e-016	-4.35735e-015	2.09298e-015	-6.23537e-016	2.60335e-015	2.16848e-015	5.26486e-015	4.1299e-015	8.5724e-015	-1.09975e-015	1.63815e-014	-2.90243e-015	1.52939e-015	3.31775e-016	-5.6097e-015	-2.23626e-015	6.39905e-015	9.36291e-015	8.29751e-015	1.17395e-014	1.34614e-014	1.53904e-014	8.27974e-015	1.26334e-014
4.97561e-016	-6.1059e-016	-4.74008e-015	2.43721e-015	-6.29999e-016	2.85842e-015	2.14457e-015	4.92875e-015	3.86197e-015	8.49978e-015	-1.39677e-015	1.63292e-014	-3.00741e-015	1.01351e-015	1.91205e-016	-6.04028e-015	-2.51975e-015	6.33206e-015	9.44029e-015	8.35042e-015	1.16247e-014	1.37157e-014	1.54741e-014	8.22712e-015	1.27908e-014
1.58973e-016	-9.38874e-016	-5.13391e-015	2.7633e-015	-6.40362e-016	3.10214e-015	2.11931e-015	4.56202e-015	3.58244e-015	8.41477e-015	-1.71066e-015	1.62228e-014	-3.10344e-015	4.68141e-016	2.33356e-017	-6.46657e-015	-2.80483e-015	6.25901e-015	9.48115e-015	8.38375e-015	1.15053e-014	1.39659e-014	1.55313e-014	8.173e-015	1.29403e-014
-1.98072e-016	-1.29273e-015	-5.53756e-015	3.06842e-015	-6.57049e-016	3.33321e-015	2.09257e-015	4.16799e-015	3.29433e-015	8.31779e-015	-2.03816e-015	1.60652e-014	-3.1897e-015	-1.01671e-016	-1.71655e-016	-6.88747e-015	-3.0904e-015	6.18038e-015	9.48593e-015	8.39862e-015	1.13828e-014	1.42107e-014	1.55604e-014	8.11818e-015	1.30809e-014
-5.69799e-016	-1.66992e-015	-5.94993e-015	3.34983e-015	-6.81905e-016	3.55083e-015	2.06534e-015	3.75018e-015	3.00067e-015	8.20994e-015	-2.37672e-015	1.58589e-014	-3.26667e-015	-6.91322e-016	-3.93489e-016	-7.30201e-015	-3.37437e-015	6.0965e-015	9.45609e-015	8.39572e-015	1.12567e-014	1.44479e-014	1.55593e-014	8.06299e-015	1.32114e-014
-9.53076e-016	-2.06793e-015	-6.36943e-015	3.60459e-015	-7.17309e-016	3.75451e-015	2.03776e-015	3.31263e-015	2.70396e-015	8.09191e-015	-2.72328e-015	1.56063e-014	-3.33444e-015	-1.29538e-015	-6.41012e-016	-7.70876e-015	-3.65535e-015	6.00745e-015	9.39292e-015	8.37606e-015	1.11265e-014	1.46763e-014	1.55274e-014	8.00755e-015	1.333e-014
-1.34521e-015	-2.48425e-015	-6.79513e-015	3.83049e-015	-7.65581e-016	3.94346e-015	2.0105e-015	2.85914e-015	2.40661e-015	7.96447e-015	-3.07514e-015	1.53106e-014	-3.39319e-015	-1.90768e-015	-9.12933e-016	-8.10729e-015	-3.93205e-015	5.91447e-015	9.29757e-015	8.34035e-015	1.09924e-014	1.48944e-014	1.54636e-014	7.95207e-015	1.34359e-014
-1.74249e-015	-2.91635e-015	-7.22548e-015	4.02576e-015	-8.28848e-016	4.11737e-015	1.98411e-015	2.39404e-015	2.11103e-015	7.82832e-015	-3.42963e-015	1.49755e-014	-3.44275e-015	-2.52314e-015	-1.20755e-015	-8.49636e-015	-4.2035e-015	5.81803e-015	9.17126e-015	8.28927e-015	1.08553e-014	1.51001e-014	1.53661e-014	7.89633e-015	1.35277e-014
-2.1422e-015	-3.36149e-015	-7.66011e-015	4.18802e-015	-9.0881e-016	4.27594e-015	1.95881e-015	1.92149e-015	1.81952e-015	7.68451e-015	-3.78378e-015	1.46049e-014	-3.48262e-015	-3.13599e-015	-1.52374e-015	-8.87527e-015	-4.46874e-015	5.71819e-015	9.01655e-015	8.22388e-015	1.07159e-014	1.52917e-014	1.52347e-014	7.83959e-015	1.36039e-014
-2.54087e-015	-3.81635e-015	-8.09757e-015	4.31636e-015	-1.00729e-015	4.41848e-015	1.93517e-015	1.4459e-015	1.53472e-015	7.53479e-015	-4.13462e-015	1.4202e-014	-3.51376e-015	-3.74093e-015	-1.85932e-015	-9.24273e-015	-4.7257e-015	5.61555e-015	8.83524e-015	8.14511e-015	1.05749e-014	1.54681e-014	1.50695e-014	7.78251e-015	1.36636e-014
-2.93516e-015	-4.27726e-015	-8.53684e-015	4.41016e-015	-1.12595e-015	4.54532e-015	1.91361e-015	9.7099e-016	1.25916e-015	7.37991e-015	-4.47907e-015	1.37705e-014	-3.53664e-015	-4.33275e-015	-2.21182e-015	-9.59797e-015	-4.97324e-015	5.51113e-015	8.63022e-015	8.05371e-015	1.04326e-014	1.56277e-014	1.48705e-014	7.725e-015	1.37051e-014
-3.323e-015	-4.74046e-015	-8.97664e-015	4.46906e-015	-1.26609e-015	4.65627e-015	1.89496e-015	5.00297e-016	9.94838e-016	7.2203e-015	-4.81387e-015	1.33155e-014	-3.55164e-015	-4.90642e-015	-2.57881e-015	-9.9404e-015	-5.21022e-015	5.40601e-015	8.40476e-015	7.9502e-015	1.02896e-014	1.57685e-014	1.46374e-014	7.66631e-015	1.37264e-014
-3.70232e-015	-5.20206e-015	-9.41652e-015	4.49244e-015	-1.42826e-015	4.75145e-015	1.87943e-015	3.79318e-017	7.43407e-016	7.05813e-015	-5.13571e-015	1.28417e-014	-3.55946e-015	-5.45677e-015	-2.95796e-015	-1.02689e-014	-5.43564e-015	5.30072e-015	8.1614e-015	7.83574e-015	1.01472e-014	1.58893e-014	1.43714e-014	7.60587e-015	1.37266e-014
-4.07135e-015	-5.65827e-015	-9.8555e-015	4.48049e-015	-1.6124e-015	4.83166e-015	1.86747e-015	-4.1237e-016	5.07202e-016	6.89426e-015	-5.44257e-015	1.23538e-014	-3.56138e-015	-5.97861e-015	-3.34621e-015	-1.05825e-014	-5.64802e-015	5.1963e-015	7.90358e-015	7.71125e-015	1.00063e-014	1.59888e-014	1.40734e-014	7.54377e-015	1.37044e-014
-4.42772e-015	-6.10572e-015	-1.02921e-014	4.43403e-015	-1.81918e-015	4.89753e-015	1.85971e-015	-8.46402e-016	2.87678e-016	6.7309e-015	-5.73228e-015	1.18563e-014	-3.55816e-015	-6.46752e-015	-3.74118e-015	-1.08808e-014	-5.84571e-015	5.09327e-015	7.63444e-015	7.57754e-015	9.8681e-015	1.6066e-014	1.37452e-014	7.47975e-015	1.36587e-014
-4.76957e-015	-6.54062e-015	-1.07253e-014	4.35454e-015	-2.04781e-015	4.94939e-015	1.85629e-015	-1.26039e-015	8.60856e-017	6.56914e-015	-6.00226e-015	1.13529e-014	-3.54921e-015	-6.91982e-015	-4.14011e-015	-1.11632e-014	-6.02798e-015	4.99244e-015	7.35698e-015	7.43532e-015	9.73385e-015	1.61198e-014	1.33878e-014	7.41379e-015	1.35886e-014
-5.09591e-015	-6.95941e-015	-1.11541e-014	4.24279e-015	-2.29842e-015	4.98763e-015	1.85768e-015	-1.65081e-015	-9.62461e-017	6.41048e-015	-6.25026e-015	1.0848e-014	-3.53487e-015	-7.33134e-015	-4.54058e-015	-1.14294e-014	-6.19391e-015	4.89442e-015	7.07457e-015	7.28523e-015	9.6045e-015	1.61488e-014	1.30035e-014	7.34506e-015	1.34929e-014
-5.40611e-015	-7.35817e-015	-1.15782e-014	4.1004e-015	-2.57002e-015	5.01294e-015	1.8638e-015	-2.01372e-015	-2.58574e-016	6.25578e-015	-6.4743e-015	1.03454e-014	-3.51599e-015	-7.69914e-015	-4.93938e-015	-1.16786e-014	-6.34227e-015	4.80056e-015	6.79084e-015	7.12789e-015	9.48107e-015	1.61531e-014	1.25948e-014	7.27258e-015	1.33712e-014
-5.69832e-015	-7.73285e-015	-1.19963e-014	3.92911e-015	-2.86107e-015	5.02623e-015	1.87429e-015	-2.34619e-015	-3.99574e-016	6.10619e-015	-6.67248e-015	9.85012e-015	-3.49324e-015	-8.02079e-015	-5.33399e-015	-1.19103e-014	-6.47316e-015	4.71083e-015	6.50879e-015	6.96364e-015	9.36519e-015	1.61323e-014	1.21642e-014	7.19614e-015	1.32226e-014
-5.97203e-015	-8.08021e-015	-1.24075e-014	3.73035e-015	-3.17085e-015	5.02799e-015	1.88923e-015	-2.64571e-015	-5.1847e-016	5.96322e-015	-6.84387e-015	9.36587e-015	-3.46664e-015	-8.29428e-015	-5.72232e-015	-1.21245e-014	-6.58641e-015	4.62604e-015	6.23127e-015	6.79324e-015	9.25798e-015	1.60859e-014	1.17141e-014	7.11551e-015	1.30473e-014
-6.22716e-015	-8.39757e-015	-1.28111e-014	3.50665e-015	-3.49719e-015	5.01846e-015	1.90825e-015	-2.90981e-015	-6.15195e-016	5.82875e-015	-6.98716e-015	8.89585e-015	-3.43664e-015	-8.5178e-015	-6.10224e-015	-1.23209e-014	-6.68156e-015	4.5467e-015	5.96135e-015	6.61652e-015	9.16083e-015	1.60137e-014	1.12473e-014	7.03011e-015	1.28449e-014
-6.46345e-015	-8.68228e-015	-1.32063e-014	3.26068e-015	-3.83813e-015	4.99835e-015	1.93105e-015	-3.13644e-015	-6.89721e-016	5.70377e-015	-7.10137e-015	8.44269e-015	-3.40318e-015	-8.69028e-015	-6.47195e-015	-1.24992e-014	-6.7591e-015	4.47335e-015	5.70236e-015	6.4332e-015	9.07439e-015	1.59169e-014	1.0767e-014	6.93984e-015	1.26149e-014
-6.68139e-015	-8.93224e-015	-1.35919e-014	2.99475e-015	-4.19193e-015	4.96878e-015	1.95703e-015	-3.32359e-015	-7.41904e-016	5.58929e-015	-7.18619e-015	8.00896e-015	-3.36639e-015	-8.81119e-015	-6.82954e-015	-1.26593e-014	-6.81906e-015	4.40625e-015	5.45653e-015	6.24349e-015	8.99977e-015	1.57969e-014	1.02767e-014	6.84422e-015	1.23581e-014
-6.88158e-015	-9.1452e-015	-1.39673e-014	2.71151e-015	-4.55603e-015	4.93018e-015	1.98552e-015	-3.47039e-015	-7.72571e-016	5.48612e-015	-7.24156e-015	7.59733e-015	-3.32641e-015	-8.8804e-015	-7.17322e-015	-1.28012e-014	-6.86181e-015	4.34585e-015	5.22637e-015	6.04817e-015	8.9377e-015	1.56536e-014	9.78014e-015	6.7425e-015	1.20746e-014
-7.06477e-015	-9.31924e-015	-1.43315e-014	2.41361e-015	-4.92752e-015	4.88327e-015	2.01591e-015	-3.57565e-015	-7.81954e-016	5.39537e-015	-7.26743e-015	7.20945e-015	-3.28345e-015	-8.89865e-015	-7.50157e-015	-1.29252e-014	-6.88749e-015	4.29242e-015	5.01383e-015	5.84751e-015	8.88944e-015	1.54875e-014	9.28071e-015	6.63407e-015	1.17654e-014
-7.23159e-015	-9.45301e-015	-1.46837e-014	2.10388e-015	-5.30358e-015	4.82833e-015	2.0476e-015	-3.63883e-015	-7.70665e-016	5.31851e-015	-7.264e-015	6.84753e-015	-3.23659e-015	-8.86681e-015	-7.81352e-015	-1.30317e-014	-6.89727e-015	4.24631e-015	4.82028e-015	5.64213e-015	8.85558e-015	1.53003e-014	8.78141e-015	6.51882e-015	1.14318e-014
-7.38279e-015	-9.54639e-015	-1.50229e-014	1.7848e-015	-5.68117e-015	4.76666e-015	2.07952e-015	-3.65973e-015	-7.39836e-016	5.25571e-015	-7.23172e-015	6.51332e-015	-3.18547e-015	-8.78654e-015	-8.1082e-015	-1.3121e-014	-6.89169e-015	4.20804e-015	4.64745e-015	5.43258e-015	8.83653e-015	1.50929e-014	8.28554e-015	6.39674e-015	1.10756e-014
-7.51906e-015	-9.59864e-015	-1.53478e-014	1.45898e-015	-6.05687e-015	4.69908e-015	2.10997e-015	-3.6378e-015	-6.90574e-016	5.20794e-015	-7.17162e-015	6.20816e-015	-3.1304e-015	-8.65982e-015	-8.38428e-015	-1.31933e-014	-6.87186e-015	4.1773e-015	4.49658e-015	5.21833e-015	8.83223e-015	1.48664e-014	7.79673e-015	6.26781e-015	1.06979e-014
-7.64218e-015	-9.61005e-015	-1.56581e-014	1.12926e-015	-6.42724e-015	4.6262e-015	2.13803e-015	-3.57294e-015	-6.23731e-016	5.17598e-015	-7.08477e-015	5.93196e-015	-3.07126e-015	-8.4893e-015	-8.64134e-015	-1.3249e-014	-6.83929e-015	4.15342e-015	4.36778e-015	4.99946e-015	8.84298e-015	1.46218e-014	7.31846e-015	6.13162e-015	1.03009e-014
-7.75365e-015	-9.58131e-015	-1.5953e-014	7.98481e-016	-6.78953e-015	4.54838e-015	2.1623e-015	-3.46654e-015	-5.40832e-016	5.16045e-015	-6.97314e-015	5.68489e-015	-3.00813e-015	-8.27735e-015	-8.87947e-015	-1.32887e-014	-6.79528e-015	4.13579e-015	4.26117e-015	4.7764e-015	8.86834e-015	1.43603e-014	6.85289e-015	5.98796e-015	9.88684e-015
-7.85405e-015	-9.51391e-015	-1.62311e-014	4.69238e-016	-7.14136e-015	4.46649e-015	2.18064e-015	-3.31954e-015	-4.42878e-016	5.16198e-015	-6.83766e-015	5.46728e-015	-2.94051e-015	-8.02784e-015	-9.09909e-015	-1.33126e-014	-6.74175e-015	4.12438e-015	4.17664e-015	4.5498e-015	8.90739e-015	1.40841e-014	6.40359e-015	5.83734e-015	9.45835e-015
-7.94497e-015	-9.40964e-015	-1.64917e-014	1.4437e-016	-7.47913e-015	4.3807e-015	2.19211e-015	-3.13297e-015	-3.32456e-016	5.18034e-015	-6.68028e-015	5.27742e-015	-2.86737e-015	-7.74441e-015	-9.30043e-015	-1.33218e-014	-6.68034e-015	4.11832e-015	4.11401e-015	4.32004e-015	8.95997e-015	1.3795e-014	5.97354e-015	5.6802e-015	9.01823e-015
-8.02782e-015	-9.27045e-015	-1.67339e-014	-1.74097e-016	-7.8002e-015	4.29117e-015	2.19518e-015	-2.90861e-015	-2.11539e-016	5.21518e-015	-6.50294e-015	5.11373e-015	-2.78812e-015	-7.43096e-015	-9.48352e-015	-1.33168e-014	-6.6134e-015	4.11658e-015	4.07207e-015	4.08804e-015	9.02493e-015	1.34946e-014	5.56515e-015	5.51667e-015	8.56956e-015
-8.10427e-015	-9.09859e-015	-1.69568e-014	-4.83893e-016	-8.10239e-015	4.19878e-015	2.18869e-015	-2.64934e-015	-8.19685e-017	5.26617e-015	-6.30861e-015	4.97538e-015	-2.70227e-015	-7.09153e-015	-9.6491e-015	-1.32976e-014	-6.54282e-015	4.11869e-015	4.0504e-015	3.85443e-015	9.10048e-015	1.31849e-014	5.1804e-015	5.34791e-015	8.11466e-015
-8.17472e-015	-8.89662e-015	-1.71593e-014	-7.83267e-016	-8.3826e-015	4.10399e-015	2.17105e-015	-2.35769e-015	5.41637e-017	5.33359e-015	-6.09943e-015	4.86106e-015	-2.6096e-015	-6.73057e-015	-9.79737e-015	-1.32654e-014	-6.47119e-015	4.12382e-015	4.04735e-015	3.61939e-015	9.1854e-015	1.28672e-014	4.82128e-015	5.17382e-015	7.65691e-015
-8.23986e-015	-8.66788e-015	-1.73405e-014	-1.06968e-015	-8.63841e-015	4.00615e-015	2.14079e-015	-2.03523e-015	1.95186e-016	5.41754e-015	-5.8772e-015	4.76859e-015	-2.50961e-015	-6.35236e-015	-9.92975e-015	-1.32209e-014	-6.40038e-015	4.13099e-015	4.06129e-015	3.38423e-015	9.2783e-015	1.25429e-014	4.48964e-015	4.99565e-015	7.19931e-015
-8.30108e-015	-8.41574e-015	-1.74996e-014	-1.34163e-015	-8.86714e-015	3.90618e-015	2.09675e-015	-1.68508e-015	3.39234e-016	5.51706e-015	-5.64388e-015	4.69637e-015	-2.40157e-015	-5.96111e-015	-1.00478e-014	-1.31653e-014	-6.33195e-015	4.13932e-015	4.08975e-015	3.14955e-015	9.3772e-015	1.22139e-014	4.18731e-015	4.81399e-015	6.74489e-015
-8.35931e-015	-8.14397e-015	-1.7636e-014	-1.5977e-015	-9.06705e-015	3.80375e-015	2.03759e-015	-1.30941e-015	4.84308e-016	5.63095e-015	-5.40249e-015	4.6416e-015	-2.28514e-015	-5.56105e-015	-1.01523e-014	-1.30993e-014	-6.26734e-015	4.14731e-015	4.13057e-015	2.91558e-015	9.48003e-015	1.18819e-014	3.91495e-015	4.6298e-015	6.29677e-015
-8.41494e-015	-7.85626e-015	-1.77487e-014	-1.83659e-015	-9.23661e-015	3.69904e-015	1.96208e-015	-9.11924e-016	6.28266e-016	5.75904e-015	-5.15516e-015	4.60228e-015	-2.15983e-015	-5.15685e-015	-1.02434e-014	-1.30237e-014	-6.20853e-015	4.1537e-015	4.18157e-015	2.6838e-015	9.58404e-015	1.15492e-014	3.67292e-015	4.44386e-015	5.8583e-015
-8.4687e-015	-7.55714e-015	-1.78376e-014	-2.05682e-015	-9.37424e-015	3.59206e-015	1.86917e-015	-4.96011e-016	7.69301e-016	5.90043e-015	-4.90423e-015	4.57573e-015	-2.02506e-015	-4.75341e-015	-1.03225e-014	-1.29392e-014	-6.15682e-015	4.15687e-015	4.2402e-015	2.45518e-015	9.68731e-015	1.12172e-014	3.46159e-015	4.25756e-015	5.43277e-015
-8.52132e-015	-7.25097e-015	-1.79025e-014	-2.25742e-015	-9.47912e-015	3.48285e-015	1.75829e-015	-6.54031e-017	9.05712e-016	6.0545e-015	-4.65278e-015	4.5601e-015	-1.88099e-015	-4.35474e-015	-1.03907e-014	-1.28472e-014	-6.11416e-015	4.1561e-015	4.30343e-015	2.2307e-015	9.78766e-015	1.08871e-014	3.2809e-015	4.07209e-015	5.02294e-015
-8.57299e-015	-6.94169e-015	-1.79426e-014	-2.43794e-015	-9.55002e-015	3.37162e-015	1.62827e-015	3.76632e-016	1.03573e-015	6.22007e-015	-4.40319e-015	4.55261e-015	-1.72807e-015	-3.96463e-015	-1.04491e-014	-1.27484e-014	-6.0823e-015	4.15085e-015	4.36913e-015	2.01263e-015	9.88232e-015	1.05601e-014	3.13068e-015	3.88861e-015	4.63159e-015
-8.6237e-015	-6.63464e-015	-1.79575e-014	-2.59722e-015	-9.5863e-015	3.25812e-015	1.47891e-015	8.26384e-016	1.1579e-015	6.39531e-015	-4.1576e-015	4.54984e-015	-1.56579e-015	-3.58717e-015	-1.04988e-014	-1.2643e-014	-6.06192e-015	4.13939e-015	4.43454e-015	1.80174e-015	9.96894e-015	1.02375e-014	3.01021e-015	3.70818e-015	4.26134e-015
-8.67311e-015	-6.33378e-015	-1.7947e-014	-2.7354e-015	-9.58793e-015	3.14249e-015	1.31064e-015	1.28126e-015	1.27104e-015	6.57897e-015	-3.91809e-015	4.54891e-015	-1.39442e-015	-3.22602e-015	-1.05408e-014	-1.25318e-014	-6.05383e-015	4.12093e-015	4.49669e-015	1.59886e-015	1.00451e-014	9.91975e-015	2.91884e-015	3.532e-015	3.91476e-015
-8.72104e-015	-6.04346e-015	-1.79112e-014	-2.85235e-015	-9.55504e-015	3.02521e-015	1.12372e-015	1.73741e-015	1.37368e-015	6.77002e-015	-3.68643e-015	4.54675e-015	-1.21507e-015	-2.88476e-015	-1.05762e-014	-1.24162e-014	-6.05901e-015	4.09414e-015	4.553e-015	1.40555e-015	1.01086e-014	9.60808e-015	2.8552e-015	3.3614e-015	3.59445e-015
-8.76645e-015	-5.76775e-015	-1.78502e-014	-2.94855e-015	-9.48839e-015	2.90661e-015	9.18363e-016	2.19142e-015	1.46374e-015	6.96704e-015	-3.46487e-015	4.54121e-015	-1.02772e-015	-2.56607e-015	-1.06055e-014	-1.22969e-014	-6.07842e-015	4.05811e-015	4.60105e-015	1.22302e-015	1.01566e-014	9.30327e-015	2.81829e-015	3.19813e-015	3.30236e-015
-8.80868e-015	-5.51048e-015	-1.7764e-014	-3.02382e-015	-9.38855e-015	2.78682e-015	6.95474e-016	2.64061e-015	1.54023e-015	7.16879e-015	-3.25431e-015	4.53027e-015	-8.32048e-016	-2.2726e-015	-1.063e-014	-1.21743e-014	-6.11168e-015	4.01211e-015	4.63866e-015	1.05245e-015	1.01874e-014	9.006e-015	2.80613e-015	3.04302e-015	3.03993e-015
-8.84744e-015	-5.27486e-015	-1.76535e-014	-3.07822e-015	-9.25663e-015	2.66636e-015	4.56364e-016	3.08172e-015	1.60251e-015	7.37332e-015	-3.05572e-015	4.51143e-015	-6.28394e-016	-2.0072e-015	-1.06503e-014	-1.20493e-014	-6.15928e-015	3.95515e-015	4.66327e-015	8.94773e-016	1.01993e-014	8.71684e-015	2.81652e-015	2.89719e-015	2.80854e-015
-8.88211e-015	-5.06471e-015	-1.75194e-014	-3.11206e-015	-9.09388e-015	2.54527e-015	2.01634e-016	3.51156e-015	1.65016e-015	7.57846e-015	-2.87015e-015	4.48339e-015	-4.17684e-016	-1.7715e-015	-1.06667e-014	-1.1923e-014	-6.22097e-015	3.88644e-015	4.67316e-015	7.50842e-016	1.01902e-014	8.43658e-015	2.84762e-015	2.76187e-015	2.60918e-015
-8.91111e-015	-4.88329e-015	-1.73622e-014	-3.12679e-015	-8.90193e-015	2.42402e-015	-6.67469e-017	3.92736e-015	1.68272e-015	7.78208e-015	-2.69909e-015	4.44492e-015	-2.00707e-016	-1.56741e-015	-1.06793e-014	-1.17954e-014	-6.29653e-015	3.80616e-015	4.6662e-015	6.21916e-016	1.01585e-014	8.16576e-015	2.89657e-015	2.63836e-015	2.44218e-015
-8.93321e-015	-4.73272e-015	-1.71825e-014	-3.1232e-015	-8.68298e-015	2.30356e-015	-3.46832e-016	4.32682e-015	1.70041e-015	7.98252e-015	-2.54309e-015	4.39449e-015	2.12193e-017	-1.3965e-015	-1.06886e-014	-1.16679e-014	-6.38605e-015	3.71385e-015	4.64105e-015	5.08969e-016	1.0103e-014	7.90418e-015	2.96088e-015	2.52708e-015	2.30778e-015
-8.94792e-015	-4.61509e-015	-1.69818e-014	-3.10229e-015	-8.43891e-015	2.18456e-015	-6.35831e-016	4.70735e-015	1.70281e-015	8.17871e-015	-2.40246e-015	4.32989e-015	2.4721e-016	-1.25971e-015	-1.06951e-014	-1.15412e-014	-6.48916e-015	3.60934e-015	4.59668e-015	4.12799e-016	1.00232e-014	7.65243e-015	3.03817e-015	2.42892e-015	2.20615e-015
-8.95402e-015	-4.53198e-015	-1.67612e-014	-3.06501e-015	-8.17204e-015	2.06751e-015	-9.31364e-016	5.06707e-015	1.68991e-015	8.36934e-015	-2.27704e-015	4.24967e-015	4.75771e-016	-1.15729e-015	-1.06987e-014	-1.14159e-014	-6.60469e-015	3.49265e-015	4.53199e-015	3.33605e-016	9.91734e-015	7.41072e-015	3.12572e-015	2.34438e-015	2.13652e-015
-8.95034e-015	-4.48462e-015	-1.6522e-014	-3.01244e-015	-7.8851e-015	1.95281e-015	-1.23075e-015	5.40428e-015	1.66252e-015	8.55243e-015	-2.16705e-015	4.15443e-015	7.06228e-016	-1.08921e-015	-1.06997e-014	-1.12921e-014	-6.7316e-015	3.36409e-015	4.44661e-015	2.71972e-016	9.7851e-015	7.1783e-015	3.22132e-015	2.27368e-015	2.09773e-015
-8.93585e-015	-4.4742e-015	-1.62654e-014	-2.9458e-015	-7.58054e-015	1.84111e-015	-1.53158e-015	5.71752e-015	1.62158e-015	8.7256e-015	-2.07218e-015	4.04372e-015	9.37204e-016	-1.05485e-015	-1.06984e-014	-1.11704e-014	-6.86883e-015	3.22392e-015	4.34008e-015	2.28185e-016	9.6264e-015	6.95544e-015	3.32208e-015	2.21708e-015	2.08853e-015
-8.90965e-015	-4.50079e-015	-1.59936e-014	-2.86616e-015	-7.26141e-015	1.73317e-015	-1.83116e-015	6.00445e-015	1.56761e-015	8.88754e-015	-1.99196e-015	3.91757e-015	1.16756e-015	-1.05349e-015	-1.06948e-014	-1.10516e-014	-7.01455e-015	3.07271e-015	4.21292e-015	2.01841e-016	9.44163e-015	6.74196e-015	3.42578e-015	2.17477e-015	2.10701e-015
-8.87076e-015	-4.56417e-015	-1.57083e-014	-2.77538e-015	-6.93102e-015	1.62982e-015	-2.12641e-015	6.2642e-015	1.50185e-015	9.03694e-015	-1.92564e-015	3.7759e-015	1.39618e-015	-1.08412e-015	-1.0689e-014	-1.09364e-014	-7.16688e-015	2.91061e-015	4.06525e-015	1.92269e-016	9.23135e-015	6.53761e-015	3.53001e-015	2.14631e-015	2.15069e-015
-8.81839e-015	-4.66388e-015	-1.54113e-014	-2.67481e-015	-6.59249e-015	1.53189e-015	-2.41364e-015	6.49587e-015	1.42563e-015	9.17214e-015	-1.87228e-015	3.61874e-015	1.62158e-015	-1.14534e-015	-1.06811e-014	-1.08254e-014	-7.32448e-015	2.73834e-015	3.89837e-015	1.99325e-016	8.99671e-015	6.34334e-015	3.63216e-015	2.13099e-015	2.21712e-015
-8.75161e-015	-4.79856e-015	-1.51047e-014	-2.56573e-015	-6.24909e-015	1.44032e-015	-2.69003e-015	6.69797e-015	1.34035e-015	9.29178e-015	-1.83059e-015	3.44694e-015	1.84254e-015	-1.23559e-015	-1.06709e-014	-1.07187e-014	-7.48549e-015	2.55669e-015	3.71272e-015	2.22363e-016	8.73861e-015	6.1587e-015	3.73046e-015	2.12845e-015	2.30373e-015
-8.6694e-015	-4.96604e-015	-1.47906e-014	-2.44975e-015	-5.90355e-015	1.35566e-015	-2.95252e-015	6.86971e-015	1.24674e-015	9.39351e-015	-1.79996e-015	3.26149e-015	2.05745e-015	-1.35318e-015	-1.0658e-014	-1.06169e-014	-7.64885e-015	2.36624e-015	3.51012e-015	2.60549e-016	8.45827e-015	5.9835e-015	3.82231e-015	2.13738e-015	2.40742e-015
-8.57157e-015	-5.16453e-015	-1.44712e-014	-2.32824e-015	-5.55917e-015	1.2782e-015	-3.19819e-015	7.01045e-015	1.14649e-015	9.47647e-015	-1.77924e-015	3.06285e-015	2.26513e-015	-1.49611e-015	-1.06426e-014	-1.05207e-014	-7.81272e-015	2.16744e-015	3.29257e-015	3.1248e-016	8.15772e-015	5.81681e-015	3.90508e-015	2.15712e-015	2.52431e-015
-8.45753e-015	-5.39165e-015	-1.41487e-014	-2.20259e-015	-5.21889e-015	1.20977e-015	-3.42368e-015	7.12047e-015	1.04118e-015	9.53918e-015	-1.76723e-015	2.85235e-015	2.46401e-015	-1.66203e-015	-1.06246e-014	-1.04299e-014	-7.97489e-015	1.96112e-015	3.06174e-015	3.77033e-016	7.83903e-015	5.65813e-015	3.97724e-015	2.18656e-015	2.65113e-015
-8.32726e-015	-5.64464e-015	-1.38249e-014	-2.075e-015	-4.88593e-015	1.15114e-015	-3.62605e-015	7.20002e-015	9.32282e-016	9.58037e-015	-1.76209e-015	2.63161e-015	2.65307e-015	-1.84877e-015	-1.06034e-014	-1.03459e-014	-8.13386e-015	1.74914e-015	2.8191e-015	4.5217e-016	7.50355e-015	5.50789e-015	4.03643e-015	2.22366e-015	2.78453e-015
-8.18112e-015	-5.92124e-015	-1.35021e-014	-1.94704e-015	-4.56298e-015	1.1034e-015	-3.80248e-015	7.24849e-015	8.21609e-016	9.59863e-015	-1.76233e-015	2.40249e-015	2.83062e-015	-2.05412e-015	-1.05797e-014	-1.02689e-014	-8.28812e-015	1.53232e-015	2.56637e-015	5.35742e-016	7.15359e-015	5.36576e-015	4.08051e-015	2.26701e-015	2.92036e-015
-8.01896e-015	-6.21771e-015	-1.31823e-014	-1.81936e-015	-4.2522e-015	1.0676e-015	-3.95092e-015	7.2665e-015	7.11076e-016	9.59281e-015	-1.76613e-015	2.16655e-015	2.9959e-015	-2.27532e-015	-1.05531e-014	-1.01993e-014	-8.43661e-015	1.31117e-015	2.30655e-015	6.26528e-016	6.79123e-015	5.23148e-015	4.10761e-015	2.31435e-015	3.05454e-015
-7.84143e-015	-6.53095e-015	-1.28678e-014	-1.69401e-015	-3.95562e-015	1.04421e-015	-4.06933e-015	7.25486e-015	6.02274e-016	9.56194e-015	-1.77268e-015	1.92575e-015	3.1477e-015	-2.50942e-015	-1.05231e-014	-1.01373e-014	-8.57753e-015	1.08677e-015	2.04165e-015	7.22639e-016	6.41963e-015	5.10475e-015	4.11707e-015	2.36395e-015	3.18287e-015
-7.64853e-015	-6.85683e-015	-1.25609e-014	-1.57223e-015	-3.67538e-015	1.03386e-015	-4.15567e-015	7.21439e-015	4.96512e-016	9.50538e-015	-1.78042e-015	1.68116e-015	3.28519e-015	-2.75395e-015	-1.049e-014	-1.00831e-014	-8.70969e-015	8.6023e-016	1.77398e-015	8.21207e-016	6.04131e-015	4.98496e-015	4.10794e-015	2.41362e-015	3.30171e-015
-7.44133e-015	-7.19176e-015	-1.22639e-014	-1.45536e-015	-3.41348e-015	1.03754e-015	-4.20839e-015	7.14582e-015	3.95695e-016	9.42272e-015	-1.78784e-015	1.4359e-015	3.40702e-015	-3.00525e-015	-1.04541e-014	-1.00376e-014	-8.83255e-015	6.3197e-016	1.50518e-015	9.19372e-016	5.65889e-015	4.87172e-015	4.07895e-015	2.46092e-015	3.40692e-015
-7.22051e-015	-7.53198e-015	-1.19785e-014	-1.34453e-015	-3.1717e-015	1.05608e-015	-4.22649e-015	7.05037e-015	3.01059e-016	9.31335e-015	-1.79371e-015	1.19265e-015	3.51234e-015	-3.26071e-015	-1.04154e-014	-1.00007e-014	-8.94539e-015	4.02998e-016	1.23718e-015	1.0152e-015	5.27471e-015	4.76383e-015	4.02972e-015	2.50302e-015	3.49487e-015
-6.98771e-015	-7.87404e-015	-1.17066e-014	-1.2405e-015	-2.95175e-015	1.09029e-015	-4.20858e-015	6.92965e-015	2.14037e-016	9.17696e-015	-1.79666e-015	9.52806e-016	3.60055e-015	-3.51786e-015	-1.03745e-014	-9.97237e-015	-9.04762e-015	1.74308e-016	9.72233e-016	1.10607e-015	4.89127e-015	4.66142e-015	3.96e-015	2.53758e-015	3.56127e-015
-6.74424e-015	-8.21472e-015	-1.14497e-014	-1.14434e-015	-2.75525e-015	1.14027e-015	-4.15449e-015	6.78502e-015	1.35972e-016	9.01313e-015	-1.79575e-015	7.18359e-016	3.67124e-015	-3.77358e-015	-1.03313e-014	-9.95298e-015	-9.13859e-015	-5.38869e-017	7.11759e-016	1.18944e-015	4.51153e-015	4.56449e-015	3.86897e-015	2.56212e-015	3.60264e-015
-6.49135e-015	-8.55013e-015	-1.12097e-014	-1.05663e-015	-2.58292e-015	1.20705e-015	-4.06373e-015	6.61812e-015	6.7544e-017	8.82201e-015	-1.78923e-015	4.91278e-016	3.72377e-015	-4.02573e-015	-1.02861e-014	-9.94294e-015	-9.21785e-015	-2.80655e-016	4.582e-016	1.26302e-015	4.1373e-015	4.47124e-015	3.75681e-015	2.5743e-015	3.61575e-015
-6.23121e-015	-8.87701e-015	-1.09877e-014	-9.77999e-016	-2.4352e-015	1.29106e-015	-3.93682e-015	6.43088e-015	1.00275e-017	8.60345e-015	-1.7766e-015	2.73109e-016	3.7581e-015	-4.27169e-015	-1.02387e-014	-9.94187e-015	-9.2851e-015	-5.05595e-016	2.12745e-016	1.32419e-015	3.77096e-015	4.38131e-015	3.62354e-015	2.57163e-015	3.59791e-015
-5.96514e-015	-9.19206e-015	-1.07846e-014	-9.09061e-016	-2.31249e-015	1.39267e-015	-3.77469e-015	6.22543e-015	-3.63605e-017	8.35821e-015	-1.75738e-015	6.48449e-017	3.77349e-015	-4.50907e-015	-1.01894e-014	-9.95014e-015	-9.34042e-015	-7.28733e-016	-2.34046e-017	1.37044e-015	3.41458e-015	4.29379e-015	3.46939e-015	2.55179e-015	3.54604e-015
-5.6949e-015	-9.49277e-015	-1.06018e-014	-8.50376e-016	-2.21471e-015	1.51142e-015	-3.57856e-015	6.00427e-015	-7.09859e-017	8.08608e-015	-1.73066e-015	-1.3214e-016	3.76968e-015	-4.73586e-015	-1.01389e-014	-9.96729e-015	-9.3844e-015	-9.49509e-016	-2.48816e-016	1.39902e-015	3.06913e-015	4.20734e-015	3.29462e-015	2.51214e-015	3.45802e-015
-5.42202e-015	-9.77654e-015	-1.04405e-014	-8.0141e-016	-2.14181e-015	1.64711e-015	-3.35038e-015	5.76911e-015	-9.3484e-017	7.78741e-015	-1.69602e-015	-3.15852e-016	3.74656e-015	-4.94928e-015	-1.00877e-014	-9.99274e-015	-9.41667e-015	-1.16792e-015	-4.62454e-016	1.40766e-015	2.73582e-015	4.12062e-015	3.09965e-015	2.45056e-015	3.33173e-015
-5.14854e-015	-1.00413e-014	-1.03014e-014	-7.62555e-016	-2.09303e-015	1.80013e-015	-3.09195e-015	5.52186e-015	-1.03868e-016	7.4629e-015	-1.65364e-015	-4.85153e-016	3.7044e-015	-5.14825e-015	-1.00353e-014	-1.00264e-014	-9.43805e-015	-1.38416e-015	-6.64617e-016	1.39432e-015	2.41549e-015	4.03257e-015	2.88565e-015	2.36473e-015	3.16562e-015
-4.87687e-015	-1.02849e-014	-1.01846e-014	-7.33327e-016	-2.06756e-015	1.96997e-015	-2.80575e-015	5.26421e-015	-1.01987e-016	7.11361e-015	-1.60333e-015	-6.3961e-016	3.64379e-015	-5.33123e-015	-9.98185e-015	-1.0069e-014	-9.44974e-015	-1.59792e-015	-8.54536e-016	1.35688e-015	2.10928e-015	3.94229e-015	2.65406e-015	2.25295e-015	2.95867e-015
-4.60881e-015	-1.05059e-014	-1.00902e-014	-7.13584e-016	-2.06405e-015	2.15667e-015	-2.49418e-015	4.99925e-015	-8.81068e-017	6.73998e-015	-1.54519e-015	-7.78727e-016	3.56527e-015	-5.49697e-015	-9.92683e-015	-1.01192e-014	-9.45235e-015	-1.8096e-015	-1.0323e-015	1.29427e-015	1.81772e-015	3.84799e-015	2.40536e-015	2.11393e-015	2.71047e-015
-4.3461e-015	-1.07036e-014	-1.00186e-014	-7.0282e-016	-2.08119e-015	2.35961e-015	-2.16034e-015	4.72936e-015	-6.25202e-017	6.34312e-015	-1.47939e-015	-9.01464e-016	3.46913e-015	-5.64406e-015	-9.87072e-015	-1.01763e-014	-9.44566e-015	-2.01974e-015	-1.19827e-015	1.20514e-015	1.54097e-015	3.748e-015	2.14081e-015	1.94682e-015	2.42055e-015
-4.09112e-015	-1.08763e-014	-9.9696e-015	-6.99795e-016	-2.11785e-015	2.57829e-015	-1.80764e-015	4.45621e-015	-2.57461e-017	5.92388e-015	-1.40611e-015	-1.00815e-015	3.35625e-015	-5.77141e-015	-9.81306e-015	-1.0239e-014	-9.43156e-015	-2.22874e-015	-1.35187e-015	1.08763e-015	1.27877e-015	3.64101e-015	1.86148e-015	1.75027e-015	2.08956e-015
-3.84553e-015	-1.1024e-014	-9.9427e-015	-7.03385e-016	-2.17237e-015	2.81164e-015	-1.43927e-015	4.18165e-015	2.16654e-017	5.484e-015	-1.32618e-015	-1.09927e-015	3.22673e-015	-5.87893e-015	-9.75388e-015	-1.03073e-014	-9.41138e-015	-2.43658e-015	-1.49427e-015	9.41175e-016	1.0307e-015	3.52537e-015	1.56871e-015	1.52379e-015	1.71743e-015
-3.61117e-015	-1.11468e-014	-9.93724e-015	-7.12811e-016	-2.24186e-015	3.0586e-015	-1.05897e-015	3.90835e-015	7.87063e-017	5.02542e-015	-1.23986e-015	-1.17473e-015	3.08187e-015	-5.96601e-015	-9.69255e-015	-1.03801e-014	-9.38587e-015	-2.64374e-015	-1.62682e-015	7.65206e-016	7.95375e-016	3.39914e-015	1.2638e-015	1.26725e-015	1.30504e-015
-3.38928e-015	-1.12449e-014	-9.95227e-015	-7.26986e-016	-2.32466e-015	3.31795e-015	-6.70532e-016	3.63876e-015	1.44632e-016	4.549e-015	-1.14763e-015	-1.23487e-015	2.92226e-015	-6.03233e-015	-9.62815e-015	-1.04564e-014	-9.35591e-015	-2.85018e-015	-1.75059e-015	5.59079e-016	5.72127e-016	3.2598e-015	9.48326e-016	9.80354e-016	8.5463e-016
-3.18177e-015	-1.13197e-014	-9.98712e-015	-7.44484e-016	-2.41904e-015	3.58822e-015	-2.77898e-016	3.37511e-015	2.18116e-016	4.05659e-015	-1.05053e-015	-1.28091e-015	2.74807e-015	-6.07777e-015	-9.5609e-015	-1.05351e-014	-9.32254e-015	-3.05677e-015	-1.86705e-015	3.23422e-016	3.60324e-016	3.10582e-015	6.23906e-016	6.63531e-016	3.68131e-016
-2.98988e-015	-1.13722e-014	-1.0041e-014	-7.63913e-016	-2.5223e-015	3.86832e-015	1.14866e-016	3.11989e-015	2.9754e-016	3.55073e-015	-9.49634e-016	-1.31377e-015	2.55976e-015	-6.10256e-015	-9.49006e-015	-1.06148e-014	-9.28693e-015	-3.26406e-015	-1.97754e-015	5.87875e-017	1.59104e-016	2.93525e-015	2.9247e-016	3.17609e-016	-1.52523e-016
-2.81447e-015	-1.14034e-014	-1.01125e-014	-7.84241e-016	-2.63172e-015	4.15692e-015	5.04067e-016	2.87574e-015	3.81923e-016	3.03416e-015	-8.45777e-016	-1.33513e-015	2.35881e-015	-6.10746e-015	-9.415e-015	-1.06941e-014	-9.25038e-015	-3.47297e-015	-2.08396e-015	-2.34243e-016	-3.33254e-017	2.74567e-015	-4.47271e-017	-5.63082e-017	-7.04255e-016
-2.65617e-015	-1.14148e-014	-1.02004e-014	-8.03678e-016	-2.74523e-015	4.45273e-015	8.86574e-016	2.64397e-015	4.68722e-016	2.50851e-015	-7.40354e-016	-1.34599e-015	2.14618e-015	-6.09266e-015	-9.33557e-015	-1.07719e-014	-9.21379e-015	-3.68378e-015	-2.18749e-015	-5.55102e-016	-2.1873e-016	2.53525e-015	-3.86163e-016	-4.56975e-016	-1.28332e-015
-2.51621e-015	-1.14083e-014	-1.0303e-014	-8.20496e-016	-2.86056e-015	4.75408e-015	1.25793e-015	2.42686e-015	5.56607e-016	1.97602e-015	-6.34307e-016	-1.34726e-015	1.92284e-015	-6.05913e-015	-9.25109e-015	-1.08468e-014	-9.17753e-015	-3.89663e-015	-2.28971e-015	-9.03021e-016	-3.98149e-016	2.30179e-015	-7.29898e-016	-8.82769e-016	-1.8868e-015
-2.39526e-015	-1.13866e-014	-1.04187e-014	-8.32697e-016	-2.97552e-015	5.0587e-015	1.61466e-015	2.22601e-015	6.44816e-016	1.43897e-015	-5.292e-016	-1.34048e-015	1.6897e-015	-6.0078e-015	-9.16062e-015	-1.09176e-014	-9.14257e-015	-4.11194e-015	-2.39361e-015	-1.27634e-015	-5.73711e-016	2.04373e-015	-1.07499e-015	-1.33095e-015	-2.51129e-015
-2.29359e-015	-1.13517e-014	-1.05457e-014	-8.38667e-016	-3.08765e-015	5.36467e-015	1.95256e-015	2.04366e-015	7.3117e-016	8.99521e-016	-4.26167e-016	-1.32825e-015	1.44724e-015	-5.9402e-015	-9.06343e-015	-1.09833e-014	-9.10984e-015	-4.32989e-015	-2.50084e-015	-1.67277e-015	-7.47259e-016	1.75917e-015	-1.42004e-015	-1.79945e-015	-3.1529e-015
-2.21135e-015	-1.13068e-014	-1.06826e-014	-8.36911e-016	-3.19486e-015	5.67008e-015	2.26877e-015	1.88109e-015	8.13953e-016	3.60167e-016	-3.27643e-016	-1.3117e-015	1.19655e-015	-5.85747e-015	-8.95878e-015	-1.1043e-014	-9.0793e-015	-4.55005e-015	-2.61306e-015	-2.0905e-015	-9.20995e-016	1.44719e-015	-1.76317e-015	-2.28543e-015	-3.80812e-015
-2.14874e-015	-1.12543e-014	-1.08274e-014	-8.2579e-016	-3.29526e-015	5.97278e-015	2.56059e-015	1.73974e-015	8.91421e-016	-1.77084e-016	-2.34149e-016	-1.29221e-015	9.38444e-016	-5.7614e-015	-8.84555e-015	-1.10947e-014	-9.05182e-015	-4.77288e-015	-2.73165e-015	-2.52726e-015	-1.09594e-015	1.10652e-015	-2.10248e-015	-2.78646e-015	-4.47189e-015
-2.10479e-015	-1.11965e-014	-1.09784e-014	-8.03375e-016	-3.38673e-015	6.27154e-015	2.82552e-015	1.62132e-015	9.61786e-016	-7.09841e-016	-1.46921e-016	-1.27188e-015	6.74215e-016	-5.6532e-015	-8.7234e-015	-1.11375e-014	-9.02785e-015	-4.99898e-015	-2.85821e-015	-2.98056e-015	-1.27315e-015	7.36235e-016	-2.43718e-015	-3.29963e-015	-5.13942e-015
-2.07921e-015	-1.11362e-014	-1.1134e-014	-7.69012e-016	-3.46712e-015	6.56374e-015	3.06122e-015	1.52658e-015	1.02306e-015	-1.2348e-015	-6.70546e-017	-1.25273e-015	4.0492e-016	-5.53445e-015	-8.59209e-015	-1.11696e-014	-9.00739e-015	-5.22784e-015	-2.99518e-015	-3.44737e-015	-1.45397e-015	3.35228e-016	-2.76631e-015	-3.82168e-015	-5.8058e-015
-2.07085e-015	-1.10754e-014	-1.12928e-014	-7.21663e-016	-3.5353e-015	6.84746e-015	3.26605e-015	1.45711e-015	1.0747e-015	-1.74944e-015	4.24503e-018	-1.23666e-015	1.31765e-016	-5.40708e-015	-8.45082e-015	-1.11902e-014	-8.99067e-015	-5.45938e-015	-3.14352e-015	-3.9255e-015	-1.64017e-015	-9.7318e-017	-3.08851e-015	-4.34877e-015	-6.4669e-015
-2.07916e-015	-1.10171e-014	-1.14528e-014	-6.60256e-016	-3.59003e-015	7.11992e-015	3.43828e-015	1.41364e-015	1.11574e-015	-2.25165e-015	6.59258e-017	-1.22611e-015	-1.44867e-016	-5.27284e-015	-8.29933e-015	-1.11985e-014	-8.97813e-015	-5.69303e-015	-3.30448e-015	-4.41214e-015	-1.8323e-015	-5.61823e-016	-3.40251e-015	-4.87788e-015	-7.11792e-015
-2.10249e-015	-1.09632e-014	-1.16122e-014	-5.8391e-016	-3.62978e-015	7.37922e-015	3.57655e-015	1.39616e-015	1.14498e-015	-2.7394e-015	1.16749e-016	-1.22213e-015	-4.2433e-016	-5.13331e-015	-8.13656e-015	-1.11935e-014	-8.96921e-015	-5.92846e-015	-3.4791e-015	-4.90375e-015	-2.03124e-015	-1.05839e-015	-3.70756e-015	-5.40539e-015	-7.75499e-015
-2.13975e-015	-1.09161e-014	-1.17703e-014	-4.92309e-016	-3.65338e-015	7.62423e-015	3.67997e-015	1.40522e-015	1.16117e-015	-3.21031e-015	1.5578e-016	-1.22665e-015	-7.05294e-016	-4.99009e-015	-7.9632e-015	-1.11741e-014	-8.96342e-015	-6.16486e-015	-3.66856e-015	-5.39733e-015	-2.23719e-015	-1.5867e-015	-4.00257e-015	-5.92749e-015	-8.3739e-015
-2.18931e-015	-1.08775e-014	-1.19248e-014	-3.8577e-016	-3.66003e-015	7.85216e-015	3.74855e-015	1.44134e-015	1.16337e-015	-3.66178e-015	1.81779e-016	-1.24125e-015	-9.87369e-016	-4.84546e-015	-7.77923e-015	-1.11399e-014	-8.96095e-015	-6.40161e-015	-3.87319e-015	-5.88984e-015	-2.45076e-015	-2.14602e-015	-4.28746e-015	-6.44076e-015	-8.97033e-015
-2.24922e-015	-1.08486e-014	-1.20748e-014	-2.6362e-016	-3.64933e-015	8.0616e-015	3.78214e-015	1.50395e-015	1.15095e-015	-4.09212e-015	1.9362e-016	-1.26788e-015	-1.26924e-015	-4.70119e-015	-7.584e-015	-1.10905e-014	-8.96087e-015	-6.63857e-015	-4.09325e-015	-6.37872e-015	-2.6721e-015	-2.73518e-015	-4.5622e-015	-6.94171e-015	-9.54037e-015
-2.31817e-015	-1.08312e-014	-1.22193e-014	-1.26564e-016	-3.62106e-015	8.25081e-015	3.78181e-015	1.59221e-015	1.12283e-015	-4.50052e-015	1.90772e-016	-1.3076e-015	-1.5499e-015	-4.55902e-015	-7.37803e-015	-1.10258e-014	-8.96287e-015	-6.87478e-015	-4.32844e-015	-6.86052e-015	-2.9012e-015	-3.353e-015	-4.82638e-015	-7.42701e-015	-1.0081e-014
-2.39436e-015	-1.08268e-014	-1.2357e-014	2.55574e-017	-3.5758e-015	8.41857e-015	3.74812e-015	1.70549e-015	1.07918e-015	-4.88479e-015	1.72843e-016	-1.36178e-015	-1.82884e-015	-4.42051e-015	-7.16242e-015	-1.09452e-014	-8.96652e-015	-7.10962e-015	-4.57884e-015	-7.3318e-015	-3.13706e-015	-3.99809e-015	-5.07949e-015	-7.89389e-015	-1.05881e-014
-2.47561e-015	-1.0836e-014	-1.24868e-014	1.9241e-016	-3.51365e-015	8.56321e-015	3.68234e-015	1.84353e-015	1.01941e-015	-5.24335e-015	1.38452e-016	-1.43191e-015	-2.10477e-015	-4.28743e-015	-6.93743e-015	-1.08484e-014	-8.97162e-015	-7.34175e-015	-4.84411e-015	-7.78999e-015	-3.37935e-015	-4.66861e-015	-5.32143e-015	-8.33888e-015	-1.10592e-014
-2.56027e-015	-1.08599e-014	-1.26076e-014	3.7331e-016	-3.43524e-015	8.68289e-015	3.58621e-015	2.00549e-015	9.43599e-016	-5.57492e-015	8.76268e-017	-1.51876e-015	-2.377e-015	-4.16158e-015	-6.70361e-015	-1.07357e-014	-8.97757e-015	-7.57064e-015	-5.12267e-015	-8.23255e-015	-3.62687e-015	-5.36209e-015	-5.55262e-015	-8.75905e-015	-1.14918e-014
-2.64575e-015	-1.08987e-014	-1.27189e-014	5.6709e-016	-3.34084e-015	8.77648e-015	3.46137e-015	2.18934e-015	8.52262e-016	-5.87835e-015	2.00917e-017	-1.62233e-015	-2.64456e-015	-4.04415e-015	-6.46184e-015	-1.06077e-014	-8.98357e-015	-7.79548e-015	-5.41376e-015	-8.65636e-015	-3.87871e-015	-6.07558e-015	-5.77352e-015	-9.15194e-015	-1.18831e-014
-2.73045e-015	-1.09519e-014	-1.28203e-014	7.72415e-016	-3.23161e-015	8.84365e-015	3.31017e-015	2.39353e-015	7.45316e-016	-6.15284e-015	-6.41841e-017	-1.7434e-015	-2.90651e-015	-3.93627e-015	-6.21383e-015	-1.04645e-014	-8.98951e-015	-8.01559e-015	-5.71698e-015	-9.05929e-015	-4.1327e-015	-6.80542e-015	-5.9839e-015	-9.51533e-015	-1.22315e-014
-2.81275e-015	-1.10194e-014	-1.29114e-014	9.86847e-016	-3.10843e-015	8.88362e-015	3.13551e-015	2.61673e-015	6.23559e-016	-6.39757e-015	-1.6529e-016	-1.88203e-015	-3.16186e-015	-3.83923e-015	-5.96083e-015	-1.03068e-014	-8.99487e-015	-8.22989e-015	-6.0307e-015	-9.43939e-015	-4.38749e-015	-7.54806e-015	-6.18405e-015	-9.84686e-015	-1.25356e-014
-2.8908e-015	-1.11004e-014	-1.29915e-014	1.20942e-015	-2.97277e-015	8.89567e-015	2.94011e-015	2.85708e-015	4.86836e-016	-6.61145e-015	-2.83105e-016	-2.03792e-015	-3.40983e-015	-3.75405e-015	-5.70435e-015	-1.01354e-014	-8.99918e-015	-8.43749e-015	-6.35354e-015	-9.79484e-015	-4.64163e-015	-8.29988e-015	-6.37506e-015	-1.01449e-014	-1.27941e-014
-2.96287e-015	-1.11938e-014	-1.30601e-014	1.43835e-015	-2.82618e-015	8.8791e-015	2.72702e-015	3.11238e-015	3.36243e-016	-6.79432e-015	-4.17343e-016	-2.21109e-015	-3.64942e-015	-3.68118e-015	-5.4461e-015	-9.95141e-015	-9.00209e-015	-8.63718e-015	-6.6841e-015	-1.01236e-014	-4.89344e-015	-9.05745e-015	-6.5576e-015	-1.04077e-014	-1.3006e-014
-3.02734e-015	-1.12982e-014	-1.31165e-014	1.67133e-015	-2.67008e-015	8.83396e-015	2.49928e-015	3.38063e-015	1.72801e-016	-6.94635e-015	-5.68233e-016	-2.40097e-015	-3.88006e-015	-3.62131e-015	-5.18824e-015	-9.7554e-015	-9.00344e-015	-8.82831e-015	-7.01999e-015	-1.04243e-014	-5.14068e-015	-9.81685e-015	-6.7322e-015	-1.06342e-014	-1.31712e-014
-3.08262e-015	-1.1412e-014	-1.31606e-014	1.90567e-015	-2.50598e-015	8.76069e-015	2.25978e-015	3.65944e-015	-2.577e-018	-7.06817e-015	-7.35174e-016	-2.60664e-015	-4.10044e-015	-3.57494e-015	-4.9324e-015	-9.5486e-015	-9.00286e-015	-9.01018e-015	-7.35999e-015	-1.06955e-014	-5.38083e-015	-1.05733e-014	-6.89952e-015	-1.08234e-014	-1.32895e-014
-3.12669e-015	-1.15338e-014	-1.31919e-014	2.13887e-015	-2.336e-015	8.65938e-015	2.01219e-015	3.94622e-015	-1.8792e-016	-7.15979e-015	-9.17317e-016	-2.82666e-015	-4.30936e-015	-3.54236e-015	-4.6808e-015	-9.3328e-015	-9.00023e-015	-9.18262e-015	-7.70198e-015	-1.09359e-014	-5.61197e-015	-1.13223e-014	-7.06065e-015	-1.09753e-014	-1.33614e-014
-3.15902e-015	-1.16616e-014	-1.3211e-014	2.36812e-015	-2.16217e-015	8.53044e-015	1.75971e-015	4.23808e-015	-3.82578e-016	-7.222e-015	-1.1141e-015	-3.0598e-015	-4.5064e-015	-3.52326e-015	-4.43528e-015	-9.10996e-015	-8.99651e-015	-9.34527e-015	-8.04391e-015	-1.11438e-014	-5.83223e-015	-1.20584e-014	-7.21552e-015	-1.10895e-014	-1.33877e-014
-3.17905e-015	-1.17933e-014	-1.32178e-014	2.59101e-015	-1.98664e-015	8.37469e-015	1.50575e-015	4.53237e-015	-5.85092e-016	-7.25541e-015	-1.32504e-015	-3.30435e-015	-4.69067e-015	-3.51729e-015	-4.19751e-015	-8.88184e-015	-8.99125e-015	-9.49761e-015	-8.38325e-015	-1.13192e-014	-6.03997e-015	-1.2777e-014	-7.36568e-015	-1.11662e-014	-1.33696e-014
-3.18531e-015	-1.1927e-014	-1.32118e-014	2.80513e-015	-1.81176e-015	8.19279e-015	1.25304e-015	4.82654e-015	-7.938e-016	-7.26177e-015	-1.54904e-015	-3.55883e-015	-4.86148e-015	-3.52421e-015	-3.96987e-015	-8.64949e-015	-8.98536e-015	-9.63967e-015	-8.71781e-015	-1.14615e-014	-6.23325e-015	-1.34736e-014	-7.51186e-015	-1.12064e-014	-1.33084e-014
-3.17719e-015	-1.20596e-014	-1.31924e-014	3.00828e-015	-1.63874e-015	7.9853e-015	1.00464e-015	5.11851e-015	-1.00681e-015	-7.24143e-015	-1.78494e-015	-3.82171e-015	-5.01805e-015	-3.54306e-015	-3.75418e-015	-8.414e-015	-8.97898e-015	-9.77129e-015	-9.04535e-015	-1.15702e-014	-6.41031e-015	-1.41436e-014	-7.65471e-015	-1.12105e-014	-1.32066e-014
-3.15491e-015	-1.21889e-014	-1.31601e-014	3.19774e-015	-1.46956e-015	7.7539e-015	7.63168e-016	5.40605e-015	-1.22295e-015	-7.19605e-015	-2.03061e-015	-4.0915e-015	-5.15911e-015	-3.5733e-015	-3.55219e-015	-8.17789e-015	-8.97238e-015	-9.89244e-015	-9.36341e-015	-1.16454e-014	-6.56976e-015	-1.47819e-014	-7.79464e-015	-1.11794e-014	-1.30663e-014
-3.1184e-015	-1.23125e-014	-1.31148e-014	3.37091e-015	-1.30643e-015	7.5004e-015	5.31346e-016	5.68711e-015	-1.44042e-015	-7.12745e-015	-2.28454e-015	-4.36656e-015	-5.28381e-015	-3.61371e-015	-3.36557e-015	-7.94272e-015	-8.966e-015	-1.00032e-014	-9.67037e-015	-1.16873e-014	-6.71068e-015	-1.53829e-014	-7.93219e-015	-1.11141e-014	-1.28897e-014
-3.06746e-015	-1.24278e-014	-1.30564e-014	3.52514e-015	-1.1507e-015	7.22683e-015	3.12121e-016	5.95892e-015	-1.65769e-015	-7.03695e-015	-2.54538e-015	-4.64431e-015	-5.39136e-015	-3.66334e-015	-3.19569e-015	-7.71038e-015	-8.96017e-015	-1.01045e-014	-9.9646e-015	-1.16963e-014	-6.83157e-015	-1.59424e-014	-8.06803e-015	-1.10159e-014	-1.26789e-014
-3.00251e-015	-1.25327e-014	-1.29851e-014	3.65836e-015	-1.00407e-015	6.93502e-015	1.08338e-016	6.21984e-015	-1.87305e-015	-6.92665e-015	-2.8114e-015	-4.92266e-015	-5.48054e-015	-3.72042e-015	-3.04418e-015	-7.48294e-015	-8.95573e-015	-1.0197e-014	-1.02441e-014	-1.16736e-014	-6.93103e-015	-1.64561e-014	-8.20329e-015	-1.0887e-014	-1.2437e-014
-2.92368e-015	-1.26248e-014	-1.29009e-014	3.76917e-015	-8.68256e-016	6.62748e-015	-7.79974e-017	6.46793e-015	-2.08463e-015	-6.79797e-015	-3.08082e-015	-5.19872e-015	-5.55083e-015	-3.7829e-015	-2.91159e-015	-7.26224e-015	-8.95366e-015	-1.02807e-014	-1.05065e-014	-1.16195e-014	-7.0088e-015	-1.69202e-014	-8.3375e-015	-1.07293e-014	-1.21665e-014
-2.83166e-015	-1.27017e-014	-1.28033e-014	3.85579e-015	-7.45224e-016	6.30675e-015	-2.44736e-016	6.70108e-015	-2.29081e-015	-6.65229e-015	-3.35167e-015	-5.47024e-015	-5.60143e-015	-3.84901e-015	-2.7989e-015	-7.04955e-015	-8.9544e-015	-1.03559e-014	-1.07504e-014	-1.15353e-014	-7.0647e-015	-1.73309e-014	-8.47057e-015	-1.05445e-014	-1.18704e-014
-2.72703e-015	-1.27613e-014	-1.2692e-014	3.91693e-015	-6.355e-016	5.97556e-015	-3.89954e-016	6.91794e-015	-2.48989e-015	-6.4914e-015	-3.62152e-015	-5.73498e-015	-5.63198e-015	-3.91701e-015	-2.70694e-015	-6.84674e-015	-8.95855e-015	-1.04233e-014	-1.09741e-014	-1.14216e-014	-7.09885e-015	-1.76854e-014	-8.60281e-015	-1.03345e-014	-1.15523e-014
-2.61067e-015	-1.2802e-014	-1.25668e-014	3.95127e-015	-5.39886e-016	5.63678e-015	-5.11913e-016	7.11674e-015	-2.67969e-015	-6.31743e-015	-3.888e-015	-5.99086e-015	-5.64182e-015	-3.98516e-015	-2.63589e-015	-6.65473e-015	-8.96672e-015	-1.04836e-014	-1.11762e-014	-1.12795e-014	-7.11111e-015	-1.79796e-014	-8.73431e-015	-1.01015e-014	-1.12152e-014
-2.48351e-015	-1.28217e-014	-1.24279e-014	3.95839e-015	-4.59421e-016	5.29226e-015	-6.0972e-016	7.29661e-015	-2.85834e-015	-6.13233e-015	-4.14897e-015	-6.23577e-015	-5.63039e-015	-4.05102e-015	-2.58578e-015	-6.47499e-015	-8.97968e-015	-1.05374e-014	-1.13553e-014	-1.11099e-014	-7.10206e-015	-1.82115e-014	-8.86472e-015	-9.84822e-015	-1.0862e-014
-2.34676e-015	-1.2819e-014	-1.22749e-014	3.93786e-015	-3.94874e-016	4.94548e-015	-6.82581e-016	7.4571e-015	-3.02478e-015	-5.93787e-015	-4.40243e-015	-6.46721e-015	-5.59688e-015	-4.1131e-015	-2.55673e-015	-6.30907e-015	-8.99791e-015	-1.05855e-014	-1.15101e-014	-1.09145e-014	-7.07218e-015	-1.83787e-014	-8.99243e-015	-9.57673e-015	-1.04958e-014
-2.20143e-015	-1.27925e-014	-1.21073e-014	3.88924e-015	-3.46602e-016	4.59919e-015	-7.2998e-016	7.5974e-015	-3.17705e-015	-5.73541e-015	-4.64592e-015	-6.68282e-015	-5.54119e-015	-4.16887e-015	-2.54785e-015	-6.15825e-015	-9.02234e-015	-1.06284e-014	-1.16397e-014	-1.06951e-014	-7.0224e-015	-1.84797e-014	-9.11676e-015	-9.28927e-015	-1.0119e-014
-2.04925e-015	-1.27411e-014	-1.19249e-014	3.81294e-015	-3.14544e-016	4.256e-015	-7.51702e-016	7.71716e-015	-3.31345e-015	-5.52714e-015	-4.87689e-015	-6.8808e-015	-5.46293e-015	-4.21586e-015	-2.5583e-015	-6.02311e-015	-9.0535e-015	-1.06662e-014	-1.17427e-014	-1.0453e-014	-6.9539e-015	-1.85133e-014	-9.237e-015	-8.98786e-015	-9.73467e-015
-1.89149e-015	-1.26644e-014	-1.17273e-014	3.70963e-015	-2.98644e-016	3.91834e-015	-7.47474e-016	7.81612e-015	-3.43297e-015	-5.31387e-015	-5.0932e-015	-7.05911e-015	-5.3621e-015	-4.25224e-015	-2.58693e-015	-5.90462e-015	-9.09149e-015	-1.07002e-014	-1.18184e-014	-1.01899e-014	-6.86845e-015	-1.84787e-014	-9.3517e-015	-8.67458e-015	-9.3454e-015
-1.72926e-015	-1.25623e-014	-1.15137e-014	3.57979e-015	-2.99545e-016	3.58906e-015	-7.17106e-016	7.89398e-015	-3.53463e-015	-5.09729e-015	-5.29248e-015	-7.21573e-015	-5.2384e-015	-4.27605e-015	-2.63208e-015	-5.80345e-015	-9.13582e-015	-1.07305e-014	-1.18666e-014	-9.9072e-015	-6.76729e-015	-1.83763e-014	-9.45894e-015	-8.3516e-015	-8.95406e-015
-1.56413e-015	-1.24342e-014	-1.12848e-014	3.42447e-015	-3.17009e-016	3.27019e-015	-6.60912e-016	7.95158e-015	-3.61747e-015	-4.87906e-015	-5.47243e-015	-7.34892e-015	-5.09242e-015	-4.28528e-015	-2.69191e-015	-5.72035e-015	-9.18717e-015	-1.07575e-014	-1.1887e-014	-9.60604e-015	-6.65212e-015	-1.82063e-014	-9.55767e-015	-8.02118e-015	-8.56321e-015
-1.39703e-015	-1.22804e-014	-1.10396e-014	3.24508e-015	-3.49789e-016	2.96448e-015	-5.79753e-016	7.98992e-015	-3.6796e-015	-4.65967e-015	-5.63105e-015	-7.45719e-015	-4.92441e-015	-4.27757e-015	-2.76406e-015	-5.65509e-015	-9.24554e-015	-1.07819e-014	-1.18794e-014	-9.2878e-015	-6.52476e-015	-1.79694e-014	-9.646e-015	-7.68503e-015	-8.17457e-015
-1.22935e-015	-1.21017e-014	-1.07771e-014	3.04399e-015	-3.9692e-016	2.6747e-015	-4.74627e-016	8.00963e-015	-3.72001e-015	-4.44031e-015	-5.76625e-015	-7.53981e-015	-4.73434e-015	-4.25105e-015	-2.84637e-015	-5.60765e-015	-9.30988e-015	-1.08034e-014	-1.1843e-014	-8.95431e-015	-6.38723e-015	-1.76671e-014	-9.72204e-015	-7.34502e-015	-7.78973e-015
-1.06223e-015	-1.18981e-014	-1.04976e-014	2.82286e-015	-4.57326e-016	2.40328e-015	-3.46593e-016	8.01154e-015	-3.7384e-015	-4.22245e-015	-5.8754e-015	-7.59543e-015	-4.52251e-015	-4.2036e-015	-2.93658e-015	-5.57761e-015	-9.38036e-015	-1.08225e-014	-1.17773e-014	-8.60702e-015	-6.24181e-015	-1.73009e-014	-9.78408e-015	-7.00294e-015	-7.41055e-015
-8.97032e-016	-1.16703e-014	-1.02009e-014	2.58396e-015	-5.30246e-016	2.1522e-015	-1.96921e-016	7.99727e-015	-3.73359e-015	-4.00629e-015	-5.95669e-015	-7.62285e-015	-4.29007e-015	-4.13407e-015	-3.03221e-015	-5.56506e-015	-9.45633e-015	-1.08398e-014	-1.1683e-014	-8.24697e-015	-6.09005e-015	-1.68738e-014	-9.83009e-015	-6.66013e-015	-7.03841e-015
-7.35089e-016	-1.14202e-014	-9.88654e-015	2.32986e-015	-6.13701e-016	1.92386e-015	-2.6879e-017	7.96827e-015	-3.70581e-015	-3.79252e-015	-6.00801e-015	-7.62174e-015	-4.03845e-015	-4.04067e-015	-3.13036e-015	-5.56839e-015	-9.53676e-015	-1.08548e-014	-1.15606e-014	-7.87598e-015	-5.9334e-015	-1.63889e-014	-9.85773e-015	-6.31785e-015	-6.67458e-015
-5.77587e-016	-1.11489e-014	-9.55466e-015	2.06314e-015	-7.06349e-016	1.71904e-015	1.62009e-016	7.92655e-015	-3.65433e-015	-3.58153e-015	-6.02873e-015	-7.5923e-015	-3.76854e-015	-3.92239e-015	-3.22808e-015	-5.58717e-015	-9.62116e-015	-1.08676e-014	-1.14102e-014	-7.49514e-015	-5.77362e-015	-1.585e-014	-9.86445e-015	-5.97731e-015	-6.32029e-015
-4.25389e-016	-1.08577e-014	-9.20486e-015	1.78636e-015	-8.06773e-016	1.53899e-015	3.68241e-016	7.87343e-015	-3.57995e-015	-3.37289e-015	-6.01785e-015	-7.53401e-015	-3.48125e-015	-3.77836e-015	-3.32322e-015	-5.62116e-015	-9.70916e-015	-1.0877e-014	-1.12317e-014	-7.1054e-015	-5.61235e-015	-1.52604e-014	-9.84783e-015	-5.63924e-015	-5.97598e-015
-2.79579e-016	-1.0548e-014	-8.83709e-015	1.50248e-015	-9.12765e-016	1.38467e-015	5.89332e-016	7.81086e-015	-3.48268e-015	-3.16654e-015	-5.97412e-015	-7.4464e-015	-3.17791e-015	-3.60771e-015	-3.41273e-015	-5.66922e-015	-9.79916e-015	-1.0883e-014	-1.10253e-014	-6.70785e-015	-5.45133e-015	-1.46242e-014	-9.80576e-015	-5.30442e-015	-5.64204e-015
-1.40877e-016	-1.02223e-014	-8.45161e-015	1.21507e-015	-1.02279e-015	1.25734e-015	8.23382e-016	7.74056e-015	-3.36298e-015	-2.96273e-015	-5.89716e-015	-7.32985e-015	-2.86e-015	-3.40984e-015	-3.49314e-015	-5.73015e-015	-9.88988e-015	-1.08845e-014	-1.07921e-014	-6.30373e-015	-5.29195e-015	-1.39462e-014	-9.73638e-015	-4.97396e-015	-5.31894e-015
-9.66989e-018	-9.88218e-015	-8.04842e-015	9.26324e-016	-1.13502e-015	1.15719e-015	1.06818e-015	7.66435e-015	-3.22078e-015	-2.76085e-015	-5.78642e-015	-7.18449e-015	-2.52885e-015	-3.18468e-015	-3.56149e-015	-5.80252e-015	-9.98015e-015	-1.08805e-014	-1.05326e-014	-5.89367e-015	-5.13537e-015	-1.32309e-014	-9.6374e-015	-4.64909e-015	-5.00663e-015
1.13546e-016	-9.52954e-015	-7.62782e-015	6.39064e-016	-1.2471e-015	1.08424e-015	1.32204e-015	7.58361e-015	-3.05604e-015	-2.56017e-015	-5.64211e-015	-7.01124e-015	-2.1863e-015	-2.93265e-015	-3.61536e-015	-5.88449e-015	-1.00687e-014	-1.087e-014	-1.02471e-014	-5.479e-015	-4.98172e-015	-1.24837e-014	-9.50722e-015	-4.32995e-015	-4.70477e-015
2.28657e-016	-9.16635e-015	-7.19067e-015	3.55929e-016	-1.35735e-015	1.03843e-015	1.58346e-015	7.50045e-015	-2.86999e-015	-2.35994e-015	-5.46406e-015	-6.81138e-015	-1.83474e-015	-2.65395e-015	-3.65205e-015	-5.97458e-015	-1.01538e-014	-1.08524e-014	-9.93647e-015	-5.06026e-015	-4.83153e-015	-1.17103e-014	-9.3439e-015	-4.01681e-015	-4.41318e-015
3.34807e-016	-8.795e-015	-6.73735e-015	7.92368e-017	-1.46387e-015	1.01951e-015	1.85027e-015	7.41656e-015	-2.66391e-015	-2.1601e-015	-5.25285e-015	-6.58478e-015	-1.47612e-015	-2.34914e-015	-3.67011e-015	-6.0715e-015	-1.02339e-014	-1.0826e-014	-9.60118e-015	-4.63915e-015	-4.68525e-015	-1.09159e-014	-9.14628e-015	-3.71066e-015	-4.13134e-015
4.31961e-016	-8.41804e-015	-6.26841e-015	-1.88436e-016	-1.56486e-015	1.02625e-015	2.1197e-015	7.33328e-015	-2.43843e-015	-1.95915e-015	-5.0095e-015	-6.33228e-015	-1.11164e-015	-2.019e-015	-3.66734e-015	-6.17408e-015	-1.03077e-014	-1.07899e-014	-9.24275e-015	-4.21552e-015	-4.54314e-015	-1.01057e-014	-8.91361e-015	-3.41155e-015	-3.85843e-015
5.19921e-016	-8.03784e-015	-5.78496e-015	-4.44359e-016	-1.65878e-015	1.05835e-015	2.38981e-015	7.25113e-015	-2.19478e-015	-1.75553e-015	-4.735e-015	-6.05504e-015	-7.4361e-016	-1.66484e-015	-3.64188e-015	-6.28026e-015	-1.03736e-014	-1.07434e-014	-8.86221e-015	-3.78975e-015	-4.40526e-015	-9.28502e-015	-8.64406e-015	-3.11919e-015	-3.59396e-015
5.98652e-016	-7.65682e-015	-5.28774e-015	-6.86333e-016	-1.74398e-015	1.11454e-015	2.65841e-015	7.17136e-015	-1.93408e-015	-1.54828e-015	-4.43127e-015	-5.75424e-015	-3.74709e-016	-1.28792e-015	-3.59296e-015	-6.38799e-015	-1.04306e-014	-1.06851e-014	-8.46056e-015	-3.36315e-015	-4.2712e-015	-8.46005e-015	-8.33668e-015	-2.83351e-015	-3.33698e-015
6.68321e-016	-7.27735e-015	-4.77837e-015	-9.12512e-016	-1.81869e-015	1.19306e-015	2.92367e-015	7.09499e-015	-1.65808e-015	-1.33648e-015	-4.10068e-015	-5.43111e-015	-6.75245e-018	-8.8973e-016	-3.51973e-015	-6.49616e-015	-1.0478e-014	-1.06139e-014	-8.03883e-015	-2.93613e-015	-4.14081e-015	-7.63615e-015	-7.99109e-015	-2.55432e-015	-3.08665e-015
7.28729e-016	-6.90184e-015	-4.25838e-015	-1.12197e-015	-1.8814e-015	1.29198e-015	3.1835e-015	7.02255e-015	-1.36852e-015	-1.1193e-015	-3.74516e-015	-5.08704e-015	3.57919e-016	-4.72174e-016	-3.42082e-015	-6.60297e-015	-1.05139e-014	-1.05288e-014	-7.59807e-015	-2.50944e-015	-4.01312e-015	-6.81912e-015	-7.60744e-015	-2.28136e-015	-2.8424e-015
7.79768e-016	-6.53202e-015	-3.72916e-015	-1.31293e-015	-1.93079e-015	1.40953e-015	3.43595e-015	6.95409e-015	-1.06754e-015	-8.95405e-016	-3.36722e-015	-4.72393e-015	7.17031e-016	-3.81472e-017	-3.29632e-015	-6.70652e-015	-1.0537e-014	-1.04283e-014	-7.13882e-015	-2.08356e-015	-3.88736e-015	-6.01398e-015	-7.18589e-015	-2.01491e-015	-2.60339e-015
8.21069e-016	-6.17022e-015	-3.19255e-015	-1.48469e-015	-1.96598e-015	1.54356e-015	3.67935e-015	6.88941e-015	-7.56994e-016	-6.63686e-016	-2.96987e-015	-4.34393e-015	1.06838e-015	4.10293e-016	-3.14695e-015	-6.80494e-015	-1.05462e-014	-1.03108e-014	-6.66285e-015	-1.6584e-015	-3.76203e-015	-5.22608e-015	-6.72731e-015	-1.75515e-015	-2.36757e-015
8.52853e-016	-5.81829e-015	-2.65052e-015	-1.63642e-015	-1.98658e-015	1.69118e-015	3.91192e-015	6.82844e-015	-4.38553e-016	-4.23685e-016	-2.55672e-015	-3.94868e-015	1.4094e-015	8.70798e-016	-2.97298e-015	-6.89744e-015	-1.05403e-014	-1.01761e-014	-6.17172e-015	-1.23531e-015	-3.63567e-015	-4.45942e-015	-6.23271e-015	-1.50161e-015	-2.13459e-015
8.74962e-016	-5.47822e-015	-2.10469e-015	-1.76726e-015	-1.99122e-015	1.84985e-015	4.13235e-015	6.77083e-015	-1.14546e-016	-1.74123e-016	-2.13124e-015	-3.5403e-015	1.73756e-015	1.34058e-015	-2.77516e-015	-6.98261e-015	-1.05185e-014	-1.00235e-014	-5.66779e-015	-8.14235e-016	-3.50692e-015	-3.71838e-015	-5.70318e-015	-1.25441e-015	-1.90316e-015
8.88282e-016	-5.15177e-015	-1.55664e-015	-1.87775e-015	-1.97966e-015	2.01682e-015	4.3385e-015	6.71629e-015	2.12157e-016	8.50765e-017	-1.69752e-015	-3.12059e-015	2.05069e-015	1.81635e-015	-2.55533e-015	-7.05918e-015	-1.04805e-014	-9.85201e-015	-5.15256e-015	-3.95727e-016	-3.37466e-015	-3.00737e-015	-5.14077e-015	-1.01291e-015	-1.67262e-015
8.92469e-016	-4.84016e-015	-1.00839e-015	-1.96811e-015	-1.95092e-015	2.18963e-015	4.52901e-015	6.66381e-015	5.39143e-016	3.54474e-016	-1.25985e-015	-2.69156e-015	2.34688e-015	2.29548e-015	-2.31463e-015	-7.12531e-015	-1.04256e-014	-9.66134e-015	-4.62747e-015	1.97627e-017	-3.23755e-015	-2.33004e-015	-4.5472e-015	-7.76458e-016	-1.4425e-015
8.87325e-016	-4.54422e-015	-4.62473e-016	-2.03882e-015	-1.90454e-015	2.36523e-015	4.70307e-015	6.61226e-015	8.64844e-016	6.34571e-016	-8.21913e-016	-2.25489e-015	2.6245e-015	2.77476e-015	-2.05475e-015	-7.17947e-015	-1.03536e-014	-9.45151e-015	-4.09394e-015	4.32128e-016	-3.09436e-015	-1.68935e-015	-3.9249e-015	-5.44931e-016	-1.21206e-015
8.73443e-016	-4.26507e-015	7.89737e-017	-2.09031e-015	-1.84092e-015	2.54048e-015	4.8594e-015	6.55985e-015	1.18693e-015	9.25796e-016	-3.88001e-016	-1.81267e-015	2.88113e-015	3.25104e-015	-1.77848e-015	-7.22092e-015	-1.02637e-014	-9.22238e-015	-3.55343e-015	8.40342e-016	-2.94368e-015	-1.08882e-015	-3.27675e-015	-3.18513e-016	-9.80404e-016
8.50911e-016	-4.00375e-015	6.13222e-016	-2.12338e-015	-1.76016e-015	2.71292e-015	4.99709e-015	6.50509e-015	1.50271e-015	1.22804e-015	3.78548e-017	-1.3665e-015	3.11522e-015	3.72097e-015	-1.48879e-015	-7.24866e-015	-1.01568e-014	-8.97374e-015	-3.00826e-015	1.24372e-015	-2.78442e-015	-5.31107e-016	-2.60621e-015	-9.66913e-017	-7.46728e-016
8.19672e-016	-3.76097e-015	1.13785e-015	-2.13927e-015	-1.66302e-015	2.88015e-015	5.11465e-015	6.44623e-015	1.80965e-015	1.54094e-015	4.51793e-016	-9.17992e-016	3.32508e-015	4.1814e-015	-1.18854e-015	-7.26234e-015	-1.00334e-014	-8.70639e-015	-2.46053e-015	1.64115e-015	-2.61536e-015	-1.85144e-017	-1.91639e-015	1.21233e-016	-5.10791e-016
7.79124e-016	-3.53764e-015	1.65029e-015	-2.13921e-015	-1.55014e-015	3.03922e-015	5.21161e-015	6.38214e-015	2.1059e-015	1.8638e-015	8.49011e-016	-4.69329e-016	3.50937e-015	4.6295e-015	-8.80734e-016	-7.26111e-015	-9.89322e-015	-8.42088e-015	-1.91254e-015	2.03255e-015	-2.43605e-015	4.4778e-016	-1.21109e-015	3.35488e-016	-2.72731e-016
7.29189e-016	-3.3335e-015	2.148e-015	-2.12505e-015	-1.42192e-015	3.18758e-015	5.28788e-015	6.31077e-015	2.38961e-015	2.19613e-015	1.22516e-015	-2.22485e-017	3.66682e-015	5.06242e-015	-5.69328e-016	-7.24491e-015	-9.7375e-015	-8.11824e-015	-1.36641e-015	2.41703e-015	-2.24564e-015	8.6594e-016	-4.94117e-016	5.46577e-016	-3.28654e-017
6.69777e-016	-3.14913e-015	2.62891e-015	-2.0982e-015	-1.27979e-015	3.32351e-015	5.34263e-015	6.23022e-015	2.65911e-015	2.53771e-015	1.57648e-015	4.21416e-016	3.7964e-015	5.47703e-015	-2.56916e-016	-7.21344e-015	-9.56712e-015	-7.79984e-015	-8.23845e-016	2.7932e-015	-2.04405e-015	1.23523e-015	2.30578e-016	7.55005e-016	2.09052e-016
6.00644e-016	-2.98393e-015	3.09071e-015	-2.06037e-015	-1.12483e-015	3.44486e-015	5.37548e-015	6.13841e-015	2.91185e-015	2.8871e-015	1.89883e-015	8.60198e-016	3.89697e-015	5.87052e-015	5.20505e-017	-7.16639e-015	-9.38308e-015	-7.46707e-015	-2.87377e-016	3.16046e-015	-1.83128e-015	1.55579e-015	9.58567e-016	9.61193e-016	4.52589e-016
5.21631e-016	-2.83771e-015	3.53086e-015	-2.01393e-015	-9.58745e-016	3.54961e-015	5.38606e-015	6.03371e-015	3.14642e-015	3.24224e-015	2.18871e-015	1.2928e-015	3.96712e-015	6.24034e-015	3.53996e-016	-7.10353e-015	-9.18642e-015	-7.12172e-015	2.40607e-016	3.51798e-015	-1.60792e-015	1.82836e-015	1.68557e-015	1.16528e-015	6.9711e-016
4.32669e-016	-2.71061e-015	3.94694e-015	-1.96092e-015	-7.83523e-016	3.63622e-015	5.37402e-015	5.91419e-015	3.36127e-015	3.60199e-015	2.4428e-015	1.71749e-015	4.00674e-015	6.58457e-015	6.45235e-016	-7.02507e-015	-8.97877e-015	-6.76579e-015	7.57793e-016	3.86494e-015	-1.37456e-015	2.05405e-015	2.4068e-015	1.36735e-015	9.41787e-016
3.32828e-016	-2.60187e-015	4.33733e-015	-1.90256e-015	-6.00849e-016	3.70374e-015	5.33927e-015	5.77734e-015	3.55511e-015	3.96471e-015	2.65777e-015	2.13314e-015	4.016e-015	6.90069e-015	9.22552e-016	-6.93148e-015	-8.76219e-015	-6.40139e-015	1.2617e-015	4.20081e-015	-1.13149e-015	2.23417e-015	3.11781e-015	1.56851e-015	1.18624e-015
2.22769e-016	-2.51078e-015	4.69946e-015	-1.84088e-015	-4.1212e-016	3.75058e-015	5.2823e-015	5.62173e-015	3.72704e-015	4.32832e-015	2.83133e-015	2.53822e-015	3.99427e-015	7.18654e-015	1.18256e-015	-6.82374e-015	-8.53845e-015	-6.03045e-015	1.75027e-015	4.52419e-015	-8.79377e-016	2.37024e-015	3.81405e-015	1.7689e-015	1.42969e-015
1.01849e-016	-2.43657e-015	5.03139e-015	-1.77799e-015	-2.1901e-016	3.77562e-015	5.20346e-015	5.44606e-015	3.87538e-015	4.69077e-015	2.96148e-015	2.93068e-015	3.94141e-015	7.44057e-015	1.42179e-015	-6.70187e-015	-8.30959e-015	-5.65539e-015	2.22112e-015	4.83418e-015	-6.19979e-016	2.4641e-015	4.4909e-015	1.96889e-015	1.67132e-015
-3.0115e-017	-2.37868e-015	5.33142e-015	-1.71469e-015	-2.41133e-017	3.77839e-015	5.10333e-015	5.24871e-015	3.99929e-015	5.05e-015	3.04664e-015	3.30923e-015	3.8581e-015	7.66165e-015	1.6371e-015	-6.56675e-015	-8.07745e-015	-5.27877e-015	2.67137e-015	5.13033e-015	-3.55136e-016	2.51823e-015	5.14435e-015	2.16934e-015	1.91005e-015
-1.72986e-016	-2.33597e-015	5.59864e-015	-1.65231e-015	1.70856e-016	3.75886e-015	4.98267e-015	5.02793e-015	4.09927e-015	5.40409e-015	3.08513e-015	3.67274e-015	3.74483e-015	7.84891e-015	1.82543e-015	-6.41896e-015	-7.84359e-015	-4.90335e-015	3.09926e-015	5.41112e-015	-8.65182e-017	2.53488e-015	5.77026e-015	2.37107e-015	2.14477e-015
-3.25897e-016	-2.30773e-015	5.83061e-015	-1.59258e-015	3.63094e-016	3.71735e-015	4.84227e-015	4.78349e-015	4.17447e-015	5.7501e-015	3.07589e-015	4.02008e-015	3.60267e-015	8.0011e-015	1.9842e-015	-6.25891e-015	-7.6094e-015	-4.53152e-015	3.502e-015	5.67562e-015	1.83829e-016	2.51752e-015	6.36472e-015	2.57468e-015	2.37485e-015
-4.89102e-016	-2.29207e-015	6.02594e-015	-1.53686e-015	5.50602e-016	3.65429e-015	4.68271e-015	4.51468e-015	4.22531e-015	6.08464e-015	3.01864e-015	4.3496e-015	3.43198e-015	8.11773e-015	2.11149e-015	-6.088e-015	-7.37685e-015	-4.16612e-015	3.8772e-015	5.92336e-015	4.52878e-016	2.46935e-015	6.92391e-015	2.77997e-015	2.59931e-015
-6.62021e-016	-2.28757e-015	6.18383e-015	-1.48596e-015	7.31723e-016	3.57089e-015	4.50478e-015	4.22063e-015	4.25187e-015	6.40522e-015	2.9137e-015	4.66033e-015	3.23379e-015	8.19872e-015	2.20594e-015	-5.90729e-015	-7.14774e-015	-3.80945e-015	4.22351e-015	6.15306e-015	7.18523e-016	2.39377e-015	7.44451e-015	2.98799e-015	2.81717e-015
-8.4423e-016	-2.29248e-015	6.30321e-015	-1.44038e-015	9.03997e-016	3.46816e-015	4.30932e-015	3.90174e-015	4.25458e-015	6.70981e-015	2.76147e-015	4.9513e-015	3.00941e-015	8.24407e-015	2.26613e-015	-5.71753e-015	-6.92386e-015	-3.4643e-015	4.53893e-015	6.36336e-015	9.78074e-016	2.29464e-015	7.92365e-015	3.19952e-015	3.02723e-015
-1.03566e-015	-2.30557e-015	6.38323e-015	-1.40078e-015	1.06561e-015	3.34708e-015	4.09832e-015	3.55848e-015	4.23417e-015	6.99617e-015	2.56282e-015	5.22147e-015	2.76003e-015	8.25425e-015	2.29045e-015	-5.51962e-015	-6.70712e-015	-3.13323e-015	4.82184e-015	6.55387e-015	1.2286e-015	2.17582e-015	8.35919e-015	3.41546e-015	3.22816e-015
-1.23544e-015	-2.32566e-015	6.42428e-015	-1.36708e-015	1.21442e-015	3.20959e-015	3.87296e-015	3.19112e-015	4.19171e-015	7.26189e-015	2.31958e-015	5.4695e-015	2.4879e-015	8.23001e-015	2.27841e-015	-5.31468e-015	-6.49863e-015	-2.81857e-015	5.07126e-015	6.72346e-015	1.46764e-015	2.04086e-015	8.7484e-015	3.63626e-015	3.41974e-015
-1.44202e-015	-2.35143e-015	6.42601e-015	-1.34015e-015	1.34882e-015	3.05802e-015	3.63536e-015	2.80129e-015	4.12874e-015	7.50436e-015	2.03336e-015	5.69457e-015	2.19483e-015	8.17235e-015	2.22984e-015	-5.10377e-015	-6.30028e-015	-2.52264e-015	5.28599e-015	6.87158e-015	1.69178e-015	1.89366e-015	9.08956e-015	3.8629e-015	3.60055e-015
-1.65487e-015	-2.38133e-015	6.38833e-015	-1.31914e-015	1.46686e-015	2.89454e-015	3.38716e-015	2.39067e-015	4.04733e-015	7.72154e-015	1.7071e-015	5.89633e-015	1.8826e-015	8.08266e-015	2.1453e-015	-4.88779e-015	-6.11378e-015	-2.24778e-015	5.46517e-015	6.99736e-015	1.89819e-015	1.73891e-015	9.38172e-015	4.09584e-015	3.76989e-015
-1.87303e-015	-2.41418e-015	6.31148e-015	-1.30312e-015	1.56685e-015	2.72113e-015	3.12999e-015	1.96047e-015	3.94925e-015	7.91209e-015	1.34465e-015	6.0742e-015	1.5534e-015	7.96233e-015	2.0259e-015	-4.66772e-015	-5.94029e-015	-1.99565e-015	5.60839e-015	7.10016e-015	2.08554e-015	1.58046e-015	9.62464e-015	4.33569e-015	3.9268e-015
-2.09501e-015	-2.44868e-015	6.1959e-015	-1.2915e-015	1.64746e-015	2.54027e-015	2.86582e-015	1.51259e-015	3.83638e-015	8.07372e-015	9.49505e-016	6.22715e-015	1.20994e-015	7.81343e-015	1.87271e-015	-4.44459e-015	-5.78061e-015	-1.76796e-015	5.71572e-015	7.18006e-015	2.25149e-015	1.42245e-015	9.81801e-015	4.58307e-015	4.07048e-015
-2.31925e-015	-2.4834e-015	6.04238e-015	-1.28372e-015	1.70757e-015	2.35451e-015	2.59675e-015	1.04909e-015	3.71127e-015	8.20543e-015	5.24879e-016	6.35473e-015	8.54692e-016	7.63848e-015	1.68683e-015	-4.2187e-015	-5.63593e-015	-1.56537e-015	5.78656e-015	7.23628e-015	2.39421e-015	1.26892e-015	9.96187e-015	4.83784e-015	4.20033e-015
-2.54447e-015	-2.51705e-015	5.85159e-015	-1.27843e-015	1.74598e-015	2.16662e-015	2.32477e-015	5.72565e-016	3.57606e-015	8.30557e-015	7.47482e-017	6.45714e-015	4.90361e-016	7.43912e-015	1.47049e-015	-3.99124e-015	-5.50662e-015	-1.38916e-015	5.82122e-015	7.26889e-015	2.51207e-015	1.12344e-015	1.00564e-014	5.10027e-015	4.3157e-015
-2.76908e-015	-2.54816e-015	5.62518e-015	-1.27434e-015	1.76207e-015	1.97951e-015	2.05171e-015	8.57268e-017	3.43286e-015	8.37311e-015	-3.95907e-016	6.53304e-015	1.19014e-016	7.21752e-015	1.22603e-015	-3.76283e-015	-5.39304e-015	-1.23966e-015	5.82012e-015	7.27716e-015	2.6041e-015	9.88993e-016	1.0103e-014	5.37078e-015	4.41633e-015
-2.9909e-015	-2.57553e-015	5.36467e-015	-1.27017e-015	1.75554e-015	1.7959e-015	1.77993e-015	-4.08289e-016	3.28398e-015	8.40737e-015	-8.82703e-016	6.58263e-015	-2.5717e-016	6.97644e-015	9.55857e-016	-3.53431e-015	-5.29574e-015	-1.11709e-015	5.78425e-015	7.26096e-015	2.66894e-015	8.68883e-016	1.01037e-014	5.64974e-015	4.50221e-015
-3.20806e-015	-2.59853e-015	5.07103e-015	-1.26469e-015	1.72553e-015	1.6188e-015	1.51148e-015	-9.06411e-016	3.13243e-015	8.40855e-015	-1.38076e-015	6.6069e-015	-6.35956e-016	6.71831e-015	6.63073e-016	-3.30611e-015	-5.21484e-015	-1.02097e-015	5.7149e-015	7.22078e-015	2.70652e-015	7.66639e-016	1.00609e-014	5.93707e-015	4.5735e-015
-3.41889e-015	-2.61596e-015	4.74604e-015	-1.25705e-015	1.67205e-015	1.45058e-015	1.24862e-015	-1.40449e-015	2.98073e-015	8.37609e-015	-1.88531e-015	6.60561e-015	-1.01487e-015	6.44592e-015	3.51049e-016	-3.07811e-015	-5.15048e-015	-9.51009e-016	5.6136e-015	7.15743e-015	2.71735e-015	6.84522e-016	9.97718e-015	6.23267e-015	4.63068e-015
-3.62154e-015	-2.62689e-015	4.3916e-015	-1.24617e-015	1.59524e-015	1.29397e-015	9.93522e-016	-1.89904e-015	2.83097e-015	8.31114e-015	-2.39124e-015	6.57884e-015	-1.39172e-015	6.16225e-015	2.25639e-017	-2.8517e-015	-5.10211e-015	-9.06551e-016	5.48204e-015	7.07122e-015	2.70157e-015	6.24786e-016	9.85524e-015	6.53562e-015	4.67392e-015
-3.81353e-015	-2.6312e-015	4.01007e-015	-1.23028e-015	1.4954e-015	1.15185e-015	7.4848e-016	-2.3867e-015	2.68602e-015	8.21353e-015	-2.89361e-015	6.52598e-015	-1.7641e-015	5.8694e-015	-3.18214e-016	-2.62687e-015	-5.06931e-015	-8.86957e-016	5.32231e-015	6.96379e-015	2.66033e-015	5.8932e-016	9.69887e-015	6.84614e-015	4.70372e-015
-3.99274e-015	-2.62835e-015	3.60368e-015	-1.20846e-015	1.37327e-015	1.02707e-015	5.1521e-016	-2.86457e-015	2.54801e-015	8.08427e-015	-3.38724e-015	6.44775e-015	-2.12987e-015	5.57052e-015	-6.67421e-016	-2.40407e-015	-5.05202e-015	-8.90321e-016	5.13716e-015	6.83558e-015	2.59493e-015	5.79656e-016	9.51116e-015	7.16409e-015	4.72101e-015
-4.15759e-015	-2.61791e-015	3.17529e-015	-1.17951e-015	1.23007e-015	9.21724e-016	2.9635e-016	-3.32825e-015	2.41964e-015	7.92499e-015	-3.86747e-015	6.34508e-015	-2.48596e-015	5.26869e-015	-1.0217e-015	-2.18346e-015	-5.04955e-015	-9.14916e-016	4.92931e-015	6.68769e-015	2.50703e-015	5.97438e-016	9.29629e-015	7.48804e-015	4.72691e-015
-4.30582e-015	-2.59925e-015	2.72757e-015	-1.14186e-015	1.0668e-015	8.36969e-016	9.32863e-017	-3.77384e-015	2.3033e-015	7.73723e-015	-4.32959e-015	6.21849e-015	-2.83095e-015	4.96693e-015	-1.37711e-015	-1.96516e-015	-5.06048e-015	-9.58875e-016	4.70133e-015	6.52211e-015	2.3994e-015	6.43838e-016	9.05842e-015	7.81704e-015	4.72215e-015
-4.43582e-015	-2.57233e-015	2.26348e-015	-1.09482e-015	8.85173e-016	7.74351e-016	-9.1858e-017	-4.1982e-015	2.20051e-015	7.52277e-015	-4.76952e-015	6.06897e-015	-3.16293e-015	4.66804e-015	-1.72984e-015	-1.74925e-015	-5.08425e-015	-1.01969e-015	4.4562e-015	6.34032e-015	2.275e-015	7.19373e-016	8.80198e-015	8.15019e-015	4.70804e-015
-4.54637e-015	-2.53691e-015	1.78559e-015	-1.03782e-015	6.86025e-016	7.34839e-016	-2.57822e-016	-4.59823e-015	2.11292e-015	7.28388e-015	-5.18309e-015	5.89812e-015	-3.48005e-015	4.37408e-015	-2.07646e-015	-1.53549e-015	-5.11965e-015	-1.09461e-015	4.19727e-015	6.14476e-015	2.13674e-015	8.24278e-016	8.53142e-015	8.48663e-015	4.68603e-015
-4.6363e-015	-2.49325e-015	1.29696e-015	-9.7068e-016	4.71271e-016	7.19752e-016	-4.02838e-016	-4.97075e-015	2.04206e-015	7.02333e-015	-5.56608e-015	5.70754e-015	-3.78064e-015	4.08705e-015	-2.41302e-015	-1.32428e-015	-5.16588e-015	-1.181e-015	3.92795e-015	5.93709e-015	1.98826e-015	9.58707e-016	8.25094e-015	8.82473e-015	4.65691e-015
-4.70457e-015	-2.44217e-015	8.00954e-016	-8.93499e-016	2.42626e-016	7.29748e-016	-5.25398e-016	-5.31295e-015	1.98889e-015	6.74389e-015	-5.91494e-015	5.49883e-015	-4.0633e-015	3.80909e-015	-2.73613e-015	-1.11567e-015	-5.22145e-015	-1.27615e-015	3.65092e-015	5.7191e-015	1.83365e-015	1.12259e-015	7.96563e-015	9.16263e-015	4.62222e-015
-4.74968e-015	-2.38426e-015	3.00056e-016	-8.06203e-016	2.07717e-018	7.6493e-016	-6.24378e-016	-5.62208e-015	1.95467e-015	6.44832e-015	-6.22693e-015	5.27358e-015	-4.32678e-015	3.54278e-015	-3.04298e-015	-9.09257e-016	-5.28541e-015	-1.37705e-015	3.36965e-015	5.49248e-015	1.67683e-015	1.31521e-015	7.68021e-015	9.49844e-015	4.58403e-015
-4.77089e-015	-2.31989e-015	-2.02731e-016	-7.08901e-016	-2.48728e-016	8.25641e-016	-6.99017e-016	-5.89533e-015	1.9403e-015	6.13976e-015	-6.49904e-015	5.03476e-015	-4.56952e-015	3.28961e-015	-3.33052e-015	-7.05238e-016	-5.35647e-015	-1.48026e-015	3.08757e-015	5.26012e-015	1.52249e-015	1.5357e-015	7.39886e-015	9.83121e-015	4.54414e-015
-4.76814e-015	-2.25018e-015	-7.04208e-016	-6.01919e-016	-5.07669e-016	9.11465e-016	-7.48555e-016	-6.13065e-015	1.94659e-015	5.82132e-015	-6.72939e-015	4.78445e-015	-4.79071e-015	3.05094e-015	-3.59623e-015	-5.03652e-016	-5.43357e-015	-1.58335e-015	2.80823e-015	5.02461e-015	1.37509e-015	1.7825e-015	7.12536e-015	1.01588e-014	4.5036e-015
-4.74157e-015	-2.17562e-015	-1.20196e-015	-4.86538e-016	-7.72791e-016	1.02147e-015	-7.72395e-016	-6.32628e-015	1.97301e-015	5.49573e-015	-6.91648e-015	4.52481e-015	-4.98991e-015	2.82828e-015	-3.83823e-015	-3.04259e-016	-5.51492e-015	-1.68325e-015	2.53553e-015	4.78857e-015	1.23924e-015	2.0539e-015	6.86426e-015	1.04789e-014	4.46419e-015
-4.69074e-015	-2.0978e-015	-1.69281e-015	-3.63728e-016	-1.04151e-015	1.15548e-015	-7.70197e-016	-6.48031e-015	2.0197e-015	5.16609e-015	-7.05929e-015	4.25841e-015	-5.16681e-015	2.62278e-015	-4.05415e-015	-1.07252e-016	-5.59943e-015	-1.77756e-015	2.27334e-015	4.55457e-015	1.11975e-015	2.34816e-015	6.61958e-015	1.07896e-014	4.42777e-015
-4.61558e-015	-2.01791e-015	-2.17392e-015	-2.34874e-016	-1.31184e-015	1.31186e-015	-7.42109e-016	-6.59042e-015	2.08607e-015	4.83646e-015	-7.1568e-015	3.98818e-015	-5.32122e-015	2.43522e-015	-4.24201e-015	8.74579e-017	-5.686e-015	-1.86295e-015	2.0254e-015	4.32569e-015	1.02075e-015	2.66353e-015	6.39482e-015	1.10887e-014	4.39606e-015
-4.51694e-015	-1.93675e-015	-2.64255e-015	-1.01482e-016	-1.58106e-015	1.48878e-015	-6.87286e-016	-6.65647e-015	2.17157e-015	4.51025e-015	-7.20838e-015	3.7169e-015	-5.45314e-015	2.26643e-015	-4.40124e-015	2.80158e-016	-5.77363e-015	-1.93658e-015	1.79429e-015	4.10467e-015	9.47095e-016	2.99746e-015	6.19329e-015	1.13741e-014	4.37041e-015
-4.39657e-015	-1.85539e-015	-3.09602e-015	3.44801e-017	-1.84688e-015	1.68478e-015	-6.06962e-016	-6.67825e-015	2.27536e-015	4.19101e-015	-7.21485e-015	3.44756e-015	-5.56276e-015	2.11684e-015	-4.53051e-015	4.70531e-016	-5.86055e-015	-1.99573e-015	1.58398e-015	3.89381e-015	9.02907e-016	3.34777e-015	6.01815e-015	1.16438e-014	4.35242e-015
-4.25592e-015	-1.77522e-015	-3.5324e-015	1.71101e-016	-2.10684e-015	1.89803e-015	-5.02044e-016	-6.65622e-015	2.39638e-015	3.88159e-015	-7.17663e-015	3.18407e-015	-5.65092e-015	1.98625e-015	-4.62932e-015	6.58232e-016	-5.94576e-015	-2.03783e-015	1.39738e-015	3.69655e-015	8.92186e-016	3.71217e-015	5.87204e-015	1.18965e-014	4.34401e-015
-4.09696e-015	-1.69829e-015	-3.94998e-015	3.06632e-016	-2.35855e-015	2.12684e-015	-3.72815e-016	-6.59041e-015	2.53304e-015	3.58502e-015	-7.0947e-015	2.92936e-015	-5.71783e-015	1.87528e-015	-4.69739e-015	8.42706e-016	-6.02825e-015	-2.06074e-015	1.23713e-015	3.51565e-015	9.18185e-016	4.08797e-015	5.75718e-015	1.21301e-014	4.34646e-015
-3.92193e-015	-1.62539e-015	-4.34632e-015	4.38809e-016	-2.59992e-015	2.36873e-015	-2.20298e-016	-6.48113e-015	2.68413e-015	3.30406e-015	-6.97063e-015	2.68632e-015	-5.76445e-015	1.78343e-015	-4.7345e-015	1.02424e-015	-6.10666e-015	-2.06273e-015	1.106e-015	3.35373e-015	9.83618e-016	4.47249e-015	5.67522e-015	1.23425e-014	4.36162e-015
-3.73319e-015	-1.55739e-015	-4.7198e-015	5.65235e-016	-2.8286e-015	2.62084e-015	-4.61465e-017	-6.3293e-015	2.84798e-015	3.04171e-015	-6.80635e-015	2.45873e-015	-5.79229e-015	1.70977e-015	-4.74147e-015	1.20244e-015	-6.17969e-015	-2.04252e-015	1.00559e-015	3.21322e-015	1.09113e-015	4.86285e-015	5.62741e-015	1.25323e-014	4.39134e-015
-3.53287e-015	-1.49553e-015	-5.06888e-015	6.84157e-016	-3.04258e-015	2.88097e-015	1.48261e-016	-6.13654e-015	3.02288e-015	2.80013e-015	-6.60447e-015	2.24966e-015	-5.80235e-015	1.65362e-015	-4.71893e-015	1.37623e-015	-6.2466e-015	-1.99884e-015	9.37961e-016	3.09638e-015	1.24303e-015	5.25664e-015	5.61423e-015	1.26982e-014	4.43704e-015
-3.32418e-015	-1.44193e-015	-5.39219e-015	7.93403e-016	-3.23984e-015	3.14629e-015	3.60962e-016	-5.90371e-015	3.20791e-015	2.58225e-015	-6.36767e-015	2.06182e-015	-5.79626e-015	1.6139e-015	-4.66799e-015	1.54462e-015	-6.30679e-015	-1.93063e-015	9.04509e-016	3.00592e-015	1.44091e-015	5.65182e-015	5.63642e-015	1.28387e-014	4.49934e-015
-3.10975e-015	-1.39836e-015	-5.68872e-015	8.90487e-016	-3.41902e-015	3.4143e-015	5.90081e-016	-5.63273e-015	3.40067e-015	2.38989e-015	-6.09922e-015	1.89807e-015	-5.77514e-015	1.5901e-015	-4.58993e-015	1.70805e-015	-6.35959e-015	-1.83701e-015	9.06231e-016	2.94412e-015	1.68505e-015	6.04609e-015	5.69486e-015	1.29531e-014	4.57863e-015
-2.89279e-015	-1.36572e-015	-5.95777e-015	9.73494e-016	-3.57799e-015	3.68278e-015	8.3375e-016	-5.32569e-015	3.59884e-015	2.22434e-015	-5.80204e-015	1.76155e-015	-5.73988e-015	1.58073e-015	-4.48672e-015	1.86532e-015	-6.40491e-015	-1.71815e-015	9.44948e-016	2.91293e-015	1.97586e-015	6.43686e-015	5.78867e-015	1.30399e-014	4.67565e-015
-2.67643e-015	-1.34517e-015	-6.19866e-015	1.04039e-015	-3.7163e-015	3.94814e-015	1.09021e-015	-4.98459e-015	3.80141e-015	2.08675e-015	-5.47934e-015	1.65461e-015	-5.69318e-015	1.58453e-015	-4.35955e-015	2.01557e-015	-6.44207e-015	-1.57397e-015	1.02127e-015	2.91443e-015	2.31283e-015	6.82181e-015	5.91736e-015	1.30989e-014	4.79091e-015
-2.46396e-015	-1.33811e-015	-6.41089e-015	1.08914e-015	-3.83268e-015	4.20835e-015	1.35687e-015	-4.61273e-015	4.00625e-015	1.97823e-015	-5.13487e-015	1.57968e-015	-5.63713e-015	1.59992e-015	-4.21078e-015	2.15773e-015	-6.47016e-015	-1.40538e-015	1.135e-015	2.94986e-015	2.69524e-015	7.19881e-015	6.07969e-015	1.31294e-014	4.92483e-015
-2.25931e-015	-1.3452e-015	-6.59531e-015	1.1179e-015	-3.92617e-015	4.46124e-015	1.63139e-015	-4.21279e-015	4.21092e-015	1.89904e-015	-4.77302e-015	1.5394e-015	-5.57391e-015	1.62522e-015	-4.04233e-015	2.29058e-015	-6.48786e-015	-1.21262e-015	1.2868e-015	3.02088e-015	3.12097e-015	7.56659e-015	6.27413e-015	1.3131e-014	5.07752e-015
-2.06634e-015	-1.36792e-015	-6.75217e-015	1.12485e-015	-3.99603e-015	4.70374e-015	1.91113e-015	-3.78721e-015	4.41412e-015	1.84932e-015	-4.39722e-015	1.5354e-015	-5.50586e-015	1.65879e-015	-3.85691e-015	2.41331e-015	-6.49477e-015	-9.97025e-016	1.47607e-015	3.12817e-015	3.58802e-015	7.92338e-015	6.49877e-015	1.31039e-014	5.24877e-015
-1.88775e-015	-1.40622e-015	-6.88156e-015	1.10898e-015	-4.04184e-015	4.9334e-015	2.19392e-015	-3.33829e-015	4.61493e-015	1.82935e-015	-4.01155e-015	1.5687e-015	-5.43459e-015	1.69871e-015	-3.65715e-015	2.52477e-015	-6.49073e-015	-7.59814e-016	1.70187e-015	3.27285e-015	4.09295e-015	8.26794e-015	6.75084e-015	1.30489e-014	5.4385e-015
-1.72684e-015	-1.46047e-015	-6.98486e-015	1.06941e-015	-4.06314e-015	5.14844e-015	2.47687e-015	-2.86957e-015	4.81174e-015	1.83928e-015	-3.62012e-015	1.63957e-015	-5.36232e-015	1.74258e-015	-3.44496e-015	2.62354e-015	-6.47568e-015	-5.02199e-016	1.96349e-015	3.45494e-015	4.6316e-015	8.59868e-015	7.02813e-015	1.29662e-014	5.64691e-015
-1.58651e-015	-1.53151e-015	-7.06315e-015	1.00451e-015	-4.05985e-015	5.34741e-015	2.75736e-015	-2.38431e-015	5.00337e-015	1.8785e-015	-3.22672e-015	1.74902e-015	-5.29122e-015	1.78938e-015	-3.22235e-015	2.70826e-015	-6.44991e-015	-2.2641e-016	2.25943e-015	3.67432e-015	5.20017e-015	8.91484e-015	7.32819e-015	1.28566e-014	5.87367e-015
-1.47011e-015	-1.6199e-015	-7.1177e-015	9.14452e-016	-4.0316e-015	5.52857e-015	3.0332e-015	-1.88573e-015	5.1886e-015	1.9465e-015	-2.83489e-015	1.89755e-015	-5.22286e-015	1.83677e-015	-2.99173e-015	2.77791e-015	-6.41331e-015	6.56233e-017	2.58764e-015	3.93089e-015	5.79381e-015	9.21661e-015	7.64708e-015	1.27213e-014	6.1175e-015
-1.37975e-015	-1.72562e-015	-7.15016e-015	7.98604e-016	-3.97913e-015	5.69055e-015	3.30227e-015	-1.37729e-015	5.36596e-015	2.04159e-015	-2.44798e-015	2.08476e-015	-5.15914e-015	1.88296e-015	-2.75531e-015	2.83216e-015	-6.36538e-015	3.71494e-016	2.94694e-015	4.22353e-015	6.408e-015	9.50367e-015	7.98222e-015	1.25612e-014	6.37733e-015
-1.31846e-015	-1.84879e-015	-7.16248e-015	6.57234e-016	-3.90333e-015	5.83238e-015	3.56209e-015	-8.62e-016	5.53502e-015	2.16236e-015	-2.06993e-015	2.30996e-015	-5.10172e-015	1.92656e-015	-2.51615e-015	2.86985e-015	-6.30595e-015	6.88509e-016	3.33479e-015	4.55182e-015	7.03737e-015	9.77487e-015	8.33024e-015	1.23789e-014	6.65232e-015
-1.28866e-015	-1.98927e-015	-7.15711e-015	4.9096e-016	-3.80539e-015	5.9532e-015	3.81053e-015	-3.42729e-016	5.69524e-015	2.30709e-015	-1.70404e-015	2.57249e-015	-5.05281e-015	1.96608e-015	-2.27568e-015	2.89037e-015	-6.23471e-015	1.01443e-015	3.74928e-015	4.9147e-015	7.67619e-015	1.00306e-014	8.68767e-015	1.21761e-014	6.94137e-015
-1.29124e-015	-2.147e-015	-7.13563e-015	3.00983e-016	-3.68565e-015	6.05226e-015	4.04508e-015	1.7731e-016	5.84623e-015	2.47339e-015	-1.35333e-015	2.87089e-015	-5.01415e-015	2.00068e-015	-2.03539e-015	2.8929e-015	-6.1523e-015	1.34665e-015	4.18815e-015	5.31104e-015	8.31872e-015	1.02716e-014	9.05084e-015	1.19545e-014	7.24325e-015
-1.32761e-015	-2.32121e-015	-7.101e-015	8.82747e-017	-3.54567e-015	6.12897e-015	4.26453e-015	6.9557e-016	5.98813e-015	2.65944e-015	-1.01993e-015	3.20394e-015	-4.98772e-015	2.02877e-015	-1.79723e-015	2.87667e-015	-6.05792e-015	1.68288e-015	4.64834e-015	5.73898e-015	8.9596e-015	1.04983e-014	9.4165e-015	1.17168e-014	7.55596e-015
-1.39841e-015	-2.51064e-015	-7.0554e-015	-1.46285e-016	-3.38701e-015	6.18336e-015	4.46691e-015	1.20912e-015	6.12146e-015	2.86283e-015	-7.06467e-016	3.56877e-015	-4.974e-015	2.04877e-015	-1.56295e-015	2.84044e-015	-5.95173e-015	2.02072e-015	5.12618e-015	6.1965e-015	9.59252e-015	1.07116e-014	9.78151e-015	1.1465e-014	7.8784e-015
-1.50386e-015	-2.71438e-015	-7.00112e-015	-4.01279e-016	-3.21061e-015	6.2155e-015	4.65107e-015	1.71531e-015	6.2467e-015	3.08203e-015	-4.15045e-016	3.96274e-015	-4.97419e-015	2.0598e-015	-1.33367e-015	2.78386e-015	-5.83363e-015	2.35762e-015	5.61938e-015	6.68146e-015	1.02121e-014	1.09125e-014	1.0143e-014	1.1202e-014	8.2089e-015
-1.6448e-015	-2.93155e-015	-6.94133e-015	-6.74027e-016	-3.01849e-015	6.22602e-015	4.81548e-015	2.21182e-015	6.36453e-015	3.31406e-015	-1.4743e-016	4.38271e-015	-4.98944e-015	2.0615e-015	-1.10976e-015	2.70713e-015	-5.70356e-015	2.69125e-015	6.12496e-015	7.19098e-015	1.08126e-014	1.11018e-014	1.04967e-014	1.09306e-014	8.54589e-015
-1.82071e-015	-3.16066e-015	-6.87902e-015	-9.62279e-016	-2.81281e-015	6.21603e-015	4.95948e-015	2.69658e-015	6.4754e-015	3.55657e-015	9.47303e-017	4.82524e-015	-5.02037e-015	2.0527e-015	-8.92415e-016	2.61042e-015	-5.56156e-015	3.01938e-015	6.63935e-015	7.72279e-015	1.13884e-014	1.12811e-014	1.08395e-014	1.06533e-014	8.88766e-015
-2.03017e-015	-3.40091e-015	-6.81733e-015	-1.2634e-015	-2.59512e-015	6.18588e-015	5.08255e-015	3.16737e-015	6.58058e-015	3.80741e-015	3.09925e-016	5.28639e-015	-5.06793e-015	2.03324e-015	-6.82445e-016	2.49402e-015	-5.40803e-015	3.33987e-015	7.16035e-015	8.27365e-015	1.19343e-014	1.14519e-014	1.11696e-014	1.03732e-014	9.23241e-015
-2.27204e-015	-3.65114e-015	-6.7592e-015	-1.575e-015	-2.36728e-015	6.13729e-015	5.18433e-015	3.62248e-015	6.68085e-015	4.06392e-015	4.97258e-016	5.76261e-015	-5.13254e-015	2.00249e-015	-4.79961e-016	2.3586e-015	-5.24254e-015	3.65124e-015	7.68493e-015	8.84032e-015	1.2446e-014	1.1616e-014	1.14847e-014	1.0093e-014	9.57789e-015
-2.54476e-015	-3.90974e-015	-6.70756e-015	-1.89495e-015	-2.13142e-015	6.07097e-015	5.26408e-015	4.06048e-015	6.77716e-015	4.32415e-015	6.56782e-016	6.24995e-015	-5.21362e-015	1.96052e-015	-2.85368e-016	2.20438e-015	-5.06553e-015	3.95207e-015	8.20956e-015	9.41961e-015	1.29193e-014	1.17744e-014	1.17823e-014	9.81556e-015	9.92236e-015
-2.84685e-015	-4.17532e-015	-6.66507e-015	-2.22003e-015	-1.88935e-015	5.98872e-015	5.32162e-015	4.47969e-015	6.87088e-015	4.58544e-015	7.88502e-016	6.74402e-015	-5.31097e-015	1.90737e-015	-9.85314e-017	2.03249e-015	-4.87721e-015	4.24051e-015	8.73189e-015	1.00089e-014	1.33506e-014	1.1929e-014	1.20609e-014	9.54351e-015	1.02639e-014
-3.17646e-015	-4.44654e-015	-6.63432e-015	-2.54703e-015	-1.64333e-015	5.89195e-015	5.35739e-015	4.87902e-015	6.96335e-015	4.84537e-015	8.92629e-016	7.24053e-015	-5.42447e-015	1.84291e-015	8.10374e-017	1.84384e-015	-4.67754e-015	4.51524e-015	9.24862e-015	1.06037e-014	1.37367e-014	1.20814e-014	1.23183e-014	9.27933e-015	1.06005e-014
-3.53041e-015	-4.72201e-015	-6.61804e-015	-2.8736e-015	-1.39603e-015	5.78232e-015	5.3716e-015	5.25725e-015	7.05568e-015	5.10253e-015	9.69273e-016	7.73468e-015	-5.55393e-015	1.7673e-015	2.53479e-016	1.63921e-015	-4.46696e-015	4.77529e-015	9.75788e-015	1.12012e-014	1.40753e-014	1.22323e-014	1.25527e-014	9.0257e-015	1.09313e-014
-3.90587e-015	-5.0001e-015	-6.61865e-015	-3.19665e-015	-1.14921e-015	5.66116e-015	5.36453e-015	5.6137e-015	7.14874e-015	5.35506e-015	1.01865e-015	8.22191e-015	-5.69823e-015	1.68077e-015	4.19398e-016	1.41955e-015	-4.24583e-015	5.01995e-015	1.02567e-014	1.17979e-014	1.43645e-014	1.23835e-014	1.27625e-014	8.78468e-015	1.1254e-014
-4.29965e-015	-5.27913e-015	-6.63844e-015	-3.5128e-015	-9.0484e-016	5.5309e-015	5.33709e-015	5.94751e-015	7.24371e-015	5.60064e-015	1.04191e-015	8.69781e-015	-5.85647e-015	1.58416e-015	5.79831e-016	1.18703e-015	-4.01447e-015	5.24921e-015	1.07424e-014	1.23906e-014	1.46034e-014	1.25362e-014	1.29471e-014	8.55849e-015	1.15674e-014
-4.70842e-015	-5.55844e-015	-6.67885e-015	-3.81945e-015	-6.64827e-016	5.39324e-015	5.29098e-015	6.25811e-015	7.34128e-015	5.83753e-015	1.03985e-015	9.15772e-015	-6.02714e-015	1.47811e-015	7.35613e-016	9.44192e-016	-3.77311e-015	5.46218e-015	1.12135e-014	1.29751e-014	1.47916e-014	1.26919e-014	1.31059e-014	8.34896e-015	1.18697e-014
-5.12897e-015	-5.83661e-015	-6.74222e-015	-4.1138e-015	-4.31094e-016	5.25036e-015	5.22693e-015	6.54601e-015	7.44266e-015	6.06419e-015	1.01359e-015	9.59744e-015	-6.2095e-015	1.36374e-015	8.87026e-016	6.92886e-016	-3.52166e-015	5.65915e-015	1.16673e-014	1.35489e-014	1.49296e-014	1.28514e-014	1.32385e-014	8.15787e-015	1.21595e-014
-5.55791e-015	-6.11228e-015	-6.83013e-015	-4.39303e-015	-2.05464e-016	5.10481e-015	5.14614e-015	6.81114e-015	7.54835e-015	6.27887e-015	9.64546e-016	1.00135e-014	-6.40217e-015	1.24212e-015	1.03536e-015	4.34909e-016	-3.26075e-015	5.84135e-015	1.21022e-014	1.41087e-014	1.50181e-014	1.30168e-014	1.33454e-014	7.98632e-015	1.24353e-014
-5.991e-015	-6.38445e-015	-6.9437e-015	-4.65449e-015	1.05022e-017	4.95843e-015	5.05059e-015	7.05278e-015	7.6587e-015	6.48107e-015	8.94613e-016	1.04013e-014	-6.60266e-015	1.11411e-015	1.18158e-015	1.72424e-016	-2.99078e-015	6.00884e-015	1.25166e-014	1.46508e-014	1.50582e-014	1.31877e-014	1.34267e-014	7.83544e-015	1.26957e-014
-6.42456e-015	-6.65218e-015	-7.08406e-015	-4.89659e-015	2.15005e-016	4.81304e-015	4.94176e-015	7.271e-015	7.77406e-015	6.67016e-015	8.05341e-016	1.07573e-014	-6.80914e-015	9.80476e-016	1.32696e-015	-9.14317e-017	-2.71211e-015	6.16208e-015	1.29088e-014	1.51717e-014	1.50525e-014	1.33644e-014	1.34825e-014	7.70624e-015	1.29391e-014
-6.85497e-015	-6.91442e-015	-7.25167e-015	-5.11687e-015	4.06623e-016	4.67054e-015	4.82101e-015	7.46691e-015	7.89441e-015	6.84525e-015	6.97616e-016	1.10785e-014	-7.02072e-015	8.42617e-016	1.47241e-015	-3.54147e-016	-2.426e-015	6.30169e-015	1.32772e-014	1.5669e-014	1.50036e-014	1.35473e-014	1.35139e-014	7.59925e-015	1.31647e-014
-7.27902e-015	-7.1708e-015	-7.44716e-015	-5.31302e-015	5.84558e-016	4.53298e-015	4.69074e-015	7.6409e-015	8.01987e-015	7.00599e-015	5.73668e-016	1.13621e-014	-7.23507e-015	7.02053e-016	1.61844e-015	-6.13755e-016	-2.13281e-015	6.42931e-015	1.36213e-014	1.61399e-014	1.49144e-014	1.37366e-014	1.35214e-014	7.51468e-015	1.33709e-014
-7.69337e-015	-7.42007e-015	-7.67067e-015	-5.48413e-015	7.47424e-016	4.40196e-015	4.55277e-015	7.79308e-015	8.15056e-015	7.15187e-015	4.35709e-016	1.16051e-014	-7.44988e-015	5.60028e-016	1.76583e-015	-8.68136e-016	-1.83316e-015	6.54581e-015	1.39402e-014	1.65819e-014	1.47885e-014	1.39325e-014	1.35063e-014	7.45274e-015	1.35569e-014
-8.09473e-015	-7.66282e-015	-7.92133e-015	-5.62895e-015	8.9421e-016	4.2785e-015	4.40977e-015	7.92368e-015	8.28536e-015	7.28218e-015	2.85084e-016	1.1806e-014	-7.66349e-015	4.17405e-016	1.91509e-015	-1.115e-015	-1.52767e-015	6.6521e-015	1.42327e-014	1.69933e-014	1.46299e-014	1.41347e-014	1.34697e-014	7.41311e-015	1.37218e-014
-8.48024e-015	-7.89861e-015	-8.19821e-015	-5.74642e-015	1.02393e-015	4.16392e-015	4.26365e-015	8.03355e-015	8.42366e-015	7.39719e-015	1.23532e-016	1.19636e-014	-7.87392e-015	2.7512e-016	2.06651e-015	-1.35177e-015	-1.21781e-015	6.74956e-015	1.44983e-014	1.73718e-014	1.44435e-014	1.43422e-014	1.34123e-014	7.39471e-015	1.38649e-014
-8.84707e-015	-8.12697e-015	-8.50071e-015	-5.8366e-015	1.13618e-015	4.05996e-015	4.11611e-015	8.12344e-015	8.56414e-015	7.49663e-015	-4.67364e-017	1.20768e-014	-8.07912e-015	1.3471e-016	2.22022e-015	-1.57647e-015	-9.0456e-016	6.83974e-015	1.47365e-014	1.77163e-014	1.42337e-014	1.45544e-014	1.33356e-014	7.39632e-015	1.39856e-014
-9.19298e-015	-8.34747e-015	-8.82754e-015	-5.89889e-015	1.23072e-015	3.96823e-015	3.96854e-015	8.19449e-015	8.70574e-015	7.58083e-015	-2.24061e-016	1.21447e-014	-8.27703e-015	-2.87289e-018	2.37592e-015	-1.78686e-015	-5.89083e-016	6.92396e-015	1.49471e-014	1.80252e-014	1.40056e-014	1.47697e-014	1.32421e-014	7.41667e-015	1.40833e-014
-9.51552e-015	-8.56084e-015	-9.17737e-015	-5.93293e-015	1.30716e-015	3.89021e-015	3.82238e-015	8.24779e-015	8.84758e-015	7.6503e-015	-4.06952e-016	1.21681e-014	-8.46585e-015	-1.36553e-016	2.53458e-015	-1.98034e-015	-2.72663e-016	7.0035e-015	1.51302e-014	1.82976e-014	1.37639e-014	1.49864e-014	1.31332e-014	7.45426e-015	1.41578e-014
-9.81375e-015	-8.76765e-015	-9.54786e-015	-5.93876e-015	1.36543e-015	3.82675e-015	3.68046e-015	8.28403e-015	8.98822e-015	7.7056e-015	-5.93819e-016	1.21476e-014	-8.64326e-015	-2.65448e-016	2.69559e-015	-2.15528e-015	4.4177e-017	7.07878e-015	1.52853e-014	1.85326e-014	1.3514e-014	1.52031e-014	1.30099e-014	7.50787e-015	1.42089e-014
-1.00857e-014	-8.96796e-015	-9.9361e-015	-5.91675e-015	1.40551e-015	3.77873e-015	3.5445e-015	8.30492e-015	9.12613e-015	7.74793e-015	-7.83235e-016	1.20836e-014	-8.80782e-015	-3.88354e-016	2.85906e-015	-2.31023e-015	3.60188e-016	7.15116e-015	1.54123e-014	1.87293e-014	1.326e-014	1.54185e-014	1.28739e-014	7.57531e-015	1.42362e-014
-1.03306e-014	-9.16313e-015	-1.03399e-014	-5.86762e-015	1.42727e-015	3.74746e-015	3.41657e-015	8.31177e-015	9.25985e-015	7.77752e-015	-9.73812e-016	1.19772e-014	-8.95773e-015	-5.04375e-016	3.02442e-015	-2.4442e-015	6.74292e-016	7.22218e-015	1.55119e-014	1.88876e-014	1.30068e-014	1.56308e-014	1.2727e-014	7.65414e-015	1.42396e-014
-1.05473e-014	-9.35353e-015	-1.07567e-014	-5.79199e-015	1.43139e-015	3.73305e-015	3.29771e-015	8.30531e-015	9.3881e-015	7.79502e-015	-1.16374e-015	1.18309e-014	-9.09129e-015	-6.12737e-016	3.19078e-015	-2.5559e-015	9.84472e-016	7.29308e-015	1.55847e-014	1.90075e-014	1.27593e-014	1.58385e-014	1.25706e-014	7.74282e-015	1.42194e-014
-1.07361e-014	-9.53999e-015	-1.11831e-014	-5.69099e-015	1.41884e-015	3.73605e-015	3.18967e-015	8.28714e-015	9.50917e-015	7.80129e-015	-1.35236e-015	1.1647e-014	-9.20755e-015	-7.13389e-016	3.35697e-015	-2.64441e-015	1.28964e-015	7.36468e-015	1.56321e-014	1.90898e-014	1.25217e-014	1.604e-014	1.24062e-014	7.83899e-015	1.41756e-014
-1.08974e-014	-9.72317e-015	-1.16163e-014	-5.56573e-015	1.39032e-015	3.75725e-015	3.09371e-015	8.25833e-015	9.62122e-015	7.79735e-015	-1.53763e-015	1.14278e-014	-9.30579e-015	-8.05599e-016	3.52206e-015	-2.70902e-015	1.58895e-015	7.43727e-015	1.56551e-014	1.91347e-014	1.2298e-014	1.62329e-014	1.22355e-014	7.93983e-015	1.41081e-014
-1.10315e-014	-9.90366e-015	-1.20531e-014	-5.41772e-015	1.34695e-015	3.79718e-015	3.01117e-015	8.22063e-015	9.72254e-015	7.7834e-015	-1.71816e-015	1.11757e-014	-9.38523e-015	-8.88834e-016	3.68491e-015	-2.74963e-015	1.88108e-015	7.5119e-015	1.56548e-014	1.91436e-014	1.20916e-014	1.64146e-014	1.20598e-014	8.04217e-015	1.40178e-014
-1.11396e-014	-1.00825e-014	-1.24891e-014	-5.24863e-015	1.29002e-015	3.85637e-015	2.94313e-015	8.17568e-015	9.81176e-015	7.75991e-015	-1.89362e-015	1.08944e-014	-9.44526e-015	-9.63148e-016	3.84455e-015	-2.76584e-015	2.16492e-015	7.58855e-015	1.56321e-014	1.91174e-014	1.19059e-014	1.65831e-014	1.18793e-014	8.14348e-015	1.39047e-014
-1.12227e-014	-1.02609e-014	-1.29217e-014	-5.06059e-015	1.22043e-015	3.93485e-015	2.89028e-015	8.12498e-015	9.88786e-015	7.72772e-015	-2.06337e-015	1.05876e-014	-9.48436e-015	-1.02805e-015	3.99896e-015	-2.75834e-015	2.43912e-015	7.66713e-015	1.55882e-014	1.90568e-014	1.17439e-014	1.67361e-014	1.16954e-014	8.24088e-015	1.37695e-014
-1.12826e-014	-1.04403e-014	-1.33468e-014	-4.85452e-015	1.13946e-015	4.03222e-015	2.85368e-015	8.06986e-015	9.94986e-015	7.68794e-015	-2.22639e-015	1.02581e-014	-9.50191e-015	-1.08392e-015	4.14677e-015	-2.72733e-015	2.70335e-015	7.74741e-015	1.55238e-014	1.89639e-014	1.16078e-014	1.68725e-014	1.15095e-014	8.33237e-015	1.3613e-014
-1.13209e-014	-1.06211e-014	-1.37603e-014	-4.63265e-015	1.04847e-015	4.14905e-015	2.83348e-015	8.01201e-015	9.99724e-015	7.64064e-015	-2.38156e-015	9.90953e-015	-9.4981e-015	-1.13175e-015	4.28642e-015	-2.67349e-015	2.95626e-015	7.82934e-015	1.54403e-014	1.88405e-014	1.14991e-014	1.69898e-014	1.13223e-014	8.41515e-015	1.34357e-014
-1.13402e-014	-1.08042e-014	-1.41587e-014	-4.3969e-015	9.48607e-016	4.28548e-015	2.83072e-015	7.95255e-015	1.00292e-014	7.58596e-015	-2.52835e-015	9.54582e-015	-9.47252e-015	-1.17139e-015	4.41668e-015	-2.59834e-015	3.19646e-015	7.91252e-015	1.53396e-014	1.86883e-014	1.14186e-014	1.70863e-014	1.11339e-014	8.48696e-015	1.32384e-014
-1.13424e-014	-1.099e-014	-1.45388e-014	-4.14959e-015	8.41618e-016	4.44135e-015	2.84489e-015	7.89256e-015	1.00453e-014	7.52512e-015	-2.66553e-015	9.17153e-015	-9.42591e-015	-1.20308e-015	4.53561e-015	-2.50345e-015	3.42287e-015	7.99609e-015	1.52222e-014	1.85096e-014	1.13668e-014	1.71598e-014	1.09452e-014	8.54544e-015	1.30218e-014
-1.13305e-014	-1.11792e-014	-1.48972e-014	-3.89229e-015	7.29102e-016	4.61652e-015	2.87629e-015	7.83357e-015	1.00462e-014	7.45818e-015	-2.79312e-015	8.79059e-015	-9.3593e-015	-1.22725e-015	4.64158e-015	-2.39043e-015	3.63534e-015	8.07985e-015	1.50899e-014	1.83063e-014	1.13439e-014	1.72089e-014	1.07567e-014	8.58874e-015	1.27865e-014
-1.13066e-014	-1.13727e-014	-1.52307e-014	-3.62692e-015	6.12655e-016	4.81062e-015	2.92489e-015	7.7775e-015	1.00315e-014	7.3859e-015	-2.91081e-015	8.40696e-015	-9.27331e-015	-1.24484e-015	4.73297e-015	-2.26098e-015	3.83335e-015	8.16282e-015	1.49435e-014	1.80811e-014	1.13495e-014	1.72331e-014	1.0569e-014	8.61517e-015	1.2534e-014
-1.12732e-014	-1.15715e-014	-1.5536e-014	-3.35531e-015	4.94018e-016	5.02366e-015	2.98978e-015	7.72553e-015	1.00017e-014	7.30878e-015	-3.0182e-015	8.02304e-015	-9.16857e-015	-1.25644e-015	4.80815e-015	-2.11745e-015	4.01629e-015	8.24369e-015	1.47849e-014	1.78359e-014	1.13822e-014	1.72311e-014	1.03817e-014	8.62302e-015	1.22651e-014
-1.12334e-014	-1.1775e-014	-1.581e-014	-3.07988e-015	3.74317e-016	5.25537e-015	3.0705e-015	7.6796e-015	9.95813e-015	7.22704e-015	-3.11467e-015	7.64266e-015	-9.04603e-015	-1.26248e-015	4.86564e-015	-1.96232e-015	4.18376e-015	8.32122e-015	1.46156e-014	1.75736e-014	1.14401e-014	1.72019e-014	1.01951e-014	8.61057e-015	1.19811e-014
-1.11901e-014	-1.19832e-014	-1.6051e-014	-2.80248e-015	2.54905e-016	5.50529e-015	3.16627e-015	7.64107e-015	9.90113e-015	7.14035e-015	-3.19968e-015	7.26922e-015	-8.90685e-015	-1.26436e-015	4.90464e-015	-1.79765e-015	4.33557e-015	8.39471e-015	1.44371e-014	1.72964e-014	1.15216e-014	1.71454e-014	1.00098e-014	8.57604e-015	1.16834e-014
-1.11456e-014	-1.21959e-014	-1.62568e-014	-2.52468e-015	1.37633e-016	5.77331e-015	3.27605e-015	7.6115e-015	9.83237e-015	7.04877e-015	-3.27307e-015	6.9059e-015	-8.75254e-015	-1.26266e-015	4.92392e-015	-1.62597e-015	4.47125e-015	8.46269e-015	1.42507e-014	1.70074e-014	1.16245e-014	1.70615e-014	9.82531e-015	8.5189e-015	1.13736e-014
-1.11017e-014	-1.24127e-014	-1.64249e-014	-2.24876e-015	2.37701e-017	6.05871e-015	3.3991e-015	7.59239e-015	9.75349e-015	6.95307e-015	-3.33464e-015	6.55578e-015	-8.58483e-015	-1.25872e-015	4.92178e-015	-1.44955e-015	4.59107e-015	8.52401e-015	1.40583e-014	1.67083e-014	1.17457e-014	1.69497e-014	9.64098e-015	8.4383e-015	1.10533e-014
-1.10607e-014	-1.26335e-014	-1.65544e-014	-1.97638e-015	-8.49794e-017	6.36122e-015	3.53415e-015	7.58504e-015	9.66659e-015	6.85328e-015	-3.38372e-015	6.22081e-015	-8.40621e-015	-1.25366e-015	4.89728e-015	-1.271e-015	4.69577e-015	8.57697e-015	1.38617e-014	1.64018e-014	1.18827e-014	1.68105e-014	9.45676e-015	8.33346e-015	1.07234e-014
-1.10247e-014	-1.28576e-014	-1.66444e-014	-1.7085e-015	-1.87677e-016	6.67931e-015	3.67978e-015	7.59109e-015	9.57367e-015	6.74871e-015	-3.41968e-015	5.90295e-015	-8.21795e-015	-1.24824e-015	4.84964e-015	-1.09232e-015	4.78535e-015	8.62108e-015	1.36633e-014	1.60898e-014	1.20321e-014	1.66449e-014	9.27295e-015	8.20443e-015	1.03848e-014
-1.09953e-014	-1.30843e-014	-1.66944e-014	-1.44675e-015	-2.83425e-016	7.01246e-015	3.83487e-015	7.61164e-015	9.47779e-015	6.63988e-015	-3.44304e-015	5.60406e-015	-8.02221e-015	-1.24348e-015	4.77818e-015	-9.1629e-016	4.86023e-015	8.65452e-015	1.3464e-014	1.57752e-014	1.21905e-014	1.64542e-014	9.08974e-015	8.05105e-015	1.00391e-014
-1.09744e-014	-1.33126e-014	-1.67036e-014	-1.19262e-015	-3.70586e-016	7.35967e-015	3.99758e-015	7.64787e-015	9.38099e-015	6.52624e-015	-3.4531e-015	5.32558e-015	-7.82125e-015	-1.24011e-015	4.68294e-015	-7.45778e-016	4.92049e-015	8.67629e-015	1.32652e-014	1.54605e-014	1.23546e-014	1.62394e-014	8.90707e-015	7.87321e-015	9.68797e-015
-1.09634e-014	-1.35416e-014	-1.66721e-014	-9.47677e-016	-4.48325e-016	7.72002e-015	4.16634e-015	7.70115e-015	9.2862e-015	6.40804e-015	-3.45013e-015	5.06762e-015	-7.61711e-015	-1.23942e-015	4.56389e-015	-5.8314e-016	4.96739e-015	8.6855e-015	1.30688e-014	1.51483e-014	1.25209e-014	1.6002e-014	8.72478e-015	7.67203e-015	9.33307e-015
-1.0963e-014	-1.37697e-014	-1.66009e-014	-7.13059e-016	-5.16299e-016	8.09219e-015	4.33964e-015	7.77247e-015	9.19627e-015	6.28555e-015	-3.43431e-015	4.83051e-015	-7.4113e-015	-1.24184e-015	4.42109e-015	-4.3071e-016	5.0015e-015	8.68126e-015	1.28761e-014	1.48404e-014	1.26863e-014	1.57441e-014	8.54251e-015	7.44791e-015	8.9763e-015
-1.09735e-014	-1.39959e-014	-1.6491e-014	-4.89919e-016	-5.73401e-016	8.47452e-015	4.51614e-015	7.86261e-015	9.11366e-015	6.15894e-015	-3.40502e-015	4.61505e-015	-7.20564e-015	-1.24786e-015	4.25485e-015	-2.9073e-016	5.02384e-015	8.66345e-015	1.26889e-014	1.45393e-014	1.28472e-014	1.5468e-014	8.36042e-015	7.20194e-015	8.6189e-015
-1.09956e-014	-1.42185e-014	-1.63435e-014	-2.79279e-016	-6.18704e-016	8.86662e-015	4.69387e-015	7.9729e-015	9.04185e-015	6.02852e-015	-3.36238e-015	4.42164e-015	-7.00251e-015	-1.25807e-015	4.06643e-015	-1.64876e-016	5.03528e-015	8.63134e-015	1.25086e-014	1.42466e-014	1.29997e-014	1.5176e-014	8.17889e-015	6.93551e-015	8.26275e-015
-1.10295e-014	-1.44366e-014	-1.61606e-014	-8.21102e-017	-6.51656e-016	9.26733e-015	4.87123e-015	8.10455e-015	8.98378e-015	5.89409e-015	-3.30652e-015	4.24933e-015	-6.80381e-015	-1.27345e-015	3.85626e-015	-5.51363e-017	5.03674e-015	8.58347e-015	1.23357e-014	1.3964e-014	1.3141e-014	1.48706e-014	7.99792e-015	6.64992e-015	7.90946e-015
-1.10751e-014	-1.46479e-014	-1.59445e-014	1.00872e-016	-6.72052e-016	9.67495e-015	5.04618e-015	8.25723e-015	8.94213e-015	5.75584e-015	-3.2377e-015	4.09748e-015	-6.6115e-015	-1.29432e-015	3.62554e-015	3.69737e-017	5.02879e-015	8.52024e-015	1.21724e-014	1.36932e-014	1.32682e-014	1.45549e-014	7.8176e-015	6.34714e-015	7.56115e-015
-1.11307e-014	-1.48512e-014	-1.56973e-014	2.68684e-016	-6.80014e-016	1.00883e-014	5.21641e-015	8.43098e-015	8.91953e-015	5.61416e-015	-3.15582e-015	3.96518e-015	-6.42766e-015	-1.32121e-015	3.37523e-015	1.10565e-016	5.012e-015	8.44174e-015	1.20196e-014	1.34361e-014	1.33782e-014	1.42321e-014	7.63825e-015	6.02952e-015	7.21972e-015
-1.11958e-014	-1.50454e-014	-1.5422e-014	4.20404e-016	-6.76029e-016	1.05052e-014	5.38076e-015	8.62636e-015	8.91813e-015	5.46925e-015	-3.06113e-015	3.8503e-015	-6.25378e-015	-1.35439e-015	3.10655e-015	1.64889e-016	4.98768e-015	8.3483e-015	1.18784e-014	1.31941e-014	1.3469e-014	1.39052e-014	7.46076e-015	5.69892e-015	6.88692e-015
-1.12696e-014	-1.52287e-014	-1.51223e-014	5.55725e-016	-6.6009e-016	1.09235e-014	5.53737e-015	8.84281e-015	8.93939e-015	5.32138e-015	-2.95382e-015	3.75092e-015	-6.09118e-015	-1.39419e-015	2.82129e-015	1.98825e-016	4.95613e-015	8.23957e-015	1.17497e-014	1.29683e-014	1.35392e-014	1.35771e-014	7.28579e-015	5.35729e-015	6.5647e-015
-1.13511e-014	-1.53994e-014	-1.48011e-014	6.74263e-016	-6.33353e-016	1.13407e-014	5.68449e-015	9.07945e-015	8.98499e-015	5.17105e-015	-2.83528e-015	3.66555e-015	-5.94128e-015	-1.44019e-015	2.5214e-015	2.12273e-016	4.91844e-015	8.11632e-015	1.16351e-014	1.276e-014	1.3587e-014	1.32512e-014	7.11373e-015	5.00717e-015	6.25486e-015
-1.14382e-014	-1.55553e-014	-1.44615e-014	7.74901e-016	-5.96232e-016	1.1755e-014	5.8204e-015	9.33538e-015	9.05659e-015	5.01872e-015	-2.70596e-015	3.5927e-015	-5.80594e-015	-1.4923e-015	2.20892e-015	2.05115e-016	4.87492e-015	7.9788e-015	1.15354e-014	1.25698e-014	1.36118e-014	1.29304e-014	6.94533e-015	4.65076e-015	5.95903e-015
-1.15291e-014	-1.56951e-014	-1.41075e-014	8.57482e-016	-5.49143e-016	1.21635e-014	5.94419e-015	9.60983e-015	9.15594e-015	4.86522e-015	-2.56603e-015	3.53049e-015	-5.68632e-015	-1.55031e-015	1.88551e-015	1.77205e-016	4.82584e-015	7.82811e-015	1.14511e-014	1.23984e-014	1.36124e-014	1.26183e-014	6.78195e-015	4.29078e-015	5.67872e-015
-1.16222e-014	-1.58174e-014	-1.3743e-014	9.21053e-016	-4.92557e-016	1.2564e-014	6.05431e-015	9.90133e-015	9.2839e-015	4.71141e-015	-2.41603e-015	3.47719e-015	-5.5831e-015	-1.61367e-015	1.55301e-015	1.28235e-016	4.77211e-015	7.66535e-015	1.13826e-014	1.2247e-014	1.35884e-014	1.23183e-014	6.62458e-015	3.92934e-015	5.41561e-015
-1.17151e-014	-1.59208e-014	-1.33721e-014	9.6486e-016	-4.2758e-016	1.29542e-014	6.14942e-015	1.02092e-014	9.44056e-015	4.55761e-015	-2.25716e-015	3.43053e-015	-5.49699e-015	-1.68176e-015	1.21379e-015	5.87576e-017	4.71409e-015	7.49109e-015	1.13307e-014	1.21154e-014	1.35396e-014	1.20333e-014	6.47423e-015	3.56892e-015	5.17146e-015
-1.18051e-014	-1.60038e-014	-1.29988e-014	9.89149e-016	-3.55215e-016	1.33315e-014	6.22841e-015	1.05314e-014	9.62562e-015	4.40514e-015	-2.09011e-015	3.38912e-015	-5.42862e-015	-1.75432e-015	8.70222e-016	-3.04172e-017	4.65192e-015	7.30668e-015	1.12952e-014	1.20039e-014	1.34672e-014	1.17669e-014	6.33203e-015	3.21187e-015	4.94702e-015
-1.18907e-014	-1.60657e-014	-1.26268e-014	9.94372e-016	-2.76772e-016	1.36932e-014	6.29042e-015	1.08652e-014	9.83813e-015	4.25462e-015	-1.91571e-015	3.35082e-015	-5.37836e-015	-1.83088e-015	5.24524e-016	-1.38437e-016	4.58604e-015	7.11375e-015	1.1276e-014	1.19131e-014	1.33719e-014	1.15221e-014	6.1989e-015	2.8608e-015	4.74343e-015
-1.19701e-014	-1.61059e-014	-1.22603e-014	9.80117e-016	-1.93811e-016	1.40366e-014	6.33449e-015	1.12082e-014	1.0077e-014	4.10703e-015	-1.73579e-015	3.31416e-015	-5.34634e-015	-1.91016e-015	1.78225e-016	-2.6438e-016	4.51643e-015	6.91336e-015	1.12729e-014	1.18431e-014	1.32546e-014	1.13017e-014	6.07623e-015	2.51763e-015	4.5613e-015
-1.20409e-014	-1.61238e-014	-1.19034e-014	9.46159e-016	-1.07259e-016	1.43602e-014	6.35952e-015	1.15579e-014	1.03407e-014	3.96341e-015	-1.55151e-015	3.27786e-015	-5.33241e-015	-1.99086e-015	-1.66427e-016	-4.07301e-016	4.44276e-015	6.70774e-015	1.12859e-014	1.17949e-014	1.31166e-014	1.11079e-014	5.96508e-015	2.18445e-015	4.40134e-015
-1.21008e-014	-1.61193e-014	-1.15596e-014	8.92452e-016	-1.85377e-017	1.46603e-014	6.36564e-015	1.19113e-014	1.06272e-014	3.82447e-015	-1.36397e-015	3.24e-015	-5.33618e-015	-2.07265e-015	-5.07299e-016	-5.65489e-016	4.36456e-015	6.49754e-015	1.13146e-014	1.17677e-014	1.29594e-014	1.09434e-014	5.86634e-015	1.86322e-015	4.26467e-015
-1.2148e-014	-1.60918e-014	-1.12319e-014	8.18938e-016	7.09504e-017	1.49347e-014	6.35315e-015	1.2266e-014	1.09344e-014	3.69118e-015	-1.17496e-015	3.19924e-015	-5.35754e-015	-2.15488e-015	-8.42362e-016	-7.37709e-016	4.28217e-015	6.28497e-015	1.13586e-014	1.17616e-014	1.27853e-014	1.08108e-014	5.78129e-015	1.55548e-015	4.15193e-015
-1.21805e-014	-1.60411e-014	-1.09236e-014	7.25638e-016	1.59828e-016	1.51811e-014	6.32188e-015	1.26188e-014	1.12591e-014	3.56549e-015	-9.85686e-016	3.15406e-015	-5.3965e-015	-2.23613e-015	-1.16962e-015	-9.22707e-016	4.19554e-015	6.07102e-015	1.14163e-014	1.17765e-014	1.25967e-014	1.07118e-014	5.71129e-015	1.26255e-015	4.06362e-015
-1.21964e-014	-1.59678e-014	-1.06373e-014	6.12491e-016	2.46739e-016	1.53975e-014	6.27179e-015	1.29672e-014	1.15978e-014	3.448e-015	-7.98157e-016	3.10405e-015	-5.45181e-015	-2.31502e-015	-1.48773e-015	-1.11874e-015	4.10396e-015	5.85717e-015	1.14872e-014	1.18124e-014	1.23955e-014	1.06478e-014	5.65753e-015	9.86752e-016	3.99934e-015
-1.21942e-014	-1.58726e-014	-1.03755e-014	4.80978e-016	3.30292e-016	1.55819e-014	6.20341e-015	1.3308e-014	1.19465e-014	3.33966e-015	-6.1358e-016	3.04877e-015	-5.52178e-015	-2.39118e-015	-1.79541e-015	-1.32417e-015	4.00689e-015	5.64446e-015	1.15702e-014	1.18682e-014	1.21849e-014	1.06196e-014	5.62058e-015	7.29436e-016	3.9592e-015
-1.21726e-014	-1.57561e-014	-1.01403e-014	3.31665e-016	4.0898e-016	1.57326e-014	6.11712e-015	1.36382e-014	1.23013e-014	3.24189e-015	-4.33309e-016	2.98786e-015	-5.60558e-015	-2.46362e-015	-2.0904e-015	-1.53733e-015	3.90376e-015	5.43407e-015	1.16642e-014	1.19437e-014	1.19671e-014	1.06281e-014	5.60168e-015	4.91714e-016	3.94354e-015
-1.21309e-014	-1.56194e-014	-9.93343e-015	1.65216e-016	4.8128e-016	1.58478e-014	6.01376e-015	1.39543e-014	1.26578e-014	3.15523e-015	-2.59281e-016	2.92156e-015	-5.70215e-015	-2.53109e-015	-2.37146e-015	-1.75648e-015	3.79352e-015	5.22811e-015	1.17684e-014	1.20382e-014	1.17452e-014	1.06745e-014	5.60151e-015	2.74026e-016	3.95184e-015
-1.2068e-014	-1.54635e-014	-9.75586e-015	-1.8124e-017	5.4544e-016	1.59256e-014	5.89434e-015	1.42537e-014	1.30114e-014	3.08027e-015	-9.35578e-017	2.85013e-015	-5.81004e-015	-2.59325e-015	-2.63736e-015	-1.98021e-015	3.67492e-015	5.02771e-015	1.18809e-014	1.21517e-014	1.15212e-014	1.07587e-014	5.62007e-015	7.71701e-017	3.98336e-015
-1.19836e-014	-1.52894e-014	-9.60836e-015	-2.17451e-016	6.00506e-016	1.59654e-014	5.76001e-015	1.45337e-014	1.33579e-014	3.01811e-015	6.29363e-017	2.77465e-015	-5.92766e-015	-2.6496e-015	-2.88711e-015	-2.20734e-015	3.54685e-015	4.83376e-015	1.20002e-014	1.22835e-014	1.12977e-014	1.08802e-014	5.65851e-015	-9.8298e-017	4.03746e-015
-1.18771e-014	-1.50987e-014	-9.49178e-015	-4.31588e-016	6.45293e-016	1.59668e-014	5.61318e-015	1.47911e-014	1.36922e-014	2.96922e-015	2.08098e-016	2.69492e-015	-6.05289e-015	-2.69914e-015	-3.12037e-015	-2.43628e-015	3.40841e-015	4.64752e-015	1.21246e-014	1.24334e-014	1.10772e-014	1.10382e-014	5.71708e-015	-2.52362e-016	4.11296e-015
-1.17488e-014	-1.48927e-014	-9.40561e-015	-6.59451e-016	6.79091e-016	1.5929e-014	5.4551e-015	1.5023e-014	1.40094e-014	2.93409e-015	3.40929e-016	2.61188e-015	-6.18439e-015	-2.7411e-015	-3.33552e-015	-2.66582e-015	3.25937e-015	4.46957e-015	1.22523e-014	1.26005e-014	1.08615e-014	1.12322e-014	5.79565e-015	-3.84967e-016	4.20933e-015
-1.15992e-014	-1.46738e-014	-9.34966e-015	-8.9919e-016	7.0112e-016	1.58517e-014	5.28773e-015	1.52273e-014	1.43046e-014	2.91293e-015	4.59632e-016	2.52772e-015	-6.32011e-015	-2.77462e-015	-3.53206e-015	-2.8942e-015	3.0993e-015	4.30118e-015	1.23818e-014	1.27843e-014	1.06525e-014	1.14608e-014	5.8951e-015	-4.96062e-016	4.32485e-015
-1.1429e-014	-1.4444e-014	-9.32287e-015	-1.14934e-015	7.10686e-016	1.57353e-014	5.11317e-015	1.5402e-014	1.45734e-014	2.90562e-015	5.6307e-016	2.44372e-015	-6.45813e-015	-2.79958e-015	-3.70997e-015	-3.12054e-015	2.92753e-015	4.14325e-015	1.2511e-014	1.29843e-014	1.04525e-014	1.17221e-014	6.01494e-015	-5.85925e-016	4.45798e-015
-1.12394e-014	-1.4205e-014	-9.32433e-015	-1.40776e-015	7.07236e-016	1.55805e-014	4.93299e-015	1.55446e-014	1.48112e-014	2.91271e-015	6.49832e-016	2.36166e-015	-6.59663e-015	-2.81552e-015	-3.86958e-015	-3.34378e-015	2.74367e-015	3.99659e-015	1.26386e-014	1.31999e-014	1.02632e-014	1.20145e-014	6.1556e-015	-6.54687e-016	4.60652e-015
-1.10313e-014	-1.39588e-014	-9.35258e-015	-1.6728e-015	6.90575e-016	1.53879e-014	4.74932e-015	1.56541e-014	1.50144e-014	2.93442e-015	7.18788e-016	2.28355e-015	-6.73382e-015	-2.82246e-015	-4.01011e-015	-3.56305e-015	2.54787e-015	3.86144e-015	1.2763e-014	1.34301e-014	1.0086e-014	1.23356e-014	6.31694e-015	-7.03319e-016	4.76867e-015
-1.08057e-014	-1.37075e-014	-9.4052e-015	-1.94209e-015	6.60222e-016	1.51588e-014	4.56471e-015	1.57292e-014	1.51794e-014	2.97084e-015	7.6935e-016	2.211e-015	-6.86807e-015	-2.82011e-015	-4.13171e-015	-3.77762e-015	2.34014e-015	3.73833e-015	1.28835e-014	1.36742e-014	9.92263e-015	1.26835e-014	6.4985e-015	-7.32987e-016	4.94251e-015
-1.05641e-014	-1.34528e-014	-9.47999e-015	-2.21399e-015	6.15471e-016	1.48953e-014	4.38134e-015	1.5769e-014	1.53023e-014	3.02149e-015	8.0104e-016	2.14568e-015	-6.99736e-015	-2.8082e-015	-4.23406e-015	-3.98639e-015	2.12106e-015	3.62746e-015	1.29982e-014	1.39319e-014	9.77454e-015	1.30554e-014	6.70027e-015	-7.44679e-016	5.12586e-015
-1.03082e-014	-1.31969e-014	-9.57454e-015	-2.4859e-015	5.56615e-016	1.4599e-014	4.20115e-015	1.57734e-014	1.53804e-014	3.08548e-015	8.12596e-016	2.09023e-015	-7.12031e-015	-2.78744e-015	-4.31668e-015	-4.1887e-015	1.8897e-015	3.52852e-015	1.31062e-014	1.42023e-014	9.64207e-015	1.34485e-014	6.92137e-015	-7.39338e-016	5.31737e-015
-1.00397e-014	-1.29417e-014	-9.68589e-015	-2.75576e-015	4.83673e-016	1.42724e-014	4.02624e-015	1.57418e-014	1.5411e-014	3.16271e-015	8.04022e-016	2.04607e-015	-7.2353e-015	-2.75809e-015	-4.38009e-015	-4.38438e-015	1.64699e-015	3.44157e-015	1.3206e-014	1.44842e-014	9.52594e-015	1.38596e-014	7.16096e-015	-7.17967e-016	5.51451e-015
-9.76042e-015	-1.26894e-014	-9.81073e-015	-3.02104e-015	3.9736e-016	1.39182e-014	3.85966e-015	1.5675e-014	1.5392e-014	3.25285e-015	7.75025e-016	2.01462e-015	-7.34048e-015	-2.72109e-015	-4.42475e-015	-4.57296e-015	1.39455e-015	3.36614e-015	1.32972e-014	1.47774e-014	9.42668e-015	1.42856e-014	7.41899e-015	-6.81436e-016	5.71505e-015
-9.47249e-015	-1.24422e-014	-9.94555e-015	-3.27956e-015	2.97949e-016	1.35393e-014	3.70341e-015	1.55738e-014	1.53219e-014	3.35475e-015	7.25916e-016	1.99764e-015	-7.43498e-015	-2.67718e-015	-4.45095e-015	-4.75422e-015	1.13332e-015	3.30269e-015	1.33785e-014	1.5081e-014	9.34426e-015	1.47237e-014	7.69347e-015	-6.31017e-016	5.91721e-015
-9.17835e-015	-1.22018e-014	-1.00872e-014	-3.52901e-015	1.85924e-016	1.31388e-014	3.55931e-015	1.54396e-014	1.51997e-014	3.46732e-015	6.56919e-016	1.99655e-015	-7.51788e-015	-2.62707e-015	-4.45973e-015	-4.92757e-015	8.6492e-016	3.25127e-015	1.34498e-014	1.53944e-014	9.27845e-015	1.51703e-014	7.98288e-015	-5.68267e-016	6.11845e-015
-8.87975e-015	-1.19698e-014	-1.02321e-014	-3.76633e-015	6.2634e-017	1.27209e-014	3.42998e-015	1.5274e-014	1.50253e-014	3.58941e-015	5.68642e-016	2.01249e-015	-7.58786e-015	-2.57166e-015	-4.45086e-015	-5.09261e-015	5.90626e-016	3.2114e-015	1.35106e-014	1.57175e-014	9.22918e-015	1.56224e-014	8.28568e-015	-4.9477e-016	6.31674e-015
-8.57902e-015	-1.17481e-014	-1.03769e-014	-3.98911e-015	-7.00901e-017	1.22891e-014	3.31743e-015	1.50796e-014	1.47992e-014	3.72009e-015	4.61273e-016	2.04748e-015	-7.644e-015	-2.51203e-015	-4.42444e-015	-5.24936e-015	3.12754e-016	3.18278e-015	1.35609e-014	1.60499e-014	9.19586e-015	1.60767e-014	8.60163e-015	-4.11837e-016	6.51043e-015
-8.27812e-015	-1.15377e-014	-1.0518e-014	-4.1955e-015	-2.11556e-016	1.18474e-014	3.22371e-015	1.48593e-014	1.45229e-014	3.85848e-015	3.36254e-016	2.10228e-015	-7.68525e-015	-2.44906e-015	-4.38197e-015	-5.39764e-015	3.31208e-017	3.16475e-015	1.36013e-014	1.63908e-014	9.17749e-015	1.65296e-014	8.92965e-015	-3.2048e-016	6.69744e-015
-7.97919e-015	-1.13398e-014	-1.06522e-014	-4.38309e-015	-3.60126e-016	1.13997e-014	3.15044e-015	1.46156e-014	1.41975e-014	4.00298e-015	1.94647e-016	2.17835e-015	-7.71124e-015	-2.38319e-015	-4.3235e-015	-5.53745e-015	-2.45927e-016	3.15705e-015	1.36322e-014	1.67391e-014	9.17391e-015	1.69783e-014	9.26841e-015	-2.21683e-016	6.87629e-015
-7.68397e-015	-1.11555e-014	-1.0776e-014	-4.5493e-015	-5.14241e-016	1.09508e-014	3.09857e-015	1.43519e-014	1.38253e-014	4.15286e-015	3.75078e-017	2.27645e-015	-7.72176e-015	-2.31561e-015	-4.24984e-015	-5.66836e-015	-5.21727e-016	3.1598e-015	1.36541e-014	1.70943e-014	9.184e-015	1.74195e-014	9.61666e-015	-1.16755e-016	7.04513e-015
-7.39445e-015	-1.09862e-014	-1.08863e-014	-4.69203e-015	-6.72491e-016	1.05052e-014	3.06933e-015	1.40717e-014	1.3409e-014	4.30696e-015	-1.33493e-016	2.39648e-015	-7.71642e-015	-2.24727e-015	-4.16101e-015	-5.7898e-015	-7.91505e-016	3.17304e-015	1.36675e-014	1.74553e-014	9.20701e-015	1.78509e-014	9.97396e-015	-6.30523e-018	7.20227e-015
-7.11238e-015	-1.08329e-014	-1.09801e-014	-4.80965e-015	-8.33947e-016	1.00671e-014	3.06378e-015	1.37793e-014	1.29525e-014	4.46421e-015	-3.16682e-016	2.53894e-015	-7.69511e-015	-2.17937e-015	-4.05729e-015	-5.90219e-015	-1.05233e-015	3.19626e-015	1.36739e-014	1.78222e-014	9.24273e-015	1.82698e-014	1.0339e-014	1.08675e-016	7.34632e-015
-6.83897e-015	-1.06955e-014	-1.1055e-014	-4.89983e-015	-9.96119e-016	9.64163e-015	3.08369e-015	1.3479e-014	1.24596e-014	4.62359e-015	-5.09673e-016	2.70366e-015	-7.6584e-015	-2.11324e-015	-3.93919e-015	-6.00519e-015	-1.30107e-015	3.22946e-015	1.36754e-014	1.8194e-014	9.28965e-015	1.86738e-014	1.07107e-014	2.27267e-016	7.47606e-015
-6.57631e-015	-1.05743e-014	-1.11083e-014	-4.96055e-015	-1.15742e-015	9.23295e-015	3.12972e-015	1.31762e-014	1.19352e-014	4.78362e-015	-7.1012e-016	2.88948e-015	-7.60666e-015	-2.04958e-015	-3.8071e-015	-6.09805e-015	-1.53438e-015	3.27237e-015	1.3673e-014	1.85706e-014	9.34731e-015	1.90606e-014	1.10881e-014	3.48853e-016	7.59026e-015
-6.32482e-015	-1.04696e-014	-1.11378e-014	-4.9908e-015	-1.31569e-015	8.84551e-015	3.20207e-015	1.28755e-014	1.13846e-014	4.94327e-015	-9.15911e-016	3.09638e-015	-7.54023e-015	-1.98905e-015	-3.66066e-015	-6.1812e-015	-1.74865e-015	3.32501e-015	1.3669e-014	1.8951e-014	9.41553e-015	1.94277e-014	1.14699e-014	4.72671e-016	7.68839e-015
-6.08586e-015	-1.0381e-014	-1.1142e-014	-4.9893e-015	-1.46894e-015	8.48346e-015	3.30123e-015	1.25818e-014	1.0813e-014	5.10186e-015	-1.12458e-015	3.32384e-015	-7.45882e-015	-1.933e-015	-3.50117e-015	-6.25374e-015	-1.9403e-015	3.38795e-015	1.36655e-014	1.93345e-014	9.49301e-015	1.97738e-014	1.18556e-014	5.98315e-016	7.77069e-015
-5.86035e-015	-1.03083e-014	-1.11198e-014	-4.95449e-015	-1.61531e-015	8.15139e-015	3.42663e-015	1.22997e-014	1.02256e-014	5.2582e-015	-1.33362e-015	3.57103e-015	-7.36355e-015	-1.8814e-015	-3.32942e-015	-6.31505e-015	-2.10576e-015	3.46104e-015	1.36643e-014	1.97199e-014	9.5793e-015	2.00982e-014	1.22441e-014	7.25262e-016	7.83707e-015
-5.64857e-015	-1.02513e-014	-1.10701e-014	-4.88556e-015	-1.75259e-015	7.85337e-015	3.57778e-015	1.20335e-014	9.62857e-015	5.41129e-015	-1.54094e-015	3.83636e-015	-7.25509e-015	-1.83519e-015	-3.14509e-015	-6.36466e-015	-2.24252e-015	3.54382e-015	1.36671e-014	2.01069e-014	9.67382e-015	2.03999e-014	1.26346e-014	8.5309e-016	7.88683e-015
-5.4512e-015	-1.02089e-014	-1.09921e-014	-4.78184e-015	-1.87938e-015	7.59264e-015	3.75409e-015	1.17882e-014	9.02839e-015	5.56093e-015	-1.74353e-015	4.11833e-015	-7.13393e-015	-1.79484e-015	-2.94875e-015	-6.40276e-015	-2.34797e-015	3.63692e-015	1.36768e-014	2.04953e-014	9.77575e-015	2.06784e-014	1.30265e-014	9.8169e-016	7.92077e-015
-5.26875e-015	-1.01801e-014	-1.08855e-014	-4.64329e-015	-1.99339e-015	7.37283e-015	3.9543e-015	1.1569e-014	8.43133e-015	5.70631e-015	-1.93854e-015	4.4151e-015	-7.00088e-015	-1.76121e-015	-2.74046e-015	-6.42837e-015	-2.41936e-015	3.74078e-015	1.36957e-014	2.0885e-014	9.88506e-015	2.09332e-014	1.34193e-014	1.11174e-015	7.93987e-015
-5.10071e-015	-1.01642e-014	-1.07504e-014	-4.46978e-015	-2.0935e-015	7.19674e-015	4.17732e-015	1.13798e-014	7.84364e-015	5.84675e-015	-2.123e-015	4.7247e-015	-6.85688e-015	-1.73387e-015	-2.52068e-015	-6.44101e-015	-2.45311e-015	3.8558e-015	1.37257e-014	2.1275e-014	1.00016e-014	2.11639e-014	1.38126e-014	1.2434e-015	7.94416e-015
-4.94735e-015	-1.01595e-014	-1.05873e-014	-4.26158e-015	-2.17817e-015	7.06659e-015	4.42192e-015	1.12246e-014	7.27115e-015	5.98196e-015	-2.29343e-015	5.04535e-015	-6.70286e-015	-1.71277e-015	-2.29e-015	-6.43981e-015	-2.44748e-015	3.98245e-015	1.37702e-014	2.16643e-014	1.01248e-014	2.13718e-014	1.42054e-014	1.37698e-015	7.93548e-015
-4.80843e-015	-1.0165e-014	-1.03966e-014	-4.01906e-015	-2.24584e-015	6.98458e-015	4.68621e-015	1.11062e-014	6.7204e-015	6.11245e-015	-2.4477e-015	5.37478e-015	-6.54004e-015	-1.69771e-015	-2.04859e-015	-6.42521e-015	-2.40074e-015	4.12078e-015	1.38315e-014	2.20523e-014	1.02551e-014	2.15573e-014	1.45971e-014	1.51249e-015	7.91519e-015
-4.68417e-015	-1.01786e-014	-1.01801e-014	-3.74333e-015	-2.29464e-015	6.95209e-015	4.9686e-015	1.10278e-014	6.19723e-015	6.23867e-015	-2.58335e-015	5.71127e-015	-6.36924e-015	-1.68844e-015	-1.79728e-015	-6.39606e-015	-2.31156e-015	4.27116e-015	1.39116e-014	2.24389e-014	1.03923e-014	2.17218e-014	1.49879e-014	1.65061e-015	7.88442e-015
-4.57413e-015	-1.01988e-014	-9.93902e-015	-3.43546e-015	-2.32388e-015	6.9706e-015	5.26674e-015	1.09915e-014	5.70729e-015	6.36064e-015	-2.69715e-015	6.05281e-015	-6.1911e-015	-1.68435e-015	-1.53579e-015	-6.35154e-015	-2.17885e-015	4.43495e-015	1.40126e-014	2.28234e-014	1.05366e-014	2.18666e-014	1.53774e-014	1.7924e-015	7.84522e-015
-4.47813e-015	-1.02247e-014	-9.67522e-015	-3.09759e-015	-2.3327e-015	7.04084e-015	5.57884e-015	1.10001e-014	5.25581e-015	6.4785e-015	-2.78701e-015	6.39711e-015	-6.00722e-015	-1.68446e-015	-1.26496e-015	-6.29078e-015	-2.00132e-015	4.61183e-015	1.41367e-014	2.32056e-014	1.06888e-014	2.19933e-014	1.57654e-014	1.93821e-015	7.79934e-015
-4.39539e-015	-1.0254e-014	-9.39142e-015	-2.73115e-015	-2.32029e-015	7.16368e-015	5.90201e-015	1.1056e-014	4.84741e-015	6.59349e-015	-2.85031e-015	6.74281e-015	-5.81823e-015	-1.68785e-015	-9.85538e-016	-6.21356e-015	-1.77935e-015	4.80207e-015	1.42856e-014	2.3585e-014	1.08501e-014	2.21044e-014	1.6152e-014	2.089e-015	7.74822e-015
-4.32508e-015	-1.02845e-014	-9.08929e-015	-2.33827e-015	-2.2858e-015	7.33883e-015	6.23336e-015	1.11602e-014	4.48683e-015	6.70616e-015	-2.88478e-015	7.08833e-015	-5.62439e-015	-1.69369e-015	-6.97858e-016	-6.11943e-015	-1.5133e-015	5.00605e-015	1.44605e-014	2.39608e-014	1.10204e-014	2.22012e-014	1.6537e-014	2.24539e-015	7.69441e-015
-4.26641e-015	-1.0314e-014	-8.77144e-015	-1.92062e-015	-2.22885e-015	7.56604e-015	6.57106e-015	1.1314e-014	4.1775e-015	6.81741e-015	-2.88938e-015	7.4325e-015	-5.4267e-015	-1.701e-015	-4.02949e-016	-6.00805e-015	-1.20407e-015	5.2246e-015	1.46631e-014	2.43326e-014	1.12001e-014	2.22863e-014	1.69208e-014	2.40863e-015	7.64039e-015
-4.21914e-015	-1.03405e-014	-8.44086e-015	-1.48025e-015	-2.14939e-015	7.84449e-015	6.91204e-015	1.15175e-014	3.92277e-015	6.92827e-015	-2.86196e-015	7.77407e-015	-5.22616e-015	-1.70859e-015	-1.01487e-016	-5.87908e-015	-8.53013e-016	5.45812e-015	1.48952e-014	2.46997e-014	1.13906e-014	2.23623e-014	1.73032e-014	2.5793e-015	7.58795e-015
-4.18271e-015	-1.03623e-014	-8.10001e-015	-1.01998e-015	-2.04738e-015	8.17218e-015	7.25383e-015	1.177e-014	3.72558e-015	7.03984e-015	-2.80155e-015	8.11155e-015	-5.02324e-015	-1.71466e-015	2.05894e-016	-5.73195e-015	-4.62655e-016	5.70652e-015	1.5157e-014	2.50616e-014	1.15926e-014	2.24316e-014	1.76836e-014	2.75832e-015	7.53947e-015
-4.15646e-015	-1.03778e-014	-7.75159e-015	-5.42332e-016	-1.92282e-015	8.54752e-015	7.59348e-015	1.20707e-014	3.58803e-015	7.15336e-015	-2.70662e-015	8.44372e-015	-4.81842e-015	-1.71764e-015	5.18102e-016	-5.56679e-015	-3.58297e-017	5.97013e-015	1.54485e-014	2.54186e-014	1.18063e-014	2.24972e-014	1.80621e-014	2.94704e-015	7.4974e-015
-4.13943e-015	-1.03852e-014	-7.39916e-015	-4.97686e-017	-1.77608e-015	8.96775e-015	7.92852e-015	1.24177e-014	3.5116e-015	7.27009e-015	-2.57664e-015	8.77051e-015	-4.61165e-015	-1.71614e-015	8.34493e-016	-5.38324e-015	4.24663e-016	6.24906e-015	1.57706e-014	2.57705e-014	1.20323e-014	2.25628e-014	1.84393e-014	3.14625e-015	7.46392e-015
-4.13122e-015	-1.03825e-014	-7.04553e-015	4.54457e-016	-1.60758e-015	9.43036e-015	8.25628e-015	1.28086e-014	3.49689e-015	7.39093e-015	-2.41042e-015	9.09145e-015	-4.40351e-015	-1.70849e-015	1.15392e-015	-5.18166e-015	9.1523e-016	6.54322e-015	1.61232e-014	2.61167e-014	1.22715e-014	2.26315e-014	1.88151e-014	3.35648e-015	7.44159e-015
-4.1314e-015	-1.03686e-014	-6.69356e-015	9.68097e-016	-1.41828e-015	9.93263e-015	8.5742e-015	1.32408e-014	3.54374e-015	7.51674e-015	-2.20714e-015	9.40658e-015	-4.19386e-015	-1.69284e-015	1.47545e-015	-4.96229e-015	1.43225e-015	6.85191e-015	1.65056e-014	2.64569e-014	1.25249e-014	2.27063e-014	1.91899e-014	3.57824e-015	7.43309e-015
-4.14033e-015	-1.03414e-014	-6.34621e-015	1.48728e-015	-1.20868e-015	1.04704e-014	8.87983e-015	1.37106e-014	3.65139e-015	7.64991e-015	-1.96694e-015	9.71609e-015	-3.98306e-015	-1.66777e-015	1.79759e-015	-4.72491e-015	1.97185e-015	7.17484e-015	1.69167e-014	2.67909e-014	1.27935e-014	2.27901e-014	1.95632e-014	3.81218e-015	7.44044e-015
-4.15708e-015	-1.02987e-014	-6.00632e-015	2.00855e-015	-9.80252e-016	1.10398e-014	9.17126e-015	1.42147e-014	3.81866e-015	7.79168e-015	-1.69036e-015	1.002e-014	-3.77059e-015	-1.6315e-015	2.11932e-015	-4.47052e-015	2.52862e-015	7.51203e-015	1.73558e-014	2.71185e-014	1.30776e-014	2.2886e-014	1.99351e-014	4.05916e-015	7.46571e-015
-4.18119e-015	-1.02394e-014	-5.67625e-015	2.52866e-015	-7.3529e-016	1.1637e-014	9.44599e-015	1.47494e-014	4.04376e-015	7.94292e-015	-1.37733e-015	1.03189e-014	-3.55689e-015	-1.58233e-015	2.43922e-015	-4.20026e-015	3.09715e-015	7.86299e-015	1.78211e-014	2.744e-014	1.33774e-014	2.29961e-014	2.03064e-014	4.31939e-015	7.51089e-015
-4.21197e-015	-1.01619e-014	-5.35836e-015	3.04472e-015	-4.74824e-016	1.22576e-014	9.7018e-015	1.531e-014	4.32479e-015	8.10495e-015	-1.02895e-015	1.06143e-014	-3.34148e-015	-1.51929e-015	2.7559e-015	-3.91474e-015	3.67234e-015	8.2268e-015	1.83111e-014	2.77552e-014	1.36938e-014	2.31232e-014	2.06774e-014	4.59334e-015	7.57747e-015
-4.24948e-015	-1.00651e-014	-5.05518e-015	3.55317e-015	-2.0023e-016	1.28976e-014	9.93677e-015	1.58917e-014	4.65861e-015	8.27923e-015	-6.46212e-016	1.09068e-014	-3.12373e-015	-1.44042e-015	3.06777e-015	-3.61469e-015	4.24896e-015	8.60314e-015	1.88236e-014	2.80638e-014	1.40271e-014	2.32698e-014	2.10484e-014	4.88131e-015	7.66673e-015
-4.29383e-015	-9.9475e-015	-4.76837e-015	4.05058e-015	8.67959e-017	1.35515e-014	1.01496e-014	1.64901e-014	5.04101e-015	8.46635e-015	-2.306e-016	1.11972e-014	-2.90397e-015	-1.3452e-015	3.37436e-015	-3.30163e-015	4.82103e-015	8.9909e-015	1.9356e-014	2.83659e-014	1.43769e-014	2.34383e-014	2.14199e-014	5.18361e-015	7.78007e-015
-4.34436e-015	-9.80788e-015	-4.49955e-015	4.53461e-015	3.84473e-016	1.4215e-014	1.03383e-014	1.7099e-014	5.46823e-015	8.66717e-015	2.15847e-016	1.14868e-014	-2.68141e-015	-1.23282e-015	3.67452e-015	-2.97685e-015	5.3831e-015	9.38843e-015	1.99056e-014	2.86608e-014	1.47432e-014	2.36308e-014	2.17912e-014	5.50029e-015	7.91838e-015
-4.4007e-015	-9.64569e-015	-4.25083e-015	5.00217e-015	6.9059e-016	1.48834e-014	1.05022e-014	1.77129e-014	5.93468e-015	8.882e-015	6.91195e-016	1.17779e-014	-2.45601e-015	-1.10168e-015	3.96667e-015	-2.64192e-015	5.92888e-015	9.79505e-015	2.04694e-014	2.89495e-014	1.51261e-014	2.38486e-014	2.21621e-014	5.83091e-015	8.08194e-015
-4.46288e-015	-9.46095e-015	-4.02317e-015	5.45053e-015	1.0031e-015	1.55513e-014	1.06404e-014	1.83263e-014	6.43564e-015	9.1121e-015	1.19337e-015	1.20725e-014	-2.22695e-015	-9.51207e-016	4.24836e-015	-2.29852e-015	6.45265e-015	1.02092e-014	2.10442e-014	2.92324e-014	1.55254e-014	2.40932e-014	2.25332e-014	6.17506e-015	8.27167e-015
-4.5307e-015	-9.25311e-015	-3.81709e-015	5.87742e-015	1.3196e-015	1.62134e-014	1.07521e-014	1.89337e-014	6.96579e-015	9.35818e-015	1.71927e-015	1.23713e-014	-1.99387e-015	-7.80688e-016	4.51882e-015	-1.94757e-015	6.94865e-015	1.06294e-014	2.16268e-014	2.95092e-014	1.59407e-014	2.43653e-014	2.29045e-014	6.53272e-015	8.48771e-015
-4.60422e-015	-9.02207e-015	-3.63305e-015	6.28054e-015	1.63775e-015	1.68643e-014	1.08364e-014	1.95301e-014	7.51978e-015	9.62096e-015	2.26653e-015	1.26755e-014	-1.75657e-015	-5.89754e-016	4.77752e-015	-1.59091e-015	7.41158e-015	1.1054e-014	2.22139e-014	2.97802e-014	1.63713e-014	2.46655e-014	2.32761e-014	6.90323e-015	8.73003e-015
-4.68344e-015	-8.76728e-015	-3.47167e-015	6.65739e-015	1.95562e-015	1.74992e-014	1.08931e-014	2.01099e-014	8.09199e-015	9.90063e-015	2.83205e-015	1.29875e-014	-1.51509e-015	-3.78818e-016	5.02301e-015	-1.23051e-015	7.83699e-015	1.1481e-014	2.28024e-014	3.00458e-014	1.68174e-014	2.49948e-014	2.36483e-014	7.28593e-015	8.99883e-015
-4.7678e-015	-8.48861e-015	-3.33322e-015	7.00623e-015	2.27078e-015	1.81136e-014	1.09226e-014	2.06678e-014	8.67702e-015	1.01966e-014	3.41263e-015	1.33088e-014	-1.26909e-015	-1.47905e-016	5.25367e-015	-8.68387e-016	8.21991e-015	1.19093e-014	2.33882e-014	3.03061e-014	1.72778e-014	2.53531e-014	2.40217e-014	7.67982e-015	9.29367e-015
-4.85719e-015	-8.18642e-015	-3.2174e-015	7.32475e-015	2.58121e-015	1.87031e-014	1.09256e-014	2.11984e-014	9.26898e-015	1.05088e-014	4.00515e-015	1.36414e-014	-1.01789e-015	1.0264e-016	5.4684e-015	-5.06401e-016	8.55583e-015	1.23371e-014	2.39676e-014	3.05615e-014	1.77518e-014	2.57402e-014	2.43967e-014	8.084e-015	9.6136e-015
-4.951e-015	-7.86077e-015	-3.12398e-015	7.61173e-015	2.88504e-015	1.9263e-014	1.09024e-014	2.16972e-014	9.86092e-015	1.08377e-014	4.60581e-015	1.39864e-014	-7.61519e-016	3.72252e-016	5.66622e-015	-1.46677e-016	8.84129e-015	1.2763e-014	2.45371e-014	3.08121e-014	1.82383e-014	2.6155e-014	2.47732e-014	8.4978e-015	9.95771e-015
-5.04876e-015	-7.51237e-015	-3.05186e-015	7.86567e-015	3.18036e-015	1.97886e-014	1.08534e-014	2.21599e-014	1.04476e-014	1.11822e-014	5.21094e-015	1.43448e-014	-5.00173e-016	6.60319e-016	5.84583e-015	2.08593e-016	9.07306e-015	1.31852e-014	2.50933e-014	3.1058e-014	1.87367e-014	2.65967e-014	2.51521e-014	8.92043e-015	1.03251e-014
-5.1493e-015	-7.14185e-015	-3.00004e-015	8.08528e-015	3.46511e-015	2.02758e-014	1.07796e-014	2.25829e-014	1.10234e-014	1.1542e-014	5.8166e-015	1.47181e-014	-2.33651e-016	9.656e-016	6.00578e-015	5.57484e-016	9.24849e-015	1.36023e-014	2.56332e-014	3.13002e-014	1.92457e-014	2.70638e-014	2.55343e-014	9.35086e-015	1.07145e-014
-5.25246e-015	-6.75017e-015	-2.96701e-015	8.26975e-015	3.737e-015	2.07207e-014	1.06817e-014	2.29627e-014	1.15828e-014	1.19162e-014	6.41921e-015	1.51076e-014	3.77282e-017	1.28629e-015	6.1451e-015	8.98094e-016	9.36581e-015	1.40128e-014	2.61532e-014	3.15392e-014	1.97648e-014	2.75553e-014	2.59199e-014	9.78741e-015	1.1124e-014
-5.35703e-015	-6.33871e-015	-2.95162e-015	8.41805e-015	3.99442e-015	2.11201e-014	1.05612e-014	2.32956e-014	1.21208e-014	1.23043e-014	7.01546e-015	1.55134e-014	3.13906e-016	1.6215e-015	6.26265e-015	1.22867e-015	9.42415e-015	1.44145e-014	2.6651e-014	3.17754e-014	2.02935e-014	2.80697e-014	2.63094e-014	1.02291e-014	1.15523e-014
-5.46269e-015	-5.90873e-015	-2.95221e-015	8.52985e-015	4.23534e-015	2.14707e-014	1.04195e-014	2.35785e-014	1.26329e-014	1.27045e-014	7.60154e-015	1.59362e-014	5.93619e-016	1.96971e-015	6.35769e-015	1.54676e-015	9.42263e-015	1.48064e-014	2.71243e-014	3.20095e-014	2.08306e-014	2.8605e-014	2.67039e-014	1.06748e-014	1.19973e-014
-5.56827e-015	-5.46133e-015	-2.96689e-015	8.6045e-015	4.45766e-015	2.17694e-014	1.02579e-014	2.38097e-014	1.31148e-014	1.31157e-014	8.17365e-015	1.63758e-014	8.76113e-016	2.32866e-015	6.42947e-015	1.84998e-015	9.36198e-015	1.5187e-014	2.75706e-014	3.22414e-014	2.13744e-014	2.91584e-014	2.71029e-014	1.11239e-014	1.24573e-014
-5.67248e-015	-4.99777e-015	-2.99344e-015	8.64259e-015	4.65967e-015	2.20138e-014	1.00777e-014	2.39876e-014	1.35628e-014	1.35363e-014	8.72838e-015	1.68322e-014	1.16094e-015	2.69683e-015	6.47721e-015	2.13732e-015	9.24237e-015	1.55553e-014	2.79871e-014	3.24719e-014	2.19243e-014	2.97281e-014	2.75069e-014	1.15747e-014	1.29306e-014
-5.77408e-015	-4.51997e-015	-3.02936e-015	8.64452e-015	4.84047e-015	2.22013e-014	9.88083e-015	2.41118e-014	1.39742e-014	1.39656e-014	9.26261e-015	1.73049e-014	1.44741e-015	3.07258e-015	6.50064e-015	2.40755e-015	9.06514e-015	1.59097e-014	2.83725e-014	3.27018e-014	2.24791e-014	3.03114e-014	2.79167e-014	1.20265e-014	1.34145e-014
-5.87206e-015	-4.02972e-015	-3.07262e-015	8.61036e-015	4.99855e-015	2.23298e-014	9.66849e-015	2.41817e-014	1.43461e-014	1.44012e-014	9.77336e-015	1.7793e-014	1.73437e-015	3.45333e-015	6.49896e-015	2.65838e-015	8.83267e-015	1.62492e-014	2.87261e-014	3.2931e-014	2.30373e-014	3.09064e-014	2.83331e-014	1.24783e-014	1.39068e-014
-5.96543e-015	-3.52903e-015	-3.12091e-015	8.54088e-015	5.1328e-015	2.2398e-014	9.4422e-015	2.41971e-014	1.46761e-014	1.48417e-014	1.02574e-014	1.82953e-014	2.02079e-015	3.83681e-015	6.47184e-015	2.88835e-015	8.54812e-015	1.6573e-014	2.90469e-014	3.31606e-014	2.35978e-014	3.15104e-014	2.87564e-014	1.29289e-014	1.44058e-014
-6.05269e-015	-3.0196e-015	-3.17231e-015	8.4365e-015	5.24219e-015	2.24051e-014	9.20417e-015	2.41591e-014	1.49626e-014	1.5286e-014	1.0712e-014	1.881e-014	2.30522e-015	4.22042e-015	6.4189e-015	3.09642e-015	8.21509e-015	1.68801e-014	2.93338e-014	3.33909e-014	2.41598e-014	3.21206e-014	2.91868e-014	1.33774e-014	1.49094e-014
-6.13248e-015	-2.50328e-015	-3.22489e-015	8.29845e-015	5.32603e-015	2.23507e-014	8.9557e-015	2.40694e-014	1.52052e-014	1.57326e-014	1.11342e-014	1.93351e-014	2.58691e-015	4.60298e-015	6.33983e-015	3.28154e-015	7.83756e-015	1.71699e-014	2.95867e-014	3.36217e-014	2.47228e-014	3.27346e-014	2.96248e-014	1.38226e-014	1.54153e-014
-6.20317e-015	-1.98239e-015	-3.27638e-015	8.12813e-015	5.38392e-015	2.22349e-014	8.69873e-015	2.39292e-014	1.54034e-014	1.618e-014	1.15216e-014	1.98695e-014	2.8643e-015	4.98286e-015	6.23469e-015	3.44264e-015	7.41957e-015	1.7442e-014	2.98062e-014	3.38536e-014	2.52851e-014	3.33496e-014	3.00711e-014	1.42637e-014	1.5922e-014
-6.26347e-015	-1.45934e-015	-3.32498e-015	7.9271e-015	5.41545e-015	2.20579e-014	8.4345e-015	2.37404e-014	1.55565e-014	1.66266e-014	1.1872e-014	2.04109e-014	3.13579e-015	5.35754e-015	6.10392e-015	3.57898e-015	6.9666e-015	1.76962e-014	2.99923e-014	3.40868e-014	2.58452e-014	3.3963e-014	3.05264e-014	1.47004e-014	1.64275e-014
-6.31193e-015	-9.36422e-016	-3.36828e-015	7.69677e-015	5.42074e-015	2.18204e-014	8.16479e-015	2.35058e-014	1.56648e-014	1.70708e-014	1.21837e-014	2.09564e-014	3.40029e-015	5.72505e-015	5.94681e-015	3.68974e-015	6.48426e-015	1.79324e-014	3.01461e-014	3.43215e-014	2.64021e-014	3.45719e-014	3.09912e-014	1.51321e-014	1.69295e-014
-6.34717e-015	-4.16006e-016	-3.40396e-015	7.43908e-015	5.4001e-015	2.15231e-014	7.89094e-015	2.32289e-014	1.57299e-014	1.75106e-014	1.24555e-014	2.15035e-014	3.65614e-015	6.08368e-015	5.76389e-015	3.77481e-015	5.97824e-015	1.815e-014	3.02685e-014	3.45585e-014	2.69547e-014	3.5175e-014	3.14649e-014	1.55581e-014	1.7427e-014
-6.36759e-015	9.96569e-017	-3.4309e-015	7.15578e-015	5.35387e-015	2.11678e-014	7.61425e-015	2.29121e-014	1.57547e-014	1.7944e-014	1.26865e-014	2.20493e-014	3.90224e-015	6.43155e-015	5.55534e-015	3.8342e-015	5.45432e-015	1.83493e-014	3.03615e-014	3.47983e-014	2.7502e-014	3.57697e-014	3.1947e-014	1.59777e-014	1.79183e-014
-6.37166e-015	6.08635e-016	-3.44783e-015	6.8487e-015	5.28274e-015	2.07567e-014	7.33619e-015	2.25592e-014	1.57403e-014	1.83704e-014	1.28756e-014	2.25911e-014	4.13686e-015	6.76672e-015	5.32152e-015	3.8676e-015	4.91923e-015	1.85307e-014	3.04269e-014	3.50396e-014	2.80427e-014	3.63542e-014	3.24386e-014	1.63909e-014	1.84021e-014
-6.35832e-015	1.10837e-015	-3.45284e-015	6.52034e-015	5.18731e-015	2.02917e-014	7.05801e-015	2.21734e-014	1.56896e-014	1.87881e-014	1.30221e-014	2.31256e-014	4.35867e-015	7.08781e-015	5.06323e-015	3.87497e-015	4.37885e-015	1.86943e-014	3.04669e-014	3.52826e-014	2.8576e-014	3.69272e-014	3.29396e-014	1.6797e-014	1.8877e-014
-6.32665e-015	1.5966e-015	-3.44471e-015	6.17263e-015	5.06848e-015	1.97754e-014	6.78012e-015	2.17592e-014	1.56056e-014	1.91957e-014	1.31263e-014	2.36498e-014	4.56648e-015	7.39347e-015	4.78118e-015	3.85666e-015	3.839e-015	1.8841e-014	3.04841e-014	3.55266e-014	2.91007e-014	3.7487e-014	3.34496e-014	1.71957e-014	1.93419e-014
-6.27592e-015	2.07115e-015	-3.42208e-015	5.80795e-015	4.9273e-015	1.92107e-014	6.50381e-015	2.13202e-014	1.54912e-014	1.9592e-014	1.31881e-014	2.41607e-014	4.7587e-015	7.68279e-015	4.47576e-015	3.81325e-015	3.30587e-015	1.89706e-014	3.04808e-014	3.5772e-014	2.96148e-014	3.80325e-014	3.39677e-014	1.75868e-014	1.97964e-014
-6.20548e-015	2.53013e-015	-3.38397e-015	5.42867e-015	4.76411e-015	1.86005e-014	6.23013e-015	2.08595e-014	1.53499e-014	1.9976e-014	1.32078e-014	2.46563e-014	4.935e-015	7.95493e-015	4.14762e-015	3.74486e-015	2.78532e-015	1.90832e-014	3.04597e-014	3.60179e-014	3.01172e-014	3.85632e-014	3.44936e-014	1.79703e-014	2.0239e-014
-6.11493e-015	2.97181e-015	-3.33002e-015	5.03697e-015	4.58066e-015	1.79484e-014	5.95988e-015	2.03816e-014	1.51856e-014	2.03458e-014	1.31864e-014	2.51343e-014	5.09383e-015	8.20898e-015	3.79829e-015	3.65286e-015	2.28297e-015	1.91801e-014	3.04238e-014	3.62644e-014	3.06065e-014	3.90782e-014	3.50267e-014	1.83463e-014	2.06692e-014
-6.00318e-015	3.39504e-015	-3.2595e-015	4.63511e-015	4.37874e-015	1.72579e-014	5.69351e-015	1.98908e-014	1.50019e-014	2.07009e-014	1.31249e-014	2.55921e-014	5.23442e-015	8.44456e-015	3.42875e-015	3.53799e-015	1.80447e-015	1.92619e-014	3.03757e-014	3.65102e-014	3.10815e-014	3.95775e-014	3.55661e-014	1.8715e-014	2.10866e-014
-5.87051e-015	3.79763e-015	-3.17192e-015	4.22585e-015	4.16012e-015	1.65333e-014	5.43143e-015	1.93912e-014	1.4803e-014	2.1041e-014	1.30244e-014	2.60269e-014	5.3563e-015	8.66135e-015	3.04051e-015	3.40076e-015	1.35475e-015	1.9329e-014	3.03183e-014	3.67543e-014	3.15405e-014	4.00608e-014	3.61105e-014	1.90765e-014	2.14909e-014
-5.71692e-015	4.17865e-015	-3.0671e-015	3.81155e-015	3.9263e-015	1.57782e-014	5.174e-015	1.88863e-014	1.45928e-014	2.13647e-014	1.28873e-014	2.64369e-014	5.45896e-015	8.85949e-015	2.63502e-015	3.24265e-015	9.37934e-016	1.9382e-014	3.0255e-014	3.69959e-014	3.19821e-014	4.05289e-014	3.66586e-014	1.94309e-014	2.18823e-014
-5.54257e-015	4.53717e-015	-2.94463e-015	3.39465e-015	3.67871e-015	1.49968e-014	4.92159e-015	1.83798e-014	1.43754e-014	2.16714e-014	1.27155e-014	2.68198e-014	5.54168e-015	9.0387e-015	2.21359e-015	3.06431e-015	5.58125e-016	1.94214e-014	3.01881e-014	3.72348e-014	3.24056e-014	4.09825e-014	3.72089e-014	1.97782e-014	2.22607e-014
-5.34817e-015	4.87095e-015	-2.80506e-015	2.97745e-015	3.41943e-015	1.41937e-014	4.67444e-015	1.78757e-014	1.41542e-014	2.19605e-014	1.25118e-014	2.71739e-014	5.604e-015	9.1994e-015	1.77782e-015	2.86743e-015	2.18205e-016	1.94478e-014	3.01198e-014	3.74692e-014	3.28096e-014	4.14223e-014	3.77594e-014	2.01184e-014	2.26261e-014
-5.13481e-015	5.17928e-015	-2.64846e-015	2.5622e-015	3.15065e-015	1.33733e-014	4.43205e-015	1.73771e-014	1.39332e-014	2.22315e-014	1.22782e-014	2.74982e-014	5.64641e-015	9.34211e-015	1.32953e-015	2.65389e-015	-7.96757e-017	1.9461e-014	3.00531e-014	3.76982e-014	3.31927e-014	4.18485e-014	3.83085e-014	2.0452e-014	2.29781e-014
-4.90315e-015	5.46143e-015	-2.47522e-015	2.15113e-015	2.87425e-015	1.25401e-014	4.19423e-015	1.68867e-014	1.37157e-014	2.24847e-014	1.20174e-014	2.77915e-014	5.66931e-015	9.46671e-015	8.70476e-016	2.42457e-015	-3.34029e-016	1.94618e-014	2.99905e-014	3.79207e-014	3.35531e-014	4.22626e-014	3.88543e-014	2.07794e-014	2.33173e-014
-4.65428e-015	5.71723e-015	-2.28624e-015	1.74634e-015	2.59174e-015	1.16988e-014	3.96119e-015	1.6408e-014	1.3505e-014	2.27198e-014	1.17323e-014	2.80539e-014	5.673e-015	9.57413e-015	4.02362e-016	2.18084e-015	-5.43311e-016	1.94499e-014	2.99339e-014	3.81356e-014	3.38898e-014	4.26662e-014	3.93941e-014	2.11009e-014	2.36443e-014
-4.39002e-015	5.94669e-015	-2.08223e-015	1.35011e-015	2.30559e-015	1.08543e-014	3.73259e-015	1.59441e-014	1.33039e-014	2.29369e-014	1.14257e-014	2.82848e-014	5.65846e-015	9.66564e-015	-7.24677e-017	1.92399e-015	-7.06923e-016	1.94258e-014	2.98851e-014	3.83416e-014	3.4202e-014	4.30602e-014	3.99253e-014	2.14174e-014	2.39592e-014
-4.11164e-015	6.14992e-015	-1.8636e-015	9.6403e-016	2.01771e-015	1.00104e-014	3.5083e-015	1.54966e-014	1.31154e-014	2.31358e-014	1.1101e-014	2.84851e-014	5.62687e-015	9.74277e-015	-5.51865e-016	1.65547e-015	-8.25373e-016	1.939e-014	2.98457e-014	3.85382e-014	3.44879e-014	4.34465e-014	4.04463e-014	2.1729e-014	2.42621e-014
-3.82089e-015	6.32732e-015	-1.63155e-015	5.89682e-016	1.73e-015	9.1717e-015	3.2878e-015	1.50672e-014	1.29424e-014	2.33168e-014	1.07615e-014	2.86555e-014	5.57965e-015	9.80608e-015	-1.03412e-015	1.37732e-015	-8.99689e-016	1.93428e-014	2.98176e-014	3.87237e-014	3.4747e-014	4.38267e-014	4.09546e-014	2.2036e-014	2.45538e-014
-3.51963e-015	6.47958e-015	-1.38763e-015	2.28452e-016	1.44424e-015	8.3428e-015	3.07088e-015	1.46576e-014	1.27867e-014	2.34807e-014	1.04106e-014	2.87969e-014	5.51839e-015	9.85674e-015	-1.51669e-015	1.0909e-015	-9.30835e-016	1.92832e-014	2.9802e-014	3.88968e-014	3.49782e-014	4.42024e-014	4.14477e-014	2.23384e-014	2.48348e-014
-3.2104e-015	6.60596e-015	-1.13262e-015	-1.18603e-016	1.16189e-015	7.52726e-015	2.85733e-015	1.42696e-014	1.26499e-014	2.36271e-014	1.00517e-014	2.89108e-014	5.44432e-015	9.8967e-015	-1.99799e-015	7.9693e-016	-9.21167e-016	1.92119e-014	2.97991e-014	3.90559e-014	3.51804e-014	4.45752e-014	4.19228e-014	2.26367e-014	2.51052e-014
-2.89548e-015	6.7082e-015	-8.67182e-016	-4.50312e-016	8.84879e-016	6.72931e-015	2.64607e-015	1.39041e-014	1.25333e-014	2.37571e-014	9.68855e-015	2.89983e-014	5.35912e-015	9.92687e-015	-2.47559e-015	4.967e-016	-8.73173e-016	1.91282e-014	2.98096e-014	3.91998e-014	3.53526e-014	4.49467e-014	4.23775e-014	2.29316e-014	2.53657e-014
-2.57678e-015	6.78747e-015	-5.92859e-016	-7.65326e-016	6.14392e-016	5.95302e-015	2.43714e-015	1.35616e-014	1.24378e-014	2.38716e-014	9.32457e-015	2.90616e-014	5.26441e-015	9.94845e-015	-2.94733e-015	1.91866e-016	-7.90223e-016	1.90317e-014	2.98338e-014	3.93277e-014	3.54945e-014	4.53186e-014	4.28096e-014	2.32233e-014	2.56161e-014
-2.25682e-015	6.84469e-015	-3.1065e-016	-1.06311e-015	3.51891e-016	5.20211e-015	2.23017e-015	1.32425e-014	1.23642e-014	2.39715e-014	8.96277e-015	2.91027e-014	5.16214e-015	9.96223e-015	-3.41095e-015	-1.1643e-016	-6.76379e-016	1.89221e-014	2.98712e-014	3.94383e-014	3.56057e-014	4.56928e-014	4.32167e-014	2.35115e-014	2.5857e-014
-1.93812e-015	6.88113e-015	-2.28666e-017	-1.34292e-015	9.86115e-017	4.47917e-015	2.02443e-015	1.29475e-014	1.23122e-014	2.40575e-014	8.60676e-015	2.91241e-014	5.05393e-015	9.96944e-015	-3.86495e-015	-4.26882e-016	-5.36059e-016	1.87989e-014	2.99209e-014	3.95307e-014	3.56856e-014	4.60708e-014	4.35963e-014	2.3796e-014	2.60885e-014
-1.62336e-015	6.89729e-015	2.69093e-016	-1.60447e-015	-1.44725e-016	3.78688e-015	1.81934e-015	1.26766e-014	1.22821e-014	2.41304e-014	8.25972e-015	2.91281e-014	4.9414e-015	9.97085e-015	-4.30668e-015	-7.38022e-016	-3.73628e-016	1.8661e-014	2.99826e-014	3.9604e-014	3.57342e-014	4.64533e-014	4.39465e-014	2.4077e-014	2.63098e-014
-1.31475e-015	6.89522e-015	5.64032e-016	-1.84755e-015	-3.77391e-016	3.12809e-015	1.61404e-015	1.2429e-014	1.2273e-014	2.41912e-014	7.92448e-015	2.91175e-014	4.82724e-015	9.96764e-015	-4.73405e-015	-1.04858e-015	-1.94044e-016	1.85085e-014	3.0056e-014	3.96581e-014	3.57517e-014	4.68411e-014	4.42652e-014	2.43542e-014	2.65208e-014
-1.01491e-015	6.87634e-015	8.60293e-016	-2.07226e-015	-5.98773e-016	2.50509e-015	1.40817e-015	1.22039e-014	1.22839e-014	2.42415e-014	7.60399e-015	2.90949e-014	4.71343e-015	9.96112e-015	-5.14554e-015	-1.35769e-015	-1.99735e-018	1.83411e-014	3.01394e-014	3.96928e-014	3.57389e-014	4.72351e-014	4.45502e-014	2.46273e-014	2.67224e-014
-7.262e-016	6.84309e-015	1.15628e-015	-2.27935e-015	-8.08899e-016	1.91979e-015	1.20126e-015	1.20016e-014	1.23136e-014	2.42826e-014	7.30093e-015	2.90633e-014	4.60191e-015	9.95189e-015	-5.53948e-015	-1.66486e-015	1.97379e-016	1.81581e-014	3.0231e-014	3.97079e-014	3.56966e-014	4.76363e-014	4.47998e-014	2.48961e-014	2.69139e-014
-4.50696e-016	6.79786e-015	1.45046e-015	-2.46884e-015	-1.0071e-015	1.37306e-015	9.9317e-016	1.18211e-014	1.23604e-014	2.43154e-014	7.01784e-015	2.90256e-014	4.49453e-015	9.94092e-015	-5.91391e-015	-1.96885e-015	3.98994e-016	1.79589e-014	3.03283e-014	3.97034e-014	3.56258e-014	4.80453e-014	4.50128e-014	2.51602e-014	2.70956e-014
-1.89487e-016	6.74231e-015	1.74143e-015	-2.64156e-015	-1.19345e-015	8.655e-016	7.82839e-016	1.16622e-014	1.2422e-014	2.4341e-014	6.75607e-015	2.89845e-014	4.39327e-015	9.9286e-015	-6.26697e-015	-2.2687e-015	5.97861e-016	1.77435e-014	3.04294e-014	3.96793e-014	3.55274e-014	4.84618e-014	4.51887e-014	2.54198e-014	2.72671e-014
5.46312e-017	6.67837e-015	2.028e-015	-2.79853e-015	-1.3673e-015	3.98644e-016	5.69976e-016	1.15241e-014	1.24964e-014	2.43606e-014	6.51766e-015	2.89426e-014	4.30016e-015	9.91554e-015	-6.59698e-015	-2.56392e-015	7.89152e-016	1.75115e-014	3.05328e-014	3.96357e-014	3.54031e-014	4.88854e-014	4.53273e-014	2.56748e-014	2.74281e-014
2.79748e-016	6.60854e-015	2.30856e-015	-2.94087e-015	-1.52939e-015	-2.76657e-017	3.54942e-016	1.14055e-014	1.2582e-014	2.43758e-014	6.3048e-015	2.89029e-014	4.21747e-015	9.90214e-015	-6.90254e-015	-2.8535e-015	9.68193e-016	1.72626e-014	3.06371e-014	3.95738e-014	3.52548e-014	4.93159e-014	4.54278e-014	2.59244e-014	2.75779e-014
4.84877e-016	6.53485e-015	2.58205e-015	-3.06976e-015	-1.68042e-015	-4.13389e-016	1.37097e-016	1.13049e-014	1.26769e-014	2.43881e-014	6.11938e-015	2.88679e-014	4.14673e-015	9.88894e-015	-7.18246e-015	-3.13699e-015	1.13059e-015	1.69967e-014	3.07402e-014	3.94936e-014	3.50848e-014	4.9752e-014	4.549e-014	2.6168e-014	2.77165e-014
6.69327e-016	6.45925e-015	2.84659e-015	-3.1861e-015	-1.82098e-015	-7.58828e-016	-8.42886e-017	1.12221e-014	1.27782e-014	2.4399e-014	5.9625e-015	2.88401e-014	4.08977e-015	9.87625e-015	-7.43621e-015	-3.41361e-015	1.27166e-015	1.67144e-014	3.08399e-014	3.9396e-014	3.48955e-014	5.0193e-014	4.55141e-014	2.64057e-014	2.78436e-014
8.31669e-016	6.38417e-015	3.10131e-015	-3.29183e-015	-1.95218e-015	-1.06472e-015	-3.09844e-016	1.11562e-014	1.2883e-014	2.44099e-014	5.83476e-015	2.88217e-014	4.04797e-015	9.86427e-015	-7.66307e-015	-3.68354e-015	1.3882e-015	1.64153e-014	3.09342e-014	3.92824e-014	3.46897e-014	5.06372e-014	4.55009e-014	2.66368e-014	2.79585e-014
9.709e-016	6.31102e-015	3.34513e-015	-3.38856e-015	-2.07502e-015	-1.333e-015	-5.39761e-016	1.11061e-014	1.29893e-014	2.44225e-014	5.73672e-015	2.88144e-014	4.02206e-015	9.85373e-015	-7.86261e-015	-3.94582e-015	1.4773e-015	1.61001e-014	3.10217e-014	3.91542e-014	3.44694e-014	5.10838e-014	4.54514e-014	2.68616e-014	2.80606e-014
1.08633e-015	6.24185e-015	3.57657e-015	-3.4778e-015	-2.19052e-015	-1.56493e-015	-7.73766e-016	1.10709e-014	1.30951e-014	2.44379e-014	5.66881e-015	2.88195e-014	4.01354e-015	9.84488e-015	-8.03488e-015	-4.20008e-015	1.53603e-015	1.57694e-014	3.11e-014	3.90128e-014	3.42377e-014	5.15306e-014	4.53668e-014	2.70792e-014	2.81491e-014
1.17783e-015	6.17796e-015	3.79472e-015	-3.5609e-015	-2.29996e-015	-1.76231e-015	-1.01184e-015	1.105e-014	1.31985e-014	2.44574e-014	5.63137e-015	2.8838e-014	4.0236e-015	9.83789e-015	-8.17943e-015	-4.44592e-015	1.56228e-015	1.54243e-014	3.11675e-014	3.88595e-014	3.39978e-014	5.19758e-014	4.52489e-014	2.72891e-014	2.82235e-014
1.24595e-015	6.12128e-015	3.9983e-015	-3.63931e-015	-2.40474e-015	-1.92748e-015	-1.25491e-015	1.10423e-014	1.32978e-014	2.44829e-014	5.62372e-015	2.88712e-014	4.05245e-015	9.83237e-015	-8.29734e-015	-4.68318e-015	1.55494e-015	1.5066e-014	3.12226e-014	3.86961e-014	3.37534e-014	5.24176e-014	4.51001e-014	2.74906e-014	2.8283e-014
1.29092e-015	6.07315e-015	4.18628e-015	-3.71511e-015	-2.50599e-015	-2.06312e-015	-1.5036e-015	1.10477e-014	1.33916e-014	2.45154e-014	5.64507e-015	2.89199e-014	4.10042e-015	9.82865e-015	-8.38914e-015	-4.91154e-015	1.51295e-015	1.46955e-014	3.12647e-014	3.8525e-014	3.35072e-014	5.28542e-014	4.49226e-014	2.76834e-014	2.83273e-014
1.31311e-015	6.03463e-015	4.35831e-015	-3.78987e-015	-2.60561e-015	-2.1716e-015	-1.75781e-015	1.10655e-014	1.34781e-014	2.45566e-014	5.69488e-015	2.89844e-014	4.16783e-015	9.82726e-015	-8.45517e-015	-5.13103e-015	1.43586e-015	1.43146e-014	3.12918e-014	3.83476e-014	3.32633e-014	5.32838e-014	4.47191e-014	2.78668e-014	2.83562e-014
1.31239e-015	6.00695e-015	4.51368e-015	-3.86481e-015	-2.70507e-015	-2.255e-015	-2.01739e-015	1.10944e-014	1.35558e-014	2.46075e-014	5.77209e-015	2.90654e-014	4.25511e-015	9.82808e-015	-8.49588e-015	-5.3411e-015	1.32355e-015	1.39248e-014	3.1303e-014	3.81667e-014	3.30255e-014	5.37042e-014	4.44923e-014	2.80412e-014	2.83695e-014
1.29097e-015	5.99105e-015	4.65135e-015	-3.94175e-015	-2.8054e-015	-2.31657e-015	-2.28236e-015	1.11346e-014	1.3624e-014	2.46692e-014	5.87604e-015	2.91626e-014	4.36169e-015	9.83111e-015	-8.51248e-015	-5.54193e-015	1.17655e-015	1.35285e-014	3.12972e-014	3.79839e-014	3.27975e-014	5.41127e-014	4.42454e-014	2.82056e-014	2.83669e-014
1.25003e-015	5.98742e-015	4.77063e-015	-4.02223e-015	-2.90755e-015	-2.35901e-015	-2.55248e-015	1.11859e-014	1.36812e-014	2.47429e-014	6.00541e-015	2.92748e-014	4.48725e-015	9.83656e-015	-8.50632e-015	-5.73307e-015	9.96664e-016	1.31279e-014	3.12738e-014	3.78016e-014	3.25833e-014	5.45075e-014	4.39816e-014	2.83602e-014	2.83485e-014
1.19077e-015	5.9965e-015	4.87117e-015	-4.10697e-015	-3.01316e-015	-2.38508e-015	-2.82756e-015	1.12477e-014	1.37274e-014	2.48301e-014	6.15868e-015	2.94012e-014	4.63165e-015	9.84483e-015	-8.47887e-015	-5.91412e-015	7.85552e-016	1.27252e-014	3.12323e-014	3.76224e-014	3.23865e-014	5.48865e-014	4.37049e-014	2.85049e-014	2.83144e-014
1.11473e-015	6.01881e-015	4.95338e-015	-4.19624e-015	-3.12325e-015	-2.39736e-015	-3.10714e-015	1.13197e-014	1.3763e-014	2.49322e-014	6.33396e-015	2.95408e-014	4.79398e-015	9.85616e-015	-8.43145e-015	-6.08486e-015	5.45641e-016	1.23233e-014	3.11738e-014	3.74486e-014	3.22105e-014	5.52472e-014	4.34194e-014	2.86396e-014	2.82647e-014
1.02438e-015	6.0545e-015	5.01601e-015	-4.29113e-015	-3.23903e-015	-2.39863e-015	-3.39159e-015	1.14018e-014	1.3788e-014	2.50496e-014	6.52936e-015	2.96927e-014	4.97342e-015	9.87035e-015	-8.36571e-015	-6.24455e-015	2.79861e-016	1.19254e-014	3.10986e-014	3.72821e-014	3.20591e-014	5.55879e-014	4.31291e-014	2.87644e-014	2.82e-014
9.21609e-016	6.10404e-015	5.05893e-015	-4.39292e-015	-3.36102e-015	-2.39172e-015	-3.68032e-015	1.14939e-014	1.3803e-014	2.51826e-014	6.74344e-015	2.98556e-014	5.16926e-015	9.88865e-015	-8.28265e-015	-6.39277e-015	-9.02558e-018	1.15345e-014	3.10067e-014	3.71254e-014	3.19347e-014	5.59071e-014	4.28376e-014	2.88791e-014	2.81212e-014
8.09004e-016	6.16765e-015	5.08195e-015	-4.5016e-015	-3.4899e-015	-2.37875e-015	-3.9726e-015	1.15958e-014	1.38086e-014	2.53315e-014	6.97428e-015	3.00275e-014	5.38065e-015	9.91154e-015	-8.18351e-015	-6.52937e-015	-3.17065e-016	1.11535e-014	3.08988e-014	3.698e-014	3.18406e-014	5.62033e-014	4.25491e-014	2.89842e-014	2.80296e-014
6.89051e-016	6.24503e-015	5.08526e-015	-4.61728e-015	-3.62637e-015	-2.362e-015	-4.26815e-015	1.17075e-014	1.38064e-014	2.54966e-014	7.21993e-015	3.02065e-014	5.60589e-015	9.93956e-015	-8.07019e-015	-6.65409e-015	-6.40876e-016	1.07861e-014	3.07765e-014	3.68475e-014	3.17795e-014	5.64753e-014	4.22672e-014	2.90798e-014	2.79261e-014
5.63145e-016	6.3352e-015	5.06928e-015	-4.73977e-015	-3.77105e-015	-2.34368e-015	-4.56587e-015	1.18287e-014	1.3798e-014	2.56785e-014	7.47775e-015	3.03912e-014	5.84367e-015	9.97291e-015	-7.94451e-015	-6.76688e-015	-9.76771e-016	1.04347e-014	3.06404e-014	3.673e-014	3.17539e-014	5.67218e-014	4.19957e-014	2.91667e-014	2.7811e-014
4.33887e-016	6.43796e-015	5.03386e-015	-4.86864e-015	-3.92431e-015	-2.32591e-015	-4.86506e-015	1.1959e-014	1.37848e-014	2.58766e-014	7.74605e-015	3.05797e-014	6.09263e-015	1.00124e-014	-7.80791e-015	-6.86725e-015	-1.32016e-015	1.01028e-014	3.04919e-014	3.66283e-014	3.17658e-014	5.69411e-014	4.17376e-014	2.92449e-014	2.76861e-014
3.0353e-016	6.55203e-015	4.9795e-015	-5.00405e-015	-4.08592e-015	-2.31025e-015	-5.16477e-015	1.20985e-014	1.37693e-014	2.60913e-014	8.02203e-015	3.07703e-014	6.35133e-015	1.00589e-014	-7.66211e-015	-6.95445e-015	-1.66709e-015	9.79332e-015	3.03325e-014	3.65432e-014	3.18165e-014	5.71323e-014	4.14964e-014	2.9315e-014	2.75529e-014
1.73994e-016	6.67646e-015	4.90713e-015	-5.14448e-015	-4.25548e-015	-2.29775e-015	-5.46426e-015	1.22471e-014	1.37542e-014	2.63218e-014	8.30359e-015	3.09614e-014	6.61849e-015	1.01136e-014	-7.50895e-015	-7.02842e-015	-2.01353e-015	9.50898e-015	3.01644e-014	3.64764e-014	3.1907e-014	5.72954e-014	4.12758e-014	2.93775e-014	2.74124e-014
4.72603e-017	6.81032e-015	4.81709e-015	-5.28877e-015	-4.4326e-015	-2.28945e-015	-5.76276e-015	1.24042e-014	1.37411e-014	2.65681e-014	8.58909e-015	3.11507e-014	6.89275e-015	1.01774e-014	-7.35011e-015	-7.0888e-015	-2.35603e-015	9.25319e-015	2.999e-014	3.64281e-014	3.2039e-014	5.74309e-014	4.10792e-014	2.94329e-014	2.72663e-014
-7.40684e-017	6.95263e-015	4.7102e-015	-5.43578e-015	-4.6164e-015	-2.28556e-015	-6.05892e-015	1.25694e-014	1.37329e-014	2.68296e-014	8.87653e-015	3.1337e-014	7.17248e-015	1.02513e-014	-7.18673e-015	-7.13524e-015	-2.6907e-015	9.02855e-015	2.9811e-014	3.63995e-014	3.22128e-014	5.75388e-014	4.09092e-014	2.94823e-014	2.71161e-014
-1.87511e-016	7.10202e-015	4.58694e-015	-5.58377e-015	-4.80578e-015	-2.2863e-015	-6.35115e-015	1.27422e-014	1.37328e-014	2.7106e-014	9.16418e-015	3.1519e-014	7.45622e-015	1.03362e-014	-7.01986e-015	-7.16672e-015	-3.01373e-015	8.83805e-015	2.96286e-014	3.63907e-014	3.24292e-014	5.76196e-014	4.07679e-014	2.95265e-014	2.69634e-014
-2.91164e-016	7.25706e-015	4.44807e-015	-5.73094e-015	-4.99934e-015	-2.29193e-015	-6.63838e-015	1.29216e-014	1.37434e-014	2.73965e-014	9.44995e-015	3.16957e-014	7.74267e-015	1.04328e-014	-6.85069e-015	-7.18302e-015	-3.32148e-015	8.68404e-015	2.94452e-014	3.64017e-014	3.26877e-014	5.76737e-014	4.06573e-014	2.95663e-014	2.68101e-014
-3.8346e-016	7.41649e-015	4.29499e-015	-5.87541e-015	-5.19549e-015	-2.30249e-015	-6.91944e-015	1.31071e-014	1.37671e-014	2.76994e-014	9.73264e-015	3.18663e-014	8.03008e-015	1.05422e-014	-6.68005e-015	-7.18407e-015	-3.61118e-015	8.56913e-015	2.92632e-014	3.64319e-014	3.29876e-014	5.77013e-014	4.05793e-014	2.96025e-014	2.66578e-014
-4.6268e-016	7.57914e-015	4.12862e-015	-6.01538e-015	-5.39275e-015	-2.31654e-015	-7.19271e-015	1.32982e-014	1.38067e-014	2.80138e-014	1.00106e-014	3.20297e-014	8.31685e-015	1.06652e-014	-6.50882e-015	-7.16974e-015	-3.88016e-015	8.495e-015	2.90847e-014	3.64807e-014	3.33276e-014	5.77045e-014	4.05355e-014	2.96361e-014	2.65083e-014
-5.27424e-016	7.74322e-015	3.95021e-015	-6.14885e-015	-5.59008e-015	-2.33236e-015	-7.45691e-015	1.34939e-014	1.38656e-014	2.83386e-014	1.02827e-014	3.21858e-014	8.60128e-015	1.08022e-014	-6.3377e-015	-7.1398e-015	-4.12582e-015	8.4633e-015	2.89115e-014	3.65477e-014	3.3707e-014	5.76855e-014	4.05266e-014	2.96683e-014	2.63637e-014
-5.76704e-016	7.90716e-015	3.76078e-015	-6.27352e-015	-5.7851e-015	-2.34878e-015	-7.7105e-015	1.36935e-014	1.39459e-014	2.86719e-014	1.05471e-014	3.23343e-014	8.88215e-015	1.09537e-014	-6.16699e-015	-7.09435e-015	-4.34614e-015	8.47545e-015	2.87455e-014	3.66323e-014	3.41244e-014	5.76456e-014	4.05534e-014	2.97004e-014	2.62256e-014
-6.09377e-016	8.06958e-015	3.56155e-015	-6.38726e-015	-5.97555e-015	-2.36454e-015	-7.95234e-015	1.38961e-014	1.40499e-014	2.90127e-014	1.08024e-014	3.24742e-014	9.15817e-015	1.11202e-014	-5.99772e-015	-7.0338e-015	-4.54001e-015	8.53204e-015	2.85883e-014	3.67331e-014	3.45773e-014	5.75865e-014	4.06162e-014	2.9733e-014	2.60955e-014
-6.24365e-016	8.22906e-015	3.35396e-015	-6.48765e-015	-6.15995e-015	-2.37738e-015	-8.18069e-015	1.41009e-014	1.41798e-014	2.93592e-014	1.1047e-014	3.26052e-014	9.42828e-015	1.13018e-014	-5.82999e-015	-6.95775e-015	-4.70635e-015	8.63322e-015	2.84416e-014	3.6849e-014	3.50635e-014	5.75099e-014	4.07145e-014	2.97673e-014	2.59752e-014
-6.21298e-016	8.38438e-015	3.13952e-015	-6.57271e-015	-6.33612e-015	-2.38456e-015	-8.39405e-015	1.43066e-014	1.43377e-014	2.97091e-014	1.12806e-014	3.2728e-014	9.69079e-015	1.14989e-014	-5.66351e-015	-6.86648e-015	-4.84439e-015	8.77972e-015	2.83075e-014	3.69782e-014	3.55799e-014	5.74177e-014	4.08477e-014	2.98047e-014	2.58661e-014
-5.99196e-016	8.53434e-015	2.92e-015	-6.64047e-015	-6.50179e-015	-2.38387e-015	-8.59116e-015	1.4512e-014	1.45254e-014	3.00615e-014	1.15023e-014	3.28437e-014	9.94497e-015	1.1712e-014	-5.49874e-015	-6.76012e-015	-4.95459e-015	8.97076e-015	2.81877e-014	3.71189e-014	3.6123e-014	5.73123e-014	4.10149e-014	2.98458e-014	2.57694e-014
-5.5764e-016	8.67718e-015	2.6963e-015	-6.68849e-015	-6.65465e-015	-2.37379e-015	-8.77066e-015	1.47164e-014	1.47443e-014	3.04151e-014	1.1712e-014	3.29529e-014	1.01896e-014	1.19404e-014	-5.33492e-015	-6.63927e-015	-5.03694e-015	9.2057e-015	2.8083e-014	3.72697e-014	3.66899e-014	5.71962e-014	4.12146e-014	2.98917e-014	2.56864e-014
-4.96942e-016	8.81176e-015	2.47026e-015	-6.71526e-015	-6.79278e-015	-2.35138e-015	-8.93152e-015	1.49186e-014	1.49955e-014	3.07682e-014	1.19089e-014	3.3057e-014	1.04238e-014	1.21841e-014	-5.1716e-015	-6.5045e-015	-5.09254e-015	9.48411e-015	2.79955e-014	3.74288e-014	3.7277e-014	5.70717e-014	4.14451e-014	2.99436e-014	2.56181e-014
-4.16915e-016	8.93745e-015	2.24337e-015	-6.71921e-015	-6.91494e-015	-2.31466e-015	-9.07282e-015	1.51175e-014	1.52797e-014	3.11196e-014	1.20926e-014	3.31573e-014	1.06468e-014	1.2442e-014	-5.00881e-015	-6.3566e-015	-5.12252e-015	9.80416e-015	2.79259e-014	3.75942e-014	3.78803e-014	5.69411e-014	4.17047e-014	3.00027e-014	2.55657e-014
-3.18473e-016	9.05331e-015	2.01671e-015	-6.69868e-015	-7.01901e-015	-2.26131e-015	-9.19375e-015	1.53119e-014	1.55975e-014	3.14672e-014	1.22632e-014	3.32553e-014	1.08579e-014	1.27133e-014	-4.84594e-015	-6.19683e-015	-5.12892e-015	1.01634e-014	2.78745e-014	3.77637e-014	3.84962e-014	5.68067e-014	4.19909e-014	3.00698e-014	2.55298e-014
-2.01954e-016	9.15847e-015	1.79208e-015	-6.65271e-015	-7.1031e-015	-2.18946e-015	-9.29259e-015	1.55007e-014	1.59483e-014	3.18096e-014	1.24211e-014	3.33527e-014	1.10566e-014	1.29969e-014	-4.68291e-015	-6.0259e-015	-5.11357e-015	1.05596e-014	2.7841e-014	3.79354e-014	3.91212e-014	5.66707e-014	4.23017e-014	3.01454e-014	2.55107e-014
-6.79863e-017	9.25167e-015	1.57072e-015	-6.58045e-015	-7.16676e-015	-2.0969e-015	-9.3689e-015	1.56832e-014	1.63323e-014	3.21456e-014	1.25658e-014	3.34499e-014	1.12426e-014	1.3292e-014	-4.51957e-015	-5.84477e-015	-5.07903e-015	1.09901e-014	2.78258e-014	3.81071e-014	3.97514e-014	5.65347e-014	4.26342e-014	3.02303e-014	2.55091e-014
8.27288e-017	9.33187e-015	1.35402e-015	-6.48053e-015	-7.20885e-015	-1.9813e-015	-9.4224e-015	1.5858e-014	1.6749e-014	3.24738e-014	1.26978e-014	3.35491e-014	1.14154e-014	1.35976e-014	-4.35522e-015	-5.6554e-015	-5.02855e-015	1.14527e-014	2.78287e-014	3.82775e-014	4.03828e-014	5.64012e-014	4.29856e-014	3.0326e-014	2.5525e-014
2.48289e-016	9.39837e-015	1.14314e-015	-6.35307e-015	-7.22804e-015	-1.84088e-015	-9.4522e-015	1.60243e-014	1.71972e-014	3.27931e-014	1.28179e-014	3.3652e-014	1.15747e-014	1.39119e-014	-4.18956e-015	-5.45952e-015	-4.96514e-015	1.19435e-014	2.78496e-014	3.84445e-014	4.10118e-014	5.62719e-014	4.33528e-014	3.04329e-014	2.55583e-014
4.28533e-016	9.45108e-015	9.38979e-016	-6.19839e-015	-7.22398e-015	-1.67447e-015	-9.45817e-015	1.61813e-014	1.76757e-014	3.31016e-014	1.2926e-014	3.37601e-014	1.17207e-014	1.42332e-014	-4.02242e-015	-5.25881e-015	-4.89125e-015	1.24587e-014	2.78881e-014	3.86061e-014	4.16348e-014	5.61479e-014	4.37331e-014	3.0551e-014	2.56089e-014
6.22245e-016	9.48892e-015	7.42474e-016	-6.01677e-015	-7.19583e-015	-1.48074e-015	-9.44048e-015	1.63287e-014	1.81828e-014	3.33984e-014	1.30225e-014	3.38759e-014	1.18532e-014	1.45594e-014	-3.8536e-015	-5.05505e-015	-4.81047e-015	1.29943e-014	2.79437e-014	3.87606e-014	4.22483e-014	5.60311e-014	4.41236e-014	3.06808e-014	2.56766e-014
8.27711e-016	9.5117e-015	5.55021e-016	-5.80893e-015	-7.14421e-015	-1.25916e-015	-9.39936e-015	1.64663e-014	1.87163e-014	3.3683e-014	1.31083e-014	3.40006e-014	1.19722e-014	1.48885e-014	-3.683e-015	-4.84985e-015	-4.72609e-015	1.3546e-014	2.80161e-014	3.8907e-014	4.28491e-014	5.5923e-014	4.45212e-014	3.08227e-014	2.57611e-014
1.04427e-015	9.51935e-015	3.77583e-016	-5.57635e-015	-7.06919e-015	-1.0099e-015	-9.33477e-015	1.65932e-014	1.92737e-014	3.39544e-014	1.31847e-014	3.41354e-014	1.20776e-014	1.52188e-014	-3.51113e-015	-4.64524e-015	-4.64085e-015	1.411e-014	2.8104e-014	3.90444e-014	4.34339e-014	5.58245e-014	4.4923e-014	3.09772e-014	2.58612e-014
1.27023e-015	9.51234e-015	2.11415e-016	-5.32048e-015	-6.97128e-015	-7.33085e-016	-9.24751e-015	1.6709e-014	1.98525e-014	3.42125e-014	1.3252e-014	3.42821e-014	1.217e-014	1.55478e-014	-3.33749e-015	-4.44354e-015	-4.55729e-015	1.46823e-014	2.82065e-014	3.91711e-014	4.40001e-014	5.57364e-014	4.53264e-014	3.11444e-014	2.59758e-014
1.50418e-015	9.49077e-015	5.71073e-017	-5.04252e-015	-6.8509e-015	-4.2964e-016	-9.13874e-015	1.6813e-014	2.04501e-014	3.44562e-014	1.3311e-014	3.44421e-014	1.22492e-014	1.58739e-014	-3.16282e-015	-4.24677e-015	-4.4785e-015	1.52586e-014	2.83218e-014	3.92868e-014	4.45456e-014	5.56592e-014	4.57285e-014	3.13247e-014	2.6104e-014
1.74397e-015	9.45409e-015	-8.49395e-017	-4.74463e-015	-6.70866e-015	-1.00031e-016	-9.0087e-015	1.69057e-014	2.10633e-014	3.46856e-014	1.33624e-014	3.46167e-014	1.23167e-014	1.61949e-014	-2.98746e-015	-4.05713e-015	-4.40743e-015	1.5835e-014	2.84485e-014	3.939e-014	4.50676e-014	5.55933e-014	4.61274e-014	3.15184e-014	2.62454e-014
1.98765e-015	9.40333e-015	-2.14043e-016	-4.42955e-015	-6.54659e-015	2.53943e-016	-8.85911e-015	1.69875e-014	2.16884e-014	3.49002e-014	1.34071e-014	3.48066e-014	1.2373e-014	1.65089e-014	-2.81212e-015	-3.87704e-015	-4.34637e-015	1.6407e-014	2.85851e-014	3.94807e-014	4.55635e-014	5.55386e-014	4.65202e-014	3.1725e-014	2.63988e-014
2.23401e-015	9.33938e-015	-3.30006e-016	-4.10037e-015	-6.36632e-015	6.30446e-016	-8.69145e-015	1.70584e-014	2.23218e-014	3.51007e-014	1.34465e-014	3.50127e-014	1.24185e-014	1.68133e-014	-2.63809e-015	-3.70816e-015	-4.29704e-015	1.69705e-014	2.87297e-014	3.95584e-014	4.60317e-014	5.54948e-014	4.69049e-014	3.19442e-014	2.65632e-014
2.48209e-015	9.26302e-015	-4.32207e-016	-3.75928e-015	-6.16984e-015	1.02747e-015	-8.50762e-015	1.71184e-014	2.296e-014	3.52872e-014	1.34819e-014	3.52356e-014	1.24541e-014	1.71065e-014	-2.46583e-015	-3.55267e-015	-4.26143e-015	1.75217e-014	2.88805e-014	3.96229e-014	4.64713e-014	5.54615e-014	4.72794e-014	3.2176e-014	2.67375e-014
2.73023e-015	9.17453e-015	-5.20503e-016	-3.40931e-015	-5.95936e-015	1.44067e-015	-8.30942e-015	1.71683e-014	2.35999e-014	3.54604e-014	1.3514e-014	3.54751e-014	1.24811e-014	1.73858e-014	-2.29658e-015	-3.41329e-015	-4.24091e-015	1.8057e-014	2.90353e-014	3.9674e-014	4.68817e-014	5.54391e-014	4.76422e-014	3.24196e-014	2.69208e-014
2.97742e-015	9.07476e-015	-5.94234e-016	-3.05396e-015	-5.7371e-015	1.86744e-015	-8.09874e-015	1.72091e-014	2.42377e-014	3.56202e-014	1.35435e-014	3.57312e-014	1.25005e-014	1.76502e-014	-2.13098e-015	-3.29155e-015	-4.23676e-015	1.85724e-014	2.91919e-014	3.97121e-014	4.72617e-014	5.54268e-014	4.79922e-014	3.2675e-014	2.71124e-014
3.22226e-015	8.96472e-015	-6.53593e-016	-2.69646e-015	-5.50518e-015	2.30379e-015	-7.8779e-015	1.72417e-014	2.48698e-014	3.57678e-014	1.35722e-014	3.60041e-014	1.2514e-014	1.78982e-014	-1.97093e-015	-3.18949e-015	-4.25027e-015	1.90641e-014	2.93484e-014	3.97377e-014	4.76113e-014	5.54233e-014	4.83283e-014	3.29419e-014	2.73109e-014
3.46364e-015	8.84595e-015	-6.99053e-016	-2.34042e-015	-5.26657e-015	2.74524e-015	-7.64874e-015	1.7267e-014	2.54932e-014	3.59032e-014	1.36012e-014	3.62929e-014	1.25222e-014	1.81284e-014	-1.81762e-015	-3.10886e-015	-4.28153e-015	1.95297e-014	2.95028e-014	3.9752e-014	4.79308e-014	5.54277e-014	4.86505e-014	3.32196e-014	2.75144e-014
3.7004e-015	8.72019e-015	-7.30504e-016	-1.98951e-015	-5.02418e-015	3.18803e-015	-7.41392e-015	1.72854e-014	2.6104e-014	3.60275e-014	1.36315e-014	3.65972e-014	1.25261e-014	1.83395e-014	-1.67301e-015	-3.05131e-015	-4.33025e-015	1.99659e-014	2.96535e-014	3.97548e-014	4.82207e-014	5.54391e-014	4.89582e-014	3.35075e-014	2.77225e-014
3.9316e-015	8.58837e-015	-7.48506e-016	-1.64737e-015	-4.78117e-015	3.62811e-015	-7.17553e-015	1.72975e-014	2.66992e-014	3.61416e-014	1.36639e-014	3.69162e-014	1.25272e-014	1.85304e-014	-1.53852e-015	-3.01847e-015	-4.39543e-015	2.03703e-014	2.97988e-014	3.97473e-014	4.84818e-014	5.54568e-014	4.92514e-014	3.3805e-014	2.79345e-014
4.15571e-015	8.45226e-015	-7.53129e-016	-1.31734e-015	-4.54002e-015	4.05978e-015	-6.93614e-015	1.73041e-014	2.72759e-014	3.62459e-014	1.36993e-014	3.72484e-014	1.25273e-014	1.87004e-014	-1.41634e-015	-3.01137e-015	-4.47627e-015	2.07408e-014	2.99367e-014	3.97309e-014	4.87147e-014	5.54797e-014	4.95303e-014	3.41111e-014	2.81488e-014
4.37219e-015	8.31376e-015	-7.44501e-016	-1.00304e-015	-4.3038e-015	4.47745e-015	-6.6988e-015	1.73068e-014	2.78315e-014	3.6342e-014	1.37384e-014	3.75919e-014	1.25287e-014	1.88495e-014	-1.30861e-015	-3.03101e-015	-4.57198e-015	2.10755e-014	3.00649e-014	3.97059e-014	4.89208e-014	5.5506e-014	4.97953e-014	3.44255e-014	2.83648e-014
4.57984e-015	8.17452e-015	-7.23462e-016	-7.07786e-016	-4.07581e-015	4.87636e-015	-6.46605e-015	1.73068e-014	2.83635e-014	3.6431e-014	1.37819e-014	3.79455e-014	1.25325e-014	1.89771e-014	-1.21689e-015	-3.0785e-015	-4.68162e-015	2.13735e-014	3.01815e-014	3.96732e-014	4.9101e-014	5.55347e-014	5.0047e-014	3.47478e-014	2.85828e-014
4.77829e-015	8.03618e-015	-6.90777e-016	-4.3588e-016	-3.85835e-015	5.25166e-015	-6.24085e-015	1.7304e-014	2.88694e-014	3.65139e-014	1.3831e-014	3.83077e-014	1.25399e-014	1.90832e-014	-1.14263e-015	-3.15473e-015	-4.80347e-015	2.16333e-014	3.02848e-014	3.96338e-014	4.92572e-014	5.55647e-014	5.02865e-014	3.50769e-014	2.88028e-014
4.96705e-015	7.90119e-015	-6.47023e-016	-1.90126e-016	-3.65399e-015	5.59841e-015	-6.02538e-015	1.72986e-014	2.93469e-014	3.65923e-014	1.38864e-014	3.86767e-014	1.25529e-014	1.91686e-014	-1.08772e-015	-3.26015e-015	-4.93586e-015	2.1855e-014	3.03737e-014	3.95883e-014	4.93913e-014	5.55956e-014	5.05147e-014	3.54121e-014	2.90246e-014
5.14532e-015	7.77217e-015	-5.92781e-016	2.64502e-017	-3.46551e-015	5.91173e-015	-5.82166e-015	1.72911e-014	2.97938e-014	3.66668e-014	1.3949e-014	3.90507e-014	1.25729e-014	1.92338e-014	-1.05371e-015	-3.39401e-015	-5.07619e-015	2.20383e-014	3.04465e-014	3.9538e-014	4.95056e-014	5.56263e-014	5.07326e-014	3.57524e-014	2.92473e-014
5.31236e-015	7.65063e-015	-5.28705e-016	2.11327e-016	-3.29623e-015	6.18683e-015	-5.63236e-015	1.72824e-014	3.0209e-014	3.67384e-014	1.40191e-014	3.94278e-014	1.2602e-014	1.92802e-014	-1.04279e-015	-3.55603e-015	-5.22276e-015	2.2183e-014	3.05013e-014	3.9484e-014	4.96027e-014	5.56555e-014	5.0942e-014	3.6098e-014	2.9471e-014
5.46777e-015	7.53902e-015	-4.56055e-016	3.61844e-016	-3.14821e-015	6.41893e-015	-5.45996e-015	1.72732e-014	3.05914e-014	3.6808e-014	1.40975e-014	3.98061e-014	1.26414e-014	1.93085e-014	-1.05553e-015	-3.74549e-015	-5.37311e-015	2.22899e-014	3.05372e-014	3.94268e-014	4.96841e-014	5.56821e-014	5.11442e-014	3.64477e-014	2.96968e-014
5.6115e-015	7.43999e-015	-3.748e-016	4.76339e-016	-3.02317e-015	6.60401e-015	-5.30716e-015	1.72634e-014	3.09404e-014	3.68768e-014	1.41841e-014	4.01842e-014	1.26922e-014	1.932e-014	-1.09236e-015	-3.96162e-015	-5.52465e-015	2.23595e-014	3.05532e-014	3.93673e-014	4.97522e-014	5.57046e-014	5.13403e-014	3.68007e-014	2.99248e-014
5.74361e-015	7.35573e-015	-2.85606e-016	5.53008e-016	-2.92364e-015	6.73813e-015	-5.17501e-015	1.72532e-014	3.12553e-014	3.69453e-014	1.42804e-014	4.05601e-014	1.27557e-014	1.93165e-014	-1.15482e-015	-4.2038e-015	-5.67449e-015	2.23933e-014	3.0548e-014	3.93057e-014	4.98093e-014	5.57229e-014	5.15325e-014	3.71569e-014	3.01554e-014
5.86414e-015	7.28861e-015	-1.89203e-016	5.90067e-016	-2.85127e-015	6.81811e-015	-5.06556e-015	1.72422e-014	3.15363e-014	3.70147e-014	1.43864e-014	4.09318e-014	1.28335e-014	1.92999e-014	-1.24383e-015	-4.47098e-015	-5.82153e-015	2.2393e-014	3.05209e-014	3.92425e-014	4.98574e-014	5.57367e-014	5.17226e-014	3.75162e-014	3.03898e-014
5.97273e-015	7.24053e-015	-8.6049e-017	5.86283e-016	-2.80691e-015	6.84141e-015	-4.98012e-015	1.7231e-014	3.1784e-014	3.70862e-014	1.45023e-014	4.1298e-014	1.29271e-014	1.92725e-014	-1.35946e-015	-4.76099e-015	-5.96318e-015	2.236e-014	3.0472e-014	3.91779e-014	4.98991e-014	5.57456e-014	5.19125e-014	3.78779e-014	3.06281e-014
6.06894e-015	7.21346e-015	2.29732e-017	5.41154e-016	-2.79147e-015	6.80581e-015	-4.91977e-015	1.72188e-014	3.19992e-014	3.71604e-014	1.46283e-014	4.16575e-014	1.30375e-014	1.92366e-014	-1.50127e-015	-5.07186e-015	-6.09745e-015	2.22967e-014	3.0401e-014	3.91121e-014	4.99359e-014	5.57491e-014	5.21037e-014	3.82414e-014	3.08713e-014
6.15299e-015	7.21039e-015	1.37023e-016	4.54495e-016	-2.80574e-015	6.7094e-015	-4.88582e-015	1.72058e-014	3.21826e-014	3.72378e-014	1.47641e-014	4.20083e-014	1.31658e-014	1.91948e-014	-1.66907e-015	-5.4016e-015	-6.22255e-015	2.22048e-014	3.0308e-014	3.90453e-014	4.99698e-014	5.57471e-014	5.22974e-014	3.86063e-014	3.11197e-014
6.22509e-015	7.23284e-015	2.55782e-016	3.26767e-016	-2.85057e-015	6.55129e-015	-4.87847e-015	1.71904e-014	3.23352e-014	3.73188e-014	1.49098e-014	4.2349e-014	1.33124e-014	1.91494e-014	-1.86251e-015	-5.74798e-015	-6.33647e-015	2.20867e-014	3.01934e-014	3.89774e-014	5.00024e-014	5.57399e-014	5.24956e-014	3.89726e-014	3.13742e-014
6.28556e-015	7.28291e-015	3.7843e-016	1.58052e-016	-2.92631e-015	6.33129e-015	-4.89861e-015	1.71719e-014	3.24592e-014	3.74041e-014	1.50647e-014	4.26784e-014	1.34774e-014	1.91031e-014	-2.0812e-015	-6.10823e-015	-6.43727e-015	2.19457e-014	3.00577e-014	3.89078e-014	5.00358e-014	5.57282e-014	5.26996e-014	3.93407e-014	3.16353e-014
6.33447e-015	7.36223e-015	5.04288e-016	-5.0476e-017	-3.03239e-015	6.04951e-015	-4.94696e-015	1.71499e-014	3.25563e-014	3.74949e-014	1.52288e-014	4.29961e-014	1.36615e-014	1.90587e-014	-2.32369e-015	-6.47995e-015	-6.5238e-015	2.17836e-014	2.99014e-014	3.8836e-014	5.00717e-014	5.57118e-014	5.29101e-014	3.97104e-014	3.1904e-014
6.37127e-015	7.47231e-015	6.33271e-016	-2.97404e-016	-3.16834e-015	5.70702e-015	-5.02291e-015	1.71235e-014	3.26283e-014	3.75908e-014	1.54021e-014	4.33016e-014	1.38648e-014	1.90184e-014	-2.58844e-015	-6.86073e-015	-6.59509e-015	2.1603e-014	2.97257e-014	3.87613e-014	5.01111e-014	5.56917e-014	5.31282e-014	4.00819e-014	3.21806e-014
6.3963e-015	7.61411e-015	7.65099e-016	-5.8117e-016	-3.33316e-015	5.30614e-015	-5.12673e-015	1.70914e-014	3.26778e-014	3.7692e-014	1.55841e-014	4.35943e-014	1.40864e-014	1.89845e-014	-2.87416e-015	-7.24807e-015	-6.65054e-015	2.14063e-014	2.95309e-014	3.86825e-014	5.01548e-014	5.56683e-014	5.33548e-014	4.04549e-014	3.24661e-014
6.41044e-015	7.7888e-015	8.99445e-016	-9.00411e-016	-3.5261e-015	4.84879e-015	-5.25802e-015	1.70525e-014	3.27069e-014	3.77991e-014	1.57744e-014	4.3874e-014	1.4326e-014	1.89591e-014	-3.17873e-015	-7.63927e-015	-6.68981e-015	2.1196e-014	2.93185e-014	3.85992e-014	5.02038e-014	5.56417e-014	5.35902e-014	4.08293e-014	3.27608e-014
6.41347e-015	7.99765e-015	1.03611e-015	-1.25297e-015	-3.746e-015	4.33757e-015	-5.41631e-015	1.70047e-014	3.27171e-014	3.79125e-014	1.59718e-014	4.41409e-014	1.45829e-014	1.89438e-014	-3.49982e-015	-8.03211e-015	-6.71285e-015	2.09752e-014	2.90895e-014	3.85105e-014	5.02588e-014	5.56125e-014	5.38351e-014	4.12056e-014	3.30654e-014
6.40537e-015	8.24174e-015	1.17493e-015	-1.63618e-015	-3.99144e-015	3.7765e-015	-5.60019e-015	1.69466e-014	3.27115e-014	3.80326e-014	1.61752e-014	4.43956e-014	1.48562e-014	1.89412e-014	-3.83475e-015	-8.42374e-015	-6.72032e-015	2.07464e-014	2.88449e-014	3.84155e-014	5.03209e-014	5.55816e-014	5.409e-014	4.15846e-014	3.33806e-014
6.38659e-015	8.52097e-015	1.31624e-015	-2.04745e-015	-4.2603e-015	3.16926e-015	-5.80775e-015	1.68768e-014	3.26922e-014	3.8159e-014	1.63843e-014	4.46386e-014	1.51444e-014	1.89535e-014	-4.18112e-015	-8.81079e-015	-6.71322e-015	2.05117e-014	2.85866e-014	3.83124e-014	5.03896e-014	5.55504e-014	5.4355e-014	4.19661e-014	3.37065e-014
6.35751e-015	8.8355e-015	1.45975e-015	-2.48408e-015	-4.551e-015	2.52093e-015	-6.03838e-015	1.67942e-014	3.26621e-014	3.82916e-014	1.65976e-014	4.487e-014	1.54456e-014	1.89824e-014	-4.53694e-015	-9.1913e-015	-6.69199e-015	2.02737e-014	2.83164e-014	3.82005e-014	5.04661e-014	5.55194e-014	5.46296e-014	4.23508e-014	3.40424e-014
6.3178e-015	9.18477e-015	1.60523e-015	-2.94323e-015	-4.86127e-015	1.83704e-015	-6.29021e-015	1.66974e-014	3.26241e-014	3.84308e-014	1.68146e-014	4.50912e-014	1.57581e-014	1.90293e-014	-4.89901e-015	-9.56302e-015	-6.65815e-015	2.00354e-014	2.80359e-014	3.80787e-014	5.055e-014	5.54898e-014	5.49136e-014	4.27388e-014	3.43878e-014
6.2687e-015	9.56817e-015	1.75297e-015	-3.42154e-015	-5.18854e-015	1.12266e-015	-6.56092e-015	1.65847e-014	3.25804e-014	3.85768e-014	1.70344e-014	4.5303e-014	1.60801e-014	1.90959e-014	-5.26435e-015	-9.92419e-015	-6.61348e-015	1.97986e-014	2.77468e-014	3.79453e-014	5.0641e-014	5.54622e-014	5.52064e-014	4.31302e-014	3.47423e-014
6.2103e-015	9.98477e-015	1.90351e-015	-3.91625e-015	-5.53118e-015	3.83679e-016	-6.84829e-015	1.64546e-014	3.25332e-014	3.87293e-014	1.7256e-014	4.55065e-014	1.64097e-014	1.91827e-014	-5.63009e-015	-1.02724e-014	-6.5594e-015	1.95648e-014	2.74516e-014	3.77988e-014	5.07386e-014	5.54375e-014	5.55078e-014	4.35259e-014	3.51055e-014
6.14312e-015	1.04335e-014	2.05707e-015	-4.42406e-015	-5.88644e-015	-3.7316e-016	-7.15022e-015	1.63061e-014	3.24851e-014	3.88884e-014	1.74777e-014	4.57029e-014	1.67438e-014	1.92908e-014	-5.99323e-015	-1.06055e-014	-6.49877e-015	1.93357e-014	2.71526e-014	3.76383e-014	5.08424e-014	5.54165e-014	5.58168e-014	4.39262e-014	3.54763e-014
6.06785e-015	1.09128e-014	2.214e-015	-4.94158e-015	-6.25139e-015	-1.141e-015	-7.4639e-015	1.61382e-014	3.24379e-014	3.90543e-014	1.76991e-014	4.58937e-014	1.70803e-014	1.9421e-014	-6.35097e-015	-1.09222e-014	-6.43341e-015	1.91136e-014	2.68515e-014	3.74628e-014	5.09524e-014	5.53998e-014	5.6132e-014	4.43312e-014	3.58536e-014
5.98536e-015	1.14214e-014	2.3747e-015	-5.46613e-015	-6.62375e-015	-1.9135e-015	-7.78663e-015	1.59499e-014	3.23939e-014	3.9227e-014	1.79192e-014	4.60804e-014	1.74161e-014	1.95737e-014	-6.70067e-015	-1.1221e-014	-6.36573e-015	1.88994e-014	2.65506e-014	3.72713e-014	5.10679e-014	5.53884e-014	5.6453e-014	4.47409e-014	3.62358e-014
5.89649e-015	1.19569e-014	2.53948e-015	-5.99446e-015	-7.001e-015	-2.6842e-015	-8.11604e-015	1.57399e-014	3.23555e-014	3.94062e-014	1.81364e-014	4.62648e-014	1.77484e-014	1.97493e-014	-7.03947e-015	-1.15012e-014	-6.29852e-015	1.86944e-014	2.62518e-014	3.70634e-014	5.11879e-014	5.53835e-014	5.67789e-014	4.51559e-014	3.66213e-014
5.80173e-015	1.25168e-014	2.70906e-015	-6.52295e-015	-7.3806e-015	-3.44687e-015	-8.44928e-015	1.55081e-014	3.23242e-014	3.95927e-014	1.83497e-014	4.64488e-014	1.80744e-014	1.99472e-014	-7.36563e-015	-1.17619e-014	-6.23425e-015	1.85003e-014	2.59573e-014	3.68386e-014	5.13122e-014	5.53847e-014	5.71082e-014	4.55765e-014	3.70084e-014
5.70166e-015	1.30992e-014	2.88375e-015	-7.04921e-015	-7.76045e-015	-4.19401e-015	-8.78424e-015	1.52543e-014	3.23011e-014	3.97859e-014	1.85581e-014	4.66338e-014	1.83917e-014	2.01677e-014	-7.67697e-015	-1.20029e-014	-6.17486e-015	1.83182e-014	2.5669e-014	3.65968e-014	5.14407e-014	5.53927e-014	5.74397e-014	4.60024e-014	3.73951e-014
5.59664e-015	1.37012e-014	3.06356e-015	-7.57077e-015	-8.13819e-015	-4.91938e-015	-9.11841e-015	1.49792e-014	3.22879e-014	3.9986e-014	1.87612e-014	4.68216e-014	1.86971e-014	2.04098e-014	-7.9722e-015	-1.22238e-014	-6.1229e-015	1.8149e-014	2.53885e-014	3.63376e-014	5.1572e-014	5.54083e-014	5.77731e-014	4.64338e-014	3.77794e-014
5.48779e-015	1.43197e-014	3.24928e-015	-8.08454e-015	-8.51098e-015	-5.6169e-015	-9.44951e-015	1.46832e-014	3.22861e-014	4.01931e-014	1.89583e-014	4.70136e-014	1.89875e-014	2.06728e-014	-8.24903e-015	-1.2425e-014	-6.08142e-015	1.7994e-014	2.5118e-014	3.60606e-014	5.17053e-014	5.54312e-014	5.81068e-014	4.68703e-014	3.81595e-014
5.37562e-015	1.49517e-014	3.44162e-015	-8.58786e-015	-8.87702e-015	-6.28066e-015	-9.77469e-015	1.43668e-014	3.22969e-014	4.04076e-014	1.91482e-014	4.72108e-014	1.92608e-014	2.09558e-014	-8.50615e-015	-1.26074e-014	-6.05172e-015	1.7853e-014	2.48594e-014	3.57664e-014	5.18405e-014	5.54613e-014	5.84388e-014	4.73123e-014	3.8533e-014
5.26178e-015	1.55939e-014	3.64092e-015	-9.07844e-015	-9.23446e-015	-6.90562e-015	-1.00914e-014	1.40308e-014	3.23212e-014	4.06294e-014	1.93302e-014	4.74141e-014	1.95138e-014	2.12581e-014	-8.74173e-015	-1.27715e-014	-6.03641e-015	1.77264e-014	2.46137e-014	3.54556e-014	5.1977e-014	5.54988e-014	5.87683e-014	4.77596e-014	3.8898e-014
5.14713e-015	1.6242e-014	3.84773e-015	-9.55408e-015	-9.58163e-015	-7.48618e-015	-1.03973e-014	1.36768e-014	3.23592e-014	4.0859e-014	1.95043e-014	4.76247e-014	1.97441e-014	2.15791e-014	-8.95548e-015	-1.29184e-014	-6.03773e-015	1.76153e-014	2.43819e-014	3.51287e-014	5.21145e-014	5.55435e-014	5.90946e-014	4.82113e-014	3.92521e-014
5.03251e-015	1.68925e-014	4.06292e-015	-1.00128e-014	-9.91687e-015	-8.01772e-015	-1.06905e-014	1.33057e-014	3.24114e-014	4.10966e-014	1.967e-014	4.7844e-014	1.99497e-014	2.19176e-014	-9.14758e-015	-1.30498e-014	-6.0577e-015	1.75211e-014	2.41659e-014	3.47864e-014	5.22524e-014	5.55957e-014	5.9416e-014	4.86676e-014	3.95927e-014
4.91891e-015	1.75422e-014	4.28737e-015	-1.04531e-014	-1.02383e-014	-8.49663e-015	-1.09687e-014	1.29191e-014	3.24786e-014	4.13414e-014	1.98266e-014	4.80727e-014	2.01286e-014	2.22721e-014	-9.31772e-015	-1.3167e-014	-6.09828e-015	1.74437e-014	2.39672e-014	3.44301e-014	5.239e-014	5.56557e-014	5.97319e-014	4.91277e-014	3.99175e-014
4.80745e-015	1.81875e-014	4.52082e-015	-1.08732e-014	-1.0545e-014	-8.91928e-015	-1.12299e-014	1.25187e-014	3.25603e-014	4.15943e-014	1.99747e-014	4.83118e-014	2.02794e-014	2.26415e-014	-9.46632e-015	-1.32717e-014	-6.16061e-015	1.73831e-014	2.37867e-014	3.40611e-014	5.25279e-014	5.57225e-014	6.00416e-014	4.9591e-014	4.02242e-014
4.69937e-015	1.88254e-014	4.7637e-015	-1.1272e-014	-1.08364e-014	-9.28338e-015	-1.14733e-014	1.21066e-014	3.26565e-014	4.18549e-014	2.01145e-014	4.8561e-014	2.04003e-014	2.30245e-014	-9.59428e-015	-1.33656e-014	-6.24604e-015	1.73399e-014	2.36259e-014	3.36809e-014	5.26655e-014	5.57954e-014	6.03446e-014	5.00561e-014	4.05108e-014
4.59573e-015	1.94523e-014	5.01649e-015	-1.1649e-014	-1.11112e-014	-9.58658e-015	-1.16972e-014	1.16856e-014	3.27674e-014	4.2123e-014	2.02458e-014	4.88208e-014	2.04896e-014	2.34197e-014	-9.70264e-015	-1.34503e-014	-6.35507e-015	1.73143e-014	2.34857e-014	3.32909e-014	5.28027e-014	5.58743e-014	6.064e-014	5.05223e-014	4.07757e-014
4.49733e-015	2.00649e-014	5.2795e-015	-1.20033e-014	-1.13689e-014	-9.82779e-015	-1.19006e-014	1.12582e-014	3.28924e-014	4.23987e-014	2.03685e-014	4.90919e-014	2.05462e-014	2.38264e-014	-9.79283e-015	-1.35283e-014	-6.48807e-015	1.73065e-014	2.33663e-014	3.28931e-014	5.29401e-014	5.59582e-014	6.09275e-014	5.09885e-014	4.10172e-014
4.40489e-015	2.066e-014	5.55294e-015	-1.23333e-014	-1.16093e-014	-1.00069e-014	-1.20824e-014	1.0827e-014	3.30307e-014	4.2682e-014	2.04833e-014	4.93742e-014	2.0571e-014	2.42431e-014	-9.86659e-015	-1.36021e-014	-6.6445e-015	1.73168e-014	2.32682e-014	3.24892e-014	5.30779e-014	5.6047e-014	6.12068e-014	5.14532e-014	4.12341e-014
4.31962e-015	2.12342e-014	5.83677e-015	-1.26397e-014	-1.18316e-014	-1.01238e-014	-1.22423e-014	1.0395e-014	3.31821e-014	4.29727e-014	2.05909e-014	4.96675e-014	2.05638e-014	2.4668e-014	-9.92579e-015	-1.36733e-014	-6.8247e-015	1.7345e-014	2.31909e-014	3.20815e-014	5.32161e-014	5.61398e-014	6.14775e-014	5.19147e-014	4.14246e-014
4.24258e-015	2.17849e-014	6.13126e-015	-1.29221e-014	-1.20362e-014	-1.01796e-014	-1.23798e-014	9.96471e-015	3.33459e-014	4.32702e-014	2.06921e-014	4.99712e-014	2.05265e-014	2.51002e-014	-9.97199e-015	-1.37443e-014	-7.0288e-015	1.73906e-014	2.31348e-014	3.16719e-014	5.33551e-014	5.62362e-014	6.17401e-014	5.23724e-014	4.15882e-014
4.17512e-015	2.23098e-014	6.43644e-015	-1.31803e-014	-1.22229e-014	-1.01759e-014	-1.24954e-014	9.53891e-015	3.35218e-014	4.35741e-014	2.07876e-014	5.02849e-014	2.04594e-014	2.5539e-014	-1.00078e-014	-1.38174e-014	-7.25667e-015	1.7454e-014	2.30988e-014	3.12632e-014	5.34949e-014	5.63342e-014	6.19948e-014	5.28246e-014	4.17241e-014
4.11817e-015	2.2807e-014	6.75186e-015	-1.34142e-014	-1.23925e-014	-1.01155e-014	-1.25893e-014	9.12082e-015	3.3709e-014	4.38841e-014	2.08785e-014	5.06076e-014	2.03639e-014	2.59829e-014	-1.00358e-014	-1.3895e-014	-7.50729e-015	1.75351e-014	2.30828e-014	3.0857e-014	5.36373e-014	5.64335e-014	6.22418e-014	5.32699e-014	4.18322e-014
4.07252e-015	2.32744e-014	7.07674e-015	-1.36248e-014	-1.25456e-014	-1.00015e-014	-1.26619e-014	8.71379e-015	3.39061e-014	4.41996e-014	2.09654e-014	5.0938e-014	2.02417e-014	2.64314e-014	-1.00588e-014	-1.39788e-014	-7.77981e-015	1.76338e-014	2.30855e-014	3.04557e-014	5.37821e-014	5.65332e-014	6.24814e-014	5.37073e-014	4.19125e-014
4.03876e-015	2.37101e-014	7.41076e-015	-1.38127e-014	-1.26824e-014	-9.83717e-015	-1.27142e-014	8.32053e-015	3.41126e-014	4.452e-014	2.10491e-014	5.12745e-014	2.00946e-014	2.68833e-014	-1.00797e-014	-1.4071e-014	-8.07318e-015	1.77497e-014	2.31059e-014	3.00611e-014	5.39293e-014	5.66327e-014	6.27142e-014	5.41351e-014	4.19653e-014
4.01788e-015	2.41138e-014	7.75382e-015	-1.39787e-014	-1.28047e-014	-9.62687e-015	-1.2748e-014	7.94361e-015	3.43276e-014	4.48442e-014	2.11311e-014	5.16163e-014	1.99251e-014	2.73381e-014	-1.01005e-014	-1.4173e-014	-8.3864e-015	1.78826e-014	2.31442e-014	2.96754e-014	5.40801e-014	5.67315e-014	6.29407e-014	5.45513e-014	4.19914e-014
4.0095e-015	2.4485e-014	8.10437e-015	-1.41235e-014	-1.29134e-014	-9.37526e-015	-1.27642e-014	7.58553e-015	3.45491e-014	4.51714e-014	2.12119e-014	5.1962e-014	1.97364e-014	2.77946e-014	-1.01243e-014	-1.42868e-014	-8.71772e-015	1.80325e-014	2.31985e-014	2.93001e-014	5.42352e-014	5.68287e-014	6.31618e-014	5.49537e-014	4.19923e-014
4.01417e-015	2.48233e-014	8.46137e-015	-1.42485e-014	-1.30093e-014	-9.0876e-015	-1.27649e-014	7.24859e-015	3.47762e-014	4.55008e-014	2.12922e-014	5.23099e-014	1.95315e-014	2.82523e-014	-1.01538e-014	-1.44135e-014	-9.06626e-015	1.81993e-014	2.32671e-014	2.8937e-014	5.43955e-014	5.69235e-014	6.33778e-014	5.53415e-014	4.19693e-014
4.03266e-015	2.51288e-014	8.82425e-015	-1.43543e-014	-1.30937e-014	-8.76939e-015	-1.27514e-014	6.93536e-015	3.50075e-014	4.58314e-014	2.13728e-014	5.26587e-014	1.93139e-014	2.87108e-014	-1.01921e-014	-1.45539e-014	-9.43025e-015	1.83823e-014	2.33485e-014	2.85874e-014	5.4561e-014	5.70148e-014	6.35892e-014	5.57129e-014	4.19242e-014
4.06542e-015	2.54015e-014	9.19158e-015	-1.4442e-014	-1.31681e-014	-8.42578e-015	-1.27261e-014	6.64764e-015	3.52423e-014	4.61621e-014	2.14555e-014	5.30056e-014	1.9086e-014	2.9169e-014	-1.02416e-014	-1.47089e-014	-9.80765e-015	1.85805e-014	2.34412e-014	2.82537e-014	5.47318e-014	5.71019e-014	6.37974e-014	5.60659e-014	4.18593e-014
4.1122e-015	2.56419e-014	9.56169e-015	-1.45128e-014	-1.32337e-014	-8.0635e-015	-1.26913e-014	6.38692e-015	3.54795e-014	4.64911e-014	2.15413e-014	5.33489e-014	1.88516e-014	2.96263e-014	-1.0305e-014	-1.48785e-014	-1.01972e-014	1.87938e-014	2.35448e-014	2.7937e-014	5.49085e-014	5.71843e-014	6.40032e-014	5.63993e-014	4.17768e-014
4.17363e-015	2.58516e-014	9.93296e-015	-1.45682e-014	-1.32926e-014	-7.68891e-015	-1.26495e-014	6.15417e-015	3.57186e-014	4.68174e-014	2.16304e-014	5.36874e-014	1.86146e-014	3.00821e-014	-1.03845e-014	-1.5063e-014	-1.05974e-014	1.90208e-014	2.36568e-014	2.76383e-014	5.50909e-014	5.72611e-014	6.42072e-014	5.67117e-014	4.16788e-014
4.25015e-015	2.60326e-014	1.03047e-014	-1.46092e-014	-1.33459e-014	-7.30845e-015	-1.26036e-014	5.95062e-015	3.5958e-014	4.71392e-014	2.17239e-014	5.40194e-014	1.83783e-014	3.05359e-014	-1.04818e-014	-1.52624e-014	-1.10068e-014	1.92604e-014	2.37751e-014	2.7358e-014	5.52801e-014	5.73314e-014	6.44107e-014	5.70017e-014	4.15683e-014
4.34076e-015	2.61858e-014	1.06749e-014	-1.46376e-014	-1.33957e-014	-6.92833e-015	-1.25563e-014	5.77725e-015	3.61971e-014	4.74548e-014	2.18226e-014	5.43425e-014	1.81469e-014	3.09869e-014	-1.05985e-014	-1.54766e-014	-1.14238e-014	1.95112e-014	2.38977e-014	2.70973e-014	5.54762e-014	5.73942e-014	6.46142e-014	5.72686e-014	4.14485e-014
4.44499e-015	2.63141e-014	1.10414e-014	-1.46552e-014	-1.34437e-014	-6.55504e-015	-1.25105e-014	5.63482e-015	3.64346e-014	4.77633e-014	2.19267e-014	5.46546e-014	1.79243e-014	3.14342e-014	-1.07359e-014	-1.57048e-014	-1.18467e-014	1.97718e-014	2.40229e-014	2.6856e-014	5.56788e-014	5.74491e-014	6.48187e-014	5.75109e-014	4.13227e-014
4.56206e-015	2.64198e-014	1.14025e-014	-1.46629e-014	-1.34914e-014	-6.19484e-015	-1.24684e-014	5.52302e-015	3.66691e-014	4.80644e-014	2.20369e-014	5.49541e-014	1.77144e-014	3.18775e-014	-1.08952e-014	-1.59463e-014	-1.22745e-014	2.00407e-014	2.41488e-014	2.66345e-014	5.58881e-014	5.74958e-014	6.50251e-014	5.77279e-014	4.11938e-014
4.69095e-015	2.65052e-014	1.1757e-014	-1.46625e-014	-1.354e-014	-5.85279e-015	-1.24322e-014	5.4417e-015	3.68997e-014	4.83561e-014	2.2153e-014	5.52396e-014	1.75204e-014	3.23166e-014	-1.10768e-014	-1.61993e-014	-1.2705e-014	2.03159e-014	2.42736e-014	2.64331e-014	5.61035e-014	5.75331e-014	6.52338e-014	5.79187e-014	4.10655e-014
4.83048e-015	2.65732e-014	1.21029e-014	-1.46556e-014	-1.35904e-014	-5.53416e-015	-1.24047e-014	5.39002e-015	3.71258e-014	4.86367e-014	2.22755e-014	5.55097e-014	1.73456e-014	3.27503e-014	-1.12814e-014	-1.64625e-014	-1.31372e-014	2.0595e-014	2.43949e-014	2.62516e-014	5.63246e-014	5.7561e-014	6.54456e-014	5.80829e-014	4.09409e-014
4.97954e-015	2.66272e-014	1.24384e-014	-1.46435e-014	-1.36445e-014	-5.24439e-015	-1.23885e-014	5.36631e-015	3.73465e-014	4.89047e-014	2.24043e-014	5.5763e-014	1.71932e-014	3.31775e-014	-1.15084e-014	-1.67346e-014	-1.3571e-014	2.08765e-014	2.4512e-014	2.60893e-014	5.65507e-014	5.75795e-014	6.56602e-014	5.82203e-014	4.08237e-014
5.13764e-015	2.66696e-014	1.27615e-014	-1.46278e-014	-1.37033e-014	-4.98802e-015	-1.23861e-014	5.36985e-015	3.75605e-014	4.91593e-014	2.25391e-014	5.5998e-014	1.7066e-014	3.35973e-014	-1.1758e-014	-1.70132e-014	-1.40054e-014	2.11578e-014	2.46235e-014	2.59451e-014	5.67809e-014	5.75879e-014	6.5878e-014	5.83305e-014	4.07172e-014
5.30342e-015	2.67038e-014	1.30703e-014	-1.46101e-014	-1.37684e-014	-4.76895e-015	-1.23994e-014	5.39873e-015	3.77672e-014	4.93986e-014	2.26793e-014	5.62127e-014	1.69659e-014	3.4009e-014	-1.20295e-014	-1.72962e-014	-1.44392e-014	2.1437e-014	2.47278e-014	2.58181e-014	5.70143e-014	5.75857e-014	6.60999e-014	5.84134e-014	4.06247e-014
5.47416e-015	2.67329e-014	1.33625e-014	-1.45909e-014	-1.38406e-014	-4.59138e-015	-1.24306e-014	5.45085e-015	3.79647e-014	4.96213e-014	2.28246e-014	5.64065e-014	1.68953e-014	3.44113e-014	-1.23215e-014	-1.75817e-014	-1.4872e-014	2.17111e-014	2.48232e-014	2.57072e-014	5.72503e-014	5.75723e-014	6.63258e-014	5.847e-014	4.05493e-014
5.64828e-015	2.67598e-014	1.36368e-014	-1.45714e-014	-1.39209e-014	-4.45883e-015	-1.24813e-014	5.52386e-015	3.81518e-014	4.98261e-014	2.29738e-014	5.6579e-014	1.68559e-014	3.48037e-014	-1.26326e-014	-1.78673e-014	-1.53028e-014	2.1977e-014	2.49085e-014	2.56117e-014	5.74876e-014	5.75473e-014	6.6555e-014	5.85005e-014	4.04937e-014
5.82416e-015	2.67876e-014	1.38915e-014	-1.45533e-014	-1.40101e-014	-4.37361e-015	-1.25531e-014	5.61557e-015	3.83281e-014	5.00124e-014	2.31263e-014	5.67295e-014	1.68483e-014	3.51846e-014	-1.29612e-014	-1.81502e-014	-1.5731e-014	2.22324e-014	2.49825e-014	2.553e-014	5.77248e-014	5.75102e-014	6.67874e-014	5.85055e-014	4.04604e-014
6.00023e-015	2.68193e-014	1.41251e-014	-1.45377e-014	-1.41086e-014	-4.33735e-015	-1.2647e-014	5.72356e-015	3.84922e-014	5.01792e-014	2.32815e-014	5.68578e-014	1.68729e-014	3.55524e-014	-1.33052e-014	-1.84283e-014	-1.6156e-014	2.24747e-014	2.50445e-014	2.54596e-014	5.79602e-014	5.74609e-014	6.7023e-014	5.84863e-014	4.04517e-014
6.17471e-015	2.68578e-014	1.43362e-014	-1.45258e-014	-1.42168e-014	-4.35129e-015	-1.27641e-014	5.84562e-015	3.86432e-014	5.03259e-014	2.34382e-014	5.6964e-014	1.69296e-014	3.5906e-014	-1.36627e-014	-1.86994e-014	-1.65775e-014	2.2701e-014	2.50936e-014	2.53989e-014	5.81926e-014	5.73987e-014	6.7262e-014	5.84436e-014	4.04699e-014
6.34558e-015	2.6906e-014	1.45235e-014	-1.45192e-014	-1.4335e-014	-4.41564e-015	-1.29049e-014	5.97911e-015	3.87801e-014	5.04521e-014	2.35953e-014	5.70476e-014	1.70183e-014	3.62438e-014	-1.40311e-014	-1.89605e-014	-1.69958e-014	2.29089e-014	2.51293e-014	2.5346e-014	5.84204e-014	5.73236e-014	6.75041e-014	5.83783e-014	4.05169e-014
6.51066e-015	2.69661e-014	1.46852e-014	-1.45185e-014	-1.44633e-014	-4.53013e-015	-1.30698e-014	6.12051e-015	3.89018e-014	5.0557e-014	2.37518e-014	5.7109e-014	1.71383e-014	3.6564e-014	-1.44079e-014	-1.92092e-014	-1.74106e-014	2.30953e-014	2.51508e-014	2.52993e-014	5.86428e-014	5.72353e-014	6.77493e-014	5.8292e-014	4.05937e-014
6.66699e-015	2.70407e-014	1.48207e-014	-1.45241e-014	-1.46016e-014	-4.69396e-015	-1.32582e-014	6.26711e-015	3.90073e-014	5.06403e-014	2.39068e-014	5.71476e-014	1.72883e-014	3.68653e-014	-1.479e-014	-1.94431e-014	-1.78207e-014	2.32582e-014	2.51583e-014	2.52567e-014	5.88576e-014	5.71343e-014	6.79962e-014	5.81862e-014	4.07018e-014
6.81253e-015	2.71312e-014	1.49292e-014	-1.4537e-014	-1.47498e-014	-4.90551e-015	-1.34699e-014	6.41577e-015	3.90954e-014	5.07016e-014	2.40583e-014	5.71635e-014	1.74667e-014	3.71468e-014	-1.51751e-014	-1.96599e-014	-1.82263e-014	2.33946e-014	2.51516e-014	2.52167e-014	5.90627e-014	5.70201e-014	6.82441e-014	5.8062e-014	4.08407e-014
6.94544e-015	2.72397e-014	1.50093e-014	-1.45576e-014	-1.49077e-014	-5.16265e-015	-1.37042e-014	6.56392e-015	3.91656e-014	5.07407e-014	2.42046e-014	5.71575e-014	1.76714e-014	3.7407e-014	-1.55601e-014	-1.98575e-014	-1.86275e-014	2.3503e-014	2.51306e-014	2.51777e-014	5.92561e-014	5.68919e-014	6.84923e-014	5.7921e-014	4.10102e-014
7.06407e-015	2.73671e-014	1.50605e-014	-1.45869e-014	-1.50744e-014	-5.46275e-015	-1.39594e-014	6.70878e-015	3.92166e-014	5.07575e-014	2.43448e-014	5.71299e-014	1.78994e-014	3.76443e-014	-1.59419e-014	-2.00341e-014	-1.9024e-014	2.35803e-014	2.50955e-014	2.51376e-014	5.94361e-014	5.67505e-014	6.87392e-014	5.77651e-014	4.12104e-014
7.16637e-015	2.75147e-014	1.50824e-014	-1.46254e-014	-1.52489e-014	-5.80192e-015	-1.42339e-014	6.84783e-015	3.92475e-014	5.07519e-014	2.44768e-014	5.70817e-014	1.81474e-014	3.78565e-014	-1.63174e-014	-2.01883e-014	-1.94148e-014	2.36247e-014	2.50471e-014	2.5095e-014	5.96013e-014	5.65964e-014	6.89841e-014	5.75962e-014	4.14398e-014
7.25046e-015	2.76828e-014	1.50752e-014	-1.4673e-014	-1.54306e-014	-6.17698e-015	-1.45259e-014	6.97885e-015	3.92582e-014	5.07246e-014	2.45997e-014	5.70132e-014	1.8412e-014	3.80425e-014	-1.66839e-014	-2.03184e-014	-1.97988e-014	2.36346e-014	2.49854e-014	2.50485e-014	5.97497e-014	5.643e-014	6.92256e-014	5.74159e-014	4.16976e-014
7.31468e-015	2.78718e-014	1.50391e-014	-1.47304e-014	-1.56189e-014	-6.58395e-015	-1.48336e-014	7.10054e-015	3.92478e-014	5.06757e-014	2.4712e-014	5.69256e-014	1.86892e-014	3.8201e-014	-1.7039e-014	-2.04233e-014	-2.01756e-014	2.36082e-014	2.49111e-014	2.49968e-014	5.98798e-014	5.62511e-014	6.94627e-014	5.72262e-014	4.19819e-014
7.35759e-015	2.80817e-014	1.49739e-014	-1.47967e-014	-1.58119e-014	-7.01734e-015	-1.51541e-014	7.21106e-015	3.92155e-014	5.06057e-014	2.48125e-014	5.68204e-014	1.89755e-014	3.83305e-014	-1.73795e-014	-2.05024e-014	-2.05446e-014	2.35446e-014	2.48247e-014	2.49378e-014	5.99899e-014	5.60598e-014	6.96941e-014	5.70296e-014	4.22905e-014
7.37774e-015	2.83114e-014	1.48809e-014	-1.48715e-014	-1.60085e-014	-7.47198e-015	-1.54845e-014	7.3092e-015	3.91611e-014	5.05155e-014	2.49003e-014	5.66993e-014	1.92665e-014	3.84305e-014	-1.77027e-014	-2.05546e-014	-2.09043e-014	2.34428e-014	2.47268e-014	2.48695e-014	6.00788e-014	5.58565e-014	6.99182e-014	5.68275e-014	4.26214e-014
7.37349e-015	2.85602e-014	1.47606e-014	-1.49545e-014	-1.62077e-014	-7.94289e-015	-1.5822e-014	7.39328e-015	3.90839e-014	5.04058e-014	2.49737e-014	5.65627e-014	1.95572e-014	3.84999e-014	-1.80065e-014	-2.05793e-014	-2.12545e-014	2.3303e-014	2.46187e-014	2.47906e-014	6.01452e-014	5.56416e-014	7.01334e-014	5.66213e-014	4.2972e-014
7.34406e-015	2.88269e-014	1.4614e-014	-1.50462e-014	-1.64073e-014	-8.42463e-015	-1.61633e-014	7.4627e-015	3.8984e-014	5.02776e-014	2.50315e-014	5.6412e-014	1.98441e-014	3.85375e-014	-1.82882e-014	-2.0577e-014	-2.15944e-014	2.31249e-014	2.45008e-014	2.47002e-014	6.01873e-014	5.5416e-014	7.03383e-014	5.64132e-014	4.33391e-014
7.28848e-015	2.91103e-014	1.44426e-014	-1.51458e-014	-1.6606e-014	-8.91176e-015	-1.65053e-014	7.51667e-015	3.88607e-014	5.01312e-014	2.50736e-014	5.62489e-014	2.01228e-014	3.85426e-014	-1.85464e-014	-2.05479e-014	-2.19225e-014	2.29087e-014	2.4374e-014	2.45973e-014	6.02039e-014	5.51801e-014	7.0532e-014	5.62052e-014	4.37194e-014
7.20661e-015	2.94086e-014	1.4247e-014	-1.5252e-014	-1.68023e-014	-9.39804e-015	-1.68441e-014	7.55506e-015	3.87142e-014	4.99672e-014	2.50991e-014	5.60745e-014	2.03891e-014	3.85152e-014	-1.87799e-014	-2.04924e-014	-2.22381e-014	2.26554e-014	2.42388e-014	2.44807e-014	6.01937e-014	5.49341e-014	7.07132e-014	5.59984e-014	4.41091e-014
7.09813e-015	2.97196e-014	1.40289e-014	-1.53639e-014	-1.69941e-014	-9.87849e-015	-1.71764e-014	7.57745e-015	3.8544e-014	4.9786e-014	2.51071e-014	5.58904e-014	2.06385e-014	3.84553e-014	-1.89868e-014	-2.04115e-014	-2.25402e-014	2.23656e-014	2.4096e-014	2.43495e-014	6.01554e-014	5.46793e-014	7.08797e-014	5.57947e-014	4.4505e-014
6.96273e-015	3.00407e-014	1.37899e-014	-1.54805e-014	-1.7179e-014	-1.03476e-014	-1.74981e-014	7.58449e-015	3.83502e-014	4.95878e-014	2.5097e-014	5.56978e-014	2.08669e-014	3.83631e-014	-1.91658e-014	-2.03062e-014	-2.28273e-014	2.20404e-014	2.39469e-014	2.42033e-014	6.00885e-014	5.44163e-014	7.10307e-014	5.55959e-014	4.4904e-014
6.80053e-015	3.03694e-014	1.35318e-014	-1.56004e-014	-1.7356e-014	-1.08001e-014	-1.78057e-014	7.57688e-015	3.81328e-014	4.93736e-014	2.50689e-014	5.54981e-014	2.10698e-014	3.82381e-014	-1.93161e-014	-2.01782e-014	-2.30981e-014	2.16818e-014	2.37921e-014	2.40419e-014	5.99929e-014	5.41456e-014	7.11644e-014	5.54027e-014	4.53014e-014
6.61148e-015	3.07032e-014	1.32568e-014	-1.57222e-014	-1.75231e-014	-1.12302e-014	-1.80957e-014	7.55546e-015	3.78925e-014	4.91443e-014	2.50224e-014	5.52921e-014	2.12438e-014	3.80808e-014	-1.94378e-014	-2.0029e-014	-2.3351e-014	2.12924e-014	2.36321e-014	2.38646e-014	5.98678e-014	5.3869e-014	7.128e-014	5.52167e-014	4.56932e-014
6.39667e-015	3.10386e-014	1.29665e-014	-1.58442e-014	-1.76779e-014	-1.16334e-014	-1.8365e-014	7.52178e-015	3.76303e-014	4.89008e-014	2.49571e-014	5.50812e-014	2.13851e-014	3.78921e-014	-1.95302e-014	-1.98604e-014	-2.35857e-014	2.08744e-014	2.34674e-014	2.36714e-014	5.97127e-014	5.35878e-014	7.13758e-014	5.50386e-014	4.60756e-014
6.15754e-015	3.13729e-014	1.26632e-014	-1.59651e-014	-1.7819e-014	-1.2005e-014	-1.86099e-014	7.47727e-015	3.73465e-014	4.86437e-014	2.48737e-014	5.4867e-014	2.14905e-014	3.7673e-014	-1.95938e-014	-1.96749e-014	-2.37999e-014	2.04307e-014	2.32994e-014	2.34618e-014	5.95277e-014	5.33027e-014	7.14504e-014	5.48696e-014	4.64451e-014
5.89531e-015	3.17026e-014	1.23488e-014	-1.60837e-014	-1.79451e-014	-1.23408e-014	-1.88281e-014	7.42367e-015	3.70417e-014	4.8374e-014	2.47725e-014	5.46503e-014	2.1558e-014	3.74246e-014	-1.96284e-014	-1.9475e-014	-2.39916e-014	1.99643e-014	2.31282e-014	2.32358e-014	5.93134e-014	5.30151e-014	7.15029e-014	5.47097e-014	4.67979e-014
5.61156e-015	3.20242e-014	1.20257e-014	-1.61981e-014	-1.80545e-014	-1.26371e-014	-1.90172e-014	7.3634e-015	3.67174e-014	4.80916e-014	2.46539e-014	5.44327e-014	2.15847e-014	3.71481e-014	-1.96344e-014	-1.92629e-014	-2.41604e-014	1.94779e-014	2.29537e-014	2.29938e-014	5.90697e-014	5.27266e-014	7.15323e-014	5.45599e-014	4.71309e-014
5.30832e-015	3.23348e-014	1.16957e-014	-1.63068e-014	-1.81461e-014	-1.28895e-014	-1.91743e-014	7.29791e-015	3.63746e-014	4.77975e-014	2.45189e-014	5.42148e-014	2.15691e-014	3.68452e-014	-1.9613e-014	-1.90408e-014	-2.43049e-014	1.89753e-014	2.27757e-014	2.27357e-014	5.87968e-014	5.24387e-014	7.15371e-014	5.44203e-014	4.74411e-014
4.98737e-015	3.26309e-014	1.13611e-014	-1.64074e-014	-1.82184e-014	-1.30957e-014	-1.92969e-014	7.22921e-015	3.60146e-014	4.74927e-014	2.43681e-014	5.39968e-014	2.15103e-014	3.65175e-014	-1.95653e-014	-1.88116e-014	-2.44245e-014	1.84593e-014	2.25945e-014	2.24622e-014	5.84952e-014	5.21529e-014	7.15167e-014	5.42917e-014	4.77255e-014
4.651e-015	3.29088e-014	1.10239e-014	-1.64984e-014	-1.82705e-014	-1.3254e-014	-1.93833e-014	7.15952e-015	3.56381e-014	4.71771e-014	2.42025e-014	5.37798e-014	2.14074e-014	3.61665e-014	-1.94923e-014	-1.85775e-014	-2.45186e-014	1.79342e-014	2.24101e-014	2.21739e-014	5.81664e-014	5.18708e-014	7.147e-014	5.41746e-014	4.79814e-014
4.30105e-015	3.31657e-014	1.06858e-014	-1.65781e-014	-1.83011e-014	-1.33629e-014	-1.94327e-014	7.09099e-015	3.52465e-014	4.68516e-014	2.40232e-014	5.35646e-014	2.12594e-014	3.57947e-014	-1.93958e-014	-1.83411e-014	-2.4586e-014	1.74042e-014	2.22228e-014	2.18713e-014	5.78109e-014	5.15934e-014	7.13962e-014	5.40683e-014	4.82063e-014
3.94005e-015	3.33978e-014	1.03492e-014	-1.66444e-014	-1.83098e-014	-1.34211e-014	-1.94439e-014	7.0258e-015	3.48416e-014	4.65158e-014	2.38309e-014	5.33517e-014	2.10666e-014	3.54041e-014	-1.92772e-014	-1.81049e-014	-2.46268e-014	1.68731e-014	2.20312e-014	2.15552e-014	5.74299e-014	5.13225e-014	7.12944e-014	5.39728e-014	4.83978e-014
3.57099e-015	3.36022e-014	1.00163e-014	-1.66955e-014	-1.82954e-014	-1.34283e-014	-1.94156e-014	6.96619e-015	3.44258e-014	4.61707e-014	2.36268e-014	5.31414e-014	2.08301e-014	3.4997e-014	-1.91386e-014	-1.78715e-014	-2.46412e-014	1.63442e-014	2.18352e-014	2.12261e-014	5.70244e-014	5.10595e-014	7.11643e-014	5.38878e-014	4.85544e-014
3.19637e-015	3.37764e-014	9.68865e-015	-1.673e-014	-1.82575e-014	-1.33845e-014	-1.93473e-014	6.91408e-015	3.40011e-014	4.58172e-014	2.3412e-014	5.29337e-014	2.05511e-014	3.45751e-014	-1.89822e-014	-1.76425e-014	-2.46296e-014	1.58211e-014	2.1635e-014	2.08853e-014	5.65954e-014	5.08058e-014	7.10058e-014	5.3813e-014	4.8675e-014
2.819e-015	3.39179e-014	9.36778e-015	-1.67468e-014	-1.81957e-014	-1.32898e-014	-1.92398e-014	6.87129e-015	3.35685e-014	4.54556e-014	2.31876e-014	5.27286e-014	2.02312e-014	3.41415e-014	-1.88093e-014	-1.74197e-014	-2.45925e-014	1.5308e-014	2.14297e-014	2.05332e-014	5.6145e-014	5.05621e-014	7.08184e-014	5.37482e-014	4.87583e-014
2.442e-015	3.40237e-014	9.05538e-015	-1.6744e-014	-1.81102e-014	-1.31454e-014	-1.90943e-014	6.83952e-015	3.31302e-014	4.50867e-014	2.29546e-014	5.25265e-014	1.98721e-014	3.36991e-014	-1.8622e-014	-1.72059e-014	-2.45301e-014	1.48085e-014	2.1219e-014	2.01709e-014	5.5675e-014	5.03294e-014	7.06014e-014	5.36929e-014	4.8804e-014
2.06827e-015	3.40913e-014	8.75221e-015	-1.67203e-014	-1.80009e-014	-1.29528e-014	-1.8912e-014	6.82003e-015	3.26888e-014	4.47111e-014	2.27144e-014	5.2327e-014	1.94768e-014	3.32504e-014	-1.84217e-014	-1.70023e-014	-2.44434e-014	1.43262e-014	2.10013e-014	1.97992e-014	5.51872e-014	5.01097e-014	7.03551e-014	5.36466e-014	4.88118e-014
1.70067e-015	3.41185e-014	8.45939e-015	-1.66744e-014	-1.78681e-014	-1.27139e-014	-1.86942e-014	6.81467e-015	3.22462e-014	4.43294e-014	2.24685e-014	5.21305e-014	1.90481e-014	3.27972e-014	-1.82107e-014	-1.68102e-014	-2.4334e-014	1.38641e-014	2.07763e-014	1.94192e-014	5.46838e-014	4.99029e-014	7.00803e-014	5.36082e-014	4.87821e-014
1.34261e-015	3.4104e-014	8.17772e-015	-1.66054e-014	-1.77122e-014	-1.24312e-014	-1.84425e-014	6.82456e-015	3.18043e-014	4.39425e-014	2.2218e-014	5.19369e-014	1.85897e-014	3.23418e-014	-1.79908e-014	-1.66307e-014	-2.42035e-014	1.34248e-014	2.05435e-014	1.90318e-014	5.41668e-014	4.97102e-014	6.97774e-014	5.35772e-014	4.87149e-014
9.96238e-016	3.40467e-014	7.90828e-015	-1.65123e-014	-1.75341e-014	-1.21081e-014	-1.81586e-014	6.8505e-015	3.13655e-014	4.35509e-014	2.19643e-014	5.17455e-014	1.8105e-014	3.18866e-014	-1.77643e-014	-1.64642e-014	-2.40539e-014	1.30105e-014	2.03025e-014	1.86382e-014	5.36385e-014	4.95329e-014	6.94467e-014	5.35533e-014	4.8611e-014
6.64055e-016	3.39451e-014	7.65111e-015	-1.6395e-014	-1.73346e-014	-1.1748e-014	-1.78452e-014	6.89284e-015	3.09321e-014	4.31554e-014	2.17084e-014	5.15563e-014	1.75981e-014	3.14342e-014	-1.75319e-014	-1.63123e-014	-2.38869e-014	1.26238e-014	2.00524e-014	1.82388e-014	5.31017e-014	4.93708e-014	6.90887e-014	5.3535e-014	4.84717e-014
3.48637e-016	3.37986e-014	7.40656e-015	-1.6253e-014	-1.71148e-014	-1.13545e-014	-1.75051e-014	6.95185e-015	3.0506e-014	4.2757e-014	2.14513e-014	5.13694e-014	1.70737e-014	3.09861e-014	-1.7296e-014	-1.61749e-014	-2.37045e-014	1.22669e-014	1.97925e-014	1.78348e-014	5.25585e-014	4.92247e-014	6.87043e-014	5.35216e-014	4.82986e-014
5.1752e-017	3.3607e-014	7.17478e-015	-1.60859e-014	-1.68759e-014	-1.09308e-014	-1.71413e-014	7.02708e-015	3.00886e-014	4.23569e-014	2.11941e-014	5.11845e-014	1.65362e-014	3.05447e-014	-1.7058e-014	-1.60519e-014	-2.3509e-014	1.1941e-014	1.95219e-014	1.74267e-014	5.20119e-014	4.90951e-014	6.82943e-014	5.35123e-014	4.80934e-014
-2.24432e-016	3.33705e-014	6.95591e-015	-1.58938e-014	-1.66191e-014	-1.04811e-014	-1.67578e-014	7.11826e-015	2.96824e-014	4.19565e-014	2.09372e-014	5.10008e-014	1.59898e-014	3.01116e-014	-1.68188e-014	-1.59431e-014	-2.33031e-014	1.16471e-014	1.924e-014	1.7016e-014	5.14643e-014	4.89815e-014	6.78595e-014	5.35062e-014	4.78573e-014
-4.78336e-016	3.30889e-014	6.74961e-015	-1.5677e-014	-1.63459e-014	-1.00102e-014	-1.63577e-014	7.22531e-015	2.92892e-014	4.15573e-014	2.06814e-014	5.08178e-014	1.54395e-014	2.96885e-014	-1.658e-014	-1.58483e-014	-2.30892e-014	1.13859e-014	1.89467e-014	1.66047e-014	5.09183e-014	4.88838e-014	6.74007e-014	5.35022e-014	4.7593e-014
-7.08591e-016	3.27624e-014	6.55557e-015	-1.54359e-014	-1.6058e-014	-9.52245e-015	-1.59451e-014	7.34749e-015	2.89105e-014	4.11611e-014	2.04275e-014	5.06351e-014	1.48899e-014	2.92763e-014	-1.6343e-014	-1.57665e-014	-2.28703e-014	1.1158e-014	1.86417e-014	1.61939e-014	5.03761e-014	4.8802e-014	6.69192e-014	5.34997e-014	4.73029e-014
-9.13136e-016	3.23923e-014	6.37301e-015	-1.51707e-014	-1.57578e-014	-9.02213e-015	-1.55237e-014	7.48291e-015	2.85482e-014	4.07693e-014	2.01761e-014	5.04521e-014	1.43453e-014	2.88768e-014	-1.61085e-014	-1.56967e-014	-2.26495e-014	1.09633e-014	1.83249e-014	1.57842e-014	4.98402e-014	4.87359e-014	6.64166e-014	5.34971e-014	4.6989e-014
-1.09123e-015	3.19801e-014	6.20141e-015	-1.48827e-014	-1.54465e-014	-8.51341e-015	-1.50972e-014	7.63028e-015	2.82036e-014	4.0383e-014	1.99281e-014	5.02686e-014	1.38103e-014	2.84908e-014	-1.58771e-014	-1.56378e-014	-2.243e-014	1.0802e-014	1.79963e-014	1.5376e-014	4.93136e-014	4.86848e-014	6.58947e-014	5.3494e-014	4.66545e-014
-1.24246e-015	3.15271e-014	6.0398e-015	-1.45727e-014	-1.51259e-014	-8.00076e-015	-1.46699e-014	7.78759e-015	2.78783e-014	4.00046e-014	1.96837e-014	5.00841e-014	1.32889e-014	2.81193e-014	-1.56498e-014	-1.5589e-014	-2.22147e-014	1.06727e-014	1.76557e-014	1.49707e-014	4.87986e-014	4.86469e-014	6.53553e-014	5.3489e-014	4.63022e-014
-1.36688e-015	3.10352e-014	5.88641e-015	-1.42419e-014	-1.47983e-014	-7.48892e-015	-1.42452e-014	7.9531e-015	2.75737e-014	3.96357e-014	1.94425e-014	4.98986e-014	1.27853e-014	2.77627e-014	-1.54275e-014	-1.55482e-014	-2.20069e-014	1.05741e-014	1.73029e-014	1.45692e-014	4.82975e-014	4.86215e-014	6.48003e-014	5.34816e-014	4.59346e-014
-1.46502e-015	3.05066e-014	5.74014e-015	-1.38926e-014	-1.44658e-014	-6.98198e-015	-1.38272e-014	8.12443e-015	2.72908e-014	3.92784e-014	1.92055e-014	4.97117e-014	1.23038e-014	2.74218e-014	-1.52102e-014	-1.55134e-014	-2.18099e-014	1.05056e-014	1.69386e-014	1.41726e-014	4.78127e-014	4.8608e-014	6.42314e-014	5.34714e-014	4.55541e-014
-1.53697e-015	2.99429e-014	5.60008e-015	-1.35268e-014	-1.41305e-014	-6.48412e-015	-1.34189e-014	8.30003e-015	2.70308e-014	3.89348e-014	1.89721e-014	4.95228e-014	1.18475e-014	2.70971e-014	-1.49978e-014	-1.54831e-014	-2.16263e-014	1.04652e-014	1.65636e-014	1.37813e-014	4.73462e-014	4.86045e-014	6.36503e-014	5.34569e-014	4.51626e-014
-1.58368e-015	2.93469e-014	5.46449e-015	-1.31458e-014	-1.37951e-014	-5.99901e-015	-1.30238e-014	8.47753e-015	2.67944e-014	3.86069e-014	1.87426e-014	4.93315e-014	1.14201e-014	2.67888e-014	-1.47909e-014	-1.5456e-014	-2.14591e-014	1.04508e-014	1.61779e-014	1.33961e-014	4.69012e-014	4.86096e-014	6.30601e-014	5.34375e-014	4.47626e-014
-1.6058e-015	2.87221e-014	5.33248e-015	-1.27514e-014	-1.34617e-014	-5.53004e-015	-1.26457e-014	8.65451e-015	2.65823e-014	3.82961e-014	1.85174e-014	4.91389e-014	1.10248e-014	2.64963e-014	-1.45893e-014	-1.54294e-014	-2.13106e-014	1.04603e-014	1.57822e-014	1.30173e-014	4.64791e-014	4.86212e-014	6.2463e-014	5.34121e-014	4.43568e-014
-1.60466e-015	2.80718e-014	5.20225e-015	-1.23457e-014	-1.3132e-014	-5.08061e-015	-1.22871e-014	8.8288e-015	2.63945e-014	3.80042e-014	1.82961e-014	4.89449e-014	1.06636e-014	2.62193e-014	-1.43931e-014	-1.54015e-014	-2.11825e-014	1.04912e-014	1.53772e-014	1.26456e-014	4.60819e-014	4.86375e-014	6.18615e-014	5.33798e-014	4.39472e-014
-1.58229e-015	2.73993e-014	5.0722e-015	-1.19306e-014	-1.28079e-014	-4.6535e-015	-1.19513e-014	8.99843e-015	2.62313e-014	3.77333e-014	1.80782e-014	4.87489e-014	1.03382e-014	2.5957e-014	-1.42024e-014	-1.53702e-014	-2.10774e-014	1.05417e-014	1.49649e-014	1.22812e-014	4.57118e-014	4.86568e-014	6.12573e-014	5.33396e-014	4.35358e-014
-1.54044e-015	2.67079e-014	4.9412e-015	-1.15088e-014	-1.24913e-014	-4.25139e-015	-1.16408e-014	9.16097e-015	2.60923e-014	3.74848e-014	1.78632e-014	4.85509e-014	1.00504e-014	2.57096e-014	-1.40173e-014	-1.53339e-014	-2.09977e-014	1.06087e-014	1.45463e-014	1.19247e-014	4.53702e-014	4.86764e-014	6.06526e-014	5.3291e-014	4.31251e-014
-1.48127e-015	2.60008e-014	4.80784e-015	-1.10822e-014	-1.21841e-014	-3.87592e-015	-1.13577e-014	9.31409e-015	2.59782e-014	3.72606e-014	1.7651e-014	4.83517e-014	9.80142e-015	2.54761e-014	-1.38376e-014	-1.52908e-014	-2.09448e-014	1.06896e-014	1.41223e-014	1.15766e-014	4.5058e-014	4.86943e-014	6.005e-014	5.32336e-014	4.27168e-014
-1.40716e-015	2.52819e-014	4.67094e-015	-1.06527e-014	-1.18881e-014	-3.52912e-015	-1.11033e-014	9.45538e-015	2.58884e-014	3.70613e-014	1.74415e-014	4.81519e-014	9.59204e-015	2.52555e-014	-1.36629e-014	-1.5239e-014	-2.09204e-014	1.07815e-014	1.36945e-014	1.12374e-014	4.4776e-014	4.87097e-014	5.9452e-014	5.31664e-014	4.23122e-014
-1.32067e-015	2.45554e-014	4.5289e-015	-1.02233e-014	-1.16045e-014	-3.21206e-015	-1.08791e-014	9.58275e-015	2.58224e-014	3.68881e-014	1.7234e-014	4.79514e-014	9.42206e-015	2.50462e-014	-1.34938e-014	-1.51777e-014	-2.0925e-014	1.08813e-014	1.32639e-014	1.09069e-014	4.45249e-014	4.87205e-014	5.88606e-014	5.30885e-014	4.1913e-014
-1.22441e-015	2.38245e-014	4.37986e-015	-9.79565e-015	-1.13349e-014	-2.92585e-015	-1.06868e-014	9.69423e-015	2.57791e-014	3.67413e-014	1.70283e-014	4.775e-014	9.29104e-015	2.48476e-014	-1.33298e-014	-1.51059e-014	-2.09586e-014	1.0986e-014	1.28311e-014	1.05844e-014	4.43055e-014	4.87233e-014	5.82783e-014	5.29992e-014	4.15207e-014
-1.12125e-015	2.30933e-014	4.22268e-015	-9.37206e-015	-1.10809e-014	-2.67176e-015	-1.05272e-014	9.78764e-015	2.57579e-014	3.66226e-014	1.68233e-014	4.75475e-014	9.19773e-015	2.46586e-014	-1.31713e-014	-1.50224e-014	-2.10211e-014	1.10926e-014	1.2398e-014	1.02705e-014	4.41179e-014	4.87165e-014	5.77073e-014	5.28979e-014	4.11365e-014
-1.014e-015	2.23661e-014	4.05673e-015	-8.95441e-015	-1.08437e-014	-2.45067e-015	-1.04007e-014	9.8618e-015	2.57571e-014	3.65319e-014	1.66183e-014	4.73439e-014	9.14138e-015	2.44781e-014	-1.30183e-014	-1.49266e-014	-2.11129e-014	1.11982e-014	1.19664e-014	9.96495e-015	4.39625e-014	4.86982e-014	5.71493e-014	5.27839e-014	4.07615e-014
-9.0547e-016	2.16458e-014	3.88079e-015	-8.54515e-015	-1.0625e-014	-2.26154e-015	-1.03074e-014	9.91622e-015	2.57758e-014	3.64689e-014	1.64135e-014	4.71395e-014	9.11969e-015	2.43049e-014	-1.28712e-014	-1.48187e-014	-2.12331e-014	1.13009e-014	1.15378e-014	9.66736e-015	4.38392e-014	4.86658e-014	5.66068e-014	5.26565e-014	4.03965e-014
-7.98127e-016	2.0937e-014	3.69437e-015	-8.14629e-015	-1.04251e-014	-2.10445e-015	-1.0247e-014	9.94966e-015	2.5813e-014	3.64336e-014	1.62086e-014	4.69349e-014	9.13058e-015	2.41374e-014	-1.27304e-014	-1.46983e-014	-2.13809e-014	1.13977e-014	1.11136e-014	9.37696e-015	4.37473e-014	4.86173e-014	5.60818e-014	5.25145e-014	4.00423e-014
-6.94837e-016	2.02432e-014	3.49639e-015	-7.75981e-015	-1.02449e-014	-1.97926e-015	-1.02199e-014	9.96107e-015	2.58669e-014	3.64251e-014	1.60026e-014	4.67304e-014	9.17146e-015	2.39745e-014	-1.25964e-014	-1.45659e-014	-2.15551e-014	1.1486e-014	1.06949e-014	9.09298e-015	4.36857e-014	4.8551e-014	5.55763e-014	5.2357e-014	3.96994e-014
-5.97831e-016	1.95681e-014	3.28612e-015	-7.38759e-015	-1.00846e-014	-1.88565e-015	-1.02249e-014	9.95076e-015	2.59355e-014	3.64416e-014	1.57951e-014	4.65258e-014	9.2389e-015	2.38144e-014	-1.24697e-014	-1.44223e-014	-2.17534e-014	1.15637e-014	1.02826e-014	8.81457e-015	4.36527e-014	4.84656e-014	5.50922e-014	5.21846e-014	3.93683e-014
-5.0927e-016	1.89147e-014	3.06339e-015	-7.03082e-015	-9.94492e-015	-1.82228e-015	-1.02614e-014	9.9185e-015	2.60169e-014	3.64817e-014	1.55853e-014	4.63211e-014	9.32995e-015	2.36556e-014	-1.23514e-014	-1.42684e-014	-2.19748e-014	1.16288e-014	9.87724e-015	8.54103e-015	4.3647e-014	4.83593e-014	5.46304e-014	5.19966e-014	3.90492e-014
-4.31667e-016	1.82859e-014	2.82742e-015	-6.69111e-015	-9.82662e-015	-1.78774e-015	-1.0329e-014	9.86485e-015	2.61085e-014	3.65438e-014	1.53731e-014	4.61167e-014	9.44067e-015	2.34979e-014	-1.22422e-014	-1.41051e-014	-2.22171e-014	1.16796e-014	9.47958e-015	8.27244e-015	4.36673e-014	4.8231e-014	5.41916e-014	5.17923e-014	3.87422e-014
-3.67499e-016	1.76845e-014	2.57862e-015	-6.36996e-015	-9.72956e-015	-1.78166e-015	-1.04253e-014	9.7897e-015	2.62089e-014	3.66256e-014	1.51578e-014	4.59121e-014	9.56733e-015	2.33399e-014	-1.21439e-014	-1.39347e-014	-2.24778e-014	1.17141e-014	9.09054e-015	8.00786e-015	4.37113e-014	4.80795e-014	5.37769e-014	5.15714e-014	3.84474e-014
-3.18705e-016	1.7113e-014	2.31662e-015	-6.06862e-015	-9.65424e-015	-1.80231e-015	-1.05496e-014	9.69338e-015	2.63163e-014	3.67243e-014	1.49389e-014	4.57068e-014	9.70554e-015	2.31805e-014	-1.20578e-014	-1.37588e-014	-2.27539e-014	1.17303e-014	8.71103e-015	7.7464e-015	4.37763e-014	4.79038e-014	5.3387e-014	5.13331e-014	3.81654e-014
-2.86952e-016	1.65739e-014	2.04176e-015	-5.78821e-015	-9.60059e-015	-1.84844e-015	-1.07003e-014	9.57717e-015	2.6428e-014	3.68378e-014	1.47159e-014	4.54998e-014	9.85041e-015	2.3019e-014	-1.19848e-014	-1.35793e-014	-2.30434e-014	1.17267e-014	8.34163e-015	7.487e-015	4.38596e-014	4.77024e-014	5.3023e-014	5.10769e-014	3.78959e-014
-2.74271e-016	1.60694e-014	1.7538e-015	-5.52992e-015	-9.5678e-015	-1.91876e-015	-1.08761e-014	9.44225e-015	2.65421e-014	3.69627e-014	1.44888e-014	4.5291e-014	9.99771e-015	2.28535e-014	-1.19266e-014	-1.33988e-014	-2.33428e-014	1.1702e-014	7.98376e-015	7.22887e-015	4.3959e-014	4.74756e-014	5.26858e-014	5.0803e-014	3.76392e-014
-2.8151e-016	1.5601e-014	1.45342e-015	-5.29441e-015	-9.55607e-015	-2.01155e-015	-1.1075e-014	9.29038e-015	2.66561e-014	3.70953e-014	1.42571e-014	4.50803e-014	1.01424e-014	2.26833e-014	-1.18843e-014	-1.32203e-014	-2.36495e-014	1.16561e-014	7.63719e-015	6.97118e-015	4.40709e-014	4.72224e-014	5.23758e-014	5.0511e-014	3.73952e-014
-3.09588e-016	1.51701e-014	1.14145e-015	-5.08265e-015	-9.56491e-015	-2.12505e-015	-1.12954e-014	9.12276e-015	2.67679e-014	3.72315e-014	1.40203e-014	4.48673e-014	1.02802e-014	2.25079e-014	-1.18598e-014	-1.30464e-014	-2.39611e-014	1.1588e-014	7.30132e-015	6.71319e-015	4.41924e-014	4.69429e-014	5.20926e-014	5.0201e-014	3.71632e-014
-3.5878e-016	1.47784e-014	8.19154e-016	-4.89461e-015	-9.59344e-015	-2.25784e-015	-1.15356e-014	8.94201e-015	2.68755e-014	3.73678e-014	1.37782e-014	4.46505e-014	1.04072e-014	2.23267e-014	-1.18546e-014	-1.28798e-014	-2.42745e-014	1.14969e-014	6.97618e-015	6.45397e-015	4.432e-014	4.66363e-014	5.18357e-014	4.9873e-014	3.69434e-014
-4.28991e-016	1.44268e-014	4.87106e-016	-4.73082e-015	-9.6404e-015	-2.40854e-015	-1.17933e-014	8.74986e-015	2.69766e-014	3.74998e-014	1.35303e-014	4.44294e-014	1.0519e-014	2.21388e-014	-1.18704e-014	-1.27236e-014	-2.45868e-014	1.13826e-014	6.6617e-015	6.1925e-015	4.44506e-014	4.63029e-014	5.16051e-014	4.95274e-014	3.67352e-014
-5.19753e-016	1.41152e-014	1.45835e-016	-4.59134e-015	-9.70516e-015	-2.57494e-015	-1.20672e-014	8.54858e-015	2.7069e-014	3.7624e-014	1.3277e-014	4.42031e-014	1.06116e-014	2.1944e-014	-1.19087e-014	-1.25805e-014	-2.48955e-014	1.1245e-014	6.35638e-015	5.9282e-015	4.45803e-014	4.5943e-014	5.14005e-014	4.91643e-014	3.65393e-014
-6.31475e-016	1.3844e-014	-2.03285e-016	-4.47608e-015	-9.78748e-015	-2.75559e-015	-1.23553e-014	8.34034e-015	2.71497e-014	3.77359e-014	1.30179e-014	4.39709e-014	1.06804e-014	2.17412e-014	-1.19712e-014	-1.24536e-014	-2.51979e-014	1.1084e-014	6.06025e-015	5.66088e-015	4.47052e-014	4.55574e-014	5.12209e-014	4.87838e-014	3.63555e-014
-7.63001e-016	1.36123e-014	-5.58563e-016	-4.38549e-015	-9.88609e-015	-2.94969e-015	-1.26559e-014	8.12716e-015	2.72168e-014	3.78311e-014	1.27532e-014	4.37316e-014	1.07212e-014	2.15306e-014	-1.20597e-014	-1.23453e-014	-2.54915e-014	1.08992e-014	5.77351e-015	5.38974e-015	4.48221e-014	4.51472e-014	5.10653e-014	4.83871e-014	3.61835e-014
-9.13315e-016	1.34193e-014	-9.18813e-016	-4.31972e-015	-1e-014	-3.15566e-015	-1.29676e-014	7.91061e-015	2.72688e-014	3.79054e-014	1.24829e-014	4.34837e-014	1.07305e-014	2.13118e-014	-1.21755e-014	-1.2259e-014	-2.57743e-014	1.06912e-014	5.49555e-015	5.11398e-015	4.49275e-014	4.47131e-014	5.09326e-014	4.79751e-014	3.60226e-014
-1.08149e-015	1.3264e-014	-1.28307e-015	-4.27868e-015	-1.01283e-014	-3.37255e-015	-1.32893e-014	7.69371e-015	2.73041e-014	3.79545e-014	1.22068e-014	4.32263e-014	1.07054e-014	2.1084e-014	-1.23199e-014	-1.21986e-014	-2.6044e-014	1.04606e-014	5.22473e-015	4.83339e-015	4.50183e-014	4.42567e-014	5.08208e-014	4.75484e-014	3.58738e-014
-1.26669e-015	1.31456e-014	-1.64972e-015	-4.26191e-015	-1.027e-014	-3.60005e-015	-1.36194e-014	7.47899e-015	2.73206e-014	3.79749e-014	1.19256e-014	4.29588e-014	1.06437e-014	2.08472e-014	-1.24939e-014	-1.21657e-014	-2.62994e-014	1.02076e-014	4.95996e-015	4.54812e-015	4.5091e-014	4.37799e-014	5.07283e-014	4.71076e-014	3.57373e-014
-1.46726e-015	1.30624e-014	-2.01687e-015	-4.26887e-015	-1.04236e-014	-3.83709e-015	-1.39559e-014	7.26871e-015	2.73176e-014	3.79627e-014	1.16393e-014	4.26805e-014	1.05435e-014	2.06013e-014	-1.26982e-014	-1.21625e-014	-2.65395e-014	9.93187e-015	4.70048e-015	4.25848e-015	4.51423e-014	4.32837e-014	5.0654e-014	4.66542e-014	3.56119e-014
-1.68172e-015	1.30122e-014	-2.38244e-015	-4.29929e-015	-1.05886e-014	-4.08321e-015	-1.42985e-014	7.06494e-015	2.72935e-014	3.7914e-014	1.13484e-014	4.23907e-014	1.04025e-014	2.03464e-014	-1.29336e-014	-1.21916e-014	-2.6763e-014	9.63466e-015	4.44543e-015	3.96448e-015	4.51687e-014	4.27701e-014	5.05957e-014	4.61897e-014	3.54981e-014
-1.90818e-015	1.29926e-014	-2.74537e-015	-4.35232e-015	-1.07636e-014	-4.33733e-015	-1.4646e-014	6.8692e-015	2.72467e-014	3.78262e-014	1.10531e-014	4.20888e-014	1.02192e-014	2.00823e-014	-1.32004e-014	-1.22547e-014	-2.69689e-014	9.31666e-015	4.19429e-015	3.66629e-015	4.51673e-014	4.22411e-014	5.0551e-014	4.57151e-014	3.53958e-014
-2.14513e-015	1.30014e-014	-3.10388e-015	-4.42755e-015	-1.09479e-014	-4.59881e-015	-1.49965e-014	6.6842e-015	2.71762e-014	3.76971e-014	1.0754e-014	4.17737e-014	9.99272e-015	1.98087e-014	-1.34989e-014	-1.23532e-014	-2.71571e-014	8.97861e-015	3.94572e-015	3.3642e-015	4.51365e-014	4.16989e-014	5.05176e-014	4.52321e-014	3.53044e-014
-2.39101e-015	1.30355e-014	-3.45668e-015	-4.52452e-015	-1.114e-014	-4.86686e-015	-1.53497e-014	6.51252e-015	2.70817e-014	3.75246e-014	1.04512e-014	4.14452e-014	9.72244e-015	1.95261e-014	-1.38292e-014	-1.2488e-014	-2.73271e-014	8.62121e-015	3.6984e-015	3.05896e-015	4.50733e-014	4.11454e-014	5.04937e-014	4.47426e-014	3.52241e-014
-2.64398e-015	1.30917e-014	-3.80185e-015	-4.64286e-015	-1.13392e-014	-5.14088e-015	-1.57049e-014	6.35485e-015	2.69624e-014	3.73072e-014	1.01451e-014	4.11024e-014	9.40842e-015	1.92352e-014	-1.41905e-014	-1.26595e-014	-2.74797e-014	8.24473e-015	3.45149e-015	2.75087e-015	4.49749e-014	4.0583e-014	5.04775e-014	4.42484e-014	3.51554e-014
-2.90183e-015	1.31663e-014	-4.13827e-015	-4.78184e-015	-1.15437e-014	-5.421e-015	-1.60612e-014	6.21239e-015	2.68171e-014	3.70431e-014	9.83609e-015	4.0745e-014	9.05109e-015	1.89358e-014	-1.45819e-014	-1.28681e-014	-2.76155e-014	7.85007e-015	3.20362e-015	2.44052e-015	4.48393e-014	4.00137e-014	5.04671e-014	4.37517e-014	3.50973e-014
-3.16299e-015	1.32559e-014	-4.46426e-015	-4.94082e-015	-1.17522e-014	-5.70668e-015	-1.64176e-014	6.08695e-015	2.66453e-014	3.67315e-014	9.52521e-015	4.03727e-014	8.65203e-015	1.8628e-014	-1.50026e-014	-1.3114e-014	-2.77349e-014	7.43804e-015	2.95403e-015	2.12823e-015	4.46652e-014	3.944e-014	5.04605e-014	4.32543e-014	3.50499e-014
-3.42595e-015	1.33573e-014	-4.77789e-015	-5.11905e-015	-1.19638e-014	-5.99848e-015	-1.67735e-014	5.97996e-015	2.6447e-014	3.63716e-014	9.21317e-015	3.99861e-014	8.21268e-015	1.83121e-014	-1.54514e-014	-1.33966e-014	-2.7839e-014	7.00936e-015	2.70092e-015	1.81493e-015	4.44512e-014	3.88647e-014	5.04544e-014	4.27583e-014	3.50131e-014
-3.68884e-015	1.34677e-014	-5.07843e-015	-5.31599e-015	-1.21769e-014	-6.29553e-015	-1.71285e-014	5.89202e-015	2.6223e-014	3.59632e-014	8.90088e-015	3.95846e-014	7.7356e-015	1.79885e-014	-1.59267e-014	-1.37146e-014	-2.793e-014	6.56486e-015	2.44406e-015	1.5023e-015	4.41967e-014	3.82895e-014	5.04464e-014	4.22653e-014	3.49867e-014
-3.94987e-015	1.35839e-014	-5.36423e-015	-5.53067e-015	-1.239e-014	-6.59747e-015	-1.74814e-014	5.82359e-015	2.59738e-014	3.55082e-014	8.58965e-015	3.91687e-014	7.22306e-015	1.76572e-014	-1.64264e-014	-1.40663e-014	-2.80094e-014	6.10525e-015	2.18336e-015	1.19088e-015	4.39013e-014	3.77164e-014	5.04353e-014	4.17779e-014	3.49699e-014
-4.2081e-015	1.37014e-014	-5.63412e-015	-5.76168e-015	-1.26022e-014	-6.90391e-015	-1.78319e-014	5.77484e-015	2.56997e-014	3.50082e-014	8.28018e-015	3.87391e-014	6.67776e-015	1.73187e-014	-1.69478e-014	-1.44503e-014	-2.80791e-014	5.63127e-015	1.91821e-015	8.81315e-016	4.35649e-014	3.71482e-014	5.04194e-014	4.12977e-014	3.4962e-014
-4.46193e-015	1.38167e-014	-5.88663e-015	-6.00802e-015	-1.28131e-014	-7.21433e-015	-1.81793e-014	5.74652e-015	2.54009e-014	3.44648e-014	7.9736e-015	3.8296e-014	6.10287e-015	1.69735e-014	-1.74881e-014	-1.48643e-014	-2.81411e-014	5.14392e-015	1.64763e-015	5.74872e-016	4.31876e-014	3.65867e-014	5.0396e-014	4.08268e-014	3.49629e-014
-4.71022e-015	1.39272e-014	-6.1201e-015	-6.26902e-015	-1.30216e-014	-7.52865e-015	-1.85228e-014	5.73812e-015	2.50781e-014	3.38805e-014	7.67078e-015	3.78409e-014	5.50171e-015	1.66223e-014	-1.80448e-014	-1.53055e-014	-2.81973e-014	4.64436e-015	1.37111e-015	2.72106e-016	4.27693e-014	3.60338e-014	5.03635e-014	4.03667e-014	3.49721e-014
-4.95256e-015	1.40295e-014	-6.33381e-015	-6.54362e-015	-1.32267e-014	-7.8461e-015	-1.88616e-014	5.7491e-015	2.47323e-014	3.32583e-014	7.37307e-015	3.73752e-014	4.87906e-015	1.62651e-014	-1.86144e-014	-1.57711e-014	-2.8251e-014	4.13263e-015	1.08845e-015	-2.62779e-017	4.23109e-014	3.54915e-014	5.03202e-014	3.99196e-014	3.49882e-014
-5.18847e-015	1.41206e-014	-6.52694e-015	-6.8304e-015	-1.34266e-014	-8.16627e-015	-1.91947e-014	5.77922e-015	2.4365e-014	3.26013e-014	7.08196e-015	3.69008e-014	4.23883e-015	1.59022e-014	-1.91934e-014	-1.6258e-014	-2.83044e-014	3.60957e-015	7.99239e-016	-3.1887e-016	4.18136e-014	3.49616e-014	5.0265e-014	3.94879e-014	3.50102e-014
-5.41729e-015	1.41976e-014	-6.69862e-015	-7.12866e-015	-1.36214e-014	-8.48868e-015	-1.95216e-014	5.82702e-015	2.39775e-014	3.19132e-014	6.79833e-015	3.64191e-014	3.58543e-015	1.55339e-014	-1.97785e-014	-1.67627e-014	-2.836e-014	3.0766e-015	5.03371e-016	-6.05951e-016	4.12788e-014	3.44461e-014	5.01962e-014	3.90729e-014	3.50369e-014
-5.63859e-015	1.42581e-014	-6.84841e-015	-7.43748e-015	-1.38098e-014	-8.81284e-015	-1.98416e-014	5.89144e-015	2.35714e-014	3.11985e-014	6.52265e-015	3.59317e-014	2.92303e-015	1.51607e-014	-2.03658e-014	-1.72815e-014	-2.84204e-014	2.53449e-015	2.00681e-016	-8.87314e-016	4.07084e-014	3.39455e-014	5.01121e-014	3.86763e-014	3.50674e-014
-5.85258e-015	1.43007e-014	-6.97596e-015	-7.75526e-015	-1.39912e-014	-9.13839e-015	-2.01543e-014	5.97098e-015	2.31479e-014	3.04619e-014	6.25635e-015	3.54413e-014	2.25643e-015	1.47831e-014	-2.09513e-014	-1.78107e-014	-2.84886e-014	1.98446e-015	-1.08319e-016	-1.16273e-015	4.01046e-014	3.34619e-014	5.00117e-014	3.82992e-014	3.51008e-014
-6.05911e-015	1.43234e-014	-7.08035e-015	-8.0808e-015	-1.41648e-014	-9.46435e-015	-2.04583e-014	6.0637e-015	2.27087e-014	2.97083e-014	6.00106e-015	3.49496e-014	1.59028e-015	1.44013e-014	-2.15307e-014	-1.83468e-014	-2.85667e-014	1.42748e-015	-4.23613e-016	-1.43106e-015	3.94699e-014	3.29975e-014	4.98944e-014	3.79426e-014	3.5136e-014
-6.25819e-015	1.4324e-014	-7.1615e-015	-8.41214e-015	-1.43302e-014	-9.79026e-015	-2.07528e-014	6.16851e-015	2.22551e-014	2.8942e-014	5.75804e-015	3.44585e-014	9.29438e-016	1.40157e-014	-2.20998e-014	-1.88862e-014	-2.86572e-014	8.64735e-016	-7.45243e-016	-1.69261e-015	3.88073e-014	3.25532e-014	4.97593e-014	3.76077e-014	3.51717e-014
-6.4504e-015	1.43015e-014	-7.2188e-015	-8.74815e-015	-1.44866e-014	-1.01153e-014	-2.10379e-014	6.28376e-015	2.17895e-014	2.81681e-014	5.52853e-015	3.39705e-014	2.7954e-016	1.36269e-014	-2.2655e-014	-1.94241e-014	-2.87627e-014	2.97056e-016	-1.07242e-015	-1.94785e-015	3.81191e-014	3.21294e-014	4.96059e-014	3.7295e-014	3.52066e-014
-6.63572e-015	1.42551e-014	-7.25297e-015	-9.08755e-015	-1.46335e-014	-1.04377e-014	-2.13123e-014	6.40664e-015	2.13134e-014	2.73921e-014	5.31351e-015	3.34877e-014	-3.55542e-016	1.32348e-014	-2.31919e-014	-1.99572e-014	-2.88855e-014	-2.74619e-016	-1.40483e-015	-2.19642e-015	3.74081e-014	3.17264e-014	4.94336e-014	3.70059e-014	3.52394e-014
-6.81457e-015	1.41844e-014	-7.26433e-015	-9.42841e-015	-1.4771e-014	-1.07558e-014	-2.15747e-014	6.53543e-015	2.08289e-014	2.66195e-014	5.11424e-015	3.3013e-014	-9.71445e-016	1.28405e-014	-2.37065e-014	-2.04817e-014	-2.90274e-014	-8.48901e-016	-1.74279e-015	-2.43883e-015	3.66775e-014	3.13452e-014	4.92426e-014	3.67405e-014	3.52692e-014
-6.98802e-015	1.40895e-014	-7.25269e-015	-9.76915e-015	-1.48985e-014	-1.10685e-014	-2.18251e-014	6.66824e-015	2.03369e-014	2.5856e-014	4.93129e-015	3.25484e-014	-1.56353e-015	1.24444e-014	-2.41947e-014	-2.09943e-014	-2.91899e-014	-1.42479e-015	-2.08597e-015	-2.67628e-015	3.59307e-014	3.09855e-014	4.90331e-014	3.64997e-014	3.52951e-014
-7.15645e-015	1.39703e-014	-7.21812e-015	-1.01085e-014	-1.50154e-014	-1.13748e-014	-2.20627e-014	6.80275e-015	1.984e-014	2.51063e-014	4.76586e-015	3.20964e-014	-2.12774e-015	1.20478e-014	-2.46529e-014	-2.14912e-014	-2.93738e-014	-2.00078e-015	-2.43398e-015	-2.90909e-015	3.51708e-014	3.0648e-014	4.88058e-014	3.62836e-014	3.53156e-014
-7.31985e-015	1.38274e-014	-7.16106e-015	-1.04448e-014	-1.51216e-014	-1.16736e-014	-2.22874e-014	6.93632e-015	1.93401e-014	2.43752e-014	4.61865e-015	3.16595e-014	-2.66036e-015	1.16511e-014	-2.50786e-014	-2.19688e-014	-2.95805e-014	-2.5752e-015	-2.7855e-015	-3.13821e-015	3.44009e-014	3.03328e-014	4.85612e-014	3.60925e-014	3.53304e-014
-7.47891e-015	1.36622e-014	-7.08255e-015	-1.07767e-014	-1.52171e-014	-1.19629e-014	-2.24989e-014	7.06663e-015	1.88388e-014	2.36678e-014	4.49026e-015	3.12395e-014	-3.15716e-015	1.12551e-014	-2.54683e-014	-2.24246e-014	-2.98104e-014	-3.14727e-015	-3.14033e-015	-3.36573e-015	3.36241e-014	3.00395e-014	4.83004e-014	3.59253e-014	3.53387e-014
-7.63461e-015	1.34754e-014	-6.98316e-015	-1.11025e-014	-1.53022e-014	-1.22417e-014	-2.26969e-014	7.19135e-015	1.83384e-014	2.29885e-014	4.38138e-015	3.08381e-014	-3.61519e-015	1.08613e-014	-2.58193e-014	-2.2856e-014	-3.00641e-014	-3.71523e-015	-3.4983e-015	-3.59264e-015	3.28431e-014	2.97672e-014	4.80245e-014	3.57813e-014	3.53393e-014
-7.78739e-015	1.32693e-014	-6.86374e-015	-1.14209e-014	-1.53768e-014	-1.25083e-014	-2.28812e-014	7.30778e-015	1.784e-014	2.23417e-014	4.29245e-015	3.04571e-014	-4.03208e-015	1.04698e-014	-2.61288e-014	-2.32612e-014	-3.03417e-014	-4.27754e-015	-3.85887e-015	-3.82097e-015	3.20615e-014	2.95152e-014	4.77351e-014	3.56601e-014	3.53318e-014
-7.93758e-015	1.30452e-014	-6.72513e-015	-1.17298e-014	-1.54411e-014	-1.27612e-014	-2.30518e-014	7.41359e-015	1.73457e-014	2.17312e-014	4.22357e-015	3.00976e-014	-4.40591e-015	1.0082e-014	-2.63944e-014	-2.36381e-014	-3.06423e-014	-4.83289e-015	-4.22161e-015	-4.0519e-015	3.12821e-014	2.92831e-014	4.74332e-014	3.55613e-014	3.53154e-014
-8.08507e-015	1.28053e-014	-6.56782e-015	-1.2028e-014	-1.54951e-014	-1.29988e-014	-2.32084e-014	7.50698e-015	1.68573e-014	2.11609e-014	4.17524e-015	2.9762e-014	-4.73457e-015	9.6984e-015	-2.66147e-014	-2.39859e-014	-3.09653e-014	-5.38021e-015	-4.58666e-015	-4.28708e-015	3.05079e-014	2.90704e-014	4.712e-014	3.54841e-014	3.52904e-014
[truncated: 1,309 more rows]
