# Supplementary material for: Prominent gamma band activity during visual motion perception in early-stage Alzheimer’s disease
Source: PLoS One. 2022 Apr 18;17(4):e0266693. doi: 10.1371/journal.pone.0266693 (PMC9015152; doi:10.1371/journal.pone.0266693)
Supplement: S1 File — (ZIP) [file pone.0266693.s001.zip › PloseOneé╠âfü[â^âVü[âgùp/AD09 R hemisphere.txt]

-2.47079e-014	-9.6842e-015	1.34984e-014	-1.59386e-014	-6.95209e-016	-5.35841e-015	-3.08701e-014	-1.85491e-014	-2.18292e-014	-1.25931e-014	-1.52062e-014	-2.16691e-014	-2.29173e-014	-4.5916e-015	-1.03232e-014	-6.57692e-015	9.33031e-015	-7.21125e-015	-7.39484e-015	-1.19927e-015	-1.89016e-014	-5.53674e-015	-3.3866e-015	-1.34033e-014	-2.11481e-014
-2.38877e-014	-9.74021e-015	1.37446e-014	-1.58257e-014	-1.10793e-015	-5.867e-015	-3.04353e-014	-1.84963e-014	-2.20457e-014	-1.27624e-014	-1.56333e-014	-2.16215e-014	-2.27388e-014	-4.62695e-015	-9.95898e-015	-6.94951e-015	8.68649e-015	-6.9201e-015	-7.73131e-015	-1.39158e-015	-1.84875e-014	-5.54766e-015	-3.10576e-015	-1.28444e-014	-2.06258e-014
-2.30322e-014	-9.77989e-015	1.39834e-014	-1.56969e-014	-1.51846e-015	-6.38214e-015	-2.99808e-014	-1.84382e-014	-2.22592e-014	-1.29296e-014	-1.60445e-014	-2.15496e-014	-2.25482e-014	-4.66998e-015	-9.59917e-015	-7.32209e-015	8.02963e-015	-6.638e-015	-8.05206e-015	-1.57753e-015	-1.80873e-014	-5.55619e-015	-2.82499e-015	-1.22804e-014	-2.00805e-014
-2.21443e-014	-9.80301e-015	1.42122e-014	-1.55533e-014	-1.9239e-015	-6.90086e-015	-2.95079e-014	-1.83744e-014	-2.24687e-014	-1.30938e-014	-1.64367e-014	-2.14523e-014	-2.23452e-014	-4.72112e-015	-9.24492e-015	-7.6922e-015	7.36159e-015	-6.36681e-015	-8.35431e-015	-1.7556e-015	-1.77035e-014	-5.56207e-015	-2.54627e-015	-1.17146e-014	-1.95147e-014
-2.12277e-014	-9.80944e-015	1.4429e-014	-1.53956e-014	-2.32192e-015	-7.4204e-015	-2.90183e-014	-1.83044e-014	-2.26732e-014	-1.32544e-014	-1.68071e-014	-2.13288e-014	-2.21298e-014	-4.78078e-015	-8.89744e-015	-8.05772e-015	6.68518e-015	-6.10866e-015	-8.63506e-015	-1.92494e-015	-1.7339e-014	-5.56483e-015	-2.27141e-015	-1.11504e-014	-1.89316e-014
-2.02856e-014	-9.79897e-015	1.46317e-014	-1.52254e-014	-2.71012e-015	-7.93729e-015	-2.85134e-014	-1.82277e-014	-2.28718e-014	-1.3411e-014	-1.71531e-014	-2.11785e-014	-2.19019e-014	-4.84917e-015	-8.55841e-015	-8.41638e-015	6.00295e-015	-5.86551e-015	-8.89171e-015	-2.0845e-015	-1.69966e-014	-5.56462e-015	-2.0018e-015	-1.05912e-014	-1.8334e-014
-1.93215e-014	-9.77214e-015	1.48183e-014	-1.50437e-014	-3.08548e-015	-8.44856e-015	-2.79948e-014	-1.81438e-014	-2.3064e-014	-1.35634e-014	-1.74723e-014	-2.10011e-014	-2.16615e-014	-4.92692e-015	-8.22931e-015	-8.76578e-015	5.31755e-015	-5.63856e-015	-9.12152e-015	-2.23353e-015	-1.66783e-014	-5.56156e-015	-1.73928e-015	-1.00401e-014	-1.77249e-014
-1.83395e-014	-9.73005e-015	1.49872e-014	-1.48523e-014	-3.44615e-015	-8.95129e-015	-2.74646e-014	-1.80521e-014	-2.32485e-014	-1.37111e-014	-1.77628e-014	-2.07965e-014	-2.14084e-014	-5.01397e-015	-7.91105e-015	-9.10401e-015	4.63126e-015	-5.42905e-015	-9.32271e-015	-2.37143e-015	-1.63861e-014	-5.5554e-015	-1.48546e-015	-9.50019e-015	-1.71071e-014
-1.73438e-014	-9.67314e-015	1.51364e-014	-1.46529e-014	-3.79004e-015	-9.44245e-015	-2.69252e-014	-1.79521e-014	-2.34249e-014	-1.38541e-014	-1.80228e-014	-2.05643e-014	-2.11425e-014	-5.11074e-015	-7.60467e-015	-9.42922e-015	3.94665e-015	-5.23868e-015	-9.49365e-015	-2.49734e-015	-1.6122e-014	-5.5464e-015	-1.24176e-015	-8.97449e-015	-1.64846e-014
-1.63396e-014	-9.60218e-015	1.52639e-014	-1.44474e-014	-4.11516e-015	-9.91933e-015	-2.63791e-014	-1.78442e-014	-2.35931e-014	-1.39919e-014	-1.82507e-014	-2.03052e-014	-2.0864e-014	-5.21732e-015	-7.31144e-015	-9.7396e-015	3.26577e-015	-5.06851e-015	-9.63287e-015	-2.61067e-015	-1.58879e-014	-5.53464e-015	-1.00958e-015	-8.46585e-015	-1.58609e-014
-1.53316e-014	-9.51817e-015	1.53689e-014	-1.42387e-014	-4.41987e-015	-1.03792e-014	-2.58291e-014	-1.77281e-014	-2.3752e-014	-1.41241e-014	-1.84459e-014	-2.00201e-014	-2.05733e-014	-5.33429e-015	-7.03236e-015	-1.00337e-014	2.59077e-015	-4.91931e-015	-9.73906e-015	-2.71137e-015	-1.56849e-014	-5.52035e-015	-7.90445e-016	-7.9771e-015	-1.52393e-014
-1.43237e-014	-9.42309e-015	1.54501e-014	-1.40286e-014	-4.70337e-015	-1.08201e-014	-2.52784e-014	-1.76041e-014	-2.39013e-014	-1.42503e-014	-1.86077e-014	-1.97101e-014	-2.0271e-014	-5.46125e-015	-6.76811e-015	-1.03104e-014	1.92393e-015	-4.79182e-015	-9.81177e-015	-2.79946e-015	-1.55144e-014	-5.50372e-015	-5.85528e-016	-7.51047e-015	-1.46234e-014
-1.33208e-014	-9.31806e-015	1.55064e-014	-1.38196e-014	-4.9644e-015	-1.124e-014	-2.47298e-014	-1.74715e-014	-2.40409e-014	-1.43708e-014	-1.87362e-014	-1.93769e-014	-1.99579e-014	-5.59804e-015	-6.51942e-015	-1.05683e-014	1.26746e-015	-4.68703e-015	-9.85101e-015	-2.87594e-015	-1.5377e-014	-5.48474e-015	-3.95808e-016	-7.06831e-015	-1.40166e-014
-1.23277e-014	-9.20434e-015	1.55375e-014	-1.36138e-014	-5.20213e-015	-1.16367e-014	-2.41865e-014	-1.73303e-014	-2.41698e-014	-1.44854e-014	-1.8832e-014	-1.90221e-014	-1.96346e-014	-5.74492e-015	-6.28696e-015	-1.08065e-014	6.22914e-016	-4.60522e-015	-9.85721e-015	-2.94116e-015	-1.52738e-014	-5.46395e-015	-2.21989e-016	-6.65312e-015	-1.34226e-014
-1.13496e-014	-9.08358e-015	1.55426e-014	-1.34134e-014	-5.41589e-015	-1.20084e-014	-2.36513e-014	-1.71813e-014	-2.42883e-014	-1.45941e-014	-1.88959e-014	-1.86481e-014	-1.93025e-014	-5.90143e-015	-6.0713e-015	-1.10238e-014	-7.8324e-018	-4.54641e-015	-9.83111e-015	-2.99592e-015	-1.52053e-014	-5.4414e-015	-6.50057e-017	-6.26657e-015	-1.2845e-014
-1.03913e-014	-8.95717e-015	1.55222e-014	-1.32206e-014	-5.60572e-015	-1.2354e-014	-2.31285e-014	-1.70248e-014	-2.43966e-014	-1.46976e-014	-1.8929e-014	-1.82573e-014	-1.89623e-014	-6.06786e-015	-5.8727e-015	-1.12202e-014	-6.22674e-016	-4.51063e-015	-9.77397e-015	-3.04132e-015	-1.51712e-014	-5.41772e-015	7.42559e-017	-5.91014e-015	-1.22869e-014
-9.45754e-015	-8.82654e-015	1.54766e-014	-1.30379e-014	-5.77173e-015	-1.26729e-014	-2.26215e-014	-1.68615e-014	-2.44948e-014	-1.4796e-014	-1.89332e-014	-1.78519e-014	-1.8615e-014	-6.24366e-015	-5.69141e-015	-1.13958e-014	-1.22034e-015	-4.49756e-015	-9.68726e-015	-3.07893e-015	-1.51707e-014	-5.39327e-015	1.95002e-016	-5.58491e-015	-1.1751e-014
-8.55259e-015	-8.69362e-015	1.54062e-014	-1.2867e-014	-5.91478e-015	-1.29643e-014	-2.21343e-014	-1.6692e-014	-2.45824e-014	-1.48893e-014	-1.89103e-014	-1.7435e-014	-1.82619e-014	-6.42826e-015	-5.52763e-015	-1.155e-014	-1.7999e-015	-4.50695e-015	-9.5724e-015	-3.11037e-015	-1.52039e-014	-5.36842e-015	2.9667e-016	-5.29179e-015	-1.12402e-014
-7.68131e-015	-8.56029e-015	1.53121e-014	-1.27106e-014	-6.03548e-015	-1.32275e-014	-2.16705e-014	-1.65168e-014	-2.46594e-014	-1.49773e-014	-1.8863e-014	-1.70095e-014	-1.79044e-014	-6.62135e-015	-5.38166e-015	-1.16833e-014	-2.35941e-015	-4.5383e-015	-9.43187e-015	-3.13689e-015	-1.52701e-014	-5.34321e-015	3.79499e-016	-5.03131e-015	-1.07576e-014
-6.84809e-015	-8.42788e-015	1.51955e-014	-1.25706e-014	-6.13476e-015	-1.34622e-014	-2.12332e-014	-1.63364e-014	-2.47257e-014	-1.50607e-014	-1.87937e-014	-1.65782e-014	-1.75442e-014	-6.82223e-015	-5.25332e-015	-1.1796e-014	-2.89769e-015	-4.59063e-015	-9.26825e-015	-3.16029e-015	-1.5368e-014	-5.31851e-015	4.43251e-016	-4.8034e-015	-1.03053e-014
-6.05659e-015	-8.29764e-015	1.50574e-014	-1.24489e-014	-6.21408e-015	-1.36684e-014	-2.08258e-014	-1.61516e-014	-2.47819e-014	-1.51397e-014	-1.87055e-014	-1.61446e-014	-1.71833e-014	-7.03049e-015	-5.14226e-015	-1.18889e-014	-3.41389e-015	-4.66356e-015	-9.08444e-015	-3.18269e-015	-1.54963e-014	-5.29461e-015	4.87654e-016	-4.60778e-015	-9.88514e-015
-5.31017e-015	-8.1711e-015	1.48994e-014	-1.2347e-014	-6.27488e-015	-1.38467e-014	-2.04514e-014	-1.59635e-014	-2.48279e-014	-1.52146e-014	-1.86017e-014	-1.57122e-014	-1.68234e-014	-7.24489e-015	-5.04853e-015	-1.19632e-014	-3.90723e-015	-4.75539e-015	-8.8835e-015	-3.20626e-015	-1.5654e-014	-5.27219e-015	5.12985e-016	-4.44438e-015	-9.4985e-015
-4.61202e-015	-8.04966e-015	1.47234e-014	-1.22659e-014	-6.31889e-015	-1.3998e-014	-2.0113e-014	-1.57734e-014	-2.48639e-014	-1.52854e-014	-1.84857e-014	-1.52844e-014	-1.64661e-014	-7.4643e-015	-4.97217e-015	-1.20206e-014	-4.3772e-015	-4.86539e-015	-8.66879e-015	-3.23273e-015	-1.58389e-014	-5.25169e-015	5.19253e-016	-4.31197e-015	-9.14691e-015
-3.96524e-015	-7.93445e-015	1.45311e-014	-1.22067e-014	-6.34752e-015	-1.41231e-014	-1.98138e-014	-1.55819e-014	-2.48901e-014	-1.53527e-014	-1.83612e-014	-1.48645e-014	-1.6114e-014	-7.68816e-015	-4.9128e-015	-1.20627e-014	-4.82312e-015	-4.99237e-015	-8.44414e-015	-3.2644e-015	-1.60493e-014	-5.23336e-015	5.06963e-016	-4.20965e-015	-8.83207e-015
-3.37271e-015	-7.82695e-015	1.43248e-014	-1.21704e-014	-6.36327e-015	-1.42234e-014	-1.95566e-014	-1.53906e-014	-2.49072e-014	-1.54168e-014	-1.82312e-014	-1.44559e-014	-1.57684e-014	-7.91567e-015	-4.86989e-015	-1.20909e-014	-5.24483e-015	-5.13501e-015	-8.21343e-015	-3.30361e-015	-1.6283e-014	-5.21863e-015	4.76383e-016	-4.13608e-015	-8.55482e-015
-2.8364e-015	-7.72811e-015	1.41067e-014	-1.21578e-014	-6.36833e-015	-1.43005e-014	-1.93441e-014	-1.52011e-014	-2.49154e-014	-1.54778e-014	-1.81002e-014	-1.40619e-014	-1.54309e-014	-8.14563e-015	-4.84304e-015	-1.21066e-014	-5.64194e-015	-5.29211e-015	-7.98036e-015	-3.35196e-015	-1.65379e-014	-5.20832e-015	4.2781e-016	-4.08982e-015	-8.31547e-015
-2.35799e-015	-7.63855e-015	1.38791e-014	-1.21691e-014	-6.36491e-015	-1.4356e-014	-1.9178e-014	-1.50151e-014	-2.49147e-014	-1.55359e-014	-1.79717e-014	-1.36857e-014	-1.51032e-014	-8.37653e-015	-4.83184e-015	-1.21126e-014	-6.01458e-015	-5.46215e-015	-7.74897e-015	-3.41154e-015	-1.68116e-014	-5.20291e-015	3.62131e-016	-4.06924e-015	-8.11441e-015
-1.93845e-015	-7.55866e-015	1.36448e-014	-1.22047e-014	-6.35541e-015	-1.43917e-014	-1.90603e-014	-1.48333e-014	-2.49055e-014	-1.55914e-014	-1.78499e-014	-1.33302e-014	-1.47869e-014	-8.60722e-015	-4.83555e-015	-1.21109e-014	-6.36277e-015	-5.64356e-015	-7.52274e-015	-3.48438e-015	-1.71014e-014	-5.20304e-015	2.80044e-016	-4.07233e-015	-7.95133e-015
-1.57875e-015	-7.48877e-015	1.34068e-014	-1.22649e-014	-6.34235e-015	-1.44098e-014	-1.8992e-014	-1.4657e-014	-2.48879e-014	-1.56442e-014	-1.77379e-014	-1.29985e-014	-1.44839e-014	-8.83647e-015	-4.85406e-015	-1.21038e-014	-6.68651e-015	-5.83511e-015	-7.30533e-015	-3.57235e-015	-1.74047e-014	-5.20944e-015	1.82318e-016	-4.09693e-015	-7.82537e-015
-1.27932e-015	-7.42924e-015	1.31675e-014	-1.23491e-014	-6.32784e-015	-1.44126e-014	-1.89745e-014	-1.44877e-014	-2.48627e-014	-1.56946e-014	-1.7639e-014	-1.26933e-014	-1.4196e-014	-9.06251e-015	-4.88669e-015	-1.20939e-014	-6.98654e-015	-6.03556e-015	-7.10026e-015	-3.67692e-015	-1.77187e-014	-5.22214e-015	6.97016e-017	-4.14076e-015	-7.73605e-015
-1.03987e-015	-7.37995e-015	1.29299e-014	-1.24566e-014	-6.31373e-015	-1.44021e-014	-1.90079e-014	-1.43269e-014	-2.48299e-014	-1.57425e-014	-1.75558e-014	-1.24173e-014	-1.39246e-014	-9.28403e-015	-4.93265e-015	-1.20838e-014	-7.26398e-015	-6.24358e-015	-6.91116e-015	-3.79973e-015	-1.80403e-014	-5.24173e-015	-5.70631e-017	-4.20141e-015	-7.6819e-015
-8.59736e-016	-7.34039e-015	1.26965e-014	-1.25861e-014	-6.30191e-015	-1.43806e-014	-1.9092e-014	-1.41759e-014	-2.479e-014	-1.5788e-014	-1.74919e-014	-1.21722e-014	-1.3671e-014	-9.50049e-015	-4.99151e-015	-1.20755e-014	-7.51949e-015	-6.45762e-015	-6.74117e-015	-3.94254e-015	-1.83671e-014	-5.26891e-015	-1.96775e-016	-4.27621e-015	-7.66175e-015
-7.38169e-016	-7.31027e-015	1.24701e-014	-1.27367e-014	-6.29502e-015	-1.43505e-014	-1.92261e-014	-1.40361e-014	-2.47433e-014	-1.58308e-014	-1.74491e-014	-1.19599e-014	-1.3436e-014	-9.71058e-015	-5.06238e-015	-1.20719e-014	-7.75369e-015	-6.67647e-015	-6.59359e-015	-4.10642e-015	-1.86959e-014	-5.30393e-015	-3.48128e-016	-4.3629e-015	-7.67412e-015
-6.73693e-016	-7.28943e-015	1.22525e-014	-1.29074e-014	-6.29452e-015	-1.43141e-014	-1.94089e-014	-1.39083e-014	-2.469e-014	-1.5871e-014	-1.74295e-014	-1.17814e-014	-1.32205e-014	-9.91299e-015	-5.14443e-015	-1.20751e-014	-7.96758e-015	-6.89891e-015	-6.47077e-015	-4.29238e-015	-1.90239e-014	-5.34731e-015	-5.10373e-016	-4.45895e-015	-7.71708e-015
-6.64309e-016	-7.27645e-015	1.20465e-014	-1.30967e-014	-6.30153e-015	-1.42739e-014	-1.96385e-014	-1.37933e-014	-2.46301e-014	-1.59086e-014	-1.74349e-014	-1.16382e-014	-1.30255e-014	-1.01066e-014	-5.23697e-015	-1.2087e-014	-8.16216e-015	-7.12351e-015	-6.3752e-015	-4.50131e-015	-1.93479e-014	-5.39898e-015	-6.82778e-016	-4.56205e-015	-7.78856e-015
-7.07463e-016	-7.27017e-015	1.18541e-014	-1.33027e-014	-6.31733e-015	-1.42315e-014	-1.99122e-014	-1.36926e-014	-2.45635e-014	-1.59434e-014	-1.74662e-014	-1.15303e-014	-1.28515e-014	-1.029e-014	-5.33963e-015	-1.21098e-014	-8.33854e-015	-7.34989e-015	-6.30899e-015	-4.73371e-015	-1.96648e-014	-5.45931e-015	-8.64e-016	-4.66986e-015	-7.88609e-015
-8.00058e-016	-7.26984e-015	1.16773e-014	-1.35236e-014	-6.34365e-015	-1.41893e-014	-2.02277e-014	-1.36068e-014	-2.4491e-014	-1.5975e-014	-1.75249e-014	-1.14576e-014	-1.26991e-014	-1.04626e-014	-5.45213e-015	-1.2146e-014	-8.49805e-015	-7.57721e-015	-6.27348e-015	-4.98935e-015	-1.99717e-014	-5.52873e-015	-1.05316e-015	-4.78036e-015	-8.00761e-015
-9.38786e-016	-7.27413e-015	1.15185e-014	-1.37578e-014	-6.38154e-015	-1.4149e-014	-2.0582e-014	-1.35368e-014	-2.44125e-014	-1.60031e-014	-1.76108e-014	-1.14197e-014	-1.25682e-014	-1.06236e-014	-5.57354e-015	-1.21973e-014	-8.64207e-015	-7.80476e-015	-6.26971e-015	-5.26834e-015	-2.02657e-014	-5.60702e-015	-1.24939e-015	-4.89122e-015	-8.1506e-015
-1.12036e-015	-7.28126e-015	1.1379e-014	-1.40028e-014	-6.43126e-015	-1.41118e-014	-2.0971e-014	-1.34833e-014	-2.43279e-014	-1.60276e-014	-1.77238e-014	-1.14159e-014	-1.24583e-014	-1.07724e-014	-5.70275e-015	-1.22655e-014	-8.77244e-015	-8.03163e-015	-6.29888e-015	-5.57047e-015	-2.05435e-014	-5.69434e-015	-1.45163e-015	-5.00057e-015	-8.31252e-015
-1.34052e-015	-7.28956e-015	1.12605e-014	-1.42565e-014	-6.49311e-015	-1.4079e-014	-2.13898e-014	-1.34464e-014	-2.42366e-014	-1.60481e-014	-1.78631e-014	-1.14448e-014	-1.23691e-014	-1.09079e-014	-5.83888e-015	-1.23519e-014	-8.89085e-015	-8.25714e-015	-6.36084e-015	-5.89534e-015	-2.08027e-014	-5.79003e-015	-1.65887e-015	-5.10685e-015	-8.49108e-015
-1.59546e-015	-7.29723e-015	1.1164e-014	-1.4517e-014	-6.56787e-015	-1.40521e-014	-2.1834e-014	-1.34265e-014	-2.41381e-014	-1.60645e-014	-1.80268e-014	-1.15048e-014	-1.23e-014	-1.10298e-014	-5.9813e-015	-1.24572e-014	-8.99883e-015	-8.48087e-015	-6.45544e-015	-6.24158e-015	-2.10406e-014	-5.89343e-015	-1.87037e-015	-5.20829e-015	-8.68352e-015
-1.88077e-015	-7.30273e-015	1.10907e-014	-1.47815e-014	-6.65553e-015	-1.4032e-014	-2.22983e-014	-1.34236e-014	-2.40325e-014	-1.60761e-014	-1.82132e-014	-1.15936e-014	-1.22502e-014	-1.11378e-014	-6.12922e-015	-1.25823e-014	-9.09812e-015	-8.70246e-015	-6.58223e-015	-6.60838e-015	-2.12544e-014	-6.00468e-015	-2.08529e-015	-5.30355e-015	-8.88698e-015
-2.19176e-015	-7.3044e-015	1.1041e-014	-1.50479e-014	-6.75541e-015	-1.40195e-014	-2.27774e-014	-1.34374e-014	-2.39196e-014	-1.60822e-014	-1.84198e-014	-1.17086e-014	-1.22183e-014	-1.12316e-014	-6.28186e-015	-1.27281e-014	-9.19041e-015	-8.92154e-015	-6.73961e-015	-6.995e-015	-2.14423e-014	-6.12308e-015	-2.30273e-015	-5.39119e-015	-9.09916e-015
-2.5239e-015	-7.30001e-015	1.10153e-014	-1.53146e-014	-6.86677e-015	-1.40153e-014	-2.32657e-014	-1.34679e-014	-2.37992e-014	-1.60825e-014	-1.86437e-014	-1.18467e-014	-1.22025e-014	-1.13114e-014	-6.43848e-015	-1.28947e-014	-9.27768e-015	-9.13792e-015	-6.92596e-015	-7.39959e-015	-2.16023e-014	-6.24798e-015	-2.52159e-015	-5.47008e-015	-9.31731e-015
-2.87221e-015	-7.28808e-015	1.10138e-014	-1.55792e-014	-6.98899e-015	-1.40199e-014	-2.37573e-014	-1.35147e-014	-2.36712e-014	-1.60768e-014	-1.88814e-014	-1.20044e-014	-1.22014e-014	-1.13767e-014	-6.59812e-015	-1.30826e-014	-9.36153e-015	-9.35161e-015	-7.1399e-015	-7.82007e-015	-2.17317e-014	-6.37858e-015	-2.74118e-015	-5.53982e-015	-9.5388e-015
-3.23164e-015	-7.2668e-015	1.10364e-014	-1.58398e-014	-7.12097e-015	-1.40329e-014	-2.4246e-014	-1.35776e-014	-2.35348e-014	-1.60644e-014	-1.91293e-014	-1.21781e-014	-1.22132e-014	-1.14289e-014	-6.75994e-015	-1.32915e-014	-9.44388e-015	-9.56218e-015	-7.37926e-015	-8.25467e-015	-2.18289e-014	-6.51389e-015	-2.96056e-015	-5.59975e-015	-9.7615e-015
-3.59767e-015	-7.23403e-015	1.10823e-014	-1.60943e-014	-7.26156e-015	-1.40544e-014	-2.4726e-014	-1.36556e-014	-2.33894e-014	-1.60449e-014	-1.93833e-014	-1.2364e-014	-1.22354e-014	-1.14679e-014	-6.92344e-015	-1.35207e-014	-9.52682e-015	-9.77017e-015	-7.64131e-015	-8.70125e-015	-2.18927e-014	-6.65299e-015	-3.17855e-015	-5.64922e-015	-9.98296e-015
-3.96563e-015	-7.18836e-015	1.1151e-014	-1.63411e-014	-7.40972e-015	-1.4084e-014	-2.51913e-014	-1.37479e-014	-2.32345e-014	-1.60179e-014	-1.96391e-014	-1.25577e-014	-1.22662e-014	-1.14943e-014	-7.08783e-015	-1.37697e-014	-9.6123e-015	-9.97592e-015	-7.92352e-015	-9.15786e-015	-2.19216e-014	-6.79508e-015	-3.39412e-015	-5.68861e-015	-1.02014e-014
-4.33068e-015	-7.12815e-015	1.12413e-014	-1.65786e-014	-7.56381e-015	-1.41205e-014	-2.56356e-014	-1.38533e-014	-2.307e-014	-1.59827e-014	-1.98917e-014	-1.27551e-014	-1.2303e-014	-1.15093e-014	-7.25235e-015	-1.40372e-014	-9.70215e-015	-1.01799e-014	-8.22285e-015	-9.62242e-015	-2.19146e-014	-6.93916e-015	-3.60684e-015	-5.71801e-015	-1.04151e-014
-4.68828e-015	-7.05238e-015	1.13524e-014	-1.68051e-014	-7.72178e-015	-1.41634e-014	-2.60525e-014	-1.39704e-014	-2.28954e-014	-1.59395e-014	-2.01362e-014	-1.29518e-014	-1.2343e-014	-1.15135e-014	-7.41644e-015	-1.43219e-014	-9.79849e-015	-1.03822e-014	-8.53589e-015	-1.00931e-014	-2.18707e-014	-7.08404e-015	-3.81597e-015	-5.73745e-015	-1.06227e-014
-5.03427e-015	-6.95966e-015	1.14828e-014	-1.70194e-014	-7.88269e-015	-1.42117e-014	-2.64364e-014	-1.4098e-014	-2.27102e-014	-1.58873e-014	-2.03682e-014	-1.3143e-014	-1.23836e-014	-1.1508e-014	-7.57885e-015	-1.46222e-014	-9.90334e-015	-1.05833e-014	-8.85948e-015	-1.05674e-014	-2.17894e-014	-7.22855e-015	-4.02052e-015	-5.7474e-015	-1.08224e-014
-5.36438e-015	-6.84895e-015	1.16304e-014	-1.72202e-014	-8.04483e-015	-1.42646e-014	-2.67819e-014	-1.42352e-014	-2.25138e-014	-1.58264e-014	-2.05827e-014	-1.3324e-014	-1.24222e-014	-1.14938e-014	-7.73883e-015	-1.49361e-014	-1.00183e-014	-1.07831e-014	-9.19002e-015	-1.10425e-014	-2.16712e-014	-7.37136e-015	-4.21979e-015	-5.74838e-015	-1.10133e-014
-5.67514e-015	-6.71912e-015	1.17935e-014	-1.74064e-014	-8.20672e-015	-1.43206e-014	-2.70839e-014	-1.43801e-014	-2.23059e-014	-1.57566e-014	-2.07751e-014	-1.34902e-014	-1.24559e-014	-1.14717e-014	-7.8958e-015	-1.52615e-014	-1.01454e-014	-1.0982e-014	-9.52455e-015	-1.15168e-014	-2.15163e-014	-7.51104e-015	-4.41308e-015	-5.74112e-015	-1.11943e-014
-5.96282e-015	-6.56968e-015	1.19702e-014	-1.75776e-014	-8.36678e-015	-1.43786e-014	-2.73379e-014	-1.45313e-014	-2.20865e-014	-1.56776e-014	-2.09401e-014	-1.36372e-014	-1.24821e-014	-1.14435e-014	-8.04958e-015	-1.55963e-014	-1.02863e-014	-1.11802e-014	-9.85938e-015	-1.19881e-014	-2.13247e-014	-7.64658e-015	-4.59974e-015	-5.72699e-015	-1.13647e-014
-6.22414e-015	-6.40042e-015	1.21585e-014	-1.7733e-014	-8.52388e-015	-1.4437e-014	-2.754e-014	-1.46874e-014	-2.18556e-014	-1.55893e-014	-2.1073e-014	-1.3761e-014	-1.24982e-014	-1.14107e-014	-8.1999e-015	-1.59383e-014	-1.04427e-014	-1.13783e-014	-1.0191e-014	-1.24543e-014	-2.10975e-014	-7.77663e-015	-4.77903e-015	-5.70669e-015	-1.15238e-014
-6.45597e-015	-6.21081e-015	1.23566e-014	-1.78724e-014	-8.67651e-015	-1.44941e-014	-2.7687e-014	-1.48469e-014	-2.16128e-014	-1.54917e-014	-2.11691e-014	-1.38572e-014	-1.25012e-014	-1.13744e-014	-8.34609e-015	-1.62846e-014	-1.06162e-014	-1.15771e-014	-1.0516e-014	-1.29137e-014	-2.08361e-014	-7.90015e-015	-4.95003e-015	-5.68131e-015	-1.16714e-014
-6.65624e-015	-6.0004e-015	1.25622e-014	-1.79955e-014	-8.82344e-015	-1.45484e-014	-2.77754e-014	-1.50085e-014	-2.13582e-014	-1.53849e-014	-2.12246e-014	-1.39213e-014	-1.24882e-014	-1.13366e-014	-8.48736e-015	-1.66326e-014	-1.08081e-014	-1.17766e-014	-1.08313e-014	-1.33644e-014	-2.05422e-014	-8.01587e-015	-5.11236e-015	-5.65205e-015	-1.18074e-014
-6.82241e-015	-5.7695e-015	1.27733e-014	-1.8102e-014	-8.96315e-015	-1.45987e-014	-2.78032e-014	-1.51709e-014	-2.1092e-014	-1.52691e-014	-2.12356e-014	-1.39503e-014	-1.24572e-014	-1.12984e-014	-8.62333e-015	-1.69795e-014	-1.10199e-014	-1.19772e-014	-1.11338e-014	-1.38045e-014	-2.02179e-014	-8.12272e-015	-5.26516e-015	-5.62035e-015	-1.19323e-014
-6.95253e-015	-5.51857e-015	1.29876e-014	-1.81924e-014	-9.09466e-015	-1.46436e-014	-2.77688e-014	-1.53326e-014	-2.08143e-014	-1.51443e-014	-2.11986e-014	-1.39412e-014	-1.24056e-014	-1.12614e-014	-8.75399e-015	-1.7323e-014	-1.12529e-014	-1.21796e-014	-1.14211e-014	-1.42328e-014	-1.98655e-014	-8.22e-015	-5.40819e-015	-5.5874e-015	-1.20462e-014
-7.04581e-015	-5.24819e-015	1.32026e-014	-1.82664e-014	-9.21682e-015	-1.46818e-014	-2.76709e-014	-1.54922e-014	-2.05254e-014	-1.50108e-014	-2.11106e-014	-1.38909e-014	-1.23313e-014	-1.12273e-014	-8.87916e-015	-1.766e-014	-1.15087e-014	-1.23838e-014	-1.16909e-014	-1.46479e-014	-1.94877e-014	-8.30681e-015	-5.54078e-015	-5.55471e-015	-1.21494e-014
-7.10143e-015	-4.95915e-015	1.34163e-014	-1.83247e-014	-9.32912e-015	-1.47123e-014	-2.75095e-014	-1.56485e-014	-2.02262e-014	-1.48691e-014	-2.09695e-014	-1.37971e-014	-1.22324e-014	-1.11976e-014	-8.99864e-015	-1.79876e-014	-1.17879e-014	-1.25899e-014	-1.19411e-014	-1.50489e-014	-1.90874e-014	-8.38249e-015	-5.66236e-015	-5.52336e-015	-1.22427e-014
-7.11909e-015	-4.65204e-015	1.36261e-014	-1.83674e-014	-9.43118e-015	-1.47344e-014	-2.72856e-014	-1.58004e-014	-1.99176e-014	-1.47196e-014	-2.07733e-014	-1.3658e-014	-1.21073e-014	-1.11738e-014	-9.11226e-015	-1.83031e-014	-1.20914e-014	-1.27982e-014	-1.21699e-014	-1.54347e-014	-1.86681e-014	-8.44644e-015	-5.77244e-015	-5.49435e-015	-1.23271e-014
-7.09881e-015	-4.32859e-015	1.38299e-014	-1.83953e-014	-9.52296e-015	-1.47473e-014	-2.7e-014	-1.59466e-014	-1.96003e-014	-1.45633e-014	-2.05209e-014	-1.34722e-014	-1.19545e-014	-1.11575e-014	-9.22025e-015	-1.86038e-014	-1.24192e-014	-1.30088e-014	-1.23764e-014	-1.58049e-014	-1.82336e-014	-8.49813e-015	-5.87104e-015	-5.46904e-015	-1.24028e-014
-7.04115e-015	-3.99044e-015	1.40258e-014	-1.8409e-014	-9.6045e-015	-1.47504e-014	-2.66557e-014	-1.60871e-014	-1.9275e-014	-1.44009e-014	-2.02117e-014	-1.3239e-014	-1.1773e-014	-1.11493e-014	-9.32231e-015	-1.88875e-014	-1.2772e-014	-1.32215e-014	-1.25597e-014	-1.61591e-014	-1.77878e-014	-8.53747e-015	-5.95755e-015	-5.44942e-015	-1.24712e-014
-6.94673e-015	-3.6389e-015	1.42121e-014	-1.84093e-014	-9.67564e-015	-1.47432e-014	-2.62558e-014	-1.62206e-014	-1.89428e-014	-1.42332e-014	-1.98461e-014	-1.29583e-014	-1.15616e-014	-1.11504e-014	-9.41875e-015	-1.91519e-014	-1.31497e-014	-1.34363e-014	-1.27188e-014	-1.64971e-014	-1.73347e-014	-8.5641e-015	-6.03179e-015	-5.43662e-015	-1.25338e-014
-6.81668e-015	-3.27614e-015	1.43865e-014	-1.83968e-014	-9.73682e-015	-1.47254e-014	-2.58038e-014	-1.63464e-014	-1.86056e-014	-1.40608e-014	-1.94244e-014	-1.26301e-014	-1.13198e-014	-1.11615e-014	-9.51005e-015	-1.9395e-014	-1.35527e-014	-1.36533e-014	-1.28536e-014	-1.68186e-014	-1.68793e-014	-8.57813e-015	-6.09385e-015	-5.43175e-015	-1.25916e-014
-6.65279e-015	-2.90397e-015	1.45475e-014	-1.83722e-014	-9.78864e-015	-1.46969e-014	-2.53041e-014	-1.64638e-014	-1.82647e-014	-1.38847e-014	-1.89478e-014	-1.22555e-014	-1.10472e-014	-1.11835e-014	-9.59677e-015	-1.96153e-014	-1.39804e-014	-1.38724e-014	-1.29639e-014	-1.7124e-014	-1.64261e-014	-8.57981e-015	-6.14381e-015	-5.43546e-015	-1.2646e-014
-6.45659e-015	-2.52461e-015	1.46935e-014	-1.83364e-014	-9.83175e-015	-1.46587e-014	-2.47614e-014	-1.65724e-014	-1.79218e-014	-1.37057e-014	-1.84185e-014	-1.18359e-014	-1.07442e-014	-1.12167e-014	-9.67903e-015	-1.98109e-014	-1.44325e-014	-1.40933e-014	-1.30503e-014	-1.74135e-014	-1.59795e-014	-8.56955e-015	-6.1817e-015	-5.44854e-015	-1.26981e-014
-6.22993e-015	-2.14042e-015	1.4823e-014	-1.82902e-014	-9.86714e-015	-1.46112e-014	-2.41817e-014	-1.66725e-014	-1.75786e-014	-1.35251e-014	-1.78393e-014	-1.13732e-014	-1.04107e-014	-1.12615e-014	-9.75724e-015	-1.99806e-014	-1.49082e-014	-1.4316e-014	-1.31138e-014	-1.7688e-014	-1.55446e-014	-8.54788e-015	-6.20783e-015	-5.47168e-015	-1.27492e-014
-5.97514e-015	-1.75411e-015	1.4935e-014	-1.82342e-014	-9.89583e-015	-1.45547e-014	-2.35711e-014	-1.67642e-014	-1.72368e-014	-1.3344e-014	-1.72135e-014	-1.08695e-014	-1.00475e-014	-1.13182e-014	-9.83174e-015	-2.01231e-014	-1.54061e-014	-1.45398e-014	-1.31562e-014	-1.79476e-014	-1.51265e-014	-8.51536e-015	-6.22223e-015	-5.50544e-015	-1.28001e-014
-5.69501e-015	-1.36793e-015	1.50289e-014	-1.81694e-014	-9.91846e-015	-1.44899e-014	-2.29358e-014	-1.68478e-014	-1.68983e-014	-1.31634e-014	-1.6545e-014	-1.03279e-014	-9.65581e-015	-1.13867e-014	-9.9031e-015	-2.02379e-014	-1.59249e-014	-1.47647e-014	-1.3179e-014	-1.81936e-014	-1.47303e-014	-8.47298e-015	-6.22505e-015	-5.55068e-015	-1.28523e-014
-5.39227e-015	-9.83901e-016	1.51032e-014	-1.80964e-014	-9.93585e-015	-1.44182e-014	-2.2283e-014	-1.69233e-014	-1.65651e-014	-1.29848e-014	-1.58379e-014	-9.75152e-015	-9.23628e-015	-1.14671e-014	-9.97234e-015	-2.03239e-014	-1.64631e-014	-1.49902e-014	-1.31843e-014	-1.84272e-014	-1.43604e-014	-8.42244e-015	-6.21697e-015	-5.6077e-015	-1.29068e-014
-5.06944e-015	-6.04634e-016	1.51572e-014	-1.80157e-014	-9.94959e-015	-1.43409e-014	-2.16202e-014	-1.69912e-014	-1.62393e-014	-1.28091e-014	-1.5097e-014	-9.14437e-015	-8.79036e-015	-1.15592e-014	-1.00398e-014	-2.03814e-014	-1.70191e-014	-1.52163e-014	-1.31743e-014	-1.86492e-014	-1.40212e-014	-8.36497e-015	-6.19872e-015	-5.67698e-015	-1.29648e-014
-4.72975e-015	-2.32903e-016	1.51906e-014	-1.79279e-014	-9.96068e-015	-1.42592e-014	-2.09545e-014	-1.70517e-014	-1.5923e-014	-1.26377e-014	-1.43279e-014	-8.51044e-015	-8.31968e-015	-1.16621e-014	-1.01064e-014	-2.04109e-014	-1.75912e-014	-1.54427e-014	-1.31514e-014	-1.88607e-014	-1.37172e-014	-8.30181e-015	-6.17129e-015	-5.75834e-015	-1.30275e-014
-4.37634e-015	1.29127e-016	1.52034e-014	-1.7833e-014	-9.97067e-015	-1.41746e-014	-2.02929e-014	-1.71056e-014	-1.56184e-014	-1.24718e-014	-1.3536e-014	-7.85426e-015	-7.82647e-015	-1.17755e-014	-1.01727e-014	-2.04125e-014	-1.81773e-014	-1.56689e-014	-1.3119e-014	-1.90624e-014	-1.34528e-014	-8.23426e-015	-6.1352e-015	-5.85163e-015	-1.30952e-014
-4.01214e-015	4.7891e-016	1.51947e-014	-1.77314e-014	-9.98051e-015	-1.40887e-014	-1.96429e-014	-1.71534e-014	-1.53279e-014	-1.2313e-014	-1.27273e-014	-7.18096e-015	-7.31259e-015	-1.1898e-014	-1.0239e-014	-2.03865e-014	-1.87745e-014	-1.58944e-014	-1.30796e-014	-1.92555e-014	-1.32318e-014	-8.16381e-015	-6.09151e-015	-5.95654e-015	-1.31696e-014
-3.63972e-015	8.14258e-016	1.5165e-014	-1.76234e-014	-9.99138e-015	-1.40031e-014	-1.90115e-014	-1.7196e-014	-1.50534e-014	-1.21627e-014	-1.1908e-014	-6.49553e-015	-6.78087e-015	-1.20283e-014	-1.03062e-014	-2.0334e-014	-1.93804e-014	-1.61187e-014	-1.30362e-014	-1.94417e-014	-1.30585e-014	-8.09253e-015	-6.04135e-015	-6.07319e-015	-1.32511e-014
-3.26231e-015	1.13299e-015	1.51142e-014	-1.75088e-014	-1.00042e-014	-1.39196e-014	-1.84056e-014	-1.72344e-014	-1.47973e-014	-1.20219e-014	-1.10843e-014	-5.80309e-015	-6.23353e-015	-1.21655e-014	-1.03748e-014	-2.02566e-014	-1.99921e-014	-1.63413e-014	-1.29921e-014	-1.96223e-014	-1.29362e-014	-8.02222e-015	-5.98553e-015	-6.20126e-015	-1.33406e-014
-2.88317e-015	1.43308e-015	1.5043e-014	-1.73879e-014	-1.00193e-014	-1.38406e-014	-1.78319e-014	-1.72694e-014	-1.45615e-014	-1.18921e-014	-1.02629e-014	-5.10896e-015	-5.67286e-015	-1.23083e-014	-1.0445e-014	-2.01556e-014	-2.06068e-014	-1.65623e-014	-1.29504e-014	-1.97982e-014	-1.28678e-014	-7.95453e-015	-5.92536e-015	-6.34045e-015	-1.34385e-014
-2.50467e-015	1.71226e-015	1.49517e-014	-1.72607e-014	-1.0038e-014	-1.37678e-014	-1.72967e-014	-1.73019e-014	-1.43469e-014	-1.17745e-014	-9.45054e-015	-4.41845e-015	-5.10159e-015	-1.24552e-014	-1.05174e-014	-2.00328e-014	-2.12215e-014	-1.67807e-014	-1.29141e-014	-1.99701e-014	-1.28553e-014	-7.89117e-015	-5.86236e-015	-6.49026e-015	-1.35457e-014
-2.12987e-015	1.96856e-015	1.4841e-014	-1.71275e-014	-1.00606e-014	-1.37028e-014	-1.68058e-014	-1.73328e-014	-1.41553e-014	-1.16698e-014	-8.65318e-015	-3.7367e-015	-4.52243e-015	-1.26046e-014	-1.05923e-014	-1.989e-014	-2.18337e-014	-1.6996e-014	-1.28861e-014	-2.01392e-014	-1.29001e-014	-7.83414e-015	-5.79811e-015	-6.65005e-015	-1.36623e-014
-1.76117e-015	2.20018e-015	1.47122e-014	-1.69875e-014	-1.00877e-014	-1.36475e-014	-1.63643e-014	-1.73633e-014	-1.39882e-014	-1.1579e-014	-7.87695e-015	-3.06891e-015	-3.9382e-015	-1.27546e-014	-1.06702e-014	-1.97295e-014	-2.24395e-014	-1.72081e-014	-1.28695e-014	-2.03066e-014	-1.30035e-014	-7.78496e-015	-5.73375e-015	-6.81887e-015	-1.3788e-014
-1.40085e-015	2.40555e-015	1.45657e-014	-1.68409e-014	-1.01196e-014	-1.36037e-014	-1.59763e-014	-1.73942e-014	-1.38469e-014	-1.1503e-014	-7.12784e-015	-2.42014e-015	-3.35212e-015	-1.29037e-014	-1.0751e-014	-1.95539e-014	-2.30354e-014	-1.7417e-014	-1.28667e-014	-2.04728e-014	-1.31661e-014	-7.74542e-015	-5.67053e-015	-6.99628e-015	-1.39227e-014
-1.05108e-015	2.58339e-015	1.4402e-014	-1.66878e-014	-1.0156e-014	-1.35725e-014	-1.56457e-014	-1.74269e-014	-1.37321e-014	-1.14428e-014	-6.41175e-015	-1.7955e-015	-2.76684e-015	-1.30495e-014	-1.0835e-014	-1.93656e-014	-2.36182e-014	-1.76224e-014	-1.28809e-014	-2.0638e-014	-1.33881e-014	-7.71727e-015	-5.60984e-015	-7.18122e-015	-1.40666e-014
-7.14232e-016	2.73283e-015	1.42225e-014	-1.6528e-014	-1.01967e-014	-1.35555e-014	-1.53755e-014	-1.74618e-014	-1.36441e-014	-1.13989e-014	-5.73414e-015	-1.1993e-015	-2.18509e-015	-1.319e-014	-1.09215e-014	-1.91677e-014	-2.41843e-014	-1.78239e-014	-1.2914e-014	-2.0803e-014	-1.36696e-014	-7.70185e-015	-5.55332e-015	-7.37285e-015	-1.42188e-014
-3.91661e-016	2.8529e-015	1.40287e-014	-1.63609e-014	-1.02412e-014	-1.35539e-014	-1.51672e-014	-1.74995e-014	-1.35838e-014	-1.13721e-014	-5.10019e-015	-6.35621e-016	-1.60962e-015	-1.33236e-014	-1.10106e-014	-1.89623e-014	-2.47304e-014	-1.80211e-014	-1.29681e-014	-2.09679e-014	-1.4009e-014	-7.70036e-015	-5.5019e-015	-7.57002e-015	-1.43789e-014
-8.43269e-017	2.94241e-015	1.38219e-014	-1.61862e-014	-1.02888e-014	-1.35689e-014	-1.50225e-014	-1.75409e-014	-1.35517e-014	-1.13624e-014	-4.51453e-015	-1.08407e-016	-1.043e-015	-1.34487e-014	-1.11021e-014	-1.87518e-014	-2.52533e-014	-1.8214e-014	-1.30447e-014	-2.11334e-014	-1.44046e-014	-7.71419e-015	-5.4565e-015	-7.77189e-015	-1.45464e-014
2.06478e-016	3.00067e-015	1.36033e-014	-1.60037e-014	-1.03389e-014	-1.36013e-014	-1.49423e-014	-1.75868e-014	-1.35476e-014	-1.13702e-014	-3.98115e-015	3.78442e-016	-4.87803e-016	-1.35635e-014	-1.11958e-014	-1.85386e-014	-2.57503e-014	-1.84024e-014	-1.3145e-014	-2.12993e-014	-1.48543e-014	-7.74447e-015	-5.41858e-015	-7.9775e-015	-1.47202e-014
4.79236e-016	3.0269e-015	1.33741e-014	-1.58137e-014	-1.03902e-014	-1.36512e-014	-1.49258e-014	-1.76365e-014	-1.35714e-014	-1.13959e-014	-3.50369e-015	8.21752e-016	5.37437e-017	-1.36662e-014	-1.12909e-014	-1.83251e-014	-2.62182e-014	-1.8586e-014	-1.32701e-014	-2.14654e-014	-1.53551e-014	-7.79167e-015	-5.38962e-015	-8.18561e-015	-1.48993e-014
7.33182e-016	3.02138e-015	1.31358e-014	-1.56162e-014	-1.04414e-014	-1.37188e-014	-1.49721e-014	-1.76907e-014	-1.36217e-014	-1.14392e-014	-3.08512e-015	1.2188e-015	5.79144e-016	-1.37553e-014	-1.13865e-014	-1.81139e-014	-2.66543e-014	-1.87647e-014	-1.34203e-014	-2.16312e-014	-1.5903e-014	-7.85658e-015	-5.37054e-015	-8.39493e-015	-1.50829e-014
9.68122e-016	2.98406e-015	1.28896e-014	-1.54112e-014	-1.04914e-014	-1.3804e-014	-1.50789e-014	-1.77494e-014	-1.36977e-014	-1.15002e-014	-2.72766e-015	1.56759e-015	1.08667e-015	-1.38292e-014	-1.14816e-014	-1.7908e-014	-2.70558e-014	-1.89384e-014	-1.35957e-014	-2.1796e-014	-1.64938e-014	-7.93968e-015	-5.36197e-015	-8.60435e-015	-1.52698e-014
1.18337e-015	2.91506e-015	1.2637e-014	-1.51986e-014	-1.05385e-014	-1.39067e-014	-1.52431e-014	-1.78125e-014	-1.37983e-014	-1.15783e-014	-2.43302e-015	1.86667e-015	1.57397e-015	-1.38868e-014	-1.15757e-014	-1.77092e-014	-2.74205e-014	-1.91072e-014	-1.37966e-014	-2.19595e-014	-1.71231e-014	-8.04089e-015	-5.36461e-015	-8.81307e-015	-1.54591e-014
1.37845e-015	2.81511e-015	1.23793e-014	-1.49783e-014	-1.05809e-014	-1.40261e-014	-1.54609e-014	-1.78794e-014	-1.39217e-014	-1.1673e-014	-2.20229e-015	2.11453e-015	2.03881e-015	-1.39265e-014	-1.16682e-014	-1.75189e-014	-2.77465e-014	-1.92709e-014	-1.40221e-014	-2.21207e-014	-1.77863e-014	-8.16032e-015	-5.37914e-015	-9.02013e-015	-1.56494e-014
1.55399e-015	2.68471e-015	1.2118e-014	-1.47508e-014	-1.06165e-014	-1.41617e-014	-1.57279e-014	-1.79497e-014	-1.40661e-014	-1.17833e-014	-2.03606e-015	2.31071e-015	2.47993e-015	-1.39474e-014	-1.17574e-014	-1.73396e-014	-2.80315e-014	-1.94295e-014	-1.42714e-014	-2.2279e-014	-1.84781e-014	-8.2978e-015	-5.40586e-015	-9.22464e-015	-1.58389e-014
1.71031e-015	2.52503e-015	1.18547e-014	-1.45161e-014	-1.0644e-014	-1.43127e-014	-1.60393e-014	-1.8023e-014	-1.42299e-014	-1.19086e-014	-1.93391e-015	2.45516e-015	2.89591e-015	-1.39486e-014	-1.18425e-014	-1.71731e-014	-2.8274e-014	-1.95827e-014	-1.45433e-014	-2.24333e-014	-1.91923e-014	-8.45283e-015	-5.44489e-015	-9.42523e-015	-1.60259e-014
1.84762e-015	2.33743e-015	1.15908e-014	-1.42746e-014	-1.06615e-014	-1.44776e-014	-1.63893e-014	-1.80985e-014	-1.44108e-014	-1.20479e-014	-1.89551e-015	2.54808e-015	3.28572e-015	-1.39294e-014	-1.19222e-014	-1.7021e-014	-2.8473e-014	-1.9731e-014	-1.48358e-014	-2.25828e-014	-1.99225e-014	-8.62425e-015	-5.49644e-015	-9.62104e-015	-1.62089e-014
1.9662e-015	2.12332e-015	1.13272e-014	-1.40267e-014	-1.06676e-014	-1.46553e-014	-1.67713e-014	-1.81756e-014	-1.46063e-014	-1.22001e-014	-1.91901e-015	2.59021e-015	3.64813e-015	-1.38891e-014	-1.19953e-014	-1.68848e-014	-2.86274e-014	-1.98744e-014	-1.51468e-014	-2.27263e-014	-2.06626e-014	-8.81116e-015	-5.56021e-015	-9.8111e-015	-1.63864e-014
2.06675e-015	1.88351e-015	1.10658e-014	-1.37736e-014	-1.06605e-014	-1.48439e-014	-1.7179e-014	-1.82533e-014	-1.48137e-014	-1.23641e-014	-2.00273e-015	2.58306e-015	3.98225e-015	-1.38276e-014	-1.20602e-014	-1.67652e-014	-2.87368e-014	-2.00127e-014	-1.54743e-014	-2.28623e-014	-2.14062e-014	-9.012e-015	-5.63577e-015	-9.99412e-015	-1.65566e-014
2.15003e-015	1.62004e-015	1.08075e-014	-1.3516e-014	-1.06382e-014	-1.50419e-014	-1.76056e-014	-1.83307e-014	-1.50304e-014	-1.25384e-014	-2.14409e-015	2.52828e-015	4.28744e-015	-1.37446e-014	-1.21162e-014	-1.66633e-014	-2.88009e-014	-2.01458e-014	-1.58156e-014	-2.29899e-014	-2.2147e-014	-9.22541e-015	-5.72238e-015	-1.01687e-014	-1.67176e-014
2.21651e-015	1.33451e-015	1.05535e-014	-1.32549e-014	-1.05992e-014	-1.52469e-014	-1.80438e-014	-1.84062e-014	-1.52534e-014	-1.27214e-014	-2.33976e-015	2.42817e-015	4.56351e-015	-1.36404e-014	-1.2162e-014	-1.65796e-014	-2.882e-014	-2.02741e-014	-1.6168e-014	-2.31082e-014	-2.28787e-014	-9.44941e-015	-5.8193e-015	-1.03341e-014	-1.68681e-014
2.26745e-015	1.02824e-015	1.03054e-014	-1.29913e-014	-1.05419e-014	-1.5457e-014	-1.84864e-014	-1.84789e-014	-1.54796e-014	-1.29112e-014	-2.5863e-015	2.2849e-015	4.81049e-015	-1.35154e-014	-1.21963e-014	-1.65146e-014	-2.87945e-014	-2.03978e-014	-1.65282e-014	-2.32155e-014	-2.35946e-014	-9.68221e-015	-5.92594e-015	-1.04893e-014	-1.70068e-014
2.30315e-015	7.03118e-016	1.00642e-014	-1.27261e-014	-1.04647e-014	-1.56699e-014	-1.8926e-014	-1.85472e-014	-1.57052e-014	-1.31059e-014	-2.87968e-015	2.10164e-015	5.02807e-015	-1.33702e-014	-1.22179e-014	-1.64681e-014	-2.87245e-014	-2.05166e-014	-1.68927e-014	-2.33105e-014	-2.42886e-014	-9.92194e-015	-6.04124e-015	-1.06335e-014	-1.71316e-014
2.32464e-015	3.61189e-016	9.83139e-015	-1.24604e-014	-1.03665e-014	-1.58831e-014	-1.93559e-014	-1.8609e-014	-1.59271e-014	-1.33036e-014	-3.2155e-015	1.88146e-015	5.21597e-015	-1.32052e-014	-1.22261e-014	-1.64399e-014	-2.86118e-014	-2.06301e-014	-1.72582e-014	-2.33917e-014	-2.49543e-014	-1.01665e-014	-6.16372e-015	-1.07658e-014	-1.72407e-014
2.33315e-015	4.62142e-018	9.60807e-015	-1.21957e-014	-1.02466e-014	-1.60938e-014	-1.97687e-014	-1.86635e-014	-1.61425e-014	-1.35021e-014	-3.58908e-015	1.62822e-015	5.37411e-015	-1.30215e-014	-1.22197e-014	-1.64292e-014	-2.84575e-014	-2.07383e-014	-1.76206e-014	-2.34581e-014	-2.55864e-014	-1.04133e-014	-6.29192e-015	-1.08851e-014	-1.73328e-014
2.32933e-015	-3.64729e-016	9.3954e-015	-1.19332e-014	-1.01043e-014	-1.62993e-014	-2.01578e-014	-1.87086e-014	-1.63484e-014	-1.36993e-014	-3.9956e-015	1.34522e-015	5.50255e-015	-1.28201e-014	-1.21978e-014	-1.6435e-014	-2.82633e-014	-2.08408e-014	-1.79761e-014	-2.35084e-014	-2.61791e-014	-1.06599e-014	-6.42433e-015	-1.0991e-014	-1.74064e-014
2.31344e-015	-7.44349e-016	9.1943e-015	-1.16736e-014	-9.93905e-015	-1.64973e-014	-2.05161e-014	-1.87427e-014	-1.65412e-014	-1.38932e-014	-4.42957e-015	1.03621e-015	5.60191e-015	-1.2602e-014	-1.21598e-014	-1.64564e-014	-2.80313e-014	-2.0938e-014	-1.83207e-014	-2.35416e-014	-2.67273e-014	-1.09039e-014	-6.55945e-015	-1.10826e-014	-1.74598e-014
2.28629e-015	-1.13222e-015	9.00599e-015	-1.14179e-014	-9.75042e-015	-1.66852e-014	-2.08375e-014	-1.87644e-014	-1.67178e-014	-1.40814e-014	-4.88561e-015	7.04848e-016	5.67332e-015	-1.2369e-014	-1.21046e-014	-1.64924e-014	-2.7764e-014	-2.10297e-014	-1.86507e-014	-2.35573e-014	-2.7226e-014	-1.1143e-014	-6.69558e-015	-1.11594e-014	-1.74919e-014
2.24916e-015	-1.52605e-015	8.83151e-015	-1.11682e-014	-9.53863e-015	-1.68604e-014	-2.11167e-014	-1.8772e-014	-1.68752e-014	-1.42622e-014	-5.35819e-015	3.55279e-016	5.71726e-015	-1.21221e-014	-1.20318e-014	-1.65416e-014	-2.74641e-014	-2.11157e-014	-1.89625e-014	-2.35543e-014	-2.76714e-014	-1.13743e-014	-6.83106e-015	-1.12206e-014	-1.75009e-014
2.2029e-015	-1.92354e-015	8.67172e-015	-1.09254e-014	-9.30464e-015	-1.70208e-014	-2.13491e-014	-1.87641e-014	-1.70105e-014	-1.44332e-014	-5.8419e-015	-8.46398e-018	5.7346e-015	-1.18629e-014	-1.1941e-014	-1.66024e-014	-2.71344e-014	-2.11956e-014	-1.92522e-014	-2.35319e-014	-2.80599e-014	-1.15955e-014	-6.96376e-015	-1.12657e-014	-1.74859e-014
2.14855e-015	-2.32326e-015	8.52751e-015	-1.06903e-014	-9.04887e-015	-1.71641e-014	-2.15302e-014	-1.87395e-014	-1.71209e-014	-1.45922e-014	-6.33142e-015	-3.82363e-016	5.72596e-015	-1.15926e-014	-1.1832e-014	-1.66733e-014	-2.67776e-014	-2.12694e-014	-1.95163e-014	-2.34897e-014	-2.83884e-014	-1.18044e-014	-7.09195e-015	-1.12942e-014	-1.7446e-014
2.08647e-015	-2.72239e-015	8.39973e-015	-1.04643e-014	-8.7724e-015	-1.72877e-014	-2.16564e-014	-1.86966e-014	-1.72038e-014	-1.47372e-014	-6.82111e-015	-7.6276e-016	5.69235e-015	-1.1313e-014	-1.17049e-014	-1.67527e-014	-2.63972e-014	-2.13361e-014	-1.97516e-014	-2.3427e-014	-2.86541e-014	-1.19985e-014	-7.21388e-015	-1.13059e-014	-1.7381e-014
2.01701e-015	-3.11841e-015	8.28896e-015	-1.02485e-014	-8.47626e-015	-1.73899e-014	-2.17248e-014	-1.86342e-014	-1.72573e-014	-1.48662e-014	-7.30574e-015	-1.14597e-015	5.6344e-015	-1.10262e-014	-1.15599e-014	-1.68391e-014	-2.59964e-014	-2.13956e-014	-1.99548e-014	-2.33431e-014	-2.88555e-014	-1.21752e-014	-7.32762e-015	-1.1301e-014	-1.72901e-014
1.94042e-015	-3.50925e-015	8.19569e-015	-1.00436e-014	-8.16244e-015	-1.74685e-014	-2.1733e-014	-1.85509e-014	-1.7279e-014	-1.49775e-014	-7.77997e-015	-1.52839e-015	5.55348e-015	-1.07335e-014	-1.13972e-014	-1.69305e-014	-2.55781e-014	-2.14479e-014	-2.01229e-014	-2.3238e-014	-2.8992e-014	-1.23324e-014	-7.43119e-015	-1.12786e-014	-1.71735e-014
1.85694e-015	-3.8926e-015	8.12014e-015	-9.85004e-015	-7.83255e-015	-1.75217e-014	-2.168e-014	-1.84452e-014	-1.72669e-014	-1.50693e-014	-8.23879e-015	-1.9069e-015	5.45097e-015	-1.04372e-014	-1.12176e-014	-1.70254e-014	-2.51459e-014	-2.14926e-014	-2.02535e-014	-2.31115e-014	-2.90634e-014	-1.24683e-014	-7.52276e-015	-1.12389e-014	-1.70308e-014
1.76752e-015	-4.26653e-015	8.06371e-015	-9.66863e-015	-7.48822e-015	-1.75479e-014	-2.15653e-014	-1.83166e-014	-1.72194e-014	-1.514e-014	-8.67762e-015	-2.27822e-015	5.32798e-015	-1.01385e-014	-1.10216e-014	-1.71215e-014	-2.47028e-014	-2.15294e-014	-2.03442e-014	-2.29636e-014	-2.90693e-014	-1.25811e-014	-7.60083e-015	-1.11817e-014	-1.68618e-014
1.67234e-015	-4.6293e-015	8.02669e-015	-9.49988e-015	-7.13162e-015	-1.75456e-014	-2.13886e-014	-1.81643e-014	-1.71351e-014	-1.5188e-014	-9.09216e-015	-2.63962e-015	5.1854e-015	-9.83926e-015	-1.08102e-014	-1.72168e-014	-2.42526e-014	-2.15577e-014	-2.03927e-014	-2.27946e-014	-2.90102e-014	-1.26692e-014	-7.66367e-015	-1.11066e-014	-1.66661e-014
1.57154e-015	-4.979e-015	8.0097e-015	-9.34389e-015	-6.76476e-015	-1.75136e-014	-2.11507e-014	-1.79877e-014	-1.7013e-014	-1.52121e-014	-9.47818e-015	-2.98891e-015	5.02413e-015	-9.54113e-015	-1.05842e-014	-1.73095e-014	-2.37988e-014	-2.15768e-014	-2.03975e-014	-2.26053e-014	-2.88878e-014	-1.27315e-014	-7.70999e-015	-1.10136e-014	-1.64447e-014
1.46583e-015	-5.31405e-015	8.01266e-015	-9.2006e-015	-6.38982e-015	-1.74505e-014	-2.08531e-014	-1.77862e-014	-1.68522e-014	-1.52112e-014	-9.83219e-015	-3.3236e-015	4.845e-015	-9.24559e-015	-1.03446e-014	-1.73975e-014	-2.33443e-014	-2.15869e-014	-2.03576e-014	-2.23956e-014	-2.87034e-014	-1.27673e-014	-7.73907e-015	-1.09028e-014	-1.61977e-014
1.35518e-015	-5.63323e-015	8.0359e-015	-9.06993e-015	-6.00934e-015	-1.73556e-014	-2.04986e-014	-1.75591e-014	-1.66519e-014	-1.51844e-014	-1.01509e-014	-3.64191e-015	4.64957e-015	-8.95372e-015	-1.00927e-014	-1.74794e-014	-2.28921e-014	-2.1587e-014	-2.02721e-014	-2.21666e-014	-2.84596e-014	-1.27751e-014	-7.74976e-015	-1.07749e-014	-1.5926e-014
1.24002e-015	-5.93508e-015	8.07982e-015	-8.95167e-015	-5.62658e-015	-1.72283e-014	-2.00901e-014	-1.73063e-014	-1.6412e-014	-1.51306e-014	-1.04311e-014	-3.94175e-015	4.43912e-015	-8.66656e-015	-9.82963e-015	-1.75537e-014	-2.24451e-014	-2.15767e-014	-2.01404e-014	-2.19189e-014	-2.81592e-014	-1.27544e-014	-7.74105e-015	-1.06302e-014	-1.56306e-014
1.12033e-015	-6.21775e-015	8.1443e-015	-8.84534e-015	-5.24432e-015	-1.70682e-014	-1.96316e-014	-1.70279e-014	-1.61327e-014	-1.50501e-014	-1.06707e-014	-4.22206e-015	4.21473e-015	-8.38547e-015	-9.55722e-015	-1.76185e-014	-2.20062e-014	-2.15559e-014	-1.99625e-014	-2.16534e-014	-2.78054e-014	-1.27047e-014	-7.71244e-015	-1.04691e-014	-1.53129e-014
9.96555e-016	-6.48002e-015	8.22936e-015	-8.75012e-015	-4.86479e-015	-1.68748e-014	-1.91266e-014	-1.67242e-014	-1.58145e-014	-1.49422e-014	-1.08671e-014	-4.48221e-015	3.97738e-015	-8.11146e-015	-9.27681e-015	-1.76727e-014	-2.15776e-014	-2.15238e-014	-1.97387e-014	-2.13712e-014	-2.74024e-014	-1.26257e-014	-7.66318e-015	-1.02918e-014	-1.49743e-014
8.68867e-016	-6.72068e-015	8.33533e-015	-8.66505e-015	-4.49074e-015	-1.66482e-014	-1.85799e-014	-1.63958e-014	-1.54582e-014	-1.48068e-014	-1.1019e-014	-4.72132e-015	3.72836e-015	-7.84481e-015	-8.9895e-015	-1.7715e-014	-2.11619e-014	-2.14796e-014	-1.94692e-014	-2.10737e-014	-2.69539e-014	-1.25176e-014	-7.59314e-015	-1.00994e-014	-1.46162e-014
7.37673e-016	-6.9387e-015	8.46125e-015	-8.58938e-015	-4.12473e-015	-1.63886e-014	-1.79966e-014	-1.60431e-014	-1.50645e-014	-1.4644e-014	-1.1125e-014	-4.93895e-015	3.4696e-015	-7.58647e-015	-8.69733e-015	-1.77443e-014	-2.07612e-014	-2.14232e-014	-1.91551e-014	-2.0762e-014	-2.6464e-014	-1.23807e-014	-7.50242e-015	-9.89231e-015	-1.42403e-014
6.02715e-016	-7.1335e-015	8.60713e-015	-8.52167e-015	-3.76892e-015	-1.60964e-014	-1.73815e-014	-1.56669e-014	-1.46349e-014	-1.44543e-014	-1.11842e-014	-5.13503e-015	3.20221e-015	-7.33701e-015	-8.40186e-015	-1.77596e-014	-2.03776e-014	-2.13545e-014	-1.87981e-014	-2.04372e-014	-2.59369e-014	-1.2216e-014	-7.39126e-015	-9.67112e-015	-1.38485e-014
4.64037e-016	-7.30419e-015	8.77313e-015	-8.46067e-015	-3.42612e-015	-1.57719e-014	-1.67403e-014	-1.52681e-014	-1.41706e-014	-1.42383e-014	-1.11964e-014	-5.30998e-015	2.9268e-015	-7.09674e-015	-8.10447e-015	-1.77605e-014	-2.00122e-014	-2.12729e-014	-1.84001e-014	-2.01008e-014	-2.53777e-014	-1.20242e-014	-7.26008e-015	-9.43699e-015	-1.34429e-014
3.21731e-016	-7.45051e-015	8.95897e-015	-8.4052e-015	-3.09879e-015	-1.54159e-014	-1.60785e-014	-1.48479e-014	-1.36733e-014	-1.39973e-014	-1.11617e-014	-5.46402e-015	2.64451e-015	-6.8656e-015	-7.80711e-015	-1.77466e-014	-1.96667e-014	-2.11779e-014	-1.79633e-014	-1.97544e-014	-2.47909e-014	-1.18063e-014	-7.10942e-015	-9.19089e-015	-1.30254e-014
1.76715e-016	-7.57198e-015	9.16413e-015	-8.35391e-015	-2.78812e-015	-1.50292e-014	-1.54015e-014	-1.44075e-014	-1.31454e-014	-1.37325e-014	-1.10813e-014	-5.59783e-015	2.35701e-015	-6.64347e-015	-7.51055e-015	-1.77177e-014	-1.93426e-014	-2.10693e-014	-1.7491e-014	-1.93995e-014	-2.41803e-014	-1.15633e-014	-6.9403e-015	-8.93353e-015	-1.25983e-014
2.9641e-017	-7.66822e-015	9.38822e-015	-8.30502e-015	-2.49603e-015	-1.46133e-014	-1.47143e-014	-1.39479e-014	-1.25888e-014	-1.34448e-014	-1.09557e-014	-5.71223e-015	2.06567e-015	-6.43066e-015	-7.21582e-015	-1.76736e-014	-1.90401e-014	-2.09476e-014	-1.69859e-014	-1.90376e-014	-2.35518e-014	-1.12968e-014	-6.75365e-015	-8.66591e-015	-1.21635e-014
-1.19573e-016	-7.73934e-015	9.63125e-015	-8.25723e-015	-2.22364e-015	-1.41686e-014	-1.40223e-014	-1.34711e-014	-1.20053e-014	-1.31364e-014	-1.07865e-014	-5.80879e-015	1.77165e-015	-6.22619e-015	-6.92454e-015	-1.76145e-014	-1.87598e-014	-2.08123e-014	-1.64517e-014	-1.867e-014	-2.29091e-014	-1.10085e-014	-6.55058e-015	-8.38902e-015	-1.17236e-014
-2.71103e-016	-7.78545e-015	9.8926e-015	-8.20892e-015	-1.97197e-015	-1.36965e-014	-1.33324e-014	-1.29791e-014	-1.13972e-014	-1.28089e-014	-1.05753e-014	-5.88921e-015	1.47602e-015	-6.02921e-015	-6.63898e-015	-1.75399e-014	-1.85022e-014	-2.06635e-014	-1.58915e-014	-1.82987e-014	-2.22564e-014	-1.07002e-014	-6.33237e-015	-8.10404e-015	-1.12813e-014
-4.24158e-016	-7.80727e-015	1.01719e-014	-8.15789e-015	-1.74244e-015	-1.31989e-014	-1.26489e-014	-1.24745e-014	-1.07676e-014	-1.24639e-014	-1.03244e-014	-5.9546e-015	1.18024e-015	-5.83963e-015	-6.35979e-015	-1.74497e-014	-1.82659e-014	-2.05009e-014	-1.531e-014	-1.79244e-014	-2.15979e-014	-1.03731e-014	-6.10092e-015	-7.81239e-015	-1.08386e-014
-5.7876e-016	-7.80545e-015	1.04689e-014	-8.1027e-015	-1.53583e-015	-1.26769e-014	-1.19761e-014	-1.19591e-014	-1.01191e-014	-1.21035e-014	-1.00364e-014	-6.00657e-015	8.85036e-016	-5.65674e-015	-6.08789e-015	-1.73448e-014	-1.80513e-014	-2.0325e-014	-1.47111e-014	-1.75485e-014	-2.0937e-014	-1.00291e-014	-5.85821e-015	-7.51565e-015	-1.03981e-014
-7.34961e-016	-7.78078e-015	1.07834e-014	-8.04182e-015	-1.35208e-015	-1.21321e-014	-1.1318e-014	-1.1434e-014	-9.45446e-015	-1.17299e-014	-9.71316e-015	-6.04663e-015	5.91384e-016	-5.47976e-015	-5.82367e-015	-1.72258e-014	-1.78573e-014	-2.01357e-014	-1.40989e-014	-1.71722e-014	-2.02782e-014	-9.67086e-015	-5.60513e-015	-7.21511e-015	-9.96206e-015
-8.92978e-016	-7.73412e-015	1.11148e-014	-7.97388e-015	-1.19083e-015	-1.15663e-014	-1.06786e-014	-1.09017e-014	-8.77643e-015	-1.13457e-014	-9.35782e-015	-6.07617e-015	3.00889e-016	-5.30723e-015	-5.56802e-015	-1.70928e-014	-1.76836e-014	-1.99332e-014	-1.34772e-014	-1.67978e-014	-1.96247e-014	-9.30065e-015	-5.3437e-015	-6.91231e-015	-9.53273e-015
-1.05237e-015	-7.66579e-015	1.14625e-014	-7.89747e-015	-1.05259e-015	-1.09814e-014	-1.00616e-014	-1.03641e-014	-8.08843e-015	-1.09533e-014	-8.97361e-015	-6.09686e-015	1.40464e-017	-5.13925e-015	-5.32144e-015	-1.69474e-014	-1.75293e-014	-1.97181e-014	-1.28506e-014	-1.64264e-014	-1.898e-014	-8.92041e-015	-5.07586e-015	-6.60807e-015	-9.11278e-015
-1.21331e-015	-7.57772e-015	1.18259e-014	-7.81092e-015	-9.36608e-016	-1.03789e-014	-9.46957e-015	-9.82305e-015	-7.3937e-015	-1.05555e-014	-8.56356e-015	-6.10992e-015	-2.68088e-016	-4.97487e-015	-5.08409e-015	-1.679e-014	-1.73927e-014	-1.9491e-014	-1.22233e-014	-1.60593e-014	-1.83465e-014	-8.53223e-015	-4.80341e-015	-6.30406e-015	-8.70394e-015
-1.3754e-015	-7.47141e-015	1.22048e-014	-7.71318e-015	-8.41721e-016	-9.76085e-015	-8.90529e-015	-9.28135e-015	-6.69471e-015	-1.01549e-014	-8.13106e-015	-6.11705e-015	-5.44301e-016	-4.81339e-015	-4.85625e-015	-1.66219e-014	-1.72726e-014	-1.92529e-014	-1.15994e-014	-1.5697e-014	-1.77267e-014	-8.13852e-015	-4.52844e-015	-6.00156e-015	-8.30821e-015
-1.53886e-015	-7.34787e-015	1.25988e-014	-7.60342e-015	-7.67162e-016	-9.12958e-015	-8.37044e-015	-8.74121e-015	-5.99433e-015	-9.75462e-015	-7.67993e-015	-6.12008e-015	-8.13792e-016	-4.65325e-015	-4.63792e-015	-1.64439e-014	-1.71672e-014	-1.90041e-014	-1.09833e-014	-1.5341e-014	-1.71227e-014	-7.74185e-015	-4.25282e-015	-5.70228e-015	-7.9284e-015
-1.70398e-015	-7.20859e-015	1.30073e-014	-7.48125e-015	-7.12081e-016	-8.48659e-015	-7.86667e-015	-8.20494e-015	-5.29578e-015	-9.35681e-015	-7.21419e-015	-6.12076e-015	-1.07526e-015	-4.49292e-015	-4.42866e-015	-1.62575e-014	-1.70745e-014	-1.87453e-014	-1.038e-014	-1.49926e-014	-1.65356e-014	-7.34435e-015	-3.97884e-015	-5.40721e-015	-7.56584e-015
-1.87127e-015	-7.05521e-015	1.34298e-014	-7.34541e-015	-6.74978e-016	-7.83427e-015	-7.39408e-015	-7.67586e-015	-4.60178e-015	-8.96449e-015	-6.73725e-015	-6.1201e-015	-1.3283e-015	-4.33095e-015	-4.22778e-015	-1.60636e-014	-1.6993e-014	-1.84771e-014	-9.79353e-015	-1.46529e-014	-1.59672e-014	-6.94799e-015	-3.70795e-015	-5.11864e-015	-7.22181e-015
-2.04072e-015	-6.88999e-015	1.3865e-014	-7.19576e-015	-6.537e-016	-7.17468e-015	-6.95294e-015	-7.15599e-015	-3.91526e-015	-8.58043e-015	-6.25316e-015	-6.1198e-015	-1.57276e-015	-4.16703e-015	-4.03487e-015	-1.58633e-014	-1.69215e-014	-1.82e-014	-9.22795e-015	-1.43231e-014	-1.5419e-014	-6.5546e-015	-3.44175e-015	-4.83791e-015	-6.89775e-015
-2.21261e-015	-6.71471e-015	1.43128e-014	-7.03223e-015	-6.4625e-016	-6.50973e-015	-6.54344e-015	-6.64777e-015	-3.23937e-015	-8.20737e-015	-5.76581e-015	-6.12113e-015	-1.80801e-015	-4.0003e-015	-3.84925e-015	-1.56576e-014	-1.68581e-014	-1.79148e-014	-8.68695e-015	-1.4004e-014	-1.48925e-014	-6.16661e-015	-3.1823e-015	-4.56579e-015	-6.59555e-015
-2.38716e-015	-6.53089e-015	1.47728e-014	-6.85445e-015	-6.50214e-016	-5.84152e-015	-6.16513e-015	-6.15307e-015	-2.57746e-015	-7.84794e-015	-5.27932e-015	-6.12536e-015	-2.03362e-015	-3.82949e-015	-3.67042e-015	-1.54478e-014	-1.68007e-014	-1.76227e-014	-8.17413e-015	-1.36966e-014	-1.4388e-014	-5.78638e-015	-2.93091e-015	-4.30417e-015	-6.31687e-015
-2.56508e-015	-6.34054e-015	1.52445e-014	-6.66228e-015	-6.63827e-016	-5.17247e-015	-5.81678e-015	-5.67408e-015	-1.93265e-015	-7.50429e-015	-4.79733e-015	-6.13365e-015	-2.24857e-015	-3.65405e-015	-3.49724e-015	-1.52351e-014	-1.67483e-014	-1.73249e-014	-7.6932e-015	-1.34015e-014	-1.39061e-014	-5.41576e-015	-2.68962e-015	-4.05461e-015	-6.06218e-015
-2.74748e-015	-6.1459e-015	1.57271e-014	-6.45649e-015	-6.85097e-016	-4.50483e-015	-5.49693e-015	-5.21304e-015	-1.30715e-015	-7.17874e-015	-4.3238e-015	-6.14656e-015	-2.45273e-015	-3.47388e-015	-3.32851e-015	-1.50198e-014	-1.66991e-014	-1.70231e-014	-7.24702e-015	-1.31187e-014	-1.34461e-014	-5.05698e-015	-2.45935e-015	-3.81827e-015	-5.83246e-015
-2.93458e-015	-5.94852e-015	1.62197e-014	-6.23846e-015	-7.11998e-016	-3.84047e-015	-5.20327e-015	-4.77121e-015	-7.03956e-016	-6.874e-015	-3.86232e-015	-6.16419e-015	-2.64644e-015	-3.2886e-015	-3.16348e-015	-1.48034e-014	-1.66514e-014	-1.6718e-014	-6.83808e-015	-1.28482e-014	-1.30089e-014	-4.71206e-015	-2.24176e-015	-3.59645e-015	-5.62855e-015
-3.12791e-015	-5.75078e-015	1.67218e-014	-6.00873e-015	-7.42307e-016	-3.1817e-015	-4.93325e-015	-4.35098e-015	-1.2594e-016	-6.59205e-015	-3.41688e-015	-6.18787e-015	-2.8293e-015	-3.09792e-015	-3.00106e-015	-1.45863e-014	-1.66039e-014	-1.64106e-014	-6.46921e-015	-1.25911e-014	-1.25942e-014	-4.38263e-015	-2.03777e-015	-3.39041e-015	-5.45165e-015
-3.32791e-015	-5.55554e-015	1.72322e-014	-5.76864e-015	-7.73075e-016	-2.53084e-015	-4.68504e-015	-3.95362e-015	4.24498e-016	-6.33445e-015	-2.99105e-015	-6.21764e-015	-3.00082e-015	-2.90117e-015	-2.84e-015	-1.43701e-014	-1.65554e-014	-1.61021e-014	-6.14213e-015	-1.23475e-014	-1.22023e-014	-4.07004e-015	-1.84811e-015	-3.20095e-015	-5.30206e-015
-3.53522e-015	-5.3649e-015	1.77499e-014	-5.51923e-015	-8.01695e-016	-1.89001e-015	-4.45642e-015	-3.58151e-015	9.44599e-016	-6.10332e-015	-2.58813e-015	-6.25416e-015	-3.16135e-015	-2.69775e-015	-2.67866e-015	-1.4156e-014	-1.65038e-014	-1.57934e-014	-5.85807e-015	-1.21173e-014	-1.18327e-014	-3.77567e-015	-1.67343e-015	-3.02908e-015	-5.17981e-015
-3.75057e-015	-5.18142e-015	1.82732e-014	-5.26157e-015	-8.26201e-016	-1.26139e-015	-4.24408e-015	-3.2359e-015	1.43226e-015	-5.90028e-015	-2.21151e-015	-6.29813e-015	-3.31095e-015	-2.48766e-015	-2.51595e-015	-1.39446e-014	-1.64485e-014	-1.54858e-014	-5.61785e-015	-1.19012e-014	-1.14855e-014	-3.50087e-015	-1.51447e-015	-2.876e-015	-5.08469e-015
-3.97496e-015	-5.00701e-015	1.88011e-014	-4.99725e-015	-8.44564e-016	-6.46842e-016	-4.04546e-015	-2.91803e-015	1.8856e-015	-5.72659e-015	-1.86427e-015	-6.34984e-015	-3.44998e-015	-2.27122e-015	-2.35071e-015	-1.37362e-014	-1.63888e-014	-1.51803e-014	-5.422e-015	-1.16994e-014	-1.11604e-014	-3.24714e-015	-1.3714e-015	-2.74293e-015	-5.01639e-015
-4.20958e-015	-4.84347e-015	1.93318e-014	-4.72847e-015	-8.54634e-016	-4.842e-017	-3.85777e-015	-2.62952e-015	2.30281e-015	-5.58347e-015	-1.54909e-015	-6.40951e-015	-3.57927e-015	-2.04891e-015	-2.18185e-015	-1.3531e-014	-1.63241e-014	-1.48781e-014	-5.27074e-015	-1.15116e-014	-1.08571e-014	-3.01542e-015	-1.24502e-015	-2.62976e-015	-4.97549e-015
-4.45579e-015	-4.69293e-015	1.98642e-014	-4.45641e-015	-8.54243e-016	5.32139e-016	-3.6786e-015	-2.37101e-015	2.6818e-015	-5.47201e-015	-1.26914e-015	-6.47686e-015	-3.69923e-015	-1.82117e-015	-2.00856e-015	-1.33298e-014	-1.6254e-014	-1.458e-014	-5.16428e-015	-1.13375e-014	-1.05743e-014	-2.8072e-015	-1.13521e-015	-2.53733e-015	-4.96132e-015
-4.71345e-015	-4.55766e-015	2.03968e-014	-4.18293e-015	-8.41556e-016	1.0932e-015	-3.50542e-015	-2.14321e-015	3.0209e-015	-5.39215e-015	-1.02682e-015	-6.55223e-015	-3.811e-015	-1.58839e-015	-1.82979e-015	-1.31329e-014	-1.61774e-014	-1.42867e-014	-5.10172e-015	-1.1177e-014	-1.03118e-014	-2.62347e-015	-1.04205e-015	-2.4666e-015	-4.97322e-015
-4.98356e-015	-4.43955e-015	2.09273e-014	-3.90996e-015	-8.1507e-016	1.6328e-015	-3.33591e-015	-1.94742e-015	3.31868e-015	-5.34469e-015	-8.24147e-016	-6.63514e-015	-3.91515e-015	-1.35145e-015	-1.64451e-015	-1.29403e-014	-1.60941e-014	-1.39997e-014	-5.08216e-015	-1.10305e-014	-1.00702e-014	-2.46509e-015	-9.65276e-016	-2.41782e-015	-5.01148e-015
-5.26731e-015	-4.34069e-015	2.1454e-014	-3.63926e-015	-7.72651e-016	2.14964e-015	-3.16722e-015	-1.78412e-015	3.57381e-015	-5.32931e-015	-6.62841e-016	-6.72566e-015	-4.01217e-015	-1.11089e-015	-1.45147e-015	-1.27522e-014	-1.60047e-014	-1.37194e-014	-5.10438e-015	-1.08971e-014	-9.84906e-015	-2.3329e-015	-9.0451e-016	-2.39168e-015	-5.0752e-015
-5.56481e-015	-4.26238e-015	2.19745e-014	-3.37273e-015	-7.13395e-016	2.6421e-015	-2.99673e-015	-1.65331e-015	3.78541e-015	-5.3465e-015	-5.44201e-016	-6.82392e-015	-4.10276e-015	-8.6766e-016	-1.25002e-015	-1.2569e-014	-1.59087e-014	-1.34469e-014	-5.16621e-015	-1.07761e-014	-9.64825e-015	-2.22792e-015	-8.59439e-016	-2.38816e-015	-5.16346e-015
-5.87677e-015	-4.20602e-015	2.24872e-014	-3.11107e-015	-6.36327e-016	3.10896e-015	-2.82277e-015	-1.55579e-015	3.95249e-015	-5.39592e-015	-4.69338e-016	-6.93003e-015	-4.18792e-015	-6.22859e-016	-1.03979e-015	-1.23904e-014	-1.58063e-014	-1.3183e-014	-5.26493e-015	-1.06673e-014	-9.46811e-015	-2.15082e-015	-8.29346e-016	-2.40763e-015	-5.27547e-015
-6.20341e-015	-4.17305e-015	2.299e-014	-2.8564e-015	-5.40864e-016	3.54943e-015	-2.64395e-015	-1.49192e-015	4.07564e-015	-5.47707e-015	-4.38791e-016	-7.04305e-015	-4.26798e-015	-3.77256e-016	-8.2067e-016	-1.22172e-014	-1.56983e-014	-1.29281e-014	-5.39812e-015	-1.05705e-014	-9.30885e-015	-2.10178e-015	-8.13648e-016	-2.45025e-015	-5.41006e-015
-6.54551e-015	-4.16507e-015	2.34801e-014	-2.60951e-015	-4.26044e-016	3.96274e-015	-2.45925e-015	-1.46125e-015	4.15434e-015	-5.58855e-015	-4.53489e-016	-7.16272e-015	-4.34447e-015	-1.32069e-016	-5.92651e-016	-1.20476e-014	-1.55855e-014	-1.26832e-014	-5.5631e-015	-1.04853e-014	-9.16981e-015	-2.08132e-015	-8.11711e-016	-2.51548e-015	-5.56612e-015
-6.90308e-015	-4.18296e-015	2.39556e-014	-2.37174e-015	-2.90717e-016	4.34839e-015	-2.26774e-015	-1.46396e-015	4.18841e-015	-5.72949e-015	-5.12973e-016	-7.28903e-015	-4.41784e-015	1.11978e-016	-3.55576e-016	-1.18817e-014	-1.5468e-014	-1.24489e-014	-5.75578e-015	-1.04115e-014	-9.05132e-015	-2.08955e-015	-8.22335e-016	-2.60262e-015	-5.74287e-015
-7.27609e-015	-4.22767e-015	2.44138e-014	-2.14473e-015	-1.35061e-016	4.70515e-015	-2.06866e-015	-1.49924e-015	4.17779e-015	-5.89873e-015	-6.16787e-016	-7.42172e-015	-4.48948e-015	3.54117e-016	-1.09357e-016	-1.17191e-014	-1.53459e-014	-1.22254e-014	-5.97308e-015	-1.03488e-014	-8.95386e-015	-2.12608e-015	-8.44859e-016	-2.71133e-015	-5.93946e-015
-7.66465e-015	-4.29977e-015	2.48517e-014	-1.9292e-015	4.0374e-017	5.03341e-015	-1.86147e-015	-1.56654e-015	4.12272e-015	-6.09493e-015	-7.64851e-016	-7.56087e-015	-4.56025e-015	5.9251e-016	1.45753e-016	-1.15596e-014	-1.52205e-014	-1.20126e-014	-6.21151e-015	-1.02959e-014	-8.87796e-015	-2.19094e-015	-8.78468e-016	-2.84105e-015	-6.15497e-015
-8.06873e-015	-4.39957e-015	2.5266e-014	-1.72545e-015	2.35949e-016	5.33319e-015	-1.64608e-015	-1.66449e-015	4.02414e-015	-6.31637e-015	-9.55977e-016	-7.70622e-015	-4.63054e-015	8.26024e-016	4.09082e-016	-1.14025e-014	-1.50927e-014	-1.1811e-014	-6.46694e-015	-1.02527e-014	-8.82356e-015	-2.28442e-015	-9.21802e-016	-2.99119e-015	-6.38861e-015
-8.48733e-015	-4.52838e-015	2.56537e-014	-1.5341e-015	4.51561e-016	5.60431e-015	-1.42209e-015	-1.79159e-015	3.8832e-015	-6.56129e-015	-1.18878e-015	-7.85743e-015	-4.7008e-015	1.05438e-015	6.80102e-016	-1.12476e-014	-1.49631e-014	-1.16206e-014	-6.73556e-015	-1.02188e-014	-8.79121e-015	-2.40653e-015	-9.73863e-016	-3.16107e-015	-6.63946e-015
-8.91948e-015	-4.68614e-015	2.6013e-014	-1.35474e-015	6.86976e-016	5.84743e-015	-1.19014e-015	-1.94705e-015	3.70162e-015	-6.82799e-015	-1.46226e-015	-8.01462e-015	-4.77211e-015	1.27633e-015	9.58013e-016	-1.10945e-014	-1.48328e-014	-1.14414e-014	-7.01377e-015	-1.01932e-014	-8.78157e-015	-2.55712e-015	-1.03403e-015	-3.34977e-015	-6.9063e-015
-9.36345e-015	-4.87271e-015	2.63404e-014	-1.18712e-015	9.41928e-016	6.06323e-015	-9.50403e-016	-2.12942e-015	3.48135e-015	-7.11417e-015	-1.77434e-015	-8.17743e-015	-4.8455e-015	1.48993e-015	1.24191e-015	-1.09419e-014	-1.47029e-014	-1.12735e-014	-7.29725e-015	-1.01757e-014	-8.79435e-015	-2.73557e-015	-1.10106e-015	-3.55672e-015	-7.18856e-015
-9.81811e-015	-5.08797e-015	2.66324e-014	-1.03099e-015	1.21533e-015	6.25268e-015	-7.0411e-016	-2.33721e-015	3.22451e-015	-7.41776e-015	-2.12234e-015	-8.3451e-015	-4.92129e-015	1.69481e-015	1.53066e-015	-1.07891e-014	-1.45737e-014	-1.11167e-014	-7.5819e-015	-1.01661e-014	-8.83012e-015	-2.94078e-015	-1.17396e-015	-3.78071e-015	-7.48484e-015
-1.02829e-014	-5.33176e-015	2.68864e-014	-8.85744e-016	1.50645e-015	6.41712e-015	-4.52345e-016	-2.56942e-015	2.93279e-015	-7.73646e-015	-2.50373e-015	-8.51764e-015	-4.99945e-015	1.88956e-015	1.82286e-015	-1.06345e-014	-1.44462e-014	-1.09711e-014	-7.86359e-015	-1.01643e-014	-8.88963e-015	-3.17187e-015	-1.25214e-015	-4.02029e-015	-7.79469e-015
-1.0756e-014	-5.60345e-015	2.71003e-014	-7.50547e-016	1.81464e-015	6.55723e-015	-1.96512e-016	-2.82423e-015	2.6084e-015	-8.06831e-015	-2.91568e-015	-8.69521e-015	-5.08038e-015	2.07393e-015	2.11711e-015	-1.04778e-014	-1.43216e-014	-1.08358e-014	-8.13864e-015	-1.01703e-014	-8.97275e-015	-3.42867e-015	-1.33493e-015	-4.27376e-015	-8.1177e-015
-1.12352e-014	-5.90253e-015	2.72714e-014	-6.24159e-016	2.13922e-015	6.67511e-015	6.20371e-017	-3.09926e-015	2.25406e-015	-8.41103e-015	-3.35492e-015	-8.87788e-015	-5.1648e-015	2.24756e-015	2.4124e-015	-1.03186e-014	-1.41996e-014	-1.07111e-014	-8.40262e-015	-1.01835e-014	-9.07948e-015	-3.70973e-015	-1.42102e-015	-4.53956e-015	-8.45215e-015
-1.17185e-014	-6.22794e-015	2.7397e-014	-5.05311e-016	2.47887e-015	6.77291e-015	3.21742e-016	-3.39329e-015	1.87303e-015	-8.76169e-015	-3.81816e-015	-9.06572e-015	-5.25321e-015	2.41049e-015	2.70733e-015	-1.01552e-014	-1.40816e-014	-1.05965e-014	-8.65239e-015	-1.02041e-014	-9.20956e-015	-4.01388e-015	-1.50951e-015	-4.8177e-015	-8.79721e-015
-1.22034e-014	-6.57908e-015	2.74751e-014	-3.93389e-016	2.8321e-015	6.85252e-015	5.81239e-016	-3.70474e-015	1.46811e-015	-9.11797e-015	-4.30249e-015	-9.25844e-015	-5.34559e-015	2.56188e-015	3.00056e-015	-9.98698e-015	-1.39676e-014	-1.04917e-014	-8.88408e-015	-1.02319e-014	-9.36286e-015	-4.33974e-015	-1.59959e-015	-5.10649e-015	-9.15278e-015
-1.26881e-014	-6.95479e-015	2.75038e-014	-2.86184e-016	3.19762e-015	6.91532e-015	8.39044e-016	-4.03178e-015	1.04249e-015	-9.47733e-015	-4.80433e-015	-9.45607e-015	-5.44178e-015	2.70156e-015	3.29035e-015	-9.81295e-015	-1.38574e-014	-1.03962e-014	-9.09446e-015	-1.02668e-014	-9.53911e-015	-4.68565e-015	-1.69022e-015	-5.40404e-015	-9.51901e-015
-1.31708e-014	-7.35402e-015	2.74813e-014	-1.81944e-016	3.57385e-015	6.96399e-015	1.09364e-015	-4.37214e-015	5.99146e-016	-9.83782e-015	-5.31971e-015	-9.65797e-015	-5.54207e-015	2.82998e-015	3.5752e-015	-9.63214e-015	-1.37506e-014	-1.03097e-014	-9.28084e-015	-1.03088e-014	-9.73729e-015	-5.05004e-015	-1.78097e-015	-5.70902e-015	-9.8949e-015
-1.36503e-014	-7.77531e-015	2.74051e-014	-7.85878e-017	3.95974e-015	7.00074e-015	1.344e-015	-4.72329e-015	1.42016e-016	-1.01967e-014	-5.84494e-015	-9.86409e-015	-5.64594e-015	2.94762e-015	3.85467e-015	-9.44432e-015	-1.36477e-014	-1.02314e-014	-9.44024e-015	-1.03577e-014	-9.95624e-015	-5.43128e-015	-1.87153e-015	-6.0198e-015	-1.02796e-014
-1.41238e-014	-8.21652e-015	2.72748e-014	2.54017e-017	4.35394e-015	7.02828e-015	1.58857e-015	-5.08343e-015	-3.25129e-016	-1.05515e-014	-6.3763e-015	-1.00744e-014	-5.75345e-015	3.05449e-015	4.12717e-015	-9.24916e-015	-1.35489e-014	-1.01611e-014	-9.5707e-015	-1.04136e-014	-1.01951e-014	-5.82747e-015	-1.96155e-015	-6.33456e-015	-1.06722e-014
-1.45892e-014	-8.67643e-015	2.70892e-014	1.31412e-016	4.75538e-015	7.04931e-015	1.82553e-015	-5.45083e-015	-7.98284e-016	-1.09003e-014	-6.9101e-015	-1.02891e-014	-5.86412e-015	3.15135e-015	4.3915e-015	-9.04516e-015	-1.34534e-014	-1.00984e-014	-9.67121e-015	-1.04772e-014	-1.04536e-014	-6.23687e-015	-2.05078e-015	-6.65184e-015	-1.10724e-014
-1.50445e-014	-9.15376e-015	2.68473e-014	2.42138e-016	5.16318e-015	7.06624e-015	2.05354e-015	-5.82275e-015	-1.27432e-015	-1.12411e-014	-7.44288e-015	-1.05078e-014	-5.97749e-015	3.23882e-015	4.64673e-015	-8.83185e-015	-1.33611e-014	-1.00427e-014	-9.74024e-015	-1.05487e-014	-1.07296e-014	-6.65785e-015	-2.13833e-015	-6.97028e-015	-1.14781e-014
-1.54875e-014	-9.64689e-015	2.65495e-014	3.58788e-016	5.57593e-015	7.08153e-015	2.27123e-015	-6.19736e-015	-1.74976e-015	-1.15717e-014	-7.97115e-015	-1.07307e-014	-6.09303e-015	3.31787e-015	4.89178e-015	-8.60825e-015	-1.32712e-014	-9.99362e-015	-9.77686e-015	-1.06281e-014	-1.10209e-014	-7.08751e-015	-2.22393e-015	-7.28815e-015	-1.1889e-014
-1.59159e-014	-1.01534e-014	2.61959e-014	4.83346e-016	5.99214e-015	7.09756e-015	2.47804e-015	-6.57222e-015	-2.22131e-015	-1.18901e-014	-8.49123e-015	-1.09575e-014	-6.21028e-015	3.39005e-015	5.12538e-015	-8.37353e-015	-1.31826e-014	-9.9508e-015	-9.7803e-015	-1.07153e-014	-1.13268e-014	-7.52385e-015	-2.30752e-015	-7.60472e-015	-1.23044e-014
-1.63285e-014	-1.06715e-014	2.57871e-014	6.17262e-016	6.40988e-015	7.11704e-015	2.67328e-015	-6.94496e-015	-2.68607e-015	-1.21951e-014	-8.99957e-015	-1.11871e-014	-6.32812e-015	3.45651e-015	5.34713e-015	-8.12739e-015	-1.30944e-014	-9.91342e-015	-9.75046e-015	-1.08102e-014	-1.16456e-014	-7.96509e-015	-2.38893e-015	-7.9184e-015	-1.27229e-014
-1.67227e-014	-1.11989e-014	2.53238e-014	7.61977e-016	6.82763e-015	7.14181e-015	2.85698e-015	-7.3139e-015	-3.14116e-015	-1.24847e-014	-9.49314e-015	-1.14193e-014	-6.44578e-015	3.51789e-015	5.55635e-015	-7.86937e-015	-1.30061e-014	-9.88115e-015	-9.68807e-015	-1.09134e-014	-1.19742e-014	-8.40841e-015	-2.46863e-015	-8.22757e-015	-1.31428e-014
-1.70976e-014	-1.17335e-014	2.48079e-014	9.18718e-016	7.2444e-015	7.17474e-015	3.02912e-015	-7.67651e-015	-3.58335e-015	-1.27575e-014	-9.96912e-015	-1.16538e-014	-6.56282e-015	3.57511e-015	5.7526e-015	-7.59871e-015	-1.29166e-014	-9.8535e-015	-9.59338e-015	-1.10253e-014	-1.23103e-014	-8.85137e-015	-2.5468e-015	-8.53082e-015	-1.35639e-014
-1.74517e-014	-1.22736e-014	2.42411e-014	1.08873e-015	7.65905e-015	7.21752e-015	3.18986e-015	-8.03054e-015	-4.00933e-015	-1.30125e-014	-1.04249e-014	-1.18905e-014	-6.67842e-015	3.63029e-015	5.93677e-015	-7.31499e-015	-1.2825e-014	-9.83034e-015	-9.46762e-015	-1.11462e-014	-1.26522e-014	-9.29216e-015	-2.62358e-015	-8.8269e-015	-1.39844e-014
-1.77843e-014	-1.28174e-014	2.36256e-014	1.27279e-015	8.07059e-015	7.2726e-015	3.33954e-015	-8.37457e-015	-4.41627e-015	-1.32478e-014	-1.08577e-014	-1.21287e-014	-6.79246e-015	3.68492e-015	6.1087e-015	-7.01784e-015	-1.27296e-014	-9.81083e-015	-9.31121e-015	-1.1277e-014	-1.29972e-014	-9.72812e-015	-2.69894e-015	-9.11505e-015	-1.44032e-014
-1.8095e-014	-1.33625e-014	2.29639e-014	1.47129e-015	8.4772e-015	7.34142e-015	3.47797e-015	-8.70738e-015	-4.80155e-015	-1.34628e-014	-1.12652e-014	-1.23674e-014	-6.90419e-015	3.73992e-015	6.26849e-015	-6.70704e-015	-1.26288e-014	-9.79479e-015	-9.12598e-015	-1.14182e-014	-1.33421e-014	-1.01571e-014	-2.77329e-015	-9.39438e-015	-1.48188e-014
-1.83829e-014	-1.39064e-014	2.22595e-014	1.68445e-015	8.87786e-015	7.42583e-015	3.60578e-015	-9.02725e-015	-5.16303e-015	-1.36572e-014	-1.16465e-014	-1.26057e-014	-7.01323e-015	3.79701e-015	6.41677e-015	-6.38268e-015	-1.25217e-014	-9.78216e-015	-8.9139e-015	-1.15701e-014	-1.36841e-014	-1.05763e-014	-2.84696e-015	-9.66369e-015	-1.52295e-014
-1.86474e-014	-1.4447e-014	2.15157e-014	1.91208e-015	9.27089e-015	7.52663e-015	3.72381e-015	-9.33228e-015	-5.49899e-015	-1.38301e-014	-1.19995e-014	-1.28434e-014	-7.1192e-015	3.85734e-015	6.55362e-015	-6.04511e-015	-1.24068e-014	-9.77215e-015	-8.67711e-015	-1.17322e-014	-1.40207e-014	-1.09836e-014	-2.92001e-015	-9.92251e-015	-1.56338e-014
-1.88878e-014	-1.49821e-014	2.07359e-014	2.15416e-015	9.65486e-015	7.64421e-015	3.83227e-015	-9.621e-015	-5.80737e-015	-1.39812e-014	-1.23227e-014	-1.30793e-014	-7.22184e-015	3.92218e-015	6.67945e-015	-5.69417e-015	-1.22832e-014	-9.76395e-015	-8.4186e-015	-1.19049e-014	-1.43491e-014	-1.13769e-014	-2.99284e-015	-1.01694e-014	-1.60293e-014
-1.91042e-014	-1.55097e-014	1.99245e-014	2.40999e-015	1.00291e-014	7.77895e-015	3.93217e-015	-9.8924e-015	-6.08737e-015	-1.411e-014	-1.26158e-014	-1.33131e-014	-7.32077e-015	3.99338e-015	6.79556e-015	-5.33035e-015	-1.21498e-014	-9.75753e-015	-8.14064e-015	-1.20888e-014	-1.46674e-014	-1.17542e-014	-3.06603e-015	-1.0404e-014	-1.64142e-014
-1.92973e-014	-1.60279e-014	1.90861e-014	2.67834e-015	1.03927e-014	7.93145e-015	4.0247e-015	-1.01457e-014	-6.33789e-015	-1.4217e-014	-1.28783e-014	-1.35444e-014	-7.41583e-015	4.07231e-015	6.90322e-015	-4.95421e-015	-1.20046e-014	-9.75209e-015	-7.84606e-015	-1.22841e-014	-1.49728e-014	-1.21136e-014	-3.13988e-015	-1.06257e-014	-1.67867e-014
-1.94681e-014	-1.65346e-014	1.82259e-014	2.95869e-015	1.07442e-014	8.10233e-015	4.11126e-015	-1.03796e-014	-6.55765e-015	-1.43021e-014	-1.311e-014	-1.37721e-014	-7.50687e-015	4.15985e-015	7.00354e-015	-4.56693e-015	-1.18468e-014	-9.74729e-015	-7.5378e-015	-1.24908e-014	-1.52622e-014	-1.2453e-014	-3.21503e-015	-1.08344e-014	-1.71447e-014
-1.9618e-014	-1.70274e-014	1.73489e-014	3.24971e-015	1.10814e-014	8.29118e-015	4.19268e-015	-1.05927e-014	-6.74693e-015	-1.43655e-014	-1.33114e-014	-1.39955e-014	-7.59401e-015	4.25704e-015	7.0979e-015	-4.16889e-015	-1.16755e-014	-9.74302e-015	-7.21909e-015	-1.27087e-014	-1.55331e-014	-1.27704e-014	-3.29187e-015	-1.10299e-014	-1.7486e-014
-1.97475e-014	-1.75042e-014	1.64597e-014	3.54975e-015	1.14034e-014	8.49694e-015	4.26947e-015	-1.07843e-014	-6.90576e-015	-1.44077e-014	-1.34826e-014	-1.42134e-014	-7.67725e-015	4.36494e-015	7.18741e-015	-3.76063e-015	-1.14895e-014	-9.73872e-015	-6.89307e-015	-1.29376e-014	-1.57835e-014	-1.30649e-014	-3.37095e-015	-1.1212e-014	-1.78092e-014
-1.98579e-014	-1.79628e-014	1.55638e-014	3.85715e-015	1.17087e-014	8.71843e-015	4.34271e-015	-1.09537e-014	-7.03434e-015	-1.4429e-014	-1.36247e-014	-1.44253e-014	-7.75656e-015	4.48384e-015	7.27343e-015	-3.34305e-015	-1.12885e-014	-9.7343e-015	-6.56203e-015	-1.3177e-014	-1.60117e-014	-1.33355e-014	-3.45248e-015	-1.13808e-014	-1.81121e-014
-1.99502e-014	-1.84015e-014	1.46666e-014	4.16974e-015	1.19965e-014	8.95469e-015	4.41318e-015	-1.11002e-014	-7.13269e-015	-1.44305e-014	-1.37386e-014	-1.463e-014	-7.83271e-015	4.61425e-015	7.35744e-015	-2.91719e-015	-1.1072e-014	-9.72919e-015	-6.2294e-015	-1.34266e-014	-1.62155e-014	-1.35816e-014	-3.53719e-015	-1.15365e-014	-1.83928e-014
-2.00262e-014	-1.88192e-014	1.37734e-014	4.48523e-015	1.22656e-014	9.204e-015	4.48169e-015	-1.12231e-014	-7.20233e-015	-1.44134e-014	-1.38262e-014	-1.48261e-014	-7.90554e-015	4.75652e-015	7.44093e-015	-2.4843e-015	-1.08397e-014	-9.72298e-015	-5.89763e-015	-1.36858e-014	-1.63931e-014	-1.38019e-014	-3.62497e-015	-1.16782e-014	-1.86496e-014
-2.00869e-014	-1.92136e-014	1.28901e-014	4.80117e-015	1.25152e-014	9.46449e-015	4.54873e-015	-1.13222e-014	-7.24411e-015	-1.43778e-014	-1.38893e-014	-1.50128e-014	-7.97563e-015	4.91086e-015	7.52525e-015	-2.04633e-015	-1.05914e-014	-9.71512e-015	-5.56984e-015	-1.39538e-014	-1.65427e-014	-1.39955e-014	-3.71633e-015	-1.18058e-014	-1.88798e-014
-2.0134e-014	-1.95827e-014	1.20219e-014	5.11555e-015	1.27447e-014	9.73407e-015	4.61579e-015	-1.13974e-014	-7.25937e-015	-1.43251e-014	-1.39292e-014	-1.51891e-014	-8.04397e-015	5.0773e-015	7.61181e-015	-1.60436e-015	-1.03275e-014	-9.70526e-015	-5.24793e-015	-1.42298e-014	-1.66628e-014	-1.41616e-014	-3.81145e-015	-1.19189e-014	-1.90817e-014
-2.01697e-014	-1.99242e-014	1.11744e-014	5.42556e-015	1.29531e-014	1.00102e-014	4.68381e-015	-1.14484e-014	-7.24977e-015	-1.42562e-014	-1.39475e-014	-1.53543e-014	-8.11074e-015	5.25559e-015	7.70189e-015	-1.16072e-015	-1.00481e-014	-9.69248e-015	-4.93371e-015	-1.45125e-014	-1.67524e-014	-1.43007e-014	-3.91054e-015	-1.20182e-014	-1.92534e-014
-2.01954e-014	-2.02363e-014	1.03526e-014	5.72844e-015	1.31391e-014	1.02905e-014	4.75201e-015	-1.14753e-014	-7.21717e-015	-1.41725e-014	-1.39464e-014	-1.55085e-014	-8.17646e-015	5.44491e-015	7.79618e-015	-7.16852e-016	-9.75385e-015	-9.67609e-015	-4.62973e-015	-1.4801e-014	-1.68108e-014	-1.44123e-014	-4.01366e-015	-1.21037e-014	-1.93938e-014
-2.02131e-014	-2.05172e-014	9.56116e-015	6.02257e-015	1.33017e-014	1.05729e-014	4.82145e-015	-1.14786e-014	-7.16376e-015	-1.40749e-014	-1.39283e-014	-1.56502e-014	-8.24175e-015	5.64506e-015	7.89595e-015	-2.74237e-016	-9.44515e-015	-9.65473e-015	-4.33784e-015	-1.50943e-014	-1.68375e-014	-1.44969e-014	-4.12104e-015	-1.21755e-014	-1.95017e-014
-2.02239e-014	-2.07653e-014	8.80484e-015	6.30527e-015	1.34417e-014	1.08555e-014	4.89208e-015	-1.14589e-014	-7.09135e-015	-1.39649e-014	-1.38947e-014	-1.57786e-014	-8.30721e-015	5.85553e-015	8.00263e-015	1.65379e-016	-9.12252e-015	-9.62779e-015	-4.05922e-015	-1.53908e-014	-1.68318e-014	-1.45546e-014	-4.23267e-015	-1.22337e-014	-1.95761e-014
-2.02292e-014	-2.09795e-014	8.08826e-015	6.57407e-015	1.35585e-014	1.11355e-014	4.96301e-015	-1.14166e-014	-7.00227e-015	-1.38435e-014	-1.3848e-014	-1.58925e-014	-8.37337e-015	6.07447e-015	8.11656e-015	6.00371e-016	-8.78729e-015	-9.59473e-015	-3.79546e-015	-1.56893e-014	-1.67938e-014	-1.45856e-014	-4.34844e-015	-1.22788e-014	-1.96154e-014
-2.02301e-014	-2.11585e-014	7.41598e-015	6.827e-015	1.36518e-014	1.14102e-014	5.0347e-015	-1.13519e-014	-6.89893e-015	-1.37124e-014	-1.37902e-014	-1.59918e-014	-8.44096e-015	6.30105e-015	8.23828e-015	1.02888e-015	-8.44028e-015	-9.55516e-015	-3.54712e-015	-1.59884e-014	-1.6724e-014	-1.45904e-014	-4.46817e-015	-1.2311e-014	-1.96184e-014
-2.02276e-014	-2.13007e-014	6.79218e-015	7.06217e-015	1.37207e-014	1.16772e-014	5.10705e-015	-1.12652e-014	-6.78361e-015	-1.35726e-014	-1.37232e-014	-1.60757e-014	-8.51025e-015	6.53319e-015	8.36834e-015	1.44953e-015	-8.08375e-015	-9.50762e-015	-3.31474e-015	-1.62863e-014	-1.66231e-014	-1.45698e-014	-4.59154e-015	-1.233e-014	-1.95844e-014
-2.0223e-014	-2.14056e-014	6.22015e-015	7.27827e-015	1.37648e-014	1.19339e-014	5.17865e-015	-1.11573e-014	-6.6591e-015	-1.34255e-014	-1.36482e-014	-1.61434e-014	-8.58194e-015	6.76923e-015	8.5069e-015	1.86007e-015	-7.71902e-015	-9.45112e-015	-3.09867e-015	-1.65809e-014	-1.64911e-014	-1.45246e-014	-4.71822e-015	-1.23355e-014	-1.95131e-014
-2.02174e-014	-2.1471e-014	5.70273e-015	7.47378e-015	1.37841e-014	1.21776e-014	5.24812e-015	-1.10288e-014	-6.52696e-015	-1.32719e-014	-1.35675e-014	-1.61942e-014	-8.65678e-015	7.00682e-015	8.65332e-015	2.25823e-015	-7.34799e-015	-9.38479e-015	-2.89906e-015	-1.68699e-014	-1.6328e-014	-1.44558e-014	-4.84797e-015	-1.23282e-014	-1.94043e-014
-2.02113e-014	-2.14962e-014	5.24241e-015	7.6477e-015	1.37794e-014	1.24067e-014	5.31592e-015	-1.08805e-014	-6.38949e-015	-1.3113e-014	-1.34826e-014	-1.62273e-014	-8.7351e-015	7.24454e-015	8.80756e-015	2.6421e-015	-6.97239e-015	-9.30805e-015	-2.71585e-015	-1.71517e-014	-1.61351e-014	-1.4365e-014	-4.98046e-015	-1.23081e-014	-1.92581e-014
-2.02047e-014	-2.14805e-014	4.84128e-015	7.79918e-015	1.37512e-014	1.26192e-014	5.38102e-015	-1.07133e-014	-6.2483e-015	-1.29501e-014	-1.33945e-014	-1.62424e-014	-8.81735e-015	7.48127e-015	8.96926e-015	3.00994e-015	-6.59417e-015	-9.22015e-015	-2.54828e-015	-1.74243e-014	-1.59137e-014	-1.42535e-014	-5.11479e-015	-1.22752e-014	-1.90752e-014
-2.01978e-014	-2.1423e-014	4.50062e-015	7.92756e-015	1.36999e-014	1.28133e-014	5.44165e-015	-1.05289e-014	-6.10545e-015	-1.27838e-014	-1.3304e-014	-1.62391e-014	-8.90309e-015	7.71414e-015	9.13713e-015	3.35971e-015	-6.21595e-015	-9.12049e-015	-2.39602e-015	-1.76854e-014	-1.56644e-014	-1.41225e-014	-5.25041e-015	-1.22287e-014	-1.88561e-014
-2.01902e-014	-2.13229e-014	4.22089e-015	8.03237e-015	1.36267e-014	1.29872e-014	5.49701e-015	-1.03283e-014	-5.96282e-015	-1.26154e-014	-1.32121e-014	-1.62172e-014	-8.99214e-015	7.94127e-015	9.31056e-015	3.6906e-015	-5.83933e-015	-9.00805e-015	-2.25821e-015	-1.79334e-014	-1.53885e-014	-1.39734e-014	-5.38672e-015	-1.21693e-014	-1.86018e-014
-2.01814e-014	-2.11796e-014	4.00226e-015	8.11432e-015	1.3533e-014	1.3139e-014	5.54561e-015	-1.01124e-014	-5.82189e-015	-1.24457e-014	-1.31193e-014	-1.61764e-014	-9.08472e-015	8.16006e-015	9.48819e-015	4.00022e-015	-5.46623e-015	-8.88205e-015	-2.13397e-015	-1.81657e-014	-1.50877e-014	-1.38073e-014	-5.52323e-015	-1.20972e-014	-1.83139e-014
-2.01708e-014	-2.09934e-014	3.84499e-015	8.17368e-015	1.34192e-014	1.32676e-014	5.58671e-015	-9.88216e-015	-5.68375e-015	-1.22757e-014	-1.30257e-014	-1.61161e-014	-9.18067e-015	8.36836e-015	9.66879e-015	4.28746e-015	-5.09879e-015	-8.74196e-015	-2.02212e-015	-1.83803e-014	-1.47634e-014	-1.36256e-014	-5.65868e-015	-1.20119e-014	-1.79936e-014
-2.01575e-014	-2.07637e-014	3.74868e-015	8.21166e-015	1.32869e-014	1.33726e-014	5.61916e-015	-9.639e-015	-5.54988e-015	-1.21059e-014	-1.2931e-014	-1.60367e-014	-9.27943e-015	8.5649e-015	9.85066e-015	4.55081e-015	-4.73895e-015	-8.5875e-015	-1.92148e-015	-1.8575e-014	-1.44175e-014	-1.34291e-014	-5.79217e-015	-1.19137e-014	-1.76434e-014
-2.01408e-014	-2.04906e-014	3.71217e-015	8.22893e-015	1.31377e-014	1.34538e-014	5.64248e-015	-9.38437e-015	-5.42175e-015	-1.19369e-014	-1.28349e-014	-1.59381e-014	-9.38029e-015	8.74747e-015	1.00323e-014	4.78889e-015	-4.38872e-015	-8.41816e-015	-1.83078e-015	-1.87477e-014	-1.40519e-014	-1.32194e-014	-5.92296e-015	-1.18019e-014	-1.72653e-014
-2.01193e-014	-2.01744e-014	3.73345e-015	8.22703e-015	1.29727e-014	1.35109e-014	5.65569e-015	-9.11927e-015	-5.30009e-015	-1.17694e-014	-1.27369e-014	-1.58198e-014	-9.48202e-015	8.91405e-015	1.02125e-014	5.0009e-015	-4.05049e-015	-8.23315e-015	-1.74825e-015	-1.88966e-014	-1.36677e-014	-1.29983e-014	-6.04978e-015	-1.16759e-014	-1.68609e-014
-2.00914e-014	-1.98155e-014	3.81034e-015	8.20734e-015	1.27935e-014	1.3544e-014	5.65768e-015	-8.84502e-015	-5.18525e-015	-1.16035e-014	-1.26366e-014	-1.56818e-014	-9.58396e-015	9.06316e-015	1.03894e-014	5.18621e-015	-3.72601e-015	-8.032e-015	-1.67273e-015	-1.90197e-014	-1.32663e-014	-1.27665e-014	-6.17214e-015	-1.15359e-014	-1.64329e-014
-2.00552e-014	-1.94141e-014	3.93975e-015	8.171e-015	1.26017e-014	1.35533e-014	5.64782e-015	-8.56334e-015	-5.07745e-015	-1.14396e-014	-1.25328e-014	-1.55248e-014	-9.68483e-015	9.19281e-015	1.05616e-014	5.34412e-015	-3.41638e-015	-7.81456e-015	-1.60241e-015	-1.91151e-014	-1.2849e-014	-1.25257e-014	-6.28879e-015	-1.13812e-014	-1.59845e-014
-2.00089e-014	-1.89713e-014	4.11852e-015	8.12003e-015	1.23991e-014	1.35394e-014	5.62514e-015	-8.27523e-015	-4.97729e-015	-1.12781e-014	-1.24242e-014	-1.53484e-014	-9.78332e-015	9.30207e-015	1.07266e-014	5.47402e-015	-3.12312e-015	-7.58166e-015	-1.53522e-015	-1.91813e-014	-1.24183e-014	-1.22772e-014	-6.39853e-015	-1.12121e-014	-1.5519e-014
-1.99512e-014	-1.84888e-014	4.34319e-015	8.05617e-015	1.21876e-014	1.35033e-014	5.5891e-015	-7.9812e-015	-4.88416e-015	-1.1119e-014	-1.23091e-014	-1.51528e-014	-9.8778e-015	9.38949e-015	1.08826e-014	5.57567e-015	-2.847e-015	-7.3337e-015	-1.47057e-015	-1.92165e-014	-1.19753e-014	-1.20214e-014	-6.50067e-015	-1.10282e-014	-1.50389e-014
-1.988e-014	-1.79677e-014	4.61009e-015	7.98147e-015	1.19693e-014	1.34459e-014	5.53972e-015	-7.68342e-015	-4.79765e-015	-1.09622e-014	-1.2186e-014	-1.49386e-014	-9.96653e-015	9.45434e-015	1.10277e-014	5.64861e-015	-2.58819e-015	-7.07172e-015	-1.40721e-015	-1.92202e-014	-1.15214e-014	-1.17594e-014	-6.59485e-015	-1.08292e-014	-1.45472e-014
-1.97934e-014	-1.74099e-014	4.91457e-015	7.89835e-015	1.17453e-014	1.33693e-014	5.47641e-015	-7.38311e-015	-4.71787e-015	-1.0808e-014	-1.20532e-014	-1.47064e-014	-1.00485e-014	9.49486e-015	1.11603e-014	5.69287e-015	-2.34804e-015	-6.79615e-015	-1.34403e-015	-1.9191e-014	-1.10591e-014	-1.14922e-014	-6.67971e-015	-1.06147e-014	-1.40482e-014
-1.96901e-014	-1.68171e-014	5.25219e-015	7.80902e-015	1.15179e-014	1.32753e-014	5.39944e-015	-7.0816e-015	-4.64418e-015	-1.06564e-014	-1.19088e-014	-1.44567e-014	-1.0122e-014	9.51052e-015	1.12784e-014	5.7086e-015	-2.12708e-015	-6.50706e-015	-1.27972e-015	-1.91276e-014	-1.05892e-014	-1.12201e-014	-6.75447e-015	-1.03848e-014	-1.35457e-014
-1.95691e-014	-1.61915e-014	5.61736e-015	7.71589e-015	1.12891e-014	1.31653e-014	5.30893e-015	-6.78048e-015	-4.57609e-015	-1.05072e-014	-1.17509e-014	-1.41895e-014	-1.01849e-014	9.50112e-015	1.13803e-014	5.69654e-015	-1.92489e-015	-6.20495e-015	-1.21431e-015	-1.90289e-014	-1.01135e-014	-1.09439e-014	-6.81817e-015	-1.01395e-014	-1.30426e-014
-1.94283e-014	-1.55353e-014	6.00482e-015	7.62084e-015	1.10611e-014	1.30416e-014	5.2049e-015	-6.4815e-015	-4.51337e-015	-1.03595e-014	-1.15775e-014	-1.39057e-014	-1.02352e-014	9.46644e-015	1.14642e-014	5.65754e-015	-1.7417e-015	-5.89097e-015	-1.14629e-015	-1.88954e-014	-9.63423e-015	-1.06645e-014	-6.87016e-015	-9.87891e-015	-1.25421e-014
-1.92661e-014	-1.48515e-014	6.40943e-015	7.52543e-015	1.08357e-014	1.29058e-014	5.0889e-015	-6.18584e-015	-4.4551e-015	-1.02134e-014	-1.13872e-014	-1.36058e-014	-1.02718e-014	9.40673e-015	1.15288e-014	5.59225e-015	-1.57653e-015	-5.56696e-015	-1.07591e-015	-1.8727e-014	-9.15304e-015	-1.03819e-014	-6.90962e-015	-9.60333e-015	-1.20474e-014
-1.90819e-014	-1.41422e-014	6.82587e-015	7.4315e-015	1.06143e-014	1.27596e-014	4.96227e-015	-5.89436e-015	-4.40062e-015	-1.00685e-014	-1.1178e-014	-1.32909e-014	-1.02929e-014	9.32183e-015	1.15726e-014	5.50214e-015	-1.4286e-015	-5.23378e-015	-1.0025e-015	-1.85229e-014	-8.6716e-015	-1.00964e-014	-6.93635e-015	-9.31302e-015	-1.15621e-014
-1.88746e-014	-1.34105e-014	7.24886e-015	7.34109e-015	1.03987e-014	1.26053e-014	4.82632e-015	-5.60799e-015	-4.3491e-015	-9.92469e-015	-1.09489e-014	-1.2962e-014	-1.02963e-014	9.21166e-015	1.1595e-014	5.38878e-015	-1.29715e-015	-4.8928e-015	-9.26147e-016	-1.82831e-014	-8.19121e-015	-9.80841e-015	-6.94987e-015	-9.00859e-015	-1.10889e-014
-1.86431e-014	-1.26594e-014	7.67287e-015	7.25516e-015	1.01905e-014	1.24457e-014	4.68246e-015	-5.32712e-015	-4.29979e-015	-9.7812e-015	-1.06985e-014	-1.262e-014	-1.028e-014	9.0769e-015	1.15956e-014	5.25364e-015	-1.18093e-015	-4.54553e-015	-8.47141e-016	-1.80083e-014	-7.71268e-015	-9.51841e-015	-6.95002e-015	-8.69037e-015	-1.06306e-014
-1.83872e-014	-1.18931e-014	8.09199e-015	7.17499e-015	9.99141e-015	1.22828e-014	4.53193e-015	-5.05348e-015	-4.25174e-015	-9.63787e-015	-1.04252e-014	-1.2266e-014	-1.02432e-014	8.91943e-015	1.15742e-014	5.09793e-015	-1.07886e-015	-4.19391e-015	-7.65932e-016	-1.76988e-014	-7.23786e-015	-9.22652e-015	-6.93658e-015	-8.35903e-015	-1.01899e-014
-1.81072e-014	-1.11142e-014	8.50101e-015	7.10209e-015	9.80229e-015	1.21185e-014	4.37736e-015	-4.78841e-015	-4.20411e-015	-9.49443e-015	-1.01282e-014	-1.19012e-014	-1.01844e-014	8.74023e-015	1.15304e-014	4.92343e-015	-9.88931e-016	-3.83978e-015	-6.82958e-016	-1.73549e-014	-6.76773e-015	-8.93292e-015	-6.90931e-015	-8.01501e-015	-9.76956e-015
-1.78027e-014	-1.03264e-014	8.89502e-015	7.0371e-015	9.62449e-015	1.19549e-014	4.21984e-015	-4.53187e-015	-4.15647e-015	-9.35033e-015	-9.80705e-015	-1.15269e-014	-1.01025e-014	8.54064e-015	1.14641e-014	4.73171e-015	-9.09531e-016	-3.48485e-015	-5.98647e-016	-1.69779e-014	-6.30289e-015	-8.63759e-015	-6.86833e-015	-7.659e-015	-9.37152e-015
-1.7474e-014	-9.53325e-015	9.26968e-015	6.9806e-015	9.45827e-015	1.17935e-014	4.06062e-015	-4.2845e-015	-4.10859e-015	-9.2044e-015	-9.46127e-015	-1.1144e-014	-9.99667e-015	8.32204e-015	1.13756e-014	4.52531e-015	-8.38288e-016	-3.13065e-015	-5.13177e-016	-1.65694e-014	-5.8447e-015	-8.34041e-015	-6.81371e-015	-7.29203e-015	-8.99727e-015
-1.71213e-014	-8.73883e-015	9.6197e-015	6.93286e-015	9.30397e-015	1.16359e-014	3.90275e-015	-4.04716e-015	-4.05993e-015	-9.0565e-015	-9.09051e-015	-1.07539e-014	-9.86622e-015	8.08583e-015	1.12662e-014	4.30655e-015	-7.73021e-016	-2.77928e-015	-4.27372e-016	-1.61308e-014	-5.39454e-015	-8.04097e-015	-6.74566e-015	-6.91554e-015	-8.64894e-015
-1.67459e-014	-7.94722e-015	9.94138e-015	6.89405e-015	9.16211e-015	1.14837e-014	3.74914e-015	-3.82063e-015	-4.00964e-015	-8.90622e-015	-8.69489e-015	-1.03573e-014	-9.71053e-015	7.83423e-015	1.11364e-014	4.07792e-015	-7.1119e-016	-2.43262e-015	-3.42541e-016	-1.56636e-014	-4.95317e-015	-7.73955e-015	-6.66466e-015	-6.53014e-015	-8.32807e-015
-1.63488e-014	-7.16198e-015	1.02306e-014	6.86396e-015	9.03279e-015	1.13383e-014	3.60151e-015	-3.60508e-015	-3.95761e-015	-8.75278e-015	-8.27485e-015	-9.95615e-015	-9.52905e-015	7.56891e-015	1.09877e-014	3.84173e-015	-6.50817e-016	-2.09256e-015	-2.59102e-016	-1.517e-014	-4.52199e-015	-7.43663e-015	-6.57153e-015	-6.13778e-015	-8.03563e-015
-1.5932e-014	-6.38758e-015	1.04842e-014	6.84144e-015	8.91598e-015	1.12004e-014	3.46244e-015	-3.40118e-015	-3.90361e-015	-8.59621e-015	-7.83168e-015	-9.55215e-015	-9.32193e-015	7.2916e-015	1.08211e-014	3.60082e-015	-5.89312e-016	-1.76158e-015	-1.78073e-016	-1.46508e-014	-4.10205e-015	-7.13232e-015	-6.46673e-015	-5.73935e-015	-7.77171e-015
-1.54976e-014	-5.62795e-015	1.06986e-014	6.82599e-015	8.81113e-015	1.10715e-014	3.33392e-015	-3.20877e-015	-3.84773e-015	-8.43603e-015	-7.36635e-015	-9.14646e-015	-9.09024e-015	7.00399e-015	1.06386e-014	3.35767e-015	-5.24158e-016	-1.4412e-015	-1.00411e-016	-1.4109e-014	-3.69434e-015	-6.82634e-015	-6.3512e-015	-5.33646e-015	-7.53694e-015
-1.50475e-014	-4.88677e-015	1.08707e-014	6.81618e-015	8.71799e-015	1.09514e-014	3.2176e-015	-3.02907e-015	-3.79002e-015	-8.27137e-015	-6.88011e-015	-8.74005e-015	-8.83454e-015	6.70818e-015	1.04417e-014	3.11432e-015	-4.52913e-016	-1.13299e-015	-2.69941e-017	-1.35469e-014	-3.29972e-015	-6.5183e-015	-6.22526e-015	-4.93074e-015	-7.33101e-015
-1.45843e-014	-4.16754e-015	1.09989e-014	6.81113e-015	8.6362e-015	1.08409e-014	3.11551e-015	-2.86162e-015	-3.73051e-015	-8.10217e-015	-6.37441e-015	-8.33451e-015	-8.55595e-015	6.40639e-015	1.02326e-014	2.87352e-015	-3.72878e-016	-8.38799e-016	4.1357e-017	-1.29662e-014	-2.91897e-015	-6.20854e-015	-6.09e-015	-4.52383e-015	-7.15353e-015
-1.41103e-014	-3.47392e-015	1.10813e-014	6.80961e-015	8.56483e-015	1.074e-014	3.03053e-015	-2.70645e-015	-3.66945e-015	-7.92831e-015	-5.8515e-015	-7.93189e-015	-8.25575e-015	6.10165e-015	1.00134e-014	2.63837e-015	-2.8175e-016	-5.60081e-016	1.04364e-016	-1.23696e-014	-2.55325e-015	-5.89763e-015	-5.9471e-015	-4.11762e-015	-7.00323e-015
-1.36279e-014	-2.80935e-015	1.11173e-014	6.81048e-015	8.50365e-015	1.06484e-014	2.96471e-015	-2.56363e-015	-3.60694e-015	-7.7491e-015	-5.31376e-015	-7.53342e-015	-7.93518e-015	5.79552e-015	9.78636e-015	2.41086e-015	-1.76877e-016	-2.98362e-016	1.61351e-016	-1.17589e-014	-2.20315e-015	-5.58555e-015	-5.79645e-015	-3.71368e-015	-6.87859e-015
-1.31396e-014	-2.17718e-015	1.11054e-014	6.81216e-015	8.45216e-015	1.05664e-014	2.91972e-015	-2.43327e-015	-3.54358e-015	-7.56433e-015	-4.76344e-015	-7.13997e-015	-7.59626e-015	5.48988e-015	9.554e-015	2.19342e-015	-5.67372e-017	-5.54487e-017	2.12396e-016	-1.11367e-014	-1.86909e-015	-5.27198e-015	-5.6399e-015	-3.31412e-015	-6.77813e-015
-1.26486e-014	-1.58055e-015	1.10457e-014	6.81295e-015	8.40874e-015	1.04932e-014	2.89659e-015	-2.31477e-015	-3.4801e-015	-7.37367e-015	-4.20332e-015	-6.75252e-015	-7.24061e-015	5.18657e-015	9.31908e-015	1.9885e-015	7.99547e-017	1.67842e-016	2.56882e-016	-1.05053e-014	-1.55225e-015	-4.95765e-015	-5.47874e-015	-2.92059e-015	-6.69966e-015
-1.21577e-014	-1.02231e-015	1.09393e-014	6.81097e-015	8.37175e-015	1.04284e-014	2.89701e-015	-2.2071e-015	-3.41724e-015	-7.17711e-015	-3.63639e-015	-6.37275e-015	-6.87072e-015	4.88697e-015	9.08388e-015	1.79741e-015	2.34563e-016	3.69753e-016	2.94756e-016	-9.86817e-015	-1.25342e-015	-4.64294e-015	-5.31441e-015	-2.53485e-015	-6.64204e-015
-1.16698e-014	-5.04908e-016	1.07869e-014	6.80485e-015	8.34033e-015	1.03714e-014	2.92132e-015	-2.1101e-015	-3.35506e-015	-6.9745e-015	-3.06602e-015	-6.00176e-015	-6.48938e-015	4.59332e-015	8.85096e-015	1.62328e-015	4.08545e-016	5.50059e-016	3.25973e-016	-9.22748e-015	-9.72753e-016	-4.32852e-015	-5.14808e-015	-2.15918e-015	-6.60284e-015
-1.11878e-014	-3.02651e-017	1.05894e-014	6.79333e-015	8.31336e-015	1.03212e-014	2.9709e-015	-2.02336e-015	-3.29413e-015	-6.76612e-015	-2.49558e-015	-5.64092e-015	-6.09871e-015	4.30714e-015	8.62297e-015	1.46706e-015	6.03076e-016	7.08042e-016	3.5069e-016	-8.58548e-015	-7.1024e-016	-4.0149e-015	-4.98114e-015	-1.79489e-015	-6.57907e-015
-1.07138e-014	3.99514e-016	1.03491e-014	6.77423e-015	8.28915e-015	1.02762e-014	3.04609e-015	-1.94549e-015	-3.2351e-015	-6.55127e-015	-1.92843e-015	-5.29133e-015	-5.70199e-015	4.02974e-015	8.40207e-015	1.33055e-015	8.18271e-016	8.43161e-016	3.69703e-016	-7.94458e-015	-4.66785e-016	-3.70244e-015	-4.81458e-015	-1.44377e-015	-6.56802e-015
-1.025e-014	7.82725e-016	1.00679e-014	6.74606e-015	8.26686e-015	1.02352e-014	3.14642e-015	-1.87666e-015	-3.17836e-015	-6.33009e-015	-1.36777e-015	-4.95401e-015	-5.30228e-015	3.76279e-015	8.19049e-015	1.21461e-015	1.05387e-015	9.54918e-016	3.83977e-016	-7.3077e-015	-2.4227e-016	-3.39194e-015	-4.64892e-015	-1.10764e-015	-6.56649e-015
-9.79939e-015	1.11824e-015	9.74839e-015	6.70734e-015	8.24507e-015	1.01971e-014	3.27217e-015	-1.81566e-015	-3.12462e-015	-6.10272e-015	-8.16493e-016	-4.63015e-015	-4.90147e-015	3.50728e-015	7.99004e-015	1.1211e-015	1.30956e-015	1.0432e-015	3.93387e-016	-6.67715e-015	-3.63021e-017	-3.08403e-015	-4.48528e-015	-7.87543e-016	-6.57084e-015
-9.36412e-015	1.40557e-015	9.39324e-015	6.65687e-015	8.22298e-015	1.01608e-014	3.42294e-015	-1.76168e-015	-3.07383e-015	-5.86875e-015	-2.77627e-016	-4.32059e-015	-4.50277e-015	3.26431e-015	7.80291e-015	1.05109e-015	1.58461e-015	1.10853e-015	3.99213e-016	-6.05514e-015	1.51149e-016	-2.7792e-015	-4.32528e-015	-4.84844e-016	-6.5781e-015
-8.94678e-015	1.6445e-015	9.00623e-015	6.59378e-015	8.19952e-015	1.01243e-014	3.59715e-015	-1.71415e-015	-3.0258e-015	-5.62827e-015	2.45194e-016	-4.02607e-015	-4.10991e-015	3.03473e-015	7.63107e-015	1.00507e-015	1.87845e-015	1.15109e-015	4.02298e-016	-5.44387e-015	3.20236e-016	-2.47768e-015	-4.16967e-015	-2.01134e-016	-6.58557e-015
-8.5483e-015	1.83553e-015	8.59103e-015	6.51674e-015	8.17316e-015	1.00871e-014	3.79428e-015	-1.67177e-015	-2.98064e-015	-5.38145e-015	7.48911e-016	-3.74721e-015	-3.72565e-015	2.81972e-015	7.47575e-015	9.83313e-016	2.19032e-015	1.17058e-015	4.04503e-016	-4.84556e-015	4.70499e-016	-2.18033e-015	-4.01895e-015	6.23658e-017	-6.58957e-015
-8.16967e-015	1.97908e-015	8.15125e-015	6.42608e-015	8.1433e-015	1.00477e-014	4.01327e-015	-1.63342e-015	-2.93883e-015	-5.12903e-015	1.23075e-015	-3.48497e-015	-3.35323e-015	2.61971e-015	7.33785e-015	9.86013e-016	2.51937e-015	1.16794e-015	4.08095e-016	-4.26285e-015	6.02017e-016	-1.8881e-015	-3.87428e-015	3.04804e-016	-6.58691e-015
-7.81154e-015	2.07547e-015	7.69098e-015	6.32133e-015	8.10912e-015	1.0005e-014	4.25241e-015	-1.59777e-015	-2.8995e-015	-4.87137e-015	1.68804e-015	-3.23986e-015	-2.99534e-015	2.43554e-015	7.21849e-015	1.01346e-015	2.86333e-015	1.14457e-015	4.13698e-016	-3.69762e-015	7.16027e-016	-1.6016e-015	-3.7363e-015	5.25651e-016	-6.57351e-015
-7.47467e-015	2.12657e-015	7.21406e-015	6.20289e-015	8.07001e-015	9.9571e-015	4.50935e-015	-1.56437e-015	-2.86267e-015	-4.60913e-015	2.11803e-015	-3.01174e-015	-2.65424e-015	2.2674e-015	7.11796e-015	1.06542e-015	3.22003e-015	1.10108e-015	4.22805e-016	-3.15093e-015	8.13208e-016	-1.32194e-015	-3.6053e-015	7.24024e-016	-6.54724e-015
-7.16058e-015	2.13381e-015	6.72451e-015	6.07106e-015	8.02606e-015	9.90354e-015	4.78211e-015	-1.53298e-015	-2.82808e-015	-4.3423e-015	2.51904e-015	-2.80076e-015	-2.33245e-015	2.1155e-015	7.0367e-015	1.14104e-015	3.58636e-015	1.03861e-015	4.36967e-016	-2.62386e-015	8.93836e-016	-1.04942e-015	-3.48176e-015	8.99678e-016	-6.50504e-015
-6.86942e-015	2.09918e-015	6.22641e-015	5.92591e-015	7.97667e-015	9.84331e-015	5.0679e-015	-1.50197e-015	-2.79472e-015	-4.07104e-015	2.88856e-015	-2.60695e-015	-2.03182e-015	1.97956e-015	6.97439e-015	1.23933e-015	3.9595e-015	9.58565e-016	4.58101e-016	-2.11832e-015	9.58875e-016	-7.84929e-016	-3.36607e-015	1.05211e-015	-6.44414e-015
-6.60041e-015	2.0242e-015	5.72348e-015	5.76869e-015	7.9216e-015	9.77501e-015	5.36439e-015	-1.47086e-015	-2.76223e-015	-3.79529e-015	3.22499e-015	-2.43074e-015	-1.75454e-015	1.85986e-015	6.93111e-015	1.35954e-015	4.33682e-015	8.62384e-016	4.87532e-016	-1.63601e-015	1.00886e-015	-5.29126e-016	-3.25829e-015	1.18175e-015	-6.36238e-015
-6.35299e-015	1.91154e-015	5.21995e-015	5.59993e-015	7.86124e-015	9.69829e-015	5.66856e-015	-1.43811e-015	-2.73001e-015	-3.51598e-015	3.52719e-015	-2.27227e-015	-1.50233e-015	1.75634e-015	6.90634e-015	1.49988e-015	4.71559e-015	7.51259e-016	5.26301e-016	-1.17907e-015	1.04526e-015	-2.82429e-016	-3.15823e-015	1.28849e-015	-6.25765e-015
-6.12667e-015	1.76441e-015	4.71993e-015	5.42084e-015	7.79546e-015	9.61184e-015	5.97774e-015	-1.40269e-015	-2.69656e-015	-3.23358e-015	3.79379e-015	-2.13119e-015	-1.27672e-015	1.66863e-015	6.89865e-015	1.65896e-015	5.09214e-015	6.26931e-016	5.75597e-016	-7.4838e-016	1.06879e-015	-4.57793e-017	-3.06538e-015	1.37177e-015	-6.12901e-015
-5.92003e-015	1.58559e-015	4.22617e-015	5.23276e-015	7.72519e-015	9.51568e-015	6.28955e-015	-1.36471e-015	-2.6612e-015	-2.9487e-015	4.02386e-015	-2.00804e-015	-1.07907e-015	1.59608e-015	6.90646e-015	1.83461e-015	5.46305e-015	4.91101e-016	6.36816e-016	-3.44969e-016	1.07989e-015	1.80535e-016	-2.97935e-015	1.43161e-015	-5.97491e-015
-5.73181e-015	1.37898e-015	3.74273e-015	5.03726e-015	7.65065e-015	9.40909e-015	6.5996e-015	-1.3233e-015	-2.62339e-015	-2.66233e-015	4.21711e-015	-1.90248e-015	-9.09798e-016	1.53781e-015	6.92855e-015	2.02509e-015	5.82501e-015	3.45682e-016	7.10233e-016	2.97406e-017	1.07997e-015	3.95716e-016	-2.89999e-015	1.46816e-015	-5.79394e-015
-5.5606e-015	1.14801e-015	3.27265e-015	4.83617e-015	7.57238e-015	9.29177e-015	6.905e-015	-1.27756e-015	-2.58207e-015	-2.37565e-015	4.37336e-015	-1.81406e-015	-7.68974e-016	1.49374e-015	6.96334e-015	2.22785e-015	6.17448e-015	1.9228e-016	7.9657e-016	3.74632e-016	1.0715e-015	5.99229e-016	-2.82714e-015	1.48225e-015	-5.5852e-015
-5.40393e-015	8.96385e-016	2.8186e-015	4.63077e-015	7.49069e-015	9.16365e-015	7.20189e-015	-1.22657e-015	-2.53575e-015	-2.08928e-015	4.49268e-015	-1.74248e-015	-6.56853e-016	1.46306e-015	7.00876e-015	2.44073e-015	6.50757e-015	3.32683e-017	8.96986e-016	6.88556e-016	1.05561e-015	7.90498e-016	-2.76029e-015	1.47461e-015	-5.34863e-015
-5.26084e-015	6.27629e-016	2.38379e-015	4.42266e-015	7.40627e-015	9.02459e-015	7.48731e-015	-1.16957e-015	-2.48311e-015	-1.80353e-015	4.57526e-015	-1.68722e-015	-5.73738e-016	1.44445e-015	7.06239e-015	2.66123e-015	6.82157e-015	-1.30067e-016	1.01118e-015	9.71143e-016	1.03272e-015	9.69731e-016	-2.69866e-015	1.44569e-015	-5.08516e-015
-5.12928e-015	3.45381e-016	1.97e-015	4.21387e-015	7.31939e-015	8.87504e-015	7.75804e-015	-1.10592e-015	-2.42236e-015	-1.51988e-015	4.62174e-015	-1.64754e-015	-5.18688e-016	1.43711e-015	7.12219e-015	2.88657e-015	7.11339e-015	-2.95409e-016	1.13883e-015	1.22167e-015	1.00457e-015	1.1363e-015	-2.64151e-015	1.39662e-015	-4.7952e-015
-5.00664e-015	5.39966e-017	1.57883e-015	4.00599e-015	7.23082e-015	8.71553e-015	8.01136e-015	-1.03529e-015	-2.35271e-015	-1.23948e-015	4.6332e-015	-1.62336e-015	-4.91624e-016	1.43976e-015	7.18639e-015	3.11355e-015	7.37962e-015	-4.62006e-016	1.27937e-015	1.43921e-015	9.72832e-016	1.28986e-015	-2.5883e-015	1.32898e-015	-4.4793e-015
-4.89123e-015	-2.42774e-016	1.21235e-015	3.80085e-015	7.14101e-015	8.54616e-015	8.24505e-015	-9.57205e-016	-2.27299e-015	-9.63131e-016	4.6107e-015	-1.61408e-015	-4.91221e-016	1.45165e-015	7.25171e-015	3.33914e-015	7.61736e-015	-6.27102e-016	1.43258e-015	1.62344e-015	9.38162e-016	1.43003e-015	-2.53792e-015	1.24316e-015	-4.13881e-015
-4.78043e-015	-5.41301e-016	8.71477e-016	3.60067e-015	7.05033e-015	8.36739e-015	8.45577e-015	-8.71778e-016	-2.18232e-015	-6.92176e-016	4.55523e-015	-1.61948e-015	-5.1559e-016	1.47182e-015	7.31509e-015	3.55982e-015	7.82387e-015	-7.89682e-016	1.59748e-015	1.77448e-015	9.01976e-016	1.55618e-015	-2.49006e-015	1.14092e-015	-3.77582e-015
-4.67227e-015	-8.38117e-016	5.56128e-016	3.40686e-015	6.96007e-015	8.1795e-015	8.64133e-015	-7.78442e-016	-2.07929e-015	-4.28262e-016	4.46885e-015	-1.63904e-015	-5.63648e-016	1.49884e-015	7.37406e-015	3.77289e-015	7.9969e-015	-9.47888e-016	1.77259e-015	1.89164e-015	8.65401e-016	1.66846e-015	-2.4437e-015	1.02275e-015	-3.39362e-015
-4.56551e-015	-1.13015e-015	2.66971e-016	3.22106e-015	6.87001e-015	7.98298e-015	8.79929e-015	-6.77893e-016	-1.9642e-015	-1.72892e-016	4.35384e-015	-1.67181e-015	-6.33042e-016	1.53175e-015	7.42619e-015	3.9757e-015	8.13418e-015	-1.10028e-015	1.95582e-015	1.9746e-015	8.29938e-016	1.76556e-015	-2.39779e-015	8.89705e-016	-2.99462e-015
-4.45818e-015	-1.41435e-015	3.52366e-018	3.04472e-015	6.78023e-015	7.77865e-015	8.92723e-015	-5.70074e-016	-1.83625e-015	7.32334e-017	4.2115e-015	-1.71707e-015	-7.21516e-016	1.56932e-015	7.46885e-015	4.16508e-015	8.23408e-015	-1.24559e-015	2.14584e-015	2.02383e-015	7.96713e-016	1.84711e-015	-2.3522e-015	7.42832e-016	-2.58136e-015
-4.34891e-015	-1.68789e-015	-2.35032e-016	2.87869e-015	6.69076e-015	7.5674e-015	9.02368e-015	-4.55409e-016	-1.69418e-015	3.08649e-016	4.04384e-015	-1.77479e-015	-8.2635e-016	1.61072e-015	7.49981e-015	4.33733e-015	8.29526e-015	-1.38294e-015	2.34024e-015	2.03943e-015	7.66516e-016	1.91289e-015	-2.30595e-015	5.83616e-016	-2.15802e-015
-4.23615e-015	-1.94855e-015	-4.48649e-016	2.72376e-015	6.60147e-015	7.35002e-015	9.08681e-015	-3.32972e-016	-1.53758e-015	5.31662e-016	3.85259e-015	-1.8441e-015	-9.44774e-016	1.65503e-015	7.51685e-015	4.49007e-015	8.3172e-015	-1.51062e-015	2.53683e-015	2.02193e-015	7.4041e-016	1.96289e-015	-2.25819e-015	4.12944e-016	-1.72772e-015
-4.11899e-015	-2.19344e-015	-6.38367e-016	2.58033e-015	6.51184e-015	7.12664e-015	9.11531e-015	-2.03804e-016	-1.36655e-015	7.41206e-016	3.63998e-015	-1.92515e-015	-1.07462e-015	1.70159e-015	7.51747e-015	4.62062e-015	8.30001e-015	-1.62782e-015	2.73293e-015	1.97205e-015	7.19197e-016	1.99664e-015	-2.20833e-015	2.32439e-016	-1.29349e-015
-3.99642e-015	-2.42078e-015	-8.06019e-016	2.44936e-015	6.42203e-015	6.89841e-015	9.10802e-015	-6.891e-017	-1.18145e-015	9.35672e-016	3.40813e-015	-2.01738e-015	-1.21366e-015	1.74948e-015	7.49978e-015	4.72648e-015	8.24329e-015	-1.73373e-015	2.92626e-015	1.8911e-015	7.03006e-016	2.01425e-015	-2.15586e-015	4.3241e-017	-8.60065e-016
-3.86762e-015	-2.62868e-015	-9.52499e-016	2.33194e-015	6.33169e-015	6.66598e-015	9.06461e-015	7.11275e-017	-9.82291e-016	1.1137e-015	3.1594e-015	-2.12054e-015	-1.35838e-015	1.79804e-015	7.46238e-015	4.80499e-015	8.14691e-015	-1.82743e-015	3.11409e-015	1.77943e-015	6.92905e-016	2.01495e-015	-2.10058e-015	-1.5379e-016	-4.31049e-016
-3.73224e-015	-2.81501e-015	-1.08027e-015	2.22797e-015	6.24074e-015	6.42977e-015	8.98465e-015	2.1552e-016	-7.69612e-016	1.27379e-015	2.89526e-015	-2.23406e-015	-1.50647e-015	1.84574e-015	7.40348e-015	4.85412e-015	8.01166e-015	-1.90836e-015	3.29349e-015	1.63789e-015	6.89432e-016	1.99835e-015	-2.04222e-015	-3.57131e-016	-1.10918e-017
-3.59091e-015	-2.97899e-015	-1.19141e-015	2.13768e-015	6.14765e-015	6.19069e-015	8.86873e-015	3.63312e-016	-5.44527e-016	1.41475e-015	2.61819e-015	-2.35785e-015	-1.65528e-015	1.89234e-015	7.32248e-015	4.87226e-015	7.83911e-015	-1.97629e-015	3.46102e-015	1.46773e-015	6.92855e-016	1.96451e-015	-1.98001e-015	-5.65952e-016	3.95502e-016
-3.44354e-015	-3.12096e-015	-1.28835e-015	2.06039e-015	6.0522e-015	5.94924e-015	8.71698e-015	5.14138e-016	-3.08407e-016	1.53536e-015	2.33072e-015	-2.49118e-015	-1.80237e-015	1.93717e-015	7.21843e-015	4.85825e-015	7.63071e-015	-2.0308e-015	3.61436e-015	1.27063e-015	7.03558e-016	1.91335e-015	-1.9143e-015	-7.78601e-016	7.84917e-016
-3.29159e-015	-3.23983e-015	-1.37275e-015	1.99525e-015	5.95373e-015	5.7059e-015	8.53109e-015	6.67353e-016	-6.23073e-017	1.63412e-015	2.03451e-015	-2.634e-015	-1.94487e-015	1.97934e-015	7.09074e-015	4.81128e-015	7.38823e-015	-2.07169e-015	3.75018e-015	1.048e-015	7.2178e-016	1.84519e-015	-1.84538e-015	-9.94109e-016	1.15265e-015
-3.13599e-015	-3.33509e-015	-1.44729e-015	1.94175e-015	5.85165e-015	5.46192e-015	8.31284e-015	8.21809e-016	1.92619e-016	1.71006e-015	1.73168e-015	-2.78595e-015	-2.08067e-015	2.01842e-015	6.93919e-015	4.73047e-015	7.11428e-015	-2.09972e-015	3.86551e-015	8.01154e-016	7.47472e-016	1.75967e-015	-1.77299e-015	-1.21151e-015	1.49481e-015
-2.97736e-015	-3.40804e-015	-1.51394e-015	1.89915e-015	5.74433e-015	5.21731e-015	8.06295e-015	9.76267e-016	4.53667e-016	1.76224e-015	1.42336e-015	-2.94624e-015	-2.20819e-015	2.05356e-015	6.7632e-015	4.61468e-015	6.81152e-015	-2.11513e-015	3.95802e-015	5.32739e-016	7.80621e-016	1.65617e-015	-1.69729e-015	-1.42991e-015	1.80692e-015
-2.81727e-015	-3.45931e-015	-1.57462e-015	1.86583e-015	5.62973e-015	4.97269e-015	7.78273e-015	1.12958e-015	7.19162e-016	1.79006e-015	1.11143e-015	-3.11516e-015	-2.32514e-015	2.08429e-015	6.56366e-015	4.46407e-015	6.48322e-015	-2.11807e-015	4.02568e-015	2.44583e-016	8.21099e-016	1.5349e-015	-1.61877e-015	-1.64861e-015	2.08543e-015
-2.6578e-015	-3.48925e-015	-1.63228e-015	1.84146e-015	5.50711e-015	4.7285e-015	7.47465e-015	1.28032e-015	9.87076e-016	1.79281e-015	7.97383e-016	-3.29182e-015	-2.42946e-015	2.11076e-015	6.34195e-015	4.27876e-015	6.13235e-015	-2.10902e-015	4.06624e-015	-6.08518e-017	8.692e-016	1.39603e-015	-1.53814e-015	-1.86665e-015	2.32679e-015
-2.50098e-015	-3.4986e-015	-1.68863e-015	1.82452e-015	5.37539e-015	4.48592e-015	7.14141e-015	1.42737e-015	1.2556e-015	1.76963e-015	4.82789e-016	-3.47644e-015	-2.51957e-015	2.13307e-015	6.09906e-015	4.05953e-015	5.76251e-015	-2.08808e-015	4.07889e-015	-3.81224e-016	9.24289e-016	1.24013e-015	-1.45589e-015	-2.08272e-015	2.52778e-015
-2.3493e-015	-3.48909e-015	-1.74545e-015	1.81333e-015	5.23255e-015	4.24523e-015	6.78514e-015	1.56992e-015	1.52259e-015	1.72006e-015	1.69054e-016	-3.6688e-015	-2.59436e-015	2.15076e-015	5.83625e-015	3.80799e-015	5.37731e-015	-2.05566e-015	4.06167e-015	-7.13091e-016	9.86359e-016	1.06759e-015	-1.37284e-015	-2.29578e-015	2.68612e-015
-2.20509e-015	-3.4633e-015	-1.80399e-015	1.80699e-015	5.07713e-015	4.00644e-015	6.40878e-015	1.70649e-015	1.78534e-015	1.64386e-015	-1.42409e-016	-3.86822e-015	-2.65263e-015	2.16408e-015	5.55539e-015	3.52555e-015	4.98082e-015	-2.01245e-015	4.01334e-015	-1.05401e-015	1.05595e-015	8.78295e-016	-1.28956e-015	-2.50494e-015	2.79982e-015
-2.07073e-015	-3.42358e-015	-1.86537e-015	1.80376e-015	4.90852e-015	3.77001e-015	6.01502e-015	1.83621e-015	2.04126e-015	1.54132e-015	-4.50059e-016	-4.07429e-015	-2.69402e-015	2.17331e-015	5.25822e-015	3.21379e-015	4.57677e-015	-1.95926e-015	3.93426e-015	-1.4018e-015	1.13177e-015	6.72921e-016	-1.20709e-015	-2.7092e-015	2.86715e-015
-1.94933e-015	-3.37105e-015	-1.93103e-015	1.80217e-015	4.72629e-015	3.53647e-015	5.60653e-015	1.95809e-015	2.28817e-015	1.41256e-015	-7.52761e-016	-4.28639e-015	-2.718e-015	2.17862e-015	4.94669e-015	2.87563e-015	4.16913e-015	-1.89723e-015	3.82431e-015	-1.75271e-015	1.2132e-015	4.52317e-016	-1.12587e-015	-2.90751e-015	2.88691e-015
-1.8436e-015	-3.30822e-015	-2.00197e-015	1.8012e-015	4.52936e-015	3.30621e-015	5.18626e-015	2.07072e-015	2.52348e-015	1.2581e-015	-1.04903e-015	-4.50374e-015	-2.72486e-015	2.18109e-015	4.62327e-015	2.51288e-015	3.76236e-015	-1.82724e-015	3.68296e-015	-2.10318e-015	1.30064e-015	2.17157e-016	-1.04691e-015	-3.09877e-015	2.85868e-015
-1.75613e-015	-3.23758e-015	-2.07854e-015	1.79988e-015	4.31681e-015	3.0801e-015	4.75767e-015	2.17255e-015	2.7454e-015	1.07901e-015	-1.33827e-015	-4.72556e-015	-2.71543e-015	2.18007e-015	4.29056e-015	2.12855e-015	3.3603e-015	-1.74952e-015	3.51089e-015	-2.45008e-015	1.39372e-015	-3.17952e-017	-9.70995e-016	-3.28193e-015	2.78217e-015
-1.69016e-015	-3.16126e-015	-2.16126e-015	1.79719e-015	4.08828e-015	2.85815e-015	4.32329e-015	2.26272e-015	2.95239e-015	8.75961e-016	-1.62001e-015	-4.95154e-015	-2.68995e-015	2.17681e-015	3.95091e-015	1.72606e-015	2.96631e-015	-1.66614e-015	3.30933e-015	-2.7901e-015	1.4919e-015	-2.93656e-016	-8.98786e-016	-3.45607e-015	2.65822e-015
-1.64826e-015	-3.08148e-015	-2.24972e-015	1.79153e-015	3.84324e-015	2.64092e-015	3.88542e-015	2.3401e-015	3.14231e-015	6.50295e-016	-1.89356e-015	-5.18084e-015	-2.64913e-015	2.17171e-015	3.60707e-015	1.30875e-015	2.58428e-015	-1.57817e-015	3.07928e-015	-3.11995e-015	1.5949e-015	-5.67076e-016	-8.30579e-016	-3.62066e-015	2.48781e-015
-1.6327e-015	-3.00049e-015	-2.34362e-015	1.782e-015	3.58221e-015	2.42927e-015	3.44702e-015	2.40414e-015	3.31284e-015	4.03432e-016	-2.15775e-015	-5.41282e-015	-2.59399e-015	2.16496e-015	3.26204e-015	8.80823e-016	2.21793e-015	-1.48634e-015	2.82307e-015	-3.43612e-015	1.7024e-015	-8.50825e-016	-7.67597e-016	-3.77451e-015	2.27262e-015
-1.6455e-015	-2.92135e-015	-2.44178e-015	1.76836e-015	3.30584e-015	2.22365e-015	3.01165e-015	2.45408e-015	3.46229e-015	1.36518e-016	-2.4119e-015	-5.64613e-015	-2.52541e-015	2.15787e-015	2.91859e-015	4.45868e-016	1.8709e-015	-1.39185e-015	2.54374e-015	-3.73543e-015	1.81489e-015	-1.14311e-015	-7.1051e-016	-3.91639e-015	2.01435e-015
-1.68844e-015	-2.84611e-015	-2.54271e-015	1.75014e-015	3.01413e-015	2.0246e-015	2.58184e-015	2.48887e-015	3.58944e-015	-1.48066e-016	-2.65585e-015	-5.8798e-015	-2.44467e-015	2.15122e-015	2.58008e-015	8.02629e-018	1.54652e-015	-1.2959e-015	2.24374e-015	-4.01413e-015	1.93216e-015	-1.44292e-015	-6.5969e-016	-4.04553e-015	1.71567e-015
-1.76302e-015	-2.77659e-015	-2.64589e-015	1.72729e-015	2.70818e-015	1.83247e-015	2.15976e-015	2.50739e-015	3.69378e-015	-4.49345e-016	-2.88911e-015	-6.11283e-015	-2.35393e-015	2.14685e-015	2.24942e-015	-4.27791e-016	1.24782e-015	-1.19875e-015	1.92645e-015	-4.26833e-015	2.05387e-015	-1.74825e-015	-6.15568e-016	-4.16086e-015	1.38013e-015
-1.87119e-015	-2.71449e-015	-2.74942e-015	1.69973e-015	2.38894e-015	1.64812e-015	1.74739e-015	2.50955e-015	3.77415e-015	-7.64879e-016	-3.11115e-015	-6.34346e-015	-2.25485e-015	2.14595e-015	1.92921e-015	-8.57015e-016	9.77076e-016	-1.1007e-015	1.59462e-015	-4.49563e-015	2.17986e-015	-2.05696e-015	-5.78385e-016	-4.26132e-015	1.01142e-015
-2.01389e-015	-2.66197e-015	-2.85129e-015	1.66714e-015	2.05804e-015	1.47196e-015	1.34714e-015	2.495e-015	3.82962e-015	-1.09142e-015	-3.32116e-015	-6.57073e-015	-2.14959e-015	2.1497e-015	1.62171e-015	-1.27522e-015	7.36565e-016	-1.00279e-015	1.25199e-015	-4.69339e-015	2.31062e-015	-2.36702e-015	-5.48826e-016	-4.34708e-015	6.13703e-016
-2.19148e-015	-2.62038e-015	-2.94877e-015	1.63012e-015	1.71717e-015	1.30471e-015	9.60695e-016	2.46305e-015	3.85974e-015	-1.42674e-015	-3.51858e-015	-6.79367e-015	-2.04005e-015	2.1587e-015	1.32957e-015	-1.67781e-015	5.28153e-016	-9.05675e-016	9.02548e-016	-4.85854e-015	2.44626e-015	-2.67616e-015	-5.26937e-016	-4.41682e-015	1.9238e-016
-2.40379e-015	-2.59104e-015	-3.03941e-015	1.58896e-015	1.36852e-015	1.14764e-015	5.89286e-016	2.41357e-015	3.8653e-015	-1.76801e-015	-3.70265e-015	-7.01056e-015	-1.92823e-015	2.1739e-015	1.05519e-015	-2.06042e-015	3.53497e-016	-8.10483e-016	5.50367e-016	-4.98899e-015	2.58622e-015	-2.98235e-015	-5.125e-016	-4.4693e-015	-2.48096e-016
-2.65073e-015	-2.57435e-015	-3.12074e-015	1.54424e-015	1.01434e-015	1.00117e-015	2.34767e-016	2.3462e-015	3.84639e-015	-2.11273e-015	-3.87358e-015	-7.21932e-015	-1.81623e-015	2.1966e-015	8.00998e-016	-2.41888e-015	2.13352e-016	-7.17364e-016	1.99266e-016	-5.0823e-015	2.73112e-015	-3.28331e-015	-5.0532e-016	-4.50379e-015	-7.02707e-016
-2.93168e-015	-2.57101e-015	-3.19005e-015	1.49711e-015	6.57518e-016	8.65966e-016	-1.02317e-016	2.26123e-015	3.80367e-015	-2.45801e-015	-4.03056e-015	-7.41907e-015	-1.7062e-015	2.22759e-015	5.69484e-016	-2.74862e-015	1.08816e-016	-6.26421e-016	-1.46395e-016	-5.1362e-015	2.88101e-015	-3.57587e-015	-5.05025e-016	-4.51987e-015	-1.16668e-015
-3.24532e-015	-2.58133e-015	-3.24475e-015	1.44823e-015	3.00983e-016	7.4259e-016	-4.21105e-016	2.15865e-015	3.73806e-015	-2.80055e-015	-4.17295e-015	-7.60824e-015	-1.60018e-015	2.26767e-015	3.62056e-016	-3.0464e-015	4.04747e-017	-5.3886e-016	-4.82554e-016	-5.14914e-015	3.03613e-015	-3.85818e-015	-5.11848e-016	-4.51694e-015	-1.63396e-015
-3.59023e-015	-2.60543e-015	-3.28204e-015	1.39929e-015	-5.18596e-017	6.31081e-016	-7.20573e-016	2.03869e-015	3.65106e-015	-3.13749e-015	-4.30032e-015	-7.78509e-015	-1.50053e-015	2.31778e-015	1.80042e-016	-3.30804e-015	8.1446e-018	-4.54322e-016	-8.05471e-016	-5.11984e-015	3.19665e-015	-4.12765e-015	-5.25075e-016	-4.49523e-015	-2.0993e-015
-3.96442e-015	-2.64298e-015	-3.29933e-015	1.35076e-015	-3.98045e-016	5.31942e-016	-1.00051e-015	1.90187e-015	3.54371e-015	-3.46591e-015	-4.41303e-015	-7.94798e-015	-1.40966e-015	2.37885e-015	2.46469e-017	-3.52992e-015	1.13628e-017	-3.73197e-016	-1.11166e-015	-5.04787e-015	3.3624e-015	-4.38197e-015	-5.43812e-016	-4.45421e-015	-2.55676e-015
-4.36576e-015	-2.69309e-015	-3.29401e-015	1.30434e-015	-7.34274e-016	4.45197e-016	-1.26107e-015	1.74925e-015	3.41759e-015	-3.78286e-015	-4.5105e-015	-8.09522e-015	-1.32948e-015	2.45096e-015	-1.03283e-016	-3.709e-015	4.90981e-017	-2.95096e-016	-1.39689e-015	-4.9322e-015	3.53298e-015	-4.61861e-015	-5.67278e-016	-4.39333e-015	-3.00094e-015
-4.79205e-015	-2.75509e-015	-3.26425e-015	1.2612e-015	-1.05743e-015	3.70818e-016	-1.50191e-015	1.5811e-015	3.27483e-015	-4.08576e-015	-4.59281e-015	-8.22535e-015	-1.26159e-015	2.53481e-015	-2.03106e-016	-3.84201e-015	1.21162e-016	-2.19854e-016	-1.65796e-015	-4.77335e-015	3.70779e-015	-4.83545e-015	-5.94944e-016	-4.31242e-015	-3.42592e-015
-5.24033e-015	-2.82814e-015	-3.2072e-015	1.22255e-015	-1.36434e-015	3.08873e-016	-1.72419e-015	1.39734e-015	3.11772e-015	-4.37181e-015	-4.66014e-015	-8.33737e-015	-1.20812e-015	2.63095e-015	-2.74208e-016	-3.92695e-015	2.25888e-016	-1.47167e-016	-1.89237e-015	-4.57179e-015	3.88697e-015	-5.03026e-015	-6.25288e-016	-4.21272e-015	-3.8264e-015
-5.70678e-015	-2.91079e-015	-3.12126e-015	1.18947e-015	-1.65104e-015	2.59207e-016	-1.92875e-015	1.1994e-015	2.94918e-015	-4.63836e-015	-4.71288e-015	-8.43009e-015	-1.17042e-015	2.74025e-015	-3.16411e-016	-3.96156e-015	3.61502e-016	-7.62342e-017	-2.09669e-015	-4.32806e-015	4.07062e-015	-5.20035e-015	-6.57408e-016	-4.09429e-015	-4.19754e-015
-6.18766e-015	-3.00188e-015	-3.00448e-015	1.16315e-015	-1.91432e-015	2.21878e-016	-2.11628e-015	9.88772e-016	2.77044e-015	-4.88272e-015	-4.75078e-015	-8.50215e-015	-1.15014e-015	2.86282e-015	-3.30291e-016	-3.94487e-015	5.25671e-016	-6.81466e-018	-2.26876e-015	-4.04287e-015	4.25862e-015	-5.34397e-015	-6.90496e-016	-3.95762e-015	-4.53455e-015
-6.67919e-015	-3.0991e-015	-2.85554e-015	1.14504e-015	-2.15172e-015	1.96423e-016	-2.28817e-015	7.66346e-016	2.5842e-015	-5.10231e-015	-4.77403e-015	-8.55272e-015	-1.14809e-015	2.99785e-015	-3.16574e-016	-3.87611e-015	7.16213e-016	6.11682e-017	-2.4065e-015	-3.71781e-015	4.45012e-015	-5.45917e-015	-7.23275e-016	-3.80311e-015	-4.83324e-015
-7.17668e-015	-3.20083e-015	-2.67363e-015	1.13607e-015	-2.36013e-015	1.82046e-016	-2.4449e-015	5.33597e-016	2.39271e-015	-5.29493e-015	-4.783e-015	-8.58091e-015	-1.16535e-015	3.14587e-015	-2.75339e-016	-3.75417e-015	9.30714e-016	1.2857e-016	-2.50816e-015	-3.35448e-015	4.6454e-015	-5.54451e-015	-7.54637e-016	-3.63165e-015	-5.08927e-015
-7.67549e-015	-3.30549e-015	-2.45848e-015	1.13672e-015	-2.53685e-015	1.77563e-016	-2.58792e-015	2.91366e-016	2.1987e-015	-5.45919e-015	-4.77799e-015	-8.58605e-015	-1.20241e-015	3.30612e-015	-2.07828e-016	-3.57931e-015	1.1658e-015	1.9555e-016	-2.57276e-015	-2.95552e-015	4.84285e-015	-5.59882e-015	-7.8328e-016	-3.44409e-015	-5.29864e-015
-8.17114e-015	-3.41109e-015	-2.20957e-015	1.14815e-015	-2.67956e-015	1.82853e-016	-2.7192e-015	4.15129e-017	2.00464e-015	-5.59322e-015	-4.75981e-015	-8.56747e-015	-1.2603e-015	3.47817e-015	-1.15089e-016	-3.35174e-015	1.41934e-015	2.63408e-016	-2.59988e-015	-2.52313e-015	5.04172e-015	-5.62035e-015	-8.07896e-016	-3.24118e-015	-5.45866e-015
-8.65912e-015	-3.51528e-015	-1.92637e-015	1.17033e-015	-2.78595e-015	1.97035e-016	-2.83987e-015	-2.15491e-016	1.81282e-015	-5.69554e-015	-4.72942e-015	-8.52466e-015	-1.33931e-015	3.66135e-015	1.43948e-018	-3.07315e-015	1.68846e-015	3.33085e-016	-2.58919e-015	-2.06095e-015	5.24121e-015	-5.6082e-015	-8.26497e-016	-3.02419e-015	-5.56713e-015
-9.13512e-015	-3.61504e-015	-1.60986e-015	1.20375e-015	-2.85347e-015	2.18482e-016	-2.95185e-015	-4.77343e-016	1.62535e-015	-5.76494e-015	-4.68744e-015	-8.45709e-015	-1.43864e-015	3.85462e-015	1.39236e-016	-2.74447e-015	1.97052e-015	4.05285e-016	-2.54147e-015	-1.57197e-015	5.44084e-015	-5.56226e-015	-8.38093e-016	-2.79484e-015	-5.62204e-015
-9.59382e-015	-3.70826e-015	-1.26178e-015	1.24832e-015	-2.8812e-015	2.45839e-016	-3.05724e-015	-7.43033e-016	1.44392e-015	-5.80038e-015	-4.63468e-015	-8.36479e-015	-1.55784e-015	4.05699e-015	2.96681e-016	-2.36823e-015	2.2624e-015	4.80694e-016	-2.45729e-015	-1.05975e-015	5.63923e-015	-5.48218e-015	-8.41641e-016	-2.555e-015	-5.62175e-015
-1.00313e-014	-3.79328e-015	-8.83291e-016	1.30408e-015	-2.86787e-015	2.78229e-016	-3.15767e-015	-1.01067e-015	1.27089e-015	-5.80082e-015	-4.57213e-015	-8.24784e-015	-1.69625e-015	4.26695e-015	4.71411e-016	-1.94779e-015	2.5608e-015	5.60004e-016	-2.33794e-015	-5.28399e-016	5.83505e-015	-5.36762e-015	-8.36266e-016	-2.30582e-015	-5.56564e-015
-1.04437e-014	-3.8674e-015	-4.75924e-016	1.371e-015	-2.81358e-015	3.13574e-016	-3.25388e-015	-1.27914e-015	1.10776e-015	-5.76652e-015	-4.5011e-015	-8.10657e-015	-1.85339e-015	4.48235e-015	6.61066e-016	-1.4859e-015	2.86278e-015	6.4446e-016	-2.18566e-015	1.87937e-017	6.02713e-015	-5.2184e-015	-8.2072e-016	-2.04884e-015	-5.45308e-015
-1.08266e-014	-3.92869e-015	-4.2881e-017	1.44871e-015	-2.71799e-015	3.50589e-016	-3.34744e-015	-1.5466e-015	9.55524e-016	-5.69751e-015	-4.42278e-015	-7.94202e-015	-2.02799e-015	4.7026e-015	8.6384e-016	-9.85314e-016	3.1657e-015	7.35221e-016	-2.00269e-015	5.78104e-016	6.21404e-015	-5.03517e-015	-7.94448e-016	-1.78578e-015	-5.28582e-015
-1.11752e-014	-3.97542e-015	4.13698e-016	1.53611e-015	-2.5816e-015	3.8745e-016	-3.43966e-015	-1.81167e-015	8.15291e-016	-5.59416e-015	-4.33793e-015	-7.75486e-015	-2.21939e-015	4.92592e-015	1.07696e-015	-4.49994e-016	3.46654e-015	8.33002e-016	-1.79142e-015	1.14493e-015	6.39374e-015	-4.81882e-015	-7.56286e-016	-1.51897e-015	-5.06513e-015
-1.14865e-014	-4.00584e-015	8.89795e-016	1.63223e-015	-2.40482e-015	4.22177e-016	-3.53212e-015	-2.07299e-015	6.87592e-016	-5.4567e-015	-4.24805e-015	-7.5464e-015	-2.42594e-015	5.14985e-015	1.29775e-015	1.14854e-016	3.76235e-015	9.38499e-016	-1.55482e-015	1.71516e-015	6.56447e-015	-4.57095e-015	-7.05616e-016	-1.24975e-015	-4.79285e-015
-1.17577e-014	-4.01806e-015	1.38256e-015	1.73613e-015	-2.18892e-015	4.52845e-016	-3.62607e-015	-2.32917e-015	5.73436e-016	-5.28654e-015	-4.15486e-015	-7.31764e-015	-2.64556e-015	5.3721e-015	1.52432e-015	7.05369e-016	4.05075e-015	1.05188e-015	-1.29606e-015	2.28508e-015	6.72455e-015	-4.29281e-015	-6.41762e-016	-9.79953e-016	-4.47125e-015
-1.19849e-014	-4.01115e-015	1.88812e-015	1.84622e-015	-1.93608e-015	4.77528e-016	-3.72225e-015	-2.57877e-015	4.73307e-016	-5.08492e-015	-4.06018e-015	-7.06999e-015	-2.87656e-015	5.59051e-015	1.75395e-015	1.31658e-015	4.32854e-015	1.17405e-015	-1.01838e-015	2.85064e-015	6.8729e-015	-3.98609e-015	-5.64958e-016	-7.11364e-016	-4.1037e-015
-1.21662e-014	-3.9839e-015	2.40251e-015	1.96047e-015	-1.64834e-015	4.9457e-016	-3.82179e-015	-2.82017e-015	3.87684e-016	-4.85275e-015	-3.96493e-015	-6.8048e-015	-3.11753e-015	5.80318e-015	1.98391e-015	1.94349e-015	4.59331e-015	1.30552e-015	-7.25584e-016	3.40764e-015	7.00824e-015	-3.65292e-015	-4.75152e-016	-4.45456e-016	-3.69395e-015
-1.22995e-014	-3.93545e-015	2.92129e-015	2.0774e-015	-1.32843e-015	5.02236e-016	-3.92569e-015	-3.05238e-015	3.15969e-016	-4.59183e-015	-3.87057e-015	-6.52415e-015	-3.36631e-015	6.00788e-015	2.21167e-015	2.5813e-015	4.84301e-015	1.44664e-015	-4.21416e-016	3.95224e-015	7.12941e-015	-3.29505e-015	-3.7203e-016	-1.84e-016	-3.24584e-015
-1.23828e-014	-3.86546e-015	3.43959e-015	2.19499e-015	-9.79541e-016	4.98588e-016	-4.03394e-015	-3.2746e-015	2.57392e-016	-4.30412e-015	-3.77838e-015	-6.23038e-015	-3.6212e-015	6.202e-015	2.43463e-015	3.22401e-015	5.07678e-015	1.59705e-015	-1.09407e-016	4.4811e-015	7.23412e-015	-2.91533e-015	-2.55287e-016	7.11903e-017	-2.76325e-015
-1.24145e-014	-3.77412e-015	3.9523e-015	2.31075e-015	-6.04921e-016	4.81953e-016	-4.1471e-015	-3.48643e-015	2.11538e-016	-3.99179e-015	-3.69022e-015	-5.92588e-015	-3.87971e-015	6.38396e-015	2.65031e-015	3.86597e-015	5.29223e-015	1.75709e-015	2.05955e-016	4.99137e-015	7.32061e-015	-2.51626e-015	-1.25324e-016	3.18905e-016	-2.25145e-015
-1.23941e-014	-3.6611e-015	4.45493e-015	2.4225e-015	-2.08749e-016	4.51135e-016	-4.26497e-015	-3.68713e-015	1.77853e-016	-3.65735e-015	-3.60767e-015	-5.61248e-015	-4.13949e-015	6.55232e-015	2.85676e-015	4.50164e-015	5.48825e-015	1.92653e-015	5.21286e-016	5.48016e-015	7.38713e-015	-2.1005e-015	1.70713e-017	5.57639e-016	-1.71465e-015
-1.2321e-014	-3.52662e-015	4.94324e-015	2.52854e-015	2.05053e-016	4.04031e-016	-4.38688e-015	-3.87578e-015	1.54686e-016	-3.30313e-015	-3.53223e-015	-5.29253e-015	-4.39911e-015	6.70428e-015	3.05147e-015	5.12579e-015	5.66355e-015	2.1055e-015	8.33515e-016	5.94415e-015	7.43259e-015	-1.67051e-015	1.71386e-016	7.86122e-016	-1.1584e-015
-1.21945e-014	-3.37181e-015	5.41267e-015	2.62705e-015	6.32607e-016	3.3998e-016	-4.51317e-015	-4.0521e-015	1.40115e-016	-2.93114e-015	-3.46515e-015	-4.96868e-015	-4.65637e-015	6.83723e-015	3.2328e-015	5.73371e-015	5.81671e-015	2.29343e-015	1.13936e-015	6.38067e-015	7.45622e-015	-1.22943e-015	3.37292e-016	1.00307e-015	-5.87969e-016
-1.20153e-014	-3.19742e-015	5.85807e-015	2.71552e-015	1.06946e-015	2.5805e-016	-4.64422e-015	-4.2153e-015	1.32464e-016	-2.54426e-015	-3.40774e-015	-4.64394e-015	-4.90887e-015	6.9497e-015	3.39818e-015	6.32101e-015	5.94687e-015	2.49054e-015	1.43576e-015	6.78776e-015	7.45668e-015	-7.80602e-016	5.13864e-016	1.20744e-015	-8.89864e-018
-1.17848e-014	-3.00521e-015	6.275e-015	2.79203e-015	1.51134e-015	1.57967e-016	-4.77935e-015	-4.36427e-015	1.29767e-016	-2.14527e-015	-3.36122e-015	-4.32122e-015	-5.1549e-015	7.03985e-015	3.54625e-015	6.88284e-015	6.05383e-015	2.69617e-015	1.71963e-015	7.1639e-015	7.43293e-015	-3.26822e-016	6.99652e-016	1.39922e-015	5.73693e-016
-1.15044e-014	-2.79636e-015	6.65951e-015	2.8544e-015	1.95318e-015	3.95248e-017	-4.91814e-015	-4.49873e-015	1.30699e-016	-1.73696e-015	-3.32622e-015	-4.00301e-015	-5.39259e-015	7.10623e-015	3.67587e-015	7.41463e-015	6.13716e-015	2.90959e-015	1.98873e-015	7.50807e-015	7.38548e-015	1.2862e-016	8.93849e-016	1.57812e-015	1.15432e-015
-1.11755e-014	-2.57251e-015	7.00741e-015	2.90077e-015	2.39029e-015	-9.70672e-017	-5.05995e-015	-4.61874e-015	1.32695e-016	-1.32211e-015	-3.30364e-015	-3.69175e-015	-5.61978e-015	7.14767e-015	3.78579e-015	7.91136e-015	6.1967e-015	3.13011e-015	2.2408e-015	7.81938e-015	7.31416e-015	5.82937e-016	1.09551e-015	1.74391e-015	1.7276e-015
-1.08007e-014	-2.33547e-015	7.31477e-015	2.92934e-015	2.81833e-015	-2.51459e-016	-5.20437e-015	-4.72374e-015	1.33746e-016	-9.03331e-016	-3.2939e-015	-3.38985e-015	-5.83537e-015	7.16292e-015	3.87434e-015	8.37013e-015	6.2321e-015	3.3566e-015	2.47424e-015	8.09712e-015	7.21876e-015	1.03334e-015	1.30356e-015	1.89614e-015	2.28858e-015
-1.03823e-014	-2.08746e-015	7.57846e-015	2.9383e-015	3.23308e-015	-4.23151e-016	-5.35042e-015	-4.81298e-015	1.31839e-016	-4.83021e-016	-3.29749e-015	-3.10041e-015	-6.03821e-015	7.15111e-015	3.93987e-015	8.78818e-015	6.24318e-015	3.58826e-015	2.68759e-015	8.34149e-015	7.09878e-015	1.47683e-015	1.51623e-015	2.03479e-015	2.8329e-015
-9.9229e-015	-1.8313e-015	7.79578e-015	2.92659e-015	3.63089e-015	-6.11279e-016	-5.49672e-015	-4.8862e-015	1.24945e-016	-6.3735e-017	-3.31505e-015	-2.82584e-015	-6.22689e-015	7.11161e-015	3.9824e-015	9.16205e-015	6.23074e-015	3.8239e-015	2.8798e-015	8.553e-015	6.95456e-015	1.91047e-015	1.73201e-015	2.16031e-015	3.35602e-015
-9.42555e-015	-1.56908e-015	7.96416e-015	2.89331e-015	4.00725e-015	-8.14776e-016	-5.64258e-015	-4.94373e-015	1.09774e-016	3.5222e-016	-3.3462e-015	-2.56826e-015	-6.40035e-015	7.04415e-015	4.00127e-015	9.48963e-015	6.19525e-015	4.063e-015	3.05002e-015	8.73166e-015	6.78734e-015	2.33191e-015	1.94984e-015	2.27345e-015	3.85451e-015
-8.894e-015	-1.30276e-015	8.08172e-015	2.83798e-015	4.3581e-015	-1.03195e-015	-5.78677e-015	-4.98596e-015	8.4994e-017	7.62024e-016	-3.39187e-015	-2.32992e-015	-6.55752e-015	6.94903e-015	3.99598e-015	9.76855e-015	6.1375e-015	4.30399e-015	3.19858e-015	8.8785e-015	6.59813e-015	2.73921e-015	2.16818e-015	2.37476e-015	4.32424e-015
-8.33192e-015	-1.03489e-015	8.14642e-015	2.75997e-015	4.67999e-015	-1.26127e-015	-5.92815e-015	-5.01353e-015	4.82255e-017	1.16355e-015	-3.4511e-015	-2.11312e-015	-6.69838e-015	6.82654e-015	3.96644e-015	9.99708e-015	6.05791e-015	4.54506e-015	3.32545e-015	8.995e-015	6.38795e-015	3.13058e-015	2.3856e-015	2.46503e-015	4.76169e-015
-7.74334e-015	-7.68842e-016	8.15768e-015	2.65855e-015	4.96942e-015	-1.50083e-015	-6.06659e-015	-5.02615e-015	-2.7276e-018	1.55446e-015	-3.52411e-015	-1.91926e-015	-6.82261e-015	6.67674e-015	3.91304e-015	1.01745e-014	5.95745e-015	4.78543e-015	3.43066e-015	9.08244e-015	6.1578e-015	3.50391e-015	2.60085e-015	2.54565e-015	5.16503e-015
-7.13232e-015	-5.06472e-016	8.11467e-015	2.5335e-015	5.22374e-015	-1.7485e-015	-6.20096e-015	-5.02439e-015	-7.04272e-017	1.93289e-015	-3.61022e-015	-1.75025e-015	-6.92985e-015	6.5006e-015	3.83586e-015	1.03002e-014	5.83775e-015	5.02417e-015	3.51481e-015	9.14215e-015	5.90953e-015	3.85754e-015	2.81281e-015	2.61825e-015	5.53269e-015
-6.50285e-015	-2.50628e-016	8.01713e-015	2.38513e-015	5.44075e-015	-2.00174e-015	-6.33062e-015	-5.00831e-015	-1.55701e-016	2.297e-015	-3.70876e-015	-1.60733e-015	-7.01968e-015	6.2988e-015	3.73558e-015	1.03741e-014	5.69876e-015	5.2593e-015	3.57962e-015	9.17612e-015	5.64476e-015	4.1905e-015	3.01986e-015	2.68399e-015	5.86234e-015
-5.85876e-015	-4.16781e-018	7.86622e-015	2.21365e-015	5.61796e-015	-2.25833e-015	-6.45572e-015	-4.97885e-015	-2.60038e-016	2.6455e-015	-3.81889e-015	-1.49181e-015	-7.09231e-015	6.07243e-015	3.61277e-015	1.0397e-014	5.54219e-015	5.48896e-015	3.62632e-015	9.18687e-015	5.36544e-015	4.50166e-015	3.22012e-015	2.74424e-015	6.15283e-015
-5.20472e-015	2.30589e-016	7.66272e-015	2.02001e-015	5.75374e-015	-2.51599e-015	-6.57523e-015	-4.93603e-015	-3.84418e-016	2.97678e-015	-3.9394e-015	-1.40439e-015	-7.1484e-015	5.82287e-015	3.46814e-015	1.03701e-014	5.37016e-015	5.71196e-015	3.65694e-015	9.17664e-015	5.07423e-015	4.79022e-015	3.41252e-015	2.80071e-015	6.40425e-015
-4.54503e-015	4.51647e-016	7.40838e-015	1.80512e-015	5.8474e-015	-2.77152e-015	-6.68905e-015	-4.87991e-015	-5.29512e-016	3.2896e-015	-4.06924e-015	-1.34547e-015	-7.18899e-015	5.55267e-015	3.30277e-015	1.02944e-014	5.18351e-015	5.92732e-015	3.67337e-015	9.14791e-015	4.77368e-015	5.05539e-015	3.59637e-015	2.85458e-015	6.61714e-015
-3.8834e-015	6.57354e-016	7.10504e-015	1.5698e-015	5.89799e-015	-3.02188e-015	-6.79687e-015	-4.81133e-015	-6.96338e-016	3.58363e-015	-4.20689e-015	-1.3153e-015	-7.21533e-015	5.26269e-015	3.11781e-015	1.01725e-014	4.98359e-015	6.13392e-015	3.67873e-015	9.10316e-015	4.46568e-015	5.29759e-015	3.7708e-015	2.90761e-015	6.79193e-015
-3.2242e-015	8.45523e-016	6.75526e-015	1.31526e-015	5.90466e-015	-3.26397e-015	-6.8983e-015	-4.73032e-015	-8.85797e-016	3.8579e-015	-4.35131e-015	-1.31404e-015	-7.22822e-015	4.95541e-015	2.91446e-015	1.00073e-014	4.77225e-015	6.33053e-015	3.67499e-015	9.04475e-015	4.15346e-015	5.51715e-015	3.93502e-015	2.96103e-015	6.93e-015
-2.5721e-015	1.01505e-015	6.36199e-015	1.04407e-015	5.86747e-015	-3.49529e-015	-6.99257e-015	-4.63733e-015	-1.09794e-015	4.11147e-015	-4.50069e-015	-1.34069e-015	-7.22887e-015	4.63299e-015	2.69381e-015	9.80143e-015	4.55024e-015	6.51585e-015	3.6648e-015	8.97484e-015	3.83966e-015	5.71409e-015	4.08798e-015	3.01654e-015	7.0336e-015
-1.93075e-015	1.16444e-015	5.92851e-015	7.57713e-016	5.78723e-015	-3.71312e-015	-7.07914e-015	-4.53279e-015	-1.3325e-015	4.34417e-015	-4.65341e-015	-1.39519e-015	-7.21825e-015	4.29713e-015	2.45797e-015	9.55732e-015	4.31864e-015	6.68822e-015	3.65071e-015	8.89575e-015	3.52706e-015	5.88871e-015	4.22896e-015	3.07533e-015	7.10476e-015
-1.30367e-015	1.29251e-015	5.45879e-015	4.57462e-016	5.66518e-015	-3.91508e-015	-7.15807e-015	-4.41714e-015	-1.58855e-015	4.55543e-015	-4.80828e-015	-1.47607e-015	-7.19825e-015	3.95059e-015	2.2082e-015	9.27886e-015	4.07914e-015	6.84705e-015	3.63472e-015	8.80977e-015	3.21813e-015	6.04231e-015	4.35696e-015	3.13861e-015	7.14638e-015
-6.93998e-016	1.39882e-015	4.95672e-015	1.45729e-016	5.50159e-015	-4.09927e-015	-7.22987e-015	-4.29075e-015	-1.86523e-015	4.74508e-015	-4.96354e-015	-1.58247e-015	-7.17004e-015	3.59593e-015	1.94628e-015	8.96908e-015	3.83385e-015	6.99178e-015	3.61932e-015	8.7186e-015	2.91513e-015	6.17563e-015	4.47213e-015	3.20724e-015	7.16129e-015
-1.04884e-016	1.48184e-015	4.42609e-015	-1.74876e-016	5.29817e-015	-4.26328e-015	-7.29487e-015	-4.15503e-015	-2.1614e-015	4.91325e-015	-5.11777e-015	-1.7125e-015	-7.1358e-015	3.23548e-015	1.67392e-015	8.63193e-015	3.58396e-015	7.12119e-015	3.60698e-015	8.62429e-015	2.62099e-015	6.28953e-015	4.57379e-015	3.28232e-015	7.15263e-015
4.60361e-016	1.54182e-015	3.87167e-015	-5.0264e-016	5.05691e-015	-4.40451e-015	-7.35306e-015	-4.01045e-015	-2.47591e-015	5.06009e-015	-5.26916e-015	-1.86446e-015	-7.09701e-015	2.87149e-015	1.39325e-015	8.27092e-015	3.33045e-015	7.2355e-015	3.59928e-015	8.52886e-015	2.33874e-015	6.38517e-015	4.66167e-015	3.36467e-015	7.12351e-015
9.98542e-016	1.57936e-015	3.29779e-015	-8.35371e-016	4.78025e-015	-4.52157e-015	-7.40454e-015	-3.85756e-015	-2.80786e-015	5.18632e-015	-5.41629e-015	-2.03671e-015	-7.05505e-015	2.50632e-015	1.10543e-015	7.88979e-015	3.07493e-015	7.33417e-015	3.59839e-015	8.4338e-015	2.07064e-015	6.46435e-015	4.73583e-015	3.4541e-015	7.0775e-015
1.50733e-015	1.59468e-015	2.70871e-015	-1.17074e-015	4.47039e-015	-4.61336e-015	-7.4491e-015	-3.69667e-015	-3.15517e-015	5.29242e-015	-5.5577e-015	-2.22628e-015	-7.01074e-015	2.14258e-015	8.1247e-016	7.49282e-015	2.81954e-015	7.41618e-015	3.60557e-015	8.33989e-015	1.81774e-015	6.52828e-015	4.79621e-015	3.55115e-015	7.01835e-015
1.9841e-015	1.58872e-015	2.10914e-015	-1.5067e-015	4.12981e-015	-4.67905e-015	-7.48721e-015	-3.52807e-015	-3.51537e-015	5.37868e-015	-5.69182e-015	-2.43116e-015	-6.96541e-015	1.78221e-015	5.15813e-016	7.08349e-015	2.5654e-015	7.48097e-015	3.62183e-015	8.24859e-015	1.5818e-015	6.57842e-015	4.84336e-015	3.65597e-015	6.95003e-015
2.42762e-015	1.56234e-015	1.50482e-015	-1.84158e-015	3.76103e-015	-4.71817e-015	-7.5193e-015	-3.35256e-015	-3.88643e-015	5.44591e-015	-5.81734e-015	-2.64873e-015	-6.92061e-015	1.42731e-015	2.17497e-016	6.66603e-015	2.31374e-015	7.52881e-015	3.64869e-015	8.16061e-015	1.36551e-015	6.61632e-015	4.87732e-015	3.76783e-015	6.87589e-015
2.83629e-015	1.51649e-015	8.99982e-016	-2.17338e-015	3.36709e-015	-4.73014e-015	-7.54551e-015	-3.17091e-015	-4.26571e-015	5.49492e-015	-5.93307e-015	-2.87609e-015	-6.8777e-015	1.07955e-015	-8.08918e-017	6.24385e-015	2.06515e-015	7.55974e-015	3.68689e-015	8.07691e-015	1.17048e-015	6.6431e-015	4.89847e-015	3.88705e-015	6.79999e-015
3.20829e-015	1.45319e-015	2.99327e-016	-2.50001e-015	2.95147e-015	-4.71516e-015	-7.56554e-015	-2.98385e-015	-4.65106e-015	5.52637e-015	-6.03785e-015	-3.11059e-015	-6.83818e-015	7.40323e-016	-3.77796e-016	5.82014e-015	1.82067e-015	7.57377e-015	3.73704e-015	7.99683e-015	9.97034e-016	6.66014e-015	4.90712e-015	4.01286e-015	6.72498e-015
3.54325e-015	1.37382e-015	-2.93317e-016	-2.81966e-015	2.51721e-015	-4.6736e-015	-7.5798e-015	-2.7925e-015	-5.03984e-015	5.54108e-015	-6.13093e-015	-3.34887e-015	-6.80304e-015	4.10799e-016	-6.71897e-016	5.39845e-015	1.58155e-015	7.57046e-015	3.79785e-015	7.92096e-015	8.46609e-016	6.66877e-015	4.90334e-015	4.14448e-015	6.65465e-015
3.8399e-015	1.27964e-015	-8.73461e-016	-3.13076e-015	2.06723e-015	-4.60644e-015	-7.58873e-015	-2.59754e-015	-5.42835e-015	5.53989e-015	-6.21117e-015	-3.58778e-015	-6.77255e-015	9.25053e-017	-9.61665e-016	4.98167e-015	1.34845e-015	7.55087e-015	3.86928e-015	7.84885e-015	7.19396e-016	6.67059e-015	4.88782e-015	4.2803e-015	6.59187e-015
4.0983e-015	1.17244e-015	-1.43679e-015	-3.43198e-015	1.60405e-015	-4.51571e-015	-7.59201e-015	-2.3993e-015	-5.81398e-015	5.52398e-015	-6.27771e-015	-3.8239e-015	-6.74731e-015	-2.1298e-016	-1.24586e-015	4.57297e-015	1.12269e-015	7.51553e-015	3.95065e-015	7.77994e-015	6.15731e-016	6.66622e-015	4.86095e-015	4.41915e-015	6.53888e-015
4.31825e-015	1.05516e-015	-1.98001e-015	-3.72171e-015	1.1307e-015	-4.40256e-015	-7.59026e-015	-2.19889e-015	-6.19385e-015	5.49364e-015	-6.33012e-015	-4.05414e-015	-6.72763e-015	-5.05185e-016	-1.52386e-015	4.17435e-015	9.04835e-016	7.46454e-015	4.04113e-015	7.71396e-015	5.35725e-016	6.65696e-015	4.82321e-015	4.559e-015	6.49784e-015
4.49997e-015	9.30743e-016	-2.49942e-015	-3.99877e-015	6.50234e-016	-4.26927e-015	-7.58261e-015	-1.9977e-015	-6.56516e-015	5.44985e-015	-6.3675e-015	-4.2756e-015	-6.71384e-015	-7.84091e-016	-1.79415e-015	3.78761e-015	6.95851e-016	7.39842e-015	4.13933e-015	7.64997e-015	4.78773e-016	6.64364e-015	4.77556e-015	4.69835e-015	6.47094e-015
4.64371e-015	8.01204e-016	-2.99184e-015	-4.26217e-015	1.6556e-016	-4.11816e-015	-7.569e-015	-1.79686e-015	-6.925e-015	5.39377e-015	-6.38972e-015	-4.48501e-015	-6.70608e-015	-1.04897e-015	-2.05544e-015	3.41451e-015	4.96025e-016	7.31813e-015	4.24376e-015	7.58635e-015	4.44067e-016	6.62645e-015	4.71861e-015	4.83506e-015	6.45982e-015
4.7499e-015	6.68713e-016	-3.45565e-015	-4.51155e-015	-3.21105e-016	-3.95202e-015	-7.54934e-015	-1.59698e-015	-7.27041e-015	5.32608e-015	-6.39648e-015	-4.67941e-015	-6.70337e-015	-1.29994e-015	-2.30743e-015	3.0565e-015	3.05864e-016	7.22416e-015	4.35291e-015	7.52238e-015	4.31063e-016	6.60621e-015	4.65275e-015	4.96715e-015	6.46596e-015
4.81896e-015	5.35132e-016	-3.88861e-015	-4.74585e-015	-8.07251e-016	-3.77429e-015	-7.52329e-015	-1.39943e-015	-7.59888e-015	5.24748e-015	-6.38767e-015	-4.85637e-015	-6.70451e-015	-1.53724e-015	-2.5498e-015	2.71465e-015	1.25599e-016	7.11684e-015	4.46395e-015	7.45726e-015	4.38716e-016	6.58307e-015	4.57815e-015	5.0923e-015	6.489e-015
4.8523e-015	4.03562e-016	-4.28842e-015	-4.96533e-015	-1.2908e-015	-3.58711e-015	-7.49077e-015	-1.20595e-015	-7.90695e-015	5.15898e-015	-6.36313e-015	-5.01347e-015	-6.70919e-015	-1.76097e-015	-2.78169e-015	2.38936e-015	-4.40988e-017	6.99711e-015	4.57478e-015	7.38931e-015	4.65294e-016	6.55707e-015	4.49537e-015	5.20802e-015	6.52877e-015
4.85128e-015	2.75506e-016	-4.65372e-015	-5.17001e-015	-1.76965e-015	-3.39407e-015	-7.45166e-015	-1.01772e-015	-8.19196e-015	5.06085e-015	-6.32317e-015	-5.14783e-015	-6.71693e-015	-1.97196e-015	-3.00335e-015	2.08037e-015	-2.03836e-016	6.86645e-015	4.68287e-015	7.31734e-015	5.09476e-016	6.52783e-015	4.40525e-015	5.31199e-015	6.58509e-015
4.81809e-015	1.53796e-016	-4.98363e-015	-5.35977e-015	-2.24147e-015	-3.19852e-015	-7.40512e-015	-8.35853e-016	-8.4516e-015	4.95415e-015	-6.26817e-015	-5.25711e-015	-6.72648e-015	-2.17073e-015	-3.21437e-015	1.78716e-015	-3.52764e-016	6.72498e-015	4.78516e-015	7.24011e-015	5.69395e-016	6.49541e-015	4.30752e-015	5.40144e-015	6.65705e-015
4.7547e-015	4.07618e-017	-5.2778e-015	-5.53462e-015	-2.70471e-015	-3.00423e-015	-7.35115e-015	-6.61791e-016	-8.68286e-015	4.8397e-015	-6.19797e-015	-5.33956e-015	-6.73576e-015	-2.35854e-015	-3.41502e-015	1.51007e-015	-4.90623e-016	6.57303e-015	4.87904e-015	7.15675e-015	6.42379e-016	6.45946e-015	4.20291e-015	5.47407e-015	6.74344e-015
4.66298e-015	-6.20184e-017	-5.5356e-015	-5.69561e-015	-3.15742e-015	-2.81409e-015	-7.28889e-015	-4.96947e-016	-8.88343e-015	4.71755e-015	-6.11296e-015	-5.39339e-015	-6.74339e-015	-2.53586e-015	-3.60584e-015	1.24874e-015	-6.17793e-016	6.41106e-015	4.96147e-015	7.06614e-015	7.27025e-016	6.41919e-015	4.09218e-015	5.52814e-015	6.84255e-015
4.54464e-015	-1.53453e-016	-5.75758e-015	-5.84307e-015	-3.59834e-015	-2.63146e-015	-7.21863e-015	-3.42598e-016	-9.05167e-015	4.58864e-015	-6.01384e-015	-5.41749e-015	-6.7473e-015	-2.70404e-015	-3.78702e-015	1.00222e-015	-7.35039e-016	6.24016e-015	5.02991e-015	6.96702e-015	8.20789e-016	6.37348e-015	3.97562e-015	5.56125e-015	6.95233e-015
4.40239e-015	-2.31548e-016	-5.94406e-015	-5.97726e-015	-4.02669e-015	-2.45968e-015	-7.1397e-015	-1.9978e-016	-9.186e-015	4.45355e-015	-5.90137e-015	-5.41039e-015	-6.7457e-015	-2.86428e-015	-3.95929e-015	7.69096e-016	-8.42101e-016	6.06126e-015	5.08121e-015	6.85904e-015	9.20634e-016	6.32172e-015	3.8532e-015	5.57082e-015	7.07004e-015
4.23832e-015	-2.95067e-016	-6.09598e-015	-6.09984e-015	-4.44177e-015	-2.30163e-015	-7.05185e-015	-6.96871e-017	-9.28488e-015	4.31277e-015	-5.77595e-015	-5.37149e-015	-6.73704e-015	-3.01804e-015	-4.12301e-015	5.47265e-016	-9.39312e-016	5.87429e-015	5.11303e-015	6.74102e-015	1.02485e-015	6.26296e-015	3.72466e-015	5.55496e-015	7.19276e-015
4.0543e-015	-3.4266e-016	-6.21493e-015	-6.21127e-015	-4.84207e-015	-2.16052e-015	-6.95432e-015	4.68686e-017	-9.34692e-015	4.16699e-015	-5.63825e-015	-5.30015e-015	-6.71923e-015	-3.16628e-015	-4.27863e-015	3.35055e-016	-1.02687e-015	5.68023e-015	5.1229e-015	6.61225e-015	1.13074e-015	6.19595e-015	3.59013e-015	5.51163e-015	7.3178e-015
3.85284e-015	-3.74308e-016	-6.30202e-015	-6.31281e-015	-5.22673e-015	-2.03906e-015	-6.84684e-015	1.48895e-016	-9.37117e-015	4.01652e-015	-5.48891e-015	-5.19601e-015	-6.69003e-015	-3.31e-015	-4.42716e-015	1.30321e-016	-1.10601e-015	5.48007e-015	5.10845e-015	6.47203e-015	1.23548e-015	6.11914e-015	3.44977e-015	5.4397e-015	7.44194e-015
3.63671e-015	-3.89057e-016	-6.35904e-015	-6.4052e-015	-5.59557e-015	-1.94001e-015	-6.72961e-015	2.34824e-016	-9.35712e-015	3.86187e-015	-5.32849e-015	-5.05896e-015	-6.64784e-015	-3.45071e-015	-4.56916e-015	-6.88102e-017	-1.17783e-015	5.27403e-015	5.06778e-015	6.32044e-015	1.3371e-015	6.03148e-015	3.30357e-015	5.33849e-015	7.5616e-015
3.4087e-015	-3.86544e-016	-6.38807e-015	-6.48906e-015	-5.94809e-015	-1.86507e-015	-6.60285e-015	3.03783e-016	-9.30432e-015	3.70355e-015	-5.15743e-015	-4.88924e-015	-6.59013e-015	-3.58973e-015	-4.70539e-015	-2.64476e-016	-1.24317e-015	5.06252e-015	4.99919e-015	6.15734e-015	1.43337e-015	5.93192e-015	3.15145e-015	5.20628e-015	7.67321e-015
3.17136e-015	-3.66911e-016	-6.39109e-015	-6.56532e-015	-6.2835e-015	-1.81601e-015	-6.46657e-015	3.55122e-016	-9.21273e-015	3.5415e-015	-4.97589e-015	-4.68774e-015	-6.51426e-015	-3.72861e-015	-4.83688e-015	-4.58887e-016	-1.30272e-015	4.8453e-015	4.90146e-015	5.98267e-015	1.52195e-015	5.81923e-015	2.99321e-015	5.04254e-015	7.77338e-015
2.92734e-015	-3.30421e-016	-6.3708e-015	-6.63546e-015	-6.60214e-015	-1.79455e-015	-6.32055e-015	3.88341e-016	-9.0824e-015	3.37617e-015	-4.78503e-015	-4.4557e-015	-6.41903e-015	-3.86817e-015	-4.96495e-015	-6.54144e-016	-1.35762e-015	4.62338e-015	4.77392e-015	5.79622e-015	1.60118e-015	5.69227e-015	2.82924e-015	4.84723e-015	7.85827e-015
2.67893e-015	-2.77045e-016	-6.32951e-015	-6.70041e-015	-6.9042e-015	-1.80098e-015	-6.16534e-015	4.03609e-016	-8.91404e-015	3.20802e-015	-4.58542e-015	-4.19474e-015	-6.30257e-015	-4.00907e-015	-5.09051e-015	-8.52556e-016	-1.4081e-015	4.39687e-015	4.61506e-015	5.59885e-015	1.66895e-015	5.55047e-015	2.6591e-015	4.6202e-015	7.92509e-015
2.42854e-015	-2.07991e-016	-6.2696e-015	-6.76102e-015	-7.18923e-015	-1.83594e-015	-6.00094e-015	3.99799e-016	-8.70822e-015	3.03776e-015	-4.37734e-015	-3.90625e-015	-6.16331e-015	-4.1517e-015	-5.21381e-015	-1.05581e-015	-1.45537e-015	4.16638e-015	4.4252e-015	5.39091e-015	1.72343e-015	5.39274e-015	2.48248e-015	4.36098e-015	7.97062e-015
2.17864e-015	-1.24077e-016	-6.19488e-015	-6.81776e-015	-7.45668e-015	-1.89981e-015	-5.82852e-015	3.76655e-016	-8.4656e-015	2.86543e-015	-4.16163e-015	-3.59236e-015	-6.00045e-015	-4.2968e-015	-5.33566e-015	-1.26609e-015	-1.50085e-015	3.9323e-015	4.20452e-015	5.17288e-015	1.76266e-015	5.21838e-015	2.29967e-015	4.07013e-015	7.99161e-015
1.93182e-015	-2.61334e-017	-6.10692e-015	-6.87166e-015	-7.70663e-015	-1.99249e-015	-5.64885e-015	3.34855e-016	-8.18789e-015	2.6912e-015	-3.93849e-015	-3.25519e-015	-5.81289e-015	-4.44483e-015	-5.45697e-015	-1.48453e-015	-1.54568e-015	3.69508e-015	3.95263e-015	4.94578e-015	1.78525e-015	5.02647e-015	2.11034e-015	3.74955e-015	7.98452e-015
1.69064e-015	8.44294e-017	-6.00883e-015	-6.92332e-015	-7.93854e-015	-2.11299e-015	-5.46253e-015	2.75391e-016	-7.87685e-015	2.51553e-015	-3.70882e-015	-2.89716e-015	-5.59987e-015	-4.59574e-015	-5.57863e-015	-1.71261e-015	-1.59059e-015	3.45475e-015	3.67041e-015	4.71106e-015	1.79005e-015	4.8164e-015	1.91433e-015	3.39987e-015	7.94664e-015
1.4572e-015	2.05912e-016	-5.90326e-015	-6.97281e-015	-8.15259e-015	-2.26029e-015	-5.27071e-015	1.98014e-016	-7.53451e-015	2.33879e-015	-3.47276e-015	-2.52081e-015	-5.36048e-015	-4.74955e-015	-5.70099e-015	-1.95142e-015	-1.63713e-015	3.21163e-015	3.35872e-015	4.46931e-015	1.77585e-015	4.58845e-015	1.71141e-015	3.022e-015	7.87647e-015
1.23311e-015	3.36029e-016	-5.7933e-015	-7.02105e-015	-8.34874e-015	-2.43272e-015	-5.07514e-015	1.03782e-016	-7.16246e-015	2.16174e-015	-3.23052e-015	-2.12834e-015	-5.09428e-015	-4.90665e-015	-5.82422e-015	-2.20115e-015	-1.68582e-015	2.96539e-015	3.01919e-015	4.22128e-015	1.74245e-015	4.34234e-015	1.50215e-015	2.61828e-015	7.77187e-015
1.02081e-015	4.7373e-016	-5.68117e-015	-7.06891e-015	-8.52712e-015	-2.62818e-015	-4.87688e-015	-5.95629e-018	-6.76369e-015	1.98402e-015	-2.98282e-015	-1.72221e-015	-4.80208e-015	-5.06668e-015	-5.94901e-015	-2.46318e-015	-1.73766e-015	2.71652e-015	2.65404e-015	3.96859e-015	1.68899e-015	4.07846e-015	1.28599e-015	2.19084e-015	7.63143e-015
8.21546e-016	6.17043e-016	-5.56892e-015	-7.11614e-015	-8.68835e-015	-2.8443e-015	-4.67698e-015	-1.30193e-016	-6.34119e-015	1.80644e-015	-2.73034e-015	-1.30619e-015	-4.48422e-015	-5.22932e-015	-6.07556e-015	-2.73736e-015	-1.79338e-015	2.46618e-015	2.26509e-015	3.71233e-015	1.61472e-015	3.79708e-015	1.06341e-015	1.74125e-015	7.45341e-015
6.3775e-016	7.63622e-016	-5.4593e-015	-7.1634e-015	-8.83133e-015	-3.07898e-015	-4.477e-015	-2.67401e-016	-5.8973e-015	1.62947e-015	-2.4736e-015	-8.82799e-016	-4.14074e-015	-5.39381e-015	-6.20344e-015	-3.02368e-015	-1.85359e-015	2.21476e-015	1.8547e-015	3.45378e-015	1.51951e-015	3.49911e-015	8.34856e-016	1.27302e-015	7.23676e-015
4.70577e-016	9.11203e-016	-5.35388e-015	-7.21026e-015	-8.95547e-015	-3.32882e-015	-4.27876e-015	-4.16436e-016	-5.43513e-015	1.45343e-015	-2.21305e-015	-4.55321e-016	-3.77316e-015	-5.5594e-015	-6.33275e-015	-3.32198e-015	-1.91877e-015	1.96283e-015	1.42539e-015	3.19396e-015	1.40373e-015	3.18588e-015	6.00814e-016	7.89201e-016	6.98158e-015
3.2125e-016	1.05728e-015	-5.25527e-015	-7.25633e-015	-9.06079e-015	-3.59137e-015	-4.0832e-015	-5.74856e-016	-4.9576e-015	1.27837e-015	-1.94897e-015	-2.69671e-017	-3.38249e-015	-5.72473e-015	-6.46374e-015	-3.6314e-015	-1.98943e-015	1.71044e-015	9.80154e-016	2.93385e-015	1.26709e-015	2.85863e-015	3.62007e-016	2.92055e-016	6.68825e-015
1.91025e-016	1.20005e-015	-5.16472e-015	-7.30125e-015	-9.14737e-015	-3.86292e-015	-3.89209e-015	-7.40137e-016	-4.46757e-015	1.10504e-015	-1.68167e-015	3.99299e-016	-2.97065e-015	-5.88907e-015	-6.59587e-015	-3.95083e-015	-2.06604e-015	1.45793e-015	5.22299e-016	2.67434e-015	1.11008e-015	2.51888e-015	1.18726e-016	-2.15627e-016	6.35734e-015
8.08131e-017	1.33819e-015	-5.08392e-015	-7.34519e-015	-9.21469e-015	-4.14037e-015	-3.70729e-015	-9.10314e-016	-3.9681e-015	9.34258e-016	-1.4118e-015	8.21057e-016	-2.53977e-015	-6.0517e-015	-6.72868e-015	-4.27866e-015	-2.14903e-015	1.20581e-015	5.52249e-017	2.41602e-015	9.33201e-016	2.16873e-015	-1.28844e-016	-7.29714e-016	5.98926e-015
-8.82484e-018	1.46972e-015	-5.01392e-015	-7.38742e-015	-9.26238e-015	-4.41982e-015	-3.5305e-015	-1.08325e-015	-3.46269e-015	7.65724e-016	-1.1402e-015	1.23581e-015	-2.09185e-015	-6.21134e-015	-6.86152e-015	-4.61325e-015	-2.23856e-015	9.54806e-016	-4.18474e-016	2.1607e-015	7.37559e-016	1.80929e-015	-3.79449e-016	-1.24671e-015	5.58564e-015
-7.66497e-017	1.59229e-015	-4.95528e-015	-7.42684e-015	-9.28991e-015	-4.69746e-015	-3.36303e-015	-1.25596e-015	-2.95517e-015	6.00458e-016	-8.67358e-016	1.64035e-015	-1.62996e-015	-6.36667e-015	-6.99357e-015	-4.95255e-015	-2.3345e-015	7.06172e-016	-8.94987e-016	1.90879e-015	5.24812e-016	1.4425e-015	-6.32673e-016	-1.76348e-015	5.14886e-015
-1.22349e-016	1.70394e-015	-4.90904e-015	-7.46323e-015	-9.29742e-015	-4.97013e-015	-3.20601e-015	-1.4259e-015	-2.44861e-015	4.38487e-016	-5.93746e-016	2.03239e-015	-1.1563e-015	-6.51678e-015	-7.12403e-015	-5.29421e-015	-2.43689e-015	4.60017e-016	-1.3708e-015	1.6602e-015	2.95991e-016	1.07075e-015	-8.87395e-016	-2.27615e-015	4.68061e-015
-1.45765e-016	1.80275e-015	-4.87544e-015	-7.49666e-015	-9.28447e-015	-5.23349e-015	-3.0604e-015	-1.5905e-015	-1.94638e-015	2.80987e-016	-3.20093e-016	2.40944e-015	-6.73181e-016	-6.66055e-015	-7.25132e-015	-5.63597e-015	-2.54584e-015	2.17147e-016	-1.84295e-015	1.41588e-015	5.20134e-017	6.96003e-016	-1.14231e-015	-2.78148e-015	4.18348e-015
-1.46287e-016	1.88795e-015	-4.85508e-015	-7.52644e-015	-9.25164e-015	-5.48461e-015	-2.92689e-015	-1.7469e-015	-1.45132e-015	1.27946e-016	-4.71189e-017	2.76968e-015	-1.83771e-016	-6.79649e-015	-7.37441e-015	-5.97474e-015	-2.66063e-015	-2.20574e-017	-2.30807e-015	1.17641e-015	-2.05572e-016	3.20719e-016	-1.39654e-015	-3.27596e-015	3.66038e-015
-1.23969e-016	1.9575e-015	-4.84698e-015	-7.55123e-015	-9.1987e-015	-5.7202e-015	-2.80634e-015	-1.89168e-015	-9.6689e-016	-2.00274e-017	2.24663e-016	3.11074e-015	3.09231e-016	-6.92339e-015	-7.49198e-015	-6.30817e-015	-2.78053e-015	-2.57102e-016	-2.76249e-015	9.42146e-016	-4.75386e-016	-5.25203e-017	-1.64871e-015	-3.75642e-015	3.11468e-015
-7.9661e-017	2.01015e-015	-4.85094e-015	-7.57061e-015	-9.12592e-015	-5.93704e-015	-2.69985e-015	-2.02238e-015	-4.95329e-016	-1.62694e-016	4.94521e-016	3.43153e-015	8.03315e-016	-7.04008e-015	-7.60326e-015	-6.63333e-015	-2.90504e-015	-4.86676e-016	-3.20322e-015	7.12751e-016	-7.56046e-016	-4.20558e-016	-1.89724e-015	-4.22023e-015	2.55051e-015
-1.41985e-017	2.04463e-015	-4.86691e-015	-7.58379e-015	-9.03312e-015	-6.13213e-015	-2.60792e-015	-2.13711e-015	-3.97777e-017	-2.99215e-016	7.62194e-016	3.73106e-015	1.29481e-015	-7.14533e-015	-7.70695e-015	-6.94619e-015	-3.03398e-015	-7.10447e-016	-3.62746e-015	4.88466e-016	-1.04602e-015	-7.80661e-016	-2.14106e-015	-4.66371e-015	1.9713e-015
7.216e-017	2.06083e-015	-4.89346e-015	-7.59039e-015	-8.92041e-015	-6.3027e-015	-2.5305e-015	-2.23335e-015	3.96989e-016	-4.29418e-016	1.02699e-015	4.00822e-015	1.78091e-015	-7.23753e-015	-7.80145e-015	-7.24396e-015	-3.16649e-015	-9.28166e-016	-4.03217e-015	2.68886e-016	-1.34336e-015	-1.12989e-015	-2.3785e-015	-5.08335e-015	1.38067e-015
1.78247e-016	2.05778e-015	-4.93021e-015	-7.5906e-015	-8.78832e-015	-6.44717e-015	-2.46827e-015	-2.30846e-015	8.12405e-016	-5.52763e-016	1.28849e-015	4.2624e-015	2.25782e-015	-7.3163e-015	-7.88476e-015	-7.52332e-015	-3.30089e-015	-1.13924e-015	-4.41449e-015	5.35838e-017	-1.64657e-015	-1.46563e-015	-2.60829e-015	-5.47715e-015	7.8299e-016
3.03181e-016	2.03549e-015	-4.976e-015	-7.58341e-015	-8.63703e-015	-6.56335e-015	-2.42097e-015	-2.36067e-015	1.20453e-015	-6.68888e-016	1.54534e-015	4.49294e-015	2.72274e-015	-7.38085e-015	-7.95574e-015	-7.78133e-015	-3.43662e-015	-1.34283e-015	-4.77218e-015	-1.57604e-016	-1.95392e-015	-1.78601e-015	-2.82903e-015	-5.84275e-015	1.82484e-016
4.46123e-016	1.99388e-015	-5.02998e-015	-7.56845e-015	-8.4668e-015	-6.65e-015	-2.38754e-015	-2.38801e-015	1.57203e-015	-7.7752e-016	1.79665e-015	4.69977e-015	3.17356e-015	-7.43083e-015	-8.01362e-015	-8.01519e-015	-3.57251e-015	-1.53838e-015	-5.10349e-015	-3.65522e-016	-2.26435e-015	-2.08893e-015	-3.0392e-015	-6.17719e-015	-4.16614e-016
6.06071e-016	1.93269e-015	-5.09021e-015	-7.54549e-015	-8.27904e-015	-6.70559e-015	-2.36662e-015	-2.38823e-015	1.91303e-015	-8.78618e-016	2.04188e-015	4.88286e-015	3.60781e-015	-7.46557e-015	-8.05699e-015	-8.22195e-015	-3.70708e-015	-1.72535e-015	-5.4065e-015	-5.71171e-016	-2.57609e-015	-2.37195e-015	-3.23751e-015	-6.47903e-015	-1.01071e-015
7.81937e-016	1.85273e-015	-5.15505e-015	-7.51373e-015	-8.07437e-015	-6.7296e-015	-2.35748e-015	-2.35976e-015	2.22619e-015	-9.71881e-016	2.27971e-015	5.04221e-015	4.02283e-015	-7.48505e-015	-8.08448e-015	-8.39917e-015	-3.83919e-015	-1.9036e-015	-5.67986e-015	-7.74378e-016	-2.88811e-015	-2.63314e-015	-3.42246e-015	-6.74644e-015	-1.59539e-015
9.72322e-016	1.75456e-015	-5.22314e-015	-7.47302e-015	-7.85354e-015	-6.72173e-015	-2.35851e-015	-2.30189e-015	2.51064e-015	-1.05705e-015	2.50959e-015	5.17905e-015	4.41659e-015	-7.48973e-015	-8.09498e-015	-8.54437e-015	-3.96886e-015	-2.0724e-015	-5.92246e-015	-9.75974e-016	-3.19876e-015	-2.87067e-015	-3.59257e-015	-6.97842e-015	-2.16746e-015
1.17652e-015	1.63848e-015	-5.29267e-015	-7.42375e-015	-7.61764e-015	-6.68143e-015	-2.36777e-015	-2.21378e-015	2.76598e-015	-1.13399e-015	2.73096e-015	5.29407e-015	4.78755e-015	-7.47932e-015	-8.08793e-015	-8.65569e-015	-4.09415e-015	-2.23158e-015	-6.13299e-015	-1.17692e-015	-3.50642e-015	-3.0824e-015	-3.74645e-015	-7.17337e-015	-2.72321e-015
1.39246e-015	1.50509e-015	-5.36197e-015	-7.36607e-015	-7.36764e-015	-6.60918e-015	-2.38349e-015	-2.09524e-015	2.99191e-015	-1.20247e-015	2.94296e-015	5.38869e-015	5.13423e-015	-7.45459e-015	-8.06232e-015	-8.73025e-015	-4.21376e-015	-2.38145e-015	-6.31129e-015	-1.378e-015	-3.81009e-015	-3.26755e-015	-3.88298e-015	-7.33035e-015	-3.25938e-015
1.61872e-015	1.35576e-015	-5.42953e-015	-7.29988e-015	-7.10427e-015	-6.50561e-015	-2.40387e-015	-1.94596e-015	3.1884e-015	-1.26211e-015	3.14501e-015	5.464e-015	5.45551e-015	-7.41558e-015	-8.0177e-015	-8.76718e-015	-4.32702e-015	-2.52173e-015	-6.45757e-015	-1.58011e-015	-4.10824e-015	-3.42481e-015	-4.00162e-015	-7.44961e-015	-3.77302e-015
1.85401e-015	1.19166e-015	-5.49325e-015	-7.22528e-015	-6.82882e-015	-6.37184e-015	-2.42653e-015	-1.76553e-015	3.35592e-015	-1.31291e-015	3.33641e-015	5.52139e-015	5.75071e-015	-7.36283e-015	-7.95355e-015	-8.76511e-015	-4.43229e-015	-2.65274e-015	-6.57091e-015	-1.7835e-015	-4.39948e-015	-3.55344e-015	-4.10071e-015	-7.53006e-015	-4.26043e-015
2.09668e-015	1.01433e-015	-5.55137e-015	-7.14234e-015	-6.54257e-015	-6.2096e-015	-2.4492e-015	-1.55465e-015	3.49492e-015	-1.35499e-015	3.51712e-015	5.56233e-015	6.01945e-015	-7.29681e-015	-7.86975e-015	-8.72322e-015	-4.52878e-015	-2.7747e-015	-6.65136e-015	-1.98838e-015	-4.68257e-015	-3.65337e-015	-4.17926e-015	-7.57209e-015	-4.71913e-015
2.34523e-015	8.24874e-016	-5.60196e-015	-7.05199e-015	-6.24742e-015	-6.02025e-015	-2.46957e-015	-1.31419e-015	3.60583e-015	-1.38804e-015	3.68603e-015	5.58865e-015	6.26141e-015	-7.21797e-015	-7.76648e-015	-8.64132e-015	-4.61547e-015	-2.88815e-015	-6.69959e-015	-2.19526e-015	-4.95601e-015	-3.72437e-015	-4.23696e-015	-7.57608e-015	-5.14723e-015
2.59834e-015	6.25038e-016	-5.64343e-015	-6.95426e-015	-5.94533e-015	-5.80585e-015	-2.48466e-015	-1.04618e-015	3.69014e-015	-1.41167e-015	3.84282e-015	5.6019e-015	6.47661e-015	-7.12701e-015	-7.64362e-015	-8.51891e-015	-4.69171e-015	-2.99322e-015	-6.71555e-015	-2.40465e-015	-5.21935e-015	-3.76628e-015	-4.27323e-015	-7.54319e-015	-5.54276e-015
2.85383e-015	4.16157e-016	-5.67428e-015	-6.84992e-015	-5.63772e-015	-5.56868e-015	-2.49168e-015	-7.52238e-016	3.74964e-015	-1.42687e-015	3.98755e-015	5.60456e-015	6.66561e-015	-7.02462e-015	-7.50147e-015	-8.35634e-015	-4.75651e-015	-3.09038e-015	-6.70045e-015	-2.61715e-015	-5.4713e-015	-3.77931e-015	-4.28793e-015	-7.4744e-015	-5.90381e-015
3.10955e-015	2.00464e-016	-5.69302e-015	-6.73892e-015	-5.32706e-015	-5.31106e-015	-2.48797e-015	-4.34048e-016	3.78634e-015	-1.43313e-015	4.12025e-015	5.59894e-015	6.83021e-015	-6.91155e-015	-7.34029e-015	-8.15479e-015	-4.8097e-015	-3.18058e-015	-6.65512e-015	-2.83261e-015	-5.71036e-015	-3.76476e-015	-4.28102e-015	-7.3705e-015	-6.22963e-015
3.36508e-015	-2.03666e-017	-5.69777e-015	-6.62196e-015	-5.0145e-015	-5.03551e-015	-2.47144e-015	-9.44633e-017	3.80225e-015	-1.43039e-015	4.24114e-015	5.58694e-015	6.97161e-015	-6.78918e-015	-7.16099e-015	-7.91514e-015	-4.8509e-015	-3.264e-015	-6.58131e-015	-3.05095e-015	-5.93616e-015	-3.72314e-015	-4.25224e-015	-7.23267e-015	-6.51915e-015
3.61833e-015	-2.44959e-016	-5.68669e-015	-6.49918e-015	-4.70186e-015	-4.74458e-015	-2.43957e-015	2.63849e-016	3.80016e-015	-1.4188e-015	4.34961e-015	5.57003e-015	7.09111e-015	-6.65814e-015	-6.96453e-015	-7.63862e-015	-4.87968e-015	-3.34178e-015	-6.48052e-015	-3.27191e-015	-6.14868e-015	-3.65551e-015	-4.20201e-015	-7.0627e-015	-6.77156e-015
3.86729e-015	-4.71019e-016	-5.65878e-015	-6.37104e-015	-4.39023e-015	-4.44115e-015	-2.39058e-015	6.38578e-016	3.782e-015	-1.39908e-015	4.44568e-015	5.55017e-015	7.19061e-015	-6.51937e-015	-6.75146e-015	-7.32739e-015	-4.89626e-015	-3.41463e-015	-6.35432e-015	-3.49479e-015	-6.34697e-015	-3.56409e-015	-4.13075e-015	-6.86234e-015	-6.98593e-015
4.11115e-015	-6.96965e-016	-5.61248e-015	-6.23844e-015	-4.08154e-015	-4.12803e-015	-2.32275e-015	1.02679e-015	3.75003e-015	-1.37077e-015	4.52947e-015	5.52931e-015	7.2718e-015	-6.37425e-015	-6.52367e-015	-6.98372e-015	-4.90114e-015	-3.48378e-015	-6.2044e-015	-3.71891e-015	-6.52995e-015	-3.4502e-015	-4.03903e-015	-6.63328e-015	-7.16232e-015
4.3488e-015	-9.2079e-016	-5.54744e-015	-6.10193e-015	-3.77725e-015	-3.80843e-015	-2.23339e-015	1.42582e-015	3.70747e-015	-1.33431e-015	4.60107e-015	5.50937e-015	7.33713e-015	-6.22338e-015	-6.28264e-015	-6.60954e-015	-4.89387e-015	-3.55029e-015	-6.03261e-015	-3.94343e-015	-6.69727e-015	-3.31591e-015	-3.92738e-015	-6.37833e-015	-7.30136e-015
4.57886e-015	-1.14077e-015	-5.4628e-015	-5.96218e-015	-3.47936e-015	-3.48471e-015	-2.12092e-015	1.83243e-015	3.65658e-015	-1.28997e-015	4.66129e-015	5.49234e-015	7.38929e-015	-6.0676e-015	-6.02981e-015	-6.20796e-015	-4.8749e-015	-3.61477e-015	-5.84089e-015	-4.16707e-015	-6.84827e-015	-3.16354e-015	-3.79704e-015	-6.09918e-015	-7.40375e-015
4.80058e-015	-1.35511e-015	-5.35813e-015	-5.81899e-015	-3.18953e-015	-3.16049e-015	-1.9836e-015	2.24288e-015	3.60001e-015	-1.23781e-015	4.71104e-015	5.47999e-015	7.43093e-015	-5.90798e-015	-5.76657e-015	-5.78234e-015	-4.84466e-015	-3.67794e-015	-5.63143e-015	-4.3889e-015	-6.98246e-015	-2.99486e-015	-3.64934e-015	-5.79779e-015	-7.46984e-015
5.013e-015	-1.56189e-015	-5.23301e-015	-5.67282e-015	-2.90882e-015	-2.83805e-015	-1.82024e-015	2.65409e-015	3.54087e-015	-1.17798e-015	4.75078e-015	5.47318e-015	7.4643e-015	-5.74561e-015	-5.49472e-015	-5.33574e-015	-4.80378e-015	-3.74054e-015	-5.40594e-015	-4.60762e-015	-7.09946e-015	-2.81242e-015	-3.48517e-015	-5.47621e-015	-7.5014e-015
5.21524e-015	-1.76064e-015	-5.08753e-015	-5.52357e-015	-2.63855e-015	-2.5198e-015	-1.63004e-015	3.06259e-015	3.48188e-015	-1.11065e-015	4.78109e-015	5.47379e-015	7.49151e-015	-5.58063e-015	-5.21553e-015	-4.87102e-015	-4.7543e-015	-3.80334e-015	-5.16658e-015	-4.82214e-015	-7.19945e-015	-2.61921e-015	-3.30631e-015	-5.13692e-015	-7.49973e-015
5.40618e-015	-1.94951e-015	-4.92127e-015	-5.37095e-015	-2.37979e-015	-2.2073e-015	-1.412e-015	3.46517e-015	3.42598e-015	-1.03622e-015	4.80333e-015	5.48282e-015	7.5149e-015	-5.41349e-015	-4.93122e-015	-4.39255e-015	-4.69658e-015	-3.86661e-015	-4.91527e-015	-5.0316e-015	-7.28245e-015	-2.41792e-015	-3.11437e-015	-4.78251e-015	-7.46641e-015
5.58535e-015	-2.1269e-015	-4.73452e-015	-5.215e-015	-2.13347e-015	-1.90299e-015	-1.1663e-015	3.85811e-015	3.37533e-015	-9.54998e-016	4.81854e-015	5.50157e-015	7.5374e-015	-5.24494e-015	-4.64397e-015	-3.90436e-015	-4.63129e-015	-3.93148e-015	-4.65377e-015	-5.23447e-015	-7.34794e-015	-2.21108e-015	-2.91082e-015	-4.41514e-015	-7.40284e-015
5.75232e-015	-2.29215e-015	-4.52735e-015	-5.05598e-015	-1.90069e-015	-1.6089e-015	-8.92877e-016	4.23817e-015	3.33263e-015	-8.67885e-016	4.8273e-015	5.5309e-015	7.56068e-015	-5.07549e-015	-4.35472e-015	-3.40974e-015	-4.55959e-015	-3.99871e-015	-4.38377e-015	-5.42902e-015	-7.39593e-015	-2.00127e-015	-2.69749e-015	-4.03696e-015	-7.31106e-015
5.90665e-015	-2.44439e-015	-4.30024e-015	-4.89382e-015	-1.68155e-015	-1.32697e-015	-5.92529e-016	4.60247e-015	3.30066e-015	-7.74618e-016	4.83098e-015	5.57125e-015	7.58664e-015	-4.90499e-015	-4.06577e-015	-2.91293e-015	-4.48248e-015	-4.06824e-015	-4.10686e-015	-5.61327e-015	-7.42621e-015	-1.79158e-015	-2.47608e-015	-3.65082e-015	-7.19306e-015
6.04863e-015	-2.58257e-015	-4.05424e-015	-4.72777e-015	-1.47724e-015	-1.05875e-015	-2.67124e-016	4.94865e-015	3.28188e-015	-6.75871e-016	4.83054e-015	5.62354e-015	7.61703e-015	-4.73397e-015	-3.7793e-015	-2.41764e-015	-4.40169e-015	-4.14037e-015	-3.82539e-015	-5.78593e-015	-7.43811e-015	-1.58469e-015	-2.24853e-015	-3.25923e-015	-7.05042e-015
6.17878e-015	-2.70668e-015	-3.79019e-015	-4.55773e-015	-1.28795e-015	-8.05556e-016	8.15288e-017	5.27428e-015	3.27727e-015	-5.72219e-016	4.82747e-015	5.68725e-015	7.65416e-015	-4.56276e-015	-3.49616e-015	-1.92745e-015	-4.31836e-015	-4.21538e-015	-3.54096e-015	-5.94584e-015	-7.43224e-015	-1.38266e-015	-2.01714e-015	-2.86413e-015	-6.88556e-015
6.29672e-015	-2.8158e-015	-3.50905e-015	-4.38302e-015	-1.11365e-015	-5.68503e-016	4.52415e-016	5.5765e-015	3.28845e-015	-4.64408e-016	4.82287e-015	5.7624e-015	7.69913e-015	-4.39141e-015	-3.21834e-015	-1.44667e-015	-4.2339e-015	-4.29301e-015	-3.2553e-015	-6.09147e-015	-7.40865e-015	-1.18829e-015	-1.78351e-015	-2.46768e-015	-6.69994e-015
6.40236e-015	-2.90896e-015	-3.21157e-015	-4.20197e-015	-9.5407e-016	-3.47906e-016	8.43344e-016	5.85275e-015	3.3168e-015	-3.52955e-016	4.81774e-015	5.84936e-015	7.75272e-015	-4.21983e-015	-2.94719e-015	-9.7915e-016	-4.14971e-015	-4.373e-015	-2.97025e-015	-6.22173e-015	-7.36673e-015	-1.00375e-015	-1.54984e-015	-2.07185e-015	-6.49626e-015
6.4955e-015	-2.98582e-015	-2.89975e-015	-4.01405e-015	-8.09968e-016	-1.44452e-016	1.25226e-015	6.10155e-015	3.36339e-015	-2.38392e-016	4.81278e-015	5.9479e-015	7.81587e-015	-4.0483e-015	-2.68401e-015	-5.284e-016	-4.06717e-015	-4.45549e-015	-2.68781e-015	-6.33576e-015	-7.30776e-015	-8.30809e-016	-1.31799e-015	-1.67852e-015	-6.27666e-015
6.57686e-015	-3.04616e-015	-2.57508e-015	-3.81893e-015	-6.81354e-016	4.13498e-017	1.67632e-015	6.32156e-015	3.42908e-015	-1.21207e-016	4.80938e-015	6.05747e-015	7.88862e-015	-3.87665e-015	-2.43034e-015	-9.72906e-017	-3.98756e-015	-4.53999e-015	-2.4095e-015	-6.4318e-015	-7.23214e-015	-6.71529e-016	-1.08955e-015	-1.28933e-015	-6.04285e-015
6.64695e-015	-3.09017e-015	-2.2388e-015	-3.61523e-015	-5.67762e-016	2.09774e-016	2.11265e-015	6.51154e-015	3.51407e-015	-2.42429e-018	4.80855e-015	6.17704e-015	7.97166e-015	-3.70507e-015	-2.18726e-015	3.10704e-016	-3.9125e-015	-4.62576e-015	-2.1363e-015	-6.50901e-015	-7.14064e-015	-5.2809e-016	-8.66079e-016	-9.06311e-016	-5.79742e-015
6.70658e-015	-3.11776e-015	-1.89322e-015	-3.40226e-015	-4.68606e-016	3.60986e-016	2.55793e-015	6.67103e-015	3.6185e-015	1.17291e-016	4.81102e-015	6.30645e-015	8.06452e-015	-3.53335e-015	-1.9558e-015	6.92646e-016	-3.84297e-015	-4.71228e-015	-1.86995e-015	-6.56694e-015	-7.03353e-015	-4.02204e-016	-6.49583e-016	-5.31533e-016	-5.54252e-015
6.75607e-015	-3.12949e-015	-1.54008e-015	-3.17922e-015	-3.83627e-016	4.95527e-016	3.0087e-015	6.79966e-015	3.74136e-015	2.37268e-016	4.81778e-015	6.44495e-015	8.16667e-015	-3.36194e-015	-1.73678e-015	1.04641e-015	-3.78044e-015	-4.79881e-015	-1.6114e-015	-6.60481e-015	-6.91122e-015	-2.94646e-016	-4.41387e-016	-1.66715e-016	-5.27971e-015
6.79726e-015	-3.12517e-015	-1.18079e-015	-2.94526e-015	-3.11504e-016	6.1362e-016	3.46095e-015	6.8965e-015	3.88223e-015	3.5691e-016	4.82892e-015	6.5916e-015	8.27733e-015	-3.1902e-015	-1.53106e-015	1.36934e-015	-3.72598e-015	-4.88375e-015	-1.36265e-015	-6.62245e-015	-6.77441e-015	-2.06341e-016	-2.4295e-016	1.87024e-016	-5.01068e-015
6.83136e-015	-3.10486e-015	-8.17659e-016	-2.69959e-015	-2.50746e-016	7.15237e-016	3.91153e-015	6.96207e-015	4.03944e-015	4.75301e-016	4.84498e-015	6.74529e-015	8.39541e-015	-3.01786e-015	-1.33872e-015	1.65936e-015	-3.68044e-015	-4.96609e-015	-1.1249e-015	-6.61985e-015	-6.62404e-015	-1.38021e-016	-5.50714e-017	5.28543e-016	-4.7371e-015
6.85847e-015	-3.06809e-015	-4.52517e-016	-2.44171e-015	-2.01251e-016	8.01172e-016	4.35697e-015	6.99745e-015	4.21219e-015	5.91987e-016	4.86722e-015	6.90507e-015	8.51945e-015	-2.84568e-015	-1.15965e-015	1.914e-015	-3.64489e-015	-5.04424e-015	-8.98573e-016	-6.59707e-015	-6.46102e-015	-9.00141e-017	1.21134e-016	8.56457e-016	-4.46057e-015
6.87929e-015	-3.01495e-015	-8.80738e-017	-2.1714e-015	-1.62644e-016	8.72679e-016	4.79337e-015	7.00277e-015	4.39874e-015	7.06322e-016	4.89517e-015	7.06886e-015	8.64759e-015	-2.67337e-015	-9.94505e-016	2.1326e-015	-3.61995e-015	-5.11714e-015	-6.85461e-016	-6.55437e-015	-6.28591e-015	-6.24953e-017	2.84534e-016	1.16965e-015	-4.18318e-015
6.89509e-015	-2.94582e-015	2.73485e-016	-1.88821e-015	-1.3412e-016	9.30366e-016	5.21743e-015	6.97918e-015	4.59708e-015	8.17449e-016	4.92853e-015	7.23585e-015	8.77749e-015	-2.50096e-015	-8.43333e-016	2.31407e-015	-3.60604e-015	-5.18304e-015	-4.86523e-016	-6.49222e-015	-6.10007e-015	-5.61599e-017	4.34385e-016	1.46772e-015	-3.90641e-015
6.90721e-015	-2.86157e-015	6.29775e-016	-1.5914e-015	-1.14323e-016	9.75878e-016	5.62565e-015	6.92753e-015	4.80494e-015	9.24238e-016	4.96786e-015	7.4049e-015	8.90724e-015	-2.32826e-015	-7.05609e-016	2.45818e-015	-3.60306e-015	-5.24085e-015	-3.02852e-016	-6.41147e-015	-5.90438e-015	-6.97294e-017	5.6986e-016	1.7495e-015	-3.63164e-015
6.91662e-015	-2.76314e-015	9.79083e-016	-1.2811e-015	-1.01962e-016	1.00978e-015	6.01416e-015	6.84929e-015	5.01946e-015	1.02541e-015	5.01258e-015	7.5745e-015	9.03446e-015	-2.1565e-015	-5.81103e-016	2.56415e-015	-3.61192e-015	-5.28975e-015	-1.35436e-016	-6.31368e-015	-5.70024e-015	-1.02669e-016	6.90947e-016	2.01427e-015	-3.35948e-015
6.92405e-015	-2.65012e-015	1.31927e-015	-9.57702e-016	-9.62778e-017	1.03309e-015	6.38028e-015	6.7459e-015	5.23785e-015	1.12071e-015	5.06285e-015	7.74338e-015	9.15641e-015	-1.98583e-015	-4.69234e-016	2.63216e-015	-3.63211e-015	-5.32802e-015	1.48858e-017	-6.20137e-015	-5.4882e-015	-1.54045e-016	7.97574e-016	2.26141e-015	-3.09137e-015
6.93036e-015	-2.52287e-015	1.64903e-015	-6.21313e-016	-9.67322e-017	1.04674e-015	6.72096e-015	6.6198e-015	5.45738e-015	1.20955e-015	5.11825e-015	7.91035e-015	9.27159e-015	-1.81686e-015	-3.69434e-016	2.66212e-015	-3.66379e-015	-5.35422e-015	1.48103e-016	-6.07547e-015	-5.2701e-015	-2.22773e-016	8.90237e-016	2.49062e-015	-2.8283e-015
6.93647e-015	-2.38158e-015	1.96624e-015	-2.72576e-016	-1.0255e-016	1.05148e-015	7.03247e-015	6.47314e-015	5.67479e-015	1.29136e-015	5.17802e-015	8.07443e-015	9.37743e-015	-1.65031e-015	-2.80889e-016	2.65423e-015	-3.70655e-015	-5.36755e-015	2.63065e-016	-5.93727e-015	-5.04655e-015	-3.0782e-016	9.68802e-016	2.70111e-015	-2.57135e-015
6.94334e-015	-2.22606e-015	2.26926e-015	8.78683e-017	-1.13127e-016	1.04844e-015	7.3122e-015	6.30755e-015	5.8872e-015	1.36568e-015	5.2413e-015	8.23428e-015	9.47186e-015	-1.48748e-015	-2.03112e-016	2.60941e-015	-3.7607e-015	-5.36684e-015	3.58889e-016	-5.78891e-015	-4.81902e-015	-4.07642e-016	1.0335e-015	2.89274e-015	-2.32103e-015
6.95261e-015	-2.05663e-015	2.55625e-015	4.58952e-016	-1.27801e-016	1.03859e-015	7.55797e-015	6.12507e-015	6.09083e-015	1.43191e-015	5.30679e-015	8.38876e-015	9.55228e-015	-1.32845e-015	-1.35648e-016	2.52846e-015	-3.8257e-015	-5.35138e-015	4.34176e-016	-5.63181e-015	-4.58906e-015	-5.21386e-016	1.08517e-015	3.0659e-015	-2.07761e-015
6.96517e-015	-1.87422e-015	2.82562e-015	8.39329e-016	-1.45406e-016	1.02254e-015	7.7676e-015	5.92769e-015	6.28326e-015	1.48918e-015	5.37385e-015	8.53644e-015	9.61583e-015	-1.17346e-015	-7.73472e-017	2.41249e-015	-3.90097e-015	-5.32016e-015	4.89486e-016	-5.46818e-015	-4.35779e-015	-6.47838e-016	1.12505e-015	3.22029e-015	-1.8417e-015
6.98176e-015	-1.67854e-015	3.07587e-015	1.22749e-015	-1.6512e-016	1.00098e-015	7.9397e-015	5.71707e-015	6.46119e-015	1.53697e-015	5.44126e-015	8.6765e-015	9.66091e-015	-1.02378e-015	-2.78113e-017	2.26292e-015	-3.98602e-015	-5.27325e-015	5.23919e-016	-5.3003e-015	-4.12589e-015	-7.8524e-016	1.15378e-015	3.35591e-015	-1.61396e-015
7.00266e-015	-1.46986e-015	3.30576e-015	1.62155e-015	-1.87097e-016	9.74439e-016	8.07293e-015	5.49535e-015	6.62131e-015	1.57544e-015	5.50832e-015	8.80788e-015	9.68584e-015	-8.8043e-016	1.39992e-017	2.08169e-015	-4.07989e-015	-5.21028e-015	5.37117e-016	-5.13054e-015	-3.89533e-015	-9.31441e-016	1.17242e-015	3.47241e-015	-1.39507e-015
7.02849e-015	-1.24777e-015	3.51366e-015	2.01963e-015	-2.10526e-016	9.42888e-016	8.16545e-015	5.2638e-015	6.76028e-015	1.60406e-015	5.57309e-015	8.92941e-015	9.68817e-015	-7.44241e-016	4.83321e-017	1.87038e-015	-4.18136e-015	-5.13098e-015	5.28943e-016	-4.9614e-015	-3.66702e-015	-1.08501e-015	1.18192e-015	3.56927e-015	-1.18506e-015
7.06002e-015	-1.01306e-015	3.6992e-015	2.41909e-015	-2.3548e-016	9.0679e-016	8.21757e-015	5.02478e-015	6.87516e-015	1.62274e-015	5.63466e-015	9.04051e-015	9.66649e-015	-6.14986e-016	7.57779e-017	1.63132e-015	-4.28924e-015	-5.0358e-015	4.98795e-016	-4.79414e-015	-3.4422e-015	-1.24355e-015	1.18373e-015	3.64706e-015	-9.84408e-016
7.09777e-015	-7.65345e-016	3.86222e-015	2.81844e-015	-2.61432e-016	8.65998e-016	8.22859e-015	4.77943e-015	6.96371e-015	1.63056e-015	5.69173e-015	9.13973e-015	9.61985e-015	-4.92952e-016	9.71393e-017	1.3661e-015	-4.40287e-015	-4.92589e-015	4.47033e-016	-4.63043e-015	-3.22191e-015	-1.40497e-015	1.1797e-015	3.70607e-015	-7.93877e-016
7.14222e-015	-5.04391e-016	4.00208e-015	3.21471e-015	-2.87999e-016	8.20544e-016	8.19896e-015	4.5287e-015	7.02314e-015	1.62774e-015	5.74258e-015	9.22621e-015	9.54755e-015	-3.79329e-016	1.13206e-016	1.07679e-015	-4.52111e-015	-4.80148e-015	3.73488e-016	-4.47258e-015	-3.00793e-015	-1.56803e-015	1.17108e-015	3.74677e-015	-6.13867e-016
7.19349e-015	-2.30559e-016	4.11854e-015	3.60502e-015	-3.15557e-016	7.70262e-016	8.12914e-015	4.27414e-015	7.05085e-015	1.61411e-015	5.78588e-015	9.29983e-015	9.44871e-015	-2.75174e-016	1.24848e-016	7.65829e-016	-4.6432e-015	-4.66326e-015	2.78471e-016	-4.32295e-015	-2.80124e-015	-1.73117e-015	1.15919e-015	3.76873e-015	-4.44084e-016
7.25181e-015	5.60267e-017	4.21172e-015	3.98652e-015	-3.43901e-016	7.14807e-016	8.0195e-015	4.01729e-015	7.0456e-015	1.59038e-015	5.81952e-015	9.36013e-015	9.32289e-015	-1.80757e-016	1.32398e-016	4.35521e-016	-4.76784e-015	-4.51226e-015	1.62347e-016	-4.18291e-015	-2.60262e-015	-1.8924e-015	1.14561e-015	3.77268e-015	-2.84719e-016
7.31713e-015	3.55756e-016	4.28161e-015	4.35652e-015	-3.73478e-016	6.53779e-016	7.87119e-015	3.75837e-015	7.00582e-015	1.55678e-015	5.84206e-015	9.4062e-015	9.17092e-015	-9.69157e-017	1.36061e-016	8.80031e-017	-4.89399e-015	-4.35015e-015	2.55773e-017	-4.05412e-015	-2.41233e-015	-2.05059e-015	1.13183e-015	3.75983e-015	-1.3605e-016
7.38941e-015	6.6826e-016	4.32879e-015	4.71152e-015	-4.04663e-016	5.86937e-016	7.68559e-015	3.49815e-015	6.92979e-015	1.51293e-015	5.85252e-015	9.43764e-015	8.99332e-015	-2.37267e-017	1.36143e-016	-2.74196e-016	-5.02074e-015	-4.17943e-015	-1.31464e-016	-3.93817e-015	-2.23137e-015	-2.2043e-015	1.11921e-015	3.73073e-015	1.53363e-018
7.4681e-015	9.93358e-016	4.35392e-015	5.04794e-015	-4.37156e-016	5.14062e-016	7.46465e-015	3.23733e-015	6.81746e-015	1.45943e-015	5.84956e-015	9.45383e-015	8.79127e-015	3.82845e-017	1.32651e-016	-6.48458e-016	-5.14663e-015	-4.00255e-015	-3.08483e-016	-3.83601e-015	-2.05997e-015	-2.35184e-015	1.10892e-015	3.68593e-015	1.28492e-016
7.55345e-015	1.33084e-015	4.35789e-015	5.3628e-015	-4.71263e-016	4.345e-016	7.20984e-015	2.97515e-015	6.66835e-015	1.39675e-015	5.83182e-015	9.45445e-015	8.56544e-015	8.89709e-017	1.25573e-016	-1.03224e-015	-5.2698e-015	-3.82196e-015	-5.04727e-016	-3.74873e-015	-1.89874e-015	-2.49226e-015	1.10182e-015	3.6261e-015	2.44239e-016
7.64525e-015	1.68054e-015	4.34154e-015	5.65314e-015	-5.07534e-016	3.48015e-016	6.92322e-015	2.71169e-015	6.48214e-015	1.32502e-015	5.79806e-015	9.43946e-015	8.31779e-015	1.28174e-016	1.14926e-016	-1.42385e-015	-5.38924e-015	-3.64002e-015	-7.19146e-016	-3.67649e-015	-1.74886e-015	-2.62488e-015	1.09964e-015	3.5519e-015	3.48063e-016
7.74232e-015	2.04176e-015	4.30648e-015	5.91628e-015	-5.45752e-016	2.54212e-016	6.60719e-015	2.44591e-015	6.25907e-015	1.24461e-015	5.74736e-015	9.40811e-015	8.05026e-015	1.56056e-016	1.00446e-016	-1.82097e-015	-5.504e-015	-3.45906e-015	-9.50173e-016	-3.61938e-015	-1.61102e-015	-2.74841e-015	1.10303e-015	3.46438e-015	4.39809e-016
7.8433e-015	2.41354e-015	4.25365e-015	6.14966e-015	-5.86342e-016	1.52145e-016	6.26386e-015	2.17734e-015	5.99976e-015	1.15623e-015	5.6787e-015	9.36071e-015	7.76479e-015	1.73052e-016	8.15997e-017	-2.22091e-015	-5.61321e-015	-3.28126e-015	-1.19737e-015	-3.57711e-015	-1.48524e-015	-2.8624e-015	1.11331e-015	3.36434e-015	5.19491e-016
7.94789e-015	2.79551e-015	4.18466e-015	6.35129e-015	-6.29911e-016	4.12653e-017	5.89566e-015	1.90552e-015	5.7049e-015	1.06068e-015	5.59169e-015	9.297e-015	7.46357e-015	1.7965e-016	5.83311e-017	-2.62108e-015	-5.71593e-015	-3.11006e-015	-1.45896e-015	-3.54988e-015	-1.3725e-015	-2.96605e-015	1.13113e-015	3.25301e-015	5.86837e-016
8.05509e-015	3.18682e-015	4.1012e-015	6.5182e-015	-6.76878e-016	-7.87606e-017	5.50586e-015	1.62953e-015	5.37609e-015	9.58476e-016	5.48583e-015	9.21734e-015	7.14884e-015	1.76593e-016	3.04287e-017	-3.0197e-015	-5.81081e-015	-2.94875e-015	-1.73418e-015	-3.53723e-015	-1.27318e-015	-3.05849e-015	1.15768e-015	3.13076e-015	6.42313e-016
8.16314e-015	3.5865e-015	4.00502e-015	6.64857e-015	-7.27246e-016	-2.0844e-016	5.09735e-015	1.34841e-015	5.01516e-015	8.4993e-016	5.36108e-015	9.12128e-015	6.8243e-015	1.64115e-016	-2.26713e-018	-3.4144e-015	-5.89714e-015	-2.79998e-015	-2.02087e-015	-3.53793e-015	-1.18729e-015	-3.13918e-015	1.19369e-015	2.9989e-015	6.85563e-016
8.27118e-015	3.99405e-015	3.89794e-015	6.74067e-015	-7.81471e-016	-3.48051e-016	4.67215e-015	1.06171e-015	4.62444e-015	7.35735e-016	5.21638e-015	9.0087e-015	6.49233e-015	1.42906e-016	-4.01065e-017	-3.80279e-015	-5.9735e-015	-2.66657e-015	-2.31739e-015	-3.55083e-015	-1.11488e-015	-3.20838e-015	1.23949e-015	2.85835e-015	7.16647e-016
8.37859e-015	4.40762e-015	3.78206e-015	6.79344e-015	-8.39865e-016	-4.97381e-016	4.23343e-015	7.68615e-016	4.20638e-015	6.16908e-016	5.05148e-015	8.87936e-015	6.15611e-015	1.14115e-016	-8.33678e-017	-4.18248e-015	-6.03915e-015	-2.55101e-015	-2.62208e-015	-3.57452e-015	-1.05583e-015	-3.26636e-015	1.29537e-015	2.71059e-015	7.3575e-016
8.48321e-015	4.82488e-015	3.6591e-015	6.80543e-015	-9.0275e-016	-6.56837e-016	3.78391e-015	4.67402e-016	3.76372e-015	4.93825e-016	4.86677e-015	8.73296e-015	5.81751e-015	8.02837e-017	-1.31716e-016	-4.55233e-015	-6.09284e-015	-2.45582e-015	-2.93368e-015	-3.60746e-015	-1.01079e-015	-3.31301e-015	1.36125e-015	2.5566e-015	7.42587e-016
8.58361e-015	5.24456e-015	3.53146e-015	6.77639e-015	-9.70419e-016	-8.26309e-016	3.32628e-015	1.57299e-016	3.29949e-015	3.67132e-016	4.6624e-015	8.56938e-015	5.47922e-015	4.283e-017	-1.8557e-016	-4.91008e-015	-6.13376e-015	-2.38364e-015	-3.25012e-015	-3.64708e-015	-9.79247e-016	-3.34811e-015	1.43761e-015	2.39779e-015	7.37045e-016
8.67877e-015	5.66498e-015	3.40078e-015	6.70621e-015	-1.04285e-015	-1.0059e-015	2.86266e-015	-1.62658e-016	2.81671e-015	2.3737e-016	4.43851e-015	8.38874e-015	5.14452e-015	2.5254e-018	-2.45292e-016	-5.25349e-015	-6.1617e-015	-2.33666e-015	-3.5695e-015	-3.69106e-015	-9.60734e-016	-3.37165e-015	1.52446e-015	2.23548e-015	7.19379e-016
8.76746e-015	6.08461e-015	3.2695e-015	6.59544e-015	-1.12014e-015	-1.19547e-015	2.39489e-015	-4.93364e-016	2.31795e-015	1.05529e-016	4.19561e-015	8.19077e-015	4.81664e-015	-3.93122e-017	-3.11086e-016	-5.58037e-015	-6.17631e-015	-2.31675e-015	-3.8889e-015	-3.73763e-015	-9.55136e-016	-3.38393e-015	1.62168e-015	2.07111e-015	6.90216e-016
8.8482e-015	6.50131e-015	3.13954e-015	6.445e-015	-1.20251e-015	-1.395e-015	1.92574e-015	-8.35424e-016	1.80668e-015	-2.79632e-017	3.93397e-015	7.97575e-015	4.49778e-015	-8.06884e-017	-3.82264e-016	-5.88949e-015	-6.17661e-015	-2.32517e-015	-4.20659e-015	-3.78375e-015	-9.62674e-016	-3.3852e-015	1.72908e-015	1.90615e-015	6.49176e-016
8.91928e-015	6.91256e-015	3.01316e-015	6.25638e-015	-1.28981e-015	-1.60343e-015	1.458e-015	-1.18939e-015	1.28655e-015	-1.62661e-016	3.65452e-015	7.74475e-015	4.1901e-015	-1.20374e-016	-4.58527e-016	-6.17911e-015	-6.16188e-015	-2.3634e-015	-4.52067e-015	-3.82685e-015	-9.82559e-016	-3.37557e-015	1.84633e-015	1.74236e-015	5.96943e-016
8.97961e-015	7.31617e-015	2.89223e-015	6.03119e-015	-1.38185e-015	-1.82032e-015	9.93229e-016	-1.5559e-015	7.60964e-016	-2.98377e-016	3.35819e-015	7.49716e-015	3.89655e-015	-1.56648e-016	-5.39651e-016	-6.44761e-015	-6.13157e-015	-2.43272e-015	-4.82819e-015	-3.86416e-015	-1.01481e-015	-3.35546e-015	1.97287e-015	1.58054e-015	5.33126e-016
9.02747e-015	7.70957e-015	2.77855e-015	5.77144e-015	-1.47816e-015	-2.0446e-015	5.33504e-016	-1.93598e-015	2.33258e-016	-4.34318e-016	3.04598e-015	7.23311e-015	3.61878e-015	-1.87616e-016	-6.24943e-016	-6.69355e-015	-6.08503e-015	-2.53323e-015	-5.1273e-015	-3.89217e-015	-1.05935e-015	-3.32524e-015	2.10824e-015	1.42228e-015	4.58447e-016
9.06045e-015	8.08981e-015	2.67397e-015	5.48033e-015	-1.57847e-015	-2.2748e-015	8.04026e-017	-2.32945e-015	-2.93038e-016	-5.70106e-016	2.71878e-015	6.95274e-015	3.35826e-015	-2.12276e-016	-7.13441e-016	-6.91564e-015	-6.02206e-015	-2.66481e-015	-5.41636e-015	-3.90904e-015	-1.11577e-015	-3.28504e-015	2.2516e-015	1.26898e-015	3.73555e-016
9.07755e-015	8.45448e-015	2.57992e-015	5.1605e-015	-1.68171e-015	-2.51022e-015	-3.64323e-016	-2.73618e-015	-8.14241e-016	-7.05135e-016	2.37761e-015	6.6569e-015	3.11613e-015	-2.28738e-016	-8.04988e-016	-7.11254e-015	-5.94242e-015	-2.82714e-015	-5.69357e-015	-3.912e-015	-1.18367e-015	-3.23477e-015	2.40272e-015	1.122e-015	2.79078e-016
9.0771e-015	8.8011e-015	2.49798e-015	4.81601e-015	-1.78767e-015	-2.74906e-015	-7.99648e-016	-3.15579e-015	-1.32716e-015	-8.38915e-016	2.02384e-015	6.34598e-015	2.89286e-015	-2.35669e-016	-8.9855e-016	-7.28232e-015	-5.84498e-015	-3.02009e-015	-5.9566e-015	-3.89744e-015	-1.26286e-015	-3.1749e-015	2.56079e-015	9.83163e-016	1.75894e-016
9.058e-015	9.1265e-015	2.42951e-015	4.44995e-015	-1.89545e-015	-2.98956e-015	-1.22373e-015	-3.58775e-015	-1.82798e-015	-9.71511e-016	1.65843e-015	6.02002e-015	2.6888e-015	-2.31335e-016	-9.93557e-016	-7.42369e-015	-5.72985e-015	-3.24214e-015	-6.20399e-015	-3.86251e-015	-1.35338e-015	-3.10541e-015	2.72473e-015	8.53147e-016	6.46555e-017
9.0192e-015	9.42809e-015	2.3761e-015	4.06726e-015	-2.00392e-015	-3.23102e-015	-1.63532e-015	-4.03164e-015	-2.31391e-015	-1.10319e-015	1.28274e-015	5.67943e-015	2.50461e-015	-2.14782e-016	-1.08856e-015	-7.5357e-015	-5.59671e-015	-3.49198e-015	-6.43431e-015	-3.8043e-015	-1.45491e-015	-3.02604e-015	2.89475e-015	7.33564e-016	-5.35249e-017
8.95934e-015	9.70315e-015	2.33834e-015	3.67217e-015	-2.11157e-015	-3.47087e-015	-2.03388e-015	-4.48638e-015	-2.78234e-015	-1.23411e-015	8.97747e-016	5.32495e-015	2.3396e-015	-1.8529e-016	-1.18223e-015	-7.6173e-015	-5.44556e-015	-3.7674e-015	-6.6456e-015	-3.72036e-015	-1.56683e-015	-2.93631e-015	3.06952e-015	6.25918e-016	-1.77994e-016
8.8771e-015	9.94893e-015	2.31688e-015	3.26917e-015	-2.21802e-015	-3.70795e-015	-2.41847e-015	-4.95077e-015	-3.23122e-015	-1.36328e-015	5.04859e-016	4.95752e-015	2.19377e-015	-1.41937e-016	-1.27308e-015	-7.66867e-015	-5.27618e-015	-4.06578e-015	-6.836e-015	-3.60833e-015	-1.68956e-015	-2.83662e-015	3.24826e-015	5.31693e-016	-3.07683e-016
8.77201e-015	1.01631e-014	2.31323e-015	2.86287e-015	-2.32242e-015	-3.94065e-015	-2.78821e-015	-5.42319e-015	-3.65827e-015	-1.49103e-015	1.05306e-016	4.57775e-015	2.06589e-015	-8.43852e-017	-1.3595e-015	-7.68961e-015	-5.08869e-015	-4.38453e-015	-7.00404e-015	-3.46656e-015	-1.82258e-015	-2.72676e-015	3.42987e-015	4.5155e-016	-4.4224e-016
8.64264e-015	1.03432e-014	2.32756e-015	2.45827e-015	-2.42306e-015	-4.1666e-015	-3.14303e-015	-5.90189e-015	-4.0609e-015	-1.61778e-015	-2.99997e-016	4.18618e-015	1.95457e-015	-1.22157e-017	-1.4403e-015	-7.67921e-015	-4.88269e-015	-4.7202e-015	-7.14856e-015	-3.29328e-015	-1.9656e-015	-2.60682e-015	3.61371e-015	3.86376e-016	-5.81122e-016
8.4882e-015	1.04875e-014	2.3593e-015	2.06002e-015	-2.51833e-015	-4.38338e-015	-3.48214e-015	-6.38479e-015	-4.43755e-015	-1.7432e-015	-7.09817e-016	3.78345e-015	1.85914e-015	7.52995e-017	-1.51358e-015	-7.63745e-015	-4.65907e-015	-5.06921e-015	-7.2688e-015	-3.08711e-015	-2.11783e-015	-2.47647e-015	3.79973e-015	3.37469e-016	-7.22593e-016
8.30827e-015	1.05939e-014	2.40886e-015	1.67293e-015	-2.6074e-015	-4.58933e-015	-3.80551e-015	-6.86958e-015	-4.78711e-015	-1.86734e-015	-1.12326e-015	3.37083e-015	1.77771e-015	1.78208e-016	-1.57823e-015	-7.5639e-015	-4.41829e-015	-5.42786e-015	-7.36365e-015	-2.8471e-015	-2.27934e-015	-2.33463e-015	3.98716e-015	3.05385e-016	-8.65126e-016
8.10273e-015	1.06605e-014	2.47591e-015	1.30161e-015	-2.68894e-015	-4.78255e-015	-4.11366e-015	-7.35405e-015	-5.1082e-015	-1.99044e-015	-1.53927e-015	2.94881e-015	1.70806e-015	2.95985e-016	-1.63236e-015	-7.45915e-015	-4.16055e-015	-5.79212e-015	-7.43264e-015	-2.57251e-015	-2.44978e-015	-2.18055e-015	4.17606e-015	2.90491e-016	-1.00777e-015
7.87065e-015	1.0686e-014	2.55954e-015	9.50499e-016	-2.76142e-015	-4.96138e-015	-4.40635e-015	-7.83613e-015	-5.4008e-015	-2.11268e-015	-1.95705e-015	2.51802e-015	1.64815e-015	4.28006e-016	-1.67417e-015	-7.32317e-015	-3.88684e-015	-6.15842e-015	-7.47566e-015	-2.26303e-015	-2.62825e-015	-2.01411e-015	4.36559e-015	2.93645e-016	-1.14987e-015
7.61198e-015	1.06693e-014	2.65924e-015	6.2431e-016	-2.82352e-015	-5.12439e-015	-4.68319e-015	-8.31342e-015	-5.6643e-015	-2.23418e-015	-2.37492e-015	2.07976e-015	1.59567e-015	5.73596e-016	-1.70232e-015	-7.15692e-015	-3.59721e-015	-6.5224e-015	-7.49189e-015	-1.91823e-015	-2.81425e-015	-1.8351e-015	4.55552e-015	3.15218e-016	-1.29035e-015
7.32587e-015	1.06092e-014	2.77467e-015	3.26303e-016	-2.87385e-015	-5.27008e-015	-4.94462e-015	-8.78374e-015	-5.89822e-015	-2.35461e-015	-2.79265e-015	1.63556e-015	1.54752e-015	7.31489e-016	-1.71518e-015	-6.9611e-015	-3.29259e-015	-6.87934e-015	-7.48168e-015	-1.53853e-015	-3.00703e-015	-1.64315e-015	4.74568e-015	3.55742e-016	-1.42837e-015
7.01284e-015	1.05055e-014	2.90464e-015	5.98855e-017	-2.91144e-015	-5.39625e-015	-5.19029e-015	-9.24363e-015	-6.10258e-015	-2.47399e-015	-3.20988e-015	1.1861e-015	1.50136e-015	9.00637e-016	-1.71186e-015	-6.73735e-015	-2.97375e-015	-7.22572e-015	-7.4446e-015	-1.12467e-015	-3.20577e-015	-1.43761e-015	4.93603e-015	4.15805e-016	-1.5627e-015
6.67304e-015	1.03579e-014	3.04791e-015	-1.71316e-016	-2.93518e-015	-5.50123e-015	-5.4205e-015	-9.69056e-015	-6.27832e-015	-2.59287e-015	-3.62601e-015	7.31949e-016	1.45435e-015	1.07977e-015	-1.69135e-015	-6.48721e-015	-2.64105e-015	-7.55729e-015	-7.38072e-015	-6.77866e-016	-3.41066e-015	-1.21772e-015	5.12585e-015	4.95026e-016	-1.69251e-015
6.30706e-015	1.01661e-014	3.20301e-015	-3.64736e-016	-2.94336e-015	-5.58358e-015	-5.63568e-015	-1.01218e-014	-6.42606e-015	-2.71131e-015	-4.04004e-015	2.74142e-016	1.40366e-015	1.26763e-015	-1.65246e-015	-6.21177e-015	-2.29579e-015	-7.86984e-015	-7.29056e-015	-1.99125e-016	-3.62065e-015	-9.83611e-016	5.31452e-015	5.93275e-016	-1.8162e-015
5.91588e-015	9.93089e-015	3.36853e-015	-5.17908e-016	-2.93498e-015	-5.64248e-015	-5.83608e-015	-1.05349e-014	-6.5475e-015	-2.8298e-015	-4.45211e-015	-1.86277e-016	1.34638e-015	1.46236e-015	-1.59489e-015	-5.9127e-015	-1.9387e-015	-8.15924e-015	-7.17512e-015	3.10145e-016	-3.83499e-015	-7.3513e-016	5.50267e-015	7.10042e-016	-1.93334e-015
5.49958e-015	9.6531e-015	3.54323e-015	-6.28689e-016	-2.90823e-015	-5.67662e-015	-6.02188e-015	-1.09281e-014	-6.64339e-015	-2.94798e-015	-4.8619e-015	-6.48205e-016	1.27979e-015	1.66181e-015	-1.51752e-015	-5.59221e-015	-1.57165e-015	-8.42211e-015	-7.03495e-015	8.48055e-016	-4.05274e-015	-4.7194e-016	5.69039e-015	8.45426e-016	-2.04264e-015
5.05871e-015	9.33374e-015	3.72536e-015	-6.95322e-016	-2.86228e-015	-5.68543e-015	-6.19343e-015	-1.12983e-014	-6.71518e-015	-3.06606e-015	-5.26942e-015	-1.11054e-015	1.20104e-015	1.86424e-015	-1.42012e-015	-5.25254e-015	-1.1962e-015	-8.65477e-015	-6.87111e-015	1.41158e-015	-4.27361e-015	-1.93659e-016	5.87768e-015	9.98806e-016	-2.14296e-015
4.59371e-015	8.97385e-015	3.91292e-015	-7.16823e-016	-2.79606e-015	-5.66857e-015	-6.35085e-015	-1.16433e-014	-6.76478e-015	-3.18358e-015	-5.67477e-015	-1.57251e-015	1.10732e-015	2.06767e-015	-1.30246e-015	-4.89552e-015	-8.13229e-016	-8.85387e-015	-6.6846e-015	1.99794e-015	-4.49618e-015	9.97421e-017	6.06467e-015	1.16987e-015	-2.23416e-015
4.10585e-015	8.57494e-015	4.10471e-015	-6.93395e-016	-2.70863e-015	-5.62513e-015	-6.49494e-015	-1.19611e-014	-6.7937e-015	-3.30047e-015	-6.07762e-015	-2.03311e-015	9.96455e-016	2.26899e-015	-1.16458e-015	-4.52426e-015	-4.24218e-016	-9.01631e-015	-6.47638e-015	2.6041e-015	-4.71971e-015	4.07801e-016	6.25134e-015	1.35742e-015	-2.31595e-015
3.59648e-015	8.13914e-015	4.29907e-015	-6.25977e-016	-2.59977e-015	-5.55571e-015	-6.62605e-015	-1.22502e-014	-6.8037e-015	-3.41693e-015	-6.47797e-015	-2.49148e-015	8.65611e-016	2.46634e-015	-1.00715e-015	-4.14113e-015	-3.10103e-017	-9.13963e-015	-6.24804e-015	3.22684e-015	-4.9425e-015	7.30239e-016	6.43782e-015	1.56006e-015	-2.38826e-015
3.06751e-015	7.66871e-015	4.49386e-015	-5.15543e-016	-2.46844e-015	-5.46003e-015	-6.74395e-015	-1.25094e-014	-6.79732e-015	-3.53266e-015	-6.8762e-015	-2.94711e-015	7.12287e-016	2.65709e-015	-8.31255e-016	-3.74976e-015	3.64537e-016	-9.22273e-015	-6.00111e-015	3.86296e-015	-5.16424e-015	1.06647e-015	6.62444e-015	1.77635e-015	-2.44996e-015
2.52031e-015	7.16672e-015	4.68731e-015	-3.63846e-016	-2.31434e-015	-5.33845e-015	-6.84914e-015	-1.27376e-014	-6.77716e-015	-3.64723e-015	-7.27232e-015	-3.39957e-015	5.34989e-016	2.83919e-015	-6.37662e-016	-3.35248e-015	7.60269e-016	-9.26367e-015	-5.73754e-015	4.50797e-015	-5.38386e-015	1.41574e-015	6.81101e-015	2.0046e-015	-2.5005e-015
1.95607e-015	6.63599e-015	4.8769e-015	-1.72949e-016	-2.13699e-015	-5.1914e-015	-6.94171e-015	-1.29334e-014	-6.74514e-015	-3.76117e-015	-7.66643e-015	-3.84799e-015	3.31748e-016	3.01069e-015	-4.27352e-016	-2.95249e-015	1.15505e-015	-9.26142e-015	-5.45916e-015	5.15807e-015	-5.59919e-015	1.77724e-015	6.99745e-015	2.24373e-015	-2.53988e-015
1.37664e-015	6.07978e-015	5.06097e-015	5.38089e-017	-1.93627e-015	-5.01967e-015	-7.02296e-015	-1.30956e-014	-6.70361e-015	-3.87412e-015	-8.059e-015	-4.29217e-015	1.00773e-016	3.1692e-015	-2.01847e-016	-2.55267e-015	1.54709e-015	-9.2146e-015	-5.16737e-015	5.80934e-015	-5.80884e-015	2.14984e-015	7.18383e-015	2.49215e-015	-2.56813e-015
7.83221e-016	5.50131e-015	5.2384e-015	3.1387e-016	-1.71219e-015	-4.82458e-015	-7.09297e-015	-1.32235e-014	-6.65464e-015	-3.98608e-015	-8.45074e-015	-4.73162e-015	-1.5968e-016	3.31211e-015	3.70097e-017	-2.15585e-015	1.93412e-015	-9.12435e-015	-4.8645e-015	6.45726e-015	-6.01255e-015	2.53244e-015	7.36982e-015	2.74774e-015	-2.58574e-015
1.77777e-016	4.90419e-015	5.4068e-015	6.03394e-016	-1.46562e-015	-4.60758e-015	-7.15295e-015	-1.3317e-014	-6.60032e-015	-4.09682e-015	-8.84223e-015	-5.16644e-015	-4.50495e-016	3.43804e-015	2.87235e-016	-1.76594e-015	2.31498e-015	-8.99089e-015	-4.55291e-015	7.09809e-015	-6.20888e-015	2.92419e-015	7.5551e-015	3.00876e-015	-2.59281e-015
-4.37413e-016	4.29204e-015	5.56511e-015	9.18497e-016	-1.1963e-015	-4.36992e-015	-7.20329e-015	-1.33763e-014	-6.54297e-015	-4.20635e-015	-9.2335e-015	-5.59654e-015	-7.7255e-016	3.54488e-015	5.47097e-016	-1.38581e-015	2.68805e-015	-8.81558e-015	-4.23477e-015	7.72744e-015	-6.39624e-015	3.32308e-015	7.73977e-015	3.27413e-015	-2.58926e-015
-1.06155e-015	3.66816e-015	5.7126e-015	1.25487e-015	-9.05391e-016	-4.11318e-015	-7.24434e-015	-1.34018e-014	-6.48499e-015	-4.31461e-015	-9.62463e-015	-6.02178e-015	-1.12636e-015	3.63122e-015	8.14289e-016	-1.01883e-015	3.05132e-015	-8.59965e-015	-3.91185e-015	8.34188e-015	-6.57296e-015	3.72735e-015	7.92349e-015	3.54208e-015	-2.57576e-015
-1.69218e-015	3.03636e-015	5.84736e-015	1.60767e-015	-5.94308e-016	-3.83917e-015	-7.27722e-015	-1.33939e-014	-6.42852e-015	-4.42165e-015	-1.00167e-014	-6.44283e-015	-1.51215e-015	3.69548e-015	1.08563e-015	-6.68254e-016	3.40306e-015	-8.34527e-015	-3.58659e-015	8.93729e-015	-6.73797e-015	4.13487e-015	8.10573e-015	3.81033e-015	-2.55322e-015
-2.32712e-015	2.40018e-015	5.96825e-015	1.97157e-015	-2.6416e-016	-3.55008e-015	-7.30161e-015	-1.33538e-014	-6.37504e-015	-4.52751e-015	-1.04089e-014	-6.85912e-015	-1.92994e-015	3.73622e-015	1.35857e-015	-3.36466e-016	3.74193e-015	-8.05471e-015	-3.26111e-015	9.50945e-015	-6.89052e-015	4.54381e-015	8.28595e-015	4.07648e-015	-2.5228e-015
-2.96471e-015	1.76329e-015	6.07456e-015	2.34143e-015	8.3638e-017	-3.24858e-015	-7.31773e-015	-1.32834e-014	-6.32715e-015	-4.6324e-015	-1.08017e-014	-7.27069e-015	-2.37982e-015	3.75301e-015	1.63031e-015	-2.5963e-017	4.06677e-015	-7.73114e-015	-2.9377e-015	1.00543e-014	-7.02888e-015	4.95177e-015	8.4644e-015	4.33816e-015	-2.48517e-015
-3.60289e-015	1.12905e-015	6.16524e-015	2.71236e-015	4.47203e-016	-2.93636e-015	-7.3274e-015	-1.31845e-014	-6.28652e-015	-4.73583e-015	-1.1195e-014	-7.67765e-015	-2.8615e-015	3.74486e-015	1.89838e-015	2.60269e-016	4.37564e-015	-7.37797e-015	-2.61779e-015	1.05688e-014	-7.15137e-015	5.35672e-015	8.63972e-015	4.59349e-015	-2.44061e-015
-4.24056e-015	5.00735e-016	6.23991e-015	3.07902e-015	8.24302e-016	-2.61538e-015	-7.33035e-015	-1.30584e-014	-6.25439e-015	-4.83802e-015	-1.15889e-014	-8.08102e-015	-3.37379e-015	3.71143e-015	2.16014e-015	5.19589e-016	4.66745e-015	-6.99892e-015	-2.30339e-015	1.10494e-014	-7.25757e-015	5.75649e-015	8.81093e-015	4.84087e-015	-2.39034e-015
-4.87584e-015	-1.19361e-016	6.29861e-015	3.43611e-015	1.21327e-015	-2.28796e-015	-7.32744e-015	-1.29062e-014	-6.23238e-015	-4.93964e-015	-1.19833e-014	-8.48097e-015	-3.91567e-015	3.65317e-015	2.41233e-015	7.50288e-016	4.94148e-015	-6.59778e-015	-1.99736e-015	1.14937e-014	-7.34599e-015	6.14846e-015	8.97793e-015	5.07793e-015	-2.3354e-015
-5.50681e-015	-7.27893e-016	6.34118e-015	3.7785e-015	1.61174e-015	-1.9573e-015	-7.32004e-015	-1.2731e-014	-6.22162e-015	-5.0405e-015	-1.23785e-014	-8.8784e-015	-4.4862e-015	3.57035e-015	2.65247e-015	9.50739e-016	5.19734e-015	-6.17891e-015	-1.70239e-015	1.18995e-014	-7.41616e-015	6.53012e-015	9.13977e-015	5.30287e-015	-2.27639e-015
-6.13166e-015	-1.32189e-015	6.36752e-015	4.10144e-015	2.01734e-015	-1.62527e-015	-7.30828e-015	-1.2536e-014	-6.22269e-015	-5.14135e-015	-1.2774e-014	-9.27354e-015	-5.08414e-015	3.46249e-015	2.87775e-015	1.11966e-015	5.43383e-015	-5.74643e-015	-1.42007e-015	1.22644e-014	-7.46775e-015	6.89904e-015	9.29553e-015	5.51359e-015	-2.21504e-015
-6.74827e-015	-1.89855e-015	6.37801e-015	4.40119e-015	2.42765e-015	-1.29428e-015	-7.29283e-015	-1.23229e-014	-6.23676e-015	-5.24299e-015	-1.31698e-014	-9.66692e-015	-5.70736e-015	3.33059e-015	3.08573e-015	1.25562e-015	5.65037e-015	-5.30471e-015	-1.15187e-015	1.25867e-014	-7.50028e-015	7.25276e-015	9.44404e-015	5.70756e-015	-2.15219e-015
-7.35529e-015	-2.45501e-015	6.37269e-015	4.673e-015	2.84045e-015	-9.67039e-016	-7.27438e-015	-1.20949e-014	-6.26428e-015	-5.34596e-015	-1.35652e-014	-1.00591e-014	-6.35478e-015	3.17598e-015	3.27407e-015	1.35792e-015	5.8464e-015	-4.85848e-015	-8.99348e-016	1.28646e-014	-7.51297e-015	7.58863e-015	9.58428e-015	5.88325e-015	-2.0892e-015
-7.95113e-015	-2.98947e-015	6.35157e-015	4.91321e-015	3.25246e-015	-6.45718e-016	-7.2531e-015	-1.18549e-014	-6.30595e-015	-5.45055e-015	-1.39605e-014	-1.04509e-014	-7.02482e-015	3.00055e-015	3.44084e-015	1.42659e-015	6.02175e-015	-4.41271e-015	-6.63941e-016	1.30968e-014	-7.5061e-015	7.90442e-015	9.715e-015	6.03868e-015	-2.02724e-015
-8.53398e-015	-3.50097e-015	6.31636e-015	5.11842e-015	3.66134e-015	-3.32677e-016	-7.23052e-015	-1.16057e-014	-6.36205e-015	-5.5577e-015	-1.43542e-014	-1.08428e-014	-7.71554e-015	2.80577e-015	3.58425e-015	1.46168e-015	6.17615e-015	-3.97197e-015	-4.4712e-016	1.32825e-014	-7.47889e-015	8.19836e-015	9.83478e-015	6.17239e-015	-1.967e-015
-9.10367e-015	-3.98801e-015	6.26831e-015	5.28541e-015	4.06419e-015	-2.99902e-017	-7.20638e-015	-1.13497e-014	-6.43242e-015	-5.66847e-015	-1.4746e-014	-1.12352e-014	-8.42439e-015	2.59264e-015	3.70248e-015	1.46318e-015	6.30952e-015	-3.54063e-015	-2.51085e-016	1.34213e-014	-7.4316e-015	8.46847e-015	9.94286e-015	6.28266e-015	-1.91036e-015
-9.65875e-015	-4.44923e-015	6.20776e-015	5.41187e-015	4.45815e-015	2.6031e-016	-7.18083e-015	-1.109e-014	-6.51701e-015	-5.78356e-015	-1.5135e-014	-1.16284e-014	-9.14987e-015	2.36278e-015	3.79455e-015	1.43181e-015	6.42201e-015	-3.1234e-015	-7.7475e-017	1.35131e-014	-7.36475e-015	8.71271e-015	1.00383e-014	6.36847e-015	-1.85825e-015
-1.01976e-014	-4.88408e-015	6.13611e-015	5.49578e-015	4.84078e-015	5.36243e-016	-7.15498e-015	-1.08294e-014	-6.61596e-015	-5.90368e-015	-1.55203e-014	-1.20228e-014	-9.88989e-015	2.11838e-015	3.85922e-015	1.36826e-015	6.5141e-015	-2.72449e-015	7.25302e-017	1.35585e-014	-7.27908e-015	8.92932e-015	1.01199e-014	6.42866e-015	-1.81199e-015
-1.07195e-014	-5.29248e-015	6.05476e-015	5.53559e-015	5.20775e-015	7.96222e-016	-7.12921e-015	-1.05703e-014	-6.72905e-015	-6.02946e-015	-1.59011e-014	-1.24196e-014	-1.06418e-014	1.86164e-015	3.89578e-015	1.27421e-015	6.58629e-015	-2.34783e-015	1.98082e-016	1.35577e-014	-7.17568e-015	9.11649e-015	1.01865e-014	6.46162e-015	-1.77312e-015
-1.12234e-014	-5.67416e-015	5.96452e-015	5.53105e-015	5.55674e-015	1.03861e-015	-7.10401e-015	-1.03161e-014	-6.85571e-015	-6.16154e-015	-1.62763e-014	-1.28184e-014	-1.14031e-014	1.59565e-015	3.90398e-015	1.15059e-015	6.63955e-015	-1.99721e-015	2.9881e-016	1.35121e-014	-7.0552e-015	9.27316e-015	1.02367e-014	6.4665e-015	-1.74287e-015
-1.1709e-014	-6.02878e-015	5.8667e-015	5.48171e-015	5.88523e-015	1.26244e-015	-7.07971e-015	-1.00694e-014	-6.99577e-015	-6.30154e-015	-1.66447e-014	-1.32202e-014	-1.21715e-014	1.3227e-015	3.88318e-015	9.9983e-016	6.67443e-015	-1.67575e-015	3.74665e-016	1.34232e-014	-6.91939e-015	9.39779e-015	1.02692e-014	6.44328e-015	-1.72179e-015
-1.21757e-014	-6.35694e-015	5.76248e-015	5.38774e-015	6.19036e-015	1.4663e-015	-7.05673e-015	-9.83186e-015	-7.14863e-015	-6.45035e-015	-1.70058e-014	-1.36249e-014	-1.29448e-014	1.04443e-015	3.8335e-015	8.24269e-016	6.69122e-015	-1.38596e-015	4.24601e-016	1.32929e-014	-6.76938e-015	9.48908e-015	1.02833e-014	6.39135e-015	-1.71066e-015
-1.26232e-014	-6.66019e-015	5.65414e-015	5.2501e-015	6.46938e-015	1.64911e-015	-7.03525e-015	-9.60572e-015	-7.31311e-015	-6.60904e-015	-1.7358e-014	-1.40322e-014	-1.37201e-014	7.64272e-016	3.75588e-015	6.25827e-016	6.691e-015	-1.13005e-015	4.48657e-016	1.31228e-014	-6.6063e-015	9.54658e-015	1.02777e-014	6.31031e-015	-1.71059e-015
-1.3051e-014	-6.93958e-015	5.54357e-015	5.07069e-015	6.72e-015	1.80988e-015	-7.01496e-015	-9.39283e-015	-7.48824e-015	-6.77833e-015	-1.76997e-014	-1.44422e-014	-1.44958e-014	4.8534e-016	3.6511e-015	4.07337e-016	6.67434e-015	-9.1054e-016	4.47018e-016	1.2915e-014	-6.4322e-015	9.56913e-015	1.02519e-014	6.19953e-015	-1.72191e-015
-1.34599e-014	-7.19556e-015	5.43185e-015	4.85188e-015	6.9404e-015	1.94829e-015	-6.99643e-015	-9.19465e-015	-7.67273e-015	-6.95892e-015	-1.80304e-014	-1.48544e-014	-1.52697e-014	2.0996e-016	3.52001e-015	1.71853e-016	6.64212e-015	-7.2963e-016	4.19584e-016	1.26719e-014	-6.24889e-015	9.55677e-015	1.0205e-014	6.05944e-015	-1.74528e-015
-1.38502e-014	-7.42924e-015	5.31998e-015	4.59648e-015	7.12856e-015	2.06402e-015	-6.9793e-015	-9.01256e-015	-7.86553e-015	-7.15086e-015	-1.83483e-014	-1.52687e-014	-1.60392e-014	-5.85223e-017	3.36427e-015	-7.83617e-017	6.59512e-015	-5.88199e-016	3.65854e-016	1.23963e-014	-6.05816e-015	9.50905e-015	1.01365e-014	5.89055e-015	-1.78095e-015
-1.4222e-014	-7.64259e-015	5.20995e-015	4.30732e-015	7.2828e-015	2.15676e-015	-6.96344e-015	-8.84859e-015	-8.06536e-015	-7.35501e-015	-1.86525e-014	-1.56839e-014	-1.68034e-014	-3.18544e-016	3.18553e-015	-3.40011e-016	6.53395e-015	-4.87057e-016	2.86128e-016	1.20904e-014	-5.86227e-015	9.42546e-015	1.00458e-014	5.69323e-015	-1.8295e-015
-1.45762e-014	-7.8378e-015	5.1032e-015	3.98803e-015	7.40138e-015	2.22663e-015	-6.94953e-015	-8.7035e-015	-8.27045e-015	-7.57213e-015	-1.89423e-014	-1.60998e-014	-1.75597e-014	-5.6766e-016	2.98575e-015	-6.09838e-016	6.45937e-015	-4.27028e-016	1.80812e-016	1.17571e-014	-5.66292e-015	9.30633e-015	9.93236e-015	5.46785e-015	-1.89107e-015
-1.49132e-014	-8.01614e-015	5.00071e-015	3.64185e-015	7.48306e-015	2.27405e-015	-6.93775e-015	-8.5785e-015	-8.47948e-015	-7.80288e-015	-1.92171e-014	-1.65158e-014	-1.83053e-014	-8.0353e-016	2.76711e-015	-8.84868e-016	6.37224e-015	-4.07899e-016	5.02577e-017	1.13989e-014	-5.46251e-015	9.15215e-015	9.79622e-015	5.2159e-015	-1.96572e-015
-1.52338e-014	-8.17935e-015	4.90381e-015	3.27276e-015	7.52769e-015	2.29912e-015	-6.92796e-015	-8.47399e-015	-8.69127e-015	-8.0474e-015	-1.94756e-014	-1.69312e-014	-1.90381e-014	-1.02398e-015	2.53188e-015	-1.16201e-015	6.27244e-015	-4.28211e-016	-1.0434e-016	1.10186e-014	-5.26385e-015	8.9634e-015	9.63744e-015	4.93844e-015	-2.05345e-015
-1.5539e-014	-8.32999e-015	4.8137e-015	2.88548e-015	7.53454e-015	2.30245e-015	-6.91959e-015	-8.39065e-015	-8.90434e-015	-8.30604e-015	-1.97166e-014	-1.73448e-014	-1.97561e-014	-1.22683e-015	2.28313e-015	-1.4388e-015	6.16114e-015	-4.87475e-016	-2.81036e-016	1.06195e-014	-5.06873e-015	8.74097e-015	9.45605e-015	4.63657e-015	-2.15426e-015
-1.58289e-014	-8.4701e-015	4.73159e-015	2.48461e-015	7.50368e-015	2.28531e-015	-6.91237e-015	-8.32868e-015	-9.11695e-015	-8.57835e-015	-1.99395e-014	-1.77557e-014	-2.04579e-014	-1.41045e-015	2.02321e-015	-1.71199e-015	6.03878e-015	-5.84701e-016	-4.7894e-016	1.02046e-014	-4.87981e-015	8.48519e-015	9.25224e-015	4.3119e-015	-2.26853e-015
-1.61047e-014	-8.60125e-015	4.6577e-015	2.07486e-015	7.43527e-015	2.24876e-015	-6.90626e-015	-8.28813e-015	-9.32663e-015	-8.86505e-015	-2.0144e-014	-1.81625e-014	-2.11417e-014	-1.57256e-015	1.75469e-015	-1.97846e-015	5.90556e-015	-7.17929e-016	-6.96832e-016	9.77685e-015	-4.69943e-015	8.19715e-015	9.02622e-015	3.96612e-015	-2.39548e-015
-1.6368e-014	-8.72539e-015	4.59267e-015	1.66051e-015	7.32914e-015	2.19358e-015	-6.90101e-015	-8.26845e-015	-9.53194e-015	-9.16555e-015	-2.03293e-014	-1.85639e-014	-2.18057e-014	-1.71236e-015	1.4801e-015	-2.23549e-015	5.76108e-015	-8.84694e-016	-9.33551e-016	9.33805e-015	-4.52962e-015	7.87814e-015	8.77849e-015	3.60121e-015	-2.53468e-015
-1.66203e-014	-8.84432e-015	4.53692e-015	1.24607e-015	7.18654e-015	2.12083e-015	-6.8958e-015	-8.26883e-015	-9.73171e-015	-9.47885e-015	-2.04949e-014	-1.89586e-014	-2.24485e-014	-1.82829e-015	1.20236e-015	-2.48048e-015	5.60573e-015	-1.08265e-015	-1.18797e-015	8.89051e-015	-4.37228e-015	7.52977e-015	8.50952e-015	3.21843e-015	-2.68592e-015
-1.68624e-014	-8.95909e-015	4.49126e-015	8.36056e-016	7.00899e-015	2.03191e-015	-6.89016e-015	-8.28877e-015	-9.92398e-015	-9.80475e-015	-2.06401e-014	-1.93456e-014	-2.30686e-014	-1.92047e-015	9.24452e-016	-2.71096e-015	5.43971e-015	-1.30888e-015	-1.45827e-015	8.43709e-015	-4.22935e-015	7.15329e-015	8.22011e-015	2.82032e-015	-2.84743e-015
-1.70958e-014	-9.07186e-015	4.45622e-015	4.34729e-016	6.79771e-015	1.9289e-015	-6.8834e-015	-8.32737e-015	-1.01069e-014	-1.01424e-014	-2.07649e-014	-1.97238e-014	-2.36646e-014	-1.98882e-015	6.48704e-016	-2.92545e-015	5.2629e-015	-1.56105e-015	-1.74293e-015	7.97967e-015	-4.10316e-015	6.74993e-015	7.91107e-015	2.40981e-015	-3.0192e-015
-1.7321e-014	-9.18397e-015	4.43157e-015	4.61039e-017	6.55483e-015	1.81266e-015	-6.87546e-015	-8.38364e-015	-1.02796e-014	-1.0491e-014	-2.08694e-014	-2.00915e-014	-2.42345e-014	-2.03271e-015	3.77267e-016	-3.12288e-015	5.07458e-015	-1.83581e-015	-2.04029e-015	7.5203e-015	-3.99463e-015	6.32117e-015	7.58374e-015	1.9885e-015	-3.20106e-015
-1.75396e-014	-9.29654e-015	4.41683e-015	-3.25662e-016	6.28247e-015	1.68494e-015	-6.86629e-015	-8.45547e-015	-1.04398e-014	-1.08493e-014	-2.09535e-014	-2.04473e-014	-2.47766e-014	-2.05275e-015	1.13217e-016	-3.30097e-015	4.87441e-015	-2.12956e-015	-2.34859e-015	7.06083e-015	-3.90571e-015	5.86926e-015	7.23895e-015	1.55866e-015	-3.39267e-015
-1.77529e-014	-9.41026e-015	4.41184e-015	-6.77326e-016	5.98315e-015	1.54736e-015	-6.85572e-015	-8.54221e-015	-1.05861e-014	-1.12158e-014	-2.10173e-014	-2.07897e-014	-2.529e-014	-2.04961e-015	-1.41207e-016	-3.45917e-015	4.66227e-015	-2.43945e-015	-2.66581e-015	6.60314e-015	-3.8376e-015	5.39527e-015	6.87769e-015	1.12272e-015	-3.59294e-015
-1.79616e-014	-9.52633e-015	4.41631e-015	-1.00546e-015	5.65953e-015	1.4011e-015	-6.84311e-015	-8.64237e-015	-1.07167e-014	-1.15889e-014	-2.10613e-014	-2.11171e-014	-2.57738e-014	-2.0233e-015	-3.84168e-016	-3.5964e-015	4.43781e-015	-2.76136e-015	-2.99001e-015	6.14816e-015	-3.79137e-015	4.90087e-015	6.50149e-015	6.82843e-016	-3.80178e-015
-1.81666e-014	-9.64516e-015	4.42934e-015	-1.30785e-015	5.31412e-015	1.24774e-015	-6.82801e-015	-8.75406e-015	-1.08306e-014	-1.19674e-014	-2.10861e-014	-2.14282e-014	-2.62274e-014	-1.97466e-015	-6.14248e-016	-3.71209e-015	4.20044e-015	-3.09272e-015	-3.31992e-015	5.69641e-015	-3.76822e-015	4.38779e-015	6.11223e-015	2.41497e-016	-4.01881e-015
-1.83689e-014	-9.76726e-015	4.45054e-015	-1.58197e-015	4.95061e-015	1.08886e-015	-6.80994e-015	-8.87531e-015	-1.09267e-014	-1.23493e-014	-2.10919e-014	-2.17214e-014	-2.66498e-014	-1.90615e-015	-8.30114e-016	-3.80637e-015	3.94922e-015	-3.42913e-015	-3.65297e-015	5.24939e-015	-3.76922e-015	3.858e-015	5.71126e-015	-1.98667e-016	-4.24292e-015
-1.85694e-014	-9.89256e-015	4.47849e-015	-1.82621e-015	4.57258e-015	9.25817e-016	-6.78841e-015	-9.00454e-015	-1.10032e-014	-1.27333e-014	-2.10797e-014	-2.19958e-014	-2.70399e-014	-1.81895e-015	-1.03037e-015	-3.87854e-015	3.68424e-015	-3.76782e-015	-3.98685e-015	4.80763e-015	-3.79492e-015	3.31275e-015	5.29992e-015	-6.35189e-016	-4.47388e-015
-1.87688e-014	-1.00208e-014	4.51224e-015	-2.03919e-015	4.18325e-015	7.5995e-016	-6.76325e-015	-9.14001e-015	-1.10592e-014	-1.31174e-014	-2.10506e-014	-2.22503e-014	-2.73973e-014	-1.7151e-015	-1.21377e-015	-3.92889e-015	3.40446e-015	-4.10574e-015	-4.31992e-015	4.37134e-015	-3.84563e-015	2.75397e-015	4.88002e-015	-1.0659e-015	-4.71047e-015
-1.89677e-014	-1.01523e-014	4.5505e-015	-2.22053e-015	3.78666e-015	5.92268e-016	-6.73411e-015	-9.27966e-015	-1.10931e-014	-1.34996e-014	-2.10054e-014	-2.24836e-014	-2.7722e-014	-1.59535e-015	-1.37903e-015	-3.95789e-015	3.10962e-015	-4.43906e-015	-4.65041e-015	3.94107e-015	-3.92126e-015	2.18358e-015	4.45321e-015	-1.48829e-015	-4.952e-015
-1.91657e-014	-1.02872e-014	4.59275e-015	-2.36979e-015	3.38643e-015	4.24041e-016	-6.70106e-015	-9.42185e-015	-1.11047e-014	-1.3878e-014	-2.09455e-014	-2.26949e-014	-2.80136e-014	-1.4623e-015	-1.52607e-015	-3.96689e-015	2.79952e-015	-4.7649e-015	-4.97606e-015	3.51716e-015	-4.0209e-015	1.60296e-015	4.02104e-015	-1.90007e-015	-5.19841e-015
-1.93631e-014	-1.04244e-014	4.63751e-015	-2.48678e-015	2.98571e-015	2.56397e-016	-6.66342e-015	-9.56525e-015	-1.10931e-014	-1.42506e-014	-2.08723e-014	-2.28834e-014	-2.82711e-014	-1.31922e-015	-1.65469e-015	-3.95733e-015	2.4735e-015	-5.08113e-015	-5.2954e-015	3.09935e-015	-4.14409e-015	1.01437e-015	3.58512e-015	-2.29932e-015	-5.449e-015
-1.95593e-014	-1.05633e-014	4.68312e-015	-2.57218e-015	2.58869e-015	9.09949e-017	-6.62035e-015	-9.70756e-015	-1.10578e-014	-1.46152e-014	-2.07868e-014	-2.30482e-014	-2.84944e-014	-1.16805e-015	-1.76432e-015	-3.92922e-015	2.13186e-015	-5.38529e-015	-5.60659e-015	2.68799e-015	-4.29032e-015	4.19049e-016	3.14682e-015	-2.68432e-015	-5.7028e-015
-1.97544e-014	-1.07038e-014	4.72817e-015	-2.62714e-015	2.1995e-015	-7.16322e-017	-6.5719e-015	-9.84704e-015	-1.09977e-014	-1.49705e-014	-2.06898e-014	-2.31887e-014	-2.86839e-014	-1.0113e-015	-1.85587e-015	-3.88395e-015	1.77389e-015	-5.67566e-015	-5.90754e-015	2.28305e-015	-4.45884e-015	-1.8134e-016	2.70799e-015	-3.05261e-015	-5.95938e-015
-1.99477e-014	-1.08445e-014	4.77163e-015	-2.65334e-015	1.82209e-015	-2.29872e-016	-6.51816e-015	-9.98171e-015	-1.09133e-014	-1.53138e-014	-2.05831e-014	-2.33044e-014	-2.88398e-014	-8.51841e-016	-1.92955e-015	-3.82282e-015	1.40009e-015	-5.95029e-015	-6.19659e-015	1.88458e-015	-4.64855e-015	-7.84393e-016	2.26954e-015	-3.40228e-015	-6.21923e-015
-2.01383e-014	-1.09849e-014	4.81271e-015	-2.65264e-015	1.45982e-015	-3.83561e-016	-6.45876e-015	-1.01105e-014	-1.08044e-014	-1.56432e-014	-2.04682e-014	-2.33948e-014	-2.89624e-014	-6.92127e-016	-1.9858e-015	-3.748e-015	1.01044e-015	-6.20694e-015	-6.47163e-015	1.49259e-015	-4.85789e-015	-1.38828e-015	1.8338e-015	-3.73155e-015	-6.48162e-015
-2.03256e-014	-1.11234e-014	4.85018e-015	-2.62709e-015	1.11627e-015	-5.31997e-016	-6.39345e-015	-1.0231e-014	-1.06707e-014	-1.59571e-014	-2.03464e-014	-2.34593e-014	-2.9052e-014	-5.34521e-016	-2.02554e-015	-3.66077e-015	6.06251e-016	-6.4445e-015	-6.73182e-015	1.10715e-015	-5.08466e-015	-1.99131e-015	1.40222e-015	-4.03944e-015	-6.74611e-015
-2.05081e-014	-1.12592e-014	4.8823e-015	-2.57922e-015	7.95216e-016	-6.75002e-016	-6.32227e-015	-1.03421e-014	-1.05129e-014	-1.62535e-014	-2.02193e-014	-2.34976e-014	-2.91088e-014	-3.81454e-016	-2.0502e-015	-3.56347e-015	1.88051e-016	-6.66225e-015	-6.97514e-015	7.27541e-016	-5.32809e-015	-2.59161e-015	9.75783e-016	-4.32499e-015	-7.01178e-015
-2.06845e-014	-1.13924e-014	4.90829e-015	-2.51143e-015	4.99951e-016	-8.11363e-016	-6.24518e-015	-1.04418e-014	-1.03316e-014	-1.65305e-014	-2.00878e-014	-2.3509e-014	-2.91333e-014	-2.36094e-016	-2.0611e-015	-3.45805e-015	-2.43099e-016	-6.85919e-015	-7.20047e-015	3.52942e-016	-5.58625e-015	-3.1871e-015	5.55808e-016	-4.58719e-015	-7.27834e-015
-2.08537e-014	-1.15211e-014	4.9274e-015	-2.42726e-015	2.33243e-016	-9.41442e-016	-6.16141e-015	-1.05293e-014	-1.01268e-014	-1.67871e-014	-1.99535e-014	-2.34937e-014	-2.91264e-014	-1.00968e-016	-2.05947e-015	-3.34629e-015	-6.85445e-016	-7.03441e-015	-7.40634e-015	-1.64255e-017	-5.85704e-015	-3.77582e-015	1.43444e-016	-4.82539e-015	-7.54548e-015
-2.10141e-014	-1.16444e-014	4.93834e-015	-2.32925e-015	-2.17588e-018	-1.06477e-015	-6.0708e-015	-1.06031e-014	-9.89998e-015	-1.70216e-014	-1.98176e-014	-2.34514e-014	-2.90891e-014	2.19437e-017	-2.0466e-015	-3.22974e-015	-1.13779e-015	-7.18798e-015	-7.59186e-015	-3.80183e-016	-6.13854e-015	-4.35607e-015	-2.60158e-016	-5.03916e-015	-7.81286e-015
-2.11636e-014	-1.17613e-014	4.94106e-015	-2.22035e-015	-2.0359e-016	-1.18147e-015	-5.97336e-015	-1.06621e-014	-9.65238e-015	-1.72329e-014	-1.9681e-014	-2.33822e-014	-2.90221e-014	1.30787e-016	-2.02416e-015	-3.11038e-015	-1.59795e-015	-7.32033e-015	-7.75608e-015	-7.38273e-016	-6.42871e-015	-4.9257e-015	-6.53425e-016	-5.22828e-015	-8.08097e-015
-2.13006e-014	-1.18715e-014	4.93401e-015	-2.1041e-015	-3.69093e-016	-1.29155e-015	-5.86943e-015	-1.07056e-014	-9.38522e-015	-1.74194e-014	-1.95449e-014	-2.32866e-014	-2.89263e-014	2.23484e-016	-1.99368e-015	-2.99048e-015	-2.06422e-015	-7.43206e-015	-7.89823e-015	-1.09004e-015	-6.72522e-015	-5.48311e-015	-1.0358e-015	-5.3922e-015	-8.34916e-015
-2.14231e-014	-1.19744e-014	4.91694e-015	-1.98277e-015	-4.97085e-016	-1.39481e-015	-5.75901e-015	-1.07326e-014	-9.09913e-015	-1.75803e-014	-1.941e-014	-2.31641e-014	-2.8803e-014	2.98186e-016	-1.95634e-015	-2.87093e-015	-2.5342e-015	-7.52383e-015	-8.01659e-015	-1.43495e-015	-7.02571e-015	-6.02593e-015	-1.40633e-015	-5.53117e-015	-8.61703e-015
-2.15281e-014	-1.20698e-014	4.88995e-015	-1.85947e-015	-5.86267e-016	-1.49152e-015	-5.6417e-015	-1.0742e-014	-8.79652e-015	-1.77145e-014	-1.92772e-014	-2.30146e-014	-2.86532e-014	3.52933e-016	-1.91372e-015	-2.75378e-015	-3.00591e-015	-7.59632e-015	-8.11082e-015	-1.77292e-015	-7.32777e-015	-6.55248e-015	-1.76456e-015	-5.64517e-015	-8.88447e-015
-2.16141e-014	-1.21567e-014	4.85296e-015	-1.73773e-015	-6.35516e-016	-1.58219e-015	-5.51735e-015	-1.07332e-014	-8.47844e-015	-1.78216e-014	-1.91469e-014	-2.28381e-014	-2.84788e-014	3.87121e-016	-1.86733e-015	-2.64059e-015	-3.47656e-015	-7.65098e-015	-8.18102e-015	-2.10338e-015	-7.62895e-015	-7.06083e-015	-2.11008e-015	-5.73445e-015	-9.15142e-015
-2.16787e-014	-1.22348e-014	4.80537e-015	-1.62087e-015	-6.44285e-016	-1.66703e-015	-5.38635e-015	-1.07051e-014	-8.14672e-015	-1.79006e-014	-1.90201e-014	-2.26355e-014	-2.82809e-014	3.99319e-016	-1.81824e-015	-2.53258e-015	-3.94369e-015	-7.68935e-015	-8.22682e-015	-2.42562e-015	-7.92654e-015	-7.54868e-015	-2.44215e-015	-5.8002e-015	-9.41772e-015
-2.17199e-014	-1.23044e-014	4.74698e-015	-1.5109e-015	-6.11943e-016	-1.74655e-015	-5.24902e-015	-1.06575e-014	-7.80333e-015	-1.79513e-014	-1.8897e-014	-2.24072e-014	-2.80609e-014	3.88665e-016	-1.76849e-015	-2.43148e-015	-4.40363e-015	-7.71307e-015	-8.24814e-015	-2.73868e-015	-8.21912e-015	-8.01423e-015	-2.75978e-015	-5.84331e-015	-9.68223e-015
-2.17349e-014	-1.23661e-014	4.67816e-015	-1.41018e-015	-5.38739e-016	-1.82144e-015	-5.10517e-015	-1.05908e-014	-7.44996e-015	-1.79736e-014	-1.87783e-014	-2.21533e-014	-2.78199e-014	3.55131e-016	-1.71857e-015	-2.33833e-015	-4.85385e-015	-7.72377e-015	-8.24458e-015	-3.04174e-015	-8.50481e-015	-8.45494e-015	-3.06361e-015	-5.86441e-015	-9.94405e-015
-2.17218e-014	-1.24194e-014	4.59959e-015	-1.32074e-015	-4.2606e-016	-1.89185e-015	-4.95461e-015	-1.05052e-014	-7.08871e-015	-1.79678e-014	-1.86639e-014	-2.18738e-014	-2.75597e-014	2.9902e-016	-1.66975e-015	-2.25391e-015	-5.29111e-015	-7.7229e-015	-8.21626e-015	-3.3332e-015	-8.78132e-015	-8.86923e-015	-3.3534e-015	-5.86504e-015	-1.02026e-014
-2.16789e-014	-1.24647e-014	4.51196e-015	-1.24424e-015	-2.74818e-016	-1.95958e-015	-4.79748e-015	-1.04004e-014	-6.72197e-015	-1.79337e-014	-1.85536e-014	-2.15692e-014	-2.72821e-014	2.20362e-016	-1.62288e-015	-2.17898e-015	-5.71247e-015	-7.71206e-015	-8.16342e-015	-3.61256e-015	-9.04665e-015	-9.25482e-015	-3.62932e-015	-5.84679e-015	-1.04582e-014
-2.16036e-014	-1.25024e-014	4.41628e-015	-1.18162e-015	-8.55658e-017	-2.02466e-015	-4.63361e-015	-1.02764e-014	-6.35198e-015	-1.78713e-014	-1.84472e-014	-2.12403e-014	-2.69884e-014	1.19234e-016	-1.57829e-015	-2.11343e-015	-6.11518e-015	-7.69347e-015	-8.08663e-015	-3.87882e-015	-9.29911e-015	-9.61023e-015	-3.89143e-015	-5.81143e-015	-1.071e-014
-2.14948e-014	-1.25325e-014	4.31232e-015	-1.13402e-015	1.40531e-016	-2.08756e-015	-4.46378e-015	-1.01326e-014	-5.98107e-015	-1.77812e-014	-1.83446e-014	-2.08876e-014	-2.668e-014	-3.17168e-018	-1.53702e-015	-2.05774e-015	-6.49629e-015	-7.66808e-015	-7.98658e-015	-4.13048e-015	-9.53686e-015	-9.93393e-015	-4.13985e-015	-5.7607e-015	-1.09571e-014
-2.13509e-014	-1.25552e-014	4.20144e-015	-1.10188e-015	4.0134e-016	-2.149e-015	-4.28842e-015	-9.96921e-015	-5.61142e-015	-1.76638e-014	-1.82453e-014	-2.05121e-014	-2.63586e-014	-1.45803e-016	-1.49905e-015	-2.01273e-015	-6.85265e-015	-7.638e-015	-7.864e-015	-4.36587e-015	-9.75867e-015	-1.02243e-014	-4.37509e-015	-5.69612e-015	-1.11991e-014
-2.11703e-014	-1.25712e-014	4.0845e-015	-1.08563e-015	6.94564e-016	-2.20977e-015	-4.10729e-015	-9.78649e-015	-5.24512e-015	-1.75199e-014	-1.81481e-014	-2.01137e-014	-2.60252e-014	-3.07252e-016	-1.46469e-015	-1.97853e-015	-7.18154e-015	-7.60505e-015	-7.71933e-015	-4.58422e-015	-9.96308e-015	-1.04796e-014	-4.59744e-015	-5.6199e-015	-1.14348e-014
-2.09516e-014	-1.2581e-014	3.96306e-015	-1.08549e-015	1.01763e-015	-2.27044e-015	-3.9209e-015	-9.58526e-015	-4.8849e-015	-1.735e-014	-1.80523e-014	-1.9693e-014	-2.56817e-014	-4.85993e-016	-1.43403e-015	-1.95535e-015	-7.48052e-015	-7.57069e-015	-7.55346e-015	-4.78407e-015	-1.01488e-014	-1.06986e-014	-4.80696e-015	-5.53415e-015	-1.16635e-014
-2.06942e-014	-1.2585e-014	3.83819e-015	-1.10133e-015	1.36815e-015	-2.33103e-015	-3.72991e-015	-9.36576e-015	-4.53222e-015	-1.71551e-014	-1.79567e-014	-1.92506e-014	-2.53292e-014	-6.80283e-016	-1.40711e-015	-1.94252e-015	-7.74701e-015	-7.53672e-015	-7.36705e-015	-4.96445e-015	-1.03143e-014	-1.08808e-014	-5.00374e-015	-5.44087e-015	-1.18846e-014
-2.03971e-014	-1.25844e-014	3.71106e-015	-1.13281e-015	1.74273e-015	-2.39257e-015	-3.53467e-015	-9.12862e-015	-4.18951e-015	-1.69356e-014	-1.78601e-014	-1.87868e-014	-2.49684e-014	-8.87998e-016	-1.38373e-015	-1.93931e-015	-7.9798e-015	-7.50484e-015	-7.16144e-015	-5.12353e-015	-1.04593e-014	-1.10253e-014	-5.18894e-015	-5.3425e-015	-1.2097e-014
-2.00604e-014	-1.25801e-014	3.58333e-015	-1.17875e-015	2.13847e-015	-2.45541e-015	-3.33561e-015	-8.87417e-015	-3.85807e-015	-1.66924e-014	-1.77612e-014	-1.83024e-014	-2.46008e-014	-1.10666e-015	-1.36357e-015	-1.94554e-015	-8.1773e-015	-7.4765e-015	-6.93816e-015	-5.26001e-015	-1.05835e-014	-1.11313e-014	-5.36338e-015	-5.24089e-015	-1.23004e-014
-1.9684e-014	-1.25726e-014	3.45628e-015	-1.23796e-015	2.55217e-015	-2.51999e-015	-3.13262e-015	-8.60339e-015	-3.53993e-015	-1.64265e-014	-1.76581e-014	-1.77979e-014	-2.42282e-014	-1.33418e-015	-1.34608e-015	-1.95998e-015	-8.33768e-015	-7.45199e-015	-6.69864e-015	-5.37362e-015	-1.06865e-014	-1.11982e-014	-5.52722e-015	-5.13834e-015	-1.24934e-014
-1.92686e-014	-1.25621e-014	3.33159e-015	-1.30893e-015	2.98025e-015	-2.58711e-015	-2.92602e-015	-8.31741e-015	-3.23594e-015	-1.61387e-014	-1.75496e-014	-1.72738e-014	-2.38508e-014	-1.56764e-015	-1.33082e-015	-1.98288e-015	-8.4598e-015	-7.43276e-015	-6.44373e-015	-5.46355e-015	-1.07679e-014	-1.12259e-014	-5.68124e-015	-5.03657e-015	-1.26756e-014
-1.88146e-014	-1.25492e-014	3.21044e-015	-1.39036e-015	3.41939e-015	-2.65692e-015	-2.71683e-015	-8.0174e-015	-2.9476e-015	-1.58304e-014	-1.74337e-014	-1.6731e-014	-2.34699e-014	-1.80466e-015	-1.31721e-015	-2.01305e-015	-8.54367e-015	-7.41994e-015	-6.17528e-015	-5.52895e-015	-1.08278e-014	-1.12143e-014	-5.82665e-015	-4.93778e-015	-1.2846e-014
-1.83234e-014	-1.25346e-014	3.09431e-015	-1.47982e-015	3.86553e-015	-2.72967e-015	-2.50597e-015	-7.70408e-015	-2.67609e-015	-1.55024e-014	-1.73094e-014	-1.617e-014	-2.3086e-014	-2.04269e-015	-1.30453e-015	-2.04999e-015	-8.58854e-015	-7.41389e-015	-5.89493e-015	-5.56967e-015	-1.08666e-014	-1.11642e-014	-5.96373e-015	-4.84386e-015	-1.30035e-014
-1.7796e-014	-1.25183e-014	2.98442e-015	-1.57524e-015	4.31531e-015	-2.80565e-015	-2.29335e-015	-7.37836e-015	-2.42281e-015	-1.51555e-014	-1.71741e-014	-1.5592e-014	-2.26995e-014	-2.27846e-015	-1.29166e-015	-2.09247e-015	-8.59409e-015	-7.41511e-015	-5.60505e-015	-5.58577e-015	-1.08842e-014	-1.10766e-014	-6.09304e-015	-4.75643e-015	-1.31466e-014
-1.72336e-014	-1.25008e-014	2.88211e-015	-1.67442e-015	4.76532e-015	-2.88494e-015	-2.08004e-015	-7.04161e-015	-2.18752e-015	-1.47907e-014	-1.70261e-014	-1.49978e-014	-2.23103e-014	-2.5096e-015	-1.27777e-015	-2.13972e-015	-8.56213e-015	-7.42393e-015	-5.30683e-015	-5.57695e-015	-1.08809e-014	-1.09525e-014	-6.21574e-015	-4.67734e-015	-1.3275e-014
-1.66383e-014	-1.24825e-014	2.78944e-015	-1.77563e-015	5.21133e-015	-2.9679e-015	-1.86732e-015	-6.69546e-015	-1.97089e-015	-1.44092e-014	-1.68636e-014	-1.43881e-014	-2.19188e-014	-2.7337e-015	-1.26208e-015	-2.19042e-015	-8.49312e-015	-7.4409e-015	-5.00186e-015	-5.54354e-015	-1.08578e-014	-1.07934e-014	-6.33326e-015	-4.60841e-015	-1.33879e-014
-1.60122e-014	-1.24632e-014	2.70724e-015	-1.87668e-015	5.65007e-015	-3.0549e-015	-1.6555e-015	-6.34094e-015	-1.77316e-015	-1.40121e-014	-1.66843e-014	-1.3764e-014	-2.15252e-014	-2.94779e-015	-1.24421e-015	-2.24271e-015	-8.38778e-015	-7.46597e-015	-4.69186e-015	-5.48637e-015	-1.08156e-014	-1.06007e-014	-6.44617e-015	-4.55068e-015	-1.34848e-014
-1.53586e-014	-1.24426e-014	2.63681e-015	-1.97513e-015	6.07835e-015	-3.1455e-015	-1.44562e-015	-5.97895e-015	-1.59342e-015	-1.36004e-014	-1.64867e-014	-1.31262e-014	-2.113e-014	-3.14901e-015	-1.22329e-015	-2.29597e-015	-8.24808e-015	-7.4989e-015	-4.37838e-015	-5.40614e-015	-1.07548e-014	-1.03769e-014	-6.55505e-015	-4.50563e-015	-1.35649e-014
-1.46799e-014	-1.24196e-014	2.57917e-015	-2.06923e-015	6.49331e-015	-3.23917e-015	-1.23824e-015	-5.61021e-015	-1.43072e-015	-1.31745e-014	-1.62686e-014	-1.24761e-014	-2.07327e-014	-3.33564e-015	-1.19818e-015	-2.34911e-015	-8.07683e-015	-7.53903e-015	-4.06233e-015	-5.30385e-015	-1.06764e-014	-1.01243e-014	-6.6603e-015	-4.47382e-015	-1.36276e-014
-1.39791e-014	-1.23939e-014	2.53531e-015	-2.15742e-015	6.89168e-015	-3.33531e-015	-1.03342e-015	-5.23579e-015	-1.28469e-015	-1.27356e-014	-1.60283e-014	-1.18141e-014	-2.03326e-014	-3.50439e-015	-1.16845e-015	-2.40034e-015	-7.87641e-015	-7.58554e-015	-3.74584e-015	-5.18132e-015	-1.0581e-014	-9.84458e-015	-6.76269e-015	-4.45639e-015	-1.3672e-014
-1.32592e-014	-1.23647e-014	2.50648e-015	-2.23713e-015	7.27097e-015	-3.43336e-015	-8.31663e-016	-4.85684e-015	-1.15394e-015	-1.22849e-014	-1.57637e-014	-1.11409e-014	-1.99292e-014	-3.65345e-015	-1.13352e-015	-2.44879e-015	-7.65002e-015	-7.63822e-015	-3.43031e-015	-5.04079e-015	-1.047e-014	-9.5411e-015	-6.86298e-015	-4.45386e-015	-1.36971e-014
-1.25233e-014	-1.23314e-014	2.49247e-015	-2.30659e-015	7.62859e-015	-3.53306e-015	-6.33194e-016	-4.47445e-015	-1.03713e-015	-1.1823e-014	-1.54733e-014	-1.0458e-014	-1.95219e-014	-3.78116e-015	-1.09246e-015	-2.49405e-015	-7.40026e-015	-7.69664e-015	-3.11668e-015	-4.88344e-015	-1.03446e-014	-9.21713e-015	-6.96219e-015	-4.46706e-015	-1.37025e-014
-1.1775e-014	-1.22932e-014	2.4943e-015	-2.36457e-015	7.96285e-015	-3.63429e-015	-4.3814e-016	-4.08953e-015	-9.32327e-016	-1.13512e-014	-1.5156e-014	-9.76659e-015	-1.91104e-014	-3.88596e-015	-1.04563e-015	-2.53432e-015	-7.13064e-015	-7.75957e-015	-2.807e-015	-4.71172e-015	-1.02056e-014	-8.87599e-015	-7.06093e-015	-4.49617e-015	-1.36883e-014
-1.10173e-014	-1.22488e-014	2.51228e-015	-2.4091e-015	8.27099e-015	-3.73595e-015	-2.46835e-016	-3.70283e-015	-8.3755e-016	-1.08702e-014	-1.48096e-014	-9.06815e-015	-1.86941e-014	-3.96626e-015	-9.925e-016	-2.5691e-015	-6.84401e-015	-7.82648e-015	-2.50317e-015	-4.52867e-015	-1.00541e-014	-8.5216e-015	-7.15966e-015	-4.54102e-015	-1.3655e-014
-1.02538e-014	-1.21975e-014	2.54662e-015	-2.43977e-015	8.55112e-015	-3.83698e-015	-5.94854e-017	-3.31576e-015	-7.5091e-016	-1.03813e-014	-1.44328e-014	-8.3638e-015	-1.82723e-014	-4.02096e-015	-9.32485e-016	-2.59646e-015	-6.54382e-015	-7.89669e-015	-2.2059e-015	-4.33673e-015	-9.89124e-015	-8.15783e-015	-7.25909e-015	-4.60134e-015	-1.36023e-014
-9.48854e-015	-1.21385e-014	2.59732e-015	-2.45525e-015	8.80264e-015	-3.9363e-015	1.23697e-016	-2.92928e-015	-6.69902e-016	-9.8849e-015	-1.40243e-014	-7.65501e-015	-1.78446e-014	-4.04991e-015	-8.65745e-016	-2.61573e-015	-6.23411e-015	-7.96892e-015	-1.91676e-015	-4.13859e-015	-9.71759e-015	-7.78866e-015	-7.35948e-015	-4.67696e-015	-1.35301e-014
-8.72577e-015	-1.20698e-014	2.66459e-015	-2.4551e-015	9.02464e-015	-4.033e-015	3.0287e-016	-2.54439e-015	-5.92158e-016	-9.3819e-015	-1.35829e-014	-6.9433e-015	-1.74093e-014	-4.05212e-015	-7.9307e-016	-2.62567e-015	-5.91884e-015	-8.04233e-015	-1.63607e-015	-3.93723e-015	-9.53434e-015	-7.41836e-015	-7.46159e-015	-4.76711e-015	-1.34389e-014
-7.9684e-015	-1.19904e-014	2.74836e-015	-2.43862e-015	9.21694e-015	-4.12587e-015	4.78287e-016	-2.16132e-015	-5.1476e-016	-8.87282e-015	-1.31082e-014	-6.22897e-015	-1.69653e-014	-4.02678e-015	-7.14659e-016	-2.62495e-015	-5.60153e-015	-8.11656e-015	-1.36499e-015	-3.73601e-015	-9.34295e-015	-7.05086e-015	-7.56593e-015	-4.8716e-015	-1.3329e-014
-7.22028e-015	-1.18987e-014	2.84838e-015	-2.40575e-015	9.37935e-015	-4.21395e-015	6.50899e-016	-1.781e-015	-4.34513e-016	-8.35922e-015	-1.25996e-014	-5.51369e-015	-1.65113e-014	-3.97381e-015	-6.31354e-016	-2.61284e-015	-5.28576e-015	-8.19041e-015	-1.10458e-015	-3.53717e-015	-9.1443e-015	-6.69028e-015	-7.67251e-015	-4.98937e-015	-1.3201e-014
-6.48439e-015	-1.17938e-014	2.96433e-015	-2.35717e-015	9.51142e-015	-4.296e-015	8.20975e-016	-1.40422e-015	-3.48717e-016	-7.84133e-015	-1.20566e-014	-4.79916e-015	-1.60469e-014	-3.89423e-015	-5.43311e-016	-2.58847e-015	-4.97579e-015	-8.26229e-015	-8.54895e-016	-3.34407e-015	-8.93794e-015	-6.34045e-015	-7.78182e-015	-5.12002e-015	-1.30555e-014
-5.76367e-015	-1.16742e-014	3.09481e-015	-2.2932e-015	9.61349e-015	-4.37038e-015	9.88981e-016	-1.03124e-015	-2.54383e-016	-7.3202e-015	-1.14788e-014	-4.08683e-015	-1.55713e-014	-3.78849e-015	-4.51136e-016	-2.55143e-015	-4.67553e-015	-8.33201e-015	-6.16636e-016	-3.15938e-015	-8.72487e-015	-6.00546e-015	-7.89426e-015	-5.26172e-015	-1.28937e-014
-5.06164e-015	-1.15383e-014	3.23926e-015	-2.21474e-015	9.68626e-015	-4.43603e-015	1.15584e-015	-6.62046e-016	-1.48729e-016	-6.79675e-015	-1.08662e-014	-3.37791e-015	-1.50834e-014	-3.65773e-015	-3.56065e-016	-2.50163e-015	-4.38832e-015	-8.39859e-015	-3.90072e-016	-2.9871e-015	-8.50628e-015	-5.6889e-015	-8.00997e-015	-5.41346e-015	-1.27166e-014
-4.3806e-015	-1.13846e-014	3.39684e-015	-2.12281e-015	9.73017e-015	-4.49187e-015	1.3222e-015	-2.97526e-016	-2.93465e-017	-6.27216e-015	-1.02194e-014	-2.67362e-015	-1.45819e-014	-3.50355e-015	-2.59014e-016	-2.43825e-015	-4.11772e-015	-8.4616e-015	-1.7614e-016	-2.82994e-015	-8.28274e-015	-5.39449e-015	-8.1288e-015	-5.57358e-015	-1.25248e-014
-3.72328e-015	-1.12121e-014	3.56622e-015	-2.0185e-015	9.74685e-015	-4.53658e-015	1.48935e-015	6.21384e-017	1.06962e-016	-5.74774e-015	-9.53844e-015	-1.97533e-015	-1.40662e-014	-3.32774e-015	-1.61013e-016	-2.3608e-015	-3.86697e-015	-8.51943e-015	2.51391e-017	-2.69077e-015	-8.05472e-015	-5.12539e-015	-8.25076e-015	-5.74012e-015	-1.23195e-014
-3.09168e-015	-1.10203e-014	3.74656e-015	-1.90323e-015	9.73808e-015	-4.56951e-015	1.65864e-015	4.17046e-016	2.63073e-016	-5.22409e-015	-8.82449e-015	-1.28428e-015	-1.35358e-014	-3.13172e-015	-6.30854e-017	-2.26846e-015	-3.63839e-015	-8.57145e-015	2.13396e-016	-2.5726e-015	-7.82218e-015	-4.88487e-015	-8.37618e-015	-5.91163e-015	-1.21021e-014
-2.48738e-015	-1.08079e-014	3.93643e-015	-1.77825e-015	9.70569e-015	-4.58921e-015	1.83068e-015	7.67299e-016	4.41128e-016	-4.70248e-015	-8.07847e-015	-6.01351e-016	-1.29902e-014	-2.91761e-015	3.33899e-017	-2.16165e-015	-3.43429e-015	-8.61718e-015	3.89066e-016	-2.47787e-015	-7.58518e-015	-4.67558e-015	-8.5052e-015	-6.08659e-015	-1.18736e-014
-1.9122e-015	-1.05733e-014	4.13478e-015	-1.6452e-015	9.6506e-015	-4.59515e-015	2.00752e-015	1.11292e-015	6.43622e-016	-4.18394e-015	-7.3013e-015	7.21561e-017	-1.2429e-014	-2.68813e-015	1.27208e-016	-2.0402e-015	-3.25676e-015	-8.65612e-015	5.52928e-016	-2.40835e-015	-7.34367e-015	-4.50039e-015	-8.63778e-015	-6.26397e-015	-1.16352e-014
-1.3674e-015	-1.03166e-014	4.3401e-015	-1.50591e-015	9.57544e-015	-4.58584e-015	2.19057e-015	1.45402e-015	8.72956e-016	-3.66956e-015	-6.49447e-015	7.35201e-016	-1.18524e-014	-2.44585e-015	2.17325e-016	-1.90418e-015	-3.10761e-015	-8.68873e-015	7.0493e-016	-2.36616e-015	-7.09762e-015	-4.36217e-015	-8.774e-015	-6.44161e-015	-1.13876e-014
-8.54418e-016	-1.00379e-014	4.55058e-015	-1.36244e-015	9.48233e-015	-4.56066e-015	2.3816e-015	1.79085e-015	1.13063e-015	-3.16084e-015	-5.66006e-015	1.38675e-015	-1.12606e-014	-2.19302e-015	3.02816e-016	-1.75356e-015	-2.98841e-015	-8.71494e-015	8.45751e-016	-2.35311e-015	-6.84696e-015	-4.26227e-015	-8.91351e-015	-6.61749e-015	-1.11316e-014
-3.73914e-016	-9.73734e-015	4.76469e-015	-1.21629e-015	9.37349e-015	-4.51961e-015	2.58249e-015	2.12356e-015	1.418e-015	-2.65884e-015	-4.80002e-015	2.02555e-015	-1.06529e-014	-1.93262e-015	3.82383e-016	-1.58844e-015	-2.90038e-015	-8.73441e-015	9.75411e-016	-2.37045e-015	-6.59145e-015	-4.20178e-015	-9.05627e-015	-6.79062e-015	-1.08693e-014
7.45122e-017	-9.41414e-015	4.98101e-015	-1.06995e-015	9.2512e-015	-4.46082e-015	2.79427e-015	2.45213e-015	1.73699e-015	-2.16483e-015	-3.91612e-015	2.65056e-015	-1.00289e-014	-1.66737e-015	4.55051e-016	-1.40977e-015	-2.8441e-015	-8.74744e-015	1.09485e-015	-2.41965e-015	-6.33021e-015	-4.18155e-015	-9.20197e-015	-6.95898e-015	-1.06022e-014
4.90964e-016	-9.06927e-015	5.19783e-015	-9.25117e-016	9.11845e-015	-4.38425e-015	3.01843e-015	2.77687e-015	2.08842e-015	-1.67966e-015	-3.01082e-015	3.26145e-015	-9.38929e-015	-1.40005e-015	5.198e-016	-1.21807e-015	-2.82036e-015	-8.75318e-015	1.20455e-015	-2.50188e-015	-6.06247e-015	-4.20232e-015	-9.35026e-015	-7.12137e-015	-1.03318e-014
8.75814e-016	-8.70365e-015	5.41344e-015	-7.83182e-016	8.97747e-015	-4.28964e-015	3.2567e-015	3.09816e-015	2.47272e-015	-1.20469e-015	-2.08689e-015	3.85745e-015	-8.73492e-015	-1.13316e-015	5.7535e-016	-1.0146e-015	-2.82795e-015	-8.75225e-015	1.30537e-015	-2.6172e-015	-5.78777e-015	-4.26394e-015	-9.50088e-015	-7.2773e-015	-1.00592e-014
1.22945e-015	-8.31823e-015	5.62645e-015	-6.4605e-016	8.83074e-015	-4.17686e-015	3.50955e-015	3.41581e-015	2.89084e-015	-7.41079e-016	-1.1467e-015	4.43819e-015	-8.06672e-015	-8.69759e-016	6.20837e-016	-8.00446e-016	-2.86684e-015	-8.74501e-015	1.39793e-015	-2.76507e-015	-5.50611e-015	-4.36562e-015	-9.65321e-015	-7.42569e-015	-9.78533e-015
1.55317e-015	-7.91458e-015	5.83526e-015	-5.16179e-016	8.68061e-015	-4.04569e-015	3.77925e-015	3.73061e-015	3.34308e-015	-2.90227e-016	-1.93043e-016	5.00349e-015	-7.3857e-015	-6.125e-016	6.55752e-016	-5.76207e-016	-2.93673e-015	-8.73211e-015	1.48266e-015	-2.94562e-015	-5.2163e-015	-4.50658e-015	-9.80685e-015	-7.56503e-015	-9.51137e-015
1.84788e-015	-7.49417e-015	6.03791e-015	-3.9493e-016	8.52811e-015	-3.89646e-015	4.06697e-015	4.04306e-015	3.82861e-015	1.46889e-016	7.70751e-016	5.55251e-015	-6.69218e-015	-3.64353e-016	6.79665e-016	-3.43478e-016	-3.03635e-015	-8.71395e-015	1.5604e-015	-3.15837e-015	-4.9175e-015	-4.68575e-015	-9.96137e-015	-7.69465e-015	-9.2383e-015
2.11531e-015	-7.05777e-015	6.23344e-015	-2.83935e-016	8.37541e-015	-3.72994e-015	4.37288e-015	4.35436e-015	4.34613e-015	5.68989e-016	1.74149e-015	6.08517e-015	-5.98752e-015	-1.27737e-016	6.91256e-016	-1.04242e-016	-3.16473e-015	-8.69105e-015	1.63142e-015	-3.40191e-015	-4.6105e-015	-4.90115e-015	-1.01164e-014	-7.81401e-015	-8.96697e-015
2.35716e-015	-6.60704e-015	6.42006e-015	-1.85378e-016	8.22415e-015	-3.5466e-015	4.69714e-015	4.66466e-015	4.89408e-015	9.7514e-016	2.71596e-015	6.6009e-015	-5.27316e-015	9.48845e-017	6.90805e-016	1.4006e-016	-3.31993e-015	-8.66424e-015	1.69647e-015	-3.67517e-015	-4.29438e-015	-5.15058e-015	-1.02715e-014	-7.92238e-015	-8.69909e-015
2.57495e-015	-6.14392e-015	6.5959e-015	-1.00814e-016	8.07631e-015	-3.34752e-015	5.041e-015	4.97477e-015	5.4708e-015	1.36433e-015	3.69031e-015	7.09981e-015	-4.55038e-015	3.00998e-016	6.78108e-016	3.8774e-016	-3.49949e-015	-8.63383e-015	1.75601e-015	-3.97614e-015	-3.96841e-015	-5.4311e-015	-1.04259e-014	-8.01928e-015	-8.43513e-015
2.77097e-015	-5.67146e-015	6.75969e-015	-3.13097e-017	7.93334e-015	-3.13367e-015	5.40477e-015	5.28501e-015	6.07455e-015	1.73535e-015	4.66163e-015	7.58157e-015	-3.82071e-015	4.88885e-016	6.52797e-016	6.36147e-016	-3.70168e-015	-8.60004e-015	1.8108e-015	-4.3035e-015	-3.6332e-015	-5.73998e-015	-1.05793e-014	-8.10418e-015	-8.17607e-015
2.94688e-015	-5.19189e-015	6.91053e-015	2.24023e-017	7.79646e-015	-2.90671e-015	5.78781e-015	5.59488e-015	6.70302e-015	2.08714e-015	5.6264e-015	8.04642e-015	-3.08612e-015	6.57048e-016	6.15215e-016	8.83103e-016	-3.92521e-015	-8.5637e-015	1.86174e-015	-4.65452e-015	-3.28782e-015	-6.07381e-015	-1.07312e-014	-8.17737e-015	-7.92238e-015
3.10528e-015	-4.70726e-015	7.04719e-015	5.98876e-017	7.66652e-015	-2.66819e-015	6.18975e-015	5.90434e-015	7.3533e-015	2.41928e-015	6.58091e-015	8.49426e-015	-2.34791e-015	8.03834e-016	5.65636e-016	1.12695e-015	-4.16776e-015	-8.52574e-015	1.90855e-015	-5.02647e-015	-2.93254e-015	-6.42896e-015	-1.0881e-014	-8.23913e-015	-7.67478e-015
3.24833e-015	-4.22025e-015	7.16934e-015	8.05861e-017	7.54386e-015	-2.41981e-015	6.61018e-015	6.21385e-015	8.02181e-015	2.73049e-015	7.52197e-015	8.9253e-015	-1.60796e-015	9.27954e-016	5.04564e-016	1.36524e-015	-4.42679e-015	-8.48704e-015	1.95262e-015	-5.41672e-015	-2.56737e-015	-6.80163e-015	-1.1028e-014	-8.28948e-015	-7.43347e-015
3.37809e-015	-3.73394e-015	7.27579e-015	8.39757e-017	7.42845e-015	-2.16315e-015	7.04822e-015	6.52323e-015	8.70527e-015	3.02e-015	8.44613e-015	9.33968e-015	-8.69013e-016	1.02881e-015	4.3261e-016	1.59621e-015	-4.70056e-015	-8.44807e-015	1.99422e-015	-5.8224e-015	-2.19212e-015	-7.18789e-015	-1.11713e-014	-8.32859e-015	-7.19871e-015
3.49678e-015	-3.25046e-015	7.36593e-015	6.9622e-017	7.32079e-015	-1.90045e-015	7.5024e-015	6.8328e-015	9.4003e-015	3.28737e-015	9.34961e-015	9.73755e-015	-1.32718e-016	1.10486e-015	3.50309e-016	1.81798e-015	-4.98622e-015	-8.40926e-015	2.03312e-015	-6.23988e-015	-1.80739e-015	-7.58342e-015	-1.13107e-014	-8.35755e-015	-6.97072e-015
3.60695e-015	-2.77299e-015	7.43937e-015	3.74339e-017	7.22134e-015	-1.63388e-015	7.97081e-015	7.14169e-015	1.01032e-014	3.53242e-015	1.02296e-014	1.01188e-014	5.99411e-016	1.15587e-015	2.58836e-016	2.02853e-015	-5.28159e-015	-8.37044e-015	2.07008e-015	-6.66661e-015	-1.41322e-015	-7.98399e-015	-1.14457e-014	-8.37716e-015	-6.7497e-015
3.71043e-015	-2.30359e-015	7.49519e-015	-1.18136e-017	7.12978e-015	-1.36622e-015	8.45096e-015	7.44957e-015	1.08106e-014	3.75453e-015	1.10829e-014	1.04835e-014	1.32515e-015	1.1815e-015	1.59138e-016	2.22522e-015	-5.58443e-015	-8.33181e-015	2.10544e-015	-7.09875e-015	-1.01068e-015	-8.38537e-015	-1.15753e-014	-8.38762e-015	-6.53546e-015
3.8092e-015	-1.84529e-015	7.53354e-015	-7.82956e-017	7.04526e-015	-1.0999e-015	8.94046e-015	7.75657e-015	1.15178e-014	3.95325e-015	1.19066e-014	1.08319e-014	2.04264e-015	1.18162e-015	5.21114e-017	2.4058e-015	-5.89242e-015	-8.29458e-015	2.13862e-015	-7.53331e-015	-6.01203e-016	-8.78342e-015	-1.1699e-014	-8.38976e-015	-6.32853e-015
3.90528e-015	-1.40081e-015	7.55404e-015	-1.61833e-016	6.96666e-015	-8.36987e-016	9.43683e-015	8.06202e-015	1.22206e-014	4.12858e-015	1.26976e-014	1.1164e-014	2.74995e-015	1.15739e-015	-6.1045e-017	2.56845e-015	-6.20346e-015	-8.2593e-015	2.16941e-015	-7.96671e-015	-1.85766e-016	-9.17309e-015	-1.18163e-014	-8.38504e-015	-6.1291e-015
4.00093e-015	-9.72861e-016	7.55627e-015	-2.62264e-016	6.89312e-015	-5.80121e-016	9.93723e-015	8.36428e-015	1.2915e-014	4.28062e-015	1.34533e-014	1.14803e-014	3.44481e-015	1.10919e-015	-1.78997e-016	2.71155e-015	-6.51575e-015	-8.22549e-015	2.19791e-015	-8.3957e-015	2.34037e-016	-9.54997e-015	-1.19263e-014	-8.37415e-015	-5.93709e-015
4.09765e-015	-5.63766e-016	7.54049e-015	-3.78874e-016	6.82382e-015	-3.31805e-016	1.0438e-014	8.66309e-015	1.35971e-014	4.40964e-015	1.41716e-014	1.17812e-014	4.12626e-015	1.03769e-015	-3.00714e-016	2.83373e-015	-6.82757e-015	-8.19327e-015	2.2242e-015	-8.81744e-015	6.57389e-016	-9.91015e-015	-1.20286e-014	-8.35797e-015	-5.75218e-015
4.19726e-015	-1.75548e-016	7.5063e-015	-5.10339e-016	6.75736e-015	-9.49742e-017	1.09353e-014	8.95688e-015	1.42621e-014	4.51554e-015	1.48498e-014	1.20664e-014	4.79286e-015	9.4453e-016	-4.24729e-016	2.93298e-015	-7.13733e-015	-8.16246e-015	2.24824e-015	-9.22817e-015	1.08164e-015	-1.02498e-014	-1.21225e-014	-8.33741e-015	-5.57385e-015
4.30135e-015	1.89926e-016	7.45449e-015	-6.55873e-016	6.69125e-015	1.27795e-016	1.14254e-014	9.24482e-015	1.49054e-014	4.59903e-015	1.5486e-014	1.23358e-014	5.44289e-015	8.30808e-016	-5.50357e-016	3.00817e-015	-7.44311e-015	-8.13254e-015	2.27017e-015	-9.6245e-015	1.50493e-015	-1.05653e-014	-1.22075e-014	-8.31439e-015	-5.40241e-015
4.41178e-015	5.30666e-016	7.38493e-015	-8.1475e-016	6.62386e-015	3.33877e-016	1.19044e-014	9.52559e-015	1.55226e-014	4.66068e-015	1.60783e-014	1.25896e-014	6.07533e-015	6.9864e-016	-6.75524e-016	3.05864e-015	-7.74436e-015	-8.10301e-015	2.28917e-015	-1.00041e-014	1.92499e-015	-1.08531e-014	-1.22826e-014	-8.28912e-015	-5.23824e-015
4.52851e-015	8.4471e-016	7.29881e-015	-9.85038e-016	6.55362e-015	5.21295e-016	1.23683e-014	9.79781e-015	1.61102e-014	4.70069e-015	1.66253e-014	1.28277e-014	6.6884e-015	5.49797e-016	-7.99335e-016	3.08324e-015	-8.0391e-015	-8.0733e-015	2.30475e-015	-1.03649e-014	2.33987e-015	-1.11096e-014	-1.23472e-014	-8.26231e-015	-5.0809e-015
4.65245e-015	1.13073e-015	7.19651e-015	-1.16562e-015	6.47906e-015	6.87067e-016	1.28134e-014	1.00604e-014	1.6665e-014	4.71954e-015	1.71258e-014	1.30504e-014	7.28058e-015	3.86004e-016	-9.20754e-016	3.08137e-015	-8.32623e-015	-8.04298e-015	2.31611e-015	-1.07037e-014	2.7467e-015	-1.13319e-014	-1.24005e-014	-8.23549e-015	-4.93056e-015
4.78445e-015	1.38818e-015	7.0784e-015	-1.35544e-015	6.39781e-015	8.30072e-016	1.32355e-014	1.03133e-014	1.71826e-014	4.71864e-015	1.75788e-014	1.32577e-014	7.8507e-015	2.0979e-016	-1.03854e-015	3.05286e-015	-8.60479e-015	-8.01232e-015	2.32352e-015	-1.10183e-014	3.14316e-015	-1.15177e-014	-1.24421e-014	-8.20963e-015	-4.78705e-015
4.92454e-015	1.61624e-015	6.94526e-015	-1.55337e-015	6.30827e-015	9.48049e-016	1.36302e-014	1.05546e-014	1.76601e-014	4.69917e-015	1.79837e-014	1.34497e-014	8.39779e-015	2.33267e-017	-1.15172e-015	2.99797e-015	-8.87434e-015	-7.98046e-015	2.32661e-015	-1.13071e-014	3.52702e-015	-1.16647e-014	-1.24716e-014	-8.18495e-015	-4.65003e-015
5.07281e-015	1.81495e-015	6.798e-015	-1.75805e-015	6.20859e-015	1.03954e-015	1.39928e-014	1.07818e-014	1.80946e-014	4.6617e-015	1.83404e-014	1.36266e-014	8.92088e-015	-1.70877e-016	-1.25948e-015	2.91754e-015	-9.13367e-015	-7.94626e-015	2.32477e-015	-1.1568e-014	3.89547e-015	-1.17714e-014	-1.24884e-014	-8.16231e-015	-4.51975e-015
5.22952e-015	1.98446e-015	6.6382e-015	-1.9672e-015	6.09723e-015	1.103e-015	1.43201e-014	1.09936e-014	1.84828e-014	4.60724e-015	1.86486e-014	1.37884e-014	9.41879e-015	-3.70756e-016	-1.3609e-015	2.81178e-015	-9.38286e-015	-7.90922e-015	2.3178e-015	-1.18001e-014	4.24632e-015	-1.18371e-014	-1.2492e-014	-8.14208e-015	-4.39561e-015
5.39469e-015	2.12469e-015	6.46676e-015	-2.17945e-015	5.97253e-015	1.13726e-015	1.46081e-014	1.11882e-014	1.88224e-014	4.5369e-015	1.89083e-014	1.3935e-014	9.89081e-015	-5.73436e-016	-1.45517e-015	2.68228e-015	-9.62141e-015	-7.86847e-015	2.30529e-015	-1.20024e-014	4.57621e-015	-1.18609e-014	-1.24828e-014	-8.12423e-015	-4.2782e-015
5.56744e-015	2.23549e-015	6.28444e-015	-2.39397e-015	5.83318e-015	1.14172e-015	1.48532e-014	1.13644e-014	1.9111e-014	4.45246e-015	1.91198e-014	1.40661e-014	1.03372e-014	-7.76964e-016	-1.54069e-015	2.5303e-015	-9.84852e-015	-7.82316e-015	2.28701e-015	-1.21739e-014	4.88228e-015	-1.18424e-014	-1.24601e-014	-8.10927e-015	-4.16777e-015
5.74738e-015	2.3177e-015	6.09238e-015	-2.60901e-015	5.67724e-015	1.11574e-015	1.50523e-014	1.15214e-014	1.93475e-014	4.35457e-015	1.92836e-014	1.41818e-014	1.0757e-014	-9.78544e-016	-1.61733e-015	2.35699e-015	-1.0064e-014	-7.77264e-015	2.263e-015	-1.23141e-014	5.16243e-015	-1.17811e-014	-1.24234e-014	-8.0971e-015	-4.06465e-015
5.93422e-015	2.37245e-015	5.89158e-015	-2.82295e-015	5.50385e-015	1.05961e-015	1.52022e-014	1.16583e-014	1.95302e-014	4.24457e-015	1.94006e-014	1.42817e-014	1.11501e-014	-1.17579e-015	-1.68484e-015	2.16482e-015	-1.02672e-014	-7.71665e-015	2.2335e-015	-1.24233e-014	5.41444e-015	-1.16777e-014	-1.23727e-014	-8.08713e-015	-3.96886e-015
6.12663e-015	2.40127e-015	5.68316e-015	-3.03406e-015	5.31223e-015	9.73031e-016	1.53002e-014	1.17739e-014	1.9658e-014	4.12366e-015	1.94718e-014	1.43656e-014	1.1517e-014	-1.36639e-015	-1.74278e-015	1.95631e-015	-1.04584e-014	-7.65426e-015	2.19765e-015	-1.25009e-014	5.63596e-015	-1.15331e-014	-1.23076e-014	-8.07974e-015	-3.88089e-015
6.32363e-015	2.40575e-015	5.46803e-015	-3.2411e-015	5.10168e-015	8.56319e-016	1.53441e-014	1.18664e-014	1.97306e-014	3.99315e-015	1.94986e-014	1.44336e-014	1.18567e-014	-1.54793e-015	-1.79085e-015	1.73347e-015	-1.06378e-014	-7.58504e-015	2.15534e-015	-1.25475e-014	5.82412e-015	-1.13481e-014	-1.22281e-014	-8.07434e-015	-3.80076e-015
6.52451e-015	2.38752e-015	5.24774e-015	-3.44297e-015	4.87172e-015	7.10104e-016	1.53322e-014	1.19356e-014	1.97479e-014	3.85377e-015	1.94829e-014	1.4486e-014	1.21693e-014	-1.71728e-015	-1.82845e-015	1.49861e-015	-1.08046e-014	-7.50879e-015	2.10709e-015	-1.25635e-014	5.97797e-015	-1.11246e-014	-1.21343e-014	-8.0699e-015	-3.72876e-015
6.72774e-015	2.34819e-015	5.02337e-015	-3.63833e-015	4.62301e-015	5.35315e-016	1.52632e-014	1.198e-014	1.97102e-014	3.70713e-015	1.94268e-014	1.45227e-014	1.2454e-014	-1.87287e-015	-1.85551e-015	1.25513e-015	-1.0959e-014	-7.4247e-015	2.05323e-015	-1.25496e-014	6.09608e-015	-1.08643e-014	-1.20261e-014	-8.06608e-015	-3.66454e-015
6.93239e-015	2.28976e-015	4.79616e-015	-3.82606e-015	4.35592e-015	3.32808e-016	1.51361e-014	1.19987e-014	1.96175e-014	3.55451e-015	1.93316e-014	1.45439e-014	1.27114e-014	-2.01278e-015	-1.87221e-015	1.00576e-015	-1.11012e-014	-7.33262e-015	1.99356e-015	-1.25067e-014	6.17695e-015	-1.057e-014	-1.19039e-014	-8.06215e-015	-3.60828e-015
7.13785e-015	2.21449e-015	4.56676e-015	-4.0047e-015	4.07152e-015	1.03508e-016	1.4951e-014	1.19911e-014	1.94713e-014	3.39676e-015	1.91993e-014	1.45495e-014	1.29417e-014	-2.13572e-015	-1.87914e-015	7.53928e-016	-1.12308e-014	-7.23199e-015	1.92779e-015	-1.2436e-014	6.21864e-015	-1.02444e-014	-1.17678e-014	-8.0569e-015	-3.56025e-015
7.34287e-015	2.125e-015	4.3366e-015	-4.17304e-015	3.77e-015	-1.5072e-016	1.47081e-014	1.1957e-014	1.92724e-014	3.23465e-015	1.90323e-014	1.45389e-014	1.3145e-014	-2.23997e-015	-1.8766e-015	5.02906e-016	-1.13472e-014	-7.12229e-015	1.85672e-015	-1.23402e-014	6.2214e-015	-9.88999e-015	-1.1618e-014	-8.04949e-015	-3.52127e-015
7.54613e-015	2.02437e-015	4.10563e-015	-4.32962e-015	3.45269e-015	-4.2804e-016	1.44078e-014	1.18964e-014	1.90224e-014	3.06944e-015	1.88325e-014	1.45121e-014	1.33212e-014	-2.324e-015	-1.86447e-015	2.56085e-016	-1.14501e-014	-7.00387e-015	1.78044e-015	-1.222e-014	6.18496e-015	-9.51021e-015	-1.14541e-014	-8.0391e-015	-3.49158e-015
7.74605e-015	1.91467e-015	3.87518e-015	-4.47365e-015	3.12113e-015	-7.26396e-016	1.40522e-014	1.18086e-014	1.87234e-014	2.9019e-015	1.86022e-014	1.44697e-014	1.34704e-014	-2.38677e-015	-1.84288e-015	1.61321e-017	-1.15396e-014	-6.8766e-015	1.69919e-015	-1.20765e-014	6.10832e-015	-9.10819e-015	-1.12765e-014	-8.02454e-015	-3.47149e-015
7.94209e-015	1.7983e-015	3.64675e-015	-4.60452e-015	2.77682e-015	-1.0437e-015	1.36427e-014	1.16933e-014	1.8377e-014	2.73254e-015	1.83434e-014	1.44119e-014	1.35933e-014	-2.42739e-015	-1.8125e-015	-2.13927e-016	-1.16154e-014	-6.74115e-015	1.61385e-015	-1.19122e-014	5.99158e-015	-8.68679e-015	-1.10855e-014	-8.00418e-015	-3.46112e-015
8.13341e-015	1.67729e-015	3.42069e-015	-4.72197e-015	2.42163e-015	-1.37682e-015	1.31819e-014	1.15511e-014	1.79856e-014	2.56254e-015	1.80582e-014	1.43394e-014	1.3689e-014	-2.44546e-015	-1.77376e-015	-4.31157e-016	-1.1677e-014	-6.59789e-015	1.52477e-015	-1.17291e-014	5.83546e-015	-8.24998e-015	-1.08817e-014	-7.97723e-015	-3.46082e-015
8.31833e-015	1.55432e-015	3.19727e-015	-4.82477e-015	2.05806e-015	-1.72278e-015	1.26724e-014	1.13823e-014	1.75519e-014	2.39321e-015	1.7749e-014	1.42525e-014	1.37578e-014	-2.44075e-015	-1.72708e-015	-6.33197e-016	-1.17242e-014	-6.44751e-015	1.43185e-015	-1.15294e-014	5.64059e-015	-7.80091e-015	-1.0666e-014	-7.94345e-015	-3.47086e-015
8.49629e-015	1.43188e-015	2.97739e-015	-4.91216e-015	1.68852e-015	-2.07932e-015	1.21177e-014	1.1188e-014	1.7079e-014	2.22487e-015	1.74182e-014	1.4151e-014	1.38002e-014	-2.41295e-015	-1.67316e-015	-8.17335e-016	-1.17563e-014	-6.29067e-015	1.3356e-015	-1.13147e-014	5.40869e-015	-7.3435e-015	-1.04384e-014	-7.90115e-015	-3.49149e-015
8.66644e-015	1.31244e-015	2.7621e-015	-4.98348e-015	1.31614e-015	-2.44464e-015	1.15214e-014	1.09691e-014	1.65691e-014	2.05768e-015	1.70681e-014	1.40359e-014	1.38166e-014	-2.36194e-015	-1.61267e-015	-9.80879e-016	-1.17733e-014	-6.12817e-015	1.2371e-015	-1.10863e-014	5.14115e-015	-6.88163e-015	-1.01994e-014	-7.84892e-015	-3.52288e-015
8.82771e-015	1.19807e-015	2.55126e-015	-5.0385e-015	9.43469e-016	-2.8157e-015	1.08877e-014	1.07271e-014	1.60253e-014	1.89218e-015	1.67004e-014	1.39076e-014	1.38068e-014	-2.28759e-015	-1.54594e-015	-1.12189e-015	-1.17748e-014	-5.96072e-015	1.13709e-015	-1.08462e-014	4.83953e-015	-6.41852e-015	-9.95001e-015	-7.78626e-015	-3.56511e-015
8.98002e-015	1.09079e-015	2.34503e-015	-5.07704e-015	5.72947e-016	-3.19049e-015	1.02214e-014	1.04625e-014	1.54504e-014	1.72913e-015	1.63174e-014	1.37661e-014	1.37707e-014	-2.19074e-015	-1.47304e-015	-1.23854e-015	-1.17608e-014	-5.78953e-015	1.03622e-015	-1.05962e-014	4.50584e-015	-5.95759e-015	-9.69074e-015	-7.71282e-015	-3.61764e-015
9.12253e-015	9.92346e-016	2.14372e-015	-5.09901e-015	2.0734e-016	-3.5668e-015	9.52689e-015	1.01765e-014	1.48481e-014	1.56789e-015	1.59213e-014	1.36119e-014	1.37084e-014	-2.0714e-015	-1.39412e-015	-1.32956e-015	-1.17309e-014	-5.61573e-015	9.34646e-016	-1.03387e-014	4.14227e-015	-5.50253e-015	-9.42221e-015	-7.62759e-015	-3.68032e-015
9.25429e-015	9.04663e-016	1.94827e-015	-5.10365e-015	-1.51031e-016	-3.94169e-015	8.8088e-015	9.87044e-015	1.42222e-014	1.40863e-015	1.55137e-014	1.34455e-014	1.36207e-014	-1.93104e-015	-1.31044e-015	-1.39383e-015	-1.16856e-014	-5.44092e-015	8.33095e-016	-1.00753e-014	3.75196e-015	-5.05656e-015	-9.14512e-015	-7.53009e-015	-3.75356e-015
9.37522e-015	8.28607e-016	1.75868e-015	-5.09141e-015	-4.98697e-016	-4.31311e-015	8.07189e-015	9.54503e-015	1.35755e-014	1.25163e-015	1.50969e-014	1.32678e-014	1.35077e-014	-1.77046e-015	-1.22202e-015	-1.43088e-015	-1.16248e-014	-5.26594e-015	7.31466e-016	-9.80838e-015	3.33762e-015	-4.62265e-015	-8.85988e-015	-7.41996e-015	-3.83728e-015
9.48498e-015	7.6524e-016	1.57536e-015	-5.06209e-015	-8.32944e-016	-4.67941e-015	7.32172e-015	9.20183e-015	1.29117e-014	1.09711e-015	1.46721e-014	1.30795e-014	1.33686e-014	-1.59049e-015	-1.12994e-015	-1.4404e-015	-1.15485e-014	-5.09244e-015	6.30443e-016	-9.53881e-015	2.90232e-015	-4.20358e-015	-8.56715e-015	-7.29693e-015	-3.93087e-015
9.58295e-015	7.16649e-016	1.39828e-015	-5.01571e-015	-1.1509e-015	-5.03813e-015	6.56283e-015	8.84245e-015	1.22327e-014	9.44484e-016	1.42407e-014	1.2881e-014	1.32038e-014	-1.3926e-015	-1.03419e-015	-1.42271e-015	-1.14569e-014	-4.92219e-015	5.30211e-016	-9.26794e-015	2.44884e-015	-3.80262e-015	-8.26792e-015	-7.16035e-015	-4.03428e-015
9.66881e-015	6.82809e-016	1.22752e-015	-4.95336e-015	-1.45005e-015	-5.38764e-015	5.80029e-015	8.4688e-015	1.15417e-014	7.93823e-016	1.38037e-014	1.26732e-014	1.30128e-014	-1.17943e-015	-9.35504e-016	-1.37846e-015	-1.13507e-014	-4.75703e-015	4.30931e-016	-8.99729e-015	1.98056e-015	-3.42229e-015	-7.96302e-015	-7.01107e-015	-4.14757e-015
9.74254e-015	6.64253e-016	1.06292e-015	-4.87556e-015	-1.72798e-015	-5.72663e-015	5.03925e-015	8.08298e-015	1.08419e-014	6.44556e-016	1.3362e-014	1.24567e-014	1.2796e-014	-9.52416e-016	-8.3417e-016	-1.30867e-015	-1.12298e-014	-4.59882e-015	3.32997e-016	-8.72882e-015	1.5008e-015	-3.06448e-015	-7.65257e-015	-6.84945e-015	-4.26999e-015
9.80381e-015	6.61503e-016	9.04628e-016	-4.78341e-015	-1.98276e-015	-6.0532e-015	4.28357e-015	7.68671e-015	1.01364e-014	4.96399e-016	1.29162e-014	1.22315e-014	1.25539e-014	-7.13081e-016	-7.3024e-016	-1.21484e-015	-1.10955e-014	-4.44883e-015	2.36408e-016	-8.46369e-015	1.01331e-015	-2.73119e-015	-7.33739e-015	-6.67495e-015	-4.40139e-015
9.85238e-015	6.74933e-016	7.5236e-016	-4.67737e-015	-2.21238e-015	-6.36718e-015	3.53792e-015	7.28106e-015	9.42821e-015	3.48822e-016	1.24679e-014	1.19992e-014	1.22863e-014	-4.62981e-016	-6.23879e-016	-1.09838e-015	-1.09478e-014	-4.30851e-015	1.41719e-016	-8.20218e-015	5.20748e-016	-2.42408e-015	-7.01794e-015	-6.48754e-015	-4.54091e-015
9.8884e-015	7.04545e-016	6.05726e-016	-4.55896e-015	-2.41527e-015	-6.66731e-015	2.80688e-015	6.86761e-015	8.7199e-015	2.01274e-016	1.20175e-014	1.17599e-014	1.19929e-014	-2.04278e-016	-5.15657e-016	-9.61514e-016	-1.07872e-014	-4.17923e-015	4.84534e-017	-7.94546e-015	2.62341e-017	-2.14459e-015	-6.69442e-015	-6.28821e-015	-4.68791e-015
9.9117e-015	7.49178e-016	4.64975e-016	-4.42851e-015	-2.5899e-015	-6.95302e-015	2.09423e-015	6.44752e-015	8.01337e-015	5.33601e-017	1.15656e-014	1.15144e-014	1.16742e-014	6.08578e-017	-4.05822e-016	-8.05796e-016	-1.06153e-014	-4.06248e-015	-4.33693e-017	-7.69507e-015	-4.67107e-016	-1.89404e-015	-6.36799e-015	-6.07812e-015	-4.84224e-015
9.92219e-015	8.0843e-016	3.30086e-016	-4.28766e-015	-2.7356e-015	-7.22412e-015	1.40359e-015	6.02232e-015	7.31133e-015	-9.55888e-017	1.11122e-014	1.12634e-014	1.13302e-014	3.30239e-016	-2.94907e-016	-6.3478e-016	-1.04329e-014	-3.95917e-015	-1.34264e-016	-7.45178e-015	-9.56231e-016	-1.67297e-015	-6.03928e-015	-5.85836e-015	-5.00304e-015
9.91996e-015	8.81923e-016	2.01215e-016	-4.13759e-015	-2.85118e-015	-7.48069e-015	7.37811e-016	5.59307e-015	6.61613e-015	-2.46215e-016	1.06574e-014	1.10073e-014	1.09617e-014	6.01817e-016	-1.83141e-016	-4.51852e-016	-1.02413e-014	-3.87066e-015	-2.2426e-016	-7.21577e-015	-1.43817e-015	-1.48219e-015	-5.70881e-015	-5.62978e-015	-5.16925e-015
9.90492e-015	9.67289e-016	7.7699e-017	-3.97984e-015	-2.93679e-015	-7.72241e-015	9.98689e-017	5.16101e-015	5.92948e-015	-3.99134e-016	1.02016e-014	1.07465e-014	1.05687e-014	8.73574e-016	-7.02466e-017	-2.59343e-016	-1.00416e-014	-3.79824e-015	-3.1362e-016	-6.98751e-015	-1.91068e-015	-1.32192e-015	-5.37686e-015	-5.39338e-015	-5.34064e-015
9.87667e-015	1.06323e-015	-4.0299e-017	-3.81571e-015	-2.99161e-015	-7.94905e-015	-5.08218e-016	4.72748e-015	5.2538e-015	-5.54639e-016	9.74445e-015	1.04816e-014	1.01519e-014	1.1444e-015	4.33051e-017	-6.09506e-017	-9.83475e-015	-3.74249e-015	-4.03376e-016	-6.76782e-015	-2.37032e-015	-1.19231e-015	-5.04358e-015	-5.15108e-015	-5.51643e-015
9.83546e-015	1.16858e-015	-1.52675e-016	-3.64666e-015	-3.01642e-015	-8.16078e-015	-1.0858e-015	4.29435e-015	4.59152e-015	-7.13308e-016	9.28573e-015	1.02134e-014	9.71143e-015	1.41199e-015	1.57089e-016	1.40272e-016	-9.62208e-015	-3.70425e-015	-4.93578e-016	-6.55693e-015	-2.81406e-015	-1.09357e-015	-4.70956e-015	-4.90487e-015	-5.69612e-015
9.78182e-015	1.28167e-015	-2.59506e-016	-3.47481e-015	-3.01204e-015	-8.35761e-015	-1.63199e-015	3.86258e-015	3.9438e-015	-8.76037e-016	8.82565e-015	9.94186e-015	9.24882e-015	1.67415e-015	2.71581e-016	3.40903e-016	-9.40471e-015	-3.68403e-015	-5.84413e-016	-6.35545e-015	-3.23956e-015	-1.02507e-015	-4.37567e-015	-4.65564e-015	-5.87899e-015
9.71577e-015	1.40105e-015	-3.60978e-016	-3.30145e-015	-2.97996e-015	-8.54071e-015	-2.14512e-015	3.43322e-015	3.31162e-015	-1.04351e-015	8.36436e-015	9.6677e-015	8.76479e-015	1.92924e-015	3.85647e-016	5.37105e-016	-9.18466e-015	-3.68195e-015	-6.76417e-016	-6.16373e-015	-3.64484e-015	-9.8623e-016	-4.04201e-015	-4.40513e-015	-6.06363e-015
9.63732e-015	1.52533e-015	-4.5637e-016	-3.12782e-015	-2.92104e-015	-8.71029e-015	-2.62535e-015	3.00617e-015	2.69594e-015	-1.2162e-015	7.90148e-015	9.39122e-015	8.25926e-015	2.17562e-015	4.99278e-016	7.25485e-016	-8.96328e-015	-3.69832e-015	-7.70326e-016	-5.9818e-015	-4.0282e-015	-9.76318e-016	-3.70873e-015	-4.15492e-015	-6.24985e-015
9.54646e-015	1.65269e-015	-5.46342e-016	-2.95632e-015	-2.83742e-015	-8.86673e-015	-3.07304e-015	2.58219e-015	2.09838e-015	-1.39467e-015	7.43641e-015	9.11314e-015	7.73407e-015	2.41191e-015	6.12067e-016	9.02855e-016	-8.74202e-015	-3.73316e-015	-8.66697e-016	-5.81005e-015	-4.38925e-015	-9.9428e-016	-3.37666e-015	-3.90628e-015	-6.43696e-015
9.44312e-015	1.78122e-015	-6.30121e-016	-2.78893e-015	-2.73073e-015	-9.01036e-015	-3.48946e-015	2.1616e-015	1.51985e-015	-1.57946e-015	6.96925e-015	8.83358e-015	7.1905e-015	2.63644e-015	7.2313e-016	1.06619e-015	-8.52267e-015	-3.78664e-015	-9.66255e-016	-5.64808e-015	-4.72707e-015	-1.03924e-015	-3.04579e-015	-3.66059e-015	-6.62422e-015
9.32739e-015	1.90849e-015	-7.07607e-016	-2.62704e-015	-2.60299e-015	-9.14191e-015	-3.87614e-015	1.74456e-015	9.60568e-016	-1.77131e-015	6.49935e-015	8.55241e-015	6.62997e-015	2.84834e-015	8.31901e-016	1.21235e-015	-8.30651e-015	-3.85812e-015	-1.06905e-015	-5.4962e-015	-5.04056e-015	-1.11002e-015	-2.71665e-015	-3.41934e-015	-6.811e-015
9.19905e-015	2.03256e-015	-7.79726e-016	-2.47227e-015	-2.45723e-015	-9.26176e-015	-4.23359e-015	1.33195e-015	4.20983e-016	-1.97032e-015	6.02669e-015	8.27024e-015	6.05409e-015	3.04622e-015	9.37592e-016	1.33868e-015	-8.09467e-015	-3.94688e-015	-1.1757e-015	-5.35417e-015	-5.32927e-015	-1.2051e-015	-2.38987e-015	-3.18425e-015	-6.99658e-015
9.05709e-015	2.15117e-015	-8.45785e-016	-2.32648e-015	-2.29571e-015	-9.37036e-015	-4.56424e-015	9.2365e-016	-9.8498e-017	-2.17679e-015	5.55141e-015	7.98708e-015	5.46458e-015	3.22881e-015	1.03978e-015	1.44326e-015	-7.88838e-015	-4.05202e-015	-1.28739e-015	-5.22106e-015	-5.59316e-015	-1.32307e-015	-2.06617e-015	-2.95669e-015	-7.18048e-015
8.90238e-015	2.26339e-015	-9.0483e-016	-2.19079e-015	-2.12077e-015	-9.46801e-015	-4.87038e-015	5.18784e-016	-5.97605e-016	-2.39068e-015	5.07327e-015	7.70317e-015	4.8627e-015	3.39582e-015	1.13758e-015	1.52365e-015	-7.68896e-015	-4.17215e-015	-1.40487e-015	-5.09755e-015	-5.83197e-015	-1.4622e-015	-1.74572e-015	-2.73807e-015	-7.36187e-015
8.73497e-015	2.3673e-015	-9.56922e-016	-2.06626e-015	-1.93459e-015	-9.55521e-015	-5.15434e-015	1.17465e-016	-1.07596e-015	-2.61238e-015	4.59193e-015	7.41871e-015	4.25097e-015	3.54675e-015	1.23045e-015	1.5781e-015	-7.49707e-015	-4.30625e-015	-1.52824e-015	-4.9828e-015	-6.04638e-015	-1.62091e-015	-1.42872e-015	-2.53023e-015	-7.53941e-015
8.55464e-015	2.46161e-015	-1.0018e-015	-1.95401e-015	-1.74042e-015	-9.63128e-015	-5.4188e-015	-2.79751e-016	-1.533e-015	-2.84218e-015	4.10828e-015	7.1339e-015	3.63115e-015	3.68031e-015	1.31787e-015	1.60539e-015	-7.31361e-015	-4.45299e-015	-1.65721e-015	-4.87666e-015	-6.23713e-015	-1.79737e-015	-1.11566e-015	-2.33417e-015	-7.71294e-015
8.36074e-015	2.54528e-015	-1.03914e-015	-1.85531e-015	-1.54164e-015	-9.69587e-015	-5.66602e-015	-6.73323e-016	-1.96897e-015	-3.07968e-015	3.62164e-015	6.84854e-015	3.00468e-015	3.79656e-015	1.39898e-015	1.60519e-015	-7.13897e-015	-4.61049e-015	-1.79231e-015	-4.77879e-015	-6.40432e-015	-1.98921e-015	-8.07111e-016	-2.15127e-015	-7.88161e-015
8.15345e-015	2.61682e-015	-1.06874e-015	-1.77118e-015	-1.34121e-015	-9.74906e-015	-5.89898e-015	-1.06322e-015	-2.3839e-015	-3.32518e-015	3.13174e-015	6.56289e-015	2.37358e-015	3.89529e-015	1.47317e-015	1.57659e-015	-6.97395e-015	-4.77733e-015	-1.93381e-015	-4.68876e-015	-6.54881e-015	-2.19532e-015	-5.04068e-016	-1.98212e-015	-8.04525e-015
7.93288e-015	2.67468e-015	-1.09047e-015	-1.70187e-015	-1.14215e-015	-9.79024e-015	-6.12079e-015	-1.44974e-015	-2.77801e-015	-3.57868e-015	2.63934e-015	6.27711e-015	1.74003e-015	3.97667e-015	1.53984e-015	1.51991e-015	-6.81871e-015	-4.95168e-015	-2.08167e-015	-4.60587e-015	-6.67228e-015	-2.41377e-015	-2.07202e-016	-1.82805e-015	-8.20364e-015
7.69939e-015	2.71804e-015	-1.10406e-015	-1.64747e-015	-9.46972e-016	-9.8192e-015	-6.33478e-015	-1.83277e-015	-3.15169e-015	-3.84033e-015	2.14482e-015	5.99134e-015	1.10558e-015	4.04046e-015	1.59872e-015	1.43591e-015	-6.67356e-015	-5.13237e-015	-2.23587e-015	-4.53036e-015	-6.77622e-015	-2.64326e-015	8.26861e-017	-1.68952e-015	-8.35616e-015
7.45292e-015	2.74677e-015	-1.10908e-015	-1.6081e-015	-7.58361e-016	-9.83528e-015	-6.54373e-015	-2.21334e-015	-3.50543e-015	-4.10896e-015	1.64885e-015	5.70598e-015	4.72632e-016	4.08715e-015	1.64931e-015	1.32534e-015	-6.53857e-015	-5.31681e-015	-2.39652e-015	-4.46247e-015	-6.86137e-015	-2.88177e-015	3.65066e-016	-1.56679e-015	-8.50234e-015
7.19366e-015	2.76034e-015	-1.10522e-015	-1.58391e-015	-5.78942e-016	-9.83778e-015	-6.74957e-015	-2.59066e-015	-3.83987e-015	-4.38421e-015	1.15211e-015	5.4211e-015	-1.56057e-016	4.11725e-015	1.69094e-015	1.18905e-015	-6.4129e-015	-5.50329e-015	-2.56296e-015	-4.40127e-015	-6.92984e-015	-3.12777e-015	6.39214e-016	-1.46057e-015	-8.64228e-015
6.92163e-015	2.75848e-015	-1.09193e-015	-1.57459e-015	-4.10652e-016	-9.82557e-015	-6.9549e-015	-2.96459e-015	-4.15524e-015	-4.66581e-015	6.54949e-016	5.13657e-015	-7.78604e-016	4.13177e-015	1.72289e-015	1.02844e-015	-6.2962e-015	-5.69013e-015	-2.73478e-015	-4.34603e-015	-6.9834e-015	-3.37974e-015	9.041e-016	-1.37151e-015	-8.77531e-015
6.63719e-015	2.74041e-015	-1.06867e-015	-1.57839e-015	-2.55247e-016	-9.79705e-015	-7.16162e-015	-3.33514e-015	-4.45169e-015	-4.9532e-015	1.58016e-016	4.85276e-015	-1.39245e-015	4.1309e-015	1.74526e-015	8.45477e-016	-6.18874e-015	-5.87508e-015	-2.91127e-015	-4.29695e-015	-7.02405e-015	-3.63672e-015	1.15893e-015	-1.29923e-015	-8.90089e-015
6.34132e-015	2.70599e-015	-1.03527e-015	-1.59501e-015	-1.1469e-016	-9.7515e-015	-7.37203e-015	-3.70241e-015	-4.73015e-015	-5.24516e-015	-3.38149e-016	4.56969e-015	-1.99567e-015	4.11574e-015	1.75714e-015	6.42956e-016	-6.08989e-015	-6.05643e-015	-3.0925e-015	-4.25314e-015	-7.05338e-015	-3.89721e-015	1.40263e-015	-1.24391e-015	-9.01885e-015
6.03499e-015	2.65533e-015	-9.91459e-016	-1.62348e-015	1.00952e-017	-9.68799e-015	-7.58786e-015	-4.06656e-015	-4.99031e-015	-5.54154e-015	-8.31954e-016	4.28717e-015	-2.58685e-015	4.08772e-015	1.75882e-015	4.23813e-016	-5.99808e-015	-6.23241e-015	-3.27711e-015	-4.21368e-015	-7.07323e-015	-4.16026e-015	1.6348e-015	-1.20595e-015	-9.1286e-015
5.71848e-015	2.58875e-015	-9.36955e-016	-1.66224e-015	1.18182e-016	-9.6052e-015	-7.80935e-015	-4.42706e-015	-5.23303e-015	-5.84134e-015	-1.32274e-015	4.00562e-015	-3.16489e-015	4.04795e-015	1.75016e-015	1.90402e-016	-5.91243e-015	-6.40179e-015	-3.46484e-015	-4.17859e-015	-7.08522e-015	-4.42507e-015	1.8542e-015	-1.18484e-015	-9.23012e-015
5.39192e-015	2.50651e-015	-8.7156e-016	-1.70924e-015	2.08622e-016	-9.50247e-015	-8.03752e-015	-4.78355e-015	-5.45929e-015	-6.1433e-015	-1.80958e-015	3.72487e-015	-3.7277e-015	3.99755e-015	1.73092e-015	-5.41648e-017	-5.83203e-015	-6.563e-015	-3.65503e-015	-4.14685e-015	-7.0916e-015	-4.69036e-015	2.05997e-015	-1.18093e-015	-9.32289e-015
5.0564e-015	2.40969e-015	-7.95481e-016	-1.7635e-015	2.80728e-016	-9.37851e-015	-8.27317e-015	-5.1357e-015	-5.67001e-015	-6.44652e-015	-2.29152e-015	3.44515e-015	-4.27368e-015	3.93785e-015	1.70138e-015	-3.06492e-016	-5.75616e-015	-6.71465e-015	-3.84608e-015	-4.11833e-015	-7.09412e-015	-4.95544e-015	2.25121e-015	-1.19401e-015	-9.40715e-015
4.71298e-015	2.29872e-015	-7.08398e-016	-1.82311e-015	3.34827e-016	-9.23258e-015	-8.51548e-015	-5.48245e-015	-5.86647e-015	-6.74956e-015	-2.76724e-015	3.16649e-015	-4.80213e-015	3.87055e-015	1.6616e-015	-5.62908e-016	-5.68381e-015	-6.85566e-015	-4.03731e-015	-4.09205e-015	-7.09447e-015	-5.2188e-015	2.42682e-015	-1.22373e-015	-9.48223e-015
4.36227e-015	2.17425e-015	-6.09718e-016	-1.88596e-015	3.71532e-016	-9.06401e-015	-8.76412e-015	-5.82335e-015	-6.04877e-015	-7.05185e-015	-3.23568e-015	2.88891e-015	-5.31122e-015	3.79701e-015	1.61304e-015	-8.20291e-016	-5.61395e-015	-6.98512e-015	-4.22707e-015	-4.06726e-015	-7.0942e-015	-5.47978e-015	2.58636e-015	-1.26864e-015	-9.54802e-015
4.0057e-015	2.03789e-015	-4.99883e-016	-1.9497e-015	3.91538e-016	-8.8722e-015	-9.01798e-015	-6.15796e-015	-6.21743e-015	-7.35223e-015	-3.69586e-015	2.61244e-015	-5.80056e-015	3.7185e-015	1.55572e-015	-1.07537e-015	-5.545e-015	-7.10163e-015	-4.41459e-015	-4.04376e-015	-7.09457e-015	-5.73802e-015	2.72859e-015	-1.32786e-015	-9.6046e-015
3.64429e-015	1.89035e-015	-3.79028e-016	-2.01229e-015	3.9634e-016	-8.65675e-015	-9.27571e-015	-6.48508e-015	-6.3733e-015	-7.64903e-015	-4.14691e-015	2.33761e-015	-6.26935e-015	3.63646e-015	1.49094e-015	-1.32481e-015	-5.47656e-015	-7.20469e-015	-4.59899e-015	-4.02083e-015	-7.09729e-015	-5.99297e-015	2.85254e-015	-1.40162e-015	-9.6517e-015
3.27936e-015	1.733e-015	-2.47407e-016	-2.07149e-015	3.87071e-016	-8.41797e-015	-9.53598e-015	-6.80324e-015	-6.51683e-015	-7.94113e-015	-4.58767e-015	2.06458e-015	-6.71659e-015	3.5526e-015	1.4198e-015	-1.5654e-015	-5.40789e-015	-7.29352e-015	-4.77866e-015	-3.99784e-015	-7.10351e-015	-6.24405e-015	2.95778e-015	-1.48925e-015	-9.68927e-015
2.91289e-015	1.56668e-015	-1.04452e-016	-2.12486e-015	3.65555e-016	-8.156e-015	-9.79714e-015	-7.11179e-015	-6.64893e-015	-8.22718e-015	-5.01731e-015	1.79337e-015	-7.14175e-015	3.46834e-015	1.34305e-015	-1.7945e-015	-5.33842e-015	-7.36782e-015	-4.95218e-015	-3.97438e-015	-7.11412e-015	-6.4907e-015	3.04362e-015	-1.58945e-015	-9.7175e-015
2.54599e-015	1.39264e-015	4.96658e-017	-2.17073e-015	3.33256e-016	-7.8715e-015	-1.00564e-014	-7.40931e-015	-6.77018e-015	-8.50595e-015	-5.43478e-015	1.52388e-015	-7.54463e-015	3.38497e-015	1.26209e-015	-2.00922e-015	-5.2671e-015	-7.42767e-015	-5.11877e-015	-3.95009e-015	-7.12965e-015	-6.73242e-015	3.10925e-015	-1.70115e-015	-9.73662e-015
2.18057e-015	1.21236e-015	2.14572e-016	-2.20729e-015	2.92306e-016	-7.5653e-015	-1.03107e-014	-7.69446e-015	-6.88118e-015	-8.7763e-015	-5.83922e-015	1.25643e-015	-7.92522e-015	3.30336e-015	1.17886e-015	-2.20654e-015	-5.193e-015	-7.47333e-015	-5.27755e-015	-3.92425e-015	-7.15079e-015	-6.96897e-015	3.15407e-015	-1.82337e-015	-9.74618e-015
1.81869e-015	1.02704e-015	3.89545e-016	-2.23288e-015	2.4559e-016	-7.23819e-015	-1.05577e-014	-7.96619e-015	-6.98233e-015	-9.03689e-015	-6.23001e-015	9.91426e-016	-8.28467e-015	3.22515e-015	1.09473e-015	-2.38367e-015	-5.11592e-015	-7.50482e-015	-5.42779e-015	-3.89725e-015	-7.17806e-015	-7.20025e-015	3.17779e-015	-1.95517e-015	-9.74653e-015
1.46212e-015	8.37736e-016	5.74365e-016	-2.24519e-015	1.95651e-016	-6.89211e-015	-1.07946e-014	-8.22377e-015	-7.074e-015	-9.28637e-015	-6.60676e-015	7.29234e-016	-8.62287e-015	3.1516e-015	1.01135e-015	-2.53962e-015	-5.03545e-015	-7.52206e-015	-5.56841e-015	-3.86799e-015	-7.21178e-015	-7.42638e-015	3.17968e-015	-2.09585e-015	-9.7381e-015
1.11281e-015	6.44855e-016	7.68731e-016	-2.2421e-015	1.45238e-016	-6.5287e-015	-1.10181e-014	-8.46615e-015	-7.15644e-015	-9.52397e-015	-6.96914e-015	4.69434e-016	-8.94052e-015	3.08332e-015	9.30181e-016	-2.67158e-015	-4.95185e-015	-7.52551e-015	-5.69812e-015	-3.83591e-015	-7.25289e-015	-7.64725e-015	3.15968e-015	-2.24432e-015	-9.72087e-015
7.72557e-016	4.49401e-016	9.71927e-016	-2.22255e-015	9.62872e-017	-6.15032e-015	-1.12257e-014	-8.69215e-015	-7.23038e-015	-9.74818e-015	-7.31629e-015	2.12043e-016	-9.2386e-015	3.02153e-015	8.52637e-016	-2.77808e-015	-4.86553e-015	-7.51592e-015	-5.81578e-015	-3.80105e-015	-7.3013e-015	-7.8627e-015	3.1176e-015	-2.39962e-015	-9.69528e-015
4.43183e-016	2.52745e-016	1.18316e-015	-2.18484e-015	5.10593e-017	-5.75942e-015	-1.1414e-014	-8.90081e-015	-7.29693e-015	-9.95872e-015	-7.6479e-015	-4.29861e-017	-9.51838e-015	2.9666e-015	7.80646e-016	-2.85783e-015	-4.77686e-015	-7.49435e-015	-5.92093e-015	-3.7637e-015	-7.35694e-015	-8.07203e-015	3.05348e-015	-2.56098e-015	-9.66166e-015
1.26335e-016	5.57147e-017	1.40167e-015	-2.12848e-015	1.2645e-017	-5.35875e-015	-1.15795e-014	-9.09046e-015	-7.35645e-015	-1.01543e-014	-7.9637e-015	-2.94882e-016	-9.78111e-015	2.91854e-015	7.16045e-016	-2.91028e-015	-4.68635e-015	-7.4618e-015	-6.01305e-015	-3.72418e-015	-7.41984e-015	-8.27527e-015	2.96786e-015	-2.72771e-015	-9.62039e-015
-1.76243e-016	-1.40491e-016	1.6272e-015	-2.05269e-015	-1.65093e-017	-4.95153e-015	-1.17198e-014	-9.26078e-015	-7.40908e-015	-1.03342e-014	-8.26385e-015	-5.4321e-016	-1.00272e-014	2.87796e-015	6.60934e-016	-2.93524e-015	-4.59497e-015	-7.41932e-015	-6.09092e-015	-3.68219e-015	-7.48954e-015	-8.47225e-015	2.86145e-015	-2.89836e-015	-9.57189e-015
-4.62524e-016	-3.35114e-016	1.85859e-015	-1.95742e-015	-3.38e-017	-4.54112e-015	-1.18333e-014	-9.41101e-015	-7.4561e-015	-1.04975e-014	-8.5492e-015	-7.88112e-016	-1.02584e-014	2.84511e-015	6.1706e-016	-2.93257e-015	-4.5029e-015	-7.368e-015	-6.15356e-015	-3.63796e-015	-7.56473e-015	-8.66303e-015	2.73488e-015	-3.07221e-015	-9.51662e-015
-7.30241e-016	-5.27509e-016	2.09499e-015	-1.84213e-015	-3.69812e-017	-4.13128e-015	-1.19171e-014	-9.5403e-015	-7.49761e-015	-1.06435e-014	-8.81976e-015	-1.02982e-015	-1.04764e-014	2.81997e-015	5.85818e-016	-2.90203e-015	-4.41118e-015	-7.30879e-015	-6.20021e-015	-3.59116e-015	-7.64519e-015	-8.84732e-015	2.58899e-015	-3.24842e-015	-9.45479e-015
-9.78482e-016	-7.17575e-016	2.33552e-015	-1.70712e-015	-2.42852e-017	-3.72592e-015	-1.1969e-014	-9.64841e-015	-7.53407e-015	-1.07712e-014	-9.07559e-015	-1.26843e-015	-1.06828e-014	2.80299e-015	5.69269e-016	-2.84446e-015	-4.32071e-015	-7.2433e-015	-6.23136e-015	-3.54198e-015	-7.73085e-015	-9.02472e-015	2.42435e-015	-3.42623e-015	-9.38747e-015
-1.20566e-015	-9.05461e-016	2.5806e-015	-1.55316e-015	5.87082e-018	-3.32838e-015	-1.19877e-014	-9.73421e-015	-7.56559e-015	-1.08804e-014	-9.31689e-015	-1.50395e-015	-1.08793e-014	2.79442e-015	5.69054e-016	-2.76069e-015	-4.2331e-015	-7.17222e-015	-6.24696e-015	-3.49037e-015	-7.82071e-015	-9.19482e-015	2.24248e-015	-3.60495e-015	-9.31518e-015
-1.40999e-015	-1.09057e-015	2.82919e-015	-1.38113e-015	5.51384e-017	-2.9436e-015	-1.19709e-014	-9.7979e-015	-7.59279e-015	-1.09706e-014	-9.54472e-015	-1.73622e-015	-1.10678e-014	2.79381e-015	5.86627e-016	-2.65137e-015	-4.1502e-015	-7.09681e-015	-6.24631e-015	-3.4361e-015	-7.91355e-015	-9.35697e-015	2.0446e-015	-3.78346e-015	-9.2381e-015
-1.59024e-015	-1.27313e-015	3.08011e-015	-1.19208e-015	1.25448e-016	-2.57566e-015	-1.19179e-014	-9.83946e-015	-7.61636e-015	-1.10417e-014	-9.75964e-015	-1.96504e-015	-1.12493e-014	2.80058e-015	6.22498e-016	-2.51799e-015	-4.07369e-015	-7.01899e-015	-6.22842e-015	-3.3796e-015	-8.00861e-015	-9.5108e-015	1.83203e-015	-3.96079e-015	-9.15638e-015
-1.74522e-015	-1.45287e-015	3.33286e-015	-9.869e-016	2.17513e-016	-2.22847e-015	-1.18284e-014	-9.85861e-015	-7.63663e-015	-1.10936e-014	-9.96302e-015	-2.19053e-015	-1.14255e-014	2.8144e-015	6.78143e-016	-2.3627e-015	-4.00445e-015	-6.93893e-015	-6.19284e-015	-3.32111e-015	-8.10446e-015	-9.65596e-015	1.60641e-015	-4.13622e-015	-9.07093e-015
-1.87495e-015	-1.63017e-015	3.58668e-015	-7.67266e-016	3.32168e-016	-1.9054e-015	-1.1702e-014	-9.85613e-015	-7.65409e-015	-1.11263e-014	-1.01556e-014	-2.4121e-015	-1.15981e-014	2.83463e-015	7.54508e-016	-2.18724e-015	-3.94324e-015	-6.85818e-015	-6.13949e-015	-3.2611e-015	-8.19992e-015	-9.79182e-015	1.36947e-015	-4.30929e-015	-8.98165e-015
-1.97862e-015	-1.80555e-015	3.84156e-015	-5.35014e-016	4.69886e-016	-1.61028e-015	-1.1539e-014	-9.83191e-015	-7.6694e-015	-1.11399e-014	-1.03381e-014	-2.62988e-015	-1.17684e-014	2.86016e-015	8.52563e-016	-1.9933e-015	-3.8911e-015	-6.77812e-015	-6.06768e-015	-3.19955e-015	-8.29353e-015	-9.91748e-015	1.1234e-015	-4.47886e-015	-8.88928e-015
-2.05532e-015	-1.97916e-015	4.0967e-015	-2.92337e-016	6.31239e-016	-1.34629e-015	-1.13398e-014	-9.78717e-015	-7.68249e-015	-1.11344e-014	-1.05115e-014	-2.84367e-015	-1.19376e-014	2.89145e-015	9.73191e-016	-1.78356e-015	-3.84924e-015	-6.69841e-015	-5.97731e-015	-3.13673e-015	-8.38397e-015	-1.00324e-014	8.69877e-016	-4.6441e-015	-8.7934e-015
-2.1057e-015	-2.15126e-015	4.35171e-015	-4.13758e-017	8.15907e-016	-1.11616e-015	-1.11055e-014	-9.72314e-015	-7.69398e-015	-1.11104e-014	-1.06772e-014	-3.0538e-015	-1.21067e-014	2.9276e-015	1.11676e-015	-1.56062e-015	-3.81899e-015	-6.61968e-015	-5.86886e-015	-3.07371e-015	-8.47004e-015	-1.0136e-014	6.10522e-016	-4.80434e-015	-8.69445e-015
-2.12946e-015	-2.3226e-015	4.60607e-015	2.15752e-016	1.0237e-015	-9.22918e-016	-1.08381e-014	-9.64104e-015	-7.70387e-015	-1.10681e-014	-1.08362e-014	-3.25955e-015	-1.22772e-014	2.96824e-015	1.28265e-015	-1.32672e-015	-3.80185e-015	-6.54273e-015	-5.74309e-015	-3.01052e-015	-8.55058e-015	-1.02276e-014	3.47757e-016	-4.95928e-015	-8.59291e-015
-2.12687e-015	-2.49377e-015	4.85869e-015	4.76364e-016	1.25333e-015	-7.68477e-016	-1.05395e-014	-9.54203e-015	-7.71259e-015	-1.10079e-014	-1.09898e-014	-3.46055e-015	-1.24496e-014	3.01217e-015	1.4707e-015	-1.08317e-015	-3.79854e-015	-6.46866e-015	-5.5996e-015	-2.94679e-015	-8.62455e-015	-1.03065e-014	8.37558e-017	-5.10762e-015	-8.48872e-015
-2.09864e-015	-2.66603e-015	5.10984e-015	7.37813e-016	1.5041e-015	-6.54744e-016	-1.02125e-014	-9.42725e-015	-7.71993e-015	-1.09302e-014	-1.11394e-014	-3.65609e-015	-1.26252e-014	3.05867e-015	1.68038e-015	-8.32303e-016	-3.80971e-015	-6.39733e-015	-5.43911e-015	-2.88249e-015	-8.69026e-015	-1.03719e-014	-1.79582e-016	-5.24925e-015	-8.38204e-015
-2.04526e-015	-2.84044e-015	5.35928e-015	9.98271e-016	1.77464e-015	-5.84065e-016	-9.86006e-015	-9.29809e-015	-7.72656e-015	-1.08363e-014	-1.12858e-014	-3.8462e-015	-1.28038e-014	3.10686e-015	1.91101e-015	-5.76391e-016	-3.83653e-015	-6.32897e-015	-5.26215e-015	-2.8178e-015	-8.74604e-015	-1.04226e-014	-4.3984e-016	-5.38267e-015	-8.27262e-015
-1.96802e-015	-3.01743e-015	5.60649e-015	1.25489e-015	2.06321e-015	-5.56801e-016	-9.48561e-015	-9.15587e-015	-7.73238e-015	-1.07273e-014	-1.14301e-014	-4.03041e-015	-1.2986e-014	3.15611e-015	2.16152e-015	-3.16984e-016	-3.87906e-015	-6.26363e-015	-5.06904e-015	-2.75216e-015	-8.79067e-015	-1.04578e-014	-6.95189e-016	-5.50674e-015	-8.16042e-015
-1.86861e-015	-3.19743e-015	5.8506e-015	1.50504e-015	2.36749e-015	-5.73628e-016	-9.0923e-015	-9.00253e-015	-7.73806e-015	-1.06036e-014	-1.15733e-014	-4.20866e-015	-1.31715e-014	3.20616e-015	2.43065e-015	-5.69519e-017	-3.93788e-015	-6.20097e-015	-4.85993e-015	-2.68573e-015	-8.82352e-015	-1.04764e-014	-9.43454e-016	-5.62159e-015	-8.0452e-015
-1.74824e-015	-3.38076e-015	6.09233e-015	1.74706e-015	2.68532e-015	-6.34804e-016	-8.6838e-015	-8.83936e-015	-7.74427e-015	-1.04659e-014	-1.17163e-014	-4.38068e-015	-1.33605e-014	3.25659e-015	2.71697e-015	2.02039e-016	-4.0125e-015	-6.14099e-015	-4.6357e-015	-2.61818e-015	-8.84287e-015	-1.04775e-014	-1.18277e-015	-5.72671e-015	-7.92674e-015
-1.60854e-015	-3.56799e-015	6.33078e-015	1.97878e-015	3.01476e-015	-7.38838e-016	-8.26387e-015	-8.6676e-015	-7.75057e-015	-1.03155e-014	-1.186e-014	-4.54605e-015	-1.35529e-014	3.30673e-015	3.01855e-015	4.58428e-016	-4.1019e-015	-6.08319e-015	-4.39677e-015	-2.54913e-015	-8.84728e-015	-1.04599e-014	-1.41135e-015	-5.82071e-015	-7.80485e-015
-1.45107e-015	-3.76001e-015	6.56567e-015	2.19738e-015	3.35376e-015	-8.83987e-016	-7.83674e-015	-8.48916e-015	-7.75799e-015	-1.0153e-014	-1.20055e-014	-4.70415e-015	-1.37483e-014	3.35621e-015	3.33387e-015	7.10776e-016	-4.20623e-015	-6.02665e-015	-4.14329e-015	-2.47857e-015	-8.83576e-015	-1.04227e-014	-1.62699e-015	-5.90299e-015	-7.67868e-015
-1.27809e-015	-3.95715e-015	6.79737e-015	2.40166e-015	3.69913e-015	-1.06872e-015	-7.40698e-015	-8.30562e-015	-7.76714e-015	-9.97952e-015	-1.21534e-014	-4.85452e-015	-1.39461e-014	3.40468e-015	3.66056e-015	9.58173e-016	-4.32468e-015	-5.97062e-015	-3.87613e-015	-2.40611e-015	-8.80736e-015	-1.03646e-014	-1.82836e-015	-5.97269e-015	-7.54742e-015
-1.09172e-015	-4.15952e-015	7.02523e-015	2.59003e-015	4.04862e-015	-1.29076e-015	-6.97922e-015	-8.1187e-015	-7.77784e-015	-9.79601e-015	-1.23042e-014	-4.99678e-015	-1.41451e-014	3.45246e-015	3.99633e-015	1.20035e-015	-4.45567e-015	-5.91436e-015	-3.59631e-015	-2.33089e-015	-8.76144e-015	-1.02846e-014	-2.01365e-015	-6.02998e-015	-7.4106e-015
-8.94762e-016	-4.3674e-015	7.24895e-015	2.76085e-015	4.39991e-015	-1.54707e-015	-6.55775e-015	-7.93015e-015	-7.79136e-015	-9.60365e-015	-1.24585e-014	-5.13111e-015	-1.43442e-014	3.5e-015	4.3389e-015	1.43631e-015	-4.59887e-015	-5.85777e-015	-3.30426e-015	-2.25206e-015	-8.69754e-015	-1.01825e-014	-2.18145e-015	-6.0743e-015	-7.26749e-015
-6.89312e-016	-4.58129e-015	7.46911e-015	2.91372e-015	4.75014e-015	-1.83431e-015	-6.14648e-015	-7.74157e-015	-7.80771e-015	-9.40369e-015	-1.26161e-014	-5.25641e-015	-1.4542e-014	3.54707e-015	4.68632e-015	1.66503e-015	-4.75223e-015	-5.79942e-015	-3.00085e-015	-2.16827e-015	-8.61482e-015	-1.00579e-014	-2.32979e-015	-6.10533e-015	-7.11778e-015
-4.78605e-016	-4.80164e-015	7.68581e-015	3.04811e-015	5.09699e-015	-2.14873e-015	-5.749e-015	-7.55471e-015	-7.82711e-015	-9.19667e-015	-1.27772e-014	-5.37178e-015	-1.47371e-014	3.594e-015	5.0363e-015	1.88641e-015	-4.91376e-015	-5.73812e-015	-2.68665e-015	-2.07917e-015	-8.51216e-015	-9.91024e-015	-2.45804e-015	-6.12199e-015	-6.96033e-015
-2.65343e-016	-5.02765e-015	7.8986e-015	3.1633e-015	5.43795e-015	-2.48587e-015	-5.36929e-015	-7.37001e-015	-7.85001e-015	-8.98345e-015	-1.29424e-014	-5.47716e-015	-1.49284e-014	3.6415e-015	5.38591e-015	2.10013e-015	-5.08199e-015	-5.67346e-015	-2.36319e-015	-1.98353e-015	-8.38852e-015	-9.73877e-015	-2.56522e-015	-6.12342e-015	-6.79454e-015
-5.19086e-017	-5.25914e-015	8.10737e-015	3.25966e-015	5.77147e-015	-2.8406e-015	-5.01084e-015	-7.18866e-015	-7.87627e-015	-8.76552e-015	-1.31113e-014	-5.57217e-015	-1.51137e-014	3.69011e-015	5.73287e-015	2.30637e-015	-5.25433e-015	-5.60369e-015	-2.03212e-015	-1.88014e-015	-8.24389e-015	-9.54269e-015	-2.65101e-015	-6.10955e-015	-6.61942e-015
1.59186e-016	-5.49642e-015	8.31214e-015	3.33773e-015	6.09503e-015	-3.20799e-015	-4.67713e-015	-7.01107e-015	-7.90707e-015	-8.54349e-015	-1.32833e-014	-5.65623e-015	-1.52912e-014	3.74074e-015	6.07531e-015	2.50519e-015	-5.42862e-015	-5.52808e-015	-1.69433e-015	-1.76742e-015	-8.07826e-015	-9.32213e-015	-2.71535e-015	-6.08075e-015	-6.43412e-015
3.65671e-016	-5.73892e-015	8.51268e-015	3.39814e-015	6.40664e-015	-3.5826e-015	-4.37134e-015	-6.83775e-015	-7.9437e-015	-8.31891e-015	-1.34584e-014	-5.72906e-015	-1.54599e-014	3.79394e-015	6.41069e-015	2.69709e-015	-5.60239e-015	-5.44553e-015	-1.35135e-015	-1.64405e-015	-7.89222e-015	-9.07668e-015	-2.7576e-015	-6.03667e-015	-6.23771e-015
5.64594e-016	-5.98535e-015	8.70901e-015	3.44202e-015	6.70491e-015	-3.9585e-015	-4.09538e-015	-6.6694e-015	-7.98634e-015	-8.09229e-015	-1.36366e-014	-5.79031e-015	-1.56181e-014	3.85096e-015	6.73708e-015	2.88304e-015	-5.77372e-015	-5.35501e-015	-1.00432e-015	-1.50913e-015	-7.6857e-015	-8.80626e-015	-2.77712e-015	-5.97684e-015	-6.02952e-015
7.53299e-016	-6.23477e-015	8.90117e-015	3.47081e-015	6.98866e-015	-4.33017e-015	-3.85157e-015	-6.50689e-015	-8.0351e-015	-7.86494e-015	-1.38168e-014	-5.83982e-015	-1.57647e-014	3.91294e-015	7.05259e-015	3.064e-015	-5.94059e-015	-5.25553e-015	-6.54741e-016	-1.3614e-015	-7.45943e-015	-8.51038e-015	-2.77418e-015	-5.90136e-015	-5.80911e-015
9.29468e-016	-6.48619e-015	9.08903e-015	3.48617e-015	7.25652e-015	-4.69214e-015	-3.64203e-015	-6.3503e-015	-8.09068e-015	-7.63727e-015	-1.39986e-014	-5.8772e-015	-1.58985e-014	3.98105e-015	7.35508e-015	3.24071e-015	-6.10044e-015	-5.14564e-015	-3.04199e-016	-1.1994e-015	-7.21315e-015	-8.18964e-015	-2.7491e-015	-5.81011e-015	-5.57591e-015
1.09112e-015	-6.73812e-015	9.27277e-015	3.48974e-015	7.50725e-015	-5.03924e-015	-3.46794e-015	-6.19953e-015	-8.15294e-015	-7.41007e-015	-1.41811e-014	-5.90194e-015	-1.60178e-014	4.05557e-015	7.64256e-015	3.41404e-015	-6.25134e-015	-5.02466e-015	4.65017e-017	-1.0215e-015	-6.94803e-015	-7.84453e-015	-2.7028e-015	-5.70347e-015	-5.32974e-015
1.23684e-015	-6.98926e-015	9.45234e-015	3.48347e-015	7.73999e-015	-5.36599e-015	-3.33016e-015	-6.05473e-015	-8.22269e-015	-7.18425e-015	-1.43634e-014	-5.91416e-015	-1.61213e-014	4.13805e-015	7.91402e-015	3.58554e-015	-6.39117e-015	-4.8913e-015	3.95562e-016	-8.26884e-016	-6.66457e-015	-7.4756e-015	-2.63588e-015	-5.58149e-015	-5.07051e-015
1.36499e-015	-7.23818e-015	9.62767e-015	3.46986e-015	7.95424e-015	-5.66713e-015	-3.2287e-015	-5.91555e-015	-8.30084e-015	-6.96059e-015	-1.45445e-014	-5.91335e-015	-1.62083e-014	4.22991e-015	8.16793e-015	3.75613e-015	-6.51798e-015	-4.74545e-015	7.40713e-016	-6.14703e-016	-6.36399e-015	-7.08368e-015	-2.5491e-015	-5.44429e-015	-4.7977e-015
1.474e-015	-7.4835e-015	9.79816e-015	3.45071e-015	8.15012e-015	-5.93791e-015	-3.16269e-015	-5.78172e-015	-8.38807e-015	-6.73959e-015	-1.47233e-014	-5.89981e-015	-1.62775e-014	4.33268e-015	8.40362e-015	3.92675e-015	-6.63021e-015	-4.58668e-015	1.0802e-015	-3.83337e-016	-6.04856e-015	-6.66948e-015	-2.44353e-015	-5.29226e-015	-4.51116e-015
1.56268e-015	-7.72313e-015	9.96314e-015	3.42842e-015	8.32763e-015	-6.17428e-015	-3.13135e-015	-5.65271e-015	-8.48411e-015	-6.52222e-015	-1.48989e-014	-5.8736e-015	-1.63291e-014	4.44695e-015	8.61995e-015	4.09838e-015	-6.72628e-015	-4.41352e-015	1.41219e-015	-1.3236e-016	-5.71946e-015	-6.23366e-015	-2.31983e-015	-5.12566e-015	-4.21087e-015
1.63024e-015	-7.95576e-015	1.01222e-014	3.40573e-015	8.48692e-015	-6.3723e-015	-3.13421e-015	-5.52726e-015	-8.58925e-015	-6.30873e-015	-1.50701e-014	-5.83515e-015	-1.63621e-014	4.57427e-015	8.81651e-015	4.27269e-015	-6.80443e-015	-4.22536e-015	1.73556e-015	1.39111e-016	-5.37797e-015	-5.77753e-015	-2.17946e-015	-4.94523e-015	-3.89743e-015
1.67577e-015	-8.17929e-015	1.02754e-014	3.38503e-015	8.62886e-015	-6.52852e-015	-3.16956e-015	-5.40463e-015	-8.70349e-015	-6.10007e-015	-1.5236e-014	-5.7846e-015	-1.6376e-014	4.71539e-015	8.99288e-015	4.45133e-015	-6.86375e-015	-4.02236e-015	2.04818e-015	4.30984e-016	-5.02625e-015	-5.30297e-015	-2.02366e-015	-4.75145e-015	-3.57175e-015
1.69869e-015	-8.39125e-015	1.04218e-014	3.3687e-015	8.75415e-015	-6.64032e-015	-3.23583e-015	-5.28313e-015	-8.82719e-015	-5.89599e-015	-1.53957e-014	-5.72267e-015	-1.63708e-014	4.87124e-015	9.14925e-015	4.63431e-015	-6.90308e-015	-3.80442e-015	2.34801e-015	7.44425e-016	-4.66639e-015	-4.81099e-015	-1.85406e-015	-4.54493e-015	-3.23413e-015
1.69955e-015	-8.58987e-015	1.05614e-014	3.35959e-015	8.8638e-015	-6.70521e-015	-3.33114e-015	-5.16179e-015	-8.96014e-015	-5.69749e-015	-1.5548e-014	-5.64961e-015	-1.63464e-014	5.04258e-015	9.28579e-015	4.82319e-015	-6.9213e-015	-3.57162e-015	2.63379e-015	1.07898e-015	-4.30056e-015	-4.30356e-015	-1.6719e-015	-4.32586e-015	-2.88471e-015
1.67827e-015	-8.77375e-015	1.0694e-014	3.36007e-015	8.9586e-015	-6.72127e-015	-3.45287e-015	-5.03977e-015	-9.10258e-015	-5.50517e-015	-1.56916e-014	-5.56616e-015	-1.63032e-014	5.23092e-015	9.40368e-015	5.01821e-015	-6.91859e-015	-3.32431e-015	2.90325e-015	1.43502e-015	-3.9297e-015	-3.78239e-015	-1.47872e-015	-4.0949e-015	-2.52438e-015
1.63534e-015	-8.94144e-015	1.08187e-014	3.37195e-015	9.03947e-015	-6.68744e-015	-3.59785e-015	-4.91543e-015	-9.25398e-015	-5.31909e-015	-1.5826e-014	-5.47283e-015	-1.62422e-014	5.43618e-015	9.50266e-015	5.2198e-015	-6.89509e-015	-3.06228e-015	3.15408e-015	1.81213e-015	-3.55629e-015	-3.24949e-015	-1.27583e-015	-3.8533e-015	-2.15476e-015
1.57201e-015	-9.09097e-015	1.09353e-014	3.39717e-015	9.10742e-015	-6.60323e-015	-3.76308e-015	-4.78781e-015	-9.41398e-015	-5.13951e-015	-1.59498e-014	-5.3695e-015	-1.61637e-014	5.65848e-015	9.58353e-015	5.42875e-015	-6.85059e-015	-2.78626e-015	3.38488e-015	2.20961e-015	-3.18277e-015	-2.70697e-015	-1.06469e-015	-3.60184e-015	-1.77694e-015
1.48932e-015	-9.2207e-015	1.1043e-014	3.43702e-015	9.16423e-015	-6.46904e-015	-3.94513e-015	-4.65635e-015	-9.58174e-015	-4.96689e-015	-1.60619e-014	-5.25712e-015	-1.60691e-014	5.89813e-015	9.6475e-015	5.64512e-015	-6.78508e-015	-2.49748e-015	3.59491e-015	2.62626e-015	-2.81121e-015	-2.1574e-015	-8.4647e-016	-3.34185e-015	-1.39237e-015
1.38907e-015	-9.32937e-015	1.11416e-014	3.49346e-015	9.21138e-015	-6.2864e-015	-4.14117e-015	-4.52081e-015	-9.75686e-015	-4.8012e-015	-1.61617e-014	-5.13677e-015	-1.59592e-014	6.15505e-015	9.6962e-015	5.86864e-015	-6.69974e-015	-2.19651e-015	3.78251e-015	3.06106e-015	-2.44402e-015	-1.60336e-015	-6.22767e-016	-3.07358e-015	-1.00224e-015
1.27202e-015	-9.41513e-015	1.1231e-014	3.56733e-015	9.24961e-015	-6.05654e-015	-4.34738e-015	-4.38002e-015	-9.93888e-015	-4.64272e-015	-1.62482e-014	-5.00906e-015	-1.58355e-014	6.42933e-015	9.73106e-015	6.09982e-015	-6.59568e-015	-1.88402e-015	3.94644e-015	3.51249e-015	-2.0839e-015	-1.04663e-015	-3.9489e-016	-2.7977e-015	-6.07863e-016
1.14036e-015	-9.4768e-015	1.13109e-014	3.6599e-015	9.28036e-015	-5.78199e-015	-4.56031e-015	-4.2321e-015	-1.01262e-014	-4.49165e-015	-1.6321e-014	-4.8747e-015	-1.56995e-014	6.72048e-015	9.75316e-015	6.33809e-015	-6.47414e-015	-1.56085e-015	4.08451e-015	3.97941e-015	-1.73217e-015	-4.9011e-016	-1.63994e-016	-2.51474e-015	-2.11482e-016
9.96388e-016	-9.51354e-015	1.13811e-014	3.77143e-015	9.30474e-015	-5.46584e-015	-4.77639e-015	-4.07665e-015	-1.03181e-014	-4.34809e-015	-1.63797e-014	-4.73487e-015	-1.55529e-014	7.02719e-015	9.76453e-015	6.58261e-015	-6.33624e-015	-1.22862e-015	4.19509e-015	4.4601e-015	-1.39181e-015	6.3645e-017	6.84049e-017	-2.22599e-015	1.85352e-016
8.41958e-016	-9.52392e-015	1.14413e-014	3.90226e-015	9.32357e-015	-5.11129e-015	-4.99204e-015	-3.91377e-015	-1.05129e-014	-4.21236e-015	-1.64238e-014	-4.59047e-015	-1.53971e-014	7.34834e-015	9.76675e-015	6.83316e-015	-6.18414e-015	-8.88865e-016	4.27728e-015	4.95141e-015	-1.06457e-015	6.125e-016	3.01356e-016	-1.932e-015	5.80756e-016
6.79215e-016	-9.50701e-015	1.14914e-014	4.05232e-015	9.33796e-015	-4.72268e-015	-5.20424e-015	-3.74167e-015	-1.07097e-014	-4.08491e-015	-1.64529e-014	-4.44208e-015	-1.52343e-014	7.68261e-015	9.76146e-015	7.0888e-015	-6.01961e-015	-5.4311e-016	4.33056e-015	5.45154e-015	-7.52922e-016	1.154e-015	5.34002e-016	-1.63407e-015	9.73021e-016
5.10269e-016	-9.46208e-015	1.1531e-014	4.22066e-015	9.34848e-015	-4.30496e-015	-5.40974e-015	-3.56061e-015	-1.09068e-014	-3.96521e-015	-1.64664e-014	-4.2905e-015	-1.50668e-014	8.02838e-015	9.75063e-015	7.3486e-015	-5.84505e-015	-1.92672e-016	4.35483e-015	5.95766e-015	-4.58879e-016	1.68537e-015	7.66064e-016	-1.33278e-015	1.3608e-015
3.3818e-016	-9.38917e-015	1.15595e-014	4.40648e-015	9.35522e-015	-3.86304e-015	-5.60548e-015	-3.37091e-015	-1.11026e-014	-3.85323e-015	-1.64649e-014	-4.13692e-015	-1.48973e-014	8.38429e-015	9.73591e-015	7.61168e-015	-5.6629e-015	1.60862e-016	4.35006e-015	6.46643e-015	-1.84708e-016	2.20411e-015	9.96146e-016	-1.02873e-015	1.7418e-015
1.65361e-016	-9.2882e-015	1.15772e-014	4.60856e-015	9.35872e-015	-3.4025e-015	-5.78931e-015	-3.17319e-015	-1.12948e-014	-3.74936e-015	-1.64478e-014	-3.98207e-015	-1.47271e-014	8.74869e-015	9.71881e-015	7.87642e-015	-5.47513e-015	5.15438e-016	4.31533e-015	6.97436e-015	6.88041e-017	2.70814e-015	1.22368e-015	-7.23424e-016	2.11418e-015
-6.09179e-018	-9.15935e-015	1.15843e-014	4.82534e-015	9.35884e-015	-2.92905e-015	-5.95904e-015	-2.96744e-015	-1.14816e-014	-3.65401e-015	-1.6416e-014	-3.82661e-015	-1.4558e-014	9.1188e-015	9.70072e-015	8.14157e-015	-5.28378e-015	8.69571e-016	4.25036e-015	7.47869e-015	3.00306e-016	3.19451e-015	1.44849e-015	-4.17556e-016	2.47619e-015
-1.73087e-016	-9.00264e-015	1.15801e-014	5.05548e-015	9.35499e-015	-2.44866e-015	-6.11283e-015	-2.75442e-015	-1.1661e-014	-3.56693e-015	-1.63698e-014	-3.6714e-015	-1.43926e-014	9.49203e-015	9.68296e-015	8.40568e-015	-5.09174e-015	1.22095e-015	4.15506e-015	7.97664e-015	5.08182e-016	3.66087e-015	1.67043e-015	-1.11313e-016	2.82682e-015
-3.33232e-016	-8.81837e-015	1.15641e-014	5.29623e-015	9.34745e-015	-1.96716e-015	-6.24956e-015	-2.53468e-015	-1.18322e-014	-3.4879e-015	-1.63096e-014	-3.51751e-015	-1.42325e-014	9.86575e-015	9.6668e-015	8.66738e-015	-4.90088e-015	1.56742e-015	4.02952e-015	8.46469e-015	6.91056e-016	4.10587e-015	1.88893e-015	1.94187e-016	3.16471e-015
-4.84116e-016	-8.60789e-015	1.15371e-014	5.54489e-015	9.33529e-015	-1.49071e-015	-6.36787e-015	-2.30873e-015	-1.19933e-014	-3.4164e-015	-1.6236e-014	-3.36602e-015	-1.40796e-014	1.0237e-014	9.65303e-015	8.92488e-015	-4.71383e-015	1.90665e-015	3.87424e-015	8.93921e-015	8.48117e-016	4.52762e-015	2.10386e-015	4.98828e-016	3.48822e-015
-6.23111e-016	-8.37212e-015	1.14992e-014	5.79915e-015	9.31834e-015	-1.02499e-015	-6.46723e-015	-2.07921e-015	-1.21425e-014	-3.3524e-015	-1.61498e-014	-3.21743e-015	-1.39358e-014	1.06029e-014	9.64266e-015	9.17615e-015	-4.53198e-015	2.2365e-015	3.69016e-015	9.3976e-015	9.79352e-016	4.92435e-015	2.31462e-015	8.0183e-016	3.79606e-015
-7.48039e-016	-8.11227e-015	1.14501e-014	6.05572e-015	9.29594e-015	-5.76279e-016	-6.5474e-015	-1.84691e-015	-1.22785e-014	-3.2961e-015	-1.60516e-014	-3.07286e-015	-1.38028e-014	1.09604e-014	9.63593e-015	9.41988e-015	-4.35769e-015	2.55466e-015	3.47776e-015	9.83636e-015	1.08363e-015	5.29427e-015	2.52108e-015	1.10301e-015	4.08732e-015
-8.57079e-016	-7.82922e-015	1.13896e-014	6.31136e-015	9.26683e-015	-1.50517e-016	-6.60867e-015	-1.61326e-015	-1.23993e-014	-3.24713e-015	-1.59424e-014	-2.93294e-015	-1.3682e-014	1.13062e-014	9.63336e-015	9.65412e-015	-4.19338e-015	2.85932e-015	3.23831e-015	1.02526e-014	1.16055e-015	5.63614e-015	2.72403e-015	1.40183e-015	4.36103e-015
-9.48698e-016	-7.52495e-015	1.13188e-014	6.56315e-015	9.22952e-015	2.47109e-016	-6.65148e-015	-1.37903e-015	-1.25026e-014	-3.20544e-015	-1.5823e-014	-2.79858e-015	-1.35753e-014	1.16372e-014	9.63521e-015	9.8766e-015	-4.04018e-015	3.14838e-015	2.97333e-015	1.0643e-014	1.21051e-015	5.94873e-015	2.92304e-015	1.69805e-015	4.6167e-015
-1.02114e-015	-7.20098e-015	1.12385e-014	6.80869e-015	9.18239e-015	6.10943e-016	-6.67621e-015	-1.14662e-015	-1.25874e-014	-3.17024e-015	-1.56943e-014	-2.67032e-015	-1.34838e-014	1.19515e-014	9.64141e-015	1.00861e-014	-3.89914e-015	3.4191e-015	2.68387e-015	1.10052e-014	1.23425e-015	6.23093e-015	3.11852e-015	1.99064e-015	4.85455e-015
-1.07368e-015	-6.85883e-015	1.11487e-014	7.04485e-015	9.12395e-015	9.35921e-016	-6.68414e-015	-9.18174e-016	-1.26521e-014	-3.14139e-015	-1.55585e-014	-2.54821e-015	-1.34081e-014	1.22449e-014	9.65153e-015	1.02799e-014	-3.77115e-015	3.66926e-015	2.37079e-015	1.13362e-014	1.23299e-015	6.48208e-015	3.3108e-015	2.2796e-015	5.07454e-015
-1.10526e-015	-6.50038e-015	1.10498e-014	7.2685e-015	9.05286e-015	1.21767e-015	-6.67678e-015	-6.95467e-016	-1.26957e-014	-3.11856e-015	-1.54164e-014	-2.4331e-015	-1.33489e-014	1.25151e-014	9.66564e-015	1.04561e-014	-3.65762e-015	3.89698e-015	2.03542e-015	1.16337e-014	1.20779e-015	6.70181e-015	3.50075e-015	2.56436e-015	5.27658e-015
-1.11476e-015	-6.12766e-015	1.09425e-014	7.47575e-015	8.96785e-015	1.45201e-015	-6.65657e-015	-4.80762e-016	-1.27173e-014	-3.10163e-015	-1.52693e-014	-2.32513e-015	-1.33074e-014	1.27585e-014	9.68292e-015	1.0613e-014	-3.55974e-015	4.09949e-015	1.67888e-015	1.18953e-014	1.15888e-015	6.88947e-015	3.68821e-015	2.84495e-015	5.46133e-015
-1.10253e-015	-5.74292e-015	1.08273e-014	7.66351e-015	8.86698e-015	1.63557e-015	-6.62602e-015	-2.75987e-016	-1.2716e-014	-3.09038e-015	-1.5118e-014	-2.22507e-015	-1.32842e-014	1.2972e-014	9.70294e-015	1.07492e-014	-3.47719e-015	4.27472e-015	1.30263e-015	1.21198e-014	1.08812e-015	7.04526e-015	3.87403e-015	3.12098e-015	5.62913e-015
-1.06802e-015	-5.34766e-015	1.07042e-014	7.82872e-015	8.74841e-015	1.76589e-015	-6.58791e-015	-8.36165e-017	-1.26914e-014	-3.0848e-015	-1.49642e-014	-2.13333e-015	-1.32789e-014	1.31534e-014	9.72482e-015	1.08634e-014	-3.41038e-015	4.42127e-015	9.08264e-016	1.23054e-014	9.97278e-016	7.16923e-015	4.05849e-015	3.39305e-015	5.781e-015
-1.01144e-015	-4.94392e-015	1.05739e-014	7.96831e-015	8.61068e-015	1.8396e-015	-6.54498e-015	9.36553e-017	-1.26435e-014	-3.08452e-015	-1.48095e-014	-2.05045e-015	-1.32919e-014	1.33005e-014	9.74692e-015	1.09536e-014	-3.36011e-015	4.53758e-015	4.97297e-016	1.24508e-014	8.8763e-016	7.26182e-015	4.24184e-015	3.66039e-015	5.9176e-015
-9.33348e-016	-4.53468e-015	1.04373e-014	8.07997e-015	8.45247e-015	1.85477e-015	-6.50039e-015	2.53318e-016	-1.25725e-014	-3.08942e-015	-1.46547e-014	-1.97683e-015	-1.33231e-014	1.3411e-014	9.76869e-015	1.1018e-014	-3.32587e-015	4.62178e-015	7.16122e-017	1.25555e-014	7.6133e-016	7.32405e-015	4.42465e-015	3.9229e-015	6.04043e-015
-8.33725e-016	-4.1221e-015	1.02947e-014	8.16188e-015	8.27273e-015	1.81093e-015	-6.45752e-015	3.93817e-016	-1.24779e-014	-3.0987e-015	-1.45018e-014	-1.91302e-015	-1.33735e-014	1.3483e-014	9.78863e-015	1.10552e-014	-3.3074e-015	4.67173e-015	-3.67908e-016	1.2619e-014	6.20006e-016	7.3575e-015	4.60739e-015	4.18082e-015	6.15062e-015
-7.13494e-016	-3.70835e-015	1.01462e-014	8.21155e-015	8.07017e-015	1.70769e-015	-6.41951e-015	5.1294e-016	-1.236e-014	-3.11236e-015	-1.43525e-014	-1.85886e-015	-1.34425e-014	1.35154e-014	9.80475e-015	1.10639e-014	-3.30379e-015	4.68562e-015	-8.19626e-016	1.26411e-014	4.65356e-016	7.36326e-015	4.79005e-015	4.43395e-015	6.24975e-015
-5.74015e-016	-3.29561e-015	9.9925e-015	8.22648e-015	7.84301e-015	1.5447e-015	-6.3897e-015	6.08466e-016	-1.22204e-014	-3.13048e-015	-1.42083e-014	-1.81451e-015	-1.35299e-014	1.35064e-014	9.81548e-015	1.10435e-014	-3.31459e-015	4.66252e-015	-1.2826e-015	1.26219e-014	2.99414e-016	7.3432e-015	4.97256e-015	4.68242e-015	6.3389e-015
-4.16807e-016	-2.88564e-015	9.83367e-015	8.20529e-015	7.59114e-015	1.32202e-015	-6.37152e-015	6.78647e-016	-1.2061e-014	-3.15276e-015	-1.40702e-014	-1.78029e-015	-1.36351e-014	1.34548e-014	9.81956e-015	1.0993e-014	-3.3388e-015	4.60153e-015	-1.75597e-015	1.25626e-014	1.24574e-016	7.29909e-015	5.15536e-015	4.92617e-015	6.42001e-015
-2.4351e-016	-2.48003e-015	9.67049e-015	8.14688e-015	7.31406e-015	1.0409e-015	-6.36866e-015	7.21975e-016	-1.18832e-014	-3.1794e-015	-1.39396e-014	-1.75664e-015	-1.3758e-014	1.33598e-014	9.81565e-015	1.09116e-014	-3.37468e-015	4.5022e-015	-2.23854e-015	1.24648e-014	-5.71714e-017	7.23315e-015	5.33837e-015	5.16537e-015	6.4953e-015
-5.61882e-017	-2.08089e-015	9.50372e-015	8.05009e-015	7.01125e-015	7.0397e-016	-6.38424e-015	7.36604e-016	-1.16893e-014	-3.21014e-015	-1.3818e-014	-1.74412e-015	-1.38976e-014	1.32205e-014	9.80204e-015	1.07986e-014	-3.42108e-015	4.36374e-015	-2.72935e-015	1.23302e-014	-2.43605e-016	7.1474e-015	5.52194e-015	5.40018e-015	6.56634e-015
1.4375e-016	-1.69098e-015	9.33361e-015	7.91461e-015	6.68299e-015	3.13379e-016	-6.42224e-015	7.20973e-016	-1.14821e-014	-3.24469e-015	-1.37063e-014	-1.74301e-015	-1.40529e-014	1.30372e-014	9.77709e-015	1.06531e-014	-3.4765e-015	4.18549e-015	-3.22744e-015	1.21607e-014	-4.32449e-016	7.04448e-015	5.70613e-015	5.62993e-015	6.63459e-015
3.54595e-016	-1.3115e-015	9.1603e-015	7.7402e-015	6.32974e-015	-1.2855e-016	-6.48553e-015	6.74201e-016	-1.12635e-014	-3.283e-015	-1.36063e-014	-1.75354e-015	-1.42229e-014	1.28103e-014	9.73971e-015	1.04757e-014	-3.53963e-015	3.96783e-015	-3.73194e-015	1.19586e-014	-6.22495e-016	6.92661e-015	5.89081e-015	5.85454e-015	6.70166e-015
5.7422e-016	-9.43298e-016	8.98369e-015	7.5268e-015	5.95208e-015	-6.18645e-016	-6.57679e-015	5.94721e-016	-1.10368e-014	-3.32475e-015	-1.35192e-014	-1.77542e-015	-1.44078e-014	1.25404e-014	9.68885e-015	1.02655e-014	-3.609e-015	3.71082e-015	-4.24205e-015	1.17268e-014	-8.11608e-016	6.79666e-015	6.07564e-015	6.07389e-015	6.7694e-015
8.0041e-016	-5.87575e-016	8.80431e-015	7.27467e-015	5.55084e-015	-1.15301e-015	-6.69873e-015	4.81808e-016	-1.08054e-014	-3.36943e-015	-1.34461e-014	-1.80863e-015	-1.46064e-014	1.22295e-014	9.6237e-015	1.00229e-014	-3.68325e-015	3.41549e-015	-4.75719e-015	1.14677e-014	-9.98022e-016	6.65733e-015	6.26058e-015	6.28837e-015	6.83915e-015
1.03151e-015	-2.45312e-016	8.62247e-015	6.98467e-015	5.12661e-015	-1.72767e-015	-6.85356e-015	3.35321e-016	-1.05728e-014	-3.41756e-015	-1.33878e-014	-1.85327e-015	-1.4818e-014	1.18793e-014	9.54312e-015	9.74817e-015	-3.76033e-015	3.08265e-015	-5.27742e-015	1.11846e-014	-1.18027e-015	6.51145e-015	6.44584e-015	6.49767e-015	6.9116e-015
1.26512e-015	8.29865e-017	8.43855e-015	6.65818e-015	4.68107e-015	-2.33813e-015	-7.04306e-015	1.5461e-016	-1.03426e-014	-3.46874e-015	-1.33451e-014	-1.90974e-015	-1.50413e-014	1.14913e-014	9.44661e-015	9.44226e-015	-3.83881e-015	2.7138e-015	-5.80194e-015	1.0881e-014	-1.35684e-015	6.36239e-015	6.63133e-015	6.70219e-015	6.98863e-015
1.49957e-015	3.96483e-016	8.25216e-015	6.29644e-015	4.21662e-015	-2.98021e-015	-7.26911e-015	-6.00146e-017	-1.0118e-014	-3.52382e-015	-1.33187e-014	-1.97841e-015	-1.52758e-014	1.10676e-014	9.3336e-015	9.10667e-015	-3.9172e-015	2.31021e-015	-6.33021e-015	1.05609e-014	-1.52697e-015	6.21296e-015	6.81666e-015	6.90171e-015	7.07125e-015
1.73281e-015	6.94881e-016	8.0636e-015	5.90083e-015	3.73543e-015	-3.64902e-015	-7.53359e-015	-3.08904e-016	-9.90296e-015	-3.58268e-015	-1.33095e-014	-2.0592e-015	-1.55208e-014	1.0611e-014	9.20439e-015	8.7423e-015	-3.99463e-015	1.87388e-015	-6.86161e-015	1.02278e-014	-1.68976e-015	6.06634e-015	7.00151e-015	7.09649e-015	7.16043e-015
1.96233e-015	9.7737e-016	7.87317e-015	5.47316e-015	3.23964e-015	-4.34004e-015	-7.83761e-015	-5.91453e-016	-9.70193e-015	-3.64534e-015	-1.33183e-014	-2.15214e-015	-1.57759e-014	1.01249e-014	9.0595e-015	8.3502e-015	-4.06907e-015	1.40752e-015	-7.39592e-015	9.88499e-015	-1.8448e-015	5.92529e-015	7.18597e-015	7.28645e-015	7.25679e-015
2.18661e-015	1.24379e-015	7.68127e-015	5.01636e-015	2.73162e-015	-5.04833e-015	-8.18199e-015	-9.0758e-016	-9.51921e-015	-3.71199e-015	-1.33458e-014	-2.25749e-015	-1.604e-014	9.61236e-015	8.89903e-015	7.93189e-015	-4.13917e-015	9.13306e-016	-7.93275e-015	9.53653e-015	-1.99171e-015	5.79258e-015	7.36976e-015	7.47142e-015	7.3609e-015
2.40384e-015	1.49413e-015	7.48734e-015	4.53272e-015	2.21431e-015	-5.76899e-015	-8.5665e-015	-1.2566e-015	-9.35899e-015	-3.78265e-015	-1.33926e-014	-2.37533e-015	-1.63124e-014	9.07686e-015	8.72359e-015	7.48839e-015	-4.20396e-015	3.9393e-016	-8.47163e-015	9.18673e-015	-2.12999e-015	5.67174e-015	7.55247e-015	7.65168e-015	7.47348e-015
2.61286e-015	1.72894e-015	7.29115e-015	4.02528e-015	1.69065e-015	-6.4966e-015	-8.9905e-015	-1.63709e-015	-9.22508e-015	-3.85749e-015	-1.3459e-014	-2.50536e-015	-1.65928e-014	8.52219e-015	8.53428e-015	7.02289e-015	-4.26217e-015	-1.47324e-016	-9.01251e-015	8.83888e-015	-2.2601e-015	5.5653e-015	7.7337e-015	7.82736e-015	7.59447e-015
2.81172e-015	1.94868e-015	7.09329e-015	3.49687e-015	1.16392e-015	-7.22653e-015	-9.45455e-015	-2.04803e-015	-9.12134e-015	-3.93689e-015	-1.35454e-014	-2.64734e-015	-1.68808e-014	7.95246e-015	8.3316e-015	6.53734e-015	-4.313e-015	-7.07414e-016	-9.55468e-015	8.49712e-015	-2.38197e-015	5.47553e-015	7.91333e-015	7.99895e-015	7.72322e-015
2.99947e-015	2.15428e-015	6.89407e-015	2.95028e-015	6.37564e-016	-7.95373e-015	-9.95756e-015	-2.48837e-015	-9.05169e-015	-4.02062e-015	-1.3652e-014	-2.80125e-015	-1.71755e-014	7.37074e-015	8.11693e-015	6.03416e-015	-4.35568e-015	-1.28321e-015	-1.00979e-014	8.16547e-015	-2.49623e-015	5.4054e-015	8.09069e-015	8.16633e-015	7.85886e-015
3.1753e-015	2.3461e-015	6.69356e-015	2.38858e-015	1.14698e-016	-8.67414e-015	-1.04976e-014	-2.95632e-015	-9.01971e-015	-4.10837e-015	-1.37787e-014	-2.96704e-015	-1.74763e-014	6.78179e-015	7.89215e-015	5.51579e-015	-4.39037e-015	-1.87058e-015	-1.06417e-014	7.84765e-015	-2.6038e-015	5.35629e-015	8.26578e-015	8.33007e-015	8.00109e-015
3.33806e-015	2.52506e-015	6.49165e-015	1.81557e-015	-4.02246e-016	-9.38344e-015	-1.10731e-014	-3.4499e-015	-9.02827e-015	-4.20088e-015	-1.39258e-014	-3.14416e-015	-1.77835e-014	6.19031e-015	7.6593e-015	4.98527e-015	-4.41604e-015	-2.4658e-015	-1.11859e-014	7.54747e-015	-2.70566e-015	5.33032e-015	8.43884e-015	8.4905e-015	8.14941e-015
3.48744e-015	2.6919e-015	6.28852e-015	1.23472e-015	-9.09715e-016	-1.00776e-014	-1.16819e-014	-3.96719e-015	-9.08064e-015	-4.29808e-015	-1.40932e-014	-3.33207e-015	-1.80958e-014	5.60019e-015	7.41987e-015	4.44541e-015	-4.43248e-015	-3.06524e-015	-1.17298e-014	7.26781e-015	-2.8032e-015	5.32936e-015	8.60956e-015	8.64712e-015	8.30237e-015
3.62269e-015	2.84685e-015	6.08456e-015	6.49691e-016	-1.40486e-015	-1.07524e-014	-1.23213e-014	-4.50586e-015	-9.17991e-015	-4.39996e-015	-1.42806e-014	-3.53037e-015	-1.84125e-014	5.01579e-015	7.17587e-015	3.89908e-015	-4.43965e-015	-3.66462e-015	-1.2272e-014	7.01067e-015	-2.8973e-015	5.35472e-015	8.7779e-015	8.79999e-015	8.45834e-015
3.74384e-015	2.99105e-015	5.88034e-015	6.31795e-017	-1.8842e-015	-1.14048e-014	-1.29885e-014	-5.0647e-015	-9.32754e-015	-4.50709e-015	-1.44876e-014	-3.73885e-015	-1.87333e-014	4.44147e-015	6.92984e-015	3.34947e-015	-4.43736e-015	-4.2599e-015	-1.28113e-014	6.7786e-015	-2.9895e-015	5.40725e-015	8.94384e-015	8.94961e-015	8.61585e-015
3.85058e-015	3.12611e-015	5.676e-015	-5.20266e-016	-2.34461e-015	-1.20311e-014	-1.36803e-014	-5.64089e-015	-9.52512e-015	-4.61941e-015	-1.47138e-014	-3.95668e-015	-1.9058e-014	3.88146e-015	6.6842e-015	2.79991e-015	-4.42582e-015	-4.84728e-015	-1.33467e-014	6.57413e-015	-3.08174e-015	5.48764e-015	9.10776e-015	9.09583e-015	8.77358e-015
3.94294e-015	3.2536e-015	5.47244e-015	-1.09662e-015	-2.78359e-015	-1.26285e-014	-1.43934e-014	-6.23241e-015	-9.77434e-015	-4.73696e-015	-1.4959e-014	-4.18334e-015	-1.93856e-014	3.34043e-015	6.44091e-015	2.25362e-015	-4.40482e-015	-5.42311e-015	-1.38771e-014	6.39928e-015	-3.17537e-015	5.59596e-015	9.2697e-015	9.23869e-015	8.92944e-015
4.02095e-015	3.37412e-015	5.26954e-015	-1.66288e-015	-3.19961e-015	-1.31946e-014	-1.51254e-014	-6.837e-015	-1.00765e-014	-4.85995e-015	-1.52221e-014	-4.4182e-015	-1.97148e-014	2.82198e-015	6.2024e-015	1.71391e-015	-4.37467e-015	-5.98352e-015	-1.44007e-014	6.2559e-015	-3.27238e-015	5.73245e-015	9.4297e-015	9.37852e-015	9.08159e-015
4.08531e-015	3.48875e-015	5.06786e-015	-2.21524e-015	-3.5907e-015	-1.37271e-014	-1.5873e-014	-7.45243e-015	-1.04315e-014	-4.98821e-015	-1.55024e-014	-4.66011e-015	-2.00454e-014	2.3301e-015	5.97165e-015	1.18494e-015	-4.33618e-015	-6.52451e-015	-1.49149e-014	6.1451e-015	-3.37405e-015	5.89765e-015	9.58767e-015	9.51555e-015	9.22778e-015
4.1367e-015	3.59796e-015	4.86809e-015	-2.75024e-015	-3.95541e-015	-1.42243e-014	-1.66319e-014	-8.07644e-015	-1.08394e-014	-5.12169e-015	-1.57992e-014	-4.90811e-015	-2.03765e-014	1.8679e-015	5.75038e-015	6.69554e-016	-4.28975e-015	-7.04219e-015	-1.54188e-014	6.06772e-015	-3.48183e-015	6.09076e-015	9.74427e-015	9.65022e-015	9.36558e-015
4.17599e-015	3.70338e-015	4.67089e-015	-3.26511e-015	-4.29201e-015	-1.46848e-014	-1.73978e-014	-8.70691e-015	-1.12993e-014	-5.26034e-015	-1.61116e-014	-5.16096e-015	-2.07069e-014	1.43941e-015	5.54098e-015	1.70366e-016	-4.23549e-015	-7.53351e-015	-1.5911e-014	6.02413e-015	-3.59732e-015	6.31064e-015	9.89937e-015	9.78242e-015	9.49303e-015
4.20424e-015	3.80583e-015	4.47693e-015	-3.75679e-015	-4.60014e-015	-1.51081e-014	-1.81665e-014	-9.34105e-015	-1.18099e-014	-5.404e-015	-1.64387e-014	-5.41794e-015	-2.10357e-014	1.04689e-015	5.34639e-015	-3.09015e-016	-4.17425e-015	-7.99627e-015	-1.63892e-014	6.01372e-015	-3.72197e-015	6.55613e-015	1.00535e-014	9.91212e-015	9.60791e-015
4.22152e-015	3.90551e-015	4.28648e-015	-4.22222e-015	-4.879e-015	-1.54934e-014	-1.89352e-014	-9.97647e-015	-1.23694e-014	-5.55252e-015	-1.67797e-014	-5.67783e-015	-2.13618e-014	6.92969e-016	5.16788e-015	-7.65659e-016	-4.10659e-015	-8.42763e-015	-1.68514e-014	6.03664e-015	-3.85717e-015	6.82563e-015	1.02072e-014	1.00392e-014	9.70834e-015
4.22913e-015	4.00321e-015	4.1007e-015	-4.65826e-015	-5.12786e-015	-1.58402e-014	-1.97004e-014	-1.06111e-014	-1.29756e-014	-5.70594e-015	-1.71336e-014	-5.93933e-015	-2.16837e-014	3.79846e-016	5.00772e-015	-1.19638e-015	-4.033e-015	-8.82495e-015	-1.72949e-014	6.09236e-015	-4.00431e-015	7.11773e-015	1.03598e-014	1.01642e-014	9.79283e-015
4.22823e-015	4.0996e-015	3.92072e-015	-5.06253e-015	-5.34719e-015	-1.61488e-014	-2.04585e-014	-1.12432e-014	-1.36264e-014	-5.86409e-015	-1.74992e-014	-6.20088e-015	-2.20004e-014	1.09569e-016	4.86686e-015	-1.59874e-015	-3.95359e-015	-9.18615e-015	-1.77174e-014	6.18001e-015	-4.16466e-015	7.42992e-015	1.0512e-014	1.02869e-014	9.85856e-015
4.21918e-015	4.1952e-015	3.74754e-015	-5.43255e-015	-5.53772e-015	-1.64204e-014	-2.12056e-014	-1.18709e-014	-1.43188e-014	-6.02668e-015	-1.78747e-014	-6.46154e-015	-2.23099e-014	-1.16418e-016	4.74724e-015	-1.9696e-015	-3.86935e-015	-9.50971e-015	-1.81172e-014	6.29814e-015	-4.33956e-015	7.75974e-015	1.06642e-014	1.04073e-014	9.90316e-015
4.20347e-015	4.29029e-015	3.58215e-015	-5.76558e-015	-5.69971e-015	-1.66555e-014	-2.19382e-014	-1.24926e-014	-1.50488e-014	-6.19388e-015	-1.82593e-014	-6.72031e-015	-2.2611e-014	-2.97041e-016	4.65017e-015	-2.30577e-015	-3.7806e-015	-9.79458e-015	-1.84923e-014	6.44485e-015	-4.53027e-015	8.1042e-015	1.08169e-014	1.05249e-014	9.92496e-015
4.18158e-015	4.38536e-015	3.42461e-015	-6.05961e-015	-5.83406e-015	-1.6855e-014	-2.26534e-014	-1.31059e-014	-1.58133e-014	-6.36571e-015	-1.86516e-014	-6.97632e-015	-2.29018e-014	-4.31606e-016	4.57606e-015	-2.606e-015	-3.68797e-015	-1.004e-014	-1.88403e-014	6.61867e-015	-4.73721e-015	8.46048e-015	1.09698e-014	1.06399e-014	9.92226e-015
4.15434e-015	4.48066e-015	3.2765e-015	-6.31332e-015	-5.94233e-015	-1.70204e-014	-2.33476e-014	-1.3709e-014	-1.66085e-014	-6.54212e-015	-1.90508e-014	-7.22836e-015	-2.31807e-014	-5.19603e-016	4.52555e-015	-2.86838e-015	-3.59196e-015	-1.02457e-014	-1.91597e-014	6.81764e-015	-4.96076e-015	8.82585e-015	1.11229e-014	1.07519e-014	9.89335e-015
4.12256e-015	4.57567e-015	3.13829e-015	-6.52475e-015	-6.02608e-015	-1.71537e-014	-2.40175e-014	-1.43008e-014	-1.74298e-014	-6.72299e-015	-1.94553e-014	-7.47521e-015	-2.34455e-014	-5.61435e-016	4.4988e-015	-3.09118e-015	-3.4938e-015	-1.0412e-014	-1.94483e-014	7.03904e-015	-5.20223e-015	9.19716e-015	1.12757e-014	1.08598e-014	9.83712e-015
4.08714e-015	4.6703e-015	3.01127e-015	-6.69228e-015	-6.08724e-015	-1.72571e-014	-2.46608e-014	-1.48804e-014	-1.82732e-014	-6.90854e-015	-1.98636e-014	-7.71568e-015	-2.36948e-014	-5.58591e-016	4.49624e-015	-3.2732e-015	-3.39371e-015	-1.05401e-014	-1.97038e-014	7.28053e-015	-5.46197e-015	9.57118e-015	1.14291e-014	1.09635e-014	9.75243e-015
4.04851e-015	4.7634e-015	2.89604e-015	-6.81525e-015	-6.12802e-015	-1.73328e-014	-2.52753e-014	-1.54463e-014	-1.91344e-014	-7.09856e-015	-2.02745e-014	-7.94908e-015	-2.39272e-014	-5.11689e-016	4.5176e-015	-3.41305e-015	-3.29146e-015	-1.06315e-014	-1.9925e-014	7.5391e-015	-5.73989e-015	9.94361e-015	1.15832e-014	1.10624e-014	9.63742e-015
4.00664e-015	4.85424e-015	2.7927e-015	-6.8932e-015	-6.15124e-015	-1.73828e-014	-2.58592e-014	-1.59978e-014	-2.00088e-014	-7.29256e-015	-2.06868e-014	-8.17421e-015	-2.41406e-014	-4.22268e-016	4.56226e-015	-3.50986e-015	-3.18821e-015	-1.06878e-014	-2.01108e-014	7.81258e-015	-6.0359e-015	1.0311e-014	1.17377e-014	1.11555e-014	9.49116e-015
3.96277e-015	4.94234e-015	2.70193e-015	-6.9256e-015	-6.16012e-015	-1.741e-014	-2.64118e-014	-1.65339e-014	-2.08913e-014	-7.49102e-015	-2.10992e-014	-8.39039e-015	-2.43336e-014	-2.9197e-016	4.62899e-015	-3.56419e-015	-3.08458e-015	-1.07115e-014	-2.02608e-014	8.09845e-015	-6.3504e-015	1.06701e-014	1.18924e-014	1.12423e-014	9.31322e-015
3.91725e-015	5.02676e-015	2.62459e-015	-6.9127e-015	-6.15726e-015	-1.74171e-014	-2.69308e-014	-1.70538e-014	-2.17768e-014	-7.69403e-015	-2.151e-014	-8.59689e-015	-2.45055e-014	-1.23543e-016	4.71683e-015	-3.57578e-015	-2.98073e-015	-1.07048e-014	-2.03749e-014	8.39369e-015	-6.6832e-015	1.10171e-014	1.20473e-014	1.13215e-014	9.1032e-015
3.86992e-015	5.10624e-015	2.56128e-015	-6.855e-015	-6.14552e-015	-1.74069e-014	-2.74152e-014	-1.75569e-014	-2.26606e-014	-7.9018e-015	-2.19177e-014	-8.79348e-015	-2.46539e-014	8.01858e-017	4.82441e-015	-3.54575e-015	-2.87705e-015	-1.06713e-014	-2.04524e-014	8.6956e-015	-7.03342e-015	1.13489e-014	1.22016e-014	1.13927e-014	8.86144e-015
3.82097e-015	5.17927e-015	2.5122e-015	-6.75381e-015	-6.12767e-015	-1.73825e-014	-2.78647e-014	-1.80437e-014	-2.35381e-014	-8.11505e-015	-2.23212e-014	-8.97961e-015	-2.47774e-014	3.16357e-016	4.95019e-015	-3.47461e-015	-2.77409e-015	-1.06149e-014	-2.04932e-014	9.00108e-015	-7.40076e-015	1.16616e-014	1.23545e-014	1.14554e-014	8.58815e-015
3.7703e-015	5.24429e-015	2.47707e-015	-6.60933e-015	-6.10663e-015	-1.73467e-014	-2.82789e-014	-1.85146e-014	-2.44049e-014	-8.33399e-015	-2.27197e-014	-9.15546e-015	-2.48745e-014	5.82146e-016	5.09168e-015	-3.36396e-015	-2.67167e-015	-1.05392e-014	-2.04981e-014	9.3075e-015	-7.785e-015	1.19519e-014	1.25064e-014	1.15091e-014	8.28325e-015
3.71812e-015	5.30033e-015	2.4559e-015	-6.42289e-015	-6.08521e-015	-1.73025e-014	-2.86572e-014	-1.89693e-014	-2.52573e-014	-8.55893e-015	-2.31118e-014	-9.32112e-015	-2.49449e-014	8.74155e-016	5.2467e-015	-3.21516e-015	-2.57038e-015	-1.04483e-014	-2.04685e-014	9.61213e-015	-8.18513e-015	1.22165e-014	1.26565e-014	1.15527e-014	7.94729e-015
3.66414e-015	5.34507e-015	2.44855e-015	-6.19629e-015	-6.06656e-015	-1.72535e-014	-2.90007e-014	-1.94082e-014	-2.60914e-014	-8.79013e-015	-2.3496e-014	-9.47701e-015	-2.4987e-014	1.18866e-015	5.41288e-015	-3.02988e-015	-2.47136e-015	-1.03468e-014	-2.04059e-014	9.91241e-015	-8.60029e-015	1.24527e-014	1.28041e-014	1.15848e-014	7.58088e-015
3.60798e-015	5.37665e-015	2.45563e-015	-5.93182e-015	-6.05335e-015	-1.72028e-014	-2.93095e-014	-1.98329e-014	-2.69036e-014	-9.02804e-015	-2.38718e-014	-9.62331e-015	-2.49999e-014	1.52084e-015	5.58788e-015	-2.81061e-015	-2.37443e-015	-1.02392e-014	-2.03119e-014	1.02057e-014	-9.02994e-015	1.26574e-014	1.29481e-014	1.16046e-014	7.18485e-015
3.54918e-015	5.39353e-015	2.47634e-015	-5.63143e-015	-6.04758e-015	-1.71531e-014	-2.95847e-014	-2.02436e-014	-2.76911e-014	-9.27324e-015	-2.42379e-014	-9.76037e-015	-2.49832e-014	1.86753e-015	5.76852e-015	-2.55962e-015	-2.27981e-015	-1.01299e-014	-2.01895e-014	1.04901e-014	-9.47325e-015	1.28282e-014	1.30875e-014	1.16116e-014	6.76028e-015
3.48611e-015	5.39413e-015	2.51019e-015	-5.29728e-015	-6.05194e-015	-1.71071e-014	-2.9828e-014	-2.06407e-014	-2.84505e-014	-9.52633e-015	-2.45937e-014	-9.88917e-015	-2.49374e-014	2.22453e-015	5.95272e-015	-2.27938e-015	-2.18797e-015	-1.00236e-014	-2.00415e-014	1.07636e-014	-9.92938e-015	1.29622e-014	1.32214e-014	1.16051e-014	6.30804e-015
3.41861e-015	5.37676e-015	2.55667e-015	-4.93217e-015	-6.06807e-015	-1.7067e-014	-3.00404e-014	-2.1025e-014	-2.91792e-014	-9.78777e-015	-2.49387e-014	-1.00106e-014	-2.48622e-014	2.58816e-015	6.13794e-015	-1.9733e-015	-2.10009e-015	-9.92515e-015	-1.98704e-014	1.10241e-014	-1.03976e-014	1.30574e-014	1.3349e-014	1.15839e-014	5.82982e-015
3.34593e-015	5.33942e-015	2.61531e-015	-4.53956e-015	-6.09798e-015	-1.70351e-014	-3.02228e-014	-2.13979e-014	-2.98754e-014	-1.00581e-014	-2.52719e-014	-1.01251e-014	-2.47581e-014	2.95541e-015	6.32146e-015	-1.6442e-015	-2.01657e-015	-9.83895e-015	-1.96797e-014	1.12698e-014	-1.08764e-014	1.31132e-014	1.34692e-014	1.15467e-014	5.32735e-015
3.26766e-015	5.28067e-015	2.68525e-015	-4.12237e-015	-6.14289e-015	-1.70139e-014	-3.03778e-014	-2.17602e-014	-3.05371e-014	-1.0338e-014	-2.55923e-014	-1.02333e-014	-2.46247e-014	3.322e-015	6.50129e-015	-1.29571e-015	-1.9377e-015	-9.77025e-015	-1.94733e-014	1.14986e-014	-1.13656e-014	1.31274e-014	1.35807e-014	1.14928e-014	4.80267e-015
3.18268e-015	5.19888e-015	2.76485e-015	-3.68376e-015	-6.20394e-015	-1.70062e-014	-3.05071e-014	-2.21136e-014	-3.11635e-014	-1.06281e-014	-2.58997e-014	-1.03365e-014	-2.44634e-014	3.68459e-015	6.67494e-015	-9.31758e-016	-1.8634e-015	-9.7234e-015	-1.9255e-014	1.17089e-014	-1.18641e-014	1.30991e-014	1.36818e-014	1.14212e-014	4.25776e-015
3.09034e-015	5.0921e-015	2.85326e-015	-3.22759e-015	-6.2818e-015	-1.70144e-014	-3.06124e-014	-2.24595e-014	-3.17537e-014	-1.09295e-014	-2.6194e-014	-1.04366e-014	-2.42759e-014	4.03971e-015	6.83987e-015	-5.56188e-016	-1.79509e-015	-9.70275e-015	-1.90298e-014	1.18998e-014	-1.23706e-014	1.30278e-014	1.37721e-014	1.13318e-014	3.69423e-015
2.9903e-015	4.9588e-015	2.94912e-015	-2.75727e-015	-6.37776e-015	-1.70395e-014	-3.06956e-014	-2.27996e-014	-3.23077e-014	-1.12429e-014	-2.64745e-014	-1.05349e-014	-2.4064e-014	4.38378e-015	6.99412e-015	-1.72818e-016	-1.73311e-015	-9.71318e-015	-1.88034e-014	1.20698e-014	-1.28843e-014	1.29124e-014	1.38502e-014	1.12242e-014	3.11339e-015
2.88152e-015	4.79745e-015	3.05141e-015	-2.2776e-015	-6.49225e-015	-1.70832e-014	-3.07595e-014	-2.31355e-014	-3.28258e-014	-1.1569e-014	-2.67407e-014	-1.06334e-014	-2.3829e-014	4.71391e-015	7.13613e-015	2.14894e-016	-1.67737e-015	-9.75876e-015	-1.85807e-014	1.22178e-014	-1.34048e-014	1.27533e-014	1.39151e-014	1.10972e-014	2.51724e-015
2.76256e-015	4.60674e-015	3.15832e-015	-1.79208e-015	-6.62428e-015	-1.71473e-014	-3.08064e-014	-2.34697e-014	-3.33083e-014	-1.19085e-014	-2.69924e-014	-1.07338e-014	-2.35733e-014	5.02729e-015	7.26391e-015	6.02701e-016	-1.62832e-015	-9.84217e-015	-1.83672e-014	1.23433e-014	-1.39315e-014	1.25508e-014	1.39659e-014	1.09496e-014	1.90794e-015
2.63182e-015	4.38588e-015	3.26852e-015	-1.30473e-015	-6.77385e-015	-1.72326e-014	-3.08379e-014	-2.38042e-014	-3.37559e-014	-1.22623e-014	-2.72295e-014	-1.08374e-014	-2.32994e-014	5.32129e-015	7.37585e-015	9.86752e-016	-1.58693e-015	-9.96668e-015	-1.81675e-014	1.24457e-014	-1.44644e-014	1.23051e-014	1.40011e-014	1.07815e-014	1.28707e-015
2.48878e-015	4.13428e-015	3.38095e-015	-8.19264e-016	-6.93992e-015	-1.73396e-014	-3.08568e-014	-2.41403e-014	-3.41698e-014	-1.26313e-014	-2.7452e-014	-1.0945e-014	-2.30103e-014	5.59407e-015	7.47003e-015	1.36341e-015	-1.55367e-015	-1.01351e-014	-1.79869e-014	1.25248e-014	-1.50028e-014	1.20175e-014	1.40198e-014	1.05921e-014	6.56288e-016
2.33226e-015	3.85153e-015	3.49358e-015	-3.39167e-016	-7.1214e-015	-1.74687e-014	-3.08654e-014	-2.44805e-014	-3.45512e-014	-1.30163e-014	-2.76604e-014	-1.10585e-014	-2.27085e-014	5.8438e-015	7.54506e-015	1.72888e-015	-1.52878e-015	-1.03495e-014	-1.78305e-014	1.25811e-014	-1.55464e-014	1.16895e-014	1.40211e-014	1.0381e-014	1.69843e-017
2.1611e-015	3.53701e-015	3.60523e-015	1.31284e-016	-7.31751e-015	-1.76204e-014	-3.08656e-014	-2.4827e-014	-3.49018e-014	-1.34171e-014	-2.78548e-014	-1.11796e-014	-2.23972e-014	6.06899e-015	7.60063e-015	2.07964e-015	-1.5132e-015	-1.06113e-014	-1.77033e-014	1.26137e-014	-1.60946e-014	1.13226e-014	1.40041e-014	1.01479e-014	-6.28881e-016
1.97453e-015	3.19098e-015	3.71384e-015	5.88543e-016	-7.52666e-015	-1.77948e-014	-3.08594e-014	-2.51816e-014	-3.52239e-014	-1.38345e-014	-2.80354e-014	-1.13101e-014	-2.20801e-014	6.26919e-015	7.63677e-015	2.41261e-015	-1.507e-015	-1.09221e-014	-1.76104e-014	1.26223e-014	-1.66477e-014	1.0919e-014	1.39682e-014	9.89338e-015	-1.27995e-015
1.77131e-015	2.81398e-015	3.81836e-015	1.02843e-015	-7.74748e-015	-1.79918e-014	-3.08485e-014	-2.55459e-014	-3.55197e-014	-1.42683e-014	-2.82024e-014	-1.14511e-014	-2.176e-014	6.44349e-015	7.65304e-015	2.72425e-015	-1.51061e-015	-1.12822e-014	-1.75567e-014	1.26067e-014	-1.72053e-014	1.04809e-014	1.39125e-014	9.61725e-015	-1.93494e-015
1.55125e-015	2.40713e-015	3.91769e-015	1.44762e-015	-7.9787e-015	-1.82112e-014	-3.08346e-014	-2.59226e-014	-3.57919e-014	-1.47192e-014	-2.83566e-014	-1.16041e-014	-2.14402e-014	6.59213e-015	7.64996e-015	3.01219e-015	-1.52436e-015	-1.16919e-014	-1.75468e-014	1.25671e-014	-1.77673e-014	1.00101e-014	1.38365e-014	9.31978e-015	-2.59221e-015
1.31336e-015	1.97092e-015	4.01037e-015	1.84253e-015	-8.21808e-015	-1.84512e-014	-3.08195e-014	-2.63132e-014	-3.60429e-014	-1.51878e-014	-2.84987e-014	-1.17704e-014	-2.1125e-014	6.71489e-015	7.62804e-015	3.2732e-015	-1.54826e-015	-1.21504e-014	-1.75848e-014	1.25038e-014	-1.83338e-014	9.50951e-015	1.37402e-014	9.00159e-015	-3.25067e-015
1.05709e-015	1.5059e-015	4.09476e-015	2.20995e-015	-8.46353e-015	-1.87112e-014	-3.08042e-014	-2.67201e-014	-3.62753e-014	-1.56736e-014	-2.86294e-014	-1.1951e-014	-2.0818e-014	6.81268e-015	7.58803e-015	3.50454e-015	-1.58268e-015	-1.26568e-014	-1.76748e-014	1.24167e-014	-1.89049e-014	8.9824e-015	1.36231e-014	8.66222e-015	-3.90966e-015
7.81646e-016	1.01382e-015	4.17008e-015	2.54701e-015	-8.71297e-015	-1.89902e-014	-3.07915e-014	-2.71446e-014	-3.64919e-014	-1.6177e-014	-2.8749e-014	-1.21472e-014	-2.05234e-014	6.88668e-015	7.53075e-015	3.70453e-015	-1.62725e-015	-1.32095e-014	-1.7821e-014	1.23062e-014	-1.9481e-014	8.43142e-015	1.34851e-014	8.30175e-015	-4.56803e-015
4.8679e-016	4.96579e-016	4.23549e-015	2.85177e-015	-8.96522e-015	-1.92869e-014	-3.07819e-014	-2.75881e-014	-3.66952e-014	-1.66977e-014	-2.88578e-014	-1.23602e-014	-2.0245e-014	6.93754e-015	7.45713e-015	3.87184e-015	-1.68155e-015	-1.38056e-014	-1.8025e-014	1.21733e-014	-2.00621e-014	7.85916e-015	1.33262e-014	7.92064e-015	-5.22557e-015
1.7213e-016	-4.36913e-017	4.28998e-015	3.12217e-015	-9.21812e-015	-1.95998e-014	-3.0777e-014	-2.80529e-014	-3.68877e-014	-1.72355e-014	-2.8957e-014	-1.25906e-014	-1.99863e-014	6.96662e-015	7.36879e-015	4.0049e-015	-1.74541e-015	-1.44437e-014	-1.82893e-014	1.2018e-014	-2.06483e-014	7.26827e-015	1.3146e-014	7.51948e-015	-5.88174e-015
-1.6271e-016	-6.053e-016	4.33326e-015	3.35636e-015	-9.46974e-015	-1.9927e-014	-3.07771e-014	-2.85411e-014	-3.70721e-014	-1.77905e-014	-2.90479e-014	-1.28385e-014	-1.9751e-014	6.97631e-015	7.26777e-015	4.10253e-015	-1.81896e-015	-1.51213e-014	-1.86158e-014	1.18409e-014	-2.124e-014	6.66204e-015	1.29452e-014	7.09921e-015	-6.53592e-015
-5.17887e-016	-1.1861e-015	4.36515e-015	3.5531e-015	-9.7179e-015	-2.02672e-014	-3.07826e-014	-2.9054e-014	-3.7251e-014	-1.83617e-014	-2.9131e-014	-1.31043e-014	-1.95427e-014	6.96845e-015	7.15616e-015	4.16411e-015	-1.90191e-015	-1.58352e-014	-1.90053e-014	1.16424e-014	-2.18374e-014	6.04319e-015	1.27245e-014	6.66012e-015	-7.188e-015
-8.92992e-016	-1.783e-015	4.38521e-015	3.71112e-015	-9.96135e-015	-2.06177e-014	-3.07944e-014	-2.95927e-014	-3.74268e-014	-1.89486e-014	-2.92066e-014	-1.33879e-014	-1.93639e-014	6.94501e-015	7.03571e-015	4.18877e-015	-1.99429e-015	-1.65818e-014	-1.94583e-014	1.14226e-014	-2.24406e-014	5.41476e-015	1.24847e-014	6.20294e-015	-7.83769e-015
-1.28808e-015	-2.39285e-015	4.39371e-015	3.82968e-015	-1.01987e-014	-2.09763e-014	-3.08129e-014	-3.01584e-014	-3.76018e-014	-1.95501e-014	-2.92758e-014	-1.36895e-014	-1.92175e-014	6.90918e-015	6.90863e-015	4.17648e-015	-2.09562e-015	-1.73569e-014	-1.99753e-014	1.11808e-014	-2.30498e-014	4.7799e-015	1.22261e-014	5.72821e-015	-8.48534e-015
-1.70352e-015	-3.01329e-015	4.39082e-015	3.9094e-015	-1.04284e-014	-2.13408e-014	-3.08382e-014	-3.07526e-014	-3.77782e-014	-2.01654e-014	-2.93398e-014	-1.40085e-014	-1.91066e-014	6.86394e-015	6.77668e-015	4.12693e-015	-2.20457e-015	-1.81564e-014	-2.05553e-014	1.09183e-014	-2.36648e-014	4.1412e-015	1.195e-014	5.23616e-015	-9.13108e-015
-2.139e-015	-3.64091e-015	4.37711e-015	3.95001e-015	-1.06495e-014	-2.17092e-014	-3.0871e-014	-3.13762e-014	-3.79577e-014	-2.07937e-014	-2.93993e-014	-1.43444e-014	-1.90338e-014	6.8117e-015	6.64253e-015	4.04052e-015	-2.32075e-015	-1.8976e-014	-2.11975e-014	1.06356e-014	-2.42861e-014	3.50134e-015	1.16576e-014	4.72742e-015	-9.77498e-015
-2.59411e-015	-4.27293e-015	4.35288e-015	3.95204e-015	-1.08617e-014	-2.20792e-014	-3.09108e-014	-3.20295e-014	-3.81412e-014	-2.1434e-014	-2.94551e-014	-1.46967e-014	-1.90014e-014	6.75535e-015	6.50883e-015	3.91822e-015	-2.44388e-015	-1.9811e-014	-2.19001e-014	1.03325e-014	-2.49136e-014	2.86332e-015	1.13498e-014	4.20334e-015	-1.04181e-014
-3.0685e-015	-4.90601e-015	4.319e-015	3.9172e-015	-1.10654e-014	-2.24487e-014	-3.09573e-014	-3.27126e-014	-3.83297e-014	-2.20854e-014	-2.95079e-014	-1.50651e-014	-1.90111e-014	6.6979e-015	6.37733e-015	3.76066e-015	-2.5723e-015	-2.06578e-014	-2.26607e-014	1.00098e-014	-2.55464e-014	2.22901e-015	1.10277e-014	3.66463e-015	-1.10603e-014
-3.56156e-015	-5.53705e-015	4.27719e-015	3.84735e-015	-1.12601e-014	-2.28155e-014	-3.10103e-014	-3.34256e-014	-3.85248e-014	-2.27469e-014	-2.95588e-014	-1.54488e-014	-1.90636e-014	6.64226e-015	6.24946e-015	3.56873e-015	-2.70551e-015	-2.15123e-014	-2.3477e-014	9.66835e-015	-2.61857e-014	1.60069e-015	1.06925e-014	3.11215e-015	-1.17024e-014
-4.07258e-015	-6.16285e-015	4.22798e-015	3.74396e-015	-1.14456e-014	-2.31773e-014	-3.10704e-014	-3.41686e-014	-3.87286e-014	-2.3417e-014	-2.96088e-014	-1.58465e-014	-1.91605e-014	6.59138e-015	6.12752e-015	3.34433e-015	-2.84205e-015	-2.23693e-014	-2.43458e-014	9.30882e-015	-2.68312e-014	9.80418e-016	1.03459e-014	2.54684e-015	-1.23448e-014
-4.601e-015	-6.78082e-015	4.17231e-015	3.60874e-015	-1.16228e-014	-2.35318e-014	-3.11374e-014	-3.49411e-014	-3.89414e-014	-2.40945e-014	-2.96588e-014	-1.62567e-014	-1.93026e-014	6.54743e-015	6.01378e-015	3.0892e-015	-2.98096e-015	-2.32243e-014	-2.5263e-014	8.93147e-015	-2.74825e-014	3.70286e-016	9.98983e-015	1.96989e-015	-1.2988e-014
-5.14557e-015	-7.3883e-015	4.11152e-015	3.44461e-015	-1.17916e-014	-2.38775e-014	-3.1211e-014	-3.57423e-014	-3.91632e-014	-2.47782e-014	-2.97092e-014	-1.66787e-014	-1.94899e-014	6.51281e-015	5.90991e-015	2.80503e-015	-3.12115e-015	-2.40732e-014	-2.62243e-014	8.53649e-015	-2.81402e-014	-2.28701e-016	9.62545e-015	1.38221e-015	-1.3633e-014
-5.7053e-015	-7.9823e-015	4.0471e-015	3.25431e-015	-1.19531e-014	-2.42132e-014	-3.12907e-014	-3.65718e-014	-3.93947e-014	-2.5467e-014	-2.97608e-014	-1.71111e-014	-1.97224e-014	6.48935e-015	5.81715e-015	2.49328e-015	-3.26228e-015	-2.49118e-014	-2.7225e-014	8.12485e-015	-2.88037e-014	-8.15114e-016	9.25444e-015	7.84464e-016	-1.42805e-014
-6.27865e-015	-8.55982e-015	3.98103e-015	3.04112e-015	-1.21082e-014	-2.45366e-014	-3.13757e-014	-3.74285e-014	-3.96361e-014	-2.61597e-014	-2.98148e-014	-1.7553e-014	-1.99991e-014	6.47975e-015	5.73649e-015	2.15665e-015	-3.40368e-015	-2.5737e-014	-2.82609e-014	7.6974e-015	-2.94733e-014	-1.38814e-015	8.87864e-015	1.77815e-016	-1.49311e-014
-6.8652e-015	-9.11839e-015	3.91579e-015	2.80797e-015	-1.22584e-014	-2.48464e-014	-3.14653e-014	-3.83109e-014	-3.98877e-014	-2.68546e-014	-2.98721e-014	-1.80031e-014	-2.03188e-014	6.48592e-015	5.66949e-015	1.79694e-015	-3.54456e-015	-2.65455e-014	-2.93264e-014	7.25525e-015	-3.01483e-014	-1.94736e-015	8.49995e-015	-4.36819e-016	-1.55856e-014
-7.46388e-015	-9.65616e-015	3.85298e-015	2.55865e-015	-1.24054e-014	-2.51413e-014	-3.15589e-014	-3.92172e-014	-4.01496e-014	-2.75509e-014	-2.99331e-014	-1.84597e-014	-2.06804e-014	6.50874e-015	5.61616e-015	1.41671e-015	-3.68463e-015	-2.73342e-014	-3.04162e-014	6.79976e-015	-3.08283e-014	-2.49252e-015	8.11994e-015	-1.05874e-015	-1.62438e-014
-8.0729e-015	-1.01714e-014	3.79414e-015	2.29652e-015	-1.25503e-014	-2.54202e-014	-3.16565e-014	-4.01459e-014	-4.04215e-014	-2.82469e-014	-2.99991e-014	-1.89218e-014	-2.10819e-014	6.5492e-015	5.57745e-015	1.01804e-015	-3.8233e-015	-2.81003e-014	-3.15251e-014	6.33164e-015	-3.15127e-014	-3.02369e-015	7.7403e-015	-1.68657e-015	-1.69062e-014
-8.69019e-015	-1.06624e-014	3.74083e-015	2.02523e-015	-1.26943e-014	-2.56821e-014	-3.17579e-014	-4.10951e-014	-4.07026e-014	-2.89414e-014	-3.00705e-014	-1.93883e-014	-2.15209e-014	6.60803e-015	5.55378e-015	6.03405e-016	-3.95947e-015	-2.8841e-014	-3.26477e-014	5.85219e-015	-3.22012e-014	-3.54047e-015	7.36308e-015	-2.31898e-015	-1.75731e-014
-9.31412e-015	-1.11272e-014	3.69519e-015	1.74902e-015	-1.28399e-014	-2.59266e-014	-3.18627e-014	-4.20623e-014	-4.09924e-014	-2.96333e-014	-3.01478e-014	-1.98582e-014	-2.1995e-014	6.68513e-015	5.54455e-015	1.75429e-016	-4.09305e-015	-2.95541e-014	-3.37784e-014	5.36308e-015	-3.2893e-014	-4.04313e-015	6.9901e-015	-2.95433e-015	-1.82445e-014
-9.94313e-015	-1.15653e-014	3.65881e-015	1.47173e-015	-1.29889e-014	-2.61534e-014	-3.19709e-014	-4.30448e-014	-4.12903e-014	-3.03218e-014	-3.0232e-014	-2.03301e-014	-2.25014e-014	6.78048e-015	5.54969e-015	-2.63217e-016	-4.22391e-015	-3.02394e-014	-3.49118e-014	4.86597e-015	-3.35877e-014	-4.53231e-015	6.62291e-015	-3.59177e-015	-1.89206e-014
-1.05754e-014	-1.19761e-014	3.63382e-015	1.19635e-015	-1.31437e-014	-2.63618e-014	-3.20812e-014	-4.40401e-014	-4.15959e-014	-3.10055e-014	-3.03236e-014	-2.08032e-014	-2.30376e-014	6.89499e-015	5.56883e-015	-7.10514e-016	-4.35234e-015	-3.08955e-014	-3.60429e-014	4.36159e-015	-3.4285e-014	-5.00747e-015	6.2632e-015	-4.23047e-015	-1.96009e-014
-1.12084e-014	-1.23594e-014	3.6215e-015	9.2643e-016	-1.33057e-014	-2.65521e-014	-3.21931e-014	-4.50456e-014	-4.19082e-014	-3.16835e-014	-3.04232e-014	-2.12765e-014	-2.36006e-014	7.0281e-015	5.60057e-015	-1.16433e-015	-4.47813e-015	-3.15211e-014	-3.7166e-014	3.85229e-015	-3.49845e-014	-5.46916e-015	5.91262e-015	-4.86859e-015	-2.02862e-014
-1.18401e-014	-1.27149e-014	3.62355e-015	6.65176e-016	-1.34763e-014	-2.67241e-014	-3.23068e-014	-4.60577e-014	-4.22264e-014	-3.23547e-014	-3.05312e-014	-2.17488e-014	-2.4186e-014	7.17823e-015	5.64353e-015	-1.62204e-015	-4.60169e-015	-3.2116e-014	-3.82764e-014	3.33975e-015	-3.56853e-014	-5.91809e-015	5.57244e-015	-5.50482e-015	-2.09758e-014
-1.24677e-014	-1.30434e-014	3.6406e-015	4.15779e-016	-1.36564e-014	-2.68781e-014	-3.24218e-014	-4.70734e-014	-4.25499e-014	-3.30182e-014	-3.06479e-014	-2.22201e-014	-2.47891e-014	7.3446e-015	5.69671e-015	-2.08163e-015	-4.72357e-015	-3.26804e-014	-3.93693e-014	2.82656e-015	-3.63876e-014	-6.35556e-015	5.24406e-015	-6.13709e-015	-2.16689e-014
-1.30887e-014	-1.33449e-014	3.67418e-015	1.81716e-016	-1.38478e-014	-2.70152e-014	-3.25387e-014	-4.80886e-014	-4.28781e-014	-3.36733e-014	-3.07735e-014	-2.26903e-014	-2.54059e-014	7.52539e-015	5.75794e-015	-2.54104e-015	-4.84442e-015	-3.32148e-014	-4.04403e-014	2.31483e-015	-3.70909e-014	-6.78252e-015	4.92843e-015	-6.76429e-015	-2.23647e-014
-1.37009e-014	-1.36211e-014	3.72495e-015	-3.46779e-017	-1.40523e-014	-2.71356e-014	-3.26569e-014	-4.90999e-014	-4.32106e-014	-3.43191e-014	-3.09085e-014	-2.31585e-014	-2.60327e-014	7.71916e-015	5.8258e-015	-2.99796e-015	-4.96538e-015	-3.372e-014	-4.14854e-014	1.80639e-015	-3.77948e-014	-7.19945e-015	4.62731e-015	-7.38436e-015	-2.3063e-014
-1.43022e-014	-1.38738e-014	3.79373e-015	-2.30863e-016	-1.42708e-014	-2.72404e-014	-3.27761e-014	-5.01035e-014	-4.35465e-014	-3.49555e-014	-3.10526e-014	-2.36249e-014	-2.66647e-014	7.92439e-015	5.89869e-015	-3.45058e-015	-5.08714e-015	-3.41973e-014	-4.25009e-014	1.30264e-015	-3.84986e-014	-7.60768e-015	4.34179e-015	-7.99552e-015	-2.37634e-014
-1.48898e-014	-1.41048e-014	3.88128e-015	-4.04764e-016	-1.45036e-014	-2.73299e-014	-3.28954e-014	-5.10954e-014	-4.3885e-014	-3.55822e-014	-3.1206e-014	-2.40888e-014	-2.72981e-014	8.138e-015	5.97419e-015	-3.89698e-015	-5.21062e-015	-3.46484e-014	-4.3484e-014	8.06552e-016	-3.92025e-014	-8.00774e-015	4.07284e-015	-8.59685e-015	-2.44648e-014
-1.54614e-014	-1.43154e-014	3.98721e-015	-5.54652e-016	-1.47514e-014	-2.74053e-014	-3.30145e-014	-5.20712e-014	-4.42261e-014	-3.61979e-014	-3.13689e-014	-2.45503e-014	-2.79287e-014	8.35759e-015	6.05011e-015	-4.33523e-015	-5.33663e-015	-3.50754e-014	-4.44311e-014	3.2075e-016	-3.99053e-014	-8.40083e-015	3.82139e-015	-9.18669e-015	-2.51658e-014
-1.60155e-014	-1.45086e-014	4.1119e-015	-6.79018e-016	-1.50146e-014	-2.74678e-014	-3.31331e-014	-5.30273e-014	-4.4569e-014	-3.68024e-014	-3.15416e-014	-2.50098e-014	-2.85515e-014	8.58048e-015	6.1244e-015	-4.76379e-015	-5.46703e-015	-3.54803e-014	-4.53397e-014	-1.53039e-016	-4.06067e-014	-8.78819e-015	3.58804e-015	-9.76332e-015	-2.58654e-014
-1.65493e-014	-1.46861e-014	4.25495e-015	-7.76592e-016	-1.52931e-014	-2.75188e-014	-3.32514e-014	-5.39606e-014	-4.49128e-014	-3.73953e-014	-3.17236e-014	-2.54668e-014	-2.9162e-014	8.8042e-015	6.19456e-015	-5.18099e-015	-5.60255e-015	-3.58648e-014	-4.62083e-014	-6.12746e-016	-4.13061e-014	-9.17025e-015	3.37332e-015	-1.03256e-014	-2.65624e-014
-1.70607e-014	-1.48502e-014	4.41648e-015	-8.46717e-016	-1.55865e-014	-2.7559e-014	-3.33686e-014	-5.48672e-014	-4.52574e-014	-3.79764e-014	-3.19152e-014	-2.59214e-014	-2.97564e-014	9.02543e-015	6.25874e-015	-5.58587e-015	-5.74477e-015	-3.62317e-014	-4.70347e-014	-1.05626e-015	-4.20028e-014	-9.54801e-015	3.17776e-015	-1.08714e-014	-2.72555e-014
-1.75477e-014	-1.50032e-014	4.59581e-015	-8.88902e-016	-1.58939e-014	-2.75893e-014	-3.34849e-014	-5.57432e-014	-4.56018e-014	-3.85452e-014	-3.2116e-014	-2.63739e-014	-3.03312e-014	9.24214e-015	6.31549e-015	-5.97634e-015	-5.89521e-015	-3.65835e-014	-4.78183e-014	-1.48115e-015	-4.26963e-014	-9.9218e-015	3.00129e-015	-1.13991e-014	-2.79435e-014
-1.80084e-014	-1.51481e-014	4.79178e-015	-9.03905e-016	-1.62139e-014	-2.76113e-014	-3.36e-014	-5.65848e-014	-4.59454e-014	-3.91014e-014	-3.23257e-014	-2.68247e-014	-3.08821e-014	9.4509e-015	6.36294e-015	-6.35123e-015	-6.055e-015	-3.69225e-014	-4.85581e-014	-1.88531e-015	-4.33864e-014	-1.02917e-014	2.84429e-015	-1.19075e-014	-2.86254e-014
-1.84409e-014	-1.52884e-014	5.00352e-015	-8.91888e-016	-1.65456e-014	-2.76252e-014	-3.37132e-014	-5.73883e-014	-4.62878e-014	-3.9645e-014	-3.25439e-014	-2.72741e-014	-3.14055e-014	9.64918e-015	6.3987e-015	-6.71012e-015	-6.2253e-015	-3.72512e-014	-4.92536e-014	-2.26665e-015	-4.40721e-014	-1.06577e-014	2.70674e-015	-1.23949e-014	-2.93e-014
-1.88433e-014	-1.54266e-014	5.2294e-015	-8.53762e-016	-1.68873e-014	-2.76316e-014	-3.38235e-014	-5.8151e-014	-4.66285e-014	-4.01752e-014	-3.27705e-014	-2.77227e-014	-3.18981e-014	9.83416e-015	6.42073e-015	-7.05174e-015	-6.40698e-015	-3.75724e-014	-4.99046e-014	-2.62455e-015	-4.47533e-014	-1.10201e-014	2.58814e-015	-1.28598e-014	-2.99657e-014
-1.92145e-014	-1.55645e-014	5.46787e-015	-7.90573e-016	-1.72368e-014	-2.76323e-014	-3.39301e-014	-5.887e-014	-4.69673e-014	-4.06918e-014	-3.30049e-014	-2.81707e-014	-3.23563e-014	1.00036e-014	6.42736e-015	-7.37482e-015	-6.60128e-015	-3.78886e-014	-5.05119e-014	-2.95745e-015	-4.54292e-014	-1.13794e-014	2.4887e-015	-1.33012e-014	-3.06217e-014
-1.95532e-014	-1.5704e-014	5.71736e-015	-7.03844e-016	-1.7592e-014	-2.76286e-014	-3.40324e-014	-5.95423e-014	-4.73028e-014	-4.11947e-014	-3.32464e-014	-2.86184e-014	-3.27775e-014	1.01557e-014	6.41792e-015	-7.67927e-015	-6.80937e-015	-3.82021e-014	-5.10763e-014	-3.2638e-015	-4.60993e-014	-1.17355e-014	2.40819e-015	-1.3718e-014	-3.12667e-014
-1.98586e-014	-1.58478e-014	5.97589e-015	-5.95577e-016	-1.79506e-014	-2.76204e-014	-3.41295e-014	-6.01652e-014	-4.76348e-014	-4.1684e-014	-3.34939e-014	-2.90659e-014	-3.31593e-014	1.02885e-014	6.39134e-015	-7.96483e-015	-7.03222e-015	-3.85158e-014	-5.15982e-014	-3.54231e-015	-4.67629e-014	-1.20876e-014	2.34589e-015	-1.41094e-014	-3.18992e-014
-2.01299e-014	-1.59987e-014	6.24142e-015	-4.67708e-016	-1.83095e-014	-2.76088e-014	-3.42204e-014	-6.07368e-014	-4.79626e-014	-4.21589e-014	-3.37466e-014	-2.95128e-014	-3.34999e-014	1.03994e-014	6.34672e-015	-8.23061e-015	-7.27062e-015	-3.88308e-014	-5.20786e-014	-3.79231e-015	-4.74192e-014	-1.24349e-014	2.30147e-015	-1.44749e-014	-3.25181e-014
-2.03669e-014	-1.61588e-014	6.51189e-015	-3.22599e-016	-1.86661e-014	-2.75942e-014	-3.4304e-014	-6.12551e-014	-4.8286e-014	-4.26189e-014	-3.40038e-014	-2.99588e-014	-3.37971e-014	1.04868e-014	6.28337e-015	-8.47684e-015	-7.52514e-015	-3.91488e-014	-5.25198e-014	-4.01308e-015	-4.80676e-014	-1.27767e-014	2.27374e-015	-1.48136e-014	-3.31224e-014
-2.05688e-014	-1.63296e-014	6.78498e-015	-1.62604e-016	-1.90172e-014	-2.75772e-014	-3.4379e-014	-6.17183e-014	-4.86036e-014	-4.30638e-014	-3.42646e-014	-3.04042e-014	-3.40498e-014	1.05494e-014	6.20088e-015	-8.70274e-015	-7.79584e-015	-3.94721e-014	-5.29229e-014	-4.20445e-015	-4.87079e-014	-1.31121e-014	2.26189e-015	-1.51257e-014	-3.37109e-014
-2.07357e-014	-1.65121e-014	7.05832e-015	9.61184e-018	-1.93598e-014	-2.75581e-014	-3.44446e-014	-6.2125e-014	-4.89144e-014	-4.34932e-014	-3.45276e-014	-3.08487e-014	-3.42564e-014	1.05863e-014	6.09934e-015	-8.90828e-015	-8.08314e-015	-3.98014e-014	-5.32891e-014	-4.36691e-015	-4.93387e-014	-1.34402e-014	2.26525e-015	-1.54108e-014	-3.42829e-014
-2.0868e-014	-1.67074e-014	7.32893e-015	1.91698e-016	-1.96905e-014	-2.75369e-014	-3.44997e-014	-6.24744e-014	-4.92177e-014	-4.39065e-014	-3.47915e-014	-3.12922e-014	-3.44162e-014	1.05969e-014	5.97941e-015	-9.09308e-015	-8.38587e-015	-4.01375e-014	-5.3621e-014	-4.50108e-015	-4.99589e-014	-1.37603e-014	2.28303e-015	-1.56689e-014	-3.48382e-014
-2.09671e-014	-1.69168e-014	7.59519e-015	3.80755e-016	-2.00062e-014	-2.7513e-014	-3.4542e-014	-6.27662e-014	-4.9512e-014	-4.43031e-014	-3.50555e-014	-3.17336e-014	-3.4529e-014	1.05806e-014	5.84208e-015	-9.25737e-015	-8.70374e-015	-4.04811e-014	-5.39204e-014	-4.60655e-015	-5.05682e-014	-1.40711e-014	2.31443e-015	-1.59001e-014	-3.53756e-014
-2.10338e-014	-1.7141e-014	7.85515e-015	5.74224e-016	-2.03045e-014	-2.74866e-014	-3.45703e-014	-6.30009e-014	-4.97965e-014	-4.46831e-014	-3.53186e-014	-3.21717e-014	-3.45948e-014	1.05375e-014	5.6884e-015	-9.4008e-015	-9.03586e-015	-4.08327e-014	-5.41889e-014	-4.68467e-015	-5.11661e-014	-1.4371e-014	2.35833e-015	-1.61051e-014	-3.58948e-014
-2.1069e-014	-1.73796e-014	8.10639e-015	7.6901e-016	-2.05824e-014	-2.74568e-014	-3.45834e-014	-6.31777e-014	-5.00701e-014	-4.50451e-014	-3.55793e-014	-3.26052e-014	-3.46137e-014	1.04677e-014	5.51938e-015	-9.5238e-015	-9.38157e-015	-4.11926e-014	-5.44286e-014	-4.73727e-015	-5.17512e-014	-1.46586e-014	2.41347e-015	-1.62849e-014	-3.63959e-014
-2.10751e-014	-1.76324e-014	8.34691e-015	9.63321e-016	-2.08363e-014	-2.74223e-014	-3.45803e-014	-6.32976e-014	-5.03318e-014	-4.53881e-014	-3.58362e-014	-3.30329e-014	-3.45863e-014	1.0372e-014	5.33642e-015	-9.62696e-015	-9.73919e-015	-4.15605e-014	-5.46419e-014	-4.76587e-015	-5.23232e-014	-1.49327e-014	2.47859e-015	-1.6441e-014	-3.68782e-014
-2.10531e-014	-1.7899e-014	8.57496e-015	1.15443e-015	-2.10638e-014	-2.73831e-014	-3.45598e-014	-6.33611e-014	-5.05798e-014	-4.57112e-014	-3.60879e-014	-3.34539e-014	-3.45136e-014	1.02513e-014	5.14125e-015	-9.71078e-015	-1.01072e-014	-4.19357e-014	-5.48313e-014	-4.77233e-015	-5.28811e-014	-1.51924e-014	2.5524e-015	-1.65748e-014	-3.73423e-014
-2.10052e-014	-1.81786e-014	8.78893e-015	1.33981e-015	-2.12623e-014	-2.7339e-014	-3.452e-014	-6.33696e-014	-5.08128e-014	-4.60138e-014	-3.63325e-014	-3.38657e-014	-3.43965e-014	1.01066e-014	4.93583e-015	-9.7749e-015	-1.04845e-014	-4.23167e-014	-5.4998e-014	-4.75853e-015	-5.34248e-014	-1.5436e-014	2.63347e-015	-1.66876e-014	-3.77881e-014
-2.09341e-014	-1.84705e-014	8.98638e-015	1.5176e-015	-2.14299e-014	-2.72891e-014	-3.44591e-014	-6.33248e-014	-5.10293e-014	-4.62954e-014	-3.65688e-014	-3.42665e-014	-3.42368e-014	9.93942e-015	4.72245e-015	-9.81957e-015	-1.08688e-014	-4.27026e-014	-5.5143e-014	-4.72576e-015	-5.39539e-014	-1.56616e-014	2.72064e-015	-1.67815e-014	-3.82154e-014
-2.0842e-014	-1.87729e-014	9.16611e-015	1.68568e-015	-2.15647e-014	-2.72325e-014	-3.43755e-014	-6.32282e-014	-5.12291e-014	-4.65551e-014	-3.67951e-014	-3.46545e-014	-3.40358e-014	9.75094e-015	4.5033e-015	-9.84526e-015	-1.12573e-014	-4.30922e-014	-5.52683e-014	-4.67663e-015	-5.44677e-014	-1.58682e-014	2.81285e-015	-1.68583e-014	-3.86244e-014
-2.07316e-014	-1.90841e-014	9.3268e-015	1.84217e-015	-2.16652e-014	-2.71686e-014	-3.42687e-014	-6.30816e-014	-5.14111e-014	-4.67926e-014	-3.70099e-014	-3.50279e-014	-3.3796e-014	9.54333e-015	4.28129e-015	-9.85307e-015	-1.16475e-014	-4.34839e-014	-5.53754e-014	-4.61401e-015	-5.49661e-014	-1.60555e-014	2.90853e-015	-1.692e-014	-3.90157e-014
-2.0606e-014	-1.94022e-014	9.46761e-015	1.9865e-015	-2.17302e-014	-2.70958e-014	-3.41373e-014	-6.28883e-014	-5.15727e-014	-4.70076e-014	-3.72117e-014	-3.53849e-014	-3.35192e-014	9.31853e-015	4.05881e-015	-9.84345e-015	-1.20374e-014	-4.38754e-014	-5.54664e-014	-4.54042e-015	-5.54478e-014	-1.62219e-014	3.00648e-015	-1.69692e-014	-3.93901e-014
-2.0468e-014	-1.97256e-014	9.58806e-015	2.11745e-015	-2.17584e-014	-2.70135e-014	-3.39801e-014	-6.26513e-014	-5.17131e-014	-4.71989e-014	-3.73983e-014	-3.57235e-014	-3.32084e-014	9.07902e-015	3.83837e-015	-9.81723e-015	-1.24243e-014	-4.42644e-014	-5.55422e-014	-4.45879e-015	-5.59127e-014	-1.63666e-014	3.10601e-015	-1.70089e-014	-3.97479e-014
-2.03212e-014	-2.00526e-014	9.68718e-015	2.23376e-015	-2.17489e-014	-2.69207e-014	-3.37955e-014	-6.23733e-014	-5.18309e-014	-4.73662e-014	-3.75679e-014	-3.60406e-014	-3.28664e-014	8.82716e-015	3.62148e-015	-9.77472e-015	-1.28051e-014	-4.46492e-014	-5.56038e-014	-4.3716e-015	-5.63599e-014	-1.64895e-014	3.20586e-015	-1.70419e-014	-4.00895e-014
-2.01688e-014	-2.03799e-014	9.76468e-015	2.3355e-015	-2.17016e-014	-2.68164e-014	-3.35831e-014	-6.20573e-014	-5.19263e-014	-4.75088e-014	-3.77192e-014	-3.63342e-014	-3.24961e-014	8.56533e-015	3.41076e-015	-9.71715e-015	-1.31766e-014	-4.50276e-014	-5.56525e-014	-4.28181e-015	-5.67894e-014	-1.65899e-014	3.30517e-015	-1.70707e-014	-4.04162e-014
-2.00143e-014	-2.07061e-014	9.81947e-015	2.42219e-015	-2.16165e-014	-2.66999e-014	-3.33423e-014	-6.17075e-014	-5.19984e-014	-4.76269e-014	-3.7851e-014	-3.6602e-014	-3.21009e-014	8.29504e-015	3.20893e-015	-9.6448e-015	-1.3536e-014	-4.53977e-014	-5.56889e-014	-4.19231e-015	-5.72012e-014	-1.66676e-014	3.40265e-015	-1.70983e-014	-4.07299e-014
-1.98605e-014	-2.10285e-014	9.85212e-015	2.49424e-015	-2.1494e-014	-2.65708e-014	-3.30724e-014	-6.13268e-014	-5.20462e-014	-4.77204e-014	-3.79618e-014	-3.6842e-014	-3.16834e-014	8.01909e-015	3.01861e-015	-9.55913e-015	-1.38796e-014	-4.57572e-014	-5.57136e-014	-4.10633e-015	-5.75955e-014	-1.67229e-014	3.49758e-015	-1.71283e-014	-4.10313e-014
-1.9711e-014	-2.13447e-014	9.86297e-015	2.55186e-015	-2.13353e-014	-2.64285e-014	-3.27742e-014	-6.09187e-014	-5.20688e-014	-4.77892e-014	-3.80505e-014	-3.70523e-014	-3.1247e-014	7.74022e-015	2.84252e-015	-9.46107e-015	-1.42048e-014	-4.61036e-014	-5.57274e-014	-4.0265e-015	-5.7972e-014	-1.67556e-014	3.58899e-015	-1.71625e-014	-4.13213e-014
-1.95697e-014	-2.16522e-014	9.85222e-015	2.5962e-015	-2.11418e-014	-2.62726e-014	-3.24473e-014	-6.04878e-014	-5.20653e-014	-4.78332e-014	-3.81155e-014	-3.72306e-014	-3.07947e-014	7.46076e-015	2.68267e-015	-9.35107e-015	-1.4508e-014	-4.64348e-014	-5.57304e-014	-3.95452e-015	-5.8331e-014	-1.6766e-014	3.67616e-015	-1.72031e-014	-4.16005e-014
-1.94394e-014	-2.19486e-014	9.8204e-015	2.62762e-015	-2.09151e-014	-2.61025e-014	-3.20915e-014	-6.00371e-014	-5.20359e-014	-4.7853e-014	-3.81554e-014	-3.73747e-014	-3.03302e-014	7.18275e-015	2.54072e-015	-9.23048e-015	-1.47863e-014	-4.67485e-014	-5.57233e-014	-3.89303e-015	-5.86725e-014	-1.67547e-014	3.75854e-015	-1.72533e-014	-4.18694e-014
-1.93231e-014	-2.22319e-014	9.76891e-015	2.64782e-015	-2.06568e-014	-2.59185e-014	-3.17076e-014	-5.95707e-014	-5.19805e-014	-4.7849e-014	-3.81689e-014	-3.7483e-014	-2.98566e-014	6.90871e-015	2.41813e-015	-9.09983e-015	-1.50374e-014	-4.7043e-014	-5.57061e-014	-3.84459e-015	-5.89969e-014	-1.6723e-014	3.83501e-015	-1.73155e-014	-4.21291e-014
-1.92241e-014	-2.25002e-014	9.69854e-015	2.65765e-015	-2.03691e-014	-2.57201e-014	-3.12958e-014	-5.90921e-014	-5.18984e-014	-4.78215e-014	-3.81555e-014	-3.75545e-014	-2.9377e-014	6.64091e-015	2.31685e-015	-8.95999e-015	-1.52582e-014	-4.73157e-014	-5.56789e-014	-3.81061e-015	-5.93045e-014	-1.6671e-014	3.9053e-015	-1.73922e-014	-4.23799e-014
-1.91455e-014	-2.27521e-014	9.61128e-015	2.65958e-015	-2.00541e-014	-2.55077e-014	-3.08564e-014	-5.86048e-014	-5.17892e-014	-4.77714e-014	-3.81138e-014	-3.75878e-014	-2.88945e-014	6.38113e-015	2.23809e-015	-8.81254e-015	-1.54464e-014	-4.7565e-014	-5.56421e-014	-3.7918e-015	-5.95954e-014	-1.66009e-014	3.96857e-015	-1.74853e-014	-4.26221e-014
-1.90896e-014	-2.29867e-014	9.50805e-015	2.65581e-015	-1.97149e-014	-2.5281e-014	-3.03905e-014	-5.81129e-014	-5.16536e-014	-4.76993e-014	-3.80428e-014	-3.75822e-014	-2.84125e-014	6.1312e-015	2.18295e-015	-8.65822e-015	-1.55995e-014	-4.77892e-014	-5.55956e-014	-3.78978e-015	-5.98701e-014	-1.65138e-014	4.02482e-015	-1.7596e-014	-4.28569e-014
-1.90594e-014	-2.32022e-014	9.39047e-015	2.6482e-015	-1.9354e-014	-2.50402e-014	-2.99002e-014	-5.76196e-014	-5.14922e-014	-4.76069e-014	-3.7942e-014	-3.75369e-014	-2.79339e-014	5.89302e-015	2.15209e-015	-8.49859e-015	-1.57158e-014	-4.7987e-014	-5.55399e-014	-3.80675e-015	-6.01282e-014	-1.64115e-014	4.07404e-015	-1.77266e-014	-4.30848e-014
-1.90568e-014	-2.33985e-014	9.26036e-015	2.6392e-015	-1.89749e-014	-2.47857e-014	-2.93869e-014	-5.71277e-014	-5.13044e-014	-4.74955e-014	-3.78109e-014	-3.74517e-014	-2.74613e-014	5.66748e-015	2.14603e-015	-8.33434e-015	-1.57935e-014	-4.81571e-014	-5.54742e-014	-3.84323e-015	-6.03701e-014	-1.62961e-014	4.11597e-015	-1.78785e-014	-4.33065e-014
-1.90831e-014	-2.35749e-014	9.12004e-015	2.63061e-015	-1.85808e-014	-2.45179e-014	-2.88517e-014	-5.66402e-014	-5.10915e-014	-4.73659e-014	-3.76491e-014	-3.73267e-014	-2.69976e-014	5.45581e-015	2.16538e-015	-8.1665e-015	-1.5831e-014	-4.82983e-014	-5.53986e-014	-3.90002e-015	-6.05958e-014	-1.61697e-014	4.15025e-015	-1.80526e-014	-4.3522e-014
-1.91401e-014	-2.37308e-014	8.97092e-015	2.62475e-015	-1.81754e-014	-2.42377e-014	-2.8296e-014	-5.61597e-014	-5.08545e-014	-4.72202e-014	-3.74564e-014	-3.71621e-014	-2.65454e-014	5.25962e-015	2.20915e-015	-7.99653e-015	-1.58274e-014	-4.8409e-014	-5.53134e-014	-3.97689e-015	-6.08053e-014	-1.60344e-014	4.17665e-015	-1.82498e-014	-4.37317e-014
-1.92283e-014	-2.38665e-014	8.81563e-015	2.62412e-015	-1.77618e-014	-2.3946e-014	-2.77222e-014	-5.56889e-014	-5.05939e-014	-4.706e-014	-3.7232e-014	-3.69587e-014	-2.6107e-014	5.07915e-015	2.27729e-015	-7.82574e-015	-1.57816e-014	-4.84898e-014	-5.52185e-014	-4.07374e-015	-6.09994e-014	-1.58925e-014	4.19556e-015	-1.84694e-014	-4.39361e-014
-1.93482e-014	-2.39826e-014	8.65597e-015	2.63092e-015	-1.73438e-014	-2.36434e-014	-2.71324e-014	-5.523e-014	-5.03104e-014	-4.68872e-014	-3.69764e-014	-3.67179e-014	-2.56841e-014	4.91525e-015	2.36912e-015	-7.65477e-015	-1.56928e-014	-4.85399e-014	-5.51143e-014	-4.18955e-015	-6.1179e-014	-1.57466e-014	4.20682e-015	-1.87114e-014	-4.41348e-014
-1.95009e-014	-2.40798e-014	8.4943e-015	2.64691e-015	-1.6924e-014	-2.33309e-014	-2.65295e-014	-5.47848e-014	-5.00052e-014	-4.67038e-014	-3.66899e-014	-3.6441e-014	-2.52786e-014	4.76817e-015	2.4834e-015	-7.48455e-015	-1.55612e-014	-4.85594e-014	-5.50009e-014	-4.32309e-015	-6.13445e-014	-1.55995e-014	4.21084e-015	-1.89749e-014	-4.43286e-014
-1.96864e-014	-2.416e-014	8.33208e-015	2.67381e-015	-1.65059e-014	-2.30101e-014	-2.59158e-014	-5.43552e-014	-4.968e-014	-4.65124e-014	-3.6373e-014	-3.61301e-014	-2.48925e-014	4.63796e-015	2.61903e-015	-7.31654e-015	-1.53872e-014	-4.85484e-014	-5.48782e-014	-4.47365e-015	-6.14954e-014	-1.54541e-014	4.20713e-015	-1.92585e-014	-4.45169e-014
-1.99048e-014	-2.42251e-014	8.17025e-015	2.71361e-015	-1.60923e-014	-2.26823e-014	-2.52927e-014	-5.39422e-014	-4.93357e-014	-4.63147e-014	-3.60259e-014	-3.57874e-014	-2.45269e-014	4.52449e-015	2.77425e-015	-7.15199e-015	-1.51708e-014	-4.85072e-014	-5.47467e-014	-4.63948e-015	-6.16323e-014	-1.53126e-014	4.19611e-015	-1.9561e-014	-4.46991e-014
-2.01562e-014	-2.42774e-014	8.01056e-015	2.76723e-015	-1.56857e-014	-2.23492e-014	-2.46634e-014	-5.35471e-014	-4.89738e-014	-4.61127e-014	-3.56494e-014	-3.54159e-014	-2.41827e-014	4.42723e-015	2.94766e-015	-6.99147e-015	-1.49131e-014	-4.84367e-014	-5.46071e-014	-4.8181e-015	-6.17555e-014	-1.51778e-014	4.17822e-015	-1.98796e-014	-4.48748e-014
-2.04397e-014	-2.43182e-014	7.85558e-015	2.83595e-015	-1.52894e-014	-2.20119e-014	-2.40305e-014	-5.31712e-014	-4.85953e-014	-4.59081e-014	-3.52449e-014	-3.50183e-014	-2.38615e-014	4.34591e-015	3.13727e-015	-6.83669e-015	-1.46153e-014	-4.83376e-014	-5.44597e-014	-5.00857e-015	-6.1865e-014	-1.50523e-014	4.15345e-015	-2.02123e-014	-4.5043e-014
-2.07547e-014	-2.43502e-014	7.70661e-015	2.92147e-015	-1.49058e-014	-2.16715e-014	-2.3396e-014	-5.28151e-014	-4.8201e-014	-4.57033e-014	-3.48131e-014	-3.4598e-014	-2.35631e-014	4.28004e-015	3.34106e-015	-6.68919e-015	-1.42789e-014	-4.8211e-014	-5.43046e-014	-5.20812e-015	-6.19606e-014	-1.49388e-014	4.12252e-015	-2.05575e-014	-4.52029e-014
-2.11003e-014	-2.43762e-014	7.56478e-015	3.02481e-015	-1.45372e-014	-2.13289e-014	-2.27629e-014	-5.2479e-014	-4.77924e-014	-4.55006e-014	-3.43549e-014	-3.41588e-014	-2.32886e-014	4.22868e-015	3.55704e-015	-6.54967e-015	-1.3905e-014	-4.80575e-014	-5.4142e-014	-5.41428e-015	-6.20426e-014	-1.48398e-014	4.08565e-015	-2.09126e-014	-4.53542e-014
-2.14748e-014	-2.43984e-014	7.43205e-015	3.14612e-015	-1.41856e-014	-2.09862e-014	-2.21334e-014	-5.2163e-014	-4.73702e-014	-4.53016e-014	-3.38721e-014	-3.37043e-014	-2.30383e-014	4.19056e-015	3.78262e-015	-6.41889e-015	-1.34955e-014	-4.78783e-014	-5.39729e-014	-5.62435e-015	-6.21098e-014	-1.47567e-014	4.04314e-015	-2.12756e-014	-4.54957e-014
-2.18759e-014	-2.44196e-014	7.30937e-015	3.28529e-015	-1.38533e-014	-2.06443e-014	-2.15104e-014	-5.18673e-014	-4.69357e-014	-4.51088e-014	-3.3367e-014	-3.32384e-014	-2.28122e-014	4.16463e-015	4.01593e-015	-6.29729e-015	-1.30525e-014	-4.76751e-014	-5.37982e-014	-5.83585e-015	-6.21623e-014	-1.46916e-014	3.99533e-015	-2.16428e-014	-4.56269e-014
-2.23021e-014	-2.44432e-014	7.1976e-015	3.44227e-015	-1.35421e-014	-2.03047e-014	-2.08963e-014	-5.15913e-014	-4.64899e-014	-4.49243e-014	-3.2841e-014	-3.27651e-014	-2.26107e-014	4.15001e-015	4.25461e-015	-6.18557e-015	-1.2579e-014	-4.74487e-014	-5.36183e-014	-6.04578e-015	-6.22005e-014	-1.46474e-014	3.94282e-015	-2.20108e-014	-4.57471e-014
-2.27511e-014	-2.44713e-014	7.09748e-015	3.61673e-015	-1.32539e-014	-1.99692e-014	-2.0294e-014	-5.13343e-014	-4.60332e-014	-4.47495e-014	-3.22962e-014	-3.22885e-014	-2.24337e-014	4.14495e-015	4.49666e-015	-6.08462e-015	-1.20772e-014	-4.72013e-014	-5.3434e-014	-6.2514e-015	-6.22236e-014	-1.46262e-014	3.88547e-015	-2.23765e-014	-4.58556e-014
-2.32202e-014	-2.45063e-014	7.00958e-015	3.80805e-015	-1.29897e-014	-1.9639e-014	-1.97062e-014	-5.10957e-014	-4.5567e-014	-4.45851e-014	-3.17352e-014	-3.18126e-014	-2.22799e-014	4.14859e-015	4.73972e-015	-5.9949e-015	-1.15505e-014	-4.69346e-014	-5.32465e-014	-6.45024e-015	-6.22309e-014	-1.4629e-014	3.82342e-015	-2.27362e-014	-4.59515e-014
-2.37073e-014	-2.45508e-014	6.93392e-015	4.01468e-015	-1.27504e-014	-1.93148e-014	-1.91343e-014	-5.0875e-014	-4.50922e-014	-4.44328e-014	-3.11602e-014	-3.13423e-014	-2.21489e-014	4.15977e-015	4.98141e-015	-5.91664e-015	-1.10006e-014	-4.66499e-014	-5.30565e-014	-6.63942e-015	-6.2222e-014	-1.46568e-014	3.75685e-015	-2.30868e-014	-4.60345e-014
-2.42104e-014	-2.46078e-014	6.871e-015	4.23539e-015	-1.25363e-014	-1.89979e-014	-1.85803e-014	-5.0671e-014	-4.46097e-014	-4.42937e-014	-3.05735e-014	-3.08823e-014	-2.20402e-014	4.17772e-015	5.21898e-015	-5.85053e-015	-1.04304e-014	-4.63485e-014	-5.28645e-014	-6.81603e-015	-6.21962e-014	-1.47106e-014	3.68596e-015	-2.34245e-014	-4.61042e-014
-2.47273e-014	-2.46799e-014	6.82049e-015	4.46903e-015	-1.23477e-014	-1.86894e-014	-1.80465e-014	-5.04827e-014	-4.41196e-014	-4.4169e-014	-2.99786e-014	-3.0437e-014	-2.19535e-014	4.20144e-015	5.45111e-015	-5.79686e-015	-9.84289e-015	-4.60316e-014	-5.26709e-014	-6.97717e-015	-6.21535e-014	-1.47915e-014	3.61057e-015	-2.37458e-014	-4.61597e-014
-2.52554e-014	-2.47691e-014	6.78214e-015	4.71351e-015	-1.21848e-014	-1.83908e-014	-1.75352e-014	-5.03089e-014	-4.36229e-014	-4.40594e-014	-2.93784e-014	-3.00106e-014	-2.1887e-014	4.2288e-015	5.67524e-015	-5.75554e-015	-9.24103e-015	-4.57011e-014	-5.24769e-014	-7.12084e-015	-6.20931e-014	-1.48996e-014	3.53032e-015	-2.40482e-014	-4.62005e-014
-2.57916e-014	-2.4877e-014	6.75619e-015	4.96657e-015	-1.20472e-014	-1.81034e-014	-1.70479e-014	-5.01486e-014	-4.31197e-014	-4.39656e-014	-2.87751e-014	-2.9607e-014	-2.18402e-014	4.25961e-015	5.88995e-015	-5.72637e-015	-8.62716e-015	-4.5359e-014	-5.22839e-014	-7.24453e-015	-6.20142e-014	-1.50353e-014	3.44577e-015	-2.4329e-014	-4.62261e-014
-2.63338e-014	-2.50052e-014	6.74163e-015	5.22558e-015	-1.19347e-014	-1.78281e-014	-1.65861e-014	-5.00007e-014	-4.2611e-014	-4.3888e-014	-2.81716e-014	-2.92302e-014	-2.1813e-014	4.2926e-015	6.09316e-015	-5.70978e-015	-8.00439e-015	-4.50065e-014	-5.20924e-014	-7.34602e-015	-6.19166e-014	-1.51985e-014	3.35664e-015	-2.45851e-014	-4.62368e-014
-2.68801e-014	-2.51549e-014	6.73785e-015	5.48839e-015	-1.18467e-014	-1.75663e-014	-1.61518e-014	-4.98642e-014	-4.20973e-014	-4.38262e-014	-2.75717e-014	-2.88845e-014	-2.1804e-014	4.32697e-015	6.28331e-015	-5.70524e-015	-7.37513e-015	-4.46449e-014	-5.19031e-014	-7.42285e-015	-6.17998e-014	-1.53889e-014	3.26257e-015	-2.48146e-014	-4.6232e-014
-2.7427e-014	-2.53268e-014	6.74425e-015	5.75152e-015	-1.17826e-014	-1.73184e-014	-1.57462e-014	-4.97383e-014	-4.15791e-014	-4.37803e-014	-2.69782e-014	-2.85726e-014	-2.18119e-014	4.36204e-015	6.45916e-015	-5.71248e-015	-6.74245e-015	-4.42758e-014	-5.17162e-014	-7.47335e-015	-6.16636e-014	-1.56061e-014	3.16354e-015	-2.50152e-014	-4.62127e-014
-2.79725e-014	-2.55216e-014	6.75986e-015	6.01249e-015	-1.17409e-014	-1.70854e-014	-1.53703e-014	-4.96221e-014	-4.10567e-014	-4.37497e-014	-2.63949e-014	-2.82974e-014	-2.18361e-014	4.39684e-015	6.61881e-015	-5.73085e-015	-6.10909e-015	-4.39004e-014	-5.15326e-014	-7.49595e-015	-6.15076e-014	-1.58483e-014	3.05921e-015	-2.51851e-014	-4.61787e-014
-2.85154e-014	-2.57396e-014	6.78383e-015	6.26836e-015	-1.17207e-014	-1.68679e-014	-1.50252e-014	-4.95145e-014	-4.05306e-014	-4.37337e-014	-2.58245e-014	-2.80618e-014	-2.18749e-014	4.43068e-015	6.76215e-015	-5.75994e-015	-5.47745e-015	-4.35194e-014	-5.13529e-014	-7.48949e-015	-6.13316e-014	-1.61146e-014	2.94964e-015	-2.5323e-014	-4.613e-014
-2.90535e-014	-2.59799e-014	6.81502e-015	6.5165e-015	-1.17204e-014	-1.66661e-014	-1.47116e-014	-4.94153e-014	-4.00017e-014	-4.37321e-014	-2.52703e-014	-2.7868e-014	-2.19281e-014	4.46337e-015	6.88835e-015	-5.79868e-015	-4.84898e-015	-4.31342e-014	-5.11782e-014	-7.4533e-015	-6.11357e-014	-1.64036e-014	2.83425e-015	-2.54281e-014	-4.60681e-014
-2.95845e-014	-2.62416e-014	6.85163e-015	6.75332e-015	-1.17388e-014	-1.64811e-014	-1.44299e-014	-4.93238e-014	-3.94705e-014	-4.37431e-014	-2.47357e-014	-2.77181e-014	-2.19953e-014	4.49442e-015	6.997e-015	-5.84644e-015	-4.226e-015	-4.2746e-014	-5.10094e-014	-7.38628e-015	-6.09209e-014	-1.67137e-014	2.71219e-015	-2.55004e-014	-4.59934e-014
-3.01067e-014	-2.6524e-014	6.89232e-015	6.9757e-015	-1.17749e-014	-1.6314e-014	-1.41812e-014	-4.92401e-014	-3.89374e-014	-4.37657e-014	-2.42235e-014	-2.76136e-014	-2.20749e-014	4.52367e-015	7.08774e-015	-5.90283e-015	-3.61071e-015	-4.23554e-014	-5.08464e-014	-7.28789e-015	-6.06874e-014	-1.70427e-014	2.58353e-015	-2.55404e-014	-4.5907e-014
-3.06181e-014	-2.6826e-014	6.9361e-015	7.18038e-015	-1.18272e-014	-1.61651e-014	-1.39663e-014	-4.91643e-014	-3.84035e-014	-4.3799e-014	-2.37371e-014	-2.75557e-014	-2.2166e-014	4.55108e-015	7.15983e-015	-5.96725e-015	-3.0049e-015	-4.19637e-014	-5.06901e-014	-7.15799e-015	-6.04354e-014	-1.7388e-014	2.44788e-015	-2.55483e-014	-4.58112e-014
-3.11181e-014	-2.71456e-014	6.98129e-015	7.36414e-015	-1.18948e-014	-1.6035e-014	-1.37854e-014	-4.90963e-014	-3.78698e-014	-4.38415e-014	-2.32791e-014	-2.75452e-014	-2.22684e-014	4.57621e-015	7.2131e-015	-6.03866e-015	-2.41017e-015	-4.15711e-014	-5.05409e-014	-6.9968e-015	-6.01657e-014	-1.77476e-014	2.30515e-015	-2.55248e-014	-4.57073e-014
-3.16051e-014	-2.74811e-014	7.02685e-015	7.52467e-015	-1.19765e-014	-1.59244e-014	-1.36384e-014	-4.90359e-014	-3.73383e-014	-4.3892e-014	-2.28525e-014	-2.75816e-014	-2.23821e-014	4.59898e-015	7.24791e-015	-6.11527e-015	-1.82771e-015	-4.11782e-014	-5.03994e-014	-6.80409e-015	-5.98791e-014	-1.81184e-014	2.15489e-015	-2.54713e-014	-4.55963e-014
-3.20779e-014	-2.78301e-014	7.07115e-015	7.65897e-015	-1.20707e-014	-1.58341e-014	-1.35255e-014	-4.89834e-014	-3.68098e-014	-4.39489e-014	-2.246e-014	-2.76648e-014	-2.25068e-014	4.61986e-015	7.2646e-015	-6.196e-015	-1.25869e-015	-4.07854e-014	-5.02662e-014	-6.58163e-015	-5.95764e-014	-1.84981e-014	1.99696e-015	-2.53897e-014	-4.54804e-014
-3.25358e-014	-2.819e-014	7.1124e-015	7.76515e-015	-1.21756e-014	-1.57645e-014	-1.34476e-014	-4.89395e-014	-3.62857e-014	-4.40105e-014	-2.21042e-014	-2.7794e-014	-2.26424e-014	4.63878e-015	7.26372e-015	-6.28006e-015	-7.04052e-016	-4.03931e-014	-5.01419e-014	-6.32975e-015	-5.92587e-014	-1.88843e-014	1.83064e-015	-2.52819e-014	-4.53616e-014
-3.29773e-014	-2.85582e-014	7.14971e-015	7.84138e-015	-1.22901e-014	-1.57162e-014	-1.34046e-014	-4.89046e-014	-3.57671e-014	-4.4076e-014	-2.17875e-014	-2.79677e-014	-2.27886e-014	4.65522e-015	7.24553e-015	-6.36511e-015	-1.65164e-016	-4.00008e-014	-5.00264e-014	-6.04911e-015	-5.89282e-014	-1.92737e-014	1.65613e-015	-2.51508e-014	-4.52414e-014
-3.34015e-014	-2.89317e-014	7.18161e-015	7.88537e-015	-1.24131e-014	-1.56903e-014	-1.33967e-014	-4.88798e-014	-3.52566e-014	-4.41434e-014	-2.15116e-014	-2.81848e-014	-2.29456e-014	4.66982e-015	7.21032e-015	-6.4496e-015	3.57408e-016	-3.96091e-014	-4.99196e-014	-5.7412e-015	-5.85869e-014	-1.9663e-014	1.47306e-015	-2.49989e-014	-4.51218e-014
-3.38081e-014	-2.93073e-014	7.2063e-015	7.89577e-015	-1.25435e-014	-1.56867e-014	-1.34236e-014	-4.88664e-014	-3.4757e-014	-4.4212e-014	-2.12784e-014	-2.84429e-014	-2.31136e-014	4.68211e-015	7.15914e-015	-6.53233e-015	8.62832e-016	-3.92177e-014	-4.98218e-014	-5.40768e-015	-5.82363e-014	-2.00493e-014	1.28148e-015	-2.48298e-014	-4.50055e-014
-3.41966e-014	-2.96817e-014	7.22231e-015	7.87116e-015	-1.26799e-014	-1.57058e-014	-1.34852e-014	-4.88652e-014	-3.42708e-014	-4.42799e-014	-2.10894e-014	-2.87391e-014	-2.32926e-014	4.69239e-015	7.09245e-015	-6.61151e-015	1.35122e-015	-3.88266e-014	-4.97336e-014	-5.05046e-015	-5.78789e-014	-2.04297e-014	1.08133e-015	-2.4647e-014	-4.48945e-014
-3.45661e-014	-3.00516e-014	7.22868e-015	7.81034e-015	-1.2822e-014	-1.57483e-014	-1.35814e-014	-4.88772e-014	-3.38006e-014	-4.4346e-014	-2.09463e-014	-2.90701e-014	-2.34825e-014	4.70091e-015	7.01156e-015	-6.68602e-015	1.82219e-015	-3.84362e-014	-4.96546e-014	-4.67141e-015	-5.75174e-014	-2.0801e-014	8.72956e-016	-2.44537e-014	-4.47908e-014
-3.49164e-014	-3.04134e-014	7.22411e-015	7.71245e-015	-1.29682e-014	-1.58146e-014	-1.37115e-014	-4.89034e-014	-3.33497e-014	-4.4409e-014	-2.08499e-014	-2.94333e-014	-2.3683e-014	4.70765e-015	6.91764e-015	-6.75391e-015	2.2752e-015	-3.80469e-014	-4.95847e-014	-4.27225e-015	-5.71528e-014	-2.11601e-014	6.56709e-016	-2.42535e-014	-4.46968e-014
-3.5247e-014	-3.07641e-014	7.20763e-015	7.57723e-015	-1.31177e-014	-1.5905e-014	-1.38757e-014	-4.89451e-014	-3.29213e-014	-4.4468e-014	-2.08007e-014	-2.98253e-014	-2.38944e-014	4.71253e-015	6.81132e-015	-6.81304e-015	2.71037e-015	-3.76578e-014	-4.95243e-014	-3.85476e-015	-5.67886e-014	-2.15038e-014	4.33407e-016	-2.40505e-014	-4.46141e-014
-3.55574e-014	-3.11002e-014	7.17831e-015	7.4048e-015	-1.32694e-014	-1.60197e-014	-1.40736e-014	-4.90031e-014	-3.25187e-014	-4.45219e-014	-2.07986e-014	-3.02421e-014	-2.41169e-014	4.71523e-015	6.69389e-015	-6.86176e-015	3.12808e-015	-3.72697e-014	-4.94733e-014	-3.42041e-015	-5.64275e-014	-2.18294e-014	2.03263e-016	-2.38479e-014	-4.45446e-014
-3.58471e-014	-3.14192e-014	7.13586e-015	7.19561e-015	-1.34231e-014	-1.61586e-014	-1.4305e-014	-4.90779e-014	-3.21446e-014	-4.45702e-014	-2.08426e-014	-3.06799e-014	-2.43509e-014	4.71561e-015	6.56649e-015	-6.89847e-015	3.52825e-015	-3.68814e-014	-4.94314e-014	-2.97146e-015	-5.60725e-014	-2.21341e-014	-3.28208e-017	-2.36496e-014	-4.44903e-014
-3.6115e-014	-3.17177e-014	7.0798e-015	6.9501e-015	-1.35783e-014	-1.63226e-014	-1.45683e-014	-4.91708e-014	-3.1803e-014	-4.46124e-014	-2.0933e-014	-3.11344e-014	-2.45967e-014	4.71384e-015	6.43064e-015	-6.92171e-015	3.91074e-015	-3.64924e-014	-4.93986e-014	-2.50969e-015	-5.57259e-014	-2.24152e-014	-2.74575e-016	-2.34593e-014	-4.44527e-014
-3.63611e-014	-3.19934e-014	7.00922e-015	6.66931e-015	-1.37343e-014	-1.65119e-014	-1.48627e-014	-4.92826e-014	-3.14973e-014	-4.46483e-014	-2.10688e-014	-3.16007e-014	-2.48542e-014	4.7097e-015	6.28694e-015	-6.9304e-015	4.27562e-015	-3.61032e-014	-4.93745e-014	-2.03724e-015	-5.53907e-014	-2.26702e-014	-5.20727e-016	-2.32798e-014	-4.44327e-014
-3.65849e-014	-3.22441e-014	6.92376e-015	6.35481e-015	-1.38904e-014	-1.67259e-014	-1.51876e-014	-4.94143e-014	-3.12308e-014	-4.46776e-014	-2.12489e-014	-3.20747e-014	-2.51233e-014	4.70283e-015	6.13694e-015	-6.92265e-015	4.62352e-015	-3.57129e-014	-4.93579e-014	-1.55605e-015	-5.50689e-014	-2.28969e-014	-7.69879e-016	-2.31143e-014	-4.44317e-014
-3.67864e-014	-3.24675e-014	6.82316e-015	6.00851e-015	-1.40462e-014	-1.69641e-014	-1.55417e-014	-4.95664e-014	-3.10067e-014	-4.47006e-014	-2.14713e-014	-3.25518e-014	-2.54037e-014	4.69316e-015	5.98213e-015	-6.89736e-015	4.95521e-015	-3.53217e-014	-4.93483e-014	-1.06825e-015	-5.47633e-014	-2.30926e-014	-1.02087e-015	-2.29659e-014	-4.44508e-014
-3.69649e-014	-3.26623e-014	6.70809e-015	5.63244e-015	-1.42013e-014	-1.72258e-014	-1.59242e-014	-4.9738e-014	-3.0828e-014	-4.47175e-014	-2.17343e-014	-3.30275e-014	-2.56952e-014	4.67995e-015	5.82306e-015	-6.85295e-015	5.27123e-015	-3.49287e-014	-4.93458e-014	-5.7524e-016	-5.44759e-014	-2.32558e-014	-1.27198e-015	-2.28365e-014	-4.44908e-014
-3.71192e-014	-3.2827e-014	6.57847e-015	5.22835e-015	-1.43545e-014	-1.75103e-014	-1.63333e-014	-4.99291e-014	-3.06976e-014	-4.47286e-014	-2.20352e-014	-3.34972e-014	-2.5997e-014	4.66312e-015	5.66066e-015	-6.7883e-015	5.57235e-015	-3.45331e-014	-4.93492e-014	-7.88629e-017	-5.42088e-014	-2.33853e-014	-1.52168e-015	-2.27281e-014	-4.45511e-014
-3.72496e-014	-3.29599e-014	6.43455e-015	4.79899e-015	-1.45054e-014	-1.78171e-014	-1.67676e-014	-5.01396e-014	-3.06186e-014	-4.47345e-014	-2.23713e-014	-3.39566e-014	-2.63083e-014	4.64212e-015	5.49621e-015	-6.7028e-015	5.85891e-015	-3.41342e-014	-4.93585e-014	4.18768e-016	-5.39642e-014	-2.34789e-014	-1.76843e-015	-2.26424e-014	-4.46319e-014
-3.73549e-014	-3.30611e-014	6.27681e-015	4.34747e-015	-1.46535e-014	-1.81452e-014	-1.72256e-014	-5.03688e-014	-3.05929e-014	-4.47359e-014	-2.27394e-014	-3.44009e-014	-2.6629e-014	4.61619e-015	5.33125e-015	-6.59643e-015	6.13107e-015	-3.37317e-014	-4.93729e-014	9.1619e-016	-5.37445e-014	-2.3536e-014	-2.01022e-015	-2.25812e-014	-4.47332e-014
-3.74348e-014	-3.31306e-014	6.1052e-015	3.87623e-015	-1.47986e-014	-1.84933e-014	-1.77046e-014	-5.06157e-014	-3.06226e-014	-4.47339e-014	-2.3136e-014	-3.48256e-014	-2.69578e-014	4.58519e-015	5.16653e-015	-6.46837e-015	6.38925e-015	-3.33255e-014	-4.93914e-014	1.41289e-015	-5.35511e-014	-2.35552e-014	-2.24514e-015	-2.25453e-014	-4.48543e-014
-3.74881e-014	-3.31682e-014	5.92107e-015	3.38886e-015	-1.49399e-014	-1.88602e-014	-1.82032e-014	-5.08787e-014	-3.07091e-014	-4.47291e-014	-2.35578e-014	-3.52263e-014	-2.72934e-014	4.5488e-015	5.0031e-015	-6.31761e-015	6.6348e-015	-3.29143e-014	-4.94127e-014	1.90743e-015	-5.33847e-014	-2.3536e-014	-2.47122e-015	-2.25351e-014	-4.49942e-014
-3.75138e-014	-3.31741e-014	5.72512e-015	2.88889e-015	-1.50766e-014	-1.92447e-014	-1.87196e-014	-5.11564e-014	-3.08539e-014	-4.47224e-014	-2.40001e-014	-3.55994e-014	-2.76338e-014	4.50613e-015	4.84159e-015	-6.14457e-015	6.86798e-015	-3.24977e-014	-4.94354e-014	2.39804e-015	-5.32458e-014	-2.34779e-014	-2.68621e-015	-2.25503e-014	-4.51517e-014
-3.75111e-014	-3.31489e-014	5.51809e-015	2.37926e-015	-1.52084e-014	-1.9645e-014	-1.92516e-014	-5.14466e-014	-3.10567e-014	-4.4715e-014	-2.44591e-014	-3.59415e-014	-2.79772e-014	4.45667e-015	4.68304e-015	-5.94887e-015	7.08959e-015	-3.20754e-014	-4.94589e-014	2.88407e-015	-5.3135e-014	-2.33809e-014	-2.888e-015	-2.25903e-014	-4.53249e-014
-3.74797e-014	-3.3093e-014	5.30062e-015	1.86369e-015	-1.53348e-014	-2.00597e-014	-1.97967e-014	-5.17471e-014	-3.13179e-014	-4.47078e-014	-2.49304e-014	-3.62494e-014	-2.83211e-014	4.40046e-015	4.52861e-015	-5.73086e-015	7.30005e-015	-3.16464e-014	-4.94815e-014	3.36407e-015	-5.30533e-014	-2.32454e-014	-3.07439e-015	-2.26543e-014	-4.55118e-014
-3.74194e-014	-3.3008e-014	5.07417e-015	1.34598e-015	-1.54556e-014	-2.04863e-014	-2.03523e-014	-5.20545e-014	-3.16374e-014	-4.47018e-014	-2.54091e-014	-3.65205e-014	-2.86642e-014	4.33752e-015	4.37918e-015	-5.491e-015	7.50041e-015	-3.12104e-014	-4.9502e-014	3.83748e-015	-5.30002e-014	-2.30712e-014	-3.24323e-015	-2.27411e-014	-4.57101e-014
-3.73289e-014	-3.28954e-014	4.83965e-015	8.29627e-016	-1.55701e-014	-2.09224e-014	-2.09155e-014	-5.2366e-014	-3.20136e-014	-4.46981e-014	-2.5891e-014	-3.67519e-014	-2.90047e-014	4.26697e-015	4.23583e-015	-5.2301e-015	7.69215e-015	-3.07664e-014	-4.95192e-014	4.30421e-015	-5.29747e-014	-2.28587e-014	-3.39256e-015	-2.28477e-014	-4.5917e-014
-3.72074e-014	-3.27571e-014	4.59876e-015	3.17521e-016	-1.5678e-014	-2.13656e-014	-2.14837e-014	-5.26787e-014	-3.24458e-014	-4.46978e-014	-2.63714e-014	-3.69407e-014	-2.93405e-014	4.18807e-015	4.09912e-015	-4.94911e-015	7.87634e-015	-3.03132e-014	-4.95315e-014	4.76295e-015	-5.29761e-014	-2.26082e-014	-3.52062e-015	-2.29718e-014	-4.61296e-014
-3.70542e-014	-3.25946e-014	4.35296e-015	-1.86604e-016	-1.57792e-014	-2.18137e-014	-2.20535e-014	-5.2989e-014	-3.29315e-014	-4.47015e-014	-2.68457e-014	-3.70853e-014	-2.96692e-014	4.10072e-015	3.97015e-015	-4.64876e-015	8.05425e-015	-2.98505e-014	-4.95372e-014	5.21316e-015	-5.30031e-014	-2.23204e-014	-3.62548e-015	-2.31115e-014	-4.63449e-014
-3.68693e-014	-3.24103e-014	4.10359e-015	-6.79307e-016	-1.58729e-014	-2.22642e-014	-2.2622e-014	-5.32938e-014	-3.34675e-014	-4.47104e-014	-2.73094e-014	-3.71841e-014	-2.99871e-014	4.00495e-015	3.84974e-015	-4.32976e-015	8.22738e-015	-2.93775e-014	-4.95343e-014	5.65415e-015	-5.30541e-014	-2.19969e-014	-3.70508e-015	-2.32637e-014	-4.65598e-014
-3.66526e-014	-3.22063e-014	3.85182e-015	-1.15777e-015	-1.59585e-014	-2.27141e-014	-2.31856e-014	-5.35895e-014	-3.40508e-014	-4.47249e-014	-2.77579e-014	-3.72367e-014	-3.02917e-014	3.90121e-015	3.73816e-015	-3.99355e-015	8.39638e-015	-2.88941e-014	-4.9521e-014	6.0862e-015	-5.31276e-014	-2.16393e-014	-3.75789e-015	-2.34255e-014	-4.67705e-014
-3.64038e-014	-3.19852e-014	3.59949e-015	-1.61826e-015	-1.60352e-014	-2.31604e-014	-2.37406e-014	-5.38719e-014	-3.46773e-014	-4.47455e-014	-2.81865e-014	-3.7242e-014	-3.05807e-014	3.78955e-015	3.63678e-015	-3.64242e-015	8.56287e-015	-2.83993e-014	-4.94954e-014	6.50898e-015	-5.32214e-014	-2.12488e-014	-3.7816e-015	-2.35932e-014	-4.6974e-014
-3.61228e-014	-3.17498e-014	3.3486e-015	-2.05735e-015	-1.6102e-014	-2.36007e-014	-2.42833e-014	-5.41378e-014	-3.53427e-014	-4.47724e-014	-2.85911e-014	-3.71997e-014	-3.0851e-014	3.6707e-015	3.54579e-015	-3.27805e-015	8.72868e-015	-2.78925e-014	-4.94553e-014	6.92191e-015	-5.33321e-014	-2.08274e-014	-3.77534e-015	-2.37634e-014	-4.71666e-014
-3.581e-014	-3.15016e-014	3.10064e-015	-2.47282e-015	-1.61585e-014	-2.4032e-014	-2.48112e-014	-5.43835e-014	-3.60422e-014	-4.48057e-014	-2.89683e-014	-3.711e-014	-3.10999e-014	3.54558e-015	3.466e-015	-2.9019e-015	8.89533e-015	-2.73734e-014	-4.93994e-014	7.32527e-015	-5.34574e-014	-2.0377e-014	-3.73788e-015	-2.3932e-014	-4.73443e-014
-3.54654e-014	-3.12435e-014	2.8573e-015	-2.86233e-015	-1.62032e-014	-2.44516e-014	-2.53205e-014	-5.46047e-014	-3.67702e-014	-4.4846e-014	-2.9314e-014	-3.69737e-014	-3.13244e-014	3.4145e-015	3.39829e-015	-2.51602e-015	9.0643e-015	-2.68404e-014	-4.93261e-014	7.71822e-015	-5.35941e-014	-1.98997e-014	-3.66842e-015	-2.40958e-014	-4.75035e-014
-3.509e-014	-3.0978e-014	2.62044e-015	-3.22321e-015	-1.62365e-014	-2.48566e-014	-2.5808e-014	-5.47977e-014	-3.75213e-014	-4.48927e-014	-2.96249e-014	-3.67915e-014	-3.15222e-014	3.27804e-015	3.34339e-015	-2.12245e-015	9.23752e-015	-2.62934e-014	-4.92333e-014	8.10075e-015	-5.37387e-014	-1.93977e-014	-3.5662e-015	-2.42513e-014	-4.76412e-014
-3.46845e-014	-3.07075e-014	2.39111e-015	-3.55336e-015	-1.62577e-014	-2.52446e-014	-2.62711e-014	-5.49591e-014	-3.82896e-014	-4.49455e-014	-2.98984e-014	-3.65646e-014	-3.16911e-014	3.13667e-015	3.30174e-015	-1.723e-015	9.41628e-015	-2.5732e-014	-4.91189e-014	8.47295e-015	-5.38886e-014	-1.8873e-014	-3.43107e-015	-2.43946e-014	-4.77536e-014
-3.42502e-014	-3.04345e-014	2.17107e-015	-3.85146e-015	-1.6266e-014	-2.56125e-014	-2.6706e-014	-5.50856e-014	-3.90689e-014	-4.50041e-014	-3.01321e-014	-3.62946e-014	-3.18285e-014	2.99222e-015	3.27412e-015	-1.31968e-015	9.60257e-015	-2.51555e-014	-4.89818e-014	8.83431e-015	-5.404e-014	-1.83284e-014	-3.26251e-015	-2.45223e-014	-4.78383e-014
-3.37888e-014	-3.01608e-014	1.96227e-015	-4.11618e-015	-1.62611e-014	-2.59578e-014	-2.71096e-014	-5.51748e-014	-3.98521e-014	-4.50678e-014	-3.03235e-014	-3.59839e-014	-3.19328e-014	2.84576e-015	3.26128e-015	-9.14044e-016	9.79799e-015	-2.45644e-014	-4.88198e-014	9.18472e-015	-5.41899e-014	-1.77657e-014	-3.06075e-015	-2.46313e-014	-4.78927e-014
-3.33014e-014	-2.98879e-014	1.76618e-015	-4.34635e-015	-1.62422e-014	-2.62782e-014	-2.74795e-014	-5.52241e-014	-4.06327e-014	-4.51356e-014	-3.04707e-014	-3.56351e-014	-3.2002e-014	2.69816e-015	3.26339e-015	-5.08493e-016	1.00044e-014	-2.39578e-014	-4.8631e-014	9.52368e-015	-5.4335e-014	-1.71879e-014	-2.8264e-015	-2.47187e-014	-4.79147e-014
-3.27903e-014	-2.96169e-014	1.58424e-015	-4.54126e-015	-1.62087e-014	-2.65719e-014	-2.78128e-014	-5.52311e-014	-4.14038e-014	-4.52064e-014	-3.05726e-014	-3.52504e-014	-3.20342e-014	2.55069e-015	3.28057e-015	-1.0502e-016	1.02236e-014	-2.33365e-014	-4.84139e-014	9.85101e-015	-5.4472e-014	-1.65972e-014	-2.56079e-015	-2.47816e-014	-4.79016e-014
-3.22578e-014	-2.93492e-014	1.41769e-015	-4.69984e-015	-1.6161e-014	-2.68371e-014	-2.81077e-014	-5.51943e-014	-4.21592e-014	-4.5279e-014	-3.06283e-014	-3.48328e-014	-3.20281e-014	2.40529e-015	3.31367e-015	2.95023e-016	1.04577e-014	-2.27002e-014	-4.8167e-014	1.01663e-014	-5.45972e-014	-1.59967e-014	-2.26474e-015	-2.48176e-014	-4.78517e-014
-3.17059e-014	-2.90865e-014	1.26794e-015	-4.82249e-015	-1.60987e-014	-2.70721e-014	-2.83619e-014	-5.51127e-014	-4.28927e-014	-4.53523e-014	-3.06375e-014	-3.43852e-014	-3.19827e-014	2.26371e-015	3.36271e-015	6.8971e-016	1.07085e-014	-2.20493e-014	-4.78893e-014	1.04688e-014	-5.47078e-014	-1.53887e-014	-1.93959e-015	-2.48244e-014	-4.77637e-014
-3.11373e-014	-2.88296e-014	1.13603e-015	-4.90927e-015	-1.60209e-014	-2.72758e-014	-2.85738e-014	-5.49852e-014	-4.35977e-014	-4.54247e-014	-3.06005e-014	-3.39111e-014	-3.18978e-014	2.12749e-015	3.42794e-015	1.07707e-015	1.09776e-014	-2.13846e-014	-4.75801e-014	1.07592e-014	-5.48014e-014	-1.47755e-014	-1.58711e-015	-2.48001e-014	-4.76365e-014
-3.05545e-014	-2.85791e-014	1.02289e-015	-4.96037e-015	-1.59278e-014	-2.74476e-014	-2.87419e-014	-5.48122e-014	-4.42681e-014	-4.54947e-014	-3.05186e-014	-3.3414e-014	-3.17738e-014	1.99773e-015	3.50859e-015	1.45575e-015	1.12662e-014	-2.07062e-014	-4.72386e-014	1.10368e-014	-5.48755e-014	-1.41598e-014	-1.2086e-015	-2.47438e-014	-4.7469e-014
-2.99602e-014	-2.83359e-014	9.28961e-016	-4.97654e-015	-1.58192e-014	-2.75868e-014	-2.88647e-014	-5.4594e-014	-4.48986e-014	-4.55605e-014	-3.03924e-014	-3.2898e-014	-3.1611e-014	1.8767e-015	3.60456e-015	1.82498e-015	1.15763e-014	-2.00153e-014	-4.68639e-014	1.13012e-014	-5.49278e-014	-1.35444e-014	-8.06653e-016	-2.46546e-014	-4.7261e-014
-2.93577e-014	-2.80997e-014	8.55016e-016	-4.95906e-015	-1.56951e-014	-2.7693e-014	-2.89415e-014	-5.43313e-014	-4.54838e-014	-4.56209e-014	-3.0224e-014	-3.2367e-014	-3.14093e-014	1.76545e-015	3.71576e-015	2.18401e-015	1.19092e-014	-1.93132e-014	-4.64557e-014	1.15517e-014	-5.49558e-014	-1.29321e-014	-3.83863e-016	-2.45322e-014	-4.70138e-014
-2.87508e-014	-2.78708e-014	8.01817e-016	-4.90888e-015	-1.55554e-014	-2.77662e-014	-2.89724e-014	-5.40253e-014	-4.60191e-014	-4.56738e-014	-3.0016e-014	-3.18248e-014	-3.11701e-014	1.66515e-015	3.84235e-015	2.53167e-015	1.22656e-014	-1.86013e-014	-4.60141e-014	1.17886e-014	-5.49582e-014	-1.23256e-014	5.70229e-017	-2.43764e-014	-4.67277e-014
-2.81423e-014	-2.76491e-014	7.69512e-016	-4.82713e-015	-1.54009e-014	-2.78062e-014	-2.89577e-014	-5.36788e-014	-4.65e-014	-4.57182e-014	-2.9771e-014	-3.12755e-014	-3.08946e-014	1.5778e-015	3.98371e-015	2.86731e-015	1.26467e-014	-1.78815e-014	-4.55393e-014	1.20111e-014	-5.49337e-014	-1.17275e-014	5.12849e-016	-2.41877e-014	-4.64033e-014
-2.75368e-014	-2.74345e-014	7.58423e-016	-4.71591e-015	-1.5232e-014	-2.7814e-014	-2.88979e-014	-5.32949e-014	-4.69227e-014	-4.57522e-014	-2.94926e-014	-3.07233e-014	-3.05845e-014	1.50528e-015	4.1393e-015	3.18989e-015	1.30527e-014	-1.71557e-014	-4.50325e-014	1.22195e-014	-5.48811e-014	-1.11403e-014	9.80483e-016	-2.39671e-014	-4.60419e-014
-2.69378e-014	-2.72272e-014	7.68893e-016	-4.57709e-015	-1.5049e-014	-2.77902e-014	-2.87937e-014	-5.2877e-014	-4.72843e-014	-4.57746e-014	-2.91839e-014	-3.0172e-014	-3.0242e-014	1.44849e-015	4.30772e-015	3.49969e-015	1.34842e-014	-1.64252e-014	-4.44952e-014	1.24133e-014	-5.48001e-014	-1.05667e-014	1.45717e-015	-2.37157e-014	-4.56459e-014
-2.63483e-014	-2.70264e-014	8.00562e-016	-4.41248e-015	-1.48525e-014	-2.7736e-014	-2.86471e-014	-5.24292e-014	-4.75825e-014	-4.57841e-014	-2.88489e-014	-2.96254e-014	-2.98691e-014	1.40823e-015	4.48845e-015	3.79709e-015	1.39417e-014	-1.56928e-014	-4.3928e-014	1.25924e-014	-5.46899e-014	-1.00091e-014	1.93945e-015	-2.34351e-014	-4.52173e-014
-2.57721e-014	-2.68317e-014	8.53319e-016	-4.22475e-015	-1.46426e-014	-2.76526e-014	-2.846e-014	-5.19557e-014	-4.78156e-014	-4.57798e-014	-2.84916e-014	-2.90877e-014	-2.9469e-014	1.3853e-015	4.68087e-015	4.08104e-015	1.44253e-014	-1.4961e-014	-4.33321e-014	1.27565e-014	-5.45516e-014	-9.47021e-015	2.42356e-015	-2.31283e-014	-4.4759e-014
-2.52124e-014	-2.66426e-014	9.26669e-016	-4.01599e-015	-1.44199e-014	-2.75428e-014	-2.82345e-014	-5.14618e-014	-4.79825e-014	-4.5761e-014	-2.81166e-014	-2.85632e-014	-2.90448e-014	1.38043e-015	4.88349e-015	4.35199e-015	1.49345e-014	-1.42319e-014	-4.271e-014	1.29057e-014	-5.43855e-014	-8.95234e-015	2.90658e-015	-2.27973e-014	-4.42746e-014
-2.46736e-014	-2.64582e-014	1.02018e-015	-3.78892e-015	-1.41857e-014	-2.74082e-014	-2.79736e-014	-5.09527e-014	-4.80835e-014	-4.57267e-014	-2.77284e-014	-2.80551e-014	-2.85998e-014	1.39465e-015	5.09554e-015	4.6108e-015	1.54689e-014	-1.35084e-014	-4.2064e-014	1.30396e-014	-5.41926e-014	-8.45761e-015	3.38512e-015	-2.24447e-014	-4.37675e-014
-2.41588e-014	-2.62773e-014	1.13323e-015	-3.54537e-015	-1.39413e-014	-2.72514e-014	-2.76803e-014	-5.04337e-014	-4.81183e-014	-4.56765e-014	-2.73322e-014	-2.75669e-014	-2.81378e-014	1.42766e-015	5.31526e-015	4.85786e-015	1.60274e-014	-1.27932e-014	-4.13972e-014	1.31584e-014	-5.39736e-014	-7.98793e-015	3.85526e-015	-2.20734e-014	-4.32415e-014
-2.36712e-014	-2.60993e-014	1.26475e-015	-3.28829e-015	-1.36877e-014	-2.70748e-014	-2.73577e-014	-4.99111e-014	-4.80885e-014	-4.56104e-014	-2.69328e-014	-2.71024e-014	-2.76625e-014	1.47951e-015	5.54161e-015	5.09355e-015	1.66083e-014	-1.20887e-014	-4.07125e-014	1.32623e-014	-5.37308e-014	-7.54563e-015	4.31312e-015	-2.16868e-014	-4.27007e-014
-2.32134e-014	-2.59235e-014	1.41383e-015	-3.0202e-015	-1.34261e-014	-2.68807e-014	-2.70105e-014	-4.93918e-014	-4.79958e-014	-4.55281e-014	-2.65354e-014	-2.66647e-014	-2.71783e-014	1.55044e-015	5.77341e-015	5.31936e-015	1.72105e-014	-1.13988e-014	-4.00131e-014	1.33509e-014	-5.34659e-014	-7.13241e-015	4.75527e-015	-2.12878e-014	-4.21498e-014
-2.27893e-014	-2.57492e-014	1.57961e-015	-2.74387e-015	-1.31579e-014	-2.66721e-014	-2.66425e-014	-4.88812e-014	-4.78428e-014	-4.54302e-014	-2.61448e-014	-2.6256e-014	-2.66895e-014	1.63979e-015	6.0093e-015	5.53646e-015	1.78321e-014	-1.07262e-014	-3.93024e-014	1.34245e-014	-5.31808e-014	-6.75024e-015	5.17914e-015	-2.08805e-014	-4.1593e-014
-2.24011e-014	-2.55756e-014	1.76044e-015	-2.46186e-015	-1.28845e-014	-2.64522e-014	-2.62583e-014	-4.83862e-014	-4.76328e-014	-4.53169e-014	-2.57652e-014	-2.58792e-014	-2.6201e-014	1.7464e-015	6.24765e-015	5.74524e-015	1.84711e-014	-1.00735e-014	-3.85841e-014	1.34835e-014	-5.28785e-014	-6.40106e-015	5.58202e-015	-2.0468e-014	-4.10345e-014
-2.20511e-014	-2.54026e-014	1.95517e-015	-2.17637e-015	-1.2607e-014	-2.62235e-014	-2.58618e-014	-4.79134e-014	-4.73693e-014	-4.51892e-014	-2.54013e-014	-2.55367e-014	-2.57172e-014	1.87033e-015	6.48736e-015	5.94715e-015	1.91242e-014	-9.44375e-015	-3.78624e-014	1.35278e-014	-5.25621e-014	-6.08623e-015	5.96083e-015	-2.00532e-014	-4.04795e-014
-2.17417e-014	-2.52295e-014	2.16239e-015	-1.8901e-015	-1.23265e-014	-2.59888e-014	-2.54577e-014	-4.74696e-014	-4.70565e-014	-4.50477e-014	-2.50576e-014	-2.523e-014	-2.52421e-014	2.01033e-015	6.72645e-015	6.1438e-015	1.9789e-014	-8.84037e-015	-3.71418e-014	1.35575e-014	-5.22342e-014	-5.80724e-015	6.31318e-015	-1.964e-014	-3.99333e-014
-2.14748e-014	-2.50556e-014	2.38043e-015	-1.60567e-015	-1.20446e-014	-2.57511e-014	-2.50511e-014	-4.70606e-014	-4.66991e-014	-4.48946e-014	-2.47385e-014	-2.49605e-014	-2.47801e-014	2.16509e-015	6.96311e-015	6.33707e-015	2.04629e-014	-8.26647e-015	-3.64266e-014	1.35739e-014	-5.18977e-014	-5.56614e-015	6.63655e-015	-1.92318e-014	-3.94001e-014
-2.12516e-014	-2.48802e-014	2.60747e-015	-1.32452e-015	-1.17638e-014	-2.55136e-014	-2.46468e-014	-4.66922e-014	-4.63021e-014	-4.47307e-014	-2.44473e-014	-2.47299e-014	-2.43351e-014	2.33321e-015	7.19562e-015	6.52738e-015	2.11422e-014	-7.72429e-015	-3.57207e-014	1.35779e-014	-5.15563e-014	-5.36391e-015	6.92926e-015	-1.88316e-014	-3.88843e-014
-2.10735e-014	-2.47036e-014	2.84137e-015	-1.04942e-015	-1.14851e-014	-2.52789e-014	-2.42499e-014	-4.63693e-014	-4.58715e-014	-4.4558e-014	-2.41881e-014	-2.45392e-014	-2.39114e-014	2.51295e-015	7.42223e-015	6.71616e-015	2.18236e-014	-7.21614e-015	-3.5029e-014	1.35699e-014	-5.12136e-014	-5.20105e-015	7.18943e-015	-1.8443e-014	-3.83906e-014
-2.09411e-014	-2.45254e-014	3.08087e-015	-7.82448e-016	-1.121e-014	-2.50498e-014	-2.38651e-014	-4.60974e-014	-4.54133e-014	-4.43782e-014	-2.39636e-014	-2.43887e-014	-2.35125e-014	2.70204e-015	7.64177e-015	6.90449e-015	2.25033e-014	-6.7449e-015	-3.43552e-014	1.35504e-014	-5.08732e-014	-5.07851e-015	7.41542e-015	-1.8068e-014	-3.7923e-014
-2.08544e-014	-2.43456e-014	3.32405e-015	-5.2514e-016	-1.09393e-014	-2.48281e-014	-2.34972e-014	-4.58813e-014	-4.49331e-014	-4.41938e-014	-2.3777e-014	-2.42785e-014	-2.31426e-014	2.89909e-015	7.85291e-015	7.09393e-015	2.3178e-014	-6.31228e-015	-3.3704e-014	1.35206e-014	-5.0538e-014	-4.99703e-015	7.6059e-015	-1.7709e-014	-3.74853e-014
-2.08133e-014	-2.41646e-014	3.5695e-015	-2.79217e-016	-1.06747e-014	-2.46168e-014	-2.31508e-014	-4.57254e-014	-4.44368e-014	-4.40069e-014	-2.36303e-014	-2.42081e-014	-2.28047e-014	3.10252e-015	8.05407e-015	7.28474e-015	2.38434e-014	-5.92005e-015	-3.30805e-014	1.34815e-014	-5.02114e-014	-4.95714e-015	7.76004e-015	-1.73674e-014	-3.7082e-014
-2.08175e-014	-2.39826e-014	3.81507e-015	-4.65567e-017	-1.04181e-014	-2.44175e-014	-2.28306e-014	-4.56332e-014	-4.39304e-014	-4.38196e-014	-2.35248e-014	-2.41777e-014	-2.25018e-014	3.31022e-015	8.24404e-015	7.47704e-015	2.44958e-014	-5.56979e-015	-3.24878e-014	1.34335e-014	-4.9897e-014	-4.95885e-015	7.8781e-015	-1.70454e-014	-3.67169e-014
-2.08659e-014	-2.38002e-014	4.05931e-015	1.72016e-016	-1.01712e-014	-2.42322e-014	-2.25404e-014	-4.56067e-014	-4.34192e-014	-4.36347e-014	-2.34619e-014	-2.41864e-014	-2.22369e-014	3.51995e-015	8.42161e-015	7.67185e-015	2.5132e-014	-5.26274e-015	-3.19302e-014	1.33772e-014	-4.95976e-014	-5.00243e-015	7.95967e-015	-1.67446e-014	-3.63926e-014
-2.09577e-014	-2.36175e-014	4.30117e-015	3.76077e-016	-9.93554e-015	-2.40625e-014	-2.22837e-014	-4.5649e-014	-4.29097e-014	-4.34543e-014	-2.34422e-014	-2.42326e-014	-2.20126e-014	3.73007e-015	8.5854e-015	7.86938e-015	2.57486e-014	-4.99979e-015	-3.14114e-014	1.33142e-014	-4.93155e-014	-5.08716e-015	8.00512e-015	-1.64661e-014	-3.61115e-014
-2.10913e-014	-2.34355e-014	4.53887e-015	5.64956e-016	-9.71237e-015	-2.391e-014	-2.20636e-014	-4.57617e-014	-4.24074e-014	-4.32817e-014	-2.3466e-014	-2.43145e-014	-2.18303e-014	3.93774e-015	8.73452e-015	8.06884e-015	2.63416e-014	-4.78097e-015	-3.0936e-014	1.3245e-014	-4.90527e-014	-5.21312e-015	8.01572e-015	-1.62103e-014	-3.5876e-014
-2.12651e-014	-2.32547e-014	4.77121e-015	7.37728e-016	-9.50301e-015	-2.37754e-014	-2.18831e-014	-4.59449e-014	-4.19172e-014	-4.31194e-014	-2.3533e-014	-2.44305e-014	-2.16919e-014	4.14093e-015	8.86843e-015	8.27046e-015	2.69073e-014	-4.60681e-015	-3.05069e-014	1.317e-014	-4.88122e-014	-5.3797e-015	7.99317e-015	-1.59778e-014	-3.5688e-014
-2.1477e-014	-2.30757e-014	4.9968e-015	8.93999e-016	-9.30926e-015	-2.36596e-014	-2.1745e-014	-4.61981e-014	-4.14445e-014	-4.29696e-014	-2.3642e-014	-2.45784e-014	-2.15982e-014	4.33811e-015	8.98642e-015	8.474e-015	2.7442e-014	-4.47748e-015	-3.01268e-014	1.30902e-014	-4.8597e-014	-5.58642e-015	7.93809e-015	-1.57687e-014	-3.55489e-014
-2.17246e-014	-2.28989e-014	5.21485e-015	1.033e-015	-9.13223e-015	-2.35631e-014	-2.16506e-014	-4.65204e-014	-4.09934e-014	-4.28347e-014	-2.37913e-014	-2.47559e-014	-2.15497e-014	4.52695e-015	9.08821e-015	8.67949e-015	2.79431e-014	-4.39252e-015	-2.97983e-014	1.30064e-014	-4.84087e-014	-5.83222e-015	7.85253e-015	-1.55826e-014	-3.546e-014
-2.20054e-014	-2.27244e-014	5.4241e-015	1.15495e-015	-8.97347e-015	-2.34858e-014	-2.16017e-014	-4.69094e-014	-4.05683e-014	-4.2717e-014	-2.39789e-014	-2.49603e-014	-2.1547e-014	4.70589e-015	9.17327e-015	8.88628e-015	2.84071e-014	-4.35061e-015	-2.95233e-014	1.29191e-014	-4.82487e-014	-6.116e-015	7.73814e-015	-1.54187e-014	-3.54217e-014
-2.23165e-014	-2.25539e-014	5.62422e-015	1.26002e-015	-8.83411e-015	-2.34284e-014	-2.15995e-014	-4.73626e-014	-4.01732e-014	-4.26187e-014	-2.42027e-014	-2.51884e-014	-2.159e-014	4.87333e-015	9.24099e-015	9.09344e-015	2.88317e-014	-4.35046e-015	-2.93038e-014	1.28295e-014	-4.81178e-014	-6.43671e-015	7.59672e-015	-1.52765e-014	-3.54345e-014
-2.26547e-014	-2.23882e-014	5.81483e-015	1.34878e-015	-8.71537e-015	-2.33909e-014	-2.16438e-014	-4.78769e-014	-3.98112e-014	-4.2542e-014	-2.44592e-014	-2.54371e-014	-2.16784e-014	5.02734e-015	9.29195e-015	9.30009e-015	2.92144e-014	-4.38986e-015	-2.91413e-014	1.27378e-014	-4.80164e-014	-6.79238e-015	7.43107e-015	-1.51545e-014	-3.54977e-014
-2.30164e-014	-2.22283e-014	5.99517e-015	1.42268e-015	-8.61785e-015	-2.33721e-014	-2.17348e-014	-4.84478e-014	-3.94845e-014	-4.2488e-014	-2.47456e-014	-2.57028e-014	-2.18114e-014	5.16691e-015	9.32585e-015	9.50448e-015	2.95533e-014	-4.4674e-015	-2.90374e-014	1.26444e-014	-4.79451e-014	-7.1808e-015	7.24425e-015	-1.5051e-014	-3.56101e-014
-2.33979e-014	-2.20749e-014	6.16485e-015	1.48182e-015	-8.54216e-015	-2.33709e-014	-2.1872e-014	-4.90705e-014	-3.91947e-014	-4.24584e-014	-2.50585e-014	-2.59825e-014	-2.19883e-014	5.29128e-015	9.34248e-015	9.70552e-015	2.98469e-014	-4.58103e-015	-2.89922e-014	1.25494e-014	-4.79039e-014	-7.60033e-015	7.03891e-015	-1.49646e-014	-3.57704e-014
-2.37951e-014	-2.19283e-014	6.32413e-015	1.52701e-015	-8.48886e-015	-2.33861e-014	-2.20543e-014	-4.974e-014	-3.89445e-014	-4.24548e-014	-2.5394e-014	-2.62723e-014	-2.22073e-014	5.40018e-015	9.34223e-015	9.90205e-015	3.00934e-014	-4.72796e-015	-2.90055e-014	1.24527e-014	-4.78931e-014	-8.04888e-015	6.81765e-015	-1.48932e-014	-3.59775e-014
-2.42042e-014	-2.17888e-014	6.47298e-015	1.55934e-015	-8.45785e-015	-2.34166e-014	-2.22801e-014	-5.04499e-014	-3.8735e-014	-4.24776e-014	-2.57476e-014	-2.65687e-014	-2.24659e-014	5.49185e-015	9.32565e-015	1.00928e-014	3.02913e-014	-4.90535e-015	-2.90769e-014	1.23552e-014	-4.79125e-014	-8.52416e-015	6.58383e-015	-1.48347e-014	-3.62282e-014
-2.46212e-014	-2.16567e-014	6.61189e-015	1.58012e-015	-8.44957e-015	-2.34617e-014	-2.2547e-014	-5.11933e-014	-3.85667e-014	-4.25273e-014	-2.61146e-014	-2.68682e-014	-2.2762e-014	5.56651e-015	9.29383e-015	1.02762e-014	3.04403e-014	-5.11001e-015	-2.9205e-014	1.22574e-014	-4.79611e-014	-9.02332e-015	6.34049e-015	-1.47868e-014	-3.65204e-014
-2.50426e-014	-2.15323e-014	6.74075e-015	1.59024e-015	-8.46418e-015	-2.35183e-014	-2.28526e-014	-5.1964e-014	-3.84397e-014	-4.26043e-014	-2.64907e-014	-2.71676e-014	-2.30929e-014	5.62376e-015	9.24718e-015	1.04509e-014	3.05403e-014	-5.33843e-015	-2.93882e-014	1.21594e-014	-4.80377e-014	-9.54352e-015	6.09127e-015	-1.47475e-014	-3.68509e-014
-2.54643e-014	-2.14171e-014	6.86035e-015	1.59139e-015	-8.50146e-015	-2.35842e-014	-2.31941e-014	-5.27546e-014	-3.83533e-014	-4.27083e-014	-2.68714e-014	-2.74631e-014	-2.34561e-014	5.66363e-015	9.18681e-015	1.06155e-014	3.05911e-014	-5.58736e-015	-2.96243e-014	1.2061e-014	-4.81407e-014	-1.00816e-014	5.83911e-015	-1.47142e-014	-3.72167e-014
-2.58822e-014	-2.13105e-014	6.97162e-015	1.58512e-015	-8.56094e-015	-2.3658e-014	-2.35679e-014	-5.35573e-014	-3.83065e-014	-4.28387e-014	-2.72518e-014	-2.77516e-014	-2.38487e-014	5.68596e-015	9.11408e-015	1.0769e-014	3.05931e-014	-5.85344e-015	-2.99113e-014	1.19619e-014	-4.82687e-014	-1.06353e-014	5.58717e-015	-1.46847e-014	-3.76139e-014
-2.62926e-014	-2.12122e-014	7.07482e-015	1.57323e-015	-8.64227e-015	-2.37374e-014	-2.39692e-014	-5.43646e-014	-3.82982e-014	-4.29947e-014	-2.76278e-014	-2.80293e-014	-2.42673e-014	5.69161e-015	9.03066e-015	1.09099e-014	3.05471e-014	-6.13311e-015	-3.02459e-014	1.18615e-014	-4.84199e-014	-1.12012e-014	5.33835e-015	-1.46573e-014	-3.80388e-014
-2.66918e-014	-2.11221e-014	7.17188e-015	1.55645e-015	-8.74438e-015	-2.38203e-014	-2.43937e-014	-5.51685e-014	-3.83266e-014	-4.3175e-014	-2.79946e-014	-2.82931e-014	-2.4708e-014	5.6816e-015	8.93776e-015	1.10371e-014	3.04542e-014	-6.42237e-015	-3.06248e-014	1.17592e-014	-4.85918e-014	-1.17758e-014	5.09537e-015	-1.46296e-014	-3.84872e-014
-2.70756e-014	-2.10395e-014	7.26422e-015	1.53646e-015	-8.86655e-015	-2.39038e-014	-2.48367e-014	-5.59609e-014	-3.83891e-014	-4.33788e-014	-2.83483e-014	-2.85397e-014	-2.5167e-014	5.6573e-015	8.83647e-015	1.11493e-014	3.03158e-014	-6.71791e-015	-3.10447e-014	1.16552e-014	-4.87829e-014	-1.2356e-014	4.86095e-015	-1.46001e-014	-3.89553e-014
-2.74414e-014	-2.09639e-014	7.35283e-015	1.51493e-015	-9.00786e-015	-2.39856e-014	-2.52928e-014	-5.67346e-014	-3.84833e-014	-4.36042e-014	-2.86845e-014	-2.87667e-014	-2.564e-014	5.62025e-015	8.7283e-015	1.12464e-014	3.01332e-014	-7.01624e-015	-3.15006e-014	1.15489e-014	-4.89906e-014	-1.29381e-014	4.63818e-015	-1.45668e-014	-3.94387e-014
-2.77852e-014	-2.08949e-014	7.43894e-015	1.49292e-015	-9.16666e-015	-2.40641e-014	-2.57576e-014	-5.74819e-014	-3.8606e-014	-4.38493e-014	-2.89992e-014	-2.89714e-014	-2.61232e-014	5.57148e-015	8.61494e-015	1.13282e-014	2.99078e-014	-7.31436e-015	-3.19885e-014	1.14405e-014	-4.9213e-014	-1.35185e-014	4.42959e-015	-1.4528e-014	-3.99325e-014
-2.81035e-014	-2.08317e-014	7.52396e-015	1.47185e-015	-9.34053e-015	-2.41369e-014	-2.6226e-014	-5.81962e-014	-3.87545e-014	-4.41118e-014	-2.92892e-014	-2.9152e-014	-2.66129e-014	5.51256e-015	8.49821e-015	1.1394e-014	2.96418e-014	-7.60924e-015	-3.25034e-014	1.13297e-014	-4.94476e-014	-1.40938e-014	4.23735e-015	-1.44821e-014	-4.04327e-014
-2.83937e-014	-2.07735e-014	7.60998e-015	1.45319e-015	-9.52802e-015	-2.4202e-014	-2.66928e-014	-5.88698e-014	-3.89259e-014	-4.43895e-014	-2.95516e-014	-2.93066e-014	-2.71053e-014	5.4447e-015	8.37938e-015	1.14432e-014	2.93379e-014	-7.89738e-015	-3.30397e-014	1.12151e-014	-4.96918e-014	-1.46606e-014	4.06349e-015	-1.44279e-014	-4.09348e-014
-2.86532e-014	-2.07192e-014	7.69812e-015	1.43906e-015	-9.72721e-015	-2.4257e-014	-2.71532e-014	-5.9497e-014	-3.91174e-014	-4.46794e-014	-2.97834e-014	-2.94336e-014	-2.75963e-014	5.36962e-015	8.26011e-015	1.14771e-014	2.89982e-014	-8.17577e-015	-3.35926e-014	1.10971e-014	-4.99433e-014	-1.52154e-014	3.90994e-015	-1.43651e-014	-4.14339e-014
-2.88796e-014	-2.06681e-014	7.78977e-015	1.43041e-015	-9.93582e-015	-2.42996e-014	-2.76017e-014	-6.00722e-014	-3.93255e-014	-4.49789e-014	-2.99821e-014	-2.95324e-014	-2.8082e-014	5.28915e-015	8.14227e-015	1.1495e-014	2.86252e-014	-8.44261e-015	-3.41568e-014	1.09758e-014	-5.01992e-014	-1.57539e-014	3.77829e-015	-1.42928e-014	-4.19255e-014
-2.90705e-014	-2.0619e-014	7.88622e-015	1.42857e-015	-1.01514e-014	-2.43279e-014	-2.80329e-014	-6.05902e-014	-3.9547e-014	-4.5285e-014	-3.0146e-014	-2.9602e-014	-2.85587e-014	5.2055e-015	8.02727e-015	1.14985e-014	2.82213e-014	-8.69572e-015	-3.47273e-014	1.08503e-014	-5.04573e-014	-1.6273e-014	3.66945e-015	-1.42103e-014	-4.24057e-014
-2.92238e-014	-2.05704e-014	7.989e-015	1.43473e-015	-1.03717e-014	-2.43408e-014	-2.84426e-014	-6.10462e-014	-3.97789e-014	-4.55951e-014	-3.02738e-014	-2.96418e-014	-2.90225e-014	5.12036e-015	7.91695e-015	1.14884e-014	2.77899e-014	-8.93289e-015	-3.52979e-014	1.07205e-014	-5.07155e-014	-1.67701e-014	3.58466e-015	-1.4118e-014	-4.28701e-014
-2.93378e-014	-2.05215e-014	8.09948e-015	1.44994e-015	-1.05943e-014	-2.43369e-014	-2.88265e-014	-6.14371e-014	-4.00176e-014	-4.5906e-014	-3.03646e-014	-2.96517e-014	-2.947e-014	5.03483e-015	7.81239e-015	1.14659e-014	2.73333e-014	-9.1526e-015	-3.58638e-014	1.05862e-014	-5.09715e-014	-1.72416e-014	3.52509e-015	-1.4016e-014	-4.33154e-014
-2.94107e-014	-2.04704e-014	8.21827e-015	1.47466e-015	-1.08155e-014	-2.43143e-014	-2.91797e-014	-6.17597e-014	-4.02602e-014	-4.6214e-014	-3.0418e-014	-2.96318e-014	-2.98974e-014	4.95123e-015	7.71487e-015	1.14324e-014	2.68538e-014	-9.35375e-015	-3.64199e-014	1.04469e-014	-5.12228e-014	-1.76854e-014	3.49088e-015	-1.3904e-014	-4.37375e-014
-2.94414e-014	-2.04163e-014	8.34644e-015	1.50989e-015	-1.1033e-014	-2.42719e-014	-2.94981e-014	-6.20116e-014	-4.05035e-014	-4.65164e-014	-3.04343e-014	-2.95824e-014	-3.03018e-014	4.87116e-015	7.62604e-015	1.13899e-014	2.63542e-014	-9.53549e-015	-3.6961e-014	1.03031e-014	-5.14684e-014	-1.80981e-014	3.48258e-015	-1.37825e-014	-4.41323e-014
-2.9429e-014	-2.03574e-014	8.48509e-015	1.55614e-015	-1.12439e-014	-2.42083e-014	-2.9778e-014	-6.21917e-014	-4.07455e-014	-4.68105e-014	-3.04139e-014	-2.95046e-014	-3.06797e-014	4.79585e-015	7.54718e-015	1.13405e-014	2.58373e-014	-9.69702e-015	-3.74829e-014	1.01548e-014	-5.17062e-014	-1.84771e-014	3.50045e-015	-1.36532e-014	-4.44977e-014
-2.9373e-014	-2.02929e-014	8.63485e-015	1.61424e-015	-1.14451e-014	-2.41232e-014	-3.0016e-014	-6.22997e-014	-4.09837e-014	-4.70926e-014	-3.03579e-014	-2.93997e-014	-3.10281e-014	4.72707e-015	7.47939e-015	1.12858e-014	2.53057e-014	-9.83767e-015	-3.79799e-014	1.00022e-014	-5.19342e-014	-1.88202e-014	3.54476e-015	-1.35169e-014	-4.48312e-014
-2.92732e-014	-2.0222e-014	8.79676e-015	1.68412e-015	-1.16332e-014	-2.40161e-014	-3.02092e-014	-6.23357e-014	-4.12153e-014	-4.73607e-014	-3.02675e-014	-2.92693e-014	-3.13447e-014	4.66605e-015	7.42428e-015	1.12279e-014	2.47616e-014	-9.95747e-015	-3.84474e-014	9.84525e-015	-5.21507e-014	-1.91253e-014	3.61459e-015	-1.33747e-014	-4.51298e-014
-2.91297e-014	-2.01434e-014	8.97116e-015	1.76678e-015	-1.18053e-014	-2.38862e-014	-3.03549e-014	-6.23e-014	-4.14377e-014	-4.76117e-014	-3.01445e-014	-2.91152e-014	-3.16273e-014	4.61427e-015	7.38316e-015	1.11695e-014	2.42072e-014	-1.0057e-014	-3.88814e-014	9.68404e-015	-5.23544e-014	-1.93905e-014	3.70939e-015	-1.32279e-014	-4.53916e-014
-2.89425e-014	-2.00556e-014	9.15816e-015	1.86224e-015	-1.19585e-014	-2.37335e-014	-3.04507e-014	-6.21941e-014	-4.16488e-014	-4.78429e-014	-2.99913e-014	-2.89395e-014	-3.18736e-014	4.57317e-015	7.35708e-015	1.11132e-014	2.36446e-014	-1.01364e-014	-3.92786e-014	9.51972e-015	-5.25442e-014	-1.96148e-014	3.82805e-015	-1.30785e-014	-4.5615e-014
-2.87126e-014	-1.99583e-014	9.35752e-015	1.9701e-015	-1.2091e-014	-2.35581e-014	-3.04964e-014	-6.20198e-014	-4.18473e-014	-4.80528e-014	-2.98103e-014	-2.87441e-014	-3.20816e-014	4.54312e-015	7.34671e-015	1.10618e-014	2.30758e-014	-1.01969e-014	-3.96351e-014	9.35275e-015	-5.27194e-014	-1.97968e-014	3.96945e-015	-1.29277e-014	-4.57981e-014
-2.84408e-014	-1.98504e-014	9.56955e-015	2.09002e-015	-1.22e-014	-2.33602e-014	-3.04915e-014	-6.17808e-014	-4.20318e-014	-4.82391e-014	-2.96045e-014	-2.85316e-014	-3.22495e-014	4.52511e-015	7.35329e-015	1.10178e-014	2.25021e-014	-1.02392e-014	-3.99478e-014	9.18311e-015	-5.28794e-014	-1.99353e-014	4.13246e-015	-1.27769e-014	-4.59396e-014
-2.8128e-014	-1.97315e-014	9.79352e-015	2.22196e-015	-1.22833e-014	-2.31402e-014	-3.04345e-014	-6.14807e-014	-4.22008e-014	-4.83999e-014	-2.93776e-014	-2.83045e-014	-3.23762e-014	4.51991e-015	7.37699e-015	1.09839e-014	2.19254e-014	-1.02644e-014	-4.02149e-014	9.0116e-015	-5.3023e-014	-2.00294e-014	4.31593e-015	-1.2628e-014	-4.6039e-014
-2.77748e-014	-1.96006e-014	1.00284e-014	2.36538e-015	-1.23383e-014	-2.28984e-014	-3.0325e-014	-6.11238e-014	-4.23533e-014	-4.85336e-014	-2.91326e-014	-2.80652e-014	-3.24607e-014	4.52829e-015	7.4183e-015	1.09621e-014	2.13475e-014	-1.02738e-014	-4.04347e-014	8.83831e-015	-5.31499e-014	-2.00793e-014	4.51842e-015	-1.24825e-014	-4.60958e-014
-2.73828e-014	-1.94575e-014	1.02739e-014	2.51948e-015	-1.2363e-014	-2.26355e-014	-3.0163e-014	-6.07144e-014	-4.24884e-014	-4.86386e-014	-2.8873e-014	-2.78162e-014	-3.25026e-014	4.54972e-015	7.47813e-015	1.09549e-014	2.07697e-014	-1.0269e-014	-4.06053e-014	8.6636e-015	-5.326e-014	-2.00847e-014	4.73879e-015	-1.23421e-014	-4.61097e-014
-2.69541e-014	-1.93019e-014	1.05292e-014	2.68366e-015	-1.23558e-014	-2.2352e-014	-2.99503e-014	-6.0258e-014	-4.26053e-014	-4.87138e-014	-2.86024e-014	-2.75598e-014	-3.25012e-014	4.58434e-015	7.55657e-015	1.09645e-014	2.01933e-014	-1.02513e-014	-4.07257e-014	8.4885e-015	-5.33529e-014	-2.00462e-014	4.97524e-015	-1.22084e-014	-4.60811e-014
-2.64907e-014	-1.91334e-014	1.07937e-014	2.85712e-015	-1.23148e-014	-2.20486e-014	-2.96892e-014	-5.97595e-014	-4.27039e-014	-4.87586e-014	-2.83248e-014	-2.72986e-014	-3.24556e-014	4.63211e-015	7.65356e-015	1.09925e-014	1.96195e-014	-1.02214e-014	-4.07954e-014	8.31455e-015	-5.34287e-014	-1.99647e-014	5.22609e-015	-1.2083e-014	-4.60104e-014
-2.59945e-014	-1.89523e-014	1.10657e-014	3.03867e-015	-1.22383e-014	-2.17274e-014	-2.93811e-014	-5.9225e-014	-4.27842e-014	-4.87721e-014	-2.80436e-014	-2.7035e-014	-3.23652e-014	4.69287e-015	7.76838e-015	1.10402e-014	1.90502e-014	-1.01812e-014	-4.08139e-014	8.1423e-015	-5.34876e-014	-1.9841e-014	5.48959e-015	-1.19663e-014	-4.58991e-014
-2.54678e-014	-1.87584e-014	1.13438e-014	3.22745e-015	-1.21257e-014	-2.13899e-014	-2.90281e-014	-5.86603e-014	-4.28454e-014	-4.87539e-014	-2.77618e-014	-2.67711e-014	-3.22301e-014	4.76541e-015	7.90146e-015	1.11093e-014	1.84857e-014	-1.01321e-014	-4.07825e-014	7.9726e-015	-5.35306e-014	-1.96766e-014	5.76443e-015	-1.18598e-014	-4.5748e-014
-2.49129e-014	-1.8552e-014	1.16267e-014	3.42233e-015	-1.19763e-014	-2.10369e-014	-2.86327e-014	-5.80721e-014	-4.28868e-014	-4.87041e-014	-2.7483e-014	-2.65091e-014	-3.20514e-014	4.84998e-015	8.05254e-015	1.12011e-014	1.79265e-014	-1.00748e-014	-4.07017e-014	7.8068e-015	-5.3558e-014	-1.94736e-014	6.04929e-015	-1.17642e-014	-4.5559e-014
-2.43318e-014	-1.83328e-014	1.19125e-014	3.6224e-015	-1.17901e-014	-2.06701e-014	-2.81978e-014	-5.74666e-014	-4.29095e-014	-4.8623e-014	-2.72103e-014	-2.62513e-014	-3.18295e-014	4.94572e-015	8.22054e-015	1.13161e-014	1.73743e-014	-1.00109e-014	-4.05725e-014	7.64544e-015	-5.35698e-014	-1.92339e-014	6.3421e-015	-1.16799e-014	-4.5334e-014
-2.37273e-014	-1.81013e-014	1.21996e-014	3.82637e-015	-1.15668e-014	-2.02905e-014	-2.77262e-014	-5.68496e-014	-4.29141e-014	-4.85105e-014	-2.69469e-014	-2.59986e-014	-3.15653e-014	5.05191e-015	8.40418e-015	1.14553e-014	1.68297e-014	-9.94088e-015	-4.03973e-014	7.48927e-015	-5.35666e-014	-1.89591e-014	6.64148e-015	-1.16073e-014	-4.50746e-014
-2.31026e-014	-1.78583e-014	1.24868e-014	4.03351e-015	-1.13069e-014	-1.99e-014	-2.72214e-014	-5.62266e-014	-4.29003e-014	-4.83672e-014	-2.66954e-014	-2.57527e-014	-3.12595e-014	5.16744e-015	8.6027e-015	1.16187e-014	1.6293e-014	-9.86606e-015	-4.01786e-014	7.3385e-015	-5.35497e-014	-1.86524e-014	6.94547e-015	-1.15469e-014	-4.47834e-014
-2.2461e-014	-1.7605e-014	1.27719e-014	4.24284e-015	-1.10108e-014	-1.95013e-014	-2.66868e-014	-5.56033e-014	-4.28687e-014	-4.81942e-014	-2.64585e-014	-2.55144e-014	-3.0913e-014	5.29094e-015	8.81573e-015	1.18057e-014	1.57651e-014	-9.78728e-015	-3.99187e-014	7.19357e-015	-5.35196e-014	-1.83164e-014	7.25299e-015	-1.14982e-014	-4.44624e-014
-2.18046e-014	-1.73426e-014	1.30529e-014	4.45258e-015	-1.06795e-014	-1.90962e-014	-2.61262e-014	-5.49852e-014	-4.28205e-014	-4.79921e-014	-2.62385e-014	-2.52853e-014	-3.05279e-014	5.42181e-015	9.04204e-015	1.20163e-014	1.52471e-014	-9.70552e-015	-3.96207e-014	7.05483e-015	-5.34773e-014	-1.79539e-014	7.56311e-015	-1.1461e-014	-4.41145e-014
-2.11368e-014	-1.70718e-014	1.33272e-014	4.66147e-015	-1.03147e-014	-1.86859e-014	-2.55439e-014	-5.43763e-014	-4.27556e-014	-4.77616e-014	-2.6037e-014	-2.50657e-014	-3.01054e-014	5.55931e-015	9.28003e-015	1.22491e-014	1.47393e-014	-9.62043e-015	-3.92876e-014	6.92296e-015	-5.34235e-014	-1.75676e-014	7.8743e-015	-1.14351e-014	-4.37423e-014
-2.04593e-014	-1.67924e-014	1.35931e-014	4.86842e-015	-9.91894e-015	-1.82724e-014	-2.49436e-014	-5.37818e-014	-4.26738e-014	-4.7504e-014	-2.58556e-014	-2.48555e-014	-2.96478e-014	5.70181e-015	9.52813e-015	1.2503e-014	1.42427e-014	-9.53166e-015	-3.89231e-014	6.79849e-015	-5.3359e-014	-1.71608e-014	8.18582e-015	-1.142e-014	-4.33485e-014
-1.97746e-014	-1.65056e-014	1.38488e-014	5.07208e-015	-9.49412e-015	-1.78577e-014	-2.4329e-014	-5.32053e-014	-4.25755e-014	-4.72204e-014	-2.56947e-014	-2.46549e-014	-2.91566e-014	5.84856e-015	9.78525e-015	1.27766e-014	1.37578e-014	-9.43911e-015	-3.85314e-014	6.68193e-015	-5.32843e-014	-1.67366e-014	8.49658e-015	-1.14153e-014	-4.29359e-014
-1.90859e-014	-1.62125e-014	1.40931e-014	5.27179e-015	-9.04267e-015	-1.74429e-014	-2.37034e-014	-5.265e-014	-4.24611e-014	-4.69121e-014	-2.55548e-014	-2.44634e-014	-2.86341e-014	5.99833e-015	1.005e-014	1.30679e-014	1.32858e-014	-9.3426e-015	-3.81159e-014	6.57346e-015	-5.32001e-014	-1.62986e-014	8.80563e-015	-1.14186e-014	-4.25067e-014
-1.83956e-014	-1.59148e-014	1.43242e-014	5.46541e-015	-8.56712e-015	-1.70301e-014	-2.30711e-014	-5.212e-014	-4.23315e-014	-4.65809e-014	-2.54361e-014	-2.42798e-014	-2.80826e-014	6.14983e-015	1.03211e-014	1.33751e-014	1.28277e-014	-9.24205e-015	-3.76809e-014	6.47281e-015	-5.31074e-014	-1.58495e-014	9.11246e-015	-1.14281e-014	-4.2064e-014
-1.77062e-014	-1.5613e-014	1.45399e-014	5.65238e-015	-8.07047e-015	-1.66209e-014	-2.24351e-014	-5.16179e-014	-4.2187e-014	-4.6228e-014	-2.53387e-014	-2.41037e-014	-2.75045e-014	6.30277e-015	1.05958e-014	1.36959e-014	1.23845e-014	-9.13652e-015	-3.72305e-014	6.37955e-015	-5.30071e-014	-1.53932e-014	9.4166e-015	-1.14419e-014	-4.16106e-014
-1.70202e-014	-1.53077e-014	1.47395e-014	5.83144e-015	-7.55576e-015	-1.6217e-014	-2.17985e-014	-5.11454e-014	-4.2028e-014	-4.58548e-014	-2.52618e-014	-2.39333e-014	-2.69026e-014	6.45598e-015	1.08725e-014	1.40273e-014	1.19572e-014	-9.02553e-015	-3.67684e-014	6.29324e-015	-5.28999e-014	-1.49327e-014	9.71721e-015	-1.1458e-014	-4.1149e-014
-1.63404e-014	-1.50005e-014	1.4921e-014	6.00165e-015	-7.02689e-015	-1.58204e-014	-2.11658e-014	-5.07036e-014	-4.18543e-014	-4.54627e-014	-2.52041e-014	-2.37673e-014	-2.62786e-014	6.60826e-015	1.11492e-014	1.43674e-014	1.15463e-014	-8.90775e-015	-3.62985e-014	6.21348e-015	-5.27867e-014	-1.44715e-014	1.00141e-014	-1.14752e-014	-4.06821e-014
-1.5669e-014	-1.4692e-014	1.50839e-014	6.16184e-015	-6.48679e-015	-1.54324e-014	-2.05395e-014	-5.02932e-014	-4.16661e-014	-4.50525e-014	-2.51644e-014	-2.36038e-014	-2.56353e-014	6.75836e-015	1.14241e-014	1.47133e-014	1.11539e-014	-8.78211e-015	-3.58251e-014	6.13996e-015	-5.2668e-014	-1.40128e-014	1.03071e-014	-1.14908e-014	-4.02123e-014
-1.50076e-014	-1.43828e-014	1.52272e-014	6.31161e-015	-5.93915e-015	-1.50545e-014	-1.99225e-014	-4.99145e-014	-4.14642e-014	-4.46257e-014	-2.51404e-014	-2.34407e-014	-2.49752e-014	6.90616e-015	1.1695e-014	1.50617e-014	1.07809e-014	-8.64715e-015	-3.53527e-014	6.07258e-015	-5.25441e-014	-1.35592e-014	1.05961e-014	-1.15024e-014	-3.97418e-014
-1.43585e-014	-1.40735e-014	1.53498e-014	6.45052e-015	-5.38761e-015	-1.46876e-014	-1.93174e-014	-4.95672e-014	-4.12482e-014	-4.41837e-014	-2.51307e-014	-2.32766e-014	-2.43013e-014	7.05098e-015	1.19609e-014	1.54099e-014	1.04285e-014	-8.50191e-015	-3.4885e-014	6.01076e-015	-5.24162e-014	-1.31142e-014	1.0881e-014	-1.15072e-014	-3.9273e-014
-1.37234e-014	-1.3765e-014	1.54517e-014	6.57803e-015	-4.83568e-015	-1.43322e-014	-1.87266e-014	-4.92505e-014	-4.10181e-014	-4.37277e-014	-2.51323e-014	-2.31091e-014	-2.36164e-014	7.1928e-015	1.22193e-014	1.57552e-014	1.00983e-014	-8.34515e-015	-3.44252e-014	5.95308e-015	-5.22848e-014	-1.26803e-014	1.11617e-014	-1.15034e-014	-3.88073e-014
-1.31042e-014	-1.34583e-014	1.5533e-014	6.69362e-015	-4.28738e-015	-1.39889e-014	-1.81514e-014	-4.89629e-014	-4.07742e-014	-4.32584e-014	-2.51424e-014	-2.29356e-014	-2.29237e-014	7.3315e-015	1.2468e-014	1.60952e-014	9.7917e-015	-8.17626e-015	-3.39763e-014	5.899e-015	-5.21496e-014	-1.22597e-014	1.14385e-014	-1.14887e-014	-3.83468e-014
-1.25023e-014	-1.31539e-014	1.55933e-014	6.79761e-015	-3.7462e-015	-1.3659e-014	-1.75943e-014	-4.87014e-014	-4.05165e-014	-4.2777e-014	-2.51584e-014	-2.27535e-014	-2.22254e-014	7.46661e-015	1.27056e-014	1.6427e-014	9.51003e-015	-7.99444e-015	-3.35411e-014	5.84734e-015	-5.20109e-014	-1.18551e-014	1.17112e-014	-1.1461e-014	-3.78931e-014
-1.19193e-014	-1.28517e-014	1.56329e-014	6.88973e-015	-3.21555e-015	-1.33432e-014	-1.70568e-014	-4.8464e-014	-4.02452e-014	-4.22846e-014	-2.51773e-014	-2.25604e-014	-2.15249e-014	7.59828e-015	1.29303e-014	1.67484e-014	9.25419e-015	-7.79887e-015	-3.31223e-014	5.7971e-015	-5.18685e-014	-1.14684e-014	1.19797e-014	-1.14176e-014	-3.74474e-014
-1.13563e-014	-1.25526e-014	1.56527e-014	6.97004e-015	-2.69892e-015	-1.3042e-014	-1.65399e-014	-4.82481e-014	-3.996e-014	-4.17822e-014	-2.51959e-014	-2.23546e-014	-2.08251e-014	7.72681e-015	1.31405e-014	1.70563e-014	9.02518e-015	-7.58873e-015	-3.27221e-014	5.74746e-015	-5.17225e-014	-1.11008e-014	1.22447e-014	-1.13561e-014	-3.70115e-014
-1.08144e-014	-1.22574e-014	1.56532e-014	7.0385e-015	-2.19928e-015	-1.27554e-014	-1.60446e-014	-4.80507e-014	-3.96614e-014	-4.12712e-014	-2.52112e-014	-2.21345e-014	-2.01289e-014	7.85218e-015	1.33349e-014	1.73489e-014	8.82424e-015	-7.3638e-015	-3.23424e-014	5.6974e-015	-5.15732e-014	-1.07538e-014	1.25062e-014	-1.12749e-014	-3.65866e-014
-1.0295e-014	-1.19665e-014	1.5635e-014	7.09528e-015	-1.7192e-015	-1.24837e-014	-1.55726e-014	-4.78681e-014	-3.93495e-014	-4.07522e-014	-2.522e-014	-2.18984e-014	-1.94395e-014	7.97389e-015	1.35123e-014	1.7624e-014	8.652e-015	-7.12413e-015	-3.19852e-014	5.64538e-015	-5.14203e-014	-1.04285e-014	1.27641e-014	-1.11729e-014	-3.61731e-014
-9.79878e-015	-1.16795e-014	1.55995e-014	7.1408e-015	-1.26121e-015	-1.22272e-014	-1.5124e-014	-4.76977e-014	-3.90251e-014	-4.02258e-014	-2.52192e-014	-2.16445e-014	-1.87603e-014	8.09266e-015	1.36716e-014	1.788e-014	8.50955e-015	-6.86941e-015	-3.1652e-014	5.59089e-015	-5.12637e-014	-1.01252e-014	1.30188e-014	-1.1048e-014	-3.57718e-014
-9.32661e-015	-1.13967e-014	1.55479e-014	7.1761e-015	-8.28134e-016	-1.19851e-014	-1.46989e-014	-4.75354e-014	-3.86884e-014	-3.96929e-014	-2.52057e-014	-2.13713e-014	-1.80942e-014	8.20799e-015	1.38119e-014	1.81158e-014	8.39738e-015	-6.59958e-015	-3.13431e-014	5.53311e-015	-5.11035e-014	-9.84535e-015	1.32703e-014	-1.08986e-014	-3.53837e-014
-8.87858e-015	-1.11182e-014	1.54809e-014	7.20163e-015	-4.21768e-016	-1.17579e-014	-1.42978e-014	-4.73768e-014	-3.83401e-014	-3.91549e-014	-2.51772e-014	-2.10775e-014	-1.74444e-014	8.32018e-015	1.39314e-014	1.83303e-014	8.31594e-015	-6.31572e-015	-3.10585e-014	5.47079e-015	-5.09387e-014	-9.58925e-015	1.35187e-014	-1.07238e-014	-3.50087e-014
-8.45519e-015	-1.0844e-014	1.54002e-014	7.21831e-015	-4.39246e-017	-1.15451e-014	-1.39217e-014	-4.72183e-014	-3.79803e-014	-3.86123e-014	-2.51311e-014	-2.07624e-014	-1.68135e-014	8.42924e-015	1.40297e-014	1.85221e-014	8.26516e-015	-6.01886e-015	-3.07979e-014	5.40357e-015	-5.0769e-014	-9.35625e-015	1.37641e-014	-1.05229e-014	-3.46471e-014
-8.05695e-015	-1.05739e-014	1.5308e-014	7.22698e-015	3.0351e-016	-1.13463e-014	-1.35695e-014	-4.70558e-014	-3.76097e-014	-3.80657e-014	-2.50649e-014	-2.04257e-014	-1.62042e-014	8.53592e-015	1.41068e-014	1.8691e-014	8.24481e-015	-5.71003e-015	-3.0561e-014	5.33009e-015	-5.05939e-014	-9.14594e-015	1.40065e-014	-1.02952e-014	-3.42985e-014
-7.68378e-015	-1.0308e-014	1.52057e-014	7.22885e-015	6.20335e-016	-1.11611e-014	-1.32411e-014	-4.68857e-014	-3.72297e-014	-3.75162e-014	-2.49764e-014	-2.0067e-014	-1.56189e-014	8.64076e-015	1.41628e-014	1.88369e-014	8.25469e-015	-5.39064e-015	-3.0347e-014	5.24927e-015	-5.04131e-014	-8.95773e-015	1.42458e-014	-1.00401e-014	-3.3962e-014
-7.33599e-015	-1.00458e-014	1.50955e-014	7.22493e-015	9.0576e-016	-1.09887e-014	-1.2936e-014	-4.67046e-014	-3.68408e-014	-3.69642e-014	-2.48638e-014	-1.96869e-014	-1.50602e-014	8.74372e-015	1.41976e-014	1.89597e-014	8.29405e-015	-5.06215e-015	-3.01547e-014	5.16048e-015	-5.02254e-014	-8.79042e-015	1.44818e-014	-9.7574e-015	-3.36377e-014
-7.01274e-015	-9.78686e-015	1.49794e-014	7.21669e-015	1.15928e-015	-1.08284e-014	-1.26537e-014	-4.65088e-014	-3.64442e-014	-3.64106e-014	-2.47266e-014	-1.92863e-014	-1.45305e-014	8.84607e-015	1.42115e-014	1.90602e-014	8.36285e-015	-4.72723e-015	-2.99824e-014	5.06318e-015	-5.00298e-014	-8.64345e-015	1.47143e-014	-9.44726e-015	-3.33245e-014
-6.71442e-015	-9.53134e-015	1.48596e-014	7.20479e-015	1.38075e-015	-1.06784e-014	-1.23935e-014	-4.62947e-014	-3.60405e-014	-3.58564e-014	-2.45636e-014	-1.88664e-014	-1.40323e-014	8.94778e-015	1.42047e-014	1.91385e-014	8.45994e-015	-4.38834e-015	-2.98287e-014	4.95669e-015	-4.98257e-014	-8.51554e-015	1.49434e-014	-9.11025e-015	-3.30219e-014
-6.44061e-015	-9.27955e-015	1.47376e-014	7.19036e-015	1.57093e-015	-1.05381e-014	-1.21545e-014	-4.60592e-014	-3.56312e-014	-3.53024e-014	-2.43743e-014	-1.84285e-014	-1.35677e-014	9.04948e-015	1.41779e-014	1.91951e-014	8.58324e-015	-4.0478e-015	-2.96919e-014	4.84139e-015	-4.96128e-014	-8.40509e-015	1.51685e-014	-8.74809e-015	-3.27292e-014
-6.19119e-015	-9.03159e-015	1.46157e-014	7.17474e-015	1.73081e-015	-1.04059e-014	-1.19367e-014	-4.58e-014	-3.52172e-014	-3.47496e-014	-2.41582e-014	-1.79746e-014	-1.3139e-014	9.15098e-015	1.4132e-014	1.92319e-014	8.73171e-015	-3.70796e-015	-2.95702e-014	4.71714e-015	-4.93905e-014	-8.31024e-015	1.53893e-014	-8.36201e-015	-3.2445e-014
-5.96552e-015	-8.78722e-015	1.44961e-014	7.16022e-015	1.86146e-015	-1.02811e-014	-1.17389e-014	-4.55149e-014	-3.47993e-014	-3.41994e-014	-2.39155e-014	-1.75077e-014	-1.27481e-014	9.2523e-015	1.40677e-014	1.92503e-014	8.9035e-015	-3.37136e-015	-2.94609e-014	4.58388e-015	-4.91578e-014	-8.2298e-015	1.56047e-014	-7.95303e-015	-3.21686e-014
-5.76311e-015	-8.54575e-015	1.43807e-014	7.14793e-015	1.96459e-015	-1.01625e-014	-1.15606e-014	-4.52023e-014	-3.43791e-014	-3.36526e-014	-2.36474e-014	-1.70302e-014	-1.23961e-014	9.35338e-015	1.39865e-014	1.92519e-014	9.09663e-015	-3.04155e-015	-2.9361e-014	4.44143e-015	-4.89136e-014	-8.16208e-015	1.58144e-014	-7.52311e-015	-3.18992e-014
-5.58352e-015	-8.30746e-015	1.42713e-014	7.13948e-015	2.04171e-015	-1.00492e-014	-1.14007e-014	-4.48612e-014	-3.39574e-014	-3.31105e-014	-2.3355e-014	-1.65449e-014	-1.20844e-014	9.45448e-015	1.389e-014	1.92379e-014	9.3089e-015	-2.72231e-015	-2.92682e-014	4.29023e-015	-4.86572e-014	-8.10512e-015	1.60178e-014	-7.07442e-015	-3.16356e-014
-5.42638e-015	-8.07301e-015	1.41697e-014	7.13591e-015	2.09478e-015	-9.93982e-015	-1.12586e-014	-4.44905e-014	-3.35357e-014	-3.25744e-014	-2.30399e-014	-1.60544e-014	-1.1814e-014	9.55549e-015	1.37799e-014	1.92105e-014	9.53783e-015	-2.41668e-015	-2.91792e-014	4.13066e-015	-4.83877e-014	-8.05764e-015	1.62138e-014	-6.6099e-015	-3.13765e-014
-5.29052e-015	-7.84228e-015	1.40773e-014	7.13809e-015	2.12615e-015	-9.83337e-015	-1.11335e-014	-4.40898e-014	-3.31151e-014	-3.20454e-014	-2.27037e-014	-1.55623e-014	-1.15851e-014	9.65611e-015	1.36578e-014	1.91714e-014	9.78006e-015	-2.12749e-015	-2.90909e-014	3.96284e-015	-4.81044e-014	-8.01751e-015	1.64019e-014	-6.13248e-015	-3.11207e-014
-5.17578e-015	-7.61465e-015	1.39962e-014	7.14697e-015	2.13792e-015	-9.72815e-015	-1.10248e-014	-4.36583e-014	-3.26963e-014	-3.15247e-014	-2.23482e-014	-1.5072e-014	-1.13991e-014	9.75635e-015	1.35252e-014	1.91224e-014	1.00325e-014	-1.8581e-015	-2.90014e-014	3.78738e-015	-4.78065e-014	-7.98258e-015	1.65806e-014	-5.64417e-015	-3.08674e-014
-5.0818e-015	-7.39052e-015	1.39274e-014	7.16383e-015	2.13231e-015	-9.62279e-015	-1.09314e-014	-4.3197e-014	-3.22809e-014	-3.10136e-014	-2.19762e-014	-1.45869e-014	-1.12563e-014	9.85555e-015	1.33835e-014	1.90652e-014	1.02924e-014	-1.61154e-015	-2.89078e-014	3.60481e-015	-4.74933e-014	-7.95136e-015	1.67488e-014	-5.14807e-015	-3.0615e-014
-5.00776e-015	-7.16982e-015	1.38717e-014	7.18923e-015	2.11216e-015	-9.51682e-015	-1.0853e-014	-4.27056e-014	-3.18703e-014	-3.05134e-014	-2.15906e-014	-1.41108e-014	-1.11569e-014	9.9533e-015	1.32349e-014	1.90019e-014	1.05564e-014	-1.39003e-015	-2.88078e-014	3.41605e-015	-4.7164e-014	-7.92277e-015	1.69055e-014	-4.64703e-015	-3.03622e-014
-4.95281e-015	-6.95332e-015	1.38302e-014	7.22436e-015	2.07968e-015	-9.40938e-015	-1.07888e-014	-4.21849e-014	-3.14648e-014	-3.00257e-014	-2.11941e-014	-1.3647e-014	-1.11011e-014	1.00492e-014	1.30815e-014	1.89346e-014	1.08208e-014	-1.19663e-015	-2.86991e-014	3.222e-015	-4.6818e-014	-7.89475e-015	1.70494e-014	-4.14383e-015	-3.01085e-014
-4.91621e-015	-6.74146e-015	1.38034e-014	7.27036e-015	2.03753e-015	-9.2998e-015	-1.07381e-014	-4.1636e-014	-3.10648e-014	-2.95519e-014	-2.07898e-014	-1.31994e-014	-1.10886e-014	1.01428e-014	1.29253e-014	1.88644e-014	1.10828e-014	-1.03437e-015	-2.8579e-014	3.02428e-015	-4.64544e-014	-7.8662e-015	1.71795e-014	-3.64209e-015	-2.98524e-014
-4.8976e-015	-6.53503e-015	1.37918e-014	7.32789e-015	1.98815e-015	-9.18719e-015	-1.06995e-014	-4.10609e-014	-3.06712e-014	-2.90933e-014	-2.03811e-014	-1.27717e-014	-1.11179e-014	1.02334e-014	1.27678e-014	1.87925e-014	1.13394e-014	-9.0518e-016	-2.84455e-014	2.82376e-015	-4.6073e-014	-7.83646e-015	1.72946e-014	-3.14514e-015	-2.9593e-014
-4.89647e-015	-6.3348e-015	1.37956e-014	7.39658e-015	1.93469e-015	-9.07089e-015	-1.06728e-014	-4.0461e-014	-3.02855e-014	-2.86508e-014	-1.99714e-014	-1.23668e-014	-1.11881e-014	1.03202e-014	1.26112e-014	1.87203e-014	1.15874e-014	-8.10388e-016	-2.82975e-014	2.62189e-015	-4.56739e-014	-7.80425e-015	1.73934e-014	-2.6556e-015	-2.93289e-014
-4.91239e-015	-6.14182e-015	1.3814e-014	7.47708e-015	1.87937e-015	-8.95019e-015	-1.06577e-014	-3.98383e-014	-2.99073e-014	-2.82256e-014	-1.95639e-014	-1.19879e-014	-1.12977e-014	1.04031e-014	1.24575e-014	1.86494e-014	1.18239e-014	-7.51632e-016	-2.8133e-014	2.41894e-015	-4.52562e-014	-7.76871e-015	1.74748e-014	-2.17601e-015	-2.9059e-014
-4.94406e-015	-5.95663e-015	1.3847e-014	7.56932e-015	1.82492e-015	-8.82525e-015	-1.06535e-014	-3.91951e-014	-2.95365e-014	-2.78189e-014	-1.91619e-014	-1.1638e-014	-1.14451e-014	1.0481e-014	1.23084e-014	1.85804e-014	1.20457e-014	-7.30124e-016	-2.79509e-014	2.21604e-015	-4.48195e-014	-7.72971e-015	1.75376e-014	-1.70992e-015	-2.87832e-014
-4.99051e-015	-5.78006e-015	1.3894e-014	7.67272e-015	1.77346e-015	-8.69605e-015	-1.06592e-014	-3.85342e-014	-2.91737e-014	-2.74323e-014	-1.87688e-014	-1.13192e-014	-1.16281e-014	1.05525e-014	1.21654e-014	1.85138e-014	1.22502e-014	-7.4617e-016	-2.77499e-014	2.0144e-015	-4.43636e-014	-7.68737e-015	1.75809e-014	-1.26133e-015	-2.85006e-014
-5.05097e-015	-5.61272e-015	1.39545e-014	7.78715e-015	1.72677e-015	-8.56248e-015	-1.06732e-014	-3.78583e-014	-2.88186e-014	-2.70665e-014	-1.83883e-014	-1.10341e-014	-1.18449e-014	1.06171e-014	1.20293e-014	1.84505e-014	1.24338e-014	-7.99867e-016	-2.75291e-014	1.81539e-015	-4.38889e-014	-7.64155e-015	1.76035e-014	-8.3301e-016	-2.82111e-014
-5.12585e-015	-5.45543e-015	1.40281e-014	7.91187e-015	1.68671e-015	-8.42437e-015	-1.06947e-014	-3.71704e-014	-2.84708e-014	-2.67218e-014	-1.80233e-014	-1.07845e-014	-1.20923e-014	1.0674e-014	1.19019e-014	1.83903e-014	1.2594e-014	-8.91066e-016	-2.7288e-014	1.62009e-015	-4.33953e-014	-7.59217e-015	1.76042e-014	-4.27659e-016	-2.79145e-014
-5.21414e-015	-5.30884e-015	1.4113e-014	8.04575e-015	1.65502e-015	-8.28275e-015	-1.07223e-014	-3.64723e-014	-2.81299e-014	-2.63991e-014	-1.76766e-014	-1.05717e-014	-1.2367e-014	1.07216e-014	1.17834e-014	1.83328e-014	1.2729e-014	-1.01896e-015	-2.70264e-014	1.43003e-015	-4.28827e-014	-7.53963e-015	1.75822e-014	-4.84457e-017	-2.76096e-014
-5.31478e-015	-5.17391e-015	1.42074e-014	8.18824e-015	1.63321e-015	-8.13751e-015	-1.07555e-014	-3.57672e-014	-2.77954e-014	-2.60987e-014	-1.73509e-014	-1.0396e-014	-1.26662e-014	1.07594e-014	1.1675e-014	1.82775e-014	1.28371e-014	-1.18245e-015	-2.6745e-014	1.24596e-015	-4.23513e-014	-7.48476e-015	1.75368e-014	3.03008e-016	-2.72966e-014
-5.42683e-015	-5.05109e-015	1.43096e-014	8.33773e-015	1.62215e-015	-7.98904e-015	-1.07929e-014	-3.50576e-014	-2.7466e-014	-2.58204e-014	-1.70485e-014	-1.02582e-014	-1.29864e-014	1.07864e-014	1.15775e-014	1.82237e-014	1.29167e-014	-1.37965e-015	-2.64442e-014	1.06859e-015	-4.18016e-014	-7.42779e-015	1.74676e-014	6.24906e-016	-2.69752e-014
-5.54922e-015	-4.94042e-015	1.44179e-014	8.49297e-015	1.62257e-015	-7.83817e-015	-1.08331e-014	-3.43461e-014	-2.71408e-014	-2.55649e-014	-1.6771e-014	-1.01579e-014	-1.33244e-014	1.08012e-014	1.14904e-014	1.8171e-014	1.29663e-014	-1.60786e-015	-2.61248e-014	8.98996e-016	-4.12339e-014	-7.36937e-015	1.73743e-014	9.15681e-016	-2.66453e-014
-5.68119e-015	-4.84261e-015	1.453e-014	8.65302e-015	1.63505e-015	-7.68571e-015	-1.08744e-014	-3.36352e-014	-2.68182e-014	-2.53316e-014	-1.65202e-014	-1.00947e-014	-1.36771e-014	1.08034e-014	1.14138e-014	1.81189e-014	1.29849e-014	-1.86557e-015	-2.57873e-014	7.38807e-016	-4.06485e-014	-7.31064e-015	1.72564e-014	1.17397e-015	-2.63069e-014
-5.8216e-015	-4.75824e-015	1.46439e-014	8.81541e-015	1.65954e-015	-7.53302e-015	-1.0915e-014	-3.29267e-014	-2.64975e-014	-2.51201e-014	-1.62976e-014	-1.00672e-014	-1.4041e-014	1.07923e-014	1.1348e-014	1.8065e-014	1.29713e-014	-2.1495e-015	-2.5433e-014	5.87749e-016	-4.00466e-014	-7.25254e-015	1.71135e-014	1.39773e-015	-2.59601e-014
-5.96959e-015	-4.68764e-015	1.47576e-014	8.97873e-015	1.69567e-015	-7.38098e-015	-1.09534e-014	-3.22234e-014	-2.61769e-014	-2.49296e-014	-1.61042e-014	-1.00737e-014	-1.44123e-014	1.07675e-014	1.12919e-014	1.80078e-014	1.2926e-014	-2.45593e-015	-2.50626e-014	4.46282e-016	-3.94292e-014	-7.19556e-015	1.69457e-014	1.58566e-015	-2.56061e-014
-6.12363e-015	-4.63082e-015	1.48688e-014	9.14099e-015	1.7431e-015	-7.23053e-015	-1.09882e-014	-3.15267e-014	-2.58548e-014	-2.47593e-014	-1.59404e-014	-1.01119e-014	-1.47873e-014	1.07282e-014	1.12447e-014	1.79464e-014	1.28494e-014	-2.78158e-015	-2.4678e-014	3.15377e-016	-3.87966e-014	-7.14033e-015	1.67535e-014	1.73777e-015	-2.52443e-014
-6.28216e-015	-4.58812e-015	1.49752e-014	9.29975e-015	1.80157e-015	-7.0833e-015	-1.1017e-014	-3.08391e-014	-2.553e-014	-2.46079e-014	-1.58058e-014	-1.01792e-014	-1.51617e-014	1.06737e-014	1.1206e-014	1.78787e-014	1.27418e-014	-3.12222e-015	-2.42805e-014	1.95813e-016	-3.81509e-014	-7.08819e-015	1.6537e-014	1.85413e-015	-2.48752e-014
-6.44462e-015	-4.55912e-015	1.50747e-014	9.45337e-015	1.87018e-015	-6.94103e-015	-1.10386e-014	-3.01612e-014	-2.52009e-014	-2.44738e-014	-1.57001e-014	-1.02728e-014	-1.55312e-014	1.06032e-014	1.11749e-014	1.78024e-014	1.26041e-014	-3.47374e-015	-2.38716e-014	8.72973e-017	-3.74937e-014	-7.04032e-015	1.62972e-014	1.93481e-015	-2.44991e-014
-6.6101e-015	-4.54356e-015	1.51647e-014	9.59943e-015	1.94814e-015	-6.80449e-015	-1.10508e-014	-2.94939e-014	-2.48661e-014	-2.43554e-014	-1.56227e-014	-1.03892e-014	-1.58929e-014	1.05164e-014	1.11498e-014	1.77162e-014	1.24376e-014	-3.83131e-015	-2.34528e-014	-9.67901e-018	-3.68262e-014	-6.99707e-015	1.60351e-014	1.98084e-015	-2.41167e-014
-6.77671e-015	-4.54159e-015	1.52432e-014	9.73543e-015	2.03465e-015	-6.67486e-015	-1.10517e-014	-2.8838e-014	-2.45239e-014	-2.42514e-014	-1.55719e-014	-1.05255e-014	-1.62423e-014	1.0413e-014	1.11294e-014	1.76181e-014	1.22439e-014	-4.19081e-015	-2.30262e-014	-9.51217e-017	-3.61496e-014	-6.95942e-015	1.57517e-014	1.99349e-015	-2.37286e-014
-6.9425e-015	-4.55286e-015	1.5308e-014	9.85903e-015	2.12855e-015	-6.55264e-015	-1.10393e-014	-2.81942e-014	-2.41733e-014	-2.41595e-014	-1.5546e-014	-1.06775e-014	-1.65759e-014	1.02931e-014	1.11116e-014	1.75069e-014	1.20251e-014	-4.54784e-015	-2.25935e-014	-1.69046e-016	-3.54659e-014	-6.92765e-015	1.54487e-014	1.97317e-015	-2.33351e-014
-7.10592e-015	-4.57631e-015	1.53567e-014	9.9683e-015	2.22865e-015	-6.43971e-015	-1.10111e-014	-2.75628e-014	-2.3813e-014	-2.40774e-014	-1.55429e-014	-1.08409e-014	-1.68904e-014	1.01559e-014	1.10951e-014	1.73809e-014	1.17828e-014	-4.89789e-015	-2.21552e-014	-2.31263e-016	-3.47764e-014	-6.90188e-015	1.51275e-014	1.92137e-015	-2.29362e-014
-7.26559e-015	-4.61143e-015	1.53877e-014	1.00609e-014	2.33332e-015	-6.33721e-015	-1.09652e-014	-2.69438e-014	-2.34414e-014	-2.40026e-014	-1.55604e-014	-1.10118e-014	-1.7182e-014	1.00017e-014	1.1078e-014	1.72388e-014	1.15191e-014	-5.23577e-015	-2.17132e-014	-2.82527e-016	-3.4083e-014	-6.88265e-015	1.47895e-014	1.83978e-015	-2.25329e-014
-7.42015e-015	-4.65722e-015	1.53991e-014	1.01351e-014	2.44115e-015	-6.24587e-015	-1.08997e-014	-2.63373e-014	-2.3057e-014	-2.39328e-014	-1.55958e-014	-1.11851e-014	-1.74476e-014	9.83064e-015	1.10583e-014	1.70792e-014	1.12369e-014	-5.55723e-015	-2.12692e-014	-3.23066e-016	-3.33875e-014	-6.86989e-015	1.44364e-014	1.73063e-015	-2.21258e-014
-7.56794e-015	-4.71214e-015	1.53896e-014	1.01887e-014	2.55065e-015	-6.16641e-015	-1.08126e-014	-2.57429e-014	-2.26596e-014	-2.38651e-014	-1.56466e-014	-1.1356e-014	-1.7684e-014	9.64267e-015	1.10345e-014	1.69004e-014	1.09397e-014	-5.8581e-015	-2.08242e-014	-3.52855e-016	-3.26914e-014	-6.86334e-015	1.40704e-014	1.59715e-015	-2.17152e-014
-7.70724e-015	-4.77418e-015	1.53578e-014	1.022e-014	2.66058e-015	-6.09977e-015	-1.0703e-014	-2.51592e-014	-2.22477e-014	-2.37968e-014	-1.57091e-014	-1.15203e-014	-1.78894e-014	9.43822e-015	1.1005e-014	1.67013e-014	1.063e-014	-6.13443e-015	-2.03797e-014	-3.72309e-016	-3.19967e-014	-6.86222e-015	1.36939e-014	1.44171e-015	-2.1301e-014
-7.83667e-015	-4.84171e-015	1.53027e-014	1.02273e-014	2.76985e-015	-6.0463e-015	-1.05694e-014	-2.45846e-014	-2.18202e-014	-2.37253e-014	-1.57801e-014	-1.16738e-014	-1.80609e-014	9.21757e-015	1.09678e-014	1.64815e-014	1.03113e-014	-6.38195e-015	-1.99365e-014	-3.81726e-016	-3.13053e-014	-6.86568e-015	1.33094e-014	1.26688e-015	-2.08838e-014
-7.95468e-015	-4.91403e-015	1.52234e-014	1.02088e-014	2.87724e-015	-6.00579e-015	-1.04101e-014	-2.40182e-014	-2.13762e-014	-2.36477e-014	-1.58556e-014	-1.18119e-014	-1.81963e-014	8.98134e-015	1.0921e-014	1.62414e-014	9.98679e-015	-6.59735e-015	-1.94954e-014	-3.81333e-016	-3.06186e-014	-6.8728e-015	1.29192e-014	1.07578e-015	-2.04643e-014
-8.05898e-015	-4.98965e-015	1.5119e-014	1.01633e-014	2.98154e-015	-5.97848e-015	-1.0223e-014	-2.34591e-014	-2.09154e-014	-2.35606e-014	-1.59321e-014	-1.19308e-014	-1.82942e-014	8.73037e-015	1.08633e-014	1.59805e-014	9.65991e-015	-6.77727e-015	-1.90568e-014	-3.72669e-016	-2.99391e-014	-6.88241e-015	1.25255e-014	8.71837e-016	-2.00428e-014
-8.14811e-015	-5.06607e-015	1.49892e-014	1.00896e-014	3.08208e-015	-5.96496e-015	-1.00068e-014	-2.29058e-014	-2.04375e-014	-2.34609e-014	-1.6006e-014	-1.20263e-014	-1.83538e-014	8.46564e-015	1.07929e-014	1.56989e-014	9.33378e-015	-6.91837e-015	-1.86217e-014	-3.55455e-016	-2.92682e-014	-6.89358e-015	1.21312e-014	6.58515e-016	-1.96192e-014
-8.22084e-015	-5.14065e-015	1.4834e-014	9.98709e-015	3.17767e-015	-5.96537e-015	-9.761e-015	-2.23567e-014	-1.99422e-014	-2.33463e-014	-1.60737e-014	-1.20952e-014	-1.83734e-014	8.18784e-015	1.07084e-014	1.53968e-014	9.01158e-015	-7.01837e-015	-1.81899e-014	-3.30036e-016	-2.86079e-014	-6.90437e-015	1.17392e-014	4.39009e-016	-1.91944e-014
-8.27612e-015	-5.21159e-015	1.46534e-014	9.85519e-015	3.26742e-015	-5.97817e-015	-9.4848e-015	-2.18105e-014	-1.94298e-014	-2.32139e-014	-1.61311e-014	-1.21345e-014	-1.83527e-014	7.89802e-015	1.06088e-014	1.50748e-014	8.69676e-015	-7.07595e-015	-1.77612e-014	-2.96227e-016	-2.796e-014	-6.91337e-015	1.13524e-014	2.16979e-016	-1.87673e-014
-8.31272e-015	-5.27725e-015	1.44478e-014	9.69356e-015	3.35103e-015	-6.00331e-015	-9.17829e-015	-2.1265e-014	-1.89006e-014	-2.30608e-014	-1.61746e-014	-1.2141e-014	-1.82923e-014	7.59664e-015	1.04932e-014	1.47338e-014	8.39258e-015	-7.08935e-015	-1.73354e-014	-2.54929e-016	-2.73255e-014	-6.9183e-015	1.09737e-014	-3.91718e-018	-1.83389e-014
-8.32935e-015	-5.33551e-015	1.42179e-014	9.50288e-015	3.42842e-015	-6.03954e-015	-8.84063e-015	-2.07185e-014	-1.83546e-014	-2.28849e-014	-1.62011e-014	-1.21123e-014	-1.81921e-014	7.28475e-015	1.03608e-014	1.43746e-014	8.10226e-015	-7.05724e-015	-1.69124e-014	-2.0656e-016	-2.67062e-014	-6.91688e-015	1.06057e-014	-2.19776e-016	-1.79096e-014
-8.32474e-015	-5.38433e-015	1.39649e-014	9.28326e-015	3.49935e-015	-6.08564e-015	-8.47167e-015	-2.01693e-014	-1.7792e-014	-2.26834e-014	-1.62074e-014	-1.20468e-014	-1.8053e-014	6.96369e-015	1.02111e-014	1.39995e-014	7.82914e-015	-6.97899e-015	-1.6491e-014	-1.51148e-016	-2.61034e-014	-6.90687e-015	1.02515e-014	-4.26633e-016	-1.74789e-014
-8.29751e-015	-5.42123e-015	1.36896e-014	9.03498e-015	3.56407e-015	-6.14061e-015	-8.07195e-015	-1.96157e-014	-1.72133e-014	-2.24541e-014	-1.61902e-014	-1.19427e-014	-1.7876e-014	6.63486e-015	1.00444e-014	1.36104e-014	7.57504e-015	-6.8547e-015	-1.60706e-014	-8.88263e-017	-2.55179e-014	-6.88615e-015	9.91403e-015	-6.2079e-016	-1.70466e-014
-8.24675e-015	-5.44437e-015	1.33935e-014	8.75964e-015	3.6228e-015	-6.20267e-015	-7.64259e-015	-1.90561e-014	-1.66195e-014	-2.21955e-014	-1.61467e-014	-1.17991e-014	-1.76621e-014	6.29892e-015	9.86069e-015	1.32092e-014	7.34367e-015	-6.68451e-015	-1.5651e-014	-2.0025e-017	-2.49505e-014	-6.85249e-015	9.59583e-015	-7.9835e-016	-1.66127e-014
[truncated: 1,333 more rows]
