# Supplementary material for: Prominent gamma band activity during visual motion perception in early-stage Alzheimer’s disease
Source: PLoS One. 2022 Apr 18;17(4):e0266693. doi: 10.1371/journal.pone.0266693 (PMC9015152; doi:10.1371/journal.pone.0266693)
Supplement: S1 File — (ZIP) [file pone.0266693.s001.zip › PloseOneé╠âfü[â^âVü[âgùp/AD10 L hemisphere.txt]

1.69502e-015	3.18507e-015	-6.06732e-016	-4.0941e-016	-1.65623e-015	7.9507e-015	-3.00576e-015	9.53482e-015	6.09807e-015	-1.06879e-014	6.0418e-015	1.82499e-015	6.39924e-016	8.272e-016	-9.07978e-015	-3.44061e-015	2.72817e-015	1.15783e-015	9.77083e-015	5.64943e-015	-2.44093e-015	-7.15081e-015	-3.68754e-015	3.58132e-015	-2.02362e-015
1.96142e-015	2.91376e-015	-4.90068e-016	-9.41214e-016	-1.94735e-015	7.88718e-015	-2.7882e-015	9.87767e-015	6.474e-015	-9.55868e-015	5.93153e-015	1.6812e-015	5.6165e-016	6.6112e-016	-9.06488e-015	-3.40584e-015	3.13528e-015	1.19749e-015	1.00067e-014	5.62812e-015	-2.39895e-015	-7.13889e-015	-3.19211e-015	3.79224e-015	-1.45702e-015
2.24289e-015	2.65561e-015	-3.73702e-016	-1.46615e-015	-2.22558e-015	7.84596e-015	-2.55547e-015	1.01964e-014	6.84218e-015	-8.42794e-015	5.82504e-015	1.53422e-015	4.79704e-016	4.94485e-016	-9.0414e-015	-3.37479e-015	3.55843e-015	1.26409e-015	1.02343e-014	5.60458e-015	-2.34222e-015	-7.09963e-015	-2.68741e-015	4.01513e-015	-8.8626e-016
2.53707e-015	2.41222e-015	-2.58475e-016	-1.98056e-015	-2.48886e-015	7.82796e-015	-2.30894e-015	1.04892e-014	7.19987e-015	-7.30224e-015	5.72244e-015	1.38425e-015	3.94641e-016	3.28615e-016	-9.00896e-015	-3.34708e-015	3.99614e-015	1.35789e-015	1.04522e-014	5.5799e-015	-2.27043e-015	-7.03241e-015	-2.17609e-015	4.24844e-015	-3.14954e-016
2.8413e-015	2.18547e-015	-1.45584e-016	-2.48059e-015	-2.73574e-015	7.83359e-015	-2.05053e-015	1.07545e-014	7.54405e-015	-6.18812e-015	5.62427e-015	1.23098e-015	3.06443e-016	1.64564e-016	-8.96711e-015	-3.32237e-015	4.44659e-015	1.47874e-015	1.06591e-014	5.55551e-015	-2.18369e-015	-6.93688e-015	-1.66119e-015	4.49062e-015	2.5297e-016
3.15297e-015	1.97639e-015	-3.61051e-017	-2.96249e-015	-2.9647e-015	7.86303e-015	-1.78217e-015	1.09908e-014	7.87237e-015	-5.0925e-015	5.53078e-015	1.07394e-015	2.15506e-016	3.52248e-018	-8.91538e-015	-3.30032e-015	4.90787e-015	1.62602e-015	1.0854e-014	5.53265e-015	-2.08182e-015	-6.81261e-015	-1.14663e-015	4.73984e-015	8.13566e-016
3.46932e-015	1.78613e-015	6.92197e-017	-3.42292e-015	-3.17405e-015	7.91703e-015	-1.50633e-015	1.11966e-014	8.18256e-015	-4.02158e-015	5.44244e-015	9.13115e-016	1.22551e-016	-1.53016e-016	-8.85337e-015	-3.28053e-015	5.37778e-015	1.79923e-015	1.1036e-014	5.51269e-015	-1.96469e-015	-6.65994e-015	-6.35436e-016	4.99415e-015	1.36291e-015
3.78686e-015	1.61536e-015	1.69651e-016	-3.85866e-015	-3.36282e-015	7.99567e-015	-1.22507e-015	1.13713e-014	8.47222e-015	-2.98153e-015	5.3595e-015	7.48498e-016	2.77896e-017	-3.04115e-016	-8.78096e-015	-3.26267e-015	5.85361e-015	1.99738e-015	1.12039e-014	5.49726e-015	-1.83285e-015	-6.47956e-015	-1.31193e-016	5.25147e-015	1.8967e-015
4.10262e-015	1.46552e-015	2.64465e-016	-4.26703e-015	-3.53022e-015	8.09768e-015	-9.40964e-016	1.15141e-014	8.73862e-015	-1.97787e-015	5.28263e-015	5.80828e-016	-6.83424e-017	-4.48625e-016	-8.69834e-015	-3.2461e-015	6.33266e-015	2.21898e-015	1.13564e-014	5.48793e-015	-1.6866e-015	-6.27263e-015	3.62472e-016	5.50999e-015	2.41123e-015
4.41375e-015	1.33711e-015	3.52807e-016	-4.64546e-015	-3.6757e-015	8.22225e-015	-6.5667e-016	1.16251e-014	8.97987e-015	-1.01634e-015	5.212e-015	4.09867e-016	-1.65248e-016	-5.85495e-016	-8.60565e-015	-3.23031e-015	6.81252e-015	2.46233e-015	1.14926e-014	5.48622e-015	-1.52637e-015	-6.04045e-015	8.4231e-016	5.7674e-015	2.90341e-015
4.71727e-015	1.22996e-015	4.34227e-016	-4.99195e-015	-3.79902e-015	8.36781e-015	-3.74885e-016	1.1704e-014	9.19415e-015	-1.02145e-016	5.1476e-015	2.35595e-016	-2.62122e-016	-7.13429e-016	-8.50294e-015	-3.21464e-015	7.29039e-015	2.72548e-015	1.16125e-014	5.49363e-015	-1.35282e-015	-5.78409e-015	1.30503e-015	6.02171e-015	3.36989e-015
5.00987e-015	1.14341e-015	5.07706e-016	-5.30492e-015	-3.90023e-015	8.53256e-015	-9.85016e-017	1.17515e-014	9.3804e-015	7.60564e-016	5.08968e-015	5.84406e-017	-3.58612e-016	-8.31761e-016	-8.39016e-015	-3.19817e-015	7.7631e-015	3.00579e-015	1.17155e-014	5.51169e-015	-1.16693e-015	-5.50552e-015	1.74732e-015	6.27058e-015	3.80742e-015
5.28828e-015	1.07757e-015	5.72791e-016	-5.5834e-015	-3.97939e-015	8.71479e-015	1.69483e-016	1.17682e-014	9.53715e-015	1.56794e-015	5.03861e-015	-1.20767e-016	-4.54002e-016	-9.39659e-016	-8.2679e-015	-3.18025e-015	8.22786e-015	3.30054e-015	1.18014e-014	5.54178e-015	-9.69679e-016	-5.20749e-015	2.16643e-015	6.51162e-015	4.21338e-015
5.54947e-015	1.03205e-015	6.29149e-016	-5.82636e-015	-4.03702e-015	8.91195e-015	4.26316e-016	1.17547e-014	9.66362e-015	2.31614e-015	4.99469e-015	-3.01359e-016	-5.47113e-016	-1.03622e-015	-8.13696e-015	-3.15974e-015	8.68127e-015	3.60726e-015	1.18698e-014	5.58562e-015	-7.62e-016	-4.8923e-015	2.55945e-015	6.74285e-015	4.58476e-015
5.79089e-015	1.00589e-015	6.76211e-016	-6.03314e-015	-4.074e-015	9.12123e-015	6.69369e-016	1.17119e-014	9.75993e-015	3.00272e-015	4.95814e-015	-4.82024e-016	-6.36873e-016	-1.12077e-015	-7.99804e-015	-3.13577e-015	9.12061e-015	3.92307e-015	1.19208e-014	5.64457e-015	-5.45e-016	-4.56292e-015	2.92408e-015	6.96257e-015	4.91944e-015
6.00989e-015	9.9866e-016	7.13664e-016	-6.20381e-015	-4.09075e-015	9.33958e-015	8.95923e-016	1.16411e-014	9.82601e-015	3.62511e-015	4.92897e-015	-6.62391e-016	-7.22654e-016	-1.19243e-015	-7.85188e-015	-3.10749e-015	9.54276e-015	4.24462e-015	1.19547e-014	5.71982e-015	-3.19896e-016	-4.22227e-015	3.25812e-015	7.16904e-015	5.21579e-015
6.20412e-015	1.00971e-015	7.41466e-016	-6.33917e-015	-4.0889e-015	9.56392e-015	1.10325e-015	1.15437e-014	9.86137e-015	4.18168e-015	4.90734e-015	-8.41286e-016	-8.03056e-016	-1.25062e-015	-7.69908e-015	-3.07386e-015	9.94515e-015	4.56858e-015	1.19718e-014	5.81259e-015	-8.8486e-017	-3.87341e-015	3.55976e-015	7.36036e-015	5.47239e-015
6.3712e-015	1.03735e-015	7.59438e-016	-6.43979e-015	-4.06988e-015	9.79079e-015	1.28872e-015	1.14215e-014	9.86666e-015	4.67183e-015	4.89344e-015	-1.0171e-015	-8.7736e-016	-1.29481e-015	-7.54071e-015	-3.0339e-015	1.03245e-014	4.89167e-015	1.19726e-014	5.92372e-015	1.47693e-016	-3.52017e-015	3.82774e-015	7.53493e-015	5.68821e-015
6.50927e-015	1.08003e-015	7.6781e-016	-6.50671e-015	-4.03518e-015	1.00166e-014	1.45056e-015	1.12755e-014	9.84292e-015	5.09453e-015	4.88713e-015	-1.18795e-015	-9.44336e-016	-1.32471e-015	-7.37807e-015	-2.98702e-015	1.06782e-014	5.21045e-015	1.19573e-014	6.05393e-015	3.86994e-016	-3.16581e-015	4.06051e-015	7.69118e-015	5.86325e-015
6.61699e-015	1.13705e-015	7.66569e-016	-6.54171e-015	-3.98673e-015	1.02379e-014	1.58684e-015	1.11078e-014	9.79063e-015	5.45008e-015	4.88838e-015	-1.35233e-015	-1.00298e-015	-1.34002e-015	-7.21251e-015	-2.93211e-015	1.10036e-014	5.52123e-015	1.19261e-014	6.20377e-015	6.27896e-016	-2.81344e-015	4.2575e-015	7.82759e-015	5.99696e-015
6.69341e-015	1.20677e-015	7.56065e-016	-6.54686e-015	-3.92626e-015	1.04505e-014	1.69575e-015	1.09196e-014	9.71069e-015	5.73904e-015	4.89713e-015	-1.50843e-015	-1.05261e-015	-1.34071e-015	-7.04515e-015	-2.86825e-015	1.12981e-014	5.82084e-015	1.18802e-014	6.37376e-015	8.68985e-016	-2.46664e-015	4.41793e-015	7.94338e-015	6.08922e-015
6.73823e-015	1.2878e-015	7.36575e-016	-6.52465e-015	-3.85625e-015	1.06507e-014	1.77595e-015	1.07131e-014	9.60533e-015	5.9634e-015	4.91356e-015	-1.65381e-015	-1.09222e-015	-1.32696e-015	-6.87719e-015	-2.79457e-015	1.15596e-014	6.10527e-015	1.18202e-014	6.56389e-015	1.10896e-015	-2.12857e-015	4.54176e-015	8.03782e-015	6.14104e-015
6.75117e-015	1.37867e-015	7.08659e-016	-6.47807e-015	-3.77876e-015	1.08347e-014	1.82639e-015	1.04901e-014	9.47602e-015	6.125e-015	4.93744e-015	-1.78672e-015	-1.12046e-015	-1.29879e-015	-6.70976e-015	-2.71031e-015	1.17859e-014	6.37143e-015	1.17465e-014	6.77421e-015	1.34611e-015	-1.80248e-015	4.62959e-015	8.11012e-015	6.1534e-015
6.73207e-015	1.47748e-015	6.72637e-016	-6.40966e-015	-3.69576e-015	1.09989e-014	1.84621e-015	1.02526e-014	9.32415e-015	6.22646e-015	4.96889e-015	-1.90519e-015	-1.13678e-015	-1.25615e-015	-6.54429e-015	-2.61509e-015	1.19752e-014	6.61626e-015	1.16602e-014	7.00427e-015	1.57875e-015	-1.49168e-015	4.68225e-015	8.16004e-015	6.12791e-015
6.68117e-015	1.58293e-015	6.29198e-016	-6.32235e-015	-3.6093e-015	1.114e-014	1.83519e-015	1.00026e-014	9.15172e-015	6.27083e-015	5.0075e-015	-2.00712e-015	-1.14087e-015	-1.19964e-015	-6.38214e-015	-2.50839e-015	1.21257e-014	6.83683e-015	1.15626e-014	7.25334e-015	1.80532e-015	-1.19891e-015	4.70131e-015	8.18749e-015	6.06672e-015
6.59945e-015	1.69359e-015	5.79056e-016	-6.21929e-015	-3.52179e-015	1.12545e-014	1.79309e-015	9.74148e-015	8.96096e-015	6.26151e-015	5.05331e-015	-2.0899e-015	-1.13224e-015	-1.13003e-015	-6.2249e-015	-2.39022e-015	1.22362e-014	7.03034e-015	1.14544e-014	7.52068e-015	2.02442e-015	-9.26735e-016	4.68811e-015	8.19248e-015	5.97195e-015
6.48819e-015	1.80817e-015	5.22704e-016	-6.10433e-015	-3.43538e-015	1.13393e-014	1.71993e-015	9.47084e-015	8.75411e-015	6.20193e-015	5.10619e-015	-2.15163e-015	-1.11006e-015	-1.04795e-015	-6.07406e-015	-2.25994e-015	1.23058e-014	7.1942e-015	1.13366e-014	7.80553e-015	2.23469e-015	-6.78109e-016	4.64455e-015	8.17518e-015	5.84624e-015
6.34929e-015	1.92536e-015	4.60777e-016	-5.98124e-015	-3.35224e-015	1.13915e-014	1.61684e-015	9.19174e-015	8.53329e-015	6.09662e-015	5.16543e-015	-2.19058e-015	-1.07369e-015	-9.5399e-016	-5.93117e-015	-2.11762e-015	1.23339e-014	7.32612e-015	1.12104e-014	8.1058e-015	2.43478e-015	-4.55222e-016	4.57256e-015	8.136e-015	5.69237e-015
6.18447e-015	2.04409e-015	3.94307e-016	-5.85342e-015	-3.27437e-015	1.1409e-014	1.48508e-015	8.90565e-015	8.30071e-015	5.94948e-015	5.23085e-015	-2.20436e-015	-1.0228e-015	-8.48924e-016	-5.79746e-015	-1.96302e-015	1.23201e-014	7.42438e-015	1.10768e-014	8.42026e-015	2.62343e-015	-2.60377e-016	4.47434e-015	8.07569e-015	5.51324e-015
5.99591e-015	2.16265e-015	3.23957e-016	-5.72427e-015	-3.2036e-015	1.13891e-014	1.32585e-015	8.61401e-015	8.05868e-015	5.76496e-015	5.30237e-015	-2.19081e-015	-9.57204e-016	-7.33567e-016	-5.674e-015	-1.79625e-015	1.22644e-014	7.48745e-015	1.09366e-014	8.74711e-015	2.79909e-015	-9.47099e-017	4.35276e-015	7.99526e-015	5.3122e-015
5.78613e-015	2.28019e-015	2.50433e-016	-5.59724e-015	-3.14177e-015	1.13303e-014	1.14065e-015	8.31777e-015	7.80964e-015	5.54804e-015	5.37907e-015	-2.14839e-015	-8.77106e-016	-6.08924e-016	-5.56197e-015	-1.61788e-015	1.2167e-014	7.51438e-015	1.07912e-014	9.08383e-015	2.96075e-015	4.08801e-017	4.2105e-015	7.89558e-015	5.09273e-015
5.55769e-015	2.39632e-015	1.74703e-016	-5.47576e-015	-3.09036e-015	1.12308e-014	9.31585e-016	8.01756e-015	7.55536e-015	5.30344e-015	5.46027e-015	-2.07559e-015	-7.82894e-016	-4.76303e-016	-5.46232e-015	-1.42854e-015	1.20291e-014	7.50425e-015	1.06411e-014	9.42758e-015	3.10751e-015	1.45598e-016	4.05044e-015	7.77787e-015	4.85835e-015
5.31322e-015	2.51004e-015	9.73859e-017	-5.36312e-015	-3.05086e-015	1.109e-014	7.0082e-016	7.71404e-015	7.29815e-015	5.03619e-015	5.54547e-015	-1.97102e-015	-6.75043e-016	-3.36878e-016	-5.37615e-015	-1.22886e-015	1.18517e-014	7.45667e-015	1.04874e-014	9.77601e-015	3.23861e-015	2.18772e-016	3.87621e-015	7.64358e-015	4.61305e-015
5.05572e-015	2.62079e-015	1.96563e-017	-5.26234e-015	-3.02447e-015	1.09076e-014	4.51096e-016	7.40802e-015	7.04015e-015	4.75084e-015	5.63379e-015	-1.83357e-015	-5.5421e-016	-1.91737e-016	-5.30382e-015	-1.01951e-015	1.16361e-014	7.37148e-015	1.03308e-014	1.01262e-014	3.35346e-015	2.60687e-016	3.69106e-015	7.49434e-015	4.36034e-015
4.78865e-015	2.72778e-015	-5.77446e-017	-5.17569e-015	-3.01213e-015	1.06836e-014	1.8497e-016	7.09964e-015	6.78289e-015	4.45179e-015	5.72451e-015	-1.66255e-015	-4.2122e-016	-4.25934e-017	-5.24617e-015	-8.01714e-016	1.13847e-014	7.24923e-015	1.01723e-014	1.04751e-014	3.45105e-015	2.72001e-016	3.49846e-015	7.33169e-015	4.10395e-015
4.5151e-015	2.83036e-015	-1.34339e-016	-5.10566e-015	-3.01431e-015	1.04187e-014	-9.50125e-017	6.7891e-015	6.52848e-015	4.14348e-015	5.81664e-015	-1.45757e-015	-2.76804e-016	1.09222e-016	-5.20318e-015	-5.76664e-016	1.10996e-014	7.09113e-015	1.00125e-014	1.08194e-014	3.53119e-015	2.53619e-016	3.30175e-015	7.15716e-015	3.84757e-015
4.23785e-015	2.92858e-015	-2.09768e-016	-5.05446e-015	-3.03203e-015	1.01141e-014	-3.86044e-016	6.47661e-015	6.27852e-015	3.83015e-015	5.90923e-015	-1.21796e-015	-1.22101e-016	2.62652e-016	-5.1755e-015	-3.45586e-016	1.07828e-014	6.89792e-015	9.852e-015	1.11564e-014	3.59361e-015	2.06806e-016	3.1047e-015	6.97274e-015	3.59469e-015
3.96042e-015	3.02203e-015	-2.83407e-016	-5.02409e-015	-3.06575e-015	9.77144e-015	-6.84812e-016	6.16263e-015	6.03332e-015	3.51597e-015	6.00133e-015	-9.44071e-016	4.10133e-017	4.16221e-016	-5.16303e-015	-1.09859e-016	1.04375e-014	6.67076e-015	9.6915e-015	1.14834e-014	3.63819e-015	1.3336e-016	2.90983e-015	6.77997e-015	3.34858e-015
3.68551e-015	3.11063e-015	-3.55e-016	-5.01619e-015	-3.11548e-015	9.39273e-015	-9.8781e-016	5.84675e-015	5.79394e-015	3.20479e-015	6.09211e-015	-6.366e-016	2.11267e-016	5.68146e-016	-5.16563e-015	1.29188e-016	1.0067e-014	6.41172e-015	9.5317e-015	1.17969e-014	3.66457e-015	3.55631e-017	2.71991e-015	6.58065e-015	3.11278e-015
3.41649e-015	3.19475e-015	-4.23981e-016	-5.03144e-015	-3.18077e-015	8.98025e-015	-1.29207e-015	5.52919e-015	5.56185e-015	2.90041e-015	6.18031e-015	-2.96718e-016	3.87444e-016	7.16993e-016	-5.18294e-015	3.69477e-016	9.67491e-015	6.12302e-015	9.37251e-015	1.20939e-014	3.67359e-015	-8.39765e-017	2.53761e-015	6.37704e-015	2.89043e-015
3.15577e-015	3.27482e-015	-4.89842e-016	-5.07058e-015	-3.2615e-015	8.53721e-015	-1.59457e-015	5.21036e-015	5.33782e-015	2.60566e-015	6.26482e-015	7.46142e-017	5.67785e-016	8.61603e-016	-5.2145e-015	6.09198e-016	9.26469e-015	5.80714e-015	9.2144e-015	1.23715e-014	3.6656e-015	-2.22439e-016	2.36583e-015	6.17042e-015	2.6841e-015
2.90592e-015	3.3508e-015	-5.52567e-016	-5.134e-015	-3.35721e-015	8.06701e-015	-1.89241e-015	4.88996e-015	5.1222e-015	2.32374e-015	6.34436e-015	4.7535e-016	7.50622e-016	1.00073e-015	-5.25962e-015	8.46497e-016	8.84056e-015	5.46702e-015	9.05758e-015	1.26265e-014	3.64093e-015	-3.76803e-016	2.207e-015	5.96266e-015	2.49655e-015
2.66913e-015	3.42285e-015	-6.1205e-016	-5.22169e-015	-3.46718e-015	7.5733e-015	-2.18247e-015	4.56774e-015	4.91537e-015	2.05712e-015	6.41793e-015	9.02929e-016	9.33999e-016	1.13305e-015	-5.31728e-015	1.07935e-015	8.40607e-015	5.10578e-015	8.90261e-015	1.28562e-014	3.60023e-015	-5.43921e-016	2.06284e-015	5.75546e-015	2.33001e-015
2.44725e-015	3.49127e-015	-6.68092e-016	-5.33306e-015	-3.59025e-015	7.06015e-015	-2.46226e-015	4.24368e-015	4.7177e-015	1.80728e-015	6.4844e-015	1.35516e-015	1.11599e-015	1.25747e-015	-5.38577e-015	1.30606e-015	7.96534e-015	4.72668e-015	8.74957e-015	1.30581e-014	3.54415e-015	-7.20515e-016	1.93492e-015	5.55008e-015	2.18636e-015
2.24232e-015	3.55662e-015	-7.21032e-016	-5.46715e-015	-3.72534e-015	6.53228e-015	-2.7292e-015	3.91769e-015	4.52915e-015	1.57591e-015	6.54238e-015	1.82941e-015	1.29407e-015	1.37298e-015	-5.46392e-015	1.52466e-015	7.52277e-015	4.33316e-015	8.59859e-015	1.32303e-014	3.47274e-015	-9.02619e-016	1.82471e-015	5.34804e-015	2.06724e-015
2.05577e-015	3.61876e-015	-7.70683e-016	-5.62292e-015	-3.87114e-015	5.99409e-015	-2.98094e-015	3.5902e-015	4.35006e-015	1.36414e-015	6.59098e-015	2.32186e-015	1.46621e-015	1.47831e-015	-5.55055e-015	1.73319e-015	7.08272e-015	3.92886e-015	8.44954e-015	1.33707e-014	3.38685e-015	-1.087e-015	1.73349e-015	5.15067e-015	1.97415e-015
1.88895e-015	3.67796e-015	-8.17366e-016	-5.79833e-015	-4.02614e-015	5.44989e-015	-3.21568e-015	3.26143e-015	4.17986e-015	1.17289e-015	6.62978e-015	2.82859e-015	1.63072e-015	1.5724e-015	-5.64353e-015	1.92975e-015	6.64924e-015	3.51736e-015	8.30288e-015	1.34778e-014	3.28793e-015	-1.27007e-015	1.66201e-015	4.95909e-015	1.90812e-015
1.74241e-015	3.73462e-015	-8.61635e-016	-5.99215e-015	-4.18846e-015	4.90489e-015	-3.43207e-015	2.93152e-015	4.01852e-015	1.00291e-015	6.65751e-015	3.34595e-015	1.78523e-015	1.65442e-015	-5.74122e-015	2.11248e-015	6.22659e-015	3.10272e-015	8.15864e-015	1.35503e-014	3.17707e-015	-1.44814e-015	1.61054e-015	4.77388e-015	1.86937e-015
1.61676e-015	3.78925e-015	-9.04006e-016	-6.2021e-015	-4.35657e-015	4.36397e-015	-3.62855e-015	2.60064e-015	3.86561e-015	8.54443e-016	6.67332e-015	3.86976e-015	1.92834e-015	1.72364e-015	-5.84099e-015	2.27993e-015	5.81866e-015	2.68862e-015	8.01704e-015	1.35872e-014	3.05535e-015	-1.61795e-015	1.5786e-015	4.59614e-015	1.8584e-015
1.51208e-015	3.84199e-015	-9.44936e-016	-6.42599e-015	-4.52876e-015	3.83198e-015	-3.80405e-015	2.26912e-015	3.7203e-015	7.26954e-016	6.67622e-015	4.39532e-015	2.05806e-015	1.77932e-015	-5.94124e-015	2.43048e-015	5.42953e-015	2.27802e-015	7.87796e-015	1.35879e-014	2.92397e-015	-1.77574e-015	1.56539e-015	4.42663e-015	1.87488e-015
1.42779e-015	3.89288e-015	-9.85017e-016	-6.66135e-015	-4.70366e-015	3.31362e-015	-3.95821e-015	1.93803e-015	3.58207e-015	6.20252e-016	6.66598e-015	4.91789e-015	2.17254e-015	1.82099e-015	-6.03975e-015	2.56227e-015	5.06281e-015	1.87491e-015	7.74164e-015	1.35523e-014	2.78388e-015	-1.91794e-015	1.57064e-015	4.26609e-015	1.91832e-015
1.3635e-015	3.94163e-015	-1.02483e-015	-6.90571e-015	-4.87915e-015	2.81362e-015	-4.09095e-015	1.60836e-015	3.45033e-015	5.3361e-016	6.64236e-015	5.43268e-015	2.26952e-015	1.84814e-015	-6.13429e-015	2.67367e-015	4.72178e-015	1.48286e-015	7.60811e-015	1.34802e-014	2.636e-015	-2.04185e-015	1.59299e-015	4.11477e-015	1.98841e-015
1.31832e-015	3.98867e-015	-1.06507e-015	-7.15645e-015	-5.05339e-015	2.33639e-015	-4.20195e-015	1.28115e-015	3.3245e-015	4.65479e-016	6.60493e-015	5.93567e-015	2.34776e-015	1.86055e-015	-6.22283e-015	2.76371e-015	4.41012e-015	1.10515e-015	7.47733e-015	1.33725e-014	2.48195e-015	-2.14508e-015	1.63096e-015	3.97282e-015	2.08413e-015
1.29106e-015	4.03379e-015	-1.10631e-015	-7.41071e-015	-5.22491e-015	1.88619e-015	-4.29169e-015	9.57468e-016	3.20398e-015	4.15156e-016	6.55352e-015	6.42188e-015	2.40611e-015	1.85792e-015	-6.30297e-015	2.8315e-015	4.1308e-015	7.44893e-016	7.34908e-015	1.32302e-014	2.32304e-015	-2.22531e-015	1.68239e-015	3.84022e-015	2.20422e-015
1.28035e-015	4.07684e-015	-1.14933e-015	-7.66532e-015	-5.39217e-015	1.46625e-015	-4.36086e-015	6.38296e-016	3.08854e-015	3.81333e-016	6.48832e-015	6.88663e-015	2.44354e-015	1.84019e-015	-6.37236e-015	2.87585e-015	3.88627e-015	4.05156e-016	7.22378e-015	1.30544e-014	2.15981e-015	-2.28028e-015	1.74515e-015	3.71676e-015	2.34728e-015
1.28479e-015	4.1175e-015	-1.19465e-015	-7.91794e-015	-5.55339e-015	1.0802e-015	-4.41099e-015	3.24975e-016	2.97761e-015	3.62173e-016	6.40918e-015	7.3251e-015	2.45903e-015	1.80758e-015	-6.42885e-015	2.89648e-015	3.67893e-015	8.87031e-017	7.10191e-015	1.28466e-014	1.99355e-015	-2.30826e-015	1.81675e-015	3.60211e-015	2.51153e-015
1.30223e-015	4.15497e-015	-1.24298e-015	-8.16615e-015	-5.70706e-015	7.30847e-016	-4.44327e-015	1.87492e-017	2.87092e-015	3.55843e-016	6.31633e-015	7.73284e-015	2.45159e-015	1.76018e-015	-6.47047e-015	2.89274e-015	3.51018e-015	-2.02409e-016	6.98383e-015	1.26089e-014	1.82503e-015	-2.30806e-015	1.8948e-015	3.49624e-015	2.69475e-015
1.33127e-015	4.18911e-015	-1.29481e-015	-8.40651e-015	-5.85204e-015	4.21172e-016	-4.45903e-015	-2.78693e-016	2.76822e-015	3.60536e-016	6.21033e-015	8.10574e-015	2.42085e-015	1.69826e-015	-6.49536e-015	2.86419e-015	3.38112e-015	-4.66281e-016	6.86938e-015	1.23438e-014	1.65556e-015	-2.27881e-015	1.97679e-015	3.39846e-015	2.89446e-015
1.36962e-015	4.21922e-015	-1.35062e-015	-8.63698e-015	-5.9873e-015	1.536e-016	-4.46027e-015	-5.65754e-016	2.66875e-015	3.75037e-016	6.09215e-015	8.43972e-015	2.36615e-015	1.62221e-015	-6.50135e-015	2.81096e-015	3.29258e-015	-7.01364e-016	6.75894e-015	1.20537e-014	1.48571e-015	-2.21997e-015	2.05975e-015	3.30868e-015	3.10842e-015
1.41519e-015	4.24462e-015	-1.41089e-015	-8.85534e-015	-6.11176e-015	-7.07566e-017	-4.44915e-015	-8.40509e-016	2.57265e-015	3.97673e-016	5.96258e-015	8.73144e-015	2.28737e-015	1.5329e-015	-6.48702e-015	2.73332e-015	3.24506e-015	-9.06537e-016	6.65301e-015	1.17411e-014	1.31626e-015	-2.13169e-015	2.14041e-015	3.22593e-015	3.33395e-015
1.46596e-015	4.26451e-015	-1.47567e-015	-9.0591e-015	-6.224e-015	-2.50852e-016	-4.42774e-015	-1.10143e-015	2.48003e-015	4.2705e-016	5.82265e-015	8.97819e-015	2.18479e-015	1.43102e-015	-6.45112e-015	2.6322e-015	3.23833e-015	-1.08056e-015	6.55173e-015	1.14094e-014	1.1484e-015	-2.01455e-015	2.21625e-015	3.14949e-015	3.56866e-015
1.52012e-015	4.27811e-015	-1.54555e-015	-9.24684e-015	-6.32363e-015	-3.86121e-016	-4.39842e-015	-1.34652e-015	2.39122e-015	4.61636e-016	5.67385e-015	9.17728e-015	2.05906e-015	1.31724e-015	-6.39176e-015	2.50825e-015	3.27191e-015	-1.22325e-015	6.45537e-015	1.1062e-014	9.82365e-016	-1.86915e-015	2.28456e-015	3.079e-015	3.81004e-015
1.57576e-015	4.28493e-015	-1.62071e-015	-9.41678e-015	-6.4096e-015	-4.76481e-016	-4.36358e-015	-1.57364e-015	2.30638e-015	4.99952e-016	5.51731e-015	9.32654e-015	1.91096e-015	1.19231e-015	-6.30794e-015	2.36231e-015	3.34471e-015	-1.33425e-015	6.36388e-015	1.07022e-014	8.18588e-016	-1.69626e-015	2.34199e-015	3.01346e-015	4.05523e-015
1.63079e-015	4.2842e-015	-1.70144e-015	-9.56758e-015	-6.48161e-015	-5.22272e-016	-4.32557e-015	-1.781e-015	2.22535e-015	5.40817e-016	5.35454e-015	9.4241e-015	1.74138e-015	1.057e-015	-6.199e-015	2.19579e-015	3.45515e-015	-1.41385e-015	6.27816e-015	1.03342e-014	6.57525e-016	-1.49791e-015	2.38597e-015	2.9519e-015	4.30172e-015
1.68333e-015	4.27485e-015	-1.78785e-015	-9.69797e-015	-6.53919e-015	-5.25217e-016	-4.28639e-015	-1.96688e-015	2.14866e-015	5.82894e-016	5.18713e-015	9.46851e-015	1.55153e-015	9.12565e-016	-6.06476e-015	2.01024e-015	3.60147e-015	-1.4624e-015	6.19889e-015	9.96164e-015	4.99369e-016	-1.27631e-015	2.41433e-015	2.89354e-015	4.54677e-015
1.73175e-015	4.25628e-015	-1.8799e-015	-9.80697e-015	-6.58205e-015	-4.87141e-016	-4.24822e-015	-2.12916e-015	2.07681e-015	6.25564e-016	5.01707e-015	9.45914e-015	1.34302e-015	7.60024e-016	-5.90487e-015	1.80771e-015	3.78092e-015	-1.48037e-015	6.12635e-015	9.58779e-015	3.44483e-016	-1.0343e-015	2.42446e-015	2.83773e-015	4.78748e-015
1.77515e-015	4.22814e-015	-1.97736e-015	-9.89413e-015	-6.61012e-015	-4.09926e-016	-4.21309e-015	-2.26645e-015	2.01062e-015	6.67914e-016	4.84586e-015	9.39628e-015	1.11733e-015	6.00463e-016	-5.71917e-015	1.58967e-015	3.99128e-015	-1.46932e-015	6.06077e-015	9.21612e-015	1.92858e-016	-7.74404e-016	2.41428e-015	2.7837e-015	5.02133e-015
1.81229e-015	4.18991e-015	-2.07997e-015	-9.95925e-015	-6.62342e-015	-2.95603e-016	-4.1827e-015	-2.37683e-015	1.95095e-015	7.09602e-016	4.67535e-015	9.28031e-015	8.76159e-016	4.3495e-016	-5.50797e-015	1.35835e-015	4.22944e-015	-1.43068e-015	6.00266e-015	8.85035e-015	4.43145e-017	-4.99686e-016	2.38208e-015	2.7309e-015	5.24612e-015
1.84185e-015	4.14075e-015	-2.18719e-015	-1.00021e-014	-6.6225e-015	-1.47267e-016	-4.1588e-015	-2.45881e-015	1.89837e-015	7.50256e-016	4.5076e-015	9.11239e-015	6.21256e-016	2.64749e-016	-5.2719e-015	1.11568e-015	4.49236e-015	-1.36624e-015	5.95256e-015	8.49426e-015	-1.00509e-016	-2.13073e-016	2.32612e-015	2.67869e-015	5.45892e-015
1.8631e-015	4.07982e-015	-2.29879e-015	-1.00231e-014	-6.60716e-015	3.17432e-017	-4.14257e-015	-2.51102e-015	1.85359e-015	7.89925e-016	4.34441e-015	8.89438e-015	3.54755e-016	9.12795e-017	-5.0117e-015	8.64183e-016	4.77658e-015	-1.27795e-015	5.91103e-015	8.15081e-015	-2.41834e-016	8.14017e-017	2.2455e-015	2.62647e-015	5.6577e-015
1.87529e-015	4.00657e-015	-2.41403e-015	-1.00228e-014	-6.57769e-015	2.3804e-016	-4.13454e-015	-2.53241e-015	1.81698e-015	8.28985e-016	4.18739e-015	8.62844e-015	7.92361e-017	-8.45275e-017	-4.72795e-015	6.06253e-016	5.07778e-015	-1.1682e-015	5.87822e-015	7.82343e-015	-3.79692e-016	3.80022e-016	2.13902e-015	2.57361e-015	5.8406e-015
1.87872e-015	3.92088e-015	-2.53217e-015	-1.00017e-014	-6.53446e-015	4.68216e-016	-4.13603e-015	-2.52236e-015	1.78913e-015	8.67135e-016	4.03801e-015	8.31727e-015	-2.03012e-016	-2.61067e-016	-4.42236e-015	3.44364e-016	5.3921e-015	-1.03942e-015	5.85437e-015	7.51489e-015	-5.14147e-016	6.79366e-016	2.00662e-015	2.51985e-015	6.00555e-015
1.87322e-015	3.82244e-015	-2.65255e-015	-9.96084e-015	-6.47818e-015	7.18547e-016	-4.14754e-015	-2.48025e-015	1.77074e-015	9.04926e-016	3.89786e-015	7.9642e-015	-4.89823e-016	-4.37174e-016	-4.09631e-015	8.10854e-017	5.71587e-015	-8.93991e-016	5.84002e-015	7.22759e-015	-6.4568e-016	9.757e-016	1.84832e-015	2.46491e-015	6.15095e-015
1.85883e-015	3.71127e-015	-2.77434e-015	-9.90128e-015	-6.40945e-015	9.84961e-016	-4.16917e-015	-2.40531e-015	1.76235e-015	9.43178e-016	3.7684e-015	7.57312e-015	-7.78662e-016	-6.11699e-016	-3.75203e-015	-1.80881e-016	6.04479e-015	-7.34621e-016	5.83539e-015	6.96358e-015	-7.74597e-016	1.26517e-015	1.66389e-015	2.40834e-015	6.27503e-015
1.83611e-015	3.58698e-015	-2.89654e-015	-9.82448e-015	-6.32842e-015	1.26366e-015	-4.20072e-015	-2.29732e-015	1.76453e-015	9.82557e-016	3.6509e-015	7.14821e-015	-1.06701e-015	-7.83621e-016	-3.39211e-015	-4.38916e-016	6.37464e-015	-5.63804e-016	5.84078e-015	6.72475e-015	-9.00756e-016	1.54395e-015	1.45371e-015	2.3499e-015	6.37643e-015
1.80563e-015	3.44941e-015	-3.01835e-015	-9.73209e-015	-6.23617e-015	1.5507e-015	-4.24096e-015	-2.15633e-015	1.77776e-015	1.02408e-015	3.54661e-015	6.69376e-015	-1.35221e-015	-9.51578e-016	-3.01858e-015	-6.90937e-016	6.70157e-015	-3.84763e-016	5.85667e-015	6.51277e-015	-1.02482e-015	1.80887e-015	1.2189e-015	2.28958e-015	6.45396e-015
1.76839e-015	3.29893e-015	-3.13864e-015	-9.62599e-015	-6.13336e-015	1.8418e-015	-4.28893e-015	-1.98306e-015	1.80233e-015	1.06873e-015	3.4562e-015	6.21407e-015	-1.63183e-015	-1.1143e-015	-2.63391e-015	-9.34191e-016	7.02187e-015	-2.00315e-016	5.88283e-015	6.32884e-015	-1.14706e-015	2.05619e-015	9.60868e-016	2.22703e-015	6.50725e-015
1.72495e-015	3.13623e-015	-3.25629e-015	-9.50705e-015	-6.02073e-015	2.13341e-015	-4.34357e-015	-1.77817e-015	1.83837e-015	1.11736e-015	3.38043e-015	5.71412e-015	-1.90337e-015	-1.27087e-015	-2.24059e-015	-1.16636e-015	7.33148e-015	-1.3116e-017	5.91923e-015	6.17396e-015	-1.26799e-015	2.28249e-015	6.81531e-016	2.16233e-015	6.53542e-015
1.67683e-015	2.96153e-015	-3.36976e-015	-9.37684e-015	-5.89894e-015	2.42187e-015	-4.40321e-015	-1.54284e-015	1.88591e-015	1.17122e-015	3.31948e-015	5.19908e-015	-2.16465e-015	-1.42007e-015	-1.84136e-015	-1.38496e-015	7.62692e-015	1.74149e-016	5.96571e-015	6.0485e-015	-1.38784e-015	2.48481e-015	3.8268e-016	2.09562e-015	6.53764e-015
1.62562e-015	2.77526e-015	-3.47798e-015	-9.2375e-015	-5.76887e-015	2.70419e-015	-4.46562e-015	-1.27828e-015	1.94532e-015	1.23119e-015	3.27363e-015	4.67464e-015	-2.41335e-015	-1.56109e-015	-1.43909e-015	-1.58785e-015	7.90493e-015	3.58635e-016	6.02235e-015	5.95192e-015	-1.50677e-015	2.66007e-015	6.65049e-017	2.02707e-015	6.51371e-015
1.57273e-015	2.57831e-015	-3.57956e-015	-9.09027e-015	-5.63103e-015	2.97726e-015	-4.5284e-015	-9.85705e-016	2.01624e-015	1.29881e-015	3.24258e-015	4.14635e-015	-2.64713e-015	-1.69299e-015	-1.03678e-015	-1.77309e-015	8.16236e-015	5.37689e-016	6.08922e-015	5.88381e-015	-1.62451e-015	2.80583e-015	-2.64542e-016	1.95649e-015	6.46382e-015
1.51933e-015	2.37114e-015	-3.67391e-015	-8.9373e-015	-5.486e-015	3.23818e-015	-4.58905e-015	-6.667e-016	2.09772e-015	1.37507e-015	3.22623e-015	3.61936e-015	-2.86407e-015	-1.81488e-015	-6.37126e-016	-1.93859e-015	8.39675e-015	7.09518e-016	6.16626e-015	5.84407e-015	-1.74125e-015	2.92024e-015	-6.07984e-016	1.88447e-015	6.38829e-015
1.46675e-015	2.15494e-015	-3.75974e-015	-8.78025e-015	-5.33465e-015	3.48479e-015	-4.64456e-015	-3.23109e-016	2.18878e-015	1.46135e-015	3.22362e-015	3.09947e-015	-3.06223e-015	-1.92629e-015	-2.42624e-016	-2.08313e-015	8.60539e-015	8.71744e-016	6.25296e-015	5.83142e-015	-1.85751e-015	3.00191e-015	-9.60878e-016	1.81137e-015	6.28751e-015
1.41652e-015	1.93068e-015	-3.83595e-015	-8.62019e-015	-5.17754e-015	3.71516e-015	-4.69224e-015	4.29889e-017	2.28874e-015	1.55819e-015	3.23371e-015	2.59164e-015	-3.24014e-015	-2.02652e-015	1.43868e-016	-2.20527e-015	8.78659e-015	1.02265e-015	6.34925e-015	5.84413e-015	-1.9732e-015	3.04951e-015	-1.32011e-015	1.73739e-015	6.16215e-015
1.36971e-015	1.69946e-015	-3.90179e-015	-8.45866e-015	-5.01469e-015	3.92747e-015	-4.72918e-015	4.29149e-016	2.3969e-015	1.66655e-015	3.25575e-015	2.10068e-015	-3.3962e-015	-2.11498e-015	5.19592e-016	-2.30307e-015	8.93922e-015	1.16071e-015	6.45425e-015	5.88077e-015	-2.08783e-015	3.0621e-015	-1.68277e-015	1.66261e-015	6.01271e-015
1.32791e-015	1.46295e-015	-3.95607e-015	-8.29711e-015	-4.84675e-015	4.12079e-015	-4.75242e-015	8.33362e-016	2.51231e-015	1.78698e-015	3.28819e-015	1.63097e-015	-3.52931e-015	-2.19173e-015	8.81834e-016	-2.37585e-015	9.06211e-015	1.28452e-015	6.56706e-015	5.93884e-015	-2.20139e-015	3.03913e-015	-2.04588e-015	1.58743e-015	5.84027e-015
1.29273e-015	1.22229e-015	-3.99764e-015	-8.1364e-015	-4.67397e-015	4.29488e-015	-4.75928e-015	1.25258e-015	2.63388e-015	1.92016e-015	3.32929e-015	1.18634e-015	-3.63863e-015	-2.25668e-015	1.22821e-015	-2.42291e-015	9.15475e-015	1.39302e-015	6.68698e-015	6.01589e-015	-2.31318e-015	2.98033e-015	-2.40607e-015	1.51195e-015	5.64608e-015
1.265e-015	9.78731e-016	-4.02577e-015	-7.97802e-015	-4.4969e-015	4.4489e-015	-4.7468e-015	1.68408e-015	2.75992e-015	2.06613e-015	3.37717e-015	7.70836e-016	-3.72333e-015	-2.30966e-015	1.55663e-015	-2.44385e-015	9.21708e-015	1.48557e-015	6.81364e-015	6.10932e-015	-2.42327e-015	2.88641e-015	-2.75993e-015	1.4363e-015	5.43103e-015
1.24597e-015	7.33744e-016	-4.03975e-015	-7.82274e-015	-4.31578e-015	4.58335e-015	-4.71207e-015	2.12495e-015	2.88924e-015	2.22489e-015	3.4302e-015	3.88336e-016	-3.78289e-015	-2.35023e-015	1.86504e-015	-2.43862e-015	9.24906e-015	1.56132e-015	6.946e-015	6.21616e-015	-2.53124e-015	2.75887e-015	-3.10478e-015	1.3608e-015	5.19669e-015
1.23651e-015	4.886e-016	-4.03924e-015	-7.67091e-015	-4.13112e-015	4.69888e-015	-4.65258e-015	2.57217e-015	3.01935e-015	2.39685e-015	3.48636e-015	4.21832e-017	-3.81671e-015	-2.37835e-015	2.15065e-015	-2.40688e-015	9.25159e-015	1.62e-015	7.08314e-015	6.33369e-015	-2.63655e-015	2.59844e-015	-3.43799e-015	1.28574e-015	4.94426e-015
1.23687e-015	2.44789e-016	-4.02381e-015	-7.52348e-015	-3.94311e-015	4.79627e-015	-4.56602e-015	3.02239e-015	3.14906e-015	2.58121e-015	3.54341e-015	-2.65043e-016	-3.82439e-015	-2.39383e-015	2.41196e-015	-2.34917e-015	9.22582e-015	1.66166e-015	7.22378e-015	6.45892e-015	-2.7383e-015	2.406e-015	-3.75652e-015	1.21144e-015	4.67584e-015
1.24756e-015	3.29131e-018	-3.99336e-015	-7.38119e-015	-3.75206e-015	4.87681e-015	-4.45026e-015	3.47233e-015	3.27702e-015	2.77703e-015	3.59892e-015	-5.3148e-016	-3.80603e-015	-2.39727e-015	2.64769e-015	-2.26611e-015	9.17338e-015	1.68681e-015	7.36728e-015	6.58869e-015	-2.83598e-015	2.18387e-015	-4.05743e-015	1.13799e-015	4.39325e-015
1.26851e-015	-2.34693e-016	-3.94717e-015	-7.24392e-015	-3.5583e-015	4.94224e-015	-4.30381e-015	3.91938e-015	3.40119e-015	2.98391e-015	3.65072e-015	-7.55948e-016	-3.76173e-015	-2.38893e-015	2.85697e-015	-2.15862e-015	9.09615e-015	1.69569e-015	7.51249e-015	6.71987e-015	-2.92928e-015	1.9342e-015	-4.33831e-015	1.06546e-015	4.09793e-015
1.29967e-015	-4.67778e-016	-3.88514e-015	-7.11202e-015	-3.36197e-015	4.99429e-015	-4.12543e-015	4.3602e-015	3.52045e-015	3.20136e-015	3.69683e-015	-9.37173e-016	-3.69183e-015	-2.36872e-015	3.03868e-015	-2.0278e-015	8.99634e-015	1.68931e-015	7.65838e-015	6.84934e-015	-3.01769e-015	1.65955e-015	-4.59688e-015	9.93986e-016	3.79171e-015
1.34112e-015	-6.94883e-016	-3.8075e-015	-6.98559e-015	-3.16312e-015	5.03474e-015	-3.91372e-015	4.79173e-015	3.63259e-015	3.42805e-015	3.73473e-015	-1.07479e-015	-3.59734e-015	-2.33716e-015	3.19213e-015	-1.87478e-015	8.87708e-015	1.66866e-015	7.80379e-015	6.97445e-015	-3.10034e-015	1.36322e-015	-4.83131e-015	9.23263e-016	3.47652e-015
1.39212e-015	-9.14555e-016	-3.71452e-015	-6.86457e-015	-2.96201e-015	5.06634e-015	-3.66819e-015	5.21167e-015	3.73591e-015	3.66268e-015	3.76243e-015	-1.16875e-015	-3.47935e-015	-2.29524e-015	3.31678e-015	-1.7011e-015	8.7413e-015	1.63519e-015	7.94717e-015	7.09216e-015	-3.17656e-015	1.04802e-015	-5.04033e-015	8.53716e-016	3.15414e-015
1.45197e-015	-1.12668e-015	-3.60698e-015	-6.74877e-015	-2.75892e-015	5.09127e-015	-3.38945e-015	5.61736e-015	3.82875e-015	3.90331e-015	3.77779e-015	-1.21961e-015	-3.33888e-015	-2.24354e-015	3.41245e-015	-1.50846e-015	8.59206e-015	1.59028e-015	8.08756e-015	7.19965e-015	-3.24511e-015	7.17349e-016	-5.22262e-015	7.8509e-016	2.82666e-015
1.52023e-015	-1.32982e-015	-3.48543e-015	-6.63787e-015	-2.55439e-015	5.11166e-015	-3.07809e-015	6.00643e-015	3.90995e-015	4.14871e-015	3.77896e-015	-1.22866e-015	-3.17693e-015	-2.18275e-015	3.47937e-015	-1.29862e-015	8.43241e-015	1.53598e-015	8.22396e-015	7.29416e-015	-3.3051e-015	3.74906e-016	-5.37719e-015	7.17422e-016	2.49576e-015
1.59596e-015	-1.52367e-015	-3.35056e-015	-6.53201e-015	-2.34878e-015	5.13017e-015	-2.73466e-015	6.3763e-015	3.97784e-015	4.39695e-015	3.76459e-015	-1.19716e-015	-2.99468e-015	-2.11325e-015	3.51781e-015	-1.07338e-015	8.26602e-015	1.47408e-015	8.35527e-015	7.37326e-015	-3.35619e-015	2.42986e-017	-5.50329e-015	6.50567e-016	2.16323e-015
1.67782e-015	-1.70697e-015	-3.20336e-015	-6.43111e-015	-2.14237e-015	5.14934e-015	-2.3608e-015	6.72497e-015	4.03083e-015	4.64615e-015	3.73318e-015	-1.12716e-015	-2.79348e-015	-2.03599e-015	3.52834e-015	-8.35331e-016	8.09652e-015	1.4061e-015	8.48007e-015	7.43537e-015	-3.39755e-015	-3.30999e-016	-5.60062e-015	5.84263e-016	1.83098e-015
1.76489e-015	-1.87887e-015	-3.04486e-015	-6.33462e-015	-1.93557e-015	5.17121e-015	-1.95819e-015	7.05009e-015	4.06788e-015	4.89434e-015	3.68378e-015	-1.02111e-015	-2.57503e-015	-1.95157e-015	3.51171e-015	-5.86467e-016	7.92679e-015	1.33409e-015	8.59802e-015	7.47867e-015	-3.4283e-015	-6.87156e-016	-5.66924e-015	5.184e-016	1.50065e-015
1.85595e-015	-2.03881e-015	-2.87622e-015	-6.24253e-015	-1.72856e-015	5.19755e-015	-1.52917e-015	7.35033e-015	4.08824e-015	5.13942e-015	3.61564e-015	-8.81783e-016	-2.34072e-015	-1.86122e-015	3.46917e-015	-3.29328e-016	7.76011e-015	1.26019e-015	8.70785e-015	7.50154e-015	-3.44773e-015	-1.04005e-015	-5.70925e-015	4.52874e-016	1.17375e-015
1.94938e-015	-2.18651e-015	-2.69875e-015	-6.15418e-015	-1.52182e-015	5.23047e-015	-1.07721e-015	7.62449e-015	4.09113e-015	5.37881e-015	3.52793e-015	-7.11782e-016	-2.09293e-015	-1.76584e-015	3.40217e-015	-6.62682e-017	7.59991e-015	1.18664e-015	8.80803e-015	7.50263e-015	-3.45571e-015	-1.38578e-015	-5.72069e-015	3.87547e-016	8.52519e-016
2.04335e-015	-2.32164e-015	-2.51367e-015	-6.06925e-015	-1.31597e-015	5.27139e-015	-6.05361e-016	7.87119e-015	4.07615e-015	5.61019e-015	3.4204e-015	-5.13877e-016	-1.83289e-015	-1.6665e-015	3.31216e-015	2.00889e-016	7.4493e-015	1.11538e-015	8.89776e-015	7.48163e-015	-3.45167e-015	-1.7211e-015	-5.70452e-015	3.22021e-016	5.38534e-016
2.1366e-015	-2.44364e-015	-2.32258e-015	-5.9877e-015	-1.11131e-015	5.32173e-015	-1.17185e-016	8.08905e-015	4.04337e-015	5.8316e-015	3.29327e-015	-2.91953e-016	-1.56203e-015	-1.56379e-015	3.20075e-015	4.69272e-016	7.31119e-015	1.04817e-015	8.97569e-015	7.43799e-015	-3.43504e-015	-2.04246e-015	-5.66158e-015	2.56462e-016	2.32893e-016
2.2278e-015	-2.55234e-015	-2.12669e-015	-5.90942e-015	-9.086e-016	5.38277e-015	3.83114e-016	8.27772e-015	3.99198e-015	6.04102e-015	3.14736e-015	-4.93152e-017	-1.28226e-015	-1.45887e-015	3.07001e-015	7.36407e-016	7.18811e-015	9.86861e-016	9.04103e-015	7.372e-015	-3.40566e-015	-2.34662e-015	-5.59308e-015	1.90938e-016	-6.31813e-017
2.31582e-015	-2.64789e-015	-1.92764e-015	-5.834e-015	-7.08346e-016	5.45541e-015	8.91568e-016	8.43647e-015	3.92212e-015	6.2362e-015	2.98326e-015	2.10055e-016	-9.95376e-016	-1.3525e-015	2.92205e-015	1.00055e-015	7.08247e-015	9.3331e-016	9.09298e-015	7.28358e-015	-3.363e-015	-2.63048e-015	-5.5005e-015	1.25365e-016	-3.48233e-016
2.39901e-015	-2.73062e-015	-1.72716e-015	-5.76166e-015	-5.11135e-016	5.53975e-015	1.40352e-015	8.56479e-015	3.83444e-015	6.41489e-015	2.80246e-015	4.82211e-016	-7.03343e-016	-1.246e-015	2.75854e-015	1.25944e-015	6.99623e-015	8.89399e-016	9.13077e-015	7.17314e-015	-3.30677e-015	-2.891e-015	-5.38481e-015	5.94868e-017	-6.20815e-016
2.47612e-015	-2.80019e-015	-1.52709e-015	-5.69268e-015	-3.17832e-016	5.63603e-015	1.91446e-015	8.66297e-015	3.72962e-015	6.57542e-015	2.60689e-015	7.63603e-016	-4.08193e-016	-1.1405e-015	2.58164e-015	1.51075e-015	6.93109e-015	8.56929e-016	9.1537e-015	7.04211e-015	-3.2368e-015	-3.12562e-015	-5.24779e-015	-6.62334e-018	-8.79959e-016
2.54666e-015	-2.85654e-015	-1.32918e-015	-5.62727e-015	-1.29117e-016	5.74404e-015	2.4196e-015	8.7314e-015	3.60901e-015	6.71638e-015	2.39858e-015	1.05056e-015	-1.11185e-016	-1.03671e-015	2.39354e-015	1.75288e-015	6.88808e-015	8.37293e-016	9.16119e-015	6.89198e-015	-3.15367e-015	-3.33225e-015	-5.09124e-015	-7.23329e-017	-1.1251e-015
2.6093e-015	-2.89952e-015	-1.13472e-015	-5.56536e-015	5.43266e-017	5.86315e-015	2.91408e-015	8.77099e-015	3.4737e-015	6.83609e-015	2.17968e-015	1.33959e-015	1.8576e-016	-9.35797e-016	2.19642e-015	1.98396e-015	6.86772e-015	8.31729e-016	9.15305e-015	6.72411e-015	-3.0575e-015	-3.50901e-015	-4.91688e-015	-1.37643e-016	-1.35552e-015
2.66337e-015	-2.92971e-015	-9.45242e-016	-5.50726e-015	2.31771e-016	5.99251e-015	3.39311e-015	8.7828e-015	3.32493e-015	6.9331e-015	1.95296e-015	1.62756e-015	4.81064e-016	-8.38498e-016	1.99254e-015	2.20218e-015	6.87121e-015	8.41136e-016	9.12903e-015	6.54026e-015	-2.94884e-015	-3.65409e-015	-4.72663e-015	-2.02085e-016	-1.57058e-015
2.70896e-015	-2.94711e-015	-7.62854e-016	-5.45315e-015	4.02592e-016	6.13118e-015	3.85201e-015	8.76761e-015	3.16438e-015	7.00623e-015	1.7212e-015	1.91124e-015	7.72872e-016	-7.45691e-016	1.78425e-015	2.40607e-015	6.89889e-015	8.6644e-016	9.08893e-015	6.34245e-015	-2.82822e-015	-3.76597e-015	-4.52183e-015	-2.65192e-016	-1.76977e-015
2.74531e-015	-2.9519e-015	-5.89294e-016	-5.40332e-015	5.65796e-016	6.27771e-015	4.28612e-015	8.72669e-015	2.99413e-015	7.05498e-015	1.48703e-015	2.1879e-015	1.05957e-015	-6.58272e-016	1.57352e-015	2.59434e-015	6.95018e-015	9.08403e-016	9.03257e-015	6.13313e-015	-2.69583e-015	-3.84333e-015	-4.30441e-015	-3.26939e-016	-1.95293e-015
2.77206e-015	-2.9438e-015	-4.26117e-016	-5.35825e-015	7.20593e-016	6.4301e-015	4.69121e-015	8.66166e-015	2.81573e-015	7.07923e-015	1.25365e-015	2.45457e-015	1.3394e-015	-5.76711e-016	1.36314e-015	2.76564e-015	7.02444e-015	9.67012e-016	8.95988e-015	5.91462e-015	-2.55269e-015	-3.88552e-015	-4.07596e-015	-3.86757e-016	-2.11985e-015
2.78969e-015	-2.92348e-015	-2.74547e-016	-5.31801e-015	8.66556e-016	6.58697e-015	5.06359e-015	8.57392e-015	2.63155e-015	7.07862e-015	1.02417e-015	2.70911e-015	1.61084e-015	-5.01767e-016	1.15513e-015	2.91943e-015	7.12026e-015	1.04262e-015	8.87115e-015	5.68986e-015	-2.39953e-015	-3.89276e-015	-3.83791e-015	-4.44076e-016	-2.2703e-015
2.79829e-015	-2.89113e-015	-1.36232e-016	-5.28314e-015	1.00323e-015	6.74594e-015	5.39963e-015	8.46529e-015	2.44383e-015	7.05283e-015	8.02226e-016	2.94995e-015	1.87254e-015	-4.3429e-016	9.51725e-016	3.05538e-015	7.23594e-015	1.13517e-015	8.7672e-015	5.46181e-015	-2.23704e-015	-3.86471e-015	-3.59194e-015	-4.98456e-016	-2.40433e-015
2.79826e-015	-2.84641e-015	-1.22677e-017	-5.25402e-015	1.13002e-015	6.90483e-015	5.69606e-015	8.33763e-015	2.2546e-015	7.00196e-015	5.90643e-016	3.17532e-015	2.12321e-015	-3.74777e-016	7.54792e-016	3.17342e-015	7.36993e-015	1.24414e-015	8.64821e-015	5.23319e-015	-2.06633e-015	-3.80154e-015	-3.33966e-015	-5.4857e-016	-2.52168e-015
2.79032e-015	-2.78961e-015	9.60324e-017	-5.23086e-015	1.24639e-015	7.06193e-015	5.94998e-015	8.193e-015	2.06643e-015	6.92649e-015	3.92828e-016	3.38431e-015	2.36125e-015	-3.23455e-016	5.66542e-016	3.2736e-015	7.51985e-015	1.36913e-015	8.51533e-015	5.00758e-015	-1.88863e-015	-3.70383e-015	-3.08222e-015	-5.94177e-016	-2.62217e-015
2.77529e-015	-2.7211e-015	1.87529e-016	-5.21356e-015	1.35218e-015	7.21489e-015	6.15941e-015	8.03377e-015	1.88154e-015	6.82809e-015	2.11973e-016	3.57566e-015	2.58549e-015	-2.81224e-016	3.88443e-016	3.35601e-015	7.68374e-015	1.50994e-015	8.36921e-015	4.78741e-015	-1.70484e-015	-3.57277e-015	-2.8209e-015	-6.34683e-016	-2.70615e-015
2.75394e-015	-2.64113e-015	2.61184e-016	-5.20301e-015	1.44699e-015	7.36112e-015	6.32276e-015	7.86174e-015	1.70278e-015	6.70747e-015	5.11782e-017	3.74872e-015	2.79511e-015	-2.4817e-016	2.22449e-016	3.42125e-015	7.85877e-015	1.6658e-015	8.21044e-015	4.57615e-015	-1.51612e-015	-3.40949e-015	-2.55607e-015	-6.69719e-016	-2.77439e-015
2.72703e-015	-2.54976e-015	3.15946e-016	-5.19904e-015	1.53073e-015	7.49898e-015	6.43913e-015	7.67923e-015	1.53308e-015	6.56612e-015	-8.62782e-017	3.9031e-015	2.98938e-015	-2.24646e-016	7.03803e-017	3.47034e-015	8.04215e-015	1.83564e-015	8.04041e-015	4.37696e-015	-1.32386e-015	-3.21534e-015	-2.28894e-015	-6.9819e-016	-2.82741e-015
2.69603e-015	-2.4467e-015	3.51223e-016	-5.20172e-015	1.60335e-015	7.6264e-015	6.50802e-015	7.48871e-015	1.37427e-015	6.40572e-015	-1.9801e-016	4.03944e-015	3.16709e-015	-2.10815e-016	-6.62094e-017	3.50444e-015	8.23083e-015	2.01811e-015	7.86028e-015	4.19263e-015	-1.12922e-015	-2.99216e-015	-2.0203e-015	-7.19383e-016	-2.86533e-015
2.66241e-015	-2.33214e-015	3.66426e-016	-5.21101e-015	1.66505e-015	7.74173e-015	6.52984e-015	7.29365e-015	1.22868e-015	6.22817e-015	-2.81403e-016	4.15831e-015	3.32732e-015	-2.06678e-016	-1.86175e-016	3.52473e-015	8.42139e-015	2.21196e-015	7.67156e-015	4.02605e-015	-9.33173e-016	-2.74217e-015	-1.75044e-015	-7.32845e-016	-2.88866e-015
2.62718e-015	-2.2064e-015	3.61242e-016	-5.22645e-015	1.71635e-015	7.84366e-015	6.5055e-015	7.09592e-015	1.09882e-015	6.03561e-015	-3.3414e-016	4.26013e-015	3.46926e-015	-2.1226e-016	-2.8811e-016	3.53237e-015	8.61086e-015	2.41558e-015	7.47576e-015	3.88006e-015	-7.36824e-016	-2.46746e-015	-1.47923e-015	-7.37679e-016	-2.89785e-015
2.5921e-015	-2.06898e-015	3.35581e-016	-5.24761e-015	1.75763e-015	7.93132e-015	6.43653e-015	6.89768e-015	9.86404e-016	5.83068e-015	-3.54939e-016	4.34582e-015	3.59251e-015	-2.27031e-016	-3.70753e-016	3.52875e-015	8.7963e-015	2.6275e-015	7.27449e-015	3.75719e-015	-5.41111e-016	-2.16987e-015	-1.20668e-015	-7.33405e-016	-2.89361e-015
2.55815e-015	-1.92004e-015	2.89227e-016	-5.27407e-015	1.78945e-015	8.00421e-015	6.32487e-015	6.70144e-015	8.93595e-016	5.61569e-015	-3.42358e-016	4.41668e-015	3.69686e-015	-2.50702e-016	-4.33373e-016	3.5162e-015	8.97471e-015	2.84635e-015	7.06956e-015	3.65918e-015	-3.47047e-016	-1.85208e-015	-9.32901e-016	-7.1934e-016	-2.87647e-015
2.52677e-015	-1.75955e-015	2.22679e-016	-5.3054e-015	1.81256e-015	8.06153e-015	6.17312e-015	6.50981e-015	8.2275e-016	5.39327e-015	-2.95583e-016	4.47451e-015	3.7818e-015	-2.82965e-016	-4.74468e-016	3.49645e-015	9.14291e-015	3.07019e-015	6.86354e-015	3.58834e-015	-1.5525e-016	-1.51697e-015	-6.58264e-016	-6.95322e-016	-2.84694e-015
2.49866e-015	-1.58746e-015	1.36084e-016	-5.34074e-015	1.82742e-015	8.10334e-015	5.98469e-015	6.32566e-015	7.7542e-016	5.16724e-015	-2.13603e-016	4.5213e-015	3.84741e-015	-3.23439e-016	-4.93702e-016	3.47161e-015	9.29873e-015	3.2971e-015	6.6582e-015	3.54722e-015	3.35371e-017	-1.16665e-015	-3.81766e-016	-6.60839e-016	-2.80539e-015
2.47545e-015	-1.40373e-015	2.99645e-017	-5.3787e-015	1.83562e-015	8.13065e-015	5.76387e-015	6.15116e-015	7.52384e-016	4.94091e-015	-9.67866e-017	4.55836e-015	3.89338e-015	-3.71438e-016	-4.8999e-016	3.44374e-015	9.43966e-015	3.52626e-015	6.45564e-015	3.53685e-015	2.18586e-016	-8.03595e-016	-1.03579e-016	-6.15184e-016	-2.75202e-015
2.45836e-015	-1.20844e-015	-9.52134e-017	-5.41832e-015	1.83788e-015	8.14447e-015	5.51491e-015	5.98832e-015	7.55619e-016	4.71682e-015	5.46696e-017	4.58755e-015	3.92038e-015	-4.26263e-016	-4.62854e-016	3.41536e-015	9.56369e-015	3.75639e-015	6.25825e-015	3.55879e-015	3.99173e-016	-4.30613e-016	1.76433e-016	-5.58474e-016	-2.68775e-015
2.44905e-015	-1.00131e-015	-2.39056e-016	-5.45822e-015	1.83547e-015	8.14626e-015	5.24271e-015	5.83914e-015	7.85633e-016	4.49791e-015	2.39656e-016	4.61065e-015	3.92812e-015	-4.87325e-016	-4.12991e-016	3.38802e-015	9.6688e-015	3.98551e-015	6.06829e-015	3.61437e-015	5.7564e-016	-5.07974e-017	4.58296e-016	-4.90468e-016	-2.6132e-015
2.44755e-015	-7.82206e-016	-4.00499e-016	-5.49668e-015	1.83003e-015	8.13771e-015	4.95247e-015	5.70573e-015	8.43056e-016	4.28714e-015	4.56888e-016	4.63065e-015	3.9171e-015	-5.53315e-016	-3.39839e-016	3.36399e-015	9.75245e-015	4.21208e-015	5.88763e-015	3.7042e-015	7.47467e-016	3.33358e-016	7.42477e-016	-4.10628e-016	-2.52897e-015
2.45451e-015	-5.50761e-016	-5.78051e-016	-5.53271e-015	1.82268e-015	8.12091e-015	4.64881e-015	5.59004e-015	9.29237e-016	4.08738e-015	7.04531e-016	4.6497e-015	3.88781e-015	-6.23243e-016	-2.43245e-016	3.34529e-015	9.81356e-015	4.43468e-015	5.71837e-015	3.82784e-015	9.14455e-016	7.18574e-016	1.02936e-015	-3.18686e-016	-2.43526e-015
2.47106e-015	-3.07468e-016	-7.7053e-016	-5.5644e-015	1.81497e-015	8.09816e-015	4.33789e-015	5.49318e-015	1.04416e-015	3.90131e-015	9.80826e-016	4.66955e-015	3.84077e-015	-6.96389e-016	-1.23155e-016	3.33406e-015	9.85141e-015	4.65215e-015	5.56234e-015	3.9858e-015	1.07743e-015	1.10196e-015	1.31934e-015	-2.14713e-016	-2.33285e-015
2.49706e-015	-5.26177e-017	-9.76659e-016	-5.5899e-015	1.80784e-015	8.07214e-015	4.02578e-015	5.41621e-015	1.18761e-015	3.73208e-015	1.28345e-015	4.69258e-015	3.77634e-015	-7.71633e-016	1.98707e-017	3.33217e-015	9.86546e-015	4.86361e-015	5.4213e-015	4.17714e-015	1.23684e-015	1.48053e-015	1.61288e-015	-9.90755e-017	-2.22155e-015
2.53294e-015	2.1256e-016	-1.1946e-015	-5.60786e-015	1.80365e-015	8.04652e-015	3.71843e-015	5.36025e-015	1.35899e-015	3.58181e-015	1.61008e-015	4.72079e-015	3.69539e-015	-8.47846e-016	1.85747e-016	3.34146e-015	9.85613e-015	5.06832e-015	5.29867e-015	4.40156e-015	1.39282e-015	1.85149e-015	1.91052e-015	2.82599e-017	-2.10133e-015
2.57848e-015	4.87974e-016	-1.42216e-015	-5.61644e-015	1.80419e-015	8.02409e-015	3.4218e-015	5.32668e-015	1.55801e-015	3.45302e-015	1.9571e-015	4.7562e-015	3.59875e-015	-9.23816e-016	3.74389e-016	3.36334e-015	9.82361e-015	5.26546e-015	5.1963e-015	4.65918e-015	1.54623e-015	2.21301e-015	2.21161e-015	1.67012e-016	-1.97314e-015
2.63397e-015	7.73201e-016	-1.65806e-015	-5.61384e-015	1.81086e-015	8.00863e-015	3.14161e-015	5.31656e-015	1.78373e-015	3.34816e-015	2.32142e-015	4.80038e-015	3.48788e-015	-9.97936e-016	5.84944e-016	3.39916e-015	9.76783e-015	5.45388e-015	5.11591e-015	4.9493e-015	1.69785e-015	2.56216e-015	2.51649e-015	3.16311e-016	-1.83717e-015
2.69838e-015	1.0677e-015	-1.90111e-015	-5.59836e-015	1.82552e-015	8.00477e-015	2.88387e-015	5.3304e-015	2.03508e-015	3.26928e-015	2.69935e-015	4.85499e-015	3.36438e-015	-1.0693e-015	8.16313e-016	3.45008e-015	9.68962e-015	5.63285e-015	5.05876e-015	5.26914e-015	1.84819e-015	2.89681e-015	2.82535e-015	4.75263e-016	-1.69435e-015
2.77114e-015	1.37109e-015	-2.14882e-015	-5.56835e-015	1.84991e-015	8.01609e-015	2.65436e-015	5.36863e-015	2.31083e-015	3.21701e-015	3.08665e-015	4.92197e-015	3.22999e-015	-1.13659e-015	1.06783e-015	3.51706e-015	9.59101e-015	5.80226e-015	5.02569e-015	5.61729e-015	1.99847e-015	3.21447e-015	3.13748e-015	6.43269e-016	-1.54458e-015
2.85222e-015	1.68304e-015	-2.39904e-015	-5.52195e-015	1.88523e-015	8.0466e-015	2.45786e-015	5.43158e-015	2.6098e-015	3.19346e-015	3.47972e-015	5.00199e-015	3.08601e-015	-1.19852e-015	1.33926e-015	3.60099e-015	9.47331e-015	5.96217e-015	5.01844e-015	5.99227e-015	2.14938e-015	3.51356e-015	3.45306e-015	8.19361e-016	-1.38782e-015
2.94029e-015	2.00264e-015	-2.65004e-015	-5.45728e-015	1.93334e-015	8.10017e-015	2.30012e-015	5.51905e-015	2.9303e-015	3.19969e-015	3.87478e-015	5.09631e-015	2.93434e-015	-1.25356e-015	1.62936e-015	3.70228e-015	9.33865e-015	6.11245e-015	5.03841e-015	6.39166e-015	2.30192e-015	3.79216e-015	3.77141e-015	1.00266e-015	-1.22476e-015
3.03414e-015	2.32903e-015	-2.89961e-015	-5.37285e-015	1.99617e-015	8.18023e-015	2.18577e-015	5.63202e-015	3.27045e-015	3.23655e-015	4.26745e-015	5.20519e-015	2.77699e-015	-1.30019e-015	1.93698e-015	3.82146e-015	9.19005e-015	6.25336e-015	5.08736e-015	6.8138e-015	2.45737e-015	4.04854e-015	4.0915e-015	1.1921e-015	-1.0556e-015
3.13289e-015	2.66122e-015	-3.14572e-015	-5.26756e-015	2.07517e-015	8.29062e-015	2.11928e-015	5.7703e-015	3.62824e-015	3.30392e-015	4.65345e-015	5.32939e-015	2.61547e-015	-1.33788e-015	2.26073e-015	3.95837e-015	9.02963e-015	6.38541e-015	5.16576e-015	7.25592e-015	2.61752e-015	4.28197e-015	4.41192e-015	1.3864e-015	-8.80921e-016
3.23494e-015	2.99756e-015	-3.38641e-015	-5.14038e-015	2.17149e-015	8.43458e-015	2.10493e-015	5.93349e-015	4.00178e-015	3.40191e-015	5.02992e-015	5.46907e-015	2.45167e-015	-1.36507e-015	2.59933e-015	4.11233e-015	8.86023e-015	6.50884e-015	5.274e-015	7.71474e-015	2.78367e-015	4.491e-015	4.73228e-015	1.5848e-015	-7.00915e-016
3.33862e-015	3.33753e-015	-3.61974e-015	-4.99052e-015	2.28652e-015	8.6158e-015	2.14588e-015	6.12069e-015	4.38859e-015	3.53002e-015	5.39323e-015	5.62503e-015	2.28758e-015	-1.38042e-015	2.95127e-015	4.28299e-015	8.68542e-015	6.62419e-015	5.4112e-015	8.18778e-015	2.95762e-015	4.67468e-015	5.05137e-015	1.78614e-015	-5.15445e-016
3.44199e-015	3.67988e-015	-3.84344e-015	-4.81652e-015	2.42145e-015	8.83733e-015	2.2449e-015	6.33092e-015	4.78601e-015	3.68762e-015	5.73983e-015	5.79736e-015	2.12518e-015	-1.38304e-015	3.31473e-015	4.46976e-015	8.50823e-015	6.7324e-015	5.57773e-015	8.67197e-015	3.14061e-015	4.83275e-015	5.3683e-015	1.98955e-015	-3.25118e-016
3.5435e-015	4.02287e-015	-4.05615e-015	-4.61817e-015	2.57697e-015	9.10178e-015	2.40398e-015	6.56352e-015	5.19218e-015	3.87383e-015	6.06668e-015	5.98578e-015	1.96606e-015	-1.37223e-015	3.6885e-015	4.6712e-015	8.33142e-015	6.83496e-015	5.77319e-015	9.16412e-015	3.33316e-015	4.96415e-015	5.68194e-015	2.19427e-015	-1.30822e-016
3.64209e-015	4.36519e-015	-4.25579e-015	-4.39538e-015	2.7539e-015	9.41061e-015	2.62481e-015	6.81805e-015	5.60469e-015	4.08727e-015	6.37077e-015	6.18992e-015	1.81284e-015	-1.34735e-015	4.07069e-015	4.88571e-015	8.15808e-015	6.93259e-015	5.99711e-015	9.66069e-015	3.53611e-015	5.06862e-015	5.9905e-015	2.39911e-015	6.74515e-017
3.73576e-015	4.70606e-015	-4.4406e-015	-4.1475e-015	2.95285e-015	9.76452e-015	2.90832e-015	7.09312e-015	6.02132e-015	4.32635e-015	6.64981e-015	6.40919e-015	1.66684e-015	-1.30797e-015	4.46013e-015	5.1118e-015	7.99151e-015	7.0262e-015	6.24856e-015	1.01587e-014	3.75138e-015	5.14548e-015	6.29275e-015	2.60291e-015	2.68706e-016
3.82345e-015	5.04356e-015	-4.60868e-015	-3.87516e-015	3.17425e-015	1.01649e-014	3.25446e-015	7.3871e-015	6.43891e-015	4.58921e-015	6.90169e-015	6.64272e-015	1.52993e-015	-1.25342e-015	4.85457e-015	5.34719e-015	7.83537e-015	7.11644e-015	6.52678e-015	1.06549e-014	3.97972e-015	5.19491e-015	6.5872e-015	2.80482e-015	4.72376e-016
3.90405e-015	5.37568e-015	-4.75887e-015	-3.57904e-015	3.41772e-015	1.0612e-014	3.66297e-015	7.69874e-015	6.85535e-015	4.87452e-015	7.12492e-015	6.88916e-015	1.4046e-015	-1.18343e-015	5.25177e-015	5.59042e-015	7.69251e-015	7.20508e-015	6.83085e-015	1.11456e-014	4.22142e-015	5.21782e-015	6.87244e-015	3.00348e-015	6.78007e-016
3.97632e-015	5.70078e-015	-4.88956e-015	-3.26017e-015	3.6835e-015	1.11051e-014	4.13267e-015	8.0267e-015	7.26826e-015	5.17987e-015	7.31772e-015	7.14793e-015	1.29248e-015	-1.09708e-015	5.64982e-015	5.83903e-015	7.56614e-015	7.29288e-015	7.15904e-015	1.16275e-014	4.47702e-015	5.21458e-015	7.14685e-015	3.19838e-015	8.8488e-016
4.03879e-015	6.01703e-015	-4.99934e-015	-2.91987e-015	3.97024e-015	1.16432e-014	4.66224e-015	8.36888e-015	7.67569e-015	5.50278e-015	7.47924e-015	7.41786e-015	1.19494e-015	-9.94677e-016	6.04666e-015	6.0903e-015	7.45863e-015	7.38104e-015	7.50883e-015	1.20975e-014	4.74689e-015	5.18574e-015	7.40894e-015	3.38866e-015	1.09155e-015
4.09041e-015	6.32298e-015	-5.08678e-015	-2.55949e-015	4.27728e-015	1.22245e-014	5.24929e-015	8.72387e-015	8.07574e-015	5.83987e-015	7.60946e-015	7.69739e-015	1.11405e-015	-8.76327e-016	6.44065e-015	6.34164e-015	7.37256e-015	7.47088e-015	7.8779e-015	1.25522e-014	5.03103e-015	5.13225e-015	7.65685e-015	3.57327e-015	1.29778e-015
4.13061e-015	6.61675e-015	-5.15142e-015	-2.18072e-015	4.60377e-015	1.2846e-014	5.89158e-015	9.09036e-015	8.46635e-015	6.18777e-015	7.70848e-015	7.98605e-015	1.05066e-015	-7.42113e-016	6.82993e-015	6.5896e-015	7.31009e-015	7.56346e-015	8.26417e-015	1.29885e-014	5.32985e-015	5.05497e-015	7.88961e-015	3.75127e-015	1.5029e-015
4.15884e-015	6.8973e-015	-5.19266e-015	-1.7857e-015	4.94934e-015	1.35051e-014	6.58522e-015	9.46666e-015	8.84553e-015	6.54337e-015	7.77665e-015	8.28194e-015	1.00571e-015	-5.92478e-016	7.21265e-015	6.83165e-015	7.27287e-015	7.65982e-015	8.66477e-015	1.34034e-014	5.64232e-015	4.95541e-015	8.1062e-015	3.92178e-015	1.70548e-015
4.17414e-015	7.16293e-015	-5.2098e-015	-1.37619e-015	5.31298e-015	1.41987e-014	7.32711e-015	9.85079e-015	9.21136e-015	6.90314e-015	7.81506e-015	8.58366e-015	9.79925e-016	-4.28341e-016	7.5864e-015	7.06517e-015	7.2629e-015	7.76062e-015	9.07708e-015	1.37939e-014	5.96856e-015	4.83474e-015	8.30508e-015	4.08479e-015	1.90399e-015
4.17615e-015	7.41191e-015	-5.20256e-015	-9.54464e-016	5.69223e-015	1.49226e-014	8.11285e-015	1.02414e-014	9.5621e-015	7.26399e-015	7.82489e-015	8.88937e-015	9.74755e-016	-2.498e-016	7.94938e-015	7.28723e-015	7.28102e-015	7.86655e-015	9.49776e-015	1.4157e-014	6.30757e-015	4.69483e-015	8.48518e-015	4.24071e-015	2.09686e-015
4.16419e-015	7.6425e-015	-5.17059e-015	-5.23356e-016	6.08579e-015	1.5672e-014	8.93791e-015	1.06363e-014	9.89641e-015	7.62278e-015	7.808e-015	9.19744e-015	9.9035e-016	-5.79301e-017	8.29989e-015	7.49525e-015	7.32786e-015	7.97829e-015	9.92414e-015	1.44901e-014	6.65772e-015	4.53756e-015	8.64572e-015	4.38906e-015	2.28352e-015
4.1385e-015	7.85435e-015	-5.11391e-015	-8.49878e-017	6.49199e-015	1.64413e-014	9.79726e-015	1.1033e-014	1.02127e-014	7.9758e-015	7.76623e-015	9.5067e-015	1.0271e-015	1.46108e-016	8.63587e-015	7.68621e-015	7.40407e-015	8.09633e-015	1.03529e-014	1.47906e-014	7.01706e-015	4.36546e-015	8.78551e-015	4.52918e-015	2.46303e-015
4.09935e-015	8.04603e-015	-5.0329e-015	3.57676e-016	6.90862e-015	1.72255e-014	1.06858e-014	1.14293e-014	1.05092e-014	8.32012e-015	7.7022e-015	9.81565e-015	1.08482e-015	3.60947e-016	8.95567e-015	7.85797e-015	7.51067e-015	8.22086e-015	1.07804e-014	1.50562e-014	7.38385e-015	4.17996e-015	8.90368e-015	4.6615e-015	2.63349e-015
4.04731e-015	8.21675e-015	-4.92812e-015	8.01691e-016	7.33332e-015	1.80186e-014	1.15977e-014	1.18236e-014	1.07846e-014	8.65315e-015	7.61815e-015	1.01223e-014	1.16353e-015	5.85626e-016	9.25735e-015	8.00829e-015	7.64648e-015	8.3522e-015	1.12029e-014	1.5285e-014	7.75632e-015	3.98331e-015	8.99977e-015	4.78602e-015	2.79458e-015
3.98322e-015	8.36559e-015	-4.79981e-015	1.24431e-015	7.76369e-015	1.88145e-014	1.25279e-014	1.22136e-014	1.1039e-014	8.97136e-015	7.51744e-015	1.04255e-014	1.26268e-015	8.18667e-016	9.53938e-015	8.13454e-015	7.81064e-015	8.49042e-015	1.16165e-014	1.54752e-014	8.13216e-015	3.77826e-015	9.0734e-015	4.90296e-015	2.94519e-015
3.90773e-015	8.49194e-015	-4.64865e-015	1.68272e-015	8.19731e-015	1.9607e-014	1.34703e-014	1.25974e-014	1.12715e-014	9.27198e-015	7.40336e-015	1.07237e-014	1.38156e-015	1.05827e-015	9.80046e-015	8.23439e-015	8.00127e-015	8.63518e-015	1.20184e-014	1.56246e-014	8.50881e-015	3.56665e-015	9.12457e-015	5.01234e-015	3.08371e-015
3.82185e-015	8.59534e-015	-4.47559e-015	2.11385e-015	8.63162e-015	2.03887e-014	1.44186e-014	1.29732e-014	1.14811e-014	9.55281e-015	7.27956e-015	1.10157e-014	1.51857e-015	1.30265e-015	1.0039e-014	8.30609e-015	8.21589e-015	8.78657e-015	1.24052e-014	1.57319e-014	8.88359e-015	3.35134e-015	9.1534e-015	5.11422e-015	3.20892e-015
3.72675e-015	8.6757e-015	-4.28175e-015	2.53474e-015	9.06409e-015	2.11538e-014	1.53664e-014	1.33393e-014	1.16678e-014	9.81119e-015	7.14926e-015	1.13005e-014	1.67296e-015	1.54976e-015	1.02544e-014	8.34812e-015	8.45349e-015	8.94395e-015	1.27735e-014	1.57959e-014	9.2545e-015	3.13442e-015	9.16074e-015	5.20933e-015	3.32013e-015
3.62376e-015	8.73239e-015	-4.06829e-015	2.94285e-015	9.49178e-015	2.18962e-014	1.63082e-014	1.36941e-014	1.18317e-014	1.00448e-014	7.01516e-015	1.15765e-014	1.84369e-015	1.79816e-015	1.04448e-014	8.35912e-015	8.71138e-015	9.10711e-015	1.31203e-014	1.5816e-014	9.61789e-015	2.91839e-015	9.14678e-015	5.29773e-015	3.41589e-015
3.51399e-015	8.7658e-015	-3.83693e-015	3.33539e-015	9.91222e-015	2.26089e-014	1.72379e-014	1.40351e-014	1.19722e-014	1.02523e-014	6.881e-015	1.18417e-014	2.02924e-015	2.0457e-015	1.06099e-014	8.33828e-015	8.98684e-015	9.27526e-015	1.34424e-014	1.57915e-014	9.97117e-015	2.70586e-015	9.11204e-015	5.38057e-015	3.49605e-015
3.39941e-015	8.77608e-015	-3.58884e-015	3.71031e-015	1.03228e-014	2.32851e-014	1.81498e-014	1.43597e-014	1.20899e-014	1.04318e-014	6.75006e-015	1.20949e-014	2.22784e-015	2.291e-015	1.07492e-014	8.28464e-015	9.2764e-015	9.44696e-015	1.37367e-014	1.57217e-014	1.03111e-014	2.49925e-015	9.05745e-015	5.45861e-015	3.55998e-015
3.28146e-015	8.76266e-015	-3.32545e-015	4.06559e-015	1.07209e-014	2.39199e-014	1.9038e-014	1.46663e-014	1.21853e-014	1.05812e-014	6.62552e-015	1.23343e-014	2.43711e-015	2.53131e-015	1.08618e-014	8.19765e-015	9.5774e-015	9.62113e-015	1.40004e-014	1.56071e-014	1.06348e-014	2.30083e-015	8.98383e-015	5.53227e-015	3.60743e-015
3.16185e-015	8.7265e-015	-3.04894e-015	4.39909e-015	1.11036e-014	2.4508e-014	1.98972e-014	1.49533e-014	1.2258e-014	1.06999e-014	6.51044e-015	1.25591e-014	2.65498e-015	2.76461e-015	1.09468e-014	8.07747e-015	9.88552e-015	9.79661e-015	1.42317e-014	1.54477e-014	1.09388e-014	2.11269e-015	8.89216e-015	5.6025e-015	3.63796e-015
3.04273e-015	8.66864e-015	-2.76079e-015	4.70919e-015	1.14686e-014	2.50441e-014	2.07222e-014	1.5219e-014	1.23089e-014	1.07874e-014	6.40765e-015	1.27686e-014	2.87913e-015	2.98943e-015	1.10041e-014	7.92404e-015	1.01976e-014	9.97228e-015	1.44282e-014	1.52436e-014	1.12204e-014	1.9364e-015	8.78351e-015	5.67008e-015	3.65061e-015
2.92506e-015	8.58947e-015	-2.46306e-015	4.9937e-015	1.18138e-014	2.55235e-014	2.15081e-014	1.54617e-014	1.23384e-014	1.08436e-014	6.31977e-015	1.29612e-014	3.10654e-015	3.20392e-015	1.1035e-014	7.73854e-015	1.05098e-014	1.01467e-014	1.45874e-014	1.49953e-014	1.14761e-014	1.77399e-015	8.65931e-015	5.73535e-015	3.64568e-015
2.8107e-015	8.49061e-015	-2.15799e-015	5.25145e-015	1.21377e-014	2.59423e-014	2.2251e-014	1.56801e-014	1.23476e-014	1.08686e-014	6.24889e-015	1.31367e-014	3.33486e-015	3.40578e-015	1.10385e-014	7.52149e-015	1.08179e-014	1.03177e-014	1.47075e-014	1.4704e-014	1.17034e-014	1.62747e-015	8.52117e-015	5.7986e-015	3.62356e-015
2.70129e-015	8.37285e-015	-1.8479e-015	5.48148e-015	1.24379e-014	2.62971e-014	2.29465e-014	1.58726e-014	1.23364e-014	1.08626e-014	6.19633e-015	1.32938e-014	3.56165e-015	3.59375e-015	1.10154e-014	7.27363e-015	1.11178e-014	1.04841e-014	1.47874e-014	1.43716e-014	1.18996e-014	1.499e-015	8.37081e-015	5.86062e-015	3.58456e-015
2.5981e-015	8.23793e-015	-1.53496e-015	5.68282e-015	1.27123e-014	2.65853e-014	2.35901e-014	1.6037e-014	1.23052e-014	1.08263e-014	6.1638e-015	1.34307e-014	3.78477e-015	3.76608e-015	1.09665e-014	6.99686e-015	1.14051e-014	1.06438e-014	1.48265e-014	1.39991e-014	1.20623e-014	1.39001e-015	8.20938e-015	5.92253e-015	3.52882e-015
2.50256e-015	8.08731e-015	-1.22118e-015	5.85536e-015	1.29594e-014	2.68048e-014	2.41788e-014	1.6172e-014	1.22559e-014	1.07604e-014	6.1527e-015	1.35466e-014	4.0021e-015	3.92085e-015	1.08929e-014	6.69259e-015	1.16762e-014	1.07947e-014	1.48229e-014	1.35883e-014	1.21894e-014	1.30114e-015	8.03831e-015	5.98499e-015	3.45683e-015
2.41578e-015	7.92216e-015	-9.08476e-016	5.99904e-015	1.31775e-014	2.69544e-014	2.47092e-014	1.62771e-014	1.21889e-014	1.06673e-014	6.16401e-015	1.36407e-014	4.21104e-015	4.05713e-015	1.07959e-014	6.36304e-015	1.19272e-014	1.09354e-014	1.47766e-014	1.31417e-014	1.22784e-014	1.2331e-015	7.85954e-015	6.04827e-015	3.37004e-015
2.33923e-015	7.74499e-015	-5.98146e-016	6.1134e-015	1.33654e-014	2.70329e-014	2.5179e-014	1.63511e-014	1.21054e-014	1.05483e-014	6.1979e-015	1.37129e-014	4.40899e-015	4.17364e-015	1.06764e-014	6.00979e-015	1.21543e-014	1.10646e-014	1.46872e-014	1.26619e-014	1.23285e-014	1.187e-015	7.67437e-015	6.11248e-015	3.26962e-015
2.2736e-015	7.55797e-015	-2.92824e-016	6.19851e-015	1.35223e-014	2.70405e-014	2.55858e-014	1.63933e-014	1.20058e-014	1.04056e-014	6.25455e-015	1.37625e-014	4.59345e-015	4.26891e-015	1.05355e-014	5.63522e-015	1.23541e-014	1.11798e-014	1.45551e-014	1.21515e-014	1.23378e-014	1.16275e-015	7.48521e-015	6.1781e-015	3.15623e-015
2.22014e-015	7.36287e-015	5.65499e-018	6.2555e-015	1.36472e-014	2.69775e-014	2.59277e-014	1.64033e-014	1.18911e-014	1.02416e-014	6.33293e-015	1.37886e-014	4.76174e-015	4.34196e-015	1.03741e-014	5.24185e-015	1.25229e-014	1.12795e-014	1.43809e-014	1.16135e-014	1.23049e-014	1.16129e-015	7.29297e-015	6.24573e-015	3.03103e-015
2.18023e-015	7.16212e-015	2.95632e-016	6.28579e-015	1.37397e-014	2.68454e-014	2.6203e-014	1.63807e-014	1.17617e-014	1.00587e-014	6.43221e-015	1.37907e-014	4.91194e-015	4.39206e-015	1.0194e-014	4.83245e-015	1.2658e-014	1.13619e-014	1.41652e-014	1.10512e-014	1.22302e-014	1.18259e-015	7.09913e-015	6.31561e-015	2.89576e-015
2.15376e-015	6.95835e-015	5.75234e-016	6.29062e-015	1.37996e-014	2.66468e-014	2.64112e-014	1.63251e-014	1.16191e-014	9.85956e-015	6.55161e-015	1.37679e-014	5.04226e-015	4.41861e-015	9.99761e-015	4.40947e-015	1.27564e-014	1.14257e-014	1.39091e-014	1.0468e-014	1.21137e-014	1.22605e-015	6.90517e-015	6.38763e-015	2.75219e-015
2.14163e-015	6.75335e-015	8.42649e-016	6.2717e-015	1.3827e-014	2.63843e-014	2.65512e-014	1.62361e-014	1.14644e-014	9.6474e-015	6.68915e-015	1.37196e-014	5.15091e-015	4.42193e-015	9.78677e-015	3.97623e-015	1.2816e-014	1.14693e-014	1.36147e-014	9.86738e-015	1.19554e-014	1.29102e-015	6.71211e-015	6.46146e-015	2.60228e-015
2.14355e-015	6.54949e-015	1.09641e-015	6.23075e-015	1.38215e-014	2.60616e-014	2.66231e-014	1.61139e-014	1.12983e-014	9.42487e-015	6.84277e-015	1.36456e-014	5.23633e-015	4.40132e-015	9.56298e-015	3.53576e-015	1.28345e-014	1.14914e-014	1.3284e-014	9.25356e-015	1.17547e-014	1.37701e-015	6.52147e-015	6.5373e-015	2.44735e-015
2.15949e-015	6.3486e-015	1.33524e-015	6.16905e-015	1.3784e-014	2.56822e-014	2.66271e-014	1.59589e-014	1.11212e-014	9.19543e-015	7.01064e-015	1.35459e-014	5.29799e-015	4.35665e-015	9.32859e-015	3.0909e-015	1.28103e-014	1.14908e-014	1.29186e-014	8.63046e-015	1.15126e-014	1.48235e-015	6.33449e-015	6.61459e-015	2.28926e-015
2.1893e-015	6.15309e-015	1.55831e-015	6.08877e-015	1.37151e-014	2.52508e-014	2.65635e-014	1.57711e-014	1.09336e-014	8.96208e-015	7.18955e-015	1.34203e-014	5.3344e-015	4.28833e-015	9.08526e-015	2.64427e-015	1.2743e-014	1.14665e-014	1.25205e-014	8.00185e-015	1.12312e-014	1.60599e-015	6.15195e-015	6.69324e-015	2.12954e-015
2.23231e-015	5.96465e-015	1.76436e-015	5.99143e-015	1.36155e-014	2.47715e-014	2.64337e-014	1.55517e-014	1.07368e-014	8.72839e-015	7.37746e-015	1.32692e-014	5.34519e-015	4.19712e-015	8.835e-015	2.19884e-015	1.26318e-014	1.14183e-014	1.20932e-014	7.3712e-015	1.09121e-014	1.7466e-015	5.97517e-015	6.77282e-015	1.97035e-015
2.28851e-015	5.78487e-015	1.95228e-015	5.87946e-015	1.34866e-014	2.42496e-014	2.62391e-014	1.53014e-014	1.05318e-014	8.49769e-015	7.57151e-015	1.30928e-014	5.32951e-015	4.08376e-015	8.57968e-015	1.75719e-015	1.24759e-014	1.13446e-014	1.16389e-014	6.74309e-015	1.05568e-014	1.90216e-015	5.80444e-015	6.85291e-015	1.8136e-015
2.35687e-015	5.6159e-015	2.12165e-015	5.75504e-015	1.33291e-014	2.36912e-014	2.59811e-014	1.50207e-014	1.03188e-014	8.27303e-015	7.76811e-015	1.28911e-014	5.28745e-015	3.94914e-015	8.32187e-015	1.32235e-015	1.2275e-014	1.12453e-014	1.11609e-014	6.12107e-015	1.01678e-014	2.07099e-015	5.64076e-015	6.93257e-015	1.66144e-015
2.43611e-015	5.45916e-015	2.27191e-015	5.62064e-015	1.31441e-014	2.31016e-014	2.56614e-014	1.47107e-014	1.00986e-014	8.05792e-015	7.96472e-015	1.26647e-014	5.21888e-015	3.79487e-015	8.0634e-015	8.96448e-016	1.20296e-014	1.11199e-014	1.06622e-014	5.50896e-015	9.74724e-015	2.25127e-015	5.48426e-015	7.01191e-015	1.51526e-015
2.52574e-015	5.31624e-015	2.4023e-015	5.47759e-015	1.29332e-014	2.24863e-014	2.52823e-014	1.43731e-014	9.87191e-015	7.85558e-015	8.15769e-015	1.24139e-014	5.12367e-015	3.62206e-015	7.80593e-015	4.82473e-016	1.1741e-014	1.09688e-014	1.01462e-014	4.91099e-015	9.29783e-015	2.43984e-015	5.33502e-015	7.08975e-015	1.37632e-015
2.62472e-015	5.18845e-015	2.51269e-015	5.3288e-015	1.26981e-014	2.18521e-014	2.48461e-014	1.40098e-014	9.63931e-015	7.6689e-015	8.3436e-015	1.21394e-014	5.00248e-015	3.43152e-015	7.55136e-015	8.27773e-017	1.14102e-014	1.0792e-014	9.61564e-015	4.33119e-015	8.82325e-015	2.63413e-015	5.19363e-015	7.16492e-015	1.24659e-015
2.73151e-015	5.07675e-015	2.60375e-015	5.17605e-015	1.24408e-014	2.12045e-014	2.4356e-014	1.36228e-014	9.40113e-015	7.50037e-015	8.51932e-015	1.18424e-014	4.85618e-015	3.2254e-015	7.30135e-015	-3.00891e-016	1.1039e-014	1.05897e-014	9.0739e-015	3.77358e-015	8.32602e-015	2.83171e-015	5.06009e-015	7.23699e-015	1.12747e-015
2.84391e-015	4.98217e-015	2.6749e-015	5.02154e-015	1.21634e-014	2.05496e-014	2.38147e-014	1.32138e-014	9.15803e-015	7.35211e-015	8.68137e-015	1.1524e-014	4.68595e-015	3.00544e-015	7.0575e-015	-6.66361e-016	1.06294e-014	1.03625e-014	8.52405e-015	3.24152e-015	7.81002e-015	3.02978e-015	4.93409e-015	7.30501e-015	1.01987e-015
2.96081e-015	4.90584e-015	2.7262e-015	4.86714e-015	1.18671e-014	1.98931e-014	2.32255e-014	1.27858e-014	8.91039e-015	7.22677e-015	8.8273e-015	1.11849e-014	4.49328e-015	2.77388e-015	6.82127e-015	-1.01257e-015	1.01833e-014	1.01118e-014	7.96926e-015	2.73793e-015	7.27964e-015	3.22591e-015	4.8158e-015	7.36782e-015	9.25051e-016
3.08091e-015	4.84772e-015	2.75832e-015	4.71442e-015	1.15543e-014	1.92402e-014	2.25923e-014	1.23406e-014	8.65799e-015	7.12597e-015	8.95438e-015	1.08266e-014	4.27909e-015	2.53211e-015	6.59414e-015	-1.33775e-015	9.70408e-015	9.83845e-015	7.41267e-015	2.26643e-015	6.73769e-015	3.41799e-015	4.70521e-015	7.42455e-015	8.44289e-016
3.20237e-015	4.80775e-015	2.77195e-015	4.56493e-015	1.12272e-014	1.85956e-014	2.19184e-014	1.18806e-014	8.40169e-015	7.0512e-015	9.05939e-015	1.04502e-014	4.04567e-015	2.28265e-015	6.37743e-015	-1.6408e-015	9.19508e-015	9.54349e-015	6.85727e-015	1.8304e-015	6.18807e-015	3.60359e-015	4.60247e-015	7.47372e-015	7.77954e-016
3.32338e-015	4.7853e-015	2.76723e-015	4.41951e-015	1.08879e-014	1.79638e-014	2.12076e-014	1.14085e-014	8.1416e-015	7.00377e-015	9.13972e-015	1.00577e-014	3.79489e-015	2.02725e-015	6.17218e-015	-1.92102e-015	8.66001e-015	9.22839e-015	6.30637e-015	1.43266e-015	5.63459e-015	3.78049e-015	4.50664e-015	7.51427e-015	7.26569e-016
3.44223e-015	4.78011e-015	2.74515e-015	4.27932e-015	1.05388e-014	1.73488e-014	2.04637e-014	1.09265e-014	7.87814e-015	6.98422e-015	9.19327e-015	9.65127e-015	3.52943e-015	1.76799e-015	5.9794e-015	-2.17776e-015	8.10234e-015	8.89441e-015	5.76338e-015	1.07538e-015	5.08094e-015	3.94615e-015	4.41738e-015	7.54547e-015	6.90597e-016
3.55745e-015	4.79128e-015	2.70635e-015	4.1458e-015	1.01815e-014	1.67548e-014	1.96898e-014	1.0437e-014	7.61173e-015	6.99379e-015	9.21821e-015	9.23192e-015	3.25128e-015	1.50697e-015	5.79933e-015	-2.40999e-015	7.52548e-015	8.54407e-015	5.23126e-015	7.60299e-016	4.53083e-015	4.09778e-015	4.33532e-015	7.56627e-015	6.69866e-016
3.66721e-015	4.81841e-015	2.65142e-015	4.02026e-015	9.81806e-015	1.61854e-014	1.88908e-014	9.94289e-015	7.34349e-015	7.0326e-015	9.21361e-015	8.80159e-015	2.96209e-015	1.24598e-015	5.63251e-015	-2.6174e-015	6.93393e-015	8.17969e-015	4.71155e-015	4.8884e-016	3.98836e-015	4.233e-015	4.25955e-015	7.57586e-015	6.64082e-016
3.76965e-015	4.86029e-015	2.58179e-015	3.9034e-015	9.45023e-015	1.56437e-014	1.80713e-014	9.4472e-015	7.07283e-015	7.1007e-015	9.17839e-015	8.36227e-015	2.66399e-015	9.87681e-016	5.47955e-015	-2.79988e-015	6.33186e-015	7.80315e-015	4.2069e-015	2.6285e-016	3.45598e-015	4.34994e-015	4.18938e-015	7.57343e-015	6.73278e-016
3.86323e-015	4.91584e-015	2.49857e-015	3.79571e-015	9.07976e-015	1.51325e-014	1.72349e-014	8.95253e-015	6.79956e-015	7.19779e-015	9.11162e-015	7.91665e-015	2.35931e-015	7.3397e-016	5.34021e-015	-2.95726e-015	5.72364e-015	7.41693e-015	3.71937e-015	8.34327e-017	2.93716e-015	4.44646e-015	4.12385e-015	7.55839e-015	6.97061e-016
3.9466e-015	4.9836e-015	2.4026e-015	3.69735e-015	8.70933e-015	1.46537e-014	1.63861e-014	8.46179e-015	6.52443e-015	7.32217e-015	9.01322e-015	7.46691e-015	2.05059e-015	4.86041e-016	5.21509e-015	-3.09016e-015	5.113e-015	7.02327e-015	3.2509e-015	-4.86031e-017	2.43539e-015	4.52182e-015	4.06298e-015	7.53008e-015	7.34159e-016
4.01864e-015	5.06132e-015	2.29567e-015	3.60849e-015	8.34095e-015	1.42081e-014	1.55289e-014	7.97771e-015	6.24747e-015	7.47285e-015	8.88294e-015	7.01546e-015	1.74009e-015	2.46179e-016	5.10403e-015	-3.19913e-015	4.50458e-015	6.62488e-015	2.80194e-015	-1.32941e-016	1.95369e-015	4.57523e-015	4.00614e-015	7.4879e-015	7.83326e-016
4.07758e-015	5.14711e-015	2.17888e-015	3.52956e-015	7.97596e-015	1.37977e-014	1.46682e-014	7.50297e-015	5.96961e-015	7.64766e-015	8.72067e-015	6.56595e-015	1.43044e-015	1.58701e-017	5.00713e-015	-3.2843e-015	3.90332e-015	6.22445e-015	2.37418e-015	-1.69986e-016	1.49492e-015	4.60603e-015	3.95252e-015	7.43108e-015	8.43569e-016
4.12197e-015	5.23875e-015	2.05343e-015	3.4607e-015	7.61587e-015	1.34228e-014	1.38084e-014	7.04053e-015	5.69169e-015	7.84504e-015	8.52751e-015	6.12028e-015	1.12435e-015	-2.03506e-016	4.92418e-015	-3.34652e-015	3.31304e-015	5.82492e-015	1.9689e-015	-1.5992e-016	1.06086e-015	4.61321e-015	3.90192e-015	7.35909e-015	9.13486e-016
4.15069e-015	5.33345e-015	1.92046e-015	3.40199e-015	7.26286e-015	1.30841e-014	1.29542e-014	6.59278e-015	5.41434e-015	8.0626e-015	8.3045e-015	5.68032e-015	8.24062e-016	-4.1055e-016	4.85441e-015	-3.38615e-015	2.7378e-015	5.42889e-015	1.58592e-015	-1.03375e-016	6.53637e-016	4.5965e-015	3.85456e-015	7.27125e-015	9.91851e-016
4.16291e-015	5.42926e-015	1.78124e-015	3.3531e-015	6.91821e-015	1.27813e-014	1.21096e-014	6.16238e-015	5.13804e-015	8.29748e-015	8.05228e-015	5.2486e-015	5.31155e-016	-6.04268e-016	4.79759e-015	-3.40412e-015	2.18193e-015	5.03903e-015	1.22589e-015	-1.40234e-018	2.74944e-016	4.5557e-015	3.80924e-015	7.16761e-015	1.07721e-015
4.15721e-015	5.52389e-015	1.63687e-015	3.31393e-015	6.58313e-015	1.25139e-014	1.12783e-014	5.75158e-015	4.86328e-015	8.54696e-015	7.773e-015	4.8276e-015	2.47502e-016	-7.83136e-016	4.7533e-015	-3.40102e-015	1.64964e-015	4.65794e-015	8.89693e-016	1.44196e-016	-7.4524e-017	4.49151e-015	3.76563e-015	7.04835e-015	1.16746e-015
4.13316e-015	5.6144e-015	1.48789e-015	3.28417e-015	6.25939e-015	1.22814e-014	1.04645e-014	5.36212e-015	4.59074e-015	8.80805e-015	7.46823e-015	4.41922e-015	-2.52024e-017	-9.46497e-016	4.72038e-015	-3.37736e-015	1.14424e-015	4.28872e-015	5.76925e-016	3.31664e-016	-3.9393e-016	4.40439e-015	3.72355e-015	6.91372e-015	1.26078e-015
4.09078e-015	5.69901e-015	1.33607e-015	3.26334e-015	5.94853e-015	1.20819e-014	9.67346e-015	4.99587e-015	4.32091e-015	9.07768e-015	7.14014e-015	4.02508e-015	-2.85044e-016	-1.0945e-015	4.69828e-015	-3.33406e-015	6.68487e-016	3.93393e-015	2.86996e-016	5.58583e-016	-6.82281e-016	4.29505e-015	3.68267e-015	6.76367e-015	1.35536e-015
4.03032e-015	5.77469e-015	1.18293e-015	3.25146e-015	5.65199e-015	1.19138e-014	8.90884e-015	4.65433e-015	4.05378e-015	9.35259e-015	6.79163e-015	3.64761e-015	-5.30559e-016	-1.22667e-015	4.68649e-015	-3.27196e-015	2.2494e-016	3.59602e-015	1.99205e-017	8.22621e-016	-9.39069e-016	4.16426e-015	3.64284e-015	6.59873e-015	1.44902e-015
3.95058e-015	5.83841e-015	1.02896e-015	3.24817e-015	5.37078e-015	1.1775e-014	8.17338e-015	4.33884e-015	3.78956e-015	9.62834e-015	6.42516e-015	3.28957e-015	-7.60081e-016	-1.34299e-015	4.6837e-015	-3.19206e-015	-1.83066e-016	3.27731e-015	-2.25775e-016	1.12125e-015	-1.16495e-015	4.01396e-015	3.60352e-015	6.41914e-015	1.54004e-015
3.85158e-015	5.88775e-015	8.74915e-016	3.25306e-015	5.1064e-015	1.16638e-014	7.47108e-015	4.04976e-015	3.52914e-015	9.90087e-015	6.04361e-015	2.95209e-015	-9.72415e-016	-1.44306e-015	4.68929e-015	-3.09517e-015	-5.53578e-016	2.97972e-015	-4.50813e-016	1.45136e-015	-1.35966e-015	3.84608e-015	3.56498e-015	6.22566e-015	1.62688e-015
3.73391e-015	5.92016e-015	7.21543e-016	3.26624e-015	4.86019e-015	1.15782e-014	6.80554e-015	3.78771e-015	3.27272e-015	1.01664e-014	5.65054e-015	2.63687e-015	-1.16648e-015	-1.52726e-015	4.7026e-015	-2.982e-015	-8.85249e-016	2.70564e-015	-6.56241e-016	1.81033e-015	-1.52337e-015	3.66235e-015	3.5264e-015	6.01873e-015	1.70783e-015
3.59783e-015	5.93357e-015	5.69833e-016	3.28715e-015	4.63281e-015	1.15155e-014	6.17998e-015	3.55357e-015	3.02105e-015	1.04212e-014	5.24897e-015	2.34595e-015	-1.34111e-015	-1.59642e-015	4.72274e-015	-2.85367e-015	-1.17632e-015	2.45716e-015	-8.42932e-016	2.19466e-015	-1.65689e-015	3.46423e-015	3.4874e-015	5.79909e-015	1.78064e-015
3.44344e-015	5.92609e-015	4.20297e-016	3.31561e-015	4.42563e-015	1.14738e-014	5.59744e-015	3.34794e-015	2.77526e-015	1.06607e-014	4.84204e-015	2.08063e-015	-1.49592e-015	-1.65125e-015	4.74912e-015	-2.71044e-015	-1.42531e-015	2.23578e-015	-1.01207e-015	2.60048e-015	-1.76147e-015	3.25319e-015	3.44759e-015	5.56746e-015	1.84381e-015
3.27116e-015	5.89595e-015	2.73522e-016	3.35162e-015	4.23989e-015	1.14515e-014	5.06029e-015	3.17058e-015	2.53527e-015	1.08817e-014	4.4324e-015	1.84232e-015	-1.63007e-015	-1.69235e-015	4.78065e-015	-2.55299e-015	-1.6317e-015	2.04286e-015	-1.16492e-015	3.0246e-015	-1.83802e-015	3.03224e-015	3.4069e-015	5.32478e-015	1.8966e-015
3.08205e-015	5.84148e-015	1.2974e-016	3.39553e-015	4.07637e-015	1.14461e-014	4.57103e-015	3.02096e-015	2.30162e-015	1.10799e-014	4.02374e-015	1.63177e-015	-1.74336e-015	-1.72032e-015	4.81643e-015	-2.38203e-015	-1.79486e-015	1.87913e-015	-1.30325e-015	3.46297e-015	-1.88797e-015	2.80353e-015	3.36502e-015	5.0726e-015	1.93844e-015
2.87697e-015	5.76147e-015	-1.0738e-017	3.44711e-015	3.9355e-015	1.14559e-014	4.13129e-015	2.89847e-015	2.07495e-015	1.12519e-014	3.61933e-015	1.44969e-015	-1.83509e-015	-1.7366e-015	4.85588e-015	-2.19828e-015	-1.91577e-015	1.7459e-015	-1.42873e-015	3.91193e-015	-1.9127e-015	2.56915e-015	3.32159e-015	4.81169e-015	1.96758e-015
2.65707e-015	5.65475e-015	-1.47191e-016	3.50653e-015	3.81811e-015	1.14785e-014	3.74346e-015	2.80284e-015	1.85652e-015	1.1394e-014	3.22233e-015	1.29568e-015	-1.90543e-015	-1.7427e-015	4.89891e-015	-2.0021e-015	-1.99512e-015	1.64409e-015	-1.54209e-015	4.36755e-015	-1.9147e-015	2.3307e-015	3.27634e-015	4.54393e-015	1.98342e-015
2.42343e-015	5.52096e-015	-2.79703e-016	3.57374e-015	3.72476e-015	1.15121e-014	3.40933e-015	2.73344e-015	1.64658e-015	1.15025e-014	2.83526e-015	1.16957e-015	-1.95426e-015	-1.73963e-015	4.94488e-015	-1.79317e-015	-2.03382e-015	1.57342e-015	-1.64486e-015	4.82614e-015	-1.896e-015	2.09146e-015	3.22887e-015	4.27027e-015	1.9852e-015
2.17744e-015	5.35954e-015	-4.07762e-016	3.64898e-015	3.65598e-015	1.15557e-014	3.12993e-015	2.68924e-015	1.44493e-015	1.15742e-014	2.46122e-015	1.0711e-015	-1.98224e-015	-1.72862e-015	4.99361e-015	-1.57204e-015	-2.03371e-015	1.53427e-015	-1.73893e-015	5.28395e-015	-1.85869e-015	1.85307e-015	3.17859e-015	3.9917e-015	1.97249e-015
1.92075e-015	5.1701e-015	-5.31095e-016	3.73227e-015	3.61229e-015	1.1607e-014	2.90592e-015	2.66982e-015	1.25157e-015	1.16069e-014	2.103e-015	9.99995e-016	-1.99022e-015	-1.71108e-015	5.04427e-015	-1.33952e-015	-1.99594e-015	1.52632e-015	-1.82525e-015	5.73739e-015	-1.8052e-015	1.61814e-015	3.12505e-015	3.70947e-015	1.94507e-015
1.65467e-015	4.95214e-015	-6.49642e-016	3.82432e-015	3.59485e-015	1.16651e-014	2.73805e-015	2.67376e-015	1.06621e-015	1.15987e-014	1.76313e-015	9.56098e-016	-1.9782e-015	-1.68833e-015	5.09614e-015	-1.09551e-015	-1.92325e-015	1.54877e-015	-1.90545e-015	6.18274e-015	-1.73748e-015	1.3886e-015	3.06768e-015	3.42555e-015	1.90331e-015
1.38039e-015	4.70655e-015	-7.63187e-016	3.92573e-015	3.60405e-015	1.17294e-014	2.6263e-015	2.69942e-015	8.89418e-016	1.15471e-014	1.44423e-015	9.38223e-016	-1.94674e-015	-1.66186e-015	5.14965e-015	-8.40488e-016	-1.81754e-015	1.60071e-015	-1.98089e-015	6.61717e-015	-1.65772e-015	1.16677e-015	3.0063e-015	3.14147e-015	1.8471e-015
1.09965e-015	4.43386e-015	-8.72211e-016	4.03691e-015	3.63973e-015	1.17989e-014	2.57118e-015	2.74475e-015	7.20874e-016	1.14498e-014	1.14873e-015	9.45269e-016	-1.89722e-015	-1.63312e-015	5.20491e-015	-5.747e-016	-1.68195e-015	1.68158e-015	-2.05221e-015	7.03805e-015	-1.56757e-015	9.5402e-016	2.94122e-015	2.85882e-015	1.77717e-015
8.13972e-016	4.13578e-015	-9.76647e-016	4.15817e-015	3.70232e-015	1.1873e-014	2.57197e-015	2.80766e-015	5.60611e-016	1.13057e-014	8.77318e-016	9.75128e-016	-1.83062e-015	-1.60329e-015	5.26144e-015	-2.9879e-016	-1.51937e-015	1.7896e-015	-2.11963e-015	7.44201e-015	-1.46993e-015	7.52281e-016	2.87188e-015	2.57834e-015	1.69448e-015
5.24798e-016	3.81366e-015	-1.07696e-015	4.29031e-015	3.79183e-015	1.19509e-014	2.62792e-015	2.88686e-015	4.0877e-016	1.11144e-014	6.32535e-016	1.02612e-015	-1.74811e-015	-1.5734e-015	5.31928e-015	-1.24953e-017	-1.3327e-015	1.92312e-015	-2.18403e-015	7.82598e-015	-1.36712e-015	5.6413e-016	2.79778e-015	2.30139e-015	1.59974e-015
2.33713e-016	3.46885e-015	-1.1727e-015	4.43349e-015	3.90883e-015	1.20324e-014	2.7375e-015	2.98072e-015	2.64528e-016	1.08758e-014	4.1595e-016	1.09652e-015	-1.6507e-015	-1.54456e-015	5.37859e-015	2.83358e-016	-1.12519e-015	2.08035e-015	-2.24597e-015	8.18699e-015	-1.26036e-015	3.9058e-016	2.71819e-015	2.02957e-015	1.4938e-015
-5.73212e-017	3.10306e-015	-1.26383e-015	4.58783e-015	4.05252e-015	1.21176e-014	2.89921e-015	3.08705e-015	1.27935e-016	1.05899e-014	2.28911e-016	1.1851e-015	-1.53979e-015	-1.51811e-015	5.43972e-015	5.88441e-016	-9.00402e-016	2.25879e-015	-2.30558e-015	8.52282e-015	-1.15192e-015	2.32014e-016	2.63328e-015	1.76363e-015	1.37848e-015
-3.46882e-016	2.71887e-015	-1.35069e-015	4.75326e-015	4.22304e-015	1.22057e-014	3.11119e-015	3.20358e-015	-1.06239e-018	1.02563e-014	7.22235e-017	1.28831e-015	-1.41701e-015	-1.49551e-015	5.50296e-015	9.02061e-016	-6.61849e-016	2.45642e-015	-2.36336e-015	8.83174e-015	-1.04427e-015	8.95445e-017	2.54288e-015	1.5048e-015	1.25511e-015
-6.3337e-016	2.3193e-015	-1.43347e-015	4.92974e-015	4.4198e-015	1.22972e-014	3.37093e-015	3.32831e-015	-1.23356e-016	9.87579e-015	-5.38746e-017	1.4027e-015	-1.28388e-015	-1.47726e-015	5.56856e-015	1.22332e-015	-4.12981e-016	2.67032e-015	-2.41902e-015	9.1114e-015	-9.39114e-016	-3.63716e-017	2.44632e-015	1.25405e-015	1.12489e-015
-9.15566e-016	1.90644e-015	-1.51194e-015	5.1164e-015	4.64176e-015	1.23922e-014	3.67551e-015	3.45894e-015	-2.39851e-016	9.44945e-015	-1.49884e-016	1.52566e-015	-1.14157e-015	-1.46434e-015	5.6371e-015	1.55138e-015	-1.58035e-016	2.89695e-015	-2.47261e-015	9.36132e-015	-8.37977e-016	-1.44624e-016	2.343e-015	1.01241e-015	9.89495e-016
-1.19167e-015	1.48379e-015	-1.58614e-015	5.31335e-015	4.88825e-015	1.24902e-014	4.02121e-015	3.59346e-015	-3.50848e-016	8.97808e-015	-2.15583e-016	1.65485e-015	-9.92006e-016	-1.4568e-015	5.7084e-015	1.88508e-015	9.96623e-017	3.13341e-015	-2.52378e-015	9.57991e-015	-7.42571e-016	-2.35977e-016	2.23248e-015	7.80694e-016	8.49898e-016
-1.46034e-015	1.0542e-015	-1.65652e-015	5.52011e-015	5.15785e-015	1.25905e-014	4.4045e-015	3.72952e-015	-4.56435e-016	8.46387e-015	-2.51317e-016	1.78754e-015	-8.36394e-016	-1.45549e-015	5.78295e-015	2.22355e-015	3.56616e-016	3.37642e-015	-2.57149e-015	9.76631e-015	-6.55379e-016	-3.11203e-016	2.11466e-015	5.59229e-016	7.07833e-016
-1.72053e-015	6.21142e-016	-1.7232e-015	5.73603e-015	5.44865e-015	1.26933e-014	4.82148e-015	3.86547e-015	-5.57046e-016	7.90955e-015	-2.58189e-016	1.9207e-015	-6.76221e-016	-1.46067e-015	5.86076e-015	2.56511e-015	6.0901e-016	3.62228e-015	-2.61541e-015	9.9193e-015	-5.77575e-016	-3.70528e-016	1.98959e-015	3.48693e-016	5.65136e-016
-1.9706e-015	1.86921e-016	-1.78638e-015	5.96004e-015	5.7597e-015	1.27989e-014	5.26792e-015	3.99954e-015	-6.53527e-016	7.31799e-015	-2.37089e-016	2.05081e-015	-5.12951e-016	-1.47268e-015	5.94164e-015	2.90881e-015	8.5293e-016	3.86781e-015	-2.65521e-015	1.00385e-014	-5.10317e-016	-4.13671e-016	1.85697e-015	1.49767e-016	4.233e-016
-2.20968e-015	-2.4548e-016	-1.84574e-015	6.19119e-015	6.08943e-015	1.29059e-014	5.73895e-015	4.12952e-015	-7.46969e-016	6.69205e-015	-1.89081e-016	2.1744e-015	-3.4819e-016	-1.49129e-015	6.02584e-015	3.25262e-015	1.08534e-015	4.10937e-015	-2.69038e-015	1.01234e-014	-4.54682e-016	-4.41297e-016	1.71701e-015	-3.73621e-017	2.84552e-016
-2.4375e-015	-6.72564e-016	-1.9014e-015	6.42771e-015	6.43543e-015	1.30134e-014	6.22996e-015	4.25375e-015	-8.38061e-016	6.03465e-015	-1.15538e-016	2.28818e-015	-1.83791e-016	-1.51604e-015	6.11333e-015	3.59523e-015	1.30335e-015	4.34303e-015	-2.72049e-015	1.01739e-014	-4.11492e-016	-4.55093e-016	1.56906e-015	-2.12507e-016	1.49688e-016
-2.65308e-015	-1.09107e-015	-1.95361e-015	6.66803e-015	6.79557e-015	1.31204e-014	6.73637e-015	4.37022e-015	-9.2716e-016	5.34939e-015	-1.7424e-017	2.38899e-015	-2.1818e-017	-1.54696e-015	6.20401e-015	3.93449e-015	1.5046e-015	4.56512e-015	-2.74453e-015	1.01904e-014	-3.81606e-016	-4.55856e-016	1.41304e-015	-3.75323e-016	2.00997e-017
-2.8546e-015	-1.49762e-015	-2.00222e-015	6.90988e-015	7.16708e-015	1.32268e-014	7.25306e-015	4.47724e-015	-1.01525e-015	4.63992e-015	1.02589e-016	2.47406e-015	1.36377e-016	-1.5836e-015	6.2979e-015	4.2689e-015	1.68678e-015	4.77228e-015	-2.76174e-015	1.0173e-014	-3.66429e-016	-4.45367e-016	1.24931e-015	-5.25597e-016	-1.02854e-016
-3.04213e-015	-1.88906e-015	-2.04738e-015	7.15113e-015	7.54678e-015	1.33306e-014	7.77428e-015	4.57303e-015	-1.10291e-015	3.91033e-015	2.4203e-016	2.54081e-015	2.88931e-016	-1.62523e-015	6.39418e-015	4.59636e-015	1.84747e-015	4.96088e-015	-2.77131e-015	1.01218e-014	-3.66148e-016	-4.25107e-016	1.07839e-015	-6.63928e-016	-2.18164e-016
-3.21537e-015	-2.26241e-015	-2.08894e-015	7.38948e-015	7.93165e-015	1.34295e-014	8.29456e-015	4.65575e-015	-1.19056e-015	3.16483e-015	3.98621e-016	2.58623e-015	4.34018e-016	-1.67113e-015	6.4929e-015	4.91485e-015	1.98382e-015	5.12742e-015	-2.77312e-015	1.00378e-014	-3.81192e-016	-3.965e-016	9.00726e-016	-7.90187e-016	-3.24905e-016
-3.37364e-015	-2.61463e-015	-2.1267e-015	7.62301e-015	8.31818e-015	1.35215e-014	8.80852e-015	4.7237e-015	-1.27913e-015	2.40736e-015	5.70115e-016	2.60841e-015	5.7078e-016	-1.72034e-015	6.59365e-015	5.22156e-015	2.09387e-015	5.26853e-015	-2.76733e-015	9.92185e-015	-4.12163e-016	-3.60114e-016	7.17047e-016	-9.04538e-016	-4.22842e-016
-3.51651e-015	-2.94313e-015	-2.16117e-015	7.84926e-015	8.70345e-015	1.36042e-014	9.31048e-015	4.77542e-015	-1.36887e-015	1.64205e-015	7.5448e-016	2.60447e-015	6.9743e-016	-1.77227e-015	6.69542e-015	5.51453e-015	2.17602e-015	5.38142e-015	-2.75313e-015	9.77454e-015	-4.59369e-016	-3.18047e-016	5.2708e-016	-1.00713e-015	-5.10863e-016
-3.64396e-015	-3.24538e-015	-2.19234e-015	8.06536e-015	9.08386e-015	1.36754e-014	9.79489e-015	4.80922e-015	-1.46047e-015	8.73623e-016	9.49281e-016	2.57246e-015	8.12921e-016	-1.82618e-015	6.79836e-015	5.79109e-015	2.22956e-015	5.46296e-015	-2.73016e-015	9.59646e-015	-5.23121e-016	-2.72156e-016	3.31062e-016	-1.09867e-015	-5.89376e-016
-3.75602e-015	-3.519e-015	-2.22021e-015	8.26814e-015	9.45575e-015	1.3732e-014	1.02562e-014	4.82355e-015	-1.55399e-015	1.06994e-016	1.15139e-015	2.50966e-015	9.15814e-016	-1.88151e-015	6.90163e-015	6.049e-015	2.2538e-015	5.51068e-015	-2.69878e-015	9.38796e-015	-6.03956e-016	-2.23494e-016	1.29853e-016	-1.1798e-015	-6.58131e-016
-3.8526e-015	-3.76224e-015	-2.24448e-015	8.45509e-015	9.8155e-015	1.37718e-014	1.06895e-014	4.81676e-015	-1.65025e-015	-6.53876e-016	1.35832e-015	2.41469e-015	1.00539e-015	-1.93756e-015	7.00421e-015	6.2863e-015	2.24802e-015	5.52212e-015	-2.65936e-015	9.15033e-015	-7.0131e-016	-1.73507e-016	-7.61522e-017	-1.25116e-015	-7.1743e-016
-3.93375e-015	-3.97399e-015	-2.26536e-015	8.62342e-015	1.01594e-014	1.37916e-014	1.10893e-014	4.78756e-015	-1.74918e-015	-1.40495e-015	1.56746e-015	2.2861e-015	1.08041e-015	-1.99306e-015	7.10536e-015	6.50073e-015	2.21274e-015	5.49509e-015	-2.61255e-015	8.88459e-015	-8.1545e-016	-1.24023e-016	-2.85243e-016	-1.31323e-015	-7.67435e-016
-4.00007e-015	-4.15276e-015	-2.28316e-015	8.77027e-015	1.04835e-014	1.3788e-014	1.14508e-014	4.73476e-015	-1.8509e-015	-2.14161e-015	1.776e-015	2.12253e-015	1.13951e-015	-2.0474e-015	7.20416e-015	6.6905e-015	2.14801e-015	5.42775e-015	-2.55851e-015	8.59205e-015	-9.46108e-016	-7.63712e-017	-4.96571e-016	-1.36643e-015	-8.08484e-016
-4.05184e-015	-4.29744e-015	-2.29808e-015	8.89356e-015	1.07842e-014	1.37579e-014	1.17696e-014	4.65739e-015	-1.95532e-015	-2.86017e-015	1.98134e-015	1.92278e-015	1.18182e-015	-2.10016e-015	7.29978e-015	6.85362e-015	2.05444e-015	5.31815e-015	-2.49777e-015	8.27395e-015	-1.09296e-015	-3.15313e-017	-7.09929e-016	-1.41137e-015	-8.41166e-016
-4.08971e-015	-4.40716e-015	-2.31015e-015	8.99077e-015	1.1058e-014	1.36988e-014	1.20413e-014	4.55393e-015	-2.06222e-015	-3.55651e-015	2.181e-015	1.68692e-015	1.20694e-015	-2.14995e-015	7.39105e-015	6.98835e-015	1.93323e-015	5.16572e-015	-2.43097e-015	7.93169e-015	-1.25545e-015	9.72117e-018	-9.23829e-016	-1.44859e-015	-8.65964e-016
-4.11444e-015	-4.48238e-015	-2.31983e-015	9.05991e-015	1.13014e-014	1.3608e-014	1.2262e-014	4.42309e-015	-2.17102e-015	-4.22667e-015	2.37236e-015	1.41517e-015	1.21396e-015	-2.19642e-015	7.4766e-015	7.09324e-015	1.78533e-015	4.96995e-015	-2.3591e-015	7.56669e-015	-1.43383e-015	4.57964e-017	-1.13705e-015	-1.47912e-015	-8.84583e-016
-4.12639e-015	-4.52263e-015	-2.3271e-015	9.09903e-015	1.15109e-014	1.34817e-014	1.24286e-014	4.26425e-015	-2.28184e-015	-4.86699e-015	2.55335e-015	1.10779e-015	1.20186e-015	-2.23872e-015	7.55544e-015	7.16713e-015	1.61223e-015	4.73075e-015	-2.28405e-015	7.18057e-015	-1.6277e-015	7.57364e-017	-1.3487e-015	-1.5034e-015	-8.98188e-016
-4.12574e-015	-4.52785e-015	-2.33188e-015	9.10617e-015	1.1683e-014	1.33171e-014	1.25379e-014	4.07705e-015	-2.39436e-015	-5.47443e-015	2.72117e-015	7.64424e-016	1.17015e-015	-2.27636e-015	7.62668e-015	7.20845e-015	1.41648e-015	4.44815e-015	-2.20692e-015	6.77415e-015	-1.83632e-015	9.90081e-017	-1.55768e-015	-1.52229e-015	-9.07491e-016
-4.11288e-015	-4.49934e-015	-2.33424e-015	9.08016e-015	1.1815e-014	1.31114e-014	1.25874e-014	3.86032e-015	-2.50846e-015	-6.04691e-015	2.87386e-015	3.85895e-016	1.11865e-015	-2.30903e-015	7.68939e-015	7.2164e-015	1.19902e-015	4.12271e-015	-2.12864e-015	6.34868e-015	-2.05846e-015	1.15489e-016	-1.76249e-015	-1.53624e-015	-9.13967e-016
-4.08899e-015	-4.43905e-015	-2.33539e-015	9.01944e-015	1.19037e-014	1.28624e-014	1.25752e-014	3.61362e-015	-2.62283e-015	-6.58098e-015	3.01001e-015	-2.57952e-017	1.04701e-015	-2.33655e-015	7.74274e-015	7.19106e-015	9.61927e-016	3.75483e-015	-2.05074e-015	5.90521e-015	-2.29363e-015	1.23901e-016	-1.96236e-015	-1.54601e-015	-9.18942e-016
-4.05547e-015	-4.34815e-015	-2.33527e-015	8.92306e-015	1.19471e-014	1.25686e-014	1.24996e-014	3.33723e-015	-2.73721e-015	-7.07426e-015	3.12811e-015	-4.68851e-016	9.54773e-016	-2.35899e-015	7.78557e-015	7.13206e-015	7.08164e-016	3.34621e-015	-1.97527e-015	5.44517e-015	-2.54135e-015	1.2413e-016	-2.15621e-015	-1.5523e-015	-9.23636e-016
-4.01298e-015	-4.22845e-015	-2.33432e-015	8.79095e-015	1.19432e-014	1.22279e-014	1.236e-014	3.0306e-015	-2.85088e-015	-7.52497e-015	3.22627e-015	-9.41215e-016	8.4292e-016	-2.37637e-015	7.81674e-015	7.03957e-015	4.39691e-016	2.89868e-015	-1.90463e-015	4.97016e-015	-2.80121e-015	1.16179e-016	-2.34344e-015	-1.55547e-015	-9.297e-016
-3.96211e-015	-4.082e-015	-2.33331e-015	8.62385e-015	1.18907e-014	1.18386e-014	1.21557e-014	2.6931e-015	-2.96196e-015	-7.93067e-015	3.30348e-015	-1.44017e-015	7.1177e-016	-2.38858e-015	7.83569e-015	6.91412e-015	1.59203e-016	2.41466e-015	-1.84067e-015	4.48127e-015	-3.07213e-015	9.95023e-017	-2.5228e-015	-1.55596e-015	-9.38578e-016
-3.9038e-015	-3.91065e-015	-2.33239e-015	8.42205e-015	1.17886e-014	1.14e-014	1.18874e-014	2.32497e-015	-3.0694e-015	-8.29066e-015	3.35872e-015	-1.96347e-015	5.61372e-016	-2.39565e-015	7.84195e-015	6.75652e-015	-1.31104e-016	1.89657e-015	-1.78464e-015	3.97978e-015	-3.35259e-015	7.39654e-017	-2.69326e-015	-1.5541e-015	-9.50861e-016
-3.83892e-015	-3.71697e-015	-2.33198e-015	8.18615e-015	1.16363e-014	1.09114e-014	1.15561e-014	1.92701e-015	-3.17263e-015	-8.60379e-015	3.39073e-015	-2.50802e-015	3.9273e-016	-2.398e-015	7.8357e-015	6.56798e-015	-4.27842e-016	1.34718e-015	-1.73838e-015	3.46729e-015	-3.64229e-015	3.962e-017	-2.85405e-015	-1.55041e-015	-9.67841e-016
-3.76815e-015	-3.50408e-015	-2.33265e-015	7.91785e-015	1.14338e-014	1.03729e-014	1.11632e-014	1.50014e-015	-3.27036e-015	-8.86902e-015	3.3991e-015	-3.07027e-015	2.06328e-016	-2.39587e-015	7.81692e-015	6.35044e-015	-7.28572e-016	7.70279e-016	-1.70362e-015	2.94495e-015	-3.9394e-015	-3.23541e-018	-3.00414e-015	-1.54502e-015	-9.90955e-016
-3.69244e-015	-3.27514e-015	-2.33455e-015	7.6198e-015	1.11814e-014	9.7855e-015	1.07112e-014	1.04467e-015	-3.36127e-015	-9.08661e-015	3.3831e-015	-3.64647e-015	3.38583e-018	-2.38994e-015	7.78465e-015	6.10551e-015	-1.03085e-015	1.68869e-016	-1.68212e-015	2.41408e-015	-4.24284e-015	-5.39539e-017	-3.14316e-015	-1.53819e-015	-1.02047e-015
-3.61211e-015	-3.0327e-015	-2.33835e-015	7.2942e-015	1.08802e-014	9.15044e-015	1.02031e-014	5.62266e-016	-3.44485e-015	-9.25656e-015	3.34266e-015	-4.23214e-015	-2.15224e-016	-2.3807e-015	7.7391e-015	5.83593e-015	-1.3314e-015	-4.5339e-016	-1.6758e-015	1.87607e-015	-4.55114e-015	-1.11769e-016	-3.27052e-015	-1.53054e-015	-1.05751e-015
-3.52791e-015	-2.7797e-015	-2.34453e-015	6.94366e-015	1.05317e-014	8.46943e-015	9.64258e-015	5.34819e-017	-3.5204e-015	-9.37921e-015	3.27788e-015	-4.8231e-015	-4.48752e-016	-2.36867e-015	7.68048e-015	5.54418e-015	-1.62828e-015	-1.09238e-015	-1.68582e-015	1.33303e-015	-4.86282e-015	-1.76192e-016	-3.38601e-015	-1.52179e-015	-1.10283e-015
-3.44021e-015	-2.51972e-015	-2.35355e-015	6.57123e-015	1.0138e-014	7.74488e-015	9.03328e-015	-4.79223e-016	-3.58593e-015	-9.45463e-015	3.18977e-015	-5.415e-015	-6.95798e-016	-2.35447e-015	7.6088e-015	5.23326e-015	-1.91903e-015	-1.74395e-015	-1.71363e-015	7.85844e-016	-5.17628e-015	-2.46491e-016	-3.4892e-015	-1.51183e-015	-1.15684e-015
-3.34972e-015	-2.25608e-015	-2.36548e-015	6.18031e-015	9.70124e-015	6.98019e-015	8.37996e-015	-1.03381e-015	-3.64014e-015	-9.48417e-015	3.07849e-015	-6.00371e-015	-9.54364e-016	-2.33895e-015	7.52543e-015	4.90628e-015	-2.20122e-015	-2.40361e-015	-1.76041e-015	2.36428e-016	-5.48964e-015	-3.22183e-016	-3.5801e-015	-1.50068e-015	-1.21966e-015
-3.25721e-015	-1.99273e-015	-2.38104e-015	5.77604e-015	9.2248e-015	6.17907e-015	7.68728e-015	-1.6076e-015	-3.68264e-015	-9.46889e-015	2.94491e-015	-6.58453e-015	-1.22299e-015	-2.32228e-015	7.43118e-015	4.56644e-015	-2.47253e-015	-3.06643e-015	-1.82676e-015	-3.12971e-016	-5.80123e-015	-4.02724e-016	-3.65847e-015	-1.48801e-015	-1.29109e-015
-3.16326e-015	-1.73304e-015	-2.40081e-015	5.36246e-015	8.71271e-015	5.34602e-015	6.9608e-015	-2.19781e-015	-3.71239e-015	-9.41085e-015	2.79006e-015	-7.15311e-015	-1.50104e-015	-2.30512e-015	7.32704e-015	4.21704e-015	-2.73126e-015	-3.72802e-015	-1.91281e-015	-8.60746e-016	-6.10934e-015	-4.86661e-016	-3.72337e-015	-1.47423e-015	-1.37062e-015
-3.06832e-015	-1.4801e-015	-2.4245e-015	4.94437e-015	8.16869e-015	4.48591e-015	6.20635e-015	-2.8014e-015	-3.72843e-015	-9.31191e-015	2.61543e-015	-7.70435e-015	-1.78701e-015	-2.28829e-015	7.21399e-015	3.86159e-015	-2.97569e-015	-4.38391e-015	-2.01863e-015	-1.40468e-015	-6.41189e-015	-5.73322e-016	-3.77551e-015	-1.459e-015	-1.4576e-015
-2.97264e-015	-1.23675e-015	-2.45234e-015	4.52605e-015	7.59769e-015	3.60393e-015	5.43013e-015	-3.41541e-015	-3.73016e-015	-9.17401e-015	2.42219e-015	-8.23418e-015	-2.07852e-015	-2.27222e-015	7.09294e-015	3.5046e-015	-3.2036e-015	-5.02948e-015	-2.14422e-015	-1.94253e-015	-6.70678e-015	-6.62608e-016	-3.81481e-015	-1.44234e-015	-1.55124e-015
-2.87641e-015	-1.00608e-015	-2.48517e-015	4.11256e-015	7.00464e-015	2.70589e-015	4.63925e-015	-4.03625e-015	-3.71682e-015	-8.99925e-015	2.21153e-015	-8.7386e-015	-2.37376e-015	-2.25717e-015	6.96548e-015	3.14992e-015	-3.41354e-015	-5.66021e-015	-2.28922e-015	-2.47246e-015	-6.99221e-015	-7.53626e-016	-3.84225e-015	-1.42426e-015	-1.65041e-015
-2.77976e-015	-7.90458e-016	-2.5229e-015	3.70914e-015	6.39481e-015	1.79758e-015	3.8407e-015	-4.6605e-015	-3.68778e-015	-8.79079e-015	1.98565e-015	-9.21248e-015	-2.67103e-015	-2.2434e-015	6.83364e-015	2.80197e-015	-3.60427e-015	-6.27113e-015	-2.45278e-015	-2.99218e-015	-7.2659e-015	-8.4588e-016	-3.85839e-015	-1.40434e-015	-1.75429e-015
-2.68299e-015	-5.93237e-016	-2.56563e-015	3.32087e-015	5.7738e-015	8.85416e-016	3.04091e-015	-5.28404e-015	-3.64251e-015	-8.55103e-015	1.74646e-015	-9.65111e-015	-2.96842e-015	-2.23095e-015	6.69914e-015	2.46477e-015	-3.77511e-015	-6.85791e-015	-2.63389e-015	-3.49972e-015	-7.52599e-015	-9.37955e-016	-3.86318e-015	-1.3827e-015	-1.86156e-015
-2.58618e-015	-4.16568e-016	-2.61324e-015	2.9527e-015	5.14736e-015	-2.41894e-017	2.24651e-015	-5.90268e-015	-3.58044e-015	-8.28246e-015	1.49546e-015	-1.00512e-014	-3.26388e-015	-2.22021e-015	6.5637e-015	2.14166e-015	-3.92521e-015	-7.41588e-015	-2.83045e-015	-3.99277e-015	-7.77004e-015	-1.02907e-015	-3.85761e-015	-1.35936e-015	-1.97066e-015
-2.48932e-015	-2.62323e-016	-2.66544e-015	2.60943e-015	4.52154e-015	-9.24329e-016	1.46438e-015	-6.51244e-015	-3.50182e-015	-7.98799e-015	1.23438e-015	-1.04089e-014	-3.55624e-015	-2.21119e-015	6.42988e-015	1.83612e-015	-4.05337e-015	-7.94159e-015	-3.04134e-015	-4.46939e-015	-7.99654e-015	-1.11849e-015	-3.84274e-015	-1.33401e-015	-2.08006e-015
-2.39288e-015	-1.32538e-016	-2.72206e-015	2.29557e-015	3.90232e-015	-1.80755e-015	7.01384e-016	-7.10905e-015	-3.40685e-015	-7.67059e-015	9.65795e-016	-1.07207e-014	-3.84386e-015	-2.2043e-015	6.29949e-015	1.5523e-015	-4.15943e-015	-8.43097e-015	-3.26387e-015	-4.9268e-015	-8.20303e-015	-1.20588e-015	-3.81892e-015	-1.3067e-015	-2.18773e-015
-2.29714e-015	-2.8654e-017	-2.78236e-015	2.01556e-015	3.29601e-015	-2.66686e-015	-3.56512e-017	-7.68761e-015	-3.29518e-015	-7.33376e-015	6.9139e-016	-1.09833e-014	-4.12517e-015	-2.19906e-015	6.17463e-015	1.29394e-015	-4.24301e-015	-8.88063e-015	-3.49579e-015	-5.36293e-015	-8.38765e-015	-1.29073e-015	-3.78662e-015	-1.27762e-015	-2.29215e-015
-2.20183e-015	4.77507e-017	-2.84615e-015	1.77401e-015	2.70859e-015	-3.49524e-015	-7.39846e-016	-8.2438e-015	-3.16705e-015	-6.98103e-015	4.13367e-016	-1.11936e-014	-4.39832e-015	-2.19606e-015	6.05708e-015	1.06381e-015	-4.30331e-015	-9.28735e-015	-3.73449e-015	-5.77568e-015	-8.54881e-015	-1.37223e-015	-3.74641e-015	-1.24681e-015	-2.39169e-015
-2.10679e-015	9.49001e-017	-2.91349e-015	1.57459e-015	2.14635e-015	-4.28551e-015	-1.4058e-015	-8.77331e-015	-3.02196e-015	-6.61506e-015	1.33508e-016	-1.13488e-014	-4.66167e-015	-2.19547e-015	5.94979e-015	8.6503e-016	-4.34086e-015	-9.64793e-015	-3.97738e-015	-6.16298e-015	-8.68457e-015	-1.44998e-015	-3.69914e-015	-1.21438e-015	-2.48403e-015
-2.01263e-015	1.12582e-016	-2.98415e-015	1.42037e-015	1.6147e-015	-5.03152e-015	-2.02808e-015	-9.2719e-015	-2.86083e-015	-6.23952e-015	-1.45982e-016	-1.14469e-014	-4.91372e-015	-2.19671e-015	5.85387e-015	7.00507e-016	-4.35662e-015	-9.96027e-015	-4.22135e-015	-6.5223e-015	-8.79332e-015	-1.52369e-015	-3.64493e-015	-1.18021e-015	-2.56727e-015
-1.91942e-015	1.00247e-016	-3.05733e-015	1.31446e-015	1.11915e-015	-5.72675e-015	-2.60087e-015	-9.73503e-015	-2.68564e-015	-5.85734e-015	-4.22849e-016	-1.14863e-014	-5.15389e-015	-2.19925e-015	5.7716e-015	5.72456e-016	-4.35038e-015	-1.02226e-014	-4.46297e-015	-6.85077e-015	-8.87358e-015	-1.59247e-015	-3.58511e-015	-1.14474e-015	-2.63982e-015
-1.82769e-015	5.81772e-017	-3.13224e-015	1.25875e-015	6.65135e-016	-6.36564e-015	-3.11884e-015	-1.01595e-014	-2.49733e-015	-5.47146e-015	-6.95201e-016	-1.14657e-014	-5.38079e-015	-2.20258e-015	5.70464e-015	4.82873e-016	-4.32254e-015	-1.04332e-014	-4.69879e-015	-7.14674e-015	-8.92445e-015	-1.65592e-015	-3.5206e-015	-1.10799e-015	-2.70016e-015
-1.73689e-015	-1.31781e-017	-3.20801e-015	1.25547e-015	2.57788e-016	-6.94315e-015	-3.57806e-015	-1.05405e-014	-2.29658e-015	-5.08474e-015	-9.61269e-016	-1.13849e-014	-5.59278e-015	-2.206e-015	5.65463e-015	4.32616e-016	-4.27431e-015	-1.05909e-014	-4.92584e-015	-7.40831e-015	-8.94417e-015	-1.71332e-015	-3.45221e-015	-1.07014e-015	-2.74665e-015
-1.64751e-015	-1.12696e-016	-3.28408e-015	1.30564e-015	-9.87151e-017	-7.45477e-015	-3.97542e-015	-1.08741e-014	-2.08463e-015	-4.70033e-015	-1.21925e-015	-1.12434e-014	-5.78952e-015	-2.20914e-015	5.62287e-015	4.23201e-016	-4.2066e-015	-1.06946e-014	-5.14106e-015	-7.63347e-015	-8.93215e-015	-1.76356e-015	-3.38019e-015	-1.03193e-015	-2.77798e-015
-1.55983e-015	-2.39676e-016	-3.35993e-015	1.41003e-015	-4.00532e-016	-7.89623e-015	-4.30749e-015	-1.11575e-014	-1.86332e-015	-4.32083e-015	-1.4678e-015	-1.1041e-014	-5.96998e-015	-2.21155e-015	5.6108e-015	4.55144e-016	-4.12001e-015	-1.07442e-014	-5.3412e-015	-7.82112e-015	-8.88764e-015	-1.80637e-015	-3.30487e-015	-9.93677e-016	-2.79283e-015
-1.47431e-015	-3.93098e-016	-3.4348e-015	1.56872e-015	-6.44317e-016	-8.2641e-015	-4.57129e-015	-1.13875e-014	-1.63421e-015	-3.94881e-015	-1.70518e-015	-1.0779e-014	-6.13361e-015	-2.21225e-015	5.61939e-015	5.28459e-016	-4.0158e-015	-1.07394e-014	-5.52262e-015	-7.9701e-015	-8.80979e-015	-1.84164e-015	-3.22717e-015	-9.55521e-016	-2.79045e-015
-1.391e-015	-5.71403e-016	-3.50761e-015	1.7807e-015	-8.27067e-016	-8.55533e-015	-4.76585e-015	-1.15612e-014	-1.39866e-015	-3.58718e-015	-1.93029e-015	-1.04587e-014	-6.2799e-015	-2.211e-015	5.64994e-015	6.43136e-016	-3.89516e-015	-1.06812e-014	-5.68235e-015	-8.07896e-015	-8.69827e-015	-1.86958e-015	-3.14782e-015	-9.18496e-016	-2.77008e-015
-1.30971e-015	-7.7224e-016	-3.57766e-015	2.04496e-015	-9.4655e-016	-8.7674e-015	-4.88985e-015	-1.16768e-014	-1.15901e-015	-3.23847e-015	-2.14228e-015	-1.0081e-014	-6.40918e-015	-2.20689e-015	5.70275e-015	7.98647e-016	-3.75919e-015	-1.05706e-014	-5.81748e-015	-8.14642e-015	-8.55383e-015	-1.88914e-015	-3.06689e-015	-8.82995e-016	-2.73112e-015
-1.23073e-015	-9.94603e-016	-3.64371e-015	2.35943e-015	-1.00117e-015	-8.89933e-015	-4.94309e-015	-1.17324e-014	-9.16473e-016	-2.90478e-015	-2.34021e-015	-9.64865e-015	-6.52128e-015	-2.19995e-015	5.77762e-015	9.93517e-016	-3.60891e-015	-1.04089e-014	-5.92529e-015	-8.17175e-015	-8.37684e-015	-1.90054e-015	-2.9846e-015	-8.49477e-016	-2.6729e-015
-1.15394e-015	-1.23572e-015	-3.70528e-015	2.72199e-015	-9.90129e-016	-8.95146e-015	-4.92613e-015	-1.17273e-014	-6.73548e-016	-2.58789e-015	-2.52236e-015	-9.16502e-015	-6.61576e-015	-2.18958e-015	5.87557e-015	1.22556e-015	-3.44584e-015	-1.01983e-014	-6.00244e-015	-8.15463e-015	-8.16742e-015	-1.90313e-015	-2.90122e-015	-8.18503e-016	-2.59519e-015
-1.0802e-015	-1.49286e-015	-3.76188e-015	3.12918e-015	-9.1305e-016	-8.92392e-015	-4.84087e-015	-1.16613e-014	-4.3166e-016	-2.28881e-015	-2.68861e-015	-8.63256e-015	-6.69334e-015	-2.17493e-015	5.99591e-015	1.49248e-015	-3.27128e-015	-9.94062e-015	-6.04723e-015	-8.09463e-015	-7.92627e-015	-1.89638e-015	-2.81626e-015	-7.91092e-016	-2.49908e-015
-1.00982e-015	-1.76341e-015	-3.8129e-015	3.57743e-015	-7.70566e-016	-8.81815e-015	-4.68893e-015	-1.15343e-014	-1.93042e-016	-2.00883e-015	-2.83836e-015	-8.05466e-015	-6.75391e-015	-2.15592e-015	6.13792e-015	1.79224e-015	-3.08649e-015	-9.6382e-015	-6.0572e-015	-7.99181e-015	-7.65496e-015	-1.88038e-015	-2.73063e-015	-7.67734e-016	-2.38508e-015
-9.43167e-016	-2.04438e-015	-3.8574e-015	4.06197e-015	-5.63883e-016	-8.63637e-015	-4.47319e-015	-1.13473e-014	3.95682e-017	-1.74989e-015	-2.97198e-015	-7.43581e-015	-6.79752e-015	-2.13294e-015	6.30006e-015	2.12185e-015	-2.89264e-015	-9.29469e-015	-6.03117e-015	-7.8464e-015	-7.35499e-015	-1.8545e-015	-2.64458e-015	-7.48639e-016	-2.25432e-015
-8.80981e-016	-2.33312e-015	-3.89505e-015	4.57787e-015	-2.95326e-016	-8.38124e-015	-4.19697e-015	-1.11012e-014	2.64059e-016	-1.51304e-015	-3.08881e-015	-6.78125e-015	-6.825e-015	-2.10546e-015	6.48113e-015	2.47736e-015	-2.69075e-015	-8.91288e-015	-5.9681e-015	-7.6594e-015	-7.02774e-015	-1.81745e-015	-2.55714e-015	-7.34278e-016	-2.10812e-015
-8.23181e-016	-2.62716e-015	-3.9258e-015	5.12007e-015	3.27539e-017	-8.05665e-015	-3.86445e-015	-1.07981e-014	4.7856e-016	-1.29867e-015	-3.18872e-015	-6.09642e-015	-6.83727e-015	-2.07377e-015	6.67927e-015	2.85507e-015	-2.48266e-015	-8.49646e-015	-5.86711e-015	-7.43191e-015	-6.67569e-015	-1.76946e-015	-2.46859e-015	-7.25318e-016	-1.94764e-015
-7.70352e-016	-2.92323e-015	-3.94938e-015	5.68282e-015	4.16884e-016	-7.66728e-015	-3.47975e-015	-1.04404e-014	6.81101e-016	-1.10789e-015	-3.27225e-015	-5.38509e-015	-6.83519e-015	-2.03748e-015	6.89207e-015	3.25131e-015	-2.26928e-015	-8.0492e-015	-5.72799e-015	-7.1653e-015	-6.30052e-015	-1.71111e-015	-2.37858e-015	-7.22247e-016	-1.77471e-015
-7.22988e-016	-3.21865e-015	-3.965e-015	6.26015e-015	8.52489e-016	-7.21817e-015	-3.04854e-015	-1.00313e-014	8.69208e-016	-9.40635e-016	-3.3397e-015	-4.65262e-015	-6.81941e-015	-1.99709e-015	7.11771e-015	3.66197e-015	-2.05196e-015	-7.57511e-015	-5.55126e-015	-6.86072e-015	-5.90402e-015	-1.64234e-015	-2.28692e-015	-7.25354e-016	-1.59126e-015
-6.81777e-016	-3.51041e-015	-3.97251e-015	6.84611e-015	1.33515e-015	-6.71625e-015	-2.57573e-015	-9.57461e-015	1.04114e-015	-7.97209e-016	-3.39161e-015	-3.90436e-015	-6.7904e-015	-1.95359e-015	7.3535e-015	4.08214e-015	-1.83146e-015	-7.07792e-015	-5.33708e-015	-6.51994e-015	-5.48888e-015	-1.56262e-015	-2.19372e-015	-7.34986e-016	-1.39938e-015
-6.46955e-016	-3.7962e-015	-3.97174e-015	7.43375e-015	1.85987e-015	-6.16744e-015	-2.06823e-015	-9.07472e-015	1.19523e-015	-6.77817e-016	-3.42886e-015	-3.14658e-015	-6.74962e-015	-1.90727e-015	7.59647e-015	4.50744e-015	-1.60909e-015	-6.56172e-015	-5.08613e-015	-6.14579e-015	-5.05811e-015	-1.47153e-015	-2.09854e-015	-7.51352e-016	-1.20129e-015
-6.192e-016	-4.07318e-015	-3.96276e-015	8.01623e-015	2.42092e-015	-5.5788e-015	-1.53216e-015	-8.53686e-015	1.32977e-015	-5.81874e-016	-3.4521e-015	-2.38584e-015	-6.69776e-015	-1.85868e-015	7.84336e-015	4.93316e-015	-1.3862e-015	-6.03089e-015	-4.79956e-015	-5.74056e-015	-4.61441e-015	-1.36901e-015	-2.00058e-015	-7.7443e-016	-9.99674e-016
-5.98461e-016	-4.3385e-015	-3.94532e-015	8.58768e-015	3.01198e-015	-4.95725e-015	-9.73394e-016	-7.96646e-015	1.44342e-015	-5.09226e-016	-3.46218e-015	-1.62805e-015	-6.63595e-015	-1.8089e-015	8.09047e-015	5.35468e-015	-1.16432e-015	-5.48996e-015	-4.47985e-015	-5.30735e-015	-4.16086e-015	-1.25527e-015	-1.89934e-015	-8.04682e-016	-7.9735e-016
-5.85247e-016	-4.59056e-015	-3.91958e-015	9.14134e-015	3.62642e-015	-4.31015e-015	-3.99118e-016	-7.3696e-015	1.53404e-015	-4.58851e-016	-3.46012e-015	-8.79531e-016	-6.56558e-015	-1.75909e-015	8.33474e-015	5.7674e-015	-9.44299e-016	-4.9432e-015	-4.12877e-015	-4.84977e-015	-3.7007e-015	-1.13039e-015	-1.7943e-015	-8.41349e-016	-5.96564e-016
-5.79798e-016	-4.8273e-015	-3.88585e-015	9.67081e-015	4.25788e-015	-3.64538e-015	1.83567e-016	-6.75213e-015	1.60058e-015	-4.29761e-016	-3.44691e-015	-1.46032e-016	-6.48764e-015	-1.70998e-015	8.57221e-015	6.16632e-015	-7.27212e-016	-4.39524e-015	-3.74882e-015	-4.37096e-015	-3.23688e-015	-9.94568e-016	-1.68577e-015	-8.84511e-016	-3.99911e-016
-5.8229e-016	-5.0469e-015	-3.84404e-015	1.01698e-014	4.89997e-015	-2.97136e-015	7.68514e-016	-6.12042e-015	1.64224e-015	-4.20458e-016	-3.42356e-015	5.67551e-016	-6.40282e-015	-1.66259e-015	8.79918e-015	6.54718e-015	-5.14229e-016	-3.85007e-015	-3.3432e-015	-3.87418e-015	-2.77245e-015	-8.48634e-016	-1.573e-015	-9.33718e-016	-2.09761e-016
-5.92516e-016	-5.24774e-015	-3.79463e-015	1.06322e-014	5.54488e-015	-2.29597e-015	1.3485e-015	-5.48099e-015	1.65842e-015	-4.29984e-016	-3.39057e-015	1.25583e-015	-6.31204e-015	-1.61811e-015	9.01265e-015	6.90541e-015	-3.06328e-016	-3.31253e-015	-2.91544e-015	-3.36325e-015	-2.31069e-015	-6.92884e-016	-1.45546e-015	-9.88425e-016	-2.83404e-017
-6.10216e-016	-5.42838e-015	-3.73813e-015	1.10524e-014	6.18574e-015	-1.62697e-015	1.91696e-015	-4.84031e-015	1.64858e-015	-4.57311e-016	-3.34904e-015	1.91345e-015	-6.21634e-015	-1.57856e-015	9.20874e-015	7.23682e-015	-1.04556e-016	-2.78678e-015	-2.46942e-015	-2.84158e-015	-1.85466e-015	-5.27322e-016	-1.33346e-015	-1.04846e-015	1.41851e-016
-6.35939e-016	-5.58763e-015	-3.67517e-015	1.14253e-014	6.81561e-015	-9.72193e-016	2.46738e-015	-4.20513e-015	1.61194e-015	-5.00564e-016	-3.30042e-015	2.53544e-015	-6.11644e-015	-1.54551e-015	9.38345e-015	7.53766e-015	9.01144e-017	-2.2765e-015	-2.00833e-015	-2.31212e-015	-1.40734e-015	-3.5323e-016	-1.20647e-015	-1.11314e-015	2.98854e-016
-6.69701e-016	-5.72485e-015	-3.60634e-015	1.17463e-014	7.42746e-015	-3.39713e-016	2.99397e-015	-3.58259e-015	1.54877e-015	-5.58009e-016	-3.24587e-015	3.11693e-015	-6.01318e-015	-1.51963e-015	9.53256e-015	7.80399e-015	2.76549e-016	-1.78507e-015	-1.53618e-015	-1.77921e-015	-9.72241e-016	-1.71915e-016	-1.07402e-015	-1.18144e-015	4.40768e-016
-7.11354e-016	-5.83909e-015	-3.53211e-015	1.20108e-014	8.01457e-015	2.63213e-016	3.4909e-015	-2.97911e-015	1.45912e-015	-6.28067e-016	-3.18609e-015	3.65356e-015	-5.90685e-015	-1.50218e-015	9.65326e-015	8.03311e-015	4.53417e-016	-1.31515e-015	-1.05714e-015	-1.24688e-015	-5.52344e-016	1.54147e-017	-9.36381e-016	-1.2526e-015	5.65782e-016
-7.59827e-016	-5.92995e-015	-3.45355e-015	1.22148e-014	8.5707e-015	8.29213e-016	3.95294e-015	-2.40132e-015	1.34368e-015	-7.08833e-016	-3.1225e-015	4.14184e-015	-5.79806e-015	-1.49459e-015	9.74267e-015	8.22096e-015	6.20629e-016	-8.70356e-016	-5.75408e-016	-7.1919e-016	-1.50143e-016	2.08017e-016	-7.93524e-016	-1.32529e-015	6.72748e-016
-8.15013e-016	-5.99696e-015	-3.37108e-015	1.23554e-014	9.0892e-015	1.35189e-015	4.37509e-015	-1.85539e-015	1.20373e-015	-7.98788e-016	-3.05593e-015	4.57817e-015	-5.68769e-015	-1.49809e-015	9.79749e-015	8.36489e-015	7.77193e-016	-4.53439e-016	-9.4833e-017	-1.9942e-016	2.3185e-016	4.04577e-016	-6.45367e-016	-1.39813e-015	7.60751e-016
-8.76264e-016	-6.04042e-015	-3.28548e-015	1.24299e-014	9.56396e-015	1.82495e-015	4.75269e-015	-1.34728e-015	1.04011e-015	-8.96065e-016	-2.98657e-015	4.95974e-015	-5.57603e-015	-1.51338e-015	9.8152e-015	8.46273e-015	9.22371e-016	-6.66093e-017	3.80589e-016	3.08881e-016	5.91818e-016	6.04252e-016	-4.92256e-016	-1.46983e-015	8.28295e-016
-9.42991e-016	-6.06122e-015	-3.19763e-015	1.24361e-014	9.99034e-015	2.24307e-015	5.0822e-015	-8.82387e-016	8.5451e-016	-9.98886e-016	-2.91481e-015	5.28431e-015	-5.46355e-015	-1.54105e-015	9.79358e-015	8.51327e-015	1.05558e-015	2.88287e-016	8.46492e-016	8.02121e-016	9.28125e-016	8.05291e-016	-3.34322e-016	-1.53906e-015	8.75235e-016
-1.01477e-015	-6.06031e-015	-3.10857e-015	1.23727e-014	1.03636e-014	2.60205e-015	5.36135e-015	-4.65651e-016	6.47861e-016	-1.105e-015	-2.84138e-015	5.55032e-015	-5.35023e-015	-1.58233e-015	9.73111e-015	8.51503e-015	1.17583e-015	6.09299e-016	1.29882e-015	1.27729e-015	1.23875e-015	1.00603e-015	-1.72594e-016	-1.60448e-015	9.01442e-016
-1.0899e-015	-6.03813e-015	-3.01902e-015	1.22393e-014	1.06797e-014	2.89824e-015	5.58693e-015	-1.01667e-016	4.22357e-016	-1.21299e-015	-2.76715e-015	5.75693e-015	-5.23633e-015	-1.63756e-015	9.62611e-015	8.46763e-015	1.28241e-015	8.95063e-016	1.73383e-015	1.73138e-015	1.52199e-015	1.20508e-015	-7.01297e-018	-1.66459e-015	9.06675e-016
-1.16796e-015	-5.99551e-015	-2.92957e-015	1.20366e-014	1.09349e-014	3.12821e-015	5.75711e-015	2.06138e-016	1.80091e-016	-1.3213e-015	-2.69222e-015	5.90366e-015	-5.12256e-015	-1.70748e-015	9.47739e-015	8.37082e-015	1.37507e-015	1.14507e-015	2.14834e-015	2.16104e-015	1.77694e-015	1.40059e-015	1.62209e-016	-1.71817e-015	8.9153e-016
-1.2482e-015	-5.93359e-015	-2.84114e-015	1.17651e-014	1.11261e-014	3.28975e-015	5.87064e-015	4.54769e-016	-7.65787e-017	-1.42819e-015	-2.6165e-015	5.99058e-015	-5.00929e-015	-1.79252e-015	9.28406e-015	8.22476e-015	1.45326e-015	1.35893e-015	2.53836e-015	2.56352e-015	2.00282e-015	1.59108e-015	3.33885e-016	-1.76387e-015	8.57078e-016
-1.32949e-015	-5.85405e-015	-2.75418e-015	1.14266e-014	1.12515e-014	3.38096e-015	5.92693e-015	6.41647e-016	-3.45147e-016	-1.53175e-015	-2.54009e-015	6.01921e-015	-4.89593e-015	-1.89216e-015	9.04532e-015	8.02994e-015	1.51648e-015	1.53668e-015	2.90135e-015	2.93649e-015	2.19908e-015	1.77503e-015	5.07103e-016	-1.80019e-015	8.0469e-016
-1.41075e-015	-5.75866e-015	-2.66939e-015	1.10226e-014	1.13091e-014	3.40106e-015	5.92669e-015	7.65365e-016	-6.22861e-016	-1.63005e-015	-2.46275e-015	5.99021e-015	-4.78213e-015	-2.0061e-015	8.76204e-015	7.78696e-015	1.56464e-015	1.67796e-015	3.23533e-015	3.27776e-015	2.36512e-015	1.95094e-015	6.80692e-016	-1.82572e-015	7.35789e-016
-1.49078e-015	-5.64861e-015	-2.58735e-015	1.05555e-014	1.1298e-014	3.34958e-015	5.87061e-015	8.24599e-016	-9.07126e-016	-1.72211e-015	-2.38433e-015	5.90518e-015	-4.66818e-015	-2.13381e-015	8.435e-015	7.4979e-015	1.5979e-015	1.78339e-015	3.5376e-015	3.58542e-015	2.50132e-015	2.11685e-015	8.5381e-016	-1.83946e-015	6.52738e-016
-1.56889e-015	-5.52496e-015	-2.50906e-015	1.00294e-014	1.12182e-014	3.22779e-015	5.75951e-015	8.18912e-016	-1.19541e-015	-1.80664e-015	-2.30427e-015	5.76707e-015	-4.55401e-015	-2.27467e-015	8.0656e-015	7.16469e-015	1.61541e-015	1.85386e-015	3.80623e-015	3.85817e-015	2.60798e-015	2.27094e-015	1.02577e-015	-1.84004e-015	5.5774e-016
-1.64347e-015	-5.38985e-015	-2.43446e-015	9.44823e-015	1.10698e-014	3.03712e-015	5.59548e-015	7.48513e-016	-1.4847e-015	-1.88172e-015	-2.22283e-015	5.57924e-015	-4.43935e-015	-2.42716e-015	7.65532e-015	6.79004e-015	1.61736e-015	1.89035e-015	4.03919e-015	4.09495e-015	2.68596e-015	2.41183e-015	1.19508e-015	-1.8261e-015	4.52625e-016
-1.71329e-015	-5.24542e-015	-2.3642e-015	8.81569e-015	1.08542e-014	2.7796e-015	5.38107e-015	6.15428e-016	-1.77191e-015	-1.94668e-015	-2.13952e-015	5.34613e-015	-4.32438e-015	-2.59053e-015	7.20632e-015	6.37674e-015	1.60366e-015	1.89412e-015	4.23615e-015	4.29432e-015	2.73602e-015	2.53753e-015	1.36091e-015	-1.79667e-015	3.39697e-016
-1.77701e-015	-5.09301e-015	-2.29867e-015	8.13747e-015	1.05731e-014	2.45895e-015	5.11928e-015	4.22568e-016	-2.05396e-015	-2.00062e-015	-2.05392e-015	5.07166e-015	-4.20886e-015	-2.76287e-015	6.72117e-015	5.9276e-015	1.57444e-015	1.8664e-015	4.39678e-015	4.45609e-015	2.7593e-015	2.64655e-015	1.52194e-015	-1.75112e-015	2.2246e-016
-1.83345e-015	-4.93444e-015	-2.23829e-015	7.41815e-015	1.02287e-014	2.07871e-015	4.81413e-015	1.72604e-016	-2.32847e-015	-2.04309e-015	-1.96552e-015	4.76034e-015	-4.09251e-015	-2.94227e-015	6.20292e-015	5.44655e-015	1.53048e-015	1.81022e-015	4.52093e-015	4.58101e-015	2.75721e-015	2.73783e-015	1.67664e-015	-1.68828e-015	1.04028e-016
-1.88132e-015	-4.77103e-015	-2.18314e-015	6.66337e-015	9.82412e-015	1.6433e-015	4.46961e-015	-1.31228e-016	-2.5927e-015	-2.07323e-015	-1.87365e-015	4.41819e-015	-3.975e-015	-3.12739e-015	5.65557e-015	4.93655e-015	1.47158e-015	1.72772e-015	4.6085e-015	4.66903e-015	2.73125e-015	2.81065e-015	1.82388e-015	-1.60772e-015	-1.30466e-017
-1.92005e-015	-4.60469e-015	-2.13308e-015	5.87978e-015	9.3628e-015	1.15754e-015	4.08951e-015	-4.84564e-016	-2.84376e-015	-2.09093e-015	-1.77806e-015	4.05019e-015	-3.85688e-015	-3.31589e-015	5.08278e-015	4.40199e-015	1.3988e-015	1.62162e-015	4.66025e-015	4.72021e-015	2.68351e-015	2.86431e-015	1.96265e-015	-1.50899e-015	-1.25986e-016
-1.94908e-015	-4.43688e-015	-2.08867e-015	5.07332e-015	8.84935e-015	6.273e-016	3.67852e-015	-8.82756e-016	-3.07837e-015	-2.09545e-015	-1.67802e-015	3.66179e-015	-3.73811e-015	-3.50538e-015	4.48881e-015	3.84759e-015	1.31282e-015	1.49453e-015	4.67662e-015	4.73593e-015	2.61662e-015	2.89779e-015	2.09164e-015	-1.39239e-015	-2.32184e-016
-1.96748e-015	-4.26828e-015	-2.0497e-015	4.25029e-015	8.28813e-015	5.82545e-017	3.24171e-015	-1.32008e-015	-3.29377e-015	-2.08687e-015	-1.57322e-015	3.25928e-015	-3.61863e-015	-3.69398e-015	3.87799e-015	3.2777e-015	1.21394e-015	1.34888e-015	4.65875e-015	4.71712e-015	2.53214e-015	2.91049e-015	2.20942e-015	-1.25773e-015	-3.2867e-016
-1.97389e-015	-4.09971e-015	-2.0154e-015	3.41761e-015	7.68411e-015	-5.42988e-016	2.78388e-015	-1.79084e-015	-3.48718e-015	-2.06515e-015	-1.4634e-015	2.84838e-015	-3.49854e-015	-3.87969e-015	3.25533e-015	2.69644e-015	1.10321e-015	1.18803e-015	4.60818e-015	4.66504e-015	2.43279e-015	2.9022e-015	2.31511e-015	-1.10521e-015	-4.12719e-016
-1.96761e-015	-3.93238e-015	-1.98574e-015	2.58121e-015	7.043e-015	-1.1703e-015	2.31014e-015	-2.28901e-015	-3.65624e-015	-2.03081e-015	-1.34835e-015	2.43565e-015	-3.37826e-015	-4.05958e-015	2.62634e-015	2.10841e-015	9.82079e-016	1.01497e-015	4.52746e-015	4.58116e-015	2.32103e-015	2.87268e-015	2.40789e-015	-9.35514e-016	-4.81881e-016
-1.94802e-015	-3.76684e-015	-1.9605e-015	1.74811e-015	6.37053e-015	-1.81737e-015	1.82614e-015	-2.80756e-015	-3.79891e-015	-1.98429e-015	-1.22677e-015	2.02785e-015	-3.25825e-015	-4.23067e-015	1.99627e-015	1.5181e-015	8.51781e-016	8.32128e-016	4.4186e-015	4.46721e-015	2.19903e-015	2.82287e-015	2.48662e-015	-7.4904e-016	-5.33935e-016
-1.91443e-015	-3.60389e-015	-1.93957e-015	9.24674e-016	5.67232e-015	-2.47689e-015	1.33708e-015	-3.33977e-015	-3.91493e-015	-1.92521e-015	-1.09876e-015	1.63152e-015	-3.13857e-015	-4.39073e-015	1.36921e-015	9.30307e-016	7.13764e-016	6.4258e-016	4.28409e-015	4.32542e-015	2.06908e-015	2.75263e-015	2.55042e-015	-5.46834e-016	-5.67105e-016
-1.86716e-015	-3.4438e-015	-1.92234e-015	1.16835e-016	4.95453e-015	-3.1419e-015	8.4783e-016	-3.87945e-015	-4.00207e-015	-1.8544e-015	-9.63924e-016	1.2529e-015	-3.01957e-015	-4.53654e-015	7.50189e-016	3.49118e-016	5.69591e-016	4.49501e-016	4.12651e-015	4.15785e-015	1.9339e-015	2.66195e-015	2.59871e-015	-3.30359e-016	-5.79228e-016
-1.80599e-015	-3.28685e-015	-1.90845e-015	-6.70074e-016	4.22325e-015	-3.8059e-015	3.62987e-016	-4.41938e-015	-4.05853e-015	-1.77329e-015	-8.22381e-016	8.97381e-016	-2.90137e-015	-4.66592e-015	1.44261e-016	-2.21438e-016	4.20598e-016	2.55896e-016	3.94903e-015	3.96722e-015	1.79588e-015	2.55191e-015	2.63147e-015	-1.00962e-016	-5.68462e-016
-1.73132e-015	-3.1334e-015	-1.89704e-015	-1.43012e-015	3.48421e-015	-4.46203e-015	-1.13137e-016	-4.95194e-015	-4.08348e-015	-1.68184e-015	-6.73952e-016	5.70199e-016	-2.78452e-015	-4.77677e-015	-4.43125e-016	-7.77282e-016	2.67601e-016	6.43661e-017	3.75459e-015	3.75575e-015	1.65662e-015	2.42341e-015	2.64823e-015	1.40157e-016	-5.34354e-016
-1.64339e-015	-2.98326e-015	-1.88705e-015	-2.15776e-015	2.74377e-015	-5.10365e-015	-5.76001e-016	-5.47075e-015	-4.07551e-015	-1.58055e-015	-5.18467e-016	2.76828e-016	-2.66986e-015	-4.86656e-015	-1.00673e-015	-1.31451e-015	1.11482e-016	-1.22315e-016	3.54654e-015	3.52616e-015	1.51794e-015	2.27743e-015	2.6486e-015	3.91432e-016	-4.7628e-016
-1.54246e-015	-2.83661e-015	-1.87826e-015	-2.84822e-015	2.00783e-015	-5.72484e-015	-1.02087e-015	-5.96947e-015	-4.03453e-015	-1.47025e-015	-3.5643e-016	2.22048e-017	-2.55826e-015	-4.93328e-015	-1.54204e-015	-1.82974e-015	-4.55885e-017	-3.01441e-016	3.32809e-015	3.28168e-015	1.38185e-015	2.11596e-015	2.63259e-015	6.50297e-016	-3.93901e-016
-1.4294e-015	-2.69297e-015	-1.86993e-015	-3.4973e-015	1.28264e-015	-6.31869e-015	-1.44385e-015	-6.44108e-015	-3.96042e-015	-1.3514e-015	-1.88224e-016	-1.89004e-016	-2.45055e-015	-4.97546e-015	-2.04488e-015	-2.31924e-015	-2.02009e-016	-4.70239e-016	3.10167e-015	3.02461e-015	1.25031e-015	1.94051e-015	2.60001e-015	9.14817e-016	-2.8756e-016
-1.3044e-015	-2.55235e-015	-1.86157e-015	-4.10055e-015	5.74193e-016	-6.8793e-015	-1.84179e-015	-6.87916e-015	-3.85328e-015	-1.2256e-015	-1.46226e-017	-3.52653e-016	-2.34733e-015	-4.99148e-015	-2.51073e-015	-2.77973e-015	-3.55779e-016	-6.26545e-016	2.87091e-015	2.75757e-015	1.12504e-015	1.7532e-015	2.55161e-015	1.18247e-015	-1.58457e-016
-1.16794e-015	-2.41407e-015	-1.85272e-015	-4.65421e-015	-1.12598e-016	-7.40248e-015	-2.21187e-015	-7.27737e-015	-3.71272e-015	-1.09347e-015	1.63923e-016	-4.65791e-016	-2.24882e-015	-4.97999e-015	-2.93594e-015	-3.20822e-015	-5.0551e-016	-7.67934e-016	2.63922e-015	2.48218e-015	1.00793e-015	1.55522e-015	2.48765e-015	1.45117e-015	-7.16297e-018
-1.02103e-015	-2.27762e-015	-1.84262e-015	-5.15531e-015	-7.72635e-016	-7.88304e-015	-2.55098e-015	-7.63106e-015	-3.53984e-015	-9.55689e-016	3.46817e-016	-5.25661e-016	-2.15622e-015	-4.93967e-015	-3.31714e-015	-3.60189e-015	-6.49831e-016	-8.91939e-016	2.40944e-015	2.20108e-015	9.00333e-016	1.34867e-015	2.40861e-015	1.71834e-015	1.64887e-016
-8.65033e-016	-2.14181e-015	-1.83088e-015	-5.60185e-015	-1.40129e-015	-8.31638e-015	-2.85687e-015	-7.93551e-015	-3.3355e-015	-8.12862e-016	5.33111e-016	-5.3028e-016	-2.07028e-015	-4.87005e-015	-3.65146e-015	-3.95958e-015	-7.87402e-016	-9.97594e-016	2.18484e-015	1.91752e-015	8.0322e-016	1.13574e-015	2.31499e-015	1.98165e-015	3.55731e-016
-7.00956e-016	-2.00573e-015	-1.81724e-015	-5.99129e-015	-1.99458e-015	-8.69888e-015	-3.12743e-015	-8.18653e-015	-3.10129e-015	-6.65734e-016	7.21757e-016	-4.78127e-016	-1.99124e-015	-4.77049e-015	-3.93657e-015	-4.27925e-015	-9.17163e-016	-1.08307e-015	1.96911e-015	1.63407e-015	7.17437e-016	9.19236e-016	2.2083e-015	2.23815e-015	5.63411e-016
-5.30403e-016	-1.86815e-015	-1.80093e-015	-6.32244e-015	-2.54838e-015	-9.02729e-015	-3.36092e-015	-8.38007e-015	-2.83875e-015	-5.15094e-016	9.11964e-016	-3.68249e-016	-1.91919e-015	-4.64116e-015	-4.17012e-015	-4.55968e-015	-1.03791e-015	-1.14678e-015	1.7649e-015	1.35277e-015	6.4379e-016	7.02084e-016	2.08963e-015	2.48562e-015	7.85419e-016
-3.54936e-016	-1.72884e-015	-1.78139e-015	-6.59416e-015	-3.05878e-015	-9.2987e-015	-3.55694e-015	-8.51279e-015	-2.54936e-015	-3.62401e-016	1.10216e-015	-2.00069e-016	-1.8557e-015	-4.48219e-015	-4.35058e-015	-4.79923e-015	-1.14787e-015	-1.1874e-015	1.57366e-015	1.07555e-015	5.82627e-016	4.86147e-016	1.96054e-015	2.72148e-015	1.01942e-015
-1.76493e-016	-1.58736e-015	-1.75809e-015	-6.80632e-015	-3.52287e-015	-9.51133e-015	-3.71501e-015	-8.58277e-015	-2.23463e-015	-2.08071e-016	1.29107e-015	2.63384e-017	-1.8009e-015	-4.29424e-015	-4.47719e-015	-4.9964e-015	-1.24644e-015	-1.20426e-015	1.39768e-015	8.05052e-016	5.34122e-016	2.73849e-016	1.82234e-015	2.94258e-015	1.26247e-015
3.14737e-018	-1.44262e-015	-1.73089e-015	-6.95918e-015	-3.93854e-015	-9.66393e-015	-3.83462e-015	-8.58903e-015	-1.89681e-015	-5.22575e-017	1.47765e-015	3.0941e-016	-1.75467e-015	-4.0776e-015	-4.5493e-015	-5.15183e-015	-1.3326e-015	-1.19725e-015	1.23878e-015	5.43225e-016	4.98652e-016	6.76666e-017	1.67646e-015	3.14661e-015	1.51088e-015
1.82728e-016	-1.29378e-015	-1.69891e-015	-7.05344e-015	-4.30387e-015	-9.75565e-015	-3.91595e-015	-8.53049e-015	-1.53825e-015	1.04678e-016	1.66079e-015	6.46883e-016	-1.71733e-015	-3.83377e-015	-4.56666e-015	-5.26556e-015	-1.40574e-015	-1.16545e-015	1.09883e-015	2.92013e-016	4.7638e-016	-1.30629e-016	1.52461e-015	3.33165e-015	1.76095e-015
3.60821e-016	-1.14048e-015	-1.6617e-015	-7.08986e-015	-4.61701e-015	-9.78551e-015	-3.9596e-015	-8.4071e-015	-1.1613e-015	2.61999e-016	1.83855e-015	1.03581e-015	-1.68867e-015	-3.56448e-015	-4.53005e-015	-5.33743e-015	-1.46507e-015	-1.10893e-015	9.78862e-016	5.25517e-017	4.67228e-016	-3.19196e-016	1.36843e-015	3.4956e-015	2.00982e-015
5.34706e-016	-9.82768e-016	-1.61928e-015	-7.07059e-015	-4.8768e-015	-9.75441e-015	-3.9666e-015	-8.21927e-015	-7.68007e-016	4.18963e-016	2.00982e-015	1.47295e-015	-1.66872e-015	-3.2719e-015	-4.44065e-015	-5.36816e-015	-1.51043e-015	-1.02751e-015	8.80032e-016	-1.73798e-016	4.71041e-016	-4.95773e-016	1.21042e-015	3.63628e-015	2.25458e-015
7.02957e-016	-8.20037e-016	-1.5714e-015	-6.99812e-015	-5.08305e-015	-9.66318e-015	-3.93793e-015	-7.968e-015	-3.60934e-016	5.75619e-016	2.1738e-015	1.95433e-015	-1.65781e-015	-2.95847e-015	-4.30037e-015	-5.359e-015	-1.54164e-015	-9.21543e-016	8.03456e-016	-3.85104e-016	4.87459e-016	-6.58802e-016	1.05217e-015	3.75152e-015	2.49164e-015
8.64638e-016	-6.51453e-016	-1.51812e-015	-6.87522e-015	-5.23572e-015	-9.51327e-015	-3.87516e-015	-7.65538e-015	5.76929e-017	7.32222e-016	2.32889e-015	2.47496e-015	-1.65472e-015	-2.62617e-015	-4.11184e-015	-5.31096e-015	-1.55974e-015	-7.91613e-016	7.49756e-016	-5.80248e-016	5.1581e-016	-8.07064e-016	8.95663e-016	3.84033e-015	2.71744e-015
1.01739e-015	-4.76732e-016	-1.45907e-015	-6.70444e-015	-5.33522e-015	-9.30666e-015	-3.77997e-015	-7.28335e-015	4.8533e-016	8.88486e-016	2.4741e-015	3.03002e-015	-1.65938e-015	-2.2783e-015	-3.87749e-015	-5.22568e-015	-1.56464e-015	-6.38359e-016	7.19711e-016	-7.58539e-016	5.55352e-016	-9.39254e-016	7.42921e-016	3.90135e-015	2.92895e-015
1.16007e-015	-2.95999e-016	-1.39414e-015	-6.48935e-015	-5.3824e-015	-9.04539e-015	-3.65442e-015	-6.85464e-015	9.19211e-016	1.04417e-015	2.60856e-015	3.61396e-015	-1.67063e-015	-1.91753e-015	-3.60027e-015	-5.10455e-015	-1.55625e-015	-4.63136e-016	7.1388e-016	-9.19107e-016	6.05273e-016	-1.05426e-015	5.95741e-016	3.93337e-015	3.1231e-015
1.29199e-015	-1.09142e-016	-1.32375e-015	-6.23359e-015	-5.37817e-015	-8.73212e-015	-3.50032e-015	-6.37327e-015	1.35695e-015	1.19937e-015	2.73146e-015	4.22048e-015	-1.68748e-015	-1.54696e-015	-3.28375e-015	-4.94975e-015	-1.53474e-015	-2.6714e-016	7.32514e-016	-1.06103e-015	6.64989e-016	-1.15156e-015	4.56534e-016	3.936e-015	3.29679e-015
1.41144e-015	8.36587e-017	-1.24808e-015	-5.94094e-015	-5.32468e-015	-8.36986e-015	-3.32048e-015	-5.84336e-015	1.79631e-015	1.35396e-015	2.84146e-015	4.84411e-015	-1.70877e-015	-1.16976e-015	-2.93208e-015	-4.7637e-015	-1.50113e-015	-5.14984e-017	7.7463e-016	-1.18394e-015	7.34292e-016	-1.2305e-015	3.26908e-016	3.90831e-015	3.44671e-015
1.51692e-015	2.82318e-016	-1.16727e-015	-5.61535e-015	-5.2247e-015	-7.96251e-015	-3.11748e-015	-5.2695e-015	2.2345e-015	1.5085e-015	2.93736e-015	5.47817e-015	-1.7336e-015	-7.88758e-016	-2.54891e-015	-4.54892e-015	-1.45651e-015	1.81738e-016	8.39319e-016	-1.28785e-015	8.1199e-016	-1.29095e-015	2.08868e-016	3.85039e-015	3.57072e-015
1.60809e-015	4.85804e-016	-1.08095e-015	-5.26083e-015	-5.07986e-015	-7.51351e-015	-2.89353e-015	-4.65679e-015	2.6693e-015	1.66334e-015	3.01858e-015	6.11554e-015	-1.76085e-015	-4.07226e-016	-2.13887e-015	-4.30741e-015	-1.40242e-015	4.31283e-016	9.26571e-016	-1.37271e-015	8.97215e-016	-1.33298e-015	1.04295e-016	3.7624e-015	3.66758e-015
1.68393e-015	6.93359e-016	-9.8978e-016	-4.88165e-015	-4.89307e-015	-7.02746e-015	-2.65128e-015	-4.01026e-015	3.09837e-015	1.81798e-015	3.08499e-015	6.74974e-015	-1.7891e-015	-2.89432e-017	-1.70657e-015	-4.04176e-015	-1.34012e-015	6.95406e-016	1.03555e-015	-1.43814e-015	9.89245e-016	-1.35642e-015	1.44969e-017	3.6447e-015	3.73538e-015
1.7436e-015	9.04813e-016	-8.93925e-016	-4.48242e-015	-4.66778e-015	-6.50906e-015	-2.39336e-015	-3.33606e-015	3.51941e-015	1.97204e-015	3.13567e-015	7.37372e-015	-1.81685e-015	3.42604e-016	-1.25696e-015	-3.75441e-015	-1.27025e-015	9.71834e-016	1.1648e-015	-1.48435e-015	1.08721e-015	-1.36153e-015	-5.95451e-017	3.49878e-015	3.77301e-015
1.78701e-015	1.11912e-015	-7.94116e-016	-4.06781e-015	-4.40753e-015	-5.9621e-015	-2.12248e-015	-2.63934e-015	3.93058e-015	2.12558e-015	3.17043e-015	7.98105e-015	-1.84277e-015	7.04605e-016	-7.94679e-016	-3.44795e-015	-1.19468e-015	1.25823e-015	1.31303e-015	-1.51088e-015	1.19017e-015	-1.349e-015	-1.16286e-016	3.32511e-015	3.78012e-015
1.81394e-015	1.33523e-015	-6.90569e-016	-3.64191e-015	-4.11562e-015	-5.39181e-015	-1.84098e-015	-1.9256e-015	4.32918e-015	2.27913e-015	3.18915e-015	8.56472e-015	-1.8652e-015	1.05338e-015	-3.25387e-016	-3.12555e-015	-1.11464e-015	1.55305e-015	1.47841e-015	-1.51844e-015	1.29762e-015	-1.32069e-015	-1.54506e-016	3.12503e-015	3.75605e-015
1.82451e-015	1.55188e-015	-5.83915e-016	-3.21015e-015	-3.79618e-015	-4.80375e-015	-1.55197e-015	-1.20147e-015	4.71393e-015	2.43257e-015	3.19175e-015	9.11787e-015	-1.8823e-015	1.3858e-015	1.46673e-016	-2.78989e-015	-1.03177e-015	1.85373e-015	1.65859e-015	-1.50725e-015	1.40938e-015	-1.27781e-015	-1.72908e-016	2.89998e-015	3.70057e-015
1.81808e-015	1.768e-015	-4.74757e-016	-2.77676e-015	-3.45278e-015	-4.2028e-015	-1.25778e-015	-4.73248e-016	5.08321e-015	2.58563e-015	3.17874e-015	9.63395e-015	-1.89214e-015	1.69875e-015	6.16028e-016	-2.44366e-015	-9.47692e-016	2.15784e-015	1.85207e-015	-1.47755e-015	1.525e-015	-1.22163e-015	-1.71733e-016	2.65219e-015	3.61421e-015
1.79517e-015	1.98282e-015	-3.6338e-016	-2.34614e-015	-3.08973e-015	-3.59444e-015	-9.60882e-016	2.53527e-016	5.43484e-015	2.73795e-015	3.15011e-015	1.01078e-014	-1.89344e-015	1.98913e-015	1.07764e-015	-2.08943e-015	-8.64146e-016	2.46271e-015	2.05666e-015	-1.43037e-015	1.64372e-015	-1.15387e-015	-1.50728e-016	2.38399e-015	3.49812e-015
1.75625e-015	2.19492e-015	-2.50311e-016	-1.92253e-015	-2.7111e-015	-2.98337e-015	-6.638e-016	9.73715e-016	5.76714e-015	2.88954e-015	3.10696e-015	1.05328e-014	-1.88488e-015	2.25529e-015	1.5268e-015	-1.72986e-015	-7.83466e-016	2.76592e-015	2.27041e-015	-1.36585e-015	1.7653e-015	-1.07679e-015	-1.0938e-016	2.09727e-015	3.35326e-015
1.70173e-015	2.40239e-015	-1.36013e-016	-1.50992e-015	-2.32094e-015	-2.37446e-015	-3.69119e-016	1.68092e-015	6.07882e-015	3.04024e-015	3.05004e-015	1.09035e-014	-1.86484e-015	2.49508e-015	1.95874e-015	-1.36759e-015	-7.06761e-016	3.06494e-015	2.49109e-015	-1.28476e-015	1.88901e-015	-9.92079e-016	-4.77128e-017	1.79507e-015	3.1815e-015
1.63288e-015	2.60489e-015	-2.08201e-017	-1.11208e-015	-1.92357e-015	-1.77253e-015	-7.9014e-017	2.36888e-015	6.36831e-015	3.18961e-015	2.97964e-015	1.1215e-014	-1.83175e-015	2.7068e-015	2.36908e-015	-1.00512e-015	-6.35477e-016	3.35723e-015	2.71566e-015	-1.18779e-015	2.01449e-015	-9.01142e-016	3.382e-017	1.48017e-015	2.98464e-015
1.55018e-015	2.80098e-015	9.47891e-017	-7.33182e-016	-1.52354e-015	-1.18266e-015	2.04257e-016	3.0323e-015	6.63442e-015	3.33675e-015	2.89635e-015	1.14633e-014	-1.78402e-015	2.88906e-015	2.75336e-015	-6.44508e-016	-5.71157e-016	3.6404e-015	2.94198e-015	-1.07684e-015	2.14124e-015	-8.06143e-016	1.34555e-016	1.15547e-015	2.76519e-015
1.45509e-015	2.98969e-015	2.10727e-016	-3.76121e-016	-1.12479e-015	-6.09735e-016	4.78816e-016	3.66615e-015	6.87622e-015	3.48067e-015	2.80106e-015	1.16455e-014	-1.72015e-015	3.04032e-015	3.10754e-015	-2.89234e-016	-5.15368e-016	3.9119e-015	3.16804e-015	-9.52842e-016	2.26944e-015	-7.09416e-016	2.52962e-016	8.23584e-016	2.52614e-015
1.34839e-015	3.16988e-015	3.26482e-016	-4.41586e-017	-7.3121e-016	-5.80892e-017	7.42023e-016	4.26512e-015	7.09236e-015	3.62151e-015	2.69504e-015	1.17591e-014	-1.63977e-015	3.15985e-015	3.42826e-015	5.86653e-017	-4.694e-016	4.16882e-015	3.39143e-015	-8.16586e-016	2.39926e-015	-6.12705e-016	3.88101e-016	4.88144e-016	2.27023e-015
1.23179e-015	3.3408e-015	4.41864e-016	2.59893e-016	-3.46455e-016	4.67868e-016	9.92038e-016	4.82473e-015	7.28194e-015	3.75858e-015	2.57917e-015	1.18013e-014	-1.54224e-015	3.24773e-015	3.71312e-015	3.97021e-016	-4.34163e-016	4.40877e-015	3.60986e-015	-6.69193e-016	2.53017e-015	-5.18262e-016	5.38436e-016	1.52476e-016	2.00043e-015
1.1067e-015	3.50095e-015	5.55881e-016	5.32657e-016	2.55638e-017	9.64236e-016	1.22662e-015	5.34114e-015	7.44434e-015	3.8906e-015	2.45456e-015	1.17706e-014	-1.42622e-015	3.30345e-015	3.95898e-015	7.24038e-016	-4.10693e-016	4.62943e-015	3.82085e-015	-5.11309e-016	2.66167e-015	-4.27808e-016	7.02007e-016	-1.80806e-016	1.71943e-015
9.75214e-016	3.64961e-015	6.68161e-016	7.71805e-016	3.81142e-016	1.4272e-015	1.44463e-015	5.81042e-015	7.57848e-015	4.017e-015	2.32274e-015	1.16665e-014	-1.29184e-015	3.32694e-015	4.16236e-015	1.0374e-015	-3.9978e-016	4.82825e-015	4.02196e-015	-3.44185e-016	2.79407e-015	-3.43656e-016	8.76473e-016	-5.08345e-016	1.43046e-015
8.38014e-016	3.78629e-015	7.78357e-016	9.75944e-016	7.17433e-016	1.85346e-015	1.64458e-015	6.22913e-015	7.6843e-015	4.13716e-015	2.18483e-015	1.14892e-014	-1.13842e-015	3.31942e-015	4.32153e-015	1.33505e-015	-4.02732e-016	5.00361e-015	4.2108e-015	-1.69283e-016	2.92703e-015	-2.67453e-016	1.06008e-015	-8.27162e-016	1.1366e-015
6.97046e-016	3.91097e-015	8.86366e-016	1.14301e-015	1.03093e-015	2.23935e-015	1.8248e-015	6.59426e-015	7.76173e-015	4.25004e-015	2.04206e-015	1.12402e-014	-9.6633e-016	3.28184e-015	4.43491e-015	1.61533e-015	-4.20117e-016	5.15334e-015	4.38512e-015	1.16191e-017	3.06098e-015	-2.00966e-016	1.25051e-015	-1.13374e-015	8.41408e-016
5.54097e-016	4.02296e-015	9.92251e-016	1.2718e-015	1.31872e-015	2.58205e-015	1.98422e-015	6.90308e-015	7.81013e-015	4.35382e-015	1.89612e-015	1.0921e-014	-7.75934e-016	3.21538e-015	4.50132e-015	1.87639e-015	-4.51704e-016	5.27582e-015	4.54234e-015	1.97161e-016	3.1961e-015	-1.45927e-016	1.44534e-015	-1.42497e-015	5.47712e-016
4.10684e-016	4.12215e-015	1.09579e-015	1.36065e-015	1.57738e-015	2.87979e-015	2.12226e-015	7.15383e-015	7.82898e-015	4.44793e-015	1.74799e-015	1.05342e-014	-5.6825e-016	3.12163e-015	4.51966e-015	2.11648e-015	-4.97464e-016	5.36964e-015	4.67988e-015	3.84891e-016	3.33178e-015	-1.03574e-016	1.64234e-015	-1.69821e-015	2.58677e-016
2.68092e-016	4.20803e-015	1.19661e-015	1.40912e-015	1.80457e-015	3.13068e-015	2.23735e-015	7.34477e-015	7.81791e-015	4.53114e-015	1.59949e-015	1.00827e-014	-3.44728e-016	3.0026e-015	4.49002e-015	2.33436e-015	-5.57243e-016	5.43352e-015	4.79638e-015	5.73917e-016	3.46731e-015	-7.51959e-017	1.83841e-015	-1.95081e-015	-2.26351e-017
1.28002e-016	4.28095e-015	1.29497e-015	1.41689e-015	1.99784e-015	3.33247e-015	2.32771e-015	7.47555e-015	7.77779e-015	4.60283e-015	1.45165e-015	9.57016e-015	-1.06529e-016	2.86064e-015	4.4128e-015	2.52906e-015	-6.30719e-016	5.46631e-015	4.89017e-015	7.63257e-016	3.60261e-015	-6.15275e-017	2.03118e-015	-2.18014e-015	-2.93735e-016
-7.93418e-018	4.34071e-015	1.39107e-015	1.3832e-015	2.15537e-015	3.48372e-015	2.39287e-015	7.54573e-015	7.70899e-015	4.66238e-015	1.30526e-015	9.00134e-015	1.45992e-016	2.69827e-015	4.28826e-015	2.69894e-015	-7.17673e-016	5.46633e-015	4.95965e-015	9.51126e-016	3.73725e-015	-6.35816e-017	2.21767e-015	-2.38474e-015	-5.52126e-016
-1.38187e-016	4.38812e-015	1.48473e-015	1.30773e-015	2.27501e-015	3.58356e-015	2.43232e-015	7.55548e-015	7.61171e-015	4.7082e-015	1.1618e-015	8.38058e-015	4.11378e-016	2.5184e-015	4.11688e-015	2.84313e-015	-8.17502e-016	5.43269e-015	5.00288e-015	1.13476e-015	3.87096e-015	-8.11845e-017	2.39537e-015	-2.56302e-015	-7.95337e-016
-2.60853e-016	4.42406e-015	1.57581e-015	1.19055e-015	2.3553e-015	3.6312e-015	2.44504e-015	7.50485e-015	7.48623e-015	4.73925e-015	1.02221e-015	7.71371e-015	6.88265e-016	2.32431e-015	3.9e-015	2.96032e-015	-9.2941e-016	5.3654e-015	5.01812e-015	1.31247e-015	4.00329e-015	-1.14665e-016	2.56116e-015	-2.71329e-015	-1.02132e-015
-3.74335e-016	4.44898e-015	1.66491e-015	1.03227e-015	2.39518e-015	3.62666e-015	2.43001e-015	7.39487e-015	7.3335e-015	4.75548e-015	8.87556e-016	7.00691e-015	9.74918e-016	2.11848e-015	3.63965e-015	3.05e-015	-1.05254e-015	5.26443e-015	5.0043e-015	1.4827e-015	4.13312e-015	-1.63502e-016	2.71267e-015	-2.8344e-015	-1.22833e-015
-4.7781e-016	4.46323e-015	1.7524e-015	8.33728e-016	2.39412e-015	3.56974e-015	2.38699e-015	7.22714e-015	7.15453e-015	4.75636e-015	7.59326e-016	6.26703e-015	1.26909e-015	1.90441e-015	3.33774e-015	3.11167e-015	-1.18542e-015	5.12973e-015	4.96071e-015	1.64318e-015	4.25939e-015	-2.27568e-016	2.84749e-015	-2.92545e-015	-1.41522e-015
-5.70454e-016	4.46751e-015	1.83838e-015	5.95737e-016	2.35167e-015	3.46083e-015	2.31604e-015	7.00319e-015	6.95042e-015	4.74148e-015	6.38185e-016	5.50044e-015	1.56845e-015	1.68547e-015	2.99612e-015	3.14462e-015	-1.32633e-015	4.96162e-015	4.88723e-015	1.79293e-015	4.38153e-015	-3.05263e-016	2.96343e-015	-2.98584e-015	-1.58097e-015
-6.51171e-016	4.46321e-015	1.9232e-015	3.19846e-016	2.26777e-015	3.30101e-015	2.21756e-015	6.72568e-015	6.72273e-015	4.70999e-015	5.24543e-016	4.71429e-015	1.87027e-015	1.46462e-015	2.61708e-015	3.1484e-015	-1.47359e-015	4.76127e-015	4.78337e-015	1.93077e-015	4.49905e-015	-3.95483e-016	3.05803e-015	-3.01585e-015	-1.72472e-015
-7.19114e-016	4.45172e-015	2.00709e-015	7.41975e-018	2.14242e-015	3.09155e-015	2.09147e-015	6.39741e-015	6.47289e-015	4.66171e-015	4.19783e-016	3.91557e-015	2.17256e-015	1.24581e-015	2.20387e-015	3.12254e-015	-1.62637e-015	4.52949e-015	4.64846e-015	2.05441e-015	4.61067e-015	-4.96874e-016	3.12986e-015	-3.01549e-015	-1.84563e-015
-7.73623e-016	4.43448e-015	2.0904e-015	-3.40044e-016	1.97617e-015	2.83466e-015	1.9374e-015	6.02136e-015	6.20217e-015	4.59692e-015	3.24663e-016	3.11191e-015	2.47283e-015	1.03254e-015	1.7593e-015	3.06701e-015	-1.78223e-015	4.26696e-015	4.48211e-015	2.16294e-015	4.71589e-015	-6.07773e-016	3.17674e-015	-2.98537e-015	-1.94375e-015
-8.14282e-016	4.41268e-015	2.17403e-015	-7.20411e-016	1.7698e-015	2.53239e-015	1.75563e-015	5.60137e-015	5.91244e-015	4.51645e-015	2.40037e-016	2.31006e-015	2.76894e-015	8.27906e-016	1.28661e-015	2.98212e-015	-1.93996e-015	3.97541e-015	4.28449e-015	2.25483e-015	4.8136e-015	-7.26163e-016	3.1976e-015	-2.92677e-015	-2.01966e-015
-8.40646e-016	4.38686e-015	2.2584e-015	-1.1315e-015	1.52463e-015	2.18783e-015	1.5468e-015	5.14159e-015	5.60576e-015	4.42078e-015	1.66584e-016	1.51757e-015	3.05847e-015	6.34559e-016	7.89281e-016	2.86821e-015	-2.09803e-015	3.65713e-015	4.05644e-015	2.3285e-015	4.90242e-015	-8.51018e-016	3.19136e-015	-2.84024e-015	-2.07383e-015
-8.52086e-016	4.35887e-015	2.34393e-015	-1.5714e-015	1.24214e-015	1.80356e-015	1.31154e-015	4.64611e-015	5.28437e-015	4.31052e-015	1.04421e-016	7.42338e-016	3.33944e-015	4.55704e-016	2.7111e-016	2.72525e-015	-2.25482e-015	3.31382e-015	3.79886e-015	2.38238e-015	4.98126e-015	-9.80507e-016	3.15683e-015	-2.72734e-015	-2.10699e-015
-8.48795e-016	4.33072e-015	2.43096e-015	-2.03689e-015	9.242e-016	1.38248e-015	1.05054e-015	4.11925e-015	4.95022e-015	4.18719e-015	5.41183e-017	-8.54929e-018	3.60936e-015	2.9357e-016	-2.63643e-016	2.55407e-015	-2.40849e-015	2.94783e-015	3.5132e-015	2.41609e-015	5.04932e-015	-1.11225e-015	3.09374e-015	-2.58962e-015	-2.12074e-015
-8.30305e-016	4.30289e-015	2.5196e-015	-2.52528e-015	5.7307e-016	9.28818e-016	7.65305e-016	3.56591e-015	4.6051e-015	4.05157e-015	1.62605e-017	-7.28933e-016	3.86604e-015	1.50515e-016	-8.11768e-016	2.35518e-015	-2.55762e-015	2.56169e-015	3.20087e-015	2.4287e-015	5.10518e-015	-1.24417e-015	3.00217e-015	-2.42912e-015	-2.11572e-015
-7.9677e-016	4.27655e-015	2.61035e-015	-3.03405e-015	1.90622e-016	4.45949e-016	4.57719e-016	2.99109e-015	4.25183e-015	3.90559e-015	-8.79916e-018	-1.41273e-015	4.10781e-015	2.90525e-017	-1.36912e-015	2.12988e-015	-2.70096e-015	2.15847e-015	2.86381e-015	2.41973e-015	5.14795e-015	-1.37464e-015	2.88251e-015	-2.24866e-015	-2.09314e-015
-7.48642e-016	4.2524e-015	2.70349e-015	-3.55989e-015	-2.20188e-016	-6.17765e-017	1.2877e-016	2.40005e-015	3.89272e-015	3.75019e-015	-2.12857e-017	-2.05339e-015	4.33298e-015	-6.84448e-017	-1.93198e-015	1.87881e-015	-2.83635e-015	1.74147e-015	2.50364e-015	2.38822e-015	5.17614e-015	-1.50165e-015	2.73472e-015	-2.05041e-015	-2.05482e-015
-6.8653e-016	4.23111e-015	2.79955e-015	-4.09916e-015	-6.56813e-016	-5.89565e-016	-2.19405e-016	1.79802e-015	3.53116e-015	3.58745e-015	-2.06785e-017	-2.64542e-015	4.54e-015	-1.41148e-016	-2.49645e-015	1.60282e-015	-2.96273e-015	1.31381e-015	2.12317e-015	2.33382e-015	5.18898e-015	-1.62263e-015	2.56037e-015	-1.83647e-015	-2.00258e-015
-6.10727e-016	4.21347e-015	2.89881e-015	-4.64887e-015	-1.11697e-015	-1.13331e-015	-5.84813e-016	1.19084e-015	3.17046e-015	3.4192e-015	-6.54638e-018	-3.18453e-015	4.72846e-015	-1.87171e-016	-3.058e-015	1.30373e-015	-3.07882e-015	8.7924e-016	1.72454e-015	2.2574e-015	5.18559e-015	-1.73592e-015	2.36091e-015	-1.60982e-015	-1.9382e-015
-5.21495e-016	4.19974e-015	3.00101e-015	-5.20583e-015	-1.59679e-015	-1.68839e-015	-9.65491e-016	5.84623e-016	2.81363e-015	3.24723e-015	2.12876e-017	-3.66597e-015	4.89664e-015	-2.05561e-016	-3.61271e-015	9.82822e-016	-3.1836e-015	4.41532e-016	1.31087e-015	2.15842e-015	5.16556e-015	-1.84074e-015	2.13786e-015	-1.37429e-015	-1.86344e-015
-4.19283e-016	4.19042e-015	3.10623e-015	-5.7664e-015	-2.09271e-015	-2.2493e-015	-1.35879e-015	-1.53354e-017	2.46367e-015	3.07329e-015	6.26553e-017	-4.08634e-015	5.04357e-015	-1.95886e-016	-4.15693e-015	6.4213e-016	-3.27597e-015	4.00388e-018	8.84214e-016	2.03697e-015	5.1282e-015	-1.93494e-015	1.89246e-015	-1.13282e-015	-1.78048e-015
-3.05358e-016	4.18593e-015	3.21472e-015	-6.32689e-015	-2.60109e-015	-2.81064e-015	-1.76207e-015	-6.03411e-016	2.12314e-015	2.89939e-015	1.1791e-016	-4.44285e-015	5.16827e-015	-1.5799e-016	-4.68721e-015	2.83413e-016	-3.35467e-015	-4.29426e-016	4.47735e-016	1.89358e-015	5.07278e-015	-2.01667e-015	1.62712e-015	-8.87848e-016	-1.6909e-015
-1.80526e-016	4.18664e-015	3.32683e-015	-6.88389e-015	-3.1187e-015	-3.36748e-015	-2.17207e-015	-1.17371e-015	1.79491e-015	2.72802e-015	1.87001e-016	-4.73369e-015	5.27116e-015	-9.17899e-017	-5.19977e-015	-9.15092e-017	-3.41964e-015	-8.55153e-016	4.27153e-018	1.72938e-015	4.99918e-015	-2.08505e-015	1.34473e-015	-6.42292e-016	-1.59689e-015
-4.61609e-017	4.19236e-015	3.44259e-015	-7.43379e-015	-3.64126e-015	-3.91557e-015	-2.58651e-015	-1.72114e-015	1.48157e-015	2.56157e-015	2.6932e-016	-4.95798e-015	5.3523e-015	1.94023e-018	-5.69113e-015	-4.807e-016	-3.47061e-015	-1.2699e-015	-4.42516e-016	1.54538e-015	4.90658e-015	-2.13972e-015	1.04798e-015	-3.99054e-016	-1.49983e-015
9.70611e-017	4.20313e-015	3.56203e-015	-7.97266e-015	-4.16461e-015	-4.44983e-015	-3.0018e-015	-2.24056e-015	1.18517e-015	2.40222e-015	3.64347e-016	-5.11496e-015	5.41162e-015	1.21587e-016	-6.15814e-015	-8.81929e-016	-3.50706e-015	-1.66989e-015	-8.8871e-016	1.34336e-015	4.79524e-015	-2.17896e-015	7.39749e-016	-1.61569e-016	-1.40122e-015
2.47851e-016	4.21829e-015	3.68433e-015	-8.49714e-015	-4.68528e-015	-4.96536e-015	-3.41452e-015	-2.72719e-015	9.07581e-016	2.25208e-015	4.71915e-016	-5.20485e-015	5.45006e-015	2.66271e-016	-6.59775e-015	-1.29248e-015	-3.52866e-015	-2.05213e-015	-1.33124e-015	1.12464e-015	4.6652e-015	-2.2025e-015	4.2226e-016	6.7577e-017	-1.30278e-015
4.05694e-016	4.23758e-015	3.80922e-015	-9.00336e-015	-5.19945e-015	-5.45732e-015	-3.82225e-015	-3.17635e-015	6.51603e-016	2.1138e-015	5.91188e-016	-5.22875e-015	5.46869e-015	4.34276e-016	-7.00735e-015	-1.70965e-015	-3.53555e-015	-2.41345e-015	-1.76772e-015	8.90755e-016	4.51675e-015	-2.21063e-015	9.84818e-017	2.85455e-016	-1.20527e-015
5.70016e-016	4.26107e-015	3.93673e-015	-9.48795e-015	-5.70337e-015	-5.92104e-015	-4.22178e-015	-3.58382e-015	4.2006e-016	1.98901e-015	7.22603e-016	-5.18834e-015	5.46818e-015	6.24206e-016	-7.38437e-015	-2.13128e-015	-3.52759e-015	-2.75026e-015	-2.19418e-015	6.43164e-016	4.35004e-015	-2.20276e-015	-2.27395e-016	4.89612e-016	-1.10938e-015
7.39371e-016	4.28828e-015	4.06639e-015	-9.94713e-015	-6.19344e-015	-6.35221e-015	-4.60981e-015	-3.94606e-015	2.14909e-016	1.87902e-015	8.66328e-016	-5.08558e-015	5.44983e-015	8.33835e-016	-7.72623e-015	-2.55566e-015	-3.50547e-015	-3.05954e-015	-2.60662e-015	3.84068e-016	4.16567e-015	-2.17985e-015	-5.51922e-016	6.77354e-016	-1.0163e-015
9.12645e-016	4.31812e-015	4.1976e-015	-1.03784e-014	-6.66637e-015	-6.74745e-015	-4.98343e-015	-4.25942e-015	3.67329e-017	1.78616e-015	1.02154e-015	-4.92421e-015	5.41523e-015	1.06068e-015	-8.03127e-015	-2.9802e-015	-3.47042e-015	-3.33911e-015	-3.00253e-015	1.15667e-016	3.9645e-015	-2.14288e-015	-8.71866e-016	8.46676e-016	-9.26964e-016
1.0885e-015	4.34976e-015	4.32994e-015	-1.07783e-014	-7.11826e-015	-7.10259e-015	-5.33973e-015	-4.52018e-015	-1.12739e-016	1.71192e-015	1.18717e-015	-4.70719e-015	5.36631e-015	1.3017e-015	-8.29816e-015	-3.40195e-015	-3.42243e-015	-3.586e-015	-3.37972e-015	-1.60072e-016	3.74835e-015	-2.09284e-015	-1.18405e-015	9.96286e-016	-8.41923e-016
1.26628e-015	4.38205e-015	4.46263e-015	-1.11443e-014	-7.54652e-015	-7.41431e-015	-5.67553e-015	-4.72552e-015	-2.32142e-016	1.65699e-015	1.36275e-015	-4.43872e-015	5.3048e-015	1.55392e-015	-8.52583e-015	-3.81814e-015	-3.36247e-015	-3.79812e-015	-3.73485e-015	-4.40912e-016	3.51747e-015	-2.03038e-015	-1.48533e-015	1.12444e-015	-7.61648e-016
1.44454e-015	4.41416e-015	4.59488e-015	-1.1474e-014	-7.94815e-015	-7.67973e-015	-5.98844e-015	-4.87331e-015	-3.21437e-016	1.6226e-015	1.54733e-015	-4.12327e-015	5.23268e-015	1.8143e-015	-8.71273e-015	-4.22643e-015	-3.29169e-015	-3.97408e-015	-4.06528e-015	-7.24769e-016	3.27323e-015	-1.95736e-015	-1.77255e-015	1.22981e-015	-6.86548e-016
1.6224e-015	4.44467e-015	4.72635e-015	-1.17644e-014	-8.32057e-015	-7.89628e-015	-6.27519e-015	-4.96264e-015	-3.80422e-016	1.60959e-015	1.74032e-015	-3.76619e-015	5.15178e-015	2.07983e-015	-8.85821e-015	-4.62465e-015	-3.21125e-015	-4.11287e-015	-4.36848e-015	-1.00929e-015	3.01725e-015	-1.87529e-015	-2.04318e-015	1.31141e-015	-6.16384e-016
1.79855e-015	4.47255e-015	4.85628e-015	-1.20132e-014	-8.66155e-015	-8.06156e-015	-6.53363e-015	-4.99273e-015	-4.08661e-016	1.6174e-015	1.9409e-015	-3.37404e-015	5.06364e-015	2.34703e-015	-8.96238e-015	-5.01043e-015	-3.12189e-015	-4.21374e-015	-4.64245e-015	-1.29126e-015	2.75138e-015	-1.78541e-015	-2.29394e-015	1.3686e-015	-5.51213e-016
1.9724e-015	4.49705e-015	4.98362e-015	-1.22194e-014	-8.96949e-015	-8.1737e-015	-6.76178e-015	-4.96309e-015	-4.06772e-016	1.64648e-015	2.1482e-015	-2.95275e-015	4.97026e-015	2.6128e-015	-9.02628e-015	-5.38115e-015	-3.02475e-015	-4.27629e-015	-4.88531e-015	-1.56977e-015	2.47701e-015	-1.69035e-015	-2.5222e-015	1.40145e-015	-4.90305e-016
2.14336e-015	4.51665e-015	5.10783e-015	-1.23812e-014	-9.24248e-015	-8.23216e-015	-6.95782e-015	-4.87384e-015	-3.75758e-016	1.69644e-015	2.36043e-015	-2.50843e-015	4.87404e-015	2.87377e-015	-9.04986e-015	-5.735e-015	-2.92132e-015	-4.30037e-015	-5.09515e-015	-1.84294e-015	2.19603e-015	-1.59251e-015	-2.72648e-015	1.40996e-015	-4.33331e-016
2.31041e-015	4.53025e-015	5.22774e-015	-1.24977e-014	-9.47895e-015	-8.23622e-015	-7.12086e-015	-4.72595e-015	-3.17356e-016	1.76709e-015	2.577e-015	-2.04775e-015	4.77626e-015	3.12686e-015	-9.03317e-015	-6.0694e-015	-2.81283e-015	-4.28633e-015	-5.2711e-015	-2.10835e-015	1.9103e-015	-1.49331e-015	-2.90486e-015	1.39454e-015	-3.7989e-016
2.47269e-015	4.53753e-015	5.34282e-015	-1.25681e-014	-9.67784e-015	-8.18603e-015	-7.24902e-015	-4.52018e-015	-2.32746e-016	1.85748e-015	2.79671e-015	-1.57674e-015	4.67888e-015	3.36927e-015	-8.97773e-015	-6.38317e-015	-2.70046e-015	-4.23464e-015	-5.41233e-015	-2.36353e-015	1.62181e-015	-1.39528e-015	-3.05515e-015	1.35544e-015	-3.29581e-016
2.62988e-015	4.53683e-015	5.45201e-015	-1.25917e-014	-9.83863e-015	-8.08177e-015	-7.34106e-015	-4.25791e-015	-1.23891e-016	1.9663e-015	3.01788e-015	-1.10203e-015	4.58383e-015	3.59798e-015	-8.88473e-015	-6.6748e-015	-2.58557e-015	-4.14619e-015	-5.51842e-015	-2.6063e-015	1.33229e-015	-1.30081e-015	-3.17604e-015	1.29379e-015	-2.81511e-016
2.78148e-015	4.52812e-015	5.55392e-015	-1.2569e-014	-9.96093e-015	-7.92385e-015	-7.39731e-015	-3.94268e-015	7.07138e-018	2.09236e-015	3.23901e-015	-6.30472e-016	4.4931e-015	3.81007e-015	-8.75632e-015	-6.94258e-015	-2.46886e-015	-4.02339e-015	-5.58894e-015	-2.83531e-015	1.04407e-015	-1.21143e-015	-3.2668e-015	1.21123e-015	-2.35515e-016
2.92632e-015	4.51054e-015	5.6477e-015	-1.24999e-014	-1.00454e-014	-7.71366e-015	-7.41726e-015	-3.57749e-015	1.5805e-016	2.23343e-015	3.4584e-015	-1.68748e-016	4.40807e-015	4.00299e-015	-8.59402e-015	-7.18537e-015	-2.35144e-015	-3.86748e-015	-5.62498e-015	-3.0491e-015	7.5917e-016	-1.12961e-015	-3.32716e-015	1.10923e-015	-1.90947e-016
3.06399e-015	4.48311e-015	5.73287e-015	-1.23847e-014	-1.00922e-014	-7.4537e-015	-7.40149e-015	-3.16502e-015	3.25496e-016	2.38812e-015	3.67465e-015	2.76875e-016	4.33034e-015	4.17456e-015	-8.39974e-015	-7.40214e-015	-2.23435e-015	-3.68064e-015	-5.62712e-015	-3.24638e-015	4.79025e-016	-1.05744e-015	-3.35723e-015	9.89553e-016	-1.46712e-016
3.19366e-015	4.44583e-015	5.80899e-015	-1.22247e-014	-1.01025e-014	-7.14613e-015	-7.3503e-015	-2.70926e-015	5.06593e-016	2.55378e-015	3.88609e-015	7.01506e-016	4.26068e-015	4.3224e-015	-8.17644e-015	-7.59199e-015	-2.11818e-015	-3.46469e-015	-5.59636e-015	-3.42537e-015	2.05658e-016	-9.95724e-016	-3.3572e-015	8.54269e-016	-1.02665e-016
3.31502e-015	4.39843e-015	5.87524e-015	-1.20216e-014	-1.00774e-014	-6.79321e-015	-7.2648e-015	-2.21441e-015	6.97583e-016	2.72801e-015	4.09127e-015	1.10011e-015	4.19985e-015	4.44458e-015	-7.92701e-015	-7.75423e-015	-2.00387e-015	-3.22293e-015	-5.53361e-015	-3.58624e-015	-5.94083e-017	-9.46987e-016	-3.32757e-015	7.05662e-016	-5.84764e-017
3.42794e-015	4.34093e-015	5.93069e-015	-1.17766e-014	-1.00181e-014	-6.39887e-015	-7.14623e-015	-1.68507e-015	8.9501e-016	2.90835e-015	4.28818e-015	1.46736e-015	4.14824e-015	4.53903e-015	-7.65477e-015	-7.88805e-015	-1.89207e-015	-2.95873e-015	-5.44079e-015	-3.72818e-015	-3.14307e-016	-9.12002e-016	-3.26951e-015	5.46493e-016	-1.36549e-017
3.53211e-015	4.27357e-015	5.97474e-015	-1.14917e-014	-9.92676e-015	-5.96665e-015	-6.9963e-015	-1.12602e-015	1.09502e-015	3.09187e-015	4.47525e-015	1.79881e-015	4.10632e-015	4.60501e-015	-7.36292e-015	-7.99397e-015	-1.78332e-015	-2.67487e-015	-5.31999e-015	-3.85025e-015	-5.56812e-016	-8.91893e-016	-3.18474e-015	3.7882e-016	3.24486e-017
3.62739e-015	4.19668e-015	6.00682e-015	-1.11692e-014	-9.80539e-015	-5.50061e-015	-6.81671e-015	-5.42501e-016	1.29406e-015	3.27565e-015	4.65083e-015	2.09035e-015	4.07437e-015	4.6416e-015	-7.05491e-015	-8.07215e-015	-1.67811e-015	-2.37407e-015	-5.17312e-015	-3.95246e-015	-7.85721e-016	-8.87364e-016	-3.07458e-015	2.05165e-016	7.96917e-017
3.71385e-015	4.1106e-015	6.02634e-015	-1.08115e-014	-9.65659e-015	-5.00463e-015	-6.60968e-015	5.94078e-017	1.48813e-015	3.45708e-015	4.8132e-015	2.33771e-015	4.05239e-015	4.64904e-015	-6.73416e-015	-8.12223e-015	-1.57634e-015	-2.06011e-015	-5.00178e-015	-4.03504e-015	-9.99919e-016	-8.98879e-016	-2.94099e-015	2.83899e-017	1.28509e-016
3.79103e-015	4.01619e-015	6.03255e-015	-1.04216e-014	-9.48322e-015	-4.48355e-015	-6.37749e-015	6.74164e-016	1.67351e-015	3.63353e-015	4.95996e-015	2.53866e-015	4.03994e-015	4.6269e-015	-6.40531e-015	-8.14443e-015	-1.47803e-015	-1.73649e-015	-4.80848e-015	-4.09858e-015	-1.19837e-015	-9.26002e-016	-2.78647e-015	-1.48739e-016	1.77832e-016
3.85892e-015	3.91361e-015	6.02537e-015	-1.00026e-014	-9.28807e-015	-3.94227e-015	-6.12324e-015	1.29585e-015	1.84628e-015	3.80231e-015	5.08965e-015	2.6907e-015	4.03635e-015	4.57563e-015	-6.0717e-015	-8.13942e-015	-1.38288e-015	-1.40699e-015	-4.59597e-015	-4.14329e-015	-1.38021e-015	-9.69244e-016	-2.61332e-015	-3.2333e-016	2.27963e-016
3.91715e-015	3.80372e-015	6.0052e-015	-9.55774e-015	-9.07387e-015	-3.38542e-015	-5.85024e-015	1.91873e-015	2.0027e-015	3.96027e-015	5.19985e-015	2.79243e-015	4.04123e-015	4.49561e-015	-5.73741e-015	-8.10885e-015	-1.29062e-015	-1.07485e-015	-4.36751e-015	-4.16921e-015	-1.54388e-015	-1.02767e-015	-2.42388e-015	-4.92664e-016	2.7901e-016
3.96528e-015	3.68723e-015	5.97176e-015	-9.09083e-015	-8.84386e-015	-2.81825e-015	-5.56107e-015	2.53782e-015	2.13936e-015	4.10474e-015	5.28946e-015	2.84321e-015	4.05374e-015	4.38821e-015	-5.40612e-015	-8.0535e-015	-1.20077e-015	-7.43723e-016	-4.12538e-015	-4.17778e-015	-1.68873e-015	-1.1001e-015	-2.22075e-015	-6.54305e-016	3.30439e-016
4.00409e-015	3.56428e-015	5.92461e-015	-8.60551e-015	-8.60092e-015	-2.24572e-015	-5.25929e-015	3.1473e-015	2.2531e-015	4.23308e-015	5.35698e-015	2.84292e-015	4.07266e-015	4.25505e-015	-5.0817e-015	-7.9745e-015	-1.11298e-015	-4.17085e-016	-3.87253e-015	-4.16962e-015	-1.81471e-015	-1.18544e-015	-2.00752e-015	-8.059e-016	3.81567e-016
4.03375e-015	3.43684e-015	5.86398e-015	-8.10582e-015	-8.34874e-015	-1.67276e-015	-4.9492e-015	3.74236e-015	2.34128e-015	4.34277e-015	5.40058e-015	2.79263e-015	4.0967e-015	4.09825e-015	-4.76798e-015	-7.87299e-015	-1.02637e-015	-9.75682e-017	-3.61165e-015	-4.14633e-015	-1.92152e-015	-1.28216e-015	-1.78685e-015	-9.45111e-016	4.31635e-016
4.05413e-015	3.30613e-015	5.78972e-015	-7.59547e-015	-8.09099e-015	-1.10427e-015	-4.63424e-015	4.31753e-015	2.40135e-015	4.43216e-015	5.41882e-015	2.69373e-015	4.12451e-015	3.92005e-015	-4.46858e-015	-7.75059e-015	-9.3996e-016	2.11374e-016	-3.34541e-015	-4.1087e-015	-2.00899e-015	-1.38835e-015	-1.56263e-015	-1.06996e-015	4.8011e-016
4.06579e-015	3.17331e-015	5.70227e-015	-7.07904e-015	-7.83074e-015	-5.44967e-016	-4.31817e-015	4.86782e-015	2.43106e-015	4.49888e-015	5.41041e-015	2.54833e-015	4.15484e-015	3.72233e-015	-4.18753e-015	-7.6091e-015	-8.53347e-016	5.07392e-016	-3.07656e-015	-4.05806e-015	-2.07764e-015	-1.50257e-015	-1.3379e-015	-1.1785e-015	5.26244e-016
4.0689e-015	3.03936e-015	5.60214e-015	-6.56009e-015	-7.57065e-015	8.95577e-019	-4.00487e-015	5.3886e-015	2.42876e-015	4.54166e-015	5.37454e-015	2.35859e-015	4.18597e-015	3.5077e-015	-3.92814e-015	-7.45025e-015	-7.65423e-016	7.87609e-016	-2.80744e-015	-3.99554e-015	-2.12721e-015	-1.62211e-015	-1.11566e-015	-1.26883e-015	5.68867e-016
4.06406e-015	2.90558e-015	5.49055e-015	-6.04268e-015	-7.31399e-015	5.28371e-016	-3.69678e-015	5.87605e-015	2.39295e-015	4.55961e-015	5.31049e-015	2.12784e-015	4.21649e-015	3.27923e-015	-3.69327e-015	-7.27579e-015	-6.75194e-016	1.04943e-015	-2.54006e-015	-3.92251e-015	-2.15861e-015	-1.74412e-015	-8.98936e-016	-1.33918e-015	6.07254e-016
4.0516e-015	2.77308e-015	5.36785e-015	-5.53022e-015	-7.06263e-015	1.03368e-015	-3.3975e-015	6.32721e-015	2.32262e-015	4.55162e-015	5.21685e-015	1.85931e-015	4.24496e-015	3.03983e-015	-3.48581e-015	-7.08743e-015	-5.82378e-016	1.29121e-015	-2.27644e-015	-3.84056e-015	-2.17191e-015	-1.86583e-015	-6.90655e-016	-1.38842e-015	6.40413e-016
4.03177e-015	2.64315e-015	5.23414e-015	-5.02604e-015	-6.81954e-015	1.51373e-015	-3.10998e-015	6.73963e-015	2.21707e-015	4.5176e-015	5.09331e-015	1.55697e-015	4.27048e-015	2.79343e-015	-3.30852e-015	-6.88696e-015	-4.85644e-016	1.51161e-015	-2.01914e-015	-3.75109e-015	-2.1669e-015	-1.98375e-015	-4.9288e-016	-1.41611e-015	6.67185e-016
4.00458e-015	2.51688e-015	5.08992e-015	-4.53362e-015	-6.5869e-015	1.96501e-015	-2.83659e-015	7.10963e-015	2.07598e-015	4.45721e-015	4.93944e-015	1.22507e-015	4.29069e-015	2.54279e-015	-3.16354e-015	-6.67627e-015	-3.83433e-016	1.70937e-015	-1.76996e-015	-3.65563e-015	-2.14559e-015	-2.09496e-015	-3.07715e-016	-1.42174e-015	6.87305e-016
3.97014e-015	2.39553e-015	4.93638e-015	-4.05643e-015	-6.36691e-015	2.38406e-015	-2.5801e-015	7.4356e-015	1.90014e-015	4.37067e-015	4.75517e-015	8.67843e-016	4.30462e-015	2.29147e-015	-3.05267e-015	-6.45706e-015	-2.7457e-016	1.88407e-015	-1.52999e-015	-3.55439e-015	-2.10833e-015	-2.19705e-015	-1.36817e-016	-1.40498e-015	6.9966e-016
3.92886e-015	2.2795e-015	4.77415e-015	-3.59766e-015	-6.1613e-015	2.7685e-015	-2.34341e-015	7.7163e-015	1.69105e-015	4.25843e-015	4.54028e-015	4.90013e-016	4.31061e-015	2.04277e-015	-2.97704e-015	-6.23158e-015	-1.57781e-016	2.03469e-015	-1.30011e-015	-3.44805e-015	-2.05588e-015	-2.28737e-015	1.75788e-017	-1.36586e-015	7.0404e-016
3.88121e-015	2.1695e-015	4.60429e-015	-3.15991e-015	-5.97165e-015	3.11642e-015	-2.12834e-015	7.95064e-015	1.44955e-015	4.12089e-015	4.29497e-015	9.64864e-017	4.3076e-015	1.79999e-015	-2.93801e-015	-6.00125e-015	-3.22211e-017	2.16081e-015	-1.08144e-015	-3.33735e-015	-1.98942e-015	-2.36243e-015	1.54437e-016	-1.30444e-015	6.99952e-016
3.82758e-015	2.06595e-015	4.42742e-015	-2.74553e-015	-5.79859e-015	3.42582e-015	-1.93719e-015	8.13814e-015	1.17679e-015	3.95935e-015	4.02017e-015	-3.07563e-016	4.29505e-015	1.56648e-015	-2.9364e-015	-5.76762e-015	1.02168e-016	2.26308e-015	-8.74777e-016	-3.22304e-015	-1.91008e-015	-2.42007e-015	2.72739e-016	-1.22183e-015	6.86813e-016
3.76834e-015	1.9689e-015	4.24423e-015	-2.35666e-015	-5.64339e-015	3.69597e-015	-1.77087e-015	8.27974e-015	8.75819e-016	3.77565e-015	3.71745e-015	-7.16802e-016	4.2719e-015	1.34528e-015	-2.9731e-015	-5.53198e-015	2.46392e-016	2.34175e-015	-6.8042e-016	-3.10609e-015	-1.81869e-015	-2.45797e-015	3.71672e-016	-1.11896e-015	6.64669e-016
3.70398e-015	1.87895e-015	4.05582e-015	-1.99508e-015	-5.50621e-015	3.92606e-015	-1.63034e-015	8.37635e-015	5.49159e-016	3.5715e-015	3.38753e-015	-1.12599e-015	4.2373e-015	1.13938e-015	-3.04777e-015	-5.29564e-015	4.00921e-016	2.3978e-015	-4.98407e-016	-2.98712e-015	-1.71717e-015	-2.4743e-015	4.5075e-016	-9.96187e-016	6.33337e-016
3.635e-015	1.79646e-015	3.86264e-015	-1.66246e-015	-5.38747e-015	4.1164e-015	-1.51705e-015	8.42976e-015	1.99615e-016	3.34899e-015	3.03172e-015	-1.52986e-015	4.19075e-015	9.51746e-016	-3.16011e-015	-5.06059e-015	5.66426e-016	2.43242e-015	-3.288e-016	-2.8664e-015	-1.60581e-015	-2.46815e-015	5.09935e-016	-8.54958e-016	5.93409e-016
3.56098e-015	1.72161e-015	3.66566e-015	-1.36019e-015	-5.28662e-015	4.26759e-015	-1.43113e-015	8.44215e-015	-1.69771e-016	3.1099e-015	2.65156e-015	-1.92361e-015	4.13234e-015	7.83761e-016	-3.30943e-015	-4.82796e-015	7.43186e-016	2.44698e-015	-1.7151e-016	-2.74342e-015	-1.48564e-015	-2.43751e-015	5.49696e-016	-6.96577e-016	5.45223e-016
3.48225e-015	1.65377e-015	3.46632e-015	-1.08898e-015	-5.20311e-015	4.38046e-015	-1.37228e-015	8.41588e-015	-5.55565e-016	2.85753e-015	2.24862e-015	-2.30272e-015	4.06189e-015	6.38292e-016	-3.49456e-015	-4.5995e-015	9.3173e-016	2.4432e-015	-2.65599e-017	-2.61758e-015	-1.3579e-015	-2.38114e-015	5.7083e-016	-5.22951e-016	4.88473e-016
3.39901e-015	1.59283e-015	3.26571e-015	-8.49325e-016	-5.13688e-015	4.4569e-015	-1.33955e-015	8.35342e-015	-9.53603e-016	2.59467e-015	1.82495e-015	-2.66201e-015	3.97991e-015	5.17382e-016	-3.71368e-015	-4.37622e-015	1.13212e-015	2.42349e-015	1.07354e-016	-2.48915e-015	-1.22369e-015	-2.29797e-015	5.74387e-016	-3.36386e-016	4.2358e-016
3.31156e-015	1.53783e-015	3.06523e-015	-6.4039e-016	-5.08683e-015	4.49895e-015	-1.33167e-015	8.25809e-015	-1.35979e-015	2.32447e-015	1.38281e-015	-2.99773e-015	3.887e-015	4.21974e-016	-3.96483e-015	-4.15856e-015	1.34367e-015	2.38952e-015	2.31747e-016	-2.35733e-015	-1.0841e-015	-2.18804e-015	5.62242e-016	-1.3893e-016	3.51881e-016
3.21987e-015	1.48823e-015	2.86499e-015	-4.62008e-016	-5.05099e-015	4.50935e-015	-1.34798e-015	8.1334e-015	-1.76962e-015	2.04986e-015	9.24347e-016	-3.30658e-015	3.78364e-015	3.5319e-016	-4.24548e-015	-3.94715e-015	1.56658e-015	2.34355e-015	3.47092e-016	-2.22143e-015	-9.40033e-016	-2.05144e-015	5.35877e-016	6.7548e-017	2.75269e-016
3.12363e-015	1.44422e-015	2.66612e-015	-3.13491e-016	-5.02801e-015	4.49038e-015	-1.38754e-015	7.98309e-015	-2.17867e-015	1.77434e-015	4.52137e-016	-3.58548e-015	3.67021e-015	3.11551e-016	-4.5527e-015	-3.74341e-015	1.80001e-015	2.28764e-015	4.54411e-016	-2.08012e-015	-7.92873e-016	-1.88888e-015	4.96522e-016	2.80563e-016	1.9534e-016
3.02277e-015	1.40466e-015	2.46934e-015	-1.94032e-016	-5.01678e-015	4.44542e-015	-1.44844e-015	7.81144e-015	-2.58253e-015	1.50105e-015	-3.08012e-017	-3.83176e-015	3.54767e-015	2.97771e-016	-4.88317e-015	-3.54747e-015	2.04344e-015	2.22468e-015	5.55099e-016	-1.93319e-015	-6.43697e-016	-1.70091e-015	4.47308e-016	4.97837e-016	1.13193e-016
2.91771e-015	1.36829e-015	2.27518e-015	-1.02606e-016	-5.01559e-015	4.37816e-015	-1.52846e-015	7.62256e-015	-2.97728e-015	1.23287e-015	-5.2186e-016	-4.04351e-015	3.4172e-015	3.118e-016	-5.23385e-015	-3.35942e-015	2.29645e-015	2.15771e-015	6.50039e-016	-1.77921e-015	-4.93609e-016	-1.48895e-015	3.91048e-016	7.17494e-016	3.00855e-017
2.80911e-015	1.33458e-015	2.08541e-015	-3.78944e-017	-5.02244e-015	4.29172e-015	-1.62466e-015	7.42064e-015	-3.35908e-015	9.7383e-016	-1.01793e-015	-4.21875e-015	3.2802e-015	3.528e-016	-5.60104e-015	-3.17972e-015	2.55759e-015	2.08927e-015	7.40561e-016	-1.61715e-015	-3.42648e-016	-1.25537e-015	3.30525e-016	9.36638e-016	-5.20207e-017
2.69683e-015	1.30202e-015	1.90064e-015	1.86541e-018	-5.03501e-015	4.18945e-015	-1.73482e-015	7.20926e-015	-3.72436e-015	7.26632e-016	-1.51584e-015	-4.35636e-015	3.13736e-015	4.19723e-016	-5.98022e-015	-3.00914e-015	2.82533e-015	2.02172e-015	8.28519e-016	-1.44637e-015	-1.91739e-016	-1.00237e-015	2.68268e-016	1.15346e-015	-1.31501e-016
2.58031e-015	1.26962e-015	1.72134e-015	1.81685e-017	-5.05194e-015	4.07562e-015	-1.85651e-015	6.99256e-015	-4.06923e-015	4.93297e-016	-2.01285e-015	-4.45508e-015	2.99058e-015	5.11318e-016	-6.36774e-015	-2.8475e-015	3.09864e-015	1.95769e-015	9.14922e-016	-1.26589e-015	-4.1649e-017	-7.32975e-016	2.07258e-016	1.36548e-015	-2.06449e-016
2.45992e-015	1.2367e-015	1.54828e-015	1.28298e-017	-5.07116e-015	3.95502e-015	-1.98678e-015	6.77479e-015	-4.38966e-015	2.77145e-016	-2.50583e-015	-4.51512e-015	2.84093e-015	6.26159e-016	-6.7594e-015	-2.69505e-015	3.37561e-015	1.89905e-015	1.0003e-015	-1.07451e-015	1.0732e-016	-4.49409e-016	1.50822e-016	1.57106e-015	-2.74897e-016
2.33573e-015	1.2019e-015	1.38203e-015	-1.14405e-017	-5.09057e-015	3.83197e-015	-2.12285e-015	6.55946e-015	-4.68258e-015	8.02823e-017	-2.99156e-015	-4.53626e-015	2.69052e-015	7.62334e-016	-7.15054e-015	-2.55238e-015	3.65413e-015	1.8483e-015	1.08633e-015	-8.71888e-016	2.54716e-016	-1.55008e-016	1.01163e-016	1.76802e-015	-3.34689e-016
2.20812e-015	1.16416e-015	1.22327e-015	-5.30068e-017	-5.10854e-015	3.70971e-015	-2.26154e-015	6.3498e-015	-4.9449e-015	-9.52399e-017	-3.46682e-015	-4.51902e-015	2.54122e-015	9.17271e-016	-7.53713e-015	-2.41948e-015	3.93297e-015	1.80752e-015	1.17389e-015	-6.56655e-016	4.00127e-016	1.4625e-016	6.15494e-017	1.95457e-015	-3.84148e-016
2.07661e-015	1.12251e-015	1.07241e-015	-1.09228e-016	-5.12343e-015	3.59308e-015	-2.39991e-015	6.14947e-015	-5.17336e-015	-2.46877e-016	-3.92883e-015	-4.46395e-015	2.3942e-015	1.0885e-015	-7.91492e-015	-2.29597e-015	4.21003e-015	1.77849e-015	1.26387e-015	-4.28367e-016	5.43286e-016	4.50728e-016	3.41905e-017	2.12846e-015	-4.21427e-016
1.94152e-015	1.07682e-015	9.29602e-016	-1.7768e-016	-5.13358e-015	3.48623e-015	-2.53485e-015	5.9617e-015	-5.36594e-015	-3.72521e-016	-4.37522e-015	-4.37154e-015	2.25091e-015	1.27318e-015	-8.27928e-015	-2.18187e-015	4.48349e-015	1.7634e-015	1.35671e-015	-1.86631e-016	6.84551e-016	7.55148e-016	2.17639e-017	2.28867e-015	-4.44428e-016
1.80256e-015	1.02574e-015	7.94615e-016	-2.56446e-016	-5.13786e-015	3.39276e-015	-2.6628e-015	5.78919e-015	-5.52072e-015	-4.70575e-016	-4.80276e-015	-4.24455e-015	2.11349e-015	1.46856e-015	-8.6264e-015	-2.07733e-015	4.75201e-015	1.76353e-015	1.45283e-015	6.81261e-017	8.23296e-016	1.05551e-015	2.68672e-017	2.43439e-015	-4.5063e-016
1.65951e-015	9.68835e-016	6.68244e-016	-3.43184e-016	-5.13533e-015	3.31613e-015	-2.78138e-015	5.63404e-015	-5.63626e-015	-5.40032e-016	-5.2088e-015	-4.0855e-015	1.98364e-015	1.67109e-015	-8.95285e-015	-1.98183e-015	5.01336e-015	1.78033e-015	1.55295e-015	3.36244e-016	9.59107e-016	1.34701e-015	5.10614e-017	2.56465e-015	-4.39019e-016
1.51253e-015	9.05846e-016	5.51054e-016	-4.35704e-016	-5.12502e-015	3.25932e-015	-2.88804e-015	5.49806e-015	-5.71084e-015	-5.80124e-016	-5.59067e-015	-3.89606e-015	1.86265e-015	1.87702e-015	-9.25473e-015	-1.89567e-015	5.26592e-015	1.81484e-015	1.65736e-015	6.17394e-016	1.09178e-015	1.62595e-015	9.59775e-017	2.67909e-015	-4.08726e-016
1.36228e-015	8.36968e-016	4.43072e-016	-5.32068e-016	-5.10677e-015	3.2254e-015	-2.98007e-015	5.38271e-015	-5.74385e-015	-5.90397e-016	-5.9466e-015	-3.67884e-015	1.75158e-015	2.08341e-015	-9.52818e-015	-1.8188e-015	5.50725e-015	1.86666e-015	1.76534e-015	9.10957e-016	1.22155e-015	1.88947e-015	1.62929e-016	2.77705e-015	-3.58009e-016
1.20912e-015	7.61561e-016	3.44466e-016	-6.30055e-016	-5.07992e-015	3.21707e-015	-3.05512e-015	5.28872e-015	-5.73601e-015	-5.71424e-016	-6.27456e-015	-3.43648e-015	1.65157e-015	2.28665e-015	-9.76949e-015	-1.75102e-015	5.73534e-015	1.93616e-015	1.87662e-015	1.21652e-015	1.34856e-015	2.13328e-015	2.53086e-016	2.85809e-015	-2.86375e-016
1.05334e-015	6.79341e-016	2.55789e-016	-7.28695e-016	-5.04432e-015	3.23625e-015	-3.11123e-015	5.21721e-015	-5.68789e-015	-5.23501e-016	-6.57256e-015	-3.17188e-015	1.56338e-015	2.48351e-015	-9.97648e-015	-1.69262e-015	5.94891e-015	2.02338e-015	1.99053e-015	1.53322e-015	1.47215e-015	2.35405e-015	3.67506e-016	2.92219e-015	-1.93166e-016
8.95296e-016	5.90497e-016	1.77106e-016	-8.26871e-016	-5.00079e-015	3.28431e-015	-3.14676e-015	5.16858e-015	-5.59973e-015	-4.46422e-016	-6.83918e-015	-2.88746e-015	1.48799e-015	2.67055e-015	-1.01471e-014	-1.64313e-015	6.14588e-015	2.12827e-015	2.10622e-015	1.85942e-015	1.59241e-015	2.54895e-015	5.06684e-016	2.97024e-015	-7.71692e-017
7.35369e-016	4.95868e-016	1.08508e-016	-9.22852e-016	-4.94977e-015	3.36248e-015	-3.16026e-015	5.14251e-015	-5.47255e-015	-3.4086e-016	-7.07332e-015	-2.58651e-015	1.42631e-015	2.84494e-015	-1.02794e-014	-1.60344e-015	6.32572e-015	2.25004e-015	2.22293e-015	2.19392e-015	1.7097e-015	2.71539e-015	6.70014e-016	3.00274e-015	6.17523e-017
5.7423e-016	3.95146e-016	4.92824e-017	-1.01603e-015	-4.89227e-015	3.47171e-015	-3.14987e-015	5.13757e-015	-5.30828e-015	-2.08276e-016	-7.27394e-015	-2.27214e-015	1.37857e-015	3.00354e-015	-1.03712e-014	-1.57364e-015	6.48677e-015	2.38821e-015	2.33981e-015	2.53476e-015	1.82384e-015	2.85104e-015	8.57677e-016	3.02048e-015	2.23477e-016
4.1237e-016	2.90098e-016	-1.63505e-019	-1.10564e-015	-4.82943e-015	3.61255e-015	-3.11568e-015	5.1524e-015	-5.10881e-015	-5.05123e-017	-7.44085e-015	-1.94791e-015	1.34537e-015	3.14359e-015	-1.04221e-014	-1.55409e-015	6.62766e-015	2.54136e-015	2.45584e-015	2.87972e-015	1.93439e-015	2.95455e-015	1.06884e-015	3.02412e-015	4.07979e-016
2.49761e-016	1.81637e-016	-3.9826e-017	-1.19085e-015	-4.76271e-015	3.78521e-015	-3.05646e-015	5.18536e-015	-4.87622e-015	1.31696e-016	-7.57324e-015	-1.61676e-015	1.32676e-015	3.26231e-015	-1.04312e-014	-1.5445e-015	6.74765e-015	2.70853e-015	2.56999e-015	3.22632e-015	2.04126e-015	3.02477e-015	1.30212e-015	3.015e-015	6.14333e-016
8.71548e-017	7.0422e-017	-7.00635e-017	-1.2715e-015	-4.69325e-015	3.9888e-015	-2.97234e-015	5.23495e-015	-4.61373e-015	3.36357e-016	-7.67052e-015	-1.28124e-015	1.32284e-015	3.35804e-015	-1.03981e-014	-1.5447e-015	6.84565e-015	2.88811e-015	2.68069e-015	3.57227e-015	2.1451e-015	3.06097e-015	1.55541e-015	2.99516e-015	8.41961e-016
-7.42852e-017	-4.1524e-017	-9.05786e-017	-1.34787e-015	-4.62319e-015	4.22188e-015	-2.86348e-015	5.29919e-015	-4.32393e-015	5.61122e-016	-7.73251e-015	-9.4288e-016	1.33328e-015	3.42867e-015	-1.03227e-014	-1.55524e-015	6.92108e-015	3.07843e-015	2.78648e-015	3.91464e-015	2.24563e-015	3.06302e-015	1.82681e-015	2.96556e-015	1.0897e-015
-2.34293e-016	-1.53016e-016	-1.01736e-016	-1.42025e-015	-4.55411e-015	4.48249e-015	-2.73021e-015	5.37545e-015	-4.00953e-015	8.0406e-016	-7.75995e-015	-6.04208e-016	1.35743e-015	3.47251e-015	-1.02061e-014	-1.57691e-015	6.9734e-015	3.27782e-015	2.88621e-015	4.25082e-015	2.3418e-015	3.03095e-015	2.1141e-015	2.9283e-015	1.35621e-015
-3.91472e-016	-2.62829e-016	-1.04141e-016	-1.48921e-015	-4.48829e-015	4.76883e-015	-2.57306e-015	5.46068e-015	-3.67388e-015	1.06261e-015	-7.75392e-015	-2.68216e-016	1.39512e-015	3.48854e-015	-1.00498e-014	-1.61023e-015	7.00285e-015	3.48371e-015	2.97858e-015	4.57799e-015	2.43381e-015	2.96607e-015	2.41431e-015	2.88495e-015	1.63938e-015
-5.44947e-016	-3.69431e-016	-9.72887e-017	-1.55578e-015	-4.42833e-015	5.07893e-015	-2.39353e-015	5.55231e-015	-3.32087e-015	1.3341e-015	-7.71535e-015	6.29149e-017	1.44612e-015	3.47583e-015	-9.85535e-015	-1.65509e-015	7.0091e-015	3.69339e-015	3.06181e-015	4.89365e-015	2.52138e-015	2.87013e-015	2.72519e-015	2.83744e-015	1.93744e-015
-6.94082e-016	-4.71032e-016	-8.18696e-017	-1.62034e-015	-4.37627e-015	5.40978e-015	-2.19408e-015	5.64767e-015	-2.95361e-015	1.61572e-015	-7.64518e-015	3.8774e-016	1.50953e-015	3.4343e-015	-9.62554e-015	-1.71234e-015	6.99294e-015	3.90481e-015	3.13474e-015	5.19492e-015	2.60441e-015	2.74442e-015	3.04328e-015	2.78792e-015	2.2479e-015
-8.38233e-016	-5.65994e-016	-5.83188e-017	-1.68401e-015	-4.33476e-015	5.75869e-015	-1.97615e-015	5.74391e-015	-2.57538e-015	1.90515e-015	-7.54493e-015	7.04925e-016	1.58476e-015	3.36381e-015	-9.36281e-015	-1.78228e-015	6.95492e-015	4.11588e-015	3.19636e-015	5.47881e-015	2.68242e-015	2.59169e-015	3.36563e-015	2.73845e-015	2.56919e-015
-9.76192e-016	-6.52425e-016	-2.67745e-017	-1.74806e-015	-4.3061e-015	6.12221e-015	-1.74178e-015	5.83818e-015	-2.1894e-015	2.2e-015	-7.41598e-015	1.01309e-015	1.67122e-015	3.26508e-015	-9.06989e-015	-1.86497e-015	6.89557e-015	4.32359e-015	3.24494e-015	5.74221e-015	2.75555e-015	2.41455e-015	3.68933e-015	2.69046e-015	2.89909e-015
-1.10661e-015	-7.29753e-016	1.23061e-017	-1.81361e-015	-4.2915e-015	6.49734e-015	-1.49277e-015	5.9281e-015	-1.79985e-015	2.49753e-015	-7.26032e-015	1.31093e-015	1.76801e-015	3.13914e-015	-8.7502e-015	-1.96064e-015	6.8152e-015	4.52588e-015	3.28001e-015	5.98273e-015	2.82318e-015	2.21722e-015	4.01077e-015	2.64623e-015	3.23509e-015
-1.22876e-015	-7.96204e-016	5.87352e-017	-1.88153e-015	-4.29331e-015	6.87984e-015	-1.23218e-015	6.01177e-015	-1.41006e-015	2.79533e-015	-7.07997e-015	1.59781e-015	1.87426e-015	2.98731e-015	-8.40785e-015	-2.07021e-015	6.71503e-015	4.72045e-015	3.30085e-015	6.1975e-015	2.88461e-015	2.00302e-015	4.32641e-015	2.60776e-015	3.57547e-015
-1.34161e-015	-8.50091e-016	1.12101e-016	-1.95346e-015	-4.31411e-015	7.26529e-015	-9.62723e-016	6.08659e-015	-1.02279e-015	3.09105e-015	-6.87683e-015	1.87267e-015	1.98912e-015	2.8115e-015	-8.04638e-015	-2.19358e-015	6.59671e-015	4.90442e-015	3.30616e-015	6.38444e-015	2.94038e-015	1.77604e-015	4.6327e-015	2.57641e-015	3.91748e-015
-1.44438e-015	-8.90195e-016	1.72196e-016	-2.03048e-015	-4.3552e-015	7.64938e-015	-6.87042e-016	6.15084e-015	-6.4165e-016	3.38273e-015	-6.65296e-015	2.13545e-015	2.11096e-015	2.61365e-015	-7.67012e-015	-2.33109e-015	6.4618e-015	5.0757e-015	3.29608e-015	6.54168e-015	2.98933e-015	1.54019e-015	4.92584e-015	2.55401e-015	4.25831e-015
-1.53612e-015	-9.1565e-016	2.38528e-016	-2.11432e-015	-4.41827e-015	8.02862e-015	-4.08099e-016	6.20306e-015	-2.69488e-016	3.66781e-015	-6.41065e-015	2.38649e-015	2.23906e-015	2.39626e-015	-7.28349e-015	-2.48267e-015	6.3123e-015	5.23186e-015	3.27053e-015	6.66761e-015	3.03067e-015	1.30007e-015	5.20276e-015	2.54216e-015	4.59542e-015
-1.61621e-015	-9.25172e-016	3.1088e-016	-2.20642e-015	-4.50515e-015	8.39897e-015	-1.29478e-016	6.24205e-015	9.14538e-017	3.9442e-015	-6.15228e-015	2.62611e-015	2.37209e-015	2.16205e-015	-6.89102e-015	-2.64789e-015	6.15014e-015	5.37104e-015	3.2303e-015	6.76069e-015	3.06484e-015	1.06051e-015	5.46043e-015	2.5415e-015	4.92599e-015
-1.68396e-015	-9.18017e-016	3.88604e-016	-2.30784e-015	-4.61654e-015	8.75651e-015	1.45679e-016	6.26684e-015	4.39315e-016	4.21016e-015	-5.88067e-015	2.85378e-015	2.50902e-015	1.91394e-015	-6.49746e-015	-2.82686e-015	5.97638e-015	5.49122e-015	3.17491e-015	6.81971e-015	3.0916e-015	8.25995e-016	5.69584e-015	2.55353e-015	5.24736e-015
-1.73859e-015	-8.93509e-016	4.71943e-016	-2.41898e-015	-4.75328e-015	9.09739e-015	4.14838e-016	6.27604e-015	7.70919e-016	4.46418e-015	-5.59776e-015	3.07067e-015	2.64892e-015	1.65514e-015	-6.108e-015	-3.01983e-015	5.79311e-015	5.59049e-015	3.10474e-015	6.84405e-015	3.11036e-015	6.01785e-016	5.90693e-015	2.57973e-015	5.55709e-015
-1.7804e-015	-8.50902e-016	5.60161e-016	-2.54096e-015	-4.91563e-015	9.41783e-015	6.74754e-016	6.26999e-015	1.08513e-015	4.70481e-015	-5.30568e-015	3.27723e-015	2.79072e-015	1.38901e-015	-5.72713e-015	-3.22661e-015	5.60224e-015	5.66752e-015	3.02021e-015	6.83293e-015	3.1206e-015	3.92082e-016	6.0905e-015	2.62093e-015	5.8533e-015
-1.80841e-015	-7.9026e-016	6.52486e-016	-2.67444e-015	-5.10361e-015	9.7145e-015	9.2246e-016	6.24927e-015	1.38001e-015	4.93094e-015	-5.00676e-015	3.47373e-015	2.93367e-015	1.11848e-015	-5.35834e-015	-3.44701e-015	5.40564e-015	5.72112e-015	2.92219e-015	6.78665e-015	3.12164e-015	2.01189e-016	6.24451e-015	2.67756e-015	6.13372e-015
-1.8224e-015	-7.11351e-016	7.48965e-016	-2.82003e-015	-5.31692e-015	9.98412e-015	1.15531e-015	6.21406e-015	1.65431e-015	5.14242e-015	-4.70405e-015	3.66008e-015	3.07733e-015	8.46628e-016	-5.00623e-015	-3.68086e-015	5.20513e-015	5.74973e-015	2.81174e-015	6.70532e-015	3.11335e-015	3.41102e-017	6.36817e-015	2.74998e-015	6.39702e-015
-1.82225e-015	-6.14479e-016	8.49301e-016	-2.97764e-015	-5.55501e-015	1.02243e-014	1.37057e-015	6.16517e-015	1.90633e-015	5.33809e-015	-4.39928e-015	3.83718e-015	3.2215e-015	5.76852e-016	-4.67536e-015	-3.92741e-015	5.0024e-015	5.75261e-015	2.69028e-015	6.58913e-015	3.09577e-015	-1.05475e-016	6.45948e-015	2.83795e-015	6.64185e-015
-1.80813e-015	-5.0041e-016	9.53333e-016	-3.1472e-015	-5.8167e-015	1.04329e-014	1.56521e-015	6.10476e-015	2.13533e-015	5.51711e-015	-4.09395e-015	4.00576e-015	3.36478e-015	3.12819e-016	-4.36927e-015	-4.18611e-015	4.79966e-015	5.72904e-015	2.55906e-015	6.43958e-015	3.06827e-015	-2.14279e-016	6.51782e-015	2.94156e-015	6.8665e-015
-1.78075e-015	-3.70018e-016	1.06038e-015	-3.32911e-015	-6.10024e-015	1.06077e-014	1.73727e-015	6.03508e-015	2.34095e-015	5.67896e-015	-3.79e-015	4.16599e-015	3.50677e-015	5.78864e-017	-4.09147e-015	-4.45555e-015	4.5981e-015	5.67903e-015	2.4202e-015	6.25785e-015	3.03087e-015	-2.8923e-016	6.54266e-015	3.06057e-015	7.06992e-015
-1.74059e-015	-2.23742e-016	1.17005e-015	-3.52218e-015	-6.40379e-015	1.07481e-014	1.88492e-015	5.95767e-015	2.5224e-015	5.82377e-015	-3.48936e-015	4.31829e-015	3.64686e-015	-1.84645e-016	-3.84459e-015	-4.73504e-015	4.39919e-015	5.60163e-015	2.27495e-015	6.0459e-015	2.98334e-015	-3.27639e-016	6.53342e-015	3.19442e-015	7.25101e-015
-1.68871e-015	-6.2495e-017	1.28161e-015	-3.7255e-015	-6.72531e-015	1.08533e-014	2.00669e-015	5.875e-015	2.6795e-015	5.95196e-015	-3.19383e-015	4.46329e-015	3.78448e-015	-4.11406e-016	-3.63174e-015	-5.02362e-015	4.20472e-015	5.49724e-015	2.12496e-015	5.80631e-015	2.92537e-015	-3.26837e-016	6.49028e-015	3.34233e-015	7.40909e-015
-1.62597e-015	1.11914e-016	1.39438e-015	-3.93741e-015	-7.06196e-015	1.09228e-014	2.10123e-015	5.78975e-015	2.8134e-015	6.06427e-015	-2.90467e-015	4.60135e-015	3.919e-015	-6.19892e-016	-3.45529e-015	-5.31937e-015	4.01612e-015	5.36656e-015	1.97272e-015	5.5417e-015	2.85644e-015	-2.85815e-016	6.41496e-015	3.50258e-015	7.54353e-015
-1.553e-015	2.97306e-016	1.50819e-015	-4.15682e-015	-7.41117e-015	1.09564e-014	2.1677e-015	5.70514e-015	2.92471e-015	6.16107e-015	-2.62334e-015	4.73182e-015	4.05e-015	-8.0755e-016	-3.31674e-015	-5.62111e-015	3.8344e-015	5.2103e-015	1.82004e-015	5.25519e-015	2.77668e-015	-2.03438e-016	6.30802e-015	3.67371e-015	7.65399e-015
-1.47115e-015	4.92108e-016	1.62274e-015	-4.38209e-015	-7.76977e-015	1.09548e-014	2.20507e-015	5.62413e-015	3.01407e-015	6.24313e-015	-2.35133e-015	4.8542e-015	4.17686e-015	-9.71724e-016	-3.21736e-015	-5.92734e-015	3.66121e-015	5.02932e-015	1.66929e-015	4.94976e-015	2.6861e-015	-7.9138e-017	6.17054e-015	3.85416e-015	7.74056e-015
-1.38171e-015	6.94377e-016	1.7374e-015	-4.61124e-015	-8.13463e-015	1.0919e-014	2.2129e-015	5.5496e-015	3.08204e-015	6.31056e-015	-2.08916e-015	4.96839e-015	4.29915e-015	-1.11072e-015	-3.15826e-015	-6.23644e-015	3.49674e-015	4.82496e-015	1.52214e-015	4.62867e-015	2.58528e-015	8.67336e-017	6.00489e-015	4.04219e-015	7.80298e-015
-1.28598e-015	9.02022e-016	1.85178e-015	-4.84234e-015	-8.50257e-015	1.08511e-014	2.19134e-015	5.48497e-015	3.12976e-015	6.36455e-015	-1.83729e-015	5.07451e-015	4.41664e-015	-1.22252e-015	-3.13981e-015	-6.5462e-015	3.34202e-015	4.59849e-015	1.38131e-015	4.29529e-015	2.47463e-015	2.92034e-016	5.81301e-015	4.23589e-015	7.84197e-015
-1.18612e-015	1.1127e-015	1.96548e-015	-5.07257e-015	-8.86983e-015	1.07538e-014	2.14077e-015	5.43402e-015	3.15846e-015	6.40553e-015	-1.59581e-015	5.17238e-015	4.52913e-015	-1.30623e-015	-3.16251e-015	-6.8549e-015	3.19755e-015	4.35198e-015	1.24863e-015	3.954e-015	2.35401e-015	5.36011e-016	5.59751e-015	4.43345e-015	7.85772e-015
-1.08403e-015	1.32362e-015	2.07814e-015	-5.29946e-015	-9.23236e-015	1.06292e-014	2.06235e-015	5.4e-015	3.16938e-015	6.43483e-015	-1.36554e-015	5.26192e-015	4.63668e-015	-1.36094e-015	-3.22551e-015	-7.16091e-015	3.06311e-015	4.08706e-015	1.12537e-015	3.60755e-015	2.22319e-015	8.15689e-016	5.36041e-015	4.63252e-015	7.85118e-015
-9.81726e-016	1.53312e-015	2.18884e-015	-5.51983e-015	-9.58644e-015	1.04806e-014	1.95637e-015	5.38594e-015	3.16458e-015	6.45421e-015	-1.14629e-015	5.34219e-015	4.7386e-015	-1.3855e-015	-3.32703e-015	-7.46203e-015	2.93943e-015	3.80614e-015	1.01376e-015	3.25973e-015	2.08281e-015	1.12812e-015	5.10464e-015	4.83035e-015	7.82318e-015
-8.80709e-016	1.73892e-015	2.29729e-015	-5.73127e-015	-9.92819e-015	1.0312e-014	1.82504e-015	5.39519e-015	3.14561e-015	6.46444e-015	-9.38304e-016	5.41232e-015	4.83426e-015	-1.38017e-015	-3.46535e-015	-7.75615e-015	2.82641e-015	3.51186e-015	9.16047e-016	2.91393e-015	1.93345e-015	1.46979e-015	4.83326e-015	5.0244e-015	7.77515e-015
-7.83142e-016	1.93857e-015	2.40318e-015	-5.93099e-015	-1.02534e-014	1.01265e-014	1.67024e-015	5.43056e-015	3.11401e-015	6.46678e-015	-7.41609e-016	5.47115e-015	4.92293e-015	-1.34553e-015	-3.63801e-015	-8.04108e-015	2.724e-015	3.20683e-015	8.3357e-016	2.57438e-015	1.77529e-015	1.83708e-015	4.54946e-015	5.21226e-015	7.70829e-015
-6.90581e-016	2.1302e-015	2.50619e-015	-6.11597e-015	-1.05581e-014	9.92804e-015	1.4936e-015	5.49446e-015	3.07152e-015	6.46215e-015	-5.55819e-016	5.51746e-015	5.0043e-015	-1.28237e-015	-3.84195e-015	-8.31442e-015	2.63236e-015	2.89415e-015	7.6756e-016	2.24475e-015	1.60967e-015	2.22602e-015	4.25645e-015	5.39181e-015	7.6234e-015
-6.05187e-016	2.31097e-015	2.60571e-015	-6.28307e-015	-1.08389e-014	9.72108e-015	1.29765e-015	5.58888e-015	3.01982e-015	6.45186e-015	-3.80428e-016	5.55011e-015	5.07803e-015	-1.19186e-015	-4.07532e-015	-8.57402e-015	2.55111e-015	2.57607e-015	7.19523e-016	1.92802e-015	1.43711e-015	2.63205e-015	3.95734e-015	5.56044e-015	7.52166e-015
-5.28709e-016	2.47912e-015	2.70103e-015	-6.42958e-015	-1.10922e-014	9.5107e-015	1.08523e-015	5.71556e-015	2.96027e-015	6.43686e-015	-2.14789e-016	5.56908e-015	5.14308e-015	-1.07505e-015	-4.33443e-015	-8.81786e-015	2.48024e-015	2.25561e-015	6.90139e-016	1.62706e-015	1.25824e-015	3.04974e-015	3.65543e-015	5.71553e-015	7.40451e-015
-4.63291e-016	2.63373e-015	2.79145e-015	-6.55315e-015	-1.13142e-014	9.30125e-015	8.59822e-016	5.87581e-015	2.89434e-015	6.41843e-015	-5.87169e-017	5.57304e-015	5.19856e-015	-9.34066e-016	-4.61558e-015	-9.04378e-015	2.41824e-015	1.93559e-015	6.80447e-016	1.34516e-015	1.07373e-015	3.47348e-015	3.35393e-015	5.85471e-015	7.27372e-015
-4.10531e-016	2.77258e-015	2.8766e-015	-6.65149e-015	-1.15017e-014	9.0967e-015	6.2437e-016	6.07081e-015	2.82393e-015	6.39739e-015	8.87309e-017	5.56039e-015	5.2438e-015	-7.70813e-016	-4.91529e-015	-9.24959e-015	2.3646e-015	1.61944e-015	6.9033e-016	1.08415e-015	8.84293e-016	3.8983e-015	3.05608e-015	5.97551e-015	7.13012e-015
-3.72173e-016	2.8941e-015	2.95618e-015	-6.72184e-015	-1.16522e-014	8.90236e-015	3.81859e-016	6.30085e-015	2.75106e-015	6.37427e-015	2.28129e-016	5.53003e-015	5.27852e-015	-5.87814e-016	-5.22899e-015	-9.4333e-015	2.31888e-015	1.31008e-015	7.20333e-016	8.46097e-016	6.91297e-016	4.31803e-015	2.76415e-015	6.0762e-015	6.97579e-015
-3.49229e-016	2.997e-015	3.0294e-015	-6.76116e-015	-1.17629e-014	8.72277e-015	1.35467e-016	6.5661e-015	2.67715e-015	6.34981e-015	3.60065e-016	5.48109e-015	5.30215e-015	-3.87296e-016	-5.55198e-015	-9.59298e-015	2.28048e-015	1.01087e-015	7.70629e-016	6.33234e-016	4.95365e-016	4.72667e-015	2.48075e-015	6.15481e-015	6.8122e-015
-3.43016e-016	3.07988e-015	3.09538e-015	-6.76826e-015	-1.18315e-014	8.56247e-015	-1.11818e-016	6.86634e-015	2.60406e-015	6.32428e-015	4.8588e-016	5.41199e-015	5.3134e-015	-1.71627e-016	-5.88025e-015	-9.72713e-015	2.24806e-015	7.24383e-016	8.409e-016	4.46891e-016	2.97339e-016	5.11918e-015	2.20891e-015	6.20931e-015	6.6402e-015
-3.54673e-016	3.14206e-015	3.15412e-015	-6.7413e-015	-1.18567e-014	8.42595e-015	-3.56303e-016	7.20078e-015	2.5324e-015	6.29822e-015	6.06287e-016	5.32231e-015	5.31125e-015	5.61565e-017	-6.20909e-015	-9.83415e-015	2.22016e-015	4.5349e-016	9.30726e-016	2.87903e-016	9.87092e-017	5.49006e-015	1.95004e-015	6.23861e-015	6.46138e-015
-3.85131e-016	3.18311e-015	3.20549e-015	-6.67892e-015	-1.18369e-014	8.3169e-015	-5.9433e-016	7.56784e-015	2.4632e-015	6.2725e-015	7.21352e-016	5.21176e-015	5.29527e-015	2.93658e-016	-6.53432e-015	-9.91258e-015	2.19654e-015	2.00835e-016	1.03951e-015	1.57185e-016	-9.94258e-017	5.83377e-015	1.70616e-015	6.24111e-015	6.27689e-015
-4.35223e-016	3.20257e-015	3.24786e-015	-6.5801e-015	-1.17705e-014	8.23916e-015	-8.22355e-016	7.96557e-015	2.39762e-015	6.24725e-015	8.31696e-016	5.07889e-015	5.26493e-015	5.37802e-016	-6.85162e-015	-9.96085e-015	2.17658e-015	-3.09102e-017	1.16577e-015	5.48504e-017	-2.96306e-016	6.14552e-015	1.47844e-015	6.21575e-015	6.08817e-015
-5.04658e-016	3.20069e-015	3.28057e-015	-6.44423e-015	-1.16574e-014	8.19555e-015	-1.03674e-015	8.3914e-015	2.33653e-015	6.22205e-015	9.38058e-016	4.92329e-015	5.21934e-015	7.85796e-016	-7.15621e-015	-9.97778e-015	2.15998e-015	-2.39108e-016	1.30802e-015	-1.99312e-017	-4.90256e-016	6.42106e-015	1.26841e-015	6.16195e-015	5.89605e-015
-5.93929e-016	3.17733e-015	3.30329e-015	-6.271e-015	-1.14973e-014	8.1891e-015	-1.23504e-015	8.84293e-015	2.2809e-015	6.1973e-015	1.04087e-015	4.74526e-015	5.15764e-015	1.03445e-015	-7.44401e-015	-9.96242e-015	2.14611e-015	-4.21512e-016	1.4648e-015	-6.79746e-017	-6.79579e-016	6.65616e-015	1.07732e-015	6.07854e-015	5.70167e-015
-7.02335e-016	3.13331e-015	3.31548e-015	-6.06065e-015	-1.12908e-014	8.22156e-015	-1.41421e-015	9.31696e-015	2.23175e-015	6.17295e-015	1.14015e-015	4.54456e-015	5.08011e-015	1.28086e-015	-7.71146e-015	-9.91431e-015	2.13492e-015	-5.7614e-016	1.63479e-015	-8.98366e-017	-8.62877e-016	6.84753e-015	9.05298e-016	5.96503e-015	5.50585e-015
-8.28973e-016	3.06942e-015	3.31665e-015	-5.81356e-015	-1.10385e-014	8.29525e-015	-1.57145e-015	9.80977e-015	2.18932e-015	6.14895e-015	1.23577e-015	4.32103e-015	4.98606e-015	1.52228e-015	-7.95417e-015	-9.83317e-015	2.12648e-015	-7.01789e-016	1.81601e-015	-8.62428e-017	-1.03956e-015	6.99186e-015	7.52181e-016	5.82206e-015	5.30986e-015
-9.73116e-016	2.98657e-015	3.30625e-015	-5.53053e-015	-1.07416e-014	8.41245e-015	-1.70464e-015	1.03169e-014	2.15329e-015	6.12487e-015	1.32805e-015	4.07535e-015	4.87499e-015	1.75564e-015	-8.16882e-015	-9.71858e-015	2.11996e-015	-7.96886e-016	2.00725e-015	-5.89019e-017	-1.20821e-015	7.08673e-015	6.17817e-016	5.64962e-015	5.11445e-015
-1.13389e-015	2.88633e-015	3.28373e-015	-5.2124e-015	-1.04015e-014	8.57379e-015	-1.8113e-015	1.08343e-014	2.12419e-015	6.09988e-015	1.41649e-015	3.80851e-015	4.74629e-015	1.97883e-015	-8.35255e-015	-9.57086e-015	2.11601e-015	-8.60045e-016	2.20596e-015	-1.00899e-017	-1.36761e-015	7.12972e-015	5.01725e-016	5.44811e-015	4.9201e-015
-1.30986e-015	2.76967e-015	3.24873e-015	-4.86083e-015	-1.00205e-014	8.77937e-015	-1.88889e-015	1.13577e-014	2.10266e-015	6.07328e-015	1.50153e-015	3.52268e-015	4.60073e-015	2.18895e-015	-8.50316e-015	-9.39065e-015	2.11518e-015	-8.90699e-016	2.4089e-015	5.86384e-017	-1.51658e-015	7.11942e-015	4.03356e-016	5.21835e-015	4.72717e-015
-1.49883e-015	2.63827e-015	3.20072e-015	-4.47798e-015	-9.60103e-015	9.02921e-015	-1.93661e-015	1.18829e-014	2.08974e-015	6.04505e-015	1.58248e-015	3.21971e-015	4.43826e-015	2.38325e-015	-8.61848e-015	-9.17789e-015	2.11748e-015	-8.87889e-016	2.61413e-015	1.45079e-016	-1.65406e-015	7.05521e-015	3.2167e-016	4.96175e-015	4.53665e-015
-1.69907e-015	2.49401e-015	3.13903e-015	-4.06614e-015	-9.14554e-015	9.32149e-015	-1.95353e-015	1.24043e-014	2.0848e-015	6.01462e-015	1.65899e-015	2.90001e-015	4.25964e-015	2.56001e-015	-8.69696e-015	-8.93334e-015	2.12248e-015	-8.51519e-016	2.81952e-015	2.4654e-016	-1.77959e-015	6.93708e-015	2.55327e-016	4.67972e-015	4.34977e-015
-1.9089e-015	2.33838e-015	3.06358e-015	-3.62778e-015	-8.65709e-015	9.6554e-015	-1.93846e-015	1.29167e-014	2.08711e-015	5.98168e-015	1.73087e-015	2.56522e-015	4.06572e-015	2.71783e-015	-8.73733e-015	-8.65845e-015	2.13137e-015	-7.81752e-016	3.02286e-015	3.60858e-016	-1.89187e-015	6.7659e-015	2.03264e-016	4.3743e-015	4.16668e-015
-2.12601e-015	2.17412e-015	2.97458e-015	-3.16599e-015	-8.13889e-015	1.00288e-014	-1.89078e-015	1.34148e-014	2.09635e-015	5.94538e-015	1.7976e-015	2.21794e-015	3.85676e-015	2.85581e-015	-8.73845e-015	-8.35492e-015	2.14471e-015	-6.79328e-016	3.22208e-015	4.85502e-016	-1.9902e-015	6.54259e-015	1.63692e-016	4.04779e-015	3.98755e-015
-2.34804e-015	2.00293e-015	2.87192e-015	-2.68423e-015	-7.59445e-015	1.04387e-014	-1.81106e-015	1.38943e-014	2.11236e-015	5.90506e-015	1.85828e-015	1.86022e-015	3.63401e-015	2.97304e-015	-8.70012e-015	-8.02428e-015	2.16299e-015	-5.44749e-016	3.41478e-015	6.18033e-016	-2.07397e-015	6.26964e-015	1.34641e-016	3.702e-015	3.8131e-015
-2.57175e-015	1.82674e-015	2.75491e-015	-2.18579e-015	-7.02763e-015	1.08819e-014	-1.69995e-015	1.43505e-014	2.1345e-015	5.86056e-015	1.91232e-015	1.49485e-015	3.39791e-015	3.06872e-015	-8.62247e-015	-7.66804e-015	2.18676e-015	-3.79116e-016	3.59761e-015	7.55696e-016	-2.14313e-015	5.94959e-015	1.14368e-016	3.33915e-015	3.64399e-015
-2.79455e-015	1.64733e-015	2.62385e-015	-1.67418e-015	-6.44282e-015	1.13552e-014	-1.55799e-015	1.4779e-014	2.16156e-015	5.81053e-015	1.95897e-015	1.1255e-015	3.14998e-015	3.1423e-015	-8.50586e-015	-7.2889e-015	2.21714e-015	-1.84265e-016	3.76829e-015	8.95788e-016	-2.19738e-015	5.58552e-015	1.00815e-016	2.96137e-015	3.4806e-015
-3.01406e-015	1.46697e-015	2.47857e-015	-1.15314e-015	-5.84438e-015	1.18545e-014	-1.386e-015	1.51756e-014	2.19259e-015	5.75461e-015	1.99722e-015	7.5443e-016	2.89163e-015	3.19396e-015	-8.35135e-015	-6.88939e-015	2.25555e-015	3.85938e-017	3.92515e-015	1.03544e-015	-2.2365e-015	5.18066e-015	9.16051e-017	2.57169e-015	3.32319e-015
-3.22707e-015	1.28743e-015	2.31939e-015	-6.2696e-016	-5.23638e-015	1.23756e-014	-1.18618e-015	1.55362e-014	2.22694e-015	5.69237e-015	2.02612e-015	3.84279e-016	2.62486e-015	3.22332e-015	-8.16048e-015	-6.4717e-015	2.30295e-015	2.8689e-016	4.06653e-015	1.17225e-015	-2.26001e-015	4.73874e-015	8.4327e-017	2.17302e-015	3.17205e-015
-3.4301e-015	1.11065e-015	2.14712e-015	-9.97922e-017	-4.62294e-015	1.29141e-014	-9.60567e-016	1.58568e-014	2.26351e-015	5.62312e-015	2.04487e-015	1.86941e-017	2.35177e-015	3.231e-015	-7.93526e-015	-6.03834e-015	2.35978e-015	5.58118e-016	4.19068e-015	1.30362e-015	-2.26827e-015	4.26487e-015	7.75686e-017	1.76827e-015	3.02773e-015
-3.62065e-015	9.37775e-016	1.96218e-015	4.24415e-016	-4.00848e-015	1.3465e-014	-7.11748e-016	1.61338e-014	2.30175e-015	5.54645e-015	2.05231e-015	-3.38871e-016	2.07449e-015	3.21762e-015	-7.67838e-015	-5.59286e-015	2.42712e-015	8.49794e-016	4.29616e-015	1.42773e-015	-2.26167e-015	3.76338e-015	6.9141e-017	1.36059e-015	2.89118e-015
-3.79607e-015	7.71181e-016	1.76505e-015	9.41578e-016	-3.39751e-015	1.40225e-014	-4.42271e-016	1.63635e-014	2.34059e-015	5.46221e-015	2.04798e-015	-6.85607e-016	1.79524e-015	3.18431e-015	-7.39208e-015	-5.13911e-015	2.50596e-015	1.15863e-015	4.38187e-015	1.54299e-015	-2.24093e-015	3.23953e-015	5.70957e-017	9.5271e-016	2.76285e-015
-3.95442e-015	6.12342e-016	1.55647e-015	1.44809e-015	-2.79455e-015	1.45817e-014	-1.55527e-016	1.65438e-014	2.37988e-015	5.37037e-015	2.03071e-015	-1.01765e-015	1.51635e-015	3.13282e-015	-7.07947e-015	-4.68024e-015	2.59646e-015	1.48148e-015	4.44642e-015	1.64779e-015	-2.20671e-015	2.69928e-015	4.0243e-017	5.47479e-016	2.6426e-015
-4.09324e-015	4.62046e-016	1.33714e-015	1.93971e-015	-2.20357e-015	1.5137e-014	1.45506e-016	1.66729e-014	2.41843e-015	5.27063e-015	2.00023e-015	-1.33165e-015	1.23976e-015	3.06437e-015	-6.74404e-015	-4.2199e-015	2.69947e-015	1.81527e-015	4.4895e-015	1.74101e-015	-2.16032e-015	2.14815e-015	1.67291e-017	1.47704e-016	2.53121e-015
-4.21013e-015	3.21909e-016	1.10853e-015	2.41229e-015	-1.62897e-015	1.56827e-014	4.57031e-016	1.67492e-014	2.45414e-015	5.16293e-015	1.95548e-015	-1.62463e-015	9.6858e-016	2.98032e-015	-6.38892e-015	-3.76151e-015	2.81581e-015	2.15687e-015	4.51036e-015	1.8213e-015	-2.10306e-015	1.59098e-015	-1.48157e-017	-2.43193e-016	2.42908e-015
-4.30327e-015	1.92555e-016	8.71273e-016	2.86171e-015	-1.07422e-015	1.62142e-014	7.75844e-016	1.67717e-014	2.4863e-015	5.04662e-015	1.89642e-015	-1.89395e-015	7.04936e-016	2.88306e-015	-6.01801e-015	-3.30879e-015	2.94572e-015	2.50305e-015	4.50821e-015	1.88797e-015	-2.03561e-015	1.03444e-015	-5.54242e-017	-6.22587e-016	2.33671e-015
-4.37079e-015	7.4659e-017	6.25822e-016	3.28473e-015	-5.43221e-016	1.67265e-014	1.09788e-015	1.67391e-014	2.51442e-015	4.92222e-015	1.82253e-015	-2.13703e-015	4.52083e-016	2.77453e-015	-5.63496e-015	-2.8651e-015	3.08948e-015	2.84991e-015	4.48309e-015	1.94042e-015	-1.95975e-015	4.84206e-016	-1.05697e-016	-9.87684e-016	2.25443e-015
-4.41128e-015	-3.11311e-017	3.73482e-016	3.67792e-015	-3.98585e-017	1.72139e-014	1.41931e-015	1.66518e-014	2.53739e-015	4.79011e-015	1.73351e-015	-2.35105e-015	2.12064e-016	2.65706e-015	-5.24401e-015	-2.434e-015	3.24699e-015	3.19377e-015	4.43505e-015	1.97803e-015	-1.87692e-015	-5.43791e-017	-1.66372e-016	-1.33632e-015	2.18288e-015
-4.42357e-015	-1.24914e-016	1.16452e-016	4.03792e-015	4.32398e-016	1.76718e-014	1.73608e-015	1.65105e-014	2.55387e-015	4.65082e-015	1.62943e-015	-2.53339e-015	-1.32904e-017	2.53274e-015	-4.84879e-015	-2.01885e-015	3.41777e-015	3.53115e-015	4.3645e-015	2.00145e-015	-1.78863e-015	-5.75957e-016	-2.37284e-016	-1.66616e-015	2.12232e-015
-4.40745e-015	-2.06635e-016	-1.43773e-016	4.36194e-015	8.70783e-016	1.80953e-014	2.04492e-015	1.63163e-014	2.56302e-015	4.50412e-015	1.51046e-015	-2.68177e-015	-2.20827e-016	2.40314e-015	-4.45364e-015	-1.6237e-015	3.60187e-015	3.8589e-015	4.27202e-015	2.01106e-015	-1.69592e-015	-1.07559e-015	-3.192e-016	-1.97488e-015	2.07266e-015
-4.36225e-015	-2.76827e-016	-4.05627e-016	4.64739e-015	1.27224e-015	1.84808e-014	2.34125e-015	1.60704e-014	2.56386e-015	4.35055e-015	1.37739e-015	-2.79496e-015	-4.08577e-016	2.27063e-015	-4.06236e-015	-1.25215e-015	3.79855e-015	4.17397e-015	4.15859e-015	2.00701e-015	-1.60106e-015	-1.54814e-015	-4.11555e-016	-2.25987e-015	2.03427e-015
-4.28804e-015	-3.34877e-016	-6.67048e-016	4.8917e-015	1.63435e-015	1.88244e-014	2.62115e-015	1.5775e-014	2.55587e-015	4.19137e-015	1.23126e-015	-2.87201e-015	-5.73978e-016	2.13752e-015	-3.67862e-015	-9.06573e-016	4.00684e-015	4.47314e-015	4.02514e-015	1.98991e-015	-1.50569e-015	-1.98907e-015	-5.1286e-016	-2.51998e-015	2.00736e-015
-4.1851e-015	-3.8156e-016	-9.26152e-016	5.09291e-015	1.95476e-015	1.91233e-014	2.88193e-015	1.54316e-014	2.53835e-015	4.02667e-015	1.07273e-015	-2.91178e-015	-7.15448e-016	2.00625e-015	-3.30559e-015	-5.89822e-016	4.22572e-015	4.75327e-015	3.87289e-015	1.96013e-015	-1.41227e-015	-2.3948e-015	-6.22818e-016	-2.75365e-015	1.99218e-015
-4.05387e-015	-4.18253e-016	-1.18084e-015	5.24952e-015	2.23181e-015	1.9375e-014	3.11967e-015	1.50428e-014	2.51022e-015	3.85707e-015	9.02591e-016	-2.91343e-015	-8.30749e-016	1.87847e-015	-2.94717e-015	-3.04315e-016	4.45406e-015	5.01176e-015	3.70398e-015	1.91861e-015	-1.32229e-015	-2.76192e-015	-7.40305e-016	-2.95972e-015	1.9885e-015
-3.89544e-015	-4.45163e-016	-1.42919e-015	5.35997e-015	2.46444e-015	1.95772e-014	3.33094e-015	1.46119e-014	2.47079e-015	3.68359e-015	7.22159e-016	-2.87671e-015	-9.18497e-016	1.75613e-015	-2.6069e-015	-5.26373e-017	4.68981e-015	5.24597e-015	3.51994e-015	1.8669e-015	-1.23756e-015	-3.08708e-015	-8.64092e-016	-3.13711e-015	1.99688e-015
-3.71082e-015	-4.62853e-016	-1.66897e-015	5.42293e-015	2.6515e-015	1.97282e-014	3.51348e-015	1.41424e-014	2.41987e-015	3.50739e-015	5.33272e-016	-2.80111e-015	-9.76998e-016	1.64152e-015	-2.28745e-015	1.62496e-016	4.93117e-015	5.45379e-015	3.32225e-015	1.80567e-015	-1.16022e-015	-3.36784e-015	-9.92906e-016	-3.2851e-015	2.01724e-015
-3.50164e-015	-4.72346e-016	-1.89805e-015	5.43858e-015	2.79174e-015	1.98272e-014	3.66458e-015	1.36381e-014	2.35721e-015	3.32907e-015	3.37829e-016	-2.68698e-015	-1.0051e-015	1.5362e-015	-1.99109e-015	3.39447e-016	5.17648e-015	5.6331e-015	3.113e-015	1.73584e-015	-1.09179e-015	-3.60235e-015	-1.12465e-015	-3.40377e-015	2.04956e-015
-3.26954e-015	-4.75017e-016	-2.11451e-015	5.40671e-015	2.88489e-015	1.98737e-014	3.78237e-015	1.31029e-014	2.28294e-015	3.14987e-015	1.37759e-016	-2.53511e-015	-1.00247e-015	1.44083e-015	-1.72032e-015	4.76745e-016	5.424e-015	5.78187e-015	2.89479e-015	1.65886e-015	-1.03371e-015	-3.78894e-015	-1.25772e-015	-3.49302e-015	2.09345e-015
-3.01716e-015	-4.71732e-016	-2.3166e-015	5.32776e-015	2.93069e-015	1.98677e-014	3.86499e-015	1.25408e-014	2.1965e-015	2.97117e-015	-6.55109e-017	-2.34644e-015	-9.68377e-016	1.35659e-015	-1.47755e-015	5.73484e-016	5.6716e-015	5.89866e-015	2.66938e-015	1.57656e-015	-9.87303e-016	-3.92759e-015	-1.39022e-015	-3.55296e-015	2.14848e-015
-2.74704e-015	-4.63349e-016	-2.50211e-015	5.20228e-015	2.92914e-015	1.98096e-014	3.9111e-015	1.19559e-014	2.09814e-015	2.79397e-015	-2.7028e-016	-2.12303e-015	-9.03089e-016	1.28465e-015	-1.26409e-015	6.28455e-016	5.91614e-015	5.9828e-015	2.43828e-015	1.48987e-015	-9.55136e-016	-4.01771e-015	-1.52005e-015	-3.58374e-015	2.21443e-015
-2.46175e-015	-4.50818e-016	-2.66865e-015	5.0305e-015	2.88097e-015	1.97009e-014	3.91988e-015	1.13528e-014	1.9878e-015	2.6192e-015	-4.74621e-016	-1.86663e-015	-8.06163e-016	1.22583e-015	-1.08049e-015	6.41634e-016	6.1551e-015	6.03389e-015	2.20362e-015	1.4002e-015	-9.38355e-016	-4.05936e-015	-1.64518e-015	-3.58657e-015	2.29079e-015
-2.16392e-015	-4.35153e-016	-2.81482e-015	4.81395e-015	2.788e-015	1.95427e-014	3.89097e-015	1.07358e-014	1.86565e-015	2.44847e-015	-6.76686e-016	-1.57982e-015	-6.78275e-016	1.18098e-015	-9.27786e-016	6.12367e-016	6.38619e-015	6.05133e-015	1.96743e-015	1.30839e-015	-9.37221e-016	-4.05363e-015	-1.76351e-015	-3.56211e-015	2.37723e-015
-1.85685e-015	-4.17113e-016	-2.93886e-015	4.55411e-015	2.65064e-015	1.93369e-014	3.82341e-015	1.01087e-014	1.7328e-015	2.28242e-015	-8.73842e-016	-1.26576e-015	-5.20582e-016	1.15063e-015	-8.06645e-016	5.40639e-016	6.6066e-015	6.03517e-015	1.73259e-015	1.21597e-015	-9.52729e-016	-4.00167e-015	-1.87278e-015	-3.5115e-015	2.47284e-015
-1.54296e-015	-3.97249e-016	-3.03929e-015	4.25245e-015	2.47016e-015	1.90857e-014	3.71728e-015	9.47553e-015	1.58975e-015	2.12224e-015	-1.06404e-015	-9.26775e-016	-3.3369e-016	1.13512e-015	-7.16724e-016	4.27408e-016	6.81296e-015	5.98618e-015	1.50091e-015	1.12327e-015	-9.85875e-016	-3.90529e-015	-1.97103e-015	-3.43585e-015	2.57664e-015
-1.22507e-015	-3.76497e-016	-3.11417e-015	3.91142e-015	2.24819e-015	1.87924e-014	3.5734e-015	8.84074e-015	1.43738e-015	1.96876e-015	-1.24457e-015	-5.66232e-016	-1.19001e-016	1.1343e-015	-6.57723e-016	2.74062e-016	7.00317e-015	5.90499e-015	1.27379e-015	1.03147e-015	-1.03659e-015	-3.76634e-015	-2.05637e-015	-3.33657e-015	2.68787e-015
-9.06054e-016	-3.55179e-016	-3.16262e-015	3.53312e-015	1.98688e-015	1.84605e-014	3.39334e-015	8.2089e-015	1.27643e-015	1.82328e-015	-1.4132e-015	-1.87635e-016	1.21699e-016	1.14766e-015	-6.2913e-016	8.16079e-017	7.17529e-015	5.79293e-015	1.05283e-015	9.41285e-016	-1.10581e-015	-3.58786e-015	-2.12782e-015	-3.2156e-015	2.80496e-015
-5.88328e-016	-3.33586e-016	-3.1839e-015	3.1199e-015	1.68819e-015	1.80928e-014	3.17918e-015	7.58393e-015	1.10834e-015	1.68666e-015	-1.56812e-015	2.05404e-016	3.86985e-016	1.17424e-015	-6.29774e-016	-1.48004e-016	7.3264e-015	5.65133e-015	8.39885e-016	8.53512e-016	-1.19388e-015	-3.37251e-015	-2.18392e-015	-3.07519e-015	2.92622e-015
-2.75294e-016	-3.11524e-016	-3.17676e-015	2.67506e-015	1.35472e-015	1.7693e-014	2.9326e-015	6.96977e-015	9.34024e-016	1.55935e-015	-1.70748e-015	6.09497e-016	6.74533e-016	1.21328e-015	-6.58779e-016	-4.1269e-016	7.45422e-015	5.48178e-015	6.36912e-016	7.68046e-016	-1.29995e-015	-3.12352e-015	-2.22316e-015	-2.91715e-015	3.05053e-015
3.02271e-017	-2.89103e-016	-3.14071e-015	2.2016e-015	9.89291e-016	1.72647e-014	2.65624e-015	6.36906e-015	7.54992e-016	1.44227e-015	-1.8294e-015	1.02006e-015	9.8115e-016	1.26337e-015	-7.13914e-016	-7.10277e-016	7.55672e-015	5.28643e-015	4.44408e-016	6.84998e-016	-1.42359e-015	-2.84473e-015	-2.24438e-015	-2.74392e-015	3.17701e-015
3.25683e-016	-2.65849e-016	-3.07529e-015	1.70324e-015	5.94639e-016	1.68113e-014	2.35259e-015	5.78541e-015	5.7236e-016	1.33634e-015	-1.93208e-015	1.43331e-015	1.30533e-015	1.32434e-015	-7.93273e-016	-1.03818e-015	7.63169e-015	5.06757e-015	2.6382e-016	6.04081e-016	-1.56412e-015	-2.53906e-015	-2.24622e-015	-2.55794e-015	3.30471e-015
6.08994e-016	-2.41552e-016	-2.98006e-015	1.18246e-015	1.73799e-016	1.63365e-014	2.02489e-015	5.22206e-015	3.87835e-016	1.24259e-015	-2.01409e-015	1.84453e-015	1.64424e-015	1.39487e-015	-8.94608e-016	-1.39358e-015	7.6776e-015	4.82717e-015	9.61764e-017	5.25138e-016	-1.72065e-015	-2.21115e-015	-2.2289e-015	-2.36151e-015	3.43191e-015
8.78043e-016	-2.15782e-016	-2.85523e-015	6.42496e-016	-2.70263e-016	1.58445e-014	1.67625e-015	4.68126e-015	2.02547e-016	1.16073e-015	-2.0739e-015	2.24983e-015	1.9949e-015	1.47332e-015	-1.01538e-015	-1.77312e-015	7.69324e-015	4.56754e-015	-5.81101e-017	4.47726e-016	-1.89211e-015	-1.86538e-015	-2.19221e-015	-2.15663e-015	3.55718e-015
1.13057e-015	-1.87309e-016	-2.70177e-015	8.69093e-017	-7.33876e-016	1.53391e-014	1.30983e-015	4.16492e-015	1.78877e-017	1.09205e-015	-2.1101e-015	2.64544e-015	2.35445e-015	1.55818e-015	-1.15303e-015	-2.17336e-015	7.67722e-015	4.29118e-015	-1.9861e-016	3.7135e-016	-2.07653e-015	-1.50547e-015	-2.13623e-015	-1.94539e-015	3.67949e-015
1.36503e-015	-1.55961e-016	-2.52072e-015	-4.80611e-016	-1.21428e-015	1.48237e-014	9.29278e-016	3.67518e-015	-1.64545e-016	1.03802e-015	-2.12233e-015	3.02729e-015	2.71972e-015	1.64846e-015	-1.30497e-015	-2.59047e-015	7.62888e-015	4.00113e-015	-3.254e-016	2.95246e-016	-2.27204e-015	-1.13602e-015	-2.06164e-015	-1.73034e-015	3.79743e-015
1.57983e-015	-1.21425e-016	-2.31313e-015	-1.0571e-015	-1.70724e-015	1.43013e-014	5.38359e-016	3.21437e-015	-3.43734e-016	9.9872e-016	-2.11025e-015	3.39173e-015	3.08711e-015	1.74174e-015	-1.4688e-015	-3.02075e-015	7.54791e-015	3.6994e-015	-4.37538e-016	2.19119e-016	-2.47712e-015	-7.61322e-016	-1.96852e-015	-1.51358e-015	3.90939e-015
1.77386e-015	-8.2555e-017	-2.08086e-015	-1.63847e-015	-2.21022e-015	1.37758e-014	1.40753e-016	2.7845e-015	-5.17586e-016	9.73569e-016	-2.0736e-015	3.73453e-015	3.45388e-015	1.83683e-015	-1.64195e-015	-3.46121e-015	7.43457e-015	3.38855e-015	-5.35075e-016	1.42455e-016	-2.69018e-015	-3.85761e-016	-1.85782e-015	-1.2971e-015	4.01397e-015
1.94653e-015	-3.81252e-017	-1.82518e-015	-2.22202e-015	-2.72036e-015	1.32503e-014	-2.59153e-016	2.38581e-015	-6.84669e-016	9.62593e-016	-2.01284e-015	4.05218e-015	3.817e-015	1.93235e-015	-1.82186e-015	-3.90752e-015	7.28932e-015	3.07163e-015	-6.18552e-016	6.43132e-017	-2.90945e-015	-1.33016e-017	-1.73092e-015	-1.08311e-015	4.11033e-015
2.09768e-015	1.31167e-017	-1.54813e-015	-2.80407e-015	-3.23376e-015	1.27271e-014	-6.57988e-016	2.01848e-015	-8.43408e-016	9.65861e-016	-1.92771e-015	4.34177e-015	4.17362e-015	2.02605e-015	-2.00585e-015	-4.35627e-015	7.11295e-015	2.75141e-015	-6.88646e-016	-1.58514e-017	-3.13223e-015	3.52538e-016	-1.5889e-015	-8.73747e-016	4.19682e-015
2.22659e-015	7.1702e-017	-1.25135e-015	-3.38137e-015	-3.74736e-015	1.22087e-014	-1.05237e-015	1.6823e-015	-9.92674e-016	9.83424e-016	-1.81906e-015	4.59987e-015	4.52056e-015	2.11706e-015	-2.19166e-015	-4.80367e-015	6.90712e-015	2.43071e-015	-7.4649e-016	-9.94991e-017	-3.35613e-015	7.08335e-016	-1.43344e-015	-6.70647e-016	4.27247e-015
2.33288e-015	1.38806e-016	-9.37991e-016	-3.95059e-015	-4.25789e-015	1.16978e-014	-1.4382e-015	1.37721e-015	-1.131e-015	1.01508e-015	-1.6883e-015	4.82366e-015	4.8548e-015	2.20402e-015	-2.37689e-015	-5.24586e-015	6.67295e-015	2.11168e-015	-7.93037e-016	-1.86759e-016	-3.57853e-015	1.0508e-015	-1.26621e-015	-4.75669e-016	4.33616e-015
2.41707e-015	2.15856e-016	-6.10419e-016	-4.50865e-015	-4.76207e-015	1.11959e-014	-1.81186e-015	1.10271e-015	-1.25672e-015	1.06001e-015	-1.53666e-015	5.01153e-015	5.17422e-015	2.28511e-015	-2.5595e-015	-5.67881e-015	6.4118e-015	1.79586e-015	-8.28785e-016	-2.7807e-016	-3.79743e-015	1.37669e-015	-1.08906e-015	-2.90149e-016	4.38736e-015
2.47985e-015	3.04356e-016	-2.71125e-016	-5.05181e-015	-5.25737e-015	1.07041e-014	-2.16947e-015	8.5855e-016	-1.36813e-015	1.11734e-015	-1.36563e-015	5.16111e-015	5.47691e-015	2.35904e-015	-2.73691e-015	-6.09951e-015	6.12598e-015	1.48564e-015	-8.54931e-016	-3.74611e-016	-4.01131e-015	1.68358e-015	-9.04179e-016	-1.15639e-016	4.42507e-015
2.52238e-015	4.04918e-016	7.67137e-017	-5.57771e-015	-5.7403e-015	1.02238e-014	-2.50777e-015	6.43753e-016	-1.46383e-015	1.18642e-015	-1.17722e-015	5.27085e-015	5.76e-015	2.42496e-015	-2.90695e-015	-6.50441e-015	5.81877e-015	1.18235e-015	-8.72236e-016	-4.76971e-016	-4.21688e-015	1.9682e-015	-7.14093e-016	4.67971e-017	4.44901e-015
2.54537e-015	5.18197e-016	4.30194e-016	-6.08355e-015	-6.20785e-015	9.75513e-015	-2.82369e-015	4.5779e-016	-1.54344e-015	1.26622e-015	-9.72238e-016	5.33956e-015	6.02136e-015	2.48216e-015	-3.068e-015	-6.89062e-015	5.49348e-015	8.87434e-016	-8.81463e-016	-5.85442e-016	-4.41249e-015	2.22884e-015	-5.2106e-016	1.96177e-016	4.45873e-015
2.54987e-015	6.44935e-016	7.85921e-016	-6.56697e-015	-6.65742e-015	9.2992e-015	-3.11438e-015	2.99533e-016	-1.60669e-015	1.35645e-015	-7.5346e-016	5.36688e-015	6.25982e-015	2.52937e-015	-3.21963e-015	-7.2553e-015	5.15315e-015	6.02194e-016	-8.84043e-016	-7.00239e-016	-4.5962e-015	2.46355e-015	-3.2672e-016	3.31605e-016	4.45404e-015
2.53732e-015	7.85694e-016	1.1409e-015	-7.02595e-015	-7.08629e-015	8.85657e-015	-3.37767e-015	1.67682e-016	-1.6523e-015	1.45675e-015	-5.22958e-016	5.35273e-015	6.47313e-015	2.56657e-015	-3.36122e-015	-7.59602e-015	4.80115e-015	3.27919e-016	-8.81154e-016	-8.2162e-016	-4.76546e-015	2.67059e-015	-1.33581e-016	4.52004e-016	4.43495e-015
2.50939e-015	9.41409e-016	1.49198e-015	-7.45863e-015	-7.49268e-015	8.42643e-015	-3.61221e-015	6.10696e-017	-1.67944e-015	1.5657e-015	-2.82982e-016	5.29635e-015	6.66063e-015	2.59365e-015	-3.49245e-015	-7.91078e-015	4.44133e-015	6.55338e-017	-8.73791e-016	-9.49178e-016	-4.91867e-015	2.84898e-015	5.59937e-017	5.57014e-016	4.40187e-015
2.46799e-015	1.11197e-015	1.8361e-015	-7.86323e-015	-7.87475e-015	8.0087e-015	-3.81621e-015	-2.25144e-017	-1.68759e-015	1.68199e-015	-3.57063e-017	5.19753e-015	6.82127e-015	2.60938e-015	-3.61274e-015	-8.19769e-015	4.07695e-015	-1.84418e-016	-8.62623e-016	-1.08303e-015	-5.05534e-015	2.99782e-015	2.39764e-016	6.46571e-016	4.35504e-015
2.41502e-015	1.29714e-015	2.17007e-015	-8.2371e-015	-8.23014e-015	7.60317e-015	-3.98828e-015	-8.4239e-017	-1.67665e-015	1.80426e-015	2.16043e-016	5.05739e-015	6.95363e-015	2.61387e-015	-3.72161e-015	-8.45516e-015	3.71152e-015	-4.21847e-016	-8.48692e-016	-1.2228e-015	-5.17349e-015	3.11696e-015	4.15243e-016	7.21055e-016	4.29488e-015
2.35192e-015	1.4963e-015	2.49053e-015	-8.57881e-015	-8.55763e-015	7.20922e-015	-4.12738e-015	-1.26274e-016	-1.64642e-015	1.93138e-015	4.69633e-016	4.87726e-015	7.05733e-015	2.60736e-015	-3.81913e-015	-8.68249e-015	3.34936e-015	-6.46401e-016	-8.32907e-016	-1.36739e-015	-5.27188e-015	3.20662e-015	5.80843e-016	7.80059e-016	4.22213e-015
2.28049e-015	1.70876e-015	2.7948e-015	-8.8877e-015	-8.85535e-015	6.82673e-015	-4.23287e-015	-1.50014e-016	-1.59709e-015	2.06268e-015	7.22625e-016	4.65823e-015	7.13252e-015	2.59018e-015	-3.90677e-015	-8.8784e-015	2.99453e-015	-8.5787e-016	-8.16675e-016	-1.51604e-015	-5.34978e-015	3.267e-015	7.34891e-016	8.23702e-016	4.13719e-015
2.20284e-015	1.93431e-015	3.08002e-015	-9.16252e-015	-9.12152e-015	6.45478e-015	-4.30427e-015	-1.56661e-016	-1.52905e-015	2.1964e-015	9.72255e-016	4.4029e-015	7.17951e-015	2.56253e-015	-3.98455e-015	-9.04201e-015	2.65087e-015	-1.05685e-015	-8.00083e-016	-1.6677e-015	-5.40696e-015	3.29875e-015	8.76021e-016	8.5224e-016	4.03991e-015
2.12094e-015	2.17157e-015	3.34315e-015	-9.40214e-015	-9.35577e-015	6.09193e-015	-4.34188e-015	-1.47313e-016	-1.44183e-015	2.33086e-015	1.21613e-015	4.11365e-015	7.19865e-015	2.52559e-015	-4.05345e-015	-9.17297e-015	2.32247e-015	-1.24401e-015	-7.83599e-016	-1.82254e-015	-5.44289e-015	3.30173e-015	1.00256e-015	8.66922e-016	3.93221e-015
2.03642e-015	2.4197e-015	3.58221e-015	-9.60581e-015	-9.55746e-015	5.7374e-015	-4.34628e-015	-1.23945e-016	-1.33619e-015	2.46544e-015	1.45137e-015	3.79196e-015	7.19005e-015	2.47999e-015	-4.11455e-015	-9.27131e-015	2.0127e-015	-1.41888e-015	-7.67644e-016	-1.97933e-015	-5.45654e-015	3.27722e-015	1.11321e-015	8.67906e-016	3.81532e-015
1.95068e-015	2.67703e-015	3.79486e-015	-9.77332e-015	-9.72608e-015	5.39081e-015	-4.31829e-015	-8.77114e-017	-1.21264e-015	2.59896e-015	1.67625e-015	3.43982e-015	7.15463e-015	2.42641e-015	-4.16946e-015	-9.33779e-015	1.72448e-015	-1.58271e-015	-7.51487e-016	-2.13632e-015	-5.44859e-015	3.22675e-015	1.20707e-015	8.56151e-016	3.69003e-015
1.86518e-015	2.94213e-015	3.97863e-015	-9.90416e-015	-9.86219e-015	5.05145e-015	-4.25875e-015	-4.00805e-017	-1.07258e-015	2.72999e-015	1.88843e-015	3.06097e-015	7.09351e-015	2.36612e-015	-4.22007e-015	-9.3732e-015	1.46136e-015	-1.73621e-015	-7.35488e-016	-2.29171e-015	-5.41956e-015	3.15176e-015	1.28427e-015	8.32256e-016	3.55793e-015
1.78129e-015	3.21329e-015	4.1323e-015	-9.99842e-015	-9.96572e-015	4.71872e-015	-4.16858e-015	1.79589e-017	-9.17409e-016	2.85763e-015	2.08579e-015	2.65904e-015	7.00801e-015	2.30082e-015	-4.26794e-015	-9.37841e-015	1.22676e-015	-1.88e-015	-7.19513e-016	-2.44421e-015	-5.36998e-015	3.05406e-015	1.34388e-015	7.97425e-016	3.42044e-015
1.70049e-015	3.4881e-015	4.25471e-015	-1.00565e-014	-1.00366e-014	4.39215e-015	-4.04979e-015	8.56785e-017	-7.47996e-016	2.97971e-015	2.26652e-015	2.23717e-015	6.89953e-015	2.23154e-015	-4.31482e-015	-9.35405e-015	1.02344e-015	-2.01519e-015	-7.03652e-016	-2.59236e-015	-5.30039e-015	2.93492e-015	1.38592e-015	7.53007e-016	3.27842e-015
1.62325e-015	3.76421e-015	4.34474e-015	-1.00788e-014	-1.00753e-014	4.07145e-015	-3.90479e-015	1.61912e-016	-5.65069e-016	3.09622e-015	2.42908e-015	1.79896e-015	6.769e-015	2.15981e-015	-4.36249e-015	-9.30195e-015	8.53164e-016	-2.14275e-015	-6.88087e-016	-2.73439e-015	-5.21164e-015	2.79696e-015	1.41057e-015	6.9932e-016	3.13322e-015
1.55002e-015	4.03944e-015	4.40166e-015	-1.00655e-014	-1.00829e-014	3.75627e-015	-3.73544e-015	2.4537e-016	-3.70572e-016	3.20602e-015	2.57197e-015	1.34807e-015	6.61787e-015	2.08753e-015	-4.41286e-015	-9.22446e-015	7.18352e-016	-2.2637e-015	-6.71843e-016	-2.86882e-015	-5.10548e-015	2.64231e-015	1.41784e-015	6.3729e-016	2.98614e-015
1.48226e-015	4.3118e-015	4.42563e-015	-1.00178e-014	-1.00605e-014	3.44668e-015	-3.54377e-015	3.34827e-016	-1.65262e-016	3.30806e-015	2.69391e-015	8.87459e-016	6.44784e-015	2.01616e-015	-4.46738e-015	-9.12338e-015	6.19973e-016	-2.37812e-015	-6.53981e-016	-2.99439e-015	-4.98335e-015	2.47204e-015	1.40835e-015	5.68575e-016	2.83813e-015
1.41993e-015	4.57884e-015	4.41682e-015	-9.93617e-015	-1.0009e-014	3.14366e-015	-3.33235e-015	4.2978e-016	4.92048e-017	3.40179e-015	2.79334e-015	4.20835e-016	6.2609e-015	1.94675e-015	-4.52779e-015	-9.00093e-015	5.59663e-016	-2.48709e-015	-6.34032e-016	-3.10969e-015	-4.84701e-015	2.2886e-015	1.38285e-015	4.94227e-016	2.69053e-015
1.36246e-015	4.83829e-015	4.37565e-015	-9.82211e-015	-9.93e-015	2.84725e-015	-3.10403e-015	5.3006e-016	2.71416e-016	3.48624e-015	2.86963e-015	-4.78318e-017	6.05927e-015	1.88094e-015	-4.5953e-015	-8.85946e-015	5.38039e-016	-2.59115e-015	-6.11569e-016	-3.2136e-015	-4.69843e-015	2.09397e-015	1.34224e-015	4.15722e-016	2.54516e-015
1.3105e-015	5.08762e-015	4.30303e-015	-9.67674e-015	-9.82541e-015	2.55833e-015	-2.86125e-015	6.35083e-016	4.99895e-016	3.56059e-015	2.92259e-015	-5.15205e-016	5.84419e-015	1.8197e-015	-4.67177e-015	-8.70148e-015	5.55094e-016	-2.69115e-015	-5.85253e-016	-3.3047e-015	-4.54e-015	1.88986e-015	1.28753e-015	3.3359e-016	2.40315e-015
1.26391e-015	5.32485e-015	4.19966e-015	-9.50179e-015	-9.69736e-015	2.27784e-015	-2.6065e-015	7.43541e-016	7.32266e-016	3.62477e-015	2.95154e-015	-9.78178e-016	5.6178e-015	1.76397e-015	-4.75879e-015	-8.5297e-015	6.09721e-016	-2.7882e-015	-5.54023e-016	-3.38263e-015	-4.37313e-015	1.67834e-015	1.21989e-015	2.49392e-016	2.26572e-015
1.22188e-015	5.54778e-015	4.06686e-015	-9.29845e-015	-9.54778e-015	2.00673e-015	-2.34248e-015	8.5527e-016	9.66868e-016	3.67835e-015	2.95686e-015	-1.43334e-015	5.38171e-015	1.71493e-015	-4.85749e-015	-8.34662e-015	7.02027e-016	-2.88259e-015	-5.17141e-016	-3.44621e-015	-4.20033e-015	1.46151e-015	1.14109e-015	1.6434e-016	2.13453e-015
1.18385e-015	5.75439e-015	3.90659e-015	-9.06834e-015	-9.37866e-015	1.74648e-015	-2.07184e-015	9.69862e-016	1.20237e-015	3.72116e-015	2.93834e-015	-1.87778e-015	5.13811e-015	1.67411e-015	-4.96826e-015	-8.15436e-015	8.30734e-016	-2.97454e-015	-4.72974e-016	-3.49402e-015	-4.02359e-015	1.24074e-015	1.0529e-015	7.91262e-017	2.01083e-015
1.14958e-015	5.94323e-015	3.72073e-015	-8.81339e-015	-9.1916e-015	1.49867e-015	-1.79656e-015	1.08693e-015	1.43711e-015	3.75305e-015	2.89615e-015	-2.30864e-015	4.88854e-015	1.64228e-015	-5.09211e-015	-7.95562e-015	9.94372e-016	-3.06408e-015	-4.20757e-016	-3.52551e-015	-3.84486e-015	1.01723e-015	9.56979e-016	-4.88668e-018	1.89476e-015
1.11832e-015	6.1129e-015	3.51129e-015	-8.53527e-015	-8.98901e-015	1.26504e-015	-1.5191e-015	1.2064e-015	1.66912e-015	3.77315e-015	2.83063e-015	-2.72284e-015	4.63502e-015	1.62004e-015	-5.22948e-015	-7.75309e-015	1.19102e-015	-3.15118e-015	-3.59811e-016	-3.54053e-015	-3.66592e-015	7.92467e-016	8.5472e-016	-8.72177e-017	1.78648e-015
1.08838e-015	6.26165e-015	3.28074e-015	-8.23548e-015	-8.77357e-015	1.04716e-015	-1.24207e-015	1.32784e-015	1.89681e-015	3.78192e-015	2.74189e-015	-3.11715e-015	4.37922e-015	1.60815e-015	-5.38005e-015	-7.54859e-015	1.4182e-015	-3.23607e-015	-2.89621e-016	-3.53898e-015	-3.48889e-015	5.68184e-016	7.47946e-016	-1.66749e-016	1.68673e-015
1.05919e-015	6.38768e-015	3.03211e-015	-7.91582e-015	-8.54676e-015	8.4695e-016	-9.67864e-016	1.45066e-015	2.11892e-015	3.77987e-015	2.63116e-015	-3.48956e-015	4.12242e-015	1.60749e-015	-5.54381e-015	-7.34457e-015	1.67326e-015	-3.31842e-015	-2.08542e-016	-3.5213e-015	-3.31574e-015	3.45833e-016	6.38416e-016	-2.42876e-016	1.59688e-015
1.02959e-015	6.49004e-015	2.76794e-015	-7.57774e-015	-8.31074e-015	6.66132e-016	-6.9863e-016	1.57431e-015	2.33358e-015	3.76705e-015	2.4993e-015	-3.83839e-015	3.86641e-015	1.61782e-015	-5.72007e-015	-7.14345e-015	1.9532e-015	-3.39764e-015	-1.16514e-016	-3.48764e-015	-3.14854e-015	1.26596e-016	5.27729e-016	-3.14626e-016	1.51719e-015
9.98381e-016	6.56822e-015	2.49092e-015	-7.22329e-015	-8.06843e-015	5.06355e-016	-4.36033e-016	1.69801e-015	2.53975e-015	3.74375e-015	2.34741e-015	-4.1615e-015	3.61221e-015	1.6391e-015	-5.90799e-015	-6.94733e-015	2.25516e-015	-3.47351e-015	-1.30377e-017	-3.43823e-015	-2.98922e-015	-8.86188e-017	4.17083e-016	-3.81178e-016	1.44773e-015
9.64603e-016	6.62152e-015	2.2042e-015	-6.85486e-015	-7.82212e-015	3.69529e-016	-1.81294e-016	1.82212e-015	2.73615e-015	3.70996e-015	2.17625e-015	-4.45751e-015	3.36098e-015	1.67164e-015	-6.10642e-015	-6.75775e-015	2.57524e-015	-3.54596e-015	1.01603e-016	-3.37353e-015	-2.83948e-015	-2.99453e-016	3.08427e-016	-4.42325e-016	1.38887e-015
9.27291e-016	6.65008e-015	1.91047e-015	-6.47478e-015	-7.57363e-015	2.56232e-016	6.40799e-017	1.9459e-015	2.92051e-015	3.66594e-015	1.98659e-015	-4.72543e-015	3.11388e-015	1.715e-015	-6.31409e-015	-6.57639e-015	2.9095e-015	-3.61426e-015	2.27601e-016	-3.29371e-015	-2.70098e-015	-5.05273e-016	2.03455e-016	-4.97535e-016	1.34005e-015
8.85327e-016	6.65391e-015	1.61297e-015	-6.08531e-015	-7.32497e-015	1.67638e-016	2.98374e-016	2.06884e-015	3.09197e-015	3.61264e-015	1.77971e-015	-4.96475e-015	2.87151e-015	1.76805e-015	-6.52893e-015	-6.40438e-015	3.25479e-015	-3.67821e-015	3.64709e-016	-3.2007e-015	-2.575e-015	-7.05338e-016	1.03107e-016	-5.46238e-016	1.30188e-015
8.37292e-016	6.63374e-015	1.3147e-015	-5.68904e-015	-7.07813e-015	1.0491e-016	5.20846e-016	2.1899e-015	3.2495e-015	3.55045e-015	1.55702e-015	-5.17497e-015	2.63435e-015	1.82985e-015	-6.75e-015	-6.24354e-015	3.60702e-015	-3.73717e-015	5.12872e-016	-3.09567e-015	-2.46225e-015	-8.99673e-016	8.09284e-018	-5.87867e-016	1.27433e-015
7.82117e-016	6.59001e-015	1.01856e-015	-5.28803e-015	-6.83523e-015	6.85561e-017	7.3057e-016	2.3082e-015	3.39202e-015	3.47931e-015	1.31962e-015	-5.35572e-015	2.40317e-015	1.89868e-015	-6.97571e-015	-6.09439e-015	3.96228e-015	-3.79036e-015	6.71303e-016	-2.98041e-015	-2.36406e-015	-1.08821e-015	-8.06652e-017	-6.2208e-016	1.25706e-015
7.19055e-016	6.52368e-015	7.27048e-016	-4.88448e-015	-6.59803e-015	5.95046e-017	9.2649e-016	2.42262e-015	3.51808e-015	3.40017e-015	1.06912e-015	-5.50839e-015	2.1783e-015	1.97388e-015	-7.20358e-015	-5.95742e-015	4.31624e-015	-3.8371e-015	8.39427e-016	-2.85615e-015	-2.28123e-015	-1.27096e-015	-1.62312e-016	-6.48954e-016	1.24918e-015
6.47383e-016	6.43584e-015	4.42826e-016	-4.48058e-015	-6.36805e-015	7.80282e-017	1.10785e-015	2.53199e-015	3.62672e-015	3.31339e-015	8.05938e-016	-5.63371e-015	1.96001e-015	2.05415e-015	-7.43166e-015	-5.83302e-015	4.66592e-015	-3.87719e-015	1.01616e-015	-2.72457e-015	-2.21444e-015	-1.44743e-015	-2.36536e-016	-6.68421e-016	1.25049e-015
5.6673e-016	6.32809e-015	1.68644e-016	-4.07884e-015	-6.14679e-015	1.2314e-016	1.27434e-015	2.63454e-015	3.71686e-015	3.21921e-015	5.3172e-016	-5.73254e-015	1.74856e-015	2.13793e-015	-7.65792e-015	-5.72131e-015	5.00758e-015	-3.91002e-015	1.19962e-015	-2.5868e-015	-2.16438e-015	-1.61772e-015	-3.03281e-016	-6.80257e-016	1.26048e-015
4.76796e-016	6.20163e-015	-9.33905e-017	-3.68202e-015	-5.93573e-015	1.94202e-016	1.42573e-015	2.72915e-015	3.7877e-015	3.11799e-015	2.47186e-016	-5.80611e-015	1.54383e-015	2.22389e-015	-7.88011e-015	-5.62309e-015	5.33777e-015	-3.93504e-015	1.38853e-015	-2.44507e-015	-2.13144e-015	-1.78168e-015	-3.62024e-016	-6.84428e-016	1.27862e-015
3.77194e-016	6.05867e-015	-3.41167e-016	-3.2916e-015	-5.73589e-015	2.90039e-016	1.5622e-015	2.81437e-015	3.83883e-015	3.0102e-015	-4.67258e-017	-5.85529e-015	1.346e-015	2.3098e-015	-8.09606e-015	-5.53887e-015	5.65314e-015	-3.9517e-015	1.58172e-015	-2.30082e-015	-2.11516e-015	-1.94026e-015	-4.12781e-016	-6.81579e-016	1.30434e-015
2.67947e-016	5.90129e-015	-5.72545e-016	-2.90953e-015	-5.54755e-015	4.09161e-016	1.68277e-015	2.88823e-015	3.86924e-015	2.89646e-015	-3.48886e-016	-5.88161e-015	1.15491e-015	2.39384e-015	-8.30304e-015	-5.46799e-015	5.95042e-015	-3.95982e-015	1.778e-015	-2.15636e-015	-2.11573e-015	-2.09354e-015	-4.55814e-016	-6.71126e-016	1.33671e-015
1.48806e-016	5.7316e-015	-7.85837e-016	-2.53848e-015	-5.37158e-015	5.49356e-016	1.78758e-015	2.94963e-015	3.87893e-015	2.77679e-015	-6.58461e-016	-5.88716e-015	9.70244e-016	2.47404e-015	-8.49929e-015	-5.40981e-015	6.22682e-015	-3.95915e-015	1.97613e-015	-2.01314e-015	-2.13318e-015	-2.24157e-015	-4.91235e-016	-6.53355e-016	1.37525e-015
2.01353e-017	5.55128e-015	-9.80203e-016	-2.18107e-015	-5.20854e-015	7.08639e-016	1.87704e-015	2.99749e-015	3.86727e-015	2.65161e-015	-9.7418e-016	-5.87494e-015	7.91856e-016	2.54856e-015	-8.68229e-015	-5.36405e-015	6.47985e-015	-3.94999e-015	2.17361e-015	-1.87171e-015	-2.16695e-015	-2.3849e-015	-5.19412e-016	-6.28673e-016	1.41954e-015
-1.17472e-016	5.36203e-015	-1.15462e-015	-1.83929e-015	-5.05864e-015	8.84239e-016	1.95125e-015	3.02969e-015	3.83392e-015	2.52135e-015	-1.29456e-015	-5.84655e-015	6.19448e-016	2.61541e-015	-8.8511e-015	-5.33e-015	6.70777e-015	-3.93262e-015	2.36868e-015	-1.73357e-015	-2.21601e-015	-2.52421e-015	-5.40894e-016	-5.97187e-016	1.4686e-015
-2.63219e-016	5.16659e-015	-1.3082e-015	-1.51476e-015	-4.92139e-015	1.07378e-015	2.01117e-015	3.04414e-015	3.77881e-015	2.38674e-015	-1.61904e-015	-5.80483e-015	4.52775e-016	2.67245e-015	-9.00391e-015	-5.30741e-015	6.90899e-015	-3.90676e-015	2.55971e-015	-1.60024e-015	-2.27972e-015	-2.65936e-015	-5.56257e-016	-5.593e-016	1.52118e-015
-4.15925e-016	4.96743e-015	-1.44082e-015	-1.2094e-015	-4.79678e-015	1.27292e-015	2.0573e-015	3.0396e-015	3.70194e-015	2.24802e-015	-1.94626e-015	-5.75192e-015	2.91832e-016	2.71752e-015	-9.1394e-015	-5.29512e-015	7.08218e-015	-3.8725e-015	2.7448e-015	-1.47299e-015	-2.35675e-015	-2.79009e-015	-5.66271e-016	-5.15408e-016	1.57674e-015
-5.75159e-016	4.76629e-015	-1.55239e-015	-9.24912e-016	-4.68481e-015	1.4786e-015	2.08995e-015	3.01493e-015	3.60345e-015	2.10459e-015	-2.27569e-015	-5.69059e-015	1.36326e-016	2.749e-015	-9.25602e-015	-5.29236e-015	7.22623e-015	-3.83012e-015	2.92193e-015	-1.35332e-015	-2.44588e-015	-2.91718e-015	-5.71335e-016	-4.6574e-016	1.63463e-015
-7.39708e-016	4.56483e-015	-1.6431e-015	-6.63334e-016	-4.58505e-015	1.68755e-015	2.10927e-015	2.96929e-015	3.48264e-015	1.95635e-015	-2.60647e-015	-5.62256e-015	-1.46076e-017	2.76488e-015	-9.35307e-015	-5.29804e-015	7.34081e-015	-3.77981e-015	3.08888e-015	-1.24223e-015	-2.5463e-015	-3.04113e-015	-5.71686e-016	-4.1065e-016	1.69423e-015
-9.08671e-016	4.36492e-015	-1.71361e-015	-4.25435e-016	-4.49726e-015	1.89528e-015	2.11596e-015	2.90162e-015	3.33982e-015	1.80324e-015	-2.93711e-015	-5.55121e-015	-1.61798e-016	2.7638e-015	-9.42943e-015	-5.311e-015	7.42587e-015	-3.72226e-015	3.24326e-015	-1.13965e-015	-2.65688e-015	-3.16207e-015	-5.67898e-016	-3.50902e-016	1.75447e-015
-1.08072e-015	4.16861e-015	-1.76432e-015	-2.12729e-016	-4.42074e-015	2.09795e-015	2.11026e-015	2.81134e-015	3.17547e-015	1.64586e-015	-3.26643e-015	-5.47932e-015	-3.051e-016	2.74416e-015	-9.48472e-015	-5.33015e-015	7.48241e-015	-3.65866e-015	3.38362e-015	-1.04589e-015	-2.77639e-015	-3.28024e-015	-5.60685e-016	-2.86486e-016	1.81451e-015
-1.25461e-015	3.97716e-015	-1.7956e-015	-2.65121e-017	-4.35482e-015	2.29119e-015	2.09321e-015	2.69742e-015	2.9903e-015	1.4845e-015	-3.59444e-015	-5.40891e-015	-4.44658e-016	2.70466e-015	-9.51904e-015	-5.35433e-015	7.51142e-015	-3.58986e-015	3.50837e-015	-9.61393e-016	-2.90356e-015	-3.39592e-015	-5.51043e-016	-2.18356e-016	1.87365e-015
-1.42868e-015	3.79187e-015	-1.80914e-015	1.32288e-016	-4.29865e-015	2.47104e-015	2.0655e-015	2.55946e-015	2.78494e-015	1.31863e-015	-3.91989e-015	-5.34283e-015	-5.80667e-016	2.64444e-015	-9.53235e-015	-5.38257e-015	7.5135e-015	-3.51623e-015	3.61606e-015	-8.8633e-016	-3.03613e-015	-3.50886e-015	-5.39202e-016	-1.46954e-016	1.93176e-015
-1.60108e-015	3.61367e-015	-1.80661e-015	2.62945e-016	-4.25141e-015	2.63354e-015	2.02721e-015	2.39657e-015	2.55898e-015	1.148e-015	-4.24163e-015	-5.28252e-015	-7.14058e-016	2.56277e-015	-9.52546e-015	-5.41382e-015	7.48943e-015	-3.43832e-015	3.70598e-015	-8.20467e-016	-3.17269e-015	-3.619e-015	-5.25565e-016	-7.26724e-017	1.98796e-015
-1.77035e-015	3.44349e-015	-1.78978e-015	3.64848e-016	-4.21173e-015	2.77498e-015	1.97892e-015	2.20901e-015	2.31314e-015	9.72854e-016	-4.55884e-015	-5.22998e-015	-8.44151e-016	2.45875e-015	-9.49888e-015	-5.44685e-015	7.44112e-015	-3.35721e-015	3.77714e-015	-7.63403e-016	-3.31199e-015	-3.72568e-015	-5.10393e-016	3.88829e-018	2.04193e-015
-1.9351e-015	3.28143e-015	-1.76001e-015	4.3723e-016	-4.179e-015	2.89128e-015	1.92094e-015	1.99712e-015	2.04911e-015	7.93557e-016	-4.87031e-015	-5.18718e-015	-9.7133e-016	2.33192e-015	-9.45394e-015	-5.48092e-015	7.37085e-015	-3.27394e-015	3.82791e-015	-7.15204e-016	-3.45266e-015	-3.82881e-015	-4.94269e-016	8.25447e-017	2.09327e-015
-2.09398e-015	3.12775e-015	-1.71935e-015	4.80114e-016	-4.15198e-015	2.97934e-015	1.85396e-015	1.76125e-015	1.76718e-015	6.09898e-016	-5.17489e-015	-5.1564e-015	-1.09571e-015	2.18217e-015	-9.39248e-015	-5.51468e-015	7.28149e-015	-3.18955e-015	3.85792e-015	-6.7475e-016	-3.59348e-015	-3.9272e-015	-4.77701e-016	1.62437e-016	2.14148e-015
-2.24573e-015	2.98331e-015	-1.66954e-015	4.94214e-016	-4.12945e-015	3.03626e-015	1.77845e-015	1.5023e-015	1.46822e-015	4.22088e-016	-5.47143e-015	-5.13862e-015	-1.21764e-015	2.0094e-015	-9.31582e-015	-5.54769e-015	7.17561e-015	-3.10414e-015	3.86699e-015	-6.4025e-016	-3.73296e-015	-4.01981e-015	-4.60399e-016	2.4262e-016	2.18659e-015
-2.38926e-015	2.84866e-015	-1.61245e-015	4.79006e-016	-4.11048e-015	3.05948e-015	1.69422e-015	1.22088e-015	1.15325e-015	2.2996e-016	-5.7586e-015	-5.13517e-015	-1.33659e-015	1.81356e-015	-9.22543e-015	-5.57945e-015	7.05536e-015	-3.01885e-015	3.85527e-015	-6.11206e-016	-3.86973e-015	-4.10607e-015	-4.41629e-016	3.2285e-016	2.22838e-015
-2.52325e-015	2.72372e-015	-1.55018e-015	4.34654e-016	-4.09447e-015	3.04637e-015	1.60074e-015	9.18509e-016	8.23147e-016	3.38849e-017	-6.0349e-015	-5.14734e-015	-1.45288e-015	1.59547e-015	-9.12336e-015	-5.60974e-015	6.92414e-015	-2.93503e-015	3.82314e-015	-5.86011e-016	-4.00284e-015	-4.18532e-015	-4.21761e-016	4.02587e-016	2.26658e-015
-2.64704e-015	2.60663e-015	-1.48461e-015	3.61059e-016	-4.08068e-015	2.99461e-015	1.49813e-015	5.97153e-016	4.78736e-016	-1.65546e-016	-6.29908e-015	-5.17646e-015	-1.56614e-015	1.35604e-015	-9.01197e-015	-5.63789e-015	6.78456e-015	-2.85363e-015	3.77036e-015	-5.62933e-016	-4.13124e-015	-4.25711e-015	-4.00789e-016	4.81021e-016	2.30052e-015
-2.75929e-015	2.49602e-015	-1.41767e-015	2.59204e-016	-4.06842e-015	2.90269e-015	1.38706e-015	2.58407e-016	1.20665e-016	-3.67894e-016	-6.54964e-015	-5.22274e-015	-1.67576e-015	1.09616e-015	-8.89381e-015	-5.66385e-015	6.63884e-015	-2.77573e-015	3.69796e-015	-5.41135e-016	-4.25406e-015	-4.32092e-015	-3.78461e-016	5.5796e-016	2.33018e-015
-2.85904e-015	2.39181e-015	-1.3516e-015	1.29703e-016	-4.0573e-015	2.7696e-015	1.267e-015	-9.58725e-017	-2.49518e-016	-5.73027e-016	-6.78567e-015	-5.28576e-015	-1.78106e-015	8.1744e-016	-8.7713e-015	-5.68765e-015	6.48971e-015	-2.70202e-015	3.60704e-015	-5.18649e-016	-4.37014e-015	-4.37632e-015	-3.54265e-016	6.32874e-016	2.35496e-015
-2.94599e-015	2.29298e-015	-1.28789e-015	-2.62905e-017	-4.04722e-015	2.59404e-015	1.13778e-015	-4.63013e-016	-6.30966e-016	-7.80135e-016	-7.00585e-015	-5.36552e-015	-1.88193e-015	5.21037e-016	-8.64657e-015	-5.70898e-015	6.34023e-015	-2.63326e-015	3.4986e-015	-4.93754e-016	-4.47923e-015	-4.42213e-015	-3.27525e-016	7.05865e-016	2.37428e-015
-3.01932e-015	2.19771e-015	-1.22855e-015	-2.07706e-016	-4.03762e-015	2.3765e-015	9.99196e-016	-8.40966e-016	-1.02338e-015	-9.89247e-016	-7.20902e-015	-5.46192e-015	-1.97818e-015	2.08462e-016	-8.52243e-015	-5.72801e-015	6.19292e-015	-2.56989e-015	3.37382e-015	-4.65275e-016	-4.58108e-015	-4.45759e-015	-2.97823e-016	7.76525e-016	2.38851e-015
-3.07903e-015	2.1055e-015	-1.17524e-015	-4.13421e-016	-4.02897e-015	2.11737e-015	8.51034e-016	-1.22702e-015	-1.42539e-015	-1.19951e-015	-7.39394e-015	-5.57436e-015	-2.06965e-015	-1.18238e-016	-8.40121e-015	-5.74514e-015	6.04988e-015	-2.51256e-015	3.2343e-015	-4.32175e-016	-4.6747e-015	-4.4824e-015	-2.64527e-016	8.43759e-016	2.3981e-015
-3.12463e-015	2.01464e-015	-1.12948e-015	-6.41811e-016	-4.02151e-015	1.81838e-015	6.92782e-016	-1.61842e-015	-1.83553e-015	-1.41079e-015	-7.5594e-015	-5.70201e-015	-2.15584e-015	-4.57016e-016	-8.28596e-015	-5.76071e-015	5.91411e-015	-2.46126e-015	3.08122e-015	-3.93237e-016	-4.76028e-015	-4.49613e-015	-2.27413e-016	9.07326e-016	2.40263e-015
-3.15644e-015	1.92366e-015	-1.09263e-015	-8.91685e-016	-4.01547e-015	1.48081e-015	5.24054e-016	-2.01292e-015	-2.25245e-015	-1.62227e-015	-7.70428e-015	-5.84348e-015	-2.23602e-015	-8.06365e-016	-8.179e-015	-5.77591e-015	5.78774e-015	-2.41664e-015	2.91667e-015	-3.47099e-016	-4.83721e-015	-4.49756e-015	-1.85506e-016	9.67171e-016	2.40177e-015
-3.17481e-015	1.83098e-015	-1.066e-015	-1.16225e-015	-4.01196e-015	1.10601e-015	3.44662e-016	-2.40775e-015	-2.67493e-015	-1.83293e-015	-7.82735e-015	-5.99808e-015	-2.30924e-015	-1.16382e-015	-8.08206e-015	-5.79096e-015	5.67192e-015	-2.37903e-015	2.74234e-015	-2.92572e-016	-4.90556e-015	-4.48636e-015	-1.3799e-016	1.02282e-015	2.39543e-015
-3.18016e-015	1.73469e-015	-1.05079e-015	-1.45185e-015	-4.01147e-015	6.96665e-016	1.5409e-016	-2.79997e-015	-3.10127e-015	-2.04186e-015	-7.92777e-015	-6.16422e-015	-2.37523e-015	-1.52677e-015	-7.99724e-015	-5.80619e-015	5.56835e-015	-2.34809e-015	2.56037e-015	-2.29219e-016	-4.96562e-015	-4.4626e-015	-8.47853e-017	1.07354e-015	2.38345e-015
-3.17337e-015	1.63324e-015	-1.04789e-015	-1.75837e-015	-4.01545e-015	2.55602e-016	-4.82028e-017	-3.18799e-015	-3.53058e-015	-2.24873e-015	-8.00559e-015	-6.33967e-015	-2.43387e-015	-1.89291e-015	-7.92692e-015	-5.82258e-015	5.47819e-015	-2.32471e-015	2.37222e-015	-1.56482e-016	-5.01766e-015	-4.42538e-015	-2.61544e-017	1.11912e-015	2.36584e-015
-3.15593e-015	1.52545e-015	-1.05777e-015	-2.08033e-015	-4.02504e-015	-2.13738e-016	-2.62554e-016	-3.56891e-015	-3.96227e-015	-2.45286e-015	-8.06036e-015	-6.52357e-015	-2.48498e-015	-2.26011e-015	-7.87305e-015	-5.84128e-015	5.40225e-015	-2.30898e-015	2.17992e-015	-7.41159e-017	-5.06243e-015	-4.37474e-015	3.87587e-017	1.16012e-015	2.34314e-015
-3.12847e-015	1.41052e-015	-1.0806e-015	-2.41641e-015	-4.04166e-015	-7.08231e-016	-4.89451e-016	-3.94007e-015	-4.39497e-015	-2.65376e-015	-8.09147e-015	-6.71389e-015	-2.52787e-015	-2.62575e-015	-7.83675e-015	-5.86267e-015	5.34088e-015	-2.30126e-015	1.98484e-015	1.88636e-017	-5.10051e-015	-4.31081e-015	1.10337e-016	1.19613e-015	2.31506e-015
-3.09203e-015	1.28743e-015	-1.11646e-015	-2.76493e-015	-4.06632e-015	-1.22477e-015	-7.29538e-016	-4.29949e-015	-4.82684e-015	-2.85055e-015	-8.09899e-015	-6.9094e-015	-2.56181e-015	-2.98728e-015	-7.81986e-015	-5.88852e-015	5.29407e-015	-2.30179e-015	1.78913e-015	1.2237e-016	-5.13242e-015	-4.23441e-015	1.88609e-016	1.22664e-015	2.2816e-015
-3.04759e-015	1.15508e-015	-1.16528e-015	-3.1251e-015	-4.1008e-015	-1.75946e-015	-9.82743e-016	-4.6449e-015	-5.2578e-015	-3.04211e-015	-8.08355e-015	-7.10802e-015	-2.58664e-015	-3.34274e-015	-7.82311e-015	-5.9196e-015	5.26204e-015	-2.31093e-015	1.59537e-015	2.36273e-016	-5.15858e-015	-4.14502e-015	2.73419e-016	1.25171e-015	2.2425e-015
-2.99655e-015	1.01311e-015	-1.22681e-015	-3.49521e-015	-4.14682e-015	-2.30754e-015	-1.24953e-015	-4.97451e-015	-5.68716e-015	-3.22796e-015	-8.04538e-015	-7.30757e-015	-2.60208e-015	-3.68955e-015	-7.84647e-015	-5.95667e-015	5.24422e-015	-2.32887e-015	1.40517e-015	3.60037e-016	-5.1805e-015	-4.04295e-015	3.63689e-016	1.27155e-015	2.19737e-015
-2.94011e-015	8.61224e-016	-1.30058e-015	-3.87327e-015	-4.20645e-015	-2.86567e-015	-1.53063e-015	-5.28706e-015	-6.1141e-015	-3.40729e-015	-7.98553e-015	-7.50612e-015	-2.6079e-015	-4.02558e-015	-7.8907e-015	-6.00029e-015	5.23961e-015	-2.35611e-015	1.21934e-015	4.92813e-016	-5.19932e-015	-3.92919e-015	4.59286e-016	1.286e-015	2.14647e-015
-2.87961e-015	6.99771e-016	-1.38597e-015	-4.25811e-015	-4.28093e-015	-3.42941e-015	-1.82631e-015	-5.58095e-015	-6.5377e-015	-3.5795e-015	-7.90445e-015	-7.70214e-015	-2.60392e-015	-4.34854e-015	-7.95627e-015	-6.05191e-015	5.24762e-015	-2.39201e-015	1.03964e-015	6.33392e-016	-5.21662e-015	-3.80396e-015	5.60426e-016	1.29458e-015	2.09025e-015
-2.81656e-015	5.28369e-016	-1.48199e-015	-4.64849e-015	-4.37294e-015	-3.99461e-015	-2.13713e-015	-5.8551e-015	-6.95631e-015	-3.74435e-015	-7.80333e-015	-7.89364e-015	-2.59016e-015	-4.65669e-015	-8.0429e-015	-6.11261e-015	5.26691e-015	-2.43643e-015	8.67756e-016	7.81287e-016	-5.23308e-015	-3.66798e-015	6.66309e-016	1.29714e-015	2.02887e-015
-2.75233e-015	3.47373e-016	-1.58816e-015	-5.04301e-015	-4.48425e-015	-4.55712e-015	-2.4628e-015	-6.10935e-015	-7.36956e-015	-3.90084e-015	-7.68329e-015	-8.0791e-015	-2.56625e-015	-4.94831e-015	-8.15017e-015	-6.18283e-015	5.29571e-015	-2.49001e-015	7.04806e-016	9.35301e-016	-5.25017e-015	-3.52239e-015	7.75559e-016	1.29444e-015	1.96197e-015
-2.68863e-015	1.57172e-016	-1.70324e-015	-5.43988e-015	-4.61588e-015	-5.11236e-015	-2.80295e-015	-6.34337e-015	-7.77638e-015	-4.04849e-015	-7.54642e-015	-8.25685e-015	-2.53248e-015	-5.22163e-015	-8.27767e-015	-6.26319e-015	5.33247e-015	-2.55244e-015	5.50919e-016	1.09375e-015	-5.26871e-015	-3.3681e-015	8.86419e-016	1.28702e-015	1.88928e-015
-2.62643e-015	-4.18607e-017	-1.82613e-015	-5.83856e-015	-4.77026e-015	-5.65694e-015	-3.15748e-015	-6.5566e-015	-8.17571e-015	-4.18736e-015	-7.3945e-015	-8.4253e-015	-2.48946e-015	-5.47568e-015	-8.42429e-015	-6.35375e-015	5.37511e-015	-2.62362e-015	4.07221e-016	1.25474e-015	-5.29069e-015	-3.20576e-015	9.97477e-016	1.2747e-015	1.81137e-015
-2.56706e-015	-2.4872e-016	-1.95543e-015	-6.23807e-015	-4.94898e-015	-6.18727e-015	-3.5262e-015	-6.74934e-015	-8.56671e-015	-4.31678e-015	-7.22966e-015	-8.58262e-015	-2.43694e-015	-5.70915e-015	-8.58845e-015	-6.45514e-015	5.42204e-015	-2.70388e-015	2.73899e-016	1.41659e-015	-5.31748e-015	-3.03742e-015	1.10718e-015	1.25771e-015	1.72767e-015
-2.51169e-015	-4.62675e-016	-2.08937e-015	-6.6372e-015	-5.15338e-015	-6.69975e-015	-3.90819e-015	-6.92209e-015	-8.94922e-015	-4.43705e-015	-7.0547e-015	-8.72799e-015	-2.3756e-015	-5.92118e-015	-8.76873e-015	-6.56772e-015	5.47092e-015	-2.79396e-015	1.51716e-016	1.57737e-015	-5.3503e-015	-2.86471e-015	1.21412e-015	1.23641e-015	1.63886e-015
-2.46212e-015	-6.81678e-016	-2.22697e-015	-7.03551e-015	-5.38487e-015	-7.19116e-015	-4.30274e-015	-7.07501e-015	-9.32252e-015	-4.54818e-015	-6.8718e-015	-8.86091e-015	-2.30627e-015	-6.11041e-015	-8.96331e-015	-6.69189e-015	5.5192e-015	-2.89378e-015	4.10795e-017	1.73548e-015	-5.39073e-015	-2.68824e-015	1.3169e-015	1.21083e-015	1.54473e-015
-2.41902e-015	-9.04102e-016	-2.36696e-015	-7.43257e-015	-5.64457e-015	-7.65858e-015	-4.70897e-015	-7.20949e-015	-9.68565e-015	-4.64945e-015	-6.68349e-015	-8.98099e-015	-2.22941e-015	-6.27637e-015	-9.17086e-015	-6.82734e-015	5.56517e-015	-3.00371e-015	-5.85368e-017	1.88798e-015	-5.43999e-015	-2.50955e-015	1.41384e-015	1.18086e-015	1.44552e-015
-2.38333e-015	-1.12885e-015	-2.50792e-015	-7.82757e-015	-5.93299e-015	-8.10045e-015	-5.12637e-015	-7.3272e-015	-1.00383e-014	-4.74103e-015	-6.49282e-015	-9.08784e-015	-2.14518e-015	-6.41898e-015	-9.38943e-015	-6.97423e-015	5.60656e-015	-3.12402e-015	-1.46951e-016	2.03261e-015	-5.49935e-015	-2.33025e-015	1.50283e-015	1.14684e-015	1.34145e-015
-2.3558e-015	-1.35388e-015	-2.64865e-015	-8.21966e-015	-6.25048e-015	-8.515e-015	-5.55438e-015	-7.4297e-015	-1.03805e-014	-4.82348e-015	-6.30254e-015	-9.18134e-015	-2.05467e-015	-6.53751e-015	-9.617e-015	-7.13199e-015	5.64049e-015	-3.2551e-015	-2.2442e-016	2.16829e-015	-5.57009e-015	-2.15129e-015	1.58155e-015	1.10953e-015	1.23221e-015
-2.33672e-015	-1.57766e-015	-2.78704e-015	-8.60867e-015	-6.59787e-015	-8.90058e-015	-5.99116e-015	-7.51839e-015	-1.07107e-014	-4.8972e-015	-6.11534e-015	-9.26123e-015	-1.95816e-015	-6.63164e-015	-9.85085e-015	-7.30054e-015	5.66536e-015	-3.39694e-015	-2.91643e-016	2.29337e-015	-5.65349e-015	-1.9744e-015	1.64835e-015	1.06922e-015	1.11791e-015
-2.32594e-015	-1.79873e-015	-2.92168e-015	-8.99357e-015	-6.97411e-015	-9.25517e-015	-6.43507e-015	-7.59432e-015	-1.10283e-014	-4.96228e-015	-5.93435e-015	-9.32789e-015	-1.85628e-015	-6.70144e-015	-1.00889e-014	-7.47888e-015	5.67874e-015	-3.54945e-015	-3.49138e-016	2.40611e-015	-5.75034e-015	-1.80132e-015	1.70133e-015	1.02627e-015	9.99225e-016
-2.32375e-015	-2.01491e-015	-3.05139e-015	-9.37427e-015	-7.37815e-015	-9.57804e-015	-6.88447e-015	-7.65955e-015	-1.13326e-014	-5.0193e-015	-5.76225e-015	-9.38208e-015	-1.74957e-015	-6.74739e-015	-1.03292e-014	-7.66595e-015	5.68005e-015	-3.71276e-015	-3.9781e-016	2.50444e-015	-5.86123e-015	-1.63294e-015	1.73892e-015	9.8063e-016	8.76025e-016
-2.33055e-015	-2.22471e-015	-3.17522e-015	-9.74987e-015	-7.80914e-015	-9.86843e-015	-7.33732e-015	-7.71621e-015	-1.16231e-014	-5.06906e-015	-5.6019e-015	-9.42468e-015	-1.63918e-015	-6.76976e-015	-1.05684e-014	-7.86082e-015	5.66726e-015	-3.88652e-015	-4.38611e-016	2.58744e-015	-5.98699e-015	-1.47075e-015	1.75901e-015	9.32919e-016	7.48425e-016
-2.34606e-015	-2.42647e-015	-3.29192e-015	-1.01196e-014	-8.26544e-015	-1.01261e-014	-7.79158e-015	-7.76585e-015	-1.1899e-014	-5.11171e-015	-5.45611e-015	-9.45639e-015	-1.52574e-015	-6.76987e-015	-1.08041e-014	-8.0628e-015	5.63869e-015	-4.07075e-015	-4.72558e-016	2.65399e-015	-6.12816e-015	-1.31622e-015	1.75981e-015	8.83428e-016	6.16998e-016
-2.37004e-015	-2.61871e-015	-3.40044e-015	-1.04831e-014	-8.74575e-015	-1.03508e-014	-8.24474e-015	-7.80978e-015	-1.21598e-014	-5.14803e-015	-5.32746e-015	-9.47809e-015	-1.41015e-015	-6.7487e-015	-1.10343e-014	-8.27049e-015	5.59359e-015	-4.26529e-015	-5.00858e-016	2.70354e-015	-6.28517e-015	-1.1697e-015	1.74045e-015	8.32021e-016	4.81849e-016
-2.4016e-015	-2.80014e-015	-3.5001e-015	-1.08394e-014	-9.24765e-015	-1.05425e-014	-8.69432e-015	-7.85004e-015	-1.24055e-014	-5.17882e-015	-5.21775e-015	-9.49091e-015	-1.29337e-015	-6.70781e-015	-1.12568e-014	-8.48234e-015	5.53166e-015	-4.47011e-015	-5.24346e-016	2.73392e-015	-6.45828e-015	-1.03314e-015	1.69908e-015	7.79061e-016	3.43603e-016
-2.44032e-015	-2.96898e-015	-3.59004e-015	-1.11881e-014	-9.76791e-015	-1.07015e-014	-9.13755e-015	-7.88802e-015	-1.26353e-014	-5.20537e-015	-5.1289e-015	-9.496e-015	-1.17626e-015	-6.64806e-015	-1.14696e-014	-8.69643e-015	5.4529e-015	-4.6848e-015	-5.44322e-016	2.74474e-015	-6.64656e-015	-9.07405e-016	1.63461e-015	7.25011e-016	2.02337e-016
-2.48568e-015	-3.1243e-015	-3.66984e-015	-1.15283e-014	-1.03041e-014	-1.08279e-014	-9.57163e-015	-7.92526e-015	-1.28483e-014	-5.22831e-015	-5.06294e-015	-9.49527e-015	-1.05933e-015	-6.57047e-015	-1.16706e-014	-8.91125e-015	5.35644e-015	-4.90866e-015	-5.61451e-016	2.73607e-015	-6.85002e-015	-7.93788e-016	1.5464e-015	6.69464e-016	5.86291e-017
-2.53656e-015	-3.26546e-015	-3.73889e-015	-1.1859e-014	-1.08533e-014	-1.09229e-014	-9.99329e-015	-7.96262e-015	-1.30443e-014	-5.24802e-015	-5.02135e-015	-9.49006e-015	-9.43473e-016	-6.47662e-015	-1.18584e-014	-9.12539e-015	5.24226e-015	-5.14028e-015	-5.76387e-016	2.7077e-015	-7.06883e-015	-6.92855e-016	1.43408e-015	6.12293e-016	-8.72291e-017
-2.5918e-015	-3.39176e-015	-3.79672e-015	-1.21792e-014	-1.14121e-014	-1.09872e-014	-1.03991e-014	-8.0014e-015	-1.32228e-014	-5.26487e-015	-5.00519e-015	-9.48251e-015	-8.29634e-016	-6.36778e-015	-1.20309e-014	-9.33679e-015	5.11131e-015	-5.37878e-015	-5.89643e-016	2.66006e-015	-7.30164e-015	-6.04756e-016	1.29739e-015	5.54396e-016	-2.348e-016
-2.65076e-015	-3.5025e-015	-3.84368e-015	-1.24883e-014	-1.19761e-014	-1.1021e-014	-1.07857e-014	-8.04272e-015	-1.33828e-014	-5.27913e-015	-5.01562e-015	-9.47489e-015	-7.18985e-016	-6.24596e-015	-1.21869e-014	-9.54308e-015	4.9646e-015	-5.62268e-015	-6.02064e-016	2.59393e-015	-7.54712e-015	-5.29766e-016	1.13592e-015	4.95443e-016	-3.84295e-016
-2.71234e-015	-3.59727e-015	-3.87946e-015	-1.27851e-014	-1.25412e-014	-1.10261e-014	-1.11505e-014	-8.0876e-015	-1.35236e-014	-5.29103e-015	-5.05305e-015	-9.46924e-015	-6.12782e-016	-6.11237e-015	-1.23254e-014	-9.74225e-015	4.80358e-015	-5.87109e-015	-6.14332e-016	2.51034e-015	-7.80457e-015	-4.68414e-016	9.50567e-016	4.35322e-016	-5.34964e-016
-2.77577e-015	-3.67628e-015	-3.90392e-015	-1.3068e-014	-1.31026e-014	-1.10032e-014	-1.14904e-014	-8.13585e-015	-1.36452e-014	-5.30195e-015	-5.11804e-015	-9.46706e-015	-5.11461e-016	-5.96891e-015	-1.2445e-014	-9.93307e-015	4.62912e-015	-6.12228e-015	-6.27758e-016	2.41054e-015	-8.07204e-015	-4.2065e-016	7.42601e-016	3.74059e-016	-6.85363e-016
-2.83985e-015	-3.74026e-015	-3.91719e-015	-1.33358e-014	-1.36557e-014	-1.09529e-014	-1.1802e-014	-8.18769e-015	-1.37469e-014	-5.31254e-015	-5.20971e-015	-9.47003e-015	-4.15856e-016	-5.81688e-015	-1.25447e-014	-1.01135e-014	4.44348e-015	-6.37486e-015	-6.42757e-016	2.29619e-015	-8.34776e-015	-3.86565e-016	5.12449e-016	3.12099e-016	-8.3472e-016
-2.90326e-015	-3.79004e-015	-3.91972e-015	-1.35874e-014	-1.41953e-014	-1.08755e-014	-1.20821e-014	-8.24276e-015	-1.38279e-014	-5.32301e-015	-5.32793e-015	-9.47957e-015	-3.26497e-016	-5.65787e-015	-1.26237e-014	-1.0281e-014	4.24854e-015	-6.62715e-015	-6.5968e-016	2.16933e-015	-8.62979e-015	-3.66421e-016	2.6157e-016	2.48989e-016	-9.83229e-016
-2.96472e-015	-3.82576e-015	-3.91194e-015	-1.38211e-014	-1.47172e-014	-1.07718e-014	-1.23285e-014	-8.30012e-015	-1.38875e-014	-5.33381e-015	-5.47177e-015	-9.49683e-015	-2.44178e-016	-5.49324e-015	-1.26814e-014	-1.04338e-014	4.04632e-015	-6.87663e-015	-6.78642e-016	2.03139e-015	-8.91642e-015	-3.59957e-016	-8.48534e-018	1.84712e-016	-1.13043e-015
-3.02286e-015	-3.84809e-015	-3.89444e-015	-1.40359e-014	-1.52168e-014	-1.06423e-014	-1.25379e-014	-8.35888e-015	-1.39257e-014	-5.34514e-015	-5.63997e-015	-9.5232e-015	-1.69377e-016	-5.32478e-015	-1.27175e-014	-1.05703e-014	3.83954e-015	-7.12122e-015	-6.99925e-016	1.88464e-015	-9.2059e-015	-3.66313e-016	-2.96253e-016	1.18518e-016	-1.27514e-015
-3.07671e-015	-3.85794e-015	-3.86807e-015	-1.42308e-014	-1.56895e-014	-1.0487e-014	-1.27076e-014	-8.41767e-015	-1.3942e-014	-5.35718e-015	-5.83076e-015	-9.56014e-015	-1.02138e-016	-5.15409e-015	-1.27321e-014	-1.06888e-014	3.63094e-015	-7.35885e-015	-7.23451e-016	1.73182e-015	-9.49548e-015	-3.84368e-016	-5.99178e-016	5.02943e-017	-1.4173e-015
-3.12569e-015	-3.85723e-015	-3.83366e-015	-1.44037e-014	-1.61301e-014	-1.03058e-014	-1.28355e-014	-8.47518e-015	-1.39356e-014	-5.36966e-015	-6.04198e-015	-9.608e-015	-4.35747e-017	-4.9823e-015	-1.27254e-014	-1.07878e-014	3.4233e-015	-7.5873e-015	-7.48767e-016	1.57499e-015	-9.78255e-015	-4.12787e-016	-9.15177e-016	-1.95109e-017	-1.55706e-015
-3.16845e-015	-3.84722e-015	-3.79128e-015	-1.45536e-014	-1.65345e-014	-1.00995e-014	-1.29186e-014	-8.5291e-015	-1.39064e-014	-5.38244e-015	-6.27071e-015	-9.66737e-015	6.59266e-018	-4.81074e-015	-1.26974e-014	-1.08661e-014	3.21944e-015	-7.80423e-015	-7.75264e-016	1.41608e-015	-1.00643e-014	-4.50867e-016	-1.24115e-015	-9.07751e-017	-1.6935e-015
-3.20345e-015	-3.82919e-015	-3.74155e-015	-1.4679e-014	-1.68981e-014	-9.86807e-015	-1.29549e-014	-8.57738e-015	-1.3854e-014	-5.39551e-015	-6.51461e-015	-9.73922e-015	4.74016e-017	-4.64113e-015	-1.26491e-014	-1.09226e-014	3.02168e-015	-8.00693e-015	-8.02961e-016	1.25727e-015	-1.03381e-014	-4.96846e-016	-1.57485e-015	-1.64005e-016	-1.82631e-015
-3.23027e-015	-3.80511e-015	-3.68571e-015	-1.47779e-014	-1.72168e-014	-9.61097e-015	-1.29425e-014	-8.61772e-015	-1.37779e-014	-5.40869e-015	-6.77073e-015	-9.82392e-015	7.9338e-017	-4.47446e-015	-1.25812e-014	-1.09556e-014	2.83361e-015	-8.19308e-015	-8.32195e-016	1.10159e-015	-1.06007e-014	-5.49218e-016	-1.9131e-015	-2.39811e-016	-1.95528e-015
-3.24898e-015	-3.77578e-015	-3.62492e-015	-1.48486e-014	-1.74872e-014	-9.32803e-015	-1.28799e-014	-8.64854e-015	-1.36783e-014	-5.42128e-015	-7.03592e-015	-9.92129e-015	1.01414e-016	-4.31159e-015	-1.24944e-014	-1.09648e-014	2.65812e-015	-8.36041e-015	-8.62186e-016	9.50857e-016	-1.08505e-014	-6.07043e-016	-2.25245e-015	-3.18268e-016	-2.07947e-015
-3.25923e-015	-3.74294e-015	-3.56021e-015	-1.48899e-014	-1.77058e-014	-9.01906e-015	-1.27662e-014	-8.66725e-015	-1.35547e-014	-5.43301e-015	-7.30677e-015	-1.00309e-014	1.13673e-016	-4.15351e-015	-1.23891e-014	-1.09501e-014	2.49755e-015	-8.50584e-015	-8.92184e-016	8.08266e-016	-1.10844e-014	-6.69075e-016	-2.58925e-015	-3.99066e-016	-2.19891e-015
-3.26039e-015	-3.70871e-015	-3.49222e-015	-1.49006e-014	-1.78701e-014	-8.68372e-015	-1.26018e-014	-8.67077e-015	-1.34067e-014	-5.44331e-015	-7.58028e-015	-1.01523e-014	1.15772e-016	-4.00098e-015	-1.22662e-014	-1.09103e-014	2.35449e-015	-8.6273e-015	-9.21821e-016	6.76098e-016	-1.12993e-014	-7.34152e-016	-2.9208e-015	-4.82473e-016	-2.31302e-015
-3.2525e-015	-3.67438e-015	-3.42198e-015	-1.48799e-014	-1.79774e-014	-8.32182e-015	-1.23864e-014	-8.65699e-015	-1.32349e-014	-5.45194e-015	-7.85332e-015	-1.02853e-014	1.07796e-016	-3.85503e-015	-1.21269e-014	-1.08452e-014	2.2315e-015	-8.7228e-015	-9.50571e-016	5.56563e-016	-1.1493e-014	-7.9985e-016	-3.24339e-015	-5.68385e-016	-2.42088e-015
-3.23569e-015	-3.6415e-015	-3.35034e-015	-1.48269e-014	-1.80253e-014	-7.93304e-015	-1.212e-014	-8.62389e-015	-1.30402e-014	-5.45866e-015	-8.12185e-015	-1.04283e-014	9.02573e-017	-3.71599e-015	-1.19722e-014	-1.07552e-014	2.13028e-015	-8.79065e-015	-9.77568e-016	4.51361e-016	-1.16631e-014	-8.65045e-016	-3.5548e-015	-6.57204e-016	-2.52224e-015
-3.20997e-015	-3.61169e-015	-3.27834e-015	-1.4741e-014	-1.80129e-014	-7.51708e-015	-1.18031e-014	-8.56846e-015	-1.28222e-014	-5.46249e-015	-8.38238e-015	-1.05793e-014	6.33411e-017	-3.58494e-015	-1.18041e-014	-1.06408e-014	2.0525e-015	-8.82915e-015	-1.00189e-015	3.61748e-016	-1.18081e-014	-9.28117e-016	-3.85172e-015	-7.49028e-016	-2.61633e-015
-3.17521e-015	-3.58555e-015	-3.20702e-015	-1.46217e-014	-1.79396e-014	-7.07362e-015	-1.14375e-014	-8.48904e-015	-1.25813e-014	-5.46392e-015	-8.63159e-015	-1.07367e-014	2.72631e-017	-3.46257e-015	-1.16241e-014	-1.05018e-014	1.99978e-015	-8.83657e-015	-1.02345e-015	2.88583e-016	-1.19266e-014	-9.87573e-016	-4.13165e-015	-8.43474e-016	-2.70362e-015
-3.13191e-015	-3.56426e-015	-3.13706e-015	-1.44693e-014	-1.78051e-014	-6.6028e-015	-1.10252e-014	-8.38366e-015	-1.23184e-014	-5.4634e-015	-8.866e-015	-1.08994e-014	-1.75291e-017	-3.34895e-015	-1.14336e-014	-1.03396e-014	1.9737e-015	-8.81202e-015	-1.04172e-015	2.33309e-016	-1.2016e-014	-1.04251e-015	-4.3918e-015	-9.40946e-016	-2.78351e-015
-3.08083e-015	-3.54855e-015	-3.0691e-015	-1.42836e-014	-1.76098e-014	-6.1048e-015	-1.05687e-014	-8.25048e-015	-1.20346e-014	-5.46026e-015	-9.08313e-015	-1.10654e-014	-7.12382e-017	-3.2448e-015	-1.1234e-014	-1.01551e-014	1.97549e-015	-8.75414e-015	-1.05696e-015	1.96498e-016	-1.2075e-014	-1.09172e-015	-4.62965e-015	-1.041e-015	-2.85579e-015
-3.02272e-015	-3.53919e-015	-3.00393e-015	-1.40647e-014	-1.73548e-014	-5.57969e-015	-1.00707e-014	-8.08744e-015	-1.17307e-014	-5.4538e-015	-9.28027e-015	-1.12323e-014	-1.33361e-016	-3.14988e-015	-1.10269e-014	-9.94996e-015	2.00588e-015	-8.66233e-015	-1.06879e-015	1.78709e-016	-1.21021e-014	-1.13401e-015	-4.84335e-015	-1.14315e-015	-2.92082e-015
-2.95834e-015	-3.53635e-015	-2.94171e-015	-1.38142e-014	-1.70426e-014	-5.02806e-015	-9.53465e-015	-7.89369e-015	-1.14072e-014	-5.44393e-015	-9.45447e-015	-1.13975e-014	-2.03101e-016	-3.06392e-015	-1.0814e-014	-9.72562e-015	2.06434e-015	-8.53573e-015	-1.07628e-015	1.79424e-016	-1.2097e-014	-1.16735e-015	-5.0314e-015	-1.24746e-015	-2.97869e-015
-2.88797e-015	-3.54048e-015	-2.88283e-015	-1.35319e-014	-1.66752e-014	-4.45105e-015	-8.96393e-015	-7.66853e-015	-1.10657e-014	-5.43013e-015	-9.60288e-015	-1.15582e-014	-2.80041e-016	-2.98722e-015	-1.05972e-014	-9.48315e-015	2.15092e-015	-8.37501e-015	-1.0795e-015	1.98974e-016	-1.2059e-014	-1.19062e-015	-5.19195e-015	-1.35359e-015	-3.02855e-015
-2.81318e-015	-3.55135e-015	-2.82834e-015	-1.32197e-014	-1.62554e-014	-3.84987e-015	-8.363e-015	-7.41065e-015	-1.07078e-014	-5.41281e-015	-9.72373e-015	-1.17115e-014	-3.64023e-016	-2.91985e-015	-1.0378e-014	-9.22509e-015	2.26553e-015	-8.18085e-015	-1.07869e-015	2.3635e-016	-1.19881e-014	-1.20313e-015	-5.32419e-015	-1.46112e-015	-3.07018e-015
-2.73551e-015	-3.56823e-015	-2.77903e-015	-1.28787e-014	-1.57866e-014	-3.22696e-015	-7.7371e-015	-7.11987e-015	-1.03347e-014	-5.39199e-015	-9.81529e-015	-1.18544e-014	-4.54123e-016	-2.86133e-015	-1.0158e-014	-8.95361e-015	2.40708e-015	-7.95469e-015	-1.07348e-015	2.90565e-016	-1.18849e-014	-1.20347e-015	-5.42775e-015	-1.57005e-015	-3.10288e-015
-2.6559e-015	-3.59092e-015	-2.73499e-015	-1.25111e-014	-1.52724e-014	-2.58398e-015	-7.09109e-015	-6.79632e-015	-9.94785e-015	-5.36728e-015	-9.87606e-015	-1.1985e-014	-5.49538e-016	-2.81124e-015	-9.93857e-015	-8.67055e-015	2.57387e-015	-7.69652e-015	-1.06425e-015	3.59858e-016	-1.17503e-014	-1.19069e-015	-5.50152e-015	-1.67995e-015	-3.12706e-015
-2.57524e-015	-3.61902e-015	-2.69671e-015	-1.21191e-014	-1.47175e-014	-1.92324e-015	-6.43e-015	-6.44067e-015	-9.5492e-015	-5.33967e-015	-9.90559e-015	-1.21006e-014	-6.4961e-016	-2.76887e-015	-9.72154e-015	-8.37766e-015	2.76552e-015	-7.408e-015	-1.05143e-015	4.42436e-016	-1.15859e-014	-1.16489e-015	-5.54561e-015	-1.79054e-015	-3.14339e-015
-2.49428e-015	-3.65107e-015	-2.66346e-015	-1.17055e-014	-1.41266e-014	-1.24793e-015	-5.75952e-015	-6.05365e-015	-9.14094e-015	-5.30874e-015	-9.90314e-015	-1.21981e-014	-7.53793e-016	-2.73399e-015	-9.5085e-015	-8.07731e-015	2.9796e-015	-7.09094e-015	-1.03532e-015	5.36003e-016	-1.13929e-014	-1.12631e-015	-5.56037e-015	-1.90151e-015	-3.15151e-015
-2.41434e-015	-3.6858e-015	-2.63539e-015	-1.1273e-014	-1.35053e-014	-5.61537e-016	-5.08594e-015	-5.6375e-015	-8.72511e-015	-5.27484e-015	-9.86861e-015	-1.22752e-014	-8.62127e-016	-2.7066e-015	-9.30018e-015	-7.77225e-015	3.21332e-015	-6.74785e-015	-1.01596e-015	6.38548e-016	-1.1173e-014	-1.07453e-015	-5.5467e-015	-2.01209e-015	-3.1514e-015
-2.33661e-015	-3.72171e-015	-2.61271e-015	-1.08245e-014	-1.28594e-014	1.32617e-016	-4.4152e-015	-5.19335e-015	-8.30381e-015	-5.23921e-015	-9.80254e-015	-1.23292e-014	-9.73208e-016	-2.68543e-015	-9.09831e-015	-7.46477e-015	3.46374e-015	-6.38091e-015	-9.93541e-016	7.47112e-016	-1.0928e-014	-1.00952e-015	-5.5058e-015	-2.12227e-015	-3.14337e-015
-2.26174e-015	-3.75695e-015	-2.59509e-015	-1.03628e-014	-1.21944e-014	8.30647e-016	-3.75329e-015	-4.72265e-015	-7.87904e-015	-5.20213e-015	-9.70535e-015	-1.23588e-014	-1.08656e-015	-2.67018e-015	-8.90435e-015	-7.15744e-015	3.72809e-015	-5.99322e-015	-9.69585e-016	8.59354e-016	-1.06607e-014	-9.3107e-016	-5.4389e-015	-2.23124e-015	-3.12748e-015
-2.1908e-015	-3.79026e-015	-2.58248e-015	-9.89121e-015	-1.1516e-014	1.52867e-015	-3.10623e-015	-4.22809e-015	-7.45282e-015	-5.1641e-015	-9.57811e-015	-1.23623e-014	-1.20123e-015	-2.66018e-015	-8.7194e-015	-6.85294e-015	4.00346e-015	-5.58792e-015	-9.44185e-016	9.72298e-016	-1.03739e-014	-8.39913e-016	-5.34815e-015	-2.33901e-015	-3.10391e-015
-2.1245e-015	-3.81954e-015	-2.57466e-015	-9.41403e-015	-1.08304e-014	2.22222e-015	-2.48009e-015	-3.71301e-015	-7.02704e-015	-5.12668e-015	-9.42206e-015	-1.23378e-014	-1.31616e-015	-2.65495e-015	-8.5453e-015	-6.55316e-015	4.28635e-015	-5.16859e-015	-9.17999e-016	1.08309e-015	-1.00707e-014	-7.36718e-016	-5.2351e-015	-2.44495e-015	-3.07261e-015
-2.06344e-015	-3.84351e-015	-2.57077e-015	-8.93429e-015	-1.01438e-014	2.90669e-015	-1.88096e-015	-3.18082e-015	-6.60349e-015	-5.08954e-015	-9.23912e-015	-1.22835e-014	-1.43056e-015	-2.65391e-015	-8.38277e-015	-6.26016e-015	4.5735e-015	-4.73883e-015	-8.91858e-016	1.18834e-015	-9.75455e-015	-6.21696e-016	-5.10284e-015	-2.54889e-015	-3.03363e-015
-2.00783e-015	-3.85981e-015	-2.57048e-015	-8.4558e-015	-9.46221e-015	3.57727e-015	-1.31419e-015	-2.63398e-015	-6.1851e-015	-5.05357e-015	-9.03145e-015	-1.21978e-014	-1.54362e-015	-2.65614e-015	-8.23258e-015	-5.97682e-015	4.86142e-015	-4.30185e-015	-8.66723e-016	1.28505e-015	-9.42837e-015	-4.96426e-016	-4.95401e-015	-2.6503e-015	-2.98729e-015
-1.95812e-015	-3.86652e-015	-2.57386e-015	-7.98272e-015	-8.79099e-015	4.22835e-015	-7.85105e-016	-2.07577e-015	-5.77385e-015	-5.01903e-015	-8.8009e-015	-1.20803e-014	-1.65462e-015	-2.66118e-015	-8.09513e-015	-5.70484e-015	5.14712e-015	-3.86173e-015	-8.43449e-016	1.36994e-015	-9.09657e-015	-3.61974e-016	-4.79134e-015	-2.74824e-015	-2.93331e-015
-1.91519e-015	-3.86224e-015	-2.58047e-015	-7.51837e-015	-8.13616e-015	4.85538e-015	-2.99109e-016	-1.50973e-015	-5.3717e-015	-4.9875e-015	-8.55006e-015	-1.19319e-014	-1.76296e-015	-2.66831e-015	-7.9718e-015	-5.4457e-015	5.42694e-015	-3.42195e-015	-8.21973e-016	1.44053e-015	-8.76331e-015	-2.2027e-016	-4.61781e-015	-2.84236e-015	-2.87201e-015
-1.87923e-015	-3.84523e-015	-2.58935e-015	-7.06607e-015	-7.5033e-015	5.45277e-015	1.39174e-016	-9.39578e-016	-4.9807e-015	-4.95987e-015	-8.28087e-015	-1.17516e-014	-1.86769e-015	-2.67698e-015	-7.86331e-015	-5.20137e-015	5.69736e-015	-2.98658e-015	-8.0235e-016	1.49415e-015	-8.43208e-015	-7.28724e-017	-4.43667e-015	-2.93238e-015	-2.80406e-015
-1.85e-015	-3.81373e-015	-2.59982e-015	-6.62941e-015	-6.89756e-015	6.01561e-015	5.25813e-016	-3.69025e-016	-4.60344e-015	-4.93585e-015	-7.99648e-015	-1.15393e-014	-1.96837e-015	-2.68674e-015	-7.76976e-015	-4.97369e-015	5.95481e-015	-2.55978e-015	-7.86025e-016	1.52837e-015	-8.10681e-015	7.94488e-017	-4.25104e-015	-3.01786e-015	-2.72913e-015
-1.82723e-015	-3.76681e-015	-2.61176e-015	-6.21172e-015	-6.32338e-015	6.53913e-015	8.57037e-016	1.97959e-016	-4.24249e-015	-4.91663e-015	-7.70037e-015	-1.12956e-014	-2.06471e-015	-2.69692e-015	-7.69106e-015	-4.76362e-015	6.19624e-015	-2.1458e-015	-7.7329e-016	1.54127e-015	-7.79075e-015	2.35128e-016	-4.06387e-015	-3.09855e-015	-2.64811e-015
-1.81081e-015	-3.70422e-015	-2.62399e-015	-5.81645e-015	-5.78551e-015	7.01886e-015	1.12905e-015	7.57218e-016	-3.89978e-015	-4.90387e-015	-7.39494e-015	-1.10217e-014	-2.15643e-015	-2.70707e-015	-7.62801e-015	-4.57232e-015	6.41889e-015	-1.74755e-015	-7.6381e-016	1.53099e-015	-7.48767e-015	3.91502e-016	-3.87781e-015	-3.17414e-015	-2.56152e-015
-1.80074e-015	-3.62494e-015	-2.63566e-015	-5.44673e-015	-5.28826e-015	7.44964e-015	1.33968e-015	1.30489e-015	-3.57623e-015	-4.89688e-015	-7.08301e-015	-1.07188e-014	-2.24274e-015	-2.71674e-015	-7.58079e-015	-4.40048e-015	6.6195e-015	-1.36834e-015	-7.57992e-016	1.4956e-015	-7.20149e-015	5.46576e-016	-3.69578e-015	-3.24416e-015	-2.46945e-015
-1.79654e-015	-3.52815e-015	-2.64593e-015	-5.105e-015	-4.83474e-015	7.82726e-015	1.4874e-015	1.83785e-015	-3.27362e-015	-4.89535e-015	-6.76773e-015	-1.03893e-014	-2.3228e-015	-2.72528e-015	-7.54925e-015	-4.24923e-015	6.79629e-015	-1.01191e-015	-7.56751e-016	1.43403e-015	-6.935e-015	6.99171e-016	-3.52092e-015	-3.30802e-015	-2.37186e-015
-1.79704e-015	-3.41376e-015	-2.65462e-015	-4.79387e-015	-4.42764e-015	8.14819e-015	1.57119e-015	2.35261e-015	-2.99331e-015	-4.89943e-015	-6.4519e-015	-1.00351e-014	-2.39607e-015	-2.73242e-015	-7.53325e-015	-4.11897e-015	6.94741e-015	-6.81255e-016	-7.59911e-016	1.34537e-015	-6.69219e-015	8.47235e-016	-3.35596e-015	-3.36576e-015	-2.26857e-015
-1.80211e-015	-3.28175e-015	-2.66078e-015	-4.51533e-015	-4.06898e-015	8.40972e-015	1.58978e-015	2.84591e-015	-2.73677e-015	-4.9097e-015	-6.13842e-015	-9.65841e-015	-2.4617e-015	-2.73824e-015	-7.53291e-015	-4.00976e-015	7.07122e-015	-3.79251e-016	-7.67161e-016	1.22923e-015	-6.47577e-015	9.88596e-016	-3.20374e-015	-3.4171e-015	-2.16013e-015
-1.8115e-015	-3.13244e-015	-2.66361e-015	-4.27114e-015	-3.76068e-015	8.60963e-015	1.54419e-015	3.31421e-015	-2.50501e-015	-4.92528e-015	-5.83024e-015	-9.26222e-015	-2.51887e-015	-2.74299e-015	-7.54739e-015	-3.92113e-015	7.16671e-015	-1.07911e-016	-7.77985e-016	1.08587e-015	-6.28788e-015	1.12104e-015	-3.06617e-015	-3.46174e-015	-2.04758e-015
-1.824e-015	-2.96666e-015	-2.66265e-015	-4.06226e-015	-3.50354e-015	8.74615e-015	1.43487e-015	3.75533e-015	-2.29961e-015	-4.94572e-015	-5.52907e-015	-8.84971e-015	-2.56733e-015	-2.74641e-015	-7.57585e-015	-3.85244e-015	7.2322e-015	1.30981e-016	-7.92627e-016	9.15958e-016	-6.13033e-015	1.24294e-015	-2.94567e-015	-3.49869e-015	-1.93165e-015
-1.83846e-015	-2.78493e-015	-2.65708e-015	-3.88978e-015	-3.29746e-015	8.81753e-015	1.26351e-015	4.16694e-015	-2.12098e-015	-4.9702e-015	-5.2374e-015	-8.42372e-015	-2.60684e-015	-2.74841e-015	-7.61722e-015	-3.80363e-015	7.26745e-015	3.35758e-016	-8.11004e-016	7.20113e-016	-6.00493e-015	1.35264e-015	-2.84369e-015	-3.52771e-015	-1.81253e-015
-1.85421e-015	-2.58905e-015	-2.64628e-015	-3.75404e-015	-3.1421e-015	8.82306e-015	1.03303e-015	4.54661e-015	-1.9691e-015	-4.99747e-015	-4.95753e-015	-7.98714e-015	-2.63759e-015	-2.74881e-015	-7.67055e-015	-3.77357e-015	7.27238e-015	5.05265e-016	-8.32305e-016	4.99667e-016	-5.91346e-015	1.44787e-015	-2.76203e-015	-3.54878e-015	-1.69071e-015
-1.8693e-015	-2.38066e-015	-2.63005e-015	-3.65505e-015	-3.03681e-015	8.76263e-015	7.46841e-016	4.89239e-015	-1.84427e-015	-5.02711e-015	-4.69113e-015	-7.54396e-015	-2.65876e-015	-2.74701e-015	-7.7351e-015	-3.76139e-015	7.24746e-015	6.38853e-016	-8.55762e-016	2.57185e-016	-5.85638e-015	1.52661e-015	-2.70198e-015	-3.56203e-015	-1.56735e-015
-1.88311e-015	-2.16141e-015	-2.6076e-015	-3.59271e-015	-2.98004e-015	8.63784e-015	4.08721e-016	5.20331e-015	-1.74695e-015	-5.05779e-015	-4.43976e-015	-7.09785e-015	-2.66979e-015	-2.74321e-015	-7.80954e-015	-3.76526e-015	7.19409e-015	7.36475e-016	-8.80633e-016	-4.83678e-018	-5.83356e-015	1.58701e-015	-2.66355e-015	-3.56723e-015	-1.44325e-015
-1.89539e-015	-1.93344e-015	-2.57875e-015	-3.56561e-015	-2.96975e-015	8.45019e-015	2.35869e-017	5.47819e-015	-1.6768e-015	-5.08762e-015	-4.2052e-015	-6.65209e-015	-2.6703e-015	-2.73799e-015	-7.89247e-015	-3.78408e-015	7.11336e-015	7.98172e-016	-9.06102e-016	-2.83221e-016	-5.84481e-015	1.62743e-015	-2.64739e-015	-3.56423e-015	-1.31907e-015
-1.90514e-015	-1.6995e-015	-2.54294e-015	-3.57222e-015	-3.00346e-015	8.20269e-015	-4.03497e-016	5.7166e-015	-1.6337e-015	-5.11557e-015	-3.98748e-015	-6.21023e-015	-2.66075e-015	-2.73138e-015	-7.98248e-015	-3.81673e-015	7.00696e-015	8.24813e-016	-9.31143e-016	-5.75198e-016	-5.88992e-015	1.64732e-015	-2.65359e-015	-3.55265e-015	-1.19504e-015
-1.91117e-015	-1.46173e-015	-2.49991e-015	-3.61045e-015	-3.0776e-015	7.89818e-015	-8.67122e-016	5.91851e-015	-1.61696e-015	-5.13983e-015	-3.78667e-015	-5.77565e-015	-2.64064e-015	-2.72335e-015	-8.07731e-015	-3.86083e-015	6.87705e-015	8.1693e-016	-9.55289e-016	-8.77232e-016	-5.96717e-015	1.64517e-015	-2.68141e-015	-3.53267e-015	-1.07169e-015
-1.91225e-015	-1.22356e-015	-2.44952e-015	-3.67788e-015	-3.18863e-015	7.54103e-015	-1.36018e-015	6.08423e-015	-1.62644e-015	-5.15876e-015	-3.60361e-015	-5.35131e-015	-2.60993e-015	-2.71414e-015	-8.17483e-015	-3.91434e-015	6.726e-015	7.75851e-016	-9.77012e-016	-1.18529e-015	-6.0754e-015	1.62106e-015	-2.72963e-015	-3.50348e-015	-9.50179e-016
-1.90813e-015	-9.87353e-016	-2.39149e-015	-3.77168e-015	-3.3324e-015	7.13572e-015	-1.87625e-015	6.21496e-015	-1.66094e-015	-5.17028e-015	-3.43842e-015	-4.93961e-015	-2.56844e-015	-2.70425e-015	-8.27292e-015	-3.97566e-015	6.55695e-015	7.03599e-016	-9.95063e-016	-1.49596e-015	-6.21258e-015	1.57328e-015	-2.79756e-015	-3.46541e-015	-8.31256e-016
-1.89786e-015	-7.56079e-016	-2.32571e-015	-3.8892e-015	-3.50468e-015	6.68702e-015	-2.40825e-015	6.31139e-015	-1.71849e-015	-5.17273e-015	-3.29072e-015	-4.54393e-015	-2.51618e-015	-2.69401e-015	-8.36924e-015	-4.04237e-015	6.37348e-015	6.01624e-016	-1.00889e-015	-1.80482e-015	-6.37558e-015	1.50164e-015	-2.88371e-015	-3.41883e-015	-7.15719e-016
-1.88072e-015	-5.3258e-016	-2.25243e-015	-4.02736e-015	-3.70064e-015	6.20089e-015	-2.94915e-015	6.37554e-015	-1.79873e-015	-5.16419e-015	-3.16037e-015	-4.16707e-015	-2.45352e-015	-2.68394e-015	-8.46191e-015	-4.11259e-015	6.17886e-015	4.72974e-016	-1.01768e-015	-2.10765e-015	-6.56248e-015	1.40548e-015	-2.98669e-015	-3.3634e-015	-6.04662e-016
-1.85642e-015	-3.20378e-016	-2.172e-015	-4.18268e-015	-3.91564e-015	5.68352e-015	-3.49164e-015	6.40863e-015	-1.89948e-015	-5.14312e-015	-3.04639e-015	-3.81074e-015	-2.38105e-015	-2.67392e-015	-8.54885e-015	-4.18434e-015	5.9774e-015	3.2028e-016	-1.02013e-015	-2.40003e-015	-6.76956e-015	1.28512e-015	-3.10416e-015	-3.29856e-015	-4.99473e-016
-1.82465e-015	-1.22566e-016	-2.08449e-015	-4.35159e-015	-4.14486e-015	5.14106e-015	-4.02851e-015	6.41213e-015	-2.01884e-015	-5.1079e-015	-2.94781e-015	-3.47715e-015	-2.29974e-015	-2.66466e-015	-8.62782e-015	-4.25504e-015	5.77333e-015	1.46541e-016	-1.01531e-015	-2.6777e-015	-6.99348e-015	1.14085e-015	-3.2339e-015	-3.22482e-015	-4.01341e-016
-1.78506e-015	5.79285e-017	-1.99053e-015	-4.53065e-015	-4.38328e-015	4.58074e-015	-4.55254e-015	6.38869e-015	-2.15425e-015	-5.05641e-015	-2.8635e-015	-3.16877e-015	-2.20954e-015	-2.65666e-015	-8.69651e-015	-4.32271e-015	5.57012e-015	-4.53752e-017	-1.00267e-015	-2.93702e-015	-7.23054e-015	9.72869e-016	-3.37396e-015	-3.14192e-015	-3.11317e-016
-1.73713e-015	2.18059e-016	-1.88985e-015	-4.71532e-015	-4.62608e-015	4.0095e-015	-5.05649e-015	6.33961e-015	-2.30456e-015	-4.98722e-015	-2.79215e-015	-2.88684e-015	-2.11119e-015	-2.65022e-015	-8.75281e-015	-4.38589e-015	5.37189e-015	-2.52665e-016	-9.80627e-016	-3.17413e-015	-7.47652e-015	7.82346e-016	-3.52218e-015	-3.0493e-015	-2.29895e-016
-1.6819e-015	3.55391e-016	-1.78326e-015	-4.90237e-015	-4.86817e-015	3.43482e-015	-5.53384e-015	6.2679e-015	-2.46704e-015	-4.89867e-015	-2.73218e-015	-2.6323e-015	-2.00499e-015	-2.64584e-015	-8.79449e-015	-4.4429e-015	5.18333e-015	-4.72117e-016	-9.49079e-016	-3.38461e-015	-7.72754e-015	5.70196e-016	-3.67572e-015	-2.94689e-015	-1.58286e-016
-1.61895e-015	4.67572e-016	-1.67155e-015	-5.08736e-015	-5.10463e-015	2.86472e-015	-5.97809e-015	6.17642e-015	-2.63974e-015	-4.78962e-015	-2.68218e-015	-2.4061e-015	-1.89129e-015	-2.64407e-015	-8.81942e-015	-4.49166e-015	5.00806e-015	-7.00295e-016	-9.0721e-016	-3.5648e-015	-7.97951e-015	3.37558e-016	-3.83175e-015	-2.83473e-015	-9.78353e-017
-1.54832e-015	5.52401e-016	-1.55503e-015	-5.26648e-015	-5.33119e-015	2.30646e-015	-6.38297e-015	6.06795e-015	-2.82088e-015	-4.65875e-015	-2.64079e-015	-2.2088e-015	-1.77122e-015	-2.64524e-015	-8.82574e-015	-4.53077e-015	4.85004e-015	-9.3417e-016	-8.55059e-016	-3.71209e-015	-8.22806e-015	8.58958e-017	-3.98709e-015	-2.71292e-015	-4.89947e-017
-1.47066e-015	6.07632e-016	-1.43415e-015	-5.43621e-015	-5.54358e-015	1.76804e-015	-6.74282e-015	5.94489e-015	-3.00781e-015	-4.50535e-015	-2.60616e-015	-2.03986e-015	-1.64494e-015	-2.64981e-015	-8.81192e-015	-4.55875e-015	4.7127e-015	-1.17031e-015	-7.92027e-016	-3.82428e-015	-8.46866e-015	-1.83408e-016	-4.13971e-015	-2.58189e-015	-1.22718e-017
-1.38649e-015	6.32015e-016	-1.30946e-015	-5.593e-015	-5.73753e-015	1.25677e-015	-7.05266e-015	5.81065e-015	-3.19796e-015	-4.32852e-015	-2.57627e-015	-1.8985e-015	-1.51373e-015	-2.65774e-015	-8.77662e-015	-4.57455e-015	4.59952e-015	-1.40577e-015	-7.18181e-016	-3.89864e-015	-8.6974e-015	-4.68358e-016	-4.287e-015	-2.44197e-015	1.10198e-017
-1.29647e-015	6.24172e-016	-1.18204e-015	-5.7342e-015	-5.90985e-015	7.78732e-016	-7.30747e-015	5.66796e-015	-3.38926e-015	-4.12913e-015	-2.54975e-015	-1.78411e-015	-1.37859e-015	-2.66955e-015	-8.71821e-015	-4.57658e-015	4.51399e-015	-1.63688e-015	-6.33352e-016	-3.9339e-015	-8.91084e-015	-7.67027e-016	-4.42616e-015	-2.29329e-015	1.99112e-017
-1.20123e-015	5.83629e-016	-1.05291e-015	-5.85634e-015	-6.05759e-015	3.40909e-016	-7.50407e-015	5.5188e-015	-3.57953e-015	-3.90731e-015	-2.52548e-015	-1.69516e-015	-1.24037e-015	-2.685e-015	-8.63458e-015	-4.56462e-015	4.45903e-015	-1.86117e-015	-5.3836e-016	-3.92874e-015	-9.10524e-015	-1.0771e-015	-4.55502e-015	-2.13602e-015	1.37358e-017
-1.10212e-015	5.09755e-016	-9.23195e-016	-5.95661e-015	-6.17723e-015	-5.0954e-017	-7.63911e-015	5.36611e-015	-3.76632e-015	-3.663e-015	-2.50205e-015	-1.63021e-015	-1.09999e-015	-2.70398e-015	-8.52488e-015	-4.53794e-015	4.43718e-015	-2.07656e-015	-4.34014e-016	-3.88222e-015	-9.2766e-015	-1.39587e-015	-4.6719e-015	-1.97085e-015	-8.49836e-018
-1.00035e-015	4.02645e-016	-7.9365e-016	-6.03276e-015	-6.26685e-015	-3.91591e-016	-7.71008e-015	5.21237e-015	-3.94757e-015	-3.39719e-015	-2.4784e-015	-1.58805e-015	-9.59109e-016	-2.72688e-015	-8.38822e-015	-4.49558e-015	4.45047e-015	-2.28039e-015	-3.20302e-016	-3.79449e-015	-9.42226e-015	-1.72102e-015	-4.77399e-015	-1.79842e-015	-4.73307e-017
-8.9661e-016	2.62362e-016	-6.64986e-016	-6.08353e-015	-6.32483e-015	-6.76484e-016	-7.71588e-015	5.05952e-015	-4.1211e-015	-3.11085e-015	-2.45355e-015	-1.56734e-015	-8.18016e-016	-2.75398e-015	-8.22406e-015	-4.43752e-015	4.49993e-015	-2.47122e-015	-1.97944e-016	-3.66602e-015	-9.53931e-015	-2.05029e-015	-4.86001e-015	-1.61916e-015	-1.03242e-016
-7.92365e-016	8.92591e-017	-5.38255e-016	-6.10738e-015	-6.34958e-015	-9.0189e-016	-7.65585e-015	4.90893e-015	-4.28482e-015	-2.80547e-015	-2.42642e-015	-1.56597e-015	-6.78254e-016	-2.78516e-015	-8.03288e-015	-4.36372e-015	4.58675e-015	-2.64743e-015	-6.88464e-017	-3.49775e-015	-9.62585e-015	-2.38084e-015	-4.92856e-015	-1.43363e-015	-1.76321e-016
-6.88892e-016	-1.15777e-016	-4.14712e-016	-6.10322e-015	-6.34089e-015	-1.06417e-015	-7.53041e-015	4.76263e-015	-4.4368e-015	-2.48294e-015	-2.39605e-015	-1.58182e-015	-5.4131e-016	-2.82009e-015	-7.8151e-015	-4.27391e-015	4.71195e-015	-2.80761e-015	6.58231e-017	-3.2918e-015	-9.67976e-015	-2.71046e-015	-4.97834e-015	-1.24278e-015	-2.66671e-016
-5.86732e-016	-3.51218e-016	-2.94761e-016	-6.07017e-015	-6.29872e-015	-1.16072e-015	-7.34089e-015	4.62266e-015	-4.57537e-015	-2.14547e-015	-2.36176e-015	-1.61237e-015	-4.08493e-016	-2.85804e-015	-7.57087e-015	-4.16865e-015	4.87555e-015	-2.95071e-015	2.05282e-016	-3.04978e-015	-9.69937e-015	-3.03681e-015	-5.00857e-015	-1.04741e-015	-3.74223e-016
-4.87537e-016	-6.14794e-016	-1.7956e-016	-6.00792e-015	-6.22345e-015	-1.18953e-015	-7.08912e-015	4.49087e-015	-4.69851e-015	-1.79561e-015	-2.32297e-015	-1.65513e-015	-2.80309e-016	-2.89909e-015	-7.30177e-015	-4.04861e-015	5.07632e-015	-3.07631e-015	3.48628e-016	-2.77424e-015	-9.68395e-015	-3.35734e-015	-5.01807e-015	-8.48195e-016	-4.98975e-016
-3.934e-016	-9.05348e-016	-6.97342e-017	-5.91721e-015	-6.11528e-015	-1.15017e-015	-6.77776e-015	4.36856e-015	-4.80506e-015	-1.43583e-015	-2.2791e-015	-1.70771e-015	-1.58288e-016	-2.94282e-015	-7.00909e-015	-3.91419e-015	5.31278e-015	-3.18386e-015	4.94311e-016	-2.46907e-015	-9.6327e-015	-3.67046e-015	-5.00694e-015	-6.46122e-016	-6.40565e-016
-3.05073e-016	-1.21983e-015	3.33789e-017	-5.79889e-015	-5.97602e-015	-1.04285e-015	-6.40996e-015	4.25694e-015	-4.89346e-015	-1.06907e-015	-2.23032e-015	-1.76828e-015	-4.37795e-017	-2.98867e-015	-6.69369e-015	-3.76635e-015	5.58399e-015	-3.2735e-015	6.41375e-016	-2.13736e-015	-9.54563e-015	-3.97357e-015	-4.97516e-015	-4.426e-016	-7.98266e-016
-2.23322e-016	-1.55555e-015	1.29077e-016	-5.65397e-015	-5.80733e-015	-8.68248e-016	-5.99021e-015	4.15707e-015	-4.96231e-015	-6.98554e-016	-2.17697e-015	-1.83514e-015	6.16483e-017	-3.03645e-015	-6.35746e-015	-3.60619e-015	5.88775e-015	-3.34541e-015	7.8834e-016	-1.78342e-015	-9.42392e-015	-4.26426e-015	-4.92294e-015	-2.38896e-016	-9.70934e-016
-1.49545e-016	-1.90921e-015	2.17051e-016	-5.48393e-015	-5.6112e-015	-6.2818e-016	-5.52347e-015	4.06935e-015	-5.01043e-015	-3.27596e-016	-2.11873e-015	-1.90658e-015	1.5642e-016	-3.08567e-015	-6.00252e-015	-3.43477e-015	6.2212e-015	-3.40002e-015	9.33215e-016	-1.41122e-015	-9.26864e-015	-4.54018e-015	-4.85066e-015	-3.58234e-017	-1.15749e-015
-8.49556e-017	-2.27756e-015	2.96816e-016	-5.29094e-015	-5.39004e-015	-3.25738e-016	-5.01604e-015	3.99383e-015	-5.03685e-015	4.02241e-017	-2.0559e-015	-1.98061e-015	2.39937e-016	-3.13609e-015	-5.63129e-015	-3.25353e-015	6.58172e-015	-3.43815e-015	1.07458e-015	-1.02489e-015	-9.08179e-015	-4.79978e-015	-4.759e-015	1.65391e-016	-1.35687e-015
-3.0966e-017	-2.65793e-015	3.676e-016	-5.07786e-015	-5.14678e-015	3.51682e-017	-4.47375e-015	3.93071e-015	-5.04077e-015	4.01216e-016	-1.98889e-015	-2.05601e-015	3.11088e-016	-3.18679e-015	-5.24697e-015	-3.06433e-015	6.9655e-015	-3.46127e-015	1.21097e-015	-6.29299e-016	-8.86534e-015	-5.0414e-015	-4.64957e-015	3.6283e-016	-1.56819e-015
1.15664e-017	-3.04655e-015	4.29126e-016	-4.84754e-015	-4.8847e-015	4.51055e-016	-3.90271e-015	3.87928e-015	-5.02244e-015	7.51434e-016	-1.91805e-015	-2.13138e-015	3.68808e-016	-3.23662e-015	-4.85265e-015	-2.86912e-015	7.36866e-015	-3.471e-015	1.33995e-015	-2.29821e-016	-8.62173e-015	-5.26391e-015	-4.52311e-015	5.55341e-016	-1.78962e-015
4.20973e-017	-3.4395e-015	4.80561e-016	-4.60317e-015	-4.60665e-015	9.16528e-016	-3.30937e-015	3.83969e-015	-4.98105e-015	1.08746e-015	-1.84443e-015	-2.20549e-015	4.12091e-016	-3.2856e-015	-4.45184e-015	-2.66894e-015	7.78635e-015	-3.46865e-015	1.4604e-015	1.68962e-016	-8.35353e-015	-5.4665e-015	-4.38119e-015	7.41223e-016	-2.01931e-015
5.99173e-017	-3.83277e-015	5.21659e-016	-4.34815e-015	-4.31682e-015	1.42541e-015	-2.70089e-015	3.81142e-015	-4.9169e-015	1.40535e-015	-1.76922e-015	-2.27698e-015	4.39636e-016	-3.33338e-015	-4.04791e-015	-2.46577e-015	8.21388e-015	-3.45582e-015	1.57045e-015	5.62185e-016	-8.06412e-015	-5.64815e-015	-4.22545e-015	9.18888e-016	-2.25573e-015
6.4093e-017	-4.22266e-015	5.52739e-016	-4.08559e-015	-4.01904e-015	1.97206e-015	-2.08468e-015	3.79355e-015	-4.83004e-015	1.70132e-015	-1.69343e-015	-2.34539e-015	4.50761e-016	-3.37901e-015	-3.64484e-015	-2.26157e-015	8.64595e-015	-3.43454e-015	1.66901e-015	9.44476e-016	-7.75716e-015	-5.80845e-015	-4.05757e-015	1.08705e-015	-2.49621e-015
5.46205e-017	-4.60562e-015	5.7364e-016	-3.81917e-015	-3.71632e-015	2.54996e-015	-1.4687e-015	3.78563e-015	-4.72085e-015	1.972e-015	-1.61793e-015	-2.41082e-015	4.44893e-016	-3.42155e-015	-3.24626e-015	-2.05799e-015	9.0781e-015	-3.40694e-015	1.75464e-015	1.31055e-015	-7.43706e-015	-5.94768e-015	-3.87971e-015	1.24422e-015	-2.73832e-015
3.12215e-017	-4.97787e-015	5.84512e-016	-3.55266e-015	-3.41214e-015	3.15184e-015	-8.60228e-016	3.7874e-015	-4.58998e-015	2.2143e-015	-1.54295e-015	-2.47414e-015	4.21761e-016	-3.46018e-015	-2.85607e-015	-1.85641e-015	9.50462e-015	-3.37523e-015	1.82568e-015	1.65599e-015	-7.108e-015	-6.066e-015	-3.69331e-015	1.3894e-015	-2.97986e-015
-5.74918e-018	-5.33618e-015	5.85647e-016	-3.2899e-015	-3.11103e-015	3.77101e-015	-2.66595e-016	3.79786e-015	-4.43853e-015	2.42559e-015	-1.46974e-015	-2.53509e-015	3.80707e-016	-3.49442e-015	-2.47796e-015	-1.65888e-015	9.91972e-015	-3.34128e-015	1.88076e-015	1.97631e-015	-6.77409e-015	-6.16335e-015	-3.5006e-015	1.52159e-015	-3.21795e-015
-5.69141e-017	-5.67699e-015	5.77511e-016	-3.03425e-015	-2.81679e-015	4.40002e-015	3.05195e-016	3.81616e-015	-4.26771e-015	2.6033e-015	-1.39963e-015	-2.59353e-015	3.21456e-016	-3.52328e-015	-2.11562e-015	-1.46741e-015	1.03178e-014	-3.30755e-015	1.91948e-015	2.26772e-015	-6.4396e-015	-6.24005e-015	-3.30378e-015	1.63946e-015	-3.45038e-015
-1.22018e-016	-5.99708e-015	5.60005e-016	-2.78947e-015	-2.53256e-015	5.03217e-015	8.48404e-016	3.841e-015	-4.0783e-015	2.74516e-015	-1.33376e-015	-2.65113e-015	2.44113e-016	-3.54645e-015	-1.77363e-015	-1.28334e-015	1.06936e-014	-3.27565e-015	1.94091e-015	2.52649e-015	-6.10937e-015	-6.29767e-015	-3.10497e-015	1.74193e-015	-3.67466e-015
-2.0093e-016	-6.29352e-015	5.33953e-016	-2.55981e-015	-2.26107e-015	5.66001e-015	1.35732e-015	3.87175e-015	-3.87203e-015	2.84907e-015	-1.27285e-015	-2.70956e-015	1.49007e-016	-3.56303e-015	-1.45502e-015	-1.10801e-015	1.10433e-014	-3.24751e-015	1.94382e-015	2.74911e-015	-5.78751e-015	-6.33672e-015	-2.90551e-015	1.82799e-015	-3.88834e-015
-2.93218e-016	-6.56403e-015	5.00075e-016	-2.34842e-015	-2.00619e-015	6.27609e-015	1.8259e-015	3.90841e-015	-3.65002e-015	2.91344e-015	-1.21736e-015	-2.76959e-015	3.59446e-017	-3.57237e-015	-1.16285e-015	-9.42677e-016	1.13622e-014	-3.22492e-015	1.92725e-015	2.93276e-015	-5.47805e-015	-6.35863e-015	-2.70765e-015	1.8965e-015	-4.08835e-015
-3.9814e-016	-6.80614e-015	4.58615e-016	-2.15814e-015	-1.77066e-015	6.87299e-015	2.24883e-015	3.95006e-015	-3.41375e-015	2.93756e-015	-1.1685e-015	-2.83246e-015	-9.43478e-017	-3.57397e-015	-9.00489e-016	-7.88588e-016	1.16464e-014	-3.20955e-015	1.89104e-015	3.07543e-015	-5.18528e-015	-6.36434e-015	-2.51303e-015	1.94633e-015	-4.2723e-015
-5.14337e-016	-7.0169e-015	4.11006e-016	-1.99158e-015	-1.55643e-015	7.44397e-015	2.62169e-015	3.99603e-015	-3.16501e-015	2.92101e-015	-1.12695e-015	-2.90022e-015	-2.40937e-016	-3.56736e-015	-6.70594e-016	-6.47013e-016	1.1892e-014	-3.20318e-015	1.83502e-015	3.17609e-015	-4.91294e-015	-6.35578e-015	-2.32346e-015	1.97734e-015	-4.43744e-015
-6.41521e-016	-7.19477e-015	3.5796e-016	-1.85091e-015	-1.36581e-015	7.9832e-015	2.93973e-015	4.04532e-015	-2.90603e-015	2.86334e-015	-1.09342e-015	-2.9741e-015	-4.03021e-016	-3.55253e-015	-4.75546e-016	-5.18943e-016	1.20946e-014	-3.20696e-015	1.75926e-015	3.23359e-015	-4.66499e-015	-6.33463e-015	-2.14053e-015	1.98969e-015	-4.58146e-015
-7.78349e-016	-7.33826e-015	3.00234e-016	-1.73794e-015	-1.20058e-015	8.48535e-015	3.20005e-015	4.09728e-015	-2.63858e-015	2.76429e-015	-1.06882e-015	-3.05533e-015	-5.80266e-016	-3.52874e-015	-3.17386e-016	-4.05346e-016	1.22514e-014	-3.22212e-015	1.66344e-015	3.24687e-015	-4.44454e-015	-6.30242e-015	-1.96652e-015	1.98298e-015	-4.70251e-015
-9.23436e-016	-7.44652e-015	2.39309e-016	-1.65429e-015	-1.06176e-015	8.94478e-015	3.39996e-015	4.15167e-015	-2.36458e-015	2.62475e-015	-1.05309e-015	-3.14543e-015	-7.71206e-016	-3.49602e-015	-1.9785e-016	-3.06971e-016	1.23597e-014	-3.24947e-015	1.54733e-015	3.21637e-015	-4.25414e-015	-6.26074e-015	-1.80229e-015	1.95677e-015	-4.79859e-015
-1.07526e-015	-7.51774e-015	1.76253e-016	-1.60133e-015	-9.50221e-016	9.35722e-015	3.53729e-015	4.20865e-015	-2.08551e-015	2.4457e-015	-1.0466e-015	-3.24573e-015	-9.74787e-016	-3.45462e-015	-1.19338e-016	-2.23704e-016	1.2418e-014	-3.28883e-015	1.41115e-015	3.14325e-015	-4.09642e-015	-6.21166e-015	-1.64824e-015	1.91146e-015	-4.86743e-015
-1.23257e-015	-7.55097e-015	1.12129e-016	-1.57971e-015	-8.66724e-016	9.7184e-015	3.61125e-015	4.26714e-015	-1.80266e-015	2.23005e-015	-1.0496e-015	-3.3581e-015	-1.18915e-015	-3.4043e-015	-8.19724e-017	-1.55923e-016	1.24243e-014	-3.34079e-015	1.25565e-015	3.02819e-015	-3.97381e-015	-6.1571e-015	-1.5057e-015	1.84778e-015	-4.90737e-015
-1.39402e-015	-7.54681e-015	4.84001e-017	-1.58972e-015	-8.11469e-016	1.00257e-014	3.62171e-015	4.3271e-015	-1.51858e-015	1.97988e-015	-1.06197e-015	-3.48401e-015	-1.41227e-015	-3.34557e-015	-8.62417e-017	-1.0387e-016	1.23778e-014	-3.40525e-015	1.08189e-015	2.87298e-015	-3.8879e-015	-6.0994e-015	-1.37489e-015	1.76664e-015	-4.91726e-015
-1.55812e-015	-7.50501e-015	-1.38959e-017	-1.63108e-015	-7.83798e-016	1.02772e-014	3.56937e-015	4.38855e-015	-1.235e-015	1.69727e-015	-1.08344e-015	-3.62382e-015	-1.64269e-015	-3.27874e-015	-1.3209e-016	-6.75871e-017	1.22784e-014	-3.48245e-015	8.90676e-016	2.68027e-015	-3.83972e-015	-6.04079e-015	-1.2565e-015	1.66925e-015	-4.89573e-015
-1.72297e-015	-7.42588e-015	-7.39428e-017	-1.70354e-015	-7.83239e-016	1.04707e-014	3.45546e-015	4.45127e-015	-9.53318e-016	1.3855e-015	-1.11367e-015	-3.77831e-015	-1.87854e-015	-3.20419e-015	-2.19057e-016	-4.6661e-017	1.21266e-014	-3.57174e-015	6.82788e-016	2.45308e-015	-3.82993e-015	-5.98261e-015	-1.15082e-015	1.5566e-015	-4.84152e-015
-1.88675e-015	-7.31065e-015	-1.30763e-016	-1.80582e-015	-8.08239e-016	1.06055e-014	3.28249e-015	4.51544e-015	-6.75524e-016	1.04838e-015	-1.1522e-015	-3.94824e-015	-2.11768e-015	-3.12201e-015	-3.45577e-016	-4.07401e-017	1.19232e-014	-3.67208e-015	4.58247e-016	2.19418e-015	-3.85843e-015	-5.92667e-015	-1.05788e-015	1.42993e-015	-4.75407e-015
-2.04796e-015	-7.16056e-015	-1.82258e-016	-1.93635e-015	-8.58071e-016	1.06819e-014	3.0532e-015	4.58152e-015	-4.03774e-016	6.89142e-016	-1.19853e-015	-4.13327e-015	-2.3583e-015	-3.03258e-015	-5.102e-016	-4.97077e-017	1.16704e-014	-3.78304e-015	2.1825e-016	1.90709e-015	-3.92537e-015	-5.87435e-015	-9.77776e-016	1.29033e-015	-4.63328e-015
-2.20517e-015	-6.97644e-015	-2.27596e-016	-2.09281e-015	-9.30951e-016	1.07009e-014	2.77112e-015	4.6494e-015	-1.40012e-016	3.11893e-016	-1.25292e-015	-4.33391e-015	-2.59827e-015	-2.93686e-015	-7.11081e-016	-7.26223e-017	1.13712e-014	-3.90343e-015	-3.58047e-017	1.59551e-015	-4.02981e-015	-5.82758e-015	-9.10488e-016	1.13954e-015	-4.47934e-015
-2.35706e-015	-6.75991e-015	-2.6572e-016	-2.2728e-015	-1.02447e-015	1.06638e-014	2.44027e-015	4.71861e-015	1.14354e-016	-7.88279e-017	-1.31475e-015	-4.55009e-015	-2.83493e-015	-2.83535e-015	-9.45799e-016	-1.08371e-016	1.10288e-014	-4.032e-015	-3.02658e-016	1.26342e-015	-4.16997e-015	-5.78728e-015	-8.5562e-016	9.79507e-016	-4.29268e-015
-2.50168e-015	-6.51261e-015	-2.95555e-016	-2.47407e-015	-1.13644e-015	1.05732e-014	2.06488e-015	4.78983e-015	3.58222e-016	-4.78558e-016	-1.38351e-015	-4.78069e-015	-3.06553e-015	-2.72898e-015	-1.21116e-015	-1.55573e-016	1.06461e-014	-4.1675e-015	-5.80643e-016	9.14648e-016	-4.34434e-015	-5.75399e-015	-8.11972e-016	8.12389e-016	-4.07443e-015
-2.63793e-015	-6.23681e-015	-3.16005e-016	-2.69345e-015	-1.26462e-015	1.04314e-014	1.64996e-015	4.86319e-015	5.90554e-016	-8.83043e-016	-1.45864e-015	-5.02391e-015	-3.28823e-015	-2.61831e-015	-1.50356e-015	-2.13609e-016	1.02273e-014	-4.30796e-015	-8.68541e-016	5.54006e-016	-4.55076e-015	-5.72906e-015	-7.79401e-016	6.40506e-016	-3.82543e-015
-2.76435e-015	-5.93456e-015	-3.26329e-016	-2.92752e-015	-1.40623e-015	1.02417e-014	1.20091e-015	4.93852e-015	8.10787e-016	-1.2873e-015	-1.53947e-015	-5.2777e-015	-3.50104e-015	-2.50421e-015	-1.82013e-015	-2.81466e-016	9.77765e-015	-4.45219e-015	-1.16472e-015	1.86159e-016	-4.78679e-015	-5.7127e-015	-7.5777e-016	4.65324e-016	-3.54775e-015
-2.8799e-015	-5.60807e-015	-3.25537e-016	-3.17268e-015	-1.55876e-015	1.00086e-014	7.23709e-016	5.01594e-015	1.01842e-015	-1.68697e-015	-1.6256e-015	-5.54041e-015	-3.70108e-015	-2.38759e-015	-2.15688e-015	-3.57701e-016	9.30155e-015	-4.59902e-015	-1.46773e-015	-1.84226e-016	-5.04922e-015	-5.70533e-015	-7.46473e-016	2.89145e-016	-3.24339e-015
-2.98302e-015	-5.25995e-015	-3.13063e-016	-3.42568e-015	-1.71864e-015	9.73688e-015	2.24534e-016	5.09551e-015	1.21246e-015	-2.07769e-015	-1.71638e-015	-5.81021e-015	-3.88673e-015	-2.26959e-015	-2.5093e-015	-4.41397e-016	8.80415e-015	-4.74671e-015	-1.77612e-015	-5.53233e-016	-5.33438e-015	-5.70706e-015	-7.44164e-016	1.14047e-016	-2.9135e-015
-3.07255e-015	-4.89257e-015	-2.87902e-016	-3.68266e-015	-1.88339e-015	9.43136e-015	-2.90801e-016	5.17728e-015	1.39154e-015	-2.45456e-015	-1.81128e-015	-6.08411e-015	-4.05572e-015	-2.15099e-015	-2.87243e-015	-5.30749e-016	8.29107e-015	-4.8936e-015	-2.08854e-015	-9.16797e-016	-5.639e-015	-5.71856e-015	-7.50618e-016	-5.74868e-017	-2.56121e-015
-3.14815e-015	-4.50862e-015	-2.50393e-016	-3.93986e-015	-2.04979e-015	9.09758e-015	-8.16063e-016	5.26101e-015	1.55528e-015	-2.81367e-015	-1.90953e-015	-6.35944e-015	-4.2061e-015	-2.03287e-015	-3.24212e-015	-6.23962e-016	7.76752e-015	-5.03802e-015	-2.40289e-015	-1.27056e-015	-5.95949e-015	-5.73851e-015	-7.65221e-016	-2.23547e-016	-2.18915e-015
-3.20916e-015	-4.111e-015	-2.00098e-016	-4.19357e-015	-2.21489e-015	8.7414e-015	-1.34494e-015	5.34632e-015	1.70351e-015	-3.15136e-015	-2.0104e-015	-6.63268e-015	-4.33605e-015	-1.91605e-015	-3.61325e-015	-7.20023e-016	7.24025e-015	-5.17875e-015	-2.71763e-015	-1.61132e-015	-6.29202e-015	-5.76598e-015	-7.86664e-016	-3.81615e-016	-1.79992e-015
-3.25502e-015	-3.70202e-015	-1.36943e-016	-4.44038e-015	-2.37612e-015	8.36812e-015	-1.87115e-015	5.4333e-015	1.83621e-015	-3.46371e-015	-2.11377e-015	-6.9006e-015	-4.4438e-015	-1.80206e-015	-3.98119e-015	-8.17657e-016	6.71478e-015	-5.3143e-015	-3.03145e-015	-1.93515e-015	-6.63196e-015	-5.80005e-015	-8.14572e-016	-5.30045e-016	-1.39595e-015
-3.28509e-015	-3.28449e-015	-6.04806e-017	-4.67641e-015	-2.53029e-015	7.98371e-015	-2.38817e-015	5.52185e-015	1.95318e-015	-3.74749e-015	-2.2192e-015	-7.15976e-015	-4.52803e-015	-1.69195e-015	-4.34117e-015	-9.1493e-016	6.19668e-015	-5.4436e-015	-3.34277e-015	-2.23891e-015	-6.97577e-015	-5.83914e-015	-8.4814e-016	-6.67322e-016	-9.80722e-016
-3.2995e-015	-2.86072e-015	2.91189e-017	-4.89816e-015	-2.67501e-015	7.59383e-015	-2.89031e-015	5.61188e-015	2.05483e-015	-3.9998e-015	-2.32624e-015	-7.4067e-015	-4.58713e-015	-1.58736e-015	-4.6891e-015	-1.01098e-015	5.69164e-015	-5.56568e-015	-3.65049e-015	-2.52015e-015	-7.31932e-015	-5.8824e-015	-8.87285e-016	-7.91231e-016	-5.57916e-016
-3.29819e-015	-2.43391e-015	1.31492e-016	-5.10201e-015	-2.80781e-015	7.20501e-015	-3.3724e-015	5.70336e-015	2.14094e-015	-4.21781e-015	-2.43437e-015	-7.63863e-015	-4.62031e-015	-1.48905e-015	-5.02037e-015	-1.10436e-015	5.20546e-015	-5.67922e-015	-3.953e-015	-2.77623e-015	-7.65891e-015	-5.92868e-015	-9.31182e-016	-8.99888e-016	-1.31213e-016
-3.28117e-015	-2.00647e-015	2.46289e-016	-5.28529e-015	-2.9262e-015	6.82215e-015	-3.82962e-015	5.79545e-015	2.21175e-015	-4.39907e-015	-2.54339e-015	-7.85174e-015	-4.62661e-015	-1.39761e-015	-5.33021e-015	-1.19341e-015	4.74309e-015	-5.78379e-015	-4.24919e-015	-3.00546e-015	-7.99081e-015	-5.97649e-015	-9.78764e-016	-9.92584e-016	2.95797e-016
-3.24852e-015	-1.58056e-015	3.73175e-016	-5.44511e-015	-3.02851e-015	6.45095e-015	-4.25686e-015	5.88694e-015	2.26783e-015	-4.54199e-015	-2.65343e-015	-8.04267e-015	-4.60549e-015	-1.31367e-015	-5.61367e-015	-1.27713e-015	4.31036e-015	-5.87892e-015	-4.5373e-015	-3.2061e-015	-8.31161e-015	-6.02395e-015	-1.03068e-015	-1.06773e-015	7.19715e-016
-3.201e-015	-1.15887e-015	5.11687e-016	-5.57908e-015	-3.11281e-015	6.09662e-015	-4.65017e-015	5.97734e-015	2.30941e-015	-4.64528e-015	-2.76342e-015	-8.20787e-015	-4.55618e-015	-1.23856e-015	-5.86763e-015	-1.35423e-015	3.91164e-015	-5.96401e-015	-4.8153e-015	-3.37688e-015	-8.61771e-015	-6.06974e-015	-1.08707e-015	-1.12456e-015	1.13637e-015
-3.13927e-015	-7.433e-016	6.61076e-016	-5.68578e-015	-3.17749e-015	5.76371e-015	-5.00647e-015	6.06579e-015	2.33645e-015	-4.70809e-015	-2.87361e-015	-8.34465e-015	-4.47902e-015	-1.17289e-015	-6.08899e-015	-1.42345e-015	3.55103e-015	-6.03924e-015	-5.08177e-015	-3.51708e-015	-8.90619e-015	-6.11234e-015	-1.14731e-015	-1.16252e-015	1.54268e-015
-3.06385e-015	-3.35783e-016	8.2041e-016	-5.76354e-015	-3.22171e-015	5.45661e-015	-5.32247e-015	6.15072e-015	2.34961e-015	-4.73022e-015	-2.98382e-015	-8.44952e-015	-4.37389e-015	-1.11693e-015	-6.2747e-015	-1.48419e-015	3.23222e-015	-6.10463e-015	-5.33568e-015	-3.62693e-015	-9.17425e-015	-6.14993e-015	-1.21204e-015	-1.18143e-015	1.9355e-015
-2.97603e-015	6.17697e-017	9.88819e-016	-5.81084e-015	-3.24488e-015	5.17872e-015	-5.59536e-015	6.23136e-015	2.34951e-015	-4.71258e-015	-3.09386e-015	-8.51981e-015	-4.24114e-015	-1.07142e-015	-6.42159e-015	-1.5354e-015	2.95797e-015	-6.16016e-015	-5.57607e-015	-3.70735e-015	-9.41985e-015	-6.1807e-015	-1.2809e-015	-1.1813e-015	2.31121e-015
-2.87699e-015	4.47628e-016	1.16496e-015	-5.8265e-015	-3.24635e-015	4.93312e-015	-5.82321e-015	6.30727e-015	2.3371e-015	-4.65527e-015	-3.20448e-015	-8.55328e-015	-4.08151e-015	-1.03712e-015	-6.52767e-015	-1.57639e-015	2.73112e-015	-6.2068e-015	-5.80089e-015	-3.75893e-015	-9.64083e-015	-6.20339e-015	-1.35499e-015	-1.16208e-015	2.66698e-015
-2.76828e-015	8.19872e-016	1.34731e-015	-5.80967e-015	-3.22622e-015	4.72253e-015	-6.00463e-015	6.37703e-015	2.31242e-015	-4.55924e-015	-3.31599e-015	-8.54832e-015	-3.89578e-015	-1.01454e-015	-6.59181e-015	-1.60644e-015	2.55398e-015	-6.24594e-015	-6.00894e-015	-3.78177e-015	-9.83507e-015	-6.2167e-015	-1.43501e-015	-1.12447e-015	2.99992e-015
-2.65179e-015	1.17725e-015	1.53474e-015	-5.76066e-015	-3.18451e-015	4.54896e-015	-6.13889e-015	6.43974e-015	2.27592e-015	-4.42672e-015	-3.42895e-015	-8.50446e-015	-3.68595e-015	-1.00439e-015	-6.61171e-015	-1.62501e-015	2.42773e-015	-6.278e-015	-6.19972e-015	-3.77705e-015	-1.00021e-014	-6.21901e-015	-1.52133e-015	-1.06924e-015	3.30778e-015
-2.52883e-015	1.51831e-015	1.7261e-015	-5.67934e-015	-3.12117e-015	4.41366e-015	-6.22548e-015	6.49472e-015	2.22805e-015	-4.25962e-015	-3.54357e-015	-8.42053e-015	-3.45337e-015	-1.00705e-015	-6.58673e-015	-1.63204e-015	2.35338e-015	-6.30389e-015	-6.37221e-015	-3.74713e-015	-1.01409e-014	-6.2086e-015	-1.61414e-015	-9.97714e-016	3.58785e-015
-2.4011e-015	1.84214e-015	1.92005e-015	-5.56638e-015	-3.03612e-015	4.3179e-015	-6.26488e-015	6.54052e-015	2.16929e-015	-4.05992e-015	-3.66005e-015	-8.29629e-015	-3.20011e-015	-1.02178e-015	-6.51723e-015	-1.62704e-015	2.33119e-015	-6.32507e-015	-6.52608e-015	-3.69341e-015	-1.02507e-014	-6.18501e-015	-1.71386e-015	-9.1107e-016	3.83828e-015
-2.27008e-015	2.14798e-015	2.11483e-015	-5.42278e-015	-2.93066e-015	4.26194e-015	-6.25858e-015	6.57592e-015	2.10064e-015	-3.83067e-015	-3.77818e-015	-8.13219e-015	-2.92802e-015	-1.04835e-015	-6.40357e-015	-1.60964e-015	2.36016e-015	-6.34303e-015	-6.66003e-015	-3.61777e-015	-1.03322e-014	-6.14755e-015	-1.82054e-015	-8.11013e-016	4.0573e-015
-2.13743e-015	2.43476e-015	2.30912e-015	-5.25044e-015	-2.80634e-015	4.24472e-015	-6.20787e-015	6.5998e-015	2.02219e-015	-3.57523e-015	-3.89885e-015	-7.92835e-015	-2.63953e-015	-1.08643e-015	-6.24619e-015	-1.58026e-015	2.439e-015	-6.35893e-015	-6.77316e-015	-3.5231e-015	-1.03858e-014	-6.09592e-015	-1.93458e-015	-6.99131e-016	4.24353e-015
-2.00466e-015	2.70156e-015	2.50194e-015	-5.05082e-015	-2.66469e-015	4.26596e-015	-6.11491e-015	6.61147e-015	1.93356e-015	-3.29705e-015	-4.02191e-015	-7.68607e-015	-2.33744e-015	-1.136e-015	-6.04617e-015	-1.5389e-015	2.56616e-015	-6.37451e-015	-6.86467e-015	-3.41143e-015	-1.04127e-014	-6.02953e-015	-2.05655e-015	-5.77363e-016	4.39626e-015
-1.87396e-015	2.94847e-015	2.6921e-015	-4.82601e-015	-2.50694e-015	4.32438e-015	-5.98158e-015	6.6104e-015	1.83493e-015	-2.99961e-015	-4.14791e-015	-7.40803e-015	-2.02443e-015	-1.19705e-015	-5.80555e-015	-1.48633e-015	2.73975e-015	-6.39148e-015	-6.9346e-015	-3.28498e-015	-1.04146e-014	-5.94813e-015	-2.18716e-015	-4.47959e-016	4.51446e-015
-1.74679e-015	3.17427e-015	2.8779e-015	-4.5787e-015	-2.33581e-015	4.41752e-015	-5.81062e-015	6.59557e-015	1.72588e-015	-2.68676e-015	-4.2767e-015	-7.09652e-015	-1.70285e-015	-1.2695e-015	-5.52639e-015	-1.42264e-015	2.95698e-015	-6.41154e-015	-6.98248e-015	-3.14601e-015	-1.03929e-014	-5.85125e-015	-2.32709e-015	-3.13073e-016	4.59798e-015
-1.62509e-015	3.37904e-015	3.05785e-015	-4.31134e-015	-2.15308e-015	4.54303e-015	-5.60556e-015	6.56641e-015	1.60646e-015	-2.36269e-015	-4.40868e-015	-6.75338e-015	-1.37584e-015	-1.35251e-015	-5.2112e-015	-1.34844e-015	3.21478e-015	-6.43618e-015	-7.00763e-015	-2.99699e-015	-1.03499e-014	-5.73945e-015	-2.4765e-015	-1.74859e-016	4.64674e-015
-1.51059e-015	3.56282e-015	3.23041e-015	-4.02688e-015	-1.96024e-015	4.69797e-015	-5.36972e-015	6.52155e-015	1.4762e-015	-2.03125e-015	-4.54464e-015	-6.38174e-015	-1.04678e-015	-1.44604e-015	-4.86266e-015	-1.26449e-015	3.50899e-015	-6.467e-015	-7.01011e-015	-2.84067e-015	-1.02878e-014	-5.61406e-015	-2.63524e-015	-3.586e-017	4.66136e-015
-1.40472e-015	3.72581e-015	3.39448e-015	-3.72788e-015	-1.75971e-015	4.87868e-015	-5.10697e-015	6.4613e-015	1.33509e-015	-1.69688e-015	-4.68476e-015	-5.98596e-015	-7.18167e-016	-1.54897e-015	-4.48434e-015	-1.17136e-015	3.83488e-015	-6.5055e-015	-6.99035e-015	-2.67962e-015	-1.02099e-014	-5.47534e-015	-2.80356e-015	1.00783e-016	4.64287e-015
-1.30857e-015	3.86829e-015	3.54921e-015	-3.41755e-015	-1.55351e-015	5.08137e-015	-4.82086e-015	6.38506e-015	1.18282e-015	-1.36328e-015	-4.82894e-015	-5.56996e-015	-3.94119e-016	-1.66041e-015	-4.07996e-015	-1.06994e-015	4.18895e-015	-6.55309e-015	-6.94863e-015	-2.51605e-015	-1.01186e-014	-5.32511e-015	-2.98126e-015	2.32693e-016	4.59222e-015
-1.22326e-015	3.98979e-015	3.6928e-015	-3.09947e-015	-1.34389e-015	5.30308e-015	-4.51552e-015	6.29223e-015	1.01882e-015	-1.03523e-015	-4.97699e-015	-5.13791e-015	-7.71206e-017	-1.77988e-015	-3.65316e-015	-9.61102e-016	4.56642e-015	-6.61152e-015	-6.88514e-015	-2.35172e-015	-1.00171e-014	-5.16503e-015	-3.16802e-015	3.57882e-016	4.51107e-015
-1.15014e-015	4.09102e-015	3.82432e-015	-2.77595e-015	-1.13251e-015	5.53929e-015	-4.19503e-015	6.18205e-015	8.42886e-016	-7.16048e-016	-5.12929e-015	-4.69399e-015	2.2967e-016	-1.90665e-015	-3.20771e-015	-8.45494e-016	4.96265e-015	-6.68195e-015	-6.80045e-015	-2.18878e-015	-9.90829e-015	-4.99593e-015	-3.36405e-015	4.74261e-016	4.40094e-015
-1.09006e-015	4.17217e-015	3.94284e-015	-2.44966e-015	-9.22316e-016	5.78522e-015	-3.86374e-015	6.05502e-015	6.54676e-016	-4.0845e-016	-5.28575e-015	-4.24375e-015	5.22909e-016	-2.03938e-015	-2.74695e-015	-7.2402e-016	5.37253e-015	-6.76414e-015	-6.69533e-015	-2.02923e-015	-9.79549e-015	-4.82047e-015	-3.56922e-015	5.79277e-016	4.26362e-015
-1.04371e-015	4.23377e-015	4.04729e-015	-2.12402e-015	-7.15252e-016	6.03689e-015	-3.52537e-015	5.91128e-015	4.53564e-016	-1.15968e-016	-5.44631e-015	-3.79191e-015	7.99132e-016	-2.17748e-015	-2.2755e-015	-5.97702e-016	5.79127e-015	-6.85968e-015	-6.57039e-015	-1.87357e-015	-9.68193e-015	-4.64002e-015	-3.78235e-015	6.70785e-016	4.10153e-015
-1.01145e-015	4.27615e-015	4.13672e-015	-1.80162e-015	-5.1342e-016	6.29024e-015	-3.18383e-015	5.75097e-015	2.39025e-016	1.57928e-016	-5.61069e-015	-3.34319e-015	1.05618e-015	-2.31984e-015	-1.79721e-015	-4.67361e-016	6.21407e-015	-6.96921e-015	-6.42681e-015	-1.72288e-015	-9.57099e-015	-4.45756e-015	-4.00228e-015	7.46735e-016	3.91629e-015
-9.93666e-016	4.29949e-015	4.20994e-015	-1.48571e-015	-3.19155e-016	6.54136e-015	-2.84311e-015	5.57431e-015	1.06075e-017	4.10577e-016	-5.7789e-015	-2.90249e-015	1.29123e-015	-2.46513e-015	-1.31576e-015	-3.33819e-016	6.63563e-015	-7.09282e-015	-6.26576e-015	-1.57832e-015	-9.46595e-015	-4.27455e-015	-4.22846e-015	8.04949e-016	3.71087e-015
-9.9093e-016	4.3052e-015	4.26646e-015	-1.17857e-015	-1.33843e-016	6.78601e-015	-2.50672e-015	5.38146e-015	-2.32585e-016	6.39729e-016	-5.95058e-015	-2.47442e-015	1.5012e-015	-2.61285e-015	-8.35355e-016	-1.97989e-016	7.05191e-015	-7.23072e-015	-6.08897e-015	-1.43994e-015	-9.36954e-015	-4.09291e-015	-4.45944e-015	8.44017e-016	3.48796e-015
-1.00314e-015	4.2935e-015	4.306e-015	-8.82557e-016	4.07486e-017	7.02109e-015	-2.17821e-015	5.17219e-015	-4.90882e-016	8.43153e-016	-6.12554e-015	-2.06347e-015	1.68356e-015	-2.76159e-015	-3.59558e-016	-6.07829e-017	7.45837e-015	-7.3823e-015	-5.89752e-015	-1.30849e-015	-9.28476e-015	-3.91501e-015	-4.69392e-015	8.62263e-016	3.25064e-015
-1.03003e-015	4.26474e-015	4.32761e-015	-5.99858e-016	2.02817e-016	7.24253e-015	-1.8608e-015	4.94715e-015	-7.64675e-016	1.01878e-015	-6.30292e-015	-1.67376e-015	1.83598e-015	-2.91014e-015	1.08358e-016	7.73714e-017	7.85072e-015	-7.54715e-015	-5.69293e-015	-1.18415e-015	-9.21458e-015	-3.74261e-015	-4.93043e-015	8.59313e-016	3.00106e-015
-1.0707e-015	4.22008e-015	4.3317e-015	-3.31824e-016	3.51209e-016	7.44755e-015	-1.55772e-015	4.70685e-015	-1.05411e-015	1.16509e-015	-6.48276e-015	-1.30924e-015	1.95691e-015	-3.05797e-015	5.65082e-016	2.16046e-016	8.225e-015	-7.72453e-015	-5.4764e-015	-1.06642e-015	-9.16167e-015	-3.57818e-015	-5.16745e-015	8.34454e-016	2.74184e-015
-1.12458e-015	4.16043e-015	4.31811e-015	-7.94468e-017	4.84688e-016	7.63258e-015	-1.27055e-015	4.45207e-015	-1.35878e-015	1.28071e-015	-6.66455e-015	-9.74682e-016	2.04544e-015	-3.20336e-015	1.00808e-015	3.54201e-016	8.57767e-015	-7.91354e-015	-5.24975e-015	-9.55428e-016	-9.12885e-015	-3.42322e-015	-5.40365e-015	7.86862e-016	2.47571e-015
-1.19068e-015	4.08646e-015	4.28675e-015	1.56051e-016	6.02465e-016	7.7957e-015	-1.0017e-015	4.18402e-015	-1.67833e-015	1.36503e-015	-6.84787e-015	-6.73308e-016	2.09979e-015	-3.3457e-015	1.43469e-015	4.91894e-016	8.90599e-015	-8.11318e-015	-5.01418e-015	-8.50716e-016	-9.11716e-015	-3.28022e-015	-5.63754e-015	7.16635e-016	2.20546e-015
-1.26824e-015	3.99872e-015	4.23806e-015	3.7353e-016	7.04352e-016	7.93508e-015	-7.53056e-016	3.90377e-015	-2.01274e-015	1.41774e-015	-7.03127e-015	-4.0789e-016	2.11839e-015	-3.48407e-015	1.84329e-015	6.28681e-016	9.20722e-015	-8.32222e-015	-4.77108e-015	-7.51292e-016	-9.12846e-015	-3.1506e-015	-5.86788e-015	6.23788e-016	1.93392e-015
-1.35658e-015	3.89816e-015	4.17212e-015	5.72509e-016	7.90125e-016	8.04916e-015	-5.26193e-016	3.61232e-015	-2.36165e-015	1.43919e-015	-7.21446e-015	-1.80202e-016	2.10114e-015	-3.61781e-015	2.23106e-015	7.6434e-016	9.47928e-015	-8.53916e-015	-4.52295e-015	-6.56252e-016	-9.16385e-015	-3.03621e-015	-6.09203e-015	5.09131e-016	1.66366e-015
-1.4542e-015	3.78559e-015	4.08939e-015	7.52771e-016	8.59622e-016	8.13748e-015	-3.22053e-016	3.31128e-015	-2.72361e-015	1.43084e-015	-7.3964e-015	7.86412e-018	2.04728e-015	-3.74552e-015	2.59679e-015	8.98563e-016	9.71955e-015	-8.76163e-015	-4.27178e-015	-5.64136e-016	-9.22363e-015	-2.93891e-015	-6.30821e-015	3.73339e-016	1.39692e-015
-1.55913e-015	3.66202e-015	3.99013e-015	9.14401e-016	9.12418e-016	8.19912e-015	-1.41236e-016	3.00108e-015	-3.09768e-015	1.39304e-015	-7.57653e-015	1.55119e-016	1.95758e-015	-3.86656e-015	2.93927e-015	1.03122e-015	9.92733e-015	-8.98757e-015	-4.01904e-015	-4.74134e-016	-9.30846e-015	-2.85949e-015	-6.51465e-015	2.17486e-016	1.13573e-015
-1.6694e-015	3.52834e-015	3.87536e-015	1.05799e-015	9.49343e-016	8.23403e-015	1.57669e-017	2.68177e-015	-3.48277e-015	1.32583e-015	-7.75365e-015	2.60434e-016	1.83292e-015	-3.98091e-015	3.25802e-015	1.16274e-015	1.0102e-014	-9.21466e-015	-3.76608e-015	-3.84756e-016	-9.41938e-015	-2.7985e-015	-6.70983e-015	4.27802e-017	8.82614e-016
-1.78321e-015	3.38515e-015	3.7454e-015	1.18512e-015	9.71326e-016	8.24283e-015	1.49047e-016	2.35517e-015	-3.87788e-015	1.23075e-015	-7.92715e-015	3.2442e-016	1.67365e-015	-4.08733e-015	3.55282e-015	1.29306e-015	1.02439e-014	-9.44043e-015	-3.51519e-015	-2.95372e-016	-9.55499e-015	-2.75596e-015	-6.89221e-015	-1.4883e-016	6.39577e-016
-1.89885e-015	3.23306e-015	3.60105e-015	1.29674e-015	9.78976e-016	8.22611e-015	2.59138e-016	2.02214e-015	-4.28096e-015	1.11e-015	-8.0963e-015	3.47428e-016	1.48076e-015	-4.18509e-015	3.82384e-015	1.4222e-015	1.03531e-014	-9.6624e-015	-3.26799e-015	-2.03962e-016	-9.71483e-015	-2.73186e-015	-7.05941e-015	-3.55748e-016	4.08217e-016
-2.01502e-015	3.07282e-015	3.443e-015	1.39371e-015	9.73793e-016	8.1853e-015	3.46863e-016	1.68449e-015	-4.69004e-015	9.65674e-016	-8.25943e-015	3.29991e-016	1.25593e-015	-4.27338e-015	4.0705e-015	1.55049e-015	1.043e-014	-9.87812e-015	-3.02627e-015	-1.08958e-016	-9.89804e-015	-2.72649e-015	-7.21001e-015	-5.75959e-016	1.89153e-016
-2.13009e-015	2.90592e-015	3.27208e-015	1.4778e-015	9.57254e-016	8.12136e-015	4.13185e-016	1.34369e-015	-5.10296e-015	7.99436e-016	-8.41572e-015	2.74232e-016	1.00116e-015	-4.35227e-015	4.29398e-015	1.67884e-015	1.04754e-014	-1.00852e-014	-2.79137e-015	-9.11282e-018	-1.01031e-014	-2.73971e-015	-7.34321e-015	-8.06926e-016	-1.64018e-017
-2.2416e-015	2.73271e-015	3.08924e-015	1.55109e-015	9.30586e-016	8.03691e-015	4.59513e-016	1.0007e-015	-5.51691e-015	6.13591e-016	-8.56438e-015	1.82615e-016	7.18449e-016	-4.42093e-015	4.49524e-015	1.80783e-015	1.04911e-014	-1.02811e-014	-2.56478e-015	9.57071e-017	-1.03281e-014	-2.77096e-015	-7.45815e-015	-1.04567e-015	-2.06741e-016
-2.34753e-015	2.55426e-015	2.89555e-015	1.61495e-015	8.94679e-016	7.93404e-015	4.87193e-016	6.57058e-016	-5.92929e-015	4.10408e-016	-8.70457e-015	5.76641e-017	4.10647e-016	-4.47896e-015	4.67589e-015	1.93827e-015	1.04787e-014	-1.04629e-014	-2.34796e-015	2.07004e-016	-1.05706e-014	-2.81969e-015	-7.55339e-015	-1.29015e-015	-3.81279e-016
-2.44665e-015	2.37149e-015	2.69215e-015	1.67155e-015	8.51934e-016	7.81583e-015	4.97743e-016	3.14728e-016	-6.33761e-015	1.92452e-016	-8.83497e-015	-9.83734e-017	8.05038e-017	-4.52637e-015	4.83729e-015	2.07099e-015	1.04406e-014	-1.06284e-014	-2.14143e-015	3.26048e-016	-1.08284e-014	-2.88481e-015	-7.62767e-015	-1.53792e-015	-5.39636e-016
-2.53732e-015	2.1846e-015	2.48047e-015	1.72313e-015	8.03425e-016	7.68475e-015	4.93634e-016	-2.53032e-017	-6.73888e-015	-3.75258e-017	-8.95441e-015	-2.8142e-016	-2.69298e-016	-4.5627e-015	4.98064e-015	2.20669e-015	1.03788e-014	-1.0775e-014	-1.94621e-015	4.53189e-016	-1.10986e-014	-2.96525e-015	-7.68029e-015	-1.78618e-015	-6.81355e-016
-2.6175e-015	1.99455e-015	2.2618e-015	1.77165e-015	7.51282e-016	7.54332e-015	4.77095e-016	-3.6141e-016	-7.1299e-015	-2.76749e-016	-9.06253e-015	-4.87354e-016	-6.3557e-016	-4.58756e-015	5.10828e-015	2.34623e-015	1.02968e-014	-1.09003e-014	-1.76335e-015	5.8898e-016	-1.13785e-014	-3.05965e-015	-7.71091e-015	-2.03269e-015	-8.06202e-016
-2.6855e-015	1.80225e-015	2.03706e-015	1.81943e-015	6.97556e-016	7.39503e-015	4.50015e-016	-6.91764e-016	-7.50718e-015	-5.23094e-016	-9.15829e-015	-7.1231e-016	-1.01439e-015	-4.60091e-015	5.2224e-015	2.49034e-015	1.01967e-014	-1.10026e-014	-1.5933e-015	7.34601e-016	-1.16646e-014	-3.16582e-015	-7.71921e-015	-2.27412e-015	-9.14748e-016
-2.74065e-015	1.60918e-015	1.80774e-015	1.8686e-015	6.44805e-016	7.243e-015	4.14719e-016	-1.01462e-015	-7.8673e-015	-7.72933e-016	-9.24072e-015	-9.52056e-016	-1.40226e-015	-4.60219e-015	5.32492e-015	2.63969e-015	1.00818e-014	-1.10797e-014	-1.43708e-015	8.90692e-016	-1.19531e-014	-3.28218e-015	-7.70503e-015	-2.50798e-015	-1.00726e-015
-2.78138e-015	1.41574e-015	1.57524e-015	1.92155e-015	5.95189e-016	7.09039e-015	3.73512e-016	-1.32839e-015	-8.20743e-015	-1.02381e-015	-9.30948e-015	-1.2025e-015	-1.79564e-015	-4.59112e-015	5.41766e-015	2.79516e-015	9.95544e-015	-1.11301e-014	-1.29484e-015	1.05727e-015	-1.2241e-014	-3.40648e-015	-7.66898e-015	-2.73175e-015	-1.08404e-015
-2.8063e-015	1.2231e-015	1.34105e-015	1.97979e-015	5.51076e-016	6.94015e-015	3.28739e-016	-1.63136e-015	-8.52372e-015	-1.27401e-015	-9.36379e-015	-1.45889e-015	-2.19025e-015	-4.56809e-015	5.50271e-015	2.95788e-015	9.82013e-015	-1.11521e-014	-1.16612e-015	1.23428e-015	-1.25247e-014	-3.53687e-015	-7.61136e-015	-2.94261e-015	-1.14587e-015
-2.81534e-015	1.03191e-015	1.10666e-015	2.04497e-015	5.14412e-016	6.79575e-015	2.83139e-016	-1.92211e-015	-8.81298e-015	-1.52085e-015	-9.40328e-015	-1.71626e-015	-2.58242e-015	-4.53303e-015	5.58216e-015	3.1284e-015	9.67953e-015	-1.11443e-014	-1.05117e-015	1.42153e-015	-1.28008e-014	-3.6703e-015	-7.5328e-015	-3.13804e-015	-1.19342e-015
-2.80784e-015	8.43506e-016	8.73241e-016	2.11862e-015	4.8676e-016	6.65984e-015	2.38573e-016	-2.19982e-015	-9.07205e-015	-1.76178e-015	-9.42733e-015	-1.97094e-015	-2.96812e-015	-4.48582e-015	5.65848e-015	3.30746e-015	9.53707e-015	-1.11058e-014	-9.50116e-016	1.61855e-015	-1.30657e-014	-3.80512e-015	-7.43429e-015	-3.3156e-015	-1.22712e-015
-2.78258e-015	6.59273e-016	6.4236e-016	2.20211e-015	4.7028e-016	6.53545e-015	1.97211e-016	-2.46306e-015	-9.29765e-015	-1.9949e-015	-9.43547e-015	-2.21866e-015	-3.34363e-015	-4.42711e-015	5.73341e-015	3.49571e-015	9.39541e-015	-1.10357e-014	-8.62247e-016	1.82504e-015	-1.33159e-014	-3.93945e-015	-7.31687e-015	-3.47366e-015	-1.24814e-015
-2.7398e-015	4.79856e-016	4.15068e-016	2.29624e-015	4.65801e-016	6.42501e-015	1.61437e-016	-2.71068e-015	-9.4877e-015	-2.21816e-015	-9.42729e-015	-2.45459e-015	-3.7047e-015	-4.35792e-015	5.8085e-015	3.69345e-015	9.25701e-015	-1.09344e-014	-7.86725e-016	2.03969e-015	-1.35478e-014	-4.07074e-015	-7.18149e-015	-3.61042e-015	-1.25773e-015
-2.67991e-015	3.06269e-016	1.92666e-016	2.40193e-015	4.74764e-016	6.33005e-015	1.33005e-016	-2.94129e-015	-9.63962e-015	-2.43017e-015	-9.40252e-015	-2.67493e-015	-4.04772e-015	-4.27826e-015	5.88496e-015	3.9011e-015	9.12454e-015	-1.08023e-014	-7.23174e-016	2.26224e-015	-1.37579e-014	-4.19694e-015	-7.02922e-015	-3.72434e-015	-1.25681e-015
-2.60367e-015	1.39089e-016	-2.33326e-017	2.52002e-015	4.99069e-016	6.25261e-015	1.13553e-016	-3.154e-015	-9.75049e-015	-2.62938e-015	-9.36158e-015	-2.87629e-015	-4.36932e-015	-4.18793e-015	5.96425e-015	4.11845e-015	9.00062e-015	-1.06391e-014	-6.70845e-016	2.49224e-015	-1.39433e-014	-4.31609e-015	-6.86137e-015	-3.81379e-015	-1.24602e-015
-2.51103e-015	-2.02444e-017	-2.31846e-016	2.65037e-015	5.40389e-016	6.19485e-015	1.05063e-016	-3.34777e-015	-9.81843e-015	-2.81435e-015	-9.30495e-015	-3.05561e-015	-4.66683e-015	-4.08788e-015	6.04678e-015	4.34566e-015	8.88778e-015	-1.04451e-014	-6.29626e-016	2.72835e-015	-1.41013e-014	-4.42635e-015	-6.67939e-015	-3.87793e-015	-1.22653e-015
-2.40264e-015	-1.70733e-016	-4.32161e-016	2.79298e-015	5.99522e-016	6.15755e-015	1.09044e-016	-3.52117e-015	-9.84222e-015	-2.98403e-015	-9.2329e-015	-3.21035e-015	-4.93681e-015	-3.97848e-015	6.13362e-015	4.58281e-015	8.78804e-015	-1.02216e-014	-5.9802e-016	2.97017e-015	-1.42291e-014	-4.52577e-015	-6.48481e-015	-3.91677e-015	-1.19943e-015
-2.28002e-015	-3.11505e-016	-6.23254e-016	2.94814e-015	6.77659e-016	6.14124e-015	1.26456e-016	-3.67318e-015	-9.82073e-015	-3.13715e-015	-9.1459e-015	-3.33737e-015	-5.17639e-015	-3.86063e-015	6.22602e-015	4.83009e-015	8.70349e-015	-9.97008e-015	-5.75005e-016	3.21663e-015	-1.43242e-014	-4.61206e-015	-6.27912e-015	-3.92982e-015	-1.16583e-015
-2.14394e-015	-4.42274e-016	-8.04191e-016	3.11474e-015	7.75837e-016	6.14672e-015	1.57865e-016	-3.80386e-015	-9.75256e-015	-3.2725e-015	-9.04434e-015	-3.43419e-015	-5.38327e-015	-3.7349e-015	6.32392e-015	5.08647e-015	8.63566e-015	-9.69227e-015	-5.58815e-016	3.46657e-015	-1.43848e-014	-4.68388e-015	-6.06379e-015	-3.91707e-015	-1.12663e-015
-1.99595e-015	-5.62127e-016	-9.74036e-016	3.29285e-015	8.94783e-016	6.17419e-015	2.03842e-016	-3.91303e-015	-9.63801e-015	-3.38941e-015	-8.92929e-015	-3.49974e-015	-5.55518e-015	-3.60229e-015	6.42767e-015	5.35155e-015	8.58565e-015	-9.38992e-015	-5.4862e-016	3.71911e-015	-1.44089e-014	-4.74032e-015	-5.84079e-015	-3.87833e-015	-1.08274e-015
-1.83784e-015	-6.70513e-016	-1.1324e-015	3.4813e-015	1.03421e-015	6.22333e-015	2.65157e-016	-3.99991e-015	-9.47754e-015	-3.48701e-015	-8.80142e-015	-3.53347e-015	-5.69059e-015	-3.46331e-015	6.53663e-015	5.62442e-015	8.55418e-015	-9.06533e-015	-5.43624e-016	3.97325e-015	-1.43956e-014	-4.7806e-015	-5.61192e-015	-3.81365e-015	-1.03517e-015
-1.67143e-015	-7.6707e-016	-1.27818e-015	3.67847e-015	1.19472e-015	6.29287e-015	3.42517e-016	-4.06382e-015	-9.27212e-015	-3.56589e-015	-8.66207e-015	-3.535e-015	-5.78843e-015	-3.31883e-015	6.65e-015	5.90446e-015	8.54183e-015	-8.72087e-015	-5.42796e-016	4.22835e-015	-1.43439e-014	-4.80413e-015	-5.37859e-015	-3.72414e-015	-9.84862e-016
-1.49843e-015	-8.50716e-016	-1.4112e-015	3.88262e-015	1.37661e-015	6.38132e-015	4.36122e-016	-4.1055e-015	-9.0235e-015	-3.62619e-015	-8.51264e-015	-3.50439e-015	-5.84756e-015	-3.1697e-015	6.76755e-015	6.19056e-015	8.54896e-015	-8.35897e-015	-5.44948e-016	4.48363e-015	-1.42535e-014	-4.81019e-015	-5.14237e-015	-3.6108e-015	-9.33038e-016
-1.32084e-015	-9.21214e-016	-1.53056e-015	4.09215e-015	1.57949e-015	6.48733e-015	5.46027e-016	-4.12493e-015	-8.73336e-015	-3.66796e-015	-8.35444e-015	-3.44309e-015	-5.86739e-015	-3.01751e-015	6.88845e-015	6.48187e-015	8.57599e-015	-7.98279e-015	-5.48626e-016	4.73754e-015	-1.41244e-014	-4.79834e-015	-4.90514e-015	-3.47502e-015	-8.79422e-016
-1.14069e-015	-9.77986e-016	-1.63614e-015	4.30444e-015	1.80241e-015	6.60987e-015	6.71952e-016	-4.12259e-015	-8.40395e-015	-3.6912e-015	-8.18905e-015	-3.35221e-015	-5.84824e-015	-2.8629e-015	7.01116e-015	6.77643e-015	8.62262e-015	-7.59534e-015	-5.52716e-016	4.98961e-015	-1.39573e-014	-4.76939e-015	-4.66861e-015	-3.31817e-015	-8.24813e-016
-9.60237e-016	-1.02114e-015	-1.72776e-015	4.51751e-015	2.04459e-015	6.74674e-015	8.12921e-016	-4.09944e-015	-8.03849e-015	-3.69663e-015	-8.0178e-015	-3.2333e-015	-5.7905e-015	-2.70737e-015	7.1345e-015	7.07325e-015	8.6881e-015	-7.1991e-015	-5.56612e-016	5.23877e-015	-1.37528e-014	-4.72378e-015	-4.43431e-015	-3.14176e-015	-7.69763e-016
-7.81288e-016	-1.05058e-015	-1.80563e-015	4.72899e-015	2.30527e-015	6.89525e-015	9.67712e-016	-4.0562e-015	-7.64e-015	-3.68448e-015	-7.84234e-015	-3.08897e-015	-5.69505e-015	-2.55185e-015	7.25704e-015	7.37073e-015	8.77174e-015	-6.79795e-015	-5.59515e-016	5.48419e-015	-1.35123e-014	-4.66204e-015	-4.20363e-015	-2.94789e-015	-7.14983e-016
-6.06301e-016	-1.0658e-015	-1.86997e-015	4.9364e-015	2.58338e-015	7.05255e-015	1.13562e-015	-3.99402e-015	-7.21229e-015	-3.65555e-015	-7.66538e-015	-2.92206e-015	-5.56328e-015	-2.39787e-015	7.37741e-015	7.66693e-015	8.87273e-015	-6.39572e-015	-5.61317e-016	5.72518e-015	-1.32372e-014	-4.58477e-015	-3.97781e-015	-2.73888e-015	-6.6061e-016
-4.37296e-016	-1.06702e-015	-1.92054e-015	5.13696e-015	2.87679e-015	7.21497e-015	1.3153e-015	-3.91499e-015	-6.76083e-015	-3.61084e-015	-7.48884e-015	-2.73544e-015	-5.3964e-015	-2.24641e-015	7.49358e-015	7.95998e-015	8.99015e-015	-5.99555e-015	-5.61801e-016	5.96161e-015	-1.29296e-014	-4.49262e-015	-3.75804e-015	-2.51697e-015	-6.06784e-016
-2.76344e-016	-1.05474e-015	-1.95782e-015	5.32743e-015	3.18439e-015	7.38024e-015	1.50508e-015	-3.82088e-015	-6.29033e-015	-3.5514e-015	-7.3145e-015	-2.53277e-015	-5.19712e-015	-2.09834e-015	7.60339e-015	8.24723e-015	9.12249e-015	-5.60054e-015	-5.60181e-016	6.1928e-015	-1.25923e-014	-4.38619e-015	-3.54509e-015	-2.28418e-015	-5.5377e-016
-1.25415e-016	-1.02889e-015	-1.98233e-015	5.50561e-015	3.5043e-015	7.54487e-015	1.70365e-015	-3.7138e-015	-5.80543e-015	-3.47806e-015	-7.14427e-015	-2.31779e-015	-4.96822e-015	-1.95517e-015	7.7051e-015	8.52674e-015	9.26819e-015	-5.21361e-015	-5.55927e-016	6.41827e-015	-1.22276e-014	-4.26736e-015	-3.33944e-015	-2.04332e-015	-5.02194e-016
1.35889e-017	-9.89632e-016	-1.99486e-015	5.66906e-015	3.83453e-015	7.70543e-015	1.90886e-015	-3.59575e-015	-5.31162e-015	-3.39212e-015	-6.98006e-015	-2.09469e-015	-4.7125e-015	-1.81789e-015	7.79664e-015	8.79719e-015	9.42585e-015	-4.83796e-015	-5.49127e-016	6.63681e-015	-1.18389e-014	-4.1381e-015	-3.14173e-015	-1.79676e-015	-4.51837e-016
1.38793e-016	-9.37635e-016	-1.99617e-015	5.81472e-015	4.17305e-015	7.85822e-015	2.11913e-015	-3.46858e-015	-4.81434e-015	-3.29494e-015	-6.82451e-015	-1.86759e-015	-4.43304e-015	-1.6881e-015	7.8757e-015	9.0567e-015	9.59396e-015	-4.4764e-015	-5.39589e-016	6.84785e-015	-1.14295e-014	-3.99926e-015	-2.95241e-015	-1.54726e-015	-4.02108e-016
2.48929e-016	-8.73347e-016	-1.9864e-015	5.93957e-015	4.51762e-015	8.00023e-015	2.33294e-015	-3.33461e-015	-4.31938e-015	-3.18676e-015	-6.6793e-015	-1.64105e-015	-4.13312e-015	-1.56674e-015	7.94142e-015	9.30305e-015	9.77069e-015	-4.13173e-015	-5.27929e-016	7.05195e-015	-1.10033e-014	-3.85295e-015	-2.77191e-015	-1.29712e-015	-3.53101e-016
3.42512e-016	-7.97992e-016	-1.9668e-015	6.04149e-015	4.86608e-015	8.12763e-015	2.54727e-015	-3.19664e-015	-3.8323e-015	-3.06895e-015	-6.54611e-015	-1.41877e-015	-3.8165e-015	-1.45491e-015	7.9919e-015	9.534e-015	9.95464e-015	-3.80713e-015	-5.14381e-016	7.24881e-015	-1.05635e-014	-3.70119e-015	-2.60034e-015	-1.04885e-015	-3.05246e-016
4.18808e-016	-7.11877e-016	-1.93784e-015	6.11793e-015	5.21606e-015	8.23744e-015	2.76048e-015	-3.05784e-015	-3.35927e-015	-2.94269e-015	-6.42679e-015	-1.20547e-015	-3.48703e-015	-1.35379e-015	8.02553e-015	9.74694e-015	1.0144e-014	-3.50533e-015	-4.99286e-016	7.43739e-015	-1.01136e-014	-3.5454e-015	-2.43799e-015	-8.04863e-016	-2.58544e-016
4.76805e-016	-6.15895e-016	-1.90057e-015	6.16638e-015	5.56484e-015	8.32576e-015	2.97048e-015	-2.92113e-015	-2.90574e-015	-2.80939e-015	-6.3228e-015	-1.00571e-015	-3.14837e-015	-1.26438e-015	8.04099e-015	9.94057e-015	1.03378e-014	-3.22842e-015	-4.82877e-016	7.61751e-015	-9.65848e-015	-3.3869e-015	-2.28515e-015	-5.68176e-016	-2.13003e-016
5.15575e-016	-5.1117e-016	-1.85642e-015	6.18554e-015	5.91001e-015	8.38941e-015	3.17452e-015	-2.78919e-015	-2.47746e-015	-2.67063e-015	-6.23631e-015	-8.23668e-016	-2.80454e-015	-1.18757e-015	8.03662e-015	1.01127e-014	1.05336e-014	-2.97851e-015	-4.66119e-016	7.78859e-015	-9.20231e-015	-3.22795e-015	-2.1416e-015	-3.41288e-016	-1.67537e-016
5.34729e-016	-3.9941e-016	-1.80636e-015	6.17359e-015	6.24895e-015	8.42533e-015	3.3696e-015	-2.66469e-015	-2.07968e-015	-2.52822e-015	-6.16877e-015	-6.62222e-016	-2.45975e-015	-1.12493e-015	8.01113e-015	1.0262e-014	1.07292e-014	-2.75695e-015	-4.50225e-016	7.95065e-015	-8.74941e-015	-3.07079e-015	-2.00651e-015	-1.26018e-016	-1.22118e-016
5.34088e-016	-2.81416e-016	-1.75108e-015	6.12925e-015	6.57936e-015	8.43045e-015	3.55391e-015	-2.55064e-015	-1.7171e-015	-2.38339e-015	-6.12109e-015	-5.25629e-016	-2.11868e-015	-1.07673e-015	7.96358e-015	1.03866e-014	1.09235e-014	-2.56522e-015	-4.36657e-016	8.10348e-015	-8.30345e-015	-2.91729e-015	-1.87921e-015	7.51082e-017	-7.67888e-017
5.13748e-016	-1.58341e-016	-1.69168e-015	6.051e-015	6.89868e-015	8.40247e-015	3.72513e-015	-2.44906e-015	-1.39437e-015	-2.23745e-015	-6.0944e-015	-4.17706e-016	-1.78486e-015	-1.04405e-015	7.89336e-015	1.04846e-014	1.11158e-014	-2.40482e-015	-4.25764e-016	8.24666e-015	-7.86832e-015	-2.76887e-015	-1.75952e-015	2.60941e-016	-3.1511e-017
4.73794e-016	-3.13363e-017	-1.62905e-015	5.93799e-015	7.20405e-015	8.33914e-015	3.88134e-015	-2.36272e-015	-1.11519e-015	-2.09208e-015	-6.08987e-015	-3.40881e-016	-1.46258e-015	-1.02705e-015	7.80003e-015	1.05552e-014	1.13049e-014	-2.27647e-015	-4.18481e-016	8.37981e-015	-7.44808e-015	-2.62725e-015	-1.64739e-015	4.29472e-016	1.38309e-017
4.14543e-016	9.79506e-017	-1.56459e-015	5.78966e-015	7.4934e-015	8.23882e-015	4.02072e-015	-2.29396e-015	-8.83142e-016	-1.94816e-015	-6.10837e-015	-2.97444e-016	-1.15594e-015	-1.02603e-015	7.68355e-015	1.05974e-014	1.14895e-014	-2.18022e-015	-4.16284e-016	8.50249e-015	-7.04599e-015	-2.49312e-015	-1.54217e-015	5.79288e-016	5.90359e-017
3.36753e-016	2.28003e-016	-1.49938e-015	5.60561e-015	7.76448e-015	8.10023e-015	4.14079e-015	-2.2457e-015	-7.02028e-016	-1.80731e-015	-6.14963e-015	-2.88985e-016	-8.69475e-016	-1.04154e-015	7.54387e-015	1.06108e-014	1.1668e-014	-2.11603e-015	-4.19177e-016	8.61432e-015	-6.66601e-015	-2.36763e-015	-1.44311e-015	7.0911e-016	1.04233e-016
2.41297e-016	3.57964e-016	-1.43501e-015	5.38566e-015	8.01512e-015	7.9223e-015	4.23953e-015	-2.21975e-015	-5.73753e-016	-1.67086e-015	-6.21389e-015	-3.17965e-016	-6.06563e-016	-1.07349e-015	7.38128e-015	1.05947e-014	1.18393e-014	-2.08415e-015	-4.2778e-016	8.71457e-015	-6.31166e-015	-2.2516e-015	-1.34935e-015	8.17788e-016	1.49809e-016
1.29206e-016	4.86248e-016	-1.37208e-015	5.13026e-015	8.24284e-015	7.70411e-015	4.31551e-015	-2.21794e-015	-4.9933e-016	-1.53958e-015	-6.30074e-015	-3.85925e-016	-3.70039e-016	-1.12214e-015	7.19628e-015	1.05487e-014	1.20024e-014	-2.08448e-015	-4.44047e-016	8.8028e-015	-5.98587e-015	-2.14506e-015	-1.26065e-015	9.04815e-016	1.95851e-016
1.87431e-018	6.12123e-016	-1.31119e-015	4.84033e-015	8.44632e-015	7.44533e-015	4.36678e-015	-2.24117e-015	-4.79893e-016	-1.41489e-015	-6.4101e-015	-4.94006e-016	-1.6247e-016	-1.18709e-015	6.98892e-015	1.04736e-014	1.21572e-014	-2.11584e-015	-4.68996e-016	8.87836e-015	-5.69165e-015	-2.0487e-015	-1.17641e-015	9.69388e-016	2.42749e-016
-1.38991e-016	7.35025e-016	-1.25267e-015	4.51702e-015	8.62401e-015	7.14639e-015	4.39195e-015	-2.2906e-015	-5.16166e-016	-1.29746e-015	-6.54104e-015	-6.42403e-016	1.33069e-017	-1.26834e-015	6.76113e-015	1.0369e-014	1.2303e-014	-2.17685e-015	-5.0321e-016	8.9406e-015	-5.4314e-015	-1.96244e-015	-1.09556e-015	1.01071e-015	2.90778e-016
-2.91869e-016	8.53709e-016	-1.19709e-015	4.16121e-015	8.77487e-015	6.8077e-015	4.38975e-015	-2.36753e-015	-6.07785e-016	-1.1886e-015	-6.69254e-015	-8.30584e-016	1.55537e-016	-1.36627e-015	6.51369e-015	1.02352e-014	1.24392e-014	-2.2659e-015	-5.46958e-016	8.98907e-015	-5.20607e-015	-1.88596e-015	-1.01722e-015	1.02909e-015	3.39755e-016
-4.55026e-016	9.67059e-016	-1.14577e-015	3.77493e-015	8.89701e-015	6.43021e-015	4.35877e-015	-2.47208e-015	-7.52647e-016	-1.08919e-015	-6.86296e-015	-1.05799e-015	2.6219e-016	-1.47992e-015	6.24831e-015	1.00728e-014	1.25655e-014	-2.38183e-015	-6.00782e-016	9.02341e-015	-5.0172e-015	-1.8194e-015	-9.40892e-016	1.02464e-015	3.8953e-016
-6.27166e-016	1.07368e-015	-1.09914e-015	3.35939e-015	8.98915e-015	6.01507e-015	4.29838e-015	-2.60403e-015	-9.4825e-016	-9.99936e-016	-7.05064e-015	-1.324e-015	3.31482e-016	-1.60843e-015	5.96609e-015	9.88247e-015	1.26812e-014	-2.52259e-015	-6.65413e-016	9.04316e-015	-4.86582e-015	-1.76264e-015	-8.6614e-016	9.97698e-016	4.4034e-016
-8.05979e-016	1.17312e-015	-1.05735e-015	2.91674e-015	9.05057e-015	5.56375e-015	4.20887e-015	-2.76313e-015	-1.19183e-015	-9.2136e-016	-7.2537e-015	-1.62683e-015	3.62928e-016	-1.75082e-015	5.66902e-015	9.66487e-015	1.27854e-014	-2.68635e-015	-7.40631e-016	9.04735e-015	-4.75275e-015	-1.7145e-015	-7.92269e-016	9.48762e-016	4.92319e-016
-9.89665e-016	1.26483e-015	-1.02107e-015	2.44929e-015	9.08067e-015	5.07853e-015	4.08965e-015	-2.9484e-015	-1.47986e-015	-8.54339e-016	-7.47007e-015	-1.96435e-015	3.56631e-016	-1.90558e-015	5.35908e-015	9.42136e-015	1.28783e-014	-2.87027e-015	-8.26271e-016	9.03612e-015	-4.67802e-015	-1.67482e-015	-7.18603e-016	8.78623e-016	5.44854e-016
-1.17674e-015	1.34823e-015	-9.89887e-016	1.95951e-015	9.07961e-015	4.56167e-015	3.94069e-015	-3.15855e-015	-1.80747e-015	-7.99346e-016	-7.69745e-015	-2.33402e-015	3.12515e-016	-2.07257e-015	5.03837e-015	9.15395e-015	1.29603e-014	-3.07183e-015	-9.22458e-016	9.00889e-015	-4.64129e-015	-1.64231e-015	-6.44668e-016	7.89161e-016	5.97572e-016
-1.36507e-015	1.4226e-015	-9.63643e-016	1.45023e-015	9.04727e-015	4.01567e-015	3.76246e-015	-3.39194e-015	-2.17017e-015	-7.56562e-016	-7.93325e-015	-2.73258e-015	2.30937e-016	-2.25062e-015	4.70897e-015	8.86429e-015	1.30315e-014	-3.28833e-015	-1.02857e-015	8.96508e-015	-4.64138e-015	-1.61607e-015	-5.70131e-016	6.81262e-016	6.50722e-016
-1.55187e-015	1.48821e-015	-9.42723e-016	9.247e-016	8.98355e-015	3.44368e-015	3.55554e-015	-3.6462e-015	-2.56226e-015	-7.25928e-016	-8.17472e-015	-3.15755e-015	1.13011e-016	-2.43809e-015	4.3724e-015	8.55345e-015	1.30916e-014	-3.51707e-015	-1.14396e-015	8.90417e-015	-4.6769e-015	-1.59526e-015	-4.94619e-016	5.55906e-016	7.04414e-016
-1.73559e-015	1.54458e-015	-9.26777e-016	3.85926e-016	8.8888e-015	2.85004e-015	3.32083e-015	-3.91879e-015	-2.97721e-015	-7.07488e-016	-8.41882e-015	-3.60504e-015	-3.93142e-017	-2.63361e-015	4.03079e-015	8.22378e-015	1.31409e-014	-3.75484e-015	-1.26816e-015	8.82584e-015	-4.74669e-015	-1.57834e-015	-4.17857e-016	4.14925e-016	7.58797e-016
-1.91451e-015	1.59192e-015	-9.1597e-016	-1.63167e-016	8.76392e-015	2.23831e-015	3.05975e-015	-4.20724e-015	-3.40837e-015	-7.00899e-016	-8.663e-015	-4.07097e-015	-2.24325e-016	-2.83582e-015	3.68636e-015	7.87716e-015	1.31799e-014	-3.99921e-015	-1.40058e-015	8.72997e-015	-4.84819e-015	-1.56355e-015	-3.39373e-016	2.59889e-016	8.12933e-016
-2.08712e-015	1.63036e-015	-9.09729e-016	-7.19498e-016	8.61019e-015	1.61229e-015	2.77377e-015	-4.50831e-015	-3.84914e-015	-7.06091e-016	-8.90396e-015	-4.55152e-015	-4.3927e-016	-3.0432e-015	3.34158e-015	7.51613e-015	1.32085e-014	-4.24722e-015	-1.54023e-015	8.61682e-015	-4.97884e-015	-1.55015e-015	-2.58538e-016	9.22766e-017	8.66977e-016
-2.25171e-015	1.6599e-015	-9.07792e-016	-1.27952e-015	8.42826e-015	9.7606e-016	2.46558e-015	-4.81882e-015	-4.29234e-015	-7.2222e-016	-9.13839e-015	-5.04248e-015	-6.81519e-016	-3.25417e-015	2.99899e-015	7.14305e-015	1.32271e-014	-4.49571e-015	-1.6854e-015	8.48633e-015	-5.13571e-015	-1.53642e-015	-1.75871e-016	-8.59122e-017	9.20953e-016
-2.40723e-015	1.68105e-015	-9.09763e-016	-1.83984e-015	8.21977e-015	3.33637e-016	2.13748e-015	-5.13571e-015	-4.73126e-015	-7.48521e-016	-9.36364e-015	-5.53883e-015	-9.48049e-016	-3.46711e-015	2.66072e-015	6.7601e-015	1.32359e-014	-4.74167e-015	-1.83494e-015	8.33902e-015	-5.31591e-015	-1.52081e-015	-9.10961e-017	-2.73005e-016	9.74763e-016
-2.55293e-015	1.69515e-015	-9.14437e-016	-2.39696e-015	7.9865e-015	-3.09729e-016	1.79171e-015	-5.45513e-015	-5.15854e-015	-7.84302e-016	-9.57643e-015	-6.03698e-015	-1.23566e-015	-3.68086e-015	2.32848e-015	6.36974e-015	1.32349e-014	-4.98204e-015	-1.98721e-015	8.17488e-015	-5.5155e-015	-1.5026e-015	-4.09054e-018	-4.66208e-016	1.02834e-015
-2.68771e-015	1.70217e-015	-9.21289e-016	-2.94776e-015	7.73062e-015	-9.49575e-016	1.43071e-015	-5.77292e-015	-5.56643e-015	-8.28891e-016	-9.77388e-015	-6.53157e-015	-1.54017e-015	-3.89355e-015	2.00445e-015	5.97458e-015	1.32247e-014	-5.2144e-015	-2.14003e-015	7.99489e-015	-5.73125e-015	-1.47994e-015	8.51119e-017	-6.63369e-016	1.08141e-015
-2.81069e-015	1.70346e-015	-9.29634e-016	-3.48875e-015	7.4544e-015	-1.58142e-015	1.05802e-015	-6.08437e-015	-5.94696e-015	-8.81526e-016	-9.95285e-015	-7.0185e-015	-1.85787e-015	-4.10298e-015	1.69071e-015	5.57668e-015	1.32064e-014	-5.43614e-015	-2.29188e-015	7.80081e-015	-5.95908e-015	-1.45179e-015	1.76829e-016	-8.63065e-016	1.13411e-015
-2.92116e-015	1.70016e-015	-9.38318e-016	-4.01754e-015	7.16013e-015	-2.20036e-015	6.77508e-016	-6.38487e-015	-6.29433e-015	-9.40488e-016	-1.01106e-014	-7.49327e-015	-2.18435e-015	-4.30798e-015	1.38919e-015	5.17858e-015	1.318e-014	-5.64472e-015	-2.44017e-015	7.59349e-015	-6.19485e-015	-1.41695e-015	2.71058e-016	-1.0631e-015	1.18595e-015
-3.01812e-015	1.69327e-015	-9.46136e-016	-4.53047e-015	6.85048e-015	-2.80038e-015	2.92685e-016	-6.67093e-015	-6.60203e-015	-1.0042e-015	-1.02445e-014	-7.95155e-015	-2.51593e-015	-4.50695e-015	1.10259e-015	4.78334e-015	1.31466e-014	-5.83764e-015	-2.58289e-015	7.37402e-015	-6.43473e-015	-1.37458e-015	3.67151e-016	-1.26118e-015	1.23645e-015
-3.1014e-015	1.68445e-015	-9.52753e-016	-5.02463e-015	6.52788e-015	-3.37813e-015	-9.24748e-017	-6.93849e-015	-6.86417e-015	-1.07123e-015	-1.03526e-014	-8.38906e-015	-2.84852e-015	-4.6981e-015	8.31533e-016	4.39273e-015	1.31067e-014	-6.01283e-015	-2.71851e-015	7.14394e-015	-6.67482e-015	-1.32458e-015	4.65948e-016	-1.45537e-015	1.28611e-015
-3.17144e-015	1.67464e-015	-9.5729e-016	-5.49705e-015	6.1954e-015	-3.92897e-015	-4.74084e-016	-7.18319e-015	-7.07525e-015	-1.13958e-015	-1.04324e-014	-8.8022e-015	-3.17768e-015	-4.8804e-015	5.77535e-016	4.00893e-015	1.30608e-014	-6.1678e-015	-2.84475e-015	6.90433e-015	-6.9115e-015	-1.26578e-015	5.67423e-016	-1.64412e-015	1.33456e-015
-3.22833e-015	1.66448e-015	-9.585e-016	-5.94543e-015	5.85509e-015	-4.4483e-015	-8.48491e-016	-7.40075e-015	-7.22964e-015	-1.20731e-015	-1.04822e-014	-9.18684e-015	-3.49896e-015	-5.05281e-015	3.4223e-016	3.63392e-015	1.30096e-014	-6.30095e-015	-2.959e-015	6.65703e-015	-7.14017e-015	-1.19685e-015	6.7118e-016	-1.82512e-015	1.38191e-015
-3.27216e-015	1.65552e-015	-9.55681e-016	-6.36637e-015	5.51017e-015	-4.93146e-015	-1.21127e-015	-7.5873e-015	-7.32321e-015	-1.27198e-015	-1.05007e-014	-9.53951e-015	-3.8078e-015	-5.21419e-015	1.27077e-016	3.26983e-015	1.29541e-014	-6.41066e-015	-3.05877e-015	6.40463e-015	-7.3569e-015	-1.11843e-015	7.76994e-016	-1.99689e-015	1.428e-015
-3.30369e-015	1.64906e-015	-9.47833e-016	-6.75768e-015	5.16427e-015	-5.3732e-015	-1.55802e-015	-7.73959e-015	-7.35268e-015	-1.33189e-015	-1.04865e-014	-9.8569e-015	-4.10059e-015	-5.3634e-015	-6.71329e-017	2.91845e-015	1.28953e-014	-6.49603e-015	-3.14222e-015	6.14902e-015	-7.55757e-015	-1.03044e-015	8.84698e-016	-2.15754e-015	1.47204e-015
-3.32332e-015	1.64591e-015	-9.34201e-016	-7.11705e-015	4.82014e-015	-5.76995e-015	-1.88406e-015	-7.85361e-015	-7.31513e-015	-1.38481e-015	-1.04387e-014	-1.01356e-014	-4.37366e-015	-5.49919e-015	-2.39401e-016	2.58174e-015	1.28336e-014	-6.55456e-015	-3.20763e-015	5.89242e-015	-7.73902e-015	-9.32173e-016	9.93812e-016	-2.30591e-015	1.51468e-015
-3.3314e-015	1.6473e-015	-9.13666e-016	-7.44221e-015	4.48053e-015	-6.118e-015	-2.18475e-015	-7.92611e-015	-7.20826e-015	-1.42849e-015	-1.03567e-014	-1.03729e-014	-4.62307e-015	-5.62125e-015	-3.88636e-016	2.2615e-015	1.27707e-014	-6.58525e-015	-3.25355e-015	5.63758e-015	-7.89851e-015	-8.24059e-016	1.10423e-015	-2.44041e-015	1.55566e-015
-3.32949e-015	1.65382e-015	-8.84953e-016	-7.73138e-015	4.14867e-015	-6.41336e-015	-2.45571e-015	-7.95433e-015	-7.03089e-015	-1.46153e-015	-1.02412e-014	-1.05666e-014	-4.84597e-015	-5.72926e-015	-5.13915e-016	1.95901e-015	1.27077e-014	-6.58765e-015	-3.27774e-015	5.38672e-015	-8.03298e-015	-7.07039e-016	1.21678e-015	-2.55894e-015	1.59553e-015
-3.31889e-015	1.66683e-015	-8.4771e-016	-7.98323e-015	3.82741e-015	-6.65209e-015	-2.69243e-015	-7.93473e-015	-6.78322e-015	-1.4822e-015	-1.00916e-014	-1.07148e-014	-5.03925e-015	-5.82212e-015	-6.1426e-016	1.67533e-015	1.26452e-014	-6.56101e-015	-3.27865e-015	5.14228e-015	-8.13994e-015	-5.81853e-016	1.33069e-015	-2.66078e-015	1.6341e-015
-3.30081e-015	1.68769e-015	-8.01067e-016	-8.19608e-015	3.51969e-015	-6.83097e-015	-2.89077e-015	-7.86589e-015	-6.46585e-015	-1.48747e-015	-9.90815e-015	-1.08162e-014	-5.20028e-015	-5.89978e-015	-6.89501e-016	1.41149e-015	1.25847e-014	-6.50469e-015	-3.25509e-015	4.90684e-015	-8.21734e-015	-4.49108e-016	1.4456e-015	-2.74572e-015	1.67135e-015
-3.27686e-015	1.71733e-015	-7.4485e-016	-8.36869e-015	3.22824e-015	-6.94786e-015	-3.04716e-015	-7.74664e-015	-6.08032e-015	-1.47502e-015	-9.69159e-015	-1.08697e-014	-5.327e-015	-5.96187e-015	-7.38903e-016	1.16822e-015	1.2528e-014	-6.41862e-015	-3.20574e-015	4.68214e-015	-8.26399e-015	-3.09426e-016	1.56179e-015	-2.81296e-015	1.70681e-015
-3.24877e-015	1.7565e-015	-6.78859e-016	-8.49986e-015	2.9552e-015	-7.00118e-015	-3.15822e-015	-7.57546e-015	-5.62961e-015	-1.44317e-015	-9.44386e-015	-1.08746e-014	-5.4175e-015	-6.00784e-015	-7.6272e-016	9.46182e-016	1.24755e-014	-6.30285e-015	-3.12926e-015	4.47086e-015	-8.27879e-015	-1.64141e-016	1.67889e-015	-2.8615e-015	1.74041e-015
-3.21784e-015	1.80528e-015	-6.02672e-016	-8.58949e-015	2.70272e-015	-6.98877e-015	-3.2209e-015	-7.35123e-015	-5.11637e-015	-1.39031e-015	-9.16607e-015	-1.08308e-014	-5.4705e-015	-6.03756e-015	-7.60596e-016	7.45569e-016	1.2429e-014	-6.15738e-015	-3.02511e-015	4.27617e-015	-8.26059e-015	-1.38961e-017	1.79686e-015	-2.89037e-015	1.77224e-015
-3.18479e-015	1.86384e-015	-5.15418e-016	-8.63656e-015	2.47379e-015	-6.90854e-015	-3.2324e-015	-7.07388e-015	-4.5446e-015	-1.31464e-015	-8.86e-015	-1.07384e-014	-5.48528e-015	-6.05064e-015	-7.32973e-016	5.67172e-016	1.23888e-014	-5.98286e-015	-2.89263e-015	4.10032e-015	-8.20922e-015	1.40524e-016	1.91533e-015	-2.89977e-015	1.80232e-015
-3.15149e-015	1.93258e-015	-4.17066e-016	-8.64106e-015	2.27029e-015	-6.76036e-015	-3.18964e-015	-6.74321e-015	-3.91932e-015	-1.21477e-015	-8.5267e-015	-1.05988e-014	-5.46126e-015	-6.04804e-015	-6.7978e-016	4.11385e-016	1.23563e-014	-5.7794e-015	-2.73202e-015	3.94538e-015	-8.12433e-015	2.97552e-016	2.0341e-015	-2.88966e-015	1.83079e-015
-3.11937e-015	2.01182e-015	-3.07515e-016	-8.60262e-015	2.09452e-015	-6.54392e-015	-3.09062e-015	-6.35989e-015	-3.24625e-015	-1.08967e-015	-8.16878e-015	-1.04126e-014	-5.39853e-015	-6.03032e-015	-6.01137e-016	2.77583e-016	1.23323e-014	-5.54781e-015	-2.54317e-015	3.81359e-015	-8.00633e-015	4.55497e-016	2.15269e-015	-2.86043e-015	1.85802e-015
-3.08961e-015	2.10134e-015	-1.86919e-016	-8.52207e-015	1.94764e-015	-6.25921e-015	-2.93402e-015	-5.9248e-015	-2.53067e-015	-9.38306e-016	-7.78902e-015	-1.01808e-014	-5.2976e-015	-5.99807e-015	-4.97548e-016	1.65139e-016	1.23176e-014	-5.28889e-015	-2.32556e-015	3.70661e-015	-7.85543e-015	6.12687e-016	2.27073e-015	-2.81219e-015	1.88458e-015
-3.06339e-015	2.20079e-015	-5.53044e-017	-8.39994e-015	1.83056e-015	-5.90721e-015	-2.71864e-015	-5.43896e-015	-1.77916e-015	-7.59837e-016	-7.3901e-015	-9.90584e-015	-5.15929e-015	-5.95172e-015	-3.69639e-016	7.32092e-017	1.23134e-014	-5.00375e-015	-2.0802e-015	3.62641e-015	-7.67293e-015	7.67755e-016	2.38814e-015	-2.74568e-015	1.91069e-015
-3.04213e-015	2.30958e-015	8.68573e-017	-8.23676e-015	1.74458e-015	-5.48857e-015	-2.44443e-015	-4.90455e-015	-9.9939e-016	-5.53825e-016	-6.97402e-015	-9.59029e-015	-4.98515e-015	-5.89252e-015	-2.18219e-016	1.3771e-018	1.23213e-014	-4.69426e-015	-1.80771e-015	3.57313e-015	-7.46109e-015	9.19182e-016	2.50422e-015	-2.66138e-015	1.93631e-015
-3.02686e-015	2.42785e-015	2.39641e-016	-8.03413e-015	1.69033e-015	-5.00455e-015	-2.11094e-015	-4.32394e-015	-1.9861e-016	-3.21018e-016	-6.54363e-015	-9.23607e-015	-4.77694e-015	-5.82059e-015	-4.4162e-017	-5.11819e-017	1.23419e-014	-4.3611e-015	-1.50984e-015	3.54756e-015	-7.22139e-015	1.06554e-015	2.61817e-015	-2.56008e-015	1.96133e-015
-3.01806e-015	2.55465e-015	4.02405e-016	-7.79324e-015	1.66789e-015	-4.45756e-015	-1.7186e-015	-3.69946e-015	6.16002e-016	-6.15697e-017	-6.10208e-015	-8.84669e-015	-4.53645e-015	-5.73673e-015	1.51375e-016	-8.5067e-017	1.23758e-014	-4.00523e-015	-1.18751e-015	3.55097e-015	-6.95654e-015	1.20516e-015	2.72951e-015	-2.44227e-015	1.98599e-015
-3.01683e-015	2.68897e-015	5.74474e-016	-7.51503e-015	1.6773e-015	-3.85086e-015	-1.26864e-015	-3.03376e-015	1.43642e-015	2.24458e-016	-5.65228e-015	-8.42496e-015	-4.26676e-015	-5.64187e-015	3.67314e-016	-1.01776e-016	1.24235e-014	-3.62815e-015	-8.41745e-016	3.58367e-015	-6.66913e-015	1.33654e-015	2.83761e-015	-2.30914e-015	2.01094e-015
-3.02353e-015	2.83024e-015	7.55239e-016	-7.20121e-015	1.71794e-015	-3.187e-015	-7.62369e-016	-2.33011e-015	2.25494e-015	5.3615e-016	-5.1976e-015	-7.97433e-015	-3.97111e-015	-5.53669e-015	6.02547e-016	-1.02484e-016	1.24854e-014	-3.23167e-015	-4.74324e-016	3.64596e-015	-6.36121e-015	1.45855e-015	2.94165e-015	-2.16182e-015	2.03593e-015
-3.03856e-015	2.97693e-015	9.43854e-016	-6.85362e-015	1.789e-015	-2.46965e-015	-2.02353e-016	-1.59212e-015	3.06409e-015	8.72224e-016	-4.741e-015	-7.49884e-015	-3.65197e-015	-5.42244e-015	8.55925e-016	-8.80076e-017	1.25621e-014	-2.8176e-015	-8.74366e-017	3.73829e-015	-6.03566e-015	1.56958e-015	3.04079e-015	-2.00166e-015	2.06144e-015
-3.06208e-015	3.12802e-015	1.13929e-015	-6.47413e-015	1.89006e-015	-1.70357e-015	4.08477e-016	-8.23261e-016	3.85656e-015	1.23138e-015	-4.2852e-015	-7.00269e-015	-3.31289e-015	-5.30029e-015	1.1261e-015	-5.96318e-017	1.26541e-014	-2.38766e-015	3.16965e-016	3.86063e-015	-5.69599e-015	1.66896e-015	3.13431e-015	-1.83021e-015	2.08774e-015
-3.09429e-015	3.28262e-015	1.34042e-015	-6.06466e-015	2.02021e-015	-8.93114e-016	1.06678e-015	-2.73588e-017	4.62522e-015	1.61078e-015	-3.83313e-015	-6.49025e-015	-2.95757e-015	-5.17092e-015	1.41165e-015	-1.91125e-017	1.27602e-014	-1.94354e-015	7.35623e-016	4.01204e-015	-5.3453e-015	1.75549e-015	3.22142e-015	-1.6488e-015	2.11577e-015
-3.13507e-015	3.43945e-015	1.5465e-015	-5.62744e-015	2.17839e-015	-4.31528e-017	1.76851e-015	7.91283e-016	5.36308e-015	2.00847e-015	-3.38731e-015	-5.96553e-015	-2.59002e-015	-5.03477e-015	1.71077e-015	3.18794e-017	1.28804e-014	-1.48717e-015	1.16607e-015	4.19168e-015	-4.98674e-015	1.82827e-015	3.30061e-015	-1.45842e-015	2.14599e-015
-3.1838e-015	3.59756e-015	1.75647e-015	-5.16498e-015	2.3631e-015	8.41581e-016	2.50899e-015	1.6289e-015	6.06357e-015	2.42194e-015	-2.95076e-015	-5.43222e-015	-2.21413e-015	-4.89297e-015	2.02188e-015	9.27837e-017	1.30143e-014	-1.02093e-015	1.60632e-015	4.3987e-015	-4.62304e-015	1.88619e-015	3.37112e-015	-1.26106e-015	2.1782e-015
-3.23983e-015	3.75582e-015	1.96978e-015	-4.67905e-015	2.5722e-015	1.756e-015	3.28325e-015	2.4816e-015	6.72119e-015	2.84854e-015	-2.52596e-015	-4.89477e-015	-1.83416e-015	-4.74628e-015	2.34365e-015	1.62032e-016	1.31606e-014	-5.46342e-016	2.05391e-015	4.63084e-015	-4.25777e-015	1.92881e-015	3.43186e-015	-1.05847e-015	2.21265e-015
-3.30241e-015	3.91252e-015	2.1851e-015	-4.17277e-015	2.80343e-015	2.69395e-015	4.08613e-015	3.34526e-015	7.33028e-015	3.28492e-015	-2.1148e-015	-4.35745e-015	-1.45428e-015	-4.59545e-015	2.67439e-015	2.38253e-016	1.33195e-014	-6.52828e-017	2.50591e-015	4.88624e-015	-3.89396e-015	1.95603e-015	3.4815e-015	-8.52432e-016	2.24996e-015
-3.37119e-015	4.0671e-015	2.40037e-015	-3.64847e-015	3.0542e-015	3.64969e-015	4.91237e-015	4.21645e-015	7.88616e-015	3.72819e-015	-1.71958e-015	-3.82504e-015	-1.07772e-015	-4.44135e-015	3.01184e-015	3.2061e-016	1.34907e-014	4.2001e-016	2.95932e-015	5.16339e-015	-3.53425e-015	1.96752e-015	3.51889e-015	-6.44778e-016	2.29006e-015
-3.44535e-015	4.21789e-015	2.61454e-015	-3.10853e-015	3.32281e-015	4.61791e-015	5.75622e-015	5.09084e-015	8.3852e-015	4.1746e-015	-1.3422e-015	-3.30136e-015	-7.08858e-016	-4.28486e-015	3.35393e-015	4.07948e-016	1.36726e-014	9.07381e-016	3.4113e-015	5.46017e-015	-3.1819e-015	1.96353e-015	3.54283e-015	-4.36792e-016	2.33279e-015
-3.52374e-015	4.36376e-015	2.82681e-015	-2.55537e-015	3.60656e-015	5.59215e-015	6.61187e-015	5.96499e-015	8.82437e-015	4.62112e-015	-9.83581e-016	-2.79084e-015	-3.50886e-016	-4.12624e-015	3.69861e-015	4.9885e-016	1.38644e-014	1.39497e-015	3.85871e-015	5.77409e-015	-2.83911e-015	1.94401e-015	3.55281e-015	-2.30302e-016	2.37827e-015
-3.60446e-015	4.50408e-015	3.0363e-015	-1.99209e-015	3.903e-015	6.56658e-015	7.47315e-015	6.83477e-015	9.2015e-015	5.06386e-015	-6.45142e-016	-2.29748e-015	-7.69541e-018	-3.96634e-015	4.04409e-015	5.92463e-016	1.40642e-014	1.88133e-015	4.29829e-015	6.10216e-015	-2.50795e-015	1.90941e-015	3.54717e-015	-2.69184e-017	2.4269e-015
-3.68625e-015	4.63781e-015	3.24189e-015	-1.42116e-015	4.20942e-015	7.53547e-015	8.3337e-015	7.69632e-015	9.51529e-015	5.49917e-015	-3.2794e-016	-1.82563e-015	3.1775e-016	-3.80527e-015	4.38806e-015	6.87687e-016	1.42708e-014	2.3645e-015	4.72695e-015	6.44229e-015	-2.19025e-015	1.86005e-015	3.52431e-015	1.71851e-016	2.47866e-015
-3.7675e-015	4.76485e-015	3.4423e-015	-8.45159e-016	4.52332e-015	8.49264e-015	9.18739e-015	8.54567e-015	9.76494e-015	5.92396e-015	-3.27493e-017	-1.37842e-015	6.21964e-016	-3.64298e-015	4.729e-015	7.84034e-016	1.44829e-014	2.84261e-015	5.14234e-015	6.7916e-015	-1.88833e-015	1.79603e-015	3.48322e-015	3.64365e-016	2.53386e-015
-3.84697e-015	4.88415e-015	3.63621e-015	-2.66204e-016	4.8425e-015	9.43248e-015	1.0028e-014	9.37941e-015	9.95078e-015	6.33495e-015	2.40255e-016	-9.59344e-016	9.02255e-016	-3.48019e-015	5.06517e-015	8.80201e-016	1.46989e-014	3.31397e-015	5.54219e-015	7.14741e-015	-1.60327e-015	1.71842e-015	3.42359e-015	5.49023e-016	2.59207e-015
-3.92323e-015	4.995e-015	3.82222e-015	3.12876e-016	5.16451e-015	1.03499e-014	1.08489e-014	1.01949e-014	1.00744e-014	6.72923e-015	4.90527e-016	-5.71511e-016	1.15584e-015	-3.31726e-015	5.3945e-015	9.76183e-016	1.49168e-014	3.77684e-015	5.92391e-015	7.50761e-015	-1.33608e-015	1.62783e-015	3.3443e-015	7.23991e-016	2.65283e-015
-3.99501e-015	5.09719e-015	3.99931e-015	8.89863e-016	5.48728e-015	1.12396e-014	1.16445e-014	1.09886e-014	1.01369e-014	7.10353e-015	7.17813e-016	-2.1752e-016	1.3809e-015	-3.15378e-015	5.71485e-015	1.07193e-015	1.51348e-014	4.22944e-015	6.28504e-015	7.86897e-015	-1.08731e-015	1.52534e-015	3.24471e-015	8.88294e-016	2.71688e-015
-4.06072e-015	5.19037e-015	4.16653e-015	1.46212e-015	5.80819e-015	1.20972e-014	1.24091e-014	1.17579e-014	1.01406e-014	7.4548e-015	9.22467e-016	1.00988e-016	1.57565e-015	-2.99023e-015	6.02457e-015	1.16668e-015	1.53505e-014	4.67023e-015	6.62385e-015	8.2284e-015	-8.5717e-016	1.41191e-015	3.12363e-015	1.04032e-015	2.78365e-015
-4.11855e-015	5.27476e-015	4.3231e-015	2.02744e-015	6.12505e-015	1.29184e-014	1.31376e-014	1.25006e-014	1.00892e-014	7.78023e-015	1.10466e-015	3.81753e-016	1.73898e-015	-2.82739e-015	6.32168e-015	1.25996e-015	1.55624e-014	5.09805e-015	6.93839e-015	8.58286e-015	-6.46301e-016	1.28837e-015	2.98037e-015	1.17904e-015	2.85285e-015
-4.16723e-015	5.35072e-015	4.46781e-015	2.58383e-015	6.4351e-015	1.36998e-014	1.38253e-014	1.32141e-014	9.98651e-015	8.07697e-015	1.265e-015	6.23484e-016	1.86972e-015	-2.66555e-015	6.60433e-015	1.35189e-015	1.57683e-014	5.51122e-015	7.22721e-015	8.92987e-015	-4.54957e-016	1.15615e-015	2.81406e-015	1.3035e-015	2.92442e-015
-4.20571e-015	5.41837e-015	4.59988e-015	3.12909e-015	6.737e-015	1.44376e-014	1.44678e-014	1.38967e-014	9.83679e-015	8.34199e-015	1.40462e-015	8.24688e-016	1.96715e-015	-2.50442e-015	6.87105e-015	1.4425e-015	1.59662e-014	5.90803e-015	7.4883e-015	9.26775e-015	-2.82423e-016	1.01623e-015	2.62441e-015	1.41203e-015	2.99772e-015
-4.23304e-015	5.47777e-015	4.7186e-015	3.66142e-015	7.02909e-015	1.51285e-014	1.50609e-014	1.45466e-014	9.64473e-015	8.57412e-015	1.52382e-015	9.84236e-016	2.03088e-015	-2.34415e-015	7.12023e-015	1.53194e-015	1.61537e-014	6.28804e-015	7.71985e-015	9.5937e-015	-1.28099e-016	8.69594e-016	2.41173e-015	1.50389e-015	3.07188e-015
-4.24805e-015	5.52947e-015	4.823e-015	4.17917e-015	7.30993e-015	1.57704e-014	1.56006e-014	1.51625e-014	9.41566e-015	8.77196e-015	1.62366e-015	1.10188e-015	2.06104e-015	-2.18448e-015	7.35059e-015	1.6201e-015	1.6329e-014	6.65022e-015	7.92075e-015	9.90576e-015	9.01792e-018	7.1749e-016	2.1753e-015	1.57891e-015	3.14657e-015
-4.24978e-015	5.57423e-015	4.9131e-015	4.67998e-015	7.57777e-015	1.63619e-014	1.60842e-014	1.5743e-014	9.15543e-015	8.93419e-015	1.70534e-015	1.17786e-015	2.05824e-015	-2.02554e-015	7.56051e-015	1.70761e-015	1.64903e-014	6.99433e-015	8.09089e-015	1.02023e-014	1.29874e-016	5.61718e-016	1.91558e-015	1.63667e-015	3.22118e-015
-4.23672e-015	5.6123e-015	4.9882e-015	5.16272e-015	7.83126e-015	1.69013e-014	1.65097e-014	1.62868e-014	8.87008e-015	9.06019e-015	1.7707e-015	1.21299e-015	2.02367e-015	-1.86754e-015	7.74904e-015	1.7946e-015	1.66363e-014	7.31917e-015	8.22881e-015	1.04819e-014	2.35824e-016	4.03901e-016	1.63307e-015	1.6764e-015	3.29538e-015
-4.20904e-015	5.64438e-015	5.04865e-015	5.62574e-015	8.06909e-015	1.73884e-014	1.68762e-014	1.67931e-014	8.56529e-015	9.14968e-015	1.82061e-015	1.20792e-015	1.95858e-015	-1.71021e-015	7.91511e-015	1.88102e-015	1.6766e-014	7.62434e-015	8.33419e-015	1.07431e-014	3.2832e-016	2.44931e-016	1.32854e-015	1.69774e-015	3.36802e-015
-4.16692e-015	5.67112e-015	5.0934e-015	6.06789e-015	8.2906e-015	1.78227e-014	1.7182e-014	1.72623e-014	8.24737e-015	9.20243e-015	1.85637e-015	1.16468e-015	1.86419e-015	-1.55371e-015	8.05856e-015	1.96723e-015	1.68786e-014	7.90924e-015	8.40684e-015	1.09842e-014	4.08615e-016	8.65736e-017	1.00297e-015	1.7008e-015	3.43901e-015
-4.11003e-015	5.6931e-015	5.1218e-015	6.48779e-015	8.49574e-015	1.82058e-014	1.74266e-014	1.76934e-014	7.922e-015	9.21936e-015	1.87929e-015	1.08506e-015	1.74249e-015	-1.39809e-015	8.17844e-015	2.05377e-015	1.69726e-014	8.17383e-015	8.44683e-015	1.12048e-014	4.78262e-016	-6.9832e-017	6.57354e-016	1.6854e-015	3.50758e-015
-4.03848e-015	5.71117e-015	5.13387e-015	6.88481e-015	8.68429e-015	1.85383e-014	1.76108e-014	1.80856e-014	7.59536e-015	9.20136e-015	1.89057e-015	9.71056e-016	1.59574e-015	-1.24336e-015	8.2743e-015	2.14115e-015	1.70473e-014	8.41788e-015	8.45473e-015	1.14033e-014	5.38458e-016	-2.23391e-016	2.929e-016	1.65128e-015	3.57227e-015
-3.95288e-015	5.72675e-015	5.12999e-015	7.25743e-015	8.85583e-015	1.88217e-014	1.77351e-014	1.84393e-014	7.27316e-015	9.14958e-015	1.89124e-015	8.25099e-016	1.42598e-015	-1.08981e-015	8.34559e-015	2.22947e-015	1.71025e-014	8.64174e-015	8.43143e-015	1.15794e-014	5.91242e-016	-3.73732e-016	-8.86187e-017	1.5989e-015	3.63255e-015
-3.85345e-015	5.74076e-015	5.11047e-015	7.60509e-015	9.00961e-015	1.90586e-014	1.78008e-014	1.8754e-014	6.96084e-015	9.06655e-015	1.88205e-015	6.50137e-016	1.23567e-015	-9.3803e-016	8.39254e-015	2.31864e-015	1.71372e-014	8.8454e-015	8.37721e-015	1.17335e-014	6.37894e-016	-5.20143e-016	-4.85015e-016	1.52895e-015	3.68789e-015
-3.74097e-015	5.75386e-015	5.07554e-015	7.92694e-015	9.14523e-015	1.92509e-014	1.78095e-014	1.90306e-014	6.6632e-015	8.95408e-015	1.86439e-015	4.49206e-016	1.02813e-015	-7.87908e-016	8.41503e-015	2.40855e-015	1.71512e-014	9.02919e-015	8.29335e-015	1.18657e-014	6.79785e-016	-6.61537e-016	-8.94214e-016	1.44233e-015	3.73736e-015
-3.61639e-015	5.7666e-015	5.02535e-015	8.22234e-015	9.2634e-015	1.94009e-014	1.77637e-014	1.92695e-014	6.38492e-015	8.81441e-015	1.83994e-015	2.24666e-016	8.05972e-016	-6.39933e-016	8.41298e-015	2.49914e-015	1.71444e-014	9.19386e-015	8.18075e-015	1.19758e-014	7.18207e-016	-7.96226e-016	-1.3141e-015	1.33947e-015	3.78109e-015
-3.48116e-015	5.78006e-015	4.95993e-015	8.49069e-015	9.36437e-015	1.95119e-014	1.76663e-014	1.9471e-014	6.13071e-015	8.65096e-015	1.80967e-015	-2.0263e-017	5.71926e-016	-4.93995e-016	8.38672e-015	2.59061e-015	1.71177e-014	9.33992e-015	8.04105e-015	1.20649e-014	7.54299e-016	-9.23423e-016	-1.74174e-015	1.22099e-015	3.81818e-015
-3.33665e-015	5.79493e-015	4.87994e-015	8.73099e-015	9.44816e-015	1.95876e-014	1.75208e-014	1.96353e-014	5.90415e-015	8.46598e-015	1.77449e-015	-2.81239e-016	3.29389e-016	-3.50906e-016	8.33671e-015	2.68286e-015	1.70707e-014	9.46767e-015	7.87577e-015	1.21337e-014	7.89074e-016	-1.04273e-015	-2.17391e-015	1.08864e-015	3.84759e-015
-3.18419e-015	5.81183e-015	4.78663e-015	8.94269e-015	9.51513e-015	1.9632e-014	1.73308e-014	1.97632e-014	5.70831e-015	8.26327e-015	1.73515e-015	-5.54518e-016	8.19849e-017	-2.10871e-016	8.26364e-015	2.77538e-015	1.70044e-014	9.57804e-015	7.68667e-015	1.21829e-014	8.23249e-016	-1.15296e-015	-2.60801e-015	9.44019e-016	3.86941e-015
-3.02576e-015	5.8314e-015	4.68073e-015	9.12469e-015	9.5663e-015	1.96493e-014	1.71003e-014	1.98557e-014	5.54554e-015	8.04638e-015	1.6929e-015	-8.36803e-016	-1.67184e-016	-7.39505e-017	8.16752e-015	2.86726e-015	1.69196e-014	9.67218e-015	7.47529e-015	1.22134e-014	8.57295e-016	-1.25432e-015	-3.04092e-015	7.88027e-016	3.88283e-015
-2.86257e-015	5.85434e-015	4.56266e-015	9.27661e-015	9.60189e-015	1.96426e-014	1.68336e-014	1.9914e-014	5.41816e-015	7.81892e-015	1.64892e-015	-1.12353e-015	-4.16068e-016	5.87627e-017	8.05003e-015	2.95834e-015	1.68177e-014	9.75073e-015	7.24373e-015	1.22266e-014	8.915e-016	-1.34625e-015	-3.46977e-015	6.22675e-016	3.88745e-015
-2.69636e-015	5.88081e-015	4.43313e-015	9.39808e-015	9.6222e-015	1.96168e-014	1.65347e-014	1.99391e-014	5.32755e-015	7.58412e-015	1.60353e-015	-1.41154e-015	-6.62022e-016	1.87094e-016	7.91239e-015	3.04782e-015	1.66994e-014	9.81496e-015	6.9947e-015	1.22234e-014	9.25755e-016	-1.42814e-015	-3.89087e-015	4.49395e-016	3.88361e-015
-2.52916e-015	5.91138e-015	4.29255e-015	9.48853e-015	9.62753e-015	1.95749e-014	1.62082e-014	1.99321e-014	5.2741e-015	7.34546e-015	1.55768e-015	-1.69672e-015	-9.01601e-016	3.10962e-016	7.75532e-015	3.13406e-015	1.65662e-014	9.8656e-015	6.7304e-015	1.22056e-014	9.60245e-016	-1.5001e-015	-4.30064e-015	2.69647e-016	3.87146e-015
-2.36331e-015	5.94609e-015	4.14244e-015	9.54716e-015	9.61801e-015	1.95207e-014	1.58587e-014	1.98938e-014	5.25725e-015	7.10736e-015	1.51197e-015	-1.97535e-015	-1.13225e-015	4.29173e-016	7.57944e-015	3.2163e-015	1.64197e-014	9.90396e-015	6.45288e-015	1.21747e-014	9.94761e-016	-1.56127e-015	-4.69544e-015	8.56458e-017	3.85111e-015
-2.20027e-015	5.98492e-015	3.98407e-015	9.57309e-015	9.59353e-015	1.94579e-014	1.5491e-014	1.98256e-014	5.2767e-015	6.87324e-015	1.46637e-015	-2.24406e-015	-1.35204e-015	5.41372e-016	7.38594e-015	3.2934e-015	1.62615e-014	9.93086e-015	6.16408e-015	1.21321e-014	1.0293e-015	-1.61072e-015	-5.07185e-015	-1.00669e-016	3.82233e-015
-2.04164e-015	6.027e-015	3.8183e-015	9.56596e-015	9.55353e-015	1.93902e-014	1.51092e-014	1.97284e-014	5.33149e-015	6.64581e-015	1.42167e-015	-2.49925e-015	-1.55891e-015	6.47266e-016	7.1756e-015	3.36359e-015	1.60932e-014	9.94795e-015	5.86761e-015	1.20795e-014	1.06348e-015	-1.64882e-015	-5.42579e-015	-2.87129e-016	3.78585e-015
-1.88993e-015	6.07246e-015	3.64643e-015	9.52509e-015	9.49844e-015	1.93201e-014	1.47174e-014	1.96033e-014	5.42049e-015	6.42944e-015	1.37847e-015	-2.73762e-015	-1.75032e-015	7.46202e-016	6.94939e-015	3.42589e-015	1.59162e-014	9.95587e-015	5.56563e-015	1.20184e-014	1.09651e-015	-1.67551e-015	-5.75396e-015	-4.72056e-016	3.74168e-015
-1.74696e-015	6.12113e-015	3.46961e-015	9.4497e-015	9.42769e-015	1.92505e-014	1.43202e-014	1.9453e-014	5.54128e-015	6.22762e-015	1.3373e-015	-2.95643e-015	-1.92455e-015	8.38428e-016	6.70889e-015	3.47846e-015	1.57322e-014	9.95538e-015	5.25973e-015	1.19504e-014	1.1277e-015	-1.69022e-015	-6.05299e-015	-6.52987e-016	3.69033e-015
-1.61405e-015	6.17288e-015	3.28882e-015	9.33931e-015	9.34108e-015	1.91831e-014	1.39214e-014	1.92788e-014	5.69124e-015	6.0432e-015	1.29839e-015	-3.15329e-015	-2.08002e-015	9.23916e-016	6.45505e-015	3.51959e-015	1.55436e-014	9.94714e-015	4.95254e-015	1.18772e-014	1.15516e-015	-1.69256e-015	-6.31983e-015	-8.28014e-016	3.63316e-015
-1.49264e-015	6.22711e-015	3.10538e-015	9.19325e-015	9.23838e-015	1.91206e-014	1.35247e-014	1.90828e-014	5.86746e-015	5.87844e-015	1.26239e-015	-3.32576e-015	-2.21527e-015	1.00173e-015	6.18878e-015	3.54762e-015	1.53519e-014	9.93192e-015	4.64687e-015	1.17999e-014	1.17787e-015	-1.68266e-015	-6.55162e-015	-9.95227e-016	3.57085e-015
-1.38437e-015	6.28308e-015	2.91999e-015	9.011e-015	9.11894e-015	1.90648e-014	1.31331e-014	1.88661e-014	6.06656e-015	5.73636e-015	1.22958e-015	-3.4721e-015	-2.32858e-015	1.07156e-015	5.91088e-015	3.56153e-015	1.51585e-014	9.91067e-015	4.34532e-015	1.17201e-014	1.19502e-015	-1.6602e-015	-6.74542e-015	-1.15226e-015	3.50404e-015
-1.29042e-015	6.34022e-015	2.73381e-015	8.79213e-015	8.98205e-015	1.90171e-014	1.27496e-014	1.86307e-014	6.28477e-015	5.61903e-015	1.19988e-015	-3.59094e-015	-2.41892e-015	1.13342e-015	5.62255e-015	3.55957e-015	1.49652e-014	9.88435e-015	4.04998e-015	1.16387e-014	1.20526e-015	-1.62542e-015	-6.89825e-015	-1.29671e-015	3.43291e-015
-1.21151e-015	6.39791e-015	2.54813e-015	8.53586e-015	8.82733e-015	1.89782e-014	1.23765e-014	1.83786e-014	6.51871e-015	5.52802e-015	1.17389e-015	-3.68106e-015	-2.48587e-015	1.18724e-015	5.3247e-015	3.53963e-015	1.47739e-014	9.85349e-015	3.76269e-015	1.15564e-014	1.20782e-015	-1.57821e-015	-7.0074e-015	-1.4264e-015	3.35915e-015
-1.14851e-015	6.45496e-015	2.36443e-015	8.24193e-015	8.65361e-015	1.89475e-014	1.20158e-014	1.81113e-014	6.76507e-015	5.46476e-015	1.15184e-015	-3.74173e-015	-2.52956e-015	1.23271e-015	5.01838e-015	3.50098e-015	1.4586e-014	9.81856e-015	3.48521e-015	1.14745e-014	1.20167e-015	-1.51838e-015	-7.07134e-015	-1.5398e-015	3.28371e-015
-1.10109e-015	6.51088e-015	2.18356e-015	7.90993e-015	8.45951e-015	1.89242e-014	1.16686e-014	1.78308e-014	7.02003e-015	5.42993e-015	1.13374e-015	-3.77286e-015	-2.54916e-015	1.27061e-015	4.70429e-015	3.44171e-015	1.44026e-014	9.78019e-015	3.21973e-015	1.13945e-014	1.18604e-015	-1.44579e-015	-7.08864e-015	-1.63531e-015	3.2076e-015
-1.0694e-015	6.56508e-015	2.00689e-015	7.53964e-015	8.24446e-015	1.89074e-014	1.13366e-014	1.75393e-014	7.27952e-015	5.42403e-015	1.12026e-015	-3.77421e-015	-2.54471e-015	1.30123e-015	4.38299e-015	3.36092e-015	1.42258e-014	9.73909e-015	2.96827e-015	1.13171e-014	1.16073e-015	-1.36039e-015	-7.05749e-015	-1.71168e-015	3.13172e-015
-1.05361e-015	6.6169e-015	1.83539e-015	7.13121e-015	8.00687e-015	1.88959e-014	1.1021e-014	1.72389e-014	7.53938e-015	5.44839e-015	1.1108e-015	-3.74645e-015	-2.51636e-015	1.3244e-015	4.05552e-015	3.25797e-015	1.40559e-014	9.6953e-015	2.7321e-015	1.12437e-014	1.12458e-015	-1.26277e-015	-6.97655e-015	-1.76796e-015	3.0576e-015
-1.05359e-015	6.66479e-015	1.67035e-015	6.68475e-015	7.74628e-015	1.88878e-014	1.07223e-014	1.69316e-014	7.79597e-015	5.50182e-015	1.10626e-015	-3.69008e-015	-2.46489e-015	1.34064e-015	3.72251e-015	3.13156e-015	1.38943e-014	9.64904e-015	2.51324e-015	1.11739e-014	1.07641e-015	-1.15263e-015	-6.8452e-015	-1.80229e-015	2.98632e-015
-1.06845e-015	6.70833e-015	1.51252e-015	6.20145e-015	7.46165e-015	1.88812e-014	1.04402e-014	1.66193e-014	8.04573e-015	5.58413e-015	1.10702e-015	-3.60654e-015	-2.39098e-015	1.35086e-015	3.38413e-015	2.98102e-015	1.37419e-014	9.59998e-015	2.31291e-015	1.11082e-014	1.01642e-015	-1.03004e-015	-6.66281e-015	-1.81368e-015	2.91906e-015
-1.09738e-015	6.74691e-015	1.36268e-015	5.68187e-015	7.15221e-015	1.88738e-014	1.01747e-014	1.63039e-014	8.28509e-015	5.69411e-015	1.1131e-015	-3.49721e-015	-2.29501e-015	1.35576e-015	3.04135e-015	2.80621e-015	1.35999e-014	9.54816e-015	2.13194e-015	1.10475e-014	9.44907e-016	-8.94782e-016	-6.42958e-015	-1.80066e-015	2.85687e-015
-1.13911e-015	6.78037e-015	1.22194e-015	5.12681e-015	6.8174e-015	1.88628e-014	9.92561e-015	1.59877e-014	8.51125e-015	5.83067e-015	1.12488e-015	-3.36409e-015	-2.17803e-015	1.35608e-015	2.6953e-015	2.6069e-015	1.34688e-014	9.49313e-015	1.97225e-015	1.09915e-014	8.618e-016	-7.475e-016	-6.14642e-015	-1.76293e-015	2.8005e-015
-1.1926e-015	6.80841e-015	1.0911e-015	4.53769e-015	6.45674e-015	1.88451e-014	9.69193e-015	1.5673e-014	8.72211e-015	5.99207e-015	1.14269e-015	-3.20923e-015	-2.04146e-015	1.35235e-015	2.34643e-015	2.38344e-015	1.33495e-014	9.43444e-015	1.83507e-015	1.09399e-014	7.67591e-016	-5.88547e-016	-5.81409e-015	-1.70014e-015	2.75131e-015
-1.2556e-015	6.83075e-015	9.70591e-016	3.91538e-015	6.07021e-015	1.88183e-014	9.47242e-015	1.53626e-014	8.91459e-015	6.17628e-015	1.16645e-015	-3.03512e-015	-1.88676e-015	1.34512e-015	1.99465e-015	2.13633e-015	1.32422e-014	9.37249e-015	1.72045e-015	1.08926e-014	6.62839e-016	-4.18363e-016	-5.43443e-015	-1.61186e-015	2.71022e-015
-1.32663e-015	6.84671e-015	8.61357e-016	3.26182e-015	5.6577e-015	1.87792e-014	9.26599e-015	1.5057e-014	9.08705e-015	6.38084e-015	1.19669e-015	-2.84396e-015	-1.71565e-015	1.33554e-015	1.64067e-015	1.86627e-015	1.31474e-014	9.30692e-015	1.62855e-015	1.08496e-014	5.492e-016	-2.37162e-016	-5.00936e-015	-1.49793e-015	2.67791e-015
-1.40377e-015	6.85536e-015	7.63419e-016	2.57916e-015	5.21892e-015	1.87239e-014	9.07071e-015	1.47576e-014	9.23784e-015	6.60373e-015	1.23301e-015	-2.63896e-015	-1.53037e-015	1.32415e-015	1.28465e-015	1.57435e-015	1.30653e-014	9.23697e-015	1.55925e-015	1.08107e-014	4.27223e-016	-4.53882e-017	-4.54103e-015	-1.35888e-015	2.65517e-015
-1.48482e-015	6.85636e-015	6.77103e-016	1.86943e-015	4.75424e-015	1.86495e-014	8.88529e-015	1.44663e-014	9.36683e-015	6.84265e-015	1.2758e-015	-2.42348e-015	-1.33199e-015	1.31186e-015	9.27e-016	1.26158e-015	1.29957e-014	9.16245e-015	1.513e-015	1.07756e-014	2.9773e-016	1.56673e-016	-4.03238e-015	-1.19482e-015	2.64301e-015
-1.56752e-015	6.84966e-015	6.02977e-016	1.13568e-015	4.26457e-015	1.85523e-014	8.70767e-015	1.41849e-014	9.47285e-015	7.0947e-015	1.32529e-015	-2.19999e-015	-1.1221e-015	1.30008e-015	5.68781e-016	9.29439e-016	1.29388e-014	9.08283e-015	1.49045e-015	1.07433e-014	1.62449e-016	3.68722e-016	-3.48733e-015	-1.00639e-015	2.64202e-015
-1.64982e-015	6.83511e-015	5.40983e-016	3.80608e-016	3.75057e-015	1.84302e-014	8.53537e-015	1.39147e-014	9.55612e-015	7.35694e-015	1.38195e-015	-1.97127e-015	-9.02794e-016	1.28949e-015	2.10312e-016	5.79954e-016	1.28946e-014	8.99778e-015	1.49121e-015	1.0714e-014	2.3706e-017	5.89869e-016	-2.90884e-015	-7.94564e-016	2.65245e-015
-1.72914e-015	6.81329e-015	4.91326e-016	-3.91999e-016	3.21303e-015	1.82806e-014	8.36712e-015	1.36575e-014	9.61675e-015	7.62675e-015	1.44593e-015	-1.74034e-015	-6.75773e-016	1.28097e-015	-1.47628e-016	2.14924e-016	1.28627e-014	8.90671e-015	1.51511e-015	1.06875e-014	-1.16326e-016	8.19357e-016	-2.30057e-015	-5.60786e-016	2.67472e-015
-1.80304e-015	6.78384e-015	4.54162e-016	-1.17828e-015	2.65359e-015	1.81009e-014	8.20105e-015	1.34147e-014	9.65485e-015	7.90133e-015	1.51681e-015	-1.51008e-015	-4.43853e-016	1.27558e-015	-5.04492e-016	-1.62641e-016	1.28427e-014	8.80925e-015	1.561e-015	1.06628e-014	-2.55655e-016	1.05605e-015	-1.6669e-015	-3.0638e-016	2.70908e-015
-1.8691e-015	6.74667e-015	4.29997e-016	-1.97486e-015	2.07469e-015	1.78897e-014	8.03561e-015	1.31869e-014	9.67189e-015	8.17767e-015	1.5947e-015	-1.28332e-015	-2.08763e-016	1.27435e-015	-8.59772e-016	-5.49821e-016	1.28338e-014	8.70564e-015	1.62824e-015	1.0639e-014	-3.91444e-016	1.29903e-015	-1.01271e-015	-3.29777e-017	2.75577e-015
-1.92499e-015	6.70195e-015	4.18476e-016	-2.77723e-015	1.47862e-015	1.76453e-014	7.86987e-015	1.29746e-014	9.67007e-015	8.45355e-015	1.67938e-015	-1.06374e-015	2.68807e-017	1.27772e-015	-1.21286e-015	-9.44284e-016	1.28358e-014	8.59569e-015	1.71612e-015	1.06161e-014	-5.21364e-016	1.54715e-015	-3.42554e-016	2.57261e-016	2.81426e-015
-1.96844e-015	6.64994e-015	4.18927e-016	-3.58091e-015	8.67062e-016	1.73663e-014	7.70337e-015	1.2778e-014	9.65044e-015	8.72587e-015	1.77064e-015	-8.53517e-016	2.60962e-016	1.28598e-015	-1.56257e-015	-1.3425e-015	1.28494e-014	8.47987e-015	1.82395e-015	1.05933e-014	-6.43853e-016	1.79928e-015	3.38515e-016	5.62428e-016	2.88415e-015
-1.99735e-015	6.59103e-015	4.31021e-016	-4.38127e-015	2.43546e-016	1.70523e-014	7.53463e-015	1.25981e-014	9.61465e-015	8.99152e-015	1.86787e-015	-6.54296e-016	4.91844e-016	1.29969e-015	-1.90748e-015	-1.74204e-015	1.28744e-014	8.35812e-015	1.95027e-015	1.05707e-014	-7.56184e-016	2.05455e-015	1.0251e-015	8.8046e-016	2.96561e-015
-2.01014e-015	6.52531e-015	4.54213e-016	-5.17345e-015	-3.87509e-016	1.67032e-014	7.36293e-015	1.24354e-014	9.56519e-015	9.24834e-015	1.97068e-015	-4.68363e-016	7.17749e-016	1.31925e-015	-2.24672e-015	-2.1397e-015	1.29103e-014	8.23045e-015	2.09401e-015	1.05482e-014	-8.55301e-016	2.31198e-015	1.71171e-015	1.20861e-015	3.05814e-015
-2.0052e-015	6.45328e-015	4.87564e-016	-5.9529e-015	-1.02323e-015	1.63192e-014	7.18787e-015	1.22899e-014	9.50385e-015	9.49364e-015	2.07797e-015	-2.98289e-016	9.35749e-016	1.34474e-015	-2.57891e-015	-2.53199e-015	1.29561e-014	8.09755e-015	2.25405e-015	1.05251e-014	-9.3921e-016	2.57029e-015	2.393e-015	1.54452e-015	3.16072e-015
-1.98115e-015	6.37501e-015	5.30541e-016	-6.7145e-015	-1.66029e-015	1.59011e-014	7.01025e-015	1.21618e-014	9.43344e-015	9.726e-015	2.18902e-015	-1.46092e-016	1.14438e-015	1.37635e-015	-2.9027e-015	-2.91513e-015	1.30114e-014	7.95974e-015	2.42918e-015	1.05012e-014	-1.00587e-015	2.82782e-015	3.06392e-015	1.8862e-015	3.27282e-015
-1.937e-015	6.29119e-015	5.82454e-016	-7.45299e-015	-2.29412e-015	1.5451e-014	6.83051e-015	1.20507e-014	9.3565e-015	9.94328e-015	2.30348e-015	-1.31068e-017	1.34191e-015	1.41394e-015	-3.21643e-015	-3.28594e-015	1.30759e-014	7.81793e-015	2.61698e-015	1.04769e-014	-1.0536e-015	3.08403e-015	3.71944e-015	2.23082e-015	3.39413e-015
-1.87169e-015	6.20163e-015	6.42648e-016	-8.16264e-015	-2.92065e-015	1.4972e-014	6.64918e-015	1.19564e-014	9.27541e-015	1.01435e-014	2.42079e-015	9.95025e-017	1.52603e-015	1.4577e-015	-3.51872e-015	-3.64078e-015	1.31494e-014	7.67277e-015	2.81592e-015	1.04523e-014	-1.07985e-015	3.33675e-015	4.35403e-015	2.57552e-015	3.52384e-015
-1.78433e-015	6.1061e-015	7.09884e-016	-8.83815e-015	-3.53578e-015	1.44669e-014	6.46724e-015	1.18784e-014	9.19348e-015	1.03254e-014	2.54046e-015	1.90999e-016	1.69495e-015	1.50752e-015	-3.80772e-015	-3.97662e-015	1.32318e-014	7.52519e-015	3.02437e-015	1.04278e-014	-1.08257e-015	3.58502e-015	4.96264e-015	2.91736e-015	3.66087e-015
-1.67471e-015	6.00538e-015	7.83033e-016	-9.4748e-015	-4.13501e-015	1.3939e-014	6.28611e-015	1.18171e-014	9.11331e-015	1.04886e-014	2.6611e-015	2.61465e-016	1.84729e-015	1.56255e-015	-4.08165e-015	-4.29026e-015	1.33227e-014	7.37638e-015	3.24153e-015	1.04035e-014	-1.06084e-015	3.82721e-015	5.5408e-015	3.25395e-015	3.80427e-015
-1.54344e-015	5.89924e-015	8.60909e-016	-1.00676e-014	-4.71309e-015	1.33921e-014	6.10753e-015	1.1772e-014	9.03707e-015	1.06326e-014	2.78203e-015	3.09951e-016	1.98078e-015	1.6223e-015	-4.33972e-015	-4.57845e-015	1.34214e-014	7.22773e-015	3.46609e-015	1.03801e-014	-1.01302e-015	4.06182e-015	6.08371e-015	3.58306e-015	3.95293e-015
-1.39005e-015	5.78811e-015	9.42293e-016	-1.06118e-014	-5.2657e-015	1.28299e-014	5.93391e-015	1.17418e-014	8.96674e-015	1.07563e-014	2.90164e-015	3.36164e-016	2.09366e-015	1.6859e-015	-4.57976e-015	-4.83838e-015	1.35275e-014	7.08021e-015	3.6967e-015	1.03586e-014	-9.38596e-016	4.28754e-015	6.58709e-015	3.90185e-015	4.10569e-015
-1.21548e-015	5.67225e-015	1.02632e-015	-1.11031e-014	-5.78896e-015	1.22574e-014	5.76659e-015	1.17259e-014	8.90505e-015	1.08597e-014	3.01904e-015	3.40292e-016	2.18415e-015	1.75215e-015	-4.80004e-015	-5.06742e-015	1.36409e-014	6.93556e-015	3.93179e-015	1.03399e-014	-8.37562e-016	4.50284e-015	7.0469e-015	4.20811e-015	4.26193e-015
-1.02066e-015	5.55194e-015	1.11159e-015	-1.15364e-014	-6.27793e-015	1.16794e-014	5.60794e-015	1.17239e-014	8.85437e-015	1.09425e-014	3.13322e-015	3.23482e-016	2.25067e-015	1.81993e-015	-4.99888e-015	-5.26341e-015	1.37612e-014	6.79536e-015	4.16931e-015	1.0324e-014	-7.10208e-016	4.70672e-015	7.45967e-015	4.49994e-015	4.42061e-015
-8.07322e-016	5.42705e-015	1.19664e-015	-1.19079e-014	-6.7285e-015	1.11013e-014	5.46022e-015	1.17346e-014	8.81684e-015	1.10047e-014	3.24287e-015	2.87175e-016	2.2923e-015	1.88847e-015	-5.17418e-015	-5.42446e-015	1.38885e-014	6.66188e-015	4.40865e-015	1.03125e-014	-5.5695e-016	4.89839e-015	7.82262e-015	4.77521e-015	4.58054e-015
-5.7726e-016	5.29812e-015	1.28041e-015	-1.2215e-014	-7.13697e-015	1.05284e-014	5.32601e-015	1.17574e-014	8.79385e-015	1.10467e-014	3.34682e-015	2.32019e-016	2.30763e-015	1.95701e-015	-5.3242e-015	-5.54921e-015	1.40221e-014	6.53627e-015	4.64868e-015	1.0307e-014	-3.78381e-016	5.07657e-015	8.13267e-015	5.03166e-015	4.74025e-015
-3.32256e-016	5.16478e-015	1.36208e-015	-1.24547e-014	-7.49948e-015	9.9658e-015	5.20809e-015	1.17911e-014	8.78645e-015	1.10687e-014	3.44451e-015	1.58978e-016	2.29616e-015	2.02435e-015	-5.44744e-015	-5.6365e-015	1.41614e-014	6.41956e-015	4.88737e-015	1.03082e-014	-1.75527e-016	5.23979e-015	8.38799e-015	5.26795e-015	4.89877e-015
-7.40499e-017	5.02706e-015	1.44014e-015	-1.26245e-014	-7.81231e-015	9.41903e-015	5.10922e-015	1.18348e-014	8.7964e-015	1.10718e-014	3.53451e-015	7.03325e-017	2.25716e-015	2.08945e-015	-5.54294e-015	-5.68501e-015	1.43061e-014	6.31371e-015	5.12381e-015	1.03179e-014	5.03796e-017	5.38747e-015	8.58653e-015	5.48216e-015	5.05488e-015
1.94644e-016	4.88517e-015	1.5134e-015	-1.27228e-014	-8.07291e-015	8.89305e-015	5.03183e-015	1.18875e-014	8.82345e-015	1.10565e-014	3.61539e-015	-3.19189e-017	2.18941e-015	2.15043e-015	-5.60957e-015	-5.69417e-015	1.44559e-014	6.22065e-015	5.35694e-015	1.03377e-014	2.97662e-016	5.51868e-015	8.72761e-015	5.67326e-015	5.20719e-015
4.71006e-016	4.73937e-015	1.58119e-015	-1.27482e-014	-8.27933e-015	8.39269e-015	4.97845e-015	1.19478e-014	8.86789e-015	1.10233e-014	3.68593e-015	-1.45809e-016	2.09213e-015	2.20571e-015	-5.64626e-015	-5.6647e-015	1.46097e-014	6.14169e-015	5.58608e-015	1.03683e-014	5.64117e-016	5.63281e-015	8.81072e-015	5.84038e-015	5.35498e-015
7.52281e-016	4.58922e-015	1.6422e-015	-1.27006e-014	-8.42878e-015	7.92351e-015	4.95058e-015	1.20143e-014	8.92956e-015	1.09735e-014	3.74518e-015	-2.69526e-016	1.96479e-015	2.25365e-015	-5.65237e-015	-5.59677e-015	1.47675e-014	6.07796e-015	5.8099e-015	1.04103e-014	8.4652e-016	5.72887e-015	8.83556e-015	5.98274e-015	5.49762e-015
1.03576e-015	4.43502e-015	1.69534e-015	-1.25801e-014	-8.5191e-015	7.48978e-015	4.95068e-015	1.20867e-014	9.00743e-015	1.09082e-014	3.79273e-015	-4.01172e-016	1.80758e-015	2.29303e-015	-5.6269e-015	-5.49106e-015	1.49289e-014	6.03059e-015	6.02699e-015	1.04646e-014	1.14223e-015	5.80669e-015	8.80341e-015	6.09993e-015	5.63426e-015
1.31859e-015	4.2771e-015	1.73969e-015	-1.2388e-014	-8.55017e-015	7.09562e-015	4.97998e-015	1.21642e-014	9.10133e-015	1.08293e-014	3.82767e-015	-5.38306e-016	1.62062e-015	2.32253e-015	-5.56959e-015	-5.34887e-015	1.50929e-014	6.00093e-015	6.23682e-015	1.05326e-014	1.44858e-015	5.86635e-015	8.71536e-015	6.19211e-015	5.76458e-015
1.59738e-015	4.1158e-015	1.77407e-015	-1.21258e-014	-8.52177e-015	6.7445e-015	5.03963e-015	1.22453e-014	9.21004e-015	1.07379e-014	3.84881e-015	-6.78728e-016	1.40407e-015	2.34097e-015	-5.48026e-015	-5.17207e-015	1.5258e-014	5.98942e-015	6.43894e-015	1.06151e-014	1.76301e-015	5.90843e-015	8.57303e-015	6.25925e-015	5.88703e-015
1.86942e-015	3.95109e-015	1.79777e-015	-1.1796e-014	-8.4341e-015	6.43997e-015	5.13042e-015	1.23294e-014	9.33253e-015	1.06351e-014	3.85526e-015	-8.19649e-016	1.15781e-015	2.34695e-015	-5.36009e-015	-4.96269e-015	1.54234e-014	5.99725e-015	6.63313e-015	1.07134e-014	2.08184e-015	5.93251e-015	8.37819e-015	6.30161e-015	6.00084e-015
2.13134e-015	3.78314e-015	1.8106e-015	-1.14025e-014	-8.28782e-015	6.1841e-015	5.25306e-015	1.24154e-014	9.46726e-015	1.05223e-014	3.84692e-015	-9.58954e-016	8.82554e-016	2.33962e-015	-5.20885e-015	-4.72277e-015	1.55885e-014	6.02489e-015	6.81888e-015	1.08276e-014	2.40166e-015	5.93891e-015	8.13377e-015	6.31992e-015	6.1052e-015
2.38103e-015	3.61232e-015	1.81186e-015	-1.09496e-014	-8.08477e-015	5.97879e-015	5.40784e-015	1.2503e-014	9.61266e-015	1.04004e-014	3.82337e-015	-1.09436e-015	5.78971e-016	2.31843e-015	-5.02755e-015	-4.45473e-015	1.57527e-014	6.07233e-015	6.9957e-015	1.09582e-014	2.71835e-015	5.92843e-015	7.8426e-015	6.31461e-015	6.19958e-015
2.61567e-015	3.43828e-015	1.80102e-015	-1.04417e-014	-7.82712e-015	5.82473e-015	5.59362e-015	1.25911e-014	9.76622e-015	1.02712e-014	3.78414e-015	-1.22434e-015	2.48142e-016	2.28287e-015	-4.81738e-015	-4.16226e-015	1.59153e-014	6.13905e-015	7.16299e-015	1.11058e-014	3.02778e-015	5.90221e-015	7.50888e-015	6.28639e-015	6.28334e-015
2.83355e-015	3.26236e-015	1.77808e-015	-9.8839e-015	-7.51733e-015	5.72185e-015	5.8097e-015	1.26793e-014	9.92616e-015	1.01358e-014	3.72918e-015	-1.34674e-015	-1.08979e-016	2.23251e-015	-4.58009e-015	-3.84855e-015	1.6075e-014	6.22446e-015	7.32075e-015	1.12712e-014	3.32664e-015	5.86097e-015	7.13606e-015	6.23699e-015	6.35575e-015
3.03117e-015	3.08487e-015	1.74271e-015	-9.2821e-015	-7.15925e-015	5.66964e-015	6.05406e-015	1.27658e-014	1.00899e-014	9.99495e-015	3.65851e-015	-1.45891e-015	-4.90752e-016	2.16672e-015	-4.31693e-015	-3.51679e-015	1.623e-014	6.32845e-015	7.46894e-015	1.14545e-014	3.61155e-015	5.80575e-015	6.72844e-015	6.16879e-015	6.41663e-015
3.20697e-015	2.90603e-015	1.69455e-015	-8.6432e-015	-6.75703e-015	5.66703e-015	6.3246e-015	1.28501e-014	1.02549e-014	9.84922e-015	3.5718e-015	-1.55939e-015	-8.95631e-016	2.08553e-015	-4.03077e-015	-3.17037e-015	1.63788e-014	6.44968e-015	7.60749e-015	1.16546e-014	3.87887e-015	5.7383e-015	6.29026e-015	6.08297e-015	6.46527e-015
3.35965e-015	2.72672e-015	1.63403e-015	-7.97386e-015	-6.31499e-015	5.71186e-015	6.61889e-015	1.29314e-014	1.04184e-014	9.69932e-015	3.46874e-015	-1.64741e-015	-1.32214e-015	1.98884e-015	-3.72371e-015	-2.81359e-015	1.65197e-014	6.58667e-015	7.73659e-015	1.18707e-014	4.1258e-015	5.66021e-015	5.82681e-015	5.98068e-015	6.50124e-015
3.48756e-015	2.54767e-015	1.56116e-015	-7.28168e-015	-5.83818e-015	5.80169e-015	6.93346e-015	1.30087e-014	1.05777e-014	9.54583e-015	3.34971e-015	-1.72193e-015	-1.76907e-015	1.87673e-015	-3.3988e-015	-2.44997e-015	1.66518e-014	6.73811e-015	7.85578e-015	1.21027e-014	4.34894e-015	5.57318e-015	5.34324e-015	5.86355e-015	6.5248e-015
3.58927e-015	2.37055e-015	1.47643e-015	-6.57498e-015	-5.33228e-015	5.93345e-015	7.2649e-015	1.30808e-014	1.07314e-014	9.39001e-015	3.2151e-015	-1.7826e-015	-2.23417e-015	1.75005e-015	-3.0586e-015	-2.08361e-015	1.67734e-014	6.90177e-015	7.96522e-015	1.23497e-014	4.54528e-015	5.479e-015	4.84462e-015	5.73401e-015	6.53507e-015
3.66382e-015	2.19609e-015	1.38066e-015	-5.86174e-015	-4.80265e-015	6.10307e-015	7.60926e-015	1.31475e-014	1.08766e-014	9.23259e-015	3.06575e-015	-1.82854e-015	-2.7152e-015	1.60876e-015	-2.70649e-015	-1.71828e-015	1.68827e-014	7.07625e-015	8.06503e-015	1.261e-014	4.71193e-015	5.37935e-015	4.3361e-015	5.59402e-015	6.53174e-015
3.71067e-015	2.02531e-015	1.27397e-015	-5.15052e-015	-4.25539e-015	6.30571e-015	7.96223e-015	1.32073e-014	1.10109e-014	9.07366e-015	2.90216e-015	-1.8585e-015	-3.20958e-015	1.45369e-015	-2.34621e-015	-1.35805e-015	1.69782e-014	7.25889e-015	8.15455e-015	1.28827e-014	4.84673e-015	5.2756e-015	3.82282e-015	5.44604e-015	6.51476e-015
3.73071e-015	1.85941e-015	1.15617e-015	-4.44967e-015	-3.69764e-015	6.53628e-015	8.31945e-015	1.32594e-014	1.11319e-014	8.91395e-015	2.72498e-015	-1.8725e-015	-3.71478e-015	1.28611e-015	-1.98136e-015	-1.00674e-015	1.70585e-014	7.44667e-015	8.23377e-015	1.31661e-014	4.94738e-015	5.16894e-015	3.3104e-015	5.29171e-015	6.48462e-015
3.72355e-015	1.69936e-015	1.02823e-015	-3.76776e-015	-3.13529e-015	6.78882e-015	8.67614e-015	1.33027e-014	1.12376e-014	8.75334e-015	2.53519e-015	-1.8713e-015	-4.22838e-015	1.10741e-015	-1.61547e-015	-6.68115e-016	1.71226e-014	7.63724e-015	8.30263e-015	1.34579e-014	5.01238e-015	5.06188e-015	2.80403e-015	5.13315e-015	6.44121e-015
3.68971e-015	1.54643e-015	8.91341e-016	-3.11337e-015	-2.57513e-015	7.05753e-015	9.02731e-015	1.33359e-014	1.13257e-014	8.59248e-015	2.33393e-015	-1.85498e-015	-4.74815e-015	9.18847e-016	-1.25275e-015	-3.45122e-016	1.71688e-014	7.82742e-015	8.3616e-015	1.37555e-014	5.04051e-015	4.95632e-015	2.30861e-015	4.97206e-015	6.38432e-015
3.6308e-015	1.40207e-015	7.46462e-016	-2.49415e-015	-2.02357e-015	7.33565e-015	9.36757e-015	1.33579e-014	1.13945e-014	8.43161e-015	2.12175e-015	-1.82434e-015	-5.27124e-015	7.21636e-016	-8.97727e-016	-4.06517e-017	1.71964e-014	8.01463e-015	8.41016e-015	1.40564e-014	5.03144e-015	4.85432e-015	1.82907e-015	4.8107e-015	6.31436e-015
3.54795e-015	1.26735e-015	5.94591e-016	-1.91809e-015	-1.4874e-015	7.617e-015	9.6911e-015	1.33674e-014	1.14423e-014	8.2709e-015	1.89929e-015	-1.78073e-015	-5.79456e-015	5.18345e-016	-5.54215e-016	2.42416e-016	1.72043e-014	8.19591e-015	8.44776e-015	1.43587e-014	4.98475e-015	4.7574e-015	1.37012e-015	4.65051e-015	6.23179e-015
3.44223e-015	1.14381e-015	4.3656e-016	-1.39268e-015	-9.72926e-016	7.89594e-015	9.99267e-015	1.33634e-014	1.14674e-014	8.11065e-015	1.66772e-015	-1.72452e-015	-6.31544e-015	3.10783e-016	-2.26401e-016	5.01581e-016	1.7191e-014	8.36896e-015	8.47504e-015	1.466e-014	4.90036e-015	4.66728e-015	9.36341e-016	4.49349e-015	6.13663e-015
3.31544e-015	1.03211e-015	2.73502e-016	-9.25234e-016	-4.86577e-016	8.16439e-015	1.02665e-014	1.3345e-014	1.14692e-014	7.95105e-015	1.42878e-015	-1.65627e-015	-6.83188e-015	1.00934e-016	8.25573e-017	7.34304e-016	1.71558e-014	8.53093e-015	8.4918e-015	1.4958e-014	4.77849e-015	4.58512e-015	5.31564e-016	4.34134e-015	6.0294e-015
3.17003e-015	9.33405e-016	1.0668e-016	-5.22724e-016	-3.42954e-017	8.41626e-015	1.05077e-014	1.33111e-014	1.14476e-014	7.79258e-015	1.18366e-015	-1.5769e-015	-7.34086e-015	-1.09221e-016	3.68553e-016	9.38732e-016	1.70992e-014	8.67851e-015	8.49773e-015	1.52494e-014	4.6202e-015	4.51309e-015	1.59295e-016	4.19522e-015	5.91017e-015
3.00856e-015	8.4901e-016	-6.2654e-017	-1.91015e-016	3.77897e-016	8.64516e-015	1.07115e-014	1.326e-014	1.14014e-014	7.63503e-015	9.33429e-016	-1.48806e-015	-7.83946e-015	-3.17102e-016	6.28185e-016	1.11326e-015	1.70209e-014	8.80921e-015	8.49245e-015	1.55318e-014	4.42692e-015	4.45235e-015	-1.77152e-016	4.05659e-015	5.77965e-015
2.83433e-015	7.80367e-016	-2.33226e-016	6.4579e-017	7.44993e-016	8.84574e-015	1.08731e-014	1.31907e-014	1.13307e-014	7.47925e-015	6.79456e-016	-1.39143e-015	-8.32537e-015	-5.20871e-016	8.57761e-016	1.25669e-015	1.69202e-014	8.92056e-015	8.47527e-015	1.58021e-014	4.20098e-015	4.40355e-015	-4.74541e-016	3.92639e-015	5.63904e-015
2.65035e-015	7.27785e-016	-4.03374e-016	2.39957e-016	1.06246e-015	9.01223e-015	1.0988e-014	1.31023e-014	1.12357e-014	7.32546e-015	4.22884e-016	-1.28846e-015	-8.79583e-015	-7.18363e-016	1.05407e-015	1.36885e-015	1.67966e-014	9.00995e-015	8.44613e-015	1.60581e-014	3.94414e-015	4.36777e-015	-7.30572e-016	3.80569e-015	5.48891e-015
2.45941e-015	6.92372e-016	-5.72396e-016	3.31101e-016	1.32553e-015	9.13923e-015	1.10516e-014	1.29939e-014	1.11159e-014	7.17384e-015	1.65013e-016	-1.18137e-015	-9.24853e-015	-9.07699e-016	1.21414e-015	1.44931e-015	1.66503e-014	9.07562e-015	8.40585e-015	1.62968e-014	3.65896e-015	4.34606e-015	-9.43296e-016	3.69502e-015	5.33009e-015
2.26419e-015	6.74417e-016	-7.38817e-016	3.35111e-016	1.53077e-015	9.22196e-015	1.10604e-014	1.28646e-014	1.0972e-014	7.02497e-015	-9.22301e-017	-1.07143e-015	-9.68119e-015	-1.0864e-015	1.3355e-015	1.49788e-015	1.64826e-014	9.1157e-015	8.35376e-015	1.65154e-014	3.34784e-015	4.33889e-015	-1.11124e-015	3.59494e-015	5.16419e-015
2.06744e-015	6.75346e-016	-9.01771e-016	2.49889e-016	1.67458e-015	9.25629e-015	1.10118e-014	1.27138e-014	1.0805e-014	6.87855e-015	-3.48028e-016	-9.59925e-016	-1.00916e-014	-1.25261e-015	1.41607e-015	1.51452e-015	1.6294e-014	9.12874e-015	8.29005e-015	1.6712e-014	3.01421e-015	4.34666e-015	-1.23354e-015	3.50578e-015	4.99258e-015
1.8722e-015	6.95373e-016	-1.06035e-015	7.47469e-017	1.75484e-015	9.23856e-015	1.09039e-014	1.2541e-014	1.06157e-014	6.73435e-015	-6.00926e-016	-8.49063e-016	-1.04773e-014	-1.40475e-015	1.45423e-015	1.50028e-015	1.60852e-014	9.11369e-015	8.21496e-015	1.68843e-014	2.66148e-015	4.36979e-015	-1.30937e-015	3.4276e-015	4.81686e-015
1.68192e-015	7.35157e-016	-1.2132e-015	-1.90553e-016	1.76952e-015	9.16663e-015	1.0735e-014	1.23462e-014	1.04061e-014	6.59363e-015	-8.49692e-016	-7.40897e-016	-1.08364e-014	-1.54126e-015	1.44814e-015	1.4562e-015	1.58577e-014	9.06961e-015	8.12795e-015	1.703e-014	2.29304e-015	4.40822e-015	-1.33865e-015	3.36064e-015	4.63835e-015
1.49961e-015	7.93929e-016	-1.3594e-015	-5.45324e-016	1.71786e-015	9.03907e-015	1.05036e-014	1.213e-014	1.01779e-014	6.45703e-015	-1.0936e-015	-6.37013e-016	-1.11678e-014	-1.65987e-015	1.39629e-015	1.38424e-015	1.56129e-014	8.99608e-015	8.02953e-015	1.71477e-014	1.91183e-015	4.46116e-015	-1.32167e-015	3.30457e-015	4.45844e-015
1.32866e-015	8.71305e-016	-1.49808e-015	-9.87748e-016	1.59984e-015	8.85458e-015	1.02098e-014	1.18914e-014	9.93267e-015	6.32577e-015	-1.33145e-015	-5.38473e-016	-1.14694e-014	-1.75893e-015	1.29876e-015	1.28608e-015	1.53524e-014	8.89296e-015	7.91959e-015	1.7236e-014	1.52204e-015	4.52857e-015	-1.2593e-015	3.25837e-015	4.27865e-015
1.17181e-015	9.6717e-016	-1.62801e-015	-1.51484e-015	1.41507e-015	8.61326e-015	9.85378e-015	1.16309e-014	9.67262e-015	6.20108e-015	-1.56241e-015	-4.46843e-016	-1.17397e-014	-1.8377e-015	1.15573e-015	1.16399e-015	1.50789e-014	8.76078e-015	7.79864e-015	1.72938e-014	1.12703e-015	4.60998e-015	-1.15305e-015	3.22185e-015	4.10066e-015
1.03074e-015	1.0808e-015	-1.74856e-015	-2.12254e-015	1.16522e-015	8.31608e-015	9.43663e-015	1.13489e-014	9.3998e-015	6.08378e-015	-1.78421e-015	-3.6369e-016	-1.19777e-014	-1.89521e-015	9.67283e-016	1.02016e-015	1.47943e-014	8.60054e-015	7.66774e-015	1.73203e-014	7.30189e-016	4.70372e-015	-1.00477e-015	3.19502e-015	3.92618e-015
9.07604e-016	1.21143e-015	-1.85891e-015	-2.80635e-015	8.52135e-016	7.96478e-015	8.95995e-015	1.10463e-014	9.11612e-015	5.97441e-015	-1.99654e-015	-2.91006e-016	-1.21827e-014	-1.9306e-015	7.34248e-016	8.56941e-016	1.45013e-014	8.4136e-015	7.52799e-015	1.73145e-014	3.35061e-016	4.8088e-015	-8.16115e-016	3.17646e-015	3.75695e-015
8.04372e-016	1.35783e-015	-1.95864e-015	-3.56053e-015	4.77931e-016	7.56229e-015	8.42654e-015	1.07234e-014	8.82408e-015	5.87403e-015	-2.19913e-015	-2.29204e-016	-1.23536e-014	-1.9436e-015	4.58396e-016	6.77424e-016	1.42023e-014	8.20152e-015	7.37994e-015	1.72768e-014	-5.40391e-017	4.92404e-015	-5.8981e-016	3.1652e-015	3.59511e-015
7.22165e-016	1.51886e-015	-2.04697e-015	-4.37875e-015	4.55591e-017	7.11137e-015	7.83944e-015	1.03811e-014	8.52609e-015	5.78326e-015	-2.39065e-015	-1.78411e-016	-1.24901e-014	-1.93377e-015	1.4196e-016	4.84323e-016	1.38993e-014	7.96632e-015	7.22405e-015	1.72069e-014	-4.33791e-016	5.04842e-015	-3.28274e-016	3.16034e-015	3.44177e-015
6.62127e-016	1.69337e-015	-2.123e-015	-5.25415e-015	-4.41489e-016	6.61627e-015	7.20241e-015	1.00216e-014	8.2246e-015	5.70302e-015	-2.5714e-015	-1.3909e-016	-1.25917e-014	-1.90093e-015	-2.12842e-016	2.80454e-016	1.35952e-014	7.70986e-015	7.06174e-015	1.71055e-014	-8.01106e-016	5.17981e-015	-3.52335e-017	3.16096e-015	3.29909e-015
6.25308e-016	1.8792e-015	-2.18646e-015	-6.17878e-015	-9.78989e-016	6.08195e-015	6.5202e-015	9.64625e-015	7.92219e-015	5.63448e-015	-2.74057e-015	-1.1227e-016	-1.26581e-014	-1.84568e-015	-6.03551e-016	6.89115e-017	1.3293e-014	7.43448e-015	6.89462e-015	1.69738e-014	-1.15237e-015	5.31697e-015	2.85922e-016	3.166e-015	3.1687e-015
6.11585e-016	2.07473e-015	-2.23711e-015	-7.14463e-015	-1.56174e-015	5.51383e-015	5.79798e-015	9.25756e-015	7.62088e-015	5.57812e-015	-2.89741e-015	-9.91835e-017	-1.26894e-014	-1.76849e-015	-1.02691e-015	-1.47249e-016	1.29952e-014	7.14332e-015	6.72358e-015	1.68129e-014	-1.48443e-015	5.45759e-015	6.31664e-016	3.1741e-015	3.05218e-015
6.21162e-016	2.27823e-015	-2.27452e-015	-8.14257e-015	-2.18483e-015	4.9179e-015	5.04138e-015	8.85803e-015	7.32417e-015	5.53496e-015	-3.04156e-015	-9.98242e-017	-1.26863e-014	-1.66986e-015	-1.47927e-015	-3.65675e-016	1.27049e-014	6.8395e-015	6.55007e-015	1.66237e-014	-1.79513e-015	5.60054e-015	9.98711e-016	3.18391e-015	2.95109e-015
6.54127e-016	2.48767e-015	-2.29855e-015	-9.16368e-015	-2.84242e-015	4.30106e-015	4.25624e-015	8.44991e-015	7.03445e-015	5.50601e-015	-3.1729e-015	-1.13757e-016	-1.26492e-014	-1.55057e-015	-1.95679e-015	-5.83516e-016	1.24254e-014	6.52623e-015	6.37524e-015	1.64085e-014	-2.08221e-015	5.74386e-015	1.38346e-015	3.19437e-015	2.86668e-015
7.10134e-016	2.70103e-015	-2.30884e-015	-1.01991e-014	-3.52883e-015	3.66968e-015	3.44874e-015	8.03573e-015	6.754e-015	5.49084e-015	-3.29063e-015	-1.40664e-016	-1.2578e-014	-1.41163e-015	-2.45576e-015	-7.97543e-016	1.21587e-014	6.20702e-015	6.20085e-015	1.61694e-014	-2.34397e-015	5.88534e-015	1.7823e-015	3.2045e-015	2.80055e-015
7.88162e-016	2.9158e-015	-2.30577e-015	-1.12401e-014	-4.23816e-015	3.03042e-015	2.62564e-015	7.61833e-015	6.48483e-015	5.48976e-015	-3.39463e-015	-1.8006e-016	-1.24741e-014	-1.25423e-015	-2.97152e-015	-1.00556e-015	1.19075e-014	5.88514e-015	6.02947e-015	1.59084e-014	-2.57852e-015	6.02246e-015	2.19142e-015	3.21309e-015	2.75357e-015
8.87176e-016	3.12986e-015	-2.28873e-015	-1.22775e-014	-4.96412e-015	2.39082e-015	1.79378e-015	7.20068e-015	6.22898e-015	5.50319e-015	-3.48467e-015	-2.31253e-016	-1.23389e-014	-1.07988e-015	-3.49936e-015	-1.20486e-015	1.16744e-014	5.56431e-015	5.8627e-015	1.56285e-014	-2.78507e-015	6.15368e-015	2.60663e-015	3.21891e-015	2.72689e-015
1.00485e-015	3.34138e-015	-2.25752e-015	-1.33018e-014	-5.70022e-015	1.75817e-015	9.60511e-016	6.7855e-015	5.98815e-015	5.53165e-015	-3.56078e-015	-2.94263e-016	-1.21734e-014	-8.90503e-016	-4.03475e-015	-1.39409e-015	1.14615e-014	5.24766e-015	5.70252e-015	1.53327e-014	-2.96202e-015	6.27795e-015	3.02416e-015	3.22129e-015	2.72128e-015
1.13975e-015	3.54725e-015	-2.21213e-015	-1.43047e-014	-6.441e-015	1.13977e-015	1.32168e-016	6.37598e-015	5.7641e-015	5.57544e-015	-3.62261e-015	-3.68139e-016	-1.19786e-014	-6.87974e-016	-4.57309e-015	-1.57125e-015	1.12714e-014	4.93888e-015	5.55132e-015	1.50235e-014	-3.10864e-015	6.39366e-015	3.44024e-015	3.22e-015	2.73809e-015
1.28977e-015	3.74501e-015	-2.15247e-015	-1.52777e-014	-7.18049e-015	5.42168e-016	-6.84316e-016	5.9754e-015	5.55876e-015	5.63396e-015	-3.66983e-015	-4.51127e-016	-1.17568e-014	-4.74414e-016	-5.10953e-015	-1.7352e-015	1.11059e-014	4.64147e-015	5.41152e-015	1.4704e-014	-3.22509e-015	6.49841e-015	3.8515e-015	3.21376e-015	2.77749e-015
1.45241e-015	3.93302e-015	-2.07892e-015	-1.6213e-014	-7.91218e-015	-2.77192e-017	-1.48303e-015	5.58709e-015	5.37339e-015	5.70687e-015	-3.70278e-015	-5.41297e-016	-1.15091e-014	-2.52191e-016	-5.63938e-015	-1.88434e-015	1.09659e-014	4.35819e-015	5.28525e-015	1.43769e-014	-3.31094e-015	6.59061e-015	4.25422e-015	3.20259e-015	2.83951e-015
1.62495e-015	4.10959e-015	-1.99139e-015	-1.71034e-014	-8.63062e-015	-5.6366e-016	-2.25758e-015	5.21405e-015	5.20946e-015	5.79382e-015	-3.72189e-015	-6.3828e-016	-1.12369e-014	-2.31974e-017	-6.15884e-015	-2.01809e-015	1.08526e-014	4.09158e-015	5.17393e-015	1.40456e-014	-3.36806e-015	6.66873e-015	4.6444e-015	3.18562e-015	2.92399e-015
1.80521e-015	4.27323e-015	-1.88939e-015	-1.79417e-014	-9.33014e-015	-1.06032e-015	-3.00201e-015	4.85847e-015	5.06776e-015	5.89383e-015	-3.7268e-015	-7.4041e-016	-1.09424e-014	2.10158e-016	-6.66338e-015	-2.13621e-015	1.07674e-014	3.84478e-015	5.07913e-015	1.37128e-014	-3.39608e-015	6.73106e-015	5.01938e-015	3.16231e-015	3.03086e-015
1.99065e-015	4.42222e-015	-1.7739e-015	-1.87227e-014	-1.00057e-014	-1.51176e-015	-3.71072e-015	4.52305e-015	4.94908e-015	6.00535e-015	-3.71745e-015	-8.46082e-016	-1.06265e-014	4.45771e-016	-7.14903e-015	-2.23882e-015	1.07113e-014	3.61967e-015	5.00342e-015	1.3382e-014	-3.3964e-015	6.77676e-015	5.37692e-015	3.1326e-015	3.15934e-015
2.17851e-015	4.55504e-015	-1.64487e-015	-1.94408e-014	-1.06526e-014	-1.91392e-015	-4.37888e-015	4.21003e-015	4.85368e-015	6.12746e-015	-3.69458e-015	-9.53739e-016	-1.02912e-014	6.81324e-016	-7.61245e-015	-2.32588e-015	1.06843e-014	3.41842e-015	4.94832e-015	1.30559e-014	-3.37034e-015	6.80497e-015	5.71373e-015	3.09628e-015	3.30861e-015
2.36641e-015	4.67056e-015	-1.50182e-015	-2.00913e-014	-1.12673e-014	-2.26351e-015	-5.00206e-015	3.92127e-015	4.78176e-015	6.25894e-015	-3.65826e-015	-1.0623e-015	-9.93803e-015	9.15034e-016	-8.04979e-015	-2.39788e-015	1.06862e-014	3.24367e-015	4.91524e-015	1.27372e-014	-3.31966e-015	6.81511e-015	6.02686e-015	3.05376e-015	3.4777e-015
2.55176e-015	4.76822e-015	-1.34468e-015	-2.06711e-014	-1.18463e-014	-2.55758e-015	-5.57631e-015	3.65879e-015	4.73363e-015	6.398e-015	-3.60867e-015	-1.16951e-015	-9.56908e-015	1.14492e-015	-8.45825e-015	-2.4561e-015	1.07164e-014	3.09596e-015	4.90496e-015	1.2429e-014	-3.24603e-015	6.80692e-015	6.31456e-015	3.00473e-015	3.66569e-015
2.73204e-015	4.8474e-015	-1.17377e-015	-2.11778e-014	-1.23863e-014	-2.79385e-015	-6.09819e-015	3.42382e-015	4.70856e-015	6.54328e-015	-3.54624e-015	-1.2738e-015	-9.18625e-015	1.36909e-015	-8.83494e-015	-2.50117e-015	1.07742e-014	2.97579e-015	4.91841e-015	1.21338e-014	-3.15172e-015	6.77941e-015	6.57513e-015	2.94914e-015	3.8705e-015
2.90503e-015	4.9076e-015	-9.89836e-016	-2.16103e-014	-1.28849e-014	-2.97119e-015	-6.5654e-015	3.21797e-015	4.70628e-015	6.69307e-015	-3.47158e-015	-1.37317e-015	-8.79073e-015	1.58567e-015	-9.17759e-015	-2.53448e-015	1.08581e-014	2.88413e-015	4.95676e-015	1.18544e-014	-3.03886e-015	6.73351e-015	6.80625e-015	2.88702e-015	4.09085e-015
3.06803e-015	4.94905e-015	-7.9227e-016	-2.19677e-014	-1.33402e-014	-3.08866e-015	-6.97607e-015	3.04232e-015	4.72563e-015	6.84473e-015	-3.38543e-015	-1.46558e-015	-8.38494e-015	1.79267e-015	-9.48449e-015	-2.55792e-015	1.09671e-014	2.82032e-015	5.01986e-015	1.1593e-014	-2.90986e-015	6.66913e-015	7.00667e-015	2.81895e-015	4.3252e-015
3.21881e-015	4.97137e-015	-5.8118e-016	-2.22506e-014	-1.37513e-014	-3.14632e-015	-7.32908e-015	2.89695e-015	4.7656e-015	6.99523e-015	-3.28794e-015	-1.54929e-015	-7.97081e-015	1.98872e-015	-9.75428e-015	-2.57269e-015	1.10995e-014	2.7845e-015	5.10876e-015	1.13515e-014	-2.76705e-015	6.58643e-015	7.1758e-015	2.74515e-015	4.57157e-015
3.35624e-015	4.97429e-015	-3.57287e-016	-2.24606e-014	-1.4118e-014	-3.14662e-015	-7.62438e-015	2.78198e-015	4.82496e-015	7.14266e-015	-3.179e-015	-1.62256e-015	-7.54982e-015	2.17272e-015	-9.98672e-015	-2.58083e-015	1.12525e-014	2.77605e-015	5.22392e-015	1.11308e-014	-2.61367e-015	6.48634e-015	7.31312e-015	2.66667e-015	4.82696e-015
3.4791e-015	4.95903e-015	-1.20234e-016	-2.25999e-014	-1.44403e-014	-3.09131e-015	-7.86273e-015	2.69705e-015	4.90192e-015	7.28531e-015	-3.06003e-015	-1.68426e-015	-7.12346e-015	2.34318e-015	-1.01819e-014	-2.58452e-015	1.14239e-014	2.79382e-015	5.36501e-015	1.09322e-014	-2.45248e-015	6.36938e-015	7.41754e-015	2.58427e-015	5.08867e-015
3.58568e-015	4.92666e-015	1.30109e-016	-2.26713e-014	-1.47188e-014	-2.98386e-015	-8.04473e-015	2.64148e-015	4.99539e-015	7.42106e-015	-2.93186e-015	-1.73319e-015	-6.69312e-015	2.49959e-015	-1.03397e-014	-2.58621e-015	1.16111e-014	2.83613e-015	5.53099e-015	1.07565e-014	-2.28561e-015	6.237e-015	7.48845e-015	2.49849e-015	5.35479e-015
3.67503e-015	4.87881e-015	3.9336e-016	-2.2679e-014	-1.49546e-014	-2.82736e-015	-8.17243e-015	2.61475e-015	5.10373e-015	7.54715e-015	-2.79523e-015	-1.76757e-015	-6.26064e-015	2.64114e-015	-1.04616e-014	-2.58767e-015	1.18114e-014	2.90145e-015	5.72124e-015	1.06039e-014	-2.11539e-015	6.0905e-015	7.52583e-015	2.4098e-015	5.62293e-015
3.74638e-015	4.81719e-015	6.69436e-016	-2.26276e-014	-1.51488e-014	-2.626e-015	-8.24811e-015	2.61563e-015	5.22521e-015	7.66146e-015	-2.65068e-015	-1.78624e-015	-5.82785e-015	2.76693e-015	-1.05482e-014	-2.59078e-015	1.20219e-014	2.98715e-015	5.93476e-015	1.04754e-014	-1.9444e-015	5.93095e-015	7.52997e-015	2.31901e-015	5.89092e-015
3.79926e-015	4.74349e-015	9.5837e-016	-2.25226e-014	-1.53036e-014	-2.38508e-015	-8.27548e-015	2.6421e-015	5.35768e-015	7.76176e-015	-2.49856e-015	-1.78838e-015	-5.39609e-015	2.87689e-015	-1.06015e-014	-2.59765e-015	1.224e-014	3.09061e-015	6.16935e-015	1.03711e-014	-1.77492e-015	5.76014e-015	7.50168e-015	2.22721e-015	6.15592e-015
3.83364e-015	4.65955e-015	1.25966e-015	-2.237e-014	-1.54217e-014	-2.11014e-015	-8.25766e-015	2.6924e-015	5.49893e-015	7.84679e-015	-2.33979e-015	-1.77309e-015	-4.96651e-015	2.97102e-015	-1.06237e-014	-2.6106e-015	1.24618e-014	3.20972e-015	6.42309e-015	1.02907e-014	-1.60928e-015	5.57905e-015	7.44156e-015	2.13504e-015	6.41548e-015
3.84989e-015	4.56803e-015	1.5726e-015	-2.21768e-014	-1.55062e-014	-1.8066e-015	-8.19844e-015	2.76389e-015	5.64685e-015	7.91411e-015	-2.17531e-015	-1.73878e-015	-4.54006e-015	3.04919e-015	-1.06173e-014	-2.63168e-015	1.26843e-014	3.34146e-015	6.69363e-015	1.02337e-014	-1.44959e-015	5.3897e-015	7.3512e-015	2.04344e-015	6.66702e-015
3.84895e-015	4.4716e-015	1.89687e-015	-2.19494e-014	-1.55603e-014	-1.48082e-015	-8.10242e-015	2.85398e-015	5.79939e-015	7.96186e-015	-2.00588e-015	-1.68507e-015	-4.1173e-015	3.11167e-015	-1.05849e-014	-2.66229e-015	1.29044e-014	3.48328e-015	6.97855e-015	1.01999e-014	-1.29752e-015	5.19444e-015	7.2317e-015	1.95331e-015	6.90833e-015
3.83167e-015	4.37239e-015	2.23216e-015	-2.16944e-014	-1.55878e-014	-1.13916e-015	-7.97439e-015	2.96008e-015	5.95388e-015	7.98877e-015	-1.83251e-015	-1.61165e-015	-3.69967e-015	3.15939e-015	-1.05301e-014	-2.70422e-015	1.31191e-014	3.63236e-015	7.27553e-015	1.01882e-014	-1.15452e-015	4.99514e-015	7.08465e-015	1.86524e-015	7.13749e-015
3.79891e-015	4.27309e-015	2.57815e-015	-2.14193e-014	-1.55919e-014	-7.88464e-016	-7.8194e-015	3.07892e-015	6.10823e-015	7.99376e-015	-1.65626e-015	-1.51803e-015	-3.28884e-015	3.19311e-015	-1.04561e-014	-2.75864e-015	1.33252e-014	3.78568e-015	7.58165e-015	1.01979e-014	-1.02301e-015	4.79472e-015	6.91226e-015	1.78017e-015	7.3527e-015
3.75186e-015	4.17656e-015	2.93362e-015	-2.11313e-014	-1.55761e-014	-4.35256e-016	-7.6422e-015	3.20791e-015	6.26067e-015	7.97593e-015	-1.4774e-015	-1.40429e-015	-2.88587e-015	3.21417e-015	-1.03663e-014	-2.82662e-015	1.35195e-014	3.93993e-015	7.89333e-015	1.02277e-014	-9.03731e-016	4.59517e-015	6.71608e-015	1.69846e-015	7.55132e-015
3.69243e-015	4.08596e-015	3.29764e-015	-2.0837e-014	-1.55444e-014	-8.5897e-017	-7.44767e-015	3.3439e-015	6.40948e-015	7.93432e-015	-1.29705e-015	-1.27064e-015	-2.49162e-015	3.22302e-015	-1.02646e-014	-2.90842e-015	1.36994e-014	4.09263e-015	8.20736e-015	1.02761e-014	-7.97373e-016	4.3985e-015	6.49711e-015	1.62141e-015	7.73218e-015
3.623e-015	4.00325e-015	3.66932e-015	-2.05432e-014	-1.55002e-014	2.53454e-016	-7.24048e-015	3.48353e-015	6.55301e-015	7.8684e-015	-1.11628e-015	-1.11818e-015	-2.10729e-015	3.22108e-015	-1.01545e-014	-3.00413e-015	1.38631e-014	4.24107e-015	8.52072e-015	1.03413e-014	-7.0464e-016	4.20707e-015	6.25769e-015	1.54962e-015	7.89432e-015
3.54545e-015	3.93094e-015	4.04691e-015	-2.02562e-014	-1.54479e-014	5.76725e-016	-7.02545e-015	3.62436e-015	6.68935e-015	7.77745e-015	-9.36201e-016	-9.46352e-016	-1.73345e-015	3.20999e-015	-1.00394e-014	-3.11353e-015	1.4008e-014	4.38333e-015	8.82955e-015	1.04224e-014	-6.25413e-016	4.02225e-015	6.00083e-015	1.48384e-015	8.03671e-015
3.46101e-015	3.87207e-015	4.42899e-015	-1.99823e-014	-1.53909e-014	8.78471e-016	-6.80744e-015	3.76382e-015	6.81657e-015	7.6615e-015	-7.57873e-016	-7.56141e-016	-1.37127e-015	3.19114e-015	-9.92264e-015	-3.23603e-015	1.41331e-014	4.51663e-015	9.13039e-015	1.05172e-014	-5.59623e-016	3.84591e-015	5.72876e-015	1.42428e-015	8.15845e-015
3.37178e-015	3.82827e-015	4.81493e-015	-1.97268e-014	-1.53328e-014	1.15415e-015	-6.591e-015	3.89927e-015	6.93381e-015	7.52148e-015	-5.82176e-016	-5.48078e-016	-1.02159e-015	3.16636e-015	-9.80836e-015	-3.37126e-015	1.42364e-014	4.63943e-015	9.4203e-015	1.06233e-014	-5.07115e-016	3.67981e-015	5.44383e-015	1.37107e-015	8.25872e-015
3.28071e-015	3.80156e-015	5.20272e-015	-1.94945e-014	-1.52768e-014	1.39933e-015	-6.3799e-015	4.02837e-015	7.03976e-015	7.35819e-015	-4.10468e-016	-3.23464e-016	-6.84802e-016	3.13674e-015	-9.69896e-015	-3.51831e-015	1.43171e-014	4.75036e-015	9.69615e-015	1.07392e-014	-4.67615e-016	3.52593e-015	5.14877e-015	1.32414e-015	8.33762e-015
3.18969e-015	3.79411e-015	5.59043e-015	-1.92894e-014	-1.52252e-014	1.61132e-015	-6.17752e-015	4.14931e-015	7.13334e-015	7.17285e-015	-2.43542e-016	-8.39613e-017	-3.61966e-016	3.10404e-015	-9.59727e-015	-3.67604e-015	1.43745e-014	4.84756e-015	9.95473e-015	1.08639e-014	-4.40245e-016	3.38658e-015	4.84591e-015	1.28414e-015	8.39487e-015
3.10087e-015	3.80821e-015	5.97621e-015	-1.91153e-014	-1.51803e-014	1.78719e-015	-5.98668e-015	4.26043e-015	7.21367e-015	6.9672e-015	-8.22658e-017	1.68896e-016	-5.36226e-017	3.07038e-015	-9.5063e-015	-3.84191e-015	1.44082e-014	4.93028e-015	1.01925e-014	1.09957e-014	-4.23889e-016	3.26272e-015	4.53772e-015	1.25133e-015	8.43101e-015
3.01674e-015	3.8451e-015	6.35808e-015	-1.89744e-014	-1.51444e-014	1.92515e-015	-5.81031e-015	4.3607e-015	7.27971e-015	6.7432e-015	7.18258e-017	4.3302e-016	2.39309e-016	3.03746e-015	-9.4281e-015	-4.01386e-015	1.44181e-014	4.99806e-015	1.04073e-014	1.11331e-014	-4.1709e-016	3.15577e-015	4.22707e-015	1.22624e-015	8.44712e-015
2.9392e-015	3.90577e-015	6.73396e-015	-1.88683e-014	-1.51192e-014	2.02405e-015	-5.65007e-015	4.44951e-015	7.33138e-015	6.50244e-015	2.17621e-016	7.07371e-016	5.16725e-016	3.00635e-015	-9.36506e-015	-4.18952e-015	1.44051e-014	5.05065e-015	1.05979e-014	1.12743e-014	-4.18529e-016	3.06726e-015	3.91652e-015	1.20902e-015	8.44437e-015
2.86984e-015	3.9908e-015	7.10204e-015	-1.8798e-014	-1.51056e-014	2.08326e-015	-5.50726e-015	4.52605e-015	7.36886e-015	6.24707e-015	3.5449e-016	9.90176e-016	7.77705e-016	2.97893e-015	-9.31866e-015	-4.36634e-015	1.43706e-014	5.08856e-015	1.07613e-014	1.14176e-014	-4.26887e-016	2.99889e-015	3.60869e-015	1.19988e-015	8.42421e-015
2.81057e-015	4.10062e-015	7.45943e-015	-1.87634e-014	-1.51054e-014	2.10343e-015	-5.38304e-015	4.58872e-015	7.39219e-015	5.98012e-015	4.81227e-016	1.2782e-015	1.02127e-015	2.95704e-015	-9.28921e-015	-4.54132e-015	1.4316e-014	5.11199e-015	1.08956e-014	1.1562e-014	-4.40411e-016	2.95084e-015	3.30639e-015	1.19847e-015	8.38763e-015
2.76283e-015	4.23563e-015	7.80457e-015	-1.87643e-014	-1.51179e-014	2.08627e-015	-5.2771e-015	4.63791e-015	7.40202e-015	5.70433e-015	5.96843e-016	1.56852e-015	1.24691e-015	2.94169e-015	-9.27737e-015	-4.71133e-015	1.42428e-014	5.122e-015	1.09996e-014	1.17065e-014	-4.56591e-016	2.92342e-015	3.01194e-015	1.20504e-015	8.3361e-015
2.7278e-015	4.39541e-015	8.13505e-015	-1.87991e-014	-1.51433e-014	2.03394e-015	-5.18833e-015	4.67466e-015	7.39923e-015	5.42304e-015	7.00115e-016	1.85931e-015	1.45449e-015	2.93412e-015	-9.28373e-015	-4.8734e-015	1.41526e-014	5.11991e-015	1.10724e-014	1.18501e-014	-4.7372e-016	2.91716e-015	2.72832e-015	1.21892e-015	8.27128e-015
2.70657e-015	4.57961e-015	8.44823e-015	-1.88655e-014	-1.51814e-014	1.94891e-015	-5.11578e-015	4.6998e-015	7.38417e-015	5.13906e-015	7.90051e-016	2.14879e-015	1.64372e-015	2.93491e-015	-9.30781e-015	-5.02395e-015	1.40485e-014	5.10719e-015	1.11137e-014	1.19923e-014	-4.8975e-016	2.93232e-015	2.45812e-015	1.23975e-015	8.19488e-015
2.69956e-015	4.7871e-015	8.74233e-015	-1.896e-014	-1.5231e-014	1.83522e-015	-5.05806e-015	4.7143e-015	7.35761e-015	4.85564e-015	8.66135e-016	2.43446e-015	1.81382e-015	2.94512e-015	-9.3485e-015	-5.16014e-015	1.39333e-014	5.08574e-015	1.11233e-014	1.2132e-014	-5.02573e-016	2.96886e-015	2.20303e-015	1.26777e-015	8.10938e-015
2.70751e-015	5.01635e-015	9.01486e-015	-1.90787e-014	-1.52904e-014	1.6974e-015	-5.01255e-015	4.71963e-015	7.32051e-015	4.5767e-015	9.27549e-016	2.71382e-015	1.96447e-015	2.96499e-015	-9.40522e-015	-5.27908e-015	1.38102e-014	5.05783e-015	1.1101e-014	1.22689e-014	-5.10786e-016	3.02629e-015	1.96583e-015	1.30213e-015	8.0177e-015
2.73081e-015	5.26563e-015	9.26341e-015	-1.92175e-014	-1.53579e-014	1.54031e-015	-4.97632e-015	4.71787e-015	7.27483e-015	4.30569e-015	9.73582e-016	2.98433e-015	2.09525e-015	2.99559e-015	-9.47555e-015	-5.37734e-015	1.3682e-014	5.02585e-015	1.1048e-014	1.24028e-014	-5.1189e-016	3.10395e-015	1.74846e-015	1.34194e-015	7.92181e-015
2.76917e-015	5.53326e-015	9.48578e-015	-1.93708e-014	-1.54313e-014	1.36922e-015	-4.94647e-015	4.71144e-015	7.22225e-015	4.04542e-015	1.0036e-015	3.24377e-015	2.20583e-015	3.03694e-015	-9.55667e-015	-5.45173e-015	1.35526e-014	4.99232e-015	1.09655e-014	1.25335e-014	-5.04107e-016	3.20166e-015	1.55343e-015	1.38663e-015	7.82435e-015
2.8229e-015	5.81707e-015	9.68001e-015	-1.95336e-014	-1.5508e-014	1.18923e-015	-4.92019e-015	4.7016e-015	7.16431e-015	3.79964e-015	1.01718e-015	3.48997e-015	2.29563e-015	3.0889e-015	-9.64641e-015	-5.49995e-015	1.34255e-014	4.95967e-015	1.08562e-014	1.26607e-014	-4.86393e-016	3.31891e-015	1.38247e-015	1.43583e-015	7.72734e-015
2.89103e-015	6.11478e-015	9.84404e-015	-1.9699e-014	-1.55853e-014	1.00689e-015	-4.89342e-015	4.6904e-015	7.10272e-015	3.57127e-015	1.01385e-015	3.72068e-015	2.36392e-015	3.15119e-015	-9.74204e-015	-5.51891e-015	1.33042e-014	4.93052e-015	1.07219e-014	1.27845e-014	-4.57043e-016	3.45413e-015	1.23664e-015	1.48898e-015	7.63295e-015
2.97262e-015	6.42327e-015	9.97598e-015	-1.98605e-014	-1.56604e-014	8.2828e-016	-4.86249e-015	4.68081e-015	7.03915e-015	3.36304e-015	9.93387e-016	3.93292e-015	2.41061e-015	3.22373e-015	-9.84037e-015	-5.50638e-015	1.31925e-014	4.90755e-015	1.05649e-014	1.29047e-014	-4.14564e-016	3.60631e-015	1.11762e-015	1.54578e-015	7.54329e-015
3.06648e-015	6.73985e-015	1.00747e-014	-2.0012e-014	-1.57299e-014	6.59313e-016	-4.82317e-015	4.67543e-015	6.97542e-015	3.17781e-015	9.55596e-016	4.12487e-015	2.43566e-015	3.30566e-015	-9.93811e-015	-5.4602e-015	1.30945e-014	4.89334e-015	1.03874e-014	1.30216e-014	-3.57605e-016	3.77459e-015	1.02672e-015	1.60517e-015	7.45999e-015
3.17098e-015	7.0615e-015	1.01388e-014	-2.01474e-014	-1.57903e-014	5.06587e-016	-4.77038e-015	4.67648e-015	6.91371e-015	3.01795e-015	9.00346e-016	4.29478e-015	2.43909e-015	3.3963e-015	-1.00313e-014	-5.37881e-015	1.3014e-014	4.89052e-015	1.01929e-014	1.31357e-014	-2.85076e-016	3.95765e-015	9.65003e-016	1.66629e-015	7.38524e-015
3.28443e-015	7.38473e-015	1.01675e-014	-2.026e-014	-1.58384e-014	3.76614e-016	-4.70017e-015	4.68643e-015	6.85557e-015	2.88548e-015	8.27508e-016	4.4405e-015	2.42144e-015	3.49445e-015	-1.01159e-014	-5.26064e-015	1.29537e-014	4.90172e-015	9.98513e-015	1.32465e-014	-1.9596e-016	4.15388e-015	9.33059e-016	1.72823e-015	7.32091e-015
3.40557e-015	7.70641e-015	1.01601e-014	-2.03434e-014	-1.58713e-014	2.75586e-016	-4.60866e-015	4.70717e-015	6.80232e-015	2.78259e-015	7.37135e-016	4.56002e-015	2.38304e-015	3.59927e-015	-1.01885e-014	-5.10517e-015	1.29171e-014	4.92922e-015	9.76778e-015	1.33548e-014	-9.02971e-017	4.36137e-015	9.31097e-016	1.79022e-015	7.26799e-015
3.53259e-015	8.02324e-015	1.01161e-014	-2.03918e-014	-1.58856e-014	2.08555e-016	-4.49218e-015	4.74073e-015	6.75567e-015	2.71082e-015	6.29327e-016	4.65247e-015	2.32371e-015	3.70989e-015	-1.0245e-014	-4.9121e-015	1.29067e-014	4.97543e-015	9.54458e-015	1.34606e-014	3.17007e-017	4.57829e-015	9.58702e-016	1.8513e-015	7.22752e-015
3.66331e-015	8.33179e-015	1.00354e-014	-2.03998e-014	-1.58784e-014	1.80049e-016	-4.34741e-015	4.78924e-015	6.71805e-015	2.67151e-015	5.04898e-016	4.71699e-015	2.24405e-015	3.82527e-015	-1.02814e-014	-4.68151e-015	1.29252e-014	5.04161e-015	9.31947e-015	1.35644e-014	1.69972e-016	4.8029e-015	1.016e-015	1.91055e-015	7.20042e-015
3.79497e-015	8.62927e-015	9.91787e-015	-2.03623e-014	-1.5847e-014	1.94552e-016	-4.17139e-015	4.85418e-015	6.69045e-015	2.6655e-015	3.6449e-016	4.75267e-015	2.14506e-015	3.94349e-015	-1.02942e-014	-4.41386e-015	1.29744e-014	5.12935e-015	9.09627e-015	1.36659e-014	3.24302e-016	5.03289e-015	1.10308e-015	1.96734e-015	7.18725e-015
3.92526e-015	8.91249e-015	9.7643e-015	-2.02745e-014	-1.57897e-014	2.56076e-016	-3.96177e-015	4.93617e-015	6.67383e-015	2.69329e-015	2.08314e-016	4.75913e-015	2.02796e-015	4.06318e-015	-1.02795e-014	-4.10957e-015	1.30561e-014	5.24004e-015	8.87852e-015	1.37656e-014	4.94361e-016	5.26706e-015	1.21927e-015	2.02057e-015	7.18832e-015
4.05158e-015	9.17829e-015	9.57597e-015	-2.0133e-014	-1.5704e-014	3.67967e-016	-3.71622e-015	5.03615e-015	6.66892e-015	2.75457e-015	3.74437e-017	4.73613e-015	1.89335e-015	4.18257e-015	-1.02346e-014	-3.77054e-015	1.31716e-014	5.37475e-015	8.67082e-015	1.38636e-014	6.78595e-016	5.50431e-015	1.36389e-015	2.06933e-015	7.20366e-015
4.17221e-015	9.42372e-015	9.35374e-015	-1.99341e-014	-1.5588e-014	5.32944e-016	-3.43314e-015	5.15419e-015	6.67647e-015	2.84904e-015	-1.46655e-016	4.68319e-015	1.74165e-015	4.30002e-015	-1.01573e-014	-3.39837e-015	1.3322e-014	5.53413e-015	8.4767e-015	1.39601e-014	8.75299e-016	5.74259e-015	1.53594e-015	2.11283e-015	7.23273e-015
4.28491e-015	9.64654e-015	9.0983e-015	-1.96753e-014	-1.54397e-014	7.52854e-016	-3.11152e-015	5.29079e-015	6.69699e-015	2.97556e-015	-3.42568e-016	4.59984e-015	1.57359e-015	4.41385e-015	-1.00453e-014	-2.99489e-015	1.35077e-014	5.71822e-015	8.2997e-015	1.40546e-014	1.08339e-015	5.97969e-015	1.73394e-015	2.15041e-015	7.27506e-015
4.38779e-015	9.84458e-015	8.81123e-015	-1.93548e-014	-1.52581e-014	1.02769e-015	-2.75066e-015	5.4458e-015	6.73096e-015	3.13296e-015	-5.49901e-016	4.48681e-015	1.39119e-015	4.52283e-015	-9.89626e-015	-2.56253e-015	1.37292e-014	5.92706e-015	8.14347e-015	1.41472e-014	1.30121e-015	6.21456e-015	1.95607e-015	2.18122e-015	7.33045e-015
4.47856e-015	1.00158e-014	8.49562e-015	-1.89713e-014	-1.50421e-014	1.35811e-015	-2.3503e-015	5.6186e-015	6.77795e-015	3.32085e-015	-7.67189e-016	4.34503e-015	1.19629e-015	4.62553e-015	-9.70858e-015	-2.10428e-015	1.39858e-014	6.16085e-015	8.01166e-015	1.42379e-014	1.52648e-015	6.44607e-015	2.20086e-015	2.2046e-015	7.39704e-015
4.55571e-015	1.0158e-014	8.15312e-015	-1.85249e-014	-1.47913e-014	1.74343e-015	-1.91216e-015	5.80815e-015	6.8376e-015	3.53693e-015	-9.92879e-016	4.17618e-015	9.90044e-016	4.72025e-015	-9.48048e-015	-1.6236e-015	1.42769e-014	6.41848e-015	7.90706e-015	1.43258e-014	1.75704e-015	6.67261e-015	2.46665e-015	2.22056e-015	7.47317e-015
4.61792e-015	1.02699e-014	7.78682e-015	-1.80164e-014	-1.45061e-014	2.18241e-015	-1.43762e-015	6.01324e-015	6.90939e-015	3.77872e-015	-1.22474e-015	3.98137e-015	7.73935e-016	4.80616e-015	-9.21139e-015	-1.12453e-015	1.46006e-014	6.69864e-015	7.83205e-015	1.44102e-014	1.99151e-015	6.89252e-015	2.75123e-015	2.22879e-015	7.55766e-015
4.6636e-015	1.03506e-014	7.39966e-015	-1.74477e-014	-1.4187e-014	2.67194e-015	-9.28741e-016	6.232e-015	6.99303e-015	4.04321e-015	-1.46148e-015	3.7625e-015	5.49993e-016	4.88211e-015	-8.90082e-015	-6.1025e-016	1.49557e-014	7.00009e-015	7.78932e-015	1.44907e-014	2.22681e-015	7.10527e-015	3.05206e-015	2.22823e-015	7.6483e-015
4.69134e-015	1.03994e-014	6.99411e-015	-1.68211e-014	-1.38352e-014	3.20829e-015	-3.88187e-016	6.462e-015	7.08722e-015	4.32756e-015	-1.70147e-015	3.52103e-015	3.20269e-016	4.94677e-015	-8.54951e-015	-8.51332e-017	1.53392e-014	7.3209e-015	7.78063e-015	1.45668e-014	2.46e-015	7.30923e-015	3.36619e-015	2.21857e-015	7.74341e-015
4.70001e-015	1.04155e-014	6.5737e-015	-1.61396e-014	-1.34518e-014	3.78821e-015	1.80478e-016	6.70155e-015	7.19098e-015	4.62876e-015	-1.94295e-015	3.25956e-015	8.73107e-017	4.99864e-015	-8.15887e-015	4.46473e-016	1.5748e-014	7.65879e-015	7.80772e-015	1.46378e-014	2.68866e-015	7.50306e-015	3.69128e-015	2.20006e-015	7.84076e-015
4.68881e-015	1.03989e-014	6.14173e-015	-1.5407e-014	-1.30383e-014	4.40664e-015	7.73496e-016	6.94757e-015	7.30287e-015	4.94379e-015	-2.18384e-015	2.98077e-015	-1.47299e-016	5.03764e-015	-7.73032e-015	9.80183e-016	1.61786e-014	8.01182e-015	7.87153e-015	1.47031e-014	2.9113e-015	7.68609e-015	4.02417e-015	2.17244e-015	7.93824e-015
4.6571e-015	1.03497e-014	5.70176e-015	-1.46284e-014	-1.25973e-014	5.05812e-015	1.38653e-015	7.19772e-015	7.42113e-015	5.26929e-015	-2.42231e-015	2.687e-015	-3.81164e-016	5.0633e-015	-7.26556e-015	1.51109e-015	1.66276e-014	8.37809e-015	7.973e-015	1.47622e-014	3.1253e-015	7.85746e-015	4.36218e-015	2.13637e-015	8.03311e-015
4.60464e-015	1.02689e-014	5.25726e-015	-1.38091e-014	-1.21312e-014	5.73695e-015	2.01475e-015	7.44939e-015	7.54377e-015	5.60149e-015	-2.65653e-015	2.38122e-015	-6.11554e-016	5.07553e-015	-6.76715e-015	2.0355e-015	1.70916e-014	8.75459e-015	8.11231e-015	1.48142e-014	3.32815e-015	8.01658e-015	4.70228e-015	2.09188e-015	8.12295e-015
4.53147e-015	1.01575e-014	4.812e-015	-1.29554e-014	-1.16431e-014	6.43702e-015	2.65359e-015	7.69989e-015	7.66894e-015	5.93658e-015	-2.88503e-015	2.06664e-015	-8.36816e-016	5.07412e-015	-6.23795e-015	2.54937e-015	1.75662e-014	9.13849e-015	8.28876e-015	1.48582e-014	3.51767e-015	8.16362e-015	5.04136e-015	2.03942e-015	8.2053e-015
4.4377e-015	1.00168e-014	4.36966e-015	-1.20738e-014	-1.11357e-014	7.15174e-015	3.29704e-015	7.94601e-015	7.79424e-015	6.27089e-015	-3.1053e-015	1.74664e-015	-1.05485e-015	5.05881e-015	-5.68148e-015	3.04843e-015	1.80468e-014	9.52709e-015	8.50189e-015	1.48934e-014	3.69149e-015	8.29827e-015	5.37659e-015	1.97897e-015	8.2783e-015
4.32342e-015	9.84798e-015	3.93303e-015	-1.1171e-014	-1.0613e-014	7.87461e-015	3.93939e-015	8.18477e-015	7.91799e-015	6.60088e-015	-3.31526e-015	1.42421e-015	-1.26379e-015	5.03009e-015	-5.10173e-015	3.52896e-015	1.85295e-014	9.91727e-015	8.75099e-015	1.49188e-014	3.84764e-015	8.4203e-015	5.70499e-015	1.91157e-015	8.33991e-015
4.1896e-015	9.65355e-015	3.50614e-015	-1.02538e-014	-1.00785e-014	8.59836e-015	4.57517e-015	8.41364e-015	8.03773e-015	6.92337e-015	-3.51258e-015	1.10245e-015	-1.46135e-015	4.98848e-015	-4.50204e-015	3.98711e-015	1.90096e-014	1.0306e-014	9.03422e-015	1.49342e-014	3.98404e-015	8.53039e-015	6.02365e-015	1.83843e-015	8.3882e-015
4.03721e-015	9.43607e-015	3.0925e-015	-9.32931e-015	-9.53563e-015	9.3155e-015	5.19819e-015	8.63025e-015	8.15097e-015	7.2351e-015	-3.69606e-015	7.84319e-016	-1.64526e-015	4.93484e-015	-3.88732e-015	4.41999e-015	1.9483e-014	1.0691e-014	9.34916e-015	1.4939e-014	4.09918e-015	8.62877e-015	6.33048e-015	1.7604e-015	8.42121e-015
3.86755e-015	9.19731e-015	2.69555e-015	-8.40488e-015	-8.98847e-015	1.00197e-014	5.80263e-015	8.83227e-015	8.25541e-015	7.53316e-015	-3.86392e-015	4.72996e-016	-1.81349e-015	4.8705e-015	-3.26218e-015	4.8247e-015	1.99456e-014	1.10692e-014	9.69316e-015	1.49326e-014	4.192e-015	8.71524e-015	6.62279e-015	1.67841e-015	8.4371e-015
3.68254e-015	8.93969e-015	2.3178e-015	-7.48745e-015	-8.44015e-015	1.07039e-014	6.38342e-015	9.01779e-015	8.3487e-015	7.81418e-015	-4.0145e-015	1.71759e-016	-1.96478e-015	4.79647e-015	-2.63131e-015	5.19822e-015	2.03931e-014	1.1438e-014	1.0064e-014	1.49152e-014	4.26189e-015	8.79074e-015	6.89805e-015	1.59402e-015	8.43442e-015
3.48324e-015	8.66569e-015	1.96122e-015	-6.58375e-015	-7.89497e-015	1.13618e-014	6.93462e-015	9.18493e-015	8.42894e-015	8.07503e-015	-4.14628e-015	-1.15952e-016	-2.09695e-015	4.71415e-015	-1.9989e-015	5.53903e-015	2.08212e-014	1.17946e-014	1.04587e-014	1.48861e-014	4.30851e-015	8.8555e-015	7.15407e-015	1.50832e-015	8.41175e-015
3.27142e-015	8.3788e-015	1.62849e-015	-5.70055e-015	-7.35668e-015	1.19874e-014	7.45136e-015	9.33245e-015	8.49461e-015	8.31368e-015	-4.25779e-015	-3.8729e-016	-2.20908e-015	4.62483e-015	-1.36983e-015	5.84522e-015	2.12258e-014	1.21368e-014	1.08739e-014	1.48455e-014	4.3316e-015	8.91031e-015	7.38912e-015	1.42255e-015	8.36864e-015
3.04913e-015	8.08235e-015	1.32171e-015	-4.84482e-015	-6.82871e-015	1.25751e-014	7.92959e-015	9.45899e-015	8.54397e-015	8.52833e-015	-4.34789e-015	-6.39211e-016	-2.29971e-015	4.52985e-015	-7.48135e-016	6.11517e-015	2.16027e-014	1.24622e-014	1.1307e-014	1.47935e-014	4.33083e-015	8.95606e-015	7.6012e-015	1.3379e-015	8.30431e-015
2.81823e-015	7.77831e-015	1.04272e-015	-4.02265e-015	-6.31462e-015	1.31204e-014	8.36505e-015	9.56419e-015	8.57549e-015	8.71737e-015	-4.41575e-015	-8.69441e-016	-2.36752e-015	4.43117e-015	-1.38104e-016	6.3483e-015	2.19493e-014	1.27693e-014	1.17545e-014	1.47304e-014	4.30602e-015	8.99274e-015	7.78834e-015	1.25579e-015	8.21817e-015
2.58001e-015	7.46918e-015	7.93074e-016	-3.23987e-015	-5.81696e-015	1.36191e-014	8.75379e-015	9.64768e-015	8.58808e-015	8.87948e-015	-4.46051e-015	-1.07491e-015	-2.4123e-015	4.32997e-015	4.55536e-016	6.54511e-015	2.22634e-014	1.30563e-014	1.2212e-014	1.46567e-014	4.25787e-015	9.02163e-015	7.94927e-015	1.17799e-015	8.11049e-015
2.33674e-015	7.15804e-015	5.73932e-016	-2.50168e-015	-5.33878e-015	1.40669e-014	9.09328e-015	9.70988e-015	8.58049e-015	9.01375e-015	-4.48151e-015	-1.25362e-015	-2.43368e-015	4.22818e-015	1.0285e-015	6.70539e-015	2.25427e-014	1.33215e-014	1.26764e-014	1.45733e-014	4.18803e-015	9.04314e-015	8.08334e-015	1.10625e-015	7.98169e-015
2.09157e-015	6.84768e-015	3.86161e-016	-1.81228e-015	-4.88247e-015	1.44612e-014	9.38156e-015	9.7511e-015	8.55176e-015	9.11937e-015	-4.47861e-015	-1.40458e-015	-2.43131e-015	4.12766e-015	1.57698e-015	6.82931e-015	2.27844e-014	1.35637e-014	1.31437e-014	1.44808e-014	4.09784e-015	9.05818e-015	8.19007e-015	1.04173e-015	7.83208e-015
1.84623e-015	6.54014e-015	2.30326e-016	-1.17551e-015	-4.45069e-015	1.47995e-014	9.61594e-015	9.77222e-015	8.50134e-015	9.19606e-015	-4.45173e-015	-1.52606e-015	-2.40459e-015	4.0306e-015	2.09772e-015	6.91838e-015	2.2987e-014	1.37819e-014	1.36102e-014	1.43799e-014	3.98836e-015	9.06784e-015	8.269e-015	9.85918e-016	7.66244e-015
1.60315e-015	6.23772e-015	1.06032e-016	-5.94607e-016	-4.04532e-015	1.50804e-014	9.79573e-015	9.77461e-015	8.42922e-015	9.2441e-015	-4.40083e-015	-1.61676e-015	-2.35429e-015	3.93877e-015	2.5878e-015	6.9746e-015	2.31491e-014	1.3975e-014	1.4072e-014	1.4272e-014	3.86147e-015	9.07323e-015	8.3202e-015	9.40119e-016	7.47391e-015
1.36409e-015	5.94252e-015	1.31435e-017	-7.22719e-017	-3.66818e-015	1.53031e-014	9.92013e-015	9.75952e-015	8.33529e-015	9.26404e-015	-4.32587e-015	-1.67601e-015	-2.28098e-015	3.85373e-015	3.04429e-015	7.00026e-015	2.32709e-014	1.41426e-014	1.45256e-014	1.41587e-014	3.71929e-015	9.07499e-015	8.34355e-015	9.05075e-016	7.2681e-015
1.13147e-015	5.65631e-015	-4.91648e-017	3.89715e-016	-3.32083e-015	1.5467e-014	9.98947e-015	9.72901e-015	8.21959e-015	9.25696e-015	-4.2276e-015	-1.70352e-015	-2.18573e-015	3.77663e-015	3.46507e-015	6.99741e-015	2.33528e-014	1.4284e-014	1.49682e-014	1.4041e-014	3.56424e-015	9.07406e-015	8.33909e-015	8.82285e-016	7.04723e-015
9.07307e-016	5.38132e-015	-8.18299e-017	7.90167e-016	-3.00405e-015	1.55729e-014	1.00049e-014	9.6852e-015	8.08254e-015	9.22447e-015	-4.10725e-015	-1.69972e-015	-2.06978e-015	3.70922e-015	3.84852e-015	6.96878e-015	2.33951e-014	1.43996e-014	1.53965e-014	1.39202e-014	3.39844e-015	9.07096e-015	8.30758e-015	8.72652e-016	6.8133e-015
6.92966e-016	5.11984e-015	-8.55872e-017	1.12869e-015	-2.71837e-015	1.56227e-014	9.96726e-015	9.63004e-015	7.92579e-015	9.16725e-015	-3.96533e-015	-1.66584e-015	-1.93412e-015	3.65255e-015	4.1929e-015	6.91748e-015	2.3398e-014	1.44893e-014	1.58069e-014	1.37983e-014	3.22482e-015	9.06573e-015	8.24946e-015	8.77012e-016	6.56843e-015
4.90223e-016	4.87216e-015	-6.20579e-017	1.40528e-015	-2.46412e-015	1.56189e-014	9.87846e-015	9.56523e-015	7.75057e-015	9.08729e-015	-3.804e-015	-1.60223e-015	-1.78041e-015	3.60736e-015	4.4972e-015	6.84663e-015	2.33634e-014	1.45534e-014	1.61976e-014	1.36766e-014	3.04546e-015	9.05932e-015	8.16616e-015	8.96034e-016	6.3154e-015
3.00845e-016	4.63999e-015	-1.33431e-017	1.62084e-015	-2.24125e-015	1.55635e-014	9.74202e-015	9.49393e-015	7.55829e-015	8.98668e-015	-3.62472e-015	-1.50985e-015	-1.61121e-015	3.57496e-015	4.76149e-015	6.75943e-015	2.32942e-014	1.45919e-014	1.65655e-014	1.3557e-014	2.86313e-015	9.0522e-015	8.05913e-015	9.30388e-016	6.05712e-015
1.26344e-016	4.42389e-015	5.86526e-017	1.77661e-015	-2.04944e-015	1.54592e-014	9.56079e-015	9.41887e-015	7.35018e-015	8.86794e-015	-3.42833e-015	-1.39033e-015	-1.42817e-015	3.55527e-015	4.98554e-015	6.65952e-015	2.31916e-014	1.46053e-014	1.69088e-014	1.34415e-014	2.68068e-015	9.04472e-015	7.92983e-015	9.80245e-016	5.79588e-015
-3.12999e-017	4.22364e-015	1.51642e-016	1.87473e-015	-1.88838e-015	1.53099e-014	9.33824e-015	9.34187e-015	7.12829e-015	8.73343e-015	-3.21687e-015	-1.24595e-015	-1.23418e-015	3.54894e-015	5.16971e-015	6.55126e-015	2.30594e-014	1.45948e-014	1.72257e-014	1.33315e-014	2.5003e-015	9.03727e-015	7.77961e-015	1.04573e-015	5.53462e-015
-1.71209e-016	4.04023e-015	2.63007e-016	1.91757e-015	-1.75709e-015	1.5119e-014	9.07835e-015	9.26464e-015	6.89485e-015	8.58514e-015	-2.99292e-015	-1.07967e-015	-1.03194e-015	3.55623e-015	5.31408e-015	6.43727e-015	2.29002e-014	1.45605e-014	1.75147e-014	1.32291e-014	2.32403e-015	9.02974e-015	7.61108e-015	1.12642e-015	5.27638e-015
-2.92437e-016	3.87367e-015	3.90336e-016	1.90785e-015	-1.65441e-015	1.48908e-014	8.78531e-015	9.18871e-015	6.65154e-015	8.42598e-015	-2.75876e-015	-8.94795e-016	-8.24313e-016	3.5774e-015	5.41991e-015	6.3217e-015	2.27176e-014	1.45027e-014	1.77745e-014	1.31351e-014	2.1539e-015	9.02227e-015	7.42605e-015	1.22178e-015	5.02367e-015
-3.93869e-016	3.72306e-015	5.30874e-016	1.84828e-015	-1.57931e-015	1.46292e-014	8.46277e-015	9.11562e-015	6.40056e-015	8.25856e-015	-2.51669e-015	-6.94289e-016	-6.13779e-016	3.61203e-015	5.48898e-015	6.20791e-015	2.2515e-014	1.44221e-014	1.80041e-014	1.30507e-014	1.9924e-015	9.01546e-015	7.22603e-015	1.33143e-015	4.77937e-015
-4.74638e-016	3.58801e-015	6.82407e-016	1.74294e-015	-1.53044e-015	1.43389e-014	8.11504e-015	9.04681e-015	6.1444e-015	8.08587e-015	-2.26957e-015	-4.82205e-016	-4.02844e-016	3.65965e-015	5.52341e-015	6.0994e-015	2.22966e-014	1.43198e-014	1.82032e-014	1.29774e-014	1.84137e-015	9.00832e-015	7.01301e-015	1.45395e-015	4.54656e-015
-5.34278e-016	3.46769e-015	8.42654e-016	1.59519e-015	-1.50588e-015	1.40249e-014	7.74695e-015	8.98318e-015	5.88506e-015	7.9097e-015	-2.01986e-015	-2.62594e-016	-1.94839e-016	3.71921e-015	5.52446e-015	5.99895e-015	2.20663e-014	1.41955e-014	1.83716e-014	1.29164e-014	1.70218e-015	9.00127e-015	6.78886e-015	1.58845e-015	4.3277e-015
-5.72141e-016	3.3606e-015	1.00877e-015	1.40927e-015	-1.50381e-015	1.36921e-014	7.36362e-015	8.92573e-015	5.62503e-015	7.73285e-015	-1.77007e-015	-3.89798e-017	7.84011e-018	3.78982e-015	5.49432e-015	5.91e-015	2.18277e-014	1.40509e-014	1.85085e-014	1.28689e-014	1.57643e-015	8.9944e-015	6.55603e-015	1.73326e-015	4.12559e-015
-5.87568e-016	3.26583e-015	1.1787e-015	1.18922e-015	-1.52274e-015	1.33449e-014	6.96978e-015	8.87539e-015	5.36651e-015	7.55761e-015	-1.52325e-015	1.85207e-016	2.0246e-016	3.86956e-015	5.43563e-015	5.83523e-015	2.15847e-014	1.38868e-014	1.86146e-014	1.28358e-014	1.46535e-015	8.98779e-015	6.31702e-015	1.88704e-015	3.94269e-015
-5.80769e-016	3.18176e-015	1.3503e-015	9.38774e-016	-1.56054e-015	1.29878e-014	6.56983e-015	8.83136e-015	5.11188e-015	7.38548e-015	-1.28198e-015	4.05594e-016	3.86323e-016	3.95709e-015	5.35131e-015	5.77657e-015	2.13416e-014	1.37044e-014	1.86901e-014	1.28174e-014	1.36968e-015	8.98075e-015	6.07458e-015	2.04832e-015	3.78159e-015
-5.51956e-016	3.10705e-015	1.52133e-015	6.61815e-016	-1.61522e-015	1.26253e-014	6.16822e-015	8.79363e-015	4.86373e-015	7.21844e-015	-1.04871e-015	6.1771e-016	5.56458e-016	4.0511e-015	5.24383e-015	5.73614e-015	2.11023e-014	1.35038e-014	1.87356e-014	1.28145e-014	1.29002e-015	8.97246e-015	5.83022e-015	2.21514e-015	3.64409e-015
-5.00977e-016	3.04067e-015	1.6904e-015	3.62823e-016	-1.68503e-015	1.22622e-014	5.76881e-015	8.76087e-015	4.62374e-015	7.05871e-015	-8.25622e-016	8.171e-016	7.10242e-016	4.14923e-015	5.11555e-015	5.7156e-015	2.08706e-014	1.32863e-014	1.8752e-014	1.28267e-014	1.22636e-015	8.96262e-015	5.58615e-015	2.3851e-015	3.5327e-015
-4.2813e-016	2.9807e-015	1.85563e-015	4.54472e-017	-1.76881e-015	1.19024e-014	5.37559e-015	8.73173e-015	4.39338e-015	6.90765e-015	-6.15293e-016	9.99802e-016	8.45423e-016	4.2499e-015	4.96991e-015	5.71618e-015	2.06496e-014	1.30525e-014	1.87411e-014	1.28537e-014	1.17807e-015	8.95118e-015	5.34414e-015	2.55597e-015	3.44853e-015
-3.3442e-016	2.92555e-015	2.01527e-015	-2.86645e-016	-1.8653e-015	1.15483e-014	4.99168e-015	8.70518e-015	4.17419e-015	6.76662e-015	-4.21235e-016	1.16211e-015	9.60663e-016	4.35108e-015	4.80904e-015	5.73833e-015	2.0443e-014	1.28029e-014	1.87042e-014	1.28948e-014	1.14379e-015	8.93744e-015	5.10608e-015	2.72521e-015	3.39222e-015
-2.20362e-016	2.87357e-015	2.16758e-015	-6.30357e-016	-1.97294e-015	1.12031e-014	4.61974e-015	8.67951e-015	3.96719e-015	6.63652e-015	-2.4517e-016	1.30012e-015	1.05375e-015	4.45061e-015	4.63539e-015	5.78267e-015	2.02539e-014	1.25383e-014	1.86426e-014	1.29503e-014	1.12287e-015	8.92121e-015	4.87382e-015	2.89071e-015	3.364e-015
-8.65417e-017	2.82276e-015	2.31222e-015	-9.82156e-016	-2.08969e-015	1.08697e-014	4.26234e-015	8.65143e-015	3.77344e-015	6.51753e-015	-8.89618e-017	1.40961e-015	1.12283e-015	4.5466e-015	4.45127e-015	5.84963e-015	2.00841e-014	1.2259e-014	1.85577e-014	1.30196e-014	1.11393e-015	8.90252e-015	4.64889e-015	3.04975e-015	3.36411e-015
6.61435e-017	2.77193e-015	2.44802e-015	-1.33973e-015	-2.21515e-015	1.055e-014	3.92218e-015	8.61865e-015	3.59366e-015	6.41001e-015	4.64533e-017	1.48644e-015	1.16671e-015	4.63632e-015	4.25867e-015	5.9389e-015	1.99358e-014	1.19658e-014	1.84509e-014	1.31018e-014	1.11655e-015	8.88046e-015	4.43286e-015	3.20032e-015	3.39301e-015
2.36723e-016	2.7199e-015	2.5742e-015	-1.70029e-015	-2.34802e-015	1.02456e-014	3.6012e-015	8.57838e-015	3.42809e-015	6.31439e-015	1.58934e-016	1.52785e-015	1.18471e-015	4.71723e-015	4.05909e-015	6.04898e-015	1.98104e-014	1.16595e-014	1.83237e-014	1.31955e-014	1.12922e-015	8.85479e-015	4.22699e-015	3.33945e-015	3.45123e-015
4.24053e-016	2.66519e-015	2.69009e-015	-2.06245e-015	-2.48708e-015	9.95736e-015	3.30062e-015	8.52773e-015	3.27724e-015	6.2306e-015	2.47191e-016	1.53179e-015	1.17653e-015	4.78752e-015	3.85434e-015	6.17892e-015	1.97095e-014	1.13413e-014	1.81784e-014	1.32996e-014	1.15072e-015	8.8251e-015	4.03251e-015	3.46482e-015	3.53851e-015
6.26843e-016	2.60638e-015	2.79593e-015	-2.42395e-015	-2.63178e-015	9.68594e-015	3.02107e-015	8.4636e-015	3.14114e-015	6.15803e-015	3.10087e-016	1.49542e-015	1.14169e-015	4.84504e-015	3.64606e-015	6.32691e-015	1.96337e-014	1.10126e-014	1.80168e-014	1.34129e-014	1.17887e-015	8.79051e-015	3.85014e-015	3.57432e-015	3.6537e-015
8.43894e-016	2.54201e-015	2.89229e-015	-2.78333e-015	-2.78145e-015	9.43278e-015	2.76249e-015	8.38316e-015	3.01851e-015	6.09564e-015	3.47069e-016	1.41677e-015	1.0799e-015	4.88774e-015	3.43555e-015	6.49135e-015	1.95832e-014	1.06738e-014	1.7841e-014	1.35329e-014	1.21149e-015	8.75113e-015	3.68076e-015	3.66561e-015	3.79545e-015
1.07392e-015	2.47139e-015	2.97965e-015	-3.14009e-015	-2.93603e-015	9.19773e-015	2.52552e-015	8.28352e-015	2.90847e-015	6.0425e-015	3.57598e-016	1.29524e-015	9.91771e-016	4.91374e-015	3.22415e-015	6.67023e-015	1.95576e-014	1.03263e-014	1.76524e-014	1.36576e-014	1.24646e-015	8.7066e-015	3.52484e-015	3.73678e-015	3.96285e-015
1.31549e-015	2.39371e-015	3.05842e-015	-3.49329e-015	-3.09515e-015	8.98046e-015	2.31027e-015	8.16203e-015	2.81019e-015	5.99726e-015	3.41509e-016	1.12957e-015	8.78577e-016	4.92196e-015	3.01258e-015	6.86095e-015	1.95569e-014	9.97202e-015	1.74533e-014	1.37855e-014	1.28198e-015	8.65671e-015	3.38294e-015	3.7865e-015	4.15403e-015
1.56668e-015	2.30838e-015	3.12999e-015	-3.84158e-015	-3.25824e-015	8.78e-015	2.1159e-015	8.01642e-015	2.72235e-015	5.95892e-015	2.99183e-016	9.19106e-016	7.40709e-016	4.91081e-015	2.80166e-015	7.06127e-015	1.95798e-014	9.61209e-015	1.7246e-014	1.39155e-014	1.31646e-015	8.60134e-015	3.2555e-015	3.81356e-015	4.3671e-015
1.82631e-015	2.21504e-015	3.19481e-015	-4.18456e-015	-3.42603e-015	8.59533e-015	1.94184e-015	7.84398e-015	2.64359e-015	5.92585e-015	2.30491e-016	6.64218e-016	5.79643e-016	4.87975e-015	2.59168e-015	7.26861e-015	1.96253e-014	9.24757e-015	1.70321e-014	1.40456e-014	1.34812e-015	8.54036e-015	3.14261e-015	3.81627e-015	4.59898e-015
2.0921e-015	2.11284e-015	3.25426e-015	-4.52202e-015	-3.59907e-015	8.42519e-015	1.7871e-015	7.64249e-015	2.57219e-015	5.89661e-015	1.36442e-016	3.66121e-016	3.97627e-016	4.82715e-015	2.38283e-015	7.48037e-015	1.96923e-014	8.88002e-015	1.68134e-014	1.41743e-014	1.37488e-015	8.47328e-015	3.04504e-015	3.79393e-015	4.84833e-015
[truncated: 1,313 more rows]
