# Supplementary material for: Prominent gamma band activity during visual motion perception in early-stage Alzheimer’s disease
Source: PLoS One. 2022 Apr 18;17(4):e0266693. doi: 10.1371/journal.pone.0266693 (PMC9015152; doi:10.1371/journal.pone.0266693)
Supplement: S1 File — (ZIP) [file pone.0266693.s001.zip › PloseOneé╠âfü[â^âVü[âgùp/AD10 R hemisphere.txt]

7.50543e-015	8.08551e-015	1.17846e-014	1.81605e-014	1.09732e-014	1.1787e-014	1.00576e-014	1.47312e-014	1.80964e-014	1.23438e-014	1.21451e-014	4.73712e-015	6.95952e-015	7.10928e-015	6.88145e-015	-9.75854e-016	-9.5169e-016	4.92378e-015	8.06024e-015	-1.72284e-015	7.40405e-015	1.50037e-014	4.21282e-015	4.46455e-015	1.38949e-014
7.61615e-015	8.30497e-015	1.18209e-014	1.74485e-014	1.11314e-014	1.18925e-014	1.03363e-014	1.44306e-014	1.79243e-014	1.22637e-014	1.20782e-014	4.93245e-015	6.82837e-015	6.99169e-015	6.89075e-015	-7.26478e-016	-6.85702e-016	5.453e-015	8.15591e-015	-1.50719e-015	7.15483e-015	1.46343e-014	4.08076e-015	4.33223e-015	1.37657e-014
7.7167e-015	8.51971e-015	1.18531e-014	1.67183e-014	1.12846e-014	1.19756e-014	1.06116e-014	1.41207e-014	1.77508e-014	1.21866e-014	1.20049e-014	5.13717e-015	6.70689e-015	6.85844e-015	6.90302e-015	-4.74731e-016	-4.09184e-016	5.95716e-015	8.24677e-015	-1.30892e-015	6.91216e-015	1.42466e-014	3.9576e-015	4.21107e-015	1.36467e-014
7.80545e-015	8.7293e-015	1.18821e-014	1.59741e-014	1.14337e-014	1.20364e-014	1.08831e-014	1.38026e-014	1.75773e-014	1.2113e-014	1.19246e-014	5.3496e-015	6.59529e-015	6.70983e-015	6.91822e-015	-2.21616e-016	-1.22756e-016	6.43166e-015	8.33191e-015	-1.12955e-015	6.67849e-015	1.38422e-014	3.84409e-015	4.1029e-015	1.35383e-014
7.88092e-015	8.93345e-015	1.19087e-014	1.52208e-014	1.15797e-014	1.20748e-014	1.11501e-014	1.34775e-014	1.74049e-014	1.20428e-014	1.18366e-014	5.56774e-015	6.4941e-015	6.5467e-015	6.93631e-015	3.0847e-017	1.72569e-016	6.87209e-015	8.41117e-015	-9.70506e-016	6.45598e-015	1.34233e-014	3.7401e-015	4.00945e-015	1.34403e-014
7.94106e-015	9.13212e-015	1.19339e-014	1.44633e-014	1.17234e-014	1.20912e-014	1.14121e-014	1.31465e-014	1.72344e-014	1.19765e-014	1.17404e-014	5.78964e-015	6.40428e-015	6.36997e-015	6.95748e-015	2.81265e-016	4.75408e-016	7.2744e-015	8.48423e-015	-8.33334e-016	6.24708e-015	1.29921e-014	3.646e-015	3.93241e-015	1.33534e-014
7.98461e-015	9.32461e-015	1.19589e-014	1.3707e-014	1.18657e-014	1.20864e-014	1.16691e-014	1.28107e-014	1.70672e-014	1.19142e-014	1.16352e-014	6.0136e-015	6.32673e-015	6.18072e-015	6.98195e-015	5.28358e-016	7.83607e-016	7.6346e-015	8.55092e-015	-7.18882e-016	6.05368e-015	1.25512e-014	3.56192e-015	3.87318e-015	1.32773e-014
8.00994e-015	9.51049e-015	1.19846e-014	1.29577e-014	1.20078e-014	1.20614e-014	1.19213e-014	1.24707e-014	1.69041e-014	1.1856e-014	1.15208e-014	6.23769e-015	6.26162e-015	5.97981e-015	7.00978e-015	7.70419e-016	1.09574e-015	7.94953e-015	8.6112e-015	-6.27468e-016	5.87795e-015	1.21028e-014	3.48736e-015	3.83326e-015	1.32118e-014
8.01554e-015	9.68924e-015	1.20123e-014	1.22203e-014	1.21513e-014	1.20172e-014	1.21685e-014	1.21278e-014	1.67461e-014	1.1802e-014	1.13962e-014	6.45962e-015	6.20858e-015	5.76857e-015	7.04124e-015	1.00546e-015	1.40987e-015	8.21598e-015	8.66461e-015	-5.59668e-016	5.72168e-015	1.16495e-014	3.422e-015	3.81412e-015	1.31565e-014
8.00011e-015	9.8612e-015	1.20429e-014	1.15e-014	1.22975e-014	1.19556e-014	1.24109e-014	1.1783e-014	1.65939e-014	1.17522e-014	1.12612e-014	6.67726e-015	6.16761e-015	5.5485e-015	7.07613e-015	1.23255e-015	1.72376e-015	8.43189e-015	8.71115e-015	-5.16257e-016	5.58638e-015	1.1194e-014	3.36574e-015	3.81628e-015	1.3111e-014
7.9626e-015	1.00261e-014	1.20777e-014	1.08021e-014	1.24475e-014	1.18786e-014	1.26484e-014	1.14372e-014	1.64478e-014	1.17063e-014	1.11152e-014	6.88838e-015	6.13833e-015	5.32108e-015	7.11429e-015	1.45038e-015	2.03563e-015	8.5954e-015	8.75113e-015	-4.96732e-016	5.47396e-015	1.07391e-014	3.31785e-015	3.84025e-015	1.30743e-014
7.90216e-015	1.01836e-014	1.21176e-014	1.01319e-014	1.26026e-014	1.17883e-014	1.28816e-014	1.10916e-014	1.6308e-014	1.16646e-014	1.0958e-014	7.0907e-015	6.12048e-015	5.0882e-015	7.1553e-015	1.65711e-015	2.34327e-015	8.70512e-015	8.78469e-015	-5.00633e-016	5.38615e-015	1.02873e-014	3.27782e-015	3.88645e-015	1.30457e-014
7.81834e-015	1.03336e-014	1.21636e-014	9.49478e-015	1.27637e-014	1.16874e-014	1.31106e-014	1.07472e-014	1.61749e-014	1.16268e-014	1.07895e-014	7.28211e-015	6.11334e-015	4.85091e-015	7.1991e-015	1.85088e-015	2.64446e-015	8.75961e-015	8.8124e-015	-5.27573e-016	5.32389e-015	9.84121e-015	3.24453e-015	3.95555e-015	1.30241e-014
7.71062e-015	1.04763e-014	1.22163e-014	8.89537e-015	1.29318e-014	1.15782e-014	1.3336e-014	1.04047e-014	1.60483e-014	1.15926e-014	1.06092e-014	7.46072e-015	6.11633e-015	4.61064e-015	7.24504e-015	2.03078e-015	2.93727e-015	8.75865e-015	8.83477e-015	-5.76575e-016	5.28769e-015	9.4035e-015	3.2173e-015	4.04765e-015	1.30081e-014
7.57871e-015	1.06117e-014	1.22764e-014	8.3377e-015	1.31078e-014	1.14632e-014	1.3558e-014	1.0065e-014	1.59283e-014	1.15617e-014	1.04173e-014	7.62459e-015	6.12852e-015	4.36944e-015	7.29249e-015	2.19561e-015	3.21939e-015	8.7024e-015	8.85204e-015	-6.46814e-016	5.27808e-015	8.97663e-015	3.19509e-015	4.16226e-015	1.29959e-014
7.42244e-015	1.07396e-014	1.23444e-014	7.82593e-015	1.32918e-014	1.13457e-014	1.37767e-014	9.72908e-015	1.58146e-014	1.15341e-014	1.02141e-014	7.7721e-015	6.14887e-015	4.12859e-015	7.34115e-015	2.34413e-015	3.48863e-015	8.59168e-015	8.8643e-015	-7.36484e-016	5.2958e-015	8.56283e-015	3.17732e-015	4.29885e-015	1.29863e-014
7.24207e-015	1.08601e-014	1.24206e-014	7.3636e-015	1.34844e-014	1.1228e-014	1.39922e-014	9.39763e-015	1.57062e-014	1.15093e-014	1e-014	7.90147e-015	6.17616e-015	3.88941e-015	7.39047e-015	2.47516e-015	3.74315e-015	8.42813e-015	8.87187e-015	-8.44205e-016	5.34085e-015	8.16457e-015	3.16291e-015	4.45652e-015	1.29774e-014
7.03805e-015	1.09733e-014	1.25056e-014	6.95391e-015	1.36854e-014	1.11122e-014	1.4205e-014	9.07115e-015	1.56027e-014	1.14865e-014	9.77575e-015	8.01138e-015	6.20942e-015	3.65425e-015	7.43959e-015	2.58814e-015	3.98067e-015	8.21378e-015	8.87495e-015	-9.68422e-016	5.41304e-015	7.78384e-015	3.15113e-015	4.63378e-015	1.29674e-014
6.81086e-015	1.10793e-014	1.25987e-014	6.59941e-015	1.38941e-014	1.10011e-014	1.44143e-014	8.75042e-015	1.55027e-014	1.14653e-014	9.54159e-015	8.10059e-015	6.24721e-015	3.42392e-015	7.48734e-015	2.68219e-015	4.19891e-015	7.95104e-015	8.87405e-015	-1.10736e-015	5.51204e-015	7.42278e-015	3.14074e-015	4.82892e-015	1.29546e-014
6.56183e-015	1.11775e-014	1.26995e-014	6.30209e-015	1.41097e-014	1.08967e-014	1.46197e-014	8.43605e-015	1.54053e-014	1.14455e-014	9.29867e-015	8.16819e-015	6.28762e-015	3.19948e-015	7.53308e-015	2.75626e-015	4.39578e-015	7.64273e-015	8.86967e-015	-1.25822e-015	5.63692e-015	7.08304e-015	3.13095e-015	5.04046e-015	1.2937e-014
6.29278e-015	1.12679e-014	1.28069e-014	6.0625e-015	1.43309e-014	1.08011e-014	1.48209e-014	8.12897e-015	1.53093e-014	1.14266e-014	9.04798e-015	8.21353e-015	6.32916e-015	2.98183e-015	7.5755e-015	2.80939e-015	4.56934e-015	7.29251e-015	8.8622e-015	-1.41927e-015	5.78622e-015	6.76613e-015	3.12061e-015	5.26647e-015	1.29129e-014
6.00472e-015	1.13501e-014	1.29197e-014	5.88121e-015	1.45557e-014	1.07159e-014	1.50175e-014	7.82918e-015	1.52132e-014	1.1408e-014	8.79038e-015	8.2358e-015	6.37035e-015	2.7717e-015	7.61313e-015	2.84122e-015	4.71792e-015	6.90435e-015	8.85162e-015	-1.58803e-015	5.95899e-015	6.47343e-015	3.10938e-015	5.50489e-015	1.28806e-014
5.69938e-015	1.14244e-014	1.30364e-014	5.75818e-015	1.47821e-014	1.06426e-014	1.52085e-014	7.53668e-015	1.5116e-014	1.13892e-014	8.52681e-015	8.23486e-015	6.40924e-015	2.57032e-015	7.64463e-015	2.85086e-015	4.84003e-015	6.48312e-015	8.83783e-015	-1.7618e-015	6.15387e-015	6.20532e-015	3.0964e-015	5.75343e-015	1.2838e-014
5.37868e-015	1.14905e-014	1.31555e-014	5.69264e-015	1.50076e-014	1.05817e-014	1.53925e-014	7.252e-015	1.50159e-014	1.13695e-014	8.25878e-015	8.21081e-015	6.44423e-015	2.37851e-015	7.66875e-015	2.83809e-015	4.93464e-015	6.03325e-015	8.82067e-015	-1.93814e-015	6.36827e-015	5.96249e-015	3.08128e-015	6.00927e-015	1.27832e-014
5.04451e-015	1.1548e-014	1.32749e-014	5.68318e-015	1.52294e-014	1.05339e-014	1.55682e-014	6.97543e-015	1.49113e-014	1.13484e-014	7.98755e-015	8.16378e-015	6.47372e-015	2.19623e-015	7.68354e-015	2.80227e-015	5.00065e-015	5.55948e-015	8.79979e-015	-2.11449e-015	6.60025e-015	5.74546e-015	3.06334e-015	6.2699e-015	1.2715e-014
4.69947e-015	1.15966e-014	1.33918e-014	5.72769e-015	1.54441e-014	1.04994e-014	1.57341e-014	6.70662e-015	1.48009e-014	1.13253e-014	7.71452e-015	8.09419e-015	6.49578e-015	2.02392e-015	7.68758e-015	2.74301e-015	5.03743e-015	5.06674e-015	8.77544e-015	-2.28791e-015	6.8473e-015	5.55412e-015	3.04201e-015	6.53247e-015	1.26319e-014
4.34577e-015	1.16359e-014	1.35038e-014	5.82338e-015	1.56479e-014	1.04777e-014	1.58883e-014	6.44562e-015	1.46834e-014	1.12995e-014	7.44104e-015	8.0031e-015	6.50894e-015	1.86158e-015	7.67903e-015	2.66011e-015	5.04417e-015	4.56082e-015	8.74734e-015	-2.45596e-015	7.10664e-015	5.38814e-015	3.01703e-015	6.79446e-015	1.25324e-014
3.98558e-015	1.1666e-014	1.36082e-014	5.96664e-015	1.58369e-014	1.04684e-014	1.60283e-014	6.19262e-015	1.45578e-014	1.12706e-014	7.16874e-015	7.89157e-015	6.5121e-015	1.70859e-015	7.65571e-015	2.55355e-015	5.02033e-015	4.04748e-015	8.71479e-015	-2.61627e-015	7.3755e-015	5.24705e-015	2.98835e-015	7.05269e-015	1.24155e-014
3.62132e-015	1.16868e-014	1.37019e-014	6.15351e-015	1.60075e-014	1.04703e-014	1.61517e-014	5.94756e-015	1.44224e-014	1.12382e-014	6.89931e-015	7.76043e-015	6.50377e-015	1.56411e-015	7.61615e-015	2.42324e-015	4.96581e-015	3.53273e-015	8.67705e-015	-2.76641e-015	7.6514e-015	5.12998e-015	2.95591e-015	7.30422e-015	1.22805e-014
3.25524e-015	1.16976e-014	1.37821e-014	6.37939e-015	1.61552e-014	1.04812e-014	1.62563e-014	5.71061e-015	1.42761e-014	1.12022e-014	6.6343e-015	7.61127e-015	6.48244e-015	1.42764e-015	7.55809e-015	2.26947e-015	4.88078e-015	3.02167e-015	8.63316e-015	-2.90388e-015	7.93134e-015	5.0357e-015	2.91993e-015	7.54666e-015	1.21268e-014
2.88987e-015	1.1698e-014	1.3845e-014	6.63935e-015	1.62761e-014	1.04995e-014	1.63395e-014	5.48118e-015	1.41181e-014	1.1162e-014	6.37511e-015	7.446e-015	6.44705e-015	1.2989e-015	7.47956e-015	2.0922e-015	4.76572e-015	2.51995e-015	8.58249e-015	-3.02636e-015	8.21198e-015	4.96328e-015	2.88094e-015	7.77764e-015	1.19535e-014
2.52724e-015	1.16884e-014	1.38869e-014	6.92789e-015	1.63652e-014	1.05225e-014	1.63981e-014	5.2586e-015	1.39475e-014	1.11171e-014	6.12332e-015	7.26605e-015	6.39669e-015	1.17675e-015	7.37917e-015	1.89196e-015	4.6214e-015	2.03319e-015	8.52416e-015	-3.13215e-015	8.49037e-015	4.91074e-015	2.83906e-015	7.99454e-015	1.17608e-014
2.17034e-015	1.16683e-014	1.39044e-014	7.23924e-015	1.64181e-014	1.05474e-014	1.64298e-014	5.04337e-015	1.37631e-014	1.10675e-014	5.88078e-015	7.07344e-015	6.33017e-015	1.06039e-015	7.255e-015	1.66918e-015	4.44916e-015	1.56622e-015	8.45737e-015	-3.21918e-015	8.76364e-015	4.87666e-015	2.79455e-015	8.19496e-015	1.15487e-014
1.82157e-015	1.16374e-014	1.38943e-014	7.5671e-015	1.64307e-014	1.05713e-014	1.64317e-014	4.83517e-015	1.35646e-014	1.10128e-014	5.6486e-015	6.87024e-015	6.24732e-015	9.48695e-016	7.1056e-015	1.4242e-015	4.25049e-015	1.124e-015	8.38069e-015	-3.28559e-015	9.02814e-015	4.85885e-015	2.74818e-015	8.37674e-015	1.13178e-014
1.48359e-015	1.15958e-014	1.38532e-014	7.90521e-015	1.63987e-014	1.05906e-014	1.64007e-014	4.63378e-015	1.33517e-014	1.09523e-014	5.42791e-015	6.65832e-015	6.14737e-015	8.39827e-016	6.92932e-015	1.15767e-015	4.02692e-015	7.11025e-016	8.29319e-015	-3.33003e-015	9.28097e-015	4.85518e-015	2.70039e-015	8.53814e-015	1.10687e-014
1.15828e-015	1.15433e-014	1.37781e-014	8.24726e-015	1.63176e-014	1.06015e-014	1.6334e-014	4.43908e-015	1.31245e-014	1.0886e-014	5.22022e-015	6.44e-015	6.03045e-015	7.32658e-016	6.72494e-015	8.70369e-016	3.77974e-015	3.31173e-016	8.19375e-015	-3.35123e-015	9.51955e-015	4.86359e-015	2.65186e-015	8.67776e-015	1.0802e-014
8.47147e-016	1.14795e-014	1.36657e-014	8.58738e-015	1.61836e-014	1.06006e-014	1.62293e-014	4.25086e-015	1.28832e-014	1.08136e-014	5.02629e-015	6.21714e-015	5.89689e-015	6.25541e-016	6.49142e-015	5.63181e-016	3.51183e-015	-1.18525e-017	8.08148e-015	-3.34798e-015	9.74118e-015	4.88175e-015	2.60343e-015	8.79417e-015	1.05189e-014
5.52263e-016	1.1405e-014	1.3514e-014	8.91916e-015	1.5993e-014	1.05844e-014	1.60844e-014	4.06901e-015	1.26279e-014	1.0735e-014	4.84673e-015	5.99185e-015	5.74698e-015	5.16741e-016	6.22812e-015	2.37176e-016	3.22499e-015	-3.14821e-016	7.95531e-015	-3.31953e-015	9.94339e-015	4.9078e-015	2.55605e-015	8.88633e-015	1.0221e-014
2.75134e-016	1.13199e-014	1.33204e-014	9.23686e-015	1.57433e-014	1.05488e-014	1.58966e-014	3.89338e-015	1.23599e-014	1.06501e-014	4.68234e-015	5.76611e-015	5.5811e-015	4.0503e-016	5.93448e-015	-1.06296e-016	2.92194e-015	-5.7464e-016	7.8144e-015	-3.26548e-015	1.01237e-014	4.93946e-015	2.51052e-015	8.95382e-015	9.91008e-015
1.73626e-017	1.12242e-014	1.30831e-014	9.53387e-015	1.54319e-014	1.04899e-014	1.56643e-014	3.72404e-015	1.20798e-014	1.05584e-014	4.53361e-015	5.54186e-015	5.39981e-015	2.88381e-016	5.61044e-015	-4.65787e-016	2.60502e-015	-7.89095e-016	7.65755e-015	-3.18575e-015	1.02801e-014	4.97402e-015	2.46768e-015	8.99567e-015	9.58782e-015
-2.1993e-016	1.11184e-014	1.28009e-014	9.80484e-015	1.5057e-014	1.0404e-014	1.53858e-014	3.56112e-015	1.17889e-014	1.04601e-014	4.40071e-015	5.32123e-015	5.20406e-015	1.65385e-016	5.25601e-015	-8.39994e-016	2.27703e-015	-9.57072e-016	7.48403e-015	-3.08066e-015	1.04107e-014	5.00937e-015	2.42825e-015	9.01208e-015	9.25607e-015
-4.35344e-016	1.10032e-014	1.24724e-014	1.00448e-014	1.46176e-014	1.02882e-014	1.506e-014	3.40488e-015	1.14885e-014	1.03548e-014	4.28376e-015	5.1059e-015	4.99465e-015	3.51241e-017	4.87186e-015	-1.22758e-015	1.94083e-015	-1.07726e-015	7.29318e-015	-2.95071e-015	1.0514e-014	5.04306e-015	2.39337e-015	9.00334e-015	8.91687e-015
-6.27909e-016	1.08787e-014	1.20975e-014	1.02489e-014	1.41131e-014	1.01393e-014	1.46862e-014	3.25514e-015	1.11801e-014	1.02426e-014	4.18249e-015	4.89735e-015	4.77304e-015	-1.0365e-016	4.45901e-015	-1.6265e-015	1.5997e-015	-1.14898e-015	7.08381e-015	-2.79623e-015	1.0589e-014	5.07314e-015	2.36389e-015	8.96988e-015	8.57281e-015
-7.97826e-016	1.07451e-014	1.1676e-014	1.04134e-014	1.35439e-014	9.95498e-015	1.42644e-014	3.11179e-015	1.08656e-014	1.01237e-014	4.09672e-015	4.69711e-015	4.54078e-015	-2.52043e-016	4.01863e-015	-2.03496e-015	1.25681e-015	-1.17261e-015	6.85578e-015	-2.61821e-015	1.06345e-014	5.0979e-015	2.3407e-015	8.91238e-015	8.22665e-015
-9.44512e-016	1.06028e-014	1.12092e-014	1.05346e-014	1.29107e-014	9.73269e-015	1.37948e-014	2.97499e-015	1.05472e-014	9.99778e-015	4.02568e-015	4.5062e-015	4.29944e-015	-4.10811e-016	3.55252e-015	-2.45122e-015	9.14738e-016	-1.14866e-015	6.60922e-015	-2.41787e-015	1.06496e-014	5.11558e-015	2.32437e-015	8.8321e-015	7.88053e-015
-1.06778e-015	1.04526e-014	1.06981e-014	1.06097e-014	1.22156e-014	9.47052e-015	1.32779e-014	2.84467e-015	1.02264e-014	9.86448e-015	3.96818e-015	4.32542e-015	4.05043e-015	-5.80809e-016	3.06255e-015	-2.8731e-015	5.76426e-016	-1.07873e-015	6.34406e-015	-2.1972e-015	1.06341e-014	5.12444e-015	2.31528e-015	8.73026e-015	7.53663e-015
-1.16759e-015	1.02949e-014	1.01451e-014	1.06367e-014	1.14614e-014	9.16717e-015	1.2715e-014	2.72131e-015	9.9056e-015	9.72389e-015	3.92298e-015	4.15584e-015	3.79577e-015	-7.62747e-016	2.55093e-015	-3.29863e-015	2.44903e-016	-9.64704e-016	6.06011e-015	-1.9581e-015	1.05876e-014	5.12279e-015	2.31392e-015	8.60856e-015	7.19736e-015
-1.24442e-015	1.01305e-014	9.55253e-015	1.06142e-014	1.06514e-014	8.82208e-015	1.21078e-014	2.60481e-015	9.58709e-015	9.57569e-015	3.8889e-015	3.99793e-015	3.53733e-015	-9.56597e-016	2.0201e-015	-3.72548e-015	-7.66363e-017	-8.08719e-016	5.75807e-015	-1.70217e-015	1.05106e-014	5.10934e-015	2.32065e-015	8.46883e-015	6.8653e-015
-1.29856e-015	9.96027e-015	8.92384e-015	1.05417e-014	9.78959e-015	8.43551e-015	1.14584e-014	2.49567e-015	9.27346e-015	9.42046e-015	3.86469e-015	3.85203e-015	3.27678e-015	-1.16265e-015	1.47301e-015	-4.15125e-015	-3.85953e-016	-6.1362e-016	5.43858e-015	-1.43187e-015	1.04035e-014	5.08303e-015	2.33578e-015	8.31322e-015	6.54289e-015
-1.33103e-015	9.78459e-015	8.26249e-015	1.04196e-014	8.88102e-015	8.00827e-015	1.07693e-014	2.3941e-015	8.96657e-015	9.25804e-015	3.8486e-015	3.7179e-015	3.01602e-015	-1.38101e-015	9.12893e-016	-4.5735e-015	-6.80267e-016	-3.82675e-016	5.10252e-015	-1.14946e-015	1.02674e-014	5.04335e-015	2.35946e-015	8.14415e-015	6.23252e-015
-1.3428e-015	9.60424e-015	7.57325e-015	1.02487e-014	7.93135e-015	7.54178e-015	1.00441e-014	2.30045e-015	8.66825e-015	9.08824e-015	3.83887e-015	3.5955e-015	2.75672e-015	-1.61139e-015	3.43416e-016	-4.98986e-015	-9.57259e-016	-1.19701e-016	4.75087e-015	-8.57174e-016	1.01037e-014	4.98936e-015	2.39162e-015	7.96366e-015	5.93615e-015
-1.3347e-015	9.41935e-015	6.86083e-015	1.00308e-014	6.94713e-015	7.03771e-015	9.28698e-015	2.21516e-015	8.38054e-015	8.91096e-015	3.83334e-015	3.48423e-015	2.50148e-015	-1.85346e-015	-2.31407e-016	-5.39781e-015	-1.21483e-015	1.71418e-016	4.38517e-015	-5.57217e-016	9.9131e-015	4.92039e-015	2.43206e-015	7.77367e-015	5.65542e-015
-1.30781e-015	9.23104e-015	6.13085e-015	9.76838e-015	5.9357e-015	6.49863e-015	8.50236e-015	2.13836e-015	8.10531e-015	8.72638e-015	3.82994e-015	3.38351e-015	2.25229e-015	-2.10666e-015	-8.07488e-016	-5.79453e-015	-1.45116e-015	4.86341e-016	4.00678e-015	-2.53101e-016	9.69763e-015	4.8365e-015	2.48053e-015	7.57698e-015	5.39245e-015
-1.26316e-015	9.0397e-015	5.38966e-015	9.46466e-015	4.90419e-015	5.92774e-015	7.69508e-015	2.06982e-015	7.84461e-015	8.53466e-015	3.82654e-015	3.29245e-015	2.01082e-015	-2.36993e-015	-1.38049e-015	-6.17796e-015	-1.665e-015	8.2048e-016	3.61766e-015	5.21654e-017	9.45924e-015	4.73794e-015	2.53643e-015	7.37608e-015	5.1487e-015
-1.20234e-015	8.84579e-015	4.6427e-015	9.12376e-015	3.86008e-015	5.32862e-015	6.86999e-015	2.00956e-015	7.59997e-015	8.33576e-015	3.82111e-015	3.20945e-015	1.7793e-015	-2.64233e-015	-1.94597e-015	-6.54605e-015	-1.85521e-015	1.16845e-015	3.22006e-015	3.56097e-016	9.19997e-015	4.62507e-015	2.59914e-015	7.17281e-015	4.92517e-015
-1.12704e-015	8.65025e-015	3.89603e-015	8.74968e-015	2.81185e-015	4.7057e-015	6.03302e-015	1.95786e-015	7.37259e-015	8.12974e-015	3.81121e-015	3.13359e-015	1.55932e-015	-2.92254e-015	-2.4994e-015	-6.89619e-015	-2.0205e-015	1.5254e-015	2.81576e-015	6.5533e-016	8.92169e-015	4.49794e-015	2.66809e-015	6.96941e-015	4.72308e-015
-1.03875e-015	8.45371e-015	3.15652e-015	8.34746e-015	1.76832e-015	4.06352e-015	5.18978e-015	1.91474e-015	7.16376e-015	7.91674e-015	3.79496e-015	3.06325e-015	1.35261e-015	-3.20949e-015	-3.0368e-015	-7.2258e-015	-2.16062e-015	1.88615e-015	2.40705e-015	9.46963e-016	8.62663e-015	4.35745e-015	2.74244e-015	6.76799e-015	4.54319e-015
-9.38766e-016	8.25597e-015	2.43041e-015	7.92268e-015	7.38187e-016	3.40748e-015	4.34662e-015	1.87982e-015	6.97446e-015	7.69682e-015	3.77014e-015	2.99702e-015	1.16063e-015	-3.50173e-015	-3.55367e-015	-7.53304e-015	-2.27535e-015	2.24548e-015	1.99654e-015	1.22828e-015	8.317e-015	4.20477e-015	2.82122e-015	6.5706e-015	4.38582e-015
-8.28387e-016	8.05755e-015	1.72443e-015	7.48089e-015	-2.6997e-016	2.74303e-015	3.50952e-015	1.85245e-015	6.80514e-015	7.47002e-015	3.73457e-015	2.93325e-015	9.84521e-016	-3.79702e-015	-4.04563e-015	-7.81647e-015	-2.36462e-015	2.59815e-015	1.58687e-015	1.4962e-015	7.9952e-015	4.04089e-015	2.90317e-015	6.37869e-015	4.25128e-015
-7.09077e-016	7.85834e-015	1.04464e-015	7.02833e-015	-1.24759e-015	2.0766e-015	2.68426e-015	1.83298e-015	6.6558e-015	7.23627e-015	3.68636e-015	2.87026e-015	8.25327e-016	-4.09372e-015	-4.50841e-015	-8.07455e-015	-2.42884e-015	2.939e-015	1.18059e-015	1.74805e-015	7.66337e-015	3.8663e-015	2.98742e-015	6.19403e-015	4.13945e-015
-5.82172e-016	7.6584e-015	3.9792e-016	6.5711e-015	-2.18653e-015	1.41452e-015	1.87674e-015	1.82099e-015	6.52645e-015	6.99588e-015	3.62368e-015	2.80614e-015	6.84046e-016	-4.39015e-015	-4.93785e-015	-8.30585e-015	-2.46879e-015	3.26317e-015	7.80913e-016	1.98131e-015	7.32372e-015	3.6824e-015	3.07303e-015	6.01807e-015	4.04978e-015
-4.49268e-016	7.45784e-015	-2.09528e-016	6.11566e-015	-3.0782e-015	7.63284e-016	1.09339e-015	1.81595e-015	6.4168e-015	6.74892e-015	3.54501e-015	2.7395e-015	5.615e-016	-4.68407e-015	-5.33029e-015	-8.50923e-015	-2.48593e-015	3.56558e-015	3.90209e-016	2.19344e-015	6.97837e-015	3.49089e-015	3.15872e-015	5.85162e-015	3.98135e-015
-3.1193e-016	7.25637e-015	-7.71622e-016	5.66863e-015	-3.91536e-015	1.28996e-016	3.40014e-016	1.81793e-015	6.32628e-015	6.49556e-015	3.44908e-015	2.6685e-015	4.58426e-016	-4.97401e-015	-5.68218e-015	-8.68336e-015	-2.4813e-015	3.84185e-015	1.07899e-017	2.382e-015	6.6292e-015	3.29281e-015	3.24285e-015	5.69511e-015	3.93327e-015
-1.71561e-016	7.05376e-015	-1.2829e-015	5.23619e-015	-4.69046e-015	-4.82162e-016	-3.77441e-016	1.82606e-015	6.25377e-015	6.23629e-015	3.33436e-015	2.59189e-015	3.75217e-016	-5.25788e-015	-5.99052e-015	-8.8275e-015	-2.45736e-015	4.08746e-015	-3.54862e-016	2.54518e-015	6.27801e-015	3.08957e-015	3.32436e-015	5.5491e-015	3.90452e-015
-2.92093e-017	6.8498e-015	-1.73856e-015	4.82505e-015	-5.39685e-015	-1.06361e-015	-1.05366e-015	1.83936e-015	6.1977e-015	5.97158e-015	3.19966e-015	2.50806e-015	3.11831e-016	-5.53352e-015	-6.25253e-015	-8.94166e-015	-2.41606e-015	4.29824e-015	-7.04146e-016	2.68066e-015	5.92647e-015	2.88244e-015	3.40231e-015	5.41406e-015	3.8936e-015
1.1412e-016	6.6442e-015	-2.13425e-015	4.44096e-015	-6.02869e-015	-1.60921e-015	-1.68372e-015	1.85716e-015	6.15669e-015	5.70179e-015	3.04388e-015	2.41563e-015	2.67956e-016	-5.79862e-015	-6.46612e-015	-9.02565e-015	-2.35961e-015	4.47019e-015	-1.03471e-015	2.78691e-015	5.57576e-015	2.67312e-015	3.47526e-015	5.2898e-015	3.89894e-015
2.57294e-016	6.43656e-015	-2.46619e-015	4.08952e-015	-6.58099e-015	-2.11348e-015	-2.26292e-015	1.87805e-015	6.12842e-015	5.42747e-015	2.86688e-015	2.31325e-015	2.43524e-016	-6.05223e-015	-6.6294e-015	-9.07993e-015	-2.29032e-015	4.59998e-015	-1.34461e-015	2.86242e-015	5.22724e-015	2.46321e-015	3.54205e-015	5.17568e-015	3.91808e-015
3.98612e-016	6.22613e-015	-2.73141e-015	3.77581e-015	-7.04937e-015	-2.57184e-015	-2.78763e-015	1.90113e-015	6.11125e-015	5.14891e-015	2.66854e-015	2.20031e-015	2.38141e-016	-6.29253e-015	-6.74068e-015	-9.1053e-015	-2.21094e-015	4.68434e-015	-1.63234e-015	2.90599e-015	4.88214e-015	2.25382e-015	3.60177e-015	5.07117e-015	3.94872e-015
5.37439e-016	6.01204e-015	-2.92766e-015	3.50482e-015	-7.4303e-015	-2.97911e-015	-3.25409e-015	1.92546e-015	6.10374e-015	4.86678e-015	2.449e-015	2.07597e-015	2.51099e-016	-6.51771e-015	-6.79945e-015	-9.10236e-015	-2.12404e-015	4.72129e-015	-1.89576e-015	2.91659e-015	4.54162e-015	2.04663e-015	3.65355e-015	4.97577e-015	3.98899e-015
6.72591e-016	5.79369e-015	-3.0534e-015	3.2805e-015	-7.72164e-015	-3.33092e-015	-3.65974e-015	1.94976e-015	6.10307e-015	4.58186e-015	2.20856e-015	1.93963e-015	2.81652e-016	-6.72665e-015	-6.80582e-015	-9.07287e-015	-2.03281e-015	4.70857e-015	-2.1334e-015	2.89362e-015	4.20628e-015	1.84266e-015	3.69646e-015	4.88865e-015	4.03631e-015
8.03293e-016	5.57048e-015	-3.10831e-015	3.10614e-015	-7.92293e-015	-3.62378e-015	-4.00259e-015	1.97242e-015	6.10658e-015	4.29466e-015	1.94828e-015	1.79092e-015	3.28467e-016	-6.91873e-015	-6.76012e-015	-9.01876e-015	-1.94017e-015	4.64419e-015	-2.3437e-015	2.83657e-015	3.87608e-015	1.64273e-015	3.72958e-015	4.80852e-015	4.08817e-015
9.28779e-016	5.34161e-015	-3.09233e-015	2.98464e-015	-8.0342e-015	-3.85517e-015	-4.28104e-015	1.99245e-015	6.11145e-015	4.00592e-015	1.66938e-015	1.63005e-015	3.90686e-016	-7.09253e-015	-6.66363e-015	-8.94222e-015	-1.84936e-015	4.52739e-015	-2.52613e-015	2.74531e-015	3.55087e-015	1.4478e-015	3.7522e-015	4.73393e-015	4.14212e-015
1.04817e-015	5.10626e-015	-3.00612e-015	2.91795e-015	-8.0564e-015	-4.02304e-015	-4.49499e-015	2.00831e-015	6.11529e-015	3.71641e-015	1.37285e-015	1.45687e-015	4.67436e-016	-7.24736e-015	-6.51771e-015	-8.84495e-015	-1.76376e-015	4.3577e-015	-2.68071e-015	2.62048e-015	3.23057e-015	1.25893e-015	3.76405e-015	4.66314e-015	4.19511e-015
1.16068e-015	4.86358e-015	-2.85168e-015	2.90704e-015	-7.9913e-015	-4.12626e-015	-4.64397e-015	2.01873e-015	6.11535e-015	3.42703e-015	1.06034e-015	1.27151e-015	5.57035e-016	-7.38322e-015	-6.32455e-015	-8.7299e-015	-1.6861e-015	4.13463e-015	-2.80682e-015	2.46235e-015	2.91423e-015	1.07682e-015	3.76461e-015	4.59421e-015	4.24465e-015
1.26569e-015	4.61299e-015	-2.63198e-015	2.95244e-015	-7.84181e-015	-4.16445e-015	-4.7285e-015	2.02248e-015	6.10893e-015	3.13888e-015	7.33806e-016	1.07497e-015	6.58169e-016	-7.49884e-015	-6.0869e-015	-8.60008e-015	-1.61947e-015	3.85803e-015	-2.90462e-015	2.2714e-015	2.60177e-015	9.0195e-016	3.75331e-015	4.52588e-015	4.28846e-015
1.36249e-015	4.35389e-015	-2.35016e-015	3.05367e-015	-7.61167e-015	-4.13819e-015	-4.75066e-015	2.01817e-015	6.09315e-015	2.85309e-015	3.95219e-016	8.68122e-016	7.69191e-016	-7.5941e-015	-5.80785e-015	-8.45907e-015	-1.56703e-015	3.5288e-015	-2.97539e-015	2.04866e-015	2.29274e-015	7.34341e-016	3.73006e-015	4.45602e-015	4.32434e-015
1.45064e-015	4.08582e-015	-2.0109e-015	3.20931e-015	-7.30644e-015	-4.049e-015	-4.71281e-015	2.00459e-015	6.06537e-015	2.57076e-015	4.70807e-017	6.51866e-016	8.88043e-016	-7.66977e-015	-5.49119e-015	-8.30977e-015	-1.5313e-015	3.14776e-015	-3.01953e-015	1.79548e-015	1.98587e-015	5.74371e-016	3.69473e-015	4.38336e-015	4.34957e-015
1.52966e-015	3.80827e-015	-1.6187e-015	3.41772e-015	-6.93209e-015	-3.89933e-015	-4.61806e-015	1.98044e-015	6.02394e-015	2.29241e-015	-3.08254e-016	4.274e-016	1.01277e-015	-7.72617e-015	-5.14117e-015	-8.15599e-015	-1.51468e-015	2.71678e-015	-3.03854e-015	1.51331e-015	1.68024e-015	4.22004e-016	3.64742e-015	4.30589e-015	4.36228e-015
1.59886e-015	3.52073e-015	-1.17895e-015	3.6761e-015	-6.49556e-015	-3.69202e-015	-4.47014e-015	1.94443e-015	5.96683e-015	2.01889e-015	-6.68007e-016	1.96291e-016	1.14157e-015	-7.76401e-015	-4.76255e-015	-8.00132e-015	-1.51963e-015	2.2377e-015	-3.03383e-015	1.20343e-015	1.37436e-015	2.77523e-016	3.5879e-015	4.222e-015	4.36095e-015
1.65765e-015	3.22317e-015	-6.98124e-016	3.98127e-015	-6.00458e-015	-3.43102e-015	-4.27302e-015	1.89503e-015	5.89228e-015	1.75138e-015	-1.02953e-015	-3.96089e-017	1.27266e-015	-7.78351e-015	-4.36019e-015	-7.8495e-015	-1.54831e-015	1.71265e-015	-3.00785e-015	8.67946e-016	1.06694e-015	1.40703e-016	3.51687e-015	4.13041e-015	4.34333e-015
1.70539e-015	2.9156e-015	-1.82845e-016	4.32908e-015	-5.46734e-015	-3.12103e-015	-4.03193e-015	1.83156e-015	5.79883e-015	1.49103e-015	-1.38969e-015	-2.78721e-016	1.40452e-015	-7.78623e-015	-3.9392e-015	-7.70409e-015	-1.60243e-015	1.1445e-015	-2.96292e-015	5.09071e-016	7.56977e-016	1.16305e-017	3.43478e-015	4.02976e-015	4.30771e-015
1.74138e-015	2.59781e-015	3.60488e-016	4.71454e-015	-4.89255e-015	-2.76742e-015	-3.75211e-015	1.75313e-015	5.6848e-015	1.2384e-015	-1.74586e-015	-5.1897e-016	1.53497e-015	-7.77298e-015	-3.50507e-015	-7.56932e-015	-1.68325e-015	5.36263e-016	-2.90167e-015	1.29173e-016	4.43206e-016	-1.10276e-016	3.34245e-015	3.91828e-015	4.25264e-015
1.76529e-015	2.27004e-015	9.24527e-016	5.13239e-015	-4.2891e-015	-2.37626e-015	-3.43944e-015	1.6588e-015	5.54949e-015	9.94617e-016	-2.09502e-015	-7.58391e-016	1.66243e-015	-7.74521e-015	-3.06328e-015	-7.44896e-015	-1.79211e-015	-1.08696e-016	-2.82708e-015	-2.70173e-016	1.24164e-016	-2.25673e-016	3.24026e-015	3.79539e-015	4.17764e-015
1.77676e-015	1.93297e-015	1.50242e-015	5.5768e-015	-3.66633e-015	-1.95374e-015	-3.10036e-015	1.54803e-015	5.39238e-015	7.60192e-016	-2.43424e-015	-9.94974e-016	1.78531e-015	-7.70477e-015	-2.61941e-015	-7.34626e-015	-1.93003e-015	-7.87168e-016	-2.74224e-015	-6.85929e-016	-2.01473e-016	-3.35642e-016	3.12853e-015	3.66036e-015	4.08221e-015
1.77534e-015	1.58722e-015	2.08653e-015	6.04177e-015	-3.03409e-015	-1.50649e-015	-2.74113e-015	1.42039e-015	5.21286e-015	5.35807e-016	-2.7607e-015	-1.22652e-015	1.90211e-015	-7.65303e-015	-2.17924e-015	-7.26467e-015	-2.09734e-015	-1.49555e-015	-2.65023e-015	-1.11509e-015	-5.35152e-016	-4.40581e-016	3.00825e-015	3.51309e-015	3.96522e-015
1.76048e-015	1.23357e-015	2.66864e-015	6.52137e-015	-2.40201e-015	-1.04202e-015	-2.36809e-015	1.27525e-015	5.01125e-015	3.22069e-016	-3.0717e-015	-1.45098e-015	2.01105e-015	-7.59216e-015	-1.74846e-015	-7.20708e-015	-2.2943e-015	-2.22994e-015	-2.55462e-015	-1.55516e-015	-8.77826e-016	-5.41297e-016	2.8801e-015	3.35326e-015	3.82663e-015
1.73177e-015	8.72871e-016	3.24128e-015	7.00846e-015	-1.77943e-015	-5.67755e-016	-1.98786e-015	1.11268e-015	4.7882e-015	1.19708e-016	-3.36465e-015	-1.66625e-015	2.11077e-015	-7.5237e-015	-1.3327e-015	-7.17666e-015	-2.52094e-015	-2.9861e-015	-2.45917e-015	-2.00316e-015	-1.23058e-015	-6.38267e-016	2.74492e-015	3.18048e-015	3.66659e-015
1.6889e-015	5.0585e-016	3.79764e-015	7.49643e-015	-1.17541e-015	-9.12688e-017	-1.60632e-015	9.32437e-016	4.54431e-015	-7.04742e-017	-3.63696e-015	-1.87081e-015	2.20007e-015	-7.44957e-015	-9.37369e-016	-7.17608e-015	-2.77677e-015	-3.7602e-015	-2.36786e-015	-2.45675e-015	-1.59429e-015	-7.32071e-016	2.60369e-015	2.99499e-015	3.48522e-015
1.63151e-015	1.34029e-016	4.3305e-015	7.97835e-015	-5.98979e-016	3.79419e-016	-1.23005e-015	7.34815e-016	4.28087e-015	-2.48005e-016	-3.88586e-015	-2.06303e-015	2.27815e-015	-7.37163e-015	-5.67612e-016	-7.20785e-015	-3.06081e-015	-4.54834e-015	-2.28407e-015	-2.91315e-015	-1.96915e-015	-8.23615e-016	2.45699e-015	2.79721e-015	3.28366e-015
1.55952e-015	-2.4113e-016	4.83336e-015	8.44767e-015	-5.86766e-017	8.36768e-016	-8.65621e-016	5.20628e-016	3.99926e-015	-4.12637e-016	-4.10955e-015	-2.24114e-015	2.3443e-015	-7.29208e-015	-2.28263e-016	-7.27406e-015	-3.3716e-015	-5.34632e-015	-2.21199e-015	-3.36985e-015	-2.35544e-015	-9.13443e-016	2.30578e-015	2.58763e-015	3.06265e-015
1.47309e-015	-6.17877e-016	5.29988e-015	8.8978e-015	4.37512e-016	1.27316e-015	-5.18705e-016	2.89638e-016	3.70152e-015	-5.64274e-016	-4.30633e-015	-2.40339e-015	2.39761e-015	-7.21315e-015	7.64598e-017	-7.37588e-015	-3.70689e-015	-6.14956e-015	-2.15547e-015	-3.82454e-015	-2.75358e-015	-1.00215e-015	2.15081e-015	2.36787e-015	2.8237e-015
1.37226e-015	-9.94234e-016	5.72407e-015	9.32228e-015	8.82477e-016	1.68155e-015	-1.95172e-016	4.26203e-017	3.39008e-015	-7.0245e-016	-4.47457e-015	-2.54872e-015	2.43752e-015	-7.1368e-015	3.42107e-016	-7.51419e-015	-4.06466e-015	-6.95391e-015	-2.11784e-015	-4.27433e-015	-3.16291e-015	-1.0904e-015	1.99267e-015	2.13876e-015	2.56807e-015
1.25701e-015	-1.36875e-015	6.10095e-015	9.71499e-015	1.26987e-015	2.05514e-015	9.97927e-017	-2.19408e-016	3.06696e-015	-8.27532e-016	-4.61292e-015	-2.6763e-015	2.46371e-015	-7.06491e-015	5.65321e-016	-7.68956e-015	-4.44266e-015	-7.75503e-015	-2.10247e-015	-4.717e-015	-3.58285e-015	-1.17848e-015	1.83235e-015	1.90158e-015	2.29785e-015
1.12742e-015	-1.73941e-015	6.42662e-015	1.00698e-014	1.59449e-015	2.38732e-015	3.61559e-016	-4.95096e-016	2.735e-015	-9.3954e-016	-4.72018e-015	-2.7849e-015	2.47608e-015	-6.99892e-015	7.4274e-016	-7.90266e-015	-4.83902e-015	-8.54901e-015	-2.1129e-015	-5.14998e-015	-4.01249e-015	-1.267e-015	1.6704e-015	1.65762e-015	2.01477e-015
9.83862e-016	-2.10457e-015	6.69668e-015	1.03819e-014	1.8516e-015	2.67254e-015	5.8607e-016	-7.83696e-016	2.3971e-015	-1.03858e-015	-4.79592e-015	-2.87392e-015	2.47422e-015	-6.9406e-015	8.7169e-016	-8.15275e-015	-5.25108e-015	-9.33203e-015	-2.15225e-015	-5.57081e-015	-4.45059e-015	-1.35653e-015	1.5075e-015	1.4084e-015	1.72061e-015
8.26979e-016	-2.4626e-015	6.90782e-015	1.06464e-014	2.03704e-015	2.90489e-015	7.69473e-016	-1.08392e-015	2.05621e-015	-1.12454e-015	-4.83988e-015	-2.94341e-015	2.45837e-015	-6.89195e-015	9.5054e-016	-8.43915e-015	-5.67558e-015	-1.01003e-014	-2.22337e-015	-5.97738e-015	-4.89569e-015	-1.44744e-015	1.3442e-015	1.1565e-015	1.41784e-015
6.57527e-016	-2.81117e-015	7.05839e-015	1.0859e-014	2.14781e-015	3.08013e-015	9.09372e-016	-1.39441e-015	1.71526e-015	-1.19769e-015	-4.8516e-015	-2.9936e-015	2.42912e-015	-6.85473e-015	9.77889e-016	-8.76073e-015	-6.1094e-015	-1.08506e-014	-2.32876e-015	-6.36804e-015	-5.34647e-015	-1.54028e-015	1.18084e-015	9.04013e-016	1.10871e-015
4.76039e-016	-3.14842e-015	7.14739e-015	1.10161e-014	2.18238e-015	3.19404e-015	1.00404e-015	-1.7137e-015	1.37712e-015	-1.25864e-015	-4.8315e-015	-3.02466e-015	2.38658e-015	-6.83019e-015	9.5239e-016	-9.11622e-015	-6.54957e-015	-1.15793e-014	-2.47063e-015	-6.74102e-015	-5.80053e-015	-1.63519e-015	1.0179e-015	6.52534e-016	7.9551e-016
2.83226e-016	-3.47202e-015	7.17352e-015	1.11149e-014	2.1402e-015	3.24384e-015	1.0518e-015	-2.03999e-015	1.04482e-015	-1.3079e-015	-4.77988e-015	-3.03698e-015	2.3317e-015	-6.81973e-015	8.73415e-016	-9.50344e-015	-6.99248e-015	-1.22834e-014	-2.65068e-015	-7.09516e-015	-6.25591e-015	-1.73204e-015	8.55714e-016	4.03516e-016	4.80803e-016
8.02295e-017	-3.77975e-015	7.13689e-015	1.11533e-014	2.02156e-015	3.22748e-015	1.05198e-015	-2.37166e-015	7.21772e-016	-1.34555e-015	-4.69766e-015	-3.03144e-015	2.26561e-015	-6.82408e-015	7.4152e-016	-9.91959e-015	-7.43474e-015	-1.29596e-014	-2.87072e-015	-7.42896e-015	-6.71012e-015	-1.83106e-015	6.94797e-016	1.59136e-016	1.67328e-016
-1.31491e-016	-4.06975e-015	7.03809e-015	1.11297e-014	1.82816e-015	3.14402e-015	1.00479e-015	-2.70622e-015	4.11008e-016	-1.37245e-015	-4.58598e-015	-3.00891e-015	2.18935e-015	-6.84456e-015	5.57786e-016	-1.03623e-014	-7.87315e-015	-1.36052e-014	-3.1316e-015	-7.74108e-015	-7.16012e-015	-1.93242e-015	5.35292e-016	-7.87898e-017	-1.42832e-016
-3.50233e-016	-4.34021e-015	6.87912e-015	1.10429e-014	1.56235e-015	2.99302e-015	9.11273e-016	-3.04152e-015	1.15336e-016	-1.38923e-015	-4.44623e-015	-2.9704e-015	2.10334e-015	-6.88144e-015	3.23883e-016	-1.08285e-014	-8.3045e-015	-1.42182e-014	-3.43327e-015	-8.03032e-015	-7.60351e-015	-2.03611e-015	3.77296e-016	-3.08277e-016	-4.46977e-016
-5.74665e-016	-4.58928e-015	6.66248e-015	1.08934e-014	1.22758e-015	2.77511e-015	7.72786e-016	-3.37575e-015	-1.61951e-016	-1.39673e-015	-4.28008e-015	-2.91732e-015	2.0088e-015	-6.9354e-015	4.16156e-017	-1.13144e-014	-8.72559e-015	-1.47959e-014	-3.77642e-015	-8.29613e-015	-8.03692e-015	-2.14177e-015	2.21018e-016	-5.27903e-016	-7.4272e-016
-8.02654e-016	-4.81546e-015	6.39074e-015	1.06819e-014	8.27799e-016	2.49164e-015	5.92314e-016	-3.70707e-015	-4.18672e-016	-1.39549e-015	-4.08939e-015	-2.85119e-015	1.90724e-015	-7.00718e-015	-2.86732e-016	-1.18163e-014	-9.1335e-015	-1.53361e-014	-4.16079e-015	-8.5383e-015	-8.45716e-015	-2.24855e-015	6.68641e-017	-7.35734e-016	-1.02782e-015
-1.03225e-015	-5.01698e-015	6.06749e-015	1.04099e-014	3.68242e-016	2.14539e-015	3.72421e-016	-4.03313e-015	-6.52278e-016	-1.38575e-015	-3.87617e-015	-2.77372e-015	1.80039e-015	-7.09734e-015	-6.58071e-016	-1.23305e-014	-9.52486e-015	-1.58376e-014	-4.58527e-015	-8.75712e-015	-8.86158e-015	-2.3564e-015	-8.5386e-017	-9.30623e-016	-1.30041e-015
-1.26153e-015	-5.19294e-015	5.69647e-015	1.00798e-014	-1.45422e-016	1.73913e-015	1.1659e-016	-4.35136e-015	-8.60645e-016	-1.36883e-015	-3.64254e-015	-2.68659e-015	1.68952e-015	-7.20588e-015	-1.06906e-015	-1.28528e-014	-9.8968e-015	-1.62991e-014	-5.04876e-015	-8.95188e-015	-9.24666e-015	-2.46468e-015	-2.35859e-016	-1.11153e-015	-1.55837e-015
-1.48881e-015	-5.34243e-015	5.28205e-015	9.69365e-015	-7.07105e-016	1.27716e-015	-1.70915e-016	-4.66036e-015	-1.04205e-015	-1.34526e-015	-3.39074e-015	-2.59197e-015	1.57617e-015	-7.33276e-015	-1.51556e-015	-1.33789e-014	-1.0247e-014	-1.67194e-014	-5.54927e-015	-9.12258e-015	-9.60906e-015	-2.57309e-015	-3.84231e-016	-1.27742e-015	-1.80003e-015
-1.71146e-015	-5.46462e-015	4.82901e-015	9.25483e-015	-1.30959e-015	7.64107e-016	-4.85698e-016	-4.95864e-015	-1.19523e-015	-1.31565e-015	-3.12347e-015	-2.49179e-015	1.4616e-015	-7.47772e-015	-1.99349e-015	-1.39047e-014	-1.05726e-014	-1.70973e-014	-6.08451e-015	-9.26935e-015	-9.94577e-015	-2.68072e-015	-5.30459e-016	-1.42733e-015	-2.02363e-015
-1.92741e-015	-5.55884e-015	4.34307e-015	8.76755e-015	-1.94509e-015	2.05413e-016	-8.22792e-016	-5.2441e-015	-1.31878e-015	-1.28072e-015	-2.84277e-015	-2.38767e-015	1.34782e-015	-7.64033e-015	-2.4989e-015	-1.44262e-014	-1.08713e-014	-1.74322e-014	-6.65217e-015	-9.39264e-015	-1.0254e-014	-2.78704e-015	-6.74573e-016	-1.56011e-015	-2.22787e-015
-2.13435e-015	-5.62444e-015	3.82977e-015	8.23595e-015	-2.60584e-015	-3.9271e-016	-1.17709e-015	-5.51481e-015	-1.41201e-015	-1.2407e-015	-2.55118e-015	-2.28156e-015	1.23651e-015	-7.81993e-015	-3.02708e-015	-1.49391e-014	-1.11416e-014	-1.77239e-014	-7.24886e-015	-9.49261e-015	-1.05311e-014	-2.89146e-015	-8.16673e-016	-1.67588e-015	-2.41136e-015
-2.32976e-015	-5.66103e-015	3.29423e-015	7.66471e-015	-3.2845e-015	-1.02372e-015	-1.54272e-015	-5.76959e-015	-1.47461e-015	-1.19621e-015	-2.25111e-015	-2.17506e-015	1.12878e-015	-8.01609e-015	-3.57319e-015	-1.54396e-014	-1.13821e-014	-1.79721e-014	-7.87089e-015	-9.57024e-015	-1.0774e-014	-2.99333e-015	-9.5641e-016	-1.77434e-015	-2.57322e-015
-2.51152e-015	-5.66886e-015	2.74247e-015	7.05882e-015	-3.97291e-015	-1.68054e-015	-1.91366e-015	-6.00698e-015	-1.50668e-015	-1.14744e-015	-1.94509e-015	-2.07008e-015	1.02638e-015	-8.22788e-015	-4.13222e-015	-1.59239e-014	-1.15913e-014	-1.81768e-014	-8.51459e-015	-9.62607e-015	-1.09801e-014	-3.09196e-015	-1.09374e-015	-1.85519e-015	-2.71263e-015
-2.67701e-015	-5.6478e-015	2.17999e-015	6.42366e-015	-4.66307e-015	-2.35585e-015	-2.28396e-015	-6.22526e-015	-1.50798e-015	-1.09479e-015	-1.63575e-015	-1.96866e-015	9.31097e-016	-8.4543e-015	-4.69953e-015	-1.63883e-014	-1.17683e-014	-1.83379e-014	-9.1761e-015	-9.66125e-015	-1.11474e-014	-3.18715e-015	-1.22867e-015	-1.91916e-015	-2.82872e-015
-2.82415e-015	-5.5983e-015	1.61326e-015	5.76523e-015	-5.34679e-015	-3.04204e-015	-2.64771e-015	-6.42272e-015	-1.47959e-015	-1.0387e-015	-1.32526e-015	-1.8721e-015	8.44418e-016	-8.69438e-015	-5.26967e-015	-1.6829e-014	-1.1913e-014	-1.84565e-014	-9.85119e-015	-9.67645e-015	-1.12738e-014	-3.2785e-015	-1.36097e-015	-1.96708e-015	-2.92145e-015
-2.95098e-015	-5.52071e-015	1.04747e-015	5.08925e-015	-6.01638e-015	-3.73147e-015	-2.9987e-015	-6.59856e-015	-1.42247e-015	-9.79267e-016	-1.01589e-015	-1.78131e-015	7.67307e-016	-8.94707e-015	-5.83782e-015	-1.72429e-014	-1.20251e-014	-1.8533e-014	-1.05352e-014	-9.67294e-015	-1.13574e-014	-3.36508e-015	-1.49054e-015	-2.00011e-015	-2.99086e-015
-3.05555e-015	-5.41563e-015	4.88213e-016	4.4018e-015	-6.66467e-015	-4.41579e-015	-3.33128e-015	-6.75118e-015	-1.33756e-015	-9.16699e-016	-7.10335e-016	-1.69726e-015	7.01403e-016	-9.21114e-015	-6.39963e-015	-1.76277e-014	-1.21042e-014	-1.85683e-014	-1.12233e-014	-9.65152e-015	-1.13972e-014	-3.44623e-015	-1.61684e-015	-2.01911e-015	-3.03745e-015
-3.13571e-015	-5.28422e-015	-5.93623e-017	3.70843e-015	-7.28491e-015	-5.08753e-015	-3.63983e-015	-6.87953e-015	-1.22628e-015	-8.5118e-016	-4.09835e-016	-1.62097e-015	6.48e-016	-9.48493e-015	-6.95052e-015	-1.79807e-014	-1.21504e-014	-1.85639e-014	-1.19106e-014	-9.61306e-015	-1.1392e-014	-3.52177e-015	-1.73955e-015	-2.02443e-015	-3.06217e-015
-3.19025e-015	-5.12727e-015	-5.90609e-016	3.01452e-015	-7.87105e-015	-5.73842e-015	-3.91884e-015	-6.98296e-015	-1.09033e-015	-7.82766e-016	-1.16114e-016	-1.55302e-015	6.07852e-016	-9.76783e-015	-7.4859e-015	-1.82993e-014	-1.21647e-014	-1.85206e-014	-1.25919e-014	-9.5591e-015	-1.13414e-014	-3.59116e-015	-1.85839e-015	-2.01754e-015	-3.06575e-015
-3.21756e-015	-4.94599e-015	-1.10117e-015	2.32619e-015	-8.41717e-015	-6.36125e-015	-4.16309e-015	-7.06103e-015	-9.31907e-016	-7.1105e-016	1.69044e-016	-1.49371e-015	5.81729e-016	-1.00579e-014	-8.00191e-015	-1.85823e-014	-1.21476e-014	-1.84402e-014	-1.32621e-014	-9.49123e-015	-1.12455e-014	-3.65355e-015	-1.97277e-015	-2.00007e-015	-3.04843e-015
-3.21625e-015	-4.74154e-015	-1.58668e-015	1.6487e-015	-8.9178e-015	-6.94881e-015	-4.368e-015	-7.11318e-015	-7.53501e-016	-6.36008e-016	4.43993e-016	-1.44319e-015	5.70484e-016	-1.03535e-014	-8.49499e-015	-1.88288e-014	-1.21004e-014	-1.83241e-014	-1.39159e-014	-9.41065e-015	-1.11045e-014	-3.70869e-015	-2.08213e-015	-1.97357e-015	-3.01138e-015
-3.18571e-015	-4.51516e-015	-2.04382e-015	9.8751e-016	-9.36888e-015	-7.49417e-015	-4.52984e-015	-7.13917e-015	-5.57394e-016	-5.57551e-016	7.0757e-016	-1.40133e-015	5.74545e-016	-1.06531e-014	-8.9619e-015	-1.9038e-014	-1.20244e-014	-1.8174e-014	-1.45482e-014	-9.31808e-015	-1.09192e-014	-3.75619e-015	-2.18607e-015	-1.93962e-015	-2.95616e-015
-3.12536e-015	-4.26866e-015	-2.46923e-015	3.47433e-016	-9.767e-015	-7.99133e-015	-4.64518e-015	-7.13933e-015	-3.4587e-016	-4.75153e-016	9.58579e-016	-1.36778e-015	5.944e-016	-1.09544e-014	-9.39939e-015	-1.92096e-014	-1.19213e-014	-1.79921e-014	-1.51535e-014	-9.21501e-015	-1.06903e-014	-3.79535e-015	-2.28378e-015	-1.89942e-015	-2.88419e-015
-3.03496e-015	-4.00333e-015	-2.86019e-015	-2.6672e-016	-1.01095e-014	-8.4347e-015	-4.71072e-015	-7.11353e-015	-1.21505e-016	-3.88688e-016	1.19616e-015	-1.342e-015	6.30312e-016	-1.12559e-014	-9.80477e-015	-1.93434e-014	-1.17926e-014	-1.77804e-014	-1.57268e-014	-9.10269e-015	-1.04197e-014	-3.82588e-015	-2.37447e-015	-1.85455e-015	-2.79708e-015
-2.91487e-015	-3.72067e-015	-3.21465e-015	-8.50609e-016	-1.03945e-014	-8.81914e-015	-4.72461e-015	-7.06219e-015	1.12616e-016	-2.98078e-016	1.41964e-015	-1.32299e-015	6.81725e-016	-1.15561e-014	-1.01757e-014	-1.94402e-014	-1.16404e-014	-1.75409e-014	-1.62635e-014	-8.98192e-015	-1.01087e-014	-3.84733e-015	-2.45762e-015	-1.8065e-015	-2.69644e-015
-2.76573e-015	-3.42246e-015	-3.53107e-015	-1.40034e-015	-1.0621e-014	-9.14018e-015	-4.68574e-015	-6.98577e-015	3.53942e-016	-2.02914e-016	1.6287e-015	-1.31018e-015	7.48714e-016	-1.18537e-014	-1.05101e-014	-1.95005e-014	-1.14669e-014	-1.72758e-014	-1.67596e-014	-8.85364e-015	-9.75941e-015	-3.85945e-015	-2.53263e-015	-1.75665e-015	-2.58451e-015
-2.58804e-015	-3.11004e-015	-3.80847e-015	-1.91279e-015	-1.07885e-014	-9.39435e-015	-4.59367e-015	-6.88503e-015	5.99827e-016	-1.02801e-016	1.8232e-015	-1.30205e-015	8.314e-016	-1.21465e-014	-1.08066e-014	-1.9525e-014	-1.12747e-014	-1.69873e-014	-1.72107e-014	-8.71846e-015	-9.37464e-015	-3.86212e-015	-2.5986e-015	-1.70659e-015	-2.46303e-015
-2.38264e-015	-2.78458e-015	-4.04569e-015	-2.38545e-015	-1.08977e-014	-9.57897e-015	-4.44859e-015	-6.76059e-015	8.47872e-016	2.14184e-018	2.00278e-015	-1.29724e-015	9.28939e-016	-1.24328e-014	-1.10644e-014	-1.95158e-014	-1.10661e-014	-1.66778e-014	-1.76131e-014	-8.57743e-015	-8.95733e-015	-3.85487e-015	-2.65482e-015	-1.65729e-015	-2.33391e-015
-2.15129e-015	-2.44737e-015	-4.24333e-015	-2.81576e-015	-1.09496e-014	-9.69168e-015	-4.2508e-015	-6.61335e-015	1.09565e-015	1.12122e-016	2.16669e-015	-1.29462e-015	1.04034e-015	-1.27112e-014	-1.12826e-014	-1.94748e-014	-1.08427e-014	-1.63491e-014	-1.79635e-014	-8.43154e-015	-8.51089e-015	-3.83747e-015	-2.70064e-015	-1.60974e-015	-2.19909e-015
-1.89573e-015	-2.1006e-015	-4.40134e-015	-3.20228e-015	-1.09465e-014	-9.73123e-015	-4.00127e-015	-6.44483e-015	1.34051e-015	2.27169e-016	2.31507e-015	-1.29247e-015	1.16542e-015	-1.29802e-014	-1.14609e-014	-1.94029e-014	-1.06071e-014	-1.60037e-014	-1.82581e-014	-8.28209e-015	-8.03851e-015	-3.80955e-015	-2.73544e-015	-1.56463e-015	-2.06085e-015
-1.61767e-015	-1.7456e-015	-4.52042e-015	-3.54305e-015	-1.08918e-014	-9.69687e-015	-3.70229e-015	-6.25685e-015	1.58048e-015	3.47445e-016	2.44842e-015	-1.28974e-015	1.30321e-015	-1.32384e-014	-1.15999e-014	-1.93024e-014	-1.03622e-014	-1.56437e-014	-1.84947e-014	-8.12992e-015	-7.5439e-015	-3.77117e-015	-2.75875e-015	-1.52271e-015	-1.92096e-015
-1.31977e-015	-1.38379e-015	-4.60145e-015	-3.83732e-015	-1.07887e-014	-9.58911e-015	-3.35629e-015	-6.05075e-015	1.81322e-015	4.73156e-016	2.56719e-015	-1.28434e-015	1.45267e-015	-1.34839e-014	-1.16996e-014	-1.9176e-014	-1.01101e-014	-1.52718e-014	-1.86717e-014	-7.97546e-015	-7.03079e-015	-3.72172e-015	-2.77021e-015	-1.48431e-015	-1.7815e-015
-1.00501e-015	-1.01652e-015	-4.64546e-015	-4.08459e-015	-1.06411e-014	-9.40901e-015	-2.96652e-015	-5.82717e-015	2.03678e-015	6.03987e-016	2.67162e-015	-1.27477e-015	1.61308e-015	-1.37153e-014	-1.17613e-014	-1.90275e-014	-9.85304e-015	-1.48901e-014	-1.87866e-014	-7.81944e-015	-6.50307e-015	-3.66084e-015	-2.76924e-015	-1.44939e-015	-1.64406e-015
-6.75086e-016	-6.45516e-016	-4.65422e-015	-4.28478e-015	-1.04534e-014	-9.15866e-015	-2.53641e-015	-5.58753e-015	2.24966e-015	7.39992e-016	2.7622e-015	-1.25912e-015	1.78294e-015	-1.3931e-014	-1.17853e-014	-1.88584e-014	-9.59337e-015	-1.45012e-014	-1.88382e-014	-7.66251e-015	-5.96579e-015	-3.58817e-015	-2.75553e-015	-1.41816e-015	-1.51006e-015
-3.33231e-016	-2.72178e-016	-4.62929e-015	-4.43798e-015	-1.02308e-014	-8.84066e-015	-2.06969e-015	-5.33371e-015	2.45047e-015	8.80822e-016	2.83914e-015	-1.23578e-015	1.96115e-015	-1.41296e-014	-1.17734e-014	-1.86716e-014	-9.3334e-015	-1.41077e-014	-1.88264e-014	-7.50623e-015	-5.42318e-015	-3.50409e-015	-2.7287e-015	-1.39077e-015	-1.3809e-015
1.79236e-017	1.02822e-016	-4.57306e-015	-4.54495e-015	-9.97836e-015	-8.45857e-015	-1.57104e-015	-5.06796e-015	2.63776e-015	1.02621e-015	2.90277e-015	-1.20385e-015	2.14605e-015	-1.43098e-014	-1.17277e-014	-1.84697e-014	-9.07494e-015	-1.37109e-014	-1.87503e-014	-7.35104e-015	-4.87911e-015	-3.40783e-015	-2.68857e-015	-1.36729e-015	-1.25771e-015
3.75217e-016	4.7775e-016	-4.48776e-015	-4.60664e-015	-9.70041e-015	-8.01612e-015	-1.04587e-015	-4.79196e-015	2.81117e-015	1.1761e-015	2.95338e-015	-1.16281e-015	2.33674e-015	-1.44705e-014	-1.16498e-014	-1.8256e-014	-8.81977e-015	-1.33129e-014	-1.86107e-014	-7.19722e-015	-4.33779e-015	-3.29948e-015	-2.63505e-015	-1.3468e-015	-1.14188e-015
7.34911e-016	8.50632e-016	-4.37525e-015	-4.62525e-015	-9.40282e-015	-7.51751e-015	-4.99145e-016	-4.50758e-015	2.97023e-015	1.33017e-015	2.9918e-015	-1.11106e-015	2.53235e-015	-1.46109e-014	-1.15418e-014	-1.80327e-014	-8.56904e-015	-1.29154e-014	-1.84084e-014	-7.04516e-015	-3.80313e-015	-3.17859e-015	-2.56819e-015	-1.32823e-015	-1.03418e-015
1.09393e-015	1.22113e-015	-4.23845e-015	-4.60204e-015	-9.09155e-015	-6.96735e-015	6.39387e-017	-4.21697e-015	3.11409e-015	1.48732e-015	3.01859e-015	-1.04802e-015	2.73193e-015	-1.473e-014	-1.14055e-014	-1.78013e-014	-8.32473e-015	-1.25202e-014	-1.81445e-014	-6.89577e-015	-3.27945e-015	-3.04468e-015	-2.48782e-015	-1.31041e-015	-9.34791e-016
1.44888e-015	1.58762e-015	-4.07976e-015	-4.53871e-015	-8.77168e-015	-6.37073e-015	6.37061e-016	-3.92207e-015	3.24305e-015	1.64706e-015	3.03419e-015	-9.73157e-016	2.93453e-015	-1.48266e-014	-1.12435e-014	-1.75643e-014	-8.08812e-015	-1.21289e-014	-1.78208e-014	-6.74945e-015	-2.7704e-015	-2.89777e-015	-2.39464e-015	-1.29258e-015	-8.44593e-016
1.79618e-015	1.94885e-015	-3.90193e-015	-4.4376e-015	-8.44873e-015	-5.73413e-015	1.21505e-015	-3.62468e-015	3.35737e-015	1.80881e-015	3.03876e-015	-8.8605e-016	3.13879e-015	-1.48996e-014	-1.10584e-014	-1.73242e-014	-7.86036e-015	-1.17434e-014	-1.74401e-014	-6.60572e-015	-2.28012e-015	-2.73807e-015	-2.28894e-015	-1.27336e-015	-7.63743e-016
2.13291e-015	2.30354e-015	-3.70714e-015	-4.30162e-015	-8.12826e-015	-5.06407e-015	1.79254e-015	-3.32735e-015	3.45726e-015	1.97109e-015	3.03274e-015	-7.86674e-016	3.34308e-015	-1.49482e-014	-1.08528e-014	-1.70831e-014	-7.64293e-015	-1.1365e-014	-1.70054e-014	-6.46559e-015	-1.81147e-015	-2.56576e-015	-2.1712e-015	-1.25175e-015	-6.91929e-016
2.45579e-015	2.65065e-015	-3.49793e-015	-4.13357e-015	-7.81507e-015	-4.36653e-015	2.36294e-015	-3.03173e-015	3.54367e-015	2.13302e-015	3.01639e-015	-6.75179e-016	3.54705e-015	-1.49721e-014	-1.06291e-014	-1.6843e-014	-7.43649e-015	-1.09953e-014	-1.65204e-014	-6.32959e-015	-1.36821e-015	-2.38102e-015	-2.04204e-015	-1.22704e-015	-6.29032e-016
2.76223e-015	2.98937e-015	-3.27699e-015	-3.93584e-015	-7.51332e-015	-3.64756e-015	2.92081e-015	-2.73944e-015	3.61759e-015	2.29396e-015	2.98982e-015	-5.52136e-016	3.74954e-015	-1.49714e-014	-1.03896e-014	-1.66052e-014	-7.24143e-015	-1.06352e-014	-1.59888e-014	-6.1982e-015	-9.53586e-016	-2.18335e-015	-1.90261e-015	-1.19748e-015	-5.74713e-016
3.04935e-015	3.3183e-015	-3.04658e-015	-3.71118e-015	-7.22732e-015	-2.91421e-015	3.46023e-015	-2.45195e-015	3.67994e-015	2.45313e-015	2.9531e-015	-4.18416e-016	3.95014e-015	-1.4946e-014	-1.01364e-014	-1.63702e-014	-7.05812e-015	-1.02849e-014	-1.54147e-014	-6.07166e-015	-5.70261e-016	-1.9732e-015	-1.75407e-015	-1.16163e-015	-5.27985e-016
3.31484e-015	3.63651e-015	-2.80821e-015	-3.46216e-015	-6.96139e-015	-2.17335e-015	3.9767e-015	-2.17163e-015	3.73136e-015	2.60959e-015	2.90667e-015	-2.74829e-016	4.14823e-015	-1.48953e-014	-9.87198e-015	-1.61398e-014	-6.8869e-015	-9.94564e-015	-1.48027e-014	-5.95068e-015	-2.2052e-016	-1.75132e-015	-1.59698e-015	-1.11877e-015	-4.8832e-016
3.55614e-015	3.94217e-015	-2.56411e-015	-3.19204e-015	-6.71875e-015	-1.43133e-015	4.46509e-015	-1.90043e-015	3.77305e-015	2.76245e-015	2.85054e-015	-1.22555e-016	4.3433e-015	-1.48193e-014	-9.59878e-015	-1.59147e-014	-6.72813e-015	-9.61822e-015	-1.41572e-014	-5.83516e-015	9.38884e-017	-1.5179e-015	-1.43288e-015	-1.06685e-015	-4.55141e-016
3.77184e-015	4.23421e-015	-2.31577e-015	-2.90284e-015	-6.50169e-015	-6.94895e-016	4.92035e-015	-1.64008e-015	3.80601e-015	2.91065e-015	2.78489e-015	3.68396e-017	4.53499e-015	-1.47185e-014	-9.31901e-015	-1.56955e-014	-6.58166e-015	-9.30326e-015	-1.34837e-014	-5.72505e-015	3.71533e-016	-1.27335e-015	-1.26289e-015	-1.00514e-015	-4.26924e-016
3.96075e-015	4.51205e-015	-2.06518e-015	-2.59729e-015	-6.31239e-015	2.95029e-017	5.33882e-015	-1.39214e-015	3.83191e-015	3.05271e-015	2.70982e-015	2.01453e-016	4.72317e-015	-1.45934e-014	-9.03512e-015	-1.54828e-014	-6.44715e-015	-9.00159e-015	-1.27871e-014	-5.62068e-015	6.12114e-016	-1.01804e-015	-1.08843e-015	-9.32295e-016	-4.02186e-016
4.12108e-015	4.77429e-015	-1.81339e-015	-2.2788e-015	-6.15247e-015	7.35943e-016	5.71671e-015	-1.1577e-015	3.85252e-015	3.18739e-015	2.62574e-015	3.69682e-016	4.90757e-015	-1.44457e-014	-8.74933e-015	-1.52769e-014	-6.32455e-015	-8.7138e-015	-1.2073e-014	-5.52254e-015	8.14295e-016	-7.52439e-016	-9.11232e-016	-8.47493e-016	-3.79312e-016
4.25224e-015	5.01977e-015	-1.5623e-015	-1.94977e-015	-6.02345e-015	1.41835e-015	6.05061e-015	-9.38473e-016	3.86894e-015	3.31419e-015	2.53227e-015	5.39793e-016	5.08848e-015	-1.42755e-014	-8.46369e-015	-1.50778e-014	-6.21404e-015	-8.43968e-015	-1.13467e-014	-5.43067e-015	9.77553e-016	-4.77658e-016	-7.32459e-016	-7.50443e-016	-3.56735e-016
4.35364e-015	5.24824e-015	-1.31292e-015	-1.61323e-015	-5.92584e-015	2.07126e-015	6.33781e-015	-7.36556e-016	3.88232e-015	3.43166e-015	2.43012e-015	7.09609e-016	5.26616e-015	-1.40834e-014	-8.17918e-015	-1.48858e-014	-6.11475e-015	-8.17923e-015	-1.06141e-014	-5.34543e-015	1.10172e-015	-1.9466e-016	-5.53594e-016	-6.40877e-016	-3.33196e-016
4.42524e-015	5.45837e-015	-1.06685e-015	-1.27202e-015	-5.85919e-015	2.68924e-015	6.57602e-015	-5.53152e-016	3.89351e-015	3.5391e-015	2.31897e-015	8.76734e-016	5.44118e-015	-1.38711e-014	-7.89813e-015	-1.47009e-014	-6.02688e-015	-7.9328e-015	-9.88117e-015	-5.26643e-015	1.18716e-015	9.53029e-017	-3.75963e-016	-5.17838e-016	-3.07323e-016
4.46711e-015	5.6487e-015	-8.24404e-016	-9.28153e-016	-5.82291e-015	3.2681e-015	6.76368e-015	-3.89316e-016	3.90394e-015	3.63562e-015	2.19888e-015	1.03881e-015	5.61408e-015	-1.36399e-014	-7.62156e-015	-1.45226e-014	-5.95011e-015	-7.7e-015	-9.15283e-015	-5.19361e-015	1.23445e-015	3.90681e-016	-2.01569e-016	-3.81793e-016	-2.77081e-016
4.47962e-015	5.81863e-015	-5.86464e-016	-5.84382e-016	-5.81604e-015	3.8032e-015	6.89932e-015	-2.4614e-016	3.91454e-015	3.72013e-015	2.07011e-015	1.19349e-015	5.78464e-015	-1.33913e-014	-7.35108e-015	-1.43508e-014	-5.8845e-015	-7.48064e-015	-8.43558e-015	-5.12751e-015	1.24436e-015	6.90073e-016	-3.12841e-017	-2.33037e-016	-2.4037e-016
4.464e-015	5.96694e-015	-3.54087e-016	-2.42451e-016	-5.8368e-015	4.29103e-015	6.98196e-015	-1.23553e-016	3.92543e-015	3.79203e-015	1.9329e-015	1.33877e-015	5.9545e-015	-1.31274e-014	-7.08777e-015	-1.41849e-014	-5.82987e-015	-7.27459e-015	-7.73464e-015	-5.06828e-015	1.21896e-015	9.9158e-016	1.32886e-016	-7.19952e-017	-1.95216e-016
4.42106e-015	6.09301e-015	-1.27465e-016	9.65381e-017	-5.88253e-015	4.72813e-015	7.01072e-015	-2.25633e-017	3.93765e-015	3.85117e-015	1.78736e-015	1.47231e-015	6.12494e-015	-1.28497e-014	-6.8328e-015	-1.40238e-014	-5.78574e-015	-7.08148e-015	-7.05486e-015	-5.01624e-015	1.15984e-015	1.29344e-015	2.89875e-016	1.00318e-016	-1.39398e-016
4.35202e-015	6.19681e-015	9.27197e-017	4.30579e-016	-5.95099e-015	5.11187e-015	6.98569e-015	5.61879e-017	3.95157e-015	3.8971e-015	1.63421e-015	1.59209e-015	6.29688e-015	-1.25595e-014	-6.58729e-015	-1.38671e-014	-5.75165e-015	-6.90123e-015	-6.40145e-015	-4.97098e-015	1.06856e-015	1.59447e-015	4.38516e-016	2.82717e-016	-7.20806e-017
4.25893e-015	6.27778e-015	3.05463e-016	7.57411e-016	-6.04011e-015	5.43968e-015	6.90809e-015	1.11508e-016	3.96725e-015	3.9298e-015	1.47403e-015	1.69663e-015	6.47054e-015	-1.22594e-014	-6.35167e-015	-1.3715e-014	-5.72747e-015	-6.73332e-015	-5.77973e-015	-4.93228e-015	9.47802e-016	1.89244e-015	5.77128e-016	4.74306e-016	8.32241e-018
4.144e-015	6.33557e-015	5.09947e-016	1.07555e-015	-6.14672e-015	5.70985e-015	6.77904e-015	1.42941e-016	3.9847e-015	3.94908e-015	1.30748e-015	1.7839e-015	6.64666e-015	-1.19517e-014	-6.12669e-015	-1.35663e-014	-5.7137e-015	-6.57772e-015	-5.19422e-015	-4.90027e-015	7.99952e-016	2.18463e-015	7.04758e-016	6.73597e-016	1.03673e-016
4.00905e-015	6.36975e-015	7.05871e-016	1.38357e-015	-6.26737e-015	5.92077e-015	6.5998e-015	1.49871e-016	4.00361e-015	3.95547e-015	1.13508e-015	1.85185e-015	6.8268e-015	-1.16385e-014	-5.91285e-015	-1.3421e-014	-5.70999e-015	-6.43393e-015	-4.64857e-015	-4.87499e-015	6.2807e-016	2.46964e-015	8.20559e-016	8.78292e-016	2.14841e-016
3.85637e-015	6.38071e-015	8.92464e-016	1.68019e-015	-6.39874e-015	6.07155e-015	6.37161e-015	1.32677e-016	4.02379e-015	3.94874e-015	9.57287e-016	1.89964e-015	7.01231e-015	-1.13225e-014	-5.71051e-015	-1.32788e-014	-5.71646e-015	-6.30173e-015	-4.14708e-015	-4.85673e-015	4.34926e-016	2.74538e-015	9.23581e-016	1.08612e-015	3.4317e-016
3.68855e-015	6.36795e-015	1.06942e-015	1.96359e-015	-6.53702e-015	6.16214e-015	6.09657e-015	9.1677e-017	4.04376e-015	3.92907e-015	7.75364e-016	1.92573e-015	7.20387e-015	-1.10055e-014	-5.52021e-015	-1.314e-014	-5.73334e-015	-6.18117e-015	-3.69346e-015	-4.84552e-015	2.23588e-016	3.00974e-015	1.01335e-015	1.29516e-015	4.89271e-016
3.50844e-015	6.33212e-015	1.23548e-015	2.23249e-015	-6.67892e-015	6.19229e-015	5.77753e-015	2.70712e-017	4.0625e-015	3.89711e-015	5.90603e-016	1.92984e-015	7.40231e-015	-1.06908e-014	-5.34275e-015	-1.30047e-014	-5.76004e-015	-6.07218e-015	-3.29176e-015	-4.84088e-015	-3.166e-018	3.26059e-015	1.08917e-015	1.50236e-015	6.53376e-016
3.31931e-015	6.2741e-015	1.38957e-015	2.48513e-015	-6.82164e-015	6.16233e-015	5.41635e-015	-6.00978e-017	4.07916e-015	3.85338e-015	4.0389e-016	1.91174e-015	7.60837e-015	-1.03811e-014	-5.17848e-015	-1.28725e-014	-5.79658e-015	-5.97433e-015	-2.94386e-015	-4.84323e-015	-2.42502e-016	3.49608e-015	1.15058e-015	1.70564e-015	8.36267e-016
3.12291e-015	6.1939e-015	1.53116e-015	2.72079e-015	-6.96181e-015	6.07329e-015	5.01569e-015	-1.69179e-016	4.09239e-015	3.79837e-015	2.16303e-016	1.87099e-015	7.82233e-015	-1.00788e-014	-5.02793e-015	-1.27436e-014	-5.84354e-015	-5.88717e-015	-2.65166e-015	-4.85291e-015	-4.9077e-016	3.71422e-015	1.19722e-015	1.90262e-015	1.03842e-015
2.92188e-015	6.09276e-015	1.65918e-015	2.93856e-015	-7.09643e-015	5.92624e-015	4.57847e-015	-2.99462e-016	4.10036e-015	3.73285e-015	2.93009e-017	1.80803e-015	8.04422e-015	-9.78643e-015	-4.89156e-015	-1.26189e-014	-5.90183e-015	-5.81092e-015	-2.41783e-015	-4.87003e-015	-7.44606e-016	3.91291e-015	1.2296e-015	2.09065e-015	1.25936e-015
2.71878e-015	5.97171e-015	1.77285e-015	3.13708e-015	-7.22327e-015	5.72318e-015	4.1075e-015	-4.50683e-016	4.10223e-015	3.65754e-015	-1.56265e-016	1.7233e-015	8.27408e-015	-9.50616e-015	-4.76949e-015	-1.24993e-014	-5.97247e-015	-5.74585e-015	-2.2432e-015	-4.8942e-015	-1.00164e-015	4.09023e-015	1.24784e-015	2.26703e-015	1.4987e-015
2.51547e-015	5.83169e-015	1.87107e-015	3.31509e-015	-7.33938e-015	5.46613e-015	3.6058e-015	-6.2258e-016	4.09636e-015	3.57326e-015	-3.38603e-016	1.61751e-015	8.51234e-015	-9.24102e-015	-4.66205e-015	-1.23852e-014	-6.0549e-015	-5.69226e-015	-2.12879e-015	-4.92459e-015	-1.25851e-015	4.24423e-015	1.25202e-015	2.42867e-015	1.7555e-015
2.3145e-015	5.67472e-015	1.95241e-015	3.47154e-015	-7.44235e-015	5.15693e-015	3.07644e-015	-8.13822e-016	4.08181e-015	3.48113e-015	-5.16504e-016	1.49156e-015	8.75854e-015	-8.99328e-015	-4.5692e-015	-1.22776e-014	-6.14955e-015	-5.65059e-015	-2.07563e-015	-4.96076e-015	-1.51224e-015	4.37333e-015	1.24229e-015	2.5728e-015	2.02897e-015
2.11808e-015	5.50309e-015	2.01554e-015	3.60563e-015	-7.53102e-015	4.79817e-015	2.52289e-015	-1.02295e-015	4.05625e-015	3.38281e-015	-6.88587e-016	1.34705e-015	9.0125e-015	-8.76458e-015	-4.49109e-015	-1.21779e-014	-6.25688e-015	-5.62187e-015	-2.08374e-015	-5.003e-015	-1.76055e-015	4.47605e-015	1.21929e-015	2.69693e-015	2.3182e-015
1.92777e-015	5.31874e-015	2.05983e-015	3.71712e-015	-7.60442e-015	4.39216e-015	1.94877e-015	-1.24834e-015	4.01787e-015	3.27912e-015	-8.52707e-016	1.18551e-015	9.27384e-015	-8.5567e-015	-4.42791e-015	-1.20876e-014	-6.37679e-015	-5.60621e-015	-2.15187e-015	-5.05187e-015	-2.0006e-015	4.55079e-015	1.18383e-015	2.7992e-015	2.62162e-015
1.74564e-015	5.1236e-015	2.08436e-015	3.80507e-015	-7.66191e-015	3.9419e-015	1.35704e-015	-1.48829e-015	3.96536e-015	3.17057e-015	-1.00749e-015	1.00898e-015	9.54177e-015	-8.37187e-015	-4.38024e-015	-1.20079e-014	-6.5105e-015	-5.60368e-015	-2.27944e-015	-5.10698e-015	-2.22993e-015	4.59656e-015	1.1363e-015	2.87712e-015	2.93775e-015
1.57274e-015	4.91976e-015	2.08783e-015	3.86894e-015	-7.70241e-015	3.45078e-015	7.50676e-016	-1.74134e-015	3.89723e-015	3.05881e-015	-1.15191e-015	8.19722e-016	9.81465e-015	-8.21203e-015	-4.3479e-015	-1.19396e-014	-6.65859e-015	-5.61517e-015	-2.46541e-015	-5.16788e-015	-2.44596e-015	4.61323e-015	1.07796e-015	2.92862e-015	3.26451e-015
1.4111e-015	4.70961e-015	2.06924e-015	3.90772e-015	-7.72577e-015	2.92179e-015	1.32469e-016	-2.00681e-015	3.81208e-015	2.94459e-015	-1.28432e-015	6.19832e-016	1.00911e-014	-8.07854e-015	-4.33177e-015	-1.18846e-014	-6.82067e-015	-5.64202e-015	-2.70736e-015	-5.23473e-015	-2.6468e-015	4.60017e-015	1.00948e-015	2.95207e-015	3.6001e-015
1.26141e-015	4.49535e-015	2.02776e-015	3.92099e-015	-7.7321e-015	2.358e-015	-4.94416e-016	-2.28288e-015	3.70841e-015	2.82915e-015	-1.40399e-015	4.11776e-016	1.03697e-014	-7.97273e-015	-4.33131e-015	-1.18444e-014	-6.99656e-015	-5.68485e-015	-3.00297e-015	-5.30745e-015	-2.83173e-015	4.55721e-015	9.32078e-016	2.94574e-015	3.94198e-015
1.12403e-015	4.27964e-015	1.96303e-015	3.90841e-015	-7.72159e-015	1.76301e-015	-1.12693e-015	-2.56673e-015	3.5857e-015	2.71333e-015	-1.50991e-015	1.98205e-016	1.06483e-014	-7.89586e-015	-4.34659e-015	-1.18203e-014	-7.18667e-015	-5.74426e-015	-3.35067e-015	-5.38547e-015	-2.99924e-015	4.48431e-015	8.47165e-016	2.90852e-015	4.28794e-015
9.99081e-016	4.06533e-015	1.87398e-015	3.86924e-015	-7.69542e-015	1.14034e-015	-1.76265e-015	-2.85721e-015	3.44229e-015	2.59842e-015	-1.60048e-015	-1.82066e-017	1.09254e-014	-7.84873e-015	-4.37732e-015	-1.18142e-014	-7.39128e-015	-5.82091e-015	-3.74731e-015	-5.4692e-015	-3.14771e-015	4.38174e-015	7.55581e-016	2.8397e-015	4.63492e-015
8.86715e-016	3.85541e-015	1.75975e-015	3.80332e-015	-7.65496e-015	4.93558e-016	-2.39875e-015	-3.152e-015	3.27795e-015	2.4851e-015	-1.67457e-015	-2.35031e-016	1.11986e-014	-7.83182e-015	-4.42337e-015	-1.18277e-014	-7.60953e-015	-5.91576e-015	-4.18961e-015	-5.55945e-015	-3.27614e-015	4.25019e-015	6.58545e-016	2.73843e-015	4.97966e-015
7.86772e-016	3.6522e-015	1.61985e-015	3.71097e-015	-7.60182e-015	-1.74097e-016	-3.03286e-015	-3.44959e-015	3.09174e-015	2.37448e-015	-1.73143e-015	-4.48697e-016	1.14656e-014	-7.84605e-015	-4.48451e-015	-1.18618e-014	-7.84088e-015	-6.02971e-015	-4.67421e-015	-5.65612e-015	-3.38468e-015	4.09049e-015	5.57396e-016	2.60449e-015	5.31953e-015
6.98537e-016	3.45831e-015	1.4537e-015	3.59178e-015	-7.53792e-015	-8.58861e-016	-3.66223e-015	-3.74833e-015	2.88401e-015	2.26725e-015	-1.77046e-015	-6.57109e-016	1.17236e-014	-7.89125e-015	-4.56064e-015	-1.19172e-014	-8.08461e-015	-6.16281e-015	-5.19688e-015	-5.75842e-015	-3.47303e-015	3.90387e-015	4.53637e-016	2.43816e-015	5.65191e-015
6.20944e-016	3.27615e-015	1.26128e-015	3.44692e-015	-7.46527e-015	-1.5576e-015	-4.28415e-015	-4.04637e-015	2.65536e-015	2.16382e-015	-1.79066e-015	-8.57726e-016	1.19706e-014	-7.96652e-015	-4.652e-015	-1.19955e-014	-8.34041e-015	-6.31601e-015	-5.75406e-015	-5.86659e-015	-3.54096e-015	3.69176e-015	3.48557e-016	2.23954e-015	5.97394e-015
5.53036e-016	3.10758e-015	1.04271e-015	3.27684e-015	-7.38594e-015	-2.26664e-015	-4.89646e-015	-4.34221e-015	2.40626e-015	2.06502e-015	-1.7917e-015	-1.04806e-015	1.22046e-014	-8.07116e-015	-4.7575e-015	-1.20966e-014	-8.60736e-015	-6.48998e-015	-6.34128e-015	-5.98003e-015	-3.58872e-015	3.45571e-015	2.42849e-016	2.00998e-015	6.28238e-015
4.93838e-016	2.95474e-015	7.98651e-016	3.08193e-015	-7.30289e-015	-2.98235e-015	-5.49644e-015	-4.63402e-015	2.13767e-015	1.97147e-015	-1.77349e-015	-1.22553e-015	1.24229e-014	-8.20407e-015	-4.8768e-015	-1.22215e-014	-8.88397e-015	-6.68438e-015	-6.95442e-015	-6.09898e-015	-3.61696e-015	3.19719e-015	1.37707e-016	1.75052e-015	6.57401e-015
4.42818e-016	2.81964e-015	5.29354e-016	2.86235e-015	-7.21936e-015	-3.70171e-015	-6.08263e-015	-4.91947e-015	1.85094e-015	1.88328e-015	-1.73603e-015	-1.38801e-015	1.2623e-014	-8.36468e-015	-5.00886e-015	-1.23706e-014	-9.1685e-015	-6.89966e-015	-7.58863e-015	-6.22381e-015	-3.62717e-015	2.91857e-015	3.42985e-017	1.46318e-015	6.8464e-015
3.98603e-016	2.70422e-015	2.36192e-016	2.61932e-015	-7.13709e-015	-4.42085e-015	-6.65256e-015	-5.19741e-015	1.54774e-015	1.80059e-015	-1.67918e-015	-1.53418e-015	1.28022e-014	-8.55156e-015	-5.15305e-015	-1.25435e-014	-9.45978e-015	-7.13545e-015	-8.23916e-015	-6.35441e-015	-3.62071e-015	2.62225e-015	-6.65687e-017	1.14967e-015	7.097e-015
3.59037e-016	2.60967e-015	-8.01693e-017	2.35401e-015	-7.05861e-015	-5.13608e-015	-7.20464e-015	-5.46613e-015	1.22994e-015	1.72317e-015	-1.60329e-015	-1.66246e-015	1.29575e-014	-8.76254e-015	-5.30849e-015	-1.27408e-014	-9.75593e-015	-7.39148e-015	-8.9005e-015	-6.49094e-015	-3.59898e-015	2.3096e-015	-1.64165e-016	8.12966e-016	7.32338e-015
3.22453e-016	2.53819e-015	-4.1837e-016	2.06761e-015	-6.98677e-015	-5.84457e-015	-7.73657e-015	-5.72419e-015	8.99394e-016	1.65129e-015	-1.50926e-015	-1.77152e-015	1.30865e-014	-8.99535e-015	-5.47425e-015	-1.2962e-014	-1.00556e-014	-7.66828e-015	-9.56803e-015	-6.63312e-015	-3.56356e-015	1.98424e-015	-2.57851e-016	4.55775e-016	7.52261e-015
2.88086e-016	2.49072e-015	-7.77557e-016	1.76154e-015	-6.9237e-015	-6.54302e-015	-8.24568e-015	-5.97044e-015	5.58519e-016	1.58486e-015	-1.39757e-015	-1.86025e-015	1.3187e-014	-9.24816e-015	-5.64902e-015	-1.32066e-014	-1.03568e-014	-7.96508e-015	-1.0237e-014	-6.78049e-015	-3.5164e-015	1.64825e-015	-3.47159e-016	8.07691e-017	7.69165e-015
2.53874e-016	2.46752e-015	-1.15554e-015	1.43784e-015	-6.87144e-015	-7.22817e-015	-8.73003e-015	-6.20362e-015	2.10098e-016	1.52398e-015	-1.26909e-015	-1.9276e-015	1.32569e-014	-9.51901e-015	-5.83156e-015	-1.34735e-014	-1.06575e-014	-8.28113e-015	-1.09031e-014	-6.93351e-015	-3.45954e-015	1.30376e-015	-4.31404e-016	-3.08865e-016	7.82929e-015
2.17925e-016	2.46932e-015	-1.55021e-015	1.09854e-015	-6.83194e-015	-7.89675e-015	-9.18702e-015	-6.42345e-015	-1.42802e-016	1.46875e-015	-1.12477e-015	-1.97337e-015	1.32947e-014	-9.80501e-015	-6.02101e-015	-1.37618e-014	-1.09554e-014	-8.6155e-015	-1.1561e-014	-7.09196e-015	-3.39535e-015	9.53574e-016	-5.09838e-016	-7.09635e-016	7.93349e-015
1.78608e-016	2.49633e-015	-1.95894e-015	7.46247e-016	-6.80661e-015	-8.54534e-015	-9.61473e-015	-6.62941e-015	-4.96938e-016	1.41806e-015	-9.65757e-016	-1.99746e-015	1.32981e-014	-1.01036e-014	-6.21555e-015	-1.407e-014	-1.12478e-014	-8.96671e-015	-1.22058e-014	-7.25515e-015	-3.32476e-015	6.00345e-016	-5.82302e-016	-1.11771e-015	8.00185e-015
1.34398e-016	2.54804e-015	-2.3789e-015	3.83109e-016	-6.79702e-015	-9.17141e-015	-1.00109e-014	-6.81985e-015	-8.48791e-016	1.37192e-015	-7.93443e-016	-2.00017e-015	1.32653e-014	-1.04114e-014	-6.41303e-015	-1.43965e-014	-1.15326e-014	-9.33303e-015	-1.28332e-014	-7.42369e-015	-3.24992e-015	2.46694e-016	-6.4867e-016	-1.52944e-015	8.03331e-015
8.35383e-017	2.62387e-015	-2.80712e-015	1.24458e-017	-6.80377e-015	-9.77186e-015	-1.03736e-014	-6.99456e-015	-1.19496e-015	1.32977e-015	-6.09297e-016	-1.98227e-015	1.31957e-014	-1.07256e-014	-6.61122e-015	-1.47389e-014	-1.18074e-014	-9.71254e-015	-1.34377e-014	-7.59689e-015	-3.17372e-015	-1.04888e-016	-7.08532e-016	-1.94106e-015	8.02715e-015
2.51381e-017	2.72273e-015	-3.24072e-015	-3.62942e-016	-6.82737e-015	-1.03433e-014	-1.07006e-014	-7.15356e-015	-1.53173e-015	1.29116e-015	-4.14073e-016	-1.94421e-015	1.30885e-014	-1.10427e-014	-6.8087e-015	-1.50943e-014	-1.207e-014	-1.0104e-014	-1.40152e-014	-7.7742e-015	-3.09847e-015	-4.51714e-016	-7.61873e-016	-2.34856e-015	7.98185e-015
-4.21125e-017	2.84334e-015	-3.67664e-015	-7.40109e-016	-6.86788e-015	-1.08834e-014	-1.09897e-014	-7.2963e-015	-1.85562e-015	1.2556e-015	-2.09445e-016	-1.88762e-015	1.29428e-014	-1.13593e-014	-7.00329e-015	-1.54601e-014	-1.23183e-014	-1.05046e-014	-1.45618e-014	-7.95538e-015	-3.02627e-015	-7.91813e-016	-8.09035e-016	-2.74842e-015	7.8976e-015
-1.18687e-016	2.98345e-015	-4.11089e-015	-1.11573e-015	-6.92499e-015	-1.13888e-014	-1.12386e-014	-7.42313e-015	-2.16304e-015	1.22263e-015	2.65882e-018	-1.81374e-015	1.27589e-014	-1.16728e-014	-7.19245e-015	-1.58338e-014	-1.25505e-014	-1.09118e-014	-1.50733e-014	-8.13992e-015	-2.95897e-015	-1.12348e-015	-8.50708e-016	-3.13673e-015	7.77426e-015
-2.04857e-016	3.14183e-015	-4.54044e-015	-1.4864e-015	-6.99796e-015	-1.1857e-014	-1.14458e-014	-7.53381e-015	-2.45039e-015	1.1913e-015	2.20579e-016	-1.72425e-015	1.2537e-014	-1.19801e-014	-7.37375e-015	-1.62125e-014	-1.27642e-014	-1.13228e-014	-1.55463e-014	-8.32682e-015	-2.89871e-015	-1.4451e-015	-8.87066e-016	-3.50941e-015	7.61179e-015
-3.00865e-016	3.31639e-015	-4.96201e-015	-1.84937e-015	-7.08583e-015	-1.22855e-014	-1.1609e-014	-7.62882e-015	-2.71436e-015	1.16096e-015	4.42444e-016	-1.6207e-015	1.22776e-014	-1.22779e-014	-7.54552e-015	-1.65933e-014	-1.2957e-014	-1.17344e-014	-1.59767e-014	-8.5155e-015	-2.84732e-015	-1.75461e-015	-9.18705e-016	-3.86263e-015	7.41027e-015
-4.07073e-016	3.50478e-015	-5.37177e-015	-2.20106e-015	-7.18751e-015	-1.26719e-014	-1.17267e-014	-7.70858e-015	-2.95148e-015	1.13092e-015	6.6669e-016	-1.50477e-015	1.19813e-014	-1.25627e-014	-7.70491e-015	-1.69729e-014	-1.31266e-014	-1.21441e-014	-1.63603e-014	-8.70551e-015	-2.80699e-015	-2.05027e-015	-9.45939e-016	-4.19292e-015	7.17023e-015
-5.23968e-016	3.7044e-015	-5.76618e-015	-2.53824e-015	-7.30106e-015	-1.30139e-014	-1.17973e-014	-7.77313e-015	-3.15901e-015	1.10057e-015	8.91746e-016	-1.37868e-015	1.16491e-014	-1.2831e-014	-7.84916e-015	-1.73486e-014	-1.32715e-014	-1.25487e-014	-1.66944e-014	-8.89642e-015	-2.77949e-015	-2.33063e-015	-9.69499e-016	-4.49665e-015	6.89252e-015
-6.5107e-016	3.91278e-015	-6.14065e-015	-2.85693e-015	-7.42414e-015	-1.33098e-014	-1.18194e-014	-7.8231e-015	-3.33443e-015	1.06933e-015	1.11574e-015	-1.245e-015	1.12829e-014	-1.30803e-014	-7.97617e-015	-1.77168e-014	-1.33906e-014	-1.29452e-014	-1.69776e-014	-9.08736e-015	-2.76614e-015	-2.59532e-015	-9.898e-016	-4.77115e-015	6.57834e-015
-7.87801e-016	4.1269e-015	-6.49155e-015	-3.1538e-015	-7.55427e-015	-1.35572e-014	-1.1792e-014	-7.85935e-015	-3.47524e-015	1.03638e-015	1.33722e-015	-1.10544e-015	1.08839e-014	-1.33083e-014	-8.08361e-015	-1.80742e-014	-1.34824e-014	-1.33302e-014	-1.72071e-014	-9.27698e-015	-2.76784e-015	-2.84333e-015	-1.00773e-015	-5.01408e-015	6.22901e-015
-9.33345e-016	4.3433e-015	-6.81588e-015	-3.42514e-015	-7.68912e-015	-1.37542e-014	-1.17137e-014	-7.8826e-015	-3.57896e-015	1.00138e-015	1.55451e-015	-9.6232e-016	1.0454e-014	-1.35125e-014	-8.16951e-015	-1.84172e-014	-1.35457e-014	-1.37002e-014	-1.73813e-014	-9.46414e-015	-2.78548e-015	-3.07405e-015	-1.02358e-015	-5.22274e-015	5.84647e-015
-1.08681e-015	4.55883e-015	-7.11011e-015	-3.66809e-015	-7.8258e-015	-1.38998e-014	-1.15843e-014	-7.89346e-015	-3.64431e-015	9.63849e-016	1.76588e-015	-8.18015e-016	9.99618e-015	-1.36906e-014	-8.23143e-015	-1.87417e-014	-1.358e-014	-1.40523e-014	-1.74988e-014	-9.64836e-015	-2.82034e-015	-3.28746e-015	-1.03798e-015	-5.39471e-015	5.43298e-015
-1.24756e-015	4.77093e-015	-7.37148e-015	-3.87995e-015	-7.96187e-015	-1.39925e-014	-1.14033e-014	-7.8937e-015	-3.66981e-015	9.22965e-016	1.96987e-015	-6.74443e-016	9.51349e-015	-1.38409e-014	-8.26696e-015	-1.9045e-014	-1.35848e-014	-1.43834e-014	-1.75581e-014	-9.82801e-015	-2.87267e-015	-3.4837e-015	-1.05185e-015	-5.52858e-015	4.99072e-015
-1.41471e-015	4.97668e-015	-7.59647e-015	-4.05719e-015	-8.09422e-015	-1.40312e-014	-1.11707e-014	-7.88352e-015	-3.65411e-015	8.78293e-016	2.16531e-015	-5.33209e-016	9.00842e-015	-1.39611e-014	-8.27427e-015	-1.93229e-014	-1.35598e-014	-1.46904e-014	-1.75587e-014	-1.00019e-014	-2.94267e-015	-3.66235e-015	-1.06592e-015	-5.62276e-015	4.52215e-015
-1.58625e-015	5.17297e-015	-7.7825e-015	-4.19683e-015	-8.21943e-015	-1.40152e-014	-1.08864e-014	-7.86368e-015	-3.59732e-015	8.29659e-016	2.35089e-015	-3.96428e-016	8.48417e-015	-1.40501e-014	-8.25169e-015	-1.95724e-014	-1.35052e-014	-1.49698e-014	-1.75007e-014	-1.01683e-014	-3.03026e-015	-3.82404e-015	-1.08071e-015	-5.67657e-015	4.03011e-015
-1.76042e-015	5.35702e-015	-7.92697e-015	-4.29555e-015	-8.33375e-015	-1.39438e-014	-1.05517e-014	-7.83603e-015	-3.49999e-015	7.76312e-016	2.52545e-015	-2.65495e-016	7.9438e-015	-1.41066e-014	-8.19781e-015	-1.97904e-014	-1.34216e-014	-1.52194e-014	-1.73837e-014	-1.03263e-014	-3.13557e-015	-3.9696e-015	-1.09705e-015	-5.68939e-015	3.51674e-015
-1.93625e-015	5.52607e-015	-8.0276e-015	-4.35234e-015	-8.43349e-015	-1.38173e-014	-1.01676e-014	-7.80223e-015	-3.36316e-015	7.18277e-016	2.68773e-015	-1.42649e-016	7.39101e-015	-1.41294e-014	-8.11122e-015	-1.99747e-014	-1.33091e-014	-1.54362e-014	-1.72084e-014	-1.04747e-014	-3.25763e-015	-4.09979e-015	-1.11507e-015	-5.66127e-015	2.98454e-015
-2.11181e-015	5.67747e-015	-8.08282e-015	-4.36554e-015	-8.51499e-015	-1.36359e-014	-9.73561e-015	-7.76333e-015	-3.18817e-015	6.55117e-016	2.83673e-015	-2.94159e-017	6.8289e-015	-1.41182e-014	-7.9909e-015	-2.01221e-014	-1.31685e-014	-1.56182e-014	-1.69767e-014	-1.06129e-014	-3.39518e-015	-4.2152e-015	-1.1352e-015	-5.59239e-015	2.43645e-015
-2.2851e-015	5.80975e-015	-8.0905e-015	-4.33343e-015	-8.57547e-015	-1.33998e-014	-9.25868e-015	-7.72e-015	-2.97616e-015	5.86644e-016	2.97182e-015	7.25285e-017	6.26157e-015	-1.40724e-014	-7.83597e-015	-2.02303e-014	-1.30015e-014	-1.57632e-014	-1.66899e-014	-1.07396e-014	-3.54769e-015	-4.31683e-015	-1.15799e-015	-5.48415e-015	1.87586e-015
-2.4549e-015	5.92024e-015	-8.04956e-015	-4.25401e-015	-8.61174e-015	-1.31103e-014	-8.73934e-015	-7.67338e-015	-2.72941e-015	5.12738e-016	3.09249e-015	1.62215e-016	5.692e-015	-1.39921e-014	-7.64586e-015	-2.02978e-014	-1.28097e-014	-1.58695e-014	-1.63501e-014	-1.08534e-014	-3.71432e-015	-4.40643e-015	-1.18399e-015	-5.33722e-015	1.30521e-015
-2.62009e-015	6.00725e-015	-7.95927e-015	-4.12638e-015	-8.62184e-015	-1.2769e-014	-8.18125e-015	-7.6249e-015	-2.45096e-015	4.3368e-016	3.19769e-015	2.38645e-016	5.12352e-015	-1.38779e-014	-7.42001e-015	-2.03233e-014	-1.25946e-014	-1.59357e-014	-1.59592e-014	-1.09531e-014	-3.89344e-015	-4.48513e-015	-1.21374e-015	-5.15308e-015	7.27799e-016
-2.77868e-015	6.06965e-015	-7.81913e-015	-3.95045e-015	-8.60348e-015	-1.23776e-014	-7.58837e-015	-7.57546e-015	-2.14354e-015	3.48994e-016	3.28714e-015	3.01459e-016	4.55933e-015	-1.37307e-014	-7.1583e-015	-2.03056e-014	-1.23579e-014	-1.59607e-014	-1.55208e-014	-1.10372e-014	-4.08331e-015	-4.55374e-015	-1.24723e-015	-4.93411e-015	1.46974e-016
-2.92853e-015	6.10633e-015	-7.62921e-015	-3.72591e-015	-8.55489e-015	-1.19388e-014	-6.9651e-015	-7.52554e-015	-1.81135e-015	2.58145e-016	3.36064e-015	3.49767e-016	4.00343e-015	-1.35513e-014	-6.86069e-015	-2.02432e-014	-1.21025e-014	-1.59437e-014	-1.50381e-014	-1.11048e-014	-4.28202e-015	-4.61381e-015	-1.28429e-015	-4.68273e-015	-4.34488e-016
-3.06804e-015	6.11653e-015	-7.38938e-015	-3.4532e-015	-8.47385e-015	-1.14553e-014	-6.31627e-015	-7.47651e-015	-1.45786e-015	1.62097e-016	3.41775e-015	3.83333e-016	3.45939e-015	-1.33409e-014	-6.5285e-015	-2.01352e-014	-1.18302e-014	-1.58846e-014	-1.45157e-014	-1.11553e-014	-4.48775e-015	-4.66719e-015	-1.32512e-015	-4.4014e-015	-1.01391e-015
-3.1962e-015	6.09967e-015	-7.10066e-015	-3.13375e-015	-8.35883e-015	-1.09302e-014	-5.64725e-015	-7.42906e-015	-1.08758e-015	6.11584e-017	3.45873e-015	4.0244e-016	2.93015e-015	-1.31011e-014	-6.16236e-015	-1.99814e-014	-1.1544e-014	-1.57835e-014	-1.39565e-014	-1.11877e-014	-4.69798e-015	-4.715e-015	-1.3697e-015	-4.09274e-015	-1.58811e-015
-3.31159e-015	6.05545e-015	-6.76431e-015	-2.76873e-015	-8.2092e-015	-1.03667e-014	-4.96319e-015	-7.38395e-015	-7.05523e-016	-4.45309e-017	3.48319e-015	4.07213e-016	2.41776e-015	-1.28338e-014	-5.76373e-015	-1.97819e-014	-1.12469e-014	-1.56409e-014	-1.33654e-014	-1.12016e-014	-4.91102e-015	-4.75837e-015	-1.41798e-015	-3.76014e-015	-2.15451e-015
-3.41332e-015	5.98393e-015	-6.38196e-015	-2.36005e-015	-8.02496e-015	-9.76846e-015	-4.26989e-015	-7.34209e-015	-3.16228e-016	-1.54876e-016	3.49163e-015	3.98238e-016	1.92463e-015	-1.25415e-014	-5.33382e-015	-1.95371e-014	-1.0941e-014	-1.54574e-014	-1.27477e-014	-1.11966e-014	-5.12549e-015	-4.79867e-015	-1.46989e-015	-3.40761e-015	-2.71082e-015
-3.50108e-015	5.88514e-015	-5.95579e-015	-1.90966e-015	-7.80646e-015	-9.13992e-015	-3.57359e-015	-7.30434e-015	7.43998e-017	-2.69462e-016	3.48409e-015	3.76453e-016	1.45316e-015	-1.22262e-014	-4.87427e-015	-1.92479e-014	-1.06282e-014	-1.52342e-014	-1.21083e-014	-1.11724e-014	-5.33895e-015	-4.83704e-015	-1.52447e-015	-3.03898e-015	-3.25419e-015
-3.57376e-015	5.76006e-015	-5.48786e-015	-1.42001e-015	-7.55432e-015	-8.48529e-015	-2.88067e-015	-7.27136e-015	4.61388e-016	-3.88261e-016	3.46069e-015	3.42408e-016	1.00562e-015	-1.18905e-014	-4.38793e-015	-1.89151e-014	-1.03112e-014	-1.49728e-014	-1.1452e-014	-1.1128e-014	-5.54939e-015	-4.87445e-015	-1.58181e-015	-2.658e-015	-3.78203e-015
-3.63088e-015	5.60978e-015	-4.9808e-015	-8.94123e-016	-7.26867e-015	-7.80995e-015	-2.19727e-015	-7.24323e-015	8.39883e-016	-5.10768e-016	3.42177e-015	2.96962e-016	5.83467e-016	-1.15362e-014	-3.87738e-015	-1.85406e-014	-9.99339e-015	-1.46755e-014	-1.07842e-014	-1.10634e-014	-5.75368e-015	-4.91152e-015	-1.64174e-015	-2.26799e-015	-4.29308e-015
-3.67244e-015	5.43584e-015	-4.43739e-015	-3.3471e-016	-6.95109e-015	-7.11861e-015	-1.53043e-015	-7.22056e-015	1.20479e-015	-6.36628e-016	3.36756e-015	2.4114e-016	1.88001e-016	-1.11665e-014	-3.34515e-015	-1.81264e-014	-9.6773e-015	-1.4344e-014	-1.01102e-014	-1.09789e-014	-5.94984e-015	-4.94902e-015	-1.70388e-015	-1.87319e-015	-4.78554e-015
-3.69819e-015	5.24019e-015	-3.86048e-015	2.54781e-016	-6.60385e-015	-6.41628e-015	-8.86766e-016	-7.20368e-015	1.55109e-015	-7.65706e-016	3.2991e-015	1.75659e-016	-1.79223e-016	-1.07839e-014	-2.79419e-015	-1.7674e-014	-9.3654e-015	-1.39815e-014	-9.43595e-015	-1.08754e-014	-6.13586e-015	-4.9872e-015	-1.76802e-015	-1.47768e-015	-5.25713e-015
-3.70869e-015	5.02351e-015	-3.25422e-015	8.70411e-016	-6.22951e-015	-5.70884e-015	-2.73033e-016	-7.19221e-015	1.87422e-015	-8.9743e-016	3.21648e-015	1.02112e-016	-5.16787e-016	-1.0391e-014	-2.22768e-015	-1.71858e-014	-9.06075e-015	-1.35911e-014	-8.76737e-015	-1.07526e-014	-6.30997e-015	-5.02652e-015	-1.83407e-015	-1.08575e-015	-5.70667e-015
-3.70426e-015	4.78795e-015	-2.62233e-015	1.50797e-015	-5.83073e-015	-5.0015e-015	3.04413e-016	-7.18609e-015	2.16965e-015	-1.03132e-015	3.12074e-015	2.16261e-017	-8.24719e-016	-9.99012e-015	-1.64929e-015	-1.66648e-014	-8.76575e-015	-1.31763e-014	-8.11026e-015	-1.06117e-014	-6.47058e-015	-5.06701e-015	-1.90103e-015	-7.01498e-016	-6.13306e-015
-3.6854e-015	4.53567e-015	-1.96904e-015	2.16303e-015	-5.41047e-015	-4.30002e-015	8.39757e-016	-7.18551e-015	2.43243e-015	-1.16674e-015	3.01268e-015	-6.48688e-017	-1.10264e-015	-9.58431e-015	-1.06276e-015	-1.61145e-014	-8.48253e-015	-1.27399e-014	-7.47013e-015	-1.04538e-014	-6.61588e-015	-5.10819e-015	-1.96858e-015	-3.28688e-016	-6.53497e-015
-3.65266e-015	4.26928e-015	-1.29867e-015	2.83121e-015	-4.97181e-015	-3.61041e-015	1.32703e-015	-7.19036e-015	2.65839e-015	-1.30277e-015	2.89294e-015	-1.56177e-016	-1.35064e-015	-9.17535e-015	-4.71977e-016	-1.55381e-014	-8.21339e-015	-1.2286e-014	-6.85303e-015	-1.02793e-014	-6.74465e-015	-5.15011e-015	-2.03598e-015	2.95502e-017	-6.91196e-015
-3.60719e-015	3.9909e-015	-6.15737e-016	3.50757e-015	-4.5181e-015	-2.93774e-015	1.76121e-015	-7.20086e-015	2.84388e-015	-1.43966e-015	2.76213e-015	-2.5082e-016	-1.56854e-015	-8.76581e-015	1.19696e-016	-1.49384e-014	-7.95982e-015	-1.18182e-014	-6.26358e-015	-1.00886e-014	-6.85563e-015	-5.19293e-015	-2.10329e-015	3.70003e-016	-7.26395e-015
-3.55069e-015	3.70318e-015	7.52529e-017	4.18741e-015	-4.05298e-015	-2.28782e-015	2.13739e-015	-7.21704e-015	2.98596e-015	-1.57725e-015	2.62109e-015	-3.4762e-016	-1.75646e-015	-8.35778e-015	7.08213e-016	-1.43192e-014	-7.72321e-015	-1.13406e-014	-5.70642e-015	-9.88314e-015	-6.94833e-015	-5.23554e-015	-2.17037e-015	6.89506e-016	-7.59017e-015
-3.48487e-015	3.40891e-015	7.70175e-016	4.86629e-015	-3.58002e-015	-1.66605e-015	2.45063e-015	-7.23834e-015	3.08177e-015	-1.71483e-015	2.47087e-015	-4.45589e-016	-1.91567e-015	-7.95334e-015	1.28947e-015	-1.36843e-014	-7.5052e-015	-1.08574e-014	-5.18717e-015	-9.66415e-015	-7.02162e-015	-5.27745e-015	-2.23649e-015	9.8511e-016	-7.88985e-015
-3.41106e-015	3.11003e-015	1.46355e-015	5.53939e-015	-3.10326e-015	-1.07777e-015	2.69682e-015	-7.26447e-015	3.12931e-015	-1.85188e-015	2.31224e-015	-5.43895e-016	-2.04668e-015	-7.5544e-015	1.85978e-015	-1.30377e-014	-7.30719e-015	-1.03721e-014	-4.71013e-015	-9.43345e-015	-7.07501e-015	-5.31783e-015	-2.30129e-015	1.25441e-015	-8.16288e-015
-3.33006e-015	2.80922e-015	2.15137e-015	6.20187e-015	-2.62663e-015	-5.2721e-016	2.87411e-015	-7.29431e-015	3.12785e-015	-1.98827e-015	2.14647e-015	-6.41549e-016	-2.15022e-015	-7.1618e-015	2.41546e-015	-1.23825e-014	-7.12981e-015	-9.88881e-015	-4.27903e-015	-9.19259e-015	-7.10816e-015	-5.35637e-015	-2.36462e-015	1.49485e-015	-8.40951e-015
-3.24354e-015	2.50869e-015	2.82915e-015	6.84917e-015	-2.15341e-015	-1.88972e-017	2.98044e-015	-7.32695e-015	3.07591e-015	-2.12306e-015	1.97454e-015	-7.38205e-016	-2.22768e-015	-6.77705e-015	2.95264e-015	-1.1723e-014	-6.97374e-015	-9.4112e-015	-3.89758e-015	-8.94376e-015	-7.12143e-015	-5.39151e-015	-2.4264e-015	1.7042e-015	-8.62987e-015
-3.15275e-015	2.21094e-015	3.49248e-015	7.47694e-015	-1.6873e-015	4.42405e-016	3.01395e-015	-7.36261e-015	2.97289e-015	-2.25559e-015	1.79751e-015	-8.32762e-016	-2.27969e-015	-6.40136e-015	3.46757e-015	-1.10633e-014	-6.83942e-015	-8.94327e-015	-3.56846e-015	-8.68873e-015	-7.11433e-015	-5.42206e-015	-2.48643e-015	1.88114e-015	-8.82496e-015
-3.06001e-015	1.9179e-015	4.13736e-015	8.08043e-015	-1.23212e-015	8.53038e-016	2.97428e-015	-7.4004e-015	2.81961e-015	-2.38531e-015	1.61677e-015	-9.24737e-016	-2.30802e-015	-6.03589e-015	3.95692e-015	-1.04074e-014	-6.72697e-015	-8.48882e-015	-3.29438e-015	-8.42921e-015	-7.08803e-015	-5.44722e-015	-2.54487e-015	2.02421e-015	-8.99507e-015
-2.96724e-015	1.63096e-015	4.75902e-015	8.65553e-015	-7.92195e-016	1.21047e-015	2.86097e-015	-7.43954e-015	2.61635e-015	-2.5113e-015	1.43303e-015	-1.01429e-015	-2.3141e-015	-5.68043e-015	4.41751e-015	-9.75917e-015	-6.63648e-015	-8.05104e-015	-3.07711e-015	-8.16761e-015	-7.0431e-015	-5.46573e-015	-2.60191e-015	2.13288e-015	-9.14113e-015
-2.87633e-015	1.35165e-015	5.35385e-015	9.1983e-015	-3.71106e-016	1.51182e-015	2.67538e-015	-7.47928e-015	2.36399e-015	-2.63343e-015	1.24704e-015	-1.101e-015	-2.29921e-015	-5.33549e-015	4.84646e-015	-9.12309e-015	-6.56706e-015	-7.6334e-015	-2.91805e-015	-7.9064e-015	-6.98055e-015	-5.47648e-015	-2.65665e-015	2.20711e-015	-9.26426e-015
-2.78854e-015	1.08142e-015	5.91843e-015	9.70494e-015	2.80235e-017	1.75485e-015	2.41946e-015	-7.51896e-015	2.06482e-015	-2.75135e-015	1.06006e-015	-1.18475e-015	-2.26456e-015	-5.00118e-015	5.2411e-015	-8.50144e-015	-6.51818e-015	-7.23876e-015	-2.81888e-015	-7.64714e-015	-6.90121e-015	-5.4783e-015	-2.70951e-015	2.24711e-015	-9.36561e-015
-2.70553e-015	8.22314e-016	6.44897e-015	1.01726e-014	4.02793e-016	1.93791e-015	2.09693e-015	-7.55789e-015	1.7219e-015	-2.86452e-015	8.73315e-016	-1.26537e-015	-2.21235e-015	-4.67726e-015	5.59892e-015	-7.8984e-015	-6.48904e-015	-6.86968e-015	-2.77984e-015	-7.39194e-015	-6.80673e-015	-5.47065e-015	-2.76088e-015	2.2529e-015	-9.44613e-015
-2.6285e-015	5.75271e-016	6.94259e-015	1.05988e-014	7.50128e-016	2.06019e-015	1.71134e-015	-7.5951e-015	1.33823e-015	-2.97236e-015	6.8791e-016	-1.34349e-015	-2.14378e-015	-4.36352e-015	5.91761e-015	-7.31717e-015	-6.47787e-015	-6.52783e-015	-2.80038e-015	-7.14327e-015	-6.69857e-015	-5.4526e-015	-2.81066e-015	2.22473e-015	-9.50718e-015
-2.55911e-015	3.41186e-016	7.39719e-015	1.09806e-014	1.0682e-015	2.12108e-015	1.26722e-015	-7.63014e-015	9.16951e-016	-3.07444e-015	5.04856e-016	-1.41936e-015	-2.0601e-015	-4.05868e-015	6.19587e-015	-6.76122e-015	-6.4834e-015	-6.21566e-015	-2.88012e-015	-6.90307e-015	-6.57824e-015	-5.42335e-015	-2.859e-015	2.1643e-015	-9.54975e-015
-2.49903e-015	1.20377e-016	7.81035e-015	1.13163e-014	1.35526e-015	2.12131e-015	7.69515e-016	-7.6626e-015	4.62791e-016	-3.17049e-015	3.25535e-016	-1.49315e-015	-1.96189e-015	-3.76196e-015	6.4324e-015	-6.23352e-015	-6.50367e-015	-5.93466e-015	-3.01679e-015	-6.67313e-015	-6.44764e-015	-5.38217e-015	-2.90651e-015	2.07311e-015	-9.57419e-015
-2.44936e-015	-8.64464e-017	8.17975e-015	1.16041e-014	1.6098e-015	2.06155e-015	2.24723e-016	-7.69168e-015	-1.99189e-017	-3.25993e-015	1.5096e-016	-1.56547e-015	-1.85018e-015	-3.47205e-015	6.62633e-015	-5.73596e-015	-6.53749e-015	-5.68558e-015	-3.20827e-015	-6.45583e-015	-6.30881e-015	-5.32901e-015	-2.95398e-015	1.95288e-015	-9.58196e-015
-2.41106e-015	-2.79127e-016	8.50398e-015	1.18429e-014	1.83067e-015	1.94344e-015	-3.60645e-016	-7.71662e-015	-5.26713e-016	-3.34265e-015	-1.79489e-017	-1.6372e-015	-1.72618e-015	-3.1872e-015	6.77697e-015	-5.27093e-015	-6.58334e-015	-5.46905e-015	-3.45249e-015	-6.2528e-015	-6.16328e-015	-5.26342e-015	-3.0019e-015	1.80585e-015	-9.57433e-015
-2.38568e-015	-4.57462e-016	8.78196e-015	1.20324e-014	2.01697e-015	1.76938e-015	-9.79714e-016	-7.73588e-015	-1.0524e-015	-3.41786e-015	-1.79701e-016	-1.70905e-015	-1.59099e-015	-2.90679e-015	6.8839e-015	-4.84054e-015	-6.64028e-015	-5.28562e-015	-3.74568e-015	-6.06555e-015	-6.01357e-015	-5.1855e-015	-3.05062e-015	1.63489e-015	-9.55224e-015
-2.37367e-015	-6.21948e-016	9.01254e-015	1.21715e-014	2.16797e-015	1.54209e-015	-1.62527e-015	-7.74889e-015	-1.59145e-015	-3.48541e-015	-3.3283e-016	-1.7822e-015	-1.44542e-015	-2.62924e-015	6.94757e-015	-4.44623e-015	-6.70638e-015	-5.13526e-015	-4.08449e-015	-5.89546e-015	-5.86137e-015	-5.09535e-015	-3.10074e-015	1.44263e-015	-9.5169e-015
-2.37534e-015	-7.728e-016	9.19621e-015	1.22608e-014	2.28453e-015	1.26462e-015	-2.28931e-015	-7.75469e-015	-2.13907e-015	-3.54511e-015	-4.76867e-016	-1.85677e-015	-1.29072e-015	-2.35237e-015	6.96951e-015	-4.08947e-015	-6.77942e-015	-5.01763e-015	-4.46552e-015	-5.74358e-015	-5.70828e-015	-4.9935e-015	-3.15254e-015	1.23203e-015	-9.47021e-015
-2.39164e-015	-9.10955e-016	9.33306e-015	1.2301e-014	2.36664e-015	9.41292e-016	-2.96294e-015	-7.75312e-015	-2.68953e-015	-3.59677e-015	-6.11213e-016	-1.93302e-015	-1.12757e-015	-2.07515e-015	6.95053e-015	-3.77102e-015	-6.85713e-015	-4.93227e-015	-4.88326e-015	-5.6106e-015	-5.55673e-015	-4.88019e-015	-3.2065e-015	1.00604e-015	-9.41359e-015
-2.42237e-015	-1.03756e-015	9.42366e-015	1.22927e-014	2.41429e-015	5.76715e-016	-3.63777e-015	-7.74332e-015	-3.23719e-015	-3.64022e-015	-7.35137e-016	-2.01144e-015	-9.56498e-016	-1.7955e-015	6.89193e-015	-3.49112e-015	-6.93812e-015	-4.878e-015	-5.33354e-015	-5.49797e-015	-5.40827e-015	-4.75611e-015	-3.26332e-015	7.67598e-016	-9.34769e-015
-2.46765e-015	-1.15325e-015	9.46882e-015	1.22375e-014	2.42884e-015	1.75883e-016	-4.30583e-015	-7.72465e-015	-3.77677e-015	-3.67525e-015	-8.48027e-016	-2.09283e-015	-7.77276e-016	-1.51209e-015	6.79507e-015	-3.25007e-015	-7.0211e-015	-4.85321e-015	-5.81103e-015	-5.40612e-015	-5.26495e-015	-4.62236e-015	-3.3237e-015	5.19706e-016	-9.27333e-015
-2.52791e-015	-1.25861e-015	9.46975e-015	1.21376e-014	2.41164e-015	-2.56788e-016	-4.95907e-015	-7.69652e-015	-4.30305e-015	-3.70237e-015	-9.49733e-016	-2.17756e-015	-5.91033e-016	-1.22388e-015	6.66224e-015	-3.04722e-015	-7.10407e-015	-4.85659e-015	-6.31016e-015	-5.33524e-015	-5.12803e-015	-4.47988e-015	-3.38781e-015	2.65485e-016	-9.19081e-015
-2.60237e-015	-1.35436e-015	9.42838e-015	1.19955e-014	2.36465e-015	-7.15626e-016	-5.58894e-015	-7.65845e-015	-4.81103e-015	-3.72091e-015	-1.03966e-015	-2.26599e-015	-3.98133e-016	-9.29297e-016	6.49643e-015	-2.88188e-015	-7.18601e-015	-4.8863e-015	-6.8255e-015	-5.28604e-015	-4.99937e-015	-4.3297e-015	-3.456e-015	8.53452e-018	-9.1008e-015
-2.69026e-015	-1.44174e-015	9.3474e-015	1.18132e-014	2.28941e-015	-1.19419e-015	-6.18779e-015	-7.60953e-015	-5.29568e-015	-3.73115e-015	-1.1168e-015	-2.35847e-015	-1.99197e-016	-6.2723e-016	6.30044e-015	-2.75226e-015	-7.26447e-015	-4.94025e-015	-7.35223e-015	-5.25796e-015	-4.87965e-015	-4.1733e-015	-3.52826e-015	-2.48365e-016	-9.00432e-015
-2.79062e-015	-1.52148e-015	9.22956e-015	1.15939e-014	2.18777e-015	-1.6865e-015	-6.7485e-015	-7.54924e-015	-5.75304e-015	-3.73355e-015	-1.18093e-015	-2.45528e-015	4.74823e-018	-3.16271e-016	6.07729e-015	-2.65774e-015	-7.33801e-015	-5.01614e-015	-7.88421e-015	-5.2512e-015	-4.77058e-015	-4.01242e-015	-3.60535e-015	-5.02266e-016	-8.90245e-015
-2.90313e-015	-1.59435e-015	9.07758e-015	1.13412e-014	2.06225e-015	-2.18664e-015	-7.26455e-015	-7.47673e-015	-6.17906e-015	-3.728e-015	-1.23151e-015	-2.55699e-015	2.13562e-016	4.32926e-018	5.83062e-015	-2.59612e-015	-7.40572e-015	-5.11093e-015	-8.4158e-015	-5.26551e-015	-4.67286e-015	-3.84882e-015	-3.68707e-015	-7.50001e-016	-8.79491e-015
-3.02626e-015	-1.66226e-015	8.89449e-015	1.10585e-014	1.91454e-015	-2.68818e-015	-7.7296e-015	-7.39204e-015	-6.57036e-015	-3.71466e-015	-1.26861e-015	-2.66299e-015	4.27444e-016	3.34581e-016	5.56437e-015	-2.5646e-015	-7.46697e-015	-5.22294e-015	-8.9411e-015	-5.29962e-015	-4.58728e-015	-3.6839e-015	-3.77352e-015	-9.89354e-016	-8.68268e-015
-3.15892e-015	-1.72639e-015	8.68382e-015	1.07507e-014	1.74669e-015	-3.18513e-015	-8.13831e-015	-7.29551e-015	-6.92374e-015	-3.69406e-015	-1.29213e-015	-2.7728e-015	6.45459e-016	6.75016e-016	5.28239e-015	-2.56083e-015	-7.51967e-015	-5.34909e-015	-9.45499e-015	-5.35267e-015	-4.51442e-015	-3.51975e-015	-3.86502e-015	-1.21751e-015	-8.56589e-015
-3.30027e-015	-1.78768e-015	8.44928e-015	1.04212e-014	1.56126e-015	-3.67203e-015	-8.48603e-015	-7.18663e-015	-7.23639e-015	-3.66641e-015	-1.30264e-015	-2.88669e-015	8.67156e-016	1.02553e-015	4.98846e-015	-2.58223e-015	-7.56327e-015	-5.4866e-015	-9.95241e-015	-5.42345e-015	-4.45489e-015	-3.35819e-015	-3.9616e-015	-1.43162e-015	-8.44471e-015
-3.44928e-015	-1.84672e-015	8.19426e-015	1.00736e-014	1.3608e-015	-4.14269e-015	-8.76938e-015	-7.06545e-015	-7.50602e-015	-3.63211e-015	-1.30024e-015	-3.0041e-015	1.09231e-015	1.38594e-015	4.68656e-015	-2.62535e-015	-7.59831e-015	-5.63222e-015	-1.04289e-014	-5.51097e-015	-4.4091e-015	-3.2008e-015	-4.06232e-015	-1.63019e-015	-8.31963e-015
-3.6046e-015	-1.90443e-015	7.92311e-015	9.71164e-015	1.14747e-015	-4.59127e-015	-8.98622e-015	-6.93201e-015	-7.73161e-015	-3.59167e-015	-1.28553e-015	-3.12457e-015	1.31989e-015	1.75583e-015	4.38054e-015	-2.68714e-015	-7.62381e-015	-5.78352e-015	-1.08794e-014	-5.61337e-015	-4.37674e-015	-3.04949e-015	-4.16708e-015	-1.81177e-015	-8.19098e-015
-3.76459e-015	-1.96245e-015	7.63926e-015	9.33935e-015	9.23146e-016	-5.01242e-015	-9.13488e-015	-6.78696e-015	-7.91264e-015	-3.54564e-015	-1.25931e-015	-3.24761e-015	1.54912e-015	2.13441e-015	4.07407e-015	-2.76409e-015	-7.63941e-015	-5.93761e-015	-1.13002e-014	-5.7287e-015	-4.35734e-015	-2.90608e-015	-4.27579e-015	-1.97487e-015	-8.05848e-015
-3.92786e-015	-2.02128e-015	7.34626e-015	8.96098e-015	6.89807e-016	-5.40179e-015	-9.21476e-015	-6.63084e-015	-8.0486e-015	-3.49476e-015	-1.22205e-015	-3.3727e-015	1.77904e-015	2.51972e-015	3.77082e-015	-2.85325e-015	-7.6451e-015	-6.09279e-015	-1.16878e-014	-5.85552e-015	-4.35093e-015	-2.77273e-015	-4.38829e-015	-2.11799e-015	-7.92123e-015
-4.09264e-015	-2.08094e-015	7.04739e-015	8.58042e-015	4.48846e-016	-5.75532e-015	-9.22689e-015	-6.46406e-015	-8.14018e-015	-3.43982e-015	-1.1746e-015	-3.49895e-015	2.0088e-015	2.91012e-015	3.47461e-015	-2.95055e-015	-7.64063e-015	-6.24661e-015	-1.20382e-014	-5.9916e-015	-4.35753e-015	-2.65088e-015	-4.50378e-015	-2.2403e-015	-7.77938e-015
-4.25698e-015	-2.1423e-015	6.7465e-015	8.20106e-015	2.02153e-016	-6.06954e-015	-9.17283e-015	-6.28722e-015	-8.18815e-015	-3.3812e-015	-1.1182e-015	-3.62499e-015	2.23715e-015	3.30454e-015	3.189e-015	-3.05237e-015	-7.62606e-015	-6.3977e-015	-1.23491e-014	-6.13513e-015	-4.37653e-015	-2.54193e-015	-4.62218e-015	-2.34091e-015	-7.63305e-015
-4.41941e-015	-2.20594e-015	6.44718e-015	7.82629e-015	-4.91145e-017	-6.34081e-015	-9.05503e-015	-6.10073e-015	-8.19388e-015	-3.31942e-015	-1.05372e-015	-3.74997e-015	2.46284e-015	3.70018e-015	2.91715e-015	-3.15494e-015	-7.60197e-015	-6.54394e-015	-1.26188e-014	-6.28369e-015	-4.40673e-015	-2.44689e-015	-4.74222e-015	-2.41939e-015	-7.48156e-015
-4.57855e-015	-2.27238e-015	6.15253e-015	7.45944e-015	-3.03274e-016	-6.56673e-015	-8.87749e-015	-5.90565e-015	-8.15963e-015	-3.25504e-015	-9.82162e-016	-3.87311e-015	2.68484e-015	4.09432e-015	2.66242e-015	-3.25471e-015	-7.5686e-015	-6.68347e-015	-1.28456e-014	-6.43517e-015	-4.44743e-015	-2.36669e-015	-4.86327e-015	-2.476e-015	-7.32511e-015
-4.73327e-015	-2.34121e-015	5.86623e-015	7.10404e-015	-5.59202e-016	-6.74621e-015	-8.64429e-015	-5.70282e-015	-8.08766e-015	-3.18932e-015	-9.04414e-016	-3.99338e-015	2.90252e-015	4.4856e-015	2.42741e-015	-3.34807e-015	-7.52669e-015	-6.81488e-015	-1.30287e-014	-6.5874e-015	-4.49764e-015	-2.30261e-015	-4.98421e-015	-2.51142e-015	-7.16352e-015
-4.88232e-015	-2.41287e-015	5.59083e-015	6.7626e-015	-8.16947e-016	-6.87764e-015	-8.36159e-015	-5.4933e-015	-7.98116e-015	-3.12254e-015	-8.22369e-016	-4.10919e-015	3.11469e-015	4.87114e-015	2.21434e-015	-3.43096e-015	-7.47724e-015	-6.93764e-015	-1.31673e-014	-6.73797e-015	-4.55601e-015	-2.25495e-015	-5.10463e-015	-2.52658e-015	-6.99647e-015
-5.02372e-015	-2.48776e-015	5.32881e-015	6.43809e-015	-1.07541e-015	-6.96005e-015	-8.03563e-015	-5.27791e-015	-7.84353e-015	-3.055e-015	-7.36687e-016	-4.21934e-015	3.31937e-015	5.24761e-015	2.02599e-015	-3.50106e-015	-7.42131e-015	-7.05064e-015	-1.32611e-014	-6.88403e-015	-4.62139e-015	-2.22415e-015	-5.22282e-015	-2.52244e-015	-6.82384e-015
-5.15578e-015	-2.56602e-015	5.08187e-015	6.13205e-015	-1.3341e-015	-6.99316e-015	-7.6732e-015	-5.05749e-015	-7.67804e-015	-2.98756e-015	-6.48666e-016	-4.3227e-015	3.51511e-015	5.61193e-015	1.86373e-015	-3.55545e-015	-7.35988e-015	-7.15314e-015	-1.33107e-014	-7.02463e-015	-4.69286e-015	-2.21033e-015	-5.338e-015	-2.50016e-015	-6.64518e-015
-5.27744e-015	-2.64786e-015	4.85177e-015	5.84642e-015	-1.59345e-015	-6.978e-015	-7.28151e-015	-4.83415e-015	-7.4889e-015	-2.92089e-015	-5.60134e-016	-4.41862e-015	3.70026e-015	5.96077e-015	1.7289e-015	-3.59088e-015	-7.29368e-015	-7.24514e-015	-1.33169e-014	-7.15731e-015	-4.76846e-015	-2.21337e-015	-5.44831e-015	-2.46061e-015	-6.46022e-015
-5.3871e-015	-2.73259e-015	4.64043e-015	5.58234e-015	-1.85317e-015	-6.9161e-015	-6.86896e-015	-4.60883e-015	-7.27972e-015	-2.85588e-015	-4.72697e-016	-4.50541e-015	3.87301e-015	6.29171e-015	1.62285e-015	-3.6053e-015	-7.22354e-015	-7.32624e-015	-1.32813e-014	-7.27976e-015	-4.84694e-015	-2.23304e-015	-5.55305e-015	-2.40526e-015	-6.26941e-015
-5.48352e-015	-2.82079e-015	4.44902e-015	5.34084e-015	-2.11328e-015	-6.80992e-015	-6.4438e-015	-4.38235e-015	-7.05514e-015	-2.79296e-015	-3.87222e-016	-4.58189e-015	4.03145e-015	6.60187e-015	1.54627e-015	-3.59681e-015	-7.15018e-015	-7.397e-015	-1.32064e-014	-7.39026e-015	-4.92771e-015	-2.26895e-015	-5.65066e-015	-2.33599e-015	-6.07287e-015
-5.56573e-015	-2.91194e-015	4.2781e-015	5.12269e-015	-2.37381e-015	-6.66115e-015	-6.01435e-015	-4.15629e-015	-6.81978e-015	-2.73291e-015	-3.05136e-016	-4.64744e-015	4.17399e-015	6.88787e-015	1.49925e-015	-3.56411e-015	-7.07503e-015	-7.4585e-015	-1.30944e-014	-7.48704e-015	-5.00937e-015	-2.32023e-015	-5.74027e-015	-2.25461e-015	-5.87012e-015
-5.63224e-015	-3.00608e-015	4.12749e-015	4.9278e-015	-2.63535e-015	-6.47351e-015	-5.589e-015	-3.93234e-015	-6.5775e-015	-2.67573e-015	-2.27987e-016	-4.70081e-015	4.2989e-015	7.14686e-015	1.48201e-015	-3.50603e-015	-6.99872e-015	-7.51169e-015	-1.29474e-014	-7.56804e-015	-5.09106e-015	-2.38619e-015	-5.82072e-015	-2.16391e-015	-5.66144e-015
-5.68215e-015	-3.10303e-015	3.99701e-015	4.75639e-015	-2.89811e-015	-6.25061e-015	-5.17594e-015	-3.71204e-015	-6.33258e-015	-2.62194e-015	-1.57057e-016	-4.74077e-015	4.40466e-015	7.37633e-015	1.4937e-015	-3.42138e-015	-6.92225e-015	-7.55717e-015	-1.2768e-014	-7.6322e-015	-5.17188e-015	-2.46584e-015	-5.89144e-015	-2.06554e-015	-5.4476e-015
-5.71495e-015	-3.20225e-015	3.88632e-015	4.60764e-015	-3.16278e-015	-5.99607e-015	-4.78371e-015	-3.49634e-015	-6.08865e-015	-2.57153e-015	-9.29694e-017	-4.76659e-015	4.49072e-015	7.57331e-015	1.53336e-015	-3.30996e-015	-6.84661e-015	-7.59589e-015	-1.25595e-014	-7.67864e-015	-5.25093e-015	-2.5573e-015	-5.95117e-015	-1.96175e-015	-5.22863e-015
-5.72981e-015	-3.30326e-015	3.79468e-015	4.48067e-015	-3.42864e-015	-5.71446e-015	-4.42056e-015	-3.28699e-015	-5.8496e-015	-2.52492e-015	-3.65874e-017	-4.77802e-015	4.55559e-015	7.73479e-015	1.59993e-015	-3.17153e-015	-6.77245e-015	-7.6287e-015	-1.23253e-014	-7.70582e-015	-5.32648e-015	-2.659e-015	-5.99915e-015	-1.85474e-015	-5.00424e-015
-5.72658e-015	-3.4061e-015	3.72091e-015	4.37421e-015	-3.69592e-015	-5.41063e-015	-4.09373e-015	-3.08529e-015	-5.61912e-015	-2.48146e-015	1.10725e-017	-4.77433e-015	4.59764e-015	7.85939e-015	1.69143e-015	-3.0067e-015	-6.70053e-015	-7.65758e-015	-1.20692e-014	-7.7128e-015	-5.39767e-015	-2.7693e-015	-6.03433e-015	-1.74628e-015	-4.77517e-015
-5.70477e-015	-3.51102e-015	3.66277e-015	4.28712e-015	-3.9643e-015	-5.08924e-015	-3.81027e-015	-2.89326e-015	-5.40016e-015	-2.44159e-015	4.91226e-017	-4.75485e-015	4.61624e-015	7.94549e-015	1.80558e-015	-2.81634e-015	-6.63135e-015	-7.68376e-015	-1.17946e-014	-7.69906e-015	-5.46387e-015	-2.88595e-015	-6.05556e-015	-1.63788e-015	-4.54254e-015
-5.66425e-015	-3.61718e-015	3.61773e-015	4.21768e-015	-4.23424e-015	-4.75574e-015	-3.57625e-015	-2.71231e-015	-5.19611e-015	-2.40495e-015	7.71414e-017	-4.71988e-015	4.61055e-015	7.99144e-015	1.94052e-015	-2.60155e-015	-6.56585e-015	-7.70861e-015	-1.15046e-014	-7.66413e-015	-5.52381e-015	-3.0069e-015	-6.06233e-015	-1.53149e-015	-4.30688e-015
-5.60387e-015	-3.72427e-015	3.58427e-015	4.16408e-015	-4.50558e-015	-4.41489e-015	-3.39623e-015	-2.54267e-015	-5.00979e-015	-2.37074e-015	9.54577e-017	-4.66906e-015	4.57937e-015	7.99664e-015	2.09358e-015	-2.36439e-015	-6.50436e-015	-7.73396e-015	-1.12025e-014	-7.60788e-015	-5.57711e-015	-3.13004e-015	-6.05421e-015	-1.42919e-015	-4.06856e-015
-5.52363e-015	-3.83255e-015	3.5599e-015	4.12383e-015	-4.77808e-015	-4.07135e-015	-3.27452e-015	-2.3855e-015	-4.84328e-015	-2.33895e-015	1.0343e-016	-4.60245e-015	4.52269e-015	7.96068e-015	2.26225e-015	-2.10707e-015	-6.44743e-015	-7.76146e-015	-1.08926e-014	-7.53027e-015	-5.62392e-015	-3.25346e-015	-6.03047e-015	-1.33271e-015	-3.82777e-015
-5.42312e-015	-3.94153e-015	3.54184e-015	4.09502e-015	-5.0511e-015	-3.73105e-015	-3.21461e-015	-2.24213e-015	-4.69789e-015	-2.30943e-015	1.00605e-016	-4.5201e-015	4.44023e-015	7.88248e-015	2.44337e-015	-1.83223e-015	-6.39522e-015	-7.79225e-015	-1.05773e-014	-7.43183e-015	-5.66378e-015	-3.37503e-015	-5.99081e-015	-1.24321e-015	-3.58555e-015
-5.30271e-015	-4.05109e-015	3.52728e-015	4.07505e-015	-5.32393e-015	-3.39919e-015	-3.21915e-015	-2.11335e-015	-4.57466e-015	-2.28125e-015	8.76309e-017	-4.42213e-015	4.33216e-015	7.76261e-015	2.63407e-015	-1.54275e-015	-6.3484e-015	-7.82808e-015	-1.02601e-014	-7.31281e-015	-5.6963e-015	-3.4926e-015	-5.9354e-015	-1.16152e-015	-3.34323e-015
-5.16324e-015	-4.16093e-015	3.513e-015	4.06179e-015	-5.59568e-015	-3.08016e-015	-3.28877e-015	-1.99944e-015	-4.4749e-015	-2.25424e-015	6.48785e-017	-4.30927e-015	4.19934e-015	7.6011e-015	2.83058e-015	-1.24169e-015	-6.30609e-015	-7.87019e-015	-9.94355e-015	-7.17373e-015	-5.72105e-015	-3.60377e-015	-5.86358e-015	-1.08933e-015	-3.10204e-015
-5.00456e-015	-4.27069e-015	3.49677e-015	4.05274e-015	-5.86543e-015	-2.77852e-015	-3.4226e-015	-1.90129e-015	-4.39841e-015	-2.22775e-015	3.24606e-017	-4.182e-015	4.04303e-015	7.39893e-015	3.03011e-015	-9.31798e-016	-6.26834e-015	-7.91982e-015	-9.6304e-015	-7.01496e-015	-5.7379e-015	-3.70606e-015	-5.77513e-015	-1.02732e-015	-2.86244e-015
-4.8274e-015	-4.37942e-015	3.4752e-015	4.04557e-015	-6.13148e-015	-2.49826e-015	-3.61997e-015	-1.81888e-015	-4.34463e-015	-2.20064e-015	-8.61776e-018	-4.04093e-015	3.8639e-015	7.15814e-015	3.22991e-015	-6.1624e-016	-6.23491e-015	-7.97753e-015	-9.32302e-015	-6.83764e-015	-5.74719e-015	-3.79736e-015	-5.67015e-015	-9.75613e-016	-2.62575e-015
-4.63194e-015	-4.48659e-015	3.44517e-015	4.03733e-015	-6.39189e-015	-2.24348e-015	-3.8782e-015	-1.75209e-015	-4.31295e-015	-2.17255e-015	-5.79615e-017	-3.8868e-015	3.66277e-015	6.88e-015	3.42687e-015	-2.98649e-016	-6.20575e-015	-8.04408e-015	-9.02325e-015	-6.64281e-015	-5.74891e-015	-3.87651e-015	-5.5491e-015	-9.3533e-016	-2.39342e-015
-4.41918e-015	-4.59156e-015	3.40367e-015	4.02552e-015	-6.6453e-015	-2.01752e-015	-4.19366e-015	-1.70108e-015	-4.30195e-015	-2.14247e-015	-1.14524e-016	-3.72055e-015	3.44119e-015	6.56649e-015	3.61776e-015	1.69161e-017	-6.18066e-015	-8.12053e-015	-8.7328e-015	-6.43193e-015	-5.74375e-015	-3.94182e-015	-5.41237e-015	-9.06376e-016	-2.1668e-015
-4.1894e-015	-4.69298e-015	3.34786e-015	4.00833e-015	-6.88954e-015	-1.82297e-015	-4.56142e-015	-1.66556e-015	-4.31e-015	-2.10967e-015	-1.76978e-016	-3.54321e-015	3.20101e-015	6.22098e-015	3.80018e-015	3.26843e-016	-6.15937e-015	-8.20647e-015	-8.45254e-015	-6.20669e-015	-5.73154e-015	-3.99194e-015	-5.26006e-015	-8.88796e-016	-1.94701e-015
-3.94348e-015	-4.79035e-015	3.27587e-015	3.98375e-015	-7.12256e-015	-1.66176e-015	-4.97604e-015	-1.6454e-015	-4.33493e-015	-2.07326e-015	-2.44014e-016	-3.3559e-015	2.94445e-015	5.84629e-015	3.97153e-015	6.28506e-016	-6.14108e-015	-8.30102e-015	-8.18454e-015	-5.96826e-015	-5.71224e-015	-4.02535e-015	-5.09277e-015	-8.82362e-016	-1.73478e-015
-3.68335e-015	-4.88343e-015	3.185e-015	3.9499e-015	-7.34196e-015	-1.53537e-015	-5.43049e-015	-1.63971e-015	-4.3734e-015	-2.03253e-015	-3.14563e-016	-3.15981e-015	2.67363e-015	5.44542e-015	4.12948e-015	9.17995e-016	-6.12507e-015	-8.40399e-015	-7.92931e-015	-5.71813e-015	-5.68611e-015	-4.04078e-015	-4.91129e-015	-8.86694e-016	-1.53061e-015
-3.40976e-015	-4.97095e-015	3.07435e-015	3.90525e-015	-7.54563e-015	-1.44503e-015	-5.91725e-015	-1.6482e-015	-4.42248e-015	-1.98699e-015	-3.87579e-016	-2.95608e-015	2.39039e-015	5.02234e-015	4.27238e-015	1.19162e-015	-6.11085e-015	-8.51449e-015	-7.68674e-015	-5.45827e-015	-5.65329e-015	-4.03717e-015	-4.7165e-015	-9.00757e-016	-1.336e-015
-3.12378e-015	-5.05193e-015	2.94199e-015	3.84879e-015	-7.73087e-015	-1.3914e-015	-6.4279e-015	-1.66998e-015	-4.47973e-015	-1.93637e-015	-4.6212e-016	-2.74631e-015	2.09695e-015	4.58062e-015	4.39878e-015	1.44661e-015	-6.09767e-015	-8.63192e-015	-7.45702e-015	-5.19072e-015	-5.61458e-015	-4.01375e-015	-4.50945e-015	-9.23891e-016	-1.15235e-015
-2.82663e-015	-5.12499e-015	2.78719e-015	3.78029e-015	-7.89483e-015	-1.37447e-015	-6.95381e-015	-1.70353e-015	-4.54122e-015	-1.87954e-015	-5.36844e-016	-2.53124e-015	1.79627e-015	4.12409e-015	4.50667e-015	1.67962e-015	-6.08459e-015	-8.75504e-015	-7.24021e-015	-4.91746e-015	-5.57068e-015	-3.97038e-015	-4.29143e-015	-9.55041e-016	-9.80649e-016
-2.51948e-015	-5.18909e-015	2.60934e-015	3.69916e-015	-8.03477e-015	-1.39307e-015	-7.48567e-015	-1.74852e-015	-4.60237e-015	-1.81593e-015	-6.10431e-016	-2.31258e-015	1.49137e-015	3.65772e-015	4.59482e-015	1.88843e-015	-6.07018e-015	-8.88204e-015	-7.03532e-015	-4.63956e-015	-5.52104e-015	-3.90692e-015	-4.06328e-015	-9.92899e-016	-8.21415e-016
-2.20386e-015	-5.24279e-015	2.40841e-015	3.60506e-015	-8.14823e-015	-1.44556e-015	-8.014e-015	-1.80298e-015	-4.65944e-015	-1.74438e-015	-6.81034e-016	-2.09176e-015	1.18508e-015	3.18575e-015	4.66268e-015	2.07059e-015	-6.05383e-015	-9.01067e-015	-6.84184e-015	-4.35881e-015	-5.46617e-015	-3.82339e-015	-3.82613e-015	-1.03634e-015	-6.74777e-016
-1.88213e-015	-5.28468e-015	2.18377e-015	3.4987e-015	-8.23297e-015	-1.52974e-015	-8.52909e-015	-1.86532e-015	-4.70924e-015	-1.66467e-015	-7.474e-016	-1.87053e-015	8.79867e-016	2.71205e-015	4.70993e-015	2.22431e-015	-6.03418e-015	-9.13865e-015	-6.6582e-015	-4.07711e-015	-5.40627e-015	-3.71992e-015	-3.58111e-015	-1.08402e-015	-5.41091e-016
-1.55571e-015	-5.31302e-015	1.93677e-015	3.38021e-015	-8.28644e-015	-1.64348e-015	-9.02094e-015	-1.93386e-015	-4.74795e-015	-1.57654e-015	-8.08428e-016	-1.65021e-015	5.78541e-016	2.24121e-015	4.73647e-015	2.34812e-015	-6.01045e-015	-9.26382e-015	-6.48362e-015	-3.79556e-015	-5.34113e-015	-3.59762e-015	-3.32969e-015	-1.13457e-015	-4.20946e-016
-1.22595e-015	-5.32697e-015	1.66787e-015	3.2502e-015	-8.30618e-015	-1.78401e-015	-9.47982e-015	-2.00679e-015	-4.77202e-015	-1.47986e-015	-8.63516e-016	-1.43199e-015	2.84116e-016	1.77703e-015	4.74292e-015	2.44079e-015	-5.98179e-015	-9.38348e-015	-6.31658e-015	-3.51491e-015	-5.27148e-015	-3.4576e-015	-3.07308e-015	-1.18687e-015	-3.1526e-016
-8.94242e-016	-5.32436e-015	1.37892e-015	3.10961e-015	-8.29026e-015	-1.94777e-015	-9.89563e-015	-2.08274e-015	-4.7781e-015	-1.37422e-015	-9.11885e-016	-1.21732e-015	-7.21657e-019	1.3243e-015	4.73001e-015	2.50173e-015	-5.94751e-015	-9.49484e-015	-6.15593e-015	-3.23746e-015	-5.19696e-015	-3.30061e-015	-2.81236e-015	-1.23959e-015	-2.23632e-016
-5.6228e-016	-5.30394e-015	1.07252e-015	2.96027e-015	-8.23695e-015	-2.13104e-015	-1.02592e-014	-2.16087e-015	-4.76199e-015	-1.25934e-015	-9.52169e-016	-1.0078e-015	-2.73641e-016	8.87052e-016	4.69867e-015	2.53058e-015	-5.90731e-015	-9.59479e-015	-5.99967e-015	-2.96495e-015	-5.11725e-015	-3.12773e-015	-2.54906e-015	-1.29093e-015	-1.46026e-016
-2.32014e-016	-5.26444e-015	7.50347e-016	2.804e-015	-8.14534e-015	-2.32981e-015	-1.05622e-014	-2.23952e-015	-4.72033e-015	-1.13542e-015	-9.83727e-016	-8.05161e-016	-5.31373e-016	4.6906e-016	4.65021e-015	2.52716e-015	-5.85983e-015	-9.6807e-015	-5.84616e-015	-2.69803e-015	-5.03249e-015	-2.94003e-015	-2.28417e-015	-1.33984e-015	-8.24626e-017
9.47457e-017	-5.20388e-015	4.15107e-016	2.64268e-015	-8.0141e-015	-2.53946e-015	-1.07967e-014	-2.3166e-015	-4.65027e-015	-1.00232e-015	-1.00614e-015	-6.10109e-016	-7.71964e-016	7.40416e-017	4.58641e-015	2.4928e-015	-5.80362e-015	-9.7491e-015	-5.69386e-015	-2.43815e-015	-4.94245e-015	-2.7394e-015	-2.01902e-015	-1.38517e-015	-3.27144e-017
4.15873e-016	-5.12037e-015	6.96715e-017	2.47817e-015	-7.8423e-015	-2.75585e-015	-1.09559e-014	-2.39065e-015	-4.54943e-015	-8.6033e-016	-1.01888e-015	-4.24255e-016	-9.93524e-016	-2.95019e-016	4.50899e-015	2.42929e-015	-5.73845e-015	-9.7969e-015	-5.54105e-015	-2.18599e-015	-4.84666e-015	-2.52736e-015	-1.75503e-015	-1.42581e-015	3.57297e-018
7.30167e-016	-5.01309e-015	-2.83042e-016	2.31307e-015	-7.62902e-015	-2.97447e-015	-1.10333e-014	-2.46049e-015	-4.41531e-015	-7.10119e-016	-1.02203e-015	-2.48324e-016	-1.19399e-015	-6.35247e-016	4.42004e-015	2.33763e-015	-5.66356e-015	-9.82101e-015	-5.38642e-015	-1.94168e-015	-4.74501e-015	-2.30505e-015	-1.49321e-015	-1.4601e-015	2.64858e-017
1.03627e-015	-4.88074e-015	-6.39363e-016	2.14927e-015	-7.3746e-015	-3.19079e-015	-1.10249e-014	-2.52539e-015	-4.24604e-015	-5.52199e-016	-1.01543e-015	-8.33503e-017	-1.37167e-015	-9.42828e-016	4.322e-015	2.21969e-015	-5.57771e-015	-9.81901e-015	-5.22864e-015	-1.70552e-015	-4.63713e-015	-2.0749e-015	-1.23514e-015	-1.48755e-015	3.68728e-017
1.33223e-015	-4.72273e-015	-9.95986e-016	1.98918e-015	-7.0792e-015	-3.39955e-015	-1.09272e-014	-2.5835e-015	-4.04089e-015	-3.87493e-016	-9.98716e-016	7.00392e-017	-1.52525e-015	-1.216e-015	4.21767e-015	2.07769e-015	-5.48046e-015	-9.78818e-015	-5.06598e-015	-1.47776e-015	-4.52323e-015	-1.83927e-015	-9.81546e-016	-1.50686e-015	3.57308e-017
1.61635e-015	-4.538e-015	-1.34865e-015	1.8354e-015	-6.744e-015	-3.59617e-015	-1.07379e-014	-2.63417e-015	-3.79921e-015	-2.16341e-016	-9.72491e-016	2.1062e-016	-1.65385e-015	-1.45307e-015	4.10977e-015	1.91456e-015	-5.37175e-015	-9.7259e-015	-4.8964e-015	-1.25873e-015	-4.40268e-015	-1.60013e-015	-7.33141e-016	-1.51694e-015	2.40928e-017
1.88764e-015	-4.32534e-015	-1.69311e-015	1.69069e-015	-6.37021e-015	-3.77618e-015	-1.04558e-014	-2.6764e-015	-3.52087e-015	-3.98208e-017	-9.3713e-016	3.38058e-016	-1.75644e-015	-1.65175e-015	4.00086e-015	1.73307e-015	-5.2516e-015	-9.6298e-015	-4.71962e-015	-1.04869e-015	-4.27464e-015	-1.35903e-015	-4.908e-016	-1.5176e-015	2.76585e-018
2.14444e-015	-4.08446e-015	-2.02498e-015	1.55767e-015	-5.95986e-015	-3.93541e-015	-1.00808e-014	-2.70878e-015	-3.20579e-015	1.4116e-016	-8.93243e-016	4.51532e-016	-1.83266e-015	-1.81174e-015	3.89448e-015	1.53653e-015	-5.11947e-015	-9.49771e-015	-4.53498e-015	-8.47673e-016	-4.13947e-015	-1.11819e-015	-2.55697e-016	-1.50852e-015	-2.67647e-017
2.38517e-015	-3.81537e-015	-2.34007e-015	1.43871e-015	-5.51477e-015	-4.06991e-015	-9.61371e-015	-2.73084e-015	-2.85535e-015	3.25879e-016	-8.41553e-016	5.50972e-016	-1.88211e-015	-1.9319e-015	3.79341e-015	1.32865e-015	-4.97561e-015	-9.32828e-015	-4.34101e-015	-6.54883e-016	-3.9971e-015	-8.79458e-016	-2.8917e-017	-1.4894e-015	-6.27059e-017
2.60903e-015	-3.51784e-015	-2.63443e-015	1.33671e-015	-5.03775e-015	-4.17546e-015	-9.05734e-015	-2.74229e-015	-2.47135e-015	5.13328e-016	-7.83146e-016	6.35578e-016	-1.90481e-015	-2.01165e-015	3.70042e-015	1.11259e-015	-4.82006e-015	-9.12018e-015	-4.13723e-015	-4.7037e-016	-3.84695e-015	-6.44496e-016	1.8929e-016	-1.45971e-015	-1.03562e-016
2.81533e-015	-3.19255e-015	-2.90424e-015	1.25418e-015	-4.53191e-015	-4.24861e-015	-8.41591e-015	-2.74283e-015	-2.05537e-015	7.02146e-016	-7.19205e-016	7.05486e-016	-1.90079e-015	-2.05103e-015	3.6181e-015	8.92415e-016	-4.65241e-015	-8.87286e-015	-3.92388e-015	-2.93912e-016	-3.68912e-015	-4.14779e-016	3.98258e-016	-1.41958e-015	-1.4757e-016
3.00282e-015	-2.84011e-015	-3.14511e-015	1.19261e-015	-4.00062e-015	-4.28696e-015	-7.69416e-015	-2.73272e-015	-1.6104e-015	8.91362e-016	-6.50688e-016	7.60448e-016	-1.87055e-015	-2.05123e-015	3.5489e-015	6.71728e-016	-4.47315e-015	-8.58597e-015	-3.70131e-015	-1.24425e-016	-3.52306e-015	-1.91745e-016	5.97522e-016	-1.36973e-015	-1.93718e-016
3.17009e-015	-2.46142e-015	-3.35409e-015	1.15364e-015	-3.44728e-015	-4.28913e-015	-6.89924e-015	-2.71216e-015	-1.13925e-015	1.07953e-015	-5.78669e-016	8.01094e-016	-1.81514e-015	-2.01265e-015	3.49565e-015	4.53707e-016	-4.28302e-015	-8.26006e-015	-3.46988e-015	3.89512e-017	-3.34882e-015	2.31749e-017	7.86928e-016	-1.30994e-015	-2.40716e-016
3.31718e-015	-2.05794e-015	-3.52802e-015	1.13882e-015	-2.87549e-015	-4.25287e-015	-6.0382e-015	-2.68094e-015	-6.44305e-016	1.2654e-015	-5.04158e-016	8.27728e-016	-1.7357e-015	-1.93653e-015	3.4605e-015	2.41998e-016	-4.08195e-015	-7.89505e-015	-3.22918e-015	1.96635e-016	-3.16574e-015	2.2905e-016	9.66228e-016	-1.24029e-015	-2.87181e-016
3.44348e-015	-1.63112e-015	-3.66404e-015	1.14896e-015	-2.28945e-015	-4.17643e-015	-5.12007e-015	-2.63969e-015	-1.30183e-016	1.44805e-015	-4.28601e-016	8.41061e-016	-1.63324e-015	-1.82486e-015	3.4445e-015	3.96491e-017	-3.87043e-015	-7.49184e-015	-2.97993e-015	3.49075e-016	-2.97389e-015	4.24485e-016	1.13517e-015	-1.16165e-015	-3.31935e-016
3.54866e-015	-1.1827e-015	-3.76016e-015	1.18413e-015	-1.69488e-015	-4.0595e-015	-4.15459e-015	-2.58959e-015	3.98582e-016	1.62563e-015	-3.53285e-016	8.41184e-016	-1.50999e-015	-1.68016e-015	3.44946e-015	-1.4989e-016	-3.64885e-015	-7.0528e-015	-2.72224e-015	4.97519e-016	-2.77404e-015	6.08306e-016	1.29333e-015	-1.07424e-015	-3.73536e-016
3.63257e-015	-7.15251e-016	-3.81451e-015	1.24517e-015	-1.09673e-015	-3.90251e-015	-3.15148e-015	-2.53124e-015	9.37038e-016	1.79696e-015	-2.78839e-016	8.29141e-016	-1.36728e-015	-1.50419e-015	3.47607e-015	-3.23846e-016	-3.41854e-015	-6.57928e-015	-2.4574e-015	6.42924e-016	-2.56698e-015	7.79544e-016	1.44068e-015	-9.79129e-016	-4.1016e-016
3.69534e-015	-2.31467e-016	-3.82531e-015	1.33191e-015	-4.99897e-016	-3.70597e-015	-2.12258e-015	-2.46579e-015	1.4807e-015	1.96066e-015	-2.06785e-016	8.05447e-016	-1.20629e-015	-1.2997e-015	3.52508e-015	-4.7974e-016	-3.18046e-015	-6.07327e-015	-2.18699e-015	7.86176e-016	-2.35263e-015	9.37897e-016	1.57745e-015	-8.77679e-016	-4.412e-016
3.73765e-015	2.65463e-016	-3.79207e-015	1.44293e-015	9.08488e-017	-3.47146e-015	-1.07906e-015	-2.39444e-015	2.02407e-015	2.11576e-015	-1.3851e-016	7.70908e-016	-1.02918e-015	-1.07015e-015	3.59664e-015	-6.15446e-016	-2.93545e-015	-5.53814e-015	-1.91177e-015	9.27559e-016	-2.13166e-015	1.08313e-015	1.7042e-015	-7.70584e-016	-4.65699e-016
3.75969e-015	7.72669e-016	-3.71495e-015	1.57725e-015	6.70203e-016	-3.20054e-015	-3.25563e-017	-2.31831e-015	2.56189e-015	2.26151e-015	-7.49025e-017	7.27185e-016	-8.38008e-016	-8.1811e-016	3.69065e-015	-7.28983e-016	-2.68489e-015	-4.97781e-015	-1.6332e-015	1.06802e-015	-1.90414e-015	1.21463e-015	1.82095e-015	-6.58294e-016	-4.82605e-016
3.76218e-015	1.28641e-015	-3.59423e-015	1.73294e-015	1.23317e-015	-2.89525e-015	1.00487e-015	-2.23911e-015	3.0886e-015	2.39693e-015	-1.71506e-017	6.75361e-016	-6.34767e-016	-5.46355e-016	3.8065e-015	-8.19009e-016	-2.43013e-015	-4.39579e-015	-1.35348e-015	1.20848e-015	-1.67064e-015	1.33148e-015	1.92738e-015	-5.42311e-016	-4.90935e-016
3.74618e-015	1.80366e-015	-3.43109e-015	1.90779e-015	1.77407e-015	-2.55924e-015	2.02131e-015	-2.15823e-015	3.5982e-015	2.52127e-015	3.3977e-017	6.16733e-016	-4.2198e-016	-2.59371e-016	3.94318e-015	-8.83964e-016	-2.17217e-015	-3.79661e-015	-1.07381e-015	1.34917e-015	-1.43197e-015	1.43456e-015	2.02397e-015	-4.23719e-016	-4.90353e-016
3.71223e-015	2.32052e-015	-3.2266e-015	2.09956e-015	2.28858e-015	-2.19632e-015	3.00496e-015	-2.0771e-015	4.08581e-015	2.63326e-015	7.74546e-017	5.52307e-016	-2.01927e-016	3.89822e-017	4.09883e-015	-9.2374e-016	-1.91258e-015	-3.1849e-015	-7.9564e-016	1.49075e-015	-1.18912e-015	1.52408e-015	2.11141e-015	-3.03916e-016	-4.79649e-016
3.66149e-015	2.83307e-015	-2.98342e-015	2.30544e-015	2.77188e-015	-1.81005e-015	3.94369e-015	-1.99759e-015	4.5459e-015	2.73212e-015	1.1248e-016	4.83136e-016	2.3066e-017	3.44907e-016	4.27199e-015	-9.37776e-016	-1.65277e-015	-2.56553e-015	-5.20651e-016	1.63312e-015	-9.43799e-016	1.60031e-015	2.18973e-015	-1.83993e-016	-4.58449e-016
3.59492e-015	3.33715e-015	-2.70434e-015	2.52246e-015	3.21908e-015	-1.40483e-015	4.82702e-015	-1.92185e-015	4.97385e-015	2.81733e-015	1.38363e-016	4.10866e-016	2.50963e-016	6.55918e-016	4.46015e-015	-9.26798e-016	-1.39478e-015	-1.94398e-015	-2.51132e-016	1.77594e-015	-6.9728e-016	1.66369e-015	2.25971e-015	-6.46469e-017	-4.27175e-016
3.51366e-015	3.8292e-015	-2.3925e-015	2.74658e-015	3.62648e-015	-9.85654e-016	5.64334e-015	-1.85092e-015	5.36504e-015	2.8883e-015	1.54984e-016	3.3698e-016	4.80402e-016	9.67987e-016	4.66075e-015	-8.91243e-016	-1.13945e-015	-1.32552e-015	1.11355e-017	1.91977e-015	-4.50045e-016	1.71522e-015	2.3221e-015	5.29077e-017	-3.8593e-016
3.41908e-015	4.30509e-015	-2.05127e-015	2.9734e-015	3.99013e-015	-5.5725e-016	6.38331e-015	-1.78601e-015	5.71386e-015	2.94435e-015	1.61972e-016	2.62994e-016	7.08805e-016	1.27793e-015	4.87065e-015	-8.32626e-016	-8.88288e-016	-7.15233e-016	2.64603e-016	2.06436e-015	-2.02949e-016	1.75548e-015	2.37761e-015	1.6732e-016	-3.35337e-016
3.31291e-015	4.76058e-015	-1.68475e-015	3.19886e-015	4.30661e-015	-1.25088e-016	7.03809e-015	-1.7285e-015	6.01626e-015	2.98558e-015	1.59215e-016	1.90707e-016	9.34575e-016	1.5825e-015	5.08637e-015	-7.52728e-016	-6.42889e-016	-1.18663e-016	5.07406e-016	2.20861e-015	4.25827e-017	1.78496e-015	2.42701e-015	2.78288e-016	-2.75023e-016
3.19631e-015	5.19174e-015	-1.29737e-015	3.41877e-015	4.57347e-015	3.05761e-016	7.5992e-015	-1.67903e-015	6.26895e-015	3.01168e-015	1.46748e-016	1.21346e-016	1.15604e-015	1.87795e-015	5.30447e-015	-6.52885e-016	-4.04487e-016	4.58479e-016	7.38249e-016	2.35298e-015	2.84505e-016	1.80384e-015	2.4704e-015	3.84955e-016	-2.05517e-016
3.07107e-015	5.59542e-015	-8.94092e-016	3.62894e-015	4.78821e-015	7.30159e-016	8.06048e-015	-1.63863e-015	6.46822e-015	3.02242e-015	1.24407e-016	5.64464e-017	1.37164e-015	2.16166e-015	5.52094e-015	-5.35359e-016	-1.74557e-016	1.01028e-015	9.55851e-016	2.49696e-015	5.21258e-016	1.81332e-015	2.50862e-015	4.86969e-016	-1.28194e-016
2.93953e-015	5.96817e-015	-4.80854e-016	3.82543e-015	4.9483e-015	1.14251e-015	8.41678e-015	-1.6085e-015	6.61121e-015	3.01776e-015	9.22235e-017	-2.4812e-018	1.57938e-015	2.4303e-015	5.73206e-015	-4.02497e-016	4.53332e-017	1.53212e-015	1.1593e-015	2.63958e-015	7.51711e-016	1.81396e-015	2.54222e-015	5.83604e-016	-4.37205e-017
2.80268e-015	6.30657e-015	-6.28695e-017	4.00345e-015	5.05257e-015	1.53724e-015	8.66434e-015	-1.58932e-015	6.69615e-015	2.99819e-015	5.09794e-017	-5.42343e-017	1.77827e-015	2.68188e-015	5.93402e-015	-2.57232e-016	2.53781e-016	2.01921e-015	1.34718e-015	2.77983e-015	9.74572e-016	1.80698e-015	2.572e-015	6.73894e-016	4.72338e-017
2.66243e-015	6.60745e-015	3.5482e-016	4.15896e-015	5.10051e-015	1.90944e-015	8.80065e-015	-1.58159e-015	6.72112e-015	2.96432e-015	1.32392e-018	-9.81666e-017	1.96746e-015	2.9137e-015	6.12288e-015	-1.02596e-016	4.49353e-016	2.46671e-015	1.5181e-015	2.91646e-015	1.18793e-015	1.79338e-015	2.59859e-015	7.57414e-016	1.42549e-016
2.52032e-015	6.86866e-015	7.6648e-016	4.28727e-015	5.09197e-015	2.25384e-015	8.82394e-015	-1.58578e-015	6.68515e-015	2.9167e-015	-5.58229e-017	-1.33156e-016	2.14616e-015	3.12388e-015	6.29418e-015	5.84929e-017	6.30912e-016	2.86976e-015	1.67159e-015	3.04888e-015	1.3904e-015	1.77426e-015	2.62283e-015	8.33283e-016	2.41484e-016
2.37776e-015	7.08794e-015	1.16708e-015	4.38441e-015	5.02693e-015	2.566e-015	8.73422e-015	-1.60168e-015	6.58766e-015	2.85572e-015	-1.19967e-016	-1.58712e-016	2.31363e-015	3.3105e-015	6.44458e-015	2.22887e-016	7.97441e-016	3.22472e-015	1.80635e-015	3.17573e-015	1.58059e-015	1.74985e-015	2.64508e-015	9.01067e-016	3.42847e-016
2.23638e-015	7.26376e-015	1.55043e-015	4.44648e-015	4.90622e-015	2.84211e-015	8.53346e-015	-1.62975e-015	6.42889e-015	2.7823e-015	-1.90644e-016	-1.73733e-016	2.46882e-015	3.47176e-015	6.57075e-015	3.87656e-016	9.48475e-016	3.52859e-015	1.92222e-015	3.29552e-015	1.7569e-015	1.72124e-015	2.66608e-015	9.61216e-016	4.45471e-016
2.09774e-015	7.39521e-015	1.91079e-015	4.47008e-015	4.73123e-015	3.07841e-015	8.22445e-015	-1.66923e-015	6.21013e-015	2.6974e-015	-2.66519e-016	-1.77593e-016	2.61166e-015	3.60652e-015	6.66859e-015	5.50288e-016	1.08353e-015	3.77827e-015	2.01911e-015	3.40698e-015	1.9186e-015	1.6891e-015	2.68644e-015	1.01298e-015	5.47606e-016
1.9634e-015	7.48118e-015	2.24304e-015	4.45175e-015	4.50419e-015	3.27145e-015	7.81167e-015	-1.71992e-015	5.93222e-015	2.60128e-015	-3.46924e-016	-1.7017e-016	2.74215e-015	3.71359e-015	6.73481e-015	7.07348e-016	1.20205e-015	3.97229e-015	2.09701e-015	3.50889e-015	2.06475e-015	1.65478e-015	2.70714e-015	1.05654e-015	6.48733e-016
1.83393e-015	7.52135e-015	2.54302e-015	4.38861e-015	4.22848e-015	3.41857e-015	7.301e-015	-1.78068e-015	5.59785e-015	2.49487e-015	-4.30281e-016	-1.51001e-016	2.86e-015	3.79315e-015	6.76643e-015	8.54808e-016	1.30304e-015	4.10925e-015	2.15551e-015	3.59996e-015	2.19429e-015	1.6187e-015	2.72848e-015	1.09144e-015	7.47115e-016
1.71054e-015	7.51568e-015	2.80561e-015	4.2791e-015	3.90623e-015	3.51789e-015	6.69949e-015	-1.85085e-015	5.21005e-015	2.3793e-015	-5.15888e-016	-1.20127e-016	2.96491e-015	3.84503e-015	6.76081e-015	9.91319e-016	1.38611e-015	4.18856e-015	2.19463e-015	3.67933e-015	2.30641e-015	1.58073e-015	2.75115e-015	1.11753e-015	8.40956e-016
1.5942e-015	7.46468e-015	3.02606e-015	4.12215e-015	3.54021e-015	3.56725e-015	6.01444e-015	-1.92942e-015	4.77201e-015	2.25649e-015	-6.0282e-016	-7.795e-017	3.05726e-015	3.86958e-015	6.71604e-015	1.11444e-015	1.4511e-015	4.20971e-015	2.2148e-015	3.7457e-015	2.40074e-015	1.54119e-015	2.77527e-015	1.13629e-015	9.29473e-016
1.48585e-015	7.36985e-015	3.20158e-015	3.91615e-015	3.13431e-015	3.56618e-015	5.25549e-015	-2.01505e-015	4.28768e-015	2.12756e-015	-6.8992e-016	-2.51315e-017	3.1371e-015	3.86702e-015	6.63063e-015	1.22193e-015	1.49834e-015	4.17252e-015	2.21657e-015	3.79778e-015	2.47621e-015	1.50016e-015	2.80102e-015	1.14778e-015	1.01109e-015
1.38568e-015	7.23271e-015	3.33001e-015	3.66114e-015	2.69332e-015	3.51431e-015	4.43285e-015	-2.10652e-015	3.76121e-015	1.99363e-015	-7.76246e-016	3.79549e-017	3.20434e-015	3.83825e-015	6.50306e-015	1.3116e-015	1.52814e-015	4.07854e-015	2.20062e-015	3.83435e-015	2.53282e-015	1.45806e-015	2.82855e-015	1.15162e-015	1.08484e-015
1.29373e-015	7.05587e-015	3.40785e-015	3.35718e-015	2.22137e-015	3.41207e-015	3.55664e-015	-2.20227e-015	3.19742e-015	1.85602e-015	-8.60476e-016	1.10524e-016	3.25917e-015	3.78421e-015	6.33261e-015	1.38189e-015	1.54096e-015	3.92971e-015	2.16825e-015	3.85461e-015	2.57017e-015	1.41554e-015	2.85815e-015	1.14723e-015	1.15019e-015
1.20992e-015	6.84161e-015	3.43339e-015	3.00541e-015	1.72293e-015	3.261e-015	2.63837e-015	-2.30015e-015	2.60146e-015	1.71612e-015	-9.41594e-016	1.9144e-016	3.30238e-015	3.70671e-015	6.11938e-015	1.43206e-015	1.53726e-015	3.72918e-015	2.12047e-015	3.85773e-015	2.58829e-015	1.37233e-015	2.89028e-015	1.13555e-015	1.20645e-015
1.13419e-015	6.59272e-015	3.40566e-015	2.60734e-015	1.20356e-015	3.06322e-015	1.69052e-015	-2.39794e-015	1.97938e-015	1.57516e-015	-1.01919e-015	2.79607e-016	3.33433e-015	3.60673e-015	5.8642e-015	1.46092e-015	1.51691e-015	3.48034e-015	2.05837e-015	3.84319e-015	2.58747e-015	1.32841e-015	2.92475e-015	1.11692e-015	1.25254e-015
1.06632e-015	6.31268e-015	3.32466e-015	2.16507e-015	6.68581e-016	2.82096e-015	7.25389e-016	-2.49393e-015	1.33696e-015	1.43445e-015	-1.09235e-015	3.73943e-016	3.35463e-015	3.48676e-015	5.56842e-015	1.46822e-015	1.481e-015	3.18656e-015	1.98438e-015	3.81102e-015	2.5679e-015	1.28328e-015	2.96145e-015	1.09172e-015	1.28802e-015
1.00618e-015	6.00554e-015	3.19081e-015	1.68138e-015	1.23133e-016	2.53756e-015	-2.45199e-016	-2.58668e-015	6.80522e-016	1.2947e-015	-1.16051e-015	4.73102e-016	3.36407e-015	3.34864e-015	5.234e-015	1.45451e-015	1.43048e-015	2.85302e-015	1.89913e-015	3.7609e-015	2.53041e-015	1.23713e-015	3.00003e-015	1.05996e-015	1.3129e-015
9.53411e-016	5.6748e-015	3.00441e-015	1.1604e-015	-4.27506e-016	2.21652e-015	-1.20812e-015	-2.67458e-015	1.59337e-017	1.15713e-015	-1.22297e-015	5.75592e-016	3.36301e-015	3.19459e-015	4.86231e-015	1.42053e-015	1.36633e-015	2.48582e-015	1.80431e-015	3.69268e-015	2.47565e-015	1.19033e-015	3.04076e-015	1.02247e-015	1.32719e-015
9.07031e-016	5.3247e-015	2.76751e-015	6.06223e-016	-9.77622e-016	1.86259e-015	-2.15164e-015	-2.7553e-015	-6.50253e-016	1.02361e-015	-1.27906e-015	6.79661e-016	3.35201e-015	3.02682e-015	4.45642e-015	1.36731e-015	1.29018e-015	2.09008e-015	1.70186e-015	3.60567e-015	2.40425e-015	1.14261e-015	3.08296e-015	9.79431e-016	1.33033e-015
8.66288e-016	4.95972e-015	2.48172e-015	2.3162e-017	-1.52191e-015	1.48049e-015	-3.06352e-015	-2.82653e-015	-1.31136e-015	8.94353e-016	-1.32826e-015	7.83788e-016	3.33094e-015	2.84748e-015	4.01972e-015	1.29611e-015	1.20319e-015	1.67166e-015	1.59332e-015	3.50073e-015	2.31719e-015	1.09374e-015	3.12612e-015	9.31114e-016	1.32303e-015
8.29253e-016	4.58428e-015	2.15041e-015	-5.83879e-016	-2.05547e-015	1.07562e-015	-3.93235e-015	-2.88807e-015	-1.96143e-015	7.70608e-016	-1.3706e-015	8.85939e-016	3.29963e-015	2.6594e-015	3.55627e-015	1.2091e-015	1.10628e-015	1.23703e-015	1.48067e-015	3.37866e-015	2.21632e-015	1.04359e-015	3.16959e-015	8.78391e-016	1.30533e-015
7.95585e-016	4.20277e-015	1.77724e-015	-1.20912e-015	-2.57254e-015	6.53148e-016	-4.74759e-015	-2.93834e-015	-2.59486e-015	6.53185e-016	-1.40602e-015	9.84094e-016	3.25819e-015	2.46516e-015	3.07044e-015	1.10833e-015	1.00158e-015	7.92984e-016	1.36668e-015	3.2403e-015	2.10253e-015	9.92173e-016	3.21298e-015	8.21646e-016	1.27812e-015
7.63546e-016	3.81968e-015	1.36661e-015	-1.84616e-015	-3.06765e-015	2.19152e-016	-5.49955e-015	-2.97619e-015	-3.20528e-015	5.4283e-016	-1.43419e-015	1.07678e-015	3.20679e-015	2.26729e-015	2.56663e-015	9.96034e-016	8.90818e-016	3.46944e-016	1.25298e-015	3.08632e-015	1.97708e-015	9.39321e-016	3.25514e-015	7.62511e-016	1.24209e-015
7.31553e-016	3.43943e-015	9.23587e-016	-2.48888e-015	-3.53645e-015	-2.20186e-016	-6.17902e-015	-3.00031e-015	-3.78711e-015	4.40739e-016	-1.45514e-015	1.16215e-015	3.14551e-015	2.06905e-015	2.0496e-015	8.75202e-016	7.75375e-016	-9.42327e-017	1.14174e-015	2.91869e-015	1.84139e-015	8.84814e-016	3.29506e-015	7.00792e-016	1.19824e-015
6.98564e-016	3.06617e-015	4.52669e-016	-3.13087e-015	-3.97525e-015	-6.58158e-016	-6.77749e-015	-3.01082e-015	-4.33528e-015	3.47257e-016	-1.46901e-015	1.23881e-015	3.07383e-015	1.8724e-015	1.52494e-015	7.48047e-016	6.5601e-016	-5.23143e-016	1.03525e-015	2.73831e-015	1.69746e-015	8.28994e-016	3.33214e-015	6.37118e-016	1.14764e-015
6.62486e-016	2.70338e-015	-4.01198e-017	-3.7656e-015	-4.38011e-015	-1.08826e-015	-7.28777e-015	-3.00703e-015	-4.84477e-015	2.63199e-016	-1.47618e-015	1.30491e-015	2.99188e-015	1.67987e-015	9.98187e-016	6.18221e-016	5.34169e-016	-9.3277e-016	9.35363e-016	2.54682e-015	1.54659e-015	7.71699e-016	3.36538e-015	5.72683e-016	1.09154e-015
6.22532e-016	2.35512e-015	-5.49192e-016	-4.38621e-015	-4.74743e-015	-1.50451e-015	-7.70408e-015	-2.98813e-015	-5.31069e-015	1.8849e-016	-1.47709e-015	1.35808e-015	2.89945e-015	1.49445e-015	4.74668e-016	4.88725e-016	4.11861e-016	-1.31617e-015	8.43636e-016	2.34559e-015	1.39051e-015	7.12468e-016	3.39427e-015	5.07325e-016	1.03173e-015
5.77132e-016	2.02472e-015	-1.06771e-015	-4.98572e-015	-5.07381e-015	-1.90127e-015	-8.02186e-015	-2.9541e-015	-5.72986e-015	1.23232e-016	-1.47201e-015	1.39723e-015	2.79623e-015	1.31837e-015	-4.00611e-017	3.63176e-016	2.8957e-016	-1.66715e-015	7.61454e-016	2.13682e-015	1.23151e-015	6.51301e-016	3.41755e-015	4.41596e-016	9.6947e-016
5.25075e-016	1.71554e-015	-1.58996e-015	-5.55755e-015	-5.3563e-015	-2.27248e-015	-8.23733e-015	-2.90558e-015	-6.09927e-015	6.76787e-017	-1.46155e-015	1.42148e-015	2.68188e-015	1.15359e-015	-5.4089e-016	2.44899e-016	1.68549e-016	-1.97963e-015	6.90025e-016	1.92223e-015	1.07091e-015	5.88286e-016	3.43385e-015	3.75148e-016	9.05719e-016
4.64891e-016	1.43014e-015	-2.10956e-015	-6.09536e-015	-5.59306e-015	-2.61211e-015	-8.34806e-015	-2.84232e-015	-6.41574e-015	2.14976e-017	-1.44684e-015	1.42989e-015	2.55636e-015	1.00182e-015	-1.02259e-015	1.36801e-016	5.10057e-017	-2.24815e-015	6.31005e-016	1.70414e-015	9.10586e-016	5.23703e-016	3.44221e-015	3.08594e-016	8.42071e-016
3.96102e-016	1.17043e-015	-2.6202e-015	-6.59332e-015	-5.78278e-015	-2.91506e-015	-8.35352e-015	-2.76512e-015	-6.67692e-015	-1.5815e-017	-1.428e-015	1.42148e-015	2.41945e-015	8.65037e-016	-1.47978e-015	4.21676e-017	-6.159e-017	-2.46778e-015	5.85894e-016	1.48548e-015	7.52186e-016	4.57431e-016	3.44157e-015	2.43064e-016	7.79715e-016
3.17342e-016	9.38892e-016	-3.1159e-015	-7.0463e-015	-5.92446e-015	-3.17654e-015	-8.25433e-015	-2.675e-015	-6.88111e-015	-4.44694e-017	-1.4054e-015	1.3955e-015	2.27094e-015	7.43815e-016	-1.90749e-015	-3.54424e-017	-1.68697e-016	-2.63402e-015	5.55972e-016	1.268e-015	5.97567e-016	3.90335e-016	3.43091e-015	1.79138e-016	7.2068e-016
2.27831e-016	7.36474e-016	-3.59087e-015	-7.44889e-015	-6.01703e-015	-3.39246e-015	-8.05207e-015	-2.57334e-015	-7.02752e-015	-6.46783e-017	-1.38023e-015	1.35153e-015	2.11031e-015	6.3975e-016	-2.30158e-015	-9.33005e-017	-2.68764e-016	-2.74353e-015	5.42443e-016	1.05386e-015	4.48092e-016	3.228e-016	3.40883e-015	1.17094e-016	6.66509e-016
1.26575e-016	5.63657e-016	-4.03858e-015	-7.7969e-015	-6.05998e-015	-3.55892e-015	-7.75e-015	-2.46135e-015	-7.11609e-015	-7.75557e-017	-1.35329e-015	1.28927e-015	1.93767e-015	5.53479e-016	-2.65823e-015	-1.29618e-016	-3.6083e-016	-2.7934e-015	5.45898e-016	8.45161e-016	3.04559e-016	2.54967e-016	3.3745e-015	5.69303e-017	6.18613e-016
1.33582e-017	4.20946e-016	-4.45415e-015	-8.08623e-015	-6.0543e-015	-3.67307e-015	-7.35309e-015	-2.34071e-015	-7.14745e-015	-8.36501e-017	-1.32521e-015	1.20861e-015	1.75264e-015	4.85923e-016	-2.97417e-015	-1.4229e-016	-4.4419e-016	-2.78125e-015	5.67093e-016	6.44404e-016	1.68421e-016	1.87388e-016	3.32707e-015	-6.29313e-019	5.78301e-016
-1.1189e-016	3.07929e-016	-4.83254e-015	-8.31361e-015	-6.00093e-015	-3.73288e-015	-6.86669e-015	-2.21378e-015	-7.12241e-015	-8.31093e-017	-1.29674e-015	1.10982e-015	1.55541e-015	4.38149e-016	-3.24601e-015	-1.29704e-016	-5.18521e-016	-2.70629e-015	6.06355e-016	4.5298e-016	4.11026e-017	1.20628e-016	3.26569e-015	-5.5278e-017	5.4671e-016
-2.49449e-016	2.2432e-016	-5.16927e-015	-8.47579e-015	-5.90145e-015	-3.73704e-015	-6.29736e-015	-2.0823e-015	-7.04257e-015	-7.72423e-017	-1.26871e-015	9.93358e-016	1.34596e-015	4.10292e-016	-3.47158e-015	-9.0437e-017	-5.83211e-016	-2.56821e-015	6.63821e-016	2.73406e-016	-7.66878e-017	5.49753e-017	3.18955e-015	-1.06406e-016	5.24829e-016
-3.99327e-016	1.68673e-016	-5.4601e-015	-8.57084e-015	-5.75803e-015	-3.68423e-015	-5.65284e-015	-1.94843e-015	-6.9104e-015	-6.70319e-017	-1.24186e-015	8.59885e-016	1.12407e-015	4.01665e-016	-3.64879e-015	-2.35066e-017	-6.37306e-016	-2.36718e-015	7.39496e-016	1.08058e-016	-1.83711e-016	-8.77328e-018	3.09826e-015	-1.5408e-016	5.13506e-016
-5.61555e-016	1.39066e-016	-5.70207e-015	-8.59766e-015	-5.57283e-015	-3.57431e-015	-4.94281e-015	-1.81427e-015	-6.72949e-015	-5.3795e-017	-1.2167e-015	7.09548e-016	8.90434e-016	4.10909e-016	-3.7764e-015	7.20377e-017	-6.80879e-016	-2.10437e-015	8.32158e-016	-4.18032e-017	-2.79108e-016	-7.02352e-017	2.99106e-015	-1.98303e-016	5.13278e-016
-7.35375e-016	1.33936e-016	-5.89253e-015	-8.55656e-015	-5.34835e-015	-3.40872e-015	-4.17681e-015	-1.68184e-015	-6.5031e-015	-3.86758e-017	-1.19368e-015	5.44177e-016	6.45862e-016	4.38252e-016	-3.85445e-015	1.96197e-016	-7.14028e-016	-1.78254e-015	9.41546e-016	-1.74248e-016	-3.62088e-016	-1.29055e-016	2.86759e-015	-2.389e-016	5.24515e-016
-9.20277e-016	1.51409e-016	-6.02884e-015	-8.44839e-015	-5.08782e-015	-3.1889e-015	-3.36553e-015	-1.55294e-015	-6.23504e-015	-2.28825e-017	-1.17376e-015	3.64777e-016	3.90587e-016	4.82462e-016	-3.88351e-015	3.48199e-016	-7.37051e-016	-1.40524e-015	1.06697e-015	-2.88108e-016	-4.3215e-016	-1.84522e-016	2.72717e-015	-2.75578e-016	5.47708e-016
-1.11539e-015	1.8865e-016	-6.11014e-015	-8.27343e-015	-4.79457e-015	-2.91712e-015	-2.5195e-015	-1.42979e-015	-5.92992e-015	-7.79586e-018	-1.15741e-015	1.72627e-016	1.25527e-016	5.41901e-016	-3.8644e-015	5.27078e-016	-7.5038e-016	-9.75906e-016	1.20809e-015	-3.8266e-016	-4.89176e-016	-2.36625e-016	2.57016e-015	-3.07409e-016	5.83004e-016
-1.31986e-015	2.41969e-016	-6.13663e-015	-8.03464e-015	-4.47299e-015	-2.59669e-015	-1.64984e-015	-1.31491e-015	-5.59269e-015	5.23913e-018	-1.14556e-015	-3.07468e-017	-1.48408e-016	6.14856e-016	-3.79833e-015	7.32265e-016	-7.54461e-016	-4.9998e-016	1.36306e-015	-4.56918e-016	-5.33329e-016	-2.84478e-016	2.39657e-015	-3.3461e-016	6.30495e-016
-1.5324e-015	3.08182e-016	-6.10872e-015	-7.73499e-015	-4.12741e-015	-2.23113e-015	-7.67944e-016	-1.2107e-015	-5.22792e-015	1.54113e-017	-1.13883e-015	-2.43168e-016	-4.30322e-016	6.98809e-016	-3.6886e-015	9.61689e-016	-7.49769e-016	1.66377e-017	1.53019e-015	-5.10003e-016	-5.64813e-016	-3.27975e-016	2.20658e-015	-3.57471e-016	6.90052e-016
-1.75119e-015	3.84116e-016	-6.02756e-015	-7.37804e-015	-3.76241e-015	-1.82533e-015	1.14915e-016	-1.11901e-015	-4.84143e-015	2.2275e-017	-1.13698e-015	-4.6252e-016	-7.18923e-016	7.92065e-016	-3.53784e-015	1.21301e-015	-7.36664e-016	5.67886e-016	1.70773e-015	-5.41433e-016	-5.83617e-016	-3.66095e-016	2.0006e-015	-3.7575e-016	7.60846e-016
-1.97476e-015	4.65817e-016	-5.89438e-015	-6.96778e-015	-3.38228e-015	-1.38456e-015	9.87104e-016	-1.04038e-015	-4.43907e-015	2.42023e-017	-1.14073e-015	-6.8701e-016	-1.0126e-015	8.92112e-016	-3.34983e-015	1.4832e-015	-7.16106e-016	1.14754e-015	1.89424e-015	-5.51187e-016	-5.8978e-016	-3.9818e-016	1.77935e-015	-3.89553e-016	8.42223e-016
-2.20113e-015	5.49598e-016	-5.71199e-015	-6.5092e-015	-2.99059e-015	-9.14651e-016	1.83764e-015	-9.76241e-016	-4.02607e-015	2.03687e-017	-1.14985e-015	-9.14515e-016	-1.30986e-015	9.96611e-016	-3.12845e-015	1.77043e-015	-6.88718e-016	1.74737e-015	2.08742e-015	-5.39699e-016	-5.84202e-016	-4.2434e-016	1.54361e-015	-3.9898e-016	9.33852e-016
-2.42917e-015	6.3223e-016	-5.4833e-015	-6.00759e-015	-2.59296e-015	-4.21031e-016	2.65594e-015	-9.27824e-016	-3.60796e-015	9.68656e-018	-1.16452e-015	-1.14302e-015	-1.60904e-015	1.10326e-015	-2.87899e-015	2.07132e-015	-6.55403e-016	2.3597e-015	2.28532e-015	-5.07278e-016	-5.67772e-016	-4.4537e-016	1.29426e-015	-4.04358e-016	1.03483e-015
-2.65635e-015	7.10043e-016	-5.21203e-015	-5.46943e-015	-2.1943e-015	8.93571e-017	3.43148e-015	-8.96342e-016	-3.1908e-015	-9.0586e-018	-1.18481e-015	-1.37064e-015	-1.90883e-015	1.20926e-015	-2.60666e-015	2.38223e-015	-6.16245e-016	2.97677e-015	2.48558e-015	-4.55063e-016	-5.41192e-016	-4.60974e-016	1.03249e-015	-4.06506e-016	1.14434e-015
-2.88046e-015	7.79781e-016	-4.9025e-015	-4.90138e-015	-1.79838e-015	6.09047e-016	4.15477e-015	-8.82709e-016	-2.77996e-015	-3.60189e-017	-1.21056e-015	-1.59546e-015	-2.20628e-015	1.31142e-015	-2.31705e-015	2.69979e-015	-5.72484e-016	3.59024e-015	2.68565e-015	-3.83738e-016	-5.04809e-016	-4.71231e-016	7.59706e-016	-4.05179e-016	1.26088e-015
-3.09954e-015	8.38022e-016	-4.55944e-015	-4.31085e-015	-1.40944e-015	1.13114e-015	4.81652e-015	-8.87337e-016	-2.38093e-015	-7.19238e-017	-1.24203e-015	-1.81491e-015	-2.49913e-015	1.40748e-015	-2.01605e-015	3.02026e-015	-5.24725e-016	4.19233e-015	2.88324e-015	-2.94009e-016	-4.59205e-016	-4.75762e-016	4.77951e-016	-4.00839e-016	1.38266e-015
-3.31208e-015	8.82322e-016	-4.18842e-015	-3.70531e-015	-1.03226e-015	1.64886e-015	5.40881e-015	-9.0914e-016	-1.99901e-015	-1.17127e-016	-1.27885e-015	-2.02699e-015	-2.78508e-015	1.49441e-015	-1.70944e-015	3.33968e-015	-4.73592e-016	4.77541e-015	3.0764e-015	-1.87857e-016	-4.05766e-016	-4.747e-016	1.8928e-016	-3.93614e-016	1.50828e-015
-3.51601e-015	9.09226e-016	-3.79551e-015	-3.09197e-015	-6.70928e-016	2.15537e-015	5.92442e-015	-9.47592e-016	-1.63846e-015	-1.7217e-016	-1.32074e-015	-2.22983e-015	-3.06191e-015	1.56952e-015	-1.40348e-015	3.65419e-015	-4.19945e-016	5.33134e-015	3.26188e-015	-6.64198e-017	-3.45897e-016	-4.68527e-016	-1.04699e-016	-3.84201e-016	1.63651e-015
-3.70963e-015	9.15864e-016	-3.38695e-015	-2.47809e-015	-3.29319e-016	2.64359e-015	6.35754e-015	-1.00203e-015	-1.30358e-015	-2.3691e-016	-1.36735e-015	-2.4218e-015	-3.32706e-015	1.63016e-015	-1.10438e-015	3.95991e-015	-3.64272e-016	5.85241e-015	3.4373e-015	6.91315e-017	-2.80743e-016	-4.58146e-016	-4.0187e-016	-3.73432e-016	1.76605e-015
-3.89098e-015	9.00287e-016	-2.96853e-015	-1.87145e-015	-1.05029e-017	3.10635e-015	6.70391e-015	-1.07186e-015	-9.98537e-016	-3.11529e-016	-1.4185e-015	-2.60118e-015	-3.57879e-015	1.67354e-015	-8.17891e-016	4.25275e-015	-3.0776e-016	6.33125e-015	3.60052e-015	2.17047e-016	-2.10814e-016	-4.44e-016	-7.00173e-016	-3.61915e-016	1.89553e-015
-4.05886e-015	8.61011e-016	-2.54712e-015	-1.27946e-015	2.82296e-016	3.53728e-015	6.95895e-015	-1.15503e-015	-7.26231e-016	-3.96046e-016	-1.47346e-015	-2.76662e-015	-3.8147e-015	1.69688e-015	-5.5041e-016	4.52901e-015	-2.5059e-016	6.7613e-015	3.74929e-015	3.75438e-016	-1.3733e-016	-4.26566e-016	-9.97092e-016	-3.50509e-016	2.02268e-015
-4.21156e-015	7.96633e-016	-2.12898e-015	-7.08725e-016	5.46719e-016	3.93028e-015	7.12038e-015	-1.2492e-015	-4.89007e-016	-4.90388e-016	-1.5318e-015	-2.91694e-015	-4.03227e-015	1.6979e-015	-3.07612e-016	4.78522e-015	-1.93296e-016	7.13656e-015	3.88206e-015	5.41797e-016	-6.18258e-017	-4.05934e-016	-1.29067e-015	-3.39507e-016	2.14606e-015
-4.34774e-015	7.06555e-016	-1.72076e-015	-1.66202e-016	7.7987e-016	4.27965e-015	7.18661e-015	-1.35195e-015	-2.89661e-016	-5.93865e-016	-1.59315e-015	-3.05111e-015	-4.22988e-015	1.67467e-015	-9.43335e-017	5.01879e-015	-1.36064e-016	7.45183e-015	3.99708e-015	7.1417e-016	1.51154e-017	-3.82945e-016	-1.57847e-015	-3.29189e-016	2.26449e-015
-4.46623e-015	5.90444e-016	-1.32847e-015	3.42008e-016	9.80141e-016	4.58044e-015	7.15808e-015	-1.46121e-015	-1.30633e-016	-7.05767e-016	-1.65633e-015	-3.16781e-015	-4.40589e-015	1.62566e-015	8.45358e-017	5.22679e-015	-7.91902e-017	7.70252e-015	4.09276e-015	8.89878e-016	9.20955e-017	-3.58375e-016	-1.85843e-015	-3.20646e-016	2.37621e-015
-4.56627e-015	4.48308e-016	-9.58008e-016	8.10345e-016	1.1456e-015	4.82834e-015	7.0357e-015	-1.57445e-015	-1.26872e-017	-8.25848e-016	-1.72061e-015	-3.26637e-015	-4.55807e-015	1.54941e-015	2.25006e-016	5.40655e-015	-2.27721e-017	7.88484e-015	4.16786e-015	1.06701e-015	1.68157e-016	-3.33044e-016	-2.12805e-015	-3.14301e-016	2.47897e-015
-4.64636e-015	2.80326e-016	-6.14765e-016	1.23405e-015	1.27563e-015	5.01993e-015	6.8219e-015	-1.68871e-015	6.37427e-017	-9.5294e-016	-1.78527e-015	-3.3467e-015	-4.68508e-015	1.44461e-015	3.2264e-016	5.55581e-015	3.33072e-017	7.99646e-015	4.22143e-015	1.24361e-015	2.43083e-016	-3.0736e-016	-2.38532e-015	-3.10988e-016	2.57165e-015
-4.70583e-015	8.76945e-017	-3.04881e-016	1.60803e-015	1.37024e-015	5.15261e-015	6.5204e-015	-1.80106e-015	9.90554e-017	-1.0859e-015	-1.84977e-015	-3.4088e-015	-4.78547e-015	1.31121e-015	3.74034e-016	5.67322e-015	8.90856e-017	8.0344e-015	4.25261e-015	1.41719e-015	3.1595e-016	-2.81865e-016	-2.62824e-015	-3.10987e-016	2.65333e-015
-4.74496e-015	-1.27988e-016	-3.19298e-017	1.92845e-015	1.42995e-015	5.22447e-015	6.13618e-015	-1.90817e-015	9.42347e-017	-1.22415e-015	-1.91377e-015	-3.45239e-015	-4.85807e-015	1.1485e-015	3.76732e-016	5.75641e-015	1.44466e-016	7.99731e-015	4.26167e-015	1.58534e-015	3.85781e-016	-2.57191e-016	-2.85502e-015	-3.14727e-016	2.72294e-015
-4.76314e-015	-3.64525e-016	1.99482e-016	2.19242e-015	1.45502e-015	5.23458e-015	5.67461e-015	-2.00727e-015	5.05494e-017	-1.3665e-015	-1.97681e-015	-3.47824e-015	-4.90207e-015	9.56593e-016	3.28928e-016	5.8051e-015	1.99825e-016	7.88564e-015	4.24908e-015	1.74587e-015	4.51907e-016	-2.33713e-016	-3.06315e-015	-3.22892e-016	2.77906e-015
-4.76089e-015	-6.19421e-016	3.85676e-016	2.39656e-015	1.44694e-015	5.18306e-015	5.14371e-015	-2.09511e-015	-3.0421e-017	-1.51178e-015	-2.03726e-015	-3.48677e-015	-4.91692e-015	7.35685e-016	2.29553e-016	5.81868e-015	2.55544e-016	7.70093e-015	4.21494e-015	1.89668e-015	5.1377e-016	-2.12178e-016	-3.25051e-015	-3.36381e-016	2.82061e-015
-4.73871e-015	-8.90379e-016	5.22747e-016	2.53927e-015	1.40737e-015	5.07061e-015	4.55133e-015	-2.169e-015	-1.46355e-016	-1.6587e-015	-2.09491e-015	-3.47819e-015	-4.90182e-015	4.86425e-016	7.79565e-017	5.797e-015	3.12461e-016	7.44467e-015	4.15998e-015	2.03586e-015	5.71306e-016	-1.92799e-016	-3.41586e-015	-3.55332e-016	2.84655e-015
-4.69652e-015	-1.17458e-015	6.09097e-016	2.6201e-015	1.33879e-015	4.89946e-015	3.90535e-015	-2.22568e-015	-2.93519e-016	-1.80571e-015	-2.14903e-015	-3.45379e-015	-4.85646e-015	2.10383e-016	-1.25033e-016	5.74072e-015	3.70999e-016	7.12005e-015	4.0854e-015	2.16195e-015	6.24484e-016	-1.75912e-016	-3.5578e-015	-3.80461e-016	2.85608e-015
-4.63498e-015	-1.46864e-015	6.43069e-016	2.63863e-015	1.24361e-015	4.67178e-015	3.21537e-015	-2.26278e-015	-4.69374e-016	-1.95189e-015	-2.19881e-015	-3.41501e-015	-4.78181e-015	-9.12677e-017	-3.78245e-016	5.65031e-015	4.30932e-016	6.73113e-015	3.99185e-015	2.27297e-015	6.72572e-016	-1.62355e-016	-3.67466e-015	-4.11564e-016	2.84923e-015
-4.5552e-015	-1.76935e-015	6.23239e-016	2.59591e-015	1.12494e-015	4.391e-015	2.4908e-015	-2.27738e-015	-6.70435e-016	-2.09588e-015	-2.24378e-015	-3.36236e-015	-4.67817e-015	-4.16704e-016	-6.79825e-016	5.52761e-015	4.93221e-016	6.28211e-015	3.88193e-015	2.36827e-015	7.16529e-016	-1.52386e-016	-3.76571e-015	-4.48695e-016	2.82587e-015
-4.45874e-015	-2.07354e-015	5.49889e-016	2.49382e-015	9.86425e-016	4.0613e-015	1.74188e-015	-2.26696e-015	-8.92323e-016	-2.23651e-015	-2.28311e-015	-3.29734e-015	-4.54613e-015	-7.63604e-016	-1.02735e-015	5.37443e-015	5.58981e-016	5.7784e-015	3.7577e-015	2.4465e-015	7.56325e-016	-1.46077e-016	-3.82985e-015	-4.92129e-016	2.78662e-015
-4.34701e-015	-2.37725e-015	4.23756e-016	2.33449e-015	8.31642e-016	3.68777e-015	9.78684e-016	-2.22896e-015	-1.13081e-015	-2.372e-015	-2.31618e-015	-3.22159e-015	-4.38702e-015	-1.12913e-015	-1.41768e-015	5.1929e-015	6.29017e-016	5.22674e-015	3.62115e-015	2.50653e-015	7.92011e-016	-1.42628e-016	-3.86634e-015	-5.41588e-016	2.73117e-015
-4.22073e-015	-2.67641e-015	2.45956e-016	2.12057e-015	6.6375e-016	3.27582e-015	2.11714e-016	-2.16214e-015	-1.38107e-015	-2.50055e-015	-2.34247e-015	-3.13657e-015	-4.20281e-015	-1.51074e-015	-1.84631e-015	4.98528e-015	7.04548e-016	4.6336e-015	3.47459e-015	2.5475e-015	8.24037e-016	-1.42219e-016	-3.87507e-015	-5.96614e-016	2.65992e-015
-4.08148e-015	-2.96682e-015	1.81821e-017	1.85578e-015	4.86776e-016	2.83156e-015	-5.48455e-016	-2.06518e-015	-1.638e-015	-2.62121e-015	-2.36149e-015	-3.04398e-015	-3.9954e-015	-1.90586e-015	-2.30922e-015	4.75501e-015	7.85723e-016	4.006e-015	3.32111e-015	2.56917e-015	8.52758e-016	-1.44661e-016	-3.8562e-015	-6.57069e-016	2.57314e-015
-3.93158e-015	-3.24505e-015	-2.5722e-016	1.54407e-015	3.04783e-016	2.36147e-015	-1.29167e-015	-1.93755e-015	-1.89709e-015	-2.73243e-015	-2.37307e-015	-2.9458e-015	-3.76618e-015	-2.3114e-015	-2.80104e-015	4.50542e-015	8.73038e-016	3.35214e-015	3.16401e-015	2.57137e-015	8.79455e-016	-1.49381e-016	-3.81019e-015	-7.22636e-016	2.47162e-015
-3.77259e-015	-3.50756e-015	-5.77019e-016	1.1894e-015	1.22158e-016	1.87287e-015	-2.00829e-015	-1.77799e-015	-2.15297e-015	-2.83393e-015	-2.37715e-015	-2.84329e-015	-3.51727e-015	-2.72389e-015	-3.31626e-015	4.23893e-015	9.66867e-016	2.68023e-015	3.00648e-015	2.55408e-015	9.04177e-016	-1.55468e-016	-3.7379e-015	-7.92873e-016	2.35658e-015
-3.60551e-015	-3.75121e-015	-9.37253e-016	7.96773e-016	-5.65913e-017	1.37281e-015	-2.68914e-015	-1.58602e-015	-2.4018e-015	-2.92434e-015	-2.37351e-015	-2.73864e-015	-3.25121e-015	-3.13963e-015	-3.84902e-015	3.95903e-015	1.06803e-015	1.99878e-015	2.85175e-015	2.51679e-015	9.28054e-016	-1.6233e-016	-3.63981e-015	-8.66537e-016	2.22837e-015
-3.4321e-015	-3.97254e-015	-1.33382e-015	3.71352e-016	-2.27546e-016	8.68027e-016	-3.32525e-015	-1.36156e-015	-2.63967e-015	-3.00269e-015	-2.36196e-015	-2.63358e-015	-2.97051e-015	-3.55573e-015	-4.39346e-015	3.66957e-015	1.17701e-015	1.31562e-015	2.70228e-015	2.46062e-015	9.51884e-016	-1.69384e-016	-3.51649e-015	-9.4302e-016	2.08806e-015
-3.25403e-015	-4.16805e-015	-1.76207e-015	-8.17412e-017	-3.86747e-016	3.65957e-016	-3.90888e-015	-1.10558e-015	-2.8621e-015	-3.06841e-015	-2.34223e-015	-2.52952e-015	-2.67791e-015	-3.9683e-015	-4.94353e-015	3.37358e-015	1.29493e-015	6.39482e-016	2.56172e-015	2.38564e-015	9.75752e-016	-1.75434e-016	-3.36956e-015	-1.02134e-015	1.93678e-015
-3.07345e-015	-4.33604e-015	-2.21706e-015	-5.5721e-016	-5.31148e-016	-1.26021e-016	-4.43245e-015	-8.18959e-016	-3.06462e-015	-3.12052e-015	-2.31422e-015	-2.42808e-015	-2.37673e-015	-4.37437e-015	-5.49369e-015	3.07475e-015	1.42154e-015	-2.14092e-017	2.43314e-015	2.29237e-015	1.00122e-015	-1.79783e-016	-3.20047e-015	-1.10061e-015	1.77567e-015
-2.89163e-015	-4.47376e-015	-2.69343e-015	-1.04938e-015	-6.56922e-016	-6.00885e-016	-4.88952e-015	-5.039e-016	-3.24406e-015	-3.15884e-015	-2.27804e-015	-2.33039e-015	-2.07044e-015	-4.76973e-015	-6.03734e-015	2.77665e-015	1.55641e-015	-6.59137e-016	2.31929e-015	2.18176e-015	1.02917e-015	-1.81858e-016	-3.01087e-015	-1.18003e-015	1.60585e-015
-2.71013e-015	-4.57926e-015	-3.18588e-015	-1.55251e-015	-7.61129e-016	-1.05119e-015	-5.27507e-015	-1.62403e-016	-3.39714e-015	-3.18314e-015	-2.23427e-015	-2.2379e-015	-1.76235e-015	-5.15107e-015	-6.56818e-015	2.48255e-015	1.69954e-015	-1.26673e-015	2.22367e-015	2.05483e-015	1.06005e-015	-1.80146e-016	-2.80272e-015	-1.2577e-015	1.42923e-015
-2.53023e-015	-4.65112e-015	-3.68914e-015	-2.06118e-015	-8.40271e-016	-1.47082e-015	-5.58463e-015	2.02878e-016	-3.52066e-015	-3.19371e-015	-2.18279e-015	-2.15131e-015	-1.45542e-015	-5.51574e-015	-7.08018e-015	2.19553e-015	1.85137e-015	-1.83666e-015	2.14877e-015	1.9136e-015	1.09534e-015	-1.7355e-016	-2.57811e-015	-1.33301e-015	1.24717e-015
-2.35334e-015	-4.68835e-015	-4.19783e-015	-2.57057e-015	-8.92273e-016	-1.8541e-015	-5.81525e-015	5.89398e-016	-3.61102e-015	-3.19047e-015	-2.12403e-015	-2.07186e-015	-1.15287e-015	-5.86037e-015	-7.56731e-015	1.9191e-015	2.01187e-015	-2.36269e-015	2.0969e-015	1.76024e-015	1.13608e-015	-1.61282e-016	-2.33934e-015	-1.40525e-015	1.06109e-015
-2.18102e-015	-4.6904e-015	-4.70605e-015	-3.07555e-015	-9.15278e-016	-2.19525e-015	-5.9642e-015	9.9422e-016	-3.66653e-015	-3.17329e-015	-2.0587e-015	-2.00068e-015	-8.57391e-016	-6.18261e-015	-8.0247e-015	1.65527e-015	2.18047e-015	-2.83943e-015	2.07069e-015	1.59601e-015	1.18261e-015	-1.42072e-016	-2.08889e-015	-1.47257e-015	8.72829e-016
-2.01438e-015	-4.65671e-015	-5.20744e-015	-3.57089e-015	-9.07712e-016	-2.48991e-015	-6.03012e-015	1.4141e-015	-3.68688e-015	-3.14243e-015	-1.98656e-015	-1.93824e-015	-5.7213e-016	-6.47893e-015	-8.44728e-015	1.40667e-015	2.35685e-015	-3.26165e-015	2.07279e-015	1.42306e-015	1.23602e-015	-1.15091e-016	-1.82884e-015	-1.53345e-015	6.8447e-016
-1.85345e-015	-4.58781e-015	-5.6962e-015	-4.05233e-015	-8.68843e-016	-2.73396e-015	-6.014e-015	1.845e-015	-3.67034e-015	-3.09871e-015	-1.90808e-015	-1.88499e-015	-3.0021e-016	-6.74751e-015	-8.83129e-015	1.17508e-015	2.53943e-015	-3.62431e-015	2.1047e-015	1.24373e-015	1.29728e-015	-7.96456e-017	-1.56156e-015	-1.58699e-015	4.97407e-016
-1.69936e-015	-4.4845e-015	-6.1678e-015	-4.51574e-015	-7.97283e-016	-2.92399e-015	-5.91741e-015	2.28301e-015	-3.61517e-015	-3.04248e-015	-1.824e-015	-1.841e-015	-4.4984e-017	-6.9865e-015	-9.17299e-015	9.62337e-016	2.72675e-015	-3.92426e-015	2.16737e-015	1.05988e-015	1.36728e-015	-3.47201e-017	-1.28972e-015	-1.63231e-015	3.12694e-016
-1.5524e-015	-4.34735e-015	-6.61703e-015	-4.95816e-015	-6.93328e-016	-3.05769e-015	-5.74185e-015	2.72393e-015	-3.5216e-015	-2.97468e-015	-1.73466e-015	-1.80598e-015	1.90851e-016	-7.19424e-015	-9.46978e-015	7.69914e-016	2.91812e-015	-4.15918e-015	2.26177e-015	8.73989e-016	1.44613e-015	2.07968e-017	-1.01619e-015	-1.66755e-015	1.31818e-016
-1.41288e-015	-4.17773e-015	-7.03972e-015	-5.37644e-015	-5.58009e-016	-3.13429e-015	-5.49154e-015	3.16374e-015	-3.39081e-015	-2.89584e-015	-1.64103e-015	-1.77984e-015	4.04713e-016	-7.3699e-015	-9.71815e-015	5.98622e-016	3.11259e-015	-4.32682e-015	2.38838e-015	6.8797e-016	1.53314e-015	8.77644e-017	-7.4296e-016	-1.69193e-015	-4.41443e-017
-1.28091e-015	-3.97752e-015	-7.43129e-015	-5.76835e-015	-3.92003e-016	-3.15363e-015	-5.17123e-015	3.59867e-015	-3.22375e-015	-2.80678e-015	-1.54389e-015	-1.76236e-015	5.94805e-016	-7.51291e-015	-9.91639e-015	4.48688e-016	3.30834e-015	-4.42691e-015	2.54663e-015	5.04275e-016	1.62922e-015	1.66255e-016	-4.72397e-016	-1.70474e-015	-2.12842e-016
-1.15628e-015	-3.74881e-015	-7.78841e-015	-6.13241e-015	-1.9679e-016	-3.11536e-015	-4.78657e-015	4.02425e-015	-3.0221e-015	-2.70818e-015	-1.44309e-015	-1.75287e-015	7.59191e-016	-7.62298e-015	-1.00632e-014	3.20205e-016	3.50413e-015	-4.45958e-015	2.73573e-015	3.25802e-016	1.73531e-015	2.5672e-016	-2.07384e-016	-1.70505e-015	-3.73047e-016
-1.03875e-015	-3.49375e-015	-8.10769e-015	-6.46701e-015	2.54368e-017	-3.02097e-015	-4.34363e-015	4.43701e-015	-2.78789e-015	-2.60101e-015	-1.33928e-015	-1.75043e-015	8.96194e-016	-7.70009e-015	-1.01593e-014	2.12984e-016	3.69802e-015	-4.42578e-015	2.95427e-015	1.53592e-016	1.85168e-015	3.59207e-016	5.01323e-017	-1.69226e-015	-5.23922e-016
-9.27996e-016	-3.21502e-015	-8.38626e-015	-6.77149e-015	2.72236e-016	-2.87302e-015	-3.85001e-015	4.83308e-015	-2.52388e-015	-2.48693e-015	-1.23317e-015	-1.75392e-015	1.00427e-015	-7.74504e-015	-1.02043e-014	1.26281e-016	3.88863e-015	-4.327e-015	3.20009e-015	-1.0641e-017	1.97748e-015	4.73381e-016	2.98125e-016	-1.66585e-015	-6.64476e-016
-8.23852e-016	-2.91598e-015	-8.62264e-015	-7.0459e-015	5.40635e-016	-2.67435e-015	-3.3131e-015	5.2087e-015	-2.23289e-015	-2.36706e-015	-1.12548e-015	-1.76215e-015	1.08275e-015	-7.75877e-015	-1.01996e-014	5.87032e-017	4.07476e-015	-4.16528e-015	3.4719e-015	-1.63902e-016	2.11257e-015	5.98803e-016	5.34923e-016	-1.62533e-015	-7.9373e-016
-7.2539e-016	-2.59955e-015	-8.81507e-015	-7.29049e-015	8.27116e-016	-2.42931e-015	-2.74104e-015	5.56014e-015	-1.91828e-015	-2.24264e-015	-1.01663e-015	-1.77363e-015	1.13101e-015	-7.74233e-015	-1.01467e-014	9.12408e-018	4.25398e-015	-3.94468e-015	3.76718e-015	-3.04582e-016	2.25708e-015	7.35454e-016	7.58448e-016	-1.57081e-015	-9.10797e-016
-6.3163e-016	-2.26976e-015	-8.96301e-015	-7.50607e-015	1.12798e-015	-2.14278e-015	-2.14241e-015	5.88407e-015	-1.5834e-015	-2.11418e-015	-9.07087e-016	-1.78715e-015	1.14938e-015	-7.69702e-015	-1.00475e-014	-2.39114e-017	4.42444e-015	-3.66914e-015	4.08284e-015	-4.30158e-016	2.41062e-015	8.82327e-016	9.6704e-016	-1.50198e-015	-1.01544e-015
-5.4185e-016	-1.93002e-015	-9.06577e-015	-7.69338e-015	1.43943e-015	-1.81938e-015	-1.52594e-015	6.178e-015	-1.23135e-015	-1.98271e-015	-7.97332e-016	-1.80086e-015	1.13721e-015	-7.62481e-015	-9.90523e-015	-4.24386e-017	4.58452e-015	-3.34271e-015	4.4154e-015	-5.38944e-016	2.57212e-015	1.03849e-015	1.15967e-015	-1.41901e-015	-1.10732e-015
-4.54795e-016	-1.58359e-015	-9.1233e-015	-7.85468e-015	1.75694e-015	-1.46547e-015	-9.00877e-016	6.44e-015	-8.6597e-016	-1.84982e-015	-6.87905e-016	-1.81343e-015	1.0945e-015	-7.52787e-015	-9.72298e-015	-4.84914e-017	4.73292e-015	-2.97133e-015	4.76179e-015	-6.28896e-016	2.74074e-015	1.20271e-015	1.33522e-015	-1.32247e-015	-1.18553e-015
-3.69589e-016	-1.23397e-015	-9.13607e-015	-7.99181e-015	2.07603e-015	-1.08688e-015	-2.76416e-016	6.66792e-015	-4.90981e-016	-1.71662e-015	-5.78972e-016	-1.82319e-015	1.02194e-015	-7.40878e-015	-9.50441e-015	-4.49123e-017	4.86854e-015	-2.5604e-015	5.11821e-015	-6.99066e-016	2.91624e-015	1.37393e-015	1.4928e-015	-1.21306e-015	-1.249e-015
-2.85199e-016	-8.84177e-016	-9.10591e-015	-8.10699e-015	2.39233e-015	-6.903e-016	3.38469e-016	6.86027e-015	-1.10243e-016	-1.58426e-015	-4.71147e-016	-1.82859e-015	9.20486e-016	-7.26997e-015	-9.25401e-015	-3.4088e-017	4.98978e-015	-2.11544e-015	5.48119e-015	-7.48947e-016	3.09743e-015	1.55049e-015	1.63163e-015	-1.09091e-015	-1.29743e-015
-2.00285e-016	-5.37375e-016	-9.03377e-015	-8.20281e-015	2.70133e-015	-2.82834e-016	9.3561e-016	7.01642e-015	2.72544e-016	-1.4535e-015	-3.65048e-016	-1.8278e-015	7.91295e-016	-7.1142e-015	-8.97627e-015	-1.90252e-017	5.09469e-015	-1.64283e-015	5.84603e-015	-7.77243e-016	3.28282e-015	1.73124e-015	1.7512e-015	-9.56915e-016	-1.33096e-015
-1.13807e-016	-1.96681e-016	-8.92245e-015	-8.28138e-015	2.99885e-015	1.28461e-016	1.50717e-015	7.13591e-015	6.53722e-016	-1.32553e-015	-2.60642e-016	-1.819e-015	6.35859e-016	-6.94459e-015	-8.67563e-015	-2.68718e-018	5.18171e-015	-1.14889e-015	6.20831e-015	-7.83052e-016	3.47196e-015	1.91439e-015	1.8511e-015	-8.12503e-016	-1.3501e-015
-2.49285e-017	1.35255e-016	-8.77416e-015	-8.34487e-015	3.2807e-015	5.36997e-016	2.04534e-015	7.21848e-015	1.02947e-015	-1.20088e-015	-1.57738e-016	-1.80013e-015	4.55526e-016	-6.7643e-015	-8.357e-015	1.20368e-017	5.25015e-015	-6.40271e-016	6.56363e-015	-7.65987e-016	3.66375e-015	2.09766e-015	1.93152e-015	-6.58435e-016	-1.35426e-015
6.75687e-017	4.56246e-016	-8.59135e-015	-8.39566e-015	3.54273e-015	9.36434e-016	2.54384e-015	7.26478e-015	1.39655e-015	-1.08023e-015	-5.62303e-017	-1.76977e-015	2.52898e-016	-6.57608e-015	-8.02552e-015	2.26561e-017	5.29974e-015	-1.23126e-016	6.90795e-015	-7.25674e-016	3.85614e-015	2.27947e-015	1.99302e-015	-4.96424e-016	-1.34343e-015
1.64333e-016	7.63838e-016	-8.37643e-015	-8.43577e-015	3.78151e-015	1.3207e-015	2.99761e-015	7.27513e-015	1.7524e-015	-9.64285e-016	4.33745e-017	-1.72637e-015	2.9748e-017	-6.38272e-015	-7.68646e-015	2.66628e-017	5.33004e-015	3.96548e-016	7.23762e-015	-6.61839e-016	4.04827e-015	2.45781e-015	2.03595e-015	-3.27141e-016	-1.31847e-015
2.66456e-016	1.05548e-015	-8.13257e-015	-8.46793e-015	3.99364e-015	1.68389e-015	3.40165e-015	7.25134e-015	2.09442e-015	-8.52835e-016	1.41327e-016	-1.66839e-015	-2.11957e-016	-6.18714e-015	-7.34444e-015	2.15719e-017	5.34066e-015	9.13034e-016	7.5482e-015	-5.75041e-016	4.23966e-015	2.63042e-015	2.06135e-015	-1.52297e-016	-1.27931e-015
3.7524e-016	1.32894e-015	-7.86292e-015	-8.49348e-015	4.176e-015	2.02101e-015	3.75206e-015	7.19536e-015	2.42023e-015	-7.46277e-016	2.3741e-016	-1.59428e-015	-4.69151e-016	-5.99191e-015	-7.00331e-015	5.15017e-018	5.33118e-015	1.42095e-015	7.83631e-015	-4.65418e-016	4.42844e-015	2.79543e-015	2.06978e-015	2.62878e-017	-1.22657e-015
4.91985e-016	1.5821e-015	-7.57082e-015	-8.5144e-015	4.32659e-015	2.32697e-015	4.04579e-015	7.1094e-015	2.7282e-015	-6.44464e-016	3.32219e-016	-1.50265e-015	-7.39398e-016	-5.79978e-015	-6.66811e-015	-2.42729e-017	5.30173e-015	1.91494e-015	8.09814e-015	-3.33154e-016	4.61333e-015	2.95054e-015	2.06287e-015	2.0716e-016	-1.16143e-015
6.16762e-016	1.81393e-015	-7.25925e-015	-8.53245e-015	4.44348e-015	2.59689e-015	4.28071e-015	6.9965e-015	3.01698e-015	-5.47058e-016	4.263e-016	-1.39285e-015	-1.01963e-015	-5.61251e-015	-6.34321e-015	-6.83939e-017	5.25238e-015	2.39051e-015	8.33034e-015	-1.7934e-016	4.79266e-015	3.0936e-015	2.04153e-015	3.88343e-016	-1.08405e-015
7.50398e-016	2.02355e-015	-6.93086e-015	-8.54862e-015	4.52492e-015	2.82774e-015	4.45692e-015	6.85892e-015	3.28473e-015	-4.54116e-016	5.20182e-016	-1.26388e-015	-1.30706e-015	-5.43245e-015	-6.03239e-015	-1.28793e-016	5.18349e-015	2.84379e-015	8.53051e-015	-5.29647e-018	4.96569e-015	3.22291e-015	2.00669e-015	5.6843e-016	-9.94862e-016
8.9397e-016	2.21016e-015	-6.58933e-015	-8.56356e-015	4.57058e-015	3.0163e-015	4.5742e-015	6.70004e-015	3.53135e-015	-3.65162e-016	6.14156e-016	-1.11506e-015	-1.59916e-015	-5.26178e-015	-5.73938e-015	-2.06015e-016	5.09586e-015	3.27161e-015	8.69606e-015	1.87504e-016	5.13131e-015	3.33634e-015	1.95997e-015	7.46222e-016	-8.94597e-016
1.0475e-015	2.37308e-015	-6.23798e-015	-8.57781e-015	4.57952e-015	3.16148e-015	4.63408e-015	6.5235e-015	3.7567e-015	-2.80065e-016	7.08211e-016	-9.46003e-016	-1.89323e-015	-5.10129e-015	-5.46709e-015	-3.01613e-016	4.99136e-015	3.67143e-015	8.82582e-015	3.97331e-016	5.2886e-015	3.43267e-015	1.90322e-015	9.19866e-016	-7.84228e-016
1.21083e-015	2.5126e-015	-5.87908e-015	-8.59153e-015	4.55251e-015	3.26165e-015	4.63894e-015	6.33285e-015	3.9612e-015	-1.98548e-016	8.02841e-016	-7.56552e-016	-2.18697e-015	-4.95167e-015	-5.21749e-015	-4.158e-016	4.87123e-015	4.04048e-015	8.91819e-015	6.22712e-016	5.43607e-015	3.5104e-015	1.83769e-015	1.08721e-015	-6.6474e-016
1.38373e-015	2.62861e-015	-5.51524e-015	-8.60471e-015	4.48994e-015	3.31685e-015	4.59275e-015	6.13256e-015	4.14515e-015	-1.19641e-016	8.98687e-016	-5.4704e-016	-2.4779e-015	-4.81385e-015	-4.99197e-015	-5.4946e-016	4.73731e-015	4.37774e-015	8.97154e-015	8.61921e-016	5.57218e-015	3.56841e-015	1.76515e-015	1.24769e-015	-5.36849e-016
1.5664e-015	2.72148e-015	-5.14884e-015	-8.61578e-015	4.39352e-015	3.32822e-015	4.49984e-015	5.92639e-015	4.30882e-015	-4.25717e-017	9.95909e-016	-3.17551e-016	-2.76275e-015	-4.68873e-015	-4.79224e-015	-7.01899e-016	4.59088e-015	4.68253e-015	8.98503e-015	1.1126e-015	5.69615e-015	3.60581e-015	1.68769e-015	1.39984e-015	-4.0137e-016
1.75808e-015	2.79227e-015	-4.78112e-015	-8.62348e-015	4.26569e-015	3.29806e-015	4.36578e-015	5.71776e-015	4.45407e-015	3.33511e-017	1.09516e-015	-6.83987e-017	-3.03914e-015	-4.57616e-015	-4.61858e-015	-8.72095e-016	4.43401e-015	4.95479e-015	8.95972e-015	1.37223e-015	5.80814e-015	3.622e-015	1.60693e-015	1.54206e-015	-2.59449e-016
1.95889e-015	2.84162e-015	-4.41416e-015	-8.62571e-015	4.10929e-015	3.22883e-015	4.19749e-015	5.51028e-015	4.58314e-015	1.08918e-016	1.19736e-015	1.98958e-016	-3.30445e-015	-4.47583e-015	-4.47126e-015	-1.05932e-015	4.26906e-015	5.1949e-015	8.89604e-015	1.63863e-015	5.90703e-015	3.61633e-015	1.5245e-015	1.67377e-015	-1.11641e-016
2.16844e-015	2.87026e-015	-4.04937e-015	-8.6203e-015	3.9278e-015	3.12355e-015	4.00228e-015	5.30776e-015	4.6979e-015	1.85235e-016	1.30261e-015	4.83856e-016	-3.5565e-015	-4.38656e-015	-4.35023e-015	-1.26142e-015	4.09877e-015	5.40412e-015	8.79528e-015	1.90934e-015	5.99133e-015	3.58851e-015	1.44211e-015	1.7944e-015	4.16283e-017
2.38593e-015	2.88018e-015	-3.68764e-015	-8.60528e-015	3.72426e-015	2.98636e-015	3.78682e-015	5.11393e-015	4.80088e-015	2.62992e-016	1.41121e-015	7.85456e-016	-3.79276e-015	-4.3075e-015	-4.25401e-015	-1.47651e-015	3.92572e-015	5.58353e-015	8.65963e-015	2.18268e-015	6.06122e-015	3.5387e-015	1.36162e-015	1.90308e-015	2.00188e-016
2.6103e-015	2.8728e-015	-3.32915e-015	-8.57839e-015	3.50258e-015	2.82215e-015	3.55893e-015	4.93216e-015	4.8948e-015	3.43843e-016	1.5236e-015	1.10294e-015	-4.01168e-015	-4.23725e-015	-4.18142e-015	-1.70227e-015	3.75236e-015	5.73556e-015	8.49124e-015	2.45577e-015	6.11645e-015	3.46773e-015	1.28408e-015	1.99927e-015	3.62759e-016
2.84079e-015	2.84982e-015	-2.97423e-015	-8.53645e-015	3.26731e-015	2.63597e-015	3.32766e-015	4.76488e-015	4.98209e-015	4.29027e-016	1.64034e-015	1.43454e-015	-4.21104e-015	-4.17453e-015	-4.13049e-015	-1.93682e-015	3.58134e-015	5.8634e-015	8.29239e-015	2.72617e-015	6.15613e-015	3.37648e-015	1.21091e-015	2.08301e-015	5.28944e-016
3.07634e-015	2.81306e-015	-2.62326e-015	-8.4758e-015	3.02372e-015	2.43441e-015	3.101e-015	4.61456e-015	5.06553e-015	5.19037e-016	1.76178e-015	1.7784e-015	-4.38939e-015	-4.11717e-015	-4.09857e-015	-2.17728e-015	3.41589e-015	5.97011e-015	8.06684e-015	2.99137e-015	6.1796e-015	3.26596e-015	1.14321e-015	2.15429e-015	6.98152e-016
3.31553e-015	2.76479e-015	-2.27601e-015	-8.39448e-015	2.77623e-015	2.22309e-015	2.88732e-015	4.48322e-015	5.14768e-015	6.15182e-016	1.88806e-015	2.13235e-015	-4.54497e-015	-4.06292e-015	-4.08303e-015	-2.42116e-015	3.25873e-015	6.05884e-015	7.81807e-015	3.24904e-015	6.18744e-015	3.1377e-015	1.08236e-015	2.21328e-015	8.69577e-016
3.55743e-015	2.70657e-015	-1.93206e-015	-8.28988e-015	2.53001e-015	2.00876e-015	2.69533e-015	4.37244e-015	5.23128e-015	7.18343e-016	2.01938e-015	2.49447e-015	-4.67645e-015	-4.01e-015	-4.08074e-015	-2.6654e-015	3.1121e-015	6.13327e-015	7.5495e-015	3.49654e-015	6.18005e-015	2.99318e-015	1.02973e-015	2.26069e-015	1.04224e-015
3.80109e-015	2.64107e-015	-1.59027e-015	-8.15903e-015	2.29041e-015	1.79813e-015	2.53303e-015	4.28404e-015	5.31963e-015	8.29202e-016	2.15565e-015	2.86232e-015	-4.78253e-015	-3.9559e-015	-4.08881e-015	-2.90686e-015	2.97877e-015	6.1965e-015	7.26536e-015	3.73141e-015	6.15748e-015	2.83487e-015	9.86175e-016	2.29671e-015	1.21631e-015
4.04436e-015	2.56935e-015	-1.25029e-015	-7.999e-015	2.06296e-015	1.59735e-015	2.4077e-015	4.21943e-015	5.41512e-015	9.4833e-016	2.29684e-015	3.23379e-015	-4.86157e-015	-3.89825e-015	-4.10366e-015	-3.14267e-015	2.86128e-015	6.25329e-015	6.97032e-015	3.95186e-015	6.11911e-015	2.66509e-015	9.52657e-016	2.32197e-015	1.39155e-015
4.2859e-015	2.49268e-015	-9.11239e-016	-7.80724e-015	1.85275e-015	1.41296e-015	2.32632e-015	4.17814e-015	5.52004e-015	1.0766e-015	2.4427e-015	3.60614e-015	-4.9137e-015	-3.83428e-015	-4.12145e-015	-3.36946e-015	2.76227e-015	6.30776e-015	6.66917e-015	4.15594e-015	6.06552e-015	2.48595e-015	9.29729e-016	2.33731e-015	1.56787e-015
4.52417e-015	2.41322e-015	-5.72067e-016	-7.58201e-015	1.66434e-015	1.25098e-015	2.29578e-015	4.16076e-015	5.63666e-015	1.21443e-015	2.59323e-015	3.97732e-015	-4.93815e-015	-3.76218e-015	-4.13843e-015	-3.58421e-015	2.68343e-015	6.36331e-015	6.36582e-015	4.3425e-015	5.9969e-015	2.29989e-015	9.17936e-016	2.34379e-015	1.74512e-015
4.75829e-015	2.33272e-015	-2.31669e-016	-7.32129e-015	1.50226e-015	1.11699e-015	2.32083e-015	4.16741e-015	5.76641e-015	1.36223e-015	2.74847e-015	4.34479e-015	-4.9336e-015	-3.67953e-015	-4.15107e-015	-3.78332e-015	2.62628e-015	6.42394e-015	6.06482e-015	4.50984e-015	5.91384e-015	2.10968e-015	9.17548e-016	2.34218e-015	1.92332e-015
4.98697e-015	2.25247e-015	1.10982e-016	-7.02366e-015	1.37092e-015	1.01644e-015	2.40623e-015	4.19681e-015	5.91107e-015	1.52089e-015	2.90758e-015	4.70625e-015	-4.89938e-015	-3.58422e-015	-4.15585e-015	-3.96401e-015	2.593e-015	6.49332e-015	5.77107e-015	4.65672e-015	5.81687e-015	1.91774e-015	9.2861e-016	2.33422e-015	2.1021e-015
5.20853e-015	2.17412e-015	4.56804e-016	-6.68927e-015	1.27429e-015	9.54048e-016	2.55539e-015	4.24766e-015	6.0719e-015	1.69045e-015	3.07018e-015	5.05942e-015	-4.83587e-015	-3.47488e-015	-4.14879e-015	-4.12417e-015	2.58516e-015	6.5747e-015	5.48955e-015	4.78211e-015	5.70659e-015	1.7271e-015	9.51593e-016	2.32171e-015	2.28183e-015
5.42103e-015	2.09896e-015	8.0661e-016	-6.31737e-015	1.21483e-015	9.33528e-016	2.77092e-015	4.31839e-015	6.24937e-015	1.87128e-015	3.23571e-015	5.40152e-015	-4.74307e-015	-3.35006e-015	-4.12693e-015	-4.26117e-015	2.60399e-015	6.67064e-015	5.22466e-015	4.88507e-015	5.58398e-015	1.54038e-015	9.86618e-016	2.30554e-015	2.46263e-015
5.62352e-015	2.02797e-015	1.16121e-015	-5.90802e-015	1.19564e-015	9.58742e-016	3.05466e-015	4.40701e-015	6.444e-015	2.06338e-015	3.40347e-015	5.73069e-015	-4.62113e-015	-3.20774e-015	-4.08726e-015	-4.37336e-015	2.65085e-015	6.78395e-015	4.98024e-015	4.96483e-015	5.44885e-015	1.36021e-015	1.03301e-015	2.28706e-015	2.64471e-015
5.81429e-015	1.9617e-015	1.52093e-015	-5.46169e-015	1.21909e-015	1.03186e-015	3.40717e-015	4.51108e-015	6.65558e-015	2.26634e-015	3.5728e-015	6.04506e-015	-4.47006e-015	-3.04684e-015	-4.02697e-015	-4.45889e-015	2.72684e-015	6.917e-015	4.75914e-015	5.02102e-015	5.30256e-015	1.18957e-015	1.09101e-015	2.26859e-015	2.82872e-015
5.99215e-015	1.90131e-015	1.88581e-015	-4.97989e-015	1.2866e-015	1.15424e-015	3.82703e-015	4.62901e-015	6.88428e-015	2.47977e-015	3.74256e-015	6.34207e-015	-4.29062e-015	-2.86642e-015	-3.94434e-015	-4.51605e-015	2.83262e-015	7.07183e-015	4.56528e-015	5.05428e-015	5.14584e-015	1.03111e-015	1.16019e-015	2.25154e-015	3.01514e-015
6.15629e-015	1.84715e-015	2.25614e-015	-4.46409e-015	1.39916e-015	1.32637e-015	4.31265e-015	4.75832e-015	7.12955e-015	2.70344e-015	3.91194e-015	6.62015e-015	-4.08275e-015	-2.66596e-015	-3.83767e-015	-4.54377e-015	2.968e-015	7.24918e-015	4.40179e-015	5.06513e-015	4.97961e-015	8.87415e-016	1.23992e-015	2.23717e-015	3.20404e-015
6.30594e-015	1.8003e-015	2.63196e-015	-3.9166e-015	1.55712e-015	1.54789e-015	4.86058e-015	4.8954e-015	7.38978e-015	2.93637e-015	4.07983e-015	6.87753e-015	-3.84708e-015	-2.44586e-015	-3.70541e-015	-4.54153e-015	3.1326e-015	7.4499e-015	4.27135e-015	5.05397e-015	4.80404e-015	7.602e-016	1.33014e-015	2.2268e-015	3.39491e-015
6.43964e-015	1.76191e-015	3.0131e-015	-3.34058e-015	1.75953e-015	1.81726e-015	5.46665e-015	5.03752e-015	7.66352e-015	3.17747e-015	4.24533e-015	7.11214e-015	-3.58383e-015	-2.20623e-015	-3.54724e-015	-4.50935e-015	3.32602e-015	7.67378e-015	4.17601e-015	5.0218e-015	4.61966e-015	6.51741e-016	1.43041e-015	2.22141e-015	3.58809e-015
6.5562e-015	1.73113e-015	3.39864e-015	-2.73934e-015	2.00526e-015	2.13232e-015	6.12552e-015	5.18221e-015	7.94951e-015	3.42615e-015	4.40747e-015	7.32295e-015	-3.29412e-015	-1.9473e-015	-3.36229e-015	-4.44783e-015	3.54726e-015	7.92048e-015	4.11741e-015	4.96994e-015	4.42669e-015	5.63991e-016	1.53964e-015	2.22234e-015	3.78439e-015
6.65476e-015	1.70785e-015	3.78772e-015	-2.11698e-015	2.29326e-015	2.49e-015	6.8301e-015	5.32695e-015	8.24506e-015	3.68117e-015	4.56522e-015	7.50875e-015	-2.97856e-015	-1.67052e-015	-3.15069e-015	-4.35696e-015	3.79477e-015	8.18858e-015	4.09613e-015	4.8996e-015	4.22604e-015	4.98292e-016	1.65766e-015	2.23026e-015	3.98439e-015
6.73475e-015	1.69209e-015	4.17875e-015	-1.47768e-015	2.62041e-015	2.88601e-015	7.57342e-015	5.4681e-015	8.54728e-015	3.94157e-015	4.71752e-015	7.66882e-015	-2.63777e-015	-1.37778e-015	-2.91263e-015	-4.23752e-015	4.06717e-015	8.47694e-015	4.11246e-015	4.81259e-015	4.01833e-015	4.56263e-016	1.78401e-015	2.24654e-015	4.18748e-015
6.79576e-015	1.68384e-015	4.56999e-015	-8.26165e-016	2.98302e-015	3.31456e-015	8.34749e-015	5.60274e-015	8.85321e-015	4.20617e-015	4.86327e-015	7.80233e-015	-2.27336e-015	-1.07045e-015	-2.64948e-015	-4.09149e-015	4.36229e-015	8.78332e-015	4.16601e-015	4.71119e-015	3.80447e-015	4.38547e-016	1.91823e-015	2.27234e-015	4.39366e-015
6.83768e-015	1.68274e-015	4.95947e-015	-1.6841e-016	3.37776e-015	3.77085e-015	9.14355e-015	5.72742e-015	9.15938e-015	4.47305e-015	5.00162e-015	7.90869e-015	-1.88636e-015	-7.5052e-016	-2.36287e-015	-3.92036e-015	4.6784e-015	9.10525e-015	4.25643e-015	4.59756e-015	3.58541e-015	4.45279e-016	2.05926e-015	2.30821e-015	4.60309e-015
6.85954e-015	1.68871e-015	5.345e-015	4.90518e-016	3.80036e-015	4.24842e-015	9.95221e-015	5.83949e-015	9.46312e-015	4.74009e-015	5.13122e-015	7.98759e-015	-1.47744e-015	-4.20775e-016	-2.05464e-015	-3.72651e-015	5.01395e-015	9.44054e-015	4.38197e-015	4.47338e-015	3.36098e-015	4.7668e-016	2.20612e-015	2.35461e-015	4.81531e-015
6.86071e-015	1.70128e-015	5.72429e-015	1.14542e-015	4.24598e-015	4.7399e-015	1.07635e-014	5.93712e-015	9.76128e-015	5.00607e-015	5.25131e-015	8.03917e-015	-1.04904e-015	-8.42653e-017	-1.72766e-015	-3.51284e-015	5.36606e-015	9.78553e-015	4.5409e-015	4.34078e-015	3.13202e-015	5.33194e-016	2.3588e-015	2.41176e-015	5.0303e-015
6.84077e-015	1.71987e-015	6.09364e-015	1.79025e-015	4.70914e-015	5.23794e-015	1.15671e-014	6.01825e-015	1.00505e-014	5.26825e-015	5.36099e-015	8.06354e-015	-6.02469e-016	2.56163e-016	-1.38407e-015	-3.28258e-015	5.73162e-015	1.01373e-014	4.73079e-015	4.20224e-015	2.89939e-015	6.14057e-016	2.51633e-015	2.48007e-015	5.24778e-015
6.80053e-015	1.74469e-015	6.45053e-015	2.41914e-015	5.18385e-015	5.73507e-015	1.23534e-014	6.08136e-015	1.03276e-014	5.52508e-015	5.45981e-015	8.0611e-015	-1.39032e-016	5.97585e-016	-1.02701e-015	-3.03862e-015	6.10833e-015	1.04918e-014	4.94945e-015	4.06061e-015	2.66298e-015	7.18046e-016	2.67827e-015	2.5593e-015	5.46744e-015
6.73981e-015	1.775e-015	6.7922e-015	3.02599e-015	5.66465e-015	6.22337e-015	1.31125e-014	6.12543e-015	1.05884e-014	5.77511e-015	5.54724e-015	8.03233e-015	3.39484e-016	9.36019e-016	-6.60485e-016	-2.7842e-015	6.4933e-015	1.08455e-014	5.19318e-015	3.918e-015	2.4228e-015	8.44627e-016	2.84381e-015	2.6488e-015	5.68893e-015
6.65885e-015	1.81033e-015	7.11576e-015	3.60511e-015	6.1455e-015	6.69424e-015	1.38337e-014	6.14845e-015	1.08301e-014	6.01661e-015	5.62237e-015	7.97804e-015	8.31684e-016	1.26839e-015	-2.87747e-016	-2.52324e-015	6.88306e-015	1.11941e-014	5.45828e-015	3.77658e-015	2.17983e-015	9.92333e-016	3.012e-015	2.74842e-015	5.91136e-015
6.55789e-015	1.85032e-015	7.41818e-015	4.15036e-015	6.61981e-015	7.13954e-015	1.45074e-014	6.14997e-015	1.1049e-014	6.24822e-015	5.68512e-015	7.8999e-015	1.33507e-015	1.59061e-015	8.72784e-017	-2.25978e-015	7.27477e-015	1.15337e-014	5.74098e-015	3.63884e-015	1.93455e-015	1.15888e-015	3.18215e-015	2.85714e-015	6.13418e-015
6.43773e-015	1.89448e-015	7.69604e-015	4.65631e-015	7.08078e-015	7.55217e-015	1.51238e-014	6.12992e-015	1.12423e-014	6.4682e-015	5.73522e-015	7.79864e-015	1.84749e-015	1.89914e-015	4.60816e-016	-1.9981e-015	7.66557e-015	1.18608e-014	6.03722e-015	3.50702e-015	1.68735e-015	1.34269e-015	3.35343e-015	2.9741e-015	6.35642e-015
6.29876e-015	1.94201e-015	7.94602e-015	5.11839e-015	7.52191e-015	7.92414e-015	1.56742e-014	6.08809e-015	1.14065e-014	6.67473e-015	5.77175e-015	7.67586e-015	2.36671e-015	2.19023e-015	8.28723e-016	-1.74275e-015	8.0529e-015	1.21716e-014	6.34213e-015	3.38275e-015	1.43849e-015	1.54147e-015	3.52573e-015	3.09813e-015	6.5767e-015
6.14129e-015	1.99236e-015	8.16522e-015	5.53178e-015	7.93682e-015	8.24817e-015	1.61506e-014	6.02515e-015	1.15392e-014	6.86607e-015	5.79502e-015	7.53355e-015	2.89098e-015	2.46048e-015	1.18751e-015	-1.49682e-015	8.43326e-015	1.24626e-014	6.65054e-015	3.26859e-015	1.18821e-015	1.75261e-015	3.6986e-015	3.22816e-015	6.7939e-015
5.96585e-015	2.04556e-015	8.35109e-015	5.89212e-015	8.32034e-015	8.51763e-015	1.65459e-014	5.94245e-015	1.16389e-014	7.04087e-015	5.80489e-015	7.37387e-015	3.41753e-015	2.70652e-015	1.5331e-015	-1.26472e-015	8.80315e-015	1.27295e-014	6.95817e-015	3.16653e-015	9.37219e-016	1.97333e-015	3.87119e-015	3.3633e-015	7.00688e-015
5.77373e-015	2.10092e-015	8.50077e-015	6.19644e-015	8.66663e-015	8.7268e-015	1.68537e-014	5.84058e-015	1.17034e-014	7.19786e-015	5.80117e-015	7.19834e-015	3.94391e-015	2.92529e-015	1.86141e-015	-1.04995e-015	9.16038e-015	1.297e-014	7.26006e-015	3.07829e-015	6.86061e-016	2.20085e-015	4.04294e-015	3.50173e-015	7.21436e-015
5.56559e-015	2.15774e-015	8.61224e-015	6.44128e-015	8.97025e-015	8.87008e-015	1.70688e-014	5.72054e-015	1.17306e-014	7.33567e-015	5.78444e-015	7.00911e-015	4.46764e-015	3.11379e-015	2.16885e-015	-8.55974e-016	9.50272e-015	1.31811e-014	7.55045e-015	3.00513e-015	4.35049e-016	2.4321e-015	4.21356e-015	3.6423e-015	7.41516e-015
5.34233e-015	2.21659e-015	8.6832e-015	6.62497e-015	9.22711e-015	8.94353e-015	1.71871e-014	5.58451e-015	1.17201e-014	7.45311e-015	5.75542e-015	6.80836e-015	4.9864e-015	3.26936e-015	2.45195e-015	-6.86855e-016	9.82745e-015	1.33601e-014	7.82455e-015	2.94822e-015	1.84414e-016	2.66418e-015	4.38236e-015	3.78369e-015	7.60868e-015
5.10507e-015	2.27709e-015	8.71209e-015	6.74605e-015	9.43211e-015	8.943e-015	1.72057e-014	5.43477e-015	1.16719e-014	7.5492e-015	5.71506e-015	6.598e-015	5.49769e-015	3.3897e-015	2.70758e-015	-5.455e-016	1.01323e-014	1.35046e-014	8.07794e-015	2.90818e-015	-6.5711e-017	2.89361e-015	4.54819e-015	3.9245e-015	7.79347e-015
4.85508e-015	2.33868e-015	8.69778e-015	6.80368e-015	9.58198e-015	8.86669e-015	1.71234e-014	5.27255e-015	1.15855e-014	7.62322e-015	5.66379e-015	6.38014e-015	5.99898e-015	3.47337e-015	2.93305e-015	-4.34378e-016	1.04154e-014	1.36133e-014	8.30628e-015	2.8855e-015	-3.14825e-016	3.11805e-015	4.71021e-015	4.06311e-015	7.96778e-015
4.59346e-015	2.40154e-015	8.63859e-015	6.79747e-015	9.6736e-015	8.71299e-015	1.69397e-014	5.10068e-015	1.14611e-014	7.67475e-015	5.60262e-015	6.15677e-015	6.48788e-015	3.51813e-015	3.12599e-015	-3.5606e-016	1.06747e-014	1.36847e-014	8.50561e-015	2.88096e-015	-5.6262e-016	3.33463e-015	4.8675e-015	4.19828e-015	8.12992e-015
4.322e-015	2.4653e-015	8.53402e-015	6.7277e-015	9.70441e-015	8.48204e-015	1.66552e-014	4.92191e-015	1.12996e-014	7.70318e-015	5.53268e-015	5.93009e-015	6.96162e-015	3.52282e-015	3.28453e-015	-3.13054e-016	1.09083e-014	1.3718e-014	8.67121e-015	2.89393e-015	-8.08454e-016	3.5408e-015	5.01914e-015	4.32906e-015	8.27826e-015
4.04247e-015	2.53e-015	8.38413e-015	6.59581e-015	9.67323e-015	8.17421e-015	1.62724e-014	4.73913e-015	1.11022e-014	7.70846e-015	5.45455e-015	5.70218e-015	7.41696e-015	3.48712e-015	3.40749e-015	-3.06997e-016	1.11155e-014	1.37129e-014	8.79887e-015	2.92449e-015	-1.05188e-015	3.7334e-015	5.16476e-015	4.45488e-015	8.41164e-015
3.75593e-015	2.59576e-015	8.18943e-015	6.4039e-015	9.57924e-015	7.79177e-015	1.57948e-014	4.55464e-015	1.08711e-014	7.69038e-015	5.36932e-015	5.47538e-015	7.85194e-015	3.41066e-015	3.4932e-015	-3.38527e-016	1.12955e-014	1.3669e-014	8.88638e-015	2.97255e-015	-1.29248e-015	3.91008e-015	5.30375e-015	4.57437e-015	8.52858e-015
3.46378e-015	2.66175e-015	7.95051e-015	6.15407e-015	9.42229e-015	7.33794e-015	1.5227e-014	4.37081e-015	1.06076e-014	7.64935e-015	5.2779e-015	5.25227e-015	8.26462e-015	3.29376e-015	3.54073e-015	-4.0828e-016	1.1447e-014	1.35867e-014	8.93037e-015	3.03673e-015	-1.52956e-015	4.06889e-015	5.43506e-015	4.68658e-015	8.62744e-015
3.16737e-015	2.72794e-015	7.66854e-015	5.84948e-015	9.20257e-015	6.81691e-015	1.45745e-014	4.1903e-015	1.03145e-014	7.58614e-015	5.18174e-015	5.03411e-015	8.65308e-015	3.13686e-015	3.54933e-015	-5.16678e-016	1.15696e-014	1.34669e-014	8.92882e-015	3.11583e-015	-1.76276e-015	4.20799e-015	5.55722e-015	4.79061e-015	8.70741e-015
2.86868e-015	2.79416e-015	7.34524e-015	5.4948e-015	8.92205e-015	6.23274e-015	1.38442e-014	4.01518e-015	9.99431e-015	7.50077e-015	5.08163e-015	4.82259e-015	9.01462e-015	2.94102e-015	3.51907e-015	-6.63405e-016	1.16639e-014	1.33105e-014	8.88026e-015	3.20855e-015	-1.99142e-015	4.32564e-015	5.66955e-015	4.88576e-015	8.76776e-015
2.56967e-015	2.86066e-015	6.98283e-015	5.09407e-015	8.58336e-015	5.59165e-015	1.3044e-014	3.84799e-015	9.6499e-015	7.39475e-015	4.97855e-015	4.61911e-015	9.3468e-015	2.70772e-015	3.45084e-015	-8.47807e-016	1.17294e-014	1.31192e-014	8.78318e-015	3.31297e-015	-2.21468e-015	4.4199e-015	5.77119e-015	4.97196e-015	8.80745e-015
2.2721e-015	2.92696e-015	6.58406e-015	4.65181e-015	8.18899e-015	4.90074e-015	1.21824e-014	3.69113e-015	9.2848e-015	7.26887e-015	4.87453e-015	4.4254e-015	9.64821e-015	2.43875e-015	3.3456e-015	-1.06811e-015	1.1767e-014	1.28948e-014	8.63645e-015	3.42806e-015	-2.43151e-015	4.48935e-015	5.86115e-015	5.04845e-015	8.82635e-015
1.97781e-015	2.99299e-015	6.1525e-015	4.17422e-015	7.74269e-015	4.16724e-015	1.1269e-014	3.54614e-015	8.90175e-015	7.1241e-015	4.77082e-015	4.24304e-015	9.91712e-015	2.13686e-015	3.20473e-015	-1.32247e-015	1.17775e-014	1.26393e-014	8.44006e-015	3.55135e-015	-2.64194e-015	4.53306e-015	5.93845e-015	5.11494e-015	8.82363e-015
1.68835e-015	3.05834e-015	5.69084e-015	3.6671e-015	7.24937e-015	3.39903e-015	1.03133e-014	3.41484e-015	8.50463e-015	6.96229e-015	4.66863e-015	4.0722e-015	1.01517e-014	1.80444e-015	3.03002e-015	-1.60811e-015	1.17612e-014	1.23555e-014	8.19476e-015	3.68087e-015	-2.84521e-015	4.55061e-015	6.00208e-015	5.17194e-015	8.79932e-015
1.40542e-015	3.12196e-015	5.20269e-015	3.13625e-015	6.71312e-015	2.6053e-015	9.32628e-015	3.29833e-015	8.09711e-015	6.78506e-015	4.56896e-015	3.91375e-015	1.03505e-014	1.44388e-015	2.82379e-015	-1.92248e-015	1.17196e-014	1.20455e-014	7.90193e-015	3.81424e-015	-3.04046e-015	4.5417e-015	6.05098e-015	5.21873e-015	8.7529e-015
1.13125e-015	3.18381e-015	4.69213e-015	2.58839e-015	6.1397e-015	1.7948e-015	8.31865e-015	3.19781e-015	7.68326e-015	6.59396e-015	4.47244e-015	3.76882e-015	1.05123e-014	1.05868e-015	2.58853e-015	-2.26235e-015	1.16545e-014	1.17133e-014	7.56298e-015	3.94834e-015	-3.2272e-015	4.50636e-015	6.08411e-015	5.25575e-015	8.68474e-015
8.67618e-016	3.24421e-015	4.16304e-015	2.03016e-015	5.53466e-015	9.76598e-016	7.30229e-015	3.11437e-015	7.2669e-015	6.39049e-015	4.37963e-015	3.63768e-015	1.0637e-014	6.52261e-016	2.32668e-015	-2.62394e-015	1.15677e-014	1.13618e-014	7.18002e-015	4.08057e-015	-3.40487e-015	4.44517e-015	6.10056e-015	5.28356e-015	8.59488e-015
6.16088e-016	3.30224e-015	3.6198e-015	1.468e-015	4.90444e-015	1.60159e-016	6.28843e-015	3.04853e-015	6.85233e-015	6.17715e-015	4.29165e-015	3.52059e-015	1.07243e-014	2.28252e-016	2.0415e-015	-3.00295e-015	1.14595e-014	1.09942e-014	6.75503e-015	4.20879e-015	-3.57271e-015	4.35866e-015	6.09993e-015	5.30253e-015	8.48349e-015
3.78346e-016	3.35755e-015	3.06725e-015	9.07586e-016	4.25614e-015	-6.44949e-016	5.28755e-015	3.00048e-015	6.44324e-015	5.95576e-015	4.20904e-015	3.41731e-015	1.07734e-014	-2.09228e-016	1.73577e-015	-3.39565e-015	1.13318e-014	1.06131e-014	6.29149e-015	4.33027e-015	-3.73031e-015	4.24788e-015	6.08133e-015	5.31369e-015	8.35176e-015
1.56018e-016	3.40919e-015	2.50951e-015	3.54834e-016	3.59663e-015	-1.42913e-015	4.31023e-015	2.96928e-015	6.04253e-015	5.72809e-015	4.13222e-015	3.32777e-015	1.07842e-014	-6.57577e-016	1.41303e-015	-3.79723e-015	1.11862e-014	1.02219e-014	5.79185e-015	4.44271e-015	-3.87744e-015	4.11381e-015	6.04364e-015	5.31775e-015	8.20058e-015
-4.95402e-017	3.45708e-015	1.95105e-015	-1.83894e-016	2.9326e-015	-2.18411e-015	3.36709e-015	2.95407e-015	5.65326e-015	5.49589e-015	4.06204e-015	3.25138e-015	1.0757e-014	-1.11311e-015	1.07563e-015	-4.2034e-015	1.1025e-014	9.82329e-015	5.25968e-015	4.54308e-015	-4.01357e-015	3.95744e-015	5.98652e-015	5.31524e-015	8.03165e-015
-2.36159e-016	3.50127e-015	1.39582e-015	-7.02801e-016	2.27086e-015	-2.90144e-015	2.46743e-015	2.95422e-015	5.27818e-015	5.26123e-015	3.99889e-015	3.18725e-015	1.06923e-014	-1.57209e-015	7.27124e-016	-4.60922e-015	1.08501e-014	9.42035e-015	4.69994e-015	4.62939e-015	-4.1387e-015	3.78056e-015	5.90949e-015	5.30678e-015	7.84681e-015
-4.02004e-016	3.5406e-015	8.48444e-016	-1.19677e-015	1.61844e-015	-3.57377e-015	1.62034e-015	2.96861e-015	4.91952e-015	5.02634e-015	3.9427e-015	3.13516e-015	1.05908e-014	-2.03051e-015	3.70977e-016	-5.01e-015	1.06634e-014	9.01554e-015	4.11643e-015	4.6991e-015	-4.25236e-015	3.58534e-015	5.81163e-015	5.29404e-015	7.64773e-015
-5.46027e-016	3.57436e-015	3.13258e-016	-1.66132e-015	9.81926e-016	-4.19362e-015	8.3505e-016	2.99571e-015	4.58003e-015	4.79276e-015	3.89339e-015	3.09374e-015	1.04536e-014	-2.48548e-015	9.98096e-018	-5.40109e-015	1.04665e-014	8.6119e-015	3.51328e-015	4.75036e-015	-4.35478e-015	3.37393e-015	5.69265e-015	5.27781e-015	7.43618e-015
-6.67093e-016	3.60193e-015	-2.06306e-016	-2.0919e-015	3.67414e-016	-4.7545e-015	1.18466e-016	3.0335e-015	4.26196e-015	4.56274e-015	3.85113e-015	3.06132e-015	1.02816e-014	-2.93393e-015	-3.52473e-016	-5.77773e-015	1.02605e-014	8.21142e-015	2.8957e-015	4.78174e-015	-4.44585e-015	3.14849e-015	5.55244e-015	5.25853e-015	7.21434e-015
-7.65017e-016	3.62312e-015	-7.06378e-016	-2.48491e-015	-2.18495e-016	-5.25097e-015	-5.22761e-016	3.08021e-015	3.96718e-015	4.33775e-015	3.81584e-015	3.03615e-015	1.00772e-014	-3.37241e-015	-7.13737e-016	-6.13504e-015	1.00466e-014	7.81656e-015	2.26802e-015	4.79172e-015	-4.52583e-015	2.91084e-015	5.39123e-015	5.23734e-015	6.98425e-015
-8.39424e-016	3.63749e-015	-1.18369e-015	-2.83713e-015	-7.7078e-016	-5.67833e-015	-1.0831e-015	3.13351e-015	3.69653e-015	4.11951e-015	3.78688e-015	3.01736e-015	9.84236e-015	-3.79785e-015	-1.07109e-015	-6.46818e-015	9.8263e-015	7.42884e-015	1.63503e-015	4.77911e-015	-4.59479e-015	2.66351e-015	5.20927e-015	5.21462e-015	6.74818e-015
-8.89458e-016	3.64442e-015	-1.63511e-015	-3.14547e-015	-1.28416e-015	-6.03215e-015	-1.55782e-015	3.19086e-015	3.45039e-015	3.90945e-015	3.76392e-015	3.00312e-015	9.57897e-015	-4.20776e-015	-1.42174e-015	-6.7736e-015	9.60069e-015	7.05062e-015	1.00142e-015	4.74294e-015	-4.65305e-015	2.40845e-015	5.00703e-015	5.19084e-015	6.50857e-015
-9.14861e-016	3.64372e-015	-2.0579e-015	-3.40808e-015	-1.75323e-015	-6.30983e-015	-1.94387e-015	3.2503e-015	3.22965e-015	3.70863e-015	3.74633e-015	2.99157e-015	9.28927e-015	-4.59949e-015	-1.76309e-015	-7.04713e-015	9.37071e-015	6.68319e-015	3.71438e-016	4.6818e-015	-4.70104e-015	2.14807e-015	4.78513e-015	5.16693e-015	6.26737e-015
-9.15813e-016	3.63494e-015	-2.44928e-015	-3.62298e-015	-2.17368e-015	-6.50983e-015	-2.23906e-015	3.3089e-015	3.03452e-015	3.51791e-015	3.73311e-015	2.98035e-015	8.9751e-015	-4.97077e-015	-2.09338e-015	-7.28512e-015	9.13767e-015	6.3276e-015	-2.5006e-016	4.59553e-015	-4.73916e-015	1.88415e-015	4.54407e-015	5.14347e-015	6.02732e-015
-8.91968e-016	3.61802e-015	-2.80662e-015	-3.78993e-015	-2.54162e-015	-6.63165e-015	-2.44249e-015	3.36469e-015	2.86501e-015	3.3379e-015	3.72345e-015	2.96803e-015	8.63872e-015	-5.31978e-015	-2.41042e-015	-7.48427e-015	8.90215e-015	5.98523e-015	-8.5923e-016	4.48408e-015	-4.76827e-015	1.61907e-015	4.28439e-015	5.12066e-015	5.79039e-015
-8.438e-016	3.59273e-015	-3.12919e-015	-3.90866e-015	-2.85402e-015	-6.67543e-015	-2.55395e-015	3.41548e-015	2.72012e-015	3.16931e-015	3.71626e-015	2.95247e-015	8.28245e-015	-5.64496e-015	-2.71297e-015	-7.64218e-015	8.6648e-015	5.65628e-015	-1.45205e-015	4.34791e-015	-4.78932e-015	1.35482e-015	4.00741e-015	5.09911e-015	5.55884e-015
-7.72358e-016	3.55972e-015	-3.41522e-015	-3.97941e-015	-3.10829e-015	-6.64205e-015	-2.57465e-015	3.45862e-015	2.59857e-015	3.01207e-015	3.71038e-015	2.93149e-015	7.90847e-015	-5.94522e-015	-2.99963e-015	-7.75726e-015	8.42539e-015	5.34082e-015	-2.02432e-015	4.18715e-015	-4.80338e-015	1.09342e-015	3.71421e-015	5.07861e-015	5.33493e-015
-6.78564e-016	3.5186e-015	-3.66415e-015	-4.00347e-015	-3.30263e-015	-6.53402e-015	-2.5068e-015	3.49181e-015	2.49936e-015	2.8667e-015	3.70453e-015	2.90366e-015	7.51986e-015	-6.22008e-015	-3.26894e-015	-7.82747e-015	8.1842e-015	5.03937e-015	-2.57222e-015	4.0028e-015	-4.81155e-015	8.36541e-016	3.40622e-015	5.05799e-015	5.1206e-015
-5.63438e-016	3.46969e-015	-3.87549e-015	-3.98215e-015	-3.43587e-015	-6.35481e-015	-2.3534e-015	3.51248e-015	2.42085e-015	2.73316e-015	3.69751e-015	2.86703e-015	7.1191e-015	-6.46922e-015	-3.52019e-015	-7.85173e-015	7.94132e-015	4.75226e-015	-3.09259e-015	3.79588e-015	-4.81515e-015	5.85625e-016	3.08397e-015	5.03733e-015	4.91775e-015
-4.28868e-016	3.41376e-015	-4.04924e-015	-3.91737e-015	-3.50768e-015	-6.10794e-015	-2.11802e-015	3.51934e-015	2.3613e-015	2.61132e-015	3.68864e-015	2.81938e-015	6.70891e-015	-6.69186e-015	-3.75248e-015	-7.82969e-015	7.69688e-015	4.47932e-015	-3.58251e-015	3.5676e-015	-4.81565e-015	3.42448e-016	2.74908e-015	5.01643e-015	4.72827e-015
-2.76472e-016	3.35144e-015	-4.18526e-015	-3.81172e-015	-3.51802e-015	-5.79871e-015	-1.80569e-015	3.51052e-015	2.31859e-015	2.50059e-015	3.67631e-015	2.75915e-015	6.29188e-015	-6.8879e-015	-3.9654e-015	-7.76101e-015	7.45069e-015	4.21953e-015	-4.03903e-015	3.32005e-015	-4.81369e-015	1.07905e-016	2.40284e-015	4.99479e-015	4.55411e-015
-1.08465e-016	3.28302e-015	-4.28451e-015	-3.66825e-015	-3.46784e-015	-5.43167e-015	-1.4226e-015	3.48459e-015	2.29084e-015	2.40057e-015	3.6592e-015	2.6846e-015	5.87011e-015	-7.05736e-015	-4.15858e-015	-7.6468e-015	7.20217e-015	3.97267e-015	-4.46054e-015	3.05467e-015	-4.81055e-015	-1.16752e-016	2.0472e-015	4.97194e-015	4.39643e-015
7.26352e-017	3.20893e-015	-4.34793e-015	-3.48981e-015	-3.3588e-015	-5.01333e-015	-9.75547e-016	3.43988e-015	2.27526e-015	2.31021e-015	3.63603e-015	2.59401e-015	5.44627e-015	-7.20111e-015	-4.33274e-015	-7.48784e-015	6.95102e-015	3.73837e-015	-4.84522e-015	2.77386e-015	-4.80789e-015	-3.3034e-016	1.68414e-015	4.94781e-015	4.25621e-015
2.65172e-016	3.13003e-015	-4.37667e-015	-3.27949e-015	-3.19335e-015	-4.55073e-015	-4.71237e-016	3.37559e-015	2.26878e-015	2.22851e-015	3.60568e-015	2.48581e-015	5.02257e-015	-7.32013e-015	-4.48803e-015	-7.28567e-015	6.69612e-015	3.51593e-015	-5.19134e-015	2.47998e-015	-4.80658e-015	-5.31416e-016	1.3155e-015	4.92168e-015	4.13456e-015
4.66455e-016	3.04708e-015	-4.37148e-015	-3.04138e-015	-2.97426e-015	-4.05018e-015	8.33932e-017	3.29168e-015	2.26928e-015	2.15441e-015	3.56766e-015	2.3588e-015	4.60121e-015	-7.41523e-015	-4.62496e-015	-7.04309e-015	6.43626e-015	3.30485e-015	-5.49786e-015	2.17511e-015	-4.80848e-015	-7.19795e-016	9.43236e-016	4.89228e-015	4.03235e-015
6.73535e-016	2.96034e-015	-4.33406e-015	-2.77959e-015	-2.7054e-015	-3.51855e-015	6.80306e-016	3.18777e-015	2.27452e-015	2.08681e-015	3.52032e-015	2.21179e-015	4.18438e-015	-7.48762e-015	-4.74416e-015	-6.763e-015	6.17043e-015	3.10377e-015	-5.76471e-015	1.86175e-015	-4.81572e-015	-8.95171e-016	5.69172e-016	4.85882e-015	3.95038e-015
8.83553e-016	2.87086e-015	-4.26681e-015	-2.49798e-015	-2.39034e-015	-2.96428e-015	1.3115e-015	3.06314e-015	2.28248e-015	2.02425e-015	3.46218e-015	2.04443e-015	3.77405e-015	-7.53971e-015	-4.84638e-015	-6.44861e-015	5.89834e-015	2.91239e-015	-5.99111e-015	1.54224e-015	-4.82956e-015	-1.05762e-015	1.95403e-016	4.82048e-015	3.88826e-015
1.09392e-015	2.77968e-015	-4.17156e-015	-2.20064e-015	-2.03332e-015	-2.39516e-015	1.96781e-015	2.91781e-015	2.2905e-015	1.96585e-015	3.39253e-015	1.85583e-015	3.37166e-015	-7.57279e-015	-4.93218e-015	-6.10392e-015	5.61887e-015	2.72963e-015	-6.17766e-015	1.21888e-015	-4.85141e-015	-1.20687e-015	-1.76643e-016	4.77671e-015	3.84513e-015
1.301e-015	2.68793e-015	-4.05023e-015	-1.89181e-015	-1.63892e-015	-1.81891e-015	2.64075e-015	2.75307e-015	2.29509e-015	1.9096e-015	3.31085e-015	1.64569e-015	2.97892e-015	-7.58883e-015	-5.00334e-015	-5.73301e-015	5.3315e-015	2.55449e-015	-6.32538e-015	8.94053e-016	-4.88287e-015	-1.34235e-015	-5.44795e-016	4.72577e-015	3.82026e-015
1.50238e-015	2.59638e-015	-3.90498e-015	-1.5753e-015	-1.21198e-015	-1.24312e-015	3.32298e-015	2.56941e-015	2.29491e-015	1.85445e-015	3.21652e-015	1.41402e-015	2.5977e-015	-7.58882e-015	-5.06073e-015	-5.34022e-015	5.03549e-015	2.38632e-015	-6.43542e-015	5.7066e-016	-4.92535e-015	-1.46423e-015	-9.06818e-016	4.66755e-015	3.81277e-015
1.69489e-015	2.50678e-015	-3.73801e-015	-1.25532e-015	-7.57924e-016	-6.74654e-016	4.00584e-015	2.36853e-015	2.28834e-015	1.79897e-015	3.10906e-015	1.16109e-015	2.2285e-015	-7.57434e-015	-5.10498e-015	-4.93038e-015	4.72981e-015	2.22408e-015	-6.50933e-015	2.5112e-016	-4.98041e-015	-1.57302e-015	-1.26075e-015	4.60152e-015	3.82153e-015
1.8756e-015	2.42012e-015	-3.55228e-015	-9.35359e-016	-2.82561e-016	-1.20405e-016	4.68128e-015	2.15231e-015	2.27304e-015	1.7415e-015	2.98774e-015	8.87317e-016	1.87191e-015	-7.54722e-015	-5.13753e-015	-4.50848e-015	4.41405e-015	2.06702e-015	-6.54812e-015	-6.18006e-017	-5.04897e-015	-1.66973e-015	-1.60509e-015	4.52643e-015	3.84479e-015
2.04141e-015	2.33742e-015	-3.35008e-015	-6.18911e-016	2.08306e-016	4.13932e-016	5.34179e-015	1.92206e-015	2.24741e-015	1.68105e-015	2.85261e-015	5.93406e-016	1.52885e-015	-7.50978e-015	-5.15941e-015	-4.07979e-015	4.088e-015	1.9145e-015	-6.5535e-015	-3.6596e-016	-5.13224e-015	-1.7547e-015	-1.93786e-015	4.44223e-015	3.88068e-015
2.18946e-015	2.25982e-015	-3.13361e-015	-3.09169e-016	7.08837e-016	9.21954e-016	5.97985e-015	1.67963e-015	2.21007e-015	1.61632e-015	2.70381e-015	2.80272e-016	1.19962e-015	-7.46285e-015	-5.17119e-015	-3.65002e-015	3.751e-015	1.76667e-015	-6.52658e-015	-6.59741e-016	-5.23089e-015	-1.82864e-015	-2.2576e-015	4.34846e-015	3.92753e-015
2.31704e-015	2.18803e-015	-2.9052e-015	-9.56975e-018	1.2134e-015	1.39883e-015	6.58877e-015	1.42722e-015	2.16049e-015	1.54632e-015	2.54112e-015	-5.08114e-017	8.84661e-016	-7.40842e-015	-5.17424e-015	-3.22407e-015	3.40258e-015	1.62306e-015	-6.4703e-015	-9.41382e-016	-5.34589e-015	-1.89217e-015	-2.5628e-015	4.24462e-015	3.98338e-015
2.42201e-015	2.12251e-015	-2.66714e-015	2.77844e-016	1.71632e-015	1.8399e-015	7.16221e-015	1.16791e-015	2.09814e-015	1.46967e-015	2.36437e-015	-3.98392e-016	5.83922e-016	-7.34828e-015	-5.16946e-015	-2.80778e-015	3.04344e-015	1.48319e-015	-6.38764e-015	-1.20909e-015	-5.47754e-015	-1.94616e-015	-2.85229e-015	4.13064e-015	4.04623e-015
2.50222e-015	2.06451e-015	-2.42108e-015	5.51067e-016	2.212e-015	2.24167e-015	7.69496e-015	9.03734e-016	2.02261e-015	1.38566e-015	2.17398e-015	-7.60341e-016	2.97147e-016	-7.28384e-015	-5.15724e-015	-2.40684e-015	2.67426e-015	1.34643e-015	-6.28061e-015	-1.46207e-015	-5.62607e-015	-1.99161e-015	-3.12501e-015	4.00743e-015	4.11344e-015
2.55582e-015	2.01476e-015	-2.169e-015	8.08143e-016	2.69494e-015	2.60032e-015	8.18263e-015	6.37694e-016	1.93325e-015	1.29351e-015	1.97018e-015	-1.13448e-015	2.41748e-017	-7.21688e-015	-5.13788e-015	-2.0262e-015	2.29544e-015	1.21265e-015	-6.15216e-015	-1.6992e-015	-5.79148e-015	-2.02907e-015	-3.37992e-015	3.87505e-015	4.18227e-015
2.58088e-015	1.97353e-015	-1.91225e-015	1.04789e-015	3.16017e-015	2.91322e-015	8.62079e-015	3.72211e-016	1.8305e-015	1.19323e-015	1.75406e-015	-1.51848e-015	-2.35124e-016	-7.14838e-015	-5.11245e-015	-1.6715e-015	1.90727e-015	1.08194e-015	-6.00518e-015	-1.91969e-015	-5.97414e-015	-2.0592e-015	-3.61654e-015	3.73385e-015	4.2504e-015
2.57639e-015	1.94073e-015	-1.652e-015	1.26902e-015	3.60244e-015	3.17916e-015	9.00533e-015	1.09416e-016	1.71556e-015	1.08442e-015	1.52659e-015	-1.9104e-015	-4.80841e-016	-7.07931e-015	-5.08167e-015	-1.34743e-015	1.51107e-015	9.54037e-016	-5.8418e-015	-2.12276e-015	-6.17335e-015	-2.08271e-015	-3.83368e-015	3.58507e-015	4.31563e-015
2.54139e-015	1.91644e-015	-1.38987e-015	1.47058e-015	4.01672e-015	3.39678e-015	9.33344e-015	-1.47675e-016	1.58863e-015	9.67343e-016	1.28883e-015	-2.30767e-015	-7.13112e-016	-7.01072e-015	-5.04578e-015	-1.05845e-015	1.10818e-015	8.29334e-016	-5.66531e-015	-2.30823e-015	-6.38897e-015	-2.10039e-015	-4.0307e-015	3.42947e-015	4.37585e-015
2.47512e-015	1.90118e-015	-1.12817e-015	1.65266e-015	4.3984e-015	3.56637e-015	9.60325e-015	-3.96775e-016	1.45039e-015	8.41954e-016	1.04197e-015	-2.70756e-015	-9.32591e-016	-6.94401e-015	-5.00511e-015	-8.08871e-016	6.99927e-016	7.07991e-016	-5.47792e-015	-2.47684e-015	-6.62005e-015	-2.11326e-015	-4.20697e-015	3.26735e-015	4.42828e-015
2.37745e-015	1.89553e-015	-8.67875e-016	1.81468e-015	4.74331e-015	3.68771e-015	9.8134e-015	-6.35499e-016	1.3024e-015	7.0864e-016	7.87398e-016	-3.107e-015	-1.13913e-015	-6.87963e-015	-4.96012e-015	-6.02722e-016	2.87657e-016	5.89625e-016	-5.28246e-015	-2.6283e-015	-6.86574e-015	-2.12219e-015	-4.36274e-015	3.10054e-015	4.47109e-015
2.24882e-015	1.89906e-015	-6.10751e-016	1.95648e-015	5.04794e-015	3.76192e-015	9.96335e-015	-8.62015e-016	1.14552e-015	5.67605e-016	5.26338e-016	-3.50299e-015	-1.33344e-015	-6.8188e-015	-4.91126e-015	-4.43417e-016	-1.271e-016	4.73846e-016	-5.08219e-015	-2.76291e-015	-7.12487e-015	-2.12807e-015	-4.49769e-015	2.93067e-015	4.50177e-015
2.08982e-015	1.91194e-015	-3.57607e-016	2.0782e-015	5.30918e-015	3.79114e-015	1.00526e-014	-1.07451e-015	9.81011e-016	4.19773e-016	2.59646e-016	-3.89248e-015	-1.51654e-015	-6.76159e-015	-4.85875e-015	-3.34369e-016	-5.42798e-016	3.60731e-016	-4.87944e-015	-2.88191e-015	-7.3961e-015	-2.13155e-015	-4.61164e-015	2.75857e-015	4.51821e-015
1.90115e-015	1.93389e-015	-1.09509e-016	2.18086e-015	5.52417e-015	3.77743e-015	1.00812e-014	-1.27144e-015	8.10616e-016	2.65915e-016	-1.04283e-017	-4.27236e-015	-1.68911e-015	-6.70882e-015	-4.8031e-015	-2.77788e-016	-9.57165e-016	2.50505e-016	-4.67642e-015	-2.98627e-015	-7.67774e-015	-2.13303e-015	-4.7049e-015	2.58665e-015	4.51875e-015
1.68443e-015	1.96451e-015	1.32323e-016	2.26548e-015	5.69046e-015	3.72365e-015	1.00501e-014	-1.45115e-015	6.36511e-016	1.07351e-016	-2.82242e-016	-4.63981e-015	-1.85095e-015	-6.66078e-015	-4.74453e-015	-2.75151e-016	-1.36742e-015	1.42834e-016	-4.47561e-015	-3.07741e-015	-7.96851e-015	-2.13292e-015	-4.77713e-015	2.41718e-015	4.5018e-015
1.44165e-015	2.00341e-015	3.678e-016	2.3331e-015	5.80591e-015	3.63314e-015	9.96022e-015	-1.61214e-015	4.60297e-016	-5.49197e-017	-5.54154e-016	-4.99138e-015	-2.00273e-015	-6.61834e-015	-4.68345e-015	-3.27589e-016	-1.77111e-015	3.77057e-017	-4.27878e-015	-3.15709e-015	-8.26605e-015	-2.13208e-015	-4.82897e-015	2.25147e-015	4.46577e-015
1.1744e-015	2.0501e-015	5.95259e-016	2.38456e-015	5.8689e-015	3.50918e-015	9.81326e-015	-1.75425e-015	2.83176e-016	-2.19801e-016	-8.24697e-016	-5.32418e-015	-2.14545e-015	-6.58193e-015	-4.62046e-015	-4.35786e-016	-2.16589e-015	-6.51666e-017	-4.0874e-015	-3.22689e-015	-8.56797e-015	-2.13122e-015	-4.86118e-015	2.09094e-015	4.40987e-015
8.85563e-016	2.1034e-015	8.13459e-016	2.42074e-015	5.87896e-015	3.35503e-015	9.61214e-015	-1.8766e-015	1.07355e-016	-3.86104e-016	-1.09251e-015	-5.63461e-015	-2.27884e-015	-6.55215e-015	-4.55558e-015	-6.00642e-016	-2.54946e-015	-1.65942e-016	-3.9037e-015	-3.28812e-015	-8.87245e-015	-2.1305e-015	-4.87424e-015	1.93815e-015	4.33301e-015
5.78336e-016	2.16252e-015	1.02163e-015	2.44293e-015	5.835e-015	3.17474e-015	9.35888e-015	-1.97905e-015	-6.53752e-017	-5.52032e-016	-1.35584e-015	-5.91995e-015	-2.40283e-015	-6.52881e-015	-4.48934e-015	-8.21149e-016	-2.91872e-015	-2.6497e-016	-3.72948e-015	-3.34206e-015	-9.17722e-015	-2.13065e-015	-4.86904e-015	1.79477e-015	4.23503e-015
2.5551e-016	2.22683e-015	1.21856e-015	2.45219e-015	5.73715e-015	2.97273e-015	9.05627e-015	-2.06204e-015	-2.33667e-016	-7.16195e-016	-1.61238e-015	-6.17754e-015	-2.51738e-015	-6.51293e-015	-4.42238e-015	-1.09629e-015	-3.2717e-015	-3.62994e-016	-3.56538e-015	-3.39022e-015	-9.47979e-015	-2.13184e-015	-4.84626e-015	1.66291e-015	4.11522e-015
-8.01951e-017	2.29566e-015	1.40347e-015	2.44977e-015	5.58615e-015	2.75306e-015	8.70776e-015	-2.12644e-015	-3.95968e-016	-8.76872e-016	-1.86047e-015	-6.40473e-015	-2.6229e-015	-6.50496e-015	-4.35567e-015	-1.42457e-015	-3.60653e-015	-4.60844e-016	-3.41257e-015	-3.43458e-015	-9.77761e-015	-2.13499e-015	-4.80667e-015	1.54421e-015	3.97385e-015
-4.24717e-016	2.36815e-015	1.57547e-015	2.43656e-015	5.38223e-015	2.5197e-015	8.31647e-015	-2.17265e-015	-5.51285e-016	-1.03323e-015	-2.09888e-015	-6.59939e-015	-2.71894e-015	-6.50508e-015	-4.28998e-015	-1.80375e-015	-3.92061e-015	-5.58569e-016	-3.27272e-015	-3.47773e-015	-1.00672e-014	-2.14037e-015	-4.75116e-015	1.44001e-015	3.81163e-015
-7.74711e-016	2.44413e-015	1.7336e-015	2.41388e-015	5.12624e-015	2.27656e-015	7.88614e-015	-2.20174e-015	-6.98481e-016	-1.18359e-015	-2.32623e-015	-6.75975e-015	-2.80606e-015	-6.51418e-015	-4.22564e-015	-2.23144e-015	-4.21227e-015	-6.56962e-016	-3.1462e-015	-3.52151e-015	-1.03466e-014	-2.14826e-015	-4.68034e-015	1.35179e-015	3.62936e-015
-1.12697e-015	2.5229e-015	1.87702e-015	2.38294e-015	4.8197e-015	2.0282e-015	7.42006e-015	-2.21491e-015	-8.37228e-016	-1.32663e-015	-2.54088e-015	-6.88419e-015	-2.88379e-015	-6.53265e-015	-4.16328e-015	-2.70501e-015	-4.47909e-015	-7.57256e-016	-3.03266e-015	-3.5676e-015	-1.0614e-014	-2.15923e-015	-4.59584e-015	1.28043e-015	3.42881e-015
-1.47751e-015	2.60359e-015	2.00463e-015	2.34457e-015	4.46423e-015	1.77842e-015	6.92215e-015	-2.21353e-015	-9.66326e-016	-1.46136e-015	-2.74176e-015	-6.97143e-015	-2.95175e-015	-6.56046e-015	-4.10413e-015	-3.22089e-015	-4.71906e-015	-8.60112e-016	-2.93277e-015	-3.61789e-015	-1.08661e-014	-2.17316e-015	-4.49842e-015	1.22697e-015	3.21167e-015
-1.82246e-015	2.68492e-015	2.11509e-015	2.29989e-015	4.06193e-015	1.53006e-015	6.39548e-015	-2.19941e-015	-1.08498e-015	-1.5867e-015	-2.92745e-015	-7.0198e-015	-3.00922e-015	-6.59874e-015	-4.04915e-015	-3.77482e-015	-4.93072e-015	-9.66429e-016	-2.84747e-015	-3.67485e-015	-1.11012e-014	-2.19019e-015	-4.38882e-015	1.19216e-015	2.9795e-015
-2.15883e-015	2.76674e-015	2.20767e-015	2.24889e-015	3.61507e-015	1.28578e-015	5.84359e-015	-2.17483e-015	-1.19313e-015	-1.70145e-015	-3.09692e-015	-7.02898e-015	-3.05559e-015	-6.648e-015	-3.9998e-015	-4.36235e-015	-5.11362e-015	-1.07713e-015	-2.77679e-015	-3.73926e-015	-1.13171e-014	-2.2108e-015	-4.26852e-015	1.17611e-015	2.73441e-015
-2.48323e-015	2.8491e-015	2.28077e-015	2.19179e-015	3.12632e-015	1.04807e-015	5.26949e-015	-2.14221e-015	-1.2909e-015	-1.80467e-015	-3.24936e-015	-6.99896e-015	-3.09039e-015	-6.70842e-015	-3.95713e-015	-4.97925e-015	-5.26688e-015	-1.19316e-015	-2.7206e-015	-3.81154e-015	-1.1512e-014	-2.2353e-015	-4.13841e-015	1.17889e-015	2.47846e-015
-2.79211e-015	2.93151e-015	2.33344e-015	2.12851e-015	2.59888e-015	8.19098e-016	4.67657e-015	-2.10309e-015	-1.37847e-015	-1.89616e-015	-3.38371e-015	-6.9293e-015	-3.11316e-015	-6.78069e-015	-3.9229e-015	-5.62128e-015	-5.38944e-015	-1.31568e-015	-2.67827e-015	-3.89285e-015	-1.16837e-014	-2.26433e-015	-3.99933e-015	1.20057e-015	2.21393e-015
-3.08226e-015	3.01389e-015	2.3646e-015	2.05872e-015	2.03599e-015	6.01209e-016	4.06771e-015	-2.05992e-015	-1.45645e-015	-1.97542e-015	-3.49959e-015	-6.8202e-015	-3.12348e-015	-6.8654e-015	-3.89889e-015	-6.28302e-015	-5.48115e-015	-1.44516e-015	-2.64984e-015	-3.98479e-015	-1.18303e-014	-2.29813e-015	-3.85257e-015	1.24048e-015	1.943e-015
-3.35121e-015	3.09626e-015	2.37282e-015	1.98154e-015	1.44038e-015	3.95438e-016	3.44538e-015	-2.01557e-015	-1.52586e-015	-2.04264e-015	-3.59674e-015	-6.67314e-015	-3.12102e-015	-6.96313e-015	-3.88601e-015	-6.95933e-015	-5.54188e-015	-1.5831e-015	-2.63433e-015	-4.08753e-015	-1.19508e-014	-2.33686e-015	-3.69948e-015	1.29803e-015	1.66868e-015
-3.59707e-015	3.17871e-015	2.35701e-015	1.89749e-015	8.15594e-016	2.02563e-016	2.81272e-015	-1.97312e-015	-1.58764e-015	-2.09788e-015	-3.67439e-015	-6.48939e-015	-3.1055e-015	-7.07408e-015	-3.88598e-015	-7.64523e-015	-5.5721e-015	-1.73019e-015	-2.63135e-015	-4.20111e-015	-1.20446e-014	-2.38095e-015	-3.54117e-015	1.37174e-015	1.39444e-015
-3.81754e-015	3.26113e-015	2.31603e-015	1.80601e-015	1.64939e-016	2.32797e-017	2.17187e-015	-1.93493e-015	-1.64284e-015	-2.14128e-015	-3.73242e-015	-6.27063e-015	-3.07689e-015	-7.1992e-015	-3.90013e-015	-8.33579e-015	-5.57192e-015	-1.88707e-015	-2.64039e-015	-4.3263e-015	-1.211e-014	-2.43057e-015	-3.37874e-015	1.45987e-015	1.12272e-015
-4.01034e-015	3.34355e-015	2.24858e-015	1.70615e-015	-5.08098e-016	-1.42555e-016	1.52515e-015	-1.90348e-015	-1.6933e-015	-2.17333e-015	-3.77136e-015	-6.01872e-015	-3.03461e-015	-7.33932e-015	-3.92989e-015	-9.02552e-015	-5.54327e-015	-2.05434e-015	-2.66046e-015	-4.46326e-015	-1.2146e-014	-2.48597e-015	-3.21242e-015	1.56126e-015	8.56245e-016
-4.17455e-015	3.42683e-015	2.15381e-015	1.59727e-015	-1.20006e-015	-2.9425e-016	8.7445e-016	-1.88053e-015	-1.74006e-015	-2.19484e-015	-3.79125e-015	-5.73564e-015	-2.97835e-015	-7.49491e-015	-3.97625e-015	-9.7097e-015	-5.48706e-015	-2.23261e-015	-2.69165e-015	-4.61104e-015	-1.21523e-014	-2.54749e-015	-3.04313e-015	1.67427e-015	5.97842e-016
-4.30927e-015	3.51095e-015	2.03075e-015	1.47824e-015	-1.90715e-015	-4.32102e-016	2.22505e-016	-1.86882e-015	-1.78458e-015	-2.20703e-015	-3.79259e-015	-5.42409e-015	-2.90772e-015	-7.66617e-015	-4.04101e-015	-1.03835e-014	-5.40518e-015	-2.42266e-015	-2.73329e-015	-4.76892e-015	-1.2129e-014	-2.61547e-015	-2.87221e-015	1.79617e-015	3.50618e-016
-4.41398e-015	3.59704e-015	1.87935e-015	1.34789e-015	-2.62596e-015	-5.57353e-016	-4.2859e-016	-1.87069e-015	-1.82864e-015	-2.21093e-015	-3.77617e-015	-5.08663e-015	-2.82255e-015	-7.85398e-015	-4.12528e-015	-1.10423e-014	-5.29928e-015	-2.62503e-015	-2.78448e-015	-4.9363e-015	-1.20763e-014	-2.68969e-015	-2.70062e-015	1.92388e-015	1.17195e-016
-4.48929e-015	3.68542e-015	1.699e-015	1.2052e-015	-3.35271e-015	-6.7172e-016	-1.07706e-015	-1.88798e-015	-1.87433e-015	-2.20776e-015	-3.74283e-015	-4.72731e-015	-2.72296e-015	-8.05878e-015	-4.23024e-015	-1.16815e-014	-5.17173e-015	-2.8406e-015	-2.84413e-015	-5.11205e-015	-1.1995e-014	-2.76994e-015	-2.52871e-015	2.05483e-015	-9.91148e-017
-4.53575e-015	3.77685e-015	1.48884e-015	1.04933e-015	-4.08307e-015	-7.76233e-016	-1.72153e-015	-1.92253e-015	-1.92359e-015	-2.1987e-015	-3.69348e-015	-4.34991e-015	-2.60972e-015	-8.28063e-015	-4.35608e-015	-1.22967e-014	-5.0243e-015	-3.06898e-015	-2.91217e-015	-5.29508e-015	-1.18861e-014	-2.85662e-015	-2.35757e-015	2.18644e-015	-2.96053e-016
-4.55404e-015	3.87156e-015	1.2492e-015	8.7901e-016	-4.81386e-015	-8.72155e-016	-2.36012e-015	-1.9765e-015	-1.97799e-015	-2.18555e-015	-3.62948e-015	-3.95836e-015	-2.48296e-015	-8.51893e-015	-4.5041e-015	-1.28842e-014	-4.86013e-015	-3.31028e-015	-2.98765e-015	-5.48461e-015	-1.17509e-014	-2.94989e-015	-2.18793e-015	2.31596e-015	-4.71585e-016
-4.54574e-015	3.97092e-015	9.79907e-016	6.93025e-016	-5.54107e-015	-9.61558e-016	-2.9918e-015	-2.05082e-015	-2.0389e-015	-2.17035e-015	-3.55197e-015	-3.55637e-015	-2.34294e-015	-8.77356e-015	-4.67477e-015	-1.34404e-014	-4.68181e-015	-3.56437e-015	-3.0703e-015	-5.6785e-015	-1.15908e-014	-3.04952e-015	-2.02015e-015	2.44041e-015	-6.23504e-016
-4.51244e-015	4.07593e-015	6.813e-016	4.90275e-016	-6.26176e-015	-1.04603e-015	-3.61444e-015	-2.14592e-015	-2.10799e-015	-2.15459e-015	-3.46199e-015	-3.14779e-015	-2.19035e-015	-9.04409e-015	-4.86813e-015	-1.39625e-014	-4.49193e-015	-3.83019e-015	-3.15913e-015	-5.87566e-015	-1.14074e-014	-3.15513e-015	-1.85534e-015	2.55711e-015	-7.50421e-016
-4.45666e-015	4.18687e-015	3.54196e-016	2.70402e-016	-6.97277e-015	-1.12701e-015	-4.22668e-015	-2.26283e-015	-2.18728e-015	-2.14004e-015	-3.36109e-015	-2.73677e-015	-2.02602e-015	-9.32977e-015	-5.08454e-015	-1.44484e-014	-4.29367e-015	-4.10754e-015	-3.25378e-015	-6.0738e-015	-1.12019e-014	-3.26685e-015	-1.69354e-015	2.66331e-015	-8.50394e-016
-4.38128e-015	4.30397e-015	-1.16937e-018	3.29219e-017	-7.67013e-015	-1.20643e-015	-4.8274e-015	-2.40189e-015	-2.27741e-015	-2.12784e-015	-3.25052e-015	-2.32739e-015	-1.85071e-015	-9.63028e-015	-5.32373e-015	-1.48957e-014	-4.0898e-015	-4.39578e-015	-3.35319e-015	-6.27078e-015	-1.0977e-014	-3.38392e-015	-1.53551e-015	2.75635e-015	-9.22763e-016
-4.28892e-015	4.42844e-015	-3.83805e-016	-2.22246e-016	-8.35013e-015	-1.28612e-015	-5.41436e-015	-2.5628e-015	-2.37944e-015	-2.12009e-015	-3.13183e-015	-1.92391e-015	-1.6654e-015	-9.94464e-015	-5.58538e-015	-1.53022e-014	-3.88395e-015	-4.69416e-015	-3.45679e-015	-6.46476e-015	-1.07344e-014	-3.50593e-015	-1.38191e-015	2.83427e-015	-9.66251e-016
-4.18221e-015	4.56028e-015	-7.92421e-016	-4.96023e-016	-9.01041e-015	-1.36777e-015	-5.98583e-015	-2.74522e-015	-2.49441e-015	-2.11832e-015	-3.00685e-015	-1.53023e-015	-1.47181e-015	-1.02715e-014	-5.86826e-015	-1.56671e-014	-3.6794e-015	-5.00104e-015	-3.56359e-015	-6.65357e-015	-1.04765e-014	-3.63288e-015	-1.23317e-015	2.8945e-015	-9.80439e-016
-4.06526e-015	4.70005e-015	-1.22535e-015	-7.87777e-016	-9.648e-015	-1.45319e-015	-6.54023e-015	-2.94873e-015	-2.62256e-015	-2.12373e-015	-2.87674e-015	-1.15034e-015	-1.27113e-015	-1.06092e-014	-6.17081e-015	-1.59895e-014	-3.47835e-015	-5.31502e-015	-3.67345e-015	-6.83546e-015	-1.02054e-014	-3.76353e-015	-1.08971e-015	2.93462e-015	-9.64728e-016
-3.94121e-015	4.84803e-015	-1.6807e-015	-1.09735e-015	-1.02602e-014	-1.54405e-015	-7.07645e-015	-3.17227e-015	-2.76428e-015	-2.13795e-015	-2.74315e-015	-7.88664e-016	-1.06421e-015	-1.09569e-014	-6.49182e-015	-1.62691e-014	-3.28414e-015	-5.63461e-015	-3.78568e-015	-7.00802e-015	-9.9239e-015	-3.89679e-015	-9.52315e-016	2.95228e-015	-9.19965e-016
-3.81408e-015	5.00426e-015	-2.15627e-015	-1.42464e-015	-1.08447e-014	-1.6417e-015	-7.593e-015	-3.41513e-015	-2.91918e-015	-2.16203e-015	-2.60779e-015	-4.48683e-016	-8.52564e-016	-1.13133e-014	-6.8297e-015	-1.65056e-014	-3.09977e-015	-5.95843e-015	-3.89985e-015	-7.1683e-015	-9.63526e-015	-4.0317e-015	-8.20799e-016	2.94572e-015	-8.46282e-016
-3.68806e-015	5.1686e-015	-2.64926e-015	-1.76911e-015	-1.1399e-014	-1.74688e-015	-8.08819e-015	-3.67583e-015	-3.08729e-015	-2.19744e-015	-2.47211e-015	-1.34244e-016	-6.3819e-016	-1.16763e-014	-7.18229e-015	-1.67e-014	-2.92796e-015	-6.28425e-015	-4.01539e-015	-7.31445e-015	-9.342e-015	-4.16808e-015	-6.95659e-016	2.91379e-015	-7.44254e-016
-3.56693e-015	5.34068e-015	-3.15736e-015	-2.12984e-015	-1.19214e-014	-1.86017e-015	-8.55954e-015	-3.95285e-015	-3.26829e-015	-2.2446e-015	-2.33765e-015	1.51606e-016	-4.22997e-016	-1.20437e-014	-7.54718e-015	-1.68533e-014	-2.77139e-015	-6.61024e-015	-4.13207e-015	-7.44453e-015	-9.04676e-015	-4.30462e-015	-5.77183e-016	2.85541e-015	-6.14742e-016
-3.45415e-015	5.51996e-015	-3.67801e-015	-2.50592e-015	-1.24102e-014	-1.98257e-015	-9.00583e-015	-4.24437e-015	-3.46098e-015	-2.30432e-015	-2.20558e-015	4.06259e-016	-2.07813e-016	-1.24139e-014	-7.92148e-015	-1.69667e-014	-2.63228e-015	-6.93491e-015	-4.24931e-015	-7.55668e-015	-8.75271e-015	-4.44067e-015	-4.65429e-016	2.76971e-015	-4.59642e-016
-3.35296e-015	5.70562e-015	-4.20834e-015	-2.89671e-015	-1.28637e-014	-2.11481e-015	-9.42546e-015	-4.54848e-015	-3.66448e-015	-2.37734e-015	-2.07764e-015	6.26958e-016	5.92986e-018	-1.27852e-014	-8.30285e-015	-1.70421e-014	-2.5124e-015	-7.25548e-015	-4.36686e-015	-7.64866e-015	-8.46232e-015	-4.57458e-015	-3.60296e-016	2.65717e-015	-2.80305e-016
-3.267e-015	5.89716e-015	-4.74504e-015	-3.30065e-015	-1.32798e-014	-2.25654e-015	-9.81709e-015	-4.86322e-015	-3.87711e-015	-2.46383e-015	-1.95449e-015	8.11908e-016	2.16052e-016	-1.31549e-014	-8.68764e-015	-1.70827e-014	-2.4132e-015	-7.5696e-015	-4.4852e-015	-7.71922e-015	-8.17802e-015	-4.70491e-015	-2.61946e-016	2.51741e-015	-7.91447e-017
-3.19993e-015	6.09397e-015	-5.28537e-015	-3.71565e-015	-1.36577e-014	-2.4077e-015	-1.01788e-014	-5.1864e-015	-4.09713e-015	-2.56341e-015	-1.83733e-015	9.59328e-016	4.21121e-016	-1.35203e-014	-9.07272e-015	-1.70894e-014	-2.33592e-015	-7.87509e-015	-4.60425e-015	-7.76662e-015	-7.90188e-015	-4.83116e-015	-1.70611e-016	2.35076e-015	1.41667e-016
-3.15473e-015	6.29499e-015	-5.82634e-015	-4.13928e-015	-1.39969e-014	-2.56847e-015	-1.05091e-014	-5.51581e-015	-4.32341e-015	-2.67514e-015	-1.72725e-015	1.06801e-015	6.19369e-016	-1.38788e-014	-9.45556e-015	-1.70651e-014	-2.28238e-015	-8.16996e-015	-4.72403e-015	-7.7895e-015	-7.63664e-015	-4.95201e-015	-8.64432e-017	2.1588e-015	3.79489e-016
-3.13406e-015	6.4989e-015	-6.36452e-015	-4.57032e-015	-1.42968e-014	-2.73877e-015	-1.08064e-014	-5.84911e-015	-4.55309e-015	-2.79895e-015	-1.62546e-015	1.13706e-015	8.0893e-016	-1.42278e-014	-9.83275e-015	-1.70129e-014	-2.25326e-015	-8.45268e-015	-4.84473e-015	-7.78659e-015	-7.38437e-015	-5.06655e-015	-9.34816e-018	1.94262e-015	6.31476e-016
-3.13992e-015	6.70453e-015	-6.89647e-015	-5.00615e-015	-1.45567e-014	-2.91782e-015	-1.10699e-014	-6.18434e-015	-4.78378e-015	-2.93392e-015	-1.53245e-015	1.16653e-015	9.8884e-016	-1.45649e-014	-1.02005e-014	-1.69365e-014	-2.24893e-015	-8.72139e-015	-4.96592e-015	-7.75758e-015	-7.14729e-015	-5.17352e-015	6.04592e-017	1.70335e-015	8.94896e-016
-3.17404e-015	6.91028e-015	-7.41937e-015	-5.44474e-015	-1.47769e-014	-3.10522e-015	-1.12986e-014	-6.51927e-015	-5.0129e-015	-3.07891e-015	-1.44882e-015	1.15672e-015	1.15739e-015	-1.48877e-014	-1.05551e-014	-1.68394e-014	-2.2702e-015	-8.97393e-015	-5.08743e-015	-7.70123e-015	-6.9271e-015	-5.27165e-015	1.2313e-016	1.44269e-015	1.16696e-015
-3.23824e-015	7.11409e-015	-7.93024e-015	-5.8836e-015	-1.49582e-014	-3.29993e-015	-1.1492e-014	-6.85095e-015	-5.23861e-015	-3.23256e-015	-1.37477e-015	1.1078e-015	1.31325e-015	-1.51941e-014	-1.08934e-014	-1.67252e-014	-2.31681e-015	-9.2083e-015	-5.2088e-015	-7.6172e-015	-6.72536e-015	-5.36005e-015	1.79016e-016	1.16372e-015	1.44422e-015
-3.33364e-015	7.31426e-015	-8.42545e-015	-6.32021e-015	-1.51009e-014	-3.50088e-015	-1.16484e-014	-7.17737e-015	-5.45752e-015	-3.39354e-015	-1.31106e-015	1.02077e-015	1.45488e-015	-1.54821e-014	-1.1212e-014	-1.65974e-014	-2.3887e-015	-9.42198e-015	-5.32992e-015	-7.50494e-015	-6.54394e-015	-5.43738e-015	2.2802e-016	8.69221e-016	1.72339e-015
-3.46126e-015	7.50937e-015	-8.90219e-015	-6.75178e-015	-1.52051e-014	-3.70738e-015	-1.17675e-014	-7.49599e-015	-5.66726e-015	-3.55959e-015	-1.25746e-015	8.97185e-016	1.58156e-015	-1.57489e-014	-1.15075e-014	-1.6459e-014	-2.48476e-015	-9.61358e-015	-5.4505e-015	-7.36437e-015	-6.38376e-015	-5.50294e-015	2.70778e-016	5.62152e-016	2.00093e-015
-3.62039e-015	7.6977e-015	-9.358e-015	-7.17643e-015	-1.52722e-014	-3.91848e-015	-1.18491e-014	-7.80525e-015	-5.86569e-015	-3.72945e-015	-1.21418e-015	7.3919e-016	1.69314e-015	-1.59929e-014	-1.17762e-014	-1.63136e-014	-2.60415e-015	-9.78182e-015	-5.57074e-015	-7.19511e-015	-6.24555e-015	-5.55537e-015	3.07214e-016	2.45722e-016	2.27357e-015
-3.8106e-015	7.87733e-015	-9.79022e-015	-7.59138e-015	-1.53031e-014	-4.13368e-015	-1.18936e-014	-8.10353e-015	-6.04998e-015	-3.90127e-015	-1.18077e-015	5.48902e-016	1.78903e-015	-1.62115e-014	-1.20162e-014	-1.61638e-014	-2.7457e-015	-9.9246e-015	-5.69095e-015	-6.99725e-015	-6.13033e-015	-5.59453e-015	3.37662e-016	-7.69998e-017	2.53831e-015
-4.0309e-015	8.04632e-015	-1.01961e-014	-7.99418e-015	-1.52992e-014	-4.35196e-015	-1.19008e-014	-8.38849e-015	-6.21752e-015	-4.07262e-015	-1.15731e-015	3.2926e-016	1.86887e-015	-1.64033e-014	-1.2225e-014	-1.60128e-014	-2.90784e-015	-1.0041e-014	-5.81115e-015	-6.77191e-015	-6.03836e-015	-5.61967e-015	3.62478e-016	-4.02402e-016	2.79166e-015
-4.27972e-015	8.20358e-015	-1.05741e-014	-8.38352e-015	-1.52618e-014	-4.57166e-015	-1.18711e-014	-8.65857e-015	-6.36569e-015	-4.24149e-015	-1.14314e-015	8.32781e-017	1.93182e-015	-1.6567e-014	-1.23998e-014	-1.58643e-014	-3.08911e-015	-1.01295e-014	-5.93144e-015	-6.5198e-015	-5.97049e-015	-5.63067e-015	3.82084e-016	-7.26923e-016	3.03108e-015
-4.55572e-015	8.3475e-015	-1.09215e-014	-8.75686e-015	-1.51927e-014	-4.79255e-015	-1.18057e-014	-8.91336e-015	-6.49248e-015	-4.40546e-015	-1.13817e-015	-1.8549e-016	1.97703e-015	-1.67012e-014	-1.25384e-014	-1.57212e-014	-3.2878e-015	-1.01895e-014	-6.05188e-015	-6.24173e-015	-5.92575e-015	-5.62678e-015	3.96329e-016	-1.04679e-015	3.25306e-015
-4.85603e-015	8.47669e-015	-1.12371e-014	-9.11223e-015	-1.50935e-014	-5.01421e-015	-1.17058e-014	-9.15136e-015	-6.59627e-015	-4.56224e-015	-1.14137e-015	-4.73667e-016	2.00501e-015	-1.6805e-014	-1.26391e-014	-1.55856e-014	-3.50176e-015	-1.02209e-014	-6.17151e-015	-5.93937e-015	-5.90436e-015	-5.60819e-015	4.06067e-016	-1.35881e-015	3.45513e-015
-5.17804e-015	8.58977e-015	-1.15192e-014	-9.44767e-015	-1.49661e-014	-5.23572e-015	-1.15733e-014	-9.37124e-015	-6.67547e-015	-4.70982e-015	-1.15245e-015	-7.77276e-016	2.0158e-015	-1.68781e-014	-1.27002e-014	-1.54601e-014	-3.72893e-015	-1.02225e-014	-6.2906e-015	-5.61425e-015	-5.90561e-015	-5.57511e-015	4.10729e-016	-1.65929e-015	3.63434e-015
-5.51896e-015	8.68559e-015	-1.17668e-014	-9.76174e-015	-1.48128e-014	-5.45681e-015	-1.14096e-014	-9.57272e-015	-6.72885e-015	-4.84569e-015	-1.17053e-015	-1.09244e-015	2.00966e-015	-1.69196e-014	-1.27207e-014	-1.53468e-014	-3.96727e-015	-1.01935e-014	-6.40916e-015	-5.26724e-015	-5.92859e-015	-5.52808e-015	4.10553e-016	-1.945e-015	3.78868e-015
-5.8752e-015	8.76294e-015	-1.19794e-014	-1.00526e-014	-1.46365e-014	-5.67657e-015	-1.12169e-014	-9.75536e-015	-6.75533e-015	-4.96774e-015	-1.195e-015	-1.41511e-015	1.98651e-015	-1.6929e-014	-1.27e-014	-1.52478e-014	-4.21499e-015	-1.01343e-014	-6.52746e-015	-4.90016e-015	-5.97291e-015	-5.46704e-015	4.06056e-016	-2.21248e-015	3.91593e-015
-6.24382e-015	8.82091e-015	-1.21559e-014	-1.03189e-014	-1.44397e-014	-5.89454e-015	-1.09975e-014	-9.91818e-015	-6.75431e-015	-5.07382e-015	-1.2251e-015	-1.7409e-015	1.94719e-015	-1.69064e-014	-1.26379e-014	-1.51646e-014	-4.47029e-015	-1.00448e-014	-6.64433e-015	-4.51484e-015	-6.03817e-015	-5.39308e-015	3.98107e-016	-2.45858e-015	4.01423e-015
-6.62024e-015	8.85906e-015	-1.22963e-014	-1.0559e-014	-1.4225e-014	-6.1112e-015	-1.07542e-014	-1.00608e-014	-6.72528e-015	-5.16243e-015	-1.25991e-015	-2.06598e-015	1.8928e-015	-1.68518e-014	-1.25347e-014	-1.50985e-014	-4.73019e-015	-9.92568e-015	-6.75989e-015	-4.1134e-015	-6.12292e-015	-5.30695e-015	3.87237e-016	-2.68074e-015	4.08181e-015
-7.00053e-015	8.87668e-015	-1.2401e-014	-1.07725e-014	-1.39952e-014	-6.3276e-015	-1.04903e-014	-1.01835e-014	-6.66854e-015	-5.23213e-015	-1.2987e-015	-2.38595e-015	1.82374e-015	-1.67659e-014	-1.23912e-014	-1.50504e-014	-4.99276e-015	-9.77746e-015	-6.87418e-015	-3.69795e-015	-6.22548e-015	-5.20941e-015	3.73774e-016	-2.87604e-015	4.11743e-015
-7.37996e-015	8.87388e-015	-1.24704e-014	-1.09591e-014	-1.37529e-014	-6.5438e-015	-1.02088e-014	-1.02861e-014	-6.58511e-015	-5.28148e-015	-1.34051e-015	-2.69665e-015	1.74059e-015	-1.665e-014	-1.22093e-014	-1.50208e-014	-5.25653e-015	-9.60064e-015	-6.98709e-015	-3.27077e-015	-6.34578e-015	-5.10187e-015	3.58063e-016	-3.04288e-015	4.11992e-015
-7.75425e-015	8.8506e-015	-1.25057e-014	-1.1119e-014	-1.35009e-014	-6.76058e-015	-9.91257e-015	-1.03687e-014	-6.47565e-015	-5.30952e-015	-1.38423e-015	-2.99458e-015	1.64467e-015	-1.65047e-014	-1.19904e-014	-1.501e-014	-5.51881e-015	-9.39651e-015	-7.09825e-015	-2.83417e-015	-6.48171e-015	-4.98501e-015	3.4035e-016	-3.17956e-015	4.08887e-015
-8.11928e-015	8.80744e-015	-1.25078e-014	-1.12525e-014	-1.32424e-014	-6.97833e-015	-9.60523e-015	-1.04318e-014	-6.34147e-015	-5.31601e-015	-1.42949e-015	-3.27562e-015	1.53671e-015	-1.63319e-014	-1.17364e-014	-1.50178e-014	-5.77777e-015	-9.16636e-015	-7.20679e-015	-2.39021e-015	-6.63224e-015	-4.86016e-015	3.20863e-016	-3.28479e-015	4.02409e-015
-8.47069e-015	8.74532e-015	-1.24786e-014	-1.13597e-014	-1.29806e-014	-7.19833e-015	-9.29018e-015	-1.04758e-014	-6.18434e-015	-5.2998e-015	-1.47514e-015	-3.53678e-015	1.41757e-015	-1.61335e-014	-1.14502e-014	-1.50437e-014	-6.03207e-015	-8.91149e-015	-7.31267e-015	-1.94166e-015	-6.79568e-015	-4.72838e-015	2.99985e-016	-3.35722e-015	3.92609e-015
-8.80413e-015	8.66505e-015	-1.242e-014	-1.14418e-014	-1.27179e-014	-7.42116e-015	-8.97133e-015	-1.05015e-014	-6.00647e-015	-5.26076e-015	-1.52053e-015	-3.77465e-015	1.28865e-015	-1.59117e-014	-1.11348e-014	-1.50866e-014	-6.27937e-015	-8.63399e-015	-7.41558e-015	-1.49028e-015	-6.97035e-015	-4.59113e-015	2.77907e-016	-3.39604e-015	3.79472e-015
-9.11622e-015	8.56744e-015	-1.23328e-014	-1.14997e-014	-1.24571e-014	-7.6478e-015	-8.65296e-015	-1.05097e-014	-5.81022e-015	-5.1991e-015	-1.56506e-015	-3.98615e-015	1.15161e-015	-1.56688e-014	-1.07932e-014	-1.5146e-014	-6.51826e-015	-8.33559e-015	-7.51516e-015	-1.03869e-015	-7.15575e-015	-4.45001e-015	2.54892e-016	-3.40135e-015	3.63117e-015
-9.4026e-015	8.45424e-015	-1.22201e-014	-1.1535e-014	-1.22012e-014	-7.87957e-015	-8.33893e-015	-1.05005e-014	-5.59835e-015	-5.1152e-015	-1.60778e-015	-4.16942e-015	1.0067e-015	-1.54068e-014	-1.04294e-014	-1.52209e-014	-6.74732e-015	-8.01851e-015	-7.61063e-015	-5.89444e-016	-7.3505e-015	-4.30634e-015	2.31466e-016	-3.3731e-015	3.43636e-015
-9.65932e-015	8.32722e-015	-1.2084e-014	-1.15485e-014	-1.19526e-014	-8.1178e-015	-8.03211e-015	-1.04749e-014	-5.37299e-015	-5.00925e-015	-1.64815e-015	-4.32237e-015	8.55132e-016	-1.51281e-014	-1.00469e-014	-1.53101e-014	-6.96525e-015	-7.68484e-015	-7.70235e-015	-1.4554e-016	-7.55328e-015	-4.16165e-015	2.07707e-016	-3.31232e-015	3.2116e-015
-9.88313e-015	8.18773e-015	-1.19265e-014	-1.15413e-014	-1.17135e-014	-8.36394e-015	-7.73681e-015	-1.04338e-014	-5.13755e-015	-4.88246e-015	-1.68568e-015	-4.44326e-015	6.98038e-016	-1.48348e-014	-9.65024e-015	-1.54117e-014	-7.17126e-015	-7.33713e-015	-7.78986e-015	2.91473e-016	-7.76278e-015	-4.01707e-015	1.83818e-016	-3.21965e-015	2.95866e-015
-1.00711e-014	8.03726e-015	-1.17497e-014	-1.15156e-014	-1.14864e-014	-8.61798e-015	-7.45667e-015	-1.03778e-014	-4.89547e-015	-4.73575e-015	-1.7202e-015	-4.53093e-015	5.36862e-016	-1.45295e-014	-9.24322e-015	-1.55236e-014	-7.36373e-015	-6.9775e-015	-7.87222e-015	7.19023e-016	-7.97826e-015	-3.8736e-015	1.60374e-016	-3.09713e-015	2.67908e-015
-1.02206e-014	7.87768e-015	-1.15562e-014	-1.14726e-014	-1.12739e-014	-8.88077e-015	-7.19547e-015	-1.0308e-014	-4.65094e-015	-4.57092e-015	-1.75115e-015	-4.58459e-015	3.72924e-016	-1.42156e-014	-8.83012e-015	-1.56439e-014	-7.54171e-015	-6.60739e-015	-7.9498e-015	1.13426e-015	-8.19858e-015	-3.73269e-015	1.37113e-016	-2.94681e-015	2.37581e-015
-1.03293e-014	7.71159e-015	-1.13483e-014	-1.14152e-014	-1.10779e-014	-9.15399e-015	-6.95571e-015	-1.02242e-014	-4.40716e-015	-4.3898e-015	-1.77805e-015	-4.60375e-015	2.06794e-016	-1.38953e-014	-8.41552e-015	-1.57706e-014	-7.70426e-015	-6.22981e-015	-8.02164e-015	1.53515e-015	-8.42211e-015	-3.59546e-015	1.14204e-016	-2.77023e-015	2.05046e-015
-1.03958e-014	7.54121e-015	-1.11284e-014	-1.13452e-014	-1.08997e-014	-9.43824e-015	-6.74062e-015	-1.01267e-014	-4.16792e-015	-4.19394e-015	-1.80114e-015	-4.58886e-015	3.97419e-017	-1.35717e-014	-8.0041e-015	-1.59016e-014	-7.85083e-015	-5.84824e-015	-8.08715e-015	1.91992e-015	-8.64765e-015	-3.46284e-015	9.12029e-017	-2.57026e-015	1.70572e-015
-1.0419e-014	7.36892e-015	-1.08993e-014	-1.12642e-014	-1.07411e-014	-9.73382e-015	-6.55309e-015	-1.00167e-014	-3.93723e-015	-3.9859e-015	-1.82018e-015	-4.54055e-015	-1.26597e-016	-1.32469e-014	-7.60096e-015	-1.60346e-014	-7.98106e-015	-5.46505e-015	-8.14547e-015	2.28625e-015	-8.87468e-015	-3.33592e-015	6.82654e-017	-2.34917e-015	1.34466e-015
-1.03981e-014	7.19689e-015	-1.06641e-014	-1.11748e-014	-1.06044e-014	-1.00414e-014	-6.39598e-015	-9.89545e-015	-3.71826e-015	-3.76763e-015	-1.83541e-015	-4.45995e-015	-2.91689e-016	-1.29243e-014	-7.20977e-015	-1.61677e-014	-8.09456e-015	-5.08327e-015	-8.19683e-015	2.63248e-015	-9.10258e-015	-3.21513e-015	4.55561e-017	-2.10994e-015	9.71093e-016
-1.03329e-014	7.02666e-015	-1.04249e-014	-1.10791e-014	-1.04904e-014	-1.03609e-014	-6.27087e-015	-9.76301e-015	-3.51429e-015	-3.54135e-015	-1.84674e-015	-4.34796e-015	-4.55151e-016	-1.26068e-014	-6.83535e-015	-1.62992e-014	-8.19122e-015	-4.70617e-015	-8.24073e-015	2.95741e-015	-9.33068e-015	-3.10043e-015	2.33658e-017	-1.85606e-015	5.87873e-016
-1.02232e-014	6.86058e-015	-1.01841e-014	-1.09789e-014	-1.03999e-014	-1.06925e-014	-6.17949e-015	-9.62001e-015	-3.32887e-015	-3.30935e-015	-1.85384e-015	-4.20577e-015	-6.16352e-016	-1.22966e-014	-6.48176e-015	-1.6427e-014	-8.27081e-015	-4.33636e-015	-8.27645e-015	3.25893e-015	-9.5584e-015	-2.99179e-015	1.56749e-018	-1.59096e-015	1.97704e-016
-1.00697e-014	6.7007e-015	-9.94376e-015	-1.08758e-014	-1.03332e-014	-1.10357e-014	-6.12345e-015	-9.46698e-015	-3.1652e-015	-3.07466e-015	-1.85731e-015	-4.03571e-015	-7.74448e-016	-1.1996e-014	-6.15253e-015	-1.6549e-014	-8.33334e-015	-3.97625e-015	-8.30386e-015	3.53588e-015	-9.78493e-015	-2.88939e-015	-1.992e-017	-1.31799e-015	-1.96036e-016
-9.87409e-015	6.54856e-015	-9.70588e-015	-1.07711e-014	-1.02898e-014	-1.1389e-014	-6.10267e-015	-9.3041e-015	-3.02574e-015	-2.83974e-015	-1.85699e-015	-3.84025e-015	-9.28445e-016	-1.17071e-014	-5.85151e-015	-1.66626e-014	-8.37868e-015	-3.62938e-015	-8.32299e-015	3.78658e-015	-1.00096e-014	-2.79394e-015	-4.1337e-017	-1.03985e-015	-5.89406e-016
-9.63813e-015	6.40591e-015	-9.47241e-015	-1.06666e-014	-1.02709e-014	-1.17517e-014	-6.11757e-015	-9.13095e-015	-2.91266e-015	-2.60692e-015	-1.85335e-015	-3.6218e-015	-1.0773e-015	-1.14317e-014	-5.58239e-015	-1.67659e-014	-8.407e-015	-3.29814e-015	-8.33304e-015	4.00998e-015	-1.0232e-014	-2.70534e-015	-6.28638e-017	-7.59871e-016	-9.78643e-016
-9.3634e-015	6.27429e-015	-9.24546e-015	-1.05641e-014	-1.02768e-014	-1.21226e-014	-6.16814e-015	-8.94873e-015	-2.82886e-015	-2.3788e-015	-1.84676e-015	-3.38352e-015	-1.22096e-015	-1.11719e-014	-5.34788e-015	-1.68574e-014	-8.418e-015	-2.98521e-015	-8.33398e-015	4.20511e-015	-1.04518e-014	-2.6232e-015	-8.48341e-017	-4.81087e-016	-1.36007e-015
-9.05192e-015	6.15502e-015	-9.02641e-015	-1.0465e-014	-1.03071e-014	-1.25005e-014	-6.25337e-015	-8.75828e-015	-2.77645e-015	-2.15715e-015	-1.83721e-015	-3.12804e-015	-1.35816e-015	-1.09287e-014	-5.15073e-015	-1.69353e-014	-8.41145e-015	-2.69262e-015	-8.32576e-015	4.37091e-015	-1.06684e-014	-2.54703e-015	-1.06689e-016	-2.06837e-016	-1.73036e-015
-8.706e-015	6.04924e-015	-8.81618e-015	-1.03705e-014	-1.03609e-014	-1.28834e-014	-6.37264e-015	-8.55902e-015	-2.75653e-015	-1.9448e-015	-1.82569e-015	-2.85853e-015	-1.48857e-015	-1.07032e-014	-4.9926e-015	-1.69988e-014	-8.38785e-015	-2.42237e-015	-8.30834e-015	4.5074e-015	-1.08807e-014	-2.47595e-015	-1.27785e-016	6.04758e-017	-2.08686e-015
-8.32929e-015	5.95762e-015	-8.61613e-015	-1.0282e-014	-1.04376e-014	-1.3269e-014	-6.52476e-015	-8.35042e-015	-2.76958e-015	-1.74361e-015	-1.81219e-015	-2.57818e-015	-1.61184e-015	-1.04975e-014	-4.87549e-015	-1.70467e-014	-8.34697e-015	-2.17636e-015	-8.28127e-015	4.61399e-015	-1.1088e-014	-2.40892e-015	-1.48082e-016	3.17733e-016	-2.42616e-015
-7.92568e-015	5.87997e-015	-8.42724e-015	-1.02002e-014	-1.05359e-014	-1.3655e-014	-6.70805e-015	-8.13269e-015	-2.8158e-015	-1.55528e-015	-1.79663e-015	-2.29009e-015	-1.72758e-015	-1.03127e-014	-4.8008e-015	-1.70781e-014	-8.28853e-015	-1.95718e-015	-8.24531e-015	4.69085e-015	-1.12897e-014	-2.34532e-015	-1.68179e-016	5.62131e-016	-2.74476e-015
-7.49897e-015	5.81612e-015	-8.25123e-015	-1.01257e-014	-1.06542e-014	-1.40385e-014	-6.9197e-015	-7.90611e-015	-2.89505e-015	-1.38165e-015	-1.77943e-015	-1.99717e-015	-1.83519e-015	-1.01496e-014	-4.76918e-015	-1.70927e-014	-8.21228e-015	-1.76631e-015	-8.20068e-015	4.73818e-015	-1.14857e-014	-2.28457e-015	-1.87909e-016	7.91962e-016	-3.03945e-015
-7.05318e-015	5.76626e-015	-8.08803e-015	-1.00589e-014	-1.07909e-014	-1.4417e-014	-7.15638e-015	-7.67114e-015	-3.00673e-015	-1.22428e-015	-1.76142e-015	-1.70284e-015	-1.93403e-015	-1.0009e-014	-4.78057e-015	-1.709e-014	-8.11791e-015	-1.60512e-015	-8.14686e-015	4.75619e-015	-1.16743e-014	-2.22559e-015	-2.07261e-016	1.00528e-015	-3.30717e-015
-6.59189e-015	5.73019e-015	-7.93809e-015	-9.99966e-015	-1.09445e-014	-1.47876e-014	-7.41579e-015	-7.42738e-015	-3.14986e-015	-1.08448e-015	-1.74272e-015	-1.41012e-015	-2.02364e-015	-9.89142e-015	-4.8353e-015	-1.70698e-014	-8.00554e-015	-1.47439e-015	-8.08423e-015	4.74547e-015	-1.18556e-014	-2.16728e-015	-2.26449e-016	1.20033e-015	-3.54645e-015
-6.11833e-015	5.7075e-015	-7.80175e-015	-9.948e-015	-1.11127e-014	-1.51474e-014	-7.6947e-015	-7.17426e-015	-3.32258e-015	-9.63666e-016	-1.72356e-015	-1.12221e-015	-2.10346e-015	-9.79662e-015	-4.93245e-015	-1.70319e-014	-7.87586e-015	-1.37548e-015	-8.01311e-015	4.70628e-015	-1.20292e-014	-2.10864e-015	-2.44886e-016	1.37552e-015	-3.75496e-015
-5.63691e-015	5.69759e-015	-7.67911e-015	-9.90366e-015	-1.1294e-014	-1.54929e-014	-7.98962e-015	-6.91223e-015	-3.52325e-015	-8.62296e-016	-1.70449e-015	-8.41914e-016	-2.17377e-015	-9.72387e-015	-5.07056e-015	-1.69773e-014	-7.72838e-015	-1.30913e-015	-7.93412e-015	4.6391e-015	-1.21935e-014	-2.04901e-015	-2.62463e-016	1.53012e-015	-3.93083e-015
-5.15216e-015	5.69862e-015	-7.57032e-015	-9.86653e-015	-1.1486e-014	-1.58209e-014	-8.29675e-015	-6.64119e-015	-3.75029e-015	-7.80826e-016	-1.68562e-015	-5.71707e-016	-2.2342e-015	-9.67315e-015	-5.24788e-015	-1.69059e-014	-7.56289e-015	-1.27512e-015	-7.84723e-015	4.54516e-015	-1.23477e-014	-1.98674e-015	-2.79448e-016	1.66348e-015	-4.07258e-015
-4.6677e-015	5.70966e-015	-7.4752e-015	-9.83498e-015	-1.16875e-014	-1.61282e-014	-8.61224e-015	-6.36129e-015	-4.0007e-015	-7.20003e-016	-1.66693e-015	-3.13807e-016	-2.28388e-015	-9.64397e-015	-5.46221e-015	-1.68181e-014	-7.37928e-015	-1.27361e-015	-7.75297e-015	4.42541e-015	-1.24914e-014	-1.92168e-015	-2.95003e-016	1.7755e-015	-4.17873e-015
-4.18686e-015	5.72854e-015	-7.39314e-015	-9.80812e-015	-1.1896e-014	-1.64115e-014	-8.93168e-015	-6.07258e-015	-4.27168e-015	-6.79179e-016	-1.64861e-015	-7.05255e-017	-2.32269e-015	-9.63555e-015	-5.71206e-015	-1.67149e-014	-7.17749e-015	-1.30365e-015	-7.65208e-015	4.28075e-015	-1.26236e-014	-1.85276e-015	-3.09122e-016	1.8662e-015	-4.24841e-015
-3.71362e-015	5.75337e-015	-7.32382e-015	-9.78507e-015	-1.21089e-014	-1.66671e-014	-9.25098e-015	-5.77609e-015	-4.55905e-015	-6.5744e-016	-1.63076e-015	1.5595e-016	-2.35053e-015	-9.64631e-015	-5.99448e-015	-1.65969e-014	-6.95834e-015	-1.36519e-015	-7.54495e-015	4.11247e-015	-1.27437e-014	-1.7796e-015	-3.21592e-016	1.93549e-015	-4.2808e-015
-3.2519e-015	5.78277e-015	-7.26649e-015	-9.76425e-015	-1.23234e-014	-1.68919e-014	-9.5661e-015	-5.47217e-015	-4.85953e-015	-6.54461e-016	-1.61349e-015	3.6463e-016	-2.36709e-015	-9.6751e-015	-6.30612e-015	-1.64663e-014	-6.7225e-015	-1.45734e-015	-7.43177e-015	3.92221e-015	-1.28509e-014	-1.7019e-015	-3.32201e-016	1.98445e-015	-4.27539e-015
-2.80461e-015	5.81546e-015	-7.2211e-015	-9.74429e-015	-1.25369e-014	-1.7083e-014	-9.87344e-015	-5.16085e-015	-5.16927e-015	-6.69596e-016	-1.59676e-015	5.53702e-016	-2.37269e-015	-9.72099e-015	-6.64332e-015	-1.63241e-014	-6.46982e-015	-1.57878e-015	-7.31253e-015	3.71115e-015	-1.29438e-014	-1.61912e-015	-3.40497e-016	2.01392e-015	-4.23249e-015
-2.37544e-015	5.84937e-015	-7.18625e-015	-9.72449e-015	-1.27474e-014	-1.72379e-014	-1.01676e-014	-4.843e-015	-5.48429e-015	-7.01502e-016	-1.58019e-015	7.2232e-016	-2.36702e-015	-9.78266e-015	-7.00258e-015	-1.61718e-014	-6.20041e-015	-1.72791e-015	-7.1885e-015	3.4818e-015	-1.30217e-014	-1.53133e-015	-3.45616e-016	2.02454e-015	-4.15251e-015
-1.9667e-015	5.88206e-015	-7.16156e-015	-9.70307e-015	-1.29527e-014	-1.73546e-014	-1.04447e-014	-4.52008e-015	-5.80005e-015	-7.48568e-016	-1.56406e-015	8.70296e-016	-2.34954e-015	-9.85842e-015	-7.38013e-015	-1.60109e-014	-5.91452e-015	-1.90275e-015	-7.06036e-015	3.23536e-015	-1.30832e-014	-1.43841e-015	-3.4729e-016	2.018e-015	-4.03595e-015
-1.58076e-015	5.91145e-015	-7.14569e-015	-9.67804e-015	-1.315e-014	-1.74305e-014	-1.07009e-014	-4.19243e-015	-6.11195e-015	-8.09199e-016	-1.54827e-015	9.97027e-016	-2.32011e-015	-9.94677e-015	-7.77176e-015	-1.58432e-014	-5.61322e-015	-2.10057e-015	-6.92863e-015	2.97368e-015	-1.31274e-014	-1.34067e-015	-3.45345e-016	1.99575e-015	-3.88405e-015
-1.21899e-015	5.93572e-015	-7.13783e-015	-9.64764e-015	-1.33378e-014	-1.74641e-014	-1.09323e-014	-3.8615e-015	-6.41655e-015	-8.81439e-016	-1.5324e-015	1.10229e-015	-2.27902e-015	-1.00465e-014	-8.17353e-015	-1.56708e-014	-5.29785e-015	-2.3192e-015	-6.79442e-015	2.6986e-015	-1.31542e-014	-1.23932e-015	-3.39205e-016	1.95969e-015	-3.69835e-015
-8.83793e-016	5.95274e-015	-7.13741e-015	-9.61032e-015	-1.35142e-014	-1.74541e-014	-1.11356e-014	-3.52814e-015	-6.7096e-015	-9.63239e-016	-1.51634e-015	1.18691e-015	-2.22607e-015	-1.01559e-014	-8.5813e-015	-1.54951e-014	-4.9692e-015	-2.55603e-015	-6.65752e-015	2.41258e-015	-1.31625e-014	-1.13484e-015	-3.28342e-016	1.91195e-015	-3.48004e-015
-5.76995e-016	5.96088e-015	-7.14378e-015	-9.56483e-015	-1.36773e-014	-1.73999e-014	-1.13079e-014	-3.19344e-015	-6.98703e-015	-1.0528e-015	-1.49962e-015	1.25132e-015	-2.16065e-015	-1.02731e-014	-8.99124e-015	-1.53181e-014	-4.62852e-015	-2.80865e-015	-6.51889e-015	2.11737e-015	-1.31516e-014	-1.02831e-015	-3.12651e-016	1.85435e-015	-3.23076e-015
-2.9962e-016	5.95837e-015	-7.15618e-015	-9.50896e-015	-1.38249e-014	-1.73009e-014	-1.14471e-014	-2.8576e-015	-7.24564e-015	-1.14714e-015	-1.48205e-015	1.29627e-015	-2.08313e-015	-1.03965e-014	-9.39907e-015	-1.51417e-014	-4.27718e-015	-3.07297e-015	-6.37963e-015	1.81461e-015	-1.31211e-014	-9.20415e-016	-2.9167e-016	1.78925e-015	-2.95339e-015
-5.24952e-017	5.94375e-015	-7.17407e-015	-9.44149e-015	-1.3956e-014	-1.71571e-014	-1.15506e-014	-2.52226e-015	-7.48148e-015	-1.24379e-015	-1.46331e-015	1.32272e-015	-1.99434e-015	-1.05245e-014	-9.80053e-015	-1.49684e-014	-3.91643e-015	-3.34693e-015	-6.2402e-015	1.50586e-015	-1.30705e-014	-8.12384e-016	-2.64743e-016	1.71854e-015	-2.65025e-015
1.63729e-016	5.9161e-015	-7.19669e-015	-9.36161e-015	-1.40699e-014	-1.69692e-014	-1.16166e-014	-2.18912e-015	-7.69111e-015	-1.34082e-015	-1.44293e-015	1.33197e-015	-1.89447e-015	-1.06557e-014	-1.01925e-014	-1.48002e-014	-3.54826e-015	-3.62766e-015	-6.10095e-015	1.19375e-015	-1.29998e-014	-7.05517e-016	-2.31772e-016	1.64424e-015	-2.32339e-015
3.48766e-016	5.87416e-015	-7.22398e-015	-9.26876e-015	-1.41659e-014	-1.67386e-014	-1.16443e-014	-1.85964e-015	-7.87189e-015	-1.43568e-015	-1.42072e-015	1.32544e-015	-1.78326e-015	-1.0789e-014	-1.05707e-014	-1.46386e-014	-3.1748e-015	-3.911e-015	-5.96226e-015	8.80191e-016	-1.29092e-014	-6.01254e-016	-1.93048e-016	1.56864e-015	-1.97563e-015
5.02794e-016	5.81673e-015	-7.25566e-015	-9.16305e-015	-1.42439e-014	-1.64666e-014	-1.1633e-014	-1.53496e-015	-8.02109e-015	-1.52643e-015	-1.39625e-015	1.30481e-015	-1.66063e-015	-1.09232e-014	-1.0932e-014	-1.44863e-014	-2.79827e-015	-4.19364e-015	-5.82426e-015	5.6738e-016	-1.27989e-014	-5.01331e-016	-1.48779e-016	1.49374e-015	-1.61026e-015
6.27201e-016	5.74326e-015	-7.29159e-015	-9.04361e-015	-1.43037e-014	-1.61558e-014	-1.15822e-014	-1.21633e-015	-8.13684e-015	-1.61049e-015	-1.36933e-015	1.27175e-015	-1.52686e-015	-1.10569e-014	-1.12735e-014	-1.4345e-014	-2.42139e-015	-4.47231e-015	-5.68811e-015	2.56814e-016	-1.2669e-014	-4.07752e-016	-9.8233e-017	1.42138e-015	-1.23001e-015
7.22395e-016	5.65354e-015	-7.33103e-015	-8.9104e-015	-1.43457e-014	-1.58095e-014	-1.14919e-014	-9.05044e-016	-8.21827e-015	-1.68545e-015	-1.34011e-015	1.22767e-015	-1.38257e-015	-1.11891e-014	-1.15931e-014	-1.42166e-014	-2.04652e-015	-4.74434e-015	-5.55497e-015	-4.93606e-017	-1.252e-014	-3.22179e-016	-4.1248e-017	1.3533e-015	-8.3755e-016
7.89185e-016	5.54787e-015	-7.37428e-015	-8.76333e-015	-1.43703e-014	-1.5431e-014	-1.13635e-014	-6.02886e-016	-8.26395e-015	-1.74936e-015	-1.30796e-015	1.17465e-015	-1.22851e-015	-1.13183e-014	-1.18883e-014	-1.41036e-014	-1.67607e-015	-5.00683e-015	-5.42514e-015	-3.49555e-016	-1.23533e-014	-2.45876e-016	2.16839e-017	1.29124e-015	-4.36513e-016
8.29079e-016	5.4261e-015	-7.4215e-015	-8.60317e-015	-1.43782e-014	-1.5024e-014	-1.11974e-014	-3.11222e-016	-8.27291e-015	-1.80046e-015	-1.27296e-015	1.1147e-015	-1.06503e-015	-1.14447e-014	-1.21573e-014	-1.40076e-014	-1.31304e-015	-5.25689e-015	-5.2993e-015	-6.42806e-016	-1.21695e-014	-1.81381e-016	9.02553e-017	1.23676e-015	-3.08581e-017
8.43367e-016	5.28911e-015	-7.47313e-015	-8.43083e-015	-1.43707e-014	-1.45926e-014	-1.09954e-014	-3.17781e-017	-8.24545e-015	-1.83721e-015	-1.23469e-015	1.05007e-015	-8.92676e-016	-1.15672e-014	-1.23984e-014	-1.39302e-014	-9.60346e-016	-5.4917e-015	-5.1784e-015	-9.27175e-016	-1.19702e-014	-1.30539e-016	1.64246e-016	1.19072e-015	3.76028e-016
8.34149e-016	5.13753e-015	-7.52964e-015	-8.24669e-015	-1.43492e-014	-1.41408e-014	-1.07597e-014	2.3438e-016	-8.18159e-015	-1.85786e-015	-1.19294e-015	9.82328e-016	-7.12117e-016	-1.16851e-014	-1.26102e-014	-1.38727e-014	-6.20497e-016	-5.70971e-015	-5.06251e-015	-1.2013e-015	-1.1757e-014	-9.47079e-017	2.42972e-016	1.15463e-015	7.81151e-016
8.03657e-016	4.97277e-015	-7.59152e-015	-8.05172e-015	-1.43149e-014	-1.36737e-014	-1.04931e-014	4.85638e-016	-8.08206e-015	-1.8616e-015	-1.14763e-015	9.13786e-016	-5.24004e-016	-1.17984e-014	-1.27919e-014	-1.38365e-014	-2.96478e-016	-5.90841e-015	-4.95241e-015	-1.46333e-015	-1.1531e-014	-7.49091e-017	3.26097e-016	1.1291e-015	1.18211e-015
7.53829e-016	4.79523e-015	-7.65925e-015	-7.84817e-015	-1.42699e-014	-1.31964e-014	-1.01989e-014	7.20731e-016	-7.94785e-015	-1.84733e-015	-1.09871e-015	8.4565e-016	-3.29169e-016	-1.19067e-014	-1.29432e-014	-1.38227e-014	8.84717e-018	-6.08609e-015	-4.84858e-015	-1.71166e-015	-1.12942e-014	-7.26349e-017	4.12225e-016	1.11398e-015	1.57582e-015
6.86573e-016	4.60604e-015	-7.73318e-015	-7.63753e-015	-1.42156e-014	-1.27141e-014	-9.8806e-015	9.39113e-016	-7.78094e-015	-1.81418e-015	-1.04634e-015	7.79403e-016	-1.27564e-016	-1.201e-014	-1.30645e-014	-1.38325e-014	2.92461e-016	-6.24132e-015	-4.75127e-015	-1.94585e-015	-1.10487e-014	-8.87741e-017	5.0066e-016	1.11054e-015	1.95969e-015
6.03944e-016	4.40695e-015	-7.81353e-015	-7.42108e-015	-1.4154e-014	-1.22319e-014	-9.5415e-015	1.13941e-015	-7.58386e-015	-1.76178e-015	-9.90486e-016	7.16833e-016	8.01081e-017	-1.21083e-014	-1.31557e-014	-1.38667e-014	5.51859e-016	-6.37354e-015	-4.66109e-015	-2.165e-015	-1.0796e-014	-1.24124e-016	5.90495e-016	1.11933e-015	2.33136e-015
5.08313e-016	4.20005e-015	-7.9007e-015	-7.20128e-015	-1.40876e-014	-1.17555e-014	-9.18636e-015	1.31979e-015	-7.35843e-015	-1.68988e-015	-9.311e-016	6.59362e-016	2.93127e-016	-1.22013e-014	-1.32181e-014	-1.39259e-014	7.84007e-016	-6.48207e-015	-4.57834e-015	-2.36783e-015	-1.05387e-014	-1.79497e-016	6.81192e-016	1.14013e-015	2.68787e-015
4.01488e-016	3.98675e-015	-7.99598e-015	-6.98059e-015	-1.40185e-014	-1.1291e-014	-8.81998e-015	1.47969e-015	-7.10756e-015	-1.59871e-015	-8.68254e-016	6.08149e-016	5.10849e-016	-1.22898e-014	-1.32532e-014	-1.40106e-014	9.86438e-016	-6.56725e-015	-4.50354e-015	-2.55395e-015	-1.02796e-014	-2.55119e-016	7.71526e-016	1.17254e-015	3.02611e-015
2.85423e-016	3.76969e-015	-8.09975e-015	-6.76216e-015	-1.39496e-014	-1.08436e-014	-8.44628e-015	1.61898e-015	-6.83417e-015	-1.48858e-015	-8.02144e-016	5.64461e-016	7.32674e-016	-1.23739e-014	-1.32625e-014	-1.41212e-014	1.15637e-015	-6.62959e-015	-4.43813e-015	-2.7223e-015	-1.00215e-014	-3.5106e-016	8.60155e-016	1.21625e-015	3.34357e-015
1.62371e-016	3.55114e-015	-8.21313e-015	-6.54836e-015	-1.38842e-014	-1.04196e-014	-8.07051e-015	1.73649e-015	-6.54211e-015	-1.36036e-015	-7.33262e-016	5.2904e-016	9.56847e-016	-1.24544e-014	-1.32476e-014	-1.42582e-014	1.2917e-015	-6.66983e-015	-4.38253e-015	-2.87301e-015	-9.76708e-015	-4.67016e-016	9.4595e-016	1.27057e-015	3.63812e-015
3.47241e-017	3.33287e-015	-8.33687e-015	-6.34287e-015	-1.38244e-014	-1.00239e-014	-7.69775e-015	1.83171e-015	-6.23554e-015	-1.21494e-015	-6.61742e-016	5.02347e-016	1.18329e-015	-1.25315e-014	-1.32108e-014	-1.44214e-014	1.39065e-015	-6.6893e-015	-4.33739e-015	-3.00552e-015	-9.51885e-015	-6.0287e-016	1.02719e-015	1.33479e-015	3.90909e-015
-9.56794e-017	3.11683e-015	-8.47171e-015	-6.14873e-015	-1.37734e-014	-9.66127e-015	-7.3329e-015	1.90493e-015	-5.91844e-015	-1.05372e-015	-5.8746e-016	4.84886e-016	1.41083e-015	-1.26062e-014	-1.31549e-014	-1.46111e-014	1.45216e-015	-6.69006e-015	-4.30382e-015	-3.1193e-015	-9.27857e-015	-7.57491e-016	1.10223e-015	1.40815e-015	4.15523e-015
-2.27378e-016	2.90509e-015	-8.61799e-015	-5.96879e-015	-1.37345e-014	-9.33709e-015	-6.98058e-015	1.95631e-015	-5.59482e-015	-8.78408e-016	-5.10932e-016	4.77054e-016	1.63923e-015	-1.26796e-014	-1.3083e-014	-1.48266e-014	1.47529e-015	-6.67438e-015	-4.28242e-015	-3.21503e-015	-9.04908e-015	-9.29915e-016	1.16989e-015	1.48975e-015	4.37525e-015
-3.58511e-016	2.70016e-015	-8.77628e-015	-5.80651e-015	-1.37099e-014	-9.05597e-015	-6.646e-015	1.98546e-015	-5.26888e-015	-6.91521e-016	-4.32682e-016	4.78881e-016	1.86774e-015	-1.27525e-014	-1.29977e-014	-1.50673e-014	1.45909e-015	-6.64448e-015	-4.2743e-015	-3.29338e-015	-8.83346e-015	-1.11882e-015	1.2291e-015	1.57882e-015	4.56824e-015
-4.87543e-016	2.50382e-015	-8.94749e-015	-5.66519e-015	-1.37022e-014	-8.82207e-015	-6.33389e-015	1.99263e-015	-4.94461e-015	-4.94573e-016	-3.53011e-016	4.90545e-016	2.09587e-015	-1.28261e-014	-1.29018e-014	-1.53318e-014	1.40284e-015	-6.60333e-015	-4.28007e-015	-3.35427e-015	-8.63397e-015	-1.32304e-015	1.27815e-015	1.67385e-015	4.73332e-015
-6.12689e-016	2.31782e-015	-9.13263e-015	-5.54843e-015	-1.37135e-014	-8.63929e-015	-6.04902e-015	1.97847e-015	-4.62645e-015	-2.89587e-016	-2.72769e-016	5.1203e-016	2.32258e-015	-1.29014e-014	-1.27983e-014	-1.56191e-014	1.30651e-015	-6.55491e-015	-4.30071e-015	-3.39841e-015	-8.45247e-015	-1.53986e-015	1.31563e-015	1.77347e-015	4.87015e-015
-7.32633e-016	2.14327e-015	-9.33182e-015	-5.45903e-015	-1.37454e-014	-8.51065e-015	-5.7956e-015	1.94351e-015	-4.31838e-015	-7.88516e-017	-1.92373e-016	5.43093e-016	2.54704e-015	-1.29782e-014	-1.26902e-014	-1.59285e-014	1.16996e-015	-6.50227e-015	-4.33707e-015	-3.42614e-015	-8.29126e-015	-1.76761e-015	1.34025e-015	1.87679e-015	4.97821e-015
-8.46516e-016	1.98218e-015	-9.54535e-015	-5.39911e-015	-1.37998e-014	-8.43864e-015	-5.57741e-015	1.88821e-015	-4.02419e-015	1.35227e-016	-1.12208e-016	5.83351e-016	2.76832e-015	-1.30579e-014	-1.25808e-014	-1.62583e-014	9.93954e-016	-6.44953e-015	-4.39014e-015	-3.43843e-015	-8.15252e-015	-2.00398e-015	1.3512e-015	1.98252e-015	5.05778e-015
-9.53455e-016	1.83645e-015	-9.77308e-015	-5.372e-015	-1.3878e-014	-8.42553e-015	-5.39857e-015	1.813e-015	-3.74737e-015	3.49452e-016	-3.27026e-017	6.32104e-016	2.98559e-015	-1.31409e-014	-1.24734e-014	-1.6606e-014	7.79761e-016	-6.40069e-015	-4.46122e-015	-3.43591e-015	-8.03765e-015	-2.24657e-015	1.34723e-015	2.08914e-015	5.10904e-015
-1.05224e-015	1.70749e-015	-1.00156e-014	-5.38009e-015	-1.39818e-014	-8.47223e-015	-5.26238e-015	1.71915e-015	-3.49192e-015	5.61686e-016	4.6058e-017	6.88499e-016	3.19859e-015	-1.32278e-014	-1.23707e-014	-1.69701e-014	5.29944e-016	-6.35956e-015	-4.55107e-015	-3.42037e-015	-7.94805e-015	-2.49307e-015	1.32764e-015	2.19535e-015	5.13297e-015
-1.14235e-015	1.5962e-015	-1.02729e-014	-5.42563e-015	-1.41122e-014	-8.58017e-015	-5.17185e-015	1.60823e-015	-3.26071e-015	7.68715e-016	1.22399e-016	7.51638e-016	3.40681e-015	-1.33193e-014	-1.22755e-014	-1.7349e-014	2.46151e-016	-6.32996e-015	-4.66043e-015	-3.3933e-015	-7.88429e-015	-2.74052e-015	1.29146e-015	2.30062e-015	5.12999e-015
-1.22315e-015	1.50318e-015	-1.05441e-014	-5.51051e-015	-1.427e-014	-8.74895e-015	-5.12944e-015	1.48121e-015	-3.05674e-015	9.67412e-016	1.95923e-016	8.2081e-016	3.60941e-015	-1.34155e-014	-1.21905e-014	-1.77396e-014	-6.92556e-017	-6.31585e-015	-4.79036e-015	-3.35617e-015	-7.84778e-015	-2.98586e-015	1.23838e-015	2.40398e-015	5.10031e-015
-1.2942e-015	1.42864e-015	-1.0829e-014	-5.63505e-015	-1.44551e-014	-8.97831e-015	-5.13728e-015	1.33991e-015	-2.88273e-015	1.15513e-015	2.6634e-016	8.94946e-016	3.80586e-015	-1.35172e-014	-1.2118e-014	-1.81396e-014	-4.13923e-016	-6.3212e-015	-4.94206e-015	-3.31064e-015	-7.83872e-015	-3.22663e-015	1.16809e-015	2.50442e-015	5.04507e-015
-1.35572e-015	1.37323e-015	-1.11267e-014	-5.80029e-015	-1.46672e-014	-9.26605e-015	-5.19655e-015	1.18619e-015	-2.74072e-015	1.32939e-015	3.32865e-016	9.72669e-016	3.99508e-015	-1.36241e-014	-1.20597e-014	-1.85462e-014	-7.84271e-016	-6.35014e-015	-5.11603e-015	-3.25758e-015	-7.85693e-015	-3.4601e-015	1.07997e-015	2.60123e-015	4.96541e-015
-1.40831e-015	1.33767e-015	-1.14363e-014	-6.00708e-015	-1.49054e-014	-9.60968e-015	-5.3079e-015	1.02129e-015	-2.63227e-015	1.48697e-015	3.95408e-016	1.05318e-015	4.17696e-015	-1.3736e-014	-1.20168e-014	-1.89563e-014	-1.17609e-015	-6.40652e-015	-5.31242e-015	-3.19857e-015	-7.90258e-015	-3.68356e-015	9.73948e-016	2.69332e-015	4.86293e-015
-1.45176e-015	1.32139e-015	-1.17564e-014	-6.25534e-015	-1.51681e-014	-1.00062e-014	-5.47095e-015	8.46726e-016	-2.55808e-015	1.62571e-015	4.53458e-016	1.13555e-015	4.35089e-015	-1.38529e-014	-1.19912e-014	-1.93665e-014	-1.58559e-015	-6.49387e-015	-5.5318e-015	-3.13512e-015	-7.97531e-015	-3.89448e-015	8.49903e-016	2.78035e-015	4.73882e-015
-1.48582e-015	1.32381e-015	-1.20859e-014	-6.545e-015	-1.54536e-014	-1.04521e-014	-5.68526e-015	6.64247e-016	-2.51936e-015	1.74331e-015	5.07054e-016	1.21871e-015	4.51595e-015	-1.3975e-014	-1.19843e-014	-1.97737e-014	-2.00829e-015	-6.61487e-015	-5.77561e-015	-3.06934e-015	-8.07355e-015	-4.09058e-015	7.08242e-016	2.86124e-015	4.59506e-015
-1.51043e-015	1.3439e-015	-1.2424e-014	-6.87502e-015	-1.57604e-014	-1.09425e-014	-5.94989e-015	4.75612e-016	-2.51627e-015	1.83787e-015	5.55731e-016	1.30148e-015	4.67139e-015	-1.41012e-014	-1.19961e-014	-2.01743e-014	-2.43989e-015	-6.77252e-015	-6.04348e-015	-3.00244e-015	-8.19602e-015	-4.27017e-015	5.49024e-016	2.93574e-015	4.43271e-015
-1.52546e-015	1.38058e-015	-1.27693e-014	-7.24421e-015	-1.6086e-014	-1.14733e-014	-6.26295e-015	2.83294e-016	-2.54856e-015	1.90757e-015	5.98928e-016	1.38295e-015	4.81653e-015	-1.42311e-014	-1.20267e-014	-2.05642e-014	-2.87583e-015	-6.96864e-015	-6.33543e-015	-2.93543e-015	-8.3416e-015	-4.43165e-015	3.73784e-016	3.00374e-015	4.2531e-015
-1.5315e-015	1.43293e-015	-1.31192e-014	-7.65143e-015	-1.64276e-014	-1.20397e-014	-6.62233e-015	8.89653e-017	-2.61577e-015	1.95105e-015	6.36504e-016	1.4623e-015	4.9516e-015	-1.43632e-014	-1.2077e-014	-2.094e-014	-3.31168e-015	-7.20449e-015	-6.65151e-015	-2.87013e-015	-8.50845e-015	-4.57368e-015	1.8331e-016	3.06481e-015	4.05783e-015
-1.52891e-015	1.50006e-015	-1.34716e-014	-8.09448e-015	-1.67821e-014	-1.26354e-014	-7.02468e-015	-1.05596e-016	-2.71712e-015	1.96652e-015	6.6879e-016	1.53842e-015	5.0754e-015	-1.44963e-014	-1.21465e-014	-2.12982e-014	-3.74307e-015	-7.48089e-015	-6.99138e-015	-2.80772e-015	-8.69391e-015	-4.69446e-015	-2.16843e-017	3.11875e-015	3.84847e-015
-1.51812e-015	1.58056e-015	-1.38254e-014	-8.5707e-015	-1.71451e-014	-1.32544e-014	-7.46733e-015	-2.98652e-016	-2.8513e-015	1.95297e-015	6.9479e-016	1.61046e-015	5.1871e-015	-1.46294e-014	-1.22347e-014	-2.16348e-014	-4.16542e-015	-7.79836e-015	-7.35408e-015	-2.75023e-015	-8.89517e-015	-4.79343e-015	-2.39809e-016	3.16616e-015	3.62673e-015
-1.50011e-015	1.67251e-015	-1.41782e-014	-9.0766e-015	-1.75133e-014	-1.38897e-014	-7.94636e-015	-4.88107e-016	-3.01634e-015	1.90985e-015	7.14246e-016	1.67724e-015	5.28597e-015	-1.47608e-014	-1.23405e-014	-2.1947e-014	-4.57384e-015	-8.1567e-015	-7.73862e-015	-2.69935e-015	-9.10967e-015	-4.86992e-015	-4.69313e-016	3.20689e-015	3.39432e-015
-1.47621e-015	1.7745e-015	-1.45277e-014	-9.60852e-015	-1.78818e-014	-1.45345e-014	-8.45716e-015	-6.71792e-016	-3.21027e-015	1.8364e-015	7.27097e-016	1.73789e-015	5.37086e-015	-1.4889e-014	-1.24619e-014	-2.2231e-014	-4.96412e-015	-8.55543e-015	-8.14417e-015	-2.65583e-015	-9.33517e-015	-4.92417e-015	-7.08775e-016	3.24074e-015	3.15235e-015
-1.44651e-015	1.88431e-015	-1.48717e-014	-1.01619e-014	-1.82471e-014	-1.51818e-014	-8.99527e-015	-8.48328e-016	-3.43051e-015	1.73263e-015	7.33505e-016	1.79122e-015	5.44092e-015	-1.50124e-014	-1.25971e-014	-2.2484e-014	-5.33229e-015	-8.99215e-015	-8.56995e-015	-2.61993e-015	-9.56906e-015	-4.95648e-015	-9.56578e-016	3.26819e-015	2.90256e-015
-1.41092e-015	1.99939e-015	-1.52079e-014	-1.07322e-014	-1.8605e-014	-1.58241e-014	-9.55532e-015	-1.01628e-015	-3.67503e-015	1.599e-015	7.33211e-016	1.83681e-015	5.496e-015	-1.51294e-014	-1.27443e-014	-2.27026e-014	-5.67412e-015	-9.46484e-015	-9.014e-015	-2.5931e-015	-9.80801e-015	-4.96676e-015	-1.21016e-015	3.28949e-015	2.64659e-015
-1.37036e-015	2.11832e-015	-1.55337e-014	-1.13152e-014	-1.89511e-014	-1.6453e-014	-1.0132e-014	-1.17424e-015	-3.94073e-015	1.4355e-015	7.26295e-016	1.87405e-015	5.53588e-015	-1.5238e-014	-1.29009e-014	-2.28834e-014	-5.98575e-015	-9.97132e-015	-9.47417e-015	-2.57697e-015	-1.00484e-014	-4.95626e-015	-1.46803e-015	3.30498e-015	2.38573e-015
-1.32529e-015	2.23924e-015	-1.58468e-014	-1.19054e-014	-1.92803e-014	-1.7062e-014	-1.07194e-014	-1.32097e-015	-4.22441e-015	1.24323e-015	7.1277e-016	1.90149e-015	5.55963e-015	-1.53359e-014	-1.30642e-014	-2.30241e-014	-6.26352e-015	-1.05081e-014	-9.9488e-015	-2.57199e-015	-1.02878e-014	-4.92628e-015	-1.72829e-015	3.31454e-015	2.12119e-015
-1.27628e-015	2.35936e-015	-1.61453e-014	-1.24975e-014	-1.95881e-014	-1.7644e-014	-1.13111e-014	-1.45529e-015	-4.52289e-015	1.02345e-015	6.92555e-016	1.91885e-015	5.56601e-015	-1.54199e-014	-1.3232e-014	-2.31219e-014	-6.50439e-015	-1.1071e-014	-1.04356e-014	-2.57887e-015	-1.05231e-014	-4.8784e-015	-1.98931e-015	3.31895e-015	1.85455e-015
-1.22435e-015	2.47703e-015	-1.64266e-014	-1.30864e-014	-1.98698e-014	-1.8192e-014	-1.1902e-014	-1.57595e-015	-4.83279e-015	7.77694e-016	6.65839e-016	1.92574e-015	5.55488e-015	-1.54885e-014	-1.34012e-014	-2.31742e-014	-6.70552e-015	-1.1656e-014	-1.09313e-014	-2.59782e-015	-1.07505e-014	-4.81433e-015	-2.24868e-015	3.3188e-015	1.58744e-015
-1.16991e-015	2.58992e-015	-1.66884e-014	-1.36662e-014	-2.01216e-014	-1.86993e-014	-1.24857e-014	-1.68237e-015	-5.15082e-015	5.0807e-016	6.32752e-016	1.92182e-015	5.52519e-015	-1.554e-014	-1.35686e-014	-2.31789e-014	-6.86459e-015	-1.22584e-014	-1.14336e-014	-2.62889e-015	-1.09672e-014	-4.7364e-015	-2.50463e-015	3.31412e-015	1.32035e-015
-1.11305e-015	2.69567e-015	-1.69283e-014	-1.42305e-014	-2.03395e-014	-1.91599e-014	-1.30566e-014	-1.77459e-015	-5.47327e-015	2.16659e-016	5.93985e-016	1.90638e-015	5.47632e-015	-1.55727e-014	-1.37314e-014	-2.31352e-014	-6.98019e-015	-1.28727e-014	-1.19398e-014	-2.67215e-015	-1.11711e-014	-4.64699e-015	-2.75486e-015	3.30537e-015	1.05472e-015
-1.05466e-015	2.79263e-015	-1.71445e-014	-1.47739e-014	-2.05195e-014	-1.95677e-014	-1.36089e-014	-1.8524e-015	-5.79644e-015	-9.41868e-017	5.49661e-016	1.87863e-015	5.4081e-015	-1.55842e-014	-1.38859e-014	-2.30423e-014	-7.05079e-015	-1.3493e-014	-1.24458e-014	-2.72718e-015	-1.13598e-014	-4.54872e-015	-2.99798e-015	3.29286e-015	7.92027e-016
-9.95365e-016	2.87923e-015	-1.73351e-014	-1.5291e-014	-2.0658e-014	-1.99173e-014	-1.41371e-014	-1.91509e-015	-6.11798e-015	-4.21959e-016	5.00077e-016	1.83828e-015	5.31997e-015	-1.55729e-014	-1.40295e-014	-2.28993e-014	-7.07543e-015	-1.41138e-014	-1.29483e-014	-2.79376e-015	-1.15311e-014	-4.44414e-015	-3.23204e-015	3.27682e-015	5.32514e-016
-9.356e-016	2.95366e-015	-1.74985e-014	-1.57761e-014	-2.07515e-014	-2.02037e-014	-1.46353e-014	-1.96264e-015	-6.43509e-015	-7.63938e-016	4.45496e-016	1.78503e-015	5.21147e-015	-1.5537e-014	-1.41593e-014	-2.2706e-014	-7.0547e-015	-1.47292e-014	-1.34439e-014	-2.87124e-015	-1.16827e-014	-4.33614e-015	-3.45571e-015	3.2574e-015	2.7613e-016
-8.75861e-016	3.01456e-015	-1.76334e-014	-1.6224e-014	-2.07974e-014	-2.04227e-014	-1.50977e-014	-1.9954e-015	-6.74412e-015	-1.11714e-015	3.86284e-016	1.71853e-015	5.08207e-015	-1.54751e-014	-1.42725e-014	-2.24632e-014	-6.98906e-015	-1.53337e-014	-1.3929e-014	-2.9591e-015	-1.18128e-014	-4.22765e-015	-3.66731e-015	3.23502e-015	2.42007e-017
-8.16863e-016	3.06101e-015	-1.77387e-014	-1.66295e-014	-2.07936e-014	-2.05714e-014	-1.55195e-014	-2.0139e-015	-7.04185e-015	-1.47934e-015	3.22857e-016	1.63866e-015	4.9323e-015	-1.53859e-014	-1.43668e-014	-2.21712e-014	-6.87961e-015	-1.59206e-014	-1.43999e-014	-3.05625e-015	-1.192e-014	-4.12115e-015	-3.86525e-015	3.20948e-015	-2.22306e-016
-7.58751e-016	3.09112e-015	-1.78133e-014	-1.69879e-014	-2.07378e-014	-2.06465e-014	-1.58958e-014	-2.01874e-015	-7.32589e-015	-1.84715e-015	2.55331e-016	1.54527e-015	4.76105e-015	-1.52677e-014	-1.44399e-014	-2.18309e-014	-6.72766e-015	-1.64836e-014	-1.48525e-014	-3.16188e-015	-1.20034e-014	-4.02008e-015	-4.04849e-015	3.1806e-015	-4.63022e-016
-7.01782e-016	3.10372e-015	-1.78566e-014	-1.72943e-014	-2.06297e-014	-2.06462e-014	-1.62222e-014	-2.01099e-015	-7.59484e-015	-2.21736e-015	1.84163e-016	1.43819e-015	4.56812e-015	-1.51203e-014	-1.44892e-014	-2.1444e-014	-6.53517e-015	-1.70164e-014	-1.52833e-014	-3.27473e-015	-1.20624e-014	-3.92741e-015	-4.2163e-015	3.14874e-015	-6.97392e-016
-6.46415e-016	3.09792e-015	-1.78682e-014	-1.75446e-014	-2.04685e-014	-2.0569e-014	-1.64953e-014	-1.99191e-015	-7.84636e-015	-2.58674e-015	1.09685e-016	1.31734e-015	4.35419e-015	-1.49426e-014	-1.45132e-014	-2.10127e-014	-6.30485e-015	-1.75133e-014	-1.56888e-014	-3.39347e-015	-1.20961e-014	-3.84539e-015	-4.36822e-015	3.11363e-015	-9.24702e-016
-5.93241e-016	3.07251e-015	-1.7848e-014	-1.77346e-014	-2.02543e-014	-2.04145e-014	-1.67122e-014	-1.96234e-015	-8.07841e-015	-2.95187e-015	3.22445e-017	1.18317e-015	4.11958e-015	-1.47339e-014	-1.45101e-014	-2.05403e-014	-6.03996e-015	-1.79684e-014	-1.60647e-014	-3.51654e-015	-1.21047e-014	-3.77666e-015	-4.50402e-015	3.07523e-015	-1.14451e-015
-5.42664e-016	3.02712e-015	-1.77956e-014	-1.78622e-014	-1.99876e-014	-2.01834e-014	-1.68708e-014	-1.92404e-015	-8.28933e-015	-3.30995e-015	-4.77965e-017	1.03568e-015	3.86446e-015	-1.44948e-014	-1.44783e-014	-2.003e-014	-5.7431e-015	-1.83772e-014	-1.64084e-014	-3.6428e-015	-1.20884e-014	-3.72318e-015	-4.62347e-015	3.03373e-015	-1.35674e-015
-4.95326e-016	2.96124e-015	-1.77119e-014	-1.79244e-014	-1.96704e-014	-1.98764e-014	-1.69683e-014	-1.87819e-015	-8.47829e-015	-3.65781e-015	-1.29835e-016	8.7493e-016	3.58934e-015	-1.42259e-014	-1.44172e-014	-1.94856e-014	-5.41759e-015	-1.87345e-014	-1.67164e-014	-3.77068e-015	-1.20472e-014	-3.68745e-015	-4.72681e-015	2.98833e-015	-1.56077e-015
-4.50849e-016	2.87467e-015	-1.7597e-014	-1.79189e-014	-1.93039e-014	-1.94952e-014	-1.70033e-014	-1.82658e-015	-8.64442e-015	-3.99217e-015	-2.13412e-016	7.0133e-016	3.29513e-015	-1.39268e-014	-1.43266e-014	-1.89107e-014	-5.06825e-015	-1.90368e-014	-1.69856e-014	-3.89938e-015	-1.19826e-014	-3.6708e-015	-4.81462e-015	2.9389e-015	-1.75574e-015
-4.09152e-016	2.76715e-015	-1.74524e-014	-1.78444e-014	-1.88904e-014	-1.9043e-014	-1.69744e-014	-1.77095e-015	-8.78705e-015	-4.31106e-015	-2.98101e-016	5.15265e-016	2.98237e-015	-1.35993e-014	-1.42065e-014	-1.83096e-014	-4.69918e-015	-1.92803e-014	-1.7214e-014	-4.02707e-015	-1.18956e-014	-3.67503e-015	-4.88714e-015	2.88599e-015	-1.94161e-015
-3.70984e-016	2.63876e-015	-1.72798e-014	-1.76996e-014	-1.84335e-014	-1.85234e-014	-1.68821e-014	-1.7128e-015	-8.90565e-015	-4.61187e-015	-3.83235e-016	3.16978e-016	2.65122e-015	-1.32444e-014	-1.40569e-014	-1.7687e-014	-4.31418e-015	-1.9461e-014	-1.73996e-014	-4.15164e-015	-1.17875e-014	-3.70123e-015	-4.94511e-015	2.82882e-015	-2.118e-015
-3.36593e-016	2.48963e-015	-1.70796e-014	-1.74843e-014	-1.79366e-014	-1.79403e-014	-1.67261e-014	-1.65454e-015	-8.99988e-015	-4.89231e-015	-4.68406e-016	1.07233e-016	2.30364e-015	-1.2864e-014	-1.3879e-014	-1.70479e-014	-3.91814e-015	-1.95772e-014	-1.75401e-014	-4.2718e-015	-1.16604e-014	-3.74986e-015	-4.98937e-015	2.76742e-015	-2.28478e-015
-3.05834e-016	2.32043e-015	-1.68541e-014	-1.71989e-014	-1.74043e-014	-1.72985e-014	-1.65077e-014	-1.59905e-015	-9.07069e-015	-5.15016e-015	-5.53572e-016	-1.13521e-016	1.94115e-015	-1.24601e-014	-1.36739e-014	-1.6398e-014	-3.51591e-015	-1.96276e-014	-1.76343e-014	-4.38595e-015	-1.15166e-014	-3.82134e-015	-5.02071e-015	2.70125e-015	-2.44252e-015
-2.79615e-016	2.13233e-015	-1.66049e-014	-1.6845e-014	-1.68415e-014	-1.66036e-014	-1.62281e-014	-1.54858e-015	-9.11837e-015	-5.38396e-015	-6.38512e-016	-3.44987e-016	1.56545e-015	-1.20348e-014	-1.34436e-014	-1.5743e-014	-3.11247e-015	-1.9612e-014	-1.7681e-014	-4.49219e-015	-1.13584e-014	-3.91598e-015	-5.04098e-015	2.63011e-015	-2.59098e-015
-2.57979e-016	1.92577e-015	-1.63346e-014	-1.64242e-014	-1.62536e-014	-1.58614e-014	-1.58897e-014	-1.50528e-015	-9.14329e-015	-5.59205e-015	-7.2308e-016	-5.85865e-016	1.1775e-015	-1.15904e-014	-1.31895e-014	-1.50889e-014	-2.7121e-015	-1.95296e-014	-1.76793e-014	-4.58933e-015	-1.1189e-014	-4.03313e-015	-5.05176e-015	2.55403e-015	-2.72985e-015
-2.41379e-016	1.70133e-015	-1.6045e-014	-1.59388e-014	-1.56455e-014	-1.50784e-014	-1.54959e-014	-1.47105e-015	-9.14709e-015	-5.77319e-015	-8.068e-016	-8.35115e-016	7.80012e-016	-1.11303e-014	-1.29141e-014	-1.44417e-014	-2.31985e-015	-1.93817e-014	-1.76296e-014	-4.67657e-015	-1.10107e-014	-4.17231e-015	-5.05365e-015	2.4724e-015	-2.85915e-015
-2.29948e-016	1.4601e-015	-1.5739e-014	-1.53918e-014	-1.50237e-014	-1.42613e-014	-1.505e-014	-1.44833e-015	-9.13109e-015	-5.92647e-015	-8.89516e-016	-1.09114e-015	3.75164e-016	-1.06579e-014	-1.262e-014	-1.38061e-014	-1.94022e-015	-1.91701e-014	-1.75324e-014	-4.75233e-015	-1.08263e-014	-4.3319e-015	-5.04809e-015	2.3853e-015	-2.97934e-015
-2.24173e-016	1.20284e-015	-1.54192e-014	-1.47867e-014	-1.4395e-014	-1.34181e-014	-1.45562e-014	-1.43916e-015	-9.09721e-015	-6.05158e-015	-9.70881e-016	-1.35314e-015	-3.55301e-017	-1.01763e-014	-1.23104e-014	-1.3188e-014	-1.57703e-015	-1.88972e-014	-1.73887e-014	-4.81529e-015	-1.06385e-014	-4.5108e-015	-5.03688e-015	2.2924e-015	-3.09047e-015
-2.24112e-016	9.30744e-016	-1.50884e-014	-1.41285e-014	-1.37655e-014	-1.25562e-014	-1.40185e-014	-1.44612e-015	-9.04769e-015	-6.14825e-015	-1.05118e-015	-1.62007e-015	-4.49441e-016	-9.68901e-015	-1.19884e-014	-1.25929e-014	-1.23438e-015	-1.85655e-014	-1.72001e-014	-4.86486e-015	-1.04503e-014	-4.70719e-015	-5.02178e-015	2.19368e-015	-3.19232e-015
-2.29958e-016	6.45e-016	-1.47499e-014	-1.34214e-014	-1.31421e-014	-1.16828e-014	-1.34417e-014	-1.47153e-015	-8.98387e-015	-6.21704e-015	-1.13044e-015	-1.89033e-015	-8.64022e-016	-9.2002e-015	-1.16574e-014	-1.2027e-014	-9.15541e-016	-1.81785e-014	-1.69691e-014	-4.90118e-015	-1.02646e-014	-4.91962e-015	-5.00445e-015	2.08941e-015	-3.28545e-015
-2.4208e-016	3.46673e-016	-1.44074e-014	-1.26709e-014	-1.25316e-014	-1.08065e-014	-1.28309e-014	-1.51707e-015	-8.90766e-015	-6.25823e-015	-1.20852e-015	-2.16286e-015	-1.27752e-015	-8.71361e-015	-1.13217e-014	-1.14955e-014	-6.23847e-016	-1.77413e-014	-1.66983e-014	-4.92431e-015	-1.00841e-014	-5.14526e-015	-4.98595e-015	1.97952e-015	-3.3702e-015
-2.61371e-016	3.7799e-017	-1.40644e-014	-1.18824e-014	-1.19409e-014	-9.93528e-015	-1.21918e-014	-1.58369e-015	-8.82111e-015	-6.27306e-015	-1.2852e-015	-2.43643e-015	-1.68708e-015	-8.2329e-015	-1.09851e-014	-1.10034e-014	-3.6228e-016	-1.72584e-014	-1.63908e-014	-4.93342e-015	-9.91158e-015	-5.38198e-015	-4.96829e-015	1.86403e-015	-3.4469e-015
-2.87396e-016	-2.79988e-016	-1.37245e-014	-1.10624e-014	-1.13773e-014	-9.07702e-015	-1.15304e-014	-1.6733e-015	-8.72666e-015	-6.26229e-015	-1.36036e-015	-2.70937e-015	-2.09029e-015	-7.76229e-015	-1.06511e-014	-1.05558e-014	-1.33168e-016	-1.67359e-014	-1.60498e-014	-4.92865e-015	-9.75016e-015	-5.62672e-015	-4.95269e-015	1.74299e-015	-3.51583e-015
-3.20445e-016	-6.0563e-016	-1.33906e-014	-1.02176e-014	-1.08465e-014	-8.23987e-015	-1.08532e-014	-1.78766e-015	-8.62712e-015	-6.22731e-015	-1.43394e-015	-2.97984e-015	-2.48463e-015	-7.30598e-015	-1.03243e-014	-1.01565e-014	6.11524e-017	-1.61795e-014	-1.56796e-014	-4.91016e-015	-9.60243e-015	-5.87665e-015	-4.94022e-015	1.617e-015	-3.57746e-015
-3.61593e-016	-9.37253e-016	-1.30653e-014	-9.35446e-015	-1.03552e-014	-7.43158e-015	-1.01665e-014	-1.92731e-015	-8.52403e-015	-6.16952e-015	-1.5066e-015	-3.24602e-015	-2.86697e-015	-6.86779e-015	-1.0008e-014	-9.80927e-015	2.19339e-016	-1.55957e-014	-1.52845e-014	-4.87888e-015	-9.47005e-015	-6.12899e-015	-4.93256e-015	1.48702e-015	-3.63223e-015
-4.10521e-016	-1.27337e-015	-1.2752e-014	-8.48012e-015	-9.90965e-015	-6.65943e-015	-9.47714e-015	-2.09327e-015	-8.42026e-015	-6.0907e-015	-1.57875e-015	-3.50601e-015	-3.23541e-015	-6.4515e-015	-9.70644e-015	-9.51789e-015	3.40369e-016	-1.49907e-014	-1.48687e-014	-4.83564e-015	-9.35509e-015	-6.38143e-015	-4.93014e-015	1.35298e-015	-3.6811e-015
-4.67111e-016	-1.6123e-015	-1.2453e-014	-7.60165e-015	-9.51546e-015	-5.93e-015	-8.79129e-015	-2.28596e-015	-8.31786e-015	-5.99263e-015	-1.65015e-015	-3.7586e-015	-3.58812e-015	-6.0612e-015	-9.42356e-015	-9.2854e-015	4.24411e-016	-1.43707e-014	-1.44375e-014	-4.78132e-015	-9.25975e-015	-6.63085e-015	-4.93434e-015	1.21462e-015	-3.7248e-015
-5.31871e-016	-1.95251e-015	-1.21718e-014	-6.72585e-015	-9.17718e-015	-5.2496e-015	-8.11567e-015	-2.50601e-015	-8.21934e-015	-5.87782e-015	-1.72171e-015	-4.00186e-015	-3.92194e-015	-5.70052e-015	-9.16317e-015	-9.1139e-015	4.7206e-016	-1.37424e-014	-1.39969e-014	-4.71707e-015	-9.18557e-015	-6.87409e-015	-4.94523e-015	1.07248e-015	-3.7639e-015
-6.05463e-016	-2.29288e-015	-1.19109e-014	-5.86016e-015	-8.89984e-015	-4.62433e-015	-7.45659e-015	-2.75326e-015	-8.12724e-015	-5.74858e-015	-1.79386e-015	-4.23358e-015	-4.23409e-015	-5.37286e-015	-8.92902e-015	-9.00471e-015	4.83549e-016	-1.31123e-014	-1.35519e-014	-4.64385e-015	-9.13354e-015	-7.10889e-015	-4.96278e-015	9.27381e-016	-3.79882e-015
-6.88401e-016	-2.63197e-015	-1.16722e-014	-5.01191e-015	-8.68707e-015	-4.06026e-015	-6.82025e-015	-3.02685e-015	-8.04316e-015	-5.60734e-015	-1.86639e-015	-4.45236e-015	-4.52245e-015	-5.08114e-015	-8.72467e-015	-8.9592e-015	4.59996e-016	-1.24876e-014	-1.31075e-014	-4.56313e-015	-9.10514e-015	-7.33296e-015	-4.98741e-015	7.79223e-016	-3.83054e-015
-7.80596e-016	-2.96801e-015	-1.14583e-014	-4.18749e-015	-8.54203e-015	-3.56172e-015	-6.21273e-015	-3.32686e-015	-7.96908e-015	-5.45637e-015	-1.94035e-015	-4.65696e-015	-4.78504e-015	-4.82762e-015	-8.55337e-015	-8.97695e-015	4.02974e-016	-1.18748e-014	-1.26695e-014	-4.47657e-015	-9.10101e-015	-7.54379e-015	-5.01858e-015	6.28766e-016	-3.85939e-015
-8.8257e-016	-3.3004e-015	-1.12713e-014	-3.39394e-015	-8.46812e-015	-3.13278e-015	-5.6396e-015	-3.65206e-015	-7.90717e-015	-5.29845e-015	-2.01566e-015	-4.84585e-015	-5.02041e-015	-4.61525e-015	-8.41758e-015	-9.05749e-015	3.14315e-016	-1.12797e-014	-1.22441e-014	-4.38604e-015	-9.12151e-015	-7.73982e-015	-5.05593e-015	4.77204e-016	-3.88579e-015
-9.94187e-016	-3.62733e-015	-1.1113e-014	-2.63696e-015	-8.46664e-015	-2.77664e-015	-5.10583e-015	-4.00052e-015	-7.85931e-015	-5.13578e-015	-2.09267e-015	-5.01742e-015	-5.22655e-015	-4.4463e-015	-8.31978e-015	-9.2005e-015	1.96755e-016	-1.07085e-014	-1.18369e-014	-4.29353e-015	-9.16646e-015	-7.91928e-015	-5.09921e-015	3.25402e-016	-3.90971e-015
-1.11564e-015	-3.94786e-015	-1.09841e-014	-1.92268e-015	-8.53919e-015	-2.4969e-015	-4.61645e-015	-4.37054e-015	-7.82625e-015	-4.97079e-015	-2.1715e-015	-5.17045e-015	-5.40184e-015	-4.32232e-015	-8.26237e-015	-9.40447e-015	5.31717e-017	-1.01669e-014	-1.14524e-014	-4.20164e-015	-9.23593e-015	-8.08055e-015	-5.14777e-015	1.73863e-016	-3.93243e-015
-1.24687e-015	-4.26071e-015	-1.08858e-014	-1.25687e-015	-8.68547e-015	-2.29492e-015	-4.17579e-015	-4.76074e-015	-7.80915e-015	-4.80623e-015	-2.25279e-015	-5.30358e-015	-5.54488e-015	-4.24433e-015	-8.2466e-015	-9.66662e-015	-1.13272e-016	-9.66001e-015	-1.10953e-014	-4.11252e-015	-9.32933e-015	-8.22257e-015	-5.20047e-015	2.26238e-017	-3.95437e-015
-1.38841e-015	-4.56517e-015	-1.08196e-014	-6.44371e-016	-8.90574e-015	-2.17205e-015	-3.7876e-015	-5.16848e-015	-7.80944e-015	-4.64475e-015	-2.33682e-015	-5.41615e-015	-5.65455e-015	-4.21306e-015	-8.27313e-015	-9.98438e-015	-2.9867e-016	-9.19211e-015	-1.07704e-014	-4.02802e-015	-9.44607e-015	-8.34419e-015	-5.25658e-015	-1.2746e-016	-3.97632e-015
-1.54031e-015	-4.86043e-015	-1.07852e-014	-8.94938e-017	-9.19847e-015	-2.12834e-015	-3.45564e-015	-5.59124e-015	-7.82838e-015	-4.48893e-015	-2.42398e-015	-5.50715e-015	-5.73021e-015	-4.2289e-015	-8.34272e-015	-1.03548e-014	-4.99601e-016	-8.7666e-015	-1.04832e-014	-3.95116e-015	-9.5852e-015	-8.44465e-015	-5.31473e-015	-2.75467e-016	-3.9988e-015
-1.70251e-015	-5.14538e-015	-1.07828e-014	4.04057e-016	-9.56139e-015	-2.16359e-015	-3.18278e-015	-6.02589e-015	-7.86638e-015	-4.34031e-015	-2.51485e-015	-5.57577e-015	-5.77217e-015	-4.29178e-015	-8.45565e-015	-1.07739e-014	-7.12005e-016	-8.38695e-015	-1.02377e-014	-3.88358e-015	-9.74562e-015	-8.52468e-015	-5.3734e-015	-4.20452e-016	-4.02105e-015
-1.87498e-015	-5.41903e-015	-1.08117e-014	8.33571e-016	-9.99168e-015	-2.27655e-015	-2.97117e-015	-6.46938e-015	-7.92399e-015	-4.20163e-015	-2.6095e-015	-5.62153e-015	-5.77974e-015	-4.40162e-015	-8.61154e-015	-1.12368e-014	-9.31871e-016	-8.05574e-015	-1.00373e-014	-3.8269e-015	-9.92579e-015	-8.58435e-015	-5.43096e-015	-5.61973e-016	-4.04397e-015
-2.05824e-015	-5.68115e-015	-1.08717e-014	1.19552e-015	-1.0485e-014	-2.46458e-015	-2.82206e-015	-6.91844e-015	-8.00231e-015	-4.07454e-015	-2.70821e-015	-5.64411e-015	-5.75258e-015	-4.5574e-015	-8.80996e-015	-1.17388e-014	-1.15516e-015	-7.7751e-015	-9.88503e-015	-3.78353e-015	-1.01241e-014	-8.62397e-015	-5.48593e-015	-6.9967e-016	-4.06869e-015
-2.25207e-015	-5.93067e-015	-1.09621e-014	1.4878e-015	-1.10373e-014	-2.72489e-015	-2.73624e-015	-7.36974e-015	-8.10024e-015	-3.9601e-015	-2.81098e-015	-5.64354e-015	-5.69079e-015	-4.75772e-015	-9.04985e-015	-1.22748e-014	-1.37761e-015	-7.54581e-015	-9.78357e-015	-3.75541e-015	-1.03389e-014	-8.64396e-015	-5.5371e-015	-8.33288e-016	-4.09513e-015
-2.45543e-015	-6.16776e-015	-1.10814e-014	1.70972e-015	-1.16429e-014	-3.05404e-015	-2.71335e-015	-7.81944e-015	-8.21819e-015	-3.8599e-015	-2.91801e-015	-5.62017e-015	-5.59534e-015	-5.00021e-015	-9.3292e-015	-1.28395e-014	-1.59478e-015	-7.36863e-015	-9.73503e-015	-3.74437e-015	-1.05683e-014	-8.64581e-015	-5.58313e-015	-9.62182e-016	-4.1229e-015
-2.66848e-015	-6.39189e-015	-1.1228e-014	1.86098e-015	-1.22958e-014	-3.4478e-015	-2.75243e-015	-8.26388e-015	-8.35536e-015	-3.77511e-015	-3.02946e-015	-5.5749e-015	-5.46709e-015	-5.28234e-015	-9.6458e-015	-1.3428e-014	-1.80314e-015	-7.24289e-015	-9.74063e-015	-3.75183e-015	-1.08103e-014	-8.63109e-015	-5.6223e-015	-1.08564e-015	-4.15234e-015
-2.89113e-015	-6.60263e-015	-1.14006e-014	1.94178e-015	-1.29901e-014	-3.90094e-015	-2.85283e-015	-8.69905e-015	-8.5106e-015	-3.70654e-015	-3.14473e-015	-5.50806e-015	-5.30677e-015	-5.60182e-015	-9.99755e-015	-1.40338e-014	-1.99867e-015	-7.1678e-015	-9.80137e-015	-3.77878e-015	-1.10625e-014	-8.60189e-015	-5.6534e-015	-1.20349e-015	-4.18227e-015
-3.12297e-015	-6.80008e-015	-1.15966e-014	1.95383e-015	-1.37191e-014	-4.40816e-015	-3.01166e-015	-9.12128e-015	-8.6837e-015	-3.65497e-015	-3.26323e-015	-5.42029e-015	-5.11542e-015	-5.9553e-015	-1.03816e-014	-1.46498e-014	-2.17796e-015	-7.1415e-015	-9.91741e-015	-3.82607e-015	-1.13224e-014	-8.55984e-015	-5.67498e-015	-1.31596e-015	-4.21334e-015
-3.36321e-015	-6.98419e-015	-1.18138e-014	1.89821e-015	-1.44759e-014	-4.96362e-015	-3.22641e-015	-9.52656e-015	-8.87355e-015	-3.62064e-015	-3.38468e-015	-5.31263e-015	-4.89451e-015	-6.3397e-015	-1.07945e-014	-1.52697e-014	-2.33814e-015	-7.16158e-015	-1.00876e-014	-3.8943e-015	-1.15876e-014	-8.50667e-015	-5.68615e-015	-1.42255e-015	-4.245e-015
-3.61201e-015	-7.1552e-015	-1.20492e-014	1.77718e-015	-1.52533e-014	-5.56052e-015	-3.49345e-015	-9.91103e-015	-9.07905e-015	-3.60359e-015	-3.50864e-015	-5.1867e-015	-4.64579e-015	-6.7518e-015	-1.12328e-014	-1.58885e-014	-2.47566e-015	-7.22525e-015	-1.03106e-014	-3.98481e-015	-1.18554e-014	-8.44456e-015	-5.68574e-015	-1.52375e-015	-4.27702e-015
-3.86809e-015	-7.31294e-015	-1.23006e-014	1.59337e-015	-1.60428e-014	-6.19237e-015	-3.80837e-015	-1.02706e-014	-9.29883e-015	-3.60339e-015	-3.63475e-015	-5.04315e-015	-4.37144e-015	-7.18786e-015	-1.16928e-014	-1.65006e-014	-2.58815e-015	-7.3287e-015	-1.05843e-014	-4.09887e-015	-1.21241e-014	-8.37598e-015	-5.67283e-015	-1.61992e-015	-4.30908e-015
-4.13072e-015	-7.45751e-015	-1.25653e-014	1.35065e-015	-1.68366e-014	-6.85218e-015	-4.16593e-015	-1.06009e-014	-9.53063e-015	-3.62007e-015	-3.7621e-015	-4.88324e-015	-4.07291e-015	-7.64383e-015	-1.21701e-014	-1.70999e-014	-2.67359e-015	-7.46815e-015	-1.09069e-014	-4.23658e-015	-1.23914e-014	-8.30289e-015	-5.64662e-015	-1.71122e-015	-4.34083e-015
-4.39938e-015	-7.58901e-015	-1.28399e-014	1.05326e-015	-1.76269e-014	-7.53246e-015	-4.56047e-015	-1.08988e-014	-9.77193e-015	-3.65239e-015	-3.89008e-015	-4.70857e-015	-3.75312e-015	-8.11487e-015	-1.26599e-014	-1.76806e-014	-2.7308e-015	-7.6392e-015	-1.1275e-014	-4.39748e-015	-1.26545e-014	-8.22765e-015	-5.60681e-015	-1.79791e-015	-4.37156e-015
-4.67271e-015	-7.70792e-015	-1.31214e-014	7.05633e-016	-1.84053e-014	-8.22583e-015	-4.98651e-015	-1.11605e-014	-1.00209e-014	-3.69972e-015	-4.01798e-015	-4.52121e-015	-3.41461e-015	-8.59685e-015	-1.31582e-014	-1.82375e-014	-2.7583e-015	-7.83749e-015	-1.1685e-014	-4.58086e-015	-1.29116e-014	-8.15214e-015	-5.55335e-015	-1.87934e-015	-4.40032e-015
-4.9501e-015	-7.81429e-015	-1.34069e-014	3.12768e-016	-1.91638e-014	-8.92477e-015	-5.43775e-015	-1.13828e-014	-1.02755e-014	-3.7609e-015	-4.14437e-015	-4.32279e-015	-3.05954e-015	-9.08608e-015	-1.36602e-014	-1.87661e-014	-2.75593e-015	-8.05822e-015	-1.21332e-014	-4.786e-015	-1.31602e-014	-8.07857e-015	-5.486e-015	-1.95585e-015	-4.42671e-015
-5.23074e-015	-7.90775e-015	-1.36929e-014	-1.19536e-016	-1.98951e-014	-9.62143e-015	-5.9069e-015	-1.1563e-014	-1.05334e-014	-3.83458e-015	-4.26812e-015	-4.11499e-015	-2.69024e-015	-9.57852e-015	-1.4162e-014	-1.9262e-014	-2.72262e-015	-8.29634e-015	-1.26154e-014	-5.01245e-015	-1.33978e-014	-8.00871e-015	-5.40484e-015	-2.02786e-015	-4.45025e-015
-5.51362e-015	-7.98861e-015	-1.39762e-014	-5.85346e-016	-2.05913e-014	-1.03082e-014	-6.38685e-015	-1.16981e-014	-1.0792e-014	-3.91881e-015	-4.38816e-015	-3.8998e-015	-2.30948e-015	-1.007e-014	-1.46591e-014	-1.9721e-014	-2.65836e-015	-8.54669e-015	-1.31264e-014	-5.25872e-015	-1.36224e-014	-7.94413e-015	-5.31007e-015	-2.09585e-015	-4.46958e-015
-5.79748e-015	-8.05756e-015	-1.42533e-014	-1.07908e-015	-2.12455e-014	-1.09782e-014	-6.87062e-015	-1.17862e-014	-1.10495e-014	-4.01164e-015	-4.50315e-015	-3.67952e-015	-1.91972e-015	-1.05564e-014	-1.5147e-014	-2.01394e-014	-2.56375e-015	-8.80358e-015	-1.36614e-014	-5.52296e-015	-1.38324e-014	-7.88608e-015	-5.20254e-015	-2.16046e-015	-4.48373e-015
-6.08074e-015	-8.11461e-015	-1.45215e-014	-1.59421e-015	-2.18515e-014	-1.16241e-014	-7.34992e-015	-1.1825e-014	-1.13027e-014	-4.11146e-015	-4.61174e-015	-3.45582e-015	-1.52352e-015	-1.1034e-014	-1.56215e-014	-2.05143e-014	-2.44046e-015	-9.06195e-015	-1.42154e-014	-5.80299e-015	-1.40265e-014	-7.83585e-015	-5.08324e-015	-2.22197e-015	-4.49247e-015
-6.36207e-015	-8.16026e-015	-1.47778e-014	-2.12428e-015	-2.24039e-014	-1.22393e-014	-7.81749e-015	-1.18132e-014	-1.15483e-014	-4.21593e-015	-4.71232e-015	-3.23089e-015	-1.1243e-015	-1.1499e-014	-1.60784e-014	-2.08434e-014	-2.28999e-015	-9.31759e-015	-1.47818e-014	-6.09705e-015	-1.42025e-014	-7.79416e-015	-4.95351e-015	-2.2808e-015	-4.49417e-015
-6.64036e-015	-8.19465e-015	-1.50187e-014	-2.66337e-015	-2.2897e-014	-1.28169e-014	-8.26601e-015	-1.17498e-014	-1.17838e-014	-4.32294e-015	-4.80359e-015	-3.00694e-015	-7.24002e-016	-1.19482e-014	-1.65139e-014	-2.11243e-014	-2.11432e-015	-9.56522e-015	-1.53552e-014	-6.40316e-015	-1.43592e-014	-7.7619e-015	-4.81437e-015	-2.3378e-015	-4.48804e-015
-6.91448e-015	-8.21762e-015	-1.52421e-014	-3.20486e-015	-2.33262e-014	-1.33518e-014	-8.68774e-015	-1.16344e-014	-1.20069e-014	-4.43027e-015	-4.88385e-015	-2.78533e-015	-3.24828e-016	-1.23784e-014	-1.69247e-014	-2.13557e-014	-1.91642e-015	-9.79995e-015	-1.59294e-014	-6.71896e-015	-1.44957e-014	-7.73875e-015	-4.66697e-015	-2.39346e-015	-4.47433e-015
-7.18236e-015	-8.22905e-015	-1.54453e-014	-3.74267e-015	-2.36878e-014	-1.38388e-014	-9.07567e-015	-1.14667e-014	-1.22151e-014	-4.53573e-015	-4.95193e-015	-2.56778e-015	7.09708e-017	-1.27867e-014	-1.73071e-014	-2.15364e-014	-1.69908e-015	-1.00169e-014	-1.64992e-014	-7.04168e-015	-1.4611e-014	-7.72488e-015	-4.51318e-015	-2.44797e-015	-4.45235e-015
-7.44229e-015	-8.22875e-015	-1.56256e-014	-4.27068e-015	-2.39787e-014	-1.42735e-014	-9.42244e-015	-1.12465e-014	-1.24052e-014	-4.63691e-015	-5.00655e-015	-2.3558e-015	4.61492e-016	-1.31705e-014	-1.7658e-014	-2.16664e-014	-1.46584e-015	-1.02124e-014	-1.70591e-014	-7.36884e-015	-1.47043e-014	-7.71993e-015	-4.35461e-015	-2.5011e-015	-4.42188e-015
-7.69311e-015	-8.21678e-015	-1.57804e-014	-4.78283e-015	-2.41965e-014	-1.46513e-014	-9.72138e-015	-1.09741e-014	-1.25746e-014	-4.73183e-015	-5.04605e-015	-2.15137e-015	8.44685e-016	-1.35275e-014	-1.79751e-014	-2.17457e-014	-1.2202e-015	-1.0383e-014	-1.76033e-014	-7.69759e-015	-1.47748e-014	-7.72326e-015	-4.19343e-015	-2.55346e-015	-4.38209e-015
-7.93257e-015	-8.19324e-015	-1.59077e-014	-5.27378e-015	-2.43396e-014	-1.49688e-014	-9.9664e-015	-1.06517e-014	-1.272e-014	-4.81813e-015	-5.06874e-015	-1.95564e-015	1.21794e-015	-1.38556e-014	-1.82561e-014	-2.17747e-014	-9.65495e-016	-1.05248e-014	-1.81262e-014	-8.0251e-015	-1.48217e-014	-7.73436e-015	-4.03147e-015	-2.60558e-015	-4.33293e-015
-8.15926e-015	-8.15733e-015	-1.60069e-014	-5.73807e-015	-2.44071e-014	-1.52232e-014	-1.0151e-014	-1.02808e-014	-1.28397e-014	-4.89342e-015	-5.07389e-015	-1.76987e-015	1.5798e-015	-1.41531e-014	-1.8499e-014	-2.17545e-014	-7.0578e-016	-1.0636e-014	-1.86223e-014	-8.34814e-015	-1.4845e-014	-7.75173e-015	-3.87063e-015	-2.65752e-015	-4.27423e-015
-8.37212e-015	-8.10893e-015	-1.60765e-014	-6.17101e-015	-2.4399e-014	-1.54125e-014	-1.02705e-014	-9.86375e-015	-1.29314e-014	-4.95587e-015	-5.06006e-015	-1.59488e-015	1.92788e-015	-1.44195e-014	-1.87028e-014	-2.1687e-014	-4.45585e-016	-1.07143e-014	-1.9087e-014	-8.66421e-015	-1.4844e-014	-7.77393e-015	-3.71253e-015	-2.70966e-015	-4.20579e-015
-8.56924e-015	-8.04773e-015	-1.61159e-014	-6.5679e-015	-2.43162e-014	-1.55357e-014	-1.03198e-014	-9.4035e-015	-1.2993e-014	-5.00371e-015	-5.02604e-015	-1.43121e-015	2.26117e-015	-1.46546e-014	-1.88659e-014	-2.1574e-014	-1.88326e-016	-1.07572e-014	-1.95155e-014	-8.9704e-015	-1.48187e-014	-7.79913e-015	-3.55901e-015	-2.76228e-015	-4.12759e-015
-8.74886e-015	-7.97303e-015	-1.61241e-014	-6.92452e-015	-2.41607e-014	-1.55923e-014	-1.02953e-014	-8.90316e-015	-1.30224e-014	-5.03525e-015	-4.97127e-015	-1.27953e-015	2.57868e-015	-1.48582e-014	-1.89881e-014	-2.14179e-014	6.14847e-017	-1.07636e-014	-1.99041e-014	-9.26353e-015	-1.47699e-014	-7.82549e-015	-3.41242e-015	-2.81533e-015	-4.03994e-015
-8.90942e-015	-7.88362e-015	-1.61012e-014	-7.23753e-015	-2.39343e-014	-1.5582e-014	-1.01932e-014	-8.36541e-015	-1.30184e-014	-5.04831e-015	-4.89468e-015	-1.14037e-015	2.87885e-015	-1.50298e-014	-1.90689e-014	-2.12209e-014	2.9987e-016	-1.07331e-014	-2.02493e-014	-9.54064e-015	-1.46976e-014	-7.85075e-015	-3.27478e-015	-2.86853e-015	-3.94312e-015
-9.04966e-015	-7.77895e-015	-1.6047e-014	-7.5044e-015	-2.36401e-014	-1.55061e-014	-1.00115e-014	-7.79422e-015	-1.29793e-014	-5.04129e-015	-4.79595e-015	-1.01394e-015	3.1609e-015	-1.51691e-014	-1.91083e-014	-2.09865e-014	5.23313e-016	-1.0666e-014	-2.05471e-014	-9.79985e-015	-1.4602e-014	-7.87324e-015	-3.14782e-015	-2.92184e-015	-3.83714e-015
-9.16843e-015	-7.65937e-015	-1.59617e-014	-7.72266e-015	-2.32821e-014	-1.53657e-014	-9.74836e-015	-7.19304e-015	-1.29031e-014	-5.01313e-015	-4.67416e-015	-9.00009e-016	3.42454e-015	-1.52775e-014	-1.91075e-014	-2.07181e-014	7.27854e-016	-1.05616e-014	-2.07951e-014	-1.00392e-014	-1.44834e-014	-7.89037e-015	-3.0328e-015	-2.97444e-015	-3.7224e-015
-9.26418e-015	-7.52433e-015	-1.58459e-014	-7.89069e-015	-2.28653e-014	-1.51633e-014	-9.40337e-015	-6.56636e-015	-1.27892e-014	-4.96209e-015	-4.52932e-015	-7.98285e-016	3.66952e-015	-1.53557e-014	-1.90677e-014	-2.0419e-014	9.10225e-016	-1.04205e-014	-2.0991e-014	-1.02555e-014	-1.43434e-014	-7.89956e-015	-2.93077e-015	-3.02573e-015	-3.59991e-015
-9.33494e-015	-7.37298e-015	-1.57008e-014	-8.00729e-015	-2.2395e-014	-1.49023e-014	-8.97601e-015	-5.91832e-015	-1.26375e-014	-4.88774e-015	-4.36112e-015	-7.08419e-016	3.89504e-015	-1.5405e-014	-1.89902e-014	-2.00926e-014	1.06704e-015	-1.02433e-014	-2.11336e-014	-1.04472e-014	-1.41829e-014	-7.89801e-015	-2.84287e-015	-3.07548e-015	-3.47019e-015
-9.38021e-015	-7.20532e-015	-1.55281e-014	-8.0725e-015	-2.18764e-014	-1.45862e-014	-8.46673e-015	-5.2532e-015	-1.24475e-014	-4.78918e-015	-4.16953e-015	-6.30065e-016	4.10177e-015	-1.54272e-014	-1.88775e-014	-1.97423e-014	1.19551e-015	-1.00316e-014	-2.12211e-014	-1.06123e-014	-1.40029e-014	-7.88365e-015	-2.77018e-015	-3.123e-015	-3.3338e-015
-9.39885e-015	-7.02127e-015	-1.53297e-014	-8.08716e-015	-2.13158e-014	-1.42194e-014	-7.87767e-015	-4.57611e-015	-1.22187e-014	-4.66561e-015	-3.95538e-015	-5.62497e-016	4.2904e-015	-1.54241e-014	-1.87321e-014	-1.93715e-014	1.29313e-015	-9.78683e-015	-2.12528e-014	-1.07488e-014	-1.38052e-014	-7.85435e-015	-2.713e-015	-3.16719e-015	-3.19162e-015
-9.38981e-015	-6.81993e-015	-1.51078e-014	-8.05279e-015	-2.07193e-014	-1.38069e-014	-7.21153e-015	-3.89257e-015	-1.19515e-014	-4.51686e-015	-3.71923e-015	-5.04847e-016	4.46116e-015	-1.53986e-014	-1.85564e-014	-1.89835e-014	1.35874e-015	-9.51087e-015	-2.1229e-014	-1.08553e-014	-1.35911e-014	-7.80782e-015	-2.67212e-015	-3.20749e-015	-3.04475e-015
-9.35167e-015	-6.60093e-015	-1.48647e-014	-7.97038e-015	-2.0094e-014	-1.3354e-014	-6.47297e-015	-3.20777e-015	-1.16464e-014	-4.34275e-015	-3.4618e-015	-4.56228e-016	4.61451e-015	-1.53525e-014	-1.83535e-014	-1.8582e-014	1.39095e-015	-9.20629e-015	-2.115e-014	-1.09307e-014	-1.33613e-014	-7.74179e-015	-2.64772e-015	-3.24317e-015	-2.89445e-015
-9.28406e-015	-6.36417e-015	-1.46032e-014	-7.84227e-015	-1.94471e-014	-1.28672e-014	-5.66691e-015	-2.52705e-015	-1.13048e-014	-4.14363e-015	-3.18372e-015	-4.15651e-016	4.7517e-015	-1.52888e-014	-1.8127e-014	-1.81702e-014	1.38874e-015	-8.87579e-015	-2.10168e-014	-1.09742e-014	-1.31184e-014	-7.65469e-015	-2.64019e-015	-3.2735e-015	-2.74228e-015
-9.18587e-015	-6.10945e-015	-1.43265e-014	-7.67124e-015	-1.8785e-014	-1.23526e-014	-4.79789e-015	-1.85489e-015	-1.09276e-014	-3.91935e-015	-2.88597e-015	-3.82215e-016	4.87349e-015	-1.52093e-014	-1.78799e-014	-1.77518e-014	1.35134e-015	-8.52119e-015	-2.08309e-014	-1.09851e-014	-1.2864e-014	-7.54494e-015	-2.64914e-015	-3.29703e-015	-2.58902e-015
-9.05639e-015	-5.83633e-015	-1.40378e-014	-7.46137e-015	-1.81149e-014	-1.18168e-014	-3.87206e-015	-1.19538e-015	-1.05155e-014	-3.67089e-015	-2.57021e-015	-3.54429e-016	4.981e-015	-1.51162e-014	-1.7616e-014	-1.73292e-014	1.27843e-015	-8.14539e-015	-2.05942e-014	-1.09627e-014	-1.25998e-014	-7.41147e-015	-2.67386e-015	-3.31259e-015	-2.43509e-015
-8.89579e-015	-5.54576e-015	-1.37407e-014	-7.21635e-015	-1.74443e-014	-1.12666e-014	-2.89592e-015	-5.52826e-016	-1.00711e-014	-3.39938e-015	-2.23794e-015	-3.31504e-016	5.07544e-015	-1.50122e-014	-1.73394e-014	-1.6905e-014	1.17082e-015	-7.75072e-015	-2.03088e-014	-1.09064e-014	-1.23272e-014	-7.25364e-015	-2.71355e-015	-3.31975e-015	-2.28121e-015
-8.70427e-015	-5.23827e-015	-1.34391e-014	-6.94043e-015	-1.67799e-014	-1.0708e-014	-1.87703e-015	6.79511e-017	-9.59697e-015	-3.10568e-015	-1.89058e-015	-3.11643e-016	5.15786e-015	-1.49001e-014	-1.70539e-014	-1.64812e-014	1.03051e-015	-7.33988e-015	-1.99766e-014	-1.08168e-014	-1.20481e-014	-7.07036e-015	-2.7672e-015	-3.31737e-015	-2.12831e-015
-8.48208e-015	-4.91466e-015	-1.3137e-014	-6.63856e-015	-1.61283e-014	-1.01483e-014	-8.2376e-016	6.63078e-016	-9.09547e-015	-2.79134e-015	-1.52986e-015	-2.93394e-016	5.2294e-015	-1.47812e-014	-1.67633e-014	-1.60611e-014	8.59364e-016	-6.91492e-015	-1.96003e-014	-1.0694e-014	-1.17646e-014	-6.86162e-015	-2.83413e-015	-3.30465e-015	-1.97733e-015
-8.22954e-015	-4.57554e-015	-1.28386e-014	-6.3168e-015	-1.54955e-014	-9.59465e-015	2.55203e-016	1.22832e-015	-8.5685e-015	-2.45738e-015	-1.15836e-015	-2.75535e-016	5.29133e-015	-1.4658e-014	-1.64713e-014	-1.56467e-014	6.59643e-016	-6.47884e-015	-1.91837e-014	-1.05388e-014	-1.14789e-014	-6.62775e-015	-2.91304e-015	-3.28102e-015	-1.82894e-015
-7.94726e-015	-4.22246e-015	-1.25481e-014	-5.97984e-015	-1.48881e-014	-9.05394e-015	1.35124e-015	1.76054e-015	-8.0193e-015	-2.10566e-015	-7.78102e-016	-2.57097e-016	5.34483e-015	-1.45329e-014	-1.61819e-014	-1.52391e-014	4.34504e-016	-6.03372e-015	-1.87302e-014	-1.03519e-014	-1.11931e-014	-6.36918e-015	-3.00184e-015	-3.24547e-015	-1.68352e-015
-7.63606e-015	-3.85638e-015	-1.22698e-014	-5.63307e-015	-1.43113e-014	-8.53234e-015	2.45541e-015	2.25683e-015	-7.45114e-015	-1.73806e-015	-3.91324e-016	-2.36463e-016	5.39171e-015	-1.44077e-014	-1.58983e-014	-1.48401e-014	1.87576e-016	-5.58216e-015	-1.82431e-014	-1.01344e-014	-1.09098e-014	-6.08699e-015	-3.09914e-015	-3.19655e-015	-1.54201e-015
-7.29662e-015	-3.47837e-015	-1.20078e-014	-5.28293e-015	-1.37703e-014	-8.03704e-015	3.55831e-015	2.71439e-015	-6.86725e-015	-1.35658e-015	-2.26428e-019	-2.124e-016	5.43369e-015	-1.42847e-014	-1.5625e-014	-1.44511e-014	-7.77844e-017	-5.12568e-015	-1.77257e-014	-9.88754e-015	-1.06301e-014	-5.78259e-015	-3.20327e-015	-3.13405e-015	-1.40461e-015
-6.93018e-015	-3.09057e-015	-1.17656e-014	-4.93555e-015	-1.32698e-014	-7.57439e-015	4.65048e-015	3.13123e-015	-6.2709e-015	-9.63355e-016	3.93155e-016	-1.84208e-016	5.47194e-015	-1.41653e-014	-1.53653e-014	-1.40726e-014	-3.57171e-016	-4.66565e-015	-1.71826e-014	-9.61223e-015	-1.03569e-014	-5.45772e-015	-3.31271e-015	-3.05745e-015	-1.27153e-015
-6.53807e-015	-2.69504e-015	-1.15472e-014	-4.59809e-015	-1.2814e-014	-7.14984e-015	5.72205e-015	3.50546e-015	-5.6651e-015	-5.61025e-016	7.86645e-016	-1.51205e-016	5.50806e-015	-1.40507e-014	-1.51229e-014	-1.37055e-014	-6.45784e-016	-4.2037e-015	-1.66176e-014	-9.31023e-015	-1.00918e-014	-5.11419e-015	-3.42572e-015	-2.96576e-015	-1.14336e-015
-6.12167e-015	-2.29382e-015	-1.1357e-014	-4.27626e-015	-1.24067e-014	-6.76911e-015	6.76377e-015	3.83599e-015	-5.05357e-015	-1.51691e-016	1.17784e-015	-1.12843e-016	5.54359e-015	-1.3942e-014	-1.49007e-014	-1.33496e-014	-9.38906e-016	-3.74051e-015	-1.60342e-014	-8.98331e-015	-9.83671e-015	-4.7539e-015	-3.53987e-015	-2.85832e-015	-1.02029e-015
-5.6828e-015	-1.889e-015	-1.11989e-014	-3.97593e-015	-1.20512e-014	-6.43675e-015	7.7669e-015	4.12114e-015	-4.43944e-015	2.62568e-016	1.5643e-015	-6.81855e-017	5.57988e-015	-1.38404e-014	-1.47016e-014	-1.3005e-014	-1.23135e-015	-3.27737e-015	-1.54367e-014	-8.63382e-015	-9.59292e-015	-4.37969e-015	-3.65341e-015	-2.73561e-015	-9.0222e-016
-5.22359e-015	-1.48243e-015	-1.10766e-014	-3.70304e-015	-1.17497e-014	-6.15695e-015	8.72331e-015	4.36056e-015	-3.82612e-015	6.78998e-016	1.94399e-015	-1.66515e-017	5.61851e-015	-1.37465e-014	-1.45278e-014	-1.26711e-014	-1.51757e-015	-2.8146e-015	-1.4829e-014	-8.26259e-015	-9.36235e-015	-3.99418e-015	-3.76489e-015	-2.597e-015	-7.88419e-016
-4.74567e-015	-1.07695e-015	-1.09933e-014	-3.46359e-015	-1.15031e-014	-5.93351e-015	9.62496e-015	4.55384e-015	-3.21691e-015	1.09522e-015	2.31527e-015	4.18096e-017	5.6608e-015	-1.36603e-014	-1.4382e-014	-1.23478e-014	-1.79206e-015	-2.35303e-015	-1.42153e-014	-7.87148e-015	-9.1467e-015	-3.60059e-015	-3.87259e-015	-2.44245e-015	-6.7856e-016
-4.25107e-015	-6.74507e-016	-1.09522e-014	-3.26303e-015	-1.13115e-014	-5.76912e-015	1.04639e-014	4.70152e-015	-2.61566e-015	1.50881e-015	2.67552e-015	1.07627e-016	5.70724e-015	-1.35825e-014	-1.42656e-014	-1.20341e-014	-2.04959e-015	-1.89247e-015	-1.35991e-014	-7.46242e-015	-8.9478e-015	-3.20173e-015	-3.97472e-015	-2.27286e-015	-5.7237e-016
-3.74184e-015	-2.77587e-016	-1.09561e-014	-3.10602e-015	-1.11752e-014	-5.66593e-015	1.12331e-014	4.80554e-015	-2.02593e-015	1.91721e-015	3.02321e-015	1.81334e-016	5.75895e-015	-1.35128e-014	-1.41805e-014	-1.17291e-014	-2.28434e-015	-1.43248e-015	-1.29835e-014	-7.03677e-015	-8.76695e-015	-2.80069e-015	-4.06991e-015	-2.08791e-015	-4.69357e-016
-3.21993e-015	1.11263e-016	-1.10073e-014	-2.99667e-015	-1.10934e-014	-5.62538e-015	1.19262e-014	4.86752e-015	-1.45012e-015	2.31861e-015	3.35709e-015	2.62651e-016	5.81717e-015	-1.34507e-014	-1.41275e-014	-1.14314e-014	-2.49064e-015	-9.72332e-016	-1.23716e-014	-6.59673e-015	-8.60498e-015	-2.40126e-015	-4.1562e-015	-1.8874e-015	-3.68853e-016
-2.68786e-015	4.89546e-016	-1.11073e-014	-2.93905e-015	-1.10653e-014	-5.64796e-015	1.25371e-014	4.88933e-015	-8.91314e-016	2.71012e-015	3.67534e-015	3.51968e-016	5.8831e-015	-1.33962e-014	-1.41076e-014	-1.11396e-014	-2.66341e-015	-5.11696e-016	-1.17664e-014	-6.14411e-015	-8.46286e-015	-2.00666e-015	-4.23243e-015	-1.67234e-015	-2.70194e-016
-2.1482e-015	8.54218e-016	-1.12578e-014	-2.93686e-015	-1.10891e-014	-5.73394e-015	1.30609e-014	4.87219e-015	-3.5247e-016	3.08943e-015	3.97664e-015	4.49381e-016	5.95711e-015	-1.33481e-014	-1.41212e-014	-1.08524e-014	-2.79732e-015	-4.95956e-017	-1.11713e-014	-5.68117e-015	-8.34113e-015	-1.62053e-015	-4.29807e-015	-1.44394e-015	-1.7221e-016
-1.6036e-015	1.20188e-015	-1.14599e-014	-2.99324e-015	-1.11623e-014	-5.8825e-015	1.34947e-014	4.81911e-015	1.64094e-016	3.4547e-015	4.25986e-015	5.54941e-016	6.03972e-015	-1.33049e-014	-1.41679e-014	-1.05687e-014	-2.88786e-015	4.14839e-016	-1.05889e-014	-5.20937e-015	-8.24043e-015	-1.24563e-015	-4.35195e-015	-1.20268e-015	-7.40861e-017
-1.05592e-015	1.53012e-015	-1.17142e-014	-3.11048e-015	-1.12821e-014	-6.09172e-015	1.38354e-014	4.73289e-015	6.56445e-016	3.80444e-015	4.5241e-015	6.68398e-016	6.13179e-015	-1.32661e-014	-1.42475e-014	-1.02867e-014	-2.93038e-015	8.83817e-016	-1.00209e-014	-4.73003e-015	-8.16082e-015	-8.85174e-016	-4.39335e-015	-9.49443e-016	2.57152e-017
-5.07679e-016	1.83696e-015	-1.20212e-014	-3.28995e-015	-1.14451e-014	-6.35922e-015	1.40818e-014	4.61634e-015	1.12316e-015	4.13667e-015	4.7689e-015	7.89128e-016	6.23384e-015	-1.32304e-014	-1.43595e-014	-1.00051e-014	-2.92097e-015	1.35863e-015	-9.46915e-015	-4.24432e-015	-8.10157e-015	-5.41425e-016	-4.4222e-015	-6.84858e-016	1.27578e-016
3.83081e-017	2.12023e-015	-1.23794e-014	-3.53271e-015	-1.1647e-014	-6.68154e-015	1.42342e-014	4.47321e-015	1.56287e-015	4.44973e-015	4.99413e-015	9.17185e-016	6.34571e-015	-1.31963e-014	-1.45029e-014	-9.72213e-015	-2.85563e-015	1.84027e-015	-8.93561e-015	-3.75397e-015	-8.0629e-015	-2.17324e-016	-4.43816e-015	-4.10523e-016	2.32756e-016
5.7947e-016	2.37743e-015	-1.27883e-014	-3.83914e-015	-1.18837e-014	-7.05491e-015	1.42928e-014	4.30771e-015	1.97463e-015	4.74159e-015	5.19944e-015	1.05185e-015	6.46792e-015	-1.31621e-014	-1.46763e-014	-9.43583e-015	-2.73154e-015	2.33048e-015	-8.42205e-015	-3.26061e-015	-8.04312e-015	8.46733e-017	-4.44114e-015	-1.27589e-016	3.42514e-016
1.11313e-015	2.60759e-015	-1.32462e-014	-4.20891e-015	-1.21513e-014	-7.47491e-015	1.42593e-014	4.12375e-015	2.35722e-015	5.01135e-015	5.38499e-015	1.19327e-015	6.6001e-015	-1.31265e-014	-1.48782e-014	-9.14515e-015	-2.54668e-015	2.83032e-015	-7.92928e-015	-2.76509e-015	-8.04137e-015	3.62741e-016	-4.43103e-015	1.62415e-016	4.57484e-016
1.63689e-015	2.80942e-015	-1.37509e-014	-4.64041e-015	-1.24449e-014	-7.93559e-015	1.41363e-014	3.92528e-015	2.71024e-015	5.25821e-015	5.55113e-015	1.34069e-015	6.74218e-015	-1.30881e-014	-1.51059e-014	-8.8492e-015	-2.29919e-015	3.34071e-015	-7.45836e-015	-2.26886e-015	-8.05667e-015	6.14669e-016	-4.40817e-015	4.57716e-016	5.78768e-016
2.14845e-015	2.98121e-015	-1.43004e-014	-5.13189e-015	-1.27595e-014	-8.43149e-015	1.39277e-014	3.71643e-015	3.03399e-015	5.48143e-015	5.69813e-015	1.49384e-015	6.89381e-015	-1.30448e-014	-1.53573e-014	-8.5463e-015	-1.98708e-015	3.86297e-015	-7.00998e-015	-1.7731e-015	-8.08716e-015	8.3915e-016	-4.37297e-015	7.57363e-016	7.07013e-016
2.64598e-015	3.12166e-015	-1.48914e-014	-5.68078e-015	-1.30898e-014	-8.95732e-015	1.36383e-014	3.50135e-015	3.32898e-015	5.68076e-015	5.82705e-015	1.65235e-015	7.0542e-015	-1.29957e-014	-1.56297e-014	-8.23458e-015	-1.61011e-015	4.39779e-015	-6.58392e-015	-1.27956e-015	-8.13102e-015	1.03528e-015	-4.32572e-015	1.05993e-015	8.43004e-016
3.12733e-015	3.23065e-015	-1.55205e-014	-6.28351e-015	-1.34308e-014	-9.5063e-015	1.32737e-014	3.2839e-015	3.59574e-015	5.85613e-015	5.93904e-015	1.8159e-015	7.22311e-015	-1.29394e-014	-1.59205e-014	-7.91242e-015	-1.16846e-015	4.94617e-015	-6.18027e-015	-7.88831e-016	-8.18681e-015	1.20242e-015	-4.26789e-015	1.36397e-015	9.87596e-016
3.59084e-015	3.30792e-015	-1.61837e-014	-6.93634e-015	-1.3777e-014	-1.00712e-014	1.28403e-014	3.06853e-015	3.83575e-015	6.00792e-015	6.03532e-015	1.98358e-015	7.40034e-015	-1.2874e-014	-1.62265e-014	-7.57883e-015	-6.62461e-016	5.50892e-015	-5.79906e-015	-3.01153e-016	-8.25208e-015	1.33949e-015	-4.20031e-015	1.66752e-015	1.14126e-015
4.03483e-015	3.35335e-015	-1.68763e-014	-7.63477e-015	-1.41231e-014	-1.06452e-014	1.23453e-014	2.85992e-015	4.05021e-015	6.13622e-015	6.11747e-015	2.15565e-015	7.58505e-015	-1.27981e-014	-1.65453e-014	-7.23289e-015	-9.38408e-017	6.08644e-015	-5.43937e-015	1.82929e-016	-8.3238e-015	1.44669e-015	-4.12375e-015	1.96905e-015	1.30438e-015
4.45762e-015	3.36708e-015	-1.7593e-014	-8.37378e-015	-1.44642e-014	-1.12207e-014	1.1797e-014	2.6618e-015	4.24109e-015	6.2415e-015	6.18678e-015	2.33185e-015	7.77635e-015	-1.27103e-014	-1.68736e-014	-6.87318e-015	5.34979e-016	6.67895e-015	-5.10098e-015	6.61784e-016	-8.39904e-015	1.52463e-015	-4.03915e-015	2.26756e-015	1.47683e-015
4.85767e-015	3.34975e-015	-1.83299e-014	-9.14839e-015	-1.4796e-014	-1.17903e-014	1.12043e-014	2.4783e-015	4.41015e-015	6.32456e-015	6.24529e-015	2.51172e-015	7.97403e-015	-1.26092e-014	-1.72079e-014	-6.49954e-015	1.22153e-015	7.28651e-015	-4.78245e-015	1.13467e-015	-8.475e-015	1.57441e-015	-3.94761e-015	2.56166e-015	1.65873e-015
5.23312e-015	3.30332e-015	-1.90807e-014	-9.95174e-015	-1.51133e-014	-1.23467e-014	1.05769e-014	2.3122e-015	4.56023e-015	6.38639e-015	6.29529e-015	2.69497e-015	8.17686e-015	-1.24933e-014	-1.75448e-014	-6.11154e-015	1.9627e-015	7.90804e-015	-4.48247e-015	1.60186e-015	-8.54905e-015	1.59719e-015	-3.85048e-015	2.85019e-015	1.85031e-015
5.5832e-015	3.22882e-015	-1.98399e-014	-1.07775e-014	-1.54117e-014	-1.2882e-014	9.92483e-015	2.16686e-015	4.6932e-015	6.42886e-015	6.33872e-015	2.8814e-015	8.38344e-015	-1.2362e-014	-1.78805e-014	-5.70803e-015	2.75489e-015	8.54289e-015	-4.19979e-015	2.06235e-015	-8.61725e-015	1.59482e-015	-3.74852e-015	3.13222e-015	2.05134e-015
5.90707e-015	3.12787e-015	-2.0602e-014	-1.16181e-014	-1.56877e-014	-1.3389e-014	9.25838e-015	2.0456e-015	4.81166e-015	6.45338e-015	6.37739e-015	3.07138e-015	8.59276e-015	-1.22148e-014	-1.82116e-014	-5.28814e-015	3.59272e-015	9.19067e-015	-3.93262e-015	2.51528e-015	-8.67659e-015	1.56927e-015	-3.64272e-015	3.40634e-015	2.26149e-015
6.20386e-015	3.00278e-015	-2.13603e-014	-1.24663e-014	-1.59375e-014	-1.386e-014	8.58798e-015	1.95178e-015	4.91916e-015	6.46156e-015	6.41342e-015	3.26471e-015	8.80445e-015	-1.20507e-014	-1.85348e-014	-4.85234e-015	4.47156e-015	9.84973e-015	-3.68011e-015	2.95998e-015	-8.72352e-015	1.52249e-015	-3.53439e-015	3.67234e-015	2.48028e-015
6.47324e-015	2.85579e-015	-2.21087e-014	-1.3315e-014	-1.61579e-014	-1.42888e-014	7.92485e-015	1.88746e-015	5.01824e-015	6.45532e-015	6.44883e-015	3.46156e-015	9.01767e-015	-1.18695e-014	-1.88471e-014	-4.40041e-015	5.38574e-015	1.05182e-014	-3.44113e-015	3.39594e-015	-8.75486e-015	1.45679e-015	-3.42386e-015	3.92925e-015	2.70712e-015
6.71468e-015	2.68928e-015	-2.28408e-014	-1.41568e-014	-1.63457e-014	-1.46689e-014	7.27935e-015	1.85438e-015	5.11164e-015	6.43682e-015	6.48604e-015	3.66215e-015	9.23186e-015	-1.16712e-014	-1.91456e-014	-3.93268e-015	6.32963e-015	1.11939e-014	-3.21379e-015	3.82283e-015	-8.76764e-015	1.37456e-015	-3.31264e-015	4.17617e-015	2.94099e-015
6.92787e-015	2.50562e-015	-2.35503e-014	-1.49847e-014	-1.6499e-014	-1.4995e-014	6.66183e-015	1.85438e-015	5.20255e-015	6.40819e-015	6.52702e-015	3.86614e-015	9.44612e-015	-1.14559e-014	-1.94272e-014	-3.4489e-015	7.29743e-015	1.18747e-014	-2.99615e-015	4.23973e-015	-8.75884e-015	1.27932e-015	-3.20143e-015	4.41261e-015	3.18093e-015
7.11275e-015	2.30802e-015	-2.42314e-014	-1.57909e-014	-1.66155e-014	-1.52614e-014	6.08286e-015	1.8891e-015	5.29397e-015	6.37201e-015	6.574e-015	4.07375e-015	9.65949e-015	-1.12234e-014	-1.96891e-014	-2.94886e-015	8.28322e-015	1.25585e-014	-2.78681e-015	4.64612e-015	-8.7251e-015	1.17384e-015	-3.09086e-015	4.63894e-015	3.42615e-015
7.27006e-015	2.09983e-015	-2.48783e-014	-1.65682e-014	-1.66937e-014	-1.54633e-014	5.55219e-015	1.95891e-015	5.38768e-015	6.33041e-015	6.62846e-015	4.28485e-015	9.87075e-015	-1.09739e-014	-1.99292e-014	-2.43294e-015	9.28038e-015	1.3243e-014	-2.58392e-015	5.04141e-015	-8.66377e-015	1.06099e-015	-2.98123e-015	4.85528e-015	3.6758e-015
7.40007e-015	1.88455e-015	-2.54858e-014	-1.73095e-014	-1.67324e-014	-1.55973e-014	5.07956e-015	2.0643e-015	5.48655e-015	6.28569e-015	6.69238e-015	4.49953e-015	1.00794e-014	-1.07083e-014	-2.01453e-014	-1.90122e-015	1.02822e-014	1.39248e-014	-2.38596e-015	5.42523e-015	-8.57267e-015	9.43966e-016	-2.87255e-015	5.06197e-015	3.92866e-015
7.50324e-015	1.66555e-015	-2.60483e-014	-1.80075e-014	-1.67314e-014	-1.566e-014	4.67394e-015	2.20592e-015	5.59397e-015	6.24029e-015	6.76755e-015	4.71835e-015	1.02854e-014	-1.04266e-014	-2.03347e-014	-1.35451e-015	1.12823e-014	1.46013e-014	-2.19131e-015	5.79575e-015	-8.44982e-015	8.25804e-016	-2.76585e-015	5.25915e-015	4.18314e-015
7.58006e-015	1.44587e-015	-2.65611e-014	-1.86558e-014	-1.66916e-014	-1.56485e-014	4.34309e-015	2.38293e-015	5.71238e-015	6.19657e-015	6.85512e-015	4.94103e-015	1.04879e-014	-1.013e-014	-2.04959e-014	-7.93917e-016	1.22744e-014	1.52694e-014	-1.99903e-015	6.15276e-015	-8.29328e-015	7.09531e-016	-2.66112e-015	5.44709e-015	4.43792e-015
7.63181e-015	1.22921e-015	-2.70197e-014	-1.92485e-014	-1.66128e-014	-1.55612e-014	4.0946e-015	2.5939e-015	5.84361e-015	6.15712e-015	6.9566e-015	5.16806e-015	1.06869e-014	-9.81908e-015	-2.06276e-014	-2.20304e-016	1.32519e-014	1.59259e-014	-1.80771e-015	6.49535e-015	-8.10101e-015	5.9912e-016	-2.55824e-015	5.62665e-015	4.69159e-015
7.6593e-015	1.01866e-015	-2.74203e-014	-1.9779e-014	-1.6495e-014	-1.53975e-014	3.93531e-015	2.83821e-015	5.98945e-015	6.12414e-015	7.07322e-015	5.39943e-015	1.08821e-014	-9.49564e-015	-2.07283e-014	3.65355e-016	1.42084e-014	1.65674e-014	-1.61593e-015	6.82294e-015	-7.8717e-015	4.97278e-016	-2.45719e-015	5.7994e-015	4.94328e-015
7.6634e-015	8.16912e-016	-2.77591e-014	-2.02438e-014	-1.634e-014	-1.51575e-014	3.87093e-015	3.1145e-015	6.15167e-015	6.09986e-015	7.20542e-015	5.63521e-015	1.1073e-014	-9.16014e-015	-2.0797e-014	9.61425e-016	1.51375e-014	1.71906e-014	-1.42274e-015	7.13492e-015	-7.60494e-015	4.06535e-016	-2.35793e-015	5.96599e-015	5.19123e-015
7.6452e-015	6.27535e-016	-2.80335e-014	-2.06379e-014	-1.6149e-014	-1.48413e-014	3.90561e-015	3.42101e-015	6.33164e-015	6.08608e-015	7.35432e-015	5.87527e-015	1.12594e-014	-8.81385e-015	-2.08331e-014	1.56726e-015	1.60344e-014	1.77921e-014	-1.22746e-015	7.43046e-015	-7.30002e-015	3.3006e-016	-2.26025e-015	6.12694e-015	5.43454e-015
7.60639e-015	4.52989e-016	-2.82411e-014	-2.09585e-014	-1.5924e-014	-1.44512e-014	4.04217e-015	3.75549e-015	6.53039e-015	6.08439e-015	7.51979e-015	6.11898e-015	1.14413e-014	-8.45863e-015	-2.08369e-014	2.18187e-015	1.68931e-014	1.83685e-014	-1.02889e-015	7.70926e-015	-6.95743e-015	2.70745e-016	-2.16406e-015	6.2831e-015	5.67222e-015
7.54843e-015	2.95313e-016	-2.83801e-014	-2.12029e-014	-1.56679e-014	-1.39898e-014	4.28297e-015	4.11488e-015	6.74884e-015	6.09635e-015	7.70233e-015	6.36624e-015	1.1619e-014	-8.0966e-015	-2.0808e-014	2.80352e-015	1.77091e-014	1.89168e-014	-8.26809e-016	7.97058e-015	-6.57811e-015	2.29851e-016	-2.06905e-015	6.43576e-015	5.90331e-015
7.47245e-015	1.5695e-016	-2.84491e-014	-2.13691e-014	-1.53831e-014	-1.34599e-014	4.62882e-015	4.49715e-015	6.98671e-015	6.123e-015	7.90192e-015	6.61658e-015	1.17924e-014	-7.72937e-015	-2.07471e-014	3.43035e-015	1.84781e-014	1.94343e-014	-6.20139e-016	8.21369e-015	-6.16321e-015	2.09247e-016	-1.9744e-015	6.58675e-015	6.12651e-015
7.38012e-015	3.94383e-017	-2.84482e-014	-2.14556e-014	-1.50726e-014	-1.2866e-014	5.08039e-015	4.89859e-015	7.24362e-015	6.16546e-015	8.11851e-015	6.86983e-015	1.1962e-014	-7.35846e-015	-2.06549e-014	4.06098e-015	1.91962e-014	1.9918e-014	-4.09622e-016	8.43741e-015	-5.71442e-015	2.10714e-016	-1.87982e-015	6.73679e-015	6.34146e-015
7.27299e-015	-5.50415e-017	-2.83781e-014	-2.14623e-014	-1.47394e-014	-1.22129e-014	5.636e-015	5.31558e-015	7.51907e-015	6.2242e-015	8.35144e-015	7.12532e-015	1.21281e-014	-6.98613e-015	-2.0532e-014	4.69346e-015	1.98597e-014	2.03651e-014	-1.95092e-016	8.64123e-015	-5.2341e-015	2.35313e-016	-1.7848e-015	6.8873e-015	6.54657e-015
7.15264e-015	-1.25595e-016	-2.82394e-014	-2.139e-014	-1.43859e-014	-1.15061e-014	6.29316e-015	5.7452e-015	7.81251e-015	6.29964e-015	8.59975e-015	7.38235e-015	1.22912e-014	-6.6145e-015	-2.03799e-014	5.32606e-015	2.04659e-014	2.0774e-014	2.3367e-017	8.82506e-015	-4.72497e-015	2.84485e-016	-1.68898e-015	7.03968e-015	6.74112e-015
7.02085e-015	-1.71043e-016	-2.80338e-014	-2.12405e-014	-1.40159e-014	-1.07519e-014	7.04732e-015	6.18382e-015	8.12281e-015	6.39203e-015	8.86247e-015	7.6408e-015	1.2451e-014	-6.24536e-015	-2.01997e-014	5.95656e-015	2.10131e-014	2.11421e-014	2.44612e-016	8.98763e-015	-4.18962e-015	3.591e-016	-1.59191e-015	7.19444e-015	6.92409e-015
6.879e-015	-1.90471e-016	-2.77644e-014	-2.10157e-014	-1.36328e-014	-9.95652e-015	7.8943e-015	6.62711e-015	8.44841e-015	6.50131e-015	9.13861e-015	7.90001e-015	1.26088e-014	-5.88047e-015	-1.99932e-014	6.58344e-015	2.15006e-014	2.14674e-014	4.68002e-016	9.12814e-015	-3.63112e-015	4.59084e-016	-1.49311e-015	7.35257e-015	7.09499e-015
6.72867e-015	-1.83698e-016	-2.74336e-014	-2.07188e-014	-1.32401e-014	-9.12773e-015	8.8285e-015	7.07152e-015	8.78732e-015	6.62691e-015	9.42634e-015	8.15959e-015	1.27646e-014	-5.52187e-015	-1.97633e-014	7.20455e-015	2.19269e-014	2.17483e-014	6.92792e-016	9.24633e-015	-3.05397e-015	5.84318e-016	-1.39205e-015	7.51478e-015	7.25311e-015
6.57152e-015	-1.51127e-016	-2.70453e-014	-2.03546e-014	-1.28417e-014	-8.27347e-015	9.84296e-015	7.51289e-015	9.13773e-015	6.76778e-015	9.72398e-015	8.41878e-015	1.29188e-014	-5.17172e-015	-1.95127e-014	7.81761e-015	2.22915e-014	2.19832e-014	9.17289e-016	9.3425e-015	-2.46215e-015	7.34426e-016	-1.28794e-015	7.682e-015	7.39855e-015
6.40936e-015	-9.28728e-017	-2.66042e-014	-1.99279e-014	-1.24406e-014	-7.40158e-015	1.09296e-014	7.94734e-015	9.49687e-015	6.92277e-015	1.00299e-014	8.6769e-015	1.3072e-014	-4.83193e-015	-1.9244e-014	8.4202e-015	2.25947e-014	2.21711e-014	1.14058e-015	9.41596e-015	-1.8599e-015	9.08857e-016	-1.18086e-015	7.85406e-015	7.53059e-015
6.2442e-015	-1.01019e-017	-2.61152e-014	-1.94441e-014	-1.20411e-014	-6.52023e-015	1.208e-014	8.37091e-015	9.86233e-015	7.09035e-015	1.0342e-014	8.93319e-015	1.3225e-014	-4.50449e-015	-1.89592e-014	9.00967e-015	2.28367e-014	2.23116e-014	1.36165e-015	9.46669e-015	-1.25226e-015	1.1062e-015	-1.07064e-015	8.03117e-015	7.64839e-015
6.07726e-015	9.6736e-017	-2.55841e-014	-1.89087e-014	-1.16465e-014	-5.63773e-015	1.32838e-014	8.77993e-015	1.0231e-014	7.26924e-015	1.06579e-014	9.18667e-015	1.33781e-014	-4.19163e-015	-1.86616e-014	9.58428e-015	2.30194e-014	2.24048e-014	1.57926e-015	9.49491e-015	-6.43939e-016	1.32511e-015	-9.57033e-016	8.21386e-015	7.75203e-015
5.91019e-015	2.26209e-016	-2.50167e-014	-1.83288e-014	-1.12599e-014	-4.76232e-015	1.45313e-014	9.17069e-015	1.06003e-014	7.45677e-015	1.09756e-014	9.43593e-015	1.35317e-014	-3.8949e-015	-1.8354e-014	1.0142e-014	2.31451e-014	2.24517e-014	1.7923e-015	9.50132e-015	-4.01153e-017	1.56407e-015	-8.40059e-016	8.40242e-015	7.84184e-015
5.7439e-015	3.76744e-016	-2.44192e-014	-1.77114e-014	-1.08842e-014	-3.90279e-015	1.58123e-014	9.54046e-015	1.09668e-014	7.65156e-015	1.12927e-014	9.6802e-015	1.36865e-014	-3.61585e-015	-1.80392e-014	1.06806e-014	2.32167e-014	2.24531e-014	1.99899e-015	9.48618e-015	5.5356e-016	1.82175e-015	-7.19275e-016	8.59632e-015	7.91764e-015
5.57934e-015	5.46465e-016	-2.37988e-014	-1.70644e-014	-1.05227e-014	-3.06737e-015	1.71157e-014	9.88543e-015	1.13271e-014	7.85096e-015	1.16072e-014	9.91857e-015	1.38433e-014	-3.35666e-015	-1.77209e-014	1.11981e-014	2.32371e-014	2.24095e-014	2.19831e-015	9.45013e-015	1.1321e-015	2.09651e-015	-5.94815e-016	8.7953e-015	7.97927e-015
5.41817e-015	7.33756e-016	-2.31619e-014	-1.63966e-014	-1.01783e-014	-2.26488e-015	1.84299e-014	1.02023e-014	1.16782e-014	8.0521e-015	1.19169e-014	1.01496e-014	1.40029e-014	-3.11872e-015	-1.74025e-014	1.16932e-014	2.32098e-014	2.23222e-014	2.38808e-015	9.39376e-015	1.69028e-015	2.38558e-015	-4.6701e-016	8.99882e-015	8.02691e-015
5.26243e-015	9.36043e-016	-2.25159e-014	-1.57157e-014	-9.85343e-015	-1.5037e-015	1.97433e-014	1.04888e-014	1.20174e-014	8.25242e-015	1.2219e-014	1.0373e-014	1.41656e-014	-2.90387e-015	-1.7087e-014	1.21636e-014	2.3139e-014	2.21931e-014	2.56613e-015	9.318e-015	2.22325e-015	2.68678e-015	-3.36184e-016	9.20607e-015	8.06036e-015
5.11304e-015	1.15124e-015	-2.1868e-014	-1.50312e-014	-9.55024e-015	-7.90834e-016	2.10443e-014	1.07422e-014	1.23419e-014	8.44954e-015	1.25116e-014	1.05878e-014	1.43308e-014	-2.71302e-015	-1.67774e-014	1.26074e-014	2.3029e-014	2.20246e-014	2.73119e-015	9.22442e-015	2.72543e-015	2.99796e-015	-2.0241e-016	9.41576e-015	8.08042e-015
4.97072e-015	1.37648e-015	-2.12252e-014	-1.4351e-014	-9.27147e-015	-1.34188e-016	2.23216e-014	1.09599e-014	1.26486e-014	8.64035e-015	1.27923e-014	1.07932e-014	1.44982e-014	-2.54775e-015	-1.64765e-014	1.30229e-014	2.28841e-014	2.18188e-014	2.88144e-015	9.11391e-015	3.19255e-015	3.31688e-015	-6.64898e-017	9.6264e-015	8.08752e-015
4.83668e-015	1.60985e-015	-2.05953e-014	-1.36841e-014	-9.0184e-015	4.59995e-016	2.35638e-014	1.11402e-014	1.2935e-014	8.82273e-015	1.30596e-014	1.09881e-014	1.46681e-014	-2.40935e-015	-1.61876e-014	1.34094e-014	2.2709e-014	2.15785e-014	3.0158e-015	8.98698e-015	3.62085e-015	3.64058e-015	7.12315e-017	9.83663e-015	8.08156e-015
4.71184e-015	1.84842e-015	-1.99847e-014	-1.30388e-014	-8.79227e-015	9.85775e-016	2.47601e-014	1.12819e-014	1.31983e-014	8.99354e-015	1.33115e-014	1.11719e-014	1.48406e-014	-2.29904e-015	-1.59131e-014	1.37659e-014	2.25087e-014	2.13071e-014	3.13261e-015	8.8453e-015	4.00648e-015	3.96657e-015	2.09951e-016	1.00443e-014	8.0627e-015
4.5968e-015	2.08983e-015	-1.94008e-014	-1.24242e-014	-8.5944e-015	1.43803e-015	2.58998e-014	1.13838e-014	1.34361e-014	9.15042e-015	1.3546e-014	1.13441e-014	1.50146e-014	-2.21729e-015	-1.56557e-014	1.40913e-014	2.22878e-014	2.10087e-014	3.23089e-015	8.69058e-015	4.34581e-015	4.29258e-015	3.4917e-016	1.02477e-014	8.03204e-015
4.49201e-015	2.33159e-015	-1.88506e-014	-1.18478e-014	-8.42597e-015	1.81223e-015	2.69728e-014	1.14452e-014	1.36467e-014	9.29098e-015	1.37615e-014	1.15039e-014	1.51891e-014	-2.16394e-015	-1.5418e-014	1.43847e-014	2.20513e-014	2.06861e-014	3.30916e-015	8.52513e-015	4.63515e-015	4.61633e-015	4.8844e-016	1.04452e-014	7.98925e-015
4.39815e-015	2.57162e-015	-1.83396e-014	-1.13165e-014	-8.28717e-015	2.10464e-015	2.79702e-014	1.14658e-014	1.38281e-014	9.41292e-015	1.3956e-014	1.1651e-014	1.53642e-014	-2.13946e-015	-1.52022e-014	1.46457e-014	2.18046e-014	2.03436e-014	3.36726e-015	8.35124e-015	4.87212e-015	4.93547e-015	6.27301e-016	1.06351e-014	7.93494e-015
4.3161e-015	2.80778e-015	-1.78738e-014	-1.08371e-014	-8.17854e-015	2.31204e-015	2.88837e-014	1.14456e-014	1.39791e-014	9.51403e-015	1.41282e-014	1.17852e-014	1.55396e-014	-2.14394e-015	-1.50098e-014	1.48738e-014	2.15532e-014	1.99846e-014	3.40401e-015	8.17083e-015	5.05472e-015	5.2478e-015	7.64325e-016	1.08154e-014	7.86903e-015
4.24621e-015	3.03718e-015	-1.74587e-014	-1.04162e-014	-8.10003e-015	2.43185e-015	2.97052e-014	1.13851e-014	1.40992e-014	9.59232e-015	1.42768e-014	1.1906e-014	1.57138e-014	-2.17746e-015	-1.48425e-014	1.50693e-014	2.13011e-014	1.96135e-014	3.41941e-015	7.98588e-015	5.18146e-015	5.55122e-015	8.99365e-016	1.09842e-014	7.7921e-015
4.18958e-015	3.25803e-015	-1.70984e-014	-1.00596e-014	-8.05118e-015	2.46269e-015	3.04281e-014	1.12856e-014	1.41875e-014	9.64596e-015	1.44012e-014	1.20132e-014	1.58851e-014	-2.24009e-015	-1.47018e-014	1.5233e-014	2.10527e-014	1.92348e-014	3.41349e-015	7.79904e-015	5.25099e-015	5.84358e-015	1.03193e-015	1.11392e-014	7.70492e-015
4.14625e-015	3.4691e-015	-1.67978e-014	-9.77269e-015	-8.0315e-015	2.40384e-015	3.10468e-014	1.11485e-014	1.4243e-014	9.6739e-015	1.4501e-014	1.21061e-014	1.60534e-014	-2.33031e-015	-1.45886e-014	1.53657e-014	2.0813e-014	1.88526e-014	3.3864e-015	7.61281e-015	5.26373e-015	6.12358e-015	1.16145e-015	1.12784e-014	7.60786e-015
4.11571e-015	3.66902e-015	-1.65602e-014	-9.55991e-015	-8.04121e-015	2.2555e-015	3.15571e-014	1.09754e-014	1.42658e-014	9.67519e-015	1.45753e-014	1.21849e-014	1.62169e-014	-2.44761e-015	-1.45043e-014	1.54682e-014	2.05854e-014	1.84709e-014	3.33834e-015	7.42904e-015	5.21973e-015	6.38984e-015	1.28667e-015	1.13999e-014	7.50106e-015
4.09766e-015	3.85579e-015	-1.63892e-014	-9.42443e-015	-8.07938e-015	2.01931e-015	3.19562e-014	1.07682e-014	1.42559e-014	9.64942e-015	1.4624e-014	1.22491e-014	1.63742e-014	-2.59131e-015	-1.44495e-014	1.55417e-014	2.03734e-014	1.80939e-014	3.26975e-015	7.24953e-015	5.11981e-015	6.64101e-015	1.40716e-015	1.1502e-014	7.3848e-015
4.0925e-015	4.02865e-015	-1.6287e-014	-9.36921e-015	-8.14493e-015	1.6975e-015	3.22417e-014	1.05289e-014	1.42137e-014	9.59626e-015	1.46474e-014	1.22987e-014	1.65244e-014	-2.76057e-015	-1.44242e-014	1.55885e-014	2.01808e-014	1.77256e-014	3.18144e-015	7.07707e-015	4.9655e-015	6.87579e-015	1.52281e-015	1.15827e-014	7.25965e-015
4.09978e-015	4.1867e-015	-1.62552e-014	-9.39528e-015	-8.23681e-015	1.29289e-015	3.24124e-014	1.02602e-014	1.41407e-014	9.51593e-015	1.46454e-014	1.23342e-014	1.66663e-014	-2.95373e-015	-1.44283e-014	1.561e-014	2.00109e-014	1.73699e-014	3.07452e-015	6.91442e-015	4.75877e-015	7.09332e-015	1.63308e-015	1.1641e-014	7.12679e-015
4.11917e-015	4.32961e-015	-1.6295e-014	-9.50321e-015	-8.35374e-015	8.09286e-016	3.24681e-014	9.96543e-015	1.4038e-014	9.40883e-015	1.4619e-014	1.23555e-014	1.67977e-014	-3.16877e-015	-1.44613e-014	1.56089e-014	1.98664e-014	1.70303e-014	2.95066e-015	6.76366e-015	4.50204e-015	7.29297e-015	1.73773e-015	1.16757e-014	6.98616e-015
4.15039e-015	4.45704e-015	-1.64065e-014	-9.69287e-015	-8.49386e-015	2.51208e-016	3.24105e-014	9.64774e-015	1.39078e-014	9.27574e-015	1.45686e-014	1.23624e-014	1.69166e-014	-3.40377e-015	-1.45228e-014	1.55873e-014	1.97495e-014	1.67113e-014	2.81132e-015	6.62655e-015	4.19852e-015	7.4743e-015	1.83617e-015	1.16856e-014	6.83832e-015
4.19281e-015	4.56796e-015	-1.65884e-014	-9.9631e-015	-8.65447e-015	-3.76905e-016	3.22414e-014	9.30974e-015	1.3752e-014	9.11785e-015	1.44949e-014	1.2355e-014	1.70212e-014	-3.65684e-015	-1.46126e-014	1.55482e-014	1.96623e-014	1.64161e-014	2.65843e-015	6.50548e-015	3.85234e-015	7.63767e-015	1.92855e-015	1.16704e-014	6.68402e-015
4.24589e-015	4.66175e-015	-1.68395e-014	-1.03125e-014	-8.83407e-015	-1.0689e-015	3.19639e-014	8.95549e-015	1.35719e-014	8.93681e-015	1.43984e-014	1.23334e-014	1.71106e-014	-3.92517e-015	-1.47289e-014	1.54948e-014	1.96063e-014	1.61477e-014	2.49365e-015	6.40167e-015	3.46622e-015	7.78328e-015	2.01462e-015	1.1629e-014	6.52387e-015
4.30914e-015	4.73849e-015	-1.71576e-014	-1.07373e-014	-9.03133e-015	-1.8183e-015	3.15818e-014	8.58812e-015	1.337e-014	8.73443e-015	1.42806e-014	1.22981e-014	1.71829e-014	-4.20635e-015	-1.48698e-014	1.54304e-014	1.95826e-014	1.59099e-014	2.31926e-015	6.31667e-015	3.04505e-015	7.91116e-015	2.09412e-015	1.15614e-014	6.35897e-015
4.38211e-015	4.7995e-015	-1.75397e-014	-1.12343e-014	-9.24437e-015	-2.61914e-015	3.11007e-014	8.21164e-015	1.31488e-014	8.51276e-015	1.41428e-014	1.22489e-014	1.72368e-014	-4.49776e-015	-1.50335e-014	1.53581e-014	1.95919e-014	1.57048e-014	2.13785e-015	6.2523e-015	2.59416e-015	8.02163e-015	2.16728e-015	1.1468e-014	6.18972e-015
4.46343e-015	4.84518e-015	-1.79826e-014	-1.17988e-014	-9.47107e-015	-3.46484e-015	3.05267e-014	7.82981e-015	1.2911e-014	8.27485e-015	1.39867e-014	1.2186e-014	1.72707e-014	-4.79688e-015	-1.52181e-014	1.52807e-014	1.9635e-014	1.55342e-014	1.95186e-015	6.20996e-015	2.11895e-015	8.11516e-015	2.23375e-015	1.13487e-014	6.01703e-015
4.55176e-015	4.87593e-015	-1.8483e-014	-1.24256e-014	-9.70982e-015	-4.34784e-015	2.98663e-014	7.4464e-015	1.26584e-014	8.02257e-015	1.38133e-014	1.21096e-014	1.72838e-014	-5.10037e-015	-1.54222e-014	1.52021e-014	1.97117e-014	1.54002e-014	1.76362e-015	6.19056e-015	1.62451e-015	8.19263e-015	2.29362e-015	1.12039e-014	5.84174e-015
4.64642e-015	4.89259e-015	-1.90364e-014	-1.31092e-014	-9.95903e-015	-5.26106e-015	2.91264e-014	7.06464e-015	1.23944e-014	7.75942e-015	1.36245e-014	1.20196e-014	1.72751e-014	-5.40525e-015	-1.56433e-014	1.51254e-014	1.98217e-014	1.53038e-014	1.57513e-015	6.19463e-015	1.11566e-015	8.25503e-015	2.34731e-015	1.10346e-014	5.66491e-015
4.74647e-015	4.8951e-015	-1.96378e-014	-1.38426e-014	-1.0217e-014	-6.19669e-015	2.83149e-014	6.68825e-015	1.21211e-014	7.4882e-015	1.34219e-014	1.19161e-014	1.72437e-014	-5.70906e-015	-1.58792e-014	1.50542e-014	1.99645e-014	1.52466e-014	1.38891e-015	6.22333e-015	5.97764e-016	8.30366e-015	2.39524e-015	1.08422e-014	5.48745e-015
4.85052e-015	4.88457e-015	-2.02812e-014	-1.46192e-014	-1.04812e-014	-7.1477e-015	2.74401e-014	6.32043e-015	1.18408e-014	7.21173e-015	1.32076e-014	1.18e-014	1.71886e-014	-6.00843e-015	-1.61278e-014	1.49917e-014	2.01391e-014	1.52289e-014	1.20729e-015	6.27677e-015	7.58281e-017	8.33927e-015	2.43767e-015	1.06278e-014	5.31072e-015
4.95693e-015	4.86209e-015	-2.09611e-014	-1.54316e-014	-1.07497e-014	-8.10629e-015	2.65114e-014	5.9639e-015	1.1556e-014	6.93326e-015	1.29832e-014	1.16713e-014	1.71092e-014	-6.30005e-015	-1.63862e-014	1.49406e-014	2.03435e-014	1.5251e-014	1.0325e-015	6.35519e-015	-4.44775e-016	8.36324e-015	2.47446e-015	1.03928e-014	5.13575e-015
5.06453e-015	4.82851e-015	-2.16712e-014	-1.62717e-014	-1.1021e-014	-9.06461e-015	2.55379e-014	5.62237e-015	1.12689e-014	6.65597e-015	1.27505e-014	1.15301e-014	1.70052e-014	-6.58093e-015	-1.66522e-014	1.49045e-014	2.05767e-014	1.53123e-014	8.66418e-016	6.4581e-015	-9.58713e-016	8.37668e-015	2.50577e-015	1.01397e-014	4.96382e-015
5.17214e-015	4.7851e-015	-2.24057e-014	-1.71318e-014	-1.12937e-014	-1.00159e-014	2.4529e-014	5.29899e-015	1.09821e-014	6.38316e-015	1.25108e-014	1.13765e-014	1.6877e-014	-6.84793e-015	-1.69236e-014	1.48863e-014	2.08361e-014	1.54126e-014	7.11692e-016	6.58473e-015	-1.46109e-015	8.38086e-015	2.53164e-015	9.87135e-015	4.79628e-015
5.27883e-015	4.73256e-015	-2.31586e-014	-1.80041e-014	-1.15666e-014	-1.09532e-014	2.34934e-014	4.99538e-015	1.06969e-014	6.11799e-015	1.22656e-014	1.12105e-014	1.67252e-014	-7.09844e-015	-1.71983e-014	1.48888e-014	2.11191e-014	1.55509e-014	5.69888e-016	6.73422e-015	-1.94734e-015	8.3771e-015	2.55236e-015	9.59022e-015	4.6345e-015
5.38367e-015	4.67154e-015	-2.39228e-014	-1.88806e-014	-1.18385e-014	-1.18696e-014	2.24401e-014	4.71344e-015	1.04149e-014	5.86358e-015	1.20164e-014	1.10324e-014	1.65499e-014	-7.32934e-015	-1.74738e-014	1.49147e-014	2.14238e-014	1.57264e-014	4.42489e-016	6.90518e-015	-2.41337e-015	8.36702e-015	2.56874e-015	9.29839e-015	4.47984e-015
5.48558e-015	4.60316e-015	-2.46917e-014	-1.97532e-014	-1.21079e-014	-1.27586e-014	2.1378e-014	4.45568e-015	1.01381e-014	5.62243e-015	1.17647e-014	1.08427e-014	1.63524e-014	-7.53811e-015	-1.77473e-014	1.49657e-014	2.17476e-014	1.59373e-014	3.30798e-016	7.09646e-015	-2.85451e-015	8.35109e-015	2.58088e-015	8.99884e-015	4.33384e-015
5.58321e-015	4.5281e-015	-2.54588e-014	-2.06142e-014	-1.23742e-014	-1.36148e-014	2.03152e-014	4.22345e-015	9.86811e-015	5.3974e-015	1.1512e-014	1.06411e-014	1.61328e-014	-7.72316e-015	-1.80173e-014	1.50437e-014	2.20873e-014	1.61813e-014	2.36243e-016	7.30667e-015	-3.26719e-015	8.33072e-015	2.58926e-015	8.69422e-015	4.1982e-015
5.67476e-015	4.44659e-015	-2.62177e-014	-2.14563e-014	-1.2636e-014	-1.44327e-014	1.92595e-014	4.01804e-015	9.60602e-015	5.19122e-015	1.12602e-014	1.04281e-014	1.58928e-014	-7.8818e-015	-1.82821e-014	1.51494e-014	2.24404e-014	1.64556e-014	1.59979e-016	7.53408e-015	-3.64841e-015	8.30643e-015	2.59326e-015	8.38707e-015	4.07397e-015
5.75897e-015	4.35935e-015	-2.69633e-014	-2.22726e-014	-1.28926e-014	-1.52078e-014	1.82194e-014	3.84009e-015	9.35303e-015	5.00615e-015	1.10101e-014	1.02046e-014	1.56337e-014	-8.01232e-015	-1.85396e-014	1.52839e-014	2.28041e-014	1.67575e-014	1.01911e-016	7.77676e-015	-3.99549e-015	8.279e-015	2.59322e-015	8.08061e-015	3.96279e-015
5.83468e-015	4.26733e-015	-2.76895e-014	-2.30562e-014	-1.31433e-014	-1.59362e-014	1.72019e-014	3.69039e-015	9.1097e-015	4.84332e-015	1.07623e-014	9.97061e-015	1.53573e-014	-8.1131e-015	-1.87884e-014	1.54476e-014	2.31758e-014	1.70842e-014	6.21667e-017	8.03254e-015	-4.30606e-015	8.24919e-015	2.58926e-015	7.77771e-015	3.86644e-015
5.90185e-015	4.17088e-015	-2.83907e-014	-2.38012e-014	-1.3388e-014	-1.66148e-014	1.62134e-014	3.56915e-015	8.8761e-015	4.70482e-015	1.05175e-014	9.72676e-015	1.50663e-014	-8.18279e-015	-1.90275e-014	1.56404e-014	2.35531e-014	1.74327e-014	4.06427e-017	8.2992e-015	-4.57896e-015	8.21741e-015	2.58069e-015	7.48122e-015	3.78557e-015
5.96013e-015	4.07098e-015	-2.90625e-014	-2.45024e-014	-1.36257e-014	-1.72416e-014	1.52593e-014	3.47599e-015	8.65212e-015	4.59127e-015	1.02765e-014	9.4733e-015	1.4763e-014	-8.22009e-015	-1.92554e-014	1.58611e-014	2.39322e-014	1.77987e-014	3.62646e-017	8.5742e-015	-4.81365e-015	8.18455e-015	2.56776e-015	7.19377e-015	3.72072e-015
6.00825e-015	3.96808e-015	-2.97e-014	-2.51546e-014	-1.38569e-014	-1.7814e-014	1.43447e-014	3.41005e-015	8.43793e-015	4.50327e-015	1.00396e-014	9.21104e-015	1.44495e-014	-8.2243e-015	-1.9471e-014	1.61092e-014	2.43105e-014	1.81784e-014	4.83168e-017	8.854e-015	-5.00865e-015	8.15065e-015	2.55021e-015	6.91802e-015	3.67254e-015
6.04537e-015	3.86213e-015	-3.02991e-014	-2.57545e-014	-1.40816e-014	-1.83306e-014	1.34737e-014	3.37069e-015	8.23251e-015	4.44148e-015	9.80702e-015	8.94045e-015	1.41285e-014	-8.19551e-015	-1.96741e-014	1.63834e-014	2.46854e-014	1.85684e-014	7.63733e-017	9.13597e-015	-5.16383e-015	8.11637e-015	2.52751e-015	6.65618e-015	3.64198e-015
6.07093e-015	3.75381e-015	-3.08572e-014	-2.62985e-014	-1.43002e-014	-1.87911e-014	1.26501e-014	3.35682e-015	8.03548e-015	4.40545e-015	9.57911e-015	8.66272e-015	1.38027e-014	-8.13363e-015	-1.9864e-014	1.6683e-014	2.5054e-014	1.89647e-014	1.18888e-016	9.41759e-015	-5.28026e-015	8.0813e-015	2.49994e-015	6.41069e-015	3.63003e-015
6.08472e-015	3.64271e-015	-3.13704e-014	-2.6784e-014	-1.45131e-014	-1.91957e-014	1.18768e-014	3.36722e-015	7.84605e-015	4.39489e-015	9.3558e-015	8.37868e-015	1.34747e-014	-8.03922e-015	-2.00411e-014	1.70056e-014	2.54145e-014	1.93635e-014	1.73753e-016	9.6955e-015	-5.35898e-015	8.04483e-015	2.46685e-015	6.18326e-015	3.63715e-015
6.08626e-015	3.52892e-015	-3.1837e-014	-2.72094e-014	-1.47211e-014	-1.95445e-014	1.11552e-014	3.39916e-015	7.66392e-015	4.40941e-015	9.13691e-015	8.08889e-015	1.31475e-014	-7.91307e-015	-2.02055e-014	1.73492e-014	2.57638e-014	1.97606e-014	2.39541e-016	9.96704e-015	-5.40102e-015	8.00701e-015	2.42815e-015	5.97557e-015	3.66362e-015
6.07593e-015	3.41239e-015	-3.2255e-014	-2.75739e-014	-1.49247e-014	-1.98389e-014	1.04862e-014	3.45088e-015	7.48791e-015	4.44809e-015	8.9224e-015	7.79464e-015	1.28244e-014	-7.75678e-015	-2.03573e-014	1.77104e-014	2.60991e-014	2.01519e-014	3.13954e-016	1.02288e-014	-5.40829e-015	7.96743e-015	2.38348e-015	5.78932e-015	3.70976e-015
6.0535e-015	3.29402e-015	-3.26238e-014	-2.78778e-014	-1.51238e-014	-2.0081e-014	9.86987e-015	3.52013e-015	7.31714e-015	4.50881e-015	8.71148e-015	7.49702e-015	1.25078e-014	-7.57167e-015	-2.04964e-014	1.8086e-014	2.64187e-014	2.05343e-014	3.94762e-016	1.04781e-014	-5.3832e-015	7.92569e-015	2.33276e-015	5.62546e-015	3.77531e-015
6.01895e-015	3.17398e-015	-3.29423e-014	-2.81216e-014	-1.53199e-014	-2.02734e-014	9.30653e-015	3.60412e-015	7.15072e-015	4.58979e-015	8.50368e-015	7.19747e-015	1.21998e-014	-7.35995e-015	-2.06238e-014	1.84734e-014	2.67214e-014	2.09037e-014	4.7879e-016	1.07128e-014	-5.32818e-015	7.88144e-015	2.27602e-015	5.48417e-015	3.85978e-015
5.97312e-015	3.05209e-015	-3.32102e-014	-2.83066e-014	-1.55138e-014	-2.04191e-014	8.79464e-015	3.69943e-015	6.98723e-015	4.68933e-015	8.29856e-015	6.89716e-015	1.19035e-014	-7.12375e-015	-2.07407e-014	1.8869e-014	2.70056e-014	2.12562e-014	5.63959e-016	1.09304e-014	-5.24629e-015	7.83372e-015	2.21239e-015	5.36628e-015	3.96285e-015
5.9162e-015	2.92875e-015	-3.34283e-014	-2.84348e-014	-1.57057e-014	-2.05211e-014	8.33264e-015	3.80294e-015	6.82627e-015	4.8047e-015	8.09528e-015	6.59743e-015	1.16216e-014	-6.86614e-015	-2.0848e-014	1.92699e-014	2.72699e-014	2.1589e-014	6.48268e-016	1.11283e-014	-5.1408e-015	7.78176e-015	2.14199e-015	5.27213e-015	4.08371e-015
5.84949e-015	2.80384e-015	-3.35981e-014	-2.85086e-014	-1.5897e-014	-2.05826e-014	7.91846e-015	3.91147e-015	6.66684e-015	4.93325e-015	7.89289e-015	6.29942e-015	1.13566e-014	-6.59011e-015	-2.09466e-014	1.96719e-014	2.7513e-014	2.18993e-014	7.28657e-016	1.13047e-014	-5.01525e-015	7.72459e-015	2.06503e-015	5.20125e-015	4.22078e-015
5.77342e-015	2.67782e-015	-3.37213e-014	-2.85316e-014	-1.60889e-014	-2.06078e-014	7.54926e-015	4.02229e-015	6.50797e-015	5.07231e-015	7.69088e-015	6.00493e-015	1.11103e-014	-6.299e-015	-2.10376e-014	2.00718e-014	2.77333e-014	2.21841e-014	8.02953e-016	1.14571e-014	-4.87354e-015	7.66205e-015	1.98093e-015	5.15342e-015	4.37392e-015
5.6881e-015	2.55165e-015	-3.38003e-014	-2.85083e-014	-1.62819e-014	-2.06009e-014	7.22135e-015	4.13247e-015	6.34873e-015	5.21843e-015	7.48823e-015	5.71501e-015	1.08852e-014	-5.99579e-015	-2.11226e-014	2.04657e-014	2.79301e-014	2.24407e-014	8.6806e-016	1.15837e-014	-4.71868e-015	7.59241e-015	1.88928e-015	5.12781e-015	4.54152e-015
5.59483e-015	2.4253e-015	-3.38377e-014	-2.84425e-014	-1.64762e-014	-2.05665e-014	6.93078e-015	4.23904e-015	6.18765e-015	5.36891e-015	7.2844e-015	5.43104e-015	1.06825e-014	-5.68382e-015	-2.12026e-014	2.08497e-014	2.81028e-014	2.2667e-014	9.21761e-016	1.16833e-014	-4.55424e-015	7.51485e-015	1.7907e-015	5.12317e-015	4.72111e-015
5.49429e-015	2.29879e-015	-3.38373e-014	-2.83388e-014	-1.66721e-014	-2.05086e-014	6.67446e-015	4.33819e-015	6.02411e-015	5.52045e-015	7.07887e-015	5.15474e-015	1.05031e-014	-5.36652e-015	-2.12788e-014	2.1219e-014	2.82504e-014	2.28606e-014	9.6221e-016	1.17545e-014	-4.38416e-015	7.42888e-015	1.68538e-015	5.1376e-015	4.91107e-015
5.38734e-015	2.17253e-015	-3.3802e-014	-2.82029e-014	-1.68711e-014	-2.04319e-014	6.44842e-015	4.4264e-015	5.8581e-015	5.66981e-015	6.87067e-015	4.88759e-015	1.03477e-014	-5.048e-015	-2.13529e-014	2.15708e-014	2.83729e-014	2.30196e-014	9.86816e-016	1.17969e-014	-4.21167e-015	7.33381e-015	1.57326e-015	5.16956e-015	5.10995e-015
5.27502e-015	2.0477e-015	-3.37359e-014	-2.80407e-014	-1.70739e-014	-2.03412e-014	6.24751e-015	4.50102e-015	5.6895e-015	5.81368e-015	6.65902e-015	4.63055e-015	1.02171e-014	-4.73287e-015	-2.14253e-014	2.19016e-014	2.84701e-014	2.31438e-014	9.93985e-016	1.18095e-014	-4.04046e-015	7.22883e-015	1.4546e-015	5.21739e-015	5.31532e-015
5.15834e-015	1.9244e-015	-3.36428e-014	-2.78584e-014	-1.72818e-014	-2.02407e-014	6.0672e-015	4.55974e-015	5.51771e-015	5.94879e-015	6.44342e-015	4.385e-015	1.01117e-014	-4.42488e-015	-2.14975e-014	2.22084e-014	2.85424e-014	2.3232e-014	9.82277e-016	1.17927e-014	-3.87383e-015	7.11351e-015	1.32942e-015	5.27883e-015	5.52427e-015
5.03868e-015	1.80355e-015	-3.3527e-014	-2.76616e-014	-1.74951e-014	-2.01349e-014	5.90349e-015	4.60007e-015	5.34283e-015	6.0725e-015	6.2236e-015	4.15225e-015	1.00311e-014	-4.12786e-015	-2.15711e-014	2.24882e-014	2.85901e-014	2.32841e-014	9.50151e-016	1.17471e-014	-3.7144e-015	6.98667e-015	1.19942e-015	5.35116e-015	5.73497e-015
4.91708e-015	1.68613e-015	-3.33929e-014	-2.74562e-014	-1.77144e-014	-2.00281e-014	5.752e-015	4.61926e-015	5.16481e-015	6.18185e-015	5.99842e-015	3.93303e-015	9.97439e-015	-3.84505e-015	-2.16474e-014	2.27387e-014	2.8613e-014	2.32998e-014	8.96291e-016	1.16735e-014	-3.56495e-015	6.84856e-015	1.06495e-015	5.43237e-015	5.94499e-015
4.79458e-015	1.57272e-015	-3.32451e-014	-2.72481e-014	-1.7941e-014	-1.99242e-014	5.60837e-015	4.61491e-015	4.98447e-015	6.27455e-015	5.76788e-015	3.72809e-015	9.94018e-015	-3.58013e-015	-2.17272e-014	2.29573e-014	2.8612e-014	2.32792e-014	8.20079e-016	1.15727e-014	-3.42811e-015	6.69958e-015	9.26465e-016	5.52009e-015	6.15156e-015
4.6721e-015	1.46478e-015	-3.30882e-014	-2.70431e-014	-1.81748e-014	-1.9827e-014	5.46864e-015	4.58481e-015	4.80173e-015	6.3476e-015	5.53126e-015	3.5381e-015	9.92758e-015	-3.33758e-015	-2.18107e-014	2.31425e-014	2.8588e-014	2.32227e-014	7.21715e-016	1.14456e-014	-3.3058e-015	6.53924e-015	7.85098e-016	5.61182e-015	6.35156e-015
4.55003e-015	1.36314e-015	-3.29269e-014	-2.68469e-014	-1.84158e-014	-1.97404e-014	5.32881e-015	4.52795e-015	4.61709e-015	6.39908e-015	5.28858e-015	3.36403e-015	9.93498e-015	-3.12058e-015	-2.18989e-014	2.32926e-014	2.85421e-014	2.31313e-014	6.01013e-016	1.12943e-014	-3.19986e-015	6.36724e-015	6.41775e-016	5.70502e-015	6.54231e-015
4.42994e-015	1.26773e-015	-3.27654e-014	-2.6664e-014	-1.86641e-014	-1.9667e-014	5.18611e-015	4.44314e-015	4.43181e-015	6.42737e-015	5.03988e-015	3.20609e-015	9.9602e-015	-2.93222e-015	-2.19922e-014	2.34072e-014	2.84754e-014	2.30061e-014	4.58059e-016	1.11209e-014	-3.11199e-015	6.18394e-015	4.97471e-016	5.7969e-015	6.72122e-015
4.3127e-015	1.17976e-015	-3.26082e-014	-2.64996e-014	-1.89196e-014	-1.96096e-014	5.03714e-015	4.32915e-015	4.24648e-015	6.43067e-015	4.78538e-015	3.06452e-015	1.00006e-014	-2.77516e-015	-2.20907e-014	2.3486e-014	2.83885e-014	2.28489e-014	2.94115e-016	1.09283e-014	-3.04315e-015	5.98997e-015	3.52911e-016	5.88499e-015	6.88632e-015
4.19905e-015	1.09933e-015	-3.24588e-014	-2.63585e-014	-1.91823e-014	-1.95713e-014	4.87951e-015	4.18504e-015	4.06177e-015	6.40791e-015	4.52558e-015	2.93924e-015	1.00534e-014	-2.65142e-015	-2.2195e-014	2.35293e-014	2.82826e-014	2.26617e-014	1.10139e-016	1.07196e-014	-2.99391e-015	5.7856e-015	2.08904e-016	5.96697e-015	7.03519e-015
4.08946e-015	1.02734e-015	-3.23214e-014	-2.62447e-014	-1.94519e-014	-1.9553e-014	4.71061e-015	4.01042e-015	3.87843e-015	6.35812e-015	4.26098e-015	2.82992e-015	1.01163e-014	-2.56374e-015	-2.23052e-014	2.35369e-014	2.81592e-014	2.24468e-014	-9.2707e-017	1.04969e-014	-2.96431e-015	5.57167e-015	6.68057e-017	6.04084e-015	7.16543e-015
3.98396e-015	9.642e-016	-3.21986e-014	-2.61607e-014	-1.97277e-014	-1.9556e-014	4.52868e-015	3.8049e-015	3.69805e-015	6.28081e-015	3.99204e-015	2.73647e-015	1.01863e-014	-2.51388e-015	-2.24206e-014	2.35093e-014	2.80205e-014	2.22063e-014	-3.13193e-016	1.02636e-014	-2.9534e-015	5.34955e-015	-7.25051e-017	6.10536e-015	7.27515e-015
3.88314e-015	9.10996e-016	-3.20937e-014	-2.61098e-014	-2.00095e-014	-1.95825e-014	4.33236e-015	3.56861e-015	3.52153e-015	6.17616e-015	3.71932e-015	2.65839e-015	1.02598e-014	-2.50336e-015	-2.25411e-014	2.34483e-014	2.78681e-014	2.19422e-014	-5.49289e-016	1.00235e-014	-2.96096e-015	5.12009e-015	-2.0774e-016	6.15831e-015	7.36182e-015
3.78682e-015	8.68018e-016	-3.20095e-014	-2.60945e-014	-2.02966e-014	-1.96331e-014	4.12073e-015	3.30264e-015	3.34903e-015	6.04446e-015	3.44403e-015	2.59511e-015	1.03336e-014	-2.53304e-015	-2.26664e-014	2.33554e-014	2.77039e-014	2.16571e-014	-7.98263e-016	9.77976e-015	-2.98608e-015	4.88468e-015	-3.37817e-016	6.1983e-015	7.42306e-015
3.69473e-015	8.35636e-016	-3.19479e-014	-2.61168e-014	-2.05894e-014	-1.97083e-014	3.89294e-015	3.00806e-015	3.18157e-015	5.8859e-015	3.16744e-015	2.54563e-015	1.04042e-014	-2.60336e-015	-2.27959e-014	2.32326e-014	2.75299e-014	2.13535e-014	-1.05836e-015	9.53598e-015	-3.02785e-015	4.64468e-015	-4.60963e-016	6.2239e-015	7.45771e-015
3.60689e-015	8.13824e-016	-3.19112e-014	-2.61778e-014	-2.08873e-014	-1.98081e-014	3.64893e-015	2.68569e-015	3.01993e-015	5.7013e-015	2.89039e-015	2.50878e-015	1.04675e-014	-2.71434e-015	-2.29295e-014	2.30814e-014	2.73477e-014	2.10342e-014	-1.32686e-015	9.29582e-015	-3.08418e-015	4.40121e-015	-5.76885e-016	6.23382e-015	7.46427e-015
3.5234e-015	8.02902e-016	-3.19011e-014	-2.62787e-014	-2.11888e-014	-1.99323e-014	3.3895e-015	2.33673e-015	2.86451e-015	5.49199e-015	2.61448e-015	2.48304e-015	1.05205e-014	-2.86521e-015	-2.30657e-014	2.29048e-014	2.71592e-014	2.07025e-014	-1.60157e-015	9.06383e-015	-3.15327e-015	4.15549e-015	-6.84807e-016	6.22681e-015	7.4424e-015
3.44345e-015	8.02451e-016	-3.19191e-014	-2.64188e-014	-2.14939e-014	-2.00805e-014	3.11504e-015	1.96262e-015	2.71576e-015	5.25916e-015	2.34087e-015	2.46738e-015	1.05593e-014	-3.05554e-015	-2.32042e-014	2.27055e-014	2.69667e-014	2.03604e-014	-1.87966e-015	8.84349e-015	-3.2329e-015	3.90952e-015	-7.83619e-016	6.20269e-015	7.39122e-015
3.36619e-015	8.12083e-016	-3.19654e-014	-2.65979e-014	-2.18021e-014	-2.02519e-014	2.82681e-015	1.56582e-015	2.57393e-015	5.00465e-015	2.07074e-015	2.46062e-015	1.05809e-014	-3.28478e-015	-2.33438e-014	2.24869e-014	2.67725e-014	2.00113e-014	-2.15807e-015	8.63816e-015	-3.32082e-015	3.665e-015	-8.72064e-016	6.16084e-015	7.3103e-015
3.29141e-015	8.31825e-016	-3.20397e-014	-2.68149e-014	-2.21127e-014	-2.0445e-014	2.52628e-015	1.14848e-015	2.4393e-015	4.73044e-015	1.80505e-015	2.46121e-015	1.05828e-014	-3.55144e-015	-2.34836e-014	2.22524e-014	2.65776e-014	1.96575e-014	-2.43409e-015	8.45139e-015	-3.41457e-015	3.42367e-015	-9.49432e-016	6.10166e-015	7.20004e-015
3.21839e-015	8.61246e-016	-3.21419e-014	-2.70687e-014	-2.24251e-014	-2.06584e-014	2.21534e-015	7.1271e-016	2.31235e-015	4.43909e-015	1.54572e-015	2.46763e-015	1.0562e-014	-3.85379e-015	-2.36224e-014	2.20059e-014	2.63843e-014	1.93014e-014	-2.70483e-015	8.2868e-015	-3.5118e-015	3.18759e-015	-1.01546e-015	6.02525e-015	7.06073e-015
3.1463e-015	8.99642e-016	-3.22724e-014	-2.73572e-014	-2.2738e-014	-2.0891e-014	1.8954e-015	2.61047e-016	2.19266e-015	4.13308e-015	1.29413e-015	2.47832e-015	1.0516e-014	-4.18921e-015	-2.37596e-014	2.17507e-014	2.61945e-014	1.89453e-014	-2.96772e-015	8.14792e-015	-3.60986e-015	2.95896e-015	-1.06932e-015	5.93212e-015	6.89272e-015
3.07452e-015	9.45921e-016	-3.24294e-014	-2.76776e-014	-2.30501e-014	-2.11405e-014	1.56801e-015	-2.0286e-016	2.0799e-015	3.815e-015	1.05181e-015	2.49198e-015	1.04423e-014	-4.5549e-015	-2.3894e-014	2.149e-014	2.60097e-014	1.85921e-014	-3.22015e-015	8.03773e-015	-3.706e-015	2.73934e-015	-1.11093e-015	5.82313e-015	6.69722e-015
3.00193e-015	9.99516e-016	-3.26117e-014	-2.80269e-014	-2.33616e-014	-2.14056e-014	1.23515e-015	-6.7714e-016	1.97294e-015	3.48773e-015	8.19643e-016	2.50726e-015	1.03388e-014	-4.94873e-015	-2.40244e-014	2.12272e-014	2.58316e-014	1.82435e-014	-3.45976e-015	7.95882e-015	-3.79744e-015	2.5301e-015	-1.13948e-015	5.69889e-015	6.47608e-015
2.92764e-015	1.05996e-015	-3.28171e-014	-2.84023e-014	-2.36718e-014	-2.16844e-014	8.98628e-016	-1.15912e-015	1.87118e-015	3.15378e-015	5.99384e-016	2.52296e-015	1.02042e-014	-5.36686e-015	-2.41506e-014	2.09662e-014	2.56622e-014	1.79017e-014	-3.68478e-015	7.9135e-015	-3.88089e-015	2.3332e-015	-1.15513e-015	5.56077e-015	6.23106e-015
2.85104e-015	1.1265e-015	-3.30443e-014	-2.88003e-014	-2.39803e-014	-2.19754e-014	5.60616e-016	-1.64603e-015	1.77334e-015	2.81651e-015	3.9218e-016	2.53721e-015	1.00371e-014	-5.80593e-015	-2.42717e-014	2.07103e-014	2.55033e-014	1.75691e-014	-3.89231e-015	7.90318e-015	-3.95421e-015	2.15043e-015	-1.15802e-015	5.40978e-015	5.96451e-015
2.77117e-015	1.19768e-015	-3.32914e-014	-2.92174e-014	-2.42861e-014	-2.22764e-014	2.22989e-016	-2.1345e-015	1.67852e-015	2.47853e-015	1.98344e-016	2.54844e-015	9.83739e-015	-6.26208e-015	-2.43875e-014	2.04622e-014	2.53565e-014	1.72475e-014	-4.08032e-015	7.92989e-015	-4.01543e-015	1.98309e-015	-1.14806e-015	5.2474e-015	5.67849e-015
2.68687e-015	1.27238e-015	-3.35553e-014	-2.96498e-014	-2.45893e-014	-2.25855e-014	-1.1276e-016	-2.62193e-015	1.58511e-015	2.14239e-015	1.89778e-017	2.55588e-015	9.60475e-015	-6.73189e-015	-2.44978e-014	2.02255e-014	2.52234e-014	1.69378e-014	-4.24774e-015	7.99491e-015	-4.06328e-015	1.8328e-015	-1.12529e-015	5.07573e-015	5.37474e-015
2.59756e-015	1.34945e-015	-3.38333e-014	-3.00931e-014	-2.48896e-014	-2.29013e-014	-4.45255e-016	-3.10533e-015	1.49082e-015	1.81088e-015	-1.45154e-016	2.55834e-015	9.3396e-015	-7.21172e-015	-2.46022e-014	2.00038e-014	2.51054e-014	1.66417e-014	-4.39292e-015	8.09891e-015	-4.0957e-015	1.70065e-015	-1.08999e-015	4.89659e-015	5.05609e-015
2.5021e-015	1.42756e-015	-3.41224e-014	-3.05433e-014	-2.51866e-014	-2.3221e-014	-7.72296e-016	-3.58135e-015	1.39449e-015	1.48669e-015	-2.93787e-016	2.55451e-015	9.04278e-015	-7.69764e-015	-2.47002e-014	1.97996e-014	2.50045e-014	1.63604e-014	-4.51483e-015	8.24227e-015	-4.11071e-015	1.58739e-015	-1.04292e-015	4.71163e-015	4.72527e-015
2.39891e-015	1.50579e-015	-3.44203e-014	-3.09974e-014	-2.54796e-014	-2.35434e-014	-1.09296e-015	-4.04777e-015	1.29436e-015	1.17222e-015	-4.26145e-016	2.54408e-015	8.71546e-015	-8.18618e-015	-2.47913e-014	1.96153e-014	2.4921e-014	1.60947e-014	-4.61268e-015	8.42512e-015	-4.10674e-015	1.49394e-015	-9.8454e-016	4.52204e-015	4.38539e-015
2.28773e-015	1.58275e-015	-3.4724e-014	-3.14512e-014	-2.57685e-014	-2.38671e-014	-1.40684e-015	-4.50194e-015	1.18886e-015	8.69878e-016	-5.41726e-016	2.52631e-015	8.35912e-015	-8.67348e-015	-2.48762e-014	1.9453e-014	2.48566e-014	1.5845e-014	-4.68608e-015	8.64697e-015	-4.08323e-015	1.42076e-015	-9.1556e-016	4.32914e-015	4.04008e-015
2.1677e-015	1.65681e-015	-3.50303e-014	-3.19012e-014	-2.60531e-014	-2.41908e-014	-1.71292e-015	-4.94125e-015	1.07608e-015	5.8128e-016	-6.40119e-016	2.50116e-015	7.97552e-015	-9.1564e-015	-2.49553e-014	1.93141e-014	2.48124e-014	1.56128e-014	-4.73552e-015	8.90651e-015	-4.03986e-015	1.36868e-015	-8.36822e-016	4.13442e-015	3.69264e-015
2.03875e-015	1.72671e-015	-3.5337e-014	-3.23439e-014	-2.63335e-014	-2.45134e-014	-2.01153e-015	-5.36353e-015	9.5409e-016	3.08632e-016	-7.21758e-016	2.46837e-015	7.56676e-015	-9.63118e-015	-2.5029e-014	1.92006e-014	2.47891e-014	1.5398e-014	-4.7603e-015	9.20238e-015	-3.97658e-015	1.33762e-015	-7.49298e-016	3.93981e-015	3.34678e-015
1.9008e-015	1.79152e-015	-3.56414e-014	-3.27757e-014	-2.66101e-014	-2.48337e-014	-2.30238e-015	-5.76624e-015	8.2083e-016	5.35419e-017	-7.86982e-016	2.42796e-015	7.136e-015	-1.00947e-014	-2.50977e-014	1.91145e-014	2.47873e-014	1.52012e-014	-4.76053e-015	9.53284e-015	-3.89371e-015	1.32748e-015	-6.53505e-016	3.74666e-015	3.00612e-015
1.75362e-015	1.85039e-015	-3.59409e-014	-3.31944e-014	-2.68827e-014	-2.51516e-014	-2.58567e-015	-6.14765e-015	6.74692e-016	-1.82676e-016	-8.36404e-016	2.38013e-015	6.6868e-015	-1.05431e-014	-2.51628e-014	1.90567e-014	2.48078e-014	1.50225e-014	-4.73741e-015	9.8955e-015	-3.79145e-015	1.33788e-015	-5.50171e-016	3.55656e-015	2.67437e-015
1.59766e-015	1.90286e-015	-3.62322e-014	-3.35967e-014	-2.71515e-014	-2.54657e-014	-2.86193e-015	-6.50562e-015	5.14301e-016	-3.99244e-016	-8.70445e-016	2.32532e-015	6.22242e-015	-1.09738e-014	-2.52254e-014	1.90278e-014	2.4851e-014	1.48625e-014	-4.6922e-015	1.02883e-014	-3.67079e-015	1.36878e-015	-4.4053e-016	3.37047e-015	2.35441e-015
1.43282e-015	1.94831e-015	-3.65134e-014	-3.39803e-014	-2.74158e-014	-2.57751e-014	-3.1328e-015	-6.83985e-015	3.38157e-016	-5.95045e-016	-8.90444e-016	2.26428e-015	5.74613e-015	-1.13841e-014	-2.5286e-014	1.90286e-014	2.49172e-014	1.47213e-014	-4.62507e-015	1.07076e-014	-3.53238e-015	1.41938e-015	-3.25472e-016	3.18967e-015	2.04964e-015
1.25894e-015	1.98621e-015	-3.67822e-014	-3.43431e-014	-2.76758e-014	-2.60791e-014	-3.39962e-015	-7.14871e-015	1.453e-016	-7.6951e-016	-8.97583e-016	2.19755e-015	5.26142e-015	-1.17718e-014	-2.53459e-014	1.90593e-014	2.50061e-014	1.45989e-014	-4.53755e-015	1.11504e-014	-3.37815e-015	1.4888e-015	-2.05861e-016	3.0158e-015	1.76314e-015
1.07677e-015	2.01606e-015	-3.70368e-014	-3.46825e-014	-2.79313e-014	-2.63772e-014	-3.66291e-015	-7.43009e-015	-6.52185e-017	-9.22498e-016	-8.92476e-016	2.12638e-015	4.7732e-015	-1.21353e-014	-2.54055e-014	1.91189e-014	2.51172e-014	1.44955e-014	-4.43128e-015	1.16128e-014	-3.21082e-015	1.57621e-015	-8.25439e-017	2.84965e-015	1.49769e-015
8.87038e-016	2.0377e-015	-3.72754e-014	-3.49969e-014	-2.81818e-014	-2.66691e-014	-3.92494e-015	-7.68372e-015	-2.94164e-016	-1.05365e-015	-8.7659e-016	2.05156e-015	4.28602e-015	-1.24722e-014	-2.54659e-014	1.92074e-014	2.52495e-014	1.44116e-014	-4.30733e-015	1.20912e-014	-3.03255e-015	1.68004e-015	4.36244e-017	2.69179e-015	1.25612e-015
6.90805e-016	2.05079e-015	-3.74964e-014	-3.52857e-014	-2.84282e-014	-2.69547e-014	-4.18726e-015	-7.90883e-015	-5.42525e-016	-1.16363e-015	-8.51468e-016	1.9745e-015	3.8036e-015	-1.2781e-014	-2.55283e-014	1.93238e-014	2.54036e-014	1.43471e-014	-4.16732e-015	1.2581e-014	-2.84549e-015	1.79943e-015	1.72236e-016	2.542e-015	1.04155e-015
4.89322e-016	2.05531e-015	-3.76992e-014	-3.55481e-014	-2.86704e-014	-2.72335e-014	-4.45198e-015	-8.10518e-015	-8.10792e-016	-1.25317e-015	-8.18763e-016	1.89647e-015	3.33015e-015	-1.3061e-014	-2.55938e-014	1.94677e-014	2.55796e-014	1.4302e-014	-4.01264e-015	1.30776e-014	-2.65233e-015	1.93293e-015	3.02041e-016	2.40066e-015	8.56452e-016
2.83696e-016	2.05172e-015	-3.78826e-014	-3.5784e-014	-2.8908e-014	-2.75057e-014	-4.72123e-015	-8.27241e-015	-1.09835e-015	-1.3229e-015	-7.79924e-016	1.81818e-015	2.86957e-015	-1.33113e-014	-2.56633e-014	1.96381e-014	2.57765e-014	1.4276e-014	-3.84581e-015	1.35768e-014	-2.4567e-015	2.0787e-015	4.32354e-016	2.2672e-015	7.02583e-016
7.47469e-017	2.04018e-015	-3.80468e-014	-3.59939e-014	-2.91411e-014	-2.77717e-014	-4.99711e-015	-8.41065e-015	-1.40537e-015	-1.37398e-015	-7.36809e-016	1.74153e-015	2.42557e-015	-1.35309e-014	-2.5738e-014	1.98335e-014	2.59933e-014	1.42696e-014	-3.66884e-015	1.40732e-014	-2.26164e-015	2.23531e-015	5.62125e-016	2.14205e-015	5.81339e-016
-1.3682e-016	2.02143e-015	-3.81917e-014	-3.61785e-014	-2.93697e-014	-2.80313e-014	-5.28238e-015	-8.52056e-015	-1.73065e-015	-1.40721e-015	-6.91285e-016	1.66784e-015	2.00295e-015	-1.37203e-014	-2.58188e-014	2.00522e-014	2.62283e-014	1.42826e-014	-3.48306e-015	1.45625e-014	-2.0695e-015	2.40112e-015	6.91237e-016	2.02521e-015	4.94163e-016
-3.4951e-016	1.99625e-015	-3.83167e-014	-3.63385e-014	-2.95939e-014	-2.8285e-014	-5.57883e-015	-8.60344e-015	-2.07328e-015	-1.42393e-015	-6.44985e-016	1.59825e-015	1.60537e-015	-1.38807e-014	-2.59067e-014	2.02929e-014	2.64814e-014	1.43152e-014	-3.2907e-015	1.50403e-014	-1.8833e-015	2.57458e-015	8.19427e-016	1.9162e-015	4.42079e-016
-5.61279e-016	1.96517e-015	-3.84221e-014	-3.64744e-014	-2.98137e-014	-2.85335e-014	-5.88935e-015	-8.65983e-015	-2.43186e-015	-1.42572e-015	-5.99467e-016	1.534e-015	1.23633e-015	-1.40122e-014	-2.60028e-014	2.05539e-014	2.67507e-014	1.43674e-014	-3.09343e-015	1.55021e-014	-1.70689e-015	2.75354e-015	9.4685e-016	1.81435e-015	4.26177e-016
-7.70761e-016	1.92936e-015	-3.85085e-014	-3.65885e-014	-3.0029e-014	-2.8777e-014	-6.21581e-015	-8.69078e-015	-2.80409e-015	-1.41366e-015	-5.56527e-016	1.47647e-015	8.98819e-016	-1.41159e-014	-2.61077e-014	2.08324e-014	2.70349e-014	1.44391e-014	-2.89181e-015	1.59435e-014	-1.54375e-015	2.93641e-015	1.0733e-015	1.71874e-015	4.4705e-016
-9.76196e-016	1.88961e-015	-3.8577e-014	-3.66825e-014	-3.02391e-014	-2.90159e-014	-6.56011e-015	-8.69694e-015	-3.18826e-015	-1.39012e-015	-5.17754e-016	1.42716e-015	5.95718e-016	-1.41934e-014	-2.62213e-014	2.11274e-014	2.73332e-014	1.45305e-014	-2.68784e-015	1.63605e-014	-1.39671e-015	3.12183e-015	1.19863e-015	1.6287e-015	5.04471e-016
-1.17578e-015	1.84699e-015	-3.8629e-014	-3.67581e-014	-3.04439e-014	-2.92504e-014	-6.92401e-015	-8.67947e-015	-3.58263e-015	-1.35706e-015	-4.84393e-016	1.38669e-015	3.2918e-016	-1.42459e-014	-2.63445e-014	2.14365e-014	2.76438e-014	1.46414e-014	-2.48257e-015	1.67493e-014	-1.26877e-015	3.30772e-015	1.32236e-015	1.54323e-015	5.9746e-016
-1.36799e-015	1.80232e-015	-3.86656e-014	-3.68176e-014	-3.06426e-014	-2.9481e-014	-7.30832e-015	-8.64012e-015	-3.98433e-015	-1.31608e-015	-4.57421e-016	1.35566e-015	1.01582e-016	-1.42756e-014	-2.64775e-014	2.17566e-014	2.79647e-014	1.47716e-014	-2.27797e-015	1.71061e-014	-1.16294e-015	3.49229e-015	1.44487e-015	1.46164e-015	7.25878e-016
-1.55173e-015	1.75764e-015	-3.86885e-014	-3.68626e-014	-3.08346e-014	-2.97082e-014	-7.71416e-015	-8.58082e-015	-4.38975e-015	-1.26929e-015	-4.38199e-016	1.3348e-015	-8.49248e-017	-1.42844e-014	-2.66198e-014	2.2086e-014	2.8294e-014	1.49204e-014	-2.07501e-015	1.74275e-014	-1.08146e-015	3.67472e-015	1.56618e-015	1.38301e-015	8.88197e-016
-1.72587e-015	1.71393e-015	-3.86985e-014	-3.68956e-014	-3.1019e-014	-2.99313e-014	-8.14195e-015	-8.50212e-015	-4.79635e-015	-1.2176e-015	-4.28291e-016	1.32472e-015	-2.29893e-016	-1.42741e-014	-2.67714e-014	2.24225e-014	2.86301e-014	1.50883e-014	-1.87429e-015	1.77105e-014	-1.02751e-015	3.85329e-015	1.68683e-015	1.30687e-015	1.08234e-015
-1.88849e-015	1.67212e-015	-3.86979e-014	-3.69183e-014	-3.11962e-014	-3.01505e-014	-8.59218e-015	-8.40603e-015	-5.20128e-015	-1.16304e-015	-4.28177e-016	1.32541e-015	-3.32905e-016	-1.4247e-014	-2.69314e-014	2.27644e-014	2.89711e-014	1.52754e-014	-1.67618e-015	1.79529e-014	-1.00313e-015	4.02667e-015	1.80666e-015	1.23282e-015	1.30684e-015
-2.03857e-015	1.63298e-015	-3.86886e-014	-3.69331e-014	-3.13652e-014	-3.03657e-014	-9.06445e-015	-8.29491e-015	-5.60088e-015	-1.10734e-015	-4.39013e-016	1.33717e-015	-3.93125e-016	-1.42047e-014	-2.70994e-014	2.3109e-014	2.9315e-014	1.54813e-014	-1.48174e-015	1.81521e-014	-1.00905e-015	4.19463e-015	1.92616e-015	1.16008e-015	1.55953e-015
-2.17457e-015	1.59773e-015	-3.8672e-014	-3.69424e-014	-3.15253e-014	-3.05769e-014	-9.55871e-015	-8.16967e-015	-5.99223e-015	-1.05203e-015	-4.61433e-016	1.36064e-015	-4.10203e-016	-1.41495e-014	-2.7274e-014	2.34543e-014	2.96603e-014	1.57064e-014	-1.29142e-015	1.83067e-014	-1.04707e-015	4.35586e-015	2.0455e-015	1.08753e-015	1.83846e-015
-2.29592e-015	1.56722e-015	-3.86494e-014	-3.69486e-014	-3.16756e-014	-3.07842e-014	-1.0074e-014	-8.03224e-015	-6.37181e-015	-9.98431e-016	-4.95845e-016	1.39564e-015	-3.84358e-016	-1.40846e-014	-2.74541e-014	2.37982e-014	3.00053e-014	1.59497e-014	-1.10603e-015	1.84152e-014	-1.11819e-015	4.50949e-015	2.16484e-015	1.01505e-015	2.14037e-015
-2.40138e-015	1.54272e-015	-3.8623e-014	-3.69541e-014	-3.18149e-014	-3.09869e-014	-1.06086e-014	-7.88372e-015	-6.73644e-015	-9.47534e-016	-5.42717e-016	1.44154e-015	-3.15897e-016	-1.40122e-014	-2.76389e-014	2.41388e-014	3.03482e-014	1.62105e-014	-9.25679e-016	1.84763e-014	-1.22273e-015	4.65509e-015	2.28431e-015	9.42315e-016	2.46247e-015
-2.48938e-015	1.52514e-015	-3.85942e-014	-3.69598e-014	-3.19422e-014	-3.11849e-014	-1.11608e-014	-7.7263e-015	-7.08267e-015	-9.00356e-016	-6.01815e-016	1.49836e-015	-2.06649e-016	-1.39345e-014	-2.78268e-014	2.44748e-014	3.06871e-014	1.64877e-014	-7.50903e-016	1.84896e-014	-1.36024e-015	4.79286e-015	2.4044e-015	8.69365e-016	2.8022e-015
-2.55933e-015	1.51511e-015	-3.85645e-014	-3.69672e-014	-3.2056e-014	-3.13776e-014	-1.17281e-014	-7.56171e-015	-7.40738e-015	-8.58192e-016	-6.72793e-016	1.56498e-015	-5.84032e-017	-1.3854e-014	-2.80161e-014	2.48045e-014	3.10204e-014	1.67807e-014	-5.81465e-016	1.84556e-014	-1.53004e-015	4.92209e-015	2.52544e-015	7.96456e-016	3.15608e-015
-2.61136e-015	1.5131e-015	-3.85358e-014	-3.6977e-014	-3.21564e-014	-3.15639e-014	-1.2308e-014	-7.39123e-015	-7.70768e-015	-8.21171e-016	-7.5469e-016	1.64059e-015	1.26951e-016	-1.3773e-014	-2.8205e-014	2.5126e-014	3.13464e-014	1.70894e-014	-4.17572e-016	1.83752e-014	-1.73148e-015	5.04274e-015	2.64763e-015	7.23347e-016	3.52117e-015
-2.64516e-015	1.5194e-015	-3.85089e-014	-3.69905e-014	-3.2242e-014	-3.17432e-014	-1.28969e-014	-7.21657e-015	-7.9804e-015	-7.89722e-016	-8.46873e-016	1.72339e-015	3.47254e-016	-1.36934e-014	-2.8392e-014	2.5438e-014	3.16627e-014	1.74116e-014	-2.58589e-016	1.82491e-014	-1.9638e-015	5.15538e-015	2.77126e-015	6.50572e-016	3.89377e-015
-2.66031e-015	1.53462e-015	-3.84854e-014	-3.70089e-014	-3.23122e-014	-3.19144e-014	-1.34913e-014	-7.03955e-015	-8.2236e-015	-7.63916e-016	-9.4862e-016	1.81276e-015	5.99914e-016	-1.36175e-014	-2.85745e-014	2.57387e-014	3.19676e-014	1.7746e-014	-1.04665e-016	1.80794e-014	-2.22455e-015	5.26093e-015	2.89645e-015	5.78565e-016	4.27018e-015
-2.65707e-015	1.55935e-015	-3.84654e-014	-3.70331e-014	-3.23653e-014	-3.20763e-014	-1.40869e-014	-6.86167e-015	-8.43461e-015	-7.44259e-016	-1.05862e-015	1.90747e-015	8.81987e-016	-1.3546e-014	-2.87508e-014	2.60267e-014	3.22597e-014	1.80908e-014	4.43224e-017	1.78684e-014	-2.51146e-015	5.35966e-015	3.02237e-015	5.08485e-016	4.6475e-015
-2.63509e-015	1.59336e-015	-3.84503e-014	-3.7063e-014	-3.24009e-014	-3.22282e-014	-1.46799e-014	-6.68444e-015	-8.61118e-015	-7.30763e-016	-1.1763e-015	2.0061e-015	1.19054e-015	-1.34809e-014	-2.89181e-014	2.63003e-014	3.25374e-014	1.84444e-014	1.88662e-016	1.76179e-014	-2.82201e-015	5.45241e-015	3.14918e-015	4.40953e-016	5.02254e-015
-2.59504e-015	1.63639e-015	-3.84398e-014	-3.70983e-014	-3.24179e-014	-3.23691e-014	-1.52662e-014	-6.50876e-015	-8.75185e-015	-7.23116e-016	-1.29983e-015	2.10756e-015	1.52274e-015	-1.34236e-014	-2.90747e-014	2.65578e-014	3.27993e-014	1.88052e-014	3.28466e-016	1.73303e-014	-3.15317e-015	5.5404e-015	3.27741e-015	3.76485e-016	5.39174e-015
-2.5378e-015	1.68864e-015	-3.84345e-014	-3.71389e-014	-3.24151e-014	-3.24978e-014	-1.58418e-014	-6.33612e-015	-8.85542e-015	-7.208e-016	-1.42766e-015	2.21065e-015	1.87486e-015	-1.3375e-014	-2.92184e-014	2.67988e-014	3.30441e-014	1.91702e-014	4.64377e-016	1.70099e-014	-3.50218e-015	5.6248e-015	3.40669e-015	3.1612e-016	5.75215e-015
-2.46403e-015	1.74895e-015	-3.84343e-014	-3.71838e-014	-3.2392e-014	-3.26131e-014	-1.64019e-014	-6.16761e-015	-8.92066e-015	-7.23058e-016	-1.55849e-015	2.31427e-015	2.24364e-015	-1.33361e-014	-2.93471e-014	2.70224e-014	3.32711e-014	1.95374e-014	5.96076e-016	1.66607e-014	-3.86505e-015	5.70708e-015	3.53674e-015	2.61168e-016	6.10144e-015
-2.37408e-015	1.81688e-015	-3.8439e-014	-3.72318e-014	-3.23476e-014	-3.2714e-014	-1.69414e-014	-6.00335e-015	-8.94686e-015	-7.29354e-016	-1.69063e-015	2.41731e-015	2.6259e-015	-1.33069e-014	-2.94586e-014	2.72275e-014	3.34792e-014	1.99047e-014	7.23705e-016	1.6286e-014	-4.23794e-015	5.78919e-015	3.66717e-015	2.13019e-016	6.43693e-015
-2.26841e-015	1.89167e-015	-3.84484e-014	-3.72821e-014	-3.22815e-014	-3.27994e-014	-1.74556e-014	-5.8448e-015	-8.93379e-015	-7.38344e-016	-1.8224e-015	2.51878e-015	3.01815e-015	-1.32881e-014	-2.95507e-014	2.74129e-014	3.36676e-014	2.02697e-014	8.47252e-016	1.58896e-014	-4.61632e-015	5.87173e-015	3.79727e-015	1.73055e-016	6.7561e-015
-2.1485e-015	1.97245e-015	-3.84619e-014	-3.73335e-014	-3.21927e-014	-3.2868e-014	-1.794e-014	-5.69271e-015	-8.882e-015	-7.49162e-016	-1.95198e-015	2.61722e-015	3.41709e-015	-1.32796e-014	-2.9622e-014	2.75783e-014	3.38352e-014	2.0629e-014	9.66138e-016	1.54751e-014	-4.99596e-015	5.95644e-015	3.9266e-015	1.42247e-016	7.05658e-015
-2.01544e-015	2.05846e-015	-3.84782e-014	-3.73839e-014	-3.20799e-014	-3.29192e-014	-1.83903e-014	-5.5465e-015	-8.79161e-015	-7.60381e-016	-2.07719e-015	2.7112e-015	3.81984e-015	-1.3281e-014	-2.96708e-014	2.77238e-014	3.39811e-014	2.09804e-014	1.08071e-015	1.5048e-014	-5.37263e-015	6.04415e-015	4.05428e-015	1.21664e-016	7.33708e-015
-1.86958e-015	2.14877e-015	-3.8497e-014	-3.7431e-014	-3.19426e-014	-3.29513e-014	-1.88025e-014	-5.40738e-015	-8.66407e-015	-7.70795e-016	-2.19622e-015	2.80034e-015	4.22314e-015	-1.32918e-014	-2.96951e-014	2.78478e-014	3.41044e-014	2.1321e-014	1.19093e-015	1.46131e-014	-5.74162e-015	6.13677e-015	4.17969e-015	1.12451e-016	7.59615e-015
-1.71212e-015	2.24205e-015	-3.85169e-014	-3.74731e-014	-3.17799e-014	-3.29634e-014	-1.91729e-014	-5.27633e-015	-8.50069e-015	-7.79453e-016	-2.30761e-015	2.88379e-015	4.62431e-015	-1.3311e-014	-2.96936e-014	2.79507e-014	3.42042e-014	2.16483e-014	1.29648e-015	1.41748e-014	-6.09818e-015	6.23567e-015	4.30222e-015	1.16154e-016	7.83196e-015
-1.54487e-015	2.33705e-015	-3.85358e-014	-3.75071e-014	-3.15916e-014	-3.29546e-014	-1.94975e-014	-5.15265e-015	-8.30318e-015	-7.84989e-016	-2.40988e-015	2.96177e-015	5.02067e-015	-1.33379e-014	-2.96651e-014	2.80323e-014	3.42808e-014	2.19595e-014	1.39792e-015	1.37378e-014	-6.43771e-015	6.34203e-015	4.42069e-015	1.34396e-016	8.04315e-015
-1.36928e-015	2.43308e-015	-3.85525e-014	-3.75304e-014	-3.13776e-014	-3.29239e-014	-1.97734e-014	-5.03703e-015	-8.07348e-015	-7.86282e-016	-2.50176e-015	3.03354e-015	5.40877e-015	-1.3371e-014	-2.96082e-014	2.80918e-014	3.43338e-014	2.22517e-014	1.49508e-015	1.33063e-014	-6.75592e-015	6.45696e-015	4.53457e-015	1.68117e-016	8.2292e-015
-1.1868e-015	2.5287e-015	-3.85648e-014	-3.75405e-014	-3.1138e-014	-3.28705e-014	-1.99979e-014	-4.93001e-015	-7.81372e-015	-7.81788e-016	-2.58161e-015	3.09824e-015	5.78618e-015	-1.34094e-014	-2.95223e-014	2.81296e-014	3.43632e-014	2.25229e-014	1.58758e-015	1.28848e-014	-7.04825e-015	6.58183e-015	4.64258e-015	2.18041e-016	8.38939e-015
-9.98462e-016	2.62305e-015	-3.85713e-014	-3.75352e-014	-3.08718e-014	-3.27936e-014	-2.01686e-014	-4.83168e-015	-7.52666e-015	-7.70392e-016	-2.64841e-015	3.15613e-015	6.15134e-015	-1.34516e-014	-2.94075e-014	2.8146e-014	3.43694e-014	2.27708e-014	1.67465e-015	1.24778e-014	-7.31066e-015	6.71812e-015	4.74403e-015	2.84971e-016	8.5241e-015
-8.05646e-016	2.71545e-015	-3.857e-014	-3.75121e-014	-3.0579e-014	-3.26926e-014	-2.02833e-014	-4.74133e-015	-7.21513e-015	-7.50851e-016	-2.7015e-015	3.20777e-015	6.5023e-015	-1.34967e-014	-2.9264e-014	2.81411e-014	3.43521e-014	2.29937e-014	1.75651e-015	1.20895e-014	-7.53912e-015	6.86647e-015	4.83813e-015	3.69969e-016	8.63407e-015
-6.09856e-016	2.80457e-015	-3.85592e-014	-3.74687e-014	-3.02602e-014	-3.25674e-014	-2.03405e-014	-4.65862e-015	-6.88209e-015	-7.22124e-016	-2.73928e-015	3.25273e-015	6.83787e-015	-1.35431e-014	-2.90917e-014	2.81151e-014	3.43119e-014	2.31886e-014	1.83331e-015	1.17241e-014	-7.73039e-015	7.02732e-015	4.92394e-015	4.7296e-016	8.71937e-015
-4.12368e-016	2.88994e-015	-3.8537e-014	-3.74026e-014	-2.99156e-014	-3.2418e-014	-2.03394e-014	-4.58405e-015	-6.53104e-015	-6.83205e-016	-2.76154e-015	3.29134e-015	7.15659e-015	-1.35888e-014	-2.88915e-014	2.80687e-014	3.42498e-014	2.33537e-014	1.90437e-015	1.1385e-014	-7.88147e-015	7.20114e-015	5.00101e-015	5.93982e-016	8.78084e-015
-2.14854e-016	2.97004e-015	-3.85023e-014	-3.73121e-014	-2.9547e-014	-3.22438e-014	-2.02796e-014	-4.51765e-015	-6.1656e-015	-6.33299e-016	-2.76785e-015	3.3243e-015	7.45749e-015	-1.36327e-014	-2.86635e-014	2.80025e-014	3.41656e-014	2.34874e-014	1.96939e-015	1.10749e-014	-7.98944e-015	7.38828e-015	5.0684e-015	7.33161e-016	8.81976e-015
-1.82007e-017	3.04393e-015	-3.84532e-014	-3.71945e-014	-2.91543e-014	-3.2045e-014	-2.01613e-014	-4.45852e-015	-5.7889e-015	-5.71448e-016	-2.7579e-015	3.35276e-015	7.74012e-015	-1.36733e-014	-2.84092e-014	2.7917e-014	3.40604e-014	2.35886e-014	2.02794e-015	1.07962e-014	-8.05163e-015	7.58838e-015	5.12488e-015	8.90818e-016	8.83802e-015
1.76516e-016	3.11088e-015	-3.83874e-014	-3.70487e-014	-2.87384e-014	-3.18227e-014	-1.99861e-014	-4.40631e-015	-5.40378e-015	-4.96979e-016	-2.73112e-015	3.37757e-015	8.00408e-015	-1.37087e-014	-2.813e-014	2.7813e-014	3.39352e-014	2.36565e-014	2.08066e-015	1.05511e-014	-8.06618e-015	7.80183e-015	5.17002e-015	1.06669e-015	8.83662e-015
3.68565e-016	3.17063e-015	-3.83043e-014	-3.68738e-014	-2.83005e-014	-3.15775e-014	-1.97558e-014	-4.36036e-015	-5.01361e-015	-4.09986e-016	-2.68779e-015	3.39977e-015	8.24885e-015	-1.37373e-014	-2.78274e-014	2.76911e-014	3.379e-014	2.36901e-014	2.12743e-015	1.03423e-014	-8.03147e-015	8.02799e-015	5.20338e-015	1.26031e-015	8.81822e-015
5.56765e-016	3.22229e-015	-3.82022e-014	-3.66684e-014	-2.7843e-014	-3.13099e-014	-1.94723e-014	-4.32017e-015	-4.62192e-015	-3.09848e-016	-2.62858e-015	3.42011e-015	8.4743e-015	-1.37577e-014	-2.75025e-014	2.75517e-014	3.3626e-014	2.36888e-014	2.16798e-015	1.01713e-014	-7.94681e-015	8.26629e-015	5.22453e-015	1.47124e-015	8.78472e-015
7.40039e-016	3.2658e-015	-3.80795e-014	-3.64316e-014	-2.73669e-014	-3.10215e-014	-1.91393e-014	-4.28623e-015	-4.23241e-015	-1.96459e-016	-2.55376e-015	3.43965e-015	8.68116e-015	-1.37691e-014	-2.71576e-014	2.73962e-014	3.34442e-014	2.36529e-014	2.20165e-015	1.00389e-014	-7.81208e-015	8.51613e-015	5.23333e-015	1.6982e-015	8.73918e-015
9.17934e-016	3.30098e-015	-3.79361e-014	-3.61634e-014	-2.68741e-014	-3.07136e-014	-1.87599e-014	-4.25817e-015	-3.84758e-015	-6.95528e-017	-2.46416e-015	3.4597e-015	8.86915e-015	-1.377e-014	-2.67953e-014	2.72256e-014	3.32459e-014	2.35825e-014	2.229e-015	9.94625e-015	-7.62788e-015	8.77666e-015	5.22953e-015	1.94055e-015	8.68468e-015
1.08954e-015	3.32748e-015	-3.77714e-014	-3.58637e-014	-2.63663e-014	-3.03874e-014	-1.83381e-014	-4.23559e-015	-3.47085e-015	7.04673e-017	-2.36074e-015	3.48118e-015	9.03898e-015	-1.37605e-014	-2.64173e-014	2.70407e-014	3.30325e-014	2.34785e-014	2.24985e-015	9.89395e-015	-7.39449e-015	9.0462e-015	5.21344e-015	2.19698e-015	8.62354e-015
1.25419e-015	3.34518e-015	-3.75846e-014	-3.55334e-014	-2.58451e-014	-3.00448e-014	-1.78782e-014	-4.21793e-015	-3.10502e-015	2.23049e-016	-2.24423e-015	3.50541e-015	9.19153e-015	-1.37395e-014	-2.60268e-014	2.68429e-014	3.28051e-014	2.3342e-014	2.2649e-015	9.88092e-015	-7.11265e-015	9.32362e-015	5.18513e-015	2.46607e-015	8.5574e-015
1.41151e-015	3.3546e-015	-3.73759e-014	-3.51736e-014	-2.53126e-014	-2.96877e-014	-1.7385e-014	-4.20465e-015	-2.75177e-015	3.87755e-016	-2.11629e-015	3.5338e-015	9.32864e-015	-1.37067e-014	-2.5626e-014	2.66333e-014	3.25644e-014	2.31748e-014	2.274e-015	9.90704e-015	-6.78446e-015	9.60753e-015	5.14485e-015	2.74584e-015	8.48975e-015
1.56175e-015	3.35597e-015	-3.71453e-014	-3.47847e-014	-2.47713e-014	-2.93181e-014	-1.68627e-014	-4.19488e-015	-2.41403e-015	5.63965e-016	-1.97824e-015	3.56741e-015	9.45154e-015	-1.36618e-014	-2.52174e-014	2.64132e-014	3.23114e-014	2.29784e-014	2.27697e-015	9.97108e-015	-6.41278e-015	9.89598e-015	5.09308e-015	3.03467e-015	8.42358e-015
1.70355e-015	3.35021e-015	-3.68928e-014	-3.43684e-014	-2.42237e-014	-2.89385e-014	-1.63175e-014	-4.18873e-015	-2.09323e-015	7.50957e-016	-1.83129e-015	3.60709e-015	9.56191e-015	-1.36044e-014	-2.48039e-014	2.61827e-014	3.20479e-014	2.27548e-014	2.27436e-015	1.0071e-014	-6.00099e-015	1.01871e-014	5.03053e-015	3.33107e-015	8.36123e-015
1.83674e-015	3.33818e-015	-3.66196e-014	-3.39275e-014	-2.36727e-014	-2.85508e-014	-1.57554e-014	-4.18604e-015	-1.79044e-015	9.47908e-016	-1.67684e-015	3.65353e-015	9.66113e-015	-1.35349e-014	-2.43891e-014	2.59432e-014	3.17751e-014	2.25063e-014	2.26626e-015	1.02052e-014	-5.55214e-015	1.04791e-014	4.9577e-015	3.63343e-015	8.30588e-015
1.96098e-015	3.32026e-015	-3.63264e-014	-3.34643e-014	-2.31214e-014	-2.81578e-014	-1.51817e-014	-4.18599e-015	-1.50718e-015	1.15387e-015	-1.51675e-015	3.70754e-015	9.75104e-015	-1.34535e-014	-2.39755e-014	2.56971e-014	3.14935e-014	2.22362e-014	2.25283e-015	1.03715e-014	-5.06989e-015	1.07696e-014	4.87547e-015	3.93952e-015	8.25976e-015
2.07694e-015	3.29748e-015	-3.60144e-014	-3.2982e-014	-2.25733e-014	-2.77627e-014	-1.46025e-014	-4.18819e-015	-1.24459e-015	1.36768e-015	-1.35261e-015	3.77017e-015	9.83349e-015	-1.33613e-014	-2.35659e-014	2.54451e-014	3.12041e-014	2.19477e-014	2.23527e-015	1.05672e-014	-4.55864e-015	1.10565e-014	4.78485e-015	4.24756e-015	8.22559e-015
2.18448e-015	3.27041e-015	-3.56848e-014	-3.24834e-014	-2.20311e-014	-2.73686e-014	-1.40237e-014	-4.19265e-015	-1.0043e-015	1.58833e-015	-1.18594e-015	3.84162e-015	9.91039e-015	-1.32596e-014	-2.31635e-014	2.51879e-014	3.09087e-014	2.16436e-014	2.21438e-015	1.07891e-014	-4.0223e-015	1.1338e-014	4.68721e-015	4.55591e-015	8.20513e-015
2.28433e-015	3.23992e-015	-3.534e-014	-3.19724e-014	-2.14974e-014	-2.69783e-014	-1.34511e-014	-4.19952e-015	-7.87051e-016	1.8147e-015	-1.01827e-015	3.92247e-015	9.98333e-015	-1.31492e-014	-2.27708e-014	2.49261e-014	3.06085e-014	2.13271e-014	2.19084e-015	1.1033e-014	-3.46623e-015	1.16121e-014	4.58395e-015	4.86218e-015	8.19997e-015
2.37663e-015	3.207e-015	-3.49811e-014	-3.14526e-014	-2.09758e-014	-2.65948e-014	-1.28912e-014	-4.20819e-015	-5.92196e-016	2.04554e-015	-8.51128e-016	4.01306e-015	1.00543e-014	-1.30313e-014	-2.23903e-014	2.46605e-014	3.03039e-014	2.10009e-014	2.16487e-015	1.12958e-014	-2.89603e-015	1.18767e-014	4.47634e-015	5.16429e-015	8.21252e-015
2.46169e-015	3.17265e-015	-3.46101e-014	-3.09286e-014	-2.04695e-014	-2.62206e-014	-1.23492e-014	-4.21868e-015	-4.18945e-016	2.27951e-015	-6.86218e-016	4.11353e-015	1.01247e-014	-1.29073e-014	-2.20241e-014	2.43919e-014	2.99957e-014	2.06686e-014	2.13728e-015	1.15734e-014	-2.31653e-015	1.213e-014	4.36574e-015	5.46064e-015	8.24461e-015
2.5402e-015	3.13777e-015	-3.42294e-014	-3.04045e-014	-1.99811e-014	-2.58591e-014	-1.18303e-014	-4.22999e-015	-2.66767e-016	2.51555e-015	-5.25323e-016	4.22368e-015	1.01963e-014	-1.2779e-014	-2.16742e-014	2.4121e-014	2.96848e-014	2.03338e-014	2.10811e-015	1.18624e-014	-1.73307e-015	1.23701e-014	4.25334e-015	5.7499e-015	8.29724e-015
2.61229e-015	3.10383e-015	-3.38417e-014	-2.9885e-014	-1.95134e-014	-2.55134e-014	-1.13392e-014	-4.24175e-015	-1.34667e-016	2.7525e-015	-3.69319e-016	4.343e-015	1.0271e-014	-1.26474e-014	-2.13428e-014	2.38492e-014	2.9372e-014	1.99997e-014	2.07801e-015	1.21586e-014	-1.15084e-015	1.2595e-014	4.14086e-015	6.03061e-015	8.37101e-015
2.67822e-015	3.07215e-015	-3.34495e-014	-2.93745e-014	-1.90698e-014	-2.51857e-014	-1.08805e-014	-4.25415e-015	-2.18908e-017	2.98935e-015	-2.19072e-016	4.47152e-015	1.03497e-014	-1.25145e-014	-2.10312e-014	2.35767e-014	2.90581e-014	1.96693e-014	2.04719e-015	1.2458e-014	-5.75281e-016	1.28035e-014	4.02997e-015	6.30162e-015	8.46672e-015
2.73834e-015	3.04326e-015	-3.30544e-014	-2.88777e-014	-1.8653e-014	-2.4879e-014	-1.04579e-014	-4.26661e-015	7.27031e-017	3.22534e-015	-7.58386e-017	4.60881e-015	1.04338e-014	-1.23822e-014	-2.07419e-014	2.33044e-014	2.87435e-014	1.93461e-014	2.01545e-015	1.27569e-014	-1.13425e-017	1.29941e-014	3.92256e-015	6.56173e-015	8.58534e-015
2.79298e-015	3.01823e-015	-3.26589e-014	-2.83991e-014	-1.82658e-014	-2.45962e-014	-1.00756e-014	-4.27947e-015	1.49626e-016	3.4595e-015	5.94011e-017	4.75373e-015	1.05243e-014	-1.22524e-014	-2.04759e-014	2.30323e-014	2.84294e-014	1.9033e-014	1.98369e-015	1.30513e-014	5.35271e-016	1.3165e-014	3.82031e-015	6.80883e-015	8.72657e-015
2.84366e-015	2.99862e-015	-3.22656e-014	-2.79427e-014	-1.79108e-014	-2.43396e-014	-9.73649e-015	-4.292e-015	2.10106e-016	3.69081e-015	1.86071e-016	4.90602e-015	1.06227e-014	-1.21277e-014	-2.02341e-014	2.2761e-014	2.81161e-014	1.87326e-014	1.95127e-015	1.33376e-014	1.05942e-015	1.33154e-014	3.72503e-015	7.04251e-015	8.88981e-015
2.89081e-015	2.98462e-015	-3.18767e-014	-2.75125e-014	-1.75897e-014	-2.41112e-014	-9.4433e-015	-4.30453e-015	2.5668e-016	3.91828e-015	3.03022e-016	5.06485e-015	1.0729e-014	-1.20095e-014	-2.00173e-014	2.24907e-014	2.78036e-014	1.84475e-014	1.91843e-015	1.3612e-014	1.55698e-015	1.34437e-014	3.63766e-015	7.26259e-015	9.07492e-015
2.93522e-015	2.97681e-015	-3.1494e-014	-2.7112e-014	-1.73048e-014	-2.39132e-014	-9.19802e-015	-4.31701e-015	2.90748e-016	4.14132e-015	4.09613e-016	5.22917e-015	1.08445e-014	-1.19e-014	-1.98261e-014	2.22211e-014	2.7493e-014	1.81796e-014	1.88523e-015	1.38708e-014	2.02366e-015	1.35489e-014	3.55973e-015	7.46752e-015	9.28078e-015
2.97733e-015	2.97628e-015	-3.11203e-014	-2.67449e-014	-1.70572e-014	-2.37472e-014	-9.00137e-015	-4.32973e-015	3.13452e-016	4.35972e-015	5.05888e-016	5.39791e-015	1.09696e-014	-1.18001e-014	-1.96606e-014	2.19526e-014	2.71835e-014	1.7931e-014	1.85184e-015	1.41109e-014	2.45471e-015	1.3631e-014	3.49237e-015	7.65711e-015	9.50564e-015
3.0181e-015	2.98428e-015	-3.07565e-014	-2.6415e-014	-1.68481e-014	-2.36149e-014	-8.85451e-015	-4.34248e-015	3.26791e-016	4.573e-015	5.91611e-016	5.57006e-015	1.11047e-014	-1.17115e-014	-1.95205e-014	2.1686e-014	2.68753e-014	1.77041e-014	1.81762e-015	1.43294e-014	2.84635e-015	1.36897e-014	3.43701e-015	7.83144e-015	9.74798e-015
3.05799e-015	3.00105e-015	-3.04041e-014	-2.61248e-014	-1.66789e-014	-2.35173e-014	-8.75663e-015	-4.35529e-015	3.32507e-016	4.78046e-015	6.66478e-016	5.74424e-015	1.12498e-014	-1.1636e-014	-1.94057e-014	2.14208e-014	2.65681e-014	1.75005e-014	1.78172e-015	1.45238e-014	3.19506e-015	1.37245e-014	3.39464e-015	7.99054e-015	1.00056e-014
3.09747e-015	3.02673e-015	-3.00642e-014	-2.58765e-014	-1.65502e-014	-2.34544e-014	-8.70705e-015	-4.36778e-015	3.32314e-016	4.98173e-015	7.30837e-016	5.91935e-015	1.14059e-014	-1.15749e-014	-1.93153e-014	2.11569e-014	2.6261e-014	1.7321e-014	1.74414e-015	1.46919e-014	3.49797e-015	1.37354e-014	3.36613e-015	8.13427e-015	1.02769e-014
3.13772e-015	3.0614e-015	-2.97378e-014	-2.56713e-014	-1.64621e-014	-2.34259e-014	-8.70506e-015	-4.38117e-015	3.27889e-016	5.17658e-015	7.84902e-016	6.09424e-015	1.15724e-014	-1.15284e-014	-1.92481e-014	2.08944e-014	2.59545e-014	1.71666e-014	1.70485e-015	1.48314e-014	3.75259e-015	1.3722e-014	3.35223e-015	8.26287e-015	1.05592e-014
3.17863e-015	3.10548e-015	-2.94261e-014	-2.55104e-014	-1.64139e-014	-2.34316e-014	-8.74786e-015	-4.39499e-015	3.202e-016	5.36573e-015	8.28727e-016	6.26754e-015	1.17484e-014	-1.14973e-014	-1.92027e-014	2.06333e-014	2.5648e-014	1.70372e-014	1.66312e-015	1.4941e-014	3.95735e-015	1.36846e-014	3.35342e-015	8.37696e-015	1.085e-014
3.22083e-015	3.15894e-015	-2.91294e-014	-2.53949e-014	-1.64043e-014	-2.34706e-014	-8.83369e-015	-4.40947e-015	3.10954e-016	5.54877e-015	8.63645e-016	6.438e-015	1.19327e-014	-1.14828e-014	-1.91776e-014	2.03734e-014	2.5341e-014	1.69329e-014	1.61763e-015	1.50199e-014	4.11161e-015	1.36242e-014	3.37032e-015	8.47654e-015	1.11465e-014
3.26502e-015	3.22236e-015	-2.88482e-014	-2.53243e-014	-1.64325e-014	-2.35427e-014	-8.95861e-015	-4.42507e-015	3.00964e-016	5.72534e-015	8.89763e-016	6.60494e-015	1.21245e-014	-1.14854e-014	-1.91708e-014	2.01146e-014	2.50337e-014	1.68537e-014	1.56741e-015	1.50672e-014	4.21471e-015	1.3541e-014	3.40349e-015	8.56173e-015	1.14457e-014
3.31181e-015	3.29521e-015	-2.85816e-014	-2.52975e-014	-1.64968e-014	-2.36456e-014	-9.11934e-015	-4.44238e-015	2.91053e-016	5.89551e-015	9.07504e-016	6.76699e-015	1.23231e-014	-1.15047e-014	-1.91806e-014	1.98576e-014	2.47252e-014	1.67985e-014	1.51182e-015	1.50828e-014	4.26637e-015	1.34362e-014	3.45267e-015	8.63269e-015	1.17442e-014
3.36155e-015	3.37753e-015	-2.83292e-014	-2.5313e-014	-1.65953e-014	-2.37773e-014	-9.31223e-015	-4.46133e-015	2.81928e-016	6.0595e-015	9.17621e-016	6.92314e-015	1.25273e-014	-1.15402e-014	-1.92045e-014	1.96017e-014	2.44146e-014	1.67661e-014	1.44978e-015	1.50674e-014	4.2675e-015	1.33109e-014	3.51714e-015	8.69009e-015	1.2039e-014
3.41414e-015	3.4688e-015	-2.809e-014	-2.53693e-014	-1.67252e-014	-2.39353e-014	-9.53312e-015	-4.48269e-015	2.74749e-016	6.21709e-015	9.2072e-016	7.07253e-015	1.27352e-014	-1.15918e-014	-1.92398e-014	1.93459e-014	2.41015e-014	1.67553e-014	1.38083e-015	1.5021e-014	4.21892e-015	1.31662e-014	3.59658e-015	8.73448e-015	1.2327e-014
3.46936e-015	3.56793e-015	-2.78622e-014	-2.54632e-014	-1.68837e-014	-2.41173e-014	-9.77695e-015	-4.50637e-015	2.70666e-016	6.36802e-015	9.1801e-016	7.21418e-015	1.29458e-014	-1.16586e-014	-1.92849e-014	1.90903e-014	2.37856e-014	1.67649e-014	1.30416e-015	1.49441e-014	4.12226e-015	1.30033e-014	3.69018e-015	8.7659e-015	1.26048e-014
3.52824e-015	3.67484e-015	-2.76446e-014	-2.55916e-014	-1.70674e-014	-2.43197e-014	-1.0039e-014	-4.53251e-015	2.70146e-016	6.5131e-015	9.10053e-016	7.34748e-015	1.31576e-014	-1.17392e-014	-1.93369e-014	1.88347e-014	2.34662e-014	1.67935e-014	1.21879e-015	1.48388e-014	3.97931e-015	1.28237e-014	3.79756e-015	8.78452e-015	1.2869e-014
3.59092e-015	3.78853e-015	-2.74352e-014	-2.57504e-014	-1.72735e-014	-2.45392e-014	-1.03135e-014	-4.56132e-015	2.72685e-016	6.65223e-015	8.9743e-016	7.47184e-015	1.33684e-014	-1.1832e-014	-1.93926e-014	1.85791e-014	2.31426e-014	1.6839e-014	1.12359e-015	1.4706e-014	3.79253e-015	1.2629e-014	3.91798e-015	8.79015e-015	1.31157e-014
3.65695e-015	3.90795e-015	-2.72326e-014	-2.59349e-014	-1.74975e-014	-2.47723e-014	-1.05948e-014	-4.59314e-015	2.77741e-016	6.78569e-015	8.80333e-016	7.58664e-015	1.35763e-014	-1.19359e-014	-1.94501e-014	1.83244e-014	2.28146e-014	1.6899e-014	1.01809e-015	1.45484e-014	3.56509e-015	1.24204e-014	4.05007e-015	8.78357e-015	1.33427e-014
3.72654e-015	4.03221e-015	-2.70346e-014	-2.61402e-014	-1.77352e-014	-2.5015e-014	-1.08775e-014	-4.62817e-015	2.85251e-016	6.91348e-015	8.5989e-016	7.69129e-015	1.37794e-014	-1.20494e-014	-1.95066e-014	1.80709e-014	2.24806e-014	1.6972e-014	9.01815e-016	1.43682e-014	3.30038e-015	1.21997e-014	4.19296e-015	8.76544e-015	1.35468e-014
3.79935e-015	4.16042e-015	-2.68386e-014	-2.63615e-014	-1.79822e-014	-2.52625e-014	-1.11565e-014	-4.66674e-015	2.95046e-016	7.03515e-015	8.36855e-016	7.78507e-015	1.39758e-014	-1.21699e-014	-1.95593e-014	1.78188e-014	2.21407e-014	1.70553e-014	7.73478e-016	1.41683e-014	3.00193e-015	1.1969e-014	4.34484e-015	8.73526e-015	1.37252e-014
3.87577e-015	4.29133e-015	-2.66425e-014	-2.65922e-014	-1.82341e-014	-2.551e-014	-1.14276e-014	-4.70922e-015	3.06711e-016	7.15062e-015	8.11564e-016	7.86793e-015	1.41629e-014	-1.22952e-014	-1.96054e-014	1.75679e-014	2.17947e-014	1.71461e-014	6.32502e-016	1.39517e-014	2.67442e-015	1.17302e-014	4.50445e-015	8.69298e-015	1.38754e-014
3.95557e-015	4.42372e-015	-2.64436e-014	-2.68265e-014	-1.84866e-014	-2.57537e-014	-1.16857e-014	-4.75734e-015	3.19988e-016	7.25993e-015	7.84503e-016	7.9399e-015	1.43387e-014	-1.2424e-014	-1.96425e-014	1.73179e-014	2.14419e-014	1.72422e-014	4.78727e-016	1.37214e-014	2.32156e-015	1.14841e-014	4.6699e-015	8.63848e-015	1.39951e-014
4.03815e-015	4.55666e-015	-2.62389e-014	-2.7058e-014	-1.87345e-014	-2.5989e-014	-1.19256e-014	-4.81075e-015	3.34475e-016	7.36275e-015	7.56469e-016	8.00026e-015	1.4501e-014	-1.25536e-014	-1.96681e-014	1.7069e-014	2.10821e-014	1.73416e-014	3.12225e-016	1.34806e-014	1.94802e-015	1.12327e-014	4.8391e-015	8.57138e-015	1.40823e-014
4.12321e-015	4.68898e-015	-2.60266e-014	-2.7281e-014	-1.89729e-014	-2.62113e-014	-1.21428e-014	-4.86891e-015	3.49552e-016	7.45861e-015	7.27795e-016	8.04942e-015	1.4648e-014	-1.26811e-014	-1.96798e-014	1.68224e-014	2.07147e-014	1.74424e-014	1.32586e-016	1.32319e-014	1.55848e-015	1.09776e-014	5.01037e-015	8.49166e-015	1.41362e-014
4.21037e-015	4.81897e-015	-2.58039e-014	-2.74889e-014	-1.9197e-014	-2.64158e-014	-1.23331e-014	-4.93175e-015	3.64494e-016	7.54639e-015	6.98671e-016	8.08699e-015	1.47773e-014	-1.28043e-014	-1.96757e-014	1.65782e-014	2.03392e-014	1.75424e-014	-6.00152e-017	1.29788e-014	1.15809e-015	1.07207e-014	5.18192e-015	8.39889e-015	1.41556e-014
4.29875e-015	4.94556e-015	-2.55689e-014	-2.76755e-014	-1.94025e-014	-2.65979e-014	-1.24926e-014	-4.99995e-015	3.77765e-016	7.6258e-015	6.69228e-016	8.11337e-015	1.48861e-014	-1.29211e-014	-1.96542e-014	1.63367e-014	1.9956e-014	1.76393e-014	-2.65095e-016	1.27241e-014	7.51317e-016	1.04631e-014	5.35186e-015	8.29223e-015	1.41393e-014
4.38748e-015	5.06729e-015	-2.53192e-014	-2.78341e-014	-1.95848e-014	-2.67533e-014	-1.26175e-014	-5.07297e-015	3.88697e-016	7.69601e-015	6.39734e-016	8.12885e-015	1.4973e-014	-1.30286e-014	-1.96136e-014	1.60976e-014	1.95653e-014	1.77311e-014	-4.82339e-016	1.24712e-014	3.43102e-016	1.02063e-014	5.51788e-015	8.17074e-015	1.40865e-014
4.47535e-015	5.18249e-015	-2.50524e-014	-2.79589e-014	-1.97403e-014	-2.68782e-014	-1.27051e-014	-5.15049e-015	3.96689e-016	7.75601e-015	6.09844e-016	8.13391e-015	1.50362e-014	-1.31249e-014	-1.95522e-014	1.58615e-014	1.91677e-014	1.78168e-014	-7.11347e-016	1.22233e-014	-6.23308e-017	9.95178e-015	5.67756e-015	8.03389e-015	1.39972e-014
4.56106e-015	5.28972e-015	-2.47671e-014	-2.80441e-014	-1.98651e-014	-2.6969e-014	-1.27525e-014	-5.23267e-015	4.00526e-016	7.80476e-015	5.79554e-016	8.12847e-015	1.5073e-014	-1.32077e-014	-1.94688e-014	1.56291e-014	1.87629e-014	1.78948e-014	-9.51336e-016	1.19828e-014	-4.60582e-016	9.70116e-015	5.83003e-015	7.88149e-015	1.3872e-014
4.64363e-015	5.38775e-015	-2.44615e-014	-2.80842e-014	-1.99556e-014	-2.70225e-014	-1.27586e-014	-5.31937e-015	3.98812e-016	7.84144e-015	5.48678e-016	8.11288e-015	1.5082e-014	-1.32744e-014	-1.93627e-014	1.54001e-014	1.83513e-014	1.79639e-014	-1.20146e-015	1.17527e-014	-8.47542e-016	9.45572e-015	5.97345e-015	7.71309e-015	1.37112e-014
4.72253e-015	5.47573e-015	-2.41348e-014	-2.80745e-014	-2.00091e-014	-2.7036e-014	-1.27229e-014	-5.41052e-015	3.90872e-016	7.86501e-015	5.17151e-016	8.08715e-015	1.50617e-014	-1.33243e-014	-1.92341e-014	1.51745e-014	1.7933e-014	1.80236e-014	-1.46039e-015	1.15353e-014	-1.21872e-015	9.21633e-015	6.10607e-015	7.52786e-015	1.35165e-014
4.79665e-015	5.55272e-015	-2.3786e-014	-2.80108e-014	-2.00237e-014	-2.70073e-014	-1.26442e-014	-5.50517e-015	3.76364e-016	7.87439e-015	4.84503e-016	8.05118e-015	1.50109e-014	-1.33562e-014	-1.9082e-014	1.49527e-014	1.75083e-014	1.80726e-014	-1.72729e-015	1.13333e-014	-1.57055e-015	8.98377e-015	6.22628e-015	7.32519e-015	1.32892e-014
4.86499e-015	5.6172e-015	-2.34155e-014	-2.78905e-014	-1.99968e-014	-2.69345e-014	-1.25228e-014	-5.60291e-015	3.54816e-016	7.86845e-015	4.50335e-016	8.00543e-015	1.49291e-014	-1.33688e-014	-1.89071e-014	1.47343e-014	1.7078e-014	1.81103e-014	-2.00149e-015	1.1148e-014	-1.9005e-015	8.75901e-015	6.33204e-015	7.10486e-015	1.30303e-014
4.92646e-015	5.6686e-015	-2.30239e-014	-2.77108e-014	-1.99272e-014	-2.6816e-014	-1.23594e-014	-5.70324e-015	3.25585e-016	7.84565e-015	4.14462e-016	7.94975e-015	1.48155e-014	-1.33613e-014	-1.87097e-014	1.4519e-014	1.66429e-014	1.81364e-014	-2.28152e-015	1.09807e-014	-2.2053e-015	8.54359e-015	6.42298e-015	6.86682e-015	1.27421e-014
4.97929e-015	5.70538e-015	-2.26114e-014	-2.74697e-014	-1.98152e-014	-2.66509e-014	-1.21554e-014	-5.80635e-015	2.88503e-016	7.80536e-015	3.76311e-016	7.88406e-015	1.46694e-014	-1.33337e-014	-1.84906e-014	1.43065e-014	1.6204e-014	1.81502e-014	-2.56569e-015	1.08322e-014	-2.48214e-015	8.33787e-015	6.49752e-015	6.61014e-015	1.24278e-014
5.02215e-015	5.72733e-015	-2.21789e-014	-2.71664e-014	-1.96603e-014	-2.64393e-014	-1.19127e-014	-5.91148e-015	2.42705e-016	7.74642e-015	3.35339e-016	7.80815e-015	1.44904e-014	-1.3286e-014	-1.82505e-014	1.40967e-014	1.57624e-014	1.81523e-014	-2.85282e-015	1.07035e-014	-2.7288e-015	8.14274e-015	6.55484e-015	6.33447e-015	1.20902e-014
5.05466e-015	5.7334e-015	-2.17283e-014	-2.68008e-014	-1.94624e-014	-2.61825e-014	-1.16339e-014	-6.01808e-015	1.87964e-016	7.66807e-015	2.91241e-016	7.72224e-015	1.42787e-014	-1.3218e-014	-1.79911e-014	1.38888e-014	1.53196e-014	1.81429e-014	-3.14197e-015	1.05954e-014	-2.94441e-015	7.9587e-015	6.594e-015	6.03996e-015	1.17319e-014
5.07573e-015	5.72328e-015	-2.1262e-014	-2.63735e-014	-1.92222e-014	-2.58813e-014	-1.13222e-014	-6.12532e-015	1.23416e-016	7.56921e-015	2.43393e-016	7.6265e-015	1.40346e-014	-1.31308e-014	-1.7714e-014	1.36825e-014	1.48764e-014	1.81221e-014	-3.43169e-015	1.05078e-014	-3.1277e-015	7.78623e-015	6.61469e-015	5.72627e-015	1.1356e-014
5.08449e-015	5.69592e-015	-2.07826e-014	-2.58859e-014	-1.89414e-014	-2.55379e-014	-1.09804e-014	-6.23198e-015	4.88e-017	7.44886e-015	1.91426e-016	7.52097e-015	1.37586e-014	-1.30257e-014	-1.74213e-014	1.34766e-014	1.44334e-014	1.80903e-014	-3.71989e-015	1.044e-014	-3.27843e-015	7.62548e-015	6.6168e-015	5.39397e-015	1.09658e-014
5.08009e-015	5.65116e-015	-2.02929e-014	-2.53404e-014	-1.8622e-014	-2.51545e-014	-1.06126e-014	-6.33811e-015	-3.58951e-017	7.30663e-015	1.34937e-016	7.40558e-015	1.34519e-014	-1.29039e-014	-1.71146e-014	1.32696e-014	1.39916e-014	1.80487e-014	-4.00517e-015	1.03915e-014	-3.39649e-015	7.4766e-015	6.60039e-015	5.04407e-015	1.0565e-014
5.06113e-015	5.58849e-015	-1.97965e-014	-2.47399e-014	-1.82671e-014	-2.47338e-014	-1.02235e-014	-6.44289e-015	-1.30174e-016	7.14182e-015	7.35065e-017	7.28034e-015	1.3116e-014	-1.27672e-014	-1.67964e-014	1.30608e-014	1.35521e-014	1.79975e-014	-4.28649e-015	1.03616e-014	-3.48266e-015	7.34021e-015	6.56566e-015	4.67674e-015	1.01573e-014
5.02668e-015	5.50738e-015	-1.92969e-014	-2.40893e-014	-1.78803e-014	-2.428e-014	-9.81808e-015	-6.54609e-015	-2.33889e-016	6.95423e-015	6.79017e-018	7.14524e-015	1.27521e-014	-1.26176e-014	-1.6469e-014	1.28493e-014	1.31163e-014	1.79381e-014	-4.5632e-015	1.0348e-014	-3.53754e-015	7.21656e-015	6.51263e-015	4.29253e-015	9.7466e-015
4.97526e-015	5.40755e-015	-1.87981e-014	-2.33931e-014	-1.74654e-014	-2.3797e-014	-9.40055e-015	-6.64759e-015	-3.4735e-016	6.74371e-015	-6.55083e-017	7.00013e-015	1.23614e-014	-1.24562e-014	-1.6135e-014	1.26335e-014	1.26852e-014	1.78709e-014	-4.83436e-015	1.03488e-014	-3.56233e-015	7.10599e-015	6.44223e-015	3.89256e-015	9.33641e-015
4.90658e-015	5.28913e-015	-1.83043e-014	-2.26574e-014	-1.70263e-014	-2.32892e-014	-8.97635e-015	-6.74713e-015	-4.70162e-016	6.51039e-015	-1.43431e-016	6.84524e-015	1.19466e-014	-1.22862e-014	-1.57973e-014	1.24119e-014	1.22595e-014	1.77975e-014	-5.09832e-015	1.03627e-014	-3.55933e-015	7.00828e-015	6.35553e-015	3.47841e-015	8.93034e-015
4.81979e-015	5.15226e-015	-1.782e-014	-2.18883e-014	-1.65671e-014	-2.27613e-014	-8.55062e-015	-6.84443e-015	-6.01654e-016	6.2547e-015	-2.27198e-016	6.68015e-015	1.15096e-014	-1.21106e-014	-1.54585e-014	1.21831e-014	1.184e-014	1.77188e-014	-5.35414e-015	1.03873e-014	-3.53062e-015	6.92363e-015	6.25285e-015	3.05188e-015	8.53226e-015
4.71388e-015	4.99761e-015	-1.73493e-014	-2.10928e-014	-1.60928e-014	-2.2219e-014	-8.12778e-015	-6.93877e-015	-7.41483e-016	5.97695e-015	-3.17222e-016	6.50518e-015	1.10526e-014	-1.19322e-014	-1.51216e-014	1.19462e-014	1.14294e-014	1.76348e-014	-5.60139e-015	1.04194e-014	-3.47901e-015	6.85168e-015	6.13582e-015	2.61445e-015	8.14588e-015
4.58857e-015	4.82584e-015	-1.68974e-014	-2.02781e-014	-1.56095e-014	-2.16677e-014	-7.71363e-015	-7.0298e-015	-8.89006e-016	5.67757e-015	-4.13402e-016	6.32062e-015	1.05786e-014	-1.17541e-014	-1.47892e-014	1.16998e-014	1.10272e-014	1.75469e-014	-5.8397e-015	1.04566e-014	-3.407e-015	6.79181e-015	6.00592e-015	2.16817e-015	7.77467e-015
4.44281e-015	4.63784e-015	-1.64687e-014	-1.94525e-014	-1.51225e-014	-2.11126e-014	-7.31356e-015	-7.11774e-015	-1.04403e-015	5.35734e-015	-5.15772e-016	6.12678e-015	1.00905e-014	-1.15797e-014	-1.44641e-014	1.14414e-014	1.06345e-014	1.74557e-014	-6.06831e-015	1.04968e-014	-3.31792e-015	6.74425e-015	5.86437e-015	1.71471e-015	7.42132e-015
4.27677e-015	4.43431e-015	-1.60677e-014	-1.86238e-014	-1.46374e-014	-2.05598e-014	-6.93245e-015	-7.20231e-015	-1.20575e-015	5.01774e-015	-6.24689e-016	5.92353e-015	9.59123e-015	-1.14122e-014	-1.41493e-014	1.1169e-014	1.02518e-014	1.73614e-014	-6.28775e-015	1.05363e-014	-3.21506e-015	6.70855e-015	5.713e-015	1.25614e-015	7.08851e-015
4.09022e-015	4.21616e-015	-1.56993e-014	-1.7801e-014	-1.41596e-014	-2.00157e-014	-6.57495e-015	-7.28371e-015	-1.37399e-015	4.66008e-015	-7.40493e-016	5.71107e-015	9.08388e-015	-1.12549e-014	-1.38471e-014	1.08813e-014	9.87991e-015	1.72643e-014	-6.49809e-015	1.0572e-014	-3.10207e-015	6.68456e-015	5.55345e-015	7.95182e-016	6.77851e-015
3.88358e-015	3.98444e-015	-1.53675e-014	-1.69921e-014	-1.36948e-014	-1.94871e-014	-6.24608e-015	-7.36281e-015	-1.54882e-015	4.28576e-015	-8.62679e-016	5.48969e-015	8.57132e-015	-1.11114e-014	-1.35607e-014	1.05774e-014	9.51966e-015	1.71639e-014	-6.69915e-015	1.06001e-014	-2.98249e-015	6.67163e-015	5.38764e-015	3.34265e-016	6.49377e-015
3.65709e-015	3.74046e-015	-1.50766e-014	-1.62052e-014	-1.32483e-014	-1.89798e-014	-5.95024e-015	-7.44022e-015	-1.72976e-015	3.89672e-015	-9.91162e-016	5.26e-015	8.05655e-015	-1.09854e-014	-1.32925e-014	1.02562e-014	9.17196e-015	1.70602e-014	-6.89197e-015	1.06178e-014	-2.86001e-015	6.66974e-015	5.2174e-015	-1.23896e-016	6.23625e-015
3.41114e-015	3.48493e-015	-1.48308e-014	-1.54488e-014	-1.28254e-014	-1.84994e-014	-5.69187e-015	-7.51576e-015	-1.91628e-015	3.49508e-015	-1.12598e-015	5.02257e-015	7.54256e-015	-1.08797e-014	-1.3044e-014	9.91602e-015	8.83732e-015	1.69526e-014	-7.07708e-015	1.06221e-014	-2.73928e-015	6.67776e-015	5.04448e-015	-5.7695e-016	6.00747e-015
3.14658e-015	3.21933e-015	-1.46328e-014	-1.47311e-014	-1.24311e-014	-1.80526e-014	-5.47532e-015	-7.5894e-015	-2.10841e-015	3.08321e-015	-1.26675e-015	4.77828e-015	7.0322e-015	-1.07974e-014	-1.28177e-014	9.55518e-015	8.5158e-015	1.6841e-014	-7.25472e-015	1.06102e-014	-2.62409e-015	6.69554e-015	4.87056e-015	-1.02234e-015	5.80782e-015
2.86349e-015	2.94499e-015	-1.44857e-014	-1.406e-014	-1.20704e-014	-1.76442e-014	-5.30397e-015	-7.66222e-015	-2.30553e-015	2.66324e-015	-1.41343e-015	4.52804e-015	6.52881e-015	-1.0741e-014	-1.26159e-014	9.17255e-015	8.20725e-015	1.67248e-014	-7.42603e-015	1.05785e-014	-2.51814e-015	6.72245e-015	4.69753e-015	-1.45741e-015	5.63761e-015
2.56215e-015	2.66346e-015	-1.43924e-014	-1.34436e-014	-1.1748e-014	-1.72799e-014	-5.18078e-015	-7.73418e-015	-2.50715e-015	2.23731e-015	-1.56551e-015	4.27258e-015	6.03621e-015	-1.07129e-014	-1.24401e-014	8.76751e-015	7.91199e-015	1.66037e-014	-7.59197e-015	1.05245e-014	-2.42489e-015	6.7579e-015	4.52742e-015	-1.87945e-015	5.49696e-015
2.24333e-015	2.37733e-015	-1.43546e-014	-1.28884e-014	-1.14676e-014	-1.69644e-014	-5.10754e-015	-7.8069e-015	-2.71248e-015	1.80812e-015	-1.72208e-015	4.01273e-015	5.55688e-015	-1.07145e-014	-1.22915e-014	8.33937e-015	7.63008e-015	1.64757e-014	-7.75348e-015	1.0447e-014	-2.34806e-015	6.8004e-015	4.36195e-015	-2.28591e-015	5.38586e-015
1.90857e-015	2.0877e-015	-1.43738e-014	-1.24005e-014	-1.1233e-014	-1.67017e-014	-5.08635e-015	-7.8812e-015	-2.92175e-015	1.37852e-015	-1.88278e-015	3.74946e-015	5.0938e-015	-1.0748e-014	-1.21712e-014	7.88762e-015	7.36199e-015	1.63393e-014	-7.91167e-015	1.03435e-014	-2.29097e-015	6.8495e-015	4.20261e-015	-2.67392e-015	5.30343e-015
1.55867e-015	1.79627e-015	-1.44513e-014	-1.19853e-014	-1.10475e-014	-1.64957e-014	-5.11921e-015	-7.95759e-015	-3.1344e-015	9.51121e-016	-2.04729e-015	3.48443e-015	4.64912e-015	-1.08149e-014	-1.208e-014	7.41282e-015	7.10713e-015	1.61934e-014	-8.06742e-015	1.02122e-014	-2.25657e-015	6.90492e-015	4.05075e-015	-3.04147e-015	5.24884e-015
1.19487e-015	1.50486e-015	-1.45867e-014	-1.16478e-014	-1.09134e-014	-1.63498e-014	-5.20671e-015	-8.03657e-015	-3.34981e-015	5.28583e-016	-2.21521e-015	3.21854e-015	4.22513e-015	-1.09162e-014	-1.20187e-014	6.91468e-015	6.86499e-015	1.60359e-014	-8.22226e-015	1.00515e-014	-2.24727e-015	6.96554e-015	3.90719e-015	-3.38639e-015	5.2207e-015
8.18676e-016	1.21515e-015	-1.47792e-014	-1.13913e-014	-1.08329e-014	-1.62667e-014	-5.34896e-015	-8.11934e-015	-3.56822e-015	1.13954e-016	-2.38632e-015	2.95345e-015	3.82361e-015	-1.10523e-014	-1.19875e-014	6.39402e-015	6.63509e-015	1.58655e-014	-8.37774e-015	9.86085e-015	-2.26543e-015	7.0299e-015	3.77333e-015	-3.70688e-015	5.21673e-015
4.31662e-016	9.28579e-016	-1.50285e-014	-1.1219e-014	-1.08076e-014	-1.62488e-014	-5.54591e-015	-8.20693e-015	-3.78973e-015	-2.90445e-016	-2.55977e-015	2.69033e-015	3.44644e-015	-1.12236e-014	-1.19867e-014	5.85047e-015	6.41655e-015	1.56805e-014	-8.53552e-015	9.63951e-015	-2.31312e-015	7.09662e-015	3.64974e-015	-4.00089e-015	5.23477e-015
3.51806e-017	6.46502e-016	-1.53325e-014	-1.11338e-014	-1.08381e-014	-1.62975e-014	-5.79691e-015	-8.30021e-015	-4.01381e-015	-6.82147e-016	-2.73519e-015	2.43058e-015	3.09553e-015	-1.14305e-014	-1.20161e-014	5.28488e-015	6.20896e-015	1.54789e-014	-8.69649e-015	9.38689e-015	-2.39207e-015	7.16521e-015	3.537e-015	-4.26695e-015	5.27196e-015
-3.68862e-016	3.71115e-016	-1.56895e-014	-1.11362e-014	-1.09247e-014	-1.64136e-014	-6.1011e-015	-8.40007e-015	-4.2406e-015	-1.05832e-015	-2.91206e-015	2.17631e-015	2.77258e-015	-1.16721e-014	-1.20752e-014	4.6986e-015	6.01142e-015	1.52589e-014	-8.86168e-015	9.10326e-015	-2.50335e-015	7.23399e-015	3.43584e-015	-4.50371e-015	5.32515e-015
-7.78528e-016	1.04377e-016	-1.60975e-014	-1.1226e-014	-1.10668e-014	-1.65981e-014	-6.4571e-015	-8.50664e-015	-4.47005e-015	-1.41666e-015	-3.08985e-015	1.92919e-015	2.47809e-015	-1.1947e-014	-1.21633e-014	4.0928e-015	5.82335e-015	1.50191e-014	-9.03246e-015	8.78876e-015	-2.64754e-015	7.30166e-015	3.34676e-015	-4.70988e-015	5.39187e-015
-1.19198e-015	-1.51697e-016	-1.65526e-014	-1.14021e-014	-1.12629e-014	-1.68501e-014	-6.86235e-015	-8.62071e-015	-4.70192e-015	-1.75449e-015	-3.2675e-015	1.69063e-015	2.21284e-015	-1.22538e-014	-1.22795e-014	3.46927e-015	5.644e-015	1.47567e-014	-9.2096e-015	8.44453e-015	-2.82523e-015	7.36722e-015	3.26985e-015	-4.88475e-015	5.46909e-015
-1.60813e-015	-3.95909e-016	-1.7051e-014	-1.16619e-014	-1.1512e-014	-1.71685e-014	-7.31436e-015	-8.74261e-015	-4.93579e-015	-2.0699e-015	-3.44452e-015	1.46239e-015	1.97735e-015	-1.259e-014	-1.24219e-014	2.82941e-015	5.47223e-015	1.44704e-014	-9.39418e-015	8.07118e-015	-3.03632e-015	7.42895e-015	3.20451e-015	-5.02805e-015	5.553e-015
-2.02474e-015	-6.27651e-016	-1.7589e-014	-1.20026e-014	-1.18124e-014	-1.75512e-014	-7.80993e-015	-8.8724e-015	-5.17086e-015	-2.36073e-015	-3.62053e-015	1.24575e-015	1.77148e-015	-1.2953e-014	-1.25895e-014	2.1753e-015	5.30761e-015	1.41589e-014	-9.58765e-015	7.67073e-015	-3.2805e-015	7.48605e-015	3.1506e-015	-5.14008e-015	5.6402e-015
-2.43922e-015	-8.45435e-016	-1.81614e-014	-1.24203e-014	-1.21614e-014	-1.7996e-014	-8.34521e-015	-9.01027e-015	-5.40723e-015	-2.62518e-015	-3.79461e-015	1.04209e-015	1.59537e-015	-1.33396e-014	-1.27808e-014	1.50874e-015	5.1492e-015	1.3821e-014	-9.79065e-015	7.24492e-015	-3.55642e-015	7.53784e-015	3.10727e-015	-5.2207e-015	5.72742e-015
-2.84989e-015	-1.04798e-015	-1.87632e-014	-1.29099e-014	-1.25554e-014	-1.84999e-014	-8.91607e-015	-9.15539e-015	-5.64454e-015	-2.86164e-015	-3.96606e-015	8.53505e-016	1.44814e-015	-1.37471e-014	-1.29935e-014	8.31342e-016	4.99643e-015	1.3455e-014	-1.00036e-014	6.79592e-015	-3.86265e-015	7.58296e-015	3.07388e-015	-5.27003e-015	5.81108e-015
-3.25489e-015	-1.23437e-015	-1.93892e-014	-1.3466e-014	-1.29911e-014	-1.90593e-014	-9.5183e-015	-9.30754e-015	-5.88188e-015	-3.06882e-015	-4.13474e-015	6.81332e-016	1.32898e-015	-1.41719e-014	-1.32256e-014	1.44992e-016	4.84796e-015	1.30597e-014	-1.02266e-014	6.32647e-015	-4.19748e-015	7.62054e-015	3.04912e-015	-5.2883e-015	5.8876e-015
-3.65213e-015	-1.40344e-015	-2.00344e-014	-1.40819e-014	-1.34641e-014	-1.96699e-014	-1.01473e-014	-9.46605e-015	-6.11857e-015	-3.24639e-015	-4.29922e-015	5.26124e-016	1.23692e-015	-1.46101e-014	-1.34756e-014	-5.47566e-016	4.70305e-015	1.26337e-014	-1.04594e-014	5.83907e-015	-4.55832e-015	7.6491e-015	3.03173e-015	-5.27762e-015	5.95394e-015
-4.03937e-015	-1.5547e-015	-2.06933e-014	-1.47514e-014	-1.397e-014	-2.03277e-014	-1.07992e-014	-9.62976e-015	-6.35434e-015	-3.3936e-015	-4.45914e-015	3.8925e-016	1.17008e-015	-1.50582e-014	-1.37415e-014	-1.2438e-015	4.56011e-015	1.21758e-014	-1.07022e-014	5.33674e-015	-4.94293e-015	7.66802e-015	3.02047e-015	-5.23935e-015	6.00762e-015
-4.41405e-015	-1.6881e-015	-2.13597e-014	-1.54673e-014	-1.4505e-014	-2.10284e-014	-1.14694e-014	-9.79849e-015	-6.5888e-015	-3.51e-015	-4.61347e-015	2.72025e-016	1.12683e-015	-1.5512e-014	-1.40208e-014	-1.94208e-015	4.41905e-015	1.16859e-014	-1.09556e-014	4.82254e-015	-5.34814e-015	7.67627e-015	3.01381e-015	-5.17502e-015	6.04574e-015
-4.77487e-015	-1.80289e-015	-2.20284e-014	-1.62219e-014	-1.50644e-014	-2.17666e-014	-1.21534e-014	-9.9708e-015	-6.82151e-015	-3.59541e-015	-4.76152e-015	1.74876e-016	1.10487e-015	-1.59677e-014	-1.43111e-014	-2.64026e-015	4.27956e-015	1.1164e-014	-1.12186e-014	4.30066e-015	-5.77177e-015	7.67214e-015	3.01018e-015	-5.08521e-015	6.06519e-015
-5.11978e-015	-1.89906e-015	-2.26944e-014	-1.70066e-014	-1.56432e-014	-2.25373e-014	-1.28456e-014	-1.01459e-014	-7.05208e-015	-3.65033e-015	-4.90228e-015	9.84157e-017	1.10293e-015	-1.64213e-014	-1.46106e-014	-3.33604e-015	4.14052e-015	1.06103e-014	-1.14912e-014	3.77411e-015	-6.21034e-015	7.65501e-015	3.00797e-015	-4.97243e-015	6.06426e-015
-5.44695e-015	-1.97635e-015	-2.33525e-014	-1.78131e-014	-1.62365e-014	-2.3335e-014	-1.35409e-014	-1.03221e-014	-7.27937e-015	-3.67515e-015	-5.03521e-015	4.31339e-017	1.11832e-015	-1.68685e-014	-1.49166e-014	-4.02726e-015	4.00084e-015	1.00247e-014	-1.17732e-014	3.24669e-015	-6.6601e-015	7.62436e-015	3.00525e-015	-4.83842e-015	6.04067e-015
-5.7543e-015	-2.03525e-015	-2.39971e-014	-1.86325e-014	-1.68386e-014	-2.41545e-014	-1.42343e-014	-1.04972e-014	-7.5018e-015	-3.67053e-015	-5.15913e-015	9.20987e-018	1.14845e-015	-1.73058e-014	-1.52271e-014	-4.71208e-015	3.85957e-015	9.40811e-015	-1.20634e-014	2.72212e-015	-7.11725e-015	7.57994e-015	3.00033e-015	-4.68571e-015	5.99344e-015
-6.04059e-015	-2.07631e-015	-2.4623e-014	-1.94565e-014	-1.74456e-014	-2.49901e-014	-1.49211e-014	-1.06695e-014	-7.71821e-015	-3.63737e-015	-5.27335e-015	-2.91398e-018	1.19117e-015	-1.77287e-014	-1.55404e-014	-5.38875e-015	3.71608e-015	8.7612e-015	-1.23611e-014	2.20359e-015	-7.57738e-015	7.5214e-015	2.99127e-015	-4.51691e-015	5.92131e-015
-6.304e-015	-2.09975e-015	-2.52261e-014	-2.02766e-014	-1.80536e-014	-2.58361e-014	-1.55968e-014	-1.08373e-014	-7.92742e-015	-3.57707e-015	-5.37692e-015	6.86769e-018	1.24417e-015	-1.81338e-014	-1.58542e-014	-6.05608e-015	3.57048e-015	8.0852e-015	-1.26655e-014	1.69465e-015	-8.03696e-015	7.44779e-015	2.97622e-015	-4.33448e-015	5.82308e-015
-6.54262e-015	-2.10628e-015	-2.5802e-014	-2.10849e-014	-1.86574e-014	-2.66873e-014	-1.62572e-014	-1.0998e-014	-8.12833e-015	-3.49167e-015	-5.46945e-015	3.85043e-017	1.30481e-015	-1.85177e-014	-1.61672e-014	-6.71286e-015	3.42247e-015	7.3812e-015	-1.29751e-014	1.19866e-015	-8.49222e-015	7.35861e-015	2.95381e-015	-4.14116e-015	5.69902e-015
-6.75536e-015	-2.09728e-015	-2.63476e-014	-2.18736e-014	-1.92526e-014	-2.75383e-014	-1.68983e-014	-1.11496e-014	-8.32056e-015	-3.382e-015	-5.55003e-015	9.15255e-017	1.3705e-015	-1.88779e-014	-1.64779e-014	-7.35865e-015	3.27133e-015	6.65042e-015	-1.32893e-014	7.19517e-016	-8.93945e-015	7.25449e-015	2.92306e-015	-3.9392e-015	5.54909e-015
-6.94106e-015	-2.07366e-015	-2.68602e-014	-2.26355e-014	-1.98356e-014	-2.83839e-014	-1.75157e-014	-1.12891e-014	-8.50309e-015	-3.25041e-015	-5.61783e-015	1.65119e-016	1.43857e-015	-1.92108e-014	-1.67852e-014	-7.99249e-015	3.11645e-015	5.89519e-015	-1.36071e-014	2.60156e-016	-9.37399e-015	7.13558e-015	2.88203e-015	-3.73153e-015	5.37376e-015
-7.09805e-015	-2.03711e-015	-2.73372e-014	-2.3364e-014	-2.04041e-014	-2.92195e-014	-1.81059e-014	-1.1415e-014	-8.67439e-015	-3.09931e-015	-5.67256e-015	2.58178e-016	1.5068e-015	-1.95148e-014	-1.70876e-014	-8.61386e-015	2.95684e-015	5.1178e-015	-1.39272e-014	-1.76854e-016	-9.79262e-015	7.00153e-015	2.82923e-015	-3.52124e-015	5.17341e-015
-7.22532e-015	-1.98853e-015	-2.77766e-014	-2.40524e-014	-2.09548e-014	-3.00408e-014	-1.86661e-014	-1.15256e-014	-8.83299e-015	-2.93048e-015	-5.71365e-015	3.70176e-016	1.57351e-015	-1.97882e-014	-1.73839e-014	-9.22236e-015	2.79261e-015	4.32089e-015	-1.42483e-014	-5.88862e-016	-1.01917e-014	6.8526e-015	2.76385e-015	-3.31086e-015	4.94998e-015
-7.32168e-015	-1.92944e-015	-2.81769e-014	-2.46953e-014	-2.14846e-014	-3.08435e-014	-1.91938e-014	-1.16191e-014	-8.97793e-015	-2.74667e-015	-5.74051e-015	4.99183e-016	1.63635e-015	-2.00285e-014	-1.76733e-014	-9.8182e-015	2.62243e-015	3.50721e-015	-1.45688e-014	-9.73074e-016	-1.05679e-014	6.68924e-015	2.68505e-015	-3.10279e-015	4.70578e-015
-7.38645e-015	-1.86133e-015	-2.85376e-014	-2.52877e-014	-2.19916e-014	-3.16243e-014	-1.96857e-014	-1.16932e-014	-9.10885e-015	-2.5503e-015	-5.75284e-015	6.44188e-016	1.69351e-015	-2.02352e-014	-1.79551e-014	-1.04022e-014	2.4461e-015	2.67958e-015	-1.48878e-014	-1.32705e-015	-1.09185e-014	6.5125e-015	2.59204e-015	-2.90005e-015	4.44253e-015
-7.41969e-015	-1.78561e-015	-2.88589e-014	-2.58257e-014	-2.24746e-014	-3.23796e-014	-2.01404e-014	-1.17457e-014	-9.22511e-015	-2.34391e-015	-5.74972e-015	8.04128e-016	1.74359e-015	-2.04086e-014	-1.82296e-014	-1.09749e-014	2.26418e-015	1.8412e-015	-1.52031e-014	-1.64877e-015	-1.12404e-014	6.3231e-015	2.48432e-015	-2.70526e-015	4.16279e-015
-7.42105e-015	-1.70374e-015	-2.91415e-014	-2.63069e-014	-2.29331e-014	-3.31069e-014	-2.05559e-014	-1.17754e-014	-9.32629e-015	-2.13028e-015	-5.73095e-015	9.77017e-016	1.78503e-015	-2.05487e-014	-1.84965e-014	-1.15372e-014	2.07674e-015	9.95021e-016	-1.55143e-014	-1.93726e-015	-1.15311e-014	6.12159e-015	2.36185e-015	-2.52016e-015	3.86933e-015
-7.38974e-015	-1.61775e-015	-2.93868e-014	-2.67295e-014	-2.33656e-014	-3.38046e-014	-2.09312e-014	-1.17809e-014	-9.41139e-015	-1.91158e-015	-5.6966e-015	1.1613e-015	1.81672e-015	-2.0656e-014	-1.87558e-014	-1.209e-014	1.8837e-015	1.44615e-016	-1.58204e-014	-2.19059e-015	-1.17883e-014	5.90912e-015	2.22401e-015	-2.34664e-015	3.56452e-015
-7.32587e-015	-1.52915e-015	-2.95961e-014	-2.70925e-014	-2.37723e-014	-3.44707e-014	-2.12654e-014	-1.17614e-014	-9.47978e-015	-1.6902e-015	-5.64654e-015	1.35532e-015	1.83733e-015	-2.07318e-014	-1.9008e-014	-1.26344e-014	1.68491e-015	-7.07228e-016	-1.61204e-014	-2.40765e-015	-1.20108e-014	5.68715e-015	2.07162e-015	-2.18677e-015	3.25256e-015
-7.2294e-015	-1.43991e-015	-2.97722e-014	-2.73954e-014	-2.41543e-014	-3.5104e-014	-2.1558e-014	-1.17158e-014	-9.53113e-015	-1.46895e-015	-5.58048e-015	1.5572e-015	1.84589e-015	-2.07779e-014	-1.92535e-014	-1.31723e-014	1.4799e-015	-1.55712e-015	-1.64137e-014	-2.5882e-015	-1.2197e-014	5.45688e-015	1.90485e-015	-2.0426e-015	2.9375e-015
-7.10048e-015	-1.35095e-015	-2.99177e-014	-2.76385e-014	-2.4512e-014	-3.57034e-014	-2.18098e-014	-1.16436e-014	-9.56508e-015	-1.2497e-015	-5.49873e-015	1.76485e-015	1.84222e-015	-2.07963e-014	-1.94929e-014	-1.37049e-014	1.26876e-015	-2.40146e-015	-1.6699e-014	-2.73257e-015	-1.23456e-014	5.21919e-015	1.7241e-015	-1.91537e-015	2.62262e-015
-6.93962e-015	-1.26377e-015	-3.00354e-014	-2.78231e-014	-2.48461e-014	-3.62689e-014	-2.20213e-014	-1.15446e-014	-9.58135e-015	-1.03506e-015	-5.40134e-015	1.97672e-015	1.82647e-015	-2.07897e-014	-1.97273e-014	-1.42336e-014	1.05159e-015	-3.23698e-015	-1.69753e-014	-2.84091e-015	-1.24559e-014	4.97561e-015	1.53088e-015	-1.80623e-015	2.31155e-015
-6.74834e-015	-1.17952e-015	-3.01292e-014	-2.79525e-014	-2.51586e-014	-3.68003e-014	-2.21935e-014	-1.14184e-014	-9.58014e-015	-8.27101e-016	-5.28861e-015	2.19107e-015	1.798e-015	-2.07608e-014	-1.99575e-014	-1.47605e-014	8.28163e-016	-4.06028e-015	-1.72419e-014	-2.91396e-015	-1.25281e-014	4.72798e-015	1.32688e-015	-1.7164e-015	2.00832e-015
-6.52768e-015	-1.09967e-015	-3.02034e-014	-2.80295e-014	-2.54513e-014	-3.7298e-014	-2.23278e-014	-1.12655e-014	-9.5617e-015	-6.2773e-016	-5.16143e-015	2.40594e-015	1.75754e-015	-2.07129e-014	-2.01846e-014	-1.52871e-014	5.98934e-016	-4.86854e-015	-1.74986e-014	-2.9524e-015	-1.25625e-014	4.47776e-015	1.1134e-015	-1.64679e-015	1.71589e-015
-6.27791e-015	-1.02513e-015	-3.02615e-014	-2.8058e-014	-2.57266e-014	-3.77631e-014	-2.24256e-014	-1.10868e-014	-9.52613e-015	-4.38911e-016	-5.02075e-015	2.6198e-015	1.70592e-015	-2.06497e-014	-2.041e-014	-1.58144e-014	3.64488e-016	-5.65847e-015	-1.77451e-014	-2.95662e-015	-1.25597e-014	4.22702e-015	8.91896e-016	-1.59777e-015	1.43798e-015
-6.00024e-015	-9.56851e-016	-3.03078e-014	-2.80425e-014	-2.59868e-014	-3.81972e-014	-2.24894e-014	-1.08838e-014	-9.47402e-015	-2.62584e-016	-4.86726e-015	2.83132e-015	1.64325e-015	-2.05746e-014	-2.06342e-014	-1.63447e-014	1.25318e-016	-6.42707e-015	-1.79812e-014	-2.92788e-015	-1.25206e-014	3.97718e-015	6.63845e-016	-1.56956e-015	1.17813e-015
-5.69567e-015	-8.9627e-016	-3.03467e-014	-2.79877e-014	-2.62345e-014	-3.86018e-014	-2.2522e-014	-1.06581e-014	-9.4052e-015	-1.00212e-016	-4.70193e-015	3.03815e-015	1.5701e-015	-2.04917e-014	-2.08589e-014	-1.68797e-014	-1.18658e-016	-7.17118e-015	-1.8206e-014	-2.86838e-015	-1.24467e-014	3.72915e-015	4.31614e-016	-1.56175e-015	9.39731e-016
-5.36543e-015	-8.44104e-016	-3.03829e-014	-2.78994e-014	-2.64726e-014	-3.89786e-014	-2.25255e-014	-1.04118e-014	-9.32093e-015	4.68329e-017	-4.52563e-015	3.23892e-015	1.48769e-015	-2.04053e-014	-2.10852e-014	-1.74199e-014	-3.66376e-016	-7.88824e-015	-1.84197e-014	-2.77972e-015	-1.23396e-014	3.48438e-015	1.97402e-016	-1.57475e-015	7.25517e-016
-5.01178e-015	-8.00403e-016	-3.04206e-014	-2.7783e-014	-2.67042e-014	-3.933e-014	-2.2503e-014	-1.0147e-014	-9.22259e-015	1.77806e-016	-4.33933e-015	3.43233e-015	1.39769e-015	-2.03192e-014	-2.13145e-014	-1.79665e-014	-6.17192e-016	-8.57592e-015	-1.86227e-014	-2.66394e-015	-1.22013e-014	3.24459e-015	-3.62361e-017	-1.60821e-015	5.38263e-016
-4.63639e-015	-7.65032e-016	-3.04642e-014	-2.76454e-014	-2.6933e-014	-3.96588e-014	-2.24578e-014	-9.86552e-015	-9.11103e-015	2.91867e-016	-4.1444e-015	3.61722e-015	1.30134e-015	-2.02374e-014	-2.15485e-014	-1.85202e-014	-8.71128e-016	-9.23205e-015	-1.88156e-014	-2.52365e-015	-1.20346e-014	3.01182e-015	-2.67452e-016	-1.66184e-015	3.80064e-016
-4.24155e-015	-7.38839e-016	-3.05175e-014	-2.74931e-014	-2.71611e-014	-3.9967e-014	-2.23934e-014	-9.57075e-015	-8.98743e-015	3.88491e-016	-3.94215e-015	3.79226e-015	1.20071e-015	-2.01647e-014	-2.17881e-014	-1.90818e-014	-1.1277e-015	-9.85494e-015	-1.89986e-014	-2.36127e-015	-1.18418e-014	2.78702e-015	-4.93707e-016	-1.73502e-015	2.52978e-016
-3.82869e-015	-7.2215e-016	-3.05846e-014	-2.73325e-014	-2.7392e-014	-4.02569e-014	-2.23125e-014	-9.26593e-015	-8.85305e-015	4.67121e-016	-3.73415e-015	3.95628e-015	1.09704e-015	-2.01053e-014	-2.20341e-014	-1.96509e-014	-1.38663e-015	-1.04428e-014	-1.91718e-014	-2.17951e-015	-1.16265e-014	2.57094e-015	-7.12474e-016	-1.82691e-015	1.58489e-016
-3.39992e-015	-7.14482e-016	-3.06694e-014	-2.71697e-014	-2.76284e-014	-4.05316e-014	-2.2219e-014	-8.95406e-015	-8.70855e-015	5.27694e-016	-3.52159e-015	4.10892e-015	9.9228e-016	-2.00632e-014	-2.22878e-014	-2.02271e-014	-1.64672e-015	-1.09942e-014	-1.9336e-014	-1.98068e-015	-1.13916e-014	2.36507e-015	-9.21457e-016	-1.93605e-015	9.82263e-017
-2.95764e-015	-7.16144e-016	-3.07754e-014	-2.70106e-014	-2.78736e-014	-4.07937e-014	-2.21169e-014	-8.63846e-015	-8.55647e-015	5.70366e-016	-3.30631e-015	4.24965e-015	8.88003e-016	-2.00417e-014	-2.25499e-014	-2.08097e-014	-1.90736e-015	-1.15078e-014	-1.94914e-014	-1.76772e-015	-1.11407e-014	2.17044e-015	-1.11842e-015	-2.06083e-015	7.29825e-017
-2.50405e-015	-7.26605e-016	-3.09052e-014	-2.68623e-014	-2.81296e-014	-4.10451e-014	-2.20103e-014	-8.32243e-015	-8.39874e-015	5.9518e-016	-3.08946e-015	4.37772e-015	7.85536e-016	-2.00445e-014	-2.28218e-014	-2.13986e-014	-2.16811e-015	-1.19826e-014	-1.96382e-014	-1.54375e-015	-1.08776e-014	1.98776e-015	-1.30148e-015	-2.19998e-015	8.25857e-017
-2.04224e-015	-7.45435e-016	-3.10612e-014	-2.67308e-014	-2.83978e-014	-4.12889e-014	-2.19026e-014	-8.01054e-015	-8.23644e-015	6.02314e-016	-2.87287e-015	4.49249e-015	6.86221e-016	-2.00746e-014	-2.31041e-014	-2.19923e-014	-2.42808e-015	-1.24175e-014	-1.97772e-014	-1.31115e-015	-1.06053e-014	1.81776e-015	-1.4683e-015	-2.35138e-015	1.27028e-016
-1.57409e-015	-7.72527e-016	-3.12456e-014	-2.66221e-014	-2.86803e-014	-4.15277e-014	-2.17972e-014	-7.70559e-015	-8.07144e-015	5.92541e-016	-2.65855e-015	4.59381e-015	5.91993e-016	-2.01342e-014	-2.33968e-014	-2.25892e-014	-2.68571e-015	-1.2812e-014	-1.99094e-014	-1.07331e-015	-1.03285e-014	1.66124e-015	-1.61688e-015	-2.51432e-015	2.05354e-016
-1.10201e-015	-8.06864e-016	-3.14597e-014	-2.65412e-014	-2.89786e-014	-4.17633e-014	-2.1698e-014	-7.41133e-015	-7.9053e-015	5.66602e-016	-2.44821e-015	4.68167e-015	5.04186e-016	-2.02257e-014	-2.37e-014	-2.31862e-014	-2.94064e-015	-1.31655e-014	-2.00355e-014	-8.33432e-016	-1.00504e-014	1.51873e-015	-1.74539e-015	-2.68651e-015	3.16017e-016
-6.28698e-016	-8.4695e-016	-3.17042e-014	-2.64921e-014	-2.92946e-014	-4.19984e-014	-2.16084e-014	-7.13135e-015	-7.73953e-015	5.25486e-016	-2.24329e-015	4.75629e-015	4.24561e-016	-2.03503e-014	-2.40137e-014	-2.37811e-014	-3.19163e-015	-1.34788e-014	-2.01562e-014	-5.93873e-016	-9.77408e-015	1.39034e-015	-1.85248e-015	-2.866e-015	4.57984e-016
-1.56856e-016	-8.91361e-016	-3.19793e-014	-2.64793e-014	-2.96294e-014	-4.22349e-014	-2.15314e-014	-6.86902e-015	-7.57555e-015	4.70807e-016	-2.04512e-015	4.81799e-015	3.54017e-016	-2.05093e-014	-2.43372e-014	-2.43718e-014	-3.43715e-015	-1.37522e-014	-2.02721e-014	-3.57545e-016	-9.50276e-015	1.27626e-015	-1.93693e-015	-3.0511e-015	6.29481e-016
3.10823e-016	-9.39763e-016	-3.22853e-014	-2.65063e-014	-2.99833e-014	-4.24747e-014	-2.14695e-014	-6.62717e-015	-7.41532e-015	4.0364e-016	-1.85527e-015	4.86721e-015	2.94364e-016	-2.07026e-014	-2.46705e-014	-2.49547e-014	-3.67682e-015	-1.3986e-014	-2.03839e-014	-1.27042e-016	-9.24016e-015	1.17628e-015	-1.99718e-015	-3.23996e-015	8.28221e-016
7.72288e-016	-9.90495e-016	-3.26213e-014	-2.65759e-014	-3.03561e-014	-4.27197e-014	-2.1426e-014	-6.40907e-015	-7.25992e-015	3.25232e-016	-1.67459e-015	4.90424e-015	2.45989e-016	-2.09301e-014	-2.50124e-014	-2.55271e-014	-3.90918e-015	-1.41813e-014	-2.04928e-014	9.52855e-017	-8.99038e-015	1.09033e-015	-2.03191e-015	-3.43083e-015	1.05099e-015
1.22535e-015	-1.04274e-015	-3.29859e-014	-2.66899e-014	-3.07484e-014	-4.29711e-014	-2.14037e-014	-6.21751e-015	-7.11045e-015	2.36938e-016	-1.50418e-015	4.92937e-015	2.09807e-016	-2.11918e-014	-2.53616e-014	-2.60852e-014	-4.13256e-015	-1.43389e-014	-2.05994e-014	3.07512e-016	-8.75554e-015	1.01816e-015	-2.04061e-015	-3.62194e-015	1.29508e-015
1.6675e-015	-1.0953e-015	-3.33774e-014	-2.68501e-014	-3.11589e-014	-4.32299e-014	-2.14048e-014	-6.05461e-015	-6.96826e-015	1.3994e-016	-1.34488e-015	4.94373e-015	1.86547e-016	-2.14868e-014	-2.57176e-014	-2.6625e-014	-4.34565e-015	-1.44601e-014	-2.07044e-014	5.07463e-016	-8.53857e-015	9.58685e-016	-2.02317e-015	-3.81083e-015	1.55773e-015
2.09634e-015	-1.14744e-015	-3.37934e-014	-2.70571e-014	-3.15869e-014	-4.34967e-014	-2.14307e-014	-5.92231e-015	-6.8342e-015	3.57505e-017	-1.19731e-015	4.94797e-015	1.76534e-016	-2.18134e-014	-2.60789e-014	-2.71429e-014	-4.54791e-015	-1.45468e-014	-2.08085e-014	6.92925e-016	-8.34211e-015	9.12159e-016	-1.97941e-015	-3.99588e-015	1.83551e-015
2.5101e-015	-1.19821e-015	-3.42309e-014	-2.73109e-014	-3.20315e-014	-4.37724e-014	-2.14829e-014	-5.82205e-015	-6.70954e-015	-7.41126e-017	-1.06223e-015	4.94313e-015	1.79805e-016	-2.21696e-014	-2.64438e-014	-2.76348e-014	-4.7374e-015	-1.46008e-014	-2.09124e-014	8.62692e-016	-8.16847e-015	8.78173e-016	-1.90909e-015	-4.17562e-015	2.12535e-015
2.90692e-015	-1.2457e-015	-3.46877e-014	-2.76112e-014	-3.24909e-014	-4.40576e-014	-2.15631e-014	-5.75528e-015	-6.59395e-015	-1.87774e-016	-9.40078e-016	4.92958e-015	1.96783e-016	-2.25527e-014	-2.68107e-014	-2.80972e-014	-4.91371e-015	-1.46239e-014	-2.10168e-014	1.01515e-015	-8.0194e-015	8.55782e-016	-1.81294e-015	-4.34773e-015	2.42307e-015
3.28523e-015	-1.28921e-015	-3.51608e-014	-2.79566e-014	-3.29638e-014	-4.43524e-014	-2.16725e-014	-5.72304e-015	-6.48868e-015	-3.03916e-016	-8.3117e-016	4.90822e-015	2.27659e-016	-2.29594e-014	-2.71777e-014	-2.85266e-014	-5.07647e-015	-1.46184e-014	-2.11221e-014	1.14874e-015	-7.89651e-015	8.44824e-016	-1.69112e-015	-4.51066e-015	2.72478e-015
3.64376e-015	-1.32737e-015	-3.56461e-014	-2.83453e-014	-3.34483e-014	-4.46563e-014	-2.1812e-014	-5.726e-015	-6.39455e-015	-4.20951e-016	-7.35269e-016	4.87997e-015	2.72134e-016	-2.33864e-014	-2.75425e-014	-2.8919e-014	-5.22458e-015	-1.45863e-014	-2.12294e-014	1.26237e-015	-7.80125e-015	8.44601e-016	-1.54437e-015	-4.66277e-015	3.02659e-015
3.98114e-015	-1.35889e-015	-3.61398e-014	-2.87746e-014	-3.39415e-014	-4.49696e-014	-2.19819e-014	-5.76381e-015	-6.31146e-015	-5.37448e-016	-6.5229e-016	4.84632e-015	3.29815e-016	-2.38302e-014	-2.7903e-014	-2.92707e-014	-5.35711e-015	-1.453e-014	-2.13393e-014	1.35507e-015	-7.7346e-015	8.53339e-016	-1.37383e-015	-4.80304e-015	3.32547e-015
4.29608e-015	-1.38259e-015	-3.66378e-014	-2.92417e-014	-3.44418e-014	-4.52914e-014	-2.21824e-014	-5.83579e-015	-6.23927e-015	-6.51924e-016	-5.82079e-016	4.80789e-015	3.99497e-016	-2.42866e-014	-2.82568e-014	-2.95788e-014	-5.47376e-015	-1.44517e-014	-2.14521e-014	1.42609e-015	-7.69676e-015	8.70322e-016	-1.18023e-015	-4.9296e-015	3.61753e-015
4.58762e-015	-1.398e-015	-3.71362e-014	-2.97424e-014	-3.4947e-014	-4.56211e-014	-2.24138e-014	-5.94059e-015	-6.17764e-015	-7.63194e-016	-5.23536e-016	4.76554e-015	4.81216e-016	-2.47508e-014	-2.86018e-014	-2.98407e-014	-5.57411e-015	-1.4354e-014	-2.15681e-014	1.47539e-015	-7.68815e-015	8.94506e-016	-9.65592e-016	-5.04189e-015	3.89857e-015
4.85482e-015	-1.40491e-015	-3.76304e-014	-3.02729e-014	-3.54544e-014	-4.59579e-014	-2.26753e-014	-6.07634e-015	-6.12664e-015	-8.69805e-016	-4.76489e-016	4.72061e-015	5.73385e-016	-2.52185e-014	-2.89353e-014	-3.00536e-014	-5.658e-015	-1.42396e-014	-2.16882e-014	1.50303e-015	-7.70859e-015	9.24978e-016	-7.3098e-016	-5.13906e-015	4.16591e-015
5.09688e-015	-1.40242e-015	-3.81169e-014	-3.08288e-014	-3.59611e-014	-4.63008e-014	-2.29663e-014	-6.24107e-015	-6.08594e-015	-9.70664e-016	-4.39978e-016	4.67363e-015	6.7481e-016	-2.56846e-014	-2.92551e-014	-3.02162e-014	-5.72493e-015	-1.41111e-014	-2.18124e-014	1.50967e-015	-7.75773e-015	9.60995e-016	-4.77975e-016	-5.22e-015	4.41713e-015
5.31488e-015	-1.38995e-015	-3.85916e-014	-3.14054e-014	-3.64644e-014	-4.66488e-014	-2.32856e-014	-6.43285e-015	-6.05525e-015	-1.0645e-015	-4.13167e-016	4.62531e-015	7.85192e-016	-2.61447e-014	-2.95593e-014	-3.03261e-014	-5.77446e-015	-1.39705e-014	-2.19411e-014	1.49595e-015	-7.83464e-015	1.00155e-015	-2.0898e-016	-5.28409e-015	4.64953e-015
5.5085e-015	-1.36673e-015	-3.90501e-014	-3.19981e-014	-3.69617e-014	-4.70015e-014	-2.36317e-014	-6.6491e-015	-6.03353e-015	-1.15074e-015	-3.9475e-016	4.57591e-015	9.03268e-016	-2.65935e-014	-2.98457e-014	-3.03834e-014	-5.80737e-015	-1.38207e-014	-2.20745e-014	1.46245e-015	-7.93797e-015	1.04632e-015	7.42681e-017	-5.33039e-015	4.8601e-015
5.67732e-015	-1.33285e-015	-3.94888e-014	-3.26013e-014	-3.74509e-014	-4.73572e-014	-2.40027e-014	-6.88659e-015	-6.02025e-015	-1.22863e-015	-3.8379e-016	4.52674e-015	1.02828e-015	-2.70269e-014	-3.01114e-014	-3.03862e-014	-5.82374e-015	-1.36644e-014	-2.22124e-014	1.40943e-015	-8.06655e-015	1.09456e-015	3.70211e-016	-5.35833e-015	5.04669e-015
5.82159e-015	-1.2879e-015	-3.99039e-014	-3.32101e-014	-3.79294e-014	-4.7714e-014	-2.43968e-014	-7.14172e-015	-6.01469e-015	-1.29708e-015	-3.78487e-016	4.4782e-015	1.15862e-015	-2.744e-014	-3.03547e-014	-3.03347e-014	-5.82458e-015	-1.35041e-014	-2.23546e-014	1.33797e-015	-8.21785e-015	1.14507e-015	6.76728e-016	-5.36794e-015	5.20798e-015
5.94201e-015	-1.23134e-015	-4.0293e-014	-3.38191e-014	-3.83949e-014	-4.80714e-014	-2.48118e-014	-7.41066e-015	-6.01591e-015	-1.35543e-015	-3.77464e-016	4.43105e-015	1.29253e-015	-2.78283e-014	-3.05735e-014	-3.02298e-014	-5.8106e-015	-1.33427e-014	-2.25013e-014	1.24954e-015	-8.39017e-015	1.19702e-015	9.92003e-016	-5.35852e-015	5.34241e-015
6.03949e-015	-1.16353e-015	-4.06517e-014	-3.44232e-014	-3.8845e-014	-4.84278e-014	-2.52447e-014	-7.69005e-015	-6.02292e-015	-1.40343e-015	-3.79403e-016	4.38562e-015	1.42872e-015	-2.81877e-014	-3.07661e-014	-3.00727e-014	-5.78206e-015	-1.31827e-014	-2.26526e-014	1.14522e-015	-8.58098e-015	1.24942e-015	1.31343e-015	-5.33044e-015	5.44863e-015
6.11512e-015	-1.0849e-015	-4.09787e-014	-3.50178e-014	-3.92784e-014	-4.87818e-014	-2.56941e-014	-7.97628e-015	-6.03529e-015	-1.44018e-015	-3.83073e-016	4.34249e-015	1.56614e-015	-2.85142e-014	-3.0931e-014	-2.98644e-014	-5.74069e-015	-1.30261e-014	-2.2808e-014	1.02621e-015	-8.7877e-015	1.30191e-015	1.63932e-015	-5.28324e-015	5.52644e-015
6.17052e-015	-9.95746e-016	-4.12714e-014	-3.5598e-014	-3.96931e-014	-4.91328e-014	-2.61568e-014	-8.26453e-015	-6.0522e-015	-1.46462e-015	-3.87089e-016	4.30156e-015	1.70371e-015	-2.88047e-014	-3.10672e-014	-2.96077e-014	-5.68797e-015	-1.28752e-014	-2.29676e-014	8.93753e-016	-9.00787e-015	1.35392e-015	1.9677e-015	-5.21671e-015	5.57573e-015
6.20677e-015	-8.96199e-016	-4.15279e-014	-3.61596e-014	-4.00872e-014	-4.948e-014	-2.66311e-014	-8.55186e-015	-6.07237e-015	-1.47758e-015	-3.90602e-016	4.26313e-015	1.83983e-015	-2.90557e-014	-3.11733e-014	-2.93059e-014	-5.62552e-015	-1.27312e-014	-2.31315e-014	7.49887e-016	-9.23889e-015	1.40493e-015	2.29702e-015	-5.13119e-015	5.59636e-015
6.22518e-015	-7.86714e-016	-4.1747e-014	-3.66981e-014	-4.04598e-014	-4.98222e-014	-2.7115e-014	-8.83417e-015	-6.09516e-015	-1.47954e-015	-3.92147e-016	4.22721e-015	1.97302e-015	-2.92653e-014	-3.12483e-014	-2.89627e-014	-5.55482e-015	-1.25963e-014	-2.32997e-014	5.96351e-016	-9.4774e-015	1.45497e-015	2.62558e-015	-5.02764e-015	5.58859e-015
6.22782e-015	-6.68075e-016	-4.19274e-014	-3.72098e-014	-4.08102e-014	-5.01581e-014	-2.76055e-014	-9.10818e-015	-6.12026e-015	-1.46991e-015	-3.90307e-016	4.19417e-015	2.10216e-015	-2.94312e-014	-3.1292e-014	-2.85824e-014	-5.47752e-015	-1.24725e-014	-2.34717e-014	4.356e-016	-9.72071e-015	1.50346e-015	2.95073e-015	-4.90598e-015	5.55292e-015
6.21624e-015	-5.40976e-016	-4.20688e-014	-3.76911e-014	-4.1137e-014	-5.04873e-014	-2.81001e-014	-9.3708e-015	-6.1465e-015	-1.449e-015	-3.84752e-016	4.16404e-015	2.22634e-015	-2.95516e-014	-3.13043e-014	-2.81696e-014	-5.39561e-015	-1.2361e-014	-2.36465e-014	2.68969e-016	-9.96609e-015	1.55027e-015	3.27137e-015	-4.76636e-015	5.4902e-015
6.19238e-015	-4.06216e-016	-4.21718e-014	-3.81389e-014	-4.14397e-014	-5.08086e-014	-2.85961e-014	-9.6188e-015	-6.17324e-015	-1.41747e-015	-3.74637e-016	4.13642e-015	2.34494e-015	-2.96253e-014	-3.12858e-014	-2.77294e-014	-5.3112e-015	-1.22627e-014	-2.38238e-014	9.80647e-017	-1.02106e-014	1.59508e-015	3.58608e-015	-4.6098e-015	5.40173e-015
6.15774e-015	-2.64125e-016	-4.2236e-014	-3.85508e-014	-4.17182e-014	-5.11211e-014	-2.90902e-014	-9.84926e-015	-6.20027e-015	-1.37543e-015	-3.58926e-016	4.11155e-015	2.45649e-015	-2.96527e-014	-3.12366e-014	-2.72672e-014	-5.22696e-015	-1.21787e-014	-2.40032e-014	-7.54532e-017	-1.04519e-014	1.63819e-015	3.89289e-015	-4.43683e-015	5.28952e-015
6.11418e-015	-1.15047e-016	-4.22624e-014	-3.89251e-014	-4.19717e-014	-5.14244e-014	-2.95806e-014	-1.00597e-014	-6.22804e-015	-1.32345e-015	-3.37503e-016	4.08885e-015	2.56023e-015	-2.9633e-014	-3.11575e-014	-2.67889e-014	-5.14485e-015	-1.21099e-014	-2.41842e-014	-2.49931e-016	-1.06867e-014	1.679e-015	4.19066e-015	-4.24842e-015	5.15547e-015
6.06369e-015	3.95002e-017	-4.2252e-014	-3.92598e-014	-4.22002e-014	-5.17178e-014	-3.00649e-014	-1.0248e-014	-6.25692e-015	-1.26271e-015	-3.1006e-016	4.06805e-015	2.65517e-015	-2.95662e-014	-3.10496e-014	-2.63006e-014	-5.06715e-015	-1.20575e-014	-2.43662e-014	-4.23104e-016	-1.09122e-014	1.71729e-015	4.47884e-015	-4.04593e-015	5.00099e-015
6.00807e-015	1.98705e-016	-4.22066e-014	-3.95533e-014	-4.24035e-014	-5.20003e-014	-3.05408e-014	-1.04128e-014	-6.28682e-015	-1.19361e-015	-2.76338e-016	4.04906e-015	2.74012e-015	-2.94537e-014	-3.09141e-014	-2.58095e-014	-4.99699e-015	-1.20217e-014	-2.45483e-014	-5.93116e-016	-1.11266e-014	1.75351e-015	4.75606e-015	-3.83062e-015	4.82821e-015
5.94908e-015	3.61343e-016	-4.21276e-014	-3.98051e-014	-4.25826e-014	-5.22716e-014	-3.10061e-014	-1.05534e-014	-6.31734e-015	-1.11704e-015	-2.37244e-016	4.03138e-015	2.81449e-015	-2.92968e-014	-3.07529e-014	-2.53218e-014	-4.93639e-015	-1.20025e-014	-2.47297e-014	-7.58542e-016	-1.13268e-014	1.78758e-015	5.02087e-015	-3.6042e-015	4.63958e-015
5.88824e-015	5.27591e-016	-4.20171e-014	-4.0015e-014	-4.27378e-014	-5.25316e-014	-3.14586e-014	-1.06688e-014	-6.34858e-015	-1.03393e-015	-1.93495e-016	4.01467e-015	2.87799e-015	-2.90982e-014	-3.05677e-014	-2.48434e-014	-4.88819e-015	-1.20001e-014	-2.491e-014	-9.18707e-016	-1.15115e-014	1.81986e-015	5.27247e-015	-3.36731e-015	4.43685e-015
5.82707e-015	6.96272e-016	-4.18781e-014	-4.01839e-014	-4.28701e-014	-5.27795e-014	-3.18966e-014	-1.07581e-014	-6.38167e-015	-9.4524e-016	-1.45965e-016	3.99898e-015	2.93005e-015	-2.88606e-014	-3.03603e-014	-2.43811e-014	-4.85484e-015	-1.2014e-014	-2.50884e-014	-1.07197e-015	-1.1679e-014	1.85034e-015	5.51004e-015	-3.12102e-015	4.22259e-015
5.76713e-015	8.6677e-016	-4.17128e-014	-4.03122e-014	-4.29802e-014	-5.30152e-014	-3.23191e-014	-1.08219e-014	-6.41703e-015	-8.52432e-016	-9.49671e-017	3.98422e-015	2.97005e-015	-2.85866e-014	-3.01331e-014	-2.39414e-014	-4.83801e-015	-1.20436e-014	-2.52637e-014	-1.21633e-015	-1.18274e-014	1.879e-015	5.73335e-015	-2.86681e-015	3.99922e-015
5.70982e-015	1.0382e-015	-4.15245e-014	-4.04014e-014	-4.30686e-014	-5.3239e-014	-3.2725e-014	-1.08611e-014	-6.45532e-015	-7.56403e-016	-4.20481e-017	3.96932e-015	2.99763e-015	-2.82793e-014	-2.98887e-014	-2.35306e-014	-4.84086e-015	-1.20887e-014	-2.54356e-014	-1.35043e-015	-1.19559e-014	1.9064e-015	5.94132e-015	-2.60598e-015	3.76882e-015
5.65663e-015	1.20931e-015	-4.13158e-014	-4.04529e-014	-4.31375e-014	-5.34502e-014	-3.31129e-014	-1.08768e-014	-6.49703e-015	-6.58006e-016	1.11489e-017	3.95351e-015	3.0128e-015	-2.79424e-014	-2.96298e-014	-2.31552e-014	-4.86544e-015	-1.21488e-014	-2.56033e-014	-1.4735e-015	-1.20632e-014	1.93232e-015	6.13365e-015	-2.33964e-015	3.5336e-015
5.60847e-015	1.37953e-015	-4.10894e-014	-4.04692e-014	-4.31877e-014	-5.3649e-014	-3.34818e-014	-1.0871e-014	-6.54398e-015	-5.58752e-016	6.2855e-017	3.93675e-015	3.01552e-015	-2.75798e-014	-2.93591e-014	-2.282e-014	-4.9139e-015	-1.22231e-014	-2.57657e-014	-1.58512e-015	-1.21487e-014	1.95665e-015	6.31007e-015	-2.06922e-015	3.29577e-015
5.56569e-015	1.54792e-015	-4.08487e-014	-4.04525e-014	-4.32203e-014	-5.38356e-014	-3.38313e-014	-1.08451e-014	-6.59731e-015	-4.59726e-016	1.11543e-016	3.91866e-015	3.00498e-015	-2.71958e-014	-2.90794e-014	-2.25309e-014	-4.98789e-015	-1.23102e-014	-2.59219e-014	-1.68433e-015	-1.2212e-014	1.97932e-015	6.46998e-015	-1.79649e-015	3.05725e-015
5.52913e-015	1.71308e-015	-4.05971e-014	-4.04047e-014	-4.32371e-014	-5.40101e-014	-3.41607e-014	-1.0802e-014	-6.65809e-015	-3.61874e-016	1.55e-016	3.89903e-015	2.98104e-015	-2.67948e-014	-2.87947e-014	-2.22927e-014	-5.08964e-015	-1.24091e-014	-2.60717e-014	-1.77089e-015	-1.22533e-014	2.0002e-015	6.61283e-015	-1.52309e-015	2.81939e-015
5.49899e-015	1.87426e-015	-4.03379e-014	-4.03293e-014	-4.32394e-014	-5.41729e-014	-3.44698e-014	-1.07448e-014	-6.72789e-015	-2.665e-016	1.90775e-016	3.87715e-015	2.944e-015	-2.63813e-014	-2.85076e-014	-2.21091e-014	-5.22068e-015	-1.25189e-014	-2.6214e-014	-1.84469e-015	-1.22727e-014	2.01856e-015	6.73791e-015	-1.2505e-015	2.58408e-015
5.47513e-015	2.03036e-015	-4.00733e-014	-4.02295e-014	-4.32286e-014	-5.43246e-014	-3.47587e-014	-1.06768e-014	-6.80802e-015	-1.75064e-016	2.17042e-016	3.853e-015	2.8937e-015	-2.59597e-014	-2.82216e-014	-2.19839e-014	-5.38216e-015	-1.26381e-014	-2.63488e-014	-1.90506e-015	-1.227e-014	2.03408e-015	6.84502e-015	-9.79815e-016	2.35269e-015
5.45744e-015	2.18101e-015	-3.98069e-014	-4.0109e-014	-4.32068e-014	-5.44651e-014	-3.50281e-014	-1.06022e-014	-6.89971e-015	-8.92859e-017	2.31788e-016	3.82637e-015	2.83039e-015	-2.55354e-014	-2.79394e-014	-2.19205e-014	-5.57534e-015	-1.27659e-014	-2.64757e-014	-1.95228e-015	-1.22466e-014	2.04713e-015	6.93419e-015	-7.13096e-016	2.12596e-015
5.44581e-015	2.32538e-015	-3.95412e-014	-3.99702e-014	-4.31747e-014	-5.45947e-014	-3.52782e-014	-1.05245e-014	-7.00372e-015	-9.6161e-018	2.32331e-016	3.79666e-015	2.75428e-015	-2.51126e-014	-2.76649e-014	-2.19211e-014	-5.80059e-015	-1.29006e-014	-2.65944e-014	-1.98639e-015	-1.22033e-014	2.05742e-015	7.00512e-015	-4.51257e-016	1.90509e-015
5.44008e-015	2.46319e-015	-3.92782e-014	-3.98165e-014	-4.31338e-014	-5.47141e-014	-3.55098e-014	-1.04476e-014	-7.12158e-015	6.26505e-017	2.16223e-016	3.76368e-015	2.66568e-015	-2.46962e-014	-2.74014e-014	-2.19873e-014	-6.05809e-015	-1.30406e-014	-2.67049e-014	-2.00772e-015	-1.21409e-014	2.06466e-015	7.05756e-015	-1.95689e-016	1.69003e-015
5.43907e-015	2.59389e-015	-3.90202e-014	-3.96518e-014	-4.30858e-014	-5.48231e-014	-3.5724e-014	-1.03751e-014	-7.25415e-015	1.26197e-016	1.81872e-016	3.72752e-015	2.56452e-015	-2.42902e-014	-2.71513e-014	-2.21202e-014	-6.34831e-015	-1.31849e-014	-2.6807e-014	-2.01687e-015	-1.20609e-014	2.06869e-015	7.09124e-015	5.24851e-017	1.48108e-015
5.44163e-015	2.71674e-015	-3.87688e-014	-3.94791e-014	-4.30325e-014	-5.4922e-014	-3.59225e-014	-1.03114e-014	-7.40266e-015	1.79544e-016	1.27652e-016	3.68777e-015	2.45149e-015	-2.38989e-014	-2.69181e-014	-2.23193e-014	-6.67019e-015	-1.33323e-014	-2.69009e-014	-2.01443e-015	-1.19652e-014	2.06943e-015	7.10617e-015	2.91641e-016	1.27884e-015
5.4466e-015	2.8313e-015	-3.85266e-014	-3.9302e-014	-4.29749e-014	-5.50119e-014	-3.61067e-014	-1.02606e-014	-7.56804e-015	2.21724e-016	5.13086e-017	3.64409e-015	2.32706e-015	-2.35258e-014	-2.67051e-014	-2.25844e-014	-7.02374e-015	-1.34814e-014	-2.69865e-014	-2.00141e-015	-1.18546e-014	2.0664e-015	7.10159e-015	5.20227e-016	1.08318e-015
5.45346e-015	2.93713e-015	-3.82955e-014	-3.91236e-014	-4.2914e-014	-5.50931e-014	-3.6277e-014	-1.02263e-014	-7.75116e-015	2.51624e-016	-4.82365e-017	3.59625e-015	2.19192e-015	-2.31742e-014	-2.65131e-014	-2.29138e-014	-7.40865e-015	-1.36306e-014	-2.7064e-014	-1.97842e-015	-1.17312e-014	2.05883e-015	7.07736e-015	7.36553e-016	8.94263e-016
5.46093e-015	3.03343e-015	-3.80769e-014	-3.89462e-014	-4.28512e-014	-5.51662e-014	-3.64355e-014	-1.02125e-014	-7.95289e-015	2.68258e-016	-1.72663e-016	3.54459e-015	2.04668e-015	-2.28475e-014	-2.63446e-014	-2.33057e-014	-7.82396e-015	-1.37792e-014	-2.71339e-014	-1.94661e-015	-1.1597e-014	2.04684e-015	7.03324e-015	9.39961e-016	7.11639e-016
[truncated: 1,323 more rows]
