# Supplementary material for: Prominent gamma band activity during visual motion perception in early-stage Alzheimer’s disease
Source: PLoS One. 2022 Apr 18;17(4):e0266693. doi: 10.1371/journal.pone.0266693 (PMC9015152; doi:10.1371/journal.pone.0266693)
Supplement: S1 File — (ZIP) [file pone.0266693.s001.zip › PloseOneé╠âfü[â^âVü[âgùp/AD11 L hemisphere.txt]

1.76283e-014	5.54225e-015	1.45258e-014	3.38408e-015	5.36098e-015	1.24611e-014	1.33354e-015	1.18421e-014	1.1475e-014	9.96628e-015	1.65945e-014	8.10051e-015	1.19524e-014	7.98312e-015	-2.38567e-015	2.46639e-015	-3.56074e-015	1.40349e-014	9.24518e-015	-2.79589e-015	9.27768e-015	-4.98928e-016	1.75342e-015	1.21035e-014	1.62767e-014
1.69655e-014	5.89146e-015	1.45574e-014	2.68188e-015	4.86662e-015	1.18933e-014	1.70923e-015	1.24248e-014	1.16402e-014	1.01845e-014	1.63333e-014	7.84948e-015	1.24551e-014	7.80173e-015	-2.33758e-015	1.74531e-015	-2.88792e-015	1.37646e-014	9.13837e-015	-2.17331e-015	8.95581e-015	-1.53993e-016	2.10133e-015	1.22181e-014	1.63217e-014
1.63165e-014	6.23081e-015	1.45909e-014	1.97685e-015	4.37094e-015	1.13299e-014	2.07585e-015	1.30269e-014	1.18052e-014	1.04123e-014	1.60764e-014	7.59125e-015	1.29585e-014	7.63573e-015	-2.29407e-015	1.01573e-015	-2.23241e-015	1.34891e-014	9.02035e-015	-1.55937e-015	8.63886e-015	1.82915e-016	2.45055e-015	1.23269e-014	1.6361e-014
1.56854e-014	6.55758e-015	1.46262e-014	1.2736e-015	3.87627e-015	1.07731e-014	2.43104e-015	1.36462e-014	1.19698e-014	1.06488e-014	1.58254e-014	7.32668e-015	1.34601e-014	7.48632e-015	-2.25567e-015	2.82485e-016	-1.59809e-015	1.32097e-014	8.89151e-015	-9.58396e-016	8.32832e-015	5.0842e-016	2.79922e-015	1.24282e-014	1.63939e-014
1.50764e-014	6.86861e-015	1.46629e-014	5.77275e-016	3.3856e-015	1.02251e-014	2.77277e-015	1.42796e-014	1.21334e-014	1.08933e-014	1.55819e-014	7.05729e-015	1.39568e-014	7.35506e-015	-2.22292e-015	-4.49833e-016	-9.89861e-016	1.29278e-014	8.75223e-015	-3.74016e-016	8.02582e-015	8.19114e-016	3.14492e-015	1.25206e-014	1.642e-014
1.44936e-014	7.16166e-015	1.4701e-014	-1.07669e-016	2.901e-015	9.6882e-015	3.09897e-015	1.49236e-014	1.22958e-014	1.11451e-014	1.53477e-014	6.78471e-015	1.4446e-014	7.24301e-015	-2.19609e-015	-1.17666e-015	-4.11848e-016	1.26448e-014	8.60315e-015	1.90821e-016	7.73208e-015	1.11152e-015	3.48551e-015	1.26024e-014	1.6439e-014
1.39401e-014	7.43432e-015	1.47403e-014	-7.76337e-016	2.42517e-015	9.16464e-015	3.40804e-015	1.55743e-014	1.24572e-014	1.14034e-014	1.51249e-014	6.51042e-015	1.49249e-014	7.15102e-015	-2.1751e-015	-1.89361e-015	1.31906e-016	1.23624e-014	8.44507e-015	7.32609e-016	7.44852e-015	1.38315e-015	3.81938e-015	1.26723e-014	1.64504e-014
1.34193e-014	7.6841e-015	1.47806e-014	-1.42387e-015	1.96027e-015	8.65617e-015	3.69826e-015	1.62284e-014	1.26179e-014	1.16673e-014	1.49148e-014	6.23579e-015	1.53904e-014	7.0795e-015	-2.16038e-015	-2.59573e-015	6.37622e-016	1.20821e-014	8.27872e-015	1.24833e-015	7.1759e-015	1.63155e-015	4.14455e-015	1.27286e-014	1.64536e-014
1.29344e-014	7.90877e-015	1.48214e-014	-2.04561e-015	1.50841e-015	8.16413e-015	3.96825e-015	1.68822e-014	1.27783e-014	1.19359e-014	1.47191e-014	5.96225e-015	1.58401e-014	7.02867e-015	-2.15161e-015	-3.27866e-015	1.1014e-015	1.18051e-014	8.10468e-015	1.73498e-015	6.91494e-015	1.85467e-015	4.45953e-015	1.277e-014	1.64481e-014
1.24883e-014	8.10634e-015	1.48626e-014	-2.63737e-015	1.07185e-015	7.69075e-015	4.21696e-015	1.75323e-014	1.29387e-014	1.22085e-014	1.45392e-014	5.69109e-015	1.62715e-014	6.99855e-015	-2.14838e-015	-3.93775e-015	1.52012e-015	1.15331e-014	7.924e-015	2.18963e-015	6.6664e-015	2.05034e-015	4.76229e-015	1.27953e-014	1.64337e-014
1.20829e-014	8.27544e-015	1.49042e-014	-3.19542e-015	6.52791e-016	7.23711e-015	4.44371e-015	1.81753e-014	1.31e-014	1.24841e-014	1.4376e-014	5.4235e-015	1.66819e-014	6.98893e-015	-2.1505e-015	-4.56851e-015	1.89116e-015	1.12675e-014	7.73769e-015	2.60943e-015	6.43055e-015	2.21648e-015	5.05101e-015	1.28033e-014	1.64101e-014
1.17199e-014	8.415e-015	1.49455e-014	-3.71548e-015	2.53068e-016	6.80429e-015	4.64717e-015	1.88073e-014	1.32624e-014	1.27617e-014	1.42306e-014	5.16046e-015	1.7069e-014	6.99965e-015	-2.1579e-015	-5.16737e-015	2.21272e-015	1.10099e-014	7.54716e-015	2.99228e-015	6.20761e-015	2.35172e-015	5.32403e-015	1.27931e-014	1.63772e-014
1.14011e-014	8.52435e-015	1.49858e-014	-4.19414e-015	-1.25666e-016	6.39339e-015	4.82725e-015	1.94248e-014	1.34265e-014	1.304e-014	1.41037e-014	4.90321e-015	1.74307e-014	7.03017e-015	-2.16985e-015	-5.7303e-015	2.48334e-015	1.07614e-014	7.35322e-015	3.33641e-015	5.99806e-015	2.45468e-015	5.57968e-015	1.27635e-014	1.63345e-014
1.11272e-014	8.60272e-015	1.50246e-014	-4.62849e-015	-4.81795e-016	6.00528e-015	4.98384e-015	2.0025e-014	1.35936e-014	1.33182e-014	1.39955e-014	4.65367e-015	1.77652e-014	7.07969e-015	-2.18527e-015	-6.25376e-015	2.70149e-015	1.05236e-014	7.15707e-015	3.6398e-015	5.80173e-015	2.5243e-015	5.81714e-015	1.27139e-014	1.62814e-014
1.08985e-014	8.64987e-015	1.50612e-014	-5.01625e-015	-8.14532e-016	5.64087e-015	5.11683e-015	2.06045e-014	1.37647e-014	1.35961e-014	1.39073e-014	4.41329e-015	1.80709e-014	7.14732e-015	-2.2032e-015	-6.73502e-015	2.86629e-015	1.02976e-014	6.96016e-015	3.90135e-015	5.61853e-015	2.5603e-015	6.03536e-015	1.26432e-014	1.62179e-014
1.07153e-014	8.66588e-015	1.50953e-014	-5.35537e-015	-1.12265e-015	5.30061e-015	5.22617e-015	2.116e-014	1.39406e-014	1.38726e-014	1.38394e-014	4.18308e-015	1.83464e-014	7.23138e-015	-2.22253e-015	-7.17091e-015	2.97783e-015	1.00847e-014	6.76362e-015	4.12014e-015	5.44849e-015	2.56263e-015	6.23281e-015	1.25513e-014	1.61437e-014
1.0577e-014	8.65078e-015	1.51262e-014	-5.64444e-015	-1.40569e-015	4.98452e-015	5.31209e-015	2.16887e-014	1.41223e-014	1.41467e-014	1.37918e-014	3.96506e-015	1.85908e-014	7.33033e-015	-2.24223e-015	-7.55893e-015	3.03654e-015	9.88555e-015	6.5687e-015	4.29544e-015	5.29126e-015	2.53175e-015	6.40893e-015	1.2438e-014	1.60588e-014
1.04828e-014	8.60542e-015	1.51531e-014	-5.88247e-015	-1.66317e-015	4.6928e-015	5.37582e-015	2.21886e-014	1.43114e-014	1.44181e-014	1.37646e-014	3.75974e-015	1.88034e-014	7.44249e-015	-2.26131e-015	-7.89695e-015	3.04352e-015	9.70127e-015	6.37672e-015	4.42699e-015	5.14613e-015	2.46814e-015	6.56303e-015	1.23031e-014	1.5963e-014
1.04311e-014	8.53068e-015	1.51753e-014	-6.06889e-015	-1.89458e-015	4.42588e-015	5.41796e-015	2.26571e-014	1.45085e-014	1.46861e-014	1.37577e-014	3.56831e-015	1.89835e-014	7.56632e-015	-2.27917e-015	-8.18341e-015	3.00082e-015	9.53294e-015	6.18867e-015	4.51486e-015	5.01279e-015	2.37222e-015	6.69461e-015	1.21466e-014	1.5856e-014
1.04204e-014	8.42785e-015	1.51919e-014	-6.2038e-015	-2.09975e-015	4.18342e-015	5.43893e-015	2.30919e-014	1.47149e-014	1.49501e-014	1.37707e-014	3.39147e-015	1.9131e-014	7.69934e-015	-2.29428e-015	-8.4179e-015	2.91035e-015	9.38083e-015	6.00587e-015	4.55948e-015	4.89017e-015	2.24515e-015	6.80309e-015	1.19691e-014	1.5738e-014
1.04491e-014	8.29844e-015	1.52026e-014	-6.28786e-015	-2.27874e-015	3.96548e-015	5.44001e-015	2.34916e-014	1.49313e-014	1.52092e-014	1.38026e-014	3.22959e-015	1.92454e-014	7.83968e-015	-2.30538e-015	-8.59947e-015	2.77442e-015	9.24495e-015	5.82933e-015	4.56142e-015	4.77733e-015	2.08814e-015	6.88803e-015	1.17707e-014	1.56091e-014
1.05149e-014	8.14423e-015	1.52061e-014	-6.32185e-015	-2.4316e-015	3.77157e-015	5.42299e-015	2.38549e-014	1.51588e-014	1.5463e-014	1.38527e-014	3.08372e-015	1.93269e-014	7.98545e-015	-2.3114e-015	-8.72802e-015	2.59544e-015	9.12589e-015	5.66017e-015	4.52128e-015	4.67368e-015	1.90329e-015	6.9497e-015	1.15523e-014	1.54687e-014
1.06149e-014	7.96705e-015	1.52016e-014	-6.30689e-015	-2.5587e-015	3.60167e-015	5.38929e-015	2.41811e-014	1.53981e-014	1.57109e-014	1.39204e-014	2.95486e-015	1.93764e-014	8.13469e-015	-2.31136e-015	-8.80403e-015	2.37666e-015	9.0234e-015	5.49914e-015	4.44041e-015	4.57826e-015	1.69299e-015	6.98874e-015	1.13145e-014	1.53168e-014
1.0746e-014	7.7693e-015	1.51884e-014	-6.24558e-015	-2.66053e-015	3.45562e-015	5.34028e-015	2.44696e-014	1.56502e-014	1.59523e-014	1.40044e-014	2.84273e-015	1.93945e-014	8.28523e-015	-2.30424e-015	-8.82841e-015	2.12158e-015	8.93762e-015	5.34706e-015	4.32008e-015	4.49007e-015	1.45933e-015	7.00523e-015	1.10583e-014	1.51538e-014
1.09049e-014	7.55385e-015	1.51657e-014	-6.14082e-015	-2.7378e-015	3.33286e-015	5.27756e-015	2.47204e-014	1.59158e-014	1.61871e-014	1.41032e-014	2.74772e-015	1.93818e-014	8.43467e-015	-2.28907e-015	-8.80218e-015	1.83352e-015	8.86854e-015	5.20423e-015	4.16162e-015	4.40825e-015	1.20493e-015	6.99941e-015	1.07844e-014	1.49794e-014
1.10875e-014	7.32336e-015	1.51325e-014	-5.99558e-015	-2.79132e-015	3.23291e-015	5.20238e-015	2.49338e-014	1.61953e-014	1.64146e-014	1.42153e-014	2.67018e-015	1.93393e-014	8.58141e-015	-2.26528e-015	-8.72699e-015	1.51634e-015	8.81535e-015	5.07146e-015	3.96688e-015	4.33226e-015	9.32775e-016	6.97196e-015	1.04946e-014	1.47935e-014
1.12905e-014	7.08054e-015	1.50881e-014	-5.81247e-015	-2.82215e-015	3.15519e-015	5.1159e-015	2.51102e-014	1.6489e-014	1.66343e-014	1.43389e-014	2.61008e-015	1.92689e-014	8.72343e-015	-2.23238e-015	-8.60502e-015	1.17439e-015	8.77738e-015	4.94922e-015	3.73746e-015	4.26091e-015	6.45583e-016	6.92383e-015	1.01906e-014	1.4596e-014
1.151e-014	6.82772e-015	1.50317e-014	-5.59549e-015	-2.83161e-015	3.09923e-015	5.0196e-015	2.52508e-014	1.6797e-014	1.6846e-014	1.44725e-014	2.56749e-015	1.9172e-014	8.85891e-015	-2.18937e-015	-8.43867e-015	8.11769e-016	8.75379e-015	4.83801e-015	3.47527e-015	4.19328e-015	3.46208e-016	6.85595e-015	9.87348e-015	1.43876e-014
1.17425e-014	6.56779e-015	1.49627e-014	-5.34892e-015	-2.82075e-015	3.06442e-015	4.91522e-015	2.53571e-014	1.71195e-014	1.70493e-014	1.46144e-014	2.54207e-015	1.90498e-014	8.98631e-015	-2.1357e-015	-8.23092e-015	4.3233e-016	8.74364e-015	4.73816e-015	3.18301e-015	4.12874e-015	3.74781e-017	6.76941e-015	9.54512e-015	1.41685e-014
1.19846e-014	6.30339e-015	1.488e-014	-5.07696e-015	-2.7909e-015	3.0501e-015	4.80422e-015	2.54307e-014	1.7456e-014	1.72442e-014	1.47629e-014	2.533e-015	1.89046e-014	9.10376e-015	-2.07109e-015	-7.98468e-015	3.99102e-017	8.74589e-015	4.64991e-015	2.86304e-015	4.06696e-015	-2.77943e-016	6.66534e-015	9.20731e-015	1.39387e-014
1.22323e-014	6.03736e-015	1.47826e-014	-4.78401e-015	-2.7435e-015	3.05579e-015	4.68781e-015	2.5474e-014	1.78059e-014	1.74308e-014	1.49165e-014	2.5401e-015	1.87389e-014	9.21e-015	-1.99553e-015	-7.70291e-015	-3.61397e-016	8.75954e-015	4.57303e-015	2.51739e-015	4.00773e-015	-5.97145e-016	6.54487e-015	8.86186e-015	1.36986e-014
1.24816e-014	5.77224e-015	1.46699e-014	-4.47513e-015	-2.67973e-015	3.08034e-015	4.56738e-015	2.5489e-014	1.81684e-014	1.76085e-014	1.50733e-014	2.56279e-015	1.85542e-014	9.30439e-015	-1.90893e-015	-7.38976e-015	-7.67243e-016	8.78294e-015	4.50735e-015	2.14843e-015	3.95066e-015	-9.16982e-016	6.40901e-015	8.51071e-015	1.34476e-014
1.2729e-014	5.51059e-015	1.45412e-014	-4.15483e-015	-2.60102e-015	3.12255e-015	4.44409e-015	2.54786e-014	1.85426e-014	1.77774e-014	1.52316e-014	2.59935e-015	1.8353e-014	9.38606e-015	-1.81161e-015	-7.04898e-015	-1.17385e-015	8.81502e-015	4.45211e-015	1.75841e-015	3.89559e-015	-1.23478e-015	6.25933e-015	8.15591e-015	1.31866e-014
1.29708e-014	5.25484e-015	1.4396e-014	-3.82744e-015	-2.50899e-015	3.18172e-015	4.31925e-015	2.54449e-014	1.89276e-014	1.79379e-014	1.53898e-014	2.64881e-015	1.81374e-014	9.45425e-015	-1.70382e-015	-6.68446e-015	-1.57792e-015	8.8543e-015	4.40626e-015	1.34946e-015	3.84235e-015	-1.54808e-015	6.09717e-015	7.79945e-015	1.29162e-014
1.32034e-014	5.00708e-015	1.42343e-014	-3.49761e-015	-2.40473e-015	3.2579e-015	4.19346e-015	2.53914e-014	1.9322e-014	1.80898e-014	1.55462e-014	2.71043e-015	1.79099e-014	9.50847e-015	-1.5865e-015	-6.30015e-015	-1.9763e-015	8.89864e-015	4.36917e-015	9.23759e-016	3.79086e-015	-1.85463e-015	5.92373e-015	7.44343e-015	1.26366e-014
1.34232e-014	4.76956e-015	1.40556e-014	-3.17024e-015	-2.28981e-015	3.35008e-015	4.06776e-015	2.53208e-014	1.97246e-014	1.8233e-014	1.5699e-014	2.7833e-015	1.76726e-014	9.54822e-015	-1.46056e-015	-5.89983e-015	-2.36612e-015	8.94666e-015	4.34054e-015	4.84227e-016	3.74122e-015	-2.15147e-015	5.74054e-015	7.08926e-015	1.23488e-014
1.36273e-014	4.54355e-015	1.38596e-014	-2.84962e-015	-2.16595e-015	3.45739e-015	3.94361e-015	2.52371e-014	2.01334e-014	1.83677e-014	1.58472e-014	2.86596e-015	1.7428e-014	9.57382e-015	-1.32678e-015	-5.4877e-015	-2.74429e-015	8.99677e-015	4.31973e-015	3.37825e-017	3.69393e-015	-2.43653e-015	5.54852e-015	6.7392e-015	1.20535e-014
1.38131e-014	4.33062e-015	1.36464e-014	-2.53962e-015	-2.03444e-015	3.57948e-015	3.82138e-015	2.51438e-014	2.05464e-014	1.84942e-014	1.59894e-014	2.95743e-015	1.71788e-014	9.5854e-015	-1.18641e-015	-5.06802e-015	-3.10817e-015	9.04726e-015	4.30512e-015	-4.25193e-016	3.64951e-015	-2.70819e-015	5.34928e-015	6.39503e-015	1.17511e-014
1.39783e-014	4.1322e-015	1.34157e-014	-2.24392e-015	-1.89653e-015	3.71534e-015	3.70144e-015	2.50441e-014	2.0962e-014	1.86125e-014	1.61249e-014	3.05683e-015	1.69276e-014	9.58373e-015	-1.04081e-015	-4.64442e-015	-3.45611e-015	9.09654e-015	4.29592e-015	-8.90453e-016	3.60846e-015	-2.96475e-015	5.14443e-015	6.05858e-015	1.14425e-014
1.41206e-014	3.9491e-015	1.31677e-014	-1.96602e-015	-1.75316e-015	3.86428e-015	3.58467e-015	2.49412e-014	2.13776e-014	1.87226e-014	1.62528e-014	3.1631e-015	1.66765e-014	9.5696e-015	-8.9093e-016	-4.22123e-015	-3.78605e-015	9.14296e-015	4.29084e-015	-1.35968e-015	3.57154e-015	-3.20468e-015	4.93512e-015	5.73134e-015	1.11287e-014
1.42384e-014	3.78169e-015	1.29025e-014	-1.70903e-015	-1.60558e-015	4.02544e-015	3.47178e-015	2.48389e-014	2.17918e-014	1.88248e-014	1.6372e-014	3.27473e-015	1.64278e-014	9.54387e-015	-7.37965e-016	-3.8016e-015	-4.09647e-015	9.18471e-015	4.28843e-015	-1.83027e-015	3.53953e-015	-3.42692e-015	4.72288e-015	5.41489e-015	1.08104e-014
1.43298e-014	3.63027e-015	1.26207e-014	-1.47524e-015	-1.45473e-015	4.19792e-015	3.36385e-015	2.47402e-014	2.22017e-014	1.89187e-014	1.64821e-014	3.39047e-015	1.61838e-014	9.50777e-015	-5.83416e-016	-3.38864e-015	-4.38628e-015	9.22048e-015	4.28766e-015	-2.30004e-015	3.51338e-015	-3.63114e-015	4.50931e-015	5.11048e-015	1.04893e-014
1.43937e-014	3.49509e-015	1.23232e-014	-1.26722e-015	-1.30126e-015	4.38087e-015	3.26141e-015	2.46488e-014	2.26051e-014	1.90046e-014	1.65832e-014	3.50948e-015	1.59466e-014	9.46285e-015	-4.29102e-016	-2.98563e-015	-4.65443e-015	9.24873e-015	4.28743e-015	-2.76725e-015	3.49418e-015	-3.81673e-015	4.2951e-015	4.81935e-015	1.01662e-014
1.44292e-014	3.37605e-015	1.20103e-014	-1.08654e-015	-1.14556e-015	4.57362e-015	3.16502e-015	2.45676e-014	2.29995e-014	1.90829e-014	1.66752e-014	3.63069e-015	1.57179e-014	9.41042e-015	-2.76424e-016	-2.59562e-015	-4.90085e-015	9.26827e-015	4.28628e-015	-3.22957e-015	3.48349e-015	-3.98309e-015	4.08173e-015	4.54202e-015	9.84203e-015
1.44353e-014	3.27222e-015	1.16825e-014	-9.34152e-016	-9.88246e-016	4.77478e-015	3.07499e-015	2.44998e-014	2.33832e-014	1.9154e-014	1.6758e-014	3.75276e-015	1.54999e-014	9.35177e-015	-1.26677e-016	-2.22112e-015	-5.12525e-015	9.27766e-015	4.28299e-015	-3.68497e-015	3.48208e-015	-4.13063e-015	3.87055e-015	4.27961e-015	9.51812e-015
1.44121e-014	3.18276e-015	1.13409e-014	-8.10954e-016	-8.29669e-016	4.98369e-015	2.99206e-015	2.44483e-014	2.37535e-014	1.92179e-014	1.68319e-014	3.8749e-015	1.52944e-014	9.28829e-015	1.85239e-017	-1.864e-015	-5.3282e-015	9.27612e-015	4.27669e-015	-4.13137e-015	3.49099e-015	-4.25949e-015	3.6621e-015	4.0331e-015	9.19568e-015
1.43595e-014	3.10652e-015	1.09864e-014	-7.17062e-016	-6.70184e-016	5.19965e-015	2.91676e-015	2.44155e-014	2.41085e-014	1.92748e-014	1.68975e-014	3.99711e-015	1.51027e-014	9.22207e-015	1.57621e-016	-1.52682e-015	-5.50981e-015	9.263e-015	4.26574e-015	-4.56676e-015	3.51192e-015	-4.37046e-015	3.45726e-015	3.80241e-015	8.87578e-015
1.4278e-014	3.04215e-015	1.06196e-014	-6.52216e-016	-5.1006e-016	5.42185e-015	2.84998e-015	2.44034e-014	2.44459e-014	1.93254e-014	1.69548e-014	4.11845e-015	1.49268e-014	9.15476e-015	2.89518e-016	-1.21138e-015	-5.6706e-015	9.23755e-015	4.24919e-015	-4.98923e-015	3.54595e-015	-4.46443e-015	3.25675e-015	3.58775e-015	8.55979e-015
1.41687e-014	2.98798e-015	1.0242e-014	-6.15485e-016	-3.49713e-016	5.64932e-015	2.79248e-015	2.4414e-014	2.47636e-014	1.93698e-014	1.70051e-014	4.23799e-015	1.47676e-014	9.08834e-015	4.13118e-016	-9.19091e-016	-5.81098e-015	9.19991e-015	4.22612e-015	-5.39688e-015	3.59461e-015	-4.54204e-015	3.06174e-015	3.38928e-015	8.24917e-015
1.40328e-014	2.94271e-015	9.85518e-015	-6.0523e-016	-1.89918e-016	5.88092e-015	2.74518e-015	2.44493e-014	2.50607e-014	1.94083e-014	1.70497e-014	4.35582e-015	1.46268e-014	9.02478e-015	5.27465e-016	-6.50968e-016	-5.93185e-015	9.14976e-015	4.19559e-015	-5.78782e-015	3.65893e-015	-4.60464e-015	2.87308e-015	3.20662e-015	7.94539e-015
1.38717e-014	2.90423e-015	9.46033e-015	-6.19437e-016	-3.04393e-017	6.11598e-015	2.70907e-015	2.45108e-014	2.53351e-014	1.94413e-014	1.70898e-014	4.4715e-015	1.45059e-014	8.96599e-015	6.31514e-016	-4.07235e-016	-6.03424e-015	9.08729e-015	4.15725e-015	-6.16001e-015	3.74012e-015	-4.65355e-015	2.69136e-015	3.03948e-015	7.64954e-015
1.36861e-014	2.87054e-015	9.0588e-015	-6.56195e-016	1.2917e-016	6.35365e-015	2.68478e-015	2.45989e-014	2.55856e-014	1.94696e-014	1.71271e-014	4.58469e-015	1.44056e-014	8.91376e-015	7.24819e-016	-1.87745e-016	-6.11868e-015	9.0131e-015	4.1106e-015	-6.5116e-015	3.83911e-015	-4.68953e-015	2.51683e-015	2.8873e-015	7.36326e-015
1.34776e-014	2.83973e-015	8.65209e-015	-7.12962e-016	2.88775e-016	6.59278e-015	2.67361e-015	2.47151e-014	2.5811e-014	1.94937e-014	1.71631e-014	4.69528e-015	1.43267e-014	8.86948e-015	8.06979e-016	7.14928e-018	-6.18642e-015	8.92782e-015	4.05524e-015	-6.84114e-015	3.95729e-015	-4.71381e-015	2.35013e-015	2.74973e-015	7.08777e-015
1.32485e-014	2.80983e-015	8.2421e-015	-7.86569e-016	4.48368e-016	6.83274e-015	2.67647e-015	2.48596e-014	2.60103e-014	1.95141e-014	1.71989e-014	4.80365e-015	1.42704e-014	8.83456e-015	8.77971e-016	1.77379e-016	-6.23811e-015	8.832e-015	3.99124e-015	-7.14674e-015	4.09559e-015	-4.72773e-015	2.19152e-015	2.62587e-015	6.82439e-015
1.30012e-014	2.77826e-015	7.83064e-015	-8.73745e-016	6.07836e-016	7.07234e-015	2.69449e-015	2.50322e-014	2.61828e-014	1.95316e-014	1.72362e-014	4.91023e-015	1.42373e-014	8.81061e-015	9.3768e-016	3.23535e-016	-6.27512e-015	8.72693e-015	3.91914e-015	-7.42646e-015	4.25526e-015	-4.73296e-015	2.04175e-015	2.51436e-015	6.57433e-015
1.27374e-014	2.74287e-015	7.41941e-015	-9.7108e-016	7.67672e-016	7.31044e-015	2.72888e-015	2.52323e-014	2.63285e-014	1.95466e-014	1.72766e-014	5.0158e-015	1.42277e-014	8.79908e-015	9.86402e-016	4.46042e-016	-6.2982e-015	8.61406e-015	3.83947e-015	-7.67934e-015	4.43666e-015	-4.73132e-015	1.90133e-015	2.41411e-015	6.33855e-015
1.24595e-014	2.7019e-015	7.01005e-015	-1.07515e-015	9.27976e-016	7.54658e-015	2.78084e-015	2.54592e-014	2.64478e-014	1.95601e-014	1.73221e-014	5.12113e-015	1.42419e-014	8.80117e-015	1.02412e-015	5.46131e-016	-6.30791e-015	8.49495e-015	3.75259e-015	-7.90345e-015	4.64032e-015	-4.72379e-015	1.7708e-015	2.32358e-015	6.11789e-015
1.21705e-014	2.65409e-015	6.60461e-015	-1.1821e-015	1.08848e-015	7.78019e-015	2.85144e-015	2.5712e-014	2.65414e-014	1.95733e-014	1.73742e-014	5.22693e-015	1.42806e-014	8.81803e-015	1.05173e-015	6.24918e-016	-6.30508e-015	8.37128e-015	3.65965e-015	-8.097e-015	4.86689e-015	-4.71126e-015	1.65067e-015	2.24171e-015	5.91302e-015
1.18728e-014	2.59727e-015	6.20458e-015	-1.28768e-015	1.24925e-015	8.00993e-015	2.94146e-015	2.59896e-014	2.66098e-014	1.9587e-014	1.74348e-014	5.33429e-015	1.4344e-014	8.85056e-015	1.0698e-015	6.83935e-016	-6.29059e-015	8.2454e-015	3.56185e-015	-8.25866e-015	5.11704e-015	-4.69437e-015	1.54136e-015	2.16729e-015	5.72471e-015
1.15688e-014	2.52962e-015	5.81166e-015	-1.38837e-015	1.4105e-015	8.23484e-015	3.05196e-015	2.62903e-014	2.6654e-014	1.96025e-014	1.75057e-014	5.44387e-015	1.44318e-014	8.89984e-015	1.08004e-015	7.24944e-016	-6.2645e-015	8.11892e-015	3.46054e-015	-8.38689e-015	5.39119e-015	-4.6741e-015	1.44288e-015	2.09853e-015	5.5537e-015
1.12614e-014	2.4502e-015	5.42747e-015	-1.48045e-015	1.57217e-015	8.45449e-015	3.18421e-015	2.66124e-014	2.6675e-014	1.96207e-014	1.75883e-014	5.55663e-015	1.45438e-014	8.9663e-015	1.08382e-015	7.49276e-016	-6.2272e-015	7.99402e-015	3.35691e-015	-8.48048e-015	5.68929e-015	-4.65085e-015	1.35572e-015	2.03414e-015	5.4001e-015
1.09532e-014	2.35777e-015	5.05318e-015	-1.56005e-015	1.73391e-015	8.6684e-015	3.33917e-015	2.69538e-014	2.66743e-014	1.96426e-014	1.76841e-014	5.67392e-015	1.46799e-014	9.05038e-015	1.08208e-015	7.57764e-016	-6.17842e-015	7.87307e-015	3.253e-015	-8.5382e-015	6.01103e-015	-4.62501e-015	1.28054e-015	1.97218e-015	5.26452e-015
1.06466e-014	2.25101e-015	4.69023e-015	-1.62432e-015	1.89589e-015	8.87596e-015	3.51743e-015	2.7312e-014	2.66536e-014	1.96696e-014	1.77947e-014	5.79661e-015	1.48396e-014	9.15243e-015	1.07629e-015	7.52225e-016	-6.11779e-015	7.75815e-015	3.15112e-015	-8.55873e-015	6.35582e-015	-4.59689e-015	1.21769e-015	1.91097e-015	5.14684e-015
1.03443e-014	2.12898e-015	4.34028e-015	-1.67018e-015	2.05779e-015	9.07673e-015	3.7197e-015	2.76839e-014	2.66145e-014	1.97029e-014	1.79215e-014	5.9257e-015	1.50222e-014	9.27243e-015	1.06777e-015	7.34349e-016	-6.04533e-015	7.65186e-015	3.05332e-015	-8.54096e-015	6.72326e-015	-4.5666e-015	1.16756e-015	1.84933e-015	5.0466e-015
1.00491e-014	1.99148e-015	4.00465e-015	-1.69462e-015	2.21955e-015	9.27024e-015	3.94674e-015	2.80675e-014	2.6559e-014	1.97433e-014	1.80655e-014	6.06176e-015	1.52275e-014	9.41032e-015	1.05864e-015	7.05907e-016	-5.96093e-015	7.55661e-015	2.96225e-015	-8.48441e-015	7.11239e-015	-4.53342e-015	1.13057e-015	1.78569e-015	4.96374e-015
9.76316e-015	1.83828e-015	3.68422e-015	-1.69495e-015	2.38064e-015	9.45589e-015	4.19853e-015	2.84597e-014	2.64898e-014	1.97922e-014	1.82276e-014	6.20619e-015	1.54548e-014	9.56578e-015	1.05046e-015	6.68225e-016	-5.86363e-015	7.47461e-015	2.88059e-015	-8.38834e-015	7.52271e-015	-4.49668e-015	1.10736e-015	1.71849e-015	4.89746e-015
9.48902e-015	1.66959e-015	3.38009e-015	-1.66874e-015	2.54068e-015	9.63235e-015	4.47498e-015	2.88571e-014	2.64089e-014	1.98506e-014	1.84086e-014	6.35964e-015	1.57027e-014	9.73798e-015	1.04468e-015	6.23119e-016	-5.75295e-015	7.40803e-015	2.81063e-015	-8.25217e-015	7.95339e-015	-4.45534e-015	1.09836e-015	1.64662e-015	4.84675e-015
9.22854e-015	1.48606e-015	3.09342e-015	-1.61414e-015	2.69958e-015	9.79998e-015	4.77567e-015	2.92569e-014	2.63189e-014	1.99196e-014	1.86085e-014	6.52305e-015	1.597e-014	9.92679e-015	1.04296e-015	5.72168e-016	-5.62832e-015	7.35905e-015	2.75476e-015	-8.07603e-015	8.40335e-015	-4.40879e-015	1.10376e-015	1.5689e-015	4.81093e-015
8.98313e-015	1.28873e-015	2.825e-015	-1.52998e-015	2.85686e-015	9.95825e-015	5.10024e-015	2.96561e-014	2.6222e-014	2.00002e-014	1.88278e-014	6.69748e-015	1.62561e-014	1.01313e-014	1.04716e-015	5.16763e-016	-5.48863e-015	7.32983e-015	2.71561e-015	-7.85997e-015	8.8714e-015	-4.35536e-015	1.12443e-015	1.48419e-015	4.78865e-015
8.75456e-015	1.07813e-015	2.57545e-015	-1.41554e-015	3.01142e-015	1.01068e-014	5.44815e-015	3.00512e-014	2.6121e-014	2.00937e-014	1.90663e-014	6.8831e-015	1.65594e-014	1.03504e-014	1.05845e-015	4.57691e-016	-5.33314e-015	7.32202e-015	2.69639e-015	-7.60403e-015	9.35554e-015	-4.29327e-015	1.16061e-015	1.39132e-015	4.77814e-015
8.54465e-015	8.55162e-016	2.34503e-015	-1.27052e-015	3.16222e-015	1.02457e-014	5.81797e-015	3.04391e-014	2.60185e-014	2.02008e-014	1.93242e-014	7.08013e-015	1.68781e-014	1.05832e-014	1.07839e-015	3.96174e-016	-5.16166e-015	7.33704e-015	2.69986e-015	-7.30901e-015	9.85409e-015	-4.2211e-015	1.21289e-015	1.28942e-015	4.77809e-015
8.35485e-015	6.21728e-016	2.13462e-015	-1.09501e-015	3.30872e-015	1.03749e-014	6.20831e-015	3.08166e-014	2.59171e-014	2.03227e-014	1.9601e-014	7.28929e-015	1.7211e-014	1.08289e-014	1.10815e-015	3.33297e-016	-4.9737e-015	7.37562e-015	2.72885e-015	-6.97537e-015	1.03657e-014	-4.13671e-015	1.28166e-015	1.1777e-015	4.78673e-015
8.1856e-015	3.79448e-016	1.94433e-015	-8.9008e-016	3.45049e-015	1.04946e-014	6.6175e-015	3.11808e-014	2.58188e-014	2.04602e-014	1.98962e-014	7.51121e-015	1.75563e-014	1.1086e-014	1.14861e-015	2.69545e-016	-4.76826e-015	7.43886e-015	2.78579e-015	-6.60401e-015	1.08887e-014	-4.03817e-015	1.36732e-015	1.05589e-015	4.80172e-015
8.03738e-015	1.30109e-016	1.77415e-015	-6.56693e-016	3.5866e-015	1.06048e-014	7.04327e-015	3.15288e-014	2.5726e-014	2.06132e-014	2.02091e-014	7.74568e-015	1.79118e-014	1.13532e-014	1.20055e-015	2.05779e-016	-4.54504e-015	7.52781e-015	2.87302e-015	-6.19659e-015	1.14212e-014	-3.92383e-015	1.46999e-015	9.23605e-016	4.82106e-015
7.91088e-015	-1.24391e-016	1.6238e-015	-3.9653e-016	3.7162e-015	1.07049e-014	7.48335e-015	3.18585e-014	2.56412e-014	2.07832e-014	2.05384e-014	7.99193e-015	1.82759e-014	1.16294e-014	1.26439e-015	1.42669e-016	-4.30396e-015	7.64267e-015	2.99305e-015	-5.75478e-015	1.19613e-014	-3.79125e-015	1.59007e-015	7.8054e-016	4.84257e-015
7.80658e-015	-3.81945e-016	1.49314e-015	-1.12194e-016	3.8384e-015	1.07951e-014	7.93508e-015	3.21671e-014	2.5566e-014	2.09699e-014	2.08829e-014	8.24976e-015	1.86468e-014	1.19131e-014	1.34025e-015	8.02622e-017	-4.04496e-015	7.78309e-015	3.14792e-015	-5.28002e-015	1.25067e-014	-3.63848e-015	1.72776e-015	6.26456e-016	4.86373e-015
7.72466e-015	-6.39928e-016	1.38181e-015	1.94098e-016	3.95238e-015	1.08756e-014	8.39537e-015	3.24523e-014	2.55018e-014	2.11731e-014	2.12408e-014	8.51904e-015	1.90223e-014	1.22025e-014	1.42871e-015	1.90943e-017	-3.76819e-015	7.94892e-015	3.33966e-015	-4.77448e-015	1.30558e-014	-3.46318e-015	1.88346e-015	4.61742e-016	4.88227e-015
7.66473e-015	-8.95879e-016	1.28937e-015	5.19472e-016	4.0572e-015	1.09462e-014	8.86108e-015	3.27116e-014	2.54507e-014	2.13929e-014	2.16109e-014	8.79892e-015	1.94006e-014	1.24963e-014	1.52942e-015	-4.04745e-017	-3.47438e-015	8.13932e-015	3.56961e-015	-4.24048e-015	1.36062e-014	-3.26281e-015	2.05715e-015	2.86781e-016	4.89593e-015
7.62617e-015	-1.14784e-015	1.21527e-015	8.60842e-016	4.15223e-015	1.10069e-014	9.32894e-015	3.29429e-014	2.54148e-014	2.16296e-014	2.19912e-014	9.08816e-015	1.9779e-014	1.2793e-014	1.64145e-015	-9.8892e-017	-3.16437e-015	8.35293e-015	3.83911e-015	-3.68082e-015	1.41561e-014	-3.03599e-015	2.24879e-015	1.01983e-016	4.90216e-015
7.60808e-015	-1.39281e-015	1.1587e-015	1.21437e-015	4.23738e-015	1.10577e-014	9.79541e-015	3.31443e-014	2.53953e-014	2.18826e-014	2.23796e-014	9.38525e-015	2.01551e-014	1.30909e-014	1.76427e-015	-1.56162e-016	-2.8395e-015	8.58852e-015	4.14863e-015	-3.09884e-015	1.47031e-014	-2.78122e-015	2.45803e-015	-9.22849e-017	4.89864e-015
7.60942e-015	-1.628e-015	1.11869e-015	1.5756e-015	4.31147e-015	1.10988e-014	1.02563e-014	3.33144e-014	2.53928e-014	2.21508e-014	2.27738e-014	9.68864e-015	2.0527e-014	1.33889e-014	1.89659e-015	-2.12774e-016	-2.50146e-015	8.84442e-015	4.49938e-015	-2.49791e-015	1.52457e-014	-2.49688e-015	2.68463e-015	-2.95465e-016	4.88322e-015
7.62846e-015	-1.85144e-015	1.09475e-015	1.94043e-015	4.37388e-015	1.11302e-014	1.07079e-014	3.34519e-014	2.5408e-014	2.24336e-014	2.31718e-014	9.99716e-015	2.08925e-014	1.36852e-014	2.03682e-015	-2.69075e-016	-2.15125e-015	9.11848e-015	4.89161e-015	-1.88162e-015	1.57815e-014	-2.18165e-015	2.92801e-015	-5.0666e-016	4.85331e-015
7.66356e-015	-2.06083e-015	1.08577e-015	2.30469e-015	4.42396e-015	1.11523e-014	1.11464e-014	3.35553e-014	2.54412e-014	2.27302e-014	2.35711e-014	1.03095e-014	2.12488e-014	1.39782e-014	2.18374e-015	-3.25277e-016	-1.79057e-015	9.40832e-015	5.32506e-015	-1.25364e-015	1.63083e-014	-1.83413e-015	3.18732e-015	-7.2456e-016	4.80654e-015
7.71329e-015	-2.25396e-015	1.09052e-015	2.66383e-015	4.46127e-015	1.11648e-014	1.15675e-014	3.36236e-014	2.54928e-014	2.3039e-014	2.39698e-014	1.06236e-014	2.1594e-014	1.42668e-014	2.33541e-015	-3.81816e-016	-1.42211e-015	9.71167e-015	5.79926e-015	-6.18261e-016	1.68239e-014	-1.45361e-015	3.46217e-015	-9.48459e-016	4.74109e-015
7.77601e-015	-2.42901e-015	1.10761e-015	3.01385e-015	4.48592e-015	1.11677e-014	1.19671e-014	3.36564e-014	2.55623e-014	2.33583e-014	2.4365e-014	1.09372e-014	2.19255e-014	1.45495e-014	2.48951e-015	-4.3948e-016	-1.04841e-015	1.00254e-014	6.31295e-015	2.05145e-017	1.73263e-014	-1.03969e-015	3.75167e-015	-1.17766e-015	4.65511e-015
7.84946e-015	-2.58399e-015	1.13565e-015	3.35051e-015	4.49751e-015	1.11611e-014	1.23411e-014	3.36537e-014	2.56493e-014	2.36866e-014	2.47542e-014	1.12482e-014	2.2241e-014	1.48248e-014	2.64375e-015	-4.98895e-016	-6.71809e-016	1.03461e-014	6.86415e-015	6.58906e-016	1.7814e-014	-5.92171e-016	4.05492e-015	-1.411e-015	4.54687e-015
7.93103e-015	-2.71716e-015	1.17346e-015	3.66939e-015	4.49571e-015	1.11453e-014	1.26859e-014	3.36152e-014	2.57538e-014	2.40219e-014	2.51349e-014	1.15543e-014	2.25389e-014	1.50914e-014	2.79605e-015	-5.60166e-016	-2.95302e-016	1.06706e-014	7.45122e-015	1.29249e-015	1.82847e-014	-1.11336e-016	4.37066e-015	-1.6472e-015	4.4147e-015
8.01811e-015	-2.82718e-015	1.21996e-015	3.9661e-015	4.48052e-015	1.11201e-014	1.29983e-014	3.35415e-014	2.5875e-014	2.43619e-014	2.55049e-014	1.18536e-014	2.2817e-014	1.53477e-014	2.94425e-015	-6.23564e-016	7.78871e-017	1.0995e-014	8.07168e-015	1.91679e-015	1.87368e-014	4.02231e-016	4.69723e-015	-1.885e-015	4.25748e-015
8.10843e-015	-2.91262e-015	1.27344e-015	4.23712e-015	4.4522e-015	1.1086e-014	1.3275e-014	3.3433e-014	2.60121e-014	2.47043e-014	2.58618e-014	1.2144e-014	2.30736e-014	1.55922e-014	3.08602e-015	-6.90161e-016	4.44233e-016	1.13157e-014	8.72281e-015	2.52775e-015	1.91688e-014	9.47396e-016	5.03269e-015	-2.12338e-015	4.07424e-015
8.19929e-015	-2.97274e-015	1.33269e-015	4.47888e-015	4.41126e-015	1.10436e-014	1.35127e-014	3.32906e-014	2.61641e-014	2.50467e-014	2.62027e-014	1.24234e-014	2.33065e-014	1.58238e-014	3.21898e-015	-7.59931e-016	7.99905e-016	1.16289e-014	9.40221e-015	3.12062e-015	1.95788e-014	1.52225e-015	5.37496e-015	-2.36141e-015	3.86448e-015
8.28793e-015	-3.00699e-015	1.39636e-015	4.68791e-015	4.35807e-015	1.09931e-014	1.3709e-014	3.31156e-014	2.63296e-014	2.53864e-014	2.65258e-014	1.26903e-014	2.35139e-014	1.60409e-014	3.34065e-015	-8.33291e-016	1.14143e-015	1.19314e-014	1.01056e-014	3.69129e-015	1.99649e-014	2.12454e-015	5.72221e-015	-2.59837e-015	3.62762e-015
8.37145e-015	-3.01459e-015	1.46287e-015	4.86163e-015	4.29333e-015	1.09341e-014	1.38616e-014	3.29087e-014	2.65072e-014	2.57208e-014	2.68291e-014	1.29424e-014	2.36939e-014	1.62422e-014	3.44855e-015	-9.10787e-016	1.46503e-015	1.22194e-014	1.08287e-014	4.23581e-015	2.03255e-014	2.75177e-015	6.07242e-015	-2.83301e-015	3.36361e-015
8.44678e-015	-2.9957e-015	1.53105e-015	4.99731e-015	4.21778e-015	1.08672e-014	1.39685e-014	3.26714e-014	2.66952e-014	2.60476e-014	2.71108e-014	1.31776e-014	2.38458e-014	1.64265e-014	3.54063e-015	-9.92822e-016	1.76694e-015	1.24892e-014	1.15673e-014	4.75028e-015	2.06594e-014	3.40145e-015	6.42324e-015	-3.0646e-015	3.07267e-015
8.5115e-015	-2.95048e-015	1.5998e-015	5.09305e-015	4.13211e-015	1.07925e-014	1.40281e-014	3.24056e-014	2.68923e-014	2.63644e-014	2.73685e-014	1.33937e-014	2.39683e-014	1.65925e-014	3.61504e-015	-1.07991e-015	2.04367e-015	1.27379e-014	1.2317e-014	5.23129e-015	2.09653e-014	4.06985e-015	6.77205e-015	-3.29199e-015	2.75536e-015
8.56278e-015	-2.87939e-015	1.66739e-015	5.14724e-015	4.03736e-015	1.07093e-014	1.40395e-014	3.21132e-014	2.70969e-014	2.66681e-014	2.76005e-014	1.3589e-014	2.40606e-014	1.67393e-014	3.66967e-015	-1.17185e-015	2.29158e-015	1.29623e-014	1.30731e-014	5.6755e-015	2.1242e-014	4.75348e-015	7.11672e-015	-3.51457e-015	2.41258e-015
8.59831e-015	-2.78354e-015	1.73262e-015	5.15846e-015	3.93456e-015	1.06184e-014	1.40023e-014	3.17962e-014	2.73071e-014	2.69559e-014	2.78056e-014	1.37618e-014	2.41219e-014	1.68657e-014	3.70292e-015	-1.26885e-015	2.50693e-015	1.31594e-014	1.38303e-014	6.07919e-015	2.14884e-014	5.44869e-015	7.45453e-015	-3.73192e-015	2.04547e-015
8.61544e-015	-2.66456e-015	1.79452e-015	5.12637e-015	3.82457e-015	1.05203e-014	1.39167e-014	3.1457e-014	2.75214e-014	2.72258e-014	2.79825e-014	1.39109e-014	2.41516e-014	1.69709e-014	3.71352e-015	-1.37106e-015	2.68661e-015	1.33265e-014	1.45841e-014	6.43946e-015	2.17033e-014	6.15115e-015	7.78289e-015	-3.94322e-015	1.65496e-015
8.61204e-015	-2.52367e-015	1.85201e-015	5.0505e-015	3.70848e-015	1.04155e-014	1.37832e-014	3.10984e-014	2.77378e-014	2.74747e-014	2.813e-014	1.40349e-014	2.41493e-014	1.70536e-014	3.70032e-015	-1.47816e-015	2.82789e-015	1.34611e-014	1.53281e-014	6.75389e-015	2.18858e-014	6.85617e-015	8.09929e-015	-4.14825e-015	1.24287e-015
8.58618e-015	-2.36241e-015	1.90418e-015	4.93141e-015	3.58677e-015	1.03039e-014	1.36032e-014	3.07229e-014	2.79543e-014	2.77004e-014	2.82471e-014	1.41325e-014	2.4115e-014	1.71131e-014	3.66271e-015	-1.59024e-015	2.92785e-015	1.35617e-014	1.60566e-014	7.02042e-015	2.20349e-014	7.55932e-015	8.40054e-015	-4.34635e-015	8.11586e-016
8.5356e-015	-2.18299e-015	1.94992e-015	4.7697e-015	3.46097e-015	1.01862e-014	1.33779e-014	3.03331e-014	2.81691e-014	2.79005e-014	2.83332e-014	1.42033e-014	2.4049e-014	1.71483e-014	3.60051e-015	-1.70692e-015	2.9843e-015	1.36264e-014	1.67644e-014	7.23735e-015	2.21499e-014	8.25649e-015	8.68412e-015	-4.53774e-015	3.63434e-016
8.45885e-015	-1.98803e-015	1.98841e-015	4.5668e-015	3.33244e-015	1.00633e-014	1.31094e-014	2.99312e-014	2.83805e-014	2.80726e-014	2.83874e-014	1.42466e-014	2.39517e-014	1.71586e-014	3.51354e-015	-1.82774e-015	2.99562e-015	1.36537e-014	1.7446e-014	7.40376e-015	2.22303e-014	8.9424e-015	8.94777e-015	-4.72232e-015	-9.92804e-017
8.35456e-015	-1.7798e-015	2.01881e-015	4.32426e-015	3.20209e-015	9.93525e-015	1.28005e-014	2.952e-014	2.85868e-014	2.82145e-014	2.84093e-014	1.42617e-014	2.38237e-014	1.71433e-014	3.40197e-015	-1.95224e-015	2.95968e-015	1.3643e-014	1.8096e-014	7.51903e-015	2.22755e-014	9.61193e-015	9.18862e-015	-4.90009e-015	-5.74195e-016
8.22148e-015	-1.56082e-015	2.04041e-015	4.04471e-015	3.07136e-015	9.80215e-015	1.24539e-014	2.91024e-014	2.8786e-014	2.83247e-014	2.8399e-014	1.42483e-014	2.36664e-014	1.71017e-014	3.26665e-015	-2.08023e-015	2.87526e-015	1.3594e-014	1.87093e-014	7.58237e-015	2.2285e-014	1.02604e-014	9.40402e-015	-5.07099e-015	-1.05853e-015
8.05912e-015	-1.33427e-015	2.05279e-015	3.73066e-015	2.94126e-015	9.66439e-015	1.20735e-014	2.86812e-014	2.89765e-014	2.84018e-014	2.83566e-014	1.42063e-014	2.34804e-014	1.7033e-014	3.10871e-015	-2.21136e-015	2.74195e-015	1.35068e-014	1.92808e-014	7.59354e-015	2.22586e-014	1.08829e-014	9.59211e-015	-5.2354e-015	-1.54944e-015
7.8672e-015	-1.10317e-015	2.05565e-015	3.38533e-015	2.81254e-015	9.52315e-015	1.16629e-014	2.82591e-014	2.91567e-014	2.84439e-014	2.82822e-014	1.41361e-014	2.32677e-014	1.69371e-014	2.92944e-015	-2.3454e-015	2.5593e-015	1.33818e-014	1.98049e-014	7.55302e-015	2.2196e-014	1.14747e-014	9.75086e-015	-5.39423e-015	-2.04367e-015
7.64542e-015	-8.70569e-016	2.04845e-015	3.01208e-015	2.68679e-015	9.37868e-015	1.12263e-014	2.78393e-014	2.93255e-014	2.84501e-014	2.81763e-014	1.40385e-014	2.30295e-014	1.68136e-014	2.73021e-015	-2.48179e-015	2.32792e-015	1.32201e-014	2.02777e-014	7.46197e-015	2.20969e-014	1.20311e-014	9.87886e-015	-5.5477e-015	-2.53799e-015
7.39413e-015	-6.39297e-016	2.03053e-015	2.61483e-015	2.56446e-015	9.23139e-015	1.07678e-014	2.74249e-014	2.94813e-014	2.84202e-014	2.80402e-014	1.39141e-014	2.2767e-014	1.66623e-014	2.51264e-015	-2.62006e-015	2.0487e-015	1.30231e-014	2.06951e-014	7.32149e-015	2.1962e-014	1.25481e-014	9.97447e-015	-5.69638e-015	-3.02923e-015
7.11448e-015	-4.12609e-016	2.00185e-015	2.19747e-015	2.44613e-015	9.0822e-015	1.02924e-014	2.70189e-014	2.96228e-014	2.83538e-014	2.78746e-014	1.37638e-014	2.24824e-014	1.6483e-014	2.27885e-015	-2.76011e-015	1.72293e-015	1.2792e-014	2.10531e-014	7.13351e-015	2.17913e-014	1.30209e-014	1.00363e-014	-5.84094e-015	-3.51437e-015
6.80734e-015	-1.93452e-016	1.9623e-015	1.76417e-015	2.33251e-015	8.93199e-015	9.80478e-015	2.66243e-014	2.97491e-014	2.82513e-014	2.76809e-014	1.35887e-014	2.21774e-014	1.62763e-014	2.03144e-015	-2.90171e-015	1.35257e-015	1.25289e-014	2.13481e-014	6.90051e-015	2.1585e-014	1.3446e-014	1.00631e-014	-5.9819e-015	-3.9906e-015
6.47376e-015	1.46029e-017	1.91184e-015	1.31914e-015	2.2241e-015	8.78142e-015	9.30962e-015	2.62434e-014	2.98591e-014	2.81129e-014	2.74607e-014	1.33906e-014	2.18546e-014	1.60422e-014	1.77288e-015	-3.04382e-015	9.40355e-016	1.22363e-014	2.15778e-014	6.6251e-015	2.13435e-014	1.382e-014	1.00542e-014	-6.1198e-015	-4.45463e-015
6.11608e-015	2.09073e-016	1.8505e-015	8.66613e-016	2.12102e-015	8.63138e-015	8.81173e-015	2.58787e-014	2.99521e-014	2.79391e-014	2.72152e-014	1.3171e-014	2.15162e-014	1.57811e-014	1.5062e-015	-3.18585e-015	4.89203e-016	1.19168e-014	2.17395e-014	6.31051e-015	2.10677e-014	1.41399e-014	1.00091e-014	-6.25492e-015	-4.90356e-015
5.73612e-015	3.86866e-016	1.77849e-015	4.11243e-016	2.02313e-015	8.48184e-015	8.31594e-015	2.55328e-014	3.00268e-014	2.77308e-014	2.69461e-014	1.29309e-014	2.11645e-014	1.54935e-014	1.23365e-015	-3.3275e-015	2.23705e-018	1.15737e-014	2.18315e-014	5.96031e-015	2.07586e-014	1.44035e-014	9.92804e-015	-6.38787e-015	-5.33475e-015
5.33634e-015	5.45075e-016	1.69621e-015	-4.29931e-017	1.93049e-015	8.3335e-015	7.82664e-015	2.52081e-014	3.00824e-014	2.74894e-014	2.66552e-014	1.26715e-014	2.08025e-014	1.518e-014	9.57952e-016	-3.46844e-015	-5.17215e-016	1.121e-014	2.18523e-014	5.57805e-015	2.04174e-014	1.46089e-014	9.81101e-015	-6.51944e-015	-5.74553e-015
4.91985e-015	6.81768e-016	1.60382e-015	-4.91275e-016	1.84294e-015	8.18718e-015	7.34824e-015	2.49066e-014	3.0119e-014	2.72167e-014	2.63444e-014	1.23948e-014	2.04324e-014	1.4842e-014	6.82046e-016	-3.60853e-015	-1.06523e-015	1.08291e-014	2.18018e-014	5.16748e-015	2.00452e-014	1.47549e-014	9.65846e-015	-6.65033e-015	-6.13338e-015
4.48995e-015	7.94385e-016	1.50189e-015	-9.29496e-016	1.76026e-015	8.04268e-015	6.88504e-015	2.46302e-014	3.01358e-014	2.69146e-014	2.60155e-014	1.21026e-014	2.00571e-014	1.44804e-014	4.08791e-016	-3.74732e-015	-1.63772e-015	1.04343e-014	2.168e-014	4.73294e-015	1.96435e-014	1.48402e-014	9.47138e-015	-6.78108e-015	-6.49626e-015
4.04998e-015	8.80692e-016	1.39095e-015	-1.35328e-015	1.682e-015	7.90046e-015	6.44101e-015	2.43807e-014	3.01322e-014	2.65849e-014	2.56711e-014	1.17964e-014	1.96798e-014	1.40971e-014	1.40587e-016	-3.88448e-015	-2.23008e-015	1.00292e-014	2.14876e-014	4.27915e-015	1.92139e-014	1.48643e-014	9.25103e-015	-6.91198e-015	-6.83244e-015
3.60356e-015	9.38391e-016	1.27152e-015	-1.75931e-015	1.6073e-015	7.76093e-015	6.01944e-015	2.41594e-014	3.01074e-014	2.62298e-014	2.53132e-014	1.14781e-014	1.93023e-014	1.36934e-014	-1.20055e-016	-4.02006e-015	-2.83757e-015	9.61714e-015	2.12258e-014	3.81017e-015	1.87585e-014	1.4828e-014	8.99907e-015	-7.04358e-015	-7.14012e-015
3.15461e-015	9.65233e-016	1.14429e-015	-2.14388e-015	1.53535e-015	7.62441e-015	5.6237e-015	2.3968e-014	3.00612e-014	2.5852e-014	2.4944e-014	1.11493e-014	1.8927e-014	1.32712e-014	-3.70557e-016	-4.154e-015	-3.45499e-015	9.20209e-015	2.08964e-014	3.33057e-015	1.82791e-014	1.47323e-014	8.71752e-015	-7.17591e-015	-7.41818e-015
2.70687e-015	9.60302e-016	1.0101e-015	-2.5037e-015	1.46505e-015	7.49068e-015	5.25646e-015	2.38075e-014	2.99936e-014	2.54547e-014	2.45659e-014	1.08115e-014	1.85568e-014	1.28323e-014	-6.08744e-016	-4.28595e-015	-4.07751e-015	8.78793e-015	2.05014e-014	2.84524e-015	1.77783e-014	1.4578e-014	8.40926e-015	-7.30912e-015	-7.66552e-015
2.26439e-015	9.23139e-016	8.69748e-016	-2.83586e-015	1.39527e-015	7.35957e-015	4.9201e-015	2.36784e-014	2.99042e-014	2.50407e-014	2.41814e-014	1.04671e-014	1.81936e-014	1.23789e-014	-8.32899e-016	-4.41638e-015	-4.70007e-015	8.37766e-015	2.00437e-014	2.35845e-015	1.72587e-014	1.43673e-014	8.07658e-015	-7.44334e-015	-7.88126e-015
1.83155e-015	8.52795e-016	7.23907e-016	-3.13775e-015	1.3247e-015	7.23137e-015	4.61601e-015	2.35819e-014	2.9793e-014	2.46133e-014	2.37926e-014	1.0118e-014	1.78393e-014	1.19128e-014	-1.04102e-015	-4.54489e-015	-5.31784e-015	7.97434e-015	1.95268e-014	1.87481e-015	1.67224e-014	1.41027e-014	7.72258e-015	-7.57853e-015	-8.06463e-015
1.41225e-015	7.48368e-016	5.73616e-016	-3.4073e-015	1.25228e-015	7.10545e-015	4.34547e-015	2.3518e-014	2.966e-014	2.41757e-014	2.34018e-014	9.76502e-015	1.74963e-014	1.14368e-014	-1.23168e-015	-4.67186e-015	-5.92572e-015	7.58188e-015	1.89553e-014	1.39835e-015	1.61727e-014	1.37876e-014	7.35012e-015	-7.71454e-015	-8.21586e-015
1.0105e-015	6.09834e-016	4.19825e-016	-3.64271e-015	1.17655e-015	6.98144e-015	4.10885e-015	2.34864e-014	2.95057e-014	2.37315e-014	2.30115e-014	9.40983e-015	1.71668e-014	1.09534e-014	-1.40392e-015	-4.79716e-015	-6.51911e-015	7.20271e-015	1.83334e-014	9.33699e-016	1.56126e-014	1.34252e-014	6.96253e-015	-7.85107e-015	-8.33499e-015
6.30234e-016	4.3788e-016	2.63536e-016	-3.8425e-015	1.09625e-015	6.85888e-015	3.90627e-015	2.34873e-014	2.93304e-014	2.32835e-014	2.26243e-014	9.05406e-015	1.68528e-014	1.04647e-014	-1.55714e-015	-4.92086e-015	-7.0938e-015	6.83948e-015	1.76664e-014	4.84817e-016	1.50451e-014	1.30197e-014	6.56325e-015	-7.98776e-015	-8.42233e-015
2.75377e-016	2.33016e-016	1.05693e-016	-4.00578e-015	1.0098e-015	6.73735e-015	3.73784e-015	2.35202e-014	2.91347e-014	2.28352e-014	2.22424e-014	8.69871e-015	1.65556e-014	9.97369e-015	-1.69083e-015	-5.0432e-015	-7.64498e-015	6.49482e-015	1.69591e-014	5.56645e-017	1.44728e-014	1.25755e-014	6.15613e-015	-8.12408e-015	-8.47829e-015
-5.04458e-017	-3.90264e-018	-5.2519e-017	-4.1321e-015	9.15903e-016	6.61653e-015	3.60266e-015	2.35844e-014	2.89192e-014	2.23895e-014	2.18679e-014	8.34496e-015	1.62766e-014	9.48283e-015	-1.80499e-015	-5.16441e-015	-8.16781e-015	6.17093e-015	1.62181e-014	-3.50157e-016	1.38993e-014	1.20978e-014	5.74496e-015	-8.25912e-015	-8.50355e-015
-3.43832e-016	-2.71395e-016	-2.10299e-016	-4.22154e-015	8.12783e-016	6.49484e-015	3.49931e-015	2.36783e-014	2.86847e-014	2.19498e-014	2.15029e-014	7.99398e-015	1.60173e-014	8.99482e-015	-1.89956e-015	-5.28496e-015	-8.65881e-015	5.86927e-015	1.54494e-014	-7.29826e-016	1.33286e-014	1.1592e-014	5.33334e-015	-8.39231e-015	-8.49886e-015
-6.01808e-016	-5.67922e-016	-3.66322e-016	-4.27449e-015	6.98752e-016	6.37095e-015	3.42623e-015	2.38011e-014	2.8432e-014	2.15195e-014	2.11489e-014	7.64611e-015	1.57789e-014	8.51199e-015	-1.97584e-015	-5.40509e-015	-9.11396e-015	5.59114e-015	1.46589e-014	-1.08021e-015	1.27636e-014	1.10624e-014	4.92494e-015	-8.52235e-015	-8.46525e-015
-8.21929e-016	-8.92216e-016	-5.20014e-016	-4.2917e-015	5.7264e-016	6.24424e-015	3.38125e-015	2.39517e-014	2.81614e-014	2.11008e-014	2.08078e-014	7.30252e-015	1.55623e-014	8.03731e-015	-2.03424e-015	-5.52546e-015	-9.53018e-015	5.33732e-015	1.38526e-014	-1.39932e-015	1.2207e-014	1.0515e-014	4.52397e-015	-8.6485e-015	-8.40456e-015
-1.00234e-015	-1.24159e-015	-6.70067e-016	-4.27498e-015	4.33477e-016	6.11397e-015	3.36211e-015	2.41283e-014	2.78746e-014	2.06967e-014	2.04817e-014	6.96349e-015	1.53678e-014	7.57326e-015	-2.07618e-015	-5.64667e-015	-9.90444e-015	5.10913e-015	1.30374e-014	-1.68384e-015	1.16624e-014	9.95635e-015	4.13457e-015	-8.76982e-015	-8.31812e-015
-1.14065e-015	-1.61296e-015	-8.15193e-016	-4.22606e-015	2.79283e-016	5.97899e-015	3.3662e-015	2.4328e-014	2.75725e-014	2.03091e-014	2.01722e-014	6.629e-015	1.51964e-014	7.12273e-015	-2.10272e-015	-5.76893e-015	-1.02348e-014	4.90672e-015	1.222e-014	-1.93283e-015	1.11336e-014	9.39204e-015	3.76022e-015	-8.88518e-015	-8.208e-015
-1.2352e-015	-2.00435e-015	-9.54689e-016	-4.14696e-015	1.09211e-016	5.83794e-015	3.39038e-015	2.45487e-014	2.72561e-014	1.99401e-014	1.98805e-014	6.29997e-015	1.50483e-014	6.6879e-015	-2.11602e-015	-5.89185e-015	-1.052e-014	4.72989e-015	1.14063e-014	-2.14508e-015	1.06242e-014	8.82808e-015	3.40435e-015	-8.99369e-015	-8.07565e-015
-1.28471e-015	-2.41291e-015	-1.08735e-015	-4.0389e-015	-7.74129e-017	5.6903e-015	3.43091e-015	2.47882e-014	2.69272e-014	1.95918e-014	1.96077e-014	5.97708e-015	1.49233e-014	6.27079e-015	-2.11807e-015	-6.01553e-015	-1.07587e-014	4.57867e-015	1.0603e-014	-2.31965e-015	1.01371e-014	8.27042e-015	3.07055e-015	-9.09449e-015	-7.9233e-015
-1.2884e-015	-2.83565e-015	-1.21248e-015	-3.90503e-015	-2.81251e-016	5.53417e-015	3.48431e-015	2.50432e-014	2.65872e-014	1.92663e-014	1.93549e-014	5.66019e-015	1.48215e-014	5.8734e-015	-2.11114e-015	-6.1405e-015	-1.095e-014	4.45259e-015	9.81605e-015	-2.45585e-015	9.67543e-015	7.72467e-015	2.76173e-015	-9.18606e-015	-7.75262e-015
-1.246e-015	-3.26918e-015	-1.32913e-015	-3.74842e-015	-5.02901e-016	5.36903e-015	3.54688e-015	2.53106e-014	2.62381e-014	1.89652e-014	1.9123e-014	5.34957e-015	1.47426e-014	5.49829e-015	-2.09705e-015	-6.26671e-015	-1.10933e-014	4.35084e-015	9.05149e-015	-2.5536e-015	9.24212e-015	7.19677e-015	2.48074e-015	-9.26741e-015	-7.56549e-015
-1.1575e-015	-3.70999e-015	-1.43633e-015	-3.57228e-015	-7.42077e-016	5.1942e-015	3.61505e-015	2.55876e-014	2.58822e-014	1.8689e-014	1.89132e-014	5.04548e-015	1.4686e-014	5.14722e-015	-2.07833e-015	-6.39431e-015	-1.11887e-014	4.27264e-015	8.31504e-015	-2.61344e-015	8.84051e-015	6.69233e-015	2.23051e-015	-9.3366e-015	-7.363e-015
-1.02372e-015	-4.1544e-015	-1.53414e-015	-3.37898e-015	-9.9918e-016	5.00826e-015	3.68558e-015	2.58709e-014	2.55212e-014	1.84386e-014	1.87257e-014	4.7481e-015	1.46512e-014	4.82186e-015	-2.05692e-015	-6.52338e-015	-1.12367e-014	4.2168e-015	7.61222e-015	-2.6359e-015	8.47317e-015	6.21653e-015	2.0134e-015	-9.39242e-015	-7.14729e-015
-8.46051e-016	-4.5997e-015	-1.62148e-015	-3.17199e-015	-1.27352e-015	4.81025e-015	3.75451e-015	2.6157e-014	2.51569e-014	1.82145e-014	1.85612e-014	4.45687e-015	1.46377e-014	4.5236e-015	-2.03544e-015	-6.65359e-015	-1.12383e-014	4.18151e-015	6.94767e-015	-2.62199e-015	8.14212e-015	5.77425e-015	1.83088e-015	-9.43365e-015	-6.92056e-015
-6.26163e-016	-5.04236e-015	-1.69836e-015	-2.95486e-015	-1.56449e-015	4.6e-015	3.81794e-015	2.64431e-014	2.4791e-014	1.80166e-014	1.84198e-014	4.17142e-015	1.46443e-014	4.25349e-015	-2.01657e-015	-6.7851e-015	-1.11949e-014	4.16506e-015	6.32608e-015	-2.57382e-015	7.84952e-015	5.37035e-015	1.68436e-015	-9.45885e-015	-6.68422e-015
-3.65543e-016	-5.47881e-015	-1.76382e-015	-2.73066e-015	-1.87206e-015	4.37731e-015	3.87263e-015	2.67253e-014	2.44257e-014	1.78452e-014	1.83009e-014	3.89183e-015	1.4669e-014	4.01247e-015	-2.00218e-015	-6.91783e-015	-1.11078e-014	4.16575e-015	5.75155e-015	-2.49228e-015	7.59793e-015	5.00922e-015	1.57522e-015	-9.46707e-015	-6.43927e-015
-6.67051e-017	-5.90587e-015	-1.81731e-015	-2.50272e-015	-2.19464e-015	4.14204e-015	3.91623e-015	2.70001e-014	2.40637e-014	1.77004e-014	1.82045e-014	3.61862e-015	1.47113e-014	3.80145e-015	-1.99416e-015	-7.05171e-015	-1.09794e-014	4.18177e-015	5.22694e-015	-2.37944e-015	7.38858e-015	4.69439e-015	1.50457e-015	-9.4576e-015	-6.18607e-015
2.67497e-016	-6.32076e-015	-1.85863e-015	-2.27397e-015	-2.53103e-015	3.89412e-015	3.94577e-015	2.72646e-014	2.37071e-014	1.75813e-014	1.81302e-014	3.35192e-015	1.47698e-014	3.62049e-015	-1.99454e-015	-7.18694e-015	-1.08123e-014	4.21133e-015	4.75498e-015	-2.23752e-015	7.22235e-015	4.42828e-015	1.47282e-015	-9.42927e-015	-5.9259e-015
6.33644e-016	-6.71968e-015	-1.88742e-015	-2.04746e-015	-2.87968e-015	3.63425e-015	3.95899e-015	2.75154e-014	2.33586e-014	1.74869e-014	1.80774e-014	3.09106e-015	1.48427e-014	3.46978e-015	-2.00517e-015	-7.32292e-015	-1.06094e-014	4.25259e-015	4.33816e-015	-2.06982e-015	7.10041e-015	4.21382e-015	1.47987e-015	-9.38098e-015	-5.66013e-015
1.02842e-015	-7.09987e-015	-1.90386e-015	-1.82639e-015	-3.23927e-015	3.36306e-015	3.95397e-015	2.77497e-014	2.30199e-014	1.74162e-014	1.80454e-014	2.83633e-015	1.49286e-014	3.34906e-015	-2.02686e-015	-7.45948e-015	-1.03743e-014	4.3038e-015	3.97872e-015	-1.87858e-015	7.02304e-015	4.05249e-015	1.52567e-015	-9.31171e-015	-5.39015e-015
1.44825e-015	-7.45838e-015	-1.90813e-015	-1.61306e-015	-3.60755e-015	3.08103e-015	3.92898e-015	2.79643e-014	2.26932e-014	1.73675e-014	1.80336e-014	2.58916e-015	1.50255e-014	3.25812e-015	-2.06053e-015	-7.59621e-015	-1.01098e-014	4.36343e-015	3.67738e-015	-1.6666e-015	6.9902e-015	3.94627e-015	1.60911e-015	-9.22082e-015	-5.11587e-015
1.88913e-015	-7.79212e-015	-1.90038e-015	-1.41065e-015	-3.98205e-015	2.78909e-015	3.88285e-015	2.81563e-014	2.23812e-014	1.73386e-014	1.8041e-014	2.34912e-015	1.51314e-014	3.19638e-015	-2.10719e-015	-7.73299e-015	-9.81984e-015	4.42964e-015	3.43503e-015	-1.43666e-015	7.00158e-015	3.89583e-015	1.7296e-015	-9.10783e-015	-4.83799e-015
2.34674e-015	-8.09981e-015	-1.88089e-015	-1.22107e-015	-4.36078e-015	2.48843e-015	3.815e-015	2.83235e-014	2.20857e-014	1.73278e-014	1.80664e-014	2.11659e-015	1.52452e-014	3.16279e-015	-2.16692e-015	-7.86962e-015	-9.50757e-015	4.5007e-015	3.25201e-015	-1.19241e-015	7.05618e-015	3.90121e-015	1.8858e-015	-8.9723e-015	-4.55692e-015
2.81649e-015	-8.37915e-015	-1.84972e-015	-1.04628e-015	-4.7413e-015	2.18017e-015	3.72534e-015	2.84628e-014	2.18082e-014	1.73335e-014	1.81088e-014	1.89197e-015	1.5365e-014	3.15627e-015	-2.23967e-015	-8.00542e-015	-9.17695e-015	4.575e-015	3.12705e-015	-9.36735e-016	7.15293e-015	3.96219e-015	2.07539e-015	-8.81394e-015	-4.27333e-015
3.29419e-015	-8.62754e-015	-1.80698e-015	-8.88108e-016	-5.12114e-015	1.86646e-015	3.61393e-015	2.85721e-014	2.15507e-014	1.73539e-014	1.81655e-014	1.67549e-015	1.54888e-014	3.17508e-015	-2.32574e-015	-8.14004e-015	-8.8321e-015	4.65106e-015	3.05879e-015	-6.72646e-016	7.29034e-015	4.07838e-015	2.29616e-015	-8.63281e-015	-3.98708e-015
3.77536e-015	-8.84348e-015	-1.75313e-015	-7.47857e-016	-5.4969e-015	1.54927e-015	3.48081e-015	2.86494e-014	2.13151e-014	1.73866e-014	1.82352e-014	1.46765e-015	1.56146e-014	3.21757e-015	-2.42461e-015	-8.27302e-015	-8.47687e-015	4.7272e-015	3.04596e-015	-4.02794e-016	7.46611e-015	4.248e-015	2.54589e-015	-8.42843e-015	-3.69821e-015
4.25544e-015	-9.02525e-015	-1.68913e-015	-6.27484e-016	-5.86582e-015	1.23046e-015	3.32735e-015	2.86934e-014	2.11025e-014	1.74294e-014	1.83163e-014	1.26951e-015	1.57407e-014	3.2816e-015	-2.53544e-015	-8.40397e-015	-8.11437e-015	4.80247e-015	3.08593e-015	-1.3022e-016	7.6775e-015	4.46966e-015	2.82167e-015	-8.20109e-015	-3.4061e-015
4.72979e-015	-9.17182e-015	-1.61542e-015	-5.27134e-016	-6.22536e-015	9.11642e-016	3.15509e-015	2.87032e-014	2.09142e-014	1.74804e-014	1.84074e-014	1.08112e-015	1.58651e-014	3.3657e-015	-2.65705e-015	-8.53266e-015	-7.74813e-015	4.8759e-015	3.17625e-015	1.42426e-016	7.92189e-015	4.741e-015	3.12102e-015	-7.95159e-015	-3.111e-015
5.19388e-015	-9.2828e-015	-1.53274e-015	-4.47343e-016	-6.57244e-015	5.95038e-016	2.96587e-015	2.86772e-014	2.07507e-014	1.7537e-014	1.85059e-014	9.03278e-016	1.59863e-014	3.46765e-015	-2.78814e-015	-8.6582e-015	-7.3818e-015	4.94663e-015	3.31367e-015	4.12662e-016	8.19633e-015	5.05958e-015	3.44126e-015	-7.68012e-015	-2.81232e-015
5.6438e-015	-9.35782e-015	-1.44217e-015	-3.88826e-016	-6.90422e-015	2.82735e-016	2.76091e-015	2.86151e-014	2.06125e-014	1.75971e-014	1.86103e-014	7.37242e-016	1.6103e-014	3.58508e-015	-2.92685e-015	-8.78011e-015	-7.01892e-015	5.0144e-015	3.49452e-015	6.77816e-016	8.49799e-015	5.42176e-015	3.77903e-015	-7.38718e-015	-2.50987e-015
6.07623e-015	-9.39647e-015	-1.34421e-015	-3.51393e-016	-7.21827e-015	-2.20868e-017	2.5426e-015	2.8516e-014	2.05002e-014	1.7659e-014	1.87184e-014	5.84165e-016	1.6213e-014	3.71592e-015	-3.07147e-015	-8.89756e-015	-6.66286e-015	5.07871e-015	3.7148e-015	9.35738e-016	8.82309e-015	5.8235e-015	4.13139e-015	-7.07308e-015	-2.20281e-015
6.48735e-015	-9.39815e-015	-1.23988e-015	-3.34477e-016	-7.51212e-015	-3.17104e-016	2.31301e-015	2.83799e-014	2.04142e-014	1.77211e-014	1.88286e-014	4.45779e-016	1.63148e-014	3.85725e-015	-3.22056e-015	-9.01e-015	-6.3177e-015	5.13973e-015	3.97077e-015	1.18515e-015	9.16839e-015	6.261e-015	4.49534e-015	-6.73883e-015	-1.8904e-015
6.87412e-015	-9.36418e-015	-1.12997e-015	-3.37094e-016	-7.78336e-015	-6.00378e-016	2.07457e-015	2.82075e-014	2.03545e-014	1.77812e-014	1.8939e-014	3.22471e-016	1.64069e-014	4.00663e-015	-3.37199e-015	-9.11704e-015	-5.98562e-015	5.19726e-015	4.2574e-015	1.4239e-015	9.53011e-015	6.73028e-015	4.86742e-015	-6.38497e-015	-1.57283e-015
7.23328e-015	-9.29545e-015	-1.0152e-015	-3.58793e-016	-8.02936e-015	-8.68718e-016	1.83052e-015	2.79993e-014	2.03203e-014	1.78367e-014	1.90477e-014	2.15132e-016	1.64883e-014	4.16126e-015	-3.52295e-015	-9.21824e-015	-5.66923e-015	5.25087e-015	4.57049e-015	1.65014e-015	9.90427e-015	7.22688e-015	5.24396e-015	-6.01229e-015	-1.24977e-015
7.56208e-015	-9.19287e-015	-8.97025e-016	-3.98425e-016	-8.24877e-015	-1.12018e-015	1.58351e-015	2.77556e-014	2.03108e-014	1.78865e-014	1.91529e-014	1.25586e-016	1.65579e-014	4.31908e-015	-3.67103e-015	-9.31311e-015	-5.37043e-015	5.30085e-015	4.90557e-015	1.86305e-015	1.02865e-014	7.74645e-015	5.62218e-015	-5.62215e-015	-9.20906e-016
7.85829e-015	-9.05808e-015	-7.7614e-016	-4.54613e-016	-8.43945e-015	-1.35274e-015	1.33622e-015	2.74779e-014	2.03243e-014	1.79292e-014	1.92527e-014	5.4818e-017	1.66141e-014	4.47763e-015	-3.81414e-015	-9.40143e-015	-5.09169e-015	5.34737e-015	5.2579e-015	2.06166e-015	1.06721e-014	8.28406e-015	5.99977e-015	-5.21541e-015	-5.86028e-016
8.11982e-015	-8.89324e-015	-6.52974e-016	-5.25128e-016	-8.59955e-015	-1.5642e-015	1.09101e-015	2.71674e-014	2.03594e-014	1.79634e-014	1.93452e-014	3.68168e-018	1.66563e-014	4.63439e-015	-3.95057e-015	-9.48297e-015	-4.83495e-015	5.39072e-015	5.62299e-015	2.24515e-015	1.1057e-014	8.83459e-015	6.3734e-015	-4.7929e-015	-2.44916e-016
8.34497e-015	-8.70044e-015	-5.28979e-016	-6.07501e-016	-8.72769e-015	-1.75205e-015	8.51336e-016	2.68254e-014	2.04137e-014	1.79879e-014	1.94291e-014	-2.66255e-017	1.66831e-014	4.7871e-015	-4.07817e-015	-9.5572e-015	-4.60148e-015	5.4315e-015	5.99595e-015	2.4131e-015	1.14379e-014	9.39311e-015	6.74039e-015	-4.35589e-015	1.02561e-016
8.5333e-015	-8.48168e-015	-4.04639e-016	-7.00577e-016	-8.82292e-015	-1.91477e-015	6.19748e-016	2.64542e-014	2.04849e-014	1.80015e-014	1.95032e-014	-3.51424e-017	1.66934e-014	4.93334e-015	-4.19431e-015	-9.62375e-015	-4.39258e-015	5.46951e-015	6.37194e-015	2.56583e-015	1.18102e-014	9.95567e-015	7.09887e-015	-3.906e-015	4.56944e-016
8.68403e-015	-8.23905e-015	-2.81037e-016	-8.02004e-016	-8.88451e-015	-2.05101e-015	3.98117e-016	2.6056e-014	2.05695e-014	1.80036e-014	1.95652e-014	-2.09254e-017	1.66866e-014	5.07096e-015	-4.2965e-015	-9.6822e-015	-4.20889e-015	5.50496e-015	6.74675e-015	2.70384e-015	1.21699e-014	1.05173e-014	7.44625e-015	-3.44481e-015	8.17892e-016
8.79644e-015	-7.97546e-015	-1.59071e-016	-9.093e-016	-8.91214e-015	-2.15931e-015	1.88566e-016	2.56326e-014	2.06651e-014	1.79931e-014	1.96134e-014	1.64453e-017	1.66622e-014	5.1979e-015	-4.38335e-015	-9.73243e-015	-4.05124e-015	5.53832e-015	7.11631e-015	2.82686e-015	1.25139e-014	1.10734e-014	7.78021e-015	-2.97404e-015	1.18491e-015
8.87035e-015	-7.69331e-015	-3.937e-017	-1.02045e-015	-8.90647e-015	-2.23937e-015	-6.3227e-018	2.51866e-014	2.07692e-014	1.79698e-014	1.96472e-014	7.82652e-017	1.66199e-014	5.31241e-015	-4.45355e-015	-9.77453e-015	-3.92071e-015	5.56981e-015	7.47695e-015	2.93579e-015	1.28382e-014	1.16203e-014	8.09956e-015	-2.49478e-015	1.55712e-015
8.90637e-015	-7.39518e-015	7.75362e-017	-1.13383e-015	-8.86775e-015	-2.29081e-015	-1.85104e-016	2.4721e-014	2.08783e-014	1.79333e-014	1.96657e-014	1.65914e-016	1.65593e-014	5.41387e-015	-4.50591e-015	-9.80853e-015	-3.81731e-015	5.59947e-015	7.82506e-015	3.03179e-015	1.31392e-014	1.21535e-014	8.40365e-015	-2.00833e-015	1.93429e-015
8.90559e-015	-7.085e-015	1.91039e-016	-1.24677e-015	-8.79658e-015	-2.31383e-015	-3.46562e-016	2.42381e-014	2.09886e-014	1.78833e-014	1.96677e-014	2.79327e-016	1.64798e-014	5.50045e-015	-4.53871e-015	-9.83385e-015	-3.74089e-015	5.62732e-015	8.15697e-015	3.11636e-015	1.34141e-014	1.26695e-014	8.69096e-015	-1.51645e-015	2.31559e-015
8.86945e-015	-6.76595e-015	2.99993e-016	-1.35745e-015	-8.69437e-015	-2.30782e-015	-4.89604e-016	2.374e-014	2.10975e-014	1.78196e-014	1.96517e-014	4.19191e-016	1.63817e-014	5.57123e-015	-4.55147e-015	-9.85097e-015	-3.69102e-015	5.65285e-015	8.4699e-015	3.19059e-015	1.36606e-014	1.31655e-014	8.96054e-015	-1.02052e-015	2.70022e-015
8.79927e-015	-6.44088e-015	4.03428e-016	-1.46356e-015	-8.56251e-015	-2.27355e-015	-6.14294e-016	2.32287e-014	2.12006e-014	1.77428e-014	1.9617e-014	5.85764e-016	1.62652e-014	5.62507e-015	-4.54412e-015	-9.85927e-015	-3.66638e-015	5.67593e-015	8.76121e-015	3.25562e-015	1.38763e-014	1.36387e-014	9.21232e-015	-5.22259e-016	3.08739e-015
8.69651e-015	-6.11284e-015	5.00903e-016	-1.56289e-015	-8.40245e-015	-2.21167e-015	-7.20432e-016	2.27066e-014	2.12948e-014	1.76534e-014	1.95628e-014	7.79241e-016	1.61304e-014	5.66122e-015	-4.51724e-015	-9.85877e-015	-3.66618e-015	5.69665e-015	9.02859e-015	3.31227e-015	1.40593e-014	1.40859e-014	9.44565e-015	-2.31364e-017	3.47623e-015
8.56332e-015	-5.78554e-015	5.92123e-016	-1.6537e-015	-8.21582e-015	-2.12321e-015	-8.0781e-016	2.2176e-014	2.13764e-014	1.75515e-014	1.94893e-014	9.99634e-016	1.59779e-014	5.67925e-015	-4.47078e-015	-9.84923e-015	-3.68988e-015	5.71441e-015	9.27064e-015	3.36257e-015	1.42078e-014	1.45048e-014	9.66133e-015	4.74703e-016	3.86624e-015
8.40184e-015	-5.46193e-015	6.76525e-016	-1.73404e-015	-8.00475e-015	-2.00979e-015	-8.76897e-016	2.16402e-014	2.14426e-014	1.7438e-014	1.93956e-014	1.24734e-015	1.58082e-014	5.67945e-015	-4.40487e-015	-9.83037e-015	-3.73592e-015	5.72828e-015	9.48537e-015	3.40823e-015	1.43205e-014	1.48933e-014	9.85965e-015	9.69811e-016	4.2561e-015
8.21462e-015	-5.14475e-015	7.5322e-016	-1.80304e-015	-7.77181e-015	-1.87364e-015	-9.28071e-016	2.11015e-014	2.14899e-014	1.7313e-014	1.92814e-014	1.52075e-015	1.56214e-014	5.66162e-015	-4.32033e-015	-9.80291e-015	-3.80317e-015	5.73828e-015	9.67155e-015	3.45092e-015	1.43972e-014	1.52507e-014	1.00412e-014	1.46107e-015	4.6446e-015
8.00515e-015	-4.83751e-015	8.21444e-016	-1.85918e-015	-7.51945e-015	-1.71702e-015	-9.6209e-016	2.0562e-014	2.15154e-014	1.71774e-014	1.91467e-014	1.81917e-015	1.54182e-014	5.62548e-015	-4.21874e-015	-9.76715e-015	-3.88984e-015	5.74349e-015	9.82854e-015	3.49247e-015	1.44371e-014	1.55757e-014	1.0207e-014	1.94711e-015	5.03032e-015
7.77526e-015	-4.54232e-015	8.80917e-016	-1.90148e-015	-7.25022e-015	-1.54249e-015	-9.80045e-016	2.00246e-014	2.15154e-014	1.70322e-014	1.89918e-014	2.14201e-015	1.51994e-014	5.57143e-015	-4.10176e-015	-9.72304e-015	-3.99442e-015	5.74302e-015	9.95667e-015	3.53388e-015	1.44404e-014	1.58679e-014	1.0358e-014	2.42629e-015	5.41217e-015
7.52747e-015	-4.26204e-015	9.31368e-016	-1.92859e-015	-6.96715e-015	-1.3524e-015	-9.83889e-016	1.94907e-014	2.14873e-014	1.68781e-014	1.8817e-014	2.48836e-015	1.49655e-014	5.50005e-015	-3.97147e-015	-9.67123e-015	-4.11513e-015	5.73591e-015	1.00556e-014	3.5765e-015	1.44077e-014	1.61268e-014	1.0495e-014	2.89703e-015	5.78891e-015
7.26469e-015	-3.99998e-015	9.72175e-016	-1.94042e-015	-6.67362e-015	-1.14996e-015	-9.75395e-016	1.89624e-014	2.14287e-014	1.67165e-014	1.86221e-014	2.8575e-015	1.4718e-014	5.41248e-015	-3.82934e-015	-9.61234e-015	-4.25008e-015	5.72135e-015	1.01254e-014	3.62133e-015	1.43397e-014	1.63525e-014	1.06201e-014	3.35804e-015	6.15924e-015
6.98975e-015	-3.75864e-015	1.00295e-015	-1.93666e-015	-6.37198e-015	-9.38221e-016	-9.55909e-016	1.84408e-014	2.13374e-014	1.65481e-014	1.84082e-014	3.24855e-015	1.44576e-014	5.30955e-015	-3.67799e-015	-9.54663e-015	-4.39704e-015	5.69794e-015	1.01659e-014	3.66934e-015	1.42373e-014	1.65456e-014	1.07351e-014	3.80817e-015	6.52211e-015
6.70538e-015	-3.5393e-015	1.02324e-015	-1.91712e-015	-6.06566e-015	-7.20323e-016	-9.27731e-016	1.79279e-014	2.12123e-014	1.63741e-014	1.81751e-014	3.66003e-015	1.41856e-014	5.19224e-015	-3.51983e-015	-9.47437e-015	-4.55333e-015	5.66463e-015	1.01785e-014	3.72127e-015	1.4102e-014	1.67066e-014	1.08416e-014	4.24571e-015	6.87618e-015
6.41449e-015	-3.34418e-015	1.03291e-015	-1.88192e-015	-5.7574e-015	-4.99087e-016	-8.93233e-016	1.74249e-014	2.10519e-014	1.61946e-014	1.79233e-014	4.09012e-015	1.39033e-014	5.06145e-015	-3.35811e-015	-9.39631e-015	-4.71698e-015	5.62055e-015	1.01652e-014	3.77826e-015	1.39365e-014	1.68368e-014	1.0941e-014	4.66931e-015	7.22082e-015
6.11909e-015	-3.17512e-015	1.03192e-015	-1.8318e-015	-5.44992e-015	-2.78333e-016	-8.5493e-016	1.69323e-014	2.08551e-014	1.60112e-014	1.76538e-014	4.53717e-015	1.36119e-014	4.91807e-015	-3.19538e-015	-9.31258e-015	-4.88565e-015	5.5648e-015	1.0127e-014	3.84139e-015	1.37424e-014	1.69368e-014	1.10351e-014	5.07769e-015	7.55452e-015
5.82147e-015	-3.03318e-015	1.0203e-015	-1.7675e-015	-5.14613e-015	-6.11042e-017	-8.15043e-016	1.64511e-014	2.06213e-014	1.5825e-014	1.73674e-014	4.99935e-015	1.33122e-014	4.7636e-015	-3.03352e-015	-9.2229e-015	-5.05728e-015	5.4962e-015	1.00659e-014	3.91139e-015	1.3522e-014	1.70078e-014	1.11254e-014	5.46992e-015	7.87682e-015
5.52402e-015	-2.9194e-015	9.97e-016	-1.68975e-015	-4.84874e-015	1.49446e-016	-7.75766e-016	1.59826e-014	2.03512e-014	1.56367e-014	1.70648e-014	5.47464e-015	1.30056e-014	4.60004e-015	-2.87548e-015	-9.12813e-015	-5.22959e-015	5.41364e-015	9.98341e-015	3.98839e-015	1.32776e-014	1.70519e-014	1.12141e-014	5.84498e-015	8.18699e-015
5.22872e-015	-2.83447e-015	9.62316e-016	-1.5993e-015	-4.55983e-015	3.49996e-016	-7.39478e-016	1.55269e-014	2.00449e-014	1.54466e-014	1.67464e-014	5.96095e-015	1.26939e-014	4.42883e-015	-2.72413e-015	-9.02899e-015	-5.40054e-015	5.31622e-015	9.88091e-015	4.07215e-015	1.30121e-014	1.70713e-014	1.13023e-014	6.20212e-015	8.48436e-015
4.9369e-015	-2.77885e-015	9.1591e-016	-1.4978e-015	-4.28135e-015	5.37387e-016	-7.07979e-016	1.50842e-014	1.97029e-014	1.52557e-014	1.64134e-014	6.45656e-015	1.23778e-014	4.25094e-015	-2.58114e-015	-8.92637e-015	-5.56919e-015	5.20286e-015	9.76098e-015	4.16218e-015	1.2728e-014	1.70675e-014	1.13914e-014	6.54015e-015	8.76882e-015
4.65055e-015	-2.75221e-015	8.57846e-016	-1.38646e-015	-4.01501e-015	7.08187e-016	-6.83007e-016	1.46548e-014	1.93259e-014	1.5064e-014	1.60662e-014	6.95926e-015	1.20583e-014	4.06805e-015	-2.45012e-015	-8.82093e-015	-5.73365e-015	5.07257e-015	9.62492e-015	4.25777e-015	1.24277e-014	1.70423e-014	1.14832e-014	6.85843e-015	9.04021e-015
4.37109e-015	-2.75455e-015	7.87911e-016	-1.26729e-015	-3.76222e-015	8.5976e-016	-6.66627e-016	1.42389e-014	1.89158e-014	1.48718e-014	1.57056e-014	7.46695e-015	1.17369e-014	3.88179e-015	-2.33305e-015	-8.71371e-015	-5.89179e-015	4.92446e-015	9.47434e-015	4.35831e-015	1.21143e-014	1.69971e-014	1.15778e-014	7.15636e-015	9.29804e-015
4.09964e-015	-2.78589e-015	7.06066e-016	-1.14246e-015	-3.52409e-015	9.89693e-016	-6.59952e-016	1.38363e-014	1.84745e-014	1.46796e-014	1.53327e-014	7.97661e-015	1.14153e-014	3.69428e-015	-2.23155e-015	-8.60517e-015	-6.04187e-015	4.75825e-015	9.31153e-015	4.46245e-015	1.17904e-014	1.69339e-014	1.1676e-014	7.43272e-015	9.54214e-015
3.83713e-015	-2.84566e-015	6.11912e-016	-1.01348e-015	-3.30156e-015	1.09574e-015	-6.64638e-016	1.34472e-014	1.80035e-014	1.44878e-014	1.49482e-014	8.48544e-015	1.10938e-014	3.50665e-015	-2.14758e-015	-8.49591e-015	-6.18174e-015	4.57359e-015	9.13832e-015	4.5689e-015	1.14583e-014	1.68549e-014	1.17782e-014	7.68694e-015	9.77302e-015
3.58423e-015	-2.93213e-015	5.0538e-016	-8.81932e-016	-3.09546e-015	1.17629e-015	-6.81821e-016	1.30703e-014	1.7506e-014	1.42967e-014	1.45531e-014	8.99185e-015	1.0774e-014	3.32023e-015	-2.08294e-015	-8.38651e-015	-6.31056e-015	4.37014e-015	8.95598e-015	4.67608e-015	1.11216e-014	1.67623e-014	1.18844e-014	7.91902e-015	9.99077e-015
3.34143e-015	-3.0438e-015	3.86744e-016	-7.49728e-016	-2.9064e-015	1.22905e-015	-7.12475e-016	1.27055e-014	1.69847e-014	1.41063e-014	1.41482e-014	9.49386e-015	1.04565e-014	3.13664e-015	-2.0385e-015	-8.278e-015	-6.42681e-015	4.14766e-015	8.76568e-015	4.78233e-015	1.07829e-014	1.6657e-014	1.1995e-014	8.12814e-015	1.01957e-014
3.10896e-015	-3.17881e-015	2.55563e-016	-6.18948e-016	-2.7345e-015	1.25251e-015	-7.56923e-016	1.23525e-014	1.64424e-014	1.39159e-014	1.37343e-014	9.9881e-015	1.01419e-014	2.95706e-015	-2.01519e-015	-8.17076e-015	-6.52902e-015	3.9068e-015	8.56904e-015	4.88544e-015	1.04446e-014	1.65397e-014	1.21099e-014	8.314e-015	1.03884e-014
2.88655e-015	-3.33511e-015	1.1287e-016	-4.91828e-016	-2.57944e-015	1.24638e-015	-8.15799e-016	1.20108e-014	1.58825e-014	1.37254e-014	1.33129e-014	1.04722e-014	9.83187e-015	2.78233e-015	-2.01391e-015	-8.06562e-015	-6.61672e-015	3.64796e-015	8.36785e-015	4.98314e-015	1.01093e-014	1.64119e-014	1.22286e-014	8.47697e-015	1.05701e-014
2.67385e-015	-3.5102e-015	-4.07222e-017	-3.70157e-016	-2.44053e-015	1.21059e-015	-8.89047e-016	1.16802e-014	1.53076e-014	1.35353e-014	1.28845e-014	1.09445e-014	9.52689e-015	2.61402e-015	-2.03483e-015	-7.96363e-015	-6.68913e-015	3.37181e-015	8.16227e-015	5.07295e-015	9.77836e-015	1.62742e-014	1.23509e-014	8.61697e-015	1.07407e-014
2.47077e-015	-3.70169e-015	-2.0528e-016	-2.55759e-016	-2.3167e-015	1.14467e-015	-9.76784e-016	1.13599e-014	1.47205e-014	1.33449e-014	1.24494e-014	1.1403e-014	9.22745e-015	2.45315e-015	-2.07777e-015	-7.86532e-015	-6.74572e-015	3.07942e-015	7.95317e-015	5.1527e-015	9.45352e-015	1.61277e-014	1.24756e-014	8.73435e-015	1.09007e-014
2.27629e-015	-3.9071e-015	-3.80152e-016	-1.50616e-016	-2.20694e-015	1.04786e-015	-1.07837e-015	1.1049e-014	1.41248e-014	1.31538e-014	1.20086e-014	1.18447e-014	8.9348e-015	2.30116e-015	-2.14266e-015	-7.77167e-015	-6.78595e-015	2.77185e-015	7.74166e-015	5.22014e-015	9.13665e-015	1.59723e-014	1.26013e-014	8.82942e-015	1.10509e-014
2.08991e-015	-4.12355e-015	-5.65357e-016	-5.61889e-017	-2.11012e-015	9.20791e-016	-1.19304e-015	1.07473e-014	1.35244e-014	1.2962e-014	1.1563e-014	1.22677e-014	8.64916e-015	2.15824e-015	-2.22832e-015	-7.68372e-015	-6.80986e-015	2.45035e-015	7.5285e-015	5.27253e-015	8.82891e-015	1.58086e-014	1.27258e-014	8.9021e-015	1.11922e-014
1.91086e-015	-4.34753e-015	-7.60215e-016	2.60499e-017	-2.0244e-015	7.63793e-016	-1.31979e-015	1.04545e-014	1.29226e-014	1.27694e-014	1.11137e-014	1.26708e-014	8.37097e-015	2.025e-015	-2.33356e-015	-7.60208e-015	-6.81702e-015	2.11619e-015	7.3136e-015	5.30765e-015	8.53105e-015	1.56373e-014	1.28481e-014	8.95262e-015	1.13256e-014
1.73791e-015	-4.57615e-015	-9.63657e-016	9.41941e-017	-1.94823e-015	5.78246e-016	-1.45738e-015	1.01701e-014	1.23213e-014	1.25747e-014	1.06615e-014	1.30512e-014	8.10066e-015	1.90237e-015	-2.45749e-015	-7.52691e-015	-6.80754e-015	1.77083e-015	7.09716e-015	5.32247e-015	8.24467e-015	1.54584e-014	1.29661e-014	8.98175e-015	1.14519e-014
1.56975e-015	-4.8059e-015	-1.17517e-015	1.47661e-016	-1.87944e-015	3.65585e-016	-1.60391e-015	9.89349e-015	1.17237e-014	1.23779e-014	1.02067e-014	1.34072e-014	7.83823e-015	1.79108e-015	-2.59824e-015	-7.45879e-015	-6.78229e-015	1.41644e-015	6.87935e-015	5.31496e-015	7.97057e-015	1.52715e-014	1.30778e-014	8.99012e-015	1.15718e-014
1.40581e-015	-5.03324e-015	-1.39373e-015	1.85508e-016	-1.81715e-015	1.26704e-016	-1.75831e-015	9.62324e-015	1.11331e-014	1.21787e-014	9.75023e-015	1.37373e-014	7.58348e-015	1.69074e-015	-2.75394e-015	-7.39813e-015	-6.74144e-015	1.05453e-015	6.66025e-015	5.28294e-015	7.70938e-015	1.50758e-014	1.31813e-014	8.9786e-015	1.16863e-014
1.24493e-015	-5.25479e-015	-1.61845e-015	2.06881e-016	-1.7591e-015	-1.36936e-016	-1.91947e-015	9.35907e-015	1.05523e-014	1.19769e-014	9.29294e-015	1.40404e-014	7.33659e-015	1.60146e-015	-2.92227e-015	-7.34566e-015	-6.68586e-015	6.87255e-016	6.43956e-015	5.22432e-015	7.4607e-015	1.4871e-014	1.32739e-014	8.94807e-015	1.17955e-014
1.08574e-015	-5.46759e-015	-1.8483e-015	2.11103e-016	-1.70326e-015	-4.23225e-016	-2.08593e-015	9.10125e-015	9.98317e-015	1.17721e-014	8.8352e-015	1.4314e-014	7.09716e-015	1.52377e-015	-3.10072e-015	-7.3022e-015	-6.61589e-015	3.16901e-016	6.21764e-015	5.13757e-015	7.2241e-015	1.46561e-014	1.33542e-014	8.89927e-015	1.18998e-014
9.27003e-016	-5.66864e-015	-2.08199e-015	1.9751e-016	-1.64779e-015	-7.29411e-016	-2.25619e-015	8.84966e-015	9.42734e-015	1.15635e-014	8.37783e-015	1.45574e-014	6.86473e-015	1.45734e-015	-3.28666e-015	-7.26748e-015	-6.53213e-015	-5.44664e-017	5.99387e-015	5.0203e-015	6.99897e-015	1.44301e-014	1.34195e-014	8.83355e-015	1.19997e-014
7.67968e-016	-5.8547e-015	-2.31867e-015	1.66331e-016	-1.5908e-015	-1.05374e-015	-2.42812e-015	8.60407e-015	8.88652e-015	1.13509e-014	7.92169e-015	1.47701e-014	6.6388e-015	1.40224e-015	-3.47733e-015	-7.24133e-015	-6.43618e-015	-4.25041e-016	5.76749e-015	4.87081e-015	6.78487e-015	1.41919e-014	1.34679e-014	8.75191e-015	1.2095e-014
6.07868e-016	-6.0226e-015	-2.55721e-015	1.17595e-016	-1.53021e-015	-1.39431e-015	-2.60006e-015	8.36382e-015	8.36179e-015	1.11341e-014	7.46806e-015	1.49519e-014	6.41826e-015	1.35835e-015	-3.67032e-015	-7.22406e-015	-6.32932e-015	-7.92472e-016	5.53867e-015	4.68764e-015	6.58059e-015	1.39411e-014	1.34976e-014	8.65532e-015	1.21862e-014
4.45256e-016	-6.16928e-015	-2.79662e-015	5.14384e-017	-1.46526e-015	-1.74819e-015	-2.77043e-015	8.12817e-015	7.85482e-015	1.0913e-014	7.01811e-015	1.51012e-014	6.20298e-015	1.32561e-015	-3.86276e-015	-7.21603e-015	-6.21233e-015	-1.15414e-015	5.30657e-015	4.46974e-015	6.38539e-015	1.36768e-014	1.3507e-014	8.54507e-015	1.22734e-014
2.79463e-016	-6.29254e-015	-3.03515e-015	-3.23798e-017	-1.39424e-015	-2.11332e-015	-2.93776e-015	7.89765e-015	7.36594e-015	1.06872e-014	6.57222e-015	1.52183e-014	5.99197e-015	1.30309e-015	-4.05216e-015	-7.21761e-015	-6.08681e-015	-1.50835e-015	5.07096e-015	4.21613e-015	6.19878e-015	1.33983e-014	1.34941e-014	8.42209e-015	1.23565e-014
1.09545e-016	-6.38994e-015	-3.27187e-015	-1.32498e-016	-1.31597e-015	-2.48729e-015	-3.10091e-015	7.67187e-015	6.89599e-015	1.04573e-014	6.1311e-015	1.53028e-014	5.78512e-015	1.29044e-015	-4.23606e-015	-7.22855e-015	-5.95408e-015	-1.85307e-015	4.83196e-015	3.92619e-015	6.0197e-015	1.31055e-014	1.34573e-014	8.28762e-015	1.24359e-014
-6.48238e-017	-6.45914e-015	-3.50546e-015	-2.48919e-016	-1.23027e-015	-2.8671e-015	-3.25825e-015	7.45006e-015	6.44516e-015	1.02231e-014	5.69561e-015	1.53547e-014	5.58175e-015	1.28725e-015	-4.412e-015	-7.24861e-015	-5.81542e-015	-2.18649e-015	4.58967e-015	3.60046e-015	5.84668e-015	1.27976e-014	1.33959e-014	8.14285e-015	1.25115e-014
-2.44293e-016	-6.49831e-015	-3.73507e-015	-3.80495e-016	-1.13643e-015	-3.25125e-015	-3.40872e-015	7.23181e-015	6.01356e-015	9.98476e-015	5.26627e-015	1.53738e-014	5.38054e-015	1.29262e-015	-4.57721e-015	-7.27764e-015	-5.67195e-015	-2.50648e-015	4.34405e-015	3.2388e-015	5.67916e-015	1.24736e-014	1.33087e-014	7.9889e-015	1.25823e-014
-4.29394e-016	-6.506e-015	-3.95953e-015	-5.26895e-016	-1.03421e-015	-3.6369e-015	-3.55152e-015	7.0171e-015	5.60152e-015	9.74229e-015	4.84414e-015	1.53603e-014	5.18052e-015	1.30667e-015	-4.72943e-015	-7.31482e-015	-5.52544e-015	-2.81143e-015	4.09506e-015	2.8416e-015	5.51623e-015	1.21332e-014	1.31944e-014	7.82682e-015	1.26482e-014
-6.20668e-016	-6.4811e-015	-4.17817e-015	-6.86911e-016	-9.23961e-016	-4.02245e-015	-3.68656e-015	6.8057e-015	5.20806e-015	9.49596e-015	4.42973e-015	1.53143e-014	4.98075e-015	1.32812e-015	-4.86673e-015	-7.35978e-015	-5.37741e-015	-3.09987e-015	3.84306e-015	2.41017e-015	5.35665e-015	1.17766e-014	1.30519e-014	7.65788e-015	1.27085e-014
-8.17942e-016	-6.42271e-015	-4.38896e-015	-8.58931e-016	-8.06124e-016	-4.40578e-015	-3.8135e-015	6.59639e-015	4.83256e-015	9.24621e-015	4.02339e-015	1.52368e-014	4.78051e-015	1.35689e-015	-4.98655e-015	-7.41259e-015	-5.22934e-015	-3.37023e-015	3.58779e-015	1.9461e-015	5.19924e-015	1.14043e-014	1.28823e-014	7.48353e-015	1.27628e-014
-1.02113e-015	-6.32959e-015	-4.59076e-015	-1.04157e-015	-6.81659e-016	-4.78436e-015	-3.93153e-015	6.38935e-015	4.47434e-015	8.99363e-015	3.62612e-015	1.51285e-014	4.57895e-015	1.3925e-015	-5.08795e-015	-7.47238e-015	-5.08299e-015	-3.62094e-015	3.3293e-015	1.45156e-015	5.04264e-015	1.10162e-014	1.26858e-014	7.30481e-015	1.28104e-014
-1.22955e-015	-6.20208e-015	-4.78325e-015	-1.23271e-015	-5.50962e-016	-5.15654e-015	-4.04111e-015	6.18429e-015	4.13252e-015	8.73916e-015	3.23885e-015	1.49907e-014	4.37487e-015	1.43361e-015	-5.16937e-015	-7.53821e-015	-4.93991e-015	-3.85143e-015	3.06836e-015	9.28609e-016	4.8863e-015	1.06122e-014	1.24626e-014	7.12224e-015	1.28501e-014
-1.44298e-015	-6.04071e-015	-4.96581e-015	-1.43054e-015	-4.15128e-016	-5.52119e-015	-4.14228e-015	5.9804e-015	3.80618e-015	8.48337e-015	2.86294e-015	1.48245e-014	4.16842e-015	1.47943e-015	-5.22981e-015	-7.60943e-015	-4.80062e-015	-4.06105e-015	2.80575e-015	3.80204e-016	4.72946e-015	1.01932e-014	1.22141e-014	6.9367e-015	1.2881e-014
-1.66146e-015	-5.84604e-015	-5.13656e-015	-1.6343e-015	-2.75198e-016	-5.87712e-015	-4.23508e-015	5.77654e-015	3.49417e-015	8.22655e-015	2.49902e-015	1.46305e-014	3.95854e-015	1.52975e-015	-5.26828e-015	-7.6855e-015	-4.66622e-015	-4.24862e-015	2.54189e-015	-1.91123e-016	4.57147e-015	9.7604e-015	1.19415e-014	6.74919e-015	1.29025e-014
-1.88477e-015	-5.61901e-015	-5.29521e-015	-1.84248e-015	-1.33103e-016	-6.22304e-015	-4.32012e-015	5.57232e-015	3.19551e-015	7.96988e-015	2.14767e-015	1.44095e-014	3.74473e-015	1.58344e-015	-5.28419e-015	-7.76536e-015	-4.53804e-015	-4.41343e-015	2.27783e-015	-7.8259e-016	4.41114e-015	9.31605e-015	1.16469e-014	6.56083e-015	1.29138e-014
-2.11196e-015	-5.36055e-015	-5.44124e-015	-2.05405e-015	9.24632e-018	-6.5573e-015	-4.39891e-015	5.36759e-015	2.90908e-015	7.71409e-015	1.80975e-015	1.4163e-014	3.52716e-015	1.63988e-015	-5.2771e-015	-7.84773e-015	-4.41707e-015	-4.55559e-015	2.0153e-015	-1.39063e-015	4.24821e-015	8.8611e-015	1.13319e-014	6.37243e-015	1.29136e-014
-2.3419e-015	-5.07233e-015	-5.57415e-015	-2.26714e-015	1.4965e-016	-6.8785e-015	-4.47217e-015	5.16099e-015	2.63455e-015	7.46068e-015	1.48573e-015	1.38925e-014	3.30471e-015	1.69898e-015	-5.24696e-015	-7.93169e-015	-4.30453e-015	-4.67519e-015	1.75527e-015	-2.01157e-015	4.08285e-015	8.3978e-015	1.09988e-014	6.18422e-015	1.29021e-014
-2.57409e-015	-4.75645e-015	-5.69389e-015	-2.48028e-015	2.85188e-016	-7.18661e-015	-4.54036e-015	4.95195e-015	2.37183e-015	7.2105e-015	1.17633e-015	1.35996e-014	3.07692e-015	1.76012e-015	-5.19443e-015	-8.01617e-015	-4.20097e-015	-4.77242e-015	1.49904e-015	-2.64084e-015	3.91491e-015	7.92817e-015	1.06499e-014	5.99674e-015	1.28786e-014
-2.80738e-015	-4.415e-015	-5.80015e-015	-2.69197e-015	4.13003e-016	-7.48085e-015	-4.60408e-015	4.7403e-015	2.11999e-015	6.96466e-015	8.82263e-016	1.3286e-014	2.84317e-015	1.82239e-015	-5.12058e-015	-8.09951e-015	-4.10634e-015	-4.84793e-015	1.24837e-015	-3.275e-015	3.74381e-015	7.4545e-015	1.02876e-014	5.81056e-015	1.2842e-014
-3.04028e-015	-4.05092e-015	-5.8934e-015	-2.90116e-015	5.31233e-016	-7.76058e-015	-4.66564e-015	4.525e-015	1.87803e-015	6.72459e-015	6.03746e-016	1.29537e-014	2.60354e-015	1.88479e-015	-5.02606e-015	-8.181e-015	-4.02208e-015	-4.90122e-015	1.00467e-015	-3.90922e-015	3.57022e-015	6.9794e-015	9.91553e-015	5.62613e-015	1.27922e-014
-3.27231e-015	-3.66676e-015	-5.9735e-015	-3.10652e-015	6.37134e-016	-8.02534e-015	-4.72599e-015	4.30489e-015	1.64602e-015	6.49103e-015	3.41794e-016	1.26045e-014	2.35818e-015	1.94693e-015	-4.91113e-015	-8.25903e-015	-3.94923e-015	-4.93266e-015	7.68404e-016	-4.53938e-015	3.39479e-015	6.5055e-015	9.53662e-015	5.44411e-015	1.2729e-014
-3.50252e-015	-3.26528e-015	-6.04112e-015	-3.30661e-015	7.27869e-016	-8.2742e-015	-4.78661e-015	4.07987e-015	1.42432e-015	6.26461e-015	9.71477e-017	1.22398e-014	2.10683e-015	2.00815e-015	-4.77792e-015	-8.33349e-015	-3.88724e-015	-4.94357e-015	5.4054e-016	-5.16099e-015	3.21752e-015	6.03528e-015	9.15382e-015	5.26463e-015	1.2652e-014
-3.72952e-015	-2.84956e-015	-6.09651e-015	-3.50062e-015	8.01195e-016	-8.50678e-015	-4.84873e-015	3.84843e-015	1.21333e-015	6.04663e-015	-1.30362e-016	1.18618e-014	1.84958e-015	2.06826e-015	-4.62813e-015	-8.40312e-015	-3.83605e-015	-4.93543e-015	3.22792e-016	-5.76993e-015	3.039e-015	5.57127e-015	8.77046e-015	5.08843e-015	1.2561e-014
-3.95236e-015	-2.4231e-015	-6.14035e-015	-3.68826e-015	8.54832e-016	-8.72319e-015	-4.91315e-015	3.60949e-015	1.01341e-015	5.83812e-015	-3.41079e-016	1.14722e-014	1.58659e-015	2.12666e-015	-4.46303e-015	-8.46659e-015	-3.79534e-015	-4.90974e-015	1.16435e-016	-6.36167e-015	2.86029e-015	5.11731e-015	8.39001e-015	4.91508e-015	1.24566e-014
-4.17014e-015	-1.98976e-015	-6.17292e-015	-3.8687e-015	8.863e-016	-8.92325e-015	-4.98141e-015	3.36236e-015	8.24403e-016	5.64039e-015	-5.34081e-016	1.10723e-014	1.31823e-015	2.1826e-015	-4.28445e-015	-8.52298e-015	-3.76531e-015	-4.86759e-015	-7.75589e-017	-6.93188e-015	2.68162e-015	4.67588e-015	8.01583e-015	4.74486e-015	1.23392e-014
-4.38155e-015	-1.5526e-015	-6.19536e-015	-4.041e-015	8.94152e-016	-9.10667e-015	-5.05469e-015	3.10624e-015	6.46989e-016	5.45461e-015	-7.09325e-016	1.06644e-014	1.04453e-015	2.23614e-015	-4.09452e-015	-8.5713e-015	-3.74517e-015	-4.81037e-015	-2.5846e-016	-7.47665e-015	2.50366e-015	4.24882e-015	7.65073e-015	4.5776e-015	1.22094e-014
-4.58574e-015	-1.11474e-015	-6.20843e-015	-4.20438e-015	8.767e-016	-9.27337e-015	-5.13368e-015	2.84072e-015	4.8242e-016	5.28182e-015	-8.66943e-016	1.02507e-014	7.67122e-016	2.28684e-015	-3.8953e-015	-8.61073e-015	-3.73433e-015	-4.73973e-015	-4.25759e-016	-7.99236e-015	2.32722e-015	3.83935e-015	7.29796e-015	4.4133e-015	1.20672e-014
-4.78189e-015	-6.80265e-016	-6.2139e-015	-4.35822e-015	8.32782e-016	-9.42321e-015	-5.21926e-015	2.56575e-015	3.32071e-016	5.1225e-015	-1.00686e-015	9.83276e-015	4.86486e-016	2.33391e-015	-3.68883e-015	-8.64072e-015	-3.73186e-015	-4.6572e-015	-5.78441e-016	-8.47561e-015	2.15308e-015	3.44992e-015	6.96015e-015	4.25191e-015	1.19142e-014
-4.96946e-015	-2.5311e-016	-6.2126e-015	-4.50226e-015	7.60955e-016	-9.55622e-015	-5.31194e-015	2.28119e-015	1.96767e-016	4.97723e-015	-1.12963e-015	9.41119e-015	2.03411e-016	2.37717e-015	-3.4771e-015	-8.66012e-015	-3.73746e-015	-4.56414e-015	-7.16161e-016	-8.92343e-015	1.9817e-015	3.08324e-015	6.63976e-015	4.09361e-015	1.17507e-014
-5.14757e-015	1.63962e-016	-6.2059e-015	-4.63628e-015	6.61097e-016	-9.67246e-015	-5.41291e-015	1.98665e-015	7.75683e-017	4.84641e-015	-1.23599e-015	8.9877e-015	-8.15454e-017	2.41606e-015	-3.26219e-015	-8.66859e-015	-3.75043e-015	-4.46246e-015	-8.3967e-016	-9.33286e-015	1.81341e-015	2.74194e-015	6.33974e-015	3.93818e-015	1.15778e-014
-5.31588e-015	5.67377e-016	-6.19521e-015	-4.75948e-015	5.33501e-016	-9.77164e-015	-5.52186e-015	1.68193e-015	-2.45656e-017	4.72992e-015	-1.32641e-015	8.56408e-015	-3.67028e-016	2.45038e-015	-3.04569e-015	-8.66497e-015	-3.76973e-015	-4.35382e-015	-9.49569e-016	-9.70093e-015	1.64909e-015	2.42701e-015	6.06198e-015	3.78605e-015	1.13968e-014
-5.47361e-015	9.53437e-016	-6.18194e-015	-4.87233e-015	3.77676e-016	-9.85399e-015	-5.63853e-015	1.36761e-015	-1.08036e-016	4.62801e-015	-1.40107e-015	8.14147e-015	-6.52304e-016	2.47983e-015	-2.82872e-015	-8.64923e-015	-3.79468e-015	-4.24058e-015	-1.04582e-015	-1.00261e-014	1.48863e-015	2.1407e-015	5.80825e-015	3.63736e-015	1.12091e-014
-5.61981e-015	1.3198e-015	-6.16719e-015	-4.97494e-015	1.9433e-016	-9.91903e-015	-5.76257e-015	1.0434e-015	-1.71782e-016	4.54129e-015	-1.46114e-015	7.72087e-015	-9.36229e-016	2.50416e-015	-2.61298e-015	-8.6213e-015	-3.82403e-015	-4.12478e-015	-1.12925e-015	-1.03073e-014	1.33279e-015	1.8847e-015	5.5804e-015	3.49179e-015	1.10169e-014
-5.75424e-015	1.66373e-015	-6.15199e-015	-5.06711e-015	-1.54271e-017	-9.96681e-015	-5.89388e-015	7.10371e-016	-2.14635e-016	4.46912e-015	-1.50692e-015	7.30429e-015	-1.21783e-015	2.52311e-015	-2.40047e-015	-8.58042e-015	-3.85719e-015	-4.00815e-015	-1.2013e-015	-1.05431e-014	1.18213e-015	1.65939e-015	5.37934e-015	3.34974e-015	1.08209e-014
-5.87672e-015	1.98249e-015	-6.13787e-015	-5.14825e-015	-2.50271e-016	-9.99692e-015	-6.03173e-015	3.69126e-016	-2.35925e-016	4.41095e-015	-1.53899e-015	6.89224e-015	-1.49617e-015	2.53663e-015	-2.19245e-015	-8.52668e-015	-3.89277e-015	-3.8931e-015	-1.26343e-015	-1.07332e-014	1.03703e-015	1.46555e-015	5.20555e-015	3.21198e-015	1.06228e-014
-5.98689e-015	2.27427e-015	-6.12582e-015	-5.21897e-015	-5.07581e-016	-1.00087e-014	-6.17555e-015	2.00326e-017	-2.35302e-016	4.36615e-015	-1.55884e-015	6.48493e-015	-1.77053e-015	2.54398e-015	-1.98992e-015	-8.46001e-015	-3.93051e-015	-3.78129e-015	-1.31693e-015	-1.08772e-014	8.97071e-016	1.30342e-015	5.05907e-015	3.0782e-015	1.04242e-014
-6.08486e-015	2.53731e-015	-6.11721e-015	-5.27972e-015	-7.85124e-016	-1.00025e-014	-6.3239e-015	-3.35526e-016	-2.1175e-016	4.33463e-015	-1.56793e-015	6.08379e-015	-2.0398e-015	2.54528e-015	-1.79409e-015	-8.38063e-015	-3.96933e-015	-3.67472e-015	-1.36275e-015	-1.09759e-014	7.62092e-016	1.17345e-015	4.94058e-015	2.94861e-015	1.02261e-014
-6.17051e-015	2.77024e-015	-6.11336e-015	-5.33072e-015	-1.08026e-015	-9.97812e-015	-6.47589e-015	-6.95755e-016	-1.64665e-016	4.31551e-015	-1.56783e-015	5.68919e-015	-2.30301e-015	2.54027e-015	-1.60559e-015	-8.28907e-015	-4.00763e-015	-3.57566e-015	-1.40324e-015	-1.10307e-014	6.31788e-016	1.07461e-015	4.84916e-015	2.82376e-015	1.00303e-014
-6.24422e-015	2.97111e-015	-6.11496e-015	-5.37135e-015	-1.38964e-015	-9.93535e-015	-6.63015e-015	-1.05946e-015	-9.36461e-017	4.30731e-015	-1.55984e-015	5.30128e-015	-2.55857e-015	2.52869e-015	-1.42436e-015	-8.18553e-015	-4.04478e-015	-3.48596e-015	-1.44083e-015	-1.1043e-014	5.05376e-016	1.00571e-015	4.78375e-015	2.70378e-015	9.83851e-015
-6.30639e-015	3.13893e-015	-6.12298e-015	-5.40181e-015	-1.70938e-015	-9.87451e-015	-6.78556e-015	-1.42568e-015	1.06921e-018	4.30918e-015	-1.54548e-015	4.92075e-015	-2.80564e-015	2.51002e-015	-1.25126e-015	-8.07069e-015	-4.08032e-015	-3.40757e-015	-1.47805e-015	-1.10149e-014	3.82448e-016	9.65218e-016	4.74337e-015	2.58894e-015	9.65269e-015
-6.35695e-015	3.27367e-015	-6.13816e-015	-5.42215e-015	-2.03561e-015	-9.79501e-015	-6.94025e-015	-1.79239e-015	1.18733e-016	4.31936e-015	-1.52581e-015	4.54812e-015	-3.04337e-015	2.48418e-015	-1.08591e-015	-7.94476e-015	-4.11339e-015	-3.34275e-015	-1.51727e-015	-1.09487e-014	2.621e-016	9.51909e-016	4.72683e-015	2.47977e-015	9.47368e-015
-6.39612e-015	3.37492e-015	-6.16095e-015	-5.43188e-015	-2.36412e-015	-9.69761e-015	-7.09252e-015	-2.15752e-015	2.59144e-016	4.33683e-015	-1.50249e-015	4.18287e-015	-3.2708e-015	2.45145e-015	-9.28956e-016	-7.80822e-015	-4.14345e-015	-3.29324e-015	-1.56016e-015	-1.08463e-014	1.43043e-016	9.63685e-016	4.73149e-015	2.37637e-015	9.3025e-015
-6.4245e-015	3.44272e-015	-6.19171e-015	-5.43112e-015	-2.69052e-015	-9.58184e-015	-7.24033e-015	-2.51964e-015	4.20853e-016	4.35981e-015	-1.47714e-015	3.82418e-015	-3.48757e-015	2.41129e-015	-7.79738e-016	-7.66172e-015	-4.16969e-015	-3.26088e-015	-1.60977e-015	-1.07109e-014	2.44301e-017	9.9755e-016	4.75514e-015	2.27969e-015	9.14109e-015
-6.44324e-015	3.47747e-015	-6.2304e-015	-5.41979e-015	-3.01015e-015	-9.4478e-015	-7.38184e-015	-2.87627e-015	6.02033e-016	4.38613e-015	-1.45144e-015	3.47221e-015	-3.69328e-015	2.36315e-015	-6.37826e-016	-7.50594e-015	-4.1916e-015	-3.24726e-015	-1.66909e-015	-1.05461e-014	-9.50723e-017	1.04963e-015	4.79544e-015	2.19027e-015	8.99002e-015
-6.45308e-015	3.47943e-015	-6.27708e-015	-5.39784e-015	-3.31898e-015	-9.29597e-015	-7.51569e-015	-3.22547e-015	8.01125e-016	4.41396e-015	-1.42747e-015	3.12706e-015	-3.88743e-015	2.3065e-015	-5.0261e-016	-7.34203e-015	-4.209e-015	-3.25408e-015	-1.74111e-015	-1.03557e-014	-2.16624e-016	1.11729e-015	4.8492e-015	2.108e-015	8.85011e-015
-6.45428e-015	3.44946e-015	-6.33175e-015	-5.36505e-015	-3.61212e-015	-9.1263e-015	-7.63965e-015	-3.56538e-015	1.01576e-015	4.44114e-015	-1.40691e-015	2.78892e-015	-4.06958e-015	2.24128e-015	-3.72574e-016	-7.17044e-015	-4.22132e-015	-3.28264e-015	-1.82896e-015	-1.01444e-014	-3.40805e-016	1.1975e-015	4.91427e-015	2.03334e-015	8.7223e-015
-6.44754e-015	3.38885e-015	-6.39424e-015	-5.32138e-015	-3.88498e-015	-8.9386e-015	-7.75215e-015	-3.89366e-015	1.24381e-015	4.46644e-015	-1.39139e-015	2.45642e-015	-4.23975e-015	2.16755e-015	-2.4713e-016	-6.9923e-015	-4.22876e-015	-3.33436e-015	-1.93482e-015	-9.9156e-015	-4.69276e-016	1.28604e-015	4.98779e-015	1.96722e-015	8.60704e-015
-6.43445e-015	3.29941e-015	-6.4637e-015	-5.26682e-015	-4.13331e-015	-8.73295e-015	-7.85133e-015	-4.20881e-015	1.4826e-015	4.4877e-015	-1.38242e-015	2.12855e-015	-4.39774e-015	2.08494e-015	-1.25613e-016	-6.80879e-015	-4.23193e-015	-3.41019e-015	-2.06089e-015	-9.6739e-015	-6.03377e-016	1.37969e-015	5.06667e-015	1.90978e-015	8.5042e-015
-6.4158e-015	3.18278e-015	-6.53966e-015	-5.20112e-015	-4.3534e-015	-8.50998e-015	-7.93626e-015	-4.5078e-015	1.72952e-015	4.50305e-015	-1.38137e-015	1.80496e-015	-4.54275e-015	1.99319e-015	-6.68278e-018	-6.62059e-015	-4.2301e-015	-3.51159e-015	-2.20918e-015	-9.4246e-015	-7.43863e-016	1.47503e-015	5.14771e-015	1.86103e-015	8.41399e-015
-6.39262e-015	3.04069e-015	-6.62128e-015	-5.12388e-015	-4.5404e-015	-8.27074e-015	-8.00519e-015	-4.78874e-015	1.98107e-015	4.51e-015	-1.39013e-015	1.48528e-015	-4.67563e-015	1.89226e-015	1.10497e-016	-6.42863e-015	-4.22335e-015	-3.63902e-015	-2.38153e-015	-9.17202e-015	-8.91715e-016	1.56742e-015	5.22749e-015	1.82147e-015	8.33621e-015
-6.36538e-015	2.87578e-015	-6.70761e-015	-5.03518e-015	-4.69098e-015	-8.01579e-015	-8.05682e-015	-5.05021e-015	2.23391e-015	4.50715e-015	-1.41053e-015	1.16846e-015	-4.79643e-015	1.78223e-015	2.27208e-016	-6.23411e-015	-4.21149e-015	-3.79345e-015	-2.57959e-015	-8.92011e-015	-1.04879e-015	1.65255e-015	5.30317e-015	1.79137e-015	8.27101e-015
-6.33561e-015	2.69017e-015	-6.79748e-015	-4.93459e-015	-4.80151e-015	-7.74548e-015	-8.09014e-015	-5.29136e-015	2.48451e-015	4.49293e-015	-1.4436e-015	8.5417e-016	-4.90535e-015	1.66302e-015	3.44551e-016	-6.03807e-015	-4.19456e-015	-3.97504e-015	-2.80494e-015	-8.67352e-015	-1.21592e-015	1.72705e-015	5.37235e-015	1.77063e-015	8.2178e-015
-6.30413e-015	2.48589e-015	-6.88976e-015	-4.82131e-015	-4.86908e-015	-7.46053e-015	-8.10416e-015	-5.51012e-015	2.72946e-015	4.46542e-015	-1.49095e-015	5.4175e-016	-5.00322e-015	1.5345e-015	4.62945e-016	-5.84128e-015	-4.17289e-015	-4.18386e-015	-3.05828e-015	-8.43601e-015	-1.394e-015	1.78769e-015	5.43201e-015	1.75894e-015	8.17581e-015
-6.27203e-015	2.26515e-015	-6.98357e-015	-4.69516e-015	-4.89156e-015	-7.16228e-015	-8.09794e-015	-5.7054e-015	2.96517e-015	4.42319e-015	-1.55323e-015	2.30391e-016	-5.09043e-015	1.39642e-015	5.83689e-016	-5.64479e-015	-4.14725e-015	-4.41995e-015	-3.34068e-015	-8.21113e-015	-1.58357e-015	1.83106e-015	5.47999e-015	1.75647e-015	8.14434e-015
-6.23951e-015	2.03024e-015	-7.07756e-015	-4.55631e-015	-4.86707e-015	-6.85099e-015	-8.07093e-015	-5.87659e-015	3.188e-015	4.36483e-015	-1.63174e-015	-8.07833e-017	-5.16748e-015	1.24855e-015	7.08044e-016	-5.44925e-015	-4.11846e-015	-4.68321e-015	-3.65261e-015	-8.00307e-015	-1.78541e-015	1.85391e-015	5.51379e-015	1.76318e-015	8.12267e-015
-6.20792e-015	1.78379e-015	-7.16994e-015	-4.40533e-015	-4.79383e-015	-6.52808e-015	-8.02239e-015	-6.02235e-015	3.39442e-015	4.28891e-015	-1.72776e-015	-3.92691e-016	-5.2356e-015	1.09119e-015	8.36527e-016	-5.25514e-015	-4.08657e-015	-4.97301e-015	-3.99404e-015	-7.81535e-015	-1.99977e-015	1.85304e-015	5.53141e-015	1.77825e-015	8.10982e-015
-6.17835e-015	1.52811e-015	-7.25929e-015	-4.24134e-015	-4.67066e-015	-6.19501e-015	-7.95285e-015	-6.14223e-015	3.58105e-015	4.19465e-015	-1.84203e-015	-7.06324e-016	-5.2962e-015	9.24469e-016	9.69532e-016	-5.06396e-015	-4.05138e-015	-5.28834e-015	-4.36424e-015	-7.65115e-015	-2.22685e-015	1.82629e-015	5.53144e-015	1.8016e-015	8.10454e-015
-6.15151e-015	1.2655e-015	-7.34492e-015	-4.06406e-015	-4.49698e-015	-5.85223e-015	-7.8621e-015	-6.23594e-015	3.74476e-015	4.08095e-015	-1.9756e-015	-1.02268e-015	-5.35036e-015	7.48667e-016	1.10766e-015	-4.87617e-015	-4.01364e-015	-5.62803e-015	-4.76262e-015	-7.51225e-015	-2.46627e-015	1.77133e-015	5.51285e-015	1.83272e-015	8.10532e-015
-6.12819e-015	9.98204e-016	-7.42538e-015	-3.8738e-015	-4.27318e-015	-5.50101e-015	-7.75083e-015	-6.30305e-015	3.88232e-015	3.94696e-015	-2.1295e-015	-1.34177e-015	-5.39929e-015	5.63864e-016	1.25192e-015	-4.69242e-015	-3.97446e-015	-5.99049e-015	-5.18802e-015	-7.40105e-015	-2.71825e-015	1.68591e-015	5.47498e-015	1.87092e-015	8.11073e-015
-6.10925e-015	7.28062e-016	-7.49943e-015	-3.67102e-015	-4.0009e-015	-5.1423e-015	-7.61913e-015	-6.3441e-015	3.99141e-015	3.79267e-015	-2.30345e-015	-1.6638e-015	-5.44446e-015	3.70697e-016	1.40259e-015	-4.51373e-015	-3.93435e-015	-6.37427e-015	-5.63883e-015	-7.31911e-015	-2.98193e-015	1.56926e-015	5.41781e-015	1.91531e-015	8.11937e-015
-6.09579e-015	4.56585e-016	-7.56595e-015	-3.45612e-015	-3.68135e-015	-4.77706e-015	-7.4682e-015	-6.35941e-015	4.06925e-015	3.61795e-015	-2.49755e-015	-1.98956e-015	-5.48691e-015	1.69393e-016	1.56048e-015	-4.34003e-015	-3.8929e-015	-6.77711e-015	-6.11328e-015	-7.26726e-015	-3.25602e-015	1.42056e-015	5.34021e-015	1.96523e-015	8.12986e-015
-6.08814e-015	1.8527e-016	-7.62361e-015	-3.22956e-015	-3.31655e-015	-4.40677e-015	-7.29909e-015	-6.34958e-015	4.1139e-015	3.42299e-015	-2.71188e-015	-2.31798e-015	-5.52775e-015	-4.04486e-017	1.72574e-015	-4.17175e-015	-3.8511e-015	-7.19679e-015	-6.60863e-015	-7.2463e-015	-3.53909e-015	1.2399e-015	5.24286e-015	2.01978e-015	8.14146e-015
-6.08672e-015	-8.43004e-017	-7.67098e-015	-2.99199e-015	-2.9095e-015	-4.03259e-015	-7.11225e-015	-6.31496e-015	4.12401e-015	3.2082e-015	-2.9457e-015	-2.64962e-015	-5.56809e-015	-2.58062e-016	1.89737e-015	-4.0088e-015	-3.80941e-015	-7.63077e-015	-7.12239e-015	-7.25628e-015	-3.83039e-015	1.02756e-015	5.12661e-015	2.0775e-015	8.15254e-015
-6.09221e-015	-3.5107e-016	-7.70771e-015	-2.74408e-015	-2.46319e-015	-3.65502e-015	-6.90931e-015	-6.25717e-015	4.09847e-015	2.97432e-015	-3.19828e-015	-2.98452e-015	-5.60998e-015	-4.82682e-016	2.07455e-015	-3.85171e-015	-3.76743e-015	-8.0758e-015	-7.6517e-015	-7.29639e-015	-4.12832e-015	7.84102e-016	4.99225e-015	2.13719e-015	8.1615e-015
-6.10486e-015	-6.14322e-016	-7.73313e-015	-2.48649e-015	-1.98106e-015	-3.27559e-015	-6.69194e-015	-6.17776e-015	4.03644e-015	2.72224e-015	-3.46908e-015	-3.32275e-015	-5.65435e-015	-7.14278e-016	2.25701e-015	-3.70124e-015	-3.72544e-015	-8.52912e-015	-8.19344e-015	-7.36548e-015	-4.43161e-015	5.10807e-016	4.8408e-015	2.19789e-015	8.16778e-015
-6.12491e-015	-8.73393e-016	-7.74603e-015	-2.22027e-015	-1.46722e-015	-2.89542e-015	-6.46162e-015	-6.07885e-015	3.93735e-015	2.45286e-015	-3.75774e-015	-3.66468e-015	-5.70307e-015	-9.52564e-016	2.44442e-015	-3.55716e-015	-3.68355e-015	-8.98786e-015	-8.74442e-015	-7.46212e-015	-4.73808e-015	2.09276e-016	4.67387e-015	2.25785e-015	8.17054e-015
-6.1524e-015	-1.12774e-015	-7.74651e-015	-1.94578e-015	-9.25788e-016	-2.51576e-015	-6.21935e-015	-5.9617e-015	3.80209e-015	2.16766e-015	-4.06292e-015	-4.00922e-015	-5.75729e-015	-1.19645e-015	2.63556e-015	-3.41988e-015	-3.64216e-015	-9.44825e-015	-9.30052e-015	-7.58446e-015	-5.04553e-015	-1.17962e-016	4.49388e-015	2.31628e-015	8.16826e-015
-6.1876e-015	-1.37711e-015	-7.73485e-015	-1.66403e-015	-3.61991e-016	-2.13676e-015	-5.9666e-015	-5.82782e-015	3.63151e-015	1.8681e-015	-4.38314e-015	-4.35471e-015	-5.81815e-015	-1.44506e-015	2.82921e-015	-3.28944e-015	-3.60086e-015	-9.90654e-015	-9.85824e-015	-7.72991e-015	-5.3521e-015	-4.67409e-016	4.30375e-015	2.37111e-015	8.16017e-015
-6.23097e-015	-1.62129e-015	-7.71057e-015	-1.37709e-015	2.19346e-016	-1.75873e-015	-5.70521e-015	-5.67895e-015	3.42658e-015	1.55557e-015	-4.71728e-015	-4.70094e-015	-5.88738e-015	-1.6982e-015	3.02422e-015	-3.16598e-015	-3.55935e-015	-1.03593e-014	-1.04141e-014	-7.89571e-015	-5.65507e-015	-8.35717e-016	4.10484e-015	2.42091e-015	8.14613e-015
-6.28249e-015	-1.86003e-015	-7.67367e-015	-1.08614e-015	8.12755e-016	-1.38241e-015	-5.43643e-015	-5.51734e-015	3.18912e-015	1.23246e-015	-5.06361e-015	-5.04696e-015	-5.96614e-015	-1.95553e-015	3.21901e-015	-3.04888e-015	-3.51812e-015	-1.08022e-014	-1.09647e-014	-8.079e-015	-5.95242e-015	-1.2188e-015	3.9e-015	2.46402e-015	8.12552e-015
-6.34304e-015	-2.09351e-015	-7.62424e-015	-7.926e-016	1.41278e-015	-1.0083e-015	-5.16242e-015	-5.34521e-015	2.92071e-015	9.00728e-016	-5.42073e-015	-5.39122e-015	-6.05503e-015	-2.2155e-015	3.41214e-015	-2.93789e-015	-3.4769e-015	-1.12316e-014	-1.15063e-014	-8.27619e-015	-6.24185e-015	-1.6124e-015	3.69222e-015	2.49941e-015	8.09827e-015
-6.41202e-015	-2.32235e-015	-7.56339e-015	-4.97718e-016	2.01418e-015	-6.36821e-016	-4.88491e-015	-5.16471e-015	2.62425e-015	5.62138e-016	-5.78689e-015	-5.73227e-015	-6.1549e-015	-2.4777e-015	3.60203e-015	-2.83285e-015	-3.43532e-015	-1.16438e-014	-1.20352e-014	-8.48365e-015	-6.52106e-015	-2.01198e-015	3.48376e-015	2.52564e-015	8.064e-015
-6.48906e-015	-2.54794e-015	-7.49192e-015	-2.03252e-016	2.61137e-015	-2.6844e-016	-4.60562e-015	-4.97718e-015	2.30275e-015	2.18915e-016	-6.16027e-015	-6.06862e-015	-6.26675e-015	-2.74133e-015	3.78775e-015	-2.73345e-015	-3.39319e-015	-1.20353e-014	-1.25479e-014	-8.69742e-015	-6.78781e-015	-2.41293e-015	3.2774e-015	2.5413e-015	8.023e-015
-6.57368e-015	-2.77114e-015	-7.41062e-015	8.94078e-017	3.19875e-015	9.66122e-017	-4.32573e-015	-4.78454e-015	1.95949e-015	-1.26172e-016	-6.53912e-015	-6.39925e-015	-6.39187e-015	-3.00534e-015	3.96801e-015	-2.63959e-015	-3.35064e-015	-1.24022e-014	-1.30408e-014	-8.91325e-015	-7.03995e-015	-2.81055e-015	3.0764e-015	2.54562e-015	7.97561e-015
-6.66547e-015	-2.99316e-015	-7.32131e-015	3.7828e-016	3.77113e-015	4.58461e-016	-4.04688e-015	-4.5883e-015	1.59744e-015	-4.70733e-016	-6.92105e-015	-6.72285e-015	-6.53023e-015	-3.26912e-015	4.14148e-015	-2.55081e-015	-3.30809e-015	-1.27409e-014	-1.35104e-014	-9.12728e-015	-7.27493e-015	-3.20005e-015	2.8836e-015	2.53761e-015	7.92167e-015
-6.76419e-015	-3.2148e-015	-7.22583e-015	6.61686e-016	4.3234e-015	8.16933e-016	-3.77053e-015	-4.38974e-015	1.22051e-015	-8.12331e-016	-7.30376e-015	-7.03761e-015	-6.68199e-015	-3.53155e-015	4.30662e-015	-2.4661e-015	-3.26502e-015	-1.30479e-014	-1.39535e-014	-9.33551e-015	-7.49058e-015	-3.57641e-015	2.70138e-015	2.51595e-015	7.86214e-015
-6.86977e-015	-3.43781e-015	-7.12565e-015	9.37817e-016	4.85106e-015	1.17148e-015	-3.49782e-015	-4.19013e-015	8.32559e-016	-1.14958e-015	-7.68457e-015	-7.34109e-015	-6.84746e-015	-3.79135e-015	4.46219e-015	-2.38576e-015	-3.22072e-015	-1.33201e-014	-1.43668e-014	-9.53358e-015	-7.68505e-015	-3.93399e-015	2.53197e-015	2.47976e-015	7.79721e-015
-6.98178e-015	-3.66298e-015	-7.02261e-015	1.20521e-015	5.34929e-015	1.52169e-015	-3.22981e-015	-3.99066e-015	4.38129e-016	-1.47987e-015	-8.06109e-015	-7.63207e-015	-7.02638e-015	-4.04775e-015	4.60683e-015	-2.30943e-015	-3.17518e-015	-1.35543e-014	-1.47487e-014	-9.71763e-015	-7.85645e-015	-4.26747e-015	2.37803e-015	2.42829e-015	7.72848e-015
-7.09996e-015	-3.89113e-015	-6.91852e-015	1.46272e-015	5.81398e-015	1.86818e-015	-2.96759e-015	-3.79339e-015	4.20453e-017	-1.80079e-015	-8.43071e-015	-7.90905e-015	-7.21894e-015	-4.30006e-015	4.73948e-015	-2.23663e-015	-3.12855e-015	-1.37481e-014	-1.50978e-014	-9.88439e-015	-8.00348e-015	-4.5725e-015	2.24131e-015	2.36162e-015	7.65697e-015
-7.22384e-015	-4.12319e-015	-6.81495e-015	1.709e-015	6.24149e-015	2.21201e-015	-2.7125e-015	-3.59877e-015	-3.51238e-016	-2.11004e-015	-8.79141e-015	-8.16982e-015	-7.42413e-015	-4.54748e-015	4.85888e-015	-2.16711e-015	-3.0809e-015	-1.38996e-014	-1.54117e-014	-1.00308e-014	-8.12552e-015	-4.84434e-015	2.12324e-015	2.27935e-015	7.58356e-015
-7.3533e-015	-4.35974e-015	-6.71383e-015	1.94256e-015	6.62844e-015	2.5531e-015	-2.46524e-015	-3.40749e-015	-7.37741e-016	-2.40557e-015	-9.14098e-015	-8.41277e-015	-7.64172e-015	-4.78937e-015	4.96396e-015	-2.10035e-015	-3.0323e-015	-1.40067e-014	-1.56887e-014	-1.01531e-014	-8.22146e-015	-5.07812e-015	2.02534e-015	2.18065e-015	7.50992e-015
-7.48759e-015	-4.60266e-015	-6.61731e-015	2.16209e-015	6.97218e-015	2.89096e-015	-2.22561e-015	-3.21935e-015	-1.11383e-015	-2.68512e-015	-9.47672e-015	-8.63716e-015	-7.87079e-015	-5.02466e-015	5.05433e-015	-2.03604e-015	-2.98226e-015	-1.40676e-014	-1.59275e-014	-1.0248e-014	-8.29072e-015	-5.26937e-015	1.9483e-015	2.0661e-015	7.43699e-015
-7.62596e-015	-4.85231e-015	-6.5269e-015	2.36676e-015	7.27041e-015	3.22641e-015	-1.99451e-015	-3.03409e-015	-1.47577e-015	-2.94698e-015	-9.79629e-015	-8.841e-015	-8.10995e-015	-5.25293e-015	5.12934e-015	-1.97421e-015	-2.93101e-015	-1.40816e-014	-1.6128e-014	-1.03123e-014	-8.33313e-015	-5.41428e-015	1.89271e-015	1.93618e-015	7.36617e-015
-7.76814e-015	-5.10894e-015	-6.44525e-015	2.55559e-015	7.52145e-015	3.55947e-015	-1.77246e-015	-2.85176e-015	-1.8194e-015	-3.18999e-015	-1.0097e-014	-9.02241e-015	-8.35792e-015	-5.47314e-015	5.18819e-015	-1.91399e-015	-2.87888e-015	-1.40485e-014	-1.62901e-014	-1.0344e-014	-8.34869e-015	-5.50922e-015	1.85913e-015	1.79129e-015	7.29887e-015
-7.91388e-015	-5.3736e-015	-6.37426e-015	2.72766e-015	7.72449e-015	3.89017e-015	-1.55939e-015	-2.6725e-015	-2.14125e-015	-3.41329e-015	-1.03769e-014	-9.17964e-015	-8.61355e-015	-5.68424e-015	5.23095e-015	-1.85539e-015	-2.8255e-015	-1.39681e-014	-1.64132e-014	-1.03419e-014	-8.33786e-015	-5.55102e-015	1.84729e-015	1.63141e-015	7.2365e-015
-8.06214e-015	-5.64683e-015	-6.31574e-015	2.88189e-015	7.87894e-015	4.21842e-015	-1.35511e-015	-2.49531e-015	-2.43749e-015	-3.61594e-015	-1.06343e-014	-9.31228e-015	-8.87526e-015	-5.88561e-015	5.25767e-015	-1.79816e-015	-2.77087e-015	-1.38404e-014	-1.64981e-014	-1.03041e-014	-8.30162e-015	-5.53751e-015	1.85683e-015	1.45772e-015	7.18031e-015
-8.21296e-015	-5.92814e-015	-6.27147e-015	3.01825e-015	7.98516e-015	4.5439e-015	-1.15921e-015	-2.31971e-015	-2.70585e-015	-3.7974e-015	-1.08671e-014	-9.41907e-015	-9.14127e-015	-6.07687e-015	5.26867e-015	-1.74182e-015	-2.71549e-015	-1.36665e-014	-1.65459e-014	-1.02294e-014	-8.24163e-015	-5.46754e-015	1.88736e-015	1.27086e-015	7.13176e-015
-8.36532e-015	-6.21705e-015	-6.24231e-015	3.13574e-015	8.04365e-015	4.86672e-015	-9.71615e-016	-2.14449e-015	-2.94369e-015	-3.95721e-015	-1.10732e-014	-9.49915e-015	-9.40997e-015	-6.25729e-015	5.26393e-015	-1.68657e-015	-2.65969e-015	-1.34482e-014	-1.65571e-014	-1.01182e-014	-8.15868e-015	-5.33944e-015	1.93717e-015	1.07218e-015	7.09155e-015
-8.51868e-015	-6.51317e-015	-6.2305e-015	3.23407e-015	8.0558e-015	5.18607e-015	-7.9228e-016	-1.96828e-015	-3.1491e-015	-4.09525e-015	-1.12511e-014	-9.55182e-015	-9.67979e-015	-6.42624e-015	5.24349e-015	-1.6323e-015	-2.60415e-015	-1.31877e-014	-1.65338e-014	-9.97037e-015	-8.05408e-015	-5.15238e-015	2.00502e-015	8.62e-016	7.06042e-015
-8.67304e-015	-6.81665e-015	-6.2381e-015	3.31353e-015	8.02342e-015	5.50073e-015	-6.21077e-016	-1.78993e-015	-3.32029e-015	-4.21171e-015	-1.14e-014	-9.5768e-015	-9.94871e-015	-6.58391e-015	5.20842e-015	-1.57867e-015	-2.54962e-015	-1.28875e-014	-1.64771e-014	-9.78655e-015	-7.93065e-015	-4.90699e-015	2.0892e-015	6.41977e-016	7.03938e-015
-8.8276e-015	-7.12687e-015	-6.26585e-015	3.37397e-015	7.94885e-015	5.81079e-015	-4.57363e-016	-1.60825e-015	-3.45651e-015	-4.30685e-015	-1.15183e-014	-9.57369e-015	-1.02144e-014	-6.7304e-015	5.15916e-015	-1.52478e-015	-2.49717e-015	-1.25503e-014	-1.63888e-014	-9.56755e-015	-7.79119e-015	-4.60358e-015	2.18747e-015	4.14141e-016	7.0289e-015
-8.98231e-015	-7.44274e-015	-6.31477e-015	3.41556e-015	7.83496e-015	6.11586e-015	-3.0096e-016	-1.42223e-015	-3.55649e-015	-4.38167e-015	-1.16052e-014	-9.54177e-015	-1.04755e-014	-6.86532e-015	5.0966e-015	-1.47142e-015	-2.44677e-015	-1.21792e-014	-1.62716e-014	-9.31503e-015	-7.63751e-015	-4.24428e-015	2.29709e-015	1.79299e-016	7.02951e-015
-9.13625e-015	-7.76266e-015	-6.38597e-015	3.43836e-015	7.68467e-015	6.41473e-015	-1.50858e-016	-1.23084e-015	-3.62023e-015	-4.4367e-015	-1.16603e-014	-9.48167e-015	-1.07296e-014	-6.98894e-015	5.02202e-015	-1.41835e-015	-2.39892e-015	-1.17778e-014	-1.61272e-014	-9.03093e-015	-7.4724e-015	-3.83089e-015	2.41542e-015	-6.09246e-017	7.04132e-015
-9.2886e-015	-8.08578e-015	-6.47989e-015	3.44338e-015	7.50109e-015	6.70645e-015	-6.36691e-018	-1.03246e-015	-3.64767e-015	-4.47319e-015	-1.1683e-014	-9.39461e-015	-1.09749e-014	-7.10112e-015	4.93627e-015	-1.36524e-015	-2.35403e-015	-1.13497e-014	-1.59582e-014	-8.7174e-015	-7.29862e-015	-3.36601e-015	2.53992e-015	-3.05061e-016	7.06456e-015
-9.4383e-015	-8.41023e-015	-6.59645e-015	3.43175e-015	7.28706e-015	6.98944e-015	1.33093e-016	-8.25357e-016	-3.63926e-015	-4.49252e-015	-1.16724e-014	-9.28065e-015	-1.12089e-014	-7.20216e-015	4.84076e-015	-1.31228e-015	-2.31316e-015	-1.08992e-014	-1.57672e-014	-8.37681e-015	-7.11993e-015	-2.85333e-015	2.66809e-015	-5.51688e-016	7.09939e-015
-9.5851e-015	-8.7345e-015	-6.73527e-015	3.40448e-015	7.04682e-015	7.26326e-015	2.68292e-016	-6.08036e-016	-3.59663e-015	-4.49624e-015	-1.16288e-014	-9.14072e-015	-1.14292e-014	-7.29227e-015	4.73685e-015	-1.25852e-015	-2.27649e-015	-1.04309e-014	-1.55562e-014	-8.0119e-015	-6.93977e-015	-2.29621e-015	2.79677e-015	-7.9883e-016	7.14508e-015
-9.72926e-015	-9.05675e-015	-6.89649e-015	3.36214e-015	6.78495e-015	7.52672e-015	3.99485e-016	-3.79865e-016	-3.52135e-015	-4.48565e-015	-1.15518e-014	-8.97635e-015	-1.16337e-014	-7.37159e-015	4.62606e-015	-1.2033e-015	-2.24427e-015	-9.94868e-015	-1.53281e-014	-7.62574e-015	-6.76157e-015	-1.6989e-015	2.92258e-015	-1.04508e-015	7.20119e-015
-9.87008e-015	-9.37483e-015	-7.07961e-015	3.30533e-015	6.50572e-015	7.77791e-015	5.27012e-016	-1.39702e-016	-3.4152e-015	-4.46238e-015	-1.14416e-014	-8.78906e-015	-1.18207e-014	-7.4413e-015	4.50978e-015	-1.14689e-015	-2.21761e-015	-9.45787e-015	-1.50853e-014	-7.22241e-015	-6.58792e-015	-1.06613e-015	3.04249e-015	-1.28824e-015	7.26701e-015
-1.00068e-014	-9.68671e-015	-7.28349e-015	3.23541e-015	6.21311e-015	8.01525e-015	6.51518e-016	1.13488e-016	-3.28078e-015	-4.42847e-015	-1.12993e-014	-8.58018e-015	-1.19882e-014	-7.50239e-015	4.3895e-015	-1.08931e-015	-2.19642e-015	-8.96314e-015	-1.48306e-014	-6.80543e-015	-6.42234e-015	-4.03152e-016	3.15333e-015	-1.52705e-015	7.34207e-015
-1.01388e-014	-9.991e-015	-7.50698e-015	3.15386e-015	5.91119e-015	8.2368e-015	7.73729e-016	3.7956e-016	-3.12084e-015	-4.38594e-015	-1.11262e-014	-8.35153e-015	-1.21343e-014	-7.55541e-015	4.2669e-015	-1.03031e-015	-2.18141e-015	-8.46943e-015	-1.45663e-014	-6.37772e-015	-6.26751e-015	2.8395e-016	3.25299e-015	-1.76037e-015	7.42533e-015
-1.02656e-014	-1.02859e-014	-7.74831e-015	3.06198e-015	5.6045e-015	8.44098e-015	8.94305e-016	6.592e-016	-2.93789e-015	-4.33689e-015	-1.09228e-014	-8.10489e-015	-1.22583e-014	-7.60097e-015	4.14324e-015	-9.70183e-016	-2.17298e-015	-7.98116e-015	-1.42943e-014	-5.94334e-015	-6.12697e-015	9.88818e-016	3.33852e-015	-1.98656e-015	7.51513e-015
-1.03867e-014	-1.05691e-014	-8.00635e-015	2.9607e-015	5.29702e-015	8.62702e-015	1.01377e-015	9.51934e-016	-2.73461e-015	-4.283e-015	-1.06899e-014	-7.84247e-015	-1.23591e-014	-7.6401e-015	4.01947e-015	-9.08786e-016	-2.17095e-015	-7.50251e-015	-1.40172e-014	-5.50569e-015	-6.00416e-015	1.70583e-015	3.40766e-015	-2.20488e-015	7.60987e-015
-1.05012e-014	-1.08378e-014	-8.2789e-015	2.85132e-015	4.99215e-015	8.79381e-015	1.1322e-015	1.2575e-015	-2.51371e-015	-4.22623e-015	-1.04293e-014	-7.56691e-015	-1.24354e-014	-7.67361e-015	3.89749e-015	-8.45409e-016	-2.17544e-015	-7.0378e-015	-1.37376e-014	-5.06803e-015	-5.90154e-015	2.42893e-015	3.45832e-015	-2.41425e-015	7.70803e-015
-1.06087e-014	-1.10907e-014	-8.56455e-015	2.73536e-015	4.69331e-015	8.9395e-015	1.25018e-015	1.57521e-015	-2.2783e-015	-4.16849e-015	-1.01427e-014	-7.28071e-015	-1.24862e-014	-7.70256e-015	3.77814e-015	-7.79565e-016	-2.18732e-015	-6.59079e-015	-1.34567e-014	-4.63483e-015	-5.82103e-015	3.15187e-015	3.48793e-015	-2.6136e-015	7.80762e-015
-1.07088e-014	-1.13264e-014	-8.8608e-015	2.61386e-015	4.40415e-015	9.06233e-015	1.36751e-015	1.90473e-015	-2.0316e-015	-4.11121e-015	-9.83185e-015	-6.98704e-015	-1.25112e-014	-7.72755e-015	3.66348e-015	-7.1097e-016	-2.20595e-015	-6.16536e-015	-1.31756e-014	-4.20896e-015	-5.76469e-015	3.86794e-015	3.49422e-015	-2.80257e-015	7.90671e-015
-1.08005e-014	-1.15434e-014	-9.16515e-015	2.48852e-015	4.12786e-015	9.16114e-015	1.48489e-015	2.24483e-015	-1.77702e-015	-4.05644e-015	-9.49888e-015	-6.68859e-015	-1.25098e-014	-7.74938e-015	3.55486e-015	-6.39573e-016	-2.2313e-015	-5.76503e-015	-1.28966e-014	-3.79365e-015	-5.7347e-015	4.57071e-015	3.47605e-015	-2.98008e-015	8.00276e-015
-1.08833e-014	-1.17403e-014	-9.47541e-015	2.36089e-015	3.86702e-015	9.23559e-015	1.60287e-015	2.59421e-015	-1.51781e-015	-4.00614e-015	-9.1457e-015	-6.38819e-015	-1.24814e-014	-7.76924e-015	3.45288e-015	-5.66245e-016	-2.26237e-015	-5.39281e-015	-1.26209e-014	-3.39236e-015	-5.73243e-015	5.25403e-015	3.43294e-015	-3.14627e-015	8.09425e-015
-1.0957e-014	-1.19157e-014	-9.78873e-015	2.23178e-015	3.62444e-015	9.28424e-015	1.72137e-015	2.95095e-015	-1.25706e-015	-3.96176e-015	-8.77504e-015	-6.0891e-015	-1.24261e-014	-7.7885e-015	3.35861e-015	-4.90547e-016	-2.29878e-015	-5.05125e-015	-1.2349e-014	-3.00755e-015	-5.75941e-015	5.91148e-015	3.36416e-015	-3.30085e-015	8.17899e-015
-1.10207e-014	-1.20688e-014	-1.01024e-014	2.10209e-015	3.40162e-015	9.30623e-015	1.84063e-015	3.31309e-015	-9.98532e-016	-3.92459e-015	-8.38892e-015	-5.79442e-015	-1.23447e-014	-7.80824e-015	3.27216e-015	-4.12111e-016	-2.33995e-015	-4.74232e-015	-1.2082e-014	-2.64154e-015	-5.81608e-015	6.53711e-015	3.26953e-015	-3.44398e-015	8.2548e-015
-1.10731e-014	-1.21988e-014	-1.04137e-014	1.97316e-015	3.20036e-015	9.30143e-015	1.96073e-015	3.67929e-015	-7.45295e-016	-3.89616e-015	-7.98974e-015	-5.50742e-015	-1.22371e-014	-7.82924e-015	3.19468e-015	-3.30657e-016	-2.38571e-015	-4.46761e-015	-1.18201e-014	-2.29655e-015	-5.90267e-015	7.12547e-015	3.14858e-015	-3.57575e-015	8.31997e-015
-1.1114e-014	-1.23053e-014	-1.07202e-014	1.84627e-015	3.02201e-015	9.26956e-015	2.08107e-015	4.04694e-015	-4.99315e-016	-3.87761e-015	-7.58008e-015	-5.23046e-015	-1.21041e-014	-7.85265e-015	3.127e-015	-2.46508e-016	-2.43429e-015	-4.22824e-015	-1.15634e-014	-1.97477e-015	-6.01914e-015	7.67128e-015	3.00169e-015	-3.69625e-015	8.37171e-015
-1.1143e-014	-1.23883e-014	-1.1019e-014	1.7233e-015	2.86771e-015	9.20962e-015	2.20171e-015	4.41348e-015	-2.63253e-016	-3.86974e-015	-7.16241e-015	-4.96701e-015	-1.19471e-014	-7.87987e-015	3.06932e-015	-1.59435e-016	-2.4844e-015	-4.02463e-015	-1.13128e-014	-1.67757e-015	-6.16472e-015	8.17092e-015	2.82976e-015	-3.80616e-015	8.40785e-015
-1.11596e-014	-1.24472e-014	-1.13075e-014	1.60555e-015	2.73811e-015	9.1223e-015	2.32199e-015	4.77644e-015	-3.84831e-017	-3.87343e-015	-6.74003e-015	-4.71973e-015	-1.17675e-014	-7.91082e-015	3.02208e-015	-6.87407e-017	-2.53483e-015	-3.85699e-015	-1.10688e-014	-1.40644e-015	-6.33818e-015	8.61965e-015	2.63349e-015	-3.90629e-015	8.4267e-015
-1.11635e-014	-1.24819e-014	-1.15826e-014	1.49367e-015	2.63387e-015	9.00793e-015	2.44259e-015	5.13356e-015	1.72497e-016	-3.88834e-015	-6.31555e-015	-4.49098e-015	-1.15658e-014	-7.94646e-015	2.98572e-015	2.55968e-017	-2.58402e-015	-3.7245e-015	-1.08312e-014	-1.16209e-015	-6.53782e-015	9.0133e-015	2.41462e-015	-3.99706e-015	8.42606e-015
-1.11541e-014	-1.24928e-014	-1.18417e-014	1.38865e-015	2.55428e-015	8.86787e-015	2.56363e-015	5.4818e-015	3.68307e-016	-3.91508e-015	-5.89132e-015	-4.28367e-015	-1.13443e-014	-7.98745e-015	2.95963e-015	1.23061e-016	-2.63101e-015	-3.62596e-015	-1.0599e-014	-9.44917e-016	-6.76282e-015	9.34914e-015	2.1747e-015	-4.07958e-015	8.40375e-015
-1.11312e-014	-1.24808e-014	-1.20825e-014	1.29112e-015	2.49839e-015	8.70334e-015	2.68495e-015	5.8186e-015	5.48086e-016	-3.95365e-015	-5.46949e-015	-4.09997e-015	-1.11048e-014	-8.03411e-015	2.94389e-015	2.23414e-016	-2.67466e-015	-3.56026e-015	-1.03723e-014	-7.55025e-016	-7.01097e-015	9.62434e-015	1.91557e-015	-4.15498e-015	8.35844e-015
-1.10942e-014	-1.24463e-014	-1.23022e-014	1.20196e-015	2.46607e-015	8.51519e-015	2.80627e-015	6.14106e-015	7.10589e-016	-4.00357e-015	-5.05325e-015	-3.94132e-015	-1.08488e-014	-8.08575e-015	2.93869e-015	3.26773e-016	-2.71345e-015	-3.52605e-015	-1.01502e-014	-5.91604e-016	-7.27926e-015	9.83739e-015	1.63941e-015	-4.22432e-015	8.28869e-015
-1.10431e-014	-1.23907e-014	-1.2499e-014	1.12153e-015	2.45681e-015	8.30555e-015	2.9273e-015	6.44717e-015	8.54847e-016	-4.06466e-015	-4.64477e-015	-3.80877e-015	-1.05782e-014	-8.14295e-015	2.94333e-015	4.32467e-016	-2.74489e-015	-3.521e-015	-9.9329e-015	-4.54054e-016	-7.56469e-015	9.98627e-015	1.34871e-015	-4.28842e-015	8.19259e-015
-1.09784e-014	-1.23156e-014	-1.26709e-014	1.05113e-015	2.46948e-015	8.07599e-015	3.04789e-015	6.73459e-015	9.80453e-016	-4.13682e-015	-4.24622e-015	-3.70372e-015	-1.02956e-014	-8.20581e-015	2.95759e-015	5.40629e-016	-2.76792e-015	-3.54215e-015	-9.72025e-015	-3.42018e-016	-7.86409e-015	1.00698e-014	1.04547e-015	-4.34871e-015	8.06964e-015
-1.08998e-014	-1.2222e-014	-1.2816e-014	9.91508e-016	2.50239e-015	7.82852e-015	3.16784e-015	7.0016e-015	1.08812e-015	-4.21899e-015	-3.86014e-015	-3.62798e-015	-1.00028e-014	-8.27397e-015	2.98109e-015	6.51298e-016	-2.78129e-015	-3.58654e-015	-9.51136e-015	-2.5466e-016	-8.17408e-015	1.00886e-014	7.32307e-016	-4.40663e-015	7.91858e-015
-1.08065e-014	-1.21122e-014	-1.29329e-014	9.43086e-016	2.55358e-015	7.56544e-015	3.28681e-015	7.24583e-015	1.17789e-015	-4.31018e-015	-3.48853e-015	-3.58203e-015	-9.7019e-015	-8.3471e-015	3.01344e-015	7.63812e-016	-2.78358e-015	-3.65142e-015	-9.3057e-015	-1.90369e-016	-8.49132e-015	1.00422e-014	4.1234e-016	-4.46373e-015	7.7387e-015
-1.06986e-014	-1.19874e-014	-1.30204e-014	9.06098e-016	2.62144e-015	7.28944e-015	3.40452e-015	7.46549e-015	1.24967e-015	-4.41013e-015	-3.13366e-015	-3.56554e-015	-9.39504e-015	-8.42473e-015	3.05459e-015	8.78327e-016	-2.77339e-015	-3.73282e-015	-9.10312e-015	-1.473e-016	-8.81174e-015	9.9324e-015	8.85908e-017	-4.52101e-015	7.52959e-015
-1.05765e-014	-1.18491e-014	-1.30773e-014	8.81347e-016	2.7045e-015	7.00305e-015	3.52058e-015	7.65919e-015	1.30448e-015	-4.51749e-015	-2.79681e-015	-3.57886e-015	-9.08435e-015	-8.50606e-015	3.1042e-015	9.94195e-016	-2.75029e-015	-3.82701e-015	-8.90342e-015	-1.23976e-016	-9.13156e-015	9.76108e-015	-2.35974e-016	-4.5796e-015	7.29096e-015
-1.04405e-014	-1.16999e-014	-1.31023e-014	8.69836e-016	2.80072e-015	6.70954e-015	3.63502e-015	7.82525e-015	1.34422e-015	-4.63089e-015	-2.47962e-015	-3.6223e-015	-8.77241e-015	-8.59e-015	3.16094e-015	1.11026e-015	-2.71324e-015	-3.93105e-015	-8.70562e-015	-1.18334e-016	-9.44655e-015	9.52922e-015	-5.58617e-016	-4.64066e-015	7.02253e-015
-1.02911e-014	-1.15409e-014	-1.30954e-014	8.71522e-016	2.90867e-015	6.41109e-015	3.74796e-015	7.96233e-015	1.36942e-015	-4.74953e-015	-2.18373e-015	-3.69549e-015	-8.46093e-015	-8.6756e-015	3.22422e-015	1.22633e-015	-2.66181e-015	-4.0413e-015	-8.50998e-015	-1.28828e-016	-9.75295e-015	9.23926e-015	-8.76936e-016	-4.70548e-015	6.72437e-015
-1.01287e-014	-1.13734e-014	-1.30565e-014	8.86157e-016	3.02563e-015	6.11114e-015	3.85854e-015	8.07037e-015	1.38135e-015	-4.87259e-015	-1.91018e-015	-3.79751e-015	-8.15159e-015	-8.76127e-015	3.29367e-015	1.34183e-015	-2.59557e-015	-4.15366e-015	-8.31527e-015	-1.53907e-016	-1.00463e-014	8.89452e-015	-1.18797e-015	-4.77519e-015	6.39745e-015
-9.95399e-015	-1.12e-014	-1.29847e-014	9.13616e-016	3.14987e-015	5.81233e-015	3.9667e-015	8.14874e-015	1.38143e-015	-4.99784e-015	-1.66011e-015	-3.92705e-015	-7.84604e-015	-8.84563e-015	3.36792e-015	1.45623e-015	-2.51329e-015	-4.26468e-015	-8.12141e-015	-1.91593e-016	-1.03229e-014	8.49888e-015	-1.48929e-015	-4.85045e-015	6.04215e-015
-9.76756e-015	-1.10223e-014	-1.28805e-014	9.54213e-016	3.2798e-015	5.51773e-015	4.07216e-015	8.19691e-015	1.37068e-015	-5.12395e-015	-1.43408e-015	-4.08229e-015	-7.54617e-015	-8.92734e-015	3.4464e-015	1.56889e-015	-2.41494e-015	-4.37064e-015	-7.92839e-015	-2.39543e-016	-1.05789e-014	8.05657e-015	-1.7785e-015	-4.93148e-015	5.65896e-015
-9.56975e-015	-1.08418e-014	-1.27444e-014	1.0079e-015	3.41361e-015	5.22983e-015	4.17444e-015	8.21504e-015	1.35073e-015	-5.24988e-015	-1.23227e-015	-4.26092e-015	-7.25323e-015	-9.00405e-015	3.52815e-015	1.679e-015	-2.30062e-015	-4.46784e-015	-7.73558e-015	-2.96026e-016	-1.08111e-014	7.57199e-015	-2.05309e-015	-5.01933e-015	5.24892e-015
-9.36073e-015	-1.06599e-014	-1.25773e-014	1.07528e-015	3.54976e-015	4.95083e-015	4.27295e-015	8.20381e-015	1.32295e-015	-5.37434e-015	-1.05511e-015	-4.46088e-015	-6.96873e-015	-9.07426e-015	3.61221e-015	1.7854e-015	-2.1703e-015	-4.5536e-015	-7.54297e-015	-3.59227e-016	-1.10159e-014	7.05009e-015	-2.31062e-015	-5.11499e-015	4.81319e-015
-9.14143e-015	-1.04778e-014	-1.23803e-014	1.15643e-015	3.68629e-015	4.68374e-015	4.3671e-015	8.16444e-015	1.28853e-015	-5.49633e-015	-9.02944e-016	-4.67902e-015	-6.69351e-015	-9.13628e-015	3.6976e-015	1.88782e-015	-2.02371e-015	-4.62525e-015	-7.35095e-015	-4.26431e-016	-1.11898e-014	6.4959e-015	-2.54868e-015	-5.2186e-015	4.353e-015
-8.91339e-015	-1.02968e-014	-1.21547e-014	1.25112e-015	3.82147e-015	4.43165e-015	4.45676e-015	8.09794e-015	1.24972e-015	-5.61484e-015	-7.75301e-016	-4.91232e-015	-6.42817e-015	-9.18813e-015	3.7837e-015	1.98621e-015	-1.8612e-015	-4.68025e-015	-7.15931e-015	-4.96148e-016	-1.13305e-014	5.91422e-015	-2.76581e-015	-5.32961e-015	3.86994e-015
-8.67732e-015	-1.01179e-014	-1.1902e-014	1.35853e-015	3.95394e-015	4.19634e-015	4.54182e-015	8.00581e-015	1.2077e-015	-5.72903e-015	-6.71389e-016	-5.15731e-015	-6.17373e-015	-9.22793e-015	3.87036e-015	2.08028e-015	-1.68393e-015	-4.71697e-015	-6.96788e-015	-5.67068e-016	-1.14356e-014	5.31014e-015	-2.96063e-015	-5.44761e-015	3.36545e-015
-8.43419e-015	-9.94199e-015	-1.16238e-014	1.47922e-015	4.08288e-015	3.98059e-015	4.62191e-015	7.88948e-015	1.16366e-015	-5.83765e-015	-5.9043e-016	-5.41074e-015	-5.93009e-015	-9.25376e-015	3.9569e-015	2.16871e-015	-1.4932e-015	-4.73408e-015	-6.77637e-015	-6.36965e-016	-1.15026e-014	4.68873e-015	-3.13221e-015	-5.5723e-015	2.84108e-015
-8.185e-015	-9.76978e-015	-1.13216e-014	1.61287e-015	4.2073e-015	3.78625e-015	4.69668e-015	7.75127e-015	1.11909e-015	-5.94017e-015	-5.32077e-016	-5.66815e-015	-5.69759e-015	-9.26371e-015	4.0431e-015	2.2514e-015	-1.29015e-015	-4.72989e-015	-6.58399e-015	-7.04998e-016	-1.153e-014	4.0546e-015	-3.28015e-015	-5.70304e-015	2.29911e-015
-7.93074e-015	-9.60192e-015	-1.09978e-014	1.75865e-015	4.32602e-015	3.61474e-015	4.76577e-015	7.59351e-015	1.07501e-015	-6.03515e-015	-4.94372e-016	-5.9253e-015	-5.47667e-015	-9.25556e-015	4.12755e-015	2.32795e-015	-1.07578e-015	-4.70298e-015	-6.39179e-015	-7.69534e-016	-1.15169e-014	3.41281e-015	-3.40366e-015	-5.83936e-015	1.74133e-015
-7.67254e-015	-9.43793e-015	-1.06548e-014	1.91664e-015	4.43857e-015	3.46667e-015	4.82896e-015	7.41769e-015	1.03144e-015	-6.12238e-015	-4.75794e-016	-6.17825e-015	-5.26692e-015	-9.22808e-015	4.20945e-015	2.3977e-015	-8.51609e-016	-4.65322e-015	-6.19958e-015	-8.2904e-016	-1.14623e-014	2.76847e-015	-3.50202e-015	-5.98027e-015	1.17008e-015
-7.41158e-015	-9.27805e-015	-1.02945e-014	2.08577e-015	4.5445e-015	3.34379e-015	4.88611e-015	7.2268e-015	9.89516e-016	-6.20103e-015	-4.74846e-016	-6.42304e-015	-5.06785e-015	-9.17972e-015	4.2885e-015	2.4601e-015	-6.19503e-016	-4.58066e-015	-6.00716e-015	-8.82562e-016	-1.13659e-014	2.12673e-015	-3.57526e-015	-6.12481e-015	5.87447e-016
-7.14827e-015	-9.12231e-015	-9.91883e-015	2.26575e-015	4.64275e-015	3.24646e-015	4.93641e-015	7.02353e-015	9.50118e-016	-6.27018e-015	-4.89872e-016	-6.65554e-015	-4.87866e-015	-9.10917e-015	4.36456e-015	2.51492e-015	-3.81385e-016	-4.48506e-015	-5.81407e-015	-9.28837e-016	-1.12277e-014	1.49158e-015	-3.62392e-015	-6.27121e-015	-4.25231e-018
-6.8833e-015	-8.96975e-015	-9.53089e-015	2.45584e-015	4.73316e-015	3.17367e-015	4.97914e-015	6.81033e-015	9.13649e-016	-6.32956e-015	-5.18501e-016	-6.87173e-015	-4.69841e-015	-9.01513e-015	4.43678e-015	2.56276e-015	-1.39271e-016	-4.36735e-015	-5.61988e-015	-9.6674e-016	-1.10475e-014	8.67767e-016	-3.64746e-015	-6.418e-015	-6.02525e-016
-6.61695e-015	-8.81964e-015	-9.13325e-015	2.65512e-015	4.81533e-015	3.12549e-015	5.01368e-015	6.5893e-015	8.8041e-016	-6.37893e-015	-5.58402e-016	-7.06787e-015	-4.52596e-015	-8.8961e-015	4.50427e-015	2.60357e-015	1.04799e-016	-4.22863e-015	-5.4245e-015	-9.96212e-016	-1.08264e-014	2.5928e-016	-3.64645e-015	-6.56365e-015	-1.20494e-015
-6.35025e-015	-8.67189e-015	-8.72786e-015	2.86288e-015	4.88892e-015	3.10154e-015	5.04006e-015	6.36278e-015	8.50735e-016	-6.41778e-015	-6.07453e-016	-7.23992e-015	-4.36064e-015	-8.75064e-015	4.56697e-015	2.63731e-015	3.48811e-016	-4.07083e-015	-5.22704e-015	-1.01717e-015	-1.05664e-014	-3.3028e-016	-3.62173e-015	-6.70627e-015	-1.80949e-015
-6.08383e-015	-8.52518e-015	-8.317e-015	3.07792e-015	4.95383e-015	3.10088e-015	5.05771e-015	6.13374e-015	8.24296e-016	-6.44683e-015	-6.63558e-016	-7.38405e-015	-4.20147e-015	-8.57837e-015	4.6243e-015	2.66432e-015	5.91188e-016	-3.89561e-015	-5.02782e-015	-1.02901e-015	-1.02694e-014	-8.97373e-016	-3.57412e-015	-6.84435e-015	-2.41415e-015
-5.81826e-015	-8.37808e-015	-7.90308e-015	3.299e-015	5.00913e-015	3.12202e-015	5.06646e-015	5.90448e-015	8.00499e-016	-6.46565e-015	-7.2419e-016	-7.49635e-015	-4.04686e-015	-8.3789e-015	4.67583e-015	2.68459e-015	8.29761e-016	-3.70457e-015	-4.82647e-015	-1.03162e-015	-9.93792e-015	-1.43841e-015	-3.50547e-015	-6.97571e-015	-3.01581e-015
-5.55403e-015	-8.22979e-015	-7.48814e-015	3.52495e-015	5.05468e-015	3.16419e-015	5.06586e-015	5.67699e-015	7.78008e-016	-6.47421e-015	-7.863e-016	-7.57297e-015	-3.89515e-015	-8.15221e-015	4.7218e-015	2.69846e-015	1.06278e-015	-3.50042e-015	-4.62217e-015	-1.02464e-015	-9.57436e-015	-1.9501e-015	-3.41706e-015	-7.09876e-015	-3.61256e-015
-5.29169e-015	-8.07918e-015	-7.07437e-015	3.75468e-015	5.09111e-015	3.22598e-015	5.05542e-015	5.45233e-015	7.56528e-016	-6.47285e-015	-8.47765e-016	-7.61101e-015	-3.7451e-015	-7.89812e-015	4.76186e-015	2.70688e-015	1.28858e-015	-3.28533e-015	-4.41365e-015	-1.00755e-015	-9.18146e-015	-2.4307e-015	-3.30998e-015	-7.2117e-015	-4.20208e-015
-5.03175e-015	-7.92472e-015	-6.66418e-015	3.98659e-015	5.11829e-015	3.30507e-015	5.03506e-015	5.23273e-015	7.35679e-016	-6.46234e-015	-9.06277e-016	-7.60892e-015	-3.59541e-015	-7.61732e-015	4.79547e-015	2.71095e-015	1.50479e-015	-3.06161e-015	-4.2001e-015	-9.80128e-016	-8.7625e-015	-2.87869e-015	-3.18615e-015	-7.31227e-015	-4.78276e-015
-4.77462e-015	-7.76507e-015	-6.25939e-015	4.21934e-015	5.13647e-015	3.39841e-015	5.00433e-015	5.02e-015	7.14079e-016	-6.44294e-015	-9.59016e-016	-7.56423e-015	-3.44444e-015	-7.31032e-015	4.8228e-015	2.71101e-015	1.70968e-015	-2.83199e-015	-3.98032e-015	-9.4245e-016	-8.32116e-015	-3.29227e-015	-3.04722e-015	-7.39793e-015	-5.35232e-015
-4.52002e-015	-7.59942e-015	-5.86139e-015	4.45114e-015	5.14582e-015	3.50364e-015	4.96311e-015	4.815e-015	6.90681e-016	-6.41547e-015	-1.00358e-015	-7.47507e-015	-3.29132e-015	-6.97817e-015	4.84399e-015	2.70816e-015	1.90213e-015	-2.59915e-015	-3.75359e-015	-8.95128e-016	-7.86097e-015	-3.67016e-015	-2.89446e-015	-7.46719e-015	-5.90902e-015
-4.26815e-015	-7.42635e-015	-5.47205e-015	4.68068e-015	5.14596e-015	3.61909e-015	4.91163e-015	4.61928e-015	6.64589e-016	-6.38119e-015	-1.03753e-015	-7.33954e-015	-3.13462e-015	-6.62212e-015	4.85884e-015	2.70272e-015	2.08108e-015	-2.3659e-015	-3.52016e-015	-8.38413e-016	-7.38641e-015	-4.012e-015	-2.72983e-015	-7.51876e-015	-6.45065e-015
-4.01912e-015	-7.24491e-015	-5.0931e-015	4.90651e-015	5.13764e-015	3.74148e-015	4.84986e-015	4.434e-015	6.34975e-016	-6.34071e-015	-1.05882e-015	-7.1572e-015	-2.97297e-015	-6.24365e-015	4.86694e-015	2.69581e-015	2.24567e-015	-2.13473e-015	-3.27866e-015	-7.7236e-016	-6.90177e-015	-4.31737e-015	-2.55477e-015	-7.55081e-015	-6.97489e-015
-3.77274e-015	-7.05342e-015	-4.72626e-015	5.12723e-015	5.12032e-015	3.8678e-015	4.77743e-015	4.26009e-015	6.00454e-016	-6.2941e-015	-1.06499e-015	-6.92764e-015	-2.80608e-015	-5.8451e-015	4.86842e-015	2.68855e-015	2.395e-015	-1.90789e-015	-3.02772e-015	-6.97277e-016	-6.41096e-015	-4.58645e-015	-2.37121e-015	-7.56185e-015	-7.47998e-015
-3.52795e-015	-6.85071e-015	-4.37249e-015	5.34116e-015	5.09349e-015	3.99525e-015	4.69461e-015	4.09814e-015	5.59781e-016	-6.24212e-015	-1.05394e-015	-6.65159e-015	-2.63323e-015	-5.42876e-015	4.86313e-015	2.68123e-015	2.52851e-015	-1.6882e-015	-2.76658e-015	-6.13304e-016	-5.91842e-015	-4.82046e-015	-2.18158e-015	-7.5507e-015	-7.96456e-015
-3.28487e-015	-6.63601e-015	-4.03234e-015	5.54714e-015	5.05761e-015	4.12137e-015	4.60182e-015	3.94851e-015	5.12155e-016	-6.18529e-015	-1.02331e-015	-6.32985e-015	-2.45349e-015	-4.99664e-015	4.85137e-015	2.67434e-015	2.64613e-015	-1.47784e-015	-2.49432e-015	-5.20564e-016	-5.42853e-015	-5.02045e-015	-1.98788e-015	-7.51617e-015	-8.42718e-015
-3.0437e-015	-6.40901e-015	-3.70674e-015	5.74357e-015	5.01232e-015	4.24356e-015	4.49913e-015	3.81102e-015	4.57e-016	-6.12445e-015	-9.71371e-016	-5.9626e-015	-2.26608e-015	-4.55165e-015	4.83328e-015	2.66968e-015	2.74812e-015	-1.27864e-015	-2.20988e-015	-4.19504e-016	-4.94527e-015	-5.18742e-015	-1.79214e-015	-7.45727e-015	-8.86557e-015
-2.8035e-015	-6.16829e-015	-3.39631e-015	5.92843e-015	4.95743e-015	4.35914e-015	4.38698e-015	3.68506e-015	3.93462e-016	-6.06116e-015	-8.97429e-016	-5.55142e-015	-2.0708e-015	-4.09662e-015	4.80949e-015	2.66852e-015	2.83455e-015	-1.09247e-015	-1.91304e-015	-3.10122e-016	-4.47328e-015	-5.32269e-015	-1.59642e-015	-7.37254e-015	-9.2787e-015
-2.56413e-015	-5.91377e-015	-3.10147e-015	6.1003e-015	4.89251e-015	4.46511e-015	4.26576e-015	3.5706e-015	3.20708e-016	-5.99635e-015	-8.00312e-016	-5.09961e-015	-1.86722e-015	-3.63488e-015	4.77939e-015	2.67132e-015	2.90523e-015	-9.20617e-016	-1.60274e-015	-1.92332e-016	-4.01613e-015	-5.42792e-015	-1.40248e-015	-7.26175e-015	-9.66529e-015
-2.3253e-015	-5.64561e-015	-2.82242e-015	6.2574e-015	4.81748e-015	4.55897e-015	4.1358e-015	3.46724e-015	2.37873e-016	-5.93046e-015	-6.79144e-016	-4.61024e-015	-1.65553e-015	-3.16954e-015	4.74311e-015	2.67908e-015	2.96041e-015	-7.64031e-016	-1.27871e-015	-6.62769e-017	-3.57774e-015	-5.50498e-015	-1.21247e-015	-7.12526e-015	-1.00242e-014
-2.08649e-015	-5.36303e-015	-2.55938e-015	6.39869e-015	4.7326e-015	4.63842e-015	3.99764e-015	3.37371e-015	1.44585e-016	-5.86464e-015	-5.33316e-016	-4.08695e-015	-1.43574e-015	-2.70361e-015	4.70138e-015	2.69226e-015	3.00094e-015	-6.23592e-016	-9.40669e-016	6.75575e-017	-3.16147e-015	-5.55587e-015	-1.02843e-015	-6.96344e-015	-1.03544e-014
-1.84726e-015	-5.06662e-015	-2.31184e-015	6.52272e-015	4.63797e-015	4.70104e-015	3.85195e-015	3.28933e-015	4.0472e-017	-5.79999e-015	-3.63007e-016	-3.53324e-015	-1.20807e-015	-2.24055e-015	4.65464e-015	2.71166e-015	3.02757e-015	-4.99766e-016	-5.88199e-016	2.08746e-016	-2.77074e-015	-5.58399e-015	-8.52086e-016	-6.77638e-015	-1.06548e-014
-1.60709e-015	-4.75723e-015	-2.07917e-015	6.62896e-015	4.5339e-015	4.74498e-015	3.69994e-015	3.21257e-015	-7.4835e-017	-5.73799e-015	-1.6773e-016	-2.95422e-015	-9.72908e-016	-1.78362e-015	4.60282e-015	2.73768e-015	3.04124e-015	-3.92784e-016	-2.21158e-016	3.57611e-016	-2.40824e-015	-5.59204e-015	-6.85452e-016	-6.56483e-015	-1.09247e-014
-1.36569e-015	-4.43527e-015	-1.86137e-015	6.71589e-015	4.42048e-015	4.7692e-015	3.54192e-015	3.14253e-015	-2.02148e-016	-5.67976e-015	5.17771e-017	-2.35507e-015	-7.31616e-016	-1.33652e-015	4.5466e-015	2.77081e-015	3.04349e-015	-3.02645e-016	1.59865e-016	5.13795e-016	-2.07666e-015	-5.58297e-015	-5.30262e-016	-6.33016e-015	-1.11638e-014
-1.12285e-015	-4.10278e-015	-1.65772e-015	6.78288e-015	4.29807e-015	4.77247e-015	3.37919e-015	3.07811e-015	-3.41627e-016	-5.62634e-015	2.94664e-016	-1.74099e-015	-4.85235e-016	-9.02278e-016	4.48616e-015	2.81126e-015	3.03613e-015	-2.28481e-016	5.54245e-016	6.76724e-016	-1.7785e-015	-5.5593e-015	-3.88602e-016	-6.07339e-015	-1.1372e-014
-8.78835e-016	-3.76059e-015	-1.46776e-015	6.82928e-015	4.16675e-015	4.75356e-015	3.21295e-015	3.01797e-015	-4.93989e-016	-5.57872e-015	5.60246e-016	-1.11715e-015	-2.34411e-016	-4.84398e-016	4.42201e-015	2.85971e-015	3.02016e-015	-1.69472e-016	9.60752e-016	8.46401e-016	-1.51553e-015	-5.52413e-015	-2.6165e-016	-5.79622e-015	-1.1549e-014
-6.33456e-016	-3.40888e-015	-1.29106e-015	6.85451e-015	4.0268e-015	4.71151e-015	3.04377e-015	2.96059e-015	-6.59312e-016	-5.53779e-015	8.47278e-016	-4.88963e-016	1.92296e-017	-8.59042e-017	4.35463e-015	2.91581e-015	2.99691e-015	-1.24942e-016	1.37792e-015	1.02248e-015	-1.28871e-015	-5.48064e-015	-1.51534e-016	-5.50066e-015	-1.16943e-014
-3.86263e-016	-3.04894e-015	-1.12646e-015	6.85849e-015	3.87854e-015	4.64627e-015	2.87247e-015	2.90521e-015	-8.36964e-016	-5.50493e-015	1.15354e-015	1.37705e-016	2.73739e-016	2.89991e-016	4.28455e-015	2.97981e-015	2.96773e-015	-9.4439e-017	1.80466e-015	1.20434e-015	-1.09958e-015	-5.43114e-015	-5.96733e-017	-5.18912e-015	-1.18079e-014
-1.37624e-016	-2.68309e-015	-9.72999e-016	6.84076e-015	3.72297e-015	4.55703e-015	2.70022e-015	2.85006e-015	-1.02627e-015	-5.48102e-015	1.47748e-015	7.56509e-016	5.2797e-016	6.4065e-016	4.21258e-015	3.05124e-015	2.93452e-015	-7.56584e-017	2.23936e-015	1.3911e-015	-9.48556e-016	-5.37803e-015	1.21061e-017	-4.86406e-015	-1.18903e-014
1.11815e-016	-2.31304e-015	-8.30067e-016	6.80144e-015	3.56049e-015	4.44397e-015	2.52846e-015	2.79338e-015	-1.22694e-015	-5.46672e-015	1.81721e-015	1.36103e-015	7.80509e-016	9.6348e-016	4.13893e-015	3.12985e-015	2.89877e-015	-6.72919e-017	2.67932e-015	1.58275e-015	-8.35489e-016	-5.32515e-015	6.20718e-017	-4.52771e-015	-1.19422e-014
3.61719e-016	-1.9405e-015	-6.9662e-016	6.741e-015	3.39216e-015	4.30789e-015	2.35818e-015	2.7348e-015	-1.43818e-015	-5.46347e-015	2.17035e-015	1.94499e-015	1.02995e-015	1.25561e-015	4.06405e-015	3.21522e-015	2.86132e-015	-6.75067e-017	3.12279e-015	1.77865e-015	-7.60527e-016	-5.27445e-015	8.87088e-017	-4.1829e-015	-1.19635e-014
6.11247e-016	-1.56729e-015	-5.72251e-016	6.65961e-015	3.21882e-015	4.1498e-015	2.1915e-015	2.67357e-015	-1.6595e-015	-5.47223e-015	2.53392e-015	2.50236e-015	1.27396e-015	1.51503e-015	3.98873e-015	3.30666e-015	2.82331e-015	-7.39023e-017	3.56672e-015	1.97832e-015	-7.23805e-016	-5.22798e-015	9.09612e-017	-3.83253e-015	-1.19552e-014
8.59678e-016	-1.1958e-015	-4.55511e-016	6.55806e-015	3.04157e-015	3.97082e-015	2.02944e-015	2.60953e-015	-1.88996e-015	-5.49384e-015	2.90495e-015	3.02705e-015	1.51084e-015	1.73992e-015	3.91337e-015	3.40348e-015	2.78663e-015	-8.41762e-017	4.00843e-015	2.18169e-015	-7.24527e-016	-5.18787e-015	6.75528e-017	-3.4798e-015	-1.19181e-014
1.10635e-015	-8.27704e-016	-3.45656e-016	6.43701e-015	2.86097e-015	3.77136e-015	1.87296e-015	2.54142e-015	-2.12854e-015	-5.52893e-015	3.28054e-015	3.51331e-015	1.73888e-015	1.9286e-015	3.8386e-015	3.50447e-015	2.75224e-015	-9.65025e-017	4.44525e-015	2.38751e-015	-7.61039e-016	-5.15579e-015	1.71757e-017	-3.12835e-015	-1.18525e-014
1.35066e-015	-4.65623e-016	-2.41637e-016	6.29699e-015	2.67767e-015	3.5532e-015	1.72316e-015	2.46833e-015	-2.37476e-015	-5.57859e-015	3.65716e-015	3.95484e-015	1.95666e-015	2.07971e-015	3.76458e-015	3.60895e-015	2.72092e-015	-1.09018e-016	4.87372e-015	2.59419e-015	-8.31811e-016	-5.13431e-015	-6.08163e-017	-2.78123e-015	-1.17601e-014
1.59129e-015	-1.11981e-016	-1.43317e-016	6.13896e-015	2.49362e-015	3.31812e-015	1.58159e-015	2.39016e-015	-2.62802e-015	-5.64359e-015	4.03169e-015	4.34676e-015	2.16226e-015	2.1926e-015	3.69227e-015	3.71539e-015	2.69334e-015	-1.19768e-016	5.29082e-015	2.80076e-015	-9.35908e-016	-5.12474e-015	-1.67215e-016	-2.44182e-015	-1.16426e-014
1.82656e-015	2.31642e-016	-4.9868e-017	5.96438e-015	2.31031e-015	3.06795e-015	1.44977e-015	2.30709e-015	-2.88731e-015	-5.72451e-015	4.40092e-015	4.68462e-015	2.35354e-015	2.26719e-015	3.62172e-015	3.8231e-015	2.67066e-015	-1.26836e-016	5.6927e-015	3.0069e-015	-1.07072e-015	-5.12828e-015	-3.02146e-016	-2.11311e-015	-1.15014e-014
2.0558e-015	5.63362e-016	4.03338e-017	5.77431e-015	2.12865e-015	2.80433e-015	1.32893e-015	2.21876e-015	-3.15151e-015	-5.82164e-015	4.76113e-015	4.9633e-015	2.52917e-015	2.3033e-015	3.55351e-015	3.93158e-015	2.65306e-015	-1.28618e-016	6.07593e-015	3.21074e-015	-1.23354e-015	-5.14578e-015	-4.66565e-016	-1.79875e-015	-1.13384e-014
2.27787e-015	8.81023e-016	1.27021e-016	5.56924e-015	1.95013e-015	2.52882e-015	1.21958e-015	2.12501e-015	-3.41986e-015	-5.93565e-015	5.10826e-015	5.17917e-015	2.68792e-015	2.30076e-015	3.48753e-015	4.03958e-015	2.64052e-015	-1.22871e-016	6.43684e-015	3.41147e-015	-1.42209e-015	-5.17822e-015	-6.60983e-016	-1.50235e-015	-1.11555e-014
2.49102e-015	1.18293e-015	2.10792e-016	5.35182e-015	1.77616e-015	2.24367e-015	1.12299e-015	2.02622e-015	-3.69112e-015	-6.06675e-015	5.43936e-015	5.32949e-015	2.82764e-015	2.26026e-015	3.42414e-015	4.14517e-015	2.63276e-015	-1.08322e-016	6.77174e-015	3.60737e-015	-1.63373e-015	-5.22635e-015	-8.85159e-016	-1.22697e-015	-1.09548e-014
2.69356e-015	1.46751e-015	2.92139e-016	5.12291e-015	1.60817e-015	1.9505e-015	1.04058e-015	1.92243e-015	-3.9645e-015	-6.21434e-015	5.7509e-015	5.41203e-015	2.94814e-015	2.18284e-015	3.36303e-015	4.24774e-015	2.63016e-015	-8.35843e-017	7.07726e-015	3.79717e-015	-1.86611e-015	-5.29e-015	-1.13919e-015	-9.75264e-016	-1.07383e-014
2.8846e-015	1.73349e-015	3.71309e-016	4.88408e-015	1.44747e-015	1.65172e-015	9.7245e-016	1.81462e-015	-4.23907e-015	-6.37768e-015	6.03904e-015	5.42483e-015	3.04837e-015	2.07075e-015	3.30408e-015	4.34663e-015	2.63227e-015	-4.75242e-017	7.35019e-015	3.98017e-015	-2.116e-015	-5.36863e-015	-1.4223e-015	-7.50305e-016	-1.05083e-014
3.06281e-015	1.97976e-015	4.49225e-016	4.63705e-015	1.29574e-015	1.34929e-015	9.1934e-016	1.70321e-015	-4.51317e-015	-6.55708e-015	6.30081e-015	5.36708e-015	3.12728e-015	1.92562e-015	3.24733e-015	4.44095e-015	2.63815e-015	5.11591e-019	7.58767e-015	4.1556e-015	-2.3801e-015	-5.46205e-015	-1.73376e-015	-5.54128e-016	-1.02673e-014
3.22726e-015	2.20545e-015	5.25152e-016	4.38345e-015	1.15352e-015	1.04491e-015	8.82666e-016	1.58907e-015	-4.78606e-015	-6.752e-015	6.53313e-015	5.23804e-015	3.18453e-015	1.7493e-015	3.19264e-015	4.52956e-015	2.64756e-015	6.11765e-017	7.78695e-015	4.3215e-015	-2.65552e-015	-5.56949e-015	-2.07317e-015	-3.89393e-016	-1.00173e-014
3.37643e-015	2.4087e-015	5.99406e-016	4.12515e-015	1.02257e-015	7.39856e-016	8.62343e-016	1.47291e-015	-5.05744e-015	-6.96142e-015	6.73332e-015	5.03812e-015	3.22076e-015	1.54403e-015	3.13982e-015	4.61176e-015	2.65976e-015	1.35034e-016	7.94512e-015	4.47676e-015	-2.93908e-015	-5.69006e-015	-2.43974e-015	-2.57667e-016	-9.76082e-015
3.5092e-015	2.58927e-015	6.72053e-016	3.86369e-015	9.03945e-016	4.36028e-016	8.58174e-016	1.35574e-015	-5.32673e-015	-7.18407e-015	6.89771e-015	4.76834e-015	3.23544e-015	1.31205e-015	3.08866e-015	4.686e-015	2.6734e-015	2.22123e-016	8.05983e-015	4.61993e-015	-3.22781e-015	-5.82262e-015	-2.83211e-015	-1.60583e-016	-9.50003e-015
3.62489e-015	2.74684e-015	7.44095e-016	3.60043e-015	7.97585e-016	1.36041e-016	8.70618e-016	1.23761e-015	-5.59317e-015	-7.41856e-015	7.02399e-015	4.43138e-015	3.22771e-015	1.05672e-015	3.03902e-015	4.75275e-015	2.68735e-015	3.22307e-016	8.12928e-015	4.75059e-015	-3.51808e-015	-5.96526e-015	-3.24846e-015	-9.93523e-017	-9.23737e-015
3.72263e-015	2.88089e-015	8.15698e-016	3.3372e-015	7.048e-016	-1.59348e-016	8.99929e-016	1.1192e-015	-5.85608e-015	-7.66361e-015	7.11031e-015	4.03036e-015	3.19824e-015	7.80802e-016	2.99006e-015	4.81143e-015	2.70039e-015	4.34809e-016	8.15285e-015	4.86839e-015	-3.80732e-015	-6.11635e-015	-3.68708e-015	-7.48349e-017	-8.9746e-015
3.80161e-015	2.99131e-015	8.86994e-016	3.07586e-015	6.26547e-016	-4.48673e-016	9.45958e-016	1.00177e-015	-6.1141e-015	-7.91757e-015	7.15515e-015	3.569e-015	3.1475e-015	4.87251e-016	2.94057e-015	4.86148e-015	2.71163e-015	5.5876e-016	8.12926e-015	4.97224e-015	-4.09285e-015	-6.27462e-015	-4.14595e-015	-8.7104e-017	-8.71384e-015
3.86116e-015	3.0782e-015	9.57769e-016	2.81761e-015	5.63107e-016	-7.30787e-016	1.00853e-015	8.85575e-016	-6.36621e-015	-8.17832e-015	7.1573e-015	3.05109e-015	3.07599e-015	1.79279e-016	2.88982e-015	4.90254e-015	2.71972e-015	6.92667e-016	8.05788e-015	5.06131e-015	-4.37128e-015	-6.43775e-015	-4.6227e-015	-1.36249e-016	-8.45781e-015
3.90123e-015	3.1422e-015	1.02788e-015	2.56391e-015	5.14062e-016	-1.00422e-015	1.08705e-015	7.7179e-016	-6.61252e-015	-8.44337e-015	7.11549e-015	2.48125e-015	2.98522e-015	-1.39528e-016	2.83759e-015	4.93441e-015	2.7232e-015	8.34941e-016	7.93882e-015	5.13514e-015	-4.63977e-015	-6.60324e-015	-5.11391e-015	-2.21611e-016	-8.20908e-015
3.92182e-015	3.18394e-015	1.09728e-015	2.31638e-015	4.79797e-016	-1.26851e-015	1.18069e-015	6.61274e-016	-6.85259e-015	-8.71057e-015	7.02955e-015	1.86597e-015	2.87637e-015	-4.65502e-016	2.78358e-015	4.95707e-015	2.72112e-015	9.85109e-016	7.77231e-015	5.1929e-015	-4.89637e-015	-6.76881e-015	-5.6178e-015	-3.4227e-016	-7.96942e-015
3.92278e-015	3.20432e-015	1.16593e-015	2.07597e-015	4.60852e-016	-1.52312e-015	1.28877e-015	5.54493e-016	-7.08463e-015	-8.97818e-015	6.89918e-015	1.21051e-015	2.75011e-015	-7.95205e-016	2.72616e-015	4.9708e-015	2.71259e-015	1.14115e-015	7.55986e-015	5.23426e-015	-5.13934e-015	-6.93222e-015	-6.13084e-015	-4.96909e-016	-7.74091e-015
3.90461e-015	3.2037e-015	1.23407e-015	1.84389e-015	4.56278e-016	-1.7671e-015	1.41043e-015	4.52363e-016	-7.3092e-015	-9.24354e-015	6.72464e-015	5.21133e-016	2.60859e-015	-1.1256e-015	2.66492e-015	4.97566e-015	2.69653e-015	1.30118e-015	7.30315e-015	5.25869e-015	-5.36638e-015	-7.09109e-015	-6.64952e-015	-6.83931e-016	-7.52509e-015
3.8679e-015	3.18344e-015	1.3021e-015	1.62078e-015	4.65444e-016	-2.00025e-015	1.54513e-015	3.54324e-016	-7.52602e-015	-9.50369e-015	6.50676e-015	-1.95574e-016	2.45339e-015	-1.45307e-015	2.59896e-015	4.97255e-015	2.67242e-015	1.46327e-015	7.00423e-015	5.26603e-015	-5.57559e-015	-7.24253e-015	-7.17034e-015	-9.02037e-016	-7.32348e-015
3.81365e-015	3.14516e-015	1.37058e-015	1.40731e-015	4.87877e-016	-2.22152e-015	1.69158e-015	2.60396e-016	-7.73486e-015	-9.75571e-015	6.24683e-015	-9.32696e-016	2.28618e-015	-1.77414e-015	2.52702e-015	4.96173e-015	2.63947e-015	1.62543e-015	6.66608e-015	5.25657e-015	-5.76525e-015	-7.38435e-015	-7.68988e-015	-1.14872e-015	-7.13737e-015
3.7433e-015	3.09053e-015	1.43963e-015	1.20422e-015	5.22648e-016	-2.43033e-015	1.84857e-015	1.71594e-016	-7.93491e-015	-9.99664e-015	5.94607e-015	-1.68213e-015	2.10887e-015	-2.08596e-015	2.44839e-015	4.94403e-015	2.59688e-015	1.78545e-015	6.29194e-015	5.23022e-015	-5.93349e-015	-7.51402e-015	-8.20438e-015	-1.42124e-015	-6.96824e-015
3.65815e-015	3.02124e-015	1.50982e-015	1.01197e-015	5.69091e-016	-2.62633e-015	2.01441e-015	8.8178e-017	-8.12567e-015	-1.02233e-014	5.60614e-015	-2.43548e-015	1.92382e-015	-2.3862e-015	2.36226e-015	4.9204e-015	2.54431e-015	1.94154e-015	5.88573e-015	5.18716e-015	-6.07952e-015	-7.62832e-015	-8.71017e-015	-1.71668e-015	-6.81676e-015
3.55914e-015	2.93846e-015	1.58141e-015	8.31237e-016	6.25918e-016	-2.81006e-015	2.18747e-015	9.81484e-018	-8.30697e-015	-1.04333e-014	5.22894e-015	-3.1862e-015	1.73359e-015	-2.67168e-015	2.26777e-015	4.8919e-015	2.48181e-015	2.09176e-015	5.45189e-015	5.12864e-015	-6.20262e-015	-7.72529e-015	-9.20322e-015	-2.03208e-015	-6.68341e-015
3.44775e-015	2.84381e-015	1.65483e-015	6.6219e-016	6.92014e-016	-2.98182e-015	2.36641e-015	-6.32842e-017	-8.47888e-015	-1.06238e-014	4.81722e-015	-3.92645e-015	1.54001e-015	-2.94e-015	2.16331e-015	4.85969e-015	2.41041e-015	2.23429e-015	4.99503e-015	5.05485e-015	-6.30204e-015	-7.80264e-015	-9.67972e-015	-2.36344e-015	-6.56851e-015
3.32695e-015	2.7394e-015	1.73081e-015	5.04526e-016	7.65667e-016	-3.142e-015	2.5491e-015	-1.31547e-016	-8.64076e-015	-1.07919e-014	4.37421e-015	-4.64748e-015	1.34525e-015	-3.18839e-015	2.04883e-015	4.8245e-015	2.33044e-015	2.36822e-015	4.51974e-015	4.96632e-015	-6.37672e-015	-7.85841e-015	-1.01356e-014	-2.70713e-015	-6.47232e-015
3.19962e-015	2.62718e-015	1.81007e-015	3.58264e-016	8.45253e-016	-3.2906e-015	2.73405e-015	-1.9528e-016	-8.79179e-015	-1.09343e-014	3.90329e-015	-5.34158e-015	1.15142e-015	-3.41495e-015	1.92323e-015	4.7874e-015	2.24266e-015	2.49162e-015	4.03105e-015	4.86391e-015	-6.42618e-015	-7.89099e-015	-1.0567e-014	-3.05945e-015	-6.39496e-015
3.06786e-015	2.50916e-015	1.89336e-015	2.22978e-016	9.28771e-016	-3.42809e-015	2.91899e-015	-2.55455e-016	-8.93138e-015	-1.10481e-014	3.40797e-015	-6.00139e-015	9.61237e-016	-3.61772e-015	1.78584e-015	4.74956e-015	2.14771e-015	2.60324e-015	3.53515e-015	4.749e-015	-6.44985e-015	-7.8981e-015	-1.09696e-014	-3.41609e-015	-6.33565e-015
2.93393e-015	2.38678e-015	1.98133e-015	9.83561e-017	1.01457e-015	-3.55499e-015	3.10193e-015	-3.12752e-016	-9.05948e-015	-1.11316e-014	2.89249e-015	-6.62047e-015	7.76919e-016	-3.79555e-015	1.63582e-015	4.71155e-015	2.04596e-015	2.7015e-015	3.03787e-015	4.62315e-015	-6.44724e-015	-7.87794e-015	-1.13404e-014	-3.77264e-015	-6.29393e-015
2.80079e-015	2.26225e-015	2.0749e-015	-1.5817e-017	1.10051e-015	-3.67118e-015	3.2813e-015	-3.68112e-016	-9.17524e-015	-1.11824e-014	2.361e-015	-7.19224e-015	6.00782e-016	-3.94717e-015	1.47327e-015	4.6745e-015	1.93819e-015	2.78538e-015	2.54575e-015	4.48709e-015	-6.41806e-015	-7.82934e-015	-1.16763e-014	-4.12502e-015	-6.26902e-015
2.67103e-015	2.13744e-015	2.17472e-015	-1.20395e-016	1.18447e-015	-3.77676e-015	3.45501e-015	-4.22605e-016	-9.27823e-015	-1.11987e-014	1.81744e-015	-7.71035e-015	4.35093e-016	-4.07102e-015	1.29819e-015	4.63929e-015	1.82686e-015	2.85463e-015	2.06423e-015	4.34205e-015	-6.36306e-015	-7.75101e-015	-1.19738e-014	-4.46936e-015	-6.25953e-015
2.54749e-015	2.01364e-015	2.28155e-015	-2.1589e-016	1.26487e-015	-3.87285e-015	3.62083e-015	-4.76195e-016	-9.36809e-015	-1.11782e-014	1.26637e-015	-8.16912e-015	2.81949e-016	-4.16644e-015	1.11028e-015	4.60641e-015	1.71324e-015	2.90871e-015	1.59927e-015	4.18879e-015	-6.28294e-015	-7.64235e-015	-1.22294e-014	-4.80127e-015	-6.26431e-015
2.4334e-015	1.89208e-015	2.39669e-015	-3.02586e-016	1.3399e-015	-3.95948e-015	3.77665e-015	-5.29917e-016	-9.44451e-015	-1.112e-014	7.11976e-016	-8.56359e-015	1.43721e-016	-4.233e-015	9.09061e-016	4.57636e-015	1.59904e-015	2.94723e-015	1.15736e-015	4.02907e-015	-6.17734e-015	-7.50337e-015	-1.24405e-014	-5.11621e-015	-6.28193e-015
2.33106e-015	1.77386e-015	2.52098e-015	-3.81416e-016	1.40782e-015	-4.03635e-015	3.92101e-015	-5.85326e-016	-9.50804e-015	-1.10228e-014	1.59242e-016	-8.8897e-015	2.22408e-017	-4.27071e-015	6.94391e-016	4.54979e-015	1.48563e-015	2.97023e-015	7.43686e-016	3.86375e-015	-6.04633e-015	-7.33376e-015	-1.26043e-014	-5.41032e-015	-6.31075e-015
2.24288e-015	1.66041e-015	2.65557e-015	-4.5353e-016	1.46701e-015	-4.10424e-015	4.05164e-015	-6.43171e-016	-9.55797e-015	-1.0886e-014	-3.87436e-016	-9.14435e-015	-8.09105e-017	-4.27982e-015	4.67098e-016	4.52715e-015	1.37477e-015	2.97752e-015	3.63683e-016	3.6946e-015	-5.89119e-015	-7.1328e-015	-1.27187e-014	-5.68042e-015	-6.34871e-015
2.17187e-015	1.55311e-015	2.80134e-015	-5.19296e-016	1.51533e-015	-4.16359e-015	4.16656e-015	-7.04612e-016	-9.59438e-015	-1.0709e-014	-9.24167e-016	-9.3245e-015	-1.64269e-016	-4.26073e-015	2.27829e-016	4.50855e-015	1.26872e-015	2.96994e-015	2.28056e-017	3.523e-015	-5.71296e-015	-6.90144e-015	-1.27825e-014	-5.92288e-015	-6.39404e-015
2.12018e-015	1.4527e-015	2.9595e-015	-5.79461e-016	1.55146e-015	-4.2147e-015	4.26424e-015	-7.70556e-016	-9.61673e-015	-1.04918e-014	-1.44677e-015	-9.42915e-015	-2.26306e-016	-4.21386e-015	-2.32357e-017	4.49393e-015	1.16908e-015	2.94818e-015	-2.73624e-016	3.34997e-015	-5.51181e-015	-6.63995e-015	-1.27942e-014	-6.1347e-015	-6.44507e-015
2.08987e-015	1.36014e-015	3.13078e-015	-6.35191e-016	1.57379e-015	-4.2579e-015	4.34301e-015	-8.41957e-016	-9.6244e-015	-1.02347e-014	-1.95059e-015	-9.45617e-015	-2.65265e-016	-4.13945e-015	-2.85559e-016	4.48337e-015	1.0781e-015	2.91374e-015	-5.21069e-016	3.17715e-015	-5.28898e-015	-6.34899e-015	-1.2752e-014	-6.31319e-015	-6.49919e-015
2.08297e-015	1.27637e-015	3.31567e-015	-6.87152e-016	1.58068e-015	-4.29348e-015	4.40105e-015	-9.19375e-016	-9.61719e-015	-9.93861e-015	-2.43128e-015	-9.4047e-015	-2.80263e-016	-4.03808e-015	-5.58141e-016	4.47664e-015	9.97475e-016	2.86784e-015	-7.1524e-016	3.00545e-015	-5.04522e-015	-6.02969e-015	-1.26547e-014	-6.45541e-015	-6.554e-015
2.10108e-015	1.20168e-015	3.51493e-015	-7.36182e-016	1.57079e-015	-4.3214e-015	4.43737e-015	-1.00354e-015	-9.59484e-015	-9.60495e-015	-2.88537e-015	-9.2757e-015	-2.70759e-016	-3.91084e-015	-8.39379e-016	4.47349e-015	9.29118e-016	2.81206e-015	-8.5282e-016	2.83604e-015	-4.78066e-015	-5.68327e-015	-1.25032e-014	-6.55918e-015	-6.60742e-015
2.14573e-015	1.13711e-015	3.7289e-015	-7.83024e-016	1.54288e-015	-4.341e-015	4.45089e-015	-1.09532e-015	-9.55691e-015	-9.23475e-015	-3.30935e-015	-9.07077e-015	-2.35991e-016	-3.75873e-015	-1.12889e-015	4.47291e-015	8.75126e-016	2.74754e-015	-9.31071e-016	2.66985e-015	-4.4959e-015	-5.3114e-015	-1.22974e-014	-6.62321e-015	-6.65755e-015
2.21796e-015	1.08272e-015	3.95772e-015	-8.28271e-016	1.49646e-015	-4.35222e-015	4.44056e-015	-1.19557e-015	-9.50316e-015	-8.82971e-015	-3.70002e-015	-8.79194e-015	-1.74923e-016	-3.58271e-015	-1.42554e-015	4.47471e-015	8.37367e-016	2.67609e-015	-9.47463e-016	2.50785e-015	-4.19223e-015	-4.91578e-015	-1.20382e-014	-6.64595e-015	-6.7016e-015
2.31883e-015	1.03897e-015	4.20199e-015	-8.72765e-016	1.43088e-015	-4.35511e-015	4.40576e-015	-1.30493e-015	-9.43356e-015	-8.39257e-015	-4.05439e-015	-8.44184e-015	-8.76678e-017	-3.384e-015	-1.7284e-015	4.47774e-015	8.17181e-016	2.59992e-015	-9.00661e-016	2.35058e-015	-3.87072e-015	-4.49856e-015	-1.17274e-014	-6.6264e-015	-6.73721e-015
2.44864e-015	1.00567e-015	4.46213e-015	-9.17319e-016	1.34578e-015	-4.34935e-015	4.34588e-015	-1.42415e-015	-9.34851e-015	-7.92607e-015	-4.3696e-015	-8.02371e-015	2.59972e-017	-3.16434e-015	-2.03607e-015	4.48096e-015	8.15237e-016	2.52172e-015	-7.89284e-016	2.19963e-015	-3.5319e-015	-4.06283e-015	-1.13661e-014	-6.56434e-015	-6.76257e-015
2.60797e-015	9.83056e-016	4.73811e-015	-9.6219e-016	1.24098e-015	-4.33472e-015	4.26091e-015	-1.55314e-015	-9.24687e-015	-7.43281e-015	-4.64351e-015	-7.54122e-015	1.66226e-016	-2.92476e-015	-2.34709e-015	4.48403e-015	8.32786e-016	2.44303e-015	-6.13633e-016	2.05569e-015	-3.17657e-015	-3.61144e-015	-1.09568e-014	-6.45974e-015	-6.77574e-015
2.79682e-015	9.71175e-016	5.02896e-015	-1.00829e-015	1.11662e-015	-4.31132e-015	4.15092e-015	-1.69172e-015	-9.12822e-015	-6.91592e-015	-4.8739e-015	-6.9994e-015	3.31947e-016	-2.66658e-015	-2.6603e-015	4.48561e-015	8.70793e-016	2.36609e-015	-3.74652e-016	1.9187e-015	-2.80638e-015	-3.14669e-015	-1.05012e-014	-6.31248e-015	-6.77531e-015
3.01491e-015	9.69803e-016	5.33431e-015	-1.05568e-015	9.72559e-016	-4.27903e-015	4.01615e-015	-1.83994e-015	-8.99242e-015	-6.37883e-015	-5.05928e-015	-6.40394e-015	5.22515e-016	-2.39154e-015	-2.97476e-015	4.48436e-015	9.29279e-016	2.29351e-015	-7.3237e-017	1.78943e-015	-2.42244e-015	-2.67174e-015	-1.00028e-014	-6.12304e-015	-6.75952e-015
3.2607e-015	9.79745e-016	5.65373e-015	-1.10437e-015	8.0933e-016	-4.23765e-015	3.85773e-015	-1.9972e-015	-8.83976e-015	-5.82446e-015	-5.19848e-015	-5.76024e-015	7.37495e-016	-2.10087e-015	-3.28924e-015	4.47872e-015	1.00761e-015	2.22727e-015	2.89109e-016	1.66799e-015	-2.02507e-015	-2.18972e-015	-9.46489e-015	-5.89222e-015	-6.72701e-015
3.53306e-015	1.00072e-015	5.98648e-015	-1.15396e-015	6.27581e-016	-4.1876e-015	3.67616e-015	-2.16269e-015	-8.67018e-015	-5.2567e-015	-5.29084e-015	-5.0738e-015	9.75569e-016	-1.79609e-015	-3.60227e-015	4.46742e-015	1.10558e-015	2.16955e-015	7.09625e-016	1.55467e-015	-1.61511e-015	-1.7043e-015	-8.89126e-015	-5.62183e-015	-6.67697e-015
3.83018e-015	1.03207e-015	6.33132e-015	-1.20525e-015	4.27624e-016	-4.12863e-015	3.47246e-015	-2.33598e-015	-8.48421e-015	-4.67917e-015	-5.33628e-015	-4.35064e-015	1.23564e-015	-1.47755e-015	-3.91212e-015	4.44927e-015	1.22285e-015	2.1226e-015	1.18458e-015	1.44952e-015	-1.19396e-015	-1.218e-015	-8.28553e-015	-5.31367e-015	-6.60821e-015
4.15041e-015	1.07334e-015	6.68703e-015	-1.25862e-015	2.10719e-016	-4.06098e-015	3.24804e-015	-2.51658e-015	-8.2818e-015	-4.09608e-015	-5.33425e-015	-3.59705e-015	1.51651e-015	-1.14664e-015	-4.21752e-015	4.42334e-015	1.35948e-015	2.08814e-015	1.71015e-015	1.35258e-015	-7.62144e-016	-7.34363e-016	-7.65138e-015	-4.97028e-015	-6.5197e-015
4.49205e-015	1.12445e-015	7.05218e-015	-1.31393e-015	-2.23345e-017	-3.9844e-015	3.00442e-015	-2.70316e-015	-8.06227e-015	-3.5103e-015	-5.28621e-015	-2.81991e-015	1.81707e-015	-8.04696e-016	-4.51688e-015	4.38832e-015	1.51422e-015	2.06828e-015	2.28213e-015	1.26396e-015	-3.20895e-016	-2.56868e-016	-6.99313e-015	-4.59433e-015	-6.4111e-015
4.85238e-015	1.1854e-015	7.42532e-015	-1.37116e-015	-2.70252e-016	-3.89893e-015	2.74326e-015	-2.89442e-015	-7.82605e-015	-2.92592e-015	-5.19312e-015	-2.02536e-015	2.13509e-015	-4.53225e-016	-4.8096e-015	4.34262e-015	1.68598e-015	2.06486e-015	2.8964e-015	1.18393e-015	1.29195e-016	2.11864e-016	-6.31593e-015	-4.18794e-015	-6.28194e-015
5.22838e-015	1.25553e-015	7.80504e-015	-1.42949e-015	-5.32074e-016	-3.80493e-015	2.46651e-015	-3.09028e-015	-7.57315e-015	-2.34613e-015	-5.05617e-015	-1.21973e-015	2.46858e-015	-9.30833e-017	-5.09458e-015	4.2853e-015	1.87318e-015	2.07958e-015	3.5477e-015	1.11359e-015	5.87739e-016	6.68427e-016	-5.62381e-015	-3.75396e-015	-6.13263e-015
5.61686e-015	1.3345e-015	8.18977e-015	-1.48898e-015	-8.0632e-016	-3.70209e-015	2.17678e-015	-3.2888e-015	-7.30397e-015	-1.77395e-015	-4.87651e-015	-4.09335e-016	2.81533e-015	2.75061e-016	-5.37001e-015	4.21601e-015	2.07419e-015	2.11416e-015	4.23086e-015	1.05217e-015	1.05407e-015	1.11033e-015	-4.9221e-015	-3.29498e-015	-5.96361e-015
6.01536e-015	1.42195e-015	8.57733e-015	-1.54943e-015	-1.09206e-015	-3.59093e-015	1.87606e-015	-3.48779e-015	-7.01875e-015	-1.2129e-015	-4.65588e-015	3.99989e-016	3.17366e-015	6.50638e-016	-5.63494e-015	4.13373e-015	2.28726e-015	2.16966e-015	4.93935e-015	9.99815e-016	1.52696e-015	1.53468e-015	-4.21575e-015	-2.81453e-015	-5.77537e-015
6.42076e-015	1.5183e-015	8.96618e-015	-1.61036e-015	-1.38724e-015	-3.47204e-015	1.567e-015	-3.68619e-015	-6.71727e-015	-6.65551e-016	-4.39663e-015	1.20247e-015	3.54183e-015	1.0327e-015	-5.88903e-015	4.03733e-015	2.51041e-015	2.2474e-015	5.66679e-015	9.56886e-016	2.00556e-015	1.9387e-015	-3.50961e-015	-2.31566e-015	-5.5689e-015
6.82964e-015	1.62341e-015	9.35453e-015	-1.67134e-015	-1.69043e-015	-3.34619e-015	1.25231e-015	-3.88258e-015	-6.39975e-015	-1.33626e-016	-4.10142e-015	1.99288e-015	3.91724e-015	1.42041e-015	-6.13118e-015	3.92626e-015	2.74135e-015	2.34783e-015	6.40733e-015	9.23448e-016	2.48902e-015	2.31959e-015	-2.80838e-015	-1.8016e-015	-5.34453e-015
7.23868e-015	1.73775e-015	9.74048e-015	-1.73203e-015	-2.00035e-015	-3.2144e-015	9.34573e-016	-4.07475e-015	-6.06696e-015	3.80507e-016	-3.77312e-015	2.7663e-015	4.2974e-015	1.81323e-015	-6.3618e-015	3.79996e-015	2.97747e-015	2.4717e-015	7.15432e-015	8.99259e-016	2.97644e-015	2.67486e-015	-2.11609e-015	-1.27636e-015	-5.10324e-015
7.64455e-015	1.86167e-015	1.01219e-014	-1.7929e-015	-2.31484e-015	-3.07674e-015	6.16364e-016	-4.26098e-015	-5.71965e-015	8.74865e-016	-3.4149e-015	3.51835e-015	4.67988e-015	2.21077e-015	-6.58014e-015	3.65776e-015	3.21637e-015	2.61907e-015	7.90158e-015	8.84748e-016	3.46672e-015	3.00251e-015	-1.43762e-015	-7.42777e-016	-4.8472e-015
8.04409e-015	1.99511e-015	1.04966e-014	-1.85387e-015	-2.6321e-015	-2.93377e-015	3.00316e-016	-4.43967e-015	-5.35824e-015	1.34829e-015	-3.02959e-015	4.24386e-015	5.06252e-015	2.61279e-015	-6.78559e-015	3.50024e-015	3.45521e-015	2.79034e-015	8.64294e-015	8.79627e-016	3.95864e-015	3.30077e-015	-7.77723e-016	-2.04349e-016	-4.57842e-015
8.43456e-015	2.13796e-015	1.08622e-014	-1.91432e-015	-2.95082e-015	-2.78659e-015	-1.08134e-017	-4.60829e-015	-4.983e-015	1.79992e-015	-2.61999e-015	4.93847e-015	5.44281e-015	3.01869e-015	-6.97799e-015	3.32717e-015	3.69162e-015	2.98555e-015	9.37235e-015	8.84139e-016	4.45209e-015	3.56906e-015	-1.41055e-016	3.35936e-016	-4.29812e-015
8.81281e-015	2.29096e-015	1.12165e-014	-1.97382e-015	-3.26956e-015	-2.63662e-015	-3.14038e-016	-4.766e-015	-4.59451e-015	2.2293e-015	-2.18969e-015	5.5999e-015	5.81914e-015	3.428e-015	-7.15795e-015	3.13887e-015	3.92261e-015	3.20415e-015	1.00835e-014	8.9815e-016	4.94685e-015	3.80619e-015	4.68788e-016	8.75034e-016	-4.00759e-015
9.1755e-015	2.45358e-015	1.15577e-014	-2.03188e-015	-3.58709e-015	-2.485e-015	-6.07229e-016	-4.91088e-015	-4.1933e-015	2.63596e-015	-1.74222e-015	6.22623e-015	6.18879e-015	3.84027e-015	-7.32484e-015	2.9356e-015	4.14559e-015	3.44538e-015	1.07703e-014	9.22532e-016	5.44183e-015	4.01108e-015	1.04851e-015	1.41016e-015	-3.70955e-015
9.52023e-015	2.62654e-015	1.18842e-014	-2.08864e-015	-3.90173e-015	-2.33299e-015	-8.87587e-016	-5.04144e-015	-3.77959e-015	3.01971e-015	-1.28047e-015	6.81492e-015	6.54938e-015	4.25468e-015	-7.47904e-015	2.7181e-015	4.35799e-015	3.70866e-015	1.14279e-014	9.57588e-016	5.93612e-015	4.18311e-015	1.59518e-015	1.93853e-015	-3.40564e-015
9.84474e-015	2.81039e-015	1.21946e-014	-2.14397e-015	-4.21198e-015	-2.18131e-015	-1.15293e-015	-5.15639e-015	-3.35411e-015	3.38192e-015	-8.08034e-016	7.36479e-015	6.89957e-015	4.67079e-015	-7.62157e-015	2.48763e-015	4.55711e-015	3.99293e-015	1.20513e-014	1.00297e-015	6.42906e-015	4.32172e-015	2.10579e-015	2.45789e-015	-3.09722e-015
1.01465e-014	3.00542e-015	1.24876e-014	-2.19756e-015	-4.51641e-015	-2.03076e-015	-1.40096e-015	-5.25412e-015	-2.91778e-015	3.72378e-015	-3.28287e-016	7.8749e-015	7.2374e-015	5.08792e-015	-7.75201e-015	2.24471e-015	4.74049e-015	4.29722e-015	1.26359e-014	1.059e-015	6.91989e-015	4.42668e-015	2.57775e-015	2.96601e-015	-2.7868e-015
1.04241e-014	3.21154e-015	1.27616e-014	-2.24967e-015	-4.81386e-015	-1.88281e-015	-1.62986e-015	-5.33355e-015	-2.47207e-015	4.04617e-015	1.55784e-016	8.34464e-015	7.56122e-015	5.50582e-015	-7.87063e-015	1.99037e-015	4.90678e-015	4.62055e-015	1.31773e-014	1.12645e-015	7.40756e-015	4.49912e-015	3.00976e-015	3.46099e-015	-2.47684e-015
1.06756e-014	3.42952e-015	1.30155e-014	-2.30041e-015	-5.10318e-015	-1.7393e-015	-1.83741e-015	-5.39369e-015	-2.01681e-015	4.35057e-015	6.41013e-016	8.77396e-015	7.86995e-015	5.92406e-015	-7.97798e-015	1.72584e-015	5.05385e-015	4.96128e-015	1.36725e-014	1.2058e-015	7.89193e-015	4.53949e-015	3.39976e-015	3.94054e-015	-2.16938e-015
1.08998e-014	3.65936e-015	1.32477e-014	-2.34971e-015	-5.38385e-015	-1.60129e-015	-2.02233e-015	-5.43327e-015	-1.55327e-015	4.6393e-015	1.12478e-015	9.16346e-015	8.16274e-015	6.34156e-015	-8.07462e-015	1.45232e-015	5.17894e-015	5.31768e-015	1.41188e-014	1.2968e-015	8.37235e-015	4.54944e-015	3.74656e-015	4.40304e-015	-1.86632e-015
1.10958e-014	3.90153e-015	1.34578e-014	-2.3979e-015	-5.65463e-015	-1.47046e-015	-2.18386e-015	-5.4518e-015	-1.08258e-015	4.91506e-015	1.60454e-015	9.51505e-015	8.43866e-015	6.75761e-015	-8.16166e-015	1.17119e-015	5.28107e-015	5.68807e-015	1.45134e-014	1.39969e-015	8.84817e-015	4.53026e-015	4.04958e-015	4.84715e-015	-1.56931e-015
1.12633e-014	4.15619e-015	1.3645e-014	-2.44516e-015	-5.91406e-015	-1.34785e-015	-2.32124e-015	-5.44839e-015	-6.0642e-016	5.18031e-015	2.07742e-015	9.82987e-015	8.6971e-015	7.17145e-015	-8.23989e-015	8.83577e-016	5.35885e-015	6.07071e-015	1.48544e-014	1.515e-015	9.31895e-015	4.48392e-015	4.30893e-015	5.27204e-015	-1.27984e-015
1.14022e-014	4.42338e-015	1.38094e-014	-2.4918e-015	-6.16158e-015	-1.23423e-015	-2.43347e-015	-5.42251e-015	-1.26163e-016	5.43772e-015	2.54135e-015	1.01096e-014	8.93759e-015	7.58169e-015	-8.3097e-015	5.90981e-016	5.41097e-015	6.46375e-015	1.51407e-014	1.64296e-015	9.78456e-015	4.41198e-015	4.52528e-015	5.67704e-015	-9.99913e-016
1.15126e-014	4.70368e-015	1.3951e-014	-2.5375e-015	-6.39688e-015	-1.13076e-015	-2.52049e-015	-5.37454e-015	3.57983e-016	5.69021e-015	2.99361e-015	1.03562e-014	9.15996e-015	7.98784e-015	-8.37098e-015	2.94737e-016	5.43633e-015	6.86541e-015	1.53726e-014	1.78358e-015	1.02447e-014	4.31655e-015	4.69934e-015	6.06172e-015	-7.30779e-016
1.15953e-014	4.99722e-015	1.40694e-014	-2.58287e-015	-6.61977e-015	-1.03927e-015	-2.58277e-015	-5.30376e-015	8.4542e-016	5.94071e-015	3.43296e-015	1.05719e-014	9.36379e-015	8.38875e-015	-8.42462e-015	-3.76544e-018	5.43438e-015	7.274e-015	1.55502e-014	1.93712e-015	1.06988e-014	4.20016e-015	4.83251e-015	6.4258e-015	-4.74222e-016
1.16512e-014	5.30338e-015	1.41646e-014	-2.62846e-015	-6.82899e-015	-9.6072e-016	-2.62107e-015	-5.20986e-015	1.33451e-015	6.19249e-015	3.85765e-015	1.07583e-014	9.54931e-015	8.78365e-015	-8.4711e-015	-3.03459e-016	5.4052e-015	7.68756e-015	1.56744e-014	2.10425e-015	1.11465e-014	4.06477e-015	4.92638e-015	6.76919e-015	-2.31467e-016
1.16813e-014	5.62186e-015	1.42376e-014	-2.67493e-015	-7.02467e-015	-8.95213e-016	-2.63615e-015	-5.09275e-015	1.82305e-015	6.44788e-015	4.26662e-015	1.09182e-014	9.71699e-015	9.17155e-015	-8.51069e-015	-6.02804e-016	5.3484e-015	8.10409e-015	1.57465e-014	2.28446e-015	1.15872e-014	3.91347e-015	4.98295e-015	7.09188e-015	-3.39328e-018
1.16876e-014	5.95295e-015	1.42889e-014	-2.72242e-015	-7.20629e-015	-8.43217e-016	-2.62876e-015	-4.95301e-015	2.30926e-015	6.70949e-015	4.65826e-015	1.10546e-014	9.86767e-015	9.55117e-015	-8.54398e-015	-9.00136e-016	5.26366e-015	8.52114e-015	1.57678e-014	2.47751e-015	1.20209e-014	3.7488e-015	5.00465e-015	7.39414e-015	2.09141e-016
1.16716e-014	6.29604e-015	1.43191e-014	-2.77097e-015	-7.3728e-015	-8.05926e-016	-2.60032e-015	-4.79118e-015	2.79268e-015	6.98002e-015	5.03253e-015	1.11707e-014	1.00018e-014	9.92183e-015	-8.57136e-015	-1.19415e-015	5.15088e-015	8.93644e-015	1.57405e-014	2.68333e-015	1.24474e-014	3.57361e-015	4.99435e-015	7.67627e-015	4.05648e-016
1.16351e-014	6.65094e-015	1.43288e-014	-2.82114e-015	-7.52414e-015	-7.83496e-016	-2.55221e-015	-4.60869e-015	3.27241e-015	7.26226e-015	5.38982e-015	1.12684e-014	1.01208e-014	1.02824e-014	-8.59305e-015	-1.48414e-015	5.01079e-015	9.34787e-015	1.56669e-014	2.90088e-015	1.28662e-014	3.39147e-015	4.95526e-015	7.93873e-015	5.8547e-016
1.15807e-014	7.01688e-015	1.43196e-014	-2.87412e-015	-7.66065e-015	-7.7617e-016	-2.48709e-015	-4.4061e-015	3.74707e-015	7.55881e-015	5.72957e-015	1.13508e-014	1.02259e-014	1.06313e-014	-8.60977e-015	-1.76965e-015	4.84447e-015	9.75353e-015	1.55504e-014	3.12942e-015	1.32773e-014	3.20525e-015	4.89053e-015	8.18201e-015	7.48649e-016
1.15106e-014	7.393e-015	1.42922e-014	-2.93024e-015	-7.78191e-015	-7.8451e-016	-2.40705e-015	-4.18474e-015	4.21514e-015	7.87156e-015	6.05162e-015	1.14198e-014	1.03184e-014	1.0968e-014	-8.62161e-015	-2.04955e-015	4.65211e-015	1.01514e-014	1.53951e-014	3.36822e-015	1.36802e-014	3.01793e-015	4.80399e-015	8.40685e-015	8.95513e-016
1.14278e-014	7.77846e-015	1.42481e-014	-2.99026e-015	-7.88804e-015	-8.08445e-016	-2.31473e-015	-3.94575e-015	4.67572e-015	8.20208e-015	6.35645e-015	1.14779e-014	1.04e-014	1.12909e-014	-8.62911e-015	-2.32303e-015	4.43468e-015	1.05393e-014	1.52044e-014	3.61677e-015	1.40745e-014	2.83253e-015	4.69982e-015	8.6139e-015	1.02632e-015
1.13348e-014	8.17252e-015	1.41885e-014	-3.05376e-015	-7.97908e-015	-8.48377e-016	-2.21332e-015	-3.6907e-015	5.12765e-015	8.55197e-015	6.645e-015	1.15273e-014	1.04718e-014	1.15988e-014	-8.63216e-015	-2.58994e-015	4.19399e-015	1.09157e-014	1.4982e-014	3.87394e-015	1.44602e-014	2.65178e-015	4.58169e-015	8.80394e-015	1.14049e-015
1.12344e-014	8.57397e-015	1.41154e-014	-3.12139e-015	-8.05562e-015	-9.04366e-016	-2.1054e-015	-3.42087e-015	5.56974e-015	8.92176e-015	6.91803e-015	1.15696e-014	1.05355e-014	1.18918e-014	-8.63109e-015	-2.84986e-015	3.93101e-015	1.12789e-014	1.47314e-014	4.13818e-015	1.48373e-014	2.47871e-015	4.45278e-015	8.97742e-015	1.23865e-015
1.11297e-014	8.98121e-015	1.40294e-014	-3.19338e-015	-8.11773e-015	-9.7614e-016	-1.99402e-015	-3.13784e-015	6.00031e-015	9.3125e-015	7.17599e-015	1.16064e-014	1.05933e-014	1.21684e-014	-8.62624e-015	-3.10213e-015	3.64725e-015	1.16266e-014	1.4457e-014	4.40849e-015	1.52057e-014	2.31552e-015	4.31726e-015	9.13491e-015	1.32168e-015
1.10236e-014	9.39359e-015	1.39324e-014	-3.26997e-015	-8.16557e-015	-1.06325e-015	-1.88215e-015	-2.84352e-015	6.41835e-015	9.72472e-015	7.41982e-015	1.1639e-014	1.0647e-014	1.24279e-014	-8.61727e-015	-3.34672e-015	3.34425e-015	1.19578e-014	1.41627e-014	4.68359e-015	1.55651e-014	2.16539e-015	4.17947e-015	9.27741e-015	1.39049e-015
1.09184e-014	9.8102e-015	1.38259e-014	-3.35124e-015	-8.19979e-015	-1.16527e-015	-1.77234e-015	-2.54e-015	6.8234e-015	1.01581e-014	7.65113e-015	1.16685e-014	1.06989e-014	1.26699e-014	-8.60395e-015	-3.58354e-015	3.02329e-015	1.22706e-014	1.38529e-014	4.9626e-015	1.59152e-014	2.02979e-015	4.04299e-015	9.40521e-015	1.44527e-015
1.08172e-014	1.02293e-014	1.37111e-014	-3.43678e-015	-8.22029e-015	-1.28197e-015	-1.668e-015	-2.22922e-015	7.21485e-015	1.06116e-014	7.87142e-015	1.16963e-014	1.07512e-014	1.28939e-014	-8.58611e-015	-3.8127e-015	2.68611e-015	1.25641e-014	1.35319e-014	5.2435e-015	1.62561e-014	1.91084e-015	3.91164e-015	9.51851e-015	1.48671e-015
1.07227e-014	1.06491e-014	1.35897e-014	-3.52654e-015	-8.22742e-015	-1.41286e-015	-1.57163e-015	-1.91285e-015	7.59133e-015	1.10847e-014	8.08211e-015	1.17227e-014	1.08057e-014	1.30995e-014	-8.56388e-015	-4.03486e-015	2.33521e-015	1.28365e-014	1.32039e-014	5.52497e-015	1.65874e-014	1.81097e-015	3.78966e-015	9.61853e-015	1.5158e-015
1.06369e-014	1.10685e-014	1.34636e-014	-3.62111e-015	-8.22137e-015	-1.55781e-015	-1.48564e-015	-1.59367e-015	7.95167e-015	1.15756e-014	8.28509e-015	1.17481e-014	1.08647e-014	1.32867e-014	-8.53709e-015	-4.25007e-015	1.97226e-015	1.30867e-014	1.28724e-014	5.80536e-015	1.69093e-014	1.73152e-015	3.68016e-015	9.70536e-015	1.53357e-015
1.05616e-014	1.14861e-014	1.33342e-014	-3.72035e-015	-8.20258e-015	-1.71523e-015	-1.41268e-015	-1.27366e-015	8.29557e-015	1.20828e-014	8.48196e-015	1.17726e-014	1.09303e-014	1.34548e-014	-8.50561e-015	-4.45858e-015	1.59898e-015	1.33136e-014	1.2541e-014	6.08255e-015	1.72214e-014	1.67421e-015	3.58613e-015	9.7793e-015	1.54182e-015
1.04994e-014	1.19002e-014	1.32027e-014	-3.82428e-015	-8.17159e-015	-1.88406e-015	-1.3555e-015	-9.53438e-016	8.62259e-015	1.26045e-014	8.67483e-015	1.17958e-014	1.10046e-014	1.36045e-014	-8.4696e-015	-4.6606e-015	1.21705e-015	1.35165e-014	1.2214e-014	6.35442e-015	1.75241e-014	1.63951e-015	3.51066e-015	9.84126e-015	1.5413e-015
1.04518e-014	1.23095e-014	1.30701e-014	-3.93257e-015	-8.12915e-015	-2.06335e-015	-1.31622e-015	-6.35304e-016	8.9328e-015	1.31389e-014	8.86536e-015	1.1818e-014	1.10893e-014	1.37364e-014	-8.42891e-015	-4.85662e-015	8.28133e-016	1.36949e-014	1.18951e-014	6.61954e-015	1.78171e-014	1.62884e-015	3.45692e-015	9.89127e-015	1.53348e-015
1.042e-014	1.27124e-014	1.29372e-014	-4.04437e-015	-8.07617e-015	-2.25218e-015	-1.29662e-015	-3.2116e-016	9.22656e-015	1.36832e-014	9.05548e-015	1.18382e-014	1.11855e-014	1.3851e-014	-8.38403e-015	-5.04699e-015	4.33979e-016	1.38474e-014	1.15876e-014	6.87617e-015	1.81007e-014	1.64321e-015	3.42699e-015	9.92927e-015	1.51923e-015
1.04052e-014	1.31074e-014	1.28054e-014	-4.15937e-015	-8.01323e-015	-2.44975e-015	-1.29781e-015	-1.23679e-017	9.50369e-015	1.42346e-014	9.24671e-015	1.18566e-014	1.12947e-014	1.39489e-014	-8.33525e-015	-5.23212e-015	3.68453e-017	1.39739e-014	1.12939e-014	7.12253e-015	1.83745e-014	1.683e-015	3.4234e-015	9.9555e-015	1.50021e-015
1.04087e-014	1.34923e-014	1.26757e-014	-4.27735e-015	-7.94079e-015	-2.65506e-015	-1.32123e-015	2.89928e-016	9.76457e-015	1.47907e-014	9.4408e-015	1.18731e-014	1.14184e-014	1.40306e-014	-8.28248e-015	-5.4127e-015	-3.6202e-016	1.40748e-014	1.10162e-014	7.35753e-015	1.86388e-014	1.74851e-015	3.4474e-015	9.97047e-015	1.47767e-015
1.04303e-014	1.3866e-014	1.25493e-014	-4.39734e-015	-7.85964e-015	-2.86674e-015	-1.36766e-015	5.83801e-016	1.00095e-014	1.53485e-014	9.6397e-015	1.18875e-014	1.15581e-014	1.40972e-014	-8.22573e-015	-5.58871e-015	-7.60608e-016	1.41499e-014	1.07565e-014	7.57968e-015	1.88936e-014	1.83908e-015	3.50022e-015	9.97452e-015	1.45243e-015
1.04704e-014	1.42271e-014	1.24266e-014	-4.51881e-015	-7.77069e-015	-3.08346e-015	-1.43752e-015	8.68449e-016	1.02396e-014	1.59048e-014	9.84502e-015	1.19001e-014	1.17146e-014	1.41497e-014	-8.16592e-015	-5.76041e-015	-1.15736e-015	1.41994e-014	1.05171e-014	7.78744e-015	1.9139e-014	1.95354e-015	3.58317e-015	9.96781e-015	1.42581e-015
1.05297e-014	1.45749e-014	1.23089e-014	-4.64085e-015	-7.67416e-015	-3.30394e-015	-1.5308e-015	1.14196e-015	1.04557e-014	1.64572e-014	1.0058e-014	1.191e-014	1.18888e-014	1.41898e-014	-8.103e-015	-5.92799e-015	-1.55077e-015	1.42236e-014	1.02995e-014	7.97909e-015	1.93751e-014	2.09153e-015	3.69655e-015	9.95065e-015	1.39952e-015
1.06079e-014	1.4908e-014	1.21965e-014	-4.7628e-015	-7.57128e-015	-3.52715e-015	-1.64736e-015	1.40252e-015	1.06589e-014	1.70025e-014	1.02792e-014	1.19168e-014	1.20812e-014	1.42189e-014	-8.03739e-015	-6.09158e-015	-1.9387e-015	1.42218e-014	1.01044e-014	8.15368e-015	1.96018e-014	2.25296e-015	3.84061e-015	9.92271e-015	1.37514e-015
1.07037e-014	1.52248e-014	1.20899e-014	-4.88395e-015	-7.46347e-015	-3.75158e-015	-1.78674e-015	1.64936e-015	1.08506e-014	1.7538e-014	1.05103e-014	1.19208e-014	1.22922e-014	1.4238e-014	-7.96971e-015	-6.25123e-015	-2.32e-015	1.41952e-014	9.93269e-015	8.31012e-015	1.98197e-014	2.43664e-015	4.01557e-015	9.88429e-015	1.35379e-015
1.0816e-014	1.55239e-014	1.19893e-014	-5.00392e-015	-7.35155e-015	-3.97626e-015	-1.94804e-015	1.88153e-015	1.10312e-014	1.80605e-014	1.07524e-014	1.19224e-014	1.25219e-014	1.42489e-014	-7.90066e-015	-6.40708e-015	-2.6928e-015	1.41445e-014	9.78455e-015	8.44801e-015	2.00282e-014	2.64125e-015	4.22051e-015	9.83543e-015	1.33716e-015
1.09433e-014	1.58053e-014	1.18956e-014	-5.12194e-015	-7.23663e-015	-4.19971e-015	-2.12938e-015	2.09839e-015	1.12022e-014	1.85675e-014	1.10068e-014	1.1922e-014	1.2771e-014	1.42537e-014	-7.83068e-015	-6.55881e-015	-3.05579e-015	1.40705e-014	9.66027e-015	8.56643e-015	2.02277e-014	2.86604e-015	4.45435e-015	9.77666e-015	1.32543e-015
1.10842e-014	1.60678e-014	1.18082e-014	-5.23734e-015	-7.11916e-015	-4.42079e-015	-2.32927e-015	2.30029e-015	1.1366e-014	1.90564e-014	1.12738e-014	1.19204e-014	1.30393e-014	1.42538e-014	-7.76051e-015	-6.70602e-015	-3.40731e-015	1.39742e-014	9.55989e-015	8.66575e-015	2.04184e-014	3.10921e-015	4.71644e-015	9.70822e-015	1.32014e-015
1.12367e-014	1.63103e-014	1.17275e-014	-5.34948e-015	-7.00075e-015	-4.63862e-015	-2.54549e-015	2.4865e-015	1.15242e-014	1.95255e-014	1.1554e-014	1.19182e-014	1.33262e-014	1.42513e-014	-7.69117e-015	-6.84806e-015	-3.74606e-015	1.38573e-014	9.48311e-015	8.74592e-015	2.06006e-014	3.36906e-015	5.00529e-015	9.63064e-015	1.32221e-015
1.13984e-014	1.65323e-014	1.16538e-014	-5.45821e-015	-6.88196e-015	-4.8522e-015	-2.7762e-015	2.65676e-015	1.16786e-014	1.99726e-014	1.18472e-014	1.19165e-014	1.36305e-014	1.4248e-014	-7.62257e-015	-6.98499e-015	-4.07065e-015	1.37215e-014	9.42937e-015	8.80731e-015	2.07747e-014	3.6442e-015	5.31986e-015	9.54444e-015	1.33289e-015
1.15671e-014	1.67339e-014	1.15867e-014	-5.56223e-015	-6.7635e-015	-5.06018e-015	-3.01873e-015	2.8116e-015	1.1831e-014	2.03958e-014	1.21537e-014	1.19164e-014	1.3952e-014	1.42463e-014	-7.55581e-015	-7.11666e-015	-4.37937e-015	1.35681e-014	9.39801e-015	8.85055e-015	2.09413e-014	3.93283e-015	5.65773e-015	9.45115e-015	1.35383e-015
1.17406e-014	1.69137e-014	1.15264e-014	-5.6614e-015	-6.64744e-015	-5.26218e-015	-3.2701e-015	2.95152e-015	1.19841e-014	2.07936e-014	1.24736e-014	1.19195e-014	1.42896e-014	1.42478e-014	-7.49134e-015	-7.24234e-015	-4.67101e-015	1.33986e-014	9.38884e-015	8.87618e-015	2.11006e-014	4.23357e-015	6.017e-015	9.35207e-015	1.38588e-015
1.19174e-014	1.70721e-014	1.14734e-014	-5.75538e-015	-6.53463e-015	-5.45715e-015	-3.52713e-015	3.07695e-015	1.21394e-014	2.11652e-014	1.28067e-014	1.19276e-014	1.46429e-014	1.42546e-014	-7.42989e-015	-7.36119e-015	-4.94446e-015	1.32149e-014	9.40054e-015	8.88546e-015	2.12535e-014	4.54499e-015	6.39577e-015	9.24819e-015	1.43046e-015
1.20946e-014	1.72088e-014	1.14273e-014	-5.84419e-015	-6.42596e-015	-5.6443e-015	-3.78714e-015	3.18886e-015	1.22993e-014	2.15105e-014	1.31527e-014	1.19426e-014	1.50106e-014	1.42688e-014	-7.37252e-015	-7.47217e-015	-5.19916e-015	1.30195e-014	9.43092e-015	8.87939e-015	2.14004e-014	4.86566e-015	6.79215e-015	9.14115e-015	1.48866e-015
1.22689e-014	1.73235e-014	1.13879e-014	-5.92689e-015	-6.32303e-015	-5.8223e-015	-4.04706e-015	3.28807e-015	1.24658e-014	2.18293e-014	1.35111e-014	1.19666e-014	1.53912e-014	1.42924e-014	-7.31998e-015	-7.5752e-015	-5.43371e-015	1.2814e-014	9.47958e-015	8.8591e-015	2.15424e-014	5.19441e-015	7.20359e-015	9.03245e-015	1.56158e-015
1.24379e-014	1.74166e-014	1.13554e-014	-6.004e-015	-6.22619e-015	-5.99043e-015	-4.30344e-015	3.37508e-015	1.26405e-014	2.21215e-014	1.38806e-014	1.20021e-014	1.57832e-014	1.43266e-014	-7.27326e-015	-7.66942e-015	-5.64786e-015	1.26004e-014	9.54534e-015	8.82654e-015	2.16797e-014	5.52982e-015	7.62744e-015	8.92392e-015	1.65057e-015
1.25989e-014	1.74883e-014	1.13303e-014	-6.07601e-015	-6.13664e-015	-6.14855e-015	-4.55304e-015	3.45141e-015	1.28258e-014	2.2388e-014	1.42602e-014	1.20511e-014	1.61848e-014	1.43727e-014	-7.23295e-015	-7.75411e-015	-5.8407e-015	1.23809e-014	9.62779e-015	8.78335e-015	2.1813e-014	5.87151e-015	8.06182e-015	8.81778e-015	1.7562e-015
1.27497e-014	1.75389e-014	1.13122e-014	-6.14329e-015	-6.05598e-015	-6.29634e-015	-4.79303e-015	3.51951e-015	1.30233e-014	2.26296e-014	1.46486e-014	1.21164e-014	1.65947e-014	1.44326e-014	-7.1993e-015	-7.8291e-015	-6.01124e-015	1.21574e-014	9.72515e-015	8.73146e-015	2.1943e-014	6.21782e-015	8.50427e-015	8.71606e-015	1.87971e-015
1.28876e-014	1.75678e-014	1.13007e-014	-6.20565e-015	-5.98509e-015	-6.43298e-015	-5.02025e-015	3.58014e-015	1.32354e-014	2.28478e-014	1.50447e-014	1.22006e-014	1.70117e-014	1.45083e-014	-7.17232e-015	-7.89324e-015	-6.15895e-015	1.19328e-014	9.83594e-015	8.67342e-015	2.207e-014	6.56766e-015	8.95276e-015	8.62007e-015	2.02246e-015
1.30101e-014	1.75758e-014	1.12959e-014	-6.26369e-015	-5.92414e-015	-6.55799e-015	-5.23222e-015	3.6346e-015	1.34633e-014	2.30445e-014	1.54473e-014	1.23071e-014	1.74345e-014	1.46008e-014	-7.15319e-015	-7.94607e-015	-6.28354e-015	1.17094e-014	9.95872e-015	8.6114e-015	2.21948e-014	6.92078e-015	9.406e-015	8.53238e-015	2.18581e-015
1.31161e-014	1.7564e-014	1.12979e-014	-6.31784e-015	-5.87399e-015	-6.6712e-015	-5.42666e-015	3.68475e-015	1.37087e-014	2.32204e-014	1.58555e-014	1.24386e-014	1.7861e-014	1.47113e-014	-7.14203e-015	-7.98654e-015	-6.38536e-015	1.14889e-014	1.00928e-014	8.54796e-015	2.23177e-014	7.27668e-015	9.86209e-015	8.45513e-015	2.37048e-015
1.32037e-014	1.75327e-014	1.13065e-014	-6.36855e-015	-5.83527e-015	-6.77274e-015	-5.60103e-015	3.73262e-015	1.39733e-014	2.33776e-014	1.6268e-014	1.25973e-014	1.82899e-014	1.48407e-014	-7.13953e-015	-8.01469e-015	-6.4638e-015	1.12739e-014	1.02383e-014	8.48548e-015	2.24393e-014	7.63427e-015	1.03187e-014	8.39072e-015	2.57724e-015
1.32711e-014	1.7483e-014	1.13216e-014	-6.41682e-015	-5.80878e-015	-6.86262e-015	-5.75345e-015	3.78061e-015	1.42577e-014	2.35188e-014	1.66832e-014	1.27846e-014	1.87197e-014	1.499e-014	-7.14542e-015	-8.03049e-015	-6.5189e-015	1.1066e-014	1.03933e-014	8.42642e-015	2.25599e-014	7.99295e-015	1.07749e-014	8.34191e-015	2.80701e-015
1.33168e-014	1.7416e-014	1.13436e-014	-6.46328e-015	-5.79474e-015	-6.94039e-015	-5.88195e-015	3.83066e-015	1.45629e-014	2.36461e-014	1.70998e-014	1.30032e-014	1.91488e-014	1.5159e-014	-7.16026e-015	-8.03328e-015	-6.55154e-015	1.08676e-014	1.05563e-014	8.37408e-015	2.26798e-014	8.35244e-015	1.12297e-014	8.31111e-015	3.06032e-015
1.33398e-014	1.73324e-014	1.13727e-014	-6.50879e-015	-5.79402e-015	-7.0068e-015	-5.98545e-015	3.88397e-015	1.48897e-014	2.37624e-014	1.7516e-014	1.3255e-014	1.95758e-014	1.53483e-014	-7.18361e-015	-8.02342e-015	-6.56216e-015	1.06809e-014	1.07261e-014	8.33055e-015	2.28001e-014	8.71324e-015	1.16825e-014	8.30081e-015	3.33766e-015
1.33397e-014	1.72332e-014	1.14083e-014	-6.55439e-015	-5.80717e-015	-7.06223e-015	-6.06311e-015	3.94194e-015	1.5239e-014	2.38701e-014	1.79299e-014	1.35415e-014	1.99997e-014	1.55582e-014	-7.21477e-015	-8.00138e-015	-6.55117e-015	1.05079e-014	1.09021e-014	8.2977e-015	2.29215e-014	9.07483e-015	1.21328e-014	8.31362e-015	3.63982e-015
1.33161e-014	1.71198e-014	1.14507e-014	-6.60098e-015	-5.8342e-015	-7.10678e-015	-6.11453e-015	4.00666e-015	1.56112e-014	2.39727e-014	1.83397e-014	1.38637e-014	2.04193e-014	1.57889e-014	-7.25355e-015	-7.96723e-015	-6.51949e-015	1.03505e-014	1.10835e-014	8.27811e-015	2.30446e-014	9.4375e-015	1.25799e-014	8.35181e-015	3.96805e-015
1.32683e-014	1.69936e-014	1.14998e-014	-6.64943e-015	-5.87556e-015	-7.14057e-015	-6.13928e-015	4.07965e-015	1.60062e-014	2.40725e-014	1.87439e-014	1.42228e-014	2.08331e-014	1.60402e-014	-7.30033e-015	-7.92123e-015	-6.46837e-015	1.02105e-014	1.12693e-014	8.27403e-015	2.31697e-014	9.80149e-015	1.30239e-014	8.41786e-015	4.32266e-015
1.31962e-014	1.68554e-014	1.15553e-014	-6.70063e-015	-5.93145e-015	-7.16411e-015	-6.13763e-015	4.16305e-015	1.64238e-014	2.41723e-014	1.91419e-014	1.462e-014	2.12403e-014	1.6312e-014	-7.35432e-015	-7.86463e-015	-6.3993e-015	1.00894e-014	1.14593e-014	8.28676e-015	2.32976e-014	1.01682e-014	1.34646e-014	8.51354e-015	4.70368e-015
1.31004e-014	1.67068e-014	1.16172e-014	-6.75568e-015	-6.00157e-015	-7.17862e-015	-6.11039e-015	4.25818e-015	1.68632e-014	2.42748e-014	1.95318e-014	1.50552e-014	2.16401e-014	1.66033e-014	-7.41521e-015	-7.79807e-015	-6.31378e-015	9.98889e-015	1.16533e-014	8.31807e-015	2.34282e-014	1.05377e-014	1.39026e-014	8.64121e-015	5.11093e-015
1.29817e-014	1.65493e-014	1.16859e-014	-6.81529e-015	-6.08558e-015	-7.18543e-015	-6.05861e-015	4.36597e-015	1.73241e-014	2.43831e-014	1.99121e-014	1.55271e-014	2.20312e-014	1.69138e-014	-7.48231e-015	-7.72279e-015	-6.21345e-015	9.90978e-015	1.18507e-014	8.36952e-015	2.35622e-014	1.09107e-014	1.4339e-014	8.80257e-015	5.54473e-015
1.28413e-014	1.6384e-014	1.17608e-014	-6.88042e-015	-6.18364e-015	-7.18536e-015	-5.98425e-015	4.48734e-015	1.78055e-014	2.44998e-014	2.0282e-014	1.60352e-014	2.24128e-014	1.72426e-014	-7.55515e-015	-7.63985e-015	-6.10022e-015	9.85219e-015	1.20506e-014	8.44227e-015	2.36991e-014	1.12882e-014	1.47745e-014	8.99901e-015	6.00472e-015
1.26808e-014	1.62128e-014	1.18422e-014	-6.95139e-015	-6.2954e-015	-7.17925e-015	-5.88919e-015	4.6241e-015	1.83063e-014	2.46273e-014	2.064e-014	1.6578e-014	2.27844e-014	1.7589e-014	-7.63369e-015	-7.55083e-015	-5.97628e-015	9.81759e-015	1.22532e-014	8.53783e-015	2.3839e-014	1.16712e-014	1.52096e-014	9.23154e-015	6.49039e-015
1.25019e-014	1.60376e-014	1.19295e-014	-7.02952e-015	-6.42087e-015	-7.16814e-015	-5.77549e-015	4.77699e-015	1.88244e-014	2.4768e-014	2.09854e-014	1.7154e-014	2.31453e-014	1.79519e-014	-7.71717e-015	-7.45685e-015	-5.8438e-015	9.80641e-015	1.24581e-014	8.65751e-015	2.39823e-014	1.20602e-014	1.56453e-014	9.50192e-015	7.00135e-015
1.2307e-014	1.58605e-014	1.20219e-014	-7.11545e-015	-6.55989e-015	-7.15261e-015	-5.64628e-015	4.94641e-015	1.93581e-014	2.49234e-014	2.13177e-014	1.77611e-014	2.34949e-014	1.83293e-014	-7.80468e-015	-7.3595e-015	-5.70502e-015	9.81848e-015	1.26651e-014	8.80177e-015	2.41283e-014	1.24558e-014	1.60826e-014	9.81081e-015	7.5364e-015
1.20984e-014	1.56832e-014	1.21192e-014	-7.21021e-015	-6.71186e-015	-7.1346e-015	-5.50433e-015	5.13274e-015	1.99052e-014	2.5095e-014	2.1636e-014	1.83963e-014	2.38323e-014	1.87204e-014	-7.89587e-015	-7.26059e-015	-5.56191e-015	9.85425e-015	1.28738e-014	8.97088e-015	2.42771e-014	1.28585e-014	1.65229e-014	1.01584e-014	8.09436e-015
1.18783e-014	1.55071e-014	1.22213e-014	-7.31438e-015	-6.87613e-015	-7.11552e-015	-5.35243e-015	5.337e-015	2.04638e-014	2.52843e-014	2.19398e-014	1.9056e-014	2.4157e-014	1.91234e-014	-7.98977e-015	-7.16246e-015	-5.416e-015	9.91371e-015	1.30838e-014	9.16443e-015	2.44287e-014	1.32693e-014	1.6968e-014	1.0545e-014	8.67368e-015
1.16486e-014	1.5334e-014	1.23269e-014	-7.42803e-015	-7.05195e-015	-7.0958e-015	-5.19419e-015	5.55883e-015	2.10326e-014	2.54924e-014	2.22285e-014	1.97373e-014	2.44685e-014	1.95367e-014	-8.08606e-015	-7.06703e-015	-5.27108e-015	9.99646e-015	1.32947e-014	9.3824e-015	2.45829e-014	1.36885e-014	1.74196e-014	1.09704e-014	9.27274e-015
1.1413e-014	1.51659e-014	1.24351e-014	-7.55154e-015	-7.23837e-015	-7.07698e-015	-5.03366e-015	5.79765e-015	2.16083e-014	2.57199e-014	2.25014e-014	2.04356e-014	2.4766e-014	1.99586e-014	-8.1839e-015	-6.97601e-015	-5.1296e-015	1.01023e-014	1.35062e-014	9.62442e-015	2.47392e-014	1.41163e-014	1.78782e-014	1.14341e-014	9.88959e-015
1.1174e-014	1.50048e-014	1.2545e-014	-7.6849e-015	-7.43489e-015	-7.0609e-015	-4.87379e-015	6.05246e-015	2.21882e-014	2.59671e-014	2.27586e-014	2.11463e-014	2.50492e-014	2.03871e-014	-8.28311e-015	-6.8916e-015	-4.99362e-015	1.023e-014	1.37183e-014	9.88921e-015	2.48974e-014	1.45529e-014	1.83457e-014	1.19358e-014	1.05223e-014
1.09347e-014	1.48521e-014	1.26558e-014	-7.82773e-015	-7.64107e-015	-7.0486e-015	-4.71861e-015	6.3236e-015	2.27697e-014	2.62341e-014	2.30003e-014	2.1865e-014	2.53179e-014	2.08207e-014	-8.38286e-015	-6.81524e-015	-4.86501e-015	1.03784e-014	1.39306e-014	1.01757e-014	2.50576e-014	1.49984e-014	1.88224e-014	1.2474e-014	1.11691e-014
1.06982e-014	1.471e-014	1.27673e-014	-7.97982e-015	-7.85616e-015	-7.04158e-015	-4.57143e-015	6.60994e-015	2.33498e-014	2.6521e-014	2.32272e-014	2.25879e-014	2.55717e-014	2.12569e-014	-8.48274e-015	-6.74907e-015	-4.74642e-015	1.05467e-014	1.4143e-014	1.04823e-014	2.52201e-014	1.54528e-014	1.93096e-014	1.30468e-014	1.18275e-014
1.04679e-014	1.45801e-014	1.28787e-014	-8.14122e-015	-8.07934e-015	-7.04106e-015	-4.43595e-015	6.91082e-015	2.39254e-014	2.68273e-014	2.34399e-014	2.33095e-014	2.58102e-014	2.16943e-014	-8.58307e-015	-6.69464e-015	-4.64033e-015	1.07338e-014	1.43551e-014	1.0807e-014	2.53839e-014	1.59163e-014	1.98079e-014	1.36522e-014	1.24947e-014
1.02468e-014	1.44643e-014	1.29884e-014	-8.31127e-015	-8.30984e-015	-7.0477e-015	-4.31602e-015	7.22462e-015	2.44945e-014	2.71521e-014	2.36388e-014	2.40245e-014	2.60322e-014	2.21311e-014	-8.68385e-015	-6.65374e-015	-4.54892e-015	1.09381e-014	1.45666e-014	1.11483e-014	2.55487e-014	1.63885e-014	2.03178e-014	1.42881e-014	1.31677e-014
1.00381e-014	1.4364e-014	1.30958e-014	-8.4893e-015	-8.54629e-015	-7.063e-015	-4.215e-015	7.54977e-015	2.50541e-014	2.74944e-014	2.38244e-014	2.4728e-014	2.62375e-014	2.25652e-014	-8.78493e-015	-6.62743e-015	-4.47404e-015	1.11586e-014	1.47767e-014	1.15044e-014	2.57143e-014	1.68689e-014	2.08392e-014	1.49517e-014	1.3844e-014
9.8448e-015	1.42809e-014	1.32e-014	-8.67446e-015	-8.78762e-015	-7.08872e-015	-4.13639e-015	7.88432e-015	2.56016e-014	2.78529e-014	2.39973e-014	2.54141e-014	2.64259e-014	2.29942e-014	-8.88605e-015	-6.61749e-015	-4.4171e-015	1.1393e-014	1.49846e-014	1.18727e-014	2.58809e-014	1.73565e-014	2.13724e-014	1.56404e-014	1.45211e-014
9.66975e-015	1.42168e-014	1.33001e-014	-8.8658e-015	-9.0327e-015	-7.12566e-015	-4.08323e-015	8.22684e-015	2.61349e-014	2.82265e-014	2.41586e-014	2.60785e-014	2.65976e-014	2.34165e-014	-8.98782e-015	-6.6258e-015	-4.37939e-015	1.16398e-014	1.51903e-014	1.22513e-014	2.6048e-014	1.78497e-014	2.19175e-014	1.63513e-014	1.51956e-014
9.51533e-015	1.41731e-014	1.33947e-014	-9.06257e-015	-9.28102e-015	-7.17468e-015	-4.05771e-015	8.57537e-015	2.66514e-014	2.86136e-014	2.43089e-014	2.67176e-014	2.6752e-014	2.38302e-014	-9.0903e-015	-6.65284e-015	-4.36205e-015	1.18975e-014	1.53933e-014	1.26372e-014	2.62153e-014	1.8348e-014	2.24743e-014	1.70808e-014	1.58641e-014
9.38363e-015	1.41515e-014	1.34829e-014	-9.26432e-015	-9.53125e-015	-7.23661e-015	-4.06223e-015	8.92809e-015	2.71485e-014	2.90121e-014	2.44492e-014	2.73269e-014	2.68881e-014	2.42328e-014	-9.19381e-015	-6.6996e-015	-4.36578e-015	1.21641e-014	1.55927e-014	1.30278e-014	2.63831e-014	1.88501e-014	2.30405e-014	1.78251e-014	1.65237e-014
9.27682e-015	1.41532e-014	1.35637e-014	-9.46929e-015	-9.78305e-015	-7.31195e-015	-4.0984e-015	9.28282e-015	2.7624e-014	2.942e-014	2.4581e-014	2.79022e-014	2.70055e-014	2.46227e-014	-9.29922e-015	-6.7668e-015	-4.39144e-015	1.24373e-014	1.57881e-014	1.34205e-014	2.65509e-014	1.93546e-014	2.3616e-014	1.85805e-014	1.71708e-014
9.19691e-015	1.41788e-014	1.36366e-014	-9.67632e-015	-1.00359e-014	-7.40147e-015	-4.16824e-015	9.6373e-015	2.80757e-014	2.98352e-014	2.47053e-014	2.84401e-014	2.71043e-014	2.4998e-014	-9.40716e-015	-6.8547e-015	-4.4395e-015	1.27157e-014	1.59786e-014	1.38125e-014	2.67186e-014	1.98592e-014	2.41994e-014	1.9343e-014	1.78027e-014
9.14554e-015	1.42294e-014	1.37003e-014	-9.88497e-015	-1.02883e-014	-7.50547e-015	-4.27255e-015	9.98924e-015	2.85022e-014	3.02552e-014	2.48229e-014	2.89374e-014	2.71838e-014	2.53567e-014	-9.51841e-015	-6.96335e-015	-4.51035e-015	1.29968e-014	1.61635e-014	1.42015e-014	2.68868e-014	2.03617e-014	2.47878e-014	2.01087e-014	1.84162e-014
9.1241e-015	1.43055e-014	1.37538e-014	-1.00942e-014	-1.05393e-014	-7.62458e-015	-4.41261e-015	1.03367e-014	2.89025e-014	3.06777e-014	2.49347e-014	2.93914e-014	2.72433e-014	2.56971e-014	-9.63318e-015	-7.09257e-015	-4.60365e-015	1.32786e-014	1.63418e-014	1.45848e-014	2.70554e-014	2.08605e-014	2.53793e-014	2.08737e-014	1.90078e-014
9.13348e-015	1.44074e-014	1.37964e-014	-1.03019e-014	-1.07882e-014	-7.75881e-015	-4.5886e-015	1.06773e-014	2.92746e-014	3.11011e-014	2.50416e-014	2.97996e-014	2.72826e-014	2.60179e-014	-9.75183e-015	-7.24248e-015	-4.71878e-015	1.35597e-014	1.6513e-014	1.49592e-014	2.72239e-014	2.13532e-014	2.59716e-014	2.16341e-014	1.95748e-014
9.17426e-015	1.45352e-014	1.38267e-014	-1.05076e-014	-1.10339e-014	-7.90755e-015	-4.8005e-015	1.10095e-014	2.96173e-014	3.15221e-014	2.5145e-014	3.016e-014	2.73013e-014	2.63175e-014	-9.87501e-015	-7.41257e-015	-4.85491e-015	1.38379e-014	1.66767e-014	1.53214e-014	2.73925e-014	2.18371e-014	2.65622e-014	2.23857e-014	2.01136e-014
9.24627e-015	1.46892e-014	1.38443e-014	-1.071e-014	-1.12758e-014	-8.07032e-015	-5.04735e-015	1.13315e-014	2.99305e-014	3.19387e-014	2.52458e-014	3.04711e-014	2.7299e-014	2.65945e-014	-1.00034e-014	-7.60185e-015	-5.01026e-015	1.41115e-014	1.68319e-014	1.5669e-014	2.75616e-014	2.23096e-014	2.7148e-014	2.31242e-014	2.06223e-014
9.34961e-015	1.48677e-014	1.38487e-014	-1.09075e-014	-1.15129e-014	-8.24668e-015	-5.32827e-015	1.1642e-014	3.02134e-014	3.23485e-014	2.53453e-014	3.07329e-014	2.72757e-014	2.68475e-014	-1.01376e-014	-7.80937e-015	-5.18378e-015	1.43791e-014	1.69795e-014	1.60001e-014	2.77317e-014	2.2768e-014	2.77257e-014	2.38452e-014	2.10991e-014
9.48378e-015	1.50708e-014	1.38396e-014	-1.10992e-014	-1.17445e-014	-8.43601e-015	-5.64167e-015	1.19392e-014	3.04663e-014	3.27492e-014	2.54445e-014	3.09458e-014	2.72316e-014	2.70753e-014	-1.02784e-014	-8.03412e-015	-5.37403e-015	1.4639e-014	1.71185e-014	1.63121e-014	2.79034e-014	2.32101e-014	2.82923e-014	2.4544e-014	2.15418e-014
9.64778e-015	1.52983e-014	1.38166e-014	-1.12837e-014	-1.197e-014	-8.63671e-015	-5.98565e-015	1.22212e-014	3.06899e-014	3.31386e-014	2.5544e-014	3.11102e-014	2.71657e-014	2.72765e-014	-1.04263e-014	-8.27459e-015	-5.5786e-015	1.489e-014	1.7248e-014	1.66031e-014	2.80772e-014	2.36327e-014	2.88445e-014	2.52179e-014	2.19486e-014
9.84038e-015	1.55491e-014	1.37792e-014	-1.14602e-014	-1.21889e-014	-8.8471e-015	-6.35841e-015	1.24871e-014	3.08852e-014	3.35156e-014	2.56441e-014	3.12278e-014	2.70787e-014	2.745e-014	-1.05812e-014	-8.53e-015	-5.79576e-015	1.513e-014	1.7368e-014	1.68706e-014	2.82529e-014	2.40332e-014	2.93785e-014	2.58629e-014	2.23176e-014
1.00599e-014	1.58226e-014	1.37278e-014	-1.16271e-014	-1.24001e-014	-9.06567e-015	-6.75766e-015	1.27357e-014	3.10522e-014	3.38785e-014	2.57454e-014	3.13001e-014	2.69701e-014	2.75951e-014	-1.07432e-014	-8.79875e-015	-6.0236e-015	1.5358e-014	1.74778e-014	1.71122e-014	2.8431e-014	2.44085e-014	2.98905e-014	2.64753e-014	2.26478e-014
1.03045e-014	1.61161e-014	1.36622e-014	-1.17838e-014	-1.26028e-014	-9.29143e-015	-7.17996e-015	1.29664e-014	3.11916e-014	3.42259e-014	2.58486e-014	3.13286e-014	2.68402e-014	2.77108e-014	-1.09119e-014	-9.07866e-015	-6.2595e-015	1.55729e-014	1.75772e-014	1.73257e-014	2.86117e-014	2.47563e-014	3.0377e-014	2.70521e-014	2.29377e-014
1.05717e-014	1.64281e-014	1.35835e-014	-1.19293e-014	-1.27966e-014	-9.52193e-015	-7.62216e-015	1.31785e-014	3.13045e-014	3.45561e-014	2.59537e-014	3.13162e-014	2.6689e-014	2.77966e-014	-1.10873e-014	-9.36835e-015	-6.50102e-015	1.57735e-014	1.76662e-014	1.751e-014	2.87949e-014	2.50745e-014	3.08346e-014	2.75911e-014	2.31871e-014
1.08584e-014	1.67571e-014	1.34912e-014	-1.20633e-014	-1.29812e-014	-9.75484e-015	-8.08092e-015	1.33721e-014	3.13926e-014	3.4868e-014	2.60609e-014	3.12666e-014	2.65171e-014	2.7852e-014	-1.12695e-014	-9.66599e-015	-6.7455e-015	1.59587e-014	1.77439e-014	1.76639e-014	2.8981e-014	2.53608e-014	3.12596e-014	2.80895e-014	2.33954e-014
1.11618e-014	1.71001e-014	1.33858e-014	-1.2185e-014	-1.31556e-014	-9.98819e-015	-8.55245e-015	1.35468e-014	3.14581e-014	3.51601e-014	2.61699e-014	3.11831e-014	2.63249e-014	2.78766e-014	-1.14583e-014	-9.96967e-015	-6.99048e-015	1.61281e-014	1.78109e-014	1.7786e-014	2.91704e-014	2.56132e-014	3.16487e-014	2.8544e-014	2.35626e-014
1.14792e-014	1.74545e-014	1.3268e-014	-1.22945e-014	-1.33193e-014	-1.022e-014	-9.03243e-015	1.37028e-014	3.15028e-014	3.54316e-014	2.62807e-014	3.10688e-014	2.61133e-014	2.78704e-014	-1.1653e-014	-1.02779e-014	-7.23265e-015	1.62813e-014	1.78674e-014	1.78752e-014	2.93631e-014	2.58295e-014	3.19988e-014	2.89531e-014	2.36894e-014
1.1807e-014	1.78182e-014	1.31384e-014	-1.23909e-014	-1.34721e-014	-1.04478e-014	-9.5173e-015	1.38407e-014	3.15286e-014	3.56821e-014	2.63933e-014	3.09282e-014	2.58825e-014	2.78331e-014	-1.18527e-014	-1.05891e-014	-7.46976e-015	1.64173e-014	1.79119e-014	1.79314e-014	2.95582e-014	2.60075e-014	3.23074e-014	2.9315e-014	2.37759e-014
1.21421e-014	1.81881e-014	1.29983e-014	-1.24743e-014	-1.3614e-014	-1.06695e-014	-1.00032e-014	1.39608e-014	3.15379e-014	3.59118e-014	2.65076e-014	3.07653e-014	2.56337e-014	2.7765e-014	-1.20569e-014	-1.09021e-014	-7.70005e-015	1.65355e-014	1.79448e-014	1.79534e-014	2.97564e-014	2.61461e-014	3.25716e-014	2.96285e-014	2.3823e-014
1.2481e-014	1.85612e-014	1.2848e-014	-1.25447e-014	-1.37446e-014	-1.08829e-014	-1.04866e-014	1.4064e-014	3.1533e-014	3.61204e-014	2.66224e-014	3.0584e-014	2.5367e-014	2.76669e-014	-1.2265e-014	-1.1215e-014	-7.92173e-015	1.66355e-014	1.79655e-014	1.79409e-014	2.99576e-014	2.62436e-014	3.27892e-014	2.98926e-014	2.3832e-014
1.28201e-014	1.89344e-014	1.26879e-014	-1.26021e-014	-1.38633e-014	-1.10858e-014	-1.09627e-014	1.41514e-014	3.1516e-014	3.63073e-014	2.67368e-014	3.03888e-014	2.50833e-014	2.75386e-014	-1.24754e-014	-1.15265e-014	-8.13296e-015	1.67179e-014	1.79746e-014	1.78936e-014	3.01614e-014	2.62992e-014	3.29577e-014	3.01067e-014	2.38044e-014
1.31557e-014	1.93044e-014	1.25188e-014	-1.26465e-014	-1.39703e-014	-1.12752e-014	-1.14278e-014	1.42239e-014	3.1489e-014	3.64732e-014	2.68507e-014	3.01845e-014	2.47841e-014	2.73811e-014	-1.2687e-014	-1.18353e-014	-8.33171e-015	1.67821e-014	1.7972e-014	1.78115e-014	3.03669e-014	2.63124e-014	3.30761e-014	3.02707e-014	2.37413e-014
1.34835e-014	1.96683e-014	1.23422e-014	-1.26777e-014	-1.40653e-014	-1.1449e-014	-1.18784e-014	1.42824e-014	3.14554e-014	3.66186e-014	2.69633e-014	2.99755e-014	2.44705e-014	2.71947e-014	-1.28982e-014	-1.21407e-014	-8.51609e-015	1.68285e-014	1.79583e-014	1.76947e-014	3.05737e-014	2.62823e-014	3.31431e-014	3.03847e-014	2.36447e-014
1.38003e-014	2.00233e-014	1.21592e-014	-1.26962e-014	-1.41485e-014	-1.16052e-014	-1.23104e-014	1.43285e-014	3.14176e-014	3.67442e-014	2.70738e-014	2.9766e-014	2.41439e-014	2.69805e-014	-1.31077e-014	-1.2441e-014	-8.6848e-015	1.68577e-014	1.79341e-014	1.75431e-014	3.07817e-014	2.62091e-014	3.31579e-014	3.04494e-014	2.35166e-014
1.41022e-014	2.03656e-014	1.19706e-014	-1.27022e-014	-1.42197e-014	-1.17414e-014	-1.27203e-014	1.43641e-014	3.13783e-014	3.68506e-014	2.71814e-014	2.95597e-014	2.38053e-014	2.67395e-014	-1.33139e-014	-1.27353e-014	-8.83704e-015	1.68698e-014	1.78992e-014	1.73575e-014	3.09902e-014	2.60927e-014	3.31203e-014	3.04654e-014	2.33594e-014
1.43861e-014	2.06918e-014	1.17773e-014	-1.26958e-014	-1.42791e-014	-1.18558e-014	-1.31046e-014	1.43913e-014	3.13397e-014	3.69388e-014	2.72852e-014	2.9361e-014	2.34569e-014	2.64724e-014	-1.3515e-014	-1.30231e-014	-8.97233e-015	1.68654e-014	1.78538e-014	1.71387e-014	3.11977e-014	2.59329e-014	3.30308e-014	3.04338e-014	2.31754e-014
1.46484e-014	2.09985e-014	1.1581e-014	-1.26776e-014	-1.43269e-014	-1.19461e-014	-1.34605e-014	1.44119e-014	3.13035e-014	3.70102e-014	2.73839e-014	2.91728e-014	2.31004e-014	2.61808e-014	-1.37092e-014	-1.33035e-014	-9.08988e-015	1.68446e-014	1.77985e-014	1.68879e-014	3.14029e-014	2.57309e-014	3.28896e-014	3.03563e-014	2.29675e-014
1.48864e-014	2.1283e-014	1.13827e-014	-1.26475e-014	-1.43638e-014	-1.20108e-014	-1.37856e-014	1.44276e-014	3.12721e-014	3.70662e-014	2.74771e-014	2.8998e-014	2.2738e-014	2.58664e-014	-1.38949e-014	-1.35762e-014	-9.18975e-015	1.68085e-014	1.7734e-014	1.66061e-014	3.1605e-014	2.54877e-014	3.26979e-014	3.02352e-014	2.27383e-014
1.50974e-014	2.1543e-014	1.11829e-014	-1.26066e-014	-1.43898e-014	-1.20487e-014	-1.40778e-014	1.44401e-014	3.12475e-014	3.71084e-014	2.75641e-014	2.88396e-014	2.23713e-014	2.55301e-014	-1.40702e-014	-1.3841e-014	-9.2725e-015	1.67572e-014	1.76611e-014	1.62936e-014	3.18033e-014	2.52046e-014	3.24574e-014	3.00728e-014	2.24905e-014
1.52787e-014	2.17755e-014	1.09825e-014	-1.25558e-014	-1.44052e-014	-1.20591e-014	-1.43349e-014	1.44516e-014	3.12315e-014	3.71383e-014	2.76437e-014	2.86999e-014	2.20022e-014	2.51736e-014	-1.42338e-014	-1.40977e-014	-9.33845e-015	1.66923e-014	1.75793e-014	1.59516e-014	3.19962e-014	2.4883e-014	3.21702e-014	2.98714e-014	2.22272e-014
1.54279e-014	2.19781e-014	1.07825e-014	-1.24947e-014	-1.44107e-014	-1.20408e-014	-1.45552e-014	1.44636e-014	3.12255e-014	3.71569e-014	2.77147e-014	2.85805e-014	2.16326e-014	2.47986e-014	-1.4384e-014	-1.43472e-014	-9.38808e-015	1.66139e-014	1.74887e-014	1.55817e-014	3.21822e-014	2.45252e-014	3.18392e-014	2.96338e-014	2.19509e-014
1.55437e-014	2.21485e-014	1.05841e-014	-1.24237e-014	-1.44071e-014	-1.19931e-014	-1.4737e-014	1.44786e-014	3.12308e-014	3.71658e-014	2.77769e-014	2.8483e-014	2.12641e-014	2.44071e-014	-1.45192e-014	-1.45896e-014	-9.4229e-015	1.65229e-014	1.73903e-014	1.51857e-014	3.23598e-014	2.41337e-014	3.14675e-014	2.93631e-014	2.16643e-014
1.56248e-014	2.22852e-014	1.03877e-014	-1.23433e-014	-1.43949e-014	-1.19154e-014	-1.48795e-014	1.44979e-014	3.12489e-014	3.71664e-014	2.78301e-014	2.84083e-014	2.0898e-014	2.40008e-014	-1.46387e-014	-1.48257e-014	-9.44425e-015	1.64207e-014	1.72844e-014	1.47651e-014	3.25273e-014	2.37114e-014	3.10586e-014	2.90627e-014	2.13701e-014
1.56701e-014	2.23866e-014	1.01942e-014	-1.22547e-014	-1.43752e-014	-1.18073e-014	-1.49828e-014	1.45225e-014	3.12801e-014	3.71606e-014	2.78735e-014	2.83563e-014	2.05362e-014	2.35818e-014	-1.47409e-014	-1.50555e-014	-9.45353e-015	1.63079e-014	1.71704e-014	1.43215e-014	3.26832e-014	2.32608e-014	3.06157e-014	2.87351e-014	2.10715e-014
1.56787e-014	2.24513e-014	1.00042e-014	-1.21581e-014	-1.43492e-014	-1.1669e-014	-1.50458e-014	1.45535e-014	3.13255e-014	3.71497e-014	2.79066e-014	2.8327e-014	2.01798e-014	2.3152e-014	-1.48249e-014	-1.52792e-014	-9.45318e-015	1.61851e-014	1.70491e-014	1.38563e-014	3.28257e-014	2.27844e-014	3.01425e-014	2.8384e-014	2.07707e-014
1.56506e-014	2.24781e-014	9.81871e-015	-1.20538e-014	-1.43173e-014	-1.15012e-014	-1.50689e-014	1.45926e-014	3.13855e-014	3.71354e-014	2.79293e-014	2.83197e-014	1.98312e-014	2.27135e-014	-1.48898e-014	-1.54972e-014	-9.44567e-015	1.60538e-014	1.69213e-014	1.33718e-014	3.29536e-014	2.22852e-014	2.96434e-014	2.80125e-014	2.04698e-014
1.55858e-014	2.24664e-014	9.63806e-015	-1.19416e-014	-1.42806e-014	-1.13042e-014	-1.50523e-014	1.46412e-014	3.14606e-014	3.7119e-014	2.79415e-014	2.83338e-014	1.94922e-014	2.2269e-014	-1.49353e-014	-1.57112e-014	-9.43358e-015	1.59147e-014	1.67864e-014	1.28699e-014	3.30654e-014	2.17667e-014	2.91228e-014	2.76247e-014	2.01709e-014
1.54844e-014	2.24158e-014	9.46267e-015	-1.18222e-014	-1.42397e-014	-1.10788e-014	-1.4997e-014	1.46999e-014	3.15503e-014	3.71016e-014	2.79437e-014	2.83682e-014	1.91641e-014	2.18204e-014	-1.49614e-014	-1.59219e-014	-9.41913e-015	1.57683e-014	1.66449e-014	1.23521e-014	3.31599e-014	2.12328e-014	2.85857e-014	2.72239e-014	1.98768e-014
1.53469e-014	2.23266e-014	9.29274e-015	-1.16954e-014	-1.41957e-014	-1.08271e-014	-1.49041e-014	1.47696e-014	3.16539e-014	3.70847e-014	2.79353e-014	2.84207e-014	1.8848e-014	2.1369e-014	-1.49679e-014	-1.61298e-014	-9.40509e-015	1.56161e-014	1.64972e-014	1.18206e-014	3.32357e-014	2.06869e-014	2.80371e-014	2.68138e-014	1.95894e-014
1.51747e-014	2.21992e-014	9.12838e-015	-1.15621e-014	-1.41507e-014	-1.05508e-014	-1.4775e-014	1.48509e-014	3.17704e-014	3.70694e-014	2.79169e-014	2.84891e-014	1.85455e-014	2.09171e-014	-1.49556e-014	-1.63355e-014	-9.39335e-015	1.54587e-014	1.63436e-014	1.12777e-014	3.3292e-014	2.01327e-014	2.7482e-014	2.63972e-014	1.93107e-014
1.49696e-014	2.20344e-014	8.96959e-015	-1.14226e-014	-1.4106e-014	-1.02516e-014	-1.46117e-014	1.49447e-014	3.18988e-014	3.70569e-014	2.78888e-014	2.85714e-014	1.82575e-014	2.04665e-014	-1.49253e-014	-1.65397e-014	-9.38687e-015	1.52967e-014	1.6185e-014	1.07259e-014	3.33281e-014	1.9574e-014	2.69255e-014	2.59779e-014	1.90433e-014
1.47329e-014	2.18336e-014	8.81638e-015	-1.12777e-014	-1.40625e-014	-9.9319e-015	-1.44164e-014	1.50507e-014	3.20387e-014	3.70472e-014	2.78519e-014	2.86655e-014	1.79853e-014	2.0019e-014	-1.48775e-014	-1.67432e-014	-9.3881e-015	1.51315e-014	1.6022e-014	1.01669e-014	3.33429e-014	1.90145e-014	2.63723e-014	2.55594e-014	1.87882e-014
1.44664e-014	2.15976e-014	8.6687e-015	-1.11275e-014	-1.4021e-014	-9.59416e-015	-1.4191e-014	1.5169e-014	3.21891e-014	3.70416e-014	2.7807e-014	2.87687e-014	1.77292e-014	1.95767e-014	-1.48135e-014	-1.69464e-014	-9.39872e-015	1.49636e-014	1.58552e-014	9.60313e-015	3.33356e-014	1.84588e-014	2.58277e-014	2.51445e-014	1.85472e-014
1.41726e-014	2.13283e-014	8.52633e-015	-1.09722e-014	-1.39833e-014	-9.24188e-015	-1.39386e-014	1.52995e-014	3.23488e-014	3.70411e-014	2.77542e-014	2.88776e-014	1.74898e-014	1.91416e-014	-1.4735e-014	-1.7149e-014	-9.42129e-015	1.47934e-014	1.56844e-014	9.03623e-015	3.33061e-014	1.79109e-014	2.5297e-014	2.47363e-014	1.83215e-014
1.38542e-014	2.10279e-014	8.38926e-015	-1.08125e-014	-1.39501e-014	-8.87785e-015	-1.36615e-014	1.54421e-014	3.25165e-014	3.70464e-014	2.76943e-014	2.89887e-014	1.72679e-014	1.87153e-014	-1.46435e-014	-1.73516e-014	-9.45787e-015	1.46215e-014	1.55104e-014	8.46902e-015	3.32542e-014	1.73735e-014	2.47844e-014	2.43381e-014	1.81121e-014
1.35143e-014	2.06988e-014	8.25738e-015	-1.06488e-014	-1.39224e-014	-8.50447e-015	-1.33619e-014	1.55953e-014	3.26902e-014	3.70577e-014	2.76282e-014	2.90996e-014	1.70642e-014	1.82996e-014	-1.45416e-014	-1.75542e-014	-9.51066e-015	1.44491e-014	1.53338e-014	7.9036e-015	3.31797e-014	1.68503e-014	2.42945e-014	2.39524e-014	1.79199e-014
1.31551e-014	2.03432e-014	8.13076e-015	-1.0482e-014	-1.39016e-014	-8.12482e-015	-1.30427e-014	1.57589e-014	3.28685e-014	3.70751e-014	2.75571e-014	2.92079e-014	1.68783e-014	1.7896e-014	-1.44316e-014	-1.77574e-014	-9.58091e-015	1.42766e-014	1.51547e-014	7.34291e-015	3.30835e-014	1.63448e-014	2.38317e-014	2.35814e-014	1.77462e-014
1.278e-014	1.99645e-014	8.009e-015	-1.0313e-014	-1.3888e-014	-7.74258e-015	-1.27069e-014	1.59317e-014	3.30494e-014	3.70994e-014	2.74819e-014	2.93109e-014	1.67103e-014	1.75064e-014	-1.43155e-014	-1.79608e-014	-9.66968e-015	1.41052e-014	1.49741e-014	6.78928e-015	3.29665e-014	1.58611e-014	2.33995e-014	2.32274e-014	1.75917e-014
1.23925e-014	1.95651e-014	7.8916e-015	-1.01424e-014	-1.38826e-014	-7.36095e-015	-1.23574e-014	1.61124e-014	3.32309e-014	3.71303e-014	2.74039e-014	2.94066e-014	1.65601e-014	1.71319e-014	-1.41963e-014	-1.81642e-014	-9.77773e-015	1.3935e-014	1.47912e-014	6.24538e-015	3.28294e-014	1.54015e-014	2.30021e-014	2.28926e-014	1.74565e-014
1.19954e-014	1.91475e-014	7.77796e-015	-9.97086e-015	-1.38859e-014	-6.98375e-015	-1.1997e-014	1.63001e-014	3.34108e-014	3.71673e-014	2.7324e-014	2.94928e-014	1.64273e-014	1.67736e-014	-1.40765e-014	-1.83669e-014	-9.90596e-015	1.37658e-014	1.46065e-014	5.71322e-015	3.26729e-014	1.49687e-014	2.26429e-014	2.25785e-014	1.73415e-014
1.15918e-014	1.87151e-014	7.66797e-015	-9.79914e-015	-1.3899e-014	-6.61391e-015	-1.16288e-014	1.64933e-014	3.35875e-014	3.72095e-014	2.72428e-014	2.95671e-014	1.63112e-014	1.64324e-014	-1.39584e-014	-1.85677e-014	-1.00545e-014	1.35987e-014	1.44202e-014	5.19476e-015	3.24986e-014	1.45662e-014	2.23242e-014	2.22866e-014	1.72471e-014
1.11856e-014	1.82702e-014	7.56094e-015	-9.62764e-015	-1.39228e-014	-6.25497e-015	-1.12556e-014	1.66905e-014	3.3759e-014	3.72574e-014	2.71618e-014	2.96278e-014	1.62111e-014	1.61089e-014	-1.38447e-014	-1.8766e-014	-1.02237e-014	1.34339e-014	1.4233e-014	4.69212e-015	3.2308e-014	1.41959e-014	2.20491e-014	2.20175e-014	1.71735e-014
1.07795e-014	1.78162e-014	7.45671e-015	-9.45851e-015	-1.39573e-014	-5.9101e-015	-1.08805e-014	1.68903e-014	3.39232e-014	3.73103e-014	2.70814e-014	2.96736e-014	1.61258e-014	1.58037e-014	-1.37384e-014	-1.89605e-014	-1.04131e-014	1.32719e-014	1.40442e-014	4.20782e-015	3.21028e-014	1.38603e-014	2.18197e-014	2.17721e-014	1.71209e-014
1.03765e-014	1.73566e-014	7.35474e-015	-9.29244e-015	-1.40029e-014	-5.58277e-015	-1.05064e-014	1.70913e-014	3.40783e-014	3.73681e-014	2.70023e-014	2.97031e-014	1.60537e-014	1.55179e-014	-1.36422e-014	-1.91506e-014	-1.06226e-014	1.3113e-014	1.3854e-014	3.74343e-015	3.18844e-014	1.35612e-014	2.16381e-014	2.15513e-014	1.70892e-014
9.97964e-015	1.68935e-014	7.25529e-015	-9.13094e-015	-1.40597e-014	-5.27498e-015	-1.01357e-014	1.72921e-014	3.42232e-014	3.74287e-014	2.69254e-014	2.97149e-014	1.59944e-014	1.52518e-014	-1.3559e-014	-1.9336e-014	-1.08507e-014	1.29566e-014	1.36634e-014	3.30111e-015	3.16551e-014	1.33e-014	2.15054e-014	2.13549e-014	1.70777e-014
9.59161e-015	1.64303e-014	7.15776e-015	-8.9752e-015	-1.41276e-014	-4.99018e-015	-9.77082e-015	1.7491e-014	3.43551e-014	3.74914e-014	2.68506e-014	2.97086e-014	1.59465e-014	1.50055e-014	-1.34915e-014	-1.95146e-014	-1.10963e-014	1.28029e-014	1.34723e-014	2.88257e-015	3.14174e-014	1.30781e-014	2.14215e-014	2.1183e-014	1.70862e-014
9.21498e-015	1.59693e-014	7.06176e-015	-8.82646e-015	-1.42069e-014	-4.73023e-015	-9.41443e-015	1.76872e-014	3.44725e-014	3.75555e-014	2.67785e-014	2.96836e-014	1.59084e-014	1.47787e-014	-1.34413e-014	-1.96845e-014	-1.1358e-014	1.26521e-014	1.32809e-014	2.4888e-015	3.1173e-014	1.28968e-014	2.13869e-014	2.10351e-014	1.71149e-014
8.8524e-015	1.55129e-014	6.96728e-015	-8.68675e-015	-1.42974e-014	-4.49753e-015	-9.06851e-015	1.78788e-014	3.45744e-014	3.76207e-014	2.67095e-014	2.96391e-014	1.58781e-014	1.45718e-014	-1.34108e-014	-1.98441e-014	-1.16335e-014	1.25044e-014	1.30883e-014	2.12157e-015	3.09249e-014	1.27568e-014	2.14013e-014	2.09105e-014	1.71632e-014
8.50619e-015	1.50634e-014	6.87347e-015	-8.55772e-015	-1.43982e-014	-4.29423e-015	-8.73541e-015	1.8064e-014	3.46593e-014	3.76858e-014	2.66437e-014	2.95752e-014	1.58541e-014	1.43842e-014	-1.34022e-014	-1.99926e-014	-1.19212e-014	1.23599e-014	1.28942e-014	1.7821e-015	3.06755e-014	1.26588e-014	2.1465e-014	2.08092e-014	1.72306e-014
8.17795e-015	1.46227e-014	6.78003e-015	-8.44131e-015	-1.45087e-014	-4.12225e-015	-8.41693e-015	1.82415e-014	3.47262e-014	3.77498e-014	2.65808e-014	2.94931e-014	1.58352e-014	1.42159e-014	-1.34171e-014	-2.01289e-014	-1.22186e-014	1.22185e-014	1.26989e-014	1.47177e-015	3.0427e-014	1.26031e-014	2.15764e-014	2.07302e-014	1.73164e-014
7.86941e-015	1.41933e-014	6.68701e-015	-8.3389e-015	-1.46289e-014	-3.98292e-015	-8.11485e-015	1.84102e-014	3.47746e-014	3.78113e-014	2.65206e-014	2.93939e-014	1.58197e-014	1.4066e-014	-1.34568e-014	-2.0252e-014	-1.25231e-014	1.208e-014	1.25029e-014	1.19156e-015	3.01819e-014	1.25895e-014	2.17339e-014	2.06716e-014	1.74198e-014
7.58186e-015	1.37767e-014	6.59418e-015	-8.25159e-015	-1.47579e-014	-3.87711e-015	-7.8309e-015	1.85687e-014	3.48039e-014	3.78688e-014	2.64626e-014	2.92788e-014	1.58058e-014	1.39336e-014	-1.35226e-014	-2.03602e-014	-1.28317e-014	1.1944e-014	1.2306e-014	9.41999e-016	2.99424e-014	1.2618e-014	2.19361e-014	2.06317e-014	1.75399e-014
7.31599e-015	1.33736e-014	6.50139e-015	-8.1808e-015	-1.48946e-014	-3.80506e-015	-7.56652e-015	1.87161e-014	3.48134e-014	3.79212e-014	2.64065e-014	2.91493e-014	1.57915e-014	1.38175e-014	-1.36151e-014	-2.04521e-014	-1.31414e-014	1.18108e-014	1.21079e-014	7.23421e-016	2.97102e-014	1.26873e-014	2.21802e-014	2.06099e-014	1.7676e-014
7.07295e-015	1.29848e-014	6.40828e-015	-8.12886e-015	-1.50379e-014	-3.76699e-015	-7.32256e-015	1.88516e-014	3.48029e-014	3.79669e-014	2.63513e-014	2.90068e-014	1.57743e-014	1.37166e-014	-1.37344e-014	-2.05261e-014	-1.34503e-014	1.16797e-014	1.19083e-014	5.35582e-016	2.94875e-014	1.27962e-014	2.24639e-014	2.06044e-014	1.78267e-014
6.85272e-015	1.26104e-014	6.31467e-015	-8.09666e-015	-1.51862e-014	-3.76245e-015	-7.10054e-015	1.89745e-014	3.47721e-014	3.80047e-014	2.6296e-014	2.88521e-014	1.57531e-014	1.36304e-014	-1.38804e-014	-2.05818e-014	-1.37556e-014	1.15505e-014	1.1707e-014	3.79119e-016	2.9276e-014	1.29438e-014	2.27842e-014	2.06133e-014	1.79908e-014
6.65521e-015	1.22509e-014	6.22054e-015	-8.08558e-015	-1.53385e-014	-3.79079e-015	-6.90147e-015	1.90844e-014	3.47212e-014	3.80331e-014	2.62392e-014	2.86867e-014	1.57264e-014	1.35576e-014	-1.40522e-014	-2.06183e-014	-1.4054e-014	1.14228e-014	1.15032e-014	2.53691e-016	2.90772e-014	1.31278e-014	2.3137e-014	2.06348e-014	1.81671e-014
6.48074e-015	1.1906e-014	6.12561e-015	-8.09675e-015	-1.54938e-014	-3.85091e-015	-6.72552e-015	1.91807e-014	3.46502e-014	3.80519e-014	2.61801e-014	2.85119e-014	1.56926e-014	1.34973e-014	-1.42495e-014	-2.06349e-014	-1.43431e-014	1.12972e-014	1.1296e-014	1.59166e-016	2.88937e-014	1.33467e-014	2.35188e-014	2.06673e-014	1.83545e-014
6.32879e-015	1.15756e-014	6.02948e-015	-8.13149e-015	-1.56506e-014	-3.94251e-015	-6.57289e-015	1.92631e-014	3.45582e-014	3.80596e-014	2.6118e-014	2.83295e-014	1.56499e-014	1.34478e-014	-1.44712e-014	-2.06316e-014	-1.46199e-014	1.11728e-014	1.10855e-014	9.49924e-017	2.87267e-014	1.35983e-014	2.39262e-014	2.07086e-014	1.85517e-014
6.19871e-015	1.12589e-014	5.9323e-015	-8.19097e-015	-1.58071e-014	-4.06323e-015	-6.44341e-015	1.93316e-014	3.4446e-014	3.80548e-014	2.60513e-014	2.81413e-014	1.55971e-014	1.34075e-014	-1.47153e-014	-2.06085e-014	-1.48819e-014	1.10493e-014	1.08714e-014	6.02934e-017	2.85771e-014	1.38803e-014	2.43547e-014	2.07563e-014	1.87574e-014
6.08963e-015	1.09548e-014	5.83375e-015	-8.2755e-015	-1.59622e-014	-4.21043e-015	-6.33752e-015	1.93866e-014	3.4315e-014	3.80366e-014	2.59787e-014	2.79488e-014	1.55329e-014	1.33751e-014	-1.49799e-014	-2.05654e-014	-1.51274e-014	1.09269e-014	1.06531e-014	5.43581e-017	2.8446e-014	1.419e-014	2.47995e-014	2.08092e-014	1.89703e-014
6.00095e-015	1.06624e-014	5.73358e-015	-8.38567e-015	-1.61145e-014	-4.3823e-015	-6.25583e-015	1.94283e-014	3.41658e-014	3.8004e-014	2.58989e-014	2.77535e-014	1.54565e-014	1.33486e-014	-1.52629e-014	-2.05024e-014	-1.53549e-014	1.08056e-014	1.04302e-014	7.59449e-017	2.83341e-014	1.45255e-014	2.52563e-014	2.08648e-014	1.91888e-014
5.93198e-015	1.0381e-014	5.63134e-015	-8.52116e-015	-1.62628e-014	-4.57626e-015	-6.19809e-015	1.94568e-014	3.39994e-014	3.79565e-014	2.58104e-014	2.75562e-014	1.53673e-014	1.33268e-014	-1.5562e-014	-2.042e-014	-1.55623e-014	1.06844e-014	1.0202e-014	1.23727e-016	2.82416e-014	1.48837e-014	2.57209e-014	2.09213e-014	1.9412e-014
5.88098e-015	1.0109e-014	5.52718e-015	-8.68189e-015	-1.64057e-014	-4.78899e-015	-6.16363e-015	1.94726e-014	3.3817e-014	3.78929e-014	2.57115e-014	2.73573e-014	1.52645e-014	1.33089e-014	-1.58746e-014	-2.03191e-014	-1.57488e-014	1.05626e-014	9.96795e-015	1.95888e-016	2.81682e-014	1.52616e-014	2.61881e-014	2.09771e-014	1.96386e-014
5.84618e-015	9.84488e-015	5.42094e-015	-8.8674e-015	-1.65415e-014	-5.01743e-015	-6.15264e-015	1.94762e-014	3.36194e-014	3.78125e-014	2.56004e-014	2.71573e-014	1.51472e-014	1.32932e-014	-1.61974e-014	-2.0201e-014	-1.59127e-014	1.04404e-014	9.72775e-015	2.90739e-016	2.81132e-014	1.56565e-014	2.66535e-014	2.103e-014	1.98662e-014
5.82568e-015	9.58679e-015	5.31208e-015	-9.07726e-015	-1.66687e-014	-5.25847e-015	-6.16475e-015	1.9469e-014	3.34072e-014	3.7715e-014	2.54762e-014	2.69574e-014	1.50155e-014	1.32775e-014	-1.65275e-014	-2.00673e-014	-1.60533e-014	1.03174e-014	9.48087e-015	4.06419e-016	2.80762e-014	1.60652e-014	2.71122e-014	2.10783e-014	2.00937e-014
5.81781e-015	9.33281e-015	5.20091e-015	-9.31031e-015	-1.67865e-014	-5.50819e-015	-6.19876e-015	1.94516e-014	3.31812e-014	3.76003e-014	2.53378e-014	2.67584e-014	1.48695e-014	1.32605e-014	-1.68614e-014	-1.99196e-014	-1.61701e-014	1.01933e-014	9.22715e-015	5.40788e-016	2.80565e-014	1.64843e-014	2.75594e-014	2.11202e-014	2.03186e-014
5.82051e-015	9.08164e-015	5.08702e-015	-9.5654e-015	-1.68933e-014	-5.76269e-015	-6.25427e-015	1.94247e-014	3.29427e-014	3.74685e-014	2.51843e-014	2.65599e-014	1.47094e-014	1.32407e-014	-1.71957e-014	-1.97594e-014	-1.62633e-014	1.00687e-014	8.96637e-015	6.91495e-016	2.80528e-014	1.69107e-014	2.79904e-014	2.11542e-014	2.05394e-014
5.83191e-015	8.8318e-015	4.96982e-015	-9.84066e-015	-1.69884e-014	-6.01794e-015	-6.33008e-015	1.93899e-014	3.26936e-014	3.7319e-014	2.50149e-014	2.63614e-014	1.4535e-014	1.32166e-014	-1.75267e-014	-1.95883e-014	-1.6333e-014	9.94379e-015	8.69829e-015	8.56095e-016	2.80643e-014	1.73411e-014	2.84006e-014	2.1179e-014	2.07539e-014
5.84994e-015	8.58144e-015	4.84937e-015	-1.01351e-014	-1.70703e-014	-6.27035e-015	-6.42557e-015	1.93485e-014	3.24351e-014	3.71521e-014	2.48286e-014	2.61633e-014	1.43468e-014	1.31876e-014	-1.78514e-014	-1.94091e-014	-1.63799e-014	9.81865e-015	8.42226e-015	1.03277e-015	2.80893e-014	1.77725e-014	2.87861e-014	2.11936e-014	2.09606e-014
5.87319e-015	8.32847e-015	4.72603e-015	-1.04466e-014	-1.71382e-014	-6.51609e-015	-6.53995e-015	1.93017e-014	3.2168e-014	3.69675e-014	2.46244e-014	2.59655e-014	1.41459e-014	1.31526e-014	-1.81663e-014	-1.92237e-014	-1.64051e-014	9.69263e-015	8.13779e-015	1.21845e-015	2.81264e-014	1.82019e-014	2.91429e-014	2.11969e-014	2.11578e-014
5.89941e-015	8.0714e-015	4.59909e-015	-1.07728e-014	-1.71917e-014	-6.75088e-015	-6.67194e-015	1.92512e-014	3.18939e-014	3.67658e-014	2.4403e-014	2.57674e-014	1.39326e-014	1.31103e-014	-1.84686e-014	-1.90351e-014	-1.6409e-014	9.56564e-015	7.84413e-015	1.41029e-015	2.81732e-014	1.86263e-014	2.94668e-014	2.11879e-014	2.13436e-014
5.92693e-015	7.80883e-015	4.46799e-015	-1.11113e-014	-1.72304e-014	-6.97086e-015	-6.82046e-015	1.91981e-014	3.16146e-014	3.65477e-014	2.41636e-014	2.55675e-014	1.37089e-014	1.306e-014	-1.87552e-014	-1.88455e-014	-1.63932e-014	9.43815e-015	7.54118e-015	1.60599e-015	2.82276e-014	1.90429e-014	2.97541e-014	2.11666e-014	2.15171e-014
5.95362e-015	7.54033e-015	4.33241e-015	-1.14592e-014	-1.72536e-014	-7.1728e-015	-6.98446e-015	1.91439e-014	3.13306e-014	3.63135e-014	2.39063e-014	2.53647e-014	1.34759e-014	1.30005e-014	-1.90232e-014	-1.8657e-014	-1.63599e-014	9.31076e-015	7.22912e-015	1.80328e-015	2.82874e-014	1.94488e-014	3.00015e-014	2.11322e-014	2.16765e-014
5.97872e-015	7.26498e-015	4.19181e-015	-1.18137e-014	-1.72617e-014	-7.35319e-015	-7.16273e-015	1.90899e-014	3.10436e-014	3.60643e-014	2.36315e-014	2.51575e-014	1.32348e-014	1.29314e-014	-1.92706e-014	-1.84725e-014	-1.63108e-014	9.18325e-015	6.90873e-015	1.99966e-015	2.83504e-014	1.98406e-014	3.02059e-014	2.10842e-014	2.182e-014
6.0002e-015	6.98166e-015	4.04639e-015	-1.21712e-014	-1.72545e-014	-7.50879e-015	-7.35427e-015	1.90376e-014	3.07549e-014	3.58014e-014	2.33406e-014	2.49451e-014	1.29873e-014	1.28519e-014	-1.94948e-014	-1.82952e-014	-1.62476e-014	9.05572e-015	6.58031e-015	2.19284e-015	2.84143e-014	2.0216e-014	3.03652e-014	2.10228e-014	2.19465e-014
6.01665e-015	6.69003e-015	3.89633e-015	-1.2529e-014	-1.72322e-014	-7.63673e-015	-7.55786e-015	1.89882e-014	3.04661e-014	3.55261e-014	2.3034e-014	2.47261e-014	1.27358e-014	1.27615e-014	-1.96938e-014	-1.81273e-014	-1.61733e-014	8.92879e-015	6.24382e-015	2.38046e-015	2.84771e-014	2.05724e-014	3.0477e-014	2.09474e-014	2.20551e-014
6.02662e-015	6.38981e-015	3.74136e-015	-1.28839e-014	-1.71952e-014	-7.73428e-015	-7.77219e-015	1.89429e-014	3.01782e-014	3.52393e-014	2.27127e-014	2.44997e-014	1.2482e-014	1.266e-014	-1.98663e-014	-1.79709e-014	-1.60902e-014	8.80256e-015	5.89976e-015	2.56037e-015	2.85362e-014	2.0908e-014	3.0539e-014	2.08586e-014	2.21446e-014
6.02848e-015	6.08085e-015	3.58151e-015	-1.32329e-014	-1.71444e-014	-7.79891e-015	-7.99623e-015	1.89033e-014	2.98927e-014	3.49427e-014	2.23777e-014	2.42649e-014	1.22284e-014	1.25475e-014	-2.00114e-014	-1.78291e-014	-1.60014e-014	8.67704e-015	5.54948e-015	2.73108e-015	2.85895e-014	2.12201e-014	3.05494e-014	2.07566e-014	2.22145e-014
6.02135e-015	5.76335e-015	3.4165e-015	-1.35725e-014	-1.70803e-014	-7.82891e-015	-8.2287e-015	1.88707e-014	2.96106e-014	3.46383e-014	2.20312e-014	2.40208e-014	1.19763e-014	1.24239e-014	-2.01282e-014	-1.77037e-014	-1.59096e-014	8.55269e-015	5.19321e-015	2.89045e-015	2.86349e-014	2.1507e-014	3.05076e-014	2.06413e-014	2.22647e-014
6.00425e-015	5.43778e-015	3.24668e-015	-1.39002e-014	-1.70036e-014	-7.82277e-015	-8.4686e-015	1.8846e-014	2.93325e-014	3.43268e-014	2.16748e-014	2.37661e-014	1.17285e-014	1.22895e-014	-2.02161e-014	-1.75969e-014	-1.58177e-014	8.43004e-015	4.83154e-015	3.03692e-015	2.867e-014	2.1767e-014	3.04135e-014	2.05132e-014	2.2294e-014
5.97642e-015	5.10506e-015	3.07205e-015	-1.4213e-014	-1.69157e-014	-7.77936e-015	-8.71502e-015	1.883e-014	2.90597e-014	3.40102e-014	2.13101e-014	2.35009e-014	1.14873e-014	1.21451e-014	-2.0275e-014	-1.75103e-014	-1.57286e-014	8.30979e-015	4.46565e-015	3.16844e-015	2.86928e-014	2.19983e-014	3.02669e-014	2.03734e-014	2.23032e-014
5.93753e-015	4.76599e-015	2.89297e-015	-1.45076e-014	-1.68172e-014	-7.69794e-015	-8.96607e-015	1.88237e-014	2.87935e-014	3.36904e-014	2.09394e-014	2.32235e-014	1.12548e-014	1.19908e-014	-2.03055e-014	-1.7446e-014	-1.56449e-014	8.19198e-015	4.09685e-015	3.28371e-015	2.8702e-014	2.21993e-014	3.00679e-014	2.02226e-014	2.22923e-014
5.88655e-015	4.4224e-015	2.70967e-015	-1.47813e-014	-1.67092e-014	-7.57742e-015	-9.22114e-015	1.88284e-014	2.85343e-014	3.33698e-014	2.0565e-014	2.29336e-014	1.10331e-014	1.18271e-014	-2.03082e-014	-1.7405e-014	-1.55688e-014	8.07683e-015	3.72581e-015	3.38189e-015	2.86961e-014	2.23687e-014	2.98177e-014	2.00613e-014	2.22613e-014
5.82339e-015	4.07549e-015	2.52287e-015	-1.50314e-014	-1.65927e-014	-7.41762e-015	-9.47885e-015	1.8845e-014	2.82829e-014	3.30498e-014	2.0189e-014	2.26317e-014	1.0825e-014	1.16551e-014	-2.02852e-014	-1.73881e-014	-1.55024e-014	7.96524e-015	3.35426e-015	3.46202e-015	2.86735e-014	2.25054e-014	2.95172e-014	1.98901e-014	2.22104e-014
5.74748e-015	3.72692e-015	2.3326e-015	-1.52557e-014	-1.64693e-014	-7.21912e-015	-9.73755e-015	1.88738e-014	2.80396e-014	3.27324e-014	1.98145e-014	2.23195e-014	1.06323e-014	1.14755e-014	-2.02375e-014	-1.73956e-014	-1.54479e-014	7.85725e-015	2.98341e-015	3.5235e-015	2.86332e-014	2.26095e-014	2.91683e-014	1.971e-014	2.21404e-014
5.65936e-015	3.37882e-015	2.1393e-015	-1.54519e-014	-1.63404e-014	-6.98271e-015	-9.99644e-015	1.89147e-014	2.78045e-014	3.24195e-014	1.94439e-014	2.19967e-014	1.0457e-014	1.12898e-014	-2.01669e-014	-1.74278e-014	-1.54076e-014	7.75308e-015	2.61445e-015	3.56583e-015	2.85749e-014	2.26799e-014	2.87728e-014	1.95218e-014	2.20527e-014
5.55912e-015	3.0337e-015	1.94413e-015	-1.56186e-014	-1.62077e-014	-6.70975e-015	-1.02545e-014	1.8968e-014	2.75789e-014	3.21131e-014	1.90795e-014	2.16643e-014	1.03012e-014	1.10989e-014	-2.0076e-014	-1.7485e-014	-1.53828e-014	7.65199e-015	2.24888e-015	3.58868e-015	2.84979e-014	2.27165e-014	2.83331e-014	1.93265e-014	2.19483e-014
5.44755e-015	2.69382e-015	1.74771e-015	-1.57543e-014	-1.60724e-014	-6.40223e-015	-1.05106e-014	1.90335e-014	2.73636e-014	3.18148e-014	1.87242e-014	2.13246e-014	1.01666e-014	1.0904e-014	-1.9967e-014	-1.75665e-014	-1.53746e-014	7.55404e-015	1.88759e-015	3.5917e-015	2.84019e-014	2.27193e-014	2.78522e-014	1.91252e-014	2.18289e-014
5.32471e-015	2.3612e-015	1.55092e-015	-1.58582e-014	-1.59362e-014	-6.06202e-015	-1.07633e-014	1.91115e-014	2.71587e-014	3.15265e-014	1.83812e-014	2.09789e-014	1.00547e-014	1.07067e-014	-1.98423e-014	-1.76725e-014	-1.53845e-014	7.45942e-015	1.53194e-015	3.57497e-015	2.82874e-014	2.26879e-014	2.73334e-014	1.89192e-014	2.1696e-014
5.19128e-015	2.03846e-015	1.35416e-015	-1.59294e-014	-1.58005e-014	-5.69094e-015	-1.10115e-014	1.92022e-014	2.69648e-014	3.12507e-014	1.80528e-014	2.06288e-014	9.96707e-015	1.05083e-014	-1.97053e-014	-1.78017e-014	-1.54135e-014	7.36835e-015	1.1838e-015	3.53903e-015	2.81547e-014	2.26231e-014	2.67803e-014	1.87097e-014	2.15519e-014
5.04738e-015	1.7279e-015	1.15815e-015	-1.59675e-014	-1.56668e-014	-5.29205e-015	-1.12538e-014	1.93053e-014	2.67822e-014	3.09889e-014	1.77408e-014	2.02766e-014	9.90463e-015	1.03106e-014	-1.9559e-014	-1.7953e-014	-1.54625e-014	7.28079e-015	8.44654e-016	3.48414e-015	2.80042e-014	2.25256e-014	2.61969e-014	1.84982e-014	2.13985e-014
4.89397e-015	1.43161e-015	9.64405e-016	-1.59724e-014	-1.55365e-014	-4.86933e-015	-1.14891e-014	1.94212e-014	2.66112e-014	3.07426e-014	1.74475e-014	1.99244e-014	9.86865e-015	1.01152e-014	-1.94064e-014	-1.81243e-014	-1.55317e-014	7.19676e-015	5.15062e-016	3.41173e-015	2.78364e-014	2.23956e-014	2.5588e-014	1.82851e-014	2.12377e-014
4.7324e-015	1.152e-015	7.74104e-016	-1.59443e-014	-1.54113e-014	-4.42519e-015	-1.17168e-014	1.95485e-014	2.64517e-014	3.05138e-014	1.7176e-014	1.95753e-014	9.85955e-015	9.92328e-015	-1.92513e-014	-1.83136e-014	-1.56206e-014	7.11634e-015	1.96727e-016	3.3226e-015	2.76525e-014	2.22344e-014	2.49583e-014	1.80717e-014	2.1072e-014
4.56421e-015	8.91563e-016	5.88236e-016	-1.58844e-014	-1.52925e-014	-3.96273e-015	-1.19359e-014	1.96857e-014	2.63034e-014	3.03034e-014	1.69274e-014	1.92318e-014	9.87809e-015	9.73654e-015	-1.90959e-014	-1.85191e-014	-1.57291e-014	7.03939e-015	-1.0901e-016	3.21693e-015	2.74542e-014	2.20432e-014	2.43132e-014	1.78589e-014	2.09038e-014
4.39029e-015	6.52078e-016	4.07947e-016	-1.5794e-014	-1.51806e-014	-3.486e-015	-1.21451e-014	1.98322e-014	2.61666e-014	3.01126e-014	1.67041e-014	1.88969e-014	9.92422e-015	9.55657e-015	-1.89434e-014	-1.87385e-014	-1.58567e-014	6.96532e-015	-4.00317e-016	3.09588e-015	2.72427e-014	2.18237e-014	2.36578e-014	1.76477e-014	2.07358e-014
4.21145e-015	4.35745e-016	2.34207e-016	-1.56741e-014	-1.50769e-014	-2.99914e-015	-1.23434e-014	1.99874e-014	2.60409e-014	2.99427e-014	1.65077e-014	1.85743e-014	9.99759e-015	9.38551e-015	-1.87974e-014	-1.89691e-014	-1.60021e-014	6.89352e-015	-6.76351e-016	2.9609e-015	2.70199e-014	2.15767e-014	2.29974e-014	1.744e-014	2.05704e-014
4.02907e-015	2.44721e-016	6.92211e-017	-1.55266e-014	-1.49823e-014	-2.50629e-015	-1.25296e-014	2.01506e-014	2.5927e-014	2.97953e-014	1.63396e-014	1.82669e-014	1.00973e-014	9.22391e-015	-1.86601e-014	-1.92079e-014	-1.61643e-014	6.8237e-015	-9.36526e-016	2.81227e-015	2.67875e-014	2.13041e-014	2.23364e-014	1.72366e-014	2.041e-014
3.84447e-015	8.06007e-017	-8.65821e-017	-1.53538e-014	-1.48976e-014	-2.01123e-015	-1.27036e-014	2.03206e-014	2.58242e-014	2.96712e-014	1.62005e-014	1.79776e-014	1.02229e-014	9.07313e-015	-1.85341e-014	-1.94529e-014	-1.63416e-014	6.75599e-015	-1.17946e-015	2.6512e-015	2.65472e-014	2.10075e-014	2.16802e-014	1.70384e-014	2.02572e-014
3.65876e-015	-5.45511e-017	-2.32185e-016	-1.51577e-014	-1.48236e-014	-1.51841e-015	-1.28645e-014	2.04959e-014	2.57321e-014	2.95707e-014	1.60916e-014	1.77098e-014	1.03735e-014	8.93481e-015	-1.84223e-014	-1.9701e-014	-1.65327e-014	6.68987e-015	-1.40457e-015	2.47848e-015	2.63008e-014	2.06887e-014	2.10341e-014	1.68464e-014	2.01143e-014
3.4733e-015	-1.5949e-016	-3.663e-016	-1.49411e-014	-1.47604e-014	-1.03135e-015	-1.30108e-014	2.0675e-014	2.56503e-014	2.94945e-014	1.60131e-014	1.74675e-014	1.05481e-014	8.80996e-015	-1.8327e-014	-1.99495e-014	-1.6735e-014	6.62513e-015	-1.61128e-015	2.29547e-015	2.60501e-014	2.03499e-014	2.04032e-014	1.66614e-014	1.99834e-014
3.28985e-015	-2.3361e-016	-4.87981e-016	-1.47061e-014	-1.47083e-014	-5.54024e-016	-1.31424e-014	2.08569e-014	2.5578e-014	2.9443e-014	1.59649e-014	1.72538e-014	1.07448e-014	8.70028e-015	-1.825e-014	-2.01951e-014	-1.69464e-014	6.56122e-015	-1.79883e-015	2.10438e-015	2.57974e-014	1.99933e-014	1.97932e-014	1.64846e-014	1.98669e-014
3.10996e-015	-2.76326e-016	-5.95814e-016	-1.44558e-014	-1.46669e-014	-9.01989e-017	-1.32588e-014	2.10397e-014	2.55146e-014	2.94155e-014	1.59473e-014	1.70712e-014	1.09621e-014	8.60656e-015	-1.81926e-014	-2.04349e-014	-1.71647e-014	6.49749e-015	-1.96656e-015	1.90633e-015	2.5545e-014	1.96215e-014	1.92089e-014	1.6317e-014	1.97669e-014
2.93483e-015	-2.86295e-016	-6.89105e-016	-1.41931e-014	-1.46364e-014	3.56053e-016	-1.33593e-014	2.12212e-014	2.546e-014	2.94117e-014	1.59596e-014	1.69226e-014	1.1198e-014	8.52965e-015	-1.81561e-014	-2.0666e-014	-1.7388e-014	6.43358e-015	-2.11374e-015	1.70196e-015	2.52946e-014	1.92364e-014	1.86542e-014	1.61592e-014	1.96854e-014
2.76618e-015	-2.63359e-016	-7.66982e-016	-1.39211e-014	-1.46163e-014	7.81536e-016	-1.34434e-014	2.14003e-014	2.54128e-014	2.94318e-014	1.60013e-014	1.68105e-014	1.14508e-014	8.47069e-015	-1.81407e-014	-2.08859e-014	-1.7614e-014	6.36982e-015	-2.24033e-015	1.49272e-015	2.50482e-014	1.88407e-014	1.8133e-014	1.60123e-014	1.96241e-014
2.60566e-015	-2.07434e-016	-8.28684e-016	-1.36427e-014	-1.4606e-014	1.18276e-015	-1.35109e-014	2.15756e-014	2.53727e-014	2.94752e-014	1.60708e-014	1.6737e-014	1.1718e-014	8.43037e-015	-1.81465e-014	-2.1093e-014	-1.78402e-014	6.30601e-015	-2.3468e-015	1.27923e-015	2.48075e-014	1.84368e-014	1.76495e-014	1.58767e-014	1.9585e-014
2.45493e-015	-1.18915e-016	-8.73009e-016	-1.33603e-014	-1.46058e-014	1.5572e-015	-1.35614e-014	2.17447e-014	2.5339e-014	2.95415e-014	1.61672e-014	1.67044e-014	1.19975e-014	8.40921e-015	-1.81731e-014	-2.12845e-014	-1.80643e-014	6.24182e-015	-2.43247e-015	1.0633e-015	2.45749e-014	1.80275e-014	1.72077e-014	1.57535e-014	1.9569e-014
2.31514e-015	1.41146e-018	-8.99093e-016	-1.30771e-014	-1.46144e-014	1.9018e-015	-1.35946e-014	2.19058e-014	2.53107e-014	2.96295e-014	1.62887e-014	1.6714e-014	1.2287e-014	8.40745e-015	-1.82206e-014	-2.14581e-014	-1.82844e-014	6.17719e-015	-2.49703e-015	8.46392e-016	2.43525e-014	1.76155e-014	1.68105e-014	1.56437e-014	1.95772e-014
2.1878e-015	1.52187e-016	-9.06318e-016	-1.27952e-014	-1.46304e-014	2.2141e-015	-1.36105e-014	2.20572e-014	2.52875e-014	2.97381e-014	1.64342e-014	1.67665e-014	1.2584e-014	8.42532e-015	-1.82888e-014	-2.16118e-014	-1.84978e-014	6.11184e-015	-2.54084e-015	6.28406e-016	2.41416e-014	1.72033e-014	1.64608e-014	1.55478e-014	1.96106e-014
2.07388e-015	3.32093e-016	-8.9443e-016	-1.25177e-014	-1.46536e-014	2.49197e-015	-1.36086e-014	2.21967e-014	2.52687e-014	2.98661e-014	1.66015e-014	1.68624e-014	1.28854e-014	8.46261e-015	-1.83758e-014	-2.17448e-014	-1.8703e-014	6.04526e-015	-2.56433e-015	4.10686e-016	2.39444e-014	1.67939e-014	1.61604e-014	1.54666e-014	1.96695e-014
1.9753e-015	5.40006e-016	-8.63213e-016	-1.2247e-014	-1.46831e-014	2.73413e-015	-1.35892e-014	2.23233e-014	2.52529e-014	3.00129e-014	1.67883e-014	1.70022e-014	1.31887e-014	8.51944e-015	-1.84802e-014	-2.18562e-014	-1.88975e-014	5.9772e-015	-2.5682e-015	1.94169e-016	2.37624e-014	1.63907e-014	1.59119e-014	1.54015e-014	1.9754e-014
1.89327e-015	7.74329e-016	-8.12735e-016	-1.19848e-014	-1.47173e-014	2.93947e-015	-1.35528e-014	2.24355e-014	2.52392e-014	3.01774e-014	1.69928e-014	1.71861e-014	1.34917e-014	8.59568e-015	-1.85996e-014	-2.19454e-014	-1.90799e-014	5.90891e-015	-2.5526e-015	-2.09723e-017	2.35956e-014	1.59958e-014	1.57157e-014	1.53529e-014	1.98644e-014
1.82831e-015	1.03352e-015	-7.43369e-016	-1.17328e-014	-1.47547e-014	3.10645e-015	-1.34993e-014	2.25312e-014	2.52276e-014	3.0358e-014	1.72129e-014	1.74131e-014	1.37911e-014	8.69078e-015	-1.87322e-014	-2.20117e-014	-1.92487e-014	5.84007e-015	-2.51755e-015	-2.34242e-016	2.34452e-014	1.56116e-014	1.55727e-014	1.53213e-014	1.99999e-014
1.78204e-015	1.31524e-015	-6.55153e-016	-1.1493e-014	-1.47942e-014	3.23462e-015	-1.34288e-014	2.2609e-014	2.52172e-014	3.05529e-014	1.74454e-014	1.76813e-014	1.40852e-014	8.80382e-015	-1.88758e-014	-2.20551e-014	-1.94032e-014	5.77089e-015	-2.46425e-015	-4.45491e-016	2.33125e-014	1.52413e-014	1.54828e-014	1.53073e-014	2.01598e-014
1.75508e-015	1.61758e-015	-5.4774e-016	-1.12673e-014	-1.48347e-014	3.3236e-015	-1.33417e-014	2.26679e-014	2.52066e-014	3.07601e-014	1.76878e-014	1.79888e-014	1.43713e-014	8.93414e-015	-1.90283e-014	-2.20754e-014	-1.95425e-014	5.70197e-015	-2.39287e-015	-6.54691e-016	2.31974e-014	1.48878e-014	1.54462e-014	1.53109e-014	2.03435e-014
1.74785e-015	1.93804e-015	-4.21612e-016	-1.10564e-014	-1.48745e-014	3.3738e-015	-1.32383e-014	2.2706e-014	2.5195e-014	3.0978e-014	1.79378e-014	1.83332e-014	1.46474e-014	9.08136e-015	-1.91864e-014	-2.20737e-014	-1.96654e-014	5.63394e-015	-2.30384e-015	-8.6177e-016	2.31005e-014	1.45525e-014	1.54618e-014	1.53325e-014	2.05498e-014
1.76097e-015	2.27436e-015	-2.78075e-016	-1.08615e-014	-1.49131e-014	3.38598e-015	-1.31189e-014	2.27222e-014	2.51816e-014	3.12046e-014	1.81926e-014	1.87119e-014	1.49111e-014	9.24421e-015	-1.93471e-014	-2.20507e-014	-1.97716e-014	5.56833e-015	-2.19887e-015	-1.06669e-015	2.30225e-014	1.42374e-014	1.55279e-014	1.53719e-014	2.07771e-014
1.79477e-015	2.62372e-015	-1.17252e-016	-1.06827e-014	-1.49485e-014	3.36132e-015	-1.29838e-014	2.27155e-014	2.51662e-014	3.14385e-014	1.84498e-014	1.91221e-014	1.51613e-014	9.42114e-015	-1.95076e-014	-2.20072e-014	-1.98612e-014	5.50575e-015	-2.07858e-015	-1.26964e-015	2.29635e-014	1.39455e-014	1.56426e-014	1.54293e-014	2.10231e-014
1.84921e-015	2.98413e-015	6.00002e-017	-1.05205e-014	-1.49793e-014	3.30115e-015	-1.28338e-014	2.26855e-014	2.51486e-014	3.16774e-014	1.87055e-014	1.95595e-014	1.5396e-014	9.61101e-015	-1.96644e-014	-2.19446e-014	-1.99348e-014	5.44719e-015	-1.94336e-015	-1.47028e-015	2.2923e-014	1.36784e-014	1.58035e-014	1.55045e-014	2.12862e-014
1.92428e-015	3.35256e-015	2.52205e-016	-1.03753e-014	-1.50037e-014	3.20658e-015	-1.26694e-014	2.26319e-014	2.51283e-014	3.1919e-014	1.89575e-014	2.00199e-014	1.56135e-014	9.81206e-015	-1.98154e-014	-2.18655e-014	-1.99922e-014	5.39388e-015	-1.79428e-015	-1.66899e-015	2.29007e-014	1.34383e-014	1.60076e-014	1.55981e-014	2.15642e-014
2.0206e-015	3.72616e-015	4.58476e-016	-1.02468e-014	-1.50213e-014	3.07907e-015	-1.24917e-014	2.25539e-014	2.51041e-014	3.21618e-014	1.92036e-014	2.04999e-014	1.58125e-014	1.00233e-014	-1.99569e-014	-2.17717e-014	-2.00341e-014	5.34715e-015	-1.63317e-015	-1.86606e-015	2.28958e-014	1.32269e-014	1.62521e-014	1.57096e-014	2.18551e-014
2.1377e-015	4.10297e-015	6.77366e-016	-1.01341e-014	-1.50307e-014	2.9216e-015	-1.23011e-014	2.2451e-014	2.50759e-014	3.24043e-014	1.94415e-014	2.09954e-014	1.59917e-014	1.02429e-014	-2.00863e-014	-2.1665e-014	-2.00611e-014	5.3082e-015	-1.46062e-015	-2.06137e-015	2.29079e-014	1.30455e-014	1.65336e-014	1.58383e-014	2.21564e-014
2.27446e-015	4.48032e-015	9.07862e-016	-1.00369e-014	-1.50311e-014	2.73632e-015	-1.20984e-014	2.23229e-014	2.5044e-014	3.26446e-014	1.96683e-014	2.1502e-014	1.61503e-014	1.04688e-014	-2.02007e-014	-2.15479e-014	-2.00744e-014	5.27784e-015	-1.27749e-015	-2.25506e-015	2.2936e-014	1.28956e-014	1.68476e-014	1.59844e-014	2.24661e-014
2.43006e-015	4.85582e-015	1.14811e-015	-9.95428e-015	-1.50214e-014	2.52614e-015	-1.18843e-014	2.21702e-014	2.50087e-014	3.28811e-014	1.98822e-014	2.20149e-014	1.6288e-014	1.06987e-014	-2.02976e-014	-2.14234e-014	-2.00766e-014	5.25709e-015	-1.08425e-015	-2.44634e-015	2.29793e-014	1.27783e-014	1.719e-014	1.61476e-014	2.27814e-014
2.6041e-015	5.22701e-015	1.39686e-015	-9.88507e-015	-1.50014e-014	2.29417e-015	-1.16594e-014	2.19929e-014	2.49705e-014	3.31124e-014	2.00813e-014	2.25296e-014	1.64044e-014	1.09311e-014	-2.03748e-014	-2.12939e-014	-2.00697e-014	5.24719e-015	-8.8211e-016	-2.63578e-015	2.3037e-014	1.26944e-014	1.75561e-014	1.63265e-014	2.30998e-014
2.79531e-015	5.59174e-015	1.65251e-015	-9.82861e-015	-1.49709e-014	2.04338e-015	-1.14244e-014	2.17918e-014	2.49293e-014	3.3337e-014	2.02638e-014	2.30407e-014	1.64991e-014	1.11642e-014	-2.04295e-014	-2.1162e-014	-2.00548e-014	5.24942e-015	-6.72574e-016	-2.82353e-015	2.31071e-014	1.26443e-014	1.79408e-014	1.65204e-014	2.34194e-014
3.00187e-015	5.94788e-015	1.91314e-015	-9.78343e-015	-1.49296e-014	1.77663e-015	-1.11798e-014	2.15679e-014	2.48857e-014	3.35533e-014	2.04282e-014	2.35434e-014	1.65723e-014	1.1396e-014	-2.04605e-014	-2.10303e-014	-2.00343e-014	5.26501e-015	-4.56969e-016	-3.00991e-015	2.31889e-014	1.26281e-014	1.83399e-014	1.67288e-014	2.37379e-014
3.22243e-015	6.29401e-015	2.17749e-015	-9.74784e-015	-1.48769e-014	1.49746e-015	-1.09264e-014	2.13222e-014	2.48398e-014	3.37596e-014	2.05728e-014	2.40336e-014	1.66242e-014	1.16244e-014	-2.04662e-014	-2.09013e-014	-2.00103e-014	5.29526e-015	-2.36873e-016	-3.19413e-015	2.32808e-014	1.2646e-014	1.87486e-014	1.69507e-014	2.40528e-014
3.45499e-015	6.62781e-015	2.44416e-015	-9.72077e-015	-1.48126e-014	1.20907e-015	-1.06648e-014	2.10554e-014	2.47917e-014	3.39549e-014	2.06964e-014	2.45064e-014	1.66556e-014	1.18475e-014	-2.04455e-014	-2.0777e-014	-1.9985e-014	5.34107e-015	-1.25539e-017	-3.37627e-015	2.33815e-014	1.26973e-014	1.91622e-014	1.71846e-014	2.43616e-014
3.69714e-015	6.9477e-015	2.71103e-015	-9.70028e-015	-1.47367e-014	9.13837e-016	-1.0396e-014	2.0769e-014	2.47427e-014	3.41383e-014	2.0798e-014	2.49569e-014	1.66666e-014	1.20633e-014	-2.03979e-014	-2.06594e-014	-1.99611e-014	5.40322e-015	2.1477e-016	-3.55581e-015	2.34887e-014	1.27825e-014	1.95761e-014	1.74288e-014	2.46618e-014
3.94657e-015	7.2523e-015	2.97689e-015	-9.68501e-015	-1.46492e-014	6.14972e-016	-1.01208e-014	2.04644e-014	2.46939e-014	3.43088e-014	2.08759e-014	2.53819e-014	1.66577e-014	1.22699e-014	-2.03232e-014	-2.05513e-014	-1.99407e-014	5.48253e-015	4.43709e-016	-3.73292e-015	2.36007e-014	1.29007e-014	1.99852e-014	1.7682e-014	2.49511e-014
4.20045e-015	7.54079e-015	3.24006e-015	-9.67369e-015	-1.45504e-014	3.1605e-016	-9.83977e-015	2.01436e-014	2.46463e-014	3.44655e-014	2.09299e-014	2.57776e-014	1.66296e-014	1.24654e-014	-2.0221e-014	-2.04545e-014	-1.99268e-014	5.57978e-015	6.7227e-016	-3.90717e-015	2.37158e-014	1.30503e-014	2.03857e-014	1.79423e-014	2.52272e-014
4.45616e-015	7.81185e-015	3.49847e-015	-9.6649e-015	-1.44412e-014	2.06483e-017	-9.55393e-015	1.98082e-014	2.4601e-014	3.46075e-014	2.09593e-014	2.61406e-014	1.65836e-014	1.26483e-014	-2.00914e-014	-2.03707e-014	-1.99208e-014	5.69555e-015	8.99302e-016	-4.07802e-015	2.38324e-014	1.32299e-014	2.07735e-014	1.82078e-014	2.54884e-014
4.71099e-015	8.06436e-015	3.75076e-015	-9.65743e-015	-1.4323e-014	-2.68331e-016	-9.2642e-015	1.94604e-014	2.45588e-014	3.47347e-014	2.09641e-014	2.6468e-014	1.65207e-014	1.28169e-014	-1.99348e-014	-2.03016e-014	-1.99251e-014	5.8299e-015	1.12417e-015	-4.24496e-015	2.39495e-014	1.34382e-014	2.11445e-014	1.84771e-014	2.57333e-014
4.96119e-015	8.29781e-015	3.99524e-015	-9.65044e-015	-1.41962e-014	-5.4827e-016	-8.97128e-015	1.91025e-014	2.45205e-014	3.48463e-014	2.09442e-014	2.67567e-014	1.64419e-014	1.29697e-014	-1.97524e-014	-2.02479e-014	-1.99413e-014	5.98306e-015	1.34541e-015	-4.40728e-015	2.40664e-014	1.36734e-014	2.14948e-014	1.87484e-014	2.59606e-014
5.2042e-015	8.51248e-015	4.23106e-015	-9.64304e-015	-1.40619e-014	-8.16372e-016	-8.67579e-015	1.87374e-014	2.44875e-014	3.49424e-014	2.08993e-014	2.7004e-014	1.63479e-014	1.31048e-014	-1.95459e-014	-2.02115e-014	-1.99713e-014	6.15444e-015	1.56121e-015	-4.56434e-015	2.41812e-014	1.39334e-014	2.18218e-014	1.90193e-014	2.61691e-014
5.43688e-015	8.70782e-015	4.4567e-015	-9.63449e-015	-1.39207e-014	-1.06981e-015	-8.37826e-015	1.83672e-014	2.44608e-014	3.50227e-014	2.083e-014	2.72073e-014	1.62402e-014	1.32212e-014	-1.93171e-014	-2.01924e-014	-2.00166e-014	6.34362e-015	1.77022e-015	-4.71519e-015	2.42921e-014	1.42156e-014	2.21218e-014	1.92877e-014	2.63577e-014
5.65628e-015	8.88375e-015	4.6708e-015	-9.62446e-015	-1.37747e-014	-1.30631e-015	-8.07926e-015	1.79936e-014	2.44416e-014	3.50868e-014	2.07369e-014	2.73655e-014	1.61197e-014	1.33179e-014	-1.90679e-014	-2.01913e-014	-2.00776e-014	6.5498e-015	1.97125e-015	-4.85898e-015	2.43973e-014	1.45183e-014	2.23921e-014	1.95517e-014	2.65262e-014
5.85881e-015	9.03968e-015	4.87217e-015	-9.61226e-015	-1.36251e-014	-1.52381e-015	-7.77931e-015	1.76191e-014	2.44308e-014	3.51351e-014	2.06207e-014	2.74778e-014	1.59873e-014	1.33932e-014	-1.88004e-014	-2.02082e-014	-2.01558e-014	6.77287e-015	2.16335e-015	-4.99523e-015	2.44959e-014	1.48384e-014	2.26311e-014	1.98091e-014	2.66735e-014
6.0412e-015	9.1762e-015	5.05997e-015	-9.59769e-015	-1.34728e-014	-1.72023e-015	-7.47903e-015	1.72466e-014	2.44298e-014	3.51676e-014	2.04819e-014	2.75434e-014	1.58438e-014	1.34462e-014	-1.85172e-014	-2.02422e-014	-2.0252e-014	7.01156e-015	2.34536e-015	-5.12288e-015	2.45868e-014	1.51727e-014	2.28369e-014	2.00577e-014	2.67992e-014
6.20055e-015	9.29373e-015	5.23275e-015	-9.58076e-015	-1.33196e-014	-1.89461e-015	-7.17894e-015	1.68785e-014	2.44392e-014	3.51848e-014	2.03217e-014	2.75616e-014	1.56899e-014	1.34761e-014	-1.82214e-014	-2.02923e-014	-2.03658e-014	7.26465e-015	2.51621e-015	-5.24094e-015	2.46683e-014	1.55177e-014	2.30087e-014	2.0296e-014	2.69028e-014
6.3338e-015	9.39299e-015	5.38966e-015	-9.56143e-015	-1.31667e-014	-2.04553e-015	-6.87966e-015	1.65168e-014	2.44599e-014	3.51876e-014	2.0141e-014	2.75322e-014	1.55261e-014	1.34822e-014	-1.79162e-014	-2.03574e-014	-2.04974e-014	7.53049e-015	2.67537e-015	-5.34786e-015	2.47393e-014	1.58704e-014	2.31455e-014	2.05216e-014	2.69847e-014
6.43738e-015	9.47517e-015	5.52988e-015	-9.53983e-015	-1.30155e-014	-2.17211e-015	-6.58114e-015	1.6164e-014	2.44928e-014	3.51765e-014	1.99407e-014	2.74552e-014	1.53537e-014	1.34638e-014	-1.76047e-014	-2.04368e-014	-2.06464e-014	7.80783e-015	2.82168e-015	-5.44256e-015	2.47994e-014	1.62269e-014	2.32467e-014	2.07335e-014	2.70455e-014
6.5084e-015	9.54076e-015	5.6526e-015	-9.51639e-015	-1.28674e-014	-2.27401e-015	-6.28407e-015	1.58226e-014	2.45394e-014	3.51521e-014	1.97217e-014	2.73316e-014	1.51728e-014	1.34208e-014	-1.72901e-014	-2.0529e-014	-2.08122e-014	8.09469e-015	2.95445e-015	-5.52422e-015	2.48476e-014	1.65842e-014	2.33123e-014	2.09293e-014	2.70853e-014
6.54438e-015	9.59025e-015	5.75721e-015	-9.49197e-015	-1.2724e-014	-2.35077e-015	-5.98898e-015	1.54946e-014	2.45989e-014	3.51144e-014	1.94856e-014	2.7163e-014	1.49834e-014	1.33533e-014	-1.69751e-014	-2.06322e-014	-2.09935e-014	8.3889e-015	3.07252e-015	-5.59177e-015	2.48836e-014	1.69392e-014	2.33432e-014	2.11074e-014	2.71049e-014
6.54289e-015	9.62444e-015	5.84301e-015	-9.46793e-015	-1.25867e-014	-2.40241e-015	-5.69635e-015	1.51824e-014	2.46712e-014	3.50642e-014	1.92337e-014	2.69504e-014	1.47861e-014	1.32615e-014	-1.66636e-014	-2.07442e-014	-2.11887e-014	8.68843e-015	3.17578e-015	-5.64396e-015	2.49072e-014	1.72885e-014	2.33405e-014	2.12656e-014	2.71053e-014
6.50236e-015	9.6442e-015	5.90944e-015	-9.44455e-015	-1.24566e-014	-2.42846e-015	-5.40689e-015	1.4888e-014	2.47566e-014	3.50026e-014	1.89663e-014	2.66955e-014	1.4581e-014	1.31452e-014	-1.63585e-014	-2.08628e-014	-2.13962e-014	8.99096e-015	3.26338e-015	-5.67974e-015	2.4917e-014	1.76287e-014	2.33055e-014	2.14022e-014	2.70877e-014
6.42012e-015	9.65051e-015	5.95583e-015	-9.42297e-015	-1.23345e-014	-2.42912e-015	-5.12087e-015	1.46133e-014	2.48549e-014	3.49307e-014	1.86846e-014	2.64006e-014	1.4368e-014	1.30046e-014	-1.60629e-014	-2.09857e-014	-2.16139e-014	9.29444e-015	3.336e-015	-5.69845e-015	2.49127e-014	1.79568e-014	2.324e-014	2.15163e-014	2.70528e-014
6.29412e-015	9.64444e-015	5.98216e-015	-9.40352e-015	-1.22216e-014	-2.40502e-015	-4.83883e-015	1.43587e-014	2.49659e-014	3.48488e-014	1.83899e-014	2.60677e-014	1.41468e-014	1.284e-014	-1.57801e-014	-2.11105e-014	-2.18394e-014	9.59614e-015	3.3936e-015	-5.69846e-015	2.48944e-014	1.827e-014	2.31461e-014	2.16069e-014	2.70021e-014
6.12298e-015	9.62662e-015	5.98751e-015	-9.38729e-015	-1.21186e-014	-2.35656e-015	-4.5609e-015	1.41259e-014	2.50887e-014	3.47579e-014	1.8084e-014	2.56988e-014	1.39172e-014	1.26524e-014	-1.55127e-014	-2.12346e-014	-2.20701e-014	9.89364e-015	3.43612e-015	-5.67896e-015	2.48623e-014	1.85651e-014	2.30261e-014	2.16729e-014	2.69365e-014
5.90623e-015	9.59755e-015	5.97159e-015	-9.3756e-015	-1.20268e-014	-2.28452e-015	-4.28788e-015	1.3916e-014	2.52219e-014	3.46586e-014	1.77686e-014	2.52968e-014	1.36798e-014	1.24419e-014	-1.52634e-014	-2.13555e-014	-2.23029e-014	1.01839e-014	3.4637e-015	-5.63949e-015	2.48162e-014	1.88393e-014	2.28826e-014	2.17133e-014	2.68571e-014
5.64415e-015	9.55866e-015	5.93477e-015	-9.36923e-015	-1.19461e-014	-2.19024e-015	-4.01993e-015	1.37296e-014	2.53652e-014	3.4552e-014	1.74449e-014	2.48645e-014	1.34333e-014	1.22097e-014	-1.50346e-014	-2.14711e-014	-2.25345e-014	1.04645e-014	3.47715e-015	-5.57883e-015	2.47567e-014	1.90896e-014	2.27182e-014	2.17279e-014	2.67657e-014
5.336e-015	9.51068e-015	5.87716e-015	-9.36898e-015	-1.18771e-014	-2.07495e-015	-3.75686e-015	1.35673e-014	2.55175e-014	3.44391e-014	1.71141e-014	2.44047e-014	1.31771e-014	1.19569e-014	-1.48287e-014	-2.15784e-014	-2.27612e-014	1.07331e-014	3.47709e-015	-5.49607e-015	2.4684e-014	1.93137e-014	2.25352e-014	2.1716e-014	2.66638e-014
4.9817e-015	9.45483e-015	5.7984e-015	-9.37472e-015	-1.18204e-014	-1.94062e-015	-3.50001e-015	1.34301e-014	2.56767e-014	3.43205e-014	1.67771e-014	2.39202e-014	1.29102e-014	1.16849e-014	-1.4648e-014	-2.16754e-014	-2.29798e-014	1.09876e-014	3.46462e-015	-5.39079e-015	2.4599e-014	1.95097e-014	2.23364e-014	2.16768e-014	2.65532e-014
4.58209e-015	9.39186e-015	5.69855e-015	-9.38796e-015	-1.17755e-014	-1.7887e-015	-3.24966e-015	1.33183e-014	2.58407e-014	3.41972e-014	1.6435e-014	2.3414e-014	1.26319e-014	1.13949e-014	-1.44936e-014	-2.17595e-014	-2.31866e-014	1.12257e-014	3.44125e-015	-5.26273e-015	2.45021e-014	1.9675e-014	2.21253e-014	2.16108e-014	2.6435e-014
4.1387e-015	9.32269e-015	5.57776e-015	-9.40933e-015	-1.17428e-014	-1.62045e-015	-3.0066e-015	1.32317e-014	2.6008e-014	3.40696e-014	1.60891e-014	2.28884e-014	1.2342e-014	1.1088e-014	-1.43673e-014	-2.18285e-014	-2.33785e-014	1.14453e-014	3.40845e-015	-5.11182e-015	2.43938e-014	1.9808e-014	2.19046e-014	2.15182e-014	2.63103e-014
3.65294e-015	9.24767e-015	5.43584e-015	-9.43912e-015	-1.17217e-014	-1.43737e-015	-2.77128e-015	1.31703e-014	2.6176e-014	3.39386e-014	1.57407e-014	2.23453e-014	1.20401e-014	1.0766e-014	-1.42702e-014	-2.18809e-014	-2.35516e-014	1.16444e-014	3.36769e-015	-4.93732e-015	2.42757e-014	1.99077e-014	2.16772e-014	2.13997e-014	2.61809e-014
3.12697e-015	9.16757e-015	5.27259e-015	-9.47721e-015	-1.17123e-014	-1.2415e-015	-2.54323e-015	1.31335e-014	2.63429e-014	3.38046e-014	1.53902e-014	2.17879e-014	1.17255e-014	1.04303e-014	-1.42029e-014	-2.1915e-014	-2.37024e-014	1.18217e-014	3.32065e-015	-4.73937e-015	2.41492e-014	1.99733e-014	2.14461e-014	2.12556e-014	2.60485e-014
2.56288e-015	9.08232e-015	5.08818e-015	-9.52375e-015	-1.17137e-014	-1.03462e-015	-2.32272e-015	1.312e-014	2.65063e-014	3.36688e-014	1.50392e-014	2.12197e-014	1.1398e-014	1.00824e-014	-1.41657e-014	-2.19296e-014	-2.3827e-014	1.19759e-014	3.2693e-015	-4.51817e-015	2.40149e-014	2.00045e-014	2.12145e-014	2.10867e-014	2.59138e-014
1.9637e-015	8.99248e-015	4.88337e-015	-9.57857e-015	-1.17249e-014	-8.18698e-016	-2.10986e-015	1.31288e-014	2.66641e-014	3.3531e-014	1.46888e-014	2.06433e-014	1.10574e-014	9.7238e-015	-1.41584e-014	-2.19236e-014	-2.39231e-014	1.21054e-014	3.21599e-015	-4.27429e-015	2.38741e-014	2.00008e-014	2.09849e-014	2.08939e-014	2.57783e-014
1.33286e-015	8.89854e-015	4.65828e-015	-9.64105e-015	-1.17449e-014	-5.95325e-016	-1.90482e-015	1.31588e-014	2.68136e-014	3.33919e-014	1.43397e-014	2.00623e-014	1.07033e-014	9.35658e-015	-1.4181e-014	-2.18961e-014	-2.39873e-014	1.22088e-014	3.16252e-015	-4.00895e-015	2.37282e-014	1.99618e-014	2.07595e-014	2.06786e-014	2.56437e-014
6.73646e-016	8.80063e-015	4.41359e-015	-9.71031e-015	-1.17732e-014	-3.65979e-016	-1.70727e-015	1.32089e-014	2.69519e-014	3.32519e-014	1.39925e-014	1.9479e-014	1.03357e-014	8.98182e-015	-1.42322e-014	-2.18467e-014	-2.40168e-014	1.22859e-014	3.11135e-015	-3.72301e-015	2.35788e-014	1.98883e-014	2.05407e-014	2.04419e-014	2.5511e-014
-9.62024e-018	8.69869e-015	4.14999e-015	-9.78644e-015	-1.18082e-014	-1.32429e-016	-1.51727e-015	1.32778e-014	2.70767e-014	3.31109e-014	1.36485e-014	1.88957e-014	9.95531e-015	8.60148e-015	-1.43109e-014	-2.17756e-014	-2.40081e-014	1.23363e-014	3.06476e-015	-3.41727e-015	2.3427e-014	1.97807e-014	2.03312e-014	2.01855e-014	2.53812e-014
-7.12861e-016	8.59293e-015	3.8675e-015	-9.86808e-015	-1.18484e-014	1.03255e-016	-1.33477e-015	1.33633e-014	2.71861e-014	3.2969e-014	1.33083e-014	1.83148e-014	9.56238e-015	8.21741e-015	-1.44154e-014	-2.16819e-014	-2.39587e-014	1.23602e-014	3.02533e-015	-3.09227e-015	2.32748e-014	1.96402e-014	2.01323e-014	1.99103e-014	2.52548e-014
-1.4319e-015	8.48321e-015	3.5667e-015	-9.95365e-015	-1.18929e-014	3.3995e-016	-1.15923e-015	1.34642e-014	2.72773e-014	3.28261e-014	1.29729e-014	1.77388e-014	9.15723e-015	7.83113e-015	-1.45443e-014	-2.15664e-014	-2.38674e-014	1.23576e-014	2.99569e-015	-2.74971e-015	2.31241e-014	1.94685e-014	1.99459e-014	1.96179e-014	2.51325e-014
-2.1623e-015	8.37017e-015	3.24826e-015	-1.00418e-014	-1.19398e-014	5.75488e-016	-9.90961e-016	1.35788e-014	2.73482e-014	3.26826e-014	1.2643e-014	1.71707e-014	8.74074e-015	7.44456e-015	-1.46959e-014	-2.14299e-014	-2.37319e-014	1.23291e-014	2.978e-015	-2.39117e-015	2.29759e-014	1.92671e-014	1.97732e-014	1.93099e-014	2.50149e-014
-2.89884e-015	8.25376e-015	2.91279e-015	-1.01307e-014	-1.19879e-014	8.08909e-016	-8.29825e-016	1.37052e-014	2.73967e-014	3.25385e-014	1.23197e-014	1.66133e-014	8.31375e-015	7.05939e-015	-1.48674e-014	-2.12737e-014	-2.35508e-014	1.22756e-014	2.97405e-015	-2.01813e-015	2.28311e-014	1.90381e-014	1.96155e-014	1.89878e-014	2.49026e-014
-3.63611e-015	8.13389e-015	2.5613e-015	-1.02189e-014	-1.20357e-014	1.03912e-015	-6.75216e-016	1.38421e-014	2.74202e-014	3.23939e-014	1.20037e-014	1.6068e-014	7.87781e-015	6.67691e-015	-1.50566e-014	-2.10989e-014	-2.33233e-014	1.21981e-014	2.98657e-015	-1.63214e-015	2.26923e-014	1.87839e-014	1.94736e-014	1.86531e-014	2.47961e-014
-4.36919e-015	8.01046e-015	2.19463e-015	-1.03037e-014	-1.20812e-014	1.26545e-015	-5.2634e-016	1.39876e-014	2.74174e-014	3.22484e-014	1.16952e-014	1.55368e-014	7.43348e-015	6.29912e-015	-1.52599e-014	-2.09072e-014	-2.30499e-014	1.20976e-014	3.01797e-015	-1.23581e-015	2.25607e-014	1.8507e-014	1.93478e-014	1.83075e-014	2.46958e-014
-5.09294e-015	7.88348e-015	1.81385e-015	-1.03831e-014	-1.21235e-014	1.48743e-015	-3.83091e-016	1.41396e-014	2.73866e-014	3.21016e-014	1.13958e-014	1.50214e-014	6.98185e-015	5.92728e-015	-1.54743e-014	-2.07e-014	-2.27295e-014	1.1976e-014	3.06987e-015	-8.312e-016	2.24374e-014	1.82104e-014	1.92381e-014	1.79532e-014	2.46016e-014
-5.80176e-015	7.75281e-015	1.41997e-015	-1.0455e-014	-1.21607e-014	1.70413e-015	-2.44576e-016	1.42969e-014	2.7326e-014	3.19534e-014	1.1106e-014	1.45234e-014	6.52466e-015	5.56237e-015	-1.56969e-014	-2.04795e-014	-2.23621e-014	1.18354e-014	3.14404e-015	-4.20591e-016	2.2324e-014	1.78959e-014	1.91443e-014	1.75914e-014	2.45136e-014
-6.49097e-015	7.61811e-015	1.0144e-015	-1.05169e-014	-1.21913e-014	1.91567e-015	-1.10254e-016	1.44583e-014	2.7234e-014	3.18031e-014	1.08263e-014	1.40442e-014	6.06371e-015	5.20605e-015	-1.59245e-014	-2.02471e-014	-2.19494e-014	1.16775e-014	3.2423e-015	-6.34954e-018	2.22214e-014	1.75665e-014	1.90659e-014	1.72234e-014	2.44319e-014
-7.15577e-015	7.48037e-015	5.98581e-016	-1.05672e-014	-1.22138e-014	2.12236e-015	2.08607e-017	1.46225e-014	2.71095e-014	3.16498e-014	1.05568e-014	1.35858e-014	5.60123e-015	4.85937e-015	-1.61536e-014	-2.00048e-014	-2.14925e-014	1.15048e-014	3.36549e-015	4.09409e-016	2.21308e-014	1.72245e-014	1.90021e-014	1.68506e-014	2.43568e-014
-7.79188e-015	7.33892e-015	1.7354e-016	-1.0603e-014	-1.22264e-014	2.32432e-015	1.49736e-016	1.47881e-014	2.69525e-014	3.14936e-014	1.02985e-014	1.31497e-014	5.13928e-015	4.52388e-015	-1.63811e-014	-1.97551e-014	-2.09931e-014	1.1319e-014	3.5141e-015	8.24045e-016	2.20534e-014	1.68728e-014	1.8952e-014	1.64749e-014	2.42876e-014
-8.39463e-015	7.19385e-015	-2.59294e-016	-1.06222e-014	-1.22271e-014	2.52105e-015	2.77301e-016	1.49538e-014	2.67633e-014	3.13337e-014	1.00525e-014	1.27371e-014	4.68001e-015	4.20036e-015	-1.66032e-014	-1.95002e-014	-2.0453e-014	1.11224e-014	3.68878e-015	1.23494e-015	2.19899e-014	1.6515e-014	1.89147e-014	1.60972e-014	2.4224e-014
-8.95932e-015	7.04554e-015	-6.9832e-016	-1.06228e-014	-1.22157e-014	2.71377e-015	4.04369e-016	1.51193e-014	2.65416e-014	3.11699e-014	9.81894e-015	1.23497e-014	4.22525e-015	3.88954e-015	-1.68161e-014	-1.92422e-014	-1.98743e-014	1.09179e-014	3.88964e-015	1.63907e-015	2.19405e-014	1.61537e-014	1.88883e-014	1.57192e-014	2.41658e-014
-9.48173e-015	6.89436e-015	-1.14132e-015	-1.06032e-014	-1.21908e-014	2.90266e-015	5.32143e-016	1.52836e-014	2.62876e-014	3.10017e-014	9.59838e-015	1.19881e-014	3.77711e-015	3.59259e-015	-1.70164e-014	-1.89831e-014	-1.92606e-014	1.07078e-014	4.11679e-015	2.03308e-015	2.19052e-014	1.5792e-014	1.88719e-014	1.53418e-014	2.41122e-014
-9.95832e-015	6.74016e-015	-1.5864e-015	-1.05611e-014	-1.2151e-014	3.08841e-015	6.61644e-016	1.54461e-014	2.60018e-014	3.08289e-014	9.39148e-015	1.16533e-014	3.33778e-015	3.30988e-015	-1.72015e-014	-1.87243e-014	-1.86154e-014	1.04944e-014	4.36913e-015	2.41405e-015	2.18844e-014	1.54327e-014	1.88636e-014	1.49657e-014	2.40625e-014
-1.03856e-014	6.58328e-015	-2.03166e-015	-1.04946e-014	-1.20956e-014	3.27175e-015	7.93739e-016	1.56066e-014	2.56853e-014	3.06506e-014	9.19862e-015	1.13459e-014	2.90886e-015	3.04169e-015	-1.73679e-014	-1.84685e-014	-1.79418e-014	1.02807e-014	4.64545e-015	2.77977e-015	2.18777e-014	1.5078e-014	1.88618e-014	1.45918e-014	2.4016e-014
-1.07609e-014	6.42472e-015	-2.47517e-015	-1.04019e-014	-1.20246e-014	3.45367e-015	9.29665e-016	1.5765e-014	2.53391e-014	3.0466e-014	9.02005e-015	1.10666e-014	2.49255e-015	2.78887e-015	-1.75125e-014	-1.82178e-014	-1.72437e-014	1.00694e-014	4.94426e-015	3.12737e-015	2.18848e-014	1.47304e-014	1.88645e-014	1.42207e-014	2.39712e-014
-1.10819e-014	6.26496e-015	-2.91524e-015	-1.02816e-014	-1.19368e-014	3.63568e-015	1.0707e-015	1.59212e-014	2.49644e-014	3.02751e-014	8.85583e-015	1.08166e-014	2.0906e-015	2.55183e-015	-1.76326e-014	-1.79733e-014	-1.65251e-014	9.86264e-015	5.26364e-015	3.45363e-015	2.19054e-014	1.4392e-014	1.88698e-014	1.38534e-014	2.39272e-014
-1.13463e-014	6.10489e-015	-3.34931e-015	-1.01329e-014	-1.18318e-014	3.81909e-015	1.21797e-015	1.60757e-014	2.4563e-014	3.00777e-014	8.70568e-015	1.05955e-014	1.7051e-015	2.33067e-015	-1.77252e-014	-1.77361e-014	-1.57903e-014	9.66291e-015	5.60113e-015	3.7561e-015	2.19383e-014	1.40648e-014	1.88755e-014	1.34903e-014	2.38833e-014
-1.15531e-014	5.9448e-015	-3.77563e-015	-9.9555e-015	-1.17096e-014	4.00481e-015	1.37294e-015	1.62283e-014	2.41376e-014	2.98736e-014	8.56994e-015	1.04038e-014	1.33738e-015	2.12535e-015	-1.77879e-014	-1.75073e-014	-1.50434e-014	9.47184e-015	5.95398e-015	4.03224e-015	2.19826e-014	1.37497e-014	1.88791e-014	1.31315e-014	2.38378e-014
-1.17022e-014	5.78496e-015	-4.19232e-015	-9.74847e-015	-1.15702e-014	4.19386e-015	1.53612e-015	1.63798e-014	2.36907e-014	2.96618e-014	8.4483e-015	1.02414e-014	9.89409e-016	1.93591e-015	-1.78181e-014	-1.72881e-014	-1.4289e-014	9.29225e-015	6.3195e-015	4.27907e-015	2.20374e-014	1.3448e-014	1.88783e-014	1.2777e-014	2.37892e-014
-1.17926e-014	5.62623e-015	-4.59681e-015	-9.51182e-015	-1.14143e-014	4.38729e-015	1.70867e-015	1.65312e-014	2.32239e-014	2.94425e-014	8.34046e-015	1.01077e-014	6.61957e-016	1.76229e-015	-1.78142e-014	-1.70796e-014	-1.3531e-014	9.12558e-015	6.69429e-015	4.49425e-015	2.21004e-014	1.31612e-014	1.88712e-014	1.24278e-014	2.37367e-014
-1.18246e-014	5.46996e-015	-4.9868e-015	-9.24589e-015	-1.1242e-014	4.58632e-015	1.89158e-015	1.66829e-014	2.27389e-014	2.92158e-014	8.24636e-015	1.00025e-014	3.56286e-016	1.60438e-015	-1.77748e-014	-1.6882e-014	-1.27742e-014	8.97312e-015	7.07466e-015	4.67571e-015	2.217e-014	1.28896e-014	1.88557e-014	1.20839e-014	2.36785e-014
-1.17994e-014	5.31712e-015	-5.36007e-015	-8.95162e-015	-1.10535e-014	4.793e-015	2.08575e-015	1.68364e-014	2.22392e-014	2.89812e-014	8.16525e-015	9.92561e-015	7.34678e-017	1.46148e-015	-1.76987e-014	-1.66947e-014	-1.20229e-014	8.83584e-015	7.45668e-015	4.82149e-015	2.22443e-014	1.26336e-014	1.88292e-014	1.17452e-014	2.36136e-014
-1.17175e-014	5.16875e-015	-5.71476e-015	-8.62985e-015	-1.08495e-014	5.00848e-015	2.29155e-015	1.69936e-014	2.17278e-014	2.87393e-014	8.09669e-015	9.8757e-015	-1.85931e-016	1.33323e-015	-1.75854e-014	-1.6518e-014	-1.12812e-014	8.71515e-015	7.83696e-015	4.92926e-015	2.23214e-014	1.23926e-014	1.879e-014	1.14126e-014	2.35405e-014
-1.1581e-014	5.02568e-015	-6.0493e-015	-8.28208e-015	-1.06307e-014	5.23395e-015	2.50964e-015	1.71551e-014	2.12071e-014	2.84904e-014	8.04024e-015	9.85168e-015	-4.21474e-016	1.21943e-015	-1.74344e-014	-1.63518e-014	-1.05535e-014	8.61216e-015	8.21175e-015	4.99712e-015	2.23991e-014	1.21662e-014	1.87363e-014	1.10856e-014	2.3458e-014
-1.13924e-014	4.88869e-015	-6.3618e-015	-7.90889e-015	-1.0398e-014	5.47058e-015	2.7408e-015	1.73218e-014	2.06802e-014	2.82345e-014	7.99524e-015	9.85168e-015	-6.33416e-016	1.11916e-015	-1.72449e-014	-1.61953e-014	-9.84391e-015	8.52701e-015	8.57637e-015	5.02388e-015	2.24759e-014	1.19537e-014	1.86662e-014	1.07644e-014	2.3364e-014
-1.11545e-014	4.75872e-015	-6.65045e-015	-7.51218e-015	-1.01526e-014	5.7191e-015	2.98517e-015	1.74954e-014	2.01498e-014	2.79712e-014	7.96049e-015	9.87417e-015	-8.21883e-016	1.03222e-015	-1.70172e-014	-1.60472e-014	-9.15568e-015	8.46018e-015	8.9262e-015	5.00727e-015	2.25484e-014	1.1755e-014	1.85785e-014	1.04489e-014	2.3257e-014
-1.08703e-014	4.63621e-015	-6.91378e-015	-7.09413e-015	-9.89512e-015	5.98046e-015	3.24329e-015	1.76773e-014	1.96191e-014	2.77014e-014	7.93462e-015	9.91733e-015	-9.87682e-016	9.58252e-016	-1.67524e-014	-1.59065e-014	-8.49223e-015	8.41124e-015	9.25747e-015	4.94693e-015	2.26139e-014	1.15684e-014	1.84704e-014	1.01396e-014	2.3136e-014
-1.05436e-014	4.52235e-015	-7.14972e-015	-6.65694e-015	-9.62704e-015	6.25542e-015	3.51481e-015	1.78685e-014	1.90904e-014	2.74249e-014	7.91614e-015	9.97991e-015	-1.13137e-015	8.96505e-016	-1.64512e-014	-1.57718e-014	-7.85621e-015	8.37977e-015	9.56633e-015	4.84185e-015	2.26697e-014	1.13918e-014	1.83407e-014	9.83649e-015	2.29995e-014
-1.01784e-014	4.41795e-015	-7.35675e-015	-6.20291e-015	-9.35006e-015	6.54433e-015	3.79984e-015	1.80695e-014	1.85664e-014	2.71423e-014	7.90376e-015	1.00602e-014	-1.25405e-015	8.46454e-016	-1.61146e-014	-1.56414e-014	-7.25107e-015	8.3657e-015	9.8488e-015	4.6915e-015	2.27137e-014	1.12229e-014	1.81885e-014	9.53977e-015	2.28466e-014
-9.77852e-015	4.32388e-015	-7.53392e-015	-5.73401e-015	-9.06496e-015	6.84811e-015	4.09838e-015	1.82808e-014	1.80491e-014	2.6854e-014	7.89604e-015	1.01548e-014	-1.35684e-015	8.07644e-016	-1.57438e-014	-1.55136e-014	-6.67939e-015	8.36828e-015	1.01006e-014	4.4954e-015	2.27429e-014	1.10595e-014	1.80122e-014	9.24934e-015	2.26759e-014
-9.34777e-015	4.24081e-015	-7.68047e-015	-5.25295e-015	-8.77345e-015	7.16762e-015	4.40975e-015	1.85027e-014	1.75412e-014	2.65607e-014	7.89074e-015	1.02611e-014	-1.44114e-015	7.78737e-016	-1.53405e-014	-1.53866e-014	-6.14326e-015	8.38527e-015	1.03175e-014	4.25341e-015	2.27541e-014	1.08997e-014	1.78109e-014	8.9652e-015	2.24864e-014
-8.8916e-015	4.16931e-015	-7.79634e-015	-4.76243e-015	-8.47687e-015	7.50297e-015	4.73332e-015	1.87356e-014	1.70447e-014	2.62627e-014	7.88593e-015	1.03769e-014	-1.50882e-015	7.59193e-016	-1.49072e-014	-1.52583e-014	-5.64437e-015	8.41613e-015	1.04962e-014	3.96557e-015	2.27452e-014	1.07408e-014	1.75835e-014	8.68762e-015	2.22767e-014
-8.41518e-015	4.10922e-015	-7.88096e-015	-4.26552e-015	-8.17723e-015	7.85352e-015	5.06871e-015	1.89799e-014	1.6561e-014	2.59602e-014	7.8798e-015	1.04988e-014	-1.56127e-015	7.48301e-016	-1.44463e-014	-1.5127e-014	-5.18478e-015	8.4595e-015	1.06337e-014	3.63281e-015	2.27135e-014	1.05802e-014	1.73292e-014	8.41666e-015	2.2046e-014
-7.92368e-015	4.06129e-015	-7.93401e-015	-3.76558e-015	-7.87573e-015	8.21938e-015	5.41511e-015	1.92355e-014	1.60914e-014	2.56536e-014	7.87024e-015	1.06237e-014	-1.6003e-015	7.45114e-016	-1.39598e-014	-1.4991e-014	-4.76593e-015	8.51342e-015	1.07274e-014	3.25525e-015	2.26566e-014	1.0416e-014	1.70469e-014	8.15218e-015	2.17933e-014
-7.42247e-015	4.02561e-015	-7.95583e-015	-3.26573e-015	-7.57307e-015	8.59984e-015	5.7711e-015	1.95027e-014	1.56375e-014	2.53432e-014	7.85523e-015	1.07494e-014	-1.62797e-015	7.48829e-016	-1.34508e-014	-1.4848e-014	-4.3878e-015	8.57572e-015	1.07746e-014	2.83453e-015	2.2572e-014	1.02449e-014	1.67364e-014	7.89405e-015	2.15177e-014
-6.91683e-015	4.0019e-015	-7.94663e-015	-2.76908e-015	-7.27095e-015	8.99396e-015	6.13563e-015	1.97807e-014	1.52009e-014	2.50295e-014	7.83256e-015	1.08733e-014	-1.64718e-015	7.58681e-016	-1.29221e-014	-1.46958e-014	-4.0507e-015	8.64467e-015	1.0774e-014	2.37215e-015	2.24581e-014	1.00638e-014	1.63976e-014	7.64247e-015	2.12185e-014
-6.4126e-015	3.98965e-015	-7.9074e-015	-2.27878e-015	-6.97012e-015	9.4009e-015	6.5077e-015	2.00684e-014	1.47822e-014	2.47132e-014	7.80036e-015	1.09921e-014	-1.6604e-015	7.73828e-016	-1.23763e-014	-1.45329e-014	-3.75426e-015	8.71882e-015	1.07243e-014	1.87e-015	2.23132e-014	9.86984e-015	1.60301e-014	7.39768e-015	2.0895e-014
-5.91471e-015	3.98886e-015	-7.8394e-015	-1.79704e-015	-6.67189e-015	9.81973e-015	6.88591e-015	2.03655e-014	1.43819e-014	2.43942e-014	7.75626e-015	1.11027e-014	-1.66998e-015	7.9391e-016	-1.18169e-014	-1.43586e-014	-3.49818e-015	8.79559e-015	1.06246e-014	1.33006e-015	2.21363e-014	9.66055e-015	1.56335e-014	7.15993e-015	2.05471e-014
-5.42778e-015	3.9985e-015	-7.74373e-015	-1.32639e-015	-6.37805e-015	1.02482e-014	7.26901e-015	2.06706e-014	1.40006e-014	2.40729e-014	7.6976e-015	1.12019e-014	-1.67815e-015	8.17864e-016	-1.12469e-014	-1.4171e-014	-3.28121e-015	8.87296e-015	1.04752e-014	7.54636e-016	2.19265e-014	9.43333e-015	1.52078e-014	6.92975e-015	2.01745e-014
-4.95619e-015	4.01824e-015	-7.62192e-015	-8.69039e-016	-6.0895e-015	1.06842e-014	7.65557e-015	2.09827e-014	1.36378e-014	2.37495e-014	7.62236e-015	1.12866e-014	-1.68714e-015	8.45434e-016	-1.06701e-014	-1.3969e-014	-3.10231e-015	8.94946e-015	1.02762e-014	1.45796e-016	2.16823e-014	9.18565e-015	1.47538e-014	6.70727e-015	1.97771e-014
-4.50513e-015	4.04681e-015	-7.47595e-015	-4.27795e-016	-5.80739e-015	1.11263e-014	8.04338e-015	2.12995e-014	1.32936e-014	2.34248e-014	7.52839e-015	1.13538e-014	-1.69933e-015	8.75864e-016	-1.00895e-014	-1.37511e-014	-2.96032e-015	9.02277e-015	1.00272e-014	-4.93853e-016	2.14026e-014	8.916e-015	1.42719e-014	6.49239e-015	1.93552e-014
-4.07911e-015	4.08256e-015	-7.30838e-015	-3.85449e-018	-5.53234e-015	1.15724e-014	8.43118e-015	2.16189e-014	1.29673e-014	2.30991e-014	7.41351e-015	1.14009e-014	-1.71695e-015	9.08145e-016	-9.50874e-015	-1.35167e-014	-2.85313e-015	9.09046e-015	9.72959e-015	-1.16136e-015	2.10878e-014	8.62301e-015	1.37622e-014	6.2852e-015	1.89092e-014
-3.68245e-015	4.12361e-015	-7.12156e-015	4.00809e-016	-5.2646e-015	1.20199e-014	8.81778e-015	2.19384e-014	1.26581e-014	2.27725e-014	7.2758e-015	1.14261e-014	-1.74174e-015	9.41482e-016	-8.93126e-015	-1.32654e-014	-2.77874e-015	9.14992e-015	9.3853e-015	-1.85415e-015	2.07377e-014	8.30472e-015	1.32254e-014	6.08609e-015	1.84395e-014
-3.31881e-015	4.16807e-015	-6.91829e-015	7.84082e-016	-5.00504e-015	1.24657e-014	9.20136e-015	2.2256e-014	1.23654e-014	2.24449e-014	7.11365e-015	1.14271e-014	-1.77614e-015	9.74968e-016	-8.36005e-015	-1.29966e-014	-2.73515e-015	9.19987e-015	8.99675e-015	-2.56937e-015	2.03533e-014	7.96009e-015	1.26624e-014	5.89512e-015	1.79468e-014
-2.99134e-015	4.21327e-015	-6.70129e-015	1.14474e-015	-4.75472e-015	1.2907e-014	9.57994e-015	2.25699e-014	1.20879e-014	2.21161e-014	6.9258e-015	1.14024e-014	-1.82211e-015	1.00801e-015	-7.79856e-015	-1.27107e-014	-2.71944e-015	9.23858e-015	8.5665e-015	-3.30366e-015	1.99353e-014	7.5879e-015	1.2074e-014	5.71196e-015	1.7432e-014
-2.70292e-015	4.25701e-015	-6.4741e-015	1.48219e-015	-4.51427e-015	1.33416e-014	9.95241e-015	2.28768e-014	1.18244e-014	2.17869e-014	6.71068e-015	1.13501e-014	-1.88083e-015	1.04027e-015	-7.2495e-015	-1.24078e-014	-2.72899e-015	9.26524e-015	8.09757e-015	-4.05314e-015	1.94843e-014	7.18721e-015	1.14614e-014	5.5359e-015	1.6896e-014
-2.45558e-015	4.29737e-015	-6.23986e-015	1.79588e-015	-4.28322e-015	1.3767e-014	1.03168e-014	2.3174e-014	1.15736e-014	2.14569e-014	6.46774e-015	1.12693e-014	-1.95316e-015	1.07049e-015	-6.71563e-015	-1.20889e-014	-2.76101e-015	9.27817e-015	7.59363e-015	-4.81454e-015	1.90017e-014	6.75833e-015	1.0826e-014	5.36674e-015	1.63397e-014
-2.25109e-015	4.33214e-015	-6.00229e-015	2.08582e-015	-4.06165e-015	1.41798e-014	1.06716e-014	2.34584e-014	1.13346e-014	2.11256e-014	6.19628e-015	1.11584e-014	-2.04044e-015	1.09831e-015	-6.19992e-015	-1.17548e-014	-2.81273e-015	9.27603e-015	7.05872e-015	-5.58444e-015	1.84887e-014	6.30154e-015	1.01693e-014	5.20425e-015	1.57646e-014
-2.09071e-015	4.35832e-015	-5.76527e-015	2.35192e-015	-3.84967e-015	1.45772e-014	1.10152e-014	2.37272e-014	1.11056e-014	2.07923e-014	5.89589e-015	1.10168e-014	-2.14333e-015	1.12242e-015	-5.70482e-015	-1.14067e-014	-2.88015e-015	9.25801e-015	6.497e-015	-6.35983e-015	1.79475e-014	5.81674e-015	9.49289e-015	5.04826e-015	1.51721e-014
-1.97617e-015	4.37366e-015	-5.53231e-015	2.59439e-015	-3.64709e-015	1.49566e-014	1.13462e-014	2.39776e-014	1.08842e-014	2.04571e-014	5.56658e-015	1.08439e-014	-2.26216e-015	1.14258e-015	-5.23245e-015	-1.1046e-014	-2.96025e-015	9.22361e-015	5.91234e-015	-7.13711e-015	1.73803e-014	5.30483e-015	8.79845e-015	4.89841e-015	1.45636e-014
-1.90765e-015	4.37541e-015	-5.30645e-015	2.81372e-015	-3.45339e-015	1.53156e-014	1.16642e-014	2.42064e-014	1.0669e-014	2.01199e-014	5.20912e-015	1.06402e-014	-2.39757e-015	1.15742e-015	-4.78537e-015	-1.06736e-014	-3.05016e-015	9.17216e-015	5.30897e-015	-7.91226e-015	1.67898e-014	4.76743e-015	8.08809e-015	4.75383e-015	1.39409e-014
-1.88507e-015	4.36095e-015	-5.09131e-015	3.01106e-015	-3.26871e-015	1.56514e-014	1.1968e-014	2.44104e-014	1.04587e-014	1.97805e-014	4.82361e-015	1.04057e-014	-2.54917e-015	1.16641e-015	-4.36485e-015	-1.02918e-014	-3.14693e-015	9.10402e-015	4.69177e-015	-8.68251e-015	1.61786e-014	4.20611e-015	7.3647e-015	4.61426e-015	1.3306e-014
-1.90757e-015	4.32733e-015	-4.8905e-015	3.18685e-015	-3.09244e-015	1.59613e-014	1.22563e-014	2.45871e-014	1.02516e-014	1.94393e-014	4.41043e-015	1.0141e-014	-2.71626e-015	1.1687e-015	-3.97203e-015	-9.90294e-015	-3.24729e-015	9.0189e-015	4.06563e-015	-9.44408e-015	1.55494e-014	3.62163e-015	6.6306e-015	4.47891e-015	1.26608e-014
-1.97432e-015	4.27201e-015	-4.7078e-015	3.34271e-015	-2.92351e-015	1.62424e-014	1.25282e-014	2.47337e-014	1.00468e-014	1.90965e-014	3.97109e-015	9.84759e-015	-2.89885e-015	1.16318e-015	-3.6079e-015	-9.50885e-015	-3.3481e-015	8.91727e-015	3.43531e-015	-1.0194e-014	1.49061e-014	3.01657e-015	5.88738e-015	4.34667e-015	1.20074e-014
-2.0836e-015	4.19226e-015	-4.54698e-015	3.48077e-015	-2.76189e-015	1.64927e-014	1.27829e-014	2.48477e-014	9.84282e-015	1.87521e-014	3.50735e-015	9.52679e-015	-3.09647e-015	1.14937e-015	-3.27379e-015	-9.11099e-015	-3.44614e-015	8.80019e-015	2.80566e-015	-1.09291e-014	1.42512e-014	2.39331e-015	5.13788e-015	4.21654e-015	1.13477e-014
-2.23402e-015	4.0851e-015	-4.41151e-015	3.60265e-015	-2.60627e-015	1.67109e-014	1.30208e-014	2.49271e-014	9.63784e-015	1.84059e-014	3.02173e-015	9.18029e-015	-3.30797e-015	1.12622e-015	-2.97076e-015	-8.71202e-015	-3.53845e-015	8.66827e-015	2.18172e-015	-1.16468e-014	1.35883e-014	1.75479e-015	4.38486e-015	4.08722e-015	1.06833e-014
-2.42302e-015	3.94816e-015	-4.30432e-015	3.71049e-015	-2.45603e-015	1.68951e-014	1.32417e-014	2.49698e-014	9.43122e-015	1.80582e-014	2.51675e-015	8.80953e-015	-3.5314e-015	1.09235e-015	-2.69868e-015	-8.31406e-015	-3.62219e-015	8.52295e-015	1.56812e-015	-1.23449e-014	1.29209e-014	1.10393e-015	3.63138e-015	3.9578e-015	1.0016e-014
-2.64801e-015	3.77878e-015	-4.22824e-015	3.8064e-015	-2.31044e-015	1.70436e-014	1.34453e-014	2.49737e-014	9.22213e-015	1.77093e-014	1.99526e-015	8.41691e-015	-3.76519e-015	1.04718e-015	-2.458e-015	-7.91905e-015	-3.69507e-015	8.36568e-015	9.68829e-016	-1.30209e-014	1.22527e-014	4.43573e-016	2.88042e-015	3.82685e-015	9.34832e-015
-2.90582e-015	3.57451e-015	-4.18636e-015	3.89269e-015	-2.16883e-015	1.71552e-014	1.36314e-014	2.49378e-014	9.00983e-015	1.73597e-014	1.46066e-015	8.00484e-015	-4.00787e-015	9.89745e-016	-2.24786e-015	-7.52926e-015	-3.75497e-015	8.19714e-015	3.87624e-016	-1.36718e-014	1.15868e-014	-2.23245e-016	2.13489e-015	3.69353e-015	8.68183e-015
-3.19278e-015	3.33408e-015	-4.1804e-015	3.9716e-015	-2.0304e-015	1.72296e-014	1.38004e-014	2.48615e-014	8.79365e-015	1.70097e-014	9.16237e-016	7.57596e-015	-4.25679e-015	9.19426e-016	-2.06786e-015	-7.14679e-015	-3.80028e-015	8.01914e-015	-1.71434e-016	-1.42956e-014	1.09263e-014	-8.92926e-016	1.39741e-015	3.55606e-015	8.01889e-015
-3.50516e-015	3.05641e-015	-4.2126e-015	4.04499e-015	-1.89452e-015	1.72665e-014	1.39525e-014	2.47442e-014	8.57286e-015	1.66602e-014	3.65652e-016	7.13348e-015	-4.50999e-015	8.35597e-016	-1.91725e-015	-6.77359e-015	-3.82884e-015	7.83294e-015	-7.0517e-016	-1.48908e-014	1.02744e-014	-1.56239e-015	6.71155e-016	3.41414e-015	7.3618e-015
-3.83905e-015	2.74056e-015	-4.28508e-015	4.11563e-015	-1.76014e-015	1.72667e-014	1.40871e-014	2.45861e-014	8.3475e-015	1.63113e-014	-1.86595e-016	6.68011e-015	-4.76562e-015	7.37003e-016	-1.7946e-015	-6.41161e-015	-3.83802e-015	7.64073e-015	-1.20977e-015	-1.54552e-014	9.634e-015	-2.22819e-015	-4.08592e-017	3.26612e-015	6.71183e-015
-4.1904e-015	2.38578e-015	-4.39868e-015	4.18571e-015	-1.62654e-015	1.72299e-014	1.42051e-014	2.43873e-014	8.11714e-015	1.59639e-014	-7.3604e-016	6.2179e-015	-5.02176e-015	6.22995e-016	-1.69908e-015	-6.0634e-015	-3.82709e-015	7.44464e-015	-1.68244e-015	-1.59881e-014	9.00821e-015	-2.88674e-015	-7.35318e-016	3.11135e-015	6.07055e-015
-4.55513e-015	1.99098e-015	-4.55463e-015	4.25729e-015	-1.49297e-015	1.71571e-014	1.43075e-014	2.41489e-014	7.88231e-015	1.56186e-014	-1.27886e-015	5.74962e-015	-5.2766e-015	4.92827e-016	-1.62885e-015	-5.73097e-015	-3.79404e-015	7.24708e-015	-2.12128e-015	-1.64883e-014	8.40013e-015	-3.53468e-015	-1.4094e-015	2.94885e-015	5.43949e-015
-4.92917e-015	1.55605e-015	-4.75394e-015	4.3323e-015	-1.35876e-015	1.70499e-014	1.43951e-014	2.38717e-014	7.64414e-015	1.52767e-014	-1.8108e-015	5.27976e-015	-5.52765e-015	3.46008e-016	-1.58241e-015	-5.41553e-015	-3.73929e-015	7.05008e-015	-2.52459e-015	-1.69551e-014	7.81259e-015	-4.1688e-015	-2.06007e-015	2.77773e-015	4.81977e-015
-5.30829e-015	1.081e-015	-4.99758e-015	4.41233e-015	-1.22281e-015	1.69102e-014	1.44687e-014	2.35569e-014	7.40338e-015	1.4939e-014	-2.3274e-015	4.81019e-015	-5.77284e-015	1.81933e-016	-1.5577e-015	-5.11753e-015	-3.662e-015	6.85601e-015	-2.89032e-015	-1.73874e-014	7.24816e-015	-4.78672e-015	-2.68462e-015	2.59729e-015	4.21234e-015
-5.68891e-015	5.67001e-016	-5.28553e-015	4.49958e-015	-1.08442e-015	1.67397e-014	1.45292e-014	2.32063e-014	7.16066e-015	1.46066e-014	-2.8242e-015	4.34349e-015	-6.00977e-015	1.11548e-019	-1.55303e-015	-4.83853e-015	-3.56161e-015	6.66669e-015	-3.21777e-015	-1.77851e-014	6.70862e-015	-5.38609e-015	-3.28042e-015	2.40733e-015	3.61893e-015
-6.06636e-015	1.52962e-017	-5.61703e-015	4.59629e-015	-9.43077e-016	1.65409e-014	1.45771e-014	2.28227e-014	6.91703e-015	1.42803e-014	-3.29664e-015	3.88249e-015	-6.23645e-015	-1.99611e-016	-1.56678e-015	-4.57897e-015	-3.43779e-015	6.48404e-015	-3.50695e-015	-1.8148e-014	6.19592e-015	-5.96492e-015	-3.84484e-015	2.20676e-015	3.04078e-015
-6.43694e-015	-5.72558e-016	-5.99104e-015	4.70361e-015	-7.98717e-016	1.63163e-014	1.46141e-014	2.24083e-014	6.67337e-015	1.39616e-014	-3.74021e-015	3.42978e-015	-6.45107e-015	-4.17173e-016	-1.59658e-015	-4.33955e-015	-3.29128e-015	6.31071e-015	-3.75784e-015	-1.84768e-014	5.71225e-015	-6.52069e-015	-4.37545e-015	1.99541e-015	2.47861e-015
-6.797e-015	-1.19485e-015	-6.40674e-015	4.82253e-015	-6.50092e-016	1.60695e-014	1.46411e-014	2.19662e-014	6.43065e-015	1.36522e-014	-4.15096e-015	2.98758e-015	-6.65265e-015	-6.52845e-016	-1.63974e-015	-4.12039e-015	-3.1227e-015	6.14861e-015	-3.97031e-015	-1.87719e-014	5.25832e-015	-7.05037e-015	-4.87018e-015	1.77298e-015	1.93308e-015
-7.14272e-015	-1.84875e-015	-6.86268e-015	4.95423e-015	-4.97022e-016	1.58046e-014	1.46591e-014	2.14991e-014	6.19116e-015	1.33535e-014	-4.52513e-015	2.55858e-015	-6.83958e-015	-9.06478e-016	-1.69404e-015	-3.92086e-015	-2.93336e-015	5.99937e-015	-4.14516e-015	-1.90337e-014	4.83572e-015	-7.55298e-015	-5.32705e-015	1.53957e-015	1.40464e-015
-7.47118e-015	-2.53191e-015	-7.35649e-015	5.09923e-015	-3.38711e-016	1.55248e-014	1.46695e-014	2.10108e-014	5.95592e-015	1.30668e-014	-4.85929e-015	2.14473e-015	-7.01129e-015	-1.17807e-015	-1.75669e-015	-3.74042e-015	-2.72393e-015	5.86506e-015	-4.28347e-015	-1.92633e-014	4.44522e-015	-8.02701e-015	-5.74449e-015	1.29511e-015	8.93653e-016
-7.77933e-015	-3.24142e-015	-7.88627e-015	5.25808e-015	-1.74326e-016	1.5234e-014	1.46729e-014	2.05057e-014	5.72692e-015	1.27941e-014	-5.15021e-015	1.74671e-015	-7.16581e-015	-1.46711e-015	-1.82526e-015	-3.57859e-015	-2.49516e-015	5.74674e-015	-4.38654e-015	-1.94616e-014	4.08727e-015	-8.47177e-015	-6.1211e-015	1.04041e-015	4.01046e-016
-8.06455e-015	-3.97372e-015	-8.44926e-015	5.43065e-015	-3.72545e-018	1.49364e-014	1.46703e-014	1.99875e-014	5.50573e-015	1.25367e-014	-5.39472e-015	1.36617e-015	-7.30195e-015	-1.77268e-015	-1.89769e-015	-3.43486e-015	-2.24848e-015	5.64618e-015	-4.45602e-015	-1.9629e-014	3.76175e-015	-8.887e-015	-6.45582e-015	7.76245e-016	-7.30071e-017
-8.32492e-015	-4.72548e-015	-9.04288e-015	5.61708e-015	1.73522e-016	1.46362e-014	1.4663e-014	1.94596e-014	5.29431e-015	1.22959e-014	-5.5908e-015	1.00459e-015	-7.41926e-015	-2.09416e-015	-1.9717e-015	-3.30772e-015	-1.98558e-015	5.56436e-015	-4.49417e-015	-1.97669e-014	3.46908e-015	-9.27219e-015	-6.7478e-015	5.03449e-016	-5.28602e-016
-8.55894e-015	-5.49216e-015	-9.66395e-015	5.81705e-015	3.57857e-016	1.43381e-014	1.4652e-014	1.89261e-014	5.09448e-015	1.20736e-014	-5.73638e-015	6.62603e-016	-7.51758e-015	-2.43085e-015	-2.04464e-015	-3.19619e-015	-1.70828e-015	5.50332e-015	-4.50297e-015	-1.98767e-014	3.20919e-015	-9.62763e-015	-6.99724e-015	2.22702e-016	-9.65817e-016
-8.76572e-015	-6.26967e-015	-1.03092e-014	6.0298e-015	5.48515e-016	1.40463e-014	1.46384e-014	1.83916e-014	4.9077e-015	1.1871e-014	-5.83012e-015	3.40512e-016	-7.59726e-015	-2.78154e-015	-2.115e-015	-3.0989e-015	-1.41867e-015	5.46399e-015	-4.48471e-015	-1.99593e-014	2.98161e-015	-9.95401e-015	-7.20366e-015	-6.47643e-017	-1.38524e-015
-8.94399e-015	-7.05418e-015	-1.09754e-014	6.25436e-015	7.45205e-016	1.37646e-014	1.46233e-014	1.78607e-014	4.73557e-015	1.16895e-014	-5.87064e-015	3.90618e-017	-7.65869e-015	-3.14524e-015	-2.18099e-015	-3.01447e-015	-1.11955e-015	5.44682e-015	-4.4415e-015	-2.00164e-014	2.78657e-015	-1.02516e-014	-7.36708e-015	-3.57484e-016	-1.78722e-015
-9.09354e-015	-7.84097e-015	-1.1659e-014	6.48967e-015	9.48158e-016	1.34977e-014	1.46074e-014	1.73377e-014	4.58019e-015	1.153e-014	-5.85751e-015	-2.42171e-016	-7.70215e-015	-3.52003e-015	-2.24106e-015	-2.94098e-015	-8.13444e-016	5.45238e-015	-4.37626e-015	-2.00493e-014	2.62356e-015	-1.05212e-014	-7.48879e-015	-6.53219e-016	-2.17242e-015
-9.21508e-015	-8.62482e-015	-1.2356e-014	6.73429e-015	1.15791e-015	1.32492e-014	1.45912e-014	1.68265e-014	4.44273e-015	1.13937e-014	-5.7911e-015	-5.03051e-016	-7.72906e-015	-3.90444e-015	-2.29288e-015	-2.87608e-015	-5.02489e-016	5.48097e-015	-4.29166e-015	-2.00593e-014	2.49136e-015	-1.0764e-014	-7.5697e-015	-9.50362e-016	-2.54103e-015
-9.30912e-015	-9.40124e-015	-1.30625e-014	6.98716e-015	1.37456e-015	1.30231e-014	1.45751e-014	1.63312e-014	4.32465e-015	1.12816e-014	-5.67218e-015	-7.43899e-016	-7.73994e-015	-4.29635e-015	-2.33489e-015	-2.81872e-015	-1.89143e-016	5.5333e-015	-4.18964e-015	-2.00482e-014	2.38883e-015	-1.09816e-014	-7.61153e-015	-1.24734e-015	-2.89369e-015
-9.37581e-015	-1.01659e-014	-1.37756e-014	7.24626e-015	1.59775e-015	1.28234e-014	1.45601e-014	1.5856e-014	4.22738e-015	1.11935e-014	-5.50152e-015	-9.65814e-016	-7.73609e-015	-4.69377e-015	-2.36585e-015	-2.76725e-015	1.24531e-016	5.60927e-015	-4.07314e-015	-2.00183e-014	2.31463e-015	-1.11758e-014	-7.61648e-015	-1.54213e-015	-3.2311e-015
-9.41671e-015	-1.09136e-014	-1.44909e-014	7.50988e-015	1.82721e-015	1.2654e-014	1.45475e-014	1.54047e-014	4.15232e-015	1.11309e-014	-5.28053e-015	-1.16931e-015	-7.7194e-015	-5.09479e-015	-2.38476e-015	-2.71983e-015	4.36176e-016	5.70872e-015	-3.94504e-015	-1.99708e-014	2.26735e-015	-1.13488e-014	-7.58649e-015	-1.83276e-015	-3.55387e-015
-9.43344e-015	-1.16403e-014	-1.52047e-014	7.77646e-015	2.06255e-015	1.25178e-014	1.45374e-014	1.49807e-014	4.1007e-015	1.10947e-014	-5.01222e-015	-1.35522e-015	-7.69113e-015	-5.49711e-015	-2.3904e-015	-2.67477e-015	7.42896e-016	5.83137e-015	-3.80676e-015	-1.99067e-014	2.24627e-015	-1.15025e-014	-7.52449e-015	-2.11792e-015	-3.8628e-015
-9.42784e-015	-1.23417e-014	-1.5913e-014	8.04383e-015	2.30316e-015	1.24176e-014	1.45303e-014	1.4587e-014	4.07312e-015	1.10851e-014	-4.69944e-015	-1.52459e-015	-7.65323e-015	-5.89838e-015	-2.38229e-015	-2.63001e-015	1.04244e-015	5.97723e-015	-3.66057e-015	-1.98277e-014	2.25003e-015	-1.16389e-014	-7.43336e-015	-2.39554e-015	-4.15855e-015
-9.40252e-015	-1.30134e-014	-1.66127e-014	8.30965e-015	2.54874e-015	1.23556e-014	1.45265e-014	1.42257e-014	4.07015e-015	1.1102e-014	-4.34587e-015	-1.67847e-015	-7.60793e-015	-6.29617e-015	-2.36016e-015	-2.58381e-015	1.33273e-015	6.14573e-015	-3.50838e-015	-1.97352e-014	2.27681e-015	-1.17607e-014	-7.31601e-015	-2.66368e-015	-4.44168e-015
-9.36026e-015	-1.36517e-014	-1.73004e-014	8.5719e-015	2.79907e-015	1.23341e-014	1.4526e-014	1.39002e-014	4.0925e-015	1.11459e-014	-3.95606e-015	-1.8182e-015	-7.55709e-015	-6.6886e-015	-2.32363e-015	-2.53533e-015	1.61055e-015	6.33546e-015	-3.35187e-015	-1.96304e-014	2.32579e-015	-1.18699e-014	-7.17563e-015	-2.92024e-015	-4.71291e-015
-9.3039e-015	-1.42524e-014	-1.79731e-014	8.82873e-015	3.05375e-015	1.23544e-014	1.4529e-014	1.36125e-014	4.14045e-015	1.12162e-014	-3.53419e-015	-1.94466e-015	-7.50356e-015	-7.07306e-015	-2.27212e-015	-2.48341e-015	1.87358e-015	6.54577e-015	-3.19287e-015	-1.95147e-014	2.39535e-015	-1.19688e-014	-7.01623e-015	-3.16407e-015	-4.97287e-015
-9.23694e-015	-1.48128e-014	-1.86273e-014	9.07789e-015	3.31228e-015	1.24171e-014	1.45361e-014	1.33642e-014	4.21385e-015	1.13123e-014	-3.08507e-015	-2.05919e-015	-7.44944e-015	-7.44694e-015	-2.20546e-015	-2.42637e-015	2.12016e-015	6.7753e-015	-3.03273e-015	-1.93896e-014	2.48385e-015	-1.20597e-014	-6.84122e-015	-3.39333e-015	-5.22209e-015
-9.16256e-015	-1.53302e-014	-1.92599e-014	9.31737e-015	3.57351e-015	1.25229e-014	1.45477e-014	1.31563e-014	4.31217e-015	1.14334e-014	-2.61357e-015	-2.16288e-015	-7.39705e-015	-7.80777e-015	-2.12419e-015	-2.36349e-015	2.34884e-015	7.02285e-015	-2.87254e-015	-1.92563e-014	2.59001e-015	-1.21448e-014	-6.65437e-015	-3.60593e-015	-5.46113e-015
-9.08387e-015	-1.58023e-014	-1.98688e-014	9.5451e-015	3.8363e-015	1.26719e-014	1.45632e-014	1.29901e-014	4.43567e-015	1.15785e-014	-2.12541e-015	-2.25648e-015	-7.34935e-015	-8.1533e-015	-2.0291e-015	-2.2943e-015	2.55795e-015	7.28742e-015	-2.7131e-015	-1.9115e-014	2.71239e-015	-1.22263e-014	-6.46026e-015	-3.80106e-015	-5.69064e-015
-9.00449e-015	-1.62271e-014	-2.04514e-014	9.75934e-015	4.10073e-015	1.28633e-014	1.45829e-014	1.28663e-014	4.58414e-015	1.17469e-014	-1.62637e-015	-2.34082e-015	-7.30856e-015	-8.48168e-015	-1.92081e-015	-2.21871e-015	2.74572e-015	7.56803e-015	-2.55468e-015	-1.89665e-014	2.84979e-015	-1.23062e-014	-6.26318e-015	-3.97793e-015	-5.91099e-015
-8.9276e-015	-1.66031e-014	-2.10056e-014	9.95845e-015	4.36567e-015	1.30954e-014	1.46072e-014	1.27854e-014	4.75636e-015	1.19366e-014	-1.12252e-015	-2.41686e-015	-7.27645e-015	-8.79086e-015	-1.79985e-015	-2.13608e-015	2.91174e-015	7.86293e-015	-2.39763e-015	-1.88119e-014	3.00129e-015	-1.23857e-014	-6.06718e-015	-4.13597e-015	-6.12271e-015
-8.85678e-015	-1.69295e-014	-2.153e-014	1.01405e-014	4.63006e-015	1.33666e-014	1.46362e-014	1.27473e-014	4.95125e-015	1.21457e-014	-6.19434e-016	-2.48476e-015	-7.25571e-015	-9.07884e-015	-1.66744e-015	-2.04631e-015	3.05511e-015	8.17022e-015	-2.24271e-015	-1.86518e-014	3.16504e-015	-1.24674e-014	-5.87607e-015	-4.27461e-015	-6.32609e-015
-8.79533e-015	-1.72067e-014	-2.20229e-014	1.03042e-014	4.89268e-015	1.36746e-014	1.46694e-014	1.2751e-014	5.16771e-015	1.23736e-014	-1.22771e-016	-2.54568e-015	-7.24843e-015	-9.34331e-015	-1.52523e-015	-1.94972e-015	3.17434e-015	8.48844e-015	-2.09011e-015	-1.84864e-014	3.34038e-015	-1.25525e-014	-5.69385e-015	-4.39363e-015	-6.52144e-015
-8.74649e-015	-1.7434e-014	-2.24832e-014	1.04479e-014	5.15283e-015	1.40164e-014	1.47068e-014	1.27952e-014	5.40455e-015	1.26184e-014	3.61283e-016	-2.60057e-015	-7.25717e-015	-9.58253e-015	-1.3738e-015	-1.84621e-015	3.26885e-015	8.81616e-015	-1.93938e-015	-1.83156e-014	3.52671e-015	-1.26412e-014	-5.52376e-015	-4.493e-015	-6.70841e-015
-8.71364e-015	-1.76118e-014	-2.29107e-014	1.05706e-014	5.40977e-015	1.43885e-014	1.47485e-014	1.28784e-014	5.66042e-015	1.28779e-014	8.27498e-016	-2.64983e-015	-7.28379e-015	-9.79523e-015	-1.21446e-015	-1.73663e-015	3.33901e-015	9.15235e-015	-1.79019e-015	-1.81394e-014	3.72319e-015	-1.27335e-014	-5.37018e-015	-4.57306e-015	-6.88756e-015
-8.69932e-015	-1.77411e-014	-2.33049e-014	1.06715e-014	5.66237e-015	1.47878e-014	1.47946e-014	1.29982e-014	5.93342e-015	1.31507e-014	1.2704e-015	-2.69285e-015	-7.32969e-015	-9.98021e-015	-1.04887e-015	-1.62236e-015	3.38533e-015	9.49499e-015	-1.6418e-015	-1.79578e-014	3.92868e-015	-1.28298e-014	-5.23638e-015	-4.63483e-015	-7.05955e-015
-8.70625e-015	-1.78237e-014	-2.36654e-014	1.07507e-014	5.90943e-015	1.52103e-014	1.48452e-014	1.31529e-014	6.2224e-015	1.34342e-014	1.68463e-015	-2.72972e-015	-7.3959e-015	-1.01368e-014	-8.78808e-016	-1.50429e-015	3.40794e-015	9.84242e-015	-1.4925e-015	-1.77709e-014	4.14166e-015	-1.29302e-014	-5.12479e-015	-4.67959e-015	-7.22478e-015
-8.73675e-015	-1.78617e-014	-2.3992e-014	1.08072e-014	6.14983e-015	1.56519e-014	1.48997e-014	1.33403e-014	6.52537e-015	1.37264e-014	2.06542e-015	-2.75985e-015	-7.48336e-015	-1.02645e-014	-7.06017e-016	-1.38308e-015	3.40726e-015	1.01935e-014	-1.34191e-015	-1.75794e-014	4.36167e-015	-1.3035e-014	-5.03813e-015	-4.70815e-015	-7.3832e-015
-8.79328e-015	-1.78578e-014	-2.42857e-014	1.0841e-014	6.38276e-015	1.61081e-014	1.49584e-014	1.35581e-014	6.84016e-015	1.40255e-014	2.4089e-015	-2.78282e-015	-7.59328e-015	-1.03626e-014	-5.31701e-016	-1.26019e-015	3.38455e-015	1.05467e-014	-1.18959e-015	-1.73825e-014	4.58803e-015	-1.31435e-014	-4.97872e-015	-4.72244e-015	-7.53455e-015
-8.87707e-015	-1.78153e-014	-2.45474e-014	1.08517e-014	6.60712e-015	1.65742e-014	1.50213e-014	1.38035e-014	7.16523e-015	1.43294e-014	2.71095e-015	-2.79711e-015	-7.72591e-015	-1.04318e-014	-3.57333e-016	-1.13712e-015	3.34142e-015	1.09006e-014	-1.03457e-015	-1.71801e-014	4.81998e-015	-1.32557e-014	-4.94862e-015	-4.72443e-015	-7.67882e-015
-8.98973e-015	-1.77375e-014	-2.47774e-014	1.08399e-014	6.82123e-015	1.70449e-014	1.50881e-014	1.40732e-014	7.49792e-015	1.46357e-014	2.96785e-015	-2.80276e-015	-7.88134e-015	-1.04719e-014	-1.83993e-016	-1.0149e-015	3.27903e-015	1.12538e-014	-8.75949e-016	-1.69719e-014	5.05679e-015	-1.33705e-014	-4.95004e-015	-4.7162e-015	-7.81591e-015
-9.13157e-015	-1.76285e-014	-2.49771e-014	1.08064e-014	7.02347e-015	1.75149e-014	1.51585e-014	1.43634e-014	7.83645e-015	1.49428e-014	3.17748e-015	-2.79957e-015	-8.05952e-015	-1.04836e-014	-1.31274e-017	-8.95241e-016	3.19958e-015	1.16049e-014	-7.11918e-016	-1.67577e-014	5.29832e-015	-1.34861e-014	-4.98414e-015	-4.69917e-015	-7.9453e-015
-9.3033e-015	-1.74914e-014	-2.51481e-014	1.07516e-014	7.21281e-015	1.79796e-014	1.52329e-014	1.46716e-014	8.17789e-015	1.52492e-014	3.33755e-015	-2.78593e-015	-8.25983e-015	-1.0468e-014	1.53786e-016	-7.78901e-016	3.10508e-015	1.19526e-014	-5.41544e-016	-1.65376e-014	5.54371e-015	-1.36015e-014	-5.0517e-015	-4.67569e-015	-8.06735e-015
-9.50487e-015	-1.73301e-014	-2.52916e-014	1.06755e-014	7.38826e-015	1.8434e-014	1.53109e-014	1.49944e-014	8.52074e-015	1.55529e-014	3.44673e-015	-2.76078e-015	-8.48156e-015	-1.0426e-014	3.15092e-016	-6.67734e-016	2.99733e-015	1.22959e-014	-3.64467e-016	-1.63114e-014	5.79224e-015	-1.37158e-014	-5.15279e-015	-4.64872e-015	-8.18207e-015
-9.73596e-015	-1.71495e-014	-2.5409e-014	1.05803e-014	7.54816e-015	1.8873e-014	1.53927e-014	1.53284e-014	8.86294e-015	1.58518e-014	3.50399e-015	-2.72292e-015	-8.72358e-015	-1.03594e-014	4.69023e-016	-5.63286e-016	2.8793e-015	1.26334e-014	-1.80132e-016	-1.60788e-014	6.04345e-015	-1.38267e-014	-5.28684e-015	-4.62078e-015	-8.28941e-015
-9.99544e-015	-1.69543e-014	-2.55021e-014	1.04671e-014	7.69175e-015	1.92916e-014	1.54786e-014	1.56704e-014	9.20211e-015	1.61443e-014	3.50871e-015	-2.67118e-015	-8.98436e-015	-1.02697e-014	6.15095e-016	-4.66901e-016	2.75397e-015	1.2964e-014	1.23278e-017	-1.58399e-014	6.29688e-015	-1.3932e-014	-5.45296e-015	-4.59457e-015	-8.38961e-015
-1.02814e-014	-1.67487e-014	-2.55727e-014	1.0337e-014	7.81819e-015	1.96865e-014	1.55679e-014	1.6017e-014	9.53635e-015	1.64287e-014	3.46172e-015	-2.60452e-015	-9.26242e-015	-1.01586e-014	7.52049e-016	-3.80075e-016	2.62391e-015	1.32869e-014	2.13608e-016	-1.55949e-014	6.55174e-015	-1.40294e-014	-5.65017e-015	-4.57218e-015	-8.4829e-015
-1.05924e-014	-1.65372e-014	-2.56226e-014	1.01912e-014	7.92581e-015	2.00528e-014	1.56604e-014	1.63648e-014	9.86258e-015	1.67041e-014	3.36461e-015	-2.52214e-015	-9.55575e-015	-1.00281e-014	8.7891e-016	-3.03586e-016	2.49162e-015	1.36009e-014	4.24232e-016	-1.5344e-014	6.80702e-015	-1.41173e-014	-5.87762e-015	-4.55646e-015	-8.56893e-015
-1.0927e-014	-1.63242e-014	-2.56533e-014	1.00315e-014	8.01353e-015	2.03866e-014	1.57562e-014	1.67109e-014	1.01794e-014	1.69693e-014	3.21941e-015	-2.42275e-015	-9.86234e-015	-9.88085e-015	9.94277e-016	-2.38063e-016	2.35994e-015	1.39049e-014	6.43807e-016	-1.50865e-014	7.0615e-015	-1.41945e-014	-6.1334e-015	-4.54996e-015	-8.64842e-015
-1.12828e-014	-1.61145e-014	-2.56666e-014	9.85976e-015	8.08075e-015	2.06848e-014	1.58552e-014	1.70522e-014	1.04846e-014	1.72234e-014	3.02809e-015	-2.30507e-015	-1.01799e-014	-9.71911e-015	1.09786e-015	-1.83698e-016	2.23165e-015	1.41977e-014	8.71979e-016	-1.48223e-014	7.31438e-015	-1.42586e-014	-6.41499e-015	-4.55517e-015	-8.72175e-015
-1.16567e-014	-1.5912e-014	-2.56647e-014	9.67786e-015	8.12665e-015	2.09448e-014	1.59577e-014	1.73862e-014	1.07763e-014	1.74658e-014	2.7939e-015	-2.1684e-015	-1.05055e-014	-9.54539e-015	1.18932e-015	-1.41741e-016	2.1093e-015	1.44789e-014	1.10798e-015	-1.45521e-014	7.56549e-015	-1.43072e-014	-6.71989e-015	-4.57392e-015	-8.78896e-015
-1.20459e-014	-1.57205e-014	-2.56497e-014	9.48772e-015	8.15084e-015	2.11638e-014	1.60625e-014	1.77096e-014	1.10528e-014	1.76956e-014	2.52065e-015	-2.01239e-015	-1.08374e-014	-9.36166e-015	1.26757e-015	-1.12387e-016	1.99506e-015	1.47475e-014	1.35164e-015	-1.42765e-014	7.81367e-015	-1.43383e-014	-7.04559e-015	-4.60839e-015	-8.84984e-015
-1.24474e-014	-1.55442e-014	-2.56236e-014	9.29158e-015	8.15267e-015	2.13392e-014	1.61691e-014	1.802e-014	1.13123e-014	1.79119e-014	2.21226e-015	-1.83724e-015	-1.1172e-014	-9.17092e-015	1.33281e-015	-9.49646e-017	1.8916e-015	1.50032e-014	1.60253e-015	-1.39953e-014	8.05771e-015	-1.43502e-014	-7.38886e-015	-4.66034e-015	-8.90528e-015
-1.28579e-014	-1.53866e-014	-2.55881e-014	9.09108e-015	8.13182e-015	2.14696e-014	1.62779e-014	1.83157e-014	1.15527e-014	1.81144e-014	1.87285e-015	-1.64292e-015	-1.15062e-014	-8.97614e-015	1.38518e-015	-8.94588e-017	1.80174e-015	1.52452e-014	1.86004e-015	-1.37094e-014	8.29643e-015	-1.43419e-014	-7.74629e-015	-4.73125e-015	-8.95656e-015
-1.32737e-014	-1.52513e-014	-2.55449e-014	8.88809e-015	8.08758e-015	2.15544e-014	1.63884e-014	1.85949e-014	1.1773e-014	1.83028e-014	1.50728e-015	-1.42977e-015	-1.18371e-014	-8.78035e-015	1.42469e-015	-9.54901e-017	1.72784e-015	1.54728e-014	2.12333e-015	-1.34192e-014	8.52846e-015	-1.43115e-014	-8.11383e-015	-4.82243e-015	-9.00312e-015
-1.36919e-014	-1.514e-014	-2.54952e-014	8.68414e-015	8.01996e-015	2.15926e-014	1.65003e-014	1.88555e-014	1.19723e-014	1.84764e-014	1.12052e-015	-1.19786e-015	-1.21613e-014	-8.58565e-015	1.45161e-015	-1.12585e-016	1.67181e-015	1.56854e-014	2.39135e-015	-1.31257e-014	8.75233e-015	-1.42582e-014	-8.48842e-015	-4.93489e-015	-9.04567e-015
-1.4109e-014	-1.50548e-014	-2.5441e-014	8.48105e-015	7.92953e-015	2.15844e-014	1.66133e-014	1.90956e-014	1.21495e-014	1.86348e-014	7.18339e-016	-9.47683e-016	-1.24762e-014	-8.39477e-015	1.46622e-015	-1.39518e-016	1.6352e-015	1.58822e-014	2.66321e-015	-1.28302e-014	8.96679e-015	-1.41813e-014	-8.86608e-015	-5.06953e-015	-9.08457e-015
-1.4521e-014	-1.49979e-014	-2.53827e-014	8.28081e-015	7.81597e-015	2.153e-014	1.67268e-014	1.93144e-014	1.23033e-014	1.87784e-014	3.06474e-016	-6.808e-016	-1.2779e-014	-8.21005e-015	1.4684e-015	-1.75032e-016	1.61934e-015	1.60621e-014	2.9377e-015	-1.25341e-014	9.17072e-015	-1.40804e-014	-9.24239e-015	-5.22657e-015	-9.12038e-015
-1.49254e-014	-1.49707e-014	-2.53213e-014	8.08507e-015	7.67979e-015	2.14303e-014	1.68403e-014	1.95112e-014	1.24339e-014	1.89073e-014	-1.10078e-016	-3.99111e-016	-1.30661e-014	-8.03367e-015	1.45953e-015	-2.18432e-016	1.62574e-015	1.62245e-014	3.2132e-015	-1.22381e-014	9.36218e-015	-1.39551e-014	-9.6135e-015	-5.40544e-015	-9.15375e-015
-1.53189e-014	-1.49739e-014	-2.5258e-014	7.89489e-015	7.52219e-015	2.12867e-014	1.69534e-014	1.96847e-014	1.25409e-014	1.9022e-014	-5.26094e-016	-1.03923e-016	-1.33342e-014	-7.8678e-015	1.44004e-015	-2.67699e-016	1.65552e-015	1.63687e-014	3.48872e-015	-1.19433e-014	9.54009e-015	-1.38056e-014	-9.97621e-015	-5.60564e-015	-9.18536e-015
-1.56976e-014	-1.50081e-014	-2.5193e-014	7.71171e-015	7.34379e-015	2.11013e-014	1.7066e-014	1.98347e-014	1.26232e-014	1.91224e-014	-9.3615e-016	2.02749e-016	-1.3581e-014	-7.71422e-015	1.41088e-015	-3.21921e-016	1.70929e-015	1.6495e-014	3.76249e-015	-1.16502e-014	9.7033e-015	-1.36323e-014	-1.03268e-014	-5.82715e-015	-9.21559e-015
-1.60586e-014	-1.50727e-014	-2.51275e-014	7.53696e-015	7.14545e-015	2.08772e-014	1.71777e-014	1.99608e-014	1.2681e-014	1.92096e-014	-1.3341e-015	5.19208e-016	-1.3804e-014	-7.57494e-015	1.37357e-015	-3.78961e-016	1.78696e-015	1.66029e-014	4.03302e-015	-1.13603e-014	9.85053e-015	-1.3436e-014	-1.06621e-014	-6.06877e-015	-9.24467e-015
-1.63988e-014	-1.51669e-014	-2.50614e-014	7.37146e-015	6.92812e-015	2.06172e-014	1.72877e-014	2.00632e-014	1.27137e-014	1.92836e-014	-1.71455e-015	8.4329e-016	-1.40009e-014	-7.4515e-015	1.32938e-015	-4.36586e-016	1.88822e-015	1.6692e-014	4.29864e-015	-1.10744e-014	9.98018e-015	-1.32178e-014	-1.09786e-014	-6.3284e-015	-9.27368e-015
-1.67157e-014	-1.52897e-014	-2.49952e-014	7.21591e-015	6.69343e-015	2.03238e-014	1.73955e-014	2.01419e-014	1.27211e-014	1.9344e-014	-2.07308e-015	1.17211e-015	-1.41696e-014	-7.34474e-015	1.27916e-015	-4.92559e-016	2.01267e-015	1.6761e-014	4.55766e-015	-1.07941e-014	1.0091e-014	-1.2979e-014	-1.12729e-014	-6.60443e-015	-9.30253e-015
-1.70076e-014	-1.54399e-014	-2.49292e-014	7.07091e-015	6.44264e-015	2.00009e-014	1.75009e-014	2.01969e-014	1.27031e-014	1.93909e-014	-2.40572e-015	1.50342e-015	-1.43084e-014	-7.25576e-015	1.22443e-015	-5.44547e-016	2.16002e-015	1.68103e-014	4.80892e-015	-1.0521e-014	1.01819e-014	-1.27213e-014	-1.1543e-014	-6.89489e-015	-9.33131e-015
-1.72722e-014	-1.5616e-014	-2.48634e-014	6.93748e-015	6.17795e-015	1.96519e-014	1.76034e-014	2.02293e-014	1.26604e-014	1.94255e-014	-2.70853e-015	1.83429e-015	-1.44157e-014	-7.18542e-015	1.16619e-015	-5.90739e-016	2.32844e-015	1.68391e-014	5.05122e-015	-1.02559e-014	1.02522e-014	-1.24466e-014	-1.1786e-014	-7.19779e-015	-9.36064e-015
-1.7508e-014	-1.5815e-014	-2.47973e-014	6.81582e-015	5.90171e-015	1.92807e-014	1.7702e-014	2.02399e-014	1.2593e-014	1.94475e-014	-2.97804e-015	2.1618e-015	-1.44909e-014	-7.13429e-015	1.10604e-015	-6.29261e-016	2.51683e-015	1.68476e-014	5.28209e-015	-9.99995e-015	1.03005e-014	-1.21568e-014	-1.1999e-014	-7.5105e-015	-9.39008e-015
-1.7714e-014	-1.60337e-014	-2.47306e-014	6.70611e-015	5.61525e-015	1.88906e-014	1.77962e-014	2.02293e-014	1.25018e-014	1.94571e-014	-3.21147e-015	2.48344e-015	-1.45327e-014	-7.10224e-015	1.04514e-015	-6.58103e-016	2.72319e-015	1.68354e-014	5.50039e-015	-9.75423e-015	1.03251e-014	-1.18544e-014	-1.21804e-014	-7.82981e-015	-9.41984e-015
-1.78894e-014	-1.62691e-014	-2.46627e-014	6.60793e-015	5.32111e-015	1.84868e-014	1.78855e-014	2.01989e-014	1.23877e-014	1.94539e-014	-3.40621e-015	2.79597e-015	-1.454e-014	-7.08899e-015	9.85228e-016	-6.76287e-016	2.94609e-015	1.68027e-014	5.70594e-015	-9.51977e-015	1.03252e-014	-1.15417e-014	-1.23291e-014	-8.15306e-015	-9.45013e-015
-1.80334e-014	-1.65176e-014	-2.45929e-014	6.52139e-015	5.02164e-015	1.80729e-014	1.79695e-014	2.01501e-014	1.22518e-014	1.9438e-014	-3.56101e-015	3.09651e-015	-1.4513e-014	-7.09393e-015	9.27575e-016	-6.81195e-016	3.18326e-015	1.67491e-014	5.89763e-015	-9.29739e-015	1.03006e-014	-1.12216e-014	-1.24445e-014	-8.47717e-015	-9.48068e-015
-1.81461e-014	-1.67761e-014	-2.4521e-014	6.44637e-015	4.71928e-015	1.76535e-014	1.80475e-014	2.00839e-014	1.20944e-014	1.94101e-014	-3.67474e-015	3.38187e-015	-1.44521e-014	-7.11673e-015	8.73982e-016	-6.70908e-016	3.43217e-015	1.66746e-014	6.07408e-015	-9.08845e-015	1.02501e-014	-1.08969e-014	-1.25262e-014	-8.79968e-015	-9.51088e-015
-1.82277e-014	-1.70403e-014	-2.44463e-014	6.38259e-015	4.41629e-015	1.72326e-014	1.81187e-014	2.00019e-014	1.19171e-014	1.93701e-014	-3.74656e-015	3.6488e-015	-1.43586e-014	-7.15624e-015	8.25743e-016	-6.44183e-016	3.69023e-015	1.65795e-014	6.23488e-015	-8.89347e-015	1.01735e-014	-1.05704e-014	-1.25738e-014	-9.11737e-015	-9.54043e-015
-1.82782e-014	-1.73064e-014	-2.43687e-014	6.32919e-015	4.11536e-015	1.68148e-014	1.81826e-014	1.99051e-014	1.1721e-014	1.93179e-014	-3.77715e-015	3.894e-015	-1.42335e-014	-7.21114e-015	7.84066e-016	-6.00317e-016	3.95437e-015	1.6464e-014	6.37891e-015	-8.71334e-015	1.00702e-014	-1.02445e-014	-1.25868e-014	-9.4269e-015	-9.5684e-015
-1.82993e-014	-1.75709e-014	-2.42876e-014	6.28514e-015	3.81908e-015	1.64035e-014	1.8239e-014	1.97949e-014	1.15074e-014	1.92534e-014	-3.76708e-015	4.11537e-015	-1.40773e-014	-7.2796e-015	7.50216e-016	-5.38854e-016	4.22215e-015	1.6328e-014	6.50614e-015	-8.54873e-015	9.94044e-015	-9.92254e-015	-1.25659e-014	-9.72475e-015	-9.59405e-015
-1.82921e-014	-1.78292e-014	-2.42022e-014	6.24973e-015	3.52932e-015	1.60027e-014	1.82874e-014	1.96728e-014	1.12784e-014	1.91756e-014	-3.71795e-015	4.31078e-015	-1.3892e-014	-7.36038e-015	7.25106e-016	-4.59218e-016	4.49061e-015	1.61722e-014	6.61696e-015	-8.39982e-015	9.78482e-015	-9.60738e-015	-1.25125e-014	-1.00086e-014	-9.61667e-015
-1.82576e-014	-1.80774e-014	-2.41116e-014	6.22265e-015	3.24873e-015	1.56153e-014	1.83272e-014	1.95395e-014	1.10351e-014	1.90845e-014	-3.63171e-015	4.47775e-015	-1.36801e-014	-7.45199e-015	7.09025e-016	-3.61286e-016	4.757e-015	1.59968e-014	6.71179e-015	-8.26733e-015	9.60278e-015	-9.30163e-015	-1.24278e-014	-1.02761e-014	-9.63542e-015
-1.8198e-014	-1.83118e-014	-2.4015e-014	6.20263e-015	2.97947e-015	1.52442e-014	1.8358e-014	1.93968e-014	1.07792e-014	1.89795e-014	-3.51106e-015	4.61423e-015	-1.34443e-014	-7.55261e-015	7.02926e-016	-2.45047e-016	5.01856e-015	1.58027e-014	6.79081e-015	-8.15149e-015	9.39463e-015	-9.00828e-015	-1.23136e-014	-1.05238e-014	-9.6499e-015
-1.81153e-014	-1.85292e-014	-2.39118e-014	6.18796e-015	2.72403e-015	1.48926e-014	1.83798e-014	1.92461e-014	1.05127e-014	1.88602e-014	-3.35951e-015	4.71902e-015	-1.31873e-014	-7.6609e-015	7.07434e-016	-1.11008e-016	5.27169e-015	1.55903e-014	6.85406e-015	-8.05264e-015	9.16072e-015	-8.73029e-015	-1.21718e-014	-1.07498e-014	-9.65912e-015
-1.80117e-014	-1.8726e-014	-2.38016e-014	6.17813e-015	2.48454e-015	1.45625e-014	1.83915e-014	1.90893e-014	1.02372e-014	1.87258e-014	-3.18112e-015	4.79028e-015	-1.29116e-014	-7.77473e-015	7.23487e-016	4.00391e-017	5.51364e-015	1.53603e-014	6.90187e-015	-7.97036e-015	8.90158e-015	-8.4694e-015	-1.20039e-014	-1.09522e-014	-9.66122e-015
-1.78901e-014	-1.88989e-014	-2.36844e-014	6.17197e-015	2.26282e-015	1.42565e-014	1.83924e-014	1.89271e-014	9.95435e-015	1.85754e-014	-2.98028e-015	4.82613e-015	-1.26204e-014	-7.89184e-015	7.51117e-016	2.07289e-016	5.74168e-015	1.51137e-014	6.93505e-015	-7.90418e-015	8.61856e-015	-8.22789e-015	-1.18127e-014	-1.11294e-014	-9.65505e-015
-1.77526e-014	-1.90449e-014	-2.35596e-014	6.16909e-015	2.06045e-015	1.39762e-014	1.8383e-014	1.87598e-014	9.66588e-015	1.84091e-014	-2.76122e-015	4.82537e-015	-1.23173e-014	-8.01011e-015	7.90102e-016	3.89085e-016	5.95336e-015	1.4852e-014	6.95469e-015	-7.85362e-015	8.31311e-015	-8.0082e-015	-1.16012e-014	-1.12797e-014	-9.63902e-015
-1.7602e-014	-1.91615e-014	-2.34272e-014	6.16776e-015	1.87883e-015	1.3722e-014	1.83635e-014	1.85887e-014	9.37287e-015	1.82268e-014	-2.52846e-015	4.7874e-015	-1.20065e-014	-8.12737e-015	8.40625e-016	5.83474e-016	6.14673e-015	1.45757e-014	6.96187e-015	-7.8181e-015	7.98616e-015	-7.81226e-015	-1.13718e-014	-1.14023e-014	-9.61183e-015
-1.74411e-014	-1.9246e-014	-2.32871e-014	6.16687e-015	1.71957e-015	1.34945e-014	1.83331e-014	1.84144e-014	9.07699e-015	1.80275e-014	-2.28686e-015	4.71193e-015	-1.16912e-014	-8.24166e-015	9.03022e-016	7.88585e-016	6.31987e-015	1.42855e-014	6.958e-015	-7.79724e-015	7.63935e-015	-7.64147e-015	-1.11278e-014	-1.14964e-014	-9.57172e-015
-1.72727e-014	-1.92965e-014	-2.31391e-014	6.16514e-015	1.5834e-015	1.32948e-014	1.82915e-014	1.8238e-014	8.78041e-015	1.78104e-014	-2.04191e-015	4.59968e-015	-1.13755e-014	-8.35096e-015	9.7666e-016	1.00216e-015	6.47079e-015	1.3983e-014	6.94419e-015	-7.78996e-015	7.2743e-015	-7.49708e-015	-1.08729e-014	-1.15609e-014	-9.51757e-015
-1.70994e-014	-1.93119e-014	-2.29833e-014	6.16178e-015	1.47088e-015	1.31224e-014	1.82388e-014	1.80606e-014	8.48439e-015	1.75749e-014	-1.79948e-015	4.45064e-015	-1.1063e-014	-8.45383e-015	1.06077e-015	1.22192e-015	6.59797e-015	1.36696e-014	6.92083e-015	-7.79541e-015	6.89256e-015	-7.38005e-015	-1.06102e-014	-1.15968e-014	-9.4484e-015
-1.69233e-014	-1.92908e-014	-2.28199e-014	6.15587e-015	1.3823e-015	1.29771e-014	1.8175e-014	1.78824e-014	8.19061e-015	1.73212e-014	-1.56495e-015	4.26542e-015	-1.07576e-014	-8.5486e-015	1.15488e-015	1.44525e-015	6.70053e-015	1.33466e-014	6.88949e-015	-7.81247e-015	6.49612e-015	-7.29051e-015	-1.03428e-014	-1.16042e-014	-9.3622e-015
-1.67476e-014	-1.92326e-014	-2.26492e-014	6.14711e-015	1.3178e-015	1.28592e-014	1.81e-014	1.77039e-014	7.90039e-015	1.70488e-014	-1.34359e-015	4.04475e-015	-1.04631e-014	-8.63362e-015	1.25741e-015	1.66921e-015	6.77731e-015	1.30151e-014	6.85114e-015	-7.83985e-015	6.08716e-015	-7.22904e-015	-1.00743e-014	-1.15833e-014	-9.25778e-015
-1.65748e-014	-1.91371e-014	-2.24719e-014	6.13471e-015	1.27722e-015	1.27677e-014	1.80135e-014	1.75254e-014	7.61515e-015	1.6758e-014	-1.14042e-015	3.78973e-015	-1.01837e-014	-8.70769e-015	1.36807e-015	1.89048e-015	6.82773e-015	1.26765e-014	6.80714e-015	-7.87613e-015	5.66732e-015	-7.19544e-015	-9.80793e-015	-1.15359e-014	-9.13388e-015
-1.64072e-014	-1.90051e-014	-2.22887e-014	6.11816e-015	1.26057e-015	1.27003e-014	1.79152e-014	1.73476e-014	7.33572e-015	1.64486e-014	-9.61e-016	3.50116e-015	-9.92267e-015	-8.77014e-015	1.48533e-015	2.10576e-015	6.85191e-015	1.23323e-014	6.75854e-015	-7.92041e-015	5.23923e-015	-7.18979e-015	-9.54666e-015	-1.14624e-014	-8.98958e-015
-1.62468e-014	-1.88371e-014	-2.21001e-014	6.09659e-015	1.26706e-015	1.26553e-014	1.78056e-014	1.71705e-014	7.06346e-015	1.61208e-014	-8.10136e-016	3.18118e-015	-9.68381e-015	-8.82019e-015	1.60773e-015	2.31211e-015	6.84938e-015	1.19845e-014	6.70619e-015	-7.97129e-015	4.805e-015	-7.2115e-015	-9.29374e-015	-1.13651e-014	-8.8244e-015
-1.60958e-014	-1.8634e-014	-2.19069e-014	6.06955e-015	1.29515e-015	1.26313e-014	1.76844e-014	1.69941e-014	6.7998e-015	1.57749e-014	-6.91944e-016	2.83128e-015	-9.47023e-015	-8.85732e-015	1.73397e-015	2.50672e-015	6.82076e-015	1.16347e-014	6.65097e-015	-8.02729e-015	4.36605e-015	-7.25993e-015	-9.05197e-015	-1.12459e-014	-8.63734e-015
-1.59553e-014	-1.83968e-014	-2.17104e-014	6.03668e-015	1.34333e-015	1.26261e-014	1.75524e-014	1.68187e-014	6.54542e-015	1.54115e-014	-6.1036e-016	2.45342e-015	-9.28489e-015	-8.88114e-015	1.86316e-015	2.68659e-015	6.76706e-015	1.12843e-014	6.59384e-015	-8.08753e-015	3.92509e-015	-7.33392e-015	-8.82443e-015	-1.11072e-014	-8.42817e-015
-1.58272e-014	-1.81272e-014	-2.15111e-014	5.99691e-015	1.41041e-015	1.26373e-014	1.74094e-014	1.66441e-014	6.30092e-015	1.50314e-014	-5.69534e-016	2.05039e-015	-9.13059e-015	-8.89121e-015	1.99369e-015	2.84814e-015	6.68891e-015	1.09355e-014	6.53518e-015	-8.15072e-015	3.48427e-015	-7.43214e-015	-8.61316e-015	-1.09515e-014	-8.19593e-015
-1.57122e-014	-1.78282e-014	-2.13093e-014	5.95023e-015	1.49398e-015	1.26621e-014	1.72555e-014	1.64703e-014	6.06721e-015	1.46352e-014	-5.72649e-016	1.62497e-015	-9.00983e-015	-8.88777e-015	2.12427e-015	2.98823e-015	6.58766e-015	1.05893e-014	6.47536e-015	-8.21586e-015	3.04609e-015	-7.55289e-015	-8.42085e-015	-1.07813e-014	-7.94054e-015
-1.56119e-014	-1.75028e-014	-2.1106e-014	5.89672e-015	1.59166e-015	1.26979e-014	1.70914e-014	1.6297e-014	5.8445e-015	1.42241e-014	-6.21772e-016	1.179e-015	-8.92466e-015	-8.87098e-015	2.25309e-015	3.1041e-015	6.46524e-015	1.02471e-014	6.41455e-015	-8.28251e-015	2.6125e-015	-7.69449e-015	-8.24982e-015	-1.05995e-014	-7.66221e-015
-1.55264e-014	-1.71536e-014	-2.09024e-014	5.83589e-015	1.70085e-015	1.27424e-014	1.69169e-014	1.61236e-014	5.63337e-015	1.37996e-014	-7.19064e-016	7.14695e-016	-8.87675e-015	-8.8408e-015	2.37833e-015	3.19363e-015	6.32358e-015	9.91124e-015	6.35303e-015	-8.34958e-015	2.18524e-015	-7.8551e-015	-8.10179e-015	-1.04081e-014	-7.36116e-015
-1.54565e-014	-1.67827e-014	-2.06998e-014	5.76754e-015	1.81931e-015	1.27925e-014	1.67329e-014	1.595e-014	5.43446e-015	1.33624e-014	-8.66168e-016	2.34797e-016	-8.86676e-015	-8.798e-015	2.49828e-015	3.25527e-015	6.1642e-015	9.58293e-015	6.29075e-015	-8.41605e-015	1.76632e-015	-8.03288e-015	-7.97843e-015	-1.02103e-014	-7.03841e-015
-1.54019e-014	-1.63937e-014	-2.04995e-014	5.69136e-015	1.94376e-015	1.2846e-014	1.65401e-014	1.57752e-014	5.24813e-015	1.29141e-014	-1.0643e-015	-2.58896e-016	-8.89595e-015	-8.74364e-015	2.61027e-015	3.28652e-015	5.98937e-015	9.26297e-015	6.22762e-015	-8.48144e-015	1.35774e-015	-8.22649e-015	-7.88066e-015	-1.00091e-014	-6.69445e-015
-1.53626e-014	-1.59904e-014	-2.03025e-014	5.60784e-015	2.07152e-015	1.29003e-014	1.63383e-014	1.55986e-014	5.07442e-015	1.24561e-014	-1.31332e-015	-7.6314e-016	-8.96496e-015	-8.67924e-015	2.7133e-015	3.28538e-015	5.80174e-015	8.95237e-015	6.16314e-015	-8.54479e-015	9.60695e-016	-8.43327e-015	-7.80927e-015	-9.80731e-015	-6.33027e-015
-1.53381e-014	-1.55763e-014	-2.0109e-014	5.51639e-015	2.19973e-015	1.29526e-014	1.61282e-014	1.54198e-014	4.91279e-015	1.199e-014	-1.61311e-015	-1.27658e-015	-9.0736e-015	-8.60557e-015	2.80595e-015	3.25117e-015	5.60266e-015	8.65221e-015	6.09677e-015	-8.60571e-015	5.76873e-016	-8.65156e-015	-7.76489e-015	-9.60807e-015	-5.94791e-015
-1.53283e-014	-1.51556e-014	-1.99198e-014	5.41751e-015	2.325e-015	1.30007e-014	1.591e-014	1.52381e-014	4.7623e-015	1.15175e-014	-1.96228e-015	-1.79709e-015	-9.22093e-015	-8.52462e-015	2.88689e-015	3.18322e-015	5.3951e-015	8.36375e-015	6.02776e-015	-8.66438e-015	2.07201e-016	-8.87971e-015	-7.74835e-015	-9.41458e-015	-5.54857e-015
-1.5333e-014	-1.47323e-014	-1.97357e-014	5.31165e-015	2.44418e-015	1.30422e-014	1.56841e-014	1.5053e-014	4.6225e-015	1.10404e-014	-2.35984e-015	-2.32194e-015	-9.40627e-015	-8.43754e-015	2.9543e-015	3.08088e-015	5.1814e-015	8.08765e-015	5.95548e-015	-8.72037e-015	-1.47022e-016	-9.11609e-015	-7.76061e-015	-9.22895e-015	-5.13353e-015
-1.53509e-014	-1.43101e-014	-1.95576e-014	5.19908e-015	2.55469e-015	1.30753e-014	1.54512e-014	1.48634e-014	4.49285e-015	1.05604e-014	-2.80343e-015	-2.84957e-015	-9.62831e-015	-8.3465e-015	3.00783e-015	2.94405e-015	4.96317e-015	7.82433e-015	5.87871e-015	-8.77434e-015	-4.8495e-016	-9.35908e-015	-7.80193e-015	-9.05406e-015	-4.70419e-015
-1.53809e-014	-1.38927e-014	-1.9386e-014	5.07944e-015	2.65308e-015	1.30981e-014	1.52122e-014	1.46685e-014	4.37258e-015	1.00788e-014	-3.29033e-015	-3.37817e-015	-9.88528e-015	-8.2527e-015	3.04623e-015	2.77334e-015	4.74291e-015	7.57435e-015	5.79604e-015	-8.8263e-015	-8.06347e-016	-9.60704e-015	-7.87126e-015	-8.89198e-015	-4.26311e-015
-1.54216e-014	-1.34838e-014	-1.92209e-014	4.95294e-015	2.73643e-015	1.31083e-014	1.49675e-014	1.44673e-014	4.26088e-015	9.59737e-015	-3.81778e-015	-3.90556e-015	-1.0175e-014	-8.15768e-015	3.06862e-015	2.5699e-015	4.52243e-015	7.33822e-015	5.70625e-015	-8.87658e-015	-1.11195e-015	-9.85778e-015	-7.96851e-015	-8.74534e-015	-3.8132e-015
-1.54721e-014	-1.30864e-014	-1.9063e-014	4.81994e-015	2.80245e-015	1.31044e-014	1.47184e-014	1.42594e-014	4.15675e-015	9.11802e-015	-4.38221e-015	-4.43133e-015	-1.04953e-014	-8.06342e-015	3.07411e-015	2.33436e-015	4.30405e-015	7.11531e-015	5.60779e-015	-8.9258e-015	-1.4007e-015	-1.01105e-014	-8.09318e-015	-8.6159e-015	-3.35713e-015
-1.55314e-014	-1.27046e-014	-1.89122e-014	4.68053e-015	2.84847e-015	1.30854e-014	1.44652e-014	1.40447e-014	4.05912e-015	8.64263e-015	-4.97913e-015	-4.95402e-015	-1.08429e-014	-7.97192e-015	3.06193e-015	2.06842e-015	4.08914e-015	6.90587e-015	5.49892e-015	-8.97492e-015	-1.67288e-015	-1.03633e-014	-8.24472e-015	-8.50569e-015	-2.89789e-015
-1.55976e-014	-1.23418e-014	-1.87683e-014	4.53502e-015	2.87221e-015	1.30509e-014	1.42082e-014	1.3823e-014	3.96632e-015	8.17226e-015	-5.6046e-015	-5.47186e-015	-1.1214e-014	-7.88504e-015	3.03194e-015	1.77481e-015	3.87918e-015	6.70992e-015	5.37872e-015	-9.02419e-015	-1.92912e-015	-1.0616e-014	-8.42176e-015	-8.4163e-015	-2.43882e-015
-1.56699e-014	-1.20007e-014	-1.86313e-014	4.38351e-015	2.87125e-015	1.3e-014	1.39479e-014	1.35929e-014	3.87733e-015	7.70834e-015	-6.25389e-015	-5.98373e-015	-1.16056e-014	-7.80482e-015	2.98433e-015	1.45593e-015	3.67528e-015	6.52679e-015	5.24543e-015	-9.07443e-015	-2.17022e-015	-1.08666e-014	-8.62329e-015	-8.34949e-015	-1.98284e-015
-1.57464e-014	-1.16846e-014	-1.8501e-014	4.22701e-015	2.84409e-015	1.29324e-014	1.36855e-014	1.33533e-014	3.78989e-015	7.25224e-015	-6.92232e-015	-6.4896e-015	-1.20141e-014	-7.73286e-015	2.91895e-015	1.11463e-015	3.47852e-015	6.3555e-015	5.09724e-015	-9.1272e-015	-2.39696e-015	-1.11152e-014	-8.84816e-015	-8.30674e-015	-1.53322e-015
-1.5826e-014	-1.13959e-014	-1.8377e-014	4.06521e-015	2.78888e-015	1.28472e-014	1.34214e-014	1.31038e-014	3.70301e-015	6.80498e-015	-7.60466e-015	-6.98954e-015	-1.24349e-014	-7.67144e-015	2.83634e-015	7.54033e-016	3.28979e-015	6.19478e-015	4.93239e-015	-9.1831e-015	-2.61063e-015	-1.13612e-014	-9.09561e-015	-8.28893e-015	-1.09314e-015
-1.59071e-014	-1.11368e-014	-1.82592e-014	3.89819e-015	2.70445e-015	1.27443e-014	1.3156e-014	1.28437e-014	3.61499e-015	6.36726e-015	-8.29584e-015	-7.4827e-015	-1.28638e-014	-7.62217e-015	2.73712e-015	3.77398e-016	3.10963e-015	6.04349e-015	4.7493e-015	-9.24242e-015	-2.81323e-015	-1.16046e-014	-9.36429e-015	-8.29659e-015	-6.65743e-016
-1.59884e-014	-1.09098e-014	-1.81461e-014	3.72551e-015	2.58999e-015	1.2624e-014	1.28897e-014	1.25735e-014	3.52392e-015	5.93976e-015	-8.99043e-015	-7.96905e-015	-1.32969e-014	-7.5864e-015	2.62235e-015	-1.19337e-017	2.93763e-015	5.90081e-015	4.54702e-015	-9.30664e-015	-3.00586e-015	-1.18457e-014	-9.65262e-015	-8.33045e-015	-2.54362e-016
-1.60683e-014	-1.07163e-014	-1.80378e-014	3.5474e-015	2.445e-015	1.2487e-014	1.26233e-014	1.22929e-014	3.42838e-015	5.52371e-015	-9.68335e-015	-8.44845e-015	-1.37299e-014	-7.56566e-015	2.4927e-015	-4.10482e-016	2.77369e-015	5.76502e-015	4.32436e-015	-9.37695e-015	-3.19022e-015	-1.20843e-014	-9.95954e-015	-8.39096e-015	1.3758e-016
-1.61459e-014	-1.05576e-014	-1.79337e-014	3.36419e-015	2.26896e-015	1.23329e-014	1.23575e-014	1.20017e-014	3.32664e-015	5.11928e-015	-1.03696e-014	-8.92084e-015	-1.41581e-014	-7.56116e-015	2.3485e-015	-8.14566e-016	2.6174e-015	5.63433e-015	4.08023e-015	-9.45469e-015	-3.36818e-015	-1.23209e-014	-1.02837e-014	-8.47792e-015	5.07164e-016
-1.622e-014	-1.04349e-014	-1.78322e-014	3.17586e-015	2.062e-015	1.21617e-014	1.20934e-014	1.16996e-014	3.21723e-015	4.72634e-015	-1.10445e-014	-9.38709e-015	-1.45769e-014	-7.57408e-015	2.19112e-015	-1.21957e-015	2.46839e-015	5.50709e-015	3.81298e-015	-9.54044e-015	-3.54156e-015	-1.25567e-014	-1.06234e-014	-8.59096e-015	8.50738e-016
-1.62893e-014	-1.03493e-014	-1.77324e-014	2.98228e-015	1.82488e-015	1.19756e-014	1.1831e-014	1.13856e-014	3.09814e-015	4.34491e-015	-1.17028e-014	-9.84738e-015	-1.49822e-014	-7.60615e-015	2.0217e-015	-1.62114e-015	2.32601e-015	5.3815e-015	3.52182e-015	-9.63522e-015	-3.71263e-015	-1.27911e-014	-1.09776e-014	-8.72996e-015	1.16532e-015
-1.6353e-014	-1.03011e-014	-1.76328e-014	2.78351e-015	1.55824e-015	1.17758e-014	1.15706e-014	1.106e-014	2.96787e-015	3.97454e-015	-1.23409e-014	-1.03019e-014	-1.53699e-014	-7.65869e-015	1.84259e-015	-2.01571e-015	2.18841e-015	5.25646e-015	3.20652e-015	-9.73994e-015	-3.88419e-015	-1.30247e-014	-1.13446e-014	-8.8946e-015	1.44778e-015
-1.64104e-014	-1.02905e-014	-1.75326e-014	2.57913e-015	1.26378e-015	1.15635e-014	1.13129e-014	1.07241e-014	2.82513e-015	3.61444e-015	-1.29542e-014	-1.07514e-014	-1.57355e-014	-7.73219e-015	1.65504e-015	-2.39925e-015	2.05399e-015	5.12982e-015	2.86721e-015	-9.85532e-015	-4.0582e-015	-1.32586e-014	-1.17227e-014	-9.08477e-015	1.69542e-015
-1.64606e-014	-1.0317e-014	-1.74306e-014	2.36902e-015	9.43327e-016	1.13396e-014	1.10582e-014	1.03787e-014	2.66848e-015	3.26373e-015	-1.3539e-014	-1.11962e-014	-1.60758e-014	-7.82748e-015	1.46032e-015	-2.76818e-015	1.9213e-015	4.99918e-015	2.50355e-015	-9.98149e-015	-4.23739e-015	-1.34937e-014	-1.21107e-014	-9.2993e-015	1.90562e-015
-1.65038e-014	-1.03799e-014	-1.73253e-014	2.1534e-015	5.98433e-016	1.1105e-014	1.08072e-014	1.00239e-014	2.49693e-015	2.92172e-015	-1.40921e-014	-1.16375e-014	-1.63877e-014	-7.94604e-015	1.2605e-015	-3.1193e-015	1.7887e-015	4.86249e-015	2.11516e-015	-1.01193e-014	-4.4245e-015	-1.37307e-014	-1.25079e-014	-9.53729e-015	2.07584e-015
-1.65393e-014	-1.04785e-014	-1.7216e-014	1.93257e-015	2.31302e-016	1.08615e-014	1.05602e-014	9.66083e-015	2.30896e-015	2.58754e-015	-1.461e-014	-1.20763e-014	-1.66679e-014	-8.08805e-015	1.05786e-015	-3.44974e-015	1.65448e-015	4.71814e-015	1.70237e-015	-1.02699e-014	-4.62204e-015	-1.39709e-014	-1.29136e-014	-9.79778e-015	2.2035e-015
-1.6567e-014	-1.06114e-014	-1.71017e-014	1.706e-015	-1.55884e-016	1.06106e-014	1.03173e-014	9.29039e-015	2.10323e-015	2.2595e-015	-1.50902e-014	-1.25132e-014	-1.6913e-014	-8.25425e-015	8.53475e-016	-3.75583e-015	1.51636e-015	4.56435e-015	1.26569e-015	-1.04331e-014	-4.83279e-015	-1.42146e-014	-1.3327e-014	-1.00804e-014	2.28645e-015
-1.65862e-014	-1.07777e-014	-1.69811e-014	1.4738e-015	-5.60167e-016	1.03539e-014	1.0079e-014	8.91341e-015	1.87912e-015	1.93625e-015	-1.55305e-014	-1.29486e-014	-1.71205e-014	-8.4451e-015	6.48592e-016	-4.03497e-015	1.37236e-015	4.39906e-015	8.05655e-016	-1.06085e-014	-5.05861e-015	-1.44626e-014	-1.37471e-014	-1.03845e-014	2.32295e-015
-1.65965e-014	-1.09762e-014	-1.68537e-014	1.23664e-015	-9.78634e-016	1.00929e-014	9.8454e-015	8.53168e-015	1.63555e-015	1.61649e-015	-1.59294e-014	-1.33824e-014	-1.7289e-014	-8.66055e-015	4.44951e-016	-4.28511e-015	1.22104e-015	4.22093e-015	3.23525e-016	-1.0795e-014	-5.30134e-015	-1.47158e-014	-1.41722e-014	-1.07084e-014	2.31161e-015
-1.65975e-014	-1.12053e-014	-1.67182e-014	9.94244e-016	-1.40776e-015	9.82948e-015	9.61704e-015	8.14671e-015	1.37192e-015	1.29783e-015	-1.62856e-014	-1.38156e-014	-1.74165e-014	-8.90073e-015	2.44479e-016	-4.50453e-015	1.06024e-015	4.02826e-015	-1.79377e-016	-1.0993e-014	-5.56288e-015	-1.4975e-014	-1.46016e-014	-1.10508e-014	2.25139e-015
-1.65899e-014	-1.14625e-014	-1.6574e-014	7.47022e-016	-1.84438e-015	9.56476e-015	9.39326e-015	7.75929e-015	1.08799e-015	9.78064e-016	-1.65986e-014	-1.42485e-014	-1.75014e-014	-9.16566e-015	4.84792e-017	-4.69119e-015	8.87932e-016	3.81974e-015	-7.01162e-016	-1.12018e-014	-5.84566e-015	-1.52405e-014	-1.50349e-014	-1.14104e-014	2.14164e-015
-1.65734e-014	-1.17456e-014	-1.64203e-014	4.94446e-016	-2.28544e-015	9.30076e-015	9.17437e-015	7.37137e-015	7.83475e-016	6.5579e-016	-1.68681e-014	-1.46822e-014	-1.75435e-014	-9.455e-015	-1.41216e-016	-4.84432e-015	7.02095e-016	3.59466e-015	-1.23995e-015	-1.14203e-014	-6.15158e-015	-1.55125e-014	-1.5472e-014	-1.17864e-014	1.98161e-015
-1.65475e-014	-1.20524e-014	-1.62568e-014	2.37345e-016	-2.72717e-015	9.03869e-015	8.96092e-015	6.98539e-015	4.59179e-016	3.29e-016	-1.70941e-014	-1.51167e-014	-1.7542e-014	-9.76802e-015	-3.22928e-016	-4.96317e-015	5.01304e-016	3.35155e-015	-1.79372e-015	-1.16478e-014	-6.4821e-015	-1.57915e-014	-1.59116e-014	-1.2178e-014	1.77156e-015
-1.65122e-014	-1.23809e-014	-1.60833e-014	-2.3642e-017	-3.16664e-015	8.78027e-015	8.75256e-015	6.60281e-015	1.15942e-016	-3.52003e-018	-1.7277e-014	-1.55524e-014	-1.74967e-014	-1.01046e-014	-4.95834e-016	-5.04798e-015	2.83876e-016	3.08992e-015	-2.3598e-015	-1.18826e-014	-6.83847e-015	-1.60775e-014	-1.63529e-014	-1.25837e-014	1.51151e-015
-1.64681e-014	-1.27288e-014	-1.58994e-014	-2.88272e-016	-3.59972e-015	8.52655e-015	8.54878e-015	6.22579e-015	-2.45985e-016	-3.43509e-016	-1.74178e-014	-1.59894e-014	-1.74081e-014	-1.04644e-014	-6.59443e-016	-5.09913e-015	4.82139e-017	2.80984e-015	-2.93608e-015	-1.21227e-014	-7.22145e-015	-1.637e-014	-1.67951e-014	-1.30026e-014	1.20188e-015
-1.64149e-014	-1.30937e-014	-1.57048e-014	-5.55732e-016	-4.0232e-015	8.27866e-015	8.34941e-015	5.85578e-015	-6.25121e-016	-6.92177e-016	-1.75182e-014	-1.64288e-014	-1.72772e-014	-1.08466e-014	-8.12787e-016	-5.11705e-015	-2.0663e-016	2.51101e-015	-3.51984e-015	-1.23666e-014	-7.63212e-015	-1.66689e-014	-1.72371e-014	-1.34335e-014	8.43584e-016
-1.63527e-014	-1.34728e-014	-1.55001e-014	-8.25985e-016	-4.43407e-015	8.03838e-015	8.15487e-015	5.49513e-015	-1.02017e-015	-1.05066e-015	-1.75802e-014	-1.687e-014	-1.71056e-014	-1.12504e-014	-9.54855e-016	-5.10364e-015	-4.81331e-016	2.19335e-015	-4.10858e-015	-1.2613e-014	-8.07004e-015	-1.69741e-014	-1.76788e-014	-1.38755e-014	4.37807e-016
-1.62812e-014	-1.38637e-014	-1.52851e-014	-1.09781e-015	-4.82957e-015	7.80708e-015	7.96488e-015	5.14643e-015	-1.43011e-015	-1.41987e-015	-1.76057e-014	-1.73125e-014	-1.68953e-014	-1.16748e-014	-1.08519e-015	-5.06076e-015	-7.75011e-016	1.85693e-015	-4.69969e-015	-1.28595e-014	-8.53535e-015	-1.72843e-014	-1.81194e-014	-1.4327e-014	-1.38003e-017
-1.62002e-014	-1.42639e-014	-1.50606e-014	-1.36955e-015	-5.20689e-015	7.58596e-015	7.77855e-015	4.8115e-015	-1.8536e-015	-1.8002e-015	-1.75971e-014	-1.77558e-014	-1.66483e-014	-1.21187e-014	-1.2032e-015	-4.99e-015	-1.08861e-015	1.50251e-015	-5.2899e-015	-1.31044e-014	-9.02915e-015	-1.75995e-014	-1.85584e-014	-1.47871e-014	-5.09166e-016
-1.61103e-014	-1.46702e-014	-1.48275e-014	-1.64068e-015	-5.56344e-015	7.37572e-015	7.5958e-015	4.49227e-015	-2.28859e-015	-2.19258e-015	-1.75566e-014	-1.81998e-014	-1.63672e-014	-1.25811e-014	-1.30916e-015	-4.89393e-015	-1.42147e-015	1.13072e-015	-5.87598e-015	-1.33457e-014	-9.55047e-015	-1.7919e-014	-1.89952e-014	-1.52551e-014	-1.04686e-015
-1.60109e-014	-1.50805e-014	-1.45866e-014	-1.91038e-015	-5.89682e-015	7.17716e-015	7.41678e-015	4.19089e-015	-2.73215e-015	-2.59771e-015	-1.74876e-014	-1.8644e-014	-1.60539e-014	-1.30609e-014	-1.40323e-015	-4.77533e-015	-1.77368e-015	7.42398e-016	-6.4556e-015	-1.35815e-014	-1.00984e-014	-1.82415e-014	-1.94285e-014	-1.57297e-014	-1.62483e-015
-1.59023e-014	-1.54921e-014	-1.43386e-014	-2.178e-015	-6.20532e-015	6.99104e-015	7.24097e-015	3.90969e-015	-3.18271e-015	-3.01625e-015	-1.73929e-014	-1.90887e-014	-1.57118e-014	-1.35564e-014	-1.486e-015	-4.63718e-015	-2.14468e-015	3.38754e-016	-7.02554e-015	-1.38096e-014	-1.06724e-014	-1.85657e-014	-1.9858e-014	-1.62097e-014	-2.24006e-015
-1.57846e-014	-1.59026e-014	-1.40845e-014	-2.44181e-015	-6.48721e-015	6.81808e-015	7.06825e-015	3.6506e-015	-3.63796e-015	-3.44858e-015	-1.72751e-014	-1.95339e-014	-1.53441e-014	-1.40661e-014	-1.55813e-015	-4.48298e-015	-2.53234e-015	-7.829e-017	-7.58313e-015	-1.40286e-014	-1.12709e-014	-1.88908e-014	-2.02826e-014	-1.66939e-014	-2.88985e-015
-1.56576e-014	-1.63102e-014	-1.38257e-014	-2.70102e-015	-6.74114e-015	6.6593e-015	6.89827e-015	3.41456e-015	-4.09511e-015	-3.8945e-015	-1.71373e-014	-1.99792e-014	-1.49544e-014	-1.45882e-014	-1.62016e-015	-4.31594e-015	-2.9355e-015	-5.06724e-016	-8.12627e-015	-1.42363e-014	-1.18924e-014	-1.92151e-014	-2.07013e-014	-1.71812e-014	-3.57072e-015
-1.5521e-014	-1.67124e-014	-1.35632e-014	-2.95422e-015	-6.9662e-015	6.51511e-015	6.73127e-015	3.20334e-015	-4.55105e-015	-4.35261e-015	-1.69825e-014	-2.04241e-014	-1.4546e-014	-1.51208e-014	-1.67343e-015	-4.14009e-015	-3.35253e-015	-9.4435e-016	-8.65273e-015	-1.44309e-014	-1.25351e-014	-1.95374e-014	-2.11136e-014	-1.76706e-014	-4.27964e-015
-1.53747e-014	-1.71066e-014	-1.32984e-014	-3.20059e-015	-7.16163e-015	6.38621e-015	6.56643e-015	3.01823e-015	-5.00267e-015	-4.82169e-015	-1.68147e-014	-2.08683e-014	-1.41229e-014	-1.56622e-014	-1.7191e-015	-3.95918e-015	-3.78148e-015	-1.38888e-015	-9.15947e-015	-1.46099e-014	-1.3197e-014	-1.9857e-014	-2.15183e-014	-1.81616e-014	-5.01326e-015
-1.52186e-014	-1.7491e-014	-1.30333e-014	-3.43931e-015	-7.32686e-015	6.27235e-015	6.40339e-015	2.86099e-015	-5.44684e-015	-5.30118e-015	-1.66368e-014	-2.13117e-014	-1.36888e-014	-1.62102e-014	-1.75846e-015	-3.77763e-015	-4.21967e-015	-1.8383e-015	-9.64412e-015	-1.47722e-014	-1.38759e-014	-2.01719e-014	-2.19143e-014	-1.86526e-014	-5.76809e-015
-1.50531e-014	-1.78645e-014	-1.27693e-014	-3.66944e-015	-7.4622e-015	6.1737e-015	6.24176e-015	2.73292e-015	-5.88131e-015	-5.79025e-015	-1.64515e-014	-2.17543e-014	-1.32476e-014	-1.67627e-014	-1.79274e-015	-3.5994e-015	-4.66416e-015	-2.29053e-015	-1.01055e-014	-1.49164e-014	-1.4569e-014	-2.04801e-014	-2.23002e-014	-1.91425e-014	-6.54017e-015
-1.48779e-014	-1.82241e-014	-1.2508e-014	-3.88936e-015	-7.56798e-015	6.09064e-015	6.08128e-015	2.63367e-015	-6.30371e-015	-6.28736e-015	-1.62617e-014	-2.21952e-014	-1.28032e-014	-1.73179e-014	-1.82338e-015	-3.42797e-015	-5.11237e-015	-2.74285e-015	-1.05408e-014	-1.5041e-014	-1.52736e-014	-2.0781e-014	-2.26746e-014	-1.96304e-014	-7.32557e-015
-1.46932e-014	-1.85681e-014	-1.2251e-014	-4.09828e-015	-7.64468e-015	6.02271e-015	5.92218e-015	2.56374e-015	-6.71096e-015	-6.7904e-015	-1.60702e-014	-2.26338e-014	-1.23596e-014	-1.78738e-014	-1.852e-015	-3.26724e-015	-5.56137e-015	-3.1932e-015	-1.09484e-014	-1.5145e-014	-1.59866e-014	-2.10731e-014	-2.30369e-014	-2.01143e-014	-8.11983e-015
-1.44985e-014	-1.88957e-014	-1.19995e-014	-4.29478e-015	-7.69314e-015	5.96993e-015	5.76399e-015	2.52373e-015	-7.09964e-015	-7.29733e-015	-1.58794e-014	-2.307e-014	-1.19204e-014	-1.84281e-014	-1.88041e-015	-3.12113e-015	-6.00869e-015	-3.63904e-015	-1.13263e-014	-1.52275e-014	-1.67056e-014	-2.13551e-014	-2.33862e-014	-2.05931e-014	-8.91928e-015
-1.42938e-014	-1.92056e-014	-1.1755e-014	-4.47796e-015	-7.71519e-015	5.93211e-015	5.60636e-015	2.51353e-015	-7.46699e-015	-7.80565e-015	-1.56913e-014	-2.35038e-014	-1.14892e-014	-1.89782e-014	-1.91091e-015	-2.99306e-015	-6.45123e-015	-4.07751e-015	-1.16736e-014	-1.52882e-014	-1.74277e-014	-2.16266e-014	-2.37213e-014	-2.10656e-014	-9.72007e-015
-1.40799e-014	-1.94969e-014	-1.1519e-014	-4.64785e-015	-7.7124e-015	5.90902e-015	5.44934e-015	2.53299e-015	-7.81102e-015	-8.31401e-015	-1.55076e-014	-2.3935e-014	-1.10689e-014	-1.95216e-014	-1.94475e-015	-2.88641e-015	-6.88546e-015	-4.50593e-015	-1.199e-014	-1.53265e-014	-1.81499e-014	-2.18869e-014	-2.40418e-014	-2.15304e-014	-1.0518e-014
-1.38573e-014	-1.97681e-014	-1.12939e-014	-4.80411e-015	-7.68696e-015	5.90082e-015	5.29293e-015	2.58133e-015	-8.12933e-015	-8.81979e-015	-1.53311e-014	-2.43637e-014	-1.06629e-014	-2.00553e-014	-1.98378e-015	-2.80407e-015	-7.30862e-015	-4.92165e-015	-1.22748e-014	-1.53425e-014	-1.88688e-014	-2.21354e-014	-2.43469e-014	-2.19862e-014	-1.13087e-014
-1.36261e-014	-2.00177e-014	-1.10802e-014	-4.94604e-015	-7.64055e-015	5.90675e-015	5.13716e-015	2.65679e-015	-8.41978e-015	-9.3215e-015	-1.51628e-014	-2.47898e-014	-1.02737e-014	-2.05772e-014	-2.0299e-015	-2.74844e-015	-7.71753e-015	-5.32255e-015	-1.25285e-014	-1.53357e-014	-1.95814e-014	-2.23714e-014	-2.4636e-014	-2.2432e-014	-1.20884e-014
-1.33868e-014	-2.02455e-014	-1.08791e-014	-5.07333e-015	-7.57553e-015	5.92555e-015	4.98174e-015	2.75791e-015	-8.68031e-015	-9.81607e-015	-1.50039e-014	-2.52134e-014	-9.90387e-015	-2.10843e-014	-2.08522e-015	-2.72184e-015	-8.10857e-015	-5.70671e-015	-1.27504e-014	-1.53066e-014	-2.02843e-014	-2.25952e-014	-2.49087e-014	-2.28661e-014	-1.28535e-014
-1.31399e-014	-2.0451e-014	-1.06921e-014	-5.18585e-015	-7.49432e-015	5.95559e-015	4.82665e-015	2.88354e-015	-8.90912e-015	-1.03006e-014	-1.48557e-014	-2.56343e-014	-9.55619e-015	-2.15745e-014	-2.1514e-015	-2.72629e-015	-8.47956e-015	-6.07157e-015	-1.29411e-014	-1.52559e-014	-2.09748e-014	-2.28064e-014	-2.51637e-014	-2.3288e-014	-1.36009e-014
-1.28865e-014	-2.06338e-014	-1.052e-014	-5.28351e-015	-7.39912e-015	5.99631e-015	4.67151e-015	3.03169e-015	-9.10522e-015	-1.07729e-014	-1.47194e-014	-2.60523e-014	-9.23263e-015	-2.20455e-014	-2.23081e-015	-2.76337e-015	-8.82779e-015	-6.41551e-015	-1.31018e-014	-1.51857e-014	-2.16503e-014	-2.30047e-014	-2.54007e-014	-2.36964e-014	-1.4327e-014
-1.26274e-014	-2.07934e-014	-1.03637e-014	-5.36662e-015	-7.29294e-015	6.04677e-015	4.51609e-015	3.19979e-015	-9.26793e-015	-1.12316e-014	-1.45953e-014	-2.6467e-014	-8.93485e-015	-2.24948e-014	-2.32435e-015	-2.83411e-015	-9.15159e-015	-6.73707e-015	-1.32339e-014	-1.50973e-014	-2.23077e-014	-2.3191e-014	-2.56185e-014	-2.40903e-014	-1.50284e-014
-1.23637e-014	-2.09296e-014	-1.0224e-014	-5.436e-015	-7.17916e-015	6.1058e-015	4.36041e-015	3.38564e-015	-9.39616e-015	-1.16748e-014	-1.44835e-014	-2.68781e-014	-8.66433e-015	-2.29195e-014	-2.43332e-015	-2.93926e-015	-9.44856e-015	-7.03512e-015	-1.33388e-014	-1.49926e-014	-2.29445e-014	-2.33664e-014	-2.58177e-014	-2.44683e-014	-1.57027e-014
-1.20963e-014	-2.10428e-014	-1.01011e-014	-5.49233e-015	-7.0609e-015	6.17189e-015	4.20437e-015	3.58655e-015	-9.49037e-015	-1.21001e-014	-1.43838e-014	-2.72854e-014	-8.42159e-015	-2.33172e-014	-2.55866e-015	-3.07967e-015	-9.71645e-015	-7.30898e-015	-1.34176e-014	-1.48737e-014	-2.35578e-014	-2.35313e-014	-2.59988e-014	-2.48298e-014	-1.63468e-014
-1.18265e-014	-2.11335e-014	-9.99532e-015	-5.5361e-015	-6.94062e-015	6.24332e-015	4.04782e-015	3.79916e-015	-9.55047e-015	-1.2506e-014	-1.42958e-014	-2.76889e-014	-8.20728e-015	-2.36858e-014	-2.70175e-015	-3.25447e-015	-9.95382e-015	-7.55783e-015	-1.34722e-014	-1.47424e-014	-2.41445e-014	-2.36867e-014	-2.61621e-014	-2.51736e-014	-1.69582e-014
-1.15552e-014	-2.12017e-014	-9.90647e-015	-5.56863e-015	-6.8208e-015	6.31849e-015	3.89023e-015	4.02054e-015	-9.57671e-015	-1.28913e-014	-1.42191e-014	-2.80889e-014	-8.02211e-015	-2.40239e-014	-2.86365e-015	-3.46387e-015	-1.01598e-014	-7.78153e-015	-1.35048e-014	-1.46011e-014	-2.47029e-014	-2.38341e-014	-2.63081e-014	-2.54991e-014	-1.7535e-014
-1.12838e-014	-2.12474e-014	-9.83475e-015	-5.59154e-015	-6.70466e-015	6.39613e-015	3.7314e-015	4.24763e-015	-9.57032e-015	-1.32546e-014	-1.4153e-014	-2.84847e-014	-7.86636e-015	-2.43291e-014	-3.04519e-015	-3.70665e-015	-1.03332e-014	-7.97953e-015	-1.3518e-014	-1.44527e-014	-2.52317e-014	-2.39756e-014	-2.64376e-014	-2.58059e-014	-1.80757e-014
-1.10139e-014	-2.1271e-014	-9.78016e-015	-5.60642e-015	-6.59534e-015	6.47503e-015	3.57078e-015	4.47674e-015	-9.53268e-015	-1.35945e-014	-1.40965e-014	-2.88752e-014	-7.73941e-015	-2.45995e-014	-3.24657e-015	-3.98197e-015	-1.04731e-014	-8.15198e-015	-1.35141e-014	-1.42997e-014	-2.5729e-014	-2.41128e-014	-2.65514e-014	-2.60933e-014	-1.85787e-014
-1.07473e-014	-2.12738e-014	-9.74262e-015	-5.61423e-015	-6.49529e-015	6.55344e-015	3.40852e-015	4.70466e-015	-9.46534e-015	-1.391e-014	-1.40485e-014	-2.92601e-014	-7.64075e-015	-2.48336e-014	-3.46851e-015	-4.2884e-015	-1.05799e-014	-8.2994e-015	-1.34957e-014	-1.41457e-014	-2.61933e-014	-2.42471e-014	-2.66505e-014	-2.63607e-014	-1.90423e-014
-1.04853e-014	-2.12566e-014	-9.72146e-015	-5.61729e-015	-6.4075e-015	6.62958e-015	3.2447e-015	4.92832e-015	-9.36999e-015	-1.42011e-014	-1.40079e-014	-2.96385e-014	-7.57017e-015	-2.50295e-014	-3.71099e-015	-4.62374e-015	-1.06536e-014	-8.42256e-015	-1.34651e-014	-1.39937e-014	-2.66227e-014	-2.43806e-014	-2.67366e-014	-2.66082e-014	-1.94662e-014
-1.02294e-014	-2.12201e-014	-9.71619e-015	-5.61683e-015	-6.3343e-015	6.7013e-015	3.07896e-015	5.14403e-015	-9.24993e-015	-1.44679e-014	-1.39736e-014	-3.00091e-014	-7.52639e-015	-2.5186e-014	-3.97368e-015	-4.98546e-015	-1.06948e-014	-8.52251e-015	-1.34248e-014	-1.38466e-014	-2.7016e-014	-2.45161e-014	-2.68117e-014	-2.68352e-014	-1.985e-014
-9.9814e-015	-2.11646e-014	-9.72594e-015	-5.61509e-015	-6.27709e-015	6.76689e-015	2.91082e-015	5.3486e-015	-9.1081e-015	-1.47093e-014	-1.39444e-014	-3.03712e-014	-7.50769e-015	-2.53022e-014	-4.25659e-015	-5.37071e-015	-1.07045e-014	-8.60071e-015	-1.3377e-014	-1.37073e-014	-2.73728e-014	-2.46551e-014	-2.68775e-014	-2.70416e-014	-2.01931e-014
-9.74308e-015	-2.10907e-014	-9.75046e-015	-5.61469e-015	-6.23807e-015	6.82455e-015	2.7401e-015	5.53872e-015	-8.94665e-015	-1.49263e-014	-1.39189e-014	-3.07242e-014	-7.51244e-015	-2.53779e-014	-4.5588e-015	-5.77714e-015	-1.06831e-014	-8.65836e-015	-1.33246e-014	-1.35787e-014	-2.76921e-014	-2.47998e-014	-2.69357e-014	-2.72279e-014	-2.04956e-014
-9.51694e-015	-2.1e-014	-9.78907e-015	-5.61764e-015	-6.21868e-015	6.87227e-015	2.56643e-015	5.71127e-015	-8.76813e-015	-1.51194e-014	-1.38952e-014	-3.10663e-014	-7.53904e-015	-2.54125e-014	-4.87965e-015	-6.20223e-015	-1.06326e-014	-8.69763e-015	-1.32709e-014	-1.34641e-014	-2.79734e-014	-2.49526e-014	-2.69885e-014	-2.73944e-014	-2.07584e-014
-9.30409e-015	-2.08935e-014	-9.8407e-015	-5.62636e-015	-6.22017e-015	6.90809e-015	2.38888e-015	5.8633e-015	-8.57676e-015	-1.52895e-014	-1.38714e-014	-3.13955e-014	-7.58599e-015	-2.54055e-014	-5.2177e-015	-6.64237e-015	-1.05548e-014	-8.72054e-015	-1.32187e-014	-1.33667e-014	-2.8216e-014	-2.51157e-014	-2.7038e-014	-2.75413e-014	-2.09826e-014
-9.10594e-015	-2.07721e-014	-9.90445e-015	-5.64335e-015	-6.24438e-015	6.93013e-015	2.20737e-015	5.99234e-015	-8.37607e-015	-1.54373e-014	-1.38464e-014	-3.17107e-014	-7.65057e-015	-2.53563e-014	-5.57264e-015	-7.09462e-015	-1.04522e-014	-8.72926e-015	-1.31705e-014	-1.32892e-014	-2.842e-014	-2.52905e-014	-2.70859e-014	-2.76694e-014	-2.11696e-014
-8.92386e-015	-2.06366e-014	-9.97943e-015	-5.67068e-015	-6.29192e-015	6.93726e-015	2.02146e-015	6.09572e-015	-8.16983e-015	-1.55644e-014	-1.38193e-014	-3.20091e-014	-7.7305e-015	-2.52653e-014	-5.94286e-015	-7.55547e-015	-1.0327e-014	-8.72632e-015	-1.31295e-014	-1.32348e-014	-2.85867e-014	-2.54792e-014	-2.71347e-014	-2.77797e-014	-2.13205e-014
-8.75926e-015	-2.04884e-014	-1.00645e-014	-5.71059e-015	-6.3638e-015	6.9281e-015	1.83102e-015	6.17086e-015	-7.96171e-015	-1.5672e-014	-1.37882e-014	-3.22883e-014	-7.82322e-015	-2.51331e-014	-6.3271e-015	-8.02171e-015	-1.01818e-014	-8.71405e-015	-1.30972e-014	-1.32058e-014	-2.87163e-014	-2.56834e-014	-2.71869e-014	-2.78727e-014	-2.14378e-014
-8.61332e-015	-2.0328e-014	-1.01586e-014	-5.7652e-015	-6.46047e-015	6.90084e-015	1.63501e-015	6.21575e-015	-7.75542e-015	-1.57612e-014	-1.37517e-014	-3.25469e-014	-7.92667e-015	-2.49605e-014	-6.72376e-015	-8.48983e-015	-1.00193e-014	-8.69538e-015	-1.3076e-014	-1.32044e-014	-2.88099e-014	-2.59047e-014	-2.72447e-014	-2.79493e-014	-2.1523e-014
-8.48681e-015	-2.0157e-014	-1.02612e-014	-5.83677e-015	-6.58231e-015	6.85471e-015	1.43231e-015	6.22908e-015	-7.5546e-015	-1.58339e-014	-1.37087e-014	-3.27831e-014	-8.03844e-015	-2.47485e-014	-7.13173e-015	-8.95649e-015	-9.84256e-015	-8.67267e-015	-1.30685e-014	-1.32331e-014	-2.88684e-014	-2.61442e-014	-2.73101e-014	-2.8011e-014	-2.15786e-014
-8.38072e-015	-1.99764e-014	-1.03714e-014	-5.92729e-015	-6.72939e-015	6.78832e-015	1.2227e-015	6.2096e-015	-7.36313e-015	-1.58916e-014	-1.36576e-014	-3.29943e-014	-8.15592e-015	-2.44986e-014	-7.54937e-015	-9.41864e-015	-9.65478e-015	-8.64885e-015	-1.30764e-014	-1.32941e-014	-2.88926e-014	-2.6403e-014	-2.73853e-014	-2.80589e-014	-2.16076e-014
-8.29523e-015	-1.9787e-014	-1.04883e-014	-6.0385e-015	-6.90175e-015	6.70072e-015	1.00601e-015	6.15626e-015	-7.18403e-015	-1.59362e-014	-1.35973e-014	-3.31787e-014	-8.27709e-015	-2.4212e-014	-7.97441e-015	-9.87345e-015	-9.45954e-015	-8.62665e-015	-1.31012e-014	-1.33888e-014	-2.88841e-014	-2.6682e-014	-2.74722e-014	-2.80938e-014	-2.16126e-014
-8.23142e-015	-1.95894e-014	-1.0611e-014	-6.17236e-015	-7.09896e-015	6.59138e-015	7.81847e-016	6.06824e-015	-7.02063e-015	-1.59695e-014	-1.35266e-014	-3.33337e-014	-8.39965e-015	-2.3891e-014	-8.40545e-015	-1.0318e-014	-9.26006e-015	-8.60896e-015	-1.3144e-014	-1.35186e-014	-2.88442e-014	-2.69816e-014	-2.75733e-014	-2.81168e-014	-2.15964e-014
-8.18934e-015	-1.9384e-014	-1.0739e-014	-6.32998e-015	-7.32024e-015	6.45931e-015	5.48641e-016	5.94582e-015	-6.87611e-015	-1.59934e-014	-1.34448e-014	-3.34571e-014	-8.52121e-015	-2.35372e-014	-8.8408e-015	-1.07502e-014	-9.0596e-015	-8.59822e-015	-1.32067e-014	-1.36837e-014	-2.87737e-014	-2.7302e-014	-2.76903e-014	-2.81294e-014	-2.15623e-014
-8.16922e-015	-1.91722e-014	-1.08721e-014	-6.51251e-015	-7.5646e-015	6.30359e-015	3.0603e-016	5.78923e-015	-6.75308e-015	-1.601e-014	-1.33513e-014	-3.35471e-014	-8.63974e-015	-2.3153e-014	-9.27938e-015	-1.11672e-014	-8.86165e-015	-8.59666e-015	-1.32904e-014	-1.38852e-014	-2.86752e-014	-2.76435e-014	-2.78246e-014	-2.81324e-014	-2.15133e-014
-8.17072e-015	-1.89546e-014	-1.10092e-014	-6.72101e-015	-7.83154e-015	6.12415e-015	5.34009e-017	5.59917e-015	-6.65444e-015	-1.60207e-014	-1.32458e-014	-3.36022e-014	-8.75253e-015	-2.27412e-014	-9.71914e-015	-1.15671e-014	-8.66933e-015	-8.6063e-015	-1.33963e-014	-1.41233e-014	-2.85502e-014	-2.80052e-014	-2.79775e-014	-2.81268e-014	-2.14527e-014
-8.19376e-015	-1.87314e-014	-1.11501e-014	-6.95571e-015	-8.1195e-015	5.92115e-015	-2.1e-016	5.37582e-015	-6.58317e-015	-1.60268e-014	-1.3128e-014	-3.36206e-014	-8.85777e-015	-2.23037e-014	-1.01586e-014	-1.19481e-014	-8.4857e-015	-8.62982e-015	-1.35247e-014	-1.43979e-014	-2.84003e-014	-2.8387e-014	-2.81498e-014	-2.8113e-014	-2.13838e-014
-8.23765e-015	-1.8503e-014	-1.12947e-014	-7.21688e-015	-8.42758e-015	5.69512e-015	-4.84461e-016	5.12071e-015	-6.54044e-015	-1.60297e-014	-1.29976e-014	-3.36005e-014	-8.95379e-015	-2.1843e-014	-1.05958e-014	-1.23083e-014	-8.31324e-015	-8.66829e-015	-1.36763e-014	-1.47088e-014	-2.82273e-014	-2.8787e-014	-2.83423e-014	-2.80926e-014	-2.13096e-014
-8.3014e-015	-1.827e-014	-1.14427e-014	-7.50466e-015	-8.7544e-015	5.44644e-015	-7.701e-016	4.83499e-015	-6.52706e-015	-1.60306e-014	-1.28544e-014	-3.35405e-014	-9.03839e-015	-2.13621e-014	-1.10294e-014	-1.26467e-014	-8.15468e-015	-8.72313e-015	-1.38511e-014	-1.5056e-014	-2.80334e-014	-2.92037e-014	-2.85547e-014	-2.80661e-014	-2.12336e-014
-8.38389e-015	-1.80325e-014	-1.15936e-014	-7.81911e-015	-9.09895e-015	5.17537e-015	-1.06717e-015	4.52037e-015	-6.54449e-015	-1.60311e-014	-1.26981e-014	-3.34389e-014	-9.11006e-015	-2.08641e-014	-1.14576e-014	-1.29625e-014	-8.01339e-015	-8.79617e-015	-1.40485e-014	-1.54382e-014	-2.78201e-014	-2.96356e-014	-2.87875e-014	-2.80342e-014	-2.11584e-014
-8.48363e-015	-1.77909e-014	-1.17479e-014	-8.15956e-015	-9.45945e-015	4.88301e-015	-1.37624e-015	4.17931e-015	-6.59334e-015	-1.60321e-014	-1.25287e-014	-3.32944e-014	-9.168e-015	-2.03511e-014	-1.18796e-014	-1.32548e-014	-7.89141e-015	-8.88905e-015	-1.42687e-014	-1.58543e-014	-2.75894e-014	-3.00809e-014	-2.90406e-014	-2.79973e-014	-2.10866e-014
-8.59957e-015	-1.75451e-014	-1.19053e-014	-8.52477e-015	-9.83463e-015	4.57056e-015	-1.69695e-015	3.81408e-015	-6.6737e-015	-1.60344e-014	-1.2347e-014	-3.31068e-014	-9.21093e-015	-1.98266e-014	-1.22944e-014	-1.35239e-014	-7.79144e-015	-9.0024e-015	-1.45116e-014	-1.63032e-014	-2.73433e-014	-3.05374e-014	-2.93132e-014	-2.79552e-014	-2.10215e-014
-8.72984e-015	-1.72955e-014	-1.20663e-014	-8.91486e-015	-1.02228e-014	4.2388e-015	-2.02926e-015	3.4277e-015	-6.78524e-015	-1.60388e-014	-1.21533e-014	-3.28761e-014	-9.2372e-015	-1.92935e-014	-1.2701e-014	-1.37697e-014	-7.71512e-015	-9.13719e-015	-1.47767e-014	-1.67831e-014	-2.70842e-014	-3.10029e-014	-2.96041e-014	-2.79082e-014	-2.09655e-014
-8.87257e-015	-1.70424e-014	-1.22307e-014	-9.32796e-015	-1.06218e-014	3.88901e-015	-2.37353e-015	3.02284e-015	-6.92722e-015	-1.60455e-014	-1.19481e-014	-3.26021e-014	-9.24594e-015	-1.87548e-014	-1.30985e-014	-1.39921e-014	-7.66398e-015	-9.29341e-015	-1.50641e-014	-1.72915e-014	-2.68138e-014	-3.14748e-014	-2.99124e-014	-2.78561e-014	-2.09207e-014
-9.02603e-015	-1.67853e-014	-1.23988e-014	-9.76229e-015	-1.10307e-014	3.52315e-015	-2.72896e-015	2.60185e-015	-7.0982e-015	-1.60543e-014	-1.17324e-014	-3.2286e-014	-9.23746e-015	-1.82135e-014	-1.34867e-014	-1.4192e-014	-7.64007e-015	-9.47107e-015	-1.53723e-014	-1.78263e-014	-2.65343e-014	-3.19507e-014	-3.02364e-014	-2.7799e-014	-2.08893e-014
-9.18887e-015	-1.65234e-014	-1.2571e-014	-1.02155e-014	-1.14476e-014	3.14201e-015	-3.09558e-015	2.16865e-015	-7.29641e-015	-1.60651e-014	-1.15073e-014	-3.19281e-014	-9.21107e-015	-1.76721e-014	-1.38649e-014	-1.43705e-014	-7.64425e-015	-9.67024e-015	-1.57003e-014	-1.83851e-014	-2.62481e-014	-3.24275e-014	-3.05737e-014	-2.77366e-014	-2.08731e-014
-9.35874e-015	-1.6257e-014	-1.27477e-014	-1.0686e-014	-1.18714e-014	2.74802e-015	-3.47332e-015	1.72584e-015	-7.51952e-015	-1.60778e-014	-1.12735e-014	-3.15297e-014	-9.16631e-015	-1.71332e-014	-1.42332e-014	-1.45285e-014	-7.67785e-015	-9.89088e-015	-1.60469e-014	-1.89652e-014	-2.59575e-014	-3.29016e-014	-3.09223e-014	-2.76682e-014	-2.0873e-014
-9.53367e-015	-1.59858e-014	-1.29296e-014	-1.11709e-014	-1.23004e-014	2.3427e-015	-3.86178e-015	1.2769e-015	-7.76546e-015	-1.60917e-014	-1.10315e-014	-3.10932e-014	-9.10351e-015	-1.65995e-014	-1.45918e-014	-1.46675e-014	-7.74197e-015	-1.01322e-014	-1.64108e-014	-1.9564e-014	-2.56639e-014	-3.33698e-014	-3.12797e-014	-2.75928e-014	-2.08907e-014
-9.71161e-015	-1.571e-014	-1.31175e-014	-1.16676e-014	-1.27328e-014	1.92768e-015	-4.26049e-015	8.24407e-016	-8.03183e-015	-1.61059e-014	-1.07825e-014	-3.06212e-014	-9.02343e-015	-1.60739e-014	-1.49407e-014	-1.47892e-014	-7.83761e-015	-1.0394e-014	-1.67908e-014	-2.01786e-014	-2.53689e-014	-3.38292e-014	-3.16428e-014	-2.75098e-014	-2.09265e-014
-9.89047e-015	-1.54289e-014	-1.33112e-014	-1.21737e-014	-1.31677e-014	1.50473e-015	-4.66869e-015	3.71039e-016	-8.31594e-015	-1.61198e-014	-1.05275e-014	-3.01171e-014	-8.92659e-015	-1.55591e-014	-1.528e-014	-1.48958e-014	-7.9641e-015	-1.06746e-014	-1.71856e-014	-2.08055e-014	-2.50738e-014	-3.42761e-014	-3.20091e-014	-2.74179e-014	-2.09813e-014
-1.0068e-014	-1.5142e-014	-1.35104e-014	-1.26861e-014	-1.36043e-014	1.07496e-015	-5.08553e-015	-7.98264e-017	-8.61422e-015	-1.61325e-014	-1.02682e-014	-2.95846e-014	-8.81326e-015	-1.50576e-014	-1.56102e-014	-1.49897e-014	-8.12125e-015	-1.09731e-014	-1.75941e-014	-2.14421e-014	-2.47803e-014	-3.47078e-014	-3.23753e-014	-2.73161e-014	-2.10549e-014
-1.02425e-014	-1.48498e-014	-1.37153e-014	-1.32018e-014	-1.40409e-014	6.40737e-016	-5.51076e-015	-5.24831e-016	-8.92332e-015	-1.61434e-014	-1.00065e-014	-2.90273e-014	-8.68416e-015	-1.4571e-014	-1.59321e-014	-1.50722e-014	-8.30918e-015	-1.12878e-014	-1.80145e-014	-2.20848e-014	-2.44905e-014	-3.51223e-014	-3.27381e-014	-2.72029e-014	-2.11467e-014
-1.04121e-014	-1.45523e-014	-1.39265e-014	-1.37183e-014	-1.44764e-014	2.03952e-016	-5.94309e-015	-9.61154e-016	-9.24002e-015	-1.61516e-014	-9.74421e-015	-2.84494e-014	-8.53989e-015	-1.41016e-014	-1.62469e-014	-1.51454e-014	-8.52722e-015	-1.16173e-014	-1.8445e-014	-2.27301e-014	-2.42059e-014	-3.55171e-014	-3.30943e-014	-2.70773e-014	-2.1256e-014
-1.05755e-014	-1.42497e-014	-1.41441e-014	-1.42324e-014	-1.49099e-014	-2.33335e-016	-6.38189e-015	-1.38628e-015	-9.56102e-015	-1.61554e-014	-9.48229e-015	-2.78555e-014	-8.38146e-015	-1.36512e-014	-1.65558e-014	-1.52118e-014	-8.77366e-015	-1.19599e-014	-1.88843e-014	-2.33752e-014	-2.39279e-014	-3.58893e-014	-3.34407e-014	-2.69377e-014	-2.13819e-014
-1.07312e-014	-1.39426e-014	-1.43682e-014	-1.47411e-014	-1.53405e-014	-6.69729e-016	-6.82642e-015	-1.79769e-015	-9.88271e-015	-1.61545e-014	-9.22275e-015	-2.72506e-014	-8.21013e-015	-1.32218e-014	-1.68596e-014	-1.52744e-014	-9.0481e-015	-1.23144e-014	-1.93309e-014	-2.40158e-014	-2.36579e-014	-3.62366e-014	-3.37734e-014	-2.67835e-014	-2.15231e-014
-1.08778e-014	-1.36306e-014	-1.45986e-014	-1.5241e-014	-1.57677e-014	-1.1034e-015	-7.27546e-015	-2.19307e-015	-1.02014e-014	-1.61475e-014	-8.96778e-015	-2.66391e-014	-8.02778e-015	-1.2815e-014	-1.71586e-014	-1.53348e-014	-9.34945e-015	-1.26789e-014	-1.97833e-014	-2.46489e-014	-2.33972e-014	-3.65576e-014	-3.40898e-014	-2.66129e-014	-2.16785e-014
-1.10141e-014	-1.33138e-014	-1.4835e-014	-1.57297e-014	-1.61909e-014	-1.53343e-015	-7.72814e-015	-2.57057e-015	-1.05142e-014	-1.61332e-014	-8.71856e-015	-2.6027e-014	-7.83562e-015	-1.24322e-014	-1.74541e-014	-1.5395e-014	-9.67638e-015	-1.30516e-014	-2.024e-014	-2.52723e-014	-2.31468e-014	-3.68497e-014	-3.43868e-014	-2.64249e-014	-2.18463e-014
-1.11395e-014	-1.29924e-014	-1.50768e-014	-1.6204e-014	-1.66083e-014	-1.95815e-015	-8.18278e-015	-2.92839e-015	-1.08179e-014	-1.61099e-014	-8.47661e-015	-2.54202e-014	-7.63531e-015	-1.20746e-014	-1.77477e-014	-1.54566e-014	-1.00274e-014	-1.34311e-014	-2.06998e-014	-2.58831e-014	-2.29074e-014	-3.71116e-014	-3.46611e-014	-2.62183e-014	-2.20241e-014
-1.12531e-014	-1.26677e-014	-1.53237e-014	-1.66619e-014	-1.70198e-014	-2.37668e-015	-8.63843e-015	-3.26463e-015	-1.11096e-014	-1.60772e-014	-8.2436e-015	-2.48241e-014	-7.4292e-015	-1.17434e-014	-1.80405e-014	-1.55222e-014	-1.04017e-014	-1.38152e-014	-2.11616e-014	-2.64783e-014	-2.268e-014	-3.73427e-014	-3.49099e-014	-2.59922e-014	-2.221e-014
-1.1355e-014	-1.23406e-014	-1.55758e-014	-1.71001e-014	-1.74247e-014	-2.78773e-015	-9.09449e-015	-3.57835e-015	-1.13861e-014	-1.60338e-014	-8.02146e-015	-2.42443e-014	-7.21903e-015	-1.14396e-014	-1.83335e-014	-1.5594e-014	-1.07975e-014	-1.42024e-014	-2.16237e-014	-2.70554e-014	-2.24656e-014	-3.75419e-014	-3.51299e-014	-2.57462e-014	-2.24012e-014
-1.14451e-014	-1.20112e-014	-1.58324e-014	-1.75165e-014	-1.78222e-014	-3.19051e-015	-9.54958e-015	-3.86821e-015	-1.16454e-014	-1.59791e-014	-7.81156e-015	-2.36866e-014	-7.00737e-015	-1.11636e-014	-1.86282e-014	-1.56738e-014	-1.12129e-014	-1.45909e-014	-2.20849e-014	-2.76119e-014	-2.22644e-014	-3.7709e-014	-3.53194e-014	-2.54789e-014	-2.25954e-014
-1.15237e-014	-1.16808e-014	-1.60924e-014	-1.79097e-014	-1.82122e-014	-3.58386e-015	-1.00028e-014	-4.13382e-015	-1.18852e-014	-1.59126e-014	-7.61615e-015	-2.31569e-014	-6.79572e-015	-1.09161e-014	-1.8925e-014	-1.57628e-014	-1.16465e-014	-1.49789e-014	-2.25445e-014	-2.81452e-014	-2.20773e-014	-3.78439e-014	-3.54761e-014	-2.51902e-014	-2.27895e-014
-1.15914e-014	-1.13512e-014	-1.63554e-014	-1.82783e-014	-1.85947e-014	-3.96718e-015	-1.04528e-014	-4.3749e-015	-1.21035e-014	-1.5834e-014	-7.43678e-015	-2.26606e-014	-6.58696e-015	-1.06977e-014	-1.9225e-014	-1.58626e-014	-1.20957e-014	-1.53653e-014	-2.30012e-014	-2.86535e-014	-2.19049e-014	-3.79477e-014	-3.55986e-014	-2.48802e-014	-2.29809e-014
-1.16502e-014	-1.1024e-014	-1.66207e-014	-1.86202e-014	-1.89695e-014	-4.34038e-015	-1.08993e-014	-4.59104e-015	-1.22986e-014	-1.57436e-014	-7.27541e-015	-2.22033e-014	-6.3832e-015	-1.05093e-014	-1.95292e-014	-1.59747e-014	-1.25589e-014	-1.5748e-014	-2.34535e-014	-2.91346e-014	-2.17469e-014	-3.80212e-014	-3.56859e-014	-2.4549e-014	-2.31671e-014
-1.17008e-014	-1.07006e-014	-1.68873e-014	-1.89351e-014	-1.93363e-014	-4.70346e-015	-1.13417e-014	-4.78282e-015	-1.24695e-014	-1.56416e-014	-7.13373e-015	-2.17896e-014	-6.18651e-015	-1.03508e-014	-1.98383e-014	-1.61008e-014	-1.30339e-014	-1.61257e-014	-2.39e-014	-2.95864e-014	-2.1604e-014	-3.80653e-014	-3.57368e-014	-2.41973e-014	-2.33452e-014
-1.1744e-014	-1.03826e-014	-1.71542e-014	-1.92219e-014	-1.96954e-014	-5.05644e-015	-1.17788e-014	-4.95114e-015	-1.26162e-014	-1.55279e-014	-7.01291e-015	-2.14232e-014	-5.99925e-015	-1.02224e-014	-2.01532e-014	-1.62416e-014	-1.35192e-014	-1.64976e-014	-2.43393e-014	-3.00077e-014	-2.14764e-014	-3.80813e-014	-3.57514e-014	-2.38259e-014	-2.35129e-014
-1.1782e-014	-1.00718e-014	-1.74205e-014	-1.94807e-014	-2.00461e-014	-5.39937e-015	-1.22102e-014	-5.09624e-015	-1.27373e-014	-1.54031e-014	-6.91439e-015	-2.11089e-014	-5.82437e-015	-1.01244e-014	-2.04747e-014	-1.63968e-014	-1.4013e-014	-1.68629e-014	-2.47706e-014	-3.03968e-014	-2.13643e-014	-3.80709e-014	-3.57293e-014	-2.34354e-014	-2.36677e-014
-1.18168e-014	-9.77038e-015	-1.76852e-014	-1.97115e-014	-2.0388e-014	-5.73218e-015	-1.26359e-014	-5.21854e-015	-1.28328e-014	-1.52677e-014	-6.84005e-015	-2.08499e-014	-5.66448e-015	-1.00573e-014	-2.0803e-014	-1.65673e-014	-1.45127e-014	-1.72203e-014	-2.51926e-014	-3.07527e-014	-2.12668e-014	-3.80363e-014	-3.56704e-014	-2.30271e-014	-2.38074e-014
-1.18504e-014	-9.48051e-015	-1.79472e-014	-1.99147e-014	-2.07211e-014	-6.05523e-015	-1.30552e-014	-5.31982e-015	-1.29038e-014	-1.51225e-014	-6.79093e-015	-2.06494e-014	-5.52128e-015	-1.00205e-014	-2.11385e-014	-1.67539e-014	-1.50163e-014	-1.75686e-014	-2.5604e-014	-3.10755e-014	-2.11832e-014	-3.79796e-014	-3.55756e-014	-2.26031e-014	-2.39293e-014
-1.1885e-014	-9.20444e-015	-1.82055e-014	-2.00906e-014	-2.10454e-014	-6.36906e-015	-1.34668e-014	-5.40171e-015	-1.29516e-014	-1.49689e-014	-6.76821e-015	-2.05099e-014	-5.39781e-015	-1.00144e-014	-2.14803e-014	-1.69563e-014	-1.55218e-014	-1.7907e-014	-2.60037e-014	-3.13639e-014	-2.11121e-014	-3.79032e-014	-3.54458e-014	-2.2165e-014	-2.40309e-014
-1.19231e-014	-8.94475e-015	-1.84593e-014	-2.02399e-014	-2.13613e-014	-6.67343e-015	-1.38711e-014	-5.46486e-015	-1.29774e-014	-1.48078e-014	-6.77287e-015	-2.04338e-014	-5.29614e-015	-1.00385e-014	-2.18283e-014	-1.71742e-014	-1.60271e-014	-1.82347e-014	-2.63907e-014	-3.16175e-014	-2.10537e-014	-3.78095e-014	-3.52829e-014	-2.17152e-014	-2.41108e-014
-1.19673e-014	-8.70433e-015	-1.87075e-014	-2.03638e-014	-2.16687e-014	-6.9686e-015	-1.42676e-014	-5.51115e-015	-1.29823e-014	-1.46411e-014	-6.80559e-015	-2.04221e-014	-5.21844e-015	-1.00917e-014	-2.21822e-014	-1.74072e-014	-1.65307e-014	-1.85515e-014	-2.67632e-014	-3.18359e-014	-2.10072e-014	-3.77019e-014	-3.50894e-014	-2.12564e-014	-2.4168e-014
-1.20202e-014	-8.48495e-015	-1.89492e-014	-2.0464e-014	-2.19672e-014	-7.25533e-015	-1.46567e-014	-5.54214e-015	-1.29687e-014	-1.44711e-014	-6.8676e-015	-2.04749e-014	-5.1666e-015	-1.01741e-014	-2.25415e-014	-1.76545e-014	-1.70296e-014	-1.88569e-014	-2.71203e-014	-3.20203e-014	-2.0972e-014	-3.75837e-014	-3.48668e-014	-2.07911e-014	-2.42011e-014
-1.20839e-014	-8.28962e-015	-1.91834e-014	-2.05419e-014	-2.22573e-014	-7.53453e-015	-1.50384e-014	-5.56007e-015	-1.2939e-014	-1.42986e-014	-6.95925e-015	-2.05916e-014	-5.14331e-015	-1.0285e-014	-2.29049e-014	-1.79153e-014	-1.75225e-014	-1.91509e-014	-2.74607e-014	-3.21705e-014	-2.09475e-014	-3.74574e-014	-3.46176e-014	-2.03222e-014	-2.42089e-014
-1.21609e-014	-8.12088e-015	-1.94097e-014	-2.0599e-014	-2.25391e-014	-7.80628e-015	-1.54124e-014	-5.56702e-015	-1.28958e-014	-1.41264e-014	-7.08133e-015	-2.0771e-014	-5.14996e-015	-1.04239e-014	-2.32713e-014	-1.81893e-014	-1.80075e-014	-1.94332e-014	-2.7784e-014	-3.22869e-014	-2.09331e-014	-3.73264e-014	-3.43449e-014	-1.9853e-014	-2.41908e-014
-1.2253e-014	-7.9807e-015	-1.96274e-014	-2.06377e-014	-2.28131e-014	-8.07043e-015	-1.57788e-014	-5.56434e-015	-1.28412e-014	-1.39565e-014	-7.23442e-015	-2.10116e-014	-5.18802e-015	-1.05907e-014	-2.36399e-014	-1.84756e-014	-1.8483e-014	-1.97046e-014	-2.80895e-014	-3.237e-014	-2.09278e-014	-3.71936e-014	-3.40511e-014	-1.93872e-014	-2.41467e-014
-1.2363e-014	-7.87128e-015	-1.98362e-014	-2.06599e-014	-2.3079e-014	-8.32736e-015	-1.61381e-014	-5.55437e-015	-1.27785e-014	-1.37909e-014	-7.4182e-015	-2.13103e-014	-5.25923e-015	-1.07842e-014	-2.40095e-014	-1.87721e-014	-1.89474e-014	-1.99643e-014	-2.83763e-014	-3.24206e-014	-2.09303e-014	-3.70622e-014	-3.37393e-014	-1.89279e-014	-2.40764e-014
-1.24929e-014	-7.79516e-015	-2.00359e-014	-2.06678e-014	-2.33369e-014	-8.5781e-015	-1.64904e-014	-5.53927e-015	-1.27109e-014	-1.36318e-014	-7.63253e-015	-2.16649e-014	-5.36524e-015	-1.10038e-014	-2.43783e-014	-1.90776e-014	-1.93992e-014	-2.02122e-014	-2.86425e-014	-3.24397e-014	-2.09392e-014	-3.69349e-014	-3.3413e-014	-1.84787e-014	-2.39803e-014
-1.2645e-014	-7.75387e-015	-2.02259e-014	-2.06639e-014	-2.35871e-014	-8.82246e-015	-1.6836e-014	-5.52041e-015	-1.26413e-014	-1.34815e-014	-7.87724e-015	-2.20712e-014	-5.50665e-015	-1.12489e-014	-2.47444e-014	-1.9391e-014	-1.98368e-014	-2.04485e-014	-2.88871e-014	-3.24293e-014	-2.09538e-014	-3.68138e-014	-3.30759e-014	-1.80432e-014	-2.38593e-014
-1.28211e-014	-7.74919e-015	-2.04059e-014	-2.0651e-014	-2.38289e-014	-9.06076e-015	-1.71751e-014	-5.4997e-015	-1.25732e-014	-1.33423e-014	-8.15223e-015	-2.25242e-014	-5.68422e-015	-1.15185e-014	-2.5106e-014	-1.97108e-014	-2.0259e-014	-2.06736e-014	-2.9109e-014	-3.23906e-014	-2.09735e-014	-3.67015e-014	-3.27313e-014	-1.76254e-014	-2.3714e-014
-1.30231e-014	-7.78324e-015	-2.05759e-014	-2.06315e-014	-2.40626e-014	-9.29317e-015	-1.75079e-014	-5.47867e-015	-1.25094e-014	-1.32163e-014	-8.45671e-015	-2.30187e-014	-5.89934e-015	-1.18114e-014	-2.54611e-014	-2.00351e-014	-2.06644e-014	-2.08871e-014	-2.93066e-014	-3.23252e-014	-2.09974e-014	-3.66004e-014	-3.23824e-014	-1.72284e-014	-2.35459e-014
-1.32524e-014	-7.85723e-015	-2.07363e-014	-2.0608e-014	-2.42884e-014	-9.51976e-015	-1.78345e-014	-5.45911e-015	-1.24523e-014	-1.31052e-014	-8.7894e-015	-2.35495e-014	-6.15228e-015	-1.21272e-014	-2.58078e-014	-2.03627e-014	-2.1051e-014	-2.1089e-014	-2.94793e-014	-3.22349e-014	-2.10235e-014	-3.65127e-014	-3.20334e-014	-1.68557e-014	-2.33572e-014
-1.35101e-014	-7.97182e-015	-2.08873e-014	-2.05823e-014	-2.45064e-014	-9.74009e-015	-1.81551e-014	-5.44215e-015	-1.24048e-014	-1.30116e-014	-9.14943e-015	-2.41099e-014	-6.44319e-015	-1.24645e-014	-2.61446e-014	-2.06925e-014	-2.14181e-014	-2.12792e-014	-2.96262e-014	-3.21213e-014	-2.10504e-014	-3.64404e-014	-3.1688e-014	-1.6511e-014	-2.315e-014
-1.3797e-014	-8.1279e-015	-2.10292e-014	-2.05566e-014	-2.47162e-014	-9.95471e-015	-1.84699e-014	-5.429e-015	-1.23695e-014	-1.29371e-014	-9.53583e-015	-2.46932e-014	-6.77211e-015	-1.28223e-014	-2.64691e-014	-2.10228e-014	-2.17648e-014	-2.14578e-014	-2.97464e-014	-3.19865e-014	-2.10774e-014	-3.63851e-014	-3.13492e-014	-1.61971e-014	-2.29255e-014
-1.41135e-014	-8.32576e-015	-2.1163e-014	-2.05327e-014	-2.49178e-014	-1.01641e-014	-1.87792e-014	-5.42078e-015	-1.23493e-014	-1.28834e-014	-9.9475e-015	-2.52934e-014	-7.13876e-015	-1.31987e-014	-2.67799e-014	-2.13521e-014	-2.20903e-014	-2.1624e-014	-2.98393e-014	-3.18334e-014	-2.11044e-014	-3.63472e-014	-3.10201e-014	-1.59167e-014	-2.26864e-014
-1.44598e-014	-8.56503e-015	-2.12888e-014	-2.05129e-014	-2.51117e-014	-1.03677e-014	-1.90837e-014	-5.41868e-015	-1.2346e-014	-1.28521e-014	-1.03829e-014	-2.59033e-014	-7.54248e-015	-1.35927e-014	-2.70751e-014	-2.16781e-014	-2.23944e-014	-2.17785e-014	-2.99047e-014	-3.16641e-014	-2.11309e-014	-3.63277e-014	-3.07032e-014	-1.56722e-014	-2.24353e-014
-1.48353e-014	-8.84553e-015	-2.14074e-014	-2.04987e-014	-2.52972e-014	-1.05649e-014	-1.93829e-014	-5.42307e-015	-1.23616e-014	-1.28448e-014	-1.08399e-014	-2.65153e-014	-7.98213e-015	-1.40032e-014	-2.73526e-014	-2.1999e-014	-2.26757e-014	-2.19212e-014	-2.99426e-014	-3.14809e-014	-2.11556e-014	-3.63275e-014	-3.04019e-014	-1.54655e-014	-2.21749e-014
-1.52398e-014	-9.16696e-015	-2.15197e-014	-2.04914e-014	-2.54744e-014	-1.07558e-014	-1.96765e-014	-5.43391e-015	-1.2397e-014	-1.28622e-014	-1.1317e-014	-2.71221e-014	-8.45633e-015	-1.44288e-014	-2.76105e-014	-2.2314e-014	-2.29338e-014	-2.20525e-014	-2.99527e-014	-3.12861e-014	-2.11781e-014	-3.63468e-014	-3.01181e-014	-1.5298e-014	-2.19083e-014
-1.56727e-014	-9.52835e-015	-2.16263e-014	-2.0493e-014	-2.56435e-014	-1.09403e-014	-1.99645e-014	-5.45132e-015	-1.24533e-014	-1.29047e-014	-1.18122e-014	-2.77164e-014	-8.96383e-015	-1.48679e-014	-2.78469e-014	-2.26215e-014	-2.31685e-014	-2.21723e-014	-2.99349e-014	-3.10826e-014	-2.11977e-014	-3.63855e-014	-2.98537e-014	-1.51715e-014	-2.16383e-014
-1.61327e-014	-9.92901e-015	-2.17283e-014	-2.05043e-014	-2.58047e-014	-1.11182e-014	-2.02474e-014	-5.47477e-015	-1.2531e-014	-1.29729e-014	-1.23234e-014	-2.82908e-014	-9.50289e-015	-1.53187e-014	-2.80608e-014	-2.29202e-014	-2.33792e-014	-2.22805e-014	-2.98886e-014	-3.08728e-014	-2.12137e-014	-3.64427e-014	-2.96109e-014	-1.5087e-014	-2.13675e-014
-1.66183e-014	-1.03671e-014	-2.18264e-014	-2.05261e-014	-2.59582e-014	-1.12881e-014	-2.05245e-014	-5.50462e-015	-1.2631e-014	-1.30674e-014	-1.28484e-014	-2.88388e-014	-1.00713e-014	-1.57794e-014	-2.82511e-014	-2.32091e-014	-2.35656e-014	-2.23765e-014	-2.98143e-014	-3.06583e-014	-2.12267e-014	-3.65183e-014	-2.93911e-014	-1.5045e-014	-2.10993e-014
-1.71271e-014	-1.084e-014	-2.19217e-014	-2.05587e-014	-2.61042e-014	-1.14504e-014	-2.07955e-014	-5.54062e-015	-1.27529e-014	-1.31886e-014	-1.33845e-014	-2.93535e-014	-1.06662e-014	-1.62488e-014	-2.84164e-014	-2.34875e-014	-2.37286e-014	-2.24605e-014	-2.97121e-014	-3.04421e-014	-2.12365e-014	-3.66111e-014	-2.91958e-014	-1.5046e-014	-2.08365e-014
-1.76572e-014	-1.13452e-014	-2.20158e-014	-2.06028e-014	-2.62426e-014	-1.16046e-014	-2.10605e-014	-5.58195e-015	-1.28957e-014	-1.33359e-014	-1.39297e-014	-2.98292e-014	-1.1285e-014	-1.6725e-014	-2.85563e-014	-2.37548e-014	-2.3868e-014	-2.25324e-014	-2.95826e-014	-3.02271e-014	-2.12439e-014	-3.67192e-014	-2.90253e-014	-1.50891e-014	-2.0581e-014
-1.8206e-014	-1.18796e-014	-2.21094e-014	-2.06581e-014	-2.63734e-014	-1.17506e-014	-2.13195e-014	-5.62785e-015	-1.30592e-014	-1.35092e-014	-1.4481e-014	-3.02599e-014	-1.19249e-014	-1.72064e-014	-2.86701e-014	-2.40101e-014	-2.39837e-014	-2.25925e-014	-2.94266e-014	-3.00157e-014	-2.12486e-014	-3.6841e-014	-2.88799e-014	-1.51732e-014	-2.03351e-014
-1.87713e-014	-1.24396e-014	-2.22031e-014	-2.07244e-014	-2.6496e-014	-1.18879e-014	-2.15717e-014	-5.67845e-015	-1.32422e-014	-1.3708e-014	-1.50361e-014	-3.06402e-014	-1.2583e-014	-1.76906e-014	-2.87572e-014	-2.42523e-014	-2.40763e-014	-2.26403e-014	-2.92451e-014	-2.98096e-014	-2.12504e-014	-3.6975e-014	-2.87594e-014	-1.52972e-014	-2.01012e-014
-1.93504e-014	-1.3022e-014	-2.22975e-014	-2.08013e-014	-2.66109e-014	-1.20158e-014	-2.18162e-014	-5.73282e-015	-1.34438e-014	-1.39311e-014	-1.55924e-014	-3.09652e-014	-1.32565e-014	-1.81763e-014	-2.88179e-014	-2.44808e-014	-2.41463e-014	-2.26754e-014	-2.90396e-014	-2.96112e-014	-2.12498e-014	-3.71189e-014	-2.86635e-014	-1.54594e-014	-1.98813e-014
-1.99406e-014	-1.3623e-014	-2.23929e-014	-2.08882e-014	-2.67181e-014	-1.21335e-014	-2.20527e-014	-5.78919e-015	-1.36621e-014	-1.41775e-014	-1.61478e-014	-3.12305e-014	-1.39418e-014	-1.86614e-014	-2.88523e-014	-2.46951e-014	-2.41941e-014	-2.2698e-014	-2.88112e-014	-2.94231e-014	-2.12478e-014	-3.72707e-014	-2.85914e-014	-1.56573e-014	-1.96764e-014
-2.05385e-014	-1.42385e-014	-2.24903e-014	-2.09851e-014	-2.68172e-014	-1.22418e-014	-2.22811e-014	-5.84661e-015	-1.38952e-014	-1.44453e-014	-1.67002e-014	-3.1433e-014	-1.46354e-014	-1.91439e-014	-2.88608e-014	-2.48949e-014	-2.42207e-014	-2.27082e-014	-2.85609e-014	-2.92467e-014	-2.12448e-014	-3.74284e-014	-2.8542e-014	-1.58883e-014	-1.94878e-014
-2.11407e-014	-1.48649e-014	-2.25907e-014	-2.10909e-014	-2.69081e-014	-1.23414e-014	-2.25007e-014	-5.90376e-015	-1.41404e-014	-1.47323e-014	-1.72469e-014	-3.15697e-014	-1.53341e-014	-1.96227e-014	-2.88437e-014	-2.50798e-014	-2.42266e-014	-2.27057e-014	-2.82902e-014	-2.90837e-014	-2.12411e-014	-3.75894e-014	-2.85146e-014	-1.61496e-014	-1.93172e-014
-2.17438e-014	-1.54979e-014	-2.26947e-014	-2.12045e-014	-2.69912e-014	-1.2432e-014	-2.27113e-014	-5.95955e-015	-1.43953e-014	-1.50369e-014	-1.77856e-014	-3.16391e-014	-1.60344e-014	-2.00956e-014	-2.88018e-014	-2.52491e-014	-2.42129e-014	-2.26898e-014	-2.80015e-014	-2.89361e-014	-2.12385e-014	-3.77512e-014	-2.85071e-014	-1.6438e-014	-1.91654e-014
-2.23453e-014	-1.61329e-014	-2.28032e-014	-2.13241e-014	-2.70665e-014	-1.25141e-014	-2.2912e-014	-6.01324e-015	-1.46569e-014	-1.53573e-014	-1.83142e-014	-3.16403e-014	-1.67331e-014	-2.05607e-014	-2.87374e-014	-2.54026e-014	-2.41804e-014	-2.26616e-014	-2.76963e-014	-2.88054e-014	-2.12374e-014	-3.79112e-014	-2.85175e-014	-1.67501e-014	-1.9033e-014
-2.29415e-014	-1.67656e-014	-2.29163e-014	-2.14486e-014	-2.71341e-014	-1.25877e-014	-2.31017e-014	-6.06331e-015	-1.49221e-014	-1.5691e-014	-1.88305e-014	-3.15731e-014	-1.74264e-014	-2.10166e-014	-2.86511e-014	-2.55407e-014	-2.413e-014	-2.26209e-014	-2.73766e-014	-2.86929e-014	-2.12383e-014	-3.80668e-014	-2.85432e-014	-1.70818e-014	-1.89196e-014
-2.35298e-014	-1.73918e-014	-2.30341e-014	-2.15763e-014	-2.71943e-014	-1.26533e-014	-2.32804e-014	-6.10856e-015	-1.51883e-014	-1.60362e-014	-1.93327e-014	-3.14377e-014	-1.81107e-014	-2.14618e-014	-2.85452e-014	-2.56632e-014	-2.40636e-014	-2.25676e-014	-2.70449e-014	-2.85997e-014	-2.12426e-014	-3.82159e-014	-2.85824e-014	-1.74296e-014	-1.88253e-014
-2.41069e-014	-1.80075e-014	-2.31571e-014	-2.17053e-014	-2.72473e-014	-1.27119e-014	-2.34481e-014	-6.14712e-015	-1.54528e-014	-1.63899e-014	-1.98193e-014	-3.12354e-014	-1.87829e-014	-2.18953e-014	-2.84213e-014	-2.57697e-014	-2.39827e-014	-2.25023e-014	-2.67029e-014	-2.85261e-014	-2.12512e-014	-3.83563e-014	-2.8633e-014	-1.77888e-014	-1.875e-014
-2.467e-014	-1.86081e-014	-2.3285e-014	-2.18339e-014	-2.72933e-014	-1.27637e-014	-2.36041e-014	-6.17807e-015	-1.57137e-014	-1.67499e-014	-2.02882e-014	-3.09681e-014	-1.94389e-014	-2.23155e-014	-2.82811e-014	-2.58601e-014	-2.38887e-014	-2.24256e-014	-2.63526e-014	-2.84735e-014	-2.12651e-014	-3.84862e-014	-2.86926e-014	-1.81559e-014	-1.86924e-014
-2.52165e-014	-1.91894e-014	-2.34175e-014	-2.19604e-014	-2.73324e-014	-1.28098e-014	-2.37482e-014	-6.2008e-015	-1.5968e-014	-1.71137e-014	-2.07384e-014	-3.06384e-014	-2.00764e-014	-2.27212e-014	-2.81268e-014	-2.59348e-014	-2.37827e-014	-2.23385e-014	-2.59972e-014	-2.84419e-014	-2.12848e-014	-3.86036e-014	-2.87585e-014	-1.85267e-014	-1.86511e-014
-2.57437e-014	-1.97472e-014	-2.35548e-014	-2.20836e-014	-2.7365e-014	-1.28509e-014	-2.38813e-014	-6.2145e-015	-1.62129e-014	-1.74787e-014	-2.11687e-014	-3.02503e-014	-2.06926e-014	-2.31107e-014	-2.79608e-014	-2.59945e-014	-2.36654e-014	-2.22414e-014	-2.56382e-014	-2.84313e-014	-2.13111e-014	-3.87067e-014	-2.88281e-014	-1.88973e-014	-1.86249e-014
-2.62495e-014	-2.02781e-014	-2.36962e-014	-2.2202e-014	-2.73911e-014	-1.28876e-014	-2.40026e-014	-6.21833e-015	-1.64456e-014	-1.7842e-014	-2.15776e-014	-2.98084e-014	-2.12851e-014	-2.34837e-014	-2.77857e-014	-2.60397e-014	-2.35388e-014	-2.21352e-014	-2.52775e-014	-2.84422e-014	-2.13446e-014	-3.87935e-014	-2.8899e-014	-1.92635e-014	-1.86127e-014
-2.67318e-014	-2.0779e-014	-2.38414e-014	-2.23135e-014	-2.74112e-014	-1.29209e-014	-2.4112e-014	-6.21158e-015	-1.66645e-014	-1.82013e-014	-2.19651e-014	-2.93171e-014	-2.18522e-014	-2.38402e-014	-2.76039e-014	-2.6071e-014	-2.34037e-014	-2.20202e-014	-2.49176e-014	-2.84738e-014	-2.1386e-014	-3.88622e-014	-2.89689e-014	-1.96211e-014	-1.86125e-014
-2.71889e-014	-2.1247e-014	-2.39898e-014	-2.24168e-014	-2.74256e-014	-1.29522e-014	-2.42096e-014	-6.19368e-015	-1.68674e-014	-1.8554e-014	-2.23312e-014	-2.87809e-014	-2.23914e-014	-2.4179e-014	-2.74179e-014	-2.60884e-014	-2.32623e-014	-2.18969e-014	-2.45606e-014	-2.85253e-014	-2.14352e-014	-3.89113e-014	-2.90352e-014	-1.99664e-014	-1.8623e-014
-2.76196e-014	-2.16797e-014	-2.41411e-014	-2.25109e-014	-2.74348e-014	-1.29824e-014	-2.42955e-014	-6.16499e-015	-1.70521e-014	-1.8898e-014	-2.26755e-014	-2.82058e-014	-2.29012e-014	-2.44996e-014	-2.72302e-014	-2.60918e-014	-2.31164e-014	-2.17664e-014	-2.42086e-014	-2.85953e-014	-2.14924e-014	-3.8941e-014	-2.90955e-014	-2.02959e-014	-1.86419e-014
-2.80234e-014	-2.20749e-014	-2.42947e-014	-2.25945e-014	-2.74394e-014	-1.30121e-014	-2.43706e-014	-6.12564e-015	-1.72173e-014	-1.92316e-014	-2.29982e-014	-2.75984e-014	-2.33802e-014	-2.48016e-014	-2.70431e-014	-2.60817e-014	-2.2967e-014	-2.16298e-014	-2.38638e-014	-2.8683e-014	-2.15583e-014	-3.89505e-014	-2.91482e-014	-2.06063e-014	-1.8667e-014
-2.8399e-014	-2.243e-014	-2.44499e-014	-2.26669e-014	-2.74395e-014	-1.30423e-014	-2.44349e-014	-6.07579e-015	-1.73619e-014	-1.9553e-014	-2.32995e-014	-2.69656e-014	-2.38271e-014	-2.50849e-014	-2.68594e-014	-2.60582e-014	-2.2815e-014	-2.14881e-014	-2.35288e-014	-2.87869e-014	-2.16332e-014	-3.89408e-014	-2.91916e-014	-2.08947e-014	-1.86962e-014
-2.87458e-014	-2.27439e-014	-2.46064e-014	-2.27273e-014	-2.74356e-014	-1.30742e-014	-2.44889e-014	-6.01558e-015	-1.74851e-014	-1.98604e-014	-2.35795e-014	-2.63148e-014	-2.42417e-014	-2.53496e-014	-2.66816e-014	-2.60217e-014	-2.26622e-014	-2.1342e-014	-2.32052e-014	-2.89054e-014	-2.1717e-014	-3.89115e-014	-2.92242e-014	-2.11581e-014	-1.87267e-014
-2.90642e-014	-2.30156e-014	-2.47639e-014	-2.2775e-014	-2.74273e-014	-1.31082e-014	-2.45333e-014	-5.94638e-015	-1.75864e-014	-2.01518e-014	-2.38396e-014	-2.5652e-014	-2.46246e-014	-2.55965e-014	-2.65112e-014	-2.59723e-014	-2.25097e-014	-2.11925e-014	-2.28945e-014	-2.90367e-014	-2.18099e-014	-3.88623e-014	-2.92444e-014	-2.13944e-014	-1.87563e-014
-2.93542e-014	-2.32444e-014	-2.49215e-014	-2.28094e-014	-2.74156e-014	-1.31447e-014	-2.45685e-014	-5.86899e-015	-1.76657e-014	-2.04251e-014	-2.40804e-014	-2.49833e-014	-2.49754e-014	-2.58265e-014	-2.63501e-014	-2.59096e-014	-2.23583e-014	-2.10407e-014	-2.25978e-014	-2.91787e-014	-2.19112e-014	-3.87935e-014	-2.92508e-014	-2.16022e-014	-1.87831e-014
-2.96167e-014	-2.34305e-014	-2.50788e-014	-2.28305e-014	-2.74007e-014	-1.31845e-014	-2.45947e-014	-5.78419e-015	-1.77235e-014	-2.06795e-014	-2.43031e-014	-2.43163e-014	-2.52947e-014	-2.60399e-014	-2.61998e-014	-2.58344e-014	-2.22086e-014	-2.08879e-014	-2.23167e-014	-2.93297e-014	-2.20205e-014	-3.87052e-014	-2.92423e-014	-2.17806e-014	-1.88051e-014
-2.98523e-014	-2.35745e-014	-2.52353e-014	-2.28382e-014	-2.73826e-014	-1.32281e-014	-2.46128e-014	-5.69351e-015	-1.77598e-014	-2.09136e-014	-2.45093e-014	-2.36585e-014	-2.55831e-014	-2.62374e-014	-2.60616e-014	-2.57468e-014	-2.20613e-014	-2.0735e-014	-2.2052e-014	-2.94868e-014	-2.21375e-014	-3.85987e-014	-2.92187e-014	-2.19284e-014	-1.88199e-014
-3.00622e-014	-2.36769e-014	-2.53902e-014	-2.28327e-014	-2.73619e-014	-1.32757e-014	-2.46235e-014	-5.59895e-015	-1.77752e-014	-2.11271e-014	-2.46996e-014	-2.30169e-014	-2.58417e-014	-2.64199e-014	-2.59366e-014	-2.56468e-014	-2.19168e-014	-2.05825e-014	-2.18045e-014	-2.96474e-014	-2.22615e-014	-3.84753e-014	-2.91797e-014	-2.20453e-014	-1.88256e-014
-3.02473e-014	-2.37394e-014	-2.55434e-014	-2.28138e-014	-2.73395e-014	-1.33272e-014	-2.46278e-014	-5.50186e-015	-1.77708e-014	-2.13198e-014	-2.48753e-014	-2.23976e-014	-2.60725e-014	-2.65886e-014	-2.58264e-014	-2.5535e-014	-2.17752e-014	-2.04318e-014	-2.15745e-014	-2.98085e-014	-2.23916e-014	-3.83356e-014	-2.91249e-014	-2.21315e-014	-1.88206e-014
-3.04091e-014	-2.37636e-014	-2.56943e-014	-2.27821e-014	-2.73158e-014	-1.33825e-014	-2.46268e-014	-5.40439e-015	-1.77479e-014	-2.14909e-014	-2.50383e-014	-2.18072e-014	-2.62771e-014	-2.67452e-014	-2.57313e-014	-2.54122e-014	-2.16365e-014	-2.02828e-014	-2.13623e-014	-2.99668e-014	-2.25271e-014	-3.81816e-014	-2.90543e-014	-2.21874e-014	-1.88038e-014
-3.05497e-014	-2.37515e-014	-2.58424e-014	-2.27383e-014	-2.72915e-014	-1.34415e-014	-2.46208e-014	-5.30853e-015	-1.77086e-014	-2.164e-014	-2.51904e-014	-2.12518e-014	-2.64575e-014	-2.68912e-014	-2.56524e-014	-2.52781e-014	-2.15005e-014	-2.01355e-014	-2.11681e-014	-3.0119e-014	-2.26664e-014	-3.80149e-014	-2.89679e-014	-2.2214e-014	-1.87738e-014
-3.06709e-014	-2.37056e-014	-2.59875e-014	-2.26839e-014	-2.72671e-014	-1.35035e-014	-2.46101e-014	-5.21596e-015	-1.76551e-014	-2.17674e-014	-2.53328e-014	-2.07372e-014	-2.66158e-014	-2.70283e-014	-2.55897e-014	-2.51329e-014	-2.13679e-014	-1.99909e-014	-2.09916e-014	-3.02627e-014	-2.28078e-014	-3.78362e-014	-2.88658e-014	-2.22126e-014	-1.87295e-014
-3.07747e-014	-2.36284e-014	-2.61297e-014	-2.26192e-014	-2.72429e-014	-1.35677e-014	-2.4596e-014	-5.12891e-015	-1.75892e-014	-2.18736e-014	-2.54669e-014	-2.02689e-014	-2.67541e-014	-2.71577e-014	-2.55433e-014	-2.49769e-014	-2.12385e-014	-1.98495e-014	-2.08326e-014	-3.03946e-014	-2.29501e-014	-3.76468e-014	-2.87492e-014	-2.21845e-014	-1.86706e-014
-3.08639e-014	-2.3523e-014	-2.62683e-014	-2.25453e-014	-2.7219e-014	-1.36335e-014	-2.45789e-014	-5.04924e-015	-1.75129e-014	-2.19592e-014	-2.55946e-014	-1.9851e-014	-2.68757e-014	-2.7281e-014	-2.55124e-014	-2.48104e-014	-2.11122e-014	-1.97117e-014	-2.06905e-014	-3.05118e-014	-2.30922e-014	-3.7448e-014	-2.86185e-014	-2.2132e-014	-1.85971e-014
-3.09407e-014	-2.33926e-014	-2.64034e-014	-2.24631e-014	-2.71957e-014	-1.36998e-014	-2.45598e-014	-4.97888e-015	-1.74281e-014	-2.20251e-014	-2.57173e-014	-1.94877e-014	-2.6983e-014	-2.73999e-014	-2.54963e-014	-2.46339e-014	-2.09883e-014	-1.95775e-014	-2.05641e-014	-3.0611e-014	-2.32323e-014	-3.72414e-014	-2.8475e-014	-2.20573e-014	-1.85087e-014
-3.10063e-014	-2.32403e-014	-2.65351e-014	-2.23739e-014	-2.71734e-014	-1.37654e-014	-2.45386e-014	-4.91991e-015	-1.73376e-014	-2.20726e-014	-2.58361e-014	-1.91826e-014	-2.70785e-014	-2.75159e-014	-2.54943e-014	-2.44482e-014	-2.08661e-014	-1.9447e-014	-2.04527e-014	-3.06902e-014	-2.33695e-014	-3.70281e-014	-2.83195e-014	-2.19627e-014	-1.84056e-014
-3.10628e-014	-2.30699e-014	-2.66634e-014	-2.2279e-014	-2.71522e-014	-1.38282e-014	-2.45152e-014	-4.87415e-015	-1.72437e-014	-2.21025e-014	-2.59521e-014	-1.89379e-014	-2.71651e-014	-2.76306e-014	-2.55049e-014	-2.42534e-014	-2.07457e-014	-1.93196e-014	-2.03547e-014	-3.07467e-014	-2.35029e-014	-3.68096e-014	-2.81529e-014	-2.18504e-014	-1.82885e-014
-3.11125e-014	-2.28851e-014	-2.67882e-014	-2.21793e-014	-2.71321e-014	-1.38869e-014	-2.449e-014	-4.84285e-015	-1.71489e-014	-2.21165e-014	-2.60667e-014	-1.87559e-014	-2.72448e-014	-2.77458e-014	-2.55264e-014	-2.40502e-014	-2.06261e-014	-1.91953e-014	-2.02691e-014	-3.07773e-014	-2.36309e-014	-3.65865e-014	-2.79766e-014	-2.17239e-014	-1.81584e-014
-3.11571e-014	-2.269e-014	-2.69088e-014	-2.20757e-014	-2.71135e-014	-1.39397e-014	-2.44627e-014	-4.82852e-015	-1.70562e-014	-2.21157e-014	-2.6181e-014	-1.86381e-014	-2.73203e-014	-2.78628e-014	-2.55574e-014	-2.38389e-014	-2.05062e-014	-1.90732e-014	-2.01949e-014	-3.07799e-014	-2.37521e-014	-3.63598e-014	-2.77919e-014	-2.15857e-014	-1.80159e-014
-3.11987e-014	-2.24883e-014	-2.70261e-014	-2.19699e-014	-2.70966e-014	-1.39846e-014	-2.44333e-014	-4.83307e-015	-1.69677e-014	-2.21014e-014	-2.62961e-014	-1.85858e-014	-2.73933e-014	-2.79831e-014	-2.55966e-014	-2.36206e-014	-2.03852e-014	-1.8953e-014	-2.01303e-014	-3.07528e-014	-2.38654e-014	-3.61303e-014	-2.75999e-014	-2.1439e-014	-1.78623e-014
-3.12387e-014	-2.22842e-014	-2.71409e-014	-2.18631e-014	-2.70809e-014	-1.402e-014	-2.44016e-014	-4.85725e-015	-1.68855e-014	-2.2075e-014	-2.64123e-014	-1.85998e-014	-2.74663e-014	-2.81084e-014	-2.56422e-014	-2.33956e-014	-2.02629e-014	-1.8834e-014	-2.00737e-014	-3.06936e-014	-2.39692e-014	-3.58988e-014	-2.74016e-014	-2.12866e-014	-1.76985e-014
-3.12786e-014	-2.2081e-014	-2.7253e-014	-2.17559e-014	-2.70667e-014	-1.40432e-014	-2.43674e-014	-4.90237e-015	-1.68118e-014	-2.20379e-014	-2.65304e-014	-1.86796e-014	-2.75409e-014	-2.82398e-014	-2.56921e-014	-2.3165e-014	-2.01376e-014	-1.87154e-014	-2.00235e-014	-3.06006e-014	-2.40629e-014	-3.56655e-014	-2.71982e-014	-2.11315e-014	-1.75264e-014
-3.13198e-014	-2.18823e-014	-2.73621e-014	-2.16493e-014	-2.70537e-014	-1.4052e-014	-2.43297e-014	-4.96985e-015	-1.67487e-014	-2.19927e-014	-2.66511e-014	-1.8824e-014	-2.76193e-014	-2.83779e-014	-2.57441e-014	-2.29293e-014	-2.00083e-014	-1.85961e-014	-1.9978e-014	-3.04727e-014	-2.41461e-014	-3.543e-014	-2.69906e-014	-2.09763e-014	-1.73476e-014
-3.13633e-014	-2.16913e-014	-2.7468e-014	-2.15435e-014	-2.70418e-014	-1.40442e-014	-2.42878e-014	-5.06051e-015	-1.66983e-014	-2.19409e-014	-2.67738e-014	-1.90315e-014	-2.7703e-014	-2.85239e-014	-2.57966e-014	-2.26897e-014	-1.98739e-014	-1.84749e-014	-1.9935e-014	-3.03089e-014	-2.42176e-014	-3.51925e-014	-2.67797e-014	-2.08234e-014	-1.71637e-014
-3.14097e-014	-2.15115e-014	-2.75705e-014	-2.14397e-014	-2.70311e-014	-1.40178e-014	-2.42413e-014	-5.17429e-015	-1.66616e-014	-2.18841e-014	-2.68986e-014	-1.93003e-014	-2.77928e-014	-2.86783e-014	-2.58471e-014	-2.24475e-014	-1.97334e-014	-1.83508e-014	-1.98927e-014	-3.01082e-014	-2.42767e-014	-3.49532e-014	-2.65668e-014	-2.06755e-014	-1.69765e-014
-3.14597e-014	-2.13451e-014	-2.76698e-014	-2.13386e-014	-2.7021e-014	-1.3971e-014	-2.41887e-014	-5.31085e-015	-1.66402e-014	-2.18239e-014	-2.70251e-014	-1.96272e-014	-2.78903e-014	-2.88416e-014	-2.58929e-014	-2.22036e-014	-1.9586e-014	-1.82225e-014	-1.98493e-014	-2.98706e-014	-2.4323e-014	-3.4712e-014	-2.63528e-014	-2.05348e-014	-1.67876e-014
-3.15136e-014	-2.11946e-014	-2.77654e-014	-2.124e-014	-2.70112e-014	-1.3902e-014	-2.41296e-014	-5.47019e-015	-1.66354e-014	-2.17625e-014	-2.71528e-014	-2.00089e-014	-2.79956e-014	-2.90142e-014	-2.59326e-014	-2.1959e-014	-1.94303e-014	-1.80886e-014	-1.98033e-014	-2.95957e-014	-2.43559e-014	-3.44679e-014	-2.61378e-014	-2.04034e-014	-1.65991e-014
-3.15717e-014	-2.10623e-014	-2.78574e-014	-2.11445e-014	-2.70008e-014	-1.38091e-014	-2.40624e-014	-5.65133e-015	-1.66478e-014	-2.17023e-014	-2.72812e-014	-2.04419e-014	-2.81089e-014	-2.91968e-014	-2.59644e-014	-2.17153e-014	-1.92659e-014	-1.79482e-014	-1.97525e-014	-2.92842e-014	-2.43765e-014	-3.42204e-014	-2.59226e-014	-2.02831e-014	-1.64126e-014
-3.16334e-014	-2.09501e-014	-2.79453e-014	-2.10522e-014	-2.69897e-014	-1.36904e-014	-2.39861e-014	-5.85347e-015	-1.66781e-014	-2.16441e-014	-2.74098e-014	-2.09224e-014	-2.82307e-014	-2.93891e-014	-2.59862e-014	-2.14732e-014	-1.90926e-014	-1.78004e-014	-1.96956e-014	-2.89363e-014	-2.43843e-014	-3.39687e-014	-2.57071e-014	-2.01748e-014	-1.62295e-014
-3.16983e-014	-2.0859e-014	-2.8029e-014	-2.09633e-014	-2.69778e-014	-1.35449e-014	-2.38996e-014	-6.076e-015	-1.67267e-014	-2.15897e-014	-2.75376e-014	-2.14464e-014	-2.83605e-014	-2.9591e-014	-2.59958e-014	-2.12343e-014	-1.89092e-014	-1.76436e-014	-1.96308e-014	-2.85528e-014	-2.43788e-014	-3.37113e-014	-2.54911e-014	-2.00797e-014	-1.60507e-014
-3.17663e-014	-2.07901e-014	-2.81089e-014	-2.08777e-014	-2.69646e-014	-1.33719e-014	-2.38021e-014	-6.31711e-015	-1.67938e-014	-2.15404e-014	-2.76627e-014	-2.20088e-014	-2.84976e-014	-2.98017e-014	-2.59922e-014	-2.1e-014	-1.8715e-014	-1.74766e-014	-1.95567e-014	-2.81342e-014	-2.43602e-014	-3.34467e-014	-2.52747e-014	-1.99982e-014	-1.5878e-014
-3.18362e-014	-2.07441e-014	-2.81843e-014	-2.07949e-014	-2.69493e-014	-1.317e-014	-2.36919e-014	-6.57505e-015	-1.68788e-014	-2.14972e-014	-2.77841e-014	-2.26046e-014	-2.8641e-014	-3.00206e-014	-2.59736e-014	-2.07721e-014	-1.85101e-014	-1.72983e-014	-1.94714e-014	-2.76816e-014	-2.43291e-014	-3.31734e-014	-2.50576e-014	-1.99313e-014	-1.57123e-014
-3.19069e-014	-2.07212e-014	-2.82544e-014	-2.0714e-014	-2.6931e-014	-1.29385e-014	-2.35679e-014	-6.84758e-015	-1.69806e-014	-2.14617e-014	-2.79011e-014	-2.32283e-014	-2.87887e-014	-3.02468e-014	-2.59392e-014	-2.05522e-014	-1.82944e-014	-1.71081e-014	-1.9374e-014	-2.71973e-014	-2.42861e-014	-3.289e-014	-2.48384e-014	-1.9879e-014	-1.55546e-014
-3.1977e-014	-2.07217e-014	-2.83179e-014	-2.06347e-014	-2.69091e-014	-1.26768e-014	-2.34292e-014	-7.13195e-015	-1.70983e-014	-2.1435e-014	-2.80123e-014	-2.38746e-014	-2.89389e-014	-3.04801e-014	-2.58884e-014	-2.03417e-014	-1.80683e-014	-1.6905e-014	-1.92644e-014	-2.66835e-014	-2.42321e-014	-3.25959e-014	-2.46169e-014	-1.98406e-014	-1.54054e-014
-3.20461e-014	-2.07452e-014	-2.83747e-014	-2.05563e-014	-2.68833e-014	-1.23861e-014	-2.32749e-014	-7.42499e-015	-1.72308e-014	-2.14179e-014	-2.81164e-014	-2.45377e-014	-2.909e-014	-3.07183e-014	-2.58202e-014	-2.01422e-014	-1.78318e-014	-1.66884e-014	-1.91415e-014	-2.61419e-014	-2.41677e-014	-3.22899e-014	-2.43927e-014	-1.98155e-014	-1.52647e-014
-3.21121e-014	-2.07912e-014	-2.84241e-014	-2.04785e-014	-2.68533e-014	-1.20662e-014	-2.31038e-014	-7.72359e-015	-1.73773e-014	-2.14109e-014	-2.82117e-014	-2.52118e-014	-2.92402e-014	-3.09607e-014	-2.5734e-014	-1.99552e-014	-1.75856e-014	-1.64579e-014	-1.90044e-014	-2.55752e-014	-2.40934e-014	-3.19708e-014	-2.41647e-014	-1.98028e-014	-1.51322e-014
-3.21738e-014	-2.08586e-014	-2.84639e-014	-2.04002e-014	-2.68188e-014	-1.1718e-014	-2.29155e-014	-8.02508e-015	-1.75364e-014	-2.14151e-014	-2.82971e-014	-2.5891e-014	-2.93869e-014	-3.12058e-014	-2.56291e-014	-1.97819e-014	-1.73302e-014	-1.62128e-014	-1.88522e-014	-2.49858e-014	-2.40102e-014	-3.16365e-014	-2.39312e-014	-1.98013e-014	-1.50078e-014
-3.22296e-014	-2.09457e-014	-2.8494e-014	-2.03207e-014	-2.67792e-014	-1.1343e-014	-2.27091e-014	-8.32663e-015	-1.77059e-014	-2.14301e-014	-2.83706e-014	-2.65706e-014	-2.95283e-014	-3.14521e-014	-2.55058e-014	-1.96236e-014	-1.70652e-014	-1.59529e-014	-1.86844e-014	-2.43771e-014	-2.39183e-014	-3.12857e-014	-2.36919e-014	-1.98086e-014	-1.48911e-014
-3.22777e-014	-2.10507e-014	-2.85132e-014	-2.0239e-014	-2.67343e-014	-1.0942e-014	-2.2484e-014	-8.62418e-015	-1.7885e-014	-2.14559e-014	-2.84313e-014	-2.72448e-014	-2.96618e-014	-3.16983e-014	-2.53649e-014	-1.94813e-014	-1.67919e-014	-1.56782e-014	-1.85007e-014	-2.37517e-014	-2.38192e-014	-3.09175e-014	-2.34455e-014	-1.98229e-014	-1.47812e-014
-3.23163e-014	-2.11717e-014	-2.85205e-014	-2.01548e-014	-2.6684e-014	-1.05168e-014	-2.22402e-014	-8.91404e-015	-1.80711e-014	-2.14927e-014	-2.84778e-014	-2.79073e-014	-2.97848e-014	-3.19427e-014	-2.52071e-014	-1.93564e-014	-1.65119e-014	-1.53892e-014	-1.83005e-014	-2.31123e-014	-2.37132e-014	-3.05313e-014	-2.31907e-014	-1.98427e-014	-1.46769e-014
-3.23436e-014	-2.13069e-014	-2.85142e-014	-2.00664e-014	-2.6628e-014	-1.00701e-014	-2.19773e-014	-9.19276e-015	-1.82613e-014	-2.15405e-014	-2.85088e-014	-2.85521e-014	-2.98945e-014	-3.21838e-014	-2.50334e-014	-1.92499e-014	-1.62262e-014	-1.50864e-014	-1.80839e-014	-2.24623e-014	-2.36007e-014	-3.01259e-014	-2.29258e-014	-1.98656e-014	-1.45762e-014
-3.23578e-014	-2.14546e-014	-2.84929e-014	-1.99734e-014	-2.65661e-014	-9.6041e-015	-2.16948e-014	-9.45591e-015	-1.84542e-014	-2.1599e-014	-2.85235e-014	-2.91746e-014	-2.99884e-014	-3.24193e-014	-2.48447e-014	-1.9163e-014	-1.5935e-014	-1.477e-014	-1.78506e-014	-2.18046e-014	-2.3482e-014	-2.97005e-014	-2.26496e-014	-1.98896e-014	-1.44781e-014
-3.23572e-014	-2.1612e-014	-2.84559e-014	-1.98752e-014	-2.64978e-014	-9.12046e-015	-2.13932e-014	-9.70074e-015	-1.86478e-014	-2.16672e-014	-2.8521e-014	-2.9769e-014	-3.00639e-014	-3.26471e-014	-2.46424e-014	-1.90972e-014	-1.56398e-014	-1.44405e-014	-1.76002e-014	-2.11421e-014	-2.33578e-014	-2.92544e-014	-2.23608e-014	-1.99121e-014	-1.43809e-014
-3.23408e-014	-2.17764e-014	-2.84026e-014	-1.97715e-014	-2.64236e-014	-8.62235e-015	-2.10724e-014	-9.92358e-015	-1.88401e-014	-2.17443e-014	-2.85002e-014	-3.03306e-014	-3.01186e-014	-3.28657e-014	-2.44275e-014	-1.90527e-014	-1.53424e-014	-1.4099e-014	-1.73323e-014	-2.04775e-014	-2.32291e-014	-2.8788e-014	-2.20583e-014	-1.99304e-014	-1.42823e-014
-3.23076e-014	-2.19444e-014	-2.83312e-014	-1.96617e-014	-2.63438e-014	-8.11288e-015	-2.07334e-014	-1.01205e-014	-1.90287e-014	-2.1829e-014	-2.84606e-014	-3.08545e-014	-3.01505e-014	-3.30732e-014	-2.42027e-014	-1.90302e-014	-1.50447e-014	-1.37463e-014	-1.70476e-014	-1.98136e-014	-2.30964e-014	-2.83013e-014	-2.17409e-014	-1.99423e-014	-1.41805e-014
-3.22564e-014	-2.21146e-014	-2.82411e-014	-1.95457e-014	-2.62588e-014	-7.59438e-015	-2.03774e-014	-1.02887e-014	-1.92112e-014	-2.19209e-014	-2.84024e-014	-3.13348e-014	-3.01578e-014	-3.3268e-014	-2.39689e-014	-1.90306e-014	-1.47473e-014	-1.3384e-014	-1.67472e-014	-1.9153e-014	-2.29599e-014	-2.77943e-014	-2.14075e-014	-1.99456e-014	-1.4073e-014
-3.21853e-014	-2.22845e-014	-2.81319e-014	-1.94232e-014	-2.61688e-014	-7.07035e-015	-2.00048e-014	-1.04254e-014	-1.9386e-014	-2.20173e-014	-2.83248e-014	-3.17676e-014	-3.01386e-014	-3.34486e-014	-2.3728e-014	-1.90538e-014	-1.44523e-014	-1.30133e-014	-1.6431e-014	-1.84983e-014	-2.28189e-014	-2.72676e-014	-2.1057e-014	-1.99372e-014	-1.39578e-014
-3.20932e-014	-2.24511e-014	-2.80033e-014	-1.92936e-014	-2.60738e-014	-6.54434e-015	-1.96174e-014	-1.05283e-014	-1.95506e-014	-2.21168e-014	-2.82279e-014	-3.21498e-014	-3.00918e-014	-3.3613e-014	-2.3482e-014	-1.90997e-014	-1.41614e-014	-1.26356e-014	-1.60995e-014	-1.78523e-014	-2.26737e-014	-2.6722e-014	-2.06889e-014	-1.9915e-014	-1.38328e-014
-3.19792e-014	-2.26125e-014	-2.78546e-014	-1.91568e-014	-2.59744e-014	-6.02049e-015	-1.92169e-014	-1.0595e-014	-1.97026e-014	-2.22188e-014	-2.81124e-014	-3.24776e-014	-3.00159e-014	-3.37599e-014	-2.32328e-014	-1.91682e-014	-1.38758e-014	-1.22522e-014	-1.5753e-014	-1.72166e-014	-2.25245e-014	-2.61578e-014	-2.03027e-014	-1.98769e-014	-1.3696e-014
-3.18429e-014	-2.27668e-014	-2.76854e-014	-1.90138e-014	-2.5871e-014	-5.50146e-015	-1.88042e-014	-1.06229e-014	-1.98408e-014	-2.2321e-014	-2.79791e-014	-3.27472e-014	-2.991e-014	-3.38878e-014	-2.29821e-014	-1.92591e-014	-1.35974e-014	-1.18651e-014	-1.5392e-014	-1.65936e-014	-2.23709e-014	-2.55773e-014	-1.98982e-014	-1.98205e-014	-1.35459e-014
-3.16843e-014	-2.29119e-014	-2.74954e-014	-1.88651e-014	-2.57647e-014	-4.99058e-015	-1.83814e-014	-1.06105e-014	-1.99633e-014	-2.24213e-014	-2.78286e-014	-3.29554e-014	-2.97738e-014	-3.39961e-014	-2.27319e-014	-1.93719e-014	-1.33276e-014	-1.14756e-014	-1.50171e-014	-1.59847e-014	-2.22129e-014	-2.49815e-014	-1.94752e-014	-1.97441e-014	-1.33805e-014
-3.15036e-014	-2.30461e-014	-2.72846e-014	-1.87114e-014	-2.56559e-014	-4.49095e-015	-1.79503e-014	-1.05565e-014	-2.0068e-014	-2.25178e-014	-2.76624e-014	-3.30993e-014	-2.96068e-014	-3.40832e-014	-2.24839e-014	-1.95062e-014	-1.30675e-014	-1.1086e-014	-1.46285e-014	-1.53916e-014	-2.20497e-014	-2.43727e-014	-1.90336e-014	-1.96461e-014	-1.31984e-014
-3.13011e-014	-2.31669e-014	-2.70537e-014	-1.85535e-014	-2.55454e-014	-4.00584e-015	-1.75129e-014	-1.04602e-014	-2.01537e-014	-2.26084e-014	-2.74809e-014	-3.31768e-014	-2.9409e-014	-3.41479e-014	-2.22409e-014	-1.96608e-014	-1.28188e-014	-1.06983e-014	-1.4227e-014	-1.48154e-014	-2.18805e-014	-2.37523e-014	-1.85738e-014	-1.9526e-014	-1.29979e-014
-3.1077e-014	-2.32734e-014	-2.68023e-014	-1.83921e-014	-2.54339e-014	-3.53786e-015	-1.70709e-014	-1.03211e-014	-2.02197e-014	-2.2691e-014	-2.7285e-014	-3.3186e-014	-2.91807e-014	-3.41894e-014	-2.20051e-014	-1.98348e-014	-1.25827e-014	-1.03145e-014	-1.38126e-014	-1.42571e-014	-2.17043e-014	-2.31222e-014	-1.80954e-014	-1.93833e-014	-1.2778e-014
-3.08327e-014	-2.33645e-014	-2.65312e-014	-1.82284e-014	-2.53225e-014	-3.08979e-015	-1.66262e-014	-1.01394e-014	-2.02644e-014	-2.2763e-014	-2.70761e-014	-3.31253e-014	-2.89227e-014	-3.42069e-014	-2.17774e-014	-2.00276e-014	-1.23596e-014	-9.93603e-015	-1.33859e-014	-1.37171e-014	-2.15202e-014	-2.24847e-014	-1.75988e-014	-1.92168e-014	-1.25377e-014
-3.05695e-014	-2.34389e-014	-2.62413e-014	-1.80637e-014	-2.52118e-014	-2.66442e-015	-1.61814e-014	-9.91497e-015	-2.02861e-014	-2.28213e-014	-2.68561e-014	-3.29937e-014	-2.86361e-014	-3.42e-014	-2.15599e-014	-2.02378e-014	-1.21505e-014	-9.56492e-015	-1.29463e-014	-1.31954e-014	-2.13278e-014	-2.18419e-014	-1.70853e-014	-1.90261e-014	-1.22761e-014
-3.02877e-014	-2.34956e-014	-2.59339e-014	-1.78995e-014	-2.51033e-014	-2.26329e-015	-1.57382e-014	-9.64899e-015	-2.0285e-014	-2.28642e-014	-2.66263e-014	-3.2791e-014	-2.83221e-014	-3.41684e-014	-2.13539e-014	-2.04644e-014	-1.19566e-014	-9.20265e-015	-1.24945e-014	-1.26919e-014	-2.11266e-014	-2.11961e-014	-1.65558e-014	-1.88118e-014	-1.19931e-014
-2.99885e-014	-2.35343e-014	-2.56106e-014	-1.77376e-014	-2.49978e-014	-1.88816e-015	-1.52984e-014	-9.34274e-015	-2.02604e-014	-2.2889e-014	-2.63882e-014	-3.25165e-014	-2.79818e-014	-3.41121e-014	-2.11599e-014	-2.07057e-014	-1.17786e-014	-8.85097e-015	-1.20315e-014	-1.2206e-014	-2.09154e-014	-2.05499e-014	-1.60115e-014	-1.85737e-014	-1.16889e-014
-2.96737e-014	-2.35541e-014	-2.52724e-014	-1.75802e-014	-2.48966e-014	-1.54078e-015	-1.48645e-014	-8.99707e-015	-2.02124e-014	-2.28941e-014	-2.61434e-014	-3.21709e-014	-2.76181e-014	-3.40314e-014	-2.09791e-014	-2.09595e-014	-1.1617e-014	-8.51128e-015	-1.15574e-014	-1.17376e-014	-2.06932e-014	-1.99054e-014	-1.54537e-014	-1.83118e-014	-1.13642e-014
-2.93448e-014	-2.35546e-014	-2.49212e-014	-1.74287e-014	-2.48003e-014	-1.22289e-015	-1.44378e-014	-8.61517e-015	-2.01405e-014	-2.28771e-014	-2.58933e-014	-3.17559e-014	-2.72332e-014	-3.39261e-014	-2.0813e-014	-2.12237e-014	-1.14725e-014	-8.18529e-015	-1.10729e-014	-1.12861e-014	-2.04586e-014	-1.92639e-014	-1.4884e-014	-1.80276e-014	-1.10192e-014
-2.90039e-014	-2.35363e-014	-2.45591e-014	-1.72854e-014	-2.47099e-014	-9.35143e-016	-1.402e-014	-8.20009e-015	-2.00449e-014	-2.28363e-014	-2.564e-014	-3.12719e-014	-2.68292e-014	-3.37967e-014	-2.06623e-014	-2.14965e-014	-1.13451e-014	-7.87401e-015	-1.05779e-014	-1.08509e-014	-2.02105e-014	-1.86284e-014	-1.43044e-014	-1.77223e-014	-1.06553e-014
-2.86533e-014	-2.35001e-014	-2.41882e-014	-1.71519e-014	-2.46263e-014	-6.78339e-016	-1.36131e-014	-7.75388e-015	-1.99257e-014	-2.27696e-014	-2.53854e-014	-3.07207e-014	-2.64093e-014	-3.36439e-014	-2.05281e-014	-2.17762e-014	-1.12346e-014	-7.57869e-015	-1.00725e-014	-1.04303e-014	-1.99479e-014	-1.80008e-014	-1.37161e-014	-1.73971e-014	-1.02737e-014
-2.82945e-014	-2.34452e-014	-2.38101e-014	-1.70298e-014	-2.45503e-014	-4.5254e-016	-1.32185e-014	-7.28013e-015	-1.97836e-014	-2.26755e-014	-2.5131e-014	-3.01046e-014	-2.59763e-014	-3.34682e-014	-2.04101e-014	-2.20611e-014	-1.11406e-014	-7.29985e-015	-9.55814e-015	-1.00229e-014	-1.96697e-014	-1.73829e-014	-1.31206e-014	-1.70536e-014	-9.87564e-015
-2.793e-014	-2.33722e-014	-2.34272e-014	-1.69214e-014	-2.44828e-014	-2.57867e-016	-1.28382e-014	-6.78264e-015	-1.96195e-014	-2.25524e-014	-2.48789e-014	-2.94258e-014	-2.55329e-014	-3.32701e-014	-2.0309e-014	-2.23492e-014	-1.10627e-014	-7.03783e-015	-9.03528e-015	-9.62714e-015	-1.93759e-014	-1.67764e-014	-1.25197e-014	-1.66933e-014	-9.46384e-015
-2.75619e-014	-2.32818e-014	-2.30418e-014	-1.68284e-014	-2.44248e-014	-9.38274e-017	-1.24727e-014	-6.26489e-015	-1.94344e-014	-2.23987e-014	-2.46309e-014	-2.86872e-014	-2.50816e-014	-3.30508e-014	-2.02249e-014	-2.2639e-014	-1.10003e-014	-6.79294e-015	-8.50407e-015	-9.24143e-015	-1.90659e-014	-1.61827e-014	-1.19156e-014	-1.63183e-014	-9.0409e-015
-2.71925e-014	-2.3175e-014	-2.26564e-014	-1.67527e-014	-2.43773e-014	4.02062e-017	-1.21227e-014	-5.73091e-015	-1.92288e-014	-2.22131e-014	-2.43886e-014	-2.78924e-014	-2.46259e-014	-3.28108e-014	-2.01581e-014	-2.29279e-014	-1.09529e-014	-6.56598e-015	-7.96514e-015	-8.86396e-015	-1.87387e-014	-1.56033e-014	-1.13103e-014	-1.59304e-014	-8.60963e-015
-2.68242e-014	-2.30521e-014	-2.22738e-014	-1.6696e-014	-2.43403e-014	1.45022e-016	-1.17896e-014	-5.1856e-015	-1.90039e-014	-2.19945e-014	-2.41531e-014	-2.70454e-014	-2.4169e-014	-3.25514e-014	-2.01082e-014	-2.32145e-014	-1.09197e-014	-6.35678e-015	-7.41934e-015	-8.49326e-015	-1.83941e-014	-1.50391e-014	-1.07055e-014	-1.55317e-014	-8.17231e-015
-2.64593e-014	-2.29141e-014	-2.18962e-014	-1.666e-014	-2.43143e-014	2.21465e-016	-1.1475e-014	-4.63286e-015	-1.87612e-014	-2.17419e-014	-2.39257e-014	-2.61502e-014	-2.3714e-014	-3.22739e-014	-2.00752e-014	-2.34972e-014	-1.08994e-014	-6.16544e-015	-6.86684e-015	-8.1278e-015	-1.8032e-014	-1.44904e-014	-1.01035e-014	-1.51242e-014	-7.7323e-015
-2.60997e-014	-2.27616e-014	-2.15266e-014	-1.66464e-014	-2.42998e-014	2.71676e-016	-1.11786e-014	-4.07648e-015	-1.85022e-014	-2.14545e-014	-2.37076e-014	-2.52119e-014	-2.32641e-014	-3.19794e-014	-2.00586e-014	-2.37743e-014	-1.08918e-014	-5.99118e-015	-6.30899e-015	-7.76589e-015	-1.76524e-014	-1.39576e-014	-9.50681e-015	-1.47105e-014	-7.29261e-015
-2.57474e-014	-2.25961e-014	-2.1167e-014	-1.66561e-014	-2.42971e-014	2.9703e-016	-1.09007e-014	-3.52096e-015	-1.82288e-014	-2.11322e-014	-2.34994e-014	-2.42347e-014	-2.28215e-014	-3.16689e-014	-2.0058e-014	-2.40444e-014	-1.08948e-014	-5.83401e-015	-5.74632e-015	-7.4066e-015	-1.72551e-014	-1.34414e-014	-8.9167e-015	-1.4293e-014	-6.85633e-015
-2.54049e-014	-2.24185e-014	-2.08198e-014	-1.66902e-014	-2.43066e-014	2.99338e-016	-1.06411e-014	-2.97031e-015	-1.79418e-014	-2.07752e-014	-2.33018e-014	-2.32235e-014	-2.23893e-014	-3.13438e-014	-2.0073e-014	-2.43064e-014	-1.09074e-014	-5.69298e-015	-5.17945e-015	-7.04848e-015	-1.68396e-014	-1.2942e-014	-8.33528e-015	-1.38738e-014	-6.42681e-015
-2.50734e-014	-2.22298e-014	-2.04874e-014	-1.67497e-014	-2.43281e-014	2.80316e-016	-1.04e-014	-2.42917e-015	-1.76429e-014	-2.03834e-014	-2.31156e-014	-2.21838e-014	-2.19705e-014	-3.10058e-014	-2.01035e-014	-2.45585e-014	-1.09283e-014	-5.56662e-015	-4.60901e-015	-6.68979e-015	-1.64071e-014	-1.24588e-014	-7.76466e-015	-1.3455e-014	-6.00723e-015
-2.47547e-014	-2.20312e-014	-2.01719e-014	-1.6836e-014	-2.4362e-014	2.41976e-016	-1.01771e-014	-1.90134e-015	-1.7334e-014	-1.99576e-014	-2.2941e-014	-2.11207e-014	-2.15676e-014	-3.06561e-014	-2.01485e-014	-2.48002e-014	-1.09566e-014	-5.454e-015	-4.0364e-015	-6.32901e-015	-1.59576e-014	-1.1992e-014	-7.20637e-015	-1.30382e-014	-5.60128e-015
-2.4451e-014	-2.18238e-014	-1.98753e-014	-1.69493e-014	-2.44076e-014	1.86887e-016	-9.97153e-015	-1.39054e-015	-1.70161e-014	-1.94985e-014	-2.27779e-014	-2.00402e-014	-2.11825e-014	-3.02964e-014	-2.02074e-014	-2.50312e-014	-1.09909e-014	-5.35388e-015	-3.46298e-015	-5.96571e-015	-1.54922e-014	-1.15406e-014	-6.66198e-015	-1.2625e-014	-5.21215e-015
-2.41634e-014	-2.16082e-014	-1.9599e-014	-1.70896e-014	-2.44649e-014	1.17194e-016	-9.78318e-015	-8.99996e-016	-1.66906e-014	-1.90069e-014	-2.26272e-014	-1.89482e-014	-2.08171e-014	-2.99287e-014	-2.02796e-014	-2.52502e-014	-1.10305e-014	-5.26537e-015	-2.88983e-015	-5.59896e-015	-1.50117e-014	-1.11034e-014	-6.13215e-015	-1.22176e-014	-4.84192e-015
-2.38933e-014	-2.1386e-014	-1.9345e-014	-1.72569e-014	-2.45336e-014	3.54374e-017	-9.61138e-015	-4.32938e-016	-1.63589e-014	-1.84846e-014	-2.24883e-014	-1.78508e-014	-2.04732e-014	-2.95541e-014	-2.03644e-014	-2.5457e-014	-1.10742e-014	-5.18618e-015	-2.31819e-015	-5.22785e-015	-1.45166e-014	-1.06788e-014	-5.61839e-015	-1.18175e-014	-4.49356e-015
-2.36415e-014	-2.11579e-014	-1.91153e-014	-1.74504e-014	-2.46135e-014	-5.62261e-017	-9.45451e-015	7.16343e-018	-1.60228e-014	-1.79333e-014	-2.23608e-014	-1.67545e-014	-2.01529e-014	-2.91737e-014	-2.04617e-014	-2.56516e-014	-1.11208e-014	-5.11481e-015	-1.74875e-015	-4.85152e-015	-1.4008e-014	-1.02667e-014	-5.12214e-015	-1.1426e-014	-4.16938e-015
-2.34094e-014	-2.09245e-014	-1.89111e-014	-1.76697e-014	-2.47041e-014	-1.55423e-016	-9.31169e-015	4.18188e-016	-1.56838e-014	-1.73548e-014	-2.22446e-014	-1.56653e-014	-1.98571e-014	-2.87886e-014	-2.05708e-014	-2.58339e-014	-1.11691e-014	-5.04995e-015	-1.18306e-015	-4.46966e-015	-1.34876e-014	-9.86534e-015	-4.64441e-015	-1.10449e-014	-3.8714e-015
-2.31978e-014	-2.06864e-014	-1.87334e-014	-1.79138e-014	-2.4805e-014	-2.60737e-016	-9.18253e-015	7.97711e-016	-1.53429e-014	-1.6751e-014	-2.2139e-014	-1.45898e-014	-1.9587e-014	-2.84005e-014	-2.06909e-014	-2.60043e-014	-1.12186e-014	-4.98993e-015	-6.2231e-016	-4.08312e-015	-1.29566e-014	-9.47271e-015	-4.18607e-015	-1.06747e-014	-3.60127e-015
-2.30069e-014	-2.04444e-014	-1.85829e-014	-1.8182e-014	-2.49156e-014	-3.70015e-016	-9.06566e-015	1.14447e-015	-1.50016e-014	-1.6125e-014	-2.20435e-014	-1.3533e-014	-1.93437e-014	-2.80109e-014	-2.08214e-014	-2.61629e-014	-1.12682e-014	-4.93306e-015	-6.80386e-017	-3.69235e-015	-1.24162e-014	-9.08781e-015	-3.74806e-015	-1.03166e-014	-3.36097e-015
-2.28373e-014	-2.01994e-014	-1.84605e-014	-1.84729e-014	-2.50354e-014	-4.81249e-016	-8.95939e-015	1.45782e-015	-1.46614e-014	-1.54793e-014	-2.19576e-014	-1.25013e-014	-1.91276e-014	-2.76205e-014	-2.09619e-014	-2.63099e-014	-1.13169e-014	-4.878e-015	4.77615e-016	-3.29778e-015	-1.18679e-014	-8.70904e-015	-3.33108e-015	-9.9713e-015	-3.15195e-015
-2.26888e-014	-1.99528e-014	-1.83661e-014	-1.87847e-014	-2.51635e-014	-5.93191e-016	-8.86273e-015	1.73676e-015	-1.43229e-014	-1.48166e-014	-2.188e-014	-1.15e-014	-1.89387e-014	-2.72309e-014	-2.11122e-014	-2.64459e-014	-1.13637e-014	-4.82245e-015	1.0133e-015	-2.90046e-015	-1.13129e-014	-8.33419e-015	-2.93512e-015	-9.63961e-015	-2.97501e-015
-2.2562e-014	-1.97051e-014	-1.83002e-014	-1.91146e-014	-2.52993e-014	-7.03325e-016	-8.77469e-015	1.98015e-015	-1.39869e-014	-1.41396e-014	-2.18099e-014	-1.05337e-014	-1.87769e-014	-2.68436e-014	-2.12723e-014	-2.65713e-014	-1.1408e-014	-4.76463e-015	1.53751e-015	-2.50124e-015	-1.07518e-014	-7.96245e-015	-2.56069e-015	-9.3218e-015	-2.83059e-015
-2.24566e-014	-1.9457e-014	-1.82632e-014	-1.94607e-014	-2.54421e-014	-8.10072e-016	-8.69386e-015	2.18817e-015	-1.36542e-014	-1.34519e-014	-2.17459e-014	-9.60708e-015	-1.86424e-014	-2.64594e-014	-2.14418e-014	-2.6688e-014	-1.14501e-014	-4.70331e-015	2.04873e-015	-2.10116e-015	-1.01869e-014	-7.59184e-015	-2.20784e-015	-9.01836e-015	-2.71802e-015
-2.23725e-014	-1.92091e-014	-1.8255e-014	-1.98205e-014	-2.55906e-014	-9.13259e-016	-8.61893e-015	2.36158e-015	-1.33256e-014	-1.27567e-014	-2.16875e-014	-8.72543e-015	-1.85349e-014	-2.60799e-014	-2.16212e-014	-2.67979e-014	-1.14893e-014	-4.63683e-015	2.54546e-015	-1.70249e-015	-9.62e-015	-7.22076e-015	-1.87642e-015	-8.72854e-015	-2.63731e-015
-2.2309e-014	-1.89621e-014	-1.82745e-014	-2.01918e-014	-2.57441e-014	-1.01201e-015	-8.54917e-015	2.50168e-015	-1.30013e-014	-1.2057e-014	-2.16335e-014	-7.89308e-015	-1.84537e-014	-2.5706e-014	-2.181e-014	-2.69015e-014	-1.15259e-014	-4.56306e-015	3.0262e-015	-1.30648e-015	-9.0523e-015	-6.84851e-015	-1.56621e-015	-8.45273e-015	-2.58857e-015
-2.22659e-014	-1.87172e-014	-1.83214e-014	-2.05721e-014	-2.59021e-014	-1.10511e-015	-8.4841e-015	2.61021e-015	-1.26816e-014	-1.13562e-014	-2.15827e-014	-7.11334e-015	-1.83979e-014	-2.5339e-014	-2.2008e-014	-2.70001e-014	-1.1559e-014	-4.48076e-015	3.48987e-015	-9.14037e-016	-8.4855e-015	-6.47457e-015	-1.2767e-015	-8.19062e-015	-2.57015e-015
-2.22422e-014	-1.84753e-014	-1.8395e-014	-2.09586e-014	-2.6064e-014	-1.19224e-015	-8.42178e-015	2.68925e-015	-1.23672e-014	-1.06572e-014	-2.15343e-014	-6.38985e-015	-1.83661e-014	-2.49799e-014	-2.22152e-014	-2.7095e-014	-1.15886e-014	-4.3891e-015	3.93529e-015	-5.27115e-016	-7.92096e-015	-6.09783e-015	-1.00788e-015	-7.94206e-015	-2.58053e-015
-2.22369e-014	-1.82368e-014	-1.84946e-014	-2.13486e-014	-2.62292e-014	-1.27329e-015	-8.36198e-015	2.74124e-015	-1.20578e-014	-9.96316e-015	-2.14872e-014	-5.72489e-015	-1.83568e-014	-2.46294e-014	-2.24314e-014	-2.71881e-014	-1.16148e-014	-4.28664e-015	4.36153e-015	-1.47669e-016	-7.3598e-015	-5.71702e-015	-7.59323e-016	-7.70644e-015	-2.61793e-015
-2.2249e-014	-1.80029e-014	-1.86184e-014	-2.17391e-014	-2.63975e-014	-1.34805e-015	-8.30391e-015	2.7682e-015	-1.17527e-014	-9.27749e-015	-2.14399e-014	-5.12063e-015	-1.83697e-014	-2.42888e-014	-2.26562e-014	-2.72815e-014	-1.16376e-014	-4.17215e-015	4.7678e-015	2.22698e-016	-6.80339e-015	-5.3321e-015	-5.30551e-016	-7.48335e-015	-2.68044e-015
-2.2278e-014	-1.77752e-014	-1.87657e-014	-2.21267e-014	-2.65677e-014	-1.41639e-015	-8.24686e-015	2.77306e-015	-1.14525e-014	-8.60283e-015	-2.13916e-014	-4.5792e-015	-1.84025e-014	-2.39588e-014	-2.28896e-014	-2.73763e-014	-1.16571e-014	-4.0447e-015	5.15333e-015	5.81971e-016	-6.25224e-015	-4.94316e-015	-3.21501e-016	-7.27239e-015	-2.76567e-015
-2.23217e-014	-1.75546e-014	-1.89347e-014	-2.2509e-014	-2.67394e-014	-1.47825e-015	-8.19039e-015	2.75939e-015	-1.11565e-014	-7.94203e-015	-2.13416e-014	-4.1015e-015	-1.84535e-014	-2.36395e-014	-2.31323e-014	-2.74739e-014	-1.16738e-014	-3.90332e-015	5.51791e-015	9.28157e-016	-5.70747e-015	-4.55033e-015	-1.31019e-016	-7.0728e-015	-2.87138e-015
-2.23788e-014	-1.73415e-014	-1.91248e-014	-2.28836e-014	-2.69119e-014	-1.53447e-015	-8.13419e-015	2.73051e-015	-1.08635e-014	-7.29734e-015	-2.12892e-014	-3.68759e-015	-1.85208e-014	-2.33316e-014	-2.33839e-014	-2.75764e-014	-1.16882e-014	-3.7478e-015	5.86108e-015	1.25933e-015	-5.17027e-015	-4.15364e-015	4.19373e-017	-6.88409e-015	-2.99534e-015
-2.24483e-014	-1.71375e-014	-1.93341e-014	-2.32478e-014	-2.70852e-014	-1.58497e-015	-8.07768e-015	2.69005e-015	-1.05726e-014	-6.67102e-015	-2.12339e-014	-3.33803e-015	-1.86028e-014	-2.3036e-014	-2.36447e-014	-2.76851e-014	-1.1701e-014	-3.57811e-015	6.18234e-015	1.57363e-015	-4.6408e-015	-3.75368e-015	1.98109e-016	-6.70589e-015	-3.13453e-015
-2.25285e-014	-1.69443e-014	-1.95614e-014	-2.35984e-014	-2.72582e-014	-1.63014e-015	-8.02104e-015	2.64144e-015	-1.0283e-014	-6.06604e-015	-2.11752e-014	-3.05132e-015	-1.86975e-014	-2.27537e-014	-2.39144e-014	-2.78015e-014	-1.1712e-014	-3.39388e-015	6.48197e-015	1.8692e-015	-4.11996e-015	-3.35076e-015	3.38417e-016	-6.53836e-015	-3.28626e-015
-2.2618e-014	-1.67628e-014	-1.98046e-014	-2.39331e-014	-2.74304e-014	-1.67092e-015	-7.96424e-015	2.58847e-015	-9.99426e-015	-5.4849e-015	-2.11125e-014	-2.82611e-015	-1.88038e-014	-2.24847e-014	-2.41926e-014	-2.79268e-014	-1.17218e-014	-3.1951e-015	6.76021e-015	2.14466e-015	-3.60833e-015	-2.94683e-015	4.63935e-016	-6.38057e-015	-3.44796e-015
-2.27158e-014	-1.65947e-014	-2.00622e-014	-2.42499e-014	-2.76015e-014	-1.70769e-015	-7.90791e-015	2.53461e-015	-9.7057e-015	-4.92891e-015	-2.10452e-014	-2.66087e-015	-1.89199e-014	-2.223e-014	-2.44784e-014	-2.80621e-014	-1.17304e-014	-2.98147e-015	7.01719e-015	2.39807e-015	-3.10612e-015	-2.54332e-015	5.75341e-016	-6.23205e-015	-3.61683e-015
-2.28201e-014	-1.64413e-014	-2.03323e-014	-2.45457e-014	-2.77706e-014	-1.74116e-015	-7.85236e-015	2.48364e-015	-9.41582e-015	-4.40002e-015	-2.09733e-014	-2.55323e-015	-1.9044e-014	-2.19898e-014	-2.47717e-014	-2.82081e-014	-1.17383e-014	-2.75322e-015	7.25313e-015	2.62819e-015	-2.61327e-015	-2.14183e-015	6.72942e-016	-6.09245e-015	-3.78993e-015
-2.29291e-014	-1.63043e-014	-2.06138e-014	-2.48186e-014	-2.7937e-014	-1.77154e-015	-7.79717e-015	2.43901e-015	-9.12311e-015	-3.89914e-015	-2.08969e-014	-2.50029e-015	-1.91737e-014	-2.17644e-014	-2.50707e-014	-2.8366e-014	-1.17462e-014	-2.51081e-015	7.46871e-015	2.83402e-015	-2.13e-015	-1.74407e-015	7.57638e-016	-5.96203e-015	-3.96431e-015
-2.30415e-014	-1.61851e-014	-2.09057e-014	-2.50666e-014	-2.81007e-014	-1.7996e-015	-7.7421e-015	2.40408e-015	-8.82657e-015	-3.42698e-015	-2.08156e-014	-2.4985e-015	-1.93078e-014	-2.15538e-014	-2.53748e-014	-2.8536e-014	-1.17534e-014	-2.25503e-015	7.66497e-015	3.01493e-015	-1.65592e-015	-1.3523e-015	8.30605e-016	-5.84014e-015	-4.13717e-015
-2.31559e-014	-1.60853e-014	-2.12057e-014	-2.5288e-014	-2.82609e-014	-1.82605e-015	-7.6878e-015	2.38194e-015	-8.52544e-015	-2.98433e-015	-2.07294e-014	-2.54368e-015	-1.94449e-014	-2.13585e-014	-2.56833e-014	-2.87184e-014	-1.17598e-014	-1.98615e-015	7.84335e-015	3.17069e-015	-1.19145e-015	-9.67924e-016	8.93121e-016	-5.72749e-015	-4.30696e-015
-2.32709e-014	-1.60062e-014	-2.15123e-014	-2.54811e-014	-2.84168e-014	-1.85122e-015	-7.63397e-015	2.37537e-015	-8.21878e-015	-2.57151e-015	-2.06387e-014	-2.63237e-015	-1.95834e-014	-2.11787e-014	-2.59954e-014	-2.89138e-014	-1.17653e-014	-1.70525e-015	8.00494e-015	3.30075e-015	-7.35891e-016	-5.93667e-016	9.45993e-016	-5.6239e-015	-4.47174e-015
-2.33851e-014	-1.59494e-014	-2.18246e-014	-2.56447e-014	-2.85677e-014	-1.87531e-015	-7.58117e-015	2.3875e-015	-7.90522e-015	-2.18842e-015	-2.05437e-014	-2.75987e-015	-1.97217e-014	-2.10143e-014	-2.63104e-014	-2.91222e-014	-1.17706e-014	-1.41291e-015	8.15098e-015	3.40502e-015	-2.8907e-016	-2.31928e-016	9.89888e-016	-5.52947e-015	-4.62967e-015
-2.34969e-014	-1.59166e-014	-2.21406e-014	-2.57774e-014	-2.87135e-014	-1.89872e-015	-7.52989e-015	2.42017e-015	-7.58427e-015	-1.83441e-015	-2.04443e-014	-2.92056e-015	-1.98583e-014	-2.08653e-014	-2.66265e-014	-2.93431e-014	-1.17753e-014	-1.11018e-015	8.28394e-015	3.48364e-015	1.49765e-016	1.14703e-016	1.02631e-015	-5.44422e-015	-4.77884e-015
-2.36055e-014	-1.59088e-014	-2.24595e-014	-2.58784e-014	-2.88536e-014	-1.92109e-015	-7.48084e-015	2.47482e-015	-7.25523e-015	-1.50876e-015	-2.03411e-014	-3.1097e-015	-1.99922e-014	-2.0732e-014	-2.69419e-014	-2.95759e-014	-1.17791e-014	-7.97793e-016	8.40483e-015	3.53743e-015	5.81147e-016	4.4416e-016	1.05632e-015	-5.36881e-015	-4.91802e-015
-2.37099e-014	-1.59272e-014	-2.27804e-014	-2.5947e-014	-2.8987e-014	-1.9427e-015	-7.43427e-015	2.55292e-015	-6.91726e-015	-1.20999e-015	-2.02346e-014	-3.32213e-015	-2.01214e-014	-2.06141e-014	-2.72553e-014	-2.98197e-014	-1.17816e-014	-4.76705e-016	8.51509e-015	3.56687e-015	1.00566e-015	7.53914e-016	1.08064e-015	-5.30402e-015	-5.04638e-015
-2.38093e-014	-1.5973e-014	-2.31022e-014	-2.59822e-014	-2.9113e-014	-1.96363e-015	-7.39065e-015	2.65482e-015	-6.5689e-015	-9.37574e-016	-2.01252e-014	-3.55275e-015	-2.02449e-014	-2.05115e-014	-2.75652e-014	-3.00734e-014	-1.17822e-014	-1.48502e-016	8.61682e-015	3.57306e-015	1.42382e-015	1.04241e-015	1.09991e-015	-5.25032e-015	-5.16269e-015
-2.3903e-014	-1.60469e-014	-2.3424e-014	-2.59845e-014	-2.92305e-014	-1.98358e-015	-7.35042e-015	2.78119e-015	-6.20986e-015	-6.89737e-016	-2.00134e-014	-3.79591e-015	-2.03612e-014	-2.0424e-014	-2.78701e-014	-3.03363e-014	-1.17804e-014	1.85319e-016	8.71194e-015	3.55789e-015	1.83539e-015	1.30743e-015	1.11492e-015	-5.20798e-015	-5.26667e-015
-2.39899e-014	-1.615e-014	-2.37447e-014	-2.59541e-014	-2.9339e-014	-2.00227e-015	-7.31352e-015	2.93245e-015	-5.8406e-015	-4.6443e-016	-1.98998e-014	-4.04625e-015	-2.04692e-014	-2.03507e-014	-2.81677e-014	-3.06067e-014	-1.1775e-014	5.24131e-016	8.80196e-015	3.52305e-015	2.24183e-015	1.54664e-015	1.12677e-015	-5.17742e-015	-5.35807e-015
-2.40692e-014	-1.62829e-014	-2.40638e-014	-2.5891e-014	-2.94375e-014	-2.01928e-015	-7.28017e-015	3.10875e-015	-5.4608e-015	-2.59625e-016	-1.97849e-014	-4.29846e-015	-2.05681e-014	-2.02918e-014	-2.84561e-014	-3.08831e-014	-1.17654e-014	8.66423e-016	8.88894e-015	3.46968e-015	2.64405e-015	1.75842e-015	1.13654e-015	-5.15933e-015	-5.43673e-015
-2.41402e-014	-1.64451e-014	-2.43812e-014	-2.57954e-014	-2.95255e-014	-2.03502e-015	-7.24985e-015	3.30919e-015	-5.07084e-015	-7.38819e-017	-1.96689e-014	-4.54718e-015	-2.0657e-014	-2.02466e-014	-2.87347e-014	-3.11641e-014	-1.1751e-014	1.21075e-015	8.97525e-015	3.39924e-015	3.04296e-015	1.94163e-015	1.14537e-015	-5.15383e-015	-5.50248e-015
-2.42019e-014	-1.66363e-014	-2.46958e-014	-2.5668e-014	-2.96019e-014	-2.04864e-015	-7.22259e-015	3.53229e-015	-4.67084e-015	9.58465e-017	-1.95529e-014	-4.78752e-015	-2.07349e-014	-2.0214e-014	-2.90015e-014	-3.14475e-014	-1.17305e-014	1.55585e-015	9.06241e-015	3.31398e-015	3.43977e-015	2.09536e-015	1.15407e-015	-5.16078e-015	-5.556e-015
-2.42547e-014	-1.68568e-014	-2.50066e-014	-2.551e-014	-2.96652e-014	-2.05911e-015	-7.19852e-015	3.77598e-015	-4.26076e-015	2.51665e-016	-1.94373e-014	-5.01411e-015	-2.08006e-014	-2.01944e-014	-2.92549e-014	-3.17313e-014	-1.1703e-014	1.90054e-015	9.15162e-015	3.21573e-015	3.8343e-015	2.21917e-015	1.16311e-015	-5.18109e-015	-5.59813e-015
-2.42978e-014	-1.71056e-014	-2.53131e-014	-2.53225e-014	-2.97149e-014	-2.06515e-015	-7.1774e-015	4.03889e-015	-3.8416e-015	3.95788e-016	-1.93226e-014	-5.22201e-015	-2.08531e-014	-2.0187e-014	-2.9493e-014	-3.2013e-014	-1.16681e-014	2.24368e-015	9.24497e-015	3.10704e-015	4.22672e-015	2.31264e-015	1.17373e-015	-5.21539e-015	-5.63011e-015
-2.43314e-014	-1.73816e-014	-2.56151e-014	-2.51069e-014	-2.97494e-014	-2.06569e-015	-7.15908e-015	4.31909e-015	-3.41363e-015	5.31062e-016	-1.9209e-014	-5.40681e-015	-2.08918e-014	-2.01907e-014	-2.97145e-014	-3.22906e-014	-1.16251e-014	2.5849e-015	9.34415e-015	2.99042e-015	4.61762e-015	2.37498e-015	1.18748e-015	-5.26362e-015	-5.65291e-015
-2.4355e-014	-1.76832e-014	-2.59113e-014	-2.48649e-014	-2.97673e-014	-2.05976e-015	-7.14324e-015	4.61425e-015	-2.97848e-015	6.59878e-016	-1.90962e-014	-5.56511e-015	-2.09166e-014	-2.02046e-014	-2.99178e-014	-3.25615e-014	-1.1573e-014	2.92274e-015	9.45044e-015	2.86865e-015	5.00716e-015	2.40695e-015	1.20525e-015	-5.3259e-015	-5.66744e-015
-2.43693e-014	-1.80089e-014	-2.62021e-014	-2.45979e-014	-2.9768e-014	-2.04693e-015	-7.12897e-015	4.9213e-015	-2.53698e-015	7.84353e-016	-1.89851e-014	-5.69369e-015	-2.09267e-014	-2.02288e-014	-3.01016e-014	-3.28227e-014	-1.15102e-014	3.25548e-015	9.56489e-015	2.74348e-015	5.39565e-015	2.40875e-015	1.2274e-015	-5.40207e-015	-5.67533e-015
-2.43744e-014	-1.83568e-014	-2.64869e-014	-2.4308e-014	-2.97507e-014	-2.02662e-015	-7.11611e-015	5.23716e-015	-2.09083e-015	9.07105e-016	-1.88753e-014	-5.78892e-015	-2.09218e-014	-2.02618e-014	-3.02643e-014	-3.30722e-014	-1.14366e-014	3.58293e-015	9.68825e-015	2.61679e-015	5.78328e-015	2.38146e-015	1.25422e-015	-5.49172e-015	-5.67829e-015
-2.43709e-014	-1.87248e-014	-2.67652e-014	-2.39974e-014	-2.97148e-014	-1.99791e-015	-7.10392e-015	5.55861e-015	-1.64176e-015	1.03024e-015	-1.87668e-014	-5.84712e-015	-2.09013e-014	-2.03026e-014	-3.04052e-014	-3.33075e-014	-1.13513e-014	3.90438e-015	9.82123e-015	2.49127e-015	6.16955e-015	2.3267e-015	1.28647e-015	-5.59438e-015	-5.67752e-015
-2.43589e-014	-1.91106e-014	-2.70361e-014	-2.36673e-014	-2.96595e-014	-1.95971e-015	-7.0922e-015	5.88252e-015	-1.19112e-015	1.15648e-015	-1.86594e-014	-5.86708e-015	-2.08651e-014	-2.03501e-014	-3.0524e-014	-3.35253e-014	-1.12535e-014	4.21852e-015	9.96416e-015	2.36885e-015	6.55465e-015	2.24676e-015	1.32495e-015	-5.70987e-015	-5.67422e-015
-2.43387e-014	-1.95119e-014	-2.72999e-014	-2.33198e-014	-2.95838e-014	-1.9112e-015	-7.07962e-015	6.20575e-015	-7.41018e-016	1.28745e-015	-1.85537e-014	-5.84613e-015	-2.0813e-014	-2.04033e-014	-3.06201e-014	-3.3724e-014	-1.1143e-014	4.52499e-015	1.01174e-014	2.25194e-015	6.93887e-015	2.14327e-015	1.37102e-015	-5.83703e-015	-5.66999e-015
-2.43106e-014	-1.99257e-014	-2.75557e-014	-2.29575e-014	-2.94869e-014	-1.852e-015	-7.06517e-015	6.52518e-015	-2.93731e-016	1.425e-015	-1.8449e-014	-5.78306e-015	-2.07441e-014	-2.04615e-014	-3.06927e-014	-3.39017e-014	-1.10198e-014	4.823e-015	1.02809e-014	2.14173e-015	7.32206e-015	2.01803e-015	1.42494e-015	-5.97471e-015	-5.66639e-015
-2.42755e-014	-2.03494e-014	-2.78032e-014	-2.25824e-014	-2.93685e-014	-1.78187e-015	-7.04863e-015	6.83761e-015	1.48603e-016	1.57066e-015	-1.83449e-014	-5.67766e-015	-2.0658e-014	-2.05233e-014	-3.07419e-014	-3.40561e-014	-1.08832e-014	5.11171e-015	1.04546e-014	2.04031e-015	7.70398e-015	1.87443e-015	1.48726e-015	-6.12141e-015	-5.66443e-015
-2.4234e-014	-2.0779e-014	-2.80421e-014	-2.2197e-014	-2.92288e-014	-1.70005e-015	-7.02888e-015	7.13987e-015	5.83691e-016	1.72555e-015	-1.82411e-014	-5.52994e-015	-2.05549e-014	-2.05882e-014	-3.07677e-014	-3.41854e-014	-1.07335e-014	5.39119e-015	1.06387e-014	1.94908e-015	8.08396e-015	1.71525e-015	1.55856e-015	-6.27569e-015	-5.66517e-015
-2.41865e-014	-2.12113e-014	-2.82721e-014	-2.18034e-014	-2.90671e-014	-1.60612e-015	-7.00465e-015	7.42878e-015	1.00956e-015	1.89053e-015	-1.81368e-014	-5.33931e-015	-2.04347e-014	-2.06544e-014	-3.07703e-014	-3.42877e-014	-1.05715e-014	5.66068e-015	1.08326e-014	1.86947e-015	8.46105e-015	1.5432e-015	1.63975e-015	-6.43653e-015	-5.66924e-015
-2.41345e-014	-2.16431e-014	-2.84926e-014	-2.14043e-014	-2.88836e-014	-1.49956e-015	-6.97548e-015	7.70144e-015	1.42442e-015	2.06645e-015	-1.80311e-014	-5.10631e-015	-2.02968e-014	-2.07206e-014	-3.07511e-014	-3.43616e-014	-1.03982e-014	5.92077e-015	1.10356e-014	1.80312e-015	8.83469e-015	1.36132e-015	1.73111e-015	-6.60201e-015	-5.67754e-015
-2.40793e-014	-2.20709e-014	-2.87032e-014	-2.10019e-014	-2.86785e-014	-1.38039e-015	-6.94106e-015	7.9552e-015	1.82587e-015	2.25388e-015	-1.79233e-014	-4.83239e-015	-2.01411e-014	-2.07864e-014	-3.07114e-014	-3.44061e-014	-1.02141e-014	6.17084e-015	1.12468e-014	1.75115e-015	9.20471e-015	1.17323e-015	1.83332e-015	-6.77023e-015	-5.69064e-015
-2.40218e-014	-2.24908e-014	-2.89033e-014	-2.05984e-014	-2.84525e-014	-1.24909e-015	-6.90092e-015	8.18716e-015	2.21187e-015	2.45343e-015	-1.78122e-014	-4.51966e-015	-1.99685e-014	-2.08506e-014	-3.06517e-014	-3.44202e-014	-1.00202e-014	6.41079e-015	1.14654e-014	1.71459e-015	9.5701e-015	9.82488e-016	1.94723e-015	-6.9391e-015	-5.70891e-015
-2.39628e-014	-2.28988e-014	-2.90924e-014	-2.01966e-014	-2.82063e-014	-1.10563e-015	-6.85446e-015	8.39555e-015	2.58097e-015	2.66569e-015	-1.76982e-014	-4.16889e-015	-1.97792e-014	-2.0912e-014	-3.05736e-014	-3.44039e-014	-9.81751e-015	6.64063e-015	1.16897e-014	1.69402e-015	9.93029e-015	7.92067e-016	2.07224e-015	-7.107e-015	-5.73284e-015
-2.39034e-014	-2.32918e-014	-2.92694e-014	-1.97987e-014	-2.79406e-014	-9.50407e-016	-6.80099e-015	8.57871e-015	2.93132e-015	2.89035e-015	-1.75801e-014	-3.78233e-015	-1.95738e-014	-2.09701e-014	-3.0478e-014	-3.43567e-014	-9.60675e-015	6.86023e-015	1.19181e-014	1.68996e-015	1.02842e-014	6.05667e-016	2.20759e-015	-7.27194e-015	-5.76271e-015
-2.38441e-014	-2.36669e-014	-2.9434e-014	-1.94065e-014	-2.76574e-014	-7.83987e-016	-6.73999e-015	8.73496e-015	3.26089e-015	3.12693e-015	-1.74574e-014	-3.36252e-015	-1.93524e-014	-2.10238e-014	-3.03664e-014	-3.42786e-014	-9.38965e-015	7.06906e-015	1.21493e-014	1.70227e-015	1.06302e-014	4.26205e-016	2.35304e-015	-7.43142e-015	-5.79836e-015
-2.37868e-014	-2.40207e-014	-2.95859e-014	-1.90226e-014	-2.73578e-014	-6.06881e-016	-6.67075e-015	8.86321e-015	3.56855e-015	3.37425e-015	-1.7329e-014	-2.91258e-015	-1.91158e-014	-2.10722e-014	-3.0241e-014	-3.41694e-014	-9.16768e-015	7.26747e-015	1.23819e-014	1.73054e-015	1.09675e-014	2.56056e-016	2.50793e-015	-7.58386e-015	-5.83964e-015
-2.37329e-014	-2.43503e-014	-2.97243e-014	-1.8649e-014	-2.70436e-014	-4.19973e-016	-6.59304e-015	8.96295e-015	3.85335e-015	3.63125e-015	-1.71939e-014	-2.43531e-015	-1.88641e-014	-2.11147e-014	-3.01041e-014	-3.40299e-014	-8.94336e-015	7.45539e-015	1.26141e-014	1.77477e-015	1.12947e-014	9.85968e-017	2.6721e-015	-7.72692e-015	-5.88567e-015
-2.36839e-014	-2.46531e-014	-2.98491e-014	-1.82879e-014	-2.67174e-014	-2.24468e-016	-6.50736e-015	9.03426e-015	4.11326e-015	3.89673e-015	-1.70513e-014	-1.93335e-015	-1.85981e-014	-2.11505e-014	-2.99574e-014	-3.38612e-014	-8.71877e-015	7.63294e-015	1.28446e-014	1.83481e-015	1.16108e-014	-4.3246e-017	2.84467e-015	-7.85779e-015	-5.93561e-015
-2.36405e-014	-2.49262e-014	-2.996e-014	-1.79414e-014	-2.63809e-014	-2.1197e-017	-6.41312e-015	9.07709e-015	4.34728e-015	4.169e-015	-1.69003e-014	-1.41019e-015	-1.83191e-014	-2.11788e-014	-2.9804e-014	-3.36645e-014	-8.49537e-015	7.80058e-015	1.30713e-014	1.90996e-015	1.19151e-014	-1.67099e-016	3.02511e-015	-7.97437e-015	-5.98863e-015
-2.3603e-014	-2.51675e-014	-3.00563e-014	-1.76118e-014	-2.60368e-014	1.89559e-016	-6.31015e-015	9.09142e-015	4.55534e-015	4.44656e-015	-1.67401e-014	-8.69308e-016	-1.80282e-014	-2.11992e-014	-2.96461e-014	-3.34409e-014	-8.27521e-015	7.95779e-015	1.32928e-014	1.99918e-015	1.22062e-014	-2.70265e-016	3.21241e-015	-8.07474e-015	-6.04392e-015
-2.35723e-014	-2.5375e-014	-3.01378e-014	-1.73007e-014	-2.56877e-014	4.06365e-016	-6.19849e-015	9.07817e-015	4.7371e-015	4.72841e-015	-1.65699e-014	-3.13532e-016	-1.77264e-014	-2.12108e-014	-2.94861e-014	-3.31928e-014	-8.06076e-015	8.10519e-015	1.35072e-014	2.10174e-015	1.24828e-014	-3.51132e-016	3.4054e-015	-8.15706e-015	-6.10021e-015
-2.35495e-014	-2.55474e-014	-3.02048e-014	-1.70103e-014	-2.53365e-014	6.28189e-016	-6.07942e-015	9.03812e-015	4.89208e-015	5.0135e-015	-1.63899e-014	2.53374e-016	-1.74149e-014	-2.12134e-014	-2.93268e-014	-3.2922e-014	-7.85387e-015	8.2434e-015	1.37131e-014	2.21721e-015	1.27443e-014	-4.08563e-016	3.60294e-015	-8.21994e-015	-6.15615e-015
-2.35355e-014	-2.56835e-014	-3.02569e-014	-1.67425e-014	-2.49866e-014	8.53601e-016	-5.95303e-015	8.97304e-015	5.02065e-015	5.29983e-015	-1.61995e-014	8.2763e-016	-1.7095e-014	-2.12065e-014	-2.91706e-014	-3.2631e-014	-7.65664e-015	8.37229e-015	1.39096e-014	2.34431e-015	1.29902e-014	-4.41984e-016	3.80323e-015	-8.26145e-015	-6.21074e-015
-2.35314e-014	-2.57831e-014	-3.02941e-014	-1.64987e-014	-2.46405e-014	1.08144e-015	-5.8196e-015	8.88545e-015	5.12374e-015	5.58548e-015	-1.5998e-014	1.40557e-015	-1.67683e-014	-2.11896e-014	-2.90199e-014	-3.23221e-014	-7.47078e-015	8.49135e-015	1.40946e-014	2.4819e-015	1.32197e-014	-4.50222e-016	4.00551e-015	-8.2803e-015	-6.26286e-015
-2.35376e-014	-2.58447e-014	-3.03162e-014	-1.62804e-014	-2.43016e-014	1.30991e-015	-5.67964e-015	8.77694e-015	5.20145e-015	5.86827e-015	-1.57854e-014	1.98406e-015	-1.64368e-014	-2.1163e-014	-2.88769e-014	-3.19979e-014	-7.29899e-015	8.60104e-015	1.42673e-014	2.62912e-015	1.34318e-014	-4.33008e-016	4.20816e-015	-8.27616e-015	-6.31108e-015
-2.35544e-014	-2.58683e-014	-3.03239e-014	-1.6089e-014	-2.39729e-014	1.53745e-015	-5.53351e-015	8.6494e-015	5.25425e-015	6.14682e-015	-1.55615e-014	2.56054e-015	-1.61016e-014	-2.11266e-014	-2.87429e-014	-3.16615e-014	-7.14327e-015	8.70127e-015	1.44266e-014	2.78462e-015	1.36259e-014	-3.90381e-016	4.4099e-015	-8.24774e-015	-6.35397e-015
-2.35821e-014	-2.58548e-014	-3.0317e-014	-1.59261e-014	-2.36576e-014	1.76306e-015	-5.38226e-015	8.50508e-015	5.28331e-015	6.41947e-015	-1.53263e-014	3.132e-015	-1.5765e-014	-2.10808e-014	-2.86204e-014	-3.13162e-014	-7.00553e-015	8.79222e-015	1.45723e-014	2.94703e-015	1.38004e-014	-3.22991e-016	4.60826e-015	-8.19435e-015	-6.39008e-015
-2.36212e-014	-2.58048e-014	-3.02962e-014	-1.57919e-014	-2.33591e-014	1.98523e-015	-5.22653e-015	8.34665e-015	5.29006e-015	6.68462e-015	-1.50793e-014	3.69519e-015	-1.54291e-014	-2.10253e-014	-2.85119e-014	-3.0965e-014	-6.88808e-015	8.8743e-015	1.47033e-014	3.11486e-015	1.3955e-014	-2.32254e-016	4.80203e-015	-8.11553e-015	-6.41838e-015
-2.36725e-014	-2.57198e-014	-3.02618e-014	-1.56881e-014	-2.30806e-014	2.20299e-015	-5.06689e-015	8.17666e-015	5.27605e-015	6.94023e-015	-1.48216e-014	4.24681e-015	-1.50954e-014	-2.09601e-014	-2.84187e-014	-3.06114e-014	-6.79231e-015	8.94805e-015	1.48184e-014	3.28727e-015	1.40891e-014	-1.19611e-016	4.98902e-015	-8.01114e-015	-6.43797e-015
-2.3736e-014	-2.56011e-014	-3.02153e-014	-1.56155e-014	-2.28253e-014	2.41582e-015	-4.90429e-015	7.99796e-015	5.24347e-015	7.18496e-015	-1.45542e-014	4.78436e-015	-1.47654e-014	-2.08851e-014	-2.83423e-014	-3.02587e-014	-6.71933e-015	9.01354e-015	1.49178e-014	3.46318e-015	1.4203e-014	1.33122e-017	5.16753e-015	-7.88126e-015	-6.44791e-015
-2.38113e-014	-2.54501e-014	-3.01567e-014	-1.55745e-014	-2.25964e-014	2.62236e-015	-4.73932e-015	7.81331e-015	5.19391e-015	7.41731e-015	-1.42774e-014	5.30593e-015	-1.44414e-014	-2.0801e-014	-2.82845e-014	-2.99095e-014	-6.67033e-015	9.07057e-015	1.50009e-014	3.64125e-015	1.42963e-014	1.64279e-016	5.33527e-015	-7.72629e-015	-6.44737e-015
-2.3898e-014	-2.52695e-014	-3.00866e-014	-1.55655e-014	-2.23961e-014	2.82156e-015	-4.57303e-015	7.62493e-015	5.12971e-015	7.6365e-015	-1.39919e-014	5.80918e-015	-1.41251e-014	-2.07078e-014	-2.82465e-014	-2.95678e-014	-6.64626e-015	9.11916e-015	1.50676e-014	3.8206e-015	1.43692e-014	3.3038e-016	5.49048e-015	-7.54665e-015	-6.43602e-015
-2.39955e-014	-2.50621e-014	-3.00063e-014	-1.55887e-014	-2.22272e-014	3.01215e-015	-4.4066e-015	7.43511e-015	5.0534e-015	7.84212e-015	-1.3699e-014	6.2918e-015	-1.3818e-014	-2.06061e-014	-2.82288e-014	-2.92372e-014	-6.64806e-015	9.16014e-015	1.51179e-014	3.99995e-015	1.44212e-014	5.09073e-016	5.63185e-015	-7.34386e-015	-6.41344e-015
-2.41031e-014	-2.48305e-014	-2.9917e-014	-1.56434e-014	-2.20921e-014	3.19377e-015	-4.24127e-015	7.24624e-015	4.96678e-015	8.03293e-015	-1.33999e-014	6.75175e-015	-1.3522e-014	-2.04966e-014	-2.82324e-014	-2.89204e-014	-6.67611e-015	9.19377e-015	1.51515e-014	4.17845e-015	1.44523e-014	6.97444e-016	5.75816e-015	-7.11942e-015	-6.37933e-015
-2.42201e-014	-2.45771e-014	-2.98196e-014	-1.57293e-014	-2.1993e-014	3.36506e-015	-4.0778e-015	7.06066e-015	4.8715e-015	8.20863e-015	-1.30956e-014	7.18713e-015	-1.32389e-014	-2.03798e-014	-2.82573e-014	-2.86203e-014	-6.73081e-015	9.21993e-015	1.51687e-014	4.3553e-015	1.44627e-014	8.9246e-016	5.86844e-015	-6.87451e-015	-6.33361e-015
-2.43461e-014	-2.43047e-014	-2.97151e-014	-1.58467e-014	-2.19313e-014	3.52572e-015	-3.91661e-015	6.88104e-015	4.77028e-015	8.36853e-015	-1.27871e-014	7.59705e-015	-1.29702e-014	-2.02557e-014	-2.83036e-014	-2.83393e-014	-6.81159e-015	9.23816e-015	1.51701e-014	4.52967e-015	1.44526e-014	1.09058e-015	5.96072e-015	-6.6106e-015	-6.27641e-015
-2.44802e-014	-2.40171e-014	-2.96041e-014	-1.59948e-014	-2.19084e-014	3.67538e-015	-3.75835e-015	6.70841e-015	4.66556e-015	8.5129e-015	-1.24759e-014	7.98022e-015	-1.27174e-014	-2.01254e-014	-2.83708e-014	-2.80801e-014	-6.91817e-015	9.24855e-015	1.5156e-014	4.70072e-015	1.44227e-014	1.28836e-015	6.03366e-015	-6.32953e-015	-6.20873e-015
-2.46209e-014	-2.37181e-014	-2.94882e-014	-1.61717e-014	-2.19249e-014	3.81391e-015	-3.6034e-015	6.54409e-015	4.55972e-015	8.64158e-015	-1.21634e-014	8.33499e-015	-1.24816e-014	-1.99893e-014	-2.84585e-014	-2.78447e-014	-7.05018e-015	9.25171e-015	1.51277e-014	4.86822e-015	1.43736e-014	1.4822e-015	6.08602e-015	-6.03348e-015	-6.13123e-015
-2.4767e-014	-2.34111e-014	-2.93689e-014	-1.63767e-014	-2.19811e-014	3.94129e-015	-3.45312e-015	6.38925e-015	4.45535e-015	8.75464e-015	-1.18511e-014	8.66003e-015	-1.22641e-014	-1.9848e-014	-2.85662e-014	-2.76352e-014	-7.20631e-015	9.24786e-015	1.50857e-014	5.03121e-015	1.43061e-014	1.66789e-015	6.1168e-015	-5.72448e-015	-6.04503e-015
-2.49174e-014	-2.30989e-014	-2.92474e-014	-1.66083e-014	-2.20775e-014	4.0576e-015	-3.30776e-015	6.24504e-015	4.35399e-015	8.85273e-015	-1.15408e-014	8.95533e-015	-1.20663e-014	-1.97023e-014	-2.86931e-014	-2.74537e-014	-7.38564e-015	9.23753e-015	1.50296e-014	5.18879e-015	1.42202e-014	1.84172e-015	6.12566e-015	-5.40487e-015	-5.95168e-015
-2.50708e-014	-2.27849e-014	-2.91252e-014	-1.6865e-014	-2.22136e-014	4.16317e-015	-3.16823e-015	6.11215e-015	4.25742e-015	8.93687e-015	-1.12347e-014	9.22103e-015	-1.18888e-014	-1.95525e-014	-2.88379e-014	-2.7302e-014	-7.5868e-015	9.22062e-015	1.49603e-014	5.34061e-015	1.41166e-014	1.99978e-015	6.1122e-015	-5.07676e-015	-5.85203e-015
-2.52261e-014	-2.2472e-014	-2.90037e-014	-1.71446e-014	-2.23881e-014	4.25827e-015	-3.03432e-015	5.99117e-015	4.16762e-015	9.00758e-015	-1.0934e-014	9.45626e-015	-1.17327e-014	-1.93992e-014	-2.89996e-014	-2.71815e-014	-7.80846e-015	9.19807e-015	1.48784e-014	5.48623e-015	1.39967e-014	2.13929e-015	6.07555e-015	-4.74225e-015	-5.74721e-015
-2.5381e-014	-2.2164e-014	-2.88843e-014	-1.74456e-014	-2.26008e-014	4.34325e-015	-2.90632e-015	5.88197e-015	4.08673e-015	9.06558e-015	-1.06407e-014	9.66071e-015	-1.15992e-014	-1.92427e-014	-2.91757e-014	-2.70926e-014	-8.04854e-015	9.17017e-015	1.47849e-014	5.62535e-015	1.38616e-014	2.2575e-015	6.01522e-015	-4.4043e-015	-5.63892e-015
-2.55344e-014	-2.18638e-014	-2.87687e-014	-1.77651e-014	-2.28499e-014	4.41838e-015	-2.78454e-015	5.78397e-015	4.0159e-015	9.11161e-015	-1.03566e-014	9.83443e-015	-1.14887e-014	-1.90832e-014	-2.93647e-014	-2.70359e-014	-8.30517e-015	9.13729e-015	1.46813e-014	5.7577e-015	1.37123e-014	2.35157e-015	5.93155e-015	-4.06465e-015	-5.52922e-015
-2.5685e-014	-2.1574e-014	-2.86581e-014	-1.81004e-014	-2.31329e-014	4.4839e-015	-2.66955e-015	5.69697e-015	3.95573e-015	9.14722e-015	-1.00837e-014	9.97682e-015	-1.14006e-014	-1.89215e-014	-2.95652e-014	-2.70116e-014	-8.57605e-015	9.09985e-015	1.45681e-014	5.88242e-015	1.35494e-014	2.41864e-015	5.82481e-015	-3.72568e-015	-5.41957e-015
-2.58318e-014	-2.1297e-014	-2.85542e-014	-1.84495e-014	-2.34479e-014	4.54034e-015	-2.56136e-015	5.61998e-015	3.90698e-015	9.17352e-015	-9.82344e-015	1.00877e-014	-1.13353e-014	-1.87581e-014	-2.97751e-014	-2.70198e-014	-8.85853e-015	9.05836e-015	1.44462e-014	5.99898e-015	1.33748e-014	2.45652e-015	5.69531e-015	-3.39e-015	-5.31199e-015
-2.59738e-014	-2.10364e-014	-2.84588e-014	-1.88096e-014	-2.3792e-014	4.58811e-015	-2.45963e-015	5.55181e-015	3.87022e-015	9.19187e-015	-9.57696e-015	1.0167e-014	-1.12927e-014	-1.85937e-014	-2.99922e-014	-2.70598e-014	-9.1508e-015	9.01296e-015	1.43154e-014	6.10742e-015	1.31899e-014	2.46287e-015	5.54405e-015	-3.05964e-015	-5.20828e-015
-2.61097e-014	-2.07942e-014	-2.83728e-014	-1.91783e-014	-2.4162e-014	4.62755e-015	-2.36469e-015	5.49113e-015	3.84645e-015	9.20352e-015	-9.3461e-015	1.02153e-014	-1.12723e-014	-1.8428e-014	-3.02136e-014	-2.71305e-014	-9.45021e-015	8.96394e-015	1.4176e-014	6.20717e-015	1.2996e-014	2.43628e-015	5.37204e-015	-2.73589e-015	-5.11111e-015
-2.6238e-014	-2.05721e-014	-2.82972e-014	-1.95523e-014	-2.45548e-014	4.65884e-015	-2.27658e-015	5.43668e-015	3.83556e-015	9.20984e-015	-9.13252e-015	1.02333e-014	-1.12735e-014	-1.82614e-014	-3.04374e-014	-2.72312e-014	-9.75468e-015	8.9118e-015	1.40283e-014	6.29794e-015	1.27943e-014	2.37544e-015	5.18105e-015	-2.42074e-015	-5.02277e-015
-2.63579e-014	-2.03716e-014	-2.82332e-014	-1.99289e-014	-2.4967e-014	4.68312e-015	-2.1947e-015	5.38681e-015	3.83718e-015	9.21178e-015	-8.93729e-015	1.02223e-014	-1.12952e-014	-1.80943e-014	-3.06612e-014	-2.73604e-014	-1.00612e-014	8.85746e-015	1.3872e-014	6.3792e-015	1.25858e-014	2.27924e-015	4.97223e-015	-2.11615e-015	-4.94511e-015
-2.64683e-014	-2.01946e-014	-2.81818e-014	-2.03049e-014	-2.53952e-014	4.7009e-015	-2.11852e-015	5.33954e-015	3.85101e-015	9.21115e-015	-8.76164e-015	1.01825e-014	-1.1336e-014	-1.79271e-014	-3.08831e-014	-2.75164e-014	-1.03669e-014	8.80109e-015	1.37079e-014	6.45033e-015	1.23716e-014	2.14691e-015	4.74698e-015	-1.82337e-015	-4.88023e-015
[truncated: 1,319 more rows]
