# Supplementary material for: Prominent gamma band activity during visual motion perception in early-stage Alzheimer’s disease
Source: PLoS One. 2022 Apr 18;17(4):e0266693. doi: 10.1371/journal.pone.0266693 (PMC9015152; doi:10.1371/journal.pone.0266693)
Supplement: S1 File — (ZIP) [file pone.0266693.s001.zip › PloseOneé╠âfü[â^âVü[âgùp/AD11 R hemisphere.txt]

-1.56644e-014	-2.03075e-014	-1.8966e-014	-1.40331e-014	-1.51597e-014	-2.0863e-014	-2.20617e-014	-1.33157e-014	-3.04386e-014	-2.13264e-014	-2.52984e-014	-8.63876e-015	-8.30664e-015	-1.03345e-014	-6.08372e-015	-6.79162e-015	2.07124e-015	-1.59917e-015	-9.81987e-015	-8.96483e-015	-2.21875e-014	-1.61464e-014	-8.45683e-015	-2.48558e-014	-2.28243e-014
-1.58209e-014	-2.09337e-014	-1.85065e-014	-1.4038e-014	-1.51406e-014	-2.07895e-014	-2.20935e-014	-1.3863e-014	-3.03495e-014	-2.13916e-014	-2.5203e-014	-8.73771e-015	-8.89549e-015	-1.00987e-014	-6.40314e-015	-6.3462e-015	1.85994e-015	-2.16608e-015	-1.01946e-014	-8.63344e-015	-2.16388e-014	-1.61187e-014	-8.39695e-015	-2.49294e-014	-2.27791e-014
-1.59786e-014	-2.15406e-014	-1.80511e-014	-1.40525e-014	-1.50936e-014	-2.07032e-014	-2.21184e-014	-1.44338e-014	-3.02552e-014	-2.1455e-014	-2.50865e-014	-8.84239e-015	-9.49531e-015	-9.84807e-015	-6.72557e-015	-5.90682e-015	1.64831e-015	-2.73354e-015	-1.05498e-014	-8.30099e-015	-2.10689e-014	-1.60943e-014	-8.34521e-015	-2.50057e-014	-2.27448e-014
-1.61357e-014	-2.21245e-014	-1.76012e-014	-1.40752e-014	-1.50175e-014	-2.06038e-014	-2.21354e-014	-1.50254e-014	-3.01565e-014	-2.15166e-014	-2.49493e-014	-8.95217e-015	-1.01028e-014	-9.58408e-015	-7.04793e-015	-5.47573e-015	1.43839e-015	-3.29792e-015	-1.08824e-014	-7.96892e-015	-2.04797e-014	-1.60744e-014	-8.30248e-015	-2.50841e-014	-2.27221e-014
-1.62911e-014	-2.26805e-014	-1.7158e-014	-1.4105e-014	-1.49113e-014	-2.04912e-014	-2.21438e-014	-1.56349e-014	-3.00538e-014	-2.15759e-014	-2.47915e-014	-9.06702e-015	-1.07151e-014	-9.30854e-015	-7.36739e-015	-5.05517e-015	1.23161e-015	-3.85595e-015	-1.11895e-014	-7.63905e-015	-1.98739e-014	-1.606e-014	-8.26907e-015	-2.51641e-014	-2.27114e-014
-1.64446e-014	-2.32048e-014	-1.67226e-014	-1.41402e-014	-1.47751e-014	-2.03655e-014	-2.21434e-014	-1.62589e-014	-2.99471e-014	-2.16325e-014	-2.4614e-014	-9.18688e-015	-1.13292e-014	-9.02293e-015	-7.68073e-015	-4.64654e-015	1.02948e-015	-4.40398e-015	-1.14683e-014	-7.31259e-015	-1.92537e-014	-1.60516e-014	-8.24553e-015	-2.52452e-014	-2.27133e-014
-1.65949e-014	-2.36941e-014	-1.62957e-014	-1.41785e-014	-1.46086e-014	-2.02266e-014	-2.21339e-014	-1.68941e-014	-2.98369e-014	-2.16863e-014	-2.44177e-014	-9.31167e-015	-1.19417e-014	-8.72852e-015	-7.98451e-015	-4.25177e-015	8.33813e-016	-4.93879e-015	-1.17162e-014	-6.9912e-015	-1.86221e-014	-1.60504e-014	-8.23245e-015	-2.5327e-014	-2.27285e-014
-1.67406e-014	-2.41449e-014	-1.58779e-014	-1.42188e-014	-1.44121e-014	-2.00752e-014	-2.21147e-014	-1.75369e-014	-2.97238e-014	-2.17374e-014	-2.42036e-014	-9.441e-015	-1.25498e-014	-8.42765e-015	-8.27509e-015	-3.87255e-015	6.46211e-016	-5.45722e-015	-1.19316e-014	-6.67679e-015	-1.79821e-014	-1.60568e-014	-8.23009e-015	-2.54087e-014	-2.27571e-014
-1.68811e-014	-2.45543e-014	-1.54699e-014	-1.42587e-014	-1.41869e-014	-1.99116e-014	-2.20857e-014	-1.81833e-014	-2.96082e-014	-2.17854e-014	-2.39733e-014	-9.57502e-015	-1.31504e-014	-8.12261e-015	-8.54932e-015	-3.51042e-015	4.68217e-016	-5.95631e-015	-1.21123e-014	-6.37058e-015	-1.73364e-014	-1.60717e-014	-8.23833e-015	-2.5489e-014	-2.27991e-014
-1.70156e-014	-2.49198e-014	-1.50718e-014	-1.42958e-014	-1.39338e-014	-1.97362e-014	-2.20467e-014	-1.88287e-014	-2.94907e-014	-2.183e-014	-2.37284e-014	-9.7133e-015	-1.37405e-014	-7.8156e-015	-8.80434e-015	-3.16689e-015	3.01701e-016	-6.4329e-015	-1.22561e-014	-6.07363e-015	-1.66881e-014	-1.60961e-014	-8.25727e-015	-2.55672e-014	-2.28547e-014
-1.71429e-014	-2.52393e-014	-1.46838e-014	-1.43282e-014	-1.36543e-014	-1.95497e-014	-2.19986e-014	-1.94693e-014	-2.93714e-014	-2.1871e-014	-2.34708e-014	-9.85564e-015	-1.43173e-014	-7.50851e-015	-9.03685e-015	-2.8431e-015	1.47511e-016	-6.88406e-015	-1.23617e-014	-5.78719e-015	-1.60401e-014	-1.61302e-014	-8.28729e-015	-2.56428e-014	-2.2924e-014
-1.72622e-014	-2.55109e-014	-1.43055e-014	-1.4353e-014	-1.33503e-014	-1.93528e-014	-2.19414e-014	-2.01005e-014	-2.92501e-014	-2.19083e-014	-2.32026e-014	-1.00019e-014	-1.48786e-014	-7.20355e-015	-9.24406e-015	-2.53963e-015	6.44116e-018	-7.3073e-015	-1.24279e-014	-5.51249e-015	-1.53953e-014	-1.61747e-014	-8.32809e-015	-2.57153e-014	-2.30064e-014
-1.73726e-014	-2.57332e-014	-1.39371e-014	-1.43681e-014	-1.30239e-014	-1.91465e-014	-2.18755e-014	-2.0718e-014	-2.91275e-014	-2.19414e-014	-2.29262e-014	-1.0152e-014	-1.54215e-014	-6.90332e-015	-9.42368e-015	-2.25697e-015	-1.20498e-016	-7.70061e-015	-1.24542e-014	-5.25029e-015	-1.47566e-014	-1.62296e-014	-8.37999e-015	-2.57837e-014	-2.31018e-014
-1.74734e-014	-2.59055e-014	-1.35781e-014	-1.43708e-014	-1.26775e-014	-1.89318e-014	-2.18009e-014	-2.1318e-014	-2.9004e-014	-2.19701e-014	-2.2644e-014	-1.03057e-014	-1.59442e-014	-6.61047e-015	-9.57324e-015	-1.99602e-015	-2.3257e-016	-8.06165e-015	-1.24408e-014	-5.0008e-015	-1.41272e-014	-1.62952e-014	-8.44252e-015	-2.58471e-014	-2.32095e-014
-1.75646e-014	-2.6028e-014	-1.32281e-014	-1.4359e-014	-1.23134e-014	-1.8709e-014	-2.17179e-014	-2.18959e-014	-2.888e-014	-2.19941e-014	-2.23589e-014	-1.04628e-014	-1.6445e-014	-6.32735e-015	-9.69028e-015	-1.75717e-015	-3.29608e-016	-8.38851e-015	-1.23871e-014	-4.76438e-015	-1.351e-014	-1.63714e-014	-8.51524e-015	-2.59049e-014	-2.33292e-014
-1.76459e-014	-2.61006e-014	-1.28869e-014	-1.43307e-014	-1.19342e-014	-1.84793e-014	-2.16273e-014	-2.24474e-014	-2.87554e-014	-2.20132e-014	-2.20729e-014	-1.06226e-014	-1.6922e-014	-6.05644e-015	-9.7729e-015	-1.54036e-015	-4.1171e-016	-8.67971e-015	-1.22935e-014	-4.54178e-015	-1.29078e-014	-1.64588e-014	-8.59765e-015	-2.59565e-014	-2.34603e-014
-1.77165e-014	-2.6124e-014	-1.25537e-014	-1.42835e-014	-1.15431e-014	-1.82439e-014	-2.15287e-014	-2.29685e-014	-2.86302e-014	-2.20273e-014	-2.17889e-014	-1.07851e-014	-1.73738e-014	-5.80016e-015	-9.81991e-015	-1.34538e-015	-4.78504e-016	-8.9343e-015	-1.21607e-014	-4.33313e-015	-1.23235e-014	-1.6557e-014	-8.68947e-015	-2.60012e-014	-2.36017e-014
-1.7776e-014	-2.60996e-014	-1.22278e-014	-1.42153e-014	-1.11429e-014	-1.80035e-014	-2.14234e-014	-2.34555e-014	-2.85048e-014	-2.20359e-014	-2.15097e-014	-1.095e-014	-1.77992e-014	-5.56065e-015	-9.83056e-015	-1.17187e-015	-5.30603e-016	-9.15165e-015	-1.19902e-014	-4.13841e-015	-1.17595e-014	-1.66654e-014	-8.78998e-015	-2.60383e-014	-2.37524e-014
-1.78242e-014	-2.60286e-014	-1.19084e-014	-1.41244e-014	-1.07365e-014	-1.77596e-014	-2.13125e-014	-2.39049e-014	-2.83788e-014	-2.20386e-014	-2.12377e-014	-1.11164e-014	-1.81968e-014	-5.33974e-015	-9.80414e-015	-1.01901e-015	-5.68221e-016	-9.33128e-015	-1.17838e-014	-3.95791e-015	-1.12182e-014	-1.67833e-014	-8.89887e-015	-2.60672e-014	-2.39115e-014
-1.78612e-014	-2.59136e-014	-1.15952e-014	-1.4009e-014	-1.03277e-014	-1.75135e-014	-2.11971e-014	-2.43139e-014	-2.82526e-014	-2.20352e-014	-2.09759e-014	-1.12845e-014	-1.85658e-014	-5.13928e-015	-9.74019e-015	-8.86199e-016	-5.91885e-016	-9.47322e-015	-1.15436e-014	-3.79192e-015	-1.07021e-014	-1.69106e-014	-9.01512e-015	-2.60877e-014	-2.40774e-014
-1.78871e-014	-2.57568e-014	-1.12872e-014	-1.38674e-014	-9.91965e-015	-1.72665e-014	-2.10777e-014	-2.46797e-014	-2.81263e-014	-2.20258e-014	-2.07266e-014	-1.14538e-014	-1.89056e-014	-4.96087e-015	-9.63856e-015	-7.72602e-016	-6.02228e-016	-9.57725e-015	-1.12715e-014	-3.64037e-015	-1.02137e-014	-1.70465e-014	-9.13829e-015	-2.6099e-014	-2.42487e-014
-1.79018e-014	-2.55619e-014	-1.09831e-014	-1.36987e-014	-9.51624e-015	-1.70199e-014	-2.09554e-014	-2.49997e-014	-2.79998e-014	-2.20103e-014	-2.04918e-014	-1.16234e-014	-1.9216e-014	-4.80588e-015	-9.49988e-015	-6.77385e-016	-6.00365e-016	-9.64346e-015	-1.09702e-014	-3.50262e-015	-9.75464e-015	-1.719e-014	-9.26777e-015	-2.61005e-014	-2.44244e-014
-1.79057e-014	-2.5332e-014	-1.06828e-014	-1.35021e-014	-9.12048e-015	-1.67744e-014	-2.08312e-014	-2.52718e-014	-2.78734e-014	-2.19887e-014	-2.02743e-014	-1.1793e-014	-1.94972e-014	-4.6755e-015	-9.32528e-015	-5.99234e-016	-5.87473e-016	-9.67278e-015	-1.06424e-014	-3.3786e-015	-9.3257e-015	-1.734e-014	-9.40274e-015	-2.60916e-014	-2.46026e-014
-1.7899e-014	-2.50709e-014	-1.03856e-014	-1.32768e-014	-8.7357e-015	-1.65311e-014	-2.07066e-014	-2.54943e-014	-2.77469e-014	-2.19604e-014	-2.00762e-014	-1.19617e-014	-1.97493e-014	-4.57054e-015	-9.11592e-015	-5.36911e-016	-5.64526e-016	-9.6663e-015	-1.02913e-014	-3.26779e-015	-8.92849e-015	-1.74955e-014	-9.54244e-015	-2.60719e-014	-2.47817e-014
-1.78822e-014	-2.47823e-014	-1.00911e-014	-1.30228e-014	-8.36491e-015	-1.62914e-014	-2.05823e-014	-2.56659e-014	-2.76204e-014	-2.19259e-014	-1.98992e-014	-1.2129e-014	-1.99726e-014	-4.49143e-015	-8.87318e-015	-4.89329e-016	-5.33115e-016	-9.62544e-015	-9.92e-015	-3.16975e-015	-8.56411e-015	-1.76558e-014	-9.68599e-015	-2.60418e-014	-2.49598e-014
-1.78562e-014	-2.44703e-014	-9.79934e-015	-1.27401e-014	-8.01124e-015	-1.60562e-014	-2.04593e-014	-2.57859e-014	-2.74942e-014	-2.18851e-014	-1.97448e-014	-1.22946e-014	-2.01676e-014	-4.43807e-015	-8.59905e-015	-4.55048e-016	-4.95024e-016	-9.55174e-015	-9.53225e-015	-3.08378e-015	-8.23392e-015	-1.78192e-014	-9.83308e-015	-2.60011e-014	-2.5135e-014
-1.78218e-014	-2.41396e-014	-9.50996e-015	-1.2429e-014	-7.67715e-015	-1.58262e-014	-2.03382e-014	-2.5854e-014	-2.73685e-014	-2.18381e-014	-1.96146e-014	-1.24578e-014	-2.03351e-014	-4.41025e-015	-8.29609e-015	-4.32338e-016	-4.51726e-016	-9.44723e-015	-9.13164e-015	-3.00952e-015	-7.93836e-015	-1.79844e-014	-9.983e-015	-2.59497e-014	-2.53056e-014
-1.77791e-014	-2.37949e-014	-9.22275e-015	-1.20901e-014	-7.36497e-015	-1.56025e-014	-2.02202e-014	-2.58708e-014	-2.72432e-014	-2.1785e-014	-1.95097e-014	-1.26182e-014	-2.04756e-014	-4.40781e-015	-7.96696e-015	-4.19341e-016	-4.04866e-016	-9.31402e-015	-8.72212e-015	-2.94619e-015	-7.6771e-015	-1.815e-014	-1.01352e-014	-2.58882e-014	-2.547e-014
-1.7729e-014	-2.34406e-014	-8.9376e-015	-1.17245e-014	-7.0772e-015	-1.53859e-014	-2.01065e-014	-2.5837e-014	-2.71189e-014	-2.17261e-014	-1.94306e-014	-1.27752e-014	-2.05904e-014	-4.42977e-015	-7.61456e-015	-4.14099e-016	-3.55728e-016	-9.15418e-015	-8.30756e-015	-2.8929e-015	-7.45017e-015	-1.83153e-014	-1.02887e-014	-2.58165e-014	-2.56262e-014
-1.76723e-014	-2.30811e-014	-8.65481e-015	-1.1334e-014	-6.81527e-015	-1.5177e-014	-1.99979e-014	-2.57535e-014	-2.69953e-014	-2.16619e-014	-1.93778e-014	-1.29278e-014	-2.06802e-014	-4.47501e-015	-7.24182e-015	-4.15516e-016	-3.06166e-016	-8.97036e-015	-7.89156e-015	-2.8498e-015	-7.25753e-015	-1.84788e-014	-1.04432e-014	-2.57349e-014	-2.57723e-014
-1.76095e-014	-2.27209e-014	-8.37462e-015	-1.09196e-014	-6.58068e-015	-1.49768e-014	-1.98948e-014	-2.56223e-014	-2.68724e-014	-2.1593e-014	-1.93511e-014	-1.30752e-014	-2.07464e-014	-4.54222e-015	-6.85226e-015	-4.2165e-016	-2.57824e-016	-8.76526e-015	-7.47794e-015	-2.81599e-015	-7.09877e-015	-1.86394e-014	-1.05983e-014	-2.56437e-014	-2.59064e-014
-1.75418e-014	-2.23649e-014	-8.09707e-015	-1.04831e-014	-6.3746e-015	-1.47856e-014	-1.97982e-014	-2.54455e-014	-2.67505e-014	-2.15197e-014	-1.935e-014	-1.32168e-014	-2.07893e-014	-4.6293e-015	-6.44902e-015	-4.30566e-016	-2.11993e-016	-8.5413e-015	-7.07081e-015	-2.79113e-015	-6.97294e-015	-1.8796e-014	-1.07535e-014	-2.5543e-014	-2.60274e-014
-1.74705e-014	-2.20173e-014	-7.82214e-015	-1.00264e-014	-6.19795e-015	-1.46039e-014	-1.97085e-014	-2.52256e-014	-2.66298e-014	-2.14426e-014	-1.93738e-014	-1.33519e-014	-2.08098e-014	-4.7344e-015	-6.03571e-015	-4.40509e-016	-1.70218e-016	-8.30104e-015	-6.67332e-015	-2.77493e-015	-6.87869e-015	-1.89472e-014	-1.09084e-014	-2.54332e-014	-2.61338e-014
-1.73961e-014	-2.16822e-014	-7.55064e-015	-9.5524e-015	-6.05163e-015	-1.44316e-014	-1.96263e-014	-2.49652e-014	-2.6511e-014	-2.13626e-014	-1.94213e-014	-1.34796e-014	-2.08091e-014	-4.85549e-015	-5.61629e-015	-4.50177e-016	-1.33982e-016	-8.04769e-015	-6.28897e-015	-2.76731e-015	-6.81528e-015	-1.9092e-014	-1.10626e-014	-2.53153e-014	-2.62236e-014
-1.73201e-014	-2.13635e-014	-7.2833e-015	-9.06358e-015	-5.93594e-015	-1.42691e-014	-1.95518e-014	-2.46674e-014	-2.63943e-014	-2.12806e-014	-1.94907e-014	-1.35991e-014	-2.07883e-014	-4.9899e-015	-5.19448e-015	-4.58313e-016	-1.04389e-016	-7.78418e-015	-5.92139e-015	-2.76793e-015	-6.78162e-015	-1.92296e-014	-1.1216e-014	-2.51899e-014	-2.62953e-014
-1.72434e-014	-2.10653e-014	-7.02054e-015	-8.56312e-015	-5.84986e-015	-1.41161e-014	-1.94851e-014	-2.43361e-014	-2.62801e-014	-2.11978e-014	-1.95802e-014	-1.37094e-014	-2.07483e-014	-5.13512e-015	-4.77402e-015	-4.63303e-016	-8.29048e-017	-7.51332e-015	-5.57407e-015	-2.7765e-015	-6.77604e-015	-1.9359e-014	-1.13685e-014	-2.50578e-014	-2.6348e-014
-1.71673e-014	-2.0791e-014	-6.76299e-015	-8.05421e-015	-5.7929e-015	-1.39725e-014	-1.94258e-014	-2.39753e-014	-2.61692e-014	-2.1115e-014	-1.96879e-014	-1.38099e-014	-2.06908e-014	-5.28809e-015	-4.35827e-015	-4.6389e-016	-7.06257e-017	-7.23822e-015	-5.25e-015	-2.79267e-015	-6.7967e-015	-1.94796e-014	-1.15198e-014	-2.49197e-014	-2.63805e-014
-1.70927e-014	-2.05436e-014	-6.51192e-015	-7.5398e-015	-5.76426e-015	-1.38381e-014	-1.93738e-014	-2.35891e-014	-2.6062e-014	-2.10334e-014	-1.98114e-014	-1.39005e-014	-2.06167e-014	-5.44573e-015	-3.95073e-015	-4.58893e-016	-6.81354e-017	-6.96174e-015	-4.95203e-015	-2.8166e-015	-6.84155e-015	-1.95905e-014	-1.16701e-014	-2.47767e-014	-2.63915e-014
-1.7021e-014	-2.03258e-014	-6.26794e-015	-7.02296e-015	-5.76257e-015	-1.37126e-014	-1.93292e-014	-2.31818e-014	-2.59593e-014	-2.09542e-014	-1.9948e-014	-1.39804e-014	-2.05271e-014	-5.60493e-015	-3.55482e-015	-4.47106e-016	-7.59177e-017	-6.68627e-015	-4.6824e-015	-2.84851e-015	-6.90879e-015	-1.96913e-014	-1.18193e-014	-2.46302e-014	-2.638e-014
-1.69529e-014	-2.01397e-014	-6.03213e-015	-6.50736e-015	-5.7864e-015	-1.35954e-014	-1.92917e-014	-2.27577e-014	-2.58611e-014	-2.0878e-014	-2.00952e-014	-1.4049e-014	-2.04229e-014	-5.76221e-015	-3.17384e-015	-4.27261e-016	-9.41105e-017	-6.41528e-015	-4.44321e-015	-2.88784e-015	-6.99634e-015	-1.97815e-014	-1.19677e-014	-2.4481e-014	-2.63455e-014
-1.68891e-014	-1.99877e-014	-5.80528e-015	-5.9961e-015	-5.83426e-015	-1.34858e-014	-1.92611e-014	-2.23209e-014	-2.57684e-014	-2.08062e-014	-2.02497e-014	-1.41062e-014	-2.03046e-014	-5.91486e-015	-2.81057e-015	-3.98581e-016	-1.22863e-016	-6.15089e-015	-4.23567e-015	-2.93471e-015	-7.10206e-015	-1.9861e-014	-1.21153e-014	-2.43295e-014	-2.62878e-014
-1.6831e-014	-1.98712e-014	-5.58842e-015	-5.49277e-015	-5.90425e-015	-1.33836e-014	-1.92362e-014	-2.18761e-014	-2.56823e-014	-2.07401e-014	-2.04087e-014	-1.41516e-014	-2.01728e-014	-6.05984e-015	-2.46772e-015	-3.60388e-016	-1.61991e-016	-5.89526e-015	-4.06119e-015	-2.98901e-015	-7.22394e-015	-1.99294e-014	-1.22621e-014	-2.41766e-014	-2.62066e-014
-1.67797e-014	-1.97913e-014	-5.38189e-015	-5.00063e-015	-5.99412e-015	-1.32878e-014	-1.92165e-014	-2.14282e-014	-2.56039e-014	-2.06807e-014	-2.0569e-014	-1.41851e-014	-2.00282e-014	-6.19363e-015	-2.14796e-015	-3.11881e-016	-2.11784e-016	-5.65101e-015	-3.92108e-015	-3.05102e-015	-7.35957e-015	-1.99864e-014	-1.24082e-014	-2.40239e-014	-2.6102e-014
-1.67358e-014	-1.97489e-014	-5.18645e-015	-4.52278e-015	-6.1011e-015	-1.31972e-014	-1.92008e-014	-2.09818e-014	-2.55332e-014	-2.06292e-014	-2.07272e-014	-1.42066e-014	-1.98713e-014	-6.31378e-015	-1.85342e-015	-2.52705e-016	-2.71371e-016	-5.42034e-015	-3.81565e-015	-3.12109e-015	-7.50706e-015	-2.00325e-014	-1.25538e-014	-2.38723e-014	-2.59742e-014
-1.67002e-014	-1.97443e-014	-5.00288e-015	-4.06232e-015	-6.2223e-015	-1.31114e-014	-1.91881e-014	-2.05414e-014	-2.5471e-014	-2.05868e-014	-2.08799e-014	-1.42161e-014	-1.97026e-014	-6.41781e-015	-1.58555e-015	-1.8252e-016	-3.39927e-016	-5.20516e-015	-3.74521e-015	-3.19968e-015	-7.66451e-015	-2.00676e-014	-1.2699e-014	-2.3723e-014	-2.58235e-014
-1.66735e-014	-1.97775e-014	-4.83172e-015	-3.62207e-015	-6.35477e-015	-1.30297e-014	-1.91777e-014	-2.01106e-014	-2.54181e-014	-2.05545e-014	-2.10241e-014	-1.4214e-014	-1.95229e-014	-6.50328e-015	-1.34567e-015	-1.01076e-016	-4.16598e-016	-5.00731e-015	-3.70933e-015	-3.2867e-015	-7.83005e-015	-2.00921e-014	-1.28439e-014	-2.3577e-014	-2.56504e-014
-1.66567e-014	-1.9848e-014	-4.67344e-015	-3.20447e-015	-6.49601e-015	-1.29506e-014	-1.91686e-014	-1.96932e-014	-2.53749e-014	-2.05334e-014	-2.11567e-014	-1.42006e-014	-1.93324e-014	-6.56755e-015	-1.13503e-015	-8.2607e-018	-5.00129e-016	-4.82814e-015	-3.70775e-015	-3.38263e-015	-8.00171e-015	-2.01063e-014	-1.29886e-014	-2.34348e-014	-2.54555e-014
-1.66502e-014	-1.9955e-014	-4.52841e-015	-2.81218e-015	-6.64328e-015	-1.28732e-014	-1.9159e-014	-1.9293e-014	-2.53422e-014	-2.0524e-014	-2.12746e-014	-1.41761e-014	-1.91316e-014	-6.60816e-015	-9.54131e-016	9.56904e-017	-5.89472e-016	-4.66873e-015	-3.73946e-015	-3.48741e-015	-8.17761e-015	-2.01103e-014	-1.31333e-014	-2.32973e-014	-2.52403e-014
-1.6655e-014	-2.00972e-014	-4.39652e-015	-2.44722e-015	-6.79347e-015	-1.27968e-014	-1.91473e-014	-1.89137e-014	-2.53203e-014	-2.05274e-014	-2.1375e-014	-1.4141e-014	-1.89216e-014	-6.62329e-015	-8.02974e-016	2.10533e-016	-6.83423e-016	-4.5303e-015	-3.80272e-015	-3.60111e-015	-8.35584e-015	-2.01051e-014	-1.3278e-014	-2.31657e-014	-2.5006e-014
-1.66716e-014	-2.02733e-014	-4.27756e-015	-2.11119e-015	-6.94366e-015	-1.27201e-014	-1.91324e-014	-1.85582e-014	-2.53093e-014	-2.05441e-014	-2.14554e-014	-1.4096e-014	-1.87034e-014	-6.61174e-015	-6.8183e-016	3.36097e-016	-7.80602e-016	-4.4136e-015	-3.89573e-015	-3.72409e-015	-8.53467e-015	-2.00911e-014	-1.34226e-014	-2.3041e-014	-2.47537e-014
-1.67e-014	-2.04813e-014	-4.17175e-015	-1.8059e-015	-7.09112e-015	-1.2642e-014	-1.91132e-014	-1.82293e-014	-2.53098e-014	-2.05747e-014	-2.15136e-014	-1.40422e-014	-1.8477e-014	-6.57235e-015	-5.8987e-016	4.71998e-016	-8.79858e-016	-4.31979e-015	-4.01674e-015	-3.85653e-015	-8.71319e-015	-2.00689e-014	-1.3567e-014	-2.29241e-014	-2.44852e-014
-1.67408e-014	-2.07186e-014	-4.0786e-015	-1.53245e-015	-7.23315e-015	-1.25617e-014	-1.9088e-014	-1.79294e-014	-2.5322e-014	-2.06194e-014	-2.15477e-014	-1.39806e-014	-1.8243e-014	-6.5042e-015	-5.2633e-016	6.17593e-016	-9.7966e-016	-4.249e-015	-4.16382e-015	-3.99799e-015	-8.89011e-015	-2.00392e-014	-1.3711e-014	-2.28156e-014	-2.42021e-014
-1.67941e-014	-2.0983e-014	-3.99789e-015	-1.29141e-015	-7.36707e-015	-1.24779e-014	-1.90558e-014	-1.76603e-014	-2.53459e-014	-2.06784e-014	-2.1556e-014	-1.39122e-014	-1.80026e-014	-6.40692e-015	-4.90008e-016	7.71979e-016	-1.07836e-015	-4.20126e-015	-4.33448e-015	-4.14823e-015	-9.06406e-015	-2.00026e-014	-1.38546e-014	-2.27158e-014	-2.39063e-014
-1.68596e-014	-2.12723e-014	-3.92878e-015	-1.08359e-015	-7.49097e-015	-1.23901e-014	-1.90154e-014	-1.74237e-014	-2.53817e-014	-2.0752e-014	-2.15375e-014	-1.38382e-014	-1.77563e-014	-6.28069e-015	-4.78913e-016	9.34501e-016	-1.17453e-015	-4.17662e-015	-4.52626e-015	-4.30716e-015	-9.23413e-015	-1.99602e-014	-1.39974e-014	-2.26253e-014	-2.36e-014
-1.69375e-014	-2.15833e-014	-3.86985e-015	-9.08783e-016	-7.60296e-015	-1.22973e-014	-1.89657e-014	-1.72201e-014	-2.54289e-014	-2.08397e-014	-2.14913e-014	-1.37601e-014	-1.75048e-014	-6.12569e-015	-4.91432e-016	1.10437e-015	-1.26651e-015	-4.17414e-015	-4.73661e-015	-4.47448e-015	-9.3997e-015	-1.99121e-014	-1.41391e-014	-2.25444e-014	-2.32853e-014
-1.70279e-014	-2.19133e-014	-3.82031e-015	-7.67276e-016	-7.7013e-015	-1.21994e-014	-1.89057e-014	-1.70501e-014	-2.54875e-014	-2.09414e-014	-2.14172e-014	-1.36789e-014	-1.72491e-014	-5.94253e-015	-5.25508e-016	1.28075e-015	-1.35273e-015	-4.19352e-015	-4.96239e-015	-4.64977e-015	-9.56027e-015	-1.98588e-014	-1.42794e-014	-2.24745e-014	-2.29639e-014
-1.71307e-014	-2.22589e-014	-3.77939e-015	-6.58507e-016	-7.78406e-015	-1.20957e-014	-1.88342e-014	-1.6914e-014	-2.55574e-014	-2.10565e-014	-2.13148e-014	-1.35964e-014	-1.69904e-014	-5.73223e-015	-5.7895e-016	1.46256e-015	-1.43143e-015	-4.23402e-015	-5.20048e-015	-4.83223e-015	-9.7151e-015	-1.98012e-014	-1.4418e-014	-2.24153e-014	-2.26374e-014
-1.72452e-014	-2.26176e-014	-3.74609e-015	-5.81712e-016	-7.85004e-015	-1.19855e-014	-1.87504e-014	-1.68117e-014	-2.56378e-014	-2.11842e-014	-2.11844e-014	-1.35139e-014	-1.67294e-014	-5.49607e-015	-6.4913e-016	1.64895e-015	-1.50102e-015	-4.29454e-015	-5.44818e-015	-5.02127e-015	-9.86367e-015	-1.97401e-014	-1.45546e-014	-2.23674e-014	-2.23083e-014
-1.7371e-014	-2.29863e-014	-3.71928e-015	-5.35809e-016	-7.89812e-015	-1.18682e-014	-1.86536e-014	-1.67427e-014	-2.5728e-014	-2.13238e-014	-2.10268e-014	-1.3433e-014	-1.64677e-014	-5.23637e-015	-7.33338e-016	1.83842e-015	-1.5602e-015	-4.37378e-015	-5.70228e-015	-5.21568e-015	-1.00059e-014	-1.96758e-014	-1.46887e-014	-2.23308e-014	-2.19788e-014
-1.75079e-014	-2.33621e-014	-3.69751e-015	-5.19589e-016	-7.92782e-015	-1.17435e-014	-1.85431e-014	-1.67064e-014	-2.58277e-014	-2.14743e-014	-2.08432e-014	-1.33556e-014	-1.62061e-014	-4.955e-015	-8.28841e-016	2.02991e-015	-1.6081e-015	-4.47052e-015	-5.95965e-015	-5.41507e-015	-1.01416e-014	-1.96087e-014	-1.48194e-014	-2.23055e-014	-2.16512e-014
-1.76555e-014	-2.37419e-014	-3.67935e-015	-5.31365e-016	-7.93868e-015	-1.16116e-014	-1.84191e-014	-1.67015e-014	-2.59353e-014	-2.16343e-014	-2.06354e-014	-1.32839e-014	-1.59461e-014	-4.65457e-015	-9.32553e-016	2.22211e-015	-1.64418e-015	-4.58373e-015	-6.21732e-015	-5.6184e-015	-1.02711e-014	-1.95388e-014	-1.49465e-014	-2.22917e-014	-2.13279e-014
-1.78131e-014	-2.4123e-014	-3.66323e-015	-5.694e-016	-7.93047e-015	-1.14724e-014	-1.82814e-014	-1.67265e-014	-2.60496e-014	-2.18028e-014	-2.04051e-014	-1.32193e-014	-1.56895e-014	-4.33721e-015	-1.04199e-015	2.41328e-015	-1.66754e-015	-4.71153e-015	-6.47253e-015	-5.8241e-015	-1.03937e-014	-1.94664e-014	-1.50691e-014	-2.2289e-014	-2.10108e-014
-1.79795e-014	-2.45021e-014	-3.64727e-015	-6.31429e-016	-7.9036e-015	-1.13264e-014	-1.81302e-014	-1.67793e-014	-2.61694e-014	-2.19786e-014	-2.01548e-014	-1.31633e-014	-1.54378e-014	-4.00608e-015	-1.15421e-015	2.60269e-015	-1.67745e-015	-4.85187e-015	-6.72283e-015	-6.03096e-015	-1.05103e-014	-1.93918e-014	-1.51869e-014	-2.22975e-014	-2.07015e-014
-1.81542e-014	-2.4876e-014	-3.63056e-015	-7.15058e-016	-7.85839e-015	-1.11737e-014	-1.79656e-014	-1.68577e-014	-2.62941e-014	-2.21597e-014	-1.98874e-014	-1.31177e-014	-1.51926e-014	-3.66422e-015	-1.26647e-015	2.789e-015	-1.67359e-015	-5.00282e-015	-6.96595e-015	-6.23787e-015	-1.06213e-014	-1.93156e-014	-1.52995e-014	-2.23168e-014	-2.04018e-014
-1.83363e-014	-2.52426e-014	-3.61177e-015	-8.18089e-016	-7.79591e-015	-1.10149e-014	-1.7788e-014	-1.69591e-014	-2.64221e-014	-2.23444e-014	-1.96058e-014	-1.3084e-014	-1.49551e-014	-3.31446e-015	-1.37599e-015	2.97083e-015	-1.65572e-015	-5.16283e-015	-7.1993e-015	-6.44369e-015	-1.07269e-014	-1.92377e-014	-1.5406e-014	-2.23463e-014	-2.01132e-014
-1.85247e-014	-2.55991e-014	-3.58925e-015	-9.38223e-016	-7.71702e-015	-1.08503e-014	-1.75979e-014	-1.7081e-014	-2.65522e-014	-2.25311e-014	-1.93131e-014	-1.30635e-014	-1.47267e-014	-2.96054e-015	-1.48014e-015	3.14628e-015	-1.62394e-015	-5.32985e-015	-7.42105e-015	-6.647e-015	-1.08279e-014	-1.91586e-014	-1.5506e-014	-2.23855e-014	-1.98371e-014
-1.87179e-014	-2.59434e-014	-3.56163e-015	-1.07272e-015	-7.6228e-015	-1.0681e-014	-1.73964e-014	-1.7221e-014	-2.66831e-014	-2.27177e-014	-1.90128e-014	-1.30575e-014	-1.45087e-014	-2.60602e-015	-1.57648e-015	3.31421e-015	-1.57832e-015	-5.50205e-015	-7.62979e-015	-6.84644e-015	-1.09246e-014	-1.90782e-014	-1.55989e-014	-2.24337e-014	-1.95747e-014
-1.89149e-014	-2.62734e-014	-3.52775e-015	-1.21904e-015	-7.51431e-015	-1.05078e-014	-1.71846e-014	-1.73762e-014	-2.68135e-014	-2.29028e-014	-1.87085e-014	-1.30673e-014	-1.43028e-014	-2.25411e-015	-1.66266e-015	3.47353e-015	-1.51924e-015	-5.67734e-015	-7.82363e-015	-7.04083e-015	-1.10174e-014	-1.89966e-014	-1.56844e-014	-2.24904e-014	-1.93272e-014
-1.91143e-014	-2.65873e-014	-3.48686e-015	-1.3745e-015	-7.39346e-015	-1.03314e-014	-1.69635e-014	-1.75434e-014	-2.69418e-014	-2.30846e-014	-1.84036e-014	-1.30939e-014	-1.41099e-014	-1.90812e-015	-1.73678e-015	3.62286e-015	-1.44811e-015	-5.85352e-015	-8.00166e-015	-7.22868e-015	-1.11072e-014	-1.89138e-014	-1.57619e-014	-2.25548e-014	-1.90959e-014
-1.9315e-014	-2.68836e-014	-3.43779e-015	-1.53638e-015	-7.26226e-015	-1.01529e-014	-1.67348e-014	-1.77198e-014	-2.70668e-014	-2.3261e-014	-1.81022e-014	-1.31385e-014	-1.39312e-014	-1.57124e-015	-1.7971e-015	3.76103e-015	-1.36583e-015	-6.02876e-015	-8.16301e-015	-7.40872e-015	-1.11945e-014	-1.88295e-014	-1.58314e-014	-2.26261e-014	-1.88815e-014
-1.95157e-014	-2.71607e-014	-3.37998e-015	-1.70242e-015	-7.12261e-015	-9.97365e-015	-1.64999e-014	-1.79024e-014	-2.71872e-014	-2.34308e-014	-1.78079e-014	-1.32014e-014	-1.37675e-014	-1.24668e-015	-1.84196e-015	3.88686e-015	-1.27352e-015	-6.20087e-015	-8.30714e-015	-7.5801e-015	-1.12797e-014	-1.87442e-014	-1.58923e-014	-2.27034e-014	-1.86844e-014
-1.9715e-014	-2.74167e-014	-3.31286e-015	-1.87001e-015	-6.97683e-015	-9.79493e-015	-1.62605e-014	-1.80888e-014	-2.73019e-014	-2.35924e-014	-1.75244e-014	-1.32831e-014	-1.36195e-014	-9.37542e-016	-1.87032e-015	3.99881e-015	-1.17265e-015	-6.36817e-015	-8.43392e-015	-7.74158e-015	-1.13624e-014	-1.86576e-014	-1.59447e-014	-2.27859e-014	-1.85049e-014
-1.99117e-014	-2.76507e-014	-3.23629e-015	-2.03727e-015	-6.82697e-015	-9.61785e-015	-1.60188e-014	-1.82766e-014	-2.74099e-014	-2.37442e-014	-1.72551e-014	-1.33838e-014	-1.34879e-014	-6.47126e-016	-1.88129e-015	4.09592e-015	-1.06469e-015	-6.52973e-015	-8.54305e-015	-7.89164e-015	-1.14429e-014	-1.85698e-014	-1.59888e-014	-2.28722e-014	-1.83429e-014
-2.01043e-014	-2.78617e-014	-3.15018e-015	-2.20176e-015	-6.67546e-015	-9.44371e-015	-1.57763e-014	-1.84633e-014	-2.751e-014	-2.38844e-014	-1.70035e-014	-1.35037e-014	-1.33731e-014	-3.77797e-016	-1.87452e-015	4.17732e-015	-9.51731e-016	-6.68372e-015	-8.63477e-015	-8.02919e-015	-1.15219e-014	-1.84808e-014	-1.60243e-014	-2.29619e-014	-1.81989e-014
-2.02915e-014	-2.80489e-014	-3.05481e-015	-2.36156e-015	-6.52479e-015	-9.27366e-015	-1.55352e-014	-1.86461e-014	-2.76013e-014	-2.40115e-014	-1.67727e-014	-1.3642e-014	-1.32754e-014	-1.32158e-016	-1.84949e-015	4.24236e-015	-8.35601e-016	-6.8287e-015	-8.70971e-015	-8.15391e-015	-1.1599e-014	-1.83907e-014	-1.60518e-014	-2.30538e-014	-1.80728e-014
-2.04719e-014	-2.82121e-014	-2.9503e-015	-2.5141e-015	-6.37667e-015	-9.10888e-015	-1.52971e-014	-1.88225e-014	-2.76828e-014	-2.41247e-014	-1.65655e-014	-1.3798e-014	-1.31949e-014	8.74894e-017	-1.80592e-015	4.29021e-015	-7.18699e-016	-6.96345e-015	-8.76847e-015	-8.26508e-015	-1.16743e-014	-1.83e-014	-1.60716e-014	-2.31473e-014	-1.7964e-014
-2.06442e-014	-2.8351e-014	-2.83698e-015	-2.65789e-015	-6.23294e-015	-8.95032e-015	-1.50638e-014	-1.89908e-014	-2.77531e-014	-2.42232e-014	-1.63845e-014	-1.3971e-014	-1.31313e-014	2.79357e-016	-1.74404e-015	4.32023e-015	-6.02966e-016	-7.08725e-015	-8.81227e-015	-8.36193e-015	-1.17479e-014	-1.82086e-014	-1.60838e-014	-2.32409e-014	-1.78721e-014
-2.08075e-014	-2.84656e-014	-2.71574e-015	-2.79142e-015	-6.09603e-015	-8.79948e-015	-1.48375e-014	-1.91491e-014	-2.78116e-014	-2.43061e-014	-1.62316e-014	-1.41596e-014	-1.30835e-014	4.41719e-016	-1.66463e-015	4.33183e-015	-4.90553e-016	-7.19905e-015	-8.84233e-015	-8.44426e-015	-1.18195e-014	-1.81171e-014	-1.60888e-014	-2.33339e-014	-1.77968e-014
-2.09602e-014	-2.85557e-014	-2.5877e-015	-2.91327e-015	-5.96793e-015	-8.65797e-015	-1.46198e-014	-1.92964e-014	-2.78582e-014	-2.43727e-014	-1.61087e-014	-1.43625e-014	-1.30507e-014	5.73486e-016	-1.56817e-015	4.32467e-015	-3.8357e-016	-7.29816e-015	-8.86048e-015	-8.51246e-015	-1.18888e-014	-1.80256e-014	-1.6087e-014	-2.3425e-014	-1.77375e-014
-2.11016e-014	-2.86211e-014	-2.45382e-015	-3.02245e-015	-5.85042e-015	-8.5267e-015	-1.44128e-014	-1.94304e-014	-2.78921e-014	-2.44223e-014	-1.60172e-014	-1.45781e-014	-1.30321e-014	6.73705e-016	-1.45656e-015	4.29843e-015	-2.84767e-016	-7.38452e-015	-8.86853e-015	-8.56682e-015	-1.19558e-014	-1.79346e-014	-1.60795e-014	-2.35131e-014	-1.76929e-014
-2.1231e-014	-2.86618e-014	-2.31506e-015	-3.11796e-015	-5.74513e-015	-8.40663e-015	-1.42182e-014	-1.95504e-014	-2.79128e-014	-2.44548e-014	-1.59576e-014	-1.48043e-014	-1.30263e-014	7.41838e-016	-1.331e-015	4.25287e-015	-1.9643e-016	-7.4579e-015	-8.86782e-015	-8.60726e-015	-1.202e-014	-1.78445e-014	-1.60669e-014	-2.35974e-014	-1.76623e-014
-2.13474e-014	-2.86784e-014	-2.17317e-015	-3.19899e-015	-5.6537e-015	-8.29875e-015	-1.40373e-014	-1.96553e-014	-2.79199e-014	-2.44698e-014	-1.59306e-014	-1.5039e-014	-1.3032e-014	7.77641e-016	-1.19315e-015	4.18777e-015	-1.20913e-016	-7.51835e-015	-8.85962e-015	-8.63468e-015	-1.20812e-014	-1.77556e-014	-1.60503e-014	-2.36769e-014	-1.76441e-014
-2.14497e-014	-2.86708e-014	-2.02931e-015	-3.26519e-015	-5.57752e-015	-8.20345e-015	-1.38716e-014	-1.97446e-014	-2.79134e-014	-2.44676e-014	-1.5936e-014	-1.52798e-014	-1.30471e-014	7.80989e-016	-1.04467e-015	4.10289e-015	-6.09095e-017	-7.56567e-015	-8.84577e-015	-8.65019e-015	-1.2139e-014	-1.76687e-014	-1.60311e-014	-2.3751e-014	-1.76371e-014
-2.15368e-014	-2.86394e-014	-1.8849e-015	-3.31616e-015	-5.51758e-015	-8.12135e-015	-1.37219e-014	-1.98179e-014	-2.78937e-014	-2.44487e-014	-1.59732e-014	-1.55237e-014	-1.30698e-014	7.52053e-016	-8.87485e-016	3.9983e-015	-1.90898e-017	-7.60063e-015	-8.82826e-015	-8.65473e-015	-1.2193e-014	-1.75845e-014	-1.60101e-014	-2.38188e-014	-1.76402e-014
-2.16077e-014	-2.85846e-014	-1.74183e-015	-3.35177e-015	-5.47452e-015	-8.05274e-015	-1.35893e-014	-1.98747e-014	-2.78606e-014	-2.44136e-014	-1.60415e-014	-1.57684e-014	-1.30974e-014	6.91719e-016	-7.23659e-016	3.87465e-015	2.48533e-018	-7.62443e-015	-8.80888e-015	-8.64987e-015	-1.22428e-014	-1.75037e-014	-1.59882e-014	-2.38796e-014	-1.76529e-014
-2.16623e-014	-2.85074e-014	-1.60222e-015	-3.37227e-015	-5.44918e-015	-7.99791e-015	-1.34747e-014	-1.99144e-014	-2.78145e-014	-2.43628e-014	-1.61394e-014	-1.60106e-014	-1.31274e-014	6.00748e-016	-5.55727e-016	3.73181e-015	2.2946e-018	-7.63796e-015	-8.78951e-015	-8.6374e-015	-1.22878e-014	-1.74269e-014	-1.59668e-014	-2.39329e-014	-1.76744e-014
-2.17004e-014	-2.84084e-014	-1.4677e-015	-3.37756e-015	-5.44185e-015	-7.95708e-015	-1.33786e-014	-1.99374e-014	-2.77551e-014	-2.42966e-014	-1.6265e-014	-1.62474e-014	-1.31573e-014	4.80696e-016	-3.8602e-016	3.5705e-015	-2.17579e-017	-7.64259e-015	-8.77171e-015	-8.61878e-015	-1.23269e-014	-1.73551e-014	-1.59472e-014	-2.39785e-014	-1.77036e-014
-2.17211e-014	-2.82877e-014	-1.34002e-015	-3.36816e-015	-5.45234e-015	-7.92995e-015	-1.33013e-014	-1.99443e-014	-2.76829e-014	-2.42159e-014	-1.6416e-014	-1.64754e-014	-1.31843e-014	3.33206e-016	-2.16797e-016	3.39128e-015	-7.16436e-017	-7.63939e-015	-8.75706e-015	-8.59577e-015	-1.23597e-014	-1.72888e-014	-1.59305e-014	-2.40161e-014	-1.77395e-014
-2.17239e-014	-2.81461e-014	-1.2207e-015	-3.34439e-015	-5.48064e-015	-7.91609e-015	-1.32425e-014	-1.99352e-014	-2.75989e-014	-2.41217e-014	-1.65896e-014	-1.66918e-014	-1.32061e-014	1.59992e-016	-5.02843e-017	3.19459e-015	-1.48796e-016	-7.63016e-015	-8.74701e-015	-8.57026e-015	-1.23859e-014	-1.72287e-014	-1.59181e-014	-2.40451e-014	-1.77814e-014
-2.17087e-014	-2.79848e-014	-1.11166e-015	-3.30657e-015	-5.52687e-015	-7.91498e-015	-1.32022e-014	-1.99109e-014	-2.7503e-014	-2.40154e-014	-1.67825e-014	-1.68931e-014	-1.322e-014	-3.68952e-017	1.11302e-016	2.98105e-015	-2.54591e-016	-7.61664e-015	-8.74276e-015	-8.54438e-015	-1.24046e-014	-1.71762e-014	-1.59115e-014	-2.40652e-014	-1.78289e-014
-2.16756e-014	-2.78043e-014	-1.01424e-015	-3.25573e-015	-5.59026e-015	-7.9256e-015	-1.318e-014	-1.98718e-014	-2.73957e-014	-2.3898e-014	-1.69909e-014	-1.70763e-014	-1.32231e-014	-2.55098e-016	2.65593e-016	2.75185e-015	-3.9054e-016	-7.60083e-015	-8.74517e-015	-8.52058e-015	-1.24154e-014	-1.71322e-014	-1.59119e-014	-2.40769e-014	-1.78812e-014
-2.16245e-014	-2.76056e-014	-9.2994e-016	-3.19249e-015	-5.66983e-015	-7.94718e-015	-1.3175e-014	-1.98183e-014	-2.72776e-014	-2.37703e-014	-1.72114e-014	-1.72384e-014	-1.32125e-014	-4.92116e-016	4.10875e-016	2.50813e-015	-5.57315e-016	-7.58484e-015	-8.75516e-015	-8.50088e-015	-1.24181e-014	-1.70972e-014	-1.59206e-014	-2.40801e-014	-1.79376e-014
-2.15556e-014	-2.73892e-014	-8.60266e-016	-3.11781e-015	-5.76446e-015	-7.97903e-015	-1.31858e-014	-1.97511e-014	-2.71495e-014	-2.36338e-014	-1.74402e-014	-1.73761e-014	-1.3186e-014	-7.45887e-016	5.44964e-016	2.25089e-015	-7.55652e-016	-7.57056e-015	-8.77329e-015	-8.48799e-015	-1.24129e-014	-1.70725e-014	-1.59384e-014	-2.40752e-014	-1.79982e-014
-2.14693e-014	-2.71557e-014	-8.06668e-016	-3.03189e-015	-5.87298e-015	-8.01975e-015	-1.32108e-014	-1.96709e-014	-2.70123e-014	-2.34896e-014	-1.76732e-014	-1.74869e-014	-1.31419e-014	-1.0139e-015	6.65475e-016	1.98102e-015	-9.86138e-016	-7.5602e-015	-8.79995e-015	-8.48415e-015	-1.23994e-014	-1.70585e-014	-1.59669e-014	-2.40621e-014	-1.80625e-014
-2.13661e-014	-2.69056e-014	-7.69799e-016	-2.936e-015	-5.99399e-015	-8.06764e-015	-1.32486e-014	-1.95786e-014	-2.68662e-014	-2.33389e-014	-1.79061e-014	-1.75679e-014	-1.30783e-014	-1.29322e-015	7.70928e-016	1.69971e-015	-1.24896e-015	-7.55605e-015	-8.8351e-015	-8.49189e-015	-1.23773e-014	-1.70558e-014	-1.60068e-014	-2.40412e-014	-1.81312e-014
-2.1246e-014	-2.66399e-014	-7.50638e-016	-2.83068e-015	-6.12572e-015	-8.12105e-015	-1.32979e-014	-1.94747e-014	-2.67122e-014	-2.31829e-014	-1.81346e-014	-1.7617e-014	-1.29926e-014	-1.581e-015	8.59537e-016	1.40794e-015	-1.5444e-015	-7.56026e-015	-8.87908e-015	-8.51382e-015	-1.2347e-014	-1.70646e-014	-1.60589e-014	-2.40134e-014	-1.82039e-014
-2.11098e-014	-2.63599e-014	-7.4976e-016	-2.71672e-015	-6.26632e-015	-8.17867e-015	-1.33566e-014	-1.93593e-014	-2.6551e-014	-2.30228e-014	-1.83544e-014	-1.76322e-014	-1.28833e-014	-1.87463e-015	9.30172e-016	1.10719e-015	-1.872e-015	-7.57558e-015	-8.93168e-015	-8.55205e-015	-1.2309e-014	-1.70855e-014	-1.61242e-014	-2.39794e-014	-1.82806e-014
-2.09582e-014	-2.60661e-014	-7.67305e-016	-2.59491e-015	-6.4138e-015	-8.23862e-015	-1.34226e-014	-1.92334e-014	-2.63832e-014	-2.28594e-014	-1.85614e-014	-1.76114e-014	-1.2749e-014	-2.17183e-015	9.81612e-016	7.98586e-016	-2.2315e-015	-7.60389e-015	-8.99216e-015	-8.60872e-015	-1.22635e-014	-1.71191e-014	-1.62032e-014	-2.39397e-014	-1.83619e-014
-2.07916e-014	-2.57598e-014	-8.03526e-016	-2.46592e-015	-6.56608e-015	-8.29913e-015	-1.34943e-014	-1.90971e-014	-2.62094e-014	-2.26935e-014	-1.87515e-014	-1.75528e-014	-1.25885e-014	-2.47e-015	1.01278e-015	4.83348e-016	-2.62228e-015	-7.64775e-015	-9.06024e-015	-8.68616e-015	-1.22107e-014	-1.71657e-014	-1.62964e-014	-2.38954e-014	-1.84484e-014
-2.06103e-014	-2.54418e-014	-8.58171e-016	-2.33054e-015	-6.72134e-015	-8.35835e-015	-1.35696e-014	-1.8951e-014	-2.60296e-014	-2.25261e-014	-1.89208e-014	-1.74552e-014	-1.24011e-014	-2.76655e-015	1.02323e-015	1.62868e-016	-3.04343e-015	-7.70895e-015	-9.13432e-015	-8.78651e-015	-1.21512e-014	-1.72253e-014	-1.64041e-014	-2.38474e-014	-1.85407e-014
-2.04152e-014	-2.51137e-014	-9.31026e-016	-2.18939e-015	-6.87764e-015	-8.41405e-015	-1.36454e-014	-1.8795e-014	-2.58442e-014	-2.23577e-014	-1.90653e-014	-1.73175e-014	-1.21863e-014	-3.0594e-015	1.01285e-015	-1.61629e-016	-3.49416e-015	-7.78931e-015	-9.21326e-015	-8.91087e-015	-1.2086e-014	-1.7298e-014	-1.65271e-014	-2.37971e-014	-1.8639e-014
-2.02072e-014	-2.47768e-014	-1.02169e-015	-2.04335e-015	-7.0325e-015	-8.46426e-015	-1.37197e-014	-1.86292e-014	-2.56544e-014	-2.21887e-014	-1.91815e-014	-1.71392e-014	-1.19441e-014	-3.34651e-015	9.81419e-016	-4.89309e-016	-3.97334e-015	-7.89096e-015	-9.29578e-015	-9.06093e-015	-1.20158e-014	-1.73833e-014	-1.66651e-014	-2.37457e-014	-1.87442e-014
-1.99869e-014	-2.44323e-014	-1.1293e-015	-1.89302e-015	-7.18348e-015	-8.50741e-015	-1.37898e-014	-1.84535e-014	-2.54605e-014	-2.20194e-014	-1.92667e-014	-1.69203e-014	-1.1675e-014	-3.6258e-015	9.2923e-016	-8.18883e-016	-4.4795e-015	-8.0151e-015	-9.38061e-015	-9.23801e-015	-1.19416e-014	-1.74811e-014	-1.68179e-014	-2.36942e-014	-1.8857e-014
-1.97549e-014	-2.40817e-014	-1.25258e-015	-1.73851e-015	-7.32838e-015	-8.54156e-015	-1.38535e-014	-1.82678e-014	-2.52626e-014	-2.18499e-014	-1.93181e-014	-1.66609e-014	-1.138e-014	-3.89552e-015	8.57119e-016	-1.14922e-015	-5.01049e-015	-8.16253e-015	-9.46631e-015	-9.44298e-015	-1.18647e-014	-1.75911e-014	-1.69855e-014	-2.36437e-014	-1.89785e-014
-1.95118e-014	-2.37261e-014	-1.39032e-015	-1.58027e-015	-7.46494e-015	-8.56484e-015	-1.39087e-014	-1.8072e-014	-2.5061e-014	-2.16799e-014	-1.93336e-014	-1.6362e-014	-1.10599e-014	-4.15466e-015	7.65582e-016	-1.47899e-015	-5.56482e-015	-8.33466e-015	-9.55112e-015	-9.67682e-015	-1.17864e-014	-1.77126e-014	-1.71674e-014	-2.35956e-014	-1.91094e-014
-1.92589e-014	-2.33673e-014	-1.54107e-015	-1.41879e-015	-7.59084e-015	-8.57534e-015	-1.39531e-014	-1.78662e-014	-2.48561e-014	-2.15098e-014	-1.93109e-014	-1.60245e-014	-1.07164e-014	-4.40146e-015	6.55291e-016	-1.80692e-015	-6.14095e-015	-8.53197e-015	-9.63353e-015	-9.94019e-015	-1.17077e-014	-1.78448e-014	-1.73633e-014	-2.35515e-014	-1.92502e-014
-1.89967e-014	-2.30071e-014	-1.70338e-015	-1.25482e-015	-7.70407e-015	-8.5717e-015	-1.39845e-014	-1.76498e-014	-2.46479e-014	-2.13395e-014	-1.92482e-014	-1.56499e-014	-1.03516e-014	-4.63447e-015	5.27341e-016	-2.13277e-015	-6.73684e-015	-8.75546e-015	-9.71175e-015	-1.02328e-014	-1.16298e-014	-1.79873e-014	-1.75726e-014	-2.35133e-014	-1.9402e-014
-1.87254e-014	-2.26474e-014	-1.87505e-015	-1.08848e-015	-7.8029e-015	-8.5521e-015	-1.40012e-014	-1.74227e-014	-2.44369e-014	-2.11688e-014	-1.9145e-014	-1.52399e-014	-9.96762e-015	-4.85283e-015	3.83261e-016	-2.4558e-015	-7.34951e-015	-9.0053e-015	-9.7837e-015	-1.05548e-014	-1.15545e-014	-1.81392e-014	-1.77947e-014	-2.34821e-014	-1.95652e-014
-1.84464e-014	-2.22895e-014	-2.05465e-015	-9.19651e-016	-7.88516e-015	-8.51555e-015	-1.40012e-014	-1.71842e-014	-2.42237e-014	-2.09973e-014	-1.90008e-014	-1.47972e-014	-9.56698e-015	-5.05581e-015	2.24577e-016	-2.77486e-015	-7.97712e-015	-9.28098e-015	-9.84792e-015	-1.0906e-014	-1.14831e-014	-1.82996e-014	-1.80283e-014	-2.34589e-014	-1.97402e-014
-1.81607e-014	-2.1936e-014	-2.23984e-015	-7.48674e-016	-7.94879e-015	-8.46139e-015	-1.39833e-014	-1.69342e-014	-2.40083e-014	-2.08244e-014	-1.88159e-014	-1.43246e-014	-9.15243e-015	-5.24282e-015	5.3405e-017	-3.08908e-015	-8.6169e-015	-9.5822e-015	-9.90286e-015	-1.12853e-014	-1.14171e-014	-1.84673e-014	-1.82725e-014	-2.34457e-014	-1.99272e-014
-1.78694e-014	-2.15884e-014	-2.4281e-015	-5.7573e-016	-7.99201e-015	-8.38869e-015	-1.39463e-014	-1.66719e-014	-2.37902e-014	-2.0649e-014	-1.85903e-014	-1.38248e-014	-8.72683e-015	-5.41357e-015	-1.28466e-016	-3.39825e-015	-9.26687e-015	-9.9085e-015	-9.94664e-015	-1.16916e-014	-1.13577e-014	-1.86411e-014	-1.85264e-014	-2.34437e-014	-2.01266e-014
-1.75732e-014	-2.12487e-014	-2.61776e-015	-4.01118e-016	-8.01368e-015	-8.29638e-015	-1.38891e-014	-1.63967e-014	-2.35696e-014	-2.04704e-014	-1.83252e-014	-1.33012e-014	-8.2933e-015	-5.56809e-015	-3.18775e-016	-3.70179e-015	-9.92456e-015	-1.02594e-014	-9.97774e-015	-1.21235e-014	-1.13061e-014	-1.88198e-014	-1.87885e-014	-2.34536e-014	-2.03382e-014
-1.72723e-014	-2.09192e-014	-2.8069e-015	-2.25009e-016	-8.01268e-015	-8.18424e-015	-1.38106e-014	-1.61083e-014	-2.33471e-014	-2.02882e-014	-1.8022e-014	-1.27575e-014	-7.85475e-015	-5.7069e-015	-5.15452e-016	-3.9989e-015	-1.05877e-014	-1.06335e-014	-9.99463e-015	-1.25796e-014	-1.12633e-014	-1.90024e-014	-1.90575e-014	-2.34767e-014	-2.05618e-014
-1.69675e-014	-2.06016e-014	-2.99279e-015	-4.78215e-017	-7.98764e-015	-8.05184e-015	-1.37105e-014	-1.58063e-014	-2.31232e-014	-2.01013e-014	-1.76825e-014	-1.2197e-014	-7.41461e-015	-5.82993e-015	-7.16315e-016	-4.28943e-015	-1.12539e-014	-1.10293e-014	-9.99616e-015	-1.30579e-014	-1.1231e-014	-1.91876e-014	-1.93323e-014	-2.35142e-014	-2.07969e-014
-1.666e-014	-2.02983e-014	-3.17359e-015	1.30052e-016	-7.93746e-015	-7.89938e-015	-1.35883e-014	-1.54897e-014	-2.28978e-014	-1.99091e-014	-1.73089e-014	-1.16245e-014	-6.97629e-015	-5.93753e-015	-9.193e-016	-4.57329e-015	-1.19207e-014	-1.1445e-014	-9.98119e-015	-1.35563e-014	-1.12096e-014	-1.93749e-014	-1.96116e-014	-2.35672e-014	-2.10429e-014
-1.635e-014	-2.00112e-014	-3.34724e-015	3.08539e-016	-7.86102e-015	-7.7269e-015	-1.34443e-014	-1.5158e-014	-2.2671e-014	-1.97108e-014	-1.69041e-014	-1.1044e-014	-6.54315e-015	-6.03054e-015	-1.12185e-015	-4.84971e-015	-1.25862e-014	-1.18784e-014	-9.9487e-015	-1.40726e-014	-1.11999e-014	-1.95632e-014	-1.98937e-014	-2.36359e-014	-2.12989e-014
-1.60385e-014	-1.97419e-014	-3.51128e-015	4.87446e-016	-7.75789e-015	-7.53487e-015	-1.32788e-014	-1.48109e-014	-2.24429e-014	-1.95056e-014	-1.64712e-014	-1.04595e-014	-6.11852e-015	-6.10956e-015	-1.32177e-015	-5.11875e-015	-1.32477e-014	-1.23271e-014	-9.89811e-015	-1.46042e-014	-1.12026e-014	-1.97513e-014	-2.0177e-014	-2.37218e-014	-2.1564e-014
-1.57261e-014	-1.94919e-014	-3.66394e-015	6.66577e-016	-7.62787e-015	-7.32382e-015	-1.30927e-014	-1.44483e-014	-2.22139e-014	-1.92931e-014	-1.60133e-014	-9.87533e-015	-5.70603e-015	-6.17515e-015	-1.51654e-015	-5.38038e-015	-1.3903e-014	-1.27888e-014	-9.82864e-015	-1.51483e-014	-1.12179e-014	-1.99382e-014	-2.04603e-014	-2.38257e-014	-2.1837e-014
-1.54138e-014	-1.92634e-014	-3.80321e-015	8.45773e-016	-7.471e-015	-7.09436e-015	-1.28864e-014	-1.40702e-014	-2.19834e-014	-1.90726e-014	-1.55334e-014	-9.29566e-015	-5.30817e-015	-6.22828e-015	-1.70399e-015	-5.63436e-015	-1.45501e-014	-1.32613e-014	-9.74009e-015	-1.57019e-014	-1.12458e-014	-2.01232e-014	-2.07419e-014	-2.39481e-014	-2.21167e-014
-1.51018e-014	-1.90581e-014	-3.92766e-015	1.02439e-015	-7.2876e-015	-6.84758e-015	-1.26607e-014	-1.3677e-014	-2.17521e-014	-1.88437e-014	-1.50357e-014	-8.72505e-015	-4.92826e-015	-6.26984e-015	-1.88215e-015	-5.88097e-015	-1.51868e-014	-1.37417e-014	-9.6321e-015	-1.62624e-014	-1.12863e-014	-2.03054e-014	-2.10203e-014	-2.40894e-014	-2.24013e-014
-1.4791e-014	-1.88774e-014	-4.03555e-015	1.20208e-015	-7.07785e-015	-6.58461e-015	-1.24166e-014	-1.32688e-014	-2.152e-014	-1.86058e-014	-1.45242e-014	-8.16781e-015	-4.56907e-015	-6.30069e-015	-2.04876e-015	-6.12045e-015	-1.5811e-014	-1.42273e-014	-9.50526e-015	-1.68268e-014	-1.13391e-014	-2.04841e-014	-2.12938e-014	-2.42494e-014	-2.26888e-014
-1.44821e-014	-1.87223e-014	-4.12533e-015	1.37855e-015	-6.84205e-015	-6.30657e-015	-1.21552e-014	-1.28458e-014	-2.12874e-014	-1.83591e-014	-1.40027e-014	-7.62835e-015	-4.23323e-015	-6.3217e-015	-2.20175e-015	-6.35225e-015	-1.64203e-014	-1.47152e-014	-9.36041e-015	-1.73926e-014	-1.14042e-014	-2.06588e-014	-2.15611e-014	-2.44283e-014	-2.29774e-014
-1.41757e-014	-1.85942e-014	-4.19616e-015	1.55359e-015	-6.58057e-015	-6.01477e-015	-1.18783e-014	-1.24088e-014	-2.10544e-014	-1.81033e-014	-1.34755e-014	-7.1105e-015	-3.92245e-015	-6.33377e-015	-2.33934e-015	-6.5764e-015	-1.70133e-014	-1.52027e-014	-9.19804e-015	-1.79564e-014	-1.14807e-014	-2.08293e-014	-2.18207e-014	-2.46262e-014	-2.32649e-014
-1.38726e-014	-1.8494e-014	-4.24706e-015	1.72642e-015	-6.29445e-015	-5.71053e-015	-1.15871e-014	-1.19591e-014	-2.0821e-014	-1.78388e-014	-1.29465e-014	-6.61814e-015	-3.63846e-015	-6.33779e-015	-2.45993e-015	-6.79313e-015	-1.75883e-014	-1.56865e-014	-9.01898e-015	-1.85149e-014	-1.15677e-014	-2.09957e-014	-2.20715e-014	-2.48432e-014	-2.35491e-014
-1.35737e-014	-1.84222e-014	-4.27725e-015	1.89673e-015	-5.98501e-015	-5.39536e-015	-1.12837e-014	-1.1497e-014	-2.05877e-014	-1.75657e-014	-1.24198e-014	-6.15446e-015	-3.38284e-015	-6.33474e-015	-2.56232e-015	-7.00226e-015	-1.81436e-014	-1.61637e-014	-8.82406e-015	-1.90656e-014	-1.16638e-014	-2.11579e-014	-2.2312e-014	-2.50789e-014	-2.38276e-014
-1.328e-014	-1.83795e-014	-4.28587e-015	2.06434e-015	-5.6534e-015	-5.07114e-015	-1.097e-014	-1.10234e-014	-2.03548e-014	-1.72846e-014	-1.18993e-014	-5.72252e-015	-3.15682e-015	-6.32546e-015	-2.64512e-015	-7.20398e-015	-1.86776e-014	-1.66318e-014	-8.61435e-015	-1.96058e-014	-1.17678e-014	-2.13159e-014	-2.25411e-014	-2.53332e-014	-2.40977e-014
-1.29922e-014	-1.8366e-014	-4.27254e-015	2.22903e-015	-5.30069e-015	-4.73935e-015	-1.06475e-014	-1.05392e-014	-2.01228e-014	-1.69961e-014	-1.13884e-014	-5.32525e-015	-2.96102e-015	-6.31108e-015	-2.70704e-015	-7.39834e-015	-1.91893e-014	-1.70878e-014	-8.39061e-015	-2.01332e-014	-1.18783e-014	-2.14698e-014	-2.27578e-014	-2.56053e-014	-2.43573e-014
-1.27107e-014	-1.8382e-014	-4.2369e-015	2.39016e-015	-4.92839e-015	-4.40185e-015	-1.03181e-014	-1.00463e-014	-1.98916e-014	-1.67012e-014	-1.08906e-014	-4.96524e-015	-2.79535e-015	-6.29223e-015	-2.74698e-015	-7.58511e-015	-1.96772e-014	-1.7529e-014	-8.15444e-015	-2.06448e-014	-1.19934e-014	-2.16204e-014	-2.29609e-014	-2.58942e-014	-2.46035e-014
-1.24359e-014	-1.84267e-014	-4.17919e-015	2.54739e-015	-4.53855e-015	-4.06049e-015	-9.98315e-015	-9.54653e-015	-1.96613e-014	-1.64007e-014	-1.04092e-014	-4.64476e-015	-2.65989e-015	-6.26918e-015	-2.76481e-015	-7.76429e-015	-2.01399e-014	-1.79532e-014	-7.90795e-015	-2.1138e-014	-1.21114e-014	-2.1768e-014	-2.31494e-014	-2.6199e-014	-2.48338e-014
-1.21687e-014	-1.84999e-014	-4.0995e-015	2.70009e-015	-4.13238e-015	-3.71605e-015	-9.64488e-015	-9.04133e-015	-1.9432e-014	-1.60961e-014	-9.94729e-015	-4.3653e-015	-2.55463e-015	-6.24235e-015	-2.75985e-015	-7.93554e-015	-2.05765e-014	-1.8358e-014	-7.65264e-015	-2.16109e-014	-1.22302e-014	-2.19132e-014	-2.33223e-014	-2.65189e-014	-2.5046e-014
-1.19101e-014	-1.86007e-014	-3.99856e-015	2.84812e-015	-3.71184e-015	-3.37009e-015	-9.30446e-015	-8.53285e-015	-1.92039e-014	-1.57885e-014	-9.50731e-015	-4.12842e-015	-2.47831e-015	-6.21227e-015	-2.73218e-015	-8.09823e-015	-2.09865e-014	-1.87417e-014	-7.39016e-015	-2.20612e-014	-1.23473e-014	-2.20568e-014	-2.34786e-014	-2.68538e-014	-2.52378e-014
-1.16616e-014	-1.87287e-014	-3.87695e-015	2.99128e-015	-3.27866e-015	-3.02397e-015	-8.96355e-015	-8.02255e-015	-1.89772e-014	-1.54793e-014	-9.0917e-015	-3.93533e-015	-2.42995e-015	-6.17853e-015	-2.68169e-015	-8.25277e-015	-2.13691e-014	-1.91026e-014	-7.12294e-015	-2.24879e-014	-1.24608e-014	-2.2199e-014	-2.36183e-014	-2.72023e-014	-2.54072e-014
-1.14238e-014	-1.88824e-014	-3.73561e-015	3.12907e-015	-2.83495e-015	-2.67901e-015	-8.62387e-015	-7.5122e-015	-1.87516e-014	-1.51696e-014	-8.7022e-015	-3.78619e-015	-2.40805e-015	-6.14101e-015	-2.60897e-015	-8.3985e-015	-2.17239e-014	-1.94385e-014	-6.85238e-015	-2.28889e-014	-1.25685e-014	-2.23411e-014	-2.37409e-014	-2.75634e-014	-2.55525e-014
-1.11975e-014	-1.90603e-014	-3.57605e-015	3.26156e-015	-2.3828e-015	-2.33612e-015	-8.28661e-015	-7.00433e-015	-1.85273e-014	-1.48614e-014	-8.34064e-015	-3.68082e-015	-2.41058e-015	-6.10021e-015	-2.51425e-015	-8.53511e-015	-2.20502e-014	-1.97484e-014	-6.57998e-015	-2.32619e-014	-1.26682e-014	-2.24839e-014	-2.38456e-014	-2.79358e-014	-2.56724e-014
-1.09837e-014	-1.92603e-014	-3.39913e-015	3.3883e-015	-1.92366e-015	-1.99623e-015	-7.95276e-015	-6.50142e-015	-1.83038e-014	-1.45565e-014	-8.00817e-015	-3.61923e-015	-2.43517e-015	-6.05614e-015	-2.39828e-015	-8.66241e-015	-2.23475e-014	-2.0031e-014	-6.30729e-015	-2.36067e-014	-1.27578e-014	-2.26278e-014	-2.39324e-014	-2.8318e-014	-2.57651e-014
-1.07834e-014	-1.94805e-014	-3.20669e-015	3.50918e-015	-1.45959e-015	-1.65999e-015	-7.62318e-015	-6.00611e-015	-1.80806e-014	-1.42565e-014	-7.70558e-015	-3.6006e-015	-2.47926e-015	-6.00907e-015	-2.26177e-015	-8.7804e-015	-2.26158e-014	-2.02855e-014	-6.03628e-015	-2.39222e-014	-1.28351e-014	-2.27738e-014	-2.40005e-014	-2.87083e-014	-2.58298e-014
-1.05965e-014	-1.97183e-014	-2.99971e-015	3.62413e-015	-9.93185e-016	-1.32774e-015	-7.29898e-015	-5.52029e-015	-1.78576e-014	-1.39632e-014	-7.43355e-015	-3.6239e-015	-2.54012e-015	-5.9586e-015	-2.10617e-015	-8.88851e-015	-2.28552e-014	-2.05121e-014	-5.76897e-015	-2.42076e-014	-1.28978e-014	-2.29225e-014	-2.40499e-014	-2.91053e-014	-2.58647e-014
-1.04243e-014	-1.99712e-014	-2.78027e-015	3.73328e-015	-5.25968e-016	-1.00057e-015	-6.98016e-015	-5.04648e-015	-1.76341e-014	-1.36782e-014	-7.1918e-015	-3.68738e-015	-2.61557e-015	-5.90391e-015	-1.93326e-015	-8.98644e-015	-2.30658e-014	-2.0711e-014	-5.50651e-015	-2.44629e-014	-1.29441e-014	-2.30743e-014	-2.40802e-014	-2.95078e-014	-2.58698e-014
-1.02676e-014	-2.02373e-014	-2.55068e-015	3.83662e-015	-5.98516e-017	-6.78648e-016	-6.66693e-015	-4.58726e-015	-1.74093e-014	-1.3403e-014	-6.97989e-015	-3.78921e-015	-2.70275e-015	-5.8447e-015	-1.74461e-015	-9.07376e-015	-2.32476e-014	-2.08816e-014	-5.25039e-015	-2.46872e-014	-1.29719e-014	-2.323e-014	-2.40918e-014	-2.99141e-014	-2.58447e-014
-1.01269e-014	-2.05136e-014	-2.31244e-015	3.93389e-015	4.02696e-016	-3.6163e-016	-6.35913e-015	-4.14494e-015	-1.71828e-014	-1.31394e-014	-6.79689e-015	-3.92708e-015	-2.7983e-015	-5.78068e-015	-1.54201e-015	-9.15006e-015	-2.3401e-014	-2.10233e-014	-5.00189e-015	-2.48808e-014	-1.29801e-014	-2.339e-014	-2.40847e-014	-3.03227e-014	-2.57894e-014
-1.00031e-014	-2.07973e-014	-2.06781e-015	4.0257e-015	8.59543e-016	-4.94375e-017	-6.05671e-015	-3.72185e-015	-1.69539e-014	-1.28889e-014	-6.64155e-015	-4.09858e-015	-2.89901e-015	-5.71072e-015	-1.3273e-015	-9.21431e-015	-2.35264e-014	-2.11364e-014	-4.76206e-015	-2.5044e-014	-1.29672e-014	-2.35544e-014	-2.40585e-014	-3.07317e-014	-2.57043e-014
-9.89693e-015	-2.10863e-014	-1.819e-015	4.11205e-015	1.30869e-015	2.57787e-016	-5.75927e-015	-3.31984e-015	-1.67212e-014	-1.2653e-014	-6.51267e-015	-4.30124e-015	-3.00281e-015	-5.63394e-015	-1.1022e-015	-9.26646e-015	-2.36232e-014	-2.12225e-014	-4.53158e-015	-2.51771e-014	-1.29313e-014	-2.37238e-014	-2.40136e-014	-3.1139e-014	-2.55906e-014
-9.80912e-015	-2.13778e-014	-1.56772e-015	4.19317e-015	1.74882e-015	5.59969e-016	-5.46637e-015	-2.94102e-015	-1.64839e-014	-1.2433e-014	-6.40845e-015	-4.53195e-015	-3.10668e-015	-5.55028e-015	-8.69226e-016	-9.30599e-015	-2.36924e-014	-2.12815e-014	-4.3115e-015	-2.52805e-014	-1.28712e-014	-2.38979e-014	-2.39508e-014	-3.15435e-014	-2.54489e-014
-9.73953e-015	-2.16692e-014	-1.31587e-015	4.26953e-015	2.17823e-015	8.57551e-016	-5.17804e-015	-2.58738e-015	-1.62408e-014	-1.22303e-014	-6.3275e-015	-4.78728e-015	-3.20793e-015	-5.45919e-015	-6.30272e-016	-9.33331e-015	-2.37342e-014	-2.13149e-014	-4.10213e-015	-2.53553e-014	-1.27867e-014	-2.40768e-014	-2.38701e-014	-3.19428e-014	-2.52799e-014
-9.688e-015	-2.19574e-014	-1.06512e-015	4.34109e-015	2.59476e-015	1.15127e-015	-4.89278e-015	-2.26088e-015	-1.59908e-014	-1.20459e-014	-6.2675e-015	-5.06431e-015	-3.30373e-015	-5.36036e-015	-3.87453e-016	-9.34785e-015	-2.37492e-014	-2.1323e-014	-3.90429e-015	-2.5402e-014	-1.26772e-014	-2.42604e-014	-2.37716e-014	-3.23349e-014	-2.50854e-014
-9.65569e-015	-2.22404e-014	-8.17042e-016	4.40785e-015	2.99726e-015	1.44169e-015	-4.6093e-015	-1.96328e-015	-1.57334e-014	-1.18805e-014	-6.22588e-015	-5.35938e-015	-3.39146e-015	-5.25275e-015	-1.43453e-016	-9.34958e-015	-2.37382e-014	-2.13068e-014	-3.71879e-015	-2.5422e-014	-1.25422e-014	-2.44479e-014	-2.36559e-014	-3.27185e-014	-2.48674e-014
-9.64225e-015	-2.25156e-014	-5.73536e-016	4.47015e-015	3.38389e-015	1.72887e-015	-4.32731e-015	-1.69637e-015	-1.5467e-014	-1.17347e-014	-6.20052e-015	-5.66928e-015	-3.46937e-015	-5.13619e-015	9.97264e-017	-9.33833e-015	-2.37016e-014	-2.12672e-014	-3.54616e-015	-2.54162e-014	-1.23823e-014	-2.46386e-014	-2.35239e-014	-3.30921e-014	-2.46279e-014
-9.64787e-015	-2.27804e-014	-3.3654e-016	4.52873e-015	3.75384e-015	2.01377e-015	-4.04555e-015	-1.46153e-015	-1.51905e-014	-1.16088e-014	-6.18853e-015	-5.9907e-015	-3.53557e-015	-5.01018e-015	3.39907e-016	-9.31325e-015	-2.36406e-014	-2.12058e-014	-3.38661e-015	-2.53854e-014	-1.21981e-014	-2.4832e-014	-2.33758e-014	-3.34536e-014	-2.4369e-014
-9.67209e-015	-2.30326e-014	-1.07982e-016	4.58383e-015	4.10594e-015	2.29761e-015	-3.76274e-015	-1.26043e-015	-1.49027e-014	-1.15033e-014	-6.18703e-015	-6.32007e-015	-3.58808e-015	-4.87519e-015	5.74781e-016	-9.27494e-015	-2.35563e-014	-2.11238e-014	-3.24018e-015	-2.53308e-014	-1.19905e-014	-2.50264e-014	-2.32116e-014	-3.38015e-014	-2.40937e-014
-9.7148e-015	-2.32702e-014	1.10572e-016	4.63613e-015	4.43901e-015	2.58032e-015	-3.47825e-015	-1.09384e-015	-1.46025e-014	-1.14184e-014	-6.19381e-015	-6.65411e-015	-3.62589e-015	-4.73055e-015	8.01794e-016	-9.22367e-015	-2.34489e-014	-2.10225e-014	-3.10645e-015	-2.52541e-014	-1.176e-014	-2.52206e-014	-2.30318e-014	-3.41344e-014	-2.38041e-014
-9.77589e-015	-2.34919e-014	3.17498e-016	4.68521e-015	4.75212e-015	2.86259e-015	-3.1907e-015	-9.61936e-016	-1.42888e-014	-1.13535e-014	-6.20648e-015	-6.99018e-015	-3.64856e-015	-4.57597e-015	1.01876e-015	-9.15999e-015	-2.33198e-014	-2.09032e-014	-2.98501e-015	-2.51564e-014	-1.15078e-014	-2.54137e-014	-2.28375e-014	-3.44496e-014	-2.35031e-014
-9.85476e-015	-2.36964e-014	5.12171e-016	4.73157e-015	5.04479e-015	3.144e-015	-2.89887e-015	-8.65388e-016	-1.39613e-014	-1.13083e-014	-6.22255e-015	-7.32488e-015	-3.65564e-015	-4.41177e-015	1.22432e-015	-9.08419e-015	-2.31701e-014	-2.0767e-014	-2.87511e-015	-2.50383e-014	-1.12358e-014	-2.56039e-014	-2.26292e-014	-3.47459e-014	-2.31938e-014
-9.95067e-015	-2.38824e-014	6.92033e-016	4.77493e-015	5.31689e-015	3.42577e-015	-2.60241e-015	-8.04773e-016	-1.3619e-014	-1.12822e-014	-6.23937e-015	-7.65569e-015	-3.64685e-015	-4.23788e-015	1.41565e-015	-8.99676e-015	-2.30004e-014	-2.06149e-014	-2.77618e-015	-2.49012e-014	-1.09455e-014	-2.57889e-014	-2.2408e-014	-3.50216e-014	-2.28795e-014
-1.00631e-014	-2.40488e-014	8.56239e-016	4.81679e-015	5.56789e-015	3.70828e-015	-2.30035e-015	-7.80531e-016	-1.32608e-014	-1.12743e-014	-6.25478e-015	-7.98035e-015	-3.62153e-015	-4.0551e-015	1.59115e-015	-8.89779e-015	-2.28118e-014	-2.04479e-014	-2.68777e-015	-2.47467e-014	-1.06391e-014	-2.59671e-014	-2.21743e-014	-3.52751e-014	-2.25632e-014
-1.01906e-014	-2.41948e-014	1.00359e-015	4.85727e-015	5.79706e-015	3.99129e-015	-1.99155e-015	-7.92557e-016	-1.28864e-014	-1.12841e-014	-6.26696e-015	-8.29694e-015	-3.57988e-015	-3.86419e-015	1.74923e-015	-8.78839e-015	-2.26063e-014	-2.0267e-014	-2.60949e-015	-2.45761e-014	-1.03188e-014	-2.61368e-014	-2.19283e-014	-3.5504e-014	-2.2248e-014
-1.03329e-014	-2.43201e-014	1.13361e-015	4.89632e-015	6.00418e-015	4.27453e-015	-1.67581e-015	-8.4e-016	-1.2496e-014	-1.13105e-014	-6.2737e-015	-8.6028e-015	-3.52315e-015	-3.66566e-015	1.88872e-015	-8.6696e-015	-2.23844e-014	-2.00726e-014	-2.54066e-015	-2.43901e-014	-9.9857e-015	-2.62963e-014	-2.16707e-014	-3.57074e-014	-2.19367e-014
-1.0489e-014	-2.44246e-014	1.24487e-015	4.93393e-015	6.18947e-015	4.55797e-015	-1.35321e-015	-9.22483e-016	-1.20895e-014	-1.13528e-014	-6.27331e-015	-8.89633e-015	-3.45238e-015	-3.46104e-015	2.0079e-015	-8.54205e-015	-2.21473e-014	-1.98652e-014	-2.48031e-015	-2.41903e-014	-9.64282e-015	-2.64438e-014	-2.14028e-014	-3.5884e-014	-2.16325e-014
-1.0658e-014	-2.45087e-014	1.33712e-015	4.97081e-015	6.3532e-015	4.8412e-015	-1.02303e-015	-1.0398e-015	-1.16674e-014	-1.14093e-014	-6.26464e-015	-9.17623e-015	-3.36865e-015	-3.25119e-015	2.10589e-015	-8.4066e-015	-2.1896e-014	-1.96457e-014	-2.42724e-015	-2.39774e-014	-9.29338e-015	-2.65771e-014	-2.11258e-014	-3.60322e-014	-2.13377e-014
-1.08385e-014	-2.45733e-014	1.40969e-015	5.00623e-015	6.4952e-015	5.12435e-015	-6.85384e-016	-1.19074e-015	-1.12296e-014	-1.14789e-014	-6.24621e-015	-9.44104e-015	-3.27363e-015	-3.03745e-015	2.18136e-015	-8.2639e-015	-2.16318e-014	-1.94146e-014	-2.3806e-015	-2.37517e-014	-8.94035e-015	-2.66942e-014	-2.08396e-014	-3.61507e-014	-2.1055e-014
-1.10294e-014	-2.46184e-014	1.46246e-015	5.03985e-015	6.61553e-015	5.40601e-015	-3.40281e-016	-1.37391e-015	-1.07763e-014	-1.15604e-014	-6.21756e-015	-9.6904e-015	-3.16921e-015	-2.82094e-015	2.23367e-015	-8.11501e-015	-2.13562e-014	-1.91717e-014	-2.33956e-015	-2.35144e-014	-8.58591e-015	-2.67929e-014	-2.05455e-014	-3.6238e-014	-2.07869e-014
-1.12295e-014	-2.4645e-014	1.49549e-015	5.0718e-015	6.71524e-015	5.68527e-015	1.17276e-017	-1.58778e-015	-1.03082e-014	-1.16519e-014	-6.17811e-015	-9.92424e-015	-3.05778e-015	-2.60309e-015	2.26211e-015	-7.96113e-015	-2.10707e-014	-1.89172e-014	-2.30303e-015	-2.32667e-014	-8.23352e-015	-2.68718e-014	-2.0244e-014	-3.62924e-014	-2.05353e-014
-1.14374e-014	-2.46543e-014	1.50888e-015	5.10159e-015	6.79497e-015	5.96114e-015	3.70216e-016	-1.83059e-015	-9.82597e-015	-1.17519e-014	-6.1275e-015	-1.01423e-014	-2.94079e-015	-2.38607e-015	2.26636e-015	-7.80295e-015	-2.07761e-014	-1.86516e-014	-2.27045e-015	-2.30093e-014	-7.88546e-015	-2.69285e-014	-1.99358e-014	-3.63131e-014	-2.03019e-014
-1.16524e-014	-2.46476e-014	1.50277e-015	5.12916e-015	6.85526e-015	6.23273e-015	7.34571e-016	-2.1008e-015	-9.33058e-015	-1.1859e-014	-6.06555e-015	-1.03454e-014	-2.82081e-015	-2.17193e-015	2.24683e-015	-7.64215e-015	-2.04741e-014	-1.83745e-014	-2.24091e-015	-2.27421e-014	-7.54434e-015	-2.69615e-014	-1.9622e-014	-3.62985e-014	-2.00885e-014
-1.1873e-014	-2.46266e-014	1.47802e-015	5.15444e-015	6.89658e-015	6.49926e-015	1.10314e-015	-2.3962e-015	-8.82318e-015	-1.19715e-014	-5.99236e-015	-1.05341e-014	-2.69945e-015	-1.96246e-015	2.20331e-015	-7.47993e-015	-2.01658e-014	-1.80861e-014	-2.21355e-015	-2.24667e-014	-7.2132e-015	-2.69698e-014	-1.93032e-014	-3.62482e-014	-1.98958e-014
-1.2098e-014	-2.45929e-014	1.43448e-015	5.17665e-015	6.91991e-015	6.75916e-015	1.47516e-015	-2.71458e-015	-8.30558e-015	-1.20885e-014	-5.90906e-015	-1.07091e-014	-2.57924e-015	-1.75996e-015	2.13634e-015	-7.31731e-015	-1.98527e-014	-1.77864e-014	-2.18792e-015	-2.21836e-014	-6.89471e-015	-2.69524e-014	-1.89804e-014	-3.61609e-014	-1.9725e-014
-1.23268e-014	-2.45486e-014	1.37336e-015	5.19538e-015	6.92612e-015	7.01112e-015	1.84948e-015	-3.05393e-015	-7.77977e-015	-1.22087e-014	-5.81589e-015	-1.08711e-014	-2.4622e-015	-1.56586e-015	2.04665e-015	-7.15539e-015	-1.95364e-014	-1.74751e-014	-2.16362e-015	-2.18937e-014	-6.59063e-015	-2.69085e-014	-1.86541e-014	-3.60361e-014	-1.95777e-014
-1.25578e-014	-2.44958e-014	1.29524e-015	5.21077e-015	6.91736e-015	7.25363e-015	2.22498e-015	-3.41187e-015	-7.24756e-015	-1.23307e-014	-5.71397e-015	-1.10214e-014	-2.35053e-015	-1.38179e-015	1.93498e-015	-6.99563e-015	-1.92177e-014	-1.71525e-014	-2.13953e-015	-2.1597e-014	-6.30264e-015	-2.68377e-014	-1.83251e-014	-3.58735e-014	-1.94543e-014
-1.27898e-014	-2.4436e-014	1.20136e-015	5.22237e-015	6.89426e-015	7.48512e-015	2.60033e-015	-3.78539e-015	-6.71092e-015	-1.24532e-014	-5.60427e-015	-1.11612e-014	-2.24647e-015	-1.2098e-015	1.80227e-015	-6.83965e-015	-1.8898e-014	-1.68187e-014	-2.11505e-015	-2.12945e-014	-6.033e-015	-2.67399e-014	-1.79938e-014	-3.56728e-014	-1.93551e-014
-1.3022e-014	-2.43713e-014	1.09244e-015	5.22913e-015	6.85751e-015	7.70397e-015	2.97328e-015	-4.17143e-015	-6.17214e-015	-1.25753e-014	-5.48776e-015	-1.12921e-014	-2.15209e-015	-1.05219e-015	1.64963e-015	-6.68829e-015	-1.8579e-014	-1.64734e-014	-2.08924e-015	-2.09861e-014	-5.78395e-015	-2.66146e-014	-1.76617e-014	-3.54341e-014	-1.92799e-014
-1.32538e-014	-2.43038e-014	9.68735e-016	5.23066e-015	6.80888e-015	7.90886e-015	3.34144e-015	-4.56681e-015	-5.63335e-015	-1.2696e-014	-5.36625e-015	-1.14163e-014	-2.06954e-015	-9.1087e-016	1.47826e-015	-6.54175e-015	-1.82622e-014	-1.61163e-014	-2.06043e-015	-2.06721e-014	-5.55679e-015	-2.64618e-014	-1.7329e-014	-3.51565e-014	-1.92276e-014
-1.34841e-014	-2.42344e-014	8.31921e-016	5.22568e-015	6.74977e-015	8.09853e-015	3.70324e-015	-4.96869e-015	-5.09729e-015	-1.28145e-014	-5.24119e-015	-1.15354e-014	-2.00032e-015	-7.87256e-016	1.28998e-015	-6.40102e-015	-1.79486e-014	-1.57486e-014	-2.02873e-015	-2.03539e-014	-5.35264e-015	-2.62819e-014	-1.69967e-014	-3.48407e-014	-1.91976e-014
-1.37118e-014	-2.4166e-014	6.83648e-016	5.21431e-015	6.68187e-015	8.27136e-015	4.05762e-015	-5.37355e-015	-4.56658e-015	-1.29303e-014	-5.11469e-015	-1.16511e-014	-1.94575e-015	-6.82788e-016	1.08619e-015	-6.26709e-015	-1.76398e-014	-1.53698e-014	-1.99435e-015	-2.00314e-014	-5.17189e-015	-2.6076e-014	-1.66652e-014	-3.44878e-014	-1.91891e-014
-1.39373e-014	-2.40994e-014	5.25556e-016	5.19682e-015	6.60647e-015	8.42655e-015	4.40276e-015	-5.77889e-015	-4.04369e-015	-1.30421e-014	-4.98803e-015	-1.17652e-014	-1.90737e-015	-5.99347e-016	8.68679e-016	-6.14062e-015	-1.73372e-014	-1.49804e-014	-1.95641e-015	-1.97051e-014	-5.01553e-015	-2.58449e-014	-1.63352e-014	-3.40985e-014	-1.92013e-014
-1.41597e-014	-2.40355e-014	3.58778e-016	5.1725e-015	6.52461e-015	8.56279e-015	4.7367e-015	-6.18189e-015	-3.53095e-015	-1.31501e-014	-4.86288e-015	-1.18801e-014	-1.88699e-015	-5.37773e-016	6.38722e-016	-6.02222e-015	-1.70424e-014	-1.45814e-014	-1.91431e-015	-1.93756e-014	-4.88361e-015	-2.55901e-014	-1.60074e-014	-3.36739e-014	-1.92329e-014
-1.43781e-014	-2.39758e-014	1.85221e-016	5.14123e-015	6.43731e-015	8.67947e-015	5.0579e-015	-6.57944e-015	-3.0312e-015	-1.32535e-014	-4.74093e-015	-1.19972e-014	-1.8854e-015	-4.99571e-016	3.98909e-016	-5.91207e-015	-1.6756e-014	-1.41736e-014	-1.86705e-015	-1.90433e-014	-4.77625e-015	-2.53127e-014	-1.56824e-014	-3.32152e-014	-1.92821e-014
-1.45921e-014	-2.39217e-014	6.41679e-018	5.10303e-015	6.34614e-015	8.77571e-015	5.36532e-015	-6.96819e-015	-2.54651e-015	-1.33525e-014	-4.62387e-015	-1.2118e-014	-1.90284e-015	-4.85059e-016	1.5079e-016	-5.81071e-015	-1.64793e-014	-1.37569e-014	-1.81381e-015	-1.87088e-014	-4.69259e-015	-2.5015e-014	-1.53608e-014	-3.27236e-014	-1.93468e-014
-1.48015e-014	-2.38745e-014	-1.76198e-016	5.05787e-015	6.25229e-015	8.85103e-015	5.65673e-015	-7.34504e-015	-2.07944e-015	-1.34468e-014	-4.51275e-015	-1.22435e-014	-1.93917e-015	-4.95193e-016	-1.02966e-016	-5.71776e-015	-1.62131e-014	-1.33324e-014	-1.7545e-015	-1.83732e-014	-4.6326e-015	-2.46989e-014	-1.50428e-014	-3.21999e-014	-1.9425e-014
-1.50066e-014	-2.38353e-014	-3.60497e-016	5.00571e-015	6.15717e-015	8.90483e-015	5.93064e-015	-7.70701e-015	-1.63214e-015	-1.35362e-014	-4.4095e-015	-1.23753e-014	-1.99437e-015	-5.30174e-016	-3.60014e-016	-5.63282e-015	-1.59579e-014	-1.29008e-014	-1.68908e-015	-1.80369e-014	-4.59475e-015	-2.43668e-014	-1.47286e-014	-3.16463e-014	-1.95151e-014
-1.5207e-014	-2.38042e-014	-5.45006e-016	4.9473e-015	6.06226e-015	8.93702e-015	6.18626e-015	-8.05186e-015	-1.20683e-015	-1.36208e-014	-4.31503e-015	-1.25142e-014	-2.06826e-015	-5.8938e-016	-6.1905e-016	-5.55578e-015	-1.57142e-014	-1.24639e-014	-1.61646e-015	-1.77001e-014	-4.57742e-015	-2.40208e-014	-1.44184e-014	-3.10658e-014	-1.96145e-014
-1.54022e-014	-2.3782e-014	-7.28132e-016	4.88229e-015	5.96866e-015	8.94766e-015	6.42359e-015	-8.37683e-015	-8.05706e-016	-1.3701e-014	-4.23107e-015	-1.26614e-014	-2.16055e-015	-6.72748e-016	-8.77903e-016	-5.48644e-015	-1.54828e-014	-1.2023e-014	-1.53576e-015	-1.73634e-014	-4.57924e-015	-2.36633e-014	-1.41125e-014	-3.04605e-014	-1.97212e-014
-1.55923e-014	-2.3768e-014	-9.08004e-016	4.81121e-015	5.87782e-015	8.93763e-015	6.64145e-015	-8.67879e-015	-4.30311e-016	-1.37769e-014	-4.15841e-015	-1.28175e-014	-2.27016e-015	-7.80168e-016	-1.13384e-015	-5.42438e-015	-1.52648e-014	-1.15794e-014	-1.44597e-015	-1.70282e-014	-4.5985e-015	-2.3297e-014	-1.38111e-014	-2.98327e-014	-1.98326e-014
-1.57773e-014	-2.37623e-014	-1.08352e-015	4.73509e-015	5.79102e-015	8.90799e-015	6.83964e-015	-8.95551e-015	-8.17596e-017	-1.38486e-014	-4.09795e-015	-1.29828e-014	-2.39548e-015	-9.10508e-016	-1.38508e-015	-5.36885e-015	-1.50602e-014	-1.11345e-014	-1.34686e-015	-1.66953e-014	-4.63353e-015	-2.29247e-014	-1.35141e-014	-2.91846e-014	-1.99461e-014
-1.59578e-014	-2.37644e-014	-1.2528e-015	4.65409e-015	5.70926e-015	8.86007e-015	7.01807e-015	-9.20472e-015	2.38664e-016	-1.39163e-014	-4.05051e-015	-1.31574e-014	-2.53502e-015	-1.0622e-015	-1.6288e-015	-5.31963e-015	-1.48694e-014	-1.06901e-014	-1.23731e-015	-1.63647e-014	-4.68106e-015	-2.25485e-014	-1.32209e-014	-2.85195e-014	-2.00595e-014
-1.61333e-014	-2.37742e-014	-1.41382e-015	4.56941e-015	5.63378e-015	8.79532e-015	7.17718e-015	-9.42414e-015	5.29529e-016	-1.39799e-014	-4.01672e-015	-1.33412e-014	-2.6873e-015	-1.23415e-015	-1.86281e-015	-5.27612e-015	-1.46927e-014	-1.02479e-014	-1.11654e-015	-1.60373e-014	-4.73935e-015	-2.21715e-014	-1.29318e-014	-2.78409e-014	-2.01701e-014
-1.63039e-014	-2.37904e-014	-1.56567e-015	4.48178e-015	5.56625e-015	8.71507e-015	7.31774e-015	-9.61121e-015	7.90533e-016	-1.40395e-014	-3.9963e-015	-1.35339e-014	-2.85075e-015	-1.42416e-015	-2.08536e-015	-5.23742e-015	-1.45298e-014	-9.81067e-015	-9.83952e-016	-1.57138e-014	-4.80625e-015	-2.17965e-014	-1.26476e-014	-2.71523e-014	-2.0276e-014
-1.64694e-014	-2.38124e-014	-1.7072e-015	4.392e-015	5.50804e-015	8.62075e-015	7.43963e-015	-9.76463e-015	1.02164e-015	-1.40955e-014	-3.98944e-015	-1.37355e-014	-3.02327e-015	-1.63036e-015	-2.29531e-015	-5.2027e-015	-1.43804e-014	-9.37973e-015	-8.38573e-016	-1.53947e-014	-4.87927e-015	-2.1426e-014	-1.23681e-014	-2.64561e-014	-2.03751e-014
-1.66291e-014	-2.38388e-014	-1.83712e-015	4.30053e-015	5.45959e-015	8.51504e-015	7.54395e-015	-9.88289e-015	1.22267e-015	-1.4148e-014	-3.99572e-015	-1.39445e-014	-3.20263e-015	-1.85083e-015	-2.4906e-015	-5.17021e-015	-1.42441e-014	-8.95646e-015	-6.79578e-016	-1.50802e-014	-4.95635e-015	-2.10621e-014	-1.20929e-014	-2.57555e-014	-2.04656e-014
-1.6783e-014	-2.38687e-014	-1.95415e-015	4.20818e-015	5.42152e-015	8.39968e-015	7.63209e-015	-9.96458e-015	1.39386e-015	-1.41965e-014	-4.01479e-015	-1.41597e-014	-3.38695e-015	-2.08323e-015	-2.66898e-015	-5.13897e-015	-1.41205e-014	-8.54271e-015	-5.0609e-016	-1.47718e-014	-5.03456e-015	-2.07068e-014	-1.18221e-014	-2.50537e-014	-2.05461e-014
-1.69316e-014	-2.39009e-014	-2.05679e-015	4.11658e-015	5.39394e-015	8.27776e-015	7.70586e-015	-1.00087e-014	1.53667e-015	-1.42413e-014	-4.04566e-015	-1.43797e-014	-3.57403e-015	-2.32455e-015	-2.8294e-015	-5.10893e-015	-1.40091e-014	-8.14044e-015	-3.16974e-016	-1.44695e-014	-5.11097e-015	-2.03626e-014	-1.15549e-014	-2.43542e-014	-2.06141e-014
-1.70754e-014	-2.39339e-014	-2.14427e-015	4.0266e-015	5.37735e-015	8.15179e-015	7.767e-015	-1.00143e-014	1.65212e-015	-1.42817e-014	-4.0875e-015	-1.46027e-014	-3.76117e-015	-2.57227e-015	-2.97036e-015	-5.0785e-015	-1.39089e-014	-7.75162e-015	-1.11694e-016	-1.41737e-014	-5.18336e-015	-2.00312e-014	-1.12915e-014	-2.36599e-014	-2.06671e-014
-1.72136e-014	-2.3966e-014	-2.21606e-015	3.93929e-015	5.37278e-015	8.02446e-015	7.81799e-015	-9.98075e-015	1.74134e-015	-1.43175e-014	-4.13918e-015	-1.4827e-014	-3.94604e-015	-2.82313e-015	-3.0912e-015	-5.04681e-015	-1.38186e-014	-7.3784e-015	1.10974e-016	-1.38853e-014	-5.24982e-015	-1.97146e-014	-1.10307e-014	-2.29749e-014	-2.0704e-014
-1.73457e-014	-2.39963e-014	-2.27156e-015	3.85585e-015	5.38185e-015	7.89905e-015	7.86045e-015	-9.90739e-015	1.80648e-015	-1.43482e-014	-4.19932e-015	-1.50509e-014	-4.12694e-015	-3.07413e-015	-3.19053e-015	-5.01303e-015	-1.37373e-014	-7.02131e-015	3.51256e-016	-1.36045e-014	-5.30746e-015	-1.94145e-014	-1.07728e-014	-2.23022e-014	-2.07241e-014
-1.74711e-014	-2.40236e-014	-2.31017e-015	3.77777e-015	5.40481e-015	7.77858e-015	7.89704e-015	-9.79449e-015	1.84925e-015	-1.4373e-014	-4.26636e-015	-1.52718e-014	-4.30143e-015	-3.32203e-015	-3.26799e-015	-4.97613e-015	-1.36641e-014	-6.68211e-015	6.09816e-016	-1.33315e-014	-5.35447e-015	-1.91317e-014	-1.05178e-014	-2.16441e-014	-2.07261e-014
-1.75897e-014	-2.40467e-014	-2.33185e-015	3.70605e-015	5.44185e-015	7.66578e-015	7.93047e-015	-9.64212e-015	1.87194e-015	-1.43913e-014	-4.33821e-015	-1.54879e-014	-4.46734e-015	-3.56353e-015	-3.32335e-015	-4.93546e-015	-1.35977e-014	-6.36204e-015	8.87402e-016	-1.30671e-014	-5.38864e-015	-1.88669e-014	-1.02652e-014	-2.10034e-014	-2.07088e-014
-1.77008e-014	-2.40641e-014	-2.33562e-015	3.64235e-015	5.49388e-015	7.5643e-015	7.96328e-015	-9.45022e-015	1.87738e-015	-1.44024e-014	-4.41313e-015	-1.56965e-014	-4.62242e-015	-3.79511e-015	-3.35599e-015	-4.8897e-015	-1.35365e-014	-6.0622e-015	1.1846e-015	-1.28117e-014	-5.40766e-015	-1.86208e-014	-1.00147e-014	-2.03829e-014	-2.06711e-014
-1.78038e-014	-2.40747e-014	-2.3211e-015	3.58741e-015	5.56131e-015	7.47697e-015	7.99817e-015	-9.21989e-015	1.86801e-015	-1.44054e-014	-4.48979e-015	-1.58955e-014	-4.76481e-015	-4.01369e-015	-3.36603e-015	-4.83851e-015	-1.34785e-014	-5.78277e-015	1.50208e-015	-1.25651e-014	-5.41001e-015	-1.8394e-014	-9.76607e-015	-1.97856e-014	-2.06124e-014
-1.78984e-014	-2.40771e-014	-2.28797e-015	3.54248e-015	5.64401e-015	7.40685e-015	8.0377e-015	-8.95223e-015	1.84685e-015	-1.43997e-014	-4.56625e-015	-1.60822e-014	-4.89266e-015	-4.21625e-015	-3.3531e-015	-4.78144e-015	-1.34224e-014	-5.52456e-015	1.83932e-015	-1.23275e-014	-5.39416e-015	-1.81866e-014	-9.5186e-015	-1.92132e-014	-2.05321e-014
-1.7984e-014	-2.40703e-014	-2.23638e-015	3.50836e-015	5.74187e-015	7.35619e-015	8.08499e-015	-8.64805e-015	1.81704e-015	-1.43842e-014	-4.64004e-015	-1.62542e-014	-5.00487e-015	-4.40017e-015	-3.31738e-015	-4.71773e-015	-1.33666e-014	-5.28764e-015	2.19694e-015	-1.20982e-014	-5.35986e-015	-1.79988e-014	-9.27216e-015	-1.86679e-014	-2.043e-014
-1.80595e-014	-2.40538e-014	-2.16654e-015	3.48529e-015	5.85549e-015	7.32804e-015	8.14291e-015	-8.30904e-015	1.78224e-015	-1.43582e-014	-4.70921e-015	-1.64091e-014	-5.10019e-015	-4.56284e-015	-3.25874e-015	-4.64739e-015	-1.33093e-014	-5.07212e-015	2.57513e-015	-1.18772e-014	-5.3059e-015	-1.78298e-014	-9.02643e-015	-1.81515e-014	-2.03058e-014
-1.81239e-014	-2.40268e-014	-2.07831e-015	3.47432e-015	5.98477e-015	7.32473e-015	8.2141e-015	-7.93743e-015	1.74664e-015	-1.43208e-014	-4.77147e-015	-1.65444e-014	-5.17755e-015	-4.70094e-015	-3.17751e-015	-4.57027e-015	-1.32495e-014	-4.87787e-015	2.97384e-015	-1.16648e-014	-5.23218e-015	-1.76786e-014	-8.78156e-015	-1.76653e-014	-2.01593e-014
-1.81764e-014	-2.39879e-014	-1.97191e-015	3.4764e-015	6.12965e-015	7.34833e-015	8.30048e-015	-7.53477e-015	1.7135e-015	-1.42709e-014	-4.82471e-015	-1.66581e-014	-5.23554e-015	-4.81235e-015	-3.07441e-015	-4.48622e-015	-1.31859e-014	-4.70433e-015	3.39245e-015	-1.14607e-014	-5.13837e-015	-1.75445e-014	-8.53785e-015	-1.72108e-014	-1.99905e-014
-1.82158e-014	-2.39378e-014	-1.84775e-015	3.49189e-015	6.28963e-015	7.40071e-015	8.40481e-015	-7.10216e-015	1.68634e-015	-1.42077e-014	-4.86778e-015	-1.67483e-014	-5.27341e-015	-4.89489e-015	-2.95042e-015	-4.39583e-015	-1.31172e-014	-4.55131e-015	3.82906e-015	-1.12649e-014	-5.02388e-015	-1.74263e-014	-8.295e-015	-1.67883e-014	-1.97999e-014
-1.82412e-014	-2.38764e-014	-1.70667e-015	3.52123e-015	6.46394e-015	7.4841e-015	8.52976e-015	-6.64164e-015	1.66886e-015	-1.41302e-014	-4.8987e-015	-1.68138e-014	-5.29132e-015	-4.94657e-015	-2.8061e-015	-4.29907e-015	-1.3042e-014	-4.4181e-015	4.28258e-015	-1.10769e-014	-4.8893e-015	-1.73228e-014	-8.05273e-015	-1.6398e-014	-1.95881e-014
-1.82521e-014	-2.38028e-014	-1.54919e-015	3.56452e-015	6.65268e-015	7.59956e-015	8.67727e-015	-6.15608e-015	1.66438e-015	-1.40376e-014	-4.9151e-015	-1.68531e-014	-5.28841e-015	-4.96613e-015	-2.64239e-015	-4.19537e-015	-1.29593e-014	-4.30352e-015	4.75226e-015	-1.08966e-014	-4.73585e-015	-1.72323e-014	-7.81135e-015	-1.60404e-014	-1.93552e-014
-1.82478e-014	-2.37177e-014	-1.37567e-015	3.62205e-015	6.85495e-015	7.74784e-015	8.84884e-015	-5.64796e-015	1.67651e-015	-1.39292e-014	-4.91461e-015	-1.68646e-014	-5.26497e-015	-4.95267e-015	-2.46034e-015	-4.08564e-015	-1.28681e-014	-4.20592e-015	5.23636e-015	-1.07232e-014	-4.56425e-015	-1.71533e-014	-7.57115e-015	-1.57151e-014	-1.91024e-014
-1.82272e-014	-2.36215e-014	-1.18635e-015	3.69389e-015	7.07041e-015	7.93017e-015	9.04634e-015	-5.11978e-015	1.70859e-015	-1.38051e-014	-4.89626e-015	-1.68478e-014	-5.2221e-015	-4.90574e-015	-2.26124e-015	-3.97026e-015	-1.27677e-014	-4.12383e-015	5.73259e-015	-1.05571e-014	-4.37579e-015	-1.70843e-014	-7.33194e-015	-1.54216e-014	-1.88306e-014
-1.819e-014	-2.35146e-014	-9.81578e-016	3.77983e-015	7.29872e-015	8.14638e-015	9.27055e-015	-4.57342e-015	1.7638e-015	-1.36645e-014	-4.85855e-015	-1.68021e-014	-5.16034e-015	-4.82446e-015	-2.04667e-015	-3.84992e-015	-1.26568e-014	-4.05565e-015	6.23954e-015	-1.0398e-014	-4.17258e-015	-1.70232e-014	-7.09424e-015	-1.51588e-014	-1.85411e-014
-1.81359e-014	-2.33971e-014	-7.62483e-016	3.8798e-015	7.53924e-015	8.39662e-015	9.52157e-015	-4.01184e-015	1.84495e-015	-1.35074e-014	-4.80046e-015	-1.67268e-014	-5.07977e-015	-4.70929e-015	-1.81733e-015	-3.72454e-015	-1.25354e-014	-4.00002e-015	6.75587e-015	-1.02458e-014	-3.95697e-015	-1.69681e-014	-6.85789e-015	-1.49254e-014	-1.8235e-014
-1.80646e-014	-2.327e-014	-5.31032e-016	3.99427e-015	7.79092e-015	8.68077e-015	9.80028e-015	-3.43845e-015	1.95449e-015	-1.33331e-014	-4.72136e-015	-1.66218e-014	-4.9821e-015	-4.56059e-015	-1.57484e-015	-3.59506e-015	-1.2403e-014	-3.95564e-015	7.2788e-015	-1.01001e-014	-3.73094e-015	-1.6917e-014	-6.62371e-015	-1.47209e-014	-1.79128e-014
-1.79756e-014	-2.31343e-014	-2.8715e-016	4.12248e-015	8.05271e-015	8.99768e-015	1.0107e-014	-2.85551e-015	2.09503e-015	-1.31422e-014	-4.62094e-015	-1.64869e-014	-4.86829e-015	-4.37925e-015	-1.32053e-015	-3.46215e-015	-1.22599e-014	-3.92005e-015	7.80511e-015	-9.96111e-015	-3.49658e-015	-1.68683e-014	-6.39225e-015	-1.45437e-014	-1.75763e-014
-1.78685e-014	-2.29908e-014	-3.23512e-017	4.26339e-015	8.32327e-015	9.34569e-015	1.04409e-014	-2.26552e-015	2.26865e-015	-1.29354e-014	-4.49905e-015	-1.63228e-014	-4.74014e-015	-4.16699e-015	-1.05569e-015	-3.32603e-015	-1.21066e-014	-3.89114e-015	8.332e-015	-9.82889e-015	-3.25588e-015	-1.68199e-014	-6.16446e-015	-1.43915e-014	-1.7227e-014
-1.77426e-014	-2.28398e-014	2.32391e-016	4.41668e-015	8.60202e-015	9.72303e-015	1.08008e-014	-1.67188e-015	2.47758e-015	-1.2713e-014	-4.35497e-015	-1.61302e-014	-4.59895e-015	-3.92535e-015	-7.82132e-016	-3.18799e-015	-1.19438e-014	-3.86683e-015	8.85644e-015	-9.70307e-015	-3.01239e-015	-1.67702e-014	-5.94047e-015	-1.42615e-014	-1.68664e-014
-1.75979e-014	-2.26829e-014	5.06465e-016	4.58187e-015	8.888e-015	1.01276e-014	1.11864e-014	-1.0783e-015	2.72299e-015	-1.24758e-014	-4.18867e-015	-1.59102e-014	-4.44582e-015	-3.65622e-015	-5.01275e-016	-3.04829e-015	-1.17713e-014	-3.84568e-015	9.37515e-015	-9.58349e-015	-2.76874e-015	-1.67174e-014	-5.72088e-015	-1.4152e-014	-1.6496e-014
-1.74347e-014	-2.25213e-014	7.88342e-016	4.75823e-015	9.17998e-015	1.05565e-014	1.15967e-014	-4.87227e-016	3.00589e-015	-1.22248e-014	-4.00033e-015	-1.56636e-014	-4.28259e-015	-3.36172e-015	-2.14725e-016	-2.90767e-015	-1.15908e-014	-3.8255e-015	9.88512e-015	-9.4703e-015	-2.52782e-015	-1.66597e-014	-5.50649e-015	-1.406e-014	-1.61179e-014
-1.72526e-014	-2.23559e-014	1.07759e-015	4.94415e-015	9.47671e-015	1.10076e-014	1.20297e-014	9.89769e-017	3.32648e-015	-1.19606e-014	-3.79052e-015	-1.53918e-014	-4.11151e-015	-3.04462e-015	7.56749e-017	-2.76718e-015	-1.14033e-014	-3.80442e-015	1.03827e-014	-9.36398e-015	-2.2929e-015	-1.6596e-014	-5.2976e-015	-1.39836e-014	-1.57343e-014
-1.70527e-014	-2.21877e-014	1.37281e-015	5.13876e-015	9.77668e-015	1.14782e-014	1.24831e-014	6.77611e-016	3.68419e-015	-1.16849e-014	-3.55975e-015	-1.50966e-014	-3.9344e-015	-2.70812e-015	3.68894e-016	-2.6274e-015	-1.12104e-014	-3.78006e-015	1.08648e-014	-9.26496e-015	-2.06683e-015	-1.6525e-014	-5.09501e-015	-1.392e-014	-1.53469e-014
-1.68358e-014	-2.20173e-014	1.67276e-015	5.34143e-015	1.00788e-014	1.19645e-014	1.29544e-014	1.2467e-015	4.07949e-015	-1.1399e-014	-3.30873e-015	-1.47801e-014	-3.75283e-015	-2.35486e-015	6.64008e-016	-2.48886e-015	-1.1014e-014	-3.7516e-015	1.13283e-014	-9.17327e-015	-1.85284e-015	-1.6445e-014	-4.89935e-015	-1.3867e-014	-1.49575e-014
-1.66025e-014	-2.18458e-014	1.97652e-015	5.55107e-015	1.03814e-014	1.24628e-014	1.34411e-014	1.80364e-015	4.51147e-015	-1.11045e-014	-3.03913e-015	-1.44442e-014	-3.5686e-015	-1.98895e-015	9.58979e-016	-2.35218e-015	-1.08158e-014	-3.71759e-015	1.17696e-014	-9.08893e-015	-1.65391e-015	-1.63554e-014	-4.71118e-015	-1.38222e-014	-1.4568e-014
-1.63534e-014	-2.1674e-014	2.28358e-015	5.7666e-015	1.0683e-014	1.29697e-014	1.39397e-014	2.34619e-015	4.97908e-015	-1.08028e-014	-2.75231e-015	-1.40911e-014	-3.38317e-015	-1.61329e-015	1.25326e-015	-2.21773e-015	-1.06186e-014	-3.67741e-015	1.21859e-014	-9.01306e-015	-1.47308e-015	-1.62558e-014	-4.53088e-015	-1.37832e-014	-1.4182e-014
-1.60896e-014	-2.15023e-014	2.59282e-015	5.98737e-015	1.09819e-014	1.34812e-014	1.44478e-014	2.87213e-015	5.48119e-015	-1.04959e-014	-2.44983e-015	-1.37227e-014	-3.19834e-015	-1.23144e-015	1.54543e-015	-2.08564e-015	-1.0424e-014	-3.63043e-015	1.25738e-014	-8.94638e-015	-1.31328e-015	-1.61456e-014	-4.35927e-015	-1.3748e-014	-1.38011e-014
-1.58122e-014	-2.13313e-014	2.903e-015	6.21194e-015	1.12763e-014	1.39938e-014	1.49622e-014	3.37853e-015	6.01602e-015	-1.01859e-014	-2.13296e-015	-1.33412e-014	-3.01569e-015	-8.47366e-016	1.83409e-015	-1.95657e-015	-1.02347e-014	-3.57494e-015	1.29301e-014	-8.88987e-015	-1.1768e-015	-1.60242e-014	-4.197e-015	-1.37148e-014	-1.34274e-014
-1.55225e-014	-2.11616e-014	3.21291e-015	6.43878e-015	1.15652e-014	1.4504e-014	1.54792e-014	3.86348e-015	6.58082e-015	-9.87473e-015	-1.80347e-015	-1.29492e-014	-2.83654e-015	-4.64036e-016	2.11832e-015	-1.83078e-015	-1.00529e-014	-3.5111e-015	1.32519e-014	-8.84421e-015	-1.06624e-015	-1.58917e-014	-4.04428e-015	-1.36809e-014	-1.30627e-014
-1.52218e-014	-2.09937e-014	3.52148e-015	6.66702e-015	1.18468e-014	1.50076e-014	1.5995e-014	4.32495e-015	7.17247e-015	-9.5648e-015	-1.46314e-015	-1.25491e-014	-2.66209e-015	-8.4946e-017	2.39711e-015	-1.70844e-015	-9.88073e-015	-3.43916e-015	1.35367e-014	-8.8099e-015	-9.83687e-016	-1.57477e-014	-3.90146e-015	-1.36446e-014	-1.27092e-014
-1.49118e-014	-2.08283e-014	3.82777e-015	6.89521e-015	1.212e-014	1.55009e-014	1.6506e-014	4.76125e-015	7.78854e-015	-9.25842e-015	-1.11435e-015	-1.2143e-014	-2.4933e-015	2.8551e-016	2.66956e-015	-1.58881e-015	-9.72091e-015	-3.35929e-015	1.37822e-014	-8.78748e-015	-9.31319e-016	-1.55932e-014	-3.76886e-015	-1.36047e-014	-1.23687e-014
-1.4594e-014	-2.06649e-014	4.1314e-015	7.12244e-015	1.23826e-014	1.59801e-014	1.70083e-014	5.17085e-015	8.42476e-015	-8.95742e-015	-7.58989e-016	-1.17335e-014	-2.33135e-015	6.4417e-016	2.93496e-015	-1.47273e-015	-9.57548e-015	-3.27162e-015	1.39866e-014	-8.77763e-015	-9.11435e-016	-1.54281e-014	-3.64696e-015	-1.356e-014	-1.20438e-014
-1.42696e-014	-2.0504e-014	4.43132e-015	7.34865e-015	1.26326e-014	1.64418e-014	1.74987e-014	5.55211e-015	9.07785e-015	-8.66349e-015	-3.98755e-016	-1.13225e-014	-2.17674e-015	9.88246e-016	3.19241e-015	-1.36092e-015	-9.4468e-015	-3.17716e-015	1.41485e-014	-8.78174e-015	-9.25344e-016	-1.52534e-014	-3.53603e-015	-1.35092e-014	-1.17366e-014
-1.39402e-014	-2.03453e-014	4.72621e-015	7.57323e-015	1.28689e-014	1.68826e-014	1.79734e-014	5.90353e-015	9.74414e-015	-8.37877e-015	-3.55811e-017	-1.09118e-014	-2.02945e-015	1.31475e-015	3.4415e-015	-1.25245e-015	-9.33724e-015	-3.07637e-015	1.42667e-014	-8.80046e-015	-9.73657e-016	-1.507e-014	-3.43599e-015	-1.34518e-014	-1.14492e-014
-1.3607e-014	-2.01888e-014	5.01607e-015	7.79505e-015	1.30903e-014	1.72986e-014	1.84293e-014	6.22445e-015	1.04196e-014	-8.1054e-015	3.28673e-016	-1.05034e-014	-1.88965e-015	1.62124e-015	3.68223e-015	-1.14738e-015	-9.24872e-015	-2.97112e-015	1.43397e-014	-8.83393e-015	-1.05678e-015	-1.48785e-014	-3.34727e-015	-1.33871e-014	-1.11835e-014
-1.32713e-014	-2.00341e-014	5.29957e-015	8.01347e-015	1.32956e-014	1.76874e-014	1.88636e-014	6.5142e-015	1.11002e-014	-7.84518e-015	6.92019e-016	-1.00985e-014	-1.75707e-015	1.90516e-015	3.91383e-015	-1.04522e-015	-9.18359e-015	-2.86247e-015	1.43664e-014	-8.8825e-015	-1.17503e-015	-1.46805e-014	-3.2698e-015	-1.33149e-014	-1.09408e-014
-1.2935e-014	-1.98808e-014	5.57555e-015	8.22799e-015	1.34835e-014	1.80463e-014	1.92734e-014	6.7721e-015	1.17818e-014	-7.59969e-015	1.05322e-015	-9.69878e-015	-1.63127e-015	2.16377e-015	4.13552e-015	-9.45527e-016	-9.14327e-015	-2.75174e-015	1.43476e-014	-8.94731e-015	-1.32886e-015	-1.44772e-014	-3.20338e-015	-1.32353e-014	-1.07225e-014
-1.25992e-014	-1.97286e-014	5.84336e-015	8.43809e-015	1.36528e-014	1.83724e-014	1.96556e-014	6.99699e-015	1.24601e-014	-7.37013e-015	1.41031e-015	-9.30499e-015	-1.5112e-015	2.39559e-015	4.34646e-015	-8.48272e-016	-9.12894e-015	-2.64088e-015	1.4283e-014	-9.02908e-015	-1.51726e-015	-1.42696e-014	-3.14787e-015	-1.31482e-014	-1.05308e-014
-1.2265e-014	-1.95774e-014	6.10279e-015	8.6423e-015	1.38025e-014	1.86644e-014	2.00077e-014	7.18906e-015	1.31303e-014	-7.15804e-015	1.76186e-015	-8.91816e-015	-1.39612e-015	2.5996e-015	4.54664e-015	-7.52901e-016	-9.14146e-015	-2.53252e-015	1.41724e-014	-9.1277e-015	-1.73969e-015	-1.40591e-014	-3.10256e-015	-1.30547e-014	-1.03671e-014
-1.19345e-014	-1.94261e-014	6.35268e-015	8.84015e-015	1.39319e-014	1.89203e-014	2.03279e-014	7.34825e-015	1.37882e-014	-6.96396e-015	2.10678e-015	-8.53908e-015	-1.2848e-015	2.77494e-015	4.73614e-015	-6.59727e-016	-9.18181e-015	-2.42834e-015	1.40171e-014	-9.24326e-015	-1.99506e-015	-1.38472e-014	-3.06732e-015	-1.29561e-014	-1.02321e-014
-1.16083e-014	-1.92747e-014	6.59299e-015	9.03145e-015	1.40402e-014	1.91387e-014	2.06145e-014	7.47432e-015	1.44299e-014	-6.78889e-015	2.44432e-015	-8.16852e-015	-1.17601e-015	2.92064e-015	4.9144e-015	-5.68533e-016	-9.25029e-015	-2.33027e-015	1.38186e-014	-9.37559e-015	-2.28192e-015	-1.36358e-014	-3.04157e-015	-1.28537e-014	-1.01264e-014
-1.12874e-014	-1.91223e-014	6.8225e-015	9.21618e-015	1.41263e-014	1.93184e-014	2.0866e-014	7.56716e-015	1.50516e-014	-6.63327e-015	2.77339e-015	-7.80661e-015	-1.06753e-015	3.03637e-015	5.08117e-015	-4.78818e-016	-9.34685e-015	-2.24069e-015	1.35788e-014	-9.52421e-015	-2.59897e-015	-1.34259e-014	-3.02517e-015	-1.2749e-014	-1.00508e-014
-1.0973e-014	-1.89681e-014	7.04055e-015	9.39341e-015	1.41894e-014	1.94587e-014	2.10815e-014	7.62748e-015	1.56486e-014	-6.49771e-015	3.0932e-015	-7.45355e-015	-9.57721e-016	3.12219e-015	5.23656e-015	-3.903e-016	-9.47091e-015	-2.16199e-015	1.33001e-014	-9.68815e-015	-2.94315e-015	-1.32196e-014	-3.01747e-015	-1.26432e-014	-1.00059e-014
-1.06655e-014	-1.88114e-014	7.2469e-015	9.56269e-015	1.42294e-014	1.95593e-014	2.12606e-014	7.65595e-015	1.62165e-014	-6.38226e-015	3.40338e-015	-7.10894e-015	-8.44455e-016	3.17843e-015	5.38041e-015	-3.03356e-016	-9.62213e-015	-2.09587e-015	1.29848e-014	-9.86793e-015	-3.31189e-015	-1.30183e-014	-3.01785e-015	-1.25384e-014	-9.99156e-015
-1.03651e-014	-1.86519e-014	7.44051e-015	9.72404e-015	1.42458e-014	1.96204e-014	2.1404e-014	7.65344e-015	1.67518e-014	-6.28641e-015	3.7041e-015	-6.77215e-015	-7.25236e-016	3.20543e-015	5.51228e-015	-2.17691e-016	-9.79931e-015	-2.04473e-015	1.26358e-014	-1.0063e-014	-3.70347e-015	-1.28238e-014	-3.02573e-015	-1.24358e-014	-1.00073e-014
-1.00724e-014	-1.84892e-014	7.62153e-015	9.87649e-015	1.42385e-014	1.96426e-014	2.15116e-014	7.62132e-015	1.72524e-014	-6.20973e-015	3.99589e-015	-6.4424e-015	-5.97266e-016	3.20477e-015	5.63198e-015	-1.33295e-016	-1.00011e-014	-2.01049e-015	1.22571e-014	-1.02725e-014	-4.11467e-015	-1.26372e-014	-3.04024e-015	-1.23373e-014	-1.00526e-014
-9.78819e-015	-1.83229e-014	7.78924e-015	1.00193e-014	1.42082e-014	1.96266e-014	2.15842e-014	7.56081e-015	1.77149e-014	-6.15154e-015	4.27901e-015	-6.11873e-015	-4.5833e-016	3.1779e-015	5.73969e-015	-4.99693e-017	-1.0226e-014	-1.99491e-015	1.18522e-014	-1.04954e-014	-4.54209e-015	-1.24602e-014	-3.06047e-015	-1.22449e-014	-1.0127e-014
-9.51216e-015	-1.81528e-014	7.94283e-015	1.01524e-014	1.41553e-014	1.95735e-014	2.16235e-014	7.47299e-015	1.81361e-014	-6.11097e-015	4.55336e-015	-5.8003e-015	-3.0615e-016	3.12616e-015	5.83528e-015	3.16735e-017	-1.04715e-014	-2.00005e-015	1.14238e-014	-1.07302e-014	-4.98235e-015	-1.22938e-014	-3.08572e-015	-1.21605e-014	-1.02293e-014
-9.24336e-015	-1.79784e-014	8.08226e-015	1.02753e-014	1.40798e-014	1.9485e-014	2.16317e-014	7.35906e-015	1.85143e-014	-6.0867e-015	4.81975e-015	-5.48621e-015	-1.37977e-016	3.05169e-015	5.91858e-015	1.1063e-016	-1.07345e-014	-2.02689e-015	1.09761e-014	-1.09755e-014	-5.43155e-015	-1.21391e-014	-3.11477e-015	-1.20859e-014	-1.0358e-014
-8.98246e-015	-1.77993e-014	8.20706e-015	1.03873e-014	1.39825e-014	1.93635e-014	2.16105e-014	7.22092e-015	1.88471e-014	-6.07689e-015	5.07918e-015	-5.17528e-015	4.89157e-017	2.95644e-015	5.98953e-015	1.86719e-016	-1.10125e-014	-2.07658e-015	1.05137e-014	-1.12302e-014	-5.88598e-015	-1.19972e-014	-3.14677e-015	-1.20229e-014	-1.05117e-014
-8.72943e-015	-1.7616e-014	8.31667e-015	1.0488e-014	1.38639e-014	1.92113e-014	2.15622e-014	7.06044e-015	1.91333e-014	-6.08008e-015	5.33314e-015	-4.86625e-015	2.56795e-016	2.84348e-015	6.04849e-015	2.59662e-016	-1.13021e-014	-2.15011e-015	1.00409e-014	-1.14924e-014	-6.34207e-015	-1.18685e-014	-3.18085e-015	-1.19734e-014	-1.06887e-014
-8.48301e-015	-1.74288e-014	8.41091e-015	1.05765e-014	1.37247e-014	1.90305e-014	2.14898e-014	6.87941e-015	1.93716e-014	-6.09427e-015	5.58249e-015	-4.55817e-015	4.88187e-016	2.71497e-015	6.09529e-015	3.28805e-016	-1.15999e-014	-2.24867e-015	9.56212e-015	-1.17603e-014	-6.79669e-015	-1.17539e-014	-3.21624e-015	-1.19385e-014	-1.0886e-014
-8.24224e-015	-1.7237e-014	8.48942e-015	1.0653e-014	1.35657e-014	1.88238e-014	2.13961e-014	6.67982e-015	1.95617e-014	-6.11792e-015	5.82877e-015	-4.24935e-015	7.44878e-016	2.57388e-015	6.13015e-015	3.93664e-016	-1.19028e-014	-2.37274e-015	9.08181e-015	-1.20321e-014	-7.24585e-015	-1.16533e-014	-3.25211e-015	-1.19203e-014	-1.11018e-014
-8.00664e-015	-1.70404e-014	8.55239e-015	1.07169e-014	1.33883e-014	1.85941e-014	2.12842e-014	6.46439e-015	1.97037e-014	-6.14914e-015	6.07387e-015	-3.9388e-015	1.02936e-015	2.42321e-015	6.15336e-015	4.53333e-016	-1.22065e-014	-2.52217e-015	8.60397e-015	-1.23059e-014	-7.68564e-015	-1.15675e-014	-3.28737e-015	-1.1919e-014	-1.13334e-014
-7.77537e-015	-1.68395e-014	8.59985e-015	1.07675e-014	1.3194e-014	1.83443e-014	2.11576e-014	6.23543e-015	1.97979e-014	-6.18563e-015	6.31943e-015	-3.62524e-015	1.34338e-015	2.26588e-015	6.16486e-015	5.06578e-016	-1.2508e-014	-2.69616e-015	8.1331e-015	-1.25806e-014	-8.11275e-015	-1.14968e-014	-3.32146e-015	-1.19357e-014	-1.1578e-014
-7.54749e-015	-1.66341e-014	8.632e-015	1.08046e-014	1.29842e-014	1.80773e-014	2.10203e-014	5.99533e-015	1.98451e-014	-6.22544e-015	6.56722e-015	-3.30758e-015	1.6889e-015	2.10429e-015	6.16464e-015	5.533e-016	-1.28029e-014	-2.89452e-015	7.67336e-015	-1.28541e-014	-8.52316e-015	-1.1441e-014	-3.35366e-015	-1.19704e-014	-1.1833e-014
-7.32158e-015	-1.64252e-014	8.64862e-015	1.08276e-014	1.276e-014	1.77969e-014	2.08766e-014	5.74706e-015	1.98478e-014	-6.26622e-015	6.81922e-015	-2.98465e-015	2.06763e-015	1.94172e-015	6.15376e-015	5.92189e-016	-1.3087e-014	-3.11611e-015	7.22886e-015	-1.31239e-014	-8.91282e-015	-1.14002e-014	-3.38277e-015	-1.20235e-014	-1.2095e-014
-7.09673e-015	-1.62132e-014	8.64984e-015	1.08357e-014	1.25233e-014	1.75062e-014	2.07304e-014	5.49365e-015	1.98066e-014	-6.30596e-015	7.07732e-015	-2.65583e-015	2.48011e-015	1.78092e-015	6.13277e-015	6.22601e-016	-1.33562e-014	-3.36043e-015	6.80358e-015	-1.33881e-014	-9.27841e-015	-1.13744e-014	-3.40822e-015	-1.20948e-014	-1.2361e-014
-6.87196e-015	-1.59985e-014	8.63557e-015	1.08293e-014	1.22755e-014	1.72081e-014	2.0586e-014	5.23819e-015	1.97237e-014	-6.34233e-015	7.34328e-015	-2.32075e-015	2.92723e-015	1.62392e-015	6.10214e-015	6.43968e-016	-1.36063e-014	-3.62648e-015	6.40079e-015	-1.36442e-014	-9.61719e-015	-1.13631e-014	-3.42977e-015	-1.21835e-014	-1.26278e-014
-6.64641e-015	-1.57809e-014	8.60619e-015	1.08079e-014	1.20182e-014	1.69063e-014	2.04467e-014	4.98367e-015	1.96028e-014	-6.37364e-015	7.61917e-015	-1.97901e-015	3.4098e-015	1.47322e-015	6.06141e-015	6.55152e-016	-1.38335e-014	-3.91176e-015	6.02432e-015	-1.38901e-014	-9.9263e-015	-1.13659e-014	-3.4461e-015	-1.22889e-014	-1.28921e-014
-6.41768e-015	-1.55613e-014	8.56206e-015	1.07708e-014	1.17537e-014	1.66036e-014	2.03164e-014	4.73288e-015	1.94463e-014	-6.39804e-015	7.90637e-015	-1.62945e-015	3.92798e-015	1.33102e-015	6.01119e-015	6.55042e-016	-1.40342e-014	-4.21366e-015	5.67712e-015	-1.41238e-014	-1.02031e-014	-1.1382e-014	-3.45688e-015	-1.24103e-014	-1.31505e-014
-6.1849e-015	-1.53392e-014	8.50334e-015	1.07177e-014	1.14839e-014	1.63032e-014	2.01991e-014	4.48907e-015	1.9258e-014	-6.41315e-015	8.20655e-015	-1.2724e-015	4.48132e-015	1.19919e-015	5.95148e-015	6.43068e-016	-1.42055e-014	-4.52969e-015	5.36184e-015	-1.43432e-014	-1.04455e-014	-1.14109e-014	-3.46137e-015	-1.25464e-014	-1.34e-014
-5.94804e-015	-1.51152e-014	8.43002e-015	1.06484e-014	1.12105e-014	1.60077e-014	2.00978e-014	4.25531e-015	1.90422e-014	-6.41735e-015	8.52122e-015	-9.08426e-016	5.0686e-015	1.07972e-015	5.88268e-015	6.19502e-016	-1.43448e-014	-4.85697e-015	5.08029e-015	-1.45462e-014	-1.06522e-014	-1.14514e-014	-3.45902e-015	-1.26951e-014	-1.36379e-014
-5.70571e-015	-1.48894e-014	8.3423e-015	1.05631e-014	1.09358e-014	1.57202e-014	2.00159e-014	4.03469e-015	1.88024e-014	-6.40909e-015	8.85177e-015	-5.37832e-016	5.68911e-015	9.74365e-016	5.80552e-015	5.83716e-016	-1.44489e-014	-5.19245e-015	4.83473e-015	-1.47312e-014	-1.08217e-014	-1.15024e-014	-3.44986e-015	-1.28551e-014	-1.38615e-014
-5.45707e-015	-1.46621e-014	8.24082e-015	1.04607e-014	1.06618e-014	1.54434e-014	1.99568e-014	3.82996e-015	1.85432e-014	-6.38743e-015	9.19917e-015	-1.60913e-016	6.34077e-015	8.83812e-016	5.72087e-015	5.34898e-016	-1.45152e-014	-5.53359e-015	4.62537e-015	-1.48976e-014	-1.0953e-014	-1.15624e-014	-3.43317e-015	-1.30238e-014	-1.40673e-014
-5.20154e-015	-1.4433e-014	8.12572e-015	1.03418e-014	1.03893e-014	1.51795e-014	1.99236e-014	3.64362e-015	1.82684e-014	-6.35119e-015	9.56376e-015	2.2095e-016	7.02199e-015	8.09459e-016	5.62955e-015	4.72864e-016	-1.45415e-014	-5.87701e-015	4.45389e-015	-1.50436e-014	-1.10447e-014	-1.16304e-014	-3.40857e-015	-1.31984e-014	-1.42527e-014
-4.93835e-015	-1.42016e-014	7.99758e-015	1.02061e-014	1.012e-014	1.49305e-014	1.99183e-014	3.47887e-015	1.79825e-014	-6.29918e-015	9.94688e-015	6.07494e-016	7.7301e-015	7.51604e-016	5.53184e-015	3.97709e-016	-1.45255e-014	-6.21892e-015	4.32117e-015	-1.5168e-014	-1.10972e-014	-1.17057e-014	-3.37585e-015	-1.33764e-014	-1.4416e-014
-4.66679e-015	-1.39676e-014	7.85695e-015	1.00537e-014	9.85583e-015	1.46981e-014	1.99419e-014	3.3382e-015	1.76907e-014	-6.23074e-015	1.03487e-014	9.9726e-016	8.46239e-015	7.11259e-016	5.42867e-015	3.09418e-016	-1.44668e-014	-6.55586e-015	4.22748e-015	-1.52696e-014	-1.11102e-014	-1.17864e-014	-3.3354e-015	-1.3555e-014	-1.45546e-014
-4.38655e-015	-1.37311e-014	7.70496e-015	9.88555e-015	9.59815e-015	1.44839e-014	1.99959e-014	3.22458e-015	1.73984e-014	-6.14576e-015	1.07687e-014	1.3887e-015	9.21535e-015	6.88998e-016	5.32075e-015	2.08347e-016	-1.4365e-014	-6.88425e-015	4.17216e-015	-1.53478e-014	-1.10836e-014	-1.18713e-014	-3.28666e-015	-1.37316e-014	-1.46667e-014
-4.09684e-015	-1.34902e-014	7.54197e-015	9.70159e-015	9.3486e-015	1.42891e-014	2.00811e-014	3.13983e-015	1.71105e-014	-6.04358e-015	1.12067e-014	1.77995e-015	9.9852e-015	6.84356e-016	5.20842e-015	9.51786e-017	-1.42195e-014	-7.20094e-015	4.15473e-015	-1.5402e-014	-1.10182e-014	-1.19584e-014	-3.22985e-015	-1.39029e-014	-1.47506e-014
-3.79732e-015	-1.32448e-014	7.36863e-015	9.50245e-015	9.10812e-015	1.41149e-014	2.01991e-014	3.08595e-015	1.6831e-014	-5.92437e-015	1.16621e-014	2.16919e-015	1.07678e-014	6.96509e-016	5.09281e-015	-3.0379e-017	-1.40308e-014	-7.50177e-015	4.17332e-015	-1.54305e-014	-1.09148e-014	-1.20459e-014	-3.16485e-015	-1.40658e-014	-1.48049e-014
-3.48816e-015	-1.29947e-014	7.18558e-015	9.2891e-015	8.87838e-015	1.39622e-014	2.03502e-014	3.06542e-015	1.6565e-014	-5.78845e-015	1.21337e-014	2.55497e-015	1.15594e-014	7.24868e-016	4.97522e-015	-1.67509e-016	-1.37999e-014	-7.78319e-015	4.22685e-015	-1.5433e-014	-1.07751e-014	-1.21324e-014	-3.09175e-015	-1.42175e-014	-1.4829e-014
-3.17016e-015	-1.27385e-014	6.9935e-015	9.06178e-015	8.66055e-015	1.3832e-014	2.05341e-014	3.07973e-015	1.63172e-014	-5.63664e-015	1.26208e-014	2.93582e-015	1.23558e-014	7.68764e-016	4.85681e-015	-3.14818e-016	-1.35285e-014	-8.04146e-015	4.31333e-015	-1.541e-014	-1.06007e-014	-1.22169e-014	-3.01057e-015	-1.43553e-014	-1.48226e-014
-2.8432e-015	-1.24752e-014	6.79354e-015	8.82168e-015	8.45518e-015	1.37241e-014	2.07508e-014	3.13063e-015	1.60915e-014	-5.46946e-015	1.31221e-014	3.30961e-015	1.31521e-014	8.26997e-016	4.73771e-015	-4.71172e-016	-1.32177e-014	-8.27417e-015	4.43072e-015	-1.53615e-014	-1.03934e-014	-1.22979e-014	-2.92204e-015	-1.44765e-014	-1.47854e-014
-2.5072e-015	-1.22033e-014	6.58594e-015	8.56973e-015	8.26341e-015	1.36386e-014	2.09986e-014	3.21931e-015	1.58924e-014	-5.28703e-015	1.36355e-014	3.67463e-015	1.39435e-014	8.98563e-016	4.6182e-015	-6.35026e-016	-1.28703e-014	-8.47868e-015	4.57589e-015	-1.52875e-014	-1.01553e-014	-1.23734e-014	-2.82599e-015	-1.4578e-014	-1.47173e-014
-2.16313e-015	-1.19215e-014	6.37144e-015	8.30693e-015	8.08621e-015	1.35747e-014	2.12755e-014	3.34627e-015	1.57235e-014	-5.09041e-015	1.41591e-014	4.02898e-015	1.47257e-014	9.81918e-016	4.49933e-015	-8.0447e-016	-1.24882e-014	-8.65211e-015	4.74567e-015	-1.51887e-014	-9.88897e-015	-1.24422e-014	-2.7229e-015	-1.46577e-014	-1.46191e-014
-1.81198e-015	-1.16294e-014	6.15032e-015	8.03437e-015	7.92355e-015	1.35312e-014	2.15792e-014	3.51144e-015	1.55878e-014	-4.88047e-015	1.46902e-014	4.37013e-015	1.54941e-014	1.07541e-015	4.38196e-015	-9.78054e-016	-1.20742e-014	-8.79185e-015	4.93661e-015	-1.50656e-014	-9.59716e-015	-1.25036e-014	-2.61282e-015	-1.47138e-014	-1.44906e-014
-1.45465e-015	-1.13253e-014	5.92414e-015	7.75344e-015	7.77534e-015	1.35074e-014	2.19078e-014	3.71551e-015	1.54885e-014	-4.65836e-015	1.52265e-014	4.69691e-015	1.62433e-014	1.17764e-015	4.26705e-015	-1.15389e-015	-1.16313e-014	-8.89494e-015	5.146e-015	-1.4919e-014	-9.28296e-015	-1.25558e-014	-2.4962e-015	-1.47441e-014	-1.43327e-014
-1.09119e-015	-1.10088e-014	5.69429e-015	7.46545e-015	7.64209e-015	1.35024e-014	2.22583e-014	3.95855e-015	1.54282e-014	-4.42571e-015	1.57658e-014	5.00778e-015	1.69684e-014	1.28667e-015	4.15526e-015	-1.33052e-015	-1.11634e-014	-8.95911e-015	5.37014e-015	-1.4749e-014	-8.94917e-015	-1.25976e-014	-2.37331e-015	-1.47462e-014	-1.41472e-014
-7.23137e-016	-1.06786e-014	5.46067e-015	7.17192e-015	7.52329e-015	1.35145e-014	2.26275e-014	4.24028e-015	1.54084e-014	-4.18408e-015	1.63047e-014	5.3013e-015	1.7664e-014	1.40058e-015	4.04716e-015	-1.5061e-015	-1.0674e-014	-8.98291e-015	5.60521e-015	-1.45567e-014	-8.59774e-015	-1.26276e-014	-2.24452e-015	-1.47186e-014	-1.39356e-014
-3.51252e-016	-1.03337e-014	5.22445e-015	6.87408e-015	7.41879e-015	1.35424e-014	2.30122e-014	4.56005e-015	1.54311e-014	-3.9344e-015	1.68397e-014	5.57635e-015	1.83257e-014	1.51764e-015	3.94335e-015	-1.678e-015	-1.01664e-014	-8.96498e-015	5.84756e-015	-1.4343e-014	-8.23207e-015	-1.26441e-014	-2.11054e-015	-1.466e-014	-1.36991e-014
2.26363e-017	-9.97274e-015	4.9863e-015	6.57354e-015	7.32797e-015	1.35838e-014	2.3409e-014	4.91612e-015	1.5497e-014	-3.67852e-015	1.73676e-014	5.83163e-015	1.8949e-014	1.63627e-015	3.84454e-015	-1.84431e-015	-9.64441e-015	-8.90439e-015	6.0935e-015	-1.41085e-014	-7.85482e-015	-1.26469e-014	-1.97124e-015	-1.45701e-014	-1.34397e-014
3.96672e-016	-9.59489e-015	4.7469e-015	6.27173e-015	7.24972e-015	1.36369e-014	2.38144e-014	5.30703e-015	1.56067e-014	-3.41761e-015	1.78855e-014	6.0663e-015	1.953e-014	1.75559e-015	3.75129e-015	-2.00334e-015	-9.11298e-015	-8.80056e-015	6.33914e-015	-1.38543e-014	-7.46916e-015	-1.26347e-014	-1.82728e-015	-1.44487e-014	-1.31588e-014
7.69644e-016	-9.20003e-015	4.50655e-015	5.97009e-015	7.18391e-015	1.36996e-014	2.42251e-014	5.73161e-015	1.57606e-014	-3.15241e-015	1.83898e-014	6.27968e-015	2.00648e-014	1.87405e-015	3.66395e-015	-2.15279e-015	-8.57603e-015	-8.65249e-015	6.58133e-015	-1.35819e-014	-7.0777e-015	-1.26061e-014	-1.67875e-015	-1.42958e-014	-1.28588e-014
1.14084e-015	-8.78822e-015	4.26609e-015	5.67078e-015	7.1296e-015	1.37702e-014	2.46375e-014	6.18672e-015	1.59583e-014	-2.88436e-015	1.88766e-014	6.47108e-015	2.05497e-014	1.98975e-015	3.5827e-015	-2.29019e-015	-8.03711e-015	-8.46069e-015	6.81655e-015	-1.32919e-014	-6.68254e-015	-1.25607e-014	-1.52624e-015	-1.41121e-014	-1.25429e-014
1.50894e-015	-8.35865e-015	4.0262e-015	5.37451e-015	7.085e-015	1.38461e-014	2.50465e-014	6.66974e-015	1.61984e-014	-2.61508e-015	1.93425e-014	6.6403e-015	2.09813e-014	2.10155e-015	3.50766e-015	-2.41349e-015	-7.49946e-015	-8.22572e-015	7.04136e-015	-1.29848e-014	-6.28629e-015	-1.24983e-014	-1.37008e-015	-1.38985e-014	-1.22128e-014
1.87239e-015	-7.91114e-015	3.78743e-015	5.08247e-015	7.04929e-015	1.39252e-014	2.54489e-014	7.17858e-015	1.64802e-014	-2.34555e-015	1.9784e-014	6.78765e-015	2.13569e-014	2.20828e-015	3.43943e-015	-2.52137e-015	-6.96691e-015	-7.94779e-015	7.25298e-015	-1.26623e-014	-5.89189e-015	-1.24182e-014	-1.21066e-015	-1.3656e-014	-1.18702e-014
2.22981e-015	-7.44608e-015	3.55058e-015	4.79675e-015	7.02129e-015	1.40043e-014	2.58414e-014	7.70999e-015	1.68022e-014	-2.07682e-015	2.01984e-014	6.91393e-015	2.16738e-014	2.30864e-015	3.37774e-015	-2.61176e-015	-6.44298e-015	-7.62874e-015	7.44865e-015	-1.2325e-014	-5.501e-015	-1.23205e-014	-1.0485e-015	-1.33857e-014	-1.15177e-014
2.58e-015	-6.96411e-015	3.31673e-015	4.519e-015	6.99977e-015	1.40814e-014	2.62196e-014	8.26029e-015	1.71619e-014	-1.8097e-015	2.05827e-014	7.01956e-015	2.19304e-014	2.40239e-015	3.32248e-015	-2.68254e-015	-5.9305e-015	-7.26985e-015	7.6254e-015	-1.19738e-014	-5.11595e-015	-1.22044e-014	-8.84022e-016	-1.30895e-014	-1.11579e-014
2.92121e-015	-6.46636e-015	3.08699e-015	4.25082e-015	6.98298e-015	1.41549e-014	2.65801e-014	8.82602e-015	1.75563e-014	-1.54448e-015	2.09342e-014	7.10546e-015	2.21258e-014	2.48857e-015	3.27325e-015	-2.73192e-015	-5.43249e-015	-6.87191e-015	7.78135e-015	-1.16102e-014	-4.73801e-015	-1.207e-014	-7.16952e-016	-1.2769e-014	-1.07933e-014
3.25271e-015	-5.9535e-015	2.8621e-015	3.9932e-015	6.969e-015	1.42221e-014	2.69199e-014	9.4039e-015	1.79821e-014	-1.28266e-015	2.12503e-014	7.17243e-015	2.22589e-014	2.56627e-015	3.22988e-015	-2.75866e-015	-4.95186e-015	-6.43707e-015	7.9151e-015	-1.12355e-014	-4.36981e-015	-1.19172e-014	-5.48146e-016	-1.24271e-014	-1.04255e-014
3.57276e-015	-5.42671e-015	2.64277e-015	3.74767e-015	6.95621e-015	1.42807e-014	2.72355e-014	9.9906e-015	1.84355e-014	-1.02458e-015	2.15289e-014	7.22246e-015	2.23293e-014	2.63532e-015	3.19199e-015	-2.76198e-015	-4.49067e-015	-5.96807e-015	8.02478e-015	-1.08504e-014	-4.01249e-015	-1.17466e-014	-3.78078e-016	-1.20658e-014	-1.00562e-014
3.88015e-015	-4.88814e-015	2.42982e-015	3.51511e-015	6.94394e-015	1.43287e-014	2.75245e-014	1.05817e-014	1.89129e-014	-7.71101e-016	2.17678e-014	7.25719e-015	2.23369e-014	2.69553e-015	3.159e-015	-2.74108e-015	-4.05104e-015	-5.4676e-015	8.10828e-015	-1.04556e-014	-3.66703e-015	-1.1558e-014	-2.07165e-016	-1.16876e-014	-9.68798e-015
4.17346e-015	-4.33973e-015	2.22471e-015	3.29589e-015	6.93052e-015	1.43642e-014	2.77846e-014	1.11731e-014	1.94096e-014	-5.22255e-016	2.19651e-014	7.27832e-015	2.22816e-014	2.74721e-015	3.13039e-015	-2.69548e-015	-3.63449e-015	-4.9388e-015	8.16527e-015	-1.00513e-014	-3.33407e-015	-1.13519e-014	-3.57054e-017	-1.12953e-014	-9.3223e-015
4.45172e-015	-3.78389e-015	2.02737e-015	3.09156e-015	6.9141e-015	1.43852e-014	2.80133e-014	1.17602e-014	1.99215e-014	-2.78383e-016	2.21199e-014	7.28725e-015	2.21645e-014	2.79125e-015	3.10604e-015	-2.62504e-015	-3.24138e-015	-4.3846e-015	8.19504e-015	-9.63876e-015	-3.014e-015	-1.1129e-014	1.35958e-016	-1.08917e-014	-8.96047e-015
4.7138e-015	-3.22334e-015	1.83862e-015	2.90314e-015	6.89345e-015	1.43902e-014	2.82087e-014	1.23395e-014	2.04437e-014	-3.95279e-017	2.2231e-014	7.28629e-015	2.19872e-014	2.82749e-015	3.08507e-015	-2.52957e-015	-2.87225e-015	-3.80745e-015	8.19793e-015	-9.21913e-015	-2.70773e-015	-1.08902e-014	3.07348e-016	-1.04804e-014	-8.60367e-015
4.95913e-015	-2.66057e-015	1.65918e-015	2.73052e-015	6.86694e-015	1.43778e-014	2.83691e-014	1.29066e-014	2.09716e-014	1.94378e-016	2.22972e-014	7.27748e-015	2.1751e-014	2.85646e-015	3.06669e-015	-2.40861e-015	-2.52684e-015	-3.21161e-015	8.17439e-015	-8.79252e-015	-2.41515e-015	-1.06362e-014	4.7771e-016	-1.00642e-014	-8.25382e-015
5.18676e-015	-2.09909e-015	1.48999e-015	2.57415e-015	6.83284e-015	1.4347e-014	2.84936e-014	1.34585e-014	2.15006e-014	4.23316e-016	2.23185e-014	7.26294e-015	2.1459e-014	2.87878e-015	3.05069e-015	-2.26294e-015	-2.20477e-015	-2.60009e-015	8.1256e-015	-8.35957e-015	-2.13634e-015	-1.03682e-014	6.46341e-016	-9.64594e-015	-7.91179e-015
5.39612e-015	-1.54192e-015	1.33114e-015	2.43419e-015	6.79004e-015	1.42962e-014	2.85811e-014	1.39912e-014	2.20246e-014	6.47518e-016	2.22945e-014	7.24475e-015	2.11141e-014	2.89502e-015	3.03583e-015	-2.09316e-015	-1.90474e-015	-1.97621e-015	8.05228e-015	-7.92013e-015	-1.87106e-015	-1.00866e-014	8.1313e-016	-9.22803e-015	-7.57807e-015
5.58692e-015	-9.92228e-016	1.18378e-015	2.31096e-015	6.73772e-015	1.42247e-014	2.86311e-014	1.45006e-014	2.25384e-014	8.67625e-016	2.22251e-014	7.22494e-015	2.07194e-014	2.90695e-015	3.02099e-015	-1.89934e-015	-1.62573e-015	-1.34379e-015	7.9557e-015	-7.47468e-015	-1.61855e-015	-9.7924e-015	9.77486e-016	-8.8139e-015	-7.25346e-015
5.75913e-015	-4.54461e-016	1.04888e-015	2.20471e-015	6.67492e-015	1.41325e-014	2.86439e-014	1.4983e-014	2.30376e-014	1.08375e-015	2.21109e-014	7.20589e-015	2.02785e-014	2.91479e-015	3.00559e-015	-1.68259e-015	-1.36571e-015	-7.06224e-016	7.83769e-015	-7.02433e-015	-1.37928e-015	-9.4864e-015	1.13889e-015	-8.40631e-015	-6.93857e-015
5.91246e-015	6.80906e-017	9.26841e-016	2.11536e-015	6.60139e-015	1.40185e-014	2.86198e-014	1.54354e-014	2.35172e-014	1.29587e-015	2.19534e-014	7.18926e-015	1.97959e-014	2.91906e-015	2.98942e-015	-1.44432e-015	-1.12214e-015	-6.70493e-017	7.69988e-015	-6.56967e-015	-1.15218e-015	-9.16982e-015	1.29692e-015	-8.00788e-015	-6.63386e-015
6.04645e-015	5.72055e-016	8.18484e-016	2.04244e-015	6.51697e-015	1.38823e-014	2.85591e-014	1.58554e-014	2.39719e-014	1.5047e-015	2.17538e-014	7.17713e-015	1.92753e-014	2.92027e-015	2.97165e-015	-1.1856e-015	-8.9253e-016	5.7042e-016	7.54506e-015	-6.11111e-015	-9.36685e-016	-8.84409e-015	1.45095e-015	-7.62083e-015	-6.33896e-015
6.16109e-015	1.05332e-015	7.24122e-016	1.98605e-015	6.42086e-015	1.37246e-014	2.84622e-014	1.62402e-014	2.43975e-014	1.71035e-015	2.15137e-014	7.17106e-015	1.87214e-014	2.9201e-015	2.95139e-015	-9.07953e-016	-6.73738e-016	1.20326e-015	7.37556e-015	-5.64947e-015	-7.32264e-016	-8.5103e-015	1.60029e-015	-7.2469e-015	-6.05386e-015
6.25666e-015	1.50826e-015	6.44271e-016	1.94556e-015	6.31331e-015	1.35457e-014	2.83303e-014	1.65876e-014	2.47894e-014	1.91339e-015	2.12354e-014	7.17237e-015	1.81384e-014	2.91983e-015	2.92791e-015	-6.13191e-016	-4.63063e-016	1.82846e-015	7.19411e-015	-5.18458e-015	-5.38119e-016	-8.16961e-015	1.74393e-015	-6.88804e-015	-5.77877e-015
6.33305e-015	1.93339e-015	5.79486e-016	1.92051e-015	6.1946e-015	1.33457e-014	2.81655e-014	1.68947e-014	2.51438e-014	2.11356e-015	2.09208e-014	7.18291e-015	1.75304e-014	2.92084e-015	2.90119e-015	-3.03055e-016	-2.57197e-016	2.4426e-015	7.00393e-015	-4.71712e-015	-3.53273e-016	-7.8235e-015	1.88143e-015	-6.54608e-015	-5.5137e-015
6.39037e-015	2.32544e-015	5.30291e-016	1.91045e-015	6.06485e-015	1.31259e-014	2.79697e-014	1.716e-014	2.54574e-014	2.31143e-015	2.05725e-014	7.20353e-015	1.69018e-014	2.92337e-015	2.87007e-015	2.08295e-017	-5.30552e-017	3.04315e-015	6.80831e-015	-4.24762e-015	-1.77247e-016	-7.47339e-015	2.01209e-015	-6.22273e-015	-5.25812e-015
6.42923e-015	2.68097e-015	4.96867e-016	1.91451e-015	5.92396e-015	1.28873e-014	2.77435e-014	1.73819e-014	2.57266e-014	2.50686e-015	2.01931e-014	7.23482e-015	1.62575e-014	2.92859e-015	2.83493e-015	3.56186e-016	1.52487e-016	3.62673e-015	6.60999e-015	-3.77685e-015	-9.47451e-018	-7.12011e-015	2.13519e-015	-5.91894e-015	-5.01161e-015
6.44965e-015	2.99741e-015	4.79837e-016	1.93203e-015	5.7727e-015	1.26313e-014	2.74896e-014	1.75599e-014	2.59485e-014	2.69969e-015	1.97856e-014	7.27726e-015	1.56026e-014	2.93732e-015	2.79539e-015	7.01421e-016	3.63465e-016	4.19097e-015	6.41174e-015	-3.30446e-015	1.50407e-016	-6.76457e-015	2.25038e-015	-5.63586e-015	-4.77423e-015
6.45216e-015	3.27231e-015	4.79191e-016	1.96253e-015	5.61253e-015	1.23592e-014	2.72099e-014	1.76937e-014	2.61207e-014	2.89005e-015	1.9353e-014	7.33146e-015	1.49416e-014	2.94983e-015	2.7514e-015	1.05427e-015	5.83316e-016	4.73355e-015	6.21621e-015	-2.83078e-015	3.02926e-016	-6.4087e-015	2.35661e-015	-5.37365e-015	-4.54581e-015
6.43798e-015	3.50274e-015	4.95222e-016	2.00529e-015	5.44475e-015	1.20729e-014	2.69064e-014	1.77825e-014	2.62406e-014	3.07751e-015	1.88986e-014	7.39791e-015	1.42788e-014	2.96677e-015	2.70388e-015	1.41294e-015	8.157e-016	5.25231e-015	6.0262e-015	-2.35674e-015	4.48372e-016	-6.05445e-015	2.45324e-015	-5.13257e-015	-4.32634e-015
6.40731e-015	3.68672e-015	5.28442e-016	2.05992e-015	5.27021e-015	1.17739e-014	2.65812e-014	1.78267e-014	2.63078e-014	3.26248e-015	1.84256e-014	7.47604e-015	1.36187e-014	2.98918e-015	2.65302e-015	1.77544e-015	1.06389e-015	5.74598e-015	5.84407e-015	-1.88287e-015	5.87265e-016	-5.70176e-015	2.53986e-015	-4.91283e-015	-4.11557e-015
6.36062e-015	3.82311e-015	5.78926e-016	2.12455e-015	5.09028e-015	1.14637e-014	2.62368e-014	1.78271e-014	2.63207e-014	3.44439e-015	1.79373e-014	7.5657e-015	1.29657e-014	3.01734e-015	2.59838e-015	2.14045e-015	1.33055e-015	6.21232e-015	5.67289e-015	-1.40964e-015	7.19646e-016	-5.35157e-015	2.6156e-015	-4.71488e-015	-3.91245e-015
6.29899e-015	3.91086e-015	6.46005e-016	2.19838e-015	4.90685e-015	1.11443e-014	2.58754e-014	1.77848e-014	2.62786e-014	3.62302e-015	1.74372e-014	7.66607e-015	1.23237e-014	3.05118e-015	2.54048e-015	2.50593e-015	1.61878e-015	6.65056e-015	5.51484e-015	-9.37147e-016	8.4582e-016	-5.00501e-015	2.67938e-015	-4.5375e-015	-3.71663e-015
6.22316e-015	3.94862e-015	7.29282e-016	2.28038e-015	4.72182e-015	1.08182e-014	2.54991e-014	1.77004e-014	2.61815e-014	3.79759e-015	1.69287e-014	7.77644e-015	1.16968e-014	3.09127e-015	2.48013e-015	2.87083e-015	1.93127e-015	7.06001e-015	5.37171e-015	-4.66104e-016	9.66544e-016	-4.66317e-015	2.73018e-015	-4.38056e-015	-3.52826e-015
6.13442e-015	3.93665e-015	8.28611e-016	2.3699e-015	4.53705e-015	1.04882e-014	2.51106e-014	1.75758e-014	2.60302e-014	3.96728e-015	1.6415e-014	7.89559e-015	1.10885e-014	3.13746e-015	2.41765e-015	3.23348e-015	2.27084e-015	7.44026e-015	5.24557e-015	3.45604e-018	1.08104e-015	-4.32699e-015	2.76755e-015	-4.24315e-015	-3.34735e-015
6.03332e-015	3.87444e-015	9.43327e-016	2.4658e-015	4.35447e-015	1.01563e-014	2.47121e-014	1.7412e-014	2.58248e-014	4.13112e-015	1.5899e-014	8.02207e-015	1.05024e-014	3.1899e-015	2.35419e-015	3.59242e-015	2.63916e-015	7.79061e-015	5.13817e-015	4.70403e-016	1.18922e-015	-3.99674e-015	2.79084e-015	-4.1242e-015	-3.17322e-015
5.9204e-015	3.76291e-015	1.07274e-015	2.56717e-015	4.17634e-015	9.82474e-015	2.43052e-014	1.72114e-014	2.55681e-014	4.28855e-015	1.53841e-014	8.15391e-015	9.9413e-015	3.2484e-015	2.29095e-015	3.94605e-015	3.03721e-015	8.10992e-015	5.05096e-015	9.34372e-016	1.29053e-015	-3.6733e-015	2.79887e-015	-4.02282e-015	-3.00659e-015
5.79713e-015	3.60277e-015	1.21568e-015	2.67271e-015	4.00477e-015	9.49583e-015	2.38921e-014	1.69764e-014	2.52618e-014	4.43807e-015	1.48736e-014	8.29012e-015	9.40752e-015	3.31327e-015	2.22852e-015	4.29283e-015	3.46628e-015	8.39883e-015	4.98473e-015	1.39489e-015	1.38586e-015	-3.35644e-015	2.79124e-015	-3.93745e-015	-2.84757e-015
5.66477e-015	3.39631e-015	1.37216e-015	2.78195e-015	3.84143e-015	9.17133e-015	2.34746e-014	1.67095e-014	2.49082e-014	4.57871e-015	1.437e-014	8.42917e-015	8.90328e-015	3.3838e-015	2.16795e-015	4.63227e-015	3.92715e-015	8.65803e-015	4.94008e-015	1.8512e-015	1.47437e-015	-3.04649e-015	2.76765e-015	-3.86669e-015	-2.69588e-015
5.52371e-015	3.14554e-015	1.54098e-015	2.89432e-015	3.68854e-015	8.85375e-015	2.30538e-014	1.64133e-014	2.45091e-014	4.70949e-015	1.38755e-014	8.56901e-015	8.43035e-015	3.45954e-015	2.1101e-015	4.96399e-015	4.42007e-015	8.88816e-015	4.91656e-015	2.30259e-015	1.55533e-015	-2.74432e-015	2.72761e-015	-3.80885e-015	-2.55131e-015
5.37457e-015	2.85271e-015	1.72039e-015	3.00841e-015	3.54814e-015	8.54492e-015	2.26312e-014	1.60906e-014	2.4068e-014	4.82997e-015	1.33927e-014	8.7076e-015	7.99061e-015	3.54097e-015	2.05665e-015	5.28685e-015	4.94492e-015	9.08966e-015	4.9144e-015	2.74828e-015	1.6284e-015	-2.45046e-015	2.67065e-015	-3.76194e-015	-2.41443e-015
5.21874e-015	2.52083e-015	1.90935e-015	3.12285e-015	3.4223e-015	8.24697e-015	2.22082e-014	1.57445e-014	2.35886e-014	4.93926e-015	1.29243e-014	8.84336e-015	7.58538e-015	3.62704e-015	2.00896e-015	5.59937e-015	5.50105e-015	9.26326e-015	4.93322e-015	3.18779e-015	1.69296e-015	-2.16477e-015	2.59648e-015	-3.72444e-015	-2.2848e-015
5.05768e-015	2.1527e-015	2.10623e-015	3.23705e-015	3.31323e-015	7.96145e-015	2.17861e-014	1.53781e-014	2.30744e-014	5.03632e-015	1.24718e-014	8.97418e-015	7.21523e-015	3.71683e-015	1.96843e-015	5.90169e-015	6.08753e-015	9.41043e-015	4.97168e-015	3.62033e-015	1.74836e-015	-1.88726e-015	2.50496e-015	-3.69494e-015	-2.16247e-015
4.89245e-015	1.75214e-015	2.30958e-015	3.35031e-015	3.22313e-015	7.68974e-015	2.13664e-014	1.49953e-014	2.25292e-014	5.11991e-015	1.20369e-014	9.09812e-015	6.8804e-015	3.81028e-015	1.9361e-015	6.19379e-015	6.70332e-015	9.53268e-015	5.02913e-015	4.0452e-015	1.79438e-015	-1.61793e-015	2.39609e-015	-3.67183e-015	-2.04762e-015
4.72422e-015	1.3233e-015	2.51744e-015	3.46202e-015	3.15369e-015	7.43389e-015	2.09499e-014	1.45989e-014	2.19571e-014	5.18917e-015	1.16208e-014	9.21365e-015	6.58111e-015	3.90709e-015	1.91301e-015	6.47535e-015	7.34558e-015	9.63155e-015	5.104e-015	4.4619e-015	1.83008e-015	-1.35633e-015	2.26956e-015	-3.65308e-015	-1.94033e-015
4.55407e-015	8.70069e-016	2.72845e-015	3.5713e-015	3.10599e-015	7.19518e-015	2.05369e-014	1.41921e-014	2.1362e-014	5.24333e-015	1.12246e-014	9.31821e-015	6.31728e-015	4.00695e-015	1.90028e-015	6.74619e-015	8.01227e-015	9.70882e-015	5.19465e-015	4.86951e-015	1.85515e-015	-1.10237e-015	2.126e-015	-3.63774e-015	-1.8409e-015
4.38316e-015	3.96687e-016	2.94079e-015	3.67708e-015	3.08183e-015	6.97391e-015	2.01281e-014	1.37782e-014	2.07475e-014	5.28128e-015	1.0849e-014	9.41065e-015	6.08866e-015	4.11017e-015	1.89925e-015	7.0065e-015	8.70094e-015	9.7663e-015	5.29944e-015	5.26726e-015	1.86944e-015	-8.56493e-016	1.96581e-015	-3.62419e-015	-1.74965e-015
4.21286e-015	-9.16585e-017	3.15238e-015	3.7786e-015	3.0823e-015	6.77127e-015	1.97233e-014	1.33598e-014	2.01179e-014	5.30259e-015	1.04951e-014	9.48956e-015	5.8944e-015	4.2162e-015	1.91122e-015	7.25587e-015	9.40833e-015	9.80586e-015	5.41622e-015	5.65471e-015	1.87357e-015	-6.18108e-016	1.78938e-015	-3.61116e-015	-1.66586e-015
4.04396e-015	-5.90698e-016	3.36095e-015	3.87469e-015	3.10887e-015	6.58813e-015	1.93228e-014	1.2939e-014	1.94773e-014	5.30673e-015	1.01629e-014	9.55347e-015	5.73349e-015	4.32374e-015	1.93696e-015	7.49466e-015	1.01316e-014	9.82826e-015	5.54287e-015	6.03179e-015	1.86762e-015	-3.86583e-016	1.59721e-015	-3.59717e-015	-1.58917e-015
3.87742e-015	-1.09555e-015	3.56459e-015	3.9649e-015	3.16191e-015	6.42452e-015	1.89266e-014	1.25184e-014	1.88295e-014	5.29371e-015	9.85253e-015	9.60125e-015	5.60475e-015	4.43304e-015	1.97703e-015	7.72326e-015	1.08672e-014	9.83653e-015	5.67757e-015	6.39826e-015	1.85111e-015	-1.61888e-016	1.39045e-015	-3.58093e-015	-1.51961e-015
3.71479e-015	-1.60131e-015	3.76135e-015	4.04807e-015	3.24141e-015	6.28081e-015	1.85348e-014	1.2101e-014	1.81783e-014	5.26337e-015	9.56356e-015	9.63229e-015	5.50675e-015	4.54355e-015	2.03241e-015	7.94251e-015	1.1611e-014	9.83299e-015	5.81812e-015	6.75307e-015	1.82529e-015	5.64739e-017	1.16976e-015	-3.56171e-015	-1.45706e-015
3.55759e-015	-2.10363e-015	3.94978e-015	4.12488e-015	3.34811e-015	6.15688e-015	1.81476e-014	1.16895e-014	1.75282e-014	5.21576e-015	9.29587e-015	9.64631e-015	5.43757e-015	4.65509e-015	2.10378e-015	8.15211e-015	1.23591e-014	9.81951e-015	5.96201e-015	7.09577e-015	1.79049e-015	2.68815e-016	9.36175e-016	-3.53906e-015	-1.40007e-015
3.40655e-015	-2.59736e-015	4.12768e-015	4.19457e-015	3.48234e-015	6.05309e-015	1.77651e-014	1.12855e-014	1.68822e-014	5.15104e-015	9.04926e-015	9.64274e-015	5.39524e-015	4.76795e-015	2.19195e-015	8.35304e-015	1.31084e-014	9.79773e-015	6.1067e-015	7.4258e-015	1.7471e-015	4.75136e-016	6.91237e-016	-3.51116e-015	-1.34798e-015
3.2627e-015	-3.07768e-015	4.29269e-015	4.25668e-015	3.64337e-015	5.96908e-015	1.73866e-014	1.08907e-014	1.62439e-014	5.06956e-015	8.82247e-015	9.62128e-015	5.37768e-015	4.88191e-015	2.29705e-015	8.54534e-015	1.38547e-014	9.77011e-015	6.24941e-015	7.74283e-015	1.69622e-015	6.75682e-016	4.37034e-016	-3.47729e-015	-1.30074e-015
3.1274e-015	-3.54066e-015	4.44338e-015	4.31135e-015	3.83073e-015	5.90346e-015	1.70122e-014	1.05064e-014	1.5616e-014	4.9722e-015	8.61473e-015	9.58189e-015	5.38261e-015	4.99706e-015	2.41918e-015	8.72904e-015	1.45939e-014	9.73858e-015	6.38694e-015	8.04657e-015	1.63874e-015	8.70862e-016	1.7494e-016	-3.43679e-015	-1.25753e-015
3.00124e-015	-3.98167e-015	4.57831e-015	4.3582e-015	4.04379e-015	5.85557e-015	1.66414e-014	1.01348e-014	1.50017e-014	4.85985e-015	8.42458e-015	9.52455e-015	5.40742e-015	5.11353e-015	2.55753e-015	8.90463e-015	1.53217e-014	9.70464e-015	6.51758e-015	8.33639e-015	1.57601e-015	1.06072e-015	-9.37789e-017	-3.38889e-015	-1.21691e-015
2.88495e-015	-4.39661e-015	4.69603e-015	4.39696e-015	4.28153e-015	5.82416e-015	1.62743e-014	9.77699e-015	1.44031e-014	4.73346e-015	8.25116e-015	9.44975e-015	5.44931e-015	5.23136e-015	2.71193e-015	9.07253e-015	1.60344e-014	9.67021e-015	6.6396e-015	8.61234e-015	1.5092e-015	1.24554e-015	-3.66735e-016	-3.33292e-015	-1.17758e-015
2.77979e-015	-4.78242e-015	4.79453e-015	4.42755e-015	4.54184e-015	5.80811e-015	1.59106e-014	9.43343e-015	1.38231e-014	4.59399e-015	8.09267e-015	9.35788e-015	5.50581e-015	5.35037e-015	2.88223e-015	9.23273e-015	1.67281e-014	9.63708e-015	6.75131e-015	8.87411e-015	1.43955e-015	1.42544e-015	-6.42298e-016	-3.26844e-015	-1.13771e-015
2.6867e-015	-5.13519e-015	4.87313e-015	4.45002e-015	4.82313e-015	5.80638e-015	1.55499e-014	9.10465e-015	1.32629e-014	4.44298e-015	7.94739e-015	9.24999e-015	5.57423e-015	5.4702e-015	3.06801e-015	9.38486e-015	1.73989e-014	9.60724e-015	6.85097e-015	9.12098e-015	1.36889e-015	1.6001e-015	-9.18563e-016	-3.1946e-015	-1.09529e-015
2.60635e-015	-5.45103e-015	4.93123e-015	4.46405e-015	5.12445e-015	5.81722e-015	1.51927e-014	8.79118e-015	1.27235e-014	4.28177e-015	7.81394e-015	9.12737e-015	5.65209e-015	5.59111e-015	3.2684e-015	9.52932e-015	1.80432e-014	9.58183e-015	6.93664e-015	9.35283e-015	1.29876e-015	1.77014e-015	-1.19324e-015	-3.11089e-015	-1.04858e-015
2.54006e-015	-5.72763e-015	4.96785e-015	4.46973e-015	5.44382e-015	5.83932e-015	1.48387e-014	8.4936e-015	1.22055e-014	4.11212e-015	7.69023e-015	8.99029e-015	5.737e-015	5.71374e-015	3.48238e-015	9.66688e-015	1.86576e-014	9.56198e-015	7.00707e-015	9.56937e-015	1.2308e-015	1.93551e-015	-1.46389e-015	-3.01734e-015	-9.96693e-016
2.48836e-015	-5.96276e-015	4.98183e-015	4.46716e-015	5.77877e-015	5.87096e-015	1.44878e-014	8.21161e-015	1.17092e-014	3.93569e-015	7.57463e-015	8.8403e-015	5.82654e-015	5.83766e-015	3.70857e-015	9.79704e-015	1.92399e-014	9.54899e-015	7.06076e-015	9.77021e-015	1.16755e-015	2.09622e-015	-1.72874e-015	-2.914e-015	-9.38033e-016
2.45162e-015	-6.15424e-015	4.97282e-015	4.4565e-015	6.12664e-015	5.91025e-015	1.41399e-014	7.94462e-015	1.12353e-014	3.75482e-015	7.46531e-015	8.67874e-015	5.91768e-015	5.96326e-015	3.94557e-015	9.91969e-015	1.97875e-014	9.54407e-015	7.09671e-015	9.95559e-015	1.11141e-015	2.2517e-015	-1.98544e-015	-2.80068e-015	-8.70522e-016
2.43041e-015	-6.29995e-015	4.94083e-015	4.43816e-015	6.48488e-015	5.95575e-015	1.3795e-014	7.69185e-015	1.07833e-014	3.5718e-015	7.36029e-015	8.50662e-015	6.00802e-015	6.09061e-015	4.19213e-015	1.00346e-014	2.02974e-014	9.54808e-015	7.11424e-015	1.01254e-014	1.06432e-015	2.40231e-015	-2.23173e-015	-2.67735e-015	-7.91763e-016
2.42545e-015	-6.39905e-015	4.88617e-015	4.41263e-015	6.85076e-015	6.00546e-015	1.34538e-014	7.45308e-015	1.03521e-014	3.38842e-015	7.25779e-015	8.32546e-015	6.09479e-015	6.21965e-015	4.44695e-015	1.01417e-014	2.07678e-014	9.56144e-015	7.11377e-015	1.02795e-014	1.02832e-015	2.54822e-015	-2.46535e-015	-2.54393e-015	-7.00035e-016
2.437e-015	-6.45124e-015	4.80947e-015	4.38065e-015	7.22091e-015	6.05763e-015	1.31155e-014	7.22688e-015	9.94133e-015	3.20655e-015	7.15588e-015	8.13642e-015	6.17515e-015	6.3499e-015	4.70818e-015	1.02403e-014	2.11972e-014	9.58455e-015	7.09461e-015	1.0418e-014	1.00575e-015	2.68893e-015	-2.68462e-015	-2.40037e-015	-5.94033e-016
2.46501e-015	-6.45524e-015	4.71146e-015	4.34222e-015	7.59253e-015	6.11119e-015	1.278e-014	7.01179e-015	9.54974e-015	3.02837e-015	7.05312e-015	7.94093e-015	6.24679e-015	6.48142e-015	4.97428e-015	1.03305e-014	2.15844e-014	9.61787e-015	7.05716e-015	1.0541e-014	9.98713e-016	2.82395e-015	-2.8878e-015	-2.24667e-015	-4.72101e-016
2.51032e-015	-6.41137e-015	4.59311e-015	4.29813e-015	7.96257e-015	6.16423e-015	1.24479e-014	6.80701e-015	9.17595e-015	2.85632e-015	6.94767e-015	7.74006e-015	6.30803e-015	6.61384e-015	5.24365e-015	1.04127e-014	2.19288e-014	9.66179e-015	7.00187e-015	1.06489e-014	1.00833e-015	2.95299e-015	-3.07281e-015	-2.08317e-015	-3.32019e-016
2.57235e-015	-6.32012e-015	4.45509e-015	4.24891e-015	8.32766e-015	6.21458e-015	1.21196e-014	6.61134e-015	8.8178e-015	2.69212e-015	6.83772e-015	7.53492e-015	6.35615e-015	6.74687e-015	5.51377e-015	1.04863e-014	2.22297e-014	9.71729e-015	6.92878e-015	1.07421e-014	1.03659e-015	3.07592e-015	-3.23785e-015	-1.90976e-015	-1.72595e-016
2.65092e-015	-6.18157e-015	4.29853e-015	4.19582e-015	8.68476e-015	6.26124e-015	1.17959e-014	6.42401e-015	8.47325e-015	2.53796e-015	6.72124e-015	7.32679e-015	6.38848e-015	6.87986e-015	5.78216e-015	1.05508e-014	2.24866e-014	9.78402e-015	6.83942e-015	1.08205e-014	1.08544e-015	3.19282e-015	-3.38194e-015	-1.72582e-015	8.04034e-018
2.74601e-015	-5.99636e-015	4.12515e-015	4.139e-015	9.03031e-015	6.30302e-015	1.14763e-014	6.24281e-015	8.14038e-015	2.39567e-015	6.59699e-015	7.11662e-015	6.40299e-015	7.01257e-015	6.047e-015	1.0606e-014	2.26999e-014	9.86176e-015	6.73528e-015	1.08846e-014	1.15634e-015	3.30344e-015	-3.5038e-015	-1.53132e-015	2.10281e-016
2.8574e-015	-5.766e-015	3.93678e-015	4.07951e-015	9.36116e-015	6.33866e-015	1.11604e-014	6.06646e-015	7.81663e-015	2.26675e-015	6.46321e-015	6.90497e-015	6.39848e-015	7.14467e-015	6.30643e-015	1.06514e-014	2.28694e-014	9.95011e-015	6.61699e-015	1.09346e-014	1.25046e-015	3.40766e-015	-3.60169e-015	-1.32672e-015	4.35676e-016
2.98432e-015	-5.49263e-015	3.73516e-015	4.01844e-015	9.67417e-015	6.367e-015	1.08488e-014	5.89371e-015	7.49958e-015	2.15238e-015	6.31849e-015	6.69263e-015	6.3729e-015	7.2758e-015	6.5582e-015	1.06865e-014	2.29962e-014	1.00484e-014	6.48596e-015	1.09713e-014	1.36836e-015	3.50548e-015	-3.67501e-015	-1.11249e-015	6.85163e-016
3.12586e-015	-5.17725e-015	3.52281e-015	3.95672e-015	9.96662e-015	6.38718e-015	1.05417e-014	5.72307e-015	7.18698e-015	2.05441e-015	6.1613e-015	6.48013e-015	6.32467e-015	7.40487e-015	6.80014e-015	1.07116e-014	2.3081e-014	1.01564e-014	6.34403e-015	1.09951e-014	1.5106e-015	3.59693e-015	-3.72294e-015	-8.88223e-016	9.59514e-016
3.2817e-015	-4.82217e-015	3.30161e-015	3.89509e-015	1.02353e-014	6.39864e-015	1.02385e-014	5.55315e-015	6.87618e-015	1.97406e-015	5.991e-015	6.26808e-015	6.2531e-015	7.53116e-015	7.03052e-015	1.07261e-014	2.31251e-014	1.02735e-014	6.192e-015	1.10059e-014	1.67785e-015	3.68191e-015	-3.74525e-015	-6.53732e-016	1.25885e-015
3.45159e-015	-4.43022e-015	3.07401e-015	3.83448e-015	1.04773e-014	6.40104e-015	9.93914e-015	5.38202e-015	6.56458e-015	1.91243e-015	5.80627e-015	6.05697e-015	6.15737e-015	7.65408e-015	7.24778e-015	1.073e-014	2.31303e-014	1.03987e-014	6.03231e-015	1.10042e-014	1.87103e-015	3.75995e-015	-3.74156e-015	-4.08959e-016	1.58319e-015
3.63419e-015	-4.00413e-015	2.84203e-015	3.77607e-015	1.06891e-014	6.39436e-015	9.64426e-015	5.20882e-015	6.24968e-015	1.8705e-015	5.60629e-015	5.84714e-015	6.03698e-015	7.77254e-015	7.45037e-015	1.07235e-014	2.3098e-014	1.05312e-014	5.86691e-015	1.09913e-014	2.0898e-015	3.83137e-015	-3.71255e-015	-1.54455e-016	1.93297e-015
3.82859e-015	-3.54659e-015	2.60794e-015	3.72019e-015	1.08685e-014	6.3785e-015	9.35378e-015	5.03233e-015	5.9289e-015	1.84907e-015	5.3907e-015	5.63831e-015	5.89127e-015	7.88532e-015	7.63633e-015	1.07063e-014	2.303e-014	1.06698e-014	5.69751e-015	1.09676e-014	2.33326e-015	3.89719e-015	-3.65846e-015	1.09079e-016	2.30773e-015
4.03331e-015	-3.06073e-015	2.37429e-015	3.66737e-015	1.10139e-014	6.35336e-015	9.06797e-015	4.85123e-015	5.60011e-015	1.84866e-015	5.1586e-015	5.43048e-015	5.71952e-015	7.99156e-015	7.80471e-015	1.06789e-014	2.29283e-014	1.0814e-014	5.52615e-015	1.09342e-014	2.60074e-015	3.9578e-015	-3.57962e-015	3.81984e-016	2.70661e-015
4.24705e-015	-2.54961e-015	2.14384e-015	3.61882e-015	1.11234e-014	6.31926e-015	8.78588e-015	4.66427e-015	5.26128e-015	1.86946e-015	4.90952e-015	5.22335e-015	5.52151e-015	8.09072e-015	7.9545e-015	1.06411e-014	2.2796e-014	1.0963e-014	5.35416e-015	1.08922e-014	2.89064e-015	4.01332e-015	-3.47709e-015	6.63627e-016	3.12842e-015
4.46897e-015	-2.01663e-015	1.9188e-015	3.57518e-015	1.11955e-014	6.27662e-015	8.50711e-015	4.47044e-015	4.91099e-015	1.91162e-015	4.64268e-015	5.01619e-015	5.29735e-015	8.18127e-015	8.08409e-015	1.05937e-014	2.26344e-014	1.11153e-014	5.18312e-015	1.08421e-014	3.20174e-015	4.06458e-015	-3.35196e-015	9.54088e-016	3.57204e-015
4.69714e-015	-1.46484e-015	1.70093e-015	3.53706e-015	1.12294e-014	6.22641e-015	8.23146e-015	4.26899e-015	4.5476e-015	1.97469e-015	4.3582e-015	4.80866e-015	5.04722e-015	8.26275e-015	8.19249e-015	1.05372e-014	2.24451e-014	1.127e-014	5.01499e-015	1.07851e-014	3.53303e-015	4.11282e-015	-3.20588e-015	1.25253e-015	4.03573e-015
4.92982e-015	-8.97665e-016	1.49231e-015	3.50435e-015	1.12236e-014	6.16936e-015	7.958e-015	4.05883e-015	4.16961e-015	2.05782e-015	4.05585e-015	4.60042e-015	4.77128e-015	8.33423e-015	8.27901e-015	1.04716e-014	2.22302e-014	1.14254e-014	4.85123e-015	1.07225e-014	3.88255e-015	4.1588e-015	-3.04065e-015	1.55793e-015	4.51748e-015
5.16596e-015	-3.18517e-016	1.29518e-015	3.47776e-015	1.1177e-014	6.10666e-015	7.68613e-015	3.83897e-015	3.77558e-015	2.16001e-015	3.7355e-015	4.39044e-015	4.4703e-015	8.39467e-015	8.34307e-015	1.03973e-014	2.1993e-014	1.15804e-014	4.69328e-015	1.06554e-014	4.24773e-015	4.20353e-015	-2.85807e-015	1.87002e-015	5.01575e-015
5.40337e-015	2.69095e-016	1.11094e-015	3.45772e-015	1.10893e-014	6.03879e-015	7.41579e-015	3.60934e-015	3.36456e-015	2.28096e-015	3.39706e-015	4.17791e-015	4.14511e-015	8.44365e-015	8.38419e-015	1.03156e-014	2.17352e-014	1.17345e-014	4.54214e-015	1.05848e-014	4.62645e-015	4.24811e-015	-2.65991e-015	2.18818e-015	5.52822e-015
5.63998e-015	8.61151e-016	9.40857e-016	3.44446e-015	1.09609e-014	5.96624e-015	7.14597e-015	3.36946e-015	2.93581e-015	2.41971e-015	3.04054e-015	3.96181e-015	3.79683e-015	8.48033e-015	8.40245e-015	1.02271e-014	2.14598e-014	1.18861e-014	4.39888e-015	1.05118e-014	5.01576e-015	4.29374e-015	-2.44835e-015	2.51123e-015	6.05269e-015
5.87385e-015	1.45462e-015	7.86845e-016	3.43802e-015	1.07922e-014	5.89001e-015	6.87561e-015	3.11965e-015	2.48922e-015	2.57479e-015	2.66669e-015	3.74136e-015	3.42701e-015	8.50377e-015	8.39802e-015	1.01322e-014	2.11684e-014	1.20338e-014	4.26486e-015	1.04378e-014	5.41298e-015	4.34183e-015	-2.22599e-015	2.83853e-015	6.58675e-015
6.10312e-015	2.04609e-015	6.49732e-016	3.43805e-015	1.05829e-014	5.81192e-015	6.60385e-015	2.8599e-015	2.02493e-015	2.74494e-015	2.27563e-015	3.51586e-015	3.03707e-015	8.5134e-015	8.37126e-015	1.00323e-014	2.08628e-014	1.21753e-014	4.14075e-015	1.03641e-014	5.81509e-015	4.39384e-015	-1.99503e-015	3.16934e-015	7.12776e-015
6.32625e-015	2.63192e-015	5.2926e-016	3.44437e-015	1.03336e-014	5.73267e-015	6.32984e-015	2.58989e-015	1.54244e-015	2.92804e-015	1.86828e-015	3.28463e-015	2.6296e-015	8.5085e-015	8.32259e-015	9.92827e-015	2.05453e-014	1.23103e-014	4.02705e-015	1.02915e-014	6.21919e-015	4.45118e-015	-1.75773e-015	3.50297e-015	7.67276e-015
6.5412e-015	3.20937e-015	4.26822e-016	3.45667e-015	1.00464e-014	5.65367e-015	6.05266e-015	2.31045e-015	1.04233e-015	3.1227e-015	1.44533e-015	3.04701e-015	2.20656e-015	8.48874e-015	8.25267e-015	9.82124e-015	2.02174e-014	1.24375e-014	3.92336e-015	1.02211e-014	6.62195e-015	4.51508e-015	-1.51707e-015	3.83807e-015	8.21927e-015
6.74522e-015	3.7751e-015	3.42323e-016	3.47398e-015	9.72276e-015	5.5758e-015	5.77129e-015	2.02245e-015	5.25817e-016	3.32725e-015	1.00765e-015	2.80215e-015	1.76961e-015	8.45368e-015	8.16185e-015	9.71198e-015	1.98809e-014	1.25551e-014	3.83014e-015	1.01544e-014	7.02077e-015	4.58672e-015	-1.27572e-015	4.17356e-015	8.76429e-015
6.93731e-015	4.32542e-015	2.75675e-016	3.4954e-015	9.36553e-015	5.50038e-015	5.48429e-015	1.7267e-015	-5.89019e-018	3.53955e-015	5.55718e-016	2.54979e-015	1.32076e-015	8.40331e-015	8.05116e-015	9.60174e-015	1.9537e-014	1.26625e-014	3.74754e-015	1.00922e-014	7.41259e-015	4.66752e-015	-1.03628e-015	4.50939e-015	9.30499e-015
7.11528e-015	4.85815e-015	2.26804e-016	3.52028e-015	8.97657e-015	5.42852e-015	5.19005e-015	1.42363e-015	-5.51544e-016	3.75778e-015	9.08801e-017	2.28985e-015	8.61961e-016	8.33798e-015	7.92154e-015	9.49158e-015	1.91865e-014	1.27583e-014	3.67472e-015	1.00352e-014	7.79413e-015	4.75836e-015	-8.00799e-016	4.84354e-015	9.83841e-015
7.27715e-015	5.37072e-015	1.94615e-016	3.54805e-015	8.55825e-015	5.36051e-015	4.88756e-015	1.11437e-015	-1.10964e-015	3.97953e-015	-3.85819e-016	2.02207e-015	3.95404e-016	8.25802e-015	7.77426e-015	9.38232e-015	1.88305e-014	1.28413e-014	3.61143e-015	9.98405e-015	8.16236e-015	4.8605e-015	-5.7149e-016	5.1747e-015	1.03619e-014
7.42098e-015	5.85992e-015	1.78492e-016	3.57756e-015	8.1137e-015	5.29749e-015	4.57652e-015	7.99968e-016	-1.67776e-015	4.20286e-015	-8.72898e-016	1.7465e-015	-7.61785e-017	8.1636e-015	7.61067e-015	9.27499e-015	1.84701e-014	1.29103e-014	3.55736e-015	9.93962e-015	8.51494e-015	4.97536e-015	-3.50441e-016	5.50186e-015	1.08726e-014
7.54585e-015	6.32293e-015	1.76825e-016	3.60743e-015	7.64522e-015	5.24008e-015	4.25568e-015	4.80682e-016	-2.25431e-015	4.42558e-015	-1.36946e-015	1.46283e-015	-5.50821e-016	8.05495e-015	7.4318e-015	9.17009e-015	1.81065e-014	1.29639e-014	3.5115e-015	9.90272e-015	8.84896e-015	5.1046e-015	-1.39686e-016	5.82378e-015	1.13671e-014
7.64978e-015	6.75774e-015	1.88402e-016	3.6363e-015	7.15622e-015	5.18891e-015	3.92429e-015	1.57854e-016	-2.83713e-015	4.64569e-015	-1.87427e-015	1.17113e-015	-1.02606e-015	7.93286e-015	7.23914e-015	9.06794e-015	1.774e-014	1.30012e-014	3.47217e-015	9.87363e-015	9.16197e-015	5.24867e-015	5.87932e-017	6.14013e-015	1.18434e-014
7.7312e-015	7.16267e-015	2.11617e-016	3.66335e-015	6.65028e-015	5.14363e-015	3.58177e-015	-1.66412e-016	-3.42408e-015	4.86074e-015	-2.38606e-015	8.71584e-016	-1.49982e-015	7.7977e-015	7.0341e-015	8.97029e-015	1.73723e-014	1.30211e-014	3.43813e-015	9.85272e-015	9.45141e-015	5.40844e-015	2.43425e-016	6.44958e-015	1.22993e-014
7.78899e-015	7.53576e-015	2.44162e-016	3.68732e-015	6.13142e-015	5.10438e-015	3.22734e-015	-4.91408e-016	-4.01268e-015	5.06888e-015	-2.90327e-015	5.64235e-016	-1.96876e-015	7.65052e-015	6.81832e-015	8.87762e-015	1.70033e-014	1.30232e-014	3.40825e-015	9.8403e-015	9.71533e-015	5.58435e-015	4.12728e-016	6.75112e-015	1.27327e-014
7.82125e-015	7.87538e-015	2.84394e-016	3.70687e-015	5.60315e-015	5.07103e-015	2.86056e-015	-8.16046e-016	-4.60007e-015	5.26835e-015	-3.42441e-015	2.49639e-016	-2.43127e-015	7.49231e-015	6.59301e-015	8.79034e-015	1.66333e-014	1.30064e-014	3.3812e-015	9.83687e-015	9.95177e-015	5.77655e-015	5.65287e-016	7.04354e-015	1.31414e-014
7.8267e-015	8.17981e-015	3.30007e-016	3.72064e-015	5.06863e-015	5.04321e-015	2.4809e-015	-1.13852e-015	-5.18417e-015	5.45716e-015	-3.94827e-015	-7.07959e-017	-2.88543e-015	7.32378e-015	6.35891e-015	8.7091e-015	1.62625e-014	1.29701e-014	3.35509e-015	9.84202e-015	1.01595e-014	5.98542e-015	7.00002e-016	7.32563e-015	1.35238e-014
7.80477e-015	8.44722e-015	3.78546e-016	3.72707e-015	4.53167e-015	5.01981e-015	2.08773e-015	-1.45743e-015	-5.76291e-015	5.63352e-015	-4.47361e-015	-3.96398e-016	-3.32946e-015	7.14578e-015	6.1183e-015	8.63388e-015	1.58908e-014	1.29138e-014	3.32838e-015	9.85511e-015	1.03369e-014	6.21124e-015	8.16606e-016	7.59675e-015	1.38781e-014
7.75428e-015	8.67681e-015	4.28367e-016	3.7249e-015	3.99651e-015	4.99998e-015	1.68091e-015	-1.77174e-015	-6.33452e-015	5.79606e-015	-4.99859e-015	-7.26338e-016	-3.76165e-015	6.95913e-015	5.8723e-015	8.56487e-015	1.55181e-014	1.28368e-014	3.30053e-015	9.87557e-015	1.04826e-014	6.45343e-015	9.14348e-016	7.85655e-015	1.42027e-014
7.6747e-015	8.86754e-015	4.76829e-016	3.71269e-015	3.46691e-015	4.98216e-015	1.26011e-015	-2.07998e-015	-6.89683e-015	5.94352e-015	-5.52191e-015	-1.05986e-015	-4.18002e-015	6.76453e-015	5.62224e-015	8.50201e-015	1.51442e-014	1.27389e-014	3.26964e-015	9.90294e-015	1.05963e-014	6.71094e-015	9.93207e-016	8.10468e-015	1.44965e-014
7.56619e-015	9.01971e-015	5.21156e-016	3.6893e-015	2.94618e-015	4.96491e-015	8.25867e-016	-2.3811e-015	-7.44799e-015	6.07459e-015	-6.042e-015	-1.39567e-015	-4.58287e-015	6.56364e-015	5.36903e-015	8.44548e-015	1.4769e-014	1.26195e-014	3.23371e-015	9.9366e-015	1.06772e-014	6.98273e-015	1.05333e-015	8.3408e-015	1.47584e-014
7.42864e-015	9.13253e-015	5.59345e-016	3.653e-015	2.43833e-015	4.94727e-015	3.77595e-016	-2.67444e-015	-7.9851e-015	6.18823e-015	-6.55759e-015	-1.73277e-015	-4.96925e-015	6.35755e-015	5.11418e-015	8.39485e-015	1.43923e-014	1.24787e-014	3.19111e-015	9.97595e-015	1.07257e-014	7.26785e-015	1.09542e-015	8.5642e-015	1.49884e-014
7.26139e-015	9.2065e-015	5.89386e-016	3.60278e-015	1.94658e-015	4.928e-015	-8.40538e-017	-2.95914e-015	-8.50627e-015	6.28341e-015	-7.06702e-015	-2.06938e-015	-5.33856e-015	6.14704e-015	4.85879e-015	8.34988e-015	1.40132e-014	1.23159e-014	3.14026e-015	1.00199e-014	1.07424e-014	7.56505e-015	1.12025e-015	8.77388e-015	1.5186e-014
7.06432e-015	9.24195e-015	6.09432e-016	3.53748e-015	1.47449e-015	4.90514e-015	-5.59096e-016	-3.23342e-015	-9.01049e-015	6.35984e-015	-7.56898e-015	-2.40491e-015	-5.69021e-015	5.93356e-015	4.60354e-015	8.31007e-015	1.36315e-014	1.2131e-014	3.07965e-015	1.00669e-014	1.07275e-014	7.87299e-015	1.12801e-015	8.96985e-015	1.53509e-014
6.83761e-015	9.23903e-015	6.17328e-016	3.45629e-015	1.0243e-015	4.87669e-015	-1.04711e-015	-3.49606e-015	-9.49568e-015	6.41685e-015	-8.06195e-015	-2.73747e-015	-6.02315e-015	5.71821e-015	4.34882e-015	8.27458e-015	1.32469e-014	1.1924e-014	3.00841e-015	1.01158e-014	1.06822e-014	8.19016e-015	1.11991e-015	9.15249e-015	1.54829e-014
6.58173e-015	9.19856e-015	6.10926e-016	3.35858e-015	5.99096e-016	4.84072e-015	-1.54751e-015	-3.74625e-015	-9.96054e-015	6.45419e-015	-8.54452e-015	-3.06564e-015	-6.33723e-015	5.50144e-015	4.09572e-015	8.24301e-015	1.28587e-014	1.16951e-014	2.92522e-015	1.01661e-014	1.06074e-014	8.51472e-015	1.09775e-015	9.32152e-015	1.55821e-014
6.29776e-015	9.12201e-015	5.89238e-016	3.24373e-015	2.01642e-016	4.7954e-015	-2.05898e-015	-3.98366e-015	-1.04036e-014	6.47138e-015	-9.01562e-015	-3.38883e-015	-6.6324e-015	5.2849e-015	3.84443e-015	8.21435e-015	1.24669e-014	1.14445e-014	2.82964e-015	1.02155e-014	1.05047e-014	8.84491e-015	1.06286e-015	9.47731e-015	1.56486e-014
5.98631e-015	9.01087e-015	5.50709e-016	3.11183e-015	-1.65798e-016	4.73813e-015	-2.5806e-015	-4.20808e-015	-1.08241e-014	6.46876e-015	-9.47386e-015	-3.70578e-015	-6.90906e-015	5.06871e-015	3.59565e-015	8.1872e-015	1.20711e-014	1.11723e-014	2.72068e-015	1.02631e-014	1.03755e-014	9.17821e-015	1.01732e-015	9.62067e-015	1.56825e-014
5.64841e-015	8.86716e-015	4.95226e-016	2.96227e-015	-5.01626e-016	4.66724e-015	-3.11105e-015	-4.4193e-015	-1.12205e-014	6.44699e-015	-9.91792e-015	-4.01499e-015	-7.16782e-015	4.85408e-015	3.34943e-015	8.16002e-015	1.16704e-014	1.08788e-014	2.59761e-015	1.03074e-014	1.02226e-014	9.51166e-015	9.62525e-016	9.75202e-015	1.56854e-014
5.28516e-015	8.69316e-015	4.21925e-016	2.7948e-015	-8.04629e-016	4.58037e-015	-3.64958e-015	-4.61698e-015	-1.15918e-014	6.40664e-015	-1.03467e-014	-4.31545e-015	-7.40956e-015	4.64092e-015	3.10582e-015	8.13228e-015	1.12647e-014	1.05642e-014	2.45971e-015	1.03468e-014	1.00478e-014	9.84292e-015	9.00601e-016	9.87237e-015	1.56577e-014
4.89808e-015	8.49045e-015	3.30125e-016	2.60943e-015	-1.07338e-015	4.47552e-015	-4.19541e-015	-4.80114e-015	-1.19378e-014	6.3479e-015	-1.07591e-014	-4.60612e-015	-7.63439e-015	4.43018e-015	2.86487e-015	8.10223e-015	1.08539e-014	1.02298e-014	2.30606e-015	1.03804e-014	9.85367e-015	1.01696e-014	8.33688e-016	9.98228e-015	1.56006e-014
4.48855e-015	8.2618e-015	2.20006e-016	2.40649e-015	-1.30729e-015	4.35058e-015	-4.74696e-015	-4.97189e-015	-1.22581e-014	6.27213e-015	-1.1154e-014	-4.88612e-015	-7.84328e-015	4.2223e-015	2.62622e-015	8.0685e-015	1.04375e-014	9.87705e-015	2.13659e-015	1.04063e-014	9.64252e-015	1.04886e-014	7.63393e-016	1.0082e-014	1.55157e-014
4.05836e-015	8.00948e-015	9.11658e-017	2.18729e-015	-1.50659e-015	4.20369e-015	-5.30265e-015	-5.1297e-015	-1.25524e-014	6.17962e-015	-1.15301e-014	-5.15467e-015	-8.03796e-015	4.01778e-015	2.38966e-015	8.02974e-015	1.00148e-014	9.50647e-015	1.9515e-015	1.04234e-014	9.41755e-015	1.0797e-014	6.91927e-016	1.01726e-014	1.54035e-014
3.60946e-015	7.73592e-015	-5.63091e-017	1.95207e-015	-1.67164e-015	4.03333e-015	-5.86087e-015	-5.27514e-015	-1.28211e-014	6.07144e-015	-1.18869e-014	-5.4117e-015	-8.22007e-015	3.81664e-015	2.1545e-015	7.98396e-015	9.58642e-015	9.11847e-015	1.75111e-015	1.04301e-014	9.18127e-015	1.10918e-014	6.21744e-016	1.02554e-014	1.52649e-014
3.14383e-015	7.44404e-015	-2.20589e-016	1.70122e-015	-1.80289e-015	3.83746e-015	-6.42006e-015	-5.40878e-015	-1.30644e-014	5.94928e-015	-1.22239e-014	-5.65649e-015	-8.39118e-015	3.61942e-015	1.92058e-015	7.9296e-015	9.15249e-015	8.71455e-015	1.53571e-015	1.04256e-014	8.93694e-015	1.13706e-014	5.5424e-016	1.0331e-014	1.51021e-014
2.66374e-015	7.13718e-015	-3.99662e-016	1.43622e-015	-1.90119e-015	3.61435e-015	-6.97947e-015	-5.53099e-015	-1.32831e-014	5.81429e-015	-1.25408e-014	-5.8888e-015	-8.55324e-015	3.42574e-015	1.68742e-015	7.86404e-015	8.71279e-015	8.29546e-015	1.30556e-015	1.04083e-014	8.68717e-015	1.16307e-014	4.917e-016	1.04003e-014	1.49168e-014
2.17148e-015	6.81844e-015	-5.92358e-016	1.15815e-015	-1.96838e-015	3.36341e-015	-7.53776e-015	-5.64245e-015	-1.34771e-014	5.66762e-015	-1.28368e-014	-6.10826e-015	-8.70832e-015	3.23481e-015	1.45447e-015	7.78625e-015	8.26722e-015	7.86206e-015	1.06126e-015	1.03767e-014	8.43464e-015	1.18693e-014	4.35663e-016	1.0464e-014	1.47103e-014
1.66862e-015	6.49058e-015	-7.96794e-016	8.67799e-016	-2.00579e-015	3.08295e-015	-8.09329e-015	-5.74396e-015	-1.36472e-014	5.51086e-015	-1.31112e-014	-6.31509e-015	-8.8582e-015	3.04721e-015	1.22144e-015	7.69501e-015	7.81561e-015	7.41614e-015	8.03066e-016	1.03301e-014	8.18219e-015	1.20839e-014	3.87563e-016	1.05228e-014	1.44838e-014
1.15717e-015	6.15685e-015	-1.01079e-015	5.66549e-016	-2.01613e-015	2.77276e-015	-8.64469e-015	-5.83668e-015	-1.3794e-014	5.34585e-015	-1.33637e-014	-6.50961e-015	-9.00455e-015	2.86258e-015	9.87914e-016	7.58831e-015	7.35817e-015	6.95932e-015	5.3174e-016	1.02684e-014	7.93222e-015	1.2272e-014	3.48557e-016	1.05777e-014	1.42389e-014
6.39687e-016	5.8205e-015	-1.23191e-015	2.55933e-016	-2.00116e-015	2.43271e-015	-9.18994e-015	-5.92193e-015	-1.39181e-014	5.17405e-015	-1.35943e-014	-6.69221e-015	-9.14926e-015	2.68085e-015	7.53498e-016	7.46488e-015	6.8951e-015	6.49295e-015	2.48637e-016	1.01911e-014	7.6874e-015	1.24321e-014	3.20066e-016	1.06291e-014	1.39772e-014
1.18901e-016	5.48542e-015	-1.45815e-015	-6.24696e-017	-1.96372e-015	2.0633e-015	-9.7281e-015	-6.00097e-015	-1.40198e-014	4.99717e-015	-1.38023e-014	-6.86315e-015	-9.29372e-015	2.50117e-015	5.17198e-016	7.32315e-015	6.42695e-015	6.01799e-015	-4.51805e-017	1.00975e-014	7.45047e-015	1.25626e-014	3.03382e-016	1.06777e-014	1.37001e-014
-4.02548e-016	5.15502e-015	-1.68669e-015	-3.87269e-016	-1.90708e-015	1.66441e-015	-1.02579e-014	-6.07483e-015	-1.41003e-014	4.81655e-015	-1.3988e-014	-7.02267e-015	-9.43983e-015	2.32341e-015	2.78601e-016	7.16223e-015	5.95436e-015	5.53596e-015	-3.48436e-016	9.98691e-015	7.22377e-015	1.26618e-014	2.99047e-016	1.07236e-014	1.34099e-014
-9.23083e-016	4.83166e-015	-1.91483e-015	-7.16613e-016	-1.83457e-015	1.23683e-015	-1.07778e-014	-6.14453e-015	-1.41607e-014	4.63355e-015	-1.41518e-014	-7.17178e-015	-9.59008e-015	2.14725e-015	3.71596e-017	6.98054e-015	5.47733e-015	5.04812e-015	-6.60185e-016	9.85951e-015	7.00911e-015	1.27282e-014	3.07469e-016	1.07678e-014	1.31076e-014
-1.44048e-015	4.51882e-015	-2.13925e-015	-1.04864e-015	-1.74967e-015	7.81315e-016	-1.12869e-014	-6.21159e-015	-1.42027e-014	4.44978e-015	-1.42936e-014	-7.3112e-015	-9.74605e-015	1.97297e-015	-2.06999e-016	6.7768e-015	4.9965e-015	4.55581e-015	-9.79267e-016	9.71599e-015	6.80795e-015	1.27606e-014	3.29157e-016	1.08106e-014	1.2795e-014
-1.95202e-015	4.21949e-015	-2.3573e-015	-1.38178e-015	-1.65539e-015	2.9928e-016	-1.17845e-014	-6.27776e-015	-1.42277e-014	4.26663e-015	-1.44136e-014	-7.44165e-015	-9.90926e-015	1.8002e-015	-4.55256e-016	6.55028e-015	4.5127e-015	4.05993e-015	-1.3042e-015	9.55648e-015	6.62157e-015	1.27583e-014	3.63941e-016	1.08519e-014	1.24735e-014
-2.45581e-015	3.93674e-015	-2.56627e-015	-1.71344e-015	-1.55545e-015	-2.07336e-016	-1.22697e-014	-6.34435e-015	-1.42368e-014	4.08531e-015	-1.45123e-014	-7.56425e-015	-1.00807e-014	1.62814e-015	-7.07651e-016	6.30049e-015	4.02675e-015	3.56149e-015	-1.63278e-015	9.38119e-015	6.45154e-015	1.2721e-014	4.11906e-016	1.08919e-014	1.21446e-014
-2.94947e-015	3.67264e-015	-2.76343e-015	-2.04156e-015	-1.45368e-015	-7.36819e-016	-1.27411e-014	-6.41251e-015	-1.42308e-014	3.90722e-015	-1.45905e-014	-7.68032e-015	-1.02607e-014	1.45657e-015	-9.63695e-016	6.02695e-015	3.53832e-015	3.06212e-015	-1.96402e-015	9.19101e-015	6.29885e-015	1.26488e-014	4.7304e-016	1.09312e-014	1.18094e-014
-3.43156e-015	3.42895e-015	-2.94511e-015	-2.36511e-015	-1.35359e-015	-1.28716e-015	-1.31983e-014	-6.48331e-015	-1.42112e-014	3.73319e-015	-1.46488e-014	-7.79084e-015	-1.04508e-014	1.2856e-015	-1.22316e-015	5.72873e-015	3.049e-015	2.56314e-015	-2.29672e-015	8.98717e-015	6.16541e-015	1.2542e-014	5.46712e-016	1.09691e-014	1.14697e-014
-3.90043e-015	3.20807e-015	-3.10921e-015	-2.68198e-015	-1.25858e-015	-1.85525e-015	-1.36413e-014	-6.55812e-015	-1.41791e-014	3.56389e-015	-1.46879e-014	-7.89656e-015	-1.06518e-014	1.11507e-015	-1.48644e-015	5.40587e-015	2.55929e-015	2.06532e-015	-2.62925e-015	8.77026e-015	6.05144e-015	1.24004e-014	6.32039e-016	1.10046e-014	1.11261e-014
-4.35395e-015	3.01154e-015	-3.2531e-015	-2.99015e-015	-1.17252e-015	-2.43843e-015	-1.40693e-014	-6.63799e-015	-1.4136e-014	3.40038e-015	-1.47089e-014	-7.99877e-015	-1.08642e-014	9.44439e-016	-1.75369e-015	5.05777e-015	2.06969e-015	1.56947e-015	-2.95985e-015	8.54158e-015	5.95649e-015	1.22246e-014	7.27962e-016	1.10375e-014	1.07802e-014
-4.79067e-015	2.84008e-015	-3.37478e-015	-3.28865e-015	-1.09875e-015	-3.03378e-015	-1.44818e-014	-6.72399e-015	-1.40837e-014	3.24298e-015	-1.47125e-014	-8.09834e-015	-1.10882e-014	7.73708e-016	-2.02441e-015	4.68523e-015	1.58058e-015	1.07696e-015	-3.28711e-015	8.30216e-015	5.88038e-015	1.20161e-014	8.33263e-016	1.10668e-014	1.04335e-014
-5.20913e-015	2.69485e-015	-3.47213e-015	-3.57596e-015	-1.04076e-015	-3.63877e-015	-1.48783e-014	-6.81692e-015	-1.40225e-014	3.0918e-015	-1.47005e-014	-8.19663e-015	-1.13237e-014	6.02665e-016	-2.29819e-015	4.28851e-015	1.09209e-015	5.8903e-016	-3.61003e-015	8.05326e-015	5.82294e-015	1.17765e-014	9.46675e-016	1.10922e-014	1.00869e-014
-5.60788e-015	2.57578e-015	-3.54332e-015	-3.85056e-015	-1.00169e-015	-4.24947e-015	-1.52589e-014	-6.91708e-015	-1.39531e-014	2.94747e-015	-1.46739e-014	-8.29465e-015	-1.15705e-014	4.31858e-016	-2.5745e-015	3.86845e-015	6.04974e-016	1.06582e-016	-3.92716e-015	7.79607e-015	5.78326e-015	1.15074e-014	1.06679e-015	1.11135e-014	9.74145e-015
-5.98576e-015	2.48304e-015	-3.5866e-015	-4.11088e-015	-9.84204e-016	-4.86248e-015	-1.56234e-014	-7.02504e-015	-1.3877e-014	2.81038e-015	-1.46338e-014	-8.39293e-015	-1.18276e-014	2.60448e-016	-2.85214e-015	3.42657e-015	1.2012e-016	-3.70199e-016	-4.23732e-015	7.53155e-015	5.76042e-015	1.12109e-014	1.19216e-015	1.1129e-014	9.39844e-015
-6.34287e-015	2.4167e-015	-3.60154e-015	-4.35615e-015	-9.91201e-016	-5.47351e-015	-1.59717e-014	-7.14112e-015	-1.37958e-014	2.68051e-015	-1.45812e-014	-8.49275e-015	-1.20942e-014	8.92289e-017	-3.13082e-015	2.96369e-015	-3.62281e-016	-8.39852e-016	-4.53894e-015	7.2614e-015	5.75248e-015	1.08894e-014	1.32115e-015	1.11377e-014	9.05854e-015
-6.6778e-015	2.37583e-015	-3.58672e-015	-4.58484e-015	-1.02475e-015	-6.07881e-015	-1.6305e-014	-7.26538e-015	-1.37104e-014	2.55751e-015	-1.4518e-014	-8.59501e-015	-1.2369e-014	-8.17059e-017	-3.40999e-015	2.48099e-015	-8.40978e-016	-1.30206e-015	-4.83084e-015	6.98668e-015	5.75766e-015	1.05451e-014	1.45253e-015	1.11384e-014	8.72326e-015
-6.98981e-015	2.35941e-015	-3.54248e-015	-4.79562e-015	-1.08642e-015	-6.67523e-015	-1.66229e-014	-7.39807e-015	-1.36225e-014	2.44104e-015	-1.4446e-014	-8.70082e-015	-1.26509e-014	-2.52772e-016	-3.68835e-015	1.98018e-015	-1.31522e-015	-1.75659e-015	-5.11256e-015	6.70874e-015	5.77433e-015	1.01797e-014	1.58409e-015	1.113e-014	8.39391e-015
-7.27876e-015	2.3664e-015	-3.46896e-015	-4.98803e-015	-1.17828e-015	-7.25919e-015	-1.69251e-014	-7.53938e-015	-1.35337e-014	2.33022e-015	-1.43665e-014	-8.8106e-015	-1.29381e-014	-4.23033e-016	-3.96504e-015	1.46339e-015	-1.78493e-015	-2.20328e-015	-5.38315e-015	6.42818e-015	5.7999e-015	9.79583e-015	1.71422e-015	1.11108e-014	8.07029e-015
-7.54455e-015	2.39488e-015	-3.36661e-015	-5.16158e-015	-1.30062e-015	-7.82722e-015	-1.72122e-014	-7.68893e-015	-1.34446e-014	2.22424e-015	-1.42811e-014	-8.92478e-015	-1.32293e-014	-5.91906e-016	-4.23844e-015	9.32503e-016	-2.24895e-015	-2.64191e-015	-5.64185e-015	6.14616e-015	5.8328e-015	9.39623e-015	1.84161e-015	1.10791e-014	7.75339e-015
-7.78754e-015	2.44304e-015	-3.23608e-015	-5.31589e-015	-1.45345e-015	-8.37595e-015	-1.74846e-014	-7.84627e-015	-1.33567e-014	2.12227e-015	-1.41913e-014	-9.04364e-015	-1.35221e-014	-7.59678e-016	-4.50774e-015	3.88566e-016	-2.70692e-015	-3.0721e-015	-5.88833e-015	5.86345e-015	5.86996e-015	8.98314e-015	1.96482e-015	1.10338e-014	7.44402e-015
-8.0078e-015	2.50795e-015	-3.0788e-015	-5.45143e-015	-1.63838e-015	-8.90262e-015	-1.77431e-014	-8.0097e-015	-1.32709e-014	2.023e-015	-1.40988e-014	-9.16766e-015	-1.38149e-014	-9.26337e-016	-4.77177e-015	-1.65893e-016	-3.15922e-015	-3.49314e-015	-6.12188e-015	5.58137e-015	5.90831e-015	8.55956e-015	2.08146e-015	1.09735e-014	7.14237e-015
-8.20544e-015	2.58723e-015	-2.89672e-015	-5.56758e-015	-1.85556e-015	-9.404e-015	-1.7989e-014	-8.17846e-015	-1.3189e-014	1.92565e-015	-1.40049e-014	-9.29709e-015	-1.41056e-014	-1.09124e-015	-5.02922e-015	-7.27885e-016	-3.60558e-015	-3.90494e-015	-6.34138e-015	5.30059e-015	5.94508e-015	8.12819e-015	2.19067e-015	1.08974e-014	6.84864e-015
-8.38074e-015	2.67839e-015	-2.69154e-015	-5.66461e-015	-2.10384e-015	-9.87734e-015	-1.82228e-014	-8.35207e-015	-1.31124e-014	1.82907e-015	-1.39111e-014	-9.43164e-015	-1.43918e-014	-1.25404e-015	-5.27849e-015	-1.29559e-015	-4.04553e-015	-4.30813e-015	-6.54722e-015	5.02132e-015	5.97731e-015	7.69201e-015	2.29117e-015	1.08041e-014	6.56307e-015
-8.53415e-015	2.77782e-015	-2.46596e-015	-5.74243e-015	-2.38255e-015	-1.03203e-014	-1.84446e-014	-8.52936e-015	-1.30426e-014	1.73144e-015	-1.38195e-014	-9.57105e-015	-1.46707e-014	-1.41462e-015	-5.51825e-015	-1.86645e-015	-4.47921e-015	-4.70271e-015	-6.73932e-015	4.74426e-015	6.00292e-015	7.25339e-015	2.38176e-015	1.06921e-014	6.28602e-015
-8.66734e-015	2.88302e-015	-2.22235e-015	-5.80098e-015	-2.69065e-015	-1.07303e-014	-1.86551e-014	-8.70932e-015	-1.29809e-014	1.63204e-015	-1.37311e-014	-9.71507e-015	-1.49404e-014	-1.5724e-015	-5.7476e-015	-2.43783e-015	-4.90664e-015	-5.0886e-015	-6.91726e-015	4.46936e-015	6.01852e-015	6.81486e-015	2.46149e-015	1.05605e-014	6.01777e-015
-8.78135e-015	2.99132e-015	-1.9635e-015	-5.84113e-015	-3.02656e-015	-1.11058e-014	-1.88549e-014	-8.8905e-015	-1.2928e-014	1.52907e-015	-1.36472e-014	-9.86295e-015	-1.51989e-014	-1.72737e-015	-5.96593e-015	-3.00755e-015	-5.32782e-015	-5.46622e-015	-7.08053e-015	4.19737e-015	6.02143e-015	6.37883e-015	2.52939e-015	1.04087e-014	5.75776e-015
-8.8763e-015	3.09907e-015	-1.69272e-015	-5.86378e-015	-3.38817e-015	-1.1445e-014	-1.90449e-014	-9.072e-015	-1.28853e-014	1.42193e-015	-1.35691e-014	-1.00145e-014	-1.54436e-014	-1.8797e-015	-6.17156e-015	-3.5731e-015	-5.74279e-015	-5.83585e-015	-7.22938e-015	3.92808e-015	6.00857e-015	5.94724e-015	2.58468e-015	1.02358e-014	5.5062e-015
-8.95355e-015	3.2029e-015	-1.41293e-015	-5.8691e-015	-3.77344e-015	-1.1747e-014	-1.92254e-014	-9.25126e-015	-1.28538e-014	1.30837e-015	-1.34978e-014	-1.01686e-014	-1.56718e-014	-2.02916e-015	-6.36394e-015	-4.13202e-015	-6.15165e-015	-6.19672e-015	-7.36417e-015	3.66073e-015	5.97742e-015	5.52192e-015	2.62649e-015	1.00414e-014	5.26289e-015
-9.01501e-015	3.29898e-015	-1.128e-015	-5.85831e-015	-4.17947e-015	-1.20108e-014	-1.9397e-014	-9.42638e-015	-1.28351e-014	1.18733e-015	-1.34341e-014	-1.03243e-014	-1.58812e-014	-2.17596e-015	-6.54194e-015	-4.68157e-015	-6.5542e-015	-6.54974e-015	-7.48559e-015	3.39551e-015	5.92538e-015	5.10499e-015	2.65443e-015	9.82574e-015	5.02768e-015
-9.06191e-015	3.38461e-015	-8.4134e-016	-5.83217e-015	-4.60345e-015	-1.22369e-014	-1.9561e-014	-9.59654e-015	-1.28297e-014	1.05779e-015	-1.33786e-014	-1.04804e-014	-1.60693e-014	-2.31996e-015	-6.70506e-015	-5.21968e-015	-6.95033e-015	-6.89474e-015	-7.59386e-015	3.13133e-015	5.85027e-015	4.6979e-015	2.66844e-015	9.58834e-015	4.79917e-015
-9.09536e-015	3.45677e-015	-5.56825e-016	-5.79137e-015	-5.04244e-015	-1.24257e-014	-1.97176e-014	-9.76017e-015	-1.28384e-014	9.18491e-016	-1.33321e-014	-1.06357e-014	-1.62337e-014	-2.46162e-015	-6.85285e-015	-5.74413e-015	-7.34068e-015	-7.23169e-015	-7.68881e-015	2.86786e-015	5.75027e-015	4.30258e-015	2.66877e-015	9.32916e-015	4.57714e-015
-9.116e-015	3.51186e-015	-2.77949e-016	-5.73767e-015	-5.49383e-015	-1.25776e-014	-1.98671e-014	-9.91568e-015	-1.2862e-014	7.68354e-016	-1.32952e-014	-1.07887e-014	-1.63732e-014	-2.60152e-015	-6.98501e-015	-6.25305e-015	-7.72583e-015	-7.56088e-015	-7.77023e-015	2.60425e-015	5.62367e-015	3.91982e-015	2.65545e-015	9.04825e-015	4.36088e-015
-9.12489e-015	3.54836e-015	-9.07676e-018	-5.67261e-015	-5.954e-015	-1.26933e-014	-2.00107e-014	-1.00617e-014	-1.29008e-014	6.06155e-016	-1.32676e-014	-1.09381e-014	-1.64858e-014	-2.74004e-015	-7.1008e-015	-6.74448e-015	-8.10649e-015	-7.88253e-015	-7.83849e-015	2.3394e-015	5.46885e-015	3.55051e-015	2.62869e-015	8.74626e-015	4.15043e-015
-9.12309e-015	3.56379e-015	2.45917e-016	-5.5969e-015	-6.41984e-015	-1.27749e-014	-2.01489e-014	-1.01967e-014	-1.29554e-014	4.31145e-016	-1.32494e-014	-1.10828e-014	-1.65695e-014	-2.87729e-015	-7.20038e-015	-7.21635e-015	-8.48221e-015	-8.19639e-015	-7.89445e-015	2.07292e-015	5.2845e-015	3.19546e-015	2.58898e-015	8.42411e-015	3.94467e-015
-9.11236e-015	3.55633e-015	4.83721e-016	-5.51189e-015	-6.88791e-015	-1.28237e-014	-2.02818e-014	-1.03192e-014	-1.30261e-014	2.43323e-016	-1.32402e-014	-1.12206e-014	-1.66224e-014	-3.01424e-015	-7.28294e-015	-7.66727e-015	-8.85322e-015	-8.50223e-015	-7.93872e-015	1.80358e-015	5.07043e-015	2.85506e-015	2.5376e-015	8.08262e-015	3.74212e-015
-9.09404e-015	3.52423e-015	7.01202e-016	-5.41875e-015	-7.35511e-015	-1.28421e-014	-2.04098e-014	-1.04281e-014	-1.3113e-014	4.19251e-017	-1.324e-014	-1.13496e-014	-1.66434e-014	-3.15221e-015	-7.34864e-015	-8.09614e-015	-9.21996e-015	-8.79964e-015	-7.97213e-015	1.53025e-015	4.82619e-015	2.52981e-015	2.47487e-015	7.72262e-015	3.54241e-015
-9.06886e-015	3.46662e-015	8.94131e-016	-5.31918e-015	-7.81791e-015	-1.28324e-014	-2.05335e-014	-1.0522e-014	-1.32157e-014	-1.72924e-016	-1.32475e-014	-1.14681e-014	-1.66315e-014	-3.29164e-015	-7.39817e-015	-8.5022e-015	-9.58303e-015	-9.08874e-015	-7.9952e-015	1.25248e-015	4.5515e-015	2.21974e-015	2.40117e-015	7.34571e-015	3.34467e-015
-9.0372e-015	3.38235e-015	1.0595e-015	-5.21539e-015	-8.27314e-015	-1.27978e-014	-2.06531e-014	-1.05999e-014	-1.33341e-014	-4.01241e-016	-1.32624e-014	-1.1575e-014	-1.65857e-014	-3.43362e-015	-7.4325e-015	-8.88411e-015	-9.94292e-015	-9.36964e-015	-8.00841e-015	9.69395e-016	4.24577e-015	1.92452e-015	2.31709e-015	6.95374e-015	3.14783e-015
-8.9992e-015	3.27133e-015	1.19496e-015	-5.10864e-015	-8.71797e-015	-1.27408e-014	-2.07692e-014	-1.06606e-014	-1.34678e-014	-6.42478e-016	-1.32835e-014	-1.16675e-014	-1.65049e-014	-3.57927e-015	-7.45216e-015	-9.24062e-015	-1.02993e-014	-9.64138e-015	-8.01282e-015	6.80436e-016	3.91005e-015	1.64466e-015	2.22393e-015	6.54885e-015	2.9504e-015
-8.95603e-015	3.13338e-015	1.29799e-015	-5.00113e-015	-9.1492e-015	-1.26654e-014	-2.08816e-014	-1.07036e-014	-1.36168e-014	-8.96103e-016	-1.33097e-014	-1.17437e-014	-1.6389e-014	-3.72939e-015	-7.45735e-015	-9.57118e-015	-1.0652e-014	-9.90333e-015	-8.00886e-015	3.83826e-016	3.54534e-015	1.38022e-015	2.12294e-015	6.13279e-015	2.75102e-015
-8.90906e-015	2.9689e-015	1.36601e-015	-4.89405e-015	-9.56439e-015	-1.25755e-014	-2.09903e-014	-1.07289e-014	-1.37796e-014	-1.16138e-015	-1.33391e-014	-1.18019e-014	-1.62381e-014	-3.88489e-015	-7.44953e-015	-9.87655e-015	-1.10011e-014	-1.01551e-014	-7.99718e-015	7.91684e-017	3.15312e-015	1.13026e-015	2.01502e-015	5.70717e-015	2.5492e-015
-8.85881e-015	2.77879e-015	1.39731e-015	-4.78921e-015	-9.96142e-015	-1.24742e-014	-2.10953e-014	-1.07359e-014	-1.39551e-014	-1.43744e-015	-1.33705e-014	-1.18407e-014	-1.60525e-014	-4.04732e-015	-7.42956e-015	-1.01564e-014	-1.13469e-014	-1.03963e-014	-7.97879e-015	-2.33445e-016	2.73547e-015	8.94275e-016	1.90094e-015	5.27431e-015	2.34486e-015
-8.80529e-015	2.56393e-015	1.39005e-015	-4.68832e-015	-1.0338e-014	-1.23651e-014	-2.11965e-014	-1.07244e-014	-1.41421e-014	-1.723e-015	-1.34017e-014	-1.18583e-014	-1.58329e-014	-4.21759e-015	-7.39929e-015	-1.0411e-014	-1.16889e-014	-1.06267e-014	-7.95415e-015	-5.54927e-016	2.29356e-015	6.72105e-016	1.78225e-015	4.83605e-015	2.13689e-015
-8.74854e-015	2.32634e-015	1.34276e-015	-4.59286e-015	-1.06916e-014	-1.22524e-014	-2.12946e-014	-1.06937e-014	-1.43394e-014	-2.01674e-015	-1.34311e-014	-1.18529e-014	-1.55799e-014	-4.39641e-015	-7.35969e-015	-1.06406e-014	-1.20265e-014	-1.0845e-014	-7.92445e-015	-8.85165e-016	1.83011e-015	4.62738e-016	1.65991e-015	4.39484e-015	1.92421e-015
-8.68828e-015	2.06787e-015	1.25475e-015	-4.50446e-015	-1.10218e-014	-1.21398e-014	-2.1389e-014	-1.06442e-014	-1.45459e-014	-2.31638e-015	-1.34566e-014	-1.18224e-014	-1.52945e-014	-4.58521e-015	-7.3126e-015	-1.08458e-014	-1.23591e-014	-1.10509e-014	-7.89012e-015	-1.22406e-015	1.34778e-015	2.65688e-016	1.53481e-015	3.9534e-015	1.706e-015
-8.62443e-015	1.79062e-015	1.12559e-015	-4.42482e-015	-1.13268e-014	-1.20314e-014	-2.14793e-014	-1.05764e-014	-1.47594e-014	-2.62059e-015	-1.34761e-014	-1.17651e-014	-1.49775e-014	-4.78475e-015	-7.25957e-015	-1.10276e-014	-1.2686e-014	-1.12435e-014	-7.85164e-015	-1.57137e-015	8.49697e-016	8.04727e-017	1.40827e-015	3.51475e-015	1.48202e-015
-8.55662e-015	1.497e-015	9.55602e-016	-4.35504e-015	-1.16053e-014	-1.19306e-014	-2.15659e-014	-1.04905e-014	-1.49779e-014	-2.92679e-015	-1.34876e-014	-1.16799e-014	-1.463e-014	-4.99564e-015	-7.20236e-015	-1.11869e-014	-1.30067e-014	-1.14221e-014	-7.80995e-015	-1.92659e-015	3.38989e-016	-9.34546e-017	1.28084e-015	3.08164e-015	1.25224e-015
-8.48496e-015	1.19018e-015	7.45684e-016	-4.29723e-015	-1.18566e-014	-1.18415e-014	-2.16493e-014	-1.03876e-014	-1.51998e-014	-3.23277e-015	-1.34892e-014	-1.15657e-014	-1.42536e-014	-5.21843e-015	-7.14262e-015	-1.1325e-014	-1.33204e-014	-1.15854e-014	-7.7656e-015	-2.28898e-015	-1.80822e-016	-2.567e-016	1.15364e-015	2.65633e-015	1.01636e-015
-8.409e-015	8.73299e-016	4.96745e-016	-4.25233e-015	-1.20807e-014	-1.17673e-014	-2.17293e-014	-1.02686e-014	-1.54224e-014	-3.53676e-015	-1.34788e-014	-1.14213e-014	-1.38509e-014	-5.45342e-015	-7.0823e-015	-1.14437e-014	-1.36261e-014	-1.17327e-014	-7.71959e-015	-2.65781e-015	-7.06138e-016	-4.09868e-016	1.02773e-015	2.24152e-015	7.74485e-016
-8.32771e-015	5.49845e-016	2.09997e-016	-4.22165e-015	-1.22778e-014	-1.17118e-014	-2.1806e-014	-1.01347e-014	-1.56435e-014	-3.83589e-015	-1.34543e-014	-1.12459e-014	-1.34236e-014	-5.70094e-015	-7.02331e-015	-1.15448e-014	-1.39228e-014	-1.18634e-014	-7.67265e-015	-3.03162e-015	-1.23376e-015	-5.53818e-016	9.03997e-016	1.83982e-015	5.26643e-016
-8.24036e-015	2.23252e-016	-1.13523e-016	-4.20741e-015	-1.24478e-014	-1.16774e-014	-2.1879e-014	-9.9876e-015	-1.58606e-014	-4.12859e-015	-1.34137e-014	-1.10389e-014	-1.29742e-014	-5.961e-015	-6.96663e-015	-1.16299e-014	-1.42097e-014	-1.19769e-014	-7.62475e-015	-3.40927e-015	-1.75965e-015	-6.88828e-016	7.83037e-016	1.45338e-015	2.73243e-016
-8.14666e-015	-1.02782e-016	-4.72089e-016	-4.21013e-015	-1.25915e-014	-1.16667e-014	-2.19484e-014	-9.82876e-015	-1.60715e-014	-4.41249e-015	-1.33554e-014	-1.07995e-014	-1.25047e-014	-6.23356e-015	-6.91369e-015	-1.17007e-014	-1.44854e-014	-1.20724e-014	-7.57669e-015	-3.78896e-015	-2.28033e-015	-8.15239e-016	6.65123e-016	1.08445e-015	1.47298e-017
-8.04541e-015	-4.24001e-016	-8.62486e-016	-4.23036e-015	-1.271e-014	-1.1682e-014	-2.20146e-014	-9.65989e-015	-1.62746e-014	-4.68509e-015	-1.32778e-014	-1.05275e-014	-1.20178e-014	-6.51819e-015	-6.86635e-015	-1.17587e-014	-1.47486e-014	-1.21499e-014	-7.52948e-015	-4.16862e-015	-2.79251e-015	-9.33289e-016	5.51092e-016	7.35102e-016	-2.48278e-016
-7.9355e-015	-7.37336e-016	-1.28203e-015	-4.26952e-015	-1.28041e-014	-1.1725e-014	-2.20775e-014	-9.4821e-015	-1.6467e-014	-4.9444e-015	-1.31804e-014	-1.02229e-014	-1.15166e-014	-6.8139e-015	-6.82579e-015	-1.18061e-014	-1.49978e-014	-1.22092e-014	-7.4842e-015	-4.54723e-015	-3.29171e-015	-1.04329e-015	4.41152e-016	4.07693e-016	-5.14745e-016
-7.81621e-015	-1.03929e-015	-1.72801e-015	-4.32839e-015	-1.2875e-014	-1.17973e-014	-2.21365e-014	-9.29738e-015	-1.66468e-014	-5.18822e-015	-1.30622e-014	-9.88674e-015	-1.10038e-014	-7.12e-015	-6.79315e-015	-1.18443e-014	-1.5232e-014	-1.22497e-014	-7.44193e-015	-4.92278e-015	-3.77475e-015	-1.14554e-015	3.36271e-016	1.04216e-016	-7.84007e-016
-7.68668e-015	-1.32592e-015	-2.19676e-015	-4.40726e-015	-1.29245e-014	-1.19006e-014	-2.21922e-014	-9.10872e-015	-1.68125e-014	-5.41412e-015	-1.29215e-014	-9.52007e-015	-1.04828e-014	-7.43545e-015	-6.77003e-015	-1.18749e-014	-1.54504e-014	-1.22709e-014	-7.40296e-015	-5.29404e-015	-4.23867e-015	-1.23994e-015	2.36602e-016	-1.7335e-016	-1.05497e-015
-7.54648e-015	-1.59386e-015	-2.68527e-015	-4.50624e-015	-1.2954e-014	-1.20358e-014	-2.22451e-014	-8.91795e-015	-1.69624e-014	-5.62082e-015	-1.27577e-014	-9.12387e-015	-9.95682e-015	-7.75903e-015	-6.7571e-015	-1.18998e-014	-1.56511e-014	-1.22726e-014	-7.36842e-015	-5.65782e-015	-4.68043e-015	-1.3268e-015	1.42442e-016	-4.23155e-016	-1.32659e-015
-7.3939e-015	-1.83993e-015	-3.18936e-015	-4.62634e-015	-1.29657e-014	-1.22025e-014	-2.22951e-014	-8.72685e-015	-1.70955e-014	-5.80671e-015	-1.25712e-014	-8.69918e-015	-9.42911e-015	-8.08989e-015	-6.75558e-015	-1.19211e-014	-1.5833e-014	-1.22549e-014	-7.33943e-015	-6.01185e-015	-5.09758e-015	-1.40643e-015	5.42547e-017	-6.44554e-016	-1.59748e-015
-7.22852e-015	-2.06101e-015	-3.70485e-015	-4.76709e-015	-1.29618e-014	-1.2401e-014	-2.23432e-014	-8.53732e-015	-1.72103e-014	-5.97042e-015	-1.2362e-014	-8.24774e-015	-8.90299e-015	-8.42634e-015	-6.76621e-015	-1.19403e-014	-1.59944e-014	-1.22174e-014	-7.31618e-015	-6.35416e-015	-5.48742e-015	-1.47859e-015	-2.80468e-017	-8.36262e-016	-1.86661e-015
-7.04963e-015	-2.25388e-015	-4.22867e-015	-4.9281e-015	-1.29448e-014	-1.26309e-014	-2.23906e-014	-8.35158e-015	-1.73061e-014	-6.11089e-015	-1.21311e-014	-7.77149e-015	-8.38189e-015	-8.76635e-015	-6.78947e-015	-1.19578e-014	-1.61345e-014	-1.21612e-014	-7.2993e-015	-6.68239e-015	-5.84846e-015	-1.5429e-015	-1.03877e-016	-9.97182e-016	-2.13225e-015
-6.85671e-015	-2.41636e-015	-4.75706e-015	-5.10904e-015	-1.29162e-014	-1.28917e-014	-2.2437e-014	-8.17196e-015	-1.73824e-014	-6.22689e-015	-1.18792e-014	-7.27242e-015	-7.86959e-015	-9.10835e-015	-6.82515e-015	-1.19753e-014	-1.62518e-014	-1.20872e-014	-7.28918e-015	-6.99387e-015	-6.17871e-015	-1.59929e-015	-1.73178e-016	-1.12737e-015	-2.39237e-015
-6.64928e-015	-2.54661e-015	-5.28541e-015	-5.30912e-015	-1.28784e-014	-1.31826e-014	-2.24835e-014	-8.00077e-015	-1.74384e-014	-6.31866e-015	-1.16075e-014	-6.75331e-015	-7.36947e-015	-9.45015e-015	-6.87362e-015	-1.19939e-014	-1.63455e-014	-1.19952e-014	-7.28684e-015	-7.28691e-015	-6.47654e-015	-1.64781e-015	-2.36129e-016	-1.22682e-015	-2.64569e-015
-6.42689e-015	-2.6431e-015	-5.81023e-015	-5.52762e-015	-1.28339e-014	-1.35017e-014	-2.25312e-014	-7.8402e-015	-1.74738e-014	-6.38569e-015	-1.13175e-014	-6.21688e-015	-6.88443e-015	-9.78945e-015	-6.93471e-015	-1.20142e-014	-1.64153e-014	-1.18861e-014	-7.29289e-015	-7.55989e-015	-6.7415e-015	-1.68801e-015	-2.92967e-016	-1.29455e-015	-2.89092e-015
-6.18915e-015	-2.70437e-015	-6.32769e-015	-5.76329e-015	-1.27849e-014	-1.38468e-014	-2.25819e-014	-7.69296e-015	-1.74892e-014	-6.42828e-015	-1.10117e-014	-5.6664e-015	-6.41761e-015	-1.0124e-014	-7.00824e-015	-1.20374e-014	-1.64601e-014	-1.17611e-014	-7.30785e-015	-7.81081e-015	-6.97325e-015	-1.71974e-015	-3.43277e-016	-1.3303e-015	-3.12617e-015
-5.93595e-015	-2.73004e-015	-6.83327e-015	-6.01522e-015	-1.2733e-014	-1.4216e-014	-2.26358e-014	-7.56168e-015	-1.74849e-014	-6.44653e-015	-1.0692e-014	-5.10554e-015	-5.97164e-015	-1.0451e-014	-7.09364e-015	-1.20637e-014	-1.64788e-014	-1.16213e-014	-7.33263e-015	-8.03849e-015	-7.17146e-015	-1.74334e-015	-3.87118e-016	-1.33452e-015	-3.34986e-015
-5.6678e-015	-2.71968e-015	-7.32332e-015	-6.28194e-015	-1.26799e-014	-1.46066e-014	-2.26942e-014	-7.44838e-015	-1.74623e-014	-6.44125e-015	-1.03616e-014	-4.53785e-015	-5.54945e-015	-1.0768e-014	-7.19052e-015	-1.20934e-014	-1.64716e-014	-1.14677e-014	-7.36787e-015	-8.2412e-015	-7.33731e-015	-1.75869e-015	-4.24869e-016	-1.30774e-015	-3.56061e-015
-5.38474e-015	-2.67324e-015	-7.79428e-015	-6.56219e-015	-1.26281e-014	-1.50162e-014	-2.27584e-014	-7.35476e-015	-1.74229e-014	-6.41362e-015	-1.00231e-014	-3.96706e-015	-5.15438e-015	-1.10725e-014	-7.29849e-015	-1.21264e-014	-1.64386e-014	-1.13018e-014	-7.41342e-015	-8.41808e-015	-7.47123e-015	-1.76576e-015	-4.5614e-016	-1.25137e-015	-3.75787e-015
-5.08814e-015	-2.59157e-015	-8.24257e-015	-6.85441e-015	-1.25792e-014	-1.5441e-014	-2.28301e-014	-7.28275e-015	-1.73687e-014	-6.36532e-015	-9.67939e-015	-3.39756e-015	-4.78895e-015	-1.13624e-014	-7.4163e-015	-1.21627e-014	-1.63795e-014	-1.1124e-014	-7.4698e-015	-8.56802e-015	-7.57349e-015	-1.76484e-015	-4.81134e-016	-1.16639e-015	-3.94082e-015
-4.77859e-015	-2.47507e-015	-8.66504e-015	-7.15657e-015	-1.25344e-014	-1.58779e-014	-2.2911e-014	-7.2329e-015	-1.73018e-014	-6.29808e-015	-9.33393e-015	-2.83355e-015	-4.45574e-015	-1.16358e-014	-7.54246e-015	-1.22017e-014	-1.62948e-014	-1.09362e-014	-7.53788e-015	-8.69042e-015	-7.64604e-015	-1.75572e-015	-4.99517e-016	-1.05416e-015	-4.10809e-015
-4.45717e-015	-2.3249e-015	-9.0588e-015	-7.46662e-015	-1.24956e-014	-1.63239e-014	-2.3002e-014	-7.20762e-015	-1.72243e-014	-6.21411e-015	-8.99108e-015	-2.2793e-015	-4.15707e-015	-1.1891e-014	-7.67611e-015	-1.22429e-014	-1.61848e-014	-1.07403e-014	-7.6177e-015	-8.78473e-015	-7.69077e-015	-1.73935e-015	-5.11461e-016	-9.16752e-016	-4.25921e-015
-4.12518e-015	-2.14293e-015	-9.42071e-015	-7.78173e-015	-1.24638e-014	-1.67753e-014	-2.31048e-014	-7.20811e-015	-1.71392e-014	-6.11543e-015	-8.65487e-015	-1.7391e-015	-3.8951e-015	-1.21251e-014	-7.81563e-015	-1.22856e-014	-1.60506e-014	-1.05384e-014	-7.70924e-015	-8.85145e-015	-7.71013e-015	-1.71596e-015	-5.16691e-016	-7.55706e-016	-4.394e-015
-3.78375e-015	-1.93097e-015	-9.74855e-015	-8.09969e-015	-1.24402e-014	-1.72291e-014	-2.32198e-014	-7.23578e-015	-1.70492e-014	-6.00425e-015	-8.32895e-015	-1.21752e-015	-3.67191e-015	-1.23364e-014	-7.95951e-015	-1.23288e-014	-1.58939e-014	-1.03321e-014	-7.81233e-015	-8.89049e-015	-7.70696e-015	-1.68661e-015	-5.15547e-016	-5.72714e-016	-4.5121e-015
-3.43411e-015	-1.69154e-015	-1.00401e-014	-8.41875e-015	-1.2426e-014	-1.76806e-014	-2.33481e-014	-7.29197e-015	-1.69574e-014	-5.88383e-015	-8.01739e-015	-7.18838e-016	-3.48877e-015	-1.25232e-014	-8.10606e-015	-1.23714e-014	-1.57164e-014	-1.0123e-014	-7.92698e-015	-8.90243e-015	-7.68393e-015	-1.65179e-015	-5.07782e-016	-3.70695e-016	-4.61349e-015
-3.07836e-015	-1.42762e-015	-1.02935e-014	-8.73655e-015	-1.24218e-014	-1.81265e-014	-2.34913e-014	-7.37773e-015	-1.68677e-014	-5.75734e-015	-7.72464e-015	-2.47269e-016	-3.34668e-015	-1.26832e-014	-8.25358e-015	-1.24122e-014	-1.55194e-014	-9.91322e-015	-8.05348e-015	-8.88833e-015	-7.6444e-015	-1.61303e-015	-4.93281e-016	-1.5171e-016	-4.69772e-015
-2.71906e-015	-1.143e-015	-1.05073e-014	-9.05019e-015	-1.24286e-014	-1.85643e-014	-2.36503e-014	-7.49473e-015	-1.6783e-014	-5.62799e-015	-7.45464e-015	1.92293e-016	-3.24666e-015	-1.28157e-014	-8.40092e-015	-1.24498e-014	-1.5304e-014	-9.70479e-015	-8.19116e-015	-8.84887e-015	-7.59143e-015	-1.57105e-015	-4.72175e-016	8.17567e-017	-4.76499e-015
-2.35867e-015	-8.40213e-016	-1.06807e-014	-9.35815e-015	-1.24461e-014	-1.89898e-014	-2.38262e-014	-7.64331e-015	-1.67065e-014	-5.49868e-015	-7.2115e-015	5.95977e-016	-3.18942e-015	-1.29199e-014	-8.5462e-015	-1.24829e-014	-1.50723e-014	-9.49989e-015	-8.34008e-015	-8.78616e-015	-7.52832e-015	-1.52716e-015	-4.4418e-016	3.2658e-016	-4.81624e-015
-1.99937e-015	-5.22142e-016	-1.08122e-014	-9.65786e-015	-1.2475e-014	-1.94001e-014	-2.40199e-014	-7.82385e-015	-1.66429e-014	-5.37241e-015	-6.99854e-015	9.59544e-016	-3.17545e-015	-1.29954e-014	-8.68731e-015	-1.25109e-014	-1.4827e-014	-9.2996e-015	-8.49963e-015	-8.70241e-015	-7.45958e-015	-1.48248e-015	-4.09293e-016	5.80038e-016	-4.85241e-015
-1.64354e-015	-1.92655e-016	-1.09016e-014	-9.94623e-015	-1.25151e-014	-1.97925e-014	-2.42322e-014	-8.03731e-015	-1.65949e-014	-5.25265e-015	-6.81949e-015	1.27918e-015	-3.20458e-015	-1.30417e-014	-8.82311e-015	-1.25325e-014	-1.4571e-014	-9.10614e-015	-8.66911e-015	-8.60025e-015	-7.38873e-015	-1.43847e-015	-3.67767e-016	8.39649e-016	-4.87516e-015
-1.29402e-015	1.43965e-016	-1.0949e-014	-1.02209e-014	-1.25664e-014	-2.0164e-014	-2.44642e-014	-8.28429e-015	-1.65662e-014	-5.14275e-015	-6.67739e-015	1.55178e-015	-3.27602e-015	-1.30584e-014	-8.95153e-015	-1.25455e-014	-1.4307e-014	-8.92071e-015	-8.84807e-015	-8.4818e-015	-7.31893e-015	-1.39648e-015	-3.19215e-016	1.10196e-015	-4.88567e-015
-9.53042e-016	4.83909e-016	-1.09542e-014	-1.04795e-014	-1.26285e-014	-2.05123e-014	-2.47161e-014	-8.56503e-015	-1.65596e-014	-5.04656e-015	-6.57511e-015	1.7743e-015	-3.38953e-015	-1.3046e-014	-9.07078e-015	-1.25491e-014	-1.40374e-014	-8.74559e-015	-9.03602e-015	-8.34899e-015	-7.25375e-015	-1.35852e-015	-2.64205e-016	1.36435e-015	-4.88541e-015
-6.23772e-016	8.23647e-016	-1.0918e-014	-1.07194e-014	-1.27012e-014	-2.08346e-014	-2.49874e-014	-8.87895e-015	-1.65791e-014	-4.96687e-015	-6.51559e-015	1.94418e-015	-3.54401e-015	-1.30051e-014	-9.17956e-015	-1.25424e-014	-1.37654e-014	-8.58276e-015	-9.23237e-015	-8.2042e-015	-7.19681e-015	-1.32666e-015	-2.02611e-016	1.62393e-015	-4.87604e-015
-3.09052e-016	1.15894e-015	-1.08414e-014	-1.09385e-014	-1.27835e-014	-2.11292e-014	-2.52777e-014	-9.22581e-015	-1.66271e-014	-4.90685e-015	-6.50062e-015	2.05945e-015	-3.73838e-015	-1.29371e-014	-9.27722e-015	-1.25241e-014	-1.34939e-014	-8.43366e-015	-9.43609e-015	-8.05101e-015	-7.15156e-015	-1.30199e-015	-1.34512e-016	1.87778e-015	-4.85955e-015
-1.16052e-017	1.486e-015	-1.07253e-014	-1.11354e-014	-1.28754e-014	-2.13953e-014	-2.55868e-014	-9.60561e-015	-1.67056e-014	-4.8691e-015	-6.5323e-015	2.11816e-015	-3.97081e-015	-1.28432e-014	-9.36307e-015	-1.24933e-014	-1.32257e-014	-8.29972e-015	-9.64676e-015	-7.89224e-015	-7.12025e-015	-1.28582e-015	-5.99688e-017	2.12325e-015	-4.83835e-015
2.66425e-016	1.80083e-015	-1.05706e-014	-1.13084e-014	-1.29764e-014	-2.1631e-014	-2.59144e-014	-1.00174e-014	-1.68176e-014	-4.85596e-015	-6.6117e-015	2.11858e-015	-4.23953e-015	-1.27244e-014	-9.4357e-015	-1.24489e-014	-1.29642e-014	-8.18248e-015	-9.86419e-015	-7.73056e-015	-7.10569e-015	-1.27951e-015	2.08963e-017	2.35729e-015	-4.81506e-015
5.22314e-016	2.09998e-015	-1.03793e-014	-1.14563e-014	-1.30859e-014	-2.18347e-014	-2.62595e-014	-1.04611e-014	-1.69645e-014	-4.86977e-015	-6.74005e-015	2.0601e-015	-4.54212e-015	-1.25827e-014	-9.49379e-015	-1.23913e-014	-1.27125e-014	-8.08293e-015	-1.0087e-014	-7.56874e-015	-7.11048e-015	-1.28496e-015	1.07725e-016	2.57739e-015	-4.79193e-015
7.53266e-016	2.3795e-015	-1.01538e-014	-1.15777e-014	-1.3203e-014	-2.2006e-014	-2.66205e-014	-1.09354e-014	-1.71477e-014	-4.91239e-015	-6.91723e-015	1.94213e-015	-4.87646e-015	-1.24201e-014	-9.53704e-015	-1.232e-014	-1.2473e-014	-8.0017e-015	-1.03146e-014	-7.40968e-015	-7.13639e-015	-1.30413e-015	2.0066e-016	2.78109e-015	-4.77126e-015
9.57155e-016	2.63609e-015	-9.89626e-015	-1.16715e-014	-1.33267e-014	-2.21454e-014	-2.69959e-014	-1.14393e-014	-1.73683e-014	-4.98553e-015	-7.14322e-015	1.7648e-015	-5.23931e-015	-1.22391e-014	-9.5649e-015	-1.22348e-014	-1.22484e-014	-7.94009e-015	-1.05454e-014	-7.25618e-015	-7.18573e-015	-1.33785e-015	2.99467e-016	2.96624e-015	-4.75512e-015
1.13181e-015	2.86718e-015	-9.6095e-015	-1.17366e-014	-1.34561e-014	-2.22534e-014	-2.73846e-014	-1.19718e-014	-1.76271e-014	-5.09064e-015	-7.4173e-015	1.52882e-015	-5.62843e-015	-1.20424e-014	-9.57716e-015	-1.21355e-014	-1.20412e-014	-7.89941e-015	-1.07788e-014	-7.11031e-015	-7.26007e-015	-1.38769e-015	4.03811e-016	3.13022e-015	-4.74603e-015
1.27559e-015	3.07005e-015	-9.29582e-015	-1.17731e-014	-1.35908e-014	-2.23301e-014	-2.77851e-014	-1.25314e-014	-1.79249e-014	-5.22916e-015	-7.7381e-015	1.23576e-015	-6.04058e-015	-1.18321e-014	-9.57328e-015	-1.20236e-014	-1.18542e-014	-7.88008e-015	-1.10142e-014	-6.97542e-015	-7.36011e-015	-1.45478e-015	5.13265e-016	3.27128e-015	-4.74656e-015
1.38701e-015	3.242e-015	-8.95841e-015	-1.178e-014	-1.37301e-014	-2.23762e-014	-2.81949e-014	-1.31165e-014	-1.82616e-014	-5.40129e-015	-8.10346e-015	8.87428e-016	-6.47297e-015	-1.16115e-014	-9.55333e-015	-1.18993e-014	-1.16891e-014	-7.88224e-015	-1.12504e-014	-6.85386e-015	-7.48693e-015	-1.53997e-015	6.27145e-016	3.38811e-015	-4.75935e-015
1.46475e-015	3.38075e-015	-8.59977e-015	-1.17576e-014	-1.3873e-014	-2.23927e-014	-2.86113e-014	-1.37261e-014	-1.86356e-014	-5.60726e-015	-8.51089e-015	4.85993e-016	-6.92169e-015	-1.13837e-014	-9.51806e-015	-1.17634e-014	-1.15477e-014	-7.90684e-015	-1.14859e-014	-6.74806e-015	-7.64133e-015	-1.64377e-015	7.4534e-016	3.47901e-015	-4.78637e-015
1.50765e-015	3.48487e-015	-8.22327e-015	-1.17064e-014	-1.40183e-014	-2.23806e-014	-2.90321e-014	-1.43586e-014	-1.9046e-014	-5.84675e-015	-8.95778e-015	3.44272e-017	-7.38325e-015	-1.11521e-014	-9.46776e-015	-1.16168e-014	-1.14324e-014	-7.95373e-015	-1.17203e-014	-6.65957e-015	-7.8228e-015	-1.76721e-015	8.67649e-016	3.54314e-015	-4.83e-015
1.51509e-015	3.55258e-015	-7.8329e-015	-1.1627e-014	-1.41652e-014	-2.23419e-014	-2.94548e-014	-1.50123e-014	-1.94914e-014	-6.11955e-015	-9.44139e-015	-4.64289e-016	-7.85489e-015	-1.09196e-014	-9.40236e-015	-1.14612e-014	-1.13444e-014	-8.0235e-015	-1.19531e-014	-6.58995e-015	-8.03085e-015	-1.91039e-015	9.9361e-016	3.57951e-015	-4.89112e-015
1.48729e-015	3.58287e-015	-7.43167e-015	-1.15207e-014	-1.43133e-014	-2.22781e-014	-2.98761e-014	-1.56853e-014	-1.99697e-014	-6.42438e-015	-9.95771e-015	-1.00661e-015	-8.33298e-015	-1.06895e-014	-9.32294e-015	-1.1299e-014	-1.12835e-014	-8.11561e-015	-1.21828e-014	-6.54094e-015	-8.26461e-015	-2.07312e-015	1.12351e-015	3.5876e-015	-4.97152e-015
1.42433e-015	3.57462e-015	-7.02252e-015	-1.13875e-014	-1.44619e-014	-2.21915e-014	-3.02928e-014	-1.63755e-014	-2.04787e-014	-6.7596e-015	-1.05027e-014	-1.58845e-015	-8.81411e-015	-1.04646e-014	-9.23021e-015	-1.11316e-014	-1.12512e-014	-8.23008e-015	-1.24086e-014	-6.51318e-015	-8.52224e-015	-2.25508e-015	1.25682e-015	3.56716e-015	-5.07278e-015
1.32653e-015	3.52702e-015	-6.60932e-015	-1.12285e-014	-1.461e-014	-2.20842e-014	-3.07024e-014	-1.70812e-014	-2.1015e-014	-7.12378e-015	-1.10722e-014	-2.20507e-015	-9.29508e-015	-1.02482e-014	-9.12559e-015	-1.09608e-014	-1.1247e-014	-8.36672e-015	-1.26302e-014	-6.50717e-015	-8.80256e-015	-2.45516e-015	1.39341e-015	3.51891e-015	-5.19618e-015
1.19493e-015	3.43958e-015	-6.19563e-015	-1.1046e-014	-1.47577e-014	-2.19587e-014	-3.11017e-014	-1.78002e-014	-2.15758e-014	-7.51482e-015	-1.1662e-014	-2.85183e-015	-9.77269e-015	-1.00428e-014	-9.01021e-015	-1.0789e-014	-1.12709e-014	-8.52516e-015	-1.2847e-014	-6.52359e-015	-9.10402e-015	-2.67282e-015	1.53286e-015	3.44329e-015	-5.34198e-015
1.03062e-015	3.31317e-015	-5.78486e-015	-1.08409e-014	-1.49047e-014	-2.18177e-014	-3.14874e-014	-1.85306e-014	-2.21574e-014	-7.93056e-015	-1.22674e-014	-3.52354e-015	-1.02445e-014	-9.8511e-015	-8.88485e-015	-1.06188e-014	-1.13226e-014	-8.70549e-015	-1.30588e-014	-6.56192e-015	-9.42441e-015	-2.90594e-015	1.67491e-015	3.34043e-015	-5.51053e-015
8.35028e-016	3.14909e-015	-5.38039e-015	-1.06147e-014	-1.50511e-014	-2.16639e-014	-3.18568e-014	-1.92699e-014	-2.27558e-014	-8.36829e-015	-1.28835e-014	-4.21538e-015	-1.07069e-014	-9.67582e-015	-8.75076e-015	-1.04533e-014	-1.14006e-014	-8.9068e-015	-1.32645e-014	-6.62119e-015	-9.76178e-015	-3.15312e-015	1.81941e-015	3.21163e-015	-5.70184e-015
6.1036e-016	2.94787e-015	-4.98536e-015	-1.03698e-014	-1.5196e-014	-2.14992e-014	-3.2207e-014	-2.0016e-014	-2.3367e-014	-8.82482e-015	-1.35051e-014	-4.92164e-015	-1.11576e-014	-9.51905e-015	-8.60922e-015	-1.02954e-014	-1.15038e-014	-9.12842e-015	-1.34641e-014	-6.70182e-015	-1.01133e-014	-3.41266e-015	1.96617e-015	3.05832e-015	-5.91587e-015
3.58555e-016	2.71127e-015	-4.60302e-015	-1.01075e-014	-1.53391e-014	-2.13271e-014	-3.2535e-014	-2.07667e-014	-2.39871e-014	-9.29749e-015	-1.41274e-014	-5.63703e-015	-1.1594e-014	-9.38314e-015	-8.46201e-015	-1.0147e-014	-1.16307e-014	-9.37044e-015	-1.36574e-014	-6.80285e-015	-1.04759e-014	-3.68266e-015	2.1154e-015	2.88281e-015	-6.15271e-015
8.209e-017	2.44008e-015	-4.23635e-015	-9.8307e-015	-1.54814e-014	-2.11494e-014	-3.28381e-014	-2.15198e-014	-2.46118e-014	-9.78293e-015	-1.47458e-014	-6.35579e-015	-1.20137e-014	-9.26957e-015	-8.30986e-015	-1.00115e-014	-1.17787e-014	-9.63155e-015	-1.38448e-014	-6.92248e-015	-1.08466e-014	-3.96068e-015	2.26744e-015	2.68706e-015	-6.41097e-015
-2.16745e-016	2.13606e-015	-3.88816e-015	-9.54158e-015	-1.56224e-014	-2.09685e-014	-3.31135e-014	-2.22724e-014	-2.52373e-014	-1.02779e-014	-1.53551e-014	-7.07273e-015	-1.24156e-014	-9.18022e-015	-8.15422e-015	-9.89131e-015	-1.19457e-014	-9.91161e-015	-1.40263e-014	-7.05909e-015	-1.12221e-014	-4.24472e-015	2.42214e-015	2.47297e-015	-6.68984e-015
-5.34592e-016	1.80178e-015	-3.56154e-015	-9.24168e-015	-1.5762e-014	-2.07871e-014	-3.33586e-014	-2.3022e-014	-2.58597e-014	-1.0779e-014	-1.5951e-014	-7.78265e-015	-1.27983e-014	-9.11628e-015	-7.99669e-015	-9.78903e-015	-1.21289e-014	-1.02108e-014	-1.42022e-014	-7.2101e-015	-1.15999e-014	-4.53234e-015	2.57958e-015	2.24369e-015	-6.98784e-015
-8.6857e-016	1.44005e-015	-3.25905e-015	-8.93359e-015	-1.59003e-014	-2.06072e-014	-3.35718e-014	-2.37667e-014	-2.64751e-014	-1.12832e-014	-1.65294e-014	-8.48033e-015	-1.31602e-014	-9.07895e-015	-7.83891e-015	-9.70756e-015	-1.23255e-014	-1.05281e-014	-1.43729e-014	-7.37298e-015	-1.19772e-014	-4.82057e-015	2.74025e-015	2.00204e-015	-7.30261e-015
-1.21532e-015	1.05318e-015	-2.9826e-015	-8.61957e-015	-1.60371e-014	-2.04314e-014	-3.37521e-014	-2.45045e-014	-2.70797e-014	-1.17867e-014	-1.70863e-014	-9.16058e-015	-1.35002e-014	-9.06859e-015	-7.68229e-015	-9.65023e-015	-1.25325e-014	-1.08625e-014	-1.45387e-014	-7.5458e-015	-1.23512e-014	-5.10598e-015	2.90454e-015	1.75057e-015	-7.6319e-015
-1.57132e-015	6.44209e-016	-2.73385e-015	-8.30163e-015	-1.61732e-014	-2.02614e-014	-3.38983e-014	-2.52327e-014	-2.76695e-014	-1.22864e-014	-1.76182e-014	-9.81877e-015	-1.38176e-014	-9.08587e-015	-7.52814e-015	-9.61896e-015	-1.27468e-014	-1.12138e-014	-1.47006e-014	-7.72481e-015	-1.27188e-014	-5.386e-015	3.07281e-015	1.49239e-015	-7.9741e-015
-1.93318e-015	2.16285e-016	-2.51525e-015	-7.98192e-015	-1.63087e-014	-2.00993e-014	-3.40087e-014	-2.5949e-014	-2.82406e-014	-1.27791e-014	-1.81216e-014	-1.04511e-014	-1.41126e-014	-9.13106e-015	-7.37804e-015	-9.61508e-015	-1.29659e-014	-1.15812e-014	-1.48595e-014	-7.9069e-015	-1.30782e-014	-5.65797e-015	3.24569e-015	1.23097e-015	-8.32709e-015
-2.29753e-015	-2.27074e-016	-2.32842e-015	-7.66266e-015	-1.64438e-014	-1.99463e-014	-3.40821e-014	-2.66505e-014	-2.87904e-014	-1.32618e-014	-1.85934e-014	-1.10532e-014	-1.43849e-014	-9.20349e-015	-7.23328e-015	-9.64042e-015	-1.31859e-014	-1.1964e-014	-1.5016e-014	-8.08954e-015	-1.34266e-014	-5.91832e-015	3.42334e-015	9.69275e-016	-8.68825e-015
-2.66157e-015	-6.82909e-016	-2.17436e-015	-7.3459e-015	-1.65787e-014	-1.98038e-014	-3.41183e-014	-2.73355e-014	-2.93158e-014	-1.37319e-014	-1.90319e-014	-1.16213e-014	-1.46347e-014	-9.30304e-015	-7.09508e-015	-9.69703e-015	-1.34034e-014	-1.23623e-014	-1.51719e-014	-8.27015e-015	-1.3762e-014	-6.16432e-015	3.60633e-015	7.10727e-016	-9.05444e-015
-3.02157e-015	-1.14748e-015	-2.05435e-015	-7.03297e-015	-1.67141e-014	-1.96725e-014	-3.41174e-014	-2.80025e-014	-2.98146e-014	-1.4187e-014	-1.94351e-014	-1.21526e-014	-1.48621e-014	-9.42814e-015	-6.96461e-015	-9.78672e-015	-1.3615e-014	-1.27749e-014	-1.53279e-014	-8.445e-015	-1.40823e-014	-6.39349e-015	3.79491e-015	4.58404e-016	-9.42317e-015
-3.3741e-015	-1.61645e-015	-1.96891e-015	-6.72621e-015	-1.68504e-014	-1.95538e-014	-3.40797e-014	-2.86494e-014	-3.02842e-014	-1.46248e-014	-1.98011e-014	-1.26433e-014	-1.50685e-014	-9.57857e-015	-6.84309e-015	-9.9095e-015	-1.38174e-014	-1.3201e-014	-1.54849e-014	-8.61123e-015	-1.4386e-014	-6.60372e-015	3.98965e-015	2.1561e-016	-9.79202e-015
-3.71635e-015	-2.08595e-015	-1.91836e-015	-6.4275e-015	-1.6988e-014	-1.94487e-014	-3.40056e-014	-2.92742e-014	-3.07233e-014	-1.50426e-014	-2.01294e-014	-1.30918e-014	-1.52544e-014	-9.75239e-015	-6.73164e-015	-1.00659e-014	-1.40083e-014	-1.36407e-014	-1.56447e-014	-8.76565e-015	-1.46713e-014	-6.79229e-015	4.19079e-015	-1.40581e-017	-1.01578e-014
-4.04489e-015	-2.55278e-015	-1.90255e-015	-6.13796e-015	-1.71267e-014	-1.93575e-014	-3.38964e-014	-2.98749e-014	-3.113e-014	-1.54392e-014	-2.042e-014	-1.34964e-014	-1.54213e-014	-9.94794e-015	-6.63074e-015	-1.02564e-014	-1.4185e-014	-1.40932e-014	-1.58088e-014	-8.90553e-015	-1.49376e-014	-6.95648e-015	4.39873e-015	-2.27533e-016	-1.05177e-014
-4.35733e-015	-3.01254e-015	-1.92076e-015	-5.85913e-015	-1.7267e-014	-1.928e-014	-3.37541e-014	-3.04503e-014	-3.15024e-014	-1.58132e-014	-2.06731e-014	-1.38563e-014	-1.55715e-014	-1.01639e-014	-6.54142e-015	-1.04812e-014	-1.4345e-014	-1.45584e-014	-1.59782e-014	-9.02829e-015	-1.51841e-014	-7.09443e-015	4.61436e-015	-4.22034e-016	-1.08684e-014
-4.6508e-015	-3.46187e-015	-1.97267e-015	-5.59251e-015	-1.74095e-014	-1.92159e-014	-3.35799e-014	-3.09991e-014	-3.18412e-014	-1.61632e-014	-2.08892e-014	-1.41712e-014	-1.57064e-014	-1.03984e-014	-6.46425e-015	-1.07403e-014	-1.44863e-014	-1.5035e-014	-1.61548e-014	-9.1309e-015	-1.54104e-014	-7.20401e-015	4.83797e-015	-5.95255e-016	-1.12072e-014
-4.92277e-015	-3.89726e-015	-2.05769e-015	-5.33911e-015	-1.75544e-014	-1.91657e-014	-3.33759e-014	-3.15191e-014	-3.21464e-014	-1.64889e-014	-2.10698e-014	-1.44407e-014	-1.58275e-014	-1.06492e-014	-6.39981e-015	-1.10327e-014	-1.46074e-014	-1.55225e-014	-1.63402e-014	-9.21182e-015	-1.5617e-014	-7.28393e-015	5.06955e-015	-7.44751e-016	-1.15314e-014
-5.17167e-015	-4.31512e-015	-2.17462e-015	-5.09958e-015	-1.77015e-014	-1.91282e-014	-3.31445e-014	-3.20098e-014	-3.24178e-014	-1.67906e-014	-2.12165e-014	-1.46651e-014	-1.59365e-014	-1.09138e-014	-6.3484e-015	-1.13571e-014	-1.47068e-014	-1.60199e-014	-1.65365e-014	-9.26932e-015	-1.58042e-014	-7.33356e-015	5.30907e-015	-8.68598e-016	-1.18388e-014
-5.39612e-015	-4.71178e-015	-2.32227e-015	-4.8748e-015	-1.78515e-014	-1.91028e-014	-3.28885e-014	-3.24698e-014	-3.26564e-014	-1.70679e-014	-2.13309e-014	-1.48456e-014	-1.60353e-014	-1.119e-014	-6.31066e-015	-1.17122e-014	-1.47841e-014	-1.65269e-014	-1.67448e-014	-9.30163e-015	-1.5972e-014	-7.35184e-015	5.55617e-015	-9.65049e-016	-1.2127e-014
-5.59485e-015	-5.08371e-015	-2.49959e-015	-4.66573e-015	-1.80047e-014	-1.90892e-014	-3.2611e-014	-3.28982e-014	-3.28629e-014	-1.73211e-014	-2.14156e-014	-1.49835e-014	-1.61257e-014	-1.14752e-014	-6.28759e-015	-1.2095e-014	-1.48394e-014	-1.7043e-014	-1.69669e-014	-9.30781e-015	-1.61221e-014	-7.33847e-015	5.81104e-015	-1.03279e-015	-1.23941e-014
-5.76724e-015	-5.42781e-015	-2.70505e-015	-4.47326e-015	-1.81612e-014	-1.90875e-014	-3.23151e-014	-3.32947e-014	-3.30388e-014	-1.75512e-014	-2.14736e-014	-1.50812e-014	-1.62092e-014	-1.17679e-014	-6.27924e-015	-1.25034e-014	-1.48715e-014	-1.75678e-014	-1.72042e-014	-9.28728e-015	-1.62557e-014	-7.29354e-015	6.07338e-015	-1.071e-015	-1.26384e-014
-5.91311e-015	-5.74193e-015	-2.9371e-015	-4.29773e-015	-1.83215e-014	-1.90965e-014	-3.20041e-014	-3.36589e-014	-3.31862e-014	-1.77589e-014	-2.1508e-014	-1.51408e-014	-1.6288e-014	-1.20656e-014	-6.28579e-015	-1.29358e-014	-1.48812e-014	-1.80999e-014	-1.74578e-014	-9.23968e-015	-1.63744e-014	-7.21833e-015	6.34285e-015	-1.07896e-015	-1.2858e-014
-6.03211e-015	-6.02348e-015	-3.19279e-015	-4.1399e-015	-1.84866e-014	-1.91151e-014	-3.16814e-014	-3.39903e-014	-3.33068e-014	-1.79456e-014	-2.15219e-014	-1.51649e-014	-1.63642e-014	-1.23657e-014	-6.30782e-015	-1.33891e-014	-1.48694e-014	-1.86384e-014	-1.77291e-014	-9.16486e-015	-1.64803e-014	-7.11309e-015	6.61882e-015	-1.05641e-015	-1.30515e-014
-6.12382e-015	-6.27038e-015	-3.4702e-015	-3.99959e-015	-1.86561e-014	-1.91426e-014	-3.135e-014	-3.4288e-014	-3.34031e-014	-1.81131e-014	-2.15185e-014	-1.51565e-014	-1.64399e-014	-1.26657e-014	-6.34522e-015	-1.38605e-014	-1.48381e-014	-1.91825e-014	-1.80193e-014	-9.06234e-015	-1.65749e-014	-6.97922e-015	6.90087e-015	-1.00336e-015	-1.32184e-014
-6.18881e-015	-6.48026e-015	-3.76783e-015	-3.87704e-015	-1.88308e-014	-1.91788e-014	-3.10136e-014	-3.45517e-014	-3.34779e-014	-1.82635e-014	-2.15018e-014	-1.51189e-014	-1.6516e-014	-1.29636e-014	-6.39834e-015	-1.43474e-014	-1.47884e-014	-1.97307e-014	-1.83291e-014	-8.933e-015	-1.66606e-014	-6.81857e-015	7.1877e-015	-9.20465e-016	-1.33584e-014
-6.22783e-015	-6.65076e-015	-4.08268e-015	-3.77319e-015	-1.90104e-014	-1.92229e-014	-3.06759e-014	-3.47819e-014	-3.35334e-014	-1.83988e-014	-2.14755e-014	-1.50561e-014	-1.65942e-014	-1.3258e-014	-6.46724e-015	-1.48459e-014	-1.47224e-014	-2.02818e-014	-1.86592e-014	-8.7788e-015	-1.674e-014	-6.63231e-015	7.4775e-015	-8.08394e-016	-1.34713e-014
-6.24236e-015	-6.78071e-015	-4.41222e-015	-3.68781e-015	-1.91956e-014	-1.92738e-014	-3.03404e-014	-3.49798e-014	-3.35731e-014	-1.85216e-014	-2.14436e-014	-1.49715e-014	-1.66758e-014	-1.35463e-014	-6.552e-015	-1.53528e-014	-1.46425e-014	-2.08348e-014	-1.90105e-014	-8.60053e-015	-1.68155e-014	-6.42303e-015	7.76949e-015	-6.68091e-016	-1.3557e-014
-6.23388e-015	-6.86925e-015	-4.75384e-015	-3.62112e-015	-1.93871e-014	-1.93315e-014	-3.00101e-014	-3.5146e-014	-3.35995e-014	-1.86339e-014	-2.1409e-014	-1.48687e-014	-1.67612e-014	-1.38266e-014	-6.65231e-015	-1.58649e-014	-1.45519e-014	-2.13883e-014	-1.93832e-014	-8.40082e-015	-1.68892e-014	-6.1934e-015	8.06245e-015	-5.0167e-016	-1.36156e-014
-6.20369e-015	-6.91596e-015	-5.10582e-015	-3.57353e-015	-1.95843e-014	-1.9395e-014	-2.96876e-014	-3.52808e-014	-3.36149e-014	-1.87378e-014	-2.13751e-014	-1.47514e-014	-1.68511e-014	-1.40971e-014	-6.76772e-015	-1.63785e-014	-1.44543e-014	-2.19402e-014	-1.97773e-014	-8.18248e-015	-1.69637e-014	-5.9458e-015	8.35476e-015	-3.11225e-016	-1.36479e-014
-6.15374e-015	-6.92086e-015	-5.46558e-015	-3.54527e-015	-1.97875e-014	-1.94633e-014	-2.93753e-014	-3.5386e-014	-3.36223e-014	-1.88363e-014	-2.13455e-014	-1.46239e-014	-1.69465e-014	-1.43565e-014	-6.89824e-015	-1.689e-014	-1.43526e-014	-2.24888e-014	-2.01925e-014	-7.94752e-015	-1.70409e-014	-5.68384e-015	8.64464e-015	-9.89796e-017	-1.3655e-014
-6.08588e-015	-6.88341e-015	-5.83088e-015	-3.53672e-015	-1.99976e-014	-1.95362e-014	-2.90766e-014	-3.54628e-014	-3.36249e-014	-1.8932e-014	-2.13234e-014	-1.44899e-014	-1.70475e-014	-1.46036e-014	-7.04392e-015	-1.73959e-014	-1.42502e-014	-2.30331e-014	-2.06282e-014	-7.69874e-015	-1.71236e-014	-5.41068e-015	8.93016e-015	1.31969e-016	-1.36383e-014
-6.00197e-015	-6.80367e-015	-6.1992e-015	-3.54812e-015	-2.0214e-014	-1.96136e-014	-2.87939e-014	-3.5512e-014	-3.36248e-014	-1.90271e-014	-2.13119e-014	-1.43532e-014	-1.71543e-014	-1.48373e-014	-7.20414e-015	-1.78929e-014	-1.4151e-014	-2.35709e-014	-2.10839e-014	-7.43964e-015	-1.7215e-014	-5.1296e-015	9.20911e-015	3.78882e-016	-1.35995e-014
-5.90454e-015	-6.68234e-015	-6.56874e-015	-3.57961e-015	-2.04368e-014	-1.96956e-014	-2.8529e-014	-3.55349e-014	-3.36245e-014	-1.9124e-014	-2.13132e-014	-1.42173e-014	-1.72672e-014	-1.50569e-014	-7.37853e-015	-1.83775e-014	-1.40586e-014	-2.41011e-014	-2.15584e-014	-7.17364e-015	-1.73162e-014	-4.84435e-015	9.47913e-015	6.38592e-016	-1.35406e-014
-5.79555e-015	-6.5204e-015	-6.93744e-015	-3.63105e-015	-2.06661e-014	-1.97818e-014	-2.82845e-014	-3.55341e-014	-3.36265e-014	-1.92246e-014	-2.13296e-014	-1.40855e-014	-1.73857e-014	-1.52613e-014	-7.56676e-015	-1.88465e-014	-1.39769e-014	-2.46216e-014	-2.20504e-014	-6.90385e-015	-1.743e-014	-4.55808e-015	9.73836e-015	9.07374e-016	-1.34634e-014
-5.67714e-015	-6.31944e-015	-7.30306e-015	-3.70264e-015	-2.09019e-014	-1.98717e-014	-2.8062e-014	-3.55114e-014	-3.36328e-014	-1.93307e-014	-2.13624e-014	-1.39608e-014	-1.75089e-014	-1.54499e-014	-7.76897e-015	-1.92972e-014	-1.39099e-014	-2.51298e-014	-2.25584e-014	-6.63453e-015	-1.75578e-014	-4.27437e-015	9.9848e-015	1.18178e-015	-1.33701e-014
-5.55101e-015	-6.08067e-015	-7.66373e-015	-3.79429e-015	-2.11442e-014	-1.9966e-014	-2.78629e-014	-3.54683e-014	-3.36455e-014	-1.9445e-014	-2.14131e-014	-1.38462e-014	-1.7636e-014	-1.56222e-014	-7.98443e-015	-1.97266e-014	-1.38611e-014	-2.56238e-014	-2.30803e-014	-6.36953e-015	-1.77016e-014	-3.99672e-015	1.0216e-014	1.45809e-015	-1.32629e-014
-5.41966e-015	-5.80646e-015	-8.01752e-015	-3.90582e-015	-2.13936e-014	-2.00649e-014	-2.76886e-014	-3.54065e-014	-3.36663e-014	-1.95689e-014	-2.1483e-014	-1.37441e-014	-1.7766e-014	-1.57778e-014	-8.21229e-015	-2.01324e-014	-1.38342e-014	-2.61019e-014	-2.36147e-014	-6.11219e-015	-1.78621e-014	-3.7283e-015	1.04298e-014	1.73261e-015	-1.31447e-014
-5.28546e-015	-5.49923e-015	-8.36379e-015	-4.03745e-015	-2.16495e-014	-2.01695e-014	-2.75394e-014	-3.5328e-014	-3.3697e-014	-1.97036e-014	-2.15731e-014	-1.3657e-014	-1.7898e-014	-1.59168e-014	-8.45198e-015	-2.05125e-014	-1.38321e-014	-2.65625e-014	-2.41596e-014	-5.86633e-015	-1.80403e-014	-3.4721e-015	1.06242e-014	2.00207e-015	-1.30177e-014
-5.15049e-015	-5.16153e-015	-8.70025e-015	-4.18908e-015	-2.19113e-014	-2.02805e-014	-2.74157e-014	-3.5235e-014	-3.37395e-014	-1.98502e-014	-2.16834e-014	-1.35866e-014	-1.80307e-014	-1.60393e-014	-8.70295e-015	-2.08651e-014	-1.38576e-014	-2.70042e-014	-2.47124e-014	-5.63506e-015	-1.82369e-014	-3.23122e-015	1.07972e-014	2.26266e-015	-1.28846e-014
-5.01639e-015	-4.79619e-015	-9.02621e-015	-4.36047e-015	-2.21794e-014	-2.03984e-014	-2.73181e-014	-3.513e-014	-3.37943e-014	-2.00094e-014	-2.18134e-014	-1.35344e-014	-1.8162e-014	-1.6145e-014	-8.96424e-015	-2.11889e-014	-1.39133e-014	-2.74248e-014	-2.52704e-014	-5.4224e-015	-1.8452e-014	-3.00849e-015	1.0947e-014	2.51131e-015	-1.27484e-014
-4.88424e-015	-4.40659e-015	-9.34109e-015	-4.55176e-015	-2.24531e-014	-2.05237e-014	-2.7246e-014	-3.50151e-014	-3.38612e-014	-2.0182e-014	-2.1962e-014	-1.35008e-014	-1.8291e-014	-1.6234e-014	-9.23474e-015	-2.14832e-014	-1.40017e-014	-2.78219e-014	-2.58306e-014	-5.23126e-015	-1.86863e-014	-2.80665e-015	1.10719e-014	2.74431e-015	-1.26124e-014
-4.75566e-015	-3.99618e-015	-9.64421e-015	-4.76305e-015	-2.27319e-014	-2.06569e-014	-2.71985e-014	-3.48925e-014	-3.39413e-014	-2.03678e-014	-2.2129e-014	-1.34868e-014	-1.84162e-014	-1.6307e-014	-9.51341e-015	-2.17466e-014	-1.41242e-014	-2.81941e-014	-2.63896e-014	-5.06441e-015	-1.89389e-014	-2.62773e-015	1.11702e-014	2.95854e-015	-1.24801e-014
-4.63191e-015	-3.56858e-015	-9.93468e-015	-4.99434e-015	-2.30154e-014	-2.07986e-014	-2.71744e-014	-3.47638e-014	-3.40344e-014	-2.05671e-014	-2.23127e-014	-1.34925e-014	-1.85353e-014	-1.63637e-014	-9.79916e-015	-2.19793e-014	-1.42818e-014	-2.85399e-014	-2.69445e-014	-4.92426e-015	-1.92092e-014	-2.47342e-015	1.12402e-014	3.15133e-015	-1.23536e-014
-4.5129e-015	-3.12722e-015	-1.02127e-014	-5.24543e-015	-2.33027e-014	-2.09498e-014	-2.71733e-014	-3.46315e-014	-3.4141e-014	-2.07787e-014	-2.25112e-014	-1.35177e-014	-1.86464e-014	-1.64048e-014	-1.00914e-014	-2.2181e-014	-1.4475e-014	-2.88583e-014	-2.74921e-014	-4.8132e-015	-1.94965e-014	-2.34503e-015	1.12809e-014	3.32038e-015	-1.2235e-014
-4.39903e-015	-2.67546e-015	-1.04783e-014	-5.51572e-015	-2.35925e-014	-2.11112e-014	-2.71944e-014	-3.44977e-014	-3.42609e-014	-2.10017e-014	-2.27231e-014	-1.35612e-014	-1.87479e-014	-1.64306e-014	-1.03894e-014	-2.23513e-014	-1.47036e-014	-2.91479e-014	-2.80283e-014	-4.7329e-015	-1.97993e-014	-2.24339e-015	1.12914e-014	3.46269e-015	-1.21268e-014
-4.29052e-015	-2.21817e-015	-1.0731e-014	-5.8045e-015	-2.38851e-014	-2.12828e-014	-2.72359e-014	-3.4364e-014	-3.43932e-014	-2.12351e-014	-2.29465e-014	-1.36223e-014	-1.88386e-014	-1.6442e-014	-1.06913e-014	-2.24906e-014	-1.49672e-014	-2.94072e-014	-2.85503e-014	-4.68532e-015	-2.01165e-014	-2.16859e-015	1.12711e-014	3.57655e-015	-1.20313e-014
-4.1866e-015	-1.75897e-015	-1.09712e-014	-6.11096e-015	-2.41788e-014	-2.14655e-014	-2.72955e-014	-3.4232e-014	-3.45377e-014	-2.14771e-014	-2.31786e-014	-1.37e-014	-1.89162e-014	-1.64394e-014	-1.09959e-014	-2.25999e-014	-1.52649e-014	-2.96354e-014	-2.90552e-014	-4.67105e-015	-2.04454e-014	-2.12076e-015	1.12199e-014	3.66084e-015	-1.19503e-014
-4.08714e-015	-1.30122e-015	-1.11991e-014	-6.43459e-015	-2.44723e-014	-2.16598e-014	-2.73715e-014	-3.41035e-014	-3.46938e-014	-2.17251e-014	-2.34165e-014	-1.37922e-014	-1.89797e-014	-1.64236e-014	-1.13017e-014	-2.26804e-014	-1.55948e-014	-2.98315e-014	-2.95393e-014	-4.69127e-015	-2.07834e-014	-2.09982e-015	1.11378e-014	3.71435e-015	-1.1885e-014
-3.99186e-015	-8.49111e-016	-1.14155e-014	-6.77426e-015	-2.47649e-014	-2.18655e-014	-2.74623e-014	-3.39803e-014	-3.48603e-014	-2.19778e-014	-2.36575e-014	-1.38973e-014	-1.90274e-014	-1.63948e-014	-1.16072e-014	-2.27335e-014	-1.59541e-014	-2.99946e-014	-2.99992e-014	-4.74609e-015	-2.11288e-014	-2.10477e-015	1.1025e-014	3.73658e-015	-1.18373e-014
-3.89949e-015	-4.06302e-016	-1.16216e-014	-7.12877e-015	-2.50549e-014	-2.20826e-014	-2.75661e-014	-3.38639e-014	-3.50361e-014	-2.22328e-014	-2.38985e-014	-1.40138e-014	-1.90583e-014	-1.63537e-014	-1.19114e-014	-2.27604e-014	-1.634e-014	-3.01247e-014	-3.04317e-014	-4.8349e-015	-2.14792e-014	-2.1346e-015	1.08824e-014	3.72692e-015	-1.18083e-014
-3.80899e-015	2.37404e-017	-1.18176e-014	-7.49689e-015	-2.53404e-014	-2.2311e-014	-2.76808e-014	-3.37553e-014	-3.52198e-014	-2.24873e-014	-2.41369e-014	-1.41387e-014	-1.90714e-014	-1.63006e-014	-1.22122e-014	-2.27632e-014	-1.67496e-014	-3.02215e-014	-3.08335e-014	-4.95688e-015	-2.18317e-014	-2.18784e-015	1.07111e-014	3.68534e-015	-1.17988e-014
-3.71909e-015	4.37284e-016	-1.20043e-014	-7.87686e-015	-2.56205e-014	-2.25498e-014	-2.78034e-014	-3.36555e-014	-3.54101e-014	-2.27385e-014	-2.43697e-014	-1.42695e-014	-1.90655e-014	-1.62361e-014	-1.25088e-014	-2.27434e-014	-1.71798e-014	-3.0285e-014	-3.12017e-014	-5.11011e-015	-2.21837e-014	-2.26263e-015	1.05122e-014	3.61235e-015	-1.18095e-014
-3.629e-015	8.3047e-016	-1.21831e-014	-8.26711e-015	-2.58942e-014	-2.27982e-014	-2.79325e-014	-3.35653e-014	-3.56057e-014	-2.29838e-014	-2.45938e-014	-1.44036e-014	-1.90401e-014	-1.61607e-014	-1.27992e-014	-2.27031e-014	-1.76265e-014	-3.03155e-014	-3.15333e-014	-5.29329e-015	-2.25316e-014	-2.35656e-015	1.02877e-014	3.50924e-015	-1.18406e-014
-3.53704e-015	1.20037e-015	-1.23546e-014	-8.66594e-015	-2.61594e-014	-2.30553e-014	-2.80656e-014	-3.34847e-014	-3.58054e-014	-2.32202e-014	-2.48063e-014	-1.4538e-014	-1.89948e-014	-1.60752e-014	-1.30819e-014	-2.26443e-014	-1.80843e-014	-3.03135e-014	-3.18257e-014	-5.50339e-015	-2.28725e-014	-2.46671e-015	1.00401e-014	3.37692e-015	-1.18919e-014
-3.44145e-015	1.54459e-015	-1.25197e-014	-9.07147e-015	-2.64145e-014	-2.33204e-014	-2.82e-014	-3.3414e-014	-3.60076e-014	-2.34446e-014	-2.50045e-014	-1.46698e-014	-1.89288e-014	-1.59803e-014	-1.33551e-014	-2.25691e-014	-1.85478e-014	-3.02799e-014	-3.20774e-014	-5.73795e-015	-2.32032e-014	-2.59033e-015	9.77142e-015	3.21752e-015	-1.19633e-014
-3.34027e-015	1.85987e-015	-1.26793e-014	-9.48104e-015	-2.66574e-014	-2.35919e-014	-2.83345e-014	-3.33539e-014	-3.62106e-014	-2.36539e-014	-2.5185e-014	-1.47957e-014	-1.88425e-014	-1.58759e-014	-1.36167e-014	-2.24796e-014	-1.9012e-014	-3.02155e-014	-3.22864e-014	-5.99427e-015	-2.35203e-014	-2.72514e-015	9.48435e-015	3.03321e-015	-1.20548e-014
-3.23193e-015	2.14346e-015	-1.28343e-014	-9.89251e-015	-2.68862e-014	-2.38679e-014	-2.84671e-014	-3.33039e-014	-3.64131e-014	-2.38444e-014	-2.53458e-014	-1.49133e-014	-1.87357e-014	-1.5762e-014	-1.38646e-014	-2.23785e-014	-1.94712e-014	-3.01213e-014	-3.24511e-014	-6.26851e-015	-2.38202e-014	-2.86751e-015	9.18158e-015	2.82616e-015	-1.21647e-014
-3.11443e-015	2.39395e-015	-1.29851e-014	-1.0304e-014	-2.70991e-014	-2.41472e-014	-2.85961e-014	-3.32634e-014	-3.66139e-014	-2.40133e-014	-2.54847e-014	-1.50201e-014	-1.86084e-014	-1.56392e-014	-1.40981e-014	-2.22678e-014	-1.99209e-014	-2.99991e-014	-3.25699e-014	-6.55691e-015	-2.40997e-014	-3.01412e-015	8.86616e-015	2.59918e-015	-1.22915e-014
-2.98599e-015	2.60995e-015	-1.31331e-014	-1.07125e-014	-2.72949e-014	-2.44274e-014	-2.872e-014	-3.32313e-014	-3.68113e-014	-2.41573e-014	-2.55993e-014	-1.5113e-014	-1.84612e-014	-1.55085e-014	-1.43154e-014	-2.21495e-014	-2.03559e-014	-2.98503e-014	-3.26422e-014	-6.85536e-015	-2.43553e-014	-3.16157e-015	8.541e-015	2.35536e-015	-1.24349e-014
-2.84547e-015	2.78983e-015	-1.32784e-014	-1.1116e-014	-2.74718e-014	-2.47059e-014	-2.88373e-014	-3.32073e-014	-3.70041e-014	-2.42745e-014	-2.56877e-014	-1.51892e-014	-1.82944e-014	-1.53702e-014	-1.4515e-014	-2.20256e-014	-2.07712e-014	-2.96761e-014	-3.26676e-014	-7.15981e-015	-2.45837e-014	-3.30658e-015	8.20932e-015	2.09792e-015	-1.25934e-014
-2.69134e-015	2.93288e-015	-1.34209e-014	-1.15116e-014	-2.76281e-014	-2.498e-014	-2.89467e-014	-3.319e-014	-3.71908e-014	-2.43623e-014	-2.57483e-014	-1.52464e-014	-1.81084e-014	-1.52244e-014	-1.46956e-014	-2.18975e-014	-2.11613e-014	-2.94784e-014	-3.26462e-014	-7.46588e-015	-2.47825e-014	-3.44571e-015	7.87493e-015	1.83024e-015	-1.27648e-014
-2.5223e-015	3.03816e-015	-1.35614e-014	-1.18967e-014	-2.77618e-014	-2.52477e-014	-2.90465e-014	-3.31782e-014	-3.73703e-014	-2.44186e-014	-2.57803e-014	-1.52825e-014	-1.79039e-014	-1.50718e-014	-1.48557e-014	-2.17672e-014	-2.15215e-014	-2.92591e-014	-3.25785e-014	-7.76897e-015	-2.49487e-014	-3.57533e-015	7.54036e-015	1.55583e-015	-1.29466e-014
-2.33712e-015	3.10592e-015	-1.36998e-014	-1.22689e-014	-2.78714e-014	-2.5506e-014	-2.91359e-014	-3.31705e-014	-3.75409e-014	-2.44414e-014	-2.57823e-014	-1.52955e-014	-1.76817e-014	-1.49126e-014	-1.49943e-014	-2.16367e-014	-2.18478e-014	-2.9021e-014	-3.24647e-014	-8.06465e-015	-2.50799e-014	-3.69316e-015	7.20886e-015	1.27817e-015	-1.31366e-014
-2.13458e-015	3.13641e-015	-1.3837e-014	-1.26262e-014	-2.79561e-014	-2.57523e-014	-2.92141e-014	-3.31649e-014	-3.77015e-014	-2.44291e-014	-2.57531e-014	-1.52835e-014	-1.74434e-014	-1.47472e-014	-1.51099e-014	-2.15078e-014	-2.21357e-014	-2.87661e-014	-3.23063e-014	-8.34877e-015	-2.51736e-014	-3.79609e-015	6.88386e-015	1.00065e-015	-1.33331e-014
-1.91452e-015	3.13013e-015	-1.3973e-014	-1.29652e-014	-2.8015e-014	-2.59837e-014	-2.92799e-014	-3.31597e-014	-3.78505e-014	-2.43804e-014	-2.56924e-014	-1.52446e-014	-1.71904e-014	-1.45764e-014	-1.52014e-014	-2.1382e-014	-2.23811e-014	-2.84965e-014	-3.21039e-014	-8.61742e-015	-2.52279e-014	-3.88114e-015	6.56914e-015	7.26791e-016	-1.35339e-014
-1.67667e-015	3.08738e-015	-1.41067e-014	-1.32836e-014	-2.80465e-014	-2.61975e-014	-2.93335e-014	-3.3153e-014	-3.79873e-014	-2.42943e-014	-2.55999e-014	-1.51776e-014	-1.69238e-014	-1.44008e-014	-1.52684e-014	-2.12602e-014	-2.25813e-014	-2.82141e-014	-3.18605e-014	-8.86644e-015	-2.5241e-014	-3.94618e-015	6.26763e-015	4.59972e-016	-1.3736e-014
-1.42158e-015	3.00977e-015	-1.42383e-014	-1.35796e-014	-2.80497e-014	-2.63906e-014	-2.93748e-014	-3.31429e-014	-3.81105e-014	-2.41703e-014	-2.54754e-014	-1.50813e-014	-1.66447e-014	-1.42206e-014	-1.53097e-014	-2.11435e-014	-2.27342e-014	-2.7922e-014	-3.15782e-014	-9.09181e-015	-2.5211e-014	-3.98997e-015	5.9824e-015	2.03778e-016	-1.39374e-014
-1.1494e-015	2.89873e-015	-1.43674e-014	-1.38511e-014	-2.80247e-014	-2.65605e-014	-2.94042e-014	-3.3128e-014	-3.82189e-014	-2.40079e-014	-2.5319e-014	-1.4955e-014	-1.63546e-014	-1.40373e-014	-1.53246e-014	-2.10328e-014	-2.28376e-014	-2.76226e-014	-3.12597e-014	-9.29022e-015	-2.51367e-014	-4.01027e-015	5.71587e-015	-3.88715e-017	-1.41354e-014
-8.60671e-016	2.75578e-015	-1.44934e-014	-1.40966e-014	-2.79714e-014	-2.67053e-014	-2.94203e-014	-3.31055e-014	-3.83112e-014	-2.38077e-014	-2.51314e-014	-1.47989e-014	-1.6055e-014	-1.38517e-014	-1.53128e-014	-2.09283e-014	-2.28899e-014	-2.73173e-014	-3.09079e-014	-9.45868e-015	-2.50171e-014	-4.00589e-015	5.47036e-015	-2.65513e-016	-1.43276e-014
-5.56263e-016	2.58376e-015	-1.46156e-014	-1.43141e-014	-2.78901e-014	-2.68224e-014	-2.9423e-014	-3.30727e-014	-3.83865e-014	-2.357e-014	-2.49135e-014	-1.46125e-014	-1.57477e-014	-1.36645e-014	-1.52745e-014	-2.083e-014	-2.28906e-014	-2.70085e-014	-3.05263e-014	-9.59464e-015	-2.48519e-014	-3.97587e-015	5.24803e-015	-4.73153e-016	-1.45118e-014
-2.37194e-016	2.38514e-015	-1.47332e-014	-1.45024e-014	-2.778e-014	-2.69095e-014	-2.94127e-014	-3.3027e-014	-3.84435e-014	-2.32956e-014	-2.46661e-014	-1.43959e-014	-1.54342e-014	-1.34765e-014	-1.52096e-014	-2.07384e-014	-2.28395e-014	-2.66988e-014	-3.0118e-014	-9.69502e-015	-2.46411e-014	-3.91954e-015	5.05051e-015	-6.59394e-016	-1.46861e-014
9.5401e-017	2.16226e-015	-1.48456e-014	-1.46603e-014	-2.76415e-014	-2.69645e-014	-2.93905e-014	-3.29661e-014	-3.84815e-014	-2.29867e-014	-2.43903e-014	-1.41503e-014	-1.51153e-014	-1.3289e-014	-1.51184e-014	-2.06536e-014	-2.27372e-014	-2.63896e-014	-2.96863e-014	-9.75783e-015	-2.43852e-014	-3.83738e-015	4.87981e-015	-8.2298e-016	-1.48482e-014
4.40285e-016	1.91715e-015	-1.49515e-014	-1.47871e-014	-2.74748e-014	-2.69862e-014	-2.93564e-014	-3.28882e-014	-3.84999e-014	-2.26447e-014	-2.40869e-014	-1.38758e-014	-1.47923e-014	-1.31028e-014	-1.50012e-014	-2.05749e-014	-2.25847e-014	-2.60831e-014	-2.92348e-014	-9.7813e-015	-2.40849e-014	-3.73021e-015	4.73711e-015	-9.62333e-016	-1.49967e-014
7.95533e-016	1.65277e-015	-1.50498e-014	-1.48824e-014	-2.72809e-014	-2.69734e-014	-2.93115e-014	-3.27912e-014	-3.84971e-014	-2.22715e-014	-2.37573e-014	-1.35738e-014	-1.44668e-014	-1.29187e-014	-1.48578e-014	-2.0502e-014	-2.23838e-014	-2.57806e-014	-2.8767e-014	-9.76436e-015	-2.37404e-014	-3.59877e-015	4.623e-015	-1.07655e-015	-1.51299e-014
1.15917e-015	1.37228e-015	-1.51398e-014	-1.49459e-014	-2.70608e-014	-2.69244e-014	-2.92562e-014	-3.26733e-014	-3.84718e-014	-2.18699e-014	-2.3403e-014	-1.32459e-014	-1.41401e-014	-1.27387e-014	-1.46889e-014	-2.04341e-014	-2.2137e-014	-2.54843e-014	-2.82874e-014	-9.70652e-015	-2.33531e-014	-3.4442e-015	4.53764e-015	-1.16497e-015	-1.52465e-014
1.52842e-015	1.07866e-015	-1.52208e-014	-1.49776e-014	-2.68161e-014	-2.68389e-014	-2.91917e-014	-3.25325e-014	-3.84233e-014	-2.14424e-014	-2.30256e-014	-1.28933e-014	-1.38128e-014	-1.25641e-014	-1.44953e-014	-2.03705e-014	-2.18475e-014	-2.5195e-014	-2.77995e-014	-9.60797e-015	-2.29251e-014	-3.26848e-015	4.48118e-015	-1.22678e-015	-1.53454e-014
1.90141e-015	7.74628e-016	-1.52913e-014	-1.49784e-014	-2.65489e-014	-2.67169e-014	-2.91187e-014	-3.23673e-014	-3.83508e-014	-2.09924e-014	-2.2627e-014	-1.25177e-014	-1.34857e-014	-1.23957e-014	-1.4278e-014	-2.03099e-014	-2.15196e-014	-2.49137e-014	-2.73066e-014	-9.46935e-015	-2.24577e-014	-3.07399e-015	4.45328e-015	-1.26305e-015	-1.54259e-014
2.27649e-015	4.63011e-016	-1.535e-014	-1.49485e-014	-2.62609e-014	-2.65588e-014	-2.90375e-014	-3.21758e-014	-3.82527e-014	-2.0523e-014	-2.22088e-014	-1.21209e-014	-1.31598e-014	-1.22349e-014	-1.40383e-014	-2.0252e-014	-2.11572e-014	-2.46414e-014	-2.68126e-014	-9.29163e-015	-2.19537e-014	-2.86295e-015	4.4533e-015	-1.27511e-015	-1.54869e-014
2.65052e-015	1.47782e-016	-1.53964e-014	-1.48888e-014	-2.59545e-014	-2.63643e-014	-2.8949e-014	-3.19572e-014	-3.81288e-014	-2.00377e-014	-2.17722e-014	-1.17047e-014	-1.28361e-014	-1.20825e-014	-1.37777e-014	-2.01952e-014	-2.07641e-014	-2.43782e-014	-2.63208e-014	-9.07668e-015	-2.14157e-014	-2.63878e-015	4.47974e-015	-1.26321e-015	-1.55279e-014
3.02101e-015	-1.68031e-016	-1.54295e-014	-1.48005e-014	-2.56319e-014	-2.61338e-014	-2.88538e-014	-3.17105e-014	-3.79781e-014	-1.95403e-014	-2.13192e-014	-1.12712e-014	-1.25153e-014	-1.19394e-014	-1.34976e-014	-2.01386e-014	-2.03453e-014	-2.41255e-014	-2.58353e-014	-8.82653e-015	-2.08468e-014	-2.40466e-015	4.53115e-015	-1.22915e-015	-1.55494e-014
3.38548e-015	-4.82187e-016	-1.54479e-014	-1.46851e-014	-2.52955e-014	-2.5869e-014	-2.8753e-014	-3.14352e-014	-3.77998e-014	-1.90342e-014	-2.08514e-014	-1.08226e-014	-1.21981e-014	-1.18067e-014	-1.31998e-014	-2.00814e-014	-1.99064e-014	-2.38833e-014	-2.53597e-014	-8.54311e-015	-2.02499e-014	-2.16407e-015	4.60568e-015	-1.17543e-015	-1.55519e-014
3.74132e-015	-7.9186e-016	-1.54512e-014	-1.4544e-014	-2.49478e-014	-2.55714e-014	-2.86473e-014	-3.11303e-014	-3.75929e-014	-1.85234e-014	-2.03704e-014	-1.03614e-014	-1.18853e-014	-1.16856e-014	-1.28857e-014	-2.0022e-014	-1.94526e-014	-2.36516e-014	-2.48958e-014	-8.22936e-015	-1.96282e-014	-1.92106e-015	4.70093e-015	-1.1044e-015	-1.55355e-014
4.08595e-015	-1.09506e-015	-1.54389e-014	-1.43795e-014	-2.45913e-014	-2.52429e-014	-2.85367e-014	-3.07953e-014	-3.73567e-014	-1.80117e-014	-1.98781e-014	-9.89023e-015	-1.15774e-014	-1.15772e-014	-1.2557e-014	-1.99588e-014	-1.89893e-014	-2.34301e-014	-2.44463e-014	-7.88878e-015	-1.8986e-014	-1.67973e-015	4.81465e-015	-1.01822e-015	-1.55011e-014
4.41752e-015	-1.38993e-015	-1.54101e-014	-1.41935e-014	-2.42295e-014	-2.48855e-014	-2.84221e-014	-3.04309e-014	-3.709e-014	-1.75033e-014	-1.9376e-014	-9.41135e-015	-1.12745e-014	-1.14828e-014	-1.2215e-014	-1.98906e-014	-1.85221e-014	-2.32183e-014	-2.40139e-014	-7.52475e-015	-1.83268e-014	-1.44393e-015	4.94391e-015	-9.20213e-016	-1.54497e-014
4.73382e-015	-1.67469e-015	-1.5364e-014	-1.39884e-014	-2.38648e-014	-2.45016e-014	-2.83041e-014	-3.0037e-014	-3.67928e-014	-1.7002e-014	-1.88658e-014	-8.92695e-015	-1.09768e-014	-1.14032e-014	-1.18617e-014	-1.98164e-014	-1.80564e-014	-2.30158e-014	-2.36004e-014	-7.14095e-015	-1.76544e-014	-1.21786e-015	5.08592e-015	-8.13472e-016	-1.53819e-014
5.03227e-015	-1.94643e-015	-1.53003e-014	-1.37667e-014	-2.34989e-014	-2.40942e-014	-2.81829e-014	-2.96136e-014	-3.64647e-014	-1.65114e-014	-1.83487e-014	-8.43924e-015	-1.06842e-014	-1.13388e-014	-1.14997e-014	-1.97348e-014	-1.75974e-014	-2.28219e-014	-2.32076e-014	-6.74142e-015	-1.6973e-014	-1.00528e-015	5.23762e-015	-7.01294e-016	-1.52993e-014
5.31076e-015	-2.20426e-015	-1.52186e-014	-1.35309e-014	-2.31348e-014	-2.36661e-014	-2.80592e-014	-2.91613e-014	-3.61056e-014	-1.6035e-014	-1.78265e-014	-7.95152e-015	-1.03964e-014	-1.12892e-014	-1.1131e-014	-1.96439e-014	-1.71508e-014	-2.26362e-014	-2.28368e-014	-6.33017e-015	-1.62865e-014	-8.10001e-016	5.396e-015	-5.87967e-016	-1.52038e-014
5.5683e-015	-2.44695e-015	-1.5119e-014	-1.32836e-014	-2.27751e-014	-2.32206e-014	-2.79322e-014	-2.86817e-014	-3.5716e-014	-1.55761e-014	-1.73004e-014	-7.466e-015	-1.01139e-014	-1.12553e-014	-1.07575e-014	-1.95428e-014	-1.67209e-014	-2.24574e-014	-2.24892e-014	-5.9117e-015	-1.55989e-014	-6.35825e-016	5.55732e-015	-4.77935e-016	-1.50977e-014
5.80404e-015	-2.67327e-015	-1.5002e-014	-1.30273e-014	-2.24226e-014	-2.27608e-014	-2.78023e-014	-2.8176e-014	-3.52956e-014	-1.5138e-014	-1.67716e-014	-6.98452e-015	-9.83667e-015	-1.12367e-014	-1.03815e-014	-1.94305e-014	-1.6312e-014	-2.22842e-014	-2.21654e-014	-5.4903e-015	-1.4914e-014	-4.86436e-016	5.71835e-015	-3.75086e-016	-1.49829e-014
6.01658e-015	-2.88244e-015	-1.48679e-014	-1.27644e-014	-2.20803e-014	-2.22905e-014	-2.76694e-014	-2.76456e-014	-3.48451e-014	-1.47234e-014	-1.62417e-014	-6.50995e-015	-9.56451e-015	-1.12336e-014	-1.00048e-014	-1.93063e-014	-1.59288e-014	-2.21155e-014	-2.18652e-014	-5.07025e-015	-1.4236e-014	-3.6555e-016	5.87557e-015	-2.83523e-016	-1.48603e-014
6.20466e-015	-3.07491e-015	-1.47166e-014	-1.24979e-014	-2.17504e-014	-2.18136e-014	-2.75338e-014	-2.70916e-014	-3.4365e-014	-1.43352e-014	-1.57115e-014	-6.04394e-015	-9.29729e-015	-1.12457e-014	-9.62931e-015	-1.91695e-014	-1.55747e-014	-2.19503e-014	-2.15878e-014	-4.65601e-015	-1.35688e-014	-2.76368e-016	6.02607e-015	-2.07826e-016	-1.47325e-014
6.36797e-015	-3.25061e-015	-1.45487e-014	-1.22302e-014	-2.14346e-014	-2.13334e-014	-2.73959e-014	-2.65163e-014	-3.38563e-014	-1.39754e-014	-1.51828e-014	-5.58869e-015	-9.03488e-015	-1.12732e-014	-9.2572e-015	-1.90194e-014	-1.52527e-014	-2.17872e-014	-2.13334e-014	-4.25174e-015	-1.29162e-014	-2.21013e-016	6.16639e-015	-1.52044e-016	-1.46018e-014
6.50589e-015	-3.40899e-015	-1.43648e-014	-1.19636e-014	-2.11348e-014	-2.08536e-014	-2.72554e-014	-2.5922e-014	-3.33196e-014	-1.36457e-014	-1.46561e-014	-5.14633e-015	-8.77733e-015	-1.13152e-014	-8.89054e-015	-1.88554e-014	-1.49651e-014	-2.16249e-014	-2.11006e-014	-3.86096e-015	-1.22812e-014	-2.02459e-016	6.29294e-015	-1.19421e-016	-1.44702e-014
6.61875e-015	-3.55137e-015	-1.41655e-014	-1.17002e-014	-2.08523e-014	-2.03783e-014	-2.71127e-014	-2.53109e-014	-3.27562e-014	-1.33475e-014	-1.41325e-014	-4.7184e-015	-8.5245e-015	-1.13711e-014	-8.53137e-015	-1.86767e-014	-1.47139e-014	-2.14616e-014	-2.08881e-014	-3.48738e-015	-1.16679e-014	-2.22827e-016	6.40272e-015	-1.14056e-016	-1.43392e-014
6.70622e-015	-3.6789e-015	-1.39528e-014	-1.14418e-014	-2.05888e-014	-1.99115e-014	-2.69675e-014	-2.46847e-014	-3.21675e-014	-1.30823e-014	-1.36133e-014	-4.3069e-015	-8.27628e-015	-1.14394e-014	-8.18181e-015	-1.84831e-014	-1.45005e-014	-2.12954e-014	-2.06949e-014	-3.13366e-015	-1.10786e-014	-2.83106e-016	6.49325e-015	-1.39214e-016	-1.42109e-014
6.76884e-015	-3.79237e-015	-1.37272e-014	-1.11905e-014	-2.03457e-014	-1.94562e-014	-2.68187e-014	-2.4045e-014	-3.15552e-014	-1.2851e-014	-1.30994e-014	-3.91328e-015	-8.03238e-015	-1.15198e-014	-7.84381e-015	-1.82747e-014	-1.43248e-014	-2.11249e-014	-2.05183e-014	-2.80356e-015	-1.05161e-014	-3.84822e-016	6.56173e-015	-1.98557e-016	-1.40871e-014
6.80758e-015	-3.89299e-015	-1.34897e-014	-1.09482e-014	-2.01237e-014	-1.90155e-014	-2.66663e-014	-2.33946e-014	-3.09217e-014	-1.26542e-014	-1.25915e-014	-3.53892e-015	-7.79245e-015	-1.16108e-014	-7.51963e-015	-1.80512e-014	-1.41866e-014	-2.09489e-014	-2.03558e-014	-2.49925e-015	-9.98319e-015	-5.28827e-016	6.60554e-015	-2.94523e-016	-1.39692e-014
6.82331e-015	-3.9827e-015	-1.32413e-014	-1.0716e-014	-1.99232e-014	-1.85927e-014	-2.65106e-014	-2.27364e-014	-3.02687e-014	-1.24918e-014	-1.20906e-014	-3.18494e-015	-7.55675e-015	-1.17111e-014	-7.21032e-015	-1.78129e-014	-1.40852e-014	-2.07662e-014	-2.02053e-014	-2.22255e-015	-9.48204e-015	-7.15476e-016	6.6228e-015	-4.29849e-016	-1.38588e-014
6.81696e-015	-4.06354e-015	-1.29841e-014	-1.04949e-014	-1.97449e-014	-1.81902e-014	-2.63513e-014	-2.20729e-014	-2.95982e-014	-1.23636e-014	-1.15975e-014	-2.85243e-015	-7.32542e-015	-1.18191e-014	-6.91807e-015	-1.75605e-014	-1.40194e-014	-2.05756e-014	-2.00642e-014	-1.97564e-015	-9.01475e-015	-9.4432e-016	6.61178e-015	-6.07059e-016	-1.37576e-014
6.78921e-015	-4.13606e-015	-1.27191e-014	-1.02862e-014	-1.95883e-014	-1.78109e-014	-2.61877e-014	-2.14056e-014	-2.89128e-014	-1.22685e-014	-1.11133e-014	-2.54255e-015	-7.09824e-015	-1.19332e-014	-6.64432e-015	-1.7294e-014	-1.39868e-014	-2.03758e-014	-1.99293e-014	-1.75973e-015	-8.58296e-015	-1.21451e-015	6.57098e-015	-8.27864e-016	-1.36669e-014
6.74115e-015	-4.20249e-015	-1.24474e-014	-1.00904e-014	-1.94531e-014	-1.7457e-014	-2.60192e-014	-2.0737e-014	-2.82152e-014	-1.22052e-014	-1.0638e-014	-2.25563e-015	-6.87502e-015	-1.20514e-014	-6.3904e-015	-1.70144e-014	-1.39848e-014	-2.01654e-014	-1.97982e-014	-1.57648e-015	-8.18773e-015	-1.52506e-015	6.49918e-015	-1.0931e-015	-1.35873e-014
6.67469e-015	-4.26552e-015	-1.21706e-014	-9.90778e-015	-1.93384e-014	-1.71298e-014	-2.58457e-014	-2.007e-014	-2.75086e-014	-1.21719e-014	-1.01724e-014	-1.99259e-015	-6.65513e-015	-1.21722e-014	-6.15726e-015	-1.67215e-014	-1.401e-014	-1.99436e-014	-1.96681e-014	-1.42573e-015	-7.82869e-015	-1.87481e-015	6.39585e-015	-1.40309e-015	-1.35194e-014
6.59096e-015	-4.32717e-015	-1.18904e-014	-9.73855e-015	-1.92438e-014	-1.68313e-014	-2.56668e-014	-1.94063e-014	-2.6796e-014	-1.2167e-014	-9.71712e-015	-1.75391e-015	-6.43838e-015	-1.22939e-014	-5.94615e-015	-1.64161e-014	-1.40584e-014	-1.971e-014	-1.95356e-014	-1.30748e-015	-7.50643e-015	-2.2615e-015	6.26038e-015	-1.75806e-015	-1.34635e-014
6.49156e-015	-4.3896e-015	-1.1608e-014	-9.58278e-015	-1.91676e-014	-1.65623e-014	-2.54817e-014	-1.87482e-014	-2.60805e-014	-1.21882e-014	-9.27232e-015	-1.54035e-015	-6.22487e-015	-1.24147e-014	-5.75869e-015	-1.60983e-014	-1.41259e-014	-1.9464e-014	-1.93975e-014	-1.22159e-015	-7.22172e-015	-2.68221e-015	6.09249e-015	-2.15808e-015	-1.34195e-014
6.37751e-015	-4.4552e-015	-1.1325e-014	-9.43968e-015	-1.91082e-014	-1.63235e-014	-2.52902e-014	-1.80976e-014	-2.53656e-014	-1.22331e-014	-8.83856e-015	-1.3516e-015	-6.01475e-015	-1.25329e-014	-5.59506e-015	-1.57689e-014	-1.42084e-014	-1.92053e-014	-1.92505e-014	-1.16701e-015	-6.97319e-015	-3.134e-015	5.89251e-015	-2.60237e-015	-1.33871e-014
6.25002e-015	-4.52581e-015	-1.10419e-014	-9.30838e-015	-1.90629e-014	-1.61154e-014	-2.50924e-014	-1.74567e-014	-2.46545e-014	-1.22992e-014	-8.41627e-015	-1.18761e-015	-5.80812e-015	-1.2646e-014	-5.45593e-015	-1.54294e-014	-1.43008e-014	-1.89336e-014	-1.90917e-014	-1.14222e-015	-6.7604e-015	-3.61341e-015	5.66116e-015	-3.08952e-015	-1.33656e-014
6.11049e-015	-4.60344e-015	-1.07604e-014	-9.18838e-015	-1.9029e-014	-1.59385e-014	-2.48883e-014	-1.68272e-014	-2.39495e-014	-1.23836e-014	-8.00593e-015	-1.04818e-015	-5.60482e-015	-1.27527e-014	-5.3419e-015	-1.50809e-014	-1.43985e-014	-1.86489e-014	-1.89185e-014	-1.14572e-015	-6.58233e-015	-4.11684e-015	5.39958e-015	-3.61718e-015	-1.33545e-014
5.96042e-015	-4.68998e-015	-1.04822e-014	-9.07888e-015	-1.90042e-014	-1.57923e-014	-2.46779e-014	-1.62101e-014	-2.32538e-014	-1.24832e-014	-7.60789e-015	-9.32884e-016	-5.40478e-015	-1.28514e-014	-5.25343e-015	-1.47244e-014	-1.44966e-014	-1.83512e-014	-1.87276e-014	-1.17522e-015	-6.43623e-015	-4.63989e-015	5.10907e-015	-4.18325e-015	-1.33526e-014
5.80036e-015	-4.78708e-015	-1.02083e-014	-8.97886e-015	-1.89861e-014	-1.56754e-014	-2.44611e-014	-1.56071e-014	-2.25704e-014	-1.25949e-014	-7.22236e-015	-8.40931e-016	-5.20847e-015	-1.29407e-014	-5.19034e-015	-1.4361e-014	-1.45894e-014	-1.80406e-014	-1.85168e-014	-1.22855e-015	-6.3199e-015	-5.17794e-015	4.79079e-015	-4.78478e-015	-1.33587e-014
5.63112e-015	-4.8964e-015	-9.94048e-015	-8.88672e-015	-1.89724e-014	-1.55872e-014	-2.42377e-014	-1.50196e-014	-2.19027e-014	-1.2715e-014	-6.84981e-015	-7.72028e-016	-5.01596e-015	-1.30194e-014	-5.15274e-015	-1.39914e-014	-1.46724e-014	-1.77175e-014	-1.82839e-014	-1.30235e-015	-6.23115e-015	-5.72622e-015	4.44683e-015	-5.41846e-015	-1.3371e-014
5.45386e-015	-5.0204e-015	-9.67903e-015	-8.80136e-015	-1.896e-014	-1.55268e-014	-2.40067e-014	-1.44479e-014	-2.12531e-014	-1.28395e-014	-6.48982e-015	-7.2524e-016	-4.82704e-015	-1.30863e-014	-5.1407e-015	-1.36168e-014	-1.47404e-014	-1.73819e-014	-1.80269e-014	-1.39386e-015	-6.16656e-015	-6.28021e-015	4.07931e-015	-6.08097e-015	-1.33878e-014
5.26934e-015	-5.16047e-015	-9.42558e-015	-8.72124e-015	-1.8946e-014	-1.54922e-014	-2.37683e-014	-1.38927e-014	-2.06246e-014	-1.29653e-014	-6.14256e-015	-6.99704e-016	-4.64137e-015	-1.31403e-014	-5.15374e-015	-1.32383e-014	-1.47884e-014	-1.70347e-014	-1.77436e-014	-1.50039e-015	-6.12354e-015	-6.83553e-015	3.69013e-015	-6.76813e-015	-1.34066e-014
5.07829e-015	-5.31719e-015	-9.18068e-015	-8.64529e-015	-1.89278e-014	-1.54821e-014	-2.35228e-014	-1.33542e-014	-2.00202e-014	-1.30895e-014	-5.80743e-015	-6.94519e-016	-4.45902e-015	-1.31808e-014	-5.19109e-015	-1.2858e-014	-1.48118e-014	-1.66767e-014	-1.74323e-014	-1.61864e-015	-6.09925e-015	-7.38797e-015	3.28174e-015	-7.47545e-015	-1.34251e-014
4.88107e-015	-5.49167e-015	-8.94453e-015	-8.57231e-015	-1.89027e-014	-1.54936e-014	-2.327e-014	-1.28328e-014	-1.94413e-014	-1.32087e-014	-5.48435e-015	-7.08444e-016	-4.28015e-015	-1.32069e-014	-5.25196e-015	-1.24763e-014	-1.48063e-014	-1.6309e-014	-1.70923e-014	-1.74524e-015	-6.09027e-015	-7.9329e-015	2.85685e-015	-8.19869e-015	-1.34416e-014
4.67762e-015	-5.68466e-015	-8.7187e-015	-8.50034e-015	-1.88678e-014	-1.55245e-014	-2.30101e-014	-1.23289e-014	-1.88899e-014	-1.33202e-014	-5.17265e-015	-7.40068e-016	-4.10388e-015	-1.32177e-014	-5.33567e-015	-1.20943e-014	-1.4768e-014	-1.59318e-014	-1.67232e-014	-1.87733e-015	-6.09287e-015	-8.46515e-015	2.41844e-015	-8.93215e-015	-1.34538e-014
4.46771e-015	-5.89657e-015	-8.50308e-015	-8.42831e-015	-1.88201e-014	-1.55723e-014	-2.27433e-014	-1.18415e-014	-1.8367e-014	-1.34208e-014	-4.8722e-015	-7.88205e-016	-3.93001e-015	-1.32132e-014	-5.44069e-015	-1.17134e-014	-1.46927e-014	-1.55463e-014	-1.63247e-014	-2.0111e-015	-6.10274e-015	-8.98028e-015	1.96913e-015	-9.67057e-015	-1.34593e-014
4.25113e-015	-6.12797e-015	-8.29806e-015	-8.35523e-015	-1.87569e-014	-1.56341e-014	-2.24692e-014	-1.13704e-014	-1.78741e-014	-1.35076e-014	-4.58258e-015	-8.50924e-016	-3.75894e-015	-1.3194e-014	-5.5663e-015	-1.13346e-014	-1.45777e-014	-1.51539e-014	-1.58958e-014	-2.14231e-015	-6.11596e-015	-9.47366e-015	1.51172e-015	-1.04086e-014	-1.34556e-014
4.02837e-015	-6.37948e-015	-8.10344e-015	-8.28012e-015	-1.86754e-014	-1.5707e-014	-2.21884e-014	-1.09155e-014	-1.74118e-014	-1.35783e-014	-4.30373e-015	-9.26557e-016	-3.59132e-015	-1.31598e-014	-5.71112e-015	-1.09595e-014	-1.44206e-014	-1.47554e-014	-1.54367e-014	-2.26864e-015	-6.1288e-015	-9.94112e-015	1.04871e-015	-1.11404e-014	-1.34404e-014
3.79831e-015	-6.65098e-015	-7.91948e-015	-8.20234e-015	-1.85737e-014	-1.57874e-014	-2.19019e-014	-1.04766e-014	-1.69807e-014	-1.36306e-014	-4.03391e-015	-1.01337e-015	-3.42718e-015	-1.31105e-014	-5.8736e-015	-1.05885e-014	-1.42202e-014	-1.43515e-014	-1.49483e-014	-2.38754e-015	-6.1376e-015	-1.03795e-014	5.83518e-016	-1.18612e-014	-1.34115e-014
3.56042e-015	-6.94212e-015	-7.74613e-015	-8.12073e-015	-1.84499e-014	-1.5873e-014	-2.16098e-014	-1.00531e-014	-1.65806e-014	-1.36624e-014	-3.7724e-015	-1.10939e-015	-3.26615e-015	-1.30468e-014	-6.05223e-015	-1.0223e-014	-1.39752e-014	-1.39432e-014	-1.44316e-014	-2.49659e-015	-6.13869e-015	-1.07854e-014	1.19531e-016	-1.25655e-014	-1.33663e-014
3.31393e-015	-7.25229e-015	-7.58329e-015	-8.03445e-015	-1.83019e-014	-1.59605e-014	-2.13123e-014	-9.64465e-015	-1.62114e-014	-1.36723e-014	-3.51875e-015	-1.21297e-015	-3.10846e-015	-1.29698e-014	-6.24509e-015	-9.86425e-015	-1.36844e-014	-1.35318e-014	-1.38871e-014	-2.59312e-015	-6.12874e-015	-1.11552e-014	-3.40473e-016	-1.3248e-014	-1.33031e-014
3.05832e-015	-7.5809e-015	-7.43106e-015	-7.94311e-015	-1.81282e-014	-1.60468e-014	-2.10101e-014	-9.2506e-015	-1.58721e-014	-1.36589e-014	-3.27159e-015	-1.32236e-015	-2.95428e-015	-1.28802e-014	-6.45032e-015	-9.51344e-015	-1.33473e-014	-1.31188e-014	-1.33167e-014	-2.67434e-015	-6.10452e-015	-1.14857e-014	-7.93859e-016	-1.39029e-014	-1.32212e-014
2.79241e-015	-7.9267e-015	-7.28905e-015	-7.84689e-015	-1.79278e-014	-1.61289e-014	-2.07039e-014	-8.87043e-015	-1.55623e-014	-1.36214e-014	-3.03008e-015	-1.43537e-015	-2.803e-015	-1.27786e-014	-6.66565e-015	-9.17142e-015	-1.2965e-014	-1.27048e-014	-1.27223e-014	-2.73825e-015	-6.0629e-015	-1.1775e-014	-1.2376e-015	-1.45252e-014	-1.3119e-014
2.51556e-015	-8.28877e-015	-7.15703e-015	-7.74545e-015	-1.76998e-014	-1.62043e-014	-2.0394e-014	-8.50274e-015	-1.52807e-014	-1.35594e-014	-2.79358e-015	-1.54978e-015	-2.65462e-015	-1.26664e-014	-6.88954e-015	-8.83862e-015	-1.25372e-014	-1.22909e-014	-1.21054e-014	-2.78276e-015	-6.00092e-015	-1.20209e-014	-1.66934e-015	-1.51101e-014	-1.29949e-014
2.22698e-015	-8.6662e-015	-7.03483e-015	-7.63905e-015	-1.74437e-014	-1.62703e-014	-2.00803e-014	-8.14672e-015	-1.50255e-014	-1.34728e-014	-2.56114e-015	-1.66412e-015	-2.50883e-015	-1.25447e-014	-7.11945e-015	-8.5156e-015	-1.20658e-014	-1.18774e-014	-1.14681e-014	-2.80711e-015	-5.91594e-015	-1.22219e-014	-2.08667e-015	-1.56526e-014	-1.28472e-014
1.92582e-015	-9.05735e-015	-6.92166e-015	-7.5274e-015	-1.71597e-014	-1.63245e-014	-1.9764e-014	-7.80161e-015	-1.47949e-014	-1.33609e-014	-2.33169e-015	-1.77625e-015	-2.36619e-015	-1.24149e-014	-7.35309e-015	-8.20306e-015	-1.15527e-014	-1.14651e-014	-1.08124e-014	-2.8101e-015	-5.80584e-015	-1.23767e-014	-2.48722e-015	-1.61486e-014	-1.26755e-014
1.61156e-015	-9.46143e-015	-6.81712e-015	-7.41089e-015	-1.68481e-014	-1.63643e-014	-1.94453e-014	-7.46691e-015	-1.45867e-014	-1.3225e-014	-2.10458e-015	-1.8839e-015	-2.22653e-015	-1.22784e-014	-7.58843e-015	-7.90121e-015	-1.10006e-014	-1.10542e-014	-1.01416e-014	-2.79135e-015	-5.6688e-015	-1.24847e-014	-2.86895e-015	-1.65949e-014	-1.24793e-014
1.28398e-015	-9.87721e-015	-6.72098e-015	-7.2907e-015	-1.65099e-014	-1.63881e-014	-1.91252e-014	-7.14226e-015	-1.43987e-014	-1.30658e-014	-1.8794e-015	-1.98565e-015	-2.09026e-015	-1.21366e-014	-7.82239e-015	-7.61068e-015	-1.04128e-014	-1.06453e-014	-9.45807e-015	-2.75088e-015	-5.50403e-015	-1.25458e-014	-3.2295e-015	-1.69873e-014	-1.2259e-014
9.41793e-016	-1.03034e-014	-6.63219e-015	-7.16753e-015	-1.6146e-014	-1.63937e-014	-1.88046e-014	-6.82795e-015	-1.42288e-014	-1.28842e-014	-1.65512e-015	-2.07986e-015	-1.95779e-015	-1.19908e-014	-8.05284e-015	-7.33208e-015	-9.79288e-015	-1.0239e-014	-8.76403e-015	-2.68816e-015	-5.311e-015	-1.25603e-014	-3.56705e-015	-1.73229e-014	-1.20152e-014
5.84728e-016	-1.07382e-014	-6.55014e-015	-7.04169e-015	-1.57585e-014	-1.63801e-014	-1.84846e-014	-6.52352e-015	-1.40747e-014	-1.26821e-014	-1.43179e-015	-2.16485e-015	-1.8288e-015	-1.18424e-014	-8.2777e-015	-7.06542e-015	-9.14432e-015	-9.83535e-015	-8.06356e-015	-2.60366e-015	-5.08855e-015	-1.25289e-014	-3.88011e-015	-1.75991e-014	-1.1749e-014
2.13342e-016	-1.11798e-014	-6.47441e-015	-6.91415e-015	-1.5349e-014	-1.63452e-014	-1.81659e-014	-6.22875e-015	-1.39337e-014	-1.24613e-014	-1.20855e-015	-2.23891e-015	-1.70366e-015	-1.16926e-014	-8.49454e-015	-6.81068e-015	-8.47066e-015	-9.43499e-015	-7.35953e-015	-2.49833e-015	-4.83703e-015	-1.24533e-014	-4.16725e-015	-1.78136e-014	-1.14607e-014
-1.72163e-016	-1.16263e-014	-6.40416e-015	-6.78633e-015	-1.49194e-014	-1.62883e-014	-1.78492e-014	-5.94415e-015	-1.38027e-014	-1.22241e-014	-9.85148e-016	-2.30077e-015	-1.5824e-015	-1.15425e-014	-8.70041e-015	-6.56786e-015	-7.77613e-015	-9.03762e-015	-6.65481e-015	-2.37256e-015	-4.55677e-015	-1.23345e-014	-4.42731e-015	-1.79649e-014	-1.11514e-014
-5.72508e-016	-1.20756e-014	-6.3383e-015	-6.65967e-015	-1.44717e-014	-1.62086e-014	-1.75353e-014	-5.67069e-015	-1.36793e-014	-1.19728e-014	-7.61416e-016	-2.34878e-015	-1.4655e-015	-1.1393e-014	-8.89297e-015	-6.33646e-015	-7.0654e-015	-8.64325e-015	-5.9527e-015	-2.22757e-015	-4.24854e-015	-1.21743e-014	-4.65903e-015	-1.80522e-014	-1.08231e-014
-9.87323e-016	-1.25259e-014	-6.27669e-015	-6.53498e-015	-1.40088e-014	-1.61055e-014	-1.72257e-014	-5.40807e-015	-1.35609e-014	-1.17093e-014	-5.3757e-016	-2.38225e-015	-1.35303e-015	-1.12452e-014	-9.07004e-015	-6.11665e-015	-6.3424e-015	-8.25165e-015	-5.25613e-015	-2.06527e-015	-3.9144e-015	-1.19752e-014	-4.86188e-015	-1.80758e-014	-1.04781e-014
-1.41636e-015	-1.29758e-014	-6.21897e-015	-6.41325e-015	-1.35348e-014	-1.59785e-014	-1.69211e-014	-5.1563e-015	-1.34449e-014	-1.14371e-014	-3.13352e-016	-2.39939e-015	-1.24483e-015	-1.11001e-014	-9.22998e-015	-5.90851e-015	-5.61183e-015	-7.8633e-015	-4.56789e-015	-1.88742e-015	-3.55566e-015	-1.17394e-014	-5.03538e-015	-1.80354e-014	-1.0119e-014
-1.85828e-015	-1.34238e-014	-6.16479e-015	-6.29567e-015	-1.30524e-014	-1.58274e-014	-1.66225e-014	-4.916e-015	-1.33289e-014	-1.11586e-014	-8.90697e-017	-2.39923e-015	-1.14174e-015	-1.09586e-014	-9.37062e-015	-5.71166e-015	-4.87802e-015	-7.47712e-015	-3.89109e-015	-1.69545e-015	-3.1747e-015	-1.14694e-014	-5.17879e-015	-1.79322e-014	-9.74822e-015
-2.31161e-015	-1.38677e-014	-6.11338e-015	-6.18306e-015	-1.25654e-014	-1.56524e-014	-1.63304e-014	-4.68777e-015	-1.32103e-014	-1.08773e-014	1.34742e-016	-2.38187e-015	-1.04339e-015	-1.0821e-014	-9.49034e-015	-5.52497e-015	-4.14545e-015	-7.09314e-015	-3.22795e-015	-1.49213e-015	-2.77452e-015	-1.11681e-014	-5.29165e-015	-1.77677e-014	-9.36882e-015
-2.77547e-015	-1.43063e-014	-6.06424e-015	-6.07603e-015	-1.20769e-014	-1.54544e-014	-1.60457e-014	-4.47261e-015	-1.30874e-014	-1.05957e-014	3.57382e-016	-2.34687e-015	-9.50763e-016	-1.06879e-014	-9.58752e-015	-5.34826e-015	-3.41839e-015	-6.71186e-015	-2.58145e-015	-1.27917e-015	-2.35745e-015	-1.08386e-014	-5.37354e-015	-1.75438e-014	-8.9841e-015
-3.24863e-015	-1.47379e-014	-6.01662e-015	-5.97532e-015	-1.15908e-014	-1.52342e-014	-1.57691e-014	-4.27222e-015	-1.29576e-014	-1.03163e-014	5.78643e-016	-2.29343e-015	-8.64569e-016	-1.0559e-014	-9.66039e-015	-5.18132e-015	-2.70123e-015	-6.33231e-015	-1.95388e-015	-1.0584e-015	-1.92651e-015	-1.04845e-014	-5.42513e-015	-1.7263e-014	-8.59674e-015
-3.72909e-015	-1.51611e-014	-5.9704e-015	-5.88213e-015	-1.1111e-014	-1.49922e-014	-1.55019e-014	-4.08714e-015	-1.28192e-014	-1.00427e-014	7.97159e-016	-2.22188e-015	-7.85096e-016	-1.04348e-014	-9.70773e-015	-5.02284e-015	-1.99719e-015	-5.95411e-015	-1.34777e-015	-8.31541e-016	-1.48534e-015	-1.01093e-014	-5.44691e-015	-1.69276e-014	-8.21011e-015
-4.2146e-015	-1.55741e-014	-5.92509e-015	-5.79713e-015	-1.06416e-014	-1.47296e-014	-1.52454e-014	-3.91821e-015	-1.26713e-014	-9.7779e-015	1.01176e-015	-2.13261e-015	-7.12455e-016	-1.03151e-014	-9.72886e-015	-4.87215e-015	-1.30946e-015	-5.57619e-015	-7.65153e-016	-6.00919e-016	-1.03801e-015	-9.71623e-015	-5.4393e-015	-1.6541e-014	-7.82781e-015
-4.70385e-015	-1.59757e-014	-5.8801e-015	-5.72061e-015	-1.01863e-014	-1.44482e-014	-1.50007e-014	-3.7669e-015	-1.25122e-014	-9.52446e-015	1.22089e-015	-2.02597e-015	-6.4714e-016	-1.02002e-014	-9.72283e-015	-4.72922e-015	-6.41421e-016	-5.19787e-015	-2.07825e-016	-3.68772e-016	-5.8795e-016	-9.30899e-015	-5.40264e-015	-1.61064e-014	-7.45316e-015
-5.19466e-015	-1.63652e-014	-5.83573e-015	-5.65291e-015	-9.74918e-015	-1.41497e-014	-1.47684e-014	-3.63468e-015	-1.23412e-014	-9.28525e-015	1.42326e-015	-1.90241e-015	-5.90201e-016	-1.00898e-014	-9.68902e-015	-4.59338e-015	3.65983e-018	-4.81987e-015	3.22496e-016	-1.37276e-016	-1.38568e-016	-8.89111e-015	-5.33794e-015	-1.56282e-014	-7.09025e-015
-5.6843e-015	-1.67417e-014	-5.79203e-015	-5.59397e-015	-9.33379e-015	-1.38353e-014	-1.45493e-014	-3.52314e-015	-1.21582e-014	-9.06284e-015	1.61696e-015	-1.76314e-015	-5.42189e-016	-9.9836e-015	-9.62738e-015	-4.46376e-015	6.23757e-016	-4.44215e-015	8.24518e-016	9.21571e-017	3.05349e-016	-8.46638e-015	-5.24561e-015	-1.51106e-014	-6.74206e-015
-6.17016e-015	-1.71035e-014	-5.74829e-015	-5.54422e-015	-8.94396e-015	-1.35075e-014	-1.43437e-014	-3.43293e-015	-1.19632e-014	-8.85928e-015	1.80028e-015	-1.60953e-015	-5.03698e-016	-9.88064e-015	-9.53791e-015	-4.33937e-015	1.21726e-015	-4.06428e-015	1.29656e-015	3.18118e-016	7.40705e-016	-8.03766e-015	-5.1267e-015	-1.45581e-014	-6.4113e-015
-6.65007e-015	-1.74497e-014	-5.70405e-015	-5.503e-015	-8.58299e-015	-1.31685e-014	-1.41533e-014	-3.36493e-015	-1.17569e-014	-8.67653e-015	1.97135e-015	-1.44337e-015	-4.75626e-016	-9.7805e-015	-9.4209e-015	-4.22006e-015	1.78267e-015	-3.68604e-015	1.73746e-015	5.388e-016	1.16353e-015	-7.60803e-015	-4.98173e-015	-1.39755e-014	-6.10099e-015
-7.12223e-015	-1.77796e-014	-5.65916e-015	-5.47026e-015	-8.25421e-015	-1.28196e-014	-1.39788e-014	-3.32022e-015	-1.15389e-014	-8.51676e-015	2.1278e-015	-1.26611e-015	-4.58117e-016	-9.68305e-015	-9.27716e-015	-4.10505e-015	2.31899e-015	-3.30783e-015	2.14611e-015	7.52843e-016	1.56967e-015	-7.18102e-015	-4.81223e-015	-1.33678e-014	-5.81399e-015
-7.58442e-015	-1.80928e-014	-5.61352e-015	-5.44542e-015	-7.96018e-015	-1.24638e-014	-1.38212e-014	-3.2991e-015	-1.131e-014	-8.38159e-015	2.26771e-015	-1.07957e-015	-4.51459e-016	-9.58702e-015	-9.10736e-015	-3.99327e-015	2.82546e-015	-2.92967e-015	2.52183e-015	9.59631e-016	1.95519e-015	-6.75921e-015	-4.61933e-015	-1.274e-014	-5.55311e-015
-8.03485e-015	-1.83883e-014	-5.56679e-015	-5.42845e-015	-7.70415e-015	-1.21031e-014	-1.36809e-014	-3.3028e-015	-1.10713e-014	-8.27188e-015	2.38914e-015	-8.86124e-016	-4.55777e-016	-9.49171e-015	-8.91239e-015	-3.88385e-015	3.30181e-015	-2.5514e-015	2.86411e-015	1.15854e-015	2.31732e-015	-6.34534e-015	-4.40441e-015	-1.20972e-014	-5.32059e-015
-8.47101e-015	-1.86655e-014	-5.51986e-015	-5.41836e-015	-7.4882e-015	-1.17397e-014	-1.35583e-014	-3.33236e-015	-1.08245e-014	-8.18885e-015	2.48991e-015	-6.87374e-016	-4.71207e-016	-9.39624e-015	-8.69366e-015	-3.77639e-015	3.748e-015	-2.1736e-015	3.17283e-015	1.34951e-015	2.65274e-015	-5.94127e-015	-4.16833e-015	-1.1445e-014	-5.11832e-015
-8.89089e-015	-1.89238e-014	-5.47273e-015	-5.41419e-015	-7.3142e-015	-1.1376e-014	-1.34543e-014	-3.38882e-015	-1.05703e-014	-8.13274e-015	2.56838e-015	-4.85546e-016	-4.98388e-016	-9.30008e-015	-8.45314e-015	-3.66997e-015	4.16449e-015	-1.79679e-015	3.44835e-015	1.53231e-015	2.95887e-015	-5.54906e-015	-3.91245e-015	-1.07886e-014	-4.94784e-015
-9.29181e-015	-1.91625e-014	-5.4253e-015	-5.41544e-015	-7.18425e-015	-1.10141e-014	-1.33682e-014	-3.47171e-015	-1.03109e-014	-8.10397e-015	2.62234e-015	-2.83229e-016	-5.38064e-016	-9.20257e-015	-8.19244e-015	-3.56391e-015	4.55208e-015	-1.42115e-015	3.69097e-015	1.7071e-015	3.23246e-015	-5.17032e-015	-3.63787e-015	-1.01325e-014	-4.81047e-015
-9.67281e-015	-1.93815e-014	-5.37717e-015	-5.42103e-015	-7.09955e-015	-1.06559e-014	-1.33004e-014	-3.58061e-015	-1.00483e-014	-8.10241e-015	2.64965e-015	-8.29594e-017	-5.90835e-016	-9.1033e-015	-7.91322e-015	-3.45776e-015	4.91153e-015	-1.04766e-015	3.90055e-015	1.87366e-015	3.4708e-015	-4.8061e-015	-3.34621e-015	-9.48129e-015	-4.707e-015
-1.00323e-014	-1.95802e-014	-5.32864e-015	-5.42993e-015	-7.0608e-015	-1.0303e-014	-1.32507e-014	-3.71576e-015	-9.78549e-015	-8.128e-015	2.64909e-015	1.12018e-016	-6.57126e-016	-9.00125e-015	-7.61826e-015	-3.35136e-015	5.24415e-015	-6.76903e-016	4.07755e-015	2.03286e-015	3.67187e-015	-4.45805e-015	-3.03855e-015	-8.83961e-015	-4.63788e-015
-1.03689e-014	-1.97582e-014	-5.27973e-015	-5.44146e-015	-7.06787e-015	-9.95743e-015	-1.32194e-014	-3.87721e-015	-9.52511e-015	-8.17998e-015	2.61866e-015	2.99355e-016	-7.37367e-016	-8.89639e-015	-7.31059e-015	-3.24443e-015	5.55139e-015	-3.10384e-016	4.22253e-015	2.18546e-015	3.83431e-015	-4.12679e-015	-2.71642e-015	-8.21163e-015	-4.60269e-015
-1.06816e-014	-1.99154e-014	-5.23101e-015	-5.45396e-015	-7.12121e-015	-9.62073e-015	-1.32065e-014	-4.06372e-015	-9.26929e-015	-8.25746e-015	2.55699e-015	4.75988e-016	-8.31642e-016	-8.78843e-015	-6.99254e-015	-3.13684e-015	5.83531e-015	5.09443e-017	4.33649e-015	2.33238e-015	3.95772e-015	-3.81267e-015	-2.38102e-015	-7.60138e-015	-4.601e-015
-1.09695e-014	-2.00519e-014	-5.18207e-015	-5.46578e-015	-7.22009e-015	-9.29489e-015	-1.32118e-014	-4.27459e-015	-9.01979e-015	-8.35868e-015	2.46306e-015	6.39024e-016	-9.39443e-016	-8.67664e-015	-6.66695e-015	-3.02847e-015	6.09736e-015	4.06148e-016	4.42079e-015	2.47542e-015	4.04145e-015	-3.51577e-015	-2.03328e-015	-7.01161e-015	-4.63239e-015
-1.12324e-014	-2.01677e-014	-5.13261e-015	-5.47646e-015	-7.3633e-015	-8.98157e-015	-1.3235e-014	-4.50911e-015	-8.77902e-015	-8.48218e-015	2.33544e-015	7.85469e-016	-1.06133e-015	-8.56118e-015	-6.33692e-015	-2.91952e-015	6.34005e-015	7.53567e-016	4.47645e-015	2.61633e-015	4.08535e-015	-3.236e-015	-1.67446e-015	-6.44628e-015	-4.69583e-015
-1.14703e-014	-2.02629e-014	-5.08285e-015	-5.48533e-015	-7.54906e-015	-8.68157e-015	-1.32754e-014	-4.76529e-015	-8.54921e-015	-8.62617e-015	2.1733e-015	9.1306e-016	-1.19762e-015	-8.44184e-015	-6.0057e-015	-2.80979e-015	6.56501e-015	1.09239e-015	4.50494e-015	2.75659e-015	4.08998e-015	-2.973e-015	-1.30541e-015	-5.90865e-015	-4.78981e-015
-1.16834e-014	-2.0337e-014	-5.033e-015	-5.49148e-015	-7.77597e-015	-8.39585e-015	-1.33315e-014	-5.04097e-015	-8.33251e-015	-8.78867e-015	1.97643e-015	1.01938e-015	-1.34899e-015	-8.3183e-015	-5.67662e-015	-2.69972e-015	6.77429e-015	1.42095e-015	4.50791e-015	2.89892e-015	4.05602e-015	-2.72605e-015	-9.27112e-016	-5.40077e-015	-4.91266e-015
-1.18713e-014	-2.03904e-014	-4.98316e-015	-5.49463e-015	-8.04187e-015	-8.12498e-015	-1.34025e-014	-5.33491e-015	-8.13164e-015	-8.96787e-015	1.74467e-015	1.10179e-015	-1.51507e-015	-8.19174e-015	-5.35236e-015	-2.58883e-015	6.96993e-015	1.73829e-015	4.48693e-015	3.04449e-015	3.98507e-015	-2.49392e-015	-5.40942e-016	-4.92434e-015	-5.06162e-015
-1.20344e-014	-2.04239e-014	-4.93339e-015	-5.49359e-015	-8.34354e-015	-7.87012e-015	-1.34875e-014	-5.64467e-015	-7.94777e-015	-9.16151e-015	1.47814e-015	1.15793e-015	-1.69545e-015	-8.06228e-015	-5.0366e-015	-2.47746e-015	7.15427e-015	2.04352e-015	4.44371e-015	3.1958e-015	3.87922e-015	-2.27549e-015	-1.47603e-016	-4.48059e-015	-5.23465e-015
-1.21736e-014	-2.0438e-014	-4.88343e-015	-5.48782e-015	-8.67815e-015	-7.63158e-015	-1.35851e-014	-5.96727e-015	-7.78215e-015	-9.367e-015	1.17759e-015	1.18621e-015	-1.89017e-015	-7.92994e-015	-4.73227e-015	-2.36607e-015	7.33006e-015	2.33555e-015	4.38007e-015	3.35437e-015	3.74077e-015	-2.06863e-015	2.51874e-016	-4.07023e-015	-5.42947e-015
-1.22899e-014	-2.04329e-014	-4.83317e-015	-5.47655e-015	-9.04222e-015	-7.40953e-015	-1.36939e-014	-6.30031e-015	-7.63677e-015	-9.58161e-015	8.44054e-016	1.18485e-015	-2.09862e-015	-7.79554e-015	-4.44193e-015	-2.25442e-015	7.49889e-015	2.61288e-015	4.29805e-015	3.52174e-015	3.57195e-015	-1.87175e-015	6.56684e-016	-3.6934e-015	-5.6425e-015
-1.23852e-014	-2.04091e-014	-4.78331e-015	-5.46015e-015	-9.43221e-015	-7.20354e-015	-1.3812e-014	-6.64076e-015	-7.51326e-015	-9.80236e-015	4.78578e-016	1.15199e-015	-2.3207e-015	-7.65992e-015	-4.16876e-015	-2.14225e-015	7.66223e-015	2.87513e-015	4.19981e-015	3.70042e-015	3.3752e-015	-1.68308e-015	1.06623e-015	-3.35046e-015	-5.87014e-015
-1.24605e-014	-2.0367e-014	-4.7333e-015	-5.43734e-015	-9.84374e-015	-7.0131e-015	-1.39382e-014	-6.98548e-015	-7.41257e-015	-1.00268e-014	8.23666e-017	1.08611e-015	-2.55656e-015	-7.52403e-015	-3.91508e-015	-2.02977e-015	7.82223e-015	3.1211e-015	4.08782e-015	3.89186e-015	3.15343e-015	-1.50044e-015	1.48003e-015	-3.04051e-015	-6.10914e-015
-1.25176e-014	-2.0307e-014	-4.68289e-015	-5.40772e-015	-1.02727e-014	-6.83773e-015	-1.40705e-014	-7.33236e-015	-7.33564e-015	-1.02523e-014	-3.42848e-016	9.85906e-016	-2.80588e-015	-7.38867e-015	-3.68366e-015	-1.91741e-015	7.98047e-015	3.35004e-015	3.96386e-015	4.09767e-015	2.91061e-015	-1.32264e-015	1.89687e-015	-2.76247e-015	-6.35612e-015
-1.25587e-014	-2.02296e-014	-4.63256e-015	-5.37168e-015	-1.07146e-014	-6.67662e-015	-1.42073e-014	-7.67868e-015	-7.28284e-015	-1.0476e-014	-7.95072e-016	8.51049e-016	-3.06802e-015	-7.25472e-015	-3.47676e-015	-1.805e-015	8.13879e-015	3.56068e-015	3.83063e-015	4.31865e-015	2.64996e-015	-1.14691e-015	2.31614e-015	-2.51534e-015	-6.60813e-015
-1.25855e-014	-2.01352e-014	-4.58145e-015	-5.32925e-015	-1.11648e-014	-6.52891e-015	-1.43465e-014	-8.02154e-015	-7.2537e-015	-1.06959e-014	-1.27191e-015	6.81076e-016	-3.34292e-015	-7.12302e-015	-3.29583e-015	-1.69254e-015	8.29861e-015	3.75239e-015	3.69007e-015	4.55599e-015	2.37509e-015	-9.71279e-016	2.73791e-015	-2.29792e-015	-6.86109e-015
-1.26001e-014	-2.00244e-014	-4.52955e-015	-5.28055e-015	-1.16178e-014	-6.39337e-015	-1.44864e-014	-8.35848e-015	-7.24843e-015	-1.09096e-014	-1.77092e-015	4.76039e-016	-3.62974e-015	-6.99465e-015	-3.14291e-015	-1.58093e-015	8.46098e-015	3.92461e-015	3.54438e-015	4.81074e-015	2.08969e-015	-7.94051e-016	3.16164e-015	-2.10774e-015	-7.11188e-015
-1.2605e-014	-1.98984e-014	-4.47674e-015	-5.22657e-015	-1.20696e-014	-6.26892e-015	-1.46245e-014	-8.68542e-015	-7.26691e-015	-1.11152e-014	-2.28933e-015	2.35939e-016	-3.92875e-015	-6.87087e-015	-3.01953e-015	-1.47026e-015	8.62635e-015	4.07786e-015	3.39582e-015	5.08379e-015	1.79762e-015	-6.129e-016	3.58593e-015	-1.94251e-015	-7.35771e-015
-1.26018e-014	-1.97577e-014	-4.42223e-015	-5.16699e-015	-1.25157e-014	-6.15338e-015	-1.476e-014	-8.99983e-015	-7.30831e-015	-1.13101e-014	-2.82402e-015	-3.86325e-017	-4.23957e-015	-6.7525e-015	-2.92677e-015	-1.36e-015	8.79541e-015	4.21152e-015	3.24679e-015	5.37577e-015	1.50284e-015	-4.25503e-016	4.01097e-015	-1.79937e-015	-7.59577e-015
-1.25928e-014	-1.96028e-014	-4.36565e-015	-5.10171e-015	-1.29507e-014	-6.04543e-015	-1.48911e-014	-9.29943e-015	-7.37233e-015	-1.14926e-014	-3.37181e-015	-3.46374e-016	-4.56076e-015	-6.64022e-015	-2.86478e-015	-1.2509e-015	8.96912e-015	4.32592e-015	3.09904e-015	5.6866e-015	1.20914e-015	-2.30187e-016	4.43627e-015	-1.67496e-015	-7.82313e-015
-1.25798e-014	-1.94348e-014	-4.30725e-015	-5.03139e-015	-1.33696e-014	-5.94323e-015	-1.50148e-014	-9.58187e-015	-7.45838e-015	-1.16612e-014	-3.92979e-015	-6.86043e-016	-4.8915e-015	-6.53565e-015	-2.83372e-015	-1.14252e-015	9.14767e-015	4.42141e-015	2.95522e-015	6.0163e-015	9.21296e-016	-2.54094e-017	4.86179e-015	-1.56653e-015	-8.03649e-015
-1.25656e-014	-1.92547e-014	-4.24673e-015	-4.9566e-015	-1.37673e-014	-5.84449e-015	-1.51295e-014	-9.84459e-015	-7.56468e-015	-1.18141e-014	-4.49437e-015	-1.0566e-015	-5.23107e-015	-6.43825e-015	-2.83344e-015	-1.03442e-015	9.33084e-015	4.4986e-015	2.81785e-015	6.36449e-015	6.42725e-016	1.9022e-016	5.28727e-015	-1.47049e-015	-8.23275e-015
-1.25525e-014	-1.90628e-014	-4.18345e-015	-4.87778e-015	-1.41391e-014	-5.74758e-015	-1.52338e-014	-1.00855e-014	-7.68947e-015	-1.19506e-014	-5.06217e-015	-1.45612e-015	-5.57833e-015	-6.34877e-015	-2.86337e-015	-9.2686e-016	9.51841e-015	4.55837e-015	2.68934e-015	6.73083e-015	3.76766e-016	4.18254e-016	5.71257e-015	-1.38368e-015	-8.40977e-015
-1.25417e-014	-1.88598e-014	-4.11708e-015	-4.7952e-015	-1.44804e-014	-5.65028e-015	-1.53263e-014	-1.03029e-014	-7.83113e-015	-1.20695e-014	-5.63007e-015	-1.88303e-015	-5.93212e-015	-6.26791e-015	-2.92283e-015	-8.1971e-016	9.71077e-015	4.6015e-015	2.57138e-015	7.11363e-015	1.2626e-016	6.59346e-016	6.13723e-015	-1.30248e-015	-8.56515e-015
-1.25352e-014	-1.86467e-014	-4.04659e-015	-4.70925e-015	-1.4787e-014	-5.55088e-015	-1.54058e-014	-1.04945e-014	-7.98797e-015	-1.21705e-014	-6.19428e-015	-2.33493e-015	-6.29153e-015	-6.19585e-015	-3.01049e-015	-7.1284e-016	9.90779e-015	4.63006e-015	2.46558e-015	7.51161e-015	-1.05679e-016	9.1459e-016	6.56074e-015	-1.22301e-015	-8.69797e-015
-1.25352e-014	-1.84248e-014	-3.97177e-015	-4.62085e-015	-1.5055e-014	-5.44715e-015	-1.54704e-014	-1.06593e-014	-8.15825e-015	-1.22531e-014	-6.75118e-015	-2.80926e-015	-6.65551e-015	-6.13286e-015	-3.12472e-015	-6.0604e-016	1.01101e-014	4.64502e-015	2.37343e-015	7.92333e-015	-3.16554e-016	1.18525e-015	6.98277e-015	-1.14226e-015	-8.80664e-015
-1.25425e-014	-1.81949e-014	-3.89207e-015	-4.52992e-015	-1.52806e-014	-5.33692e-015	-1.55197e-014	-1.07971e-014	-8.34024e-015	-1.23173e-014	-7.29745e-015	-3.3031e-015	-7.02247e-015	-6.07796e-015	-3.26363e-015	-4.9926e-016	1.03172e-014	4.64738e-015	2.29718e-015	8.34627e-015	-5.03938e-016	1.47191e-015	7.40305e-015	-1.05669e-015	-8.88973e-015
-1.25582e-014	-1.79582e-014	-3.80666e-015	-4.43688e-015	-1.54598e-014	-5.21789e-015	-1.55526e-014	-1.09074e-014	-8.53193e-015	-1.23635e-014	-7.83006e-015	-3.81383e-015	-7.39196e-015	-6.03149e-015	-3.42462e-015	-3.91424e-016	1.05284e-014	4.63858e-015	2.23891e-015	8.77842e-015	-6.6534e-016	1.77446e-015	7.82151e-015	-9.63202e-016	-8.94625e-015
-1.25834e-014	-1.77154e-014	-3.7152e-015	-4.34227e-015	-1.55903e-014	-5.08792e-015	-1.55687e-014	-1.09897e-014	-8.73124e-015	-1.23916e-014	-8.34586e-015	-4.33763e-015	-7.76356e-015	-5.99346e-015	-3.60544e-015	-2.8195e-016	1.07428e-014	4.6207e-015	2.2002e-015	9.21739e-015	-7.98941e-016	2.09269e-015	8.23782e-015	-8.59085e-016	-8.97639e-015
-1.26186e-014	-1.74666e-014	-3.61742e-015	-4.2461e-015	-1.5669e-014	-4.94533e-015	-1.55678e-014	-1.10444e-014	-8.93606e-015	-1.24027e-014	-8.84239e-015	-4.87143e-015	-8.13578e-015	-5.96276e-015	-3.80267e-015	-1.70216e-016	1.09594e-014	4.59541e-015	2.18223e-015	9.661e-015	-9.03188e-016	2.42562e-015	8.65185e-015	-7.41612e-016	-8.97964e-015
-1.26642e-014	-1.72129e-014	-3.51273e-015	-4.14818e-015	-1.56936e-014	-4.78881e-015	-1.55497e-014	-1.10721e-014	-9.1448e-015	-1.23975e-014	-9.31709e-015	-5.41206e-015	-8.50701e-015	-5.93815e-015	-4.01338e-015	-5.56644e-017	1.11784e-014	4.56501e-015	2.18639e-015	1.01068e-014	-9.77687e-016	2.77224e-015	9.063e-015	-6.08418e-016	-8.95643e-015
-1.27201e-014	-1.69554e-014	-3.40018e-015	-4.0484e-015	-1.56617e-014	-4.61694e-015	-1.5514e-014	-1.10731e-014	-9.35559e-015	-1.23764e-014	-9.76773e-015	-5.95621e-015	-8.87591e-015	-5.91882e-015	-4.234e-015	6.20201e-017	1.13991e-014	4.53123e-015	2.21381e-015	1.05513e-014	-1.02124e-015	3.13077e-015	9.47109e-015	-4.5765e-016	-8.90704e-015
-1.27868e-014	-1.66948e-014	-3.27952e-015	-3.94657e-015	-1.55722e-014	-4.42815e-015	-1.54613e-014	-1.10491e-014	-9.56685e-015	-1.23409e-014	-1.01919e-014	-6.50002e-015	-9.2417e-015	-5.90469e-015	-4.46116e-015	1.83241e-016	1.16208e-014	4.49613e-015	2.26489e-015	1.09914e-014	-1.03352e-015	3.50037e-015	9.87571e-015	-2.87541e-016	-8.83182e-015
-1.2864e-014	-1.64316e-014	-3.15069e-015	-3.84202e-015	-1.54246e-014	-4.22136e-015	-1.53919e-014	-1.10011e-014	-9.77697e-015	-1.22922e-014	-1.05882e-014	-7.04026e-015	-9.60302e-015	-5.8938e-015	-4.69106e-015	3.0842e-016	1.18431e-014	4.46176e-015	2.34032e-015	1.14247e-014	-1.015e-015	3.88012e-015	1.02759e-014	-9.63407e-017	-8.73185e-015
-1.29507e-014	-1.61668e-014	-3.01259e-015	-3.73502e-015	-1.5218e-014	-3.9962e-015	-1.53059e-014	-1.09306e-014	-9.98432e-015	-1.2232e-014	-1.09553e-014	-7.57378e-015	-9.95798e-015	-5.88511e-015	-4.91954e-015	4.38363e-016	1.20653e-014	4.42917e-015	2.44065e-015	1.18475e-014	-9.66737e-016	4.26814e-015	1.0671e-014	1.16828e-016	-8.60843e-015
-1.30459e-014	-1.59008e-014	-2.86422e-015	-3.62455e-015	-1.49521e-014	-3.75166e-015	-1.52049e-014	-1.08399e-014	-1.01877e-014	-1.21614e-014	-1.12923e-014	-8.09697e-015	-1.03052e-014	-5.87712e-015	-5.143e-015	5.74021e-016	1.22874e-014	4.40046e-015	2.56618e-015	1.22572e-014	-8.89183e-016	4.66292e-015	1.10599e-014	3.52456e-016	-8.46266e-015
-1.31486e-014	-1.56347e-014	-2.70593e-015	-3.51088e-015	-1.46268e-014	-3.48776e-015	-1.50902e-014	-1.07316e-014	-1.03864e-014	-1.20819e-014	-1.15986e-014	-8.60675e-015	-1.06437e-014	-5.86779e-015	-5.35733e-015	7.15844e-016	1.25089e-014	4.37687e-015	2.7168e-015	1.26501e-014	-7.83906e-016	5.06268e-015	1.14422e-014	6.10671e-016	-8.29613e-015
-1.32587e-014	-1.53695e-014	-2.53817e-015	-3.39317e-015	-1.42429e-014	-3.20465e-015	-1.49621e-014	-1.06081e-014	-1.05795e-014	-1.1995e-014	-1.18739e-014	-9.10021e-015	-1.09728e-014	-5.85533e-015	-5.55858e-015	8.64195e-016	1.27295e-014	4.35978e-015	2.89189e-015	1.30232e-014	-6.52959e-016	5.46431e-015	1.18171e-014	8.91334e-016	-8.11063e-015
-1.3375e-014	-1.51059e-014	-2.36011e-015	-3.27071e-015	-1.38021e-014	-2.90236e-015	-1.48229e-014	-1.04722e-014	-1.07665e-014	-1.19029e-014	-1.21183e-014	-9.57464e-015	-1.12916e-014	-5.83882e-015	-5.74288e-015	1.01936e-015	1.29485e-014	4.35087e-015	3.09113e-015	1.33742e-014	-4.97587e-016	5.86498e-015	1.21834e-014	1.19412e-015	-7.90821e-015
-1.34959e-014	-1.48446e-014	-2.17156e-015	-3.14322e-015	-1.33061e-014	-2.5816e-015	-1.46751e-014	-1.03268e-014	-1.09471e-014	-1.1807e-014	-1.23324e-014	-1.00274e-014	-1.15992e-014	-5.81652e-015	-5.90696e-015	1.18146e-015	1.31657e-014	4.35142e-015	3.31367e-015	1.36999e-014	-3.20117e-016	6.26302e-015	1.25397e-014	1.51811e-015	-7.69067e-015
-1.36201e-014	-1.45857e-014	-1.97285e-015	-3.00992e-015	-1.27565e-014	-2.24356e-015	-1.45203e-014	-1.01745e-014	-1.11209e-014	-1.1709e-014	-1.25172e-014	-1.04563e-014	-1.1895e-014	-5.78649e-015	-6.04734e-015	1.35149e-015	1.33814e-014	4.36186e-015	3.55819e-015	1.39983e-014	-1.2306e-016	6.6555e-015	1.28855e-014	1.86183e-015	-7.45985e-015
-1.3746e-014	-1.43302e-014	-1.76366e-015	-2.87024e-015	-1.21568e-014	-1.88919e-015	-1.43596e-014	-1.0018e-014	-1.12881e-014	-1.16101e-014	-1.26737e-014	-1.08592e-014	-1.21783e-014	-5.74774e-015	-6.16051e-015	1.52987e-015	1.35953e-014	4.38272e-015	3.82419e-015	1.42673e-014	9.06937e-017	7.03958e-015	1.32201e-014	2.22334e-015	-7.21824e-015
-1.38715e-014	-1.40789e-014	-1.54369e-015	-2.72404e-015	-1.15097e-014	-1.52013e-015	-1.41952e-014	-9.85966e-015	-1.14487e-014	-1.15122e-014	-1.28035e-014	-1.12339e-014	-1.24479e-014	-5.6992e-015	-6.24326e-015	1.71642e-015	1.38073e-014	4.41485e-015	4.11052e-015	1.45047e-014	3.18541e-016	7.41231e-015	1.35421e-014	2.60055e-015	-6.96729e-015
-1.39952e-014	-1.3833e-014	-1.31255e-015	-2.57074e-015	-1.08181e-014	-1.13829e-015	-1.40288e-014	-9.7026e-015	-1.16031e-014	-1.14164e-014	-1.29084e-014	-1.15791e-014	-1.27027e-014	-5.63909e-015	-6.29357e-015	1.91091e-015	1.40166e-014	4.45856e-015	4.41518e-015	1.47089e-014	5.57027e-016	7.77099e-015	1.38506e-014	2.99152e-015	-6.7088e-015
-1.41162e-014	-1.35927e-014	-1.07073e-015	-2.41036e-015	-1.0086e-014	-7.45698e-016	-1.38633e-014	-9.55004e-015	-1.17514e-014	-1.13241e-014	-1.29907e-014	-1.18936e-014	-1.29426e-014	-5.56627e-015	-6.3089e-015	2.11327e-015	1.42226e-014	4.51352e-015	4.73628e-015	1.48783e-014	8.02899e-016	8.1132e-015	1.41445e-014	3.39355e-015	-6.44481e-015
-1.42328e-014	-1.33593e-014	-8.18684e-016	-2.24161e-015	-9.31743e-015	-3.4461e-016	-1.37011e-014	-9.40435e-015	-1.1894e-014	-1.1236e-014	-1.30528e-014	-1.21766e-014	-1.31685e-014	-5.47986e-015	-6.28757e-015	2.32297e-015	1.44248e-014	4.57964e-015	5.07206e-015	1.50116e-014	1.0531e-015	8.43587e-015	1.44228e-014	3.80352e-015	-6.17771e-015
-1.43432e-014	-1.31329e-014	-5.56265e-016	-2.06478e-015	-8.51651e-015	6.16489e-017	-1.35446e-014	-9.2685e-015	-1.20314e-014	-1.11531e-014	-1.3098e-014	-1.24277e-014	-1.33794e-014	-5.37912e-015	-6.228e-015	2.5391e-015	1.46231e-014	4.6553e-015	5.42015e-015	1.51079e-014	1.30404e-015	8.73583e-015	1.46839e-014	4.21826e-015	-5.90932e-015
-1.44466e-014	-1.29142e-014	-2.84757e-016	-1.87992e-015	-7.6874e-015	4.71066e-016	-1.33952e-014	-9.14551e-015	-1.21643e-014	-1.10765e-014	-1.31288e-014	-1.26467e-014	-1.35753e-014	-5.26304e-015	-6.12833e-015	2.76129e-015	1.48173e-014	4.73975e-015	5.77867e-015	1.51663e-014	1.5521e-015	9.0108e-015	1.49265e-014	4.6345e-015	-5.64188e-015
-1.45425e-014	-1.27033e-014	-5.01984e-018	-1.68722e-015	-6.83502e-015	8.80834e-016	-1.3255e-014	-9.03766e-015	-1.22938e-014	-1.1007e-014	-1.31487e-014	-1.28336e-014	-1.37558e-014	-5.13144e-015	-5.98775e-015	2.98918e-015	1.50064e-014	4.83179e-015	6.14518e-015	1.51868e-014	1.79504e-015	9.25838e-015	1.51495e-014	5.0488e-015	-5.37676e-015
-1.46298e-014	-1.25015e-014	2.8298e-016	-1.48623e-015	-5.96483e-015	1.2883e-015	-1.31263e-014	-8.94701e-015	-1.24212e-014	-1.09448e-014	-1.31609e-014	-1.29887e-014	-1.39218e-014	-4.98425e-015	-5.80581e-015	3.22234e-015	1.51895e-014	4.92996e-015	6.51701e-015	1.51698e-014	2.02919e-015	9.47645e-015	1.5352e-014	5.45754e-015	-5.11564e-015
-1.47077e-014	-1.23092e-014	5.78549e-016	-1.27754e-015	-5.08144e-015	1.69059e-015	-1.30105e-014	-8.87505e-015	-1.25468e-014	-1.08904e-014	-1.31688e-014	-1.31127e-014	-1.40738e-014	-4.82121e-015	-5.58289e-015	3.46013e-015	1.53665e-014	5.03224e-015	6.89172e-015	1.5115e-014	2.25196e-015	9.66273e-015	1.55325e-014	5.85723e-015	-4.85988e-015
-1.47753e-014	-1.21269e-014	8.81097e-016	-1.06161e-015	-4.18978e-015	2.08386e-015	-1.29089e-014	-8.82351e-015	-1.26712e-014	-1.08438e-014	-1.3176e-014	-1.32068e-014	-1.42122e-014	-4.64298e-015	-5.31922e-015	3.70167e-015	1.55368e-014	5.13673e-015	7.26681e-015	1.50232e-014	2.45998e-015	9.81527e-015	1.56898e-014	6.24466e-015	-4.61113e-015
-1.48322e-014	-1.19551e-014	1.18975e-015	-8.38746e-016	-3.29544e-015	2.46476e-015	-1.28234e-014	-8.79398e-015	-1.27953e-014	-1.0805e-014	-1.31861e-014	-1.32727e-014	-1.43383e-014	-4.4499e-015	-5.01563e-015	3.94518e-015	1.56986e-014	5.24149e-015	7.63987e-015	1.48948e-014	2.64965e-015	9.93285e-015	1.58234e-014	6.61676e-015	-4.37118e-015
-1.48784e-014	-1.17947e-014	1.50334e-015	-6.09946e-016	-2.40387e-015	2.83002e-015	-1.27555e-014	-8.78698e-015	-1.29198e-014	-1.07745e-014	-1.32023e-014	-1.33118e-014	-1.44524e-014	-4.24256e-015	-4.67372e-015	4.1898e-015	1.58511e-014	5.34447e-015	8.0076e-015	1.47315e-014	2.81834e-015	1.00133e-014	1.59326e-014	6.97016e-015	-4.1416e-015
-1.49133e-014	-1.16459e-014	1.8212e-015	-3.76667e-016	-1.5201e-015	3.17667e-015	-1.27058e-014	-8.80317e-015	-1.30459e-014	-1.07514e-014	-1.32281e-014	-1.33254e-014	-1.45552e-014	-4.02205e-015	-4.29574e-015	4.43332e-015	1.59935e-014	5.44344e-015	8.36679e-015	1.45347e-014	2.96414e-015	1.00555e-014	1.60166e-014	7.30094e-015	-3.92359e-015
-1.49371e-014	-1.15096e-014	2.14184e-015	-1.39626e-016	-6.4915e-016	3.50148e-015	-1.26755e-014	-8.84331e-015	-1.31738e-014	-1.07355e-014	-1.32668e-014	-1.3315e-014	-1.46475e-014	-3.78982e-015	-3.88351e-015	4.67496e-015	1.6124e-014	5.53622e-015	8.7155e-015	1.43066e-014	3.08515e-015	1.00589e-014	1.6075e-014	7.60615e-015	-3.71806e-015
-1.49504e-014	-1.13864e-014	2.46334e-015	1.0007e-016	2.03822e-016	3.80138e-015	-1.26653e-014	-8.90677e-015	-1.33041e-014	-1.07262e-014	-1.33214e-014	-1.32831e-014	-1.47307e-014	-3.54711e-015	-3.44015e-015	4.91383e-015	1.62411e-014	5.61963e-015	9.05075e-015	1.4049e-014	3.17918e-015	1.00228e-014	1.61074e-014	7.88324e-015	-3.52601e-015
-1.49538e-014	-1.12768e-014	2.7848e-015	3.40708e-016	1.03373e-015	4.07349e-015	-1.26746e-014	-8.99306e-015	-1.34377e-014	-1.07224e-014	-1.33954e-014	-1.32321e-014	-1.48065e-014	-3.29587e-015	-2.96817e-015	5.14807e-015	1.63432e-014	5.69147e-015	9.37039e-015	1.37642e-014	3.24502e-015	9.94668e-015	1.61132e-014	8.12981e-015	-3.34897e-015
-1.49475e-014	-1.11817e-014	3.1045e-015	5.80898e-016	1.83596e-015	4.3153e-015	-1.27039e-014	-9.10163e-015	-1.35746e-014	-1.07239e-014	-1.34913e-014	-1.31644e-014	-1.4877e-014	-3.03695e-015	-2.47107e-015	5.37669e-015	1.6429e-014	5.74993e-015	9.6719e-015	1.34543e-014	3.28128e-015	9.83112e-015	1.60919e-014	8.34332e-015	-3.18758e-015
-1.49328e-014	-1.11015e-014	3.42107e-015	8.19392e-016	2.60564e-015	4.5245e-015	-1.27526e-014	-9.23168e-015	-1.37145e-014	-1.07292e-014	-1.36113e-014	-1.30825e-014	-1.49427e-014	-2.7723e-015	-1.95228e-015	5.59854e-015	1.64967e-014	5.79245e-015	9.95299e-015	1.31217e-014	3.28625e-015	9.67582e-015	1.60437e-014	8.52172e-015	-3.04292e-015
-1.49106e-014	-1.10359e-014	3.73277e-015	1.05492e-015	3.33883e-015	4.6993e-015	-1.28204e-014	-9.38183e-015	-1.38581e-014	-1.07376e-014	-1.37584e-014	-1.2989e-014	-1.50054e-014	-2.50387e-015	-1.41544e-015	5.81269e-015	1.65455e-014	5.81634e-015	1.02117e-014	1.27688e-014	3.25939e-015	9.48086e-015	1.59687e-014	8.66352e-015	-2.9154e-015
-1.48817e-014	-1.09854e-014	4.03836e-015	1.28548e-015	4.03203e-015	4.8384e-015	-1.29063e-014	-9.55078e-015	-1.40051e-014	-1.07479e-014	-1.39338e-014	-1.28865e-014	-1.50667e-014	-2.23333e-015	-8.64408e-016	6.01804e-015	1.65741e-014	5.82002e-015	1.04456e-014	1.23974e-014	3.2008e-015	9.24648e-015	1.58676e-014	8.76832e-015	-2.80589e-015
-1.48469e-014	-1.09507e-014	4.33653e-015	1.50967e-015	4.68157e-015	4.94027e-015	-1.30093e-014	-9.73672e-015	-1.41554e-014	-1.07588e-014	-1.41395e-014	-1.27775e-014	-1.51279e-014	-1.96285e-015	-3.03338e-016	6.21367e-015	1.65812e-014	5.8016e-015	1.06531e-014	1.20099e-014	3.10988e-015	8.97421e-015	1.57406e-014	8.8351e-015	-2.71514e-015
-1.48074e-014	-1.09316e-014	4.62528e-015	1.7259e-015	5.28388e-015	5.00344e-015	-1.31285e-014	-9.93785e-015	-1.43089e-014	-1.07698e-014	-1.43767e-014	-1.26641e-014	-1.51907e-014	-1.69475e-015	2.63024e-016	6.39889e-015	1.6565e-014	5.75961e-015	1.08337e-014	1.16089e-014	2.98745e-015	8.66543e-015	1.55889e-014	8.86265e-015	-2.64418e-015
-1.47652e-014	-1.09285e-014	4.90281e-015	1.93234e-015	5.83674e-015	5.02792e-015	-1.32629e-014	-1.0152e-014	-1.44649e-014	-1.07803e-014	-1.4646e-014	-1.25491e-014	-1.52566e-014	-1.43082e-015	8.30529e-016	6.57282e-015	1.65246e-014	5.69321e-015	1.09859e-014	1.11974e-014	2.83455e-015	8.32169e-015	1.54128e-014	8.85169e-015	-2.59347e-015
-1.47213e-014	-1.09414e-014	5.16804e-015	2.12731e-015	6.33707e-015	5.01342e-015	-1.34112e-014	-1.03758e-014	-1.46229e-014	-1.07895e-014	-1.4948e-014	-1.24346e-014	-1.5327e-014	-1.17327e-015	1.39492e-015	6.73508e-015	1.64582e-014	5.60126e-015	1.11082e-014	1.07778e-014	2.65179e-015	7.94513e-015	1.52137e-014	8.80234e-015	-2.56334e-015
-1.46768e-014	-1.09698e-014	5.41928e-015	2.30982e-015	6.78271e-015	4.95985e-015	-1.35711e-014	-1.06068e-014	-1.47823e-014	-1.07966e-014	-1.52832e-014	-1.23228e-014	-1.54031e-014	-9.2388e-016	1.95191e-015	6.88545e-015	1.63647e-014	5.48339e-015	1.12003e-014	1.0353e-014	2.43997e-015	7.53707e-015	1.49928e-014	8.71494e-015	-2.5548e-015
-1.46332e-014	-1.10136e-014	5.65483e-015	2.47869e-015	7.17209e-015	4.86739e-015	-1.37406e-014	-1.08423e-014	-1.49428e-014	-1.08e-014	-1.56515e-014	-1.22156e-014	-1.54863e-014	-6.84373e-016	2.49738e-015	7.02371e-015	1.6243e-014	5.33917e-015	1.12621e-014	9.92472e-015	2.20036e-015	7.10018e-015	1.47515e-014	8.59044e-015	-2.56753e-015
-1.45911e-014	-1.10723e-014	5.87291e-015	2.63265e-015	7.5035e-015	4.73647e-015	-1.39176e-014	-1.10793e-014	-1.51035e-014	-1.07991e-014	-1.60518e-014	-1.2115e-014	-1.55785e-014	-4.55635e-016	3.02736e-015	7.14936e-015	1.60924e-014	5.16873e-015	1.12938e-014	9.49532e-015	1.93515e-015	6.63647e-015	1.44913e-014	8.43005e-015	-2.60255e-015
-1.45511e-014	-1.11462e-014	6.07185e-015	2.77041e-015	7.77628e-015	4.56926e-015	-1.40994e-014	-1.13148e-014	-1.52637e-014	-1.0793e-014	-1.64834e-014	-1.20231e-014	-1.56806e-014	-2.39622e-016	3.53797e-015	7.26265e-015	1.59121e-014	4.97204e-015	1.12951e-014	9.06702e-015	1.64562e-015	6.14864e-015	1.42139e-014	8.23506e-015	-2.65982e-015
-1.45141e-014	-1.12351e-014	6.25086e-015	2.89134e-015	7.99054e-015	4.36732e-015	-1.42837e-014	-1.15454e-014	-1.54227e-014	-1.07813e-014	-1.69449e-014	-1.19411e-014	-1.57932e-014	-3.71983e-017	4.0259e-015	7.36402e-015	1.57018e-014	4.75015e-015	1.12662e-014	8.64137e-015	1.33378e-015	5.63867e-015	1.39206e-014	8.00719e-015	-2.73951e-015
-1.44811e-014	-1.13389e-014	6.4088e-015	2.99444e-015	8.1457e-015	4.13204e-015	-1.44689e-014	-1.17694e-014	-1.55796e-014	-1.0764e-014	-1.74346e-014	-1.18705e-014	-1.59179e-014	1.5062e-016	4.48724e-015	7.45424e-015	1.54619e-014	4.50469e-015	1.12079e-014	8.22083e-015	1.00232e-015	5.10967e-015	1.3613e-014	7.74882e-015	-2.84149e-015
-1.44523e-014	-1.14555e-014	6.54389e-015	3.07913e-015	8.24273e-015	3.86644e-015	-1.46527e-014	-1.19832e-014	-1.57337e-014	-1.07409e-014	-1.79509e-014	-1.18127e-014	-1.6055e-014	3.23206e-016	4.91906e-015	7.53365e-015	1.51929e-014	4.23732e-015	1.11206e-014	7.80656e-015	6.54424e-016	4.5648e-015	1.32935e-014	7.46195e-015	-2.96583e-015
-1.44281e-014	-1.15838e-014	6.65581e-015	3.1455e-015	8.28258e-015	3.57307e-015	-1.4833e-014	-1.21837e-014	-1.58854e-014	-1.07115e-014	-1.84909e-014	-1.17687e-014	-1.6205e-014	4.79656e-016	5.31895e-015	7.60276e-015	1.48943e-014	3.94981e-015	1.10057e-014	7.39887e-015	2.91869e-016	4.00693e-015	1.29638e-014	7.14927e-015	-3.11221e-015
-1.44086e-014	-1.17235e-014	6.74337e-015	3.19346e-015	8.26721e-015	3.25407e-015	-1.50073e-014	-1.23683e-014	-1.60348e-014	-1.06759e-014	-1.90522e-014	-1.17391e-014	-1.63683e-014	6.19266e-016	5.68441e-015	7.6627e-015	1.4567e-014	3.64434e-015	1.08643e-014	6.99898e-015	-8.33182e-017	3.43885e-015	1.26257e-014	6.81337e-015	-3.28058e-015
-1.4394e-014	-1.18741e-014	6.80573e-015	3.22343e-015	8.19831e-015	2.91398e-015	-1.51739e-014	-1.25347e-014	-1.61807e-014	-1.0634e-014	-1.96312e-014	-1.17242e-014	-1.65454e-014	7.42374e-016	6.01351e-015	7.71483e-015	1.42115e-014	3.32361e-015	1.06977e-014	6.60828e-015	-4.68137e-016	2.86364e-015	1.22811e-014	6.45668e-015	-3.4707e-015
-1.43839e-014	-1.20344e-014	6.84215e-015	3.23614e-015	8.07795e-015	2.55618e-015	-1.53304e-014	-1.2681e-014	-1.63217e-014	-1.05864e-014	-2.0225e-014	-1.17242e-014	-1.67361e-014	8.49124e-016	6.30518e-015	7.75968e-015	1.3829e-014	2.99055e-015	1.05078e-014	6.22723e-015	-8.59517e-016	2.28413e-015	1.19315e-014	6.08307e-015	-3.68202e-015
-1.4378e-014	-1.22031e-014	6.85276e-015	3.23225e-015	7.90853e-015	2.1839e-015	-1.54753e-014	-1.28044e-014	-1.64585e-014	-1.05326e-014	-2.08305e-014	-1.17392e-014	-1.69402e-014	9.40002e-016	6.55766e-015	7.79789e-015	1.34212e-014	2.64807e-015	1.02958e-014	5.85621e-015	-1.25524e-015	1.7029e-015	1.15791e-014	5.6949e-015	-3.91364e-015
-1.43759e-014	-1.23787e-014	6.83705e-015	3.21285e-015	7.69324e-015	1.80073e-015	-1.56066e-014	-1.2903e-014	-1.65905e-014	-1.0473e-014	-2.14442e-014	-1.17683e-014	-1.71578e-014	1.01546e-015	6.76952e-015	7.8307e-015	1.29896e-014	2.29891e-015	1.00636e-014	5.49529e-015	-1.65242e-015	1.12362e-015	1.12259e-014	5.29557e-015	-4.16513e-015
-1.43765e-014	-1.256e-014	6.79538e-015	3.1791e-015	7.43552e-015	1.41057e-015	-1.57229e-014	-1.29752e-014	-1.67174e-014	-1.04085e-014	-2.20623e-014	-1.18113e-014	-1.73882e-014	1.07582e-015	6.9404e-015	7.8599e-015	1.25361e-014	1.94639e-015	9.81295e-015	5.14488e-015	-2.0478e-015	5.48756e-016	1.08738e-014	4.8886e-015	-4.4354e-015
-1.43783e-014	-1.27458e-014	6.72778e-015	3.132e-015	7.13873e-015	1.01735e-015	-1.58228e-014	-1.30196e-014	-1.68398e-014	-1.03392e-014	-2.26807e-014	-1.18682e-014	-1.76307e-014	1.12278e-015	7.07116e-015	7.88731e-015	1.20629e-014	1.59364e-015	9.54576e-015	4.80485e-015	-2.43827e-015	-1.8631e-017	1.05241e-014	4.47698e-015	-4.72326e-015
-1.438e-014	-1.29346e-014	6.63455e-015	3.07314e-015	6.80662e-015	6.25799e-016	-1.59055e-014	-1.30356e-014	-1.69571e-014	-1.02662e-014	-2.32958e-014	-1.19381e-014	-1.78846e-014	1.15733e-015	7.16232e-015	7.91297e-015	1.15721e-014	1.24451e-015	9.26481e-015	4.47505e-015	-2.82082e-015	-5.75856e-016	1.01784e-014	4.06419e-015	-5.02766e-015
-1.43811e-014	-1.31251e-014	6.51531e-015	3.00384e-015	6.44277e-015	2.39472e-016	-1.59702e-014	-1.30218e-014	-1.70693e-014	-1.01901e-014	-2.39033e-014	-1.20202e-014	-1.81491e-014	1.18096e-015	7.2149e-015	7.93836e-015	1.10665e-014	9.03112e-016	8.9723e-015	4.15503e-015	-3.19328e-015	-1.12102e-015	9.8384e-015	3.65354e-015	-5.3469e-015
-1.43799e-014	-1.33153e-014	6.37175e-015	2.92586e-015	6.05191e-015	-1.38572e-016	-1.60162e-014	-1.29779e-014	-1.71776e-014	-1.01114e-014	-2.44999e-014	-1.21133e-014	-1.84234e-014	1.19511e-015	7.23021e-015	7.96458e-015	1.05486e-014	5.7287e-016	8.67081e-015	3.84411e-015	-3.55372e-015	-1.65132e-015	9.50541e-015	3.24808e-015	-5.67906e-015
-1.43748e-014	-1.35036e-014	6.20477e-015	2.84114e-015	5.63821e-015	-5.04341e-016	-1.60435e-014	-1.29037e-014	-1.72825e-014	-1.0031e-014	-2.50818e-014	-1.22171e-014	-1.87067e-014	1.2015e-015	7.20964e-015	7.99262e-015	1.00208e-014	2.56808e-016	8.36203e-015	3.54174e-015	-3.90049e-015	-2.16459e-015	9.18013e-015	2.8504e-015	-6.02219e-015
-1.43641e-014	-1.3689e-014	6.01539e-015	2.75168e-015	5.20634e-015	-8.54421e-016	-1.6052e-014	-1.27994e-014	-1.73842e-014	-9.9503e-015	-2.56454e-014	-1.23295e-014	-1.89979e-014	1.20252e-015	7.15578e-015	8.02339e-015	9.48566e-015	-4.16908e-017	8.04784e-015	3.24698e-015	-4.2318e-015	-2.65875e-015	8.86335e-015	2.46348e-015	-6.37464e-015
-1.43464e-014	-1.38701e-014	5.80463e-015	2.65945e-015	4.76049e-015	-1.18544e-015	-1.60422e-014	-1.26655e-014	-1.74833e-014	-9.86991e-015	-2.61867e-014	-1.24498e-014	-1.92956e-014	1.19986e-015	7.07125e-015	8.05749e-015	8.94624e-015	-3.19613e-016	7.73068e-015	2.95819e-015	-4.54556e-015	-3.13168e-015	8.55582e-015	2.08955e-015	-6.73488e-015
-1.43205e-014	-1.40455e-014	5.57478e-015	2.56652e-015	4.30512e-015	-1.49408e-015	-1.60145e-014	-1.25035e-014	-1.75805e-014	-9.79052e-015	-2.67022e-014	-1.25765e-014	-1.95984e-014	1.19533e-015	6.95833e-015	8.09553e-015	8.40548e-015	-5.74551e-016	7.41295e-015	2.67357e-015	-4.84055e-015	-3.58128e-015	8.25784e-015	1.73108e-015	-7.10031e-015
-1.42846e-014	-1.42138e-014	5.32766e-015	2.47413e-015	3.84549e-015	-1.77733e-015	-1.59698e-014	-1.23152e-014	-1.76762e-014	-9.71271e-015	-2.71892e-014	-1.27081e-014	-1.99042e-014	1.19011e-015	6.82e-015	8.13859e-015	7.86518e-015	-8.03513e-016	7.09611e-015	2.39206e-015	-5.11556e-015	-4.00656e-015	7.96987e-015	1.39055e-015	-7.46845e-015
-1.42375e-014	-1.43734e-014	5.06445e-015	2.38468e-015	3.38598e-015	-2.033e-015	-1.59096e-014	-1.21021e-014	-1.7771e-014	-9.63774e-015	-2.76448e-014	-1.28436e-014	-2.02117e-014	1.18561e-015	6.66023e-015	8.18684e-015	7.32819e-015	-1.00424e-015	6.7819e-015	2.11271e-015	-5.36961e-015	-4.40607e-015	7.69246e-015	1.06979e-015	-7.8361e-015
-1.41776e-014	-1.4523e-014	4.78795e-015	2.29999e-015	2.9308e-015	-2.2586e-015	-1.58348e-014	-1.18659e-014	-1.78655e-014	-9.56648e-015	-2.80662e-014	-1.29815e-014	-2.05197e-014	1.18447e-015	6.48214e-015	8.23991e-015	6.79764e-015	-1.17497e-015	6.47225e-015	1.83361e-015	-5.60194e-015	-4.77845e-015	7.4257e-015	7.70174e-016	-8.20096e-015
-1.41025e-014	-1.46618e-014	4.50054e-015	2.22247e-015	2.48456e-015	-2.45296e-015	-1.57465e-014	-1.16091e-014	-1.79605e-014	-9.49951e-015	-2.84514e-014	-1.31203e-014	-2.08265e-014	1.18831e-015	6.28948e-015	8.29819e-015	6.27564e-015	-1.31431e-015	6.16899e-015	1.5533e-015	-5.81165e-015	-5.12255e-015	7.16887e-015	4.93111e-016	-8.56025e-015
-1.40123e-014	-1.47887e-014	4.20479e-015	2.1536e-015	2.05136e-015	-2.61487e-015	-1.56462e-014	-1.13344e-014	-1.80564e-014	-9.43785e-015	-2.87989e-014	-1.32585e-014	-2.11302e-014	1.19833e-015	6.0851e-015	8.36179e-015	5.7648e-015	-1.42132e-015	5.87355e-015	1.27036e-015	-5.99864e-015	-5.43792e-015	6.92198e-015	2.40927e-016	-8.91087e-015
-1.39059e-014	-1.4903e-014	3.90297e-015	2.09463e-015	1.63486e-015	-2.74296e-015	-1.55359e-014	-1.10438e-014	-1.81538e-014	-9.38183e-015	-2.91066e-014	-1.33944e-014	-2.14289e-014	1.21626e-015	5.87348e-015	8.43037e-015	5.26688e-015	-1.4948e-015	5.58696e-015	9.83426e-016	-6.16346e-015	-5.72448e-015	6.68437e-015	1.43715e-017	-9.25e-015
-1.37824e-014	-1.50045e-014	3.59748e-015	2.04759e-015	1.23875e-015	-2.83596e-015	-1.54173e-014	-1.07411e-014	-1.82528e-014	-9.33186e-015	-2.93737e-014	-1.35273e-014	-2.17213e-014	1.24332e-015	5.65813e-015	8.50322e-015	4.78341e-015	-1.53481e-015	5.31007e-015	6.91258e-016	-6.30651e-015	-5.98167e-015	6.45573e-015	-1.86206e-016	-9.57499e-015
-1.36415e-014	-1.50922e-014	3.29097e-015	2.01421e-015	8.66165e-016	-2.89326e-015	-1.52926e-014	-1.04297e-014	-1.83534e-014	-9.28839e-015	-2.95999e-014	-1.36557e-014	-2.20058e-014	1.28049e-015	5.44281e-015	8.57936e-015	4.31651e-015	-1.54183e-015	5.04492e-015	3.92972e-016	-6.42883e-015	-6.209e-015	6.23498e-015	-3.60227e-016	-9.88292e-015
-1.34829e-014	-1.51658e-014	2.98658e-015	1.99502e-015	5.2026e-016	-2.91452e-015	-1.51639e-014	-1.01131e-014	-1.84551e-014	-9.2516e-015	-2.9784e-014	-1.37783e-014	-2.22802e-014	1.32895e-015	5.23132e-015	8.65766e-015	3.86668e-015	-1.51606e-015	4.7919e-015	8.65927e-017	-6.53054e-015	-6.40644e-015	6.02103e-015	-5.07158e-016	-1.0171e-014
-1.33064e-014	-1.52247e-014	2.68715e-015	1.99133e-015	2.0368e-016	-2.9009e-015	-1.50325e-014	-9.79506e-015	-1.85585e-014	-9.2219e-015	-2.99263e-014	-1.38941e-014	-2.25431e-014	1.38978e-015	5.02729e-015	8.73743e-015	3.43456e-015	-1.45928e-015	4.55136e-015	-2.297e-016	-6.61282e-015	-6.57476e-015	5.81341e-015	-6.2638e-016	-1.04373e-014
-1.31122e-014	-1.52696e-014	2.39537e-015	2.00392e-015	-8.12306e-017	-2.85269e-015	-1.49012e-014	-9.47967e-015	-1.86634e-014	-9.19941e-015	-3.00269e-014	-1.40019e-014	-2.27927e-014	1.46337e-015	4.83399e-015	8.81728e-015	3.02124e-015	-1.37273e-015	4.32339e-015	-5.56628e-016	-6.67739e-015	-6.71468e-015	5.61115e-015	-7.1769e-016	-1.06789e-014
-1.2901e-014	-1.53e-014	2.11432e-015	2.03308e-015	-3.3215e-016	-2.77008e-015	-1.47721e-014	-9.17073e-015	-1.87694e-014	-9.18414e-015	-3.0086e-014	-1.41012e-014	-2.3028e-014	1.54979e-015	4.65453e-015	8.89643e-015	2.62674e-015	-1.25826e-015	4.10855e-015	-8.94941e-016	-6.72562e-015	-6.82694e-015	5.41315e-015	-7.81911e-016	-1.08938e-014
-1.26738e-014	-1.53158e-014	1.84636e-015	2.07954e-015	-5.46916e-016	-2.65506e-015	-1.46471e-014	-8.87164e-015	-1.88759e-014	-9.17629e-015	-3.01052e-014	-1.41914e-014	-2.32478e-014	1.64975e-015	4.4921e-015	8.97366e-015	2.25074e-015	-1.11875e-015	3.90723e-015	-1.24592e-015	-6.75917e-015	-6.91304e-015	5.2182e-015	-8.19669e-016	-1.10801e-014
-1.24313e-014	-1.53177e-014	1.59418e-015	2.14312e-015	-7.23797e-016	-2.50875e-015	-1.4528e-014	-8.58674e-015	-1.89827e-014	-9.17532e-015	-3.00858e-014	-1.42713e-014	-2.34502e-014	1.76347e-015	4.34945e-015	9.04757e-015	1.89295e-015	-9.56652e-016	3.71897e-015	-1.61038e-015	-6.78009e-015	-6.97352e-015	5.02511e-015	-8.31414e-016	-1.12353e-014
-1.21751e-014	-1.53061e-014	1.36101e-015	2.22379e-015	-8.62162e-016	-2.33297e-015	-1.44174e-014	-8.31995e-015	-1.9089e-014	-9.18096e-015	-3.00297e-014	-1.43402e-014	-2.36339e-014	1.89064e-015	4.22834e-015	9.11598e-015	1.55297e-015	-7.74865e-016	3.54336e-015	-1.98997e-015	-6.79016e-015	-7.0095e-015	4.83265e-015	-8.17876e-016	-1.13573e-014
-1.19063e-014	-1.52817e-014	1.14906e-015	2.32167e-015	-9.61605e-016	-2.12965e-015	-1.43171e-014	-8.07473e-015	-1.9194e-014	-9.1932e-015	-2.9939e-014	-1.43971e-014	-2.37973e-014	2.03056e-015	4.13104e-015	9.17739e-015	1.22971e-015	-5.7749e-016	3.38021e-015	-2.38459e-015	-6.79066e-015	-7.02254e-015	4.63951e-015	-7.79962e-016	-1.14454e-014
-1.16272e-014	-1.52448e-014	9.60514e-016	2.43649e-015	-1.02172e-015	-1.90121e-015	-1.42277e-014	-7.8548e-015	-1.92953e-014	-9.21149e-015	-2.98157e-014	-1.44421e-014	-2.39398e-014	2.18251e-015	4.05931e-015	9.23078e-015	9.21552e-016	-3.68235e-016	3.2298e-015	-2.79494e-015	-6.78383e-015	-7.01476e-015	4.44446e-015	-7.19096e-016	-1.14984e-014
-1.13395e-014	-1.51964e-014	7.97401e-016	2.56777e-015	-1.04235e-015	-1.65004e-015	-1.41501e-014	-7.66331e-015	-1.9392e-014	-9.23577e-015	-2.96624e-014	-1.44741e-014	-2.40602e-014	2.34667e-015	4.0141e-015	9.27502e-015	6.26683e-016	-1.50367e-016	3.0914e-015	-3.22145e-015	-6.77224e-015	-6.98768e-015	4.24635e-015	-6.36632e-016	-1.15159e-014
-1.10458e-014	-1.51378e-014	6.61714e-016	2.71465e-015	-1.02451e-015	-1.37877e-015	-1.40861e-014	-7.50326e-015	-1.94823e-014	-9.26556e-015	-2.94819e-014	-1.44925e-014	-2.41566e-014	2.52171e-015	3.99633e-015	9.30883e-015	3.43593e-016	7.24993e-017	2.96425e-015	-3.66484e-015	-6.75783e-015	-6.94361e-015	4.04416e-015	-5.3387e-016	-1.14977e-014
-1.0749e-014	-1.507e-014	5.54897e-016	2.8766e-015	-9.68758e-016	-1.09007e-015	-1.40367e-014	-7.37789e-015	-1.95646e-014	-9.30015e-015	-2.9277e-014	-1.44966e-014	-2.42276e-014	2.70674e-015	4.00631e-015	9.33037e-015	7.08179e-017	2.96732e-016	2.84787e-015	-4.12454e-015	-6.74283e-015	-6.88475e-015	3.83671e-015	-4.12455e-016	-1.14436e-014
-1.04508e-014	-1.49933e-014	4.78708e-016	3.05255e-015	-8.76388e-016	-7.86563e-016	-1.40023e-014	-7.29012e-015	-1.96367e-014	-9.33911e-015	-2.90508e-014	-1.44856e-014	-2.42725e-014	2.90031e-015	4.04409e-015	9.33897e-015	-1.93427e-016	5.1824e-016	2.74124e-015	-4.60059e-015	-6.72897e-015	-6.81408e-015	3.62338e-015	-2.74334e-016	-1.13539e-014
-1.01539e-014	-1.49083e-014	4.34016e-016	3.24084e-015	-7.4891e-016	-4.70961e-016	-1.39832e-014	-7.2425e-015	-1.96971e-014	-9.38115e-015	-2.88068e-014	-1.44598e-014	-2.429e-014	3.10084e-015	4.10905e-015	9.3342e-015	-4.51876e-016	7.32948e-016	2.64309e-015	-5.09242e-015	-6.71747e-015	-6.73331e-015	3.40351e-015	-1.21094e-016	-1.12297e-014
-9.86052e-015	-1.48167e-014	4.21882e-016	3.4402e-015	-5.8798e-016	-1.45963e-016	-1.39798e-014	-7.23643e-015	-1.97443e-014	-9.42565e-015	-2.85481e-014	-1.44187e-014	-2.42795e-014	3.30723e-015	4.20152e-015	9.31568e-015	-7.06646e-016	9.36936e-016	2.55286e-015	-5.59982e-015	-6.71009e-015	-6.64445e-015	3.1762e-015	4.53024e-017	-1.10717e-014
-9.57386e-015	-1.47189e-014	4.43544e-016	3.64935e-015	-3.95679e-016	1.85788e-016	-1.39922e-014	-7.27319e-015	-1.97757e-014	-9.47223e-015	-2.82781e-014	-1.43622e-014	-2.42403e-014	3.51785e-015	4.32001e-015	9.28265e-015	-9.60405e-016	1.12657e-015	2.47009e-015	-6.12232e-015	-6.70839e-015	-6.55058e-015	2.94102e-015	2.22827e-016	-1.08811e-014
-9.2961e-015	-1.46162e-014	4.99205e-016	3.86667e-015	-1.74632e-016	5.21845e-016	-1.40196e-014	-7.3536e-015	-1.97896e-014	-9.51961e-015	-2.79994e-014	-1.42902e-014	-2.41719e-014	3.73145e-015	4.46317e-015	9.23488e-015	-1.21477e-015	1.29836e-015	2.39377e-015	-6.65942e-015	-6.71394e-015	-6.4538e-015	2.69761e-015	4.09036e-016	-1.06594e-014
-9.02959e-015	-1.45094e-014	5.88596e-016	4.08986e-015	7.27677e-017	8.59624e-016	-1.4062e-014	-7.478e-015	-1.97848e-014	-9.5674e-015	-2.77155e-014	-1.42024e-014	-2.40741e-014	3.94684e-015	4.62952e-015	9.17269e-015	-1.47204e-015	1.44931e-015	2.32309e-015	-7.21005e-015	-6.72764e-015	-6.35634e-015	2.44567e-015	6.019e-016	-1.04085e-014
-8.77616e-015	-1.43998e-014	7.11531e-016	4.31822e-015	3.4479e-016	1.19657e-015	-1.41181e-014	-7.64654e-015	-1.97594e-014	-9.61484e-015	-2.74294e-014	-1.40986e-014	-2.39464e-014	4.16243e-015	4.81686e-015	9.09604e-015	-1.73343e-015	1.57665e-015	2.25683e-015	-7.77352e-015	-6.75004e-015	-6.26132e-015	2.18454e-015	7.98724e-016	-1.01314e-014
-8.538e-015	-1.42877e-014	8.66422e-016	4.55011e-015	6.38545e-016	1.53047e-015	-1.41872e-014	-7.85898e-015	-1.97119e-014	-9.66109e-015	-2.71431e-014	-1.39788e-014	-2.3788e-014	4.37706e-015	5.02327e-015	9.00538e-015	-2.00149e-015	1.6781e-015	2.19416e-015	-8.34834e-015	-6.7817e-015	-6.17109e-015	1.91386e-015	9.97191e-016	-9.83007e-015
-8.31774e-015	-1.4174e-014	1.05243e-015	4.78331e-015	9.50972e-016	1.8592e-015	-1.42678e-014	-8.11407e-015	-1.9641e-014	-9.70552e-015	-2.68598e-014	-1.38429e-014	-2.35983e-014	4.58925e-015	5.24581e-015	8.9023e-015	-2.27798e-015	1.75162e-015	2.13433e-015	-8.93327e-015	-6.82342e-015	-6.08826e-015	1.63373e-015	1.19468e-015	-9.50726e-015
-8.11744e-015	-1.40592e-014	1.26795e-015	5.01664e-015	1.2789e-015	2.18019e-015	-1.43586e-014	-8.41054e-015	-1.95459e-014	-9.7476e-015	-2.65823e-014	-1.36913e-014	-2.33768e-014	4.79748e-015	5.48198e-015	8.78767e-015	-2.5638e-015	1.79504e-015	2.07661e-015	-9.52703e-015	-6.87482e-015	-6.0145e-015	1.34419e-015	1.38886e-015	-9.16607e-015
-7.93883e-015	-1.3944e-014	1.51095e-015	5.24888e-015	1.61946e-015	2.49167e-015	-1.44582e-014	-8.74636e-015	-1.94253e-014	-9.78681e-015	-2.63121e-014	-1.35236e-014	-2.31235e-014	5.00023e-015	5.72929e-015	8.66209e-015	-2.86029e-015	1.80752e-015	2.01998e-015	-1.01287e-014	-6.93622e-015	-5.95221e-015	1.04609e-015	1.57755e-015	-8.80984e-015
-7.78319e-015	-1.38293e-014	1.78037e-015	5.47858e-015	1.96924e-015	2.79231e-015	-1.45641e-014	-9.11914e-015	-1.9279e-014	-9.82278e-015	-2.60515e-014	-1.33402e-014	-2.28387e-014	5.19705e-015	5.98466e-015	8.52721e-015	-3.16821e-015	1.78763e-015	1.96354e-015	-1.07361e-014	-7.00756e-015	-5.90343e-015	7.39415e-016	1.75845e-015	-8.44247e-015
-7.65109e-015	-1.3716e-014	2.07316e-015	5.70484e-015	2.32491e-015	3.0798e-015	-1.46745e-014	-9.52574e-015	-1.91064e-014	-9.85459e-015	-2.58021e-014	-1.3141e-014	-2.25233e-014	5.38712e-015	6.24507e-015	8.38453e-015	-3.488e-015	1.73527e-015	1.90674e-015	-1.13467e-014	-7.08732e-015	-5.87026e-015	4.24909e-016	1.92886e-015	-8.06751e-015
-7.54289e-015	-1.36045e-014	2.38646e-015	5.92671e-015	2.68297e-015	3.35265e-015	-1.47878e-014	-9.96214e-015	-1.89081e-014	-9.8818e-015	-2.55657e-014	-1.29259e-014	-2.21772e-014	5.56969e-015	6.50694e-015	8.2355e-015	-3.8199e-015	1.65077e-015	1.84969e-015	-1.19585e-014	-7.17488e-015	-5.85471e-015	1.02645e-016	2.08586e-015	-7.68884e-015
-7.45973e-015	-1.34944e-014	2.71775e-015	6.14232e-015	3.04064e-015	3.60916e-015	-1.49019e-014	-1.04248e-014	-1.86842e-014	-9.90433e-015	-2.53429e-014	-1.26955e-014	-2.18011e-014	5.74335e-015	6.76716e-015	8.08213e-015	-4.16425e-015	1.53479e-015	1.79238e-015	-1.25701e-014	-7.26912e-015	-5.85803e-015	-2.27181e-016	2.22783e-015	-7.31049e-015
-7.40152e-015	-1.3386e-014	3.06438e-015	6.35052e-015	3.3946e-015	3.84899e-015	-1.50147e-014	-1.09104e-014	-1.84358e-014	-9.9218e-015	-2.51346e-014	-1.24501e-014	-2.13959e-014	5.90811e-015	7.02245e-015	7.92626e-015	-4.52023e-015	1.38783e-015	1.73375e-015	-1.31789e-014	-7.36905e-015	-5.88175e-015	-5.63676e-016	2.35293e-015	-6.93582e-015
-7.36813e-015	-1.32796e-014	3.42285e-015	6.55056e-015	3.74222e-015	4.07056e-015	-1.51237e-014	-1.14142e-014	-1.81633e-014	-9.9339e-015	-2.49413e-014	-1.21898e-014	-2.09621e-014	6.06297e-015	7.27023e-015	7.77012e-015	-4.88682e-015	1.21192e-015	1.67392e-015	-1.37834e-014	-7.47332e-015	-5.92735e-015	-9.05826e-016	2.45845e-015	-6.56879e-015
-7.35899e-015	-1.31756e-014	3.78952e-015	6.74138e-015	4.08078e-015	4.27365e-015	-1.52271e-014	-1.1932e-014	-1.78683e-014	-9.94013e-015	-2.47627e-014	-1.19154e-014	-2.05014e-014	6.20788e-015	7.50815e-015	7.61593e-015	-5.26314e-015	1.00847e-015	1.6128e-015	-1.43813e-014	-7.58032e-015	-5.99526e-015	-1.25282e-015	2.54211e-015	-6.21253e-015
-7.37336e-015	-1.30745e-014	4.16144e-015	6.9213e-015	4.40797e-015	4.45816e-015	-1.53225e-014	-1.2459e-014	-1.75526e-014	-9.9405e-015	-2.45985e-014	-1.16275e-014	-2.00154e-014	6.34249e-015	7.73321e-015	7.46623e-015	-5.64751e-015	7.80396e-016	1.55037e-015	-1.49698e-014	-7.68802e-015	-6.08685e-015	-1.60372e-015	2.60226e-015	-5.87038e-015
-7.41013e-015	-1.2977e-014	4.53483e-015	7.09044e-015	4.72066e-015	4.62383e-015	-1.5408e-014	-1.29898e-014	-1.72184e-014	-9.93524e-015	-2.44478e-014	-1.13267e-014	-1.95055e-014	6.46644e-015	7.94292e-015	7.32338e-015	-6.03856e-015	5.30269e-016	1.48754e-015	-1.55466e-014	-7.79453e-015	-6.2027e-015	-1.95798e-015	2.63707e-015	-5.54634e-015
-7.46782e-015	-1.28826e-014	4.90581e-015	7.24786e-015	5.01731e-015	4.77012e-015	-1.54813e-014	-1.35194e-014	-1.68686e-014	-9.92448e-015	-2.43104e-014	-1.10141e-014	-1.89737e-014	6.58035e-015	8.13498e-015	7.18952e-015	-6.43423e-015	2.60157e-016	1.42451e-015	-1.61098e-014	-7.89859e-015	-6.34366e-015	-2.3156e-015	2.6446e-015	-5.24435e-015
-7.54449e-015	-1.27912e-014	5.27037e-015	7.39275e-015	5.29603e-015	4.89704e-015	-1.55409e-014	-1.4042e-014	-1.65059e-014	-9.90795e-015	-2.41849e-014	-1.06908e-014	-1.84224e-014	6.68413e-015	8.30777e-015	7.06698e-015	-6.83156e-015	-2.62963e-017	1.36157e-015	-1.6657e-014	-7.99773e-015	-6.50933e-015	-2.67535e-015	2.62348e-015	-4.96692e-015
-7.63814e-015	-1.27029e-014	5.62504e-015	7.52517e-015	5.55482e-015	5.00459e-015	-1.55859e-014	-1.45532e-014	-1.61327e-014	-9.88576e-015	-2.40699e-014	-1.0358e-014	-1.78541e-014	6.7781e-015	8.45993e-015	6.95762e-015	-7.22851e-015	-3.25025e-016	1.29965e-015	-1.71859e-014	-8.0896e-015	-6.69982e-015	-3.03636e-015	2.57187e-015	-4.71652e-015
-7.74676e-015	-1.26176e-014	5.96656e-015	7.6445e-015	5.79238e-015	5.09314e-015	-1.56151e-014	-1.50479e-014	-1.57523e-014	-9.85769e-015	-2.39636e-014	-1.00166e-014	-1.72713e-014	6.8628e-015	8.58952e-015	6.86288e-015	-7.62221e-015	-6.32444e-016	1.24011e-015	-1.7695e-014	-8.17254e-015	-6.91479e-015	-3.39783e-015	2.48858e-015	-4.49599e-015
-7.8677e-015	-1.25357e-014	6.29134e-015	7.75045e-015	6.0069e-015	5.16298e-015	-1.56276e-014	-1.55212e-014	-1.53685e-014	-9.82445e-015	-2.38641e-014	-9.6679e-015	-1.66775e-014	6.93907e-015	8.69552e-015	6.78541e-015	-8.00955e-015	-9.4521e-016	1.18333e-015	-1.81825e-014	-8.24532e-015	-7.15343e-015	-3.75886e-015	2.37289e-015	-4.3076e-015
-7.9988e-015	-1.24579e-014	6.59628e-015	7.84272e-015	6.19612e-015	5.21454e-015	-1.56225e-014	-1.59677e-014	-1.49847e-014	-9.7864e-015	-2.37695e-014	-9.31327e-015	-1.60755e-014	7.00827e-015	8.77727e-015	6.72669e-015	-8.3874e-015	-1.25935e-015	1.12921e-015	-1.86458e-014	-8.30587e-015	-7.41482e-015	-4.11877e-015	2.22354e-015	-4.1532e-015
-8.13769e-015	-1.23849e-014	6.87789e-015	7.92068e-015	6.35922e-015	5.24798e-015	-1.55989e-014	-1.63829e-014	-1.46054e-014	-9.74334e-015	-2.3678e-014	-8.95471e-015	-1.54685e-014	7.07066e-015	8.83452e-015	6.68795e-015	-8.75199e-015	-1.57147e-015	1.07884e-015	-1.90832e-014	-8.35274e-015	-7.69821e-015	-4.47685e-015	2.03993e-015	-4.03364e-015
-8.28222e-015	-1.23168e-014	7.13365e-015	7.98465e-015	6.49606e-015	5.26353e-015	-1.55564e-014	-1.6763e-014	-1.42352e-014	-9.69536e-015	-2.35876e-014	-8.59395e-015	-1.486e-014	7.12701e-015	8.86734e-015	6.67025e-015	-9.10037e-015	-1.8776e-015	1.03304e-015	-1.94929e-014	-8.38526e-015	-8.00267e-015	-4.83252e-015	1.82145e-015	-3.95033e-015
-8.42992e-015	-1.22541e-014	7.36112e-015	8.03431e-015	6.60511e-015	5.26145e-015	-1.54955e-014	-1.71044e-014	-1.38777e-014	-9.64312e-015	-2.34959e-014	-8.23231e-015	-1.42534e-014	7.17761e-015	8.87567e-015	6.6745e-015	-9.42998e-015	-2.17345e-015	9.92746e-016	-1.98736e-014	-8.40193e-015	-8.32713e-015	-5.18526e-015	1.56796e-015	-3.90462e-015
-8.57791e-015	-1.2197e-014	7.55761e-015	8.06928e-015	6.68591e-015	5.2427e-015	-1.54165e-014	-1.74038e-014	-1.35361e-014	-9.58744e-015	-2.34008e-014	-7.87171e-015	-1.36533e-014	7.22362e-015	8.86013e-015	6.70099e-015	-9.7379e-015	-2.45556e-015	9.58861e-016	-2.02237e-014	-8.40219e-015	-8.6701e-015	-5.53429e-015	1.27896e-015	-3.89841e-015
-8.72366e-015	-1.21462e-014	7.72161e-015	8.0898e-015	6.73841e-015	5.20838e-015	-1.53196e-014	-1.76578e-014	-1.3215e-014	-9.52831e-015	-2.33006e-014	-7.51419e-015	-1.30632e-014	7.26607e-015	8.82151e-015	6.75032e-015	-1.00211e-014	-2.72027e-015	9.32361e-016	-2.05416e-014	-8.38532e-015	-9.0297e-015	-5.87914e-015	9.55307e-016	-3.93199e-015
-8.86472e-015	-1.21023e-014	7.85184e-015	8.09559e-015	6.76241e-015	5.15849e-015	-1.52049e-014	-1.78644e-014	-1.29185e-014	-9.46686e-015	-2.31936e-014	-7.16182e-015	-1.24871e-014	7.30625e-015	8.76091e-015	6.82232e-015	-1.02769e-014	-2.96454e-015	9.13867e-016	-2.08262e-014	-8.35082e-015	-9.40375e-015	-6.2194e-015	5.97858e-016	-4.00525e-015
-8.99839e-015	-1.20661e-014	7.94644e-015	8.08651e-015	6.75787e-015	5.0929e-015	-1.50736e-014	-1.80221e-014	-1.265e-014	-9.40314e-015	-2.30776e-014	-6.81636e-015	-1.19283e-014	7.34518e-015	8.67955e-015	6.91687e-015	-1.05031e-014	-3.18596e-015	9.04537e-016	-2.1077e-014	-8.299e-015	-9.79067e-015	-6.55437e-015	2.07718e-016	-4.11832e-015
-9.12321e-015	-1.20382e-014	8.00493e-015	8.06254e-015	6.72535e-015	5.01273e-015	-1.49277e-014	-1.813e-014	-1.24133e-014	-9.33777e-015	-2.29509e-014	-6.47996e-015	-1.13902e-014	7.38346e-015	8.57832e-015	7.03376e-015	-1.06972e-014	-3.38202e-015	9.05685e-016	-2.12936e-014	-8.23033e-015	-1.01885e-014	-6.884e-015	-2.14857e-016	-4.27079e-015
-9.23755e-015	-1.20196e-014	8.02699e-015	8.02383e-015	6.66496e-015	4.91864e-015	-1.47683e-014	-1.81868e-014	-1.22112e-014	-9.27128e-015	-2.28122e-014	-6.15492e-015	-1.0878e-014	7.42157e-015	8.45959e-015	7.17259e-015	-1.08574e-014	-3.54994e-015	9.17844e-016	-2.14763e-014	-8.1457e-015	-1.0595e-014	-7.20783e-015	-6.68309e-016	-4.46134e-015
-9.33914e-015	-1.20115e-014	8.01258e-015	7.97037e-015	6.57807e-015	4.81095e-015	-1.45968e-014	-1.81925e-014	-1.20474e-014	-9.2041e-015	-2.266e-014	-5.84326e-015	-1.03953e-014	7.46032e-015	8.32545e-015	7.33253e-015	-1.09826e-014	-3.688e-015	9.41214e-016	-2.16249e-014	-8.04591e-015	-1.10077e-014	-7.52591e-015	-1.1507e-015	-4.68836e-015
-9.42659e-015	-1.20148e-014	7.96183e-015	7.90233e-015	6.46533e-015	4.69001e-015	-1.44145e-014	-1.81469e-014	-1.19244e-014	-9.1358e-015	-2.24933e-014	-5.54746e-015	-9.94595e-015	7.50013e-015	8.17805e-015	7.51206e-015	-1.10716e-014	-3.7947e-015	9.76524e-016	-2.17394e-014	-7.93183e-015	-1.14245e-014	-7.83767e-015	-1.65986e-015	-4.95046e-015
-9.4997e-015	-1.20308e-014	7.87581e-015	7.81962e-015	6.32704e-015	4.55686e-015	-1.42237e-014	-1.8052e-014	-1.18439e-014	-9.06757e-015	-2.23113e-014	-5.26938e-015	-9.53317e-015	7.54166e-015	8.01964e-015	7.70986e-015	-1.11233e-014	-3.86867e-015	1.02416e-015	-2.18206e-014	-7.80516e-015	-1.18435e-014	-8.14252e-015	-2.19329e-015	-5.24571e-015
-9.55719e-015	-1.20597e-014	7.75498e-015	7.7225e-015	6.16402e-015	4.41166e-015	-1.40259e-014	-1.79095e-014	-1.18079e-014	-8.99971e-015	-2.21135e-014	-5.01101e-015	-9.16016e-015	7.58524e-015	7.85215e-015	7.92422e-015	-1.11373e-014	-3.90997e-015	1.08453e-015	-2.18695e-014	-7.66805e-015	-1.2262e-014	-8.44011e-015	-2.74892e-015	-5.57277e-015
-9.59841e-015	-1.21027e-014	7.60086e-015	7.61119e-015	5.97818e-015	4.25521e-015	-1.38231e-014	-1.77214e-014	-1.18181e-014	-8.93259e-015	-2.19e-014	-4.77379e-015	-8.83009e-015	7.63112e-015	7.67798e-015	8.1531e-015	-1.11141e-014	-3.91875e-015	1.15791e-015	-2.18868e-014	-7.52287e-015	-1.26781e-014	-8.73019e-015	-3.32456e-015	-5.92922e-015
-9.62359e-015	-1.21605e-014	7.4157e-015	7.48632e-015	5.7706e-015	4.08838e-015	-1.36179e-014	-1.74907e-014	-1.18754e-014	-8.86647e-015	-2.16708e-014	-4.55974e-015	-8.54515e-015	7.68001e-015	7.49913e-015	8.39486e-015	-1.10549e-014	-3.89498e-015	1.24443e-015	-2.18735e-014	-7.37208e-015	-1.30895e-014	-9.0126e-015	-3.91668e-015	-6.31345e-015
-9.63294e-015	-1.22342e-014	7.20097e-015	7.34764e-015	5.54271e-015	3.91195e-015	-1.34124e-014	-1.72206e-014	-1.19801e-014	-8.802e-015	-2.14264e-014	-4.37006e-015	-8.30757e-015	7.73135e-015	7.31807e-015	8.64785e-015	-1.09604e-014	-3.83912e-015	1.34416e-015	-2.18318e-014	-7.21784e-015	-1.34949e-014	-9.28678e-015	-4.52242e-015	-6.72312e-015
-9.62627e-015	-1.23247e-014	6.95906e-015	7.1953e-015	5.29664e-015	3.72624e-015	-1.32082e-014	-1.69146e-014	-1.21319e-014	-8.73887e-015	-2.11679e-014	-4.20619e-015	-8.12006e-015	7.78462e-015	7.13683e-015	8.90964e-015	-1.08321e-014	-3.75222e-015	1.45713e-015	-2.17631e-014	-7.0624e-015	-1.38927e-014	-9.55233e-015	-5.13883e-015	-7.15431e-015
-9.60455e-015	-1.24321e-014	6.69267e-015	7.02985e-015	5.03338e-015	3.53161e-015	-1.30064e-014	-1.65775e-014	-1.23296e-014	-8.67826e-015	-2.08961e-014	-4.06898e-015	-7.98407e-015	7.84001e-015	6.9576e-015	9.17821e-015	-1.06712e-014	-3.63576e-015	1.5827e-015	-2.16702e-014	-6.9083e-015	-1.42802e-014	-9.80892e-015	-5.76231e-015	-7.60471e-015
-9.56889e-015	-1.25575e-014	6.40417e-015	6.8519e-015	4.75423e-015	3.32874e-015	-1.28098e-014	-1.6214e-014	-1.25721e-014	-8.62038e-015	-2.06122e-014	-3.95916e-015	-7.90025e-015	7.89782e-015	6.78236e-015	9.45153e-015	-1.04802e-014	-3.49124e-015	1.72047e-015	-2.15549e-014	-6.75844e-015	-1.46558e-014	-1.0056e-014	-6.38953e-015	-8.07223e-015
-9.52033e-015	-1.27015e-014	6.09687e-015	6.66165e-015	4.46176e-015	3.11859e-015	-1.26203e-014	-1.58285e-014	-1.28581e-014	-8.56512e-015	-2.03179e-014	-3.87787e-015	-7.86898e-015	7.95759e-015	6.61327e-015	9.72692e-015	-1.02612e-014	-3.32113e-015	1.87004e-015	-2.14194e-014	-6.61575e-015	-1.50186e-014	-1.02939e-014	-7.01741e-015	-8.5533e-015
-9.45969e-015	-1.28637e-014	5.77396e-015	6.45934e-015	4.15756e-015	2.9013e-015	-1.24393e-014	-1.54253e-014	-1.31854e-014	-8.51294e-015	-2.00153e-014	-3.82564e-015	-7.89034e-015	8.01881e-015	6.45194e-015	1.00023e-014	-1.00173e-014	-3.12765e-015	2.03041e-015	-2.12662e-014	-6.48206e-015	-1.53671e-014	-1.05224e-014	-7.64233e-015	-9.04509e-015
-9.38935e-015	-1.30442e-014	5.43875e-015	6.24636e-015	3.84338e-015	2.6777e-015	-1.22684e-014	-1.50099e-014	-1.3551e-014	-8.46371e-015	-1.97055e-014	-3.80236e-015	-7.96373e-015	8.08062e-015	6.29937e-015	1.02754e-014	-9.75178e-015	-2.91431e-015	2.20062e-015	-2.10985e-014	-6.35977e-015	-1.57002e-014	-1.07409e-014	-8.26113e-015	-9.54518e-015
-9.31132e-015	-1.32428e-014	5.0948e-015	6.02266e-015	3.52128e-015	2.44948e-015	-1.21086e-014	-1.45876e-014	-1.39515e-014	-8.41796e-015	-1.93905e-014	-3.80765e-015	-8.08817e-015	8.14236e-015	6.15694e-015	1.05436e-014	-9.46826e-015	-2.68389e-015	2.37959e-015	-2.09191e-014	-6.25125e-015	-1.60171e-014	-1.09497e-014	-8.86997e-015	-1.00513e-014
-9.22716e-015	-1.34596e-014	4.74539e-015	5.78925e-015	3.19341e-015	2.21704e-015	-1.19606e-014	-1.41634e-014	-1.43828e-014	-8.37545e-015	-1.90729e-014	-3.84129e-015	-8.26224e-015	8.20273e-015	6.02589e-015	1.08053e-014	-9.17057e-015	-2.43985e-015	2.56565e-015	-2.07307e-014	-6.15905e-015	-1.63168e-014	-1.11481e-014	-9.46549e-015	-1.05599e-014
-9.13888e-015	-1.36938e-014	4.39372e-015	5.54685e-015	2.86197e-015	1.98117e-015	-1.18249e-014	-1.37429e-014	-1.48414e-014	-8.33667e-015	-1.87552e-014	-3.90282e-015	-8.48328e-015	8.26125e-015	5.9066e-015	1.10582e-014	-8.86295e-015	-2.18516e-015	2.75725e-015	-2.05366e-014	-6.08445e-015	-1.65983e-014	-1.13364e-014	-1.00443e-014	-1.10683e-014
-9.04874e-015	-1.3944e-014	4.04358e-015	5.29654e-015	2.52902e-015	1.74285e-015	-1.17024e-014	-1.33313e-014	-1.53228e-014	-8.30164e-015	-1.84396e-014	-3.99174e-015	-8.74842e-015	8.31734e-015	5.79898e-015	1.13003e-014	-8.54943e-015	-1.92354e-015	2.95329e-015	-2.03399e-014	-6.02906e-015	-1.68617e-014	-1.15142e-014	-1.06036e-014	-1.15733e-014
-8.95919e-015	-1.42091e-014	3.69801e-015	5.0388e-015	2.19637e-015	1.50293e-015	-1.1594e-014	-1.29338e-014	-1.5822e-014	-8.27047e-015	-1.81279e-014	-4.10677e-015	-9.05539e-015	8.3699e-015	5.70403e-015	1.15297e-014	-8.23383e-015	-1.65793e-015	3.15266e-015	-2.01431e-014	-5.99407e-015	-1.71072e-014	-1.16814e-014	-1.11399e-014	-1.20721e-014
-8.87263e-015	-1.44873e-014	3.35967e-015	4.77521e-015	1.86639e-015	1.26243e-015	-1.1499e-014	-1.25548e-014	-1.63334e-014	-8.2432e-015	-1.78227e-014	-4.24625e-015	-9.40149e-015	8.41791e-015	5.62207e-015	1.17444e-014	-7.91959e-015	-1.3922e-015	3.35347e-015	-1.99499e-014	-5.98026e-015	-1.73345e-014	-1.1838e-014	-1.16508e-014	-1.25627e-014
-8.79172e-015	-1.47777e-014	3.03155e-015	4.50696e-015	1.54247e-015	1.02261e-015	-1.14168e-014	-1.21986e-014	-1.68523e-014	-8.21929e-015	-1.75264e-014	-4.40823e-015	-9.78242e-015	8.46062e-015	5.55206e-015	1.19432e-014	-7.61114e-015	-1.12909e-015	3.5531e-015	-1.97632e-014	-5.9882e-015	-1.75431e-014	-1.19839e-014	-1.2134e-014	-1.30419e-014
-8.71841e-015	-1.50785e-014	2.71675e-015	4.23545e-015	1.22618e-015	7.8499e-016	-1.13475e-014	-1.18689e-014	-1.73733e-014	-8.1992e-015	-1.72409e-014	-4.59094e-015	-1.01938e-014	8.49653e-015	5.49364e-015	1.21249e-014	-7.31276e-015	-8.72894e-016	3.74979e-015	-1.95856e-014	-6.01754e-015	-1.7734e-014	-1.21188e-014	-1.25865e-014	-1.35078e-014
-8.65457e-015	-1.53874e-014	2.4179e-015	3.96222e-015	9.19184e-016	5.50551e-016	-1.12907e-014	-1.15705e-014	-1.7891e-014	-8.18296e-015	-1.69683e-014	-4.79255e-015	-1.06302e-014	8.52456e-015	5.44651e-015	1.22891e-014	-7.02863e-015	-6.26414e-016	3.94108e-015	-1.94202e-014	-6.06798e-015	-1.79069e-014	-1.22427e-014	-1.30068e-014	-1.39578e-014
-8.60225e-015	-1.57023e-014	2.13763e-015	3.68833e-015	6.23596e-016	3.19941e-016	-1.12443e-014	-1.13061e-014	-1.83997e-014	-8.17052e-015	-1.67105e-014	-5.01098e-015	-1.10875e-014	8.54389e-015	5.4098e-015	1.24346e-014	-6.76153e-015	-3.92874e-016	4.12531e-015	-1.92698e-014	-6.13791e-015	-1.80625e-014	-1.2356e-014	-1.33928e-014	-1.43897e-014
-8.56364e-015	-1.60204e-014	1.87734e-015	3.41535e-015	3.41327e-016	9.44612e-017	-1.12069e-014	-1.10782e-014	-1.88947e-014	-8.16146e-015	-1.64688e-014	-5.24349e-015	-1.15606e-014	8.55345e-015	5.38211e-015	1.25618e-014	-6.51539e-015	-1.75501e-016	4.29978e-015	-1.91374e-014	-6.22653e-015	-1.82015e-014	-1.24586e-014	-1.37431e-014	-1.48013e-014
-8.54032e-015	-1.63393e-014	1.63905e-015	3.1444e-015	7.47183e-017	-1.24439e-016	-1.11774e-014	-1.08884e-014	-1.93704e-014	-8.15512e-015	-1.62441e-014	-5.48741e-015	-1.20441e-014	8.55271e-015	5.36279e-015	1.26695e-014	-6.29266e-015	2.31986e-017	4.46277e-015	-1.90238e-014	-6.33231e-015	-1.83242e-014	-1.25503e-014	-1.40568e-014	-1.51912e-014
-8.5331e-015	-1.66562e-014	1.42377e-015	2.87701e-015	-1.7378e-016	-3.35419e-016	-1.11548e-014	-1.07381e-014	-1.98216e-014	-8.15166e-015	-1.60373e-014	-5.74035e-015	-1.25318e-014	8.54075e-015	5.35015e-015	1.27579e-014	-6.09655e-015	2.01177e-016	4.61268e-015	-1.89306e-014	-6.45375e-015	-1.8431e-014	-1.26311e-014	-1.43331e-014	-1.55567e-014
-8.543e-015	-1.69684e-014	1.23267e-015	2.61493e-015	-4.02121e-016	-5.37368e-016	-1.11373e-014	-1.06287e-014	-2.02435e-014	-8.15067e-015	-1.58489e-014	-5.99959e-015	-1.30185e-014	8.51643e-015	5.34315e-015	1.28274e-014	-5.92864e-015	3.55466e-016	4.74738e-015	-1.88597e-014	-6.58805e-015	-1.85228e-014	-1.27015e-014	-1.45715e-014	-1.58963e-014
-8.57135e-015	-1.72732e-014	1.06654e-015	2.35951e-015	-6.09035e-016	-7.2957e-016	-1.11228e-014	-1.05602e-014	-2.0631e-014	-8.15168e-015	-1.56793e-014	-6.26254e-015	-1.34989e-014	8.47995e-015	5.34052e-015	1.28781e-014	-5.79033e-015	4.84621e-016	4.86487e-015	-1.88118e-014	-6.73212e-015	-1.86003e-014	-1.27618e-014	-1.4772e-014	-1.62085e-014
-8.6185e-015	-1.75673e-014	9.25837e-016	2.1127e-015	-7.93174e-016	-9.10269e-016	-1.11097e-014	-1.05326e-014	-2.09797e-014	-8.15453e-015	-1.55287e-014	-6.52636e-015	-1.39683e-014	8.43049e-015	5.3404e-015	1.291e-014	-5.68304e-015	5.86961e-016	4.96322e-015	-1.87882e-014	-6.8827e-015	-1.86644e-014	-1.28128e-014	-1.49346e-014	-1.64922e-014
-8.68479e-015	-1.78479e-014	8.10052e-016	1.87599e-015	-9.52514e-016	-1.07896e-015	-1.10962e-014	-1.05446e-014	-2.12858e-014	-8.15862e-015	-1.53967e-014	-6.78836e-015	-1.44208e-014	8.36759e-015	5.3419e-015	1.29241e-014	-5.60885e-015	6.60959e-016	5.04045e-015	-1.87892e-014	-7.03657e-015	-1.87157e-014	-1.28547e-014	-1.50593e-014	-1.67461e-014
-8.77077e-015	-1.81127e-014	7.19182e-016	1.65017e-015	-1.08583e-015	-1.2349e-015	-1.10807e-014	-1.05954e-014	-2.15463e-014	-8.16374e-015	-1.52829e-014	-7.04566e-015	-1.48518e-014	8.29122e-015	5.34315e-015	1.2921e-014	-5.56823e-015	7.05924e-016	5.09572e-015	-1.8815e-014	-7.19024e-015	-1.87553e-014	-1.28877e-014	-1.51479e-014	-1.69695e-014
-8.87592e-015	-1.8359e-014	6.52438e-016	1.43683e-015	-1.19203e-015	-1.37754e-015	-1.10606e-014	-1.0683e-014	-2.17583e-014	-8.16956e-015	-1.51863e-014	-7.29589e-015	-1.52566e-014	8.20171e-015	5.34307e-015	1.29012e-014	-5.56129e-015	7.21922e-016	5.12786e-015	-1.88653e-014	-7.33995e-015	-1.87839e-014	-1.2912e-014	-1.52013e-014	-1.71612e-014
-9.00027e-015	-1.85834e-014	6.09448e-016	1.23766e-015	-1.27064e-015	-1.50559e-015	-1.10337e-014	-1.08053e-014	-2.19186e-014	-8.17532e-015	-1.51055e-014	-7.53666e-015	-1.56307e-014	8.09913e-015	5.33966e-015	1.28654e-014	-5.58765e-015	7.09312e-016	5.1353e-015	-1.89392e-014	-7.48179e-015	-1.8802e-014	-1.29282e-014	-1.52211e-014	-1.7321e-014
-9.1433e-015	-1.87838e-014	5.89669e-016	1.054e-015	-1.32055e-015	-1.61853e-015	-1.09983e-014	-1.09594e-014	-2.20255e-014	-8.18064e-015	-1.50383e-014	-7.76499e-015	-1.59699e-014	7.98369e-015	5.33154e-015	1.28151e-014	-5.64668e-015	6.67352e-016	5.11671e-015	-1.90359e-014	-7.61228e-015	-1.88105e-014	-1.29371e-014	-1.5209e-014	-1.74485e-014
-9.30422e-015	-1.89575e-014	5.91067e-016	8.86603e-016	-1.34129e-015	-1.71577e-015	-1.0953e-014	-1.11426e-014	-2.2078e-014	-8.1851e-015	-1.49834e-014	-7.97857e-015	-1.62707e-014	7.85595e-015	5.31787e-015	1.27516e-014	-5.73698e-015	5.96864e-016	5.07119e-015	-1.91537e-014	-7.7275e-015	-1.88099e-014	-1.2939e-014	-1.51673e-014	-1.75433e-014
-9.48184e-015	-1.91028e-014	6.11913e-016	7.36463e-016	-1.33296e-015	-1.79673e-015	-1.08963e-014	-1.13513e-014	-2.20752e-014	-8.18786e-015	-1.49383e-014	-8.17558e-015	-1.65302e-014	7.71623e-015	5.29796e-015	1.26759e-014	-5.85692e-015	4.98929e-016	4.99891e-015	-1.92905e-014	-7.82411e-015	-1.88009e-014	-1.29348e-014	-1.50982e-014	-1.76045e-014
-9.67481e-015	-1.92182e-014	6.50213e-016	6.04327e-016	-1.29558e-015	-1.86069e-015	-1.08263e-014	-1.1581e-014	-2.20169e-014	-8.1885e-015	-1.49005e-014	-8.35431e-015	-1.67461e-014	7.56516e-015	5.27134e-015	1.25899e-014	-6.00447e-015	3.74324e-016	4.89938e-015	-1.94444e-014	-7.89859e-015	-1.8784e-014	-1.29248e-014	-1.50037e-014	-1.76331e-014
-9.8815e-015	-1.93025e-014	7.04325e-016	4.9119e-016	-1.22942e-015	-1.90767e-015	-1.07418e-014	-1.18278e-014	-2.19034e-014	-8.18642e-015	-1.48676e-014	-8.51248e-015	-1.69167e-014	7.40331e-015	5.23735e-015	1.24944e-014	-6.17741e-015	2.24746e-016	4.77247e-015	-1.96135e-014	-7.94729e-015	-1.87593e-014	-1.29097e-014	-1.48869e-014	-1.76298e-014
-1.01e-014	-1.93552e-014	7.72163e-016	3.97211e-016	-1.13441e-015	-1.9378e-015	-1.06417e-014	-1.20874e-014	-2.17359e-014	-8.18158e-015	-1.48366e-014	-8.6485e-015	-1.70402e-014	7.23221e-015	5.19487e-015	1.23904e-014	-6.37269e-015	5.18471e-017	4.61858e-015	-1.97948e-014	-7.96718e-015	-1.87268e-014	-1.289e-014	-1.47512e-014	-1.75946e-014
-1.03293e-014	-1.93746e-014	8.51256e-016	3.22697e-016	-1.01149e-015	-1.95085e-015	-1.05253e-014	-1.23555e-014	-2.15154e-014	-8.17366e-015	-1.48046e-014	-8.76146e-015	-1.71159e-014	7.05326e-015	5.14303e-015	1.22789e-014	-6.58758e-015	-1.42864e-016	4.438e-015	-1.99855e-014	-7.95538e-015	-1.86869e-014	-1.28661e-014	-1.45989e-014	-1.75284e-014
-1.05679e-014	-1.93606e-014	9.39609e-016	2.68166e-016	-8.62224e-016	-1.94685e-015	-1.03924e-014	-1.26278e-014	-2.12438e-014	-8.16167e-015	-1.47687e-014	-8.85075e-015	-1.71435e-014	6.86824e-015	5.08234e-015	1.21612e-014	-6.81988e-015	-3.57922e-016	4.23113e-015	-2.01826e-014	-7.90906e-015	-1.86398e-014	-1.28384e-014	-1.4433e-014	-1.7432e-014
-1.08131e-014	-1.93131e-014	1.03513e-015	2.33168e-016	-6.88323e-016	-1.92611e-015	-1.02421e-014	-1.29e-014	-2.09245e-014	-8.14492e-015	-1.47264e-014	-8.91535e-015	-1.71237e-014	6.67787e-015	5.01262e-015	1.20384e-014	-7.06595e-015	-5.91648e-016	3.99862e-015	-2.03831e-014	-7.8266e-015	-1.85851e-014	-1.28071e-014	-1.42561e-014	-1.73068e-014
-1.10627e-014	-1.92324e-014	1.13497e-015	2.1799e-016	-4.91377e-016	-1.88903e-015	-1.00741e-014	-1.31673e-014	-2.05602e-014	-8.1231e-015	-1.46745e-014	-8.95495e-015	-1.7057e-014	6.48361e-015	4.93424e-015	1.19122e-014	-7.32228e-015	-8.41055e-016	3.74192e-015	-2.05835e-014	-7.70642e-015	-1.85226e-014	-1.27728e-014	-1.40711e-014	-1.71545e-014
-1.13151e-014	-1.91191e-014	1.23715e-015	2.21972e-016	-2.73651e-016	-1.83717e-015	-9.88865e-015	-1.3426e-014	-2.0154e-014	-8.0958e-015	-1.46106e-014	-8.96921e-015	-1.69449e-014	6.2873e-015	4.84762e-015	1.17827e-014	-7.58581e-015	-1.10357e-015	3.46277e-015	-2.07805e-014	-7.54727e-015	-1.84526e-014	-1.27355e-014	-1.3881e-014	-1.69763e-014
-1.15681e-014	-1.89743e-014	1.3395e-015	2.44287e-016	-3.77416e-017	-1.77114e-015	-9.687e-015	-1.36716e-014	-1.97099e-014	-8.06268e-015	-1.45318e-014	-8.9579e-015	-1.67898e-014	6.08984e-015	4.75314e-015	1.16509e-014	-7.85302e-015	-1.37647e-015	3.16212e-015	-2.09708e-014	-7.35004e-015	-1.83751e-014	-1.26956e-014	-1.36882e-014	-1.6774e-014
-1.18201e-014	-1.87996e-014	1.43929e-015	2.84278e-016	2.14306e-016	-1.69198e-015	-9.46988e-015	-1.39001e-014	-1.92322e-014	-8.02336e-015	-1.44358e-014	-8.9209e-015	-1.65941e-014	5.89248e-015	4.65142e-015	1.15178e-014	-8.12069e-015	-1.65738e-015	2.84162e-015	-2.1152e-014	-7.11473e-015	-1.829e-014	-1.26535e-014	-1.34956e-014	-1.65491e-014
-1.2069e-014	-1.85967e-014	1.53475e-015	3.41093e-016	4.79875e-016	-1.60082e-015	-9.23875e-015	-1.4108e-014	-1.87252e-014	-7.97748e-015	-1.43203e-014	-8.85915e-015	-1.63605e-014	5.69751e-015	4.54304e-015	1.1384e-014	-8.38554e-015	-1.94352e-015	2.50327e-015	-2.13205e-014	-6.84135e-015	-1.81966e-014	-1.26095e-014	-1.33056e-014	-1.63036e-014
-1.23134e-014	-1.83682e-014	1.62449e-015	4.13433e-016	7.56324e-016	-1.49923e-015	-8.99506e-015	-1.42919e-014	-1.81933e-014	-7.9244e-015	-1.41835e-014	-8.77283e-015	-1.60929e-014	5.507e-015	4.42914e-015	1.12493e-014	-8.64502e-015	-2.23282e-015	2.1489e-015	-2.14737e-014	-6.53128e-015	-1.8095e-014	-1.25639e-014	-1.31205e-014	-1.6039e-014
-1.25513e-014	-1.81168e-014	1.70572e-015	4.99699e-016	1.0399e-015	-1.38821e-015	-8.74036e-015	-1.44495e-014	-1.76417e-014	-7.86385e-015	-1.40244e-014	-8.66343e-015	-1.57957e-014	5.32234e-015	4.31057e-015	1.11143e-014	-8.89641e-015	-2.52313e-015	1.78046e-015	-2.16089e-014	-6.18614e-015	-1.79852e-014	-1.25165e-014	-1.29418e-014	-1.57583e-014
-1.27808e-014	-1.78449e-014	1.7777e-015	5.98754e-016	1.32674e-015	-1.26908e-015	-8.47633e-015	-1.45781e-014	-1.70747e-014	-7.79614e-015	-1.38415e-014	-8.53277e-015	-1.54728e-014	5.14423e-015	4.18826e-015	1.09795e-014	-9.13639e-015	-2.81152e-015	1.40035e-015	-2.17237e-014	-5.80888e-015	-1.7867e-014	-1.24671e-014	-1.27721e-014	-1.54641e-014
-1.30004e-014	-1.75557e-014	1.83941e-015	7.0907e-016	1.61349e-015	-1.14369e-015	-8.2045e-015	-1.46759e-014	-1.64976e-014	-7.72136e-015	-1.36339e-014	-8.38184e-015	-1.51286e-014	4.9742e-015	4.0628e-015	1.0845e-014	-9.36244e-015	-3.09591e-015	1.01051e-015	-2.18153e-014	-5.40306e-015	-1.77406e-014	-1.24153e-014	-1.26123e-014	-1.51586e-014
-1.32089e-014	-1.72533e-014	1.8895e-015	8.2871e-016	1.89682e-015	-1.01354e-015	-7.92711e-015	-1.47418e-014	-1.59157e-014	-7.63955e-015	-1.34009e-014	-8.21221e-015	-1.47678e-014	4.81301e-015	3.93524e-015	1.07106e-014	-9.57301e-015	-3.37443e-015	6.13126e-016	-2.18813e-014	-4.97147e-015	-1.76053e-014	-1.23617e-014	-1.24636e-014	-1.48441e-014
-1.34046e-014	-1.69409e-014	1.92676e-015	9.55916e-016	2.17319e-015	-8.80299e-016	-7.64746e-015	-1.47744e-014	-1.53343e-014	-7.5503e-015	-1.31426e-014	-8.02554e-015	-1.43953e-014	4.66179e-015	3.80674e-015	1.05763e-014	-9.7664e-015	-3.64497e-015	2.09931e-016	-2.19206e-014	-4.51861e-015	-1.7461e-014	-1.23058e-014	-1.23271e-014	-1.45236e-014
-1.35866e-014	-1.66212e-014	1.95108e-015	1.08848e-015	2.43887e-015	-7.46029e-016	-7.36733e-015	-1.47724e-014	-1.47579e-014	-7.45335e-015	-1.28593e-014	-7.82373e-015	-1.40156e-014	4.52148e-015	3.67846e-015	1.04415e-014	-9.94056e-015	-3.90622e-015	-1.95932e-016	-2.19318e-014	-4.04897e-015	-1.73075e-014	-1.22475e-014	-1.2204e-014	-1.42001e-014
-1.37544e-014	-1.62983e-014	1.96239e-015	1.22438e-015	2.69022e-015	-6.12028e-016	-7.08888e-015	-1.47363e-014	-1.41917e-014	-7.34875e-015	-1.25518e-014	-7.60847e-015	-1.36336e-014	4.39313e-015	3.55143e-015	1.03056e-014	-1.00949e-014	-4.15633e-015	-6.02289e-016	-2.19138e-014	-3.56693e-015	-1.7145e-014	-1.21864e-014	-1.20945e-014	-1.38758e-014
-1.39071e-014	-1.5976e-014	1.96065e-015	1.36162e-015	2.92409e-015	-4.79449e-016	-6.81485e-015	-1.46665e-014	-1.36403e-014	-7.23664e-015	-1.2221e-014	-7.382e-015	-1.32544e-014	4.27694e-015	3.42655e-015	1.01691e-014	-1.02289e-014	-4.3938e-015	-1.00708e-015	-2.18658e-014	-3.0771e-015	-1.69739e-014	-1.21219e-014	-1.19988e-014	-1.35536e-014
-1.40444e-014	-1.56581e-014	1.94608e-015	1.49757e-015	3.13678e-015	-3.50501e-016	-6.54814e-015	-1.4564e-014	-1.31079e-014	-7.11728e-015	-1.18686e-014	-7.14646e-015	-1.28823e-014	4.17295e-015	3.30464e-015	1.00316e-014	-1.03425e-014	-4.61779e-015	-1.40806e-015	-2.17881e-014	-2.58532e-015	-1.6794e-014	-1.2054e-014	-1.19168e-014	-1.32361e-014
-1.41659e-014	-1.53484e-014	1.91894e-015	1.63039e-015	3.32602e-015	-2.26277e-016	-6.29076e-015	-1.44301e-014	-1.25992e-014	-6.99124e-015	-1.14963e-014	-6.9049e-015	-1.25221e-014	4.08157e-015	3.18631e-015	9.89309e-015	-1.04357e-014	-4.82768e-015	-1.80335e-015	-2.16809e-014	-2.09792e-015	-1.66063e-014	-1.19823e-014	-1.18485e-014	-1.2926e-014
-1.42713e-014	-1.50504e-014	1.8798e-015	1.75873e-015	3.48831e-015	-1.08857e-016	-6.04492e-015	-1.42667e-014	-1.21189e-014	-6.85888e-015	-1.11067e-014	-6.65918e-015	-1.21777e-014	4.00288e-015	3.07269e-015	9.75329e-015	-1.05093e-014	-5.02328e-015	-2.19129e-015	-2.15454e-014	-1.61947e-015	-1.64113e-014	-1.19058e-014	-1.17937e-014	-1.26259e-014
-1.43605e-014	-1.4767e-014	1.83024e-015	1.88134e-015	3.621e-015	5.15385e-019	-5.81255e-015	-1.40755e-014	-1.16701e-014	-6.72043e-015	-1.07027e-014	-6.41132e-015	-1.18537e-014	3.9369e-015	2.9643e-015	9.61185e-015	-1.05645e-014	-5.2039e-015	-2.56936e-015	-2.13832e-014	-1.15577e-015	-1.62096e-014	-1.18244e-014	-1.17511e-014	-1.23379e-014
-1.44341e-014	-1.45008e-014	1.77063e-015	1.9963e-015	3.72275e-015	1.00328e-016	-5.5965e-015	-1.38597e-014	-1.12555e-014	-6.57637e-015	-1.02871e-014	-6.16302e-015	-1.15534e-014	3.88324e-015	2.86185e-015	9.46767e-015	-1.06022e-014	-5.36979e-015	-2.93586e-015	-2.11961e-014	-7.12976e-016	-1.60013e-014	-1.17378e-014	-1.17199e-014	-1.20643e-014
-1.4492e-014	-1.42554e-014	1.70198e-015	2.10142e-015	3.79127e-015	1.89484e-016	-5.39815e-015	-1.36221e-014	-1.0878e-014	-6.42741e-015	-9.86336e-015	-5.91664e-015	-1.12803e-014	3.84126e-015	2.76522e-015	9.32036e-015	-1.06238e-014	-5.52083e-015	-3.28956e-015	-2.09865e-014	-2.96413e-016	-1.57871e-014	-1.16451e-014	-1.16992e-014	-1.18068e-014
-1.45345e-014	-1.40333e-014	1.62542e-015	2.19455e-015	3.82409e-015	2.6737e-016	-5.2185e-015	-1.33655e-014	-1.05393e-014	-6.27388e-015	-9.43483e-015	-5.67433e-015	-1.10376e-014	3.8107e-015	2.67451e-015	9.16983e-015	-1.06304e-014	-5.65767e-015	-3.6292e-015	-2.07571e-014	8.93758e-017	-1.5568e-014	-1.15458e-014	-1.16874e-014	-1.15676e-014
-1.45625e-014	-1.38365e-014	1.54229e-015	2.27517e-015	3.82033e-015	3.32983e-016	-5.05898e-015	-1.30935e-014	-1.02419e-014	-6.11571e-015	-9.00572e-015	-5.43787e-015	-1.08278e-014	3.79044e-015	2.5897e-015	9.0161e-015	-1.06248e-014	-5.78119e-015	-3.95368e-015	-2.05101e-014	4.39567e-016	-1.53444e-014	-1.14395e-014	-1.16836e-014	-1.13483e-014
-1.45758e-014	-1.36679e-014	1.45461e-015	2.34169e-015	3.77927e-015	3.84906e-016	-4.92041e-015	-1.28087e-014	-9.98729e-015	-5.95355e-015	-8.57955e-015	-5.20909e-015	-1.06526e-014	3.77888e-015	2.51056e-015	8.85871e-015	-1.0609e-014	-5.89177e-015	-4.26167e-015	-2.02488e-014	7.49467e-016	-1.51174e-014	-1.13259e-014	-1.16869e-014	-1.115e-014
-1.45751e-014	-1.35289e-014	1.36378e-015	2.39339e-015	3.70032e-015	4.22797e-016	-4.80379e-015	-1.25153e-014	-9.77624e-015	-5.78842e-015	-8.16e-015	-4.98967e-015	-1.0513e-014	3.77489e-015	2.43755e-015	8.69747e-015	-1.05857e-014	-5.99077e-015	-4.55248e-015	-1.99767e-014	1.01484e-015	-1.48884e-014	-1.12053e-014	-1.16958e-014	-1.09733e-014
-1.45608e-014	-1.34206e-014	1.27183e-015	2.42903e-015	3.58351e-015	4.45957e-016	-4.7098e-015	-1.22169e-014	-9.60943e-015	-5.62077e-015	-7.75039e-015	-4.78147e-015	-1.04101e-014	3.77748e-015	2.37021e-015	8.53173e-015	-1.05581e-014	-6.07979e-015	-4.82554e-015	-1.96974e-014	1.23167e-015	-1.46591e-014	-1.10776e-014	-1.17091e-014	-1.08191e-014
-1.45333e-014	-1.33435e-014	1.18041e-015	2.44841e-015	3.42984e-015	4.53904e-016	-4.63826e-015	-1.19172e-014	-9.48605e-015	-5.4514e-015	-7.35429e-015	-4.58574e-015	-1.03441e-014	3.78532e-015	2.30794e-015	8.36186e-015	-1.05286e-014	-6.15993e-015	-5.08096e-015	-1.94151e-014	1.39716e-015	-1.4431e-014	-1.09428e-014	-1.17256e-014	-1.06879e-014
-1.44937e-014	-1.32978e-014	1.0914e-015	2.45124e-015	3.24026e-015	4.46641e-016	-4.58839e-015	-1.16203e-014	-9.40582e-015	-5.28133e-015	-6.97563e-015	-4.40396e-015	-1.03145e-014	3.79687e-015	2.25001e-015	8.18826e-015	-1.05003e-014	-6.23265e-015	-5.31886e-015	-1.91335e-014	1.50882e-015	-1.42046e-014	-1.0801e-014	-1.17431e-014	-1.05805e-014
-1.44427e-014	-1.32837e-014	1.00613e-015	2.43627e-015	3.01619e-015	4.2418e-016	-4.55936e-015	-1.13289e-014	-9.36772e-015	-5.11088e-015	-6.61823e-015	-4.2374e-015	-1.03212e-014	3.81068e-015	2.19581e-015	8.01086e-015	-1.04752e-014	-6.30002e-015	-5.53879e-015	-1.88567e-014	1.56508e-015	-1.39813e-014	-1.06524e-014	-1.176e-014	-1.04973e-014
-1.43805e-014	-1.33006e-014	9.25706e-016	2.40388e-015	2.7597e-015	3.86796e-016	-4.55013e-015	-1.10463e-014	-9.3705e-015	-4.94094e-015	-6.28548e-015	-4.08698e-015	-1.0363e-014	3.82485e-015	2.14436e-015	7.83002e-015	-1.04563e-014	-6.36379e-015	-5.74042e-015	-1.85881e-014	1.56424e-015	-1.37623e-014	-1.04971e-014	-1.1775e-014	-1.04382e-014
-1.43075e-014	-1.3348e-014	8.5263e-016	2.35473e-015	2.47325e-015	3.3446e-016	-4.5599e-015	-1.0776e-014	-9.41261e-015	-4.7723e-015	-5.98085e-015	-3.95375e-015	-1.04386e-014	3.83788e-015	2.09515e-015	7.64528e-015	-1.04456e-014	-6.42536e-015	-5.92391e-015	-1.83321e-014	1.50559e-015	-1.35493e-014	-1.03358e-014	-1.17873e-014	-1.0402e-014
-1.42247e-014	-1.34248e-014	7.8795e-016	2.28862e-015	2.15922e-015	2.68136e-016	-4.58792e-015	-1.05212e-014	-9.49158e-015	-4.60538e-015	-5.70632e-015	-3.83852e-015	-1.0546e-014	3.8483e-015	2.04747e-015	7.45752e-015	-1.04452e-014	-6.48604e-015	-6.09006e-015	-1.80932e-014	1.38892e-015	-1.33436e-014	-1.01692e-014	-1.1796e-014	-1.0388e-014
-1.41325e-014	-1.35296e-014	7.32841e-016	2.206e-015	1.82062e-015	1.88691e-016	-4.63187e-015	-1.02852e-014	-9.60463e-015	-4.44144e-015	-5.4642e-015	-3.74168e-015	-1.06828e-014	3.85445e-015	2.00025e-015	7.26738e-015	-1.04573e-014	-6.54746e-015	-6.23974e-015	-1.78755e-014	1.21569e-015	-1.31467e-014	-9.99783e-015	-1.18011e-014	-1.03951e-014
-1.40312e-014	-1.36599e-014	6.88475e-016	2.1078e-015	1.46107e-015	9.69668e-017	-4.69006e-015	-1.00703e-014	-9.74933e-015	-4.28095e-015	-5.25675e-015	-3.66336e-015	-1.08462e-014	3.85439e-015	1.95257e-015	7.07603e-015	-1.0484e-014	-6.61201e-015	-6.3738e-015	-1.76819e-014	9.86541e-016	-1.29596e-014	-9.82275e-015	-1.18022e-014	-1.04223e-014
-1.39216e-014	-1.38132e-014	6.5612e-016	1.99499e-015	1.08464e-015	-5.90845e-018	-4.76036e-015	-9.87887e-015	-9.92217e-015	-4.12427e-015	-5.08492e-015	-3.60385e-015	-1.10334e-014	3.84766e-015	1.90388e-015	6.88359e-015	-1.05262e-014	-6.68117e-015	-6.49325e-015	-1.75155e-014	7.03745e-016	-1.27837e-014	-9.64512e-015	-1.17981e-014	-1.04682e-014
-1.38041e-014	-1.39871e-014	6.36284e-016	1.86807e-015	6.95188e-016	-1.19204e-016	-4.84046e-015	-9.71269e-015	-1.01198e-014	-3.97241e-015	-4.95004e-015	-3.56303e-015	-1.12406e-014	3.83271e-015	1.85375e-015	6.69104e-015	-1.05854e-014	-6.75617e-015	-6.59902e-015	-1.73786e-014	3.69903e-016	-1.26204e-014	-9.46542e-015	-1.17887e-014	-1.05312e-014
-1.36786e-014	-1.41786e-014	6.29361e-016	1.72796e-015	2.96998e-016	-2.41647e-016	-4.92726e-015	-9.57302e-015	-1.03388e-014	-3.82596e-015	-4.85307e-015	-3.54049e-015	-1.14639e-014	3.80863e-015	1.80073e-015	6.49947e-015	-1.06614e-014	-6.83815e-015	-6.69209e-015	-1.72739e-014	-1.19158e-017	-1.24711e-014	-9.28509e-015	-1.17741e-014	-1.06099e-014
-1.3545e-014	-1.43854e-014	6.35599e-016	1.57573e-015	-1.05824e-016	-3.71525e-016	-5.01799e-015	-9.46063e-015	-1.05751e-014	-3.68541e-015	-4.79455e-015	-3.53564e-015	-1.17002e-014	3.7741e-015	1.74407e-015	6.30974e-015	-1.0755e-014	-6.92862e-015	-6.77319e-015	-1.72043e-014	-4.37557e-016	-1.23368e-014	-9.1055e-015	-1.1754e-014	-1.07015e-014
-1.34031e-014	-1.46036e-014	6.54751e-016	1.4129e-015	-5.08859e-016	-5.08003e-016	-5.11019e-015	-9.37658e-015	-1.08251e-014	-3.55056e-015	-4.77399e-015	-3.54737e-015	-1.1945e-014	3.72846e-015	1.68341e-015	6.12274e-015	-1.08656e-014	-7.02781e-015	-6.84316e-015	-1.71715e-014	-9.02533e-016	-1.2218e-014	-8.92786e-015	-1.17292e-014	-1.08035e-014
-1.32524e-014	-1.48298e-014	6.86602e-016	1.2407e-015	-9.0715e-016	-6.49392e-016	-5.20125e-015	-9.3215e-015	-1.1085e-014	-3.42214e-015	-4.7909e-015	-3.575e-015	-1.21939e-014	3.67117e-015	1.61824e-015	5.94024e-015	-1.09934e-014	-7.13683e-015	-6.90333e-015	-1.71772e-014	-1.40214e-015	-1.21159e-014	-8.75312e-015	-1.17002e-014	-1.09131e-014
-1.30932e-014	-1.50603e-014	7.31403e-016	1.06065e-015	-1.29699e-015	-7.94562e-016	-5.28876e-015	-9.29518e-015	-1.13505e-014	-3.30097e-015	-4.84433e-015	-3.6181e-015	-1.24431e-014	3.60183e-015	1.54758e-015	5.76315e-015	-1.11383e-014	-7.25623e-015	-6.95412e-015	-1.72219e-014	-1.93147e-015	-1.20313e-014	-8.5827e-015	-1.16669e-014	-1.10282e-014
-1.29254e-014	-1.52916e-014	7.88114e-016	8.74032e-016	-1.67413e-015	-9.41781e-016	-5.36966e-015	-9.29719e-015	-1.16177e-014	-3.18697e-015	-4.93242e-015	-3.6757e-015	-1.26891e-014	3.5206e-015	1.47187e-015	5.59189e-015	-1.12997e-014	-7.38609e-015	-6.99634e-015	-1.73056e-014	-2.48581e-015	-1.19648e-014	-8.41807e-015	-1.16296e-014	-1.11466e-014
-1.27481e-014	-1.55201e-014	8.5609e-016	6.82459e-016	-2.03493e-015	-1.08996e-015	-5.44176e-015	-9.32721e-015	-1.18827e-014	-3.0809e-015	-5.0536e-015	-3.74613e-015	-1.29275e-014	3.42733e-015	1.39027e-015	5.4279e-015	-1.14752e-014	-7.5265e-015	-7.03175e-015	-1.74285e-014	-3.05917e-015	-1.1917e-014	-8.26081e-015	-1.15894e-014	-1.12663e-014
-1.25607e-014	-1.57423e-014	9.34607e-016	4.87429e-016	-2.375e-015	-1.23745e-015	-5.50248e-015	-9.38443e-015	-1.21421e-014	-2.98288e-015	-5.20549e-015	-3.8278e-015	-1.31545e-014	3.32241e-015	1.30259e-015	5.27193e-015	-1.16628e-014	-7.67777e-015	-7.06096e-015	-1.75893e-014	-3.64606e-015	-1.18879e-014	-8.11238e-015	-1.15465e-014	-1.13841e-014
-1.23629e-014	-1.59545e-014	1.02231e-015	2.90173e-016	-2.69057e-015	-1.38344e-015	-5.5498e-015	-9.46761e-015	-1.23919e-014	-2.89357e-015	-5.38475e-015	-3.91947e-015	-1.33657e-014	3.20615e-015	1.20975e-015	5.12478e-015	-1.1861e-014	-7.83905e-015	-7.08455e-015	-1.77871e-014	-4.24096e-015	-1.18781e-014	-7.97423e-015	-1.15018e-014	-1.14975e-014
-1.21549e-014	-1.61531e-014	1.11774e-015	9.16353e-017	-2.97809e-015	-1.52673e-015	-5.58149e-015	-9.57603e-015	-1.26283e-014	-2.8131e-015	-5.58836e-015	-4.01945e-015	-1.3557e-014	3.0792e-015	1.11147e-015	4.98827e-015	-1.20677e-014	-8.00931e-015	-7.10315e-015	-1.80205e-014	-4.83755e-015	-1.18873e-014	-7.84727e-015	-1.14568e-014	-1.16042e-014
-1.19361e-014	-1.63352e-014	1.21901e-015	-1.06903e-016	-3.2349e-015	-1.66614e-015	-5.59588e-015	-9.70772e-015	-1.2848e-014	-2.74117e-015	-5.81323e-015	-4.12558e-015	-1.37246e-014	2.94261e-015	1.00799e-015	4.86271e-015	-1.22794e-014	-8.18776e-015	-7.11678e-015	-1.82879e-014	-5.43059e-015	-1.19153e-014	-7.73303e-015	-1.14131e-014	-1.17023e-014
-1.17059e-014	-1.64976e-014	1.3245e-015	-3.04114e-016	-3.45828e-015	-1.80011e-015	-5.59103e-015	-9.86044e-015	-1.30484e-014	-2.67833e-015	-6.05493e-015	-4.23513e-015	-1.38649e-014	2.79751e-015	8.9969e-016	4.74855e-015	-1.24935e-014	-8.37371e-015	-7.12586e-015	-1.8587e-014	-6.01451e-015	-1.19621e-014	-7.63317e-015	-1.13715e-014	-1.17895e-014
-1.14634e-014	-1.66379e-014	1.43192e-015	-4.98807e-016	-3.64597e-015	-1.92717e-015	-5.56501e-015	-1.00316e-014	-1.32263e-014	-2.62409e-015	-6.3097e-015	-4.34621e-015	-1.39749e-014	2.64421e-015	7.86392e-016	4.64611e-015	-1.2707e-014	-8.56534e-015	-7.13123e-015	-1.89148e-014	-6.58428e-015	-1.20278e-014	-7.54831e-015	-1.1333e-014	-1.1864e-014
-1.12078e-014	-1.67529e-014	1.53961e-015	-6.90384e-016	-3.79678e-015	-2.04648e-015	-5.51665e-015	-1.02187e-014	-1.33788e-014	-2.57835e-015	-6.57343e-015	-4.45665e-015	-1.4051e-014	2.48414e-015	6.68796e-016	4.55752e-015	-1.29174e-014	-8.76078e-015	-7.13316e-015	-1.92686e-014	-7.13469e-015	-1.21115e-014	-7.4794e-015	-1.1299e-014	-1.19242e-014
-1.09389e-014	-1.68408e-014	1.64594e-015	-8.77741e-016	-3.9096e-015	-2.15741e-015	-5.44514e-015	-1.04195e-014	-1.3504e-014	-2.54071e-015	-6.8426e-015	-4.56443e-015	-1.40908e-014	2.31884e-015	5.47447e-016	4.48301e-015	-1.31222e-014	-8.95842e-015	-7.13219e-015	-1.9645e-014	-7.66087e-015	-1.22124e-014	-7.42756e-015	-1.12705e-014	-1.19687e-014
-1.06562e-014	-1.68997e-014	1.74846e-015	-1.06034e-015	-3.98391e-015	-2.25919e-015	-5.35062e-015	-1.06312e-014	-1.35999e-014	-2.51089e-015	-7.11198e-015	-4.66724e-015	-1.40918e-014	2.15034e-015	4.23197e-016	4.42323e-015	-1.33184e-014	-9.156e-015	-7.12786e-015	-2.004e-014	-8.15856e-015	-1.23297e-014	-7.39357e-015	-1.12492e-014	-1.19958e-014
-1.0359e-014	-1.69276e-014	1.8456e-015	-1.23785e-015	-4.01958e-015	-2.35077e-015	-5.23354e-015	-1.08509e-014	-1.36646e-014	-2.48885e-015	-7.37767e-015	-4.76273e-015	-1.40522e-014	1.9803e-015	2.96743e-016	4.37878e-015	-1.35021e-014	-9.35133e-015	-7.11996e-015	-2.04501e-014	-8.62394e-015	-1.24629e-014	-7.3787e-015	-1.12351e-014	-1.2004e-014
-1.00464e-014	-1.69229e-014	1.93566e-015	-1.40987e-015	-4.01708e-015	-2.43142e-015	-5.09426e-015	-1.10755e-014	-1.36972e-014	-2.47405e-015	-7.63536e-015	-4.84871e-015	-1.39706e-014	1.81026e-015	1.68714e-016	4.34996e-015	-1.36705e-014	-9.54115e-015	-7.10765e-015	-2.0871e-014	-9.05381e-015	-1.26109e-014	-7.38354e-015	-1.12293e-014	-1.19928e-014
-9.719e-015	-1.68848e-014	2.01712e-015	-1.57618e-015	-3.97693e-015	-2.50057e-015	-4.93359e-015	-1.13021e-014	-1.36962e-014	-2.46578e-015	-7.88087e-015	-4.92249e-015	-1.38459e-014	1.64177e-015	4.06271e-017	4.33568e-015	-1.38209e-014	-9.72217e-015	-7.09057e-015	-2.12987e-014	-9.44515e-015	-1.27725e-014	-7.40806e-015	-1.12321e-014	-1.19625e-014
-9.37682e-015	-1.68128e-014	2.08787e-015	-1.7371e-015	-3.90023e-015	-2.5581e-015	-4.75208e-015	-1.15282e-014	-1.36612e-014	-2.46357e-015	-8.11048e-015	-4.98205e-015	-1.36773e-014	1.47681e-015	-8.66925e-017	4.33639e-015	-1.39506e-014	-9.89272e-015	-7.06887e-015	-2.17295e-014	-9.79515e-015	-1.29467e-014	-7.45237e-015	-1.1244e-014	-1.19132e-014
-9.01914e-015	-1.67067e-014	2.14641e-015	-1.89219e-015	-3.78859e-015	-2.60322e-015	-4.55098e-015	-1.17511e-014	-1.35924e-014	-2.46692e-015	-8.32022e-015	-5.02537e-015	-1.34643e-014	1.31698e-015	-2.12286e-016	4.35217e-015	-1.40575e-014	-1.00506e-014	-7.04204e-015	-2.21591e-014	-1.01021e-014	-1.3132e-014	-7.51665e-015	-1.12658e-014	-1.18447e-014
-8.6463e-015	-1.65662e-014	2.19185e-015	-2.04176e-015	-3.64438e-015	-2.63631e-015	-4.33134e-015	-1.19677e-014	-1.34896e-014	-2.47566e-015	-8.50664e-015	-5.04996e-015	-1.32067e-014	1.16388e-015	-3.3545e-016	4.38279e-015	-1.41389e-014	-1.01928e-014	-7.00978e-015	-2.25831e-014	-1.0364e-014	-1.33272e-014	-7.60013e-015	-1.12977e-014	-1.17575e-014
-8.25873e-015	-1.63921e-014	2.22228e-015	-2.18514e-015	-3.47049e-015	-2.65712e-015	-4.09562e-015	-1.21753e-014	-1.3353e-014	-2.48878e-015	-8.66616e-015	-5.05376e-015	-1.29052e-014	1.01964e-015	-4.54835e-016	4.42779e-015	-1.4193e-014	-1.03166e-014	-6.97072e-015	-2.29977e-014	-1.05802e-014	-1.35311e-014	-7.70278e-015	-1.13394e-014	-1.16524e-014
-7.85719e-015	-1.6185e-014	2.23697e-015	-2.32271e-015	-3.26969e-015	-2.6653e-015	-3.84598e-015	-1.23719e-014	-1.31831e-014	-2.50567e-015	-8.79627e-015	-5.03523e-015	-1.25597e-014	8.85138e-016	-5.70188e-016	4.4863e-015	-1.42184e-014	-1.04195e-014	-6.92518e-015	-2.33991e-014	-1.07503e-014	-1.37432e-014	-7.82452e-015	-1.13903e-014	-1.153e-014
-7.44247e-015	-1.59457e-014	2.23547e-015	-2.45457e-015	-3.04519e-015	-2.66095e-015	-3.58534e-015	-1.25545e-014	-1.2981e-014	-2.52564e-015	-8.89402e-015	-4.9923e-015	-1.21711e-014	7.61214e-016	-6.80014e-016	4.55752e-015	-1.42145e-014	-1.04992e-014	-6.87265e-015	-2.37834e-014	-1.08747e-014	-1.39612e-014	-7.96484e-015	-1.14499e-014	-1.13918e-014
-7.0145e-015	-1.56753e-014	2.21677e-015	-2.58102e-015	-2.80098e-015	-2.64473e-015	-3.31607e-015	-1.27217e-014	-1.2748e-014	-2.54761e-015	-8.95717e-015	-4.92333e-015	-1.17406e-014	6.49294e-016	-7.83681e-016	4.64114e-015	-1.41806e-014	-1.05536e-014	-6.81243e-015	-2.4148e-014	-1.09537e-014	-1.41842e-014	-8.12304e-015	-1.15187e-014	-1.12397e-014
-6.57436e-015	-1.53748e-014	2.18014e-015	-2.7024e-015	-2.5409e-015	-2.61617e-015	-3.0407e-015	-1.28716e-014	-1.24862e-014	-2.57098e-015	-8.9841e-015	-4.82623e-015	-1.12694e-014	5.5079e-016	-8.8053e-016	4.7361e-015	-1.41165e-014	-1.05807e-014	-6.74387e-015	-2.44898e-014	-1.09887e-014	-1.4411e-014	-8.29804e-015	-1.15967e-014	-1.10762e-014
-6.12355e-015	-1.50465e-014	2.12625e-015	-2.81854e-015	-2.26853e-015	-2.57626e-015	-2.76233e-015	-1.30026e-014	-1.21966e-014	-2.59498e-015	-8.9734e-015	-4.69965e-015	-1.07599e-014	4.66708e-016	-9.69767e-016	4.84159e-015	-1.40223e-014	-1.05784e-014	-6.66628e-015	-2.4806e-014	-1.09811e-014	-1.46403e-014	-8.48933e-015	-1.1683e-014	-1.09023e-014
-5.66285e-015	-1.46916e-014	2.05496e-015	-2.92988e-015	-1.98824e-015	-2.52514e-015	-2.483e-015	-1.31124e-014	-1.18815e-014	-2.61879e-015	-8.92403e-015	-4.54244e-015	-1.02148e-014	3.97333e-016	-1.05017e-015	4.95663e-015	-1.38991e-014	-1.05449e-014	-6.57895e-015	-2.50941e-014	-1.0934e-014	-1.48699e-014	-8.69535e-015	-1.17761e-014	-1.07209e-014
-5.19386e-015	-1.4312e-014	1.96688e-015	-3.03663e-015	-1.7038e-015	-2.46324e-015	-2.20611e-015	-1.31992e-014	-1.15437e-014	-2.64188e-015	-8.83541e-015	-4.3536e-015	-9.63635e-015	3.4323e-016	-1.12064e-015	5.07998e-015	-1.37486e-014	-1.04789e-014	-6.48145e-015	-2.53531e-014	-1.08495e-014	-1.50986e-014	-8.91535e-015	-1.18754e-014	-1.0534e-014
-4.71804e-015	-1.39102e-014	1.86249e-015	-3.13906e-015	-1.41956e-015	-2.39106e-015	-1.93388e-015	-1.32619e-014	-1.11859e-014	-2.66346e-015	-8.70739e-015	-4.13281e-015	-9.02703e-015	3.04234e-016	-1.18124e-015	5.21104e-015	-1.35726e-014	-1.03795e-014	-6.37323e-015	-2.55813e-014	-1.07301e-014	-1.53262e-014	-9.14781e-015	-1.19801e-014	-1.03448e-014
-4.23687e-015	-1.34889e-014	1.74217e-015	-3.23758e-015	-1.1393e-015	-2.30858e-015	-1.66976e-015	-1.32995e-014	-1.08103e-014	-2.68274e-015	-8.54072e-015	-3.8799e-015	-8.38964e-015	2.80213e-016	-1.23185e-015	5.3482e-015	-1.33732e-014	-1.02458e-014	-6.25433e-015	-2.57782e-014	-1.05788e-014	-1.55508e-014	-9.3917e-015	-1.20892e-014	-1.01555e-014
-3.75125e-015	-1.30508e-014	1.60699e-015	-3.33112e-015	-8.67369e-016	-2.2156e-015	-1.41641e-015	-1.33104e-014	-1.04196e-014	-2.69917e-015	-8.33565e-015	-3.59458e-015	-7.72675e-015	2.71335e-016	-1.27194e-015	5.49042e-015	-1.31527e-014	-1.00772e-014	-6.1252e-015	-2.59437e-014	-1.03982e-014	-1.57714e-014	-9.64555e-015	-1.22015e-014	-9.96887e-015
-3.26287e-015	-1.25979e-014	1.45873e-015	-3.41965e-015	-6.07335e-016	-2.11297e-015	-1.17633e-015	-1.32944e-014	-1.00167e-014	-2.71179e-015	-8.09342e-015	-3.27698e-015	-7.04184e-015	2.77418e-016	-1.30195e-015	5.63607e-015	-1.29141e-014	-9.87433e-015	-5.98521e-015	-2.60772e-014	-1.01917e-014	-1.59874e-014	-9.90793e-015	-1.23153e-014	-9.78746e-015
-2.77413e-015	-1.21335e-014	1.29915e-015	-3.50289e-015	-3.62531e-016	-2.00174e-015	-9.51875e-016	-1.3251e-014	-9.60357e-015	-2.72019e-015	-7.81577e-015	-2.92755e-015	-6.33888e-015	2.9759e-016	-1.32206e-015	5.7838e-015	-1.26603e-014	-9.63796e-015	-5.83472e-015	-2.61791e-014	-9.96243e-015	-1.61984e-014	-1.01773e-014	-1.24303e-014	-9.61403e-015
-2.28641e-015	-1.16598e-014	1.12953e-015	-3.58077e-015	-1.35849e-016	-1.88177e-015	-7.45061e-016	-1.318e-014	-9.18353e-015	-2.72353e-015	-7.5043e-015	-2.54709e-015	-5.62105e-015	3.30965e-016	-1.33203e-015	5.93275e-015	-1.23945e-014	-9.36841e-015	-5.67393e-015	-2.62504e-014	-9.71401e-015	-1.6404e-014	-1.04519e-014	-1.25456e-014	-9.45139e-015
-1.80225e-015	-1.11795e-014	9.51972e-016	-3.6527e-015	7.00066e-017	-1.7537e-015	-5.57111e-016	-1.30811e-014	-8.75865e-015	-2.72106e-015	-7.1607e-015	-2.136e-015	-4.89262e-015	3.77402e-016	-1.33184e-015	6.08131e-015	-1.21205e-014	-9.06702e-015	-5.50315e-015	-2.62914e-014	-9.44959e-015	-1.66035e-014	-1.07302e-014	-1.26599e-014	-9.3018e-015
-1.32271e-015	-1.0695e-014	7.68107e-016	-3.71847e-015	2.52384e-016	-1.6174e-015	-3.90424e-016	-1.29547e-014	-8.33186e-015	-2.71258e-015	-6.78752e-015	-1.69596e-015	-4.15681e-015	4.34601e-016	-1.32166e-015	6.22895e-015	-1.18422e-014	-8.73492e-015	-5.32274e-015	-2.63043e-014	-9.17267e-015	-1.67961e-014	-1.10107e-014	-1.27717e-014	-9.16736e-015
-8.49385e-016	-1.02089e-014	5.797e-016	-3.77688e-015	4.09359e-016	-1.47371e-015	-2.4599e-016	-1.28009e-014	-7.90558e-015	-2.69722e-015	-6.3869e-015	-1.22844e-015	-3.41801e-015	5.0154e-016	-1.30218e-015	6.37464e-015	-1.15631e-014	-8.37434e-015	-5.1334e-015	-2.62909e-014	-8.88639e-015	-1.69821e-014	-1.1292e-014	-1.28799e-014	-9.05047e-015
-3.846e-016	-9.72432e-015	3.89098e-016	-3.82714e-015	5.39282e-016	-1.32297e-015	-1.2487e-016	-1.26196e-014	-7.48255e-015	-2.67465e-015	-5.96154e-015	-7.34621e-016	-2.68015e-015	5.76782e-016	-1.27418e-015	6.51664e-015	-1.12868e-014	-7.98744e-015	-4.93598e-015	-2.62537e-014	-8.59356e-015	-1.71609e-014	-1.15726e-014	-1.29844e-014	-8.95299e-015
6.99152e-017	-9.24346e-015	1.9829e-016	-3.86826e-015	6.41673e-016	-1.16558e-015	-2.73639e-017	-1.24121e-014	-7.06487e-015	-2.64487e-015	-5.51425e-015	-2.16892e-016	-1.9465e-015	6.58784e-016	-1.2381e-015	6.65375e-015	-1.10171e-014	-7.57661e-015	-4.73102e-015	-2.61951e-014	-8.29707e-015	-1.73332e-014	-1.18517e-014	-1.30837e-014	-8.87665e-015
5.12542e-016	-8.76887e-015	9.37755e-018	-3.89928e-015	7.15486e-016	-1.002e-015	4.66128e-017	-1.21791e-014	-6.65489e-015	-2.60726e-015	-5.04828e-015	3.22172e-016	-1.22078e-015	7.45634e-016	-1.19451e-015	6.78574e-015	-1.07581e-014	-7.14494e-015	-4.51973e-015	-2.61174e-014	-7.99896e-015	-1.74991e-014	-1.21274e-014	-1.31778e-014	-8.82238e-015
9.41939e-016	-8.3035e-015	-1.7515e-016	-3.91845e-015	7.61057e-016	-8.3217e-016	9.75673e-017	-1.19208e-014	-6.25379e-015	-2.5615e-015	-4.56669e-015	8.80767e-016	-5.07075e-016	8.34998e-016	-1.14315e-015	6.91254e-015	-1.05136e-014	-6.69601e-015	-4.30235e-015	-2.60241e-014	-7.70246e-015	-1.7659e-014	-1.23987e-014	-1.32655e-014	-8.79153e-015
1.35569e-015	-7.8492e-015	-3.52858e-016	-3.92467e-015	7.7794e-016	-6.56477e-016	1.25998e-016	-1.1639e-014	-5.8635e-015	-2.50752e-015	-4.07216e-015	1.4555e-015	1.90994e-016	9.25409e-016	-1.08533e-015	7.03277e-015	-1.02876e-014	-6.23289e-015	-4.07971e-015	-2.59186e-014	-7.40885e-015	-1.78134e-014	-1.26647e-014	-1.33463e-014	-8.78521e-015
1.75257e-015	-7.40825e-015	-5.21954e-016	-3.91671e-015	7.67637e-016	-4.75468e-016	1.32553e-016	-1.13356e-014	-5.4853e-015	-2.44496e-015	-3.56781e-015	2.04402e-015	8.70346e-016	1.01422e-015	-1.02162e-015	7.14576e-015	-1.00824e-014	-5.75995e-015	-3.85309e-015	-2.58045e-014	-7.12042e-015	-1.79623e-014	-1.29245e-014	-1.34195e-014	-8.80446e-015
2.13126e-015	-6.98262e-015	-6.80084e-016	-3.8926e-015	7.31026e-016	-2.88893e-016	1.18713e-016	-1.10122e-014	-5.11986e-015	-2.37377e-015	-3.05673e-015	2.64372e-015	1.52739e-015	1.09941e-015	-9.53016e-016	7.251e-015	-9.90161e-015	-5.28108e-015	-3.62391e-015	-2.56845e-014	-6.839e-015	-1.81068e-014	-1.31766e-014	-1.34854e-014	-8.84885e-015
2.49089e-015	-6.57451e-015	-8.2601e-016	-3.85092e-015	6.69833e-016	-9.68414e-017	8.65541e-017	-1.06706e-014	-4.76832e-015	-2.29374e-015	-2.54152e-015	3.25106e-015	2.15874e-015	1.17938e-015	-8.80616e-016	7.3475e-015	-9.74753e-015	-4.80087e-015	-3.3929e-015	-2.55626e-014	-6.56567e-015	-1.82476e-014	-1.34201e-014	-1.35438e-014	-8.91857e-015
2.82987e-015	-6.18603e-015	-9.58188e-016	-3.79086e-015	5.86073e-016	9.99567e-017	3.85242e-017	-1.03122e-014	-4.43167e-015	-2.2051e-015	-2.02509e-015	3.86273e-015	2.76111e-015	1.2518e-015	-8.05122e-016	7.43506e-015	-9.62266e-015	-4.32293e-015	-3.16129e-015	-2.54424e-014	-6.30135e-015	-1.83856e-014	-1.36549e-014	-1.35947e-014	-9.01331e-015
3.14809e-015	-5.81865e-015	-1.07428e-015	-3.71109e-015	4.81466e-016	3.01825e-016	-2.38153e-017	-9.93838e-015	-4.1099e-015	-2.1077e-015	-1.51032e-015	4.47513e-015	3.33157e-015	1.31495e-015	-7.27785e-016	7.51338e-015	-9.52916e-015	-3.85182e-015	-2.9308e-015	-2.5327e-014	-6.04636e-015	-1.85212e-014	-1.38803e-014	-1.36383e-014	-9.1325e-015
3.44425e-015	-5.47361e-015	-1.17375e-015	-3.61025e-015	3.59086e-016	5.0811e-016	-9.83525e-017	-9.55104e-015	-3.80301e-015	-2.00166e-015	-9.99452e-016	5.08496e-015	3.86833e-015	1.36727e-015	-6.49131e-016	7.58154e-015	-9.46819e-015	-3.39086e-015	-2.70276e-015	-2.52194e-014	-5.80123e-015	-1.8656e-014	-1.40961e-014	-1.36746e-014	-9.2748e-015
3.7179e-015	-5.15272e-015	-1.25571e-015	-3.4874e-015	2.21816e-016	7.18419e-016	-1.81895e-016	-9.15221e-015	-3.51134e-015	-1.88761e-015	-4.94915e-016	5.68895e-015	4.36875e-015	1.40677e-015	-5.70666e-016	7.63953e-015	-9.44093e-015	-2.94492e-015	-2.47805e-015	-2.51229e-014	-5.56593e-015	-1.87911e-014	-1.43018e-014	-1.37044e-014	-9.43876e-015
3.96822e-015	-4.85711e-015	-1.31978e-015	-3.34185e-015	7.32862e-017	9.32279e-016	-2.71014e-016	-8.74356e-015	-3.23376e-015	-1.76577e-015	1.70099e-018	6.28335e-015	4.83114e-015	1.43198e-015	-4.9308e-016	7.6872e-015	-9.44773e-015	-2.51781e-015	-2.25783e-015	-2.50403e-014	-5.34033e-015	-1.89277e-014	-1.44971e-014	-1.3728e-014	-9.62274e-015
4.19521e-015	-4.58761e-015	-1.36516e-015	-3.17277e-015	-8.33787e-017	1.14841e-015	-3.63722e-016	-8.32682e-015	-2.96896e-015	-1.63691e-015	4.88534e-016	6.86434e-015	5.25405e-015	1.44172e-015	-4.16826e-016	7.72405e-015	-9.48965e-015	-2.11312e-015	-2.04342e-015	-2.49742e-014	-5.12414e-015	-1.90674e-014	-1.46819e-014	-1.37463e-014	-9.82453e-015
4.39906e-015	-4.34537e-015	-1.39168e-015	-2.9795e-015	-2.45209e-016	1.36621e-015	-4.57057e-016	-7.90431e-015	-2.71581e-015	-1.50124e-015	9.6375e-016	7.42865e-015	5.6362e-015	1.43423e-015	-3.43291e-016	7.74988e-015	-9.56641e-015	-1.7347e-015	-1.83542e-015	-2.49275e-014	-4.91726e-015	-1.9211e-014	-1.48564e-014	-1.37596e-014	-1.00417e-014
4.57956e-015	-4.13181e-015	-1.39949e-015	-2.76177e-015	-4.08607e-016	1.58495e-015	-5.47451e-016	-7.47753e-015	-2.47346e-015	-1.35897e-015	1.42609e-015	7.97317e-015	5.97665e-015	1.40841e-015	-2.73347e-016	7.76477e-015	-9.67684e-015	-1.38572e-015	-1.63491e-015	-2.49025e-014	-4.71896e-015	-1.93596e-014	-1.50211e-014	-1.37686e-014	-1.02722e-014
4.73766e-015	-3.94722e-015	-1.3888e-015	-2.51964e-015	-5.70497e-016	1.80371e-015	-6.32131e-016	-7.04897e-015	-2.24062e-015	-1.21078e-015	1.87441e-015	8.4952e-015	6.2743e-015	1.36298e-015	-2.07959e-016	7.76827e-015	-9.81913e-015	-1.06949e-015	-1.44325e-015	-2.49013e-014	-4.52806e-015	-1.9514e-014	-1.5176e-014	-1.37745e-014	-1.05137e-014
4.87404e-015	-3.79174e-015	-1.36028e-015	-2.25373e-015	-7.2725e-016	2.02194e-015	-7.08048e-016	-6.62151e-015	-2.01599e-015	-1.05744e-015	2.30805e-015	8.99168e-015	6.52912e-015	1.29776e-015	-1.48335e-016	7.76027e-015	-9.99212e-015	-7.89699e-016	-1.26061e-015	-2.49253e-014	-4.34391e-015	-1.96749e-014	-1.53218e-014	-1.37774e-014	-1.07636e-014
4.9894e-015	-3.6662e-015	-1.31443e-015	-1.96448e-015	-8.75215e-016	2.23911e-015	-7.71655e-016	-6.19733e-015	-1.7978e-015	-8.999e-016	2.72628e-015	9.45955e-015	6.74049e-015	1.21189e-015	-9.49608e-017	7.7413e-015	-1.01936e-014	-5.49017e-016	-1.08726e-015	-2.49758e-014	-4.16551e-015	-1.98436e-014	-1.54586e-014	-1.37777e-014	-1.10188e-014
5.08424e-015	-3.57057e-015	-1.2529e-015	-1.65315e-015	-1.01183e-015	2.45427e-015	-8.20139e-016	-5.77831e-015	-1.58395e-015	-7.38448e-016	3.12902e-015	9.8966e-015	6.90885e-015	1.10445e-015	-4.90396e-017	7.71153e-015	-1.04219e-014	-3.49371e-016	-9.23974e-016	-2.50534e-014	-3.99201e-015	-2.00212e-014	-1.55869e-014	-1.37762e-014	-1.12764e-014
5.15935e-015	-3.50464e-015	-1.17689e-015	-1.32105e-015	-1.13417e-015	2.66562e-015	-8.50556e-016	-5.36583e-015	-1.37232e-015	-5.73971e-016	3.51544e-015	1.03008e-014	7.03514e-015	9.75204e-016	-1.09026e-017	7.67065e-015	-1.06747e-014	-1.92491e-016	-7.71337e-016	-2.51587e-014	-3.82192e-015	-2.0209e-014	-1.57075e-014	-1.37741e-014	-1.1534e-014
5.21577e-015	-3.46877e-015	-1.08837e-015	-9.70123e-016	-1.23961e-015	2.8726e-015	-8.60401e-016	-4.96158e-015	-1.16099e-015	-4.07323e-016	3.88577e-015	1.06704e-014	7.12083e-015	8.24206e-016	1.85009e-017	7.61824e-015	-1.09492e-014	-7.93201e-017	-6.29316e-016	-2.52923e-014	-3.65502e-015	-2.04071e-014	-1.58213e-014	-1.37723e-014	-1.17892e-014
5.25546e-015	-3.46286e-015	-9.88967e-016	-6.01711e-016	-1.32521e-015	3.07403e-015	-8.47448e-016	-4.56734e-015	-9.48074e-016	-2.3898e-016	4.23997e-015	1.10034e-014	7.16709e-015	6.51685e-016	3.83292e-017	7.55427e-015	-1.12426e-014	-1.13354e-017	-4.97566e-016	-2.54544e-014	-3.4895e-015	-2.06168e-014	-1.59288e-014	-1.3772e-014	-1.20382e-014
5.27909e-015	-3.48621e-015	-8.81317e-016	-2.18456e-016	-1.38977e-015	3.26881e-015	-8.1008e-016	-4.1851e-015	-7.31438e-016	-6.99732e-017	4.57898e-015	1.12987e-014	7.17492e-015	4.57675e-016	4.79054e-017	7.47854e-015	-1.15518e-014	1.04653e-017	-3.77012e-016	-2.56443e-014	-3.32445e-015	-2.08382e-014	-1.60309e-014	-1.37742e-014	-1.2278e-014
5.28788e-015	-3.53763e-015	-7.67488e-016	1.77305e-016	-1.4319e-015	3.45525e-015	-7.46211e-016	-3.81593e-015	-5.09282e-016	9.90329e-017	4.90309e-015	1.15551e-014	7.14634e-015	2.43531e-016	4.71722e-017	7.39054e-015	-1.18732e-014	-1.32914e-017	-2.67229e-016	-2.58616e-014	-3.1596e-015	-2.10708e-014	-1.61292e-014	-1.37792e-014	-1.2506e-014
5.2833e-015	-3.61619e-015	-6.49461e-016	5.82851e-016	-1.44969e-015	3.63207e-015	-6.53929e-016	-3.46113e-015	-2.79506e-016	2.66833e-016	5.21276e-015	1.1772e-014	7.08431e-015	9.11479e-018	3.55461e-017	7.28997e-015	-1.22038e-014	-8.22885e-017	-1.67631e-016	-2.61062e-014	-2.99434e-015	-2.13147e-014	-1.62246e-014	-1.37879e-014	-1.27203e-014
5.26712e-015	-3.72133e-015	-5.29394e-016	9.95241e-016	-1.44176e-015	3.79847e-015	-5.32872e-016	-3.12235e-015	-4.07067e-017	4.32579e-016	5.50862e-015	1.19485e-014	6.99145e-015	-2.44314e-016	1.23189e-017	7.17749e-015	-1.25407e-014	-1.9538e-016	-7.75882e-017	-2.6377e-014	-2.82842e-015	-2.15698e-014	-1.63184e-014	-1.3801e-014	-1.29174e-014
5.24101e-015	-3.8524e-015	-4.10738e-016	1.41127e-015	-1.4075e-015	3.95261e-015	-3.81972e-016	-2.80079e-015	2.08613e-016	5.95497e-016	5.79109e-015	1.20855e-014	6.87e-015	-5.15071e-016	-2.2634e-017	7.05256e-015	-1.2881e-014	-3.51894e-016	3.5459e-018	-2.66723e-014	-2.66152e-015	-2.18354e-014	-1.64109e-014	-1.3819e-014	-1.30959e-014
5.2057e-015	-4.00811e-015	-2.96238e-016	1.82813e-015	-1.34716e-015	4.09325e-015	-2.00645e-016	-2.49778e-015	4.69811e-016	7.54963e-016	6.06078e-015	1.21832e-014	6.72298e-015	-8.02085e-016	-6.95896e-017	6.91508e-015	-1.32215e-014	-5.50467e-016	7.60008e-017	-2.69908e-014	-2.49376e-015	-2.21118e-014	-1.65035e-014	-1.38419e-014	-1.32541e-014
5.16236e-015	-4.18691e-015	-1.87773e-016	2.24193e-015	-1.2608e-015	4.21924e-015	1.06285e-017	-2.21398e-015	7.44272e-016	9.09852e-016	6.31865e-015	1.22426e-014	6.55335e-015	-1.10412e-015	-1.28391e-016	6.76448e-015	-1.35598e-014	-7.88708e-016	1.40958e-016	-2.73309e-014	-2.32486e-015	-2.23989e-014	-1.65974e-014	-1.38702e-014	-1.33903e-014
5.11271e-015	-4.38699e-015	-8.82066e-017	2.6486e-015	-1.1485e-015	4.32947e-015	2.50716e-016	-1.95022e-015	1.03256e-015	1.05985e-015	6.56518e-015	1.22649e-014	6.36365e-015	-1.41903e-015	-1.99404e-016	6.60091e-015	-1.38936e-014	-1.06427e-015	1.9883e-016	-2.7691e-014	-2.15467e-015	-2.26952e-014	-1.66939e-014	-1.39043e-014	-1.35029e-014
5.05767e-015	-4.60659e-015	-1.51998e-019	3.04477e-015	-1.01121e-015	4.42272e-015	5.19077e-016	-1.70673e-015	1.3353e-015	1.20383e-015	6.8011e-015	1.22509e-014	6.15727e-015	-1.74568e-015	-2.82902e-016	6.42437e-015	-1.42207e-014	-1.37484e-015	2.50674e-016	-2.8068e-014	-1.98401e-015	-2.29994e-014	-1.67935e-014	-1.39442e-014	-1.35908e-014
4.99843e-015	-4.84433e-015	7.38814e-017	3.42685e-015	-8.50122e-016	4.49828e-015	8.15033e-016	-1.48351e-015	1.65267e-015	1.34128e-015	7.02735e-015	1.22026e-014	5.93762e-015	-2.08182e-015	-3.78557e-016	6.23411e-015	-1.45395e-014	-1.7171e-015	2.9822e-016	-2.84596e-014	-1.81327e-015	-2.33104e-014	-1.68972e-014	-1.39903e-014	-1.36531e-014
4.93624e-015	-5.09782e-015	1.31873e-016	3.79091e-015	-6.6671e-016	4.55528e-015	1.13628e-015	-1.28091e-015	1.98499e-015	1.47134e-015	7.24432e-015	1.21216e-014	5.70785e-015	-2.42605e-015	-4.86464e-016	6.03013e-015	-1.48482e-014	-2.08725e-015	3.4226e-016	-2.8864e-014	-1.64363e-015	-2.36272e-014	-1.7006e-014	-1.40429e-014	-1.3689e-014
4.87211e-015	-5.36525e-015	1.71964e-016	4.13298e-015	-4.62916e-016	4.59296e-015	1.48175e-015	-1.09924e-015	2.33236e-015	1.59321e-015	7.45268e-015	1.20107e-014	5.47059e-015	-2.77609e-015	-6.06562e-016	5.81282e-015	-1.51461e-014	-2.48176e-015	3.83635e-016	-2.92796e-014	-1.47577e-015	-2.39484e-014	-1.71203e-014	-1.41022e-014	-1.36988e-014
4.80662e-015	-5.64464e-015	1.92448e-016	4.44914e-015	-2.41295e-016	4.61035e-015	1.84851e-015	-9.38137e-016	2.69417e-015	1.70633e-015	7.65284e-015	1.18722e-014	5.22943e-015	-3.13031e-015	-7.3854e-016	5.58155e-015	-1.5432e-014	-2.89707e-015	4.23892e-016	-2.97045e-014	-1.31096e-015	-2.42722e-014	-1.72409e-014	-1.4168e-014	-1.36829e-014
4.74087e-015	-5.93397e-015	1.91325e-016	4.73646e-015	-4.04687e-018	4.60711e-015	2.23275e-015	-7.97495e-016	3.06993e-015	1.81059e-015	7.84501e-015	1.17086e-014	4.98681e-015	-3.48684e-015	-8.81916e-016	5.33677e-015	-1.57059e-014	-3.3294e-015	4.64769e-016	-3.01371e-014	-1.15005e-015	-2.45972e-014	-1.73684e-014	-1.42403e-014	-1.36413e-014
4.67572e-015	-6.23078e-015	1.67481e-016	4.99111e-015	2.46793e-016	4.58248e-015	2.63215e-015	-6.77041e-016	3.45809e-015	1.90529e-015	8.02914e-015	1.15224e-014	4.74614e-015	-3.84363e-015	-1.03595e-015	5.07809e-015	-1.59675e-014	-3.77544e-015	5.07221e-016	-3.05753e-014	-9.94621e-016	-2.49216e-014	-1.75034e-014	-1.43192e-014	-1.35753e-014
4.61112e-015	-6.53228e-015	1.19597e-016	5.21017e-015	5.09114e-016	4.5369e-015	3.04439e-015	-5.76291e-016	3.85759e-015	1.99e-015	8.20535e-015	1.13167e-014	4.50971e-015	-4.19823e-015	-1.19959e-015	4.80546e-015	-1.62165e-014	-4.23133e-015	5.5186e-016	-3.10169e-014	-8.46038e-016	-2.52439e-014	-1.76468e-014	-1.44045e-014	-1.34863e-014
4.54662e-015	-6.83607e-015	4.69053e-017	5.39096e-015	7.80332e-016	4.47032e-015	3.46598e-015	-4.9426e-016	4.26637e-015	2.06426e-015	8.3735e-015	1.10947e-014	4.28037e-015	-4.5487e-015	-1.37256e-015	4.51927e-015	-1.64543e-014	-4.69286e-015	6.0003e-016	-3.14605e-014	-7.04776e-016	-2.5562e-014	-1.77985e-014	-1.44962e-014	-1.33752e-014
4.4822e-015	-7.14024e-015	-5.15147e-017	5.53156e-015	1.05715e-015	4.38326e-015	3.89355e-015	-4.29903e-016	4.68225e-015	2.12809e-015	8.53374e-015	1.08596e-014	4.0597e-015	-4.89337e-015	-1.554e-015	4.22011e-015	-1.66818e-014	-5.15623e-015	6.53236e-016	-3.19043e-014	-5.72093e-016	-2.58742e-014	-1.79589e-014	-1.4594e-014	-1.32436e-014
4.41814e-015	-7.44248e-015	-1.75605e-016	5.62988e-015	1.33741e-015	4.27603e-015	4.32352e-015	-3.8244e-016	5.10353e-015	2.18148e-015	8.68604e-015	1.06147e-014	3.84944e-015	-5.23041e-015	-1.74309e-015	3.90854e-015	-1.69e-014	-5.61809e-015	7.12974e-016	-3.23466e-014	-4.49469e-016	-2.61785e-014	-1.81277e-014	-1.46976e-014	-1.30933e-014
4.35478e-015	-7.7404e-015	-3.25033e-016	5.68451e-015	1.6182e-015	4.14891e-015	4.75259e-015	-3.50704e-016	5.52793e-015	2.2241e-015	8.82969e-015	1.03633e-014	3.65168e-015	-5.55894e-015	-1.93877e-015	3.5849e-015	-1.711e-014	-6.07512e-015	7.80208e-016	-3.27856e-014	-3.3866e-016	-2.64731e-014	-1.83052e-014	-1.48064e-014	-1.29264e-014
4.29165e-015	-8.0314e-015	-4.99583e-016	5.69433e-015	1.89686e-015	4.00309e-015	5.17743e-015	-3.32742e-016	5.95271e-015	2.25599e-015	8.96395e-015	1.01079e-014	3.46794e-015	-5.87723e-015	-2.13952e-015	3.2498e-015	-1.73136e-014	-6.52399e-015	8.56195e-016	-3.322e-014	-2.41455e-016	-2.67562e-014	-1.84911e-014	-1.492e-014	-1.2745e-014
4.22861e-015	-8.31347e-015	-6.98052e-016	5.65843e-015	2.17046e-015	3.8397e-015	5.59441e-015	-3.26966e-016	6.37544e-015	2.27712e-015	9.08882e-015	9.85256e-015	3.2999e-015	-6.18339e-015	-2.34484e-015	2.90395e-015	-1.75133e-014	-6.96089e-015	9.4102e-016	-3.36484e-014	-1.5873e-016	-2.70265e-014	-1.86852e-014	-1.50384e-014	-1.25518e-014
4.16555e-015	-8.58428e-015	-9.19182e-016	5.57685e-015	2.43709e-015	3.66006e-015	5.99998e-015	-3.32537e-016	6.79325e-015	2.28779e-015	9.20362e-015	9.60041e-015	3.14823e-015	-6.47582e-015	-2.55336e-015	2.54742e-015	-1.77105e-014	-7.38282e-015	1.03478e-015	-3.40703e-014	-9.14794e-017	-2.7282e-014	-1.8887e-014	-1.51619e-014	-1.2349e-014
4.10167e-015	-8.8427e-015	-1.1617e-015	5.44987e-015	2.69434e-015	3.46588e-015	6.39088e-015	-3.48107e-016	7.20252e-015	2.28893e-015	9.30794e-015	9.35451e-015	3.01362e-015	-6.75315e-015	-2.76416e-015	2.18184e-015	-1.79077e-014	-7.78731e-015	1.13862e-015	-3.44842e-014	-4.02888e-017	-2.7521e-014	-1.90955e-014	-1.52901e-014	-1.21389e-014
4.0367e-015	-9.08744e-015	-1.42379e-015	5.27834e-015	2.94089e-015	3.25884e-015	6.76479e-015	-3.71554e-016	7.60048e-015	2.28073e-015	9.40085e-015	9.11764e-015	2.89589e-015	-7.01476e-015	-2.97609e-015	1.80827e-015	-1.81071e-014	-8.17264e-015	1.25266e-015	-3.48891e-014	-6.03883e-018	-2.77427e-014	-1.93103e-014	-1.54223e-014	-1.19241e-014
3.97006e-015	-9.317e-015	-1.70343e-015	5.06333e-015	3.17468e-015	3.04069e-015	7.11883e-015	-4.0154e-016	7.98426e-015	2.26395e-015	9.4816e-015	8.89232e-015	2.79506e-015	-7.26e-015	-3.18776e-015	1.42787e-015	-1.83114e-014	-8.53632e-015	1.37729e-015	-3.52842e-014	1.07743e-017	-2.79454e-014	-1.95308e-014	-1.55581e-014	-1.1708e-014
3.90064e-015	-9.53002e-015	-1.99915e-015	4.80634e-015	3.39436e-015	2.81327e-015	7.45039e-015	-4.3642e-016	8.3505e-015	2.23924e-015	9.5498e-015	8.68086e-015	2.71052e-015	-7.48746e-015	-3.39797e-015	1.04204e-015	-1.85227e-014	-8.87681e-015	1.51225e-015	-3.5669e-014	9.18959e-018	-2.81278e-014	-1.97559e-014	-1.56974e-014	-1.14928e-014
3.82793e-015	-9.7248e-015	-2.30793e-015	4.50988e-015	3.59847e-015	2.57867e-015	7.75786e-015	-4.74423e-016	8.69661e-015	2.20724e-015	9.60429e-015	8.48553e-015	2.64182e-015	-7.69686e-015	-3.60522e-015	6.52465e-016	-1.87432e-014	-9.19303e-015	1.65813e-015	-3.60431e-014	-1.1645e-017	-2.82892e-014	-1.99845e-014	-1.58404e-014	-1.12811e-014
3.75143e-015	-9.90053e-015	-2.62695e-015	4.17731e-015	3.78599e-015	2.34006e-015	8.03957e-015	-5.14301e-016	9.01904e-015	2.16885e-015	9.64436e-015	8.30829e-015	2.58813e-015	-7.88772e-015	-3.80846e-015	2.60716e-016	-1.89741e-014	-9.48433e-015	1.81497e-015	-3.64058e-014	-5.21062e-017	-2.843e-014	-2.02156e-014	-1.59866e-014	-1.10751e-014
3.67127e-015	-1.00566e-014	-2.95381e-015	3.811e-015	3.95703e-015	2.1002e-015	8.29433e-015	-5.55286e-016	9.3143e-015	2.12522e-015	9.6695e-015	8.15049e-015	2.54798e-015	-8.05953e-015	-4.00612e-015	-1.32417e-016	-1.92172e-014	-9.75023e-015	1.98197e-015	-3.67572e-014	-1.11891e-016	-2.85503e-014	-2.04479e-014	-1.6135e-014	-1.08774e-014
3.58735e-015	-1.01929e-014	-3.28528e-015	3.41438e-015	4.11115e-015	1.86086e-015	8.52113e-015	-5.95125e-016	9.58004e-015	2.07717e-015	9.67914e-015	8.01374e-015	2.52023e-015	-8.21257e-015	-4.19746e-015	-5.24797e-016	-1.94737e-014	-9.99053e-015	2.15937e-015	-3.70977e-014	-1.91174e-016	-2.86491e-014	-2.068e-014	-1.62856e-014	-1.06901e-014
3.49891e-015	-1.03087e-014	-3.61859e-015	2.99177e-015	4.24856e-015	1.62435e-015	8.71866e-015	-6.3257e-016	9.81355e-015	2.02527e-015	9.67304e-015	7.89927e-015	2.50329e-015	-8.34718e-015	-4.38122e-015	-9.14475e-016	-1.9745e-014	-1.02055e-014	2.34708e-015	-3.74273e-014	-2.89722e-016	-2.8727e-014	-2.091e-014	-1.64381e-014	-1.05155e-014
3.40551e-015	-1.04041e-014	-3.95127e-015	2.54709e-015	4.3694e-015	1.39348e-015	8.8864e-015	-6.6673e-016	1.00129e-014	1.97071e-015	9.65044e-015	7.80805e-015	2.49518e-015	-8.46387e-015	-4.55677e-015	-1.29968e-015	-2.00314e-014	-1.03966e-014	2.54435e-015	-3.77455e-014	-4.07506e-016	-2.87838e-014	-2.11364e-014	-1.65917e-014	-1.03548e-014
3.30648e-015	-1.04791e-014	-4.27942e-015	2.08444e-015	4.47354e-015	1.17046e-015	9.02386e-015	-6.96107e-016	1.01763e-014	1.91377e-015	9.61096e-015	7.74065e-015	2.4944e-015	-8.5629e-015	-4.72319e-015	-1.67834e-015	-2.0334e-014	-1.05646e-014	2.74937e-015	-3.80525e-014	-5.43796e-016	-2.88202e-014	-2.13582e-014	-1.67461e-014	-1.02097e-014
3.20116e-015	-1.05338e-014	-4.60043e-015	1.60871e-015	4.56184e-015	9.57836e-016	9.13242e-015	-7.19854e-016	1.03021e-014	1.85583e-015	9.55483e-015	7.69734e-015	2.49925e-015	-8.64466e-015	-4.87943e-015	-2.04853e-015	-2.06524e-014	-1.07105e-014	2.96137e-015	-3.83478e-014	-6.97991e-016	-2.88372e-014	-2.15738e-014	-1.6901e-014	-1.00824e-014
3.09005e-015	-1.05685e-014	-4.91089e-015	1.12412e-015	4.63511e-015	7.57879e-016	9.21233e-015	-7.36755e-016	1.03887e-014	1.79841e-015	9.48212e-015	7.67828e-015	2.50795e-015	-8.71099e-015	-5.02467e-015	-2.40852e-015	-2.09862e-014	-1.08363e-014	3.17981e-015	-3.86321e-014	-8.69166e-016	-2.88353e-014	-2.17813e-014	-1.70562e-014	-9.97419e-015
2.97349e-015	-1.05845e-014	-5.20784e-015	6.35159e-016	4.69442e-015	5.73091e-016	9.26459e-015	-7.46333e-016	1.04345e-014	1.74238e-015	9.3927e-015	7.6828e-015	2.518e-015	-8.76249e-015	-5.15801e-015	-2.75726e-015	-2.13343e-014	-1.09441e-014	3.40312e-015	-3.8905e-014	-1.05622e-015	-2.8816e-014	-2.19788e-014	-1.72115e-014	-9.88602e-015
2.85155e-015	-1.05828e-014	-5.48838e-015	1.46704e-016	4.74116e-015	4.05706e-016	9.29085e-015	-7.483e-016	1.04393e-014	1.68873e-015	9.28665e-015	7.71007e-015	2.527e-015	-8.80085e-015	-5.27936e-015	-3.09295e-015	-2.1696e-014	-1.10365e-014	3.6298e-015	-3.91667e-014	-1.25897e-015	-2.87806e-014	-2.21651e-014	-1.73661e-014	-9.81853e-015
2.72421e-015	-1.05645e-014	-5.7499e-015	-3.36238e-016	4.7773e-015	2.57982e-016	9.29322e-015	-7.41984e-016	1.04028e-014	1.63898e-015	9.16474e-015	7.7595e-015	2.5332e-015	-8.82747e-015	-5.38797e-015	-3.41406e-015	-2.20696e-014	-1.11157e-014	3.85862e-015	-3.94173e-014	-1.47626e-015	-2.87306e-014	-2.23395e-014	-1.75198e-014	-9.77249e-015
2.59221e-015	-1.0531e-014	-5.98966e-015	-8.09374e-016	4.8041e-015	1.31307e-016	9.27312e-015	-7.27551e-016	1.03245e-014	1.59372e-015	9.02703e-015	7.82998e-015	2.53472e-015	-8.84347e-015	-5.48393e-015	-3.71918e-015	-2.24533e-014	-1.1184e-014	4.08788e-015	-3.96565e-014	-1.70685e-015	-2.86678e-014	-2.25004e-014	-1.76719e-014	-9.7481e-015
2.45628e-015	-1.04825e-014	-6.20595e-015	-1.26798e-015	4.823e-015	2.75801e-017	9.23242e-015	-7.04805e-016	1.02048e-014	1.55309e-015	8.874e-015	7.91988e-015	2.53076e-015	-8.85023e-015	-5.5671e-015	-4.007e-015	-2.28449e-014	-1.1244e-014	4.3154e-015	-3.98844e-014	-1.94882e-015	-2.85939e-014	-2.26467e-014	-1.78221e-014	-9.74558e-015
2.31664e-015	-1.04208e-014	-6.39602e-015	-1.70813e-015	4.83553e-015	-5.16507e-017	9.17416e-015	-6.7305e-016	1.00436e-014	1.51808e-015	8.70648e-015	8.02741e-015	2.51961e-015	-8.84999e-015	-5.63769e-015	-4.27671e-015	-2.32422e-014	-1.12991e-014	4.53936e-015	-4.01012e-014	-2.20177e-015	-2.85103e-014	-2.27772e-014	-1.79694e-014	-9.76516e-015
2.17348e-015	-1.0348e-014	-6.55869e-015	-2.12584e-015	4.84417e-015	-1.05489e-016	9.10111e-015	-6.32486e-016	9.84197e-015	1.48943e-015	8.52534e-015	8.15079e-015	2.49951e-015	-8.84418e-015	-5.69569e-015	-4.52741e-015	-2.36424e-014	-1.13522e-014	4.75773e-015	-4.03068e-014	-2.46513e-015	-2.84189e-014	-2.28907e-014	-1.81141e-014	-9.8066e-015
2.028e-015	-1.02661e-014	-6.69222e-015	-2.51766e-015	4.85059e-015	-1.32028e-016	9.01631e-015	-5.83554e-016	9.60159e-015	1.46733e-015	8.33211e-015	8.28821e-015	2.4697e-015	-8.83448e-015	-5.74166e-015	-4.75819e-015	-2.40429e-014	-1.14067e-014	4.96833e-015	-4.0501e-014	-2.73775e-015	-2.83222e-014	-2.29865e-014	-1.82558e-014	-9.86949e-015
1.88141e-015	-1.01772e-014	-6.79538e-015	-2.88001e-015	4.85663e-015	-1.30261e-016	8.92208e-015	-5.26962e-016	9.32503e-015	1.45225e-015	8.12751e-015	8.43741e-015	2.42952e-015	-8.82265e-015	-5.77606e-015	-4.96938e-015	-2.44403e-014	-1.14653e-014	5.1701e-015	-4.0684e-014	-3.01804e-015	-2.8222e-014	-2.3064e-014	-1.83937e-014	-9.953e-015
1.73439e-015	-1.00828e-014	-6.86717e-015	-3.21014e-015	4.86399e-015	-1.00622e-016	8.82094e-015	-4.62687e-016	9.01463e-015	1.4453e-015	7.91278e-015	8.5961e-015	2.3785e-015	-8.81064e-015	-5.79985e-015	-5.16087e-015	-2.48311e-014	-1.15309e-014	5.36029e-015	-4.08562e-014	-3.30499e-015	-2.81198e-014	-2.31228e-014	-1.85274e-014	-1.00563e-014
1.58777e-015	-9.98433e-015	-6.90781e-015	-3.50512e-015	4.87451e-015	-4.29877e-017	8.71531e-015	-3.91408e-016	8.67229e-015	1.44669e-015	7.68908e-015	8.76207e-015	2.31581e-015	-8.79987e-015	-5.81393e-015	-5.33322e-015	-2.52123e-014	-1.16066e-014	5.53675e-015	-4.10172e-014	-3.59776e-015	-2.80174e-014	-2.31625e-014	-1.86564e-014	-1.01789e-014
1.44268e-015	-9.88334e-015	-6.91671e-015	-3.76252e-015	4.88993e-015	4.23696e-017	8.60799e-015	-3.14455e-016	8.30049e-015	1.45576e-015	7.45785e-015	8.93308e-015	2.24181e-015	-8.79285e-015	-5.81941e-015	-5.48659e-015	-2.55815e-014	-1.16958e-014	5.69784e-015	-4.1167e-014	-3.89537e-015	-2.79174e-014	-2.31828e-014	-1.87795e-014	-1.03194e-014
1.30088e-015	-9.78164e-015	-6.89409e-015	-3.98122e-015	4.9115e-015	1.55109e-016	8.50187e-015	-2.32254e-016	7.90151e-015	1.47236e-015	7.22047e-015	9.10654e-015	2.15612e-015	-8.79101e-015	-5.81698e-015	-5.62077e-015	-2.59352e-014	-1.18016e-014	5.84173e-015	-4.13052e-014	-4.19658e-015	-2.7821e-014	-2.31838e-014	-1.88965e-014	-1.04762e-014
1.16323e-015	-9.68096e-015	-6.84067e-015	-4.15983e-015	4.94051e-015	2.94653e-016	8.39895e-015	-1.45826e-016	7.47919e-015	1.49635e-015	6.97862e-015	9.28035e-015	2.05889e-015	-8.79567e-015	-5.80762e-015	-5.73751e-015	-2.62705e-014	-1.19261e-014	5.96685e-015	-4.1431e-014	-4.49984e-015	-2.773e-014	-2.31657e-014	-1.90069e-014	-1.06486e-014
1.03041e-015	-9.58262e-015	-6.75822e-015	-4.29783e-015	4.97776e-015	4.59375e-016	8.30116e-015	-5.5947e-017	7.03701e-015	1.52749e-015	6.73406e-015	9.45183e-015	1.94979e-015	-8.80883e-015	-5.79243e-015	-5.83778e-015	-2.65846e-014	-1.20721e-014	6.07129e-015	-4.15444e-014	-4.80491e-015	-2.7646e-014	-2.31288e-014	-1.91099e-014	-1.08352e-014
9.03508e-016	-9.48758e-015	-6.64788e-015	-4.39496e-015	5.02428e-015	6.4807e-016	8.21052e-015	3.64901e-017	6.57766e-015	1.56505e-015	6.48769e-015	9.61838e-015	1.82932e-015	-8.83154e-015	-5.77328e-015	-5.92294e-015	-2.68747e-014	-1.2241e-014	6.15339e-015	-4.16453e-014	-5.11175e-015	-2.75704e-014	-2.30737e-014	-1.92052e-014	-1.1034e-014
7.83091e-016	-9.39701e-015	-6.51126e-015	-4.45192e-015	5.0805e-015	8.58941e-016	8.12881e-015	1.30628e-016	6.10422e-015	1.60799e-015	6.24068e-015	9.77718e-015	1.69816e-015	-8.86496e-015	-5.75111e-015	-5.99446e-015	-2.7139e-014	-1.24344e-014	6.21165e-015	-4.17341e-014	-5.42011e-015	-2.75043e-014	-2.30017e-014	-1.92925e-014	-1.12437e-014
6.70083e-016	-9.31222e-015	-6.34997e-015	-4.46923e-015	5.14704e-015	1.0893e-015	8.05716e-015	2.25543e-016	5.6204e-015	1.65556e-015	5.99411e-015	9.92644e-015	1.5573e-015	-8.91006e-015	-5.72701e-015	-6.05417e-015	-2.73751e-014	-1.26541e-014	6.24446e-015	-4.18103e-014	-5.72945e-015	-2.74484e-014	-2.29134e-014	-1.93716e-014	-1.14624e-014
5.65364e-016	-9.23414e-015	-6.16716e-015	-4.44822e-015	5.22408e-015	1.3369e-015	7.99589e-015	3.20199e-016	5.12926e-015	1.70674e-015	5.74978e-015	1.00639e-014	1.40841e-015	-8.96782e-015	-5.70252e-015	-6.10416e-015	-2.75817e-014	-1.29015e-014	6.25008e-015	-4.18749e-014	-6.03892e-015	-2.74037e-014	-2.281e-014	-1.94425e-014	-1.16894e-014
4.69282e-016	-9.16332e-015	-5.96469e-015	-4.39057e-015	5.31156e-015	1.59887e-015	7.94567e-015	4.12866e-016	4.63411e-015	1.76074e-015	5.5088e-015	1.01878e-014	1.25189e-015	-9.0386e-015	-5.67926e-015	-6.14654e-015	-2.77579e-014	-1.31773e-014	6.22806e-015	-4.19284e-014	-6.34773e-015	-2.73709e-014	-2.2693e-014	-1.95049e-014	-1.19221e-014
3.82372e-016	-9.09986e-015	-5.74524e-015	-4.29923e-015	5.40975e-015	1.87225e-015	7.90706e-015	5.02281e-016	4.13852e-015	1.81659e-015	5.27239e-015	1.02961e-014	1.08873e-015	-9.12339e-015	-5.65823e-015	-6.18358e-015	-2.79028e-014	-1.34824e-014	6.17758e-015	-4.19707e-014	-6.65576e-015	-2.73503e-014	-2.25637e-014	-1.95581e-014	-1.21594e-014
3.04886e-016	-9.04419e-015	-5.51212e-015	-4.17597e-015	5.5185e-015	2.15322e-015	7.88035e-015	5.87967e-016	3.64494e-015	1.87313e-015	5.04166e-015	1.03872e-014	9.19989e-016	-9.22323e-015	-5.64085e-015	-6.21768e-015	-2.80153e-014	-1.38163e-014	6.09722e-015	-4.20017e-014	-6.96259e-015	-2.73422e-014	-2.24239e-014	-1.96023e-014	-1.23995e-014
2.37127e-016	-8.99635e-015	-5.26797e-015	-4.02382e-015	5.6371e-015	2.43885e-015	7.86519e-015	6.68935e-016	3.15663e-015	1.92876e-015	4.81778e-015	1.04599e-014	7.46569e-016	-9.33774e-015	-5.62804e-015	-6.25152e-015	-2.80958e-014	-1.41793e-014	5.98644e-015	-4.20217e-014	-7.2678e-015	-2.73459e-014	-2.2275e-014	-1.9638e-014	-1.26404e-014
1.79425e-016	-8.95633e-015	-5.01623e-015	-3.84601e-015	5.76487e-015	2.7254e-015	7.86142e-015	7.44225e-016	2.67616e-015	1.98163e-015	4.6014e-015	1.05123e-014	5.69723e-016	-9.46678e-015	-5.62098e-015	-6.28731e-015	-2.81444e-014	-1.45712e-014	5.84534e-015	-4.20315e-014	-7.57112e-015	-2.73614e-014	-2.21191e-014	-1.9665e-014	-1.28802e-014
1.30632e-016	-8.92367e-015	-4.76023e-015	-3.64624e-015	5.90073e-015	3.0087e-015	7.86795e-015	8.12758e-016	2.20577e-015	2.03073e-015	4.39319e-015	1.05438e-014	3.90599e-016	-9.60975e-015	-5.62109e-015	-6.32744e-015	-2.8162e-014	-1.49909e-014	5.67379e-015	-4.20312e-014	-7.87191e-015	-2.73882e-014	-2.19576e-014	-1.96835e-014	-1.31174e-014
9.06794e-017	-8.89831e-015	-4.50313e-015	-3.42842e-015	6.04349e-015	3.2854e-015	7.88339e-015	8.74695e-016	1.74749e-015	2.07453e-015	4.19406e-015	1.05534e-014	2.09862e-016	-9.76629e-015	-5.62891e-015	-6.37427e-015	-2.81495e-014	-1.5437e-014	5.47164e-015	-4.20213e-014	-8.17032e-015	-2.74256e-014	-2.17923e-014	-1.96941e-014	-1.33501e-014
5.98096e-017	-8.88042e-015	-4.24835e-015	-3.19591e-015	6.19206e-015	3.55215e-015	7.90565e-015	9.29057e-016	1.30421e-015	2.11174e-015	4.00447e-015	1.05406e-014	2.85762e-017	-9.93534e-015	-5.64529e-015	-6.42982e-015	-2.8109e-014	-1.59078e-014	5.23912e-015	-4.20026e-014	-8.46643e-015	-2.7473e-014	-2.16248e-014	-1.96971e-014	-1.35771e-014
3.695e-017	-8.86952e-015	-3.99914e-015	-2.95246e-015	6.34468e-015	3.80518e-015	7.93252e-015	9.74807e-016	8.77185e-016	2.14054e-015	3.8242e-015	1.05052e-014	-1.53032e-016	-1.01162e-014	-5.67112e-015	-6.49632e-015	-2.80424e-014	-1.6402e-014	4.97696e-015	-4.19753e-014	-8.76023e-015	-2.75293e-014	-2.14569e-014	-1.96933e-014	-1.37968e-014
2.11249e-017	-8.86479e-015	-3.75845e-015	-2.70268e-015	6.49969e-015	4.04066e-015	7.96192e-015	1.011e-015	4.67922e-016	2.15943e-015	3.65355e-015	1.04467e-014	-3.33966e-016	-1.03072e-014	-5.70649e-015	-6.57647e-015	-2.79524e-014	-1.69171e-014	4.68591e-015	-4.19402e-014	-9.0507e-015	-2.75933e-014	-2.12908e-014	-1.96832e-014	-1.40078e-014
1.15439e-017	-8.86576e-015	-3.52938e-015	-2.45004e-015	6.65546e-015	4.25419e-015	7.99222e-015	1.03696e-015	7.71019e-017	2.16769e-015	3.49243e-015	1.0365e-014	-5.14096e-016	-1.05073e-014	-5.75146e-015	-6.67248e-015	-2.78416e-014	-1.74508e-014	4.36673e-015	-4.18985e-014	-9.33775e-015	-2.76637e-014	-2.1128e-014	-1.96673e-014	-1.42084e-014
6.7213e-018	-8.87164e-015	-3.3145e-015	-2.1985e-015	6.81054e-015	4.44261e-015	8.02015e-015	1.05274e-015	-2.9403e-016	2.16382e-015	3.34093e-015	1.02606e-014	-6.93195e-016	-1.07148e-014	-5.80641e-015	-6.78543e-015	-2.77127e-014	-1.80009e-014	4.02031e-015	-4.18505e-014	-9.62069e-015	-2.77396e-014	-2.09704e-014	-1.96458e-014	-1.43975e-014
5.42443e-018	-8.88142e-015	-3.11626e-015	-1.95168e-015	6.96318e-015	4.60297e-015	8.04307e-015	1.05724e-015	-6.45664e-016	2.14658e-015	3.19861e-015	1.01339e-014	-8.70952e-016	-1.09281e-014	-5.87137e-015	-6.91678e-015	-2.75691e-014	-1.8564e-014	3.64818e-015	-4.17971e-014	-9.899e-015	-2.78191e-014	-2.08192e-014	-1.962e-014	-1.45743e-014
5.97983e-018	-8.89471e-015	-2.93732e-015	-1.71307e-015	7.11196e-015	4.73096e-015	8.05812e-015	1.05104e-015	-9.77939e-016	2.11508e-015	3.065e-015	9.98518e-015	-1.04788e-015	-1.11453e-014	-5.94573e-015	-7.06798e-015	-2.74141e-014	-1.91376e-014	3.25193e-015	-4.17398e-014	-1.01725e-014	-2.7901e-014	-2.06757e-014	-1.95907e-014	-1.47375e-014
7.17086e-018	-8.91089e-015	-2.77997e-015	-1.48667e-015	7.25482e-015	4.82435e-015	8.06271e-015	1.03316e-015	-1.29105e-015	2.06858e-015	2.93942e-015	9.81577e-015	-1.22436e-015	-1.13646e-014	-6.02949e-015	-7.24037e-015	-2.72515e-014	-1.97182e-014	2.83314e-015	-4.16789e-014	-1.04412e-014	-2.79832e-014	-2.05415e-014	-1.95589e-014	-1.48853e-014
7.51214e-018	-8.92946e-015	-2.64587e-015	-1.27633e-015	7.38964e-015	4.87997e-015	8.05381e-015	1.00293e-015	-1.5858e-015	2.00571e-015	2.82132e-015	9.62705e-015	-1.40087e-015	-1.15843e-014	-6.12271e-015	-7.43529e-015	-2.70849e-014	-2.03023e-014	2.39384e-015	-4.16161e-014	-1.07038e-014	-2.80645e-014	-2.04177e-014	-1.95247e-014	-1.50171e-014
5.47801e-018	-8.94918e-015	-2.53724e-015	-1.08441e-015	7.51467e-015	4.89534e-015	8.02887e-015	9.60329e-016	-1.8632e-015	1.92617e-015	2.7094e-015	9.42015e-015	-1.57898e-015	-1.18021e-014	-6.22439e-015	-7.65343e-015	-2.69177e-014	-2.08867e-014	1.93641e-015	-4.15529e-014	-1.09595e-014	-2.8143e-014	-2.03055e-014	-1.94894e-014	-1.51328e-014
-9.78318e-019	-8.96942e-015	-2.45523e-015	-9.13727e-016	7.62759e-015	4.8681e-015	7.98568e-015	9.05313e-016	-2.12433e-015	1.82925e-015	2.60294e-015	9.1961e-015	-1.75951e-015	-1.20159e-014	-6.3338e-015	-7.89504e-015	-2.67533e-014	-2.1468e-014	1.46325e-015	-4.14906e-014	-1.1207e-014	-2.82175e-014	-2.02057e-014	-1.9454e-014	-1.52318e-014
-1.39359e-017	-8.98985e-015	-2.40059e-015	-7.66487e-016	7.72726e-015	4.79669e-015	7.92147e-015	8.37786e-016	-2.37059e-015	1.71455e-015	2.50098e-015	8.95675e-015	-1.94361e-015	-1.2223e-014	-6.45065e-015	-8.15965e-015	-2.65958e-014	-2.20429e-014	9.76231e-016	-4.14294e-014	-1.14462e-014	-2.82865e-014	-2.01191e-014	-1.94195e-014	-1.53139e-014
-3.52036e-017	-9.01046e-015	-2.37358e-015	-6.44985e-016	7.81119e-015	4.67947e-015	7.8333e-015	7.57436e-016	-2.60341e-015	1.58136e-015	2.40206e-015	8.7035e-015	-2.13166e-015	-1.2422e-014	-6.57401e-015	-8.44694e-015	-2.64484e-014	-2.26075e-014	4.77654e-016	-4.13707e-014	-1.1676e-014	-2.83492e-014	-2.00461e-014	-1.93868e-014	-1.53786e-014
-6.65304e-017	-9.031e-015	-2.37451e-015	-5.51333e-016	7.87767e-015	4.5155e-015	7.71891e-015	6.63757e-016	-2.82497e-015	1.42992e-015	2.3048e-015	8.43804e-015	-2.32468e-015	-1.26114e-014	-6.70274e-015	-8.75634e-015	-2.63143e-014	-2.31585e-014	-3.00562e-017	-4.13155e-014	-1.18959e-014	-2.84041e-014	-1.99871e-014	-1.93564e-014	-1.5426e-014
-1.09219e-016	-9.05108e-015	-2.40287e-015	-4.86576e-016	7.92514e-015	4.30433e-015	7.57642e-015	5.56735e-016	-3.03725e-015	1.26048e-015	2.20826e-015	8.16253e-015	-2.52503e-015	-1.2789e-014	-6.83581e-015	-9.08739e-015	-2.61963e-014	-2.36934e-014	-5.44643e-016	-4.12652e-014	-1.21055e-014	-2.84506e-014	-1.99422e-014	-1.93298e-014	-1.54557e-014
-1.65097e-016	-9.07041e-015	-2.45848e-015	-4.5196e-016	7.95254e-015	4.04642e-015	7.40406e-015	4.35218e-016	-3.24253e-015	1.07312e-015	2.11077e-015	7.87794e-015	-2.73443e-015	-1.29542e-014	-6.97222e-015	-9.43895e-015	-2.60979e-014	-2.42089e-014	-1.06369e-015	-4.12193e-014	-1.23035e-014	-2.8488e-014	-1.99107e-014	-1.93075e-014	-1.54688e-014
-2.35837e-016	-9.08938e-015	-2.54023e-015	-4.48363e-016	7.95843e-015	3.74185e-015	7.20029e-015	2.99252e-016	-3.44343e-015	8.68108e-016	2.0107e-015	7.5861e-015	-2.95417e-015	-1.31044e-014	-7.11018e-015	-9.80919e-015	-2.60221e-014	-2.47027e-014	-1.58502e-015	-4.11796e-014	-1.24886e-014	-2.85147e-014	-1.98923e-014	-1.92906e-014	-1.54649e-014
-3.226e-016	-9.10777e-015	-2.64646e-015	-4.75923e-016	7.94131e-015	3.39106e-015	6.96422e-015	1.48554e-016	-3.64271e-015	6.45881e-016	1.90683e-015	7.2887e-015	-3.18549e-015	-1.32388e-014	-7.24928e-015	-1.01966e-014	-2.59712e-014	-2.51715e-014	-2.10634e-015	-4.11467e-014	-1.266e-014	-2.85311e-014	-1.98867e-014	-1.92799e-014	-1.54448e-014
-4.266e-016	-9.12627e-015	-2.77585e-015	-5.34418e-016	7.90006e-015	2.99578e-015	6.69513e-015	-1.70202e-017	-3.8421e-015	4.07286e-016	1.79797e-015	6.98742e-015	-3.43012e-015	-1.33568e-014	-7.38844e-015	-1.05988e-014	-2.59467e-014	-2.56136e-014	-2.62473e-015	-4.11216e-014	-1.2817e-014	-2.85371e-014	-1.98935e-014	-1.92763e-014	-1.54094e-014
-5.49083e-016	-9.14562e-015	-2.92659e-015	-6.24068e-016	7.83396e-015	2.55803e-015	6.39282e-015	-1.97835e-016	-4.04359e-015	1.52753e-016	1.68266e-015	6.68351e-015	-3.68993e-015	-1.34573e-014	-7.52627e-015	-1.10142e-014	-2.59506e-014	-2.60269e-014	-3.1378e-015	-4.11038e-014	-1.29584e-014	-2.85318e-014	-1.99115e-014	-1.92802e-014	-1.53597e-014
-6.90438e-016	-9.16677e-015	-3.09628e-015	-7.43849e-016	7.7427e-015	2.07968e-015	6.05786e-015	-3.94789e-016	-4.25056e-015	-1.16265e-016	1.55963e-015	6.37886e-015	-3.96629e-015	-1.35395e-014	-7.66179e-015	-1.14407e-014	-2.59836e-014	-2.64096e-014	-3.64413e-015	-4.10946e-014	-1.30839e-014	-2.85161e-014	-1.99402e-014	-1.92929e-014	-1.52977e-014
-8.51124e-016	-9.19061e-015	-3.2832e-015	-8.92634e-016	7.62617e-015	1.5635e-015	5.69032e-015	-6.08573e-016	-4.46549e-015	-3.99103e-016	1.42738e-015	6.07514e-015	-4.25965e-015	-1.36029e-014	-7.79442e-015	-1.18754e-014	-2.60467e-014	-2.67604e-014	-4.14238e-015	-4.10946e-014	-1.31932e-014	-2.84902e-014	-1.99789e-014	-1.93149e-014	-1.52241e-014
-1.03221e-015	-9.21779e-015	-3.48482e-015	-1.06968e-015	7.48439e-015	1.01303e-015	5.29111e-015	-8.39749e-016	-4.69121e-015	-6.94219e-016	1.28455e-015	5.77363e-015	-4.57109e-015	-1.36477e-014	-7.92339e-015	-1.23165e-014	-2.61403e-014	-2.70783e-014	-4.63071e-015	-4.11041e-014	-1.3286e-014	-2.84548e-014	-2.00265e-014	-1.93467e-014	-1.51402e-014
-1.23431e-015	-9.24932e-015	-3.69845e-015	-1.27325e-015	7.31648e-015	4.31698e-016	4.8612e-015	-1.08887e-015	-4.93019e-015	-1.00057e-015	1.12958e-015	5.47549e-015	-4.90121e-015	-1.36744e-014	-8.04786e-015	-1.27617e-014	-2.62645e-014	-2.73622e-014	-5.10782e-015	-4.11232e-014	-1.33615e-014	-2.84102e-014	-2.0082e-014	-1.93892e-014	-1.50481e-014
-1.4576e-015	-9.2865e-015	-3.92165e-015	-1.50143e-015	7.12297e-015	-1.76485e-016	4.40192e-015	-1.35658e-015	-5.18422e-015	-1.31725e-015	9.6178e-016	5.18201e-015	-5.2502e-015	-1.36836e-014	-8.1669e-015	-1.32078e-014	-2.64194e-014	-2.76119e-014	-5.57295e-015	-4.11523e-014	-1.34202e-014	-2.8357e-014	-2.01439e-014	-1.94424e-014	-1.49496e-014
-1.70183e-015	-9.33022e-015	-4.15055e-015	-1.75251e-015	6.90413e-015	-8.07079e-016	3.91508e-015	-1.6433e-015	-5.45576e-015	-1.64294e-015	7.79565e-016	4.89387e-015	-5.619e-015	-1.36757e-014	-8.27986e-015	-1.36522e-014	-2.66041e-014	-2.78278e-014	-6.02474e-015	-4.11908e-014	-1.34627e-014	-2.82966e-014	-2.02109e-014	-1.95064e-014	-1.4847e-014
-1.9666e-015	-9.38181e-015	-4.38233e-015	-2.02398e-015	6.66071e-015	-1.45637e-015	3.40206e-015	-1.94984e-015	-5.74633e-015	-1.97607e-015	5.82151e-016	4.61205e-015	-6.00792e-015	-1.36522e-014	-8.38662e-015	-1.4093e-014	-2.68176e-014	-2.80098e-014	-6.46262e-015	-4.1239e-014	-1.34891e-014	-2.82297e-014	-2.02816e-014	-1.95816e-014	-1.47426e-014
-2.25091e-015	-9.44299e-015	-4.61423e-015	-2.31302e-015	6.3927e-015	-2.11924e-015	2.86559e-015	-2.27679e-015	-6.05737e-015	-2.31514e-015	3.68687e-016	4.33718e-015	-6.4164e-015	-1.36138e-014	-8.48683e-015	-1.45277e-014	-2.70594e-014	-2.81587e-014	-6.88613e-015	-4.12966e-014	-1.34997e-014	-2.81581e-014	-2.03553e-014	-1.96684e-014	-1.46385e-014
-2.55516e-015	-9.51452e-015	-4.84336e-015	-2.61778e-015	6.1012e-015	-2.79099e-015	2.30865e-015	-2.62472e-015	-6.39087e-015	-2.65935e-015	1.38502e-016	4.06986e-015	-6.84371e-015	-1.35623e-014	-8.58098e-015	-1.49543e-014	-2.73287e-014	-2.82764e-014	-7.29482e-015	-4.13628e-014	-1.34953e-014	-2.80828e-014	-2.04308e-014	-1.97667e-014	-1.45372e-014
-2.87823e-015	-9.59663e-015	-5.06689e-015	-2.93595e-015	5.787e-015	-3.46637e-015	1.73381e-015	-2.99469e-015	-6.74782e-015	-3.00718e-015	-1.09145e-016	3.8104e-015	-7.2891e-015	-1.34992e-014	-8.66916e-015	-1.53705e-014	-2.76231e-014	-2.83649e-014	-7.68959e-015	-4.14376e-014	-1.34765e-014	-2.80055e-014	-2.05064e-014	-1.98767e-014	-1.4441e-014
-3.21913e-015	-9.69064e-015	-5.28215e-015	-3.26467e-015	5.45199e-015	-4.14021e-015	1.14476e-015	-3.38716e-015	-7.12856e-015	-3.3569e-015	-3.74813e-016	3.55895e-015	-7.75115e-015	-1.34274e-014	-8.7512e-015	-1.5774e-014	-2.79408e-014	-2.84252e-014	-8.07037e-015	-4.15206e-014	-1.34454e-014	-2.79281e-014	-2.05809e-014	-1.99984e-014	-1.43522e-014
-3.57647e-015	-9.79813e-015	-5.48636e-015	-3.60166e-015	5.09751e-015	-4.80703e-015	5.44284e-016	-3.80305e-015	-7.53386e-015	-3.70735e-015	-6.58406e-016	3.31521e-015	-8.22865e-015	-1.33488e-014	-8.82682e-015	-1.61624e-014	-2.828e-014	-2.846e-014	-8.43762e-015	-4.16112e-014	-1.34033e-014	-2.7852e-014	-2.06529e-014	-2.01312e-014	-1.42733e-014
-3.94896e-015	-9.92042e-015	-5.67693e-015	-3.9449e-015	4.72541e-015	-5.46097e-015	-6.50435e-017	-4.24248e-015	-7.96427e-015	-4.05732e-015	-9.60806e-016	3.07909e-015	-8.72003e-015	-1.32656e-014	-8.89686e-015	-1.65339e-014	-2.86385e-014	-2.84717e-014	-8.79205e-015	-4.17082e-014	-1.33515e-014	-2.77789e-014	-2.07217e-014	-2.02748e-014	-1.4207e-014
-4.33475e-015	-1.00591e-014	-5.85249e-015	-4.29181e-015	4.33708e-015	-6.09687e-015	-6.79589e-016	-4.70593e-015	-8.4194e-015	-4.40578e-015	-1.28133e-015	2.85026e-015	-9.22317e-015	-1.31807e-014	-8.96187e-015	-1.68872e-014	-2.90141e-014	-2.84631e-014	-9.13425e-015	-4.18111e-014	-1.32919e-014	-2.77107e-014	-2.07871e-014	-2.04291e-014	-1.41558e-014
-4.73239e-015	-1.02142e-014	-6.01185e-015	-4.64109e-015	3.93392e-015	-6.71013e-015	-1.29505e-015	-5.19357e-015	-8.89966e-015	-4.75221e-015	-1.62049e-015	2.6285e-015	-9.73553e-015	-1.30959e-014	-9.02257e-015	-1.72214e-014	-2.94043e-014	-2.84376e-014	-9.4654e-015	-4.19192e-014	-1.32268e-014	-2.76495e-014	-2.08488e-014	-2.0594e-014	-1.41228e-014
-5.13961e-015	-1.03867e-014	-6.15345e-015	-4.99067e-015	3.51781e-015	-7.29584e-015	-1.90847e-015	-5.70524e-015	-9.40486e-015	-5.09521e-015	-1.97788e-015	2.41295e-015	-1.0255e-014	-1.30143e-014	-9.07998e-015	-1.75355e-014	-2.98068e-014	-2.83981e-014	-9.78754e-015	-4.20312e-014	-1.31583e-014	-2.75963e-014	-2.09055e-014	-2.07688e-014	-1.41097e-014
-5.55429e-015	-1.05772e-014	-6.2757e-015	-5.33864e-015	3.09076e-015	-7.84948e-015	-2.51727e-015	-6.24114e-015	-9.93366e-015	-5.43387e-015	-2.3529e-015	2.20269e-015	-1.0779e-014	-1.29379e-014	-9.13493e-015	-1.78288e-014	-3.02194e-014	-2.83477e-014	-1.01018e-014	-4.21466e-014	-1.30882e-014	-2.75531e-014	-2.09569e-014	-2.09534e-014	-1.41183e-014
-5.97498e-015	-1.07851e-014	-6.3779e-015	-5.68307e-015	2.65534e-015	-8.36706e-015	-3.11835e-015	-6.80145e-015	-1.0485e-014	-5.76743e-015	-2.74517e-015	1.99662e-015	-1.13051e-014	-1.28698e-014	-9.1883e-015	-1.81007e-014	-3.06402e-014	-2.82899e-014	-1.04094e-014	-4.22646e-014	-1.30191e-014	-2.75214e-014	-2.10026e-014	-2.11476e-014	-1.41511e-014
-6.39955e-015	-1.10111e-014	-6.45999e-015	-6.02281e-015	2.2136e-015	-8.84484e-015	-3.70795e-015	-7.38583e-015	-1.1058e-014	-6.09522e-015	-3.15368e-015	1.79387e-015	-1.1831e-014	-1.28122e-014	-9.24066e-015	-1.8351e-014	-3.10672e-014	-2.82283e-014	-1.07125e-014	-4.2384e-014	-1.29542e-014	-2.75024e-014	-2.10425e-014	-2.13503e-014	-1.42099e-014
-6.82589e-015	-1.12559e-014	-6.52173e-015	-6.35686e-015	1.76718e-015	-9.27879e-015	-4.28367e-015	-7.99372e-015	-1.16514e-014	-6.41697e-015	-3.57773e-015	1.59381e-015	-1.2353e-014	-1.27675e-014	-9.29342e-015	-1.85796e-014	-3.14982e-014	-2.81669e-014	-1.10134e-014	-4.25042e-014	-1.28961e-014	-2.74976e-014	-2.10764e-014	-2.15611e-014	-1.42961e-014
-7.2519e-015	-1.1519e-014	-6.56294e-015	-6.68427e-015	1.3179e-015	-9.66609e-015	-4.84335e-015	-8.62476e-015	-1.22633e-014	-6.73184e-015	-4.01675e-015	1.39488e-015	-1.28684e-014	-1.27378e-014	-9.3477e-015	-1.87874e-014	-3.19309e-014	-2.81097e-014	-1.13144e-014	-4.2624e-014	-1.28478e-014	-2.75084e-014	-2.11047e-014	-2.17795e-014	-1.4411e-014
-7.67547e-015	-1.17999e-014	-6.58471e-015	-7.00501e-015	8.67517e-016	-1.00035e-014	-5.38468e-015	-9.27824e-015	-1.28926e-014	-7.03961e-015	-4.46966e-015	1.1962e-015	-1.33746e-014	-1.2725e-014	-9.40461e-015	-1.89753e-014	-3.23635e-014	-2.80596e-014	-1.16166e-014	-4.27422e-014	-1.28125e-014	-2.75362e-014	-2.11277e-014	-2.20048e-014	-1.45559e-014
-8.09507e-015	-1.20983e-014	-6.58781e-015	-7.31815e-015	4.17484e-016	-1.02895e-014	-5.90518e-015	-9.95357e-015	-1.35372e-014	-7.34034e-015	-4.93505e-015	9.96848e-016	-1.38689e-014	-1.27315e-014	-9.46523e-015	-1.91443e-014	-3.27944e-014	-2.80196e-014	-1.19221e-014	-4.28581e-014	-1.27934e-014	-2.75822e-014	-2.11459e-014	-2.22368e-014	-1.47316e-014
-8.50923e-015	-1.24133e-014	-6.57416e-015	-7.6244e-015	-3.0193e-017	-1.05226e-014	-6.40387e-015	-1.06496e-014	-1.41946e-014	-7.63383e-015	-5.412e-015	7.95122e-016	-1.43489e-014	-1.27594e-014	-9.5313e-015	-1.92957e-014	-3.32221e-014	-2.79931e-014	-1.22328e-014	-4.29709e-014	-1.27934e-014	-2.76476e-014	-2.116e-014	-2.2475e-014	-1.49392e-014
-8.91579e-015	-1.27444e-014	-6.54486e-015	-7.92303e-015	-4.73877e-016	-1.07021e-014	-6.87909e-015	-1.13643e-014	-1.48636e-014	-7.92044e-015	-5.8998e-015	5.89793e-016	-1.48121e-014	-1.28104e-014	-9.60411e-015	-1.94313e-014	-3.36461e-014	-2.79831e-014	-1.25506e-014	-4.30798e-014	-1.28151e-014	-2.77325e-014	-2.11705e-014	-2.27182e-014	-1.51794e-014
-9.31308e-015	-1.30907e-014	-6.50157e-015	-8.21497e-015	-9.12025e-016	-1.08282e-014	-7.3301e-015	-1.20967e-014	-1.55417e-014	-8.20059e-015	-6.39707e-015	3.79817e-016	-1.5256e-014	-1.28846e-014	-9.68468e-015	-1.95528e-014	-3.40647e-014	-2.79929e-014	-1.28771e-014	-4.31842e-014	-1.28615e-014	-2.78373e-014	-2.11774e-014	-2.29659e-014	-1.54522e-014
-9.69996e-015	-1.34512e-014	-6.44713e-015	-8.50078e-015	-1.34353e-015	-1.09018e-014	-7.75629e-015	-1.28457e-014	-1.62264e-014	-8.47442e-015	-6.90303e-015	1.64093e-016	-1.56781e-014	-1.29834e-014	-9.77427e-015	-1.96624e-014	-3.44773e-014	-2.8025e-014	-1.32141e-014	-4.32828e-014	-1.29349e-014	-2.79626e-014	-2.11816e-014	-2.32171e-014	-1.57577e-014
-1.00755e-014	-1.38248e-014	-6.38387e-015	-8.78141e-015	-1.76665e-015	-1.09233e-014	-8.15738e-015	-1.36092e-014	-1.69155e-014	-8.74214e-015	-7.4159e-015	-5.91865e-017	-1.6076e-014	-1.31074e-014	-9.8742e-015	-1.97618e-014	-3.48825e-014	-2.80815e-014	-1.35631e-014	-4.33751e-014	-1.30386e-014	-2.8109e-014	-2.11841e-014	-2.34709e-014	-1.60955e-014
-1.04385e-014	-1.42104e-014	-6.31422e-015	-9.0574e-015	-2.17984e-015	-1.08947e-014	-8.53304e-015	-1.43853e-014	-1.76069e-014	-9.00409e-015	-7.93449e-015	-2.90719e-016	-1.64488e-014	-1.3257e-014	-9.98492e-015	-1.98527e-014	-3.52789e-014	-2.81643e-014	-1.39252e-014	-4.34612e-014	-1.31748e-014	-2.82766e-014	-2.11858e-014	-2.37265e-014	-1.64647e-014
-1.0788e-014	-1.46068e-014	-6.2411e-015	-9.33016e-015	-2.58237e-015	-1.08179e-014	-8.88409e-015	-1.51724e-014	-1.82988e-014	-9.26073e-015	-8.4575e-015	-5.31273e-016	-1.67952e-014	-1.34323e-014	-1.01073e-014	-1.99374e-014	-3.56661e-014	-2.82749e-014	-1.43008e-014	-4.35404e-014	-1.33459e-014	-2.84647e-014	-2.11878e-014	-2.39835e-014	-1.68637e-014
-1.11234e-014	-1.50136e-014	-6.16727e-015	-9.60041e-015	-2.97342e-015	-1.06958e-014	-9.21107e-015	-1.5968e-014	-1.89883e-014	-9.51245e-015	-8.98371e-015	-7.8231e-016	-1.71139e-014	-1.36332e-014	-1.02427e-014	-2.00182e-014	-3.60433e-014	-2.84143e-014	-1.46913e-014	-4.36118e-014	-1.3554e-014	-2.8673e-014	-2.11907e-014	-2.42407e-014	-1.72911e-014
-1.14446e-014	-1.54299e-014	-6.09555e-015	-9.86972e-015	-3.35299e-015	-1.05316e-014	-9.51514e-015	-1.67696e-014	-1.96736e-014	-9.75979e-015	-9.51211e-015	-1.04469e-015	-1.74044e-014	-1.3859e-014	-1.0391e-014	-2.00977e-014	-3.64101e-014	-2.85834e-014	-1.50972e-014	-4.3675e-014	-1.38007e-014	-2.89012e-014	-2.11954e-014	-2.44973e-014	-1.77445e-014
-1.1751e-014	-1.58542e-014	-6.02934e-015	-1.01393e-014	-3.72072e-015	-1.03294e-014	-9.79796e-015	-1.75748e-014	-2.03536e-014	-1.00034e-014	-1.00412e-014	-1.31882e-015	-1.76664e-014	-1.41088e-014	-1.05534e-014	-2.0178e-014	-3.6766e-014	-2.8783e-014	-1.55186e-014	-4.373e-014	-1.40873e-014	-2.91489e-014	-2.12027e-014	-2.47523e-014	-1.82229e-014
-1.20421e-014	-1.62854e-014	-5.97195e-015	-1.04106e-014	-4.07629e-015	-1.00935e-014	-1.00612e-014	-1.83818e-014	-2.10268e-014	-1.02441e-014	-1.05704e-014	-1.60529e-015	-1.78995e-014	-1.43812e-014	-1.07301e-014	-2.02612e-014	-3.71104e-014	-2.90133e-014	-1.59563e-014	-4.37769e-014	-1.44154e-014	-2.94145e-014	-2.12131e-014	-2.50053e-014	-1.87242e-014
-1.23188e-014	-1.67218e-014	-5.92554e-015	-1.06851e-014	-4.42045e-015	-9.82831e-015	-1.03077e-014	-1.9188e-014	-2.16918e-014	-1.04824e-014	-1.10986e-014	-1.90479e-015	-1.81038e-014	-1.46747e-014	-1.09212e-014	-2.035e-014	-3.74426e-014	-2.92733e-014	-1.64093e-014	-4.38155e-014	-1.47859e-014	-2.96975e-014	-2.12272e-014	-2.52543e-014	-1.92462e-014
-1.25815e-014	-1.71629e-014	-5.89307e-015	-1.09645e-014	-4.75339e-015	-9.5387e-015	-1.05405e-014	-1.99913e-014	-2.23471e-014	-1.07189e-014	-1.16247e-014	-2.21738e-015	-1.82797e-014	-1.49881e-014	-1.11265e-014	-2.04463e-014	-3.77624e-014	-2.95623e-014	-1.68782e-014	-4.38453e-014	-1.51989e-014	-2.99967e-014	-2.12458e-014	-2.54992e-014	-1.97863e-014
-1.28295e-014	-1.76078e-014	-5.87698e-015	-1.12501e-014	-5.07551e-015	-9.23092e-015	-1.07616e-014	-2.07897e-014	-2.29916e-014	-1.0954e-014	-1.21484e-014	-2.54368e-015	-1.8429e-014	-1.53194e-014	-1.13458e-014	-2.05523e-014	-3.80696e-014	-2.98791e-014	-1.73616e-014	-4.38667e-014	-1.56545e-014	-3.03111e-014	-2.12695e-014	-2.57392e-014	-2.03411e-014
-1.30639e-014	-1.80556e-014	-5.87981e-015	-1.15423e-014	-5.38734e-015	-8.90974e-015	-1.09732e-014	-2.15811e-014	-2.36238e-014	-1.11886e-014	-1.26694e-014	-2.88352e-015	-1.85529e-014	-1.56663e-014	-1.15792e-014	-2.06699e-014	-3.83635e-014	-3.02216e-014	-1.78584e-014	-4.388e-014	-1.61527e-014	-3.06393e-014	-2.12984e-014	-2.59739e-014	-2.09084e-014
-1.32855e-014	-1.85054e-014	-5.90416e-015	-1.18422e-014	-5.68995e-015	-8.58089e-015	-1.11785e-014	-2.23632e-014	-2.42433e-014	-1.14237e-014	-1.31868e-014	-3.23655e-015	-1.86526e-014	-1.60256e-014	-1.18264e-014	-2.08003e-014	-3.86434e-014	-3.05875e-014	-1.83673e-014	-4.38846e-014	-1.66934e-014	-3.09795e-014	-2.13329e-014	-2.6202e-014	-2.14858e-014
-1.34953e-014	-1.89568e-014	-5.95161e-015	-1.21506e-014	-5.98435e-015	-8.25009e-015	-1.13804e-014	-2.31334e-014	-2.48494e-014	-1.16602e-014	-1.36996e-014	-3.60286e-015	-1.87303e-014	-1.63952e-014	-1.20872e-014	-2.09457e-014	-3.89089e-014	-3.09751e-014	-1.88868e-014	-4.38808e-014	-1.72756e-014	-3.13305e-014	-2.13731e-014	-2.6423e-014	-2.20704e-014
-1.36943e-014	-1.9409e-014	-6.02327e-015	-1.24683e-014	-6.27183e-015	-7.92371e-015	-1.15821e-014	-2.38896e-014	-2.54419e-014	-1.18984e-014	-1.42078e-014	-3.98181e-015	-1.8788e-014	-1.67726e-014	-1.23606e-014	-2.11066e-014	-3.91591e-014	-3.13818e-014	-1.9415e-014	-4.38684e-014	-1.78974e-014	-3.16899e-014	-2.14189e-014	-2.66366e-014	-2.26592e-014
-1.38845e-014	-1.98624e-014	-6.1199e-015	-1.27957e-014	-6.55369e-015	-7.6076e-015	-1.17868e-014	-2.46306e-014	-2.60211e-014	-1.21389e-014	-1.47108e-014	-4.37327e-015	-1.88277e-014	-1.71549e-014	-1.26465e-014	-2.12842e-014	-3.93935e-014	-3.18051e-014	-1.995e-014	-4.38479e-014	-1.85571e-014	-3.20562e-014	-2.14702e-014	-2.68424e-014	-2.32495e-014
-1.40675e-014	-2.03168e-014	-6.24243e-015	-1.31334e-014	-6.83086e-015	-7.30667e-015	-1.19972e-014	-2.53549e-014	-2.6587e-014	-1.23823e-014	-1.52082e-014	-4.77663e-015	-1.88521e-014	-1.75395e-014	-1.29437e-014	-2.14797e-014	-3.96109e-014	-3.22416e-014	-2.04899e-014	-4.38192e-014	-1.92527e-014	-3.24277e-014	-2.15274e-014	-2.70398e-014	-2.38392e-014
-1.4244e-014	-2.07722e-014	-6.39188e-015	-1.34811e-014	-7.1054e-015	-7.02668e-015	-1.22165e-014	-2.60608e-014	-2.71396e-014	-1.26293e-014	-1.57005e-014	-5.19123e-015	-1.88642e-014	-1.79239e-014	-1.32507e-014	-2.16935e-014	-3.98105e-014	-3.26879e-014	-2.10326e-014	-4.37826e-014	-1.99822e-014	-3.28028e-014	-2.159e-014	-2.72282e-014	-2.44251e-014
-1.44152e-014	-2.12287e-014	-6.56858e-015	-1.38383e-014	-7.37871e-015	-6.77262e-015	-1.24477e-014	-2.67479e-014	-2.76795e-014	-1.28806e-014	-1.61877e-014	-5.61633e-015	-1.88659e-014	-1.83049e-014	-1.35664e-014	-2.19259e-014	-3.99916e-014	-3.31405e-014	-2.15756e-014	-4.37385e-014	-2.07426e-014	-3.31795e-014	-2.16577e-014	-2.74074e-014	-2.50055e-014
-1.45836e-014	-2.16865e-014	-6.772e-015	-1.42039e-014	-7.65208e-015	-6.54905e-015	-1.26935e-014	-2.74146e-014	-2.8207e-014	-1.31367e-014	-1.66693e-014	-6.05125e-015	-1.88594e-014	-1.86795e-014	-1.38904e-014	-2.21771e-014	-4.01534e-014	-3.35955e-014	-2.21163e-014	-4.36874e-014	-2.15308e-014	-3.35558e-014	-2.17296e-014	-2.75773e-014	-2.55782e-014
-1.47511e-014	-2.21453e-014	-7.00114e-015	-1.45777e-014	-7.92728e-015	-6.36052e-015	-1.29569e-014	-2.80601e-014	-2.87233e-014	-1.33987e-014	-1.71453e-014	-6.49465e-015	-1.8848e-014	-1.90456e-014	-1.42205e-014	-2.24472e-014	-4.02951e-014	-3.4049e-014	-2.26517e-014	-4.36296e-014	-2.23433e-014	-3.39304e-014	-2.18054e-014	-2.77377e-014	-2.61408e-014
-1.4919e-014	-2.26052e-014	-7.25463e-015	-1.49587e-014	-8.20567e-015	-6.21147e-015	-1.32402e-014	-2.8684e-014	-2.92294e-014	-1.36666e-014	-1.76161e-014	-6.9453e-015	-1.88348e-014	-1.94003e-014	-1.4555e-014	-2.2735e-014	-4.04152e-014	-3.44975e-014	-2.31802e-014	-4.35661e-014	-2.31762e-014	-3.43011e-014	-2.18851e-014	-2.78883e-014	-2.66918e-014
-1.50891e-014	-2.30669e-014	-7.53134e-015	-1.53453e-014	-8.48818e-015	-6.10491e-015	-1.35448e-014	-2.92858e-014	-2.97266e-014	-1.39406e-014	-1.80814e-014	-7.40217e-015	-1.88222e-014	-1.97416e-014	-1.48929e-014	-2.30396e-014	-4.05132e-014	-3.49375e-014	-2.36999e-014	-4.34972e-014	-2.40259e-014	-3.46664e-014	-2.19675e-014	-2.80294e-014	-2.72295e-014
-1.52626e-014	-2.35315e-014	-7.82894e-015	-1.57358e-014	-8.77617e-015	-6.04321e-015	-1.38728e-014	-2.98652e-014	-3.02158e-014	-1.4221e-014	-1.85415e-014	-7.86395e-015	-1.88131e-014	-2.00676e-014	-1.52326e-014	-2.33599e-014	-4.05884e-014	-3.53657e-014	-2.42077e-014	-4.34228e-014	-2.48884e-014	-3.50242e-014	-2.20523e-014	-2.81609e-014	-2.77535e-014
-1.54408e-014	-2.39993e-014	-8.14532e-015	-1.61282e-014	-9.07071e-015	-6.02881e-015	-1.42265e-014	-3.04227e-014	-3.06986e-014	-1.45086e-014	-1.89965e-014	-8.3295e-015	-1.88089e-014	-2.0376e-014	-1.55719e-014	-2.3694e-014	-4.06397e-014	-3.5778e-014	-2.47016e-014	-4.33431e-014	-2.576e-014	-3.53726e-014	-2.21385e-014	-2.82837e-014	-2.82626e-014
-1.56258e-014	-2.44706e-014	-8.47767e-015	-1.65205e-014	-9.37258e-015	-6.06342e-015	-1.46064e-014	-3.09582e-014	-3.11758e-014	-1.48037e-014	-1.94464e-014	-8.7976e-015	-1.88126e-014	-2.0665e-014	-1.59087e-014	-2.40405e-014	-4.06656e-014	-3.61721e-014	-2.51796e-014	-4.3259e-014	-2.66361e-014	-3.57106e-014	-2.22254e-014	-2.83981e-014	-2.87559e-014
-1.58188e-014	-2.4946e-014	-8.82359e-015	-1.69103e-014	-9.68252e-015	-6.1484e-015	-1.50133e-014	-3.14718e-014	-3.16491e-014	-1.51069e-014	-1.98915e-014	-9.26723e-015	-1.88265e-014	-2.09331e-014	-1.62413e-014	-2.43966e-014	-4.06665e-014	-3.65447e-014	-2.56402e-014	-4.31713e-014	-2.75128e-014	-3.60369e-014	-2.23127e-014	-2.85043e-014	-2.92331e-014
-1.6021e-014	-2.54258e-014	-9.17955e-015	-1.7295e-014	-1.00019e-014	-6.28352e-015	-1.54476e-014	-3.19642e-014	-3.21204e-014	-1.54178e-014	-2.03316e-014	-9.73668e-015	-1.8852e-014	-2.11784e-014	-1.65672e-014	-2.47607e-014	-4.06408e-014	-3.68926e-014	-2.60813e-014	-4.30804e-014	-2.83856e-014	-3.63497e-014	-2.23993e-014	-2.86034e-014	-2.96938e-014
-1.62335e-014	-2.59104e-014	-9.54224e-015	-1.76728e-014	-1.03307e-014	-6.46919e-015	-1.59101e-014	-3.24361e-014	-3.25905e-014	-1.57372e-014	-2.0767e-014	-1.02048e-014	-1.88902e-014	-2.13999e-014	-1.68853e-014	-2.51301e-014	-4.05884e-014	-3.72131e-014	-2.65008e-014	-4.29868e-014	-2.92503e-014	-3.66468e-014	-2.24843e-014	-2.86967e-014	-3.01377e-014
-1.64573e-014	-2.64005e-014	-9.9087e-015	-1.80405e-014	-1.06694e-014	-6.70415e-015	-1.64009e-014	-3.28883e-014	-3.30606e-014	-1.6065e-014	-2.11979e-014	-1.06707e-014	-1.89428e-014	-2.15967e-014	-1.71934e-014	-2.55022e-014	-4.05088e-014	-3.75044e-014	-2.68975e-014	-4.28912e-014	-3.01023e-014	-3.69271e-014	-2.25676e-014	-2.87852e-014	-3.05655e-014
-1.66933e-014	-2.68964e-014	-1.02753e-014	-1.83955e-014	-1.10182e-014	-6.98735e-015	-1.69188e-014	-3.33213e-014	-3.35319e-014	-1.64011e-014	-2.16243e-014	-1.11335e-014	-1.90118e-014	-2.17682e-014	-1.74898e-014	-2.58748e-014	-4.04015e-014	-3.77649e-014	-2.72705e-014	-4.27936e-014	-3.09374e-014	-3.71894e-014	-2.26488e-014	-2.88696e-014	-3.09778e-014
-1.69423e-014	-2.7398e-014	-1.06388e-014	-1.87351e-014	-1.13768e-014	-7.31607e-015	-1.7463e-014	-3.37362e-014	-3.40056e-014	-1.67458e-014	-2.20466e-014	-1.15914e-014	-1.90984e-014	-2.19136e-014	-1.77734e-014	-2.62454e-014	-4.02664e-014	-3.79934e-014	-2.76192e-014	-4.26952e-014	-3.17511e-014	-3.74329e-014	-2.27274e-014	-2.89513e-014	-3.13752e-014
-1.72044e-014	-2.7905e-014	-1.09957e-014	-1.90565e-014	-1.17445e-014	-7.68816e-015	-1.80329e-014	-3.41341e-014	-3.44822e-014	-1.70988e-014	-2.24645e-014	-1.20432e-014	-1.92031e-014	-2.20335e-014	-1.80418e-014	-2.66102e-014	-4.01045e-014	-3.81889e-014	-2.7943e-014	-4.25958e-014	-3.25403e-014	-3.76568e-014	-2.2803e-014	-2.90314e-014	-3.17581e-014
-1.74805e-014	-2.84177e-014	-1.13423e-014	-1.93579e-014	-1.21201e-014	-8.10072e-015	-1.8627e-014	-3.4516e-014	-3.49629e-014	-1.74604e-014	-2.28781e-014	-1.24882e-014	-1.93265e-014	-2.21287e-014	-1.82932e-014	-2.69668e-014	-3.99165e-014	-3.83499e-014	-2.82408e-014	-4.24956e-014	-3.33013e-014	-3.78606e-014	-2.28754e-014	-2.91114e-014	-3.21283e-014
-1.77705e-014	-2.89357e-014	-1.16754e-014	-1.9637e-014	-1.25029e-014	-8.54982e-015	-1.92433e-014	-3.48832e-014	-3.54487e-014	-1.78305e-014	-2.32868e-014	-1.29254e-014	-1.94683e-014	-2.21989e-014	-1.8526e-014	-2.73126e-014	-3.97026e-014	-3.84763e-014	-2.85128e-014	-4.23948e-014	-3.40302e-014	-3.80438e-014	-2.29439e-014	-2.91924e-014	-3.24868e-014
-1.80747e-014	-2.94584e-014	-1.1991e-014	-1.9891e-014	-1.2892e-014	-9.03144e-015	-1.98796e-014	-3.52369e-014	-3.59394e-014	-1.82086e-014	-2.36906e-014	-1.33543e-014	-1.9628e-014	-2.22449e-014	-1.87388e-014	-2.76449e-014	-3.94643e-014	-3.85679e-014	-2.87596e-014	-4.22941e-014	-3.47241e-014	-3.82056e-014	-2.30084e-014	-2.92758e-014	-3.2835e-014
-1.83924e-014	-2.99852e-014	-1.22867e-014	-2.01182e-014	-1.32855e-014	-9.54129e-015	-2.05339e-014	-3.55779e-014	-3.64352e-014	-1.85947e-014	-2.4089e-014	-1.37738e-014	-1.98053e-014	-2.22678e-014	-1.89305e-014	-2.79605e-014	-3.92026e-014	-3.86248e-014	-2.89819e-014	-4.21938e-014	-3.53804e-014	-3.83458e-014	-2.3069e-014	-2.93627e-014	-3.3174e-014
-1.87236e-014	-3.05146e-014	-1.256e-014	-2.03167e-014	-1.36817e-014	-1.00748e-014	-2.12037e-014	-3.59074e-014	-3.69363e-014	-1.89885e-014	-2.44818e-014	-1.41831e-014	-1.99999e-014	-2.2269e-014	-1.90999e-014	-2.82569e-014	-3.89187e-014	-3.86477e-014	-2.91804e-014	-4.2094e-014	-3.59969e-014	-3.84647e-014	-2.31262e-014	-2.94545e-014	-3.35053e-014
-1.90673e-014	-3.10459e-014	-1.28082e-014	-2.04849e-014	-1.40794e-014	-1.06263e-014	-2.18859e-014	-3.62263e-014	-3.74424e-014	-1.93899e-014	-2.48682e-014	-1.45816e-014	-2.02111e-014	-2.22501e-014	-1.92457e-014	-2.85314e-014	-3.86144e-014	-3.86379e-014	-2.93553e-014	-4.19953e-014	-3.65718e-014	-3.85625e-014	-2.31802e-014	-2.95526e-014	-3.38294e-014
-1.94223e-014	-3.15777e-014	-1.30296e-014	-2.06217e-014	-1.44769e-014	-1.11909e-014	-2.25775e-014	-3.65349e-014	-3.79532e-014	-1.97979e-014	-2.52472e-014	-1.49688e-014	-2.04382e-014	-2.22126e-014	-1.93669e-014	-2.87812e-014	-3.82917e-014	-3.8597e-014	-2.95078e-014	-4.18974e-014	-3.71031e-014	-3.8639e-014	-2.32312e-014	-2.96581e-014	-3.41483e-014
-1.97881e-014	-3.21094e-014	-1.32224e-014	-2.07264e-014	-1.48714e-014	-1.17634e-014	-2.32751e-014	-3.68334e-014	-3.84679e-014	-2.02124e-014	-2.56187e-014	-1.53445e-014	-2.06806e-014	-2.21583e-014	-1.94632e-014	-2.90043e-014	-3.79526e-014	-3.8527e-014	-2.96395e-014	-4.18014e-014	-3.75887e-014	-3.86949e-014	-2.32793e-014	-2.97728e-014	-3.44638e-014
-2.01634e-014	-3.26394e-014	-1.33846e-014	-2.07984e-014	-1.52605e-014	-1.23387e-014	-2.39751e-014	-3.71224e-014	-3.89849e-014	-2.0633e-014	-2.59818e-014	-1.57081e-014	-2.0937e-014	-2.20886e-014	-1.95338e-014	-2.91993e-014	-3.75995e-014	-3.84298e-014	-2.97517e-014	-4.17072e-014	-3.80279e-014	-3.87307e-014	-2.33252e-014	-2.9898e-014	-3.47762e-014
-2.05475e-014	-3.31651e-014	-1.35155e-014	-2.08384e-014	-1.56426e-014	-1.29116e-014	-2.46739e-014	-3.74025e-014	-3.95027e-014	-2.10594e-014	-2.63357e-014	-1.60597e-014	-2.12067e-014	-2.20052e-014	-1.95788e-014	-2.93645e-014	-3.72353e-014	-3.83078e-014	-2.98461e-014	-4.16151e-014	-3.84199e-014	-3.87471e-014	-2.33695e-014	-3.00345e-014	-3.50858e-014
-2.09392e-014	-3.36851e-014	-1.36144e-014	-2.08458e-014	-1.60162e-014	-1.34763e-014	-2.53681e-014	-3.76742e-014	-4.00204e-014	-2.14902e-014	-2.66791e-014	-1.63992e-014	-2.14879e-014	-2.19099e-014	-1.95978e-014	-2.94988e-014	-3.68632e-014	-3.81639e-014	-2.99251e-014	-4.15257e-014	-3.87643e-014	-3.87451e-014	-2.3413e-014	-3.01833e-014	-3.53938e-014
-2.13363e-014	-3.41972e-014	-1.36811e-014	-2.08217e-014	-1.63794e-014	-1.40277e-014	-2.60546e-014	-3.79374e-014	-4.05366e-014	-2.19242e-014	-2.70117e-014	-1.67265e-014	-2.17793e-014	-2.18048e-014	-1.95908e-014	-2.96008e-014	-3.64856e-014	-3.80013e-014	-2.99909e-014	-4.14393e-014	-3.90608e-014	-3.87256e-014	-2.34557e-014	-3.03447e-014	-3.56996e-014
-2.17377e-014	-3.46991e-014	-1.3716e-014	-2.07671e-014	-1.67298e-014	-1.45612e-014	-2.67294e-014	-3.81915e-014	-4.10492e-014	-2.23606e-014	-2.73326e-014	-1.70419e-014	-2.20789e-014	-2.16926e-014	-1.95582e-014	-2.96687e-014	-3.61058e-014	-3.78222e-014	-3.00452e-014	-4.13556e-014	-3.93097e-014	-3.86897e-014	-2.34985e-014	-3.05194e-014	-3.6004e-014
-2.21423e-014	-3.51887e-014	-1.37194e-014	-2.06838e-014	-1.70655e-014	-1.50731e-014	-2.73882e-014	-3.84368e-014	-4.15561e-014	-2.27984e-014	-2.76414e-014	-1.73451e-014	-2.23855e-014	-2.15752e-014	-1.94997e-014	-2.97027e-014	-3.57272e-014	-3.76296e-014	-3.00895e-014	-4.12752e-014	-3.95116e-014	-3.86388e-014	-2.35416e-014	-3.07075e-014	-3.63075e-014
-2.25483e-014	-3.56632e-014	-1.36926e-014	-2.05735e-014	-1.73849e-014	-1.55592e-014	-2.80285e-014	-3.86726e-014	-4.20553e-014	-2.32364e-014	-2.79371e-014	-1.76361e-014	-2.26986e-014	-2.14546e-014	-1.94169e-014	-2.97024e-014	-3.53524e-014	-3.74262e-014	-3.01267e-014	-4.11982e-014	-3.96689e-014	-3.85746e-014	-2.3586e-014	-3.09084e-014	-3.66092e-014
-2.2954e-014	-3.61207e-014	-1.36373e-014	-2.04384e-014	-1.7686e-014	-1.6016e-014	-2.86473e-014	-3.88976e-014	-4.25445e-014	-2.36737e-014	-2.82193e-014	-1.79143e-014	-2.30167e-014	-2.13334e-014	-1.93108e-014	-2.96676e-014	-3.49847e-014	-3.72151e-014	-3.01585e-014	-4.11254e-014	-3.97832e-014	-3.84986e-014	-2.36321e-014	-3.11226e-014	-3.69084e-014
-2.33569e-014	-3.65583e-014	-1.35557e-014	-2.0281e-014	-1.79668e-014	-1.64402e-014	-2.92424e-014	-3.91115e-014	-4.30212e-014	-2.41092e-014	-2.84872e-014	-1.818e-014	-2.33379e-014	-2.12135e-014	-1.91825e-014	-2.95984e-014	-3.46268e-014	-3.6999e-014	-3.0187e-014	-4.10568e-014	-3.98557e-014	-3.84124e-014	-2.36808e-014	-3.13502e-014	-3.72043e-014
-2.37552e-014	-3.69738e-014	-1.34492e-014	-2.01044e-014	-1.82262e-014	-1.68291e-014	-2.98103e-014	-3.93129e-014	-4.34825e-014	-2.45411e-014	-2.87401e-014	-1.84331e-014	-2.36609e-014	-2.10959e-014	-1.90331e-014	-2.94966e-014	-3.42823e-014	-3.67814e-014	-3.02141e-014	-4.09932e-014	-3.98883e-014	-3.83179e-014	-2.37326e-014	-3.1591e-014	-3.74961e-014
-2.41471e-014	-3.73646e-014	-1.3321e-014	-1.99121e-014	-1.84642e-014	-1.71801e-014	-3.03486e-014	-3.95016e-014	-4.39262e-014	-2.49678e-014	-2.89778e-014	-1.86745e-014	-2.39855e-014	-2.09829e-014	-1.88646e-014	-2.9363e-014	-3.3954e-014	-3.65656e-014	-3.02422e-014	-4.09351e-014	-3.98835e-014	-3.82174e-014	-2.37881e-014	-3.18436e-014	-3.77833e-014
-2.453e-014	-3.7728e-014	-1.3174e-014	-1.97076e-014	-1.86798e-014	-1.74909e-014	-3.08562e-014	-3.9677e-014	-4.43492e-014	-2.53878e-014	-2.92e-014	-1.89045e-014	-2.43108e-014	-2.08763e-014	-1.86784e-014	-2.91988e-014	-3.36445e-014	-3.63533e-014	-3.02724e-014	-4.08823e-014	-3.98441e-014	-3.81124e-014	-2.38474e-014	-3.21068e-014	-3.80644e-014
-2.49017e-014	-3.80617e-014	-1.30115e-014	-1.94941e-014	-1.88728e-014	-1.77612e-014	-3.13309e-014	-3.98378e-014	-4.47491e-014	-2.57999e-014	-2.94064e-014	-1.91233e-014	-2.46363e-014	-2.07773e-014	-1.84769e-014	-2.90054e-014	-3.33559e-014	-3.61465e-014	-3.03071e-014	-4.08344e-014	-3.97732e-014	-3.80051e-014	-2.39105e-014	-3.23794e-014	-3.83375e-014
-2.52608e-014	-3.83641e-014	-1.28374e-014	-1.92757e-014	-1.90433e-014	-1.79905e-014	-3.17703e-014	-3.99828e-014	-4.51241e-014	-2.62028e-014	-2.95971e-014	-1.93311e-014	-2.49609e-014	-2.0688e-014	-1.8262e-014	-2.8785e-014	-3.30908e-014	-3.59478e-014	-3.03473e-014	-4.0791e-014	-3.96731e-014	-3.78972e-014	-2.3978e-014	-3.266e-014	-3.86008e-014
-2.56048e-014	-3.86328e-014	-1.26549e-014	-1.90567e-014	-1.91907e-014	-1.8179e-014	-3.21737e-014	-4.01106e-014	-4.54721e-014	-2.65943e-014	-2.97722e-014	-1.95281e-014	-2.52836e-014	-2.06096e-014	-1.80359e-014	-2.85398e-014	-3.28511e-014	-3.57587e-014	-3.0395e-014	-4.07528e-014	-3.95471e-014	-3.77898e-014	-2.40498e-014	-3.29472e-014	-3.88528e-014
-2.5931e-014	-3.88652e-014	-1.24677e-014	-1.88405e-014	-1.93157e-014	-1.8327e-014	-3.254e-014	-4.02196e-014	-4.57904e-014	-2.69728e-014	-2.99318e-014	-1.97142e-014	-2.5604e-014	-2.05432e-014	-1.7801e-014	-2.82719e-014	-3.26382e-014	-3.55813e-014	-3.04504e-014	-4.07199e-014	-3.93988e-014	-3.76846e-014	-2.41258e-014	-3.32393e-014	-3.90908e-014
-2.62377e-014	-3.90598e-014	-1.228e-014	-1.86313e-014	-1.94191e-014	-1.84354e-014	-3.28686e-014	-4.03084e-014	-4.60776e-014	-2.73366e-014	-3.00762e-014	-1.98895e-014	-2.59219e-014	-2.04902e-014	-1.75593e-014	-2.79844e-014	-3.24536e-014	-3.54168e-014	-3.05138e-014	-4.0692e-014	-3.92305e-014	-3.75831e-014	-2.42058e-014	-3.35339e-014	-3.93133e-014
-2.65233e-014	-3.9215e-014	-1.20955e-014	-1.84331e-014	-1.95018e-014	-1.8506e-014	-3.31598e-014	-4.03761e-014	-4.6332e-014	-2.76843e-014	-3.02053e-014	-2.00543e-014	-2.62368e-014	-2.0451e-014	-1.73134e-014	-2.76797e-014	-3.22981e-014	-3.52662e-014	-3.0586e-014	-4.06688e-014	-3.90454e-014	-3.74871e-014	-2.42893e-014	-3.38292e-014	-3.95183e-014
-2.67857e-014	-3.93293e-014	-1.19178e-014	-1.82496e-014	-1.95656e-014	-1.8541e-014	-3.34137e-014	-4.0422e-014	-4.65521e-014	-2.80145e-014	-3.03197e-014	-2.02084e-014	-2.65479e-014	-2.04259e-014	-1.70659e-014	-2.73605e-014	-3.21728e-014	-3.51303e-014	-3.06671e-014	-4.06505e-014	-3.88464e-014	-3.73981e-014	-2.43761e-014	-3.41234e-014	-3.97041e-014
-2.7023e-014	-3.94015e-014	-1.17514e-014	-1.8085e-014	-1.96114e-014	-1.85425e-014	-3.36304e-014	-4.04451e-014	-4.67372e-014	-2.83257e-014	-3.04198e-014	-2.03523e-014	-2.68551e-014	-2.04157e-014	-1.68192e-014	-2.70297e-014	-3.20774e-014	-3.50093e-014	-3.07581e-014	-4.06368e-014	-3.86376e-014	-3.73177e-014	-2.44658e-014	-3.44139e-014	-3.9869e-014
-2.72332e-014	-3.943e-014	-1.15997e-014	-1.79428e-014	-1.96413e-014	-1.85143e-014	-3.38106e-014	-4.0445e-014	-4.68865e-014	-2.86161e-014	-3.05068e-014	-2.04862e-014	-2.71578e-014	-2.04209e-014	-1.65756e-014	-2.66904e-014	-3.20119e-014	-3.49036e-014	-3.08585e-014	-4.06276e-014	-3.84214e-014	-3.72472e-014	-2.45571e-014	-3.46987e-014	-4.0011e-014
-2.74142e-014	-3.94136e-014	-1.14661e-014	-1.78248e-014	-1.9658e-014	-1.84588e-014	-3.39556e-014	-4.04208e-014	-4.69994e-014	-2.88842e-014	-3.05814e-014	-2.06094e-014	-2.74564e-014	-2.04422e-014	-1.63377e-014	-2.63444e-014	-3.19754e-014	-3.48123e-014	-3.09678e-014	-4.06232e-014	-3.82011e-014	-3.71877e-014	-2.46494e-014	-3.49752e-014	-4.01286e-014
-2.75646e-014	-3.93518e-014	-1.13546e-014	-1.77336e-014	-1.96631e-014	-1.83799e-014	-3.40678e-014	-4.03724e-014	-4.70758e-014	-2.91289e-014	-3.06445e-014	-2.07216e-014	-2.77508e-014	-2.04785e-014	-1.61084e-014	-2.59959e-014	-3.19671e-014	-3.47356e-014	-3.10852e-014	-4.06231e-014	-3.79791e-014	-3.71398e-014	-2.47417e-014	-3.52415e-014	-4.022e-014
-2.7683e-014	-3.92446e-014	-1.12678e-014	-1.76725e-014	-1.96592e-014	-1.82816e-014	-3.41479e-014	-4.02992e-014	-4.71154e-014	-2.93492e-014	-3.06975e-014	-2.08226e-014	-2.8041e-014	-2.05298e-014	-1.58899e-014	-2.56476e-014	-3.19856e-014	-3.46722e-014	-3.12095e-014	-4.0627e-014	-3.77579e-014	-3.71045e-014	-2.48327e-014	-3.5495e-014	-4.0284e-014
-2.77676e-014	-3.90914e-014	-1.12095e-014	-1.76444e-014	-1.96495e-014	-1.81676e-014	-3.41976e-014	-4.02012e-014	-4.71186e-014	-2.95439e-014	-3.07416e-014	-2.09128e-014	-2.83268e-014	-2.05953e-014	-1.56852e-014	-2.5302e-014	-3.20286e-014	-3.46213e-014	-3.13399e-014	-4.0635e-014	-3.75396e-014	-3.70821e-014	-2.49209e-014	-3.57331e-014	-4.03196e-014
-2.78168e-014	-3.88927e-014	-1.11821e-014	-1.76502e-014	-1.96357e-014	-1.80418e-014	-3.42196e-014	-4.0079e-014	-4.7086e-014	-2.97118e-014	-3.07782e-014	-2.09913e-014	-2.86078e-014	-2.06748e-014	-1.54964e-014	-2.49617e-014	-3.2094e-014	-3.4581e-014	-3.14755e-014	-4.06463e-014	-3.73262e-014	-3.70726e-014	-2.5005e-014	-3.59543e-014	-4.03264e-014
-2.78292e-014	-3.86488e-014	-1.11879e-014	-1.76912e-014	-1.9621e-014	-1.79087e-014	-3.42166e-014	-3.99325e-014	-4.70195e-014	-2.9852e-014	-3.08087e-014	-2.10578e-014	-2.88836e-014	-2.07677e-014	-1.53254e-014	-2.46293e-014	-3.21791e-014	-3.45494e-014	-3.16144e-014	-4.06603e-014	-3.712e-014	-3.70759e-014	-2.50839e-014	-3.61567e-014	-4.03031e-014
-2.78043e-014	-3.83602e-014	-1.1229e-014	-1.77675e-014	-1.96084e-014	-1.77721e-014	-3.41913e-014	-3.97623e-014	-4.69205e-014	-2.99643e-014	-3.08341e-014	-2.11119e-014	-2.91538e-014	-2.08739e-014	-1.51736e-014	-2.43077e-014	-3.22813e-014	-3.45251e-014	-3.1755e-014	-4.06766e-014	-3.6923e-014	-3.70919e-014	-2.51561e-014	-3.63381e-014	-4.02496e-014
-2.77402e-014	-3.80277e-014	-1.13068e-014	-1.78794e-014	-1.96007e-014	-1.7636e-014	-3.41468e-014	-3.95694e-014	-4.67905e-014	-3.00478e-014	-3.08557e-014	-2.11535e-014	-2.94187e-014	-2.09917e-014	-1.50426e-014	-2.39986e-014	-3.2398e-014	-3.45061e-014	-3.18959e-014	-4.06946e-014	-3.67358e-014	-3.71201e-014	-2.52207e-014	-3.6497e-014	-4.01656e-014
-2.76365e-014	-3.7652e-014	-1.14228e-014	-1.80266e-014	-1.96002e-014	-1.75051e-014	-3.40861e-014	-3.93553e-014	-4.66311e-014	-3.01022e-014	-3.08744e-014	-2.11816e-014	-2.96769e-014	-2.11201e-014	-1.49343e-014	-2.37041e-014	-3.25256e-014	-3.44905e-014	-3.20356e-014	-4.07134e-014	-3.6559e-014	-3.71601e-014	-2.52763e-014	-3.66323e-014	-4.00515e-014
-2.74926e-014	-3.72345e-014	-1.15769e-014	-1.82088e-014	-1.96094e-014	-1.7383e-014	-3.40115e-014	-3.91214e-014	-4.6445e-014	-3.01269e-014	-3.08919e-014	-2.11958e-014	-2.99281e-014	-2.1259e-014	-1.48496e-014	-2.34262e-014	-3.26607e-014	-3.44757e-014	-3.21722e-014	-4.07317e-014	-3.6394e-014	-3.7211e-014	-2.53212e-014	-3.67417e-014	-3.9909e-014
-2.73082e-014	-3.67765e-014	-1.17701e-014	-1.84247e-014	-1.96305e-014	-1.72734e-014	-3.39258e-014	-3.88684e-014	-4.62344e-014	-3.0122e-014	-3.09092e-014	-2.11957e-014	-3.01714e-014	-2.14071e-014	-1.47899e-014	-2.31665e-014	-3.27995e-014	-3.44599e-014	-3.23033e-014	-4.07495e-014	-3.62412e-014	-3.72714e-014	-2.5354e-014	-3.6824e-014	-3.97398e-014
-2.70829e-014	-3.62792e-014	-1.20034e-014	-1.86729e-014	-1.96659e-014	-1.71795e-014	-3.38324e-014	-3.85983e-014	-4.6002e-014	-3.00878e-014	-3.09274e-014	-2.1181e-014	-3.04058e-014	-2.15629e-014	-1.47559e-014	-2.29262e-014	-3.29381e-014	-3.44408e-014	-3.24266e-014	-4.07659e-014	-3.61009e-014	-3.734e-014	-2.53733e-014	-3.68786e-014	-3.95455e-014
-2.68172e-014	-3.57446e-014	-1.22754e-014	-1.89511e-014	-1.97179e-014	-1.71051e-014	-3.37346e-014	-3.83127e-014	-4.57508e-014	-3.00242e-014	-3.09478e-014	-2.11516e-014	-3.06302e-014	-2.17259e-014	-1.47486e-014	-2.27071e-014	-3.30722e-014	-3.44159e-014	-3.25403e-014	-4.07793e-014	-3.59738e-014	-3.74157e-014	-2.53783e-014	-3.6905e-014	-3.93273e-014
-2.65115e-014	-3.51748e-014	-1.25855e-014	-1.92575e-014	-1.97881e-014	-1.70528e-014	-3.36357e-014	-3.80144e-014	-4.54845e-014	-2.99316e-014	-3.0971e-014	-2.11065e-014	-3.08441e-014	-2.18946e-014	-1.47678e-014	-2.25096e-014	-3.31981e-014	-3.43833e-014	-3.2642e-014	-4.07897e-014	-3.58599e-014	-3.74967e-014	-2.5368e-014	-3.69028e-014	-3.90883e-014
-2.6166e-014	-3.45725e-014	-1.29333e-014	-1.95892e-014	-1.98781e-014	-1.7025e-014	-3.3538e-014	-3.77052e-014	-4.52059e-014	-2.98109e-014	-3.09981e-014	-2.10456e-014	-3.10464e-014	-2.20682e-014	-1.48134e-014	-2.23341e-014	-3.33113e-014	-3.43404e-014	-3.27302e-014	-4.07961e-014	-3.57579e-014	-3.75814e-014	-2.53416e-014	-3.68724e-014	-3.88303e-014
-2.57821e-014	-3.39397e-014	-1.33172e-014	-1.99438e-014	-1.99891e-014	-1.70239e-014	-3.34441e-014	-3.73862e-014	-4.49181e-014	-2.96627e-014	-3.10295e-014	-2.09686e-014	-3.12355e-014	-2.22457e-014	-1.48855e-014	-2.21799e-014	-3.34084e-014	-3.42849e-014	-3.28038e-014	-4.07966e-014	-3.56675e-014	-3.76672e-014	-2.52986e-014	-3.68142e-014	-3.85562e-014
-2.53606e-014	-3.3279e-014	-1.37348e-014	-2.03178e-014	-2.01222e-014	-1.70511e-014	-3.33569e-014	-3.70602e-014	-4.46246e-014	-2.94871e-014	-3.10653e-014	-2.08752e-014	-3.141e-014	-2.24259e-014	-1.49831e-014	-2.20476e-014	-3.34857e-014	-3.42146e-014	-3.28607e-014	-4.07899e-014	-3.55875e-014	-3.77523e-014	-2.52385e-014	-3.67282e-014	-3.82686e-014
-2.49032e-014	-3.25935e-014	-1.41846e-014	-2.07077e-014	-2.0278e-014	-1.71078e-014	-3.32787e-014	-3.67289e-014	-4.43277e-014	-2.92855e-014	-3.11067e-014	-2.07654e-014	-3.15689e-014	-2.26079e-014	-1.51055e-014	-2.19369e-014	-3.35389e-014	-3.41277e-014	-3.28992e-014	-4.07746e-014	-3.5517e-014	-3.7835e-014	-2.51606e-014	-3.66155e-014	-3.79708e-014
-2.44113e-014	-3.18857e-014	-1.46642e-014	-2.11103e-014	-2.04563e-014	-1.71953e-014	-3.32112e-014	-3.63945e-014	-4.40307e-014	-2.90587e-014	-3.11535e-014	-2.06389e-014	-3.1711e-014	-2.27906e-014	-1.52517e-014	-2.1847e-014	-3.35647e-014	-3.40225e-014	-3.2918e-014	-4.07498e-014	-3.54547e-014	-3.79136e-014	-2.50646e-014	-3.64774e-014	-3.76666e-014
-2.38865e-014	-3.11588e-014	-1.51706e-014	-2.15215e-014	-2.06571e-014	-1.73139e-014	-3.31569e-014	-3.60595e-014	-4.37368e-014	-2.88081e-014	-3.12057e-014	-2.04956e-014	-3.18351e-014	-2.29736e-014	-1.54207e-014	-2.17777e-014	-3.35601e-014	-3.3898e-014	-3.29155e-014	-4.07146e-014	-3.53991e-014	-3.79855e-014	-2.49507e-014	-3.63154e-014	-3.73588e-014
-2.33311e-014	-3.04154e-014	-1.57018e-014	-2.1938e-014	-2.088e-014	-1.74637e-014	-3.31178e-014	-3.57256e-014	-4.34489e-014	-2.85349e-014	-3.12631e-014	-2.03351e-014	-3.19397e-014	-2.31559e-014	-1.56112e-014	-2.17283e-014	-3.35215e-014	-3.3752e-014	-3.28909e-014	-4.06678e-014	-3.53487e-014	-3.80478e-014	-2.48192e-014	-3.61312e-014	-3.70507e-014
-2.27474e-014	-2.96583e-014	-1.62544e-014	-2.23566e-014	-2.11238e-014	-1.76446e-014	-3.30953e-014	-3.53947e-014	-4.31704e-014	-2.82407e-014	-3.13258e-014	-2.01579e-014	-3.20232e-014	-2.33369e-014	-1.58218e-014	-2.16967e-014	-3.34472e-014	-3.3584e-014	-3.28432e-014	-4.0609e-014	-3.53021e-014	-3.80991e-014	-2.46703e-014	-3.59261e-014	-3.67453e-014
-2.21381e-014	-2.88903e-014	-1.68253e-014	-2.27736e-014	-2.13879e-014	-1.78561e-014	-3.30909e-014	-3.50682e-014	-4.29035e-014	-2.7927e-014	-3.13939e-014	-1.99645e-014	-3.20852e-014	-2.35158e-014	-1.60509e-014	-2.16824e-014	-3.33352e-014	-3.33935e-014	-3.27714e-014	-4.05364e-014	-3.52574e-014	-3.81367e-014	-2.45043e-014	-3.57018e-014	-3.64463e-014
-2.15063e-014	-2.81146e-014	-1.74113e-014	-2.31854e-014	-2.1671e-014	-1.80971e-014	-3.31049e-014	-3.47473e-014	-4.26502e-014	-2.7595e-014	-3.14661e-014	-1.97554e-014	-3.21251e-014	-2.36915e-014	-1.62958e-014	-2.1684e-014	-3.31839e-014	-3.31798e-014	-3.26748e-014	-4.0449e-014	-3.52136e-014	-3.81589e-014	-2.43223e-014	-3.54599e-014	-3.61569e-014
-2.08551e-014	-2.73345e-014	-1.80087e-014	-2.35884e-014	-2.19707e-014	-1.83659e-014	-3.31382e-014	-3.44342e-014	-4.2413e-014	-2.72465e-014	-3.1542e-014	-1.95307e-014	-3.21419e-014	-2.38639e-014	-1.65546e-014	-2.17001e-014	-3.29911e-014	-3.29432e-014	-3.25533e-014	-4.03462e-014	-3.51697e-014	-3.81639e-014	-2.41252e-014	-3.52021e-014	-3.58805e-014
-2.01885e-014	-2.65531e-014	-1.86141e-014	-2.39799e-014	-2.22855e-014	-1.86612e-014	-3.31909e-014	-3.413e-014	-4.21935e-014	-2.68831e-014	-3.16211e-014	-1.92909e-014	-3.2135e-014	-2.40322e-014	-1.68257e-014	-2.17297e-014	-3.27559e-014	-3.26837e-014	-3.24064e-014	-4.02265e-014	-3.51243e-014	-3.815e-014	-2.39144e-014	-3.49305e-014	-3.56197e-014
-1.95102e-014	-2.57742e-014	-1.92247e-014	-2.43571e-014	-2.26136e-014	-1.89811e-014	-3.32633e-014	-3.38355e-014	-4.19935e-014	-2.65065e-014	-3.17024e-014	-1.9037e-014	-3.21038e-014	-2.41974e-014	-1.71063e-014	-2.17717e-014	-3.24785e-014	-3.24015e-014	-3.22345e-014	-4.00891e-014	-3.50754e-014	-3.81162e-014	-2.36914e-014	-3.46476e-014	-3.53769e-014
-1.88236e-014	-2.50005e-014	-1.98371e-014	-2.47178e-014	-2.29524e-014	-1.93235e-014	-3.33552e-014	-3.35516e-014	-4.18142e-014	-2.61186e-014	-3.17849e-014	-1.87698e-014	-3.20479e-014	-2.43594e-014	-1.7395e-014	-2.18236e-014	-3.21592e-014	-3.20973e-014	-3.20376e-014	-3.99339e-014	-3.50211e-014	-3.80608e-014	-2.34574e-014	-3.43562e-014	-3.51539e-014
-1.81327e-014	-2.42347e-014	-2.0448e-014	-2.506e-014	-2.32991e-014	-1.96867e-014	-3.34662e-014	-3.32788e-014	-4.16566e-014	-2.57213e-014	-3.18681e-014	-1.84899e-014	-3.19673e-014	-2.45178e-014	-1.76899e-014	-2.1884e-014	-3.17985e-014	-3.1772e-014	-3.18154e-014	-3.97604e-014	-3.49601e-014	-3.79822e-014	-2.32144e-014	-3.40584e-014	-3.49531e-014
-1.74418e-014	-2.34805e-014	-2.10545e-014	-2.53816e-014	-2.36508e-014	-2.00674e-014	-3.35953e-014	-3.30174e-014	-4.15214e-014	-2.5316e-014	-3.19506e-014	-1.81982e-014	-3.18618e-014	-2.46725e-014	-1.7988e-014	-2.19516e-014	-3.13967e-014	-3.14269e-014	-3.15687e-014	-3.95681e-014	-3.48913e-014	-3.78799e-014	-2.29647e-014	-3.37562e-014	-3.47758e-014
-1.6755e-014	-2.27405e-014	-2.16538e-014	-2.56818e-014	-2.40051e-014	-2.04627e-014	-3.3742e-014	-3.27675e-014	-4.14088e-014	-2.49044e-014	-3.20318e-014	-1.78961e-014	-3.17315e-014	-2.48245e-014	-1.82873e-014	-2.20256e-014	-3.09556e-014	-3.10638e-014	-3.12983e-014	-3.93562e-014	-3.48138e-014	-3.7754e-014	-2.27099e-014	-3.34517e-014	-3.46232e-014
-1.60763e-014	-2.20179e-014	-2.22432e-014	-2.59601e-014	-2.43591e-014	-2.08702e-014	-3.3905e-014	-3.25292e-014	-4.13187e-014	-2.44878e-014	-3.21103e-014	-1.75839e-014	-3.15772e-014	-2.49749e-014	-1.85857e-014	-2.21038e-014	-3.04776e-014	-3.0684e-014	-3.1006e-014	-3.91251e-014	-3.47258e-014	-3.76035e-014	-2.24526e-014	-3.31467e-014	-3.4496e-014
-1.541e-014	-2.13158e-014	-2.2819e-014	-2.62155e-014	-2.47107e-014	-2.12869e-014	-3.4083e-014	-3.23022e-014	-4.1251e-014	-2.40677e-014	-3.21854e-014	-1.72633e-014	-3.14008e-014	-2.51238e-014	-1.88813e-014	-2.21852e-014	-2.99653e-014	-3.02891e-014	-3.06927e-014	-3.88737e-014	-3.46271e-014	-3.74282e-014	-2.21952e-014	-3.28432e-014	-3.43943e-014
-1.47602e-014	-2.06372e-014	-2.3379e-014	-2.64486e-014	-2.50568e-014	-2.17107e-014	-3.42749e-014	-3.20854e-014	-4.12047e-014	-2.36459e-014	-3.22562e-014	-1.69361e-014	-3.12027e-014	-2.52713e-014	-1.91721e-014	-2.22676e-014	-2.94212e-014	-2.98812e-014	-3.03599e-014	-3.86031e-014	-3.45169e-014	-3.72278e-014	-2.19396e-014	-3.2544e-014	-3.43178e-014
-1.41316e-014	-1.99848e-014	-2.39206e-014	-2.66594e-014	-2.5395e-014	-2.21387e-014	-3.44794e-014	-3.18778e-014	-4.11788e-014	-2.3224e-014	-3.23214e-014	-1.66034e-014	-3.09844e-014	-2.54181e-014	-1.94566e-014	-2.235e-014	-2.88472e-014	-2.94625e-014	-3.00094e-014	-3.83138e-014	-3.43941e-014	-3.70032e-014	-2.16887e-014	-3.22503e-014	-3.42653e-014
-1.35285e-014	-1.93606e-014	-2.44417e-014	-2.68483e-014	-2.5723e-014	-2.25677e-014	-3.46947e-014	-3.16781e-014	-4.11728e-014	-2.28038e-014	-3.23801e-014	-1.62666e-014	-3.07476e-014	-2.55646e-014	-1.97331e-014	-2.24316e-014	-2.82465e-014	-2.90345e-014	-2.9643e-014	-3.80061e-014	-3.42585e-014	-3.67552e-014	-2.14444e-014	-3.19638e-014	-3.42356e-014
-1.29549e-014	-1.87669e-014	-2.49407e-014	-2.70165e-014	-2.6038e-014	-2.29949e-014	-3.49196e-014	-3.14852e-014	-4.11857e-014	-2.23866e-014	-3.24317e-014	-1.59268e-014	-3.04946e-014	-2.57114e-014	-1.99999e-014	-2.25118e-014	-2.76229e-014	-2.85988e-014	-2.92627e-014	-3.76805e-014	-3.41097e-014	-3.64846e-014	-2.12091e-014	-3.16858e-014	-3.42279e-014
-1.24148e-014	-1.82056e-014	-2.54153e-014	-2.71659e-014	-2.63375e-014	-2.34181e-014	-3.51518e-014	-3.12979e-014	-4.12164e-014	-2.19735e-014	-3.24758e-014	-1.55859e-014	-3.02277e-014	-2.58587e-014	-2.02558e-014	-2.25894e-014	-2.69798e-014	-2.81581e-014	-2.88713e-014	-3.73375e-014	-3.39473e-014	-3.61929e-014	-2.0985e-014	-3.14176e-014	-3.424e-014
-1.19111e-014	-1.76791e-014	-2.58642e-014	-2.72985e-014	-2.66194e-014	-2.38348e-014	-3.53898e-014	-3.11146e-014	-4.12634e-014	-2.1566e-014	-3.25118e-014	-1.52461e-014	-2.9949e-014	-2.60083e-014	-2.04996e-014	-2.26635e-014	-2.63214e-014	-2.77148e-014	-2.8471e-014	-3.69781e-014	-3.3771e-014	-3.58814e-014	-2.07746e-014	-3.11605e-014	-3.42698e-014
-1.14476e-014	-1.71892e-014	-2.62858e-014	-2.74162e-014	-2.68821e-014	-2.42428e-014	-3.56318e-014	-3.09337e-014	-4.13249e-014	-2.11659e-014	-3.25394e-014	-1.49085e-014	-2.96611e-014	-2.61603e-014	-2.07308e-014	-2.27336e-014	-2.56511e-014	-2.7271e-014	-2.80643e-014	-3.66032e-014	-3.35807e-014	-3.55518e-014	-2.05796e-014	-3.09155e-014	-3.43148e-014
-1.10279e-014	-1.67376e-014	-2.66792e-014	-2.75205e-014	-2.71244e-014	-2.46399e-014	-3.58759e-014	-3.07539e-014	-4.13984e-014	-2.07742e-014	-3.25583e-014	-1.45748e-014	-2.9366e-014	-2.63149e-014	-2.09489e-014	-2.27989e-014	-2.49736e-014	-2.68292e-014	-2.76529e-014	-3.62137e-014	-3.3377e-014	-3.52059e-014	-2.04026e-014	-3.06833e-014	-3.43715e-014
-1.0654e-014	-1.63262e-014	-2.70438e-014	-2.76138e-014	-2.73449e-014	-2.50243e-014	-3.6121e-014	-3.05741e-014	-4.14823e-014	-2.03921e-014	-3.25687e-014	-1.42464e-014	-2.90664e-014	-2.64733e-014	-2.11535e-014	-2.28592e-014	-2.42928e-014	-2.63919e-014	-2.72403e-014	-3.58106e-014	-3.31602e-014	-3.48461e-014	-2.0245e-014	-3.04644e-014	-3.44357e-014
-1.03291e-014	-1.5956e-014	-2.73786e-014	-2.76989e-014	-2.75429e-014	-2.53945e-014	-3.63656e-014	-3.03923e-014	-4.15747e-014	-2.00207e-014	-3.25706e-014	-1.3925e-014	-2.87655e-014	-2.66364e-014	-2.13439e-014	-2.29146e-014	-2.36127e-014	-2.59611e-014	-2.68293e-014	-3.53952e-014	-3.29307e-014	-3.44743e-014	-2.01087e-014	-3.02585e-014	-3.45043e-014
-1.00542e-014	-1.56274e-014	-2.76834e-014	-2.77778e-014	-2.77181e-014	-2.57489e-014	-3.66086e-014	-3.02075e-014	-4.16739e-014	-1.96612e-014	-3.25644e-014	-1.36125e-014	-2.84669e-014	-2.68048e-014	-2.15203e-014	-2.29649e-014	-2.29379e-014	-2.55394e-014	-2.64229e-014	-3.49692e-014	-3.2689e-014	-3.4093e-014	-1.99955e-014	-3.00657e-014	-3.45741e-014
-9.83125e-015	-1.53408e-014	-2.79578e-014	-2.78532e-014	-2.78698e-014	-2.6086e-014	-3.68488e-014	-3.00185e-014	-4.17779e-014	-1.93147e-014	-3.2551e-014	-1.33101e-014	-2.81733e-014	-2.69783e-014	-2.16826e-014	-2.301e-014	-2.2272e-014	-2.51279e-014	-2.60232e-014	-3.45345e-014	-3.24362e-014	-3.37046e-014	-1.99064e-014	-2.98862e-014	-3.46414e-014
-9.66142e-015	-1.50965e-014	-2.82014e-014	-2.79275e-014	-2.79975e-014	-2.64047e-014	-3.70851e-014	-2.98243e-014	-4.18849e-014	-1.89825e-014	-3.25311e-014	-1.30193e-014	-2.78875e-014	-2.71573e-014	-2.18313e-014	-2.30502e-014	-2.16182e-014	-2.47287e-014	-2.56334e-014	-3.40923e-014	-3.21729e-014	-3.3312e-014	-1.98427e-014	-2.97193e-014	-3.4702e-014
-9.54508e-015	-1.48941e-014	-2.84146e-014	-2.80033e-014	-2.81014e-014	-2.67042e-014	-3.73159e-014	-2.96236e-014	-4.19933e-014	-1.86652e-014	-3.25056e-014	-1.27418e-014	-2.76123e-014	-2.73427e-014	-2.19665e-014	-2.30852e-014	-2.09803e-014	-2.43432e-014	-2.52559e-014	-3.36441e-014	-3.19006e-014	-3.29175e-014	-1.98054e-014	-2.95645e-014	-3.47516e-014
-9.48272e-015	-1.47337e-014	-2.85977e-014	-2.8083e-014	-2.81819e-014	-2.69832e-014	-3.75409e-014	-2.94156e-014	-4.2102e-014	-1.83646e-014	-3.24757e-014	-1.24786e-014	-2.735e-014	-2.7534e-014	-2.20889e-014	-2.31154e-014	-2.03617e-014	-2.39732e-014	-2.48934e-014	-3.31925e-014	-3.16201e-014	-3.2524e-014	-1.97957e-014	-2.94215e-014	-3.4787e-014
-9.47417e-015	-1.46154e-014	-2.87516e-014	-2.81691e-014	-2.82398e-014	-2.72428e-014	-3.77597e-014	-2.91999e-014	-4.22103e-014	-1.80817e-014	-3.24427e-014	-1.22308e-014	-2.71032e-014	-2.77315e-014	-2.21994e-014	-2.314e-014	-1.97661e-014	-2.36202e-014	-2.45484e-014	-3.27385e-014	-3.1332e-014	-3.21341e-014	-1.98136e-014	-2.92897e-014	-3.48048e-014
-9.51855e-015	-1.45385e-014	-2.88773e-014	-2.82639e-014	-2.82762e-014	-2.74819e-014	-3.79725e-014	-2.89756e-014	-4.23162e-014	-1.78175e-014	-3.24085e-014	-1.2e-014	-2.68741e-014	-2.79351e-014	-2.2299e-014	-2.31592e-014	-1.9196e-014	-2.32852e-014	-2.42242e-014	-3.2285e-014	-3.10375e-014	-3.17506e-014	-1.98589e-014	-2.91687e-014	-3.48012e-014
-9.61404e-015	-1.45021e-014	-2.89755e-014	-2.83685e-014	-2.82924e-014	-2.77004e-014	-3.81787e-014	-2.87423e-014	-4.24185e-014	-1.7573e-014	-3.23743e-014	-1.17869e-014	-2.66647e-014	-2.81443e-014	-2.23887e-014	-2.31729e-014	-1.86533e-014	-2.29692e-014	-2.39231e-014	-3.18334e-014	-3.0738e-014	-3.13759e-014	-1.99315e-014	-2.9057e-014	-3.47733e-014
-9.75804e-015	-1.45047e-014	-2.90472e-014	-2.84854e-014	-2.82897e-014	-2.78984e-014	-3.83781e-014	-2.85007e-014	-4.25166e-014	-1.73488e-014	-3.2342e-014	-1.15922e-014	-2.64771e-014	-2.83588e-014	-2.24699e-014	-2.31811e-014	-1.81402e-014	-2.26736e-014	-2.36477e-014	-3.13855e-014	-3.04345e-014	-3.10125e-014	-2.00313e-014	-2.89536e-014	-3.47183e-014
-9.94858e-015	-1.45449e-014	-2.90932e-014	-2.86155e-014	-2.82698e-014	-2.80763e-014	-3.85702e-014	-2.8251e-014	-4.26092e-014	-1.71464e-014	-3.23132e-014	-1.14172e-014	-2.63131e-014	-2.85779e-014	-2.25438e-014	-2.31841e-014	-1.76588e-014	-2.23989e-014	-2.34002e-014	-3.09433e-014	-3.01276e-014	-3.06626e-014	-2.01573e-014	-2.88571e-014	-3.46332e-014
-1.01824e-014	-1.46206e-014	-2.91147e-014	-2.87593e-014	-2.82342e-014	-2.82348e-014	-3.87555e-014	-2.79939e-014	-4.26959e-014	-1.6966e-014	-3.22902e-014	-1.12626e-014	-2.61743e-014	-2.88013e-014	-2.26119e-014	-2.31812e-014	-1.72096e-014	-2.21456e-014	-2.31828e-014	-3.05084e-014	-2.98189e-014	-3.0329e-014	-2.03087e-014	-2.87668e-014	-3.4516e-014
-1.04561e-014	-1.47302e-014	-2.91124e-014	-2.89173e-014	-2.81843e-014	-2.83747e-014	-3.89344e-014	-2.77305e-014	-4.27765e-014	-1.68085e-014	-3.22748e-014	-1.11287e-014	-2.6062e-014	-2.90282e-014	-2.26747e-014	-2.31728e-014	-1.67943e-014	-2.19135e-014	-2.2997e-014	-3.00827e-014	-2.95101e-014	-3.00139e-014	-2.04844e-014	-2.86816e-014	-3.43649e-014
-1.07657e-014	-1.48716e-014	-2.90882e-014	-2.90897e-014	-2.81221e-014	-2.84962e-014	-3.91073e-014	-2.74622e-014	-4.28511e-014	-1.66745e-014	-3.22692e-014	-1.10164e-014	-2.59764e-014	-2.92577e-014	-2.27334e-014	-2.31583e-014	-1.64133e-014	-2.17024e-014	-2.28446e-014	-2.96685e-014	-2.92029e-014	-2.97184e-014	-2.06833e-014	-2.86003e-014	-3.41782e-014
-1.11074e-014	-1.50419e-014	-2.90437e-014	-2.92762e-014	-2.80496e-014	-2.86006e-014	-3.92746e-014	-2.71907e-014	-4.29197e-014	-1.65645e-014	-3.22747e-014	-1.0926e-014	-2.59188e-014	-2.94888e-014	-2.27895e-014	-2.31369e-014	-1.60667e-014	-2.1513e-014	-2.27276e-014	-2.92679e-014	-2.88988e-014	-2.9444e-014	-2.09036e-014	-2.85215e-014	-3.39551e-014
-1.14765e-014	-1.5239e-014	-2.89804e-014	-2.94766e-014	-2.79685e-014	-2.86879e-014	-3.94371e-014	-2.69172e-014	-4.29835e-014	-1.64791e-014	-3.22931e-014	-1.08576e-014	-2.58891e-014	-2.97204e-014	-2.28443e-014	-2.31084e-014	-1.5754e-014	-2.13449e-014	-2.26473e-014	-2.88819e-014	-2.85996e-014	-2.91931e-014	-2.11439e-014	-2.84447e-014	-3.3695e-014
-1.18676e-014	-1.54602e-014	-2.88997e-014	-2.96895e-014	-2.78803e-014	-2.87594e-014	-3.95956e-014	-2.66437e-014	-4.30425e-014	-1.64192e-014	-3.23265e-014	-1.08117e-014	-2.58862e-014	-2.99508e-014	-2.2899e-014	-2.30731e-014	-1.5474e-014	-2.11972e-014	-2.26042e-014	-2.85114e-014	-2.83065e-014	-2.89669e-014	-2.14025e-014	-2.83692e-014	-3.3398e-014
[truncated: 1,338 more rows]
