# Supplementary material for: Prominent gamma band activity during visual motion perception in early-stage Alzheimer’s disease
Source: PLoS One. 2022 Apr 18;17(4):e0266693. doi: 10.1371/journal.pone.0266693 (PMC9015152; doi:10.1371/journal.pone.0266693)
Supplement: S1 File — (ZIP) [file pone.0266693.s001.zip › PloseOneé╠âfü[â^âVü[âgùp/AD12 L hemisphere.txt]

1.03185e-014	1.64231e-015	9.24635e-015	-6.89051e-015	2.38404e-015	1.13553e-015	1.1057e-014	2.40605e-014	1.11141e-014	-1.12328e-014	4.97408e-015	-6.52842e-015	7.45901e-015	8.78561e-015	-6.79756e-015	6.30412e-015	5.09104e-015	-5.93978e-015	9.76772e-015	-1.28633e-014	-1.02261e-015	-1.28918e-015	-3.78322e-015	-3.55577e-016	1.70236e-017
9.83053e-015	1.41008e-015	8.84447e-015	-6.78944e-015	2.02864e-015	1.26963e-015	1.05983e-014	2.38304e-014	1.05757e-014	-1.05328e-014	4.91763e-015	-6.23296e-015	7.66358e-015	8.5182e-015	-6.11479e-015	5.64668e-015	4.8212e-015	-5.5189e-015	8.84243e-015	-1.23323e-014	-1.01858e-015	-1.54815e-015	-3.83066e-015	-7.51282e-016	-2.4268e-016
9.3252e-015	1.18698e-015	8.44063e-015	-6.68944e-015	1.66707e-015	1.38863e-015	1.01298e-014	2.3576e-014	1.00243e-014	-9.85149e-015	4.85785e-015	-5.95036e-015	7.86187e-015	8.24683e-015	-5.42304e-015	4.97616e-015	4.53278e-015	-5.09272e-015	7.90065e-015	-1.18019e-014	-1.03257e-015	-1.80372e-015	-3.89444e-015	-1.14091e-015	-5.12258e-016
8.80585e-015	9.73919e-016	8.03802e-015	-6.59032e-015	1.30173e-015	1.49228e-015	9.65393e-015	2.32974e-014	9.46309e-015	-9.19239e-015	4.79567e-015	-5.68134e-015	8.05347e-015	7.97284e-015	-4.72681e-015	4.29646e-015	4.22724e-015	-4.66364e-015	6.94696e-015	-1.12743e-014	-1.06514e-015	-2.05376e-015	-3.97496e-015	-1.52224e-015	-7.89489e-016
8.27602e-015	7.71604e-016	7.63975e-015	-6.4914e-015	9.35047e-016	1.58075e-015	9.17353e-015	2.29955e-014	8.89541e-015	-8.55894e-015	4.73239e-015	-5.42717e-015	8.23764e-015	7.69779e-015	-4.03086e-015	3.61162e-015	3.90603e-015	-4.23369e-015	5.98648e-015	-1.07513e-014	-1.11644e-015	-2.2954e-015	-4.07206e-015	-1.89341e-015	-1.07189e-015
7.73898e-015	5.80384e-016	7.24898e-015	-6.39213e-015	5.69374e-016	1.65408e-015	8.691e-015	2.26713e-014	8.32536e-015	-7.95413e-015	4.66942e-015	-5.18886e-015	8.4146e-015	7.42271e-015	-3.33964e-015	2.92546e-015	3.57075e-015	-3.80481e-015	5.02422e-015	-1.02345e-014	-1.18661e-015	-2.52615e-015	-4.18516e-015	-2.25257e-015	-1.35747e-015
7.19906e-015	4.00548e-016	6.86845e-015	-6.29181e-015	2.07321e-016	1.71281e-015	8.20926e-015	2.23255e-014	7.75675e-015	-7.38054e-015	4.608e-015	-4.96702e-015	8.58444e-015	7.14891e-015	-2.6579e-015	2.24225e-015	3.22328e-015	-3.37934e-015	4.06489e-015	-9.72591e-015	-1.2754e-015	-2.74383e-015	-4.31418e-015	-2.59854e-015	-1.64307e-015
6.66025e-015	2.32344e-016	6.50111e-015	-6.18976e-015	-1.48268e-016	1.75781e-015	7.73158e-015	2.19597e-014	7.19348e-015	-6.84024e-015	4.54954e-015	-4.76153e-015	8.74711e-015	6.87736e-015	-1.99028e-015	1.56568e-015	2.86574e-015	-2.95951e-015	3.11425e-015	-9.22747e-015	-1.38299e-015	-2.94642e-015	-4.45901e-015	-2.92932e-015	-1.9264e-015
6.12647e-015	7.61871e-017	6.14969e-015	-6.08528e-015	-4.95331e-016	1.79042e-015	7.26067e-015	2.15755e-014	6.63895e-015	-6.33549e-015	4.49552e-015	-4.57247e-015	8.90309e-015	6.60976e-015	-1.34099e-015	9.00063e-016	2.50068e-015	-2.54714e-015	2.17794e-015	-8.74037e-015	-1.50848e-015	-3.13228e-015	-4.61846e-015	-3.24345e-015	-2.20533e-015
5.60146e-015	-6.8452e-017	5.8167e-015	-5.97732e-015	-8.31313e-016	1.81164e-015	6.79893e-015	2.1175e-014	6.09718e-015	-5.86813e-015	4.44737e-015	-4.39958e-015	9.0532e-015	6.34701e-015	-7.14788e-016	2.49157e-016	2.13045e-015	-2.14417e-015	1.26122e-015	-8.26579e-015	-1.65136e-015	-3.29956e-015	-4.79177e-015	-3.53996e-015	-2.47728e-015
5.08904e-015	-2.01791e-016	5.50458e-015	-5.86512e-015	-1.15387e-015	1.82265e-015	6.34914e-015	2.07603e-014	5.57208e-015	-5.43924e-015	4.40684e-015	-4.24205e-015	9.19785e-015	6.09001e-015	-1.16437e-016	-3.82881e-016	1.758e-015	-1.75226e-015	3.68732e-016	-7.80464e-015	-1.81093e-015	-3.44638e-015	-4.97801e-015	-3.81779e-015	-2.73973e-015
4.5934e-015	-3.23888e-016	5.2157e-015	-5.74778e-015	-1.4612e-015	1.82529e-015	5.91376e-015	2.03335e-014	5.06756e-015	-5.04926e-015	4.3752e-015	-4.09908e-015	9.33777e-015	5.84048e-015	4.50319e-016	-9.92087e-016	1.3858e-015	-1.37289e-015	-4.94419e-016	-7.35785e-015	-1.98629e-015	-3.57101e-015	-5.17601e-015	-4.07598e-015	-2.9899e-015
4.11795e-015	-4.35653e-016	4.95209e-015	-5.62461e-015	-1.75127e-015	1.82146e-015	5.49572e-015	1.98969e-014	4.58772e-015	-4.69856e-015	4.35408e-015	-3.96946e-015	9.47391e-015	5.59954e-015	9.81585e-016	-1.57521e-015	1.01716e-015	-1.00791e-015	-1.3228e-015	-6.92557e-015	-2.17617e-015	-3.67243e-015	-5.38442e-015	-4.31371e-015	-3.22532e-015
3.666e-015	-5.38113e-016	4.7154e-015	-5.49418e-015	-2.02239e-015	1.8128e-015	5.09709e-015	1.94535e-014	4.13626e-015	-4.38706e-015	4.34483e-015	-3.852e-015	9.60715e-015	5.36835e-015	1.47424e-015	-2.12891e-015	6.54872e-016	-6.57916e-016	-2.11138e-015	-6.50837e-015	-2.37886e-015	-3.74947e-015	-5.60172e-015	-4.53081e-015	-3.44382e-015
3.241e-015	-6.31738e-016	4.50706e-015	-5.35566e-015	-2.27342e-015	1.80102e-015	4.72041e-015	1.90059e-014	3.71671e-015	-4.11416e-015	4.34837e-015	-3.74488e-015	9.73834e-015	5.14782e-015	1.92538e-015	-2.64989e-015	3.01845e-016	-3.241e-016	-2.85545e-015	-6.10669e-015	-2.59329e-015	-3.80151e-015	-5.82649e-015	-4.72641e-015	-3.64298e-015
2.84593e-015	-7.17564e-016	4.32795e-015	-5.20831e-015	-2.50319e-015	1.7882e-015	4.36786e-015	1.85567e-014	3.33211e-015	-3.87913e-015	4.36584e-015	-3.64621e-015	9.86888e-015	4.93906e-015	2.33224e-015	-3.13544e-015	-3.86978e-017	-7.28923e-018	-3.55092e-015	-5.72042e-015	-2.81767e-015	-3.82821e-015	-6.05738e-015	-4.90028e-015	-3.82087e-015
2.4831e-015	-7.96093e-016	4.17906e-015	-5.0511e-015	-2.71028e-015	1.77679e-015	4.04147e-015	1.81093e-014	2.98537e-015	-3.68016e-015	4.39815e-015	-3.5545e-015	9.99948e-015	4.74308e-015	2.69249e-015	-3.58291e-015	-3.64104e-016	2.92223e-016	-4.19384e-015	-5.34961e-015	-3.05063e-015	-3.82971e-015	-6.29295e-015	-5.0528e-015	-3.97606e-015
2.15529e-015	-8.68242e-016	4.06033e-015	-4.88332e-015	-2.89385e-015	1.76881e-015	3.74295e-015	1.76666e-014	2.67909e-015	-3.51563e-015	4.44621e-015	-3.46741e-015	1.0131e-014	4.56063e-015	3.00418e-015	-3.99036e-015	-6.71606e-016	5.74114e-016	-4.78044e-015	-4.99418e-015	-3.29013e-015	-3.80596e-015	-6.53144e-015	-5.18449e-015	-4.10742e-015
1.86444e-015	-9.35296e-016	3.97171e-015	-4.70471e-015	-3.05374e-015	1.76658e-015	3.47395e-015	1.72313e-014	2.41564e-015	-3.38303e-015	4.51102e-015	-3.38275e-015	1.02643e-014	4.39262e-015	3.26635e-015	-4.35562e-015	-9.58248e-016	8.38195e-016	-5.30684e-015	-4.65366e-015	-3.53359e-015	-3.75705e-015	-6.77128e-015	-5.29528e-015	-4.21367e-015
1.61212e-015	-9.98092e-016	3.91271e-015	-4.51486e-015	-3.18962e-015	1.77208e-015	3.23621e-015	1.68066e-014	2.19741e-015	-3.27986e-015	4.59251e-015	-3.298e-015	1.04008e-014	4.23943e-015	3.47789e-015	-4.67728e-015	-1.2206e-015	1.08469e-015	-5.77036e-015	-4.3279e-015	-3.7791e-015	-3.68401e-015	-7.01058e-015	-5.38546e-015	-4.29379e-015
1.39983e-015	-1.05756e-015	3.88263e-015	-4.31382e-015	-3.3018e-015	1.78793e-015	3.03065e-015	1.63962e-014	2.02624e-015	-3.20343e-015	4.69073e-015	-3.2106e-015	1.05411e-014	4.10187e-015	3.63821e-015	-4.95441e-015	-1.45605e-015	1.31383e-015	-6.16869e-015	-4.01597e-015	-4.02517e-015	-3.58808e-015	-7.24771e-015	-5.45558e-015	-4.34749e-015
1.228e-015	-1.11479e-015	3.88069e-015	-4.10172e-015	-3.39049e-015	1.81642e-015	2.85801e-015	1.60029e-014	1.90338e-015	-3.15061e-015	4.80597e-015	-3.11803e-015	1.06853e-014	3.98017e-015	3.74756e-015	-5.1867e-015	-1.66235e-015	1.5264e-015	-6.49948e-015	-3.71769e-015	-4.26949e-015	-3.4706e-015	-7.48081e-015	-5.50656e-015	-4.37502e-015
1.09692e-015	-1.16985e-015	3.90529e-015	-3.87821e-015	-3.45644e-015	1.85912e-015	2.71939e-015	1.56291e-014	1.82991e-015	-3.11773e-015	4.93787e-015	-3.01867e-015	1.08342e-014	3.87484e-015	3.80637e-015	-5.37415e-015	-1.83754e-015	1.72308e-015	-6.76156e-015	-3.43248e-015	-4.50964e-015	-3.33343e-015	-7.70818e-015	-5.53956e-015	-4.37611e-015
1.00707e-015	-1.22349e-015	3.95505e-015	-3.6436e-015	-3.50001e-015	1.91782e-015	2.61527e-015	1.52772e-014	1.80704e-015	-3.10142e-015	5.08637e-015	-2.91036e-015	1.09881e-014	3.78648e-015	3.81576e-015	-5.51724e-015	-1.97933e-015	1.90487e-015	-6.95384e-015	-3.15919e-015	-4.74352e-015	-3.1787e-015	-7.9285e-015	-5.5553e-015	-4.35115e-015
9.57451e-016	-1.2764e-015	4.02783e-015	-3.39851e-015	-3.52252e-015	1.99432e-015	2.54543e-015	1.49504e-014	1.83475e-015	-3.09768e-015	5.25049e-015	-2.79032e-015	1.11474e-014	3.71535e-015	3.77781e-015	-5.61642e-015	-2.08567e-015	2.07301e-015	-7.07592e-015	-2.89756e-015	-4.96925e-015	-3.00812e-015	-8.14078e-015	-5.5549e-015	-4.30106e-015
9.47171e-016	-1.32881e-015	4.1216e-015	-3.14354e-015	-3.52525e-015	2.09017e-015	2.50992e-015	1.46509e-014	1.91308e-015	-3.10274e-015	5.42948e-015	-2.65661e-015	1.1312e-014	3.66139e-015	3.69391e-015	-5.67296e-015	-2.15467e-015	2.2291e-015	-7.12791e-015	-2.64663e-015	-5.18451e-015	-2.82395e-015	-8.34338e-015	-5.53948e-015	-4.22708e-015
9.74702e-016	-1.38115e-015	4.23394e-015	-2.87956e-015	-3.50973e-015	2.20705e-015	2.50891e-015	1.43809e-014	2.04125e-015	-3.11268e-015	5.62219e-015	-2.50792e-015	1.14814e-014	3.62447e-015	3.5668e-015	-5.68903e-015	-2.18538e-015	2.37435e-015	-7.11042e-015	-2.40593e-015	-5.38733e-015	-2.62865e-015	-8.53531e-015	-5.50994e-015	-4.13099e-015
1.03821e-015	-1.43356e-015	4.36215e-015	-2.60741e-015	-3.47769e-015	2.34597e-015	2.5418e-015	1.41427e-014	2.21815e-015	-3.12349e-015	5.82723e-015	-2.34283e-015	1.16549e-014	3.60444e-015	3.39919e-015	-5.66658e-015	-2.17705e-015	2.51068e-015	-7.02444e-015	-2.1748e-015	-5.57579e-015	-2.42506e-015	-8.71518e-015	-5.46741e-015	-4.01427e-015
1.13539e-015	-1.4857e-015	4.50327e-015	-2.32828e-015	-3.43065e-015	2.50778e-015	2.60799e-015	1.39377e-014	2.44273e-015	-3.13189e-015	6.04285e-015	-2.16014e-015	1.18327e-014	3.6009e-015	3.19391e-015	-5.60775e-015	-2.12923e-015	2.64042e-015	-6.87129e-015	-1.9526e-015	-5.74832e-015	-2.2161e-015	-8.88219e-015	-5.41314e-015	-3.87894e-015
1.26376e-015	-1.53751e-015	4.65425e-015	-2.04349e-015	-3.37022e-015	2.69291e-015	2.70666e-015	1.37673e-014	2.71317e-015	-3.13372e-015	6.26729e-015	-1.95909e-015	1.20133e-014	3.61371e-015	2.95477e-015	-5.51526e-015	-2.04131e-015	2.76526e-015	-6.65332e-015	-1.73822e-015	-5.90325e-015	-2.00473e-015	-9.03552e-015	-5.34846e-015	-3.72741e-015
1.42051e-015	-1.58868e-015	4.81236e-015	-1.75474e-015	-3.29819e-015	2.90202e-015	2.83687e-015	1.36322e-014	3.02754e-015	-3.12554e-015	6.49861e-015	-1.73914e-015	1.2196e-014	3.64247e-015	2.68555e-015	-5.3924e-015	-1.91337e-015	2.88732e-015	-6.37344e-015	-1.53155e-015	-6.0395e-015	-1.79354e-015	-9.17468e-015	-5.27445e-015	-3.56202e-015
1.60261e-015	-1.6385e-015	4.97434e-015	-1.46349e-015	-3.21677e-015	3.13553e-015	2.99771e-015	1.35333e-014	3.38349e-015	-3.10351e-015	6.73468e-015	-1.50034e-015	1.23799e-014	3.68654e-015	2.39041e-015	-5.24224e-015	-1.74608e-015	3.009e-015	-6.03476e-015	-1.33243e-015	-6.15577e-015	-1.58565e-015	-9.29968e-015	-5.19203e-015	-3.38548e-015
1.80696e-015	-1.68601e-015	5.13753e-015	-1.17116e-015	-3.12745e-015	3.39331e-015	3.18795e-015	1.34712e-014	3.77802e-015	-3.06419e-015	6.9733e-015	-1.24287e-015	1.25635e-014	3.74534e-015	2.07331e-015	-5.0682e-015	-1.53994e-015	3.132e-015	-5.64066e-015	-1.14106e-015	-6.25087e-015	-1.38385e-015	-9.41011e-015	-5.10272e-015	-3.20039e-015
2.03006e-015	-1.73051e-015	5.29871e-015	-8.7899e-016	-3.03213e-015	3.67493e-015	3.40602e-015	1.3446e-014	4.20817e-015	-3.00431e-015	7.21245e-015	-9.67327e-016	1.27449e-014	3.81817e-015	1.73907e-015	-4.87344e-015	-1.29567e-015	3.25868e-015	-5.19495e-015	-9.5737e-016	-6.32387e-015	-1.19114e-015	-9.50579e-015	-5.0073e-015	-3.01012e-015
2.26833e-015	-1.77113e-015	5.45488e-015	-5.88832e-016	-2.9325e-015	3.98003e-015	3.6503e-015	1.34578e-014	4.67076e-015	-2.92092e-015	7.44963e-015	-6.75316e-016	1.29229e-014	3.90428e-015	1.39185e-015	-4.66224e-015	-1.0149e-015	3.39108e-015	-4.70179e-015	-7.81547e-016	-6.37374e-015	-1.00987e-015	-9.58674e-015	-4.90684e-015	-2.81765e-015
2.5178e-015	-1.80685e-015	5.60353e-015	-3.02528e-016	-2.8297e-015	4.3087e-015	3.91925e-015	1.35055e-014	5.16215e-015	-2.81133e-015	7.68261e-015	-3.68183e-016	1.30953e-014	4.00276e-015	1.03619e-015	-4.43813e-015	-6.99245e-016	3.53132e-015	-4.16642e-015	-6.13935e-016	-6.39959e-015	-8.43436e-016	-9.65291e-015	-4.80215e-015	-2.62586e-015
2.77542e-015	-1.83651e-015	5.74251e-015	-2.18877e-017	-2.72536e-015	4.65955e-015	4.21144e-015	1.35883e-014	5.67851e-015	-2.67334e-015	7.90895e-015	-4.73594e-017	1.32603e-014	4.11246e-015	6.76406e-016	-4.20514e-015	-3.50671e-016	3.68157e-015	-3.59374e-015	-4.55016e-016	-6.40123e-015	-6.94237e-016	-9.70517e-015	-4.6942e-015	-2.43824e-015
3.037e-015	-1.8586e-015	5.86954e-015	2.51727e-016	-2.62096e-015	5.03164e-015	4.5249e-015	1.37053e-014	6.2159e-015	-2.50493e-015	8.1263e-015	2.84969e-016	1.34161e-014	4.23263e-015	3.16816e-016	-3.9674e-015	2.89005e-017	3.84336e-015	-2.9884e-015	-3.05466e-016	-6.37848e-015	-5.64351e-016	-9.7443e-015	-4.58361e-015	-2.2579e-015
3.29838e-015	-1.87168e-015	5.98271e-015	5.16601e-016	-2.51775e-015	5.42389e-015	4.85811e-015	1.38552e-014	6.77028e-015	-2.30446e-015	8.3324e-015	6.2665e-016	1.35605e-014	4.36235e-015	-3.85816e-017	-3.72851e-015	4.36986e-016	4.01815e-015	-2.35551e-015	-1.65851e-016	-6.33169e-015	-4.56202e-016	-9.77065e-015	-4.47119e-015	-2.0871e-015
3.55638e-015	-1.87486e-015	6.07998e-015	7.71217e-016	-2.41645e-015	5.83512e-015	5.20904e-015	1.40359e-014	7.33769e-015	-2.07059e-015	8.52524e-015	9.75524e-016	1.36918e-014	4.49997e-015	-3.85679e-016	-3.49202e-015	8.70541e-016	4.20762e-015	-1.70069e-015	-3.6836e-017	-6.261e-015	-3.71507e-016	-9.78467e-015	-4.35794e-015	-1.92862e-015
3.80783e-015	-1.86702e-015	6.15965e-015	1.01401e-015	-2.31786e-015	6.26372e-015	5.5758e-015	1.42458e-014	7.9139e-015	-1.80248e-015	8.70258e-015	1.32881e-015	1.38081e-014	4.64393e-015	-7.20216e-016	-3.26156e-015	1.32672e-015	4.41346e-015	-1.02963e-015	8.07005e-017	-6.16697e-015	-3.11796e-016	-9.78727e-015	-4.24426e-015	-1.7858e-015
4.05002e-015	-1.84682e-015	6.22043e-015	1.24369e-015	-2.22266e-015	6.70813e-015	5.95657e-015	1.44829e-014	8.49463e-015	-1.49935e-015	8.86282e-015	1.6838e-015	1.39072e-014	4.79316e-015	-1.03851e-015	-3.04063e-015	1.80294e-015	4.63643e-015	-3.47429e-016	1.85929e-016	-6.05021e-015	-2.78298e-016	-9.7792e-015	-4.13087e-015	-1.66142e-015
4.27954e-015	-1.81323e-015	6.26166e-015	1.4597e-015	-2.13089e-015	7.16682e-015	6.34978e-015	1.47439e-014	9.07566e-015	-1.16113e-015	9.00454e-015	2.03723e-015	1.39877e-014	4.94619e-015	-1.33694e-015	-2.83168e-015	2.2959e-015	4.8775e-015	3.4067e-016	2.78093e-016	-5.91161e-015	-2.71946e-016	-9.76091e-015	-4.01845e-015	-1.55746e-015
4.4939e-015	-1.76487e-015	6.28308e-015	1.66082e-015	-2.04278e-015	7.63825e-015	6.75369e-015	1.50265e-014	9.65301e-015	-7.88355e-016	9.12632e-015	2.38567e-015	1.40479e-014	5.10174e-015	-1.61281e-015	-2.63739e-015	2.80177e-015	5.13736e-015	1.02933e-015	3.55941e-016	-5.75203e-015	-2.93458e-016	-9.73366e-015	-3.90744e-015	-1.47599e-015
4.6908e-015	-1.70106e-015	6.28412e-015	1.84624e-015	-1.95801e-015	8.12055e-015	7.16634e-015	1.53282e-014	1.02223e-014	-3.82324e-016	9.22705e-015	2.72533e-015	1.40865e-014	5.25803e-015	-1.86337e-015	-2.46058e-015	3.31673e-015	5.41656e-015	1.71318e-015	4.1832e-016	-5.57244e-015	-3.43087e-016	-9.69861e-015	-3.79823e-015	-1.41877e-015
4.86805e-015	-1.62119e-015	6.2647e-015	2.01529e-015	-1.87603e-015	8.61159e-015	7.58625e-015	1.56462e-014	1.07799e-014	5.60179e-017	9.30574e-015	3.05281e-015	1.41021e-014	5.41371e-015	-2.08603e-015	-2.30382e-015	3.83732e-015	5.71565e-015	2.38723e-015	4.64703e-016	-5.37444e-015	-4.21046e-016	-9.65678e-015	-3.69128e-015	-1.38716e-015
5.02355e-015	-1.52445e-015	6.225e-015	2.16782e-015	-1.79649e-015	9.10955e-015	8.01179e-015	1.59776e-014	1.13219e-014	5.25685e-016	9.3614e-015	3.36513e-015	1.40938e-014	5.56752e-015	-2.2786e-015	-2.16908e-015	4.35983e-015	6.03401e-015	3.04733e-015	4.9364e-016	-5.15964e-015	-5.27084e-016	-9.60903e-015	-3.58695e-015	-1.38222e-015
5.15609e-015	-1.41027e-015	6.16608e-015	2.30406e-015	-1.71849e-015	9.61253e-015	8.4415e-015	1.63191e-014	1.18447e-014	1.0248e-015	9.3941e-015	3.65952e-015	1.40608e-014	5.7178e-015	-2.43958e-015	-2.05776e-015	4.881e-015	6.37166e-015	3.68873e-015	5.04592e-016	-4.92973e-015	-6.60449e-016	-9.5564e-015	-3.4854e-015	-1.40513e-015
5.26493e-015	-1.27828e-015	6.08901e-015	2.42438e-015	-1.64062e-015	1.01187e-014	8.87367e-015	1.66673e-014	1.23448e-014	1.55152e-015	9.40385e-015	3.93284e-015	1.40023e-014	5.86277e-015	-2.56737e-015	-1.97053e-015	5.39715e-015	6.72776e-015	4.30767e-015	4.96835e-016	-4.68586e-015	-8.20065e-016	-9.49953e-015	-3.38689e-015	-1.45615e-015
5.34954e-015	-1.12862e-015	5.99506e-015	2.52889e-015	-1.56185e-015	1.06267e-014	9.30668e-015	1.70186e-014	1.28191e-014	2.10342e-015	9.39105e-015	4.18155e-015	1.39182e-014	6.00154e-015	-2.66127e-015	-1.90832e-015	5.90491e-015	7.1018e-015	4.90088e-015	4.69756e-016	-4.42957e-015	-1.00434e-015	-9.4395e-015	-3.29211e-015	-1.53557e-015
5.40953e-015	-9.61754e-016	5.88594e-015	2.61864e-015	-1.48066e-015	1.11347e-014	9.73901e-015	1.73695e-014	1.3265e-014	2.67774e-015	9.35603e-015	4.40262e-015	1.38081e-014	6.13224e-015	-2.72095e-015	-1.87132e-015	6.40087e-015	7.49279e-015	5.46525e-015	4.22972e-016	-4.16304e-015	-1.21218e-015	-9.37722e-015	-3.20128e-015	-1.64316e-015
5.44496e-015	-7.78263e-016	5.7631e-015	2.69461e-015	-1.39583e-015	1.16406e-014	1.01691e-014	1.7717e-014	1.36802e-014	3.27157e-015	9.29938e-015	4.5939e-015	1.36729e-014	6.25388e-015	-2.74628e-015	-1.8595e-015	6.88209e-015	7.8994e-015	5.99802e-015	3.56208e-016	-3.88807e-015	-1.44196e-015	-9.31333e-015	-3.11433e-015	-1.77859e-015
5.45645e-015	-5.79183e-016	5.62881e-015	2.75763e-015	-1.30634e-015	1.21429e-014	1.05957e-014	1.80577e-014	1.40624e-014	3.88142e-015	9.22208e-015	4.75318e-015	1.35132e-014	6.36559e-015	-2.73761e-015	-1.87266e-015	7.34554e-015	8.32009e-015	6.49674e-015	2.69467e-016	-3.60679e-015	-1.69121e-015	-9.24867e-015	-3.03191e-015	-1.94108e-015
5.44468e-015	-3.6551e-016	5.48494e-015	2.80871e-015	-1.21047e-015	1.26403e-014	1.10176e-014	1.83889e-014	1.44094e-014	4.50419e-015	9.12565e-015	4.87899e-015	1.33305e-014	6.46585e-015	-2.69511e-015	-1.90979e-015	7.78842e-015	8.75299e-015	6.95979e-015	1.62724e-016	-3.32053e-015	-1.95811e-015	-9.18416e-015	-2.95424e-015	-2.12933e-015
5.41045e-015	-1.38817e-016	5.33371e-015	2.84984e-015	-1.10703e-015	1.31308e-014	1.14341e-014	1.87075e-014	1.47196e-014	5.13634e-015	9.01163e-015	4.96944e-015	1.31258e-014	6.55343e-015	-2.62009e-015	-1.96983e-015	8.20808e-015	9.19594e-015	7.38572e-015	3.63632e-017	-3.03093e-015	-2.24032e-015	-9.12053e-015	-2.8817e-015	-2.34191e-015
5.35451e-015	9.95547e-017	5.17776e-015	2.88246e-015	-9.94991e-016	1.36133e-014	1.18438e-014	1.90108e-014	1.49919e-014	5.77446e-015	8.88167e-015	5.02398e-015	1.29009e-014	6.62746e-015	-2.51394e-015	-2.05113e-015	8.6024e-015	9.64746e-015	7.7734e-015	-1.0843e-016	-2.74006e-015	-2.53543e-015	-9.0581e-015	-2.81483e-015	-2.57715e-015
5.27871e-015	3.4821e-016	5.01909e-015	2.90847e-015	-8.72832e-016	1.40864e-014	1.22453e-014	1.92963e-014	1.5225e-014	6.41494e-015	8.73771e-015	5.04224e-015	1.26577e-014	6.68737e-015	-2.37836e-015	-2.15177e-015	8.96933e-015	1.01052e-014	8.12297e-015	-2.71304e-016	-2.44925e-015	-2.84042e-015	-8.99746e-015	-2.75396e-015	-2.83332e-015
5.18507e-015	6.05267e-016	4.85955e-015	2.92967e-015	-7.38915e-016	1.45491e-014	1.26376e-014	1.95618e-014	1.54191e-014	7.05397e-015	8.58188e-015	5.02395e-015	1.23984e-014	6.73226e-015	-2.2152e-015	-2.27003e-015	9.30714e-015	1.05665e-014	8.43493e-015	-4.50954e-016	-2.1604e-015	-3.15229e-015	-8.93954e-015	-2.69917e-015	-3.10866e-015
5.07585e-015	8.67968e-016	4.7013e-015	2.9479e-015	-5.9264e-016	1.50001e-014	1.30196e-014	1.98052e-014	1.55744e-014	7.68787e-015	8.41661e-015	4.96955e-015	1.21253e-014	6.76179e-015	-2.02647e-015	-2.40352e-015	9.61472e-015	1.10285e-014	8.70935e-015	-6.46249e-016	-1.87488e-015	-3.46832e-015	-8.88467e-015	-2.6508e-015	-3.40111e-015
4.95263e-015	1.13426e-015	4.546e-015	2.96501e-015	-4.33114e-016	1.54377e-014	1.33909e-014	2.00241e-014	1.56911e-014	8.3127e-015	8.24411e-015	4.88012e-015	1.18413e-014	6.77557e-015	-1.81458e-015	-2.54994e-015	9.89081e-015	1.14888e-014	8.94771e-015	-8.55661e-016	-1.59416e-015	-3.78536e-015	-8.83295e-015	-2.60925e-015	-3.70819e-015
4.81739e-015	1.40202e-015	4.39589e-015	2.98308e-015	-2.59672e-016	1.58608e-014	1.37503e-014	2.02172e-014	1.57702e-014	8.92468e-015	8.06688e-015	4.75711e-015	1.1549e-014	6.77351e-015	-1.58242e-015	-2.70639e-015	1.01345e-014	1.19449e-014	9.15112e-015	-1.07767e-015	-1.3194e-015	-4.10052e-015	-8.78466e-015	-2.57497e-015	-4.02725e-015
4.67218e-015	1.66872e-015	4.25284e-015	3.00421e-015	-7.17956e-017	1.62689e-014	1.40971e-014	2.0383e-014	1.58129e-014	9.52017e-015	7.88706e-015	4.60265e-015	1.12518e-014	6.75545e-015	-1.33231e-015	-2.87044e-015	1.03456e-014	1.23943e-014	9.32156e-015	-1.3102e-015	-1.05147e-015	-4.41116e-015	-8.7399e-015	-2.54802e-015	-4.35557e-015
4.51936e-015	1.93192e-015	4.1186e-015	3.02998e-015	1.31066e-016	1.66612e-014	1.44306e-014	2.05201e-014	1.58205e-014	1.00956e-014	7.70737e-015	4.41885e-015	1.09522e-014	6.7216e-015	-1.06719e-015	-3.03924e-015	1.05238e-014	1.28346e-014	9.46113e-015	-1.55093e-015	-7.91196e-016	-4.71399e-015	-8.69905e-015	-2.52835e-015	-4.6908e-015
4.36064e-015	2.18882e-015	3.99473e-015	3.06224e-015	3.4884e-016	1.70365e-014	1.475e-014	2.0628e-014	1.57951e-014	1.06478e-014	7.53025e-015	4.20862e-015	1.06535e-014	6.67204e-015	-7.8972e-016	-3.21007e-015	1.06692e-014	1.32626e-014	9.57202e-015	-1.7974e-015	-5.39709e-016	-5.00649e-015	-8.66235e-015	-2.51654e-015	-5.02997e-015
4.19841e-015	2.43683e-015	3.88223e-015	3.10266e-015	5.81381e-016	1.73937e-014	1.50546e-014	2.0706e-014	1.57384e-014	1.11738e-014	7.35802e-015	3.9752e-015	1.03593e-014	6.60715e-015	-5.03132e-016	-3.38013e-015	1.07821e-014	1.36761e-014	9.65721e-015	-2.04724e-015	-2.97836e-016	-5.2857e-015	-8.62979e-015	-2.51294e-015	-5.37008e-015
4.03466e-015	2.67377e-015	3.78229e-015	3.1529e-015	8.28101e-016	1.77325e-014	1.53437e-014	2.07535e-014	1.56527e-014	1.16704e-014	7.1928e-015	3.72198e-015	1.00727e-014	6.52757e-015	-2.10396e-016	-3.54655e-015	1.08632e-014	1.40728e-014	9.71921e-015	-2.29823e-015	-6.62637e-017	-5.54945e-015	-8.60126e-015	-2.51757e-015	-5.70866e-015
3.87153e-015	2.89692e-015	3.69545e-015	3.21405e-015	1.08799e-015	1.80516e-014	1.56163e-014	2.07705e-014	1.55403e-014	1.21352e-014	7.0365e-015	3.45242e-015	9.79721e-015	6.43406e-015	8.63895e-017	-3.70687e-015	1.09135e-014	1.445e-014	9.76105e-015	-2.54806e-015	1.54434e-016	-5.79551e-015	-8.577e-015	-2.53039e-015	-6.0434e-015
3.71055e-015	3.10438e-015	3.62213e-015	3.2875e-015	1.36022e-015	1.83499e-014	1.5872e-014	2.07569e-014	1.54042e-014	1.25653e-014	6.89107e-015	3.17032e-015	9.53514e-015	6.32696e-015	3.84668e-016	-3.85892e-015	1.09344e-014	1.4806e-014	9.78592e-015	-2.79457e-015	3.64306e-016	-6.02235e-015	-8.557e-015	-2.55156e-015	-6.37176e-015
3.5533e-015	3.29389e-015	3.56248e-015	3.3743e-015	1.6434e-015	1.86272e-014	1.61099e-014	2.07132e-014	1.52476e-014	1.2959e-014	6.75818e-015	2.88015e-015	9.28943e-015	6.20717e-015	6.81555e-016	-4.00019e-015	1.09276e-014	1.51384e-014	9.79686e-015	-3.03461e-015	5.63089e-016	-6.22779e-015	-8.54132e-015	-2.58101e-015	-6.6915e-015
3.40097e-015	3.46342e-015	3.51619e-015	3.47473e-015	1.93626e-015	1.88829e-014	1.63296e-014	2.06396e-014	1.50733e-014	1.33148e-014	6.63922e-015	2.58611e-015	9.06297e-015	6.07576e-015	9.74605e-016	-4.1286e-015	1.0895e-014	1.54454e-014	9.79698e-015	-3.26556e-015	7.51324e-016	-6.41077e-015	-8.52974e-015	-2.61896e-015	-7.00037e-015
3.255e-015	3.61093e-015	3.48289e-015	3.58928e-015	2.23691e-015	1.91163e-014	1.65303e-014	2.05372e-014	1.48844e-014	1.36312e-014	6.53561e-015	2.29275e-015	8.85831e-015	5.93394e-015	1.26118e-015	-4.24234e-015	1.08384e-014	1.57257e-014	9.78891e-015	-3.48516e-015	9.28877e-016	-6.57011e-015	-8.52184e-015	-2.66537e-015	-7.2964e-015
3.11658e-015	3.735e-015	3.4619e-015	3.71825e-015	2.54358e-015	1.93264e-014	1.67116e-014	2.04071e-014	1.4684e-014	1.39068e-014	6.44809e-015	2.00476e-015	8.67755e-015	5.7832e-015	1.5392e-015	-4.33946e-015	1.076e-014	1.59777e-014	9.77522e-015	-3.69076e-015	1.09581e-015	-6.7045e-015	-8.51767e-015	-2.71982e-015	-7.57786e-015
2.98642e-015	3.83471e-015	3.45218e-015	3.86151e-015	2.85432e-015	1.95128e-014	1.68733e-014	2.02511e-014	1.44755e-014	1.41409e-014	6.37732e-015	1.72699e-015	8.52221e-015	5.62468e-015	1.80707e-015	-4.41837e-015	1.06628e-014	1.62004e-014	9.75855e-015	-3.88004e-015	1.25256e-015	-6.81344e-015	-8.51749e-015	-2.78187e-015	-7.84299e-015
2.86504e-015	3.90857e-015	3.45267e-015	4.01867e-015	3.1665e-015	1.96749e-014	1.70147e-014	2.00705e-014	1.4262e-014	1.43328e-014	6.32346e-015	1.46422e-015	8.39384e-015	5.45988e-015	2.06312e-015	-4.47808e-015	1.05489e-014	1.6393e-014	9.74133e-015	-4.05094e-015	1.39951e-015	-6.8966e-015	-8.52163e-015	-2.85106e-015	-8.09085e-015
2.75274e-015	3.95595e-015	3.46179e-015	4.18915e-015	3.47795e-015	1.9812e-014	1.71358e-014	1.9867e-014	1.40466e-014	1.44821e-014	6.28675e-015	1.22078e-015	8.29378e-015	5.29001e-015	2.30572e-015	-4.51802e-015	1.04208e-014	1.65552e-014	9.72543e-015	-4.20158e-015	1.53748e-015	-6.95429e-015	-8.53024e-015	-2.92645e-015	-8.32003e-015
2.64912e-015	3.97671e-015	3.4781e-015	4.37283e-015	3.78661e-015	1.99237e-014	1.72362e-014	1.96421e-014	1.38325e-014	1.45896e-014	6.26697e-015	1.00041e-015	8.22277e-015	5.11638e-015	2.53335e-015	-4.53748e-015	1.02814e-014	1.66864e-014	9.71295e-015	-4.33064e-015	1.66705e-015	-6.9865e-015	-8.54338e-015	-3.00762e-015	-8.53e-015
2.55459e-015	3.97097e-015	3.49996e-015	4.56861e-015	4.08998e-015	2.00098e-014	1.73157e-014	1.93982e-014	1.36225e-014	1.46559e-014	6.26386e-015	8.07215e-016	8.18142e-015	4.94038e-015	2.74478e-015	-4.53633e-015	1.01332e-014	1.67863e-014	9.70503e-015	-4.43651e-015	1.78922e-015	-6.99358e-015	-8.56071e-015	-3.09393e-015	-8.72022e-015
2.469e-015	3.93908e-015	3.52589e-015	4.77514e-015	4.38561e-015	2.00696e-014	1.73738e-014	1.91369e-014	1.34192e-014	1.46815e-014	6.27641e-015	6.45142e-016	8.16949e-015	4.76311e-015	2.93937e-015	-4.51448e-015	9.9796e-015	1.68549e-014	9.7033e-015	-4.51835e-015	1.90488e-015	-6.97694e-015	-8.58233e-015	-3.18481e-015	-8.88985e-015
2.39184e-015	3.88146e-015	3.55372e-015	4.99127e-015	4.67106e-015	2.01028e-014	1.7411e-014	1.88602e-014	1.3225e-014	1.46683e-014	6.30316e-015	5.16782e-016	8.18647e-015	4.58599e-015	3.11673e-015	-4.47247e-015	9.82323e-015	1.68926e-014	9.70848e-015	-4.57511e-015	2.01468e-015	-6.93738e-015	-8.608e-015	-3.27934e-015	-9.03883e-015
2.32246e-015	3.79915e-015	3.5816e-015	5.21509e-015	4.94394e-015	2.01092e-014	1.7427e-014	1.85707e-014	1.30422e-014	1.46175e-014	6.34276e-015	4.2524e-016	8.23156e-015	4.40978e-015	3.27622e-015	-4.41071e-015	9.66683e-015	1.69002e-014	9.72126e-015	-4.60626e-015	2.11906e-015	-6.8763e-015	-8.63755e-015	-3.37648e-015	-9.16724e-015
2.26003e-015	3.69336e-015	3.6075e-015	5.44441e-015	5.20226e-015	2.00883e-014	1.74226e-014	1.82708e-014	1.2873e-014	1.45309e-014	6.39337e-015	3.73227e-016	8.30369e-015	4.2357e-015	3.41769e-015	-4.33029e-015	9.51298e-015	1.68784e-014	9.74184e-015	-4.61213e-015	2.21837e-015	-6.79504e-015	-8.67103e-015	-3.47521e-015	-9.27536e-015
2.20383e-015	3.56567e-015	3.62882e-015	5.67782e-015	5.44408e-015	2.00401e-014	1.73979e-014	1.79627e-014	1.27191e-014	1.44109e-014	6.45346e-015	3.6265e-016	8.40127e-015	4.06454e-015	3.541e-015	-4.23233e-015	9.36447e-015	1.68282e-014	9.77015e-015	-4.59276e-015	2.31372e-015	-6.69533e-015	-8.70794e-015	-3.57462e-015	-9.36364e-015
2.15261e-015	3.41799e-015	3.64405e-015	5.91349e-015	5.66735e-015	1.99648e-014	1.73528e-014	1.76488e-014	1.25816e-014	1.42599e-014	6.52137e-015	3.9471e-016	8.52225e-015	3.89762e-015	3.64637e-015	-4.11798e-015	9.22343e-015	1.67509e-014	9.80592e-015	-4.54841e-015	2.40612e-015	-6.57891e-015	-8.74817e-015	-3.67368e-015	-9.43297e-015
2.10507e-015	3.25251e-015	3.65144e-015	6.14965e-015	5.87088e-015	1.98629e-014	1.72877e-014	1.7331e-014	1.24618e-014	1.40801e-014	6.5944e-015	4.70386e-016	8.66444e-015	3.73576e-015	3.73425e-015	-3.98873e-015	9.09211e-015	1.6648e-014	9.84839e-015	-4.48012e-015	2.49583e-015	-6.44808e-015	-8.7916e-015	-3.77076e-015	-9.48392e-015
2.06017e-015	3.07115e-015	3.6487e-015	6.38379e-015	6.05367e-015	1.97349e-014	1.72033e-014	1.70118e-014	1.23605e-014	1.38747e-014	6.67024e-015	5.89897e-016	8.82518e-015	3.57929e-015	3.80532e-015	-3.84637e-015	8.97239e-015	1.65215e-014	9.89628e-015	-4.38884e-015	2.58295e-015	-6.3052e-015	-8.83745e-015	-3.86442e-015	-9.51701e-015
2.01698e-015	2.87642e-015	3.63432e-015	6.6142e-015	6.21464e-015	1.95816e-014	1.71001e-014	1.66936e-014	1.22784e-014	1.36465e-014	6.74646e-015	7.53296e-016	9.00129e-015	3.42885e-015	3.85993e-015	-3.69208e-015	8.86641e-015	1.63735e-014	9.94791e-015	-4.27581e-015	2.66814e-015	-6.15239e-015	-8.88516e-015	-3.95326e-015	-9.53312e-015
1.97427e-015	2.67094e-015	3.60703e-015	6.83908e-015	6.35334e-015	1.94034e-014	1.69788e-014	1.63787e-014	1.22149e-014	1.33983e-014	6.82091e-015	9.59846e-016	9.18955e-015	3.28442e-015	3.89894e-015	-3.52749e-015	8.77611e-015	1.62057e-014	1.00017e-014	-4.14251e-015	2.75222e-015	-5.99162e-015	-8.93445e-015	-4.0366e-015	-9.53356e-015
1.93085e-015	2.45726e-015	3.56553e-015	7.05648e-015	6.46906e-015	1.92014e-014	1.68402e-014	1.60686e-014	1.21698e-014	1.31332e-014	6.89057e-015	1.20756e-015	9.3861e-015	3.14615e-015	3.92324e-015	-3.35448e-015	8.70333e-015	1.602e-014	1.00556e-014	-3.99122e-015	2.83519e-015	-5.82533e-015	-8.9846e-015	-4.11301e-015	-9.51963e-015
1.88493e-015	2.23816e-015	3.50855e-015	7.26494e-015	6.56196e-015	1.89769e-014	1.66856e-014	1.57656e-014	1.21425e-014	1.28545e-014	6.95259e-015	1.4943e-015	9.58739e-015	3.01426e-015	3.9339e-015	-3.17521e-015	8.64984e-015	1.58186e-014	1.01077e-014	-3.82443e-015	2.91731e-015	-5.65615e-015	-9.03475e-015	-4.18121e-015	-9.49232e-015
1.83572e-015	2.01634e-015	3.4355e-015	7.46332e-015	6.63251e-015	1.87313e-014	1.65162e-014	1.54715e-014	1.21322e-014	1.25661e-014	7.00473e-015	1.81782e-015	9.78976e-015	2.88842e-015	3.93191e-015	-2.99136e-015	8.61644e-015	1.56036e-014	1.01559e-014	-3.64446e-015	2.99816e-015	-5.48621e-015	-9.08417e-015	-4.24061e-015	-9.45331e-015
1.78199e-015	1.79459e-015	3.34557e-015	7.64996e-015	6.68136e-015	1.84657e-014	1.63328e-014	1.51876e-014	1.21379e-014	1.22713e-014	7.04458e-015	2.1754e-015	9.99001e-015	2.7684e-015	3.91857e-015	-2.80467e-015	8.60392e-015	1.53768e-014	1.01979e-014	-3.45405e-015	3.07758e-015	-5.31763e-015	-9.13201e-015	-4.29004e-015	-9.40388e-015
1.72277e-015	1.5753e-015	3.2381e-015	7.82382e-015	6.70949e-015	1.81821e-014	1.61367e-014	1.49153e-014	1.21576e-014	1.19731e-014	7.07003e-015	2.56333e-015	1.01842e-014	2.65341e-015	3.89522e-015	-2.6168e-015	8.61256e-015	1.51403e-014	1.02317e-014	-3.25644e-015	3.15525e-015	-5.15262e-015	-9.17704e-015	-4.3285e-015	-9.3449e-015
1.65697e-015	1.36059e-015	3.11315e-015	7.98404e-015	6.71829e-015	1.78824e-014	1.59292e-014	1.46559e-014	1.21893e-014	1.16744e-014	7.07872e-015	2.97788e-015	1.03682e-014	2.54309e-015	3.86332e-015	-2.42915e-015	8.64243e-015	1.48966e-014	1.02551e-014	-3.05441e-015	3.23064e-015	-4.99335e-015	-9.21838e-015	-4.35547e-015	-9.27781e-015
1.58354e-015	1.15283e-015	2.97056e-015	8.12998e-015	6.70955e-015	1.75688e-014	1.57116e-014	1.44106e-014	1.22307e-014	1.13785e-014	7.0689e-015	3.41529e-015	1.05379e-014	2.43673e-015	3.82436e-015	-2.24286e-015	8.69396e-015	1.46477e-014	1.02665e-014	-2.85096e-015	3.30301e-015	-4.84166e-015	-9.25472e-015	-4.37034e-015	-9.20386e-015
1.50179e-015	9.54339e-016	2.81077e-015	8.26095e-015	6.68526e-015	1.7244e-014	1.54852e-014	1.41804e-014	1.22794e-014	1.1088e-014	7.03888e-015	3.87104e-015	1.06897e-014	2.33365e-015	3.77931e-015	-2.05923e-015	8.76706e-015	1.43955e-014	1.02637e-014	-2.64873e-015	3.37174e-015	-4.69944e-015	-9.285e-015	-4.37252e-015	-9.12465e-015
1.41123e-015	7.67233e-016	2.63412e-015	8.37703e-015	6.64736e-015	1.691e-014	1.52514e-014	1.39661e-014	1.23326e-014	1.08057e-014	6.98702e-015	4.34018e-015	1.08201e-014	2.23267e-015	3.72988e-015	-1.87933e-015	8.86109e-015	1.41419e-014	1.02447e-014	-2.45091e-015	3.43591e-015	-4.56843e-015	-9.30779e-015	-4.3619e-015	-9.0411e-015
1.31123e-015	5.93291e-016	2.44184e-015	8.4782e-015	6.59868e-015	1.65689e-014	1.50117e-014	1.37681e-014	1.23875e-014	1.05341e-014	6.9122e-015	4.81783e-015	1.09259e-014	2.13341e-015	3.67703e-015	-1.70382e-015	8.97532e-015	1.38885e-014	1.02076e-014	-2.2607e-015	3.4942e-015	-4.45032e-015	-9.32178e-015	-4.33826e-015	-8.954e-015
1.20133e-015	4.336e-016	2.2348e-015	8.56472e-015	6.54156e-015	1.62237e-014	1.47674e-014	1.35863e-014	1.24409e-014	1.02759e-014	6.81355e-015	5.29867e-015	1.10036e-014	2.03469e-015	3.6218e-015	-1.53314e-015	9.1085e-015	1.36372e-014	1.0151e-014	-2.08111e-015	3.54533e-015	-4.34653e-015	-9.32586e-015	-4.30163e-015	-8.86432e-015
1.08127e-015	2.88964e-016	2.01407e-015	8.63705e-015	6.47873e-015	1.58771e-014	1.45199e-014	1.3421e-014	1.24903e-014	1.00331e-014	6.6901e-015	5.7776e-015	1.10509e-014	1.93531e-015	3.56524e-015	-1.36786e-015	9.2599e-015	1.33896e-014	1.00737e-014	-1.91475e-015	3.58838e-015	-4.25843e-015	-9.3187e-015	-4.25205e-015	-8.77272e-015
9.51152e-016	1.60625e-016	1.78107e-015	8.69571e-015	6.41307e-015	1.55315e-014	1.42713e-014	1.32718e-014	1.25324e-014	9.80719e-015	6.54119e-015	6.24912e-015	1.10653e-014	1.83454e-015	3.50876e-015	-1.2082e-015	9.42805e-015	1.31466e-014	9.97489e-015	-1.76403e-015	3.62189e-015	-4.18695e-015	-9.29941e-015	-4.19024e-015	-8.68014e-015
8.10825e-016	4.86217e-017	1.53717e-015	8.74156e-015	6.34667e-015	1.51896e-014	1.4023e-014	1.31384e-014	1.25644e-014	9.6e-015	6.36685e-015	6.7079e-015	1.10451e-014	1.73111e-015	3.45345e-015	-1.05412e-015	9.61114e-015	1.29091e-014	9.85365e-015	-1.63123e-015	3.64464e-015	-4.13275e-015	-9.26628e-015	-4.11655e-015	-8.5873e-015
6.60197e-016	-4.66278e-017	1.28421e-015	8.77591e-015	6.2823e-015	1.48547e-014	1.37763e-014	1.30201e-014	1.2583e-014	9.41291e-015	6.16676e-015	7.14883e-015	1.09885e-014	1.62433e-015	3.40069e-015	-9.0519e-016	9.8075e-015	1.26778e-014	9.7097e-015	-1.51934e-015	3.65549e-015	-4.09641e-015	-9.21791e-015	-4.03199e-015	-8.49478e-015
4.99369e-016	-1.2486e-016	1.02354e-015	8.80005e-015	6.22328e-015	1.45294e-014	1.35325e-014	1.29154e-014	1.25852e-014	9.24679e-015	5.94131e-015	7.56713e-015	1.0894e-014	1.51316e-015	3.35095e-015	-7.61257e-016	1.00147e-014	1.24534e-014	9.54258e-015	-1.4304e-015	3.6531e-015	-4.07786e-015	-9.15304e-015	-3.93759e-015	-8.40304e-015
3.29007e-016	-1.86699e-016	7.56659e-016	8.81551e-015	6.17192e-015	1.4216e-014	1.32931e-014	1.28239e-014	1.25681e-014	9.10213e-015	5.691e-015	7.95808e-015	1.07609e-014	1.39628e-015	3.30535e-015	-6.21795e-016	1.02307e-014	1.22363e-014	9.35259e-015	-1.36584e-015	3.63576e-015	-4.07734e-015	-9.07107e-015	-3.83466e-015	-8.31278e-015
1.49026e-016	-2.32851e-016	4.85689e-016	8.82365e-015	6.13055e-015	1.39173e-014	1.30594e-014	1.27443e-014	1.25294e-014	8.97887e-015	5.41717e-015	8.3173e-015	1.05882e-014	1.27306e-015	3.26526e-015	-4.85818e-016	1.04532e-014	1.20269e-014	9.1402e-015	-1.32707e-015	3.60201e-015	-4.09454e-015	-8.97128e-015	-3.72418e-015	-8.22432e-015
-3.97511e-017	-2.63983e-016	2.1245e-016	8.82648e-015	6.10172e-015	1.36356e-014	1.28329e-014	1.26752e-014	1.24665e-014	8.87718e-015	5.12111e-015	8.64064e-015	1.03759e-014	1.14301e-015	3.23128e-015	-3.52397e-016	1.068e-014	1.18251e-014	8.90599e-015	-1.3151e-015	3.55051e-015	-4.1292e-015	-8.85336e-015	-3.60754e-015	-8.13766e-015
-2.36743e-016	-2.8195e-016	-6.15026e-017	8.82542e-015	6.08766e-015	1.33731e-014	1.26145e-014	1.2615e-014	1.23772e-014	8.79691e-015	4.80421e-015	8.92395e-015	1.0124e-014	1.00522e-015	3.20387e-015	-2.19802e-016	1.09085e-014	1.1631e-014	8.65138e-015	-1.33072e-015	3.48033e-015	-4.1808e-015	-8.717e-015	-3.48634e-015	-8.05293e-015
-4.4198e-016	-2.88409e-016	-3.34371e-016	8.82235e-015	6.09017e-015	1.31322e-014	1.24057e-014	1.25618e-014	1.22601e-014	8.7373e-015	4.46818e-015	9.1636e-015	9.83321e-015	8.59385e-016	3.18403e-015	-8.70039e-017	1.11363e-014	1.14442e-014	8.3775e-015	-1.37408e-015	3.39033e-015	-4.24847e-015	-8.56199e-015	-3.3622e-015	-7.97027e-015
-6.54688e-016	-2.84905e-016	-6.04092e-016	8.81899e-015	6.11138e-015	1.29148e-014	1.22074e-014	1.25135e-014	1.2113e-014	8.69732e-015	4.11486e-015	9.35688e-015	9.50471e-015	7.05553e-016	3.17246e-015	4.73181e-017	1.13606e-014	1.12642e-014	8.08602e-015	-1.44556e-015	3.27935e-015	-4.33142e-015	-8.38827e-015	-3.23709e-015	-7.88974e-015
-8.74255e-016	-2.73274e-016	-8.69309e-016	8.81715e-015	6.15224e-015	1.27225e-014	1.202e-014	1.24686e-014	1.19346e-014	8.67584e-015	3.7462e-015	9.50147e-015	9.14024e-015	5.43511e-016	3.1697e-015	1.84154e-016	1.15789e-014	1.10904e-014	7.77882e-015	-1.54474e-015	3.14661e-015	-4.42892e-015	-8.19571e-015	-3.11287e-015	-7.81141e-015
-1.0997e-015	-2.55545e-016	-1.12864e-015	8.81895e-015	6.21333e-015	1.25567e-014	1.18446e-014	1.24248e-014	1.17244e-014	8.67069e-015	3.3647e-015	9.59519e-015	8.74148e-015	3.73284e-016	3.17638e-015	3.24944e-016	1.17881e-014	1.09218e-014	7.45775e-015	-1.67133e-015	2.9915e-015	-4.54025e-015	-7.98418e-015	-2.99105e-015	-7.735e-015
-1.33008e-015	-2.34042e-016	-1.38075e-015	8.82571e-015	6.29547e-015	1.24183e-014	1.16824e-014	1.23803e-014	1.14821e-014	8.6803e-015	2.97259e-015	9.63611e-015	8.31046e-015	1.94914e-016	3.19313e-015	4.71329e-016	1.19858e-014	1.07574e-014	7.12476e-015	-1.8245e-015	2.8137e-015	-4.66442e-015	-7.75447e-015	-2.87346e-015	-7.66027e-015
-1.56504e-015	-2.11047e-016	-1.62465e-015	8.83862e-015	6.39887e-015	1.23084e-014	1.1534e-014	1.23327e-014	1.12076e-014	8.70272e-015	2.57242e-015	9.62322e-015	7.84937e-015	8.63764e-018	3.22043e-015	6.24471e-016	1.21691e-014	1.05964e-014	6.78267e-015	-2.00269e-015	2.61271e-015	-4.79979e-015	-7.50796e-015	-2.76216e-015	-7.58692e-015
-1.80358e-015	-1.89338e-016	-1.85869e-015	8.85899e-015	6.52334e-015	1.22275e-014	1.14e-014	1.22799e-014	1.09008e-014	8.73576e-015	2.16654e-015	9.55628e-015	7.36092e-015	-1.85148e-016	3.25837e-015	7.85396e-016	1.23351e-014	1.04379e-014	6.43398e-015	-2.20448e-015	2.38836e-015	-4.94481e-015	-7.24545e-015	-2.659e-015	-7.51449e-015
-2.04472e-015	-1.7093e-016	-2.08268e-015	8.888e-015	6.66876e-015	1.21756e-014	1.12807e-014	1.22198e-014	1.05627e-014	8.77731e-015	1.75692e-015	9.43512e-015	6.84809e-015	-3.85992e-016	3.307e-015	9.55353e-016	1.24815e-014	1.02805e-014	6.08098e-015	-2.42837e-015	2.14076e-015	-5.09829e-015	-6.96828e-015	-2.56568e-015	-7.44268e-015
-2.28781e-015	-1.58587e-016	-2.29616e-015	8.92664e-015	6.83385e-015	1.2153e-014	1.11763e-014	1.21502e-014	1.0194e-014	8.82492e-015	1.346e-015	9.26001e-015	6.31399e-015	-5.93411e-016	3.36664e-015	1.13573e-015	1.26065e-014	1.01229e-014	5.72626e-015	-2.67231e-015	1.86991e-015	-5.25888e-015	-6.67809e-015	-2.48379e-015	-7.37165e-015
-2.53235e-015	-1.54425e-016	-2.49891e-015	8.97547e-015	7.01737e-015	1.21585e-014	1.10872e-014	1.20695e-014	9.79593e-015	8.87611e-015	9.36824e-016	9.03211e-015	5.76158e-015	-8.06466e-016	3.43699e-015	1.32737e-015	1.27077e-014	9.96376e-015	5.37229e-015	-2.93351e-015	1.57679e-015	-5.42507e-015	-6.37692e-015	-2.41509e-015	-7.30116e-015
-2.7777e-015	-1.60969e-016	-2.6901e-015	9.03517e-015	7.21745e-015	1.21916e-014	1.10132e-014	1.19752e-014	9.37071e-015	8.92846e-015	5.31767e-016	8.75296e-015	5.19421e-015	-1.02412e-015	3.51817e-015	1.53106e-015	1.27833e-014	9.80169e-015	5.02128e-015	-3.20976e-015	1.26228e-015	-5.59517e-015	-6.06675e-015	-2.36105e-015	-7.23111e-015
-3.02299e-015	-1.80167e-016	-2.86946e-015	9.10605e-015	7.43245e-015	1.22507e-014	1.09545e-014	1.18653e-014	8.92059e-015	8.97898e-015	1.3292e-016	8.42427e-015	4.61522e-015	-1.2453e-015	3.61029e-015	1.74742e-015	1.2831e-014	9.63556e-015	4.67532e-015	-3.49848e-015	9.27478e-016	-5.76815e-015	-5.74998e-015	-2.32241e-015	-7.16125e-015
-3.26765e-015	-2.13766e-016	-3.03711e-015	9.18783e-015	7.66041e-015	1.23345e-014	1.09109e-014	1.17379e-014	8.44778e-015	9.02513e-015	-2.5747e-016	8.048e-015	4.02815e-015	-1.46905e-015	3.71346e-015	1.97646e-015	1.28489e-014	9.46439e-015	4.33718e-015	-3.79696e-015	5.7396e-016	-5.94279e-015	-5.42921e-015	-2.30064e-015	-7.09123e-015
-3.511e-015	-2.6334e-016	-3.19324e-015	9.28058e-015	7.89906e-015	1.24409e-014	1.0882e-014	1.15921e-014	7.95481e-015	9.06438e-015	-6.37376e-016	7.62691e-015	3.43594e-015	-1.69395e-015	3.82777e-015	2.21817e-015	1.28354e-014	9.28684e-015	4.00848e-015	-4.10203e-015	2.03422e-016	-6.11767e-015	-5.10655e-015	-2.29655e-015	-7.02115e-015
-3.75234e-015	-3.30261e-016	-3.33854e-015	9.38383e-015	8.14574e-015	1.25682e-014	1.08678e-014	1.14263e-014	7.44474e-015	9.09417e-015	-1.00507e-015	7.16415e-015	2.84198e-015	-1.91874e-015	3.95292e-015	2.47214e-015	1.27896e-014	9.10225e-015	3.69096e-015	-4.41084e-015	-1.82164e-016	-6.29133e-015	-4.78451e-015	-2.3105e-015	-6.95081e-015
-3.99102e-015	-4.15796e-016	-3.47355e-015	9.49713e-015	8.39741e-015	1.27146e-014	1.08678e-014	1.1239e-014	6.92111e-015	9.11186e-015	-1.35863e-015	6.6634e-015	2.24955e-015	-2.14234e-015	4.08855e-015	2.73812e-015	1.27108e-014	8.90911e-015	3.38601e-015	-4.72127e-015	-5.8048e-016	-6.46249e-015	-4.46579e-015	-2.34302e-015	-6.87996e-015
-4.22659e-015	-5.21014e-016	-3.59896e-015	9.61966e-015	8.65095e-015	1.28773e-014	1.08814e-014	1.10298e-014	6.38709e-015	9.11506e-015	-1.69677e-015	6.1283e-015	1.66103e-015	-2.36362e-015	4.23427e-015	3.01521e-015	1.25985e-014	8.70693e-015	3.09514e-015	-5.02986e-015	-9.8974e-016	-6.63034e-015	-4.15282e-015	-2.39422e-015	-6.80861e-015
-4.45864e-015	-6.46369e-016	-3.71546e-015	9.75013e-015	8.90326e-015	1.30529e-014	1.09081e-014	1.07974e-014	5.84651e-015	9.10141e-015	-2.01849e-015	5.56244e-015	1.07911e-015	-2.58128e-015	4.38991e-015	3.30267e-015	1.24519e-014	8.4958e-015	2.81948e-015	-5.334e-015	-1.40773e-015	-6.79392e-015	-3.84839e-015	-2.46359e-015	-6.73658e-015
-4.6868e-015	-7.92784e-016	-3.82376e-015	9.8874e-015	9.15123e-015	1.32387e-014	1.09474e-014	1.0542e-014	5.30305e-015	9.06921e-015	-2.3232e-015	4.96943e-015	5.06685e-016	-2.79446e-015	4.55496e-015	3.5991e-015	1.22713e-014	8.27465e-015	2.5595e-015	-5.63085e-015	-1.83193e-015	-6.95224e-015	-3.55515e-015	-2.55109e-015	-6.66408e-015
-4.91027e-015	-9.60135e-016	-3.925e-015	1.003e-014	9.39183e-015	1.34318e-014	1.09985e-014	1.02635e-014	4.76041e-015	9.01683e-015	-2.61018e-015	4.35305e-015	-5.38707e-017	-3.00223e-015	4.72868e-015	3.90344e-015	1.20568e-014	8.04314e-015	2.31601e-015	-5.9178e-015	-2.25912e-015	-7.10426e-015	-3.27575e-015	-2.65597e-015	-6.59064e-015
-5.12872e-015	-1.14824e-015	-4.02026e-015	1.01766e-014	9.62198e-015	1.36295e-014	1.10607e-014	9.96131e-015	4.22195e-015	8.94316e-015	-2.87853e-015	3.71742e-015	-5.99979e-016	-3.20394e-015	4.91041e-015	4.21371e-015	1.18091e-014	7.80087e-015	2.08891e-015	-6.19151e-015	-2.68626e-015	-7.24941e-015	-3.01249e-015	-2.77751e-015	-6.51597e-015
-5.3418e-015	-1.35676e-015	-4.11027e-015	1.03256e-014	9.83889e-015	1.38291e-014	1.11339e-014	9.63591e-015	3.69123e-015	8.84675e-015	-3.12851e-015	3.06677e-015	-1.1297e-015	-3.39862e-015	5.0993e-015	4.52815e-015	1.15287e-014	7.54827e-015	1.87863e-015	-6.44952e-015	-3.11037e-015	-7.38695e-015	-2.76806e-015	-2.91491e-015	-6.44039e-015
-5.54891e-015	-1.58527e-015	-4.19563e-015	1.04753e-014	1.00396e-014	1.40273e-014	1.12168e-014	9.28854e-015	3.17196e-015	8.72668e-015	-3.36036e-015	2.40568e-015	-1.64142e-015	-3.58525e-015	5.29488e-015	4.8443e-015	1.12171e-014	7.28558e-015	1.68474e-015	-6.69038e-015	-3.52893e-015	-7.5164e-015	-2.54449e-015	-3.06675e-015	-6.36369e-015
-5.74949e-015	-1.83241e-015	-4.27763e-015	1.06239e-014	1.02218e-014	1.42211e-014	1.13081e-014	8.91989e-015	2.66727e-015	8.58205e-015	-3.57425e-015	1.73934e-015	-2.13396e-015	-3.76344e-015	5.49667e-015	5.15968e-015	1.08762e-014	7.01314e-015	1.50715e-015	-6.91199e-015	-3.9389e-015	-7.63694e-015	-2.3443e-015	-3.23135e-015	-6.28623e-015
-5.94362e-015	-2.09685e-015	-4.35731e-015	1.07694e-014	1.03827e-014	1.4407e-014	1.14075e-014	8.53102e-015	2.1801e-015	8.41223e-015	-3.7709e-015	1.07204e-015	-2.60664e-015	-3.93261e-015	5.7032e-015	5.47236e-015	1.05076e-014	6.73083e-015	1.34507e-015	-7.11169e-015	-4.33713e-015	-7.7478e-015	-2.16925e-015	-3.40672e-015	-6.20808e-015
-6.13053e-015	-2.37677e-015	-4.43571e-015	1.09105e-014	1.05204e-014	1.45822e-014	1.15137e-014	8.12363e-015	1.71252e-015	8.21709e-015	-3.95091e-015	4.08124e-016	-3.05842e-015	-4.09198e-015	5.91294e-015	5.77979e-015	1.01127e-014	6.43999e-015	1.19767e-015	-7.28811e-015	-4.72039e-015	-7.84874e-015	-2.02045e-015	-3.59104e-015	-6.12926e-015
-6.30975e-015	-2.67005e-015	-4.5136e-015	1.10454e-014	1.06329e-014	1.47439e-014	1.16258e-014	7.69999e-015	1.2676e-015	7.99618e-015	-4.11522e-015	-2.49104e-016	-3.48872e-015	-4.24192e-015	6.12559e-015	6.07979e-015	9.69403e-015	6.14184e-015	1.06355e-015	-7.43994e-015	-5.08644e-015	-7.93949e-015	-1.89928e-015	-3.78213e-015	-6.04977e-015
-6.48161e-015	-2.97495e-015	-4.5913e-015	1.11725e-014	1.07185e-014	1.48906e-014	1.17434e-014	7.26148e-015	8.47695e-016	7.75012e-015	-4.26458e-015	-8.95867e-016	-3.89773e-015	-4.38255e-015	6.34005e-015	6.36978e-015	9.2533e-015	5.83716e-015	9.41877e-016	-7.56638e-015	-5.43244e-015	-8.02021e-015	-1.80669e-015	-3.97792e-015	-5.9702e-015
-6.6461e-015	-3.28951e-015	-4.66969e-015	1.12904e-014	1.07763e-014	1.50203e-014	1.18653e-014	6.81071e-015	4.55126e-016	7.47848e-015	-4.40091e-015	-1.52843e-015	-4.28513e-015	-4.51431e-015	6.55493e-015	6.6474e-015	8.79378e-015	5.52701e-015	8.31776e-016	-7.66653e-015	-5.75645e-015	-8.09039e-015	-1.74317e-015	-4.17554e-015	-5.89036e-015
-6.80326e-015	-3.61161e-015	-4.74967e-015	1.13975e-014	1.08055e-014	1.51306e-014	1.19907e-014	6.34983e-015	9.13e-017	7.18221e-015	-4.52583e-015	-2.14398e-015	-4.65148e-015	-4.6376e-015	6.76888e-015	6.90993e-015	8.31818e-015	5.21242e-015	7.31924e-016	-7.74006e-015	-6.05658e-015	-8.14944e-015	-1.70908e-015	-4.37284e-015	-5.80996e-015
-6.95281e-015	-3.93879e-015	-4.83164e-015	1.14931e-014	1.0806e-014	1.52194e-014	1.21186e-014	5.88149e-015	-2.43115e-016	6.86225e-015	-4.64107e-015	-2.73961e-015	-4.997e-015	-4.75243e-015	6.98038e-015	7.15473e-015	7.82945e-015	4.89458e-015	6.40579e-016	-7.78647e-015	-6.3313e-015	-8.19718e-015	-1.70405e-015	-4.56781e-015	-5.72951e-015
-7.09446e-015	-4.26839e-015	-4.91588e-015	1.15758e-014	1.07775e-014	1.52852e-014	1.22481e-014	5.40834e-015	-5.47427e-016	6.51951e-015	-4.74785e-015	-3.31239e-015	-5.32139e-015	-4.85945e-015	7.18868e-015	7.37927e-015	7.33138e-015	4.57533e-015	5.57226e-016	-7.80658e-015	-6.5784e-015	-8.23354e-015	-1.72789e-015	-4.75725e-015	-5.64869e-015
-7.2283e-015	-4.59746e-015	-5.00233e-015	1.16444e-014	1.072e-014	1.53276e-014	1.23782e-014	4.93322e-015	-8.21091e-016	6.15542e-015	-4.84792e-015	-3.85927e-015	-5.62548e-015	-4.95964e-015	7.39284e-015	7.58171e-015	6.8274e-015	4.25618e-015	4.80063e-016	-7.80023e-015	-6.7968e-015	-8.258e-015	-1.77995e-015	-4.93931e-015	-5.56745e-015
-7.35483e-015	-4.92362e-015	-5.09099e-015	1.16984e-014	1.06344e-014	1.53455e-014	1.25084e-014	4.45945e-015	-1.06391e-015	5.77166e-015	-4.94337e-015	-4.378e-015	-5.91092e-015	-5.05381e-015	7.59156e-015	7.76028e-015	6.32114e-015	3.93813e-015	4.07179e-016	-7.768e-015	-6.98549e-015	-8.27039e-015	-1.85895e-015	-5.11229e-015	-5.48613e-015
-7.47376e-015	-5.24448e-015	-5.18179e-015	1.17374e-014	1.05219e-014	1.53382e-014	1.26377e-014	3.99041e-015	-1.27645e-015	5.37018e-015	-5.03596e-015	-4.86721e-015	-6.17835e-015	-5.14307e-015	7.78306e-015	7.91246e-015	5.81607e-015	3.6233e-015	3.37313e-016	-7.71058e-015	-7.1432e-015	-8.27047e-015	-1.96321e-015	-5.27309e-015	-5.40547e-015
-7.58514e-015	-5.55735e-015	-5.27457e-015	1.17611e-014	1.03841e-014	1.53058e-014	1.2765e-014	3.5291e-015	-1.4596e-015	4.9527e-015	-5.12781e-015	-5.32504e-015	-6.42945e-015	-5.2286e-015	7.96606e-015	8.03704e-015	5.316e-015	3.31349e-015	2.69904e-016	-7.62891e-015	-7.26984e-015	-8.25844e-015	-2.09114e-015	-5.41949e-015	-5.32558e-015
-7.68907e-015	-5.86056e-015	-5.36958e-015	1.17694e-014	1.02232e-014	1.52487e-014	1.28897e-014	3.07879e-015	-1.61459e-015	4.52091e-015	-5.22112e-015	-5.74986e-015	-6.6653e-015	-5.31088e-015	8.13938e-015	8.13253e-015	4.82421e-015	3.00974e-015	2.04022e-016	-7.52398e-015	-7.36541e-015	-8.23365e-015	-2.24061e-015	-5.5496e-015	-5.24641e-015
-7.78549e-015	-6.1516e-015	-5.46582e-015	1.17631e-014	1.00412e-014	1.51668e-014	1.30114e-014	2.64269e-015	-1.74265e-015	4.07674e-015	-5.31734e-015	-6.141e-015	-6.88728e-015	-5.39095e-015	8.30184e-015	8.19752e-015	4.34423e-015	2.71341e-015	1.38567e-016	-7.39738e-015	-7.43034e-015	-8.19567e-015	-2.40951e-015	-5.66162e-015	-5.16806e-015
-7.87428e-015	-6.42826e-015	-5.56281e-015	1.17419e-014	9.84022e-015	1.50606e-014	1.31284e-014	2.22428e-015	-1.84631e-015	3.62219e-015	-5.41789e-015	-6.49752e-015	-7.0969e-015	-5.47002e-015	8.45159e-015	8.23139e-015	3.87949e-015	2.42666e-015	7.33219e-017	-7.25043e-015	-7.46503e-015	-8.14451e-015	-2.5952e-015	-5.75382e-015	-5.09055e-015
-7.95554e-015	-6.68828e-015	-5.65982e-015	1.17061e-014	9.62324e-015	1.49315e-014	1.324e-014	1.8265e-015	-1.92831e-015	3.15897e-015	-5.52476e-015	-6.81889e-015	-7.29516e-015	-5.54951e-015	8.58812e-015	8.23379e-015	3.4332e-015	2.15095e-015	7.4378e-018	-7.0849e-015	-7.47059e-015	-8.07918e-015	-2.79489e-015	-5.82423e-015	-5.01359e-015
-8.0298e-015	-6.92906e-015	-5.75561e-015	1.16566e-014	9.39298e-015	1.47817e-014	1.33452e-014	1.45221e-015	-1.98998e-015	2.69025e-015	-5.63916e-015	-7.10487e-015	-7.48308e-015	-5.63056e-015	8.70978e-015	8.20444e-015	3.00911e-015	1.88809e-015	-5.94796e-017	-6.90227e-015	-7.44796e-015	-7.99904e-015	-3.00582e-015	-5.87179e-015	-4.9382e-015
-8.09744e-015	-7.14905e-015	-5.84977e-015	1.15945e-014	9.15222e-015	1.4612e-014	1.34438e-014	1.10401e-015	-2.03399e-015	2.21808e-015	-5.7623e-015	-7.35554e-015	-7.66182e-015	-5.71381e-015	8.81605e-015	8.14318e-015	2.61037e-015	1.63957e-015	-1.27416e-016	-6.70505e-015	-7.39836e-015	-7.90377e-015	-3.22531e-015	-5.89569e-015	-4.86413e-015
-8.15885e-015	-7.34744e-015	-5.94159e-015	1.15208e-014	8.90434e-015	1.44242e-014	1.3535e-014	7.84488e-016	-2.06336e-015	1.74455e-015	-5.89509e-015	-7.57082e-015	-7.83219e-015	-5.79989e-015	8.90643e-015	8.05037e-015	2.24003e-015	1.40618e-015	-1.95821e-016	-6.49496e-015	-7.32413e-015	-7.79353e-015	-3.45001e-015	-5.89544e-015	-4.79109e-015
-8.21356e-015	-7.52314e-015	-6.02988e-015	1.1437e-014	8.65275e-015	1.42207e-014	1.36178e-014	4.95549e-016	-2.08155e-015	1.27149e-015	-6.03817e-015	-7.75067e-015	-7.99565e-015	-5.88962e-015	8.98004e-015	7.92622e-015	1.90048e-015	1.18866e-015	-2.64704e-016	-6.27415e-015	-7.22715e-015	-7.66764e-015	-3.67698e-015	-5.87055e-015	-4.71933e-015
-8.26233e-015	-7.67451e-015	-6.11413e-015	1.13441e-014	8.40033e-015	1.40033e-014	1.36914e-014	2.39805e-016	-2.09205e-015	8.0117e-016	-6.1922e-015	-7.89602e-015	-8.1524e-015	-5.9841e-015	9.03591e-015	7.77174e-015	1.59356e-015	9.88392e-016	-3.33858e-016	-6.04509e-015	-7.10999e-015	-7.52558e-015	-3.90277e-015	-5.82096e-015	-4.6489e-015
-8.30517e-015	-7.80144e-015	-6.19322e-015	1.12433e-014	8.15016e-015	1.37745e-014	1.3755e-014	1.92794e-017	-2.09727e-015	3.36262e-016	-6.35712e-015	-8.00857e-015	-8.30341e-015	-6.08363e-015	9.07377e-015	7.5878e-015	1.32156e-015	8.06291e-016	-4.02941e-016	-5.80994e-015	-6.97482e-015	-7.36686e-015	-4.12436e-015	-5.74633e-015	-4.58018e-015
-8.34228e-015	-7.90377e-015	-6.26614e-015	1.1136e-014	7.90532e-015	1.35366e-014	1.3807e-014	-1.64902e-016	-2.10054e-015	-1.21451e-016	-6.53342e-015	-8.08919e-015	-8.44913e-015	-6.18816e-015	9.09286e-015	7.37562e-015	1.08625e-015	6.42683e-016	-4.72515e-016	-5.57019e-015	-6.82437e-015	-7.19056e-015	-4.339e-015	-5.64763e-015	-4.51314e-015
-8.37396e-015	-7.98112e-015	-6.33213e-015	1.10229e-014	7.66894e-015	1.32916e-014	1.38471e-014	-3.11103e-016	-2.10492e-015	-5.69649e-016	-6.72111e-015	-8.13872e-015	-8.5895e-015	-6.29778e-015	9.09273e-015	7.13633e-015	8.88865e-016	4.98165e-016	-5.41402e-016	-5.32781e-015	-6.66107e-015	-6.99697e-015	-4.54397e-015	-5.52581e-015	-4.44767e-015
-8.40059e-015	-8.03363e-015	-6.39061e-015	1.09058e-014	7.4435e-015	1.30425e-014	1.38747e-014	-4.18562e-016	-2.11308e-015	-1.00679e-015	-6.9198e-015	-8.15839e-015	-8.72497e-015	-6.41233e-015	9.07331e-015	6.87163e-015	7.30578e-016	3.7296e-016	-6.09157e-016	-5.08534e-015	-6.48788e-015	-6.7856e-015	-4.73607e-015	-5.38159e-015	-4.38377e-015
-8.42216e-015	-8.06188e-015	-6.44156e-015	1.07862e-014	7.2314e-015	1.27922e-014	1.38893e-014	-4.87096e-016	-2.12752e-015	-1.43116e-015	-7.1284e-015	-8.14936e-015	-8.85563e-015	-6.53125e-015	9.03465e-015	6.58369e-015	6.11776e-016	2.67515e-016	-6.74979e-016	-4.84413e-015	-6.30776e-015	-6.55675e-015	-4.91275e-015	-5.21616e-015	-4.3216e-015
-8.43861e-015	-8.06626e-015	-6.48408e-015	1.0665e-014	7.03554e-015	1.25433e-014	1.38897e-014	-5.16248e-016	-2.15069e-015	-1.84036e-015	-7.34604e-015	-8.1134e-015	-8.98161e-015	-6.65389e-015	8.97703e-015	6.27472e-015	5.33151e-016	1.82257e-016	-7.37273e-016	-4.60625e-015	-6.12391e-015	-6.31068e-015	-5.07193e-015	-5.03113e-015	-4.26137e-015
-8.4502e-015	-8.04681e-015	-6.51741e-015	1.05442e-014	6.85795e-015	1.22982e-014	1.38752e-014	-5.06401e-016	-2.18488e-015	-2.23248e-015	-7.57165e-015	-8.05216e-015	-9.10265e-015	-6.77945e-015	8.90053e-015	5.94644e-015	4.95317e-016	1.17296e-016	-7.95951e-016	-4.37303e-015	-5.93889e-015	-6.04712e-015	-5.21192e-015	-4.82805e-015	-4.2026e-015
-8.45666e-015	-8.0046e-015	-6.54072e-015	1.04244e-014	6.70043e-015	1.2059e-014	1.38449e-014	-4.57786e-016	-2.23203e-015	-2.607e-015	-7.80336e-015	-7.96779e-015	-9.21845e-015	-6.90722e-015	8.80508e-015	5.60159e-015	4.97438e-016	7.20498e-017	-8.49222e-016	-4.14613e-015	-5.75541e-015	-5.76587e-015	-5.33092e-015	-4.608e-015	-4.14589e-015
-8.45859e-015	-7.94064e-015	-6.55381e-015	1.03069e-014	6.56414e-015	1.18279e-014	1.37983e-014	-3.71356e-016	-2.29385e-015	-2.96279e-015	-8.03939e-015	-7.86178e-015	-9.32834e-015	-7.03601e-015	8.6911e-015	5.24214e-015	5.38481e-016	4.64776e-017	-8.96904e-016	-3.92702e-015	-5.5754e-015	-5.46783e-015	-5.42748e-015	-4.3738e-015	-4.09132e-015
-8.45619e-015	-7.85641e-015	-6.55651e-015	1.01919e-014	6.45008e-015	1.16071e-014	1.37349e-014	-2.47846e-016	-2.3712e-015	-3.29854e-015	-8.2779e-015	-7.73612e-015	-9.43203e-015	-7.16509e-015	8.55962e-015	4.87026e-015	6.17211e-016	4.04202e-017	-9.38129e-016	-3.71655e-015	-5.40181e-015	-5.15384e-015	-5.50033e-015	-4.12769e-015	-4.03903e-015
-8.44878e-015	-7.75398e-015	-6.54924e-015	1.00799e-014	6.35913e-015	1.13989e-014	1.36546e-014	-8.82668e-017	-2.46436e-015	-3.61264e-015	-8.51761e-015	-7.59259e-015	-9.52896e-015	-7.29307e-015	8.41097e-015	4.48846e-015	7.32064e-016	5.29009e-017	-9.72035e-016	-3.51579e-015	-5.2369e-015	-4.82439e-015	-5.54888e-015	-3.87211e-015	-3.98915e-015
-8.43621e-015	-7.63441e-015	-6.53187e-015	9.9719e-015	6.2919e-015	1.12043e-014	1.35568e-014	1.05012e-016	-2.57412e-015	-3.90356e-015	-8.75653e-015	-7.43331e-015	-9.61825e-015	-7.4187e-015	8.24544e-015	4.09917e-015	8.80699e-016	8.3118e-017	-9.97963e-016	-3.32574e-015	-5.08223e-015	-4.48011e-015	-5.5725e-015	-3.60934e-015	-3.94155e-015
-8.41866e-015	-7.49979e-015	-6.50435e-015	9.86837e-015	6.2484e-015	1.10256e-014	1.34406e-014	3.30001e-016	-2.70016e-015	-4.17048e-015	-8.99184e-015	-7.25988e-015	-9.69832e-015	-7.53989e-015	8.06457e-015	3.70409e-015	1.06081e-015	1.30713e-016	-1.01531e-015	-3.14775e-015	-4.93953e-015	-4.12211e-015	-5.57005e-015	-3.34202e-015	-3.89697e-015
-8.39587e-015	-7.35189e-015	-6.46675e-015	9.7696e-015	6.22865e-015	1.08642e-014	1.33059e-014	5.85304e-016	-2.84207e-015	-4.41259e-015	-9.22103e-015	-7.07414e-015	-9.76838e-015	-7.65483e-015	7.86867e-015	3.30521e-015	1.26936e-015	1.94669e-016	-1.02427e-015	-2.9821e-015	-4.81026e-015	-3.75129e-015	-5.54199e-015	-3.07226e-015	-3.85515e-015
-8.36758e-015	-7.19195e-015	-6.41962e-015	9.6757e-015	6.23199e-015	1.07209e-014	1.31528e-014	8.67889e-016	-2.99919e-015	-4.62914e-015	-9.44139e-015	-6.87784e-015	-9.82782e-015	-7.76182e-015	7.65852e-015	2.90474e-015	1.50387e-015	2.73697e-016	-1.02432e-015	-2.82892e-015	-4.69561e-015	-3.36918e-015	-5.48914e-015	-2.80215e-015	-3.81665e-015
-8.33351e-015	-7.02241e-015	-6.3636e-015	9.58665e-015	6.25678e-015	1.0597e-014	1.29812e-014	1.17495e-015	-3.17046e-015	-4.81871e-015	-9.65039e-015	-6.67235e-015	-9.87537e-015	-7.85903e-015	7.4355e-015	2.50469e-015	1.76101e-015	3.66823e-016	-1.01497e-015	-2.68839e-015	-4.59606e-015	-2.97713e-015	-5.41186e-015	-2.53454e-015	-3.78178e-015
-8.29346e-015	-6.84483e-015	-6.29914e-015	9.50237e-015	6.30144e-015	1.0493e-014	1.27914e-014	1.50422e-015	-3.3546e-015	-4.98086e-015	-9.84485e-015	-6.45862e-015	-9.91019e-015	-7.94501e-015	7.20085e-015	2.10674e-015	2.03723e-015	4.7293e-016	-9.96001e-016	-2.56009e-015	-4.51195e-015	-2.57706e-015	-5.31074e-015	-2.27176e-015	-3.75027e-015
-8.24742e-015	-6.66123e-015	-6.22677e-015	9.42275e-015	6.36459e-015	1.04092e-014	1.25834e-014	1.85233e-015	-3.5497e-015	-5.11529e-015	-1.00223e-014	-6.23865e-015	-9.93096e-015	-8.01793e-015	6.95543e-015	1.71265e-015	2.32925e-015	5.90858e-016	-9.68465e-016	-2.44402e-015	-4.44289e-015	-2.17072e-015	-5.18718e-015	-2.01578e-015	-3.72225e-015
-8.19503e-015	-6.47365e-015	-6.14725e-015	9.34717e-015	6.44504e-015	1.03457e-014	1.23573e-014	2.21643e-015	-3.75318e-015	-5.22151e-015	-1.01806e-014	-6.01395e-015	-9.93724e-015	-8.07576e-015	6.70058e-015	1.32347e-015	2.63355e-015	7.19263e-016	-9.32765e-016	-2.34019e-015	-4.38864e-015	-1.76063e-015	-5.04172e-015	-1.76857e-015	-3.69772e-015
-8.13605e-015	-6.28361e-015	-6.06092e-015	9.27463e-015	6.54023e-015	1.0303e-014	1.21135e-014	2.59324e-015	-3.96239e-015	-5.29911e-015	-1.03177e-014	-5.78575e-015	-9.92799e-015	-8.1168e-015	6.43785e-015	9.40168e-016	2.94596e-015	8.56743e-016	-8.88646e-016	-2.24779e-015	-4.3488e-015	-1.34816e-015	-4.87645e-015	-1.53233e-015	-3.67667e-015
-8.0699e-015	-6.0929e-015	-5.96945e-015	9.20499e-015	6.64779e-015	1.02804e-014	1.18524e-014	2.98009e-015	-4.17441e-015	-5.34807e-015	-1.04315e-014	-5.55563e-015	-9.90224e-015	-8.13955e-015	6.1685e-015	5.64417e-016	3.26215e-015	1.00262e-015	-8.37611e-016	-2.16545e-015	-4.32209e-015	-9.35599e-016	-4.69281e-015	-1.30858e-015	-3.6591e-015
-7.99628e-015	-5.90267e-015	-5.87352e-015	9.13763e-015	6.76468e-015	1.02781e-014	1.15745e-014	3.37294e-015	-4.38579e-015	-5.36842e-015	-1.05189e-014	-5.32462e-015	-9.86003e-015	-8.14217e-015	5.89408e-015	1.97047e-016	3.57782e-015	1.15538e-015	-7.80487e-016	-2.09276e-015	-4.3074e-015	-5.25958e-016	-4.49262e-015	-1.09891e-015	-3.64561e-015
-7.91492e-015	-5.715e-015	-5.77421e-015	9.07213e-015	6.88846e-015	1.02952e-014	1.12808e-014	3.76821e-015	-4.59291e-015	-5.3598e-015	-1.05777e-014	-5.09343e-015	-9.80023e-015	-8.12337e-015	5.61556e-015	-1.61703e-016	3.89025e-015	1.31342e-015	-7.1751e-016	-2.02774e-015	-4.30319e-015	-1.22218e-016	-4.27764e-015	-9.04333e-016	-3.63619e-015
-7.82552e-015	-5.53186e-015	-5.67194e-015	9.0081e-015	7.01636e-015	1.03304e-014	1.09722e-014	4.16335e-015	-4.79237e-015	-5.32269e-015	-1.06061e-014	-4.86268e-015	-9.72267e-015	-8.08225e-015	5.33459e-015	-5.10903e-016	4.19545e-015	1.47608e-015	-6.50279e-016	-1.96933e-015	-4.30716e-015	2.73047e-016	-4.05079e-015	-7.26026e-016	-3.63078e-015
-7.72727e-015	-5.35435e-015	-5.56785e-015	8.94453e-015	7.14562e-015	1.0383e-014	1.06498e-014	4.55515e-015	-4.98089e-015	-5.25742e-015	-1.0603e-014	-4.6328e-015	-9.62666e-015	-8.01785e-015	5.05207e-015	-8.50189e-016	4.48979e-015	1.64142e-015	-5.79612e-016	-1.9166e-015	-4.31706e-015	6.57389e-016	-3.81354e-015	-5.65122e-016	-3.62937e-015
-7.6203e-015	-5.18348e-015	-5.46322e-015	8.88034e-015	7.27343e-015	1.04525e-014	1.03141e-014	4.94058e-015	-5.15513e-015	-5.16439e-015	-1.05665e-014	-4.40389e-015	-9.5117e-015	-7.92915e-015	4.76935e-015	-1.17936e-015	4.76968e-015	1.80792e-015	-5.06204e-016	-1.86773e-015	-4.33068e-015	1.02748e-015	-3.56751e-015	-4.21926e-016	-3.63201e-015
-7.50428e-015	-5.02017e-015	-5.35904e-015	8.81505e-015	7.397e-015	1.05373e-014	9.96594e-015	5.31661e-015	-5.31162e-015	-5.04396e-015	-1.04955e-014	-4.17734e-015	-9.37802e-015	-7.81568e-015	4.48713e-015	-1.49802e-015	5.03185e-015	1.97426e-015	-4.31105e-016	-1.82175e-015	-4.34575e-015	1.38137e-015	-3.31457e-015	-2.97277e-016	-3.63825e-015
-7.37938e-015	-4.8658e-015	-5.25593e-015	8.74771e-015	7.51332e-015	1.06366e-014	9.60733e-015	5.68058e-015	-5.44643e-015	-4.89677e-015	-1.03893e-014	-3.95359e-015	-9.22607e-015	-7.67679e-015	4.20698e-015	-1.80588e-015	5.27252e-015	2.13956e-015	-3.55498e-016	-1.77723e-015	-4.3602e-015	1.71654e-015	-3.057e-015	-1.9114e-016	-3.64853e-015
-7.2455e-015	-4.72118e-015	-5.15478e-015	8.67801e-015	7.61966e-015	1.07485e-014	9.24047e-015	6.03006e-015	-5.55641e-015	-4.7241e-015	-1.02475e-014	-3.73341e-015	-9.05589e-015	-7.51246e-015	3.92925e-015	-2.10297e-015	5.48882e-015	2.30232e-015	-2.80367e-016	-1.73223e-015	-4.37097e-015	2.03083e-015	-2.79588e-015	-1.03081e-016	-3.66294e-015
-7.10296e-015	-4.58627e-015	-5.0567e-015	8.60572e-015	7.71368e-015	1.08715e-014	8.86637e-015	6.36275e-015	-5.63876e-015	-4.52654e-015	-1.00693e-014	-3.51722e-015	-8.8678e-015	-7.32276e-015	3.65544e-015	-2.38966e-015	5.67854e-015	2.46138e-015	-2.06365e-016	-1.68559e-015	-4.37597e-015	2.32231e-015	-2.53276e-015	-3.2207e-017	-3.68159e-015
-6.95179e-015	-4.46151e-015	-4.96162e-015	8.53008e-015	7.79291e-015	1.10042e-014	8.48605e-015	6.67713e-015	-5.6898e-015	-4.30477e-015	-9.85443e-015	-3.30449e-015	-8.66175e-015	-7.10795e-015	3.3864e-015	-2.66628e-015	5.83953e-015	2.61622e-015	-1.34237e-016	-1.63589e-015	-4.37189e-015	2.58859e-015	-2.26949e-015	2.20259e-017	-3.70422e-015
-6.79243e-015	-4.3467e-015	-4.87011e-015	8.45026e-015	7.85546e-015	1.11449e-014	8.10145e-015	6.9711e-015	-5.70699e-015	-4.05989e-015	-9.60303e-015	-3.09546e-015	-8.43873e-015	-6.86903e-015	3.12287e-015	-2.93319e-015	5.96991e-015	2.76599e-015	-6.43977e-017	-1.58143e-015	-4.35627e-015	2.82741e-015	-2.00708e-015	6.02249e-017	-3.73037e-015
-6.62523e-015	-4.24142e-015	-4.78288e-015	8.36626e-015	7.89875e-015	1.1292e-014	7.7141e-015	7.2429e-015	-5.68829e-015	-3.79325e-015	-9.31577e-015	-2.88968e-015	-8.19847e-015	-6.60566e-015	2.86599e-015	-3.19061e-015	6.06855e-015	2.9092e-015	1.52847e-018	-1.52134e-015	-4.32634e-015	3.03676e-015	-1.74623e-015	8.37541e-017	-3.76022e-015
-6.45125e-015	-4.14522e-015	-4.69989e-015	8.27777e-015	7.92094e-015	1.1444e-014	7.32575e-015	7.49097e-015	-5.63137e-015	-3.50643e-015	-8.9936e-015	-2.68709e-015	-7.94221e-015	-6.31921e-015	2.61625e-015	-3.43896e-015	6.13465e-015	3.04481e-015	6.31897e-017	-1.45394e-015	-4.27944e-015	3.21554e-015	-1.48883e-015	9.38749e-017	-3.79319e-015
-6.27059e-015	-4.05783e-015	-4.62111e-015	8.18468e-015	7.92059e-015	1.1599e-014	6.93797e-015	7.71454e-015	-5.53456e-015	-3.20092e-015	-8.63775e-015	-2.48678e-015	-7.67084e-015	-6.01102e-015	2.3744e-015	-3.67875e-015	6.16727e-015	3.1723e-015	1.20195e-016	-1.37838e-015	-4.21309e-015	3.36232e-015	-1.23529e-015	9.23315e-017	-3.82954e-015
-6.08367e-015	-3.97903e-015	-4.54734e-015	8.08734e-015	7.89673e-015	1.17554e-014	6.5521e-015	7.91344e-015	-5.39628e-015	-2.87735e-015	-8.2494e-015	-2.28896e-015	-7.38535e-015	-5.68255e-015	2.14025e-015	-3.90969e-015	6.16594e-015	3.29089e-015	1.72278e-016	-1.29348e-015	-4.12539e-015	3.47674e-015	-9.86293e-016	8.07834e-017	-3.86898e-015
-5.89128e-015	-3.9083e-015	-4.47814e-015	7.98594e-015	7.84868e-015	1.19117e-014	6.16974e-015	8.08781e-015	-5.21598e-015	-2.53825e-015	-7.82999e-015	-2.09362e-015	-7.08645e-015	-5.33482e-015	1.91381e-015	-4.13179e-015	6.1309e-015	3.40019e-015	2.19508e-016	-1.19817e-015	-4.0146e-015	3.55763e-015	-7.42693e-016	6.07084e-017	-3.91101e-015
-5.69371e-015	-3.84451e-015	-4.41353e-015	7.88047e-015	7.77539e-015	1.20668e-014	5.79329e-015	8.23738e-015	-4.99376e-015	-2.18541e-015	-7.38156e-015	-1.90057e-015	-6.7756e-015	-4.96979e-015	1.69593e-015	-4.34559e-015	6.06276e-015	3.49943e-015	2.62711e-016	-1.09179e-015	-3.87913e-015	3.60529e-015	-5.0407e-016	3.3792e-017	-3.95488e-015
-5.49207e-015	-3.78663e-015	-4.35316e-015	7.77175e-015	7.67714e-015	1.22189e-014	5.42376e-015	8.36217e-015	-4.73029e-015	-1.82063e-015	-6.90655e-015	-1.70975e-015	-6.45399e-015	-4.58907e-015	1.48664e-015	-4.55096e-015	5.96242e-015	3.58775e-015	3.01922e-016	-9.73729e-016	-3.71717e-015	3.62016e-015	-2.70631e-016	2.3913e-018	-4.00086e-015
-5.28792e-015	-3.73385e-015	-4.29643e-015	7.66029e-015	7.55316e-015	1.23673e-014	5.06256e-015	8.46236e-015	-4.4255e-015	-1.44583e-015	-6.40752e-015	-1.52033e-015	-6.12285e-015	-4.19449e-015	1.28649e-015	-4.74775e-015	5.83116e-015	3.66509e-015	3.37173e-016	-8.43584e-016	-3.52771e-015	3.60198e-015	-4.23855e-017	-3.08921e-017	-4.04885e-015
-5.08236e-015	-3.68494e-015	-4.2432e-015	7.54578e-015	7.40406e-015	1.25101e-014	4.71095e-015	8.5389e-015	-4.08014e-015	-1.06322e-015	-5.88784e-015	-1.33191e-015	-5.7832e-015	-3.78833e-015	1.09541e-015	-4.93655e-015	5.67052e-015	3.73168e-015	3.69315e-016	-7.00969e-016	-3.31062e-015	3.55158e-015	1.8031e-016	-6.42909e-017	-4.09846e-015
-4.87627e-015	-3.63871e-015	-4.19286e-015	7.42838e-015	7.23054e-015	1.26461e-014	4.37064e-015	8.59334e-015	-3.6957e-015	-6.7461e-016	-5.35001e-015	-1.1434e-015	-5.4364e-015	-3.37187e-015	9.12732e-016	-5.11712e-015	5.48261e-015	3.78752e-015	3.9885e-016	-5.46534e-016	-3.06534e-015	3.47006e-015	3.97827e-016	-9.57658e-017	-4.1493e-015
-4.66989e-015	-3.59369e-015	-4.14499e-015	7.30903e-015	7.03378e-015	1.2774e-014	4.04293e-015	8.6268e-015	-3.2739e-015	-2.81534e-016	-4.79718e-015	-9.54507e-016	-5.08403e-015	-2.94686e-015	7.38542e-016	-5.2891e-015	5.26954e-015	3.83186e-015	4.26756e-016	-3.80327e-016	-2.79217e-015	3.35835e-015	6.10407e-016	-1.24311e-016	-4.20127e-015
-4.46464e-015	-3.54876e-015	-4.09899e-015	7.18831e-015	6.81482e-015	1.28927e-014	3.72877e-015	8.64138e-015	-2.81714e-015	1.13537e-016	-4.23259e-015	-7.66196e-016	-4.72749e-015	-2.51599e-015	5.72431e-016	-5.45283e-015	5.03371e-015	3.86497e-015	4.54379e-016	-2.0247e-016	-2.49118e-015	3.21837e-015	8.1768e-016	-1.47967e-016	-4.25447e-015
-4.26184e-015	-3.50227e-015	-4.05399e-015	7.06674e-015	6.5748e-015	1.30011e-014	3.42916e-015	8.63848e-015	-2.32827e-015	5.0861e-016	-3.65965e-015	-5.77363e-016	-4.36802e-015	-2.08092e-015	4.13884e-016	-5.60723e-015	4.77793e-015	3.88677e-015	4.82762e-016	-1.3392e-017	-2.16303e-015	3.05281e-015	1.02058e-015	-1.65114e-016	-4.30863e-015
-4.06204e-015	-3.4532e-015	-4.00886e-015	6.94477e-015	6.31553e-015	1.30984e-014	3.14489e-015	8.62016e-015	-1.81016e-015	9.02121e-016	-3.08121e-015	-3.87041e-016	-4.007e-015	-1.6431e-015	2.62885e-016	-5.75202e-015	4.50504e-015	3.89766e-015	5.12182e-016	1.8521e-016	-1.80941e-015	2.86373e-015	1.21988e-015	-1.73712e-016	-4.36292e-015
-3.86601e-015	-3.39978e-015	-3.9629e-015	6.82282e-015	6.03856e-015	1.31832e-014	2.87661e-015	8.58803e-015	-1.26604e-015	1.29245e-015	-2.50097e-015	-1.95414e-016	-3.64485e-015	-1.20436e-015	1.18843e-016	-5.88602e-015	4.21812e-015	3.89756e-015	5.43558e-016	3.92288e-016	-1.43156e-015	2.65329e-015	1.41571e-015	-1.72448e-016	-4.41707e-015
-3.67512e-015	-3.34064e-015	-3.91531e-015	6.7016e-015	5.74543e-015	1.32546e-014	2.6245e-015	8.54456e-015	-6.98895e-016	1.6776e-015	-1.92267e-015	-2.65377e-018	-3.28311e-015	-7.66345e-016	-1.85168e-017	-6.00881e-015	3.92086e-015	3.88662e-015	5.79004e-016	6.07047e-016	-1.03089e-015	2.42485e-015	1.60857e-015	-1.60065e-016	-4.47035e-015
-3.49004e-015	-3.27412e-015	-3.8651e-015	6.58172e-015	5.43856e-015	1.33117e-014	2.38952e-015	8.49262e-015	-1.12502e-016	2.05577e-015	-1.34907e-015	1.91319e-016	-2.9231e-015	-3.30605e-016	-1.49508e-016	-6.11964e-015	3.61554e-015	3.86545e-015	6.1936e-016	8.27839e-016	-6.09653e-016	2.18154e-015	1.7991e-015	-1.3533e-016	-4.52262e-015
-3.31149e-015	-3.19859e-015	-3.8117e-015	6.46361e-015	5.12023e-015	1.33539e-014	2.17219e-015	8.43447e-015	4.89086e-016	2.42589e-015	-7.83629e-016	3.86483e-016	-2.56527e-015	1.01072e-016	-2.7474e-016	-6.2178e-015	3.30554e-015	3.83513e-015	6.65364e-016	1.05297e-015	-1.70207e-016	1.92711e-015	1.98739e-015	-9.70268e-017	-4.57328e-015
-3.14015e-015	-3.11302e-015	-3.75415e-015	6.34721e-015	4.79289e-015	1.33807e-014	1.97268e-015	8.37234e-015	1.10277e-015	2.78618e-015	-2.29222e-016	5.82797e-016	-2.21078e-015	5.27687e-016	-3.94549e-016	-6.30186e-015	2.9944e-015	3.79595e-015	7.18849e-016	1.28121e-015	2.84855e-016	1.66479e-015	2.17303e-015	-4.49719e-017	-4.62241e-015
-2.97664e-015	-3.01621e-015	-3.69167e-015	6.23286e-015	4.45862e-015	1.33919e-014	1.7911e-015	8.30873e-015	1.72466e-015	3.13566e-015	3.11216e-016	7.80672e-016	-1.86063e-015	9.48437e-016	-5.10552e-016	-6.37155e-015	2.68449e-015	3.74878e-015	7.79585e-016	1.51054e-015	7.53067e-016	1.39704e-015	2.35577e-015	2.16956e-017	-4.66925e-015
-2.8211e-015	-2.90661e-015	-3.62406e-015	6.121e-015	4.11952e-015	1.33867e-014	1.62751e-015	8.24614e-015	2.34996e-015	3.47366e-015	8.35151e-016	9.79881e-016	-1.51525e-015	1.36182e-015	-6.22866e-016	-6.42544e-015	2.37941e-015	3.69428e-015	8.48327e-016	1.73866e-015	1.2317e-015	1.12761e-015	2.53614e-015	1.03582e-016	-4.71338e-015
-2.67408e-015	-2.78324e-015	-3.55016e-015	6.01105e-015	3.77879e-015	1.3365e-014	1.4814e-015	8.18666e-015	2.9744e-015	3.79968e-015	1.33985e-015	1.18068e-015	-1.17508e-015	1.76758e-015	-7.32133e-016	-6.46283e-015	2.08199e-015	3.63323e-015	9.25891e-016	1.964e-015	1.71795e-015	8.60827e-016	2.71402e-015	2.00832e-016	-4.75452e-015
-2.53589e-015	-2.64504e-015	-3.4699e-015	5.90293e-015	3.43928e-015	1.33266e-014	1.35285e-015	8.13294e-015	3.59438e-015	4.11278e-015	1.82259e-015	1.38267e-015	-8.40861e-016	2.16494e-015	-8.39084e-016	-6.483e-015	1.79476e-015	3.5663e-015	1.01245e-015	2.18404e-015	2.20814e-015	6.00097e-016	2.88928e-015	3.13494e-016	-4.79194e-015
-2.40605e-015	-2.49124e-015	-3.38296e-015	5.79646e-015	3.10281e-015	1.32715e-014	1.24176e-015	8.08746e-015	4.20578e-015	4.41178e-015	2.28152e-015	1.58575e-015	-5.13393e-016	2.55343e-015	-9.44168e-016	-6.48536e-015	1.51995e-015	3.49442e-015	1.10818e-015	2.39634e-015	2.69914e-015	3.48511e-016	3.06156e-015	4.41394e-016	-4.82505e-015
-2.28449e-015	-2.32115e-015	-3.28852e-015	5.6913e-015	2.7719e-015	1.31997e-014	1.14777e-015	8.05207e-015	4.80456e-015	4.69658e-015	2.71433e-015	1.78992e-015	-1.92336e-016	2.93335e-015	-1.04831e-015	-6.46927e-015	1.26008e-015	3.41831e-015	1.21276e-015	2.59862e-015	3.18832e-015	1.10051e-016	3.22957e-015	5.83716e-016	-4.85343e-015
-2.17182e-015	-2.13449e-015	-3.18668e-015	5.58677e-015	2.44836e-015	1.31119e-014	1.07005e-015	8.02864e-015	5.38744e-015	4.96763e-015	3.11981e-015	1.99512e-015	1.21022e-016	3.30461e-015	-1.15251e-015	-6.43365e-015	1.01645e-015	3.3386e-015	1.32594e-015	2.78868e-015	3.67262e-015	-1.12033e-016	3.39268e-015	7.40027e-016	-4.87668e-015
-2.06768e-015	-1.93098e-015	-3.07708e-015	5.48237e-015	2.13374e-015	1.30076e-014	1.00755e-015	8.01892e-015	5.95098e-015	5.22509e-015	3.49669e-015	2.20024e-015	4.27205e-016	3.66731e-015	-1.25764e-015	-6.37763e-015	7.90074e-016	3.25662e-015	1.44745e-015	2.96435e-015	4.14855e-015	-3.148e-016	3.55028e-015	9.0922e-016	-4.89422e-015
-1.97149e-015	-1.71051e-015	-2.95981e-015	5.37755e-015	1.83032e-015	1.28873e-014	9.59704e-016	8.02427e-015	6.49211e-015	5.47004e-015	3.84442e-015	2.4049e-015	7.25964e-016	4.02135e-015	-1.36416e-015	-6.3017e-015	5.82387e-016	3.17311e-015	1.57643e-015	3.12337e-015	4.6127e-015	-4.953e-016	3.70185e-015	1.09045e-015	-4.90602e-015
-1.88211e-015	-1.47313e-015	-2.83432e-015	5.27161e-015	1.53996e-015	1.27514e-014	9.25971e-016	8.04663e-015	7.00853e-015	5.70207e-015	4.1624e-015	2.60901e-015	1.01721e-015	4.36619e-015	-1.47301e-015	-6.20593e-015	3.9474e-016	3.08891e-015	1.71173e-015	3.26405e-015	5.06241e-015	-6.50396e-016	3.84646e-015	1.28313e-015	-4.91131e-015
-1.79872e-015	-1.21971e-015	-2.70161e-015	5.16363e-015	1.26383e-015	1.2599e-014	9.04824e-016	8.08667e-015	7.49775e-015	5.92197e-015	4.45013e-015	2.81185e-015	1.30075e-015	4.70287e-015	-1.58464e-015	-6.08965e-015	2.27448e-016	3.0044e-015	1.85199e-015	3.38413e-015	5.49507e-015	-7.78511e-016	3.98254e-015	1.4864e-015	-4.90999e-015
-1.72059e-015	-9.50681e-016	-2.56193e-015	5.05277e-015	1.00331e-015	1.2431e-014	8.95249e-016	8.14514e-015	7.95756e-015	6.13036e-015	4.70791e-015	3.01283e-015	1.57583e-015	5.03238e-015	-1.69941e-015	-5.95329e-015	8.10116e-017	2.92029e-015	1.99557e-015	3.48222e-015	5.90758e-015	-8.77563e-016	4.10873e-015	1.69821e-015	-4.9015e-015
-1.64628e-015	-6.66381e-016	-2.41589e-015	4.93851e-015	7.59214e-016	1.22485e-014	8.96267e-016	8.22304e-015	8.38646e-015	6.32855e-015	4.93618e-015	3.2118e-015	1.84292e-015	5.35471e-015	-1.81755e-015	-5.79711e-015	-4.47092e-017	2.83735e-015	2.14128e-015	3.55662e-015	6.29808e-015	-9.45579e-016	4.22422e-015	1.91749e-015	-4.88514e-015
-1.57518e-015	-3.6765e-016	-2.26389e-015	4.81939e-015	5.32385e-016	1.20516e-014	9.0717e-016	8.32074e-015	8.78276e-015	6.51769e-015	5.1353e-015	3.40825e-015	2.10161e-015	5.67052e-015	-1.93948e-015	-5.62142e-015	-1.50124e-016	2.75646e-015	2.28679e-015	3.60626e-015	6.6643e-015	-9.81093e-016	4.3283e-015	2.14281e-015	-4.86084e-015
-1.50621e-015	-5.54789e-017	-2.10624e-015	4.69517e-015	3.23467e-016	1.18412e-014	9.26813e-016	8.43846e-015	9.14534e-015	6.69943e-015	5.30623e-015	3.60144e-015	2.3521e-015	5.98069e-015	-2.06594e-015	-5.42667e-015	-2.35686e-016	2.67783e-015	2.43058e-015	3.63039e-015	7.00442e-015	-9.8306e-016	4.41974e-015	2.37292e-015	-4.8283e-015
-1.43853e-015	2.68757e-016	-1.94353e-015	4.56455e-015	1.33314e-016	1.16177e-014	9.5466e-016	8.57615e-015	9.47329e-015	6.8752e-015	5.45084e-015	3.79157e-015	2.59436e-015	6.28556e-015	-2.19721e-015	-5.21347e-015	-3.02361e-016	2.60237e-015	2.57083e-015	3.62811e-015	7.3168e-015	-9.5002e-016	4.49752e-015	2.6067e-015	-4.78666e-015
-1.371e-015	6.03965e-016	-1.77662e-015	4.42708e-015	-3.79156e-017	1.13822e-014	9.89597e-016	8.73391e-015	9.76669e-015	7.04593e-015	5.57041e-015	3.97898e-015	2.82869e-015	6.58603e-015	-2.33304e-015	-4.98295e-015	-3.51611e-016	2.53011e-015	2.70555e-015	3.59857e-015	7.60019e-015	-8.81527e-016	4.56076e-015	2.84275e-015	-4.7355e-015
-1.30243e-015	9.48835e-016	-1.60637e-015	4.28246e-015	-1.90531e-016	1.1136e-014	1.03065e-015	8.91112e-015	1.00259e-014	7.21337e-015	5.66648e-015	4.16284e-015	3.05549e-015	6.88235e-015	-2.47309e-015	-4.73649e-015	-3.85219e-016	2.46129e-015	2.83292e-015	3.54147e-015	7.85353e-015	-7.77932e-016	4.60906e-015	3.08e-015	-4.67477e-015
-1.2321e-015	1.30183e-015	-1.43375e-015	4.13001e-015	-3.24479e-016	1.08803e-014	1.07727e-015	9.10733e-015	1.02513e-014	7.3787e-015	5.74137e-015	4.34258e-015	3.2748e-015	7.17485e-015	-2.61777e-015	-4.47524e-015	-4.05425e-016	2.39642e-015	2.95045e-015	3.4573e-015	8.07541e-015	-6.39233e-016	4.64144e-015	3.31697e-015	-4.60361e-015
-1.15874e-015	1.66168e-015	-1.25958e-015	3.96915e-015	-4.40249e-016	1.0616e-014	1.12875e-015	9.32221e-015	1.04437e-014	7.54315e-015	5.79679e-015	4.51789e-015	3.48705e-015	7.46423e-015	-2.76724e-015	-4.20071e-015	-4.13459e-016	2.33548e-015	3.0559e-015	3.3473e-015	8.26615e-015	-4.66197e-016	4.65726e-015	3.55253e-015	-4.52231e-015
-1.08141e-015	2.02663e-015	-1.08485e-015	3.79969e-015	-5.38175e-016	1.0344e-014	1.18396e-015	9.5542e-015	1.0604e-014	7.70777e-015	5.83548e-015	4.6891e-015	3.69243e-015	7.7513e-015	-2.92076e-015	-3.91455e-015	-4.1159e-016	2.2782e-015	3.14718e-015	3.21164e-015	8.42642e-015	-2.59306e-016	4.65653e-015	3.78585e-015	-4.43018e-015
-9.99258e-016	2.39433e-015	-9.10663e-016	3.62139e-015	-6.19226e-016	1.0066e-014	1.24243e-015	9.80193e-015	1.07332e-014	7.87481e-015	5.86013e-015	4.85622e-015	3.89135e-015	8.03595e-015	-3.07773e-015	-3.61825e-015	-4.0221e-016	2.22466e-015	3.22258e-015	3.05152e-015	8.55621e-015	-1.94022e-017	4.63933e-015	4.01524e-015	-4.32682e-015
-9.11835e-016	2.76223e-015	-7.3788e-016	3.43417e-015	-6.84238e-016	9.78334e-015	1.3036e-015	1.00645e-014	1.08329e-014	8.04564e-015	5.87313e-015	5.01908e-015	4.08396e-015	8.31845e-015	-3.2378e-015	-3.31403e-015	-3.87083e-016	2.17446e-015	3.28033e-015	2.86829e-015	8.656e-015	2.52038e-016	4.60632e-015	4.24025e-015	-4.21245e-015
-8.18307e-016	3.12907e-015	-5.67558e-016	3.2379e-015	-7.34485e-016	9.49647e-015	1.3664e-015	1.03402e-014	1.09053e-014	8.22132e-015	5.87666e-015	5.17709e-015	4.27048e-015	8.5986e-015	-3.40068e-015	-3.00357e-015	-3.68617e-016	2.12685e-015	3.3194e-015	2.6633e-015	8.72663e-015	5.52992e-016	4.55833e-015	4.46017e-015	-4.0863e-015
-7.18068e-016	3.49259e-015	-4.01287e-016	3.03325e-015	-7.70755e-016	9.20681e-015	1.43031e-015	1.06275e-014	1.09524e-014	8.40267e-015	5.87316e-015	5.33073e-015	4.45118e-015	8.8768e-015	-3.56507e-015	-2.68948e-015	-3.49092e-016	2.08184e-015	3.3382e-015	2.43905e-015	8.76906e-015	8.82169e-016	4.49589e-015	4.67421e-015	-3.94846e-015
-6.10703e-016	3.8505e-015	-2.39389e-016	2.82081e-015	-7.94288e-016	8.91514e-015	1.49473e-015	1.0925e-014	1.09755e-014	8.59078e-015	5.86496e-015	5.48063e-015	4.62588e-015	9.15292e-015	-3.73062e-015	-2.37423e-015	-3.31083e-016	2.03941e-015	3.33535e-015	2.19801e-015	8.78496e-015	1.23767e-015	4.4195e-015	4.88169e-015	-3.7988e-015
-4.96087e-016	4.20114e-015	-8.24443e-017	2.60104e-015	-8.07112e-016	8.6226e-015	1.55982e-015	1.12314e-014	1.09771e-014	8.78545e-015	5.85463e-015	5.62635e-015	4.7947e-015	9.42626e-015	-3.89612e-015	-2.06005e-015	-3.17192e-016	1.99898e-015	3.31001e-015	1.94198e-015	8.77533e-015	1.61759e-015	4.33054e-015	5.0823e-015	-3.63758e-015
-3.74327e-016	4.54314e-015	6.84882e-017	2.37447e-015	-8.10062e-016	8.33005e-015	1.62526e-015	1.15449e-014	1.09591e-014	8.987e-015	5.84518e-015	5.76844e-015	4.95793e-015	9.69665e-015	-4.06065e-015	-1.74907e-015	-3.09645e-016	1.96022e-015	3.26099e-015	1.67353e-015	8.74171e-015	2.01917e-015	4.23008e-015	5.27585e-015	-3.46442e-015
-2.45471e-016	4.87462e-015	2.12517e-016	2.14169e-015	-8.05136e-016	8.0389e-015	1.69042e-015	1.18635e-014	1.09243e-014	9.19586e-015	5.83888e-015	5.90766e-015	5.11608e-015	9.96318e-015	-4.22342e-015	-1.44352e-015	-3.11027e-016	1.92236e-015	3.18818e-015	1.39547e-015	8.68632e-015	2.43963e-015	4.11961e-015	5.46236e-015	-3.27928e-015
-1.0915e-016	5.19377e-015	3.48633e-016	1.90331e-015	-7.93886e-016	7.75012e-015	1.75492e-015	1.21852e-014	1.08749e-014	9.41193e-015	5.83757e-015	6.04457e-015	5.26879e-015	1.02253e-014	-4.38286e-015	-1.14583e-015	-3.22409e-016	1.88441e-015	3.09158e-015	1.11079e-015	8.61152e-015	2.87657e-015	4.00127e-015	5.64193e-015	-3.08155e-015
3.42221e-017	5.49936e-015	4.76187e-016	1.66102e-015	-7.77819e-016	7.46495e-015	1.81839e-015	1.25084e-014	1.0813e-014	9.63527e-015	5.84361e-015	6.17819e-015	5.41603e-015	1.04823e-014	-4.53827e-015	-8.5853e-016	-3.45394e-016	1.8455e-015	2.97183e-015	8.22281e-016	8.51931e-015	3.32683e-015	3.87768e-015	5.8147e-015	-2.87157e-015
1.84044e-016	5.78989e-015	5.95214e-016	1.41558e-015	-7.58413e-016	7.18387e-015	1.88079e-015	1.2831e-014	1.07407e-014	9.86593e-015	5.85852e-015	6.3084e-015	5.55807e-015	1.07333e-014	-4.68849e-015	-5.84437e-016	-3.81947e-016	1.80478e-015	2.82951e-015	5.33252e-016	8.41184e-015	3.7885e-015	3.75172e-015	5.98047e-015	-2.64936e-015
3.39607e-016	6.06399e-015	7.0483e-016	1.1679e-015	-7.37663e-016	6.9082e-015	1.94184e-015	1.31517e-014	1.06607e-014	1.01028e-014	5.88438e-015	6.43615e-015	5.69523e-015	1.09772e-014	-4.83236e-015	-3.25178e-016	-4.33197e-016	1.76152e-015	2.66568e-015	2.46653e-016	8.29194e-015	4.25905e-015	3.62603e-015	6.13983e-015	-2.41509e-015
5.00061e-016	6.32053e-015	8.05495e-016	9.19308e-016	-7.17086e-016	6.63905e-015	2.00104e-015	1.34692e-014	1.05749e-014	1.03448e-014	5.92196e-015	6.56182e-015	5.8277e-015	1.12133e-014	-4.96887e-015	-8.33864e-017	-5.00377e-016	1.71544e-015	2.48163e-015	-3.46035e-017	8.16145e-015	4.73599e-015	3.50278e-015	6.29332e-015	-2.1687e-015
6.65142e-016	6.55879e-015	8.97024e-016	6.70615e-016	-6.98306e-016	6.37691e-015	2.05858e-015	1.37818e-014	1.04849e-014	1.05903e-014	5.97209e-015	6.68526e-015	5.95515e-015	1.14403e-014	-5.09668e-015	1.38744e-016	-5.84293e-016	1.66586e-015	2.27957e-015	-3.07979e-016	8.02251e-015	5.21621e-015	3.38453e-015	6.44181e-015	-1.9103e-015
8.34106e-016	6.77843e-015	9.78929e-016	4.23055e-016	-6.82519e-016	6.12146e-015	2.11456e-015	1.40879e-014	1.03922e-014	1.0839e-014	6.03628e-015	6.80762e-015	6.07762e-015	1.1657e-014	-5.21414e-015	3.39899e-016	-6.85153e-016	1.61167e-015	2.06065e-015	-5.70184e-016	7.87798e-015	5.69662e-015	3.27406e-015	6.58534e-015	-1.64e-015
1.00552e-015	6.97864e-015	1.05156e-015	1.78848e-016	-6.71814e-016	5.87364e-015	2.16858e-015	1.43865e-014	1.02986e-014	1.10888e-014	6.11518e-015	6.92911e-015	6.19575e-015	1.1862e-014	-5.32007e-015	5.18576e-016	-8.03803e-016	1.55227e-015	1.82658e-015	-8.18706e-016	7.73037e-015	6.17496e-015	3.17403e-015	6.72463e-015	-1.35831e-015
1.17856e-015	7.1586e-015	1.11492e-015	-6.06288e-017	-6.67266e-016	5.63341e-015	2.22029e-015	1.46766e-014	1.02056e-014	1.1338e-014	6.20905e-015	7.04954e-015	6.30944e-015	1.20543e-014	-5.41387e-015	6.72763e-016	-9.40296e-016	1.48778e-015	1.58036e-015	-1.0505e-015	7.58175e-015	6.64899e-015	3.08746e-015	6.86052e-015	-1.06477e-015
1.35266e-015	7.31833e-015	1.16924e-015	-2.94351e-016	-6.69984e-016	5.40009e-015	2.26893e-015	1.49572e-014	1.01146e-014	1.15845e-014	6.31791e-015	7.16905e-015	6.41862e-015	1.22331e-014	-5.49452e-015	8.01087e-016	-1.09386e-015	1.41747e-015	1.32487e-015	-1.26305e-015	7.43417e-015	7.11618e-015	3.01775e-015	6.99372e-015	-7.59682e-016
1.52703e-015	7.45783e-015	1.21504e-015	-5.21132e-016	-6.8142e-016	5.17457e-015	2.31482e-015	1.52267e-014	1.00276e-014	1.18267e-014	6.44129e-015	7.28784e-015	6.52354e-015	1.23969e-014	-5.56096e-015	9.02287e-016	-1.26393e-015	1.34088e-015	1.06318e-015	-1.45424e-015	7.28927e-015	7.57424e-015	2.96776e-015	7.12478e-015	-4.42806e-016
1.70116e-015	7.57768e-015	1.25336e-015	-7.39895e-016	-7.02637e-016	4.95681e-015	2.35815e-015	1.54838e-014	9.94532e-015	1.20627e-014	6.57894e-015	7.40672e-015	6.62406e-015	1.25445e-014	-5.61202e-015	9.7501e-016	-1.44907e-015	1.25757e-015	7.97988e-016	-1.62239e-015	7.14939e-015	8.02161e-015	2.93983e-015	7.25421e-015	-1.15126e-016
1.87378e-015	7.67832e-015	1.28493e-015	-9.50061e-016	-7.34049e-016	4.747e-015	2.39882e-015	1.57274e-014	9.86878e-015	1.22904e-014	6.7299e-015	7.5256e-015	6.72058e-015	1.26748e-014	-5.6472e-015	1.01872e-015	-1.64846e-015	1.16736e-015	5.32688e-016	-1.76628e-015	7.01609e-015	8.4568e-015	2.93633e-015	7.38225e-015	2.22862e-016
2.04432e-015	7.75977e-015	1.31004e-015	-1.15087e-015	-7.77189e-016	4.54444e-015	2.43581e-015	1.5957e-014	9.79861e-015	1.25069e-014	6.89344e-015	7.64439e-015	6.81273e-015	1.2787e-014	-5.66563e-015	1.03291e-015	-1.86098e-015	1.07083e-015	2.70245e-016	-1.88407e-015	6.89113e-015	8.87824e-015	2.9597e-015	7.50986e-015	5.70006e-016
2.21161e-015	7.82322e-015	1.32956e-015	-1.34202e-015	-8.32623e-016	4.34786e-015	2.46973e-015	1.61721e-014	9.73538e-015	1.271e-014	7.06807e-015	7.76285e-015	6.90094e-015	1.2881e-014	-5.66724e-015	1.01729e-015	-2.08449e-015	9.67649e-016	1.26788e-017	-1.97411e-015	6.77574e-015	9.28375e-015	3.01196e-015	7.63731e-015	9.2622e-016
2.37537e-015	7.86953e-015	1.34459e-015	-1.5227e-015	-9.00567e-016	4.15705e-015	2.50016e-015	1.63722e-014	9.67963e-015	1.2897e-014	7.25232e-015	7.88053e-015	6.98487e-015	1.29557e-014	-5.65139e-015	9.7188e-016	-2.31663e-015	8.5809e-016	-2.36348e-016	-2.03631e-015	6.67142e-015	9.67155e-015	3.09505e-015	7.76523e-015	1.29155e-015
2.53491e-015	7.89957e-015	1.3561e-015	-1.69292e-015	-9.81765e-016	3.9718e-015	2.52653e-015	1.65568e-014	9.63111e-015	1.3066e-014	7.44441e-015	7.99664e-015	7.06446e-015	1.30103e-014	-5.61802e-015	8.96539e-016	-2.55565e-015	7.4339e-016	-4.73305e-016	-2.07049e-015	6.57851e-015	1.00406e-014	3.21026e-015	7.89406e-015	1.66514e-015
2.68977e-015	7.91421e-015	1.36501e-015	-1.85308e-015	-1.0767e-015	3.79164e-015	2.54814e-015	1.67263e-014	9.59011e-015	1.32147e-014	7.6428e-015	8.1107e-015	7.13949e-015	1.3044e-014	-5.56692e-015	7.91686e-016	-2.79955e-015	6.23673e-016	-6.95951e-016	-2.07576e-015	6.49784e-015	1.03895e-014	3.35897e-015	8.02382e-015	2.04621e-015
2.83939e-015	7.91462e-015	1.37241e-015	-2.0032e-015	-1.18528e-015	3.61569e-015	2.56479e-015	1.68807e-014	9.55654e-015	1.33414e-014	7.8455e-015	8.222e-015	7.20938e-015	1.30569e-014	-5.49892e-015	6.57617e-016	-3.04583e-015	4.993e-016	-9.00715e-016	-2.05282e-015	6.4302e-015	1.0717e-014	3.54148e-015	8.15479e-015	2.4343e-015
2.98363e-015	7.90199e-015	1.37888e-015	-2.14403e-015	-1.30751e-015	3.44359e-015	2.57628e-015	1.70195e-014	9.52987e-015	1.34441e-014	8.04984e-015	8.33028e-015	7.27465e-015	1.30483e-014	-5.41455e-015	4.95251e-016	-3.29222e-015	3.70834e-016	-1.08515e-015	-2.00283e-015	6.37561e-015	1.10221e-014	3.75828e-015	8.28674e-015	2.82812e-015
3.12237e-015	7.87808e-015	1.38568e-015	-2.27635e-015	-1.44281e-015	3.2743e-015	2.58234e-015	1.71431e-014	9.50964e-015	1.35211e-014	8.25409e-015	8.43514e-015	7.33515e-015	1.30177e-014	-5.31451e-015	3.06085e-016	-3.53588e-015	2.39027e-016	-1.24677e-015	-1.92637e-015	6.33402e-015	1.13037e-014	4.00927e-015	8.41898e-015	3.22676e-015
3.25588e-015	7.84442e-015	1.39395e-015	-2.40087e-015	-1.59122e-015	3.10683e-015	2.582e-015	1.72508e-014	9.4953e-015	1.3571e-014	8.45542e-015	8.53625e-015	7.39101e-015	1.29656e-014	-5.19967e-015	9.14142e-017	-3.77407e-015	1.04562e-016	-1.3837e-015	-1.82475e-015	6.30543e-015	1.15602e-014	4.29372e-015	8.55143e-015	3.62945e-015
3.38435e-015	7.80183e-015	1.40459e-015	-2.51868e-015	-1.75243e-015	2.94055e-015	2.57546e-015	1.73428e-014	9.48627e-015	1.35924e-014	8.65212e-015	8.63246e-015	7.44148e-015	1.28925e-014	-5.07106e-015	-1.4713e-016	-4.00434e-015	-3.13987e-017	-1.49382e-015	-1.69914e-015	6.28968e-015	1.17914e-014	4.61071e-015	8.68409e-015	4.03533e-015
3.50769e-015	7.75156e-015	1.41835e-015	-2.63079e-015	-1.92547e-015	2.77479e-015	2.56157e-015	1.7419e-014	9.48227e-015	1.35847e-014	8.84206e-015	8.72265e-015	7.48694e-015	1.27985e-014	-4.93002e-015	-4.07832e-016	-4.22447e-015	-1.67612e-016	-1.5758e-015	-1.55091e-015	6.28633e-015	1.1997e-014	4.95924e-015	8.81665e-015	4.44274e-015
3.62654e-015	7.69463e-015	1.43549e-015	-2.73841e-015	-2.10998e-015	2.60872e-015	2.54007e-015	1.74786e-014	9.48286e-015	1.35469e-014	9.02286e-015	8.80607e-015	7.52729e-015	1.26842e-014	-4.77811e-015	-6.88528e-016	-4.43171e-015	-3.03529e-016	-1.62877e-015	-1.38222e-015	6.29537e-015	1.21761e-014	5.33772e-015	8.94813e-015	4.85113e-015
3.74167e-015	7.63234e-015	1.45666e-015	-2.84349e-015	-2.30495e-015	2.44219e-015	2.51079e-015	1.75221e-014	9.48714e-015	1.3479e-014	9.1921e-015	8.88197e-015	7.56231e-015	1.25496e-014	-4.61684e-015	-9.87304e-016	-4.62344e-015	-4.3799e-016	-1.6514e-015	-1.19599e-015	6.31561e-015	1.23278e-014	5.74384e-015	9.07825e-015	5.25907e-015
3.85374e-015	7.56606e-015	1.48254e-015	-2.94742e-015	-2.50929e-015	2.27495e-015	2.47342e-015	1.7549e-014	9.49391e-015	1.33802e-014	9.34783e-015	8.94914e-015	7.59192e-015	1.23961e-014	-4.44788e-015	-1.30175e-015	-4.79755e-015	-5.69731e-016	-1.64246e-015	-9.94095e-016	6.3467e-015	1.24515e-014	6.1756e-015	9.2067e-015	5.66465e-015
3.96306e-015	7.49663e-015	1.51309e-015	-3.05146e-015	-2.72207e-015	2.10646e-015	2.42736e-015	1.75597e-014	9.50232e-015	1.32501e-014	9.48813e-015	9.00703e-015	7.61609e-015	1.22242e-014	-4.27356e-015	-1.62997e-015	-4.95153e-015	-6.98023e-016	-1.6021e-015	-7.78916e-016	6.38738e-015	1.25464e-014	6.63041e-015	9.3322e-015	6.06616e-015
4.07024e-015	7.42439e-015	1.54866e-015	-3.1573e-015	-2.94208e-015	1.93654e-015	2.37209e-015	1.7554e-014	9.51192e-015	1.30891e-014	9.61105e-015	9.05488e-015	7.63435e-015	1.20342e-014	-4.09614e-015	-1.96918e-015	-5.08306e-015	-8.21579e-016	-1.53106e-015	-5.52644e-016	6.43635e-015	1.26124e-014	7.10493e-015	9.45361e-015	6.46243e-015
4.17636e-015	7.35065e-015	1.58947e-015	-3.26699e-015	-3.16834e-015	1.76564e-015	2.3068e-015	1.75316e-014	9.52159e-015	1.28978e-014	9.71464e-015	9.09204e-015	7.64613e-015	1.18275e-014	-3.91751e-015	-2.31684e-015	-5.19098e-015	-9.39315e-016	-1.42974e-015	-3.17724e-016	6.49214e-015	1.26498e-014	7.5961e-015	9.57025e-015	6.85225e-015
4.28205e-015	7.27575e-015	1.63521e-015	-3.382e-015	-3.39985e-015	1.59416e-015	2.23165e-015	1.74921e-014	9.53064e-015	1.26771e-014	9.79747e-015	9.11738e-015	7.65162e-015	1.16057e-014	-3.74005e-015	-2.67095e-015	-5.27343e-015	-1.0507e-015	-1.29867e-015	-7.63104e-017	6.55325e-015	1.26577e-014	8.10001e-015	9.68132e-015	7.23397e-015
4.38719e-015	7.19967e-015	1.68586e-015	-3.5033e-015	-3.6348e-015	1.42196e-015	2.14574e-015	1.74355e-014	9.53831e-015	1.24274e-014	9.85823e-015	9.12993e-015	7.65012e-015	1.13701e-014	-3.56591e-015	-3.02839e-015	-5.3296e-015	-1.1539e-015	-1.13835e-015	1.68331e-016	6.61831e-015	1.26363e-014	8.61277e-015	9.78522e-015	7.60586e-015
4.49287e-015	7.12273e-015	1.74126e-015	-3.63212e-015	-3.87177e-015	1.249e-015	2.04844e-015	1.73614e-014	9.5436e-015	1.215e-014	9.89577e-015	9.12931e-015	7.64158e-015	1.1122e-014	-3.39718e-015	-3.38631e-015	-5.35822e-015	-1.24846e-015	-9.50243e-016	4.13819e-016	6.68557e-015	1.25853e-014	9.13033e-015	9.88112e-015	7.96661e-015
4.59998e-015	7.04469e-015	1.80061e-015	-3.76952e-015	-4.10958e-015	1.07574e-015	1.93995e-015	1.72692e-014	9.54573e-015	1.18463e-014	9.90904e-015	9.11479e-015	7.62625e-015	1.08628e-014	-3.23557e-015	-3.74244e-015	-5.3583e-015	-1.33381e-015	-7.36916e-016	6.57926e-016	6.75352e-015	1.25051e-014	9.64841e-015	9.96842e-015	8.3143e-015
4.70838e-015	6.96575e-015	1.86372e-015	-3.91654e-015	-4.34638e-015	9.03334e-016	1.82055e-015	1.71591e-014	9.54387e-015	1.1519e-014	9.89723e-015	9.08538e-015	7.60336e-015	1.0594e-014	-3.08327e-015	-4.09409e-015	-5.33018e-015	-1.40902e-015	-5.00874e-016	8.97927e-016	6.82053e-015	1.23952e-014	1.01629e-014	1.00456e-014	8.64722e-015
4.81917e-015	6.88539e-015	1.92965e-015	-4.07405e-015	-4.58027e-015	7.31961e-016	1.68988e-015	1.70304e-014	9.53697e-015	1.11695e-014	9.85982e-015	9.04113e-015	7.57276e-015	1.03166e-014	-2.94197e-015	-4.43838e-015	-5.27355e-015	-1.47387e-015	-2.44722e-016	1.13153e-015	6.88487e-015	1.22562e-014	1.06695e-014	1.01115e-014	8.96351e-015
4.9324e-015	6.80356e-015	1.99707e-015	-4.24298e-015	-4.81018e-015	5.62781e-016	1.54826e-015	1.68824e-014	9.52357e-015	1.07997e-014	9.79704e-015	8.98184e-015	7.53404e-015	1.00326e-014	-2.81376e-015	-4.77225e-015	-5.18809e-015	-1.52831e-015	2.97015e-017	1.35691e-015	6.94551e-015	1.20889e-014	1.1164e-014	1.01657e-014	9.26179e-015
5.04837e-015	6.71962e-015	2.06497e-015	-4.42336e-015	-5.03457e-015	3.96935e-016	1.39614e-015	1.67149e-014	9.50325e-015	1.04118e-014	9.70843e-015	8.90731e-015	7.48816e-015	9.7427e-015	-2.70064e-015	-5.09316e-015	-5.07393e-015	-1.57188e-015	3.19531e-016	1.572e-015	7.00048e-015	1.18936e-014	1.16428e-014	1.02075e-014	9.5404e-015
5.16752e-015	6.63216e-015	2.13215e-015	-4.61541e-015	-5.25214e-015	2.35415e-016	1.23347e-015	1.65283e-014	9.47514e-015	1.00081e-014	9.59428e-015	8.81746e-015	7.43509e-015	9.44871e-015	-2.60414e-015	-5.39893e-015	-4.93212e-015	-1.60457e-015	6.21383e-016	1.77504e-015	7.04787e-015	1.16705e-014	1.21017e-014	1.0236e-014	9.79687e-015
5.28945e-015	6.54032e-015	2.19775e-015	-4.81936e-015	-5.46106e-015	7.94801e-017	1.06054e-015	1.63219e-014	9.43786e-015	9.59112e-015	9.45539e-015	8.71239e-015	7.37396e-015	9.15151e-015	-2.52548e-015	-5.68764e-015	-4.76413e-015	-1.62662e-015	9.32711e-016	1.96375e-015	7.08642e-015	1.14202e-014	1.25369e-014	1.02506e-014	1.00296e-014
5.41434e-015	6.44407e-015	2.26017e-015	-5.03433e-015	-5.65993e-015	-6.99738e-017	8.78032e-016	1.60946e-014	9.39089e-015	9.16352e-015	9.29215e-015	8.59217e-015	7.30492e-015	8.85261e-015	-2.46604e-015	-5.95724e-015	-4.57163e-015	-1.6387e-015	1.24971e-015	2.13738e-015	7.11465e-015	1.11429e-014	1.29445e-014	1.025e-014	1.02376e-014
5.5427e-015	6.34229e-015	2.31834e-015	-5.25946e-015	-5.8472e-015	-2.12216e-016	6.86299e-016	1.58457e-014	9.33406e-015	8.7276e-015	9.10582e-015	8.45675e-015	7.22801e-015	8.55315e-015	-2.4265e-015	-6.20589e-015	-4.35606e-015	-1.64143e-015	1.56931e-015	2.29513e-015	7.13149e-015	1.08393e-014	1.33208e-014	1.02338e-014	1.04199e-014
5.67342e-015	6.23382e-015	2.37094e-015	-5.4939e-015	-6.02159e-015	-3.46253e-016	4.85116e-016	1.55752e-014	9.26592e-015	8.28603e-015	8.89729e-015	8.30714e-015	7.14336e-015	8.25404e-015	-2.40669e-015	-6.43176e-015	-4.11851e-015	-1.6359e-015	1.88826e-015	2.43554e-015	7.13531e-015	1.0511e-014	1.36623e-014	1.02017e-014	1.05753e-014
5.80609e-015	6.11786e-015	2.41673e-015	-5.73638e-015	-6.18167e-015	-4.7092e-016	2.75441e-016	1.52832e-014	9.18562e-015	7.84133e-015	8.66795e-015	8.14414e-015	7.05059e-015	7.95631e-015	-2.40734e-015	-6.63324e-015	-3.8611e-015	-1.62263e-015	2.20298e-015	2.55824e-015	7.12511e-015	1.01594e-014	1.39664e-014	1.01531e-014	1.07028e-014
5.93965e-015	5.99338e-015	2.45416e-015	-5.9854e-015	-6.3262e-015	-5.84913e-016	5.84959e-017	1.49699e-014	9.09223e-015	7.39564e-015	8.41913e-015	7.96795e-015	6.95019e-015	7.66114e-015	-2.42843e-015	-6.80942e-015	-3.58618e-015	-1.60308e-015	2.51028e-015	2.66243e-015	7.09984e-015	9.78562e-015	1.42301e-014	1.00878e-014	1.08007e-014
6.07357e-015	5.85946e-015	2.4817e-015	-6.23909e-015	-6.45439e-015	-6.87294e-016	-1.65123e-016	1.46353e-014	8.98489e-015	6.95168e-015	8.15245e-015	7.77916e-015	6.84178e-015	7.3691e-015	-2.46987e-015	-6.95939e-015	-3.29616e-015	-1.57797e-015	2.80725e-015	2.74811e-015	7.05827e-015	9.39061e-015	1.44509e-014	1.00058e-014	1.08687e-014
6.20649e-015	5.71585e-015	2.49815e-015	-6.49577e-015	-6.56505e-015	-7.77291e-016	-3.94142e-016	1.42793e-014	8.86336e-015	6.51112e-015	7.86953e-015	7.57858e-015	6.72609e-015	7.08047e-015	-2.53149e-015	-7.08195e-015	-2.99394e-015	-1.54848e-015	3.0909e-015	2.8159e-015	6.99916e-015	8.97568e-015	1.46269e-014	9.90673e-015	1.09066e-014
6.33754e-015	5.562e-015	2.5021e-015	-6.75287e-015	-6.65705e-015	-8.54555e-016	-6.27548e-016	1.39024e-014	8.72623e-015	6.07592e-015	7.57214e-015	7.36736e-015	6.60303e-015	6.79612e-015	-2.6124e-015	-7.17626e-015	-2.68205e-015	-1.51632e-015	3.35783e-015	2.86678e-015	6.9223e-015	8.54249e-015	1.47565e-014	9.79077e-015	1.09138e-014
6.46512e-015	5.39684e-015	2.49284e-015	-7.00767e-015	-6.72937e-015	-9.18343e-016	-8.64141e-016	1.35043e-014	8.5728e-015	5.64753e-015	7.26215e-015	7.14669e-015	6.47263e-015	6.51697e-015	-2.71137e-015	-7.2422e-015	-2.36314e-015	-1.48291e-015	3.60542e-015	2.90095e-015	6.82628e-015	8.0937e-015	1.48384e-014	9.65817e-015	1.08901e-014
6.5882e-015	5.22042e-015	2.46929e-015	-7.25757e-015	-6.78187e-015	-9.68358e-016	-1.10208e-015	1.30856e-014	8.40239e-015	5.22795e-015	6.94093e-015	6.91765e-015	6.33594e-015	6.24302e-015	-2.82652e-015	-7.2791e-015	-2.04035e-015	-1.44906e-015	3.83117e-015	2.91895e-015	6.71072e-015	7.63112e-015	1.4871e-014	9.50934e-015	1.08357e-014
6.70514e-015	5.03266e-015	2.43038e-015	-7.49898e-015	-6.81357e-015	-1.00468e-015	-1.34019e-015	1.26469e-014	8.21485e-015	4.81912e-015	6.61065e-015	6.68105e-015	6.19311e-015	5.97488e-015	-2.95617e-015	-7.2866e-015	-1.71659e-015	-1.41722e-015	4.03283e-015	2.92158e-015	6.57502e-015	7.15653e-015	1.48537e-014	9.34419e-015	1.0751e-014
6.81443e-015	4.833e-015	2.37539e-015	-7.72874e-015	-6.82382e-015	-1.02735e-015	-1.57665e-015	1.21891e-014	8.00982e-015	4.42237e-015	6.27344e-015	6.438e-015	6.04428e-015	5.71246e-015	-3.09812e-015	-7.26441e-015	-1.39427e-015	-1.38901e-015	4.20856e-015	2.90965e-015	6.41881e-015	6.67159e-015	1.47865e-014	9.16362e-015	1.06362e-014
6.91512e-015	4.62149e-015	2.3037e-015	-7.94438e-015	-6.8122e-015	-1.03663e-015	-1.81035e-015	1.17134e-014	7.78685e-015	4.03857e-015	5.93085e-015	6.18884e-015	5.8899e-015	5.45615e-015	-3.25048e-015	-7.21328e-015	-1.07605e-015	-1.3658e-015	4.35653e-015	2.88389e-015	6.24217e-015	6.17881e-015	1.46698e-014	8.96838e-015	1.0492e-014
7.00508e-015	4.39833e-015	2.21512e-015	-8.14317e-015	-6.77819e-015	-1.03228e-015	-2.0398e-015	1.12198e-014	7.5454e-015	3.66883e-015	5.58474e-015	5.93492e-015	5.73072e-015	5.20614e-015	-3.41069e-015	-7.13335e-015	-7.64391e-016	-1.3486e-015	4.47442e-015	2.84546e-015	6.04546e-015	5.67949e-015	1.45043e-014	8.7589e-015	1.03193e-014
7.08352e-015	4.16374e-015	2.10999e-015	-8.32266e-015	-6.72186e-015	-1.01574e-015	-2.26295e-015	1.07098e-014	7.28508e-015	3.31399e-015	5.23703e-015	5.67719e-015	5.56656e-015	4.96222e-015	-3.57643e-015	-7.02485e-015	-4.62475e-016	-1.33898e-015	4.56117e-015	2.79561e-015	5.82828e-015	5.17637e-015	1.42903e-014	8.53611e-015	1.0119e-014
7.14815e-015	3.91868e-015	1.9885e-015	-8.47923e-015	-6.64337e-015	-9.87348e-016	-2.47822e-015	1.01853e-014	7.00545e-015	2.97481e-015	4.88917e-015	5.41593e-015	5.39817e-015	4.72461e-015	-3.74506e-015	-6.88919e-015	-1.7212e-016	-1.33892e-015	4.61635e-015	2.73577e-015	5.5908e-015	4.67181e-015	1.40286e-014	8.30103e-015	9.89216e-015
7.1971e-015	3.66372e-015	1.85094e-015	-8.61032e-015	-6.54291e-015	-9.47853e-016	-2.68361e-015	9.64763e-015	6.70646e-015	2.6512e-015	4.54321e-015	5.15264e-015	5.22541e-015	4.49376e-015	-3.9141e-015	-6.72736e-015	1.04877e-016	-1.35044e-015	4.63921e-015	2.66711e-015	5.33261e-015	4.16749e-015	1.37209e-014	8.05442e-015	9.64104e-015
7.22939e-015	3.39984e-015	1.69786e-015	-8.71348e-015	-6.42055e-015	-8.98512e-016	-2.87803e-015	9.09829e-015	6.38838e-015	2.3432e-015	4.20111e-015	4.88854e-015	5.04923e-015	4.26911e-015	-4.08068e-015	-6.53962e-015	3.66442e-016	-1.37421e-015	4.62929e-015	2.5911e-015	5.05446e-015	3.66604e-015	1.33692e-014	7.79657e-015	9.36763e-015
7.24365e-015	3.12805e-015	1.52959e-015	-8.78645e-015	-6.27672e-015	-8.4077e-016	-3.05982e-015	8.53981e-015	6.05166e-015	2.05136e-015	3.86383e-015	4.62488e-015	4.86968e-015	4.04992e-015	-4.24129e-015	-6.32749e-015	6.11485e-016	-1.41055e-015	4.58637e-015	2.50941e-015	4.75694e-015	3.16963e-015	1.29757e-014	7.52906e-015	9.07334e-015
7.23924e-015	2.84945e-015	1.34696e-015	-8.82741e-015	-6.112e-015	-7.75913e-016	-3.22737e-015	7.97392e-015	5.697e-015	1.7757e-015	3.53281e-015	4.3622e-015	4.68719e-015	3.83604e-015	-4.39284e-015	-6.09221e-015	8.39152e-016	-1.46097e-015	4.51127e-015	2.42343e-015	4.44079e-015	2.68067e-015	1.25426e-014	7.25265e-015	8.75999e-015
7.21449e-015	2.56548e-015	1.15129e-015	-8.83453e-015	-5.92644e-015	-7.05549e-016	-3.37896e-015	7.40224e-015	5.32495e-015	1.51542e-015	3.21e-015	4.10067e-015	4.502e-015	3.62741e-015	-4.53233e-015	-5.83445e-015	1.04867e-015	-1.52608e-015	4.40477e-015	2.33406e-015	4.10645e-015	2.20119e-015	1.20729e-014	6.96781e-015	8.43021e-015
7.16861e-015	2.27834e-015	9.4469e-016	-8.80687e-015	-5.72125e-015	-6.31231e-016	-3.51284e-015	6.82682e-015	4.9362e-015	1.26993e-015	2.89656e-015	3.84074e-015	4.31436e-015	3.42386e-015	-4.65739e-015	-5.55569e-015	1.2385e-015	-1.60665e-015	4.26713e-015	2.24205e-015	3.75495e-015	1.73311e-015	1.15686e-014	6.67587e-015	8.08635e-015
7.10105e-015	1.98952e-015	7.28559e-016	-8.74299e-015	-5.49674e-015	-5.54864e-016	-3.62777e-015	6.25009e-015	4.53136e-015	1.03798e-015	2.5934e-015	3.58261e-015	4.12447e-015	3.22483e-015	-4.76531e-015	-5.25691e-015	1.40847e-015	-1.70284e-015	4.09948e-015	2.14831e-015	3.38735e-015	1.2784e-015	1.10327e-014	6.37772e-015	7.73082e-015
7.01041e-015	1.70058e-015	5.04228e-016	-8.64233e-015	-5.25339e-015	-4.78426e-016	-3.72185e-015	5.67453e-015	4.11172e-015	8.19208e-016	2.30115e-015	3.32638e-015	3.93217e-015	3.03022e-015	-4.8532e-015	-4.94028e-015	1.55922e-015	-1.81405e-015	3.9029e-015	2.05473e-015	3.00468e-015	8.38596e-016	1.04682e-014	6.07415e-015	7.36608e-015
6.89566e-015	1.41387e-015	2.72905e-016	-8.50456e-015	-4.99275e-015	-4.03541e-016	-3.79381e-015	5.10269e-015	3.67893e-015	6.1313e-016	2.02053e-015	3.07249e-015	3.73791e-015	2.83967e-015	-4.91851e-015	-4.60736e-015	1.69035e-015	-1.94097e-015	3.6792e-015	1.96148e-015	2.6079e-015	4.15476e-016	9.87823e-015	5.76615e-015	6.99508e-015
6.75664e-015	1.13113e-015	3.71398e-017	-8.32951e-015	-4.71578e-015	-3.32339e-016	-3.84224e-015	4.53693e-015	3.23424e-015	4.18895e-016	1.75283e-015	2.8221e-015	3.54182e-015	2.65291e-015	-4.95891e-015	-4.25945e-015	1.80286e-015	-2.08285e-015	3.42976e-015	1.86952e-015	2.19809e-015	1.07001e-017	9.26603e-015	5.45484e-015	6.61979e-015
6.59352e-015	8.54633e-016	-2.00588e-016	-8.11769e-015	-4.4231e-015	-2.66659e-016	-3.86622e-015	3.97961e-015	2.77874e-015	2.35809e-016	1.4985e-015	2.57509e-015	3.34385e-015	2.46945e-015	-4.9726e-015	-3.89782e-015	1.89749e-015	-2.23965e-015	3.1572e-015	1.77979e-015	1.77732e-015	-3.74353e-016	8.63487e-015	5.14095e-015	6.24287e-015
6.40616e-015	5.86184e-016	-4.38241e-016	-7.87031e-015	-4.11588e-015	-2.07641e-016	-3.86527e-015	3.43242e-015	2.31398e-015	6.29004e-017	1.25828e-015	2.33085e-015	3.14358e-015	2.28944e-015	-4.95787e-015	-3.52419e-015	1.97524e-015	-2.41046e-015	2.86403e-015	1.69313e-015	1.34708e-015	-7.38226e-016	7.98777e-015	4.82482e-015	5.8664e-015
6.19468e-015	3.27511e-016	-6.73281e-016	-7.58824e-015	-3.79498e-015	-1.56838e-016	-3.8387e-015	2.89755e-015	1.8421e-015	-1.00837e-016	1.03217e-015	2.08874e-015	2.94062e-015	2.11201e-015	-4.91321e-015	-3.13999e-015	2.03793e-015	-2.59384e-015	2.5524e-015	1.61027e-015	9.08413e-016	-1.08031e-015	7.32835e-015	4.50698e-015	5.49287e-015
5.95943e-015	8.07107e-017	-9.03807e-016	-7.27295e-015	-3.46195e-015	-1.16424e-016	-3.78594e-015	2.37711e-015	1.36523e-015	-2.56392e-016	8.20142e-016	1.84861e-015	2.73518e-015	1.93712e-015	-4.83731e-015	-2.74678e-015	2.08791e-015	-2.78838e-015	2.22432e-015	1.53143e-015	4.62941e-016	-1.3996e-015	6.65998e-015	4.18865e-015	5.12452e-015
5.70133e-015	-1.52618e-016	-1.12691e-015	-6.92713e-015	-3.11797e-015	-8.81251e-017	-3.70672e-015	1.87276e-015	8.85633e-016	-4.04669e-016	6.225e-016	1.6105e-015	2.52713e-015	1.76461e-015	-4.7295e-015	-2.34667e-015	2.12671e-015	-2.99269e-015	1.88231e-015	1.45727e-015	1.14878e-017	-1.6949e-015	5.98578e-015	3.87033e-015	4.76319e-015
5.42103e-015	-3.71308e-016	-1.34063e-015	-6.55326e-015	-2.7642e-015	-7.27051e-017	-3.60078e-015	1.38647e-015	4.04843e-016	-5.46318e-016	4.39269e-016	1.37469e-015	2.31696e-015	1.59411e-015	-4.58871e-015	-1.94064e-015	2.15698e-015	-3.20516e-015	1.5294e-015	1.38747e-015	-4.43344e-016	-1.96657e-015	5.30855e-015	3.55264e-015	4.41085e-015
5.11928e-015	-5.73835e-016	-1.54266e-015	-6.1532e-015	-2.40201e-015	-7.11307e-017	-3.46751e-015	9.2031e-016	-7.48404e-017	-6.81836e-016	2.703e-016	1.14044e-015	2.10358e-015	1.42496e-015	-4.41558e-015	-1.53013e-015	2.18056e-015	-3.42437e-015	1.16784e-015	1.3222e-015	-8.99762e-016	-2.2149e-015	4.63133e-015	3.23603e-015	4.06987e-015
4.79679e-015	-7.59196e-016	-1.73077e-015	-5.72987e-015	-2.03304e-015	-8.40073e-017	-3.30709e-015	4.75668e-016	-5.51076e-016	-8.11834e-016	1.1517e-016	9.07791e-016	1.887e-015	1.2571e-015	-4.20974e-015	-1.11639e-015	2.2005e-015	-3.64783e-015	8.00017e-016	1.26261e-015	-1.35639e-015	-2.43959e-015	3.95794e-015	2.92053e-015	3.74128e-015
4.45481e-015	-9.26243e-016	-1.90329e-015	-5.2866e-015	-1.65825e-015	-1.1209e-016	-3.12037e-015	5.42838e-017	-1.02207e-015	-9.37172e-016	-2.62251e-017	6.76567e-016	1.66717e-015	1.09062e-015	-3.97169e-015	-7.00356e-016	2.21961e-015	-3.87444e-015	4.28958e-016	1.20795e-015	-1.811e-015	-2.64033e-015	3.29128e-015	2.60693e-015	3.42628e-015
4.09552e-015	-1.07426e-015	-2.05901e-015	-4.82658e-015	-1.27868e-015	-1.55346e-016	-2.90798e-015	-3.42657e-016	-1.48506e-015	-1.05829e-015	-1.5453e-016	4.46171e-016	1.44352e-015	9.24802e-016	-3.70237e-015	-2.83735e-016	2.24063e-015	-4.10192e-015	5.71467e-017	1.15831e-015	-2.26239e-015	-2.81738e-015	2.63335e-015	2.29572e-015	3.12576e-015
3.72101e-015	-1.2029e-015	-2.19658e-015	-4.35325e-015	-8.95886e-016	-2.13764e-016	-2.67049e-015	-7.14194e-016	-1.93757e-015	-1.17528e-015	-2.70024e-016	2.16427e-016	1.21597e-015	7.59845e-016	-3.40243e-015	1.32115e-016	2.26651e-015	-4.32823e-015	-3.13149e-016	1.11407e-015	-2.70816e-015	-2.97107e-015	1.98707e-015	1.98733e-015	2.84025e-015
3.33202e-015	-1.31127e-015	-2.31515e-015	-3.87055e-015	-5.1046e-016	-2.87374e-016	-2.40835e-015	-1.06007e-015	-2.37765e-015	-1.28854e-015	-3.73298e-016	-1.29806e-017	9.84726e-016	5.95477e-016	-3.0737e-015	5.46093e-016	2.30018e-015	-4.55125e-015	-6.78687e-016	1.07479e-015	-3.14688e-015	-3.10157e-015	1.35586e-015	1.68191e-015	2.57051e-015
2.93058e-015	-1.39887e-015	-2.41342e-015	-3.38176e-015	-1.24028e-016	-3.75649e-016	-2.12315e-015	-1.37954e-015	-2.80273e-015	-1.39855e-015	-4.64515e-016	-2.42017e-016	7.49191e-016	4.3187e-016	-2.71798e-015	9.57667e-016	2.34365e-015	-4.76819e-015	-1.03788e-015	1.04041e-015	-3.57645e-015	-3.20951e-015	7.42112e-016	1.37943e-015	2.3175e-015
2.5188e-015	-1.46576e-015	-2.49059e-015	-2.89068e-015	2.62721e-016	-4.7748e-016	-1.81628e-015	-1.67235e-015	-3.2108e-015	-1.50569e-015	-5.44435e-016	-4.70524e-016	5.09521e-016	2.68416e-016	-2.33671e-015	1.36525e-015	2.39988e-015	-4.97711e-015	-1.38803e-015	1.01106e-015	-3.99515e-015	-3.29617e-015	1.48748e-016	1.08064e-015	2.0811e-015
2.09919e-015	-1.51236e-015	-2.54568e-015	-2.40094e-015	6.48996e-016	-5.91846e-016	-1.48917e-015	-1.9386e-015	-3.59942e-015	-1.60991e-015	-6.1358e-016	-6.98261e-016	2.65504e-016	1.05252e-016	-1.93244e-015	1.76778e-015	2.47091e-015	-5.17565e-015	-1.72715e-015	9.86994e-016	-4.40109e-015	-3.36193e-015	-4.21807e-016	7.86163e-016	1.86095e-015
1.67325e-015	-1.53953e-015	-2.57829e-015	-1.91607e-015	1.03337e-015	-7.17986e-016	-1.14312e-015	-2.17779e-015	-3.96674e-015	-1.71129e-015	-6.72579e-016	-9.25195e-016	1.72949e-017	-5.76096e-017	-1.50721e-015	2.16415e-015	2.55878e-015	-5.36252e-015	-2.0533e-015	9.68331e-016	-4.7928e-015	-3.40755e-015	-9.67479e-016	4.95757e-016	1.65658e-015
1.24334e-015	-1.5478e-015	-2.58842e-015	-1.4397e-015	1.41505e-015	-8.55042e-016	-7.79898e-016	-2.39052e-015	-4.31136e-015	-1.80985e-015	-7.21888e-016	-1.15152e-015	-2.34645e-016	-2.2071e-016	-1.06436e-015	2.55348e-015	2.66566e-015	-5.53546e-015	-2.36415e-015	9.54824e-016	-5.16882e-015	-3.43382e-015	-1.48631e-015	2.09609e-016	1.46789e-015
8.11769e-016	-1.53782e-015	-2.57602e-015	-9.74974e-016	1.79321e-015	-1.00077e-015	-4.01644e-016	-2.57823e-015	-4.63184e-015	-1.90561e-015	-7.62347e-016	-1.37739e-015	-4.90164e-016	-3.84062e-016	-6.06589e-016	2.93437e-015	2.79317e-015	-5.69287e-015	-2.65841e-015	9.4657e-016	-5.52781e-015	-3.44177e-015	-1.97569e-015	-7.18845e-017	1.29389e-015
3.81275e-016	-1.51129e-015	-2.54167e-015	-5.25233e-016	2.16627e-015	-1.15416e-015	-1.06116e-017	-2.74155e-015	-4.92754e-015	-1.99845e-015	-7.94822e-016	-1.60317e-015	-7.48538e-016	-5.47927e-016	-1.36017e-016	3.30601e-015	2.94231e-015	-5.83338e-015	-2.93405e-015	9.43296e-016	-5.86853e-015	-3.43258e-015	-2.43374e-015	-3.48335e-016	1.13323e-015
-4.59512e-017	-1.46896e-015	-2.48561e-015	-9.31015e-017	2.53357e-015	-1.3133e-015	3.90689e-016	-2.88147e-015	-5.19689e-015	-2.08897e-015	-8.19783e-016	-1.82919e-015	-1.01016e-015	-7.12684e-016	3.44889e-016	3.6672e-015	3.11425e-015	-5.95509e-015	-3.18945e-015	9.44638e-016	-6.18932e-015	-3.4077e-015	-2.85882e-015	-6.1924e-016	9.85075e-016
-4.67488e-016	-1.41246e-015	-2.40918e-015	3.18778e-016	2.8941e-015	-1.47564e-015	7.99633e-016	-2.99961e-015	-5.4389e-015	-2.1766e-015	-8.37737e-016	-2.05495e-015	-1.27448e-015	-8.78003e-016	8.33089e-016	4.01697e-015	3.30949e-015	-6.05684e-015	-3.42321e-015	9.51254e-016	-6.48901e-015	-3.36789e-015	-3.24958e-015	-8.84303e-016	8.48386e-016
-8.81121e-016	-1.343e-015	-2.31374e-015	7.07717e-016	3.2473e-015	-1.63893e-015	1.2138e-015	-3.09775e-015	-5.65227e-015	-2.26088e-015	-8.49393e-016	-2.28027e-015	-1.54033e-015	-1.04443e-015	1.32552e-015	4.35442e-015	3.5285e-015	-6.13792e-015	-3.6342e-015	9.63315e-016	-6.76605e-015	-3.31508e-015	-3.60431e-015	-1.14338e-015	7.21904e-016
-1.28439e-015	-1.26253e-015	-2.20053e-015	1.07154e-015	3.59225e-015	-1.80123e-015	1.63092e-015	-3.17754e-015	-5.83726e-015	-2.34154e-015	-8.55562e-016	-2.5046e-015	-1.80686e-015	-1.21208e-015	1.81886e-015	4.67877e-015	3.77071e-015	-6.19727e-015	-3.82196e-015	9.80638e-016	-7.01976e-015	-3.25038e-015	-3.9208e-015	-1.39639e-015	6.04292e-016
-1.67451e-015	-1.17291e-015	-2.07108e-015	1.40864e-015	3.92819e-015	-1.96053e-015	2.04816e-015	-3.24051e-015	-5.99423e-015	-2.41863e-015	-8.56837e-016	-2.72771e-015	-2.07365e-015	-1.38085e-015	2.31082e-015	4.98857e-015	4.03538e-015	-6.23461e-015	-3.98648e-015	1.00332e-015	-7.24945e-015	-3.175e-015	-4.19782e-015	-1.64299e-015	4.93949e-016
-2.04948e-015	-1.07584e-015	-1.92721e-015	1.71772e-015	4.2544e-015	-2.11476e-015	2.46263e-015	-3.28824e-015	-6.12313e-015	-2.49212e-015	-8.53685e-016	-2.94906e-015	-2.34014e-015	-1.55103e-015	2.79861e-015	5.28327e-015	4.32241e-015	-6.25013e-015	-4.12719e-015	1.03133e-015	-7.45434e-015	-3.08987e-015	-4.435e-015	-1.88258e-015	3.89322e-016
-2.40741e-015	-9.7389e-016	-1.77076e-015	1.99763e-015	4.56951e-015	-2.26219e-015	2.87188e-015	-3.32255e-015	-6.22412e-015	-2.5625e-015	-8.47071e-016	-3.1684e-015	-2.60525e-015	-1.72252e-015	3.27956e-015	5.56183e-015	4.62986e-015	-6.24334e-015	-4.244e-015	1.06511e-015	-7.63442e-015	-2.99635e-015	-4.6321e-015	-2.11465e-015	2.88834e-016
-2.74594e-015	-8.68659e-016	-1.60412e-015	2.24766e-015	4.87225e-015	-2.40083e-015	3.27367e-015	-3.34547e-015	-6.29764e-015	-2.62997e-015	-8.37414e-016	-3.38577e-015	-2.86794e-015	-1.89563e-015	3.751e-015	5.82347e-015	4.95606e-015	-6.21421e-015	-4.33684e-015	1.10425e-015	-7.78899e-015	-2.8962e-015	-4.78931e-015	-2.33859e-015	1.90966e-016
-3.06351e-015	-7.61842e-016	-1.42923e-015	2.46834e-015	5.1622e-015	-2.52885e-015	3.66539e-015	-3.35937e-015	-6.34479e-015	-2.69437e-015	-8.25792e-016	-3.60104e-015	-3.12712e-015	-2.07021e-015	4.20988e-015	6.06706e-015	5.29875e-015	-6.16363e-015	-4.40571e-015	1.14815e-015	-7.91761e-015	-2.78998e-015	-4.90624e-015	-2.55413e-015	9.4285e-017
-3.35809e-015	-6.55211e-016	-1.24818e-015	2.65943e-015	5.43851e-015	-2.64477e-015	4.04481e-015	-3.3656e-015	-6.36694e-015	-2.756e-015	-8.12226e-016	-3.81378e-015	-3.38175e-015	-2.2462e-015	4.65411e-015	6.29188e-015	5.65546e-015	-6.09224e-015	-4.45137e-015	1.1968e-015	-8.01995e-015	-2.67919e-015	-4.98259e-015	-2.76123e-015	-2.62798e-018
-3.62769e-015	-5.5019e-016	-1.06263e-015	2.82097e-015	5.70033e-015	-2.74711e-015	4.40911e-015	-3.36635e-015	-6.36549e-015	-2.81512e-015	-7.97216e-016	-4.02373e-015	-3.63082e-015	-2.4237e-015	5.082e-015	6.49748e-015	6.02383e-015	-6.00157e-015	-4.47413e-015	1.25014e-015	-8.09662e-015	-2.56559e-015	-5.01873e-015	-2.95984e-015	-1.00746e-016
-3.87116e-015	-4.48733e-016	-8.75447e-016	2.95335e-015	5.94632e-015	-2.83436e-015	4.75623e-015	-3.36345e-015	-6.34187e-015	-2.87171e-015	-7.82033e-016	-4.23089e-015	-3.8731e-015	-2.60267e-015	5.49182e-015	6.68283e-015	6.40047e-015	-5.89242e-015	-4.47475e-015	1.30853e-015	-8.1483e-015	-2.44966e-015	-5.01501e-015	-3.14981e-015	-2.01382e-016
-4.08713e-015	-3.52388e-016	-6.88622e-016	3.05758e-015	6.17571e-015	-2.90594e-015	5.084e-015	-3.3588e-015	-6.29802e-015	-2.92683e-015	-7.67396e-016	-4.43494e-015	-4.10738e-015	-2.78344e-015	5.88132e-015	6.84729e-015	6.78146e-015	-5.7664e-015	-4.45373e-015	1.37182e-015	-8.17586e-015	-2.33264e-015	-4.97219e-015	-3.3305e-015	-3.0518e-016
-4.27419e-015	-2.62621e-016	-5.04412e-016	3.13445e-015	6.38745e-015	-2.96128e-015	5.39071e-015	-3.35411e-015	-6.23563e-015	-2.98086e-015	-7.54064e-016	-4.63548e-015	-4.33261e-015	-2.96594e-015	6.24909e-015	6.99024e-015	7.16326e-015	-5.62524e-015	-4.41238e-015	1.43914e-015	-8.18034e-015	-2.21535e-015	-4.89129e-015	-3.50175e-015	-4.12517e-016
-4.43125e-015	-1.802e-016	-3.25633e-016	3.18587e-015	6.58051e-015	-2.99969e-015	5.67461e-015	-3.35103e-015	-6.15627e-015	-3.03398e-015	-7.42032e-016	-4.8328e-015	-4.5474e-015	-3.15029e-015	6.59431e-015	7.11147e-015	7.54204e-015	-5.47072e-015	-4.35172e-015	1.51005e-015	-8.16233e-015	-2.09896e-015	-4.77359e-015	-3.66341e-015	-5.24157e-016
-4.55745e-015	-1.0637e-016	-1.53866e-016	3.2138e-015	6.75343e-015	-3.02119e-015	5.93341e-015	-3.3511e-015	-6.06257e-015	-3.08659e-015	-7.31716e-016	-5.0264e-015	-4.75046e-015	-3.3356e-015	6.91553e-015	7.2105e-015	7.91326e-015	-5.30497e-015	-4.27278e-015	1.58467e-015	-8.12293e-015	-1.98438e-015	-4.62097e-015	-3.81579e-015	-6.41098e-016
-4.65266e-015	-4.24668e-017	8.9835e-018	3.21996e-015	6.9056e-015	-3.02506e-015	6.16537e-015	-3.35605e-015	-5.95625e-015	-3.13957e-015	-7.24221e-016	-5.21609e-015	-4.9404e-015	-3.52132e-015	7.21214e-015	7.2871e-015	8.27277e-015	-5.12999e-015	-4.1772e-015	1.66195e-015	-8.06384e-015	-1.87316e-015	-4.43515e-015	-3.95832e-015	-7.63353e-016
-4.71692e-015	1.05902e-017	1.60838e-016	3.20548e-015	7.03638e-015	-3.01131e-015	6.36969e-015	-3.36628e-015	-5.83924e-015	-3.1933e-015	-7.19721e-016	-5.40243e-015	-5.11625e-015	-3.70724e-015	7.48313e-015	7.34045e-015	8.61613e-015	-4.94787e-015	-4.06655e-015	1.7413e-015	-7.98695e-015	-1.76661e-015	-4.21849e-015	-4.0909e-015	-8.90252e-016
-4.74936e-015	5.21969e-017	2.99966e-016	3.17283e-015	7.14424e-015	-2.98059e-015	6.54563e-015	-3.38217e-015	-5.71415e-015	-3.24842e-015	-7.18504e-016	-5.58501e-015	-5.27725e-015	-3.89306e-015	7.72783e-015	7.37094e-015	8.93911e-015	-4.76062e-015	-3.94238e-015	1.8221e-015	-7.89357e-015	-1.66501e-015	-3.97289e-015	-4.21291e-015	-1.02153e-015
-4.75086e-015	8.19029e-017	4.25145e-016	3.12393e-015	7.22826e-015	-2.93331e-015	6.69169e-015	-3.40427e-015	-5.58351e-015	-3.30587e-015	-7.2075e-016	-5.76355e-015	-5.42264e-015	-4.07856e-015	7.94608e-015	7.37865e-015	9.23729e-015	-4.57078e-015	-3.80653e-015	1.90394e-015	-7.78491e-015	-1.56938e-015	-3.70184e-015	-4.32525e-015	-1.15711e-015
-4.72149e-015	9.93166e-017	5.35225e-016	3.06134e-015	7.28744e-015	-2.87012e-015	6.8075e-015	-3.43322e-015	-5.44887e-015	-3.36668e-015	-7.27113e-016	-5.93865e-015	-5.55254e-015	-4.26356e-015	8.1375e-015	7.3638e-015	9.50683e-015	-4.38066e-015	-3.66135e-015	1.98526e-015	-7.66309e-015	-1.4808e-015	-3.40827e-015	-4.42763e-015	-1.29683e-015
-4.66243e-015	1.04256e-016	6.28805e-016	2.98745e-015	7.32101e-015	-2.79175e-015	6.89322e-015	-3.46889e-015	-5.31217e-015	-3.43106e-015	-7.38119e-016	-6.11085e-015	-5.66622e-015	-4.44703e-015	8.30233e-015	7.326e-015	9.74374e-015	-4.1927e-015	-3.50876e-015	2.06488e-015	-7.52989e-015	-1.40055e-015	-3.09544e-015	-4.52018e-015	-1.43921e-015
-4.57484e-015	9.68308e-017	7.05597e-016	2.90472e-015	7.32816e-015	-2.69973e-015	6.94893e-015	-3.51151e-015	-5.17576e-015	-3.49908e-015	-7.53801e-016	-6.28039e-015	-5.76273e-015	-4.62845e-015	8.4404e-015	7.26604e-015	9.9442e-015	-4.00863e-015	-3.35038e-015	2.14262e-015	-7.3877e-015	-1.32986e-015	-2.76708e-015	-4.60344e-015	-1.58343e-015
-4.46009e-015	7.70813e-017	7.64527e-016	2.81482e-015	7.30794e-015	-2.59568e-015	6.97489e-015	-3.56142e-015	-5.04111e-015	-3.57111e-015	-7.74388e-016	-6.44709e-015	-5.84134e-015	-4.80707e-015	8.55197e-015	7.18389e-015	1.01051e-014	-3.83119e-015	-3.18846e-015	2.21684e-015	-7.23866e-015	-1.26967e-015	-2.42687e-015	-4.6774e-015	-1.72859e-015
-4.31965e-015	4.48681e-017	8.04736e-016	2.7202e-015	7.25957e-015	-2.48092e-015	6.97123e-015	-3.61808e-015	-4.91034e-015	-3.64792e-015	-8.00013e-016	-6.61167e-015	-5.90199e-015	-4.98272e-015	8.63752e-015	7.07976e-015	1.02235e-014	-3.66292e-015	-3.02497e-015	2.2863e-015	-7.08456e-015	-1.22065e-015	-2.07873e-015	-4.7425e-015	-1.87341e-015
-4.15526e-015	4.4415e-019	8.26416e-016	2.62324e-015	7.1823e-015	-2.35642e-015	6.93885e-015	-3.68107e-015	-4.78531e-015	-3.73023e-015	-8.30683e-016	-6.77436e-015	-5.94482e-015	-5.15436e-015	8.69817e-015	6.95488e-015	1.02961e-014	-3.5051e-015	-2.86139e-015	2.34942e-015	-6.92765e-015	-1.18343e-015	-1.72671e-015	-4.79919e-015	-2.01671e-015
-3.96923e-015	-5.61578e-017	8.29026e-016	2.52569e-015	7.0763e-015	-2.22336e-015	6.87812e-015	-3.74998e-015	-4.66761e-015	-3.81823e-015	-8.65956e-016	-6.93478e-015	-5.97045e-015	-5.32143e-015	8.73443e-015	6.81038e-015	1.03207e-014	-3.35955e-015	-2.69916e-015	2.40483e-015	-6.76989e-015	-1.15934e-015	-1.37469e-015	-4.84773e-015	-2.15741e-015
-3.76384e-015	-1.24339e-016	8.12749e-016	2.42913e-015	6.94127e-015	-2.08324e-015	6.78974e-015	-3.8235e-015	-4.55834e-015	-3.9123e-015	-9.05696e-016	-7.0928e-015	-5.97854e-015	-5.48282e-015	8.74661e-015	6.6471e-015	1.02956e-014	-3.22753e-015	-2.54009e-015	2.45186e-015	-6.6135e-015	-1.14868e-015	-1.02706e-015	-4.88868e-015	-2.29472e-015
-3.54135e-015	-2.03555e-016	7.78225e-016	2.3356e-015	6.77702e-015	-1.938e-015	6.67521e-015	-3.90026e-015	-4.45862e-015	-4.01238e-015	-9.49684e-016	-7.2482e-015	-5.96975e-015	-5.63775e-015	8.73575e-015	6.46597e-015	1.02191e-014	-3.11062e-015	-2.38593e-015	2.4889e-015	-6.46036e-015	-1.15192e-015	-6.87989e-016	-4.92287e-015	-2.42701e-015
-3.30425e-015	-2.93116e-016	7.26478e-016	2.24664e-015	6.58408e-015	-1.78998e-015	6.53572e-015	-3.97919e-015	-4.36966e-015	-4.11856e-015	-9.97636e-016	-7.40135e-015	-5.94412e-015	-5.78476e-015	8.702e-015	6.26809e-015	1.00907e-014	-3.01046e-015	-2.23922e-015	2.5145e-015	-6.31293e-015	-1.17047e-015	-3.61508e-016	-4.95071e-015	-2.55261e-015
-3.05526e-015	-3.92818e-016	6.58059e-016	2.16358e-015	6.3624e-015	-1.64063e-015	6.37241e-015	-4.06018e-015	-4.29182e-015	-4.23032e-015	-1.04935e-015	-7.55244e-015	-5.90268e-015	-5.92334e-015	8.64593e-015	6.0548e-015	9.90993e-015	-2.92732e-015	-2.10094e-015	2.52722e-015	-6.1729e-015	-1.20462e-015	-5.19329e-017	-4.97296e-015	-2.67035e-015
-2.79763e-015	-5.02717e-016	5.73587e-016	2.08755e-015	6.11279e-015	-1.49124e-015	6.187e-015	-4.14185e-015	-4.22499e-015	-4.34787e-015	-1.10433e-015	-7.70105e-015	-5.84579e-015	-6.05292e-015	8.56862e-015	5.82732e-015	9.67712e-015	-2.86191e-015	-1.97241e-015	2.52607e-015	-6.04169e-015	-1.25518e-015	2.36957e-016	-4.98986e-015	-2.77895e-015
-2.53393e-015	-6.21765e-016	4.73909e-016	2.01943e-015	5.8362e-015	-1.34373e-015	5.9821e-015	-4.22304e-015	-4.16982e-015	-4.47106e-015	-1.16198e-015	-7.8474e-015	-5.77427e-015	-6.17252e-015	8.47153e-015	5.5868e-015	9.39261e-015	-2.81495e-015	-1.85547e-015	2.51036e-015	-5.92027e-015	-1.32232e-015	5.00689e-016	-5.00266e-015	-2.87721e-015
-2.26752e-015	-7.50278e-016	3.60276e-016	1.96006e-015	5.53294e-015	-1.19954e-015	5.75947e-015	-4.30264e-015	-4.12597e-015	-4.59931e-015	-1.22178e-015	-7.99096e-015	-5.68822e-015	-6.28174e-015	8.35506e-015	5.33471e-015	9.05763e-015	-2.78692e-015	-1.75183e-015	2.47867e-015	-5.81024e-015	-1.40629e-015	7.36193e-016	-5.01159e-015	-2.96443e-015
-2.0015e-015	-8.87584e-016	2.33875e-016	1.91003e-015	5.20388e-015	-1.05923e-015	5.52063e-015	-4.37921e-015	-4.09361e-015	-4.73185e-015	-1.28331e-015	-8.13118e-015	-5.58882e-015	-6.37909e-015	8.22003e-015	5.07236e-015	8.67399e-015	-2.77817e-015	-1.66233e-015	2.42925e-015	-5.71249e-015	-1.50726e-015	9.40013e-016	-5.01763e-015	-3.03989e-015
-1.73906e-015	-1.0331e-015	9.5657e-017	1.87005e-015	4.851e-015	-9.23929e-016	5.26729e-015	-4.45205e-015	-4.07263e-015	-4.86856e-015	-1.34584e-015	-8.26752e-015	-5.47722e-015	-6.464e-015	8.06695e-015	4.80096e-015	8.24357e-015	-2.78825e-015	-1.58852e-015	2.36075e-015	-5.62807e-015	-1.6242e-015	1.10906e-015	-5.02129e-015	-3.1031e-015
-1.48309e-015	-1.18664e-015	-5.31152e-017	1.84051e-015	4.47586e-015	-7.94894e-016	5.00153e-015	-4.51955e-015	-4.06271e-015	-5.00881e-015	-1.40874e-015	-8.39932e-015	-5.35463e-015	-6.53582e-015	7.89707e-015	4.52211e-015	7.7696e-015	-2.81686e-015	-1.53134e-015	2.27259e-015	-5.55811e-015	-1.75729e-015	1.23999e-015	-5.02322e-015	-3.1542e-015
-1.23703e-015	-1.34775e-015	-2.10757e-016	1.82112e-015	4.08025e-015	-6.72907e-016	4.72542e-015	-4.58097e-015	-4.06276e-015	-5.15164e-015	-1.4708e-015	-8.52606e-015	-5.22239e-015	-6.59377e-015	7.71168e-015	4.23749e-015	7.25483e-015	-2.86309e-015	-1.492e-015	2.16445e-015	-5.50299e-015	-1.90643e-015	1.33029e-015	-5.02384e-015	-3.19331e-015
-1.00295e-015	-1.51592e-015	-3.75725e-016	1.81225e-015	3.6666e-015	-5.5894e-016	4.44121e-015	-4.63524e-015	-4.07197e-015	-5.29607e-015	-1.53121e-015	-8.64692e-015	-5.08149e-015	-6.63674e-015	7.51147e-015	3.94849e-015	6.70301e-015	-2.9264e-015	-1.47113e-015	2.03611e-015	-5.46325e-015	-2.07104e-015	1.37772e-015	-5.02343e-015	-3.22e-015
-7.83685e-016	-1.69186e-015	-5.47216e-016	1.81364e-015	3.23777e-015	-4.53194e-016	4.1505e-015	-4.68151e-015	-4.0894e-015	-5.44126e-015	-1.58919e-015	-8.76095e-015	-4.93341e-015	-6.66492e-015	7.29706e-015	3.65712e-015	6.11791e-015	-3.00567e-015	-1.46925e-015	1.88694e-015	-5.4383e-015	-2.25027e-015	1.38008e-015	-5.02261e-015	-3.23455e-015
-5.82311e-016	-1.87497e-015	-7.23383e-016	1.82551e-015	2.79655e-015	-3.5561e-016	3.85576e-015	-4.7196e-015	-4.11399e-015	-5.58686e-015	-1.64388e-015	-8.86726e-015	-4.77906e-015	-6.67794e-015	7.06915e-015	3.36441e-015	5.50415e-015	-3.09956e-015	-1.48691e-015	1.71713e-015	-5.42815e-015	-2.44264e-015	1.33599e-015	-5.02169e-015	-3.23727e-015
-4.00905e-016	-2.06505e-015	-9.02758e-016	1.8475e-015	2.34606e-015	-2.66602e-016	3.5587e-015	-4.74863e-015	-4.14505e-015	-5.73117e-015	-1.69425e-015	-8.96492e-015	-4.61977e-015	-6.67468e-015	6.82863e-015	3.07171e-015	4.86651e-015	-3.20643e-015	-1.5245e-015	1.52627e-015	-5.4324e-015	-2.64755e-015	1.24432e-015	-5.02121e-015	-3.22931e-015
-2.41524e-016	-2.26245e-015	-1.08412e-015	1.87932e-015	1.88934e-015	-1.86592e-016	3.26026e-015	-4.76826e-015	-4.18168e-015	-5.87365e-015	-1.73954e-015	-9.05327e-015	-4.45638e-015	-6.65473e-015	6.57651e-015	2.7799e-015	4.20965e-015	-3.32443e-015	-1.58242e-015	1.31456e-015	-5.44986e-015	-2.86383e-015	1.10505e-015	-5.0214e-015	-3.21158e-015
-1.05635e-016	-2.46643e-015	-1.26612e-015	1.92117e-015	1.42956e-015	-1.15632e-016	2.96223e-015	-4.77811e-015	-4.22196e-015	-6.01416e-015	-1.77871e-015	-9.13186e-015	-4.28981e-015	-6.61786e-015	6.31391e-015	2.49044e-015	3.53834e-015	-3.45204e-015	-1.66071e-015	1.08216e-015	-5.48002e-015	-3.09072e-015	9.19332e-016	-5.02266e-015	-3.18516e-015
5.67673e-018	-2.67658e-015	-1.44737e-015	1.97252e-015	9.70593e-016	-5.36894e-017	2.66641e-015	-4.77817e-015	-4.26476e-015	-6.1511e-015	-1.8107e-015	-9.19981e-015	-4.12072e-015	-6.564e-015	6.04199e-015	2.20505e-015	2.8577e-015	-3.58733e-015	-1.75987e-015	8.30079e-016	-5.52154e-015	-3.32653e-015	6.87679e-016	-5.0253e-015	-3.15134e-015
9.08876e-017	-2.89238e-015	-1.62715e-015	2.03249e-015	5.15597e-016	-3.75909e-019	2.37467e-015	-4.76893e-015	-4.30904e-015	-6.28385e-015	-1.83512e-015	-9.25585e-015	-3.95029e-015	-6.49344e-015	5.7618e-015	1.92453e-015	2.17233e-015	-3.72778e-015	-1.87873e-015	5.60005e-016	-5.57355e-015	-3.56956e-015	4.10895e-016	-5.02939e-015	-3.11164e-015
1.49222e-016	-3.11416e-015	-1.80392e-015	2.10051e-015	6.82941e-017	4.48896e-017	2.08866e-015	-4.75e-015	-4.35367e-015	-6.41159e-015	-1.85129e-015	-9.29908e-015	-3.77954e-015	-6.40649e-015	5.47426e-015	1.64968e-015	1.48683e-015	-3.87162e-015	-2.01655e-015	2.73157e-016	-5.63502e-015	-3.81781e-015	9.05851e-017	-5.03523e-015	-3.06744e-015
1.80738e-016	-3.34141e-015	-1.97706e-015	2.17642e-015	-3.67076e-016	8.316e-017	1.80873e-015	-4.72181e-015	-4.39733e-015	-6.5332e-015	-1.85927e-015	-9.32889e-015	-3.6093e-015	-6.30294e-015	5.18058e-015	1.38136e-015	8.0643e-016	-4.01662e-015	-2.17295e-015	-2.98703e-017	-5.70438e-015	-4.06975e-015	-2.71224e-016	-5.04264e-015	-3.0204e-015
1.85243e-016	-3.5744e-015	-2.14556e-015	2.25955e-015	-7.87251e-016	1.15289e-016	1.53582e-015	-4.68476e-015	-4.439e-015	-6.64785e-015	-1.85877e-015	-9.34454e-015	-3.43978e-015	-6.18389e-015	4.8819e-015	1.12111e-015	1.36755e-016	-4.16106e-015	-2.34722e-015	-3.47784e-016	-5.78045e-015	-4.32347e-015	-6.71852e-016	-5.05141e-015	-2.97276e-015
1.63349e-016	-3.81204e-015	-2.30928e-015	2.34938e-015	-1.18839e-015	1.40639e-016	1.27157e-015	-4.63904e-015	-4.47752e-015	-6.75512e-015	-1.84828e-015	-9.34503e-015	-3.27159e-015	-6.0497e-015	4.57894e-015	8.69646e-016	-5.17717e-016	-4.30276e-015	-2.53831e-015	-6.7827e-016	-5.86112e-015	-4.5769e-015	-1.10801e-015	-5.06181e-015	-2.92623e-015
1.1552e-016	-4.05383e-015	-2.46679e-015	2.44633e-015	-1.56737e-015	1.60215e-016	1.01652e-015	-4.58545e-015	-4.51151e-015	-6.85435e-015	-1.82782e-015	-9.33016e-015	-3.10533e-015	-5.90071e-015	4.27362e-015	6.28106e-016	-1.15234e-015	-4.44e-015	-2.74526e-015	-1.02e-015	-5.94441e-015	-4.82745e-015	-1.57639e-015	-5.07351e-015	-2.88254e-015
4.2912e-017	-4.2993e-015	-2.61717e-015	2.55019e-015	-1.91989e-015	1.74739e-016	7.71323e-016	-4.5251e-015	-4.54016e-015	-6.94551e-015	-1.79783e-015	-9.3e-015	-2.9416e-015	-5.737e-015	3.96702e-015	3.96906e-016	-1.764e-015	-4.57058e-015	-2.96718e-015	-1.3706e-015	-6.02872e-015	-5.07341e-015	-2.07297e-015	-5.08608e-015	-2.84351e-015
-5.29778e-017	-4.54731e-015	-2.75998e-015	2.66018e-015	-2.24197e-015	1.84678e-016	5.36514e-016	-4.45935e-015	-4.56252e-015	-7.02818e-015	-1.75816e-015	-9.25416e-015	-2.7806e-015	-5.55993e-015	3.661e-015	1.75937e-016	-2.34917e-015	-4.69236e-015	-3.20262e-015	-1.72782e-015	-6.11245e-015	-5.31289e-015	-2.59386e-015	-5.09983e-015	-2.81133e-015
-1.70106e-016	-4.79618e-015	-2.89452e-015	2.77648e-015	-2.53056e-015	1.90891e-016	3.12004e-016	-4.38852e-015	-4.57781e-015	-7.10201e-015	-1.7086e-015	-9.1924e-015	-2.62316e-015	-5.36975e-015	3.35733e-015	-3.42711e-017	-2.90439e-015	-4.80394e-015	-3.45034e-015	-2.08924e-015	-6.19389e-015	-5.54361e-015	-3.13406e-015	-5.11455e-015	-2.78817e-015
-3.06258e-016	-5.04476e-015	-3.02076e-015	2.89926e-015	-2.78228e-015	1.94312e-016	9.81317e-017	-4.3139e-015	-4.58512e-015	-7.16665e-015	-1.64939e-015	-9.11425e-015	-2.46937e-015	-5.16749e-015	3.05727e-015	-2.33412e-016	-3.42633e-015	-4.90324e-015	-3.70838e-015	-2.45218e-015	-6.27076e-015	-5.76361e-015	-3.68895e-015	-5.12944e-015	-2.77572e-015
-4.58622e-016	-5.29165e-015	-3.13815e-015	3.02882e-015	-2.99458e-015	1.95792e-016	-1.04505e-016	-4.23656e-015	-4.58359e-015	-7.22235e-015	-1.5807e-015	-9.01949e-015	-2.31924e-015	-4.95442e-015	2.76212e-015	-4.20894e-016	-3.91219e-015	-4.98928e-015	-3.97516e-015	-2.81494e-015	-6.34108e-015	-5.97074e-015	-4.25335e-015	-5.14468e-015	-2.77528e-015
-6.24592e-016	-5.53555e-015	-3.24664e-015	3.16482e-015	-3.16536e-015	1.95334e-016	-2.96123e-016	-4.15727e-015	-4.57253e-015	-7.26913e-015	-1.50284e-015	-8.90871e-015	-2.17322e-015	-4.73188e-015	2.47376e-015	-5.96676e-016	-4.35982e-015	-5.06022e-015	-4.24893e-015	-3.17461e-015	-6.40375e-015	-6.16375e-015	-4.82194e-015	-5.15998e-015	-2.78794e-015
-8.01275e-016	-5.77459e-015	-3.34609e-015	3.30682e-015	-3.2924e-015	1.92503e-016	-4.76755e-016	-4.0782e-015	-4.55143e-015	-7.30766e-015	-1.41691e-015	-8.78266e-015	-2.03148e-015	-4.50082e-015	2.19395e-015	-7.60305e-016	-4.76816e-015	-5.11421e-015	-4.52755e-015	-3.52867e-015	-6.4573e-015	-6.34117e-015	-5.38956e-015	-5.17512e-015	-2.81502e-015
-9.85672e-016	-6.00778e-015	-3.43621e-015	3.45466e-015	-3.37373e-015	1.88164e-016	-6.46618e-016	-3.99958e-015	-4.5198e-015	-7.33761e-015	-1.32403e-015	-8.6421e-015	-1.89379e-015	-4.26286e-015	1.92436e-015	-9.11882e-016	-5.13599e-015	-5.15112e-015	-4.80996e-015	-3.87479e-015	-6.50107e-015	-6.50168e-015	-5.95065e-015	-5.1905e-015	-2.85804e-015
-1.17376e-015	-6.23296e-015	-3.51705e-015	3.60886e-015	-3.40787e-015	1.8313e-016	-8.06417e-016	-3.92185e-015	-4.47776e-015	-7.35905e-015	-1.22514e-015	-8.48843e-015	-1.75975e-015	-4.01908e-015	1.66684e-015	-1.051e-015	-5.46266e-015	-5.17007e-015	-5.09372e-015	-4.21088e-015	-6.5332e-015	-6.64378e-015	-6.4999e-015	-5.20563e-015	-2.91702e-015
-1.36237e-015	-6.44791e-015	-3.58883e-015	3.76945e-015	-3.39424e-015	1.77437e-016	-9.56584e-016	-3.84659e-015	-4.42525e-015	-7.37302e-015	-1.12089e-015	-8.3225e-015	-1.62914e-015	-3.77082e-015	1.42285e-015	-1.17753e-015	-5.74782e-015	-5.17044e-015	-5.37664e-015	-4.53474e-015	-6.55251e-015	-6.76652e-015	-7.03213e-015	-5.22015e-015	-2.99197e-015
-1.54807e-015	-6.65072e-015	-3.65146e-015	3.93682e-015	-3.3322e-015	1.71651e-016	-1.09683e-015	-3.77508e-015	-4.36241e-015	-7.37941e-015	-1.01301e-015	-8.1456e-015	-1.50177e-015	-3.51953e-015	1.19388e-015	-1.29131e-015	-5.99203e-015	-5.15193e-015	-5.65686e-015	-4.84396e-015	-6.55804e-015	-6.86931e-015	-7.54235e-015	-5.23417e-015	-3.08354e-015
-1.72709e-015	-6.83988e-015	-3.70473e-015	4.11015e-015	-3.22171e-015	1.65973e-016	-1.22768e-015	-3.70747e-015	-4.28909e-015	-7.37805e-015	-9.02741e-016	-7.95835e-015	-1.37753e-015	-3.26642e-015	9.82134e-016	-1.39268e-015	-6.19593e-015	-5.11412e-015	-5.93203e-015	-5.13666e-015	-6.54948e-015	-6.9518e-015	-8.02615e-015	-5.24757e-015	-3.19163e-015
-1.896e-015	-7.01321e-015	-3.74836e-015	4.28983e-015	-3.06332e-015	1.60747e-016	-1.34996e-015	-3.64466e-015	-4.20535e-015	-7.3698e-015	-7.91045e-016	-7.76179e-015	-1.25695e-015	-3.01303e-015	7.88724e-016	-1.48166e-015	-6.36055e-015	-5.05693e-015	-6.19949e-015	-5.41129e-015	-6.52592e-015	-7.01375e-015	-8.47932e-015	-5.26106e-015	-3.31601e-015
-2.05157e-015	-7.16847e-015	-3.78311e-015	4.47571e-015	-2.85835e-015	1.56008e-016	-1.46398e-015	-3.58738e-015	-4.11146e-015	-7.35539e-015	-6.79823e-016	-7.55701e-015	-1.13983e-015	-2.7606e-015	6.15313e-016	-1.55853e-015	-6.4875e-015	-4.98056e-015	-6.45738e-015	-5.66494e-015	-6.48773e-015	-7.05498e-015	-8.89723e-015	-5.27395e-015	-3.456e-015
-2.19028e-015	-7.30384e-015	-3.80918e-015	4.66736e-015	-2.60805e-015	1.51758e-016	-1.57039e-015	-3.53575e-015	-4.00751e-015	-7.33519e-015	-5.70292e-016	-7.345e-015	-1.02602e-015	-2.51027e-015	4.63172e-016	-1.62266e-015	-6.57869e-015	-4.88497e-015	-6.70366e-015	-5.89593e-015	-6.43461e-015	-7.07526e-015	-9.27579e-015	-5.28633e-015	-3.61058e-015
-2.30925e-015	-7.41676e-015	-3.82686e-015	4.86462e-015	-2.31476e-015	1.47893e-016	-1.66983e-015	-3.48957e-015	-3.89379e-015	-7.30989e-015	-4.63354e-016	-7.12773e-015	-9.15337e-016	-2.26378e-015	3.33638e-016	-1.67455e-015	-6.63617e-015	-4.77073e-015	-6.93616e-015	-6.10281e-015	-6.3669e-015	-7.07533e-015	-9.61153e-015	-5.29858e-015	-3.77829e-015
-2.40583e-015	-7.50545e-015	-3.83596e-015	5.06733e-015	-1.98062e-015	1.45244e-016	-1.76266e-015	-3.44935e-015	-3.77063e-015	-7.27946e-015	-3.60107e-016	-6.90676e-015	-8.0778e-016	-2.0227e-015	2.27403e-016	-1.71433e-015	-6.66242e-015	-4.63906e-015	-7.15348e-015	-6.28391e-015	-6.28517e-015	-7.05634e-015	-9.90161e-015	-5.31103e-015	-3.95821e-015
-2.47787e-015	-7.56811e-015	-3.83654e-015	5.27497e-015	-1.60876e-015	1.44137e-016	-1.84917e-015	-3.4152e-015	-3.63839e-015	-7.2448e-015	-2.62632e-016	-6.68361e-015	-7.0312e-016	-1.78809e-015	1.44828e-016	-1.74127e-015	-6.66026e-015	-4.49085e-015	-7.35285e-015	-6.43865e-015	-6.19014e-015	-7.01917e-015	-1.01432e-014	-5.32373e-015	-4.14869e-015
-2.52313e-015	-7.60316e-015	-3.82886e-015	5.48734e-015	-1.20254e-015	1.44258e-016	-1.92958e-015	-3.38699e-015	-3.49728e-015	-7.20602e-015	-1.71494e-016	-6.45964e-015	-6.01494e-016	-1.5612e-015	8.66536e-017	-1.75529e-015	-6.63273e-015	-4.32656e-015	-7.53203e-015	-6.56624e-015	-6.08346e-015	-6.96489e-015	-1.0334e-014	-5.33687e-015	-4.34726e-015
-2.54046e-015	-7.60915e-015	-3.81347e-015	5.7039e-015	-7.65133e-016	1.45914e-016	-2.00466e-015	-3.36449e-015	-3.34765e-015	-7.16355e-015	-8.80555e-017	-6.23728e-015	-5.03053e-016	-1.34302e-015	5.32292e-017	-1.75651e-015	-6.58267e-015	-4.14744e-015	-7.68877e-015	-6.66583e-015	-5.96629e-015	-6.89466e-015	-1.04723e-014	-5.35123e-015	-4.55211e-015
-2.52812e-015	-7.58543e-015	-3.7904e-015	5.9233e-015	-3.00192e-016	1.48981e-016	-2.07467e-015	-3.34724e-015	-3.19035e-015	-7.11732e-015	-1.29112e-017	-6.01821e-015	-4.07911e-016	-1.13482e-015	4.50553e-017	-1.74516e-015	-6.5129e-015	-3.95483e-015	-7.82123e-015	-6.73746e-015	-5.83909e-015	-6.81041e-015	-1.05571e-014	-5.36663e-015	-4.76115e-015
-2.48556e-015	-7.53032e-015	-3.75957e-015	6.14494e-015	1.87306e-016	1.5426e-016	-2.13967e-015	-3.33444e-015	-3.02563e-015	-7.06757e-015	5.3045e-017	-5.80301e-015	-3.15479e-016	-9.3748e-016	6.2031e-017	-1.72111e-015	-6.42641e-015	-3.75057e-015	-7.92852e-015	-6.78081e-015	-5.70351e-015	-6.71356e-015	-1.05879e-014	-5.38407e-015	-4.9718e-015
-2.41297e-015	-7.44296e-015	-3.72177e-015	6.3679e-015	6.92332e-016	1.61523e-016	-2.20053e-015	-3.32516e-015	-2.85387e-015	-7.01488e-015	1.0845e-016	-5.59299e-015	-2.26166e-016	-7.52174e-016	1.03942e-016	-1.68412e-015	-6.3259e-015	-3.53618e-015	-8.00934e-015	-6.7959e-015	-5.56082e-015	-6.60621e-015	-1.05649e-014	-5.40413e-015	-5.18126e-015
-2.30985e-015	-7.32317e-015	-3.67728e-015	6.59093e-015	1.20975e-015	1.70986e-016	-2.25765e-015	-3.3189e-015	-2.67597e-015	-6.95855e-015	1.52454e-016	-5.38958e-015	-1.40319e-016	-5.79775e-016	1.69677e-016	-1.63482e-015	-6.21464e-015	-3.31292e-015	-8.06225e-015	-6.7831e-015	-5.41238e-015	-6.4903e-015	-1.04882e-014	-5.42711e-015	-5.38729e-015
-2.17656e-015	-7.17067e-015	-3.62661e-015	6.81282e-015	1.73494e-015	1.8295e-016	-2.31065e-015	-3.31462e-015	-2.49242e-015	-6.89871e-015	1.84485e-016	-5.19343e-015	-5.83699e-017	-4.2115e-016	2.58763e-016	-1.57291e-015	-6.09552e-015	-3.08196e-015	-8.08546e-015	-6.74301e-015	-5.25969e-015	-6.36837e-015	-1.03596e-014	-5.45325e-015	-5.588e-015
-2.01415e-015	-6.98636e-015	-3.57065e-015	7.03268e-015	2.26294e-015	1.97889e-016	-2.35938e-015	-3.31216e-015	-2.30411e-015	-6.83582e-015	2.03999e-016	-5.00521e-015	1.92311e-017	-2.76575e-016	3.70041e-016	-1.49861e-015	-5.97156e-015	-2.84475e-015	-8.07793e-015	-6.67675e-015	-5.1047e-015	-6.24204e-015	-1.01808e-014	-5.48292e-015	-5.78056e-015
-1.82379e-015	-6.77046e-015	-3.5095e-015	7.24907e-015	2.78834e-015	2.16108e-016	-2.40452e-015	-3.3096e-015	-2.11162e-015	-6.76986e-015	2.10914e-016	-4.82591e-015	9.26156e-017	-1.46488e-016	5.01923e-016	-1.41202e-015	-5.84497e-015	-2.60356e-015	-8.03883e-015	-6.58515e-015	-4.94904e-015	-6.11331e-015	-9.95381e-015	-5.51647e-015	-5.96266e-015
-1.60707e-015	-6.52426e-015	-3.44383e-015	7.46018e-015	3.30594e-015	2.38555e-016	-2.44667e-015	-3.30595e-015	-1.91573e-015	-6.69993e-015	2.05248e-016	-4.65639e-015	1.61522e-016	-3.11621e-017	6.52557e-016	-1.31339e-015	-5.71809e-015	-2.35978e-015	-7.96716e-015	-6.46959e-015	-4.79425e-015	-5.98452e-015	-9.68175e-015	-5.55376e-015	-6.13168e-015
-1.36591e-015	-6.2488e-015	-3.37394e-015	7.6642e-015	3.81046e-015	2.64906e-016	-2.4855e-015	-3.30028e-015	-1.71704e-015	-6.62678e-015	1.87394e-016	-4.49694e-015	2.251e-016	6.85683e-017	8.20511e-016	-1.20296e-015	-5.59258e-015	-2.11479e-015	-7.86297e-015	-6.33162e-015	-4.64172e-015	-5.85722e-015	-9.36693e-015	-5.59495e-015	-6.28479e-015
-1.10329e-015	-5.94541e-015	-3.30016e-015	7.8592e-015	4.29683e-015	2.95806e-016	-2.521e-015	-3.29125e-015	-1.5164e-015	-6.54983e-015	1.57487e-016	-4.34828e-015	2.83271e-016	1.52319e-016	1.00353e-015	-1.08116e-015	-5.46985e-015	-1.86998e-015	-7.72603e-015	-6.17223e-015	-4.49303e-015	-5.73297e-015	-9.01329e-015	-5.64026e-015	-6.42042e-015
-8.22199e-016	-5.61613e-015	-3.2229e-015	8.04382e-015	4.76009e-015	3.31364e-016	-2.55297e-015	-3.27814e-015	-1.31515e-015	-6.46835e-015	1.15602e-016	-4.21047e-015	3.35854e-016	2.20202e-016	1.19942e-015	-9.48309e-016	-5.35175e-015	-1.62637e-015	-7.55619e-015	-5.99352e-015	-4.3486e-015	-5.61379e-015	-8.62448e-015	-5.68976e-015	-6.5368e-015
-5.26223e-016	-5.26335e-015	-3.14309e-015	8.21632e-015	5.19546e-015	3.72468e-016	-2.58133e-015	-3.26014e-015	-1.11365e-015	-6.38242e-015	6.25534e-017	-4.08274e-015	3.83049e-016	2.72044e-016	1.40623e-015	-8.051e-016	-5.23983e-015	-1.38507e-015	-7.35368e-015	-5.79717e-015	-4.20997e-015	-5.50138e-015	-8.20461e-015	-5.74315e-015	-6.6322e-015
-2.18386e-016	-4.88941e-015	-3.06077e-015	8.37475e-015	5.59881e-015	4.19256e-016	-2.60648e-015	-3.23611e-015	-9.13129e-016	-6.2923e-015	-8.83229e-019	-3.96455e-015	4.24424e-016	3.07994e-016	1.62124e-015	-6.51893e-016	-5.13493e-015	-1.14765e-015	-7.11911e-015	-5.58568e-015	-4.07774e-015	-5.39671e-015	-7.75802e-015	-5.80016e-015	-6.70548e-015
9.72932e-017	-4.49735e-015	-2.9771e-015	8.51718e-015	5.96609e-015	4.71836e-016	-2.6282e-015	-3.20481e-015	-7.14383e-016	-6.19778e-015	-7.37276e-017	-3.85504e-015	4.59976e-016	3.28266e-016	1.8416e-015	-4.89122e-016	-5.03799e-015	-9.14641e-016	-6.85309e-015	-5.36143e-015	-3.95316e-015	-5.30066e-015	-7.28923e-015	-5.86065e-015	-6.75533e-015
4.17599e-016	-4.09042e-015	-2.89237e-015	8.64215e-015	6.29364e-015	5.30834e-016	-2.6466e-015	-3.16546e-015	-5.18148e-016	-6.09812e-015	-1.5467e-016	-3.75414e-015	4.89919e-016	3.33177e-016	2.06481e-015	-3.17489e-016	-4.94893e-015	-6.87235e-016	-6.55592e-015	-5.12599e-015	-3.83675e-015	-5.21372e-015	-6.80339e-015	-5.92461e-015	-6.78099e-015
7.3867e-016	-3.67223e-015	-2.8068e-015	8.74782e-015	6.57818e-015	5.965e-016	-2.66194e-015	-3.11761e-015	-3.2558e-016	-5.99362e-015	-2.42793e-016	-3.66099e-015	5.14426e-016	3.2344e-016	2.28771e-015	-1.38155e-016	-4.86752e-015	-4.66251e-016	-6.22999e-015	-4.88122e-015	-3.72863e-015	-5.13629e-015	-6.30505e-015	-5.99149e-015	-6.78172e-015
1.05654e-015	-3.24568e-015	-2.7215e-015	8.83273e-015	6.81713e-015	6.6862e-016	-2.67381e-015	-3.0602e-015	-1.38216e-016	-5.88393e-015	-3.37121e-016	-3.57405e-015	5.3347e-016	2.99707e-016	2.50765e-015	4.83546e-017	-4.79393e-015	-2.52323e-016	-5.87641e-015	-4.62965e-015	-3.6289e-015	-5.06879e-015	-5.79908e-015	-6.06087e-015	-6.75751e-015
1.36673e-015	-2.81409e-015	-2.63692e-015	8.89568e-015	7.00849e-015	7.48138e-016	-2.68205e-015	-2.993e-015	4.30879e-017	-5.7689e-015	-4.35913e-016	-3.4924e-015	5.47298e-016	2.62486e-016	2.72232e-015	2.40681e-016	-4.72761e-015	-4.62246e-017	-5.49662e-015	-4.3736e-015	-3.537e-015	-5.01099e-015	-5.29008e-015	-6.13192e-015	-6.70845e-015
1.6654e-015	-2.38117e-015	-2.55341e-015	8.93537e-015	7.1509e-015	8.35229e-016	-2.68609e-015	-2.91556e-015	2.17433e-016	-5.64835e-015	-5.38097e-016	-3.41458e-015	5.56206e-016	2.1297e-016	2.92861e-015	4.37825e-016	-4.66744e-015	1.51734e-016	-5.093e-015	-4.11469e-015	-3.45281e-015	-4.96279e-015	-4.78287e-015	-6.20407e-015	-6.63464e-015
1.9499e-015	-1.95056e-015	-2.47117e-015	8.95057e-015	7.24334e-015	9.29438e-016	-2.68572e-015	-2.8277e-015	3.83896e-016	-5.52219e-015	-6.41916e-016	-3.33874e-015	5.59787e-016	1.5253e-016	3.12398e-015	6.38749e-016	-4.6123e-015	3.4198e-016	-4.66738e-015	-3.85533e-015	-3.37594e-015	-4.92357e-015	-4.28213e-015	-6.27584e-015	-6.53703e-015
2.21673e-015	-1.52544e-015	-2.39056e-015	8.94142e-015	7.28519e-015	1.0306e-015	-2.68113e-015	-2.72935e-015	5.41071e-016	-5.3905e-015	-7.4603e-016	-3.26317e-015	5.57992e-016	8.19485e-017	3.30624e-015	8.42027e-016	-4.56077e-015	5.24096e-016	-4.22258e-015	-3.59711e-015	-3.30535e-015	-4.89269e-015	-3.7929e-015	-6.34604e-015	-6.41599e-015
2.46217e-015	-1.10995e-015	-2.31197e-015	8.90684e-015	7.27681e-015	1.13803e-015	-2.67235e-015	-2.62014e-015	6.88042e-016	-5.2536e-015	-8.48878e-016	-3.18668e-015	5.5147e-016	1.85272e-018	3.47291e-015	1.04657e-015	-4.51154e-015	6.97818e-016	-3.76043e-015	-3.34147e-015	-3.24059e-015	-4.86887e-015	-3.31899e-015	-6.4137e-015	-6.27353e-015
2.68307e-015	-7.07532e-016	-2.23602e-015	8.84569e-015	7.2187e-015	1.25172e-015	-2.65927e-015	-2.50094e-015	8.23283e-016	-5.112e-015	-9.48914e-016	-3.1073e-015	5.402e-016	-8.64248e-017	3.62184e-015	1.25057e-015	-4.46299e-015	8.63856e-016	-3.28398e-015	-3.0905e-015	-3.17972e-015	-4.85077e-015	-2.86458e-015	-6.47787e-015	-6.11069e-015
2.87718e-015	-3.21551e-016	-2.16261e-015	8.75759e-015	7.11204e-015	1.37097e-015	-2.64153e-015	-2.3722e-015	9.463e-016	-4.96642e-015	-1.0447e-015	-3.02429e-015	5.24283e-016	-1.81642e-016	3.75185e-015	1.45287e-015	-4.41343e-015	1.0228e-015	-2.79553e-015	-2.84563e-015	-3.12114e-015	-4.83662e-015	-2.43373e-015	-6.53705e-015	-5.92908e-015
3.04226e-015	4.41962e-017	-2.09224e-015	8.64256e-015	6.95857e-015	1.49444e-015	-2.61893e-015	-2.23428e-015	1.05623e-015	-4.81703e-015	-1.13525e-015	-2.93597e-015	5.03726e-016	-2.82756e-016	3.86049e-015	1.65218e-015	-4.36136e-015	1.17507e-015	-2.29855e-015	-2.60801e-015	-3.0639e-015	-4.82425e-015	-2.02956e-015	-6.59e-015	-5.73068e-015
3.17633e-015	3.87025e-016	-2.0246e-015	8.50094e-015	6.76082e-015	1.62105e-015	-2.5915e-015	-2.08813e-015	1.15179e-015	-4.66377e-015	-1.21924e-015	-2.8411e-015	4.79015e-016	-3.88743e-016	3.94675e-015	1.84745e-015	-4.30499e-015	1.32096e-015	-1.79601e-015	-2.37852e-015	-3.0068e-015	-4.81161e-015	-1.6549e-015	-6.63591e-015	-5.51773e-015
3.27813e-015	7.036e-016	-1.96002e-015	8.33287e-015	6.52175e-015	1.75051e-015	-2.55935e-015	-1.93437e-015	1.23327e-015	-4.50702e-015	-1.29563e-015	-2.73799e-015	4.51423e-016	-4.97953e-016	4.00958e-015	2.03706e-015	-4.24318e-015	1.46144e-015	-1.28978e-015	-2.15867e-015	-2.94813e-015	-4.79662e-015	-1.31192e-015	-6.67331e-015	-5.29281e-015
3.34686e-015	9.91633e-016	-1.89842e-015	8.13906e-015	6.24474e-015	1.88174e-015	-2.52211e-015	-1.77373e-015	1.29951e-015	-4.34759e-015	-1.36334e-015	-2.6252e-015	4.20512e-016	-6.09159e-016	4.04785e-015	2.21923e-015	-4.17459e-015	1.59732e-015	-7.83258e-016	-1.94933e-015	-2.8858e-015	-4.77698e-015	-1.00295e-015	-6.70068e-015	-5.05849e-015
3.38186e-015	1.24886e-015	-1.83986e-015	7.92067e-015	5.93354e-015	2.01312e-015	-2.48003e-015	-1.60809e-015	1.34928e-015	-4.18647e-015	-1.42135e-015	-2.50153e-015	3.87057e-016	-7.21295e-016	4.06106e-015	2.39281e-015	-4.09696e-015	1.72924e-015	-2.7953e-016	-1.75065e-015	-2.81846e-015	-4.75051e-015	-7.30102e-016	-6.71673e-015	-4.81735e-015
3.38254e-015	1.47387e-015	-1.78399e-015	7.67836e-015	5.59187e-015	2.14364e-015	-2.43253e-015	-1.4385e-015	1.38278e-015	-4.02386e-015	-1.46917e-015	-2.36611e-015	3.52028e-016	-8.3322e-016	4.049e-015	2.55661e-015	-4.00841e-015	1.85807e-015	2.18373e-016	-1.5632e-015	-2.74436e-015	-4.71511e-015	-4.94295e-016	-6.72006e-015	-4.57243e-015
3.34912e-015	1.6659e-015	-1.73065e-015	7.41327e-015	5.22398e-015	2.27159e-015	-2.37921e-015	-1.26575e-015	1.39917e-015	-3.86025e-015	-1.50634e-015	-2.21738e-015	3.15747e-016	-9.43632e-016	4.01209e-015	2.70935e-015	-3.90774e-015	1.98463e-015	7.07654e-016	-1.38644e-015	-2.6614e-015	-4.66911e-015	-2.96504e-016	-6.70953e-015	-4.32624e-015
3.28215e-015	1.82402e-015	-1.6791e-015	7.1275e-015	4.83443e-015	2.39516e-015	-2.32037e-015	-1.09181e-015	1.39845e-015	-3.69683e-015	-1.53229e-015	-2.05522e-015	2.78373e-016	-1.05107e-015	3.95088e-015	2.8496e-015	-3.79381e-015	2.11015e-015	1.18528e-015	-1.22098e-015	-2.56792e-015	-4.61012e-015	-1.36857e-016	-6.68403e-015	-4.08129e-015
3.18281e-015	1.94719e-015	-1.62875e-015	6.82277e-015	4.42794e-015	2.5128e-015	-2.2563e-015	-9.18429e-016	1.38089e-015	-3.53395e-015	-1.54715e-015	-1.87961e-015	2.40027e-016	-1.15445e-015	3.86596e-015	2.97667e-015	-3.66539e-015	2.23554e-015	1.64777e-015	-1.06686e-015	-2.46245e-015	-4.53636e-015	-1.49991e-017	-6.64275e-015	-3.84016e-015
3.05312e-015	2.03529e-015	-1.57971e-015	6.50056e-015	4.00935e-015	2.62321e-015	-2.18703e-015	-7.47083e-016	1.34661e-015	-3.37205e-015	-1.55154e-015	-1.68999e-015	2.01158e-016	-1.2525e-015	3.75838e-015	3.0893e-015	-3.52164e-015	2.36178e-015	2.09313e-015	-9.23525e-016	-2.34348e-015	-4.4458e-015	6.93954e-017	-6.5843e-015	-3.60557e-015
2.89542e-015	2.08819e-015	-1.53131e-015	6.16269e-015	3.58358e-015	2.72455e-015	-2.11263e-015	-5.79507e-016	1.29534e-015	-3.2123e-015	-1.54609e-015	-1.48656e-015	1.6248e-016	-1.3446e-015	3.62939e-015	3.18751e-015	-3.36223e-015	2.48955e-015	2.51901e-015	-7.90221e-016	-2.20973e-015	-4.33702e-015	1.17584e-016	-6.50754e-015	-3.3793e-015
2.7112e-015	2.10645e-015	-1.48251e-015	5.81161e-015	3.15445e-015	2.81628e-015	-2.03345e-015	-4.17779e-016	1.22826e-015	-3.05518e-015	-1.53099e-015	-1.26903e-015	1.23614e-016	-1.42986e-015	3.48103e-015	3.27066e-015	-3.18722e-015	2.6198e-015	2.92274e-015	-6.66315e-016	-2.05997e-015	-4.20907e-015	1.30811e-016	-6.41199e-015	-3.16418e-015
2.50278e-015	2.09094e-015	-1.43276e-015	5.44953e-015	2.72729e-015	2.896e-015	-1.94924e-015	-2.63672e-016	1.14629e-015	-2.90067e-015	-1.50679e-015	-1.03791e-015	8.48226e-017	-1.50706e-015	3.31464e-015	3.33774e-015	-2.99578e-015	2.75339e-015	3.30309e-015	-5.50721e-016	-1.8933e-015	-4.06095e-015	1.10396e-016	-6.297e-015	-2.96249e-015
2.27332e-015	2.04274e-015	-1.38116e-015	5.0791e-015	2.30635e-015	2.96225e-015	-1.86012e-015	-1.18447e-016	1.05023e-015	-2.74932e-015	-1.47417e-015	-7.93784e-016	4.58129e-017	-1.5757e-015	3.13248e-015	3.38833e-015	-2.78847e-015	2.89136e-015	3.65827e-015	-4.42051e-016	-1.7086e-015	-3.89285e-015	5.80492e-017	-6.16223e-015	-2.77575e-015
2.02643e-015	1.96346e-015	-1.32748e-015	4.70281e-015	1.89589e-015	3.01358e-015	-1.76637e-015	1.60928e-017	9.40992e-016	-2.60193e-015	-1.43495e-015	-5.36737e-016	7.38739e-018	-1.63549e-015	2.93701e-015	3.42267e-015	-2.5655e-015	3.034e-015	3.98675e-015	-3.39567e-016	-1.50546e-015	-3.70439e-015	-2.41903e-017	-6.00787e-015	-2.60557e-015
1.76482e-015	1.85545e-015	-1.27074e-015	4.32235e-015	1.49981e-015	3.04897e-015	-1.66807e-015	1.38216e-016	8.1953e-016	-2.45862e-015	-1.38987e-015	-2.67616e-016	-3.03435e-017	-1.68617e-015	2.73064e-015	3.44122e-015	-2.32793e-015	3.18142e-015	4.28732e-015	-2.41257e-016	-1.28342e-015	-3.49569e-015	-1.33243e-016	-5.83364e-015	-2.45342e-015
1.49113e-015	1.72136e-015	-1.21059e-015	3.94026e-015	1.12227e-015	3.06713e-015	-1.56605e-015	2.4651e-016	6.87096e-016	-2.31925e-015	-1.34002e-015	1.19474e-017	-6.78293e-017	-1.72764e-015	2.51582e-015	3.44433e-015	-2.07588e-015	3.33398e-015	4.55834e-015	-1.46652e-016	-1.04292e-015	-3.26608e-015	-2.66512e-016	-5.63998e-015	-2.32041e-015
1.20877e-015	1.56318e-015	-1.14616e-015	3.55871e-015	7.66344e-016	3.0677e-015	-1.46004e-015	3.39006e-016	5.45686e-016	-2.18455e-015	-1.28736e-015	3.00582e-016	-1.05691e-016	-1.75922e-015	2.29532e-015	3.43275e-015	-1.81116e-015	3.49235e-015	4.79856e-015	-5.40007e-017	-7.84393e-016	-3.01692e-015	-4.20929e-016	-5.42727e-015	-2.20715e-015
9.20982e-016	1.38348e-015	-1.07675e-015	3.17938e-015	4.35408e-016	3.04965e-015	-1.34995e-015	4.1476e-016	3.96543e-016	-2.05427e-015	-1.23365e-015	5.96389e-016	-1.43487e-016	-1.78057e-015	2.071e-015	3.407e-015	-1.53491e-015	3.65696e-015	5.00781e-015	3.78008e-017	-5.08074e-016	-2.74936e-015	-5.93571e-016	-5.19579e-015	-2.11414e-015
6.30812e-016	1.1852e-015	-1.00252e-015	2.80483e-015	1.31655e-016	3.01239e-015	-1.23665e-015	4.72047e-016	2.41131e-016	-1.92834e-015	-1.18013e-015	8.97844e-016	-1.81322e-016	-1.79204e-015	1.8459e-015	3.36748e-015	-1.24791e-015	3.82771e-015	5.18621e-015	1.30086e-016	-2.15322e-016	-2.46407e-015	-7.81235e-016	-4.94557e-015	-2.0423e-015
3.41277e-016	9.71876e-016	-9.22189e-016	2.43742e-015	-1.42841e-016	2.95577e-015	-1.12073e-015	5.10009e-016	8.16326e-017	-1.80603e-015	-1.12798e-015	1.20353e-015	-2.19118e-016	-1.79347e-015	1.62265e-015	3.31506e-015	-9.51482e-016	4.0048e-015	5.33427e-015	2.24924e-016	9.33701e-017	-2.16285e-015	-9.81128e-016	-4.67782e-015	-1.99172e-015
5.50748e-017	7.46935e-016	-8.35493e-016	2.07868e-015	-3.86191e-016	2.8796e-015	-1.0025e-015	5.27318e-016	-8.03233e-017	-1.68776e-015	-1.07935e-015	1.51171e-015	-2.57655e-016	-1.78519e-015	1.40289e-015	3.25096e-015	-6.48234e-016	4.18804e-015	5.45293e-015	3.22986e-016	4.16234e-016	-1.84767e-015	-1.18964e-015	-4.39368e-015	-1.96181e-015
-2.24701e-016	5.13818e-016	-7.42474e-016	1.73029e-015	-5.97793e-016	2.78395e-015	-8.82919e-016	5.23285e-016	-2.43035e-016	-1.57283e-015	-1.03588e-015	1.82069e-015	-2.96558e-016	-1.76717e-015	1.18909e-015	3.17625e-015	-3.39811e-016	4.37669e-015	5.54268e-015	4.25335e-016	7.51478e-016	-1.52092e-015	-1.40347e-015	-4.09439e-015	-1.9521e-015
-4.9631e-016	2.75544e-016	-6.42532e-016	1.39337e-015	-7.7709e-016	2.669e-015	-7.62777e-016	4.97071e-016	-4.04716e-016	-1.4602e-015	-9.98817e-016	2.12834e-015	-3.36185e-016	-1.74014e-015	9.83149e-016	3.09223e-015	-2.8018e-017	4.56992e-015	5.60463e-015	5.33302e-016	1.09815e-015	-1.18521e-015	-1.62026e-015	-3.78132e-015	-1.96149e-015
-7.57386e-016	3.56999e-017	-5.35172e-016	1.06887e-015	-9.23812e-016	2.53544e-015	-6.42959e-016	4.48107e-016	-5.63085e-016	-1.3496e-015	-9.69868e-016	2.43309e-015	-3.7688e-016	-1.7052e-015	7.87151e-016	2.99984e-015	2.85726e-016	4.76744e-015	5.64001e-015	6.47599e-016	1.45438e-015	-8.43255e-016	-1.83654e-015	-3.45574e-015	-1.9897e-015
-1.00565e-015	-2.0302e-016	-4.20593e-016	7.5854e-016	-1.03817e-015	2.3842e-015	-5.24147e-016	3.76432e-016	-7.15862e-016	-1.23999e-015	-9.503e-016	2.73255e-015	-4.18683e-016	-1.6632e-015	6.02394e-016	2.90074e-015	5.98531e-016	4.96872e-015	5.64998e-015	7.68832e-016	1.81784e-015	-4.97159e-016	-2.04918e-015	-3.11935e-015	-2.03507e-015
-1.23975e-015	-4.38292e-016	-2.98847e-016	4.6325e-016	-1.12099e-015	2.21646e-015	-4.07157e-016	2.82084e-016	-8.616e-016	-1.13162e-015	-9.41522e-016	3.02413e-015	-4.61769e-016	-1.61431e-015	4.29824e-016	2.7966e-015	9.08767e-016	5.1731e-015	5.63594e-015	8.9747e-016	2.18587e-015	-1.49952e-016	-2.2561e-015	-2.77408e-015	-2.09588e-015
-1.45806e-015	-6.66664e-016	-1.69947e-016	1.83331e-016	-1.17408e-015	2.03319e-015	-2.92348e-016	1.64798e-016	-9.9912e-016	-1.02403e-015	-9.44483e-016	3.30625e-015	-5.06398e-016	-1.55937e-015	2.71288e-016	2.68843e-015	1.21439e-015	5.38006e-015	5.60121e-015	1.03456e-015	2.55623e-015	1.95616e-016	-2.45446e-015	-2.42168e-015	-2.17026e-015
-1.65945e-015	-8.85711e-016	-3.43214e-017	-8.01791e-017	-1.19913e-015	1.83619e-015	-1.80993e-016	2.47338e-017	-1.12665e-015	-9.15867e-016	-9.60434e-016	3.57712e-015	-5.5228e-016	-1.49974e-015	1.28109e-016	2.57789e-015	1.51371e-015	5.58766e-015	5.54705e-015	1.18034e-015	2.92703e-015	5.36413e-016	-2.6419e-015	-2.06374e-015	-2.25665e-015
-1.84347e-015	-1.0932e-015	1.07487e-016	-3.27066e-016	-1.19893e-015	1.62782e-015	-7.36071e-017	-1.37767e-016	-1.24247e-015	-8.06379e-016	-9.90269e-016	3.83486e-015	-5.99693e-016	-1.4361e-015	8.88391e-019	2.46649e-015	1.8049e-015	5.79532e-015	5.47581e-015	1.33536e-015	3.29588e-015	8.69313e-016	-2.81621e-015	-1.70204e-015	-2.35313e-015
-2.01055e-015	-1.2869e-015	2.54875e-016	-5.5728e-016	-1.17509e-015	1.40951e-015	2.88343e-017	-3.21757e-016	-1.34575e-015	-6.9509e-016	-1.03503e-015	4.07759e-015	-6.48375e-016	-1.37004e-015	-1.1046e-016	2.3553e-015	2.08537e-015	6.00209e-015	5.39043e-015	1.49937e-015	3.66e-015	1.19225e-015	-2.97545e-015	-1.33868e-015	-2.45734e-015
-2.1606e-015	-1.46523e-015	4.07179e-016	-7.71858e-016	-1.13012e-015	1.18322e-015	1.2563e-016	-5.26283e-016	-1.43524e-015	-5.81191e-016	-1.09547e-015	4.3039e-015	-6.98623e-016	-1.30232e-015	-2.06193e-016	2.24579e-015	2.35391e-015	6.20706e-015	5.29348e-015	1.67179e-015	4.0168e-015	1.50246e-015	-3.11885e-015	-9.75177e-016	-2.56737e-015
-2.29326e-015	-1.62631e-015	5.63654e-016	-9.71106e-016	-1.06658e-015	9.51057e-016	2.15286e-016	-7.50504e-016	-1.50984e-015	-4.64011e-016	-1.17173e-015	4.51281e-015	-7.50218e-016	-1.23357e-015	-2.86097e-016	2.13893e-015	2.60892e-015	6.40891e-015	5.1874e-015	1.85244e-015	4.36396e-015	1.79694e-015	-3.24505e-015	-6.1406e-016	-2.68085e-015
-2.40973e-015	-1.76846e-015	7.23674e-016	-1.15525e-015	-9.87903e-016	7.15177e-016	2.9761e-016	-9.9266e-016	-1.56873e-015	-3.43252e-016	-1.26458e-015	4.70273e-015	-8.03586e-016	-1.16554e-015	-3.50854e-016	2.03528e-015	2.84881e-015	6.60697e-015	5.0746e-015	2.04049e-015	4.69942e-015	2.0737e-015	-3.35341e-015	-2.57595e-016	-2.79587e-015
-2.51104e-015	-1.89035e-015	8.86938e-016	-1.32491e-015	-8.97809e-016	4.77802e-016	3.71301e-016	-1.25178e-015	-1.61218e-015	-2.18145e-016	-1.37438e-015	4.87271e-015	-8.58753e-016	-1.09904e-015	-4.01877e-016	1.93609e-015	3.07197e-015	6.79939e-015	4.95829e-015	2.23533e-015	5.0213e-015	2.33123e-015	-3.44309e-015	9.22937e-017	-2.9105e-015
-2.59815e-015	-1.99121e-015	1.05233e-015	-1.48121e-015	-7.99204e-016	2.41017e-016	4.35502e-016	-1.52603e-015	-1.63967e-015	-8.77678e-017	-1.50104e-015	5.02287e-015	-9.15425e-016	-1.0351e-015	-4.39843e-016	1.84198e-015	3.27699e-015	6.98502e-015	4.84007e-015	2.43599e-015	5.32766e-015	2.56791e-015	-3.51336e-015	4.34522e-016	-3.02227e-015
-2.67239e-015	-2.07056e-015	1.21866e-015	-1.625e-015	-6.95657e-016	7.03525e-018	4.8944e-016	-1.8141e-015	-1.651e-015	4.88424e-017	-1.64405e-015	5.1524e-015	-9.72785e-016	-9.74827e-016	-4.65622e-016	1.75406e-015	3.46323e-015	7.16273e-015	4.72235e-015	2.64125e-015	5.61647e-015	2.7819e-015	-3.5634e-015	7.67254e-016	-3.12885e-015
-2.73591e-015	-2.12857e-015	1.3847e-015	-1.75732e-015	-5.90802e-016	-2.21833e-016	5.3206e-016	-2.11413e-015	-1.64601e-015	1.91225e-016	-1.80278e-015	5.26052e-015	-1.03075e-015	-9.19557e-016	-4.80815e-016	1.67189e-015	3.62996e-015	7.33175e-015	4.60836e-015	2.84992e-015	5.88636e-015	2.97198e-015	-3.59352e-015	1.08858e-015	-3.22853e-015
-2.79045e-015	-2.16499e-015	1.54978e-015	-1.87914e-015	-4.87556e-016	-4.43271e-016	5.62751e-016	-2.42351e-015	-1.62529e-015	3.39594e-016	-1.97685e-015	5.34664e-015	-1.08882e-015	-8.70023e-016	-4.87164e-016	1.59557e-015	3.77606e-015	7.49057e-015	4.4999e-015	3.06017e-015	6.13599e-015	3.13763e-015	-3.60415e-015	1.39707e-015	-3.31957e-015
-2.83767e-015	-2.17936e-015	1.71271e-015	-1.99121e-015	-3.89391e-016	-6.55219e-016	5.81383e-016	-2.74015e-015	-1.58956e-015	4.94223e-016	-2.16555e-015	5.41115e-015	-1.14642e-015	-8.27236e-016	-4.86437e-016	1.52508e-015	3.90117e-015	7.63812e-015	4.3986e-015	3.27073e-015	6.3642e-015	3.27897e-015	-3.59535e-015	1.69158e-015	-3.40002e-015
-2.87998e-015	-2.17205e-015	1.87216e-015	-2.09466e-015	-2.99106e-016	-8.55952e-016	5.87706e-016	-3.06156e-015	-1.54007e-015	6.54991e-016	-2.36751e-015	5.45461e-015	-1.20314e-015	-7.91154e-016	-4.80723e-016	1.46057e-015	4.00507e-015	7.77335e-015	4.3072e-015	3.47946e-015	6.57016e-015	3.3961e-015	-3.5685e-015	1.97063e-015	-3.46831e-015
-2.91906e-015	-2.14423e-015	2.02715e-015	-2.19026e-015	-2.19316e-016	-1.0431e-015	5.80824e-016	-3.38501e-015	-1.47786e-015	8.21322e-016	-2.58162e-015	5.47731e-015	-1.25866e-015	-7.61946e-016	-4.7255e-016	1.40112e-015	4.08678e-015	7.89591e-015	4.22656e-015	3.68421e-015	6.75314e-015	3.48853e-015	-3.5252e-015	2.23353e-015	-3.52299e-015
-2.95631e-015	-2.09675e-015	2.17654e-015	-2.27914e-015	-1.52812e-016	-1.21464e-015	5.60587e-016	-3.70848e-015	-1.40383e-015	9.93328e-016	-2.80673e-015	5.4798e-015	-1.31201e-015	-7.40379e-016	-4.63371e-016	1.34679e-015	4.14643e-015	8.00479e-015	4.15838e-015	3.88302e-015	6.91275e-015	3.55677e-015	-3.46621e-015	2.47933e-015	-3.56315e-015
-2.99382e-015	-2.03043e-015	2.31933e-015	-2.36299e-015	-1.01573e-016	-1.36896e-015	5.26937e-016	-4.0304e-015	-1.31978e-015	1.17137e-015	-3.04107e-015	5.46342e-015	-1.3625e-015	-7.26766e-016	-4.55537e-016	1.29677e-015	4.18443e-015	8.09919e-015	4.10422e-015	4.07403e-015	7.04916e-015	3.60193e-015	-3.39231e-015	2.70741e-015	-3.58782e-015
-3.03316e-015	-1.9466e-015	2.45456e-015	-2.44262e-015	-6.66986e-017	-1.50501e-015	4.80031e-016	-4.34829e-015	-1.22747e-015	1.35482e-015	-3.28369e-015	5.42892e-015	-1.40965e-015	-7.21419e-016	-4.509e-016	1.24969e-015	4.20123e-015	8.17872e-015	4.06422e-015	4.2544e-015	7.16286e-015	3.62593e-015	-3.30521e-015	2.9171e-015	-3.59651e-015
-3.07587e-015	-1.84613e-015	2.58124e-015	-2.51881e-015	-4.96224e-017	-1.62223e-015	4.19522e-016	-4.65988e-015	-1.12899e-015	1.54296e-015	-3.53299e-015	5.37713e-015	-1.45291e-015	-7.24233e-016	-4.5138e-016	1.20466e-015	4.19711e-015	8.24246e-015	4.03913e-015	4.42221e-015	7.2537e-015	3.62959e-015	-3.20628e-015	3.10741e-015	-3.58791e-015
-3.12454e-015	-1.73012e-015	2.69886e-015	-2.5924e-015	-5.15862e-017	-1.71955e-015	3.46038e-016	-4.96316e-015	-1.02587e-015	1.73507e-015	-3.78739e-015	5.30943e-015	-1.49133e-015	-7.34956e-016	-4.59527e-016	1.16036e-015	4.1731e-015	8.29021e-015	4.02967e-015	4.57516e-015	7.3226e-015	3.61457e-015	-3.09733e-015	3.27808e-015	-3.56172e-015
-3.18064e-015	-1.60042e-015	2.80613e-015	-2.66415e-015	-7.36771e-017	-1.79589e-015	2.59419e-016	-5.25608e-015	-9.20279e-016	1.93041e-015	-4.04515e-015	5.22762e-015	-1.52484e-015	-7.53353e-016	-4.77417e-016	1.11582e-015	4.12983e-015	8.32153e-015	4.03554e-015	4.71131e-015	7.37042e-015	3.58276e-015	-2.97994e-015	3.4293e-015	-3.5182e-015
-3.24514e-015	-1.45881e-015	2.9031e-015	-2.73398e-015	-1.1597e-016	-1.85119e-015	1.59949e-016	-5.53623e-015	-8.14343e-016	2.12779e-015	-4.30409e-015	5.13362e-015	-1.55252e-015	-7.78873e-016	-5.06432e-016	1.06952e-015	4.06716e-015	8.33678e-015	4.05666e-015	4.82798e-015	7.39792e-015	3.53562e-015	-2.85507e-015	3.56093e-015	-3.45745e-015
-3.31915e-015	-1.30654e-015	2.9894e-015	-2.80209e-015	-1.7833e-016	-1.88513e-015	4.8323e-017	-5.80204e-015	-7.09832e-016	2.32704e-015	-4.56198e-015	5.02816e-015	-1.57403e-015	-8.1135e-016	-5.483e-016	1.01943e-015	3.98612e-015	8.3361e-015	4.09262e-015	4.92263e-015	7.40561e-015	3.47518e-015	-2.72441e-015	3.67297e-015	-3.3802e-015
-3.40283e-015	-1.14524e-015	3.06453e-015	-2.86924e-015	-2.60175e-016	-1.89848e-015	-7.45836e-017	-6.05134e-015	-6.08679e-016	2.52719e-015	-4.8167e-015	4.91262e-015	-1.58925e-015	-8.50435e-016	-6.04645e-016	9.64055e-016	3.8878e-015	8.31936e-015	4.14307e-015	4.99352e-015	7.39488e-015	3.40402e-015	-2.58948e-015	3.76581e-015	-3.28688e-015
-3.49643e-015	-9.76972e-016	3.12846e-015	-2.93561e-015	-3.61187e-016	-1.8922e-015	-2.08544e-016	-6.28231e-015	-5.12785e-016	2.72684e-015	-5.06657e-015	4.78853e-015	-1.59808e-015	-8.94968e-016	-6.76263e-016	9.01556e-016	3.77241e-015	8.28653e-015	4.20663e-015	5.03895e-015	7.367e-015	3.32348e-015	-2.4523e-015	3.83991e-015	-3.17834e-015
-3.59959e-015	-8.03542e-016	3.18049e-015	-3.00045e-015	-4.80165e-016	-1.8656e-015	-3.52611e-016	-6.49331e-015	-4.24339e-016	2.92508e-015	-5.30945e-015	4.658e-015	-1.60063e-015	-9.44021e-016	-7.63922e-016	8.29673e-016	3.64051e-015	8.23837e-015	4.28211e-015	5.05696e-015	7.32319e-015	3.23564e-015	-2.31441e-015	3.89571e-015	-3.05537e-015
-3.71196e-015	-6.25925e-016	3.22037e-015	-3.06343e-015	-6.15638e-016	-1.81996e-015	-5.05483e-016	-6.68344e-015	-3.44481e-016	3.12067e-015	-5.54312e-015	4.52293e-015	-1.59711e-015	-9.96561e-016	-8.6841e-016	7.46986e-016	3.49361e-015	8.17532e-015	4.36833e-015	5.04549e-015	7.2652e-015	3.14231e-015	-2.17712e-015	3.93431e-015	-2.91903e-015
-3.83366e-015	-4.45535e-016	3.2491e-015	-3.12447e-015	-7.6655e-016	-1.75699e-015	-6.66293e-016	-6.85165e-015	-2.75175e-016	3.31268e-015	-5.76625e-015	4.38485e-015	-1.58759e-015	-1.05143e-015	-9.9029e-016	6.52272e-016	3.33339e-015	8.09826e-015	4.46302e-015	5.00276e-015	7.19423e-015	3.04508e-015	-2.04148e-015	3.95593e-015	-2.77081e-015
-3.964e-015	-2.63245e-016	3.26742e-015	-3.18227e-015	-9.30474e-016	-1.67785e-015	-8.33776e-016	-6.99675e-015	-2.17241e-016	3.5004e-015	-5.97699e-015	4.24577e-015	-1.57204e-015	-1.10724e-015	-1.13e-015	5.43987e-016	3.16031e-015	8.00754e-015	4.56516e-015	4.92766e-015	7.11152e-015	2.94564e-015	-1.90873e-015	3.96143e-015	-2.61256e-015
-4.10248e-015	-8.00917e-017	3.27587e-015	-3.23698e-015	-1.10513e-015	-1.58377e-015	-1.00619e-015	-7.11789e-015	-1.71919e-016	3.68327e-015	-6.173e-015	4.10713e-015	-1.55159e-015	-1.16267e-015	-1.28796e-015	4.21092e-016	2.97539e-015	7.90423e-015	4.67266e-015	4.81871e-015	7.01852e-015	2.84592e-015	-1.77982e-015	3.95155e-015	-2.44553e-015
-4.24788e-015	1.03211e-016	3.27446e-015	-3.28677e-015	-1.28842e-015	-1.47625e-015	-1.18211e-015	-7.21414e-015	-1.40365e-016	3.86058e-015	-6.35275e-015	3.9704e-015	-1.52677e-015	-1.2168e-015	-1.46364e-015	2.82048e-016	2.77908e-015	7.78902e-015	4.78352e-015	4.6754e-015	6.91688e-015	2.74661e-015	-1.65561e-015	3.92706e-015	-2.2711e-015
-4.39895e-015	2.85574e-016	3.26374e-015	-3.33139e-015	-1.47824e-015	-1.35636e-015	-1.36057e-015	-7.28571e-015	-1.2296e-016	4.03181e-015	-6.51423e-015	3.83697e-015	-1.49779e-015	-1.26833e-015	-1.65602e-015	1.25335e-016	2.57202e-015	7.66246e-015	4.8957e-015	4.49649e-015	6.80774e-015	2.64842e-015	-1.5371e-015	3.88917e-015	-2.09117e-015
-4.55383e-015	4.6592e-016	3.24409e-015	-3.36991e-015	-1.67169e-015	-1.22589e-015	-1.53998e-015	-7.33217e-015	-1.1992e-016	4.19619e-015	-6.65619e-015	3.70771e-015	-1.46515e-015	-1.31599e-015	-1.86479e-015	-5.00669e-017	2.35538e-015	7.52584e-015	5.00679e-015	4.2815e-015	6.69201e-015	2.552e-015	-1.42472e-015	3.8387e-015	-1.90722e-015
-4.71067e-015	6.43754e-016	3.21706e-015	-3.40117e-015	-1.86649e-015	-1.08737e-015	-1.71868e-015	-7.35256e-015	-1.30842e-016	4.35333e-015	-6.77727e-015	3.58414e-015	-1.43e-015	-1.35864e-015	-2.08947e-015	-2.44887e-016	2.13002e-015	7.38067e-015	5.11449e-015	4.03145e-015	6.57141e-015	2.45702e-015	-1.31883e-015	3.77671e-015	-1.72138e-015
-4.86744e-015	8.18843e-016	3.18397e-015	-3.42458e-015	-2.06055e-015	-9.42318e-016	-1.89495e-015	-7.34751e-015	-1.55883e-016	4.50253e-015	-6.87564e-015	3.46767e-015	-1.39284e-015	-1.39454e-015	-2.32807e-015	-4.59228e-016	1.8961e-015	7.22731e-015	5.2166e-015	3.74673e-015	6.44732e-015	2.3633e-015	-1.22039e-015	3.70413e-015	-1.53542e-015
-5.02228e-015	9.89951e-016	3.14523e-015	-3.43857e-015	-2.252e-015	-7.92132e-016	-2.06719e-015	-7.31778e-015	-1.94555e-016	4.64392e-015	-6.95006e-015	3.35878e-015	-1.35467e-015	-1.42242e-015	-2.57909e-015	-6.93125e-016	1.65447e-015	7.06756e-015	5.31148e-015	3.42763e-015	6.32079e-015	2.27061e-015	-1.12947e-015	3.62196e-015	-1.35092e-015
-5.17306e-015	1.15635e-015	3.10149e-015	-3.44239e-015	-2.43833e-015	-6.38555e-016	-2.23424e-015	-7.26426e-015	-2.45872e-016	4.77752e-015	-6.99964e-015	3.25777e-015	-1.31657e-015	-1.44115e-015	-2.84073e-015	-9.46591e-016	1.40621e-015	6.90239e-015	5.39709e-015	3.07405e-015	6.19255e-015	2.17817e-015	-1.04637e-015	3.5312e-015	-1.16933e-015
-5.31745e-015	1.31838e-015	3.05404e-015	-3.4351e-015	-2.61712e-015	-4.84354e-016	-2.39433e-015	-7.18783e-015	-3.0858e-016	4.90336e-015	-7.02326e-015	3.16528e-015	-1.27949e-015	-1.44984e-015	-3.11176e-015	-1.2194e-015	1.15213e-015	6.73255e-015	5.47156e-015	2.68739e-015	6.06323e-015	2.08427e-015	-9.71173e-016	3.43252e-015	-9.92485e-016
-5.45293e-015	1.47588e-015	3.00376e-015	-3.41562e-015	-2.78637e-015	-3.30916e-016	-2.54656e-015	-7.08888e-015	-3.81268e-016	5.02176e-015	-7.01996e-015	3.08244e-015	-1.24511e-015	-1.44763e-015	-3.39023e-015	-1.51128e-015	8.92277e-016	6.5598e-015	5.533e-015	2.26938e-015	5.93331e-015	1.98812e-015	-9.03573e-016	3.3267e-015	-8.21917e-016
-5.57733e-015	1.62771e-015	2.95158e-015	-3.38285e-015	-2.94408e-015	-1.79845e-016	-2.68882e-015	-6.9685e-015	-4.62134e-016	5.13288e-015	-6.98981e-015	3.00974e-015	-1.21454e-015	-1.43367e-015	-3.6743e-015	-1.82169e-015	6.26576e-016	6.38497e-015	5.57981e-015	1.82171e-015	5.80353e-015	1.88752e-015	-8.43552e-016	3.21411e-015	-6.59602e-016
-5.68907e-015	1.7744e-015	2.89846e-015	-3.33619e-015	-3.08884e-015	-3.22227e-017	-2.81926e-015	-6.82782e-015	-5.4875e-016	5.23643e-015	-6.9318e-015	2.94616e-015	-1.18858e-015	-1.40728e-015	-3.96125e-015	-2.15008e-015	3.55624e-016	6.20938e-015	5.61024e-015	1.34603e-015	5.67464e-015	1.78084e-015	-7.90633e-016	3.09603e-015	-5.06626e-016
-5.78617e-015	1.91594e-015	2.8457e-015	-3.27523e-015	-3.21908e-015	1.10544e-016	-2.93669e-015	-6.66739e-015	-6.39255e-016	5.33298e-015	-6.84503e-015	2.89215e-015	-1.16864e-015	-1.36768e-015	-4.2492e-015	-2.49521e-015	8.02314e-017	6.03459e-015	5.62287e-015	8.44762e-016	5.54627e-015	1.66593e-015	-7.44775e-016	2.9729e-015	-3.64247e-016
-5.86701e-015	2.05229e-015	2.79434e-015	-3.19997e-015	-3.33343e-015	2.47209e-016	-3.03983e-015	-6.48841e-015	-7.30675e-016	5.42285e-015	-6.72917e-015	2.84748e-015	-1.15566e-015	-1.31467e-015	-4.53571e-015	-2.85559e-015	-1.99279e-016	5.86163e-015	5.61625e-015	3.20432e-016	5.4188e-015	1.54077e-015	-7.05555e-016	2.84515e-015	-2.33933e-016
-5.92931e-015	2.18358e-015	2.74537e-015	-3.1105e-015	-3.43062e-015	3.76528e-016	-3.12788e-015	-6.29245e-015	-8.20172e-016	5.50671e-015	-6.58409e-015	2.81204e-015	-1.15085e-015	-1.24827e-015	-4.81856e-015	-3.22902e-015	-4.82091e-016	5.69132e-015	5.58989e-015	-2.23888e-016	5.29221e-015	1.40367e-015	-6.7242e-016	2.71361e-015	-1.16508e-016
-5.97141e-015	2.31013e-015	2.69938e-015	-3.00607e-015	-3.50965e-015	4.98216e-016	-3.19961e-015	-6.08114e-015	-9.04876e-016	5.58577e-015	-6.40979e-015	2.7846e-015	-1.15438e-015	-1.16771e-015	-5.09599e-015	-3.61351e-015	-7.67752e-016	5.52441e-015	5.54337e-015	-7.86042e-016	5.16665e-015	1.25155e-015	-6.44678e-016	2.57919e-015	-1.26301e-017
-5.99228e-015	2.43138e-015	2.65723e-015	-2.88673e-015	-3.57017e-015	6.11531e-016	-3.25383e-015	-5.85627e-015	-9.81429e-016	5.66043e-015	-6.20664e-015	2.76458e-015	-1.16737e-015	-1.07342e-015	-5.36588e-015	-4.00759e-015	-1.05574e-015	5.36202e-015	5.47628e-015	-1.36288e-015	5.04177e-015	1.08217e-015	-6.21799e-016	2.44205e-015	7.71349e-017
-5.99074e-015	2.54718e-015	2.6195e-015	-2.75288e-015	-3.612e-015	7.16127e-016	-3.28926e-015	-5.61875e-015	-1.04665e-015	5.73141e-015	-5.97483e-015	2.75176e-015	-1.19033e-015	-9.65452e-016	-5.62651e-015	-4.40839e-015	-1.34508e-015	5.20528e-015	5.38888e-015	-1.95162e-015	4.91813e-015	8.93296e-016	-6.03178e-016	2.30215e-015	1.51805e-016
-5.96565e-015	2.65795e-015	2.58732e-015	-2.60506e-015	-3.63554e-015	8.12369e-016	-3.30544e-015	-5.37015e-015	-1.09748e-015	5.79943e-015	-5.71536e-015	2.74547e-015	-1.22312e-015	-8.4388e-016	-5.8754e-015	-4.81356e-015	-1.63575e-015	5.05539e-015	5.28184e-015	-2.54921e-015	4.79584e-015	6.82969e-016	-5.88242e-016	2.16032e-015	2.10896e-016
-5.91591e-015	2.76426e-015	2.56178e-015	-2.44425e-015	-3.64048e-015	9.00476e-016	-3.30131e-015	-5.11185e-015	-1.13146e-015	5.86486e-015	-5.42903e-015	2.7441e-015	-1.26595e-015	-7.09225e-016	-6.11098e-015	-5.22039e-015	-1.92671e-015	4.91307e-015	5.15628e-015	-3.15234e-015	4.67484e-015	4.49107e-016	-5.76511e-016	2.01763e-015	2.54506e-016
-5.84105e-015	2.86662e-015	2.54341e-015	-2.27132e-015	-3.62724e-015	9.80294e-016	-3.27663e-015	-4.84528e-015	-1.14579e-015	5.92854e-015	-5.11668e-015	2.74738e-015	-1.31887e-015	-5.6213e-016	-6.33136e-015	-5.62585e-015	-2.21714e-015	4.7787e-015	5.01225e-015	-3.75719e-015	4.5559e-015	1.89246e-016	-5.6792e-016	1.87408e-015	2.82998e-016
-5.74113e-015	2.96395e-015	2.53266e-015	-2.08645e-015	-3.59643e-015	1.05254e-015	-3.23105e-015	-4.57086e-015	-1.13661e-015	5.99133e-015	-4.77944e-015	2.7546e-015	-1.38179e-015	-4.03359e-016	-6.53481e-015	-6.0269e-015	-2.50619e-015	4.65331e-015	4.85012e-015	-4.36024e-015	4.43919e-015	-9.73926e-017	-5.62256e-016	1.72968e-015	2.96475e-016
-5.61627e-015	3.05638e-015	2.52946e-015	-1.89073e-015	-3.54878e-015	1.11785e-015	-3.16397e-015	-4.28987e-015	-1.10113e-015	6.05457e-015	-4.41836e-015	2.76488e-015	-1.45424e-015	-2.33859e-016	-6.72002e-015	-6.42106e-015	-2.79371e-015	4.53771e-015	4.67159e-015	-4.95822e-015	4.32463e-015	-4.1141e-016	-5.59114e-016	1.58503e-015	2.95566e-016
-5.46621e-015	3.1444e-015	2.53394e-015	-1.68537e-015	-3.48504e-015	1.17652e-015	-3.07558e-015	-4.0035e-015	-1.0369e-015	6.11874e-015	-4.03478e-015	2.77714e-015	-1.53526e-015	-5.4508e-017	-6.88546e-015	-6.80534e-015	-3.07819e-015	4.43213e-015	4.47857e-015	-5.54744e-015	4.21245e-015	-7.53981e-016	-5.57743e-016	1.44055e-015	2.81117e-016
-5.29149e-015	3.22789e-015	2.54645e-015	-1.47182e-015	-3.40684e-015	1.22964e-015	-2.9655e-015	-3.71261e-015	-9.41505e-016	6.184e-015	-3.63037e-015	2.79045e-015	-1.62368e-015	1.33188e-016	-7.02964e-015	-7.17662e-015	-3.35851e-015	4.33681e-015	4.27296e-015	-6.12431e-015	4.10294e-015	-1.12461e-015	-5.57484e-016	1.29668e-015	2.53838e-016
-5.09258e-015	3.30694e-015	2.56789e-015	-1.25134e-015	-3.31463e-015	1.27878e-015	-2.83331e-015	-3.41811e-015	-8.12568e-016	6.2511e-015	-3.20663e-015	2.80478e-015	-1.71892e-015	3.28311e-016	-7.15163e-015	-7.53265e-015	-3.6333e-015	4.25231e-015	4.05712e-015	-6.68515e-015	3.99669e-015	-1.52295e-015	-5.58253e-016	1.15361e-015	2.1457e-016
-4.8711e-015	3.38125e-015	2.59794e-015	-1.02562e-015	-3.20889e-015	1.32598e-015	-2.67918e-015	-3.12054e-015	-6.47851e-016	6.32078e-015	-2.76566e-015	2.81935e-015	-1.81951e-015	5.29379e-016	-7.25084e-015	-7.87064e-015	-3.90177e-015	4.17894e-015	3.833e-015	-7.227e-015	3.89417e-015	-1.94855e-015	-5.60095e-016	1.01164e-015	1.64152e-016
-4.62778e-015	3.45075e-015	2.63631e-015	-7.9602e-016	-3.0906e-015	1.37149e-015	-2.50366e-015	-2.82039e-015	-4.45704e-016	6.39321e-015	-2.30881e-015	2.83385e-015	-1.92431e-015	7.34969e-016	-7.32604e-015	-8.1879e-015	-4.16367e-015	4.11644e-015	3.6026e-015	-7.7464e-015	3.79624e-015	-2.39995e-015	-5.62808e-016	8.71663e-016	1.02944e-016
-4.36492e-015	3.5158e-015	2.68288e-015	-5.64314e-016	-2.9618e-015	1.4169e-015	-2.30666e-015	-2.51816e-015	-2.04938e-016	6.46908e-015	-1.83854e-015	2.84739e-015	-2.03174e-015	9.44362e-016	-7.37718e-015	-8.48196e-015	-4.41734e-015	4.06479e-015	3.36769e-015	-8.24003e-015	3.70352e-015	-2.87521e-015	-5.66202e-016	7.33854e-016	3.2474e-017
-4.08337e-015	3.57588e-015	2.73769e-015	-3.32135e-016	-2.82353e-015	1.46335e-015	-2.08885e-015	-2.21436e-015	7.52596e-017	6.54782e-015	-1.3568e-015	2.85948e-015	-2.13998e-015	1.15671e-015	-7.40372e-015	-8.7503e-015	-4.66116e-015	4.02438e-015	3.13202e-015	-8.70571e-015	3.61721e-015	-3.37231e-015	-5.69743e-016	5.98773e-016	-4.56133e-017
-3.78496e-015	3.63085e-015	2.80109e-015	-1.01099e-016	-2.67633e-015	1.5128e-015	-1.85076e-015	-1.9088e-015	3.95111e-016	6.62962e-015	-8.66477e-016	2.86937e-015	-2.24653e-015	1.37012e-015	-7.40553e-015	-8.99097e-015	-4.89426e-015	3.99564e-015	2.89814e-015	-9.14133e-015	3.53787e-015	-3.88877e-015	-5.73806e-016	4.67217e-016	-1.3012e-016
-3.47218e-015	3.68092e-015	2.87295e-015	1.26649e-016	-2.52174e-015	1.56701e-015	-1.59336e-015	-1.60099e-015	7.55206e-016	6.7146e-015	-3.69744e-016	2.8761e-015	-2.34941e-015	1.58279e-015	-7.3822e-015	-9.2022e-015	-5.1151e-015	3.97784e-015	2.66778e-015	-9.54422e-015	3.46677e-015	-4.42084e-015	-5.78503e-016	3.39406e-016	-2.18942e-016
-3.14697e-015	3.72643e-015	2.9528e-015	3.49986e-016	-2.36039e-015	1.62644e-015	-1.31744e-015	-1.29087e-015	1.15513e-015	6.8028e-015	1.31036e-016	2.88001e-015	-2.4464e-015	1.79325e-015	-7.33469e-015	-9.38236e-015	-5.32255e-015	3.97106e-015	2.44448e-015	-9.91253e-015	3.40502e-015	-4.96505e-015	-5.83878e-016	2.16401e-016	-3.10231e-016
-2.81128e-015	3.76704e-015	3.04026e-015	5.67576e-016	-2.19327e-015	1.69255e-015	-1.02405e-015	-9.78142e-016	1.59333e-015	6.89432e-015	6.338e-016	2.88157e-015	-2.53513e-015	1.99997e-015	-7.26366e-015	-9.53041e-015	-5.51559e-015	3.97537e-015	2.23046e-015	-1.02442e-014	3.35381e-015	-5.51757e-015	-5.8976e-016	9.8717e-017	-4.02869e-016
-2.46744e-015	3.80326e-015	3.13528e-015	7.775e-016	-2.02099e-015	1.7662e-015	-7.14213e-016	-6.61969e-016	2.06842e-015	6.98883e-015	1.13586e-015	2.88114e-015	-2.61336e-015	2.20183e-015	-7.1697e-015	-9.6447e-015	-5.69353e-015	3.99053e-015	2.02812e-015	-1.05383e-014	3.31387e-015	-6.07411e-015	-5.96072e-016	-1.35281e-017	-4.95602e-016
-2.11755e-015	3.83566e-015	3.23731e-015	9.78849e-016	-1.84468e-015	1.84841e-015	-3.89595e-016	-3.42363e-016	2.57848e-015	7.08569e-015	1.63468e-015	2.87875e-015	-2.6783e-015	2.39812e-015	-7.05384e-015	-9.72457e-015	-5.85536e-015	4.01593e-015	1.83937e-015	-1.07937e-014	3.28657e-015	-6.63033e-015	-6.03334e-016	-1.19817e-016	-5.86513e-016
-1.76379e-015	3.86422e-015	3.3459e-015	1.17006e-015	-1.66495e-015	1.93989e-015	-5.08164e-017	-1.8673e-017	3.12124e-015	7.18507e-015	2.12835e-015	2.87448e-015	-2.72784e-015	2.5876e-015	-6.91653e-015	-9.76977e-015	-6.00012e-015	4.05122e-015	1.66641e-015	-1.10096e-014	3.27236e-015	-7.18145e-015	-6.12177e-016	-2.18945e-016	-6.73803e-016
-1.40891e-015	3.8891e-015	3.46039e-015	1.35039e-015	-1.48183e-015	2.04107e-015	3.00415e-016	3.09079e-016	3.694e-015	7.2861e-015	2.6147e-015	2.86884e-015	-2.75977e-015	2.76946e-015	-6.75902e-015	-9.77998e-015	-6.12764e-015	4.0962e-015	1.51062e-015	-1.11854e-014	3.27188e-015	-7.72231e-015	-6.22815e-016	-3.09764e-016	-7.56295e-016
-1.05531e-015	3.91081e-015	3.57987e-015	1.51904e-015	-1.29642e-015	2.15195e-015	6.6241e-016	6.41201e-016	4.29389e-015	7.38812e-015	3.09108e-015	2.86302e-015	-2.77159e-015	2.94315e-015	-6.58248e-015	-9.75531e-015	-6.23675e-015	4.14983e-015	1.37354e-015	-1.13212e-014	3.28663e-015	-8.24813e-015	-6.34816e-016	-3.91402e-016	-8.33025e-016
-7.04808e-016	3.9295e-015	3.70372e-015	1.67484e-015	-1.10921e-015	2.27305e-015	1.03367e-015	9.7867e-016	4.91727e-015	7.49115e-015	3.55533e-015	2.85779e-015	-2.76035e-015	3.10775e-015	-6.38814e-015	-9.69576e-015	-6.32645e-015	4.21171e-015	1.25726e-015	-1.14174e-014	3.31776e-015	-8.75411e-015	-6.48369e-016	-4.63499e-016	-9.02059e-016
-3.59593e-016	3.94564e-015	3.83163e-015	1.81756e-015	-9.19701e-016	2.40482e-015	1.41225e-015	1.32151e-015	5.56042e-015	7.59426e-015	4.00509e-015	2.85378e-015	-2.72394e-015	3.263e-015	-6.17749e-015	-9.60221e-015	-6.39698e-015	4.28163e-015	1.16333e-015	-1.14744e-014	3.36552e-015	-9.23463e-015	-6.63752e-016	-5.25208e-016	-9.62025e-016
-2.23272e-017	3.96014e-015	3.96233e-015	1.94668e-015	-7.28892e-016	2.54732e-015	1.79677e-015	1.67042e-015	6.21902e-015	7.6965e-015	4.43911e-015	2.85214e-015	-2.66056e-015	3.40848e-015	-5.95251e-015	-9.47569e-015	-6.44745e-015	4.35862e-015	1.09248e-015	-1.14933e-014	3.43063e-015	-9.68526e-015	-6.80536e-016	-5.75795e-016	-1.01202e-015
3.0503e-016	3.97283e-015	4.09506e-015	2.0623e-015	-5.36547e-016	2.70021e-015	2.18498e-015	2.02572e-015	6.88954e-015	7.79767e-015	4.85531e-015	2.85412e-015	-2.56855e-015	3.54404e-015	-5.71465e-015	-9.31801e-015	-6.47724e-015	4.44201e-015	1.0455e-015	-1.14752e-014	3.51296e-015	-1.01012e-014	-6.99263e-016	-6.14906e-016	-1.05048e-015
6.20497e-016	3.98459e-015	4.22907e-015	2.16402e-015	-3.42877e-016	2.86299e-015	2.5747e-015	2.38827e-015	7.56733e-015	7.89697e-015	5.25218e-015	2.86177e-015	-2.44664e-015	3.669e-015	-5.46523e-015	-9.1309e-015	-6.48678e-015	4.53127e-015	1.02311e-015	-1.14214e-014	3.61216e-015	-1.04782e-014	-7.1958e-016	-6.42026e-016	-1.07631e-015
9.22814e-016	3.99635e-015	4.36305e-015	2.25213e-015	-1.48899e-016	3.03515e-015	2.96417e-015	2.75825e-015	8.24737e-015	7.99367e-015	5.62816e-015	2.87603e-015	-2.2935e-015	3.78439e-015	-5.2062e-015	-8.91653e-015	-6.47678e-015	4.62554e-015	1.02532e-015	-1.13334e-014	3.72823e-015	-1.08126e-014	-7.4191e-016	-6.56289e-016	-1.08833e-015
1.20977e-015	4.00898e-015	4.49624e-015	2.32716e-015	4.58438e-017	3.21579e-015	3.35123e-015	3.13535e-015	8.92449e-015	8.08677e-015	5.98162e-015	2.8988e-015	-2.1084e-015	3.89097e-015	-4.93953e-015	-8.6765e-015	-6.44846e-015	4.72448e-015	1.0527e-015	-1.12144e-014	3.86038e-015	-1.11002e-014	-7.66425e-016	-6.57363e-016	-1.08632e-015
1.48058e-015	4.0225e-015	4.6276e-015	2.39012e-015	2.41557e-016	3.40362e-015	3.73272e-015	3.51989e-015	9.5936e-015	8.17584e-015	6.31204e-015	2.93117e-015	-1.89003e-015	3.98884e-015	-4.6676e-015	-8.41326e-015	-6.40165e-015	4.82717e-015	1.10441e-015	-1.10664e-014	4.00789e-015	-1.13379e-014	-7.93305e-016	-6.45282e-016	-1.06993e-015
1.73458e-015	4.03769e-015	4.75566e-015	2.44177e-015	4.37902e-016	3.59759e-015	4.10681e-015	3.91133e-015	1.02504e-014	8.26043e-015	6.6186e-015	2.97416e-015	-1.63758e-015	4.07858e-015	-4.39172e-015	-8.12991e-015	-6.33667e-015	4.93277e-015	1.17892e-015	-1.08922e-014	4.16944e-015	-1.15228e-014	-8.22849e-016	-6.19376e-016	-1.03898e-015
1.97053e-015	4.0551e-015	4.87969e-015	2.48189e-015	6.34624e-016	3.79668e-015	4.47146e-015	4.30939e-015	1.089e-014	8.34074e-015	6.90079e-015	3.02966e-015	-1.35127e-015	4.16118e-015	-4.11347e-015	-7.82933e-015	-6.2552e-015	5.04033e-015	1.27506e-015	-1.06946e-014	4.34418e-015	-1.1653e-014	-8.54548e-016	-5.79192e-016	-9.93016e-016
2.18782e-015	4.07544e-015	4.99909e-015	2.51129e-015	8.31102e-016	3.99886e-015	4.82388e-015	4.7137e-015	1.15072e-014	8.41575e-015	7.15834e-015	3.09948e-015	-1.03091e-015	4.23729e-015	-3.83421e-015	-7.51372e-015	-6.15784e-015	5.14886e-015	1.39132e-015	-1.04766e-014	4.53058e-015	-1.17265e-014	-8.88412e-016	-5.24469e-016	-9.31894e-016
2.38564e-015	4.0998e-015	5.11239e-015	2.5309e-015	1.02681e-015	4.20258e-015	5.16187e-015	5.12322e-015	1.20974e-014	8.48455e-015	7.39144e-015	3.18523e-015	-6.77394e-016	4.30816e-015	-3.55654e-015	-7.18596e-015	-6.04556e-015	5.25708e-015	1.52612e-015	-1.02408e-014	4.72645e-015	-1.17422e-014	-9.2408e-016	-4.55022e-016	-8.55635e-016
2.56369e-015	4.12908e-015	5.2184e-015	2.54234e-015	1.22091e-015	4.40663e-015	5.48302e-015	5.53724e-015	1.26566e-014	8.54645e-015	7.59974e-015	3.28735e-015	-2.90665e-016	4.37475e-015	-3.28266e-015	-6.84921e-015	-5.91952e-015	5.36439e-015	1.67779e-015	-9.99058e-015	4.92958e-015	-1.16995e-014	-9.61129e-016	-3.71239e-016	-7.64962e-016
2.72196e-015	4.16341e-015	5.31619e-015	2.5467e-015	1.4128e-015	4.60917e-015	5.78556e-015	5.9548e-015	1.31806e-014	8.60153e-015	7.78405e-015	3.40665e-015	1.28492e-016	4.43873e-015	-3.01427e-015	-6.50691e-015	-5.78158e-015	5.4701e-015	1.84378e-015	-9.72956e-015	5.13798e-015	-1.15993e-014	-9.99155e-016	-2.73224e-016	-6.61142e-016
2.86094e-015	4.20347e-015	5.40445e-015	2.54493e-015	1.60204e-015	4.80843e-015	6.06696e-015	6.37406e-015	1.36652e-014	8.64922e-015	7.94483e-015	3.54435e-015	5.78358e-016	4.50096e-015	-2.75307e-015	-6.1624e-015	-5.63345e-015	5.57295e-015	2.02182e-015	-9.46133e-015	5.34932e-015	-1.14426e-014	-1.0381e-015	-1.61005e-016	-5.44324e-016
2.98132e-015	4.25022e-015	5.48201e-015	2.53816e-015	1.78804e-015	5.00279e-015	6.32456e-015	6.79334e-015	1.41071e-014	8.68938e-015	8.08294e-015	3.70144e-015	1.05697e-015	4.56315e-015	-2.50118e-015	-5.81849e-015	-5.47667e-015	5.6716e-015	2.20928e-015	-9.18839e-015	5.56045e-015	-1.12319e-014	-1.07798e-015	-3.54384e-017	-4.15064e-016
3.08391e-015	4.30422e-015	5.54775e-015	2.52749e-015	1.96941e-015	5.19038e-015	6.55616e-015	7.21073e-015	1.45033e-014	8.72138e-015	8.1993e-015	3.87824e-015	1.56227e-015	4.62634e-015	-2.26001e-015	-5.47798e-015	-5.31324e-015	5.76528e-015	2.40358e-015	-8.91402e-015	5.76898e-015	-1.09695e-014	-1.11868e-015	1.03137e-016	-2.74347e-016
3.16944e-015	4.3654e-015	5.60133e-015	2.51407e-015	2.14531e-015	5.36921e-015	6.75977e-015	7.62462e-015	1.48507e-014	8.74455e-015	8.29526e-015	4.07514e-015	2.09187e-015	4.69167e-015	-2.03095e-015	-5.14383e-015	-5.14457e-015	5.85224e-015	2.60171e-015	-8.64194e-015	5.97234e-015	-1.06587e-014	-1.15997e-015	2.53781e-016	-1.22893e-016
3.23939e-015	4.43452e-015	5.64176e-015	2.49859e-015	2.31466e-015	5.53792e-015	6.93306e-015	8.03366e-015	1.51472e-014	8.75923e-015	8.37207e-015	4.2926e-015	2.64285e-015	4.76092e-015	-1.81587e-015	-4.81859e-015	-4.97253e-015	5.93141e-015	2.80023e-015	-8.37518e-015	6.16767e-015	-1.03029e-014	-1.20156e-015	4.1546e-016	3.76966e-017
3.29474e-015	4.51179e-015	5.66822e-015	2.48265e-015	2.4761e-015	5.69542e-015	7.0741e-015	8.43592e-015	1.53913e-014	8.76464e-015	8.43081e-015	4.53052e-015	3.2129e-015	4.83561e-015	-1.61593e-015	-4.5049e-015	-4.79869e-015	6.00175e-015	2.99624e-015	-8.11704e-015	6.35164e-015	-9.90614e-015	-1.24337e-015	5.87575e-016	2.05826e-016
3.33758e-015	4.59777e-015	5.67964e-015	2.46665e-015	2.62834e-015	5.84052e-015	7.18092e-015	8.82922e-015	1.55817e-014	8.76049e-015	8.47325e-015	4.78836e-015	3.7986e-015	4.91723e-015	-1.43253e-015	-4.20526e-015	-4.62492e-015	6.06208e-015	3.1867e-015	-7.87026e-015	6.5212e-015	-9.47331e-015	-1.28551e-015	7.68831e-016	3.79856e-016
3.36903e-015	4.69301e-015	5.67573e-015	2.45115e-015	2.76971e-015	5.97169e-015	7.25268e-015	9.21131e-015	1.57179e-014	8.7468e-015	8.5012e-015	5.06537e-015	4.39646e-015	5.00687e-015	-1.26719e-015	-3.92162e-015	-4.45319e-015	6.11112e-015	3.36817e-015	-7.63718e-015	6.67361e-015	-9.01012e-015	-1.32775e-015	9.57988e-016	5.5869e-016
3.39079e-015	4.79829e-015	5.65579e-015	2.43678e-015	2.89876e-015	6.0876e-015	7.28755e-015	9.58045e-015	1.57992e-014	8.72298e-015	8.51644e-015	5.36106e-015	5.00315e-015	5.10565e-015	-1.12142e-015	-3.65608e-015	-4.28508e-015	6.14749e-015	3.53722e-015	-7.42e-015	6.80638e-015	-8.52169e-015	-1.37009e-015	1.15433e-015	7.40671e-016
3.40452e-015	4.91337e-015	5.61979e-015	2.42465e-015	3.01426e-015	6.18776e-015	7.28457e-015	9.93454e-015	1.58263e-014	8.68852e-015	8.52064e-015	5.67429e-015	5.61503e-015	5.21513e-015	-9.95989e-016	-3.41054e-015	-4.12193e-015	6.17022e-015	3.69135e-015	-7.22112e-015	6.91683e-015	-8.01312e-015	-1.41236e-015	1.35644e-015	9.23833e-016
3.41252e-015	5.03806e-015	5.56764e-015	2.41532e-015	3.11487e-015	6.2716e-015	7.2434e-015	1.02717e-014	1.57997e-014	8.64278e-015	8.51511e-015	6.00407e-015	6.22839e-015	5.33561e-015	-8.91304e-016	-3.18633e-015	-3.96519e-015	6.17865e-015	3.82797e-015	-7.04245e-015	7.00206e-015	-7.49045e-015	-1.45536e-015	1.56301e-015	1.10702e-015
3.41631e-015	5.17234e-015	5.49895e-015	2.40937e-015	3.19896e-015	6.33819e-015	7.16316e-015	1.05894e-014	1.57212e-014	8.58579e-015	8.50188e-015	6.34839e-015	6.83936e-015	5.4683e-015	-8.0778e-016	-2.98403e-015	-3.81685e-015	6.17127e-015	3.94401e-015	-6.88507e-015	7.0594e-015	-6.95989e-015	-1.49937e-015	1.77253e-015	1.28801e-015
3.41756e-015	5.3162e-015	5.41415e-015	2.4068e-015	3.26518e-015	6.38734e-015	7.04387e-015	1.08849e-014	1.55927e-014	8.51738e-015	8.4827e-015	6.70505e-015	7.44418e-015	5.61344e-015	-7.45942e-016	-2.80468e-015	-3.67823e-015	6.14682e-015	4.03688e-015	-6.75069e-015	7.08668e-015	-6.42807e-015	-1.54413e-015	1.98344e-015	1.4657e-015
3.41872e-015	5.46944e-015	5.3139e-015	2.40764e-015	3.31253e-015	6.41928e-015	6.88542e-015	1.11565e-014	1.54163e-014	8.43714e-015	8.45908e-015	7.07164e-015	8.03916e-015	5.77208e-015	-7.06114e-016	-2.64861e-015	-3.55052e-015	6.10465e-015	4.10379e-015	-6.6411e-015	7.08237e-015	-5.90126e-015	-1.58961e-015	2.19478e-015	1.63828e-015
3.42134e-015	5.63141e-015	5.19857e-015	2.41185e-015	3.34005e-015	6.43368e-015	6.68809e-015	1.14025e-014	1.51947e-014	8.3441e-015	8.43244e-015	7.44605e-015	8.62036e-015	5.94474e-015	-6.88524e-016	-2.51578e-015	-3.43451e-015	6.0442e-015	4.14275e-015	-6.55699e-015	7.04466e-015	-5.3856e-015	-1.63612e-015	2.40517e-015	1.80387e-015
3.42784e-015	5.80153e-015	5.06906e-015	2.4193e-015	3.3467e-015	6.43069e-015	6.45267e-015	1.1622e-014	1.49308e-014	8.23825e-015	8.4042e-015	7.82517e-015	9.18359e-015	6.13123e-015	-6.92937e-016	-2.40544e-015	-3.33167e-015	5.96418e-015	4.15163e-015	-6.49868e-015	6.97215e-015	-4.88675e-015	-1.68406e-015	2.61347e-015	1.9613e-015
3.44026e-015	5.97915e-015	4.92602e-015	2.43041e-015	3.3314e-015	6.41101e-015	6.17988e-015	1.18133e-014	1.46277e-014	8.11905e-015	8.37536e-015	8.20541e-015	9.72559e-015	6.33141e-015	-7.19308e-016	-2.31794e-015	-3.24241e-015	5.86367e-015	4.12852e-015	-6.46655e-015	6.86394e-015	-4.41023e-015	-1.73374e-015	2.81838e-015	2.10887e-015
3.4605e-015	6.16402e-015	4.77054e-015	2.44472e-015	3.29399e-015	6.3758e-015	5.87117e-015	1.19743e-014	1.42894e-014	7.98582e-015	8.34735e-015	8.58399e-015	1.02424e-014	6.54524e-015	-7.67134e-016	-2.25278e-015	-3.16683e-015	5.74137e-015	4.07194e-015	-6.4602e-015	6.71902e-015	-3.96156e-015	-1.78603e-015	3.01877e-015	2.24522e-015
3.49005e-015	6.35558e-015	4.60428e-015	2.46162e-015	3.23409e-015	6.32578e-015	5.52776e-015	1.21046e-014	1.39197e-014	7.83821e-015	8.32126e-015	8.95766e-015	1.07311e-014	6.77237e-015	-8.36008e-016	-2.20839e-015	-3.10482e-015	5.59727e-015	3.98121e-015	-6.47904e-015	6.53718e-015	-3.54562e-015	-1.84155e-015	3.21288e-015	2.3696e-015
3.53026e-015	6.55291e-015	4.42861e-015	2.4807e-015	3.1516e-015	6.26189e-015	5.15142e-015	1.22035e-014	1.35226e-014	7.67647e-015	8.29763e-015	9.32358e-015	1.11884e-014	7.01175e-015	-9.24866e-016	-2.18372e-015	-3.05594e-015	5.43156e-015	3.85564e-015	-6.52187e-015	6.31934e-015	-3.16668e-015	-1.90046e-015	3.40048e-015	2.48111e-015
3.58267e-015	6.75488e-015	4.24535e-015	2.50111e-015	3.04704e-015	6.1855e-015	4.74405e-015	1.22694e-014	1.31032e-014	7.50054e-015	8.27706e-015	9.67724e-015	1.1611e-014	7.26242e-015	-1.03189e-015	-2.17731e-015	-3.02054e-015	5.24373e-015	3.69502e-015	-6.58801e-015	6.06674e-015	-2.82816e-015	-1.9632e-015	3.58013e-015	2.57949e-015
3.64813e-015	6.96093e-015	4.05562e-015	2.52226e-015	2.92076e-015	6.09741e-015	4.30843e-015	1.23022e-014	1.26659e-014	7.30981e-015	8.26022e-015	1.00142e-014	1.19959e-014	7.52362e-015	-1.15611e-015	-2.1877e-015	-2.99836e-015	5.03346e-015	3.49937e-015	-6.67693e-015	5.7801e-015	-2.53406e-015	-2.03042e-015	3.75111e-015	2.66407e-015
3.72787e-015	7.17027e-015	3.86227e-015	2.54304e-015	2.77299e-015	5.9985e-015	3.84701e-015	1.23015e-014	1.22151e-014	7.10419e-015	8.24752e-015	1.0331e-014	1.23407e-014	7.79388e-015	-1.29645e-015	-2.21288e-015	-2.98882e-015	4.80024e-015	3.26817e-015	-6.78748e-015	5.46061e-015	-2.28632e-015	-2.10287e-015	3.91328e-015	2.73434e-015
3.82289e-015	7.38213e-015	3.66754e-015	2.56331e-015	2.6051e-015	5.89058e-015	3.36266e-015	1.22675e-014	1.17548e-014	6.88341e-015	8.23871e-015	1.06242e-014	1.26431e-014	8.07172e-015	-1.45131e-015	-2.25034e-015	-2.99108e-015	4.54432e-015	3.00247e-015	-6.91772e-015	5.10992e-015	-2.08708e-015	-2.18049e-015	4.06622e-015	2.7898e-015
3.93272e-015	7.59541e-015	3.47332e-015	2.58205e-015	2.41855e-015	5.77491e-015	2.8592e-015	1.22006e-014	1.12894e-014	6.64797e-015	8.23305e-015	1.08903e-014	1.29011e-014	8.35579e-015	-1.61886e-015	-2.29811e-015	-3.00394e-015	4.26651e-015	2.70326e-015	-7.06493e-015	4.73045e-015	-1.93803e-015	-2.26364e-015	4.20931e-015	2.83028e-015
4.05731e-015	7.80963e-015	3.28163e-015	2.59878e-015	2.21426e-015	5.65286e-015	2.34027e-015	1.21016e-014	1.08237e-014	6.39758e-015	8.23033e-015	1.11256e-014	1.31141e-014	8.64412e-015	-1.7972e-015	-2.35394e-015	-3.02731e-015	3.96655e-015	2.37099e-015	-7.22736e-015	4.32457e-015	-1.84003e-015	-2.35255e-015	4.34289e-015	2.85639e-015
4.19673e-015	8.02338e-015	3.09486e-015	2.61279e-015	1.99387e-015	5.52556e-015	1.80945e-015	1.1971e-014	1.03614e-014	6.13234e-015	8.23018e-015	1.13276e-014	1.32808e-014	8.93499e-015	-1.98409e-015	-2.41576e-015	-3.05989e-015	3.64467e-015	2.0075e-015	-7.40328e-015	3.89483e-015	-1.79284e-015	-2.44748e-015	4.46661e-015	2.86839e-015
4.35083e-015	8.23619e-015	2.91583e-015	2.62342e-015	1.75915e-015	5.39415e-015	1.2698e-015	1.18103e-014	9.90647e-015	5.85249e-015	8.23173e-015	1.14925e-014	1.34002e-014	9.22621e-015	-2.178e-015	-2.48172e-015	-3.10075e-015	3.30153e-015	1.61534e-015	-7.59021e-015	3.44477e-015	-1.79598e-015	-2.54881e-015	4.58057e-015	2.86667e-015
4.51889e-015	8.44729e-015	2.74655e-015	2.62986e-015	1.51221e-015	5.25998e-015	7.24836e-016	1.16206e-014	9.46229e-015	5.55807e-015	8.23444e-015	1.16171e-014	1.34721e-014	9.51543e-015	-2.37668e-015	-2.54946e-015	-3.1491e-015	2.93754e-015	1.19647e-015	-7.78571e-015	2.97791e-015	-1.84838e-015	-2.65728e-015	4.68519e-015	2.85142e-015
4.70005e-015	8.65564e-015	2.58972e-015	2.63168e-015	1.25544e-015	5.12362e-015	1.78689e-016	1.14035e-014	9.03239e-015	5.24954e-015	8.2369e-015	1.16986e-014	1.34963e-014	9.80015e-015	-2.57741e-015	-2.61704e-015	-3.20369e-015	2.55396e-015	7.53188e-016	-7.98742e-015	2.49741e-015	-1.94848e-015	-2.77256e-015	4.78071e-015	2.82372e-015
4.89348e-015	8.86083e-015	2.44772e-015	2.62825e-015	9.9142e-016	4.98575e-015	-3.64758e-016	1.11604e-014	8.61986e-015	4.92708e-015	8.23806e-015	1.17347e-014	1.34727e-014	1.00783e-014	-2.77804e-015	-2.68234e-015	-3.2628e-015	2.15214e-015	2.87454e-016	-8.19334e-015	2.00702e-015	-2.09327e-015	-2.89459e-015	4.86798e-015	2.78488e-015
5.09761e-015	9.06254e-015	2.32294e-015	2.61868e-015	7.2283e-016	4.84674e-015	-9.01297e-016	1.0893e-014	8.22735e-015	4.59154e-015	8.23705e-015	1.17236e-014	1.34023e-014	1.03472e-014	-2.97626e-015	-2.74352e-015	-3.32512e-015	1.73306e-015	-1.97844e-016	-8.40079e-015	1.51008e-015	-2.28028e-015	-3.02332e-015	4.94796e-015	2.73592e-015
5.31057e-015	9.25914e-015	2.21689e-015	2.60233e-015	4.52325e-016	4.70716e-015	-1.42754e-015	1.06035e-014	7.85687e-015	4.24391e-015	8.23225e-015	1.16638e-014	1.32862e-014	1.06047e-014	-3.16996e-015	-2.79865e-015	-3.38898e-015	1.29771e-015	-6.99596e-016	-8.60784e-015	1.0105e-015	-2.50666e-015	-3.15843e-015	5.02117e-015	2.67756e-015
5.53114e-015	9.4501e-015	2.13165e-015	2.57908e-015	1.83007e-016	4.56819e-015	-1.93982e-015	1.02946e-014	7.51017e-015	3.88502e-015	8.22202e-015	1.15542e-014	1.31257e-014	1.08481e-014	-3.35682e-015	-2.84588e-015	-3.45374e-015	8.47122e-016	-1.21511e-015	-8.81237e-015	5.11791e-016	-2.76897e-015	-3.2993e-015	5.08848e-015	2.61229e-015
5.75712e-015	9.63419e-015	2.06881e-015	2.54912e-015	-8.24016e-017	4.42995e-015	-2.43478e-015	9.96799e-015	7.18857e-015	3.51585e-015	8.20545e-015	1.1394e-014	1.29231e-014	1.1075e-014	-3.53408e-015	-2.88363e-015	-3.51801e-015	3.82822e-016	-1.74125e-015	-9.01184e-015	1.74282e-017	-3.06295e-015	-3.44435e-015	5.15095e-015	2.54078e-015
5.98516e-015	9.81036e-015	2.02956e-015	2.51137e-015	-3.41228e-016	4.2919e-015	-2.9087e-015	9.62579e-015	6.89335e-015	3.13748e-015	8.18149e-015	1.11828e-014	1.26803e-014	1.12832e-014	-3.69973e-015	-2.91044e-015	-3.58029e-015	-9.40774e-017	-2.27434e-015	-9.20479e-015	-4.69359e-016	-3.38398e-015	-3.59332e-015	5.2103e-015	2.46455e-015
6.21362e-015	9.97758e-015	2.01505e-015	2.46577e-015	-5.91002e-016	4.15362e-015	-3.35864e-015	9.27006e-015	6.62473e-015	2.75109e-015	8.14832e-015	1.09202e-014	1.23997e-014	1.14705e-014	-3.85228e-015	-2.925e-015	-3.63985e-015	-5.81655e-016	-2.81156e-015	-9.38945e-015	-9.4572e-016	-3.72815e-015	-3.74574e-015	5.26713e-015	2.38561e-015
6.44055e-015	1.01354e-014	2.0261e-015	2.41234e-015	-8.28943e-016	4.0155e-015	-3.78169e-015	8.90331e-015	6.38338e-015	2.35802e-015	8.1045e-015	1.0607e-014	1.2084e-014	1.16342e-014	-3.98923e-015	-2.92641e-015	-3.69538e-015	-1.07806e-015	-3.34955e-015	-9.56391e-015	-1.40801e-015	-4.09029e-015	-3.90047e-015	5.32261e-015	2.30529e-015
6.66259e-015	1.02836e-014	2.06329e-015	2.35065e-015	-1.05188e-015	3.87686e-015	-4.17538e-015	8.52797e-015	6.16916e-015	1.95967e-015	8.04932e-015	1.02441e-014	1.17364e-014	1.17723e-014	-4.10907e-015	-2.91379e-015	-3.74586e-015	-1.58165e-015	-3.88445e-015	-9.72736e-015	-1.85385e-015	-4.46564e-015	-4.05583e-015	5.3777e-015	2.22502e-015
6.87723e-015	1.04216e-014	2.12675e-015	2.28085e-015	-1.25791e-015	3.7368e-015	-4.53793e-015	8.14606e-015	5.98127e-015	1.55785e-015	7.98221e-015	9.83293e-015	1.136e-014	1.18831e-014	-4.21e-015	-2.88633e-015	-3.79116e-015	-2.08973e-015	-4.41353e-015	-9.87789e-015	-2.28042e-015	-4.84955e-015	-4.21091e-015	5.43309e-015	2.14686e-015
7.08201e-015	1.05486e-014	2.21616e-015	2.20277e-015	-1.44452e-015	3.59439e-015	-4.86772e-015	7.75928e-015	5.81818e-015	1.15384e-015	7.90199e-015	9.37531e-015	1.09581e-014	1.19642e-014	-4.2907e-015	-2.84352e-015	-3.83015e-015	-2.60115e-015	-4.93328e-015	-1.00143e-014	-2.68595e-015	-5.23839e-015	-4.364e-015	5.49019e-015	2.07217e-015
7.27493e-015	1.06638e-014	2.33186e-015	2.11673e-015	-1.60923e-015	3.44857e-015	-5.16333e-015	7.36981e-015	5.67923e-015	7.49654e-016	7.80793e-015	8.87449e-015	1.05347e-014	1.20139e-014	-4.34961e-015	-2.78534e-015	-3.86226e-015	-3.11397e-015	-5.44109e-015	-1.0136e-014	-3.06865e-015	-5.62723e-015	-4.51384e-015	5.55001e-015	2.00277e-015
7.45327e-015	1.07672e-014	2.47298e-015	2.02299e-015	-1.75034e-015	3.2978e-015	-5.42377e-015	6.98038e-015	5.56218e-015	3.46317e-016	7.69937e-015	8.33305e-015	1.00931e-014	1.20308e-014	-4.3853e-015	-2.7116e-015	-3.88748e-015	-3.6267e-015	-5.93428e-015	-1.0242e-014	-3.42749e-015	-6.01202e-015	-4.65882e-015	5.61324e-015	1.93899e-015
7.61413e-015	1.08587e-014	2.63855e-015	1.92152e-015	-1.86678e-015	3.14066e-015	-5.6481e-015	6.59229e-015	5.4651e-015	-5.47383e-017	7.576e-015	7.75356e-015	9.63729e-015	1.20137e-014	-4.39745e-015	-2.62236e-015	-3.90533e-015	-4.13725e-015	-6.40974e-015	-1.03325e-014	-3.76152e-015	-6.38885e-015	-4.79775e-015	5.68003e-015	1.88232e-015
7.75557e-015	1.0938e-014	2.82719e-015	1.81253e-015	-1.95684e-015	2.97627e-015	-5.83624e-015	6.20644e-015	5.38567e-015	-4.51785e-016	7.43732e-015	7.13932e-015	9.17095e-015	1.19614e-014	-4.38527e-015	-2.51863e-015	-3.91533e-015	-4.64408e-015	-6.86477e-015	-1.04064e-014	-4.07038e-015	-6.75405e-015	-4.92889e-015	5.7511e-015	1.83411e-015
7.87539e-015	1.10044e-014	3.0372e-015	1.69617e-015	-2.02031e-015	2.80294e-015	-5.98827e-015	5.82451e-015	5.32127e-015	-8.43334e-016	7.28343e-015	6.49377e-015	8.69827e-015	1.1873e-014	-4.34827e-015	-2.40033e-015	-3.91756e-015	-5.14575e-015	-7.29636e-015	-1.04634e-014	-4.35375e-015	-7.10463e-015	-5.0505e-015	5.82663e-015	1.79502e-015
7.97178e-015	1.10574e-014	3.26721e-015	1.57274e-015	-2.05601e-015	2.61998e-015	-6.1051e-015	5.44796e-015	5.26951e-015	-1.22839e-015	7.11403e-015	5.82078e-015	8.22295e-015	1.1748e-014	-4.28587e-015	-2.26776e-015	-3.91209e-015	-5.63991e-015	-7.70264e-015	-1.05038e-014	-4.61207e-015	-7.4375e-015	-5.16164e-015	5.907e-015	1.76651e-015
8.04322e-015	1.10969e-014	3.51479e-015	1.44245e-015	-2.06356e-015	2.42631e-015	-6.18772e-015	5.07781e-015	5.22741e-015	-1.60569e-015	6.92988e-015	5.12491e-015	7.74844e-015	1.15867e-014	-4.19759e-015	-2.12188e-015	-3.89889e-015	-6.12491e-015	-8.08148e-015	-1.05278e-014	-4.84575e-015	-7.74994e-015	-5.26119e-015	5.99223e-015	1.74913e-015
8.08814e-015	1.11227e-014	3.7775e-015	1.30556e-015	-2.04237e-015	2.221e-015	-6.23783e-015	4.71515e-015	5.19259e-015	-1.97418e-015	6.73148e-015	4.41159e-015	7.27936e-015	1.13883e-014	-4.08387e-015	-1.96377e-015	-3.8778e-015	-6.59899e-015	-8.43094e-015	-1.05358e-014	-5.05601e-015	-8.0403e-015	-5.34748e-015	6.08184e-015	1.74336e-015
8.10527e-015	1.11343e-014	4.05279e-015	1.16184e-015	-1.99266e-015	2.00295e-015	-6.25655e-015	4.35979e-015	5.16196e-015	-2.33223e-015	6.51943e-015	3.68598e-015	6.81911e-015	1.11529e-014	-3.94476e-015	-1.79398e-015	-3.84883e-015	-7.06078e-015	-8.74954e-015	-1.0528e-014	-5.24467e-015	-8.30674e-015	-5.41866e-015	6.17534e-015	1.74971e-015
8.09432e-015	1.11311e-014	4.3377e-015	1.01172e-015	-1.91504e-015	1.77141e-015	-6.24627e-015	4.01245e-015	5.13238e-015	-2.67855e-015	6.29496e-015	2.95239e-015	6.37043e-015	1.08811e-014	-3.78034e-015	-1.61374e-015	-3.81279e-015	-7.50895e-015	-9.03681e-015	-1.05052e-014	-5.41315e-015	-8.54863e-015	-5.47345e-015	6.27204e-015	1.76815e-015
8.0543e-015	1.11132e-014	4.62933e-015	8.55911e-016	-1.81007e-015	1.52518e-015	-6.20963e-015	3.67381e-015	5.10142e-015	-3.01295e-015	6.05891e-015	2.21552e-015	5.93712e-015	1.0574e-014	-3.59175e-015	-1.42431e-015	-3.76924e-015	-7.94227e-015	-9.29131e-015	-1.04687e-014	-5.56352e-015	-8.76491e-015	-5.51135e-015	6.37095e-015	1.79832e-015
7.98492e-015	1.10803e-014	4.92451e-015	6.94179e-016	-1.67874e-015	1.2637e-015	-6.14926e-015	3.34481e-015	5.0664e-015	-3.33527e-015	5.81203e-015	1.48014e-015	5.52177e-015	1.02324e-014	-3.38012e-015	-1.22681e-015	-3.71866e-015	-8.35982e-015	-9.51241e-015	-1.04195e-014	-5.69843e-015	-8.95553e-015	-5.53196e-015	6.47078e-015	1.84018e-015
7.88656e-015	1.10324e-014	5.21983e-015	5.27247e-016	-1.52292e-015	9.86869e-016	-6.0681e-015	3.02527e-015	5.02449e-015	-3.64436e-015	5.55584e-015	7.51257e-016	5.12696e-015	9.85727e-015	-3.14649e-015	-1.02172e-015	-3.66113e-015	-8.76003e-015	-9.69951e-015	-1.03588e-014	-5.82036e-015	-9.12106e-015	-5.53517e-015	6.56997e-015	1.89259e-015
7.75967e-015	1.0969e-014	5.51203e-015	3.55501e-016	-1.34368e-015	6.94281e-016	-5.96903e-015	2.71452e-015	4.97345e-015	-3.94016e-015	5.29105e-015	3.35325e-017	4.75484e-015	9.45102e-015	-2.8922e-015	-8.10276e-016	-3.59649e-015	-9.14186e-015	-9.8518e-015	-1.02876e-014	-5.93153e-015	-9.26199e-015	-5.5205e-015	6.66695e-015	1.95571e-015
7.6048e-015	1.08904e-014	5.79802e-015	1.79533e-016	-1.14238e-015	3.85853e-016	-5.85509e-015	2.41273e-015	4.91122e-015	-4.223e-015	5.01916e-015	-6.68248e-016	4.4069e-015	9.01528e-015	-2.61794e-015	-5.93101e-016	-3.52484e-015	-9.50412e-015	-9.96925e-015	-1.02071e-014	-6.03484e-015	-9.38015e-015	-5.48764e-015	6.76015e-015	2.02854e-015
7.42264e-015	1.07964e-014	6.07465e-015	-9.32505e-019	-9.20933e-016	6.22911e-017	-5.72986e-015	2.11987e-015	4.83572e-015	-4.4923e-015	4.74218e-015	-1.34984e-015	4.08528e-015	8.55206e-015	-2.32505e-015	-3.70699e-016	-3.44626e-015	-9.84595e-015	-1.00525e-014	-1.01177e-014	-6.13357e-015	-9.47628e-015	-5.43661e-015	6.84725e-015	2.10996e-015
7.2146e-015	1.06868e-014	6.3385e-015	-1.85944e-016	-6.81321e-016	-2.75365e-016	-5.5968e-015	1.83608e-015	4.74543e-015	-4.74846e-015	4.46106e-015	-2.00696e-015	3.79099e-015	8.06334e-015	-2.01515e-015	-1.43819e-016	-3.36085e-015	-1.01664e-014	-1.01018e-014	-1.00199e-014	-6.23098e-015	-9.55151e-015	-5.36787e-015	6.92642e-015	2.19858e-015
6.98257e-015	1.05618e-014	6.58646e-015	-3.7426e-016	-4.25354e-016	-6.26601e-016	-5.4592e-015	1.56061e-015	4.63899e-015	-4.992e-015	4.17679e-015	-2.63582e-015	3.52521e-015	7.55174e-015	-1.68999e-015	8.69473e-017	-3.26928e-015	-1.04646e-014	-1.0118e-014	-9.91485e-015	-6.33024e-015	-9.60801e-015	-5.28196e-015	6.99571e-015	2.29352e-015
6.7287e-015	1.04212e-014	6.81552e-015	-5.65951e-016	-1.55413e-016	-9.90556e-016	-5.32057e-015	1.29296e-015	4.5157e-015	-5.22315e-015	3.89059e-015	-3.23289e-015	3.28829e-015	7.01975e-015	-1.35114e-015	3.21121e-016	-3.17046e-015	-1.07398e-014	-1.0102e-014	-9.80364e-015	-6.43443e-015	-9.64747e-015	-5.17941e-015	7.05247e-015	2.39366e-015
6.45535e-015	1.02652e-014	7.02309e-015	-7.60113e-016	1.26353e-016	-1.36551e-015	-5.18391e-015	1.03239e-015	4.37494e-015	-5.44301e-015	3.60377e-015	-3.79523e-015	3.08029e-015	6.47015e-015	-9.99691e-016	5.59031e-016	-3.0642e-015	-1.09913e-014	-1.00549e-014	-9.68711e-015	-6.54638e-015	-9.67224e-015	-5.06174e-015	7.0944e-015	2.49729e-015
6.16506e-015	1.00937e-014	7.20693e-015	-9.55628e-016	4.17854e-016	-1.75027e-015	-5.0527e-015	7.78589e-016	4.2155e-015	-5.6521e-015	3.3173e-015	-4.32028e-015	2.90114e-015	5.90567e-015	-6.37401e-016	8.00127e-016	-2.95014e-015	-1.12189e-014	-9.9776e-015	-9.56534e-015	-6.66848e-015	-9.68432e-015	-4.9302e-015	7.11878e-015	2.60193e-015
5.86042e-015	9.90616e-015	7.36468e-015	-1.15256e-015	7.17265e-016	-2.14253e-015	-4.92939e-015	5.31163e-016	4.03793e-015	-5.8511e-015	3.03209e-015	-4.80502e-015	2.75015e-015	5.32985e-015	-2.65407e-016	1.04399e-015	-2.8272e-015	-1.14219e-014	-9.87195e-015	-9.43945e-015	-6.80299e-015	-9.68629e-015	-4.78584e-015	7.12342e-015	2.706e-015
5.54312e-015	9.70272e-015	7.49426e-015	-1.35045e-015	1.02236e-015	-2.53962e-015	-4.81635e-015	2.90124e-016	3.84241e-015	-6.04095e-015	2.74966e-015	-5.24776e-015	2.62627e-015	4.74595e-015	1.14326e-016	1.29078e-015	-2.69485e-015	-1.16006e-014	-9.73935e-015	-9.31013e-015	-6.95216e-015	-9.68067e-015	-4.63135e-015	7.10589e-015	2.80806e-015
5.21703e-015	9.48365e-015	7.59382e-015	-1.54811e-015	1.33089e-015	-2.93949e-015	-4.7154e-015	5.54321e-017	3.62896e-015	-6.22244e-015	2.47095e-015	-5.64708e-015	2.52861e-015	4.15658e-015	5.00744e-016	1.54078e-015	-2.55266e-015	-1.17545e-014	-9.58137e-015	-9.1773e-015	-7.11754e-015	-9.66924e-015	-4.46826e-015	7.06423e-015	2.90623e-015
4.88426e-015	9.24896e-015	7.66232e-015	-1.74513e-015	1.64075e-015	-3.33961e-015	-4.62923e-015	-1.72786e-016	3.3984e-015	-6.39723e-015	2.19651e-015	-6.00192e-015	2.45508e-015	3.56505e-015	8.9251e-016	1.79409e-015	-2.39958e-015	-1.18836e-014	-9.40002e-015	-9.04069e-015	-7.30073e-015	-9.65436e-015	-4.29886e-015	6.99613e-015	2.99862e-015
4.54833e-015	8.99871e-015	7.69873e-015	-1.94023e-015	1.95096e-015	-3.73698e-015	-4.55915e-015	-3.94027e-016	3.15223e-015	-6.56728e-015	1.92697e-015	-6.31134e-015	2.40283e-015	2.97452e-015	1.2882e-015	2.05161e-015	-2.23487e-015	-1.19876e-014	-9.19742e-015	-8.90077e-015	-7.50263e-015	-9.63802e-015	-4.12515e-015	6.89977e-015	3.08318e-015
4.21204e-015	8.73306e-015	7.70217e-015	-2.13261e-015	2.25973e-015	-4.12838e-015	-4.50604e-015	-6.08124e-016	2.89176e-015	-6.73291e-015	1.66264e-015	-6.57555e-015	2.37026e-015	2.38835e-015	1.68678e-015	2.31362e-015	-2.05822e-015	-1.20666e-014	-8.97589e-015	-8.75727e-015	-7.72319e-015	-9.622e-015	-3.95003e-015	6.77289e-015	3.15879e-015
3.8779e-015	8.45286e-015	7.6726e-015	-2.32131e-015	2.56549e-015	-4.51137e-015	-4.47096e-015	-8.15523e-016	2.61795e-015	-6.89539e-015	1.40385e-015	-6.79551e-015	2.35523e-015	1.8093e-015	2.0871e-015	2.58132e-015	-1.86787e-015	-1.212e-014	-8.73731e-015	-8.60928e-015	-7.96244e-015	-9.60815e-015	-3.77646e-015	6.61418e-015	3.22397e-015
3.54877e-015	8.15818e-015	7.60973e-015	-2.50492e-015	2.86687e-015	-4.88297e-015	-4.45401e-015	-1.01583e-015	2.33239e-015	-7.05616e-015	1.15059e-015	-6.97211e-015	2.35421e-015	1.23988e-015	2.48844e-015	2.85468e-015	-1.66226e-015	-1.21482e-014	-8.48438e-015	-8.45668e-015	-8.22038e-015	-9.59792e-015	-3.60718e-015	6.42217e-015	3.27691e-015
3.22742e-015	7.849e-015	7.51389e-015	-2.6823e-015	3.16279e-015	-5.24018e-015	-4.4552e-015	-1.20808e-015	2.03687e-015	-7.21632e-015	9.02637e-016	-7.10644e-015	2.36417e-015	6.82858e-016	2.89007e-015	3.13429e-015	-1.43979e-015	-1.21522e-014	-8.21924e-015	-8.29866e-015	-8.4964e-015	-9.59194e-015	-3.4452e-015	6.19573e-015	3.31618e-015
2.91673e-015	7.52594e-015	7.38608e-015	-2.85147e-015	3.45196e-015	-5.57914e-015	-4.47404e-015	-1.3924e-015	1.7329e-015	-7.37694e-015	6.59413e-016	-7.2005e-015	2.38227e-015	1.40976e-016	3.29155e-015	3.42136e-015	-1.19983e-015	-1.21316e-014	-7.94411e-015	-8.13495e-015	-8.78922e-015	-9.59086e-015	-3.29312e-015	5.93415e-015	3.34069e-015
2.61863e-015	7.18933e-015	7.22675e-015	-3.01118e-015	3.7341e-015	-5.89622e-015	-4.50977e-015	-1.56875e-015	1.42221e-015	-7.53903e-015	4.20731e-016	-7.25633e-015	2.40526e-015	-3.83331e-016	3.69182e-015	3.71662e-015	-9.4104e-016	-1.20869e-014	-7.66105e-015	-7.96515e-015	-9.09722e-015	-9.59562e-015	-3.15364e-015	5.63711e-015	3.34934e-015
2.33486e-015	6.84004e-015	7.03735e-015	-3.16021e-015	4.009e-015	-6.1897e-015	-4.56111e-015	-1.73546e-015	1.10733e-015	-7.70331e-015	1.85876e-016	-7.27575e-015	2.42981e-015	-8.87689e-016	4.0904e-015	4.02126e-015	-6.62177e-016	-1.20178e-014	-7.37268e-015	-7.78805e-015	-9.41856e-015	-9.6059e-015	-3.0294e-015	5.30445e-015	3.34078e-015
2.06755e-015	6.479e-015	6.81995e-015	-3.29653e-015	4.27643e-015	-6.45652e-015	-4.62654e-015	-1.8916e-015	7.8996e-016	-7.87056e-015	-4.5477e-017	-7.26116e-015	2.45273e-015	-1.36998e-015	4.48659e-015	4.33596e-015	-3.62246e-016	-1.19248e-014	-7.08065e-015	-7.60282e-015	-9.75085e-015	-9.62139e-015	-2.92303e-015	4.93613e-015	3.31419e-015
1.81841e-015	6.10656e-015	6.5763e-015	-3.41826e-015	4.53597e-015	-6.69444e-015	-4.70397e-015	-2.03603e-015	4.71564e-016	-8.04152e-015	-2.74526e-016	-7.21576e-015	2.47121e-015	-1.82831e-015	4.87991e-015	4.66125e-015	-3.98546e-017	-1.18087e-014	-6.7876e-015	-7.4088e-015	-1.00915e-014	-9.64219e-015	-2.83714e-015	4.53299e-015	3.26933e-015
1.58883e-015	5.72329e-015	6.30844e-015	-3.52428e-015	4.78737e-015	-6.90136e-015	-4.79067e-015	-2.16865e-015	1.54763e-016	-8.2166e-015	-5.02781e-016	-7.14286e-015	2.48198e-015	-2.26151e-015	5.26981e-015	4.99762e-015	3.0629e-016	-1.16696e-014	-6.49571e-015	-7.20517e-015	-1.04372e-014	-9.66735e-015	-2.77367e-015	4.09592e-015	3.20533e-015
1.38015e-015	5.3303e-015	6.01861e-015	-3.61279e-015	5.03089e-015	-7.07503e-015	-4.88361e-015	-2.2889e-015	-1.58537e-016	-8.39631e-015	-7.3095e-016	-7.04561e-015	2.48162e-015	-2.6685e-015	5.65659e-015	5.34605e-015	6.76864e-016	-1.15084e-014	-6.20655e-015	-6.99072e-015	-1.07846e-014	-9.69676e-015	-2.73439e-015	3.62656e-015	3.12213e-015
1.1928e-015	4.92845e-015	5.70923e-015	-3.68174e-015	5.26672e-015	-7.21362e-015	-4.97993e-015	-2.3959e-015	-4.66268e-016	-8.58029e-015	-9.59858e-016	-6.92736e-015	2.46779e-015	-3.049e-015	6.04047e-015	5.70671e-015	1.07225e-015	-1.13259e-014	-5.92236e-015	-6.76477e-015	-1.11294e-014	-9.7285e-015	-2.72186e-015	3.12655e-015	3.0202e-015
1.02674e-015	4.51772e-015	5.38314e-015	-3.72959e-015	5.4953e-015	-7.31557e-015	-5.07632e-015	-2.48912e-015	-7.66751e-016	-8.76836e-015	-1.19055e-015	-6.79135e-015	2.43847e-015	-3.40237e-015	6.42091e-015	6.07999e-015	1.49331e-015	-1.11228e-014	-5.64527e-015	-6.52651e-015	-1.14682e-014	-9.76142e-015	-2.73786e-015	2.59865e-015	2.89908e-015
8.8265e-016	4.09926e-015	5.04288e-015	-3.75485e-015	5.71663e-015	-7.37981e-015	-5.16981e-015	-2.56699e-015	-1.05911e-015	-8.96056e-015	-1.42354e-015	-6.64114e-015	2.39068e-015	-3.72818e-015	6.79741e-015	6.46533e-015	1.94019e-015	-1.09004e-014	-5.37674e-015	-6.2756e-015	-1.17979e-014	-9.79446e-015	-2.78387e-015	2.04497e-015	2.75946e-015
7.5985e-016	3.67403e-015	4.69118e-015	-3.75591e-015	5.93065e-015	-7.40512e-015	-5.25729e-015	-2.62898e-015	-1.3419e-015	-9.15679e-015	-1.66016e-015	-6.48047e-015	2.32248e-015	-4.0267e-015	7.17013e-015	6.86355e-015	2.41301e-015	-1.06592e-014	-5.11883e-015	-6.01206e-015	-1.21147e-014	-9.82559e-015	-2.86098e-015	1.46864e-015	2.60203e-015
6.57649e-016	3.24327e-015	4.33098e-015	-3.73115e-015	6.13842e-015	-7.39085e-015	-5.33536e-015	-2.67433e-015	-1.61392e-015	-9.35656e-015	-1.90132e-015	-6.31296e-015	2.2322e-015	-4.29806e-015	7.53904e-015	7.27462e-015	2.91192e-015	-1.04002e-014	-4.87325e-015	-5.73585e-015	-1.24146e-014	-9.85335e-015	-2.97e-015	8.73263e-016	2.42714e-015
5.75379e-016	2.8083e-015	3.96504e-015	-3.67955e-015	6.34067e-015	-7.33724e-015	-5.40012e-015	-2.70295e-015	-1.87384e-015	-9.55837e-015	-2.14788e-015	-6.14212e-015	2.1186e-015	-4.54282e-015	7.9042e-015	7.69811e-015	3.43652e-015	-1.01242e-014	-4.64154e-015	-5.44635e-015	-1.26935e-014	-9.87666e-015	-3.1112e-015	2.61871e-016	2.23542e-015
5.12619e-016	2.36996e-015	3.59621e-015	-3.59959e-015	6.53784e-015	-7.24435e-015	-5.44805e-015	-2.71445e-015	-2.12137e-015	-9.76107e-015	-2.40068e-015	-5.97064e-015	1.98066e-015	-4.76178e-015	8.26526e-015	8.13323e-015	3.98661e-015	-9.83304e-015	-4.42476e-015	-5.14335e-015	-1.29477e-014	-9.89365e-015	-3.28459e-015	-3.61729e-016	2.02821e-015
4.67606e-016	1.92894e-015	3.22658e-015	-3.49017e-015	6.73087e-015	-7.11274e-015	-5.47609e-015	-2.70864e-015	-2.35599e-015	-9.96433e-015	-2.66046e-015	-5.80097e-015	1.81758e-015	-4.95656e-015	8.62239e-015	8.57978e-015	4.56119e-015	-9.52807e-015	-4.22418e-015	-4.82711e-015	-1.31737e-014	-9.90243e-015	-3.49024e-015	-9.93714e-016	1.8069e-015
4.39065e-016	1.48697e-015	2.85939e-015	-3.3503e-015	6.92017e-015	-6.94318e-015	-5.48122e-015	-2.68575e-015	-2.57712e-015	-1.01677e-014	-2.92803e-015	-5.63629e-015	1.62923e-015	-5.12881e-015	8.975e-015	9.03673e-015	5.15941e-015	-9.21069e-015	-4.04093e-015	-4.49826e-015	-1.33685e-014	-9.90093e-015	-3.72743e-015	-1.62961e-015	1.57323e-015
4.25362e-016	1.04539e-015	2.49672e-015	-3.17946e-015	7.10584e-015	-6.73663e-015	-5.46048e-015	-2.6455e-015	-2.78438e-015	-1.03689e-014	-3.20335e-015	-5.47963e-015	1.41508e-015	-5.27995e-015	9.32271e-015	9.50326e-015	5.78046e-015	-8.88166e-015	-3.87567e-015	-4.15737e-015	-1.35292e-014	-9.88828e-015	-3.99594e-015	-2.2649e-015	1.32875e-015
4.24709e-016	6.04793e-016	2.14071e-015	-2.97704e-015	7.28875e-015	-6.49525e-015	-5.41111e-015	-2.5883e-015	-2.9779e-015	-1.05667e-014	-3.48615e-015	-5.33369e-015	1.17544e-015	-5.41177e-015	9.66533e-015	9.97835e-015	6.42281e-015	-8.54189e-015	-3.72992e-015	-3.80591e-015	-1.36528e-014	-9.86269e-015	-4.29439e-015	-2.89548e-015	1.07486e-015
4.35121e-016	1.66723e-016	1.79391e-015	-2.74233e-015	7.46961e-015	-6.22158e-015	-5.33089e-015	-2.51462e-015	-3.15743e-015	-1.07607e-014	-3.7764e-015	-5.20095e-015	9.11035e-016	-5.52648e-015	1.00026e-014	1.04611e-014	7.08479e-015	-8.19303e-015	-3.60401e-015	-3.44481e-015	-1.37378e-014	-9.82321e-015	-4.62107e-015	-3.51749e-015	8.12838e-016
4.54295e-016	-2.674e-016	1.4588e-015	-2.47537e-015	7.64833e-015	-5.91785e-015	-5.2181e-015	-2.42568e-015	-3.32421e-015	-1.09488e-014	-4.07356e-015	-5.08253e-015	6.22872e-016	-5.62622e-015	1.03338e-014	1.09501e-014	7.76447e-015	-7.83654e-015	-3.49887e-015	-3.07457e-015	-1.37825e-014	-9.76856e-015	-4.97368e-015	-4.1265e-015	5.44801e-016
4.8016e-016	-6.96096e-016	1.13638e-015	-2.17667e-015	7.82456e-015	-5.58698e-015	-5.07085e-015	-2.32268e-015	-3.47819e-015	-1.11298e-014	-4.37787e-015	-4.9795e-015	3.12646e-016	-5.71377e-015	1.06584e-014	1.14441e-014	8.45949e-015	-7.4738e-015	-3.41433e-015	-2.69627e-015	-1.37854e-014	-9.6984e-015	-5.35011e-015	-4.71789e-015	2.72207e-016
5.1013e-016	-1.11826e-015	8.27835e-016	-1.84722e-015	7.99873e-015	-5.23155e-015	-4.88776e-015	-2.20579e-015	-3.61961e-015	-1.13022e-014	-4.68842e-015	-4.89358e-015	-1.8079e-017	-5.79176e-015	1.09762e-014	1.19414e-014	9.1674e-015	-7.10722e-015	-3.35026e-015	-2.31151e-015	-1.37457e-014	-9.61232e-015	-5.7482e-015	-5.2877e-015	-3.20302e-018
5.43079e-016	-1.53288e-015	5.34331e-016	-1.48734e-015	8.17081e-015	-4.85318e-015	-4.66862e-015	-2.07634e-015	-3.74911e-015	-1.14644e-014	-5.00453e-015	-4.82581e-015	-3.6769e-016	-5.8621e-015	1.12869e-014	1.24402e-014	9.88581e-015	-6.73805e-015	-3.3066e-015	-1.92216e-015	-1.36637e-014	-9.51001e-015	-6.16518e-015	-5.83164e-015	-2.7936e-016
5.76539e-016	-1.9388e-015	2.57177e-016	-1.09814e-015	8.34062e-015	-4.45483e-015	-4.41298e-015	-1.93611e-015	-3.86776e-015	-1.16155e-014	-5.32504e-015	-4.77663e-015	-7.33761e-016	-5.92796e-015	1.15901e-014	1.29391e-014	1.06125e-014	-6.36821e-015	-3.28312e-015	-1.53032e-015	-1.35394e-014	-9.3916e-015	-6.59806e-015	-6.34559e-015	-5.54408e-016
6.08915e-016	-2.33433e-015	-3.60968e-018	-6.81174e-016	8.50822e-015	-4.04094e-015	-4.1205e-015	-1.78631e-015	-3.97593e-015	-1.17542e-014	-5.64882e-015	-4.74599e-015	-1.11382e-015	-5.99217e-015	1.1885e-014	1.34367e-014	1.13447e-014	-5.99941e-015	-3.27941e-015	-1.13799e-015	-1.33737e-014	-9.2575e-015	-7.04394e-015	-6.8258e-015	-8.2682e-016
6.3782e-016	-2.71822e-015	-2.47316e-016	-2.37251e-016	8.67305e-015	-3.6144e-015	-3.79182e-015	-1.62805e-015	-4.07403e-015	-1.18795e-014	-5.97477e-015	-4.7345e-015	-1.50544e-015	-6.05689e-015	1.21713e-014	1.39315e-014	1.20797e-014	-5.63329e-015	-3.295e-015	-7.47284e-016	-1.31679e-014	-9.10751e-015	-7.49984e-015	-7.26881e-015	-1.09433e-015
6.6097e-016	-3.08967e-015	-4.7368e-016	2.31695e-016	8.83577e-015	-3.17783e-015	-3.42837e-015	-1.46383e-015	-4.16302e-015	-1.19907e-014	-6.30167e-015	-4.74206e-015	-1.90595e-015	-6.12433e-015	1.2448e-014	1.44214e-014	1.28137e-014	-5.27153e-015	-3.32908e-015	-3.60017e-016	-1.29243e-014	-8.94215e-015	-7.96196e-015	-7.6718e-015	-1.35524e-015
6.77043e-016	-3.44735e-015	-6.82851e-016	7.23564e-016	8.9958e-015	-2.73542e-015	-3.03131e-015	-1.2961e-015	-4.24368e-015	-1.20872e-014	-6.62767e-015	-4.76778e-015	-2.31289e-015	-6.19791e-015	1.27152e-014	1.49043e-014	1.35443e-014	-4.91601e-015	-3.38126e-015	2.18305e-017	-1.26461e-014	-8.76256e-015	-8.42698e-015	-8.032e-015	-1.6087e-015
6.84684e-016	-3.78939e-015	-8.75004e-016	1.23626e-015	9.15243e-015	-2.28985e-015	-2.60309e-015	-1.12652e-015	-4.31636e-015	-1.2168e-014	-6.95074e-015	-4.81123e-015	-2.72352e-015	-6.27933e-015	1.29723e-014	1.53788e-014	1.42691e-014	-4.5681e-015	-3.44972e-015	3.95889e-016	-1.2336e-014	-8.5704e-015	-8.89123e-015	-8.34739e-015	-1.85335e-015
6.82123e-016	-4.11496e-015	-1.05083e-015	1.76752e-015	9.30562e-015	-1.84357e-015	-2.14606e-015	-9.56848e-016	-4.38123e-015	-1.22325e-014	-7.26949e-015	-4.87184e-015	-3.13509e-015	-6.37049e-015	1.32187e-014	1.58435e-014	1.49849e-014	-4.22948e-015	-3.53259e-015	7.59864e-016	-1.1997e-014	-8.36673e-015	-9.3513e-015	-8.61551e-015	-2.08804e-015
6.68494e-016	-4.42263e-015	-1.2108e-015	2.31496e-015	9.45492e-015	-1.40009e-015	-1.66226e-015	-7.88773e-016	-4.43876e-015	-1.22807e-014	-7.58181e-015	-4.94841e-015	-3.54534e-015	-6.47365e-015	1.34536e-014	1.62972e-014	1.56892e-014	-3.90184e-015	-3.62851e-015	1.1115e-015	-1.16334e-014	-8.1526e-015	-9.80361e-015	-8.83485e-015	-2.31164e-015
6.42483e-016	-4.71141e-015	-1.35566e-015	2.87551e-015	9.5996e-015	-9.62912e-016	-1.15502e-015	-6.24546e-016	-4.48936e-015	-1.23123e-014	-7.88544e-015	-5.03963e-015	-3.95143e-015	-6.59075e-015	1.36767e-014	1.67384e-014	1.63788e-014	-3.58639e-015	-3.73627e-015	1.44895e-015	-1.12492e-014	-7.93007e-015	-1.02446e-014	-9.00458e-015	-2.52242e-015
6.03711e-016	-4.98063e-015	-1.4868e-015	3.44604e-015	9.73947e-015	-5.34738e-016	-6.27781e-016	-4.66417e-016	-4.53309e-015	-1.23272e-014	-8.1793e-015	-5.14425e-015	-4.35086e-015	-6.72335e-015	1.38872e-014	1.71656e-014	1.70509e-014	-3.28434e-015	-3.85349e-015	1.77069e-015	-1.0849e-014	-7.7009e-015	-1.06707e-014	-9.12434e-015	-2.72001e-015
5.51522e-016	-5.22993e-015	-1.60548e-015	4.02342e-015	9.87433e-015	-1.17537e-016	-8.42438e-017	-3.16417e-016	-4.56999e-015	-1.23254e-014	-8.46174e-015	-5.26104e-015	-4.74109e-015	-6.87241e-015	1.40853e-014	1.75776e-014	1.77026e-014	-2.99771e-015	-3.97872e-015	2.07448e-015	-1.04383e-014	-7.46703e-015	-1.10789e-014	-9.19426e-015	-2.90431e-015
4.86266e-016	-5.45839e-015	-1.71309e-015	4.6047e-015	1.00038e-014	2.86796e-016	4.71221e-016	-1.75578e-016	-4.60044e-015	-1.23076e-014	-8.73117e-015	-5.38864e-015	-5.11978e-015	-7.03843e-015	1.42709e-014	1.79738e-014	1.83314e-014	-2.72778e-015	-4.1098e-015	2.35852e-015	-1.0022e-014	-7.23046e-015	-1.14659e-014	-9.21439e-015	-3.0744e-015
4.07344e-016	-5.66518e-015	-1.81131e-015	5.18685e-015	1.01271e-014	6.76064e-016	1.03466e-015	-4.56691e-017	-4.6247e-015	-1.2274e-014	-8.98582e-015	-5.52519e-015	-5.48471e-015	-7.22216e-015	1.44434e-014	1.8353e-014	1.89355e-014	-2.47572e-015	-4.24508e-015	2.62103e-015	-9.60522e-015	-6.99294e-015	-1.18289e-014	-9.18562e-015	-3.22969e-015
3.14175e-016	-5.85013e-015	-1.90201e-015	5.76671e-015	1.02442e-014	1.0485e-015	1.60193e-015	7.1656e-017	-4.6423e-015	-1.22255e-014	-9.22535e-015	-5.66939e-015	-5.83391e-015	-7.42357e-015	1.46031e-014	1.87145e-014	1.95133e-014	-2.24227e-015	-4.38256e-015	2.86076e-015	-9.19304e-015	-6.75617e-015	-1.21647e-014	-9.10941e-015	-3.3702e-015
2.07464e-016	-6.01297e-015	-1.98687e-015	6.34076e-015	1.03547e-014	1.40261e-015	2.16866e-015	1.75592e-016	-4.65241e-015	-1.21627e-014	-9.4483e-015	-5.81897e-015	-6.16602e-015	-7.64287e-015	1.47505e-014	1.90577e-014	2.0063e-014	-2.02811e-015	-4.51947e-015	3.07683e-015	-8.7909e-015	-6.52202e-015	-1.24711e-014	-8.98704e-015	-3.49648e-015
8.79546e-017	-6.1531e-015	-2.06718e-015	6.90594e-015	1.04585e-014	1.7377e-015	2.7302e-015	2.6463e-016	-4.655e-015	-1.20867e-014	-9.65319e-015	-5.97229e-015	-6.48017e-015	-7.87998e-015	1.48852e-014	1.93822e-014	2.0582e-014	-1.83359e-015	-4.65313e-015	3.26763e-015	-8.40405e-015	-6.29282e-015	-1.2746e-014	-8.82082e-015	-3.60855e-015
-4.41065e-017	-6.27061e-015	-2.14501e-015	7.45926e-015	1.05554e-014	2.05331e-015	3.28262e-015	3.38039e-016	-4.64994e-015	-1.19988e-014	-9.83949e-015	-6.12774e-015	-6.77527e-015	-8.13452e-015	1.50078e-014	1.96873e-014	2.10698e-014	-1.65894e-015	-4.78135e-015	3.4331e-015	-8.03758e-015	-6.06992e-015	-1.29871e-014	-8.61337e-015	-3.70673e-015
-1.87775e-016	-6.36628e-015	-2.22172e-015	7.99734e-015	1.06458e-014	2.34887e-015	3.82197e-015	3.95501e-016	-4.63596e-015	-1.19003e-014	-1.00067e-014	-6.28404e-015	-7.05066e-015	-8.40529e-015	1.51189e-014	1.99735e-014	2.15255e-014	-1.50408e-015	-4.90187e-015	3.57325e-015	-7.69678e-015	-5.85427e-015	-1.31928e-014	-8.3675e-015	-3.79112e-015
-3.42441e-016	-6.43982e-015	-2.29868e-015	8.51716e-015	1.07294e-014	2.6238e-015	4.3439e-015	4.37321e-016	-4.61281e-015	-1.17924e-014	-1.01541e-014	-6.43993e-015	-7.30562e-015	-8.69103e-015	1.5219e-014	2.02404e-014	2.19481e-014	-1.36952e-015	-5.01245e-015	3.68772e-015	-7.3862e-015	-5.64747e-015	-1.33618e-014	-8.08625e-015	-3.86241e-015
-5.07183e-016	-6.49146e-015	-2.3772e-015	9.01663e-015	1.08069e-014	2.87833e-015	4.84473e-015	4.63487e-016	-4.57983e-015	-1.16767e-014	-1.02816e-014	-6.59418e-015	-7.53997e-015	-8.99079e-015	1.53085e-014	2.04885e-014	2.23374e-014	-1.2557e-015	-5.11086e-015	3.77722e-015	-7.1097e-015	-5.4505e-015	-1.34932e-014	-7.77303e-015	-3.92181e-015
-6.80835e-016	-6.52137e-015	-2.45877e-015	9.49308e-015	1.08785e-014	3.11239e-015	5.32102e-015	4.73824e-016	-4.53615e-015	-1.15545e-014	-1.03898e-014	-6.74584e-015	-7.7537e-015	-9.30229e-015	1.53878e-014	2.07184e-014	2.26923e-014	-1.16224e-015	-5.19421e-015	3.84226e-015	-6.87115e-015	-5.26423e-015	-1.35863e-014	-7.43195e-015	-3.96981e-015
-8.62524e-016	-6.5298e-015	-2.5444e-015	9.94426e-015	1.09447e-014	3.32686e-015	5.76974e-015	4.69194e-016	-4.48111e-015	-1.1427e-014	-1.04786e-014	-6.89319e-015	-7.94735e-015	-9.62326e-015	1.54578e-014	2.09303e-014	2.3013e-014	-1.08812e-015	-5.25992e-015	3.88377e-015	-6.67454e-015	-5.08937e-015	-1.36402e-014	-7.06667e-015	-4.00709e-015
-1.05171e-015	-6.51791e-015	-2.63526e-015	1.03684e-014	1.10061e-014	3.52245e-015	6.188e-015	4.50416e-016	-4.41342e-015	-1.12961e-014	-1.05489e-014	-7.0357e-015	-8.12145e-015	-9.95148e-015	1.55189e-014	2.11248e-014	2.32998e-014	-1.03259e-015	-5.30592e-015	3.90274e-015	-6.52276e-015	-4.92583e-015	-1.36547e-014	-6.68155e-015	-4.03451e-015
-1.24703e-015	-6.48628e-015	-2.73212e-015	1.07637e-014	1.10638e-014	3.70014e-015	6.57303e-015	4.1871e-016	-4.33281e-015	-1.11632e-014	-1.06013e-014	-7.17257e-015	-8.27761e-015	-1.02845e-014	1.5572e-014	2.13018e-014	2.35529e-014	-9.9556e-016	-5.33022e-015	3.90104e-015	-6.41801e-015	-4.77409e-015	-1.36305e-014	-6.28037e-015	-4.05342e-015
-1.44754e-015	-6.43569e-015	-2.83592e-015	1.11286e-014	1.11184e-014	3.8609e-015	6.92321e-015	3.75532e-016	-4.2381e-015	-1.10296e-014	-1.06367e-014	-7.30256e-015	-8.41584e-015	-1.06196e-014	1.56175e-014	2.14622e-014	2.37724e-014	-9.76499e-016	-5.33186e-015	3.88012e-015	-6.36242e-015	-4.6345e-015	-1.35678e-014	-5.86716e-015	-4.06449e-015
-1.65242e-015	-6.36698e-015	-2.94792e-015	1.14618e-014	1.11706e-014	4.00597e-015	7.23637e-015	3.22414e-016	-4.12846e-015	-1.08973e-014	-1.06564e-014	-7.4251e-015	-8.53718e-015	-1.09543e-014	1.56565e-014	2.16063e-014	2.39599e-014	-9.74247e-016	-5.30937e-015	3.84218e-015	-6.35665e-015	-4.50667e-015	-1.34673e-014	-5.44638e-015	-4.06875e-015
-1.86048e-015	-6.28129e-015	-3.06829e-015	1.17624e-014	1.12206e-014	4.13758e-015	7.51104e-015	2.61457e-016	-4.00376e-015	-1.07671e-014	-1.06624e-014	-7.53998e-015	-8.64307e-015	-1.12859e-014	1.56895e-014	2.17347e-014	2.41161e-014	-9.87261e-016	-5.26027e-015	3.78938e-015	-6.40091e-015	-4.39001e-015	-1.33295e-014	-5.02231e-015	-4.06733e-015
-2.07085e-015	-6.1796e-015	-3.19764e-015	1.20295e-014	1.12693e-014	4.2571e-015	7.74671e-015	1.94352e-016	-3.86374e-015	-1.06406e-014	-1.06561e-014	-7.64603e-015	-8.73477e-015	-1.1611e-014	1.57178e-014	2.18487e-014	2.42418e-014	-1.01449e-015	-5.18278e-015	3.72385e-015	-6.49482e-015	-4.28432e-015	-1.31561e-014	-4.59856e-015	-4.06184e-015
-2.28311e-015	-6.06363e-015	-3.33653e-015	1.22632e-014	1.13174e-014	4.3662e-015	7.9431e-015	1.22914e-016	-3.70836e-015	-1.05195e-014	-1.06392e-014	-7.74282e-015	-8.81384e-015	-1.19268e-014	1.57423e-014	2.19486e-014	2.43377e-014	-1.05425e-015	-5.07661e-015	3.64798e-015	-6.63769e-015	-4.18798e-015	-1.29486e-014	-4.17942e-015	-4.05325e-015
-2.49627e-015	-5.93456e-015	-3.48501e-015	1.24632e-014	1.13655e-014	4.46673e-015	8.09994e-015	4.95647e-017	-3.5369e-015	-1.04047e-014	-1.06138e-014	-7.83005e-015	-8.88103e-015	-1.22304e-014	1.57632e-014	2.2035e-014	2.4405e-014	-1.10538e-015	-4.94052e-015	3.56407e-015	-6.82812e-015	-4.09951e-015	-1.27091e-014	-3.76848e-015	-4.04257e-015
-2.70934e-015	-5.79379e-015	-3.64287e-015	1.263e-014	1.14146e-014	4.56037e-015	8.21737e-015	-2.3354e-017	-3.3497e-015	-1.02968e-014	-1.05824e-014	-7.90741e-015	-8.93716e-015	-1.25182e-014	1.5781e-014	2.21079e-014	2.44449e-014	-1.1662e-015	-4.77384e-015	3.47453e-015	-7.0643e-015	-4.0182e-015	-1.24404e-014	-3.36922e-015	-4.03061e-015
-2.92175e-015	-5.64294e-015	-3.80965e-015	1.2764e-014	1.14648e-014	4.6486e-015	8.29692e-015	-9.38259e-017	-3.14676e-015	-1.01972e-014	-1.05468e-014	-7.97505e-015	-8.98435e-015	-1.27878e-014	1.57962e-014	2.2168e-014	2.44588e-014	-1.23487e-015	-4.57652e-015	3.38239e-015	-7.34309e-015	-3.9429e-015	-1.21437e-014	-2.9852e-015	-4.01741e-015
-3.13303e-015	-5.4835e-015	-3.98509e-015	1.28658e-014	1.15166e-014	4.73264e-015	8.33962e-015	-1.59216e-016	-2.9286e-015	-1.01065e-014	-1.05092e-014	-8.03348e-015	-9.02332e-015	-1.30364e-014	1.5809e-014	2.22157e-014	2.44482e-014	-1.3102e-015	-4.34833e-015	3.2899e-015	-7.66148e-015	-3.87246e-015	-1.18221e-014	-2.61946e-015	-4.00394e-015
-3.34311e-015	-5.31739e-015	-4.16858e-015	1.29366e-014	1.15707e-014	4.81404e-015	8.3467e-015	-2.17292e-016	-2.69639e-015	-1.00253e-014	-1.04718e-014	-8.08244e-015	-9.05542e-015	-1.32617e-014	1.58194e-014	2.22516e-014	2.44143e-014	-1.39035e-015	-4.08967e-015	3.19954e-015	-8.0153e-015	-3.80547e-015	-1.14776e-014	-2.27451e-015	-3.9909e-015
-3.55181e-015	-5.14558e-015	-4.35992e-015	1.29777e-014	1.16273e-014	4.89438e-015	8.32084e-015	-2.66007e-016	-2.45025e-015	-9.95468e-015	-1.04365e-014	-8.12166e-015	-9.08199e-015	-1.3461e-014	1.58276e-014	2.22758e-014	2.43579e-014	-1.47362e-015	-3.80114e-015	3.11358e-015	-8.40028e-015	-3.74013e-015	-1.1113e-014	-1.95241e-015	-3.97859e-015
-3.75875e-015	-4.96971e-015	-4.55774e-015	1.29904e-014	1.16866e-014	4.97539e-015	8.26396e-015	-3.03042e-016	-2.19132e-015	-9.89494e-015	-1.04052e-014	-8.1504e-015	-9.10397e-015	-1.36325e-014	1.58342e-014	2.22891e-014	2.42796e-014	-1.55817e-015	-3.48325e-015	3.03405e-015	-8.81137e-015	-3.67445e-015	-1.07309e-014	-1.65564e-015	-3.96812e-015
-3.96371e-015	-4.7915e-015	-4.76177e-015	1.29757e-014	1.17486e-014	5.05806e-015	8.17814e-015	-3.2676e-016	-1.92029e-015	-9.84627e-015	-1.03796e-014	-8.1687e-015	-9.12202e-015	-1.37741e-014	1.58383e-014	2.22916e-014	2.41808e-014	-1.64234e-015	-3.13699e-015	2.96313e-015	-9.24318e-015	-3.60708e-015	-1.03339e-014	-1.38605e-015	-3.95969e-015
-4.16663e-015	-4.61322e-015	-4.97074e-015	1.29355e-014	1.18134e-014	5.14405e-015	8.06634e-015	-3.35416e-016	-1.63886e-015	-9.80887e-015	-1.03619e-014	-8.17682e-015	-9.13615e-015	-1.38836e-014	1.58396e-014	2.22832e-014	2.40631e-014	-1.72504e-015	-2.76323e-015	2.90306e-015	-9.69017e-015	-3.53686e-015	-9.92509e-015	-1.14537e-015	-3.95333e-015
-4.36753e-015	-4.43622e-015	-5.18329e-015	1.28718e-014	1.18805e-014	5.235e-015	7.93148e-015	-3.27499e-016	-1.34823e-015	-9.78321e-015	-1.03537e-014	-8.17476e-015	-9.14648e-015	-1.39596e-014	1.58375e-014	2.22639e-014	2.39277e-014	-1.80454e-015	-2.36444e-015	2.85555e-015	-1.01461e-014	-3.462e-015	-9.50682e-015	-9.34129e-016	-3.94916e-015
-4.56663e-015	-4.26067e-015	-5.39866e-015	1.27867e-014	1.19497e-014	5.33134e-015	7.77688e-015	-3.01748e-016	-1.04995e-015	-9.76901e-015	-1.03563e-014	-8.16257e-015	-9.15324e-015	-1.40013e-014	1.58318e-014	2.22344e-014	2.37756e-014	-1.87942e-015	-1.94212e-015	2.82139e-015	-1.06049e-014	-3.38178e-015	-9.08198e-015	-7.53312e-016	-3.94759e-015
-4.76355e-015	-4.08777e-015	-5.61564e-015	1.26823e-014	1.20203e-014	5.43423e-015	7.60578e-015	-2.57655e-016	-7.45433e-016	-9.7657e-015	-1.03707e-014	-8.14071e-015	-9.15641e-015	-1.40082e-014	1.58222e-014	2.21939e-014	2.36076e-014	-1.94893e-015	-1.49846e-015	2.80194e-015	-1.10603e-014	-3.29507e-015	-8.65327e-015	-6.0287e-016	-3.94891e-015
-4.95854e-015	-3.91919e-015	-5.83286e-015	1.25608e-014	1.20919e-014	5.54381e-015	7.42122e-015	-1.94555e-016	-4.36773e-016	-9.77282e-015	-1.03983e-014	-8.10902e-015	-9.15567e-015	-1.39796e-014	1.58074e-014	2.21416e-014	2.34248e-014	-2.01189e-015	-1.03649e-015	2.79839e-015	-1.15062e-014	-3.20107e-015	-8.22323e-015	-4.82912e-016	-3.9528e-015
-5.15131e-015	-3.75575e-015	-6.04871e-015	1.24245e-014	1.21639e-014	5.66038e-015	7.22712e-015	-1.12179e-016	-1.2544e-016	-9.78989e-015	-1.04391e-014	-8.06692e-015	-9.15118e-015	-1.39149e-014	1.57867e-014	2.20773e-014	2.32276e-014	-2.06647e-015	-5.59022e-016	2.81077e-015	-1.19366e-014	-3.09978e-015	-7.79424e-015	-3.93e-016	-3.95877e-015
-5.34174e-015	-3.59842e-015	-6.26187e-015	1.22764e-014	1.22351e-014	5.78446e-015	7.02648e-015	-1.08249e-017	1.86371e-016	-9.81625e-015	-1.04935e-014	-8.01447e-015	-9.14195e-015	-1.3814e-014	1.57592e-014	2.20008e-014	2.30166e-014	-2.11227e-015	-6.91981e-017	2.83939e-015	-1.23455e-014	-2.991e-015	-7.36894e-015	-3.31668e-016	-3.96593e-015
-5.53036e-015	-3.44859e-015	-6.47136e-015	1.21189e-014	1.23049e-014	5.91623e-015	6.82262e-015	1.09478e-016	4.9726e-016	-9.85081e-015	-1.05619e-014	-7.95159e-015	-9.1277e-015	-1.36779e-014	1.57242e-014	2.1911e-014	2.27922e-014	-2.14844e-015	4.30534e-016	2.88453e-015	-1.2727e-014	-2.87458e-015	-6.9493e-015	-2.98157e-016	-3.97443e-015
-5.71666e-015	-3.30705e-015	-6.67597e-015	1.19532e-014	1.23722e-014	6.0561e-015	6.61855e-015	2.47791e-016	8.04808e-016	-9.89296e-015	-1.06435e-014	-7.87827e-015	-9.10792e-015	-1.35072e-014	1.56804e-014	2.18071e-014	2.25555e-014	-2.17369e-015	9.37047e-016	2.94558e-015	-1.30753e-014	-2.75053e-015	-6.53766e-015	-2.91264e-016	-3.98311e-015
-5.90006e-015	-3.17419e-015	-6.87407e-015	1.17815e-014	1.24362e-014	6.20456e-015	6.41758e-015	4.03052e-016	1.10729e-015	-9.94249e-015	-1.07376e-014	-7.79459e-015	-9.08162e-015	-1.33029e-014	1.56274e-014	2.16891e-014	2.23072e-014	-2.18753e-015	1.44681e-015	3.02134e-015	-1.33847e-014	-2.61901e-015	-6.13623e-015	-3.09175e-016	-3.99179e-015
-6.08057e-015	-3.05054e-015	-7.06467e-015	1.16061e-014	1.24954e-014	6.35998e-015	6.22196e-015	5.73303e-016	1.40236e-015	-9.99845e-015	-1.08433e-014	-7.70017e-015	-9.04839e-015	-1.30674e-014	1.55635e-014	2.15559e-014	2.20479e-014	-2.18963e-015	1.95641e-015	3.1104e-015	-1.3651e-014	-2.48e-015	-5.74682e-015	-3.50266e-016	-3.99975e-015
-6.25795e-015	-2.93667e-015	-7.24649e-015	1.14287e-014	1.25481e-014	6.52215e-015	6.03424e-015	7.56751e-016	1.6887e-015	-1.006e-014	-1.09598e-014	-7.59543e-015	-9.00704e-015	-1.28022e-014	1.54886e-014	2.14072e-014	2.17774e-014	-2.18021e-015	2.46224e-015	3.2116e-015	-1.38702e-014	-2.33441e-015	-5.37154e-015	-4.13128e-016	-4.00627e-015
-6.43181e-015	-2.83326e-015	-7.4183e-015	1.12507e-014	1.25933e-014	6.69109e-015	5.85692e-015	9.51134e-016	1.96527e-015	-1.01263e-014	-1.10857e-014	-7.48033e-015	-8.95611e-015	-1.25097e-014	1.5401e-014	2.12423e-014	2.14956e-014	-2.15897e-015	2.96116e-015	3.3226e-015	-1.40384e-014	-2.18298e-015	-5.01172e-015	-4.95673e-016	-4.01042e-015
-6.60197e-015	-2.7408e-015	-7.57928e-015	1.10733e-014	1.26296e-014	6.86635e-015	5.69179e-015	1.15444e-015	2.23005e-015	-1.01966e-014	-1.12189e-014	-7.35429e-015	-8.89538e-015	-1.21922e-014	1.52996e-014	2.10608e-014	2.12029e-014	-2.12592e-015	3.44946e-015	3.44181e-015	-1.41524e-014	-2.02707e-015	-4.66865e-015	-5.95336e-016	-4.01255e-015
-6.76758e-015	-2.65923e-015	-7.72818e-015	1.08978e-014	1.26557e-014	7.0471e-015	5.54083e-015	1.36381e-015	2.48128e-015	-1.02697e-014	-1.13577e-014	-7.21747e-015	-8.82323e-015	-1.18517e-014	1.51845e-014	2.08624e-014	2.08997e-014	-2.08113e-015	3.92328e-015	3.56737e-015	-1.42094e-014	-1.86765e-015	-4.34379e-015	-7.10099e-016	-4.01187e-015
-6.92861e-015	-2.58848e-015	-7.8643e-015	1.07254e-014	1.26706e-014	7.23332e-015	5.40513e-015	1.57688e-015	2.71835e-015	-1.03446e-014	-1.14998e-014	-7.07032e-015	-8.73857e-015	-1.14913e-014	1.50548e-014	2.06471e-014	2.05867e-014	-2.02453e-015	4.37847e-015	3.6965e-015	-1.42078e-014	-1.70642e-015	-4.03802e-015	-8.37359e-016	-4.00767e-015
-7.08453e-015	-2.52774e-015	-7.98666e-015	1.05565e-014	1.26729e-014	7.42399e-015	5.28656e-015	1.79108e-015	2.93972e-015	-1.04206e-014	-1.1643e-014	-6.91309e-015	-8.64125e-015	-1.11141e-014	1.49102e-014	2.04144e-014	2.02641e-014	-1.95659e-015	4.81216e-015	3.82667e-015	-1.41459e-014	-1.54568e-015	-3.75227e-015	-9.75318e-016	-3.99954e-015
-7.23493e-015	-2.47678e-015	-8.09462e-015	1.03917e-014	1.26615e-014	7.61803e-015	5.1861e-015	2.00269e-015	3.14445e-015	-1.04968e-014	-1.17845e-014	-6.74609e-015	-8.53058e-015	-1.07229e-014	1.47501e-014	2.0164e-014	1.99322e-014	-1.87752e-015	5.22138e-015	3.95508e-015	-1.40236e-014	-1.38683e-015	-3.48691e-015	-1.12173e-015	-3.98704e-015
-7.37909e-015	-2.43532e-015	-8.18753e-015	1.02319e-014	1.26351e-014	7.81486e-015	5.10408e-015	2.20901e-015	3.33198e-015	-1.05725e-014	-1.19216e-014	-6.57032e-015	-8.40598e-015	-1.0321e-014	1.45743e-014	1.98961e-014	1.95911e-014	-1.78797e-015	5.60226e-015	4.07882e-015	-1.38414e-014	-1.23198e-015	-3.24276e-015	-1.27439e-015	-3.96983e-015
-7.51598e-015	-2.40302e-015	-8.26502e-015	1.00776e-014	1.25933e-014	8.01365e-015	5.0403e-015	2.40693e-015	3.50187e-015	-1.06463e-014	-1.20516e-014	-6.38582e-015	-8.2673e-015	-9.91155e-015	1.43829e-014	1.96106e-014	1.92415e-014	-1.68868e-015	5.95257e-015	4.19486e-015	-1.35996e-014	-1.08341e-015	-3.01982e-015	-1.43083e-015	-3.94734e-015
-7.64451e-015	-2.37983e-015	-8.32676e-015	9.92841e-015	1.25352e-014	8.21367e-015	4.99478e-015	2.5931e-015	3.65312e-015	-1.0718e-014	-1.21715e-014	-6.1934e-015	-8.11432e-015	-9.49802e-015	1.41763e-014	1.93079e-014	1.88841e-014	-1.58047e-015	6.26951e-015	4.30015e-015	-1.32997e-014	-9.42882e-016	-2.81762e-015	-1.58874e-015	-3.91902e-015
-7.76444e-015	-2.36529e-015	-8.37222e-015	9.78462e-015	1.24594e-014	8.41468e-015	4.96733e-015	2.76412e-015	3.78596e-015	-1.07861e-014	-1.22789e-014	-5.9932e-015	-7.94698e-015	-9.08357e-015	1.3955e-014	1.8989e-014	1.85195e-014	-1.46384e-015	6.5506e-015	4.39212e-015	-1.29437e-014	-8.124e-016	-2.63661e-015	-1.74622e-015	-3.88462e-015
-7.87531e-015	-2.35893e-015	-8.40126e-015	9.646e-015	1.23661e-014	8.61591e-015	4.95759e-015	2.91712e-015	3.90106e-015	-1.08497e-014	-1.23708e-014	-5.78624e-015	-7.76579e-015	-8.67092e-015	1.3719e-014	1.86543e-014	1.81483e-014	-1.33974e-015	6.79435e-015	4.4678e-015	-1.25346e-014	-6.93513e-016	-2.47675e-015	-1.90192e-015	-3.84392e-015
-7.97637e-015	-2.3602e-015	-8.41368e-015	9.51248e-015	1.22549e-014	8.81635e-015	4.96525e-015	3.04928e-015	3.99837e-015	-1.09087e-014	-1.24442e-014	-5.57316e-015	-7.57089e-015	-8.26318e-015	1.3469e-014	1.83044e-014	1.77704e-014	-1.20868e-015	6.99856e-015	4.52445e-015	-1.20755e-014	-5.88429e-016	-2.33724e-015	-2.05392e-015	-3.79698e-015
-8.06652e-015	-2.36838e-015	-8.40984e-015	9.3835e-015	1.21258e-014	9.01515e-015	4.98926e-015	3.15822e-015	4.07876e-015	-1.09622e-014	-1.24966e-014	-5.35478e-015	-7.36292e-015	-7.8636e-015	1.32066e-014	1.79401e-014	1.73871e-014	-1.07147e-015	7.16197e-015	4.55912e-015	-1.15702e-014	-4.99101e-016	-2.2187e-015	-2.20104e-015	-3.74403e-015
-8.14533e-015	-2.38229e-015	-8.3892e-015	9.2581e-015	1.19785e-014	9.21129e-015	5.02833e-015	3.24184e-015	4.14285e-015	-1.10093e-014	-1.2525e-014	-5.13207e-015	-7.14319e-015	-7.47523e-015	1.2933e-014	1.75628e-014	1.69986e-014	-9.29271e-016	7.28337e-015	4.57002e-015	-1.10227e-014	-4.26573e-016	-2.12048e-015	-2.34218e-015	-3.68493e-015
-8.21252e-015	-2.40094e-015	-8.35233e-015	9.13602e-015	1.1814e-014	9.40432e-015	5.08124e-015	3.29778e-015	4.19171e-015	-1.10496e-014	-1.25269e-014	-4.90581e-015	-6.91276e-015	-7.10105e-015	1.26496e-014	1.71737e-014	1.66062e-014	-7.8262e-016	7.362e-015	4.5545e-015	-1.04385e-014	-3.72018e-016	-2.04212e-015	-2.47612e-015	-3.62049e-015
-8.26724e-015	-2.42421e-015	-8.29947e-015	9.01656e-015	1.16326e-014	9.59351e-015	5.14744e-015	3.32403e-015	4.22651e-015	-1.10828e-014	-1.25005e-014	-4.67776e-015	-6.67299e-015	-6.7432e-015	1.23578e-014	1.67745e-014	1.62106e-014	-6.3209e-016	7.3968e-015	4.51109e-015	-9.82241e-015	-3.37026e-016	-1.98247e-015	-2.60212e-015	-3.5512e-015
-8.30927e-015	-2.45147e-015	-8.23113e-015	8.8979e-015	1.14359e-014	9.77789e-015	5.22512e-015	3.31955e-015	4.24862e-015	-1.11076e-014	-1.24438e-014	-4.4483e-015	-6.4245e-015	-6.40385e-015	1.20593e-014	1.63664e-014	1.58126e-014	-4.78246e-016	7.38751e-015	4.4378e-015	-9.17964e-015	-3.22841e-016	-1.9408e-015	-2.7195e-015	-3.477e-015
-8.33829e-015	-2.48178e-015	-8.14789e-015	8.77941e-015	1.12241e-014	9.95703e-015	5.31236e-015	3.28333e-015	4.25952e-015	-1.11238e-014	-1.23554e-014	-4.21846e-015	-6.1693e-015	-6.08513e-015	1.17562e-014	1.59509e-014	1.54138e-014	-3.21771e-016	7.33469e-015	4.33321e-015	-8.51594e-015	-3.3011e-016	-1.91632e-015	-2.82754e-015	-3.39918e-015
-8.35412e-015	-2.51434e-015	-8.05054e-015	8.66064e-015	1.09988e-014	1.01302e-014	5.40779e-015	3.2153e-015	4.26156e-015	-1.11305e-014	-1.22336e-014	-3.9893e-015	-5.90895e-015	-5.78813e-015	1.14507e-014	1.55297e-014	1.50153e-014	-1.63406e-016	7.23896e-015	4.19654e-015	-7.83729e-015	-3.59905e-016	-1.9082e-015	-2.92557e-015	-3.31854e-015
-8.35675e-015	-2.54801e-015	-7.93959e-015	8.54081e-015	1.07617e-014	1.02966e-014	5.51006e-015	3.11504e-015	4.25633e-015	-1.11273e-014	-1.20773e-014	-3.76228e-015	-5.64515e-015	-5.514e-015	1.11446e-014	1.51055e-014	1.46179e-014	-4.03269e-018	7.10178e-015	4.02677e-015	-7.14909e-015	-4.1206e-016	-1.91534e-015	-3.01368e-015	-3.23608e-015
-8.34559e-015	-2.58218e-015	-7.81547e-015	8.41882e-015	1.05139e-014	1.0456e-014	5.61746e-015	2.98274e-015	4.24569e-015	-1.11138e-014	-1.18854e-014	-3.53788e-015	-5.37998e-015	-5.26413e-015	1.08398e-014	1.46796e-014	1.42223e-014	1.55103e-016	6.92477e-015	3.82345e-015	-6.45772e-015	-4.87027e-016	-1.93711e-015	-3.09256e-015	-3.15329e-015
-8.32063e-015	-2.61613e-015	-7.67908e-015	8.29331e-015	1.02573e-014	1.06074e-014	5.72798e-015	2.81903e-015	4.23146e-015	-1.10888e-014	-1.1657e-014	-3.31727e-015	-5.1156e-015	-5.03917e-015	1.05387e-014	1.42541e-014	1.38294e-014	3.12741e-016	6.70921e-015	3.58687e-015	-5.76867e-015	-5.84608e-016	-1.97265e-015	-3.16219e-015	-3.07083e-015
-8.28206e-015	-2.64932e-015	-7.53099e-015	8.16392e-015	9.9942e-015	1.075e-014	5.84039e-015	2.62531e-015	4.21612e-015	-1.10518e-014	-1.13924e-014	-3.10121e-015	-4.85375e-015	-4.83959e-015	1.02434e-014	1.38311e-014	1.34411e-014	4.68401e-016	6.45736e-015	3.31711e-015	-5.08786e-015	-7.04435e-016	-2.02071e-015	-3.22316e-015	-2.98993e-015
-8.23065e-015	-2.68101e-015	-7.37187e-015	8.03024e-015	9.72663e-015	1.08839e-014	5.95346e-015	2.40361e-015	4.202e-015	-1.10026e-014	-1.10917e-014	-2.89013e-015	-4.59613e-015	-4.66529e-015	9.95591e-015	1.34128e-014	1.30583e-014	6.2239e-016	6.17156e-015	3.0149e-015	-4.42078e-015	-8.45896e-016	-2.08028e-015	-3.27586e-015	-2.9119e-015
-8.16684e-015	-2.71112e-015	-7.20304e-015	7.89205e-015	9.45659e-015	1.10085e-014	6.06599e-015	2.15601e-015	4.19167e-015	-1.09413e-014	-1.07554e-014	-2.68532e-015	-4.34468e-015	-4.51572e-015	9.67783e-015	1.30013e-014	1.26822e-014	7.73899e-016	5.85431e-015	2.68084e-015	-3.77273e-015	-1.00773e-015	-2.15048e-015	-3.32101e-015	-2.83812e-015
-8.09026e-015	-2.73886e-015	-7.02486e-015	7.74822e-015	9.18571e-015	1.11223e-014	6.17667e-015	1.8847e-015	4.1879e-015	-1.08675e-014	-1.0384e-014	-2.48705e-015	-4.10116e-015	-4.39006e-015	9.41126e-015	1.25985e-014	1.23134e-014	9.22962e-016	5.50956e-015	2.31688e-015	-3.14847e-015	-1.18898e-015	-2.23028e-015	-3.35941e-015	-2.76983e-015
-8.00147e-015	-2.76355e-015	-6.83821e-015	7.59838e-015	8.91583e-015	1.12253e-014	6.28395e-015	1.59269e-015	4.193e-015	-1.07807e-014	-9.97873e-015	-2.29616e-015	-3.86674e-015	-4.28764e-015	9.15842e-015	1.22063e-014	1.1953e-014	1.06816e-015	5.13941e-015	1.92461e-015	-2.55178e-015	-1.38838e-015	-2.31885e-015	-3.39233e-015	-2.70826e-015
-7.90119e-015	-2.7849e-015	-6.644e-015	7.44259e-015	8.64891e-015	1.13169e-014	6.38751e-015	1.28399e-015	4.20921e-015	-1.06802e-014	-9.54101e-015	-2.11345e-015	-3.64283e-015	-4.20628e-015	8.92101e-015	1.18268e-014	1.16024e-014	1.20939e-015	4.74756e-015	1.50615e-015	-1.98663e-015	-1.60467e-015	-2.41486e-015	-3.4205e-015	-2.65493e-015
-7.79074e-015	-2.80257e-015	-6.44364e-015	7.28034e-015	8.38789e-015	1.13963e-014	6.48618e-015	9.62085e-016	4.23838e-015	-1.05654e-014	-9.0725e-015	-1.93867e-015	-3.43088e-015	-4.14487e-015	8.70007e-015	1.14619e-014	1.12621e-014	1.34605e-015	4.33826e-015	1.06342e-015	-1.45679e-015	-1.83554e-015	-2.51736e-015	-3.44499e-015	-2.61126e-015
-7.67068e-015	-2.81615e-015	-6.23816e-015	7.11145e-015	8.1345e-015	1.14628e-014	6.57943e-015	6.30818e-016	4.28242e-015	-1.04366e-014	-8.5753e-015	-1.7728e-015	-3.23243e-015	-4.10186e-015	8.49678e-015	1.11136e-014	1.09328e-014	1.47762e-015	3.91525e-015	5.98942e-016	-9.65371e-016	-2.07908e-015	-2.6263e-015	-3.46628e-015	-2.57837e-015
-7.54199e-015	-2.82515e-015	-6.02879e-015	6.93604e-015	7.89105e-015	1.1516e-014	6.66664e-015	2.93808e-016	4.34329e-015	-1.02932e-014	-8.05116e-015	-1.61557e-015	-3.04825e-015	-4.07476e-015	8.31282e-015	1.0783e-014	1.06153e-014	1.60422e-015	3.48223e-015	1.15708e-016	-5.14933e-016	-2.33362e-015	-2.74051e-015	-3.48558e-015	-2.55783e-015
-7.40565e-015	-2.82872e-015	-5.81611e-015	6.75519e-015	7.65916e-015	1.1555e-014	6.74786e-015	-4.47685e-017	4.42296e-015	-1.0135e-014	-7.50287e-015	-1.46647e-015	-2.87949e-015	-4.06119e-015	8.14859e-015	1.04717e-014	1.03103e-014	1.72543e-015	3.04249e-015	-3.83336e-016	-1.07142e-016	-2.5972e-015	-2.85866e-015	-3.50417e-015	-2.55139e-015
-7.26223e-015	-2.82611e-015	-5.60046e-015	6.56971e-015	7.44004e-015	1.15789e-014	6.82243e-015	-3.80648e-016	4.5229e-015	-9.96134e-015	-6.93401e-015	-1.32546e-015	-2.72655e-015	-4.05839e-015	8.00449e-015	1.01809e-014	1.00181e-014	1.84077e-015	2.60057e-015	-8.95095e-016	2.5697e-016	-2.86748e-015	-2.98025e-015	-3.5228e-015	-2.56034e-015
-7.11236e-015	-2.81645e-015	-5.38275e-015	6.37914e-015	7.23562e-015	1.15868e-014	6.8904e-015	-7.09016e-016	4.64552e-015	-9.77186e-015	-6.34732e-015	-1.19187e-015	-2.58971e-015	-4.06397e-015	7.88053e-015	9.91124e-015	9.73877e-015	1.95033e-015	2.15944e-015	-1.41618e-015	5.76327e-016	-3.14225e-015	-3.10442e-015	-3.54227e-015	-2.58567e-015
-6.95717e-015	-2.79951e-015	-5.16348e-015	6.18475e-015	7.0474e-015	1.15784e-014	6.95133e-015	-1.02592e-015	4.79241e-015	-9.56619e-015	-5.74528e-015	-1.06568e-015	-2.46903e-015	-4.07487e-015	7.77707e-015	9.66363e-015	9.47273e-015	2.05382e-015	1.723e-015	-1.94367e-015	8.50576e-016	-3.41981e-015	-3.22944e-015	-3.56349e-015	-2.62831e-015
-6.79757e-015	-2.77561e-015	-4.94345e-015	5.98725e-015	6.87605e-015	1.15533e-014	7.00502e-015	-1.32717e-015	4.9646e-015	-9.34455e-015	-5.13098e-015	-9.46528e-016	-2.36446e-015	-4.08878e-015	7.69412e-015	9.43809e-015	9.21992e-015	2.15106e-015	1.29504e-015	-2.47431e-015	1.08015e-015	-3.6983e-015	-3.35494e-015	-3.58728e-015	-2.68935e-015
-6.63455e-015	-2.74387e-015	-4.7235e-015	5.78724e-015	6.72256e-015	1.15109e-014	7.05172e-015	-1.60834e-015	5.16259e-015	-9.1071e-015	-4.50809e-015	-8.34091e-016	-2.27506e-015	-4.10259e-015	7.6305e-015	9.2343e-015	8.98052e-015	2.24124e-015	8.78603e-016	-3.00434e-015	1.26574e-015	-3.97583e-015	-3.48074e-015	-3.61422e-015	-2.76979e-015
-6.4687e-015	-2.70312e-015	-4.50385e-015	5.58589e-015	6.58721e-015	1.14502e-014	7.09183e-015	-1.8653e-015	5.38738e-015	-8.8536e-015	-3.87975e-015	-7.2742e-016	-2.2002e-015	-4.11322e-015	7.58522e-015	9.0521e-015	8.75435e-015	2.32427e-015	4.77059e-016	-3.5302e-015	1.40885e-015	-4.25059e-015	-3.60604e-015	-3.64513e-015	-2.8702e-015
-6.30082e-015	-2.65305e-015	-4.2853e-015	5.38455e-015	6.47065e-015	1.13713e-014	7.12546e-015	-2.0945e-015	5.63901e-015	-8.58386e-015	-3.24874e-015	-6.25363e-016	-2.13886e-015	-4.1177e-015	7.55645e-015	8.891e-015	8.54098e-015	2.40044e-015	9.42399e-017	-4.0495e-015	1.51164e-015	-4.5206e-015	-3.73074e-015	-3.68036e-015	-2.99116e-015
-6.13097e-015	-2.59319e-015	-4.06822e-015	5.18465e-015	6.3729e-015	1.12742e-014	7.15287e-015	-2.29132e-015	5.91755e-015	-8.29857e-015	-2.61825e-015	-5.2736e-016	-2.08947e-015	-4.11298e-015	7.54286e-015	8.75039e-015	8.33986e-015	2.46977e-015	-2.68011e-016	-4.55862e-015	1.57595e-015	-4.7848e-015	-3.85464e-015	-3.7203e-015	-3.13279e-015
-5.9592e-015	-2.5234e-015	-3.85335e-015	4.98669e-015	6.29374e-015	1.11586e-014	7.17425e-015	-2.45285e-015	6.22395e-015	-7.99796e-015	-1.99128e-015	-4.32611e-016	-2.05093e-015	-4.09589e-015	7.54246e-015	8.62955e-015	8.15088e-015	2.53207e-015	-6.06982e-016	-5.05417e-015	1.60418e-015	-5.04174e-015	-3.97741e-015	-3.76544e-015	-3.29532e-015
-5.78617e-015	-2.44354e-015	-3.64132e-015	4.79149e-015	6.23264e-015	1.10248e-014	7.19026e-015	-2.57654e-015	6.5577e-015	-7.68199e-015	-1.37065e-015	-3.39982e-016	-2.02085e-015	-4.06395e-015	7.5534e-015	8.52767e-015	7.97403e-015	2.5873e-015	-9.20319e-016	-5.53343e-015	1.59923e-015	-5.29033e-015	-4.09785e-015	-3.81601e-015	-3.4785e-015
-5.6121e-015	-2.3538e-015	-3.4317e-015	4.60023e-015	6.1887e-015	1.08728e-014	7.20097e-015	-2.65999e-015	6.91805e-015	-7.35069e-015	-7.59899e-016	-2.48394e-016	-1.99753e-015	-4.01476e-015	7.57396e-015	8.44233e-015	7.80868e-015	2.63566e-015	-1.20672e-015	-5.99373e-015	1.56488e-015	-5.52886e-015	-4.2159e-015	-3.87229e-015	-3.68247e-015
-5.43711e-015	-2.25373e-015	-3.2251e-015	4.41426e-015	6.16094e-015	1.07014e-014	7.20641e-015	-2.70154e-015	7.30448e-015	-7.00434e-015	-1.61837e-016	-1.5744e-016	-1.97885e-015	-3.9459e-015	7.60144e-015	8.3719e-015	7.6542e-015	2.67656e-015	-1.46499e-015	-6.43245e-015	1.5043e-015	-5.75662e-015	-4.33164e-015	-3.93473e-015	-3.90659e-015
-5.26212e-015	-2.14266e-015	-3.02137e-015	4.23448e-015	6.14824e-015	1.0511e-014	7.20694e-015	-2.69974e-015	7.71632e-015	-6.64384e-015	4.21669e-016	-6.57524e-017	-1.96277e-015	-3.85567e-015	7.63269e-015	8.31497e-015	7.51035e-015	2.7105e-015	-1.69339e-015	-6.84759e-015	1.42068e-015	-5.97391e-015	-4.44501e-015	-4.00325e-015	-4.14978e-015
-5.08718e-015	-2.02052e-015	-2.82064e-015	4.06113e-015	6.14921e-015	1.03025e-014	7.20268e-015	-2.6535e-015	8.15209e-015	-6.26976e-015	9.8857e-016	2.71217e-017	-1.94737e-015	-3.74247e-015	7.66485e-015	8.26982e-015	7.37653e-015	2.73722e-015	-1.89143e-015	-7.23709e-015	1.31736e-015	-6.18068e-015	-4.55597e-015	-4.07731e-015	-4.41159e-015
-4.91176e-015	-1.88753e-015	-2.62274e-015	3.89584e-015	6.16211e-015	1.00761e-014	7.19359e-015	-2.56199e-015	8.61038e-015	-5.88355e-015	1.53699e-015	1.22224e-016	-1.93039e-015	-3.60491e-015	7.69591e-015	8.23363e-015	7.25165e-015	2.75704e-015	-2.05896e-015	-7.59969e-015	1.19831e-015	-6.37673e-015	-4.66361e-015	-4.15667e-015	-4.69064e-015
-4.73597e-015	-1.74345e-015	-2.4276e-015	3.73972e-015	6.18558e-015	9.83267e-015	7.17957e-015	-2.42543e-015	9.08995e-015	-5.48614e-015	2.06514e-015	2.19908e-016	-1.909e-015	-3.44184e-015	7.72281e-015	8.20417e-015	7.13561e-015	2.76995e-015	-2.1959e-015	-7.93434e-015	1.0667e-015	-6.56221e-015	-4.7685e-015	-4.24128e-015	-4.98574e-015
-4.55891e-015	-1.58834e-015	-2.23573e-015	3.59286e-015	6.21742e-015	9.57202e-015	7.16087e-015	-2.24485e-015	9.5884e-015	-5.07812e-015	2.57238e-015	3.20316e-016	-1.88118e-015	-3.25194e-015	7.74267e-015	8.17904e-015	7.02715e-015	2.77633e-015	-2.30246e-015	-8.23964e-015	9.26284e-016	-6.73744e-015	-4.87062e-015	-4.33032e-015	-5.29559e-015
-4.38031e-015	-1.42262e-015	-2.04659e-015	3.45583e-015	6.25513e-015	9.2947e-015	7.13771e-015	-2.02076e-015	1.01033e-014	-4.66088e-015	3.05695e-015	4.23033e-016	-1.84431e-015	-3.03483e-015	7.75286e-015	8.15544e-015	6.9251e-015	2.77634e-015	-2.37955e-015	-8.51376e-015	7.80508e-016	-6.90345e-015	-4.97002e-015	-4.42324e-015	-5.6186e-015
-4.19924e-015	-1.24677e-015	-1.86018e-015	3.32927e-015	6.2962e-015	9.00255e-015	7.11002e-015	-1.75374e-015	1.06325e-014	-4.23599e-015	3.51825e-015	5.29087e-016	-1.79583e-015	-2.791e-015	7.75042e-015	8.13002e-015	6.82907e-015	2.77032e-015	-2.42818e-015	-8.75649e-015	6.32761e-016	-7.06088e-015	-5.06678e-015	-4.51915e-015	-5.95271e-015
-4.01543e-015	-1.06129e-015	-1.67678e-015	3.21328e-015	6.33853e-015	8.69597e-015	7.0781e-015	-1.44665e-015	1.11737e-014	-3.80456e-015	3.95567e-015	6.39189e-016	-1.73369e-015	-2.52036e-015	7.73257e-015	8.10077e-015	6.73853e-015	2.75851e-015	-2.45006e-015	-8.96831e-015	4.85891e-016	-7.21127e-015	-5.16133e-015	-4.61743e-015	-6.29565e-015
-3.82832e-015	-8.66823e-016	-1.49548e-015	3.10794e-015	6.37952e-015	8.37558e-015	7.04161e-015	-1.10194e-015	1.17246e-014	-3.36802e-015	4.36888e-015	7.53066e-016	-1.65567e-015	-2.2234e-015	7.69714e-015	8.06484e-015	6.65271e-015	2.74157e-015	-2.44787e-015	-9.14954e-015	3.42112e-016	-7.35537e-015	-5.25337e-015	-4.71759e-015	-6.6456e-015
-3.63733e-015	-6.63082e-016	-1.31588e-015	3.01346e-015	6.4172e-015	8.0433e-015	7.00025e-015	-7.22189e-016	1.22823e-014	-2.92821e-015	4.75819e-015	8.71177e-016	-1.55995e-015	-1.90073e-015	7.64158e-015	8.01948e-015	6.57059e-015	2.71999e-015	-2.42326e-015	-9.30042e-015	2.03853e-016	-7.49472e-015	-5.34317e-015	-4.81877e-015	-7.00017e-015
-3.44255e-015	-4.5125e-016	-1.13761e-015	2.92967e-015	6.44918e-015	7.70097e-015	6.95407e-015	-3.10793e-016	1.28445e-014	-2.48593e-015	5.12428e-015	9.93487e-016	-1.4448e-015	-1.5537e-015	7.56414e-015	7.96226e-015	6.49164e-015	2.69447e-015	-2.37856e-015	-9.42136e-015	7.32276e-017	-7.63053e-015	-5.43146e-015	-4.91985e-015	-7.3571e-015
-3.24303e-015	-2.31733e-016	-9.60454e-016	2.85649e-015	6.47327e-015	7.35002e-015	6.90297e-015	1.28702e-016	1.34075e-014	-2.04278e-015	5.46798e-015	1.11931e-015	-1.30857e-015	-1.1839e-015	7.46307e-015	7.89107e-015	6.41539e-015	2.66532e-015	-2.31699e-015	-9.5128e-015	-4.77603e-017	-7.76473e-015	-5.51781e-015	-5.02011e-015	-7.71349e-015
-3.03824e-015	-5.25812e-018	-7.84888e-016	2.7929e-015	6.48747e-015	6.99216e-015	6.84617e-015	5.92028e-016	1.39687e-014	-1.60009e-015	5.79022e-015	1.2478e-015	-1.14958e-015	-7.93006e-016	7.33717e-015	7.80328e-015	6.34078e-015	2.63296e-015	-2.24082e-015	-9.57607e-015	-1.58243e-016	-7.89832e-015	-5.60257e-015	-5.11877e-015	-8.06663e-015
-2.82727e-015	2.27262e-016	-6.10598e-016	2.73798e-015	6.48962e-015	6.6289e-015	6.78289e-015	1.07571e-015	1.45254e-014	-1.15972e-015	6.09175e-015	1.37862e-015	-9.66312e-016	-3.82801e-016	7.18534e-015	7.69681e-015	6.26752e-015	2.59838e-015	-2.15334e-015	-9.61204e-015	-2.56863e-016	-8.03246e-015	-5.68592e-015	-5.21486e-015	-8.41368e-015
-2.60925e-015	4.6484e-016	-4.36915e-016	2.69125e-015	6.47727e-015	6.2618e-015	6.71322e-015	1.57613e-015	1.50748e-014	-7.22583e-016	6.37387e-015	1.51217e-015	-7.58354e-016	4.35871e-017	7.00607e-015	7.57009e-015	6.19524e-015	2.56223e-015	-2.05776e-015	-9.62124e-015	-3.43053e-016	-8.16845e-015	-5.76823e-015	-5.30744e-015	-8.75188e-015
-2.38349e-015	7.06363e-016	-2.63064e-016	2.65091e-015	6.44837e-015	5.89283e-015	6.63795e-015	2.08862e-015	1.5614e-014	-2.90295e-016	6.63825e-015	1.64821e-015	-5.24365e-016	4.83741e-016	6.79952e-015	7.42176e-015	6.12329e-015	2.52442e-015	-1.95792e-015	-9.60475e-015	-4.16503e-016	-8.30767e-015	-5.85049e-015	-5.39566e-015	-9.07867e-015
-2.15019e-015	9.51098e-016	-8.94415e-017	2.61657e-015	6.40079e-015	5.5241e-015	6.55577e-015	2.60833e-015	1.614e-014	1.35179e-016	6.88586e-015	1.78488e-015	-2.63973e-016	9.35309e-016	6.56529e-015	7.25071e-015	6.05118e-015	2.48637e-015	-1.85651e-015	-9.56448e-015	-4.76906e-016	-8.45197e-015	-5.93222e-015	-5.47807e-015	-9.39054e-015
-1.90859e-015	1.19797e-015	8.39684e-017	2.58703e-015	6.33352e-015	5.15714e-015	6.46587e-015	3.13109e-015	1.66499e-014	5.52904e-016	7.11864e-015	1.92064e-015	2.27893e-017	1.39509e-015	6.30387e-015	7.05593e-015	5.97849e-015	2.44847e-015	-1.75646e-015	-9.50298e-015	-5.24841e-016	-8.60223e-015	-6.0136e-015	-5.55382e-015	-9.68421e-015
-1.6585e-015	1.44559e-015	2.57094e-016	2.56097e-015	6.24623e-015	4.79313e-015	6.36827e-015	3.65248e-015	1.71407e-014	9.61081e-016	7.33904e-015	2.05518e-015	3.36132e-016	1.85972e-015	6.01587e-015	6.8368e-015	5.90478e-015	2.41096e-015	-1.66148e-015	-9.42143e-015	-5.61206e-016	-8.75974e-015	-6.09456e-015	-5.62258e-015	-9.95744e-015
-1.39932e-015	1.69248e-015	4.2979e-016	2.53667e-015	6.1377e-015	4.4341e-015	6.26245e-015	4.16822e-015	1.76099e-014	1.35865e-015	7.54921e-015	2.18811e-015	6.75002e-016	2.32572e-015	5.70247e-015	6.59358e-015	5.82927e-015	2.37475e-015	-1.57449e-015	-9.3221e-015	-5.86718e-016	-8.92441e-015	-6.17517e-015	-5.68313e-015	-1.02074e-014
-1.13123e-015	1.93719e-015	6.01752e-016	2.51307e-015	6.00702e-015	4.08231e-015	6.14877e-015	4.67437e-015	1.80553e-014	1.74436e-015	7.75049e-015	2.31838e-015	1.03911e-015	2.78924e-015	5.36495e-015	6.32635e-015	5.75114e-015	2.34006e-015	-1.4984e-015	-9.20688e-015	-6.02722e-016	-9.09671e-015	-6.25554e-015	-5.73474e-015	-1.04319e-014
-8.5478e-016	2.17908e-015	7.7296e-016	2.48894e-015	5.8541e-015	3.73912e-015	6.02702e-015	5.16717e-015	1.84755e-014	2.11689e-015	7.94513e-015	2.4446e-015	1.42789e-015	3.24732e-015	5.0054e-015	6.03542e-015	5.67047e-015	2.30791e-015	-1.43639e-015	-9.07734e-015	-6.09971e-016	-9.27699e-015	-6.3353e-015	-5.77627e-015	-1.06282e-014
-5.70147e-016	2.41693e-015	9.43587e-016	2.46298e-015	5.67907e-015	3.40595e-015	5.89709e-015	5.6429e-015	1.88678e-014	2.47521e-015	8.13531e-015	2.56528e-015	1.83979e-015	3.69671e-015	4.62623e-015	5.72161e-015	5.58675e-015	2.27861e-015	-1.39068e-015	-8.93546e-015	-6.11042e-016	-9.46481e-015	-6.41442e-015	-5.80742e-015	-1.07945e-014
-2.77491e-016	2.64973e-015	1.11326e-015	2.43387e-015	5.48262e-015	3.08451e-015	5.75912e-015	6.09827e-015	1.9231e-014	2.81823e-015	8.32301e-015	2.67968e-015	2.2731e-015	4.13371e-015	4.23001e-015	5.38621e-015	5.49962e-015	2.25234e-015	-1.3637e-015	-8.78282e-015	-6.07553e-016	-9.65984e-015	-6.49259e-015	-5.82775e-015	-1.09289e-014
2.26822e-017	2.87625e-015	1.28225e-015	2.40047e-015	5.26586e-015	2.77619e-015	5.61318e-015	6.53068e-015	1.95633e-014	3.14533e-015	8.50993e-015	2.78778e-015	2.72628e-015	4.55513e-015	3.81923e-015	5.03062e-015	5.40882e-015	2.22973e-015	-1.35762e-015	-8.62143e-015	-6.01789e-016	-9.862e-015	-6.56909e-015	-5.8367e-015	-1.10298e-014
3.30351e-016	3.09573e-015	1.44955e-015	2.36204e-015	5.02965e-015	2.48246e-015	5.45924e-015	6.93666e-015	1.98637e-014	3.45571e-015	8.69749e-015	2.88858e-015	3.19822e-015	4.9581e-015	3.39708e-015	4.65726e-015	5.31353e-015	2.21072e-015	-1.3742e-015	-8.45326e-015	-5.9568e-016	-1.00704e-014	-6.64399e-015	-5.83294e-015	-1.10955e-014
6.44801e-016	3.30659e-015	1.61473e-015	2.31709e-015	4.77515e-015	2.20498e-015	5.298e-015	7.31404e-015	2.01307e-014	3.74837e-015	8.88715e-015	2.98186e-015	3.68695e-015	5.33928e-015	2.9666e-015	4.2683e-015	5.21363e-015	2.19541e-015	-1.41481e-015	-8.28052e-015	-5.91116e-016	-1.02843e-014	-6.71649e-015	-5.81605e-015	-1.11244e-014
9.64535e-016	3.50756e-015	1.77715e-015	2.26478e-015	4.50475e-015	1.94477e-015	5.12975e-015	7.66187e-015	2.03636e-014	4.02314e-015	9.08076e-015	3.06749e-015	4.19006e-015	5.69597e-015	2.53121e-015	3.86639e-015	5.10949e-015	2.18389e-015	-1.47977e-015	-8.10524e-015	-5.89475e-016	-1.05026e-014	-6.78633e-015	-5.78594e-015	-1.11157e-014
1.28831e-015	3.6985e-015	1.93658e-015	2.20432e-015	4.2194e-015	1.70282e-015	4.95453e-015	7.97859e-015	2.05618e-014	4.27988e-015	9.27926e-015	3.14533e-015	4.7062e-015	6.02587e-015	2.09452e-015	3.45442e-015	5.0003e-015	2.17617e-015	-1.56979e-015	-7.92895e-015	-5.92526e-016	-1.07239e-014	-6.85277e-015	-5.74158e-015	-1.10695e-014
1.6152e-015	3.87857e-015	2.09243e-015	2.13482e-015	3.92155e-015	1.48016e-015	4.77307e-015	8.26342e-015	2.07247e-014	4.51849e-015	9.48351e-015	3.2149e-015	5.23298e-015	6.32687e-015	1.66027e-015	3.03595e-015	4.88637e-015	2.17196e-015	-1.68519e-015	-7.7532e-015	-6.02591e-016	-1.09464e-014	-6.91531e-015	-5.68248e-015	-1.09853e-014
1.94465e-015	4.04787e-015	2.24449e-015	2.05531e-015	3.61309e-015	1.27731e-015	4.58592e-015	8.51614e-015	2.08524e-014	4.73893e-015	9.69403e-015	3.27604e-015	5.76835e-015	6.59699e-015	1.23194e-015	2.61416e-015	4.76716e-015	2.17072e-015	-1.82632e-015	-7.57968e-015	-6.20968e-016	-1.1169e-014	-6.97323e-015	-5.60872e-015	-1.08628e-014
2.2752e-015	4.20527e-015	2.39234e-015	1.96554e-015	3.29661e-015	1.09507e-015	4.39381e-015	8.73753e-015	2.0946e-014	4.94117e-015	9.91151e-015	3.32923e-015	6.30954e-015	6.83468e-015	8.13568e-016	2.19249e-015	4.64276e-015	2.17224e-015	-1.99279e-015	-7.40914e-015	-6.49316e-016	-1.13895e-014	-7.02566e-015	-5.52013e-015	-1.07025e-014
2.60509e-015	4.35038e-015	2.53523e-015	1.8656e-015	2.97502e-015	9.34116e-016	4.19799e-015	8.92765e-015	2.1006e-014	5.12595e-015	1.01366e-014	3.37514e-015	6.85387e-015	7.03852e-015	4.08406e-016	1.7749e-015	4.51252e-015	2.17596e-015	-2.18354e-015	-7.24369e-015	-6.89016e-016	-1.16059e-014	-7.07194e-015	-5.41641e-015	-1.05045e-014
2.93332e-015	4.48335e-015	2.6721e-015	1.75568e-015	2.65113e-015	7.94627e-016	3.9986e-015	9.08732e-015	2.10329e-014	5.2936e-015	1.03695e-014	3.41325e-015	7.39978e-015	7.2074e-015	2.0414e-017	1.36511e-015	4.37662e-015	2.18112e-015	-2.39753e-015	-7.08497e-015	-7.41049e-016	-1.18156e-014	-7.11101e-015	-5.29752e-015	-1.02694e-014
3.25868e-015	4.60381e-015	2.80229e-015	1.63598e-015	2.32719e-015	6.76154e-016	3.7966e-015	9.21826e-015	2.10278e-014	5.44416e-015	1.061e-014	3.44442e-015	7.94472e-015	7.34134e-015	-3.46048e-016	9.67378e-016	4.23506e-015	2.1868e-015	-2.63364e-015	-6.93395e-015	-8.0627e-016	-1.20152e-014	-7.1418e-015	-5.16362e-015	-9.99885e-015
3.57998e-015	4.71145e-015	2.92515e-015	1.50731e-015	2.00676e-015	5.78493e-016	3.59335e-015	9.322e-015	2.09918e-014	5.57805e-015	1.08575e-014	3.46955e-015	8.48594e-015	7.43991e-015	-6.87755e-016	5.8519e-016	4.08825e-015	2.19264e-015	-2.88942e-015	-6.79125e-015	-8.84995e-016	-1.22026e-014	-7.1636e-015	-5.01495e-015	-9.69447e-015
3.8954e-015	4.80639e-015	3.03974e-015	1.37022e-015	1.69288e-015	5.02531e-016	3.38952e-015	9.40116e-015	2.0927e-014	5.69572e-015	1.11113e-014	3.48958e-015	9.02101e-015	7.50276e-015	-1.00167e-015	2.22357e-016	3.93614e-015	2.19745e-015	-3.16336e-015	-6.65802e-015	-9.7799e-016	-1.23761e-014	-7.17558e-015	-4.85154e-015	-9.35844e-015
4.20355e-015	4.88902e-015	3.14537e-015	1.22569e-015	1.38891e-015	4.47643e-016	3.18673e-015	9.45837e-015	2.08352e-014	5.79821e-015	1.1371e-014	3.50567e-015	9.5479e-015	7.53064e-015	-1.28479e-015	-1.17495e-016	3.77808e-015	2.19987e-015	-3.45354e-015	-6.53511e-015	-1.08537e-015	-1.25335e-014	-7.17683e-015	-4.67356e-015	-8.99367e-015
4.5026e-015	4.95954e-015	3.24151e-015	1.07465e-015	1.09691e-015	4.13753e-016	2.98613e-015	9.49602e-015	2.07179e-014	5.88659e-015	1.1636e-014	3.51821e-015	1.00641e-014	7.5245e-015	-1.53425e-015	-4.3094e-016	3.61425e-015	2.19871e-015	-3.75722e-015	-6.42295e-015	-1.20684e-015	-1.26722e-014	-7.16695e-015	-4.48158e-015	-8.60235e-015
4.79207e-015	5.01859e-015	3.32778e-015	9.18072e-016	8.19485e-016	3.9975e-016	2.78833e-015	9.51668e-015	2.05773e-014	5.96112e-015	1.1905e-014	3.52872e-015	1.05674e-014	7.48624e-015	-1.74753e-015	-7.1473e-016	3.44438e-015	2.19342e-015	-4.07076e-015	-6.32269e-015	-1.34196e-015	-1.27902e-014	-7.1452e-015	-4.27585e-015	-8.18725e-015
5.07023e-015	5.06691e-015	3.40417e-015	7.58102e-016	5.59968e-016	4.05388e-016	2.59484e-015	9.52386e-015	2.0415e-014	6.02244e-015	1.21758e-014	3.53861e-015	1.10557e-014	7.41748e-015	-1.92246e-015	-9.65929e-016	3.26881e-015	2.18299e-015	-4.39183e-015	-6.23555e-015	-1.4905e-015	-1.28858e-014	-7.11068e-015	-4.0576e-015	-7.75131e-015
5.33524e-015	5.10516e-015	3.47019e-015	5.95423e-016	3.21151e-016	4.29751e-016	2.40654e-015	9.52116e-015	2.02338e-014	6.0718e-015	1.2447e-014	3.54823e-015	1.15276e-014	7.31975e-015	-2.05657e-015	-1.18148e-015	3.08835e-015	2.16608e-015	-4.71798e-015	-6.16155e-015	-1.65131e-015	-1.29563e-014	-7.06317e-015	-3.82755e-015	-7.29764e-015
5.58635e-015	5.13421e-015	3.52566e-015	4.32284e-016	1.05832e-016	4.71656e-016	2.22477e-015	9.51143e-015	2.00365e-014	6.1098e-015	1.27173e-014	3.55897e-015	1.19819e-014	7.19445e-015	-2.14884e-015	-1.35866e-015	2.90377e-015	2.14161e-015	-5.04668e-015	-6.10073e-015	-1.82331e-015	-1.29997e-014	-7.00211e-015	-3.58603e-015	-6.82959e-015
5.82271e-015	5.1548e-015	3.57003e-015	2.70865e-016	-8.39265e-017	5.29842e-016	2.05053e-015	9.49781e-015	1.98247e-014	6.13753e-015	1.2985e-014	3.57175e-015	1.2417e-014	7.04413e-015	-2.19791e-015	-1.49521e-015	2.71522e-015	2.10857e-015	-5.37441e-015	-6.05351e-015	-2.00529e-015	-1.30146e-014	-6.92704e-015	-3.33399e-015	-6.35059e-015
6.04341e-015	5.16791e-015	3.60331e-015	1.13067e-016	-2.45993e-016	6.03103e-016	1.88495e-015	9.48367e-015	1.96007e-014	6.15558e-015	1.32472e-014	3.58794e-015	1.28314e-014	6.87233e-015	-2.20298e-015	-1.58979e-015	2.52263e-015	2.06671e-015	-5.69811e-015	-6.02028e-015	-2.19624e-015	-1.3e-014	-6.83709e-015	-3.07242e-015	-5.8642e-015
6.24748e-015	5.17432e-015	3.62569e-015	-3.90193e-017	-3.78976e-016	6.91036e-016	1.72936e-015	9.47183e-015	1.93669e-014	6.16474e-015	1.35027e-014	3.60864e-015	1.32241e-014	6.68188e-015	-2.16432e-015	-1.64046e-015	2.32651e-015	2.01441e-015	-6.01532e-015	-6.00154e-015	-2.39418e-015	-1.2955e-014	-6.73229e-015	-2.80268e-015	-5.37397e-015
6.43423e-015	5.17535e-015	3.6365e-015	-1.83546e-016	-4.81472e-016	7.92474e-016	1.58517e-015	9.46609e-015	1.91259e-014	6.16608e-015	1.37494e-014	3.63409e-015	1.35937e-014	6.47572e-015	-2.0816e-015	-1.64636e-015	2.12758e-015	1.95075e-015	-6.32329e-015	-5.99782e-015	-2.59792e-015	-1.28792e-014	-6.6132e-015	-2.526e-015	-4.88349e-015
6.60219e-015	5.17181e-015	3.63604e-015	-3.18392e-016	-5.52501e-016	9.0572e-016	1.45346e-015	9.46898e-015	1.88794e-014	6.1592e-015	1.39854e-014	3.66484e-015	1.3939e-014	6.25688e-015	-1.95493e-015	-1.60743e-015	1.926e-015	1.87533e-015	-6.62002e-015	-6.0089e-015	-2.80643e-015	-1.2772e-014	-6.48024e-015	-2.24328e-015	-4.39713e-015
6.75153e-015	5.16474e-015	3.62477e-015	-4.40888e-016	-5.91165e-016	1.02937e-015	1.33483e-015	9.48242e-015	1.86301e-014	6.14496e-015	1.42085e-014	3.70241e-015	1.42592e-014	6.02877e-015	-1.78538e-015	-1.52373e-015	1.7231e-015	1.78731e-015	-6.90372e-015	-6.03499e-015	-3.01725e-015	-1.26335e-014	-6.33336e-015	-1.95561e-015	-3.91907e-015
6.88201e-015	5.15505e-015	3.60284e-015	-5.48854e-016	-5.97304e-016	1.16259e-015	1.23039e-015	9.50894e-015	1.83799e-014	6.12426e-015	1.44167e-014	3.74737e-015	1.45541e-014	5.79478e-015	-1.5737e-015	-1.3955e-015	1.51971e-015	1.68602e-015	-7.17132e-015	-6.07585e-015	-3.22783e-015	-1.24642e-014	-6.17353e-015	-1.66476e-015	-3.45231e-015
6.99321e-015	5.14396e-015	3.5708e-015	-6.39834e-016	-5.70207e-016	1.3052e-015	1.14093e-015	9.55077e-015	1.81307e-014	6.09682e-015	1.46075e-014	3.79982e-015	1.48239e-014	5.55795e-015	-1.32096e-015	-1.22373e-015	1.3166e-015	1.57153e-015	-7.42104e-015	-6.13141e-015	-3.43688e-015	-1.22641e-014	-6.00153e-015	-1.37237e-015	-3.00002e-015
7.08435e-015	5.13197e-015	3.52897e-015	-7.12324e-016	-5.1037e-016	1.45641e-015	1.06762e-015	9.60991e-015	1.7884e-014	6.06261e-015	1.47796e-014	3.85987e-015	1.50684e-014	5.32125e-015	-1.02971e-015	-1.00973e-015	1.11512e-015	1.44388e-015	-7.65116e-015	-6.20155e-015	-3.64241e-015	-1.20343e-014	-5.81782e-015	-1.0801e-015	-2.56562e-015
7.15542e-015	5.11973e-015	3.47813e-015	-7.63653e-016	-4.1753e-016	1.61436e-015	1.01063e-015	9.6875e-015	1.76417e-014	6.02239e-015	1.4931e-014	3.92744e-015	1.52872e-014	5.08821e-015	-7.02032e-016	-7.5571e-016	9.16574e-016	1.30286e-015	-7.86031e-015	-6.28551e-015	-3.8431e-015	-1.1776e-014	-5.62358e-015	-7.89323e-016	-2.15231e-015
7.20635e-015	5.10795e-015	3.41912e-015	-7.91951e-016	-2.92138e-016	1.77771e-015	9.71074e-016	9.78478e-015	1.74054e-014	5.97627e-015	1.50605e-014	4.00264e-015	1.54803e-014	4.8615e-015	-3.39615e-016	-4.6391e-016	7.21694e-016	1.14891e-015	-8.04687e-015	-6.383e-015	-4.03751e-015	-1.14909e-014	-5.4198e-015	-5.01639e-016	-1.76254e-015
7.23793e-015	5.09801e-015	3.35251e-015	-7.95403e-016	-1.35877e-016	1.94638e-015	9.49327e-016	9.90262e-015	1.71765e-014	5.92389e-015	1.5167e-014	4.08525e-015	1.56477e-014	4.64413e-015	5.51464e-017	-1.36918e-016	5.31865e-016	9.82425e-016	-8.21021e-015	-6.49312e-015	-4.22359e-015	-1.11809e-014	-5.20778e-015	-2.18234e-016	-1.39844e-015
7.25025e-015	5.09056e-015	3.27939e-015	-7.72339e-016	4.99976e-017	2.11966e-015	9.46096e-016	1.0041e-014	1.69554e-014	5.86492e-015	1.52487e-014	4.17516e-015	1.579e-014	4.43914e-015	4.79801e-016	2.2199e-016	3.47977e-016	8.04097e-016	-8.34976e-015	-6.61594e-015	-4.40028e-015	-1.08475e-014	-4.98907e-015	5.91676e-017	-1.06259e-015
7.24416e-015	5.08537e-015	3.2005e-015	-7.20792e-016	2.63917e-016	2.29682e-015	9.62002e-016	1.01994e-014	1.67429e-014	5.79909e-015	1.53046e-014	4.27063e-015	1.59077e-014	4.24857e-015	9.30671e-016	6.0927e-016	1.71235e-016	6.14809e-016	-8.46516e-015	-6.75049e-015	-4.56626e-015	-1.04926e-014	-4.76585e-015	3.29033e-016	-7.57258e-016
7.22038e-015	5.08354e-015	3.11618e-015	-6.39519e-016	5.04351e-016	2.47756e-015	9.97061e-016	1.03771e-014	1.65397e-014	5.72648e-015	1.53341e-014	4.37046e-015	1.60019e-014	4.07386e-015	1.40488e-015	1.02165e-015	3.29211e-018	4.15404e-016	-8.55668e-015	-6.89633e-015	-4.72113e-015	-1.0119e-014	-4.53995e-015	5.89797e-016	-4.8432e-016
7.17892e-015	5.08549e-015	3.02753e-015	-5.28243e-016	7.69911e-016	2.66111e-015	1.05151e-015	1.0573e-014	1.63461e-014	5.64747e-015	1.53367e-014	4.47426e-015	1.60728e-014	3.91685e-015	1.89983e-015	1.45533e-015	-1.55026e-016	2.07318e-016	-8.62388e-015	-7.05232e-015	-4.86424e-015	-9.72943e-015	-4.31271e-015	8.40429e-016	-2.45537e-016
7.12027e-015	5.0912e-015	2.93644e-015	-3.86127e-016	1.05745e-015	2.84729e-015	1.12536e-015	1.07856e-014	1.61617e-014	5.56126e-015	1.53124e-014	4.58088e-015	1.61213e-014	3.77913e-015	2.41252e-015	1.90618e-015	-3.02347e-016	-8.32938e-018	-8.66719e-015	-7.21785e-015	-4.99458e-015	-9.32647e-015	-4.0862e-015	1.07935e-015	-4.17082e-017
7.04539e-015	5.10061e-015	2.84375e-015	-2.11909e-016	1.36479e-015	3.03597e-015	1.21833e-015	1.10131e-014	1.59863e-014	5.46719e-015	1.52614e-014	4.68892e-015	1.61487e-014	3.66202e-015	2.93952e-015	2.36993e-015	-4.37456e-016	-2.30271e-016	-8.68728e-015	-7.39217e-015	-5.11264e-015	-8.91318e-015	-3.86253e-015	1.30564e-015	1.2667e-016
6.95472e-015	5.11394e-015	2.75019e-015	-5.0764e-018	1.68983e-015	3.22668e-015	1.33037e-015	1.12536e-014	1.58204e-014	5.36471e-015	1.51832e-014	4.79637e-015	1.61562e-014	3.56599e-015	3.47723e-015	2.84248e-015	-5.58525e-016	-4.56553e-016	-8.68522e-015	-7.57362e-015	-5.21764e-015	-8.4923e-015	-3.64321e-015	1.51747e-015	2.59097e-016
6.84917e-015	5.13099e-015	2.65694e-015	2.34312e-016	2.02982e-015	3.41953e-015	1.46218e-015	1.15051e-014	1.56632e-014	5.25346e-015	1.50778e-014	4.90226e-015	1.61449e-014	3.4917e-015	4.02257e-015	3.31956e-015	-6.64416e-016	-6.85318e-016	-8.66252e-015	-7.7612e-015	-5.30933e-015	-8.06672e-015	-3.42993e-015	1.71368e-015	3.5545e-016
6.72969e-015	5.15178e-015	2.56491e-015	5.06085e-016	2.38201e-015	3.61466e-015	1.61302e-015	1.17644e-014	1.55145e-014	5.13253e-015	1.49455e-014	5.00516e-015	1.61154e-014	3.43901e-015	4.5726e-015	3.79704e-015	-7.5373e-016	-9.14794e-016	-8.61961e-015	-7.95391e-015	-5.38776e-015	-7.63974e-015	-3.22491e-015	1.89348e-015	4.16662e-016
6.59704e-015	5.17646e-015	2.47528e-015	8.09783e-016	2.74444e-015	3.81245e-015	1.78245e-015	1.20285e-014	1.53735e-014	5.00201e-015	1.47871e-014	5.10309e-015	1.60688e-014	3.40789e-015	5.12423e-015	4.27085e-015	-8.24832e-016	-1.14304e-015	-8.5579e-015	-8.15036e-015	-5.45348e-015	-7.21464e-015	-3.03019e-015	2.05548e-015	4.43269e-016
6.45299e-015	5.20471e-015	2.38893e-015	1.14436e-015	3.1144e-015	4.01329e-015	1.97083e-015	1.22942e-014	1.52391e-014	4.86139e-015	1.46042e-014	5.1947e-015	1.60063e-014	3.39771e-015	5.67455e-015	4.73713e-015	-8.76607e-016	-1.36798e-015	-8.47897e-015	-8.34888e-015	-5.50646e-015	-6.7941e-015	-2.84764e-015	2.19919e-015	4.36203e-016
6.29899e-015	5.23553e-015	2.30681e-015	1.50905e-015	3.48891e-015	4.21733e-015	2.17784e-015	1.25592e-014	1.511e-014	4.71038e-015	1.43977e-014	5.27884e-015	1.59288e-014	3.40738e-015	6.22116e-015	5.1924e-015	-9.08802e-016	-1.58746e-015	-8.38442e-015	-8.54816e-015	-5.54701e-015	-6.38177e-015	-2.67918e-015	2.32369e-015	3.96742e-016
6.13616e-015	5.26851e-015	2.23001e-015	1.90212e-015	3.86532e-015	4.42486e-015	2.40253e-015	1.282e-014	1.49852e-014	4.54936e-015	1.41684e-014	5.35416e-015	1.58375e-014	3.4358e-015	6.76096e-015	5.63328e-015	-9.19858e-016	-1.79995e-015	-8.27561e-015	-8.74666e-015	-5.5752e-015	-5.98008e-015	-2.52589e-015	2.42848e-015	3.25961e-016
5.96498e-015	5.30285e-015	2.15973e-015	2.3229e-015	4.24093e-015	4.63686e-015	2.64393e-015	1.30733e-014	1.48634e-014	4.37813e-015	1.39177e-014	5.41905e-015	1.57332e-014	3.48129e-015	7.29231e-015	6.05669e-015	-9.08671e-016	-2.0033e-015	-8.15371e-015	-8.94327e-015	-5.59232e-015	-5.59116e-015	-2.38951e-015	2.51304e-015	2.2617e-016
5.78697e-015	5.33833e-015	2.09638e-015	2.76945e-015	4.61399e-015	4.85397e-015	2.90168e-015	1.33164e-014	1.47438e-014	4.19593e-015	1.36474e-014	5.47218e-015	1.56169e-014	3.54258e-015	7.81289e-015	6.45956e-015	-8.74885e-016	-2.19553e-015	-8.02046e-015	-9.13665e-015	-5.59884e-015	-5.21715e-015	-2.27094e-015	2.57689e-015	9.91859e-017
5.60304e-015	5.37405e-015	2.04049e-015	3.23991e-015	4.98213e-015	5.0762e-015	3.17532e-015	1.35461e-014	1.46246e-014	4.0029e-015	1.33589e-014	5.51222e-015	1.54895e-014	3.61748e-015	8.32052e-015	6.84003e-015	-8.17764e-016	-2.3744e-015	-7.87739e-015	-9.32512e-015	-5.59526e-015	-4.86105e-015	-2.17123e-015	2.62008e-015	-5.26859e-017
5.41388e-015	5.40926e-015	1.99247e-015	3.73192e-015	5.34357e-015	5.30392e-015	3.46361e-015	1.37596e-014	1.4505e-014	3.79929e-015	1.30544e-014	5.53811e-015	1.53518e-014	3.70352e-015	8.81355e-015	7.19586e-015	-7.36642e-016	-2.53805e-015	-7.72562e-015	-9.50684e-015	-5.58273e-015	-4.52442e-015	-2.0914e-015	2.64274e-015	-2.27306e-016
5.22101e-015	5.44323e-015	1.95296e-015	4.24303e-015	5.69677e-015	5.53777e-015	3.76621e-015	1.39539e-014	1.43842e-014	3.58558e-015	1.27356e-014	5.54891e-015	1.52049e-014	3.79845e-015	9.29066e-015	7.52482e-015	-6.31182e-016	-2.68464e-015	-7.56593e-015	-9.68062e-015	-5.56169e-015	-4.209e-015	-2.03194e-015	2.6447e-015	-4.21834e-016
5.02571e-015	5.47448e-015	1.92239e-015	4.77099e-015	6.03992e-015	5.77917e-015	4.08235e-015	1.41265e-014	1.42607e-014	3.36167e-015	1.24042e-014	5.54394e-015	1.50494e-014	3.8991e-015	9.75086e-015	7.82614e-015	-5.00832e-016	-2.81282e-015	-7.39877e-015	-9.84465e-015	-5.5333e-015	-3.91623e-015	-1.99388e-015	2.62635e-015	-6.33592e-016
4.82886e-015	5.50252e-015	1.90108e-015	5.3127e-015	6.37163e-015	6.02818e-015	4.4111e-015	1.42748e-014	1.41334e-014	3.12817e-015	1.20624e-014	5.5223e-015	1.48859e-014	4.00312e-015	1.01933e-014	8.09971e-015	-3.45935e-016	-2.92091e-015	-7.22509e-015	-9.99667e-015	-5.49821e-015	-3.64724e-015	-1.97712e-015	2.58806e-015	-8.60423e-016
4.63134e-015	5.52644e-015	1.88956e-015	5.86505e-015	6.69075e-015	6.28527e-015	4.7512e-015	1.43963e-014	1.40013e-014	2.88628e-015	1.1712e-014	5.48376e-015	1.47151e-014	4.10777e-015	1.06176e-014	8.34514e-015	-1.66782e-016	-3.00748e-015	-7.04567e-015	-1.01354e-014	-5.45723e-015	-3.40327e-015	-1.98125e-015	2.52964e-015	-1.09964e-015
4.43357e-015	5.5453e-015	1.88811e-015	6.42526e-015	6.99661e-015	6.55121e-015	5.10203e-015	1.44892e-014	1.38629e-014	2.63685e-015	1.13551e-014	5.42802e-015	1.45374e-014	4.21086e-015	1.10226e-014	8.56276e-015	3.65372e-017	-3.07158e-015	-6.86149e-015	-1.02603e-014	-5.41083e-015	-3.18497e-015	-2.00557e-015	2.45178e-015	-1.34833e-015
4.23668e-015	5.55801e-015	1.89651e-015	6.99009e-015	7.28895e-015	6.82612e-015	5.46276e-015	1.45524e-014	1.37171e-014	2.38003e-015	1.09932e-014	5.35494e-015	1.43529e-014	4.30988e-015	1.14085e-014	8.75396e-015	2.63769e-016	-3.11262e-015	-6.67286e-015	-1.03706e-014	-5.35975e-015	-2.99267e-015	-2.04945e-015	2.35548e-015	-1.60362e-015
4.04161e-015	5.56377e-015	1.91476e-015	7.55702e-015	7.56732e-015	7.11051e-015	5.83238e-015	1.4585e-014	1.35632e-014	2.11704e-015	1.0628e-014	5.2647e-015	1.41623e-014	4.40204e-015	1.17753e-014	8.91976e-015	5.14419e-016	-3.12956e-015	-6.48089e-015	-1.04646e-014	-5.30456e-015	-2.82703e-015	-2.1122e-015	2.24126e-015	-1.86256e-015
3.84995e-015	5.56141e-015	1.9422e-015	8.1229e-015	7.83126e-015	7.40425e-015	6.20984e-015	1.45855e-014	1.34004e-014	1.84877e-015	1.02613e-014	5.15755e-015	1.3966e-014	4.48456e-015	1.21227e-014	9.0617e-015	7.87739e-016	-3.12158e-015	-6.28541e-015	-1.05418e-014	-5.24563e-015	-2.68769e-015	-2.19282e-015	2.11006e-015	-2.12371e-015
3.66239e-015	5.55091e-015	1.97842e-015	8.68444e-015	8.08136e-015	7.70732e-015	6.59387e-015	1.45533e-014	1.32288e-014	1.57645e-015	9.89439e-015	5.03401e-015	1.37638e-014	4.55538e-015	1.24514e-014	9.18181e-015	1.08342e-015	-3.08888e-015	-6.08639e-015	-1.06007e-014	-5.18341e-015	-2.57465e-015	-2.29019e-015	1.96196e-015	-2.38477e-015
3.47928e-015	5.53099e-015	2.02354e-015	9.23827e-015	8.31812e-015	8.0198e-015	6.98359e-015	1.44888e-014	1.30471e-014	1.30137e-015	9.52873e-015	4.89513e-015	1.35565e-014	4.61191e-015	1.27617e-014	9.28313e-015	1.40057e-015	-3.0311e-015	-5.88355e-015	-1.06399e-014	-5.11845e-015	-2.48764e-015	-2.40291e-015	1.79736e-015	-2.64379e-015
3.30133e-015	5.50067e-015	2.07704e-015	9.78176e-015	8.5421e-015	8.34149e-015	7.37784e-015	1.4392e-014	1.28545e-014	1.02455e-015	9.166e-015	4.74219e-015	1.33436e-014	4.65269e-015	1.30538e-014	9.36843e-015	1.73805e-015	-2.94811e-015	-5.67629e-015	-1.06588e-014	-5.04989e-015	-2.42561e-015	-2.52931e-015	1.61759e-015	-2.89896e-015
3.12949e-015	5.45942e-015	2.13865e-015	1.03113e-014	8.75409e-015	8.67215e-015	7.77547e-015	1.42627e-014	1.26511e-014	7.4828e-016	8.80755e-015	4.57564e-015	1.31243e-014	4.67601e-015	1.33291e-014	9.44103e-015	2.09454e-015	-2.83985e-015	-5.46445e-015	-1.06571e-014	-4.97691e-015	-2.38737e-015	-2.66757e-015	1.42314e-015	-3.14756e-015
2.96385e-015	5.40652e-015	2.20694e-015	1.08247e-014	8.95476e-015	9.01107e-015	8.17603e-015	1.41016e-014	1.2437e-014	4.73412e-016	8.45425e-015	4.39626e-015	1.28984e-014	4.68059e-015	1.35886e-014	9.50438e-015	2.4681e-015	-2.70695e-015	-5.24771e-015	-1.06343e-014	-4.89953e-015	-2.37254e-015	-2.81562e-015	1.21511e-015	-3.38822e-015
2.80557e-015	5.34113e-015	2.28124e-015	1.13189e-014	9.14511e-015	9.35749e-015	8.57813e-015	1.391e-014	1.22122e-014	2.01135e-016	8.10724e-015	4.20502e-015	1.26659e-014	4.66499e-015	1.38331e-014	9.56207e-015	2.85789e-015	-2.55017e-015	-5.02551e-015	-1.05905e-014	-4.81815e-015	-2.37927e-015	-2.97105e-015	9.94631e-016	-3.6196e-015
2.65538e-015	5.26273e-015	2.36066e-015	1.17915e-014	9.32652e-015	9.71112e-015	8.98031e-015	1.36895e-014	1.19762e-014	-6.73923e-017	7.76726e-015	4.00344e-015	1.24266e-014	4.62812e-015	1.40633e-014	9.61767e-015	3.26222e-015	-2.36993e-015	-4.79704e-015	-1.05253e-014	-4.73259e-015	-2.40635e-015	-3.13126e-015	7.63167e-016	-3.84107e-015
2.51304e-015	5.17128e-015	2.44452e-015	1.22399e-014	9.50056e-015	1.00704e-014	9.38213e-015	1.34416e-014	1.17286e-014	-3.30407e-016	7.43431e-015	3.7935e-015	1.218e-014	4.57e-015	1.42806e-014	9.6752e-015	3.67919e-015	-2.1669e-015	-4.56157e-015	-1.04382e-014	-4.64302e-015	-2.45265e-015	-3.29375e-015	5.20895e-016	-4.05196e-015
2.37869e-015	5.06664e-015	2.53229e-015	1.26619e-014	9.66867e-015	1.04341e-014	9.78345e-015	1.31684e-014	1.14695e-014	-5.86652e-016	7.10859e-015	3.57673e-015	1.19261e-014	4.49014e-015	1.44861e-014	9.73825e-015	4.10696e-015	-1.94264e-015	-4.31858e-015	-1.03295e-014	-4.54927e-015	-2.51689e-015	-3.45611e-015	2.69058e-016	-4.25181e-015
2.25254e-015	4.94833e-015	2.62288e-015	1.30561e-014	9.83238e-015	1.0801e-014	1.01835e-014	1.28716e-014	1.11993e-014	-8.35616e-016	6.79067e-015	3.35404e-015	1.16642e-014	4.3884e-015	1.46812e-014	9.81019e-015	4.54402e-015	-1.69903e-015	-4.06691e-015	-1.01991e-014	-4.4511e-015	-2.59722e-015	-3.61633e-015	7.82512e-018	-4.4399e-015
2.13509e-015	4.81667e-015	2.71508e-015	1.34207e-014	9.99325e-015	1.11699e-014	1.05807e-014	1.25535e-014	1.09183e-014	-1.07609e-015	6.48036e-015	3.12704e-015	1.13938e-014	4.26517e-015	1.48671e-014	9.89448e-015	4.98805e-015	-1.43724e-015	-3.80613e-015	-1.00478e-014	-4.34799e-015	-2.69181e-015	-3.77185e-015	-2.61697e-016	-4.61597e-015
2.0271e-015	4.67158e-015	2.80778e-015	1.3754e-014	1.01528e-014	1.15392e-014	1.09744e-014	1.22164e-014	1.06272e-014	-1.30723e-015	6.17771e-015	2.89689e-015	1.11145e-014	4.12085e-015	1.50444e-014	9.99438e-015	5.43719e-015	-1.15876e-015	-3.5356e-015	-9.87665e-015	-4.23952e-015	-2.79913e-015	-3.92107e-015	-5.38564e-016	-4.78078e-015
1.92818e-015	4.51297e-015	2.90002e-015	1.40551e-014	1.03127e-014	1.19068e-014	1.1364e-014	1.1863e-014	1.03258e-014	-1.52844e-015	5.88243e-015	2.66535e-015	1.08261e-014	3.95638e-015	1.52145e-014	1.0113e-014	5.88904e-015	-8.64135e-016	-3.25478e-015	-9.6863e-015	-4.12534e-015	-2.91789e-015	-4.06167e-015	-8.22116e-016	-4.93443e-015
1.83838e-015	4.34167e-015	2.9911e-015	1.43228e-014	1.04741e-014	1.22711e-014	1.17488e-014	1.14961e-014	1.00149e-014	-1.73933e-015	5.59376e-015	2.43423e-015	1.05279e-014	3.77321e-015	1.53781e-014	1.02531e-014	6.34212e-015	-5.55357e-016	-2.96349e-015	-9.47785e-015	-4.00547e-015	-3.04617e-015	-4.19171e-015	-1.11133e-015	-5.07723e-015
1.75694e-015	4.15844e-015	3.07964e-015	1.45564e-014	1.0638e-014	1.26306e-014	1.21288e-014	1.11184e-014	9.69501e-015	-1.93964e-015	5.31107e-015	2.20458e-015	1.02198e-014	3.57272e-015	1.55366e-014	1.04173e-014	6.79477e-015	-2.34446e-016	-2.6616e-015	-9.2526e-015	-3.87979e-015	-3.18293e-015	-4.30941e-015	-1.40573e-015	-5.2094e-015
1.68355e-015	3.9633e-015	3.16419e-015	1.47552e-014	1.08062e-014	1.29827e-014	1.25034e-014	1.07329e-014	9.3665e-015	-2.12868e-015	5.03363e-015	1.97758e-015	9.90143e-015	3.35634e-015	1.56904e-014	1.06073e-014	7.24507e-015	9.67686e-017	-2.349e-015	-9.0114e-015	-3.74848e-015	-3.32664e-015	-4.41298e-015	-1.70504e-015	-5.3322e-015
1.61859e-015	3.75673e-015	3.24384e-015	1.49188e-014	1.09803e-014	1.33261e-014	1.28718e-014	1.03424e-014	9.03015e-015	-2.30694e-015	4.76003e-015	1.75409e-015	9.57325e-015	3.12573e-015	1.58405e-014	1.0825e-014	7.69085e-015	4.36331e-016	-2.02611e-015	-8.75536e-015	-3.61157e-015	-3.4752e-015	-4.50076e-015	-2.00823e-015	-5.44566e-015
1.56103e-015	3.5393e-015	3.31722e-015	1.50479e-014	1.11609e-014	1.36591e-014	1.32331e-014	9.94884e-015	8.68627e-015	-2.4739e-015	4.48991e-015	1.53522e-015	9.23532e-015	2.88321e-015	1.59877e-014	1.10713e-014	8.1302e-015	7.83004e-016	-1.69298e-015	-8.48577e-015	-3.46953e-015	-3.6272e-015	-4.57069e-015	-2.3143e-015	-5.5508e-015
1.5092e-015	3.31123e-015	3.3833e-015	1.51422e-014	1.13488e-014	1.39794e-014	1.35875e-014	9.55439e-015	8.33497e-015	-2.6299e-015	4.22238e-015	1.32153e-015	8.88737e-015	2.63111e-015	1.61323e-014	1.13461e-014	8.56161e-015	1.13568e-015	-1.34919e-015	-8.20455e-015	-3.32299e-015	-3.78124e-015	-4.62277e-015	-2.62263e-015	-5.64914e-015
1.46256e-015	3.07302e-015	3.44078e-015	1.52025e-014	1.15448e-014	1.42849e-014	1.39349e-014	9.16124e-015	7.97661e-015	-2.77564e-015	3.95627e-015	1.1136e-015	8.52979e-015	2.37145e-015	1.62741e-014	1.16502e-014	8.98328e-015	1.4926e-015	-9.95531e-016	-7.91255e-015	-3.17267e-015	-3.93627e-015	-4.65612e-015	-2.93314e-015	-5.74102e-015
1.42117e-015	2.82568e-015	3.4887e-015	1.52296e-014	1.17493e-014	1.45746e-014	1.4275e-014	8.77152e-015	7.61227e-015	-2.91197e-015	3.69061e-015	9.11352e-016	8.16282e-015	2.1061e-015	1.64138e-014	1.19829e-014	9.39372e-015	1.85208e-015	-6.33488e-016	-7.61131e-015	-3.01931e-015	-4.09063e-015	-4.66974e-015	-3.24501e-015	-5.82766e-015
1.38382e-015	2.57051e-015	3.52621e-015	1.52248e-014	1.1962e-014	1.48464e-014	1.46075e-014	8.38742e-015	7.24259e-015	-3.04001e-015	3.42457e-015	7.15321e-016	7.78714e-015	1.83765e-015	1.65517e-014	1.23426e-014	9.79158e-015	2.21278e-015	-2.63785e-016	-7.30258e-015	-2.86348e-015	-4.24303e-015	-4.66324e-015	-3.55736e-015	-5.9102e-015
1.34919e-015	2.30828e-015	3.55201e-015	1.51891e-014	1.2183e-014	1.50983e-014	1.49318e-014	8.01088e-015	6.8676e-015	-3.16026e-015	3.15683e-015	5.2546e-016	7.40342e-015	1.56887e-015	1.6688e-014	1.27277e-014	1.01754e-014	2.57412e-015	1.12249e-016	-6.98742e-015	-2.70568e-015	-4.39219e-015	-4.63684e-015	-3.86991e-015	-5.98958e-015
1.31594e-015	2.04011e-015	3.56482e-015	1.5124e-014	1.24126e-014	1.53289e-014	1.52477e-014	7.64322e-015	6.48737e-015	-3.27367e-015	2.88649e-015	3.42075e-016	7.0129e-015	1.3012e-015	1.68217e-014	1.31364e-014	1.05444e-014	2.93415e-015	4.9335e-016	-6.66768e-015	-2.54713e-015	-4.5377e-015	-4.5908e-015	-4.18149e-015	-6.06678e-015
1.28374e-015	1.76725e-015	3.56427e-015	1.50311e-014	1.26508e-014	1.55371e-014	1.55554e-014	7.28564e-015	6.10248e-015	-3.38118e-015	2.61271e-015	1.65202e-016	6.61668e-015	1.03635e-015	1.69529e-014	1.35661e-014	1.08971e-014	3.29172e-015	8.77757e-016	-6.34491e-015	-2.38928e-015	-4.67822e-015	-4.52613e-015	-4.49129e-015	-6.14201e-015
1.25173e-015	1.49174e-015	3.54957e-015	1.49119e-014	1.2897e-014	1.57213e-014	1.58543e-014	6.93927e-015	5.71319e-015	-3.48437e-015	2.33472e-015	-5.58294e-018	6.21548e-015	7.76719e-016	1.70814e-014	1.40138e-014	1.1232e-014	3.64579e-015	1.26342e-015	-6.02077e-015	-2.23382e-015	-4.81347e-015	-4.44369e-015	-4.79854e-015	-6.21685e-015
1.21822e-015	1.2148e-015	3.51971e-015	1.47687e-014	1.31496e-014	1.58808e-014	1.61446e-014	6.60477e-015	5.32052e-015	-3.58455e-015	2.05229e-015	-1.70988e-016	5.81099e-015	5.2399e-016	1.72069e-014	1.44758e-014	1.15486e-014	3.99557e-015	1.64885e-015	-5.69722e-015	-2.08242e-015	-4.94247e-015	-4.34458e-015	-5.10286e-015	-6.29196e-015
1.18228e-015	9.37758e-016	3.47388e-015	1.46037e-014	1.34078e-014	1.60152e-014	1.64264e-014	6.28243e-015	4.92492e-015	-3.68329e-015	1.7642e-015	-3.32151e-016	5.40375e-015	2.79991e-016	1.7329e-014	1.49481e-014	1.18462e-014	4.33995e-015	2.0325e-015	-5.37496e-015	-1.93616e-015	-5.06449e-015	-4.23012e-015	-5.40294e-015	-6.3677e-015
1.14235e-015	6.61724e-016	3.41138e-015	1.44187e-014	1.36699e-014	1.61233e-014	1.66999e-014	5.97261e-015	4.52698e-015	-3.78123e-015	1.4699e-015	-4.89953e-016	4.99561e-015	4.57197e-017	1.74475e-014	1.54267e-014	1.21238e-014	4.67838e-015	2.4124e-015	-5.05513e-015	-1.7965e-015	-5.17854e-015	-4.10188e-015	-5.69801e-015	-6.44467e-015
1.09731e-015	3.88128e-016	3.33208e-015	1.42159e-014	1.3935e-014	1.62052e-014	1.69652e-014	5.67552e-015	4.12681e-015	-3.88001e-015	1.16901e-015	-6.45142e-016	4.58834e-015	-1.77505e-016	1.75613e-014	1.59073e-014	1.23811e-014	5.01023e-015	2.78613e-015	-4.7395e-015	-1.66537e-015	-5.28435e-015	-3.96247e-015	-5.98744e-015	-6.52296e-015
1.04621e-015	1.1866e-016	3.23597e-015	1.39977e-014	1.42014e-014	1.62612e-014	1.72225e-014	5.39116e-015	3.72518e-015	-3.98164e-015	8.61429e-016	-7.98564e-016	4.1831e-015	-3.88718e-016	1.76704e-014	1.63853e-014	1.26185e-014	5.3348e-015	3.1511e-015	-4.42898e-015	-1.54451e-015	-5.38104e-015	-3.81416e-015	-6.26996e-015	-6.6033e-015
9.88039e-016	-1.45643e-016	3.12234e-015	1.37662e-014	1.4468e-014	1.62911e-014	1.74716e-014	5.11901e-015	3.32203e-015	-4.08746e-015	5.46864e-016	-9.50283e-016	3.78225e-015	-5.87701e-016	1.77737e-014	1.68555e-014	1.28359e-014	5.65165e-015	3.50504e-015	-4.12503e-015	-1.4353e-015	-5.4682e-015	-3.65878e-015	-6.54487e-015	-6.68598e-015
9.21929e-016	-4.0367e-016	2.99124e-015	1.35235e-014	1.47329e-014	1.62952e-014	1.77128e-014	4.85807e-015	2.9178e-015	-4.19894e-015	2.25882e-016	-1.10119e-015	3.38763e-015	-7.73349e-016	1.78711e-014	1.73128e-014	1.30336e-014	5.96016e-015	3.8461e-015	-3.82881e-015	-1.33959e-015	-5.54539e-015	-3.49792e-015	-6.81057e-015	-6.77068e-015
8.46931e-016	-6.54612e-016	2.8425e-015	1.3272e-014	1.49933e-014	1.62738e-014	1.79464e-014	4.60718e-015	2.51387e-015	-4.31683e-015	-1.00727e-016	-1.25236e-015	3.00031e-015	-9.45678e-016	1.79613e-014	1.77524e-014	1.32116e-014	6.26006e-015	4.17193e-015	-3.54083e-015	-1.25843e-015	-5.61198e-015	-3.33433e-015	-7.06563e-015	-6.85709e-015
7.61892e-016	-8.96699e-016	2.67615e-015	1.30138e-014	1.52477e-014	1.62273e-014	1.81722e-014	4.36585e-015	2.11084e-015	-4.4427e-015	-4.3305e-016	-1.40471e-015	2.62271e-015	-1.10439e-015	1.80437e-014	1.81691e-014	1.33701e-014	6.55124e-015	4.48056e-015	-3.26236e-015	-1.19309e-015	-5.66773e-015	-3.17048e-015	-7.30923e-015	-6.94524e-015
6.65819e-016	-1.12855e-015	2.49224e-015	1.27508e-014	1.54939e-014	1.61568e-014	1.83902e-014	4.13382e-015	1.70919e-015	-4.57764e-015	-7.70866e-016	-1.55908e-015	2.25617e-015	-1.24983e-015	1.81174e-014	1.85579e-014	1.35101e-014	6.83288e-015	4.76991e-015	-2.9949e-015	-1.1448e-015	-5.71242e-015	-3.00891e-015	-7.54052e-015	-7.03535e-015
5.5877e-016	-1.34883e-015	2.29122e-015	1.24852e-014	1.573e-014	1.60639e-014	1.85995e-014	3.9097e-015	1.30888e-015	-4.72162e-015	-1.11293e-015	-1.71616e-015	1.9028e-015	-1.38244e-015	1.81817e-014	1.89147e-014	1.36321e-014	7.10486e-015	5.03832e-015	-2.73931e-015	-1.1154e-015	-5.74562e-015	-2.85203e-015	-7.75831e-015	-7.12685e-015
4.40419e-016	-1.55634e-015	2.07323e-015	1.22187e-014	1.59538e-014	1.59496e-014	1.88006e-014	3.69166e-015	9.11013e-016	-4.87542e-015	-1.45801e-015	-1.87706e-015	1.56379e-015	-1.5026e-015	1.82361e-014	1.92347e-014	1.3737e-014	7.36644e-015	5.28439e-015	-2.49589e-015	-1.10527e-015	-5.76718e-015	-2.70269e-015	-7.96175e-015	-7.21918e-015
3.10544e-016	-1.74991e-015	1.83894e-015	1.19536e-014	1.61634e-014	1.58151e-014	1.89934e-014	3.4782e-015	5.16487e-016	-5.03982e-015	-1.80496e-015	-2.04187e-015	1.24038e-015	-1.61184e-015	1.82802e-014	1.95143e-014	1.38256e-014	7.61751e-015	5.50682e-015	-2.26553e-015	-1.11547e-015	-5.77756e-015	-2.56283e-015	-8.14939e-015	-7.3117e-015
1.68438e-016	-1.92933e-015	1.58902e-015	1.1691e-014	1.63564e-014	1.56625e-014	1.91778e-014	3.26808e-015	1.25972e-016	-5.21437e-015	-2.15221e-015	-2.21093e-015	9.34961e-016	-1.71099e-015	1.83131e-014	1.97498e-014	1.38987e-014	7.85814e-015	5.70401e-015	-2.04814e-015	-1.14649e-015	-5.77611e-015	-2.43489e-015	-8.32048e-015	-7.40393e-015
1.43089e-017	-2.09337e-015	1.32425e-015	1.14323e-014	1.65308e-014	1.54938e-014	1.93535e-014	3.06013e-015	-2.59029e-016	-5.39892e-015	-2.49822e-015	-2.38458e-015	6.48422e-016	-1.80152e-015	1.8334e-014	1.9938e-014	1.3957e-014	8.08792e-015	5.87503e-015	-1.84429e-015	-1.19863e-015	-5.76273e-015	-2.32122e-015	-8.47377e-015	-7.49534e-015
-1.51705e-016	-2.24078e-015	1.04519e-015	1.11793e-014	1.66846e-014	1.53105e-014	1.95204e-014	2.85318e-015	-6.37398e-016	-5.59315e-015	-2.84158e-015	-2.56293e-015	3.82294e-016	-1.8844e-015	1.83424e-014	2.00763e-014	1.40007e-014	8.30668e-015	6.01901e-015	-1.6546e-015	-1.27266e-015	-5.73794e-015	-2.22355e-015	-8.6081e-015	-7.5856e-015
-3.28988e-016	-2.37147e-015	7.52814e-016	1.09321e-014	1.68156e-014	1.51142e-014	1.9678e-014	2.64616e-015	-1.00823e-015	-5.79631e-015	-3.18082e-015	-2.74594e-015	1.37597e-016	-1.96075e-015	1.83381e-014	2.0162e-014	1.40318e-014	8.51367e-015	6.13572e-015	-1.47953e-015	-1.36865e-015	-5.70157e-015	-2.14344e-015	-8.72291e-015	-7.67447e-015
-5.16621e-016	-2.48502e-015	4.4886e-016	1.06921e-014	1.69218e-014	1.49072e-014	1.98261e-014	2.43786e-015	-1.371e-015	-6.00797e-015	-3.51449e-015	-2.93399e-015	-8.54471e-017	-2.03239e-015	1.83206e-014	2.01938e-014	1.40513e-014	8.70877e-015	6.22492e-015	-1.31886e-015	-1.48681e-015	-5.65376e-015	-2.08277e-015	-8.81775e-015	-7.76202e-015
-7.13769e-016	-2.58132e-015	1.3506e-016	1.04605e-014	1.70018e-014	1.46915e-014	1.99643e-014	2.22718e-015	-1.72496e-015	-6.22705e-015	-3.84085e-015	-3.12759e-015	-2.85748e-016	-2.10131e-015	1.82899e-014	2.01701e-014	1.40608e-014	8.891e-015	6.28684e-015	-1.17222e-015	-1.62645e-015	-5.59447e-015	-2.04249e-015	-8.89188e-015	-7.84819e-015
-9.1923e-016	-2.66008e-015	-1.87042e-016	1.02373e-014	1.70541e-014	1.44687e-014	2.00928e-014	2.01342e-015	-2.06794e-015	-6.45214e-015	-4.15802e-015	-3.32572e-015	-4.63474e-016	-2.16898e-015	1.82455e-014	2.00897e-014	1.40611e-014	9.0601e-015	6.32205e-015	-1.03991e-015	-1.78693e-015	-5.52422e-015	-2.02365e-015	-8.94509e-015	-7.93238e-015
-1.13262e-015	-2.72151e-015	-5.16372e-016	1.0023e-014	1.70775e-014	1.42415e-014	2.02113e-014	1.79586e-015	-2.39876e-015	-6.68171e-015	-4.46394e-015	-3.52783e-015	-6.18699e-016	-2.23745e-015	1.81877e-014	1.99533e-014	1.40528e-014	9.21561e-015	6.33119e-015	-9.22138e-016	-1.96705e-015	-5.44336e-015	-2.027e-015	-8.977e-015	-8.01445e-015
-1.35231e-015	-2.76508e-015	-8.51265e-016	9.81782e-015	1.70711e-014	1.40117e-014	2.03196e-014	1.5737e-015	-2.71623e-015	-6.91379e-015	-4.75662e-015	-3.73343e-015	-7.51154e-016	-2.30832e-015	1.81168e-014	1.97616e-014	1.40374e-014	9.35719e-015	6.31549e-015	-8.18133e-016	-2.1657e-015	-5.35282e-015	-2.05291e-015	-8.9875e-015	-8.09431e-015
-1.57687e-015	-2.79134e-015	-1.18947e-015	9.62196e-015	1.70336e-014	1.3781e-014	2.0417e-014	1.34707e-015	-3.02007e-015	-7.14729e-015	-5.0344e-015	-3.94227e-015	-8.61026e-016	-2.38262e-015	1.80325e-014	1.95154e-014	1.40162e-014	9.48399e-015	6.27605e-015	-7.27501e-016	-2.38165e-015	-5.2529e-015	-2.10107e-015	-8.97666e-015	-8.17153e-015
-1.80433e-015	-2.80099e-015	-1.52938e-015	9.43505e-015	1.69646e-014	1.35514e-014	2.05034e-014	1.11619e-015	-3.30884e-015	-7.38015e-015	-5.29526e-015	-4.15292e-015	-9.4961e-016	-2.4613e-015	1.79349e-014	1.92165e-014	1.399e-014	9.59574e-015	6.21435e-015	-6.50113e-016	-2.61303e-015	-5.1441e-015	-2.17054e-015	-8.94437e-015	-8.24609e-015
-2.03345e-015	-2.79511e-015	-1.86907e-015	9.25631e-015	1.68632e-014	1.33248e-014	2.05786e-014	8.80754e-016	-3.58117e-015	-7.61023e-015	-5.53766e-015	-4.36435e-015	-1.01694e-015	-2.54543e-015	1.78243e-014	1.88672e-014	1.3959e-014	9.69205e-015	6.13185e-015	-5.85368e-016	-2.85757e-015	-5.02718e-015	-2.26129e-015	-8.89144e-015	-8.31834e-015
-2.26209e-015	-2.77387e-015	-2.20664e-015	9.08531e-015	1.67299e-014	1.31027e-014	2.06419e-014	6.40917e-016	-3.83591e-015	-7.83533e-015	-5.75979e-015	-4.57569e-015	-1.06344e-015	-2.63672e-015	1.77008e-014	1.84705e-014	1.39247e-014	9.77257e-015	6.03083e-015	-5.33061e-016	-3.11332e-015	-4.90258e-015	-2.37291e-015	-8.81863e-015	-8.38869e-015
-2.48782e-015	-2.73834e-015	-2.54013e-015	8.92201e-015	1.65644e-014	1.28867e-014	2.0693e-014	3.97446e-016	-4.07201e-015	-8.05325e-015	-5.95984e-015	-4.78609e-015	-1.09077e-015	-2.73647e-015	1.75654e-014	1.80297e-014	1.38869e-014	9.83647e-015	5.9133e-015	-4.93216e-016	-3.37797e-015	-4.77173e-015	-2.50419e-015	-8.72681e-015	-8.45747e-015
-2.70906e-015	-2.68992e-015	-2.86737e-015	8.76496e-015	1.63671e-014	1.26782e-014	2.07312e-014	1.51604e-016	-4.28821e-015	-8.2617e-015	-6.13648e-015	-4.99378e-015	-1.10058e-015	-2.84471e-015	1.74191e-014	1.75491e-014	1.3846e-014	9.88324e-015	5.78166e-015	-4.65329e-016	-3.64974e-015	-4.63524e-015	-2.65335e-015	-8.61663e-015	-8.52485e-015
-2.92406e-015	-2.63037e-015	-3.18632e-015	8.61366e-015	1.61383e-014	1.24788e-014	2.07561e-014	-9.57957e-017	-4.48407e-015	-8.45838e-015	-6.289e-015	-5.19753e-015	-1.09422e-015	-2.96218e-015	1.72619e-014	1.70331e-014	1.38027e-014	9.91261e-015	5.6386e-015	-4.49107e-016	-3.92595e-015	-4.49485e-015	-2.81884e-015	-8.4895e-015	-8.59071e-015
-3.13051e-015	-2.56073e-015	-3.49524e-015	8.46756e-015	1.5879e-014	1.22894e-014	2.07676e-014	-3.43872e-016	-4.65849e-015	-8.64124e-015	-6.41624e-015	-5.39604e-015	-1.073e-015	-3.08898e-015	1.70946e-014	1.6486e-014	1.37576e-014	9.92385e-015	5.48657e-015	-4.43919e-016	-4.20453e-015	-4.35153e-015	-2.99869e-015	-8.34672e-015	-8.6554e-015
-3.32688e-015	-2.48226e-015	-3.79182e-015	8.32559e-015	1.55903e-014	1.21106e-014	2.07656e-014	-5.91087e-016	-4.81039e-015	-8.80793e-015	-6.51755e-015	-5.58777e-015	-1.03887e-015	-3.22524e-015	1.69184e-014	1.59126e-014	1.37106e-014	9.91692e-015	5.32824e-015	-4.49142e-016	-4.48259e-015	-4.20712e-015	-3.1907e-015	-8.18972e-015	-8.71997e-015
-3.51075e-015	-2.39649e-015	-4.0742e-015	8.18729e-015	1.52739e-014	1.19436e-014	2.07496e-014	-8.35986e-016	-4.9396e-015	-8.95679e-015	-6.59167e-015	-5.77156e-015	-9.93522e-016	-3.37092e-015	1.67331e-014	1.53178e-014	1.36613e-014	9.89156e-015	5.1671e-015	-4.64024e-016	-4.75789e-015	-4.06279e-015	-3.39259e-015	-8.0204e-015	-8.78553e-015
-3.68058e-015	-2.30506e-015	-4.34046e-015	8.05174e-015	1.49309e-014	1.17892e-014	2.07192e-014	-1.07689e-015	-5.04583e-015	-9.08572e-015	-6.63836e-015	-5.94604e-015	-9.38053e-016	-3.52534e-015	1.65395e-014	1.47067e-014	1.36094e-014	9.84789e-015	5.00634e-015	-4.87842e-016	-5.02746e-015	-3.91966e-015	-3.602e-015	-7.84021e-015	-8.85172e-015
-3.83476e-015	-2.20956e-015	-4.58878e-015	7.91763e-015	1.45627e-014	1.16484e-014	2.06742e-014	-1.31189e-015	-5.12793e-015	-9.19271e-015	-6.65765e-015	-6.11004e-015	-8.743e-016	-3.68794e-015	1.63383e-014	1.40841e-014	1.35544e-014	9.78574e-015	4.84856e-015	-5.20034e-016	-5.28933e-015	-3.77979e-015	-3.81573e-015	-7.65095e-015	-8.91948e-015
-3.97077e-015	-2.11146e-015	-4.81772e-015	7.78407e-015	1.41708e-014	1.15216e-014	2.06147e-014	-1.53931e-015	-5.18533e-015	-9.276e-015	-6.64948e-015	-6.26243e-015	-8.04432e-016	-3.85792e-015	1.61307e-014	1.34557e-014	1.34958e-014	9.70462e-015	4.69603e-015	-5.59977e-016	-5.54072e-015	-3.64563e-015	-4.03087e-015	-7.45432e-015	-8.98927e-015
-4.08727e-015	-2.01285e-015	-5.0255e-015	7.65007e-015	1.37568e-014	1.14092e-014	2.05407e-014	-1.75708e-015	-5.21756e-015	-9.33359e-015	-6.61423e-015	-6.40164e-015	-7.29699e-016	-4.03452e-015	1.59171e-014	1.2826e-014	1.34331e-014	9.60456e-015	4.55174e-015	-6.07556e-016	-5.77913e-015	-3.5179e-015	-4.24507e-015	-7.25199e-015	-9.06138e-015
-4.18335e-015	-1.91578e-015	-5.21081e-015	7.51498e-015	1.33232e-014	1.13115e-014	2.04522e-014	-1.96287e-015	-5.22509e-015	-9.36392e-015	-6.55218e-015	-6.52616e-015	-6.52023e-016	-4.21635e-015	1.56987e-014	1.22002e-014	1.33655e-014	9.48604e-015	4.41896e-015	-6.6135e-016	-6.0019e-015	-3.39773e-015	-4.45542e-015	-7.04558e-015	-9.13663e-015
-4.25696e-015	-1.82158e-015	-5.37261e-015	7.37792e-015	1.28721e-014	1.12282e-014	2.03488e-014	-2.15477e-015	-5.20775e-015	-9.3665e-015	-6.46378e-015	-6.63502e-015	-5.73292e-016	-4.40226e-015	1.54758e-014	1.15827e-014	1.32922e-014	9.3494e-015	4.30038e-015	-7.20977e-016	-6.20776e-015	-3.28763e-015	-4.65898e-015	-6.83742e-015	-9.21478e-015
-4.30753e-015	-1.73151e-015	-5.50991e-015	7.23801e-015	1.24052e-014	1.11598e-014	2.02308e-014	-2.33098e-015	-5.16556e-015	-9.34073e-015	-6.3501e-015	-6.72727e-015	-4.94633e-016	-4.59081e-015	1.52496e-014	1.09786e-014	1.32123e-014	9.1952e-015	4.19801e-015	-7.85903e-016	-6.39454e-015	-3.18875e-015	-4.85278e-015	-6.62952e-015	-9.29629e-015
-4.33422e-015	-1.64688e-015	-5.62199e-015	7.09464e-015	1.19252e-014	1.11061e-014	2.00985e-014	-2.48926e-015	-5.09861e-015	-9.28603e-015	-6.21221e-015	-6.80198e-015	-4.16922e-016	-4.7808e-015	1.50202e-014	1.03918e-014	1.31238e-014	9.02393e-015	4.11364e-015	-8.54792e-016	-6.55998e-015	-3.10281e-015	-5.03414e-015	-6.42328e-015	-9.38193e-015
-4.33626e-015	-1.5689e-015	-5.70833e-015	6.94712e-015	1.14348e-014	1.10672e-014	1.99524e-014	-2.62761e-015	-5.00739e-015	-9.20157e-015	-6.05139e-015	-6.8587e-015	-3.40946e-016	-4.97029e-015	1.47881e-014	9.82589e-015	1.30265e-014	8.83685e-015	4.04934e-015	-9.27116e-016	-6.7023e-015	-3.03145e-015	-5.20042e-015	-6.22067e-015	-9.47174e-015
-4.31322e-015	-1.49922e-015	-5.76831e-015	6.79575e-015	1.09364e-014	1.10435e-014	1.97929e-014	-2.7443e-015	-4.89309e-015	-9.08709e-015	-5.86927e-015	-6.89648e-015	-2.67566e-016	-5.15741e-015	1.45537e-014	9.28361e-015	1.292e-014	8.63476e-015	4.0065e-015	-1.00225e-015	-6.81962e-015	-2.97529e-015	-5.34929e-015	-6.02366e-015	-9.566e-015
-4.26525e-015	-1.43895e-015	-5.8018e-015	6.64013e-015	1.04332e-014	1.10343e-014	1.96202e-014	-2.83799e-015	-4.7563e-015	-8.94326e-015	-5.66777e-015	-6.91418e-015	-1.97371e-016	-5.34022e-015	1.43175e-014	8.76841e-015	1.28031e-014	8.41868e-015	3.98651e-015	-1.07937e-015	-6.91149e-015	-2.93554e-015	-5.47861e-015	-5.83373e-015	-9.66474e-015
-4.19233e-015	-1.38911e-015	-5.80844e-015	6.47999e-015	9.92732e-015	1.10401e-014	1.94344e-014	-2.9072e-015	-4.59686e-015	-8.77079e-015	-5.44898e-015	-6.91188e-015	-1.30774e-016	-5.51679e-015	1.40804e-014	8.28252e-015	1.26748e-014	8.19025e-015	3.9904e-015	-1.15747e-015	-6.97702e-015	-2.91333e-015	-5.58576e-015	-5.65228e-015	-9.76762e-015
-4.09483e-015	-1.35011e-015	-5.78875e-015	6.31503e-015	9.42091e-015	1.10611e-014	1.92363e-014	-2.95049e-015	-4.4156e-015	-8.56974e-015	-5.21486e-015	-6.88971e-015	-6.80676e-017	-5.68578e-015	1.38429e-014	7.82824e-015	1.2534e-014	7.95108e-015	4.01899e-015	-1.23565e-015	-7.01553e-015	-2.90969e-015	-5.66952e-015	-5.48034e-015	-9.87379e-015
-3.97328e-015	-1.32212e-015	-5.74335e-015	6.14589e-015	8.91659e-015	1.1097e-014	1.90272e-014	-2.96619e-015	-4.21367e-015	-8.341e-015	-4.96683e-015	-6.84755e-015	-9.56271e-018	-5.84495e-015	1.36053e-014	7.40708e-015	1.238e-014	7.70306e-015	4.07225e-015	-1.31383e-015	-7.02681e-015	-2.92522e-015	-5.72848e-015	-5.31941e-015	-9.98301e-015
-3.82876e-015	-1.30599e-015	-5.67262e-015	5.973e-015	8.41738e-015	1.11474e-014	1.88082e-014	-2.95382e-015	-3.99176e-015	-8.08631e-015	-4.70717e-015	-6.78517e-015	4.49534e-017	-5.99294e-015	1.33676e-014	7.01961e-015	1.22116e-014	7.44778e-015	4.1504e-015	-1.39087e-015	-7.01085e-015	-2.95987e-015	-5.76125e-015	-5.17053e-015	-1.00952e-014
-3.66264e-015	-1.30209e-015	-5.57759e-015	5.79675e-015	7.92566e-015	1.12121e-014	1.85794e-014	-2.91273e-015	-3.75183e-015	-7.80753e-015	-4.43824e-015	-6.7025e-015	9.54392e-017	-6.12764e-015	1.31295e-014	6.66581e-015	1.20282e-014	7.18684e-015	4.25294e-015	-1.46584e-015	-6.96757e-015	-3.01412e-015	-5.76685e-015	-5.03442e-015	-1.02094e-014
-3.47569e-015	-1.31012e-015	-5.45979e-015	5.6174e-015	7.44389e-015	1.12899e-014	1.83421e-014	-2.8426e-015	-3.49488e-015	-7.50575e-015	-4.16209e-015	-6.59952e-015	1.43151e-016	-6.24781e-015	1.28913e-014	6.34551e-015	1.18299e-014	6.92187e-015	4.37884e-015	-1.53813e-015	-6.89708e-015	-3.08847e-015	-5.74517e-015	-4.91179e-015	-1.03251e-014
-3.26966e-015	-1.32957e-015	-5.3204e-015	5.43571e-015	6.97444e-015	1.13807e-014	1.80972e-014	-2.74259e-015	-3.22179e-015	-7.18256e-015	-3.88076e-015	-6.4767e-015	1.89483e-016	-6.35232e-015	1.26534e-014	6.05794e-015	1.1616e-014	6.65437e-015	4.52723e-015	-1.6072e-015	-6.79894e-015	-3.18308e-015	-5.69554e-015	-4.80297e-015	-1.04416e-014
-3.04603e-015	-1.35986e-015	-5.16105e-015	5.25321e-015	6.51945e-015	1.14848e-014	1.7846e-014	-2.61303e-015	-2.93434e-015	-6.83989e-015	-3.59677e-015	-6.33466e-015	2.35238e-016	-6.43976e-015	1.24155e-014	5.80221e-015	1.13856e-014	6.38618e-015	4.69701e-015	-1.67227e-015	-6.6747e-015	-3.29686e-015	-5.61775e-015	-4.70773e-015	-1.05579e-014
-2.80661e-015	-1.40017e-015	-4.98353e-015	5.07065e-015	6.08086e-015	1.16027e-014	1.75904e-014	-2.45445e-015	-2.63463e-015	-6.48032e-015	-3.31168e-015	-6.17391e-015	2.81566e-016	-6.50914e-015	1.21782e-014	5.57668e-015	1.11389e-014	6.11987e-015	4.88621e-015	-1.73274e-015	-6.52509e-015	-3.42968e-015	-5.51277e-015	-4.62641e-015	-1.06731e-014
-2.5531e-015	-1.4491e-015	-4.78985e-015	4.88924e-015	5.66083e-015	1.17338e-014	1.73314e-014	-2.26681e-015	-2.32413e-015	-6.10577e-015	-3.02832e-015	-5.99551e-015	3.30158e-016	-6.55973e-015	1.19411e-014	5.37985e-015	1.08761e-014	5.85707e-015	5.09246e-015	-1.78832e-015	-6.35086e-015	-3.58091e-015	-5.38242e-015	-4.55857e-015	-1.07867e-014
-2.28769e-015	-1.50569e-015	-4.58184e-015	4.71021e-015	5.26154e-015	1.18776e-014	1.70699e-014	-2.05087e-015	-2.00403e-015	-5.71868e-015	-2.74834e-015	-5.80076e-015	3.82399e-016	-6.59049e-015	1.17038e-014	5.20894e-015	1.05972e-014	5.59979e-015	5.31321e-015	-1.83831e-015	-6.15326e-015	-3.74859e-015	-5.22753e-015	-4.50391e-015	-1.08973e-014
-2.01289e-015	-1.56859e-015	-4.36168e-015	4.53481e-015	4.88491e-015	1.20341e-014	1.68074e-014	-1.80845e-015	-1.67648e-015	-5.32169e-015	-2.47352e-015	-5.59045e-015	4.399e-016	-6.6012e-015	1.14665e-014	5.06123e-015	1.0303e-014	5.3497e-015	5.54619e-015	-1.88215e-015	-5.93377e-015	-3.93144e-015	-5.04937e-015	-4.46177e-015	-1.10042e-014
-1.73086e-015	-1.63631e-015	-4.13184e-015	4.36487e-015	4.53237e-015	1.22025e-014	1.65455e-014	-1.54139e-015	-1.34318e-015	-4.91751e-015	-2.20543e-015	-5.36579e-015	5.04143e-016	-6.59192e-015	1.12291e-014	4.93362e-015	9.99439e-015	5.10855e-015	5.78892e-015	-1.91938e-015	-5.69477e-015	-4.12895e-015	-4.84935e-015	-4.43134e-015	-1.11065e-014
-1.44364e-015	-1.70674e-015	-3.89448e-015	4.20158e-015	4.20506e-015	1.23823e-014	1.62858e-014	-1.25101e-015	-1.00582e-015	-4.50881e-015	-1.94574e-015	-5.12865e-015	5.76818e-016	-6.56239e-015	1.09915e-014	4.82314e-015	9.6726e-015	4.87864e-015	6.03874e-015	-1.94978e-015	-5.43725e-015	-4.33963e-015	-4.62999e-015	-4.41239e-015	-1.12031e-014
-1.15401e-015	-1.77762e-015	-3.65221e-015	4.04637e-015	3.90401e-015	1.25737e-014	1.60295e-014	-9.38224e-016	-6.66419e-016	-4.09778e-015	-1.6958e-015	-4.88028e-015	6.59608e-016	-6.5125e-015	1.07537e-014	4.72679e-015	9.33845e-015	4.66115e-015	6.2927e-015	-1.97387e-015	-5.163e-015	-4.56127e-015	-4.39396e-015	-4.40337e-015	-1.12929e-014
-8.64407e-016	-1.84682e-015	-3.40729e-015	3.90088e-015	3.63033e-015	1.27759e-014	1.57788e-014	-6.05071e-016	-3.26547e-016	-3.6875e-015	-1.45643e-015	-4.62151e-015	7.53149e-016	-6.44304e-015	1.05154e-014	4.64153e-015	8.99357e-015	4.45745e-015	6.54746e-015	-1.99135e-015	-4.87431e-015	-4.79177e-015	-4.14395e-015	-4.4028e-015	-1.13755e-014
-5.77237e-016	-1.91226e-015	-3.16151e-015	3.76685e-015	3.38477e-015	1.29879e-014	1.55347e-014	-2.53745e-016	1.18784e-017	-3.2801e-015	-1.22878e-015	-4.35377e-015	8.5858e-016	-6.35412e-015	1.02759e-014	4.56374e-015	8.63918e-015	4.26886e-015	6.79939e-015	-2.00162e-015	-4.57288e-015	-5.02971e-015	-3.88247e-015	-4.40965e-015	-1.14499e-014
-2.94467e-016	-1.97221e-015	-2.91769e-015	3.64584e-015	3.16809e-015	1.32092e-014	1.5299e-014	1.13526e-016	3.47622e-016	-2.87779e-015	-1.01434e-015	-4.07873e-015	9.77091e-016	-6.24692e-015	1.00347e-014	4.48965e-015	8.27698e-015	4.09732e-015	7.04562e-015	-2.0045e-015	-4.26098e-015	-5.27291e-015	-3.61274e-015	-4.42237e-015	-1.15156e-014
-1.8e-017	-2.0245e-015	-2.67826e-015	3.53954e-015	2.98066e-015	1.34394e-014	1.50731e-014	4.94e-016	6.78891e-016	-2.4829e-015	-8.13671e-016	-3.79796e-015	1.11008e-015	-6.12201e-015	9.7924e-015	4.41579e-015	7.90926e-015	3.94337e-015	7.28317e-015	-2.00023e-015	-3.94083e-015	-5.51942e-015	-3.33862e-015	-4.4395e-015	-1.15725e-014
2.50316e-016	-2.06704e-015	-2.44554e-015	3.44859e-015	2.8227e-015	1.36773e-014	1.48583e-014	8.85102e-016	1.00353e-015	-2.09812e-015	-6.26584e-016	-3.5128e-015	1.25797e-015	-5.98039e-015	9.5491e-015	4.33992e-015	7.53807e-015	3.80746e-015	7.50863e-015	-1.98961e-015	-3.6149e-015	-5.76757e-015	-3.0629e-015	-4.45994e-015	-1.16198e-014
5.08333e-016	-2.09762e-015	-2.22125e-015	3.37468e-015	2.69413e-015	1.39217e-014	1.46562e-014	1.2845e-015	1.31959e-015	-1.72501e-015	-4.53346e-016	-3.22443e-015	1.42155e-015	-5.8236e-015	9.30414e-015	4.25872e-015	7.16588e-015	3.69004e-015	7.71863e-015	-1.973e-015	-3.28554e-015	-6.01468e-015	-2.7885e-015	-4.48279e-015	-1.16573e-014
7.53822e-016	-2.11514e-015	-2.00764e-015	3.31912e-015	2.59497e-015	1.41713e-014	1.44679e-014	1.68946e-015	1.62526e-015	-1.36556e-015	-2.94606e-016	-2.93423e-015	1.6014e-015	-5.65275e-015	9.05765e-015	4.16962e-015	6.79512e-015	3.59211e-015	7.9103e-015	-1.95091e-015	-2.95456e-015	-6.25834e-015	-2.51912e-015	-4.50687e-015	-1.16851e-014
9.85295e-016	-2.11781e-015	-1.80641e-015	3.2833e-015	2.52459e-015	1.44252e-014	1.42946e-014	2.09719e-015	1.91889e-015	-1.02214e-015	-1.49867e-016	-2.64385e-015	1.79768e-015	-5.46942e-015	8.80957e-015	4.07042e-015	6.4282e-015	3.51381e-015	8.08111e-015	-1.92356e-015	-2.62446e-015	-6.49676e-015	-2.25783e-015	-4.53049e-015	-1.17034e-014
1.20193e-015	-2.10383e-015	-1.61967e-015	3.26781e-015	2.48265e-015	1.46825e-014	1.41367e-014	2.50408e-015	2.1993e-015	-6.96223e-016	-1.8578e-017	-2.35413e-015	2.00963e-015	-5.27557e-015	8.55978e-015	3.95846e-015	6.06738e-015	3.45523e-015	8.22906e-015	-1.8924e-015	-2.29787e-015	-6.72832e-015	-2.0081e-015	-4.55269e-015	-1.17122e-014
1.40231e-015	-2.07201e-015	-1.44921e-015	3.27328e-015	2.46811e-015	1.49416e-014	1.39949e-014	2.90774e-015	2.46476e-015	-3.89177e-016	9.93924e-017	-2.06682e-015	2.23675e-015	-5.07336e-015	8.30849e-015	3.83212e-015	5.71541e-015	3.41642e-015	8.35171e-015	-1.85841e-015	-1.97662e-015	-6.95121e-015	-1.77349e-015	-4.57294e-015	-1.17123e-014
1.58549e-015	-2.02179e-015	-1.29615e-015	3.30041e-015	2.48035e-015	1.52006e-014	1.38705e-014	3.30586e-015	2.71395e-015	-1.02034e-016	2.04582e-016	-1.78391e-015	2.47774e-015	-4.86478e-015	8.05604e-015	3.68988e-015	5.37491e-015	3.39728e-015	8.44711e-015	-1.82241e-015	-1.6628e-015	-7.16369e-015	-1.55708e-015	-4.59053e-015	-1.17044e-014
1.7503e-015	-1.95198e-015	-1.16111e-015	3.3492e-015	2.51816e-015	1.54575e-014	1.37637e-014	3.69596e-015	2.94569e-015	1.63776e-016	2.98007e-016	-1.50662e-015	2.73177e-015	-4.65122e-015	7.8027e-015	3.53103e-015	5.04856e-015	3.39696e-015	8.51336e-015	-1.78535e-015	-1.35899e-015	-7.36453e-015	-1.36208e-015	-4.60429e-015	-1.1689e-014
1.89551e-015	-1.86244e-015	-1.04454e-015	3.42063e-015	2.58047e-015	1.57102e-014	1.3675e-014	4.07606e-015	3.15866e-015	4.07067e-016	3.80503e-016	-1.23636e-015	2.99741e-015	-4.4349e-015	7.54858e-015	3.35519e-015	4.73816e-015	3.41464e-015	8.54977e-015	-1.74815e-015	-1.06651e-015	-7.55222e-015	-1.19132e-015	-4.61377e-015	-1.16674e-014
2.02064e-015	-1.75278e-015	-9.47515e-016	3.51401e-015	2.66594e-015	1.59566e-014	1.36049e-014	4.44332e-015	3.3524e-015	6.27264e-016	4.52924e-016	-9.74709e-016	3.27272e-015	-4.21795e-015	7.29369e-015	3.16227e-015	4.44605e-015	3.44978e-015	8.55517e-015	-1.71207e-015	-7.8733e-016	-7.72602e-015	-1.04748e-015	-4.61897e-015	-1.16401e-014
2.12543e-015	-1.62258e-015	-8.70337e-016	3.62889e-015	2.7733e-015	1.61956e-014	1.35534e-014	4.79621e-015	3.52556e-015	8.24598e-016	5.16503e-016	-7.2338e-016	3.5553e-015	-4.00205e-015	7.03859e-015	2.95253e-015	4.17465e-015	3.50177e-015	8.52888e-015	-1.67819e-015	-5.24074e-016	-7.8851e-015	-9.32809e-016	-4.61939e-015	-1.16083e-014
2.20966e-015	-1.47254e-015	-8.12857e-016	3.76512e-015	2.90061e-015	1.64249e-014	1.35206e-014	5.1327e-015	3.67748e-015	9.97912e-016	5.72048e-016	-4.83121e-016	3.84308e-015	-3.7893e-015	6.78323e-015	2.72675e-015	3.92608e-015	3.56932e-015	8.47039e-015	-1.64795e-015	-2.7848e-016	-8.02861e-015	-8.49407e-016	-4.61528e-015	-1.15736e-014
2.27388e-015	-1.30334e-015	-7.74753e-016	3.92231e-015	3.04577e-015	1.66423e-014	1.35063e-014	5.45125e-015	3.80702e-015	1.14725e-015	6.20596e-016	-2.5528e-016	4.13343e-015	-3.58141e-015	6.5277e-015	2.48515e-015	3.70182e-015	3.65092e-015	8.37936e-015	-1.62244e-015	-5.23447e-017	-8.15597e-015	-7.99399e-016	-4.60646e-015	-1.15375e-014
2.31815e-015	-1.11614e-015	-7.56113e-016	4.09927e-015	3.20694e-015	1.68455e-014	1.35098e-014	5.75025e-015	3.91427e-015	1.2727e-015	6.63413e-016	-4.09008e-017	4.42363e-015	-3.38049e-015	6.27199e-015	2.22905e-015	3.50344e-015	3.74522e-015	8.25581e-015	-1.60318e-015	1.52351e-016	-8.26806e-015	-7.83913e-016	-4.59283e-015	-1.15012e-014
2.34309e-015	-9.12651e-016	-7.56872e-016	4.29481e-015	3.3822e-015	1.70324e-014	1.35309e-014	6.02828e-015	3.99942e-015	1.37393e-015	7.01941e-016	1.59081e-016	4.71032e-015	-3.18841e-015	6.01697e-015	1.96017e-015	3.33253e-015	3.8511e-015	8.10045e-015	-1.59138e-015	3.34686e-016	-8.3648e-015	-8.03649e-016	-4.57537e-015	-1.14666e-014
2.34905e-015	-6.94406e-016	-7.75999e-016	4.50703e-015	3.56929e-015	1.72014e-014	1.35687e-014	6.28465e-015	4.06228e-015	1.45138e-015	7.37184e-016	3.43712e-016	4.99035e-015	-3.00711e-015	5.76234e-015	1.68032e-015	3.18979e-015	3.96681e-015	7.9147e-015	-1.58799e-015	4.93263e-016	-8.44668e-015	-8.59166e-016	-4.55482e-015	-1.14353e-014
2.3363e-015	-4.62684e-016	-8.12681e-016	4.7342e-015	3.76585e-015	1.73502e-014	1.36223e-014	6.51848e-015	4.10218e-015	1.50567e-015	7.70244e-016	5.12629e-016	5.26038e-015	-2.83816e-015	5.50859e-015	1.39199e-015	3.07611e-015	4.09017e-015	7.70025e-015	-1.59427e-015	6.26672e-016	-8.51472e-015	-9.51155e-016	-4.53197e-015	-1.14092e-014
2.30547e-015	-2.20035e-016	-8.65751e-016	4.97491e-015	3.96982e-015	1.74771e-014	1.36902e-014	6.72955e-015	4.1191e-015	1.53684e-015	8.01924e-016	6.64389e-016	5.51732e-015	-2.6833e-015	5.25588e-015	1.09738e-015	2.99101e-015	4.2197e-015	7.45815e-015	-1.61109e-015	7.34026e-016	-8.56947e-015	-1.07999e-015	-4.50824e-015	-1.13902e-014
2.25763e-015	3.08163e-017	-9.3386e-016	5.22714e-015	4.17878e-015	1.75806e-014	1.37714e-014	6.91762e-015	4.11469e-015	1.54543e-015	8.33324e-016	7.98827e-016	5.75762e-015	-2.54373e-015	5.00426e-015	7.98617e-016	2.93441e-015	4.35413e-015	7.1907e-015	-1.63972e-015	8.14086e-016	-8.61237e-015	-1.24522e-015	-4.48464e-015	-1.13798e-014
2.1934e-015	2.87276e-016	-1.01553e-015	5.48891e-015	4.39024e-015	1.76586e-014	1.38639e-014	7.08244e-015	4.08912e-015	1.53281e-015	8.64928e-016	9.15052e-016	5.97844e-015	-2.42047e-015	4.7541e-015	4.975e-016	2.90603e-015	4.49175e-015	6.89981e-015	-1.68075e-015	8.65526e-016	-8.64475e-015	-1.44689e-015	-4.46222e-015	-1.13794e-014
2.11398e-015	5.46317e-016	-1.10871e-015	5.75787e-015	4.60201e-015	1.77099e-014	1.39664e-014	7.22391e-015	4.04315e-015	1.49937e-015	8.96952e-016	1.0126e-015	6.1762e-015	-2.31493e-015	4.50538e-015	1.9685e-016	2.90496e-015	4.63111e-015	6.58787e-015	-1.73528e-015	8.88098e-016	-8.66818e-015	-1.68346e-015	-4.44226e-015	-1.13901e-014
2.02025e-015	8.0499e-016	-1.21187e-015	6.03161e-015	4.81143e-015	1.77331e-014	1.40769e-014	7.34303e-015	3.97806e-015	1.44607e-015	9.29741e-016	1.0903e-015	6.34834e-015	-2.2281e-015	4.25794e-015	-1.00153e-016	2.93036e-015	4.77006e-015	6.25729e-015	-1.80439e-015	8.81268e-016	-8.68451e-015	-1.95314e-015	-4.4265e-015	-1.14132e-014
1.91275e-015	1.05924e-015	-1.32379e-015	6.30799e-015	5.01681e-015	1.77269e-014	1.41937e-014	7.44081e-015	3.89435e-015	1.37343e-015	9.64062e-016	1.14799e-015	6.4919e-015	-2.16097e-015	4.01152e-015	-3.91013e-016	2.98146e-015	4.90728e-015	5.91125e-015	-1.88874e-015	8.44471e-016	-8.69561e-015	-2.25492e-015	-4.41649e-015	-1.145e-014
1.79275e-015	1.30655e-015	-1.44288e-015	6.58461e-015	5.21608e-015	1.76901e-014	1.43152e-014	7.51757e-015	3.79324e-015	1.28238e-015	1.00025e-015	1.18526e-015	6.60393e-015	-2.11396e-015	3.76609e-015	-6.73145e-016	3.057e-015	5.04103e-015	5.55247e-015	-1.98891e-015	7.76974e-016	-8.70357e-015	-2.58686e-015	-4.41346e-015	-1.15018e-014
1.66141e-015	1.54383e-015	-1.56674e-015	6.85915e-015	5.40678e-015	1.76234e-014	1.44391e-014	7.57496e-015	3.67618e-015	1.17443e-015	1.03871e-015	1.20246e-015	6.68154e-015	-2.08811e-015	3.52187e-015	-9.43825e-016	3.1549e-015	5.17043e-015	5.18373e-015	-2.10509e-015	6.79105e-016	-8.71006e-015	-2.94695e-015	-4.41929e-015	-1.15695e-014
1.51947e-015	1.76807e-015	-1.69346e-015	7.12851e-015	5.58677e-015	1.75262e-014	1.45629e-014	7.61407e-015	3.54485e-015	1.05089e-015	1.0791e-015	1.19957e-015	6.72266e-015	-2.08393e-015	3.2779e-015	-1.20072e-015	3.27319e-015	5.29412e-015	4.80792e-015	-2.23725e-015	5.50794e-016	-8.71707e-015	-3.33247e-015	-4.43543e-015	-1.16538e-014
1.36771e-015	1.97549e-015	-1.82129e-015	7.39036e-015	5.75457e-015	1.73993e-014	1.46847e-014	7.63654e-015	3.40058e-015	9.12589e-016	1.121e-015	1.17646e-015	6.72581e-015	-2.10116e-015	3.03422e-015	-1.44129e-015	3.40919e-015	5.41059e-015	4.4281e-015	-2.38593e-015	3.92186e-016	-8.7266e-015	-3.7411e-015	-4.46315e-015	-1.1755e-014
1.20714e-015	2.16315e-015	-1.94826e-015	7.64233e-015	5.90811e-015	1.72438e-014	1.48027e-014	7.64402e-015	3.24491e-015	7.59951e-016	1.16426e-015	1.13315e-015	6.68931e-015	-2.13976e-015	2.79002e-015	-1.66353e-015	3.56082e-015	5.51897e-015	4.04655e-015	-2.55073e-015	2.03676e-016	-8.74071e-015	-4.16999e-015	-4.50355e-015	-1.18738e-014
1.0378e-015	2.32853e-015	-2.07223e-015	7.88194e-015	6.04612e-015	1.70604e-014	1.49152e-014	7.63816e-015	3.07995e-015	5.94258e-016	1.20897e-015	1.06984e-015	6.61274e-015	-2.19955e-015	2.54555e-015	-1.86568e-015	3.72559e-015	5.61821e-015	3.66694e-015	-2.73159e-015	-1.39041e-017	-8.76168e-015	-4.61614e-015	-4.55827e-015	-1.20106e-014
8.61407e-016	2.46865e-015	-2.19154e-015	8.10698e-015	6.16683e-015	1.68501e-014	1.50197e-014	7.62005e-015	2.90777e-015	4.16645e-016	1.25466e-015	9.86865e-016	6.49479e-015	-2.28047e-015	2.3005e-015	-2.04662e-015	3.90087e-015	5.70714e-015	3.2921e-015	-2.92816e-015	-2.60369e-016	-8.79099e-015	-5.07659e-015	-4.628e-015	-1.21653e-014
6.78487e-016	2.58013e-015	-2.30485e-015	8.31567e-015	6.26842e-015	1.66142e-014	1.5114e-014	7.59185e-015	2.73002e-015	2.28483e-016	1.30047e-015	8.85062e-016	6.33536e-015	-2.38201e-015	2.05434e-015	-2.20566e-015	4.08391e-015	5.78532e-015	2.92453e-015	-3.13918e-015	-5.34834e-016	-8.8306e-015	-5.54789e-015	-4.71398e-015	-1.23378e-014
4.89686e-016	2.66134e-015	-2.41058e-015	8.50637e-015	6.35031e-015	1.63541e-014	1.51969e-014	7.55562e-015	2.54879e-015	3.1121e-017	1.34582e-015	7.64868e-016	6.13495e-015	-2.50352e-015	1.80673e-015	-2.3414e-015	4.27115e-015	5.85266e-015	2.56628e-015	-3.364e-015	-8.36257e-016	-8.88283e-015	-6.02705e-015	-4.81725e-015	-1.25279e-014
2.95615e-016	2.71011e-015	-2.5073e-015	8.67677e-015	6.41159e-015	1.60725e-014	1.52663e-014	7.5134e-015	2.36581e-015	-1.74323e-016	1.38991e-015	6.26773e-016	5.89457e-015	-2.64368e-015	1.55721e-015	-2.45352e-015	4.46048e-015	5.90868e-015	2.21964e-015	-3.6016e-015	-1.16338e-015	-8.94921e-015	-6.51077e-015	-4.93794e-015	-1.27342e-014
9.64578e-017	2.72441e-015	-2.59371e-015	8.82592e-015	6.45199e-015	1.57721e-014	1.53211e-014	7.46697e-015	2.18393e-015	-3.86949e-016	1.43203e-015	4.7168e-016	5.6147e-015	-2.80226e-015	1.30536e-015	-2.54217e-015	4.6487e-015	5.95289e-015	1.88677e-015	-3.85047e-015	-1.51506e-015	-9.03122e-015	-6.99577e-015	-5.07633e-015	-1.29561e-014
-1.07036e-016	2.70313e-015	-2.66813e-015	8.95237e-015	6.47055e-015	1.54559e-014	1.53598e-014	7.41832e-015	2.00454e-015	-6.05744e-016	1.47154e-015	3.00359e-016	5.29663e-015	-2.97792e-015	1.05043e-015	-2.60742e-015	4.83339e-015	5.98579e-015	1.56967e-015	-4.10929e-015	-1.88931e-015	-9.12972e-015	-7.4789e-015	-5.23294e-015	-1.31923e-014
-3.13855e-016	2.64528e-015	-2.7298e-015	9.05512e-015	6.46713e-015	1.51276e-014	1.53812e-014	7.3694e-015	1.82919e-015	-8.3005e-016	1.50741e-015	1.14299e-016	4.94281e-015	-3.16933e-015	7.92293e-016	-2.64949e-015	5.01225e-015	6.00685e-015	1.26906e-015	-4.37737e-015	-2.28471e-015	-9.24525e-015	-7.95769e-015	-5.4074e-015	-1.34422e-014
-5.23449e-016	2.5507e-015	-2.77818e-015	9.13348e-015	6.44154e-015	1.47893e-014	1.53839e-014	7.32162e-015	1.6591e-015	-1.05903e-015	1.53847e-015	-8.46988e-017	4.55527e-015	-3.3755e-015	5.30793e-016	-2.66938e-015	5.18349e-015	6.01604e-015	9.8666e-016	-4.65326e-015	-2.69952e-015	-9.37817e-015	-8.42931e-015	-5.60022e-015	-1.37045e-014
-7.35294e-016	2.41886e-015	-2.81276e-015	9.18654e-015	6.39385e-015	1.44442e-014	1.53671e-014	7.27647e-015	1.49619e-015	-1.29228e-015	1.56382e-015	-2.9579e-016	4.13701e-015	-3.59492e-015	2.65978e-016	-2.66836e-015	5.34449e-015	6.01337e-015	7.22892e-016	-4.93562e-015	-3.13182e-015	-9.52878e-015	-8.89123e-015	-5.8109e-015	-1.39773e-014
-9.49421e-016	2.25013e-015	-2.83281e-015	9.21407e-015	6.32433e-015	1.40963e-014	1.53304e-014	7.23469e-015	1.34223e-015	-1.52919e-015	1.58269e-015	-5.17481e-016	3.69124e-015	-3.8261e-015	-3.02538e-018	-2.6479e-015	5.49333e-015	5.99922e-015	4.77948e-016	-5.22339e-015	-3.57915e-015	-9.69723e-015	-9.34098e-015	-6.03892e-015	-1.42588e-014
-1.16542e-015	2.0453e-015	-2.8384e-015	9.21628e-015	6.23382e-015	1.37494e-014	1.52736e-014	7.19837e-015	1.19822e-015	-1.76865e-015	1.59476e-015	-7.47797e-016	3.22092e-015	-4.06742e-015	-2.76022e-016	-2.60874e-015	5.62798e-015	5.97391e-015	2.5221e-016	-5.51429e-015	-4.03958e-015	-9.88349e-015	-9.7762e-015	-6.28309e-015	-1.45476e-014
-1.38268e-015	1.80574e-015	-2.82925e-015	9.19354e-015	6.12309e-015	1.34065e-014	1.51967e-014	7.16849e-015	1.06518e-015	-2.00958e-015	1.59848e-015	-9.8504e-016	2.73026e-015	-4.31633e-015	-5.5232e-016	-2.55272e-015	5.74712e-015	5.93808e-015	4.51856e-017	-5.80613e-015	-4.5109e-015	-1.00872e-014	-1.01947e-014	-6.5427e-015	-1.48422e-014
-1.60062e-015	1.5323e-015	-2.80552e-015	9.14669e-015	5.99315e-015	1.3072e-014	1.50989e-014	7.14659e-015	9.43866e-016	-2.25178e-015	1.59328e-015	-1.2272e-015	2.22302e-015	-4.57151e-015	-8.31953e-016	-2.48147e-015	5.85022e-015	5.8922e-015	-1.44174e-016	-6.09731e-015	-4.99065e-015	-1.03078e-014	-1.05946e-014	-6.81665e-015	-1.51404e-014
-1.81877e-015	1.22721e-015	-2.7674e-015	9.07597e-015	5.84527e-015	1.27494e-014	1.49812e-014	7.13431e-015	8.35062e-016	-2.49422e-015	1.579e-015	-1.47288e-015	1.70317e-015	-4.83151e-015	-1.11477e-015	-2.397e-015	5.93642e-015	5.83688e-015	-3.15837e-016	-6.38657e-015	-5.47564e-015	-1.05448e-014	-1.09739e-014	-7.10365e-015	-1.54403e-014
-2.03717e-015	8.9277e-016	-2.71553e-015	8.98212e-015	5.68064e-015	1.2442e-014	1.48442e-014	7.1319e-015	7.39651e-016	-2.73587e-015	1.55499e-015	-1.71983e-015	1.17527e-015	-5.094e-015	-1.40031e-015	-2.30153e-015	6.00481e-015	5.77257e-015	-4.71067e-016	-6.67166e-015	-5.96373e-015	-1.07967e-014	-1.1331e-014	-7.4028e-015	-1.57405e-014
-2.25474e-015	5.31498e-016	-2.65053e-015	8.86709e-015	5.5007e-015	1.2153e-014	1.46884e-014	7.14048e-015	6.58171e-016	-2.9764e-015	1.52032e-015	-1.96625e-015	6.43358e-016	-5.35719e-015	-1.68785e-015	-2.19728e-015	6.05527e-015	5.69985e-015	-6.11358e-016	-6.95076e-015	-6.45273e-015	-1.10626e-014	-1.16652e-014	-7.71246e-015	-1.60386e-014
-2.4708e-015	1.46282e-016	-2.57324e-015	8.73233e-015	5.30757e-015	1.18859e-014	1.45147e-014	7.16032e-015	5.90732e-016	-3.2152e-015	1.47475e-015	-2.21021e-015	1.12253e-016	-5.61895e-015	-1.97635e-015	-2.08647e-015	6.08812e-015	5.61949e-015	-7.37854e-016	-7.22188e-015	-6.94014e-015	-1.13414e-014	-1.19759e-014	-8.03092e-015	-1.63327e-014
-2.68493e-015	-2.60069e-016	-2.48504e-015	8.57979e-015	5.10311e-015	1.16436e-014	1.43245e-014	7.19206e-015	5.37097e-016	-3.4516e-015	1.41805e-015	-2.45008e-015	-4.13948e-016	-5.8771e-015	-2.26461e-015	-1.97111e-015	6.10459e-015	5.53259e-015	-8.52555e-016	-7.48366e-015	-7.42271e-015	-1.16312e-014	-1.22618e-014	-8.35629e-015	-1.66211e-014
-2.89608e-015	-6.84313e-016	-2.38663e-015	8.4113e-015	4.88884e-015	1.14294e-014	1.41195e-014	7.23555e-015	4.97082e-016	-3.68441e-015	1.35028e-015	-2.68418e-015	-9.30788e-016	-6.12967e-015	-2.55171e-015	-1.85332e-015	6.10587e-015	5.43961e-015	-9.57008e-016	-7.73426e-015	-7.89838e-015	-1.19307e-014	-1.25228e-014	-8.68695e-015	-1.69017e-014
-3.10304e-015	-1.12295e-015	-2.27929e-015	8.22897e-015	4.66618e-015	1.1247e-014	1.39008e-014	7.29078e-015	4.70638e-016	-3.91305e-015	1.27127e-015	-2.91085e-015	-1.43356e-015	-6.37418e-015	-2.83658e-015	-1.73478e-015	6.09285e-015	5.34091e-015	-1.05335e-015	-7.97199e-015	-8.36482e-015	-1.22374e-014	-1.27589e-014	-9.02147e-015	-1.71724e-014
-3.30537e-015	-1.57238e-015	-2.1644e-015	8.03546e-015	4.43763e-015	1.1098e-014	1.36703e-014	7.35809e-015	4.57561e-016	-4.13785e-015	1.1813e-015	-3.12799e-015	-1.91749e-015	-6.6086e-015	-3.11809e-015	-1.61763e-015	6.06634e-015	5.2378e-015	-1.14393e-015	-8.19593e-015	-8.81978e-015	-1.2549e-014	-1.29699e-014	-9.35786e-015	-1.74321e-014
-3.50217e-015	-2.02868e-015	-2.04333e-015	7.83311e-015	4.20513e-015	1.09845e-014	1.34298e-014	7.43724e-015	4.57405e-016	-4.35788e-015	1.08068e-015	-3.33435e-015	-2.37891e-015	-6.83146e-015	-3.39399e-015	-1.50404e-015	6.02845e-015	5.13115e-015	-1.23052e-015	-8.40512e-015	-9.26017e-015	-1.28645e-014	-1.31569e-014	-9.69441e-015	-1.76795e-014
-3.69254e-015	-2.48746e-015	-1.91713e-015	7.62444e-015	3.97046e-015	1.09081e-014	1.31815e-014	7.52769e-015	4.68635e-016	-4.57197e-015	9.70092e-016	-3.52813e-015	-2.81473e-015	-7.04074e-015	-3.66338e-015	-1.39591e-015	5.98128e-015	5.02147e-015	-1.31552e-015	-8.59811e-015	-9.68369e-015	-1.31815e-014	-1.3321e-014	-1.00295e-014	-1.7913e-014
-3.8753e-015	-2.94457e-015	-1.78791e-015	7.41215e-015	3.73668e-015	1.08704e-014	1.29281e-014	7.62907e-015	4.90744e-016	-4.77957e-015	8.49703e-016	-3.70798e-015	-3.22122e-015	-7.2351e-015	-3.92463e-015	-1.29433e-015	5.92718e-015	4.90959e-015	-1.40052e-015	-8.77367e-015	-1.00893e-014	-1.34981e-014	-1.34627e-014	-1.0361e-014	-1.81317e-014
-4.04896e-015	-3.39689e-015	-1.657e-015	7.19901e-015	3.50536e-015	1.08726e-014	1.26719e-014	7.74074e-015	5.22039e-016	-4.97989e-015	7.1987e-016	-3.87284e-015	-3.59481e-015	-7.41297e-015	-4.17606e-015	-1.20045e-015	5.86803e-015	4.79611e-015	-1.48794e-015	-8.9309e-015	-1.04748e-014	-1.38118e-014	-1.35826e-014	-1.06874e-014	-1.83342e-014
-4.21283e-015	-3.84058e-015	-1.52568e-015	6.98707e-015	3.27857e-015	1.09149e-014	1.24153e-014	7.86203e-015	5.61672e-016	-5.17219e-015	5.809e-016	-4.02099e-015	-3.93261e-015	-7.57275e-015	-4.41532e-015	-1.1158e-015	5.80594e-015	4.68236e-015	-1.57984e-015	-9.06922e-015	-1.08386e-014	-1.41207e-014	-1.36817e-014	-1.10071e-014	-1.85195e-014
-4.36515e-015	-4.27141e-015	-1.39548e-015	6.77881e-015	3.05762e-015	1.09982e-014	1.21603e-014	7.99233e-015	6.08601e-016	-5.35609e-015	4.33219e-016	-4.15193e-015	-4.23216e-015	-7.71306e-015	-4.6402e-015	-1.04082e-015	5.74349e-015	4.56924e-015	-1.67795e-015	-9.18845e-015	-1.11794e-014	-1.44231e-014	-1.37612e-014	-1.13186e-014	-1.86873e-014
-4.50493e-015	-4.68564e-015	-1.2683e-015	6.57699e-015	2.84481e-015	1.11217e-014	1.19094e-014	8.13136e-015	6.61904e-016	-5.53069e-015	2.78096e-016	-4.265e-015	-4.49139e-015	-7.8322e-015	-4.84875e-015	-9.76196e-016	5.68297e-015	4.45718e-015	-1.78471e-015	-9.28855e-015	-1.14959e-014	-1.47175e-014	-1.38227e-014	-1.16204e-014	-1.88368e-014
-4.63129e-015	-5.07968e-015	-1.14514e-015	6.38405e-015	2.64202e-015	1.12848e-014	1.16648e-014	8.27823e-015	7.19782e-016	-5.69492e-015	1.17256e-016	-4.36031e-015	-4.70831e-015	-7.92919e-015	-5.03919e-015	-9.21835e-016	5.62674e-015	4.34674e-015	-1.90104e-015	-9.36898e-015	-1.17862e-014	-1.50021e-014	-1.38682e-014	-1.19114e-014	-1.89681e-014
-4.74219e-015	-5.45037e-015	-1.0274e-015	6.2024e-015	2.45051e-015	1.14873e-014	1.14287e-014	8.43242e-015	7.8116e-016	-5.84858e-015	-4.84254e-017	-4.43691e-015	-4.88189e-015	-8.00333e-015	-5.20994e-015	-8.78798e-016	5.57665e-015	4.2382e-015	-2.02793e-015	-9.42898e-015	-1.20494e-014	-1.52761e-014	-1.38995e-014	-1.21907e-014	-1.90813e-014
-4.83601e-015	-5.79474e-015	-9.16855e-016	6.03397e-015	2.27186e-015	1.17277e-014	1.12031e-014	8.59313e-015	8.44694e-016	-5.99165e-015	-2.17738e-016	-4.49461e-015	-5.01117e-015	-8.05441e-015	-5.35916e-015	-8.46866e-016	5.53529e-015	4.13159e-015	-2.16681e-015	-9.46859e-015	-1.22852e-014	-1.55375e-014	-1.39178e-014	-1.24569e-014	-1.9176e-014
-4.91157e-015	-6.11076e-015	-8.14472e-016	5.88151e-015	2.10783e-015	1.2004e-014	1.09901e-014	8.76017e-015	9.08715e-016	-6.12334e-015	-3.89453e-016	-4.53403e-015	-5.09502e-015	-8.08185e-015	-5.48444e-015	-8.25344e-016	5.50447e-015	4.0279e-015	-2.31832e-015	-9.48837e-015	-1.24932e-014	-1.57849e-014	-1.3925e-014	-1.2709e-014	-1.92516e-014
-4.96825e-015	-6.39589e-015	-7.21293e-016	5.74688e-015	1.95959e-015	1.23147e-014	1.07917e-014	8.93295e-015	9.71768e-016	-6.24252e-015	-5.62958e-016	-4.55467e-015	-5.13337e-015	-8.08517e-015	-5.58467e-015	-8.1365e-016	5.48604e-015	3.92774e-015	-2.48312e-015	-9.48845e-015	-1.26731e-014	-1.60178e-014	-1.39228e-014	-1.29459e-014	-1.93093e-014
-5.00487e-015	-6.64803e-015	-6.38878e-016	5.63205e-015	1.82793e-015	1.26576e-014	1.06099e-014	9.11105e-015	1.03372e-015	-6.34932e-015	-7.3743e-016	-4.55725e-015	-5.12683e-015	-8.06407e-015	-5.6583e-015	-8.11296e-016	5.48199e-015	3.83198e-015	-2.66143e-015	-9.46947e-015	-1.28248e-014	-1.62347e-014	-1.39129e-014	-1.31673e-014	-1.93495e-014
-5.01993e-015	-6.86588e-015	-5.67707e-016	5.53795e-015	1.71348e-015	1.303e-014	1.04462e-014	9.29358e-015	1.09399e-015	-6.44367e-015	-9.11309e-016	-4.54199e-015	-5.07606e-015	-8.0191e-015	-5.70421e-015	-8.17154e-016	5.49335e-015	3.74122e-015	-2.85251e-015	-9.43238e-015	-1.29483e-014	-1.6435e-014	-1.38969e-014	-1.33729e-014	-1.93722e-014
-5.01221e-015	-7.04751e-015	-5.08258e-016	5.4654e-015	1.6169e-015	1.343e-014	1.0302e-014	9.47975e-015	1.15149e-015	-6.52552e-015	-1.08278e-015	-4.51093e-015	-4.982e-015	-7.95033e-015	-5.7209e-015	-8.30032e-016	5.52166e-015	3.65566e-015	-3.05658e-015	-9.37775e-015	-1.30438e-014	-1.66174e-014	-1.38763e-014	-1.35626e-014	-1.93783e-014
-4.98099e-015	-7.19205e-015	-4.61114e-016	5.41549e-015	1.53887e-015	1.38542e-014	1.0179e-014	9.66986e-015	1.20543e-015	-6.59384e-015	-1.25076e-015	-4.4657e-015	-4.84574e-015	-7.85778e-015	-5.70741e-015	-8.48528e-016	5.56818e-015	3.576e-015	-3.27279e-015	-9.3061e-015	-1.31123e-014	-1.67819e-014	-1.38526e-014	-1.37358e-014	-1.93685e-014
-4.92581e-015	-7.29962e-015	-4.27051e-016	5.38844e-015	1.47932e-015	1.42998e-014	1.00785e-014	9.86373e-015	1.2548e-015	-6.64835e-015	-1.41447e-015	-4.40712e-015	-4.66896e-015	-7.74255e-015	-5.6634e-015	-8.71668e-016	5.633e-015	3.50255e-015	-3.49959e-015	-9.21879e-015	-1.31545e-014	-1.69282e-014	-1.38276e-014	-1.38923e-014	-1.93437e-014
-4.84627e-015	-7.37009e-015	-4.06778e-016	5.3854e-015	1.43822e-015	1.47637e-014	1.00014e-014	1.00616e-014	1.29959e-015	-6.68964e-015	-1.57256e-015	-4.33716e-015	-4.45351e-015	-7.60556e-015	-5.58815e-015	-8.97954e-016	5.71597e-015	3.43578e-015	-3.73567e-015	-9.11636e-015	-1.31719e-014	-1.7056e-014	-1.38028e-014	-1.40323e-014	-1.93046e-014
-4.74237e-015	-7.4032e-015	-4.00992e-016	5.40668e-015	1.41603e-015	1.52425e-014	9.94906e-015	1.02629e-014	1.33931e-015	-6.71682e-015	-1.72356e-015	-4.25776e-015	-4.20155e-015	-7.44782e-015	-5.48097e-015	-9.26215e-016	5.81744e-015	3.37651e-015	-3.97908e-015	-8.99944e-015	-1.31661e-014	-1.7165e-014	-1.37794e-014	-1.41554e-014	-1.92522e-014
-4.61399e-015	-7.39983e-015	-4.09435e-016	5.45236e-015	1.41243e-015	1.5733e-014	9.92191e-015	1.04675e-014	1.37404e-015	-6.72961e-015	-1.86658e-015	-4.17078e-015	-3.91602e-015	-7.2706e-015	-5.3423e-015	-9.54394e-016	5.93686e-015	3.32513e-015	-4.22819e-015	-8.86892e-015	-1.31383e-014	-1.72549e-014	-1.37585e-014	-1.4262e-014	-1.91877e-014
-4.46087e-015	-7.36073e-015	-4.31966e-016	5.52204e-015	1.42644e-015	1.62322e-014	9.92007e-015	1.06748e-014	1.40335e-015	-6.7279e-015	-2.00145e-015	-4.07857e-015	-3.59985e-015	-7.07539e-015	-5.17252e-015	-9.81252e-016	6.07318e-015	3.28217e-015	-4.48079e-015	-8.7261e-015	-1.30897e-014	-1.73259e-014	-1.37415e-014	-1.43527e-014	-1.91118e-014
-4.28295e-015	-7.28691e-015	-4.68077e-016	5.61441e-015	1.45765e-015	1.67364e-014	9.94406e-015	1.08853e-014	1.42793e-015	-6.71249e-015	-2.1268e-015	-3.98342e-015	-3.25579e-015	-6.86383e-015	-4.97298e-015	-1.00545e-015	6.22442e-015	3.24863e-015	-4.73403e-015	-8.57134e-015	-1.30221e-014	-1.73784e-014	-1.37291e-014	-1.44283e-014	-1.9026e-014
-4.08099e-015	-7.18023e-015	-5.17356e-016	5.72915e-015	1.50532e-015	1.72429e-014	9.99365e-015	1.10986e-014	1.44834e-015	-6.68343e-015	-2.24136e-015	-3.88754e-015	-2.8872e-015	-6.63696e-015	-4.74443e-015	-1.02556e-015	6.3899e-015	3.22458e-015	-4.98557e-015	-8.40658e-015	-1.29374e-014	-1.74127e-014	-1.37216e-014	-1.44889e-014	-1.89314e-014
-3.85551e-015	-7.04292e-015	-5.7931e-016	5.86561e-015	1.56875e-015	1.77486e-014	1.00685e-014	1.13153e-014	1.46519e-015	-6.64084e-015	-2.34436e-015	-3.79378e-015	-2.4974e-015	-6.39704e-015	-4.4879e-015	-1.04013e-015	6.56828e-015	3.21041e-015	-5.23288e-015	-8.23253e-015	-1.28371e-014	-1.74291e-014	-1.37198e-014	-1.45348e-014	-1.88287e-014
-3.60722e-015	-6.87702e-015	-6.53622e-016	6.02228e-015	1.64653e-015	1.82503e-014	1.01682e-014	1.1535e-014	1.47892e-015	-6.58528e-015	-2.43528e-015	-3.70408e-015	-2.0893e-015	-6.14617e-015	-4.20503e-015	-1.04873e-015	6.75707e-015	3.2059e-015	-5.47298e-015	-8.05001e-015	-1.2723e-014	-1.7428e-014	-1.37245e-014	-1.45666e-014	-1.87188e-014
-3.33722e-015	-6.68449e-015	-7.39482e-016	6.1974e-015	1.73752e-015	1.87453e-014	1.02918e-014	1.17581e-014	1.49067e-015	-6.5174e-015	-2.51319e-015	-3.62108e-015	-1.66652e-015	-5.88674e-015	-3.89798e-015	-1.05007e-015	6.9543e-015	3.21155e-015	-5.70322e-015	-7.85979e-015	-1.25964e-014	-1.74098e-014	-1.37358e-014	-1.45852e-014	-1.86032e-014
-3.04679e-015	-6.46771e-015	-8.35859e-016	6.38929e-015	1.84093e-015	1.92321e-014	1.04389e-014	1.19839e-014	1.50078e-015	-6.43735e-015	-2.57757e-015	-3.54768e-015	-1.23245e-015	-5.62103e-015	-3.56936e-015	-1.04331e-015	7.15747e-015	3.22816e-015	-5.92034e-015	-7.66291e-015	-1.24591e-014	-1.7375e-014	-1.37543e-014	-1.4591e-014	-1.84829e-014
-2.7365e-015	-6.22948e-015	-9.4113e-016	6.5966e-015	1.95499e-015	1.97087e-014	1.06089e-014	1.2213e-014	1.51062e-015	-6.34626e-015	-2.6276e-015	-3.48578e-015	-7.89684e-016	-5.35098e-015	-3.22125e-015	-1.02785e-015	7.36406e-015	3.25595e-015	-6.12163e-015	-7.46035e-015	-1.23127e-014	-1.7324e-014	-1.37801e-014	-1.45847e-014	-1.83582e-014
-2.40808e-015	-5.97259e-015	-1.05472e-015	6.81659e-015	2.07838e-015	2.01726e-014	1.08001e-014	1.24456e-014	1.52177e-015	-6.24465e-015	-2.66291e-015	-3.43708e-015	-3.41866e-016	-5.0784e-015	-2.85636e-015	-1.00301e-015	7.57152e-015	3.29509e-015	-6.30368e-015	-7.25267e-015	-1.21591e-014	-1.72569e-014	-1.38134e-014	-1.4567e-014	-1.82296e-014
-2.06366e-015	-5.70039e-015	-1.17607e-015	7.04718e-015	2.20965e-015	2.0622e-014	1.10115e-014	1.26819e-014	1.5347e-015	-6.13352e-015	-2.68367e-015	-3.4035e-015	1.07951e-016	-4.80556e-015	-2.47764e-015	-9.68355e-016	7.7771e-015	3.34566e-015	-6.46369e-015	-7.04058e-015	-1.20003e-014	-1.71737e-014	-1.38533e-014	-1.45387e-014	-1.80979e-014
-1.70506e-015	-5.41616e-015	-1.30313e-015	7.28588e-015	2.34742e-015	2.10558e-014	1.12415e-014	1.29218e-014	1.55039e-015	-6.01331e-015	-2.68977e-015	-3.38669e-015	5.5625e-016	-4.5347e-015	-2.08795e-015	-9.24044e-016	7.97826e-015	3.40786e-015	-6.59956e-015	-6.82519e-015	-1.18372e-014	-1.70747e-014	-1.38994e-014	-1.45004e-014	-1.79641e-014
-1.33428e-015	-5.12291e-015	-1.43452e-015	7.53026e-015	2.49002e-015	2.14723e-014	1.14883e-014	1.31648e-014	1.57108e-015	-5.88532e-015	-2.68122e-015	-3.3884e-015	1.00031e-015	-4.26797e-015	-1.69047e-015	-8.70464e-016	8.17233e-015	3.48168e-015	-6.70922e-015	-6.60739e-015	-1.16708e-014	-1.69599e-014	-1.39517e-014	-1.44528e-014	-1.78287e-014
-9.53478e-016	-4.82379e-015	-1.56858e-015	7.778e-015	2.63642e-015	2.18701e-014	1.17504e-014	1.34108e-014	1.59749e-015	-5.75127e-015	-2.65751e-015	-3.40931e-015	1.43717e-015	-4.00777e-015	-1.28825e-015	-8.07297e-016	8.35692e-015	3.56742e-015	-6.7902e-015	-6.3878e-015	-1.15029e-014	-1.68299e-014	-1.40098e-014	-1.43972e-014	-1.76918e-014
-5.65196e-016	-4.52202e-015	-1.70434e-015	8.02606e-015	2.78497e-015	2.22488e-014	1.20264e-014	1.36595e-014	1.63053e-015	-5.61152e-015	-2.61828e-015	-3.45124e-015	1.8637e-015	-3.7558e-015	-8.84887e-016	-7.34741e-016	8.52937e-015	3.66433e-015	-6.84037e-015	-6.1672e-015	-1.13347e-014	-1.66857e-014	-1.40727e-014	-1.43339e-014	-1.75544e-014
-1.717e-016	-4.2203e-015	-1.84007e-015	8.27247e-015	2.93394e-015	2.26073e-014	1.23142e-014	1.39101e-014	1.67128e-015	-5.46711e-015	-2.5642e-015	-3.51512e-015	2.27786e-015	-3.51433e-015	-4.83858e-016	-6.53906e-016	8.68741e-015	3.7727e-015	-6.85785e-015	-5.94711e-015	-1.11663e-014	-1.65267e-014	-1.41394e-014	-1.42634e-014	-1.74163e-014
2.24411e-016	-3.92143e-015	-1.97435e-015	8.51512e-015	3.0826e-015	2.29455e-014	1.26119e-014	1.41618e-014	1.7206e-015	-5.31982e-015	-2.49548e-015	-3.60121e-015	2.67761e-015	-3.28514e-015	-8.89878e-017	-5.65962e-016	8.82904e-015	3.89213e-015	-6.84075e-015	-5.72818e-015	-1.09988e-014	-1.63531e-014	-1.42096e-014	-1.41865e-014	-1.72781e-014
6.21366e-016	-3.6282e-015	-2.10666e-015	8.75175e-015	3.22908e-015	2.32626e-014	1.29174e-014	1.44137e-014	1.77911e-015	-5.17112e-015	-2.41156e-015	-3.70939e-015	3.06055e-015	-3.06941e-015	2.96567e-016	-4.72002e-016	8.95154e-015	4.02245e-015	-6.78806e-015	-5.51109e-015	-1.08323e-014	-1.61656e-014	-1.42822e-014	-1.41034e-014	-1.71401e-014
1.01648e-015	-3.34367e-015	-2.23553e-015	8.98014e-015	3.37233e-015	2.3558e-014	1.32289e-014	1.46655e-014	1.84739e-015	-5.02196e-015	-2.31294e-015	-3.8395e-015	3.42488e-015	-2.86907e-015	6.69436e-016	-3.72778e-016	9.05333e-015	4.16319e-015	-6.69947e-015	-5.29619e-015	-1.0667e-014	-1.59648e-014	-1.43562e-014	-1.40146e-014	-1.70022e-014
1.40714e-015	-3.07111e-015	-2.35978e-015	9.19774e-015	3.5112e-015	2.3832e-014	1.35449e-014	1.49165e-014	1.92587e-015	-4.87381e-015	-2.20006e-015	-3.99091e-015	3.76881e-015	-2.68562e-015	1.02615e-015	-2.69981e-016	9.13319e-015	4.31363e-015	-6.57454e-015	-5.08363e-015	-1.05032e-014	-1.57508e-014	-1.44304e-014	-1.39213e-014	-1.68644e-014
1.79088e-015	-2.81222e-015	-2.47821e-015	9.40271e-015	3.64483e-015	2.40847e-014	1.38633e-014	1.51657e-014	2.01516e-015	-4.72767e-015	-2.0738e-015	-4.16178e-015	4.091e-015	-2.52059e-015	1.3635e-015	-1.65435e-016	9.1895e-015	4.47328e-015	-6.41325e-015	-4.87486e-015	-1.03416e-014	-1.55241e-014	-1.45036e-014	-1.3824e-014	-1.67265e-014
2.16584e-015	-2.56958e-015	-2.58993e-015	9.59301e-015	3.77218e-015	2.43154e-014	1.4182e-014	1.5412e-014	2.11556e-015	-4.58481e-015	-1.93461e-015	-4.35124e-015	4.39039e-015	-2.37521e-015	1.67864e-015	-6.14273e-017	9.22128e-015	4.64134e-015	-6.21685e-015	-4.67033e-015	-1.0182e-014	-1.5285e-014	-1.45748e-014	-1.37236e-014	-1.65887e-014
2.52968e-015	-2.34491e-015	-2.69411e-015	9.7669e-015	3.89239e-015	2.45251e-014	1.44991e-014	1.56542e-014	2.22668e-015	-4.44678e-015	-1.78307e-015	-4.55782e-015	4.66595e-015	-2.25033e-015	1.96848e-015	4.03908e-017	9.22759e-015	4.81705e-015	-5.98638e-015	-4.47056e-015	-1.00238e-014	-1.50342e-014	-1.46428e-014	-1.36205e-014	-1.64509e-014
2.87959e-015	-2.14011e-015	-2.78939e-015	9.92313e-015	4.00465e-015	2.4715e-014	1.48129e-014	1.58911e-014	2.34855e-015	-4.31488e-015	-1.6196e-015	-4.77928e-015	4.91707e-015	-2.14705e-015	2.23069e-015	1.3839e-016	9.20804e-015	4.99934e-015	-5.72287e-015	-4.27647e-015	-9.86658e-015	-1.4773e-014	-1.47067e-014	-1.35148e-014	-1.63134e-014
3.21413e-015	-1.95629e-015	-2.87454e-015	1.00595e-014	4.10847e-015	2.48846e-014	1.51213e-014	1.61213e-014	2.48067e-015	-4.19045e-015	-1.44431e-015	-5.01417e-015	5.14254e-015	-2.06603e-015	2.46315e-015	2.30843e-016	9.16272e-015	5.18753e-015	-5.42786e-015	-4.08881e-015	-9.70975e-015	-1.45019e-014	-1.47645e-014	-1.34068e-014	-1.61759e-014
3.53114e-015	-1.79431e-015	-2.9504e-015	1.01751e-014	4.20339e-015	2.50337e-014	1.54225e-014	1.63434e-014	2.62282e-015	-4.07414e-015	-1.25869e-015	-5.26011e-015	5.34244e-015	-2.00743e-015	2.66357e-015	3.14909e-016	9.09221e-015	5.38029e-015	-5.10274e-015	-3.90799e-015	-9.55305e-015	-1.42212e-014	-1.48156e-014	-1.32974e-014	-1.60383e-014
3.82894e-015	-1.65528e-015	-3.01607e-015	1.02688e-014	4.2889e-015	2.51635e-014	1.57143e-014	1.65565e-014	2.77439e-015	-3.96716e-015	-1.06383e-015	-5.51449e-015	5.51623e-015	-1.97131e-015	2.83053e-015	3.88716e-016	8.99707e-015	5.57719e-015	-4.75012e-015	-3.73409e-015	-9.39565e-015	-1.39319e-014	-1.48584e-014	-1.31869e-014	-1.59e-014
4.10649e-015	-1.53967e-015	-3.07186e-015	1.03396e-014	4.3644e-015	2.52739e-014	1.59952e-014	1.67589e-014	2.93441e-015	-3.87009e-015	-8.60763e-016	-5.77429e-015	5.66399e-015	-1.95776e-015	2.96238e-015	4.50394e-016	8.87827e-015	5.7767e-015	-4.37321e-015	-3.56768e-015	-9.23688e-015	-1.36349e-014	-1.48919e-014	-1.30759e-014	-1.57609e-014
4.36282e-015	-1.44814e-015	-3.11734e-015	1.03866e-014	4.42946e-015	2.53652e-014	1.62644e-014	1.69494e-014	3.10172e-015	-3.78374e-015	-6.50318e-016	-6.03635e-015	5.7856e-015	-1.96674e-015	3.05804e-015	4.97715e-016	8.7372e-015	5.97763e-015	-3.97581e-015	-3.40945e-015	-9.07604e-015	-1.33311e-014	-1.49157e-014	-1.29651e-014	-1.56207e-014
4.596e-015	-1.38018e-015	-3.15293e-015	1.04095e-014	4.48378e-015	2.54385e-014	1.65196e-014	1.71263e-014	3.2747e-015	-3.70879e-015	-4.34029e-016	-6.29785e-015	5.88111e-015	-1.99788e-015	3.11659e-015	5.29055e-016	8.57557e-015	6.17896e-015	-3.56063e-015	-3.25953e-015	-8.91257e-015	-1.30227e-014	-1.49281e-014	-1.28549e-014	-1.54791e-014
4.80501e-015	-1.33531e-015	-3.17868e-015	1.04085e-014	4.52699e-015	2.54932e-014	1.67588e-014	1.72886e-014	3.45197e-015	-3.64551e-015	-2.12843e-016	-6.5554e-015	5.95096e-015	-2.05102e-015	3.1373e-015	5.42447e-016	8.39544e-015	6.37917e-015	-3.13086e-015	-3.11881e-015	-8.74643e-015	-1.2711e-014	-1.49278e-014	-1.27455e-014	-1.53355e-014
4.98913e-015	-1.31355e-015	-3.19517e-015	1.03839e-014	4.55908e-015	2.55291e-014	1.69808e-014	1.74351e-014	3.63196e-015	-3.59508e-015	1.25119e-017	-6.8056e-015	5.99546e-015	-2.12511e-015	3.12025e-015	5.35818e-016	8.19824e-015	6.57657e-015	-2.6906e-015	-2.98744e-015	-8.57698e-015	-1.23971e-014	-1.49138e-014	-1.26368e-014	-1.51902e-014
5.14772e-015	-1.31436e-015	-3.20335e-015	1.0336e-014	4.58016e-015	2.55466e-014	1.71846e-014	1.75651e-014	3.81354e-015	-3.55732e-015	2.40329e-016	-7.04509e-015	6.01512e-015	-2.21944e-015	3.06586e-015	5.08083e-016	7.98608e-015	6.77013e-015	-2.24352e-015	-2.86593e-015	-8.40331e-015	-1.20823e-014	-1.48857e-014	-1.25292e-014	-1.50426e-014
5.28044e-015	-1.33681e-015	-3.20382e-015	1.02653e-014	4.58943e-015	2.55456e-014	1.73696e-014	1.76776e-014	3.99552e-015	-3.53292e-015	4.69666e-016	-7.27115e-015	6.01073e-015	-2.3335e-015	2.97432e-015	4.57118e-016	7.76127e-015	6.95884e-015	-1.7937e-015	-2.75483e-015	-8.2257e-015	-1.17678e-014	-1.4843e-014	-1.24234e-014	-1.48926e-014
5.3871e-015	-1.37916e-015	-3.19725e-015	1.01732e-014	4.58719e-015	2.55259e-014	1.75343e-014	1.77712e-014	4.17542e-015	-3.52186e-015	6.9917e-016	-7.48048e-015	5.98289e-015	-2.46589e-015	2.84637e-015	3.81937e-016	7.52636e-015	7.1418e-015	-1.34524e-015	-2.65439e-015	-8.04363e-015	-1.14561e-014	-1.47849e-014	-1.23195e-014	-1.47402e-014
5.46731e-015	-1.4403e-015	-3.18412e-015	1.00605e-014	4.57361e-015	2.54871e-014	1.76777e-014	1.7845e-014	4.35161e-015	-3.52372e-015	9.27378e-016	-7.67059e-015	5.93224e-015	-2.61498e-015	2.68332e-015	2.8124e-016	7.28347e-015	7.31754e-015	-9.01885e-016	-2.56492e-015	-7.85754e-015	-1.11485e-014	-1.47109e-014	-1.22176e-014	-1.45856e-014
5.52169e-015	-1.51864e-015	-3.16569e-015	9.92824e-015	4.54908e-015	2.54294e-014	1.77989e-014	1.78981e-014	4.52243e-015	-3.538e-015	1.15272e-015	-7.83865e-015	5.8598e-015	-2.77998e-015	2.48644e-015	1.54132e-016	7.03482e-015	7.48508e-015	-4.67866e-016	-2.48606e-015	-7.66733e-015	-1.08471e-014	-1.46211e-014	-1.21182e-014	-1.44285e-014
5.5503e-015	-1.61269e-015	-3.14305e-015	9.77828e-015	4.51411e-015	2.53529e-014	1.78976e-014	1.79302e-014	4.68637e-015	-3.56472e-015	1.37407e-015	-7.98129e-015	5.76681e-015	-2.95919e-015	2.25732e-015	-8.6656e-019	6.78285e-015	7.64353e-015	-4.71821e-017	-2.41805e-015	-7.47331e-015	-1.0554e-014	-1.45143e-014	-1.20215e-014	-1.4269e-014
5.55424e-015	-1.72045e-015	-3.11739e-015	9.61245e-015	4.46861e-015	2.52571e-014	1.79727e-014	1.79407e-014	4.8419e-015	-3.60356e-015	1.59017e-015	-8.09614e-015	5.65413e-015	-3.15126e-015	1.99802e-015	-1.83905e-016	6.52971e-015	7.79153e-015	3.56522e-016	-2.36051e-015	-7.27539e-015	-1.02702e-014	-1.43909e-014	-1.19274e-014	-1.41071e-014
5.53476e-015	-1.83962e-015	-3.08966e-015	9.43231e-015	4.4126e-015	2.51423e-014	1.8024e-014	1.79292e-014	4.98682e-015	-3.6538e-015	1.79958e-015	-8.18054e-015	5.52332e-015	-3.3546e-015	1.71013e-015	-3.9572e-016	6.27803e-015	7.92816e-015	7.39224e-016	-2.31366e-015	-7.07374e-015	-9.99757e-015	-1.42504e-014	-1.18355e-014	-1.39426e-014
5.49225e-015	-1.96837e-015	-3.06104e-015	9.24012e-015	4.34675e-015	2.50078e-014	1.80513e-014	1.78965e-014	5.11913e-015	-3.71469e-015	2.00119e-015	-8.23295e-015	5.37519e-015	-3.56729e-015	1.39646e-015	-6.36196e-016	6.03069e-015	8.05291e-015	1.09798e-015	-2.27661e-015	-6.86916e-015	-9.73788e-015	-1.40927e-014	-1.17454e-014	-1.37757e-014
5.42763e-015	-2.10453e-015	-3.03281e-015	9.03742e-015	4.27058e-015	2.48538e-014	1.80542e-014	1.78428e-014	5.23707e-015	-3.78493e-015	2.19368e-015	-8.25204e-015	5.21158e-015	-3.78814e-015	1.05885e-015	-9.05756e-016	5.78941e-015	8.16543e-015	1.42911e-015	-2.24953e-015	-6.6621e-015	-9.49306e-015	-1.39183e-014	-1.1657e-014	-1.36065e-014
5.34154e-015	-2.24581e-015	-3.00682e-015	8.82613e-015	4.1841e-015	2.46808e-014	1.8033e-014	1.77688e-014	5.33954e-015	-3.86282e-015	2.37584e-015	-8.23669e-015	5.03276e-015	-4.015e-015	6.99631e-016	-1.20402e-015	5.55652e-015	8.26506e-015	1.72944e-015	-2.2318e-015	-6.45412e-015	-9.26463e-015	-1.37282e-014	-1.157e-014	-1.34353e-014
5.2354e-015	-2.38906e-015	-2.98435e-015	8.60811e-015	4.08706e-015	2.44892e-014	1.79881e-014	1.76747e-014	5.42563e-015	-3.9468e-015	2.54611e-015	-8.18624e-015	4.84072e-015	-4.2462e-015	3.2167e-016	-1.53068e-015	5.33349e-015	8.35117e-015	1.99629e-015	-2.22329e-015	-6.2465e-015	-9.05395e-015	-1.35225e-014	-1.14839e-014	-1.32619e-014
5.11049e-015	-2.53233e-015	-2.96588e-015	8.38522e-015	3.97925e-015	2.4279e-014	1.79201e-014	1.75614e-014	5.49499e-015	-4.03639e-015	2.7036e-015	-8.10034e-015	4.63689e-015	-4.47968e-015	-7.25617e-017	-1.88538e-015	5.12152e-015	8.423e-015	2.22753e-015	-2.22244e-015	-6.04058e-015	-8.8623e-015	-1.33019e-014	-1.13984e-014	-1.30864e-014
4.96802e-015	-2.67347e-015	-2.95203e-015	8.16034e-015	3.86082e-015	2.40506e-014	1.78297e-014	1.74299e-014	5.54671e-015	-4.13012e-015	2.84759e-015	-7.97921e-015	4.42247e-015	-4.71376e-015	-4.80855e-016	-2.26677e-015	4.92181e-015	8.48115e-015	2.42144e-015	-2.22896e-015	-5.83792e-015	-8.69111e-015	-1.30678e-014	-1.13128e-014	-1.2909e-014
4.80958e-015	-2.81001e-015	-2.9439e-015	7.93551e-015	3.73151e-015	2.38047e-014	1.77168e-014	1.72811e-014	5.57967e-015	-4.22699e-015	2.97712e-015	-7.82424e-015	4.19913e-015	-4.94686e-015	-9.00617e-016	-2.67383e-015	4.73571e-015	8.52537e-015	2.57618e-015	-2.24268e-015	-5.64003e-015	-8.54099e-015	-1.28208e-014	-1.12263e-014	-1.27297e-014
4.6367e-015	-2.93969e-015	-2.94252e-015	7.71295e-015	3.59081e-015	2.35413e-014	1.75825e-014	1.71164e-014	5.5937e-015	-4.32511e-015	3.0913e-015	-7.63557e-015	3.96787e-015	-5.17654e-015	-1.32931e-015	-3.10545e-015	4.5638e-015	8.55563e-015	2.69052e-015	-2.26232e-015	-5.44839e-015	-8.41236e-015	-1.25621e-014	-1.11377e-014	-1.25488e-014
4.45092e-015	-3.0605e-015	-2.9486e-015	7.49472e-015	3.43873e-015	2.32611e-014	1.74272e-014	1.69372e-014	5.58859e-015	-4.42274e-015	3.18935e-015	-7.41425e-015	3.73002e-015	-5.40139e-015	-1.7641e-015	-3.56037e-015	4.40669e-015	8.57222e-015	2.764e-015	-2.28663e-015	-5.26413e-015	-8.30526e-015	-1.22932e-014	-1.10467e-014	-1.23667e-014
4.25384e-015	-3.17026e-015	-2.96247e-015	7.28257e-015	3.2748e-015	2.29657e-014	1.72518e-014	1.67449e-014	5.56454e-015	-4.51854e-015	3.27028e-015	-7.16131e-015	3.4874e-015	-5.6201e-015	-2.20302e-015	-4.03692e-015	4.26471e-015	8.57548e-015	2.79586e-015	-2.31447e-015	-5.08913e-015	-8.22021e-015	-1.20157e-014	-1.09522e-014	-1.21836e-014
4.04672e-015	-3.26736e-015	-2.9847e-015	7.07817e-015	3.09878e-015	2.26567e-014	1.70579e-014	1.65411e-014	5.52196e-015	-4.61149e-015	3.33374e-015	-6.87855e-015	3.24193e-015	-5.83032e-015	-2.64409e-015	-4.53346e-015	4.13774e-015	8.56589e-015	2.78666e-015	-2.34426e-015	-4.925e-015	-8.15709e-015	-1.17307e-014	-1.0853e-014	-1.19998e-014
3.83075e-015	-3.35052e-015	-3.01573e-015	6.88285e-015	2.9106e-015	2.23353e-014	1.68469e-014	1.63282e-014	5.46131e-015	-4.69954e-015	3.38003e-015	-6.56826e-015	2.99463e-015	-6.03109e-015	-3.08508e-015	-5.04766e-015	4.02512e-015	8.54398e-015	2.7372e-015	-2.3744e-015	-4.77276e-015	-8.11514e-015	-1.14403e-014	-1.07477e-014	-1.18158e-014
3.60776e-015	-3.41723e-015	-3.05526e-015	6.69785e-015	2.70955e-015	2.20025e-014	1.66197e-014	1.61079e-014	5.38329e-015	-4.78121e-015	3.40863e-015	-6.23275e-015	2.74738e-015	-6.22058e-015	-3.52415e-015	-5.57738e-015	3.92564e-015	8.51081e-015	2.64833e-015	-2.40395e-015	-4.63413e-015	-8.09413e-015	-1.11463e-014	-1.06355e-014	-1.16314e-014
3.37839e-015	-3.46588e-015	-3.10319e-015	6.52459e-015	2.49574e-015	2.16599e-014	1.63779e-014	1.58818e-014	5.28887e-015	-4.85516e-015	3.4193e-015	-5.87473e-015	2.5015e-015	-6.39701e-015	-3.95901e-015	-6.12051e-015	3.83894e-015	8.46721e-015	2.52189e-015	-2.43147e-015	-4.51045e-015	-8.09291e-015	-1.08497e-014	-1.05156e-014	-1.14462e-014
3.1439e-015	-3.49623e-015	-3.15943e-015	6.36398e-015	2.26968e-015	2.13091e-014	1.6123e-014	1.56523e-014	5.17885e-015	-4.91911e-015	3.41205e-015	-5.49748e-015	2.25836e-015	-6.55896e-015	-4.38759e-015	-6.67505e-015	3.764e-015	8.41401e-015	2.36032e-015	-2.45514e-015	-4.4023e-015	-8.11001e-015	-1.05523e-014	-1.0387e-014	-1.12611e-014
2.90564e-015	-3.50694e-015	-3.22336e-015	6.21685e-015	2.03143e-015	2.09517e-014	1.58569e-014	1.5421e-014	5.05523e-015	-4.972e-015	3.38702e-015	-5.10375e-015	2.01977e-015	-6.70559e-015	-4.80903e-015	-7.23825e-015	3.69993e-015	8.35158e-015	2.16571e-015	-2.47267e-015	-4.31106e-015	-8.14361e-015	-1.02556e-014	-1.02481e-014	-1.10755e-014
2.66497e-015	-3.49653e-015	-3.29442e-015	6.08335e-015	1.78068e-015	2.05897e-014	1.55815e-014	1.51892e-014	4.91891e-015	-5.01268e-015	3.34487e-015	-4.69655e-015	1.78695e-015	-6.83595e-015	-5.2215e-015	-7.80693e-015	3.6454e-015	8.28119e-015	1.94069e-015	-2.48288e-015	-4.23773e-015	-8.19182e-015	-9.96191e-015	-1.00978e-014	-1.08893e-014
2.4231e-015	-3.46478e-015	-3.37164e-015	5.9637e-015	1.51735e-015	2.02252e-014	1.52985e-014	1.4958e-014	4.77154e-015	-5.04013e-015	3.28547e-015	-4.27873e-015	1.56139e-015	-6.94782e-015	-5.62374e-015	-8.37923e-015	3.59847e-015	8.20458e-015	1.68819e-015	-2.4842e-015	-4.18263e-015	-8.25294e-015	-9.6723e-015	-9.93498e-015	-1.07022e-014
2.18087e-015	-3.41154e-015	-3.4536e-015	5.85711e-015	1.24116e-015	1.98605e-014	1.50098e-014	1.47293e-014	4.61571e-015	-5.05294e-015	3.21032e-015	-3.85334e-015	1.3446e-015	-7.03998e-015	-6.01555e-015	-8.95197e-015	3.55768e-015	8.12269e-015	1.41083e-015	-2.47589e-015	-4.14559e-015	-8.32481e-015	-9.38797e-015	-9.75884e-015	-1.0514e-014
1.93866e-015	-3.33661e-015	-3.53996e-015	5.76311e-015	9.515e-016	1.94979e-014	1.47175e-014	1.45052e-014	4.45398e-015	-5.04983e-015	3.12027e-015	-3.42389e-015	1.1381e-015	-7.1114e-015	-6.39544e-015	-9.5224e-015	3.52039e-015	8.0366e-015	1.1123e-015	-2.45682e-015	-4.1267e-015	-8.40491e-015	-9.11099e-015	-9.56812e-015	-1.03247e-014
1.69709e-015	-3.23993e-015	-3.62969e-015	5.68074e-015	6.49e-016	1.91393e-014	1.44232e-014	1.42876e-014	4.28819e-015	-5.03087e-015	3.01596e-015	-2.99355e-015	9.43301e-016	-7.1612e-015	-6.76248e-015	-1.00882e-014	3.48492e-015	7.94769e-015	7.96365e-016	-2.42545e-015	-4.12641e-015	-8.49044e-015	-8.84329e-015	-9.36183e-015	-1.01343e-014
1.45734e-015	-3.12185e-015	-3.721e-015	5.60946e-015	3.34074e-016	1.87864e-014	1.41282e-014	1.40768e-014	4.12062e-015	-4.99452e-015	2.89876e-015	-2.5646e-015	7.61335e-016	-7.18887e-015	-7.11684e-015	-1.06472e-014	3.44971e-015	7.85689e-015	4.66703e-016	-2.38072e-015	-4.14369e-015	-8.57884e-015	-8.58574e-015	-9.13895e-015	-9.94282e-015
1.21987e-015	-2.98279e-015	-3.81252e-015	5.54824e-015	6.80915e-018	1.84414e-014	1.38341e-014	1.38741e-014	3.95379e-015	-4.94015e-015	2.76991e-015	-2.13942e-015	5.92982e-016	-7.19374e-015	-7.45778e-015	-1.11969e-014	3.41305e-015	7.76556e-015	1.26965e-016	-2.32148e-015	-4.17737e-015	-8.66744e-015	-8.33991e-015	-8.89899e-015	-9.7497e-015
9.85592e-016	-2.82332e-015	-3.90305e-015	5.49573e-015	-3.32433e-016	1.81065e-014	1.35429e-014	1.36809e-014	3.79039e-015	-4.86774e-015	2.6304e-015	-1.72044e-015	4.40115e-016	-7.17527e-015	-7.78524e-015	-1.17349e-014	3.37305e-015	7.67481e-015	-2.18697e-016	-2.24705e-015	-4.22655e-015	-8.75302e-015	-8.10657e-015	-8.64145e-015	-9.55438e-015
7.54879e-016	-2.6452e-015	-3.99126e-015	5.4496e-015	-6.83081e-016	1.77833e-014	1.32568e-014	1.34984e-014	3.63282e-015	-4.77697e-015	2.48178e-015	-1.30977e-015	3.03615e-016	-7.13306e-015	-8.09958e-015	-1.2259e-014	3.32885e-015	7.58604e-015	-5.66176e-016	-2.15633e-015	-4.28971e-015	-8.83284e-015	-7.88671e-015	-8.36658e-015	-9.35667e-015
5.27963e-016	-2.44941e-015	-4.07536e-015	5.40809e-015	-1.04423e-015	1.7473e-014	1.29765e-014	1.33274e-014	3.48345e-015	-4.66756e-015	2.32524e-015	-9.09494e-016	1.84207e-016	-7.06627e-015	-8.40043e-015	-1.27668e-014	3.27872e-015	7.50051e-015	-9.11625e-016	-2.04852e-015	-4.36518e-015	-8.90438e-015	-7.68129e-015	-8.07361e-015	-9.15661e-015
3.05268e-016	-2.23703e-015	-4.15355e-015	5.36898e-015	-1.41449e-015	1.71771e-014	1.27035e-014	1.31675e-014	3.34522e-015	-4.53932e-015	2.16222e-015	-5.21056e-016	8.2663e-017	-6.97481e-015	-8.68749e-015	-1.32566e-014	3.22058e-015	7.41899e-015	-1.25076e-015	-1.92337e-015	-4.45081e-015	-8.96419e-015	-7.49031e-015	-7.76241e-015	-8.95344e-015
8.7652e-017	-2.00911e-015	-4.22472e-015	5.33026e-015	-1.79296e-015	1.68976e-014	1.24386e-014	1.30194e-014	3.22094e-015	-4.39262e-015	1.99521e-015	-1.45641e-016	-6.07014e-019	-6.85822e-015	-8.96087e-015	-1.37263e-014	3.15393e-015	7.34273e-015	-1.57965e-015	-1.78053e-015	-4.54387e-015	-9.00985e-015	-7.31373e-015	-7.43285e-015	-8.74666e-015
-1.2486e-016	-1.76778e-015	-4.28725e-015	5.2888e-015	-2.17905e-015	1.66356e-014	1.21831e-014	1.28837e-014	3.11266e-015	-4.22836e-015	1.82603e-015	2.15845e-016	-6.48684e-017	-6.71609e-015	-9.22054e-015	-1.41743e-014	3.07795e-015	7.27311e-015	-1.89482e-015	-1.62034e-015	-4.64184e-015	-9.03887e-015	-7.15169e-015	-7.08533e-015	-8.53564e-015
-3.31709e-016	-1.51525e-015	-4.33967e-015	5.24212e-015	-2.57151e-015	1.63922e-014	1.19384e-014	1.27596e-014	3.02279e-015	-4.04679e-015	1.65594e-015	5.61629e-016	-1.09781e-016	-6.54855e-015	-9.46718e-015	-1.45991e-014	2.99131e-015	7.21126e-015	-2.19246e-015	-1.44228e-015	-4.74179e-015	-9.04824e-015	-7.00417e-015	-6.72054e-015	-8.32006e-015
-5.32839e-016	-1.25271e-015	-4.38132e-015	5.18756e-015	-2.9687e-015	1.61679e-014	1.17053e-014	1.26469e-014	2.95363e-015	-3.84814e-015	1.48712e-015	8.91273e-016	-1.3476e-016	-6.35655e-015	-9.70129e-015	-1.49987e-014	2.8934e-015	7.15767e-015	-2.46901e-015	-1.247e-015	-4.84078e-015	-9.03594e-015	-6.87033e-015	-6.33931e-015	-8.09997e-015
-7.28275e-016	-9.81847e-016	-4.41114e-015	5.12224e-015	-3.36907e-015	1.59627e-014	1.14843e-014	1.25457e-014	2.90797e-015	-3.63257e-015	1.32106e-015	1.20543e-015	-1.39843e-016	-6.14028e-015	-9.92267e-015	-1.53713e-014	2.78377e-015	7.11356e-015	-2.72119e-015	-1.0351e-015	-4.93573e-015	-9.00077e-015	-6.74988e-015	-5.94229e-015	-7.87524e-015
-9.18178e-016	-7.05542e-016	-4.42724e-015	5.04333e-015	-3.77148e-015	1.5777e-014	1.12757e-014	1.24558e-014	2.88771e-015	-3.40119e-015	1.15967e-015	1.50412e-015	-1.24623e-016	-5.89992e-015	-1.01316e-014	-1.57167e-014	2.66255e-015	7.07973e-015	-2.94642e-015	-8.07288e-016	-5.02345e-015	-8.94131e-015	-6.64208e-015	-5.53094e-015	-7.6451e-015
-1.10201e-015	-4.2586e-016	-4.42906e-015	4.94867e-015	-4.17485e-015	1.56113e-014	1.10799e-014	1.23764e-014	2.89409e-015	-3.15527e-015	1.00467e-015	1.78788e-015	-8.85037e-017	-5.63552e-015	-1.03287e-014	-1.60339e-014	2.52994e-015	7.05677e-015	-3.14226e-015	-5.64996e-016	-5.10143e-015	-8.85694e-015	-6.54577e-015	-5.1054e-015	-7.40941e-015
-1.27995e-015	-1.45011e-016	-4.41648e-015	4.83583e-015	-4.57651e-015	1.54643e-014	1.08971e-014	1.23074e-014	2.92878e-015	-2.89579e-015	8.58404e-016	2.05738e-015	-3.19988e-017	-5.34823e-015	-1.05143e-014	-1.6322e-014	2.38634e-015	7.04564e-015	-3.3067e-015	-3.08956e-016	-5.16568e-015	-8.74581e-015	-6.45942e-015	-4.66754e-015	-7.16839e-015
-1.45174e-015	1.34745e-016	-4.38869e-015	4.70243e-015	-4.97536e-015	1.53357e-014	1.07277e-014	1.2248e-014	2.99353e-015	-2.62406e-015	7.22055e-016	2.31465e-015	4.44256e-017	-5.03837e-015	-1.06886e-014	-1.65801e-014	2.23249e-015	7.04701e-015	-3.43823e-015	-4.03832e-017	-5.21257e-015	-8.60666e-015	-6.38155e-015	-4.21931e-015	-6.92189e-015
-1.61718e-015	4.11934e-016	-4.34557e-015	4.54591e-015	-5.36994e-015	1.52243e-014	1.05713e-014	1.21972e-014	3.09018e-015	-2.34143e-015	5.97071e-016	2.56026e-015	1.39675e-016	-4.7068e-015	-1.0852e-014	-1.68079e-014	2.06909e-015	7.06114e-015	-3.53473e-015	2.38705e-016	-5.23933e-015	-8.44024e-015	-6.31052e-015	-3.76242e-015	-6.66933e-015
-1.77616e-015	6.84652e-016	-4.2869e-015	4.36437e-015	-5.75809e-015	1.51292e-014	1.04276e-014	1.21543e-014	3.2195e-015	-2.04863e-015	4.85073e-016	2.79606e-015	2.53293e-016	-4.35429e-015	-1.10046e-014	-1.70051e-014	1.89826e-015	7.08857e-015	-3.59582e-015	5.26541e-016	-5.24276e-015	-8.2465e-015	-6.24525e-015	-3.29896e-015	-6.41102e-015
-1.9276e-015	9.50925e-016	-4.21313e-015	4.15611e-015	-6.13824e-015	1.50494e-014	1.02967e-014	1.21181e-014	3.38199e-015	-1.74704e-015	3.87932e-016	3.02384e-015	3.84942e-016	-3.98188e-015	-1.11468e-014	-1.71714e-014	1.72184e-015	7.12937e-015	-3.6216e-015	8.21183e-016	-5.21936e-015	-8.02569e-015	-6.18394e-015	-2.83094e-015	-6.14714e-015
-2.07133e-015	1.20901e-015	-4.12472e-015	3.91934e-015	-6.50905e-015	1.49826e-014	1.01781e-014	1.20888e-014	3.57777e-015	-1.4377e-015	3.07264e-016	3.24575e-015	5.33628e-016	-3.59059e-015	-1.12786e-014	-1.73075e-014	1.54046e-015	7.18425e-015	-3.61165e-015	1.12096e-015	-5.16665e-015	-7.77906e-015	-6.1248e-015	-2.35999e-015	-5.87805e-015
-2.20691e-015	1.45742e-015	-4.02148e-015	3.65283e-015	-6.86868e-015	1.49273e-014	1.00714e-014	1.2065e-014	3.80644e-015	-1.12155e-015	2.4331e-016	3.46378e-015	6.98664e-016	-3.18167e-015	-1.14001e-014	-1.74133e-014	1.35627e-015	7.25332e-015	-3.56544e-015	1.42401e-015	-5.08191e-015	-7.50746e-015	-6.06552e-015	-1.88828e-015	-5.60452e-015
-2.33476e-015	1.6948e-015	-3.90382e-015	3.35575e-015	-7.2157e-015	1.48817e-014	9.97561e-015	1.20456e-014	4.06813e-015	-7.99817e-016	1.97431e-016	3.67947e-015	8.78759e-016	-2.7565e-015	-1.15115e-014	-1.74893e-014	1.17182e-015	7.33652e-015	-3.48333e-015	1.72804e-015	-4.96304e-015	-7.21203e-015	-6.00447e-015	-1.4187e-015	-5.32682e-015
-2.45478e-015	1.91986e-015	-3.77335e-015	3.02791e-015	-7.54812e-015	1.48447e-014	9.89079e-015	1.20299e-014	4.3628e-015	-4.74368e-016	1.7072e-016	3.89486e-015	1.07257e-015	-2.31634e-015	-1.16131e-014	-1.75366e-014	9.88744e-016	7.4338e-015	-3.36607e-015	2.03062e-015	-4.80834e-015	-6.89475e-015	-5.93943e-015	-9.53317e-016	-5.04564e-015
-2.56661e-015	2.1318e-015	-3.63099e-015	2.66909e-015	-7.86463e-015	1.48139e-014	9.81606e-015	1.20176e-014	4.68949e-015	-1.46278e-016	1.6383e-016	4.11194e-015	1.27883e-015	-1.86263e-015	-1.17055e-014	-1.75552e-014	8.09226e-016	7.54535e-015	-3.21531e-015	2.33009e-015	-4.61625e-015	-6.5576e-015	-5.86839e-015	-4.94347e-016	-4.76162e-015
-2.66993e-015	2.32911e-015	-3.47751e-015	2.27983e-015	-8.16376e-015	1.47873e-014	9.75072e-015	1.20085e-014	5.047e-015	1.83479e-016	1.77965e-016	4.3325e-015	1.49622e-015	-1.39707e-015	-1.17883e-014	-1.75461e-014	6.3544e-016	7.67182e-015	-3.03158e-015	2.62444e-015	-4.38544e-015	-6.20276e-015	-5.78984e-015	-4.4025e-017	-4.47613e-015
-2.76435e-015	2.51136e-015	-3.31387e-015	1.86068e-015	-8.44387e-015	1.47626e-014	9.69412e-015	1.20014e-014	5.43384e-015	5.13856e-016	2.14029e-016	4.55845e-015	1.72339e-015	-9.21461e-016	-1.18617e-014	-1.75108e-014	4.7e-016	7.81299e-015	-2.81647e-015	2.91175e-015	-4.11496e-015	-5.83272e-015	-5.70199e-015	3.95102e-016	-4.18972e-015
-2.84978e-015	2.67777e-015	-3.14129e-015	1.41259e-015	-8.70444e-015	1.4738e-014	9.64519e-015	1.1996e-014	5.84849e-015	8.43911e-016	2.72151e-016	4.79138e-015	1.95893e-015	-4.37973e-016	-1.19259e-014	-1.74503e-014	3.15041e-016	7.96855e-015	-2.57177e-015	3.19022e-015	-3.8045e-015	-5.44983e-015	-5.6027e-015	8.20833e-016	-3.9035e-015
-2.92577e-015	2.82851e-015	-2.96132e-015	9.37002e-016	-8.94493e-015	1.47112e-014	9.60315e-015	1.19917e-014	6.28917e-015	1.1726e-015	3.52754e-016	5.03195e-015	2.20118e-015	5.19777e-017	-1.19816e-014	-1.73656e-014	1.7268e-016	8.13841e-015	-2.29924e-015	3.45817e-015	-3.45412e-015	-5.05721e-015	-5.49082e-015	1.23163e-015	-3.61878e-015
-2.9919e-015	2.96355e-015	-2.77495e-015	4.35636e-016	-9.16412e-015	1.46806e-014	9.56744e-015	1.19886e-014	6.7536e-015	1.49933e-015	4.55629e-016	5.2816e-015	2.44891e-015	5.46794e-016	-1.20288e-014	-1.7258e-014	4.51741e-017	8.322e-015	-2.0011e-015	3.71401e-015	-3.06446e-015	-4.65753e-015	-5.36482e-015	1.62508e-015	-3.33688e-015
-3.04855e-015	3.08275e-015	-2.5835e-015	-8.90289e-017	-9.3613e-015	1.46442e-014	9.53764e-015	1.19869e-014	7.23873e-015	1.8231e-015	5.81145e-016	5.54163e-015	2.70044e-015	1.04451e-015	-1.20684e-014	-1.71292e-014	-6.53725e-017	8.51928e-015	-1.67968e-015	3.95646e-015	-2.63651e-015	-4.25373e-015	-5.22302e-015	1.99969e-015	-3.05915e-015
-3.0955e-015	3.18659e-015	-2.38827e-015	-6.34615e-016	-9.53637e-015	1.46004e-014	9.51324e-015	1.19861e-014	7.7421e-015	2.143e-015	7.28848e-016	5.81256e-015	2.9545e-015	1.54357e-015	-1.20999e-014	-1.69805e-014	-1.5725e-016	8.72964e-015	-1.33701e-015	4.18327e-015	-2.17167e-015	-3.84886e-015	-5.06493e-015	2.35359e-015	-2.78648e-015
-3.13258e-015	3.27625e-015	-2.1907e-015	-1.19814e-015	-9.68908e-015	1.45479e-014	9.49349e-015	1.19861e-014	8.26073e-015	2.45836e-015	8.98424e-016	6.09461e-015	3.2096e-015	2.04173e-015	-1.21236e-014	-1.68136e-014	-2.28178e-016	8.95309e-015	-9.76036e-016	4.39272e-015	-1.67182e-015	-3.44587e-015	-4.88991e-015	2.68541e-015	-2.51942e-015
-3.15931e-015	3.35204e-015	-1.99235e-015	-1.77615e-015	-9.81925e-015	1.4485e-014	9.47843e-015	1.19864e-014	8.79113e-015	2.76893e-015	1.08916e-015	6.38774e-015	3.46427e-015	2.53699e-015	-1.21405e-014	-1.663e-014	-2.76432e-016	9.18951e-015	-5.98534e-016	4.58435e-015	-1.13926e-015	-3.04741e-015	-4.69744e-015	2.99427e-015	-2.26058e-015
-3.1758e-015	3.41488e-015	-1.79475e-015	-2.36529e-015	-9.92715e-015	1.44102e-014	9.46703e-015	1.19877e-014	9.32997e-015	3.07433e-015	1.3008e-015	6.6916e-015	3.71775e-015	3.02772e-015	-1.21509e-014	-1.64314e-014	-3.00468e-016	9.43823e-015	-2.0672e-016	4.75748e-015	-5.77099e-016	-2.6563e-015	-4.48745e-015	3.27804e-015	-2.01096e-015
-3.1824e-015	3.46541e-015	-1.59872e-015	-2.96158e-015	-1.00131e-014	1.43229e-014	9.45967e-015	1.19905e-014	9.87358e-015	3.37361e-015	1.53249e-015	7.00589e-015	3.96897e-015	3.51155e-015	-1.21555e-014	-1.62188e-014	-2.99503e-016	9.6989e-015	1.9724e-016	4.91191e-015	1.1424e-017	-2.27504e-015	-4.25977e-015	3.53579e-015	-1.77229e-015
-3.17846e-015	3.50535e-015	-1.40551e-015	-3.56063e-015	-1.0078e-014	1.42223e-014	9.4562e-015	1.19948e-014	1.04183e-014	3.66639e-015	1.78372e-015	7.33024e-015	4.21657e-015	3.98725e-015	-1.21556e-014	-1.59939e-014	-2.72828e-016	9.97104e-015	6.11629e-016	5.04755e-015	6.23338e-016	-1.90588e-015	-4.01481e-015	3.767e-015	-1.54585e-015
-3.16391e-015	3.53619e-015	-1.21647e-015	-4.15851e-015	-1.01229e-014	1.41075e-014	9.45666e-015	1.20009e-014	1.09602e-014	3.95317e-015	2.05312e-015	7.66371e-015	4.45919e-015	4.45319e-015	-1.21512e-014	-1.57585e-014	-2.20003e-016	1.02547e-014	1.03404e-015	5.16472e-015	1.25543e-015	-1.55052e-015	-3.75302e-015	3.9711e-015	-1.33256e-015
-3.13925e-015	3.55948e-015	-1.03233e-015	-4.7511e-015	-1.01485e-014	1.39787e-014	9.46097e-015	1.20092e-014	1.14957e-014	4.23293e-015	2.3397e-015	8.00445e-015	4.69647e-015	4.90784e-015	-1.21433e-014	-1.55134e-014	-1.40832e-016	1.05491e-014	1.46239e-015	5.26373e-015	1.90351e-015	-1.21103e-015	-3.47547e-015	4.14801e-015	-1.13332e-015
-3.10383e-015	3.57671e-015	-8.53947e-016	-5.33379e-015	-1.01563e-014	1.38359e-014	9.46919e-015	1.20197e-014	1.2021e-014	4.50581e-015	2.64293e-015	8.351e-015	4.92773e-015	5.34912e-015	-1.21322e-014	-1.52604e-014	-3.52072e-017	1.0854e-014	1.89477e-015	5.34449e-015	2.56295e-015	-8.88911e-016	-3.18308e-015	4.2977e-015	-9.49154e-016
-3.05758e-015	3.58891e-015	-6.81816e-016	-5.90263e-015	-1.01477e-014	1.36797e-014	9.48073e-015	1.20329e-014	1.25323e-014	4.77154e-015	2.96161e-015	8.70181e-015	5.15219e-015	5.77522e-015	-1.21194e-014	-1.50012e-014	9.63785e-017	1.11688e-014	2.32958e-015	5.40808e-015	3.22997e-015	-5.86031e-016	-2.87661e-015	4.42067e-015	-7.81335e-016
-3.00111e-015	3.59797e-015	-5.16048e-016	-6.45344e-015	-1.01238e-014	1.35097e-014	9.49616e-015	1.2049e-014	1.30251e-014	5.03065e-015	3.29446e-015	9.05554e-015	5.36888e-015	6.18519e-015	-1.2105e-014	-1.47371e-014	2.53356e-016	1.14927e-014	2.76554e-015	5.45556e-015	3.89874e-015	-3.03213e-016	-2.55756e-015	4.51699e-015	-6.30593e-016
-2.93451e-015	3.60561e-015	-3.57036e-016	-6.98183e-015	-1.00862e-014	1.33267e-014	9.51633e-015	1.20682e-014	1.34961e-014	5.28343e-015	3.64027e-015	9.41054e-015	5.57758e-015	6.57727e-015	-1.20901e-014	-1.447e-014	4.35466e-016	1.18251e-014	3.20195e-015	5.48838e-015	4.56524e-015	-4.14621e-017	-2.22723e-015	4.58731e-015	-4.97803e-016
-2.85795e-015	3.61306e-015	-2.04469e-016	-7.48378e-015	-1.00369e-014	1.31317e-014	9.54106e-015	1.20902e-014	1.39419e-014	5.52955e-015	3.99806e-015	9.76426e-015	5.77861e-015	6.94969e-015	-1.20757e-014	-1.4201e-014	6.41274e-016	1.21653e-014	3.6382e-015	5.50824e-015	5.22519e-015	1.98883e-016	-1.88752e-015	4.6326e-015	-3.8296e-016
-2.77157e-015	3.62221e-015	-5.85157e-017	-7.95547e-015	-9.97732e-015	1.29257e-014	9.57074e-015	1.21158e-014	1.43589e-014	5.76952e-015	4.36628e-015	1.01148e-014	5.97172e-015	7.30174e-015	-1.20625e-014	-1.39312e-014	8.68753e-016	1.25123e-014	4.07271e-015	5.5163e-015	5.87352e-015	4.17954e-016	-1.54056e-015	4.65416e-015	-2.86504e-016
-2.67548e-015	3.63364e-015	8.10715e-017	-8.39356e-015	-9.90947e-015	1.27099e-014	9.60528e-015	1.21441e-014	1.47443e-014	6.0037e-015	4.74299e-015	1.04598e-014	6.15667e-015	7.63219e-015	-1.20515e-014	-1.36622e-014	1.11635e-015	1.28654e-014	4.50538e-015	5.51447e-015	6.50571e-015	6.15986e-016	-1.1884e-015	4.65352e-015	-2.09387e-016
-2.57012e-015	3.64879e-015	2.14457e-016	-8.79491e-015	-9.83508e-015	1.24856e-014	9.6449e-015	1.21759e-014	1.50944e-014	6.23172e-015	5.12704e-015	1.07979e-014	6.33368e-015	7.94033e-015	-1.20439e-014	-1.33949e-014	1.38162e-015	1.3225e-014	4.93546e-015	5.50463e-015	7.11725e-015	7.93308e-016	-8.33014e-016	4.63208e-015	-1.51246e-016
-2.45624e-015	3.66909e-015	3.42724e-016	-9.15673e-015	-9.75675e-015	1.22539e-014	9.69005e-015	1.22111e-014	1.54069e-014	6.45406e-015	5.51652e-015	1.11272e-014	6.5027e-015	8.22512e-015	-1.20404e-014	-1.31309e-014	1.66319e-015	1.35897e-014	5.36249e-015	5.4889e-015	7.7037e-015	9.50536e-016	-4.76544e-016	4.59179e-015	-1.12007e-016
-2.33461e-015	3.69588e-015	4.66239e-016	-9.47672e-015	-9.67653e-015	1.20168e-014	9.74072e-015	1.22491e-014	1.568e-014	6.67057e-015	5.90998e-015	1.14462e-014	6.66445e-015	8.48564e-015	-1.20418e-014	-1.28709e-014	1.95879e-015	1.39582e-014	5.78618e-015	5.46908e-015	8.26089e-015	1.08911e-015	-1.2143e-016	4.53398e-015	-9.08948e-017
-2.2053e-015	3.73005e-015	5.85853e-016	-9.7527e-015	-9.59613e-015	1.1775e-014	9.7968e-015	1.22899e-014	1.59116e-014	6.8811e-015	6.3057e-015	1.17533e-014	6.81906e-015	8.72074e-015	-1.20489e-014	-1.26163e-014	2.26637e-015	1.43298e-014	6.20701e-015	5.44774e-015	8.78522e-015	1.21023e-015	2.30398e-016	4.46057e-015	-8.73655e-017
-2.06864e-015	3.77246e-015	7.02247e-016	-9.98374e-015	-9.51726e-015	1.15303e-014	9.85813e-015	1.23332e-014	1.61005e-014	7.08533e-015	6.70194e-015	1.20469e-014	6.96742e-015	8.93017e-015	-1.20621e-014	-1.2368e-014	2.58336e-015	1.47039e-014	6.62479e-015	5.4273e-015	9.2734e-015	1.31576e-015	5.76916e-016	4.37403e-015	-1.00313e-016
-1.92546e-015	3.8233e-015	8.15838e-016	-1.01688e-014	-9.44192e-015	1.12843e-014	9.92368e-015	1.23779e-014	1.62452e-014	7.28423e-015	7.09693e-015	1.23261e-014	7.11012e-015	9.11389e-015	-1.20817e-014	-1.21275e-014	2.90722e-015	1.50798e-014	7.03945e-015	5.41002e-015	9.72233e-015	1.40736e-015	9.16501e-016	4.27662e-015	-1.287e-016
-1.77673e-015	3.8821e-015	9.27928e-016	-1.03076e-014	-9.37177e-015	1.10394e-014	9.99334e-015	1.24236e-014	1.63446e-014	7.47706e-015	7.48901e-015	1.25896e-014	7.24746e-015	9.27201e-015	-1.21083e-014	-1.18953e-014	3.23513e-015	1.54563e-014	7.45191e-015	5.39808e-015	1.01298e-014	1.48674e-015	1.24635e-015	4.17023e-015	-1.71762e-016
-1.62344e-015	3.94875e-015	1.03901e-015	-1.03999e-014	-9.30802e-015	1.07967e-014	1.00664e-014	1.24698e-014	1.63978e-014	7.6636e-015	7.87609e-015	1.2837e-014	7.38024e-015	9.4042e-015	-1.21418e-014	-1.1672e-014	3.56515e-015	1.58325e-014	7.86233e-015	5.39368e-015	1.0494e-014	1.55596e-015	1.5647e-015	4.05655e-015	-2.27489e-016
-1.46566e-015	4.02347e-015	1.14989e-015	-1.04463e-014	-9.25162e-015	1.05578e-014	1.0143e-014	1.25151e-014	1.64052e-014	7.84373e-015	8.25726e-015	1.30672e-014	7.50934e-015	9.51099e-015	-1.21824e-014	-1.14588e-014	3.89468e-015	1.62068e-014	8.26966e-015	5.39866e-015	1.08122e-014	1.61738e-015	1.87019e-015	3.9381e-015	-2.94575e-016
-1.30433e-015	4.10596e-015	1.26166e-015	-1.04474e-014	-9.2044e-015	1.03244e-014	1.02221e-014	1.25587e-014	1.63667e-014	8.01716e-015	8.63087e-015	1.32798e-014	7.63557e-015	9.59289e-015	-1.22296e-014	-1.12568e-014	4.2215e-015	1.65784e-014	8.67445e-015	5.41569e-015	1.10836e-014	1.67339e-015	2.1613e-015	3.81708e-015	-3.71268e-016
-1.14016e-015	4.1954e-015	1.37461e-015	-1.04055e-014	-9.16783e-015	1.00972e-014	1.03029e-014	1.26002e-014	1.6283e-014	8.18366e-015	8.99439e-015	1.34748e-014	7.75973e-015	9.65063e-015	-1.22828e-014	-1.10663e-014	4.54305e-015	1.69466e-014	9.07695e-015	5.44647e-015	1.13072e-014	1.72609e-015	2.43673e-015	3.69513e-015	-4.55736e-016
-9.7392e-016	4.29082e-015	1.48921e-015	-1.03223e-014	-9.14192e-015	9.87766e-015	1.03845e-014	1.26391e-014	1.61555e-014	8.343e-015	9.34684e-015	1.36524e-014	7.88275e-015	9.68433e-015	-1.23424e-014	-1.08888e-014	4.8574e-015	1.73095e-014	9.47739e-015	5.49232e-015	1.14828e-014	1.77756e-015	2.69531e-015	3.57456e-015	-5.4594e-016
-8.05708e-016	4.39129e-015	1.60608e-015	-1.02002e-014	-9.12788e-015	9.66751e-015	1.04658e-014	1.26747e-014	1.59857e-014	8.495e-015	9.68702e-015	1.38132e-014	8.00597e-015	9.69488e-015	-1.24078e-014	-1.07243e-014	5.16239e-015	1.76659e-014	9.8758e-015	5.55511e-015	1.16105e-014	1.82994e-015	2.93607e-015	3.45731e-015	-6.39856e-016
-6.36074e-016	4.4959e-015	1.72575e-015	-1.00426e-014	-9.12602e-015	9.46729e-015	1.05456e-014	1.2706e-014	1.5776e-014	8.63926e-015	1.00129e-014	1.39578e-014	8.1303e-015	9.6836e-015	-1.24786e-014	-1.05736e-014	5.45629e-015	1.80147e-014	1.02725e-014	5.63575e-015	1.16906e-014	1.88489e-015	3.15771e-015	3.34511e-015	-7.35898e-016
-4.66531e-016	4.60355e-015	1.84849e-015	-9.85225e-015	-9.13645e-015	9.27748e-015	1.06226e-014	1.27329e-014	1.55295e-014	8.7752e-015	1.03238e-014	1.40871e-014	8.25677e-015	9.65112e-015	-1.25532e-014	-1.04372e-014	5.73763e-015	1.83547e-014	1.0667e-014	5.73503e-015	1.17241e-014	1.94484e-015	3.3596e-015	3.23965e-015	-8.32053e-016
-2.98024e-016	4.71236e-015	1.97472e-015	-9.63275e-015	-9.15963e-015	9.09923e-015	1.06954e-014	1.27546e-014	1.5249e-014	8.90251e-015	1.06179e-014	1.42019e-014	8.38535e-015	9.59905e-015	-1.26305e-014	-1.03154e-014	6.00523e-015	1.86846e-014	1.10595e-014	5.85403e-015	1.17132e-014	2.01169e-015	3.54143e-015	3.14258e-015	-9.26004e-016
-1.31087e-016	4.82038e-015	2.10417e-015	-9.38813e-015	-9.19538e-015	8.93263e-015	1.07628e-014	1.27711e-014	1.49372e-014	9.02119e-015	1.08941e-014	1.43037e-014	8.51701e-015	9.52832e-015	-1.27091e-014	-1.02087e-014	6.25762e-015	1.90035e-014	1.14491e-014	5.99313e-015	1.1659e-014	2.08702e-015	3.70302e-015	3.05541e-015	-1.01579e-015
3.37991e-017	4.92632e-015	2.23702e-015	-9.12256e-015	-9.24291e-015	8.77809e-015	1.08237e-014	1.27817e-014	1.45975e-014	9.13052e-015	1.1151e-014	1.43936e-014	8.65234e-015	9.44056e-015	-1.27884e-014	-1.01171e-014	6.49461e-015	1.931e-014	1.18354e-014	6.1523e-015	1.15632e-014	2.17198e-015	3.84433e-015	2.97872e-015	-1.09932e-015
1.95878e-016	5.02857e-015	2.37354e-015	-8.84002e-015	-9.30156e-015	8.63598e-015	1.08765e-014	1.27863e-014	1.42335e-014	9.22989e-015	1.13878e-014	1.44728e-014	8.79162e-015	9.33736e-015	-1.28662e-014	-1.0041e-014	6.71649e-015	1.96027e-014	1.22172e-014	6.33163e-015	1.14283e-014	2.26757e-015	3.9651e-015	2.91368e-015	-1.17445e-015
3.54931e-016	5.12508e-015	2.51269e-015	-8.54457e-015	-9.37044e-015	8.50655e-015	1.092e-014	1.27848e-014	1.38487e-014	9.31894e-015	1.16032e-014	1.45424e-014	8.93523e-015	9.21993e-015	-1.29411e-014	-9.98065e-015	6.92308e-015	1.98803e-014	1.25934e-014	6.53078e-015	1.12577e-014	2.37444e-015	4.06576e-015	2.86077e-015	-1.23943e-015
5.10299e-016	5.21419e-015	2.65441e-015	-8.24017e-015	-9.44838e-015	8.38913e-015	1.09528e-014	1.27776e-014	1.34471e-014	9.39684e-015	1.17971e-014	1.46044e-014	9.08372e-015	9.09009e-015	-1.30113e-014	-9.9362e-015	7.11435e-015	2.01414e-014	1.29633e-014	6.74856e-015	1.10546e-014	2.49324e-015	4.14722e-015	2.82137e-015	-1.29223e-015
6.61263e-016	5.29368e-015	2.79761e-015	-7.93125e-015	-9.5348e-015	8.28352e-015	1.09737e-014	1.27645e-014	1.30338e-014	9.46339e-015	1.19689e-014	1.46608e-014	9.23711e-015	8.94966e-015	-1.30759e-014	-9.90827e-015	7.29057e-015	2.0385e-014	1.33265e-014	6.98455e-015	1.08222e-014	2.62474e-015	4.20946e-015	2.79578e-015	-1.33085e-015
8.07119e-016	5.36202e-015	2.94146e-015	-7.6223e-015	-9.6277e-015	8.18883e-015	1.09808e-014	1.27461e-014	1.26124e-014	9.51818e-015	1.21174e-014	1.47134e-014	9.39566e-015	8.80046e-015	-1.31333e-014	-9.89679e-015	7.45281e-015	2.06104e-014	1.3682e-014	7.23765e-015	1.05639e-014	2.76892e-015	4.25382e-015	2.78418e-015	-1.35391e-015
9.47041e-016	5.41734e-015	3.08484e-015	-7.31717e-015	-9.72539e-015	8.10432e-015	1.09734e-014	1.27233e-014	1.21875e-014	9.56089e-015	1.22422e-014	1.4763e-014	9.55968e-015	8.64433e-015	-1.31813e-014	-9.90158e-015	7.6031e-015	2.08158e-014	1.40282e-014	7.50663e-015	1.02836e-014	2.92546e-015	4.281e-015	2.78638e-015	-1.36068e-015
1.08162e-015	5.4586e-015	3.22684e-015	-7.01956e-015	-9.82575e-015	8.02949e-015	1.09498e-014	1.26966e-014	1.17629e-014	9.59167e-015	1.23433e-014	1.48105e-014	9.72932e-015	8.4833e-015	-1.32187e-014	-9.92191e-015	7.74253e-015	2.10001e-014	1.43647e-014	7.78967e-015	9.98405e-015	3.09386e-015	4.29212e-015	2.80232e-015	-1.34958e-015
1.21085e-015	5.48466e-015	3.36599e-015	-6.73271e-015	-9.9269e-015	7.96385e-015	1.09094e-014	1.26676e-014	1.13426e-014	9.61032e-015	1.2421e-014	1.48574e-014	9.90407e-015	8.31917e-015	-1.3244e-014	-9.95827e-015	7.87173e-015	2.11617e-014	1.469e-014	8.08496e-015	9.66954e-015	3.2739e-015	4.28798e-015	2.83118e-015	-1.31956e-015
1.33444e-015	5.49441e-015	3.5013e-015	-6.45981e-015	-1.00272e-014	7.90625e-015	1.08516e-014	1.26374e-014	1.09303e-014	9.61621e-015	1.24759e-014	1.49044e-014	1.00838e-014	8.15325e-015	-1.32557e-014	-1.001e-014	7.99284e-015	2.12999e-014	1.50034e-014	8.39069e-015	9.34353e-015	3.46422e-015	4.27021e-015	2.87224e-015	-1.26989e-015
1.45207e-015	5.48635e-015	3.63167e-015	-6.20376e-015	-1.01243e-014	7.85586e-015	1.07764e-014	1.2607e-014	1.05295e-014	9.60973e-015	1.25085e-014	1.49525e-014	1.02681e-014	7.98775e-015	-1.32527e-014	-1.0077e-014	8.10799e-015	2.14141e-014	1.53039e-014	8.7053e-015	9.01001e-015	3.66357e-015	4.2396e-015	2.92482e-015	-1.19998e-015
1.56372e-015	5.46021e-015	3.75566e-015	-5.96689e-015	-1.02166e-014	7.81181e-015	1.06839e-014	1.25778e-014	1.01444e-014	9.59057e-015	1.25191e-014	1.50027e-014	1.04562e-014	7.82476e-015	-1.32339e-014	-1.01582e-014	8.21837e-015	2.15032e-014	1.55909e-014	9.02588e-015	8.67263e-015	3.87068e-015	4.19726e-015	2.98788e-015	-1.10948e-015
1.66879e-015	5.41516e-015	3.8717e-015	-5.75138e-015	-1.0302e-014	7.77274e-015	1.05738e-014	1.25513e-014	9.77864e-015	9.55898e-015	1.25088e-014	1.50553e-014	1.06474e-014	7.66613e-015	-1.31985e-014	-1.02532e-014	8.32603e-015	2.15667e-014	1.58638e-014	9.35046e-015	8.33453e-015	4.08387e-015	4.14439e-015	3.06025e-015	-9.9862e-016
1.76777e-015	5.35084e-015	3.97872e-015	-5.55888e-015	-1.0379e-014	7.73791e-015	1.0446e-014	1.25292e-014	9.43437e-015	9.5153e-015	1.24789e-014	1.51104e-014	1.0841e-014	7.5133e-015	-1.31455e-014	-1.03613e-014	8.43332e-015	2.16037e-014	1.61222e-014	9.67667e-015	7.99915e-015	4.30154e-015	4.08169e-015	3.14059e-015	-8.67657e-016
1.86094e-015	5.26727e-015	4.07575e-015	-5.39046e-015	-1.04454e-014	7.70662e-015	1.03007e-014	1.25132e-014	9.11381e-015	9.45977e-015	1.24302e-014	1.51674e-014	1.10358e-014	7.36741e-015	-1.30739e-014	-1.04819e-014	8.54277e-015	2.16137e-014	1.63654e-014	1.00021e-014	7.66914e-015	4.52222e-015	4.00996e-015	3.22777e-015	-7.17693e-016
1.94908e-015	5.16448e-015	4.16155e-015	-5.2465e-015	-1.04994e-014	7.6778e-015	1.01392e-014	1.25054e-014	8.81918e-015	9.39298e-015	1.23635e-014	1.52268e-014	1.12312e-014	7.22993e-015	-1.29833e-014	-1.06141e-014	8.65702e-015	2.15959e-014	1.65931e-014	1.03248e-014	7.347e-015	4.74419e-015	3.93066e-015	3.32008e-015	-5.48906e-016
2.03256e-015	5.04298e-015	4.23546e-015	-5.12709e-015	-1.05396e-014	7.65019e-015	9.9624e-015	1.25075e-014	8.55338e-015	9.31505e-015	1.22805e-014	1.52878e-014	1.14259e-014	7.10206e-015	-1.28736e-014	-1.07575e-014	8.77735e-015	2.15503e-014	1.68053e-014	1.06424e-014	7.03528e-015	4.96529e-015	3.84467e-015	3.41541e-015	-3.62236e-016
2.11157e-015	4.90342e-015	4.29621e-015	-5.03153e-015	-1.05636e-014	7.62343e-015	9.77144e-015	1.25215e-014	8.31786e-015	9.22661e-015	1.21828e-014	1.53493e-014	1.16186e-014	6.98477e-015	-1.27448e-014	-1.09106e-014	8.90551e-015	2.14769e-014	1.70023e-014	1.0953e-014	6.73688e-015	5.18347e-015	3.753e-015	3.51238e-015	-1.58579e-016
2.18688e-015	4.74708e-015	4.34259e-015	-4.95943e-015	-1.05701e-014	7.59626e-015	9.56795e-015	1.25488e-014	8.11359e-015	9.12852e-015	1.20724e-014	1.54106e-014	1.18081e-014	6.87925e-015	-1.2597e-014	-1.10719e-014	9.04394e-015	2.13755e-014	1.71851e-014	1.12549e-014	6.453e-015	5.39621e-015	3.65653e-015	3.60973e-015	6.09225e-017
2.25892e-015	4.57534e-015	4.37463e-015	-4.90849e-015	-1.05582e-014	7.5682e-015	9.35377e-015	1.25917e-014	7.94019e-015	9.02163e-015	1.19509e-014	1.54701e-014	1.19938e-014	6.78681e-015	-1.24312e-014	-1.12408e-014	9.19418e-015	2.12462e-014	1.73544e-014	1.15466e-014	6.1854e-015	5.60138e-015	3.55591e-015	3.7051e-015	2.94907e-016
2.3285e-015	4.38884e-015	4.39123e-015	-4.87734e-015	-1.05271e-014	7.5389e-015	9.13065e-015	1.2651e-014	7.79822e-015	8.90708e-015	1.18204e-014	1.55265e-014	1.21739e-014	6.7083e-015	-1.2248e-014	-1.1416e-014	9.35763e-015	2.10893e-014	1.75107e-014	1.18261e-014	5.93607e-015	5.79742e-015	3.45221e-015	3.79681e-015	5.41825e-016
2.39619e-015	4.18899e-015	4.39183e-015	-4.86389e-015	-1.04761e-014	7.50712e-015	8.9004e-015	1.27281e-014	7.68756e-015	8.78516e-015	1.16833e-014	1.55783e-014	1.2347e-014	6.64446e-015	-1.20487e-014	-1.15964e-014	9.53528e-015	2.09058e-014	1.76548e-014	1.20918e-014	5.70567e-015	5.98269e-015	3.34567e-015	3.88327e-015	7.99727e-016
2.4632e-015	3.97801e-015	4.37649e-015	-4.86539e-015	-1.04043e-014	7.47243e-015	8.66544e-015	1.28243e-014	7.60776e-015	8.65701e-015	1.15415e-014	1.56237e-014	1.25122e-014	6.59536e-015	-1.18349e-014	-1.17808e-014	9.72817e-015	2.06958e-014	1.77882e-014	1.23422e-014	5.49457e-015	6.15519e-015	3.23648e-015	3.96233e-015	1.06642e-015
2.53056e-015	3.75753e-015	4.34529e-015	-4.8792e-015	-1.03119e-014	7.43442e-015	8.42778e-015	1.29405e-014	7.55787e-015	8.52431e-015	1.13973e-014	1.56604e-014	1.26684e-014	6.56134e-015	-1.16075e-014	-1.19676e-014	9.93642e-015	2.04597e-014	1.79124e-014	1.2576e-014	5.30353e-015	6.31252e-015	3.1251e-015	4.03223e-015	1.33948e-015
2.59866e-015	3.53022e-015	4.29809e-015	-4.90249e-015	-1.01988e-014	7.39253e-015	8.18932e-015	1.30774e-014	7.53643e-015	8.3877e-015	1.1253e-014	1.56864e-014	1.28138e-014	6.54279e-015	-1.13687e-014	-1.2155e-014	1.01604e-014	2.01988e-014	1.80283e-014	1.27923e-014	5.13266e-015	6.45352e-015	3.01215e-015	4.09158e-015	1.61691e-015
2.66824e-015	3.29786e-015	4.23537e-015	-4.93169e-015	-1.0065e-014	7.34662e-015	7.95254e-015	1.3236e-014	7.5414e-015	8.24846e-015	1.11107e-014	1.57e-014	1.29477e-014	6.53951e-015	-1.11207e-014	-1.23413e-014	1.04005e-014	1.9914e-014	1.81389e-014	1.2991e-014	4.98234e-015	6.57651e-015	2.89762e-015	4.13877e-015	1.89715e-015
2.74082e-015	3.06246e-015	4.15788e-015	-4.96344e-015	-9.91063e-015	7.29621e-015	7.71994e-015	1.34165e-014	7.57107e-015	8.10828e-015	1.09722e-014	1.56991e-014	1.30692e-014	6.55103e-015	-1.0865e-014	-1.2525e-014	1.06564e-014	1.96065e-014	1.82459e-014	1.31715e-014	4.85205e-015	6.68008e-015	2.78186e-015	4.17234e-015	2.17746e-015
2.81741e-015	2.82637e-015	4.06643e-015	-4.99375e-015	-9.73722e-015	7.24132e-015	7.49399e-015	1.36184e-014	7.62272e-015	7.96784e-015	1.08397e-014	1.56818e-014	1.31772e-014	6.57704e-015	-1.06034e-014	-1.27047e-014	1.09274e-014	1.92782e-014	1.83512e-014	1.33334e-014	4.74147e-015	6.76219e-015	2.66518e-015	4.19094e-015	2.4554e-015
2.89881e-015	2.59213e-015	3.96152e-015	-5.0189e-015	-9.5456e-015	7.18196e-015	7.27665e-015	1.3841e-014	7.69373e-015	7.82808e-015	1.0716e-014	1.56464e-014	1.32707e-014	6.61682e-015	-1.03386e-014	-1.28789e-014	1.12124e-014	1.89301e-014	1.84572e-014	1.3477e-014	4.64963e-015	6.82246e-015	2.54745e-015	4.19367e-015	2.72801e-015
2.98585e-015	2.36262e-015	3.84478e-015	-5.03583e-015	-9.33702e-015	7.11815e-015	7.07032e-015	1.40831e-014	7.7812e-015	7.69081e-015	1.0603e-014	1.55901e-014	1.33496e-014	6.66971e-015	-1.00733e-014	-1.30461e-014	1.15094e-014	1.85643e-014	1.85664e-014	1.36031e-014	4.57588e-015	6.8603e-015	2.42878e-015	4.17948e-015	2.99316e-015
3.07906e-015	2.14004e-015	3.71701e-015	-5.04101e-015	-9.11345e-015	7.05062e-015	6.87718e-015	1.4344e-014	7.88218e-015	7.55731e-015	1.05021e-014	1.55109e-014	1.34125e-014	6.73491e-015	-9.80953e-015	-1.32048e-014	1.18169e-014	1.81826e-014	1.86811e-014	1.37124e-014	4.51884e-015	6.87458e-015	2.30968e-015	4.14768e-015	3.24889e-015
3.17973e-015	1.926e-015	3.57877e-015	-5.03123e-015	-8.87674e-015	6.97942e-015	6.69899e-015	1.46222e-014	7.99422e-015	7.42855e-015	1.04151e-014	1.54073e-014	1.34591e-014	6.81152e-015	-9.54991e-015	-1.33538e-014	1.21329e-014	1.77864e-014	1.88025e-014	1.38053e-014	4.47733e-015	6.86471e-015	2.19002e-015	4.09774e-015	3.49278e-015
3.28876e-015	1.72235e-015	3.43172e-015	-5.00418e-015	-8.62926e-015	6.90477e-015	6.53789e-015	1.49162e-014	8.11441e-015	7.30619e-015	1.03434e-014	1.52777e-014	1.34888e-014	6.89862e-015	-9.29679e-015	-1.3492e-014	1.24556e-014	1.73784e-014	1.89327e-014	1.38823e-014	4.45066e-015	6.831e-015	2.07014e-015	4.02923e-015	3.72258e-015
3.40693e-015	1.5317e-015	3.27723e-015	-4.95663e-015	-8.37259e-015	6.8271e-015	6.39487e-015	1.52243e-014	8.23929e-015	7.19117e-015	1.02884e-014	1.51217e-014	1.35013e-014	6.99522e-015	-9.05223e-015	-1.36176e-014	1.27823e-014	1.69609e-014	1.9074e-014	1.39447e-014	4.43796e-015	6.77377e-015	1.95132e-015	3.94194e-015	3.93647e-015
3.53547e-015	1.35583e-015	3.1168e-015	-4.8865e-015	-8.10942e-015	6.74651e-015	6.27135e-015	1.55436e-014	8.36619e-015	7.08444e-015	1.02512e-014	1.49379e-014	1.34961e-014	7.09964e-015	-8.81897e-015	-1.37288e-014	1.31107e-014	1.6536e-014	1.92289e-014	1.39934e-014	4.43792e-015	6.6923e-015	1.8335e-015	3.8357e-015	4.1326e-015
3.67495e-015	1.19628e-015	2.95164e-015	-4.79216e-015	-7.8428e-015	6.6637e-015	6.16908e-015	1.58716e-014	8.49228e-015	6.98694e-015	1.02332e-014	1.47256e-014	1.34737e-014	7.21071e-015	-8.59869e-015	-1.38247e-014	1.34382e-014	1.61057e-014	1.93985e-014	1.40298e-014	4.44949e-015	6.58765e-015	1.71704e-015	3.71079e-015	4.30915e-015
3.82555e-015	1.05441e-015	2.78322e-015	-4.67279e-015	-7.57578e-015	6.57875e-015	6.08875e-015	1.62057e-014	8.6148e-015	6.89967e-015	1.02349e-014	1.44843e-014	1.34337e-014	7.32606e-015	-8.39393e-015	-1.39041e-014	1.37615e-014	1.5673e-014	1.95838e-014	1.40559e-014	4.47124e-015	6.46004e-015	1.60213e-015	3.56805e-015	4.4633e-015
3.98765e-015	9.31612e-016	2.61299e-015	-4.52768e-015	-7.31129e-015	6.49278e-015	6.0307e-015	1.65434e-014	8.73106e-015	6.82384e-015	1.02569e-014	1.42139e-014	1.33767e-014	7.44433e-015	-8.20684e-015	-1.39661e-014	1.40784e-014	1.52408e-014	1.97862e-014	1.40735e-014	4.50219e-015	6.31033e-015	1.48905e-015	3.4083e-015	4.59408e-015
4.16142e-015	8.28587e-016	2.44274e-015	-4.35597e-015	-7.05209e-015	6.40601e-015	5.99537e-015	1.68812e-014	8.83899e-015	6.76018e-015	1.02992e-014	1.39143e-014	1.33033e-014	7.56409e-015	-8.03955e-015	-1.40096e-014	1.4386e-014	1.48116e-014	2.0006e-014	1.40836e-014	4.54189e-015	6.13975e-015	1.37863e-015	3.23228e-015	4.70012e-015
4.34686e-015	7.46046e-016	2.27389e-015	-4.15763e-015	-6.79992e-015	6.31936e-015	5.98265e-015	1.72156e-014	8.93641e-015	6.70896e-015	1.03612e-014	1.35861e-014	1.32137e-014	7.68396e-015	-7.89325e-015	-1.40335e-014	1.4681e-014	1.43882e-014	2.02431e-014	1.40874e-014	4.58879e-015	5.94916e-015	1.2713e-015	3.04126e-015	4.77985e-015
4.544e-015	6.84232e-016	2.10832e-015	-3.93346e-015	-6.55836e-015	6.23356e-015	5.99232e-015	1.75432e-014	9.0223e-015	6.67078e-015	1.04428e-014	1.32305e-014	1.31088e-014	7.80221e-015	-7.76875e-015	-1.40374e-014	1.49608e-014	1.39736e-014	2.04981e-014	1.40872e-014	4.64164e-015	5.73985e-015	1.16856e-015	2.83644e-015	4.83218e-015
4.75259e-015	6.43114e-016	1.94711e-015	-3.68499e-015	-6.331e-015	6.14898e-015	6.02408e-015	1.7861e-014	9.09539e-015	6.64655e-015	1.05434e-014	1.28482e-014	1.29897e-014	7.91673e-015	-7.66689e-015	-1.40203e-014	1.52228e-014	1.35704e-014	2.07704e-014	1.40845e-014	4.70004e-015	5.51311e-015	1.07098e-015	2.61927e-015	4.85685e-015
4.9727e-015	6.231e-016	1.79127e-015	-3.41378e-015	-6.1202e-015	6.06635e-015	6.07713e-015	1.81663e-014	9.15432e-015	6.63598e-015	1.06621e-014	1.24401e-014	1.28568e-014	8.02622e-015	-7.5883e-015	-1.39813e-014	1.54646e-014	1.31812e-014	2.10598e-014	1.40801e-014	4.76317e-015	5.27028e-015	9.78915e-016	2.39138e-015	4.85347e-015
5.20358e-015	6.23636e-016	1.64199e-015	-3.12228e-015	-5.92771e-015	5.98687e-015	6.15076e-015	1.84553e-014	9.1986e-015	6.6396e-015	1.07976e-014	1.20083e-014	1.27113e-014	8.12889e-015	-7.5332e-015	-1.39203e-014	1.56837e-014	1.28084e-014	2.13652e-014	1.40756e-014	4.83055e-015	5.01371e-015	8.93477e-016	2.15433e-015	4.82145e-015
5.44427e-015	6.43424e-016	1.49917e-015	-2.81309e-015	-5.75565e-015	5.91092e-015	6.24342e-015	1.87254e-014	9.22738e-015	6.65666e-015	1.09485e-014	1.15537e-014	1.25547e-014	8.2237e-015	-7.50158e-015	-1.3837e-014	1.58785e-014	1.24548e-014	2.16851e-014	1.40718e-014	4.90198e-015	4.74483e-015	8.15362e-016	1.90983e-015	4.76075e-015
5.69406e-015	6.81608e-016	1.36367e-015	-2.48959e-015	-5.60608e-015	5.8387e-015	6.35361e-015	1.89738e-014	9.24089e-015	6.68724e-015	1.1114e-014	1.10783e-014	1.23882e-014	8.30886e-015	-7.49322e-015	-1.37314e-014	1.60472e-014	1.21229e-014	2.20177e-014	1.40701e-014	4.97711e-015	4.46515e-015	7.45047e-016	1.65977e-015	4.6715e-015
5.95208e-015	7.3746e-016	1.23617e-015	-2.15519e-015	-5.48124e-015	5.77082e-015	6.47994e-015	1.91982e-014	9.23981e-015	6.73147e-015	1.12924e-014	1.05845e-014	1.22132e-014	8.38275e-015	-7.50735e-015	-1.36035e-014	1.61884e-014	1.18153e-014	2.23613e-014	1.40714e-014	5.05619e-015	4.17626e-015	6.83324e-016	1.40637e-015	4.5539e-015
6.21628e-015	8.09844e-016	1.11725e-015	-1.81339e-015	-5.38301e-015	5.70821e-015	6.62063e-015	1.9396e-014	9.2243e-015	6.7887e-015	1.14813e-014	1.00747e-014	1.20309e-014	8.44416e-015	-7.54368e-015	-1.34529e-014	1.63009e-014	1.15341e-014	2.27135e-014	1.40768e-014	5.13893e-015	3.88036e-015	6.31349e-016	1.15249e-015	4.4083e-015
6.4858e-015	8.97112e-016	1.00718e-015	-1.46908e-015	-5.31297e-015	5.65138e-015	6.77448e-015	1.9565e-014	9.19539e-015	6.85899e-015	1.16787e-014	9.55196e-015	1.18426e-014	8.49201e-015	-7.60063e-015	-1.328e-014	1.63844e-014	1.12819e-014	2.3071e-014	1.4087e-014	5.22502e-015	3.57919e-015	5.89744e-016	8.99254e-016	4.2355e-015
6.75897e-015	9.97583e-016	9.0612e-016	-1.1259e-015	-5.27228e-015	5.60149e-015	6.93897e-015	1.97035e-014	9.15497e-015	6.94176e-015	1.18823e-014	9.01773e-015	1.16502e-014	8.52499e-015	-7.67708e-015	-1.30853e-014	1.6438e-014	1.10609e-014	2.34308e-014	1.41021e-014	5.31499e-015	3.27528e-015	5.58942e-016	6.48747e-016	4.03652e-015
7.03435e-015	1.10919e-015	8.13891e-016	-7.88335e-016	-5.2613e-015	5.55872e-015	7.11187e-015	1.98103e-014	9.10449e-015	7.03599e-015	1.20904e-014	8.47432e-015	1.14549e-014	8.54254e-015	-7.7717e-015	-1.28693e-014	1.64617e-014	1.08731e-014	2.37897e-014	1.41221e-014	5.40932e-015	2.9707e-015	5.3973e-016	4.03241e-016	3.81231e-015
7.31015e-015	1.22943e-015	7.30207e-016	-4.61096e-016	-5.28081e-015	5.52357e-015	7.29116e-015	1.98843e-014	9.04549e-015	7.14122e-015	1.23006e-014	7.92455e-015	1.12585e-014	8.54404e-015	-7.88223e-015	-1.26325e-014	1.64572e-014	1.07196e-014	2.41449e-014	1.41474e-014	5.50826e-015	2.66727e-015	5.3329e-016	1.64662e-016	3.56444e-015
7.58441e-015	1.35603e-015	6.54524e-016	-1.48935e-016	-5.33055e-015	5.49662e-015	7.47469e-015	1.99246e-014	8.98028e-015	7.25644e-015	1.25102e-014	7.37119e-015	1.10627e-014	8.52895e-015	-8.00729e-015	-1.23763e-014	1.6425e-014	1.06023e-014	2.4494e-014	1.41779e-014	5.61152e-015	2.36607e-015	5.4037e-016	-6.50223e-017	3.29477e-015
7.8557e-015	1.48702e-015	5.86399e-016	1.42988e-016	-5.41029e-015	5.47841e-015	7.66056e-015	1.99316e-014	8.91146e-015	7.38039e-015	1.27168e-014	6.81666e-015	1.08687e-014	8.49645e-015	-8.14475e-015	-1.21009e-014	1.63672e-014	1.05227e-014	2.48331e-014	1.4213e-014	5.7198e-015	2.06954e-015	5.6064e-016	-2.8434e-016	3.00492e-015
8.12149e-015	1.62044e-015	5.25068e-016	4.10338e-016	-5.51968e-015	5.46929e-015	7.84643e-015	1.99063e-014	8.84107e-015	7.51246e-015	1.29185e-014	6.26456e-015	1.06781e-014	8.4464e-015	-8.29295e-015	-1.18072e-014	1.62851e-014	1.04813e-014	2.51584e-014	1.42522e-014	5.83338e-015	1.77927e-015	5.93568e-016	-4.91314e-016	2.69695e-015
8.37895e-015	1.75373e-015	4.7011e-016	6.49014e-016	-5.65794e-015	5.46974e-015	8.03042e-015	1.98494e-014	8.77139e-015	7.65144e-015	1.31133e-014	5.71767e-015	1.04917e-014	8.37821e-015	-8.44919e-015	-1.14963e-014	1.61809e-014	1.04789e-014	2.54662e-014	1.4295e-014	5.95306e-015	1.49704e-015	6.39154e-016	-6.84318e-016	2.37272e-015
8.62651e-015	1.88487e-015	4.20692e-016	8.55196e-016	-5.82399e-015	5.48061e-015	8.21092e-015	1.97624e-014	8.70548e-015	7.79637e-015	1.32982e-014	5.17856e-015	1.03107e-014	8.2925e-015	-8.61126e-015	-1.11696e-014	1.60572e-014	1.05159e-014	2.57532e-014	1.4341e-014	6.07885e-015	1.2244e-015	6.96997e-016	-8.61875e-016	2.03437e-015
8.86166e-015	2.01166e-015	3.75519e-016	1.02484e-015	-6.01621e-015	5.50189e-015	8.38591e-015	1.96465e-014	8.64593e-015	7.94528e-015	1.34711e-014	4.64968e-015	1.01359e-014	8.18922e-015	-8.77758e-015	-1.08281e-014	1.59167e-014	1.05929e-014	2.60163e-014	1.4389e-014	6.2106e-015	9.62897e-016	7.66891e-016	-1.02253e-015	1.68438e-015
9.08185e-015	2.13227e-015	3.33214e-016	1.15465e-015	-6.2328e-015	5.53385e-015	8.5537e-015	1.95043e-014	8.59545e-015	8.09758e-015	1.36304e-014	4.13393e-015	9.96813e-015	8.06879e-015	-8.94515e-015	-1.04739e-014	1.57633e-014	1.07097e-014	2.62526e-014	1.44389e-014	6.34846e-015	7.13916e-016	8.48141e-016	-1.16473e-015	1.32527e-015
9.28495e-015	2.24514e-015	2.92707e-016	1.24107e-015	-6.47171e-015	5.57642e-015	8.71331e-015	1.93381e-014	8.55625e-015	8.2522e-015	1.37745e-014	3.63384e-015	9.80811e-015	7.93192e-015	-9.11127e-015	-1.0108e-014	1.56005e-014	1.08658e-014	2.64592e-014	1.44891e-014	6.49261e-015	4.79072e-016	9.40365e-016	-1.28811e-015	9.59935e-016
9.46862e-015	2.34815e-015	2.53151e-016	1.28199e-015	-6.73049e-015	5.62953e-015	8.86306e-015	1.91509e-014	8.5309e-015	8.40776e-015	1.39018e-014	3.15153e-015	9.65675e-015	7.77899e-015	-9.27421e-015	-9.73185e-015	1.54312e-014	1.10608e-014	2.66334e-014	1.4538e-014	6.64291e-015	2.6033e-016	1.04292e-015	-1.39269e-015	5.90744e-016
9.63093e-015	2.43917e-015	2.13269e-016	1.27599e-015	-7.00699e-015	5.69366e-015	9.00215e-015	1.89457e-014	8.52074e-015	8.56367e-015	1.40111e-014	2.68961e-015	9.51449e-015	7.61095e-015	-9.43161e-015	-9.34685e-015	1.52588e-014	1.12944e-014	2.6773e-014	1.4585e-014	6.79982e-015	5.88959e-017	1.15437e-015	-1.47834e-015	2.19519e-016
9.76965e-015	2.51691e-015	1.72056e-016	1.22198e-015	-7.29822e-015	5.76914e-015	9.12953e-015	1.87255e-014	8.52768e-015	8.71889e-015	1.41008e-014	2.25019e-015	9.38217e-015	7.42868e-015	-9.58188e-015	-8.9545e-015	1.50871e-014	1.15653e-014	2.68764e-014	1.46294e-014	6.96256e-015	-1.24704e-016	1.27335e-015	-1.54436e-015	-1.50183e-016
9.88322e-015	2.57955e-015	1.28128e-016	1.11883e-015	-7.60133e-015	5.85551e-015	9.24413e-015	1.84936e-014	8.55412e-015	8.87174e-015	1.41699e-014	1.83543e-015	9.25984e-015	7.23289e-015	-9.72357e-015	-8.5576e-015	1.49202e-014	1.1872e-014	2.69427e-014	1.46698e-014	7.13068e-015	-2.8911e-016	1.39863e-015	-1.59103e-015	-5.15909e-016
9.97024e-015	2.62654e-015	8.02722e-017	9.66385e-016	-7.91405e-015	5.95262e-015	9.34499e-015	1.82543e-014	8.60161e-015	9.02125e-015	1.42175e-014	1.44693e-015	9.14765e-015	7.02498e-015	-9.85526e-015	-8.15715e-015	1.47617e-014	1.22133e-014	2.69707e-014	1.47049e-014	7.30411e-015	-4.33823e-016	1.52873e-015	-1.61871e-015	-8.7515e-016
1.00289e-014	2.65609e-015	2.73177e-017	7.64822e-016	-8.23301e-015	6.06032e-015	9.43188e-015	1.80116e-014	8.67088e-015	9.16655e-015	1.42433e-014	1.0861e-015	9.04504e-015	6.80579e-015	-9.97572e-015	-7.75561e-015	1.46158e-014	1.25875e-014	2.69598e-014	1.47338e-014	7.48224e-015	-5.57957e-016	1.6616e-015	-1.62806e-015	-1.22578e-015
1.00578e-014	2.66753e-015	-3.18312e-017	5.15346e-016	-8.555e-015	6.17846e-015	9.50461e-015	1.7769e-014	8.76291e-015	9.30704e-015	1.42471e-014	7.54732e-016	8.95246e-015	6.57703e-015	-1.00838e-014	-7.35491e-015	1.44856e-014	1.29924e-014	2.69097e-014	1.47559e-014	7.66392e-015	-6.60625e-016	1.79529e-015	-1.61941e-015	-1.56506e-015
1.0055e-014	2.6608e-015	-9.81441e-017	2.19922e-016	-8.87674e-015	6.30622e-015	9.56279e-015	1.7531e-014	8.87837e-015	9.44189e-015	1.42292e-014	4.54328e-016	8.8696e-015	6.34021e-015	-1.01792e-014	-6.95663e-015	1.43744e-014	1.34257e-014	2.68209e-014	1.47704e-014	7.84887e-015	-7.41563e-016	1.92823e-015	-1.59381e-015	-1.89087e-015
1.00193e-014	2.63551e-015	-1.72102e-016	-1.19852e-016	-9.19533e-015	6.44301e-015	9.60657e-015	1.7301e-014	9.0173e-015	9.57056e-015	1.419e-014	1.85428e-016	8.79585e-015	6.09628e-015	-1.02617e-014	-6.563e-015	1.42851e-014	1.38852e-014	2.66939e-014	1.47762e-014	8.03616e-015	-8.00819e-016	2.05837e-015	-1.55282e-015	-2.20088e-015
9.94976e-015	2.59211e-015	-2.54543e-016	-5.01139e-016	-9.50758e-015	6.58822e-015	9.63629e-015	1.70831e-014	9.17921e-015	9.69341e-015	1.41301e-014	-5.13455e-017	8.7307e-015	5.84659e-015	-1.03306e-014	-6.17547e-015	1.42206e-014	1.43681e-014	2.65301e-014	1.4773e-014	8.22393e-015	-8.37621e-016	2.18398e-015	-1.49712e-015	-2.49316e-015
9.84585e-015	2.53088e-015	-3.45685e-016	-9.20778e-016	-9.81091e-015	6.74124e-015	9.65215e-015	1.68811e-014	9.36365e-015	9.8092e-015	1.405e-014	-2.54393e-016	8.67337e-015	5.5923e-015	-1.0386e-014	-5.79556e-015	1.41832e-014	1.48714e-014	2.63306e-014	1.47604e-014	8.41107e-015	-8.52068e-016	2.30317e-015	-1.42835e-015	-2.76631e-015
9.70828e-015	2.45184e-015	-4.46499e-016	-1.37505e-015	-1.01028e-014	6.90064e-015	9.65525e-015	1.66987e-014	9.5695e-015	9.91813e-015	1.39503e-014	-4.23011e-016	8.62328e-015	5.33522e-015	-1.04284e-014	-5.42535e-015	1.41747e-014	1.53927e-014	2.60966e-014	1.47374e-014	8.59656e-015	-8.43828e-016	2.41351e-015	-1.34839e-015	-3.01871e-015
9.53662e-015	2.35611e-015	-5.57387e-016	-1.85978e-015	-1.03805e-014	7.06554e-015	9.64535e-015	1.65388e-014	9.79625e-015	1.00203e-014	1.38322e-014	-5.56665e-016	8.57934e-015	5.07682e-015	-1.04588e-014	-5.06672e-015	1.41966e-014	1.59287e-014	2.58307e-014	1.47042e-014	8.77919e-015	-8.13939e-016	2.51324e-015	-1.25858e-015	-3.24839e-015
9.3316e-015	2.24443e-015	-6.78761e-016	-2.37056e-015	-1.06414e-014	7.23505e-015	9.62341e-015	1.64039e-014	1.00424e-014	1.01151e-014	1.36971e-014	-6.54207e-016	8.54062e-015	4.81872e-015	-1.04775e-014	-4.72127e-015	1.42501e-014	1.64769e-014	2.55356e-014	1.4661e-014	8.95705e-015	-7.62693e-016	2.60109e-015	-1.16071e-015	-3.45398e-015
9.09363e-015	2.11817e-015	-8.10977e-016	-2.9034e-015	-1.08837e-014	7.40725e-015	9.59024e-015	1.62967e-014	1.03058e-014	1.02031e-014	1.3547e-014	-7.15333e-016	8.50631e-015	4.562e-015	-1.04859e-014	-4.39032e-015	1.43359e-014	1.70342e-014	2.52135e-014	1.46084e-014	9.12896e-015	-6.90571e-016	2.67566e-015	-1.05676e-015	-3.63472e-015
8.82304e-015	1.97882e-015	-9.5402e-016	-3.45361e-015	-1.11054e-014	7.58065e-015	9.5462e-015	1.62197e-014	1.05841e-014	1.02847e-014	1.33837e-014	-7.39353e-016	8.47518e-015	4.30819e-015	-1.04849e-014	-4.0756e-015	1.44541e-014	1.75968e-014	2.48675e-014	1.4547e-014	9.29338e-015	-5.98066e-016	2.73492e-015	-9.48708e-016	-3.79017e-015
8.52038e-015	1.82756e-015	-1.10774e-015	-4.01574e-015	-1.13049e-014	7.75406e-015	9.49142e-015	1.61741e-014	1.08747e-014	1.03595e-014	1.32085e-014	-7.26779e-016	8.44654e-015	4.05839e-015	-1.04757e-014	-3.77868e-015	1.46039e-014	1.81612e-014	2.45013e-014	1.44776e-014	9.44933e-015	-4.85892e-016	2.77741e-015	-8.38958e-016	-3.92029e-015
8.18736e-015	1.66606e-015	-1.27198e-015	-4.58459e-015	-1.1481e-014	7.92698e-015	9.42673e-015	1.61611e-014	1.11755e-014	1.04279e-014	1.30237e-014	-6.77227e-016	8.41913e-015	3.81415e-015	-1.04596e-014	-3.50091e-015	1.47835e-014	1.87251e-014	2.41187e-014	1.44008e-014	9.5954e-015	-3.55189e-016	2.80228e-015	-7.2952e-016	-4.02514e-015
7.8252e-015	1.49608e-015	-1.44677e-015	-5.15536e-015	-1.16322e-014	8.09801e-015	9.35243e-015	1.61811e-014	1.14839e-014	1.04908e-014	1.28317e-014	-5.91234e-016	8.39226e-015	3.57641e-015	-1.04379e-014	-3.24398e-015	1.49921e-014	1.9285e-014	2.37229e-014	1.4318e-014	9.73023e-015	-2.06845e-016	2.80848e-015	-6.21809e-016	-4.10427e-015
7.43622e-015	1.31927e-015	-1.63154e-015	-5.72329e-015	-1.17573e-014	8.265e-015	9.26912e-015	1.62346e-014	1.17967e-014	1.05489e-014	1.26348e-014	-4.6841e-016	8.36462e-015	3.3463e-015	-1.04124e-014	-3.009e-015	1.52271e-014	1.9838e-014	2.3317e-014	1.42298e-014	9.85259e-015	-4.15304e-017	2.79567e-015	-5.17751e-016	-4.15801e-015
7.02229e-015	1.13762e-015	-1.82555e-015	-6.28375e-015	-1.18562e-014	8.42674e-015	9.17765e-015	1.63218e-014	1.21112e-014	1.06029e-014	1.24344e-014	-3.0951e-016	8.33556e-015	3.12508e-015	-1.03843e-014	-2.79662e-015	1.54863e-014	2.03809e-014	2.29047e-014	1.41378e-014	9.96177e-015	1.39965e-016	2.76407e-015	-4.1954e-016	-4.18698e-015
6.58545e-015	9.53091e-016	-2.02852e-015	-6.83187e-015	-1.19285e-014	8.58179e-015	9.07857e-015	1.64419e-014	1.24245e-014	1.06531e-014	1.22325e-014	-1.1522e-016	8.3041e-015	2.91378e-015	-1.03558e-014	-2.60797e-015	1.57667e-014	2.0911e-014	2.24904e-014	1.40434e-014	1.0057e-014	3.3627e-016	2.7131e-015	-3.28756e-016	-4.19204e-015
6.12853e-015	7.68068e-016	-2.23982e-015	-7.36247e-015	-1.19743e-014	8.72783e-015	8.97214e-015	1.65932e-014	1.27332e-014	1.07005e-014	1.20311e-014	1.13494e-016	8.26999e-015	2.71315e-015	-1.03282e-014	-2.44391e-015	1.60656e-014	2.14259e-014	2.20772e-014	1.39486e-014	1.01373e-014	5.45842e-016	2.64271e-015	-2.46776e-016	-4.17459e-015
5.65443e-015	5.85619e-016	-2.45845e-015	-7.8718e-015	-1.19936e-014	8.86371e-015	8.85865e-015	1.6774e-014	1.30343e-014	1.07466e-014	1.18321e-014	3.75473e-016	8.23227e-015	2.52378e-015	-1.03034e-014	-2.30495e-015	1.63798e-014	2.19234e-014	2.16685e-014	1.38547e-014	1.02022e-014	7.67388e-016	2.5534e-015	-1.75488e-016	-4.13589e-015
5.16629e-015	4.07388e-016	-2.6835e-015	-8.3562e-015	-1.19875e-014	8.98773e-015	8.73856e-015	1.69823e-014	1.33245e-014	1.07925e-014	1.16373e-014	6.70538e-016	8.19041e-015	2.34607e-015	-1.02826e-014	-2.19183e-015	1.67051e-014	2.24005e-014	2.12675e-014	1.37635e-014	1.02513e-014	1.00007e-015	2.44594e-015	-1.16062e-016	-4.07745e-015
4.66672e-015	2.35389e-016	-2.91393e-015	-8.81256e-015	-1.19565e-014	9.09932e-015	8.61203e-015	1.72155e-014	1.36013e-014	1.0839e-014	1.14483e-014	9.97299e-016	8.14413e-015	2.18081e-015	-1.02671e-014	-2.10429e-015	1.70369e-014	2.28553e-014	2.08778e-014	1.36767e-014	1.02837e-014	1.24285e-015	2.32134e-015	-6.94423e-017	-4.00082e-015
4.15928e-015	7.1499e-017	-3.14903e-015	-9.23833e-015	-1.19017e-014	9.19763e-015	8.47955e-015	1.74705e-014	1.38617e-014	1.08867e-014	1.12673e-014	1.35408e-015	8.09308e-015	2.02854e-015	-1.02578e-014	-2.04257e-015	1.7371e-014	2.3286e-014	2.05015e-014	1.35961e-014	1.02994e-014	1.49389e-015	2.18102e-015	-3.62104e-017	-3.90835e-015
3.64652e-015	-8.30281e-017	-3.3873e-015	-9.63081e-015	-1.18244e-014	9.28121e-015	8.34212e-015	1.77443e-014	1.41031e-014	1.09361e-014	1.10959e-014	1.73947e-015	8.03775e-015	1.89023e-015	-1.02557e-014	-2.00688e-015	1.77028e-014	2.36905e-014	2.01415e-014	1.35236e-014	1.02987e-014	1.75204e-015	2.02598e-015	-1.67743e-017	-3.80258e-015
3.13227e-015	-2.26032e-016	-3.62801e-015	-9.98867e-015	-1.17268e-014	9.34908e-015	8.19946e-015	1.80326e-014	1.43233e-014	1.09879e-014	1.09356e-014	2.15189e-015	7.97767e-015	1.76617e-015	-1.02611e-014	-1.99736e-015	1.80279e-014	2.40675e-014	1.98007e-014	1.3461e-014	1.02818e-014	2.0166e-015	1.85843e-015	-1.14895e-017	-3.68537e-015
2.61959e-015	-3.56088e-016	-3.87014e-015	-1.03103e-014	-1.16108e-014	9.40052e-015	8.05195e-015	1.83322e-014	1.45204e-014	1.10435e-014	1.07876e-014	2.58979e-015	7.91312e-015	1.65638e-015	-1.02746e-014	-2.01392e-015	1.83422e-014	2.44163e-014	1.94812e-014	1.34104e-014	1.02493e-014	2.28623e-015	1.68055e-015	-2.1041e-017	-3.55968e-015
2.11136e-015	-4.71425e-016	-4.11236e-015	-1.0595e-014	-1.14779e-014	9.43477e-015	7.89961e-015	1.86396e-014	1.46925e-014	1.11035e-014	1.06529e-014	3.05031e-015	7.84428e-015	1.56099e-015	-1.02967e-014	-2.05515e-015	1.86409e-014	2.4736e-014	1.91846e-014	1.33738e-014	1.02018e-014	2.55968e-015	1.49412e-015	-4.53212e-017	-3.42812e-015
1.61129e-015	-5.7078e-016	-4.35386e-015	-1.0844e-014	-1.13304e-014	9.4517e-015	7.74264e-015	1.89506e-014	1.48374e-014	1.11685e-014	1.05323e-014	3.53103e-015	7.77139e-015	1.48024e-015	-1.03271e-014	-2.12122e-015	1.892e-014	2.50262e-014	1.89127e-014	1.3353e-014	1.01406e-014	2.83588e-015	1.30198e-015	-8.38642e-017	-3.29287e-015
1.12182e-015	-6.53654e-016	-4.59329e-015	-1.10565e-014	-1.11703e-014	9.4513e-015	7.58181e-015	1.92609e-014	1.49547e-014	1.12391e-014	1.04269e-014	4.03002e-015	7.69539e-015	1.41396e-015	-1.03657e-014	-2.21098e-015	1.91747e-014	2.52866e-014	1.86668e-014	1.33496e-014	1.00664e-014	3.11321e-015	1.10704e-015	-1.35989e-016	-3.15665e-015
6.45692e-016	-7.19243e-016	-4.82898e-015	-1.12336e-014	-1.09992e-014	9.4343e-015	7.41723e-015	1.95661e-014	1.50436e-014	1.13162e-014	1.03375e-014	4.5449e-015	7.61608e-015	1.36207e-015	-1.04126e-014	-2.32321e-015	1.94007e-014	2.55175e-014	1.84486e-014	1.33647e-014	9.98056e-015	3.39083e-015	9.11963e-016	-2.01503e-016	-3.02232e-015
1.86131e-016	-7.66695e-016	-5.05991e-015	-1.13765e-014	-1.08201e-014	9.40104e-015	7.24932e-015	1.98622e-014	1.51034e-014	1.13998e-014	1.02639e-014	5.07273e-015	7.53408e-015	1.32448e-015	-1.04669e-014	-2.45699e-015	1.95947e-014	2.57188e-014	1.82583e-014	1.33989e-014	9.88515e-015	3.66831e-015	7.18764e-016	-2.78941e-016	-2.89219e-015
-2.53863e-016	-7.95033e-016	-5.2852e-015	-1.14872e-014	-1.06353e-014	9.35153e-015	7.07878e-015	2.01453e-014	1.51335e-014	1.14896e-014	1.02059e-014	5.61099e-015	7.44997e-015	1.30141e-015	-1.0528e-014	-2.61157e-015	1.97543e-014	2.58908e-014	1.80965e-014	1.34538e-014	9.78173e-015	3.94503e-015	5.30014e-016	-3.67666e-016	-2.76885e-015
-6.71972e-016	-8.04431e-016	-5.50381e-015	-1.1568e-014	-1.04466e-014	9.2858e-015	6.9059e-015	2.04112e-014	1.51338e-014	1.15852e-014	1.01639e-014	6.15643e-015	7.36458e-015	1.29216e-015	-1.05944e-014	-2.78583e-015	1.9877e-014	2.60346e-014	1.79628e-014	1.35294e-014	9.67193e-015	4.21993e-015	3.48933e-016	-4.66346e-016	-2.65468e-015
-1.06605e-015	-7.95071e-016	-5.71451e-015	-1.16216e-014	-1.02568e-014	9.20512e-015	6.7315e-015	2.06561e-014	1.51047e-014	1.16869e-014	1.01378e-014	6.70624e-015	7.27859e-015	1.29662e-015	-1.06652e-014	-2.9782e-015	1.99607e-014	2.6151e-014	1.7857e-014	1.36264e-014	9.55811e-015	4.49265e-015	1.77506e-016	-5.73348e-016	-2.55102e-015
-1.43406e-015	-7.66781e-016	-5.9161e-015	-1.16507e-014	-1.00677e-014	9.11066e-015	6.55656e-015	2.08773e-014	1.50469e-014	1.17945e-014	1.01269e-014	7.25704e-015	7.1926e-015	1.31432e-015	-1.07383e-014	-3.18719e-015	2.00032e-014	2.62413e-014	1.77788e-014	1.37454e-014	9.44167e-015	4.7634e-015	1.82965e-017	-6.86931e-016	-2.45941e-015
-1.77411e-015	-7.19588e-016	-6.10792e-015	-1.16583e-014	-9.88168e-015	9.00325e-015	6.38156e-015	2.10713e-014	1.49615e-014	1.19071e-014	1.01302e-014	7.80575e-015	7.10802e-015	1.3451e-015	-1.08125e-014	-3.41109e-015	2.00037e-014	2.63069e-014	1.77273e-014	1.38868e-014	9.3244e-015	5.03152e-015	-1.25901e-016	-8.05724e-016	-2.38204e-015
-2.08446e-015	-6.54682e-016	-6.28891e-015	-1.16473e-014	-9.70085e-015	8.8843e-015	6.20714e-015	2.12355e-014	1.48494e-014	1.20239e-014	1.01468e-014	8.34929e-015	7.02518e-015	1.38831e-015	-1.08867e-014	-3.64784e-015	1.99608e-014	2.63489e-014	1.77018e-014	1.40507e-014	9.20829e-015	5.29641e-015	-2.53223e-016	-9.28206e-016	-2.32087e-015
-2.36385e-015	-5.72784e-016	-6.45826e-015	-1.16215e-014	-9.52704e-015	8.75543e-015	6.03422e-015	2.13686e-014	1.47122e-014	1.21447e-014	1.01763e-014	8.88422e-015	6.94496e-015	1.44315e-015	-1.09588e-014	-3.89594e-015	1.98747e-014	2.63694e-014	1.7702e-014	1.42364e-014	9.09626e-015	5.55774e-015	-3.61687e-016	-1.05232e-015	-2.27728e-015
-2.6115e-015	-4.74857e-016	-6.61523e-015	-1.15848e-014	-9.36248e-015	8.61778e-015	5.86388e-015	2.14682e-014	1.45518e-014	1.22688e-014	1.02177e-014	9.40701e-015	6.86765e-015	1.50957e-015	-1.10272e-014	-4.15374e-015	1.97453e-014	2.63695e-014	1.77268e-014	1.44438e-014	8.99058e-015	5.81556e-015	-4.4921e-016	-1.17666e-015	-2.2523e-015
-2.82625e-015	-3.61649e-016	-6.75909e-015	-1.15404e-014	-9.20835e-015	8.47218e-015	5.69748e-015	2.15325e-014	1.43704e-014	1.23948e-014	1.02695e-014	9.91458e-015	6.79329e-015	1.5865e-015	-1.10905e-014	-4.41944e-015	1.95736e-014	2.63512e-014	1.77749e-014	1.46717e-014	8.89311e-015	6.07034e-015	-5.14219e-016	-1.29939e-015	-2.2465e-015
-3.00801e-015	-2.35019e-016	-6.88913e-015	-1.14913e-014	-9.06613e-015	8.32139e-015	5.5363e-015	2.15605e-014	1.417e-014	1.25214e-014	1.033e-014	1.04033e-014	6.72246e-015	1.67347e-015	-1.11467e-014	-4.6912e-015	1.93606e-014	2.63169e-014	1.78449e-014	1.49198e-014	8.80585e-015	6.32223e-015	-5.55771e-016	-1.41833e-015	-2.26079e-015
-3.15706e-015	-9.66304e-017	-7.00541e-015	-1.14404e-014	-8.93709e-015	8.16676e-015	5.38123e-015	2.15519e-014	1.39527e-014	1.26474e-014	1.03982e-014	1.08705e-014	6.65549e-015	1.76987e-015	-1.11941e-014	-4.96703e-015	1.91087e-014	2.62691e-014	1.79356e-014	1.51869e-014	8.7317e-015	6.57185e-015	-5.72565e-016	-1.53126e-015	-2.29558e-015
-3.2729e-015	5.1612e-017	-7.10705e-015	-1.13906e-014	-8.82277e-015	8.00993e-015	5.23414e-015	2.15063e-014	1.37212e-014	1.27714e-014	1.04728e-014	1.13124e-014	6.59239e-015	1.87453e-015	-1.12315e-014	-5.24551e-015	1.88203e-014	2.62095e-014	1.80455e-014	1.54714e-014	8.67208e-015	6.8191e-015	-5.63514e-016	-1.63711e-015	-2.35039e-015
-3.35586e-015	2.07607e-016	-7.19465e-015	-1.13446e-014	-8.72459e-015	7.85251e-015	5.09558e-015	2.14241e-014	1.34779e-014	1.28922e-014	1.05524e-014	1.17257e-014	6.53402e-015	1.9872e-015	-1.12579e-014	-5.52458e-015	1.84988e-014	2.61401e-014	1.8173e-014	1.5772e-014	8.62896e-015	7.06431e-015	-5.28448e-016	-1.73391e-015	-2.42501e-015
-3.40673e-015	3.69352e-016	-7.26813e-015	-1.13048e-014	-8.64319e-015	7.69587e-015	4.96689e-015	2.13064e-014	1.32259e-014	1.3008e-014	1.06355e-014	1.2108e-014	6.48038e-015	2.10687e-015	-1.12723e-014	-5.80302e-015	1.81468e-014	2.60637e-014	1.83174e-014	1.60872e-014	8.60387e-015	7.30812e-015	-4.67707e-016	-1.82034e-015	-2.51897e-015
-3.42658e-015	5.34692e-016	-7.32681e-015	-1.12731e-014	-8.57951e-015	7.54132e-015	4.84906e-015	2.11542e-014	1.29681e-014	1.3117e-014	1.07204e-014	1.24563e-014	6.43081e-015	2.23237e-015	-1.12734e-014	-6.07903e-015	1.77676e-014	2.59818e-014	1.84768e-014	1.64145e-014	8.59865e-015	7.55057e-015	-3.81424e-016	-1.895e-015	-2.63107e-015
-3.41682e-015	7.01565e-016	-7.37063e-015	-1.12512e-014	-8.53413e-015	7.39016e-015	4.74332e-015	2.09691e-014	1.27066e-014	1.3218e-014	1.08059e-014	1.27681e-014	6.38464e-015	2.36277e-015	-1.12609e-014	-6.35134e-015	1.73653e-014	2.58967e-014	1.86495e-014	1.67522e-014	8.61478e-015	7.79251e-015	-2.70529e-016	-1.95627e-015	-2.75991e-015
-3.37937e-015	8.67466e-016	-7.40031e-015	-1.12408e-014	-8.50699e-015	7.24343e-015	4.65109e-015	2.07532e-014	1.2444e-014	1.3309e-014	1.08905e-014	1.30412e-014	6.34159e-015	2.4969e-015	-1.12346e-014	-6.61875e-015	1.69438e-014	2.58095e-014	1.8834e-014	1.70984e-014	8.65291e-015	8.03431e-015	-1.35663e-016	-2.00292e-015	-2.904e-015
-3.31589e-015	1.02998e-015	-7.41568e-015	-1.12427e-014	-8.49882e-015	7.10233e-015	4.57307e-015	2.05085e-014	1.21828e-014	1.33885e-014	1.09724e-014	1.32748e-014	6.30112e-015	2.6338e-015	-1.1194e-014	-6.88009e-015	1.65074e-014	2.57218e-014	1.90294e-014	1.74506e-014	8.71386e-015	8.27649e-015	2.2364e-017	-2.03464e-015	-3.06124e-015
-3.22803e-015	1.18684e-015	-7.41724e-015	-1.12578e-014	-8.50952e-015	6.96797e-015	4.51007e-015	2.02373e-014	1.19253e-014	1.34545e-014	1.10494e-014	1.34672e-014	6.26221e-015	2.77264e-015	-1.11394e-014	-7.13458e-015	1.60605e-014	2.56359e-014	1.92343e-014	1.78061e-014	8.79801e-015	8.51968e-015	2.02029e-016	-2.05045e-015	-3.22959e-015
-3.11737e-015	1.33559e-015	-7.40588e-015	-1.12859e-014	-8.53956e-015	6.84159e-015	4.46292e-015	1.99425e-014	1.16738e-014	1.35055e-014	1.11195e-014	1.36169e-014	6.22399e-015	2.91204e-015	-1.10709e-014	-7.38111e-015	1.56077e-014	2.55531e-014	1.94474e-014	1.8162e-014	8.90549e-015	8.76387e-015	4.01843e-016	-2.0498e-015	-3.40692e-015
-2.98646e-015	1.47408e-015	-7.38255e-015	-1.13265e-014	-8.58879e-015	6.72311e-015	4.43192e-015	1.96273e-014	1.14307e-014	1.35403e-014	1.11822e-014	1.37227e-014	6.18515e-015	3.05094e-015	-1.09894e-014	-7.61886e-015	1.51534e-014	2.54745e-014	1.96671e-014	1.85155e-014	9.03629e-015	9.00923e-015	6.20122e-016	-2.0326e-015	-3.59108e-015
-2.83836e-015	1.60004e-015	-7.34753e-015	-1.13791e-014	-8.65635e-015	6.61264e-015	4.41719e-015	1.9295e-014	1.11976e-014	1.35575e-014	1.12367e-014	1.3784e-014	6.14504e-015	3.18764e-015	-1.0896e-014	-7.84711e-015	1.4702e-014	2.54015e-014	1.98927e-014	1.88647e-014	9.19043e-015	9.25637e-015	8.54388e-016	-1.99928e-015	-3.78006e-015
-2.67516e-015	1.71132e-015	-7.30181e-015	-1.14426e-014	-8.74156e-015	6.51048e-015	4.41871e-015	1.89493e-014	1.09765e-014	1.35558e-014	1.12811e-014	1.38008e-014	6.102e-015	3.32098e-015	-1.0792e-014	-8.06588e-015	1.42575e-014	2.53343e-014	2.01225e-014	1.92073e-014	9.36753e-015	9.50513e-015	1.10236e-015	-1.94971e-015	-3.9717e-015
-2.49916e-015	1.80599e-015	-7.24632e-015	-1.15158e-014	-8.84458e-015	6.41658e-015	4.43623e-015	1.85933e-014	1.07687e-014	1.35328e-014	1.13142e-014	1.37737e-014	6.05524e-015	3.44924e-015	-1.06791e-014	-8.27498e-015	1.38245e-014	2.52737e-014	2.03546e-014	1.95401e-014	9.56613e-015	9.75596e-015	1.36214e-015	-1.88365e-015	-4.16341e-015
[truncated: 1,314 more rows]
