# Supplementary material for: Prominent gamma band activity during visual motion perception in early-stage Alzheimer’s disease
Source: PLoS One. 2022 Apr 18;17(4):e0266693. doi: 10.1371/journal.pone.0266693 (PMC9015152; doi:10.1371/journal.pone.0266693)
Supplement: S1 File — (ZIP) [file pone.0266693.s001.zip › PloseOneé╠âfü[â^âVü[âgùp/AD12 R hemisphere.txt]

-4.6751e-015	-4.64276e-015	-8.61873e-015	-3.84258e-016	-5.86615e-015	1.10467e-015	-1.20636e-014	-4.36392e-015	-8.47386e-015	-1.06158e-014	-3.43807e-015	-1.31202e-014	-9.40419e-015	-4.743e-015	-3.78112e-015	-1.42359e-014	-2.64139e-014	-2.17473e-014	-2.29887e-014	-2.00501e-014	-6.74172e-015	-6.26898e-015	-3.36795e-015	-3.74921e-015	-9.51331e-015
-4.93196e-015	-5.05899e-015	-8.42582e-015	-5.6312e-016	-5.73559e-015	1.26138e-015	-1.17685e-014	-4.4433e-015	-8.64074e-015	-1.04955e-014	-3.53839e-015	-1.29137e-014	-9.2544e-015	-5.49026e-015	-4.16882e-015	-1.51055e-014	-2.629e-014	-2.2056e-014	-2.2297e-014	-1.98955e-014	-7.17855e-015	-6.35415e-015	-3.43679e-015	-3.79234e-015	-9.65329e-015
-5.18623e-015	-5.48014e-015	-8.23834e-015	-7.48659e-016	-5.59236e-015	1.41864e-015	-1.14558e-014	-4.52851e-015	-8.79706e-015	-1.03749e-014	-3.65413e-015	-1.27115e-014	-9.10201e-015	-6.23773e-015	-4.56144e-015	-1.59645e-014	-2.61628e-014	-2.23516e-014	-2.16044e-014	-1.9732e-014	-7.60652e-015	-6.44999e-015	-3.50753e-015	-3.83539e-015	-9.79149e-015
-5.43691e-015	-5.9036e-015	-8.0569e-015	-9.40651e-016	-5.43712e-015	1.57437e-015	-1.11262e-014	-4.619e-015	-8.94066e-015	-1.02544e-014	-3.78474e-015	-1.25149e-014	-8.94729e-015	-6.9813e-015	-4.9571e-015	-1.68073e-014	-2.60321e-014	-2.26309e-014	-2.09149e-014	-1.95585e-014	-8.02287e-015	-6.55651e-015	-3.58017e-015	-3.87859e-015	-9.92628e-015
-5.68295e-015	-6.32697e-015	-7.88261e-015	-1.139e-015	-5.27095e-015	1.72686e-015	-1.07813e-014	-4.71397e-015	-9.06956e-015	-1.01339e-014	-3.92928e-015	-1.23248e-014	-8.79092e-015	-7.71692e-015	-5.35348e-015	-1.76288e-014	-2.58971e-014	-2.28908e-014	-2.02325e-014	-1.93747e-014	-8.42483e-015	-6.67306e-015	-3.65436e-015	-3.92216e-015	-1.00564e-014
-5.92353e-015	-6.74779e-015	-7.71615e-015	-1.34375e-015	-5.095e-015	1.87414e-015	-1.04224e-014	-4.81211e-015	-9.18218e-015	-1.00137e-014	-4.08692e-015	-1.21421e-014	-8.63371e-015	-8.44042e-015	-5.74857e-015	-1.84234e-014	-2.57573e-014	-2.3128e-014	-1.95614e-014	-1.91798e-014	-8.81007e-015	-6.79912e-015	-3.72973e-015	-3.96633e-015	-1.01809e-014
-6.15781e-015	-7.16332e-015	-7.55861e-015	-1.55426e-015	-4.91091e-015	2.01418e-015	-1.00513e-014	-4.91275e-015	-9.27676e-015	-9.89365e-015	-4.2562e-015	-1.1967e-014	-8.47609e-015	-9.1478e-015	-6.14007e-015	-1.91862e-014	-2.56123e-014	-2.33392e-014	-1.89056e-014	-1.89729e-014	-9.17589e-015	-6.93412e-015	-3.80635e-015	-4.01126e-015	-1.02989e-014
-6.38508e-015	-7.57071e-015	-7.41084e-015	-1.77052e-015	-4.72001e-015	2.14483e-015	-9.66908e-015	-5.01477e-015	-9.35144e-015	-9.77337e-015	-4.43571e-015	-1.18005e-014	-8.31857e-015	-9.83571e-015	-6.52605e-015	-1.99129e-014	-2.5461e-014	-2.35215e-014	-1.82688e-014	-1.87531e-014	-9.52006e-015	-7.07713e-015	-3.88399e-015	-4.05731e-015	-1.04089e-014
-6.60438e-015	-7.96714e-015	-7.27326e-015	-1.99221e-015	-4.52415e-015	2.26402e-015	-9.27796e-015	-5.11735e-015	-9.40482e-015	-9.65303e-015	-4.62416e-015	-1.16424e-014	-8.16153e-015	-1.05004e-014	-6.90447e-015	-2.05991e-014	-2.53027e-014	-2.36721e-014	-1.76545e-014	-1.85193e-014	-9.8406e-015	-7.22751e-015	-3.96235e-015	-4.10488e-015	-1.05096e-014
-6.81453e-015	-8.34994e-015	-7.14632e-015	-2.21882e-015	-4.32543e-015	2.36986e-015	-8.87996e-015	-5.21926e-015	-9.436e-015	-9.53279e-015	-4.81968e-015	-1.14932e-014	-8.00559e-015	-1.11381e-014	-7.27316e-015	-2.12408e-014	-2.51364e-014	-2.37886e-014	-1.70667e-014	-1.82702e-014	-1.01357e-014	-7.38428e-015	-4.04141e-015	-4.15387e-015	-1.05999e-014
-7.01515e-015	-8.71613e-015	-7.03024e-015	-2.45e-015	-4.1256e-015	2.46043e-015	-8.47715e-015	-5.31948e-015	-9.44403e-015	-9.41274e-015	-5.02014e-015	-1.13533e-014	-7.85114e-015	-1.17462e-014	-7.63031e-015	-2.18345e-014	-2.49612e-014	-2.38693e-014	-1.65084e-014	-1.80052e-014	-1.04033e-014	-7.54582e-015	-4.1207e-015	-4.20457e-015	-1.06787e-014
-7.20529e-015	-9.06276e-015	-6.92573e-015	-2.6859e-015	-3.92727e-015	2.53384e-015	-8.0723e-015	-5.4175e-015	-9.42803e-015	-9.29243e-015	-5.22328e-015	-1.12224e-014	-7.69866e-015	-1.2322e-014	-7.97409e-015	-2.23776e-014	-2.47756e-014	-2.39122e-014	-1.59819e-014	-1.77229e-014	-1.06425e-014	-7.71055e-015	-4.19995e-015	-4.25712e-015	-1.07449e-014
-7.38406e-015	-9.38775e-015	-6.83331e-015	-2.92593e-015	-3.73224e-015	2.58845e-015	-7.66807e-015	-5.51197e-015	-9.38761e-015	-9.17176e-015	-5.4267e-015	-1.10997e-014	-7.54891e-015	-1.28625e-014	-8.30284e-015	-2.28677e-014	-2.45791e-014	-2.39159e-014	-1.54902e-014	-1.74222e-014	-1.08521e-014	-7.87691e-015	-4.27915e-015	-4.31191e-015	-1.07976e-014
-7.55154e-015	-9.68886e-015	-6.75301e-015	-3.16997e-015	-3.54271e-015	2.62232e-015	-7.26673e-015	-5.60157e-015	-9.32256e-015	-9.05078e-015	-5.6284e-015	-1.09855e-014	-7.40173e-015	-1.33654e-014	-8.61514e-015	-2.33025e-014	-2.43707e-014	-2.38789e-014	-1.50354e-014	-1.71024e-014	-1.10315e-014	-8.04339e-015	-4.35796e-015	-4.36885e-015	-1.08358e-014
-7.7076e-015	-9.96348e-015	-6.68498e-015	-3.41782e-015	-3.36157e-015	2.63433e-015	-6.87095e-015	-5.68499e-015	-9.23285e-015	-8.92901e-015	-5.82565e-015	-1.0879e-014	-7.25799e-015	-1.38288e-014	-8.90957e-015	-2.36813e-014	-2.41494e-014	-2.38e-014	-1.46202e-014	-1.67632e-014	-1.11804e-014	-8.20852e-015	-4.43634e-015	-4.42819e-015	-1.08586e-014
-7.85144e-015	-1.02098e-014	-6.6294e-015	-3.66929e-015	-3.19131e-015	2.62282e-015	-6.48334e-015	-5.76113e-015	-9.1186e-015	-8.80666e-015	-6.01605e-015	-1.07796e-014	-7.11802e-015	-1.42511e-014	-9.18479e-015	-2.40032e-014	-2.39142e-014	-2.36793e-014	-1.42454e-014	-1.64036e-014	-1.12984e-014	-8.37026e-015	-4.51387e-015	-4.49006e-015	-1.08654e-014
-7.98253e-015	-1.04258e-014	-6.58626e-015	-3.92367e-015	-3.0338e-015	2.58657e-015	-6.10706e-015	-5.82984e-015	-8.9797e-015	-8.6835e-015	-6.19705e-015	-1.06864e-014	-6.98164e-015	-1.46316e-014	-9.44013e-015	-2.42678e-014	-2.36639e-014	-2.35166e-014	-1.39121e-014	-1.60231e-014	-1.13855e-014	-8.52621e-015	-4.59033e-015	-4.55462e-015	-1.08555e-014
-8.1007e-015	-1.06096e-014	-6.55559e-015	-4.18059e-015	-2.89144e-015	2.52471e-015	-5.74484e-015	-5.89076e-015	-8.81671e-015	-8.55934e-015	-6.36608e-015	-1.05985e-014	-6.84873e-015	-1.4969e-014	-9.67491e-015	-2.44753e-014	-2.33979e-014	-2.33122e-014	-1.36211e-014	-1.56216e-014	-1.1442e-014	-8.67471e-015	-4.66528e-015	-4.62138e-015	-1.08283e-014
-8.20529e-015	-1.07598e-014	-6.53699e-015	-4.43935e-015	-2.76666e-015	2.43598e-015	-5.39918e-015	-5.94321e-015	-8.63041e-015	-8.4342e-015	-6.52019e-015	-1.05146e-014	-6.71963e-015	-1.5263e-014	-9.88865e-015	-2.46269e-014	-2.31151e-014	-2.30672e-014	-1.3373e-014	-1.51985e-014	-1.14688e-014	-8.8132e-015	-4.73869e-015	-4.69017e-015	-1.07833e-014
-8.2962e-015	-1.08753e-014	-6.53021e-015	-4.69951e-015	-2.66159e-015	2.31991e-015	-5.07245e-015	-5.98692e-015	-8.42206e-015	-8.3082e-015	-6.65735e-015	-1.04336e-014	-6.59452e-015	-1.55129e-014	-1.00807e-014	-2.47234e-014	-2.2815e-014	-2.27825e-014	-1.31678e-014	-1.47536e-014	-1.14667e-014	-8.93944e-015	-4.81017e-015	-4.76124e-015	-1.072e-014
-8.37331e-015	-1.09546e-014	-6.53494e-015	-4.96075e-015	-2.57803e-015	2.1765e-015	-4.76678e-015	-6.0217e-015	-8.19271e-015	-8.18142e-015	-6.775e-015	-1.03542e-014	-6.47323e-015	-1.57196e-014	-1.0251e-014	-2.47665e-014	-2.2497e-014	-2.24596e-014	-1.30051e-014	-1.42873e-014	-1.14369e-014	-9.05135e-015	-4.87949e-015	-4.83442e-015	-1.06383e-014
-8.4362e-015	-1.09967e-014	-6.55057e-015	-5.22272e-015	-2.51826e-015	2.00566e-015	-4.48462e-015	-6.04717e-015	-7.94374e-015	-8.05375e-015	-6.87057e-015	-1.02751e-014	-6.35623e-015	-1.58838e-014	-1.04001e-014	-2.47589e-014	-2.21606e-014	-2.21e-014	-1.28847e-014	-1.37998e-014	-1.13809e-014	-9.14666e-015	-4.94631e-015	-4.90997e-015	-1.05386e-014
-8.48428e-015	-1.10018e-014	-6.57634e-015	-5.48486e-015	-2.48433e-015	1.80721e-015	-4.228e-015	-6.06363e-015	-7.67698e-015	-7.92494e-015	-6.94208e-015	-1.01947e-014	-6.24377e-015	-1.60061e-014	-1.05277e-014	-2.47033e-014	-2.18065e-014	-2.17061e-014	-1.28054e-014	-1.32916e-014	-1.13005e-014	-9.22361e-015	-5.01013e-015	-4.98766e-015	-1.04208e-014
-8.51773e-015	-1.09695e-014	-6.61171e-015	-5.74661e-015	-2.47713e-015	1.58147e-015	-3.99879e-015	-6.07135e-015	-7.39431e-015	-7.79503e-015	-6.98757e-015	-1.01115e-014	-6.13578e-015	-1.60885e-014	-1.06346e-014	-2.46032e-014	-2.14343e-014	-2.12806e-014	-1.27656e-014	-1.27634e-014	-1.11976e-014	-9.28012e-015	-5.07064e-015	-5.06708e-015	-1.02855e-014
-8.53581e-015	-1.08998e-014	-6.65537e-015	-6.00711e-015	-2.49792e-015	1.32871e-015	-3.79877e-015	-6.07082e-015	-7.09747e-015	-7.66436e-015	-7.00571e-015	-1.00246e-014	-6.03232e-015	-1.61324e-014	-1.07212e-014	-2.44621e-014	-2.10443e-014	-2.08262e-014	-1.27642e-014	-1.22163e-014	-1.10742e-014	-9.31446e-015	-5.12761e-015	-5.14795e-015	-1.01328e-014
-8.53861e-015	-1.07926e-014	-6.70658e-015	-6.26576e-015	-2.54814e-015	1.04988e-015	-3.62987e-015	-6.06313e-015	-6.78829e-015	-7.53308e-015	-6.99472e-015	-9.93278e-015	-5.93351e-015	-1.61397e-014	-1.07881e-014	-2.42836e-014	-2.06373e-014	-2.03466e-014	-1.27988e-014	-1.16513e-014	-1.09323e-014	-9.32473e-015	-5.18089e-015	-5.23008e-015	-9.96307e-015
-8.52619e-015	-1.06492e-014	-6.765e-015	-6.52209e-015	-2.62843e-015	7.45856e-016	-3.49374e-015	-6.04876e-015	-6.46879e-015	-7.40138e-015	-6.95328e-015	-9.83462e-015	-5.83948e-015	-1.61126e-014	-1.08364e-014	-2.40715e-014	-2.02142e-014	-1.98447e-014	-1.28671e-014	-1.10699e-014	-1.07741e-014	-9.30963e-015	-5.22992e-015	-5.31264e-015	-9.77671e-015
-8.49779e-015	-1.04702e-014	-6.82984e-015	-6.77561e-015	-2.73954e-015	4.18017e-016	-3.39148e-015	-6.02838e-015	-6.14125e-015	-7.2695e-015	-6.8807e-015	-9.7287e-015	-5.74989e-015	-1.60533e-014	-1.08672e-014	-2.38297e-014	-1.97761e-014	-1.93239e-014	-1.29672e-014	-1.04739e-014	-1.06017e-014	-9.26795e-015	-5.27434e-015	-5.39556e-015	-9.57421e-015
-8.45297e-015	-1.0257e-014	-6.90054e-015	-7.0259e-015	-2.88174e-015	6.774e-017	-3.32384e-015	-6.00331e-015	-5.80815e-015	-7.13787e-015	-6.77671e-015	-9.61403e-015	-5.66449e-015	-1.59643e-014	-1.08819e-014	-2.35624e-014	-1.9324e-014	-1.8788e-014	-1.30969e-014	-9.86511e-015	-1.0418e-014	-9.19862e-015	-5.31413e-015	-5.47859e-015	-9.3563e-015
-8.39142e-015	-1.00112e-014	-6.97589e-015	-7.27218e-015	-3.05512e-015	-3.03858e-016	-3.29148e-015	-5.9745e-015	-5.47187e-015	-7.00666e-015	-6.64069e-015	-9.48946e-015	-5.58334e-015	-1.58486e-014	-1.0882e-014	-2.32738e-014	-1.88597e-014	-1.82408e-014	-1.32535e-014	-9.24565e-015	-1.02255e-014	-9.1012e-015	-5.34893e-015	-5.56113e-015	-9.12376e-015
-8.31228e-015	-9.73425e-015	-7.05505e-015	-7.51399e-015	-3.25918e-015	-6.95167e-016	-3.295e-015	-5.9438e-015	-5.13428e-015	-6.87624e-015	-6.47267e-015	-9.35398e-015	-5.5062e-015	-1.57088e-014	-1.0869e-014	-2.29686e-014	-1.83848e-014	-1.76861e-014	-1.34342e-014	-8.618e-015	-1.0027e-014	-8.97523e-015	-5.37832e-015	-5.64239e-015	-8.87795e-015
-8.21538e-015	-9.42825e-015	-7.13707e-015	-7.75079e-015	-3.49375e-015	-1.10456e-015	-3.33455e-015	-5.91219e-015	-4.79771e-015	-6.74716e-015	-6.27312e-015	-9.20655e-015	-5.43294e-015	-1.55478e-014	-1.08446e-014	-2.26511e-014	-1.79014e-014	-1.7128e-014	-1.36364e-014	-7.98497e-015	-9.82533e-015	-8.82078e-015	-5.40216e-015	-5.72184e-015	-8.61965e-015
-8.10027e-015	-9.09509e-015	-7.22112e-015	-7.98223e-015	-3.75803e-015	-1.53002e-015	-3.40999e-015	-5.88083e-015	-4.46446e-015	-6.61965e-015	-6.0431e-015	-9.04634e-015	-5.36295e-015	-1.53682e-014	-1.08105e-014	-2.23252e-014	-1.74118e-014	-1.65701e-014	-1.3857e-014	-7.34885e-015	-9.62256e-015	-8.63784e-015	-5.42006e-015	-5.79936e-015	-8.34968e-015
-7.96649e-015	-8.7373e-015	-7.30663e-015	-8.20809e-015	-4.05099e-015	-1.96939e-015	-3.52087e-015	-5.85128e-015	-4.13679e-015	-6.49394e-015	-5.78381e-015	-8.87281e-015	-5.29651e-015	-1.51728e-014	-1.07684e-014	-2.19944e-014	-1.69184e-014	-1.60161e-014	-1.40936e-014	-6.71245e-015	-9.42111e-015	-8.42676e-015	-5.43232e-015	-5.87431e-015	-8.06924e-015
-7.81391e-015	-8.35762e-015	-7.39269e-015	-8.42765e-015	-4.37112e-015	-2.42154e-015	-3.66618e-015	-5.82489e-015	-3.81675e-015	-6.37067e-015	-5.49681e-015	-8.68558e-015	-5.23388e-015	-1.49642e-014	-1.07201e-014	-2.16618e-014	-1.6424e-014	-1.54698e-014	-1.43441e-014	-6.07917e-015	-9.22347e-015	-8.18827e-015	-5.43886e-015	-5.94611e-015	-7.77953e-015
-7.64187e-015	-7.95834e-015	-7.47834e-015	-8.64065e-015	-4.71717e-015	-2.88432e-015	-3.84537e-015	-5.80369e-015	-3.50683e-015	-6.25014e-015	-5.18369e-015	-8.4843e-015	-5.17462e-015	-1.47455e-014	-1.06675e-014	-2.13309e-014	-1.5932e-014	-1.49347e-014	-1.46057e-014	-5.45279e-015	-9.03189e-015	-7.9235e-015	-5.43956e-015	-6.01454e-015	-7.48233e-015
-7.45031e-015	-7.54206e-015	-7.56305e-015	-8.84676e-015	-5.08778e-015	-3.35573e-015	-4.05697e-015	-5.78931e-015	-3.20886e-015	-6.13274e-015	-4.84659e-015	-8.26927e-015	-5.1186e-015	-1.45193e-014	-1.06121e-014	-2.10048e-014	-1.54453e-014	-1.44145e-014	-1.48762e-014	-4.83656e-015	-8.84867e-015	-7.63409e-015	-5.4344e-015	-6.07919e-015	-7.17888e-015
-7.23858e-015	-7.11232e-015	-7.64625e-015	-9.04549e-015	-5.48118e-015	-3.83347e-015	-4.29938e-015	-5.7833e-015	-2.92412e-015	-6.0188e-015	-4.48821e-015	-8.04056e-015	-5.06598e-015	-1.42882e-014	-1.05553e-014	-2.06866e-014	-1.49671e-014	-1.39123e-014	-1.51523e-014	-4.23349e-015	-8.67557e-015	-7.3223e-015	-5.42353e-015	-6.13988e-015	-6.87016e-015
-7.00647e-015	-6.67167e-015	-7.72778e-015	-9.23716e-015	-5.89507e-015	-4.31562e-015	-4.57149e-015	-5.78745e-015	-2.65438e-015	-5.90851e-015	-4.11108e-015	-7.79844e-015	-5.01602e-015	-1.40543e-014	-1.0499e-014	-2.03791e-014	-1.45011e-014	-1.34309e-014	-1.54319e-014	-3.64674e-015	-8.51421e-015	-6.99024e-015	-5.40754e-015	-6.19615e-015	-6.55737e-015
-6.75443e-015	-6.22342e-015	-7.80655e-015	-9.42157e-015	-6.32777e-015	-4.80077e-015	-4.87176e-015	-5.80273e-015	-2.40095e-015	-5.80226e-015	-3.71837e-015	-7.54372e-015	-4.96838e-015	-1.38203e-014	-1.04445e-014	-2.00843e-014	-1.40508e-014	-1.29733e-014	-1.57139e-014	-3.07989e-015	-8.36638e-015	-6.6399e-015	-5.38664e-015	-6.24758e-015	-6.24196e-015
-6.48241e-015	-5.77055e-015	-7.88218e-015	-9.59867e-015	-6.77677e-015	-5.28712e-015	-5.19829e-015	-5.8303e-015	-2.16525e-015	-5.7002e-015	-3.31308e-015	-7.27655e-015	-4.92292e-015	-1.3588e-014	-1.0393e-014	-1.98041e-014	-1.362e-014	-1.25423e-014	-1.59959e-014	-2.53667e-015	-8.23342e-015	-6.27451e-015	-5.36116e-015	-6.29401e-015	-5.92528e-015
-6.19042e-015	-5.31602e-015	-7.95478e-015	-9.76872e-015	-7.23959e-015	-5.77294e-015	-5.54915e-015	-5.87122e-015	-1.94802e-015	-5.60215e-015	-2.89884e-015	-6.99787e-015	-4.87904e-015	-1.33591e-014	-1.03454e-014	-1.95405e-014	-1.32119e-014	-1.21402e-014	-1.62754e-014	-2.0208e-015	-8.11656e-015	-5.89723e-015	-5.33158e-015	-6.33571e-015	-5.6084e-015
-5.87883e-015	-4.86299e-015	-8.02486e-015	-9.93154e-015	-7.71401e-015	-6.25717e-015	-5.92242e-015	-5.92678e-015	-1.75029e-015	-5.50884e-015	-2.47913e-015	-6.70895e-015	-4.83697e-015	-1.31349e-014	-1.03031e-014	-1.92942e-014	-1.28302e-014	-1.1769e-014	-1.65515e-014	-1.53509e-015	-8.01683e-015	-5.51121e-015	-5.29845e-015	-6.37301e-015	-5.29247e-015
-5.54814e-015	-4.41458e-015	-8.09231e-015	-1.00876e-014	-8.19738e-015	-6.7386e-015	-6.3158e-015	-5.99774e-015	-1.5724e-015	-5.42042e-015	-2.05765e-015	-6.41089e-015	-4.79618e-015	-1.29169e-014	-1.02673e-014	-1.90661e-014	-1.24777e-014	-1.14303e-014	-1.68226e-014	-1.08275e-015	-7.93466e-015	-5.11978e-015	-5.2627e-015	-6.40585e-015	-4.97925e-015
-5.19889e-015	-3.97352e-015	-8.15737e-015	-1.02374e-014	-8.68741e-015	-7.21594e-015	-6.72677e-015	-6.08529e-015	-1.41521e-015	-5.33709e-015	-1.63788e-015	-6.10486e-015	-4.75593e-015	-1.27057e-014	-1.02391e-014	-1.88573e-014	-1.21574e-014	-1.11263e-014	-1.70875e-014	-6.66662e-016	-7.87034e-015	-4.72657e-015	-5.22522e-015	-6.43414e-015	-4.67006e-015
-4.83203e-015	-3.5428e-015	-8.22057e-015	-1.03812e-014	-9.18157e-015	-7.68798e-015	-7.15305e-015	-6.18992e-015	-1.27901e-015	-5.25884e-015	-1.22371e-015	-5.79208e-015	-4.71605e-015	-1.25023e-014	-1.02192e-014	-1.86674e-014	-1.18719e-014	-1.08579e-014	-1.73452e-014	-2.89181e-016	-7.82431e-015	-4.33528e-015	-5.18666e-015	-6.45857e-015	-4.36579e-015
-4.44846e-015	-3.12527e-015	-8.28238e-015	-1.05198e-014	-9.67745e-015	-8.15415e-015	-7.59273e-015	-6.31211e-015	-1.16372e-015	-5.18538e-015	-8.18756e-016	-5.47453e-015	-4.67613e-015	-1.23068e-014	-1.02081e-014	-1.84963e-014	-1.16236e-014	-1.0626e-014	-1.75945e-014	4.71292e-017	-7.79708e-015	-3.94949e-015	-5.14786e-015	-6.47938e-015	-4.06776e-015
-4.04912e-015	-2.72372e-015	-8.34354e-015	-1.06536e-014	-1.01727e-014	-8.61404e-015	-8.04367e-015	-6.45175e-015	-1.06981e-015	-5.11707e-015	-4.26941e-016	-5.15357e-015	-4.63552e-015	-1.21202e-014	-1.0206e-014	-1.83437e-014	-1.14147e-014	-1.04313e-014	-1.78349e-014	3.40017e-016	-7.7886e-015	-3.5731e-015	-5.10971e-015	-6.49677e-015	-3.77723e-015
-3.63518e-015	-2.33993e-015	-8.40477e-015	-1.07832e-014	-1.06648e-014	-9.06709e-015	-8.50362e-015	-6.60855e-015	-9.96903e-016	-5.05372e-015	-5.19265e-017	-4.83065e-015	-4.59372e-015	-1.19426e-014	-1.02133e-014	-1.8209e-014	-1.12477e-014	-1.02737e-014	-1.80656e-014	5.87809e-016	-7.79829e-015	-3.2102e-015	-5.07333e-015	-6.51104e-015	-3.49504e-015
-3.20769e-015	-1.97574e-015	-8.4673e-015	-1.09093e-014	-1.11518e-014	-9.51263e-015	-8.97057e-015	-6.7822e-015	-9.44429e-016	-4.99523e-015	3.02823e-016	-4.50732e-015	-4.55006e-015	-1.17737e-014	-1.02299e-014	-1.80912e-014	-1.11242e-014	-1.01533e-014	-1.82864e-014	7.88917e-016	-7.82538e-015	-2.86459e-015	-5.04035e-015	-6.52275e-015	-3.22235e-015
-2.76854e-015	-1.63381e-015	-8.53199e-015	-1.10323e-014	-1.16316e-014	-9.95052e-015	-9.44191e-015	-6.97252e-015	-9.11512e-016	-4.94097e-015	6.34336e-016	-4.18536e-015	-4.50376e-015	-1.16132e-014	-1.02559e-014	-1.79893e-014	-1.10455e-014	-1.00699e-014	-1.84967e-014	9.422e-016	-7.86919e-015	-2.53963e-015	-5.01191e-015	-6.53229e-015	-2.95983e-015
-2.31937e-015	-1.31645e-015	-8.5998e-015	-1.11529e-014	-1.21025e-014	-1.03804e-014	-9.91554e-015	-7.17911e-015	-8.97571e-016	-4.89073e-015	9.39517e-016	-3.86639e-015	-4.45441e-015	-1.14608e-014	-1.02908e-014	-1.79023e-014	-1.10123e-014	-1.00224e-014	-1.8696e-014	1.04703e-015	-7.92851e-015	-2.23889e-015	-4.98906e-015	-6.54039e-015	-2.70806e-015
-1.86199e-015	-1.02481e-015	-8.67204e-015	-1.12717e-014	-1.25627e-014	-1.08025e-014	-1.03899e-014	-7.40073e-015	-9.0191e-016	-4.84438e-015	1.21539e-015	-3.55213e-015	-4.40161e-015	-1.13158e-014	-1.03345e-014	-1.7829e-014	-1.10249e-014	-1.00105e-014	-1.88843e-014	1.10302e-015	-8.00228e-015	-1.96586e-015	-4.97276e-015	-6.54813e-015	-2.46796e-015
-1.39831e-015	-7.59954e-016	-8.75003e-015	-1.13897e-014	-1.30107e-014	-1.12167e-014	-1.08629e-014	-7.63645e-015	-9.24045e-016	-4.80136e-015	1.45933e-015	-3.24436e-015	-4.34485e-015	-1.11774e-014	-1.03863e-014	-1.77679e-014	-1.1083e-014	-1.00334e-014	-1.90613e-014	1.11009e-015	-8.08959e-015	-1.72329e-015	-4.96436e-015	-6.55643e-015	-2.24005e-015
-9.30858e-016	-5.23225e-016	-8.83513e-015	-1.15072e-014	-1.3445e-014	-1.16231e-014	-1.1333e-014	-7.88503e-015	-9.62719e-016	-4.76124e-015	1.6689e-015	-2.94461e-015	-4.28333e-015	-1.10444e-014	-1.04454e-014	-1.77181e-014	-1.11864e-014	-1.00896e-014	-1.9227e-014	1.0682e-015	-8.18897e-015	-1.51416e-015	-4.96513e-015	-6.56604e-015	-2.02531e-015
-4.61649e-016	-3.15527e-016	-8.92838e-015	-1.16249e-014	-1.38642e-014	-1.2022e-014	-1.17988e-014	-8.14413e-015	-1.01658e-015	-4.72397e-015	1.84255e-015	-2.65433e-015	-4.21616e-015	-1.09162e-014	-1.05114e-014	-1.7678e-014	-1.13344e-014	-1.01776e-014	-1.93814e-014	9.78352e-016	-8.299e-015	-1.34076e-015	-4.97599e-015	-6.57762e-015	-1.82417e-015
7.10854e-018	-1.3716e-016	-9.03137e-015	-1.17436e-014	-1.42673e-014	-1.24135e-014	-1.22585e-014	-8.41202e-015	-1.08447e-015	-4.68889e-015	1.9786e-015	-2.37499e-015	-4.14259e-015	-1.07915e-014	-1.05837e-014	-1.76459e-014	-1.15259e-014	-1.0296e-014	-1.95249e-014	8.41806e-016	-8.41818e-015	-1.20559e-015	-4.99818e-015	-6.59162e-015	-1.63742e-015
4.73015e-016	1.1385e-017	-9.14494e-015	-1.18631e-014	-1.46527e-014	-1.2798e-014	-1.27109e-014	-8.68717e-015	-1.16497e-015	-4.6557e-015	2.07614e-015	-2.10779e-015	-4.06226e-015	-1.06691e-014	-1.06613e-014	-1.76206e-014	-1.17588e-014	-1.04431e-014	-1.96574e-014	6.59908e-016	-8.54536e-015	-1.11017e-015	-5.03254e-015	-6.60869e-015	-1.46547e-015
9.33519e-016	1.30068e-016	-9.27024e-015	-1.19839e-014	-1.50195e-014	-1.31757e-014	-1.31552e-014	-8.9677e-015	-1.25685e-015	-4.62396e-015	2.13483e-015	-1.854e-015	-3.97411e-015	-1.05475e-014	-1.07434e-014	-1.7601e-014	-1.20313e-014	-1.0617e-014	-1.97787e-014	4.34758e-016	-8.67843e-015	-1.05563e-015	-5.08013e-015	-6.62958e-015	-1.30847e-015
1.38575e-015	2.19263e-016	-9.40802e-015	-1.2106e-014	-1.53672e-014	-1.3547e-014	-1.359e-014	-9.25128e-015	-1.35935e-015	-4.593e-015	2.15452e-015	-1.61474e-015	-3.87731e-015	-1.04256e-014	-1.0829e-014	-1.7586e-014	-1.23407e-014	-1.08159e-014	-1.98889e-014	1.6839e-016	-8.81585e-015	-1.04303e-015	-5.14182e-015	-6.6545e-015	-1.16636e-015
1.8275e-015	2.79284e-016	-9.5593e-015	-1.22293e-014	-1.56951e-014	-1.39118e-014	-1.40147e-014	-9.5354e-015	-1.4713e-015	-4.56289e-015	2.13504e-015	-1.39109e-015	-3.77125e-015	-1.03026e-014	-1.09173e-014	-1.75745e-014	-1.26842e-014	-1.10374e-014	-1.99883e-014	-1.36847e-016	-8.9555e-015	-1.07292e-015	-5.21849e-015	-6.68416e-015	-1.0398e-015
2.25678e-015	3.10863e-016	-9.72457e-015	-1.23537e-014	-1.60028e-014	-1.42698e-014	-1.44283e-014	-9.81767e-015	-1.59146e-015	-4.53282e-015	2.07688e-015	-1.18345e-015	-3.65558e-015	-1.01774e-014	-1.10071e-014	-1.75654e-014	-1.30582e-014	-1.12799e-014	-2.00768e-014	-4.78013e-016	-9.09576e-015	-1.14526e-015	-5.31103e-015	-6.71903e-015	-9.29055e-016
2.67089e-015	3.15157e-016	-9.90423e-015	-1.24791e-014	-1.62903e-014	-1.46211e-014	-1.48297e-014	-1.00956e-014	-1.71851e-015	-4.50254e-015	1.98141e-015	-9.92273e-016	-3.52953e-015	-1.00484e-014	-1.10974e-014	-1.7558e-014	-1.34592e-014	-1.1541e-014	-2.01538e-014	-8.51971e-016	-9.23512e-015	-1.25983e-015	-5.41968e-015	-6.75975e-015	-8.34502e-016
3.06678e-015	2.93023e-016	-1.00982e-014	-1.26052e-014	-1.65569e-014	-1.49654e-014	-1.52178e-014	-1.03667e-014	-1.85132e-015	-4.47139e-015	1.85009e-015	-8.17937e-016	-3.39274e-015	-9.91466e-015	-1.1187e-014	-1.75519e-014	-1.38831e-014	-1.18184e-014	-2.02186e-014	-1.25553e-015	-9.37214e-015	-1.41572e-015	-5.54448e-015	-6.80673e-015	-7.5646e-016
3.44249e-015	2.45636e-016	-1.03067e-014	-1.27309e-014	-1.68023e-014	-1.5302e-014	-1.55919e-014	-1.06289e-014	-1.98832e-015	-4.43933e-015	1.68493e-015	-6.60844e-016	-3.24507e-015	-9.77538e-015	-1.12751e-014	-1.75466e-014	-1.43256e-014	-1.21096e-014	-2.02709e-014	-1.68553e-015	-9.50502e-015	-1.61173e-015	-5.68612e-015	-6.8602e-015	-6.94656e-016
3.79604e-015	1.74702e-016	-1.05296e-014	-1.28555e-014	-1.7027e-014	-1.56302e-014	-1.59508e-014	-1.08797e-014	-2.12876e-015	-4.40597e-015	1.48805e-015	-5.21158e-016	-3.0857e-015	-9.62974e-015	-1.13602e-014	-1.75416e-014	-1.47825e-014	-1.24125e-014	-2.03106e-014	-2.13838e-015	-9.63246e-015	-1.84599e-015	-5.84443e-015	-6.91988e-015	-6.49678e-016
4.12544e-015	8.22896e-017	-1.07661e-014	-1.29782e-014	-1.72308e-014	-1.59495e-014	-1.62938e-014	-1.11168e-014	-2.27147e-015	-4.37138e-015	1.26193e-015	-3.98907e-016	-2.91453e-015	-9.47678e-015	-1.14415e-014	-1.75365e-014	-1.52492e-014	-1.27249e-014	-2.03378e-014	-2.61036e-015	-9.75324e-015	-2.11693e-015	-6.01942e-015	-6.98589e-015	-6.21781e-016
4.42874e-015	-2.98416e-017	-1.10149e-014	-1.30979e-014	-1.74137e-014	-1.62592e-014	-1.66202e-014	-1.13377e-014	-2.41559e-015	-4.33525e-015	1.00963e-015	-2.93504e-016	-2.731e-015	-9.31569e-015	-1.15183e-014	-1.75313e-014	-1.57211e-014	-1.30446e-014	-2.03518e-014	-3.09776e-015	-9.86624e-015	-2.4224e-015	-6.21074e-015	-7.05843e-015	-6.1072e-016
4.70457e-015	-1.59986e-016	-1.12749e-014	-1.32129e-014	-1.75753e-014	-1.65581e-014	-1.69297e-014	-1.15402e-014	-2.56079e-015	-4.29703e-015	7.34341e-016	-2.04328e-016	-2.53482e-015	-9.14659e-015	-1.15893e-014	-1.75261e-014	-1.61932e-014	-1.33692e-014	-2.03522e-014	-3.59674e-015	-9.97055e-015	-2.75947e-015	-6.41786e-015	-7.13713e-015	-6.16306e-016
4.95145e-015	-3.0617e-016	-1.15445e-014	-1.33218e-014	-1.77164e-014	-1.68448e-014	-1.72213e-014	-1.17224e-014	-2.70574e-015	-4.2566e-015	4.3966e-016	-1.31057e-016	-2.32651e-015	-8.9687e-015	-1.16537e-014	-1.75209e-014	-1.66607e-014	-1.3696e-014	-2.03388e-014	-4.10375e-015	-1.0065e-014	-3.12504e-015	-6.6403e-015	-7.22183e-015	-6.38333e-016
5.16793e-015	-4.66228e-016	-1.18218e-014	-1.34226e-014	-1.78371e-014	-1.71178e-014	-1.74941e-014	-1.18825e-014	-2.84949e-015	-4.21362e-015	1.29444e-016	-7.29596e-017	-2.10596e-015	-8.78177e-015	-1.17107e-014	-1.75164e-014	-1.71191e-014	-1.4023e-014	-2.03112e-014	-4.61451e-015	-1.01481e-014	-3.51566e-015	-6.87702e-015	-7.31166e-015	-6.76236e-016
5.35288e-015	-6.37861e-016	-1.21046e-014	-1.35133e-014	-1.79372e-014	-1.73756e-014	-1.7747e-014	-1.20192e-014	-2.9913e-015	-4.16809e-015	-1.92638e-016	-2.92173e-017	-1.87274e-015	-8.58621e-015	-1.17594e-014	-1.75123e-014	-1.75642e-014	-1.43479e-014	-2.02683e-014	-5.12533e-015	-1.02193e-014	-3.9277e-015	-7.12725e-015	-7.40634e-015	-7.30029e-016
5.50555e-015	-8.18692e-016	-1.23902e-014	-1.35926e-014	-1.80171e-014	-1.76163e-014	-1.7979e-014	-1.21305e-014	-3.13043e-015	-4.11977e-015	-5.22203e-016	1.06641e-018	-1.62714e-015	-8.38181e-015	-1.1799e-014	-1.75084e-014	-1.79915e-014	-1.46687e-014	-2.02102e-014	-5.63255e-015	-1.02774e-014	-4.35762e-015	-7.38963e-015	-7.50486e-015	-7.99834e-016
5.62567e-015	-1.00642e-015	-1.26759e-014	-1.36585e-014	-1.80769e-014	-1.7838e-014	-1.81889e-014	-1.22155e-014	-3.26692e-015	-4.06877e-015	-8.54909e-016	1.9438e-017	-1.36958e-015	-8.16873e-015	-1.18288e-014	-1.75057e-014	-1.83964e-014	-1.49836e-014	-2.01362e-014	-6.13253e-015	-1.03225e-014	-4.80139e-015	-7.66326e-015	-7.60664e-015	-8.85641e-016
5.71282e-015	-1.1989e-015	-1.2959e-014	-1.37085e-014	-1.81166e-014	-1.80391e-014	-1.83754e-014	-1.2273e-014	-3.39998e-015	-4.01504e-015	-1.18698e-015	2.73617e-017	-1.10073e-015	-7.94721e-015	-1.18481e-014	-1.75039e-014	-1.87749e-014	-1.52906e-014	-2.0046e-014	-6.62255e-015	-1.03544e-014	-5.25502e-015	-7.94645e-015	-7.71066e-015	-9.87287e-016
5.76725e-015	-1.39388e-015	-1.32367e-014	-1.37413e-014	-1.81362e-014	-1.82176e-014	-1.8537e-014	-1.23026e-014	-3.52869e-015	-3.9586e-015	-1.51387e-015	2.60621e-017	-8.21434e-016	-7.71756e-015	-1.18563e-014	-1.75033e-014	-1.91238e-014	-1.55875e-014	-1.99394e-014	-7.09957e-015	-1.03725e-014	-5.71493e-015	-8.23739e-015	-7.81622e-015	-1.10468e-015
5.78928e-015	-1.58942e-015	-1.35055e-014	-1.37545e-014	-1.8136e-014	-1.83714e-014	-1.86727e-014	-1.23035e-014	-3.65292e-015	-3.89931e-015	-1.83143e-015	1.69117e-017	-5.31971e-016	-7.48041e-015	-1.18534e-014	-1.75042e-014	-1.94396e-014	-1.58726e-014	-1.98162e-014	-7.56071e-015	-1.03767e-014	-6.17721e-015	-8.53499e-015	-7.92238e-015	-1.23782e-015
5.77932e-015	-1.78327e-015	-1.3762e-014	-1.37458e-014	-1.8116e-014	-1.84984e-014	-1.87816e-014	-1.22755e-014	-3.77236e-015	-3.83754e-015	-2.13548e-015	1.49503e-018	-2.3242e-016	-7.23639e-015	-1.18389e-014	-1.75064e-014	-1.9719e-014	-1.61441e-014	-1.96763e-014	-8.00359e-015	-1.03666e-014	-6.63765e-015	-8.8371e-015	-8.02846e-015	-1.38612e-015
5.73831e-015	-1.97315e-015	-1.40027e-014	-1.37134e-014	-1.80759e-014	-1.85967e-014	-1.88615e-014	-1.22187e-014	-3.88631e-015	-3.77317e-015	-2.42182e-015	-1.84713e-017	7.5881e-017	-6.98606e-015	-1.18123e-014	-1.75098e-014	-1.99592e-014	-1.64004e-014	-1.95199e-014	-8.42582e-015	-1.03429e-014	-7.09305e-015	-9.14182e-015	-8.13346e-015	-1.54966e-015
5.66739e-015	-2.15687e-015	-1.42241e-014	-1.36551e-014	-1.80159e-014	-1.86647e-014	-1.89109e-014	-1.21336e-014	-3.99465e-015	-3.70643e-015	-2.68686e-015	-4.17704e-017	3.92224e-016	-6.73092e-015	-1.17734e-014	-1.75141e-014	-2.01582e-014	-1.66396e-014	-1.93467e-014	-8.82515e-015	-1.03057e-014	-7.53968e-015	-9.44706e-015	-8.2358e-015	-1.72838e-015
5.56783e-015	-2.33266e-015	-1.44225e-014	-1.35693e-014	-1.79362e-014	-1.87007e-014	-1.89287e-014	-1.20209e-014	-4.09688e-015	-3.63748e-015	-2.9272e-015	-6.68875e-017	7.15429e-016	-6.47131e-015	-1.17219e-014	-1.75189e-014	-2.03142e-014	-1.68601e-014	-1.91569e-014	-9.20051e-015	-1.02557e-014	-7.97402e-015	-9.7511e-015	-8.33471e-015	-1.92189e-015
5.44112e-015	-2.49893e-015	-1.45945e-014	-1.34541e-014	-1.78365e-014	-1.87027e-014	-1.89135e-014	-1.18817e-014	-4.19282e-015	-3.56637e-015	-3.13933e-015	-9.23475e-017	1.04446e-015	-6.20808e-015	-1.16579e-014	-1.75238e-014	-2.04258e-014	-1.70609e-014	-1.8951e-014	-9.55049e-015	-1.01932e-014	-8.39307e-015	-1.0052e-014	-8.42947e-015	-2.12953e-015
5.28896e-015	-2.6542e-015	-1.47364e-014	-1.33081e-014	-1.77164e-014	-1.86693e-014	-1.88637e-014	-1.1717e-014	-4.28213e-015	-3.49306e-015	-3.32029e-015	-1.16792e-016	1.37798e-015	-5.94234e-015	-1.15817e-014	-1.75286e-014	-2.04928e-014	-1.72404e-014	-1.87291e-014	-9.87411e-015	-1.01189e-014	-8.79392e-015	-1.03476e-014	-8.51904e-015	-2.35063e-015
5.11349e-015	-2.79674e-015	-1.48449e-014	-1.313e-014	-1.75755e-014	-1.85988e-014	-1.87777e-014	-1.1528e-014	-4.36452e-015	-3.41756e-015	-3.46737e-015	-1.38873e-016	1.71477e-015	-5.67517e-015	-1.14929e-014	-1.7532e-014	-2.05139e-014	-1.73973e-014	-1.84921e-014	-1.01706e-014	-1.00335e-014	-9.17394e-015	-1.06362e-014	-8.60218e-015	-2.58474e-015
4.91636e-015	-2.92508e-015	-1.49164e-014	-1.29193e-014	-1.74144e-014	-1.849e-014	-1.86541e-014	-1.13165e-014	-4.44015e-015	-3.34048e-015	-3.5785e-015	-1.57293e-016	2.05365e-015	-5.40837e-015	-1.13915e-014	-1.75332e-014	-2.04897e-014	-1.75309e-014	-1.82411e-014	-1.04396e-014	-9.9374e-015	-9.53101e-015	-1.09158e-014	-8.67806e-015	-2.83119e-015
4.70009e-015	-3.03849e-015	-1.49479e-014	-1.26748e-014	-1.72325e-014	-1.83426e-014	-1.84919e-014	-1.10845e-014	-4.50858e-015	-3.26178e-015	-3.65156e-015	-1.7103e-016	2.3926e-015	-5.14235e-015	-1.12773e-014	-1.75305e-014	-2.04211e-014	-1.76404e-014	-1.7977e-014	-1.06811e-014	-9.83162e-015	-9.86309e-015	-1.11846e-014	-8.74546e-015	-3.0892e-015
4.46687e-015	-3.13561e-015	-1.49372e-014	-1.2396e-014	-1.70297e-014	-1.81554e-014	-1.82899e-014	-1.08342e-014	-4.56947e-015	-3.18187e-015	-3.68508e-015	-1.79034e-016	2.7302e-015	-4.87844e-015	-1.11505e-014	-1.75226e-014	-2.03086e-014	-1.7725e-014	-1.77012e-014	-1.08951e-014	-9.71674e-015	-1.01689e-014	-1.14411e-014	-8.80397e-015	-3.35798e-015
4.21855e-015	-3.21539e-015	-1.48822e-014	-1.20829e-014	-1.68061e-014	-1.79282e-014	-1.80467e-014	-1.05679e-014	-4.62299e-015	-3.10076e-015	-3.67796e-015	-1.80447e-016	3.06514e-015	-4.61732e-015	-1.10118e-014	-1.75085e-014	-2.01534e-014	-1.77842e-014	-1.74149e-014	-1.10823e-014	-9.59349e-015	-1.04469e-014	-1.16836e-014	-8.85301e-015	-3.63725e-015
3.95763e-015	-3.27722e-015	-1.47807e-014	-1.17358e-014	-1.6562e-014	-1.76605e-014	-1.77613e-014	-1.02879e-014	-4.66914e-015	-3.01855e-015	-3.62946e-015	-1.74639e-016	3.39536e-015	-4.36025e-015	-1.08612e-014	-1.74866e-014	-1.99574e-014	-1.78176e-014	-1.71192e-014	-1.12432e-014	-9.46307e-015	-1.06969e-014	-1.19108e-014	-8.89199e-015	-3.92576e-015
3.68665e-015	-3.32079e-015	-1.4631e-014	-1.13551e-014	-1.62975e-014	-1.73525e-014	-1.74333e-014	-9.99664e-015	-4.70775e-015	-2.93538e-015	-3.53901e-015	-1.6078e-016	3.71956e-015	-4.10834e-015	-1.0699e-014	-1.74551e-014	-1.97227e-014	-1.78249e-014	-1.68154e-014	-1.13792e-014	-9.32688e-015	-1.0918e-014	-1.21216e-014	-8.92089e-015	-4.22238e-015
3.40796e-015	-3.34602e-015	-1.4432e-014	-1.09415e-014	-1.60133e-014	-1.70053e-014	-1.7062e-014	-9.6964e-015	-4.73887e-015	-2.85172e-015	-3.40693e-015	-1.38691e-016	4.03613e-015	-3.86246e-015	-1.05255e-014	-1.74124e-014	-1.94524e-014	-1.78061e-014	-1.65054e-014	-1.14914e-014	-9.18586e-015	-1.11101e-014	-1.23146e-014	-8.93899e-015	-4.52579e-015
3.12384e-015	-3.35277e-015	-1.41832e-014	-1.04965e-014	-1.57094e-014	-1.66199e-014	-1.66479e-014	-9.38968e-015	-4.76231e-015	-2.76766e-015	-3.23419e-015	-1.08261e-016	4.3434e-015	-3.62389e-015	-1.03414e-014	-1.7357e-014	-1.91494e-014	-1.77617e-014	-1.61914e-014	-1.15811e-014	-9.04135e-015	-1.12734e-014	-1.2489e-014	-8.94578e-015	-4.83493e-015
2.83634e-015	-3.34095e-015	-1.38845e-014	-1.00213e-014	-1.53862e-014	-1.61971e-014	-1.61909e-014	-9.07936e-015	-4.77791e-015	-2.68402e-015	-3.02163e-015	-6.93766e-017	4.64023e-015	-3.39378e-015	-1.01474e-014	-1.72872e-014	-1.88168e-014	-1.76916e-014	-1.58748e-014	-1.16493e-014	-8.89418e-015	-1.14089e-014	-1.26446e-014	-8.94158e-015	-5.14861e-015
2.54709e-015	-3.31083e-015	-1.35363e-014	-9.51795e-015	-1.50448e-014	-1.57384e-014	-1.56909e-014	-8.76805e-015	-4.78567e-015	-2.601e-015	-2.77079e-015	-2.18519e-017	4.92531e-015	-3.17262e-015	-9.94371e-015	-1.72014e-014	-1.84579e-014	-1.75963e-014	-1.55579e-014	-1.16981e-014	-8.74539e-015	-1.15175e-014	-1.27806e-014	-8.92637e-015	-5.46563e-015
2.25777e-015	-3.26288e-015	-1.31396e-014	-8.98874e-015	-1.46864e-014	-1.52454e-014	-1.51488e-014	-8.45877e-015	-4.78544e-015	-2.51886e-015	-2.48325e-015	3.38149e-017	5.19667e-015	-2.96156e-015	-9.73085e-015	-1.70981e-014	-1.80762e-014	-1.7477e-014	-1.52421e-014	-1.17295e-014	-8.5961e-015	-1.16003e-014	-1.28967e-014	-8.9007e-015	-5.78426e-015
1.97023e-015	-3.19735e-015	-1.26956e-014	-8.43608e-015	-1.43117e-014	-1.47205e-014	-1.45657e-014	-8.15444e-015	-4.77762e-015	-2.43759e-015	-2.16109e-015	9.71586e-017	5.45312e-015	-2.76143e-015	-9.50975e-015	-1.69753e-014	-1.76758e-014	-1.73343e-014	-1.49293e-014	-1.17446e-014	-8.44697e-015	-1.16589e-014	-1.29928e-014	-8.86458e-015	-6.10296e-015
1.68619e-015	-3.11445e-015	-1.22059e-014	-7.86268e-015	-1.39219e-014	-1.41663e-014	-1.39431e-014	-7.85725e-015	-4.76219e-015	-2.35759e-015	-1.80711e-015	1.68078e-016	5.69326e-015	-2.5727e-015	-9.28118e-015	-1.68314e-014	-1.72607e-014	-1.71695e-014	-1.46218e-014	-1.17453e-014	-8.29936e-015	-1.16953e-014	-1.30694e-014	-8.81798e-015	-6.42036e-015
1.40706e-015	-3.01507e-015	-1.16734e-014	-7.27138e-015	-1.35178e-014	-1.35855e-014	-1.32828e-014	-7.56974e-015	-4.73919e-015	-2.27905e-015	-1.42424e-015	2.45423e-016	5.91581e-015	-2.39617e-015	-9.04578e-015	-1.66652e-014	-1.68356e-014	-1.69837e-014	-1.43214e-014	-1.17338e-014	-8.15458e-015	-1.17117e-014	-1.31266e-014	-8.76138e-015	-6.73483e-015
1.13408e-015	-2.90059e-015	-1.11008e-014	-6.6653e-015	-1.31009e-014	-1.29807e-014	-1.25868e-014	-7.29419e-015	-4.70867e-015	-2.20264e-015	-1.01599e-015	3.28492e-016	6.11987e-015	-2.23227e-015	-8.80448e-015	-1.64761e-014	-1.64041e-014	-1.67783e-014	-1.40296e-014	-1.17118e-014	-8.01322e-015	-1.17099e-014	-1.31645e-014	-8.69531e-015	-7.04511e-015
8.67805e-016	-2.77255e-015	-1.04918e-014	-6.04784e-015	-1.26726e-014	-1.23552e-014	-1.18575e-014	-7.03234e-015	-4.67115e-015	-2.12848e-015	-5.85493e-016	4.16228e-016	6.30343e-015	-2.08148e-015	-8.55857e-015	-1.62629e-014	-1.597e-014	-1.6555e-014	-1.37483e-014	-1.16814e-014	-7.87586e-015	-1.16922e-014	-1.3184e-014	-8.62064e-015	-7.34972e-015
6.09067e-016	-2.63207e-015	-9.8499e-015	-5.42263e-015	-1.22345e-014	-1.17119e-014	-1.10978e-014	-6.78649e-015	-4.62691e-015	-2.05705e-015	-1.36565e-016	5.07294e-016	6.46528e-015	-1.94438e-015	-8.30883e-015	-1.60253e-014	-1.55374e-014	-1.63152e-014	-1.34796e-014	-1.16443e-014	-7.74344e-015	-1.1661e-014	-1.31858e-014	-8.53785e-015	-7.64649e-015
3.58351e-016	-2.48103e-015	-9.17891e-015	-4.79325e-015	-1.17888e-014	-1.10542e-014	-1.03099e-014	-6.55854e-015	-4.57582e-015	-1.98845e-015	3.27028e-016	6.00719e-016	6.60494e-015	-1.82105e-015	-8.05622e-015	-1.57627e-014	-1.511e-014	-1.60612e-014	-1.3225e-014	-1.16023e-014	-7.61641e-015	-1.16186e-014	-1.31712e-014	-8.44816e-015	-7.93372e-015
1.15879e-016	-2.32067e-015	-8.48362e-015	-4.16375e-015	-1.13371e-014	-1.03854e-014	-9.49697e-015	-6.34983e-015	-4.51853e-015	-1.92343e-015	8.01407e-016	6.94927e-016	6.7216e-015	-1.71189e-015	-7.80182e-015	-1.54749e-014	-1.46914e-014	-1.5795e-014	-1.29865e-014	-1.15566e-014	-7.49527e-015	-1.15676e-014	-1.31415e-014	-8.35216e-015	-8.20974e-015
-1.18233e-016	-2.15239e-015	-7.76908e-015	-3.53774e-015	-1.08812e-014	-9.7089e-015	-8.66263e-015	-6.16197e-015	-4.45531e-015	-1.86235e-015	1.28274e-015	7.88706e-016	6.81468e-015	-1.61712e-015	-7.54704e-015	-1.51626e-014	-1.42852e-014	-1.55194e-014	-1.27649e-014	-1.15084e-014	-7.38092e-015	-1.15098e-014	-1.30981e-014	-8.2505e-015	-8.47293e-015
-3.44047e-016	-1.97777e-015	-7.03992e-015	-2.91916e-015	-1.04225e-014	-9.02828e-015	-7.81054e-015	-5.99568e-015	-4.38675e-015	-1.80565e-015	1.76689e-015	8.80615e-016	6.88354e-015	-1.53668e-015	-7.2928e-015	-1.48255e-014	-1.38952e-014	-1.52365e-014	-1.25616e-014	-1.14593e-014	-7.27335e-015	-1.14477e-014	-1.30423e-014	-8.14423e-015	-8.72228e-015
-5.61876e-016	-1.7985e-015	-6.30151e-015	-2.31146e-015	-9.96291e-015	-8.34704e-015	-6.94501e-015	-5.85196e-015	-4.31361e-015	-1.75388e-015	2.24973e-015	9.69254e-016	6.92819e-015	-1.47075e-015	-7.0398e-015	-1.44645e-014	-1.35249e-014	-1.49488e-014	-1.23775e-014	-1.14102e-014	-7.17274e-015	-1.13832e-014	-1.29757e-014	-8.03425e-015	-8.95647e-015
-7.71772e-016	-1.61646e-015	-5.55898e-015	-1.71808e-015	-9.50403e-015	-7.66838e-015	-6.07039e-015	-5.7315e-015	-4.23637e-015	-1.70778e-015	2.72732e-015	1.05343e-015	6.9484e-015	-1.41893e-015	-6.78927e-015	-1.40809e-014	-1.31774e-014	-1.46586e-014	-1.22135e-014	-1.13622e-014	-7.07951e-015	-1.13186e-014	-1.28994e-014	-7.92108e-015	-9.17434e-015
-9.74491e-016	-1.4333e-015	-4.8176e-015	-1.14212e-015	-9.04784e-015	-6.99527e-015	-5.1902e-015	-5.63437e-015	-4.15531e-015	-1.66758e-015	3.19566e-015	1.1316e-015	6.94478e-015	-1.38077e-015	-6.54216e-015	-1.36756e-014	-1.28555e-014	-1.43689e-014	-1.20699e-014	-1.13167e-014	-6.99406e-015	-1.12554e-014	-1.2815e-014	-7.80565e-015	-9.37522e-015
-1.17058e-015	-1.25102e-015	-4.08295e-015	-5.86817e-016	-8.59604e-015	-6.33126e-015	-4.30825e-015	-5.56029e-015	-4.07103e-015	-1.63415e-015	3.65101e-015	1.20214e-015	6.91759e-015	-1.3562e-015	-6.29981e-015	-1.32506e-014	-1.25618e-014	-1.40822e-014	-1.19472e-014	-1.1274e-014	-6.91663e-015	-1.11955e-014	-1.27241e-014	-7.68878e-015	-9.55811e-015
-1.36092e-015	-1.07134e-015	-3.36011e-015	-5.52697e-017	-8.1507e-015	-5.67899e-015	-3.42908e-015	-5.50891e-015	-3.98443e-015	-1.60791e-015	4.08977e-015	1.2639e-015	6.86684e-015	-1.34523e-015	-6.0635e-015	-1.28077e-014	-1.22985e-014	-1.38011e-014	-1.18455e-014	-1.12346e-014	-6.84749e-015	-1.114e-014	-1.26284e-014	-7.57117e-015	-9.72199e-015
-1.54658e-015	-8.96469e-016	-2.65351e-015	4.49829e-016	-7.71293e-015	-5.04092e-015	-2.55691e-015	-5.47995e-015	-3.89602e-015	-1.58952e-015	4.50843e-015	1.31586e-015	6.79273e-015	-1.34729e-015	-5.83426e-015	-1.2349e-014	-1.20674e-014	-1.35283e-014	-1.17648e-014	-1.11991e-014	-6.78649e-015	-1.10903e-014	-1.25293e-014	-7.45292e-015	-9.86622e-015
-1.728e-015	-7.2841e-016	-1.96808e-015	9.2623e-016	-7.28443e-015	-4.41947e-015	-1.69587e-015	-5.47269e-015	-3.80633e-015	-1.57963e-015	4.90372e-015	1.35689e-015	6.6965e-015	-1.36181e-015	-5.61304e-015	-1.18776e-014	-1.18701e-014	-1.32654e-014	-1.1705e-014	-1.11677e-014	-6.73338e-015	-1.10471e-014	-1.24281e-014	-7.3346e-015	-9.99036e-015
-1.90596e-015	-5.6877e-016	-1.30902e-015	1.37208e-015	-6.86683e-015	-3.81732e-015	-8.50479e-016	-5.48645e-015	-3.71587e-015	-1.57876e-015	5.27241e-015	1.38587e-015	6.57924e-015	-1.38818e-015	-5.40049e-015	-1.13962e-014	-1.17078e-014	-1.30153e-014	-1.16651e-014	-1.11406e-014	-6.68807e-015	-1.10107e-014	-1.2326e-014	-7.21659e-015	-1.00943e-014
-2.08107e-015	-4.19446e-016	-6.80082e-016	1.78578e-015	-6.46172e-015	-3.23547e-015	-2.45086e-017	-5.52051e-015	-3.62512e-015	-1.58751e-015	5.61182e-015	1.4022e-015	6.44201e-015	-1.4259e-015	-5.19746e-015	-1.09077e-014	-1.15814e-014	-1.27804e-014	-1.16444e-014	-1.11175e-014	-6.65042e-015	-1.09812e-014	-1.22244e-014	-7.09938e-015	-1.01777e-014
-2.25442e-015	-2.81867e-016	-8.44512e-017	2.16619e-015	-6.06976e-015	-2.67555e-015	7.78862e-016	-5.57292e-015	-3.53485e-015	-1.6064e-015	5.91986e-015	1.40515e-015	6.28583e-015	-1.47474e-015	-5.00468e-015	-1.04146e-014	-1.14909e-014	-1.2563e-014	-1.16422e-014	-1.10985e-014	-6.61999e-015	-1.09593e-014	-1.21246e-014	-6.98341e-015	-1.02399e-014
-2.42707e-015	-1.57726e-016	4.74121e-016	2.51267e-015	-5.69173e-015	-2.1391e-015	1.55616e-015	-5.64212e-015	-3.44538e-015	-1.63541e-015	6.19413e-015	1.39378e-015	6.11227e-015	-1.53336e-015	-4.82254e-015	-9.92082e-015	-1.14368e-014	-1.23647e-014	-1.16577e-014	-1.10832e-014	-6.59643e-015	-1.09446e-014	-1.20278e-014	-6.86902e-015	-1.02816e-014
-2.59987e-015	-4.88813e-017	9.92695e-016	2.82525e-015	-5.32855e-015	-1.627e-015	2.3045e-015	-5.72681e-015	-3.35738e-015	-1.67513e-015	6.43292e-015	1.36805e-015	5.92302e-015	-1.60094e-015	-4.65176e-015	-9.42984e-015	-1.14192e-014	-1.21871e-014	-1.16892e-014	-1.10716e-014	-6.57938e-015	-1.0937e-014	-1.19343e-014	-6.75582e-015	-1.03028e-014
-2.77312e-015	4.3524e-017	1.46941e-015	3.10438e-015	-4.98037e-015	-1.13994e-015	3.02105e-015	-5.82545e-015	-3.27091e-015	-1.72597e-015	6.63507e-015	1.32803e-015	5.71945e-015	-1.67644e-015	-4.4926e-015	-8.94477e-015	-1.14381e-014	-1.20318e-014	-1.17352e-014	-1.10636e-014	-6.56835e-015	-1.09354e-014	-1.18447e-014	-6.6441e-015	-1.03037e-014
-2.94749e-015	1.1789e-016	1.90255e-015	3.35027e-015	-4.64745e-015	-6.7842e-016	3.70309e-015	-5.93643e-015	-3.18703e-015	-1.78845e-015	6.79952e-015	1.27353e-015	5.50318e-015	-1.75868e-015	-4.3451e-015	-8.46953e-015	-1.1493e-014	-1.18995e-014	-1.17942e-014	-1.10583e-014	-6.56308e-015	-1.09387e-014	-1.17597e-014	-6.53401e-015	-1.02853e-014
-3.12329e-015	1.72913e-016	2.29128e-015	3.56406e-015	-4.32983e-015	-2.41986e-016	4.34874e-015	-6.0581e-015	-3.10631e-015	-1.86295e-015	6.92559e-015	1.20481e-015	5.27661e-015	-1.84632e-015	-4.20968e-015	-8.00736e-015	-1.1583e-014	-1.17917e-014	-1.18643e-014	-1.10551e-014	-6.56304e-015	-1.09456e-014	-1.16795e-014	-6.42524e-015	-1.02484e-014
-3.30061e-015	2.07123e-016	2.63457e-015	3.74723e-015	-4.0277e-015	1.69171e-016	4.95639e-015	-6.18821e-015	-3.02887e-015	-1.94946e-015	7.01298e-015	1.12194e-015	5.04179e-015	-1.93858e-015	-4.08608e-015	-7.56213e-015	-1.1707e-014	-1.17091e-014	-1.19436e-014	-1.10535e-014	-6.56716e-015	-1.09549e-014	-1.16045e-014	-6.31753e-015	-1.01937e-014
-3.47959e-015	2.1989e-016	2.93288e-015	3.90168e-015	-3.74064e-015	5.55919e-016	5.52463e-015	-6.32465e-015	-2.95476e-015	-2.04763e-015	7.0618e-015	1.02595e-015	4.8009e-015	-2.0344e-015	-3.97417e-015	-7.13714e-015	-1.18633e-014	-1.16519e-014	-1.20302e-014	-1.10529e-014	-6.57478e-015	-1.09652e-014	-1.15346e-014	-6.21067e-015	-1.0122e-014
-3.66046e-015	2.10409e-016	3.18735e-015	4.02998e-015	-3.46756e-015	9.18946e-016	6.05257e-015	-6.46565e-015	-2.88423e-015	-2.15777e-015	7.07256e-015	9.1709e-016	4.55615e-015	-2.13229e-015	-3.87356e-015	-6.73561e-015	-1.20506e-014	-1.16197e-014	-1.2122e-014	-1.10531e-014	-6.58549e-015	-1.09748e-014	-1.14696e-014	-6.10455e-015	-1.00349e-014
-3.84283e-015	1.78173e-016	3.39888e-015	4.13502e-015	-3.20767e-015	1.25954e-015	6.54005e-015	-6.60979e-015	-2.81684e-015	-2.27966e-015	7.04583e-015	7.9629e-016	4.30963e-015	-2.23079e-015	-3.78346e-015	-6.36068e-015	-1.22674e-014	-1.16125e-014	-1.2217e-014	-1.10539e-014	-6.5988e-015	-1.09816e-014	-1.14091e-014	-5.99934e-015	-9.93322e-015
-4.02601e-015	1.22497e-016	3.56902e-015	4.21957e-015	-2.95961e-015	1.57897e-015	6.98745e-015	-6.75511e-015	-2.75242e-015	-2.41309e-015	6.98275e-015	6.64842e-016	4.06339e-015	-2.32847e-015	-3.70324e-015	-6.01539e-015	-1.25116e-014	-1.16299e-014	-1.23126e-014	-1.10542e-014	-6.61416e-015	-1.09842e-014	-1.13526e-014	-5.89472e-015	-9.81834e-015
-4.20937e-015	4.30666e-017	3.70049e-015	4.28669e-015	-2.72176e-015	1.87867e-015	7.3953e-015	-6.89974e-015	-2.69124e-015	-2.55771e-015	6.88432e-015	5.24094e-016	3.81972e-015	-2.4244e-015	-3.63203e-015	-5.70251e-015	-1.27814e-014	-1.16711e-014	-1.2407e-014	-1.10538e-014	-6.63054e-015	-1.09811e-014	-1.12996e-014	-5.79027e-015	-9.6918e-015
-4.39196e-015	-6.04996e-017	3.79597e-015	4.33958e-015	-2.49271e-015	2.16012e-015	7.76415e-015	-7.04207e-015	-2.633e-015	-2.71286e-015	6.75227e-015	3.75324e-016	3.58055e-015	-2.51674e-015	-3.56868e-015	-5.4243e-015	-1.30746e-014	-1.17355e-014	-1.24983e-014	-1.10523e-014	-6.64762e-015	-1.09706e-014	-1.12492e-014	-5.68553e-015	-9.55498e-015
-4.5735e-015	-1.87976e-016	3.85913e-015	4.38213e-015	-2.27081e-015	2.42506e-015	8.09518e-015	-7.18048e-015	-2.57744e-015	-2.878e-015	6.58864e-015	2.19638e-016	3.34763e-015	-2.60496e-015	-3.51205e-015	-5.18245e-015	-1.33891e-014	-1.1821e-014	-1.2584e-014	-1.1049e-014	-6.66488e-015	-1.09509e-014	-1.12007e-014	-5.58018e-015	-9.4092e-015
-4.75246e-015	-3.38738e-016	3.89361e-015	4.41749e-015	-2.0544e-015	2.67517e-015	8.38985e-015	-7.31404e-015	-2.5252e-015	-3.05219e-015	6.39585e-015	5.85084e-017	3.12301e-015	-2.68796e-015	-3.46103e-015	-4.97987e-015	-1.37223e-014	-1.19265e-014	-1.26616e-014	-1.10436e-014	-6.68235e-015	-1.09209e-014	-1.11533e-014	-5.47436e-015	-9.25602e-015
-4.92773e-015	-5.12731e-016	3.90401e-015	4.44987e-015	-1.84143e-015	2.91265e-015	8.65035e-015	-7.44134e-015	-2.47549e-015	-3.23486e-015	6.17579e-015	-1.05971e-016	2.9085e-015	-2.76448e-015	-3.41432e-015	-4.81799e-015	-1.4072e-014	-1.20504e-014	-1.27294e-014	-1.10358e-014	-6.70003e-015	-1.08786e-014	-1.1106e-014	-5.36733e-015	-9.09642e-015
-5.09794e-015	-7.09847e-016	3.89499e-015	4.48258e-015	-1.62972e-015	3.13926e-015	8.87847e-015	-7.56104e-015	-2.42795e-015	-3.42532e-015	5.93065e-015	-2.72272e-016	2.70568e-015	-2.83329e-015	-3.37063e-015	-4.69741e-015	-1.44352e-014	-1.21903e-014	-1.27855e-014	-1.10261e-014	-6.71728e-015	-1.08228e-014	-1.10579e-014	-5.25933e-015	-8.93179e-015
-5.26167e-015	-9.29127e-016	3.87059e-015	4.51962e-015	-1.41712e-015	3.3571e-015	9.07674e-015	-7.6722e-015	-2.38226e-015	-3.62259e-015	5.66328e-015	-4.3871e-016	2.51592e-015	-2.89288e-015	-3.3286e-015	-4.61904e-015	-1.48092e-014	-1.2344e-014	-1.2828e-014	-1.10134e-014	-6.73315e-015	-1.07522e-014	-1.10076e-014	-5.15034e-015	-8.76295e-015
-5.4176e-015	-1.16921e-015	3.83495e-015	4.56451e-015	-1.2016e-015	3.56813e-015	9.24774e-015	-7.77391e-015	-2.33785e-015	-3.8256e-015	5.37601e-015	-6.02857e-016	2.34144e-015	-2.94251e-015	-3.2857e-015	-4.58259e-015	-1.51916e-014	-1.25091e-014	-1.28553e-014	-1.09978e-014	-6.74788e-015	-1.0666e-014	-1.09544e-014	-5.03978e-015	-8.59101e-015
-5.56419e-015	-1.42926e-015	3.79285e-015	4.62132e-015	-9.80634e-016	3.7741e-015	9.3948e-015	-7.86539e-015	-2.29379e-015	-4.03299e-015	5.07207e-015	-7.63065e-016	2.18299e-015	-2.98092e-015	-3.24008e-015	-4.58775e-015	-1.55798e-014	-1.26831e-014	-1.28654e-014	-1.0979e-014	-6.76104e-015	-1.05638e-014	-1.08971e-014	-4.9274e-015	-8.41703e-015
-5.69954e-015	-1.70795e-015	3.74849e-015	4.69342e-015	-7.51884e-016	3.97688e-015	9.5205e-015	-7.94658e-015	-2.25022e-015	-4.24355e-015	4.75399e-015	-9.18067e-016	2.04107e-015	-3.00758e-015	-3.1903e-015	-4.63396e-015	-1.59719e-014	-1.28628e-014	-1.28567e-014	-1.09569e-014	-6.77246e-015	-1.04447e-014	-1.08349e-014	-4.81349e-015	-8.24205e-015
-5.82251e-015	-2.00384e-015	3.70683e-015	4.78286e-015	-5.12958e-016	4.17781e-015	9.62794e-015	-8.01719e-015	-2.20639e-015	-4.45546e-015	4.42449e-015	-1.06575e-015	1.91706e-015	-3.0222e-015	-3.13466e-015	-4.72049e-015	-1.63657e-014	-1.30455e-014	-1.28282e-014	-1.09322e-014	-6.78187e-015	-1.03082e-014	-1.07667e-014	-4.69835e-015	-8.06665e-015
-5.93156e-015	-2.31528e-015	3.67216e-015	4.89272e-015	-2.62448e-016	4.3786e-015	9.7198e-015	-8.07655e-015	-2.16173e-015	-4.66744e-015	4.0865e-015	-1.20463e-015	1.81114e-015	-3.02378e-015	-3.07134e-015	-4.8459e-015	-1.67586e-014	-1.32288e-014	-1.27794e-014	-1.09053e-014	-6.78914e-015	-1.01543e-014	-1.06919e-014	-4.58237e-015	-7.89142e-015
-6.02495e-015	-2.64004e-015	3.64857e-015	5.02518e-015	1.37543e-018	4.58079e-015	9.79814e-015	-8.12445e-015	-2.11603e-015	-4.87859e-015	3.74254e-015	-1.33368e-015	1.72414e-015	-3.01128e-015	-2.99889e-015	-5.00755e-015	-1.71477e-014	-1.34099e-014	-1.27097e-014	-1.08762e-014	-6.79447e-015	-9.98296e-015	-1.06089e-014	-4.46592e-015	-7.71753e-015
-6.10119e-015	-2.97629e-015	3.64074e-015	5.18176e-015	2.80187e-016	4.7852e-015	9.8666e-015	-8.16097e-015	-2.06824e-015	-5.08771e-015	3.39541e-015	-1.45087e-015	1.65564e-015	-2.98398e-015	-2.91555e-015	-5.20374e-015	-1.75308e-014	-1.35864e-014	-1.26187e-014	-1.08445e-014	-6.79805e-015	-9.79441e-015	-1.05172e-014	-4.34948e-015	-7.54564e-015
-6.15855e-015	-3.32213e-015	3.65181e-015	5.3644e-015	5.75508e-016	4.99241e-015	9.92781e-015	-8.18667e-015	-2.01814e-015	-5.29367e-015	3.04756e-015	-1.55498e-015	1.6052e-015	-2.94151e-015	-2.81995e-015	-5.4319e-015	-1.79056e-014	-1.37557e-014	-1.25062e-014	-1.08105e-014	-6.80002e-015	-9.58967e-015	-1.04168e-014	-4.23357e-015	-7.37628e-015
-6.19558e-015	-3.67509e-015	3.68519e-015	5.57423e-015	8.8844e-016	5.20382e-015	9.98415e-015	-8.20177e-015	-1.96593e-015	-5.49502e-015	2.70129e-015	-1.64564e-015	1.57215e-015	-2.88361e-015	-2.71055e-015	-5.68924e-015	-1.82701e-014	-1.39151e-014	-1.23716e-014	-1.07741e-014	-6.80111e-015	-9.37008e-015	-1.03073e-014	-4.11829e-015	-7.20946e-015
-6.21203e-015	-4.03294e-015	3.74401e-015	5.8118e-015	1.22034e-015	5.41995e-015	1.00384e-014	-8.20679e-015	-1.91147e-015	-5.69029e-015	2.35865e-015	-1.72208e-015	1.55602e-015	-2.81037e-015	-2.586e-015	-5.97251e-015	-1.86222e-014	-1.4062e-014	-1.22147e-014	-1.07362e-014	-6.80131e-015	-9.13666e-015	-1.01884e-014	-4.00427e-015	-7.04471e-015
-6.20667e-015	-4.3933e-015	3.82999e-015	6.07795e-015	1.57192e-015	5.64117e-015	1.00928e-014	-8.20274e-015	-1.8543e-015	-5.87795e-015	2.0219e-015	-1.78346e-015	1.55531e-015	-2.72205e-015	-2.44511e-015	-6.27856e-015	-1.89598e-014	-1.41945e-014	-1.20362e-014	-1.06965e-014	-6.80129e-015	-8.8911e-015	-1.00597e-014	-3.892e-015	-6.88249e-015
-6.17829e-015	-4.75356e-015	3.9442e-015	6.37163e-015	1.94405e-015	5.868e-015	1.01496e-014	-8.19016e-015	-1.79471e-015	-6.05696e-015	1.69251e-015	-1.82925e-015	1.5689e-015	-2.61893e-015	-2.28686e-015	-6.60325e-015	-1.92813e-014	-1.43104e-014	-1.18365e-014	-1.06552e-014	-6.80156e-015	-8.63476e-015	-9.92124e-015	-3.7822e-015	-6.72305e-015
-6.12623e-015	-5.11131e-015	4.08802e-015	6.69203e-015	2.33706e-015	6.09993e-015	1.02106e-014	-8.1697e-015	-1.73245e-015	-6.22608e-015	1.37244e-015	-1.85956e-015	1.59552e-015	-2.50126e-015	-2.11021e-015	-6.9419e-015	-1.95848e-014	-1.4408e-014	-1.16163e-014	-1.06124e-014	-6.80261e-015	-8.3697e-015	-9.77306e-015	-3.67529e-015	-6.5664e-015
-6.05011e-015	-5.4644e-015	4.26302e-015	7.03815e-015	2.75049e-015	6.33767e-015	1.0277e-014	-8.14118e-015	-1.66795e-015	-6.38453e-015	1.06323e-015	-1.87439e-015	1.63304e-015	-2.36957e-015	-1.91521e-015	-7.29022e-015	-1.98682e-014	-1.44859e-014	-1.13768e-014	-1.05689e-014	-6.80502e-015	-8.09823e-015	-9.61543e-015	-3.57145e-015	-6.41263e-015
-5.95029e-015	-5.81012e-015	4.46893e-015	7.40874e-015	3.18384e-015	6.58072e-015	1.03502e-014	-8.10557e-015	-1.60149e-015	-6.53151e-015	7.65956e-016	-1.87378e-015	1.67963e-015	-2.22483e-015	-1.70087e-015	-7.64436e-015	-2.01299e-014	-1.45427e-014	-1.11187e-014	-1.05244e-014	-6.80961e-015	-7.82169e-015	-9.44854e-015	-3.4713e-015	-6.26191e-015
-5.82673e-015	-6.14603e-015	4.70527e-015	7.80232e-015	3.63676e-015	6.82875e-015	1.04307e-014	-8.06417e-015	-1.53311e-015	-6.66598e-015	4.81978e-016	-1.85864e-015	1.73307e-015	-2.06775e-015	-1.46809e-015	-7.9996e-015	-2.03685e-014	-1.45772e-014	-1.08434e-014	-1.0479e-014	-6.81721e-015	-7.54291e-015	-9.27299e-015	-3.37536e-015	-6.11359e-015
-5.67947e-015	-6.47007e-015	4.97091e-015	8.21655e-015	4.10831e-015	7.08149e-015	1.05186e-014	-8.01708e-015	-1.46322e-015	-6.78718e-015	2.12559e-016	-1.82938e-015	1.79092e-015	-1.89918e-015	-1.21652e-015	-8.3522e-015	-2.05824e-014	-1.45885e-014	-1.05523e-014	-1.04323e-014	-6.82812e-015	-7.26439e-015	-9.08966e-015	-3.28431e-015	-5.96789e-015
-5.50883e-015	-6.77994e-015	5.26475e-015	8.64811e-015	4.59707e-015	7.33795e-015	1.06142e-014	-7.96501e-015	-1.3923e-015	-6.89469e-015	-4.19821e-017	-1.78692e-015	1.85067e-015	-1.72083e-015	-9.46365e-016	-8.69814e-015	-2.07701e-014	-1.45767e-014	-1.02474e-014	-1.03843e-014	-6.84331e-015	-6.98769e-015	-8.89865e-015	-3.19887e-015	-5.82446e-015
-5.31581e-015	-7.07328e-015	5.58552e-015	9.09365e-015	5.10209e-015	7.59773e-015	1.0717e-014	-7.90979e-015	-1.32041e-015	-6.98767e-015	-2.80994e-016	-1.73267e-015	1.9096e-015	-1.53357e-015	-6.58141e-016	-9.03325e-015	-2.09304e-014	-1.45412e-014	-9.93068e-015	-1.03352e-014	-6.86375e-015	-6.71538e-015	-8.70138e-015	-3.11878e-015	-5.68356e-015
-5.10152e-015	-7.34846e-015	5.93024e-015	9.54988e-015	5.62064e-015	7.85993e-015	1.08269e-014	-7.85183e-015	-1.24786e-015	-7.06568e-015	-5.04151e-016	-1.66768e-015	1.96504e-015	-1.33853e-015	-3.5212e-016	-9.35342e-015	-2.10626e-014	-1.44824e-014	-9.60372e-015	-1.02847e-014	-6.89008e-015	-6.44993e-015	-8.49832e-015	-3.0441e-015	-5.54516e-015
-4.8677e-015	-7.60376e-015	6.29625e-015	1.00139e-014	6.15152e-015	8.1237e-015	1.09431e-014	-7.79111e-015	-1.17517e-015	-7.12866e-015	-7.11449e-016	-1.59363e-015	2.01461e-015	-1.13654e-015	-2.96357e-017	-9.65451e-015	-2.11652e-014	-1.44003e-014	-9.26846e-015	-1.02332e-014	-6.9232e-015	-6.19306e-015	-8.29036e-015	-2.9748e-015	-5.40917e-015
-4.61544e-015	-7.83684e-015	6.68098e-015	1.04812e-014	6.69228e-015	8.38879e-015	1.10639e-014	-7.72859e-015	-1.10351e-015	-7.17703e-015	-9.02805e-016	-1.51235e-015	2.05591e-015	-9.2881e-016	3.0798e-016	-9.93253e-015	-2.12375e-014	-1.42963e-014	-8.92733e-015	-1.01798e-014	-6.96365e-015	-5.94791e-015	-8.07882e-015	-2.91131e-015	-5.2753e-015
-4.34678e-015	-8.04621e-015	7.08101e-015	1.0948e-014	7.24037e-015	8.65395e-015	1.11881e-014	-7.66502e-015	-1.03294e-015	-7.2106e-015	-1.07806e-015	-1.42541e-015	2.08543e-015	-7.17063e-016	6.59779e-016	-1.0185e-014	-2.12788e-014	-1.41714e-014	-8.58259e-015	-1.01247e-014	-7.01211e-015	-5.71624e-015	-7.86446e-015	-2.8532e-015	-5.14387e-015
-4.06336e-015	-8.23062e-015	7.49222e-015	1.14109e-014	7.7937e-015	8.9182e-015	1.1314e-014	-7.60058e-015	-9.64775e-016	-7.22964e-015	-1.23764e-015	-1.33446e-015	2.10124e-015	-5.02836e-016	1.02413e-015	-1.04083e-014	-2.12886e-014	-1.40275e-014	-8.23669e-015	-1.00682e-014	-7.06887e-015	-5.49985e-015	-7.64862e-015	-2.80013e-015	-5.01561e-015
-3.76769e-015	-8.38926e-015	7.91058e-015	1.18649e-014	8.35008e-015	9.181e-015	1.14397e-014	-7.53596e-015	-8.99949e-016	-7.23416e-015	-1.38178e-015	-1.24157e-015	2.10158e-015	-2.8692e-016	1.3992e-015	-1.05996e-014	-2.12666e-014	-1.3866e-014	-7.89178e-015	-1.00086e-014	-7.13484e-015	-5.30066e-015	-7.43216e-015	-2.75142e-015	-4.89002e-015
-3.46197e-015	-8.5221e-015	8.33199e-015	1.2306e-014	8.90649e-015	9.44136e-015	1.15641e-014	-7.47208e-015	-8.38589e-016	-7.22447e-015	-1.51092e-015	-1.14865e-015	2.08376e-015	-7.1142e-017	1.7832e-015	-1.07566e-014	-2.12126e-014	-1.36882e-014	-7.54981e-015	-9.94581e-015	-7.21022e-015	-5.12072e-015	-7.21573e-015	-2.7073e-015	-4.76718e-015
-3.1483e-015	-8.6283e-015	8.75249e-015	1.27305e-014	9.45981e-015	9.69868e-015	1.16845e-014	-7.40794e-015	-7.81314e-016	-7.20121e-015	-1.62557e-015	-1.05808e-015	2.04526e-015	1.4352e-016	2.17413e-015	-1.08771e-014	-2.11263e-014	-1.3497e-014	-7.21336e-015	-9.88052e-015	-7.29545e-015	-4.96106e-015	-7.00053e-015	-2.66711e-015	-4.64761e-015
-2.82973e-015	-8.70746e-015	9.16759e-015	1.31336e-014	1.0007e-014	9.95218e-015	1.17988e-014	-7.3437e-015	-7.28411e-016	-7.16487e-015	-1.72684e-015	-9.71983e-016	1.98475e-015	3.55999e-016	2.57051e-015	-1.09592e-014	-2.10074e-014	-1.32943e-014	-6.88423e-015	-9.81194e-015	-7.391e-015	-4.82272e-015	-6.78798e-015	-2.6305e-015	-4.53191e-015
-2.50822e-015	-8.75935e-015	9.57334e-015	1.35119e-014	1.05449e-014	1.02019e-014	1.19061e-014	-7.27967e-015	-6.80425e-016	-7.11615e-015	-1.8152e-015	-8.92283e-016	1.90055e-015	5.65059e-016	2.97033e-015	-1.10018e-014	-2.08564e-014	-1.30826e-014	-6.56429e-015	-9.73946e-015	-7.49702e-015	-4.70655e-015	-6.57849e-015	-2.59726e-015	-4.42063e-015
-2.18658e-015	-8.7835e-015	9.96604e-015	1.38624e-014	1.10706e-014	1.04466e-014	1.2004e-014	-7.21526e-015	-6.37856e-016	-7.05597e-015	-1.89112e-015	-8.20686e-016	1.791e-015	7.68987e-016	3.37106e-015	-1.10043e-014	-2.06738e-014	-1.28639e-014	-6.25624e-015	-9.66267e-015	-7.61331e-015	-4.61331e-015	-6.37263e-015	-2.56602e-015	-4.31434e-015
-1.868e-015	-8.78041e-015	1.03415e-014	1.41819e-014	1.15807e-014	1.06854e-014	1.20905e-014	-7.14987e-015	-6.01007e-016	-6.98515e-015	-1.95543e-015	-7.59065e-016	1.65518e-015	9.66698e-016	3.7708e-015	-1.09657e-014	-2.04601e-014	-1.26404e-014	-5.96234e-015	-9.58123e-015	-7.74045e-015	-4.5431e-015	-6.17099e-015	-2.53623e-015	-4.21402e-015
-1.55499e-015	-8.75118e-015	1.06968e-014	1.44668e-014	1.20729e-014	1.09178e-014	1.21643e-014	-7.08399e-015	-5.70609e-016	-6.90431e-015	-2.00891e-015	-7.09658e-016	1.49185e-015	1.15706e-015	4.16762e-015	-1.08863e-014	-2.02161e-014	-1.2415e-014	-5.68422e-015	-9.49588e-015	-7.87789e-015	-4.49598e-015	-5.9744e-015	-2.50711e-015	-4.12011e-015
-1.24978e-015	-8.69615e-015	1.10281e-014	1.47146e-014	1.25448e-014	1.11428e-014	1.22235e-014	-7.01803e-015	-5.46694e-016	-6.8145e-015	-2.05235e-015	-6.74164e-016	1.30015e-015	1.33981e-015	4.55949e-015	-1.07666e-014	-1.99427e-014	-1.21907e-014	-5.42371e-015	-9.40567e-015	-8.02576e-015	-4.47268e-015	-5.78321e-015	-2.47689e-015	-4.0337e-015
-9.54849e-016	-8.61693e-015	1.13315e-014	1.49233e-014	1.29937e-014	1.1361e-014	1.22666e-014	-6.95187e-015	-5.28928e-016	-6.71691e-015	-2.08644e-015	-6.53785e-016	1.08051e-015	1.51414e-015	4.94446e-015	-1.06077e-014	-1.96411e-014	-1.19702e-014	-5.18226e-015	-9.31017e-015	-8.18373e-015	-4.47225e-015	-5.59764e-015	-2.44508e-015	-3.9556e-015
-6.72195e-016	-8.5152e-015	1.16045e-014	1.5091e-014	1.34167e-014	1.15717e-014	1.22925e-014	-6.88507e-015	-5.17071e-016	-6.61265e-015	-2.11194e-015	-6.49939e-016	8.3363e-016	1.67887e-015	5.32016e-015	-1.04116e-014	-1.9313e-014	-1.17557e-014	-4.961e-015	-9.20888e-015	-8.35089e-015	-4.49344e-015	-5.41801e-015	-2.41157e-015	-3.88632e-015
-4.04548e-016	-8.39198e-015	1.18445e-014	1.52161e-014	1.38122e-014	1.17746e-014	1.22997e-014	-6.81685e-015	-5.11232e-016	-6.50234e-015	-2.12955e-015	-6.64193e-016	5.59592e-016	1.83353e-015	5.68429e-015	-1.0179e-014	-1.89597e-014	-1.15505e-014	-4.76119e-015	-9.10216e-015	-8.52691e-015	-4.53576e-015	-5.24479e-015	-2.3745e-015	-3.82634e-015
-1.54318e-016	-8.24843e-015	1.20496e-014	1.52976e-014	1.41781e-014	1.19688e-014	1.22874e-014	-6.74711e-015	-5.11207e-016	-6.38697e-015	-2.14004e-015	-6.96811e-016	2.59359e-016	1.97808e-015	6.03579e-015	-9.91248e-015	-1.85833e-014	-1.13561e-014	-4.58393e-015	-8.9903e-015	-8.71106e-015	-4.59824e-015	-5.07746e-015	-2.33293e-015	-3.77637e-015
7.58544e-017	-8.08614e-015	1.22175e-014	1.53355e-014	1.45127e-014	1.21543e-014	1.22553e-014	-6.67545e-015	-5.15882e-016	-6.26723e-015	-2.144e-015	-7.48548e-016	-6.59558e-017	2.11236e-015	6.37349e-015	-9.61414e-015	-1.8185e-014	-1.11746e-014	-4.42987e-015	-8.8733e-015	-8.90206e-015	-4.67979e-015	-4.91569e-015	-2.2861e-015	-3.73711e-015
2.84979e-016	-7.90692e-015	1.23474e-014	1.53295e-014	1.48142e-014	1.23312e-014	1.22038e-014	-6.60098e-015	-5.24718e-016	-6.1444e-015	-2.14137e-015	-8.1986e-016	-4.14894e-016	2.23596e-015	6.696e-015	-9.28708e-015	-1.77665e-014	-1.10082e-014	-4.29985e-015	-8.75082e-015	-9.09908e-015	-4.77837e-015	-4.75981e-015	-2.23322e-015	-3.70864e-015
4.71401e-016	-7.71228e-015	1.24382e-014	1.52798e-014	1.50815e-014	1.24995e-014	1.21325e-014	-6.52348e-015	-5.37128e-016	-6.01906e-015	-2.13268e-015	-9.11269e-016	-7.85605e-016	2.34951e-015	7.00197e-015	-8.93471e-015	-1.73308e-014	-1.0859e-014	-4.19435e-015	-8.62323e-015	-9.30091e-015	-4.89236e-015	-4.60917e-015	-2.174e-015	-3.6911e-015
6.32991e-016	-7.5045e-015	1.24893e-014	1.51876e-014	1.53139e-014	1.26588e-014	1.20421e-014	-6.44292e-015	-5.52339e-016	-5.89216e-015	-2.11848e-015	-1.02268e-015	-1.17591e-015	2.45283e-015	7.29049e-015	-8.56016e-015	-1.68804e-014	-1.07286e-014	-4.11309e-015	-8.49087e-015	-9.50692e-015	-5.0193e-015	-4.4632e-015	-2.10764e-015	-3.68445e-015
7.68552e-016	-7.28512e-015	1.25011e-014	1.50539e-014	1.5511e-014	1.28093e-014	1.19335e-014	-6.3586e-015	-5.69217e-016	-5.7648e-015	-2.09869e-015	-1.15362e-015	-1.58314e-015	2.54638e-015	7.56069e-015	-8.16639e-015	-1.6418e-014	-1.06175e-014	-4.05651e-015	-8.35407e-015	-9.71552e-015	-5.1577e-015	-4.32146e-015	-2.03348e-015	-3.68857e-015
8.77908e-016	-7.05622e-015	1.24739e-014	1.48802e-014	1.56727e-014	1.29502e-014	1.18068e-014	-6.27161e-015	-5.86566e-016	-5.63756e-015	-2.07374e-015	-1.30371e-015	-2.00398e-015	2.63027e-015	7.81233e-015	-7.75757e-015	-1.5946e-014	-1.05271e-014	-4.02413e-015	-8.21306e-015	-9.92497e-015	-5.30554e-015	-4.18347e-015	-1.95148e-015	-3.70397e-015
9.59945e-016	-6.81981e-015	1.24088e-014	1.46689e-014	1.57989e-014	1.3082e-014	1.16631e-014	-6.18084e-015	-6.03507e-016	-5.51064e-015	-2.04379e-015	-1.47173e-015	-2.43572e-015	2.7049e-015	8.04504e-015	-7.33669e-015	-1.54669e-014	-1.04579e-014	-4.01499e-015	-8.06767e-015	-1.01337e-014	-5.46013e-015	-4.04883e-015	-1.86197e-015	-3.72977e-015
1.01424e-015	-6.57783e-015	1.2307e-014	1.44221e-014	1.589e-014	1.32045e-014	1.15039e-014	-6.08566e-015	-6.18482e-016	-5.38483e-015	-2.00871e-015	-1.65648e-015	-2.87482e-015	2.77117e-015	8.2587e-015	-6.90767e-015	-1.49833e-014	-1.04107e-014	-4.02848e-015	-7.91955e-015	-1.03395e-014	-5.61934e-015	-3.91705e-015	-1.76407e-015	-3.76558e-015
1.04066e-015	-6.33244e-015	1.21703e-014	1.41425e-014	1.59466e-014	1.33177e-014	1.13311e-014	-5.98641e-015	-6.30045e-016	-5.2607e-015	-1.96877e-015	-1.8568e-015	-3.31799e-015	2.82991e-015	8.45382e-015	-6.47375e-015	-1.44982e-014	-1.0386e-014	-4.0633e-015	-7.76914e-015	-1.05413e-014	-5.78096e-015	-3.78742e-015	-1.65825e-015	-3.81032e-015
1.03895e-015	-6.0854e-015	1.20009e-014	1.38335e-014	1.59699e-014	1.34214e-014	1.11461e-014	-5.88315e-015	-6.36764e-016	-5.13869e-015	-1.92442e-015	-2.07107e-015	-3.76143e-015	2.88202e-015	8.63083e-015	-6.03903e-015	-1.40151e-014	-1.03838e-014	-4.11818e-015	-7.61744e-015	-1.07372e-014	-5.94233e-015	-3.65925e-015	-1.54474e-015	-3.86378e-015
1.00906e-015	-5.83941e-015	1.1801e-014	1.3498e-014	1.59614e-014	1.35159e-014	1.09512e-014	-5.7762e-015	-6.3736e-016	-5.0192e-015	-1.87553e-015	-2.29787e-015	-4.20201e-015	2.92849e-015	8.79007e-015	-5.60791e-015	-1.35365e-014	-1.04037e-014	-4.19152e-015	-7.4647e-015	-1.09255e-014	-6.10195e-015	-3.5323e-015	-1.4237e-015	-3.9249e-015
9.51441e-016	-5.5957e-015	1.15738e-014	1.31396e-014	1.59218e-014	1.36007e-014	1.07489e-014	-5.66575e-015	-6.30688e-016	-4.90257e-015	-1.82155e-015	-2.53537e-015	-4.63621e-015	2.97027e-015	8.93209e-015	-5.18449e-015	-1.30653e-014	-1.04448e-014	-4.28236e-015	-7.31201e-015	-1.11047e-014	-6.25696e-015	-3.40569e-015	-1.29585e-015	-3.99236e-015
8.66534e-016	-5.35611e-015	1.13218e-014	1.27624e-014	1.58532e-014	1.36759e-014	1.05413e-014	-5.55191e-015	-6.15292e-016	-4.78912e-015	-1.76285e-015	-2.78112e-015	-5.05989e-015	3.00863e-015	9.05759e-015	-4.77106e-015	-1.26048e-014	-1.05062e-014	-4.38927e-015	-7.15947e-015	-1.12725e-014	-6.40537e-015	-3.2792e-015	-1.16222e-015	-4.06485e-015
7.55956e-016	-5.12209e-015	1.10485e-014	1.23694e-014	1.57578e-014	1.37412e-014	1.03315e-014	-5.43509e-015	-5.89464e-016	-4.67965e-015	-1.69948e-015	-3.03347e-015	-5.46911e-015	3.04446e-015	9.16731e-015	-4.37094e-015	-1.2158e-014	-1.05867e-014	-4.51006e-015	-7.00809e-015	-1.14269e-014	-6.5458e-015	-3.15169e-015	-1.02379e-015	-4.14054e-015
6.21121e-016	-4.89485e-015	1.0757e-014	1.19652e-014	1.56374e-014	1.37972e-014	1.0121e-014	-5.3156e-015	-5.52334e-016	-4.5738e-015	-1.63098e-015	-3.2899e-015	-5.86041e-015	3.0789e-015	9.26164e-015	-3.98688e-015	-1.17275e-014	-1.06851e-014	-4.64222e-015	-6.85875e-015	-1.15658e-014	-6.67674e-015	-3.02272e-015	-8.81394e-016	-4.21722e-015
4.63295e-016	-4.67521e-015	1.04507e-014	1.15546e-014	1.54951e-014	1.38437e-014	9.91207e-015	-5.19342e-015	-5.02569e-016	-4.47156e-015	-1.55731e-015	-3.5479e-015	-6.23011e-015	3.1131e-015	9.34192e-015	-3.62163e-015	-1.13155e-014	-1.08002e-014	-4.78353e-015	-6.7121e-015	-1.16879e-014	-6.79656e-015	-2.89289e-015	-7.36424e-016	-4.2929e-015
2.84335e-016	-4.46442e-015	1.01339e-014	1.11406e-014	1.53335e-014	1.38807e-014	9.7069e-015	-5.06931e-015	-4.3891e-016	-4.37316e-015	-1.47897e-015	-3.80444e-015	-6.57521e-015	3.14816e-015	9.41026e-015	-3.27798e-015	-1.0925e-014	-1.09303e-014	-4.9317e-015	-6.56862e-015	-1.1791e-014	-6.90355e-015	-2.76181e-015	-5.90014e-016	-4.36578e-015
8.67641e-017	-4.26337e-015	9.80983e-015	1.07273e-014	1.51544e-014	1.39083e-014	9.50751e-015	-4.94375e-015	-3.60026e-016	-4.27818e-015	-1.3958e-015	-4.05726e-015	-6.89247e-015	3.18519e-015	9.46749e-015	-2.95781e-015	-1.05584e-014	-1.10732e-014	-5.0847e-015	-6.4288e-015	-1.18737e-014	-6.99685e-015	-2.62921e-015	-4.42881e-016	-4.43417e-015
-1.2774e-016	-4.07278e-015	9.4823e-015	1.03191e-014	1.49609e-014	1.39271e-014	9.31613e-015	-4.81776e-015	-2.65361e-016	-4.18688e-015	-1.30759e-015	-4.30409e-015	-7.17857e-015	3.22563e-015	9.51419e-015	-2.66247e-015	-1.02172e-014	-1.12266e-014	-5.24116e-015	-6.29387e-015	-1.19346e-014	-7.07592e-015	-2.49534e-015	-2.96283e-016	-4.49583e-015
-3.57296e-016	-3.89357e-015	9.15506e-015	9.91929e-015	1.47556e-014	1.39369e-014	9.1351e-015	-4.69178e-015	-1.53547e-016	-4.09921e-015	-1.21474e-015	-4.54212e-015	-7.43142e-015	3.26977e-015	9.55133e-015	-2.39347e-015	-9.90382e-015	-1.13885e-014	-5.39811e-015	-6.16457e-015	-1.19723e-014	-7.13971e-015	-2.36049e-015	-1.51706e-016	-4.54828e-015
-5.98768e-016	-3.72637e-015	8.83168e-015	9.53155e-015	1.45414e-014	1.39382e-014	8.96631e-015	-4.56639e-015	-2.42348e-017	-4.01527e-015	-1.11757e-015	-4.76896e-015	-7.64843e-015	3.31897e-015	9.58044e-015	-2.15137e-015	-9.61956e-015	-1.15571e-014	-5.55299e-015	-6.04159e-015	-1.19852e-014	-7.18861e-015	-2.22449e-015	-1.03023e-017	-4.59018e-015
-8.50401e-016	-3.57133e-015	8.51527e-015	9.15897e-015	1.43208e-014	1.39315e-014	8.81097e-015	-4.44224e-015	1.23189e-016	-3.93484e-015	-1.01571e-015	-4.98192e-015	-7.82697e-015	3.37419e-015	9.6028e-015	-1.93675e-015	-9.36598e-015	-1.17297e-014	-5.70315e-015	-5.92547e-015	-1.19724e-014	-7.22167e-015	-2.08818e-015	1.265e-016	-4.61982e-015
-1.10955e-015	-3.42909e-015	8.20848e-015	8.80497e-015	1.4096e-014	1.3917e-014	8.67058e-015	-4.32037e-015	2.89042e-016	-3.85777e-015	-9.09352e-016	-5.17909e-015	-7.96596e-015	3.43634e-015	9.61903e-015	-1.74913e-015	-9.14389e-015	-1.19041e-014	-5.84681e-015	-5.81629e-015	-1.19329e-014	-7.23936e-015	-1.95155e-015	2.57158e-016	-4.63447e-015
-1.3738e-015	-3.29941e-015	7.91455e-015	8.47241e-015	1.38699e-014	1.3895e-014	8.54602e-015	-4.20135e-015	4.72963e-016	-3.78409e-015	-7.99322e-016	-5.35813e-015	-8.06376e-015	3.50641e-015	9.63011e-015	-1.58857e-015	-8.95382e-015	-1.20773e-014	-5.9809e-015	-5.71469e-015	-1.18659e-014	-7.24199e-015	-1.81528e-015	3.8069e-016	-4.63257e-015
-1.64081e-015	-3.18253e-015	7.63596e-015	8.16422e-015	1.36444e-014	1.38662e-014	8.43834e-015	-4.08564e-015	6.74516e-016	-3.7136e-015	-6.85655e-016	-5.51671e-015	-8.11945e-015	3.58538e-015	9.63664e-015	-1.45487e-015	-8.7958e-015	-1.22475e-014	-6.10395e-015	-5.62096e-015	-1.17703e-014	-7.22977e-015	-1.67988e-015	4.96247e-016	-4.61291e-015
-1.90825e-015	-3.078e-015	7.37567e-015	7.88234e-015	1.34219e-014	1.38302e-014	8.34799e-015	-3.97448e-015	8.93533e-016	-3.64635e-015	-5.68774e-016	-5.65306e-015	-8.13244e-015	3.674e-015	9.63981e-015	-1.34704e-015	-8.67041e-015	-1.24124e-014	-6.21366e-015	-5.5356e-015	-1.16465e-014	-7.20406e-015	-1.54618e-015	6.0262e-016	-4.57448e-015
-2.1731e-015	-2.98544e-015	7.13607e-015	7.62845e-015	1.32049e-014	1.37876e-014	8.27466e-015	-3.86905e-015	1.12922e-015	-3.58212e-015	-4.48942e-016	-5.76599e-015	-8.10176e-015	3.77281e-015	9.63994e-015	-1.26339e-015	-8.57765e-015	-1.25695e-014	-6.30808e-015	-5.45862e-015	-1.14941e-014	-7.16595e-015	-1.41551e-015	6.98654e-016	-4.5164e-015
-2.43249e-015	-2.90505e-015	6.91902e-015	7.404e-015	1.29948e-014	1.37382e-014	8.21845e-015	-3.77007e-015	1.38062e-015	-3.52081e-015	-3.26714e-016	-5.85382e-015	-8.027e-015	3.88174e-015	9.63748e-015	-1.20159e-015	-8.51682e-015	-1.27161e-014	-6.38556e-015	-5.39002e-015	-1.13134e-014	-7.11603e-015	-1.28817e-015	7.8354e-016	-4.43788e-015
-2.68444e-015	-2.83698e-015	6.72562e-015	7.21034e-015	1.27935e-014	1.36828e-014	8.17861e-015	-3.67794e-015	1.64636e-015	-3.46212e-015	-2.02904e-016	-5.91567e-015	-7.90891e-015	4.00059e-015	9.63227e-015	-1.1601e-015	-8.48756e-015	-1.28497e-014	-6.44509e-015	-5.32967e-015	-1.11046e-014	-7.05633e-015	-1.1651e-015	8.56593e-016	-4.3373e-015
-2.92761e-015	-2.78099e-015	6.55711e-015	7.04808e-015	1.26022e-014	1.36226e-014	8.15467e-015	-3.59302e-015	1.92525e-015	-3.40623e-015	-7.83072e-017	-5.95115e-015	-7.74829e-015	4.13018e-015	9.62398e-015	-1.13637e-015	-8.48822e-015	-1.29683e-014	-6.48488e-015	-5.27797e-015	-1.08685e-014	-6.9881e-015	-1.04718e-015	9.17074e-016	-4.21458e-015
-3.15942e-015	-2.73658e-015	6.41428e-015	6.91754e-015	1.2423e-014	1.35576e-014	8.1454e-015	-3.5163e-015	2.21527e-015	-3.35299e-015	4.64165e-017	-5.95913e-015	-7.54615e-015	4.27072e-015	9.61224e-015	-1.12839e-015	-8.51744e-015	-1.30699e-014	-6.50335e-015	-5.23505e-015	-1.06062e-014	-6.91275e-015	-9.35492e-016	9.64768e-016	-4.06964e-015
-3.37772e-015	-2.70304e-015	6.29808e-015	6.81896e-015	1.22563e-014	1.34886e-014	8.14943e-015	-3.44835e-015	2.51488e-015	-3.30262e-015	1.70627e-016	-5.9394e-015	-7.30386e-015	4.42203e-015	9.59715e-015	-1.13298e-015	-8.57311e-015	-1.31528e-014	-6.49986e-015	-5.19999e-015	-1.03186e-014	-6.83223e-015	-8.31029e-016	9.9944e-016	-3.90251e-015
-3.5806e-015	-2.67928e-015	6.20927e-015	6.75186e-015	1.21029e-014	1.34156e-014	8.16523e-015	-3.3891e-015	2.82214e-015	-3.2549e-015	2.93565e-016	-5.89211e-015	-7.02341e-015	4.58389e-015	9.5783e-015	-1.14738e-015	-8.6531e-015	-1.32148e-014	-6.47353e-015	-5.17247e-015	-1.00068e-014	-6.74846e-015	-7.34847e-016	1.02025e-015	-3.71409e-015
-3.76633e-015	-2.66532e-015	6.14769e-015	6.71583e-015	1.19629e-014	1.3339e-014	8.19128e-015	-3.33856e-015	3.13527e-015	-3.20928e-015	4.14613e-016	-5.81746e-015	-6.70723e-015	4.75686e-015	9.55552e-015	-1.16891e-015	-8.75503e-015	-1.32547e-014	-6.42413e-015	-5.15207e-015	-9.67226e-015	-6.66292e-015	-6.47865e-016	1.02768e-015	-3.50531e-015
-3.93404e-015	-2.66073e-015	6.11365e-015	6.71025e-015	1.18362e-014	1.32593e-014	8.2257e-015	-3.29723e-015	3.4524e-015	-3.16536e-015	5.32931e-016	-5.71582e-015	-6.35772e-015	4.94037e-015	9.52843e-015	-1.19458e-015	-8.87747e-015	-1.32714e-014	-6.35184e-015	-5.13815e-015	-9.31654e-015	-6.57718e-015	-5.70861e-016	1.02221e-015	-3.27733e-015
-4.08245e-015	-2.66454e-015	6.10725e-015	6.73407e-015	1.17239e-014	1.31773e-014	8.26675e-015	-3.2654e-015	3.77121e-015	-3.12343e-015	6.47897e-016	-5.58854e-015	-5.97726e-015	5.13448e-015	9.49663e-015	-1.22143e-015	-9.01702e-015	-1.32642e-014	-6.257e-015	-5.1298e-015	-8.94118e-015	-6.49274e-015	-5.04456e-016	1.00445e-015	-3.03152e-015
-4.21008e-015	-2.67674e-015	6.12769e-015	6.78586e-015	1.16254e-014	1.30932e-014	8.31264e-015	-3.24361e-015	4.08954e-015	-3.08337e-015	7.58982e-016	-5.43662e-015	-5.56928e-015	5.33876e-015	9.45927e-015	-1.24615e-015	-9.17025e-015	-1.32321e-014	-6.13958e-015	-5.12634e-015	-8.5487e-015	-6.41122e-015	-4.49636e-016	9.75011e-016	-2.7696e-015
-4.31638e-015	-2.6964e-015	6.17364e-015	6.86294e-015	1.154e-014	1.30068e-014	8.36086e-015	-3.23176e-015	4.40562e-015	-3.0451e-015	8.64927e-016	-5.26096e-015	-5.13547e-015	5.55261e-015	9.41562e-015	-1.26602e-015	-9.33479e-015	-1.31742e-014	-6e-015	-5.12663e-015	-8.14127e-015	-6.3344e-015	-4.06896e-016	9.34387e-016	-2.49378e-015
-4.40084e-015	-2.72372e-015	6.24412e-015	6.96393e-015	1.14666e-014	1.2919e-014	8.4087e-015	-3.22951e-015	4.71729e-015	-3.00797e-015	9.64987e-016	-5.06276e-015	-4.68014e-015	5.77588e-015	9.365e-015	-1.27805e-015	-9.50753e-015	-1.30899e-014	-5.83875e-015	-5.12996e-015	-7.72151e-015	-6.26354e-015	-3.7678e-016	8.83753e-016	-2.20648e-015
-4.46312e-015	-2.75773e-015	6.33777e-015	7.0864e-015	1.14042e-014	1.28301e-014	8.45395e-015	-3.23554e-015	5.02156e-015	-2.97246e-015	1.05892e-015	-4.84379e-015	-4.2069e-015	6.00771e-015	9.30633e-015	-1.27965e-015	-9.68517e-015	-1.29791e-014	-5.65654e-015	-5.13491e-015	-7.29192e-015	-6.19943e-015	-3.59836e-016	8.2405e-016	-1.90957e-015
-4.50252e-015	-2.7986e-015	6.45293e-015	7.22799e-015	1.13515e-014	1.274e-014	8.49352e-015	-3.25015e-015	5.31593e-015	-2.93804e-015	1.14607e-015	-4.60613e-015	-3.71884e-015	6.2478e-015	9.23859e-015	-1.26829e-015	-9.86446e-015	-1.28414e-014	-5.45413e-015	-5.14064e-015	-6.85527e-015	-6.14399e-015	-3.56121e-016	7.56844e-016	-1.60623e-015
-4.51909e-015	-2.84585e-015	6.58706e-015	7.3861e-015	1.1308e-014	1.26486e-014	8.52615e-015	-3.27324e-015	5.59813e-015	-2.90503e-015	1.2259e-015	-4.3514e-015	-3.21988e-015	6.49523e-015	9.16161e-015	-1.24197e-015	-1.00418e-014	-1.26768e-014	-5.23268e-015	-5.14667e-015	-6.41392e-015	-6.09737e-015	-3.65447e-016	6.82457e-016	-1.29937e-015
-4.51377e-015	-2.89928e-015	6.73854e-015	7.55793e-015	1.12726e-014	1.25557e-014	8.5489e-015	-3.30397e-015	5.86603e-015	-2.87281e-015	1.29778e-015	-4.08217e-015	-2.71313e-015	6.7487e-015	9.07445e-015	-1.19881e-015	-1.02144e-014	-1.24856e-014	-4.99473e-015	-5.15214e-015	-5.97078e-015	-6.06061e-015	-3.8789e-016	6.02424e-016	-9.91489e-016
-4.48673e-015	-2.9584e-015	6.90528e-015	7.74069e-015	1.12432e-014	1.24602e-014	8.55893e-015	-3.34145e-015	6.11733e-015	-2.84122e-015	1.36076e-015	-3.80092e-015	-2.20182e-015	7.00676e-015	8.97667e-015	-1.137e-015	-1.03792e-014	-1.22689e-014	-4.74161e-015	-5.15551e-015	-5.52865e-015	-6.03376e-015	-4.23724e-016	5.184e-016	-6.85727e-016
-4.4388e-015	-3.02337e-015	7.08575e-015	7.93144e-015	1.12182e-014	1.23618e-014	8.55433e-015	-3.38518e-015	6.35022e-015	-2.81038e-015	1.41482e-015	-3.5101e-015	-1.68949e-015	7.26907e-015	8.8676e-015	-1.05447e-015	-1.05327e-014	-1.20273e-014	-4.47531e-015	-5.15602e-015	-5.09013e-015	-6.01712e-015	-4.72659e-016	4.31616e-016	-3.85421e-016
-4.37108e-015	-3.09418e-015	7.277e-015	8.12731e-015	1.11958e-014	1.22597e-014	8.53403e-015	-3.43392e-015	6.56325e-015	-2.78045e-015	1.45968e-015	-3.21205e-015	-1.17967e-015	7.53443e-015	8.74746e-015	-9.50258e-016	-1.06723e-014	-1.17612e-014	-4.1976e-015	-5.15268e-015	-4.65854e-015	-6.0113e-015	-5.34601e-016	3.43102e-016	-9.35591e-017
-4.28461e-015	-3.17047e-015	7.47708e-015	8.32577e-015	1.11739e-014	1.21538e-014	8.49576e-015	-3.48686e-015	6.75421e-015	-2.75107e-015	1.49438e-015	-2.90942e-015	-6.759e-016	7.80115e-015	8.61606e-015	-8.24078e-016	-1.0796e-014	-1.14726e-014	-3.91065e-015	-5.14427e-015	-4.23722e-015	-6.01519e-015	-6.08657e-016	2.538e-016	1.87272e-016
-4.18021e-015	-3.25201e-015	7.68361e-015	8.5234e-015	1.11508e-014	1.20436e-014	8.4379e-015	-3.54249e-015	6.92165e-015	-2.72232e-015	1.51849e-015	-2.60475e-015	-1.81486e-016	8.06839e-015	8.47375e-015	-6.75039e-016	-1.09008e-014	-1.11621e-014	-3.61621e-015	-5.13016e-015	-3.82876e-015	-6.02841e-015	-6.94601e-016	1.6531e-016	4.54224e-016
-4.06001e-015	-3.33848e-015	7.89481e-015	8.71708e-015	1.11252e-014	1.19279e-014	8.35897e-015	-3.59948e-015	7.06453e-015	-2.69405e-015	1.53178e-015	-2.30055e-015	3.01303e-016	8.33562e-015	8.32097e-015	-5.03714e-016	-1.09848e-014	-1.08304e-014	-3.31595e-015	-5.10953e-015	-3.43558e-015	-6.04985e-015	-7.91411e-016	7.85451e-017	7.04809e-016
-3.92552e-015	-3.42939e-015	8.10838e-015	8.90446e-015	1.10955e-014	1.18055e-014	8.25779e-015	-3.65727e-015	7.18183e-015	-2.66615e-015	1.53386e-015	-1.99979e-015	7.69439e-016	8.60132e-015	8.15806e-015	-3.09669e-016	-1.10455e-014	-1.04792e-014	-3.01254e-015	-5.08156e-015	-3.0602e-015	-6.07896e-015	-8.98282e-016	-5.64602e-018	9.35857e-016
-3.77803e-015	-3.52448e-015	8.32231e-015	9.08328e-015	1.10604e-014	1.16759e-014	8.13434e-015	-3.71433e-015	7.27251e-015	-2.63829e-015	1.52458e-015	-1.70511e-015	1.21996e-015	8.86404e-015	7.98586e-015	-9.31423e-017	-1.10813e-014	-1.01099e-014	-2.70837e-015	-5.04593e-015	-2.70549e-015	-6.11446e-015	-1.01466e-015	-8.63324e-017	1.14562e-015
-3.6188e-015	-3.62344e-015	8.5344e-015	9.2507e-015	1.10188e-014	1.15377e-014	7.9876e-015	-3.77035e-015	7.33577e-015	-2.61035e-015	1.504e-015	-1.41868e-015	1.6508e-015	9.1227e-015	7.8053e-015	1.44956e-016	-1.10906e-014	-9.72389e-015	-2.40523e-015	-5.00168e-015	-2.3738e-015	-6.15498e-015	-1.1393e-015	-1.62525e-016	1.33202e-015
-3.44969e-015	-3.72554e-015	8.74251e-015	9.40483e-015	1.09697e-014	1.13898e-014	7.81682e-015	-3.82415e-015	7.37138e-015	-2.58206e-015	1.4722e-015	-1.1427e-015	2.05931e-015	9.37597e-015	7.61707e-015	4.0398e-016	-1.10727e-014	-9.32207e-015	-2.10457e-015	-4.94812e-015	-2.06741e-015	-6.19909e-015	-1.27078e-015	-2.33372e-016	1.49434e-015
-3.27299e-015	-3.83061e-015	8.945e-015	9.54357e-015	1.09114e-014	1.12313e-014	7.62167e-015	-3.87449e-015	7.37872e-015	-2.55324e-015	1.42853e-015	-8.7909e-016	2.444e-015	9.62258e-015	7.42196e-015	6.81987e-016	-1.10268e-014	-8.90628e-015	-1.80896e-015	-4.88512e-015	-1.7882e-015	-6.24448e-015	-1.40782e-015	-2.97986e-016	1.63142e-015
-3.08994e-015	-3.93828e-015	9.13965e-015	9.66445e-015	1.08435e-014	1.10612e-014	7.40268e-015	-3.91955e-015	7.3585e-015	-2.52412e-015	1.37316e-015	-6.30069e-016	2.80338e-015	9.86139e-015	7.2211e-015	9.77879e-016	-1.09522e-014	-8.47839e-015	-1.51986e-015	-4.81161e-015	-1.53735e-015	-6.28897e-015	-1.54948e-015	-3.55672e-016	1.74227e-015
-2.90213e-015	-4.04792e-015	9.32489e-015	9.76609e-015	1.07643e-014	1.08782e-014	7.16015e-015	-3.95778e-015	7.31074e-015	-2.4945e-015	1.30644e-015	-3.97455e-016	3.13526e-015	1.0091e-014	7.01649e-015	1.28988e-015	-1.08486e-014	-8.03978e-015	-1.23887e-015	-4.72695e-015	-1.31656e-015	-6.33078e-015	-1.69399e-015	-4.06386e-016	1.82602e-015
-2.71168e-015	-4.15886e-015	9.49935e-015	9.84704e-015	1.06734e-014	1.06814e-014	6.89487e-015	-3.98753e-015	7.23606e-015	-2.46459e-015	1.22856e-015	-1.82974e-016	3.4387e-015	1.03101e-014	6.80957e-015	1.6155e-015	-1.07158e-014	-7.59197e-015	-9.6824e-016	-4.63134e-015	-1.12701e-015	-6.36782e-015	-1.84014e-015	-4.50819e-016	1.88296e-015
-2.51987e-015	-4.27069e-015	9.66169e-015	9.90608e-015	1.05702e-014	1.047e-014	6.60735e-015	-4.00812e-015	7.13463e-015	-2.43465e-015	1.13944e-015	1.21282e-017	3.7131e-015	1.05169e-014	6.60234e-015	1.95274e-015	-1.05541e-014	-7.13672e-015	-7.09262e-016	-4.52487e-015	-9.69789e-016	-6.39801e-015	-1.98684e-015	-4.89093e-016	1.91318e-015
-2.32871e-015	-4.38222e-015	9.81052e-015	9.94164e-015	1.04538e-014	1.02435e-014	6.29789e-015	-4.01904e-015	7.00745e-015	-2.40455e-015	1.03946e-015	1.86526e-016	3.95736e-015	1.07102e-014	6.3967e-015	2.29945e-015	-1.03645e-014	-6.67534e-015	-4.63094e-016	-4.4077e-015	-8.45957e-016	-6.41946e-015	-2.13256e-015	-5.21329e-016	1.91767e-015
-2.14048e-015	-4.49309e-015	9.94433e-015	9.95296e-015	1.03247e-014	1.00007e-014	5.96734e-015	-4.01922e-015	6.85558e-015	-2.37435e-015	9.28502e-016	3.39215e-016	4.17148e-015	1.08892e-014	6.19447e-015	2.65277e-015	-1.01486e-014	-6.20915e-015	-2.31109e-016	-4.27979e-015	-7.55231e-016	-6.42985e-015	-2.27575e-015	-5.47366e-016	1.89786e-015
-1.95646e-015	-4.60178e-015	1.00625e-014	9.9395e-015	1.01836e-014	9.74096e-015	5.61751e-015	-4.00806e-015	6.67999e-015	-2.3445e-015	8.06761e-016	4.69584e-016	4.35522e-015	1.10527e-014	5.99751e-015	3.0104e-015	-9.90703e-015	-5.7392e-015	-1.48873e-017	-4.14129e-015	-6.98053e-016	-6.42694e-015	-2.4149e-015	-5.67206e-016	1.85516e-015
-1.77731e-015	-4.70748e-015	1.0164e-014	9.90137e-015	1.00311e-014	9.46423e-015	5.25094e-015	-3.98392e-015	6.48221e-015	-2.31489e-015	6.74969e-016	5.77596e-016	4.50907e-015	1.11994e-014	5.80784e-015	3.37073e-015	-9.6415e-015	-5.26741e-015	1.84729e-016	-3.99213e-015	-6.74658e-016	-6.40832e-015	-2.54862e-015	-5.81316e-016	1.79159e-015
-1.60498e-015	-4.80966e-015	1.02482e-014	9.83782e-015	9.86697e-015	9.17039e-015	4.86896e-015	-3.94663e-015	6.26356e-015	-2.28553e-015	5.33548e-016	6.63164e-016	4.63384e-015	1.13279e-014	5.62733e-015	3.73117e-015	-9.3535e-015	-4.79465e-015	3.67251e-016	-3.83304e-015	-6.84345e-016	-6.37311e-015	-2.67563e-015	-5.90129e-016	1.70944e-015
-1.44093e-015	-4.90688e-015	1.03151e-014	9.74925e-015	9.69175e-015	8.85929e-015	4.47289e-015	-3.89569e-015	6.02573e-015	-2.25648e-015	3.826e-016	7.26121e-016	4.72959e-015	1.14373e-014	5.45802e-015	4.08899e-015	-9.0442e-015	-4.3223e-015	5.32682e-016	-3.66441e-015	-7.26053e-016	-6.31935e-015	-2.79444e-015	-5.94139e-016	1.61099e-015
-1.28635e-015	-4.99811e-015	1.03642e-014	9.63616e-015	9.50619e-015	8.53122e-015	4.06429e-015	-3.8311e-015	5.77061e-015	-2.22793e-015	2.22162e-016	7.67099e-016	4.79791e-015	1.15267e-014	5.30165e-015	4.44191e-015	-8.71567e-015	-3.85137e-015	6.81202e-016	-3.48674e-015	-7.98542e-016	-6.24527e-015	-2.90353e-015	-5.943e-016	1.49838e-015
-1.14202e-015	-5.0822e-015	1.03951e-014	9.49862e-015	9.31106e-015	8.1864e-015	3.64505e-015	-3.7531e-015	5.4994e-015	-2.2002e-015	5.3231e-017	7.8647e-016	4.84004e-015	1.15958e-014	5.15973e-015	4.78753e-015	-8.36996e-015	-3.3833e-015	8.12676e-016	-3.30036e-015	-9.00601e-016	-6.14993e-015	-3.00176e-015	-5.91222e-016	1.37502e-015
-1.00907e-015	-5.15805e-015	1.04079e-014	9.3373e-015	9.10729e-015	7.82519e-015	3.21654e-015	-3.66173e-015	5.2142e-015	-2.17278e-015	-1.23394e-016	7.85255e-016	4.85646e-015	1.16436e-014	5.03401e-015	5.12372e-015	-8.00885e-015	-2.91859e-015	9.27279e-016	-3.1056e-015	-1.0308e-015	-6.03217e-015	-3.08821e-015	-5.85235e-016	1.24408e-015
-8.88182e-016	-5.2251e-015	1.04026e-014	9.15353e-015	8.896e-015	7.44875e-015	2.78029e-015	-3.55663e-015	4.91703e-015	-2.14633e-015	-3.07485e-016	7.64193e-016	4.8485e-015	1.16698e-014	4.92642e-015	5.44779e-015	-7.63377e-015	-2.45809e-015	1.02504e-015	-2.90365e-015	-1.18661e-015	-5.89064e-015	-3.16175e-015	-5.76956e-016	1.10832e-015
-7.80338e-016	-5.28203e-015	1.03799e-014	8.94817e-015	8.67861e-015	7.05828e-015	2.33826e-015	-3.4379e-015	4.60971e-015	-2.12113e-015	-4.9843e-016	7.24541e-016	4.81803e-015	1.16738e-014	4.83823e-015	5.75826e-015	-7.24682e-015	-2.00255e-015	1.10626e-015	-2.69489e-015	-1.36598e-015	-5.72495e-015	-3.22143e-015	-5.66747e-016	9.71104e-016
-6.85074e-016	-5.32814e-015	1.03407e-014	8.72257e-015	8.45594e-015	6.65471e-015	1.89215e-015	-3.30729e-015	4.29436e-015	-2.09705e-015	-6.95412e-016	6.67865e-016	4.76664e-015	1.16561e-014	4.77025e-015	6.05333e-015	-6.84993e-015	-1.55292e-015	1.17149e-015	-2.47995e-015	-1.56621e-015	-5.53506e-015	-3.26618e-015	-5.5521e-016	8.36134e-016
-6.02996e-016	-5.36225e-015	1.0285e-014	8.47812e-015	8.22905e-015	6.23931e-015	1.4436e-015	-3.16551e-015	3.97267e-015	-2.07402e-015	-8.97363e-016	5.95963e-016	4.69598e-015	1.16165e-014	4.7234e-015	6.3318e-015	-6.44545e-015	-1.10973e-015	1.22102e-015	-2.26e-015	-1.78445e-015	-5.32045e-015	-3.29511e-015	-5.42123e-016	7.06883e-016
-5.33686e-016	-5.3833e-015	1.02135e-014	8.21631e-015	7.99984e-015	5.81373e-015	9.946e-016	-3.01282e-015	3.64641e-015	-2.05216e-015	-1.10365e-015	5.10165e-016	4.60785e-015	1.15552e-014	4.6982e-015	6.59273e-015	-6.03488e-015	-6.73476e-016	1.25586e-015	-2.03517e-015	-2.01834e-015	-5.08158e-015	-3.30784e-015	-5.27446e-016	5.86283e-016
-4.77272e-016	-5.39067e-015	1.01269e-014	7.93842e-015	7.76999e-015	5.37949e-015	5.46856e-016	-2.8505e-015	3.31692e-015	-2.03152e-015	-1.31344e-015	4.12685e-016	4.50405e-015	1.14731e-014	4.69505e-015	6.83457e-015	-5.62083e-015	-2.44598e-016	1.27682e-015	-1.80669e-015	-2.26504e-015	-4.81922e-015	-3.30318e-015	-5.11371e-016	4.77205e-016
-4.33719e-016	-5.38379e-015	1.00257e-014	7.64658e-015	7.54088e-015	4.93829e-015	1.00917e-016	-2.67941e-015	2.98598e-015	-2.01211e-015	-1.52619e-015	3.05072e-016	4.38679e-015	1.13706e-014	4.71416e-015	7.05678e-015	-5.20504e-015	1.76163e-016	1.28511e-015	-1.575e-015	-2.52199e-015	-4.53436e-015	-3.28116e-015	-4.94271e-016	3.82964e-016
-4.02478e-016	-5.36212e-015	9.91112e-015	7.34254e-015	7.31322e-015	4.49229e-015	-3.41346e-016	-2.5013e-015	2.65502e-015	-1.99349e-015	-1.7409e-015	1.89311e-016	4.25776e-015	1.12478e-014	4.75506e-015	7.25848e-015	-4.78812e-015	5.88281e-016	1.28155e-015	-1.34091e-015	-2.78591e-015	-4.22811e-015	-3.24094e-015	-4.75423e-016	3.06946e-016
-3.8245e-016	-5.32465e-015	9.784e-015	7.02808e-015	7.0881e-015	4.04331e-015	-7.78516e-016	-2.31769e-015	2.32561e-015	-1.97529e-015	-1.95625e-015	6.76651e-017	4.11922e-015	1.11055e-014	4.81747e-015	7.43967e-015	-4.37113e-015	9.91155e-016	1.26713e-015	-1.10545e-015	-3.05288e-015	-3.90134e-015	-3.18187e-015	-4.54418e-016	2.50694e-016
-3.72342e-016	-5.2703e-015	9.64551e-015	6.70528e-015	6.86684e-015	3.59321e-015	-1.2104e-015	-2.1304e-015	1.99916e-015	-1.95753e-015	-2.17133e-015	-5.73192e-017	3.97313e-015	1.09438e-014	4.89989e-015	7.6007e-015	-3.95569e-015	1.38434e-015	1.24275e-015	-8.69272e-016	-3.31998e-015	-3.5554e-015	-3.10388e-015	-4.31162e-016	2.15966e-016
-3.71896e-016	-5.1986e-015	9.49686e-015	6.37604e-015	6.65041e-015	3.14474e-015	-1.63509e-015	-1.94055e-015	1.6771e-015	-1.9396e-015	-2.38501e-015	-1.84158e-016	3.82179e-015	1.0764e-014	5.00205e-015	7.74028e-015	-3.54311e-015	1.76776e-015	1.21021e-015	-6.33034e-016	-3.58438e-015	-3.1932e-015	-3.00602e-015	-4.05087e-016	2.04981e-016
-3.7975e-016	-5.10984e-015	9.33919e-015	6.04234e-015	6.43935e-015	2.70018e-015	-2.0517e-015	-1.75016e-015	1.361e-015	-1.92111e-015	-2.59604e-015	-3.10145e-016	3.66651e-015	1.05683e-014	5.1229e-015	7.85885e-015	-3.13386e-015	2.141e-015	1.17087e-015	-3.96885e-016	-3.84308e-015	-2.81631e-015	-2.88826e-015	-3.75356e-016	2.18987e-016
-3.94715e-016	-5.00316e-015	9.17361e-015	5.70626e-015	6.23464e-015	2.26155e-015	-2.45906e-015	-1.5614e-015	1.05163e-015	-1.90179e-015	-2.80384e-015	-4.33585e-016	3.50877e-015	1.03584e-014	5.26069e-015	7.95647e-015	-2.72791e-015	2.5031e-015	1.12563e-015	-1.6149e-016	-4.09375e-015	-2.42694e-015	-2.74994e-015	-3.40793e-016	2.58849e-016
-4.15526e-016	-4.87873e-015	9.00068e-015	5.36968e-015	6.03717e-015	1.83097e-015	-2.85617e-015	-1.37634e-015	7.50228e-016	-1.88093e-015	-3.00704e-015	-5.52809e-016	3.35057e-015	1.01349e-014	5.41379e-015	8.03368e-015	-2.32556e-015	2.85385e-015	1.07593e-015	7.22665e-017	-4.33338e-015	-2.02766e-015	-2.59125e-015	-3.00277e-016	3.25496e-016
-4.40906e-016	-4.73666e-015	8.82151e-015	5.03508e-015	5.8479e-015	1.41062e-015	-3.24306e-015	-1.19662e-015	4.57528e-016	-1.85784e-015	-3.20417e-015	-6.65659e-016	3.19349e-015	9.89984e-015	5.58025e-015	8.09092e-015	-1.92745e-015	3.19269e-015	1.02245e-015	3.0397e-016	-4.5585e-015	-1.62118e-015	-2.41205e-015	-2.53147e-016	4.18968e-016
-4.69067e-016	-4.5765e-015	8.63675e-015	4.70454e-015	5.66725e-015	1.00321e-015	-3.61908e-015	-1.02406e-015	1.74356e-016	-1.83219e-015	-3.39402e-015	-7.70506e-016	3.03904e-015	9.65509e-015	5.75768e-015	8.12909e-015	-1.53345e-015	3.51948e-015	9.66135e-016	5.3324e-016	-4.76652e-015	-1.20956e-015	-2.21247e-015	-1.98504e-016	5.38677e-016
-4.98026e-016	-4.39731e-015	8.44772e-015	4.38006e-015	5.49524e-015	6.10593e-016	-3.9826e-015	-8.60693e-016	-9.92465e-017	-1.80323e-015	-3.57577e-015	-8.65624e-016	2.88902e-015	9.4018e-015	5.94384e-015	8.14917e-015	-1.14409e-015	3.83405e-015	9.07928e-016	7.60188e-016	-4.9551e-015	-7.95958e-016	-1.99254e-015	-1.34396e-016	6.83728e-016
-5.26354e-016	-4.19965e-015	8.25569e-015	4.06316e-015	5.33219e-015	2.33808e-016	-4.33273e-015	-7.08516e-016	-3.62614e-016	-1.77032e-015	-3.74823e-015	-9.49983e-016	2.7446e-015	9.14189e-015	6.13638e-015	8.15248e-015	-7.58971e-016	4.13495e-015	8.49265e-016	9.84933e-016	-5.12226e-015	-3.8267e-016	-1.75303e-015	-5.97324e-017	8.53459e-016
-5.53174e-016	-3.98406e-015	8.06121e-015	3.7552e-015	5.17865e-015	-1.25771e-016	-4.66894e-015	-5.69286e-016	-6.15294e-016	-1.73258e-015	-3.91007e-015	-1.02248e-015	2.6071e-015	8.87699e-015	6.33253e-015	8.13944e-015	-3.77313e-016	4.4213e-015	7.90981e-016	1.20667e-015	-5.26596e-015	2.758e-017	-1.49394e-015	2.65197e-017	1.04606e-015
-5.7727e-016	-3.75127e-015	7.86508e-015	3.45746e-015	5.03439e-015	-4.66791e-016	-4.99083e-015	-4.44166e-016	-8.56588e-016	-1.68981e-015	-4.06039e-015	-1.08149e-015	2.47781e-015	8.60907e-015	6.52974e-015	8.1116e-015	1.42938e-018	4.69276e-015	7.33812e-016	1.42545e-015	-5.3849e-015	4.3222e-016	-1.2155e-015	1.25446e-016	1.25889e-015
-5.96626e-016	-3.50188e-015	7.66721e-015	3.17173e-015	4.89863e-015	-7.88256e-016	-5.29765e-015	-3.35394e-016	-1.08602e-015	-1.64078e-015	-4.19783e-015	-1.12612e-015	2.35778e-015	8.34002e-015	6.72569e-015	8.06959e-015	3.77461e-016	4.94872e-015	6.78086e-016	1.64066e-015	-5.47692e-015	8.28728e-016	-9.18223e-016	2.38369e-016	1.48991e-015
-6.10196e-016	-3.23669e-015	7.46858e-015	2.89919e-015	4.77148e-015	-1.08958e-015	-5.58831e-015	-2.44303e-016	-1.30315e-015	-1.58458e-015	-4.32074e-015	-1.15606e-015	2.24749e-015	8.07171e-015	6.91774e-015	8.01427e-015	7.51154e-016	5.18852e-015	6.24248e-016	1.85294e-015	-5.54097e-015	1.21447e-015	-6.02601e-016	3.66174e-016	1.73647e-015
-6.16209e-016	-2.95643e-015	7.27025e-015	2.64075e-015	4.65326e-015	-1.3705e-015	-5.86247e-015	-1.71988e-016	-1.50765e-015	-1.52115e-015	-4.42881e-015	-1.17054e-015	2.14797e-015	7.80616e-015	7.10266e-015	7.94594e-015	1.12275e-015	5.41124e-015	5.7326e-016	2.06255e-015	-5.57649e-015	1.58696e-015	-2.69392e-016	5.09189e-016	1.99537e-015
-6.1269e-016	-2.6619e-015	7.07246e-015	2.39743e-015	4.54331e-015	-1.63073e-015	-6.11965e-015	-1.19521e-016	-1.69978e-015	-1.44983e-015	-4.52115e-015	-1.16969e-015	2.05975e-015	7.54498e-015	7.27791e-015	7.8657e-015	1.49277e-015	5.61651e-015	5.24781e-016	2.26956e-015	-5.58298e-015	1.94389e-015	8.05129e-017	6.68756e-016	2.26378e-015
-5.9864e-016	-2.35338e-015	6.87577e-015	2.17052e-015	4.44134e-015	-1.86952e-015	-6.35865e-015	-8.69452e-017	-1.87945e-015	-1.37023e-015	-4.59641e-015	-1.15397e-015	1.98399e-015	7.28935e-015	7.44062e-015	7.77433e-015	1.86124e-015	5.80271e-015	4.79595e-016	2.47373e-015	-5.55955e-015	2.28401e-015	4.46563e-016	8.45397e-016	2.53829e-015
-5.72645e-016	-2.03151e-015	6.68043e-015	1.96005e-015	4.34632e-015	-2.08717e-015	-6.57909e-015	-7.60395e-017	-2.04634e-015	-1.28194e-015	-4.65372e-015	-1.12341e-015	1.92092e-015	7.04087e-015	7.58828e-015	7.67285e-015	2.22939e-015	5.9691e-015	4.38109e-016	2.67547e-015	-5.50715e-015	2.6054e-015	8.27787e-016	1.03974e-015	2.81581e-015
-5.33574e-016	-1.698e-015	6.48624e-015	1.76648e-015	4.25774e-015	-2.2844e-015	-6.78043e-015	-8.64376e-017	-2.20062e-015	-1.18429e-015	-4.69214e-015	-1.07812e-015	1.87022e-015	6.80102e-015	7.71851e-015	7.56196e-015	2.59646e-015	6.11501e-015	3.99949e-016	2.87454e-015	-5.42562e-015	2.90631e-015	1.22299e-015	1.25178e-015	3.09261e-015
-4.80818e-016	-1.35444e-015	6.29341e-015	1.5899e-015	4.17511e-015	-2.46195e-015	-6.9621e-015	-1.17472e-016	-2.34251e-015	-1.07702e-015	-4.71135e-015	-1.01904e-015	1.83248e-015	6.57062e-015	7.82898e-015	7.44255e-015	2.96228e-015	6.24053e-015	3.6508e-016	3.07097e-015	-5.31581e-015	3.18528e-015	1.6309e-015	1.48154e-015	3.36476e-015
-4.13339e-016	-1.00147e-015	6.10229e-015	1.43006e-015	4.09729e-015	-2.62034e-015	-7.12301e-015	-1.68961e-016	-2.47226e-015	-9.59622e-016	-4.71052e-015	-9.47236e-016	1.80711e-015	6.3503e-015	7.91764e-015	7.31471e-015	3.32688e-015	6.34515e-015	3.33009e-016	3.26431e-015	-5.17863e-015	3.4412e-015	2.04954e-015	1.72857e-015	3.629e-015
-3.30198e-016	-6.40105e-016	5.91303e-015	1.28686e-015	4.02347e-015	-2.76092e-015	-7.26219e-015	-2.39615e-016	-2.58975e-015	-8.3239e-016	-4.68925e-015	-8.63084e-016	1.79399e-015	6.14117e-015	7.98259e-015	7.17875e-015	3.68981e-015	6.4277e-015	3.04472e-016	3.45484e-015	-5.01509e-015	3.6733e-015	2.47775e-015	1.99256e-015	3.88164e-015
-2.30763e-016	-2.71965e-016	5.72552e-015	1.15972e-015	3.95335e-015	-2.88537e-015	-7.37912e-015	-3.2948e-016	-2.69464e-015	-6.95573e-016	-4.64725e-015	-7.68291e-016	1.79352e-015	5.9433e-015	8.0222e-015	7.03495e-015	4.05053e-015	6.48768e-015	2.79434e-016	3.64211e-015	-4.82656e-015	3.8814e-015	2.91382e-015	2.2726e-015	4.11902e-015
-1.14597e-016	1.01427e-016	5.53975e-015	1.04777e-015	3.88614e-015	-2.99466e-015	-7.47298e-015	-4.37412e-016	-2.78685e-015	-5.49178e-016	-4.58453e-015	-6.63684e-016	1.80565e-015	5.75718e-015	8.03497e-015	6.88399e-015	4.40883e-015	6.52473e-015	2.57454e-016	3.82569e-015	-4.61449e-015	4.06462e-015	3.35626e-015	2.56776e-015	4.33835e-015
1.85294e-017	4.78634e-016	5.35581e-015	9.51006e-016	3.82079e-015	-3.09039e-015	-7.54285e-015	-5.62395e-016	-2.86667e-015	-3.93742e-016	-4.50054e-015	-5.50666e-016	1.83013e-015	5.58269e-015	8.01924e-015	6.72599e-015	4.76404e-015	6.53788e-015	2.37655e-016	4.00588e-015	-4.38038e-015	4.22367e-015	3.80268e-015	2.87689e-015	4.53696e-015
1.68549e-016	8.57675e-016	5.1738e-015	8.67791e-016	3.75632e-015	-3.1739e-015	-7.58785e-015	-7.02801e-016	-2.93414e-015	-2.29794e-016	-4.39575e-015	-4.30575e-016	1.867e-015	5.42e-015	7.9746e-015	6.56155e-015	5.11477e-015	6.52733e-015	2.19458e-016	4.18274e-015	-4.12614e-015	4.35853e-015	4.2513e-015	3.19803e-015	4.71187e-015
3.35035e-016	1.23793e-015	4.99341e-015	7.97199e-016	3.69231e-015	-3.2471e-015	-7.60662e-015	-8.57057e-016	-2.98944e-015	-5.79318e-017	-4.27042e-015	-3.04935e-016	1.91608e-015	5.26844e-015	7.90053e-015	6.39074e-015	5.45982e-015	6.493e-015	2.02833e-016	4.35539e-015	-3.85384e-015	4.46988e-015	4.70011e-015	3.52942e-015	4.8607e-015
5.18408e-016	1.61803e-015	4.81445e-015	7.38208e-016	3.62772e-015	-3.31185e-015	-7.59887e-015	-1.02306e-015	-3.03272e-015	1.20947e-016	-4.12448e-015	-1.75502e-016	1.97653e-015	5.12723e-015	7.79592e-015	6.21324e-015	5.79791e-015	6.43546e-015	1.87016e-016	4.52347e-015	-3.56584e-015	4.559e-015	5.14672e-015	3.86882e-015	4.98079e-015
7.17905e-016	1.99556e-015	4.63742e-015	6.88812e-016	3.56132e-015	-3.36976e-015	-7.564e-015	-1.19911e-015	-3.06386e-015	3.06615e-016	-3.95852e-015	-4.31881e-017	2.04803e-015	4.99619e-015	7.66078e-015	6.02868e-015	6.12687e-015	6.35455e-015	1.7204e-016	4.68651e-015	-3.26417e-015	4.62655e-015	5.58884e-015	4.21388e-015	5.07046e-015
9.32078e-016	2.36869e-015	4.46145e-015	6.47798e-016	3.49348e-015	-3.42257e-015	-7.50131e-015	-1.38309e-015	-3.08331e-015	4.98272e-016	-3.77337e-015	9.07791e-017	2.13055e-015	4.87378e-015	7.49515e-015	5.83753e-015	6.44523e-015	6.25058e-015	1.57654e-016	4.84433e-015	-2.95162e-015	4.67393e-015	6.02389e-015	4.56202e-015	5.1281e-015
1.16061e-015	2.73606e-015	4.28713e-015	6.13685e-016	3.42341e-015	-3.4719e-015	-7.41015e-015	-1.57243e-015	-3.09132e-015	6.94113e-016	-3.5702e-015	2.24615e-016	2.22345e-015	4.75864e-015	7.29945e-015	5.6394e-015	6.75105e-015	6.124e-015	1.42435e-016	4.99612e-015	-2.63031e-015	4.70221e-015	6.44952e-015	4.91032e-015	5.15294e-015
1.40205e-015	3.09602e-015	4.11473e-015	5.84685e-016	3.35049e-015	-3.51897e-015	-7.2907e-015	-1.76534e-015	-3.08754e-015	8.93096e-016	-3.34963e-015	3.56883e-016	2.32617e-015	4.64961e-015	7.07442e-015	5.4343e-015	7.04191e-015	5.97503e-015	1.26764e-016	5.14126e-015	-2.3026e-015	4.71329e-015	6.86313e-015	5.25628e-015	5.14445e-015
1.6549e-015	3.44652e-015	3.94372e-015	5.58553e-016	3.27412e-015	-3.56462e-015	-7.14293e-015	-1.95932e-015	-3.07206e-015	1.09414e-015	-3.11208e-015	4.86275e-016	2.43752e-015	4.54518e-015	6.82109e-015	5.22244e-015	7.3155e-015	5.80498e-015	1.10633e-016	5.27941e-015	-1.97014e-015	4.70859e-015	7.26245e-015	5.5974e-015	5.10252e-015
1.91837e-015	3.78625e-015	3.77327e-015	5.33254e-016	3.19312e-015	-3.60983e-015	-6.9667e-015	-2.15153e-015	-3.04495e-015	1.29551e-015	-2.85914e-015	6.12116e-016	2.55789e-015	4.4439e-015	6.5407e-015	5.00424e-015	7.56968e-015	5.61496e-015	9.3037e-017	5.40956e-015	-1.63489e-015	4.69005e-015	7.64482e-015	5.93074e-015	5.02776e-015
2.19094e-015	4.11401e-015	3.60286e-015	5.06753e-016	3.10731e-015	-3.65567e-015	-6.76199e-015	-2.33988e-015	-3.00698e-015	1.49579e-015	-2.59207e-015	7.33005e-016	2.68722e-015	4.3446e-015	6.23429e-015	4.7798e-015	7.80279e-015	5.40608e-015	7.34856e-017	5.53089e-015	-1.29955e-015	4.66002e-015	8.00778e-015	6.25321e-015	4.92099e-015
2.47119e-015	4.42804e-015	3.43225e-015	4.77349e-016	3.01641e-015	-3.70307e-015	-6.52888e-015	-2.52168e-015	-2.95886e-015	1.69338e-015	-2.31204e-015	8.48446e-016	2.82451e-015	4.24516e-015	5.90316e-015	4.54954e-015	8.01263e-015	5.17982e-015	5.24612e-017	5.64296e-015	-9.6665e-016	4.62014e-015	8.34907e-015	6.56164e-015	4.7832e-015
2.7582e-015	4.72653e-015	3.26129e-015	4.43158e-016	2.92037e-015	-3.75256e-015	-6.26833e-015	-2.69507e-015	-2.90079e-015	1.88652e-015	-2.02016e-015	9.57911e-016	2.96935e-015	4.14396e-015	5.54914e-015	4.31294e-015	8.19756e-015	4.93814e-015	2.95671e-017	5.74466e-015	-6.3818e-016	4.57246e-015	8.66642e-015	6.85334e-015	4.61554e-015
3.04956e-015	5.00804e-015	3.08992e-015	4.02059e-016	2.8186e-015	-3.80554e-015	-5.98088e-015	-2.85763e-015	-2.83271e-015	2.07376e-015	-1.71823e-015	1.06135e-015	3.12103e-015	4.03919e-015	5.1744e-015	4.0702e-015	8.35556e-015	4.68222e-015	4.83891e-018	5.83521e-015	-3.16165e-016	4.51852e-015	8.95722e-015	7.12525e-015	4.42067e-015
3.34302e-015	5.27104e-015	2.91774e-015	3.52641e-016	2.71098e-015	-3.86171e-015	-5.6671e-015	-3.00693e-015	-2.75543e-015	2.25341e-015	-1.40812e-015	1.15834e-015	3.2798e-015	3.92945e-015	4.78089e-015	3.82173e-015	8.4848e-015	4.4149e-015	-2.17451e-017	5.91452e-015	-1.88112e-018	4.46061e-015	9.21961e-015	7.37466e-015	4.20095e-015
3.63674e-015	5.51384e-015	2.74444e-015	2.93023e-016	2.59723e-015	-3.92069e-015	-5.32826e-015	-3.14105e-015	-2.66977e-015	2.42367e-015	-1.09115e-015	1.24854e-015	3.4452e-015	3.81302e-015	4.3702e-015	3.56823e-015	8.58361e-015	4.13849e-015	-5.07995e-017	5.98217e-015	3.02575e-016	4.40075e-015	9.45109e-015	7.59951e-015	3.95851e-015
3.92872e-015	5.7351e-015	2.57049e-015	2.21769e-016	2.47757e-015	-3.98287e-015	-4.96529e-015	-3.25819e-015	-2.57604e-015	2.58277e-015	-7.68956e-016	1.33253e-015	3.61563e-015	3.68828e-015	3.945e-015	3.31074e-015	8.65081e-015	3.8553e-015	-8.3206e-017	6.03694e-015	5.95882e-016	4.34092e-015	9.65014e-015	7.79749e-015	3.69614e-015
4.21771e-015	5.93375e-015	2.39581e-015	1.37634e-016	2.35169e-015	-4.04732e-015	-4.57972e-015	-3.3577e-015	-2.47498e-015	2.72935e-015	-4.42786e-016	1.41066e-015	3.79089e-015	3.55341e-015	3.50719e-015	3.05019e-015	8.68501e-015	3.56749e-015	-1.1888e-016	6.0779e-015	8.76772e-016	4.28329e-015	9.81489e-015	7.96631e-015	3.41645e-015
4.50137e-015	6.10876e-015	2.22023e-015	3.98151e-017	2.21893e-015	-4.11347e-015	-4.17298e-015	-3.43904e-015	-2.3668e-015	2.86185e-015	-1.14644e-016	1.48342e-015	3.97044e-015	3.40712e-015	3.05963e-015	2.78675e-015	8.68494e-015	3.27743e-015	-1.57584e-016	6.10434e-015	1.14378e-015	4.22954e-015	9.94437e-015	8.10398e-015	3.12242e-015
4.77805e-015	6.25869e-015	2.04381e-015	-7.27776e-017	2.07957e-015	-4.18005e-015	-3.74625e-015	-3.50103e-015	-2.25174e-015	2.97891e-015	2.13865e-016	1.55172e-015	4.15305e-015	3.24811e-015	2.60517e-015	2.52134e-015	8.65037e-015	2.98788e-015	-1.98429e-016	6.11637e-015	1.39596e-015	4.18063e-015	1.00374e-014	8.20878e-015	2.81773e-015
5.04602e-015	6.38309e-015	1.86627e-015	-2.01601e-016	1.93391e-015	-4.2464e-015	-3.30186e-015	-3.54283e-015	-2.13112e-015	3.07943e-015	5.41193e-016	1.61594e-015	4.33842e-015	3.07521e-015	2.14582e-015	2.25438e-015	8.58045e-015	2.70184e-015	-2.41486e-016	6.11351e-015	1.63279e-015	4.13802e-015	1.00926e-014	8.27991e-015	2.50562e-015
5.30286e-015	6.48096e-015	1.688e-015	-3.47168e-016	1.78144e-015	-4.31205e-015	-2.84174e-015	-3.56366e-015	-2.0056e-015	3.16224e-015	8.65436e-016	1.67689e-015	4.52645e-015	2.88703e-015	1.68452e-015	1.98618e-015	8.47489e-015	2.42198e-015	-2.87231e-016	6.09533e-015	1.85368e-015	4.10349e-015	1.01096e-014	8.31666e-015	2.18954e-015
5.54659e-015	6.55208e-015	1.50933e-015	-5.09639e-016	1.62323e-015	-4.37513e-015	-2.36835e-015	-3.56307e-015	-1.87606e-015	3.22672e-015	1.18547e-015	1.73606e-015	4.71585e-015	2.68273e-015	1.22379e-015	1.71788e-015	8.3339e-015	2.15082e-015	-3.35509e-016	6.06128e-015	2.05817e-015	4.07745e-015	1.00876e-014	8.31871e-015	1.87314e-015
5.77529e-015	6.59569e-015	1.3301e-015	-6.88909e-016	1.45903e-015	-4.43411e-015	-1.88407e-015	-3.54159e-015	-1.74264e-015	3.27227e-015	1.49949e-015	1.79478e-015	4.90625e-015	2.46204e-015	7.66393e-016	1.44992e-015	8.15837e-015	1.89084e-015	-3.85778e-016	6.01129e-015	2.24604e-015	4.0608e-015	1.00266e-014	8.28578e-015	1.56022e-015
5.98695e-015	6.6116e-015	1.14957e-015	-8.84838e-016	1.28851e-015	-4.48793e-015	-1.39135e-015	-3.49941e-015	-1.60638e-015	3.29785e-015	1.80608e-015	1.85433e-015	5.09587e-015	2.22508e-015	3.14464e-016	1.18373e-015	7.9494e-015	1.64454e-015	-4.38333e-016	5.94535e-015	2.41713e-015	4.05374e-015	9.92705e-015	8.21728e-015	1.25361e-015
6.18023e-015	6.59952e-015	9.68183e-016	-1.09734e-015	1.1122e-015	-4.53515e-015	-8.92511e-016	-3.43695e-015	-1.46763e-015	3.30267e-015	2.10379e-015	1.91577e-015	5.28347e-015	1.97143e-015	-1.29789e-016	9.19977e-016	7.70881e-015	1.41432e-015	-4.92674e-016	5.86323e-015	2.57202e-015	4.05731e-015	9.78933e-015	8.11362e-015	9.55976e-016
6.35425e-015	6.55987e-015	7.85786e-016	-1.32584e-015	9.29936e-016	-4.57448e-015	-3.89434e-016	-3.35576e-015	-1.32751e-015	3.28665e-015	2.39146e-015	1.98087e-015	5.46848e-015	1.70174e-015	-5.64236e-016	6.59097e-016	7.43819e-015	1.2019e-015	-5.48714e-016	5.76522e-015	2.7109e-015	4.07132e-015	9.61408e-015	7.976e-015	6.7019e-016
6.50768e-015	6.49242e-015	6.02636e-016	-1.5692e-015	7.42122e-016	-4.60416e-015	1.15534e-016	-3.25633e-015	-1.18693e-015	3.24993e-015	2.66769e-015	2.0511e-015	5.6496e-015	1.41664e-015	-9.8674e-016	4.02186e-016	7.14016e-015	1.00937e-015	-6.05839e-016	5.65176e-015	2.83391e-015	4.09597e-015	9.40266e-015	7.80507e-015	3.98951e-016
6.63899e-015	6.39767e-015	4.1873e-016	-1.82716e-015	5.49219e-016	-4.62314e-015	6.20057e-016	-3.14005e-015	-1.04615e-015	3.19306e-015	2.93195e-015	2.12723e-015	5.8258e-015	1.11692e-015	-1.39542e-015	1.50521e-016	6.81751e-015	8.38348e-016	-6.6394e-016	5.52302e-015	2.94149e-015	4.13164e-015	9.15668e-015	7.60259e-015	1.44577e-016
6.74765e-015	6.27646e-015	2.34237e-016	-2.09789e-015	3.51623e-016	-4.63057e-015	1.1208e-015	-3.0081e-015	-9.06547e-016	3.11631e-015	3.1828e-015	2.211e-015	5.99608e-015	8.03105e-016	-1.78815e-015	-9.5003e-017	6.47307e-015	6.90503e-016	-7.22876e-016	5.37967e-015	3.03357e-015	4.17789e-015	8.87811e-015	7.37055e-015	-9.09686e-017
6.83303e-015	6.13004e-015	4.88261e-017	-2.38021e-015	1.4998e-016	-4.62511e-015	1.61561e-015	-2.86143e-015	-7.68237e-016	3.0204e-015	3.42001e-015	2.30366e-015	6.15928e-015	4.76047e-016	-2.16289e-015	-3.33414e-016	6.11006e-015	5.67553e-016	-7.81934e-016	5.22271e-015	3.1111e-015	4.23392e-015	8.569e-015	7.11081e-015	-3.0552e-016
6.89472e-015	5.95999e-015	-1.3767e-016	-2.67244e-015	-5.5535e-017	-4.60564e-015	2.10182e-015	-2.70162e-015	-6.31795e-016	2.90625e-015	3.64249e-015	2.40628e-015	6.3144e-015	1.37231e-016	-2.51869e-015	-5.64146e-016	5.73139e-015	4.70837e-016	-8.40617e-016	5.05305e-015	3.17513e-015	4.29902e-015	8.23117e-015	6.82575e-015	-4.97365e-016
6.93188e-015	5.7668e-015	-3.24863e-016	-2.97296e-015	-2.6458e-016	-4.57145e-015	2.57799e-015	-2.531e-015	-4.97403e-016	2.77532e-015	3.84979e-015	2.51986e-015	6.46022e-015	-2.11784e-016	-2.85413e-015	-7.86604e-016	5.34035e-015	4.00592e-016	-8.98338e-016	4.87154e-015	3.22642e-015	4.37302e-015	7.8668e-015	6.51813e-015	-6.65298e-016
6.9446e-015	5.55101e-015	-5.12874e-016	-3.27933e-015	-4.77004e-016	-4.52172e-015	3.04214e-015	-2.35161e-015	-3.65714e-016	2.62867e-015	4.04155e-015	2.64522e-015	6.5954e-015	-5.69732e-016	-3.16737e-015	-9.99438e-016	4.94108e-015	3.57923e-016	-9.5423e-016	4.67953e-015	3.26633e-015	4.45419e-015	7.47885e-015	6.19064e-015	-8.08361e-016
6.93284e-015	5.3149e-015	-7.01606e-016	-3.58951e-015	-6.9237e-016	-4.45595e-015	3.4918e-015	-2.16517e-015	-2.36893e-016	2.46738e-015	4.2173e-015	2.78301e-015	6.71832e-015	-9.34659e-016	-3.45776e-015	-1.20273e-015	4.53737e-015	3.43044e-016	-1.00835e-015	4.47814e-015	3.29577e-015	4.54154e-015	7.07059e-015	5.84537e-015	-9.2634e-016
6.89699e-015	5.06069e-015	-8.91599e-016	-3.9016e-015	-9.09955e-016	-4.37417e-015	3.92532e-015	-1.97341e-015	-1.11467e-016	2.29331e-015	4.37674e-015	2.9333e-015	6.82799e-015	-1.30493e-015	-3.72461e-015	-1.39597e-015	4.13332e-015	3.55376e-016	-1.05966e-015	4.26832e-015	3.31547e-015	4.63435e-015	6.64531e-015	5.48499e-015	-1.01858e-015
6.83673e-015	4.78991e-015	-1.08322e-015	-4.21356e-015	-1.12941e-015	-4.27642e-015	4.34088e-015	-1.77779e-015	1.05604e-017	2.10841e-015	4.51962e-015	3.0963e-015	6.92346e-015	-1.67808e-015	-3.96697e-015	-1.57958e-015	3.73247e-015	3.94907e-016	-1.10812e-015	4.05103e-015	3.32655e-015	4.73097e-015	6.20608e-015	5.11222e-015	-1.0855e-015
6.75326e-015	4.50489e-015	-1.27663e-015	-4.52323e-015	-1.34996e-015	-4.16286e-015	4.73687e-015	-1.57885e-015	1.29157e-016	1.9141e-015	4.64638e-015	3.27229e-015	7.00384e-015	-2.0517e-015	-4.1841e-015	-1.75257e-015	3.33874e-015	4.60865e-016	-1.15294e-015	3.82765e-015	3.3301e-015	4.83032e-015	5.75642e-015	4.72989e-015	-1.12759e-015
6.64741e-015	4.20856e-015	-1.47197e-015	-4.82856e-015	-1.57055e-015	-4.03414e-015	5.11231e-015	-1.3781e-015	2.44227e-016	1.7127e-015	4.75699e-015	3.46101e-015	7.0683e-015	-2.4237e-015	-4.37572e-015	-1.91448e-015	2.95569e-015	5.51864e-016	-1.19348e-015	3.59957e-015	3.32712e-015	4.93034e-015	5.29967e-015	4.34086e-015	-1.1463e-015
6.52008e-015	3.90246e-015	-1.66888e-015	-5.12705e-015	-1.79075e-015	-3.89115e-015	5.4661e-015	-1.17696e-015	3.56703e-016	1.50625e-015	4.85184e-015	3.66154e-015	7.11592e-015	-2.79181e-015	-4.54184e-015	-2.06541e-015	2.58704e-015	6.66257e-016	-1.22905e-015	3.36772e-015	3.31814e-015	5.02987e-015	4.84002e-015	3.94858e-015	-1.14267e-015
6.3724e-015	3.58912e-015	-1.86767e-015	-5.41689e-015	-2.00992e-015	-3.73512e-015	5.79697e-015	-9.7693e-016	4.66595e-016	1.29702e-015	4.93134e-015	3.87325e-015	7.14661e-015	-3.15378e-015	-4.68275e-015	-2.20516e-015	2.23586e-015	8.02358e-016	-1.25856e-015	3.13409e-015	3.30436e-015	5.1275e-015	4.3805e-015	3.55565e-015	-1.11774e-015
6.20513e-015	3.27151e-015	-2.06785e-015	-5.69594e-015	-2.22742e-015	-3.56764e-015	6.1042e-015	-7.78427e-016	5.73949e-016	1.08716e-015	4.99611e-015	4.09526e-015	7.1597e-015	-3.50765e-015	-4.79868e-015	-2.33384e-015	1.90526e-015	9.57908e-016	-1.28168e-015	2.89984e-015	3.28631e-015	5.22147e-015	3.92447e-015	3.1648e-015	-1.07292e-015
6.02038e-015	2.95232e-015	-2.27005e-015	-5.96238e-015	-2.44283e-015	-3.39002e-015	6.38708e-015	-5.82291e-016	6.79109e-016	8.78304e-016	5.04642e-015	4.32628e-015	7.15465e-015	-3.85169e-015	-4.89045e-015	-2.45136e-015	1.59849e-015	1.13029e-015	-1.29854e-015	2.66605e-015	3.26554e-015	5.31029e-015	3.47543e-015	2.77857e-015	-1.01042e-015
5.82014e-015	2.63468e-015	-2.47423e-015	-6.21444e-015	-2.65558e-015	-3.20388e-015	6.64556e-015	-3.8914e-016	7.82322e-016	6.72804e-016	5.08271e-015	4.56492e-015	7.13096e-015	-4.18383e-015	-4.95855e-015	-2.55755e-015	1.31913e-015	1.31681e-015	-1.30854e-015	2.43345e-015	3.24268e-015	5.39238e-015	3.03594e-015	2.39927e-015	-9.32632e-016
5.60622e-015	2.32133e-015	-2.68006e-015	-6.45113e-015	-2.86538e-015	-3.01152e-015	6.87939e-015	-1.99111e-016	8.84357e-016	4.72561e-016	5.10579e-015	4.80961e-015	7.08897e-015	-4.50142e-015	-5.00383e-015	-2.65241e-015	1.06898e-015	1.51473e-015	-1.31034e-015	2.20354e-015	3.21859e-015	5.46616e-015	2.60948e-015	2.02861e-015	-8.41995e-016
5.37943e-015	2.01447e-015	-2.88712e-015	-6.67064e-015	-3.07077e-015	-2.81482e-015	7.08917e-015	-1.25997e-017	9.85347e-016	2.7991e-016	5.11622e-015	5.05832e-015	7.02849e-015	-4.80281e-015	-5.02739e-015	-2.73681e-015	8.49978e-016	1.72098e-015	-1.3031e-015	1.97709e-015	3.19388e-015	5.5304e-015	2.19943e-015	1.66815e-015	-7.40731e-016
5.14211e-015	1.71617e-015	-3.0955e-015	-6.87115e-015	-3.2707e-015	-2.61478e-015	7.27477e-015	1.69906e-016	1.08643e-015	9.64844e-017	5.11514e-015	5.30872e-015	6.94941e-015	-5.0866e-015	-5.03027e-015	-2.81078e-015	6.63848e-016	1.93261e-015	-1.2858e-015	1.75486e-015	3.16943e-015	5.58406e-015	1.80804e-015	1.31921e-015	-6.30653e-016
4.89591e-015	1.42924e-015	-3.30522e-015	-7.05226e-015	-3.46434e-015	-2.41306e-015	7.43725e-015	3.48871e-016	1.18798e-015	-7.58511e-017	5.10336e-015	5.55843e-015	6.85274e-015	-5.35106e-015	-5.01302e-015	-2.87421e-015	5.11913e-016	2.14709e-015	-1.25834e-015	1.53759e-015	3.1457e-015	5.62629e-015	1.43801e-015	9.83938e-016	-5.14974e-016
4.64306e-015	1.15628e-015	-3.51565e-015	-7.21323e-015	-3.65116e-015	-2.21251e-015	7.57785e-015	5.24966e-016	1.29112e-015	-2.35913e-016	5.08181e-015	5.80504e-015	6.73883e-015	-5.59481e-015	-4.97686e-015	-2.92753e-015	3.94855e-016	2.36065e-015	-1.22089e-015	1.32612e-015	3.12301e-015	5.6552e-015	1.09149e-015	6.6334e-016	-3.96711e-016
4.38562e-015	8.99103e-016	-3.72577e-015	-7.35355e-015	-3.82992e-015	-2.01512e-015	7.69705e-015	6.98648e-016	1.39672e-015	-3.82134e-016	5.05142e-015	6.0464e-015	6.60891e-015	-5.8169e-015	-4.92345e-015	-2.97129e-015	3.13057e-016	2.57004e-015	-1.17271e-015	1.12099e-015	3.10191e-015	5.66946e-015	7.70084e-016	3.57709e-016	-2.77947e-016
4.12598e-015	6.59653e-016	-3.93539e-015	-7.47267e-015	-3.99961e-015	-1.82268e-015	7.79551e-015	8.70917e-016	1.50492e-015	-5.12755e-016	5.01321e-015	6.28031e-015	6.46413e-015	-6.01698e-015	-4.85422e-015	-3.00588e-015	2.66798e-016	2.77218e-015	-1.11296e-015	9.2226e-016	3.08272e-015	5.66855e-015	4.75644e-016	6.78454e-017	-1.60721e-016
3.86586e-015	4.39574e-016	-4.14337e-015	-7.57043e-015	-4.16004e-015	-1.63703e-015	7.87464e-015	1.0428e-015	1.61685e-015	-6.26611e-016	4.96836e-015	6.50391e-015	6.30498e-015	-6.19373e-015	-4.77066e-015	-3.03135e-015	2.55545e-016	2.96428e-015	-1.0417e-015	7.30046e-016	3.06629e-015	5.65145e-015	2.09167e-016	-2.06117e-016	-4.75392e-017
3.60624e-015	2.40513e-016	-4.34918e-015	-7.64582e-015	-4.31122e-015	-1.45971e-015	7.93571e-015	1.21516e-015	1.73347e-015	-7.22559e-016	4.918e-015	6.71435e-015	6.13318e-015	-6.34604e-015	-4.67464e-015	-3.04853e-015	2.77788e-016	3.14282e-015	-9.58255e-016	5.45272e-016	3.05387e-015	5.6172e-015	-2.86012e-017	-4.6365e-016	5.93685e-017
3.34901e-015	6.37974e-017	-4.55177e-015	-7.69929e-015	-4.45144e-015	-1.29248e-015	7.97999e-015	1.38877e-015	1.85572e-015	-7.99608e-016	4.86266e-015	6.90932e-015	5.95111e-015	-6.47421e-015	-4.56773e-015	-3.05771e-015	3.31931e-016	3.3046e-015	-8.62009e-016	3.681e-016	3.04557e-015	5.56587e-015	-2.3708e-016	-7.05334e-016	1.5777e-016
3.09625e-015	-8.95731e-017	-4.75003e-015	-7.73137e-015	-4.58077e-015	-1.13604e-015	8.00956e-015	1.56496e-015	1.98436e-015	-8.5717e-016	4.80354e-015	7.0861e-015	5.76014e-015	-6.57831e-015	-4.45166e-015	-3.0589e-015	4.16236e-016	3.44688e-015	-7.53539e-016	1.98593e-016	3.04246e-015	5.49721e-015	-4.15722e-016	-9.30867e-016	2.45864e-016
2.84965e-015	-2.18268e-016	-4.9432e-015	-7.74289e-015	-4.69888e-015	-9.91534e-016	8.02608e-015	1.74428e-015	2.11893e-015	-8.95161e-016	4.74159e-015	7.24279e-015	5.56228e-015	-6.65807e-015	-4.32808e-015	-3.05358e-015	5.28527e-016	3.56686e-015	-6.32787e-016	3.66792e-017	3.04429e-015	5.41135e-015	-5.64858e-016	-1.14074e-015	3.21889e-016
2.61013e-015	-3.22346e-016	-5.1302e-015	-7.73452e-015	-4.80505e-015	-8.60047e-016	8.03163e-015	1.92813e-015	2.26031e-015	-9.13528e-016	4.67751e-015	7.37757e-015	5.35966e-015	-6.71353e-015	-4.19858e-015	-3.04185e-015	6.66377e-016	3.66293e-015	-4.9985e-016	-1.18673e-016	3.05135e-015	5.30776e-015	-6.84911e-016	-1.33545e-015	3.84294e-016
2.37883e-015	-4.01412e-016	-5.31053e-015	-7.7073e-015	-4.89892e-015	-7.4254e-016	8.02822e-015	2.11723e-015	2.40937e-015	-9.12404e-016	4.61271e-015	7.4886e-015	5.15417e-015	-6.74515e-015	-4.06547e-015	-3.02404e-015	8.26269e-016	3.73301e-015	-3.5526e-016	-2.68117e-016	3.06445e-015	5.18596e-015	-7.76864e-016	-1.51628e-015	4.31512e-016
2.15727e-015	-4.556e-016	-5.48301e-015	-7.66174e-015	-4.98029e-015	-6.39409e-016	8.01744e-015	2.31217e-015	2.56601e-015	-8.91792e-016	4.54763e-015	7.57402e-015	4.9482e-015	-6.75373e-015	-3.93027e-015	-3.00086e-015	1.00544e-015	3.77508e-015	-1.9943e-016	-4.12221e-016	3.08394e-015	5.04657e-015	-8.42456e-016	-1.6841e-015	4.62158e-016
1.94607e-015	-4.85516e-016	-5.64639e-015	-7.59902e-015	-5.04862e-015	-5.50732e-016	8.00055e-015	2.51339e-015	2.73047e-015	-8.52434e-016	4.48335e-015	7.63259e-015	4.7447e-015	-6.74059e-015	-3.79439e-015	-2.9728e-015	1.2013e-015	3.78813e-015	-3.28321e-017	-5.51367e-016	3.1103e-015	4.89033e-015	-8.8272e-016	-1.83999e-015	4.75703e-016
1.746e-015	-4.91478e-016	-5.79929e-015	-7.51967e-015	-5.10369e-015	-4.76589e-016	7.97974e-015	2.72162e-015	2.90337e-015	-7.94928e-016	4.42073e-015	7.66354e-015	4.54589e-015	-6.70648e-015	-3.65974e-015	-2.94077e-015	1.40995e-015	3.77132e-015	1.43753e-016	-6.86095e-016	3.14339e-015	4.71701e-015	-8.99376e-016	-1.9848e-015	4.71336e-016
1.55795e-015	-4.74302e-016	-5.94103e-015	-7.42488e-015	-5.14543e-015	-4.17191e-016	7.95693e-015	2.93706e-015	3.08463e-015	-7.2023e-016	4.36035e-015	7.66592e-015	4.3538e-015	-6.65274e-015	-3.52742e-015	-2.90534e-015	1.62773e-015	3.72452e-015	3.30243e-016	-8.1704e-016	3.18314e-015	4.52769e-015	-8.94568e-016	-2.11943e-015	4.48058e-016
1.38224e-015	-4.34528e-016	-6.07018e-015	-7.3162e-015	-5.17357e-015	-3.72158e-016	7.93345e-015	3.16021e-015	3.27373e-015	-6.29337e-016	4.30272e-015	7.63925e-015	4.17078e-015	-6.57963e-015	-3.39876e-015	-2.86663e-015	1.85109e-015	3.64746e-015	5.25913e-016	-9.44929e-016	3.23001e-015	4.32334e-015	-8.70632e-016	-2.24531e-015	4.05848e-016
1.2189e-015	-3.73694e-016	-6.18594e-015	-7.19431e-015	-5.18801e-015	-3.40431e-016	7.91055e-015	3.39054e-015	3.47042e-015	-5.2368e-016	4.24844e-015	7.58344e-015	3.99942e-015	-6.48862e-015	-3.27544e-015	-2.82533e-015	2.07653e-015	3.53972e-015	7.29667e-016	-1.07015e-015	3.28378e-015	4.10443e-015	-8.29676e-016	-2.36377e-015	3.45166e-016
1.06796e-015	-2.93242e-016	-6.28693e-015	-7.06043e-015	-5.18809e-015	-3.21041e-016	7.89032e-015	3.6279e-015	3.67402e-015	-4.04322e-016	4.19785e-015	7.49863e-015	3.84125e-015	-6.3812e-015	-3.15901e-015	-2.78238e-015	2.29962e-015	3.40215e-015	9.40717e-016	-1.19393e-015	3.3442e-015	3.87218e-015	-7.74212e-016	-2.47541e-015	2.66295e-016
9.29327e-016	-1.94719e-016	-6.37177e-015	-6.91534e-015	-5.17391e-015	-3.12274e-016	7.8749e-015	3.87191e-015	3.88442e-015	-2.72453e-016	4.15114e-015	7.38524e-015	3.6984e-015	-6.25855e-015	-3.05006e-015	-2.73822e-015	2.51768e-015	3.23579e-015	1.15799e-015	-1.31708e-015	3.41104e-015	3.62741e-015	-7.07282e-016	-2.58081e-015	1.69928e-016
8.01821e-016	-7.97987e-017	-6.439e-015	-6.76029e-015	-5.14592e-015	-3.12359e-016	7.86562e-015	4.1214e-015	4.10011e-015	-1.29807e-016	4.10845e-015	7.24469e-015	3.57281e-015	-6.12335e-015	-2.94933e-015	-2.69316e-015	2.7268e-015	3.04189e-015	1.37919e-015	-1.44024e-015	3.48449e-015	3.37148e-015	-6.31395e-016	-2.68135e-015	5.67738e-017
6.85591e-016	4.90811e-017	-6.48782e-015	-6.59632e-015	-5.10422e-015	-3.2047e-016	7.86313e-015	4.3756e-015	4.32036e-015	2.19194e-017	4.0698e-015	7.07828e-015	3.46567e-015	-5.97613e-015	-2.8576e-015	-2.64742e-015	2.92327e-015	2.82182e-015	1.60341e-015	-1.56402e-015	3.56459e-015	3.10558e-015	-5.49261e-016	-2.77693e-015	-7.20788e-017
5.79579e-016	1.90511e-016	-6.51788e-015	-6.42413e-015	-5.0482e-015	-3.3421e-016	7.8689e-015	4.633e-015	4.54425e-015	1.80808e-016	4.03534e-015	6.88759e-015	3.37831e-015	-5.81905e-015	-2.77563e-015	-2.60201e-015	3.1048e-015	2.57782e-015	1.82916e-015	-1.68878e-015	3.65114e-015	2.83086e-015	-4.63582e-016	-2.86837e-015	-2.15092e-016
4.82533e-016	3.42668e-016	-6.52888e-015	-6.24425e-015	-4.9783e-015	-3.51927e-016	7.88401e-015	4.89225e-015	4.77088e-015	3.45331e-016	4.00518e-015	6.67468e-015	3.31182e-015	-5.65308e-015	-2.70397e-015	-2.55776e-015	3.26865e-015	2.3115e-015	2.05502e-015	-1.81588e-015	3.74375e-015	2.54896e-015	-3.77383e-016	-2.95641e-015	-3.71395e-016
3.94107e-016	5.03372e-016	-6.5205e-015	-6.05713e-015	-4.89521e-015	-3.71423e-016	7.90999e-015	5.15194e-015	4.99863e-015	5.13976e-016	3.97937e-015	6.44182e-015	3.26665e-015	-5.47934e-015	-2.64314e-015	-2.515e-015	3.41212e-015	2.02567e-015	2.27974e-015	-1.94531e-015	3.84245e-015	2.26114e-015	-2.93212e-016	-3.04148e-015	-5.3912e-016
3.13276e-016	6.70181e-016	-6.49157e-015	-5.86321e-015	-4.79936e-015	-3.90922e-016	7.94767e-015	5.40984e-015	5.22628e-015	6.84935e-016	3.95785e-015	6.19155e-015	3.24337e-015	-5.29983e-015	-2.59295e-015	-2.47414e-015	3.5331e-015	1.7233e-015	2.5021e-015	-2.07779e-015	3.94645e-015	1.96884e-015	-2.13442e-016	-3.12403e-015	-7.16857e-016
2.38312e-016	8.40557e-016	-6.442e-015	-5.66291e-015	-4.69148e-015	-4.09036e-016	7.99808e-015	5.66404e-015	5.45255e-015	8.55898e-016	3.94009e-015	5.92664e-015	3.24217e-015	-5.1163e-015	-2.55365e-015	-2.43606e-015	3.62935e-015	1.40731e-015	2.72047e-015	-2.21334e-015	4.0549e-015	1.67386e-015	-1.40238e-016	-3.20351e-015	-9.02481e-016
1.68226e-016	1.013e-015	-6.37208e-015	-5.45681e-015	-4.57176e-015	-4.23732e-016	8.0608e-015	5.91228e-015	5.67593e-015	1.02591e-015	3.92542e-015	5.64973e-015	3.26275e-015	-4.93043e-015	-2.52544e-015	-2.40171e-015	3.69915e-015	1.08056e-015	2.933e-015	-2.35209e-015	4.16691e-015	1.37776e-015	-7.63253e-017	-3.27979e-015	-1.09429e-015
1.01709e-016	1.18557e-015	-6.2818e-015	-5.24535e-015	-4.44003e-015	-4.32925e-016	8.13641e-015	6.15238e-015	5.89539e-015	1.19273e-015	3.91391e-015	5.36383e-015	3.30514e-015	-4.74392e-015	-2.50799e-015	-2.37132e-015	3.74164e-015	7.46333e-016	3.13833e-015	-2.49418e-015	4.2823e-015	1.08185e-015	-2.41645e-017	-3.3526e-015	-1.29045e-015
3.71182e-017	1.35636e-015	-6.17136e-015	-5.02857e-015	-4.29754e-015	-4.34347e-016	8.22496e-015	6.3819e-015	6.10922e-015	1.35485e-015	3.90499e-015	5.07243e-015	3.36848e-015	-4.55783e-015	-2.50029e-015	-2.34523e-015	3.75651e-015	4.08047e-016	3.33471e-015	-2.63992e-015	4.39984e-015	7.87959e-016	1.49817e-017	-3.42184e-015	-1.48909e-015
-2.73162e-017	1.52345e-015	-6.04097e-015	-4.80629e-015	-4.14555e-015	-4.26434e-016	8.32667e-015	6.59847e-015	6.31573e-015	1.51084e-015	3.89849e-015	4.77844e-015	3.45049e-015	-4.3734e-015	-2.5021e-015	-2.32383e-015	3.74366e-015	6.8611e-017	3.52143e-015	-2.78907e-015	4.51905e-015	4.97488e-016	3.97906e-017	-3.48722e-015	-1.68797e-015
-9.31291e-017	1.68546e-015	-5.89087e-015	-4.57818e-015	-3.98412e-015	-4.07603e-016	8.44135e-015	6.79933e-015	6.51334e-015	1.65933e-015	3.89412e-015	4.48486e-015	3.55017e-015	-4.19206e-015	-2.51305e-015	-2.30755e-015	3.70348e-015	-2.68734e-016	3.697e-015	-2.94045e-015	4.63914e-015	2.1192e-016	4.8751e-017	-3.54773e-015	-1.88501e-015
-1.61019e-016	1.84121e-015	-5.72134e-015	-4.34407e-015	-3.81401e-015	-3.77161e-016	8.56843e-015	6.98245e-015	6.70083e-015	1.79899e-015	3.89117e-015	4.19529e-015	3.66578e-015	-4.01518e-015	-2.53232e-015	-2.29642e-015	3.63616e-015	-6.00823e-016	3.8602e-015	-3.09335e-015	4.75819e-015	-6.74818e-017	4.05758e-017	-3.60226e-015	-2.07826e-015
-2.32049e-016	1.98961e-015	-5.53386e-015	-4.104e-015	-3.63541e-015	-3.33744e-016	8.70696e-015	7.14528e-015	6.87704e-015	1.92903e-015	3.88898e-015	3.91269e-015	3.79522e-015	-3.84422e-015	-2.55894e-015	-2.29049e-015	3.54227e-015	-9.24197e-016	4.00971e-015	-3.2477e-015	4.87526e-015	-3.39476e-016	1.46126e-017	-3.65014e-015	-2.2656e-015
-3.07376e-016	2.12917e-015	-5.3295e-015	-3.85778e-015	-3.44944e-015	-2.76293e-016	8.8565e-015	7.28619e-015	7.04064e-015	2.0479e-015	3.88647e-015	3.64029e-015	3.93648e-015	-3.67967e-015	-2.59199e-015	-2.29079e-015	3.42356e-015	-1.23625e-015	4.14553e-015	-3.40297e-015	4.98956e-015	-6.02846e-016	-2.90555e-017	-3.69034e-015	-2.44545e-015
-3.87944e-016	2.25861e-015	-5.10956e-015	-3.60526e-015	-3.25665e-015	-2.04212e-016	9.01619e-015	7.40341e-015	7.18955e-015	2.15474e-015	3.88352e-015	3.38114e-015	4.0863e-015	-3.52243e-015	-2.63093e-015	-2.29719e-015	3.28185e-015	-1.53408e-015	4.26655e-015	-3.55848e-015	5.09954e-015	-8.56498e-016	-9.03801e-017	-3.72193e-015	-2.61614e-015
-4.74614e-016	2.37721e-015	-4.87521e-015	-3.34634e-015	-3.05787e-015	-1.17002e-016	9.18459e-015	7.49458e-015	7.32269e-015	2.24893e-015	3.87937e-015	3.13766e-015	4.24149e-015	-3.37364e-015	-2.67458e-015	-2.31016e-015	3.11967e-015	-1.81525e-015	4.37184e-015	-3.71358e-015	5.20371e-015	-1.09922e-015	-1.69116e-016	-3.74401e-015	-2.77528e-015
-5.68159e-016	2.48427e-015	-4.62692e-015	-3.08076e-015	-2.85449e-015	-1.49093e-017	9.36153e-015	7.55783e-015	7.43969e-015	2.32988e-015	3.87331e-015	2.9126e-015	4.39894e-015	-3.23365e-015	-2.72174e-015	-2.32955e-015	2.93993e-015	-2.0773e-015	4.46147e-015	-3.8675e-015	5.30115e-015	-1.33009e-015	-2.64622e-016	-3.75614e-015	-2.92124e-015
-6.69e-016	2.57965e-015	-4.36675e-015	-2.80886e-015	-2.6465e-015	1.01724e-016	9.54583e-015	7.59217e-015	7.5394e-015	2.39687e-015	3.86476e-015	2.70757e-015	4.55557e-015	-3.10365e-015	-2.77121e-015	-2.35508e-015	2.74525e-015	-2.31811e-015	4.53475e-015	-4.01893e-015	5.39075e-015	-1.54863e-015	-3.76604e-016	-3.75693e-015	-3.05228e-015
-7.77837e-016	2.66365e-015	-4.09719e-015	-2.53042e-015	-2.43428e-015	2.32607e-016	9.73547e-015	7.59643e-015	7.62119e-015	2.44972e-015	3.85312e-015	2.52471e-015	4.70796e-015	-2.98421e-015	-2.82238e-015	-2.38726e-015	2.53864e-015	-2.53653e-015	4.59186e-015	-4.16631e-015	5.47128e-015	-1.75366e-015	-5.04277e-016	-3.74492e-015	-3.16684e-015
-8.94678e-016	2.73644e-015	-3.81923e-015	-2.2461e-015	-2.21877e-015	3.76876e-016	9.92903e-015	7.5704e-015	7.68414e-015	2.48841e-015	3.83798e-015	2.36535e-015	4.85239e-015	-2.8761e-015	-2.87409e-015	-2.42481e-015	2.32249e-015	-2.73114e-015	4.63303e-015	-4.30893e-015	5.54187e-015	-1.94475e-015	-6.465e-016	-3.72001e-015	-3.26399e-015
-1.01889e-015	2.79815e-015	-3.53509e-015	-1.95594e-015	-1.99989e-015	5.33327e-016	1.01244e-014	7.51326e-015	7.72744e-015	2.51271e-015	3.81857e-015	2.23069e-015	4.98593e-015	-2.77998e-015	-2.92486e-015	-2.46764e-015	2.09985e-015	-2.90084e-015	4.65867e-015	-4.44571e-015	5.6012e-015	-2.12092e-015	-8.01624e-016	-3.68188e-015	-3.343e-015
-1.15002e-015	2.84946e-015	-3.24595e-015	-1.65993e-015	-1.77862e-015	7.01434e-016	1.03193e-014	7.42473e-015	7.75071e-015	2.52257e-015	3.79442e-015	2.12209e-015	5.10473e-015	-2.69558e-015	-2.97401e-015	-2.51579e-015	1.87384e-015	-3.0447e-015	4.66891e-015	-4.57506e-015	5.6482e-015	-2.28215e-015	-9.67454e-016	-3.62984e-015	-3.4035e-015
-1.28761e-015	2.8911e-015	-2.95411e-015	-1.35843e-015	-1.55602e-015	8.79688e-016	1.05122e-014	7.30592e-015	7.75395e-015	2.51848e-015	3.76535e-015	2.03961e-015	5.20609e-015	-2.62307e-015	-3.0208e-015	-2.56857e-015	1.64769e-015	-3.16255e-015	4.66471e-015	-4.69663e-015	5.68123e-015	-2.42782e-015	-1.14232e-015	-3.56294e-015	-3.44485e-015
-1.43053e-015	2.9234e-015	-2.66166e-015	-1.05218e-015	-1.33265e-015	1.06611e-015	1.07014e-014	7.15799e-015	7.73723e-015	2.50099e-015	3.73087e-015	1.98287e-015	5.28736e-015	-2.56328e-015	-3.06447e-015	-2.62514e-015	1.42442e-015	-3.25456e-015	4.64674e-015	-4.80902e-015	5.69941e-015	-2.55847e-015	-1.32434e-015	-3.48099e-015	-3.46681e-015
-1.57767e-015	2.94711e-015	-2.37037e-015	-7.42103e-016	-1.10941e-015	1.25939e-015	1.08847e-014	6.98214e-015	7.70035e-015	2.4703e-015	3.69092e-015	1.95176e-015	5.34482e-015	-2.51682e-015	-3.10397e-015	-2.68471e-015	1.20749e-015	-3.32069e-015	4.61615e-015	-4.91096e-015	5.70184e-015	-2.67344e-015	-1.51198e-015	-3.38386e-015	-3.46879e-015
-1.72793e-015	2.96309e-015	-2.08138e-015	-4.29729e-016	-8.86607e-016	1.45748e-015	1.10603e-014	6.77932e-015	7.64352e-015	2.4268e-015	3.64505e-015	1.94563e-015	5.37552e-015	-2.48353e-015	-3.13885e-015	-2.74642e-015	9.99498e-016	-3.36195e-015	4.57402e-015	-5.00191e-015	5.68773e-015	-2.77269e-015	-1.70293e-015	-3.27124e-015	-3.45052e-015
-1.87886e-015	2.97206e-015	-1.79679e-015	-1.16345e-016	-6.65235e-016	1.65849e-015	1.12256e-014	6.55143e-015	7.56738e-015	2.37092e-015	3.5933e-015	1.96329e-015	5.37727e-015	-2.46316e-015	-3.16857e-015	-2.8097e-015	8.03139e-016	-3.37804e-015	4.52153e-015	-5.08095e-015	5.65652e-015	-2.85647e-015	-1.89478e-015	-3.14305e-015	-3.41234e-015
-2.02924e-015	2.97544e-015	-1.51929e-015	1.96526e-016	-4.4624e-016	1.85955e-015	1.13775e-014	6.30029e-015	7.47231e-015	2.30364e-015	3.53472e-015	2.00253e-015	5.34808e-015	-2.45595e-015	-3.1925e-015	-2.87387e-015	6.21419e-016	-3.3705e-015	4.46028e-015	-5.14731e-015	5.60754e-015	-2.92457e-015	-2.08556e-015	-2.99981e-015	-3.35489e-015
-2.17722e-015	2.97392e-015	-1.25028e-015	5.07194e-016	-2.31061e-016	2.05923e-015	1.15141e-014	6.02748e-015	7.3585e-015	2.22547e-015	3.46897e-015	2.06201e-015	5.28637e-015	-2.46234e-015	-3.21026e-015	-2.93808e-015	4.57249e-016	-3.34075e-015	4.39134e-015	-5.19994e-015	5.54025e-015	-2.97693e-015	-2.27346e-015	-2.84205e-015	-3.27822e-015
-2.32085e-015	2.96869e-015	-9.90775e-016	8.13879e-016	-2.0164e-017	2.25479e-015	1.16333e-014	5.73654e-015	7.22673e-015	2.13731e-015	3.39612e-015	2.13931e-015	5.19004e-015	-2.48267e-015	-3.2219e-015	-3.00107e-015	3.12665e-016	-3.29061e-015	4.3159e-015	-5.23819e-015	5.4546e-015	-3.01513e-015	-2.45638e-015	-2.67054e-015	-3.18232e-015
-2.45863e-015	2.96105e-015	-7.42953e-016	1.1148e-015	1.85407e-016	2.44372e-015	1.17327e-014	5.43101e-015	7.0784e-015	2.04068e-015	3.31593e-015	2.23145e-015	5.05871e-015	-2.51619e-015	-3.2272e-015	-3.06238e-015	1.89589e-016	-3.22102e-015	4.23445e-015	-5.26123e-015	5.35027e-015	-3.03872e-015	-2.63269e-015	-2.48613e-015	-3.06858e-015
-2.58853e-015	2.95172e-015	-5.08299e-016	1.40808e-015	3.84549e-016	2.62383e-015	1.18104e-014	5.1139e-015	6.91409e-015	1.93623e-015	3.22827e-015	2.33596e-015	4.89166e-015	-2.56287e-015	-3.22685e-015	-3.12139e-015	8.94043e-017	-3.13417e-015	4.14896e-015	-5.26927e-015	5.22746e-015	-3.04884e-015	-2.8002e-015	-2.28952e-015	-2.93842e-015
-2.70848e-015	2.94166e-015	-2.88367e-016	1.69185e-015	5.76561e-016	2.79252e-015	1.18644e-014	4.78819e-015	6.73455e-015	1.82476e-015	3.13332e-015	2.4504e-015	4.68818e-015	-2.62228e-015	-3.22096e-015	-3.17683e-015	1.27788e-017	-3.03214e-015	4.06095e-015	-5.26234e-015	5.08638e-015	-3.04623e-015	-2.9572e-015	-2.08222e-015	-2.79275e-015
-2.81658e-015	2.93122e-015	-8.44401e-017	1.96301e-015	7.59951e-016	2.94688e-015	1.18921e-014	4.45714e-015	6.54019e-015	1.70652e-015	3.03115e-015	2.57096e-015	4.44843e-015	-2.69339e-015	-3.20955e-015	-3.22812e-015	-4.00459e-017	-2.9165e-015	3.97136e-015	-5.2398e-015	4.92706e-015	-3.03097e-015	-3.10234e-015	-1.86535e-015	-2.63327e-015
-2.91064e-015	2.92106e-015	1.02637e-016	2.21948e-015	9.33662e-016	3.0857e-015	1.18916e-014	4.12353e-015	6.33194e-015	1.58256e-015	2.92163e-015	2.69448e-015	4.17326e-015	-2.77552e-015	-3.19384e-015	-3.27472e-015	-6.88412e-017	-2.78964e-015	3.88126e-015	-5.20133e-015	4.75067e-015	-3.00392e-015	-3.23438e-015	-1.64036e-015	-2.46143e-015
-2.98853e-015	2.91096e-015	2.71095e-016	2.45911e-015	1.09626e-015	3.20643e-015	1.18612e-014	3.79129e-015	6.11154e-015	1.4541e-015	2.80512e-015	2.81732e-015	3.86428e-015	-2.86858e-015	-3.17421e-015	-3.31638e-015	-7.35647e-017	-2.65337e-015	3.79146e-015	-5.14701e-015	4.55821e-015	-2.96549e-015	-3.35268e-015	-1.40876e-015	-2.27869e-015
-3.04838e-015	2.90154e-015	4.20488e-016	2.67973e-015	1.24584e-015	3.30778e-015	1.17988e-014	3.46387e-015	5.88022e-015	1.32251e-015	2.68167e-015	2.93645e-015	3.52338e-015	-2.97184e-015	-3.1517e-015	-3.35229e-015	-5.42729e-017	-2.50955e-015	3.70288e-015	-5.07671e-015	4.35054e-015	-2.91658e-015	-3.45632e-015	-1.17208e-015	-2.08657e-015
-3.08915e-015	2.89304e-015	5.50345e-016	2.87898e-015	1.38153e-015	3.38826e-015	1.1703e-014	3.14462e-015	5.63891e-015	1.18816e-015	2.55141e-015	3.04819e-015	3.15203e-015	-3.08416e-015	-3.12716e-015	-3.38208e-015	-1.24551e-017	-2.35967e-015	3.61581e-015	-4.99133e-015	4.12838e-015	-2.85757e-015	-3.54466e-015	-9.32384e-016	-1.88723e-015
-3.10942e-015	2.88619e-015	6.59242e-016	3.05545e-015	1.50257e-015	3.44628e-015	1.15722e-014	2.8364e-015	5.38915e-015	1.05216e-015	2.41427e-015	3.14935e-015	2.7523e-015	-3.20454e-015	-3.10162e-015	-3.40573e-015	5.0243e-017	-2.20527e-015	3.53088e-015	-4.89133e-015	3.89303e-015	-2.78901e-015	-3.61735e-015	-6.9178e-016	-1.68219e-015
-3.10784e-015	2.88053e-015	7.4601e-016	3.20642e-015	1.60837e-015	3.48082e-015	1.14057e-014	2.54227e-015	5.13191e-015	9.15262e-016	2.27106e-015	3.23711e-015	2.32675e-015	-3.33166e-015	-3.07568e-015	-3.4232e-015	1.31901e-016	-2.0483e-015	3.44913e-015	-4.77691e-015	3.64618e-015	-2.71146e-015	-3.67458e-015	-4.51757e-016	-1.47328e-015
-3.08327e-015	2.87557e-015	8.10375e-016	3.32981e-015	1.69767e-015	3.4912e-015	1.12023e-014	2.265e-015	4.86771e-015	7.78107e-016	2.12132e-015	3.30831e-015	1.87874e-015	-3.4649e-015	-3.05054e-015	-3.43402e-015	2.30434e-016	-1.89042e-015	3.36996e-015	-4.64856e-015	3.38941e-015	-2.62621e-015	-3.71673e-015	-2.13984e-016	-1.26241e-015
-3.03482e-015	2.87077e-015	8.52414e-016	3.42386e-015	1.76927e-015	3.47643e-015	1.09609e-014	2.00643e-015	4.59785e-015	6.42069e-016	1.96503e-015	3.35996e-015	1.41133e-015	-3.60277e-015	-3.02753e-015	-3.43845e-015	3.43552e-016	-1.73322e-015	3.29301e-015	-4.50682e-015	3.12438e-015	-2.53413e-015	-3.74402e-015	1.98146e-017	-1.05167e-015
-2.96289e-015	2.8656e-015	8.72379e-016	3.48729e-015	1.82191e-015	3.43652e-015	1.06812e-014	1.76871e-015	4.3234e-015	5.07262e-016	1.8023e-015	3.38922e-015	9.27583e-016	-3.74417e-015	-3.00815e-015	-3.43664e-015	4.68616e-016	-1.57772e-015	3.21773e-015	-4.35258e-015	2.85291e-015	-2.43575e-015	-3.75736e-015	2.47613e-016	-8.43478e-016
-2.86698e-015	2.85929e-015	8.70379e-016	3.51831e-015	1.85526e-015	3.371e-015	1.03635e-014	1.55359e-015	4.04446e-015	3.74147e-016	1.63382e-015	3.39366e-015	4.31403e-016	-3.88803e-015	-2.9934e-015	-3.42928e-015	6.03104e-016	-1.42453e-015	3.14459e-015	-4.18671e-015	2.57645e-015	-2.33225e-015	-3.7579e-015	4.67794e-016	-6.39861e-016
-2.74783e-015	2.85102e-015	8.4675e-016	3.51645e-015	1.86828e-015	3.28023e-015	1.00078e-014	1.3621e-015	3.76196e-015	2.43117e-016	1.45947e-015	3.37165e-015	-7.37961e-017	-4.03273e-015	-2.98402e-015	-3.4168e-015	7.43532e-016	-1.27462e-015	3.07263e-015	-4.00974e-015	2.29666e-015	-2.22395e-015	-3.74688e-015	6.79072e-016	-4.42897e-016
-2.60574e-015	2.84e-015	8.02103e-016	3.47993e-015	1.8605e-015	3.16517e-015	9.61427e-015	1.19529e-015	3.47652e-015	1.13894e-016	1.27878e-015	3.32128e-015	-5.84783e-016	-4.17636e-015	-2.98142e-015	-3.3993e-015	8.87148e-016	-1.1296e-015	3.00128e-015	-3.82319e-015	2.01531e-015	-2.11199e-015	-3.72561e-015	8.79686e-016	-2.54448e-016
-2.44209e-015	2.82535e-015	7.36759e-016	3.40932e-015	1.83129e-015	3.02643e-015	9.18305e-015	1.05334e-015	3.18922e-015	-1.30038e-017	1.0922e-015	3.2414e-015	-1.09768e-015	-4.31711e-015	-2.98705e-015	-3.37758e-015	1.03109e-015	-9.89463e-016	2.92941e-015	-3.6275e-015	1.7345e-015	-1.99677e-015	-3.69516e-015	1.06827e-015	-7.57446e-017
-2.25791e-015	2.80632e-015	6.51068e-016	3.30446e-015	1.78007e-015	2.86491e-015	8.7153e-015	9.36259e-016	2.90077e-015	-1.37051e-016	8.99273e-016	3.13109e-015	-1.60803e-015	-4.45373e-015	-3.00124e-015	-3.35233e-015	1.17175e-015	-8.54098e-016	2.85573e-015	-3.42346e-015	1.45555e-015	-1.87905e-015	-3.65706e-015	1.24438e-015	9.13585e-017
-2.05481e-015	2.78132e-015	5.46107e-016	3.16608e-015	1.70716e-015	2.68163e-015	8.21274e-015	8.43193e-016	2.61108e-015	-2.58014e-016	7.00867e-016	2.98944e-015	-2.11239e-015	-4.58441e-015	-3.02479e-015	-3.32455e-015	1.30519e-015	-7.2355e-016	2.77965e-015	-3.21129e-015	1.18023e-015	-1.75944e-015	-3.613e-015	1.40652e-015	2.45001e-016
-1.8347e-015	2.74949e-015	4.22514e-016	2.99455e-015	1.61254e-015	2.47851e-015	7.67646e-015	7.72314e-016	2.32103e-015	-3.75533e-016	4.96879e-016	2.81628e-015	-2.6067e-015	-4.70807e-015	-3.05921e-015	-3.29479e-015	1.4291e-015	-5.9715e-016	2.69986e-015	-2.99204e-015	9.10633e-016	-1.63833e-015	-3.56434e-015	1.55312e-015	3.83833e-016
-1.60037e-015	2.7097e-015	2.81435e-016	2.79014e-015	1.49655e-015	2.25735e-015	7.10861e-015	7.2252e-016	2.03068e-015	-4.89391e-016	2.86814e-016	2.61221e-015	-3.08744e-015	-4.82283e-015	-3.10472e-015	-3.26353e-015	1.53982e-015	-4.74697e-016	2.61473e-015	-2.76714e-015	6.48036e-016	-1.51616e-015	-3.51271e-015	1.684e-015	5.06464e-016
-1.35439e-015	2.66076e-015	1.24552e-016	2.5545e-015	1.35888e-015	2.02033e-015	6.5113e-015	6.92181e-016	1.74025e-015	-5.99688e-016	7.06776e-017	2.37765e-015	-3.55161e-015	-4.92654e-015	-3.16152e-015	-3.23159e-015	1.6345e-015	-3.56437e-016	2.52221e-015	-2.5377e-015	3.94226e-016	-1.39384e-015	-3.45989e-015	1.79781e-015	6.12084e-016
-1.09935e-015	2.60172e-015	-4.70933e-017	2.28928e-015	1.2001e-015	1.76957e-015	5.88591e-015	6.78461e-016	1.44974e-015	-7.06492e-016	-1.51674e-016	2.11353e-015	-3.99563e-015	-5.01751e-015	-3.23027e-015	-3.19959e-015	1.71122e-015	-2.41916e-016	2.42093e-015	-2.30506e-015	1.505e-016	-1.27136e-015	-3.40727e-015	1.89423e-015	6.9913e-016
-8.37767e-016	2.53206e-015	-2.32335e-016	1.99619e-015	1.02096e-015	1.50694e-015	5.235e-015	6.78419e-016	1.15948e-015	-8.10196e-016	-3.80084e-016	1.82131e-015	-4.41735e-015	-5.09336e-015	-3.31057e-015	-3.16844e-015	1.76652e-015	-1.30756e-016	2.30911e-015	-2.06987e-015	-8.2581e-017	-1.15011e-015	-3.35629e-015	1.97229e-015	7.66099e-016
-5.72924e-016	2.45101e-015	-4.29373e-016	1.67849e-015	8.22638e-016	1.23474e-015	4.56236e-015	6.8918e-016	8.69596e-016	-9.11524e-016	-6.14497e-016	1.5028e-015	-4.8149e-015	-5.15199e-015	-3.40257e-015	-3.13945e-015	1.79886e-015	-2.23831e-017	2.1854e-015	-1.83284e-015	-3.03891e-016	-1.03088e-015	-3.30877e-015	2.03164e-015	8.12625e-016
-3.08115e-016	2.3574e-015	-6.37079e-016	1.3382e-015	6.06506e-016	9.55982e-016	3.87e-015	7.07872e-016	5.795e-016	-1.01042e-015	-8.55226e-016	1.15961e-015	-5.1867e-015	-5.19252e-015	-3.50595e-015	-3.11283e-015	1.80623e-015	8.40995e-017	2.04877e-015	-1.59407e-015	-5.12784e-016	-9.14027e-016	-3.26603e-015	2.07242e-015	8.38387e-016
-4.68568e-017	2.2509e-015	-8.5354e-016	9.78106e-016	3.73892e-016	6.73142e-016	3.16129e-015	7.30795e-016	2.89551e-016	-1.10684e-015	-1.10217e-015	7.9402e-016	-5.53122e-015	-5.21375e-015	-3.62031e-015	-3.08934e-015	1.78809e-015	1.89382e-016	1.89841e-015	-1.35476e-015	-7.08002e-016	-8.00083e-016	-3.22932e-015	2.09444e-015	8.43252e-016
2.0721e-016	2.13099e-015	-1.07716e-015	6.01606e-016	1.26713e-016	3.89147e-016	2.43944e-015	7.53413e-016	2.19441e-019	-1.20121e-015	-1.3558e-015	4.08453e-016	-5.84733e-015	-5.21458e-015	-3.7448e-015	-3.06964e-015	1.74309e-015	2.94208e-016	1.73279e-015	-1.11533e-015	-8.89247e-016	-6.90005e-016	-3.19892e-015	2.09774e-015	8.26454e-016
4.51024e-016	1.99766e-015	-1.30647e-015	2.11792e-016	-1.3304e-016	1.06837e-016	1.70765e-015	7.721e-016	-2.89599e-016	-1.29421e-015	-1.61626e-015	5.3047e-018	-6.13429e-015	-5.19335e-015	-3.87884e-015	-3.05368e-015	1.67031e-015	3.99322e-016	1.55103e-015	-8.76495e-016	-1.05746e-015	-5.84127e-016	-3.17604e-015	2.08237e-015	7.87979e-016
6.81363e-016	1.8504e-015	-1.54016e-015	-1.88027e-016	-4.02852e-016	-1.71861e-016	9.693e-016	7.83028e-016	-5.80064e-016	-1.38646e-015	-1.88337e-015	-4.12395e-016	-6.3917e-015	-5.14867e-015	-4.02133e-015	-3.04104e-015	1.5701e-015	5.04747e-016	1.35288e-015	-6.39245e-016	-1.21225e-015	-4.83173e-016	-3.1612e-015	2.04864e-015	7.28631e-016
8.94599e-016	1.68885e-015	-1.77596e-015	-5.94037e-016	-6.81262e-016	-4.4413e-016	2.28048e-016	7.82441e-016	-8.71197e-016	-1.47826e-015	-2.1574e-015	-8.41735e-016	-6.62005e-015	-5.08004e-015	-4.17155e-015	-3.03188e-015	1.44274e-015	6.10919e-016	1.13738e-015	-4.04245e-016	-1.35399e-015	-3.8853e-016	-3.1549e-015	1.9973e-015	6.48699e-016
1.08723e-015	1.51312e-015	-2.01151e-015	-1.00223e-015	-9.65791e-016	-7.07922e-016	-5.1288e-016	7.6613e-016	-1.16352e-015	-1.57028e-015	-2.43844e-015	-1.27965e-015	-6.81978e-015	-4.98664e-015	-4.32799e-015	-3.02618e-015	1.28841e-015	7.18699e-016	9.04381e-016	-1.71552e-016	-1.48369e-015	-3.00112e-016	-3.15715e-015	1.92907e-015	5.48424e-016
1.25675e-015	1.32348e-015	-2.24512e-015	-1.40846e-015	-1.253e-015	-9.60728e-016	-1.2495e-015	7.29655e-016	-1.45662e-015	-1.66263e-015	-2.72591e-015	-1.72359e-015	-6.99192e-015	-4.86871e-015	-4.48971e-015	-3.02343e-015	1.10791e-015	8.28248e-016	6.5417e-016	5.82553e-017	-1.60141e-015	-2.19094e-016	-3.16803e-015	1.84462e-015	4.28399e-016
1.40056e-015	1.12034e-015	-2.47507e-015	-1.80905e-015	-1.54054e-015	-1.2004e-015	-1.97817e-015	6.69845e-016	-1.75079e-015	-1.75611e-015	-3.01934e-015	-2.1702e-015	-7.13849e-015	-4.72581e-015	-4.65476e-015	-3.02369e-015	9.03305e-016	9.39549e-016	3.87141e-016	2.84384e-016	-1.70764e-015	-1.46416e-016	-3.1874e-015	1.7439e-015	2.89772e-016
1.51646e-015	9.04281e-016	-2.69929e-015	-2.20066e-015	-1.82585e-015	-1.42494e-015	-2.69611e-015	5.83333e-016	-2.04605e-015	-1.85109e-015	-3.31872e-015	-2.61649e-015	-7.26088e-015	-4.5575e-015	-4.82149e-015	-3.02661e-015	6.76637e-016	1.0526e-015	1.03322e-016	5.06751e-016	-1.80407e-015	-8.21282e-017	-3.21431e-015	1.62773e-015	1.34103e-016
1.60199e-015	6.76275e-016	-2.91604e-015	-2.57953e-015	-2.10608e-015	-1.63263e-015	-3.4001e-015	4.65408e-016	-2.34194e-015	-1.94785e-015	-3.62383e-015	-3.05972e-015	-7.3609e-015	-4.36445e-015	-4.98858e-015	-3.03185e-015	4.30288e-016	1.16739e-015	-1.96146e-016	7.24719e-016	-1.89218e-015	-2.71213e-017	-3.24861e-015	1.49714e-015	-3.7499e-017
1.65459e-015	4.37367e-016	-3.1237e-015	-2.94226e-015	-2.37896e-015	-1.82149e-015	-4.08699e-015	3.13323e-016	-2.63813e-015	-2.04663e-015	-3.93477e-015	-3.49705e-015	-7.44116e-015	-4.14722e-015	-5.15335e-015	-3.03793e-015	1.66215e-016	1.28317e-015	-5.09616e-016	9.37634e-016	-1.97337e-015	1.79959e-017	-3.2887e-015	1.35303e-015	-2.23551e-016
1.67273e-015	1.88656e-016	-3.3205e-015	-3.28499e-015	-2.6406e-015	-1.98979e-015	-4.75423e-015	1.247e-016	-2.93489e-015	-2.14811e-015	-4.25091e-015	-3.92604e-015	-7.50426e-015	-3.90576e-015	-5.31383e-015	-3.04422e-015	-1.12349e-016	1.3993e-015	-8.35845e-016	1.14484e-015	-2.0493e-015	5.30481e-017	-3.33379e-015	1.19628e-015	-4.22357e-016
1.65599e-015	-6.83763e-017	-3.50396e-015	-3.60469e-015	-2.88867e-015	-2.13618e-015	-5.39865e-015	-1.02806e-016	-3.23233e-015	-2.25267e-015	-4.57138e-015	-4.34429e-015	-7.55252e-015	-3.64061e-015	-5.46855e-015	-3.04918e-015	-4.01935e-016	1.51516e-015	-1.17293e-015	1.34625e-015	-2.12118e-015	7.65919e-017	-3.38294e-015	1.02773e-015	-6.31958e-016
1.60333e-015	-3.33226e-016	-3.67218e-015	-3.89845e-015	-3.12071e-015	-2.25936e-015	-6.01771e-015	-3.7107e-016	-3.53e-015	-2.35993e-015	-4.89533e-015	-4.75e-015	-7.58896e-015	-3.35321e-015	-5.61508e-015	-3.05186e-015	-6.9963e-016	1.63027e-015	-1.51916e-015	1.54177e-015	-2.19074e-015	8.81109e-017	-3.43442e-015	8.48878e-016	-8.50127e-016
1.51427e-015	-6.05165e-016	-3.82361e-015	-4.16267e-015	-3.3341e-015	-2.35874e-015	-6.60897e-015	-6.80662e-016	-3.82808e-015	-2.47036e-015	-5.22216e-015	-5.14061e-015	-7.61634e-015	-3.0453e-015	-5.75111e-015	-3.05124e-015	-1.00187e-015	1.74332e-015	-1.87246e-015	1.73054e-015	-2.25912e-015	8.75835e-017	-3.48721e-015	6.61153e-016	-1.07491e-015
1.38913e-015	-8.82502e-016	-3.95744e-015	-4.39516e-015	-3.5255e-015	-2.43382e-015	-7.17005e-015	-1.03268e-015	-4.12676e-015	-2.58423e-015	-5.55173e-015	-5.51439e-015	-7.63745e-015	-2.71867e-015	-5.87501e-015	-3.04631e-015	-1.30551e-015	1.85357e-015	-2.23026e-015	1.91251e-015	-2.32885e-015	7.47088e-017	-3.5391e-015	4.65552e-016	-1.30394e-015
1.22803e-015	-1.16406e-015	-4.07217e-015	-4.59408e-015	-3.69328e-015	-2.48424e-015	-7.69921e-015	-1.42737e-015	-4.42523e-015	-2.70147e-015	-5.88336e-015	-5.86977e-015	-7.6555e-015	-2.37539e-015	-5.98468e-015	-3.03579e-015	-1.60715e-015	1.95953e-015	-2.58943e-015	2.08701e-015	-2.40128e-015	4.87196e-017	-3.58828e-015	2.62414e-016	-1.53506e-015
1.0317e-015	-1.44905e-015	-4.16592e-015	-4.75746e-015	-3.83565e-015	-2.50977e-015	-8.19503e-015	-1.86349e-015	-4.72332e-015	-2.82169e-015	-6.21616e-015	-6.20612e-015	-7.6732e-015	-2.0168e-015	-6.07843e-015	-3.01844e-015	-1.9029e-015	2.05892e-015	-2.9475e-015	2.2535e-015	-2.47785e-015	9.51073e-018	-3.6332e-015	5.29e-017	-1.76603e-015
8.01358e-016	-1.73645e-015	-4.23813e-015	-4.88438e-015	-3.95101e-015	-2.51068e-015	-8.65668e-015	-2.33984e-015	-5.02067e-015	-2.94501e-015	-6.54896e-015	-6.52233e-015	-7.69354e-015	-1.64583e-015	-6.15434e-015	-2.99278e-015	-2.18931e-015	2.15088e-015	-3.30203e-015	2.41142e-015	-2.56038e-015	-4.37329e-017	-3.67245e-015	-1.62246e-016	-1.99487e-015
5.3921e-016	-2.02515e-015	-4.28787e-015	-4.9736e-015	-4.03831e-015	-2.48703e-015	-9.08247e-015	-2.85489e-015	-5.31653e-015	-3.07166e-015	-6.88079e-015	-6.81773e-015	-7.71909e-015	-1.26489e-015	-6.21082e-015	-2.95817e-015	-2.46302e-015	2.23348e-015	-3.64986e-015	2.55988e-015	-2.65014e-015	-1.10713e-016	-3.70417e-015	-3.82287e-016	-2.21913e-015
2.47111e-016	-2.31357e-015	-4.3144e-015	-5.02391e-015	-4.09618e-015	-2.43993e-015	-9.47205e-015	-3.40687e-015	-5.61012e-015	-3.20097e-015	-7.21045e-015	-7.09182e-015	-7.75198e-015	-8.77284e-016	-6.24628e-015	-2.91284e-015	-2.72105e-015	2.30492e-015	-3.988e-015	2.69862e-015	-2.74837e-015	-1.91172e-016	-3.7266e-015	-6.05741e-016	-2.43651e-015
-7.24206e-017	-2.60067e-015	-4.31754e-015	-5.0356e-015	-4.12412e-015	-2.37032e-015	-9.82525e-015	-3.99208e-015	-5.90128e-015	-3.33253e-015	-7.53685e-015	-7.34442e-015	-7.79402e-015	-4.85946e-016	-6.25927e-015	-2.85577e-015	-2.96057e-015	2.36401e-015	-4.31402e-015	2.8275e-015	-2.85696e-015	-2.84596e-016	-3.73846e-015	-8.32079e-016	-2.64465e-015
-4.16594e-016	-2.88593e-015	-4.29638e-015	-5.00867e-015	-4.12146e-015	-2.27904e-015	-1.01416e-014	-4.60739e-015	-6.18958e-015	-3.46597e-015	-7.85899e-015	-7.5761e-015	-7.84698e-015	-9.33063e-017	-6.24873e-015	-2.78625e-015	-3.17909e-015	2.40916e-015	-4.62452e-015	2.94516e-015	-2.97685e-015	-3.90617e-016	-3.73873e-015	-1.06043e-015	-2.84143e-015
-7.82636e-016	-3.16757e-015	-4.25093e-015	-4.94337e-015	-4.0879e-015	-2.1677e-015	-1.04213e-014	-5.24941e-015	-6.47391e-015	-3.60013e-015	-8.17505e-015	-7.78719e-015	-7.91267e-015	2.97957e-016	-6.21346e-015	-2.70364e-015	-3.3741e-015	2.4383e-015	-4.91663e-015	3.05128e-015	-3.10867e-015	-5.0958e-016	-3.72608e-015	-1.2892e-015	-3.02506e-015
-1.16726e-015	-3.44496e-015	-4.18145e-015	-4.84042e-015	-4.02387e-015	-2.03722e-015	-1.06652e-014	-5.9135e-015	-6.75385e-015	-3.73436e-015	-8.48442e-015	-7.97784e-015	-7.99225e-015	6.84462e-016	-6.15282e-015	-2.60723e-015	-3.54373e-015	2.44983e-015	-5.18818e-015	3.1451e-015	-3.25328e-015	-6.40209e-016	-3.69963e-015	-1.51744e-015	-3.19382e-015
-1.56692e-015	-3.71682e-015	-4.08806e-015	-4.70041e-015	-3.93001e-015	-1.88899e-015	-1.08734e-014	-6.59444e-015	-7.0293e-015	-3.86858e-015	-8.78572e-015	-8.14886e-015	-8.08599e-015	1.06348e-015	-6.06642e-015	-2.49715e-015	-3.68739e-015	2.44248e-015	-5.43656e-015	3.22616e-015	-3.41085e-015	-7.81362e-016	-3.65854e-015	-1.74443e-015	-3.34583e-015
-1.97805e-015	-3.98216e-015	-3.97122e-015	-4.5252e-015	-3.80728e-015	-1.7249e-015	-1.10473e-014	-7.28693e-015	-7.29878e-015	-4.00186e-015	-9.07759e-015	-8.30176e-015	-8.19452e-015	1.43165e-015	-5.95405e-015	-2.37234e-015	-3.80398e-015	2.41443e-015	-5.65963e-015	3.29395e-015	-3.58145e-015	-9.3276e-016	-3.60225e-015	-1.96854e-015	-3.47977e-015
-2.39698e-015	-4.24049e-015	-3.83264e-015	-4.3165e-015	-3.6572e-015	-1.54733e-015	-1.11883e-014	-7.98527e-015	-7.56221e-015	-4.13256e-015	-9.35899e-015	-8.43692e-015	-8.31838e-015	1.78611e-015	-5.81548e-015	-2.23334e-015	-3.89293e-015	2.36513e-015	-5.85491e-015	3.34824e-015	-3.76559e-015	-1.09291e-015	-3.53006e-015	-2.18857e-015	-3.59446e-015
-2.82011e-015	-4.49122e-015	-3.67305e-015	-4.07588e-015	-3.48098e-015	-1.35795e-015	-1.1298e-014	-8.68353e-015	-7.81821e-015	-4.25987e-015	-9.62864e-015	-8.55535e-015	-8.45701e-015	2.12409e-015	-5.65058e-015	-2.08044e-015	-3.95396e-015	2.29339e-015	-6.02082e-015	3.38828e-015	-3.96233e-015	-1.26044e-015	-3.44176e-015	-2.40339e-015	-3.68917e-015
-3.24377e-015	-4.73339e-015	-3.49312e-015	-3.80601e-015	-3.28123e-015	-1.15876e-015	-1.13778e-014	-9.37594e-015	-8.06634e-015	-4.38281e-015	-9.88495e-015	-8.65846e-015	-8.60956e-015	2.44224e-015	-5.45993e-015	-1.91419e-015	-3.98747e-015	2.19758e-015	-6.15561e-015	3.41468e-015	-4.1712e-015	-1.43409e-015	-3.33776e-015	-2.61175e-015	-3.76225e-015
-3.66417e-015	-4.9667e-015	-3.29475e-015	-3.50854e-015	-3.06014e-015	-9.51604e-016	-1.14298e-014	-1.00566e-014	-8.30616e-015	-4.50051e-015	-1.01267e-014	-8.74766e-015	-8.77481e-015	2.73852e-015	-5.24441e-015	-1.7356e-015	-3.99439e-015	2.07737e-015	-6.2589e-015	3.42655e-015	-4.39159e-015	-1.61258e-015	-3.21795e-015	-2.8127e-015	-3.81278e-015
-4.07804e-015	-5.19049e-015	-3.07921e-015	-3.1858e-015	-2.82031e-015	-7.38907e-016	-1.14559e-014	-1.07188e-014	-8.53748e-015	-4.61189e-015	-1.03525e-014	-8.8245e-015	-8.95074e-015	3.00975e-015	-5.0046e-015	-1.54552e-015	-3.97628e-015	1.93275e-015	-6.32981e-015	3.42391e-015	-4.62232e-015	-1.79391e-015	-3.0832e-015	-3.00578e-015	-3.83959e-015
-4.48219e-015	-5.40405e-015	-2.84761e-015	-2.84054e-015	-2.56392e-015	-5.22279e-016	-1.14572e-014	-1.13565e-014	-8.76002e-015	-4.71586e-015	-1.05607e-014	-8.89055e-015	-9.13638e-015	3.25397e-015	-4.74133e-015	-1.3445e-015	-3.93496e-015	1.76355e-015	-6.36769e-015	3.40668e-015	-4.86195e-015	-1.97691e-015	-2.93431e-015	-3.18969e-015	-3.84256e-015
-4.87246e-015	-5.60692e-015	-2.60235e-015	-2.47622e-015	-2.29357e-015	-3.04612e-016	-1.14362e-014	-1.19641e-014	-8.97262e-015	-4.81137e-015	-1.07508e-014	-8.94717e-015	-9.32916e-015	3.46932e-015	-4.45588e-015	-1.13427e-015	-3.87294e-015	1.569e-015	-6.37249e-015	3.37435e-015	-5.10863e-015	-2.15981e-015	-2.77226e-015	-3.36304e-015	-3.82261e-015
-5.24596e-015	-5.79883e-015	-2.34548e-015	-2.09538e-015	-2.01236e-015	-8.75974e-017	-1.13949e-014	-1.25351e-014	-9.17484e-015	-4.89723e-015	-1.09214e-014	-8.99564e-015	-9.52724e-015	3.65424e-015	-4.1499e-015	-9.15807e-016	-3.79265e-015	1.34956e-015	-6.3444e-015	3.32693e-015	-5.36069e-015	-2.34047e-015	-2.59838e-015	-3.52536e-015	-3.77952e-015
-5.5999e-015	-5.97948e-015	-2.07864e-015	-1.70087e-015	-1.72361e-015	1.26568e-016	-1.13359e-014	-1.30638e-014	-9.36648e-015	-4.97212e-015	-1.10713e-014	-9.03761e-015	-9.7274e-015	3.80691e-015	-3.82475e-015	-6.90413e-016	-3.69664e-015	1.10573e-015	-6.28417e-015	3.26444e-015	-5.61628e-015	-2.51715e-015	-2.41382e-015	-3.67556e-015	-3.71367e-015
-5.93206e-015	-6.14915e-015	-1.80392e-015	-1.29527e-015	-1.43048e-015	3.36176e-016	-1.12607e-014	-1.35449e-014	-9.54625e-015	-5.03486e-015	-1.11999e-014	-9.07378e-015	-9.92698e-015	3.92708e-015	-3.48196e-015	-4.5952e-016	-3.58774e-015	8.38114e-016	-6.19287e-015	3.1872e-015	-5.87383e-015	-2.6881e-015	-2.22014e-015	-3.81283e-015	-3.62587e-015
-6.24035e-015	-6.30773e-015	-1.52316e-015	-8.81015e-016	-1.13612e-015	5.39337e-016	-1.11718e-014	-1.39736e-014	-9.71288e-015	-5.08459e-015	-1.13064e-014	-9.10462e-015	-1.01227e-014	4.01355e-015	-3.12344e-015	-2.2515e-016	-3.47044e-015	5.47334e-016	-6.07231e-015	3.09536e-015	-6.13087e-015	-2.85241e-015	-2.0192e-015	-3.93632e-015	-3.5172e-015
-6.52291e-015	-6.45568e-015	-1.23859e-015	-4.61126e-016	-8.43624e-016	7.34844e-016	-1.1071e-014	-1.43456e-014	-9.8665e-015	-5.12071e-015	-1.13898e-014	-9.13136e-015	-1.03119e-014	4.06537e-015	-2.75137e-015	1.03953e-017	-3.34783e-015	2.34822e-016	-5.92397e-015	2.98989e-015	-6.38494e-015	-3.0081e-015	-1.81314e-015	-4.04486e-015	-3.38846e-015
-6.77791e-015	-6.59264e-015	-9.5263e-016	-3.84332e-017	-5.56613e-016	9.21122e-016	-1.09606e-014	-1.46565e-014	-1.00072e-014	-5.1423e-015	-1.14492e-014	-9.15494e-015	-1.04919e-014	4.08278e-015	-2.36795e-015	2.44802e-016	-3.2229e-015	-9.73615e-017	-5.75023e-015	2.87052e-015	-6.63398e-015	-3.15261e-015	-1.60399e-015	-4.13751e-015	-3.24071e-015
-7.0043e-015	-6.7185e-015	-6.67272e-016	3.85134e-016	-2.77548e-016	1.09638e-015	-1.08428e-014	-1.49024e-014	-1.01344e-014	-5.1488e-015	-1.1484e-014	-9.17521e-015	-1.06594e-014	4.06666e-015	-1.97552e-015	4.76596e-016	-3.09982e-015	-4.47861e-016	-5.55318e-015	2.73871e-015	-6.87538e-015	-3.28411e-015	-1.39394e-015	-4.2136e-015	-3.07517e-015
-7.20051e-015	-6.83252e-015	-3.84326e-016	8.06668e-016	-9.48982e-018	1.2595e-015	-1.07189e-014	-1.50803e-014	-1.0247e-014	-5.13988e-015	-1.14938e-014	-9.19309e-015	-1.08111e-014	4.01778e-015	-1.57652e-015	7.04021e-016	-2.98222e-015	-8.14895e-016	-5.3355e-015	2.59464e-015	-7.1066e-015	-3.40144e-015	-1.18493e-015	-4.27268e-015	-2.89341e-015
-7.36597e-015	-6.93477e-015	-1.06499e-016	1.22416e-015	2.45181e-016	1.4103e-015	-1.05903e-014	-1.51878e-014	-1.03446e-014	-5.11481e-015	-1.14779e-014	-9.2082e-015	-1.09451e-014	3.93696e-015	-1.17316e-015	9.25499e-016	-2.87376e-015	-1.19685e-015	-5.09942e-015	2.43925e-015	-7.32456e-015	-3.50357e-015	-9.78886e-016	-4.31436e-015	-2.69711e-015
-7.50077e-015	-7.02514e-015	1.63952e-016	1.63614e-015	4.84259e-016	1.5479e-015	-1.04585e-014	-1.52226e-014	-1.04263e-014	-5.07335e-015	-1.14357e-014	-9.22059e-015	-1.10574e-014	3.82515e-015	-7.67618e-016	1.13866e-015	-2.77757e-015	-1.59121e-015	-4.84787e-015	2.27317e-015	-7.5268e-015	-3.58951e-015	-7.78592e-016	-4.33838e-015	-2.48779e-015
-7.60478e-015	-7.1034e-015	4.25999e-016	2.0398e-015	7.05384e-016	1.67182e-015	-1.03254e-014	-1.51834e-014	-1.04916e-014	-5.01491e-015	-1.13672e-014	-9.23004e-015	-1.11456e-014	3.68458e-015	-3.61921e-016	1.34129e-015	-2.69781e-015	-1.99514e-015	-4.58393e-015	2.09743e-015	-7.71083e-015	-3.65762e-015	-5.85987e-016	-4.34369e-015	-2.26782e-015
-7.67779e-015	-7.16931e-015	6.7783e-016	2.43366e-015	9.06741e-016	1.78137e-015	-1.01922e-014	-1.50701e-014	-1.054e-014	-4.9391e-015	-1.12719e-014	-9.2359e-015	-1.12073e-014	3.51741e-015	4.1355e-017	1.53207e-015	-2.63719e-015	-2.4063e-015	-4.31084e-015	1.91272e-015	-7.87444e-015	-3.70732e-015	-4.03213e-016	-4.33018e-015	-2.03909e-015
-7.72113e-015	-7.22269e-015	9.17783e-016	2.81705e-015	1.08689e-015	1.87621e-015	-1.00599e-014	-1.48832e-014	-1.05713e-014	-4.84617e-015	-1.11494e-014	-9.23791e-015	-1.12405e-014	3.32608e-015	4.39492e-016	1.70962e-015	-2.59766e-015	-2.82216e-015	-4.03251e-015	1.71949e-015	-8.01504e-015	-3.73816e-015	-2.32407e-016	-4.29787e-015	-1.80301e-015
-7.73574e-015	-7.26312e-015	1.14429e-015	3.18817e-015	1.2447e-015	1.95676e-015	-9.92903e-015	-1.46232e-014	-1.05844e-014	-4.73646e-015	-1.09999e-014	-9.23522e-015	-1.12432e-014	3.11292e-015	8.30621e-016	1.87314e-015	-2.58216e-015	-3.24006e-015	-3.75219e-015	1.51885e-015	-8.1301e-015	-3.7499e-015	-7.52695e-017	-4.24682e-015	-1.56212e-015
-7.72209e-015	-7.2904e-015	1.35712e-015	3.54649e-015	1.37962e-015	2.02313e-015	-9.8e-015	-1.42914e-014	-1.05784e-014	-4.61008e-015	-1.08236e-014	-9.22714e-015	-1.12136e-014	2.88068e-015	1.2128e-015	2.02125e-015	-2.59281e-015	-3.65719e-015	-3.47193e-015	1.31205e-015	-8.21781e-015	-3.74252e-015	6.66098e-017	-4.17707e-015	-1.31942e-015
-7.68188e-015	-7.30413e-015	1.55464e-015	3.89135e-015	1.49044e-015	2.07642e-015	-9.67315e-015	-1.38897e-014	-1.05524e-014	-4.46736e-015	-1.06202e-014	-9.21261e-015	-1.11501e-014	2.63276e-015	1.58415e-015	2.15229e-015	-2.63143e-015	-4.07059e-015	-3.19496e-015	1.10082e-015	-8.27645e-015	-3.71564e-015	1.91575e-016	-4.08908e-015	-1.07689e-015
-7.61677e-015	-7.30393e-015	1.73657e-015	4.22258e-015	1.57702e-015	2.11722e-015	-9.54858e-015	-1.3421e-014	-1.05056e-014	-4.30923e-015	-1.03899e-014	-9.19083e-015	-1.10526e-014	2.37287e-015	1.94252e-015	2.26632e-015	-2.69888e-015	-4.47738e-015	-2.92428e-015	8.866e-016	-8.30416e-015	-3.6695e-015	2.98617e-016	-3.98332e-015	-8.36025e-016
-7.52844e-015	-7.2896e-015	1.90263e-015	4.53946e-015	1.63982e-015	2.14661e-015	-9.42588e-015	-1.28885e-014	-1.04375e-014	-4.13637e-015	-1.0133e-014	-9.16082e-015	-1.09204e-014	2.1041e-015	2.28675e-015	2.36261e-015	-2.79559e-015	-4.87479e-015	-2.66178e-015	6.70163e-016	-8.29991e-015	-3.60487e-015	3.86694e-016	-3.86049e-015	-5.98855e-016
-7.41838e-015	-7.26121e-015	2.05281e-015	4.84147e-015	1.6796e-015	2.16603e-015	-9.30509e-015	-1.22958e-014	-1.03479e-014	-3.94959e-015	-9.85e-015	-9.12112e-015	-1.0753e-014	1.83044e-015	2.61505e-015	2.43989e-015	-2.92215e-015	-5.26007e-015	-2.41061e-015	4.52336e-016	-8.26242e-015	-3.52227e-015	4.55111e-016	-3.72143e-015	-3.67134e-016
-7.28862e-015	-7.21825e-015	2.18714e-015	5.12858e-015	1.69703e-015	2.17604e-015	-9.18572e-015	-1.16477e-014	-1.02365e-014	-3.75006e-015	-9.54123e-015	-9.07061e-015	-1.05497e-014	1.55571e-015	2.92648e-015	2.49859e-015	-3.07797e-015	-5.63051e-015	-2.17277e-015	2.34635e-016	-8.19077e-015	-3.42292e-015	5.03535e-016	-3.56704e-015	-1.43317e-016
-7.14058e-015	-7.16052e-015	2.30569e-015	5.40056e-015	1.69364e-015	2.17809e-015	-9.06748e-015	-1.09492e-014	-1.01025e-014	-3.53902e-015	-9.20685e-015	-9.0079e-015	-1.03111e-014	1.28314e-015	3.21994e-015	2.53952e-015	-3.26249e-015	-5.98336e-015	-1.9506e-015	1.82596e-017	-8.0847e-015	-3.30821e-015	5.31219e-016	-3.39848e-015	7.09449e-017
-6.97607e-015	-7.08815e-015	2.40908e-015	5.6569e-015	1.67111e-015	2.17337e-015	-8.94899e-015	-1.02057e-014	-9.94519e-015	-3.31762e-015	-8.8479e-015	-8.93209e-015	-1.00373e-014	1.01635e-015	3.49436e-015	2.5632e-015	-3.47373e-015	-6.31573e-015	-1.74525e-015	-1.9577e-016	-7.94406e-015	-3.17957e-015	5.38792e-016	-3.21727e-015	2.73709e-016
-6.79719e-015	-7.00067e-015	2.4973e-015	5.89807e-015	1.63152e-015	2.16376e-015	-8.82983e-015	-9.42245e-015	-9.76383e-015	-3.08734e-015	-8.46489e-015	-8.84221e-015	-9.7295e-015	7.58894e-016	3.74845e-015	2.57022e-015	-3.71039e-015	-6.62503e-015	-1.5579e-015	-4.06139e-016	-7.76868e-015	-3.0392e-015	5.25836e-016	-3.02487e-015	4.64066e-016
-6.60619e-015	-6.89811e-015	2.57154e-015	6.12389e-015	1.57627e-015	2.15145e-015	-8.70964e-015	-8.6045e-015	-9.55839e-015	-2.84976e-015	-8.05878e-015	-8.7372e-015	-9.38895e-015	5.13969e-016	3.98179e-015	2.56157e-015	-3.9697e-015	-6.90916e-015	-1.38862e-015	-6.12126e-016	-7.55893e-015	-2.88881e-015	4.9285e-016	-2.82299e-015	6.41288e-016
-6.40418e-015	-6.78058e-015	2.63237e-015	6.33462e-015	1.50824e-015	2.13833e-015	-8.5872e-015	-7.75817e-015	-9.32864e-015	-2.60587e-015	-7.6305e-015	-8.61544e-015	-9.01753e-015	2.84393e-016	4.19379e-015	2.5377e-015	-4.24913e-015	-7.16596e-015	-1.23798e-015	-8.13087e-016	-7.31562e-015	-2.73022e-015	4.40611e-016	-2.61295e-015	8.0423e-016
-6.19309e-015	-6.64791e-015	2.68106e-015	6.53065e-015	1.42979e-015	2.1259e-015	-8.4615e-015	-6.88917e-015	-9.07439e-015	-2.35716e-015	-7.1809e-015	-8.47621e-015	-8.61752e-015	7.31386e-017	4.3847e-015	2.49977e-015	-4.54537e-015	-7.39344e-015	-1.10578e-015	-1.00771e-015	-7.04051e-015	-2.56606e-015	3.70132e-016	-2.39715e-015	9.52607e-016
-5.97443e-015	-6.49951e-015	2.71903e-015	6.71182e-015	1.34397e-015	2.11605e-015	-8.33067e-015	-6.00317e-015	-8.79547e-015	-2.10537e-015	-6.71083e-015	-8.31895e-015	-8.19129e-015	-1.17176e-016	4.5543e-015	2.44902e-015	-4.85432e-015	-7.5894e-015	-9.92262e-016	-1.19495e-015	-6.73433e-015	-2.39829e-015	2.82363e-016	-2.17763e-015	1.08569e-015
-5.7494e-015	-6.33606e-015	2.74764e-015	6.8784e-015	1.25285e-015	2.11018e-015	-8.19364e-015	-5.10647e-015	-8.4915e-015	-1.8513e-015	-6.22163e-015	-8.14317e-015	-7.74171e-015	-2.83226e-016	4.70282e-015	2.3868e-015	-5.17257e-015	-7.75232e-015	-8.97162e-016	-1.3741e-015	-6.39858e-015	-2.22944e-015	1.78946e-016	-1.95626e-015	1.20307e-015
-5.51924e-015	-6.15778e-015	2.769e-015	7.03085e-015	1.15924e-015	2.10995e-015	-8.0493e-015	-4.20518e-015	-8.16238e-015	-1.59639e-015	-5.71433e-015	-7.94823e-015	-7.27104e-015	-4.23336e-016	4.83126e-015	2.31451e-015	-5.49629e-015	-7.88112e-015	-8.19421e-016	-1.54447e-015	-6.03477e-015	-2.06156e-015	6.1395e-017	-1.73445e-015	1.30441e-015
-5.28467e-015	-5.96505e-015	2.78481e-015	7.16945e-015	1.06678e-015	2.11748e-015	-7.8961e-015	-3.30568e-015	-7.80784e-015	-1.34257e-015	-5.19005e-015	-7.73396e-015	-6.78143e-015	-5.35461e-016	4.94023e-015	2.23402e-015	-5.82131e-015	-7.97505e-015	-7.58185e-016	-1.7064e-015	-5.64512e-015	-1.89667e-015	-6.90384e-017	-1.51397e-015	1.38962e-015
-5.04675e-015	-5.75798e-015	2.79658e-015	7.29407e-015	9.78271e-016	2.13392e-015	-7.73269e-015	-2.4135e-015	-7.42781e-015	-1.09089e-015	-4.65035e-015	-7.49977e-015	-6.27605e-015	-6.19095e-016	5.03062e-015	2.1474e-015	-6.14313e-015	-8.03379e-015	-7.12222e-016	-1.85904e-015	-5.23213e-015	-1.73733e-015	-2.10815e-016	-1.29738e-015	1.45911e-015
-4.80585e-015	-5.53711e-015	2.80541e-015	7.40444e-015	8.96323e-016	2.16079e-015	-7.55786e-015	-1.53402e-015	-7.02211e-015	-8.42322e-016	-4.0964e-015	-7.24508e-015	-5.75761e-015	-6.72668e-016	5.10342e-015	2.05643e-015	-6.45744e-015	-8.05672e-015	-6.79431e-016	-2.00153e-015	-4.79828e-015	-1.5856e-015	-3.61758e-016	-1.08643e-015	1.51346e-015
-4.56265e-015	-5.30365e-015	2.81305e-015	7.50088e-015	8.22766e-016	2.19944e-015	-7.37036e-015	-6.72229e-016	-6.59091e-015	-5.9827e-016	-3.53014e-015	-6.96977e-015	-5.23006e-015	-6.95337e-016	5.15996e-015	1.96224e-015	-6.75971e-015	-8.04391e-015	-6.57619e-016	-2.13345e-015	-4.3461e-015	-1.44369e-015	-5.19503e-016	-8.83148e-016	1.55297e-015
-4.31781e-015	-5.05919e-015	2.82042e-015	7.58321e-015	7.59703e-016	2.25101e-015	-7.16837e-015	1.67851e-016	-6.13541e-015	-3.60139e-016	-2.95304e-015	-6.67359e-015	-4.69621e-015	-6.87271e-016	5.20113e-015	1.86599e-015	-7.04545e-015	-7.99542e-015	-6.44392e-016	-2.25502e-015	-3.87863e-015	-1.31381e-015	-6.82111e-016	-6.89874e-016	1.57907e-015
-4.07081e-015	-4.80434e-015	2.82918e-015	7.65073e-015	7.0977e-016	2.3164e-015	-6.95112e-015	9.81848e-016	-5.6561e-015	-1.28816e-016	-2.3666e-015	-6.35693e-015	-4.15914e-015	-6.48099e-016	5.22822e-015	1.76921e-015	-7.31032e-015	-7.91098e-015	-6.37541e-016	-2.36607e-015	-3.39922e-015	-1.19829e-015	-8.47279e-016	-5.08028e-016	1.59244e-015
-3.82162e-015	-4.54016e-015	2.84068e-015	7.70404e-015	6.75542e-016	2.39652e-015	-6.71737e-015	1.76566e-015	-5.1537e-015	9.4415e-017	-1.77192e-015	-6.0202e-015	-3.62178e-015	-5.78388e-016	5.24252e-015	1.67331e-015	-7.5501e-015	-7.79148e-015	-6.34222e-016	-2.46625e-015	-2.91036e-015	-1.09852e-015	-1.01311e-015	-3.39924e-016	1.59404e-015
-3.57049e-015	-4.26819e-015	2.85552e-015	7.74206e-015	6.5893e-016	2.49143e-015	-6.46653e-015	2.51598e-015	-4.62863e-015	3.0928e-016	-1.17122e-015	-5.66411e-015	-3.08714e-015	-4.79984e-016	5.24578e-015	1.57997e-015	-7.76166e-015	-7.63823e-015	-6.3266e-016	-2.55585e-015	-2.41515e-015	-1.01604e-015	-1.17787e-015	-1.87065e-016	1.5846e-015
-3.317e-015	-3.9897e-015	2.87464e-015	7.7648e-015	6.61054e-016	2.60067e-015	-6.19773e-015	3.22976e-015	-4.08218e-015	5.15209e-016	-5.66586e-016	-5.28948e-015	-2.55804e-015	-3.54608e-016	5.2391e-015	1.49085e-015	-7.94205e-015	-7.45316e-015	-6.30496e-016	-2.63509e-015	-1.91708e-015	-9.52428e-016	-1.3399e-015	-5.0197e-017	1.5646e-015
-3.06107e-015	-3.70603e-015	2.89925e-015	7.77199e-015	6.83515e-016	2.72469e-015	-5.90991e-015	3.90395e-015	-3.51528e-015	7.11457e-016	4.05987e-017	-4.89692e-015	-2.03704e-015	-2.03631e-016	5.22383e-015	1.40691e-015	-8.08758e-015	-7.23748e-015	-6.25612e-016	-2.70434e-015	-1.41904e-015	-9.0853e-016	-1.49681e-015	6.87088e-017	1.53521e-015
-2.80248e-015	-3.41866e-015	2.92968e-015	7.76262e-015	7.26943e-016	2.86356e-015	-5.60209e-015	4.53668e-015	-2.92936e-015	8.97765e-016	6.48622e-016	-4.48785e-015	-1.52671e-015	-2.92278e-017	5.20181e-015	1.32848e-015	-8.19591e-015	-6.99277e-015	-6.16285e-016	-2.76375e-015	-9.24341e-016	-8.85418e-016	-1.64731e-015	1.68705e-016	1.49752e-015
-2.54109e-015	-3.12941e-015	2.96584e-015	7.73689e-015	7.92275e-016	3.01619e-015	-5.27392e-015	5.12692e-015	-2.32617e-015	1.07409e-015	1.25517e-015	-4.06328e-015	-1.02914e-015	1.65767e-016	5.17417e-015	1.25623e-015	-8.26546e-015	-6.72203e-015	-6.00406e-016	-2.81333e-015	-4.36322e-016	-8.83189e-016	-1.79003e-015	2.48594e-016	1.45283e-015
-2.27587e-015	-2.84008e-015	3.00792e-015	7.69384e-015	8.79582e-016	3.18188e-015	-4.92501e-015	5.67398e-015	-1.70779e-015	1.24028e-015	1.85831e-015	-3.62412e-015	-5.46747e-016	3.78864e-016	5.14182e-015	1.19119e-015	-8.29529e-015	-6.42738e-015	-5.75815e-016	-2.85347e-015	4.17526e-017	-9.02212e-016	-1.92399e-015	3.07365e-016	1.40226e-015
-2.00636e-015	-2.5518e-015	3.05598e-015	7.63348e-015	9.88272e-016	3.35914e-015	-4.55588e-015	6.17693e-015	-1.07548e-015	1.39638e-015	2.45679e-015	-3.17196e-015	-8.08353e-017	6.07564e-016	5.10675e-015	1.13326e-015	-8.28449e-015	-6.11129e-015	-5.40339e-016	-2.88494e-015	5.07056e-016	-9.4238e-016	-2.04819e-015	3.4475e-016	1.34745e-015
-1.733e-015	-2.26615e-015	3.10945e-015	7.5555e-015	1.11835e-015	3.54689e-015	-4.16628e-015	6.63517e-015	-4.31452e-016	1.5428e-015	3.04864e-015	-2.70869e-015	3.66244e-016	8.48194e-016	5.07012e-015	1.0827e-015	-8.23273e-015	-5.77689e-015	-4.9254e-016	-2.90835e-015	9.56472e-016	-1.00358e-015	-2.16132e-015	3.60427e-016	1.28929e-015
-1.45498e-015	-1.98476e-015	3.16817e-015	7.45945e-015	1.26947e-015	3.74488e-015	-3.75606e-015	7.04954e-015	2.2237e-016	1.68005e-015	3.63173e-015	-2.23556e-015	7.93035e-016	1.09784e-015	5.03254e-015	1.03972e-015	-8.1398e-015	-5.42701e-015	-4.31654e-016	-2.92473e-015	1.38732e-015	-1.08569e-015	-2.26287e-015	3.54537e-016	1.22882e-015
-1.17157e-015	-1.70907e-015	3.231e-015	7.34526e-015	1.44011e-015	3.95068e-015	-3.32628e-015	7.42052e-015	8.83467e-016	1.80849e-015	4.20414e-015	-1.75411e-015	1.19803e-015	1.35339e-015	4.99491e-015	1.00454e-015	-8.00641e-015	-5.06496e-015	-3.56798e-016	-2.93461e-015	1.79693e-015	-1.18812e-015	-2.35244e-015	3.2726e-016	1.16651e-015
-8.82815e-016	-1.44053e-015	3.297e-015	7.21311e-015	1.62901e-015	4.16197e-015	-2.87748e-015	7.74897e-015	1.54945e-015	1.92944e-015	4.76401e-015	-1.26588e-015	1.58025e-015	1.61114e-015	4.95788e-015	9.77404e-016	-7.8344e-015	-4.69422e-015	-2.67445e-016	-2.93856e-015	2.18277e-015	-1.30939e-015	-2.42964e-015	2.78888e-016	1.10387e-015
-5.89069e-016	-1.18107e-015	3.3656e-015	7.06286e-015	1.83446e-015	4.37671e-015	-2.40996e-015	8.03619e-015	2.21696e-015	2.04345e-015	5.30975e-015	-7.72381e-016	1.93897e-015	1.8679e-015	4.9218e-015	9.57655e-016	-7.62607e-015	-4.31863e-015	-1.63674e-016	-2.93773e-015	2.54305e-015	-1.44843e-015	-2.494e-015	2.10352e-016	1.04231e-015
-2.9015e-016	-9.32216e-016	3.43516e-015	6.89439e-015	2.05488e-015	4.59257e-015	-1.92499e-015	8.28416e-015	2.88447e-015	2.15119e-015	5.83962e-015	-2.75323e-016	2.27342e-015	2.12028e-015	4.88751e-015	9.44775e-016	-7.38457e-015	-3.94163e-015	-4.58518e-017	-2.93252e-015	2.87634e-015	-1.60383e-015	-2.54615e-015	1.22536e-016	9.82658e-016
1.38533e-017	-6.95382e-016	3.50408e-015	6.70775e-015	2.2873e-015	4.80738e-015	-1.42421e-015	8.49488e-015	3.5492e-015	2.25398e-015	6.3517e-015	2.23447e-016	2.58236e-015	2.36475e-015	4.85572e-015	9.37895e-016	-7.11279e-015	-3.5671e-015	8.57214e-017	-2.92349e-015	3.18066e-015	-1.7742e-015	-2.58694e-015	1.60186e-017	9.25484e-016
3.23412e-016	-4.71825e-016	3.57079e-015	6.50343e-015	2.52955e-015	5.01794e-015	-9.08825e-016	8.6705e-015	4.20831e-015	2.35203e-015	6.84436e-015	7.22665e-016	2.86524e-015	2.59817e-015	4.82677e-015	9.3611e-016	-6.81426e-015	-3.19848e-015	2.2948e-016	-2.91186e-015	3.45464e-015	-1.95784e-015	-2.61702e-015	-1.08054e-016	8.71687e-016
6.37994e-016	-2.63093e-016	3.63312e-015	6.2814e-015	2.77855e-015	5.2211e-015	-3.80289e-016	8.8131e-015	4.85824e-015	2.44631e-015	7.31591e-015	1.22108e-015	3.12218e-015	2.81701e-015	4.80047e-015	9.38721e-016	-6.49351e-015	-2.83969e-015	3.8424e-016	-2.89847e-015	3.69645e-015	-2.1524e-015	-2.63735e-015	-2.48013e-016	8.21697e-016
9.576e-016	-6.99979e-017	3.68907e-015	6.04198e-015	3.0311e-015	5.41412e-015	1.58834e-016	8.92447e-015	5.49575e-015	2.53765e-015	7.76497e-015	1.71694e-015	3.35304e-015	3.01866e-015	4.77653e-015	9.44835e-016	-6.15583e-015	-2.49445e-015	5.48812e-016	-2.88425e-015	3.905e-015	-2.35627e-015	-2.64901e-015	-4.02665e-016	7.75636e-016
1.28107e-015	1.06582e-016	3.73656e-015	5.78621e-015	3.28461e-015	5.59395e-015	7.06527e-016	9.00697e-015	6.11798e-015	2.62752e-015	8.19026e-015	2.20854e-015	3.55853e-015	3.20079e-015	4.7543e-015	9.52792e-016	-5.80657e-015	-2.16615e-015	7.21111e-016	-2.87054e-015	4.08007e-015	-2.5675e-015	-2.65307e-015	-5.69773e-016	7.34175e-016
1.60739e-015	2.66156e-016	3.77356e-015	5.51463e-015	3.53621e-015	5.75771e-015	1.26059e-015	9.06299e-015	6.72116e-015	2.71592e-015	8.59099e-015	2.69455e-015	3.73872e-015	3.36122e-015	4.73315e-015	9.61926e-016	-5.4501e-015	-1.85825e-015	8.98174e-016	-2.85784e-015	4.2213e-015	-2.78393e-015	-2.65073e-015	-7.47305e-016	6.96578e-016
1.93603e-015	4.082e-016	3.79844e-015	5.22893e-015	3.78349e-015	5.9024e-015	1.81912e-015	9.09547e-015	7.30283e-015	2.80411e-015	8.966e-015	3.17377e-015	3.89432e-015	3.49827e-015	4.71204e-015	9.71081e-016	-5.09266e-015	-1.57513e-015	1.07759e-015	-2.84724e-015	4.32747e-015	-3.00314e-015	-2.64321e-015	-9.33352e-016	6.63057e-016
2.26595e-015	5.32729e-016	3.80922e-015	4.92981e-015	4.02254e-015	6.02524e-015	2.37953e-015	9.10637e-015	7.86012e-015	2.89313e-015	9.31438e-015	3.64472e-015	4.02604e-015	3.60972e-015	4.68979e-015	9.7897e-016	-4.73991e-015	-1.31998e-015	1.2565e-015	-2.84026e-015	4.39845e-015	-3.22377e-015	-2.63241e-015	-1.12566e-015	6.33973e-016
2.59581e-015	6.39623e-016	3.80432e-015	4.61858e-015	4.25029e-015	6.1236e-015	2.93929e-015	9.09737e-015	8.38964e-015	2.98337e-015	9.63488e-015	4.10578e-015	4.13463e-015	3.69465e-015	4.66633e-015	9.84691e-016	-4.39776e-015	-1.09602e-015	1.43177e-015	-2.83773e-015	4.43474e-015	-3.44293e-015	-2.62016e-015	-1.32235e-015	6.09077e-016
2.92447e-015	7.28748e-016	3.78172e-015	4.29705e-015	4.46302e-015	6.19471e-015	3.49524e-015	9.0707e-015	8.8891e-015	3.07542e-015	9.92691e-015	4.55611e-015	4.22129e-015	3.75203e-015	4.64007e-015	9.87227e-016	-4.07215e-015	-9.06002e-016	1.60086e-015	-2.8405e-015	4.43694e-015	-3.65885e-015	-2.60781e-015	-1.52121e-015	5.87284e-016
3.25055e-015	8.00057e-016	3.73934e-015	3.96625e-015	4.65761e-015	6.23579e-015	4.04425e-015	9.02794e-015	9.355e-015	3.16912e-015	1.01904e-014	4.99415e-015	4.28701e-015	3.78166e-015	4.60999e-015	9.84877e-016	-3.76929e-015	-7.5281e-016	1.76096e-015	-2.84913e-015	4.40544e-015	-3.87047e-015	-2.59711e-015	-1.72006e-015	5.68771e-016
3.57239e-015	8.53856e-016	3.67564e-015	3.62826e-015	4.83084e-015	6.24457e-015	4.58359e-015	8.97121e-015	9.78491e-015	3.26551e-015	1.04251e-014	5.41842e-015	4.33195e-015	3.78332e-015	4.57447e-015	9.77188e-016	-3.49474e-015	-6.38236e-016	1.90815e-015	-2.86403e-015	4.34052e-015	-4.07564e-015	-2.59003e-015	-1.91601e-015	5.53247e-016
3.88893e-015	8.9106e-016	3.59003e-015	3.28541e-015	4.97972e-015	6.21901e-015	5.11001e-015	8.9019e-015	1.01761e-014	3.36446e-015	1.06309e-014	5.82778e-015	4.35688e-015	3.75744e-015	4.53258e-015	9.62871e-016	-3.25343e-015	-5.64598e-016	2.0392e-015	-2.88675e-015	4.24393e-015	-4.27275e-015	-2.58796e-015	-2.10704e-015	5.40059e-016
4.19856e-015	9.11716e-016	3.48143e-015	2.93908e-015	5.10141e-015	6.1576e-015	5.62063e-015	8.82088e-015	1.05266e-014	3.46585e-015	1.08079e-014	6.22085e-015	4.3631e-015	3.7045e-015	4.48353e-015	9.41414e-016	-3.05138e-015	-5.33449e-016	2.15066e-015	-2.91831e-015	4.11713e-015	-4.46049e-015	-2.59259e-015	-2.29116e-015	5.28832e-016
4.50017e-015	9.1593e-016	3.34913e-015	2.59075e-015	5.19292e-015	6.05936e-015	6.11216e-015	8.72805e-015	1.08349e-014	3.56919e-015	1.09561e-014	6.59702e-015	4.35127e-015	3.62558e-015	4.42535e-015	9.11944e-016	-2.89337e-015	-5.46733e-016	2.23917e-015	-2.95968e-015	3.96104e-015	-4.63813e-015	-2.60543e-015	-2.46621e-015	5.18597e-016
4.79235e-015	9.046e-016	3.1919e-015	2.24212e-015	5.25207e-015	5.9226e-015	6.58173e-015	8.62408e-015	1.1099e-014	3.67434e-015	1.1076e-014	6.95518e-015	4.32207e-015	3.52203e-015	4.3566e-015	8.73685e-016	-2.78424e-015	-6.04926e-016	2.30124e-015	-3.01181e-015	3.77675e-015	-4.80416e-015	-2.62735e-015	-2.62997e-015	5.09054e-016
5.07425e-015	8.79213e-016	3.00953e-015	1.89493e-015	5.27651e-015	5.74574e-015	7.02679e-015	8.5101e-015	1.13172e-014	3.7805e-015	1.11683e-014	7.29411e-015	4.27609e-015	3.39509e-015	4.27647e-015	8.26173e-016	-2.72786e-015	-7.08584e-016	2.33383e-015	-3.07539e-015	3.56589e-015	-4.95761e-015	-2.66003e-015	-2.78023e-015	4.99645e-016
5.34403e-015	8.40853e-016	2.80243e-015	1.55162e-015	5.26442e-015	5.52883e-015	7.44473e-015	8.38626e-015	1.14877e-014	3.88702e-015	1.12334e-014	7.6134e-015	4.21454e-015	3.24733e-015	4.1835e-015	7.68525e-016	-2.72796e-015	-8.57621e-016	2.33413e-015	-3.15097e-015	3.33023e-015	-5.09832e-015	-2.70388e-015	-2.91524e-015	4.89545e-016
5.60044e-015	7.90377e-016	2.57023e-015	1.21436e-015	5.21429e-015	5.27143e-015	7.8325e-015	8.25282e-015	1.16096e-014	3.9929e-015	1.1272e-014	7.91186e-015	4.13845e-015	3.08055e-015	4.07675e-015	7.00507e-016	-2.7881e-015	-1.05246e-015	2.2995e-015	-3.23892e-015	3.07133e-015	-5.22606e-015	-2.76046e-015	-3.03357e-015	4.78071e-016
5.84263e-015	7.28809e-016	2.31293e-015	8.84751e-016	5.12392e-015	4.97382e-015	8.18774e-015	8.10938e-015	1.16821e-014	4.09695e-015	1.12856e-014	8.18849e-015	4.04881e-015	2.89716e-015	3.95539e-015	6.2134e-016	-2.91044e-015	-1.29219e-015	2.22776e-015	-3.33991e-015	2.79094e-015	-5.34103e-015	-2.83049e-015	-3.13361e-015	4.64676e-016
6.06983e-015	6.57754e-016	2.03161e-015	5.64011e-016	4.99258e-015	4.63657e-015	8.50861e-015	7.95539e-015	1.17044e-014	4.19845e-015	1.12749e-014	8.44268e-015	3.94649e-015	2.69971e-015	3.81866e-015	5.31463e-016	-3.09701e-015	-1.5764e-015	2.11742e-015	-3.4544e-015	2.49135e-015	-5.44305e-015	-2.91409e-015	-3.21357e-015	4.48392e-016
6.28114e-015	5.78624e-016	1.72728e-015	2.54062e-016	4.82e-015	4.26038e-015	8.79193e-015	7.79033e-015	1.16767e-014	4.296e-015	1.12413e-014	8.6737e-015	3.83163e-015	2.49051e-015	3.66512e-015	4.31053e-016	-3.34878e-015	-1.90344e-015	1.96683e-015	-3.5828e-015	2.17424e-015	-5.53158e-015	-3.01143e-015	-3.27262e-015	4.29e-016
6.47546e-015	4.92947e-016	1.40082e-015	-4.38654e-017	4.60495e-015	3.84619e-015	9.03624e-015	7.6143e-015	1.15988e-014	4.38812e-015	1.11863e-014	8.88047e-015	3.70537e-015	2.27231e-015	3.49454e-015	3.19343e-016	-3.66633e-015	-2.27172e-015	1.77445e-015	-3.72513e-015	1.84158e-015	-5.60773e-015	-3.12256e-015	-3.31038e-015	4.06192e-016
6.65218e-015	4.02166e-016	1.0538e-015	-3.28366e-016	4.34673e-015	3.39545e-015	9.23984e-015	7.42647e-015	1.14715e-014	4.4733e-015	1.11108e-014	9.06269e-015	3.56806e-015	2.0484e-015	3.30693e-015	1.9581e-016	-4.04945e-015	-2.67875e-015	1.53974e-015	-3.88101e-015	1.49472e-015	-5.67204e-015	-3.24718e-015	-3.32592e-015	3.79059e-016
6.81024e-015	3.08377e-016	6.8801e-016	-5.97869e-016	4.04512e-015	2.90971e-015	9.40106e-015	7.22525e-015	1.12954e-014	4.54973e-015	1.10161e-014	9.21966e-015	3.42005e-015	1.82157e-015	3.1019e-015	6.05157e-017	-4.49726e-015	-3.12261e-015	1.262e-015	-4.05093e-015	1.13512e-015	-5.72531e-015	-3.38442e-015	-3.31875e-015	3.4707e-016
6.94947e-015	2.12668e-016	3.04836e-016	-8.51767e-016	3.70078e-015	2.39158e-015	9.51867e-015	7.00958e-015	1.10711e-014	4.61602e-015	1.09038e-014	9.35089e-015	3.26226e-015	1.59486e-015	2.87908e-015	-8.66297e-017	-5.0085e-015	-3.60045e-015	9.41642e-016	-4.23523e-015	7.64979e-016	-5.76858e-015	-3.53365e-015	-3.28871e-015	3.10057e-016
7.06892e-015	1.16087e-016	-9.35768e-017	-1.08876e-015	3.3148e-015	1.84359e-015	9.59181e-015	6.77914e-015	1.08005e-014	4.67115e-015	1.07757e-014	9.45621e-015	3.09532e-015	1.37096e-015	2.63824e-015	-2.45452e-016	-5.58041e-015	-4.10895e-015	5.78903e-016	-4.43344e-015	3.8637e-016	-5.80345e-015	-3.69412e-015	-3.23577e-015	2.67508e-016
7.16816e-015	1.96108e-017	-5.05572e-016	-1.30821e-015	2.88794e-015	1.26898e-015	9.6202e-015	6.53308e-015	1.04854e-014	4.71306e-015	1.06329e-014	9.53509e-015	2.91987e-015	1.15217e-015	2.3798e-015	-4.15186e-016	-6.21053e-015	-4.64442e-015	1.74301e-016	-4.64507e-015	8.62348e-019	-5.8305e-015	-3.86472e-015	-3.16043e-015	2.19265e-016
7.24742e-015	-7.48627e-017	-9.28977e-016	-1.50976e-015	2.42164e-015	6.71097e-016	9.6039e-015	6.27056e-015	1.01274e-014	4.74019e-015	1.04767e-014	9.58719e-015	2.73691e-015	9.40902e-016	2.10433e-015	-5.95743e-016	-6.89579e-015	-5.20304e-015	-2.7138e-016	-4.86977e-015	-3.89885e-016	-5.85118e-015	-4.04415e-015	-3.06246e-015	1.64916e-016
7.30664e-015	-1.66705e-016	-1.36086e-015	-1.69295e-015	1.91695e-015	5.24895e-017	9.54354e-015	5.99119e-015	9.72868e-015	4.75137e-015	1.03087e-014	9.61194e-015	2.54636e-015	7.39353e-016	1.81309e-015	-7.86469e-016	-7.632e-015	-5.7818e-015	-7.56375e-016	-5.10697e-015	-7.84108e-016	-5.86655e-015	-4.23128e-015	-2.94224e-015	1.04271e-016
7.34466e-015	-2.54729e-016	-1.79841e-015	-1.85793e-015	1.37623e-015	-5.83636e-016	9.43942e-015	5.69473e-015	9.29148e-015	4.74493e-015	1.01304e-014	9.60961e-015	2.34932e-015	5.49583e-016	1.50596e-015	-9.87234e-016	-8.41464e-015	-6.3766e-015	-1.2789e-015	-5.35608e-015	-1.18031e-015	-5.87836e-015	-4.42477e-015	-2.8005e-015	3.69585e-017
7.36136e-015	-3.38145e-016	-2.23906e-015	-2.00511e-015	8.01372e-016	-1.2334e-015	9.2923e-015	5.3806e-015	8.81873e-015	4.71947e-015	9.94277e-015	9.58021e-015	2.14626e-015	3.73848e-016	1.1845e-015	-1.19798e-015	-9.23863e-015	-6.98335e-015	-1.83649e-015	-5.61607e-015	-1.57723e-015	-5.88762e-015	-4.62273e-015	-2.6385e-015	-3.76771e-017
7.35739e-015	-4.16592e-016	-2.68054e-015	-2.13491e-015	1.94024e-016	-1.89297e-015	9.10328e-015	5.04805e-015	8.31387e-015	4.67433e-015	9.74692e-015	9.5237e-015	1.93759e-015	2.13186e-016	8.4985e-016	-1.41847e-015	-1.00986e-014	-7.59767e-015	-2.42665e-015	-5.88616e-015	-1.97304e-015	-5.89576e-015	-4.82321e-015	-2.45737e-015	-1.18866e-016
7.33273e-015	-4.89356e-016	-3.11999e-015	-2.24716e-015	-4.43408e-016	-2.55862e-015	8.87343e-015	4.69722e-015	7.78044e-015	4.60836e-015	9.54483e-015	9.44008e-015	1.72379e-015	6.91663e-017	5.03877e-016	-1.64778e-015	-1.09886e-014	-8.21582e-015	-3.04657e-015	-6.1651e-015	-2.3667e-015	-5.90451e-015	-5.02413e-015	-2.25832e-015	-2.06539e-016
7.28758e-015	-5.55573e-016	-3.55461e-015	-2.34288e-015	-1.10766e-015	-3.22726e-015	8.60413e-015	4.32862e-015	7.22132e-015	4.51999e-015	9.33742e-015	9.32955e-015	1.5051e-015	-5.6915e-017	1.47306e-016	-1.88644e-015	-1.19026e-014	-8.83407e-015	-3.69271e-015	-6.45162e-015	-2.75732e-015	-5.91484e-015	-5.22379e-015	-2.0428e-015	-3.01509e-016
7.22213e-015	-6.14986e-016	-3.98182e-015	-2.42304e-015	-1.79613e-015	-3.89528e-015	8.29761e-015	3.94248e-015	6.63954e-015	4.40939e-015	9.12572e-015	9.19231e-015	1.2822e-015	-1.64321e-016	-2.18334e-016	-2.13352e-015	-1.28347e-014	-9.44783e-015	-4.36226e-015	-6.74439e-015	-3.14374e-015	-5.92755e-015	-5.42007e-015	-1.8121e-015	-4.03674e-016
7.13676e-015	-6.66718e-016	-4.39932e-015	-2.48811e-015	-2.50571e-015	-4.55862e-015	7.95656e-015	3.53959e-015	6.03854e-015	4.27594e-015	8.91057e-015	9.02862e-015	1.05638e-015	-2.52916e-016	-5.91744e-016	-2.38899e-015	-1.37788e-014	-1.00533e-014	-5.05136e-015	-7.04231e-015	-3.52502e-015	-5.94391e-015	-5.61098e-015	-1.56772e-015	-5.12863e-016
7.03149e-015	-7.10276e-016	-4.80444e-015	-2.54006e-015	-3.23349e-015	-5.21366e-015	7.58337e-015	3.12032e-015	5.42214e-015	4.11861e-015	8.69261e-015	8.83961e-015	8.2786e-016	-3.22432e-016	-9.71005e-016	-2.65167e-015	-1.47277e-014	-1.06468e-014	-5.75625e-015	-7.34358e-015	-3.90011e-015	-5.96493e-015	-5.79457e-015	-1.31148e-015	-6.28452e-016
6.90685e-015	-7.45924e-016	-5.19504e-015	-2.58029e-015	-3.97642e-015	-5.85698e-015	7.18065e-015	2.68577e-015	4.79433e-015	3.93783e-015	8.47301e-015	8.62547e-015	5.97663e-016	-3.7352e-016	-1.35433e-015	-2.9213e-015	-1.56751e-014	-1.12243e-014	-6.47332e-015	-7.64737e-015	-4.26792e-015	-5.99152e-015	-5.96911e-015	-1.04543e-015	-7.50385e-016
6.76347e-015	-7.7405e-016	-5.5691e-015	-2.61017e-015	-4.73097e-015	-6.48517e-015	6.75096e-015	2.23698e-015	4.15873e-015	3.73421e-015	8.25244e-015	8.38724e-015	3.66028e-016	-4.06626e-016	-1.74067e-015	-3.197e-015	-1.66146e-014	-1.17821e-014	-7.19885e-015	-7.95175e-015	-4.62773e-015	-6.02425e-015	-6.13277e-015	-7.71697e-016	-8.78878e-016
6.60203e-015	-7.94703e-016	-5.92435e-015	-2.63137e-015	-5.49339e-015	-7.09515e-015	6.29749e-015	1.77517e-015	3.51904e-015	3.50797e-015	8.03135e-015	8.12578e-015	1.33062e-016	-4.22656e-016	-2.12782e-015	-3.47802e-015	-1.75392e-014	-1.23177e-014	-7.92868e-015	-8.25537e-015	-4.97848e-015	-6.06309e-015	-6.28431e-015	-4.92405e-016	-1.01352e-015
6.42253e-015	-8.07309e-016	-6.25893e-015	-2.64454e-015	-6.26038e-015	-7.684e-015	5.82353e-015	1.30209e-015	2.87891e-015	3.2599e-015	7.81048e-015	7.84216e-015	-1.00513e-016	-4.22563e-016	-2.51401e-015	-3.76439e-015	-1.84428e-014	-1.28279e-014	-8.6583e-015	-8.5565e-015	-5.31945e-015	-6.10851e-015	-6.42185e-015	-2.09513e-016	-1.15377e-015
6.22539e-015	-8.12586e-016	-6.57083e-015	-2.65198e-015	-7.02821e-015	-8.24942e-015	5.3324e-015	8.1908e-016	2.24197e-015	2.99073e-015	7.59016e-015	7.53709e-015	-3.34034e-016	-4.07425e-016	-2.89758e-015	-4.05549e-015	-1.93193e-014	-1.33113e-014	-9.38355e-015	-8.85399e-015	-5.65044e-015	-6.1608e-015	-6.54378e-015	7.51072e-017	-1.29947e-015
6.0117e-015	-8.11337e-016	-6.85865e-015	-2.65577e-015	-7.79367e-015	-8.78894e-015	4.82736e-015	3.28445e-016	1.61153e-015	2.7019e-015	7.37084e-015	7.21205e-015	-5.67063e-016	-3.78872e-016	-3.27651e-015	-4.35037e-015	-2.01624e-014	-1.37654e-014	-1.01011e-014	-9.14624e-015	-5.97087e-015	-6.21975e-015	-6.64904e-015	3.59354e-016	-1.44952e-015
5.78137e-015	-8.03563e-016	-7.12099e-015	-2.65694e-015	-8.55349e-015	-9.29999e-015	4.3121e-015	-1.684e-016	9.90933e-016	2.39457e-015	7.15309e-015	6.86839e-015	-7.98889e-016	-3.38983e-016	-3.64921e-015	-4.64775e-015	-2.09666e-014	-1.41893e-014	-1.08075e-014	-9.43114e-015	-6.27957e-015	-6.28501e-015	-6.7367e-015	6.41044e-016	-1.60299e-015
5.53494e-015	-7.89848e-016	-7.35612e-015	-2.65751e-015	-9.30415e-015	-9.78034e-015	3.79019e-015	-6.6944e-016	3.83387e-016	2.07009e-015	6.93719e-015	6.50757e-015	-1.0288e-015	-2.89218e-016	-4.01417e-015	-4.94758e-015	-2.17274e-014	-1.45812e-014	-1.14998e-014	-9.70706e-015	-6.57635e-015	-6.35654e-015	-6.80575e-015	9.18368e-016	-1.76e-015
5.27289e-015	-7.70212e-016	-7.56323e-015	-2.65835e-015	-1.00428e-014	-1.02293e-014	3.2654e-015	-1.17266e-015	-2.08302e-016	1.73066e-015	6.7228e-015	6.13163e-015	-1.25647e-015	-2.31861e-016	-4.36963e-015	-5.24905e-015	-2.24398e-014	-1.49402e-014	-1.21743e-014	-9.97317e-015	-6.86118e-015	-6.43343e-015	-6.85556e-015	1.18973e-015	-1.91947e-015
4.99611e-015	-7.45095e-016	-7.74192e-015	-2.66023e-015	-1.07663e-014	-1.06459e-014	2.74021e-015	-1.6764e-015	-7.8108e-016	1.37803e-015	6.51038e-015	5.74189e-015	-1.48136e-015	-1.68811e-016	-4.71424e-015	-5.55122e-015	-2.30996e-014	-1.52655e-014	-1.28273e-014	-1.0228e-014	-7.13367e-015	-6.51485e-015	-6.88591e-015	1.45319e-015	-2.08152e-015
4.70461e-015	-7.15365e-016	-7.89137e-015	-2.66553e-015	-1.14709e-014	-1.1029e-014	2.21771e-015	-2.17906e-015	-1.33176e-015	1.01458e-015	6.29989e-015	5.34031e-015	-1.70284e-015	-1.01705e-016	-5.04667e-015	-5.85329e-015	-2.37027e-014	-1.55575e-014	-1.34557e-014	-1.04701e-014	-7.39284e-015	-6.59975e-015	-6.89645e-015	1.70718e-015	-2.24571e-015
4.39911e-015	-6.81823e-016	-8.01141e-015	-2.67443e-015	-1.21534e-014	-1.13786e-014	1.70097e-015	-2.67854e-015	-1.85874e-015	6.4284e-016	6.09139e-015	4.92902e-015	-1.92004e-015	-3.2692e-017	-5.36613e-015	-6.15386e-015	-2.42462e-014	-1.58165e-014	-1.40573e-014	-1.06983e-014	-7.63821e-015	-6.68706e-015	-6.8874e-015	1.9501e-015	-2.41105e-015
4.08058e-015	-6.44745e-016	-8.10215e-015	-2.68768e-015	-1.28112e-014	-1.16945e-014	1.19286e-015	-3.17257e-015	-2.35986e-015	2.65023e-016	5.88479e-015	4.50995e-015	-2.13304e-015	3.58168e-017	-5.67127e-015	-6.45229e-015	-2.47275e-014	-1.60433e-014	-1.46304e-014	-1.09111e-014	-7.87006e-015	-6.77569e-015	-6.85885e-015	2.18027e-015	-2.57675e-015
3.74988e-015	-6.05327e-016	-8.16362e-015	-2.7064e-015	-1.3441e-014	-1.19764e-014	6.96269e-016	-3.66007e-015	-2.83325e-015	-1.16615e-016	5.67995e-015	4.08563e-015	-2.34211e-015	1.02432e-016	-5.96143e-015	-6.74795e-015	-2.51452e-014	-1.62387e-014	-1.51727e-014	-1.11083e-014	-8.08787e-015	-6.86422e-015	-6.81098e-015	2.39672e-015	-2.74164e-015
3.40776e-015	-5.6375e-016	-8.19594e-015	-2.73158e-015	-1.40402e-014	-1.22244e-014	2.13612e-016	-4.13927e-015	-3.27685e-015	-4.99084e-016	5.47751e-015	3.65764e-015	-2.54741e-015	1.65169e-016	-6.23534e-015	-7.03967e-015	-2.54981e-014	-1.64047e-014	-1.56824e-014	-1.12888e-014	-8.29116e-015	-6.9513e-015	-6.74406e-015	2.5987e-015	-2.90519e-015
3.05567e-015	-5.19925e-016	-8.1998e-015	-2.76407e-015	-1.46069e-014	-1.24391e-014	-2.53377e-016	-4.60786e-015	-3.68968e-015	-8.80256e-016	5.27725e-015	3.22818e-015	-2.74801e-015	2.22688e-016	-6.49232e-015	-7.32596e-015	-2.57856e-014	-1.65434e-014	-1.6158e-014	-1.14518e-014	-8.47968e-015	-7.03522e-015	-6.65885e-015	2.78534e-015	-3.066e-015
2.69475e-015	-4.73672e-016	-8.17652e-015	-2.80433e-015	-1.51384e-014	-1.2622e-014	-7.0277e-016	-5.06458e-015	-4.07124e-015	-1.25731e-015	5.07941e-015	2.7989e-015	-2.94351e-015	2.73985e-016	-6.73168e-015	-7.60572e-015	-2.60076e-014	-1.66564e-014	-1.65993e-014	-1.15964e-014	-8.654e-015	-7.11399e-015	-6.55597e-015	2.95578e-015	-3.22305e-015
2.32647e-015	-4.25423e-016	-8.12725e-015	-2.85263e-015	-1.56328e-014	-1.27736e-014	-1.13232e-015	-5.50843e-015	-4.42198e-015	-1.62756e-015	4.88369e-015	2.37232e-015	-3.13484e-015	3.17134e-016	-6.95274e-015	-7.87785e-015	-2.61644e-014	-1.67458e-014	-1.70044e-014	-1.1722e-014	-8.81456e-015	-7.18605e-015	-6.43637e-015	3.10908e-015	-3.37567e-015
1.95272e-015	-3.75938e-016	-8.05355e-015	-2.90868e-015	-1.60885e-014	-1.28959e-014	-1.5413e-015	-5.93797e-015	-4.74174e-015	-1.98881e-015	4.69064e-015	1.95043e-015	-3.32226e-015	3.50919e-016	-7.15537e-015	-8.14107e-015	-2.6257e-014	-1.68144e-014	-1.73734e-014	-1.18288e-014	-8.96121e-015	-7.25014e-015	-6.30108e-015	3.24438e-015	-3.52284e-015
1.57477e-015	-3.25126e-016	-7.95621e-015	-2.97265e-015	-1.65039e-014	-1.29919e-014	-1.92879e-015	-6.35263e-015	-5.03031e-015	-2.33811e-015	4.49963e-015	1.53558e-015	-3.50594e-015	3.74772e-016	-7.33891e-015	-8.3946e-015	-2.62871e-014	-1.68656e-014	-1.77053e-014	-1.19161e-014	-9.09452e-015	-7.30485e-015	-6.15175e-015	3.36102e-015	-3.66302e-015
1.19382e-015	-2.74066e-016	-7.83713e-015	-3.04339e-015	-1.68774e-014	-1.30633e-014	-2.29373e-015	-6.75157e-015	-5.28814e-015	-2.67356e-015	4.31075e-015	1.12969e-015	-3.68566e-015	3.88773e-016	-7.50337e-015	-8.63753e-015	-2.62573e-014	-1.69014e-014	-1.80007e-014	-1.19836e-014	-9.21416e-015	-7.34847e-015	-5.98968e-015	3.45948e-015	-3.79518e-015
8.11657e-016	-2.22874e-016	-7.69771e-015	-3.12051e-015	-1.72079e-014	-1.31121e-014	-2.63599e-015	-7.13429e-015	-5.51609e-015	-2.99376e-015	4.12449e-015	7.34704e-016	-3.86129e-015	3.91799e-016	-7.64889e-015	-8.86874e-015	-2.61705e-014	-1.69249e-014	-1.82603e-014	-1.20309e-014	-9.32162e-015	-7.37963e-015	-5.81678e-015	3.5401e-015	-3.91848e-015
4.30285e-016	-1.71411e-016	-7.53935e-015	-3.20387e-015	-1.74947e-014	-1.31405e-014	-2.95576e-015	-7.50028e-015	-5.71427e-015	-3.29702e-015	3.94112e-015	3.52761e-016	-4.03402e-015	3.83361e-016	-7.77511e-015	-9.08732e-015	-2.60293e-014	-1.6939e-014	-1.84851e-014	-1.20584e-014	-9.41717e-015	-7.39694e-015	-5.63406e-015	3.60287e-015	-4.03164e-015
5.17618e-017	-1.19863e-016	-7.36405e-015	-3.29248e-015	-1.77374e-014	-1.31504e-014	-3.25323e-015	-7.84999e-015	-5.88395e-015	-3.58139e-015	3.76088e-015	-1.42788e-017	-4.2039e-015	3.63525e-016	-7.88229e-015	-9.29156e-015	-2.58372e-014	-1.69467e-014	-1.86759e-014	-1.20662e-014	-9.50144e-015	-7.39849e-015	-5.4429e-015	3.64826e-015	-4.1331e-015
-3.21867e-016	-6.84233e-017	-7.17365e-015	-3.38481e-015	-1.79357e-014	-1.31438e-014	-3.52913e-015	-8.1839e-015	-6.0265e-015	-3.84536e-015	3.58397e-015	-3.64424e-016	-4.37163e-015	3.33302e-016	-7.96982e-015	-9.48117e-015	-2.55987e-014	-1.69511e-014	-1.88333e-014	-1.20548e-014	-9.5755e-015	-7.38316e-015	-5.24427e-015	3.67644e-015	-4.22207e-015
-6.88829e-016	-1.70591e-017	-6.96993e-015	-3.48018e-015	-1.80893e-014	-1.31233e-014	-3.78403e-015	-8.50186e-015	-6.14373e-015	-4.08787e-015	3.41064e-015	-6.95655e-016	-4.53798e-015	2.93456e-016	-8.03772e-015	-9.655e-015	-2.53184e-014	-1.69549e-014	-1.89584e-014	-1.20241e-014	-9.63993e-015	-7.34981e-015	-5.03968e-015	3.68819e-015	-4.29718e-015
-1.04683e-015	3.43997e-017	-6.75514e-015	-3.57761e-015	-1.81986e-014	-1.30917e-014	-4.019e-015	-8.80387e-015	-6.23773e-015	-4.30783e-015	3.24096e-015	-1.00702e-015	-4.70343e-015	2.44756e-016	-8.08643e-015	-9.81215e-015	-2.50001e-014	-1.69602e-014	-1.90531e-014	-1.19748e-014	-9.69532e-015	-7.29764e-015	-4.83033e-015	3.68468e-015	-4.35771e-015
-1.39349e-015	8.62591e-017	-6.53156e-015	-3.67525e-015	-1.82645e-014	-1.30513e-014	-4.23495e-015	-9.09034e-015	-6.31002e-015	-4.50474e-015	3.07521e-015	-1.29685e-015	-4.86772e-015	1.88027e-016	-8.11577e-015	-9.95258e-015	-2.46496e-014	-1.69693e-014	-1.91188e-014	-1.19073e-014	-9.74241e-015	-7.22601e-015	-4.61739e-015	3.66686e-015	-4.40272e-015
-1.72677e-015	1.38407e-016	-6.30052e-015	-3.77169e-015	-1.82868e-014	-1.30037e-014	-4.43383e-015	-9.36165e-015	-6.36289e-015	-4.6779e-015	2.91365e-015	-1.56404e-015	-5.03216e-015	1.24535e-016	-8.12605e-015	-1.00757e-014	-2.42714e-014	-1.69846e-014	-1.91573e-014	-1.18223e-014	-9.78232e-015	-7.13473e-015	-4.40253e-015	3.63588e-015	-4.43063e-015
-2.04482e-015	1.90256e-016	-6.06419e-015	-3.86537e-015	-1.82667e-014	-1.29515e-014	-4.6177e-015	-9.61934e-015	-6.39842e-015	-4.82746e-015	2.75604e-015	-1.80716e-015	-5.19729e-015	5.57909e-017	-8.11773e-015	-1.01809e-014	-2.38704e-014	-1.7008e-014	-1.91709e-014	-1.17201e-014	-9.8159e-015	-7.02306e-015	-4.18692e-015	3.59312e-015	-4.44017e-015
-2.34588e-015	2.41997e-016	-5.82462e-015	-3.95546e-015	-1.82054e-014	-1.28964e-014	-4.78788e-015	-9.86408e-015	-6.41858e-015	-4.95312e-015	2.60303e-015	-2.02517e-015	-5.36359e-015	-1.63857e-017	-8.0912e-015	-1.02679e-014	-2.34518e-014	-1.7041e-014	-1.91617e-014	-1.16015e-014	-9.84404e-015	-6.89167e-015	-3.97122e-015	3.53961e-015	-4.43115e-015
-2.62813e-015	2.9302e-016	-5.58364e-015	-4.04044e-015	-1.81039e-014	-1.284e-014	-4.94644e-015	-1.00964e-014	-6.42549e-015	-5.05537e-015	2.45454e-015	-2.21754e-015	-5.53233e-015	-9.04988e-017	-8.04637e-015	-1.03364e-014	-2.30206e-014	-1.70848e-014	-1.91313e-014	-1.14673e-014	-9.86772e-015	-6.74009e-015	-3.75629e-015	3.47682e-015	-4.40268e-015
-2.8892e-015	3.43302e-016	-5.34295e-015	-4.11844e-015	-1.7964e-014	-1.27841e-014	-5.0947e-015	-1.03171e-014	-6.42108e-015	-5.13486e-015	2.31063e-015	-2.38302e-015	-5.7038e-015	-1.64921e-016	-7.98351e-015	-1.03864e-014	-2.25823e-014	-1.71407e-014	-1.90824e-014	-1.13183e-014	-9.88819e-015	-6.56889e-015	-3.54328e-015	3.40643e-015	-4.35396e-015
-3.12687e-015	3.92153e-016	-5.10377e-015	-4.18844e-015	-1.77878e-014	-1.27297e-014	-5.23464e-015	-1.05272e-014	-6.40766e-015	-5.19228e-015	2.17142e-015	-2.5213e-015	-5.87804e-015	-2.37482e-016	-7.90315e-015	-1.04184e-014	-2.21414e-014	-1.72094e-014	-1.90169e-014	-1.11555e-014	-9.90624e-015	-6.3783e-015	-3.33264e-015	3.32959e-015	-4.28491e-015
-3.34004e-015	4.39485e-016	-4.86813e-015	-4.24944e-015	-1.75769e-014	-1.26782e-014	-5.36778e-015	-1.07271e-014	-6.3873e-015	-5.22872e-015	2.03758e-015	-2.63252e-015	-6.05516e-015	-3.06279e-016	-7.80552e-015	-1.04318e-014	-2.17022e-014	-1.72917e-014	-1.89373e-014	-1.098e-014	-9.92219e-015	-6.16901e-015	-3.1246e-015	3.24802e-015	-4.19474e-015
-3.5266e-015	4.85555e-016	-4.63666e-015	-4.2996e-015	-1.73329e-014	-1.26309e-014	-5.49668e-015	-1.09183e-014	-6.36265e-015	-5.24573e-015	1.9088e-015	-2.71688e-015	-6.23575e-015	-3.691e-016	-7.69093e-015	-1.04268e-014	-2.12693e-014	-1.73875e-014	-1.88459e-014	-1.07928e-014	-9.9378e-015	-5.94229e-015	-2.91964e-015	3.16361e-015	-4.08314e-015
-3.68518e-015	5.29781e-016	-4.41154e-015	-4.33837e-015	-1.70581e-014	-1.25884e-014	-5.62293e-015	-1.11007e-014	-6.33508e-015	-5.24443e-015	1.78555e-015	-2.77469e-015	-6.4202e-015	-4.24319e-016	-7.55965e-015	-1.04034e-014	-2.08456e-014	-1.74964e-014	-1.87446e-014	-1.05943e-014	-9.95393e-015	-5.69904e-015	-2.71789e-015	3.07785e-015	-3.9502e-015
-3.81485e-015	5.72129e-016	-4.19388e-015	-4.36455e-015	-1.67546e-014	-1.25508e-014	-5.74822e-015	-1.12751e-014	-6.30678e-015	-5.22627e-015	1.66727e-015	-2.80677e-015	-6.60784e-015	-4.6996e-016	-7.41224e-015	-1.03622e-014	-2.04355e-014	-1.76171e-014	-1.86352e-014	-1.03848e-014	-9.97146e-015	-5.44054e-015	-2.51961e-015	2.99255e-015	-3.7956e-015
-3.91488e-015	6.12054e-016	-3.984e-015	-4.37716e-015	-1.64247e-014	-1.25184e-014	-5.87406e-015	-1.14424e-014	-6.27956e-015	-5.19297e-015	1.55368e-015	-2.81311e-015	-6.79885e-015	-5.04586e-016	-7.24942e-015	-1.03039e-014	-2.00428e-014	-1.77497e-014	-1.85198e-014	-1.01656e-014	-9.99103e-015	-5.16805e-015	-2.32485e-015	2.90927e-015	-3.61982e-015
-3.98439e-015	6.48626e-016	-3.78293e-015	-4.37517e-015	-1.60709e-014	-1.24913e-014	-6.00139e-015	-1.16029e-014	-6.25486e-015	-5.14652e-015	1.44485e-015	-2.79439e-015	-6.99261e-015	-5.26166e-016	-7.07096e-015	-1.02283e-014	-1.96702e-014	-1.78926e-014	-1.83997e-014	-9.93685e-015	-1.0013e-014	-4.88423e-015	-2.13377e-015	2.82995e-015	-3.42332e-015
-4.0231e-015	6.81617e-016	-3.59099e-015	-4.35758e-015	-1.56957e-014	-1.24685e-014	-6.13159e-015	-1.17577e-014	-6.23373e-015	-5.08885e-015	1.3404e-015	-2.75174e-015	-7.18885e-015	-5.32755e-016	-6.87746e-015	-1.0136e-014	-1.93198e-014	-1.80441e-014	-1.82777e-014	-9.69962e-015	-1.00382e-014	-4.59063e-015	-1.94569e-015	2.7556e-015	-3.20715e-015
-4.03076e-015	7.10333e-016	-3.40908e-015	-4.32401e-015	-1.53016e-014	-1.24503e-014	-6.2656e-015	-1.19066e-014	-6.21794e-015	-5.02176e-015	1.23997e-015	-2.68656e-015	-7.38698e-015	-5.23097e-016	-6.66986e-015	-1.00284e-014	-1.8994e-014	-1.82021e-014	-1.81546e-014	-9.45509e-015	-1.0067e-014	-4.28904e-015	-1.76007e-015	2.68744e-015	-2.97192e-015
-4.00768e-015	7.34161e-016	-3.23779e-015	-4.27425e-015	-1.48908e-014	-1.24357e-014	-6.40419e-015	-1.20491e-014	-6.20818e-015	-4.94737e-015	1.1433e-015	-2.60006e-015	-7.58644e-015	-4.96294e-016	-6.44839e-015	-9.90685e-015	-1.86939e-014	-1.83644e-014	-1.80322e-014	-9.20395e-015	-1.00999e-014	-3.98217e-015	-1.57645e-015	2.62662e-015	-2.71802e-015
-3.95387e-015	7.52571e-016	-3.0772e-015	-4.20774e-015	-1.44652e-014	-1.24235e-014	-6.54841e-015	-1.21857e-014	-6.20537e-015	-4.86745e-015	1.04997e-015	-2.49338e-015	-7.78682e-015	-4.50499e-016	-6.21349e-015	-9.7708e-015	-1.84203e-014	-1.85288e-014	-1.79119e-014	-8.94743e-015	-1.01368e-014	-3.67153e-015	-1.39446e-015	2.57438e-015	-2.44692e-015
-3.87032e-015	7.65122e-016	-2.92692e-015	-4.12459e-015	-1.40272e-014	-1.24128e-014	-6.69877e-015	-1.23162e-014	-6.21078e-015	-4.78413e-015	9.59412e-016	-2.36841e-015	-7.98689e-015	-3.84588e-016	-5.96541e-015	-9.62141e-015	-1.8174e-014	-1.86935e-014	-1.77942e-014	-8.68599e-015	-1.01784e-014	-3.36011e-015	-1.21373e-015	2.53189e-015	-2.1606e-015
-3.75758e-015	7.70672e-016	-2.78665e-015	-4.02442e-015	-1.358e-014	-1.24028e-014	-6.85471e-015	-1.24401e-014	-6.22422e-015	-4.69889e-015	8.71205e-016	-2.22737e-015	-8.18551e-015	-2.98404e-016	-5.70461e-015	-9.45955e-015	-1.79552e-014	-1.88559e-014	-1.76801e-014	-8.42069e-015	-1.02243e-014	-3.05016e-015	-1.03305e-015	2.50033e-015	-1.86059e-015
-3.61659e-015	7.6877e-016	-2.65578e-015	-3.90799e-015	-1.31257e-014	-1.23921e-014	-7.01621e-015	-1.25575e-014	-6.24629e-015	-4.61351e-015	7.84275e-016	-2.07181e-015	-8.38158e-015	-1.91551e-016	-5.43194e-015	-9.2856e-015	-1.77636e-014	-1.90135e-014	-1.75705e-014	-8.15209e-015	-1.02746e-014	-2.74413e-015	-8.51931e-016	2.48041e-015	-1.54848e-015
-3.44917e-015	7.59271e-016	-2.53354e-015	-3.77543e-015	-1.26661e-014	-1.23799e-014	-7.18334e-015	-1.26678e-014	-6.27699e-015	-4.5302e-015	6.97713e-016	-1.90353e-015	-8.57455e-015	-6.35311e-017	-5.14799e-015	-9.10041e-015	-1.75981e-014	-1.91638e-014	-1.74659e-014	-7.88105e-015	-1.03295e-014	-2.44472e-015	-6.70232e-016	2.47219e-015	-1.2263e-015
-3.25657e-015	7.41744e-016	-2.41943e-015	-3.62678e-015	-1.22036e-014	-1.23645e-014	-7.35511e-015	-1.27708e-014	-6.31631e-015	-4.45034e-015	6.11019e-016	-1.7242e-015	-8.76281e-015	8.58747e-017	-4.85327e-015	-8.90471e-015	-1.7457e-014	-1.93051e-014	-1.73673e-014	-7.6085e-015	-1.03886e-014	-2.1542e-015	-4.8721e-016	2.47604e-015	-8.96406e-016
-3.04094e-015	7.16132e-016	-2.31239e-015	-3.46243e-015	-1.174e-014	-1.23451e-014	-7.53091e-015	-1.2866e-014	-6.36415e-015	-4.37522e-015	5.23396e-016	-1.53622e-015	-8.94463e-015	2.56505e-016	-4.54848e-015	-8.69883e-015	-1.73379e-014	-1.94342e-014	-1.72753e-014	-7.33641e-015	-1.04516e-014	-1.87514e-015	-3.02517e-016	2.49203e-015	-5.6165e-016
-2.80365e-015	6.81749e-016	-2.21106e-015	-3.28334e-015	-1.12775e-014	-1.23203e-014	-7.70948e-015	-1.2953e-014	-6.42032e-015	-4.30628e-015	4.34082e-016	-1.3419e-015	-9.11834e-015	4.47913e-016	-4.23473e-015	-8.48348e-015	-1.72392e-014	-1.95489e-014	-1.71898e-014	-7.06523e-015	-1.05177e-014	-1.60978e-015	-1.15505e-016	2.51983e-015	-2.24282e-016
-2.54733e-015	6.37554e-016	-2.11425e-015	-3.08953e-015	-1.08176e-014	-1.22887e-014	-7.88947e-015	-1.30318e-014	-6.48461e-015	-4.24447e-015	3.41976e-016	-1.14355e-015	-9.28281e-015	6.5957e-016	-3.91279e-015	-8.25963e-015	-1.71584e-014	-1.96473e-014	-1.71113e-014	-6.79526e-015	-1.05859e-014	-1.35986e-015	7.4377e-017	2.55885e-015	1.13523e-016
-2.27432e-015	5.8291e-016	-2.02075e-015	-2.88145e-015	-1.03612e-014	-1.22481e-014	-8.06984e-015	-1.3102e-014	-6.55634e-015	-4.19054e-015	2.47141e-016	-9.43201e-016	-9.43669e-015	8.90969e-016	-3.58351e-015	-8.02748e-015	-1.70925e-014	-1.9728e-014	-1.70388e-014	-6.52766e-015	-1.06557e-014	-1.12728e-015	2.66902e-016	2.6082e-015	4.49574e-016
-1.98744e-015	5.17689e-016	-1.92939e-015	-2.66029e-015	-9.90923e-015	-1.21972e-014	-8.24924e-015	-1.31625e-014	-6.63513e-015	-4.14513e-015	1.48885e-016	-7.43054e-016	-9.5784e-015	1.14158e-015	-3.24733e-015	-7.78712e-015	-1.70379e-014	-1.97881e-014	-1.69725e-014	-6.26403e-015	-1.07261e-014	-9.13944e-016	4.62348e-016	2.66732e-015	7.80971e-016
-1.68903e-015	4.41393e-016	-1.83865e-015	-2.42684e-015	-9.46327e-015	-1.21352e-014	-8.42529e-015	-1.32125e-014	-6.72015e-015	-4.10855e-015	4.70178e-017	-5.45319e-016	-9.70649e-015	1.40973e-015	-2.9047e-015	-7.53898e-015	-1.69913e-014	-1.98261e-014	-1.69123e-014	-6.00501e-015	-1.07963e-014	-7.21875e-016	6.60918e-016	2.73578e-015	1.1047e-015
-1.38211e-015	3.54131e-016	-1.74695e-015	-2.18193e-015	-9.0241e-015	-1.2061e-014	-8.59643e-015	-1.32522e-014	-6.80985e-015	-4.08127e-015	-5.92573e-017	-3.51632e-016	-9.81967e-015	1.69393e-015	-2.55616e-015	-7.28366e-015	-1.69491e-014	-1.98402e-014	-1.68574e-014	-5.75173e-015	-1.08655e-014	-5.52584e-016	8.62056e-016	2.81211e-015	1.4183e-015
-1.06894e-015	2.5605e-016	-1.65244e-015	-1.92639e-015	-8.59227e-015	-1.19739e-014	-8.76093e-015	-1.32809e-014	-6.90343e-015	-4.06348e-015	-1.70012e-016	-1.63944e-016	-9.91707e-015	1.99292e-015	-2.20242e-015	-7.02098e-015	-1.69076e-014	-1.98297e-014	-1.68069e-014	-5.5056e-015	-1.09326e-014	-4.07207e-016	1.06597e-015	2.89504e-015	1.7185e-015
-7.5261e-016	1.4679e-016	-1.5534e-015	-1.66102e-015	-8.16902e-015	-1.18726e-014	-8.91675e-015	-1.32981e-014	-7.00035e-015	-4.0554e-015	-2.85742e-016	1.61067e-017	-9.9978e-015	2.30548e-015	-1.84429e-015	-6.75112e-015	-1.68631e-014	-1.97935e-014	-1.676e-014	-5.26762e-015	-1.09963e-014	-2.87097e-016	1.27236e-015	2.9831e-015	2.00233e-015
-4.3648e-016	2.67231e-017	-1.44847e-015	-1.38624e-015	-7.75547e-015	-1.1756e-014	-9.06215e-015	-1.33032e-014	-7.09919e-015	-4.05681e-015	-4.06801e-016	1.86304e-016	-1.00609e-014	2.63027e-015	-1.48284e-015	-6.47415e-015	-1.68124e-014	-1.97312e-014	-1.67159e-014	-5.03809e-015	-1.10552e-014	-1.93747e-016	1.48034e-015	3.07441e-015	2.267e-015
-1.22948e-016	-1.03985e-016	-1.33623e-015	-1.10258e-015	-7.35118e-015	-1.16236e-014	-9.19594e-015	-1.3296e-014	-7.19866e-015	-4.06713e-015	-5.33501e-016	3.45594e-016	-1.01052e-014	2.96519e-015	-1.11899e-015	-6.19037e-015	-1.67515e-014	-1.96427e-014	-1.66741e-014	-4.8182e-015	-1.11086e-014	-1.27325e-016	1.6897e-015	3.16719e-015	2.51008e-015
1.85851e-016	-2.45034e-016	-1.21524e-015	-8.10854e-016	-6.95659e-015	-1.14747e-014	-9.31525e-015	-1.32767e-014	-7.29795e-015	-4.08614e-015	-6.65711e-016	4.92403e-016	-1.01307e-014	3.30846e-015	-7.53187e-016	-5.89977e-015	-1.66766e-014	-1.95279e-014	-1.66339e-014	-4.60889e-015	-1.11548e-014	-8.7978e-017	1.89962e-015	3.25998e-015	2.72956e-015
4.8722e-016	-3.95784e-016	-1.08415e-015	-5.11842e-016	-6.57244e-015	-1.13086e-014	-9.41901e-015	-1.32455e-014	-7.39674e-015	-4.11344e-015	-8.03778e-016	6.2533e-016	-1.01371e-014	3.65821e-015	-3.85835e-016	-5.60325e-015	-1.65851e-014	-1.93875e-014	-1.6594e-014	-4.41133e-015	-1.11927e-014	-7.567e-017	2.10923e-015	3.35073e-015	2.92293e-015
7.78272e-016	-5.56163e-016	-9.41707e-016	-2.06414e-016	-6.19887e-015	-1.1125e-014	-9.50478e-015	-1.32025e-014	-7.49384e-015	-4.14823e-015	-9.47172e-016	7.43601e-016	-1.01231e-014	4.0129e-015	-1.76381e-017	-5.30101e-015	-1.64738e-014	-1.92217e-014	-1.6554e-014	-4.22686e-015	-1.12211e-014	-9.08642e-017	2.31735e-015	3.43745e-015	3.08794e-015
1.05612e-015	-7.25484e-016	-7.86971e-016	1.05209e-016	-5.83588e-015	-1.09242e-014	-9.57059e-015	-1.31482e-014	-7.58835e-015	-4.18988e-015	-1.09571e-015	8.46491e-016	-1.0089e-014	4.36985e-015	3.50353e-016	-4.99312e-015	-1.63401e-014	-1.90318e-014	-1.65125e-014	-4.05668e-015	-1.12386e-014	-1.336e-016	2.52222e-015	3.51791e-015	3.2227e-015
1.31913e-015	-9.02944e-016	-6.19458e-016	4.22825e-016	-5.48406e-015	-1.07064e-014	-9.61558e-015	-1.30836e-014	-7.67973e-015	-4.23761e-015	-1.2492e-015	9.33171e-016	-1.00351e-014	4.72703e-015	7.18496e-016	-4.67942e-015	-1.61814e-014	-1.88188e-014	-1.64689e-014	-3.90165e-015	-1.12447e-014	-2.02929e-016	2.72279e-015	3.58986e-015	3.32564e-015
1.5649e-015	-1.08824e-015	-4.3765e-016	7.45939e-016	-5.14291e-015	-1.04716e-014	-9.63849e-015	-1.30092e-014	-7.76671e-015	-4.29067e-015	-1.40684e-015	1.00305e-015	-9.96153e-015	5.08256e-015	1.08639e-015	-4.3603e-015	-1.59956e-014	-1.8584e-014	-1.64224e-014	-3.7623e-015	-1.12386e-014	-2.97717e-016	2.9179e-015	3.65168e-015	3.39535e-015
1.79165e-015	-1.28035e-015	-2.40915e-016	1.0747e-015	-4.81226e-015	-1.02204e-014	-9.63837e-015	-1.29255e-014	-7.84806e-015	-4.34845e-015	-1.56846e-015	1.05646e-015	-9.86855e-015	5.43457e-015	1.45319e-015	-4.03666e-015	-1.57814e-014	-1.83291e-014	-1.6372e-014	-3.6398e-015	-1.12199e-014	-4.16808e-016	3.10579e-015	3.70121e-015	3.43048e-015
1.99806e-015	-1.47875e-015	-2.89331e-017	1.40824e-015	-4.4918e-015	-9.9532e-015	-9.61444e-015	-1.28333e-014	-7.92374e-015	-4.41004e-015	-1.73358e-015	1.09325e-015	-9.75728e-015	5.78187e-015	1.81891e-015	-3.70854e-015	-1.55369e-014	-1.80553e-014	-1.63166e-014	-3.53432e-015	-1.11883e-014	-5.58956e-016	3.28449e-015	3.73603e-015	3.42982e-015
2.18286e-015	-1.68239e-015	1.98866e-016	1.74627e-015	-4.18065e-015	-9.67053e-015	-9.56621e-015	-1.27336e-014	-7.99359e-015	-4.47475e-015	-1.9015e-015	1.11362e-015	-9.62849e-015	6.12315e-015	2.18365e-015	-3.37665e-015	-1.5261e-014	-1.77648e-014	-1.62553e-014	-3.44588e-015	-1.11431e-014	-7.22777e-016	3.45231e-015	3.75412e-015	3.39333e-015
2.34471e-015	-1.8903e-015	4.42488e-016	2.08898e-015	-3.87843e-015	-9.37337e-015	-9.49385e-015	-1.26274e-014	-8.05714e-015	-4.54238e-015	-2.07154e-015	1.1179e-015	-9.4836e-015	6.45621e-015	2.54695e-015	-3.04096e-015	-1.49532e-014	-1.74595e-014	-1.61875e-014	-3.37482e-015	-1.10843e-014	-9.06305e-016	3.60784e-015	3.7535e-015	3.32078e-015
2.48256e-015	-2.10164e-015	7.01938e-016	2.43634e-015	-3.58461e-015	-9.06259e-015	-9.39722e-015	-1.25158e-014	-8.11439e-015	-4.61193e-015	-2.24281e-015	1.10702e-015	-9.32442e-015	6.78003e-015	2.90861e-015	-2.70234e-015	-1.46142e-014	-1.71419e-014	-1.61125e-014	-3.32203e-015	-1.1012e-014	-1.10794e-015	3.74913e-015	3.73326e-015	3.2119e-015
2.59547e-015	-2.31568e-015	9.77084e-016	2.78865e-015	-3.29895e-015	-8.73901e-015	-9.27662e-015	-1.24e-014	-8.16462e-015	-4.68263e-015	-2.41485e-015	1.08123e-015	-9.15181e-015	7.09325e-015	3.26871e-015	-2.36171e-015	-1.42442e-014	-1.68142e-014	-1.60298e-014	-3.28741e-015	-1.09265e-014	-1.32631e-015	3.87405e-015	3.69183e-015	3.06699e-015
2.68268e-015	-2.5319e-015	1.26803e-015	3.14583e-015	-3.02067e-015	-8.40315e-015	-9.13235e-015	-1.22811e-014	-8.20862e-015	-4.75389e-015	-2.58684e-015	1.04225e-015	-8.96737e-015	7.39457e-015	3.62725e-015	-2.01942e-015	-1.38442e-014	-1.64788e-014	-1.59391e-014	-3.27102e-015	-1.08282e-014	-1.55923e-015	3.98115e-015	3.62727e-015	2.88671e-015
2.74451e-015	-2.74938e-015	1.57337e-015	3.50752e-015	-2.74978e-015	-8.05608e-015	-8.9655e-015	-1.21602e-014	-8.24658e-015	-4.82547e-015	-2.7584e-015	9.91232e-016	-8.77295e-015	7.6831e-015	3.98404e-015	-1.67645e-015	-1.3416e-014	-1.61374e-014	-1.58398e-014	-3.27238e-015	-1.07175e-014	-1.8044e-015	4.06866e-015	3.53885e-015	2.6723e-015
2.78054e-015	-2.96677e-015	1.89281e-015	3.87376e-015	-2.48535e-015	-7.6988e-015	-8.77717e-015	-1.20392e-014	-8.27892e-015	-4.89678e-015	-2.92845e-015	9.29498e-016	-8.57068e-015	7.95742e-015	4.33903e-015	-1.33407e-015	-1.29619e-014	-1.5793e-014	-1.5732e-014	-3.29134e-015	-1.05948e-014	-2.0595e-015	4.13527e-015	3.42608e-015	2.42549e-015
2.79071e-015	-3.18375e-015	2.22549e-015	4.24507e-015	-2.22695e-015	-7.33234e-015	-8.56874e-015	-1.19191e-014	-8.30499e-015	-4.96756e-015	-3.09627e-015	8.5821e-016	-8.36322e-015	8.21726e-015	4.6926e-015	-9.93549e-016	-1.2484e-014	-1.54481e-014	-1.56152e-014	-3.32808e-015	-1.0461e-014	-2.3225e-015	4.1794e-015	3.288e-015	2.14775e-015
2.77574e-015	-3.39984e-015	2.56997e-015	4.62141e-015	-1.97408e-015	-6.95766e-015	-8.34175e-015	-1.18009e-014	-8.32544e-015	-5.03769e-015	-3.26104e-015	7.78925e-016	-8.15225e-015	8.46233e-015	5.04435e-015	-6.56098e-016	-1.1985e-014	-1.51054e-014	-1.54897e-014	-3.38187e-015	-1.03165e-014	-2.59069e-015	4.19973e-015	3.1241e-015	1.84113e-015
2.73618e-015	-3.6143e-015	2.92538e-015	5.00257e-015	-1.72618e-015	-6.57588e-015	-8.09782e-015	-1.16856e-014	-8.34035e-015	-5.10713e-015	-3.42259e-015	6.93236e-016	-7.9404e-015	8.69165e-015	5.39464e-015	-3.23366e-016	-1.14679e-014	-1.47663e-014	-1.53553e-014	-3.45198e-015	-1.01626e-014	-2.86251e-015	4.19537e-015	2.9337e-015	1.50752e-015
2.67239e-015	-3.82727e-015	3.29018e-015	5.38866e-015	-1.48335e-015	-6.18775e-015	-7.83894e-015	-1.15741e-014	-8.35018e-015	-5.17635e-015	-3.57998e-015	6.03113e-016	-7.72958e-015	8.90441e-015	5.74282e-015	3.08698e-018	-1.09363e-014	-1.44327e-014	-1.52125e-014	-3.53747e-015	-1.00006e-014	-3.13569e-015	4.16479e-015	2.71704e-015	1.14959e-015
2.58512e-015	-4.03799e-015	3.66291e-015	5.77923e-015	-1.2446e-015	-5.79442e-015	-7.56753e-015	-1.14676e-014	-8.35521e-015	-5.24485e-015	-3.73248e-015	5.09879e-016	-7.52272e-015	9.10049e-015	6.08893e-015	3.21491e-016	-1.03941e-014	-1.41068e-014	-1.50622e-014	-3.63799e-015	-9.83171e-015	-3.40781e-015	4.10729e-015	2.47428e-015	7.69408e-016
2.47583e-015	-4.24572e-015	4.0419e-015	6.1734e-015	-1.00891e-015	-5.3975e-015	-7.28563e-015	-1.13673e-014	-8.35599e-015	-5.31286e-015	-3.8797e-015	4.15179e-016	-7.32155e-015	9.27984e-015	6.43278e-015	6.31351e-016	-9.84512e-015	-1.37907e-014	-1.4905e-014	-3.75222e-015	-9.65747e-015	-3.6766e-015	4.022e-015	2.20623e-015	3.70016e-016
2.346e-015	-4.45058e-015	4.42578e-015	6.57063e-015	-7.76158e-016	-4.99776e-015	-6.99657e-015	-1.1274e-014	-8.35335e-015	-5.3806e-015	-4.02124e-015	3.21143e-016	-7.12811e-015	9.44269e-015	6.77444e-015	9.3115e-016	-9.29301e-015	-1.34859e-014	-1.47419e-014	-3.87897e-015	-9.47966e-015	-3.94031e-015	3.90887e-015	1.91333e-015	-4.55289e-017
2.19626e-015	-4.65278e-015	4.81307e-015	6.97097e-015	-5.46431e-016	-4.59568e-015	-6.70286e-015	-1.11881e-014	-8.34785e-015	-5.44879e-015	-4.15649e-015	2.29223e-016	-6.94525e-015	9.58928e-015	7.11327e-015	1.21958e-015	-8.74226e-015	-1.31939e-014	-1.45737e-014	-4.01724e-015	-9.29875e-015	-4.19729e-015	3.76738e-015	1.59656e-015	-4.74562e-016
2.02742e-015	-4.85234e-015	5.20226e-015	7.37382e-015	-3.19133e-016	-4.19203e-015	-6.40736e-015	-1.11103e-014	-8.34002e-015	-5.518e-015	-4.28531e-015	1.40391e-016	-6.77422e-015	9.71963e-015	7.44871e-015	1.49409e-015	-8.19682e-015	-1.29159e-014	-1.44019e-014	-4.16544e-015	-9.11657e-015	-4.4457e-015	3.59709e-015	1.25677e-015	-9.1431e-016
1.84126e-015	-5.04983e-015	5.59156e-015	7.77876e-015	-9.37671e-017	-3.78792e-015	-6.11301e-015	-1.10405e-014	-8.33013e-015	-5.58822e-015	-4.40766e-015	5.60268e-017	-6.6171e-015	9.83395e-015	7.78016e-015	1.75339e-015	-7.66106e-015	-1.26529e-014	-1.42277e-014	-4.32208e-015	-8.93566e-015	-4.68388e-015	3.39792e-015	8.95771e-016	-1.36132e-015
1.63952e-015	-5.24492e-015	5.97909e-015	8.1849e-015	1.3008e-016	-3.38413e-015	-5.82346e-015	-1.09795e-014	-8.31798e-015	-5.65961e-015	-4.52322e-015	-2.22711e-017	-6.47535e-015	9.93265e-015	8.10689e-015	1.9965e-015	-7.13985e-015	-1.2406e-014	-1.40529e-014	-4.48587e-015	-8.75704e-015	-4.91063e-015	3.17007e-015	5.14902e-016	-1.81215e-015
1.42339e-015	-5.43842e-015	6.36336e-015	8.59094e-015	3.5286e-016	-2.98122e-015	-5.5414e-015	-1.09265e-014	-8.30376e-015	-5.73319e-015	-4.63205e-015	-9.35052e-017	-6.3501e-015	1.00171e-014	8.42819e-015	2.22224e-015	-6.63718e-015	-1.2176e-014	-1.38787e-014	-4.6556e-015	-8.58236e-015	-5.12512e-015	2.91427e-015	1.15883e-016	-2.26353e-015
1.19465e-015	-5.6308e-015	6.74325e-015	8.99518e-015	5.74882e-016	-2.58033e-015	-5.26913e-015	-1.08816e-014	-8.2884e-015	-5.80957e-015	-4.73419e-015	-1.56437e-016	-6.24227e-015	1.00879e-014	8.74319e-015	2.42904e-015	-6.15699e-015	-1.19637e-014	-1.37073e-014	-4.82987e-015	-8.4136e-015	-5.32649e-015	2.63193e-015	-2.9914e-016	-2.7121e-015
9.54238e-016	-5.82271e-015	7.11752e-015	9.39685e-015	7.95676e-016	-2.18196e-015	-5.00933e-015	-1.08451e-014	-8.27255e-015	-5.88897e-015	-4.83007e-015	-2.1013e-016	-6.15302e-015	1.01458e-014	9.0512e-015	2.61535e-015	-5.70311e-015	-1.17702e-014	-1.35404e-014	-5.00717e-015	-8.25191e-015	-5.51402e-015	2.32386e-015	-7.28211e-016	-3.15469e-015
7.03524e-016	-6.01451e-015	7.48547e-015	9.79489e-015	1.01551e-015	-1.78701e-015	-4.76433e-015	-1.08175e-014	-8.25579e-015	-5.97188e-015	-4.92008e-015	-2.53674e-016	-6.08425e-015	1.01922e-014	9.35104e-015	2.77999e-015	-5.27861e-015	-1.15958e-014	-1.33791e-014	-5.18634e-015	-8.09868e-015	-5.68707e-015	1.99152e-015	-1.16885e-015	-3.58839e-015
4.44828e-016	-6.20691e-015	7.84545e-015	1.01881e-014	1.23516e-015	-1.39648e-015	-4.53667e-015	-1.07982e-014	-8.23783e-015	-6.0586e-015	-5.00405e-015	-2.86603e-016	-6.03663e-015	1.02282e-014	9.64137e-015	2.92205e-015	-4.88729e-015	-1.14401e-014	-1.32257e-014	-5.36615e-015	-7.95491e-015	-5.84577e-015	1.63615e-015	-1.61836e-015	-4.01041e-015
1.79446e-016	-6.4005e-015	8.19596e-015	1.05753e-014	1.45517e-015	-1.01071e-015	-4.32852e-015	-1.07867e-014	-8.21879e-015	-6.14913e-015	-5.08259e-015	-3.08812e-016	-6.01008e-015	1.02549e-014	9.92102e-015	3.04088e-015	-4.53191e-015	-1.13038e-014	-1.30818e-014	-5.54524e-015	-7.82147e-015	-5.99011e-015	1.25911e-015	-2.07393e-015	-4.41794e-015
-9.10354e-017	-6.59623e-015	8.5365e-015	1.09547e-014	1.67512e-015	-6.30514e-016	-4.14141e-015	-1.07827e-014	-8.19851e-015	-6.24334e-015	-5.15572e-015	-3.20214e-016	-6.00492e-015	1.0273e-014	1.01886e-014	3.13637e-015	-4.21572e-015	-1.11866e-014	-1.29493e-014	-5.72232e-015	-7.6996e-015	-6.12009e-015	8.62317e-016	-2.53392e-015	-4.80842e-015
-3.64889e-016	-6.79481e-015	8.86593e-015	1.13246e-014	1.89555e-015	-2.56864e-016	-3.97733e-015	-1.07859e-014	-8.17709e-015	-6.3416e-015	-5.22417e-015	-3.20865e-016	-6.02107e-015	1.02841e-014	1.04429e-014	3.20788e-015	-3.94141e-015	-1.10878e-014	-1.28302e-014	-5.8966e-015	-7.5904e-015	-6.23596e-015	4.47801e-016	-2.99619e-015	-5.18012e-015
-6.41199e-016	-6.99642e-015	9.18407e-015	1.16833e-014	2.11637e-015	1.09683e-016	-3.83839e-015	-1.07962e-014	-8.15395e-015	-6.44369e-015	-5.28871e-015	-3.1052e-016	-6.05831e-015	1.02898e-014	1.06819e-014	3.25474e-015	-3.71059e-015	-1.10074e-014	-1.27267e-014	-6.0666e-015	-7.49401e-015	-6.33908e-015	1.79165e-017	-3.45806e-015	-5.53124e-015
-9.18471e-016	-7.20136e-015	9.48977e-015	1.20292e-014	2.33739e-015	4.68622e-016	-3.72573e-015	-1.08125e-014	-8.12893e-015	-6.54968e-015	-5.34949e-015	-2.90038e-016	-6.11574e-015	1.0291e-014	1.09038e-014	3.2768e-015	-3.52516e-015	-1.09451e-014	-1.26408e-014	-6.23236e-015	-7.41148e-015	-6.43024e-015	-4.25018e-016	-3.91616e-015	-5.85972e-015
-1.19492e-015	-7.41035e-015	9.78318e-015	1.23603e-014	2.55855e-015	8.19403e-016	-3.64037e-015	-1.08343e-014	-8.10153e-015	-6.65866e-015	-5.4068e-015	-2.5982e-016	-6.19184e-015	1.02883e-014	1.11074e-014	3.27482e-015	-3.38638e-015	-1.09008e-014	-1.25742e-014	-6.39393e-015	-7.3427e-015	-6.51075e-015	-8.78698e-016	-4.36848e-015	-6.16473e-015
-1.4692e-015	-7.62423e-015	1.0064e-014	1.26757e-014	2.77983e-015	1.16123e-015	-3.5825e-015	-1.08616e-014	-8.07124e-015	-6.77081e-015	-5.46049e-015	-2.20545e-016	-6.28599e-015	1.0283e-014	1.12918e-014	3.24932e-015	-3.29426e-015	-1.0874e-014	-1.25282e-014	-6.55024e-015	-7.28767e-015	-6.58165e-015	-1.34099e-015	-4.81258e-015	-6.44482e-015
-1.73948e-015	-7.84299e-015	1.03325e-014	1.29729e-014	3.00116e-015	1.49299e-015	-3.55212e-015	-1.08937e-014	-8.03798e-015	-6.88569e-015	-5.51098e-015	-1.73006e-016	-6.39631e-015	1.02764e-014	1.14551e-014	3.20146e-015	-3.24969e-015	-1.08643e-014	-1.25042e-014	-6.70099e-015	-7.24658e-015	-6.64385e-015	-1.80938e-015	-5.24659e-015	-6.69862e-015
-2.00388e-015	-8.06666e-015	1.05889e-014	1.32505e-014	3.22239e-015	1.8141e-015	-3.54979e-015	-1.0931e-014	-8.00131e-015	-7.00283e-015	-5.55804e-015	-1.1805e-016	-6.5217e-015	1.02699e-014	1.15958e-014	3.13221e-015	-3.25268e-015	-1.08716e-014	-1.25037e-014	-6.84699e-015	-7.21924e-015	-6.69868e-015	-2.28099e-015	-5.66819e-015	-6.92592e-015
-2.26154e-015	-8.29497e-015	1.0833e-014	1.35067e-014	3.44356e-015	2.12375e-015	-3.57558e-015	-1.09734e-014	-7.96084e-015	-7.12111e-015	-5.6026e-015	-5.69255e-017	-6.66025e-015	1.0264e-014	1.17124e-014	3.04217e-015	-3.30211e-015	-1.08953e-014	-1.2528e-014	-6.98861e-015	-7.2054e-015	-6.74763e-015	-2.75323e-015	-6.07552e-015	-7.12689e-015
-2.51115e-015	-8.52868e-015	1.10648e-014	1.37399e-014	3.66356e-015	2.42087e-015	-3.6289e-015	-1.1021e-014	-7.91688e-015	-7.23981e-015	-5.64541e-015	9.11463e-018	-6.81011e-015	1.02589e-014	1.18039e-014	2.9329e-015	-3.3973e-015	-1.0935e-014	-1.25775e-014	-7.1261e-015	-7.20451e-015	-6.79212e-015	-3.22339e-015	-6.46633e-015	-7.30144e-015
-2.75132e-015	-8.76777e-015	1.1285e-014	1.3949e-014	3.88184e-015	2.70417e-015	-3.7093e-015	-1.10735e-014	-7.86886e-015	-7.35776e-015	-5.68671e-015	7.89874e-017	-6.96974e-015	1.02561e-014	1.18691e-014	2.80544e-015	-3.53709e-015	-1.09902e-014	-1.26531e-014	-7.25994e-015	-7.21595e-015	-6.83376e-015	-3.68856e-015	-6.83908e-015	-7.44965e-015
-2.98121e-015	-9.01114e-015	1.14942e-014	1.4133e-014	4.09783e-015	2.973e-015	-3.81573e-015	-1.11297e-014	-7.81578e-015	-7.47374e-015	-5.72635e-015	1.5137e-016	-7.13624e-015	1.02566e-014	1.19068e-014	2.66149e-015	-3.71923e-015	-1.10602e-014	-1.2756e-014	-7.39094e-015	-7.23904e-015	-6.87345e-015	-4.14621e-015	-7.19217e-015	-7.57225e-015
-3.19896e-015	-9.25805e-015	1.1693e-014	1.42901e-014	4.31114e-015	3.22624e-015	-3.94653e-015	-1.11899e-014	-7.7577e-015	-7.58679e-015	-5.76448e-015	2.25099e-016	-7.30786e-015	1.02606e-014	1.19159e-014	2.50257e-015	-3.94176e-015	-1.11451e-014	-1.28865e-014	-7.51925e-015	-7.27325e-015	-6.9128e-015	-4.59389e-015	-7.52424e-015	-7.67055e-015
-3.40414e-015	-9.50804e-015	1.18812e-014	1.44195e-014	4.52096e-015	3.46257e-015	-4.09977e-015	-1.12544e-014	-7.69463e-015	-7.69572e-015	-5.80103e-015	2.99014e-016	-7.48228e-015	1.0269e-014	1.18963e-014	2.33035e-015	-4.2023e-015	-1.1245e-014	-1.30441e-014	-7.64608e-015	-7.31764e-015	-6.95331e-015	-5.02925e-015	-7.83397e-015	-7.74633e-015
-3.59564e-015	-9.75999e-015	1.20596e-014	1.45197e-014	4.72606e-015	3.68052e-015	-4.27366e-015	-1.13239e-014	-7.62634e-015	-7.79963e-015	-5.83585e-015	3.7186e-016	-7.65718e-015	1.0283e-014	1.18477e-014	2.14716e-015	-4.49923e-015	-1.13596e-014	-1.32283e-014	-7.77224e-015	-7.37105e-015	-6.99572e-015	-5.44981e-015	-8.1204e-015	-7.80082e-015
-3.77193e-015	-1.00127e-014	1.22288e-014	1.45904e-014	4.92526e-015	3.87976e-015	-4.46635e-015	-1.13987e-014	-7.55292e-015	-7.89705e-015	-5.8686e-015	4.42166e-016	-7.83055e-015	1.03023e-014	1.17694e-014	1.95462e-015	-4.82983e-015	-1.14882e-014	-1.34391e-014	-7.899e-015	-7.43142e-015	-7.04178e-015	-5.85343e-015	-8.38271e-015	-7.83562e-015
-3.93234e-015	-1.02654e-014	1.23892e-014	1.46311e-014	5.11776e-015	4.05938e-015	-4.67531e-015	-1.14786e-014	-7.47354e-015	-7.98687e-015	-5.89841e-015	5.09093e-016	-8.00004e-015	1.03276e-014	1.1662e-014	1.75465e-015	-5.19102e-015	-1.16307e-014	-1.36757e-014	-8.02763e-015	-7.49824e-015	-7.09233e-015	-6.23813e-015	-8.62e-015	-7.85257e-015
-4.07551e-015	-1.05167e-014	1.25418e-014	1.46419e-014	5.30173e-015	4.2193e-015	-4.8977e-015	-1.15645e-014	-7.38786e-015	-8.0674e-015	-5.92501e-015	5.71646e-016	-8.16338e-015	1.03589e-014	1.15253e-014	1.54998e-015	-5.57947e-015	-1.1787e-014	-1.39364e-014	-8.15915e-015	-7.57048e-015	-7.14793e-015	-6.60186e-015	-8.83215e-015	-7.85338e-015
-4.20085e-015	-1.07657e-014	1.26871e-014	1.46226e-014	5.4756e-015	4.35846e-015	-5.1308e-015	-1.16566e-014	-7.29593e-015	-8.13766e-015	-5.94779e-015	6.2943e-016	-8.31884e-015	1.03965e-014	1.13604e-014	1.34223e-015	-5.99232e-015	-1.19568e-014	-1.42202e-014	-8.29421e-015	-7.64703e-015	-7.20936e-015	-6.94289e-015	-9.0184e-015	-7.83997e-015
-4.3076e-015	-1.101e-014	1.28249e-014	1.45738e-014	5.63886e-015	4.47599e-015	-5.37259e-015	-1.17546e-014	-7.19804e-015	-8.19639e-015	-5.96617e-015	6.81774e-016	-8.46426e-015	1.04397e-014	1.11678e-014	1.13306e-015	-6.42613e-015	-1.21391e-014	-1.45248e-014	-8.43435e-015	-7.72664e-015	-7.27727e-015	-7.25908e-015	-9.17869e-015	-7.81434e-015
-4.39524e-015	-1.12479e-014	1.29547e-014	1.44952e-014	5.79101e-015	4.57147e-015	-5.62029e-015	-1.18585e-014	-7.09483e-015	-8.24236e-015	-5.97882e-015	7.28448e-016	-8.59772e-015	1.04886e-014	1.09491e-014	9.2452e-016	-6.87768e-015	-1.23336e-014	-1.48478e-014	-8.58073e-015	-7.80783e-015	-7.35157e-015	-7.54922e-015	-9.31321e-015	-7.77868e-015
-4.46276e-015	-1.14776e-014	1.30765e-014	1.43875e-014	5.93043e-015	4.64464e-015	-5.87135e-015	-1.19684e-014	-6.98685e-015	-8.27472e-015	-5.98523e-015	7.6854e-016	-8.71786e-015	1.05429e-014	1.07053e-014	7.1915e-016	-7.34409e-015	-1.25403e-014	-1.51866e-014	-8.73388e-015	-7.88971e-015	-7.43242e-015	-7.81223e-015	-9.42216e-015	-7.73428e-015
-4.51008e-015	-1.16975e-014	1.31907e-014	1.42515e-014	6.05598e-015	4.69511e-015	-6.12286e-015	-1.20853e-014	-6.87416e-015	-8.29207e-015	-5.9846e-015	8.01703e-016	-8.82368e-015	1.06022e-014	1.04384e-014	5.1821e-016	-7.8222e-015	-1.27586e-014	-1.55391e-014	-8.89409e-015	-7.97103e-015	-7.51989e-015	-8.04732e-015	-9.50598e-015	-7.68334e-015
-4.53717e-015	-1.1906e-014	1.32976e-014	1.40882e-014	6.16619e-015	4.72354e-015	-6.37124e-015	-1.22091e-014	-6.75726e-015	-8.29418e-015	-5.97623e-015	8.28322e-016	-8.91387e-015	1.06656e-014	1.01501e-014	3.23072e-016	-8.30818e-015	-1.29882e-014	-1.59024e-014	-9.0623e-015	-8.0513e-015	-7.61355e-015	-8.2537e-015	-9.56537e-015	-7.62852e-015
-4.54292e-015	-1.21012e-014	1.33965e-014	1.38993e-014	6.25989e-015	4.7296e-015	-6.6137e-015	-1.23394e-014	-6.63765e-015	-8.28051e-015	-5.95895e-015	8.48767e-016	-8.98661e-015	1.07324e-014	9.84249e-015	1.35134e-016	-8.79847e-015	-1.32283e-014	-1.62726e-014	-9.23975e-015	-8.12982e-015	-7.71292e-015	-8.43084e-015	-9.60061e-015	-7.57179e-015
-4.52724e-015	-1.22808e-014	1.34869e-014	1.3686e-014	6.33598e-015	4.71323e-015	-6.84755e-015	-1.24765e-014	-6.51655e-015	-8.25006e-015	-5.93218e-015	8.63061e-016	-9.04172e-015	1.08023e-014	9.518e-015	-4.45705e-017	-9.29007e-015	-1.3478e-014	-1.6647e-014	-9.42661e-015	-8.20546e-015	-7.81746e-015	-8.57866e-015	-9.61247e-015	-7.51558e-015
-4.49059e-015	-1.24429e-014	1.35689e-014	1.34493e-014	6.39399e-015	4.67558e-015	-7.07049e-015	-1.262e-014	-6.39392e-015	-8.20324e-015	-5.89509e-015	8.71461e-016	-9.07894e-015	1.08741e-014	9.17897e-015	-2.1482e-016	-9.78005e-015	-1.37373e-014	-1.7022e-014	-9.6228e-015	-8.27718e-015	-7.92655e-015	-8.69673e-015	-9.60193e-015	-7.46127e-015
-4.43338e-015	-1.25854e-014	1.36417e-014	1.31916e-014	6.43252e-015	4.61676e-015	-7.28034e-015	-1.27695e-014	-6.27055e-015	-8.13959e-015	-5.84672e-015	8.7497e-016	-9.09774e-015	1.09472e-014	8.82808e-015	-3.73811e-016	-1.02651e-014	-1.40054e-014	-1.73941e-014	-9.82826e-015	-8.3444e-015	-8.03909e-015	-8.78512e-015	-9.56978e-015	-7.40968e-015
-4.35536e-015	-1.27064e-014	1.37046e-014	1.29154e-014	6.45029e-015	4.53754e-015	-7.47509e-015	-1.29245e-014	-6.14726e-015	-8.05905e-015	-5.78672e-015	8.73924e-016	-9.09795e-015	1.10207e-014	8.46815e-015	-5.21249e-016	-1.07423e-014	-1.42806e-014	-1.77592e-014	-1.00424e-014	-8.40693e-015	-8.15366e-015	-8.84413e-015	-9.51653e-015	-7.36164e-015
-4.25752e-015	-1.2805e-014	1.37565e-014	1.26227e-014	6.44663e-015	4.43909e-015	-7.65228e-015	-1.30845e-014	-6.02547e-015	-7.96156e-015	-5.71342e-015	8.6945e-016	-9.07973e-015	1.10932e-014	8.1022e-015	-6.57051e-016	-1.12098e-014	-1.45623e-014	-1.81133e-014	-1.02645e-014	-8.4644e-015	-8.26858e-015	-8.87439e-015	-9.44393e-015	-7.31895e-015
-4.14028e-015	-1.28794e-014	1.37967e-014	1.23151e-014	6.42129e-015	4.32299e-015	-7.81038e-015	-1.32491e-014	-5.90563e-015	-7.84738e-015	-5.62621e-015	8.6253e-016	-9.04344e-015	1.11638e-014	7.73311e-015	-7.80853e-016	-1.16641e-014	-1.48486e-014	-1.84529e-014	-1.04937e-014	-8.51619e-015	-8.38201e-015	-8.87639e-015	-9.3534e-015	-7.28288e-015
-4.00442e-015	-1.29282e-014	1.3824e-014	1.1995e-014	6.37367e-015	4.19005e-015	-7.94773e-015	-1.34167e-014	-5.78898e-015	-7.71686e-015	-5.52468e-015	8.54566e-016	-8.98967e-015	1.12322e-014	7.36359e-015	-8.92209e-016	-1.21034e-014	-1.51389e-014	-1.87743e-014	-1.07286e-014	-8.56238e-015	-8.49295e-015	-8.85081e-015	-9.24517e-015	-7.25426e-015
-3.85099e-015	-1.29497e-014	1.3838e-014	1.16648e-014	6.30326e-015	4.042e-015	-8.0632e-015	-1.35859e-014	-5.67598e-015	-7.57094e-015	-5.40824e-015	8.46473e-016	-8.91901e-015	1.12977e-014	6.99678e-015	-9.91155e-016	-1.25256e-014	-1.54317e-014	-1.90745e-014	-1.09683e-014	-8.60293e-015	-8.59999e-015	-8.79864e-015	-9.1211e-015	-7.23339e-015
-3.68132e-015	-1.29433e-014	1.38374e-014	1.13267e-014	6.20996e-015	3.88073e-015	-8.15628e-015	-1.37554e-014	-5.56743e-015	-7.41041e-015	-5.27716e-015	8.39613e-016	-8.83243e-015	1.13585e-014	6.63559e-015	-1.078e-015	-1.29284e-014	-1.57258e-014	-1.93499e-014	-1.12119e-014	-8.6377e-015	-8.70075e-015	-8.72134e-015	-8.9824e-015	-7.22066e-015
-3.4959e-015	-1.2908e-014	1.38204e-014	1.09833e-014	6.094e-015	3.70805e-015	-8.2264e-015	-1.39232e-014	-5.46441e-015	-7.23605e-015	-5.1313e-015	8.35446e-016	-8.7308e-015	1.14141e-014	6.28296e-015	-1.1531e-015	-1.33106e-014	-1.60194e-014	-1.95975e-014	-1.14574e-014	-8.66722e-015	-8.7941e-015	-8.62021e-015	-8.83064e-015	-7.21666e-015
-3.29642e-015	-1.28429e-014	1.37861e-014	1.06371e-014	5.95577e-015	3.52582e-015	-8.27325e-015	-1.40873e-014	-5.36776e-015	-7.0492e-015	-4.96992e-015	8.35192e-016	-8.61554e-015	1.14639e-014	5.94173e-015	-1.21751e-015	-1.36701e-014	-1.63107e-014	-1.98139e-014	-1.17035e-014	-8.69195e-015	-8.87837e-015	-8.49687e-015	-8.66671e-015	-7.22046e-015
-3.08408e-015	-1.2748e-014	1.37333e-014	1.02904e-014	5.79633e-015	3.33631e-015	-8.29693e-015	-1.42458e-014	-5.27861e-015	-6.85077e-015	-4.79312e-015	8.3999e-016	-8.48873e-015	1.15064e-014	5.61474e-015	-1.2714e-015	-1.40049e-014	-1.65979e-014	-1.99964e-014	-1.19473e-014	-8.71209e-015	-8.95155e-015	-8.35295e-015	-8.49194e-015	-7.23139e-015
-2.85983e-015	-1.26232e-014	1.36613e-014	9.94552e-015	5.61606e-015	3.14173e-015	-8.298e-015	-1.43959e-014	-5.1975e-015	-6.6418e-015	-4.6014e-015	8.51068e-016	-8.35228e-015	1.15405e-014	5.30406e-015	-1.31616e-015	-1.43137e-014	-1.68794e-014	-2.01424e-014	-1.21868e-014	-8.72739e-015	-9.01191e-015	-8.19061e-015	-8.30777e-015	-7.24941e-015
-2.62557e-015	-1.24687e-014	1.3569e-014	9.60488e-015	5.41606e-015	2.94462e-015	-8.27661e-015	-1.45353e-014	-5.12472e-015	-6.42382e-015	-4.39486e-015	8.69522e-016	-8.20756e-015	1.15655e-014	5.01195e-015	-1.35355e-015	-1.45957e-014	-1.71528e-014	-2.02501e-014	-1.24195e-014	-8.73828e-015	-9.05767e-015	-8.0114e-015	-8.11515e-015	-7.27446e-015
-2.38314e-015	-1.22845e-014	1.34547e-014	9.27096e-015	5.19763e-015	2.74711e-015	-8.23411e-015	-1.46615e-014	-5.06159e-015	-6.19819e-015	-4.17445e-015	8.96228e-016	-8.05615e-015	1.15812e-014	4.74007e-015	-1.38397e-015	-1.48499e-014	-1.74159e-014	-2.03182e-014	-1.26429e-014	-8.74592e-015	-9.08668e-015	-7.81748e-015	-7.91575e-015	-7.30629e-015
-2.13418e-015	-1.20712e-014	1.33175e-014	8.94498e-015	4.96213e-015	2.55096e-015	-8.17064e-015	-1.47709e-014	-5.00848e-015	-5.96631e-015	-3.94056e-015	9.32591e-016	-7.90003e-015	1.15866e-014	4.48998e-015	-1.40862e-015	-1.50745e-014	-1.76675e-014	-2.03445e-014	-1.28543e-014	-8.75066e-015	-9.09775e-015	-7.61044e-015	-7.71094e-015	-7.34328e-015
-1.88057e-015	-1.18297e-014	1.31564e-014	8.62904e-015	4.7108e-015	2.35834e-015	-8.08812e-015	-1.48614e-014	-4.96534e-015	-5.72969e-015	-3.69394e-015	9.7919e-016	-7.74079e-015	1.1581e-014	4.2631e-015	-1.42928e-015	-1.52696e-014	-1.79053e-014	-2.03282e-014	-1.30515e-014	-8.75361e-015	-9.09023e-015	-7.39255e-015	-7.50168e-015	-7.38473e-015
-1.62421e-015	-1.15613e-014	1.29708e-014	8.32498e-015	4.44553e-015	2.17103e-015	-7.98867e-015	-1.493e-014	-4.93261e-015	-5.49026e-015	-3.43552e-015	1.03688e-015	-7.58032e-015	1.15646e-014	4.0608e-015	-1.44671e-015	-1.54353e-014	-1.8127e-014	-2.02688e-014	-1.32318e-014	-8.75518e-015	-9.06249e-015	-7.16588e-015	-7.28863e-015	-7.42953e-015
-1.3669e-015	-1.12671e-014	1.27605e-014	8.03445e-015	4.1691e-015	1.99128e-015	-7.87396e-015	-1.49742e-014	-4.91025e-015	-5.24905e-015	-3.16597e-015	1.10594e-015	-7.42048e-015	1.15363e-014	3.88357e-015	-1.462e-015	-1.55714e-014	-1.83306e-014	-2.01658e-014	-1.33927e-014	-8.75619e-015	-9.01398e-015	-6.93285e-015	-7.07336e-015	-7.47672e-015
-1.11008e-015	-1.09489e-014	1.25252e-014	7.75849e-015	3.88326e-015	1.82129e-015	-7.74584e-015	-1.49908e-014	-4.8984e-015	-5.00826e-015	-2.88644e-015	1.187e-015	-7.26324e-015	1.14957e-014	3.73178e-015	-1.47683e-015	-1.56772e-014	-1.85147e-014	-2.002e-014	-1.35321e-014	-8.75646e-015	-8.94441e-015	-6.69559e-015	-6.8571e-015	-7.52511e-015
-8.553e-016	-1.06084e-014	1.22641e-014	7.49829e-015	3.58995e-015	1.66285e-015	-7.60657e-015	-1.49771e-014	-4.89674e-015	-4.76906e-015	-2.59823e-015	1.28022e-015	-7.10995e-015	1.14428e-014	3.60537e-015	-1.49269e-015	-1.57526e-014	-1.86766e-014	-1.98328e-014	-1.36471e-014	-8.75714e-015	-8.85292e-015	-6.45605e-015	-6.641e-015	-7.57385e-015
-6.04623e-016	-1.02479e-014	1.19772e-014	7.2546e-015	3.29135e-015	1.51751e-015	-7.45816e-015	-1.49318e-014	-4.90443e-015	-4.53238e-015	-2.30267e-015	1.38547e-015	-6.96214e-015	1.13767e-014	3.50382e-015	-1.51086e-015	-1.57975e-014	-1.88145e-014	-1.9605e-014	-1.37356e-014	-8.75775e-015	-8.73949e-015	-6.21653e-015	-6.42592e-015	-7.62143e-015
-3.59719e-016	-9.86947e-015	1.16646e-014	7.02818e-015	2.98915e-015	1.38659e-015	-7.30344e-015	-1.48524e-014	-4.92089e-015	-4.29952e-015	-2.00175e-015	1.50262e-015	-6.82151e-015	1.12972e-014	3.42682e-015	-1.53224e-015	-1.58123e-014	-1.89277e-014	-1.93383e-014	-1.37959e-014	-8.75885e-015	-8.60395e-015	-5.97879e-015	-6.21273e-015	-7.66639e-015
-1.21907e-016	-9.47519e-015	1.13273e-014	6.81934e-015	2.68647e-015	1.2719e-015	-7.14492e-015	-1.47368e-014	-4.94546e-015	-4.07189e-015	-1.69714e-015	1.63129e-015	-6.68904e-015	1.12047e-014	3.37401e-015	-1.55823e-015	-1.57974e-014	-1.9015e-014	-1.90349e-014	-1.38262e-014	-8.76119e-015	-8.44661e-015	-5.74472e-015	-6.00273e-015	-7.70753e-015
1.075e-016	-9.06748e-015	1.09656e-014	6.62857e-015	2.38561e-015	1.17467e-015	-6.98378e-015	-1.45834e-014	-4.97733e-015	-3.85065e-015	-1.39066e-015	1.77099e-015	-6.56564e-015	1.10995e-014	3.34391e-015	-1.58986e-015	-1.57532e-014	-1.90748e-014	-1.86975e-014	-1.38243e-014	-8.76463e-015	-8.26882e-015	-5.51612e-015	-5.79684e-015	-7.74336e-015
3.27151e-016	-8.64927e-015	1.05802e-014	6.45588e-015	2.08809e-015	1.0958e-015	-6.82208e-015	-1.4391e-014	-5.01505e-015	-3.63616e-015	-1.08342e-015	1.92045e-015	-6.45209e-015	1.09824e-014	3.33527e-015	-1.62809e-015	-1.56804e-014	-1.91062e-014	-1.83292e-014	-1.37887e-014	-8.7689e-015	-8.07148e-015	-5.29437e-015	-5.59548e-015	-7.77306e-015
5.35619e-016	-8.22327e-015	1.01723e-014	6.30143e-015	1.79613e-015	1.03584e-015	-6.66246e-015	-1.41578e-014	-5.05773e-015	-3.42961e-015	-7.76876e-016	2.07924e-015	-6.34895e-015	1.08531e-014	3.34606e-015	-1.67393e-015	-1.55801e-014	-1.91082e-014	-1.7933e-014	-1.37189e-014	-8.77358e-015	-7.85541e-015	-5.08141e-015	-5.39955e-015	-7.79604e-015
7.31752e-016	-7.7921e-015	9.74337e-015	6.1646e-015	1.5119e-015	9.958e-016	-6.50643e-015	-1.38832e-014	-5.10432e-015	-3.23142e-015	-4.73124e-016	2.24636e-015	-6.25678e-015	1.07114e-014	3.37403e-015	-1.72798e-015	-1.54534e-014	-1.90807e-014	-1.75123e-014	-1.36144e-014	-8.77924e-015	-7.62172e-015	-4.87831e-015	-5.20982e-015	-7.81183e-015
9.14437e-016	-7.35852e-015	9.29415e-015	6.04431e-015	1.2372e-015	9.75669e-016	-6.35611e-015	-1.35666e-014	-5.15364e-015	-3.04202e-015	-1.74031e-016	2.42064e-015	-6.17684e-015	1.05577e-014	3.41789e-015	-1.7911e-015	-1.53016e-014	-1.90235e-014	-1.7071e-014	-1.34753e-014	-8.78563e-015	-7.37247e-015	-4.68683e-015	-5.02687e-015	-7.81968e-015
1.08223e-015	-6.92578e-015	8.82694e-015	5.9397e-015	9.74223e-016	9.75262e-016	-6.21318e-015	-1.3208e-014	-5.2048e-015	-2.86167e-015	1.18805e-016	2.60078e-015	-6.10918e-015	1.03925e-014	3.47499e-015	-1.86387e-015	-1.51262e-014	-1.8937e-014	-1.66129e-014	-1.33011e-014	-8.79194e-015	-7.10926e-015	-4.50824e-015	-4.85166e-015	-7.81895e-015
1.23468e-015	-6.49731e-015	8.34333e-015	5.8505e-015	7.24225e-016	9.94154e-016	-6.07958e-015	-1.28083e-014	-5.25661e-015	-2.69034e-015	4.04293e-016	2.78533e-015	-6.05402e-015	1.02161e-014	3.54296e-015	-1.94579e-015	-1.4929e-014	-1.88209e-014	-1.61425e-014	-1.30923e-014	-8.79722e-015	-6.83452e-015	-4.34369e-015	-4.68491e-015	-7.8091e-015
1.37188e-015	-6.07541e-015	7.84511e-015	5.77527e-015	4.88197e-016	1.03171e-015	-5.95606e-015	-1.23678e-014	-5.30721e-015	-2.52824e-015	6.8052e-016	2.97239e-015	-6.01121e-015	1.00287e-014	3.61937e-015	-2.037e-015	-1.47118e-014	-1.86759e-014	-1.56642e-014	-1.28505e-014	-8.80137e-015	-6.5509e-015	-4.19372e-015	-4.52747e-015	-7.79051e-015
1.49353e-015	-5.6626e-015	7.33424e-015	5.71271e-015	2.67275e-016	1.08664e-015	-5.84386e-015	-1.18885e-014	-5.35559e-015	-2.37502e-015	9.46558e-016	3.16094e-015	-5.9802e-015	9.83036e-015	3.70191e-015	-2.13762e-015	-1.44761e-014	-1.85034e-014	-1.51821e-014	-1.25766e-014	-8.80429e-015	-6.25999e-015	-4.059e-015	-4.37944e-015	-7.76285e-015
1.59977e-015	-5.26167e-015	6.81288e-015	5.66113e-015	6.2357e-017	1.15803e-015	-5.74441e-015	-1.13719e-014	-5.40068e-015	-2.23047e-015	1.20092e-015	3.34952e-015	-5.96025e-015	9.62141e-015	3.78791e-015	-2.24731e-015	-1.42246e-014	-1.83046e-014	-1.47011e-014	-1.22713e-014	-8.8053e-015	-5.96418e-015	-3.94016e-015	-4.24142e-015	-7.72604e-015
1.69067e-015	-4.87543e-015	6.28365e-015	5.61936e-015	-1.25781e-016	1.24509e-015	-5.65779e-015	-1.08198e-014	-5.44091e-015	-2.09409e-015	1.44244e-015	3.53615e-015	-5.95016e-015	9.40327e-015	3.87468e-015	-2.36546e-015	-1.39599e-014	-1.8081e-014	-1.42249e-014	-1.1937e-014	-8.80445e-015	-5.66618e-015	-3.83763e-015	-4.11406e-015	-7.68029e-015
1.76609e-015	-4.50605e-015	5.749e-015	5.58634e-015	-2.96129e-016	1.34684e-015	-5.5841e-015	-1.02349e-014	-5.47475e-015	-1.96496e-015	1.67087e-015	3.71941e-015	-5.94925e-015	9.17667e-015	3.96068e-015	-2.4916e-015	-1.36842e-014	-1.78347e-014	-1.37578e-014	-1.15753e-014	-8.80022e-015	-5.36865e-015	-3.75134e-015	-3.99755e-015	-7.62583e-015
1.82666e-015	-4.15566e-015	5.21189e-015	5.56053e-015	-4.48932e-016	1.46116e-015	-5.52376e-015	-9.61996e-015	-5.50142e-015	-1.84242e-015	1.88467e-015	3.89763e-015	-5.95677e-015	8.94174e-015	4.04339e-015	-2.62469e-015	-1.34003e-014	-1.75678e-014	-1.33044e-014	-1.11889e-014	-8.79172e-015	-5.07424e-015	-3.68126e-015	-3.89187e-015	-7.56294e-015
1.87286e-015	-3.82578e-015	4.67465e-015	5.54063e-015	-5.84773e-016	1.58688e-015	-5.4759e-015	-8.9778e-015	-5.51975e-015	-1.726e-015	2.08303e-015	4.0692e-015	-5.9708e-015	8.6995e-015	4.12074e-015	-2.76469e-015	-1.31116e-014	-1.72829e-014	-1.28684e-014	-1.07801e-014	-8.77871e-015	-4.78559e-015	-3.6274e-015	-3.79667e-015	-7.4923e-015
1.90517e-015	-3.51859e-015	4.14007e-015	5.52476e-015	-7.0374e-016	1.72238e-015	-5.4403e-015	-8.31241e-015	-5.5281e-015	-1.61488e-015	2.2659e-015	4.23247e-015	-5.99026e-015	8.44987e-015	4.19072e-015	-2.91032e-015	-1.28204e-014	-1.6982e-014	-1.24533e-014	-1.0352e-014	-8.76026e-015	-4.50552e-015	-3.58914e-015	-3.71209e-015	-7.41452e-015
1.92469e-015	-3.23546e-015	3.61071e-015	5.51133e-015	-8.06282e-016	1.86559e-015	-5.41653e-015	-7.6275e-015	-5.52658e-015	-1.50788e-015	2.43239e-015	4.38649e-015	-6.01477e-015	8.19342e-015	4.25107e-015	-3.06031e-015	-1.25294e-014	-1.66682e-014	-1.20615e-014	-9.9076e-015	-8.73599e-015	-4.23627e-015	-3.566e-015	-3.63804e-015	-7.33073e-015
1.93238e-015	-2.97813e-015	3.08936e-015	5.49956e-015	-8.93059e-016	2.01463e-015	-5.40358e-015	-6.92764e-015	-5.51392e-015	-1.40443e-015	2.58225e-015	4.52983e-015	-6.04267e-015	7.93137e-015	4.30059e-015	-3.21409e-015	-1.22418e-014	-1.63443e-014	-1.16966e-014	-9.45e-015	-8.70456e-015	-3.98017e-015	-3.55704e-015	-3.57396e-015	-7.24155e-015
1.92892e-015	-2.74742e-015	2.57908e-015	5.48791e-015	-9.65708e-016	2.16733e-015	-5.39985e-015	-6.21752e-015	-5.48994e-015	-1.30316e-015	2.71534e-015	4.66166e-015	-6.07181e-015	7.6641e-015	4.33785e-015	-3.37027e-015	-1.19612e-014	-1.6014e-014	-1.1361e-014	-8.98228e-015	-8.66544e-015	-3.73941e-015	-3.56113e-015	-3.51995e-015	-7.14759e-015
1.91509e-015	-2.54459e-015	2.08273e-015	5.47598e-015	-1.0253e-015	2.32251e-015	-5.40377e-015	-5.50236e-015	-5.45415e-015	-1.20328e-015	2.83205e-015	4.78076e-015	-6.09998e-015	7.3925e-015	4.36188e-015	-3.52782e-015	-1.16904e-014	-1.568e-014	-1.10572e-014	-8.50798e-015	-8.61825e-015	-3.51625e-015	-3.57746e-015	-3.47565e-015	-7.0496e-015
1.89181e-015	-2.36989e-015	1.60276e-015	5.46342e-015	-1.07352e-015	2.47805e-015	-5.41375e-015	-4.78645e-015	-5.40619e-015	-1.10364e-015	2.93304e-015	4.88599e-015	-6.12589e-015	7.1166e-015	4.37223e-015	-3.6858e-015	-1.14323e-014	-1.53458e-014	-1.07868e-014	-8.03026e-015	-8.56221e-015	-3.31267e-015	-3.60501e-015	-3.44078e-015	-6.94796e-015
1.8598e-015	-2.22386e-015	1.14221e-015	5.44939e-015	-1.11162e-015	2.63224e-015	-5.42796e-015	-4.0743e-015	-5.34622e-015	-1.00303e-015	3.01902e-015	4.97634e-015	-6.14876e-015	6.83762e-015	4.36837e-015	-3.84264e-015	-1.11899e-014	-1.50149e-014	-1.05506e-014	-7.55283e-015	-8.49685e-015	-3.13052e-015	-3.64253e-015	-3.41428e-015	-6.844e-015
1.82051e-015	-2.10643e-015	7.03556e-016	5.43218e-015	-1.14165e-015	2.78333e-015	-5.444e-015	-3.37044e-015	-5.27392e-015	-9.00684e-016	3.09006e-015	5.0513e-015	-6.16653e-015	6.55621e-015	4.35017e-015	-3.99786e-015	-1.09669e-014	-1.46914e-014	-1.03487e-014	-7.07898e-015	-8.42134e-015	-2.97126e-015	-3.68876e-015	-3.39499e-015	-6.73886e-015
1.77521e-015	-2.0172e-015	2.89076e-016	5.41164e-015	-1.16546e-015	2.92973e-015	-5.45874e-015	-2.68023e-015	-5.18938e-015	-7.96083e-016	3.14713e-015	5.11048e-015	-6.17813e-015	6.27317e-015	4.31746e-015	-4.15017e-015	-1.07659e-014	-1.43783e-014	-1.01814e-014	-6.61263e-015	-8.33565e-015	-2.83636e-015	-3.74261e-015	-3.38225e-015	-6.63329e-015
1.72447e-015	-1.95653e-015	-9.88566e-017	5.38771e-015	-1.18498e-015	3.06949e-015	-5.47097e-015	-2.00879e-015	-5.09337e-015	-6.88829e-016	3.19119e-015	5.15298e-015	-6.18188e-015	5.98886e-015	4.27072e-015	-4.29779e-015	-1.05893e-014	-1.40789e-014	-1.00486e-014	-6.15659e-015	-8.23996e-015	-2.72627e-015	-3.80251e-015	-3.37555e-015	-6.52876e-015
1.66852e-015	-1.92407e-015	-4.57856e-016	5.36056e-015	-1.2012e-015	3.20192e-015	-5.47845e-015	-1.36028e-015	-4.98614e-015	-5.77978e-016	3.22302e-015	5.17917e-015	-6.17649e-015	5.70546e-015	4.21095e-015	-4.43945e-015	-1.04394e-014	-1.37963e-014	-9.95006e-015	-5.71376e-015	-8.1343e-015	-2.64221e-015	-3.86664e-015	-3.37376e-015	-6.42606e-015
1.60822e-015	-1.91896e-015	-7.85445e-016	5.33037e-015	-1.21655e-015	3.32605e-015	-5.4782e-015	-7.39505e-016	-4.86849e-015	-4.63362e-016	3.24382e-015	5.18948e-015	-6.16075e-015	5.42341e-015	4.13886e-015	-4.57463e-015	-1.03187e-014	-1.35336e-014	-9.88504e-015	-5.28734e-015	-8.01876e-015	-2.58537e-015	-3.93353e-015	-3.37611e-015	-6.32582e-015
1.54386e-015	-1.94047e-015	-1.0801e-015	5.29691e-015	-1.23356e-015	3.44109e-015	-5.46813e-015	-1.51112e-016	-4.74145e-015	-3.4502e-016	3.25475e-015	5.18384e-015	-6.13355e-015	5.14317e-015	4.05537e-015	-4.70244e-015	-1.02295e-014	-1.32939e-014	-9.85146e-015	-4.87972e-015	-7.89322e-015	-2.55544e-015	-4.00192e-015	-3.38125e-015	-6.22837e-015
1.47636e-015	-1.98736e-015	-1.33977e-015	5.26105e-015	-1.25369e-015	3.54686e-015	-5.44689e-015	4.01057e-016	-4.60614e-015	-2.23021e-016	3.25689e-015	5.16226e-015	-6.09457e-015	4.86577e-015	3.96179e-015	-4.82161e-015	-1.01731e-014	-1.30796e-014	-9.84805e-015	-4.49387e-015	-7.75862e-015	-2.55232e-015	-4.07046e-015	-3.38787e-015	-6.13404e-015
1.40662e-015	-2.05831e-015	-1.56303e-015	5.22419e-015	-1.27804e-015	3.64224e-015	-5.41178e-015	9.14173e-016	-4.46311e-015	-9.71478e-017	3.25132e-015	5.12539e-015	-6.0432e-015	4.59297e-015	3.85956e-015	-4.93154e-015	-1.01509e-014	-1.28935e-014	-9.87275e-015	-4.13183e-015	-7.61536e-015	-2.57499e-015	-4.13793e-015	-3.39439e-015	-6.04304e-015
1.33522e-015	-2.15133e-015	-1.74767e-015	5.18721e-015	-1.3088e-015	3.72734e-015	-5.36025e-015	1.38478e-015	-4.31319e-015	3.2143e-017	3.23947e-015	5.07354e-015	-5.97895e-015	4.32621e-015	3.75042e-015	-5.03125e-015	-1.01639e-014	-1.27382e-014	-9.92321e-015	-3.7955e-015	-7.46418e-015	-2.6228e-015	-4.2029e-015	-3.40023e-015	-5.9556e-015
1.26223e-015	-2.26508e-015	-1.89309e-015	5.15131e-015	-1.34648e-015	3.80232e-015	-5.29028e-015	1.80962e-015	-4.15767e-015	1.64183e-016	3.22257e-015	5.00719e-015	-5.90183e-015	4.06628e-015	3.63602e-015	-5.12042e-015	-1.02128e-014	-1.26162e-014	-9.99616e-015	-3.48656e-015	-7.30535e-015	-2.69492e-015	-4.26411e-015	-3.40447e-015	-5.8726e-015
1.1879e-015	-2.39756e-015	-1.99814e-015	5.11794e-015	-1.3926e-015	3.86718e-015	-5.19969e-015	2.18655e-015	-3.99776e-015	2.98238e-016	3.20215e-015	4.9269e-015	-5.8112e-015	3.81359e-015	3.51871e-015	-5.19917e-015	-1.02974e-014	-1.25284e-014	-1.0089e-014	-3.20687e-015	-7.13935e-015	-2.79055e-015	-4.32083e-015	-3.40563e-015	-5.79426e-015
1.1118e-015	-2.54668e-015	-2.06174e-015	5.08822e-015	-1.44851e-015	3.92227e-015	-5.08734e-015	2.51395e-015	-3.83485e-015	4.33795e-016	3.17928e-015	4.8335e-015	-5.70725e-015	3.57064e-015	3.40019e-015	-5.2676e-015	-1.04178e-014	-1.24757e-014	-1.01986e-014	-2.95773e-015	-6.96724e-015	-2.90793e-015	-4.37215e-015	-3.40136e-015	-5.72123e-015
1.03336e-015	-2.71107e-015	-2.0838e-015	5.06345e-015	-1.51501e-015	3.96763e-015	-4.95248e-015	2.79031e-015	-3.66986e-015	5.69874e-016	3.15559e-015	4.72803e-015	-5.59008e-015	3.33813e-015	3.28252e-015	-5.32509e-015	-1.05733e-014	-1.24591e-014	-1.03212e-014	-2.74072e-015	-6.79012e-015	-3.04542e-015	-4.41733e-015	-3.3912e-015	-5.65344e-015
9.52471e-016	-2.88895e-015	-2.06375e-015	5.04578e-015	-1.59236e-015	4.004e-015	-4.79378e-015	3.01431e-015	-3.50459e-015	7.05288e-016	3.13252e-015	4.61097e-015	-5.4602e-015	3.11766e-015	3.16731e-015	-5.37163e-015	-1.07624e-014	-1.24793e-014	-1.04541e-014	-2.55634e-015	-6.60815e-015	-3.20146e-015	-4.45622e-015	-3.37409e-015	-5.59116e-015
8.68996e-016	-3.0778e-015	-2.00157e-015	5.03635e-015	-1.68067e-015	4.03272e-015	-4.61002e-015	3.18525e-015	-3.34051e-015	8.38666e-016	3.11125e-015	4.48345e-015	-5.31828e-015	2.91011e-015	3.05712e-015	-5.40672e-015	-1.09845e-014	-1.25373e-014	-1.05945e-014	-2.40479e-015	-6.42213e-015	-3.37429e-015	-4.48806e-015	-3.34942e-015	-5.53394e-015
7.82833e-016	-3.27579e-015	-1.89705e-015	5.03772e-015	-1.77975e-015	4.05441e-015	-4.4005e-015	3.30326e-015	-3.17872e-015	9.68678e-016	3.0925e-015	4.34612e-015	-5.16505e-015	2.71646e-015	2.95374e-015	-5.43056e-015	-1.12382e-014	-1.26325e-014	-1.07391e-014	-2.28627e-015	-6.23337e-015	-3.56152e-015	-4.51284e-015	-3.31652e-015	-5.48222e-015
6.93965e-016	-3.48116e-015	-1.75064e-015	5.05213e-015	-1.88949e-015	4.07089e-015	-4.16455e-015	3.36903e-015	-3.01989e-015	1.09399e-015	3.07712e-015	4.19971e-015	-5.0012e-015	2.53825e-015	2.85873e-015	-5.444e-015	-1.15214e-014	-1.27643e-014	-1.08842e-014	-2.20038e-015	-6.04296e-015	-3.76132e-015	-4.53018e-015	-3.27452e-015	-5.43603e-015
6.01668e-016	-3.69161e-015	-1.56268e-015	5.08185e-015	-2.00983e-015	4.08314e-015	-3.90222e-015	3.38338e-015	-2.86488e-015	1.21251e-015	3.06658e-015	4.04513e-015	-4.82875e-015	2.37688e-015	2.77383e-015	-5.44704e-015	-1.18317e-014	-1.29322e-014	-1.10268e-014	-2.1463e-015	-5.85168e-015	-3.97119e-015	-4.54023e-015	-3.22271e-015	-5.39507e-015
5.0503e-016	-3.9055e-015	-1.33366e-015	5.12849e-015	-2.14013e-015	4.09262e-015	-3.61368e-015	3.34776e-015	-2.71445e-015	1.32258e-015	3.06106e-015	3.88302e-015	-4.64912e-015	2.23319e-015	2.70083e-015	-5.44022e-015	-1.21663e-014	-1.31349e-014	-1.11646e-014	-2.12393e-015	-5.66116e-015	-4.18869e-015	-4.54323e-015	-3.16095e-015	-5.35947e-015
4.04312e-016	-4.12087e-015	-1.064e-015	5.19354e-015	-2.27908e-015	4.10075e-015	-3.29917e-015	3.26414e-015	-2.57018e-015	1.4226e-015	3.06115e-015	3.71424e-015	-4.46343e-015	2.10817e-015	2.64127e-015	-5.42443e-015	-1.25223e-014	-1.33709e-014	-1.12951e-014	-2.13324e-015	-5.47226e-015	-4.41144e-015	-4.53964e-015	-3.0889e-015	-5.32916e-015
2.98977e-016	-4.33567e-015	-7.55342e-016	5.27856e-015	-2.4255e-015	4.10887e-015	-2.95965e-015	3.13462e-015	-2.43349e-015	1.5106e-015	3.0672e-015	3.5398e-015	-4.27313e-015	2.00283e-015	2.59657e-015	-5.4002e-015	-1.28964e-014	-1.36385e-014	-1.14165e-014	-2.17347e-015	-5.28581e-015	-4.63702e-015	-4.52979e-015	-3.00626e-015	-5.3046e-015
1.88192e-016	-4.54844e-015	-4.09152e-016	5.38526e-015	-2.57791e-015	4.11865e-015	-2.59595e-015	2.96113e-015	-2.30441e-015	1.5849e-015	3.0796e-015	3.36056e-015	-4.07952e-015	1.91776e-015	2.56807e-015	-5.36791e-015	-1.32856e-014	-1.39358e-014	-1.15272e-014	-2.24338e-015	-5.10264e-015	-4.8632e-015	-4.51468e-015	-2.91291e-015	-5.28591e-015
7.10796e-017	-4.75796e-015	-2.68592e-017	5.51528e-015	-2.73448e-015	4.13176e-015	-2.20908e-015	2.74627e-015	-2.18336e-015	1.64356e-015	3.09858e-015	3.17673e-015	-3.88462e-015	1.85419e-015	2.55646e-015	-5.32855e-015	-1.36856e-014	-1.426e-014	-1.16255e-014	-2.34205e-015	-4.92375e-015	-5.08822e-015	-4.49484e-015	-2.80947e-015	-5.27359e-015
-5.29181e-017	-4.96153e-015	3.89129e-016	5.66957e-015	-2.89399e-015	4.14926e-015	-1.80055e-015	2.49385e-015	-2.07051e-015	1.68506e-015	3.12448e-015	2.98896e-015	-3.69055e-015	1.8129e-015	2.56299e-015	-5.28254e-015	-1.40928e-014	-1.46085e-014	-1.171e-014	-2.46786e-015	-4.74962e-015	-5.30979e-015	-4.47202e-015	-2.69592e-015	-5.26739e-015
-1.84084e-016	-5.1577e-015	8.36855e-016	5.84873e-015	-3.05531e-015	4.17305e-015	-1.373e-015	2.20753e-015	-1.96657e-015	1.70772e-015	3.15691e-015	2.79781e-015	-3.49855e-015	1.79377e-015	2.58798e-015	-5.23106e-015	-1.45032e-014	-1.49789e-014	-1.17799e-014	-2.61908e-015	-4.58132e-015	-5.52578e-015	-4.44736e-015	-2.57312e-015	-5.26719e-015
-3.23226e-016	-5.34511e-015	1.31353e-015	6.05377e-015	-3.21651e-015	4.20435e-015	-9.27647e-016	1.89062e-015	-1.87228e-015	1.71055e-015	3.19609e-015	2.60422e-015	-3.3101e-015	1.79737e-015	2.63156e-015	-5.17517e-015	-1.49129e-014	-1.53681e-014	-1.18351e-014	-2.7946e-015	-4.41936e-015	-5.73439e-015	-4.42174e-015	-2.44136e-015	-5.2736e-015
-4.70422e-016	-5.5226e-015	1.81713e-015	6.28493e-015	-3.37541e-015	4.24352e-015	-4.67079e-016	1.54711e-015	-1.78841e-015	1.6924e-015	3.24161e-015	2.40851e-015	-3.12737e-015	1.82399e-015	2.69415e-015	-5.11602e-015	-1.53182e-014	-1.57727e-014	-1.18751e-014	-2.99322e-015	-4.26549e-015	-5.9345e-015	-4.39628e-015	-2.30188e-015	-5.28659e-015
-6.25452e-016	-5.68905e-015	2.34492e-015	6.54216e-015	-3.52983e-015	4.29202e-015	7.19494e-018	1.1807e-015	-1.715e-015	1.65189e-015	3.29293e-015	2.21115e-015	-2.95216e-015	1.87358e-015	2.77547e-015	-5.05402e-015	-1.57151e-014	-1.61894e-014	-1.19007e-014	-3.21292e-015	-4.12002e-015	-6.12404e-015	-4.37271e-015	-2.15549e-015	-5.30601e-015
-7.8795e-016	-5.84365e-015	2.89411e-015	6.8256e-015	-3.67866e-015	4.35012e-015	4.92204e-016	7.9483e-016	-1.65113e-015	1.58843e-015	3.34921e-015	2.01279e-015	-2.78675e-015	1.94597e-015	2.87506e-015	-4.99063e-015	-1.61001e-014	-1.66147e-014	-1.19129e-014	-3.45193e-015	-3.98305e-015	-6.30239e-015	-4.35201e-015	-2.00385e-015	-5.33197e-015
-9.57892e-016	-5.98562e-015	3.46147e-015	7.13494e-015	-3.81974e-015	4.41841e-015	9.84674e-016	3.93758e-016	-1.5969e-015	1.50157e-015	3.41017e-015	1.81345e-015	-2.63233e-015	2.04057e-015	2.99207e-015	-4.92642e-015	-1.64693e-014	-1.7045e-014	-1.19132e-014	-3.70889e-015	-3.8553e-015	-6.46841e-015	-4.3357e-015	-1.84786e-015	-5.36454e-015
-1.13435e-015	-6.11457e-015	4.04399e-015	7.46974e-015	-3.95139e-015	4.4976e-015	1.48279e-015	-1.88326e-017	-1.55199e-015	1.39048e-015	3.4752e-015	1.61355e-015	-2.48965e-015	2.15681e-015	3.12596e-015	-4.86219e-015	-1.68194e-014	-1.74769e-014	-1.19033e-014	-3.98289e-015	-3.73709e-015	-6.62107e-015	-4.32577e-015	-1.68848e-015	-5.4041e-015
-1.31729e-015	-6.22905e-015	4.63856e-015	7.82851e-015	-4.07183e-015	4.58747e-015	1.98318e-015	-4.38377e-016	-1.51603e-015	1.25548e-015	3.54323e-015	1.41376e-015	-2.3603e-015	2.29301e-015	3.27602e-015	-4.79899e-015	-1.71484e-014	-1.79072e-014	-1.18853e-014	-4.27236e-015	-3.62923e-015	-6.75981e-015	-4.32334e-015	-1.52789e-015	-5.45157e-015
-1.50578e-015	-6.32878e-015	5.24146e-015	8.20984e-015	-4.1797e-015	4.68884e-015	2.48271e-015	-8.61064e-016	-1.48824e-015	1.09698e-015	3.61396e-015	1.21422e-015	-2.24563e-015	2.44846e-015	3.44086e-015	-4.73752e-015	-1.74531e-014	-1.8332e-014	-1.18609e-014	-4.57567e-015	-3.53189e-015	-6.88419e-015	-4.32923e-015	-1.36724e-015	-5.50701e-015
-1.699e-015	-6.41395e-015	5.84931e-015	8.61215e-015	-4.27467e-015	4.80107e-015	2.9788e-015	-1.28333e-015	-1.46768e-015	9.14981e-016	3.68597e-015	1.01557e-015	-2.14636e-015	2.62196e-015	3.61926e-015	-4.67905e-015	-1.7731e-014	-1.87482e-014	-1.18324e-014	-4.89066e-015	-3.44406e-015	-6.99457e-015	-4.34473e-015	-1.20838e-015	-5.57042e-015
-1.89614e-015	-6.4851e-015	6.45767e-015	9.03401e-015	-4.35584e-015	4.92378e-015	3.46919e-015	-1.70222e-015	-1.45463e-015	7.10228e-016	3.75797e-015	8.1874e-016	-2.06294e-015	2.81136e-015	3.81009e-015	-4.62427e-015	-1.79798e-014	-1.91528e-014	-1.18024e-014	-5.21669e-015	-3.36666e-015	-7.09209e-015	-4.37082e-015	-1.05337e-015	-5.64196e-015
-2.09571e-015	-6.54212e-015	7.06301e-015	9.47298e-015	-4.42227e-015	5.05636e-015	3.95058e-015	-2.11404e-015	-1.44843e-015	4.83375e-016	3.82923e-015	6.23984e-016	-1.99623e-015	3.0155e-015	4.01176e-015	-4.57418e-015	-1.81981e-014	-1.95421e-014	-1.17735e-014	-5.55237e-015	-3.30033e-015	-7.17712e-015	-4.40874e-015	-9.03457e-016	-5.72197e-015
-2.29665e-015	-6.58548e-015	7.66171e-015	9.927e-015	-4.47328e-015	5.19776e-015	4.41985e-015	-2.5155e-015	-1.44811e-015	2.35399e-016	3.89881e-015	4.3134e-016	-1.94664e-015	3.23264e-015	4.22207e-015	-4.52917e-015	-1.83843e-014	-1.99137e-014	-1.17485e-014	-5.89603e-015	-3.24425e-015	-7.25035e-015	-4.45922e-015	-7.60965e-016	-5.81014e-015
-2.49718e-015	-6.61511e-015	8.25023e-015	1.03928e-014	-4.50891e-015	5.34626e-015	4.8741e-015	-2.90434e-015	-1.45205e-015	-3.22025e-017	3.96532e-015	2.41416e-016	-1.91438e-015	3.46007e-015	4.43932e-015	-4.4897e-015	-1.85379e-014	-2.02655e-014	-1.17302e-014	-6.24636e-015	-3.19857e-015	-7.3127e-015	-4.52274e-015	-6.27647e-016	-5.90673e-015
-2.69629e-015	-6.63127e-015	8.825e-015	1.08673e-014	-4.52904e-015	5.5009e-015	5.311e-015	-3.2778e-015	-1.45987e-015	-3.1745e-016	4.028e-015	5.44324e-017	-1.89919e-015	3.69509e-015	4.6613e-015	-4.45623e-015	-1.86583e-014	-2.05949e-014	-1.17215e-014	-6.6023e-015	-3.16315e-015	-7.36557e-015	-4.59984e-015	-5.04408e-016	-6.01212e-015
-2.89227e-015	-6.63453e-015	9.38144e-015	1.13475e-014	-4.53397e-015	5.66084e-015	5.72808e-015	-3.63415e-015	-1.47052e-015	-6.18543e-016	4.08632e-015	-1.28259e-016	-1.90027e-015	3.93551e-015	4.88614e-015	-4.42981e-015	-1.8745e-014	-2.0899e-014	-1.17255e-014	-6.96236e-015	-3.13763e-015	-7.41039e-015	-4.69043e-015	-3.92713e-016	-6.12612e-015
-3.08318e-015	-6.62465e-015	9.91598e-015	1.18293e-014	-4.52428e-015	5.82496e-015	6.12337e-015	-3.97157e-015	-1.48361e-015	-9.33186e-016	4.13913e-015	-3.06654e-016	-1.91697e-015	4.17916e-015	5.11166e-015	-4.41085e-015	-1.87984e-014	-2.11757e-014	-1.17443e-014	-7.32558e-015	-3.12114e-015	-7.44868e-015	-4.79477e-015	-2.94075e-016	-6.24894e-015
-3.26701e-015	-6.60239e-015	1.04251e-014	1.231e-014	-4.50063e-015	5.99136e-015	6.495e-015	-4.28849e-015	-1.49882e-015	-1.25864e-015	4.18522e-015	-4.79877e-016	-1.94789e-015	4.42279e-015	5.33608e-015	-4.39997e-015	-1.88192e-014	-2.14243e-014	-1.17804e-014	-7.68979e-015	-3.11431e-015	-7.48187e-015	-4.91304e-015	-2.09513e-016	-6.38049e-015
-3.44142e-015	-6.56859e-015	1.09052e-014	1.27859e-014	-4.46429e-015	6.15821e-015	6.84051e-015	-4.58405e-015	-1.51526e-015	-1.5927e-015	4.22395e-015	-6.474e-016	-1.99186e-015	4.66386e-015	5.55716e-015	-4.39766e-015	-1.88087e-014	-2.16433e-014	-1.18363e-014	-8.05352e-015	-3.11675e-015	-7.51149e-015	-5.04464e-015	-1.40196e-016	-6.52011e-015
-3.6042e-015	-6.52353e-015	1.1353e-014	1.32537e-014	-4.41706e-015	6.32288e-015	7.15781e-015	-4.8578e-015	-1.53205e-015	-1.93228e-015	4.25519e-015	-8.08618e-016	-2.04726e-015	4.89963e-015	5.77351e-015	-4.40355e-015	-1.87688e-014	-2.18312e-014	-1.19138e-014	-8.41548e-015	-3.12859e-015	-7.53954e-015	-5.18935e-015	-8.64549e-017	-6.66666e-015
-3.75393e-015	-6.46804e-015	1.17649e-014	1.37097e-014	-4.36039e-015	6.48349e-015	7.44622e-015	-5.10862e-015	-1.54898e-015	-2.2745e-015	4.27794e-015	-9.63211e-016	-2.11322e-015	5.12692e-015	5.98358e-015	-4.41833e-015	-1.87014e-014	-2.19877e-014	-1.20148e-014	-8.7743e-015	-3.14942e-015	-7.56781e-015	-5.34563e-015	-4.87532e-017	-6.81965e-015
-3.88878e-015	-6.40275e-015	1.21381e-014	1.415e-014	-4.29537e-015	6.63885e-015	7.70474e-015	-5.33618e-015	-1.56539e-015	-2.61637e-015	4.29162e-015	-1.10998e-015	-2.18783e-015	5.34369e-015	6.18482e-015	-4.44194e-015	-1.86076e-014	-2.21115e-014	-1.21412e-014	-9.12889e-015	-3.17828e-015	-7.59838e-015	-5.5124e-015	-2.66396e-017	-6.9784e-015
-4.00669e-015	-6.32823e-015	1.24699e-014	1.45708e-014	-4.22407e-015	6.78707e-015	7.93173e-015	-5.54094e-015	-1.58119e-015	-2.95512e-015	4.29585e-015	-1.24845e-015	-2.2692e-015	5.54728e-015	6.37514e-015	-4.4741e-015	-1.84901e-014	-2.22023e-014	-1.2294e-014	-9.47757e-015	-3.21538e-015	-7.63291e-015	-5.68869e-015	-2.0479e-017	-7.14198e-015
-4.10612e-015	-6.24468e-015	1.27579e-014	1.4969e-014	-4.148e-015	6.92595e-015	8.12682e-015	-5.72347e-015	-1.59609e-015	-3.28715e-015	4.29043e-015	-1.3781e-015	-2.35529e-015	5.73498e-015	6.55272e-015	-4.51478e-015	-1.83514e-014	-2.22603e-014	-1.24738e-014	-9.81862e-015	-3.26077e-015	-7.67231e-015	-5.87365e-015	-3.02571e-017	-7.30876e-015
-4.18549e-015	-6.15304e-015	1.30001e-014	1.53412e-014	-4.06948e-015	7.05373e-015	8.28977e-015	-5.88418e-015	-1.61012e-015	-3.61011e-015	4.27551e-015	-1.49796e-015	-2.44414e-015	5.90444e-015	6.71621e-015	-4.5639e-015	-1.81937e-014	-2.22861e-014	-1.26806e-014	-1.01506e-014	-3.31368e-015	-7.71827e-015	-6.06579e-015	-5.52043e-017	-7.4772e-015
-4.24288e-015	-6.05394e-015	1.31942e-014	1.56842e-014	-3.99051e-015	7.16817e-015	8.42028e-015	-6.02403e-015	-1.62316e-015	-3.92069e-015	4.25077e-015	-1.6078e-015	-2.53389e-015	6.05292e-015	6.86449e-015	-4.62115e-015	-1.80204e-014	-2.22794e-014	-1.29149e-014	-1.04726e-014	-3.37359e-015	-7.77232e-015	-6.26285e-015	-9.46837e-017	-7.64593e-015
-4.27739e-015	-5.94862e-015	1.3339e-014	1.5995e-014	-3.91324e-015	7.26753e-015	8.51791e-015	-6.14398e-015	-1.63498e-015	-4.21574e-015	4.21617e-015	-1.7071e-015	-2.62256e-015	6.17877e-015	6.99688e-015	-4.68643e-015	-1.7834e-014	-2.22415e-014	-1.31758e-014	-1.07825e-014	-3.4397e-015	-7.83534e-015	-6.46367e-015	-1.47995e-016	-7.81337e-015
-4.2868e-015	-5.83772e-015	1.34333e-014	1.62706e-014	-3.83947e-015	7.34993e-015	8.58288e-015	-6.24533e-015	-1.64561e-015	-4.49339e-015	4.17157e-015	-1.79503e-015	-2.70801e-015	6.28063e-015	7.11183e-015	-4.75898e-015	-1.76373e-014	-2.21734e-014	-1.34628e-014	-1.10784e-014	-3.51185e-015	-7.90863e-015	-6.66631e-015	-2.13213e-016	-7.97777e-015
-4.26958e-015	-5.72119e-015	1.34753e-014	1.65084e-014	-3.77163e-015	7.41285e-015	8.61618e-015	-6.32971e-015	-1.65631e-015	-4.75078e-015	4.11739e-015	-1.8709e-015	-2.78865e-015	6.35606e-015	7.20811e-015	-4.83867e-015	-1.74333e-014	-2.20763e-014	-1.37742e-014	-1.13588e-014	-3.59076e-015	-7.99286e-015	-6.86884e-015	-2.88632e-016	-8.13666e-015
-4.22448e-015	-5.59927e-015	1.34643e-014	1.67067e-014	-3.71178e-015	7.45489e-015	8.61814e-015	-6.39897e-015	-1.66819e-015	-4.9857e-015	4.05391e-015	-1.93405e-015	-2.86213e-015	6.40355e-015	7.28509e-015	-4.92505e-015	-1.7225e-014	-2.19513e-014	-1.41077e-014	-1.16217e-014	-3.67625e-015	-8.08842e-015	-7.06911e-015	-3.72696e-016	-8.2885e-015
-4.15111e-015	-5.47274e-015	1.34005e-014	1.68639e-014	-3.6612e-015	7.47469e-015	8.59015e-015	-6.45506e-015	-1.68107e-015	-5.1957e-015	3.98183e-015	-1.98463e-015	-2.92685e-015	6.42199e-015	7.3419e-015	-5.01774e-015	-1.70147e-014	-2.17995e-014	-1.44612e-014	-1.18653e-014	-3.76688e-015	-8.19559e-015	-7.26511e-015	-4.6343e-016	-8.43125e-015
-4.04932e-015	-5.34205e-015	1.32844e-014	1.69779e-014	-3.62111e-015	7.4715e-015	8.5331e-015	-6.49946e-015	-1.69575e-015	-5.37936e-015	3.9023e-015	-2.02249e-015	-2.98077e-015	6.41094e-015	7.37793e-015	-5.11564e-015	-1.68045e-014	-2.16227e-014	-1.48334e-014	-1.20875e-014	-3.86182e-015	-8.31417e-015	-7.45447e-015	-5.58628e-016	-8.56301e-015
-3.91893e-015	-5.20757e-015	1.31173e-014	1.70482e-014	-3.59257e-015	7.44423e-015	8.44819e-015	-6.53314e-015	-1.71283e-015	-5.53482e-015	3.81568e-015	-2.04743e-015	-3.02283e-015	6.37049e-015	7.3928e-015	-5.21809e-015	-1.65971e-014	-2.14231e-014	-1.52206e-014	-1.2287e-014	-3.96124e-015	-8.44421e-015	-7.63473e-015	-6.55624e-016	-8.68151e-015
-3.75977e-015	-5.0693e-015	1.28999e-014	1.70743e-014	-3.57729e-015	7.39187e-015	8.33749e-015	-6.55768e-015	-1.733e-015	-5.66057e-015	3.72304e-015	-2.05918e-015	-3.05092e-015	6.30027e-015	7.38608e-015	-5.3243e-015	-1.6394e-014	-2.12024e-014	-1.56196e-014	-1.24617e-014	-4.06496e-015	-8.58505e-015	-7.80442e-015	-7.51973e-016	-8.78463e-015
-3.57158e-015	-4.92742e-015	1.26339e-014	1.70556e-014	-3.57572e-015	7.31352e-015	8.20365e-015	-6.57518e-015	-1.75754e-015	-5.75578e-015	3.62506e-015	-2.05805e-015	-3.06314e-015	6.20089e-015	7.35857e-015	-5.43339e-015	-1.61976e-014	-2.09622e-014	-1.60271e-014	-1.26101e-014	-4.17259e-015	-8.73529e-015	-7.96133e-015	-8.45587e-016	-8.87071e-015
-3.35488e-015	-4.78221e-015	1.23209e-014	1.69925e-014	-3.58897e-015	7.20887e-015	8.04814e-015	-6.58715e-015	-1.78667e-015	-5.8197e-015	3.52246e-015	-2.04419e-015	-3.05888e-015	6.07319e-015	7.3103e-015	-5.54401e-015	-1.60092e-014	-2.07045e-014	-1.64389e-014	-1.27308e-014	-4.28343e-015	-8.89415e-015	-8.10359e-015	-9.33673e-016	-8.9379e-015
-3.11044e-015	-4.63375e-015	1.1963e-014	1.68855e-014	-3.61737e-015	7.07748e-015	7.87291e-015	-6.59509e-015	-1.82181e-015	-5.8523e-015	3.41656e-015	-2.01811e-015	-3.0379e-015	5.9179e-015	7.24128e-015	-5.65559e-015	-1.58305e-014	-2.04314e-014	-1.68509e-014	-1.2822e-014	-4.39724e-015	-9.06051e-015	-8.22955e-015	-1.01388e-015	-8.98423e-015
-2.83926e-015	-4.48186e-015	1.15631e-014	1.67355e-014	-3.66082e-015	6.91914e-015	7.68034e-015	-6.60008e-015	-1.86429e-015	-5.85342e-015	3.30868e-015	-1.98042e-015	-2.99958e-015	5.73674e-015	7.15217e-015	-5.76688e-015	-1.56628e-014	-2.01445e-014	-1.72594e-014	-1.28824e-014	-4.51326e-015	-9.23241e-015	-8.33774e-015	-1.08345e-015	-9.00777e-015
-2.5431e-015	-4.32651e-015	1.11255e-014	1.65443e-014	-3.71899e-015	6.73443e-015	7.47278e-015	-6.60356e-015	-1.91472e-015	-5.82328e-015	3.19989e-015	-1.93141e-015	-2.9435e-015	5.53198e-015	7.04357e-015	-5.87696e-015	-1.55066e-014	-1.98458e-014	-1.76599e-014	-1.29119e-014	-4.63015e-015	-9.40801e-015	-8.42642e-015	-1.13965e-015	-9.00678e-015
-2.22321e-015	-4.16801e-015	1.06533e-014	1.63137e-014	-3.79227e-015	6.52382e-015	7.25242e-015	-6.6069e-015	-1.97356e-015	-5.76247e-015	3.09153e-015	-1.872e-015	-2.86945e-015	5.30501e-015	6.9166e-015	-5.98487e-015	-1.53631e-014	-1.95374e-014	-1.80485e-014	-1.29094e-014	-4.74677e-015	-9.58524e-015	-8.49436e-015	-1.18053e-015	-8.98016e-015
-1.8817e-015	-4.00734e-015	1.01505e-014	1.60454e-014	-3.87982e-015	6.28876e-015	7.02131e-015	-6.61172e-015	-2.04143e-015	-5.67195e-015	2.98485e-015	-1.80306e-015	-2.7775e-015	5.05832e-015	6.77232e-015	-6.08857e-015	-1.52319e-014	-1.92215e-014	-1.84213e-014	-1.28741e-014	-4.86246e-015	-9.76191e-015	-8.54033e-015	-1.2032e-015	-8.9267e-015
-1.52055e-015	-3.84429e-015	9.6207e-015	1.57421e-014	-3.97961e-015	6.02978e-015	6.78168e-015	-6.61902e-015	-2.11936e-015	-5.55312e-015	2.88125e-015	-1.72526e-015	-2.66823e-015	4.79424e-015	6.61192e-015	-6.18691e-015	-1.51126e-014	-1.89e-014	-1.87739e-014	-1.28053e-014	-4.97685e-015	-9.93525e-015	-8.56318e-015	-1.20508e-015	-8.84527e-015
-1.14203e-015	-3.67877e-015	9.06834e-015	1.5406e-014	-4.09135e-015	5.74765e-015	6.53617e-015	-6.62888e-015	-2.20789e-015	-5.40826e-015	2.78183e-015	-1.6399e-015	-2.54309e-015	4.51536e-015	6.43683e-015	-6.27864e-015	-1.50047e-014	-1.85745e-014	-1.91022e-014	-1.27026e-014	-5.08867e-015	-1.01023e-014	-8.56265e-015	-1.18419e-015	-8.73464e-015
-7.49185e-016	-3.51092e-015	8.49815e-015	1.50409e-014	-4.21308e-015	5.44451e-015	6.28771e-015	-6.64104e-015	-2.30768e-015	-5.2392e-015	2.68778e-015	-1.54769e-015	-2.40265e-015	4.22477e-015	6.24888e-015	-6.36279e-015	-1.49074e-014	-1.8246e-014	-1.94021e-014	-1.25664e-014	-5.1967e-015	-1.0261e-014	-8.53816e-015	-1.13824e-015	-8.59436e-015
-3.44563e-016	-3.34089e-015	7.9149e-015	1.46501e-014	-4.34289e-015	5.12147e-015	6.03833e-015	-6.65585e-015	-2.41945e-015	-5.04812e-015	2.60019e-015	-1.45006e-015	-2.24845e-015	3.9255e-015	6.0495e-015	-6.43746e-015	-1.48201e-014	-1.79167e-014	-1.96702e-014	-1.23967e-014	-5.30007e-015	-1.04088e-014	-8.48962e-015	-1.06566e-015	-8.42428e-015
6.91769e-017	-3.16924e-015	7.32288e-015	1.4237e-014	-4.47955e-015	4.78041e-015	5.79009e-015	-6.67396e-015	-2.5436e-015	-4.83764e-015	2.52049e-015	-1.34822e-015	-2.08187e-015	3.62114e-015	5.84062e-015	-6.50203e-015	-1.47422e-014	-1.75881e-014	-1.99027e-014	-1.2194e-014	-5.39767e-015	-1.05433e-014	-8.41735e-015	-9.65728e-016	-8.22468e-015
4.89234e-016	-2.99613e-015	6.72794e-015	1.38054e-014	-4.62072e-015	4.42346e-015	5.54548e-015	-6.69548e-015	-2.6802e-015	-4.61025e-015	2.44891e-015	-1.24337e-015	-1.90437e-015	3.31546e-015	5.62421e-015	-6.55561e-015	-1.46724e-014	-1.72617e-014	-2.00963e-014	-1.19594e-014	-5.48761e-015	-1.0662e-014	-8.3215e-015	-8.37023e-016	-7.99569e-015
9.12363e-016	-2.82229e-015	6.13497e-015	1.33586e-014	-4.76359e-015	4.05308e-015	5.30618e-015	-6.71993e-015	-2.82951e-015	-4.36847e-015	2.38651e-015	-1.13676e-015	-1.71798e-015	3.01201e-015	5.40214e-015	-6.59655e-015	-1.46093e-014	-1.69379e-014	-2.02483e-014	-1.16942e-014	-5.56876e-015	-1.07623e-014	-8.20255e-015	-6.78847e-016	-7.73724e-015
1.33535e-015	-2.64742e-015	5.5489e-015	1.29006e-014	-4.90593e-015	3.67156e-015	5.07422e-015	-6.74623e-015	-2.99196e-015	-4.1153e-015	2.33448e-015	-1.02993e-015	-1.52484e-015	2.71393e-015	5.17693e-015	-6.62354e-015	-1.45508e-014	-1.66183e-014	-2.03563e-014	-1.13999e-014	-5.6393e-015	-1.08419e-014	-8.06081e-015	-4.91422e-016	-7.45056e-015
1.75505e-015	-2.47183e-015	4.97463e-015	1.2436e-014	-5.04544e-015	3.28116e-015	4.85097e-015	-6.77431e-015	-3.16737e-015	-3.85372e-015	2.29333e-015	-9.24046e-016	-1.32687e-015	2.42492e-015	4.95083e-015	-6.63591e-015	-1.4495e-014	-1.6304e-014	-2.04183e-014	-1.10781e-014	-5.69813e-015	-1.08985e-014	-7.89741e-015	-2.74431e-016	-7.13741e-015
2.1675e-015	-2.29597e-015	4.41702e-015	1.1969e-014	-5.18027e-015	2.88475e-015	4.6372e-015	-6.80378e-015	-3.35562e-015	-3.58687e-015	2.26384e-015	-8.20406e-016	-1.12647e-015	2.14801e-015	4.72622e-015	-6.63307e-015	-1.44404e-014	-1.5996e-014	-2.04332e-014	-1.07316e-014	-5.7439e-015	-1.09298e-014	-7.71324e-015	-2.83079e-017	-6.7995e-015
2.56977e-015	-2.12038e-015	3.88033e-015	1.15031e-014	-5.30767e-015	2.48545e-015	4.43443e-015	-6.83394e-015	-3.55711e-015	-3.31746e-015	2.24659e-015	-7.19892e-016	-9.2572e-016	1.88725e-015	4.50496e-015	-6.61438e-015	-1.43859e-014	-1.56943e-014	-2.0399e-014	-1.03623e-014	-5.77539e-015	-1.09338e-014	-7.50943e-015	2.46029e-016	-6.43863e-015
2.95809e-015	-1.94589e-015	3.36942e-015	1.10428e-014	-5.42579e-015	2.08626e-015	4.24456e-015	-6.86413e-015	-3.77082e-015	-3.04821e-015	2.24202e-015	-6.23664e-016	-7.27141e-016	1.64516e-015	4.28929e-015	-6.57869e-015	-1.43295e-014	-1.53993e-014	-2.03152e-014	-9.97244e-015	-5.79152e-015	-1.09094e-014	-7.28766e-015	5.47983e-016	-6.05678e-015
3.32887e-015	-1.77361e-015	2.88857e-015	1.05918e-014	-5.53234e-015	1.69055e-015	4.06825e-015	-6.89358e-015	-3.99582e-015	-2.78217e-015	2.24971e-015	-5.33232e-016	-5.33046e-016	1.42496e-015	4.08221e-015	-6.52472e-015	-1.42695e-014	-1.51117e-014	-2.01814e-014	-9.56449e-015	-5.79145e-015	-1.08555e-014	-7.04971e-015	8.75731e-016	-5.65678e-015
3.67914e-015	-1.60422e-015	2.44195e-015	1.01539e-014	-5.6246e-015	1.30148e-015	3.90586e-015	-6.92117e-015	-4.23174e-015	-2.52201e-015	2.26953e-015	-4.4972e-016	-3.4496e-016	1.22955e-015	3.88535e-015	-6.45214e-015	-1.42039e-014	-1.48313e-014	-1.99979e-014	-9.14215e-015	-5.7742e-015	-1.07703e-014	-6.79732e-015	1.22749e-015	-5.24139e-015
4.00549e-015	-1.43891e-015	2.03292e-015	9.73337e-015	-5.70159e-015	9.2212e-016	3.75829e-015	-6.94552e-015	-4.47703e-015	-2.26999e-015	2.30167e-015	-3.73526e-016	-1.65385e-016	1.06107e-015	3.70159e-015	-6.36117e-015	-1.41317e-014	-1.45588e-014	-1.97657e-014	-8.70916e-015	-5.73838e-015	-1.0654e-014	-6.53222e-015	1.60144e-015	-4.81368e-015
4.30486e-015	-1.27839e-015	1.66545e-015	9.33312e-015	-5.76145e-015	5.55988e-016	3.62498e-015	-6.96531e-015	-4.73076e-015	-2.02881e-015	2.34581e-015	-3.05389e-016	4.02666e-018	9.2163e-016	3.53243e-015	-6.25107e-015	-1.40515e-014	-1.42947e-014	-1.94856e-014	-8.26891e-015	-5.68292e-015	-1.05063e-014	-6.25652e-015	1.9952e-015	-4.37658e-015
4.57438e-015	-1.12373e-015	1.34259e-015	8.95591e-015	-5.80245e-015	2.06207e-016	3.50622e-015	-6.98033e-015	-4.99236e-015	-1.8008e-015	2.40125e-015	-2.46345e-016	1.61253e-016	8.13608e-016	3.3801e-015	-6.12265e-015	-1.39628e-014	-1.40388e-014	-1.91589e-014	-7.82468e-015	-5.60708e-015	-1.03269e-014	-5.972e-015	2.40543e-015	-3.93328e-015
4.81159e-015	-9.76431e-016	1.06669e-015	8.60455e-015	-5.8238e-015	-1.24089e-016	3.40133e-015	-6.98917e-015	-5.26008e-015	-1.58788e-015	2.46744e-015	-1.96878e-016	3.03981e-016	7.37893e-016	3.24636e-015	-5.97632e-015	-1.38642e-014	-1.37913e-014	-1.87875e-014	-7.37999e-015	-5.5107e-015	-1.01155e-014	-5.68085e-015	2.82879e-015	-3.48707e-015
5.01428e-015	-8.37402e-016	8.39601e-016	8.28205e-015	-5.82477e-015	-4.3152e-016	3.30928e-015	-6.99028e-015	-5.53153e-015	-1.39172e-015	2.54344e-015	-1.57291e-016	4.31719e-016	6.96058e-016	3.1331e-015	-5.81228e-015	-1.37547e-014	-1.35526e-014	-1.83738e-014	-6.93927e-015	-5.3938e-015	-9.87337e-015	-5.38518e-015	3.26222e-015	-3.04081e-015
5.18022e-015	-7.07677e-016	6.62684e-016	7.99061e-015	-5.80525e-015	-7.13436e-016	3.22885e-015	-6.98263e-015	-5.80587e-015	-1.21406e-015	2.62862e-015	-1.27932e-016	5.41979e-016	6.8858e-016	3.04154e-015	-5.63105e-015	-1.36343e-014	-1.33227e-014	-1.79208e-014	-6.50602e-015	-5.25641e-015	-9.60185e-015	-5.08736e-015	3.70293e-015	-2.59843e-015
5.30743e-015	-5.88503e-016	5.37025e-016	7.7315e-015	-5.76515e-015	-9.67203e-016	3.15917e-015	-6.9652e-015	-6.08203e-015	-1.05562e-015	2.72198e-015	-1.09026e-016	6.33598e-016	7.15952e-016	2.97335e-015	-5.43303e-015	-1.35026e-014	-1.31017e-014	-1.74324e-014	-6.08402e-015	-5.09837e-015	-9.30182e-015	-4.78946e-015	4.14753e-015	-2.16433e-015
5.39393e-015	-4.80614e-016	4.63178e-016	7.50642e-015	-5.70411e-015	-1.19109e-015	3.09896e-015	-6.93822e-015	-6.35856e-015	-9.17283e-016	2.82178e-015	-1.00917e-016	7.0585e-016	7.776e-016	2.92925e-015	-5.21963e-015	-1.33595e-014	-1.28889e-014	-1.69124e-014	-5.67719e-015	-4.92044e-015	-8.97559e-015	-4.49362e-015	4.59235e-015	-1.74166e-015
5.43893e-015	-3.84707e-016	4.411e-016	7.31554e-015	-5.62249e-015	-1.38266e-015	3.04668e-015	-6.90093e-015	-6.6334e-015	-8.00465e-016	2.92638e-015	-1.03159e-016	7.57903e-016	8.73273e-016	2.91092e-015	-4.99211e-015	-1.3206e-014	-1.26838e-014	-1.6364e-014	-5.28867e-015	-4.72293e-015	-8.62502e-015	-4.20189e-015	5.03365e-015	-1.33326e-015
5.4418e-015	-3.02118e-016	4.70523e-016	7.15967e-015	-5.52075e-015	-1.53921e-015	3.00099e-015	-6.85308e-015	-6.90468e-015	-7.05756e-016	3.03457e-015	-1.15462e-016	7.89911e-016	1.00208e-015	2.91916e-015	-4.75184e-015	-1.3043e-014	-1.24859e-014	-1.57909e-014	-4.92199e-015	-4.50642e-015	-8.25237e-015	-3.91674e-015	5.4671e-015	-9.42506e-016
5.40242e-015	-2.34103e-016	5.50675e-016	7.03914e-015	-5.3997e-015	-1.65862e-015	2.95981e-015	-6.79513e-015	-7.17056e-015	-6.32994e-016	3.14451e-015	-1.37837e-016	8.01538e-016	1.16284e-015	2.95347e-015	-4.50049e-015	-1.28707e-014	-1.2295e-014	-1.51975e-014	-4.58079e-015	-4.27215e-015	-7.85997e-015	-3.64011e-015	5.88844e-015	-5.72467e-016
5.32028e-015	-1.81665e-016	6.7975e-016	6.95333e-015	-5.26063e-015	-1.73969e-015	2.92146e-015	-6.72659e-015	-7.42925e-015	-5.8225e-016	3.25407e-015	-1.69837e-016	7.92578e-016	1.35412e-015	3.01451e-015	-4.23947e-015	-1.26904e-014	-1.21112e-014	-1.45882e-014	-4.26918e-015	-4.02113e-015	-7.45101e-015	-3.37386e-015	6.29418e-015	-2.26611e-016
5.19487e-015	-1.45552e-016	8.55899e-016	6.90248e-015	-5.1053e-015	-1.78101e-015	2.88389e-015	-6.64792e-015	-7.67919e-015	-5.52868e-016	3.3619e-015	-2.11167e-016	7.62977e-016	1.57405e-015	3.10265e-015	-3.9709e-015	-1.25036e-014	-1.1934e-014	-1.39672e-014	-3.98969e-015	-3.75515e-015	-7.02904e-015	-3.11944e-015	6.68051e-015	9.29503e-017
5.02685e-015	-1.25971e-016	1.07706e-015	6.88568e-015	-4.9356e-015	-1.78151e-015	2.84444e-015	-6.55954e-015	-7.9188e-015	-5.44352e-016	3.46575e-015	-2.61668e-016	7.12996e-016	1.82058e-015	3.21723e-015	-3.69701e-015	-1.23117e-014	-1.17639e-014	-1.33389e-014	-3.74504e-015	-3.47646e-015	-6.59743e-015	-2.87847e-015	7.0439e-015	3.84245e-016
4.81759e-015	-1.23316e-016	1.34011e-015	6.90117e-015	-4.75376e-015	-1.74106e-015	2.80155e-015	-6.46171e-015	-8.14705e-015	-5.55695e-016	3.56406e-015	-3.2082e-016	6.43225e-016	2.09125e-015	3.35747e-015	-3.41998e-015	-1.21159e-014	-1.16004e-014	-1.27082e-014	-3.53753e-015	-3.18718e-015	-6.1597e-015	-2.65283e-015	7.38177e-015	6.45311e-016
4.56729e-015	-1.3848e-016	1.64198e-015	6.94756e-015	-4.56173e-015	-1.65892e-015	2.7533e-015	-6.35532e-015	-8.36174e-015	-5.86062e-016	3.65533e-015	-3.87967e-016	5.54837e-016	2.38324e-015	3.52323e-015	-3.14123e-015	-1.19175e-014	-1.14433e-014	-1.20794e-014	-3.36919e-015	-2.88935e-015	-5.71949e-015	-2.44366e-015	7.69092e-015	8.74515e-016
4.27733e-015	-1.71609e-016	1.97934e-015	7.02308e-015	-4.36172e-015	-1.53501e-015	2.69758e-015	-6.24143e-015	-8.56165e-015	-6.34605e-016	3.7374e-015	-4.62108e-016	4.48695e-016	2.69438e-015	3.71318e-015	-2.86419e-015	-1.17187e-014	-1.12922e-014	-1.14574e-014	-3.24185e-015	-2.58533e-015	-5.28066e-015	-2.25208e-015	7.96806e-015	1.07039e-015
3.94969e-015	-2.22908e-016	2.34839e-015	7.12558e-015	-4.15648e-015	-1.37011e-015	2.63265e-015	-6.12129e-015	-8.74482e-015	-6.99514e-016	3.80821e-015	-5.424e-016	3.2568e-016	3.02122e-015	3.92583e-015	-2.59091e-015	-1.15212e-014	-1.1147e-014	-1.08462e-014	-3.15697e-015	-2.27795e-015	-4.84681e-015	-2.07948e-015	8.21113e-015	1.2317e-015
3.58611e-015	-2.92039e-016	2.74518e-015	7.253e-015	-3.94876e-015	-1.16541e-015	2.55617e-015	-5.99601e-015	-8.90968e-015	-7.79565e-016	3.86632e-015	-6.28455e-016	1.86869e-016	3.36064e-015	4.16007e-015	-2.32345e-015	-1.13264e-014	-1.10075e-014	-1.02496e-014	-3.11577e-015	-1.96957e-015	-4.42181e-015	-1.92715e-015	8.4171e-015	1.35712e-015
3.18852e-015	-3.78951e-016	3.1652e-015	7.4028e-015	-3.74057e-015	-9.22639e-016	2.46678e-015	-5.86754e-015	-9.05498e-015	-8.73014e-016	3.90966e-015	-7.1974e-016	3.33663e-017	3.70964e-015	4.41428e-015	-2.06405e-015	-1.11359e-014	-1.08738e-014	-9.67191e-015	-3.11867e-015	-1.6627e-015	-4.00907e-015	-1.79542e-015	8.58441e-015	1.44642e-015
2.76013e-015	-4.82751e-016	3.60482e-015	7.57252e-015	-3.53521e-015	-6.43634e-016	2.36267e-015	-5.73769e-015	-9.18048e-015	-9.78431e-016	3.93695e-015	-8.15791e-016	-1.33403e-016	4.06487e-015	4.68617e-015	-1.81498e-015	-1.09517e-014	-1.07464e-014	-9.11724e-015	-3.16604e-015	-1.36014e-015	-3.61238e-015	-1.68492e-015	8.7114e-015	1.49988e-015
2.30388e-015	-6.02578e-016	4.05924e-015	7.75962e-015	-3.33489e-015	-3.30435e-016	2.24264e-015	-5.60831e-015	-9.28516e-015	-1.09393e-015	3.94689e-015	-9.15852e-016	-3.12691e-016	4.42321e-015	4.97381e-015	-1.57867e-015	-1.07754e-014	-1.06251e-014	-8.58922e-015	-3.25746e-015	-1.06491e-015	-3.2348e-015	-1.59623e-015	8.79674e-015	1.51758e-015
1.82256e-015	-7.38048e-016	4.52349e-015	7.96095e-015	-3.142e-015	1.42902e-017	2.10565e-015	-5.482e-015	-9.36875e-015	-1.21856e-015	3.9378e-015	-1.01906e-015	-5.04e-016	4.78178e-015	5.27473e-015	-1.35786e-015	-1.06093e-014	-1.05094e-014	-8.09073e-015	-3.3926e-015	-7.79841e-016	-2.87933e-015	-1.52955e-015	8.83985e-015	1.50026e-015
1.31893e-015	-8.87918e-016	4.99342e-015	8.17332e-015	-2.95796e-015	3.87675e-016	1.95091e-015	-5.36065e-015	-9.43017e-015	-1.35078e-015	3.90854e-015	-1.12531e-015	-7.05271e-016	5.13712e-015	5.5872e-015	-1.15418e-015	-1.04548e-014	-1.03999e-014	-7.62457e-015	-3.57102e-015	-5.07642e-016	-2.54939e-015	-1.48487e-015	8.84139e-015	1.44891e-015
7.96988e-016	-1.0506e-015	5.46498e-015	8.39333e-015	-2.78517e-015	7.85984e-016	1.77721e-015	-5.24497e-015	-9.46986e-015	-1.48902e-015	3.85813e-015	-1.23434e-015	-9.15026e-016	5.48703e-015	5.90805e-015	-9.68948e-016	-1.03134e-014	-1.02971e-014	-7.19309e-015	-3.79157e-015	-2.51066e-016	-2.24761e-015	-1.46188e-015	8.80088e-015	1.36519e-015
2.60251e-016	-1.22487e-015	5.93304e-015	8.61752e-015	-2.62559e-015	1.20567e-015	1.58413e-015	-5.13735e-015	-9.48736e-015	-1.63205e-015	3.78558e-015	-1.34627e-015	-1.13182e-015	5.82882e-015	6.23475e-015	-8.03916e-016	-1.0187e-014	-1.02007e-014	-6.79934e-015	-4.05243e-015	-1.34605e-017	-1.97671e-015	-1.46058e-015	8.71884e-015	1.2511e-015
-2.87749e-016	-1.40917e-015	6.39379e-015	8.84268e-015	-2.48115e-015	1.64322e-015	1.37189e-015	-5.04095e-015	-9.48394e-015	-1.77804e-015	3.69054e-015	-1.46076e-015	-1.35493e-015	6.1596e-015	6.56513e-015	-6.6081e-016	-1.00762e-014	-1.01107e-014	-6.44486e-015	-4.35145e-015	2.02515e-016	-1.73903e-015	-1.48056e-015	8.59625e-015	1.10826e-015
-8.43234e-016	-1.60203e-015	6.84271e-015	9.0661e-015	-2.3538e-015	2.09407e-015	1.13996e-015	-4.95748e-015	-9.45957e-015	-1.92601e-015	3.57264e-015	-1.57785e-015	-1.58304e-015	6.47704e-015	6.89639e-015	-5.40174e-016	-9.98164e-015	-1.00278e-014	-6.13085e-015	-4.68643e-015	3.95007e-016	-1.53636e-015	-1.52105e-015	8.43415e-015	9.38282e-016
-1.40267e-015	-1.80126e-015	7.27674e-015	9.28508e-015	-2.2445e-015	2.55306e-015	8.88683e-016	-4.88903e-015	-9.41511e-015	-2.075e-015	3.43117e-015	-1.69738e-015	-1.81523e-015	6.77934e-015	7.22583e-015	-4.43048e-016	-9.90428e-015	-9.9524e-015	-5.85838e-015	-5.05474e-015	5.61139e-016	-1.37047e-015	-1.58176e-015	8.23408e-015	7.43632e-016
-1.96232e-015	-2.00595e-015	7.69222e-015	9.49707e-015	-2.15343e-015	3.01502e-015	6.18303e-016	-4.83777e-015	-9.35102e-015	-2.22419e-015	3.26586e-015	-1.81952e-015	-2.05003e-015	7.06518e-015	7.5512e-015	-3.69997e-016	-9.84527e-015	-9.88469e-015	-5.62842e-015	-5.45346e-015	6.9912e-016	-1.24244e-015	-1.66155e-015	7.99865e-015	5.26461e-016
-2.51883e-015	-2.21367e-015	8.08638e-015	9.69947e-015	-2.08127e-015	3.47546e-015	3.29453e-016	-4.80583e-015	-9.26822e-015	-2.37313e-015	3.07739e-015	-1.94467e-015	-2.2868e-015	7.33255e-015	7.86991e-015	-3.21023e-016	-9.80484e-015	-9.82507e-015	-5.44116e-015	-5.87979e-015	8.06205e-016	-1.15316e-015	-1.76029e-015	7.73052e-015	2.89262e-016
-3.06898e-015	-2.42213e-015	8.45619e-015	9.8896e-015	-2.02821e-015	3.92927e-015	2.32054e-017	-4.79484e-015	-9.16779e-015	-2.52158e-015	2.86629e-015	-2.07317e-015	-2.52529e-015	7.58057e-015	8.1795e-015	-2.96373e-016	-9.78287e-015	-9.77367e-015	-5.29694e-015	-6.33062e-015	8.80729e-016	-1.10338e-015	-1.87712e-015	7.43167e-015	3.51912e-017
-3.60933e-015	-2.62958e-015	8.79965e-015	1.00651e-014	-1.99466e-015	4.37156e-015	-2.99446e-016	-4.80665e-015	-9.05178e-015	-2.66892e-015	2.63298e-015	-2.20513e-015	-2.7644e-015	7.80853e-015	8.47764e-015	-2.95054e-016	-9.77911e-015	-9.73052e-015	-5.19498e-015	-6.80304e-015	9.21362e-016	-1.09297e-015	-2.01043e-015	7.10505e-015	-2.32942e-016
-4.13672e-015	-2.83367e-015	9.11443e-015	1.02241e-014	-1.98057e-015	4.79772e-015	-6.36807e-016	-4.84243e-015	-8.92182e-015	-2.81485e-015	2.37879e-015	-2.34152e-015	-3.00394e-015	8.01649e-015	8.76253e-015	-3.16473e-016	-9.79333e-015	-9.69664e-015	-5.13394e-015	-7.29338e-015	9.27646e-016	-1.1221e-015	-2.15893e-015	6.7537e-015	-5.12701e-016
-4.64858e-015	-3.03266e-015	9.39941e-015	1.03649e-014	-1.98531e-015	5.20229e-015	-9.8671e-016	-4.90303e-015	-8.77979e-015	-2.95958e-015	2.10477e-015	-2.48235e-015	-3.24323e-015	8.20495e-015	9.03206e-015	-3.59732e-016	-9.82513e-015	-9.67216e-015	-5.11278e-015	-7.79731e-015	8.98999e-016	-1.1897e-015	-2.3217e-015	6.38106e-015	-8.00905e-016
-5.14242e-015	-3.22467e-015	9.65265e-015	1.04865e-014	-2.00764e-015	5.58113e-015	-1.34756e-015	-4.98958e-015	-8.62738e-015	-3.10299e-015	1.81224e-015	-2.62814e-015	-3.48197e-015	8.37357e-015	9.28488e-015	-4.23351e-016	-9.87295e-015	-9.65757e-015	-5.1303e-015	-8.31137e-015	8.34739e-016	-1.29493e-015	-2.49736e-015	5.99076e-015	-1.09514e-015
-5.61512e-015	-3.40772e-015	9.8738e-015	1.05887e-014	-2.04688e-015	5.92948e-015	-1.7172e-015	-5.10283e-015	-8.46591e-015	-3.24544e-015	1.50301e-015	-2.77947e-015	-3.71945e-015	8.52317e-015	9.52004e-015	-5.05451e-016	-9.93632e-015	-9.65266e-015	-5.18487e-015	-8.83193e-015	7.35242e-016	-1.43703e-015	-2.68454e-015	5.58607e-015	-1.39331e-015
-6.06453e-015	-3.58029e-015	1.0064e-014	1.06705e-014	-2.10132e-015	6.24292e-015	-2.09338e-015	-5.2428e-015	-8.29778e-015	-3.38738e-015	1.17863e-015	-2.93699e-015	-3.95583e-015	8.65541e-015	9.73616e-015	-6.04699e-016	-1.00138e-014	-9.65808e-015	-5.27384e-015	-9.35589e-015	6.00939e-016	-1.61484e-015	-2.88184e-015	5.17045e-015	-1.69275e-015
-6.48856e-015	-3.7408e-015	1.02229e-014	1.07305e-014	-2.16867e-015	6.51694e-015	-2.47452e-015	-5.41018e-015	-8.12587e-015	-3.52924e-015	8.40807e-016	-3.1009e-015	-4.19087e-015	8.77162e-015	9.93213e-015	-7.18695e-016	-1.0104e-014	-9.67402e-015	-5.39507e-015	-9.87976e-015	4.32546e-016	-1.82614e-015	-3.08793e-015	4.74777e-015	-1.99136e-015
-6.88536e-015	-3.88784e-015	1.03513e-014	1.07682e-014	-2.24766e-015	6.74826e-015	-2.85764e-015	-5.60472e-015	-7.9517e-015	-3.67075e-015	4.92082e-016	-3.27186e-015	-4.42378e-015	8.87297e-015	1.01071e-014	-8.45254e-016	-1.02056e-014	-9.70047e-015	-5.54614e-015	-1.03999e-014	2.31199e-016	-2.06924e-015	-3.30107e-015	4.32171e-015	-2.28679e-015
-7.25374e-015	-4.02076e-015	1.04497e-014	1.07841e-014	-2.33569e-015	6.93375e-015	-3.24021e-015	-5.82558e-015	-7.77756e-015	-3.81229e-015	1.34608e-016	-3.45018e-015	-4.65446e-015	8.96118e-015	1.02608e-014	-9.81327e-016	-1.03163e-014	-9.737e-015	-5.72443e-015	-1.09133e-014	-1.48038e-018	-2.34176e-015	-3.51992e-015	3.89622e-015	-2.57707e-015
-7.59327e-015	-4.13871e-015	1.05202e-014	1.07786e-014	-2.43059e-015	7.07098e-015	-3.61934e-015	-6.07146e-015	-7.60551e-015	-3.9551e-015	-2.28972e-016	-3.63559e-015	-4.88244e-015	9.03801e-015	1.03931e-014	-1.1247e-015	-1.04346e-014	-9.78421e-015	-5.92744e-015	-1.14164e-014	-2.63922e-016	-2.64101e-015	-3.74331e-015	3.47482e-015	-2.86056e-015
-7.90305e-015	-4.24128e-015	1.05648e-014	1.07515e-014	-2.53057e-015	7.15748e-015	-3.99291e-015	-6.34136e-015	-7.43745e-015	-4.09936e-015	-5.96349e-016	-3.8285e-015	-5.10714e-015	9.10579e-015	1.05036e-014	-1.27272e-015	-1.05584e-014	-9.84257e-015	-6.15222e-015	-1.19067e-014	-5.53707e-016	-2.96388e-015	-3.96984e-015	3.06001e-015	-3.13641e-015
-8.18299e-015	-4.32781e-015	1.05855e-014	1.07044e-014	-2.63282e-015	7.19154e-015	-4.35844e-015	-6.63344e-015	-7.27599e-015	-4.24551e-015	-9.64822e-016	-4.02904e-015	-5.32783e-015	9.16667e-015	1.05933e-014	-1.42181e-015	-1.06855e-014	-9.91205e-015	-6.3957e-015	-1.23815e-014	-8.68453e-016	-3.30785e-015	-4.19793e-015	2.65474e-015	-3.40298e-015
-8.43225e-015	-4.39823e-015	1.05854e-014	1.06384e-014	-2.73457e-015	7.17184e-015	-4.71328e-015	-6.94608e-015	-7.12347e-015	-4.39455e-015	-1.33165e-015	-4.23743e-015	-5.54421e-015	9.22277e-015	1.06628e-014	-1.56876e-015	-1.0814e-014	-9.99257e-015	-6.65523e-015	-1.28382e-014	-1.20592e-015	-3.67001e-015	-4.42633e-015	2.26235e-015	-3.65951e-015
-8.65108e-015	-4.45215e-015	1.05662e-014	1.05539e-014	-2.83352e-015	7.09798e-015	-5.05502e-015	-7.27638e-015	-6.98136e-015	-4.54686e-015	-1.69418e-015	-4.45404e-015	-5.75563e-015	9.27677e-015	1.07126e-014	-1.70983e-015	-1.09409e-014	-1.00837e-014	-6.92781e-015	-1.32743e-014	-1.5636e-015	-4.04731e-015	-4.65375e-015	1.88533e-015	-3.9059e-015
-8.83961e-015	-4.48966e-015	1.0531e-014	1.04531e-014	-2.92715e-015	6.9701e-015	-5.38161e-015	-7.62141e-015	-6.85159e-015	-4.70245e-015	-2.05026e-015	-4.67849e-015	-5.96104e-015	9.33096e-015	1.07441e-014	-1.84218e-015	-1.10646e-014	-1.01852e-014	-7.21053e-015	-1.36876e-014	-1.93866e-015	-4.43649e-015	-4.87927e-015	1.52602e-015	-4.14144e-015
-8.99856e-015	-4.51142e-015	1.04832e-014	1.03378e-014	-3.01267e-015	6.78933e-015	-5.69078e-015	-7.97821e-015	-6.73573e-015	-4.86188e-015	-2.3972e-015	-4.90988e-015	-6.15998e-015	9.3872e-015	1.07582e-014	-1.96285e-015	-1.11831e-014	-1.02974e-014	-7.50034e-015	-1.40764e-014	-2.3276e-015	-4.8342e-015	-5.10122e-015	1.18594e-015	-4.366e-015
-9.12923e-015	-4.51811e-015	1.04257e-014	1.02095e-014	-3.08811e-015	6.55678e-015	-5.98045e-015	-8.34373e-015	-6.63493e-015	-5.02469e-015	-2.73265e-015	-5.14776e-015	-6.3512e-015	9.44826e-015	1.07566e-014	-2.06906e-015	-1.12944e-014	-1.042e-014	-7.79428e-015	-1.44389e-014	-2.72683e-015	-5.23782e-015	-5.31902e-015	8.67115e-016	-4.57964e-015
-9.23319e-015	-4.51062e-015	1.0362e-014	1.00704e-014	-3.15072e-015	6.27494e-015	-6.24872e-015	-8.71489e-015	-6.55025e-015	-5.19087e-015	-3.05454e-015	-5.39138e-015	-6.53364e-015	9.51666e-015	1.0741e-014	-2.15746e-015	-1.13961e-014	-1.05524e-014	-8.09043e-015	-1.47738e-014	-3.13367e-015	-5.64418e-015	-5.53148e-015	5.70908e-016	-4.78315e-015
-9.31184e-015	-4.4901e-015	1.02949e-014	9.92206e-015	-3.19854e-015	5.94675e-015	-6.49306e-015	-9.08771e-015	-6.48334e-015	-5.36033e-015	-3.36064e-015	-5.63977e-015	-6.70633e-015	9.59414e-015	1.0713e-014	-2.22584e-015	-1.14868e-014	-1.06937e-014	-8.38595e-015	-1.50806e-014	-3.54495e-015	-6.04987e-015	-5.7374e-015	2.97984e-016	-4.97692e-015
-9.36678e-015	-4.45779e-015	1.02273e-014	9.76681e-015	-3.22938e-015	5.575e-015	-6.71163e-015	-9.45714e-015	-6.43474e-015	-5.53318e-015	-3.6485e-015	-5.89145e-015	-6.86879e-015	9.68165e-015	1.06744e-014	-2.27224e-015	-1.15636e-014	-1.08435e-014	-8.67761e-015	-1.53582e-014	-3.95712e-015	-6.45218e-015	-5.93586e-015	4.92143e-017	-5.16146e-015
-9.3994e-015	-4.41549e-015	1.01626e-014	9.60695e-015	-3.24081e-015	5.16348e-015	-6.90395e-015	-9.81976e-015	-6.40436e-015	-5.70827e-015	-3.91641e-015	-6.14497e-015	-7.01979e-015	9.78124e-015	1.06264e-014	-2.29341e-015	-1.16249e-014	-1.1001e-014	-8.96393e-015	-1.56065e-014	-4.36688e-015	-6.84748e-015	-6.12608e-015	-1.75143e-016	-5.33741e-015
-9.41196e-015	-4.36526e-015	1.0103e-014	9.44447e-015	-3.23146e-015	4.71692e-015	-7.06909e-015	-1.01711e-014	-6.39251e-015	-5.88509e-015	-4.16259e-015	-6.39956e-015	-7.1578e-015	9.89393e-015	1.05714e-014	-2.28734e-015	-1.16698e-014	-1.11659e-014	-9.24258e-015	-1.58249e-014	-4.77219e-015	-7.23341e-015	-6.30757e-015	-3.74852e-016	-5.50632e-015
-9.40635e-015	-4.30891e-015	1.00517e-014	9.28174e-015	-3.19994e-015	4.23999e-015	-7.20581e-015	-1.05073e-014	-6.39905e-015	-6.06266e-015	-4.38542e-015	-6.65377e-015	-7.28197e-015	1.00204e-014	1.05116e-014	-2.25236e-015	-1.16967e-014	-1.13371e-014	-9.51186e-015	-1.60133e-014	-5.17046e-015	-7.60746e-015	-6.47959e-015	-5.50453e-016	-5.66912e-015
-9.38443e-015	-4.2478e-015	1.00109e-014	9.1208e-015	-3.14545e-015	3.73786e-015	-7.31354e-015	-1.08239e-014	-6.42353e-015	-6.23996e-015	-4.58385e-015	-6.90571e-015	-7.39134e-015	1.01616e-014	1.04489e-014	-2.18737e-015	-1.17047e-014	-1.15141e-014	-9.7704e-015	-1.61721e-014	-5.55834e-015	-7.96687e-015	-6.64124e-015	-7.01993e-016	-5.82672e-015
-9.3487e-015	-4.18361e-015	9.98263e-015	8.96364e-015	-3.06632e-015	3.21631e-015	-7.39194e-015	-1.1117e-014	-6.46506e-015	-6.41672e-015	-4.75736e-015	-7.15412e-015	-7.48477e-015	1.03183e-014	1.03852e-014	-2.09162e-015	-1.16926e-014	-1.16962e-014	-1.00162e-014	-1.63016e-014	-5.93321e-015	-8.3099e-015	-6.79247e-015	-8.30851e-016	-5.98033e-015
-9.30109e-015	-4.11854e-015	9.96859e-015	8.81251e-015	-2.9621e-015	2.681e-015	-7.44053e-015	-1.13822e-014	-6.5231e-015	-6.59096e-015	-4.9052e-015	-7.39692e-015	-7.56085e-015	1.04902e-014	1.03224e-014	-1.96461e-015	-1.16598e-014	-1.18824e-014	-1.0248e-014	-1.64026e-014	-6.293e-015	-8.6341e-015	-6.9334e-015	-9.38696e-016	-6.1318e-015
-9.2439e-015	-4.05472e-015	9.97032e-015	8.66914e-015	-2.83272e-015	2.13798e-015	-7.45992e-015	-1.16153e-014	-6.59612e-015	-6.7611e-015	-5.02675e-015	-7.63271e-015	-7.61802e-015	1.06766e-014	1.02626e-014	-1.80598e-015	-1.16055e-014	-1.20707e-014	-1.04649e-014	-1.64766e-014	-6.63653e-015	-8.93806e-015	-7.06359e-015	-1.02718e-015	-6.28252e-015
-9.17864e-015	-3.99421e-015	9.98927e-015	8.53519e-015	-2.67759e-015	1.59368e-015	-7.44992e-015	-1.18128e-014	-6.68283e-015	-6.92561e-015	-5.12191e-015	-7.85994e-015	-7.65529e-015	1.08768e-014	1.02066e-014	-1.61641e-015	-1.153e-014	-1.22601e-014	-1.06662e-014	-1.65239e-014	-6.96126e-015	-9.21988e-015	-7.18316e-015	-1.09817e-015	-6.43362e-015
-9.10756e-015	-3.93897e-015	1.0026e-014	8.41235e-015	-2.49695e-015	1.05445e-015	-7.41064e-015	-1.19718e-014	-6.78113e-015	-7.08325e-015	-5.19087e-015	-8.07655e-015	-7.67195e-015	1.10899e-014	1.01564e-014	-1.39686e-015	-1.1433e-014	-1.24497e-014	-1.08516e-014	-1.65448e-014	-7.26622e-015	-9.47754e-015	-7.29201e-015	-1.15368e-015	-6.58659e-015
-9.03266e-015	-3.89073e-015	1.0081e-014	8.30195e-015	-2.29088e-015	5.27139e-016	-7.34246e-015	-1.20892e-014	-6.88881e-015	-7.23203e-015	-5.2333e-015	-8.28064e-015	-7.66658e-015	1.13152e-014	1.01132e-014	-1.14817e-015	-1.13148e-014	-1.26389e-014	-1.10203e-014	-1.65406e-014	-7.55021e-015	-9.70996e-015	-7.39091e-015	-1.19577e-015	-6.74244e-015
-8.95575e-015	-3.85133e-015	1.01539e-014	8.2053e-015	-2.05923e-015	1.75381e-017	-7.24674e-015	-1.21623e-014	-7.00433e-015	-7.3702e-015	-5.25e-015	-8.47069e-015	-7.63885e-015	1.15508e-014	1.00778e-014	-8.7216e-016	-1.11757e-014	-1.28262e-014	-1.11723e-014	-1.65137e-014	-7.81227e-015	-9.91648e-015	-7.48055e-015	-1.22719e-015	-6.90158e-015
-8.87833e-015	-3.8223e-015	1.02439e-014	8.12353e-015	-1.80301e-015	-4.68556e-016	-7.12446e-015	-1.21882e-014	-7.12539e-015	-7.49585e-015	-5.24118e-015	-8.64516e-015	-7.58807e-015	1.17947e-014	1.00508e-014	-5.70702e-016	-1.1016e-014	-1.301e-014	-1.13078e-014	-1.64648e-014	-8.05212e-015	-1.00966e-014	-7.56157e-015	-1.24989e-015	-7.065e-015
-8.80238e-015	-3.80446e-015	1.03502e-014	8.05734e-015	-1.52344e-015	-9.25272e-016	-6.97652e-015	-1.21658e-014	-7.24826e-015	-7.60744e-015	-5.2081e-015	-8.80232e-015	-7.51393e-015	1.20448e-014	1.00339e-014	-2.46254e-016	-1.08364e-014	-1.31892e-014	-1.14266e-014	-1.63952e-014	-8.27021e-015	-1.02501e-014	-7.63459e-015	-1.26649e-015	-7.23361e-015
-8.72852e-015	-3.79942e-015	1.04721e-014	8.0074e-015	-1.22135e-015	-1.34746e-015	-6.80439e-015	-1.20937e-014	-7.37036e-015	-7.70371e-015	-5.15162e-015	-8.94107e-015	-7.41674e-015	1.22987e-014	1.00276e-014	9.88845e-017	-1.06384e-014	-1.33629e-014	-1.15292e-014	-1.63066e-014	-8.46662e-015	-1.03768e-014	-7.7005e-015	-1.27962e-015	-7.40857e-015
-8.65847e-015	-3.80851e-015	1.06075e-014	7.97415e-015	-8.99002e-016	-1.72988e-015	-6.60912e-015	-1.19713e-014	-7.48897e-015	-7.7832e-015	-5.07355e-015	-9.05969e-015	-7.29694e-015	1.25541e-014	1.0032e-014	4.61479e-016	-1.04234e-014	-1.35292e-014	-1.16162e-014	-1.62004e-014	-8.6419e-015	-1.04769e-014	-7.75984e-015	-1.29146e-015	-7.59025e-015
-8.59338e-015	-3.83224e-015	1.07545e-014	7.95775e-015	-5.58525e-016	-2.06757e-015	-6.39221e-015	-1.17975e-014	-7.60085e-015	-7.84431e-015	-4.97544e-015	-9.15721e-015	-7.155e-015	1.28079e-014	1.00471e-014	8.38198e-016	-1.01928e-014	-1.36863e-014	-1.16892e-014	-1.60777e-014	-8.79693e-015	-1.05511e-014	-7.81334e-015	-1.30469e-015	-7.77846e-015
-8.53401e-015	-3.87096e-015	1.09106e-014	7.95834e-015	-2.01601e-016	-2.35666e-015	-6.15521e-015	-1.15721e-014	-7.70261e-015	-7.88599e-015	-4.85943e-015	-9.23257e-015	-6.99169e-015	1.30568e-014	1.00722e-014	1.22515e-015	-9.94822e-015	-1.38334e-014	-1.17486e-014	-1.59401e-014	-8.93291e-015	-1.06001e-014	-7.86195e-015	-1.32144e-015	-7.97315e-015
-8.48084e-015	-3.92473e-015	1.10734e-014	7.9755e-015	1.69998e-016	-2.59375e-015	-5.89943e-015	-1.12959e-014	-7.79176e-015	-7.90738e-015	-4.72651e-015	-9.28504e-015	-6.80842e-015	1.32983e-014	1.01072e-014	1.61891e-015	-9.69086e-015	-1.3969e-014	-1.17955e-014	-1.57892e-014	-9.05097e-015	-1.06249e-014	-7.9071e-015	-1.3438e-015	-8.17426e-015
-8.43408e-015	-3.99401e-015	1.12395e-014	8.00836e-015	5.5377e-016	-2.77601e-015	-5.62699e-015	-1.09703e-014	-7.86516e-015	-7.90761e-015	-4.57833e-015	-9.31454e-015	-6.60666e-015	1.35291e-014	1.01519e-014	2.01472e-015	-9.42283e-015	-1.40926e-014	-1.18299e-014	-1.56274e-014	-9.15235e-015	-1.06264e-014	-7.94983e-015	-1.37442e-015	-8.38208e-015
-8.39416e-015	-4.07796e-015	1.14062e-014	8.05633e-015	9.4715e-016	-2.90097e-015	-5.33879e-015	-1.05969e-014	-7.91952e-015	-7.88551e-015	-4.41662e-015	-9.32049e-015	-6.38746e-015	1.37461e-014	1.02055e-014	2.40827e-015	-9.14613e-015	-1.42034e-014	-1.18534e-014	-1.54561e-014	-9.23842e-015	-1.06056e-014	-7.99145e-015	-1.41497e-015	-8.59643e-015
-8.36115e-015	-4.17582e-015	1.15701e-014	8.11823e-015	1.34728e-015	-2.9673e-015	-5.0364e-015	-1.01781e-014	-7.95177e-015	-7.84083e-015	-4.24362e-015	-9.30268e-015	-6.15293e-015	1.39461e-014	1.02668e-014	2.79601e-015	-8.86304e-015	-1.43006e-014	-1.18668e-014	-1.5277e-014	-9.31036e-015	-1.05648e-014	-8.03279e-015	-1.46691e-015	-8.81685e-015
-8.33486e-015	-4.28677e-015	1.17275e-014	8.19272e-015	1.75121e-015	-2.97406e-015	-4.72171e-015	-9.71655e-015	-7.95989e-015	-7.77331e-015	-4.06089e-015	-9.2617e-015	-5.90475e-015	1.41258e-014	1.0335e-014	3.17389e-015	-8.5755e-015	-1.4383e-014	-1.18718e-014	-1.50913e-014	-9.37011e-015	-1.05058e-014	-8.075e-015	-1.53181e-015	-9.04265e-015
-8.31541e-015	-4.4098e-015	1.18755e-014	8.2792e-015	2.15601e-015	-2.92163e-015	-4.39569e-015	-9.21547e-015	-7.94079e-015	-7.68307e-015	-3.87032e-015	-9.19838e-015	-5.6449e-015	1.4283e-014	1.04085e-014	3.53802e-015	-8.28638e-015	-1.44503e-014	-1.18691e-014	-1.49005e-014	-9.41984e-015	-1.04304e-014	-8.11937e-015	-1.61016e-015	-9.27309e-015
-8.3027e-015	-4.54373e-015	1.20107e-014	8.37612e-015	2.55876e-015	-2.81089e-015	-4.0594e-015	-8.67846e-015	-7.8918e-015	-7.57044e-015	-3.67412e-015	-9.1127e-015	-5.37604e-015	1.44148e-014	1.04855e-014	3.88415e-015	-7.99788e-015	-1.4502e-014	-1.186e-014	-1.47067e-014	-9.46132e-015	-1.034e-014	-8.16714e-015	-1.70324e-015	-9.50748e-015
-8.29565e-015	-4.68678e-015	1.21292e-014	8.481e-015	2.95681e-015	-2.64328e-015	-3.71429e-015	-8.10968e-015	-7.8112e-015	-7.4358e-015	-3.47415e-015	-9.00575e-015	-5.10021e-015	1.45196e-014	1.05645e-014	4.20934e-015	-7.71161e-015	-1.45374e-014	-1.18456e-014	-1.45109e-014	-9.49666e-015	-1.02375e-014	-8.21951e-015	-1.8121e-015	-9.74476e-015
-8.29381e-015	-4.83767e-015	1.22282e-014	8.59214e-015	3.34767e-015	-2.42063e-015	-3.36198e-015	-7.51339e-015	-7.69683e-015	-7.27983e-015	-3.27227e-015	-8.8788e-015	-4.82036e-015	1.4595e-014	1.06439e-014	4.50936e-015	-7.4292e-015	-1.45563e-014	-1.1827e-014	-1.43146e-014	-9.52747e-015	-1.01255e-014	-8.27768e-015	-1.93694e-015	-9.98357e-015
-8.29612e-015	-4.9947e-015	1.23043e-014	8.70787e-015	3.72859e-015	-2.14602e-015	-3.0041e-015	-6.89424e-015	-7.54706e-015	-7.10344e-015	-3.06979e-015	-8.73335e-015	-4.53993e-015	1.46386e-014	1.07214e-014	4.78063e-015	-7.15323e-015	-1.45581e-014	-1.1805e-014	-1.41194e-014	-9.55524e-015	-1.00062e-014	-8.34247e-015	-2.07755e-015	-1.02228e-014
-8.30213e-015	-5.1565e-015	1.23545e-014	8.82619e-015	4.09591e-015	-1.82362e-015	-2.64191e-015	-6.25749e-015	-7.36021e-015	-6.90769e-015	-2.86769e-015	-8.57053e-015	-4.26154e-015	1.46492e-014	1.07948e-014	5.01974e-015	-6.88607e-015	-1.45427e-014	-1.17807e-014	-1.39267e-014	-9.58104e-015	-9.88237e-015	-8.41519e-015	-2.23294e-015	-1.04616e-014
-8.31091e-015	-5.32096e-015	1.23756e-014	8.94517e-015	4.44701e-015	-1.45764e-015	-2.27769e-015	-5.60871e-015	-7.13553e-015	-6.6939e-015	-2.66745e-015	-8.39211e-015	-3.98763e-015	1.46249e-014	1.08622e-014	5.22357e-015	-6.62949e-015	-1.45104e-014	-1.17551e-014	-1.37373e-014	-9.60696e-015	-9.75713e-015	-8.49648e-015	-2.4031e-015	-1.06988e-014
-8.3212e-015	-5.48671e-015	1.23653e-014	9.06271e-015	4.77909e-015	-1.05321e-015	-1.91205e-015	-4.95243e-015	-6.87343e-015	-6.46368e-015	-2.47047e-015	-8.19978e-015	-3.72072e-015	1.45651e-014	1.09216e-014	5.39006e-015	-6.38518e-015	-1.44617e-014	-1.17282e-014	-1.35529e-014	-9.63438e-015	-9.63312e-015	-8.58724e-015	-2.58771e-015	-1.09334e-014
-8.33167e-015	-5.65139e-015	1.2321e-014	9.17661e-015	5.08897e-015	-6.15105e-016	-1.54608e-015	-4.29425e-015	-6.57412e-015	-6.21871e-015	-2.27774e-015	-7.99614e-015	-3.46332e-015	1.44689e-014	1.09707e-014	5.51743e-015	-6.15545e-015	-1.43958e-014	-1.17007e-014	-1.33747e-014	-9.66486e-015	-9.51225e-015	-8.68833e-015	-2.78557e-015	-1.11644e-014
-8.34159e-015	-5.8127e-015	1.22412e-014	9.28472e-015	5.37366e-015	-1.49735e-016	-1.18092e-015	-3.64021e-015	-6.23794e-015	-5.96023e-015	-2.0898e-015	-7.78275e-015	-3.21858e-015	1.4336e-014	1.10074e-014	5.60418e-015	-5.94277e-015	-1.43142e-014	-1.16739e-014	-1.3204e-014	-9.69876e-015	-9.39714e-015	-8.80055e-015	-2.99491e-015	-1.13904e-014
-8.35018e-015	-5.96927e-015	1.21245e-014	9.38515e-015	5.63043e-015	3.36934e-016	-8.17246e-016	-2.99593e-015	-5.86484e-015	-5.69057e-015	-1.90758e-015	-7.5623e-015	-2.98912e-015	1.4167e-014	1.10292e-014	5.64881e-015	-5.74818e-015	-1.42175e-014	-1.16476e-014	-1.30414e-014	-9.73607e-015	-9.29042e-015	-8.9239e-015	-3.21409e-015	-1.16109e-014
-8.35593e-015	-6.1195e-015	1.19697e-014	9.47577e-015	5.8566e-015	8.38057e-016	-4.56339e-016	-2.36673e-015	-5.45606e-015	-5.41186e-015	-1.73153e-015	-7.33728e-015	-2.77663e-015	1.39618e-014	1.1034e-014	5.65044e-015	-5.57279e-015	-1.4107e-014	-1.16225e-014	-1.28887e-014	-9.77724e-015	-9.19417e-015	-9.05854e-015	-3.44108e-015	-1.18255e-014
-8.35805e-015	-6.26148e-015	1.17757e-014	9.55434e-015	6.05026e-015	1.34737e-015	-9.88716e-017	-1.757e-015	-5.01269e-015	-5.12615e-015	-1.56188e-015	-7.11003e-015	-2.58334e-015	1.37209e-014	1.102e-014	5.60832e-015	-5.41712e-015	-1.39835e-014	-1.15985e-014	-1.27465e-014	-9.82284e-015	-9.1115e-015	-9.20464e-015	-3.67489e-015	-1.20331e-014
-8.35543e-015	-6.3937e-015	1.15419e-014	9.61934e-015	6.20885e-015	1.85818e-015	2.5405e-016	-1.17109e-015	-4.53671e-015	-4.83555e-015	-1.39824e-015	-6.88254e-015	-2.41094e-015	1.34448e-014	1.09842e-014	5.52221e-015	-5.28297e-015	-1.38484e-014	-1.15759e-014	-1.26164e-014	-9.87246e-015	-9.04416e-015	-9.36235e-015	-3.91338e-015	-1.22329e-014
-8.34733e-015	-6.51492e-015	1.12691e-014	9.66903e-015	6.33046e-015	2.36349e-015	6.01207e-016	-6.13713e-016	-4.02971e-015	-4.54206e-015	-1.24019e-015	-6.65724e-015	-2.2615e-015	1.31348e-014	1.09252e-014	5.39253e-015	-5.1706e-015	-1.37031e-014	-1.15554e-014	-1.24996e-014	-9.92579e-015	-8.99379e-015	-9.53073e-015	-4.15434e-015	-1.24246e-014
-8.33272e-015	-6.6236e-015	1.09575e-014	9.70171e-015	6.41316e-015	2.85538e-015	9.42725e-016	-8.94218e-017	-3.4949e-015	-4.2477e-015	-1.08796e-015	-6.43608e-015	-2.13575e-015	1.27925e-014	1.08405e-014	5.22089e-015	-5.08052e-015	-1.35488e-014	-1.15369e-014	-1.23961e-014	-9.9832e-015	-8.96202e-015	-9.70973e-015	-4.39567e-015	-1.26081e-014
-8.31034e-015	-6.71868e-015	1.0608e-014	9.71588e-015	6.4552e-015	3.32731e-015	1.27775e-015	3.97566e-016	-2.93503e-015	-3.95493e-015	-9.41233e-016	-6.22071e-015	-2.03414e-015	1.24201e-014	1.07288e-014	5.00839e-015	-5.01283e-015	-1.33876e-014	-1.15199e-014	-1.23066e-014	-1.00439e-014	-8.95019e-015	-9.89883e-015	-4.6349e-015	-1.27829e-014
-8.28014e-015	-6.80014e-015	1.02219e-014	9.71061e-015	6.4549e-015	3.77347e-015	1.60513e-015	8.44077e-016	-2.35258e-015	-3.66608e-015	-7.99281e-016	-6.01309e-015	-1.95726e-015	1.20193e-014	1.05883e-014	4.75664e-015	-4.96803e-015	-1.32213e-014	-1.15046e-014	-1.22325e-014	-1.01064e-014	-8.9597e-015	-1.00975e-014	-4.86987e-015	-1.2949e-014
-8.24166e-015	-6.86736e-015	9.80164e-015	9.68446e-015	6.41068e-015	4.18751e-015	1.92448e-015	1.24736e-015	-1.75132e-015	-3.38296e-015	-6.61617e-016	-5.81508e-015	-1.90515e-015	1.15919e-014	1.04175e-014	4.46712e-015	-4.94609e-015	-1.30518e-014	-1.14906e-014	-1.21745e-014	-1.01693e-014	-8.99172e-015	-1.03055e-014	-5.0987e-015	-1.31066e-014
-8.19457e-015	-6.92038e-015	9.34863e-015	9.63729e-015	6.32153e-015	4.56398e-015	2.23495e-015	1.60561e-015	-1.13438e-015	-3.10718e-015	-5.27541e-016	-5.62841e-015	-1.87814e-015	1.11402e-014	1.02148e-014	4.14228e-015	-4.94675e-015	-1.2881e-014	-1.14787e-014	-1.21332e-014	-1.02319e-014	-9.04685e-015	-1.05218e-014	-5.3188e-015	-1.32558e-014
-8.1381e-015	-6.95846e-015	8.86503e-015	9.56886e-015	6.18694e-015	4.89749e-015	2.53509e-015	1.91685e-015	-5.05328e-016	-2.84014e-015	-3.95945e-016	-5.45438e-015	-1.87548e-015	1.06667e-014	9.97921e-015	3.78494e-015	-4.97036e-015	-1.27106e-014	-1.14686e-014	-1.21089e-014	-1.0293e-014	-9.12598e-015	-1.07455e-014	-5.52822e-015	-1.33963e-014
-8.0723e-015	-6.98281e-015	8.35464e-015	9.47889e-015	6.00673e-015	5.18368e-015	2.82455e-015	2.18004e-015	1.32333e-016	-2.58376e-015	-2.65885e-016	-5.29458e-015	-1.89558e-015	1.01745e-014	9.70989e-015	3.39841e-015	-5.01645e-015	-1.25426e-014	-1.146e-014	-1.21019e-014	-1.03511e-014	-9.22875e-015	-1.09756e-014	-5.72533e-015	-1.35284e-014
-7.99749e-015	-6.9938e-015	7.82057e-015	9.36653e-015	5.78079e-015	5.41818e-015	3.10372e-015	2.3951e-015	7.75336e-016	-2.33921e-015	-1.36638e-016	-5.14977e-015	-1.9375e-015	9.66646e-015	9.40624e-015	2.98542e-015	-5.08365e-015	-1.23793e-014	-1.14527e-014	-1.21123e-014	-1.04047e-014	-9.35509e-015	-1.12104e-014	-5.90874e-015	-1.36518e-014
-7.91402e-015	-6.9921e-015	7.26651e-015	9.2324e-015	5.50875e-015	5.59723e-015	3.37206e-015	2.56182e-015	1.41942e-015	-2.10756e-015	-7.35622e-018	-5.02074e-015	-2.00036e-015	9.14469e-015	9.06772e-015	2.54924e-015	-5.17171e-015	-1.2223e-014	-1.14462e-014	-1.21401e-014	-1.0452e-014	-9.50486e-015	-1.14488e-014	-6.07668e-015	-1.37669e-014
-7.82253e-015	-6.97883e-015	6.6964e-015	9.07736e-015	5.19146e-015	5.71853e-015	3.62913e-015	2.68074e-015	2.06122e-015	-1.88946e-015	1.22839e-016	-4.90752e-015	-2.08285e-015	8.61248e-015	8.6942e-015	2.09295e-015	-5.2796e-015	-1.20756e-014	-1.14407e-014	-1.21853e-014	-1.04911e-014	-9.67681e-015	-1.16897e-014	-6.22771e-015	-1.3874e-014
-7.72293e-015	-6.95552e-015	6.11427e-015	8.90217e-015	4.82982e-015	5.7798e-015	3.87456e-015	2.75276e-015	2.69727e-015	-1.68588e-015	2.55162e-016	-4.8102e-015	-2.18361e-015	8.07304e-015	8.28548e-015	1.61995e-015	-5.40654e-015	-1.19387e-014	-1.14364e-014	-1.22477e-014	-1.05203e-014	-9.86986e-015	-1.19319e-014	-6.36029e-015	-1.39737e-014
-7.61513e-015	-6.92366e-015	5.52405e-015	8.70781e-015	4.42542e-015	5.7799e-015	4.10879e-015	2.78023e-015	3.32371e-015	-1.49662e-015	3.9025e-016	-4.72904e-015	-2.29976e-015	7.529e-015	7.84213e-015	1.13436e-015	-5.55122e-015	-1.18142e-014	-1.14327e-014	-1.23269e-014	-1.05377e-014	-1.00827e-014	-1.21739e-014	-6.47345e-015	-1.40662e-014
-7.50026e-015	-6.8846e-015	4.93036e-015	8.49539e-015	3.97994e-015	5.71857e-015	4.33193e-015	2.76546e-015	3.93744e-015	-1.32185e-015	5.2903e-016	-4.66389e-015	-2.42915e-015	6.98301e-015	7.36478e-015	6.39865e-016	-5.71257e-015	-1.17036e-014	-1.14288e-014	-1.24223e-014	-1.05419e-014	-1.03134e-014	-1.24143e-014	-6.56686e-015	-1.41517e-014
-7.37977e-015	-6.83994e-015	4.33717e-015	8.26629e-015	3.49466e-015	5.5957e-015	4.54342e-015	2.71136e-015	4.53523e-015	-1.16193e-015	6.7191e-016	-4.61433e-015	-2.56934e-015	6.43778e-015	6.85466e-015	1.39652e-016	-5.88969e-015	-1.16075e-014	-1.14251e-014	-1.25339e-014	-1.05317e-014	-1.05602e-014	-1.26517e-014	-6.6399e-015	-1.42304e-014
-7.25431e-015	-6.7913e-015	3.74877e-015	8.02161e-015	2.97218e-015	5.4122e-015	4.74279e-015	2.62071e-015	5.11428e-015	-1.01656e-015	8.19239e-016	-4.57948e-015	-2.71808e-015	5.89591e-015	6.31247e-015	-3.62708e-016	-6.08126e-015	-1.15274e-014	-1.14212e-014	-1.26602e-014	-1.05048e-014	-1.08216e-014	-1.28851e-014	-6.6924e-015	-1.43027e-014
-7.12508e-015	-6.74048e-015	3.16995e-015	7.76301e-015	2.41501e-015	5.17035e-015	4.93019e-015	2.49796e-015	5.67161e-015	-8.85292e-016	9.71334e-016	-4.55886e-015	-2.87251e-015	5.35947e-015	5.74021e-015	-8.64193e-016	-6.28635e-015	-1.14648e-014	-1.14172e-014	-1.28007e-014	-1.04601e-014	-1.10951e-014	-1.31131e-014	-6.72424e-015	-1.43687e-014
-6.99293e-015	-6.68911e-015	2.60516e-015	7.49265e-015	1.82565e-015	4.8729e-015	5.10579e-015	2.34693e-015	6.20514e-015	-7.67361e-016	1.12903e-015	-4.55118e-015	-3.02952e-015	4.8306e-015	5.13944e-015	-1.36155e-015	-6.5029e-015	-1.14203e-014	-1.14131e-014	-1.29545e-014	-1.03962e-014	-1.1378e-014	-1.33345e-014	-6.73592e-015	-1.44291e-014
-6.85951e-015	-6.63912e-015	2.05784e-015	7.21264e-015	1.20777e-015	4.52287e-015	5.26966e-015	2.17225e-015	6.71296e-015	-6.62484e-016	1.29257e-015	-4.55512e-015	-3.18723e-015	4.31103e-015	4.51263e-015	-1.85147e-015	-6.72939e-015	-1.13945e-014	-1.14085e-014	-1.31198e-014	-1.03123e-014	-1.16677e-014	-1.35485e-014	-6.72791e-015	-1.44838e-014
-6.72566e-015	-6.59277e-015	1.5318e-015	6.92522e-015	5.65142e-016	4.12403e-015	5.42215e-015	1.97885e-015	7.19288e-015	-5.69731e-016	1.46153e-015	-4.56888e-015	-3.34296e-015	3.80218e-015	3.86232e-015	-2.33068e-015	-6.96444e-015	-1.13883e-014	-1.14027e-014	-1.32954e-014	-1.02069e-014	-1.19611e-014	-1.37543e-014	-6.70155e-015	-1.45322e-014
-6.59252e-015	-6.55104e-015	1.03078e-015	6.63321e-015	-9.82156e-017	3.68105e-015	5.56297e-015	1.7708e-015	7.64289e-015	-4.87771e-016	1.63603e-015	-4.59124e-015	-3.49459e-015	3.30614e-015	3.19109e-015	-2.79691e-015	-7.20677e-015	-1.14025e-014	-1.13956e-014	-1.34802e-014	-1.00794e-014	-1.22552e-014	-1.39509e-014	-6.65789e-015	-1.45741e-014
-6.46119e-015	-6.51511e-015	5.58171e-016	6.3384e-015	-7.77891e-016	3.19882e-015	5.69246e-015	1.55359e-015	8.06198e-015	-4.15099e-016	1.81591e-015	-4.61996e-015	-3.63953e-015	2.82369e-015	2.50153e-015	-3.24775e-015	-7.4558e-015	-1.14367e-014	-1.13873e-014	-1.36733e-014	-9.92924e-015	-1.25469e-014	-1.41373e-014	-6.59837e-015	-1.46098e-014
-6.3327e-015	-6.48693e-015	1.16763e-016	6.04304e-015	-1.47055e-015	2.68249e-015	5.8112e-015	1.33158e-015	8.44899e-015	-3.5041e-016	1.99987e-015	-4.65363e-015	-3.77641e-015	2.35577e-015	1.79708e-015	-3.68073e-015	-7.7106e-015	-1.14907e-014	-1.13768e-014	-1.38735e-014	-9.75645e-015	-1.28332e-014	-1.43127e-014	-6.52457e-015	-1.46388e-014
-6.2082e-015	-6.46776e-015	-2.9042e-016	5.74961e-015	-2.17174e-015	2.13774e-015	5.91891e-015	1.11051e-015	8.8029e-015	-2.9225e-016	2.18732e-015	-4.68998e-015	-3.90417e-015	1.904e-015	1.08162e-015	-4.09455e-015	-7.96952e-015	-1.15634e-014	-1.13644e-014	-1.4079e-014	-9.56064e-015	-1.31109e-014	-1.44768e-014	-6.43834e-015	-1.46606e-014
-6.08929e-015	-6.45862e-015	-6.61056e-016	5.46067e-015	-2.87648e-015	1.57068e-015	6.01602e-015	8.95257e-016	9.12414e-015	-2.39065e-016	2.37772e-015	-4.72755e-015	-4.02104e-015	1.46901e-015	3.58849e-016	-4.48763e-015	-8.23063e-015	-1.16541e-014	-1.13499e-014	-1.42885e-014	-9.34147e-015	-1.33766e-014	-1.46292e-014	-6.34135e-015	-1.46745e-014
-5.97641e-015	-6.46089e-015	-9.92497e-016	5.17756e-015	-3.58007e-015	9.87222e-016	6.10285e-015	6.90312e-016	9.4122e-015	-1.89525e-016	2.56997e-015	-4.76442e-015	-4.12636e-015	1.05116e-015	-3.66887e-016	-4.85854e-015	-8.49341e-015	-1.1762e-014	-1.13329e-014	-1.44992e-014	-9.09974e-015	-1.36275e-014	-1.47695e-014	-6.23559e-015	-1.46793e-014
-5.87132e-015	-6.47544e-015	-1.28403e-015	4.90276e-015	-4.2778e-015	3.94202e-016	6.18016e-015	4.99526e-016	9.66795e-015	-1.42133e-016	2.76278e-015	-4.79905e-015	-4.21929e-015	6.51708e-016	-1.09091e-015	-5.20665e-015	-8.7566e-015	-1.18855e-014	-1.13136e-014	-1.47096e-014	-8.83584e-015	-1.38604e-014	-1.48978e-014	-6.12313e-015	-1.46757e-014
-5.77508e-015	-6.50226e-015	-1.53399e-015	4.63829e-015	-4.96474e-015	-2.01985e-016	6.24901e-015	3.2659e-016	9.89155e-015	-9.51707e-017	2.9549e-015	-4.82951e-015	-4.29982e-015	2.71497e-016	-1.80919e-015	-5.53091e-015	-9.02007e-015	-1.20233e-014	-1.12908e-014	-1.49177e-014	-8.55003e-015	-1.40724e-014	-1.50137e-014	-6.00617e-015	-1.46625e-014
-5.68823e-015	-6.5412e-015	-1.7417e-015	4.38597e-015	-5.63663e-015	-7.94831e-016	6.3093e-015	1.75758e-016	1.00835e-014	-4.72762e-017	3.1452e-015	-4.85475e-015	-4.36729e-015	-8.93798e-017	-2.51711e-015	-5.8307e-015	-9.28301e-015	-1.2173e-014	-1.12645e-014	-1.51223e-014	-8.24234e-015	-1.42612e-014	-1.51173e-014	-5.88668e-015	-1.46392e-014
-5.6126e-015	-6.59203e-015	-1.90648e-015	4.14764e-015	-6.28808e-015	-1.37841e-015	6.36158e-015	5.09384e-017	1.02455e-014	2.73974e-018	3.33256e-015	-4.87289e-015	-4.42267e-015	-4.30446e-016	-3.20976e-015	-6.10558e-015	-9.54457e-015	-1.23332e-014	-1.12344e-014	-1.5322e-014	-7.91392e-015	-1.4425e-014	-1.52089e-014	-5.76636e-015	-1.46047e-014
-5.54848e-015	-6.65464e-015	-2.02778e-015	3.92553e-015	-6.91456e-015	-1.94618e-015	6.40663e-015	-4.521e-017	1.03797e-014	5.65158e-017	3.51594e-015	-4.88288e-015	-4.46701e-015	-7.51595e-016	-3.88216e-015	-6.35515e-015	-9.8041e-015	-1.25008e-014	-1.11995e-014	-1.55152e-014	-7.56588e-015	-1.45612e-014	-1.52892e-014	-5.64782e-015	-1.45584e-014
-5.49658e-015	-6.72961e-015	-2.10597e-015	3.72095e-015	-7.51196e-015	-2.49273e-015	6.44527e-015	-1.10491e-016	1.04869e-014	1.14951e-016	3.69423e-015	-4.88335e-015	-4.50112e-015	-1.05325e-015	-4.52919e-015	-6.57922e-015	-1.0061e-014	-1.2674e-014	-1.1159e-014	-1.57e-014	-7.19953e-015	-1.46685e-014	-1.53584e-014	-5.53284e-015	-1.44997e-014
-5.45737e-015	-6.81565e-015	-2.14177e-015	3.5351e-015	-8.07568e-015	-3.01246e-015	6.47729e-015	-1.42323e-016	1.05689e-014	1.78828e-016	3.86555e-015	-4.87395e-015	-4.52556e-015	-1.33529e-015	-5.14592e-015	-6.77814e-015	-1.03136e-014	-1.28492e-014	-1.11121e-014	-1.58753e-014	-6.81608e-015	-1.47456e-014	-1.54162e-014	-5.42352e-015	-1.44282e-014
-5.43154e-015	-6.91122e-015	-2.1366e-015	3.36927e-015	-8.60121e-015	-3.50037e-015	6.50304e-015	-1.38941e-016	1.06272e-014	2.49267e-016	4.02844e-015	-4.85409e-015	-4.5415e-015	-1.59796e-015	-5.72774e-015	-6.95258e-015	-1.05617e-014	-1.30238e-014	-1.10579e-014	-1.60401e-014	-6.41756e-015	-1.47911e-014	-1.54631e-014	-5.32226e-015	-1.4343e-014
-5.41912e-015	-7.01513e-015	-2.09157e-015	3.22394e-015	-9.08454e-015	-3.95242e-015	6.52299e-015	-9.934e-017	1.06632e-014	3.27274e-016	4.18191e-015	-4.82302e-015	-4.55104e-015	-1.84139e-015	-6.26967e-015	-7.10249e-015	-1.08054e-014	-1.31954e-014	-1.09954e-014	-1.6193e-014	-6.00507e-015	-1.48045e-014	-1.54996e-014	-5.23069e-015	-1.42425e-014
-5.42105e-015	-7.12628e-015	-2.00866e-015	3.09987e-015	-9.52203e-015	-4.36447e-015	6.53741e-015	-2.31722e-017	1.06794e-014	4.13316e-016	4.32497e-015	-4.78042e-015	-4.55709e-015	-2.06491e-015	-6.7668e-015	-7.2283e-015	-1.10447e-014	-1.33608e-014	-1.09237e-014	-1.63329e-014	-5.57998e-015	-1.47852e-014	-1.55271e-014	-5.15048e-015	-1.41263e-014
-5.43703e-015	-7.24264e-015	-1.88965e-015	2.99715e-015	-9.91067e-015	-4.73226e-015	6.54675e-015	8.97106e-017	1.06769e-014	5.07995e-016	4.45651e-015	-4.72638e-015	-4.56093e-015	-2.26857e-015	-7.21438e-015	-7.33025e-015	-1.12781e-014	-1.3517e-014	-1.08416e-014	-1.64587e-014	-5.14436e-015	-1.47335e-014	-1.55456e-014	-5.08306e-015	-1.39937e-014
-5.46632e-015	-7.36242e-015	-1.73738e-015	2.91616e-015	-1.02481e-014	-5.05356e-015	6.55028e-015	2.38977e-016	1.06574e-014	6.11446e-016	4.57518e-015	-4.661e-015	-4.564e-015	-2.45246e-015	-7.60878e-015	-7.40935e-015	-1.15053e-014	-1.36612e-014	-1.07483e-014	-1.65699e-014	-4.70077e-015	-1.46502e-014	-1.55559e-014	-5.02979e-015	-1.38448e-014
-5.50876e-015	-7.48391e-015	-1.55413e-015	2.85652e-015	-1.05311e-014	-5.32645e-015	6.5485e-015	4.23013e-016	1.06224e-014	7.24305e-016	4.67969e-015	-4.58512e-015	-4.56866e-015	-2.61616e-015	-7.94617e-015	-7.46643e-015	-1.17256e-014	-1.37901e-014	-1.06432e-014	-1.66654e-014	-4.25064e-015	-1.45364e-014	-1.5559e-014	-4.9915e-015	-1.368e-014
-5.56477e-015	-7.60551e-015	-1.34256e-015	2.81827e-015	-1.07577e-014	-5.54928e-015	6.54119e-015	6.39896e-016	1.05742e-014	8.46278e-016	4.76986e-015	-4.49897e-015	-4.57741e-015	-2.76028e-015	-8.22291e-015	-7.50201e-015	-1.19389e-014	-1.39012e-014	-1.05255e-014	-1.67445e-014	-3.79564e-015	-1.43932e-014	-1.55552e-014	-4.96907e-015	-1.34988e-014
-5.63392e-015	-7.72527e-015	-1.10539e-015	2.8007e-015	-1.0927e-014	-5.72184e-015	6.5278e-015	8.87557e-016	1.05135e-014	9.77401e-016	4.84502e-015	-4.40321e-015	-4.59302e-015	-2.88456e-015	-8.43563e-015	-7.51587e-015	-1.21451e-014	-1.39919e-014	-1.03945e-014	-1.68075e-014	-3.33784e-015	-1.42226e-014	-1.5545e-014	-4.9633e-015	-1.33011e-014
-5.7157e-015	-7.84095e-015	-8.45753e-016	2.80318e-015	-1.1038e-014	-5.84435e-015	6.50773e-015	1.1639e-015	1.0442e-014	1.11718e-015	4.90421e-015	-4.29921e-015	-4.61725e-015	-2.98856e-015	-8.58209e-015	-7.50838e-015	-1.23432e-014	-1.40599e-014	-1.02484e-014	-1.68543e-014	-2.87971e-015	-1.4026e-014	-1.55288e-014	-4.97445e-015	-1.30865e-014
-5.80944e-015	-7.95093e-015	-5.66505e-016	2.82424e-015	-1.10901e-014	-5.91689e-015	6.48114e-015	1.46525e-015	1.03612e-014	1.26512e-015	4.94751e-015	-4.18836e-015	-4.65164e-015	-3.0725e-015	-8.65989e-015	-7.48011e-015	-1.25332e-014	-1.41027e-014	-1.00864e-014	-1.68843e-014	-2.4229e-015	-1.38055e-014	-1.55072e-014	-5.00273e-015	-1.28558e-014
-5.91418e-015	-8.05328e-015	-2.71099e-016	2.86282e-015	-1.10832e-014	-5.9408e-015	6.4475e-015	1.78808e-015	1.02721e-014	1.42036e-015	4.97442e-015	-4.07216e-015	-4.69875e-015	-3.13592e-015	-8.66734e-015	-7.43166e-015	-1.27149e-014	-1.41183e-014	-9.908e-015	-1.68977e-014	-1.96953e-015	-1.35637e-014	-1.5481e-014	-5.04829e-015	-1.26103e-014
-6.0288e-015	-8.14577e-015	3.75539e-017	2.91731e-015	-1.10178e-014	-5.91805e-015	6.40602e-015	2.12937e-015	1.01751e-014	1.58265e-015	4.98486e-015	-3.95199e-015	-4.76052e-015	-3.17839e-015	-8.60343e-015	-7.36334e-015	-1.28879e-014	-1.41047e-014	-9.71238e-015	-1.68948e-014	-1.52149e-015	-1.33043e-014	-1.54503e-014	-5.11048e-015	-1.2351e-014
-6.15246e-015	-8.22648e-015	3.55887e-016	2.98576e-015	-1.08946e-014	-5.85129e-015	6.35522e-015	2.48521e-015	1.00713e-014	1.75089e-015	4.97904e-015	-3.82951e-015	-4.838e-015	-3.19972e-015	-8.46744e-015	-7.27508e-015	-1.30523e-014	-1.40599e-014	-9.49905e-015	-1.68765e-014	-1.08118e-015	-1.30303e-014	-1.54151e-014	-5.18898e-015	-1.20787e-014
-6.28429e-015	-8.29417e-015	6.81012e-016	3.06664e-015	-1.07155e-014	-5.74355e-015	6.29413e-015	2.85125e-015	9.96151e-015	1.92367e-015	4.95676e-015	-3.70633e-015	-4.93254e-015	-3.20036e-015	-8.25935e-015	-7.16678e-015	-1.32071e-014	-1.39826e-014	-9.2679e-015	-1.68436e-014	-6.50955e-016	-1.27445e-014	-1.53756e-014	-5.28365e-015	-1.17943e-014
-6.42302e-015	-8.34782e-015	1.00997e-015	3.15795e-015	-1.04825e-014	-5.59817e-015	6.22178e-015	3.22378e-015	9.84601e-015	2.0999e-015	4.91852e-015	-3.58427e-015	-5.04442e-015	-3.17998e-015	-7.98019e-015	-7.03869e-015	-1.33524e-014	-1.38723e-014	-9.01872e-015	-1.67966e-014	-2.32961e-016	-1.24504e-014	-1.53324e-014	-5.39354e-015	-1.14993e-014
-6.56734e-015	-8.38642e-015	1.33911e-015	3.25728e-015	-1.01979e-014	-5.41933e-015	6.1367e-015	3.59832e-015	9.72447e-015	2.27844e-015	4.86499e-015	-3.46519e-015	-5.17418e-015	-3.1382e-015	-7.63107e-015	-6.8909e-015	-1.3488e-014	-1.3728e-014	-8.75095e-015	-1.67367e-014	1.70278e-016	-1.21516e-014	-1.52854e-014	-5.51727e-015	-1.11947e-014
-6.71579e-015	-8.40824e-015	1.66631e-015	3.36279e-015	-9.86459e-015	-5.21166e-015	6.0381e-015	3.96968e-015	9.59646e-015	2.45792e-015	4.79702e-015	-3.35109e-015	-5.32294e-015	-3.07505e-015	-7.21402e-015	-6.72264e-015	-1.36135e-014	-1.35495e-014	-8.46465e-015	-1.66646e-014	5.56708e-016	-1.18522e-014	-1.52348e-014	-5.65387e-015	-1.08821e-014
-6.86699e-015	-8.41257e-015	1.98902e-015	3.47256e-015	-9.48583e-015	-4.97952e-015	5.92415e-015	4.33404e-015	9.46128e-015	2.63711e-015	4.71502e-015	-3.24416e-015	-5.49091e-015	-2.99065e-015	-6.73169e-015	-6.53412e-015	-1.3729e-014	-1.33378e-014	-8.15982e-015	-1.65816e-014	9.24463e-016	-1.15555e-014	-1.51808e-014	-5.80228e-015	-1.05636e-014
-7.01962e-015	-8.39875e-015	2.3048e-015	3.58499e-015	-9.06564e-015	-4.72808e-015	5.79377e-015	4.68731e-015	9.31831e-015	2.81436e-015	4.61983e-015	-3.14602e-015	-5.67731e-015	-2.88534e-015	-6.18791e-015	-6.32563e-015	-1.3835e-014	-1.30932e-014	-7.83728e-015	-1.64883e-014	1.27155e-015	-1.12647e-014	-1.51232e-014	-5.96088e-015	-1.02413e-014
-7.17261e-015	-8.36634e-015	2.61045e-015	3.69786e-015	-8.60836e-015	-4.46253e-015	5.64579e-015	5.02496e-015	9.1663e-015	2.98836e-015	4.51169e-015	-3.05849e-015	-5.8814e-015	-2.75877e-015	-5.58633e-015	-6.09639e-015	-1.39313e-014	-1.28166e-014	-7.4979e-015	-1.63859e-014	1.59609e-015	-1.09827e-014	-1.5062e-014	-6.12873e-015	-9.91751e-015
-7.32487e-015	-8.31513e-015	2.90377e-015	3.80827e-015	-8.11834e-015	-4.18809e-015	5.47914e-015	5.34366e-015	9.00442e-015	3.15792e-015	4.39224e-015	-2.98302e-015	-6.10265e-015	-2.61181e-015	-4.93133e-015	-5.84631e-015	-1.40175e-014	-1.25095e-014	-7.14249e-015	-1.62756e-014	1.89614e-015	-1.07132e-014	-1.4997e-014	-6.30397e-015	-9.59451e-015
-7.47499e-015	-8.24572e-015	3.18316e-015	3.91366e-015	-7.6002e-015	-3.91012e-015	5.29198e-015	5.63922e-015	8.83151e-015	3.32123e-015	4.26226e-015	-2.92112e-015	-6.33935e-015	-2.44475e-015	-4.22811e-015	-5.57559e-015	-1.40946e-014	-1.21731e-014	-6.77142e-015	-1.61588e-014	2.16918e-015	-1.04593e-014	-1.4928e-014	-6.48497e-015	-9.27406e-015
-7.62167e-015	-8.15816e-015	3.4461e-015	4.01191e-015	-7.05881e-015	-3.63432e-015	5.08314e-015	5.90775e-015	8.64622e-015	3.47638e-015	4.12299e-015	-2.87398e-015	-6.58962e-015	-2.25782e-015	-3.48174e-015	-5.28405e-015	-1.41629e-014	-1.18098e-014	-6.38613e-015	-1.60373e-014	2.41375e-015	-1.02235e-014	-1.48549e-014	-6.67002e-015	-8.95791e-015
-7.76434e-015	-8.05326e-015	3.69174e-015	4.10119e-015	-6.49895e-015	-3.36626e-015	4.85093e-015	6.1467e-015	8.44757e-015	3.62232e-015	3.97607e-015	-2.84298e-015	-6.85213e-015	-2.05202e-015	-2.69863e-015	-4.97128e-015	-1.42236e-014	-1.14216e-014	-5.9876e-015	-1.59116e-014	2.62733e-015	-1.00091e-014	-1.4778e-014	-6.85721e-015	-8.64819e-015
-7.90171e-015	-7.93209e-015	3.91865e-015	4.17946e-015	-5.92598e-015	-3.11091e-015	4.59424e-015	6.3533e-015	8.23435e-015	3.75715e-015	3.82186e-015	-2.82872e-015	-7.12436e-015	-1.82822e-015	-1.88498e-015	-4.63767e-015	-1.42762e-014	-1.10113e-014	-5.57776e-015	-1.57835e-014	2.80907e-015	-9.81869e-015	-1.46972e-014	-7.0446e-015	-8.3476e-015
-8.0321e-015	-7.7954e-015	4.12563e-015	4.24465e-015	-5.34494e-015	-2.87302e-015	4.31182e-015	6.52519e-015	8.00491e-015	3.87927e-015	3.66152e-015	-2.83182e-015	-7.40386e-015	-1.58771e-015	-1.04791e-015	-4.28398e-015	-1.43216e-014	-1.05807e-014	-5.15895e-015	-1.56539e-014	2.95771e-015	-9.65359e-015	-1.46127e-014	-7.23125e-015	-8.05902e-015
-8.15508e-015	-7.64532e-015	4.31163e-015	4.29426e-015	-4.76085e-015	-2.65717e-015	4.00317e-015	6.66054e-015	7.75818e-015	3.98733e-015	3.49608e-015	-2.85333e-015	-7.68788e-015	-1.33163e-015	-1.94906e-016	-3.91045e-015	-1.43607e-014	-1.01333e-014	-4.7325e-015	-1.55239e-014	3.07224e-015	-9.51551e-015	-1.45242e-014	-7.41527e-015	-7.78403e-015
-8.26956e-015	-7.48333e-015	4.47574e-015	4.32725e-015	-4.17911e-015	-2.46813e-015	3.66698e-015	6.75765e-015	7.49313e-015	4.08035e-015	3.32646e-015	-2.8933e-015	-7.97414e-015	-1.06186e-015	6.66245e-016	-3.51801e-015	-1.43938e-014	-9.67265e-015	-4.30059e-015	-1.53954e-014	3.15198e-015	-9.40585e-015	-1.44322e-014	-7.59479e-015	-7.52417e-015
-8.37441e-015	-7.31108e-015	4.61818e-015	4.34194e-015	-3.60441e-015	-2.30991e-015	3.30263e-015	6.81546e-015	7.2091e-015	4.15685e-015	3.15349e-015	-2.95171e-015	-8.25979e-015	-7.7942e-016	1.52873e-015	-3.10734e-015	-1.44216e-014	-9.20213e-015	-3.86502e-015	-1.52696e-014	3.19596e-015	-9.32564e-015	-1.43368e-014	-7.76861e-015	-7.28131e-015
-8.46975e-015	-7.1308e-015	4.73801e-015	4.3367e-015	-3.04099e-015	-2.18518e-015	2.91059e-015	6.83296e-015	6.90478e-015	4.21574e-015	2.97788e-015	-3.02821e-015	-8.54178e-015	-4.86353e-016	2.38489e-015	-2.6798e-015	-1.44454e-014	-8.72561e-015	-3.42803e-015	-1.51478e-014	3.2041e-015	-9.27582e-015	-1.42382e-014	-7.93512e-015	-7.05627e-015
-8.55545e-015	-6.94473e-015	4.83409e-015	4.31072e-015	-2.49434e-015	-2.09718e-015	2.49093e-015	6.81008e-015	6.5798e-015	4.25597e-015	2.80041e-015	-3.12247e-015	-8.81749e-015	-1.83995e-016	3.22688e-015	-2.23731e-015	-1.44658e-014	-8.2474e-015	-2.99207e-015	-1.50302e-014	3.17568e-015	-9.25646e-015	-1.41365e-014	-8.09336e-015	-6.85122e-015
-8.63108e-015	-6.75428e-015	4.90717e-015	4.26274e-015	-1.96881e-015	-2.0485e-015	2.04295e-015	6.74728e-015	6.23326e-015	4.27641e-015	2.62232e-015	-3.23365e-015	-9.08406e-015	1.25763e-016	4.04655e-015	-1.78089e-015	-1.44839e-014	-7.77101e-015	-2.55921e-015	-1.49186e-014	3.1108e-015	-9.2673e-015	-1.40323e-014	-8.24239e-015	-6.66769e-015
-8.69669e-015	-6.56204e-015	4.95717e-015	4.19141e-015	-1.46843e-015	-2.04094e-015	1.56734e-015	6.64509e-015	5.8644e-015	4.27636e-015	2.44428e-015	-3.36076e-015	-9.33846e-015	4.40461e-016	4.83644e-015	-1.31248e-015	-1.45007e-014	-7.29989e-015	-2.13197e-015	-1.48138e-014	3.00973e-015	-9.30764e-015	-1.39262e-014	-8.38138e-015	-6.50688e-015
-8.75231e-015	-6.37018e-015	4.98405e-015	4.09604e-015	-9.9666e-016	-2.07571e-015	1.06461e-015	6.50465e-015	5.47306e-015	4.25491e-015	2.26634e-015	-3.50283e-015	-9.57834e-015	7.57742e-016	5.58973e-015	-8.34173e-016	-1.45173e-014	-6.83781e-015	-1.71304e-015	-1.4717e-014	2.87257e-015	-9.37661e-015	-1.38192e-014	-8.50901e-015	-6.36944e-015
-8.79859e-015	-6.18085e-015	4.98851e-015	3.97573e-015	-5.56724e-016	-2.15347e-015	5.35446e-016	6.32757e-015	5.05878e-015	4.21138e-015	2.08907e-015	-3.65785e-015	-9.80181e-015	1.07544e-015	6.29989e-015	-3.48541e-016	-1.45344e-014	-6.38778e-015	-1.3049e-015	-1.46286e-014	2.70056e-015	-9.47256e-015	-1.37123e-014	-8.62457e-015	-6.25534e-015
-8.8357e-015	-5.99679e-015	4.97051e-015	3.83105e-015	-1.51917e-016	-2.27571e-015	-1.9798e-017	6.11509e-015	4.62161e-015	4.14581e-015	1.91291e-015	-3.82493e-015	-1.00064e-014	1.39133e-015	6.96006e-015	1.42127e-016	-1.4553e-014	-5.95287e-015	-9.09733e-016	-1.45499e-014	2.49556e-015	-9.59379e-015	-1.36068e-014	-8.72726e-015	-6.16497e-015
-8.8638e-015	-5.81966e-015	4.9307e-015	3.66181e-015	2.15197e-016	-2.44189e-015	-5.99643e-016	5.86942e-015	4.16261e-015	4.05751e-015	1.7381e-015	-4.00257e-015	-1.01899e-014	1.70321e-015	7.56479e-015	6.35791e-016	-1.4574e-014	-5.53628e-015	-5.2971e-016	-1.4482e-014	2.25855e-015	-9.73878e-015	-1.35029e-014	-8.81678e-015	-6.09959e-015
-8.88378e-015	-5.65148e-015	4.86967e-015	3.46744e-015	5.41924e-016	-2.65168e-015	-1.20207e-015	5.5929e-015	3.68215e-015	3.94634e-015	1.56496e-015	-4.18815e-015	-1.03507e-014	2.00866e-015	8.10864e-015	1.12898e-015	-1.4599e-014	-5.14102e-015	-1.66992e-016	-1.44252e-014	1.99044e-015	-9.90505e-015	-1.34024e-014	-8.89258e-015	-6.05885e-015
-8.89579e-015	-5.49472e-015	4.78719e-015	3.24783e-015	8.26234e-016	-2.90432e-015	-1.82605e-015	5.28767e-015	3.18102e-015	3.81206e-015	1.39339e-015	-4.38003e-015	-1.04875e-014	2.30537e-015	8.58655e-015	1.61884e-015	-1.46292e-014	-4.76986e-015	1.76316e-016	-1.43798e-014	1.69335e-015	-1.00904e-014	-1.33065e-014	-8.95437e-015	-6.0429e-015
-8.90052e-015	-5.35123e-015	4.68421e-015	3.00433e-015	1.0674e-015	-3.19815e-015	-2.46966e-015	4.95646e-015	2.66045e-015	3.65486e-015	1.22339e-015	-4.57692e-015	-1.05991e-014	2.5911e-015	8.99426e-015	2.10256e-015	-1.46653e-014	-4.42579e-015	4.98294e-016	-1.43459e-014	1.36948e-015	-1.02926e-014	-1.32165e-014	-9.00192e-015	-6.05137e-015
-8.89925e-015	-5.22257e-015	4.56131e-015	2.73801e-015	1.26523e-015	-3.53066e-015	-3.13097e-015	4.60246e-015	2.12176e-015	3.47516e-015	1.05494e-015	-4.7763e-015	-1.06846e-014	2.86367e-015	9.32881e-015	2.57721e-015	-1.47078e-014	-4.11108e-015	7.96846e-016	-1.43239e-014	1.02148e-015	-1.05081e-014	-1.31335e-014	-9.03562e-015	-6.08354e-015
-8.89207e-015	-5.11029e-015	4.41895e-015	2.44925e-015	1.41874e-015	-3.90035e-015	-3.80792e-015	4.22875e-015	1.56702e-015	3.27323e-015	8.87789e-016	-4.97625e-015	-1.07432e-014	3.1213e-015	9.58767e-015	3.03941e-015	-1.47578e-014	-3.82647e-015	1.06985e-015	-1.43134e-014	6.52247e-016	-1.07343e-014	-1.30589e-014	-9.05513e-015	-6.13846e-015
-8.8803e-015	-5.01568e-015	4.25756e-015	2.139e-015	1.52712e-015	-4.30411e-015	-4.49805e-015	3.83881e-015	9.98372e-016	3.04947e-015	7.21227e-016	-5.17457e-015	-1.07744e-014	3.36232e-015	9.76875e-015	3.48512e-015	-1.48163e-014	-3.57414e-015	1.31648e-015	-1.43149e-014	2.64212e-016	-1.0969e-014	-1.29944e-014	-9.06045e-015	-6.21531e-015
-8.86538e-015	-4.93993e-015	4.07777e-015	1.80784e-015	1.59079e-015	-4.73904e-015	-5.19921e-015	3.43477e-015	4.17675e-016	2.80487e-015	5.55685e-016	-5.36954e-015	-1.07784e-014	3.58471e-015	9.8711e-015	3.9113e-015	-1.48825e-014	-3.35461e-015	1.53508e-015	-1.43286e-014	-1.39172e-016	-1.12089e-014	-1.29411e-014	-9.05233e-015	-6.31265e-015
-8.84817e-015	-4.88361e-015	3.88067e-015	1.45739e-015	1.61057e-015	-5.20199e-015	-5.9092e-015	3.01991e-015	-1.73367e-016	2.54003e-015	3.90763e-016	-5.55894e-015	-1.07556e-014	3.78719e-015	9.89374e-015	4.31516e-015	-1.49562e-014	-3.16908e-015	1.72519e-015	-1.43546e-014	-5.54648e-016	-1.14513e-014	-1.29005e-014	-9.03092e-015	-6.42993e-015
-8.82946e-015	-4.8475e-015	3.66666e-015	1.08901e-015	1.58778e-015	-5.68977e-015	-6.62489e-015	2.59699e-015	-7.72076e-016	2.25596e-015	2.25998e-016	-5.74121e-015	-1.07066e-014	3.96904e-015	9.83765e-015	4.6934e-015	-1.50376e-014	-3.01732e-015	1.88579e-015	-1.43923e-014	-9.78251e-016	-1.16932e-014	-1.28737e-014	-8.99613e-015	-6.56578e-015
-8.80977e-015	-4.83166e-015	3.43672e-015	7.03909e-016	1.52355e-015	-6.19848e-015	-7.34343e-015	2.16913e-015	-1.37601e-015	1.95364e-015	6.12546e-017	-5.91429e-015	-1.06317e-014	4.12867e-015	9.70417e-015	5.0433e-015	-1.51262e-014	-2.89897e-015	2.01598e-015	-1.44414e-014	-1.40608e-015	-1.19316e-014	-1.28619e-014	-8.94888e-015	-6.71842e-015
-8.78987e-015	-4.83628e-015	3.19226e-015	3.03955e-016	1.41957e-015	-6.72425e-015	-8.06222e-015	1.73822e-015	-1.98254e-015	1.63456e-015	-1.03419e-016	-6.0765e-015	-1.05314e-014	4.26565e-015	9.49544e-015	5.36155e-015	-1.52215e-014	-2.81327e-015	2.11503e-015	-1.45017e-014	-1.83484e-015	-1.21641e-014	-1.28666e-014	-8.89011e-015	-6.88586e-015
-8.77057e-015	-4.86106e-015	2.93355e-015	-1.08695e-016	1.27786e-015	-7.26396e-015	-8.77891e-015	1.30688e-015	-2.58851e-015	1.30067e-015	-2.68014e-016	-6.22604e-015	-1.0408e-014	4.37951e-015	9.21452e-015	5.64511e-015	-1.53224e-014	-2.75936e-015	2.18296e-015	-1.45727e-014	-2.26134e-015	-1.23883e-014	-1.28883e-014	-8.82008e-015	-7.06621e-015
-8.75271e-015	-4.90576e-015	2.66063e-015	-5.31997e-016	1.10064e-015	-7.81403e-015	-9.49089e-015	8.78287e-016	-3.1917e-015	9.5309e-016	-4.32912e-016	-6.36151e-015	-1.02633e-014	4.4708e-015	8.86422e-015	5.89201e-015	-1.54278e-014	-2.73683e-015	2.22005e-015	-1.46543e-014	-2.68156e-015	-1.26023e-014	-1.29277e-014	-8.7388e-015	-7.25743e-015
-8.73694e-015	-4.96907e-015	2.37428e-015	-9.6419e-016	8.89902e-016	-8.37076e-015	-1.01948e-014	4.54944e-016	-3.78946e-015	5.93982e-016	-5.98091e-016	-6.48184e-015	-1.00985e-014	4.53889e-015	8.44886e-015	6.09971e-015	-1.55371e-014	-2.7432e-015	2.22688e-015	-1.47457e-014	-3.09132e-015	-1.28044e-014	-1.29855e-014	-8.64742e-015	-7.45788e-015
-8.72375e-015	-5.05029e-015	2.07546e-015	-1.40318e-015	6.47705e-016	-8.93041e-015	-1.0888e-014	3.85119e-017	-4.37811e-015	2.25022e-016	-7.63537e-016	-6.58615e-015	-9.91536e-015	4.58407e-015	7.97286e-015	6.26701e-015	-1.56486e-014	-2.77644e-015	2.20374e-015	-1.4846e-014	-3.48741e-015	-1.2993e-014	-1.30621e-014	-8.54696e-015	-7.66538e-015
-8.71348e-015	-5.14912e-015	1.76475e-015	-1.84717e-015	3.76842e-016	-9.49003e-015	-1.15688e-014	-3.69763e-016	-4.95518e-015	-1.52122e-016	-9.29181e-016	-6.67377e-015	-9.71549e-015	4.60725e-015	7.44138e-015	6.39313e-015	-1.57612e-014	-2.83517e-015	2.15134e-015	-1.49546e-014	-3.86672e-015	-1.31662e-014	-1.31576e-014	-8.4382e-015	-7.87859e-015
-8.70701e-015	-5.26409e-015	1.44239e-015	-2.29416e-015	8.09144e-017	-1.00463e-014	-1.22344e-014	-7.68564e-016	-5.51836e-015	-5.34841e-016	-1.09491e-015	-6.74456e-015	-9.50112e-015	4.60962e-015	6.86036e-015	6.47733e-015	-1.58732e-014	-2.91647e-015	2.07041e-015	-1.50701e-014	-4.22542e-015	-1.33232e-014	-1.32718e-014	-8.3217e-015	-8.09556e-015
-8.70464e-015	-5.39327e-015	1.1093e-015	-2.74254e-015	-2.37979e-016	-1.05963e-014	-1.28826e-014	-1.15686e-015	-6.06545e-015	-9.21647e-016	-1.26053e-015	-6.79777e-015	-9.27423e-015	4.5921e-015	6.23553e-015	6.51887e-015	-1.59821e-014	-3.01746e-015	1.96161e-015	-1.51914e-014	-4.56071e-015	-1.34633e-014	-1.34048e-014	-8.19836e-015	-8.31492e-015
-8.70601e-015	-5.53513e-015	7.65723e-016	-3.19115e-015	-5.7799e-016	-1.1138e-014	-1.35122e-014	-1.53378e-015	-6.59388e-015	-1.31052e-015	-1.42595e-015	-6.83355e-015	-9.03688e-015	4.55631e-015	5.57366e-015	6.51708e-015	-1.60871e-014	-3.13565e-015	1.82619e-015	-1.53173e-014	-4.86988e-015	-1.3586e-014	-1.3556e-014	-8.06896e-015	-8.53482e-015
-8.71071e-015	-5.68773e-015	4.12526e-016	-3.63775e-015	-9.36395e-016	-1.16687e-014	-1.41213e-014	-1.89837e-015	-7.10102e-015	-1.6994e-015	-1.59095e-015	-6.85213e-015	-8.7916e-015	4.50333e-015	4.88084e-015	6.47226e-015	-1.61862e-014	-3.26862e-015	1.6649e-015	-1.54469e-014	-5.15086e-015	-1.36908e-014	-1.37244e-014	-7.93427e-015	-8.75378e-015
-8.71781e-015	-5.84925e-015	5.04903e-017	-4.08064e-015	-1.31039e-015	-1.2187e-014	-1.47082e-014	-2.25002e-015	-7.58502e-015	-2.08544e-015	-1.75474e-015	-6.85396e-015	-8.54057e-015	4.43538e-015	4.16349e-015	6.38469e-015	-1.62769e-014	-3.41336e-015	1.47806e-015	-1.55794e-014	-5.40145e-015	-1.37776e-014	-1.39094e-014	-7.79499e-015	-8.96978e-015
-8.72741e-015	-6.01727e-015	-3.19719e-016	-4.51821e-015	-1.69824e-015	-1.26912e-014	-1.5271e-014	-2.58815e-015	-8.0434e-015	-2.46692e-015	-1.91718e-015	-6.83918e-015	-8.28563e-015	4.35459e-015	3.42846e-015	6.25595e-015	-1.63572e-014	-3.5672e-015	1.26711e-015	-1.57128e-014	-5.62028e-015	-1.3847e-014	-1.41095e-014	-7.65163e-015	-9.18118e-015
-8.73922e-015	-6.18949e-015	-6.97132e-016	-4.94894e-015	-2.09762e-015	-1.318e-014	-1.58103e-014	-2.91338e-015	-8.47416e-015	-2.84205e-015	-2.0779e-015	-6.80889e-015	-8.0282e-015	4.26289e-015	2.68137e-015	6.08705e-015	-1.64256e-014	-3.72758e-015	1.03391e-015	-1.58448e-014	-5.80626e-015	-1.38997e-014	-1.43233e-014	-7.50536e-015	-9.38679e-015
-8.75219e-015	-6.36302e-015	-1.08118e-015	-5.37144e-015	-2.50606e-015	-1.36524e-014	-1.63249e-014	-3.2259e-015	-8.87619e-015	-3.20892e-015	-2.23605e-015	-6.76439e-015	-7.77006e-015	4.16191e-015	1.92867e-015	5.87926e-015	-1.64797e-014	-3.89136e-015	7.78708e-016	-1.59747e-014	-5.95796e-015	-1.39367e-014	-1.45492e-014	-7.3567e-015	-9.58519e-015
-8.76604e-015	-6.53522e-015	-1.47124e-015	-5.78479e-015	-2.92221e-015	-1.41078e-014	-1.68141e-014	-3.52567e-015	-9.2486e-015	-3.56559e-015	-2.39117e-015	-6.70685e-015	-7.51281e-015	4.05449e-015	1.17665e-015	5.6347e-015	-1.65174e-014	-4.0553e-015	5.03167e-016	-1.61004e-014	-6.07465e-015	-1.39589e-014	-1.47853e-014	-7.20601e-015	-9.77488e-015
-8.78035e-015	-6.70446e-015	-1.86662e-015	-6.18866e-015	-3.34463e-015	-1.45464e-014	-1.72782e-014	-3.81285e-015	-9.58972e-015	-3.90975e-015	-2.54229e-015	-6.63756e-015	-7.25751e-015	3.94263e-015	4.3128e-016	5.3563e-015	-1.65376e-014	-4.217e-015	2.09194e-016	-1.62204e-014	-6.1571e-015	-1.39674e-014	-1.50295e-014	-7.05445e-015	-9.95446e-015
-8.79395e-015	-6.86875e-015	-2.26633e-015	-6.58205e-015	-3.77157e-015	-1.49683e-014	-1.77172e-014	-4.08826e-015	-9.89881e-015	-4.23982e-015	-2.68828e-015	-6.5582e-015	-7.0051e-015	3.8288e-015	-3.02255e-016	5.04655e-015	-1.65384e-014	-4.37398e-015	-1.02687e-016	-1.63328e-014	-6.20511e-015	-1.39645e-014	-1.52799e-014	-6.90284e-015	-1.01234e-014
-8.80577e-015	-7.02518e-015	-2.66944e-015	-6.96462e-015	-4.20122e-015	-1.53744e-014	-1.81313e-014	-4.35341e-015	-1.01754e-014	-4.55421e-015	-2.82883e-015	-6.47005e-015	-6.75699e-015	3.71448e-015	-1.01894e-015	4.70821e-015	-1.65194e-014	-4.52487e-015	-4.31556e-016	-1.64359e-014	-6.21896e-015	-1.39513e-014	-1.55337e-014	-6.75219e-015	-1.02798e-014
-8.81453e-015	-7.17166e-015	-3.07566e-015	-7.33572e-015	-4.63272e-015	-1.57656e-014	-1.85209e-014	-4.60878e-015	-1.04194e-014	-4.85166e-015	-2.96387e-015	-6.37486e-015	-6.51448e-015	3.60195e-015	-1.7144e-015	4.34466e-015	-1.64795e-014	-4.66791e-015	-7.76288e-016	-1.65282e-014	-6.20029e-015	-1.39294e-014	-1.57888e-014	-6.603e-015	-1.04226e-014
-8.81885e-015	-7.30635e-015	-3.48341e-015	-7.69463e-015	-5.06524e-015	-1.61428e-014	-1.88866e-014	-4.85509e-015	-1.06309e-014	-5.13093e-015	-3.09279e-015	-6.27454e-015	-6.27755e-015	3.49344e-015	-2.38434e-015	3.95914e-015	-1.64184e-014	-4.80127e-015	-1.13533e-015	-1.6608e-014	-6.15039e-015	-1.39008e-014	-1.60424e-014	-6.45598e-015	-1.05514e-014
-8.81769e-015	-7.42726e-015	-3.89223e-015	-8.04152e-015	-5.49831e-015	-1.65079e-014	-1.92296e-014	-5.09293e-015	-1.08099e-014	-5.39108e-015	-3.21413e-015	-6.17044e-015	-6.04718e-015	3.3904e-015	-3.02529e-015	3.55527e-015	-1.6335e-014	-4.9239e-015	-1.50753e-015	-1.66731e-014	-6.07141e-015	-1.3867e-014	-1.62917e-014	-6.31199e-015	-1.0665e-014
-8.8101e-015	-7.53267e-015	-4.30136e-015	-8.37625e-015	-5.93191e-015	-1.68627e-014	-1.95515e-014	-5.32298e-015	-1.09562e-014	-5.63092e-015	-3.32754e-015	-6.06459e-015	-5.82353e-015	3.29386e-015	-3.63475e-015	3.13702e-015	-1.62296e-014	-5.03517e-015	-1.89254e-015	-1.67216e-014	-5.96622e-015	-1.38294e-014	-1.65342e-014	-6.1713e-015	-1.07629e-014
-8.79512e-015	-7.62017e-015	-4.70946e-015	-8.69952e-015	-6.36539e-015	-1.72092e-014	-1.98533e-014	-5.54602e-015	-1.1071e-014	-5.84998e-015	-3.43287e-015	-5.95856e-015	-5.60662e-015	3.20516e-015	-4.21049e-015	2.70754e-015	-1.61023e-014	-5.13428e-015	-2.28893e-015	-1.67525e-014	-5.83731e-015	-1.37896e-014	-1.67674e-014	-6.0347e-015	-1.08446e-014
-8.77136e-015	-7.68794e-015	-5.11606e-015	-9.012e-015	-6.79859e-015	-1.75496e-014	-2.01367e-014	-5.7624e-015	-1.11557e-014	-6.04774e-015	-3.52992e-015	-5.85376e-015	-5.39709e-015	3.12496e-015	-4.75106e-015	2.27003e-015	-1.5954e-014	-5.2213e-015	-2.69601e-015	-1.67643e-014	-5.68772e-015	-1.37492e-014	-1.69886e-014	-5.90338e-015	-1.09094e-014
-8.73861e-015	-7.73495e-015	-5.52032e-015	-9.31462e-015	-7.2317e-015	-1.78858e-014	-2.04034e-014	-5.97325e-015	-1.12116e-014	-6.22403e-015	-3.61831e-015	-5.75209e-015	-5.19489e-015	3.05382e-015	-5.2549e-015	1.82833e-015	-1.5786e-014	-5.2961e-015	-3.11297e-015	-1.67549e-014	-5.52061e-015	-1.37098e-014	-1.71953e-014	-5.77812e-015	-1.09573e-014
-8.69615e-015	-7.76045e-015	-5.92134e-015	-9.60736e-015	-7.66434e-015	-1.82203e-014	-2.06546e-014	-6.17926e-015	-1.12401e-014	-6.37912e-015	-3.69728e-015	-5.65529e-015	-4.99984e-015	2.99272e-015	-5.72198e-015	1.3863e-015	-1.55995e-014	-5.35939e-015	-3.53937e-015	-1.67234e-014	-5.33925e-015	-1.36729e-014	-1.73849e-014	-5.65927e-015	-1.0988e-014
-8.64321e-015	-7.76282e-015	-6.31881e-015	-9.89141e-015	-8.09707e-015	-1.85554e-014	-2.08917e-014	-6.38057e-015	-1.12427e-014	-6.51292e-015	-3.7664e-015	-5.56486e-015	-4.81232e-015	2.94155e-015	-6.15171e-015	9.4701e-016	-1.53961e-014	-5.41184e-015	-3.97402e-015	-1.66685e-014	-5.14676e-015	-1.36394e-014	-1.75555e-014	-5.54772e-015	-1.1001e-014
-8.57923e-015	-7.74105e-015	-6.71235e-015	-1.01683e-014	-8.53072e-015	-1.88932e-014	-2.11172e-014	-6.57737e-015	-1.12212e-014	-6.62578e-015	-3.8262e-015	-5.48189e-015	-4.6317e-015	2.90049e-015	-6.54524e-015	5.12959e-016	-1.5178e-014	-5.45506e-015	-4.4163e-015	-1.65885e-014	-4.947e-015	-1.36101e-014	-1.77052e-014	-5.44419e-015	-1.0996e-014
-8.50395e-015	-7.69469e-015	-7.10134e-015	-1.04389e-014	-8.96574e-015	-1.92356e-014	-2.13331e-014	-6.76987e-015	-1.11775e-014	-6.71862e-015	-3.87608e-015	-5.40798e-015	-4.457e-015	2.86929e-015	-6.9041e-015	8.70433e-017	-1.49471e-014	-5.48996e-015	-4.86642e-015	-1.64826e-014	-4.74384e-015	-1.35855e-014	-1.78318e-014	-5.34881e-015	-1.09729e-014
-8.41697e-015	-7.62372e-015	-7.48541e-015	-1.07051e-014	-9.40224e-015	-1.9585e-014	-2.15409e-014	-6.95852e-015	-1.11136e-014	-6.79197e-015	-3.91637e-015	-5.34414e-015	-4.28787e-015	2.84707e-015	-7.23011e-015	-3.28406e-016	-1.47067e-014	-5.51815e-015	-5.32323e-015	-1.63503e-014	-4.54123e-015	-1.35657e-014	-1.79333e-014	-5.26225e-015	-1.09316e-014
-8.31799e-015	-7.52783e-015	-7.86404e-015	-1.09679e-014	-9.84076e-015	-1.99432e-014	-2.17418e-014	-7.14391e-015	-1.10314e-014	-6.84673e-015	-3.94744e-015	-5.29155e-015	-4.12367e-015	2.83264e-015	-7.52542e-015	-7.30748e-016	-1.44597e-014	-5.54191e-015	-5.78611e-015	-1.61911e-014	-4.34271e-015	-1.35508e-014	-1.80086e-014	-5.1849e-015	-1.0872e-014
-8.20626e-015	-7.40676e-015	-8.23647e-015	-1.12287e-014	-1.02822e-014	-2.03116e-014	-2.1938e-014	-7.32532e-015	-1.09325e-014	-6.88434e-015	-3.96943e-015	-5.25058e-015	-3.96498e-015	2.82392e-015	-7.79245e-015	-1.11811e-015	-1.42089e-014	-5.5631e-015	-6.25446e-015	-1.60048e-014	-4.15147e-015	-1.3541e-014	-1.80565e-014	-5.11798e-015	-1.07937e-014
-8.08238e-015	-7.26119e-015	-8.60337e-015	-1.14888e-014	-1.07266e-014	-2.06925e-014	-2.21313e-014	-7.50249e-015	-1.08194e-014	-6.90597e-015	-3.98193e-015	-5.22181e-015	-3.81111e-015	2.82011e-015	-8.03441e-015	-1.48877e-015	-1.39578e-014	-5.5836e-015	-6.72775e-015	-1.57915e-014	-3.9704e-015	-1.35358e-014	-1.80766e-014	-5.06191e-015	-1.06968e-014
-7.94662e-015	-7.09218e-015	-8.96398e-015	-1.17492e-014	-1.11743e-014	-2.10863e-014	-2.23225e-014	-7.67519e-015	-1.06946e-014	-6.91311e-015	-3.98512e-015	-5.20555e-015	-3.66125e-015	2.81915e-015	-8.25452e-015	-1.842e-015	-1.37096e-014	-5.60538e-015	-7.20506e-015	-1.55517e-014	-3.80214e-015	-1.35345e-014	-1.80684e-014	-5.01631e-015	-1.05814e-014
-7.79952e-015	-6.90021e-015	-9.31811e-015	-1.20115e-014	-1.16254e-014	-2.14941e-014	-2.25133e-014	-7.84212e-015	-1.056e-014	-6.90695e-015	-3.97926e-015	-5.20199e-015	-3.51493e-015	2.81873e-015	-8.45569e-015	-2.1773e-015	-1.34689e-014	-5.6312e-015	-7.68561e-015	-1.52862e-014	-3.65048e-015	-1.35362e-014	-1.80315e-014	-4.98162e-015	-1.04483e-014
-7.64202e-015	-6.68635e-015	-9.66558e-015	-1.22771e-014	-1.20801e-014	-2.19161e-014	-2.27057e-014	-8.00289e-015	-1.04175e-014	-6.88902e-015	-3.96479e-015	-5.21113e-015	-3.37207e-015	2.81651e-015	-8.64134e-015	-2.49453e-015	-1.32394e-014	-5.66283e-015	-8.1685e-015	-1.49956e-014	-3.51741e-015	-1.35397e-014	-1.79657e-014	-4.95857e-015	-1.0297e-014
-7.47441e-015	-6.45234e-015	-1.00065e-014	-1.25472e-014	-1.25386e-014	-2.23528e-014	-2.29004e-014	-8.1566e-015	-1.02689e-014	-6.86107e-015	-3.94248e-015	-5.23265e-015	-3.23245e-015	2.81049e-015	-8.81513e-015	-2.79318e-015	-1.30245e-014	-5.703e-015	-8.65287e-015	-1.46804e-014	-3.40388e-015	-1.3544e-014	-1.78723e-014	-4.94748e-015	-1.01279e-014
-7.29808e-015	-6.19952e-015	-1.03411e-014	-1.28227e-014	-1.30011e-014	-2.28035e-014	-2.30979e-014	-8.30329e-015	-1.01163e-014	-6.82459e-015	-3.91244e-015	-5.26602e-015	-3.09603e-015	2.79779e-015	-8.98027e-015	-3.07343e-015	-1.28278e-014	-5.75432e-015	-9.13753e-015	-1.43421e-014	-3.31166e-015	-1.3548e-014	-1.77518e-014	-4.94843e-015	-9.94193e-015
-7.11424e-015	-5.92905e-015	-1.067e-014	-1.31045e-014	-1.34675e-014	-2.32681e-014	-2.32989e-014	-8.44249e-015	-9.96165e-015	-6.78146e-015	-3.87552e-015	-5.31073e-015	-2.96284e-015	2.77632e-015	-9.14032e-015	-3.33678e-015	-1.26527e-014	-5.81863e-015	-9.62171e-015	-1.39827e-014	-3.24257e-015	-1.35501e-014	-1.76057e-014	-4.96134e-015	-9.73899e-015
-6.92364e-015	-5.64316e-015	-1.09933e-014	-1.33937e-014	-1.39375e-014	-2.37451e-014	-2.35039e-014	-8.57254e-015	-9.80609e-015	-6.73277e-015	-3.83212e-015	-5.36598e-015	-2.83277e-015	2.7433e-015	-9.29905e-015	-3.58465e-015	-1.2502e-014	-5.89798e-015	-1.01038e-014	-1.3604e-014	-3.19646e-015	-1.35487e-014	-1.7435e-014	-4.98644e-015	-9.51964e-015
-6.72722e-015	-5.3436e-015	-1.13106e-014	-1.36907e-014	-1.44109e-014	-2.42334e-014	-2.3713e-014	-8.69323e-015	-9.65099e-015	-6.68019e-015	-3.78292e-015	-5.43099e-015	-2.7063e-015	2.69614e-015	-9.45982e-015	-3.81838e-015	-1.2379e-014	-5.99463e-015	-1.0582e-014	-1.3208e-014	-3.17367e-015	-1.3542e-014	-1.7241e-014	-5.0233e-015	-9.28412e-015
-6.52715e-015	-5.03214e-015	-1.16225e-014	-1.39965e-014	-1.48867e-014	-2.47312e-014	-2.39264e-014	-8.80332e-015	-9.49777e-015	-6.6254e-015	-3.7282e-015	-5.50482e-015	-2.58359e-015	2.63257e-015	-9.62553e-015	-4.03998e-015	-1.22863e-014	-6.10964e-015	-1.10553e-014	-1.27972e-014	-3.17425e-015	-1.35282e-014	-1.70255e-014	-5.07208e-015	-9.03342e-015
-6.32493e-015	-4.71115e-015	-1.19293e-014	-1.4311e-014	-1.53648e-014	-2.52359e-014	-2.41442e-014	-8.90135e-015	-9.34769e-015	-6.56957e-015	-3.66837e-015	-5.5856e-015	-2.46445e-015	2.54997e-015	-9.79873e-015	-4.25202e-015	-1.22264e-014	-6.24407e-015	-1.15227e-014	-1.23743e-014	-3.19728e-015	-1.35058e-014	-1.67906e-014	-5.13198e-015	-8.76765e-015
-6.12159e-015	-4.38246e-015	-1.22314e-014	-1.4634e-014	-1.5844e-014	-2.57451e-014	-2.43658e-014	-8.98699e-015	-9.2016e-015	-6.51351e-015	-3.60363e-015	-5.67205e-015	-2.34875e-015	2.44686e-015	-9.9821e-015	-4.45636e-015	-1.22013e-014	-6.39862e-015	-1.19815e-014	-1.19421e-014	-3.24075e-015	-1.34731e-014	-1.65383e-014	-5.20273e-015	-8.48831e-015
-5.91767e-015	-4.04797e-015	-1.25286e-014	-1.49645e-014	-1.63232e-014	-2.62553e-014	-2.45908e-014	-9.05959e-015	-9.06016e-015	-6.45827e-015	-3.53477e-015	-5.76277e-015	-2.2365e-015	2.32039e-015	-1.01773e-014	-4.65622e-015	-1.22127e-014	-6.57497e-015	-1.24304e-014	-1.15029e-014	-3.30402e-015	-1.34278e-014	-1.62711e-014	-5.28343e-015	-8.19636e-015
-5.71378e-015	-3.71002e-015	-1.2821e-014	-1.53022e-014	-1.68014e-014	-2.67633e-014	-2.48183e-014	-9.11885e-015	-8.92385e-015	-6.40483e-015	-3.46165e-015	-5.85628e-015	-2.12802e-015	2.16815e-015	-1.03858e-014	-4.85493e-015	-1.22614e-014	-6.77349e-015	-1.28677e-014	-1.10596e-014	-3.38488e-015	-1.33684e-014	-1.59918e-014	-5.37326e-015	-7.89238e-015
-5.51197e-015	-3.3712e-015	-1.31092e-014	-1.56458e-014	-1.7277e-014	-2.72661e-014	-2.50476e-014	-9.16421e-015	-8.79293e-015	-6.35318e-015	-3.38422e-015	-5.95136e-015	-2.0235e-015	1.98929e-015	-1.0609e-014	-5.05497e-015	-1.23484e-014	-6.99366e-015	-1.32915e-014	-1.06155e-014	-3.48094e-015	-1.32936e-014	-1.57028e-014	-5.47121e-015	-7.57725e-015
-5.31345e-015	-3.03418e-015	-1.33936e-014	-1.59943e-014	-1.77486e-014	-2.77599e-014	-2.52772e-014	-9.19467e-015	-8.6674e-015	-6.30395e-015	-3.30296e-015	-6.04608e-015	-1.92315e-015	1.78212e-015	-1.08469e-014	-5.25924e-015	-1.24742e-014	-7.23554e-015	-1.37002e-014	-1.01739e-014	-3.58929e-015	-1.32021e-014	-1.54066e-014	-5.57681e-015	-7.25251e-015
-5.11914e-015	-2.70087e-015	-1.3674e-014	-1.63469e-014	-1.82146e-014	-2.82405e-014	-2.55053e-014	-9.20965e-015	-8.54689e-015	-6.25747e-015	-3.21803e-015	-6.1382e-015	-1.82699e-015	1.54586e-015	-1.11e-014	-5.47029e-015	-1.26376e-014	-7.49832e-015	-1.40915e-014	-9.73793e-015	-3.70642e-015	-1.30927e-014	-1.51056e-014	-5.68829e-015	-6.91919e-015
-4.92988e-015	-2.373e-015	-1.39512e-014	-1.6702e-014	-1.86728e-014	-2.87033e-014	-2.57304e-014	-9.20908e-015	-8.43149e-015	-6.21313e-015	-3.12937e-015	-6.22593e-015	-1.73502e-015	1.27995e-015	-1.1368e-014	-5.69078e-015	-1.28383e-014	-7.78099e-015	-1.44637e-014	-9.31026e-015	-3.82923e-015	-1.29643e-014	-1.48029e-014	-5.80497e-015	-6.57856e-015
-4.74635e-015	-2.05261e-015	-1.42253e-014	-1.70576e-014	-1.91215e-014	-2.91442e-014	-2.59507e-014	-9.19305e-015	-8.32068e-015	-6.1708e-015	-3.03656e-015	-6.30747e-015	-1.64789e-015	9.84539e-016	-1.1651e-014	-5.92387e-015	-1.30747e-014	-8.08186e-015	-1.48143e-014	-8.89369e-015	-3.95449e-015	-1.28158e-014	-1.45016e-014	-5.92552e-015	-6.23192e-015
-4.56902e-015	-1.74204e-015	-1.44962e-014	-1.74117e-014	-1.95591e-014	-2.95592e-014	-2.61646e-014	-9.16142e-015	-8.21346e-015	-6.13017e-015	-2.93935e-015	-6.38073e-015	-1.56522e-015	6.59329e-016	-1.19476e-014	-6.17232e-015	-1.33449e-014	-8.39985e-015	-1.51413e-014	-8.49113e-015	-4.07798e-015	-1.26468e-014	-1.42041e-014	-6.04783e-015	-5.88011e-015
-4.39827e-015	-1.44344e-015	-1.4764e-014	-1.77621e-014	-1.99838e-014	-2.99442e-014	-2.63699e-014	-9.114e-015	-8.10963e-015	-6.09006e-015	-2.8375e-015	-6.44418e-015	-1.48696e-015	3.03425e-016	-1.22566e-014	-6.43847e-015	-1.36471e-014	-8.73286e-015	-1.54433e-014	-8.10596e-015	-4.19614e-015	-1.24568e-014	-1.39118e-014	-6.17099e-015	-5.52532e-015
-4.23437e-015	-1.15875e-015	-1.50285e-014	-1.81061e-014	-2.0394e-014	-3.02948e-014	-2.65644e-014	-9.05092e-015	-8.00792e-015	-6.04968e-015	-2.73068e-015	-6.49592e-015	-1.4132e-015	-8.18389e-017	-1.2576e-014	-6.72436e-015	-1.39787e-014	-9.07856e-015	-1.57187e-014	-7.74095e-015	-4.30538e-015	-1.22458e-014	-1.36272e-014	-6.29357e-015	-5.16932e-015
-4.07697e-015	-8.8956e-016	-1.52889e-014	-1.84407e-014	-2.07875e-014	-3.06073e-014	-2.67465e-014	-8.97248e-015	-7.90675e-015	-6.00837e-015	-2.61826e-015	-6.53441e-015	-1.34289e-015	-4.95084e-016	-1.29046e-014	-7.03184e-015	-1.43365e-014	-9.4346e-015	-1.59656e-014	-7.39874e-015	-4.40227e-015	-1.20138e-014	-1.33525e-014	-6.41416e-015	-4.81359e-015
-3.92527e-015	-6.36919e-016	-1.55453e-014	-1.87636e-014	-2.11622e-014	-3.08779e-014	-2.69139e-014	-8.87995e-015	-7.80576e-015	-5.96478e-015	-2.49988e-015	-6.55773e-015	-1.27583e-015	-9.35347e-016	-1.324e-014	-7.36297e-015	-1.47163e-014	-9.79844e-015	-1.61827e-014	-7.0816e-015	-4.48377e-015	-1.17615e-014	-1.30887e-014	-6.531e-015	-4.45908e-015
-3.77874e-015	-4.01156e-016	-1.57975e-014	-1.90718e-014	-2.15169e-014	-3.11027e-014	-2.70643e-014	-8.77377e-015	-7.70374e-015	-5.91715e-015	-2.37476e-015	-6.56432e-015	-1.21087e-015	-1.40155e-015	-1.35795e-014	-7.71918e-015	-1.51146e-014	-1.01673e-014	-1.63685e-014	-6.79109e-015	-4.54682e-015	-1.1489e-014	-1.28375e-014	-6.64258e-015	-4.10809e-015
-3.63709e-015	-1.83772e-016	-1.60449e-014	-1.93622e-014	-2.1849e-014	-3.12781e-014	-2.71955e-014	-8.65486e-015	-7.5987e-015	-5.86376e-015	-2.24203e-015	-6.55287e-015	-1.14809e-015	-1.89158e-015	-1.39205e-014	-8.10159e-015	-1.55272e-014	-1.05382e-014	-1.6522e-014	-6.52863e-015	-4.58758e-015	-1.11972e-014	-1.26009e-014	-6.74766e-015	-3.76211e-015
-3.49915e-015	1.40857e-017	-1.62869e-014	-1.96325e-014	-2.21566e-014	-3.1401e-014	-2.73058e-014	-8.52391e-015	-7.48932e-015	-5.80314e-015	-2.10079e-015	-6.522e-015	-1.08692e-015	-2.40284e-015	-1.42605e-014	-8.51059e-015	-1.59496e-014	-1.09081e-014	-1.66431e-014	-6.29526e-015	-4.60346e-015	-1.08876e-014	-1.23791e-014	-6.84393e-015	-3.42265e-015
-3.36363e-015	1.91672e-016	-1.65227e-014	-1.98797e-014	-2.24385e-014	-3.14688e-014	-2.73935e-014	-8.38129e-015	-7.37469e-015	-5.73353e-015	-1.95054e-015	-6.47035e-015	-1.02672e-015	-2.93258e-015	-1.4596e-014	-8.9464e-015	-1.63773e-014	-1.12741e-014	-1.67304e-014	-6.092e-015	-4.59261e-015	-1.05616e-014	-1.21727e-014	-6.9297e-015	-3.09124e-015
-3.22965e-015	3.48549e-016	-1.67515e-014	-2.01007e-014	-2.26932e-014	-3.14793e-014	-2.7456e-014	-8.22801e-015	-7.25327e-015	-5.6531e-015	-1.7904e-015	-6.39681e-015	-9.65913e-016	-3.47834e-015	-1.49245e-014	-9.40919e-015	-1.68058e-014	-1.16335e-014	-1.67831e-014	-5.91883e-015	-4.55238e-015	-1.0221e-014	-1.19823e-014	-7.00383e-015	-2.76938e-015
-3.09505e-015	4.84437e-016	-1.69729e-014	-2.02929e-014	-2.29185e-014	-3.14304e-014	-2.74913e-014	-8.06535e-015	-7.1238e-015	-5.56018e-015	-1.61993e-015	-6.30048e-015	-9.027e-016	-4.03764e-015	-1.52426e-014	-9.89898e-015	-1.72303e-014	-1.19829e-014	-1.6801e-014	-5.77649e-015	-4.4814e-015	-9.86744e-015	-1.18074e-014	-7.06469e-015	-2.45867e-015
-2.95838e-015	5.99724e-016	-1.71853e-014	-2.04538e-014	-2.31136e-014	-3.13205e-014	-2.74977e-014	-7.8938e-015	-6.98492e-015	-5.45317e-015	-1.4383e-015	-6.18066e-015	-8.36506e-016	-4.60703e-015	-1.55475e-014	-1.04145e-014	-1.76461e-014	-1.23197e-014	-1.67837e-014	-5.66507e-015	-4.37873e-015	-9.50285e-015	-1.16481e-014	-7.11114e-015	-2.1605e-015
-2.81805e-015	6.94675e-016	-1.73879e-014	-2.05806e-014	-2.32771e-014	-3.11487e-014	-2.74731e-014	-7.7139e-015	-6.8354e-015	-5.33026e-015	-1.24467e-015	-6.0372e-015	-7.66418e-016	-5.18406e-015	-1.58366e-014	-1.0955e-014	-1.80489e-014	-1.26418e-014	-1.6732e-014	-5.58462e-015	-4.24352e-015	-9.12921e-015	-1.15041e-014	-7.14202e-015	-1.87655e-015
-2.67198e-015	7.69721e-016	-1.75791e-014	-2.0672e-014	-2.34077e-014	-3.09152e-014	-2.74159e-014	-7.52715e-015	-6.67451e-015	-5.18983e-015	-1.038e-015	-5.86957e-015	-6.90787e-016	-5.76496e-015	-1.61074e-014	-1.15186e-014	-1.84344e-014	-1.29464e-014	-1.66459e-014	-5.53446e-015	-4.07551e-015	-8.7491e-015	-1.13746e-014	-7.15564e-015	-1.60815e-015
-2.51919e-015	8.25287e-016	-1.77573e-014	-2.07252e-014	-2.35047e-014	-3.062e-014	-2.7324e-014	-7.33481e-015	-6.5005e-015	-5.03064e-015	-8.17918e-016	-5.67708e-015	-6.07291e-016	-6.34632e-015	-1.63577e-014	-1.21038e-014	-1.87991e-014	-1.32312e-014	-1.65263e-014	-5.51363e-015	-3.87481e-015	-8.3645e-015	-1.12586e-014	-7.15075e-015	-1.35639e-015
-2.35768e-015	8.62413e-016	-1.79217e-014	-2.07389e-014	-2.35677e-014	-3.02633e-014	-2.71971e-014	-7.13815e-015	-6.31224e-015	-4.85136e-015	-5.84063e-016	-5.45971e-015	-5.13901e-016	-6.92523e-015	-1.65859e-014	-1.27086e-014	-1.91389e-014	-1.3494e-014	-1.63746e-014	-5.5206e-015	-3.64223e-015	-7.97757e-015	-1.11546e-014	-7.12648e-015	-1.12302e-015
-2.18564e-015	8.81955e-016	-1.80708e-014	-2.07117e-014	-2.35959e-014	-2.98464e-014	-2.70348e-014	-6.93878e-015	-6.10865e-015	-4.65095e-015	-3.35357e-016	-5.21789e-015	-4.09294e-016	-7.49828e-015	-1.67902e-014	-1.33302e-014	-1.94504e-014	-1.37334e-014	-1.61927e-014	-5.55315e-015	-3.3786e-015	-7.59038e-015	-1.10611e-014	-7.08164e-015	-9.0832e-016
-2.00129e-015	8.8573e-016	-1.82033e-014	-2.06418e-014	-2.35884e-014	-2.93712e-014	-2.68362e-014	-6.73753e-015	-5.88943e-015	-4.42829e-015	-7.17406e-017	-4.95132e-015	-2.92154e-016	-8.06346e-015	-1.69691e-014	-1.39663e-014	-1.97303e-014	-1.39491e-014	-1.59816e-014	-5.60925e-015	-3.08586e-015	-7.20534e-015	-1.09765e-014	-7.01538e-015	-7.12739e-016
-1.80321e-015	8.74417e-016	-1.83184e-014	-2.05294e-014	-2.35461e-014	-2.88405e-014	-2.66004e-014	-6.53496e-015	-5.65421e-015	-4.18314e-015	2.06901e-016	-4.66037e-015	-1.61346e-016	-8.61791e-015	-1.71211e-014	-1.46141e-014	-1.99757e-014	-1.414e-014	-1.57434e-014	-5.68679e-015	-2.76591e-015	-6.82451e-015	-1.08989e-014	-6.92752e-015	-5.37424e-016
-1.59031e-015	8.49061e-016	-1.84149e-014	-2.03741e-014	-2.34683e-014	-2.82567e-014	-2.6327e-014	-6.33129e-015	-5.4024e-015	-3.91537e-015	5.0104e-016	-4.34577e-015	-1.49976e-017	-9.15827e-015	-1.72452e-014	-1.5271e-014	-2.01843e-014	-1.43049e-014	-1.54801e-014	-5.78348e-015	-2.42145e-015	-6.45068e-015	-1.08266e-014	-6.81724e-015	-3.82845e-016
-1.36057e-015	8.11795e-016	-1.84919e-014	-2.01762e-014	-2.33557e-014	-2.7624e-014	-2.60161e-014	-6.1275e-015	-5.13377e-015	-3.62491e-015	8.10536e-016	-4.00846e-015	1.48016e-016	-9.6824e-015	-1.73415e-014	-1.5933e-014	-2.03548e-014	-1.44439e-014	-1.51941e-014	-5.89673e-015	-2.0556e-015	-6.08577e-015	-1.07576e-014	-6.68449e-015	-2.49133e-016
-1.11294e-015	7.64312e-016	-1.85479e-014	-1.99363e-014	-2.32085e-014	-2.69459e-014	-2.56677e-014	-5.92475e-015	-4.84834e-015	-3.31186e-015	1.13503e-015	-3.64919e-015	3.28823e-016	-1.01884e-014	-1.74098e-014	-1.65976e-014	-2.04863e-014	-1.4557e-014	-1.48884e-014	-6.02331e-015	-1.67125e-015	-5.73215e-015	-1.06901e-014	-6.52904e-015	-1.36609e-016
-8.46119e-016	7.08455e-016	-1.85815e-014	-1.96547e-014	-2.30282e-014	-2.62268e-014	-2.52822e-014	-5.72339e-015	-4.54584e-015	-2.97684e-015	1.47406e-015	-3.269e-015	5.28843e-016	-1.06741e-014	-1.74507e-014	-1.72624e-014	-2.05776e-014	-1.46448e-014	-1.45663e-014	-6.16056e-015	-1.27129e-015	-5.39152e-015	-1.06219e-014	-6.35088e-015	-4.48395e-017
-5.59546e-016	6.45967e-016	-1.8592e-014	-1.93334e-014	-2.28153e-014	-2.54706e-014	-2.48608e-014	-5.5244e-015	-4.22741e-015	-2.62036e-015	1.8273e-015	-2.86892e-015	7.49766e-016	-1.11383e-014	-1.74642e-014	-1.79241e-014	-2.06283e-014	-1.47083e-014	-1.42312e-014	-6.30552e-015	-8.59566e-016	-5.06606e-015	-1.05512e-014	-6.15026e-015	2.6336e-017
-2.5262e-016	5.79185e-016	-1.85785e-014	-1.89742e-014	-2.25714e-014	-2.46828e-014	-2.44043e-014	-5.32737e-015	-3.89325e-015	-2.24339e-015	2.19435e-015	-2.45063e-015	9.92029e-016	-1.15796e-014	-1.74509e-014	-1.85799e-014	-2.06385e-014	-1.4749e-014	-1.38866e-014	-6.45562e-015	-4.39912e-016	-4.75674e-015	-1.04755e-014	-5.92782e-015	7.70163e-017
7.44367e-017	5.0985e-016	-1.85407e-014	-1.85784e-014	-2.22976e-014	-2.38688e-014	-2.39144e-014	-5.13267e-015	-3.5444e-015	-1.84727e-015	2.57447e-015	-2.01565e-015	1.2565e-015	-1.19971e-014	-1.74125e-014	-1.92267e-014	-2.06089e-014	-1.47689e-014	-1.35357e-014	-6.60794e-015	-1.59355e-017	-4.46429e-015	-1.03927e-014	-5.6843e-015	1.07647e-016
4.21389e-016	4.39554e-016	-1.84781e-014	-1.81484e-014	-2.19956e-014	-2.3034e-014	-2.33927e-014	-4.94097e-015	-3.18244e-015	-1.4336e-015	2.96673e-015	-1.56562e-015	1.54294e-015	-1.23899e-014	-1.73501e-014	-1.98617e-014	-2.05408e-014	-1.47697e-014	-1.31821e-014	-6.75987e-015	4.08037e-016	-4.18963e-015	-1.03013e-014	-5.42045e-015	1.18778e-016
7.88458e-016	3.70341e-016	-1.83905e-014	-1.7687e-014	-2.16669e-014	-2.21845e-014	-2.28409e-014	-4.75276e-015	-2.80851e-015	-1.00395e-015	3.36998e-015	-1.10194e-015	1.85202e-015	-1.2757e-014	-1.72659e-014	-2.04827e-014	-2.04361e-014	-1.47539e-014	-1.2829e-014	-6.90842e-015	8.27873e-016	-3.93317e-015	-1.01991e-014	-5.13729e-015	1.11598e-016
1.1752e-015	3.0329e-016	-1.82778e-014	-1.71969e-014	-2.1314e-014	-2.13257e-014	-2.22606e-014	-4.56844e-015	-2.42441e-015	-5.60175e-016	3.78295e-015	-6.26386e-016	2.1835e-015	-1.30985e-014	-1.7162e-014	-2.10869e-014	-2.02967e-014	-1.47239e-014	-1.24799e-014	-7.05039e-015	1.23961e-015	-3.69544e-015	-1.00846e-014	-4.83543e-015	8.73726e-017
1.58059e-015	2.40178e-016	-1.81398e-014	-1.66816e-014	-2.0939e-014	-2.04632e-014	-2.16544e-014	-4.38768e-015	-2.03182e-015	-1.04988e-016	4.20409e-015	-1.40991e-016	2.53699e-015	-1.34145e-014	-1.70403e-014	-2.16724e-014	-2.01248e-014	-1.46823e-014	-1.21381e-014	-7.18312e-015	1.63951e-015	-3.47643e-015	-9.95628e-015	-4.51623e-015	4.71003e-017
2.00361e-015	1.83237e-016	-1.79765e-014	-1.61444e-014	-2.05436e-014	-1.96033e-014	-2.10254e-014	-4.21058e-015	-1.63222e-015	3.59379e-016	4.63199e-015	3.52008e-016	2.9121e-015	-1.37056e-014	-1.69036e-014	-2.22371e-014	-1.99231e-014	-1.46316e-014	-1.18079e-014	-7.30464e-015	2.02355e-015	-3.27574e-015	-9.81301e-015	-4.18078e-015	-7.91707e-018
2.44232e-015	1.3358e-016	-1.77887e-014	-1.55887e-014	-2.01307e-014	-1.87511e-014	-2.03752e-014	-4.03671e-015	-1.22692e-015	8.30457e-016	5.06512e-015	8.51095e-016	3.308e-015	-1.39724e-014	-1.67543e-014	-2.27799e-014	-1.96951e-014	-1.45751e-014	-1.1493e-014	-7.41267e-015	2.3884e-015	-3.09348e-015	-9.65363e-015	-3.8311e-015	-7.66759e-017
2.89539e-015	9.25768e-017	-1.75762e-014	-1.50182e-014	-1.97024e-014	-1.79118e-014	-1.97078e-014	-3.86597e-015	-8.17541e-016	1.30584e-015	5.50169e-015	1.35401e-015	3.7233e-015	-1.42164e-014	-1.65948e-014	-2.32982e-014	-1.94438e-014	-1.45164e-014	-1.11958e-014	-7.50494e-015	2.73121e-015	-2.92932e-015	-9.47717e-015	-3.46868e-015	-1.57355e-016
3.36109e-015	6.19041e-017	-1.73401e-014	-1.44366e-014	-1.92613e-014	-1.7091e-014	-1.9026e-014	-3.69848e-015	-4.06635e-016	1.7824e-015	5.94e-015	1.85866e-015	4.15725e-015	-1.44386e-014	-1.64281e-014	-2.37921e-014	-1.91726e-014	-1.4459e-014	-1.09197e-014	-7.58053e-015	3.04927e-015	-2.78244e-015	-9.28288e-015	-3.09582e-015	-2.47558e-016
3.83737e-015	4.23337e-017	-1.70813e-014	-1.38477e-014	-1.88109e-014	-1.62938e-014	-1.83328e-014	-3.53356e-015	3.53846e-018	2.25727e-015	6.37895e-015	2.36294e-015	4.60804e-015	-1.46399e-014	-1.62565e-014	-2.42612e-014	-1.88848e-014	-1.44056e-014	-1.0668e-014	-7.63803e-015	3.33974e-015	-2.6508e-015	-9.07023e-015	-2.71432e-015	-3.46373e-016
4.32245e-015	3.44876e-017	-1.68006e-014	-1.32558e-014	-1.83534e-014	-1.5525e-014	-1.76313e-014	-3.3701e-015	4.11221e-016	2.7277e-015	6.81648e-015	2.86493e-015	5.0749e-015	-1.48215e-014	-1.60831e-014	-2.47054e-014	-1.85845e-014	-1.43595e-014	-1.04438e-014	-7.67663e-015	3.60014e-015	-2.53348e-015	-8.83937e-015	-2.32585e-015	-4.51173e-016
4.81389e-015	3.86741e-017	-1.64994e-014	-1.26645e-014	-1.78922e-014	-1.47888e-014	-1.69253e-014	-3.20792e-015	8.14157e-016	3.19132e-015	7.25076e-015	3.36185e-015	5.5552e-015	-1.49858e-014	-1.59107e-014	-2.51239e-014	-1.8276e-014	-1.43243e-014	-1.02495e-014	-7.69498e-015	3.82883e-015	-2.42917e-015	-8.59041e-015	-1.93214e-015	-5.59726e-016
5.309e-015	5.57381e-017	-1.61794e-014	-1.2078e-014	-1.74301e-014	-1.40894e-014	-1.62192e-014	-3.04645e-015	1.21015e-015	3.64492e-015	7.68015e-015	3.85182e-015	6.04663e-015	-1.51347e-014	-1.57419e-014	-2.5517e-014	-1.7963e-014	-1.43036e-014	-1.0088e-014	-7.69297e-015	4.02392e-015	-2.33608e-015	-8.32363e-015	-1.53511e-015	-6.70778e-016
5.80495e-015	8.6762e-017	-1.58418e-014	-1.14994e-014	-1.69693e-014	-1.34307e-014	-1.55163e-014	-2.88575e-015	1.59698e-015	4.08648e-015	8.10246e-015	4.33261e-015	6.54637e-015	-1.52696e-014	-1.55794e-014	-2.58847e-014	-1.76486e-014	-1.42997e-014	-9.96158e-015	-7.6704e-015	4.18483e-015	-2.2521e-015	-8.0396e-015	-1.13648e-015	-7.8264e-016
6.29904e-015	1.31877e-016	-1.54885e-014	-1.09322e-014	-1.65122e-014	-1.28159e-014	-1.48201e-014	-2.72532e-015	1.97341e-015	4.51294e-015	8.51609e-015	4.8019e-015	7.05225e-015	-1.53923e-014	-1.5425e-014	-2.62283e-014	-1.73367e-014	-1.43149e-014	-9.87168e-015	-7.62678e-015	4.311e-015	-2.17528e-015	-7.73934e-015	-7.37952e-016	-8.92867e-016
6.78872e-015	1.91197e-016	-1.5121e-014	-1.03793e-014	-1.60611e-014	-1.22478e-014	-1.41341e-014	-2.56508e-015	2.33721e-015	4.92181e-015	8.91906e-015	5.25799e-015	7.56159e-015	-1.55045e-014	-1.52807e-014	-2.65487e-014	-1.70314e-014	-1.43514e-014	-9.8193e-015	-7.56242e-015	4.40261e-015	-2.1039e-015	-7.4242e-015	-3.42046e-016	-9.99298e-016
7.27158e-015	2.64073e-016	-1.47406e-014	-9.84402e-015	-1.56188e-014	-1.17279e-014	-1.34617e-014	-2.40513e-015	2.68688e-015	5.31083e-015	9.30985e-015	5.69876e-015	8.07164e-015	-1.56086e-014	-1.51493e-014	-2.68477e-014	-1.67361e-014	-1.44111e-014	-9.80566e-015	-7.47833e-015	4.4594e-015	-2.03546e-015	-7.09539e-015	4.86197e-017	-1.0998e-015
7.74498e-015	3.50611e-016	-1.43496e-014	-9.32949e-015	-1.51879e-014	-1.12583e-014	-1.28062e-014	-2.24511e-015	3.02108e-015	5.67813e-015	9.68651e-015	6.12236e-015	8.57941e-015	-1.57054e-014	-1.50322e-014	-2.71263e-014	-1.64541e-014	-1.44956e-014	-9.83134e-015	-7.37609e-015	4.4827e-015	-1.96851e-015	-6.75465e-015	4.32553e-016	-1.19291e-015
8.20579e-015	4.50141e-016	-1.39497e-014	-8.8378e-015	-1.47707e-014	-1.08396e-014	-1.21708e-014	-2.08433e-015	3.33758e-015	6.02201e-015	1.0048e-014	6.52699e-015	9.08189e-015	-1.57971e-014	-1.49305e-014	-2.73857e-014	-1.61882e-014	-1.46066e-014	-9.89651e-015	-7.25649e-015	4.4738e-015	-1.90123e-015	-6.40309e-015	8.0815e-016	-1.27699e-015
8.65184e-015	5.62288e-016	-1.3543e-014	-8.37086e-015	-1.43693e-014	-1.04722e-014	-1.15586e-014	-1.92213e-015	3.63523e-015	6.34067e-015	1.03927e-014	6.91079e-015	9.57549e-015	-1.58855e-014	-1.48455e-014	-2.76275e-014	-1.59409e-014	-1.47447e-014	-1.00016e-014	-7.12047e-015	4.4339e-015	-1.83134e-015	-6.04244e-015	1.17369e-015	-1.35032e-015
9.08097e-015	6.86759e-016	-1.31313e-014	-7.93067e-015	-1.3986e-014	-1.01565e-014	-1.09725e-014	-1.75819e-015	3.91288e-015	6.6323e-015	1.07194e-014	7.27214e-015	1.00577e-014	-1.59716e-014	-1.47787e-014	-2.7854e-014	-1.57136e-014	-1.49108e-014	-1.01462e-014	-6.96932e-015	4.3646e-015	-1.75737e-015	-5.67506e-015	1.52837e-015	-1.41127e-015
9.49048e-015	8.21921e-016	-1.27171e-014	-7.51805e-015	-1.3622e-014	-9.89151e-015	-1.04159e-014	-1.59274e-015	4.17012e-015	6.89636e-015	1.10275e-014	7.60948e-015	1.05258e-014	-1.60562e-014	-1.47304e-014	-2.8067e-014	-1.55079e-014	-1.51047e-014	-1.03295e-014	-6.80509e-015	4.26781e-015	-1.67763e-015	-5.30246e-015	1.87075e-015	-1.45818e-015
9.87836e-015	9.66991e-016	-1.23022e-014	-7.13392e-015	-1.32782e-014	-9.67632e-015	-9.8916e-015	-1.42517e-015	4.4062e-015	7.13205e-015	1.13157e-014	7.92217e-015	1.09769e-014	-1.61401e-014	-1.4701e-014	-2.82686e-014	-1.53252e-014	-1.5326e-014	-1.05502e-014	-6.62943e-015	4.14634e-015	-1.59036e-015	-4.92659e-015	2.19886e-015	-1.48946e-015
1.02427e-014	1.12068e-015	-1.18883e-014	-6.77902e-015	-1.29556e-014	-9.50883e-015	-9.40181e-015	-1.25582e-015	4.62126e-015	7.33927e-015	1.15831e-014	8.209e-015	1.14083e-014	-1.62235e-014	-1.46906e-014	-2.84608e-014	-1.5167e-014	-1.55746e-014	-1.08068e-014	-6.44369e-015	4.0032e-015	-1.49404e-015	-4.54964e-015	2.51166e-015	-1.50407e-015
1.05819e-014	1.28159e-015	-1.14772e-014	-6.45389e-015	-1.26552e-014	-9.38745e-015	-8.9481e-015	-1.0842e-015	4.8153e-015	7.51775e-015	1.18295e-014	8.46875e-015	1.18174e-014	-1.63076e-014	-1.4699e-014	-2.86453e-014	-1.50338e-014	-1.58499e-014	-1.10972e-014	-6.24942e-015	3.8418e-015	-1.38727e-015	-4.17377e-015	2.80787e-015	-1.5012e-015
1.08948e-014	1.4486e-015	-1.10703e-014	-6.15775e-015	-1.23778e-014	-9.30989e-015	-8.53253e-015	-9.10661e-016	4.98831e-015	7.66815e-015	1.20542e-014	8.70058e-015	1.22017e-014	-1.63923e-014	-1.47257e-014	-2.88238e-014	-1.49262e-014	-1.615e-014	-1.14201e-014	-6.04843e-015	3.66456e-015	-1.26905e-015	-3.80099e-015	3.0865e-015	-1.47964e-015
1.11806e-014	1.621e-015	-1.06692e-014	-5.89032e-015	-1.21247e-014	-9.27284e-015	-8.15621e-015	-7.35654e-016	5.14031e-015	7.7906e-015	1.22573e-014	8.90367e-015	1.25592e-014	-1.64771e-014	-1.477e-014	-2.89981e-014	-1.48444e-014	-1.64736e-014	-1.17733e-014	-5.84233e-015	3.47413e-015	-1.13869e-015	-3.43297e-015	3.34648e-015	-1.43857e-015
1.14383e-014	1.79753e-015	-1.02753e-014	-5.65053e-015	-1.18948e-014	-9.27197e-015	-7.81988e-015	-5.59157e-016	5.27155e-015	7.88556e-015	1.24391e-014	9.07824e-015	1.28874e-014	-1.65617e-014	-1.48313e-014	-2.91699e-014	-1.4788e-014	-1.68188e-014	-1.21538e-014	-5.6331e-015	3.27442e-015	-9.95079e-016	-3.072e-015	3.5873e-015	-1.37787e-015
1.16671e-014	1.97684e-015	-9.88963e-015	-5.43694e-015	-1.1688e-014	-9.30466e-015	-7.52468e-015	-3.81624e-016	5.38252e-015	7.95369e-015	1.25998e-014	9.22383e-015	1.31841e-014	-1.66462e-014	-1.49079e-014	-2.93409e-014	-1.47568e-014	-1.71832e-014	-1.25577e-014	-5.42224e-015	3.06845e-015	-8.3735e-016	-2.71975e-015	3.8085e-015	-1.29723e-015
1.18672e-014	2.15802e-015	-9.51264e-015	-5.24828e-015	-1.15031e-014	-9.36645e-015	-7.27092e-015	-2.03026e-016	5.47469e-015	7.99606e-015	1.27392e-014	9.34039e-015	1.34484e-014	-1.67302e-014	-1.49986e-014	-2.95121e-014	-1.47501e-014	-1.75641e-014	-1.29815e-014	-5.21085e-015	2.85963e-015	-6.65712e-016	-2.3782e-015	4.0108e-015	-1.19609e-015
1.20392e-014	2.34016e-015	-9.14571e-015	-5.08254e-015	-1.13395e-014	-9.45343e-015	-7.05875e-015	-2.25245e-017	5.54917e-015	8.01399e-015	1.28581e-014	9.42838e-015	1.36792e-014	-1.68126e-014	-1.51016e-014	-2.9684e-014	-1.47669e-014	-1.79589e-014	-1.3422e-014	-5.00085e-015	2.65097e-015	-4.79912e-016	-2.04878e-015	4.19325e-015	-1.0746e-015
1.21828e-014	2.52128e-015	-8.7898e-015	-4.9379e-015	-1.11965e-014	-9.56117e-015	-6.88794e-015	1.59394e-016	5.60776e-015	8.00899e-015	1.2957e-014	9.48761e-015	1.38759e-014	-1.68923e-014	-1.52157e-014	-2.98572e-014	-1.48062e-014	-1.83647e-014	-1.38755e-014	-4.7935e-015	2.44529e-015	-2.80262e-016	-1.73327e-015	4.35604e-015	-9.32204e-016
1.22988e-014	2.7005e-015	-8.44516e-015	-4.81201e-015	-1.10724e-014	-9.68521e-015	-6.75807e-015	3.41656e-016	5.65141e-015	7.9831e-015	1.30371e-014	9.51855e-015	1.40378e-014	-1.69681e-014	-1.53386e-014	-3.00326e-014	-1.4866e-014	-1.8778e-014	-1.43381e-014	-4.58907e-015	2.24514e-015	-6.69893e-017	-1.43279e-015	4.49967e-015	-7.69421e-016
1.23875e-014	2.87632e-015	-8.11232e-015	-4.70262e-015	-1.09662e-014	-9.82101e-015	-6.66798e-015	5.24217e-016	5.68247e-015	7.93801e-015	1.3099e-014	9.52206e-015	1.41647e-014	-1.70386e-014	-1.54681e-014	-3.02105e-014	-1.49449e-014	-1.91957e-014	-1.48052e-014	-4.388e-015	2.05392e-015	1.59593e-016	-1.14883e-015	4.62437e-015	-5.87202e-016
1.24494e-014	3.04834e-015	-7.79149e-015	-4.60687e-015	-1.08754e-014	-9.96414e-015	-6.61644e-015	7.06856e-016	5.70283e-015	7.87525e-015	1.31437e-014	9.4994e-015	1.42565e-014	-1.71029e-014	-1.56019e-014	-3.0391e-014	-1.50411e-014	-1.96142e-014	-1.52733e-014	-4.19142e-015	1.87424e-015	3.98635e-016	-8.82483e-016	4.73086e-015	-3.85978e-016
1.24862e-014	3.21542e-015	-7.48281e-015	-4.522e-015	-1.07973e-014	-1.01108e-014	-6.60193e-015	8.88723e-016	5.71415e-015	7.79684e-015	1.31722e-014	9.45152e-015	1.4314e-014	-1.716e-014	-1.57375e-014	-3.05741e-014	-1.51533e-014	-2.00301e-014	-1.57384e-014	-3.99961e-015	1.70769e-015	6.49187e-016	-6.34258e-016	4.81995e-015	-1.66799e-016
1.24993e-014	3.37731e-015	-7.18564e-015	-4.44538e-015	-1.07296e-014	-1.02562e-014	-6.62279e-015	1.06942e-015	5.71842e-015	7.70492e-015	1.31861e-014	9.37923e-015	1.43376e-014	-1.72083e-014	-1.5873e-014	-3.07594e-014	-1.52795e-014	-2.04404e-014	-1.61965e-014	-3.81266e-015	1.55549e-015	9.10331e-016	-4.0503e-016	4.89292e-015	6.95377e-017
1.249e-014	3.53394e-015	-6.89964e-015	-4.37375e-015	-1.06692e-014	-1.03962e-014	-6.67724e-015	1.24895e-015	5.71702e-015	7.60164e-015	1.31864e-014	9.28394e-015	1.43276e-014	-1.72461e-014	-1.60063e-014	-3.09463e-014	-1.54174e-014	-2.08409e-014	-1.66434e-014	-3.6309e-015	1.41973e-015	1.18106e-015	-1.95309e-016	4.95027e-015	3.22447e-016
1.246e-014	3.68422e-015	-6.6244e-015	-4.30506e-015	-1.06141e-014	-1.05269e-014	-6.76288e-015	1.42715e-015	5.71214e-015	7.48932e-015	1.31747e-014	9.16753e-015	1.42853e-014	-1.72723e-014	-1.61352e-014	-3.11337e-014	-1.55651e-014	-2.12286e-014	-1.70747e-014	-3.45392e-015	1.30173e-015	1.46039e-015	-5.20409e-018	4.99296e-015	5.90163e-016
1.24112e-014	3.8279e-015	-6.35978e-015	-4.23701e-015	-1.0562e-014	-1.06444e-014	-6.87735e-015	1.60366e-015	5.70605e-015	7.36973e-015	1.31523e-014	9.03121e-015	1.4212e-014	-1.72855e-014	-1.62577e-014	-3.1321e-014	-1.57206e-014	-2.16006e-014	-1.74863e-014	-3.28132e-015	1.20376e-015	1.74672e-015	1.65296e-016	5.02227e-015	8.71607e-016
1.23449e-014	3.96456e-015	-6.10428e-015	-4.16692e-015	-1.051e-014	-1.07456e-014	-7.01751e-015	1.77836e-015	5.70095e-015	7.24453e-015	1.31204e-014	8.87715e-015	1.41096e-014	-1.72847e-014	-1.63716e-014	-3.15065e-014	-1.58819e-014	-2.19533e-014	-1.78745e-014	-3.11147e-015	1.12667e-015	2.03889e-015	3.16195e-016	5.03944e-015	1.16592e-015
1.22629e-014	4.09389e-015	-5.85809e-015	-4.0923e-015	-1.04547e-014	-1.08272e-014	-7.18074e-015	1.95143e-015	5.69886e-015	7.11546e-015	1.30805e-014	8.70729e-015	1.39794e-014	-1.72697e-014	-1.64739e-014	-3.16894e-014	-1.60469e-014	-2.22847e-014	-1.82357e-014	-2.94375e-015	1.07046e-015	2.33538e-015	4.47513e-016	5.04592e-015	1.47198e-015
1.21675e-014	4.21572e-015	-5.62031e-015	-4.01051e-015	-1.03938e-014	-1.08869e-014	-7.36359e-015	2.12242e-015	5.7014e-015	6.98454e-015	1.3034e-014	8.52337e-015	1.38242e-014	-1.72394e-014	-1.65624e-014	-3.1868e-014	-1.62138e-014	-2.25911e-014	-1.85666e-014	-2.77727e-015	1.03562e-015	2.6343e-015	5.59932e-016	5.04296e-015	1.78779e-015
1.20604e-014	4.3303e-015	-5.38886e-015	-3.91979e-015	-1.03245e-014	-1.09228e-014	-7.5631e-015	2.29112e-015	5.71037e-015	6.85323e-015	1.29821e-014	8.3275e-015	1.36457e-014	-1.7193e-014	-1.66355e-014	-3.20411e-014	-1.63813e-014	-2.28699e-014	-1.88635e-014	-2.61131e-015	1.02276e-015	2.93401e-015	6.54076e-016	5.03206e-015	2.11172e-015
1.19434e-014	4.43776e-015	-5.16291e-015	-3.81945e-015	-1.02441e-014	-1.09328e-014	-7.77682e-015	2.45699e-015	5.72689e-015	6.72328e-015	1.29261e-014	8.12198e-015	1.34463e-014	-1.71296e-014	-1.66916e-014	-3.22068e-014	-1.65472e-014	-2.31186e-014	-1.91238e-014	-2.4446e-015	1.03185e-015	3.23358e-015	7.30774e-016	5.01508e-015	2.44197e-015
1.18189e-014	4.53836e-015	-4.94152e-015	-3.70842e-015	-1.01511e-014	-1.09156e-014	-8.00137e-015	2.62047e-015	5.75292e-015	6.59666e-015	1.28672e-014	7.9087e-015	1.32291e-014	-1.70498e-014	-1.67287e-014	-3.23634e-014	-1.671e-014	-2.33353e-014	-1.93445e-014	-2.27577e-015	1.06248e-015	3.53072e-015	7.91469e-016	4.99366e-015	2.77799e-015
1.16887e-014	4.63218e-015	-4.72387e-015	-3.58548e-015	-1.00433e-014	-1.08696e-014	-8.23316e-015	2.78108e-015	5.78979e-015	6.47456e-015	1.28068e-014	7.6899e-015	1.29969e-014	-1.69537e-014	-1.67452e-014	-3.25091e-014	-1.68675e-014	-2.35183e-014	-1.95238e-014	-2.10378e-015	1.11456e-015	3.82394e-015	8.37112e-016	4.96974e-015	3.11875e-015
1.15543e-014	4.71964e-015	-4.50902e-015	-3.45056e-015	-9.91845e-015	-1.07943e-014	-8.46902e-015	2.93869e-015	5.8385e-015	6.35753e-015	1.27463e-014	7.46826e-015	1.2752e-014	-1.68415e-014	-1.67399e-014	-3.2642e-014	-1.70185e-014	-2.3666e-014	-1.96596e-014	-1.92688e-015	1.18692e-015	4.11228e-015	8.68991e-016	4.94452e-015	3.46255e-015
1.14172e-014	4.80094e-015	-4.29553e-015	-3.30305e-015	-9.77495e-015	-1.06896e-014	-8.70626e-015	3.09334e-015	5.90055e-015	6.2466e-015	1.26863e-014	7.2456e-015	1.24969e-014	-1.67132e-014	-1.67117e-014	-3.2761e-014	-1.7162e-014	-2.37775e-014	-1.97505e-014	-1.74385e-015	1.27914e-015	4.39448e-015	8.87984e-016	4.91927e-015	3.80797e-015
1.12788e-014	4.87662e-015	-4.08218e-015	-3.14187e-015	-9.61089e-015	-1.05556e-014	-8.94216e-015	3.2449e-015	5.97606e-015	6.14306e-015	1.26277e-014	7.02448e-015	1.22347e-014	-1.65704e-014	-1.66593e-014	-3.28636e-014	-1.72962e-014	-2.38516e-014	-1.97949e-014	-1.55325e-015	1.39015e-015	4.66953e-015	8.95792e-016	4.89567e-015	4.15392e-015
1.11409e-014	4.94691e-015	-3.86762e-015	-2.96744e-015	-9.42552e-015	-1.03929e-014	-9.1743e-015	3.39374e-015	6.06526e-015	6.04752e-015	1.25713e-014	6.80728e-015	1.19682e-014	-1.64144e-014	-1.6582e-014	-3.29475e-014	-1.74204e-014	-2.38878e-014	-1.97921e-014	-1.3534e-015	1.51909e-015	4.93647e-015	8.93741e-016	4.87555e-015	4.49888e-015
1.10055e-014	5.01243e-015	-3.65172e-015	-2.78085e-015	-9.21821e-015	-1.02022e-014	-9.39971e-015	3.54018e-015	6.16878e-015	5.95983e-015	1.25184e-014	6.59548e-015	1.16999e-014	-1.62462e-014	-1.64793e-014	-3.30109e-014	-1.75335e-014	-2.38854e-014	-1.97414e-014	-1.14282e-015	1.66491e-015	5.19398e-015	8.83576e-016	4.85963e-015	4.84146e-015
1.08738e-014	5.07373e-015	-3.43372e-015	-2.58268e-015	-8.98819e-015	-9.9853e-015	-9.61664e-015	3.685e-015	6.28664e-015	5.88053e-015	1.24684e-014	6.39144e-015	1.14317e-014	-1.60672e-014	-1.63507e-014	-3.30528e-014	-1.76342e-014	-2.38445e-014	-1.96426e-014	-9.20678e-016	1.82612e-015	5.441e-015	8.66891e-016	4.84915e-015	5.18091e-015
1.0747e-014	5.13065e-015	-3.21249e-015	-2.37333e-015	-8.73501e-015	-9.7444e-015	-9.82272e-015	3.82831e-015	6.4187e-015	5.80988e-015	1.24219e-014	6.19673e-015	1.11654e-014	-1.58797e-014	-1.6196e-014	-3.30717e-014	-1.77217e-014	-2.37653e-014	-1.9496e-014	-6.85979e-016	2.00257e-015	5.67721e-015	8.45479e-016	4.84501e-015	5.51636e-015
1.06258e-014	5.18385e-015	-2.98807e-015	-2.15424e-015	-8.45922e-015	-9.48156e-015	-1.00157e-014	3.96949e-015	6.56449e-015	5.74818e-015	1.2379e-014	6.01316e-015	1.09032e-014	-1.56848e-014	-1.60151e-014	-3.30666e-014	-1.77956e-014	-2.36484e-014	-1.93022e-014	-4.37468e-016	2.1933e-015	5.90207e-015	8.20977e-016	4.84885e-015	5.84695e-015
1.05106e-014	5.23395e-015	-2.76023e-015	-1.92696e-015	-8.16099e-015	-9.19915e-015	-1.01943e-014	4.10865e-015	6.72381e-015	5.69552e-015	1.23396e-014	5.84289e-015	1.0647e-014	-1.54844e-014	-1.58078e-014	-3.30367e-014	-1.78555e-014	-2.34941e-014	-1.90623e-014	-1.73783e-016	2.39667e-015	6.1154e-015	7.94634e-016	4.86178e-015	6.17193e-015
1.04022e-014	5.28121e-015	-2.5291e-015	-1.69372e-015	-7.84127e-015	-8.89916e-015	-1.03564e-014	4.24617e-015	6.89572e-015	5.65154e-015	1.23032e-014	5.6873e-015	1.03982e-014	-1.52812e-014	-1.55745e-014	-3.29815e-014	-1.79003e-014	-2.33031e-014	-1.8778e-014	1.05497e-016	2.61186e-015	6.31684e-015	7.68425e-016	4.88477e-015	6.49039e-015
1.0301e-014	5.32577e-015	-2.2945e-015	-1.45569e-015	-7.5014e-015	-8.58514e-015	-1.05009e-014	4.38322e-015	7.07864e-015	5.61565e-015	1.227e-014	5.5479e-015	1.01582e-014	-1.5077e-014	-1.53158e-014	-3.28994e-014	-1.79291e-014	-2.30765e-014	-1.84499e-014	4.01203e-016	2.83797e-015	6.5065e-015	7.43799e-016	4.91833e-015	6.80126e-015
1.02083e-014	5.36812e-015	-2.05672e-015	-1.21487e-015	-7.14295e-015	-8.26026e-015	-1.06273e-014	4.52028e-015	7.27188e-015	5.58809e-015	1.22398e-014	5.42615e-015	9.92867e-015	-1.48734e-014	-1.50328e-014	-3.27902e-014	-1.79407e-014	-2.28154e-014	-1.80805e-014	7.13841e-016	3.07387e-015	6.68452e-015	7.22427e-016	4.96278e-015	7.10481e-015
1.0124e-014	5.40818e-015	-1.81645e-015	-9.73503e-016	-6.76736e-015	-7.92738e-015	-1.07345e-014	4.658e-015	7.47421e-015	5.56858e-015	1.22123e-014	5.32301e-015	9.711e-015	-1.46733e-014	-1.47261e-014	-3.26533e-014	-1.79347e-014	-2.25213e-014	-1.76715e-014	1.04359e-015	3.3183e-015	6.85103e-015	7.0545e-016	5.0187e-015	7.40021e-015
1.00484e-014	5.44556e-015	-1.57404e-015	-7.34055e-016	-6.3763e-015	-7.58977e-015	-1.08226e-014	4.79661e-015	7.68407e-015	5.55663e-015	1.21868e-014	5.23919e-015	9.50559e-015	-1.44782e-014	-1.43967e-014	-3.24879e-014	-1.79106e-014	-2.21957e-014	-1.7226e-014	1.39013e-015	3.57007e-015	7.00651e-015	6.94642e-016	5.08656e-015	7.68718e-015
9.98171e-015	5.48078e-015	-1.33056e-015	-4.98319e-016	-5.97268e-015	-7.25072e-015	-1.08912e-014	4.93719e-015	7.90018e-015	5.55208e-015	1.21627e-014	5.17539e-015	9.31265e-015	-1.42899e-014	-1.40457e-014	-3.22946e-014	-1.78684e-014	-2.18405e-014	-1.67467e-014	1.75346e-015	3.82939e-015	7.15165e-015	6.91656e-016	5.16705e-015	7.96609e-015
9.92415e-015	5.51371e-015	-1.08714e-015	-2.689e-016	-5.55905e-015	-6.9133e-015	-1.09406e-014	5.0803e-015	8.12081e-015	5.55421e-015	1.21389e-014	5.13206e-015	9.1328e-015	-1.41098e-014	-1.36743e-014	-3.20735e-014	-1.78081e-014	-2.14576e-014	-1.62365e-014	2.13358e-015	4.09597e-015	7.28657e-015	6.97355e-016	5.25981e-015	8.23717e-015
9.87557e-015	5.54434e-015	-8.44746e-016	-4.81947e-017	-5.13845e-015	-6.58137e-015	-1.09714e-014	5.22679e-015	8.34376e-015	5.56343e-015	1.21146e-014	5.10928e-015	8.96575e-015	-1.39401e-014	-1.32843e-014	-3.18254e-014	-1.77291e-014	-2.10486e-014	-1.56979e-014	2.53002e-015	4.36868e-015	7.41213e-015	7.12825e-016	5.36501e-015	8.49984e-015
9.83598e-015	5.57203e-015	-6.04485e-016	1.61358e-016	-4.71487e-015	-6.25805e-015	-1.09846e-014	5.37742e-015	8.56702e-015	5.57892e-015	1.20891e-014	5.1069e-015	8.81127e-015	-1.37816e-014	-1.28768e-014	-3.1551e-014	-1.76307e-014	-2.06147e-014	-1.51343e-014	2.9415e-015	4.64675e-015	7.52921e-015	7.3917e-016	5.48249e-015	8.75396e-015
9.80614e-015	5.59662e-015	-3.67614e-016	3.5779e-016	-4.29057e-015	-5.94621e-015	-1.0981e-014	5.53282e-015	8.78871e-015	5.6006e-015	1.20613e-014	5.12463e-015	8.66855e-015	-1.36353e-014	-1.2454e-014	-3.12505e-014	-1.75133e-014	-2.01584e-014	-1.4549e-014	3.3677e-015	4.93028e-015	7.63896e-015	7.76826e-016	5.61215e-015	8.99987e-015
9.78528e-015	5.61849e-015	-1.35681e-016	5.38993e-016	-3.86853e-015	-5.64875e-015	-1.09611e-014	5.69294e-015	9.00722e-015	5.6282e-015	1.20306e-014	5.16257e-015	8.53699e-015	-1.35022e-014	-1.20179e-014	-3.09239e-014	-1.73766e-014	-1.96815e-014	-1.39455e-014	3.80794e-015	5.21868e-015	7.74275e-015	8.26737e-016	5.75385e-015	9.23742e-015
9.77304e-015	5.63729e-015	8.95868e-017	7.02927e-016	-3.45233e-015	-5.36825e-015	-1.09262e-014	5.85852e-015	9.22118e-015	5.66143e-015	1.19959e-014	5.21999e-015	8.41665e-015	-1.33826e-014	-1.15701e-014	-3.05728e-014	-1.72207e-014	-1.91862e-014	-1.33265e-014	4.26039e-015	5.51176e-015	7.84192e-015	8.89764e-016	5.90693e-015	9.46628e-015
9.76922e-015	5.65197e-015	3.06383e-016	8.47562e-016	-3.0444e-015	-5.10728e-015	-1.08782e-014	6.0299e-015	9.42798e-015	5.70001e-015	1.19558e-014	5.29606e-015	8.30568e-015	-1.32773e-014	-1.1113e-014	-3.01988e-014	-1.70452e-014	-1.86744e-014	-1.26959e-014	4.72321e-015	5.80955e-015	7.93767e-015	9.66004e-016	6.0705e-015	9.68737e-015
9.77344e-015	5.66203e-015	5.12639e-016	9.71517e-016	-2.64793e-015	-4.86853e-015	-1.08189e-014	6.20734e-015	9.62558e-015	5.74398e-015	1.19099e-014	5.38991e-015	8.20304e-015	-1.31859e-014	-1.06489e-014	-2.9803e-014	-1.68506e-014	-1.8148e-014	-1.20571e-014	5.19539e-015	6.11158e-015	8.03087e-015	1.05547e-015	6.2439e-015	9.90037e-015
9.78538e-015	5.66735e-015	7.06723e-016	1.07343e-015	-2.26559e-015	-4.65425e-015	-1.07495e-014	6.39097e-015	9.81297e-015	5.79311e-015	1.18575e-014	5.50064e-015	8.10772e-015	-1.31082e-014	-1.01793e-014	-2.93866e-014	-1.66369e-014	-1.76092e-014	-1.14132e-014	5.6757e-015	6.41738e-015	8.12244e-015	1.15845e-015	6.42619e-015	1.01053e-014
9.80503e-015	5.66663e-015	8.86527e-016	1.15246e-015	-1.90045e-015	-4.46578e-015	-1.06722e-014	6.58113e-015	9.98867e-015	5.84721e-015	1.17979e-014	5.62647e-015	8.01799e-015	-1.30435e-014	-9.70678e-015	-2.89506e-014	-1.64048e-014	-1.70597e-014	-1.0767e-014	6.16177e-015	6.72674e-015	8.21331e-015	1.27495e-015	6.61671e-015	1.03023e-014
9.83153e-015	5.65922e-015	1.05059e-015	1.20774e-015	-1.55575e-015	-4.30515e-015	-1.05889e-014	6.77788e-015	1.0151e-014	5.90642e-015	1.17304e-014	5.7665e-015	7.93236e-015	-1.29905e-014	-9.23294e-015	-2.84967e-014	-1.61546e-014	-1.65008e-014	-1.01218e-014	6.6521e-015	7.03934e-015	8.30488e-015	1.40515e-015	6.81462e-015	1.04914e-014
9.86397e-015	5.64492e-015	1.19698e-015	1.23865e-015	-1.23389e-015	-4.17315e-015	-1.0501e-014	6.982e-015	1.02987e-014	5.97101e-015	1.16544e-014	5.91942e-015	7.84932e-015	-1.29478e-014	-8.76011e-015	-2.80259e-014	-1.58867e-014	-1.59336e-014	-9.48093e-015	7.14441e-015	7.35521e-015	8.39795e-015	1.54913e-015	7.01906e-015	1.0673e-014
9.90188e-015	5.6236e-015	1.32423e-015	1.24439e-015	-9.37273e-016	-4.07012e-015	-1.04097e-014	7.19329e-015	1.04307e-014	6.04089e-015	1.15686e-014	6.08334e-015	7.76621e-015	-1.29138e-014	-8.29094e-015	-2.75403e-014	-1.56023e-014	-1.53606e-014	-8.84659e-015	7.63705e-015	7.67354e-015	8.49305e-015	1.70629e-015	7.22905e-015	1.08469e-014
9.94487e-015	5.59439e-015	1.43041e-015	1.22482e-015	-6.67318e-016	-3.99701e-015	-1.03174e-014	7.41183e-015	1.05455e-014	6.11566e-015	1.14736e-014	6.25688e-015	7.68148e-015	-1.28859e-014	-7.82675e-015	-2.7041e-014	-1.53018e-014	-1.47831e-014	-8.22103e-015	8.12752e-015	7.99379e-015	8.59144e-015	1.8758e-015	7.44302e-015	1.10136e-014
9.99245e-015	5.55645e-015	1.51363e-015	1.17999e-015	-4.25667e-016	-3.95442e-015	-1.02259e-014	7.63681e-015	1.06425e-014	6.19566e-015	1.13697e-014	6.43772e-015	7.59403e-015	-1.28616e-014	-7.36986e-015	-2.65299e-014	-1.49858e-014	-1.42024e-014	-7.60639e-015	8.61305e-015	8.31549e-015	8.69421e-015	2.05739e-015	7.65982e-015	1.11731e-014
1.00441e-014	5.51019e-015	1.57308e-015	1.10996e-015	-2.13924e-016	-3.94141e-015	-1.01365e-014	7.86835e-015	1.07206e-014	6.28102e-015	1.12569e-014	6.62407e-015	7.50226e-015	-1.28389e-014	-6.92182e-015	-2.60085e-014	-1.46555e-014	-1.36204e-014	-7.00478e-015	9.09191e-015	8.63811e-015	8.80282e-015	2.24994e-015	7.87844e-015	1.13254e-014
1.00989e-014	5.45499e-015	1.60765e-015	1.01542e-015	-3.28931e-017	-3.95744e-015	-1.00515e-014	8.10623e-015	1.07798e-014	6.37179e-015	1.1135e-014	6.81449e-015	7.404e-015	-1.28141e-014	-6.48441e-015	-2.54773e-014	-1.43123e-014	-1.30383e-014	-6.41823e-015	9.56179e-015	8.96177e-015	8.91746e-015	2.45291e-015	8.09788e-015	1.147e-014
1.01556e-014	5.39072e-015	1.61622e-015	8.96236e-016	1.17306e-016	-4.00149e-015	-9.97252e-015	8.34983e-015	1.0819e-014	6.46796e-015	1.10044e-014	7.00699e-015	7.29826e-015	-1.27841e-014	-6.05929e-015	-2.49373e-014	-1.39575e-014	-1.24575e-014	-5.84885e-015	1.00208e-014	9.28549e-015	9.03858e-015	2.66472e-015	8.31736e-015	1.16075e-014
1.02137e-014	5.31741e-015	1.5979e-015	7.54339e-016	2.36241e-016	-4.07259e-015	-9.89976e-015	8.59798e-015	1.0838e-014	6.56937e-015	1.08654e-014	7.19989e-015	7.18397e-015	-1.2746e-014	-5.64793e-015	-2.43899e-014	-1.35921e-014	-1.18797e-014	-5.29736e-015	1.0467e-014	9.60816e-015	9.16691e-015	2.88406e-015	8.53583e-015	1.17377e-014
1.02721e-014	5.23463e-015	1.55251e-015	5.90798e-016	3.23225e-016	-4.16937e-015	-9.83453e-015	8.85021e-015	1.08366e-014	6.67588e-015	1.07184e-014	7.39145e-015	7.06e-015	-1.26966e-014	-5.25157e-015	-2.38359e-014	-1.3218e-014	-1.13057e-014	-4.76519e-015	1.08977e-014	9.92886e-015	9.30301e-015	3.10981e-015	8.75186e-015	1.1861e-014
1.03302e-014	5.14341e-015	1.479e-015	4.06404e-016	3.79459e-016	-4.29035e-015	-9.77811e-015	9.10544e-015	1.08153e-014	6.78693e-015	1.05638e-014	7.57994e-015	6.9253e-015	-1.26321e-014	-4.87139e-015	-2.32758e-014	-1.28367e-014	-1.07369e-014	-4.25348e-015	1.13111e-014	1.02463e-014	9.44667e-015	3.34047e-015	8.96399e-015	1.19774e-014
1.03865e-014	5.04393e-015	1.37774e-015	2.02819e-016	4.06041e-016	-4.43359e-015	-9.73179e-015	9.36276e-015	1.07739e-014	6.90267e-015	1.04024e-014	7.7636e-015	6.7787e-015	-1.2549e-014	-4.50884e-015	-2.27107e-014	-1.24497e-014	-1.01745e-014	-3.7631e-015	1.17052e-014	1.05594e-014	9.5976e-015	3.5748e-015	9.17151e-015	1.20868e-014
1.04402e-014	4.93627e-015	1.24898e-015	-1.80092e-017	4.04414e-016	-4.59655e-015	-9.696e-015	9.62153e-015	1.07128e-014	7.0233e-015	1.02349e-014	7.94045e-015	6.61893e-015	-1.24439e-014	-4.16475e-015	-2.21419e-014	-1.20588e-014	-9.61915e-015	-3.29477e-015	1.20786e-014	1.0867e-014	9.75569e-015	3.81157e-015	9.37386e-015	1.21887e-014
1.04902e-014	4.82068e-015	1.09306e-015	-2.54668e-016	3.75883e-016	-4.77754e-015	-9.67112e-015	9.88008e-015	1.06327e-014	7.14808e-015	1.00628e-014	8.1093e-015	6.44553e-015	-1.23133e-014	-3.8405e-015	-2.15696e-014	-1.16661e-014	-9.07157e-015	-2.84908e-015	1.24289e-014	1.1168e-014	9.92107e-015	4.04895e-015	9.5702e-015	1.22831e-014
1.05359e-014	4.69788e-015	9.10526e-016	-5.0525e-016	3.22347e-016	-4.97398e-015	-9.65826e-015	1.01366e-014	1.05339e-014	7.27686e-015	9.8868e-015	8.26901e-015	6.25835e-015	-1.21547e-014	-3.53603e-015	-2.09945e-014	-1.12734e-014	-8.53227e-015	-2.42576e-015	1.2755e-014	1.14606e-014	1.00934e-014	4.2857e-015	9.75965e-015	1.23702e-014
1.0576e-014	4.56879e-015	7.02591e-016	-7.6751e-016	2.45387e-016	-5.18287e-015	-9.6579e-015	1.03899e-014	1.04171e-014	7.40912e-015	9.7078e-015	8.41823e-015	6.05734e-015	-1.19652e-014	-3.25154e-015	-2.04168e-014	-1.08825e-014	-8.00221e-015	-2.0245e-015	1.30549e-014	1.17432e-014	1.02721e-014	4.5202e-015	9.94078e-015	1.24504e-014
1.06099e-014	4.43453e-015	4.70641e-016	-1.03974e-015	1.47958e-016	-5.40164e-015	-9.67006e-015	1.06388e-014	1.0282e-014	7.54398e-015	9.52677e-015	8.55527e-015	5.84277e-015	-1.17421e-014	-2.98745e-015	-1.98371e-014	-1.04955e-014	-7.48164e-015	-1.64545e-015	1.33271e-014	1.20136e-014	1.04566e-014	4.75035e-015	1.01123e-014	1.25232e-014
1.06359e-014	4.29627e-015	2.16136e-016	-1.31967e-015	3.2896e-017	-5.62778e-015	-9.69462e-015	1.08813e-014	1.01297e-014	7.68082e-015	9.34446e-015	8.67965e-015	5.61426e-015	-1.14829e-014	-2.7442e-015	-1.92556e-014	-1.01149e-014	-6.97168e-015	-1.28843e-015	1.3571e-014	1.22699e-014	1.06465e-014	4.97452e-015	1.02737e-014	1.25887e-014
1.06529e-014	4.15442e-015	-5.83425e-017	-1.60563e-015	-9.78499e-017	-5.85848e-015	-9.73143e-015	1.11153e-014	9.9611e-015	7.81865e-015	9.16159e-015	8.79016e-015	5.37266e-015	-1.11856e-014	-2.52139e-015	-1.86724e-014	-9.74203e-015	-6.47253e-015	-9.53785e-016	1.37857e-014	1.25116e-014	1.08411e-014	5.19076e-015	1.04241e-014	1.26468e-014
1.06601e-014	4.01001e-015	-3.50728e-016	-1.89563e-015	-2.41871e-016	-6.09113e-015	-9.78014e-015	1.13391e-014	9.77722e-015	7.95669e-015	8.97926e-015	8.88572e-015	5.1188e-015	-1.08489e-014	-2.31861e-015	-1.80873e-014	-9.37864e-015	-5.98461e-015	-6.40886e-016	1.39702e-014	1.27368e-014	1.10394e-014	5.39799e-015	1.05628e-014	1.26974e-014
1.06561e-014	3.86417e-015	-6.58806e-016	-2.18798e-015	-3.96253e-016	-6.32328e-015	-9.84032e-015	1.15512e-014	9.5789e-015	8.09382e-015	8.79855e-015	8.96539e-015	4.85333e-015	-1.04718e-014	-2.13529e-015	-1.75005e-014	-9.02623e-015	-5.5087e-015	-3.49883e-016	1.41237e-014	1.29436e-014	1.12399e-014	5.5945e-015	1.06888e-014	1.27401e-014
1.06397e-014	3.71883e-015	-9.8029e-016	-2.47992e-015	-5.5727e-016	-6.55208e-015	-9.91146e-015	1.17498e-014	9.36754e-015	8.22879e-015	8.62015e-015	9.02896e-015	4.57675e-015	-1.00536e-014	-1.97114e-015	-1.69125e-014	-8.68732e-015	-5.04535e-015	-8.0372e-017	1.42453e-014	1.31304e-014	1.14416e-014	5.77859e-015	1.08012e-014	1.27753e-014
1.06104e-014	3.57506e-015	-1.31145e-015	-2.76962e-015	-7.22145e-016	-6.77453e-015	-9.99352e-015	1.19324e-014	9.14428e-015	8.36109e-015	8.44506e-015	9.07635e-015	4.29005e-015	-9.59418e-015	-1.82539e-015	-1.63235e-014	-8.36342e-015	-4.5947e-015	1.67779e-016	1.43352e-014	1.32957e-014	1.16435e-014	5.94916e-015	1.08996e-014	1.28031e-014
1.05673e-014	3.43439e-015	-1.64928e-015	-3.05576e-015	-8.88688e-016	-6.98936e-015	-1.00856e-014	1.20969e-014	8.90989e-015	8.48938e-015	8.27349e-015	9.10728e-015	3.99428e-015	-9.09355e-015	-1.69711e-015	-1.57333e-014	-8.05582e-015	-4.15735e-015	3.9471e-016	1.4393e-014	1.34376e-014	1.18443e-014	6.10444e-015	1.09829e-014	1.28235e-014
1.05098e-014	3.29893e-015	-1.99089e-015	-3.3359e-015	-1.05431e-015	-7.19409e-015	-1.01868e-014	1.22409e-014	8.66501e-015	8.61206e-015	8.10575e-015	9.12156e-015	3.69109e-015	-8.55243e-015	-1.58422e-015	-1.5142e-014	-7.76548e-015	-3.73364e-015	6.01782e-016	1.44188e-014	1.35549e-014	1.2043e-014	6.24351e-015	1.10505e-014	1.28369e-014
1.04364e-014	3.16896e-015	-2.33253e-015	-3.60839e-015	-1.21622e-015	-7.38635e-015	-1.02968e-014	1.23628e-014	8.41112e-015	8.72769e-015	7.94164e-015	9.11895e-015	3.38223e-015	-7.97224e-015	-1.48542e-015	-1.455e-014	-7.49315e-015	-3.3242e-015	7.88168e-016	1.44124e-014	1.36464e-014	1.22379e-014	6.36521e-015	1.11021e-014	1.28436e-014
1.03466e-014	3.0459e-015	-2.66988e-015	-3.87181e-015	-1.37264e-015	-7.56418e-015	-1.04137e-014	1.24612e-014	8.14898e-015	8.83495e-015	7.78112e-015	9.10018e-015	3.06794e-015	-7.35493e-015	-1.39938e-015	-1.39574e-014	-7.24057e-015	-2.92968e-015	9.54168e-016	1.43744e-014	1.37113e-014	1.24278e-014	6.46805e-015	1.11367e-014	1.28443e-014
1.02397e-014	2.93075e-015	-3.00001e-015	-4.12428e-015	-1.52166e-015	-7.72613e-015	-1.05366e-014	1.25337e-014	7.87918e-015	8.93287e-015	7.62442e-015	9.06506e-015	2.74955e-015	-6.70256e-015	-1.32464e-015	-1.33639e-014	-7.00791e-015	-2.5506e-015	1.09915e-015	1.43052e-014	1.37488e-014	1.26106e-014	6.55107e-015	1.11537e-014	1.2839e-014
1.01159e-014	2.82482e-015	-3.31921e-015	-4.36459e-015	-1.66144e-015	-7.87092e-015	-1.06658e-014	1.25788e-014	7.60242e-015	9.02004e-015	7.47099e-015	9.01424e-015	2.42826e-015	-6.01817e-015	-1.25954e-015	-1.27701e-014	-6.79589e-015	-2.18726e-015	1.22232e-015	1.42052e-014	1.3758e-014	1.27843e-014	6.61378e-015	1.11526e-014	1.28282e-014
9.9743e-015	2.7285e-015	-3.6233e-015	-4.59152e-015	-1.79011e-015	-7.9971e-015	-1.08003e-014	1.25942e-014	7.31995e-015	9.09497e-015	7.32046e-015	8.94743e-015	2.10573e-015	-5.30434e-015	-1.20232e-015	-1.21763e-014	-6.60552e-015	-1.84021e-015	1.32366e-015	1.40758e-014	1.37385e-014	1.29478e-014	6.65572e-015	1.11329e-014	1.28116e-014
9.81455e-015	2.64342e-015	-3.90907e-015	-4.80442e-015	-1.90671e-015	-8.10347e-015	-1.09383e-014	1.25786e-014	7.03269e-015	9.15649e-015	7.17203e-015	8.86513e-015	1.78293e-015	-4.56476e-015	-1.15058e-015	-1.15833e-014	-6.43672e-015	-1.50997e-015	1.4033e-015	1.39184e-014	1.36899e-014	1.30991e-014	6.67666e-015	1.10936e-014	1.27902e-014
9.63694e-015	2.57021e-015	-4.17292e-015	-5.00248e-015	-2.01019e-015	-8.19028e-015	-1.10799e-014	1.25308e-014	6.74101e-015	9.20321e-015	7.02477e-015	8.76769e-015	1.46031e-015	-3.80344e-015	-1.10313e-015	-1.09914e-014	-6.28963e-015	-1.19706e-015	1.46128e-015	1.37338e-014	1.36115e-014	1.32363e-014	6.67597e-015	1.1034e-014	1.27643e-014
9.44144e-015	2.50916e-015	-4.4111e-015	-5.18463e-015	-2.09939e-015	-8.25657e-015	-1.12244e-014	1.24502e-014	6.44539e-015	9.23434e-015	6.87808e-015	8.65575e-015	1.13937e-015	-3.02443e-015	-1.05775e-015	-1.04014e-014	-6.16453e-015	-9.02324e-016	1.49581e-015	1.35238e-014	1.35042e-014	1.33581e-014	6.65343e-015	1.09539e-014	1.27344e-014
9.2277e-015	2.46033e-015	-4.62e-015	-5.35046e-015	-2.17409e-015	-8.30308e-015	-1.13711e-014	1.23352e-014	6.14676e-015	9.24817e-015	6.73017e-015	8.52937e-015	8.20945e-016	-2.23185e-015	-1.01225e-015	-9.81449e-015	-6.06129e-015	-6.26518e-016	1.50546e-015	1.32897e-014	1.33682e-014	1.34625e-014	6.60913e-015	1.08531e-014	1.27006e-014
8.99681e-015	2.4243e-015	-4.7966e-015	-5.49973e-015	-2.23348e-015	-8.33033e-015	-1.1519e-014	1.21852e-014	5.84521e-015	9.24408e-015	6.57938e-015	8.38933e-015	5.05145e-016	-1.43027e-015	-9.64447e-016	-9.23126e-015	-5.97922e-015	-3.69869e-016	1.49019e-015	1.30331e-014	1.32043e-014	1.35481e-014	6.54332e-015	1.07317e-014	1.26628e-014
8.74885e-015	2.40144e-015	-4.93734e-015	-5.63238e-015	-2.27816e-015	-8.33804e-015	-1.16677e-014	1.19998e-014	5.54097e-015	9.22138e-015	6.42464e-015	8.23578e-015	1.92717e-016	-6.24587e-016	-9.12361e-016	-8.65282e-015	-5.91764e-015	-1.329e-016	1.44896e-015	1.27553e-014	1.30127e-014	1.36136e-014	6.45662e-015	1.05898e-014	1.26217e-014
8.48379e-015	2.39138e-015	-5.0395e-015	-5.7484e-015	-2.3088e-015	-8.32688e-015	-1.18169e-014	1.17785e-014	5.23437e-015	9.17886e-015	6.26441e-015	8.06921e-015	-1.15337e-016	1.80339e-016	-8.5416e-016	-8.08054e-015	-5.87552e-015	8.39311e-017	1.38086e-015	1.24575e-014	1.27943e-014	1.36571e-014	6.34934e-015	1.04277e-014	1.25776e-014
8.20233e-015	2.39348e-015	-5.10042e-015	-5.848e-015	-2.3267e-015	-8.29776e-015	-1.1966e-014	1.15205e-014	4.92548e-015	9.11588e-015	6.09692e-015	7.89005e-015	-4.19374e-016	9.80054e-016	-7.88087e-016	-7.51532e-015	-5.85208e-015	2.79608e-016	1.28474e-015	1.21427e-014	1.25508e-014	1.36773e-014	6.2221e-015	1.02448e-014	1.25303e-014
7.9051e-015	2.40635e-015	-5.11719e-015	-5.93099e-015	-2.33277e-015	-8.25186e-015	-1.21151e-014	1.12264e-014	4.61464e-015	9.03197e-015	5.92012e-015	7.69836e-015	-7.19394e-016	1.76961e-015	-7.11794e-016	-6.95826e-015	-5.84656e-015	4.53138e-016	1.15933e-015	1.18127e-014	1.22838e-014	1.36729e-014	6.07551e-015	1.00415e-014	1.24805e-014
7.5928e-015	2.42895e-015	-5.08776e-015	-5.99729e-015	-2.32872e-015	-8.19061e-015	-1.22637e-014	1.08963e-014	4.30231e-015	8.92677e-015	5.7325e-015	7.49442e-015	-1.01497e-015	2.54471e-015	-6.23195e-016	-6.41097e-015	-5.85706e-015	6.04216e-016	1.00336e-015	1.14694e-014	1.19946e-014	1.36424e-014	5.91115e-015	9.81745e-015	1.24269e-014
7.266e-015	2.46006e-015	-5.01081e-015	-6.0479e-015	-2.31556e-015	-8.11559e-015	-1.24117e-014	1.05307e-014	3.98892e-015	8.79954e-015	5.53181e-015	7.27837e-015	-1.30673e-015	3.30082e-015	-5.20956e-016	-5.87463e-015	-5.88242e-015	7.31729e-016	8.15899e-016	1.11152e-014	1.1685e-014	1.35849e-014	5.72963e-015	9.57304e-015	1.23696e-014
6.92568e-015	2.49775e-015	-4.8854e-015	-6.08296e-015	-2.29475e-015	-8.02833e-015	-1.25591e-014	1.01303e-014	3.6742e-015	8.64973e-015	5.31588e-015	7.05101e-015	-1.5953e-015	4.03356e-015	-4.03135e-016	-5.35066e-015	-5.9216e-015	8.34217e-016	5.96898e-016	1.07515e-014	1.13572e-014	1.34995e-014	5.53216e-015	9.30861e-015	1.23086e-014
6.57271e-015	2.54085e-015	-4.71048e-015	-6.1023e-015	-2.26799e-015	-7.93051e-015	-1.27062e-014	9.69605e-015	3.35767e-015	8.47745e-015	5.08246e-015	6.81155e-015	-1.88096e-015	4.73935e-015	-2.68387e-016	-4.84068e-015	-5.97375e-015	9.10641e-016	3.45873e-016	1.03806e-014	1.10133e-014	1.33854e-014	5.3198e-015	9.02549e-015	1.22436e-014
6.20878e-015	2.58772e-015	-4.48502e-015	-6.10737e-015	-2.23692e-015	-7.82371e-015	-1.28531e-014	9.22926e-015	3.03928e-015	8.28288e-015	4.83022e-015	6.56022e-015	-2.16409e-015	5.41398e-015	-1.15612e-016	-4.34579e-015	-6.03876e-015	9.59648e-016	6.1161e-017	1.00043e-014	1.06546e-014	1.32422e-014	5.09451e-015	8.72437e-015	1.21735e-014
5.83489e-015	2.63629e-015	-4.20925e-015	-6.0985e-015	-2.20393e-015	-7.71042e-015	-1.3e-014	8.73051e-015	2.71912e-015	8.06608e-015	4.55717e-015	6.297e-015	-2.44593e-015	6.05411e-015	5.64557e-017	-3.8673e-015	-6.11526e-015	9.80878e-016	-2.57679e-016	9.6241e-015	1.02825e-014	1.30696e-014	4.85774e-015	8.40573e-015	1.20978e-014
5.45231e-015	2.68434e-015	-3.88328e-015	-6.07652e-015	-2.1712e-015	-7.59269e-015	-1.31471e-014	8.2016e-015	2.39687e-015	7.82738e-015	4.26202e-015	6.02239e-015	-2.72764e-015	6.65746e-015	2.48874e-016	-3.40678e-015	-6.20171e-015	9.7372e-016	-6.11562e-016	9.24203e-015	9.89923e-015	1.28671e-014	4.61087e-015	8.07058e-015	1.20161e-014
5.06233e-015	2.72907e-015	-3.50853e-015	-6.04234e-015	-2.14099e-015	-7.47267e-015	-1.32951e-014	7.64393e-015	2.07209e-015	7.56701e-015	3.94343e-015	5.73594e-015	-3.0103e-015	7.2208e-015	4.62479e-016	-2.96517e-015	-6.29624e-015	9.3669e-016	-1.00012e-015	8.85962e-015	9.50693e-015	1.26351e-014	4.35558e-015	7.72051e-015	1.19282e-014
4.66635e-015	2.7677e-015	-3.08529e-015	-5.9968e-015	-2.11533e-015	-7.35257e-015	-1.34445e-014	7.05918e-015	1.74339e-015	7.28481e-015	3.5999e-015	5.43749e-015	-3.29538e-015	7.74241e-015	6.98075e-016	-2.54398e-015	-6.398e-015	8.6882e-016	-1.42329e-015	8.47867e-015	9.10722e-015	1.23737e-014	4.09388e-015	7.35695e-015	1.18329e-014
4.26536e-015	2.79812e-015	-2.61596e-015	-5.94088e-015	-2.09568e-015	-7.2335e-015	-1.35953e-014	6.44907e-015	1.41045e-015	6.98155e-015	3.23036e-015	5.12698e-015	-3.58421e-015	8.2212e-015	9.56542e-016	-2.14443e-015	-6.50631e-015	7.69309e-016	-1.88213e-015	8.10043e-015	8.70211e-015	1.20831e-014	3.82743e-015	6.98115e-015	1.17289e-014
3.86047e-015	2.81711e-015	-2.10274e-015	-5.87545e-015	-2.08363e-015	-7.11721e-015	-1.37481e-014	5.8162e-015	1.0728e-015	6.65785e-015	2.83401e-015	4.80434e-015	-3.87817e-015	8.65655e-015	1.23798e-015	-1.76749e-015	-6.62027e-015	6.36999e-016	-2.37571e-015	7.72647e-015	8.293e-015	1.17642e-014	3.55795e-015	6.59499e-015	1.16152e-014
3.4531e-015	2.82246e-015	-1.54796e-015	-5.80132e-015	-2.08116e-015	-7.00578e-015	-1.39037e-014	5.163e-015	7.29904e-016	6.3145e-015	2.41052e-015	4.46924e-015	-4.17796e-015	9.04911e-015	1.54265e-015	-1.41419e-015	-6.73895e-015	4.71336e-016	-2.9032e-015	7.35776e-015	7.88166e-015	1.14179e-014	3.287e-015	6.20058e-015	1.14908e-014
3.04371e-015	2.81171e-015	-9.53746e-016	-5.71869e-015	-2.0889e-015	-6.90103e-015	-1.40625e-014	4.49172e-015	3.81224e-016	5.95255e-015	1.95951e-015	4.12177e-015	-4.48535e-015	9.39855e-015	1.87011e-015	-1.08498e-015	-6.86147e-015	2.71613e-016	-3.46431e-015	6.99523e-015	7.4697e-015	1.10453e-014	3.01611e-015	5.80024e-015	1.13546e-014
2.63314e-015	2.78196e-015	-3.23464e-016	-5.62744e-015	-2.10864e-015	-6.80397e-015	-1.42255e-014	3.80477e-015	2.67117e-017	5.57273e-015	1.48186e-015	3.76178e-015	-4.80221e-015	9.70618e-015	2.22048e-015	-7.80551e-016	-6.98774e-015	3.74402e-017	-4.05744e-015	6.64014e-015	7.05795e-015	1.06476e-014	2.74656e-015	5.39581e-015	1.12053e-014
2.22254e-015	2.73011e-015	3.39163e-016	-5.52871e-015	-2.1412e-015	-6.71584e-015	-1.43928e-014	3.10444e-015	-3.34812e-016	5.17597e-015	9.7816e-016	3.38913e-015	-5.12961e-015	9.97239e-015	2.59364e-015	-5.00868e-016	-7.11726e-015	-2.31383e-016	-4.68105e-015	6.29255e-015	6.64759e-015	1.02264e-014	2.48004e-015	4.98916e-015	1.10411e-014
1.81329e-015	2.65391e-015	1.03054e-015	-5.42265e-015	-2.187e-015	-6.63787e-015	-1.45647e-014	2.39326e-015	-7.04161e-016	4.76309e-015	4.48898e-016	3.00343e-015	-5.46831e-015	1.02003e-014	2.9892e-015	-2.46551e-016	-7.24875e-015	-5.3505e-016	-5.33363e-015	5.95299e-015	6.23961e-015	9.78337e-015	2.21854e-015	4.58214e-015	1.08605e-014
1.40599e-015	2.55155e-015	1.74713e-015	-5.3088e-015	-2.24651e-015	-6.57059e-015	-1.47418e-014	1.67422e-015	-1.08181e-015	4.335e-015	-1.05134e-016	2.60428e-015	-5.81888e-015	1.03918e-014	3.4065e-015	-1.75909e-017	-7.38221e-015	-8.73994e-016	-6.01314e-015	5.62138e-015	5.83394e-015	9.32081e-015	1.96295e-015	4.17712e-015	1.0663e-014
1.00121e-015	2.42098e-015	2.48514e-015	-5.18811e-015	-2.31952e-015	-6.51497e-015	-1.49245e-014	9.49432e-016	-1.46892e-015	3.89326e-015	-6.81924e-016	2.19218e-015	-6.18138e-015	1.05488e-014	3.84486e-015	1.86423e-016	-7.51786e-015	-1.24832e-015	-6.71715e-015	5.29753e-015	5.43115e-015	8.84048e-015	1.71459e-015	3.77655e-015	1.04476e-014
5.99821e-016	2.26058e-015	3.23987e-015	-5.06043e-015	-2.4057e-015	-6.47123e-015	-1.51129e-014	2.21314e-016	-1.86619e-015	3.43888e-015	-1.27953e-015	1.76752e-015	-6.55751e-015	1.06756e-014	4.30319e-015	3.66319e-016	-7.65578e-015	-1.65777e-015	-7.44299e-015	4.98072e-015	5.03141e-015	8.34481e-015	1.47419e-015	3.38301e-015	1.0213e-014
2.02975e-016	2.06886e-015	4.0074e-015	-4.92559e-015	-2.50402e-015	-6.43861e-015	-1.53074e-014	-5.0709e-016	-2.27508e-015	2.97327e-015	-1.89574e-015	1.33049e-015	-6.94742e-015	1.07762e-014	4.78086e-015	5.22957e-016	-7.79576e-015	-2.10178e-015	-8.18802e-015	4.67154e-015	4.63473e-015	7.83606e-015	1.24349e-015	2.99866e-015	9.9586e-015
-1.89046e-016	1.84453e-015	4.78321e-015	-4.78385e-015	-2.61391e-015	-6.41804e-015	-1.55086e-014	-1.23303e-015	-2.69508e-015	2.49754e-015	-2.52812e-015	8.81339e-016	-7.35082e-015	1.08549e-014	5.27627e-015	6.56578e-016	-7.93776e-015	-2.57963e-015	-8.95036e-015	4.36957e-015	4.24012e-015	7.3166e-015	1.02296e-015	2.6255e-015	9.68323e-015
-5.75868e-016	1.58659e-015	5.56285e-015	-4.63441e-015	-2.73364e-015	-6.40901e-015	-1.57155e-014	-1.95463e-015	-3.12682e-015	2.01293e-015	-3.17402e-015	4.20575e-016	-7.76725e-015	1.09154e-014	5.788e-015	7.67958e-016	-8.08181e-015	-3.08973e-015	-9.72658e-015	4.0745e-015	3.84696e-015	6.78848e-015	8.12303e-016	2.26596e-015	9.38618e-015
-9.57325e-016	1.29435e-015	6.34191e-015	-4.47613e-015	-2.86219e-015	-6.41107e-015	-1.59277e-014	-2.66923e-015	-3.57107e-015	1.52129e-015	-3.82992e-015	-5.06765e-017	-8.19652e-015	1.09624e-014	6.31474e-015	8.58194e-016	-8.22863e-015	-3.63174e-015	-1.05136e-014	3.78532e-015	3.45417e-015	6.25481e-015	6.12657e-016	1.92256e-015	9.06704e-015
-1.33238e-015	9.67491e-016	7.116e-015	-4.3089e-015	-2.99821e-015	-6.42341e-015	-1.61455e-014	-3.3745e-015	-4.02865e-015	1.02392e-015	-4.49258e-015	-5.31485e-016	-8.63861e-015	1.09999e-014	6.85518e-015	9.28738e-016	-8.37843e-015	-4.20419e-015	-1.13082e-014	3.50035e-015	3.061e-015	5.71784e-015	4.24702e-016	1.59698e-015	8.72495e-015
-1.70103e-015	6.06588e-016	7.88016e-015	-4.13219e-015	-3.13958e-015	-6.44511e-015	-1.63687e-014	-4.0682e-015	-4.50046e-015	5.22034e-016	-5.1587e-015	-1.02091e-015	-9.09238e-015	1.10332e-014	7.40707e-015	9.81458e-016	-8.53124e-015	-4.80538e-015	-1.21071e-014	3.21884e-015	2.66596e-015	5.18056e-015	2.48294e-016	1.29133e-015	8.35956e-015
-2.0623e-015	2.12401e-016	8.63064e-015	-3.94538e-015	-3.28416e-015	-6.47419e-015	-1.65959e-014	-4.74852e-015	-4.98611e-015	1.66322e-017	-5.82468e-015	-1.51795e-015	-9.55636e-015	1.1067e-014	7.96935e-015	1.01765e-015	-8.68795e-015	-5.433e-015	-1.29064e-014	2.94049e-015	2.26798e-015	4.6462e-015	8.35746e-017	1.00752e-015	7.97171e-015
-2.41605e-015	-2.14309e-016	9.36351e-015	-3.74709e-015	-3.42954e-015	-6.50904e-015	-1.68264e-014	-5.41369e-015	-5.48546e-015	-4.90642e-016	-6.48679e-015	-2.02108e-015	-1.00295e-014	1.11055e-014	8.53998e-015	1.03888e-015	-8.84894e-015	-6.08502e-015	-1.37029e-014	2.66437e-015	1.86501e-015	4.1172e-015	-6.97773e-017	7.46869e-016	7.56141e-015
-2.76167e-015	-6.71472e-016	1.00754e-014	-3.53682e-015	-3.57296e-015	-6.54788e-015	-1.70597e-014	-6.06196e-015	-5.99876e-015	-9.98028e-016	-7.14151e-015	-2.52868e-015	-1.05108e-014	1.11533e-014	9.11763e-015	1.04731e-015	-9.01501e-015	-6.75876e-015	-1.44936e-014	2.38925e-015	1.45557e-015	3.59608e-015	-2.12104e-016	5.10371e-016	7.12862e-015
-3.09885e-015	-1.15686e-015	1.07625e-014	-3.31365e-015	-3.7124e-015	-6.58897e-015	-1.7295e-014	-6.69077e-015	-6.52592e-015	-1.5042e-015	-7.78507e-015	-3.03928e-015	-1.0998e-014	1.12149e-014	9.70143e-015	1.04463e-015	-9.18699e-015	-7.45112e-015	-1.52749e-014	2.11368e-015	1.03804e-015	3.08531e-015	-3.43919e-016	2.99376e-016	6.67474e-015
-3.42722e-015	-1.66886e-015	1.14222e-014	-3.07644e-015	-3.84548e-015	-6.63035e-015	-1.75312e-014	-7.29829e-015	-7.06704e-015	-2.00802e-015	-8.41378e-015	-3.55072e-015	-1.14887e-014	1.12945e-014	1.02893e-014	1.03302e-015	-9.36476e-015	-8.15883e-015	-1.60436e-014	1.83652e-015	6.10276e-016	2.58793e-015	-4.65632e-016	1.14479e-016	6.20051e-015
-3.74614e-015	-2.20507e-015	1.20516e-014	-2.82442e-015	-3.9693e-015	-6.66917e-015	-1.77667e-014	-7.88312e-015	-7.62112e-015	-2.5081e-015	-9.02389e-015	-4.06106e-015	-1.19809e-014	1.13957e-014	1.08798e-014	1.01411e-015	-9.54912e-015	-8.87931e-015	-1.67972e-014	1.55714e-015	1.70381e-016	2.1059e-015	-5.77902e-016	-4.36359e-017	5.70716e-015
-4.05573e-015	-2.76276e-015	1.26482e-014	-2.55667e-015	-4.08139e-015	-6.70356e-015	-1.79999e-014	-8.44444e-015	-8.18818e-015	-3.00274e-015	-9.61215e-015	-4.56848e-015	-1.24722e-014	1.15222e-014	1.14716e-014	9.89814e-016	-9.74038e-015	-9.6094e-015	-1.75325e-014	1.27448e-015	-2.83061e-016	1.64147e-015	-6.8159e-016	-1.74451e-016	5.19628e-015
-4.35548e-015	-3.33814e-015	1.321e-014	-2.27197e-015	-4.17931e-015	-6.73163e-015	-1.82294e-014	-8.981e-015	-8.76769e-015	-3.49082e-015	-1.01749e-014	-5.07106e-015	-1.29601e-014	1.16771e-014	1.20631e-014	9.62721e-016	-9.93886e-015	-1.03453e-014	-1.82468e-014	9.87399e-016	-7.5202e-016	1.19653e-015	-7.7778e-016	-2.7832e-016	4.66946e-015
-4.64465e-015	-3.92782e-015	1.37355e-014	-1.96931e-015	-4.26021e-015	-6.75077e-015	-1.84538e-014	-9.49145e-015	-9.35889e-015	-3.97088e-015	-1.07088e-014	-5.56653e-015	-1.34424e-014	1.1863e-014	1.26528e-014	9.33926e-016	-1.01451e-014	-1.10837e-014	-1.89377e-014	6.95039e-016	-1.23786e-015	7.72929e-016	-8.67174e-016	-3.55846e-016	4.12846e-015
-4.92309e-015	-4.52756e-015	1.42236e-014	-1.64737e-015	-4.32221e-015	-6.75879e-015	-1.86712e-014	-9.975e-015	-9.95997e-015	-4.44157e-015	-1.12113e-014	-6.05288e-015	-1.39159e-014	1.2082e-014	1.3239e-014	9.05458e-016	-1.03598e-014	-1.18212e-014	-1.96029e-014	3.97012e-016	-1.74227e-015	3.7209e-016	-9.50547e-016	-4.07572e-016	3.57548e-015
-5.18977e-015	-5.13362e-015	1.46734e-014	-1.30563e-015	-4.36363e-015	-6.75314e-015	-1.88794e-014	-1.04312e-014	-1.05703e-014	-4.90138e-015	-1.16802e-014	-6.52771e-015	-1.4378e-014	1.23362e-014	1.3821e-014	8.79167e-016	-1.05829e-014	-1.25533e-014	-2.02402e-014	9.24253e-017	-2.26657e-015	-4.63034e-018	-1.02899e-015	-4.34496e-016	3.01288e-015
-5.44475e-015	-5.74174e-015	1.50843e-014	-9.43235e-016	-4.38271e-015	-6.73136e-015	-1.90767e-014	-1.08594e-014	-1.11884e-014	-5.34892e-015	-1.21128e-014	-6.98907e-015	-1.48263e-014	1.26268e-014	1.43982e-014	8.5636e-016	-1.08148e-014	-1.32764e-014	-2.08481e-014	-2.18769e-016	-2.81137e-015	-3.5607e-016	-1.1036e-015	-4.37343e-016	2.44297e-015
-5.68761e-015	-6.34752e-015	1.5457e-014	-5.60529e-016	-4.37766e-015	-6.69152e-015	-1.9261e-014	-1.12596e-014	-1.18125e-014	-5.78247e-015	-1.25074e-014	-7.43471e-015	-1.52581e-014	1.29548e-014	1.49692e-014	8.38929e-016	-1.10562e-014	-1.39864e-014	-2.1425e-014	-5.36751e-016	-3.37755e-015	-6.81277e-016	-1.17546e-015	-4.1781e-016	1.86921e-015
-5.91747e-015	-6.94666e-015	1.57915e-014	-1.57087e-016	-4.34698e-015	-6.63146e-015	-1.94298e-014	-1.16321e-014	-1.24418e-014	-6.20091e-015	-1.28619e-014	-7.86241e-015	-1.56709e-014	1.33204e-014	1.55341e-014	8.2808e-016	-1.1307e-014	-1.46799e-014	-2.19701e-014	-8.62039e-016	-3.96559e-015	-9.79705e-016	-1.2456e-015	-3.7809e-016	1.29463e-015
-6.13426e-015	-7.53474e-015	1.60895e-014	2.6808e-016	-4.28983e-015	-6.54964e-015	-1.95809e-014	-1.19762e-014	-1.30731e-014	-6.60279e-015	-1.31743e-014	-8.27037e-015	-1.60625e-014	1.37229e-014	1.60919e-014	8.24935e-016	-1.1568e-014	-1.53527e-014	-2.24817e-014	-1.19348e-015	-4.57612e-015	-1.25167e-015	-1.31503e-015	-3.1977e-016	7.22235e-016
-6.33694e-015	-8.10737e-015	1.63519e-014	7.14844e-016	-4.20596e-015	-6.44473e-015	-1.97123e-014	-1.2292e-014	-1.37043e-014	-6.98741e-015	-1.34448e-014	-8.65629e-015	-1.64302e-014	1.41623e-014	1.66424e-014	8.29946e-016	-1.18379e-014	-1.60015e-014	-2.296e-014	-1.53132e-015	-5.20833e-015	-1.49698e-015	-1.38501e-015	-2.45128e-016	1.54727e-016
-6.52464e-015	-8.65944e-015	1.65808e-014	1.18193e-015	-4.09428e-015	-6.31485e-015	-1.98222e-014	-1.25798e-014	-1.43339e-014	-7.35369e-015	-1.36729e-014	-9.01838e-015	-1.67716e-014	1.46367e-014	1.71845e-014	8.43393e-016	-1.21171e-014	-1.66222e-014	-2.34048e-014	-1.87491e-015	-5.86148e-015	-1.71567e-015	-1.45633e-015	-1.56914e-016	-4.05482e-016
-6.69723e-015	-9.18773e-015	1.67789e-014	1.66924e-015	-3.95479e-015	-6.15906e-015	-1.99085e-014	-1.28396e-014	-1.4959e-014	-7.70053e-015	-1.38586e-014	-9.35496e-015	-1.70845e-014	1.51444e-014	1.77178e-014	8.663e-016	-1.24056e-014	-1.72119e-014	-2.38154e-014	-2.22316e-015	-6.53476e-015	-1.90847e-015	-1.52933e-015	-5.71918e-017	-9.54762e-016
-6.85404e-015	-9.68865e-015	1.69484e-014	2.17619e-015	-3.78796e-015	-5.97649e-015	-1.99691e-014	-1.30718e-014	-1.55767e-014	-8.02645e-015	-1.40021e-014	-9.66481e-015	-1.73675e-014	1.56832e-014	1.82419e-014	8.99013e-016	-1.27031e-014	-1.77682e-014	-2.41926e-014	-2.57599e-015	-7.22638e-015	-2.0761e-015	-1.605e-015	5.09671e-017	-1.48987e-015
-6.99428e-015	-1.01584e-014	1.70926e-014	2.70174e-015	-3.59452e-015	-5.76655e-015	-2.00025e-014	-1.32769e-014	-1.61844e-014	-8.33092e-015	-1.41039e-014	-9.94645e-015	-1.76189e-014	1.62502e-014	1.8757e-014	9.41716e-016	-1.30095e-014	-1.82886e-014	-2.45367e-014	-2.9325e-015	-7.93448e-015	-2.21952e-015	-1.684e-015	1.64751e-016	-2.0082e-015
-7.11765e-015	-1.05934e-014	1.72142e-014	3.24478e-015	-3.37495e-015	-5.52852e-015	-2.00062e-014	-1.34556e-014	-1.67792e-014	-8.61287e-015	-1.41646e-014	-1.01989e-014	-1.78378e-014	1.68425e-014	1.92627e-014	9.93979e-016	-1.33244e-014	-1.87716e-014	-2.48483e-014	-3.29213e-015	-8.65644e-015	-2.34069e-015	-1.76701e-015	2.81115e-016	-2.50604e-015
-7.22424e-015	-1.09906e-014	1.73161e-014	3.8045e-015	-3.13052e-015	-5.26252e-015	-1.99781e-014	-1.36086e-014	-1.73584e-014	-8.87171e-015	-1.41858e-014	-1.04212e-014	-1.80236e-014	1.74568e-014	1.97584e-014	1.05511e-015	-1.36475e-014	-1.92156e-014	-2.51284e-014	-3.65272e-015	-9.3902e-015	-2.44092e-015	-1.85439e-015	3.97152e-016	-2.9816e-015
-7.31427e-015	-1.13471e-014	1.74022e-014	4.37932e-015	-2.86327e-015	-4.96856e-015	-1.99166e-014	-1.37367e-014	-1.79194e-014	-9.10683e-015	-1.4169e-014	-1.06126e-014	-1.81761e-014	1.80893e-014	2.02441e-014	1.12437e-015	-1.39788e-014	-1.96195e-014	-2.53784e-014	-4.01289e-015	-1.01329e-014	-2.52179e-015	-1.94628e-015	5.1039e-016	-3.43149e-015
-7.38709e-015	-1.16609e-014	1.74759e-014	4.96688e-015	-2.57485e-015	-4.64732e-015	-1.982e-014	-1.3841e-014	-1.84592e-014	-9.31782e-015	-1.41161e-014	-1.07733e-014	-1.82952e-014	1.87357e-014	2.07203e-014	1.20122e-015	-1.43172e-014	-1.99815e-014	-2.56e-014	-4.37141e-015	-1.08816e-014	-2.58498e-015	-2.04285e-015	6.1773e-016	-3.85318e-015
-7.44275e-015	-1.19297e-014	1.75412e-014	5.5658e-015	-2.26689e-015	-4.29912e-015	-1.96875e-014	-1.39224e-014	-1.89744e-014	-9.50444e-015	-1.40299e-014	-1.09031e-014	-1.83805e-014	1.93921e-014	2.11866e-014	1.28451e-015	-1.46628e-014	-2.03009e-014	-2.57952e-014	-4.72609e-015	-1.16331e-014	-2.63234e-015	-2.14387e-015	7.16965e-016	-4.24464e-015
-7.48183e-015	-1.21521e-014	1.76023e-014	6.17416e-015	-1.94229e-015	-3.92497e-015	-1.95179e-014	-1.39816e-014	-1.94623e-014	-9.66672e-015	-1.39131e-014	-1.10015e-014	-1.84329e-014	2.00545e-014	2.16435e-014	1.37306e-015	-1.50142e-014	-2.05772e-014	-2.59656e-014	-5.07529e-015	-1.23833e-014	-2.66604e-015	-2.24948e-015	8.05446e-016	-4.60335e-015
-7.50444e-015	-1.23275e-014	1.76625e-014	6.79e-015	-1.60359e-015	-3.52668e-015	-1.93106e-014	-1.40203e-014	-1.99201e-014	-9.80412e-015	-1.37683e-014	-1.10696e-014	-1.84525e-014	2.07184e-014	2.20905e-014	1.46515e-015	-1.53701e-014	-2.08113e-014	-2.61129e-014	-5.41758e-015	-1.31274e-014	-2.68805e-015	-2.3591e-015	8.80915e-016	-4.92792e-015
-7.51078e-015	-1.24552e-014	1.77258e-014	7.41124e-015	-1.25309e-015	-3.105e-015	-1.90653e-014	-1.40402e-014	-2.03454e-014	-9.91722e-015	-1.35985e-014	-1.11078e-014	-1.84408e-014	2.1379e-014	2.25283e-014	1.55981e-015	-1.57299e-014	-2.10041e-014	-2.62393e-014	-5.75152e-015	-1.38616e-014	-2.70052e-015	-2.47207e-015	9.41385e-016	-5.21744e-015
-7.50169e-015	-1.25353e-014	1.77956e-014	8.03482e-015	-8.93849e-016	-2.66199e-015	-1.87816e-014	-1.40425e-014	-2.07354e-014	-1.00065e-014	-1.3406e-014	-1.1117e-014	-1.8399e-014	2.20325e-014	2.29572e-014	1.65544e-015	-1.60932e-014	-2.11561e-014	-2.63469e-014	-6.07514e-015	-1.45821e-014	-2.70604e-015	-2.58827e-015	9.84735e-016	-5.47078e-015
-7.47736e-015	-1.25692e-014	1.78751e-014	8.6577e-015	-5.28859e-016	-2.19994e-015	-1.84599e-014	-1.40289e-014	-2.10877e-014	-1.00721e-014	-1.31944e-014	-1.10987e-014	-1.83295e-014	2.26742e-014	2.33768e-014	1.75003e-015	-1.64584e-014	-2.12698e-014	-2.64373e-014	-6.38677e-015	-1.52851e-014	-2.7065e-015	-2.70693e-015	1.00967e-015	-5.68763e-015
-7.43822e-015	-1.25575e-014	1.79676e-014	9.27851e-015	-1.60818e-016	-1.72057e-015	-1.81005e-014	-1.40011e-014	-2.14003e-014	-1.01144e-014	-1.29669e-014	-1.10543e-014	-1.82347e-014	2.32997e-014	2.37873e-014	1.84231e-015	-1.6826e-014	-2.13478e-014	-2.65132e-014	-6.6845e-015	-1.59658e-014	-2.7038e-015	-2.82737e-015	1.01527e-015	-5.86712e-015
-7.38575e-015	-1.25015e-014	1.80765e-014	9.89461e-015	2.07597e-016	-1.22591e-015	-1.77043e-014	-1.39602e-014	-2.16712e-014	-1.01341e-014	-1.27264e-014	-1.09854e-014	-1.81163e-014	2.39051e-014	2.41888e-014	1.93102e-015	-1.71944e-014	-2.13926e-014	-2.65767e-014	-6.96716e-015	-1.66202e-014	-2.69985e-015	-2.94846e-015	1.00028e-015	-6.00966e-015
-7.32075e-015	-1.24034e-014	1.82043e-014	1.05038e-014	5.73688e-016	-7.18824e-016	-1.72725e-014	-1.39073e-014	-2.18984e-014	-1.01329e-014	-1.24761e-014	-1.08938e-014	-1.79769e-014	2.44861e-014	2.45809e-014	2.01435e-015	-1.75627e-014	-2.14059e-014	-2.66298e-014	-7.23304e-015	-1.72442e-014	-2.69645e-015	-3.06915e-015	9.64324e-016	-6.11582e-015
-7.24451e-015	-1.22662e-014	1.83536e-014	1.11034e-014	9.34435e-016	-2.01805e-016	-1.68064e-014	-1.38444e-014	-2.20804e-014	-1.01121e-014	-1.22194e-014	-1.07816e-014	-1.7819e-014	2.50394e-014	2.49632e-014	2.09037e-015	-1.793e-014	-2.13915e-014	-2.6674e-014	-7.48118e-015	-1.78341e-014	-2.69559e-015	-3.18834e-015	9.06973e-016	-6.18628e-015
-7.15875e-015	-1.20927e-014	1.85266e-014	1.1691e-014	1.28665e-015	3.22874e-016	-1.63074e-014	-1.37734e-014	-2.2216e-014	-1.00725e-014	-1.19585e-014	-1.06511e-014	-1.76457e-014	2.55618e-014	2.53354e-014	2.15764e-015	-1.82949e-014	-2.13532e-014	-2.67112e-014	-7.71053e-015	-1.83862e-014	-2.6983e-015	-3.30483e-015	8.28464e-016	-6.22203e-015
-7.06509e-015	-1.18864e-014	1.87252e-014	1.22644e-014	1.62799e-015	8.52627e-016	-1.57776e-014	-1.3696e-014	-2.23046e-014	-1.00156e-014	-1.16963e-014	-1.05051e-014	-1.74593e-014	2.605e-014	2.56968e-014	2.21477e-015	-1.86564e-014	-2.12952e-014	-2.67429e-014	-7.91999e-015	-1.88966e-014	-2.70589e-015	-3.4174e-015	7.29773e-016	-6.22476e-015
[truncated: 1,331 more rows]
