# Supplementary material for: Prominent gamma band activity during visual motion perception in early-stage Alzheimer’s disease
Source: PLoS One. 2022 Apr 18;17(4):e0266693. doi: 10.1371/journal.pone.0266693 (PMC9015152; doi:10.1371/journal.pone.0266693)
Supplement: S1 File — (ZIP) [file pone.0266693.s001.zip › PloseOneé╠âfü[â^âVü[âgùp/AD13 L hemisphere.txt]

-2.29422e-014	-2.47486e-014	-2.51302e-014	-5.45116e-015	-3.54491e-015	-1.33447e-014	-1.36412e-014	-4.49139e-014	-3.06554e-014	-4.83408e-014	-4.08442e-014	-4.92624e-014	-2.88498e-014	-2.87318e-014	-5.65621e-015	-2.5433e-015	-9.90189e-015	-3.93365e-014	-3.7578e-014	-2.23446e-014	-5.88106e-014	-4.79517e-014	-4.14929e-014	-3.31713e-014	-3.61208e-014
-2.26154e-014	-2.46112e-014	-2.48389e-014	-5.08098e-015	-3.75783e-015	-1.3486e-014	-1.41224e-014	-4.41829e-014	-3.10189e-014	-4.84181e-014	-4.0743e-014	-4.91321e-014	-2.91597e-014	-2.90797e-014	-5.96602e-015	-2.89922e-015	-1.03966e-014	-3.95839e-014	-3.77374e-014	-2.30446e-014	-5.86985e-014	-4.75445e-014	-4.16234e-014	-3.32548e-014	-3.56067e-014
-2.23058e-014	-2.4469e-014	-2.4539e-014	-4.73372e-015	-3.99264e-015	-1.36251e-014	-1.46097e-014	-4.3459e-014	-3.13972e-014	-4.84836e-014	-4.06335e-014	-4.89957e-014	-2.94783e-014	-2.94297e-014	-6.29433e-015	-3.27496e-015	-1.08943e-014	-3.98384e-014	-3.78949e-014	-2.37451e-014	-5.85936e-014	-4.71392e-014	-4.17634e-014	-3.33392e-014	-3.51083e-014
-2.20158e-014	-2.43226e-014	-2.42323e-014	-4.41184e-015	-4.24819e-015	-1.37615e-014	-1.51003e-014	-4.27452e-014	-3.17892e-014	-4.85361e-014	-4.05163e-014	-4.88523e-014	-2.98044e-014	-2.97799e-014	-6.63845e-015	-3.67014e-015	-1.13936e-014	-4.00983e-014	-3.80487e-014	-2.44419e-014	-5.84967e-014	-4.6739e-014	-4.19122e-014	-3.34239e-014	-3.46294e-014
-2.17476e-014	-2.41728e-014	-2.39205e-014	-4.11743e-015	-4.52318e-015	-1.38946e-014	-1.55915e-014	-4.20452e-014	-3.21937e-014	-4.85738e-014	-4.03918e-014	-4.87018e-014	-3.01373e-014	-3.01286e-014	-6.99619e-015	-4.0839e-015	-1.18925e-014	-4.03617e-014	-3.8198e-014	-2.51311e-014	-5.8408e-014	-4.63471e-014	-4.20693e-014	-3.35085e-014	-3.41732e-014
-2.15031e-014	-2.40206e-014	-2.36048e-014	-3.85181e-015	-4.81607e-015	-1.4024e-014	-1.60811e-014	-4.13624e-014	-3.26096e-014	-4.85957e-014	-4.02603e-014	-4.85433e-014	-3.04755e-014	-3.04734e-014	-7.36463e-015	-4.51537e-015	-1.23887e-014	-4.06271e-014	-3.83414e-014	-2.58087e-014	-5.83282e-014	-4.59661e-014	-4.22341e-014	-3.35922e-014	-3.37429e-014
-2.12847e-014	-2.38672e-014	-2.32875e-014	-3.61632e-015	-5.12472e-015	-1.4149e-014	-1.65666e-014	-4.06998e-014	-3.30358e-014	-4.86007e-014	-4.01228e-014	-4.83763e-014	-3.08177e-014	-3.0813e-014	-7.74029e-015	-4.96343e-015	-1.28805e-014	-4.0892e-014	-3.84775e-014	-2.64709e-014	-5.82579e-014	-4.55986e-014	-4.24057e-014	-3.36746e-014	-3.3341e-014
-2.10941e-014	-2.37139e-014	-2.29702e-014	-3.4119e-015	-5.44727e-015	-1.42693e-014	-1.70453e-014	-4.00598e-014	-3.34709e-014	-4.85871e-014	-3.99799e-014	-4.82005e-014	-3.11627e-014	-3.11456e-014	-8.12008e-015	-5.42698e-015	-1.3366e-014	-4.11548e-014	-3.86049e-014	-2.71136e-014	-5.81974e-014	-4.52467e-014	-4.25836e-014	-3.37553e-014	-3.297e-014
-2.0932e-014	-2.35612e-014	-2.26549e-014	-3.23893e-015	-5.7811e-015	-1.43846e-014	-1.75146e-014	-3.94446e-014	-3.39133e-014	-4.85544e-014	-3.98322e-014	-4.80152e-014	-3.15091e-014	-3.14693e-014	-8.50071e-015	-5.90461e-015	-1.38432e-014	-4.14139e-014	-3.87232e-014	-2.77331e-014	-5.81463e-014	-4.49136e-014	-4.27666e-014	-3.38338e-014	-3.26321e-014
-2.07992e-014	-2.34103e-014	-2.23431e-014	-3.09778e-015	-6.12371e-015	-1.44948e-014	-1.79717e-014	-3.88557e-014	-3.43617e-014	-4.85021e-014	-3.96808e-014	-4.78202e-014	-3.18553e-014	-3.17832e-014	-8.87881e-015	-6.39476e-015	-1.43104e-014	-4.16671e-014	-3.88316e-014	-2.83263e-014	-5.81045e-014	-4.46015e-014	-4.29536e-014	-3.39094e-014	-3.23295e-014
-2.06971e-014	-2.32622e-014	-2.20366e-014	-2.98855e-015	-6.47211e-015	-1.45998e-014	-1.84142e-014	-3.82947e-014	-3.4815e-014	-4.84295e-014	-3.95268e-014	-4.76149e-014	-3.22e-014	-3.20856e-014	-9.25097e-015	-6.89615e-015	-1.47665e-014	-4.19126e-014	-3.89295e-014	-2.88908e-014	-5.80719e-014	-4.43131e-014	-4.31436e-014	-3.39821e-014	-3.20637e-014
-2.06261e-014	-2.31179e-014	-2.17368e-014	-2.91076e-015	-6.82339e-015	-1.46992e-014	-1.88404e-014	-3.77627e-014	-3.52714e-014	-4.83364e-014	-3.93708e-014	-4.73986e-014	-3.25421e-014	-3.23755e-014	-9.61378e-015	-7.40706e-015	-1.52101e-014	-4.21487e-014	-3.90166e-014	-2.94238e-014	-5.80482e-014	-4.40502e-014	-4.33357e-014	-3.40519e-014	-3.18355e-014
-2.05862e-014	-2.29787e-014	-2.14453e-014	-2.86403e-015	-7.17452e-015	-1.47931e-014	-1.92482e-014	-3.726e-014	-3.57293e-014	-4.82224e-014	-3.92137e-014	-4.71713e-014	-3.28796e-014	-3.26511e-014	-9.96413e-015	-7.92562e-015	-1.564e-014	-4.23731e-014	-3.90927e-014	-2.99226e-014	-5.80332e-014	-4.38144e-014	-4.35287e-014	-3.41184e-014	-3.16452e-014
-2.05768e-014	-2.28453e-014	-2.11636e-014	-2.84734e-015	-7.52209e-015	-1.48811e-014	-1.96359e-014	-3.67869e-014	-3.61868e-014	-4.80875e-014	-3.90567e-014	-4.69324e-014	-3.3211e-014	-3.29115e-014	-1.02988e-014	-8.4498e-015	-1.60553e-014	-4.25843e-014	-3.91575e-014	-3.03857e-014	-5.80261e-014	-4.3607e-014	-4.37215e-014	-3.41818e-014	-3.14928e-014
-2.05972e-014	-2.27189e-014	-2.08929e-014	-2.85928e-015	-7.86304e-015	-1.49634e-014	-2.00018e-014	-3.63428e-014	-3.66424e-014	-4.7932e-014	-3.89003e-014	-4.66817e-014	-3.35345e-014	-3.31563e-014	-1.0615e-014	-8.97747e-015	-1.6455e-014	-4.27808e-014	-3.9211e-014	-3.08112e-014	-5.80256e-014	-4.34294e-014	-4.39137e-014	-3.42421e-014	-3.13777e-014
-2.06471e-014	-2.26005e-014	-2.0634e-014	-2.8988e-015	-8.19393e-015	-1.50399e-014	-2.03445e-014	-3.59271e-014	-3.70948e-014	-4.77568e-014	-3.87459e-014	-4.64204e-014	-3.38489e-014	-3.33846e-014	-1.09097e-014	-9.50653e-015	-1.6838e-014	-4.29618e-014	-3.9254e-014	-3.11988e-014	-5.80309e-014	-4.32821e-014	-4.4104e-014	-3.4299e-014	-3.12992e-014
-2.07247e-014	-2.24903e-014	-2.03885e-014	-2.96396e-015	-8.51146e-015	-1.51107e-014	-2.06633e-014	-3.55393e-014	-3.75424e-014	-4.75624e-014	-3.85947e-014	-4.6149e-014	-3.41523e-014	-3.35961e-014	-1.11802e-014	-1.00347e-014	-1.72037e-014	-4.3126e-014	-3.92871e-014	-3.15474e-014	-5.80408e-014	-4.31661e-014	-4.42914e-014	-3.43529e-014	-3.12557e-014
-2.08287e-014	-2.23894e-014	-2.01575e-014	-3.05299e-015	-8.81262e-015	-1.51759e-014	-2.09572e-014	-3.51784e-014	-3.79839e-014	-4.73501e-014	-3.8447e-014	-4.58677e-014	-3.4443e-014	-3.37898e-014	-1.14241e-014	-1.05599e-014	-1.75516e-014	-4.32719e-014	-3.93108e-014	-3.18571e-014	-5.80543e-014	-4.30813e-014	-4.44753e-014	-3.44041e-014	-3.12451e-014
-2.0957e-014	-2.22984e-014	-1.99417e-014	-3.16407e-015	-9.09434e-015	-1.52353e-014	-2.1226e-014	-3.48434e-014	-3.84176e-014	-4.71212e-014	-3.8304e-014	-4.55776e-014	-3.47194e-014	-3.39656e-014	-1.16393e-014	-1.108e-014	-1.78813e-014	-4.33991e-014	-3.93261e-014	-3.2128e-014	-5.80706e-014	-4.30283e-014	-4.46548e-014	-3.4453e-014	-3.12655e-014
-2.11078e-014	-2.22183e-014	-1.97416e-014	-3.29557e-015	-9.3541e-015	-1.52894e-014	-2.14693e-014	-3.45325e-014	-3.88422e-014	-4.68775e-014	-3.81668e-014	-4.52797e-014	-3.49801e-014	-3.41232e-014	-1.18247e-014	-1.15919e-014	-1.81926e-014	-4.3507e-014	-3.93343e-014	-3.2361e-014	-5.80884e-014	-4.30064e-014	-4.48292e-014	-3.44999e-014	-3.1314e-014
-2.12786e-014	-2.21494e-014	-1.95572e-014	-3.44509e-015	-9.58892e-015	-1.53384e-014	-2.1687e-014	-3.42437e-014	-3.92564e-014	-4.66209e-014	-3.8036e-014	-4.49753e-014	-3.52235e-014	-3.42628e-014	-1.19789e-014	-1.20929e-014	-1.84854e-014	-4.35953e-014	-3.93371e-014	-3.2557e-014	-5.81062e-014	-4.30152e-014	-4.49979e-014	-3.45452e-014	-3.13884e-014
-2.14668e-014	-2.20926e-014	-1.93884e-014	-3.61062e-015	-9.79657e-015	-1.5383e-014	-2.18797e-014	-3.39751e-014	-3.96595e-014	-4.63533e-014	-3.79126e-014	-4.46657e-014	-3.54485e-014	-3.43846e-014	-1.21014e-014	-1.25808e-014	-1.87596e-014	-4.36641e-014	-3.93361e-014	-3.27178e-014	-5.81233e-014	-4.3054e-014	-4.5161e-014	-3.45893e-014	-3.14853e-014
-2.16694e-014	-2.20481e-014	-1.92356e-014	-3.79009e-015	-9.97545e-015	-1.54231e-014	-2.2048e-014	-3.37245e-014	-4.005e-014	-4.60765e-014	-3.77971e-014	-4.43528e-014	-3.56542e-014	-3.44883e-014	-1.21915e-014	-1.30532e-014	-1.90156e-014	-4.37133e-014	-3.93327e-014	-3.28456e-014	-5.81384e-014	-4.31213e-014	-4.53179e-014	-3.46328e-014	-3.16008e-014
-2.18837e-014	-2.20162e-014	-1.90985e-014	-3.98163e-015	-1.01237e-014	-1.54594e-014	-2.21933e-014	-3.34895e-014	-4.04263e-014	-4.57933e-014	-3.76902e-014	-4.40384e-014	-3.58396e-014	-3.45745e-014	-1.22493e-014	-1.3508e-014	-1.92537e-014	-4.37435e-014	-3.9329e-014	-3.29425e-014	-5.81503e-014	-4.32156e-014	-4.54684e-014	-3.46763e-014	-3.17317e-014
-2.2107e-014	-2.19971e-014	-1.89771e-014	-4.1832e-015	-1.02393e-014	-1.54922e-014	-2.23162e-014	-3.3268e-014	-4.07879e-014	-4.55065e-014	-3.75929e-014	-4.37248e-014	-3.60032e-014	-3.46438e-014	-1.2275e-014	-1.39429e-014	-1.94747e-014	-4.37552e-014	-3.93272e-014	-3.30113e-014	-5.81578e-014	-4.3335e-014	-4.56125e-014	-3.47207e-014	-3.18738e-014
-2.23362e-014	-2.19912e-014	-1.88708e-014	-4.39267e-015	-1.03217e-014	-1.55216e-014	-2.24183e-014	-3.30578e-014	-4.11345e-014	-4.52187e-014	-3.75052e-014	-4.34136e-014	-3.61443e-014	-3.46968e-014	-1.22692e-014	-1.43557e-014	-1.96793e-014	-4.37492e-014	-3.93295e-014	-3.30549e-014	-5.81594e-014	-4.34775e-014	-4.57498e-014	-3.47665e-014	-3.20236e-014
-2.25682e-014	-2.19983e-014	-1.87787e-014	-4.60802e-015	-1.03702e-014	-1.55476e-014	-2.2501e-014	-3.28561e-014	-4.1465e-014	-4.49324e-014	-3.74275e-014	-4.31074e-014	-3.62616e-014	-3.47338e-014	-1.22335e-014	-1.4744e-014	-1.98679e-014	-4.37266e-014	-3.93384e-014	-3.30765e-014	-5.81538e-014	-4.36411e-014	-4.58806e-014	-3.48143e-014	-3.21769e-014
-2.27998e-014	-2.20177e-014	-1.87002e-014	-4.82773e-015	-1.03844e-014	-1.55708e-014	-2.2566e-014	-3.26606e-014	-4.17791e-014	-4.46506e-014	-3.73596e-014	-4.28083e-014	-3.63544e-014	-3.47552e-014	-1.21691e-014	-1.51059e-014	-2.0041e-014	-4.3689e-014	-3.93555e-014	-3.30792e-014	-5.81401e-014	-4.3823e-014	-4.6005e-014	-3.48647e-014	-3.23298e-014
-2.30282e-014	-2.20498e-014	-1.86348e-014	-5.04954e-015	-1.03647e-014	-1.55912e-014	-2.2615e-014	-3.24701e-014	-4.20758e-014	-4.4377e-014	-3.73011e-014	-4.25188e-014	-3.64224e-014	-3.47617e-014	-1.20779e-014	-1.54391e-014	-2.01997e-014	-4.36376e-014	-3.93834e-014	-3.30665e-014	-5.8117e-014	-4.40207e-014	-4.61234e-014	-3.49184e-014	-3.24782e-014
-2.32501e-014	-2.20943e-014	-1.85813e-014	-5.27205e-015	-1.03115e-014	-1.56091e-014	-2.26501e-014	-3.22827e-014	-4.23546e-014	-4.41141e-014	-3.72518e-014	-4.22419e-014	-3.64655e-014	-3.4754e-014	-1.19619e-014	-1.57418e-014	-2.03448e-014	-4.35738e-014	-3.94242e-014	-3.30419e-014	-5.8084e-014	-4.42314e-014	-4.6236e-014	-3.49759e-014	-3.26185e-014
-2.34631e-014	-2.21509e-014	-1.85384e-014	-5.49355e-015	-1.0226e-014	-1.56247e-014	-2.26734e-014	-3.20965e-014	-4.26154e-014	-4.38648e-014	-3.72113e-014	-4.198e-014	-3.64835e-014	-3.4733e-014	-1.18237e-014	-1.60125e-014	-2.04769e-014	-4.35e-014	-3.94801e-014	-3.30087e-014	-5.80406e-014	-4.44526e-014	-4.63432e-014	-3.50377e-014	-3.27477e-014
-2.36642e-014	-2.22194e-014	-1.85047e-014	-5.71307e-015	-1.01097e-014	-1.56379e-014	-2.26871e-014	-3.191e-014	-4.28582e-014	-4.36326e-014	-3.71791e-014	-4.17356e-014	-3.64765e-014	-3.46992e-014	-1.16659e-014	-1.62496e-014	-2.0597e-014	-4.34176e-014	-3.95534e-014	-3.29708e-014	-5.79859e-014	-4.46814e-014	-4.64457e-014	-3.51051e-014	-3.28623e-014
-2.38506e-014	-2.2299e-014	-1.84794e-014	-5.92965e-015	-9.96457e-015	-1.56488e-014	-2.26936e-014	-3.1722e-014	-4.30829e-014	-4.34206e-014	-3.71541e-014	-4.15117e-014	-3.64444e-014	-3.4653e-014	-1.14913e-014	-1.64521e-014	-2.0706e-014	-4.33287e-014	-3.96457e-014	-3.29315e-014	-5.79194e-014	-4.49152e-014	-4.65439e-014	-3.51783e-014	-3.29591e-014
-2.402e-014	-2.23893e-014	-1.84614e-014	-6.14209e-015	-9.79266e-015	-1.56574e-014	-2.2695e-014	-3.15321e-014	-4.32894e-014	-4.32315e-014	-3.71356e-014	-4.13103e-014	-3.63875e-014	-3.4595e-014	-1.13033e-014	-1.66186e-014	-2.08045e-014	-4.32354e-014	-3.97582e-014	-3.28939e-014	-5.78405e-014	-4.5151e-014	-4.66384e-014	-3.52583e-014	-3.30354e-014
-2.41702e-014	-2.24901e-014	-1.84492e-014	-6.34999e-015	-9.59676e-015	-1.56638e-014	-2.2694e-014	-3.13393e-014	-4.34779e-014	-4.30677e-014	-3.71226e-014	-4.11335e-014	-3.63069e-014	-3.4526e-014	-1.11056e-014	-1.67483e-014	-2.0894e-014	-4.31397e-014	-3.98928e-014	-3.28612e-014	-5.77493e-014	-4.53858e-014	-4.67298e-014	-3.53457e-014	-3.30888e-014
-2.42997e-014	-2.26008e-014	-1.84413e-014	-6.55257e-015	-9.3805e-015	-1.5668e-014	-2.26923e-014	-3.11429e-014	-4.36486e-014	-4.29316e-014	-3.7114e-014	-4.09837e-014	-3.62031e-014	-3.44463e-014	-1.09013e-014	-1.68409e-014	-2.09754e-014	-4.30436e-014	-4.00507e-014	-3.28367e-014	-5.7646e-014	-4.56171e-014	-4.68191e-014	-3.54408e-014	-3.31173e-014
-2.44064e-014	-2.27202e-014	-1.84365e-014	-6.74931e-015	-9.14702e-015	-1.56699e-014	-2.2692e-014	-3.09433e-014	-4.38019e-014	-4.28258e-014	-3.71086e-014	-4.08627e-014	-3.60767e-014	-3.43563e-014	-1.06944e-014	-1.68962e-014	-2.10496e-014	-4.29495e-014	-4.02328e-014	-3.28231e-014	-5.75303e-014	-4.58428e-014	-4.69068e-014	-3.55442e-014	-3.31195e-014
-2.44889e-014	-2.28477e-014	-1.84335e-014	-6.93987e-015	-8.89998e-015	-1.56699e-014	-2.26947e-014	-3.07405e-014	-4.39381e-014	-4.27524e-014	-3.71043e-014	-4.07724e-014	-3.59285e-014	-3.42566e-014	-1.04882e-014	-1.69144e-014	-2.11173e-014	-4.28594e-014	-4.04402e-014	-3.28231e-014	-5.74023e-014	-4.60607e-014	-4.69935e-014	-3.56565e-014	-3.30941e-014
-2.45461e-014	-2.29829e-014	-1.84312e-014	-7.12393e-015	-8.64294e-015	-1.56677e-014	-2.27022e-014	-3.05348e-014	-4.40576e-014	-4.27131e-014	-3.70992e-014	-4.07142e-014	-3.57599e-014	-3.41473e-014	-1.02859e-014	-1.68958e-014	-2.11795e-014	-4.27753e-014	-4.06732e-014	-3.28387e-014	-5.72622e-014	-4.62681e-014	-4.70799e-014	-3.57781e-014	-3.30409e-014
-2.45768e-014	-2.31248e-014	-1.84285e-014	-7.30122e-015	-8.38033e-015	-1.56633e-014	-2.27163e-014	-3.03273e-014	-4.41611e-014	-4.27094e-014	-3.70916e-014	-4.06889e-014	-3.55726e-014	-3.40289e-014	-1.00915e-014	-1.68409e-014	-2.12373e-014	-4.26992e-014	-4.09322e-014	-3.28715e-014	-5.71106e-014	-4.64632e-014	-4.71661e-014	-3.59089e-014	-3.296e-014
-2.45804e-014	-2.32728e-014	-1.84245e-014	-7.47204e-015	-8.11628e-015	-1.56564e-014	-2.27381e-014	-3.01197e-014	-4.42487e-014	-4.2742e-014	-3.70792e-014	-4.06973e-014	-3.53681e-014	-3.39019e-014	-9.90791e-015	-1.67505e-014	-2.12913e-014	-4.26328e-014	-4.12167e-014	-3.29225e-014	-5.69475e-014	-4.66444e-014	-4.7253e-014	-3.60492e-014	-3.28517e-014
-2.45567e-014	-2.34262e-014	-1.84181e-014	-7.63668e-015	-7.8547e-015	-1.56471e-014	-2.27692e-014	-2.99128e-014	-4.43212e-014	-4.28117e-014	-3.70604e-014	-4.07402e-014	-3.51473e-014	-3.37669e-014	-9.73855e-015	-1.66254e-014	-2.13425e-014	-4.25778e-014	-4.15269e-014	-3.29931e-014	-5.67741e-014	-4.68107e-014	-4.73411e-014	-3.61991e-014	-3.27165e-014
-2.4505e-014	-2.35838e-014	-1.8408e-014	-7.79488e-015	-7.60065e-015	-1.56352e-014	-2.28109e-014	-2.97083e-014	-4.43794e-014	-4.29189e-014	-3.70332e-014	-4.08177e-014	-3.4912e-014	-3.36241e-014	-9.58633e-015	-1.64673e-014	-2.13919e-014	-4.25354e-014	-4.18616e-014	-3.30842e-014	-5.65909e-014	-4.69611e-014	-4.74309e-014	-3.63587e-014	-3.25559e-014
-2.44257e-014	-2.37452e-014	-1.83936e-014	-7.94713e-015	-7.35844e-015	-1.56209e-014	-2.28636e-014	-2.95082e-014	-4.44237e-014	-4.30636e-014	-3.69954e-014	-4.09298e-014	-3.46636e-014	-3.34734e-014	-9.45365e-015	-1.62778e-014	-2.14404e-014	-4.2507e-014	-4.22204e-014	-3.31953e-014	-5.63991e-014	-4.70948e-014	-4.7523e-014	-3.65278e-014	-3.2372e-014
-2.43192e-014	-2.39093e-014	-1.83744e-014	-8.09363e-015	-7.13234e-015	-1.56035e-014	-2.29278e-014	-2.93142e-014	-4.44551e-014	-4.32459e-014	-3.69454e-014	-4.10753e-014	-3.44036e-014	-3.33154e-014	-9.34304e-015	-1.60587e-014	-2.14884e-014	-4.24937e-014	-4.26015e-014	-3.33256e-014	-5.61993e-014	-4.72113e-014	-4.76174e-014	-3.67062e-014	-3.21664e-014
-2.41858e-014	-2.40747e-014	-1.83503e-014	-8.23445e-015	-6.92666e-015	-1.55828e-014	-2.30039e-014	-2.9128e-014	-4.44738e-014	-4.34648e-014	-3.68807e-014	-4.12531e-014	-3.41337e-014	-3.31498e-014	-9.25657e-015	-1.58127e-014	-2.15368e-014	-4.24965e-014	-4.30026e-014	-3.3475e-014	-5.59928e-014	-4.73103e-014	-4.7714e-014	-3.68936e-014	-3.19412e-014
-2.40265e-014	-2.42402e-014	-1.83208e-014	-8.36978e-015	-6.74496e-015	-1.55588e-014	-2.30921e-014	-2.89515e-014	-4.44806e-014	-4.37189e-014	-3.67995e-014	-4.14616e-014	-3.38556e-014	-3.29767e-014	-9.19619e-015	-1.55418e-014	-2.15858e-014	-4.25159e-014	-4.34218e-014	-3.36421e-014	-5.57807e-014	-4.73924e-014	-4.78131e-014	-3.70891e-014	-3.16992e-014
-2.38421e-014	-2.44054e-014	-1.8286e-014	-8.49999e-015	-6.59131e-015	-1.55319e-014	-2.31928e-014	-2.87864e-014	-4.44758e-014	-4.40063e-014	-3.66999e-014	-4.16988e-014	-3.35713e-014	-3.2796e-014	-9.16314e-015	-1.52485e-014	-2.16366e-014	-4.2552e-014	-4.38567e-014	-3.38258e-014	-5.55636e-014	-4.74581e-014	-4.79146e-014	-3.72923e-014	-3.1443e-014
-2.36338e-014	-2.45693e-014	-1.82449e-014	-8.62548e-015	-6.46923e-015	-1.5502e-014	-2.33054e-014	-2.86355e-014	-4.44598e-014	-4.43258e-014	-3.65798e-014	-4.19629e-014	-3.32827e-014	-3.26075e-014	-9.15878e-015	-1.49357e-014	-2.1689e-014	-4.26046e-014	-4.43055e-014	-3.40242e-014	-5.53429e-014	-4.75081e-014	-4.80183e-014	-3.75025e-014	-3.11757e-014
-2.34028e-014	-2.47309e-014	-1.81975e-014	-8.74603e-015	-6.38202e-015	-1.54692e-014	-2.34294e-014	-2.85003e-014	-4.44331e-014	-4.46749e-014	-3.64378e-014	-4.22508e-014	-3.29913e-014	-3.24114e-014	-9.18375e-015	-1.46065e-014	-2.1744e-014	-4.26735e-014	-4.47655e-014	-3.42355e-014	-5.51196e-014	-4.75437e-014	-4.81242e-014	-3.77187e-014	-3.09004e-014
-2.31511e-014	-2.4889e-014	-1.8144e-014	-8.86164e-015	-6.33256e-015	-1.54334e-014	-2.35641e-014	-2.83823e-014	-4.43958e-014	-4.50503e-014	-3.6272e-014	-4.25591e-014	-3.26982e-014	-3.22078e-014	-9.23839e-015	-1.42638e-014	-2.18018e-014	-4.27584e-014	-4.5234e-014	-3.44572e-014	-5.48948e-014	-4.75663e-014	-4.8232e-014	-3.79396e-014	-3.06209e-014
-2.28797e-014	-2.50422e-014	-1.80844e-014	-8.97216e-015	-6.32314e-015	-1.53948e-014	-2.37081e-014	-2.82834e-014	-4.43481e-014	-4.54486e-014	-3.60808e-014	-4.28846e-014	-3.24049e-014	-3.19971e-014	-9.3225e-015	-1.39106e-014	-2.1863e-014	-4.28583e-014	-4.57077e-014	-3.4687e-014	-5.4669e-014	-4.75771e-014	-4.83413e-014	-3.81642e-014	-3.03403e-014
-2.25899e-014	-2.51898e-014	-1.80194e-014	-9.07744e-015	-6.35531e-015	-1.53533e-014	-2.38605e-014	-2.82051e-014	-4.42896e-014	-4.58667e-014	-3.58631e-014	-4.32234e-014	-3.2113e-014	-3.1779e-014	-9.43603e-015	-1.35502e-014	-2.19275e-014	-4.29727e-014	-4.61833e-014	-3.49216e-014	-5.44435e-014	-4.75782e-014	-4.84517e-014	-3.83912e-014	-3.00619e-014
-2.22835e-014	-2.53306e-014	-1.79496e-014	-9.17747e-015	-6.43106e-015	-1.53091e-014	-2.40203e-014	-2.81488e-014	-4.42201e-014	-4.63006e-014	-3.56176e-014	-4.3571e-014	-3.18234e-014	-3.15539e-014	-9.57819e-015	-1.31858e-014	-2.19959e-014	-4.31003e-014	-4.66583e-014	-3.51573e-014	-5.4219e-014	-4.75716e-014	-4.85626e-014	-3.86195e-014	-2.97889e-014
-2.19622e-014	-2.54634e-014	-1.78756e-014	-9.27206e-015	-6.5514e-015	-1.52626e-014	-2.4186e-014	-2.81156e-014	-4.41401e-014	-4.67467e-014	-3.53431e-014	-4.39233e-014	-3.15374e-014	-3.1322e-014	-9.748e-015	-1.2821e-014	-2.2068e-014	-4.32394e-014	-4.71293e-014	-3.53915e-014	-5.39964e-014	-4.75589e-014	-4.86731e-014	-3.88477e-014	-2.95244e-014
-2.16278e-014	-2.55877e-014	-1.77973e-014	-9.36056e-015	-6.71684e-015	-1.52139e-014	-2.43557e-014	-2.8106e-014	-4.40491e-014	-4.72008e-014	-3.50392e-014	-4.42754e-014	-3.12558e-014	-3.10836e-014	-9.94433e-015	-1.2459e-014	-2.21443e-014	-4.33885e-014	-4.75935e-014	-3.56213e-014	-5.37762e-014	-4.75424e-014	-4.87821e-014	-3.9074e-014	-2.92712e-014
-2.12814e-014	-2.57022e-014	-1.77152e-014	-9.44298e-015	-6.92724e-015	-1.51639e-014	-2.45283e-014	-2.81198e-014	-4.39468e-014	-4.76585e-014	-3.47055e-014	-4.46224e-014	-3.09795e-014	-3.08389e-014	-1.01658e-014	-1.21027e-014	-2.22244e-014	-4.35456e-014	-4.80477e-014	-3.58433e-014	-5.35594e-014	-4.75244e-014	-4.88886e-014	-3.92964e-014	-2.9032e-014
-2.09247e-014	-2.5806e-014	-1.76299e-014	-9.51905e-015	-7.18166e-015	-1.51131e-014	-2.47019e-014	-2.81568e-014	-4.38326e-014	-4.81155e-014	-3.43416e-014	-4.49599e-014	-3.0709e-014	-3.05879e-014	-1.04108e-014	-1.17551e-014	-2.23082e-014	-4.37089e-014	-4.84886e-014	-3.60542e-014	-5.33468e-014	-4.75071e-014	-4.89915e-014	-3.95138e-014	-2.88089e-014
-2.05593e-014	-2.58982e-014	-1.75418e-014	-9.58805e-015	-7.47956e-015	-1.50617e-014	-2.4875e-014	-2.82165e-014	-4.37061e-014	-4.85674e-014	-3.39475e-014	-4.52828e-014	-3.04451e-014	-3.0331e-014	-1.06769e-014	-1.14191e-014	-2.23958e-014	-4.38759e-014	-4.89132e-014	-3.62507e-014	-5.31385e-014	-4.74927e-014	-4.90896e-014	-3.97243e-014	-2.8604e-014
-2.01866e-014	-2.59777e-014	-1.74515e-014	-9.64934e-015	-7.81929e-015	-1.50103e-014	-2.50456e-014	-2.82978e-014	-4.35666e-014	-4.90094e-014	-3.35235e-014	-4.55855e-014	-3.01877e-014	-3.00687e-014	-1.09623e-014	-1.10979e-014	-2.24869e-014	-4.40447e-014	-4.93195e-014	-3.64299e-014	-5.29349e-014	-4.74835e-014	-4.91821e-014	-3.99258e-014	-2.84191e-014
-1.98081e-014	-2.60432e-014	-1.73595e-014	-9.70298e-015	-8.19902e-015	-1.49591e-014	-2.52124e-014	-2.84e-014	-4.34136e-014	-4.94377e-014	-3.30705e-014	-4.58631e-014	-2.99371e-014	-2.98015e-014	-1.12642e-014	-1.07943e-014	-2.25811e-014	-4.4213e-014	-4.97043e-014	-3.65894e-014	-5.27365e-014	-4.74815e-014	-4.92681e-014	-4.01161e-014	-2.82553e-014
-1.94251e-014	-2.60937e-014	-1.72665e-014	-9.74796e-015	-8.61633e-015	-1.49086e-014	-2.53737e-014	-2.85217e-014	-4.32463e-014	-4.98475e-014	-3.2589e-014	-4.61111e-014	-2.96931e-014	-2.95305e-014	-1.15806e-014	-1.05112e-014	-2.26782e-014	-4.43787e-014	-5.00659e-014	-3.67268e-014	-5.25432e-014	-4.74884e-014	-4.93459e-014	-4.02935e-014	-2.81135e-014
-1.90389e-014	-2.61289e-014	-1.71728e-014	-9.78403e-015	-9.06803e-015	-1.48596e-014	-2.55283e-014	-2.86613e-014	-4.30642e-014	-5.02343e-014	-3.208e-014	-4.63248e-014	-2.94556e-014	-2.92562e-014	-1.19092e-014	-1.02509e-014	-2.27785e-014	-4.45392e-014	-5.04028e-014	-3.68404e-014	-5.23557e-014	-4.75061e-014	-4.94141e-014	-4.04561e-014	-2.79939e-014
-1.86503e-014	-2.61482e-014	-1.70785e-014	-9.81113e-015	-9.55087e-015	-1.48126e-014	-2.56747e-014	-2.88165e-014	-4.28663e-014	-5.05938e-014	-3.15451e-014	-4.65e-014	-2.92241e-014	-2.89793e-014	-1.22471e-014	-1.00153e-014	-2.2881e-014	-4.46927e-014	-5.07131e-014	-3.69281e-014	-5.21736e-014	-4.75355e-014	-4.94721e-014	-4.0602e-014	-2.78964e-014
-1.82601e-014	-2.61513e-014	-1.69842e-014	-9.82889e-015	-1.00613e-014	-1.47687e-014	-2.58112e-014	-2.89848e-014	-4.26519e-014	-5.09224e-014	-3.09856e-014	-4.66332e-014	-2.89984e-014	-2.87005e-014	-1.25922e-014	-9.8064e-015	-2.29856e-014	-4.48369e-014	-5.09953e-014	-3.69879e-014	-5.19969e-014	-4.75773e-014	-4.95183e-014	-4.07293e-014	-2.78207e-014
-1.7869e-014	-2.61375e-014	-1.68902e-014	-9.83637e-015	-1.05952e-014	-1.47282e-014	-2.59366e-014	-2.91634e-014	-4.24203e-014	-5.12168e-014	-3.04034e-014	-4.67207e-014	-2.87776e-014	-2.84209e-014	-1.29419e-014	-9.62592e-015	-2.30916e-014	-4.49694e-014	-5.12482e-014	-3.70187e-014	-5.18256e-014	-4.76328e-014	-4.95513e-014	-4.08363e-014	-2.77656e-014
-1.7478e-014	-2.61059e-014	-1.67963e-014	-9.83372e-015	-1.11485e-014	-1.46917e-014	-2.60501e-014	-2.93494e-014	-4.21706e-014	-5.14732e-014	-2.98006e-014	-4.67589e-014	-2.8561e-014	-2.81414e-014	-1.32937e-014	-9.47529e-015	-2.31986e-014	-4.50881e-014	-5.1471e-014	-3.70198e-014	-5.16591e-014	-4.77024e-014	-4.95695e-014	-4.09208e-014	-2.77296e-014
-1.70877e-014	-2.60556e-014	-1.67024e-014	-9.82065e-015	-1.17168e-014	-1.46596e-014	-2.6151e-014	-2.95398e-014	-4.19021e-014	-5.16885e-014	-2.91798e-014	-4.67446e-014	-2.83479e-014	-2.7863e-014	-1.36454e-014	-9.35531e-015	-2.33056e-014	-4.51916e-014	-5.1663e-014	-3.69908e-014	-5.14969e-014	-4.77861e-014	-4.9572e-014	-4.0981e-014	-2.7711e-014
-1.66985e-014	-2.59869e-014	-1.66088e-014	-9.7969e-015	-1.22955e-014	-1.46332e-014	-2.62383e-014	-2.97309e-014	-4.16145e-014	-5.18603e-014	-2.85435e-014	-4.66756e-014	-2.81376e-014	-2.75861e-014	-1.39945e-014	-9.2669e-015	-2.34124e-014	-4.52781e-014	-5.1824e-014	-3.69319e-014	-5.13382e-014	-4.78835e-014	-4.9558e-014	-4.10154e-014	-2.77071e-014
-1.63113e-014	-2.58991e-014	-1.65152e-014	-9.76295e-015	-1.28796e-014	-1.46132e-014	-2.63117e-014	-2.99196e-014	-4.13068e-014	-5.19863e-014	-2.78946e-014	-4.65506e-014	-2.79295e-014	-2.73114e-014	-1.43391e-014	-9.2108e-015	-2.35186e-014	-4.53463e-014	-5.19544e-014	-3.6843e-014	-5.11826e-014	-4.79939e-014	-4.95263e-014	-4.1023e-014	-2.77158e-014
-1.59263e-014	-2.57923e-014	-1.64214e-014	-9.71833e-015	-1.34643e-014	-1.45999e-014	-2.63709e-014	-3.01024e-014	-4.09789e-014	-5.20646e-014	-2.72359e-014	-4.63685e-014	-2.77223e-014	-2.70403e-014	-1.46767e-014	-9.1867e-015	-2.36232e-014	-4.53943e-014	-5.20551e-014	-3.6725e-014	-5.10297e-014	-4.81164e-014	-4.94758e-014	-4.10025e-014	-2.77341e-014
-1.55437e-014	-2.56668e-014	-1.63271e-014	-9.66362e-015	-1.40448e-014	-1.45942e-014	-2.64157e-014	-3.02761e-014	-4.06303e-014	-5.20935e-014	-2.65704e-014	-4.61286e-014	-2.75148e-014	-2.67735e-014	-1.50055e-014	-9.19477e-015	-2.37254e-014	-4.5421e-014	-5.21269e-014	-3.65791e-014	-5.08791e-014	-4.82499e-014	-4.9406e-014	-4.09525e-014	-2.77585e-014
-1.51636e-014	-2.55226e-014	-1.62317e-014	-9.59916e-015	-1.46163e-014	-1.45967e-014	-2.64457e-014	-3.04372e-014	-4.02614e-014	-5.20724e-014	-2.59014e-014	-4.5831e-014	-2.73061e-014	-2.65115e-014	-1.53239e-014	-9.2344e-015	-2.38242e-014	-4.54257e-014	-5.21707e-014	-3.64068e-014	-5.07301e-014	-4.83932e-014	-4.93157e-014	-4.08722e-014	-2.77856e-014
-1.47862e-014	-2.53602e-014	-1.61351e-014	-9.52575e-015	-1.51741e-014	-1.46077e-014	-2.64611e-014	-3.0583e-014	-3.98723e-014	-5.2001e-014	-2.52323e-014	-4.54763e-014	-2.70956e-014	-2.62549e-014	-1.5631e-014	-9.3052e-015	-2.3919e-014	-4.54079e-014	-5.21882e-014	-3.62101e-014	-5.05817e-014	-4.85443e-014	-4.92041e-014	-4.0761e-014	-2.78125e-014
-1.44117e-014	-2.51802e-014	-1.60368e-014	-9.44408e-015	-1.5714e-014	-1.46281e-014	-2.6462e-014	-3.07103e-014	-3.94634e-014	-5.18791e-014	-2.45659e-014	-4.50661e-014	-2.68818e-014	-2.60043e-014	-1.59252e-014	-9.4059e-015	-2.40093e-014	-4.53671e-014	-5.21808e-014	-3.59908e-014	-5.04334e-014	-4.87009e-014	-4.90707e-014	-4.06181e-014	-2.78354e-014
-1.40401e-014	-2.49835e-014	-1.59358e-014	-9.35445e-015	-1.62319e-014	-1.46586e-014	-2.64485e-014	-3.08158e-014	-3.90352e-014	-5.17073e-014	-2.39057e-014	-4.46022e-014	-2.66643e-014	-2.57601e-014	-1.62052e-014	-9.53569e-015	-2.40942e-014	-4.5303e-014	-5.21502e-014	-3.57514e-014	-5.02843e-014	-4.886e-014	-4.89147e-014	-4.04432e-014	-2.78507e-014
-1.3672e-014	-2.47706e-014	-1.58316e-014	-9.25792e-015	-1.6724e-014	-1.46992e-014	-2.64215e-014	-3.08969e-014	-3.85885e-014	-5.14871e-014	-2.32551e-014	-4.40863e-014	-2.64421e-014	-2.55231e-014	-1.64706e-014	-9.69324e-015	-2.41728e-014	-4.52154e-014	-5.20985e-014	-3.54951e-014	-5.01334e-014	-4.90189e-014	-4.87359e-014	-4.02357e-014	-2.78546e-014
-1.33074e-014	-2.45426e-014	-1.57236e-014	-9.15561e-015	-1.71863e-014	-1.47505e-014	-2.63819e-014	-3.09507e-014	-3.81236e-014	-5.12194e-014	-2.26176e-014	-4.35215e-014	-2.62148e-014	-2.52936e-014	-1.67208e-014	-9.87675e-015	-2.42447e-014	-4.51047e-014	-5.20279e-014	-3.52249e-014	-4.99805e-014	-4.91751e-014	-4.85342e-014	-3.99961e-014	-2.78436e-014
-1.29462e-014	-2.43007e-014	-1.56112e-014	-9.04845e-015	-1.76154e-014	-1.48128e-014	-2.63301e-014	-3.09752e-014	-3.76416e-014	-5.0906e-014	-2.19959e-014	-4.29118e-014	-2.5982e-014	-2.50718e-014	-1.69551e-014	-1.00849e-014	-2.431e-014	-4.49716e-014	-5.1941e-014	-3.49434e-014	-4.98245e-014	-4.93254e-014	-4.83094e-014	-3.97249e-014	-2.78145e-014
-1.25882e-014	-2.4046e-014	-1.54939e-014	-8.93806e-015	-1.80087e-014	-1.48861e-014	-2.62669e-014	-3.09686e-014	-3.71438e-014	-5.05491e-014	-2.1393e-014	-4.22611e-014	-2.57433e-014	-2.48585e-014	-1.71738e-014	-1.03155e-014	-2.43677e-014	-4.48166e-014	-5.18399e-014	-3.46544e-014	-4.96649e-014	-4.94669e-014	-4.80609e-014	-3.94225e-014	-2.77641e-014
-1.22338e-014	-2.37795e-014	-1.53716e-014	-8.82595e-015	-1.83638e-014	-1.49704e-014	-2.61931e-014	-3.09291e-014	-3.66318e-014	-5.01511e-014	-2.08121e-014	-4.1574e-014	-2.54989e-014	-2.46535e-014	-1.73759e-014	-1.05667e-014	-2.44174e-014	-4.46405e-014	-5.17262e-014	-3.43613e-014	-4.9501e-014	-4.95957e-014	-4.77893e-014	-3.90895e-014	-2.76897e-014
-1.18829e-014	-2.35027e-014	-1.52434e-014	-8.71337e-015	-1.86786e-014	-1.50666e-014	-2.611e-014	-3.08561e-014	-3.61071e-014	-4.9715e-014	-2.02561e-014	-4.08554e-014	-2.52488e-014	-2.44567e-014	-1.75615e-014	-1.08361e-014	-2.44589e-014	-4.44442e-014	-5.16021e-014	-3.40675e-014	-4.93323e-014	-4.97081e-014	-4.74948e-014	-3.87269e-014	-2.7588e-014
-1.15358e-014	-2.32176e-014	-1.51088e-014	-8.60195e-015	-1.89515e-014	-1.51748e-014	-2.60182e-014	-3.07489e-014	-3.55719e-014	-4.92443e-014	-1.97267e-014	-4.01103e-014	-2.49926e-014	-2.42679e-014	-1.77307e-014	-1.11209e-014	-2.44918e-014	-4.42291e-014	-5.14702e-014	-3.37764e-014	-4.91576e-014	-4.98008e-014	-4.71776e-014	-3.83357e-014	-2.74564e-014
-1.11928e-014	-2.29255e-014	-1.49673e-014	-8.49332e-015	-1.91814e-014	-1.5295e-014	-2.59187e-014	-3.06069e-014	-3.50284e-014	-4.87425e-014	-1.92261e-014	-3.93444e-014	-2.47302e-014	-2.4087e-014	-1.78834e-014	-1.1419e-014	-2.45163e-014	-4.39965e-014	-5.13323e-014	-3.34917e-014	-4.89766e-014	-4.98701e-014	-4.68381e-014	-3.79173e-014	-2.72936e-014
-1.08543e-014	-2.26281e-014	-1.4819e-014	-8.38903e-015	-1.93678e-014	-1.54267e-014	-2.58121e-014	-3.04298e-014	-3.44785e-014	-4.82136e-014	-1.87569e-014	-3.85636e-014	-2.44619e-014	-2.39142e-014	-1.80201e-014	-1.17278e-014	-2.4532e-014	-4.37481e-014	-5.11908e-014	-3.3216e-014	-4.8789e-014	-4.99125e-014	-4.64775e-014	-3.74738e-014	-2.70982e-014
-1.052e-014	-2.23268e-014	-1.46636e-014	-8.29108e-015	-1.95109e-014	-1.55699e-014	-2.56996e-014	-3.02187e-014	-3.39245e-014	-4.76612e-014	-1.83207e-014	-3.77739e-014	-2.41884e-014	-2.37489e-014	-1.81408e-014	-1.20451e-014	-2.45394e-014	-4.34852e-014	-5.10471e-014	-3.29522e-014	-4.85937e-014	-4.99251e-014	-4.60962e-014	-3.7007e-014	-2.68688e-014
-1.01909e-014	-2.20231e-014	-1.45012e-014	-8.20077e-015	-1.96108e-014	-1.57247e-014	-2.5582e-014	-2.99745e-014	-3.33689e-014	-4.70894e-014	-1.79191e-014	-3.69809e-014	-2.39099e-014	-2.35906e-014	-1.82457e-014	-1.23684e-014	-2.4538e-014	-4.32097e-014	-5.09026e-014	-3.27036e-014	-4.83904e-014	-4.99056e-014	-4.56951e-014	-3.65189e-014	-2.66044e-014
-9.86694e-015	-2.17184e-014	-1.43316e-014	-8.1196e-015	-1.9668e-014	-1.58906e-014	-2.54602e-014	-2.96979e-014	-3.28141e-014	-4.6502e-014	-1.75531e-014	-3.6191e-014	-2.36278e-014	-2.3439e-014	-1.83352e-014	-1.26953e-014	-2.4528e-014	-4.2923e-014	-5.07593e-014	-3.24726e-014	-4.81784e-014	-4.98508e-014	-4.52758e-014	-3.60117e-014	-2.63055e-014
-9.54867e-015	-2.14147e-014	-1.41555e-014	-8.04897e-015	-1.96842e-014	-1.60674e-014	-2.5335e-014	-2.93903e-014	-3.22627e-014	-4.59028e-014	-1.7224e-014	-3.54102e-014	-2.33426e-014	-2.32935e-014	-1.84097e-014	-1.30231e-014	-2.45097e-014	-4.26271e-014	-5.06182e-014	-3.22621e-014	-4.79576e-014	-4.97584e-014	-4.48393e-014	-3.54877e-014	-2.59721e-014
-9.23634e-015	-2.11135e-014	-1.39735e-014	-7.99007e-015	-1.96612e-014	-1.62549e-014	-2.5207e-014	-2.90534e-014	-3.17171e-014	-4.52957e-014	-1.69317e-014	-3.46447e-014	-2.30553e-014	-2.31537e-014	-1.84696e-014	-1.33493e-014	-2.44835e-014	-4.23232e-014	-5.04797e-014	-3.20741e-014	-4.77272e-014	-4.96266e-014	-4.43869e-014	-3.49493e-014	-2.56054e-014
-8.93013e-015	-2.08162e-014	-1.37859e-014	-7.94463e-015	-1.96009e-014	-1.64519e-014	-2.50769e-014	-2.86889e-014	-3.11799e-014	-4.46849e-014	-1.66767e-014	-3.39002e-014	-2.27668e-014	-2.30189e-014	-1.85147e-014	-1.36717e-014	-2.44504e-014	-4.20132e-014	-5.03447e-014	-3.19108e-014	-4.74869e-014	-4.94535e-014	-4.39199e-014	-3.43997e-014	-2.52066e-014
-8.63068e-015	-2.05242e-014	-1.35934e-014	-7.91398e-015	-1.95053e-014	-1.6658e-014	-2.49448e-014	-2.82995e-014	-3.06535e-014	-4.4074e-014	-1.64583e-014	-3.3182e-014	-2.2478e-014	-2.28888e-014	-1.85454e-014	-1.39881e-014	-2.44111e-014	-4.16986e-014	-5.02134e-014	-3.17734e-014	-4.72363e-014	-4.92377e-014	-4.34401e-014	-3.38411e-014	-2.47776e-014
-8.33858e-015	-2.02387e-014	-1.33973e-014	-7.89915e-015	-1.93771e-014	-1.68724e-014	-2.48111e-014	-2.7888e-014	-3.01406e-014	-4.34669e-014	-1.62761e-014	-3.24952e-014	-2.21907e-014	-2.27625e-014	-1.85621e-014	-1.42961e-014	-2.43662e-014	-4.13807e-014	-5.00856e-014	-3.16627e-014	-4.6975e-014	-4.89781e-014	-4.29494e-014	-3.32765e-014	-2.43209e-014
-8.05435e-015	-1.99606e-014	-1.31988e-014	-7.901e-015	-1.92193e-014	-1.70944e-014	-2.46756e-014	-2.74566e-014	-2.96435e-014	-4.28667e-014	-1.61291e-014	-3.18441e-014	-2.19056e-014	-2.26388e-014	-1.85647e-014	-1.45938e-014	-2.43164e-014	-4.1061e-014	-4.99614e-014	-3.15797e-014	-4.67023e-014	-4.86742e-014	-4.24494e-014	-3.27087e-014	-2.38392e-014
-7.7783e-015	-1.96912e-014	-1.2999e-014	-7.92012e-015	-1.90353e-014	-1.73236e-014	-2.45386e-014	-2.70085e-014	-2.91644e-014	-4.22762e-014	-1.60167e-014	-3.12332e-014	-2.16239e-014	-2.25173e-014	-1.85535e-014	-1.48794e-014	-2.42622e-014	-4.07408e-014	-4.984e-014	-3.15249e-014	-4.6418e-014	-4.83259e-014	-4.19417e-014	-3.21407e-014	-2.33356e-014
-7.51113e-015	-1.94309e-014	-1.27989e-014	-7.95743e-015	-1.88284e-014	-1.75593e-014	-2.43999e-014	-2.65466e-014	-2.87051e-014	-4.16982e-014	-1.59374e-014	-3.06664e-014	-2.13467e-014	-2.2397e-014	-1.8529e-014	-1.5151e-014	-2.42043e-014	-4.0421e-014	-4.97212e-014	-3.14985e-014	-4.61218e-014	-4.79339e-014	-4.14278e-014	-3.15756e-014	-2.28133e-014
-7.25334e-015	-1.91802e-014	-1.26e-014	-8.01319e-015	-1.86017e-014	-1.78008e-014	-2.426e-014	-2.60737e-014	-2.82677e-014	-4.11352e-014	-1.58887e-014	-3.01468e-014	-2.10754e-014	-2.22771e-014	-1.84904e-014	-1.5407e-014	-2.41437e-014	-4.01023e-014	-4.96035e-014	-3.15001e-014	-4.58132e-014	-4.74991e-014	-4.09095e-014	-3.1016e-014	-2.22761e-014
-7.00539e-015	-1.89399e-014	-1.24038e-014	-8.08744e-015	-1.83593e-014	-1.80471e-014	-2.4118e-014	-2.55929e-014	-2.78542e-014	-4.05893e-014	-1.58686e-014	-2.96765e-014	-2.0811e-014	-2.21571e-014	-1.8438e-014	-1.56459e-014	-2.40815e-014	-3.97853e-014	-4.94856e-014	-3.15293e-014	-4.54922e-014	-4.70232e-014	-4.03889e-014	-3.04643e-014	-2.17284e-014
-6.76779e-015	-1.87101e-014	-1.22119e-014	-8.18021e-015	-1.81045e-014	-1.82976e-014	-2.39737e-014	-2.51069e-014	-2.74659e-014	-4.00626e-014	-1.58745e-014	-2.92577e-014	-2.05541e-014	-2.2036e-014	-1.83722e-014	-1.58668e-014	-2.40187e-014	-3.94704e-014	-4.93664e-014	-3.15845e-014	-4.51581e-014	-4.65069e-014	-3.98679e-014	-2.9923e-014	-2.11739e-014
-6.54116e-015	-1.84911e-014	-1.20262e-014	-8.29165e-015	-1.78407e-014	-1.85518e-014	-2.38267e-014	-2.46184e-014	-2.71037e-014	-3.95559e-014	-1.59037e-014	-2.8891e-014	-2.03051e-014	-2.1913e-014	-1.82927e-014	-1.60683e-014	-2.3956e-014	-3.91583e-014	-4.92438e-014	-3.16645e-014	-4.48108e-014	-4.59524e-014	-3.93483e-014	-2.9395e-014	-2.06175e-014
-6.32574e-015	-1.82827e-014	-1.18484e-014	-8.42139e-015	-1.75713e-014	-1.8809e-014	-2.36765e-014	-2.41303e-014	-2.6769e-014	-3.90701e-014	-1.59531e-014	-2.85761e-014	-2.00651e-014	-2.17875e-014	-1.81998e-014	-1.62497e-014	-2.38944e-014	-3.8849e-014	-4.9116e-014	-3.17674e-014	-4.44501e-014	-4.53626e-014	-3.88318e-014	-2.88824e-014	-2.00633e-014
-6.12186e-015	-1.80845e-014	-1.16802e-014	-8.56876e-015	-1.72996e-014	-1.90682e-014	-2.35224e-014	-2.36449e-014	-2.64623e-014	-3.86056e-014	-1.60195e-014	-2.83131e-014	-1.98351e-014	-2.16593e-014	-1.80932e-014	-1.64093e-014	-2.38347e-014	-3.85424e-014	-4.89812e-014	-3.18915e-014	-4.40756e-014	-4.47404e-014	-3.83203e-014	-2.83875e-014	-1.95156e-014
-5.93044e-015	-1.78957e-014	-1.15234e-014	-8.73305e-015	-1.7029e-014	-1.93283e-014	-2.33634e-014	-2.31647e-014	-2.61837e-014	-3.81626e-014	-1.60999e-014	-2.81009e-014	-1.96156e-014	-2.15278e-014	-1.79731e-014	-1.65471e-014	-2.37776e-014	-3.82382e-014	-4.88376e-014	-3.20344e-014	-4.36871e-014	-4.4089e-014	-3.78157e-014	-2.79124e-014	-1.89788e-014
-5.75189e-015	-1.77157e-014	-1.13797e-014	-8.91333e-015	-1.67632e-014	-1.95892e-014	-2.31993e-014	-2.26918e-014	-2.59332e-014	-3.77411e-014	-1.61906e-014	-2.79379e-014	-1.94072e-014	-2.13923e-014	-1.78395e-014	-1.66625e-014	-2.37233e-014	-3.79363e-014	-4.86829e-014	-3.21933e-014	-4.32846e-014	-4.34118e-014	-3.73194e-014	-2.74587e-014	-1.84569e-014
-5.58637e-015	-1.75436e-014	-1.1251e-014	-9.10855e-015	-1.6505e-014	-1.98494e-014	-2.30291e-014	-2.22281e-014	-2.5711e-014	-3.73404e-014	-1.62883e-014	-2.78219e-014	-1.92096e-014	-2.12527e-014	-1.76925e-014	-1.67548e-014	-2.36727e-014	-3.76359e-014	-4.85148e-014	-3.23657e-014	-4.28676e-014	-4.27127e-014	-3.68328e-014	-2.70278e-014	-1.79537e-014
-5.43429e-015	-1.73784e-014	-1.11386e-014	-9.31736e-015	-1.62567e-014	-2.01077e-014	-2.28522e-014	-2.17753e-014	-2.55162e-014	-3.6959e-014	-1.63896e-014	-2.77496e-014	-1.90234e-014	-2.11084e-014	-1.75323e-014	-1.68242e-014	-2.36259e-014	-3.73369e-014	-4.83312e-014	-3.25487e-014	-4.24368e-014	-4.19953e-014	-3.63571e-014	-2.66207e-014	-1.74728e-014
-5.29563e-015	-1.72191e-014	-1.10441e-014	-9.53837e-015	-1.60205e-014	-2.03634e-014	-2.26684e-014	-2.13345e-014	-2.53479e-014	-3.65953e-014	-1.64911e-014	-2.77169e-014	-1.88487e-014	-2.09593e-014	-1.7359e-014	-1.68704e-014	-2.35834e-014	-3.7038e-014	-4.81295e-014	-3.27391e-014	-4.19915e-014	-4.12641e-014	-3.58937e-014	-2.62389e-014	-1.70177e-014
-5.17064e-015	-1.70644e-014	-1.0969e-014	-9.7698e-015	-1.57981e-014	-2.06157e-014	-2.24775e-014	-2.09063e-014	-2.52045e-014	-3.62477e-014	-1.65892e-014	-2.77193e-014	-1.8685e-014	-2.0805e-014	-1.71727e-014	-1.68934e-014	-2.3545e-014	-3.67383e-014	-4.79074e-014	-3.29341e-014	-4.15317e-014	-4.0523e-014	-3.54441e-014	-2.58827e-014	-1.65915e-014
-5.05936e-015	-1.69126e-014	-1.09141e-014	-1.00102e-014	-1.55912e-014	-2.08633e-014	-2.22792e-014	-2.04914e-014	-2.50848e-014	-3.59143e-014	-1.66803e-014	-2.77521e-014	-1.85322e-014	-2.06454e-014	-1.69734e-014	-1.68936e-014	-2.3511e-014	-3.64368e-014	-4.76632e-014	-3.31299e-014	-4.10575e-014	-3.97761e-014	-3.5009e-014	-2.55527e-014	-1.61966e-014
-4.96163e-015	-1.67626e-014	-1.08804e-014	-1.02581e-014	-1.54012e-014	-2.11052e-014	-2.2073e-014	-2.00911e-014	-2.49874e-014	-3.55922e-014	-1.67613e-014	-2.781e-014	-1.83899e-014	-2.04804e-014	-1.67616e-014	-1.6871e-014	-2.34813e-014	-3.61322e-014	-4.73945e-014	-3.33236e-014	-4.05687e-014	-3.90274e-014	-3.45891e-014	-2.52485e-014	-1.58354e-014
-4.8778e-015	-1.66129e-014	-1.08685e-014	-1.05113e-014	-1.52296e-014	-2.13405e-014	-2.18582e-014	-1.97055e-014	-2.491e-014	-3.52789e-014	-1.68286e-014	-2.78875e-014	-1.82575e-014	-2.03099e-014	-1.65377e-014	-1.68257e-014	-2.34555e-014	-3.58235e-014	-4.70996e-014	-3.35121e-014	-4.00657e-014	-3.82807e-014	-3.41851e-014	-2.49704e-014	-1.55099e-014
-4.80754e-015	-1.64621e-014	-1.08784e-014	-1.0768e-014	-1.50768e-014	-2.1568e-014	-2.1635e-014	-1.93341e-014	-2.48503e-014	-3.49715e-014	-1.68797e-014	-2.79782e-014	-1.81339e-014	-2.01338e-014	-1.6303e-014	-1.67584e-014	-2.34329e-014	-3.55095e-014	-4.67771e-014	-3.36925e-014	-3.95488e-014	-3.75404e-014	-3.37972e-014	-2.47176e-014	-1.52213e-014
-4.75094e-015	-1.63089e-014	-1.09105e-014	-1.10262e-014	-1.49424e-014	-2.1787e-014	-2.14031e-014	-1.89766e-014	-2.48057e-014	-3.46671e-014	-1.69118e-014	-2.8076e-014	-1.8019e-014	-1.99521e-014	-1.60581e-014	-1.66699e-014	-2.34126e-014	-3.51893e-014	-4.64259e-014	-3.38613e-014	-3.9018e-014	-3.68102e-014	-3.34257e-014	-2.44894e-014	-1.49703e-014
-4.70822e-015	-1.61519e-014	-1.09652e-014	-1.12841e-014	-1.48266e-014	-2.1996e-014	-2.11628e-014	-1.86327e-014	-2.4774e-014	-3.43627e-014	-1.69222e-014	-2.81743e-014	-1.79118e-014	-1.97647e-014	-1.58041e-014	-1.65608e-014	-2.33942e-014	-3.48616e-014	-4.60447e-014	-3.40156e-014	-3.84736e-014	-3.60934e-014	-3.30704e-014	-2.42848e-014	-1.4757e-014
-4.67877e-015	-1.59897e-014	-1.10419e-014	-1.15397e-014	-1.47289e-014	-2.21939e-014	-2.09145e-014	-1.83024e-014	-2.47524e-014	-3.40558e-014	-1.69087e-014	-2.8267e-014	-1.78112e-014	-1.95713e-014	-1.5542e-014	-1.64318e-014	-2.33766e-014	-3.45254e-014	-4.56322e-014	-3.41531e-014	-3.79161e-014	-3.53936e-014	-3.27311e-014	-2.41029e-014	-1.45813e-014
-4.66228e-015	-1.58212e-014	-1.11398e-014	-1.17911e-014	-1.46484e-014	-2.23792e-014	-2.06586e-014	-1.79846e-014	-2.47378e-014	-3.37434e-014	-1.68692e-014	-2.83469e-014	-1.77165e-014	-1.93723e-014	-1.52728e-014	-1.62838e-014	-2.33592e-014	-3.41792e-014	-4.51875e-014	-3.42706e-014	-3.7346e-014	-3.47137e-014	-3.24073e-014	-2.3942e-014	-1.44427e-014
-4.65829e-015	-1.56455e-014	-1.12584e-014	-1.20366e-014	-1.45846e-014	-2.25511e-014	-2.03956e-014	-1.76781e-014	-2.47274e-014	-3.34224e-014	-1.68018e-014	-2.8407e-014	-1.76263e-014	-1.91675e-014	-1.49976e-014	-1.61181e-014	-2.33412e-014	-3.3822e-014	-4.47102e-014	-3.43656e-014	-3.67639e-014	-3.40564e-014	-3.20985e-014	-2.37999e-014	-1.434e-014
-4.66623e-015	-1.54622e-014	-1.13963e-014	-1.22741e-014	-1.45365e-014	-2.27087e-014	-2.01266e-014	-1.7382e-014	-2.47177e-014	-3.30905e-014	-1.67055e-014	-2.84413e-014	-1.75399e-014	-1.89569e-014	-1.47182e-014	-1.59358e-014	-2.33215e-014	-3.34531e-014	-4.42002e-014	-3.44362e-014	-3.61703e-014	-3.34242e-014	-3.18037e-014	-2.36747e-014	-1.42714e-014
-4.68612e-015	-1.52709e-014	-1.15519e-014	-1.25022e-014	-1.45023e-014	-2.28511e-014	-1.98523e-014	-1.70953e-014	-2.47063e-014	-3.27457e-014	-1.65794e-014	-2.8444e-014	-1.74563e-014	-1.87407e-014	-1.44364e-014	-1.57382e-014	-2.32983e-014	-3.30717e-014	-4.3658e-014	-3.44803e-014	-3.55664e-014	-3.28191e-014	-3.15213e-014	-2.35646e-014	-1.42346e-014
-4.71788e-015	-1.5071e-014	-1.17237e-014	-1.27192e-014	-1.44798e-014	-2.2977e-014	-1.95736e-014	-1.6817e-014	-2.46901e-014	-3.23852e-014	-1.64229e-014	-2.84098e-014	-1.73739e-014	-1.85187e-014	-1.41538e-014	-1.55263e-014	-2.32703e-014	-3.26772e-014	-4.3084e-014	-3.44963e-014	-3.49534e-014	-3.22433e-014	-3.12503e-014	-2.34671e-014	-1.42272e-014
-4.76096e-015	-1.48621e-014	-1.191e-014	-1.29238e-014	-1.44676e-014	-2.30853e-014	-1.92918e-014	-1.65456e-014	-2.46664e-014	-3.20075e-014	-1.62356e-014	-2.83333e-014	-1.72924e-014	-1.8291e-014	-1.38722e-014	-1.53015e-014	-2.32364e-014	-3.22686e-014	-4.24788e-014	-3.44832e-014	-3.43317e-014	-3.16973e-014	-3.09895e-014	-2.33798e-014	-1.42459e-014
-4.81501e-015	-1.46444e-014	-1.21086e-014	-1.31142e-014	-1.44632e-014	-2.31746e-014	-1.90085e-014	-1.62807e-014	-2.46327e-014	-3.16104e-014	-1.60181e-014	-2.821e-014	-1.72108e-014	-1.80578e-014	-1.35934e-014	-1.50653e-014	-2.31946e-014	-3.18457e-014	-4.18434e-014	-3.44392e-014	-3.37022e-014	-3.11823e-014	-3.07372e-014	-2.33002e-014	-1.42876e-014
-4.87925e-015	-1.44186e-014	-1.2317e-014	-1.32891e-014	-1.44642e-014	-2.32445e-014	-1.87252e-014	-1.60211e-014	-2.45862e-014	-3.11928e-014	-1.57705e-014	-2.80357e-014	-1.7128e-014	-1.78189e-014	-1.33199e-014	-1.4819e-014	-2.31438e-014	-3.14086e-014	-4.11787e-014	-3.43639e-014	-3.30662e-014	-3.06988e-014	-3.04916e-014	-2.3226e-014	-1.43489e-014
-4.95344e-015	-1.41857e-014	-1.25325e-014	-1.34479e-014	-1.4469e-014	-2.32934e-014	-1.84432e-014	-1.57665e-014	-2.45248e-014	-3.07536e-014	-1.54941e-014	-2.7807e-014	-1.70433e-014	-1.75746e-014	-1.30533e-014	-1.45644e-014	-2.30831e-014	-3.09573e-014	-4.04857e-014	-3.4257e-014	-3.24251e-014	-3.02468e-014	-3.02506e-014	-2.31545e-014	-1.44261e-014
-5.03744e-015	-1.3946e-014	-1.27524e-014	-1.35897e-014	-1.44753e-014	-2.33206e-014	-1.81641e-014	-1.55163e-014	-2.44463e-014	-3.0292e-014	-1.51899e-014	-2.75209e-014	-1.69563e-014	-1.73248e-014	-1.27952e-014	-1.43029e-014	-2.30114e-014	-3.04922e-014	-3.97664e-014	-3.41183e-014	-3.17804e-014	-2.98262e-014	-3.00117e-014	-2.30832e-014	-1.45151e-014
-5.1296e-015	-1.37002e-014	-1.29742e-014	-1.37133e-014	-1.44809e-014	-2.33253e-014	-1.78891e-014	-1.52698e-014	-2.43488e-014	-2.98076e-014	-1.48597e-014	-2.71752e-014	-1.68664e-014	-1.70698e-014	-1.25475e-014	-1.40359e-014	-2.29274e-014	-3.00136e-014	-3.90229e-014	-3.39478e-014	-3.11332e-014	-2.94362e-014	-2.97732e-014	-2.30095e-014	-1.46118e-014
-5.22915e-015	-1.34501e-014	-1.31947e-014	-1.38183e-014	-1.44839e-014	-2.33068e-014	-1.76204e-014	-1.50268e-014	-2.42304e-014	-2.93008e-014	-1.45056e-014	-2.67684e-014	-1.6773e-014	-1.68091e-014	-1.23119e-014	-1.3765e-014	-2.28302e-014	-2.9522e-014	-3.82572e-014	-3.37461e-014	-3.04851e-014	-2.90761e-014	-2.95334e-014	-2.29308e-014	-1.47121e-014
-5.33561e-015	-1.31969e-014	-1.34115e-014	-1.39036e-014	-1.44818e-014	-2.3265e-014	-1.73598e-014	-1.47874e-014	-2.40902e-014	-2.8772e-014	-1.41307e-014	-2.63005e-014	-1.66756e-014	-1.65433e-014	-1.209e-014	-1.34915e-014	-2.27195e-014	-2.90182e-014	-3.74719e-014	-3.3514e-014	-2.98377e-014	-2.87442e-014	-2.92902e-014	-2.28446e-014	-1.48117e-014
-5.4477e-015	-1.29421e-014	-1.36212e-014	-1.39687e-014	-1.44729e-014	-2.31991e-014	-1.7109e-014	-1.45509e-014	-2.39262e-014	-2.82223e-014	-1.3737e-014	-2.57716e-014	-1.6574e-014	-1.62723e-014	-1.1884e-014	-1.32171e-014	-2.25946e-014	-2.85034e-014	-3.66695e-014	-3.32528e-014	-2.91926e-014	-2.84392e-014	-2.90416e-014	-2.27482e-014	-1.4906e-014
-5.56434e-015	-1.26874e-014	-1.38207e-014	-1.40141e-014	-1.44555e-014	-2.31091e-014	-1.68701e-014	-1.43173e-014	-2.37378e-014	-2.7653e-014	-1.33272e-014	-2.51828e-014	-1.6468e-014	-1.59963e-014	-1.16957e-014	-1.29435e-014	-2.24551e-014	-2.79787e-014	-3.58521e-014	-3.29638e-014	-2.85507e-014	-2.81595e-014	-2.87855e-014	-2.26395e-014	-1.49911e-014
-5.68489e-015	-1.24347e-014	-1.40073e-014	-1.40397e-014	-1.44277e-014	-2.29943e-014	-1.66449e-014	-1.40869e-014	-2.35248e-014	-2.70655e-014	-1.29042e-014	-2.45358e-014	-1.63577e-014	-1.57159e-014	-1.15266e-014	-1.26723e-014	-2.23007e-014	-2.74459e-014	-3.50225e-014	-3.26479e-014	-2.79144e-014	-2.79026e-014	-2.85197e-014	-2.25164e-014	-1.50634e-014
-5.80878e-015	-1.21859e-014	-1.41782e-014	-1.40457e-014	-1.43879e-014	-2.28543e-014	-1.64346e-014	-1.38612e-014	-2.32869e-014	-2.64619e-014	-1.24717e-014	-2.38337e-014	-1.62426e-014	-1.54319e-014	-1.13778e-014	-1.24055e-014	-2.21309e-014	-2.69064e-014	-3.41835e-014	-3.23071e-014	-2.72855e-014	-2.76667e-014	-2.82427e-014	-2.23768e-014	-1.51194e-014
-5.9349e-015	-1.1943e-014	-1.43308e-014	-1.40333e-014	-1.4335e-014	-2.26885e-014	-1.62404e-014	-1.36414e-014	-2.30245e-014	-2.58449e-014	-1.20327e-014	-2.30797e-014	-1.61233e-014	-1.51439e-014	-1.12515e-014	-1.21444e-014	-2.19462e-014	-2.63621e-014	-3.33385e-014	-3.19427e-014	-2.66654e-014	-2.74497e-014	-2.79532e-014	-2.22192e-014	-1.51553e-014
-6.06237e-015	-1.17079e-014	-1.44627e-014	-1.40027e-014	-1.42678e-014	-2.24976e-014	-1.60638e-014	-1.34286e-014	-2.27379e-014	-2.52172e-014	-1.15913e-014	-2.22787e-014	-1.59996e-014	-1.48525e-014	-1.11486e-014	-1.18903e-014	-2.17472e-014	-2.58146e-014	-3.24903e-014	-3.15573e-014	-2.60567e-014	-2.72495e-014	-2.76502e-014	-2.20425e-014	-1.51681e-014
-6.18974e-015	-1.14832e-014	-1.45713e-014	-1.3955e-014	-1.41857e-014	-2.22822e-014	-1.59058e-014	-1.32244e-014	-2.24276e-014	-2.45815e-014	-1.11519e-014	-2.1436e-014	-1.58718e-014	-1.45577e-014	-1.10695e-014	-1.1645e-014	-2.15342e-014	-2.52655e-014	-3.16424e-014	-3.11529e-014	-2.54604e-014	-2.70636e-014	-2.73324e-014	-2.18446e-014	-1.51555e-014
-6.31629e-015	-1.12705e-014	-1.46552e-014	-1.38908e-014	-1.40876e-014	-2.20434e-014	-1.57676e-014	-1.30302e-014	-2.20944e-014	-2.39418e-014	-1.07175e-014	-2.05567e-014	-1.57403e-014	-1.42599e-014	-1.10155e-014	-1.14099e-014	-2.13078e-014	-2.47167e-014	-3.07975e-014	-3.07318e-014	-2.48777e-014	-2.68891e-014	-2.69986e-014	-2.1625e-014	-1.51153e-014
-6.44092e-015	-1.1071e-014	-1.47122e-014	-1.38115e-014	-1.39738e-014	-2.17818e-014	-1.565e-014	-1.28478e-014	-2.17397e-014	-2.33014e-014	-1.02919e-014	-1.96472e-014	-1.56057e-014	-1.39607e-014	-1.09876e-014	-1.11858e-014	-2.10693e-014	-2.41708e-014	-2.99591e-014	-3.02967e-014	-2.43102e-014	-2.6724e-014	-2.66477e-014	-2.13831e-014	-1.50455e-014
-6.56274e-015	-1.08865e-014	-1.47405e-014	-1.37185e-014	-1.38447e-014	-2.14982e-014	-1.55537e-014	-1.26794e-014	-2.13658e-014	-2.26634e-014	-9.87864e-015	-1.87141e-014	-1.54682e-014	-1.36603e-014	-1.0986e-014	-1.09743e-014	-2.08197e-014	-2.36293e-014	-2.91304e-014	-2.98496e-014	-2.37593e-014	-2.65661e-014	-2.62793e-014	-2.11184e-014	-1.49449e-014
-6.68071e-015	-1.07188e-014	-1.47391e-014	-1.36134e-014	-1.37004e-014	-2.11935e-014	-1.54791e-014	-1.25274e-014	-2.09742e-014	-2.20319e-014	-9.48121e-015	-1.77657e-014	-1.53283e-014	-1.33594e-014	-1.10105e-014	-1.07763e-014	-2.05599e-014	-2.30945e-014	-2.8314e-014	-2.93929e-014	-2.32269e-014	-2.64137e-014	-2.58938e-014	-2.0831e-014	-1.48125e-014
-6.79357e-015	-1.05687e-014	-1.47076e-014	-1.34984e-014	-1.35421e-014	-2.08695e-014	-1.54263e-014	-1.23932e-014	-2.05663e-014	-2.14105e-014	-9.10289e-015	-1.68089e-014	-1.51862e-014	-1.30587e-014	-1.10611e-014	-1.05934e-014	-2.02925e-014	-2.25688e-014	-2.75133e-014	-2.89291e-014	-2.2714e-014	-2.62647e-014	-2.54918e-014	-2.05207e-014	-1.46475e-014
-6.90044e-015	-1.04371e-014	-1.4645e-014	-1.33749e-014	-1.33701e-014	-2.05273e-014	-1.53955e-014	-1.22786e-014	-2.0145e-014	-2.08031e-014	-8.74697e-015	-1.58515e-014	-1.50429e-014	-1.27594e-014	-1.11381e-014	-1.04263e-014	-2.00191e-014	-2.20547e-014	-2.6731e-014	-2.84608e-014	-2.22219e-014	-2.61173e-014	-2.50735e-014	-2.01881e-014	-1.44494e-014
-6.99981e-015	-1.03255e-014	-1.45511e-014	-1.32443e-014	-1.31855e-014	-2.01685e-014	-1.53865e-014	-1.21857e-014	-1.97124e-014	-2.02133e-014	-8.41668e-015	-1.49012e-014	-1.48983e-014	-1.24623e-014	-1.12409e-014	-1.02754e-014	-1.97422e-014	-2.15541e-014	-2.59699e-014	-2.79908e-014	-2.17522e-014	-2.59701e-014	-2.46405e-014	-1.98336e-014	-1.42184e-014
-7.09017e-015	-1.02333e-014	-1.44263e-014	-1.31089e-014	-1.29898e-014	-1.9795e-014	-1.5399e-014	-1.21163e-014	-1.92705e-014	-1.96446e-014	-8.11406e-015	-1.39657e-014	-1.47532e-014	-1.21688e-014	-1.1369e-014	-1.01419e-014	-1.94638e-014	-2.10695e-014	-2.52331e-014	-2.75218e-014	-2.13059e-014	-2.58211e-014	-2.41938e-014	-1.94583e-014	-1.39554e-014
-7.17056e-015	-1.01614e-014	-1.42712e-014	-1.29704e-014	-1.27848e-014	-1.94084e-014	-1.54321e-014	-1.20719e-014	-1.88225e-014	-1.91002e-014	-7.84148e-015	-1.30527e-014	-1.46081e-014	-1.18803e-014	-1.15214e-014	-1.00266e-014	-1.91856e-014	-2.06027e-014	-2.45229e-014	-2.70566e-014	-2.08836e-014	-2.56692e-014	-2.37352e-014	-1.90629e-014	-1.36617e-014
-7.24031e-015	-1.0109e-014	-1.40871e-014	-1.28313e-014	-1.2572e-014	-1.90105e-014	-1.54844e-014	-1.20547e-014	-1.8371e-014	-1.85833e-014	-7.60133e-015	-1.21704e-014	-1.44634e-014	-1.15979e-014	-1.16976e-014	-9.92963e-015	-1.89098e-014	-2.01556e-014	-2.38419e-014	-2.65974e-014	-2.04856e-014	-2.55137e-014	-2.32667e-014	-1.86491e-014	-1.3339e-014
-7.29893e-015	-1.00756e-014	-1.38752e-014	-1.26934e-014	-1.23538e-014	-1.86054e-014	-1.55552e-014	-1.20664e-014	-1.79184e-014	-1.80967e-014	-7.39527e-015	-1.13258e-014	-1.43188e-014	-1.13225e-014	-1.18957e-014	-9.85133e-015	-1.86391e-014	-1.97301e-014	-2.31924e-014	-2.61463e-014	-2.01122e-014	-2.5354e-014	-2.27903e-014	-1.82178e-014	-1.2989e-014
-7.34532e-015	-1.00602e-014	-1.36372e-014	-1.25583e-014	-1.2132e-014	-1.81959e-014	-1.56436e-014	-1.21084e-014	-1.74674e-014	-1.76427e-014	-7.22432e-015	-1.05259e-014	-1.41748e-014	-1.10555e-014	-1.21146e-014	-9.79203e-015	-1.83762e-014	-1.93277e-014	-2.25768e-014	-2.57062e-014	-1.9764e-014	-2.51893e-014	-2.23085e-014	-1.77707e-014	-1.26138e-014
-7.37837e-015	-1.00619e-014	-1.33752e-014	-1.2428e-014	-1.19083e-014	-1.77843e-014	-1.57484e-014	-1.2182e-014	-1.7021e-014	-1.72235e-014	-7.08944e-015	-9.77818e-015	-1.40319e-014	-1.0798e-014	-1.23532e-014	-9.75155e-015	-1.81235e-014	-1.89503e-014	-2.1997e-014	-2.52791e-014	-1.94413e-014	-2.50193e-014	-2.1824e-014	-1.731e-014	-1.22159e-014
-7.39708e-015	-1.00795e-014	-1.30913e-014	-1.2305e-014	-1.16844e-014	-1.73728e-014	-1.5868e-014	-1.22882e-014	-1.65815e-014	-1.68413e-014	-6.99101e-015	-9.08823e-015	-1.38898e-014	-1.05514e-014	-1.26098e-014	-9.72988e-015	-1.78829e-014	-1.8599e-014	-2.14553e-014	-2.48667e-014	-1.91441e-014	-2.48434e-014	-2.13398e-014	-1.68375e-014	-1.17979e-014
-7.40128e-015	-1.01107e-014	-1.27888e-014	-1.21912e-014	-1.14634e-014	-1.69647e-014	-1.60008e-014	-1.24272e-014	-1.61511e-014	-1.64981e-014	-6.92902e-015	-8.46154e-015	-1.37486e-014	-1.0317e-014	-1.28829e-014	-9.72685e-015	-1.76567e-014	-1.82749e-014	-2.09536e-014	-2.44705e-014	-1.88723e-014	-2.46615e-014	-2.08598e-014	-1.6355e-014	-1.13633e-014
-7.39092e-015	-1.01537e-014	-1.24698e-014	-1.20888e-014	-1.12479e-014	-1.65627e-014	-1.61451e-014	-1.25995e-014	-1.57327e-014	-1.61947e-014	-6.90293e-015	-7.90411e-015	-1.36091e-014	-1.00961e-014	-1.31701e-014	-9.7422e-015	-1.74473e-014	-1.79794e-014	-2.04927e-014	-2.4092e-014	-1.86259e-014	-2.44738e-014	-2.03873e-014	-1.58649e-014	-1.09149e-014
-7.36542e-015	-1.02056e-014	-1.21371e-014	-1.1999e-014	-1.10403e-014	-1.61704e-014	-1.62993e-014	-1.2804e-014	-1.53287e-014	-1.59321e-014	-6.91192e-015	-7.41909e-015	-1.34702e-014	-9.8895e-015	-1.34699e-014	-9.77514e-015	-1.72565e-014	-1.7713e-014	-2.0074e-014	-2.37332e-014	-1.84045e-014	-2.42809e-014	-1.9925e-014	-1.53697e-014	-1.04564e-014
-7.32464e-015	-1.02635e-014	-1.17943e-014	-1.19235e-014	-1.08426e-014	-1.57905e-014	-1.64616e-014	-1.30408e-014	-1.49406e-014	-1.57107e-014	-6.95466e-015	-7.00971e-015	-1.33317e-014	-9.69845e-015	-1.37804e-014	-9.82538e-015	-1.7086e-014	-1.74763e-014	-1.96984e-014	-2.3395e-014	-1.82079e-014	-2.4084e-014	-1.94763e-014	-1.4872e-014	-9.99102e-015
-7.26857e-015	-1.03242e-014	-1.14447e-014	-1.18635e-014	-1.06563e-014	-1.54256e-014	-1.66291e-014	-1.33088e-014	-1.45705e-014	-1.55304e-014	-7.02932e-015	-6.67858e-015	-1.31931e-014	-9.52339e-015	-1.40994e-014	-9.89224e-015	-1.69376e-014	-1.727e-014	-1.93671e-014	-2.30792e-014	-1.80353e-014	-2.38834e-014	-1.90453e-014	-1.4374e-014	-9.52211e-015
-7.19732e-015	-1.03846e-014	-1.1091e-014	-1.18207e-014	-1.04838e-014	-1.50792e-014	-1.68007e-014	-1.36071e-014	-1.42202e-014	-1.53907e-014	-7.1338e-015	-6.42684e-015	-1.30553e-014	-9.36516e-015	-1.44255e-014	-9.97449e-015	-1.6813e-014	-1.70941e-014	-1.90808e-014	-2.27865e-014	-1.78854e-014	-2.36795e-014	-1.8635e-014	-1.38776e-014	-9.05304e-015
-7.11124e-015	-1.04417e-014	-1.07369e-014	-1.17962e-014	-1.0327e-014	-1.47546e-014	-1.6974e-014	-1.39343e-014	-1.38905e-014	-1.52906e-014	-7.26597e-015	-6.25442e-015	-1.29179e-014	-9.22496e-015	-1.47559e-014	-1.00719e-014	-1.67131e-014	-1.69485e-014	-1.88397e-014	-2.25173e-014	-1.77573e-014	-2.34724e-014	-1.82484e-014	-1.33849e-014	-8.58743e-015
-7.01008e-015	-1.04917e-014	-1.03858e-014	-1.17908e-014	-1.01874e-014	-1.44544e-014	-1.71477e-014	-1.42885e-014	-1.35824e-014	-1.52281e-014	-7.42285e-015	-6.16143e-015	-1.27805e-014	-9.1032e-015	-1.50883e-014	-1.01834e-014	-1.66385e-014	-1.68331e-014	-1.86436e-014	-2.22718e-014	-1.76499e-014	-2.32639e-014	-1.78888e-014	-1.28985e-014	-8.12847e-015
-6.89403e-015	-1.05316e-014	-1.00409e-014	-1.18058e-014	-1.00667e-014	-1.41811e-014	-1.73195e-014	-1.46674e-014	-1.32973e-014	-1.52014e-014	-7.60111e-015	-6.14647e-015	-1.26431e-014	-9.00021e-015	-1.54207e-014	-1.03078e-014	-1.65898e-014	-1.6747e-014	-1.84926e-014	-2.20504e-014	-1.75617e-014	-2.30549e-014	-1.75589e-014	-1.24206e-014	-7.67918e-015
-6.76471e-015	-1.05582e-014	-9.70558e-015	-1.1842e-014	-9.96592e-015	-1.39367e-014	-1.74877e-014	-1.50679e-014	-1.30352e-014	-1.52079e-014	-7.79732e-015	-6.20722e-015	-1.2505e-014	-8.91618e-015	-1.57518e-014	-1.0444e-014	-1.65674e-014	-1.66896e-014	-1.8386e-014	-2.18538e-014	-1.74916e-014	-2.28456e-014	-1.72614e-014	-1.19526e-014	-7.24244e-015
-6.62259e-015	-1.05678e-014	-9.38252e-015	-1.18998e-014	-9.88664e-015	-1.37235e-014	-1.76509e-014	-1.54877e-014	-1.27974e-014	-1.52449e-014	-8.0082e-015	-6.34066e-015	-1.23661e-014	-8.85128e-015	-1.60796e-014	-1.05914e-014	-1.65706e-014	-1.666e-014	-1.8323e-014	-2.16815e-014	-1.74383e-014	-2.2636e-014	-1.6998e-014	-1.14965e-014	-6.82098e-015
-6.46858e-015	-1.05574e-014	-9.07438e-015	-1.19791e-014	-9.82965e-015	-1.35437e-014	-1.78067e-014	-1.59235e-014	-1.2584e-014	-1.53094e-014	-8.22883e-015	-6.54305e-015	-1.22262e-014	-8.80519e-015	-1.64017e-014	-1.07486e-014	-1.65992e-014	-1.66571e-014	-1.83026e-014	-2.15327e-014	-1.74002e-014	-2.2427e-014	-1.67707e-014	-1.10544e-014	-6.41689e-015
-6.3038e-015	-1.0523e-014	-8.78362e-015	-1.208e-014	-9.79544e-015	-1.33982e-014	-1.79545e-014	-1.63711e-014	-1.23946e-014	-1.53984e-014	-8.45569e-015	-6.8093e-015	-1.20852e-014	-8.77763e-015	-1.67157e-014	-1.09139e-014	-1.66517e-014	-1.66791e-014	-1.83228e-014	-2.1407e-014	-1.73763e-014	-2.22192e-014	-1.65813e-014	-1.06274e-014	-6.03189e-015
-6.12899e-015	-1.04621e-014	-8.51246e-015	-1.22016e-014	-9.78416e-015	-1.32888e-014	-1.80936e-014	-1.68272e-014	-1.22287e-014	-1.55075e-014	-8.68474e-015	-7.13355e-015	-1.19435e-014	-8.76754e-015	-1.70194e-014	-1.10858e-014	-1.67272e-014	-1.67243e-014	-1.83821e-014	-2.13039e-014	-1.7365e-014	-2.2013e-014	-1.64308e-014	-1.02168e-014	-5.66759e-015
-5.94577e-015	-1.03726e-014	-8.26324e-015	-1.2343e-014	-9.79537e-015	-1.32163e-014	-1.82229e-014	-1.72876e-014	-1.20858e-014	-1.56328e-014	-8.91176e-015	-7.5096e-015	-1.18006e-014	-8.77524e-015	-1.73113e-014	-1.12637e-014	-1.68249e-014	-1.67913e-014	-1.84785e-014	-2.12224e-014	-1.73644e-014	-2.18095e-014	-1.63194e-014	-9.8234e-015	-5.3252e-015
-5.75557e-015	-1.02522e-014	-8.03795e-015	-1.25031e-014	-9.8289e-015	-1.3181e-014	-1.83413e-014	-1.77485e-014	-1.19647e-014	-1.57713e-014	-9.13296e-015	-7.93061e-015	-1.16562e-014	-8.79945e-015	-1.75893e-014	-1.14463e-014	-1.6943e-014	-1.68781e-014	-1.861e-014	-2.11609e-014	-1.73728e-014	-2.16089e-014	-1.62478e-014	-9.44821e-015	-5.00621e-015
-5.55995e-015	-1.00982e-014	-7.8377e-015	-1.2681e-014	-9.88487e-015	-1.31836e-014	-1.84485e-014	-1.82058e-014	-1.18643e-014	-1.59188e-014	-9.34375e-015	-8.3891e-015	-1.15104e-014	-8.83859e-015	-1.78523e-014	-1.16324e-014	-1.70794e-014	-1.69823e-014	-1.87743e-014	-2.11186e-014	-1.73891e-014	-2.14114e-014	-1.62155e-014	-9.09166e-015	-4.7117e-015
-5.35998e-015	-9.9092e-015	-7.66323e-015	-1.28754e-014	-9.96263e-015	-1.32232e-014	-1.85436e-014	-1.86551e-014	-1.17833e-014	-1.6071e-014	-9.53991e-015	-8.87711e-015	-1.13633e-014	-8.89174e-015	-1.80982e-014	-1.18209e-014	-1.72315e-014	-1.71018e-014	-1.89684e-014	-2.10945e-014	-1.74109e-014	-2.12166e-014	-1.62213e-014	-8.75402e-015	-4.44224e-015
-5.15713e-015	-9.68379e-015	-7.51545e-015	-1.30841e-014	-1.00611e-014	-1.32997e-014	-1.86262e-014	-1.90926e-014	-1.17206e-014	-1.62231e-014	-9.71751e-015	-9.38677e-015	-1.12156e-014	-8.95768e-015	-1.83256e-014	-1.2011e-014	-1.73966e-014	-1.72343e-014	-1.91892e-014	-2.10865e-014	-1.74369e-014	-2.10242e-014	-1.62634e-014	-8.43549e-015	-4.19725e-015
-4.95305e-015	-9.42082e-015	-7.3943e-015	-1.33059e-014	-1.01789e-014	-1.34121e-014	-1.86969e-014	-1.95153e-014	-1.16741e-014	-1.63712e-014	-9.8725e-015	-9.90955e-015	-1.10679e-014	-9.03505e-015	-1.85327e-014	-1.22015e-014	-1.75718e-014	-1.7377e-014	-1.94335e-014	-2.1093e-014	-1.74659e-014	-2.08335e-014	-1.63404e-014	-8.13636e-015	-3.97688e-015
-4.74862e-015	-9.1207e-015	-7.2993e-015	-1.35389e-014	-1.0315e-014	-1.35596e-014	-1.87553e-014	-1.99186e-014	-1.1642e-014	-1.65111e-014	-1.00018e-014	-1.0437e-014	-1.09198e-014	-9.12157e-015	-1.87182e-014	-1.23911e-014	-1.77543e-014	-1.7528e-014	-1.96974e-014	-2.11122e-014	-1.74974e-014	-2.06443e-014	-1.64496e-014	-7.85636e-015	-3.78078e-015
-4.54559e-015	-8.78399e-015	-7.23067e-015	-1.37805e-014	-1.04672e-014	-1.37408e-014	-1.88015e-014	-2.02989e-014	-1.16227e-014	-1.66393e-014	-1.01018e-014	-1.09606e-014	-1.07722e-014	-9.21527e-015	-1.88816e-014	-1.25792e-014	-1.79418e-014	-1.76846e-014	-1.99775e-014	-2.1142e-014	-1.75292e-014	-2.04563e-014	-1.65875e-014	-7.59512e-015	-3.60845e-015
-4.34536e-015	-8.4107e-015	-7.1868e-015	-1.4029e-014	-1.06344e-014	-1.39531e-014	-1.88367e-014	-2.06525e-014	-1.16143e-014	-1.67523e-014	-1.01697e-014	-1.14715e-014	-1.06253e-014	-9.31428e-015	-1.90215e-014	-1.27654e-014	-1.81315e-014	-1.78446e-014	-2.02695e-014	-2.11806e-014	-1.75599e-014	-2.02691e-014	-1.67509e-014	-7.35191e-015	-3.4583e-015
-4.14909e-015	-8.00213e-015	-7.16663e-015	-1.42813e-014	-1.0815e-014	-1.4194e-014	-1.88612e-014	-2.09762e-014	-1.16157e-014	-1.68464e-014	-1.0203e-014	-1.19617e-014	-1.04795e-014	-9.41666e-015	-1.91363e-014	-1.29492e-014	-1.83194e-014	-1.80054e-014	-2.05693e-014	-2.12259e-014	-1.75879e-014	-2.00825e-014	-1.69364e-014	-7.12648e-015	-3.32935e-015
-3.95772e-015	-7.55994e-015	-7.1684e-015	-1.45351e-014	-1.10063e-014	-1.4461e-014	-1.88758e-014	-2.1267e-014	-1.16251e-014	-1.69184e-014	-1.01997e-014	-1.24236e-014	-1.0336e-014	-9.52038e-015	-1.92257e-014	-1.31297e-014	-1.85018e-014	-1.81641e-014	-2.08725e-014	-2.12757e-014	-1.76121e-014	-1.98957e-014	-1.71401e-014	-6.91719e-015	-3.22011e-015
-3.77274e-015	-7.08619e-015	-7.19045e-015	-1.47886e-014	-1.12066e-014	-1.47511e-014	-1.88813e-014	-2.15217e-014	-1.164e-014	-1.69659e-014	-1.01578e-014	-1.28496e-014	-1.01949e-014	-9.62389e-015	-1.92893e-014	-1.33068e-014	-1.86752e-014	-1.83177e-014	-2.11747e-014	-2.13282e-014	-1.76315e-014	-1.97078e-014	-1.7357e-014	-6.72311e-015	-3.12879e-015
-3.59538e-015	-6.58341e-015	-7.23046e-015	-1.50385e-014	-1.14134e-014	-1.50614e-014	-1.88787e-014	-2.1738e-014	-1.16584e-014	-1.69867e-014	-1.00762e-014	-1.32322e-014	-1.00573e-014	-9.72489e-015	-1.93268e-014	-1.34802e-014	-1.8837e-014	-1.84637e-014	-2.14711e-014	-2.13815e-014	-1.76445e-014	-1.95175e-014	-1.75822e-014	-6.54331e-015	-3.05379e-015
-3.42642e-015	-6.0541e-015	-7.28565e-015	-1.5282e-014	-1.16246e-014	-1.53885e-014	-1.88689e-014	-2.19142e-014	-1.16788e-014	-1.69781e-014	-9.95422e-015	-1.35655e-014	-9.92375e-015	-9.82194e-015	-1.93378e-014	-1.36496e-014	-1.89846e-014	-1.85993e-014	-2.17576e-014	-2.14336e-014	-1.76503e-014	-1.93243e-014	-1.78109e-014	-6.37703e-015	-2.99377e-015
-3.26668e-015	-5.50141e-015	-7.35339e-015	-1.55166e-014	-1.1838e-014	-1.57289e-014	-1.88537e-014	-2.20486e-014	-1.17e-014	-1.69387e-014	-9.79158e-015	-1.38444e-014	-9.79452e-015	-9.91344e-015	-1.93221e-014	-1.38149e-014	-1.91137e-014	-1.87222e-014	-2.20287e-014	-2.14836e-014	-1.76483e-014	-1.9128e-014	-1.80381e-014	-6.22249e-015	-2.94618e-015
-3.1161e-015	-4.92914e-015	-7.43085e-015	-1.57396e-014	-1.20511e-014	-1.60786e-014	-1.88331e-014	-2.21398e-014	-1.17201e-014	-1.68674e-014	-9.58799e-015	-1.40637e-014	-9.67024e-015	-9.99771e-015	-1.92802e-014	-1.39758e-014	-1.92218e-014	-1.88298e-014	-2.22798e-014	-2.15285e-014	-1.76377e-014	-1.89276e-014	-1.82587e-014	-6.07854e-015	-2.90889e-015
-2.97548e-015	-4.34055e-015	-7.51478e-015	-1.59482e-014	-1.22617e-014	-1.64335e-014	-1.8809e-014	-2.21876e-014	-1.1738e-014	-1.67633e-014	-9.34425e-015	-1.42196e-014	-9.55186e-015	-1.00729e-014	-1.92116e-014	-1.41317e-014	-1.93067e-014	-1.892e-014	-2.25067e-014	-2.15664e-014	-1.76183e-014	-1.87226e-014	-1.84676e-014	-5.94378e-015	-2.88017e-015
-2.8455e-015	-3.74019e-015	-7.60219e-015	-1.61402e-014	-1.2468e-014	-1.67893e-014	-1.87826e-014	-2.21915e-014	-1.17523e-014	-1.66264e-014	-9.06125e-015	-1.43083e-014	-9.4401e-015	-1.01376e-014	-1.91165e-014	-1.4283e-014	-1.93662e-014	-1.89911e-014	-2.27052e-014	-2.15967e-014	-1.75897e-014	-1.85129e-014	-1.86603e-014	-5.81675e-015	-2.85764e-015
-2.72594e-015	-3.13277e-015	-7.68983e-015	-1.63131e-014	-1.26679e-014	-1.71426e-014	-1.87551e-014	-2.21519e-014	-1.17618e-014	-1.64571e-014	-8.74108e-015	-1.4327e-014	-9.33534e-015	-1.01903e-014	-1.89957e-014	-1.44297e-014	-1.9398e-014	-1.90411e-014	-2.28712e-014	-2.16177e-014	-1.75513e-014	-1.8299e-014	-1.88318e-014	-5.69608e-015	-2.83963e-015
-2.6163e-015	-2.52212e-015	-7.77439e-015	-1.64646e-014	-1.28595e-014	-1.7489e-014	-1.87271e-014	-2.20688e-014	-1.1765e-014	-1.62554e-014	-8.38633e-015	-1.42742e-014	-9.23789e-015	-1.02299e-014	-1.88491e-014	-1.45714e-014	-1.94e-014	-1.90684e-014	-2.30004e-014	-2.16281e-014	-1.75026e-014	-1.80806e-014	-1.89776e-014	-5.58011e-015	-2.82469e-015
-2.51686e-015	-1.91333e-015	-7.85275e-015	-1.65934e-014	-1.30407e-014	-1.78249e-014	-1.86998e-014	-2.1943e-014	-1.1762e-014	-1.60226e-014	-7.99948e-015	-1.41497e-014	-9.14792e-015	-1.02555e-014	-1.8678e-014	-1.47087e-014	-1.93706e-014	-1.90715e-014	-2.30886e-014	-2.16265e-014	-1.74434e-014	-1.78573e-014	-1.90933e-014	-5.46805e-015	-2.81131e-015
-2.4277e-015	-1.31145e-015	-7.92193e-015	-1.66978e-014	-1.32097e-014	-1.81463e-014	-1.86738e-014	-2.17758e-014	-1.1751e-014	-1.57608e-014	-7.58276e-015	-1.39537e-014	-9.06618e-015	-1.02665e-014	-1.84829e-014	-1.48417e-014	-1.93084e-014	-1.90492e-014	-2.31324e-014	-2.16113e-014	-1.73737e-014	-1.76294e-014	-1.91752e-014	-5.35897e-015	-2.79786e-015
-2.3481e-015	-7.20644e-016	-7.97858e-015	-1.67763e-014	-1.33653e-014	-1.84497e-014	-1.865e-014	-2.15688e-014	-1.17319e-014	-1.54725e-014	-7.14002e-015	-1.36878e-014	-8.99253e-015	-1.02629e-014	-1.8265e-014	-1.49701e-014	-1.92128e-014	-1.90005e-014	-2.31274e-014	-2.15825e-014	-1.72935e-014	-1.73976e-014	-1.92201e-014	-5.25122e-015	-2.78296e-015
-2.27706e-015	-1.45104e-016	-8.02023e-015	-1.68273e-014	-1.35058e-014	-1.87319e-014	-1.86292e-014	-2.13239e-014	-1.17047e-014	-1.51601e-014	-6.67532e-015	-1.33546e-014	-8.92641e-015	-1.02445e-014	-1.80258e-014	-1.50935e-014	-1.90832e-014	-1.89247e-014	-2.30706e-014	-2.15394e-014	-1.7203e-014	-1.71623e-014	-1.92251e-014	-5.1437e-015	-2.76523e-015
-2.21373e-015	4.10254e-016	-8.04447e-015	-1.68497e-014	-1.363e-014	-1.89894e-014	-1.86117e-014	-2.10438e-014	-1.16696e-014	-1.48262e-014	-6.19209e-015	-1.29571e-014	-8.86723e-015	-1.02109e-014	-1.77663e-014	-1.52116e-014	-1.89191e-014	-1.88217e-014	-2.29597e-014	-2.14812e-014	-1.71018e-014	-1.69244e-014	-1.91874e-014	-5.03585e-015	-2.74428e-015
-2.15717e-015	9.41328e-016	-8.04963e-015	-1.6843e-014	-1.37364e-014	-1.92197e-014	-1.85972e-014	-2.07306e-014	-1.16264e-014	-1.44736e-014	-5.69499e-015	-1.24983e-014	-8.81517e-015	-1.01629e-014	-1.7488e-014	-1.53249e-014	-1.8721e-014	-1.86905e-014	-2.27927e-014	-2.14077e-014	-1.69898e-014	-1.66849e-014	-1.91048e-014	-4.92661e-015	-2.71943e-015
-2.10673e-015	1.44464e-015	-8.03337e-015	-1.68073e-014	-1.38244e-014	-1.94201e-014	-1.85859e-014	-2.03871e-014	-1.15752e-014	-1.41052e-014	-5.18813e-015	-1.19828e-014	-8.76975e-015	-1.01007e-014	-1.71931e-014	-1.54327e-014	-1.84894e-014	-1.85309e-014	-2.25678e-014	-2.13189e-014	-1.68679e-014	-1.64449e-014	-1.89758e-014	-4.81555e-015	-2.6905e-015
-2.06119e-015	1.91686e-015	-7.9941e-015	-1.67426e-014	-1.38932e-014	-1.95889e-014	-1.85782e-014	-2.00167e-014	-1.15168e-014	-1.37246e-014	-4.67645e-015	-1.14166e-014	-8.73045e-015	-1.00245e-014	-1.68824e-014	-1.55354e-014	-1.82254e-014	-1.83432e-014	-2.22837e-014	-2.12149e-014	-1.67362e-014	-1.62057e-014	-1.88e-014	-4.7027e-015	-2.65714e-015
-2.01856e-015	2.35466e-015	-7.9303e-015	-1.66499e-014	-1.39421e-014	-1.9724e-014	-1.85733e-014	-1.96216e-014	-1.14523e-014	-1.33359e-014	-4.16398e-015	-1.08055e-014	-8.6963e-015	-9.93528e-015	-1.6558e-014	-1.56325e-014	-1.793e-014	-1.81278e-014	-2.19395e-014	-2.10957e-014	-1.65952e-014	-1.5969e-014	-1.85765e-014	-4.58745e-015	-2.61963e-015
-1.97781e-015	2.75451e-015	-7.84109e-015	-1.65298e-014	-1.39709e-014	-1.98241e-014	-1.85706e-014	-1.92058e-014	-1.13822e-014	-1.29432e-014	-3.6557e-015	-1.01561e-014	-8.66606e-015	-9.83424e-015	-1.62218e-014	-1.57235e-014	-1.76058e-014	-1.78858e-014	-2.15351e-014	-2.09615e-014	-1.64451e-014	-1.57356e-014	-1.83057e-014	-4.46983e-015	-2.5784e-015
-1.93857e-015	3.11369e-015	-7.72561e-015	-1.63833e-014	-1.3979e-014	-1.98881e-014	-1.857e-014	-1.87726e-014	-1.13071e-014	-1.25504e-014	-3.15615e-015	-9.4752e-015	-8.63853e-015	-9.72232e-015	-1.58763e-014	-1.58083e-014	-1.72544e-014	-1.76183e-014	-2.10708e-014	-2.08132e-014	-1.62863e-014	-1.55081e-014	-1.79888e-014	-4.3502e-015	-2.53409e-015
-1.89974e-015	3.42934e-015	-7.58339e-015	-1.62116e-014	-1.39664e-014	-1.99155e-014	-1.85702e-014	-1.83259e-014	-1.12278e-014	-1.2161e-014	-2.66977e-015	-8.77008e-015	-8.61269e-015	-9.60076e-015	-1.55234e-014	-1.5887e-014	-1.68779e-014	-1.73258e-014	-2.05463e-014	-2.06514e-014	-1.61193e-014	-1.5288e-014	-1.76276e-014	-4.22903e-015	-2.48719e-015
-1.86045e-015	3.70043e-015	-7.41466e-015	-1.6016e-014	-1.39339e-014	-1.99059e-014	-1.85703e-014	-1.78684e-014	-1.11453e-014	-1.17788e-014	-2.20107e-015	-8.04865e-015	-8.58715e-015	-9.47121e-015	-1.51651e-014	-1.59584e-014	-1.64789e-014	-1.70096e-014	-1.9963e-014	-2.04768e-014	-1.59447e-014	-1.50772e-014	-1.72245e-014	-4.10613e-015	-2.43906e-015
-1.81904e-015	3.92597e-015	-7.21968e-015	-1.57985e-014	-1.38814e-014	-1.98594e-014	-1.85696e-014	-1.74033e-014	-1.10612e-014	-1.14081e-014	-1.75377e-015	-7.31861e-015	-8.56044e-015	-9.33522e-015	-1.48037e-014	-1.6022e-014	-1.60599e-014	-1.66719e-014	-1.93227e-014	-2.02906e-014	-1.57631e-014	-1.48773e-014	-1.67827e-014	-3.98186e-015	-2.39033e-015
-1.77412e-015	4.10506e-015	-6.99944e-015	-1.55609e-014	-1.38087e-014	-1.97768e-014	-1.85663e-014	-1.69342e-014	-1.09757e-014	-1.10526e-014	-1.33262e-015	-6.58648e-015	-8.53104e-015	-9.19411e-015	-1.44416e-014	-1.60772e-014	-1.56239e-014	-1.63137e-014	-1.86268e-014	-2.00932e-014	-1.55748e-014	-1.46901e-014	-1.63052e-014	-3.85684e-015	-2.34192e-015
-1.72588e-015	4.2374e-015	-6.75492e-015	-1.53056e-014	-1.3717e-014	-1.96587e-014	-1.85586e-014	-1.64643e-014	-1.08897e-014	-1.07155e-014	-9.40892e-016	-5.86048e-015	-8.4976e-015	-9.0487e-015	-1.4081e-014	-1.61229e-014	-1.51733e-014	-1.59368e-014	-1.78781e-014	-1.98862e-014	-1.53797e-014	-1.45169e-014	-1.57959e-014	-3.73265e-015	-2.29561e-015
-1.67321e-015	4.32341e-015	-6.48722e-015	-1.50345e-014	-1.3607e-014	-1.95064e-014	-1.85448e-014	-1.59963e-014	-1.08044e-014	-1.03995e-014	-5.81847e-016	-5.14789e-015	-8.45853e-015	-8.90102e-015	-1.3724e-014	-1.61584e-014	-1.47106e-014	-1.55434e-014	-1.708e-014	-1.96712e-014	-1.51783e-014	-1.43589e-014	-1.52584e-014	-3.61005e-015	-2.25285e-015
-1.61537e-015	4.36419e-015	-6.19831e-015	-1.47505e-014	-1.34791e-014	-1.93217e-014	-1.85239e-014	-1.55327e-014	-1.07204e-014	-1.01073e-014	-2.58096e-016	-4.4554e-015	-8.41203e-015	-8.75217e-015	-1.33727e-014	-1.61835e-014	-1.42395e-014	-1.51356e-014	-1.6236e-014	-1.94481e-014	-1.49713e-014	-1.42168e-014	-1.46975e-014	-3.48973e-015	-2.21506e-015
-1.55206e-015	4.36081e-015	-5.88986e-015	-1.44562e-014	-1.33348e-014	-1.91074e-014	-1.84938e-014	-1.50767e-014	-1.06376e-014	-9.84147e-015	2.82664e-017	-3.79057e-015	-8.35675e-015	-8.60261e-015	-1.30294e-014	-1.61967e-014	-1.37629e-014	-1.47159e-014	-1.53497e-014	-1.92189e-014	-1.47589e-014	-1.40928e-014	-1.41183e-014	-3.37372e-015	-2.18345e-015
-1.48343e-015	4.31518e-015	-5.56396e-015	-1.41538e-014	-1.31754e-014	-1.88658e-014	-1.84527e-014	-1.46308e-014	-1.05565e-014	-9.60395e-015	2.74946e-016	-3.16005e-015	-8.29152e-015	-8.45381e-015	-1.26953e-014	-1.61969e-014	-1.32839e-014	-1.42863e-014	-1.44255e-014	-1.89849e-014	-1.45414e-014	-1.39881e-014	-1.35256e-014	-3.26376e-015	-2.15941e-015
-1.40918e-015	4.22901e-015	-5.22309e-015	-1.38462e-014	-1.30015e-014	-1.8599e-014	-1.83992e-014	-1.41965e-014	-1.04779e-014	-9.39688e-015	4.80231e-016	-2.56912e-015	-8.21453e-015	-8.3065e-015	-1.2373e-014	-1.61835e-014	-1.28065e-014	-1.38494e-014	-1.34676e-014	-1.87466e-014	-1.43181e-014	-1.39035e-014	-1.29249e-014	-3.16085e-015	-2.14473e-015
-1.32938e-015	4.10474e-015	-4.87038e-015	-1.35362e-014	-1.28142e-014	-1.83099e-014	-1.83307e-014	-1.37753e-014	-1.0402e-014	-9.22151e-015	6.43293e-016	-2.02235e-015	-8.12462e-015	-8.1619e-015	-1.2064e-014	-1.61556e-014	-1.23335e-014	-1.34072e-014	-1.24812e-014	-1.85054e-014	-1.40893e-014	-1.38404e-014	-1.23216e-014	-3.06605e-015	-2.14101e-015
-1.24385e-015	3.94494e-015	-4.50809e-015	-1.32263e-014	-1.26152e-014	-1.80017e-014	-1.82458e-014	-1.33686e-014	-1.03288e-014	-9.07801e-015	7.63553e-016	-1.52505e-015	-8.02098e-015	-8.02053e-015	-1.177e-014	-1.61124e-014	-1.18678e-014	-1.29621e-014	-1.14712e-014	-1.82628e-014	-1.38552e-014	-1.37988e-014	-1.17209e-014	-2.9809e-015	-2.14905e-015
-1.1531e-015	3.75285e-015	-4.13818e-015	-1.2919e-014	-1.24054e-014	-1.76775e-014	-1.81437e-014	-1.2978e-014	-1.02578e-014	-8.96655e-015	8.4203e-016	-1.08125e-015	-7.90251e-015	-7.88302e-015	-1.14928e-014	-1.60529e-014	-1.14122e-014	-1.25165e-014	-1.04429e-014	-1.80201e-014	-1.36161e-014	-1.37792e-014	-1.11285e-014	-2.90696e-015	-2.17044e-015
-1.05746e-015	3.53151e-015	-3.76409e-015	-1.26166e-014	-1.2186e-014	-1.73409e-014	-1.8022e-014	-1.26044e-014	-1.01885e-014	-8.88655e-015	8.79006e-016	-6.9367e-016	-7.7679e-015	-7.74942e-015	-1.12336e-014	-1.59765e-014	-1.09691e-014	-1.20731e-014	-9.40186e-015	-1.77769e-014	-1.33722e-014	-1.37816e-014	-1.05489e-014	-2.84508e-015	-2.20645e-015
-9.575e-016	3.28554e-015	-3.38852e-015	-1.23215e-014	-1.1958e-014	-1.69945e-014	-1.78793e-014	-1.22484e-014	-1.01201e-014	-8.83751e-015	8.75613e-016	-3.65518e-016	-7.61647e-015	-7.61987e-015	-1.09931e-014	-1.58823e-014	-1.05409e-014	-1.16333e-014	-8.3537e-015	-1.75333e-014	-1.31232e-014	-1.38054e-014	-9.98684e-015	-2.7967e-015	-2.25778e-015
-8.5435e-016	3.01852e-015	-3.0145e-015	-1.20354e-014	-1.17226e-014	-1.66409e-014	-1.77146e-014	-1.19105e-014	-1.00516e-014	-8.81831e-015	8.33548e-016	-9.83398e-017	-7.44828e-015	-7.49417e-015	-1.07726e-014	-1.57698e-014	-1.01301e-014	-1.11992e-014	-7.30405e-015	-1.72907e-014	-1.28691e-014	-1.38497e-014	-9.44664e-015	-2.76264e-015	-2.32531e-015
-7.48661e-016	2.73407e-015	-2.64539e-015	-1.17602e-014	-1.14812e-014	-1.62827e-014	-1.75268e-014	-1.15908e-014	-9.98209e-015	-8.82716e-015	7.54896e-016	1.06688e-016	-7.26319e-015	-7.37181e-015	-1.0573e-014	-1.56383e-014	-9.73862e-015	-1.07726e-014	-6.25781e-015	-1.70489e-014	-1.26097e-014	-1.39137e-014	-8.93285e-015	-2.74433e-015	-2.40928e-015
-6.41223e-016	2.43662e-015	-2.28345e-015	-1.1498e-014	-1.12345e-014	-1.59237e-014	-1.7315e-014	-1.12887e-014	-9.91049e-015	-8.86137e-015	6.43016e-016	2.49949e-016	-7.0607e-015	-7.25279e-015	-1.03941e-014	-1.54876e-014	-9.36758e-015	-1.03552e-014	-5.22067e-015	-1.68085e-014	-1.23448e-014	-1.39963e-014	-8.44929e-015	-2.74247e-015	-2.50951e-015
-5.33241e-016	2.12936e-015	-1.93134e-015	-1.12498e-014	-1.09839e-014	-1.5566e-014	-1.70785e-014	-1.10035e-014	-9.83512e-015	-8.91842e-015	5.00693e-016	3.32682e-016	-6.84181e-015	-7.13591e-015	-1.02362e-014	-1.53166e-014	-9.01858e-015	-9.94917e-015	-4.19841e-015	-1.65697e-014	-1.20742e-014	-1.40963e-014	-7.99899e-015	-2.75785e-015	-2.62629e-015
-4.25888e-016	1.81656e-015	-1.59174e-015	-1.10169e-014	-1.07306e-014	-1.52121e-014	-1.68163e-014	-1.07349e-014	-9.75377e-015	-8.99495e-015	3.31726e-016	3.55926e-016	-6.60644e-015	-7.02031e-015	-1.00999e-014	-1.51247e-014	-8.69241e-015	-9.55518e-015	-3.19538e-015	-1.63329e-014	-1.17979e-014	-1.42123e-014	-7.58477e-015	-2.79141e-015	-2.75911e-015
-3.20331e-016	1.50207e-015	-1.2665e-015	-1.07995e-014	-1.04756e-014	-1.48647e-014	-1.65282e-014	-1.0482e-014	-9.66489e-015	-9.08772e-015	1.39991e-016	3.21766e-016	-6.35505e-015	-6.9046e-015	-9.98513e-015	-1.49127e-014	-8.38967e-015	-9.17495e-015	-2.21686e-015	-1.60972e-014	-1.15157e-014	-1.43428e-014	-7.20893e-015	-2.8431e-015	-2.90777e-015
-2.17895e-016	1.18959e-015	-9.5768e-016	-1.05978e-014	-1.02201e-014	-1.45258e-014	-1.62138e-014	-1.02444e-014	-9.56622e-015	-9.19284e-015	-7.10079e-017	2.32501e-016	-6.08851e-015	-6.78784e-015	-9.89157e-015	-1.46806e-014	-8.11135e-015	-8.80929e-015	-1.26779e-015	-1.58622e-014	-1.12269e-014	-1.44851e-014	-6.8733e-015	-2.91274e-015	-3.07165e-015
-1.20473e-016	8.82845e-016	-6.67925e-016	-1.04119e-014	-9.9649e-015	-1.41968e-014	-1.58736e-014	-1.00209e-014	-9.45545e-015	-9.30602e-015	-2.96735e-016	9.19967e-017	-5.80827e-015	-6.66871e-015	-9.81838e-015	-1.44284e-014	-7.85756e-015	-8.45886e-015	-3.52789e-016	-1.56274e-014	-1.0931e-014	-1.46373e-014	-6.57931e-015	-3.00089e-015	-3.24948e-015
-2.91207e-017	5.85226e-016	-3.98719e-016	-1.02414e-014	-9.71059e-015	-1.38787e-014	-1.55082e-014	-9.80945e-015	-9.33012e-015	-9.42326e-015	-5.32479e-016	-9.60978e-017	-5.51532e-015	-6.54597e-015	-9.76478e-015	-1.4156e-014	-7.62797e-015	-8.12446e-015	5.23676e-016	-1.53919e-014	-1.06277e-014	-1.47969e-014	-6.32763e-015	-3.10716e-015	-3.43977e-015
5.46927e-017	2.99374e-016	-1.51671e-016	-1.00858e-014	-9.45854e-015	-1.35728e-014	-1.51182e-014	-9.60837e-015	-9.18837e-015	-9.53975e-015	-7.73279e-016	-3.27734e-016	-5.21072e-015	-6.41797e-015	-9.72994e-015	-1.38641e-014	-7.42214e-015	-7.80641e-015	1.35839e-015	-1.51556e-014	-1.03168e-014	-1.49611e-014	-6.11824e-015	-3.23066e-015	-3.64139e-015
1.30142e-016	2.73838e-017	7.22932e-017	-9.94425e-015	-9.20893e-015	-1.32801e-014	-1.47046e-014	-9.41569e-015	-9.02801e-015	-9.65112e-015	-1.01446e-015	-5.98109e-016	-4.89603e-015	-6.28336e-015	-9.71244e-015	-1.3554e-014	-7.23946e-015	-7.50486e-015	2.1482e-015	-1.49178e-014	-9.9983e-015	-1.51267e-014	-5.95047e-015	-3.37045e-015	-3.85278e-015
1.96292e-016	-2.27928e-016	2.72128e-016	-9.81498e-015	-8.96299e-015	-1.30016e-014	-1.42688e-014	-9.2298e-015	-8.84722e-015	-9.75281e-015	-1.25147e-015	-9.02232e-016	-4.57284e-015	-6.1407e-015	-9.71027e-015	-1.3226e-014	-7.07853e-015	-7.21988e-015	2.8898e-015	-1.46777e-014	-9.67185e-015	-1.52911e-014	-5.82355e-015	-3.5261e-015	-4.07157e-015
2.52299e-016	-4.6404e-016	4.47068e-016	-9.69631e-015	-8.72105e-015	-1.2737e-014	-1.38117e-014	-9.04889e-015	-8.64304e-015	-9.84003e-015	-1.47995e-015	-1.23477e-015	-4.24337e-015	-5.98849e-015	-9.72262e-015	-1.28813e-014	-6.93806e-015	-6.95104e-015	3.58084e-015	-1.4435e-014	-9.33748e-015	-1.54514e-014	-5.73674e-015	-3.69616e-015	-4.29629e-015
2.98089e-016	-6.79527e-016	5.96443e-016	-9.58662e-015	-8.48383e-015	-1.24858e-014	-1.33357e-014	-8.87163e-015	-8.41415e-015	-9.90879e-015	-1.69473e-015	-1.58991e-015	-3.90971e-015	-5.82457e-015	-9.74796e-015	-1.25214e-014	-6.81603e-015	-6.69805e-015	4.21933e-015	-1.41885e-014	-8.99517e-015	-1.56056e-014	-5.68819e-015	-3.8793e-015	-4.52481e-015
3.32623e-016	-8.73593e-016	7.20375e-016	-9.48336e-015	-8.25185e-015	-1.22474e-014	-1.28422e-014	-8.69604e-015	-8.15842e-015	-9.95423e-015	-1.89135e-015	-1.96195e-015	-3.57379e-015	-5.6481e-015	-9.78389e-015	-1.2147e-014	-6.71097e-015	-6.4596e-015	4.80417e-015	-1.39378e-014	-8.64425e-015	-1.57516e-014	-5.67511e-015	-4.07393e-015	-4.75529e-015
3.55275e-016	-1.04496e-015	8.18457e-016	-9.38403e-015	-8.02577e-015	-1.20213e-014	-1.23338e-014	-8.52002e-015	-7.87484e-015	-9.97267e-015	-2.06597e-015	-2.34476e-015	-3.23761e-015	-5.45759e-015	-9.82846e-015	-1.17595e-014	-6.62055e-015	-6.23461e-015	5.33357e-015	-1.36824e-014	-8.2857e-015	-1.5886e-014	-5.69417e-015	-4.2782e-015	-4.98546e-015
3.6576e-016	-1.19291e-015	8.90691e-016	-9.28693e-015	-7.80548e-015	-1.18058e-014	-1.18127e-014	-8.34204e-015	-7.56144e-015	-9.96034e-015	-2.21435e-015	-2.73287e-015	-2.90344e-015	-5.25214e-015	-9.87977e-015	-1.13606e-014	-6.54265e-015	-6.02246e-015	5.80718e-015	-1.34216e-014	-7.91945e-015	-1.60058e-014	-5.74208e-015	-4.49043e-015	-5.21334e-015
3.63829e-016	-1.31699e-015	9.37525e-016	-9.18925e-015	-7.59107e-015	-1.15992e-014	-1.12814e-014	-8.16018e-015	-7.21699e-015	-9.91351e-015	-2.33312e-015	-3.12148e-015	-2.5734e-015	-5.03094e-015	-9.93565e-015	-1.09522e-014	-6.47428e-015	-5.82216e-015	6.22523e-015	-1.3155e-014	-7.5455e-015	-1.61092e-014	-5.81636e-015	-4.70874e-015	-5.43652e-015
3.48592e-016	-1.41713e-015	9.59881e-016	-9.08806e-015	-7.38275e-015	-1.14e-014	-1.07424e-014	-7.97301e-015	-6.84051e-015	-9.82826e-015	-2.41909e-015	-3.50505e-015	-2.24979e-015	-4.79343e-015	-9.9936e-015	-1.05357e-014	-6.41299e-015	-5.63224e-015	6.5878e-015	-1.2882e-014	-7.16365e-015	-1.61938e-014	-5.91313e-015	-4.9311e-015	-5.65302e-015
3.20034e-016	-1.4937e-015	9.58042e-016	-8.98084e-015	-7.18044e-015	-1.12065e-014	-1.01981e-014	-7.77833e-015	-6.43153e-015	-9.70171e-015	-2.46996e-015	-3.87874e-015	-1.93431e-015	-4.53874e-015	-1.00516e-014	-1.01133e-014	-6.35652e-015	-5.45188e-015	6.89546e-015	-1.26021e-014	-6.77424e-015	-1.62576e-014	-6.02864e-015	-5.15426e-015	-5.85994e-015
2.79912e-016	-1.5472e-015	9.33137e-016	-8.86592e-015	-6.98493e-015	-1.10168e-014	-9.6514e-015	-7.5755e-015	-5.98998e-015	-9.53171e-015	-2.48429e-015	-4.23758e-015	-1.62906e-015	-4.26656e-015	-1.01072e-014	-9.68652e-015	-6.30219e-015	-5.27938e-015	7.14928e-015	-1.23151e-014	-6.3775e-015	-1.62986e-014	-6.15921e-015	-5.37592e-015	-6.05552e-015
2.28423e-016	-1.57923e-015	8.86063e-016	-8.74078e-015	-6.79606e-015	-1.08289e-014	-9.1054e-015	-7.36263e-015	-5.51595e-015	-9.3168e-015	-2.4595e-015	-4.57735e-015	-1.33614e-015	-3.97687e-015	-1.01587e-014	-9.25765e-015	-6.24771e-015	-5.11308e-015	7.35137e-015	-1.20213e-014	-5.97427e-015	-1.6315e-014	-6.30088e-015	-5.59387e-015	-6.23775e-015
1.65677e-016	-1.59082e-015	8.18263e-016	-8.60255e-015	-6.61367e-015	-1.06407e-014	-8.5632e-015	-7.13901e-015	-5.00958e-015	-9.05567e-015	-2.39411e-015	-4.89387e-015	-1.05702e-015	-3.66966e-015	-1.02036e-014	-8.82873e-015	-6.19089e-015	-4.9519e-015	7.50237e-015	-1.17205e-014	-5.56498e-015	-1.63059e-014	-6.45e-015	-5.80549e-015	-6.40473e-015
9.24675e-017	-1.58342e-015	7.31249e-016	-8.44889e-015	-6.43783e-015	-1.04494e-014	-8.02748e-015	-6.90308e-015	-4.47174e-015	-8.7481e-015	-2.28747e-015	-5.18355e-015	-7.93201e-016	-3.34548e-015	-1.02398e-014	-8.40172e-015	-6.12912e-015	-4.79385e-015	7.60513e-015	-1.14138e-014	-5.1503e-015	-1.62701e-014	-6.60328e-015	-6.00828e-015	-6.55486e-015
9.55482e-018	-1.55898e-015	6.26708e-016	-8.27813e-015	-6.26824e-015	-1.02532e-014	-7.50048e-015	-6.65405e-015	-3.90391e-015	-8.39377e-015	-2.13948e-015	-5.44199e-015	-5.4574e-016	-3.00496e-015	-1.02652e-014	-7.97855e-015	-6.06033e-015	-4.63744e-015	7.66223e-015	-1.11017e-014	-4.73116e-015	-1.6207e-014	-6.75658e-015	-6.20009e-015	-6.68672e-015
-8.2069e-017	-1.51896e-015	5.0607e-016	-8.08797e-015	-6.10504e-015	-1.00504e-014	-6.98483e-015	-6.39173e-015	-3.30704e-015	-7.99385e-015	-1.95078e-015	-5.66693e-015	-3.15289e-016	-2.64877e-015	-1.0278e-014	-7.5612e-015	-5.98273e-015	-4.48169e-015	7.67678e-015	-1.0786e-014	-4.30881e-015	-1.61162e-014	-6.9067e-015	-6.37866e-015	-6.79932e-015
-1.80782e-016	-1.465e-015	3.70517e-016	-7.87687e-015	-5.94799e-015	-9.83898e-015	-6.48297e-015	-6.11484e-015	-2.68314e-015	-7.54949e-015	-1.72247e-015	-5.85625e-015	-1.03016e-016	-2.27818e-015	-1.02767e-014	-7.15129e-015	-5.89433e-015	-4.32485e-015	7.65144e-015	-1.04665e-014	-3.8844e-015	-1.59978e-014	-7.05045e-015	-6.5416e-015	-6.89143e-015
-2.85231e-016	-1.39902e-015	2.21373e-016	-7.64421e-015	-5.79664e-015	-9.61732e-015	-5.99754e-015	-5.82311e-015	-2.0346e-015	-7.06247e-015	-1.45579e-015	-6.00841e-015	9.0057e-017	-1.89466e-015	-1.02594e-014	-6.75085e-015	-5.79341e-015	-4.1655e-015	7.58814e-015	-1.01447e-014	-3.45914e-015	-1.58518e-014	-7.1845e-015	-6.6866e-015	-6.96171e-015
-3.94165e-016	-1.3233e-015	6.08269e-017	-7.38981e-015	-5.65089e-015	-9.38331e-015	-5.5307e-015	-5.51592e-015	-1.36447e-015	-6.53529e-015	-1.15204e-015	-6.12207e-015	2.63992e-016	-1.49957e-015	-1.02251e-014	-6.36218e-015	-5.67858e-015	-4.00269e-015	7.49034e-015	-9.8219e-015	-3.03404e-015	-1.56784e-014	-7.30599e-015	-6.81099e-015	-7.0103e-015
-5.06409e-016	-1.23963e-015	-1.09481e-016	-7.11325e-015	-5.51046e-015	-9.13646e-015	-5.08445e-015	-5.1932e-015	-6.75937e-016	-5.97083e-015	-8.13393e-016	-6.19682e-015	4.18608e-016	-1.09475e-015	-1.01723e-014	-5.98714e-015	-5.54857e-015	-3.83521e-015	7.36217e-015	-9.49998e-015	-2.61041e-015	-1.54782e-014	-7.41303e-015	-6.91337e-015	-7.03692e-015
-6.20664e-016	-1.1498e-015	-2.88054e-016	-6.81408e-015	-5.37519e-015	-8.87562e-015	-4.66057e-015	-4.85498e-015	2.73082e-017	-5.37311e-015	-4.42789e-016	-6.23225e-015	5.54262e-016	-6.82255e-016	-1.01004e-014	-5.62758e-015	-5.40201e-015	-3.66175e-015	7.20648e-015	-9.17989e-015	-2.18976e-015	-1.52523e-014	-7.50371e-015	-6.99225e-015	-7.04138e-015
-7.36246e-016	-1.05599e-015	-4.73323e-016	-6.49313e-015	-5.24473e-015	-8.59981e-015	-4.26124e-015	-4.50153e-015	7.41441e-016	-4.74624e-015	-4.35314e-017	-6.22899e-015	6.71577e-016	-2.63744e-016	-1.0009e-014	-5.28485e-015	-5.23853e-015	-3.48242e-015	7.02673e-015	-8.86289e-015	-1.77363e-015	-1.50022e-014	-7.57678e-015	-7.046e-015	-7.02412e-015
-8.51149e-016	-9.59879e-016	-6.6367e-016	-6.15079e-015	-5.11887e-015	-8.30817e-015	-3.88761e-015	-4.13279e-015	1.46153e-015	-4.09459e-015	3.8066e-016	-6.18733e-015	7.71134e-016	1.58369e-016	-9.89792e-015	-4.96047e-015	-5.05786e-015	-3.2964e-015	6.82687e-015	-8.55112e-015	-1.36415e-015	-1.47293e-014	-7.63083e-015	-7.07312e-015	-6.98615e-015
-9.6374e-016	-8.63097e-016	-8.57671e-016	-5.78836e-015	-4.99779e-015	-8.00067e-015	-3.54088e-015	-3.74852e-015	2.18355e-015	-3.42307e-015	8.26295e-016	-6.10823e-015	8.53915e-016	5.81976e-016	-9.76684e-015	-4.65561e-015	-4.8604e-015	-3.10349e-015	6.61024e-015	-8.24686e-015	-9.63019e-016	-1.44359e-014	-7.66474e-015	-7.0733e-015	-6.92794e-015
-1.07279e-015	-7.6759e-016	-1.05389e-015	-5.40793e-015	-4.88109e-015	-7.67666e-015	-3.22216e-015	-3.34936e-015	2.9024e-015	-2.73645e-015	1.28919e-015	-5.99209e-015	9.20838e-016	1.00502e-015	-9.61554e-015	-4.37194e-015	-4.64609e-015	-2.90336e-015	6.3805e-015	-7.952e-015	-5.71712e-016	-1.41241e-014	-7.678e-015	-7.04586e-015	-6.85069e-015
-1.17713e-015	-6.75141e-016	-1.25042e-015	-5.01128e-015	-4.76837e-015	-7.33719e-015	-2.93191e-015	-2.93545e-015	3.61347e-015	-2.04048e-015	1.76542e-015	-5.8409e-015	9.73233e-016	1.42506e-015	-9.44455e-015	-4.11042e-015	-4.41541e-015	-2.696e-015	6.14047e-015	-7.66825e-015	-1.91876e-016	-1.37954e-014	-7.67081e-015	-6.99095e-015	-6.75579e-015
-1.27536e-015	-5.86554e-016	-1.44589e-015	-4.60037e-015	-4.65944e-015	-6.98322e-015	-2.67031e-015	-2.50754e-015	4.31214e-015	-1.34127e-015	2.25057e-015	-5.65613e-015	1.0122e-015	1.83984e-015	-9.25534e-015	-3.87156e-015	-4.16925e-015	-2.48117e-015	5.89346e-015	-7.39744e-015	1.74304e-016	-1.34516e-014	-7.64414e-015	-6.90835e-015	-6.64467e-015
-1.36633e-015	-5.02905e-016	-1.63912e-015	-4.17804e-015	-4.55393e-015	-6.61545e-015	-2.43791e-015	-2.06684e-015	4.99425e-015	-6.44732e-016	2.73975e-015	-5.44053e-015	1.0393e-015	2.24719e-015	-9.0481e-015	-3.65646e-015	-3.90963e-015	-2.25929e-015	5.6421e-015	-7.14102e-015	5.25874e-016	-1.30955e-014	-7.59852e-015	-6.79829e-015	-6.51913e-015
-1.44926e-015	-4.24546e-016	-1.82933e-015	-3.74737e-015	-4.45157e-015	-6.23478e-015	-2.23492e-015	-1.61457e-015	5.65476e-015	4.33371e-017	3.22904e-015	-5.19611e-015	1.0565e-015	2.64522e-015	-8.8239e-015	-3.46516e-015	-3.6379e-015	-2.03085e-015	5.38921e-015	-6.90093e-015	8.60671e-016	-1.27299e-014	-7.53422e-015	-6.66143e-015	-6.38145e-015
-1.5225e-015	-3.51377e-016	-2.01471e-015	-3.31145e-015	-4.35253e-015	-5.84279e-015	-2.06058e-015	-1.15186e-015	6.28872e-015	7.16979e-016	3.71405e-015	-4.92495e-015	1.06568e-015	3.03205e-015	-8.58369e-015	-3.29781e-015	-3.35618e-015	-1.79643e-015	5.13746e-015	-6.67859e-015	1.17702e-015	-1.23579e-014	-7.45168e-015	-6.49868e-015	-6.23336e-015
-1.5853e-015	-2.84184e-016	-2.19347e-015	-2.87322e-015	-4.25606e-015	-5.44128e-015	-1.91388e-015	-6.79386e-016	6.8912e-015	1.3705e-015	4.19096e-015	-4.62992e-015	1.06864e-015	3.40577e-015	-8.32899e-015	-3.15477e-015	-3.06674e-015	-1.55729e-015	4.89007e-015	-6.4751e-015	1.473e-015	-1.19819e-014	-7.35225e-015	-6.31108e-015	-6.07716e-015
-1.63754e-015	-2.22952e-016	-2.36516e-015	-2.43648e-015	-4.16176e-015	-5.0329e-015	-1.79474e-015	-1.99114e-016	7.45777e-015	1.99834e-015	4.65567e-015	-4.313e-015	1.06727e-015	3.76412e-015	-8.0613e-015	-3.03604e-015	-2.77216e-015	-1.31367e-015	4.64899e-015	-6.29178e-015	1.74763e-015	-1.16041e-014	-7.23792e-015	-6.09965e-015	-5.91482e-015
-1.67844e-015	-1.67892e-016	-2.52907e-015	-2.00479e-015	-4.06991e-015	-4.61965e-015	-1.70118e-015	2.87471e-016	7.98427e-015	2.59548e-015	5.10426e-015	-3.97785e-015	1.06303e-015	4.10581e-015	-7.78265e-015	-2.94151e-015	-2.47507e-015	-1.06681e-015	4.41637e-015	-6.12945e-015	1.99909e-015	-1.1227e-014	-7.11081e-015	-5.86647e-015	-5.74874e-015
-1.70799e-015	-1.1875e-016	-2.68411e-015	-1.58175e-015	-3.98005e-015	-4.20389e-015	-1.63166e-015	7.79579e-016	8.46697e-015	3.15646e-015	5.53397e-015	-3.62631e-015	1.05749e-015	4.4293e-015	-7.4949e-015	-2.87056e-015	-2.17749e-015	-8.17758e-016	4.19397e-015	-5.98922e-015	2.22626e-015	-1.08524e-014	-6.9726e-015	-5.6137e-015	-5.58162e-015
-1.72556e-015	-7.39209e-017	-2.82938e-015	-1.17177e-015	-3.89196e-015	-3.78768e-015	-1.58421e-015	1.27586e-015	8.90252e-015	3.67682e-015	5.94129e-015	-3.26069e-015	1.05262e-015	4.73291e-015	-7.19961e-015	-2.82278e-015	-1.88259e-015	-5.67385e-016	3.98381e-015	-5.87182e-015	2.428e-015	-1.04831e-014	-6.82437e-015	-5.34332e-015	-5.41577e-015
-1.73052e-015	-3.20708e-017	-2.96391e-015	-7.79074e-016	-3.80556e-015	-3.37309e-015	-1.55731e-015	1.77465e-015	9.288e-015	4.15217e-015	6.32308e-015	-2.88427e-015	1.04965e-015	5.01607e-015	-6.89928e-015	-2.79723e-015	-1.59349e-015	-3.16448e-016	3.78641e-015	-5.77759e-015	2.60377e-015	-1.01221e-014	-6.66853e-015	-5.05798e-015	-5.25319e-015
-1.72266e-015	7.52632e-018	-3.08631e-015	-4.07144e-016	-3.72087e-015	-2.96297e-015	-1.54942e-015	2.27387e-015	9.62097e-015	4.57876e-015	6.67692e-015	-2.49871e-015	1.05074e-015	5.27824e-015	-6.59591e-015	-2.79305e-015	-1.31275e-015	-6.67142e-017	3.60335e-015	-5.70611e-015	2.75224e-015	-9.77169e-015	-6.50672e-015	-4.75974e-015	-5.09604e-015
-1.70255e-015	4.58823e-017	-3.19618e-015	-5.94806e-017	-3.63731e-015	-2.55974e-015	-1.559e-015	2.77169e-015	9.89873e-015	4.95305e-015	7.0005e-015	-2.106e-015	1.05782e-015	5.51839e-015	-6.29116e-015	-2.80882e-015	-1.04337e-015	1.81166e-016	3.43583e-015	-5.65672e-015	2.87244e-015	-9.43297e-015	-6.34061e-015	-4.45089e-015	-4.94622e-015
-1.67055e-015	8.37799e-017	-3.29278e-015	2.60694e-016	-3.55485e-015	-2.16602e-015	-1.58355e-015	3.2665e-015	1.01199e-014	5.273e-015	7.29234e-015	-1.7087e-015	1.07191e-015	5.73614e-015	-5.98717e-015	-2.8432e-015	-7.88492e-016	4.25815e-016	3.28492e-015	-5.62803e-015	2.9638e-015	-9.10725e-015	-6.17189e-015	-4.13438e-015	-4.80583e-015
-1.62629e-015	1.23135e-016	-3.37516e-015	5.50577e-016	-3.47332e-015	-1.78392e-015	-1.62064e-015	3.75641e-015	1.02835e-014	5.53629e-015	7.55135e-015	-1.30856e-015	1.0943e-015	5.93175e-015	-5.68571e-015	-2.89471e-015	-5.50478e-016	6.65943e-016	3.15058e-015	-5.61912e-015	3.02619e-015	-8.79705e-015	-6.00193e-015	-3.81267e-015	-4.67644e-015
-1.56998e-015	1.65088e-016	-3.44298e-015	8.07093e-016	-3.39234e-015	-1.41593e-015	-1.66715e-015	4.24057e-015	1.0389e-014	5.74092e-015	7.77651e-015	-9.06971e-016	1.12634e-015	6.10498e-015	-5.38872e-015	-2.96199e-015	-3.31955e-016	9.01115e-016	3.03312e-015	-5.62921e-015	3.05965e-015	-8.50317e-015	-5.83184e-015	-3.48836e-015	-4.56002e-015
-1.50289e-015	2.11348e-016	-3.49535e-015	1.02753e-015	-3.31163e-015	-1.06409e-015	-1.72076e-015	4.7176e-015	1.04356e-014	5.88651e-015	7.96751e-015	-5.0591e-016	1.16856e-015	6.25623e-015	-5.09791e-015	-3.04346e-015	-1.35369e-016	1.1302e-015	2.93299e-015	-5.65738e-015	3.0637e-015	-8.22684e-015	-5.66306e-015	-3.16418e-015	-4.45883e-015
-1.42576e-015	2.63202e-016	-3.53165e-015	1.21013e-015	-3.23074e-015	-7.29467e-016	-1.77963e-015	5.18543e-015	1.04235e-014	5.97289e-015	8.12438e-015	-1.06424e-016	1.22117e-015	6.38621e-015	-4.81445e-015	-3.1372e-015	3.72533e-017	1.35206e-015	2.84958e-015	-5.70163e-015	3.03871e-015	-7.96917e-015	-5.49645e-015	-2.84334e-015	-4.37415e-015
-1.3391e-015	3.22216e-016	-3.55181e-015	1.3531e-015	-3.14975e-015	-4.14101e-016	-1.84132e-015	5.6426e-015	1.03542e-014	6.0008e-015	8.24746e-015	2.89604e-016	1.28483e-015	6.49588e-015	-4.54003e-015	-3.24101e-015	1.83632e-016	1.56576e-015	2.78237e-015	-5.75915e-015	2.98471e-015	-7.73021e-015	-5.33282e-015	-2.52835e-015	-4.30722e-015
-1.24315e-015	3.90271e-016	-3.55531e-015	1.45555e-015	-3.06805e-015	-1.18377e-016	-1.90348e-015	6.08782e-015	1.02293e-014	5.97162e-015	8.33799e-015	6.81849e-016	1.36034e-015	6.58549e-015	-4.27601e-015	-3.35328e-015	3.01541e-016	1.77132e-015	2.73195e-015	-5.828e-015	2.90239e-015	-7.51072e-015	-5.17279e-015	-2.22166e-015	-4.25932e-015
-1.13894e-015	4.6817e-016	-3.54177e-015	1.51731e-015	-2.98552e-015	1.56344e-016	-1.96301e-015	6.52005e-015	1.00506e-014	5.88751e-015	8.39765e-015	1.06929e-015	1.44772e-015	6.65549e-015	-4.02324e-015	-3.4718e-015	3.89926e-016	1.96764e-015	2.698e-015	-5.90546e-015	2.79345e-015	-7.31064e-015	-5.01718e-015	-1.9258e-015	-4.23095e-015
-1.02784e-015	5.56721e-016	-3.51077e-015	1.53801e-015	-2.90154e-015	4.09466e-016	-2.01784e-015	6.93732e-015	9.82061e-015	5.75052e-015	8.42747e-015	1.45003e-015	1.54703e-015	6.70676e-015	-3.78241e-015	-3.59467e-015	4.47813e-016	2.15354e-015	2.67924e-015	-5.98934e-015	2.65952e-015	-7.12934e-015	-4.86599e-015	-1.6431e-015	-4.22268e-015
-9.10288e-016	6.57765e-016	-3.46223e-015	1.51804e-015	-2.81553e-015	6.4077e-016	-2.06609e-015	7.33813e-015	9.54232e-015	5.56411e-015	8.42904e-015	1.82262e-015	1.65761e-015	6.74021e-015	-3.55388e-015	-3.71968e-015	4.74797e-016	2.32927e-015	2.67446e-015	-6.07692e-015	2.50212e-015	-6.96644e-015	-4.71927e-015	-1.3759e-015	-4.23469e-015
-7.8718e-016	7.71855e-016	-3.39646e-015	1.45885e-015	-2.72769e-015	8.5016e-016	-2.10526e-015	7.72083e-015	9.21893e-015	5.33152e-015	8.40557e-015	2.18705e-015	1.77898e-015	6.75704e-015	-3.33814e-015	-3.84529e-015	4.70528e-016	2.49536e-015	2.68342e-015	-6.16519e-015	2.32285e-015	-6.82124e-015	-4.57693e-015	-1.12609e-015	-4.26661e-015
-6.599e-016	8.99722e-016	-3.31371e-015	1.36176e-015	-2.63737e-015	1.03768e-015	-2.13353e-015	8.08396e-015	8.85437e-015	5.05727e-015	8.35893e-015	2.54256e-015	1.91082e-015	6.75858e-015	-3.13564e-015	-3.96971e-015	4.351e-016	2.65117e-015	2.70558e-015	-6.25128e-015	2.12275e-015	-6.69356e-015	-4.43811e-015	-8.95758e-016	-4.31874e-015
-5.29336e-016	1.04127e-015	-3.21349e-015	1.22832e-015	-2.54482e-015	1.20394e-015	-2.14936e-015	8.42571e-015	8.4526e-015	4.74587e-015	8.29167e-015	2.88898e-015	2.05188e-015	6.74613e-015	-2.94617e-015	-4.09064e-015	3.69315e-016	2.79665e-015	2.73968e-015	-6.33251e-015	1.90377e-015	-6.58277e-015	-4.30214e-015	-6.86043e-016	-4.3906e-015
-3.96632e-016	1.19717e-015	-3.09576e-015	1.06138e-015	-2.44923e-015	1.3504e-015	-2.15068e-015	8.74494e-015	8.0177e-015	4.40206e-015	8.20673e-015	3.22557e-015	2.20129e-015	6.71997e-015	-2.76997e-015	-4.20556e-015	2.74244e-016	2.93187e-015	2.78483e-015	-6.40567e-015	1.66856e-015	-6.4873e-015	-4.16846e-015	-4.9805e-016	-4.48241e-015
-2.62107e-016	1.36698e-015	-2.96049e-015	8.63541e-016	-2.35045e-015	1.47761e-015	-2.13623e-015	9.04047e-015	7.55368e-015	4.03106e-015	8.10669e-015	3.55112e-015	2.35746e-015	6.68107e-015	-2.60639e-015	-4.31275e-015	1.51361e-016	3.05696e-015	2.83975e-015	-6.46835e-015	1.41864e-015	-6.4065e-015	-4.03694e-015	-3.33035e-016	-4.59327e-015
-1.27039e-016	1.55007e-015	-2.80873e-015	6.37711e-016	-2.24872e-015	1.58679e-015	-2.10476e-015	9.31134e-015	7.06546e-015	3.63867e-015	7.99472e-015	3.86473e-015	2.51879e-015	6.63106e-015	-2.45469e-015	-4.41135e-015	2.07814e-018	3.17232e-015	2.90303e-015	-6.51776e-015	1.15648e-015	-6.33904e-015	-3.90698e-015	-1.91948e-016	-4.72181e-015
7.79421e-018	1.74566e-015	-2.64081e-015	3.87374e-016	-2.14351e-015	1.67884e-015	-2.05555e-015	9.55655e-015	6.55806e-015	3.23007e-015	7.87369e-015	4.16599e-015	2.68381e-015	6.57071e-015	-2.3141e-015	-4.50028e-015	-1.71329e-016	3.27796e-015	2.97361e-015	-6.55141e-015	8.84256e-016	-6.2837e-015	-3.77736e-015	-7.48381e-017	-4.86743e-015
1.41007e-016	1.95284e-015	-2.45776e-015	1.16345e-016	-2.03384e-015	1.75543e-015	-1.98711e-015	9.77449e-015	6.03627e-015	2.81117e-015	7.74565e-015	4.45368e-015	2.85135e-015	6.50041e-015	-2.18368e-015	-4.57837e-015	-3.67163e-016	3.37458e-015	3.04982e-015	-6.567e-015	6.04584e-016	-6.23879e-015	-3.64792e-015	1.76352e-017	-5.02875e-015
2.71706e-016	2.17025e-015	-2.26026e-015	-1.70853e-016	-1.91988e-015	1.81879e-015	-1.89922e-015	9.96413e-015	5.50403e-015	2.38761e-015	7.61346e-015	4.72791e-015	3.01979e-015	6.42072e-015	-2.0624e-015	-4.64451e-015	-5.82635e-016	3.46268e-015	3.13083e-015	-6.56259e-015	3.20248e-016	-6.20237e-015	-3.51766e-015	8.55894e-017	-5.20469e-015
3.98839e-016	2.39734e-015	-2.0491e-015	-4.70074e-016	-1.80129e-015	1.87146e-015	-1.79138e-015	1.01256e-014	4.96655e-015	1.96562e-015	7.4793e-015	4.98795e-015	3.18788e-015	6.33224e-015	-1.94874e-015	-4.69685e-015	-8.14128e-016	3.5429e-015	3.21489e-015	-6.53626e-015	3.40822e-017	-6.1733e-015	-3.38587e-015	1.29317e-016	-5.3936e-015
5.21751e-016	2.63304e-015	-1.82535e-015	-7.77201e-016	-1.67752e-015	1.91501e-015	-1.66353e-015	1.02582e-014	4.42752e-015	1.5507e-015	7.34599e-015	5.2335e-015	3.35349e-015	6.23548e-015	-1.84128e-015	-4.73497e-015	-1.05811e-015	3.61539e-015	3.30072e-015	-6.48684e-015	-2.51485e-016	-6.1501e-015	-3.25189e-015	1.49566e-016	-5.59403e-015
6.3932e-016	2.87437e-015	-1.59053e-015	-1.08726e-015	-1.54841e-015	1.95221e-015	-1.51514e-015	1.03604e-014	3.892e-015	1.14715e-015	7.21606e-015	5.46367e-015	3.51507e-015	6.13125e-015	-1.73853e-015	-4.7583e-015	-1.31136e-015	3.68084e-015	3.38653e-015	-6.41307e-015	-5.33589e-016	-6.13152e-015	-3.11564e-015	1.47511e-016	-5.8044e-015
7.5089e-016	3.11925e-015	-1.34596e-015	-1.3958e-015	-1.41376e-015	1.98514e-015	-1.3468e-015	1.04318e-014	3.36427e-015	7.6007e-016	7.09093e-015	5.67754e-015	3.67088e-015	6.01922e-015	-1.63894e-015	-4.76573e-015	-1.57006e-015	3.73992e-015	3.471e-015	-6.31432e-015	-8.09895e-016	-6.11539e-015	-2.97692e-015	1.24195e-016	-6.02317e-015
8.55019e-016	3.36535e-015	-1.09233e-015	-1.69795e-015	-1.27367e-015	2.01573e-015	-1.1591e-015	1.04718e-014	2.8484e-015	3.94779e-016	6.97261e-015	5.87478e-015	3.81943e-015	5.89968e-015	-1.54071e-015	-4.75731e-015	-1.82983e-015	3.79289e-015	3.55298e-015	-6.18955e-015	-1.07816e-015	-6.1003e-015	-2.83526e-015	8.07599e-017	-6.24888e-015
9.51327e-016	3.61021e-015	-8.31291e-016	-1.98914e-015	-1.128e-015	2.04599e-015	-9.52806e-016	1.04804e-014	2.34723e-015	5.49259e-017	6.86208e-015	6.05495e-015	3.95904e-015	5.77296e-015	-1.44284e-015	-4.73289e-015	-2.08655e-015	3.84036e-015	3.63079e-015	-6.03894e-015	-1.33525e-015	-6.08508e-015	-2.69102e-015	1.80874e-017	-6.4798e-015
1.0394e-015	3.85175e-015	-5.64544e-016	-2.26585e-015	-9.76964e-016	2.07829e-015	-7.28885e-016	1.04572e-014	1.86419e-015	-2.55816e-016	6.76037e-015	6.21686e-015	4.08877e-015	5.63892e-015	-1.34346e-015	-4.69274e-015	-2.33633e-015	3.882e-015	3.70336e-015	-5.86267e-015	-1.57941e-015	-6.06839e-015	-2.54456e-015	-6.17451e-017	-6.71427e-015
1.11808e-015	4.08668e-015	-2.94453e-016	-2.52364e-015	-8.19947e-016	2.11428e-015	-4.8843e-016	1.0402e-014	1.40212e-015	-5.34328e-016	6.66795e-015	6.36033e-015	4.20695e-015	5.49786e-015	-1.24109e-015	-4.63662e-015	-2.57516e-015	3.91799e-015	3.77052e-015	-5.66087e-015	-1.80857e-015	-6.04884e-015	-2.396e-015	-1.57764e-016	-6.95063e-015
1.18688e-015	4.31173e-015	-2.25723e-017	-2.75892e-015	-6.56991e-016	2.15538e-015	-2.33047e-016	1.03147e-014	9.63573e-016	-7.77835e-016	6.58491e-015	6.48504e-015	4.31208e-015	5.34968e-015	-1.13478e-015	-4.56521e-015	-2.79965e-015	3.94859e-015	3.83019e-015	-5.43414e-015	-2.02085e-015	-6.02497e-015	-2.24619e-015	-2.68225e-016	-7.18728e-015
1.24484e-015	4.52374e-015	2.49828e-016	-2.96798e-015	-4.89233e-016	2.2034e-015	3.60887e-017	1.01961e-014	5.5053e-016	-9.83968e-016	6.51121e-015	6.58978e-015	4.40324e-015	5.19437e-015	-1.02293e-015	-4.47945e-015	-3.0063e-015	3.97441e-015	3.88131e-015	-5.18388e-015	-2.21466e-015	-5.9961e-015	-2.09592e-015	-3.90907e-016	-7.42252e-015
1.29173e-015	4.72019e-015	5.20886e-016	-3.14831e-015	-3.16867e-016	2.25946e-015	3.1745e-016	1.00461e-014	1.64575e-016	-1.15139e-015	6.4467e-015	6.6744e-015	4.47982e-015	5.03227e-015	-9.05031e-016	-4.38004e-015	-3.19139e-015	3.99486e-015	3.92322e-015	-4.91137e-015	-2.38814e-015	-5.96195e-015	-1.94639e-015	-5.2383e-016	-7.65474e-015
1.32716e-015	4.898e-015	7.88483e-016	-3.29718e-015	-1.39726e-016	2.32385e-015	6.0934e-016	9.86581e-015	-1.93193e-016	-1.27999e-015	6.39106e-015	6.73885e-015	4.54136e-015	4.86246e-015	-7.79872e-016	-4.26849e-015	-3.35127e-015	4.0098e-015	3.9546e-015	-4.61874e-015	-2.53946e-015	-5.92168e-015	-1.79889e-015	-6.65341e-016	-7.88273e-015
1.35054e-015	5.0542e-015	1.05031e-015	-3.4123e-015	4.2078e-017	2.39785e-015	9.09946e-016	9.65604e-015	-5.22209e-016	-1.36953e-015	6.34363e-015	6.78278e-015	4.58659e-015	4.68506e-015	-6.46327e-016	-4.14544e-015	-3.48317e-015	4.01901e-015	3.97508e-015	-4.3082e-015	-2.66798e-015	-5.87373e-015	-1.65489e-015	-8.13644e-016	-8.1054e-015
1.36203e-015	5.18616e-015	1.3045e-015	-3.49189e-015	2.27659e-016	2.48195e-015	1.21673e-015	9.4171e-015	-8.21691e-016	-1.42047e-015	6.30317e-015	6.80639e-015	4.61491e-015	4.50014e-015	-5.04851e-016	-4.01253e-015	-3.58505e-015	4.02233e-015	3.98344e-015	-3.98176e-015	-2.77322e-015	-5.81728e-015	-1.51551e-015	-9.66642e-016	-8.32163e-015
1.36119e-015	5.29061e-015	1.54866e-015	-3.53522e-015	4.16535e-016	2.57635e-015	1.52828e-015	9.14855e-015	-1.09168e-015	-1.43355e-015	6.26891e-015	6.80949e-015	4.62611e-015	4.30748e-015	-3.54618e-016	-3.87083e-015	-3.6538e-015	4.01921e-015	3.97928e-015	-3.64116e-015	-2.85405e-015	-5.75231e-015	-1.38257e-015	-1.12269e-015	-8.53033e-015
1.34802e-015	5.36507e-015	1.78147e-015	-3.5416e-015	6.08515e-016	2.68089e-015	1.84152e-015	8.85209e-015	-1.33247e-015	-1.41032e-015	6.23942e-015	6.79214e-015	4.62086e-015	4.10722e-015	-1.96183e-016	-3.72112e-015	-3.68785e-015	4.00915e-015	3.96131e-015	-3.28939e-015	-2.91046e-015	-5.67889e-015	-1.25786e-015	-1.28037e-015	-8.72995e-015
1.32308e-015	5.40774e-015	2.00099e-015	-3.51052e-015	8.0219e-016	2.79531e-015	2.154e-015	8.52897e-015	-1.5455e-015	-1.35291e-015	6.21291e-015	6.7544e-015	4.59924e-015	3.89927e-015	-2.96092e-017	-3.5646e-015	-3.68625e-015	3.99146e-015	3.92961e-015	-2.92919e-015	-2.94203e-015	-5.59649e-015	-1.14311e-015	-1.4379e-015	-8.91983e-015
1.286e-015	5.4161e-015	2.20528e-015	-3.44248e-015	9.96688e-016	2.91848e-015	2.46368e-015	8.18038e-015	-1.73145e-015	-1.26446e-015	6.18741e-015	6.69667e-015	4.56168e-015	3.68441e-015	1.44837e-016	-3.40294e-015	-3.64817e-015	3.96535e-015	3.88373e-015	-2.5627e-015	-2.94947e-015	-5.50488e-015	-1.0403e-015	-1.59382e-015	-9.09981e-015
1.23664e-015	5.38853e-015	2.39247e-015	-3.33844e-015	1.19107e-015	3.04992e-015	2.76862e-015	7.80756e-015	-1.89167e-015	-1.14852e-015	6.16056e-015	6.62042e-015	4.50924e-015	3.46267e-015	3.26367e-016	-3.23728e-015	-3.5735e-015	3.9297e-015	3.82349e-015	-2.1926e-015	-2.93294e-015	-5.40454e-015	-9.50731e-016	-1.74694e-015	-9.26862e-015
1.17576e-015	5.32418e-015	2.56044e-015	-3.20042e-015	1.38402e-015	3.18842e-015	3.06645e-015	7.41194e-015	-2.02765e-015	-1.00847e-015	6.13072e-015	6.52626e-015	4.4425e-015	3.23507e-015	5.14238e-016	-3.06923e-015	-3.46266e-015	3.88381e-015	3.7498e-015	-1.82183e-015	-2.89402e-015	-5.29526e-015	-8.76359e-016	-1.8961e-015	-9.42517e-015
1.10394e-015	5.22225e-015	2.70818e-015	-3.03017e-015	1.5753e-015	3.33256e-015	3.35463e-015	6.99571e-015	-2.14126e-015	-8.47604e-016	6.09591e-015	6.41519e-015	4.36229e-015	3.00219e-015	7.07631e-016	-2.8994e-015	-3.31647e-015	3.82669e-015	3.66308e-015	-1.45283e-015	-2.83367e-015	-5.1777e-015	-8.18893e-016	-2.03979e-015	-9.56887e-015
1.02159e-015	5.08081e-015	2.83373e-015	-2.82994e-015	1.76347e-015	3.48029e-015	3.63034e-015	6.56108e-015	-2.23499e-015	-6.70426e-016	6.05404e-015	6.28799e-015	4.26967e-015	2.76475e-015	9.05319e-016	-2.72926e-015	-3.1362e-015	3.75847e-015	3.5637e-015	-1.08854e-015	-2.75275e-015	-5.05211e-015	-7.79578e-016	-2.17704e-015	-9.69889e-015
9.29358e-016	4.89954e-015	2.93683e-015	-2.60248e-015	1.94778e-015	3.62959e-015	3.89154e-015	6.10918e-015	-2.31128e-015	-4.81953e-016	6.00326e-015	6.14536e-015	4.16555e-015	2.52392e-015	1.10571e-015	-2.56009e-015	-2.92299e-015	3.67854e-015	3.4512e-015	-7.31439e-016	-2.65291e-015	-4.9192e-015	-7.6001e-016	-2.30699e-015	-9.81445e-015
8.27975e-016	4.67849e-015	3.01638e-015	-2.35047e-015	2.12687e-015	3.77832e-015	4.13611e-015	5.64236e-015	-2.37207e-015	-2.86516e-016	5.94124e-015	5.98907e-015	4.05121e-015	2.28095e-015	1.3072e-015	-2.393e-015	-2.67931e-015	3.58646e-015	3.32658e-015	-3.83839e-016	-2.53618e-015	-4.77928e-015	-7.61586e-016	-2.42894e-015	-9.91531e-015
7.1803e-016	4.41824e-015	3.07086e-015	-2.07716e-015	2.29912e-015	3.92481e-015	4.36206e-015	5.16273e-015	-2.41902e-015	-8.81717e-017	5.86693e-015	5.82084e-015	3.92852e-015	2.03649e-015	1.50793e-015	-2.22899e-015	-2.40804e-015	3.48119e-015	3.19007e-015	-4.83738e-017	-2.4042e-015	-4.63241e-015	-7.85676e-016	-2.54218e-015	-1.00015e-014
6.00769e-016	4.11987e-015	3.10038e-015	-1.78618e-015	2.46381e-015	4.06678e-015	4.5678e-015	4.67273e-015	-2.45464e-015	1.08828e-016	5.77843e-015	5.64251e-015	3.79908e-015	1.7918e-015	1.70657e-015	-2.0683e-015	-2.11251e-015	3.36251e-015	3.04279e-015	2.72915e-016	-2.25853e-015	-4.47833e-015	-8.32788e-016	-2.6461e-015	-1.00724e-014
4.77555e-016	3.78396e-015	3.10394e-015	-1.48148e-015	2.62024e-015	4.20204e-015	4.7514e-015	4.17484e-015	-2.48059e-015	2.99967e-016	5.67457e-015	5.45578e-015	3.66457e-015	1.54841e-015	1.90116e-015	-1.91165e-015	-1.79554e-015	3.22962e-015	2.8861e-015	5.78976e-016	-2.10158e-015	-4.3177e-015	-9.03982e-016	-2.74078e-015	-1.01279e-014
3.49593e-016	3.4121e-015	3.08055e-015	-1.16684e-015	2.76664e-015	4.32808e-015	4.91143e-015	3.67109e-015	-2.49889e-015	4.81022e-016	5.554e-015	5.2626e-015	3.5268e-015	1.30766e-015	2.08995e-015	-1.75967e-015	-1.4611e-015	3.08229e-015	2.72054e-015	8.68857e-016	-1.93586e-015	-4.15171e-015	-9.99441e-016	-2.82663e-015	-1.01679e-014
2.17621e-016	3.00607e-015	3.03038e-015	-8.46213e-016	2.90204e-015	4.44269e-015	5.04657e-015	3.1646e-015	-2.51234e-015	6.47341e-016	5.41616e-015	5.06483e-015	3.38719e-015	1.07081e-015	2.27076e-015	-1.61257e-015	-1.11323e-015	2.92105e-015	2.54738e-015	1.14104e-015	-1.76415e-015	-3.98066e-015	-1.11878e-015	-2.90361e-015	-1.01922e-014
8.31818e-017	2.568e-015	2.95417e-015	-5.22965e-016	3.02565e-015	4.54377e-015	5.15572e-015	2.65784e-015	-2.52226e-015	7.95232e-016	5.26054e-015	4.86481e-015	3.24739e-015	8.39623e-016	2.44164e-015	-1.47045e-015	-7.55819e-016	2.74603e-015	2.36798e-015	1.39467e-015	-1.58845e-015	-3.80517e-015	-1.26179e-015	-2.97146e-015	-1.02009e-014
-5.20189e-017	2.10022e-015	2.85254e-015	-2.01561e-016	3.13657e-015	4.62891e-015	5.2378e-015	2.15407e-015	-2.53019e-015	9.21037e-016	5.08658e-015	4.6649e-015	3.1093e-015	6.15429e-016	2.60082e-015	-1.33312e-015	-3.93283e-016	2.55773e-015	2.18357e-015	1.62927e-015	-1.41166e-015	-3.62548e-015	-1.42742e-015	-3.03049e-015	-1.01936e-014
-1.86914e-016	1.60589e-015	2.72585e-015	1.14496e-016	3.2344e-015	4.69652e-015	5.29227e-015	1.65662e-015	-2.53748e-015	1.0216e-015	4.89431e-015	4.46592e-015	2.97459e-015	3.9965e-016	2.74675e-015	-1.1996e-015	-3.02504e-017	2.35635e-015	1.9962e-015	1.84459e-015	-1.23586e-015	-3.44243e-015	-1.61458e-015	-3.08156e-015	-1.01702e-014
-3.20055e-016	1.08836e-015	2.57471e-015	4.21438e-016	3.31774e-015	4.74484e-015	5.319e-015	1.1678e-015	-2.54516e-015	1.09422e-015	4.68405e-015	4.26989e-015	2.84417e-015	1.94284e-016	2.87823e-015	-1.06962e-015	3.28666e-016	2.14296e-015	1.80749e-015	2.04024e-015	-1.06398e-015	-3.25619e-015	-1.8217e-015	-3.12531e-015	-1.01305e-014
-4.49853e-016	5.51055e-016	2.40046e-015	7.15989e-016	3.38613e-015	4.77257e-015	5.31831e-015	6.90687e-016	-2.55447e-015	1.13654e-015	4.4563e-015	4.07888e-015	2.72013e-015	6.04683e-019	2.99349e-015	-9.42605e-016	6.78755e-016	1.91831e-015	1.61867e-015	2.21633e-015	-8.98446e-016	-3.06711e-015	-2.04772e-015	-3.16195e-015	-1.00749e-014
-5.75007e-016	-2.29212e-018	2.20439e-015	9.94938e-016	3.43923e-015	4.77895e-015	5.28945e-015	2.27935e-016	-2.56635e-015	1.14619e-015	4.21143e-015	3.89446e-015	2.60342e-015	-1.80399e-016	3.09143e-015	-8.17534e-016	1.0159e-015	1.68345e-015	1.43169e-015	2.37326e-015	-7.41869e-016	-2.87502e-015	-2.29126e-015	-3.19188e-015	-1.00034e-014
-6.93927e-016	-5.67376e-016	1.98801e-015	1.25591e-015	3.47622e-015	4.76304e-015	5.23271e-015	-2.17518e-016	-2.58114e-015	1.12234e-015	3.95109e-015	3.71822e-015	2.49559e-015	-3.4807e-016	3.17117e-015	-6.94425e-016	1.33515e-015	1.43933e-015	1.24771e-015	2.51138e-015	-5.96031e-016	-2.6807e-015	-2.54968e-015	-3.21599e-015	-9.91596e-015
-8.05268e-016	-1.14074e-015	1.75337e-015	1.49622e-015	3.49714e-015	4.72381e-015	5.14842e-015	-6.43049e-016	-2.5989e-015	1.06472e-015	3.67667e-015	3.55131e-015	2.39765e-015	-5.01285e-016	3.23131e-015	-5.72325e-016	1.63165e-015	1.18759e-015	1.06729e-015	2.63134e-015	-4.63746e-016	-2.48476e-015	-2.8205e-015	-3.23538e-015	-9.81227e-015
-9.07406e-016	-1.71849e-015	1.50235e-015	1.71333e-015	3.50209e-015	4.66075e-015	5.03764e-015	-1.04605e-015	-2.61955e-015	9.73418e-016	3.38981e-015	3.39451e-015	2.31107e-015	-6.39348e-016	3.27184e-015	-4.50133e-016	1.90173e-015	9.29735e-016	8.92642e-016	2.73396e-015	-3.47138e-016	-2.28676e-015	-3.10181e-015	-3.25094e-015	-9.69278e-015
-9.98946e-016	-2.29722e-015	1.2371e-015	1.90526e-015	3.49107e-015	4.57356e-015	4.90167e-015	-1.42458e-015	-2.64306e-015	8.48317e-016	3.09191e-015	3.2482e-015	2.23635e-015	-7.61452e-016	3.29194e-015	-3.26895e-016	2.1414e-015	6.67585e-016	7.25552e-016	2.82024e-015	-2.47899e-016	-2.08648e-015	-3.39082e-015	-3.26326e-015	-9.55807e-015
-1.07886e-015	-2.8721e-015	9.59067e-016	2.07151e-015	3.46412e-015	4.46261e-015	4.74186e-015	-1.77594e-015	-2.66881e-015	6.89955e-016	2.7853e-015	3.113e-015	2.17415e-015	-8.67303e-016	3.2912e-015	-2.01492e-016	2.34745e-015	4.0307e-016	5.67123e-016	2.89164e-015	-1.67788e-016	-1.88417e-015	-3.68454e-015	-3.27298e-015	-9.40821e-015
-1.14614e-015	-3.43896e-015	6.71334e-016	2.21029e-015	3.42169e-015	4.32849e-015	4.55935e-015	-2.09775e-015	-2.69607e-015	5.00029e-016	2.47222e-015	2.98963e-015	2.12481e-015	-9.57268e-016	3.27015e-015	-7.26813e-017	2.51723e-015	1.37946e-016	4.19024e-016	2.9492e-015	-1.08068e-016	-1.67922e-015	-3.97931e-015	-3.28035e-015	-9.24346e-015
-1.20005e-015	-3.99324e-015	3.76394e-016	2.32142e-015	3.36412e-015	4.1724e-015	4.35577e-015	-2.38774e-015	-2.72431e-015	2.8044e-016	2.15425e-015	2.87805e-015	2.08824e-015	-1.03166e-015	3.22922e-015	6.08368e-017	2.64864e-015	-1.2621e-016	2.82472e-016	2.99435e-015	-6.98284e-017	-1.47224e-015	-4.27241e-015	-3.2863e-015	-9.06416e-015
-1.23965e-015	-4.53087e-015	7.6156e-017	2.40512e-015	3.29248e-015	3.99469e-015	4.13297e-015	-2.64438e-015	-2.75263e-015	3.36385e-017	1.83366e-015	2.77844e-015	2.0642e-015	-1.09042e-015	3.1686e-015	1.99993e-016	2.73898e-015	-3.87262e-016	1.58554e-016	3.02829e-015	-5.30513e-017	-1.26324e-015	-4.56053e-015	-3.29152e-015	-8.87057e-015
-1.26445e-015	-5.04744e-015	-2.26945e-016	2.46109e-015	3.2077e-015	3.79663e-015	3.89255e-015	-2.86611e-015	-2.77944e-015	-2.38182e-016	1.51295e-015	2.68968e-015	2.05206e-015	-1.13407e-015	3.08893e-015	3.4522e-016	2.7863e-015	-6.43538e-016	4.78692e-017	3.05239e-015	-5.92364e-017	-1.05209e-015	-4.84071e-015	-3.29692e-015	-8.66354e-015
-1.27423e-015	-5.53934e-015	-5.30247e-016	2.49098e-015	3.11113e-015	3.5799e-015	3.63609e-015	-3.05169e-015	-2.80394e-015	-5.31424e-016	1.19447e-015	2.61073e-015	2.05228e-015	-1.16371e-015	2.99209e-015	4.97664e-016	2.79024e-015	-8.92747e-016	-4.8922e-017	3.06778e-015	-8.94167e-017	-8.38519e-016	-5.10968e-015	-3.30339e-015	-8.44342e-015
-1.26845e-015	-6.00298e-015	-8.3082e-016	2.49586e-015	3.00372e-015	3.34605e-015	3.36645e-015	-3.20012e-015	-2.82502e-015	-8.42271e-016	8.80425e-016	2.54121e-015	2.06402e-015	-1.18028e-015	2.87925e-015	6.57839e-016	2.75049e-015	-1.13308e-015	-1.31062e-016	3.07572e-015	-1.4378e-016	-6.22998e-016	-5.3648e-015	-3.31111e-015	-8.21078e-015
-1.24678e-015	-6.43514e-015	-1.12629e-015	2.47708e-015	2.88698e-015	3.09687e-015	3.08631e-015	-3.31121e-015	-2.84161e-015	-1.16752e-015	5.73001e-016	2.48024e-015	2.08635e-015	-1.18456e-015	2.75188e-015	8.26621e-016	2.66701e-015	-1.36299e-015	-1.97895e-016	3.0777e-015	-2.22271e-016	-4.06278e-016	-5.60298e-015	-3.32055e-015	-7.96654e-015
-1.20893e-015	-6.83262e-015	-1.41436e-015	2.43585e-015	2.76237e-015	2.83449e-015	2.79801e-015	-3.38503e-015	-2.85282e-015	-1.5031e-015	2.74492e-016	2.42646e-015	2.11809e-015	-1.17795e-015	2.61084e-015	1.00416e-015	2.53996e-015	-1.58068e-015	-2.49686e-016	3.0747e-015	-3.24597e-016	-1.88305e-016	-5.82112e-015	-3.33211e-015	-7.71164e-015
-1.15499e-015	-7.19316e-015	-1.69258e-015	2.37381e-015	2.63145e-015	2.561e-015	2.50408e-015	-3.42113e-015	-2.85764e-015	-1.8454e-015	-1.29795e-017	2.37758e-015	2.15908e-015	-1.16246e-015	2.45844e-015	1.19059e-015	2.37044e-015	-1.78494e-015	-2.86189e-016	3.06819e-015	-4.505e-016	3.1134e-017	-6.01691e-015	-3.34574e-015	-7.44671e-015
-1.08545e-015	-7.51434e-015	-1.95825e-015	2.29363e-015	2.49583e-015	2.27912e-015	2.20766e-015	-3.41984e-015	-2.85491e-015	-2.19016e-015	-2.87706e-016	2.33159e-015	2.20763e-015	-1.13977e-015	2.29697e-015	1.38567e-015	2.16077e-015	-1.97445e-015	-3.07441e-016	3.05874e-015	-5.99427e-016	2.51681e-016	-6.1874e-015	-3.36182e-015	-7.17308e-015
-1.00144e-015	-7.79395e-015	-2.20899e-015	2.19765e-015	2.35684e-015	1.99109e-015	1.91043e-015	-3.38102e-015	-2.84366e-015	-2.5343e-015	-5.48634e-016	2.28698e-015	2.26224e-015	-1.11192e-015	2.12816e-015	1.58871e-015	1.9127e-015	-2.14761e-015	-3.1366e-016	3.04679e-015	-7.70002e-016	4.73547e-016	-6.33015e-015	-3.38012e-015	-6.89153e-015
-9.04021e-016	-8.03076e-015	-2.44233e-015	2.08864e-015	2.21712e-015	1.69897e-015	1.61486e-015	-3.30548e-015	-2.82266e-015	-2.87317e-015	-7.94698e-016	2.24206e-015	2.32132e-015	-1.08095e-015	1.95396e-015	1.7997e-015	1.62811e-015	-2.3036e-015	-3.05981e-016	3.03335e-015	-9.6139e-016	6.95851e-016	-6.44343e-015	-3.4011e-015	-6.6032e-015
-7.93669e-016	-8.22368e-015	-2.65672e-015	1.9694e-015	2.07842e-015	1.40511e-015	1.32379e-015	-3.19462e-015	-2.79116e-015	-3.20231e-015	-1.02434e-015	2.19423e-015	2.38303e-015	-1.04913e-015	1.7768e-015	2.01777e-015	1.30968e-015	-2.44226e-015	-2.85205e-016	3.01913e-015	-1.17283e-015	9.18234e-016	-6.52584e-015	-3.42476e-015	-6.30937e-015
-6.7074e-016	-8.37201e-015	-2.8503e-015	1.84247e-015	1.94217e-015	1.1123e-015	1.03952e-015	-3.05031e-015	-2.74855e-015	-3.518e-015	-1.23637e-015	2.14152e-015	2.44604e-015	-1.01902e-015	1.59811e-015	2.24209e-015	9.61045e-016	-2.5629e-015	-2.51477e-016	3.0041e-015	-1.40302e-015	1.13952e-015	-6.57518e-015	-3.45011e-015	-6.01108e-015
-5.36607e-016	-8.47551e-015	-3.02218e-015	1.71015e-015	1.80989e-015	8.23095e-016	7.64277e-016	-2.87376e-015	-2.69473e-015	-3.81693e-015	-1.43023e-015	2.0823e-015	2.50825e-015	-9.92235e-016	1.42055e-015	2.47105e-015	5.85633e-016	-2.66515e-015	-2.05233e-016	2.98821e-015	-1.65039e-015	1.36011e-015	-6.59107e-015	-3.47684e-015	-5.70955e-015
-3.92893e-016	-8.53377e-015	-3.17055e-015	1.57533e-015	1.68367e-015	5.39273e-016	4.99744e-016	-2.66756e-015	-2.6291e-015	-4.09593e-015	-1.60594e-015	2.01466e-015	2.56803e-015	-9.71096e-016	1.24625e-015	2.70349e-015	1.86982e-016	-2.74899e-015	-1.4795e-016	2.97207e-015	-1.9135e-015	1.57957e-015	-6.57282e-015	-3.50462e-015	-5.40526e-015
-2.40539e-016	-8.54771e-015	-3.29406e-015	1.44031e-015	1.56491e-015	2.63047e-016	2.48161e-016	-2.43469e-015	-2.55202e-015	-4.35204e-015	-1.76243e-015	1.9364e-015	2.62409e-015	-9.57222e-016	1.0767e-015	2.93833e-015	-2.30673e-016	-2.81498e-015	-8.14793e-017	2.956e-015	-2.19011e-015	1.79747e-015	-6.51959e-015	-3.53288e-015	-5.09951e-015
-8.13021e-017	-8.5181e-015	-3.39198e-015	1.30751e-015	1.455e-015	-3.56687e-018	1.1564e-017	-2.17708e-015	-2.46389e-015	-4.58294e-015	-1.89972e-015	1.84577e-015	2.67531e-015	-9.52821e-016	9.14081e-016	3.17344e-015	-6.63102e-016	-2.86361e-015	-6.82063e-018	2.93999e-015	-2.47859e-015	2.013e-015	-6.43101e-015	-3.56096e-015	-4.79415e-015
8.34646e-017	-8.44618e-015	-3.46394e-015	1.17878e-015	1.35565e-015	-2.58498e-016	-2.08172e-016	-1.8968e-015	-2.36481e-015	-4.78675e-015	-2.01874e-015	1.74089e-015	2.72028e-015	-9.604e-016	7.59818e-016	3.4069e-015	-1.10645e-015	-2.89617e-015	7.42011e-017	2.92432e-015	-2.77755e-015	2.22565e-015	-6.30745e-015	-3.58857e-015	-4.49063e-015
2.53298e-016	-8.3335e-015	-3.50918e-015	1.0559e-015	1.26732e-015	-5.00113e-016	-4.10106e-016	-1.59771e-015	-2.25531e-015	-4.96159e-015	-2.11986e-015	1.62077e-015	2.75756e-015	-9.81445e-016	6.15639e-016	3.6367e-015	-1.55633e-015	-2.91335e-015	1.60392e-016	2.909e-015	-3.08424e-015	2.43414e-015	-6.14915e-015	-3.61517e-015	-4.18954e-015
4.25857e-016	-8.18161e-015	-3.52767e-015	9.40884e-016	1.1915e-015	-7.27257e-016	-5.92962e-016	-1.28322e-015	-2.13622e-015	-5.10607e-015	-2.20449e-015	1.48492e-015	2.78593e-015	-1.01725e-015	4.83028e-016	3.86096e-015	-2.00782e-015	-2.91672e-015	2.50105e-016	2.89308e-015	-3.39652e-015	2.63659e-015	-5.95668e-015	-3.63985e-015	-3.89131e-015
5.99707e-016	-7.99271e-015	-3.5194e-015	8.34752e-016	1.12929e-015	-9.3867e-016	-7.56099e-016	-9.56289e-016	-2.00832e-015	-5.21953e-015	-2.27362e-015	1.33176e-015	2.80385e-015	-1.06913e-015	3.62738e-016	4.07669e-015	-2.457e-015	-2.90766e-015	3.41669e-016	2.87638e-015	-3.71223e-015	2.83278e-015	-5.73166e-015	-3.66187e-015	-3.59777e-015
7.74049e-016	-7.76966e-015	-3.48494e-015	7.39199e-016	1.08121e-015	-1.13338e-015	-8.98863e-016	-6.20035e-016	-1.87294e-015	-5.3012e-015	-2.32898e-015	1.16064e-015	2.81084e-015	-1.13811e-015	2.55744e-016	4.28225e-015	-2.89948e-015	-2.88804e-015	4.33734e-016	2.85843e-015	-4.02955e-015	3.0218e-015	-5.47556e-015	-3.68007e-015	-3.30979e-015
9.47249e-016	-7.51489e-015	-3.42513e-015	6.55444e-016	1.04748e-015	-1.31098e-015	-1.02059e-015	-2.78024e-016	-1.73136e-015	-5.3505e-015	-2.37165e-015	9.71254e-016	2.80649e-015	-1.2252e-015	1.63219e-016	4.47516e-015	-3.33092e-015	-2.85895e-015	5.25335e-016	2.83949e-015	-4.34613e-015	3.20234e-015	-5.18988e-015	-3.69373e-015	-3.02814e-015
1.11825e-015	-7.2309e-015	-3.3404e-015	5.83562e-016	1.02893e-015	-1.46984e-015	-1.12144e-015	6.71917e-017	-1.585e-015	-5.36839e-015	-2.40342e-015	7.63285e-016	2.79065e-015	-1.33058e-015	8.57967e-017	4.65268e-015	-3.74822e-015	-2.8228e-015	6.1476e-016	2.81869e-015	-4.65983e-015	3.3737e-015	-4.87629e-015	-3.70262e-015	-2.75358e-015
1.28569e-015	-6.92137e-015	-3.23156e-015	5.23741e-016	1.02549e-015	-1.60951e-015	-1.20128e-015	4.11987e-016	-1.43522e-015	-5.35567e-015	-2.42554e-015	5.37288e-016	2.76304e-015	-1.45487e-015	2.3564e-017	4.813e-015	-4.14823e-015	-2.78172e-015	7.00492e-016	2.79604e-015	-4.96874e-015	3.53484e-015	-4.53706e-015	-3.70553e-015	-2.48716e-015
1.4486e-015	-6.58994e-015	-3.10032e-015	4.75726e-016	1.03717e-015	-1.72996e-015	-1.25995e-015	7.53034e-016	-1.28354e-015	-5.31334e-015	-2.44e-015	2.93992e-016	2.7232e-015	-1.59769e-015	-2.34085e-017	4.95436e-015	-4.52734e-015	-2.73753e-015	7.8111e-016	2.77194e-015	-5.27066e-015	3.68502e-015	-4.17443e-015	-3.70163e-015	-2.22926e-015
1.60634e-015	-6.23978e-015	-2.94819e-015	4.39233e-016	1.06373e-015	-1.8315e-015	-1.29756e-015	1.08727e-015	-1.13178e-015	-5.24256e-015	-2.4483e-015	3.43907e-017	2.67142e-015	-1.75856e-015	-5.525e-017	5.07485e-015	-4.88253e-015	-2.69271e-015	8.54899e-016	2.74632e-015	-5.56306e-015	3.82338e-015	-3.79065e-015	-3.69002e-015	-1.98016e-015
1.75827e-015	-5.87487e-015	-2.77665e-015	4.13468e-016	1.10414e-015	-1.91404e-015	-1.31489e-015	1.41142e-015	-9.81107e-016	-5.14495e-015	-2.45276e-015	-2.40459e-016	2.60816e-015	-1.93675e-015	-7.20849e-017	5.17269e-015	-5.2111e-015	-2.64897e-015	9.21003e-016	2.71903e-015	-5.84376e-015	3.94908e-015	-3.38769e-015	-3.66984e-015	-1.73985e-015
1.90355e-015	-5.49849e-015	-2.58729e-015	3.9753e-016	1.15784e-015	-1.97801e-015	-1.31324e-015	1.72243e-015	-8.33239e-016	-5.02268e-015	-2.45535e-015	-5.28798e-016	2.53382e-015	-2.13088e-015	-7.42407e-017	5.24659e-015	-5.51086e-015	-2.60818e-015	9.77694e-016	2.69078e-015	-6.11072e-015	4.06108e-015	-2.96763e-015	-3.64114e-015	-1.50855e-015
2.04147e-015	-5.1138e-015	-2.38209e-015	3.9027e-016	1.22411e-015	-2.02414e-015	-1.29395e-015	2.01762e-015	-6.90116e-016	-4.87852e-015	-2.45721e-015	-8.28405e-016	2.44922e-015	-2.33928e-015	-6.22345e-017	5.29481e-015	-5.77974e-015	-2.5716e-015	1.02423e-015	2.66172e-015	-6.3621e-015	4.15806e-015	-2.53305e-015	-3.60294e-015	-1.28618e-015
2.1719e-015	-4.72473e-015	-2.16313e-015	3.90595e-016	1.30093e-015	-2.05303e-015	-1.25737e-015	2.29449e-015	-5.5377e-016	-4.71537e-015	-2.46045e-015	-1.13694e-015	2.35605e-015	-2.56076e-015	-3.71229e-017	5.31662e-015	-6.01652e-015	-2.54119e-015	1.05962e-015	2.63198e-015	-6.59635e-015	4.23942e-015	-2.08711e-015	-3.55431e-015	-1.07305e-015
2.29473e-015	-4.33479e-015	-1.93262e-015	3.97046e-016	1.3873e-015	-2.06611e-015	-1.20513e-015	2.55073e-015	-4.2541e-016	-4.53605e-015	-2.46663e-015	-1.45216e-015	2.25554e-015	-2.79305e-015	-4.76835e-019	5.31058e-015	-6.22034e-015	-2.51838e-015	1.08286e-015	2.60209e-015	-6.81108e-015	4.30571e-015	-1.63268e-015	-3.49519e-015	-8.68009e-016
2.40986e-015	-3.94772e-015	-1.69318e-015	4.07314e-016	1.48197e-015	-2.06404e-015	-1.13824e-015	2.78489e-015	-3.0582e-016	-4.34312e-015	-2.47716e-015	-1.77118e-015	2.14981e-015	-3.03377e-015	4.71618e-017	5.27658e-015	-6.39041e-015	-2.50475e-015	1.09425e-015	2.5733e-015	-7.00452e-015	4.35675e-015	-1.1721e-015	-3.42554e-015	-6.71124e-016
2.51771e-015	-3.56651e-015	-1.44671e-015	4.19902e-016	1.58311e-015	-2.04801e-015	-1.05843e-015	2.99503e-015	-1.96685e-016	-4.13964e-015	-2.49265e-015	-2.09048e-015	2.03988e-015	-3.28068e-015	1.04213e-016	5.21426e-015	-6.52652e-015	-2.50101e-015	1.09335e-015	2.54636e-015	-7.17536e-015	4.39145e-015	-7.07817e-016	-3.3445e-015	-4.81751e-016
2.61822e-015	-3.19419e-015	-1.1953e-015	4.33225e-016	1.68916e-015	-2.01902e-015	-9.66915e-016	3.17987e-015	-9.95323e-017	-3.92823e-015	-2.51435e-015	-2.4071e-015	1.92723e-015	-3.53161e-015	1.69399e-016	5.12425e-015	-6.62858e-015	-2.50771e-015	1.07933e-015	2.52178e-015	-7.32216e-015	4.40966e-015	-2.41894e-016	-3.2521e-015	-2.98407e-016
2.71107e-015	-2.83334e-015	-9.41285e-016	4.45261e-016	1.79814e-015	-1.97809e-015	-8.64811e-016	3.33832e-015	-1.50141e-017	-3.71204e-015	-2.54362e-015	-2.71856e-015	1.81355e-015	-3.78352e-015	2.40919e-016	5.00653e-015	-6.69727e-015	-2.52502e-015	1.05209e-015	2.50029e-015	-7.44341e-015	4.41189e-015	2.22936e-016	-3.14882e-015	-1.19965e-016
2.79675e-015	-2.48694e-015	-6.87084e-016	4.53987e-016	1.90769e-015	-1.92667e-015	-7.54404e-016	3.46982e-015	5.60637e-017	-3.49389e-015	-2.58072e-015	-3.02141e-015	1.70082e-015	-4.03318e-015	3.1752e-016	4.86184e-015	-6.73321e-015	-2.55319e-015	1.01233e-015	2.48318e-015	-7.53792e-015	4.39829e-015	6.84025e-016	-3.03446e-015	5.44038e-017
2.87563e-015	-2.15701e-015	-4.34974e-016	4.57522e-016	2.01542e-015	-1.86605e-015	-6.36921e-016	3.57347e-015	1.12541e-016	-3.27654e-015	-2.62575e-015	-3.31251e-015	1.59133e-015	-4.27794e-015	3.97942e-016	4.69162e-015	-6.73734e-015	-2.59184e-015	9.60128e-016	2.47072e-015	-7.60433e-015	4.369e-015	1.13981e-015	-2.90897e-015	2.25974e-016
2.94846e-015	-1.84558e-015	-1.86923e-016	4.5434e-016	2.11992e-015	-1.79697e-015	-5.14172e-016	3.64951e-015	1.53818e-016	-3.06242e-015	-2.67909e-015	-3.58854e-015	1.48655e-015	-4.51506e-015	4.80637e-016	4.49697e-015	-6.71079e-015	-2.64133e-015	8.95915e-016	2.46446e-015	-7.64199e-015	4.32516e-015	1.58841e-015	-2.77244e-015	3.9603e-016
3.0158e-015	-1.55479e-015	5.50387e-017	4.42587e-016	2.21926e-015	-1.72096e-015	-3.88043e-016	3.69859e-015	1.79675e-016	-2.85367e-015	-2.74101e-015	-3.84599e-015	1.38794e-015	-4.74184e-015	5.6437e-016	4.27925e-015	-6.65472e-015	-2.70105e-015	8.20255e-016	2.46525e-015	-7.65019e-015	4.26737e-015	2.02731e-015	-2.62532e-015	5.66112e-016
3.07811e-015	-1.28615e-015	2.88588e-016	4.21512e-016	2.3114e-015	-1.63947e-015	-2.60804e-016	3.72128e-015	1.90601e-016	-2.65243e-015	-2.81106e-015	-4.08129e-015	1.29762e-015	-4.95538e-015	6.4813e-016	4.04033e-015	-6.57077e-015	-2.76978e-015	7.34306e-016	2.47362e-015	-7.62831e-015	4.19674e-015	2.45438e-015	-2.46778e-015	7.37513e-016
3.13642e-015	-1.04088e-015	5.12371e-016	3.89483e-016	2.39458e-015	-1.55356e-015	-1.33646e-016	3.71853e-015	1.86362e-016	-2.46026e-015	-2.88852e-015	-4.29183e-015	1.21694e-015	-5.15309e-015	7.31203e-016	3.78269e-015	-6.4613e-015	-2.84574e-015	6.38272e-016	2.49137e-015	-7.57565e-015	4.11437e-015	2.86786e-015	-2.30058e-015	9.1139e-016
3.19089e-015	-8.20034e-016	7.2463e-016	3.45107e-016	2.46709e-015	-1.46363e-015	-7.968e-018	3.69145e-015	1.66801e-016	-2.27829e-015	-2.97263e-015	-4.47512e-015	1.14716e-015	-5.33241e-015	8.13019e-016	3.50904e-015	-6.32814e-015	-2.9273e-015	5.33715e-016	2.51897e-015	-7.49127e-015	4.02169e-015	3.26664e-015	-2.12376e-015	1.0889e-015
3.24219e-015	-6.2427e-016	9.24238e-016	2.87804e-016	2.52657e-015	-1.37106e-015	1.15157e-016	3.64136e-015	1.32427e-016	-2.10807e-015	-3.06209e-015	-4.62869e-015	1.08986e-015	-5.49082e-015	8.92166e-016	3.22236e-015	-6.17317e-015	-3.01277e-015	4.21219e-016	2.55708e-015	-7.37529e-015	3.9201e-015	3.64908e-015	-1.93853e-015	1.27189e-015
3.29073e-015	-4.54568e-016	1.11047e-015	2.16848e-016	2.57199e-015	-1.27696e-015	2.346e-016	3.57001e-015	8.47757e-017	-1.95019e-015	-3.15552e-015	-4.75067e-015	1.04722e-015	-5.62594e-015	9.67453e-016	2.92538e-015	-5.99776e-015	-3.1005e-015	3.01877e-016	2.60597e-015	-7.22727e-015	3.81126e-015	4.0142e-015	-1.74477e-015	1.46212e-015
3.33678e-015	-3.10615e-016	1.28145e-015	1.3177e-016	2.60265e-015	-1.18205e-015	3.49257e-016	3.47946e-015	2.44863e-017	-1.80496e-015	-3.25191e-015	-4.83909e-015	1.01943e-015	-5.73586e-015	1.03888e-015	2.62067e-015	-5.80392e-015	-3.18815e-015	1.76181e-016	2.66627e-015	-7.04723e-015	3.69621e-015	4.36139e-015	-1.5434e-015	1.66046e-015
3.37995e-015	-1.92213e-016	1.43599e-015	3.26874e-017	2.61671e-015	-1.08657e-015	4.5815e-016	3.37149e-015	-4.8023e-017	-1.67249e-015	-3.34948e-015	-4.89213e-015	1.00715e-015	-5.81918e-015	1.10556e-015	2.31117e-015	-5.59421e-015	-3.27341e-015	4.57565e-017	2.73784e-015	-6.83489e-015	3.57723e-015	4.68975e-015	-1.33513e-015	1.86845e-015
3.42093e-015	-9.85891e-017	1.57373e-015	-8.05346e-017	2.6133e-015	-9.91397e-016	5.60421e-016	3.24807e-015	-1.31492e-016	-1.55311e-015	-3.44663e-015	-4.90957e-015	1.01088e-015	-5.87377e-015	1.16719e-015	1.99994e-015	-5.37065e-015	-3.35389e-015	-8.81793e-017	2.82075e-015	-6.59088e-015	3.45608e-015	4.99826e-015	-1.12119e-015	2.0869e-015
3.45982e-015	-2.89514e-017	1.69432e-015	-2.07581e-016	2.59176e-015	-8.96844e-016	6.55206e-016	3.11126e-015	-2.24268e-016	-1.44637e-015	-3.54168e-015	-4.8898e-015	1.03065e-015	-5.89883e-015	1.22373e-015	1.69026e-015	-5.13566e-015	-3.42684e-015	-2.24315e-016	2.91562e-015	-6.31606e-015	3.33468e-015	5.28611e-015	-9.02088e-016	2.31644e-015
3.49646e-015	1.70396e-017	1.79744e-015	-3.47762e-016	2.55099e-015	-8.03583e-016	7.41741e-016	2.96385e-015	-3.25016e-016	-1.35169e-015	-3.6324e-015	-4.8317e-015	1.06665e-015	-5.89369e-015	1.27512e-015	1.38477e-015	-4.89106e-015	-3.48979e-015	-3.61316e-016	3.02188e-015	-6.01137e-015	3.21471e-015	5.55307e-015	-6.78624e-016	2.55748e-015
3.53077e-015	4.0248e-017	1.88286e-015	-5.00231e-016	2.49011e-015	-7.12321e-016	8.19666e-016	2.80783e-015	-4.3182e-016	-1.26788e-015	-3.71703e-015	-4.73597e-015	1.11894e-015	-5.85759e-015	1.32136e-015	1.08617e-015	-4.63877e-015	-3.5406e-015	-4.98637e-016	3.13899e-015	-5.67756e-015	3.09792e-015	5.79915e-015	-4.52056e-016	2.81074e-015
3.56183e-015	4.18097e-017	1.95068e-015	-6.64157e-016	2.40934e-015	-6.23467e-016	8.88545e-016	2.64509e-015	-5.43535e-016	-1.19423e-015	-3.79397e-015	-4.60307e-015	1.18667e-015	-5.7911e-015	1.36262e-015	7.96899e-016	-4.38068e-015	-3.57694e-015	-6.35514e-016	3.26605e-015	-5.31616e-015	2.98592e-015	6.02504e-015	-2.23645e-016	3.07664e-015
3.58903e-015	2.32766e-017	2.00134e-015	-8.38532e-016	2.30893e-015	-5.37312e-016	9.48426e-016	2.47825e-015	-6.58117e-016	-1.12868e-015	-3.86133e-015	-4.43411e-015	1.26931e-015	-5.69419e-015	1.39897e-015	5.19709e-016	-4.1181e-015	-3.59606e-015	-7.71205e-016	3.40239e-015	-4.92865e-015	2.88074e-015	6.22976e-015	5.68553e-018	3.35525e-015
3.61188e-015	-1.3224e-017	2.03498e-015	-1.02169e-015	2.18934e-015	-4.53623e-016	9.98642e-016	2.30945e-015	-7.73544e-016	-1.06967e-015	-3.91726e-015	-4.23058e-015	1.36541e-015	-5.56746e-015	1.43042e-015	2.56784e-016	-3.85232e-015	-3.59556e-015	-9.05037e-016	3.54643e-015	-4.51557e-015	2.78457e-015	6.41341e-015	2.35305e-016	3.64667e-015
3.62947e-015	-6.56785e-017	2.05241e-015	-1.21166e-015	2.05102e-015	-3.72484e-016	1.03898e-015	2.14016e-015	-8.88483e-016	-1.01544e-015	-3.96031e-015	-3.99349e-015	1.47394e-015	-5.41164e-015	1.45797e-015	1.00028e-017	-3.5839e-015	-3.57399e-015	-1.03636e-015	3.69718e-015	-4.07875e-015	2.69869e-015	6.57614e-015	4.64201e-016	3.9507e-015
3.64092e-015	-1.33083e-016	2.05484e-015	-1.40638e-015	1.89493e-015	-2.94132e-016	1.06981e-015	1.97241e-015	-1.00098e-015	-9.64103e-016	-3.9889e-015	-3.72499e-015	1.59358e-015	-5.22811e-015	1.4811e-015	-2.18653e-016	-3.31435e-015	-3.52968e-015	-1.16398e-015	3.85319e-015	-3.62038e-015	2.62463e-015	6.71853e-015	6.9112e-016	4.26602e-015
3.64466e-015	-2.13611e-016	2.0431e-015	-1.60448e-015	1.72233e-015	-2.18204e-016	1.09112e-015	1.8076e-015	-1.10932e-015	-9.14055e-016	-4.002e-015	-3.42752e-015	1.72214e-015	-5.0186e-015	1.50099e-015	-4.27541e-016	-3.04531e-015	-3.46159e-015	-1.28726e-015	4.0123e-015	-3.14202e-015	2.56383e-015	6.841e-015	9.1499e-016	4.59242e-015
3.63892e-015	-3.04703e-016	2.01816e-015	-1.80384e-015	1.53409e-015	-1.44787e-016	1.10357e-015	1.64733e-015	-1.21183e-015	-8.62962e-016	-3.99753e-015	-3.10408e-015	1.85756e-015	-4.7851e-015	1.51816e-015	-6.15553e-016	-2.7779e-015	-3.36852e-015	-1.40594e-015	4.17276e-015	-2.64626e-015	2.51701e-015	6.94468e-015	1.13488e-015	4.9289e-015
3.62386e-015	-4.04023e-016	1.98086e-015	-2.00157e-015	1.33163e-015	-7.41043e-017	1.10726e-015	1.49317e-015	-1.30706e-015	-8.08517e-016	-3.97463e-015	-2.7572e-015	1.99775e-015	-4.52972e-015	1.53355e-015	-7.81317e-016	-2.51291e-015	-3.24893e-015	-1.52011e-015	4.33262e-015	-2.13489e-015	2.48482e-015	7.02963e-015	1.35015e-015	5.27349e-015
3.59809e-015	-5.09586e-016	1.93245e-015	-2.19549e-015	1.11684e-015	-5.78899e-018	1.10254e-015	1.34625e-015	-1.39248e-015	-7.48846e-016	-3.93271e-015	-2.38973e-015	2.14066e-015	-4.25445e-015	1.54763e-015	-9.24255e-016	-2.25057e-015	-3.10239e-015	-1.62952e-015	4.49007e-015	-1.61092e-015	2.46801e-015	7.096e-015	1.55992e-015	5.62505e-015
3.56003e-015	-6.18976e-016	1.87385e-015	-2.38327e-015	8.91676e-016	5.99879e-017	1.09019e-015	1.20735e-015	-1.46675e-015	-6.81605e-016	-3.87162e-015	-2.00514e-015	2.28424e-015	-3.96218e-015	1.56111e-015	-1.04351e-015	-1.99141e-015	-2.9292e-015	-1.73405e-015	4.64327e-015	-1.0762e-015	2.46798e-015	7.14485e-015	1.76297e-015	5.98148e-015
3.50857e-015	-7.30509e-016	1.80608e-015	-2.56256e-015	6.57985e-016	1.23123e-016	1.07025e-015	1.07745e-015	-1.52783e-015	-6.04753e-016	-3.79106e-015	-1.60682e-015	2.4259e-015	-3.65512e-015	1.57411e-015	-1.13927e-015	-1.73553e-015	-2.72954e-015	-1.83329e-015	4.79025e-015	-5.34206e-016	2.48481e-015	7.17628e-015	1.95896e-015	6.34132e-015
3.44311e-015	-8.42323e-016	1.7306e-015	-2.7324e-015	4.1805e-016	1.83602e-016	1.04322e-015	9.57397e-016	-1.57443e-015	-5.16968e-016	-3.69035e-015	-1.19829e-015	2.56343e-015	-3.33611e-015	1.58689e-015	-1.21162e-015	-1.4835e-015	-2.50381e-015	-1.92691e-015	4.92903e-015	1.27267e-017	2.51834e-015	7.19139e-015	2.14711e-015	6.70239e-015
3.36246e-015	-9.5251e-016	1.6486e-015	-2.89054e-015	1.73879e-016	2.41808e-016	1.00951e-015	8.48153e-016	-1.60548e-015	-4.16202e-016	-3.56981e-015	-7.8314e-016	2.6943e-015	-3.00839e-015	1.59967e-015	-1.26075e-015	-1.23561e-015	-2.25337e-015	-2.01532e-015	5.05803e-015	5.61217e-016	2.56867e-015	7.19118e-015	2.32704e-015	7.06207e-015
3.26512e-015	-1.05945e-015	1.5613e-015	-3.03477e-015	-7.20453e-017	2.97827e-016	9.69423e-016	7.49423e-016	-1.61944e-015	-3.0122e-016	-3.42992e-015	-3.65086e-016	2.81575e-015	-2.67515e-015	1.61301e-015	-1.28766e-015	-9.92124e-016	-1.97984e-015	-2.0987e-015	5.17525e-015	1.10822e-015	2.63508e-015	7.17618e-015	2.4982e-015	7.41808e-015
3.15016e-015	-1.16081e-015	1.46981e-015	-3.16347e-015	-3.17538e-016	3.52184e-016	9.23432e-016	6.60717e-016	-1.61508e-015	-1.71172e-016	-3.27119e-015	5.2805e-017	2.92588e-015	-2.33868e-015	1.62691e-015	-1.29356e-015	-7.53339e-016	-1.68488e-015	-2.17763e-015	5.27861e-015	1.65079e-015	2.71654e-015	7.14687e-015	2.6599e-015	7.76864e-015
3.01675e-015	-1.25537e-015	1.37529e-015	-3.27491e-015	-5.60046e-016	4.04423e-016	8.72023e-016	5.81828e-016	-1.59131e-015	-2.53152e-017	-3.09519e-015	4.66821e-016	3.02234e-015	-2.00233e-015	1.64136e-015	-1.27917e-015	-5.19629e-016	-1.37008e-015	-2.25246e-015	5.3664e-015	2.18549e-015	2.81257e-015	7.10407e-015	2.81194e-015	8.11133e-015
2.86484e-015	-1.34177e-015	1.27916e-015	-3.36778e-015	-7.97281e-016	4.55033e-016	8.15627e-016	5.12129e-016	-1.54737e-015	1.3771e-016	-2.90296e-015	8.7341e-016	3.10352e-015	-1.66901e-015	1.6561e-015	-1.24573e-015	-2.91361e-016	-1.03791e-015	-2.32418e-015	5.43697e-015	2.71019e-015	2.92198e-015	7.04861e-015	2.95465e-015	8.44328e-015
2.69397e-015	-1.41871e-015	1.18244e-015	-3.44023e-015	-1.02614e-015	5.03934e-016	7.54718e-016	4.51069e-016	-1.4826e-015	3.18229e-016	-2.69656e-015	1.26983e-015	3.16759e-015	-1.34126e-015	1.67102e-015	-1.19497e-015	-6.82582e-017	-6.90591e-016	-2.39264e-015	5.48936e-015	3.22169e-015	3.04405e-015	6.9812e-015	3.08725e-015	8.76226e-015
2.50425e-015	-1.4852e-015	1.08585e-015	-3.49122e-015	-1.24449e-015	5.50957e-016	6.89867e-016	3.97635e-016	-1.39648e-015	5.16486e-016	-2.47711e-015	1.65284e-015	3.21228e-015	-1.02182e-015	1.68546e-015	-1.12833e-015	1.49296e-016	-3.32049e-016	-2.45888e-015	5.52252e-015	3.71712e-015	3.17734e-015	6.90326e-015	3.2095e-015	9.06606e-015
2.2958e-015	-1.54017e-015	9.89939e-016	-3.52003e-015	-1.45061e-015	5.95984e-016	6.21355e-016	3.50771e-016	-1.28932e-015	7.32488e-016	-2.24616e-015	2.01968e-015	3.23638e-015	-7.13021e-016	1.69925e-015	-1.04743e-015	3.61175e-016	3.51667e-017	-2.52338e-015	5.53583e-015	4.19428e-015	3.31989e-015	6.81514e-015	3.3209e-015	9.35193e-015
2.06889e-015	-1.58274e-015	8.9504e-016	-3.52576e-015	-1.64233e-015	6.39333e-016	5.49576e-016	3.09134e-016	-1.16072e-015	9.65811e-016	-2.00529e-015	2.36749e-015	3.23887e-015	-4.16921e-016	1.71171e-015	-9.53926e-016	5.67538e-016	4.07853e-016	-2.58643e-015	5.52877e-015	4.65021e-015	3.46963e-015	6.71712e-015	3.42167e-015	9.61749e-015
1.82409e-015	-1.61232e-015	8.01592e-016	-3.50795e-015	-1.81765e-015	6.80258e-016	4.75107e-016	2.72729e-016	-1.01011e-015	1.21602e-015	-1.75688e-015	2.69481e-015	3.21835e-015	-1.35676e-016	1.72266e-015	-8.49694e-016	7.68129e-016	7.8235e-016	-2.64893e-015	5.50113e-015	5.08235e-015	3.62463e-015	6.61029e-015	3.51178e-015	9.86044e-015
1.5621e-015	-1.62816e-015	7.10402e-016	-3.46665e-015	-1.97451e-015	7.19422e-016	3.98255e-016	2.40728e-016	-8.3813e-016	1.48253e-015	-1.50324e-015	3.00022e-015	3.17426e-015	1.29183e-016	1.73049e-015	-7.36741e-016	9.63052e-016	1.15562e-015	-2.71131e-015	5.45258e-015	5.48835e-015	3.78317e-015	6.49528e-015	3.59151e-015	1.00792e-014
1.28469e-015	-1.6299e-015	6.22227e-016	-3.40225e-015	-2.11139e-015	7.56828e-016	3.1907e-016	2.12066e-016	-6.44956e-016	1.76441e-015	-1.24653e-015	3.28189e-015	3.10639e-015	3.75759e-016	1.73476e-015	-6.16134e-016	1.15143e-015	1.52383e-015	-2.77381e-015	5.38341e-015	5.86587e-015	3.94312e-015	6.37269e-015	3.6609e-015	1.0272e-014
9.93249e-016	-1.61706e-015	5.36496e-016	-3.31477e-015	-2.22679e-015	7.92739e-016	2.37656e-016	1.85372e-016	-4.31164e-016	2.0606e-015	-9.89121e-016	3.53841e-015	3.01432e-015	6.03162e-016	1.73452e-015	-4.90106e-016	1.3331e-015	1.88333e-015	-2.83691e-015	5.29449e-015	6.21251e-015	4.1022e-015	6.24321e-015	3.72035e-015	1.04375e-014
6.88691e-016	-1.59027e-015	4.53297e-016	-3.2044e-015	-2.31961e-015	8.27718e-016	1.54408e-016	1.59736e-016	-1.98124e-016	2.36997e-015	-7.3359e-016	3.76894e-015	2.89803e-015	8.10071e-016	1.72922e-015	-3.59513e-016	1.5079e-015	2.23095e-015	-2.90047e-015	5.18651e-015	6.52715e-015	4.25815e-015	6.10751e-015	3.77031e-015	1.05743e-014
3.72473e-016	-1.54918e-015	3.72839e-016	-3.07174e-015	-2.38867e-015	8.62122e-016	7.02242e-017	1.33946e-016	5.30751e-017	2.69019e-015	-4.8193e-016	3.97295e-015	2.75813e-015	9.95947e-016	1.71768e-015	-2.25856e-016	1.67565e-015	2.56326e-015	-2.96417e-015	5.0606e-015	6.80897e-015	4.40906e-015	5.9662e-015	3.81074e-015	1.0681e-014
4.68268e-017	-1.49425e-015	2.9462e-016	-2.91754e-015	-2.43326e-015	8.9585e-016	-1.47796e-017	1.07248e-016	3.21629e-016	3.01971e-015	-2.36264e-016	4.15007e-015	2.59507e-015	1.16101e-015	1.69934e-015	-9.02876e-017	1.8361e-015	2.87739e-015	-3.02805e-015	4.9181e-015	7.05696e-015	4.55269e-015	5.82074e-015	3.84272e-015	1.07569e-014
-2.86138e-016	-1.42574e-015	2.18551e-016	-2.74314e-015	-2.45247e-015	9.2945e-016	-1.00587e-016	7.81361e-017	6.06054e-016	3.35723e-015	1.459e-018	4.3012e-015	2.41004e-015	1.30517e-015	1.67359e-015	4.62088e-017	1.98897e-015	3.17037e-015	-3.09258e-015	4.76041e-015	7.26988e-015	4.6877e-015	5.67136e-015	3.86591e-015	1.08015e-014
-6.23414e-016	-1.34506e-015	1.44001e-016	-2.54962e-015	-2.44531e-015	9.63239e-016	-1.87453e-016	4.57264e-017	9.05014e-016	3.70029e-015	2.28734e-016	4.42679e-015	2.20389e-015	1.42869e-015	1.63937e-015	1.82699e-016	2.13363e-015	3.43918e-015	-3.15732e-015	4.58901e-015	7.44766e-015	4.81182e-015	5.51878e-015	3.88079e-015	1.08144e-014
-9.62612e-016	-1.25307e-015	7.056e-017	-2.33807e-015	-2.41231e-015	9.97776e-016	-2.75129e-016	9.35152e-018	1.21643e-015	4.04707e-015	4.43798e-016	4.52726e-015	1.97833e-015	1.53171e-015	1.59611e-015	3.18877e-016	2.26985e-015	3.68141e-015	-3.22264e-015	4.40634e-015	7.58972e-015	4.92393e-015	5.36368e-015	3.88779e-015	1.07959e-014
-1.30134e-015	-1.1503e-015	-2.62958e-018	-2.10989e-015	-2.35364e-015	1.03367e-015	-3.63207e-016	-3.01745e-017	1.53866e-015	4.39508e-015	6.44449e-016	4.60378e-015	1.73458e-015	1.61544e-015	1.54333e-015	4.53848e-016	2.39699e-015	3.89532e-015	-3.28864e-015	4.21456e-015	7.696e-015	5.0231e-015	5.2066e-015	3.88755e-015	1.0746e-014
-1.63754e-015	-1.03794e-015	-7.62701e-017	-1.8667e-015	-2.27007e-015	1.07115e-015	-4.50677e-016	-7.33866e-017	1.8699e-015	4.74184e-015	8.29557e-016	4.65691e-015	1.4741e-015	1.68084e-015	1.48081e-015	5.87237e-016	2.51517e-015	4.07892e-015	-3.35414e-015	4.01601e-015	7.76717e-015	5.10778e-015	5.04789e-015	3.88024e-015	1.06656e-014
-1.9683e-015	-9.16744e-016	-1.50474e-016	-1.61008e-015	-2.16153e-015	1.11088e-015	-5.3757e-016	-1.19799e-016	2.20756e-015	5.08478e-015	9.97486e-016	4.68826e-015	1.19892e-015	1.72957e-015	1.40771e-015	7.18964e-016	2.62477e-015	4.23119e-015	-3.41829e-015	3.81243e-015	7.80375e-015	5.17649e-015	4.88906e-015	3.8664e-015	1.05556e-014
-2.29116e-015	-7.87679e-016	-2.2599e-016	-1.34157e-015	-2.02952e-015	1.1539e-015	-6.23772e-016	-1.68928e-016	2.55034e-015	5.42069e-015	1.14674e-015	4.6992e-015	9.11227e-016	1.76281e-015	1.32401e-015	8.48899e-016	2.72567e-015	4.35106e-015	-3.48091e-015	3.60669e-015	7.80641e-015	5.22858e-015	4.73067e-015	3.84582e-015	1.04173e-014
-2.60311e-015	-6.51002e-016	-3.03459e-016	-1.06303e-015	-1.87495e-015	1.20046e-015	-7.08184e-016	-2.20705e-016	2.89587e-015	5.74723e-015	1.27666e-015	4.69201e-015	6.13586e-016	1.78221e-015	1.22977e-015	9.77358e-016	2.81778e-015	4.4373e-015	-3.542e-015	3.40071e-015	7.7767e-015	5.26369e-015	4.57283e-015	3.81884e-015	1.0252e-014
-2.90179e-015	-5.08197e-016	-3.8305e-016	-7.76535e-016	-1.69946e-015	1.25035e-015	-7.90767e-016	-2.75013e-016	3.24096e-015	6.06205e-015	1.38585e-015	4.6689e-015	3.07448e-016	1.78903e-015	1.12479e-015	1.10423e-015	2.90102e-015	4.48978e-015	-3.60055e-015	3.19627e-015	7.71654e-015	5.28153e-015	4.4167e-015	3.78647e-015	1.00612e-014
-3.18527e-015	-3.60254e-016	-4.65303e-016	-4.84028e-016	-1.50504e-015	1.30387e-015	-8.70547e-016	-3.31833e-016	3.58309e-015	6.36375e-015	1.47376e-015	4.63135e-015	-5.24716e-018	1.78493e-015	1.00966e-015	1.22959e-015	2.97594e-015	4.50883e-015	-3.65574e-015	2.9959e-015	7.62751e-015	5.28187e-015	4.26372e-015	3.74904e-015	9.84715e-015
-3.45044e-015	-2.07969e-016	-5.50912e-016	-1.87366e-016	-1.29307e-015	1.36234e-015	-9.4749e-016	-3.9057e-016	3.91967e-015	6.64983e-015	1.53998e-015	4.58102e-015	-3.21882e-016	1.77176e-015	8.84827e-016	1.35392e-015	3.04198e-015	4.49532e-015	-3.70682e-015	2.80178e-015	7.51172e-015	5.26457e-015	4.11379e-015	3.70674e-015	9.61187e-015
-3.69493e-015	-5.26522e-017	-6.40329e-016	1.1114e-016	-1.06567e-015	1.42583e-015	-1.02078e-015	-4.50757e-016	4.24804e-015	6.91898e-015	1.58469e-015	4.51942e-015	-6.4044e-016	1.75178e-015	7.50951e-016	1.47779e-015	3.09983e-015	4.44996e-015	-3.75324e-015	2.61558e-015	7.37221e-015	5.23041e-015	3.96805e-015	3.65938e-015	9.35778e-015
-3.91769e-015	1.04555e-016	-7.339e-016	4.09266e-016	-8.24866e-016	1.49444e-015	-1.08966e-015	-5.1056e-016	4.56525e-015	7.16917e-015	1.60777e-015	4.44877e-015	-9.58935e-016	1.72685e-015	6.08468e-016	1.60164e-015	3.15047e-015	4.37417e-015	-3.7937e-015	2.43805e-015	7.21071e-015	5.1796e-015	3.82748e-015	3.60784e-015	9.08737e-015
-4.11683e-015	2.62878e-016	-8.31783e-016	7.05366e-016	-5.73118e-016	1.56909e-015	-1.1538e-015	-5.69686e-016	4.86857e-015	7.39791e-015	1.60938e-015	4.37098e-015	-1.27519e-015	1.69914e-015	4.58387e-016	1.72579e-015	3.19424e-015	4.26969e-015	-3.82721e-015	2.27154e-015	7.03033e-015	5.11318e-015	3.69296e-015	3.55234e-015	8.80327e-015
-4.29058e-015	4.20785e-016	-9.34177e-016	9.97598e-016	-3.12862e-016	1.6498e-015	-1.21222e-015	-6.2715e-016	5.15547e-015	7.60366e-015	1.59072e-015	4.28706e-015	-1.58736e-015	1.66967e-015	3.01517e-016	1.85081e-015	3.23183e-015	4.13821e-015	-3.85301e-015	2.1177e-015	6.8336e-015	5.03235e-015	3.56507e-015	3.49293e-015	8.50876e-015
-4.43777e-015	5.77823e-016	-1.04097e-015	1.28427e-015	-4.64316e-017	1.73761e-015	-1.26462e-015	-6.81892e-016	5.42349e-015	7.78542e-015	1.55185e-015	4.19894e-015	-1.89331e-015	1.64016e-015	1.39709e-016	1.97699e-015	3.26372e-015	3.98228e-015	-3.86957e-015	1.97723e-015	6.62292e-015	4.93803e-015	3.44434e-015	3.43024e-015	8.20678e-015
-4.55761e-015	7.33043e-016	-1.15188e-015	1.56356e-015	2.23459e-016	1.83225e-015	-1.31047e-015	-7.333e-016	5.67e-015	7.94234e-015	1.49359e-015	4.10794e-015	-2.19187e-015	1.61279e-015	-2.58666e-017	2.10476e-015	3.29051e-015	3.80442e-015	-3.87636e-015	1.85086e-015	6.40087e-015	4.83138e-015	3.33176e-015	3.3647e-015	7.8996e-015
-4.64961e-015	8.85125e-016	-1.26727e-015	1.83402e-015	4.94879e-016	1.93351e-015	-1.3489e-015	-7.80343e-016	5.89249e-015	8.07282e-015	1.41691e-015	4.01528e-015	-2.48113e-015	1.5888e-015	-1.93787e-016	2.23369e-015	3.3126e-015	3.60792e-015	-3.8724e-015	1.73883e-015	6.17092e-015	4.71375e-015	3.22787e-015	3.29611e-015	7.59003e-015
-4.71355e-015	1.03318e-015	-1.38665e-015	2.09398e-015	7.64964e-016	2.04107e-015	-1.37985e-015	-8.21722e-016	6.08907e-015	8.17624e-015	1.32241e-015	3.92216e-015	-2.75995e-015	1.56938e-015	-3.62765e-016	2.36331e-015	3.33043e-015	3.39509e-015	-3.85737e-015	1.64105e-015	5.93653e-015	4.58642e-015	3.13337e-015	3.22501e-015	7.28039e-015
-4.74934e-015	1.17649e-015	-1.50933e-015	2.34199e-015	1.03042e-015	2.15511e-015	-1.40321e-015	-8.56791e-016	6.25741e-015	8.25212e-015	1.21154e-015	3.82907e-015	-3.02731e-015	1.55585e-015	-5.31595e-016	2.49343e-015	3.3444e-015	3.16889e-015	-3.8304e-015	1.55663e-015	5.70021e-015	4.45068e-015	3.04894e-015	3.15178e-015	6.97341e-015
-4.75714e-015	1.31475e-015	-1.63454e-015	2.57682e-015	1.28894e-015	2.27488e-015	-1.41825e-015	-8.85153e-016	6.39587e-015	8.30016e-015	1.08617e-015	3.73713e-015	-3.28274e-015	1.5489e-015	-6.98298e-016	2.62413e-015	3.35569e-015	2.93253e-015	-3.79153e-015	1.48528e-015	5.46488e-015	4.30826e-015	2.97521e-015	3.07665e-015	6.67199e-015
-4.73757e-015	1.44741e-015	-1.76222e-015	2.79749e-015	1.53783e-015	2.39946e-015	-1.42449e-015	-9.06643e-016	6.50249e-015	8.32047e-015	9.47762e-016	3.64639e-015	-3.52574e-015	1.5494e-015	-8.61189e-016	2.75456e-015	3.36474e-015	2.68936e-015	-3.73949e-015	1.42682e-015	5.23326e-015	4.16167e-015	2.91349e-015	3.00008e-015	6.37945e-015
-4.69193e-015	1.57436e-015	-1.89154e-015	3.00293e-015	1.77507e-015	2.52907e-015	-1.42207e-015	-9.21058e-016	6.57628e-015	8.31296e-015	7.97734e-016	3.5573e-015	-3.75539e-015	1.55778e-015	-1.01867e-015	2.88425e-015	3.37282e-015	2.44309e-015	-3.6748e-015	1.38027e-015	5.0073e-015	4.01228e-015	2.86429e-015	2.92226e-015	6.09741e-015
-4.62072e-015	1.69491e-015	-2.02102e-015	3.19199e-015	1.99871e-015	2.66226e-015	-1.41032e-015	-9.27978e-016	6.61549e-015	8.27834e-015	6.37139e-016	3.4695e-015	-3.97099e-015	1.57459e-015	-1.1692e-015	3.01286e-015	3.38032e-015	2.19657e-015	-3.59734e-015	1.34429e-015	4.7891e-015	3.86173e-015	2.82826e-015	2.8436e-015	5.82827e-015
-4.5259e-015	1.80798e-015	-2.15056e-015	3.36381e-015	2.20676e-015	2.79798e-015	-1.3892e-015	-9.27824e-016	6.61901e-015	8.21659e-015	4.68236e-016	3.38271e-015	-4.17251e-015	1.60015e-015	-1.31149e-015	3.13876e-015	3.38669e-015	1.95288e-015	-3.50665e-015	1.31815e-015	4.58094e-015	3.71211e-015	2.80582e-015	2.76437e-015	5.57419e-015
-4.40856e-015	1.91362e-015	-2.27853e-015	3.51714e-015	2.39679e-015	2.93513e-015	-1.35872e-015	-9.19828e-016	6.58513e-015	8.12879e-015	2.92594e-016	3.29722e-015	-4.35968e-015	1.63405e-015	-1.44386e-015	3.26053e-015	3.39176e-015	1.71455e-015	-3.40288e-015	1.30028e-015	4.38551e-015	3.56525e-015	2.79721e-015	2.68557e-015	5.3374e-015
-4.27058e-015	2.01162e-015	-2.40416e-015	3.65219e-015	2.56685e-015	3.0725e-015	-1.31866e-015	-9.03702e-016	6.51323e-015	8.01611e-015	1.11526e-016	3.21234e-015	-4.53248e-015	1.67575e-015	-1.56476e-015	3.37649e-015	3.39658e-015	1.48369e-015	-3.28601e-015	1.28883e-015	4.20449e-015	3.42249e-015	2.80283e-015	2.60728e-015	5.11935e-015
-4.11439e-015	2.10211e-015	-2.52613e-015	3.76813e-015	2.71616e-015	3.20844e-015	-1.26917e-015	-8.79394e-016	6.40366e-015	7.88033e-015	-7.33584e-017	3.12755e-015	-4.69181e-015	1.72505e-015	-1.67296e-015	3.48522e-015	3.40225e-015	1.26367e-015	-3.1564e-015	1.28236e-015	4.03981e-015	3.28505e-015	2.82311e-015	2.53041e-015	4.92205e-015
-3.94258e-015	2.1849e-015	-2.6431e-015	3.86423e-015	2.84296e-015	3.34135e-015	-1.21041e-015	-8.47703e-016	6.25656e-015	7.72236e-015	-2.60659e-016	3.04235e-015	-4.83737e-015	1.78157e-015	-1.76738e-015	3.58473e-015	3.40904e-015	1.05747e-015	-3.0148e-015	1.27911e-015	3.89255e-015	3.15461e-015	2.85795e-015	2.45535e-015	4.74676e-015
-3.75762e-015	2.25971e-015	-2.75375e-015	3.94117e-015	2.94663e-015	3.46948e-015	-1.1426e-015	-8.09165e-016	6.07246e-015	7.54321e-015	-4.48758e-016	2.95658e-015	-4.96982e-015	1.84446e-015	-1.84742e-015	3.67314e-015	3.41594e-015	8.67048e-016	-2.86221e-015	1.27701e-015	3.7638e-015	3.03251e-015	2.90795e-015	2.38231e-015	4.5946e-015
-3.56208e-015	2.32686e-015	-2.85696e-015	3.99866e-015	3.02655e-015	3.59102e-015	-1.0661e-015	-7.65161e-016	5.85144e-015	7.34506e-015	-6.35677e-016	2.86903e-015	-5.08976e-015	1.91215e-015	-1.91226e-015	3.74851e-015	3.42308e-015	6.94725e-016	-2.6997e-015	1.27454e-015	3.65432e-015	2.91931e-015	2.97254e-015	2.31215e-015	4.46601e-015
-3.35842e-015	2.38618e-015	-2.95138e-015	4.03748e-015	3.08166e-015	3.70443e-015	-9.81371e-016	-7.16321e-016	5.59463e-015	7.12933e-015	-8.20237e-016	2.77855e-015	-5.1979e-015	1.9836e-015	-1.9605e-015	3.80924e-015	3.43051e-015	5.42299e-016	-2.52796e-015	1.26958e-015	3.56506e-015	2.81574e-015	3.05127e-015	2.24571e-015	4.36191e-015
-3.14868e-015	2.43752e-015	-3.03586e-015	4.05711e-015	3.11227e-015	3.80796e-015	-8.88693e-016	-6.63752e-016	5.30382e-015	6.89807e-015	-1.00097e-015	2.68422e-015	-5.2948e-015	2.05797e-015	-1.99239e-015	3.85318e-015	3.43793e-015	4.1134e-016	-2.34784e-015	1.26051e-015	3.49615e-015	2.72348e-015	3.14365e-015	2.18324e-015	4.28264e-015
-2.93553e-015	2.48171e-015	-3.10848e-015	4.05814e-015	3.11809e-015	3.8997e-015	-7.88995e-016	-6.0894e-016	4.98011e-015	6.6535e-015	-1.1767e-015	2.58513e-015	-5.38117e-015	2.134e-015	-2.00743e-015	3.87901e-015	3.44509e-015	3.02418e-016	-2.16089e-015	1.24564e-015	3.44746e-015	2.6427e-015	3.24954e-015	2.12542e-015	4.22802e-015
-2.72187e-015	2.51865e-015	-3.16858e-015	4.04128e-015	3.09888e-015	3.9778e-015	-6.83351e-016	-5.52233e-016	4.62536e-015	6.39713e-015	-1.34623e-015	2.48099e-015	-5.45788e-015	2.21028e-015	-2.00538e-015	3.88425e-015	3.45143e-015	2.15974e-016	-1.96833e-015	1.22318e-015	3.41903e-015	2.57324e-015	3.36799e-015	2.07301e-015	4.19829e-015
-2.5097e-015	2.54808e-015	-3.21521e-015	4.0071e-015	3.05564e-015	4.04004e-015	-5.72815e-016	-4.94943e-016	4.24168e-015	6.13069e-015	-1.50832e-015	2.37146e-015	-5.52533e-015	2.28564e-015	-1.98674e-015	3.86757e-015	3.45681e-015	1.52391e-016	-1.77166e-015	1.19214e-015	3.40996e-015	2.51471e-015	3.49794e-015	2.02678e-015	4.1927e-015
-2.30118e-015	2.57052e-015	-3.24725e-015	3.95654e-015	2.98931e-015	4.08449e-015	-4.58155e-016	-4.38513e-016	3.83218e-015	5.85652e-015	-1.66238e-015	2.25573e-015	-5.58413e-015	2.35883e-015	-1.9521e-015	3.82749e-015	3.46045e-015	1.11284e-016	-1.57222e-015	1.15166e-015	3.41906e-015	2.46756e-015	3.63847e-015	1.98741e-015	4.20996e-015
-2.09862e-015	2.58666e-015	-3.26344e-015	3.88996e-015	2.90077e-015	4.10936e-015	-3.40224e-016	-3.84177e-016	3.39908e-015	5.57642e-015	-1.80809e-015	2.13338e-015	-5.63455e-015	2.42824e-015	-1.90194e-015	3.76209e-015	3.46111e-015	9.22413e-017	-1.37113e-015	1.10107e-015	3.44486e-015	2.43188e-015	3.78892e-015	1.95542e-015	4.24945e-015
-1.90465e-015	2.59655e-015	-3.2628e-015	3.80794e-015	2.79117e-015	4.11314e-015	-2.1934e-016	-3.32908e-016	2.94602e-015	5.29271e-015	-1.94411e-015	2.004e-015	-5.67772e-015	2.49216e-015	-1.83671e-015	3.67054e-015	3.4585e-015	9.49625e-017	-1.16993e-015	1.03998e-015	3.48645e-015	2.40781e-015	3.94795e-015	1.93114e-015	4.31002e-015
-1.72081e-015	2.60032e-015	-3.24504e-015	3.7121e-015	2.66159e-015	4.09373e-015	-9.67726e-017	-2.86388e-016	2.477e-015	5.0071e-015	-2.07025e-015	1.86714e-015	-5.71411e-015	2.54862e-015	-1.7574e-015	3.55235e-015	3.45188e-015	1.18868e-016	-9.6986e-016	9.67743e-016	3.5423e-015	2.39471e-015	4.11345e-015	1.91535e-015	4.39046e-015
-1.54789e-015	2.59856e-015	-3.2093e-015	3.60375e-015	2.51369e-015	4.04942e-015	2.60216e-017	-2.46214e-016	1.99452e-015	4.72113e-015	-2.18645e-015	1.72214e-015	-5.74355e-015	2.59642e-015	-1.66511e-015	3.40706e-015	3.44086e-015	1.62471e-016	-7.72842e-016	8.84153e-016	3.61072e-015	2.39234e-015	4.2842e-015	1.90856e-015	4.48914e-015
-1.38727e-015	2.59153e-015	-3.1549e-015	3.48364e-015	2.34936e-015	3.9788e-015	1.48046e-016	-2.1442e-016	1.5021e-015	4.43682e-015	-2.29224e-015	1.56917e-015	-5.76595e-015	2.63435e-015	-1.56064e-015	3.23458e-015	3.42421e-015	2.2359e-016	-5.80923e-016	7.893e-016	3.69017e-015	2.40045e-015	4.45833e-015	1.91147e-015	4.60441e-015
-1.24045e-015	2.57928e-015	-3.08186e-015	3.35317e-015	2.17057e-015	3.88115e-015	2.68466e-016	-1.91405e-016	1.00324e-015	4.15566e-015	-2.38766e-015	1.40956e-015	-5.78192e-015	2.661e-015	-1.44535e-015	3.03458e-015	3.40109e-015	3.00922e-016	-3.95575e-016	6.84089e-016	3.77908e-015	2.41788e-015	4.6343e-015	1.92466e-015	4.73438e-015
-1.10844e-015	2.56285e-015	-2.98982e-015	3.21388e-015	1.97865e-015	3.75556e-015	3.86018e-016	-1.78092e-016	5.02004e-016	3.87919e-015	-2.47254e-015	1.24318e-015	-5.79153e-015	2.67534e-015	-1.32093e-015	2.80757e-015	3.3712e-015	3.92886e-016	-2.18546e-016	5.69245e-016	3.87485e-015	2.44372e-015	4.81002e-015	1.94825e-015	4.87729e-015
-9.91747e-016	2.5427e-015	-2.87856e-015	3.06683e-015	1.77582e-015	3.60095e-015	4.99918e-016	-1.75984e-016	1.69954e-018	3.60909e-015	-2.54663e-015	1.06997e-015	-5.79467e-015	2.6766e-015	-1.18846e-015	2.55421e-015	3.33364e-015	4.9717e-016	-5.1574e-017	4.45686e-016	3.97581e-015	2.47751e-015	4.98333e-015	1.98216e-015	5.03078e-015
-8.90633e-016	2.51932e-015	-2.74835e-015	2.9127e-015	1.56454e-015	3.41743e-015	6.09335e-016	-1.85472e-016	-4.94006e-016	3.34645e-015	-2.60989e-015	8.90848e-016	-5.79167e-015	2.66376e-015	-1.04917e-015	2.27572e-015	3.28796e-015	6.11366e-016	1.03997e-016	3.14997e-016	4.07913e-015	2.51837e-015	5.15233e-015	2.02663e-015	5.19257e-015
-8.05335e-016	2.49248e-015	-2.60011e-015	2.75229e-015	1.34715e-015	3.20467e-015	7.13292e-016	-2.07201e-016	-9.81737e-016	3.0917e-015	-2.66285e-015	7.06367e-016	-5.78226e-015	2.6359e-015	-9.04526e-016	1.97375e-015	3.23374e-015	7.33107e-016	2.46669e-016	1.78309e-016	4.18325e-015	2.56579e-015	5.31452e-015	2.08141e-015	5.36019e-015
-7.35794e-016	2.46223e-015	-2.43335e-015	2.58706e-015	1.12595e-015	2.9626e-015	8.11025e-016	-2.42497e-016	-1.45782e-015	2.84611e-015	-2.70584e-015	5.16926e-016	-5.76616e-015	2.59266e-015	-7.56382e-016	1.65036e-015	3.17032e-015	8.5984e-016	3.75185e-016	3.69348e-017	4.28562e-015	2.61791e-015	5.46817e-015	2.14628e-015	5.53128e-015
-6.81342e-016	2.42836e-015	-2.24847e-015	2.41818e-015	9.03229e-016	2.69158e-015	9.01737e-016	-2.92649e-016	-1.91904e-015	2.61021e-015	-2.7388e-015	3.23143e-016	-5.74273e-015	2.53354e-015	-6.06104e-016	1.30775e-015	3.0976e-015	9.89215e-016	4.88954e-016	-1.07039e-016	4.38358e-015	2.6736e-015	5.61056e-015	2.22114e-015	5.70372e-015
-6.42262e-016	2.39189e-015	-2.04688e-015	2.24749e-015	6.8087e-016	2.39266e-015	9.8436e-016	-3.57989e-016	-2.36267e-015	2.38415e-015	-2.76213e-015	1.25539e-016	-5.7117e-015	2.45782e-015	-4.54956e-016	9.48521e-016	3.01571e-015	1.11879e-015	5.86801e-016	-2.52774e-016	4.47565e-015	2.73216e-015	5.73932e-015	2.30592e-015	5.87509e-015
-6.17632e-016	2.35365e-015	-1.82933e-015	2.07561e-015	4.60895e-016	2.06693e-015	1.05822e-015	-4.38638e-016	-2.78568e-015	2.16764e-015	-2.77682e-015	-7.47371e-017	-5.67278e-015	2.36486e-015	-3.04295e-016	5.756e-016	2.92472e-015	1.24584e-015	6.68309e-016	-3.9811e-016	4.55952e-015	2.79232e-015	5.85235e-015	2.40019e-015	6.04329e-015
-6.06051e-016	2.31411e-015	-1.59638e-015	1.90356e-015	2.45524e-016	1.71579e-015	1.12277e-015	-5.35239e-016	-3.18539e-015	1.9604e-015	-2.78397e-015	-2.76513e-016	-5.62541e-015	2.25507e-015	-1.56058e-016	1.91701e-016	2.825e-015	1.3684e-015	7.3268e-016	-5.40685e-016	4.63323e-015	2.85242e-015	5.94742e-015	2.50342e-015	6.2063e-015
-6.06969e-016	2.27391e-015	-1.34933e-015	1.73268e-015	3.68448e-017	1.34114e-015	1.17779e-015	-6.47598e-016	-3.55974e-015	1.76238e-015	-2.78377e-015	-4.79621e-016	-5.56896e-015	2.12901e-015	-1.1668e-017	-1.99436e-016	2.71715e-015	1.4842e-015	7.79819e-016	-6.79297e-016	4.69483e-015	2.9118e-015	6.02225e-015	2.61448e-015	6.36168e-015
-6.18855e-016	2.23313e-015	-1.08945e-015	1.56394e-015	-1.63523e-016	9.45119e-016	1.22249e-015	-7.75549e-016	-3.90706e-015	1.57316e-015	-2.77646e-015	-6.8303e-016	-5.5037e-015	1.98656e-015	1.28102e-016	-5.94752e-016	2.60248e-015	1.59075e-015	8.09451e-016	-8.12613e-016	4.74269e-015	2.97051e-015	6.07532e-015	2.73268e-015	6.50697e-015
-6.40669e-016	2.19254e-015	-8.18449e-016	1.3977e-015	-3.54172e-016	5.29394e-016	1.25678e-015	-9.18783e-016	-4.22491e-015	1.39213e-015	-2.76267e-015	-8.85129e-016	-5.42939e-015	1.82813e-015	2.62083e-016	-9.90837e-016	2.48192e-015	1.68586e-015	8.21225e-016	-9.37983e-016	4.77561e-015	3.02844e-015	6.10489e-015	2.85651e-015	6.63968e-015
-6.70761e-016	2.15229e-015	-5.37219e-016	1.23467e-015	-5.33769e-016	9.63898e-017	1.2807e-015	-1.07826e-015	-4.51154e-015	1.21776e-015	-2.743e-015	-1.08598e-015	-5.34609e-015	1.65469e-015	3.8837e-016	-1.38325e-015	2.35582e-015	1.76734e-015	8.15632e-016	-1.05401e-015	4.79224e-015	3.08422e-015	6.10911e-015	2.98486e-015	6.75767e-015
-7.08101e-016	2.11283e-015	-2.47222e-016	1.0756e-015	-7.01233e-016	-3.5091e-016	1.29452e-015	-1.25368e-015	-4.76634e-015	1.04959e-015	-2.71825e-015	-1.28562e-015	-5.25367e-015	1.46723e-015	5.06937e-016	-1.76792e-015	2.2259e-015	1.83388e-015	7.92537e-016	-1.15969e-015	4.79192e-015	3.13707e-015	6.0861e-015	3.11619e-015	6.85913e-015
-7.51127e-016	2.07433e-015	5.00484e-017	9.20949e-016	-8.55172e-016	-8.09951e-016	1.29774e-015	-1.44438e-015	-4.98889e-015	8.8585e-016	-2.68971e-015	-1.48385e-015	-5.15203e-015	1.26643e-015	6.16781e-016	-2.14109e-015	2.09325e-015	1.88358e-015	7.53222e-016	-1.25332e-015	4.77328e-015	3.186e-015	6.03469e-015	3.24907e-015	6.94194e-015
-7.98464e-016	2.0377e-015	3.52415e-016	7.70882e-016	-9.94917e-016	-1.2775e-015	1.29068e-015	-1.64976e-015	-5.17874e-015	7.24831e-016	-2.65852e-015	-1.67975e-015	-5.04129e-015	1.05275e-015	7.17532e-016	-2.49936e-015	1.9591e-015	1.91535e-015	6.98051e-016	-1.33424e-015	4.73526e-015	3.22962e-015	5.95335e-015	3.3822e-015	7.00454e-015
-8.47747e-016	2.00344e-015	6.58548e-016	6.25639e-016	-1.11992e-015	-1.75015e-015	1.27351e-015	-1.86965e-015	-5.33642e-015	5.65134e-016	-2.62546e-015	-1.87381e-015	-4.92169e-015	8.27274e-016	8.08768e-016	-2.83872e-015	1.82495e-015	1.92761e-015	6.28455e-016	-1.40218e-015	4.6776e-015	3.26726e-015	5.84111e-015	3.51408e-015	7.04573e-015
-8.97558e-016	1.9716e-015	9.66746e-016	4.8581e-016	-1.22958e-015	-2.22449e-015	1.24596e-015	-2.10377e-015	-5.46234e-015	4.05594e-016	-2.591e-015	-2.06592e-015	-4.79344e-015	5.91223e-016	8.90127e-016	-3.15581e-015	1.69253e-015	1.9197e-015	5.45016e-016	-1.45628e-015	4.59997e-015	3.29819e-015	5.69704e-015	3.64267e-015	7.06383e-015
-9.46878e-016	1.94285e-015	1.27476e-015	3.51751e-016	-1.32348e-015	-2.6972e-015	1.20884e-015	-2.35104e-015	-5.55737e-015	2.44908e-016	-2.55635e-015	-2.25623e-015	-4.65747e-015	3.45666e-016	9.6097e-016	-3.44727e-015	1.56367e-015	1.89077e-015	4.49041e-016	-1.49582e-015	4.50152e-015	3.32136e-015	5.52126e-015	3.7664e-015	7.05746e-015
-9.93969e-016	1.91842e-015	1.58076e-015	2.23588e-016	-1.4018e-015	-3.16406e-015	1.16288e-015	-2.6108e-015	-5.62312e-015	8.08587e-017	-2.52212e-015	-2.44587e-015	-4.51412e-015	9.14402e-017	1.021e-015	-3.70919e-015	1.44001e-015	1.8407e-015	3.41296e-016	-1.52081e-015	4.38164e-015	3.33621e-015	5.31375e-015	3.88361e-015	7.02593e-015
-1.03722e-015	1.89792e-015	1.88306e-015	1.0118e-016	-1.46451e-015	-3.62141e-015	1.10773e-015	-2.88228e-015	-5.66116e-015	-8.81892e-017	-2.48983e-015	-2.63469e-015	-4.36453e-015	-1.69974e-016	1.0704e-015	-3.93898e-015	1.32287e-015	1.76931e-015	2.23537e-016	-1.53214e-015	4.24087e-015	3.34234e-015	5.07462e-015	3.99244e-015	6.96783e-015
-1.07506e-015	1.88171e-015	2.17939e-015	-1.52466e-017	-1.51191e-015	-4.06546e-015	1.04408e-015	-3.16511e-015	-5.67326e-015	-2.6411e-016	-2.46068e-015	-2.82419e-015	-4.20971e-015	-4.37484e-016	1.10904e-015	-4.13414e-015	1.21422e-015	1.67685e-015	9.79289e-017	-1.53023e-015	4.07934e-015	3.33871e-015	4.80389e-015	4.09083e-015	6.8821e-015
-1.10569e-015	1.86975e-015	2.4682e-015	-1.26252e-016	-1.54438e-015	-4.49315e-015	9.72067e-016	-3.45825e-015	-5.66194e-015	-4.48553e-016	-2.43534e-015	-3.01509e-015	-4.05095e-015	-7.10445e-016	1.13714e-015	-4.29295e-015	1.11562e-015	1.56326e-015	-3.41723e-017	-1.5158e-015	3.89712e-015	3.32507e-015	4.50182e-015	4.17707e-015	6.76853e-015
-1.12806e-015	1.86215e-015	2.7477e-015	-2.32188e-016	-1.56284e-015	-4.90087e-015	8.92379e-016	-3.76097e-015	-5.62979e-015	-6.43166e-016	-2.41573e-015	-3.20827e-015	-3.89019e-015	-9.87143e-016	1.15496e-015	-4.41311e-015	1.02892e-015	1.42898e-015	-1.70585e-016	-1.49001e-015	3.69427e-015	3.30105e-015	4.16939e-015	4.24919e-015	6.6269e-015
-1.14189e-015	1.85888e-015	3.01593e-015	-3.33381e-016	-1.5687e-015	-5.28542e-015	8.05546e-016	-4.07262e-015	-5.5788e-015	-8.49602e-016	-2.40287e-015	-3.4055e-015	-3.7285e-015	-1.26644e-015	1.16256e-015	-4.49267e-015	9.55325e-016	1.27478e-015	-3.09461e-016	-1.45465e-015	3.47134e-015	3.26512e-015	3.80756e-015	4.30516e-015	6.45714e-015
-1.14621e-015	1.86015e-015	3.27136e-015	-4.29591e-016	-1.56277e-015	-5.64398e-015	7.12083e-016	-4.39244e-015	-5.51244e-015	-1.069e-015	-2.39782e-015	-3.60782e-015	-3.56734e-015	-1.54707e-015	1.16026e-015	-4.53102e-015	8.96145e-016	1.10125e-015	-4.4896e-016	-1.41095e-015	3.22874e-015	3.21642e-015	3.41729e-015	4.34392e-015	6.25918e-015
-1.14028e-015	1.8659e-015	3.51215e-015	-5.21023e-016	-1.54608e-015	-5.97322e-015	6.12536e-016	-4.72019e-015	-5.43357e-015	-1.3027e-015	-2.40216e-015	-3.81715e-015	-3.40829e-015	-1.82782e-015	1.14835e-015	-4.52799e-015	8.51831e-016	9.09967e-016	-5.87767e-016	-1.36097e-015	2.96737e-015	3.15414e-015	3.00009e-015	4.36376e-015	6.0333e-015
-1.12403e-015	1.87533e-015	3.73607e-015	-6.08091e-016	-1.51986e-015	-6.27001e-015	5.07394e-016	-5.05502e-015	-5.34527e-015	-1.55216e-015	-2.41679e-015	-4.03482e-015	-3.25355e-015	-2.10791e-015	1.12742e-015	-4.48351e-015	8.23713e-016	7.01852e-016	-7.23918e-016	-1.30682e-015	2.68784e-015	3.07721e-015	2.55805e-015	4.36302e-015	5.77941e-015
-1.09719e-015	1.88834e-015	3.94215e-015	-6.91072e-016	-1.48533e-015	-6.53233e-015	3.96729e-016	-5.39614e-015	-5.25081e-015	-1.81788e-015	-2.44277e-015	-4.26246e-015	-3.10481e-015	-2.38636e-015	1.09772e-015	-4.39809e-015	8.12694e-016	4.78311e-016	-8.55818e-016	-1.25031e-015	2.39054e-015	2.9849e-015	2.0929e-015	4.34061e-015	5.49854e-015
-1.05988e-015	1.90491e-015	4.1288e-015	-7.70353e-016	-1.4445e-015	-6.75831e-015	2.80843e-016	-5.74329e-015	-5.15348e-015	-2.10077e-015	-2.4817e-015	-4.50151e-015	-2.96419e-015	-2.66191e-015	1.05894e-015	-4.27292e-015	8.18652e-016	2.40323e-016	-9.81194e-016	-1.19481e-015	2.07648e-015	2.87635e-015	1.6068e-015	4.29578e-015	5.19151e-015
-1.01164e-015	1.92407e-015	4.29493e-015	-8.46745e-016	-1.39871e-015	-6.94624e-015	1.60247e-016	-6.09501e-015	-5.05703e-015	-2.40178e-015	-2.53436e-015	-4.7539e-015	-2.83384e-015	-2.93382e-015	1.01148e-015	-4.10939e-015	8.41432e-016	-1.01208e-017	-1.0983e-015	-1.14258e-015	1.74594e-015	2.75109e-015	1.1022e-015	4.22768e-015	4.85908e-015
-9.52123e-016	1.94504e-015	4.43935e-015	-9.19872e-016	-1.34986e-015	-7.09506e-015	3.54349e-017	-6.4498e-015	-4.96498e-015	-2.72139e-015	-2.6022e-015	-5.02123e-015	-2.71538e-015	-3.20165e-015	9.55726e-016	-3.90966e-015	8.81042e-016	-2.71904e-016	-1.20602e-015	-1.09625e-015	1.39954e-015	2.60879e-015	5.81667e-016	4.1351e-015	4.50287e-015
-8.81875e-016	1.96787e-015	4.56057e-015	-9.9004e-016	-1.29899e-015	-7.2037e-015	-9.30395e-017	-6.80774e-015	-4.88062e-015	-3.05955e-015	-2.68647e-015	-5.30551e-015	-2.61122e-015	-3.46485e-015	8.91433e-016	-3.67623e-015	9.37476e-016	-5.43802e-016	-1.30243e-015	-1.05834e-015	1.03773e-015	2.44887e-015	4.71366e-017	4.01727e-015	4.12382e-015
-8.01504e-016	1.99131e-015	4.65767e-015	-1.05751e-015	-1.24765e-015	-7.27133e-015	-2.25526e-016	-7.16836e-015	-4.8077e-015	-3.41649e-015	-2.7884e-015	-5.6079e-015	-2.52367e-015	-3.72247e-015	8.18456e-016	-3.41107e-015	1.01042e-015	-8.24033e-016	-1.38629e-015	-1.03103e-015	6.61036e-016	2.27027e-015	-4.99018e-016	3.87394e-015	3.72332e-015
-7.10767e-016	2.01383e-015	4.72976e-015	-1.12179e-015	-1.19729e-015	-7.29769e-015	-3.61414e-016	-7.53095e-015	-4.74909e-015	-3.79175e-015	-2.90944e-015	-5.92954e-015	-2.45497e-015	-3.97401e-015	7.37351e-016	-3.11693e-015	1.09877e-015	-1.11127e-015	-1.45648e-015	-1.01714e-015	2.70899e-016	2.0722e-015	-1.05419e-015	3.70465e-015	3.30289e-015
-6.11167e-016	2.03458e-015	4.77538e-015	-1.18298e-015	-1.14959e-015	-7.2833e-015	-5.00639e-016	-7.89487e-015	-4.70715e-015	-4.18498e-015	-3.05092e-015	-6.27126e-015	-2.40675e-015	-4.219e-015	6.48348e-016	-2.7973e-015	1.20195e-015	-1.40324e-015	-1.51268e-015	-1.01917e-015	-1.32613e-016	1.85427e-015	-1.61498e-015	3.50953e-015	2.86399e-015
-5.0346e-016	2.05255e-015	4.79416e-015	-1.2414e-015	-1.1054e-015	-7.22844e-015	-6.43274e-016	-8.25969e-015	-4.68435e-015	-4.59556e-015	-3.21334e-015	-6.63428e-015	-2.38051e-015	-4.45764e-015	5.50965e-016	-2.45598e-015	1.31872e-015	-1.69919e-015	-1.55414e-015	-1.03892e-015	-5.49262e-016	1.61667e-015	-2.17871e-015	3.28824e-015	2.40821e-015
-3.88522e-016	2.06719e-015	4.78573e-015	-1.29668e-015	-1.06559e-015	-7.13397e-015	-7.88748e-016	-8.62413e-015	-4.68268e-015	-5.02268e-015	-3.39703e-015	-7.01921e-015	-2.37814e-015	-4.68937e-015	4.45472e-016	-2.09665e-015	1.44858e-015	-1.99764e-015	-1.57997e-015	-1.07853e-015	-9.78548e-016	1.35852e-015	-2.74307e-015	3.04112e-015	1.93745e-015
-2.67652e-016	2.07801e-015	4.75016e-015	-1.34858e-015	-1.03084e-015	-7.00095e-015	-9.37119e-016	-8.98763e-015	-4.70378e-015	-5.46451e-015	-3.60287e-015	-7.42608e-015	-2.40165e-015	-4.91452e-015	3.32495e-016	-1.72321e-015	1.58949e-015	-2.29635e-015	-1.58963e-015	-1.13957e-015	-1.41936e-015	1.07948e-015	-3.30568e-015	2.76826e-015	1.454e-015
-1.42044e-016	2.08319e-015	4.68758e-015	-1.39684e-015	-1.00162e-015	-6.83124e-015	-1.08862e-015	-9.34895e-015	-4.7491e-015	-5.91968e-015	-3.83161e-015	-7.85541e-015	-2.45247e-015	-5.13256e-015	2.11786e-016	-1.33992e-015	1.73993e-015	-2.5944e-015	-1.58385e-015	-1.22276e-015	-1.87114e-015	7.79425e-016	-3.86411e-015	2.47029e-015	9.59672e-016
-1.23039e-017	2.08128e-015	4.5982e-015	-1.44124e-015	-9.79092e-016	-6.62684e-015	-1.2431e-015	-9.70824e-015	-4.82102e-015	-6.38652e-015	-4.08372e-015	-8.3069e-015	-2.53175e-015	-5.34387e-015	8.36228e-017	-9.50721e-016	1.89845e-015	-2.89065e-015	-1.56265e-015	-1.3301e-015	-2.33343e-015	4.58712e-016	-4.41615e-015	2.14866e-015	4.56384e-016
1.20032e-016	2.07125e-015	4.48191e-015	-1.48126e-015	-9.63983e-016	-6.38911e-015	-1.4006e-015	-1.0065e-014	-4.91994e-015	-6.86406e-015	-4.35925e-015	-8.78043e-015	-2.64046e-015	-5.54946e-015	-5.19994e-017	-5.59627e-016	2.06288e-015	-3.18353e-015	-1.52625e-015	-1.46231e-015	-2.80567e-015	1.17696e-016	-4.95947e-015	1.80484e-015	-5.4117e-017
2.53344e-016	2.05244e-015	4.33894e-015	-1.51632e-015	-9.56498e-016	-6.12088e-015	-1.56093e-015	-1.04182e-014	-5.0464e-015	-7.34991e-015	-4.65815e-015	-9.27488e-015	-2.77924e-015	-5.74895e-015	-1.94902e-016	-1.70951e-016	2.23086e-015	-3.47258e-015	-1.47572e-015	-1.62029e-015	-3.28702e-015	-2.43728e-016	-5.49236e-015	1.43975e-015	-5.69901e-016
3.86555e-016	2.02338e-015	4.16958e-015	-1.54575e-015	-9.57127e-016	-5.82524e-015	-1.72354e-015	-1.0767e-014	-5.20079e-015	-7.8424e-015	-4.98062e-015	-9.78913e-015	-2.9489e-015	-5.94236e-015	-3.4492e-016	2.11003e-016	2.40017e-015	-3.75673e-015	-1.41199e-015	-1.80428e-015	-3.77687e-015	-6.24687e-016	-6.01299e-015	1.05435e-015	-1.08906e-015
5.18417e-016	1.98277e-015	3.97533e-015	-1.56949e-015	-9.6543e-016	-5.50414e-015	-1.88782e-015	-1.11109e-014	-5.38283e-015	-8.3394e-015	-5.32599e-015	-1.03211e-014	-3.14939e-015	-6.13044e-015	-5.02196e-016	5.82849e-016	2.56914e-015	-4.03538e-015	-1.33695e-015	-2.01459e-015	-4.27521e-015	-1.02416e-015	-6.51925e-015	6.50225e-016	-1.60963e-015
6.47234e-016	1.92946e-015	3.75713e-015	-1.58641e-015	-9.81452e-016	-5.16089e-015	-2.05362e-015	-1.14498e-014	-5.59188e-015	-8.83897e-015	-5.69348e-015	-1.08696e-014	-3.38048e-015	-6.31376e-015	-6.66752e-016	9.40778e-016	2.73505e-015	-4.30856e-015	-1.25169e-015	-2.25084e-015	-4.78199e-015	-1.44128e-015	-7.00933e-015	2.2901e-016	-2.12937e-015
7.71253e-016	1.86323e-015	3.51568e-015	-1.59575e-015	-1.00529e-015	-4.79928e-015	-2.22054e-015	-1.17823e-014	-5.82707e-015	-9.33887e-015	-6.08239e-015	-1.14326e-014	-3.64219e-015	-6.49292e-015	-8.38221e-016	1.2812e-015	2.89585e-015	-4.57536e-015	-1.15788e-015	-2.51249e-015	-5.2961e-015	-1.87446e-015	-7.482e-015	-2.08061e-016	-2.64616e-015
8.89154e-016	1.7842e-015	3.2523e-015	-1.59704e-015	-1.03621e-015	-4.42272e-015	-2.38798e-015	-1.21082e-014	-6.08713e-015	-9.83662e-015	-6.49179e-015	-1.20077e-014	-3.93431e-015	-6.66909e-015	-1.01629e-015	1.60107e-015	3.04955e-015	-4.83518e-015	-1.05771e-015	-2.79841e-015	-5.8172e-015	-2.32237e-015	-7.93611e-015	-6.59301e-016	-3.15776e-015
9.99884e-016	1.69099e-015	2.96901e-015	-1.58958e-015	-1.07314e-015	-4.03443e-015	-2.55543e-015	-1.24265e-014	-6.37025e-015	-1.033e-014	-6.92101e-015	-1.25923e-014	-4.25569e-015	-6.84259e-015	-1.20106e-015	1.89786e-015	3.19443e-015	-5.08816e-015	-9.52795e-016	-3.1063e-015	-6.34441e-015	-2.78304e-015	-8.37058e-015	-1.12212e-015	-3.66249e-015
1.10193e-015	1.58299e-015	2.667e-015	-1.57333e-015	-1.11507e-015	-3.63881e-015	-2.72276e-015	-1.27372e-014	-6.67538e-015	-1.08171e-014	-7.36829e-015	-1.3184e-014	-4.60493e-015	-7.01416e-015	-1.39156e-015	2.16887e-015	3.32923e-015	-5.33434e-015	-8.44303e-016	-3.43559e-015	-6.8771e-015	-3.25451e-015	-8.7848e-015	-1.59524e-015	-4.15924e-015
1.19411e-015	1.45959e-015	2.34824e-015	-1.54764e-015	-1.16132e-015	-3.23856e-015	-2.88931e-015	-1.30398e-014	-7.00031e-015	-1.12957e-014	-7.83187e-015	-1.37795e-014	-4.98105e-015	-7.18524e-015	-1.58729e-015	2.41214e-015	3.45293e-015	-5.57301e-015	-7.34375e-016	-3.78526e-015	-7.41422e-015	-3.73426e-015	-9.17857e-015	-2.07692e-015	-4.64602e-015
1.27425e-015	1.32092e-015	2.01433e-015	-1.51214e-015	-1.21107e-015	-2.83679e-015	-3.05447e-015	-1.33337e-014	-7.34304e-015	-1.17643e-014	-8.31022e-015	-1.43762e-014	-5.38201e-015	-7.35637e-015	-1.78794e-015	2.62617e-015	3.5643e-015	-5.80513e-015	-6.25512e-016	-4.15208e-015	-7.95499e-015	-4.221e-015	-9.55179e-015	-2.56531e-015	-5.12112e-015
1.3414e-015	1.16707e-015	1.66705e-015	-1.46602e-015	-1.26298e-015	-2.43641e-015	-3.21702e-015	-1.36189e-014	-7.70209e-015	-1.22214e-014	-8.80129e-015	-1.49713e-014	-5.8054e-015	-7.52867e-015	-1.99265e-015	2.80977e-015	3.66182e-015	-6.03023e-015	-5.19304e-016	-4.53384e-015	-8.49882e-015	-4.71307e-015	-9.90454e-015	-3.05867e-015	-5.58358e-015
1.39427e-015	9.98342e-016	1.30888e-015	-1.40902e-015	-1.31622e-015	-2.04071e-015	-3.37607e-015	-1.38948e-014	-8.07499e-015	-1.26655e-014	-9.30274e-015	-1.55614e-014	-6.24912e-015	-7.70311e-015	-2.20021e-015	2.96208e-015	3.7446e-015	-6.24869e-015	-4.17905e-016	-4.92863e-015	-9.04513e-015	-5.20819e-015	-1.02367e-014	-3.55493e-015	-6.03144e-015
1.43183e-015	8.14583e-016	9.41695e-016	-1.34129e-015	-1.36942e-015	-1.65154e-015	-3.53075e-015	-1.41608e-014	-8.45918e-015	-1.30947e-014	-9.81258e-015	-1.61426e-014	-6.71125e-015	-7.88044e-015	-2.40923e-015	3.08229e-015	3.81261e-015	-6.4614e-015	-3.23678e-016	-5.33403e-015	-9.59298e-015	-5.70384e-015	-1.05486e-014	-4.05209e-015	-6.4631e-015
1.45257e-015	6.16172e-016	5.67832e-016	-1.26254e-015	-1.42085e-015	-1.27267e-015	-3.68018e-015	-1.44158e-014	-8.85223e-015	-1.35078e-014	-1.03283e-014	-1.67118e-014	-7.1891e-015	-8.06167e-015	-2.61878e-015	3.17011e-015	3.86518e-015	-6.66856e-015	-2.387e-016	-5.74691e-015	-1.0141e-014	-6.1976e-015	-1.08405e-014	-4.54888e-015	-6.87803e-015
1.45589e-015	4.0488e-016	1.89974e-016	-1.17233e-015	-1.46974e-015	-9.06879e-016	-3.82289e-015	-1.46595e-014	-9.25148e-015	-1.39042e-014	-1.08472e-014	-1.72652e-014	-7.67982e-015	-8.24746e-015	-2.82807e-015	3.22616e-015	3.9025e-015	-6.87079e-015	-1.64921e-016	-6.16507e-015	-1.06878e-014	-6.68632e-015	-1.11136e-014	-5.0436e-015	-7.2749e-015
1.44064e-015	1.81436e-016	-1.89902e-016	-1.07133e-015	-1.51474e-015	-5.56169e-016	-3.95828e-015	-1.48921e-014	-9.65395e-015	-1.4283e-014	-1.1367e-014	-1.78e-014	-8.18013e-015	-8.43837e-015	-3.03612e-015	3.25121e-015	3.92398e-015	-7.0688e-015	-1.04392e-016	-6.58543e-015	-1.12319e-014	-7.16746e-015	-1.1369e-014	-5.53487e-015	-7.6525e-015
1.40615e-015	-5.31104e-017	-5.70021e-016	-9.59879e-016	-1.55469e-015	-2.22114e-016	-4.08537e-015	-1.51132e-014	-1.00571e-014	-1.46433e-014	-1.18842e-014	-1.83125e-014	-8.68683e-015	-8.63577e-015	-3.24066e-015	3.24635e-015	3.92933e-015	-7.26335e-015	-5.84312e-017	-7.00522e-015	-1.17724e-014	-7.63843e-015	-1.1607e-014	-6.0208e-015	-8.0109e-015
1.35193e-015	-2.97336e-016	-9.47917e-016	-8.38526e-016	-1.58785e-015	9.34585e-017	-4.20292e-015	-1.53227e-014	-1.04586e-014	-1.49855e-014	-1.23965e-014	-1.88e-014	-9.19687e-015	-8.83995e-015	-3.44028e-015	3.2132e-015	3.91969e-015	-7.45482e-015	-2.88675e-017	-7.42162e-015	-1.2308e-014	-8.09727e-015	-1.18281e-014	-6.50006e-015	-8.34912e-015
1.27781e-015	-5.5012e-016	-1.32061e-015	-7.0788e-016	-1.61275e-015	3.89069e-016	-4.30941e-015	-1.55205e-014	-1.08563e-014	-1.53094e-014	-1.29008e-014	-1.92595e-014	-9.70658e-015	-9.05193e-015	-3.63382e-015	3.15331e-015	3.89543e-015	-7.64392e-015	-1.66977e-017	-7.83181e-015	-1.28373e-014	-8.54136e-015	-1.20332e-014	-6.97159e-015	-8.6666e-015
1.18322e-015	-8.09776e-016	-1.68631e-015	-5.68731e-016	-1.62872e-015	6.63274e-016	-4.40409e-015	-1.57069e-014	-1.12478e-014	-1.56153e-014	-1.33944e-014	-1.96883e-014	-1.02134e-014	-9.27222e-015	-3.82024e-015	3.06873e-015	3.85781e-015	-7.83069e-015	-2.35157e-017	-8.23317e-015	-1.33589e-014	-8.96843e-015	-1.22238e-014	-7.43385e-015	-8.96311e-015
1.06809e-015	-1.07464e-015	-2.04361e-015	-4.21678e-016	-1.63507e-015	9.15594e-016	-4.48533e-015	-1.58821e-014	-1.16309e-014	-1.59032e-014	-1.38746e-014	-2.00848e-014	-1.07138e-014	-9.50084e-015	-3.99752e-015	2.96174e-015	3.80716e-015	-8.016e-015	-5.04371e-017	-8.62336e-015	-1.38719e-014	-9.37668e-015	-1.24013e-014	-7.88576e-015	-9.23856e-015
9.31895e-016	-1.34266e-015	-2.39068e-015	-2.67233e-016	-1.63052e-015	1.14505e-015	-4.55216e-015	-1.60459e-014	-1.20033e-014	-1.61743e-014	-1.43387e-014	-2.0447e-014	-1.12047e-014	-9.73846e-015	-4.16395e-015	2.8351e-015	3.74515e-015	-8.20037e-015	-9.81114e-017	-9.00072e-015	-1.43745e-014	-9.76402e-015	-1.25671e-014	-8.32622e-015	-9.49303e-015
7.75055e-016	-1.61152e-015	-2.72574e-015	-1.06967e-016	-1.61439e-015	1.35182e-015	-4.6032e-015	-1.61989e-014	-1.23628e-014	-1.64289e-014	-1.47844e-014	-2.07731e-014	-1.16825e-014	-9.98578e-015	-4.31815e-015	2.69164e-015	3.67374e-015	-8.38427e-015	-1.66906e-016	-9.36328e-015	-1.48653e-014	-1.01283e-014	-1.2722e-014	-8.75415e-015	-9.72694e-015
5.9787e-016	-1.8791e-015	-3.04659e-015	5.79262e-017	-1.58592e-015	1.53661e-015	-4.63738e-015	-1.63408e-014	-1.27083e-014	-1.66685e-014	-1.52097e-014	-2.10617e-014	-1.21438e-014	-1.02428e-014	-4.45844e-015	2.53367e-015	3.59424e-015	-8.5675e-015	-2.57375e-016	-9.70943e-015	-1.53425e-014	-1.04686e-014	-1.28677e-014	-9.16901e-015	-9.94026e-015
4.00777e-016	-2.14424e-015	-3.35202e-015	2.26156e-016	-1.54496e-015	1.69984e-015	-4.65368e-015	-1.6472e-014	-1.30376e-014	-1.68938e-014	-1.56123e-014	-2.1312e-014	-1.25854e-014	-1.05096e-014	-4.58365e-015	2.36408e-015	3.50849e-015	-8.75043e-015	-3.69043e-016	-1.00374e-014	-1.58056e-014	-1.07848e-014	-1.30055e-014	-9.5703e-015	-1.01335e-014
1.84578e-016	-2.40465e-015	-3.64064e-015	3.96727e-016	-1.4913e-015	1.84171e-015	-4.6513e-015	-1.65921e-014	-1.33502e-014	-1.71065e-014	-1.59904e-014	-2.15233e-014	-1.30036e-014	-1.07867e-014	-4.69211e-015	2.18578e-015	3.41808e-015	-8.93334e-015	-5.01758e-016	-1.0345e-014	-1.62531e-014	-1.10755e-014	-1.31364e-014	-9.95732e-015	-1.03068e-014
-4.99148e-017	-2.65833e-015	-3.91108e-015	5.68169e-016	-1.4245e-015	1.96304e-015	-4.62929e-015	-1.67013e-014	-1.36447e-014	-1.73079e-014	-1.63423e-014	-2.16951e-014	-1.33957e-014	-1.10745e-014	-4.7826e-015	2.00229e-015	3.3243e-015	-9.11612e-015	-6.54628e-016	-1.06313e-014	-1.66837e-014	-1.13411e-014	-1.32611e-014	-1.03297e-014	-1.04612e-014
-3.01448e-016	-2.90348e-015	-4.16203e-015	7.39284e-016	-1.34472e-015	2.06532e-015	-4.58662e-015	-1.68001e-014	-1.39202e-014	-1.74997e-014	-1.66667e-014	-2.1827e-014	-1.37591e-014	-1.13721e-014	-4.8541e-015	1.81621e-015	3.22927e-015	-9.29875e-015	-8.26356e-016	-1.08953e-014	-1.70965e-014	-1.15816e-014	-1.3381e-014	-1.06873e-014	-1.05967e-014
-5.69105e-016	-3.13959e-015	-4.39343e-015	9.08374e-016	-1.25178e-015	2.14958e-015	-4.52265e-015	-1.68885e-014	-1.4177e-014	-1.76839e-014	-1.69624e-014	-2.19198e-014	-1.40912e-014	-1.16793e-014	-4.90535e-015	1.6303e-015	3.13493e-015	-9.4805e-015	-1.01602e-015	-1.1137e-014	-1.74903e-014	-1.17969e-014	-1.34978e-014	-1.10296e-014	-1.07142e-014
-8.51391e-016	-3.3648e-015	-4.60446e-015	1.0738e-015	-1.1463e-015	2.21728e-015	-4.43692e-015	-1.69664e-014	-1.44147e-014	-1.78617e-014	-1.72289e-014	-2.1975e-014	-1.43894e-014	-1.19953e-014	-4.93536e-015	1.44715e-015	3.04306e-015	-9.66108e-015	-1.2223e-015	-1.13559e-014	-1.78648e-014	-1.19875e-014	-1.36121e-014	-1.13567e-014	-1.08157e-014
-1.147e-015	-3.57791e-015	-4.79474e-015	1.23434e-015	-1.02849e-015	2.27072e-015	-4.32876e-015	-1.7034e-014	-1.46336e-014	-1.80347e-014	-1.74661e-014	-2.19938e-014	-1.46518e-014	-1.23193e-014	-4.94295e-015	1.2693e-015	2.95555e-015	-9.83984e-015	-1.44395e-015	-1.15519e-014	-1.82188e-014	-1.21543e-014	-1.37251e-014	-1.16687e-014	-1.09019e-014
-1.45437e-015	-3.77763e-015	-4.96466e-015	1.38847e-015	-8.99123e-016	2.31151e-015	-4.19825e-015	-1.70916e-014	-1.48336e-014	-1.82048e-014	-1.76739e-014	-2.19779e-014	-1.4877e-014	-1.26507e-014	-4.9272e-015	1.09956e-015	2.87367e-015	-1.00168e-014	-1.67907e-015	-1.1725e-014	-1.85527e-014	-1.2298e-014	-1.38377e-014	-1.19661e-014	-1.09742e-014
-1.7715e-015	-3.96234e-015	-5.11408e-015	1.53479e-015	-7.5945e-016	2.34196e-015	-4.04495e-015	-1.71391e-014	-1.5015e-014	-1.83731e-014	-1.78519e-014	-2.19296e-014	-1.50634e-014	-1.2989e-014	-4.88786e-015	9.39576e-016	2.79842e-015	-1.01904e-014	-1.92552e-015	-1.18753e-014	-1.88659e-014	-1.24206e-014	-1.3951e-014	-1.2249e-014	-1.10341e-014
-2.09665e-015	-4.13135e-015	-5.24333e-015	1.67259e-015	-6.09838e-016	2.36484e-015	-3.86859e-015	-1.71763e-014	-1.51781e-014	-1.8541e-014	-1.8001e-014	-2.1851e-014	-1.52096e-014	-1.33335e-014	-4.82419e-015	7.91096e-016	2.73153e-015	-1.03603e-014	-2.18126e-015	-1.2004e-014	-1.91581e-014	-1.2524e-014	-1.40659e-014	-1.25182e-014	-1.10829e-014
-2.42803e-015	-4.2847e-015	-5.35315e-015	1.80077e-015	-4.51275e-016	2.38191e-015	-3.66953e-015	-1.72034e-014	-1.53236e-014	-1.87104e-014	-1.81224e-014	-2.17446e-014	-1.53147e-014	-1.3683e-014	-4.73591e-015	6.56047e-016	2.67417e-015	-1.05258e-014	-2.44447e-015	-1.21112e-014	-1.94287e-014	-1.26098e-014	-1.41835e-014	-1.27744e-014	-1.11214e-014
-2.76381e-015	-4.42252e-015	-5.44391e-015	1.91791e-015	-2.84713e-016	2.39518e-015	-3.44828e-015	-1.72204e-014	-1.54519e-014	-1.88824e-014	-1.82172e-014	-2.16141e-014	-1.53784e-014	-1.40364e-014	-4.62307e-015	5.359e-016	2.62776e-015	-1.06855e-014	-2.71313e-015	-1.21986e-014	-1.96778e-014	-1.26802e-014	-1.43051e-014	-1.30186e-014	-1.11515e-014
-3.10152e-015	-4.54443e-015	-5.51678e-015	2.02357e-015	-1.11682e-016	2.40615e-015	-3.20474e-015	-1.72272e-014	-1.55634e-014	-1.90588e-014	-1.82867e-014	-2.14622e-014	-1.54005e-014	-1.43928e-014	-4.48609e-015	4.31245e-016	2.5927e-015	-1.08377e-014	-2.98461e-015	-1.22669e-014	-1.99054e-014	-1.27376e-014	-1.44307e-014	-1.32516e-014	-1.11746e-014
-3.43955e-015	-4.6503e-015	-5.57319e-015	2.1167e-015	6.66074e-017	2.41607e-015	-2.93929e-015	-1.72229e-014	-1.5659e-014	-1.92401e-014	-1.83331e-014	-2.12921e-014	-1.53819e-014	-1.47511e-014	-4.32562e-015	3.42637e-016	2.56932e-015	-1.09814e-014	-3.25611e-015	-1.23174e-014	-2.0112e-014	-1.27855e-014	-1.45609e-014	-1.34745e-014	-1.11924e-014
-3.77562e-015	-4.74099e-015	-5.61396e-015	2.19722e-015	2.48637e-016	2.4275e-015	-2.65319e-015	-1.72087e-014	-1.57404e-014	-1.9427e-014	-1.83589e-014	-2.11066e-014	-1.5323e-014	-1.51096e-014	-4.14181e-015	2.70555e-016	2.55858e-015	-1.11155e-014	-3.52566e-015	-1.23516e-014	-2.02982e-014	-1.28267e-014	-1.46963e-014	-1.36877e-014	-1.12063e-014
-4.10808e-015	-4.81735e-015	-5.64034e-015	2.26456e-015	4.33086e-016	2.44276e-015	-2.34743e-015	-1.71842e-014	-1.58088e-014	-1.96202e-014	-1.83659e-014	-2.09096e-014	-1.52252e-014	-1.54677e-014	-3.9357e-015	2.15631e-016	2.56079e-015	-1.1239e-014	-3.79026e-015	-1.23707e-014	-2.04646e-014	-1.28634e-014	-1.48368e-014	-1.3892e-014	-1.12178e-014
-4.43446e-015	-4.88058e-015	-5.65382e-015	2.31866e-015	6.19026e-016	2.46358e-015	-2.02281e-015	-1.71494e-014	-1.58655e-014	-1.98198e-014	-1.83565e-014	-2.07057e-014	-1.50897e-014	-1.5824e-014	-3.70765e-015	1.78344e-016	2.5755e-015	-1.13506e-014	-4.04809e-015	-1.23764e-014	-2.06126e-014	-1.28988e-014	-1.4983e-014	-1.40887e-014	-1.12285e-014
-4.75336e-015	-4.93241e-015	-5.65643e-015	2.35964e-015	8.05039e-016	2.491e-015	-1.68094e-015	-1.71033e-014	-1.59118e-014	-2.00258e-014	-1.83336e-014	-2.04987e-014	-1.49184e-014	-1.61763e-014	-3.45878e-015	1.57555e-016	2.60245e-015	-1.14485e-014	-4.29719e-015	-1.237e-014	-2.07428e-014	-1.29355e-014	-1.51356e-014	-1.42791e-014	-1.12399e-014
-5.0627e-015	-4.97472e-015	-5.65007e-015	2.38749e-015	9.89805e-016	2.52581e-015	-1.32312e-015	-1.7046e-014	-1.59492e-014	-2.02381e-014	-1.82996e-014	-2.02917e-014	-1.47135e-014	-1.65235e-014	-3.19063e-015	1.52777e-016	2.64206e-015	-1.15319e-014	-4.53523e-015	-1.23533e-014	-2.08568e-014	-1.29772e-014	-1.52945e-014	-1.44641e-014	-1.12538e-014
-5.3607e-015	-5.00923e-015	-5.63644e-015	2.40294e-015	1.17209e-015	2.56888e-015	-9.50249e-016	-1.69771e-014	-1.5979e-014	-2.04563e-014	-1.82575e-014	-2.00884e-014	-1.44771e-014	-1.68644e-014	-2.90463e-015	1.626e-016	2.69352e-015	-1.15995e-014	-4.76053e-015	-1.23279e-014	-2.09555e-014	-1.30269e-014	-1.54609e-014	-1.4645e-014	-1.12716e-014
-5.64621e-015	-5.03797e-015	-5.61714e-015	2.40716e-015	1.35052e-015	2.62185e-015	-5.64144e-016	-1.68964e-014	-1.60022e-014	-2.068e-014	-1.82105e-014	-1.98923e-014	-1.42119e-014	-1.71976e-014	-2.60267e-015	1.8593e-016	2.75623e-015	-1.165e-014	-4.97085e-015	-1.22953e-014	-2.10402e-014	-1.30867e-014	-1.5635e-014	-1.48235e-014	-1.12945e-014
-5.91764e-015	-5.06254e-015	-5.59422e-015	2.40057e-015	1.5238e-015	2.68572e-015	-1.66761e-016	-1.68035e-014	-1.60204e-014	-2.09081e-014	-1.81613e-014	-1.97066e-014	-1.39214e-014	-1.75218e-014	-2.28602e-015	2.22104e-016	2.83008e-015	-1.16824e-014	-5.16514e-015	-1.2257e-014	-2.11125e-014	-1.31592e-014	-1.58167e-014	-1.50012e-014	-1.13238e-014
-6.17395e-015	-5.08537e-015	-5.56919e-015	2.3844e-015	1.6911e-015	2.76085e-015	2.39981e-016	-1.66987e-014	-1.6035e-014	-2.114e-014	-1.81127e-014	-1.95341e-014	-1.3609e-014	-1.78359e-014	-1.95627e-015	2.69744e-016	2.91409e-015	-1.1696e-014	-5.34275e-015	-1.22149e-014	-2.11742e-014	-1.32471e-014	-1.60056e-014	-1.51789e-014	-1.13614e-014
-6.41369e-015	-5.10925e-015	-5.54365e-015	2.35977e-015	1.85118e-015	2.84794e-015	6.54529e-016	-1.65823e-014	-1.60469e-014	-2.13744e-014	-1.80675e-014	-1.93781e-014	-1.32781e-014	-1.81383e-014	-1.61573e-015	3.26603e-016	3.00691e-015	-1.16903e-014	-5.50297e-015	-1.21708e-014	-2.12269e-014	-1.33525e-014	-1.62023e-014	-1.53573e-014	-1.14084e-014
-6.63634e-015	-5.1363e-015	-5.51967e-015	2.32774e-015	2.00375e-015	2.94662e-015	1.07464e-015	-1.64544e-014	-1.60573e-014	-2.16102e-014	-1.80285e-014	-1.92411e-014	-1.29322e-014	-1.84279e-014	-1.2665e-015	3.91384e-016	3.10709e-015	-1.16646e-014	-5.64519e-015	-1.21264e-014	-2.1272e-014	-1.34766e-014	-1.64075e-014	-1.55378e-014	-1.14663e-014
-6.84194e-015	-5.1694e-015	-5.49879e-015	2.28994e-015	2.14759e-015	3.05681e-015	1.49832e-015	-1.63149e-014	-1.60667e-014	-2.18459e-014	-1.79977e-014	-1.91257e-014	-1.25754e-014	-1.87036e-014	-9.102e-016	4.62129e-016	3.21372e-015	-1.16181e-014	-5.76877e-015	-1.20835e-014	-2.13114e-014	-1.36211e-014	-1.66208e-014	-1.5722e-014	-1.15358e-014
-7.03033e-015	-5.21116e-015	-5.48307e-015	2.24843e-015	2.28166e-015	3.17787e-015	1.92358e-015	-1.61644e-014	-1.60767e-014	-2.20805e-014	-1.79776e-014	-1.90341e-014	-1.2212e-014	-1.89644e-014	-5.49116e-016	5.36857e-016	3.32594e-015	-1.15507e-014	-5.87365e-015	-1.20432e-014	-2.13459e-014	-1.37879e-014	-1.68427e-014	-1.59108e-014	-1.16176e-014
-7.20108e-015	-5.26324e-015	-5.47396e-015	2.2045e-015	2.40586e-015	3.30983e-015	2.34821e-015	-1.60031e-014	-1.60886e-014	-2.2312e-014	-1.79701e-014	-1.89686e-014	-1.18455e-014	-1.921e-014	-1.84983e-016	6.13904e-016	3.44247e-015	-1.14632e-014	-5.95975e-015	-1.20076e-014	-2.13773e-014	-1.3978e-014	-1.70731e-014	-1.61053e-014	-1.17126e-014
-7.355e-015	-5.32839e-015	-5.47327e-015	2.1599e-015	2.5201e-015	3.45239e-015	2.76992e-015	-1.58309e-014	-1.61026e-014	-2.25386e-014	-1.79771e-014	-1.89306e-014	-1.14809e-014	-1.9439e-014	1.79934e-016	6.91605e-016	3.56185e-015	-1.13559e-014	-6.027e-015	-1.19785e-014	-2.14071e-014	-1.41918e-014	-1.73118e-014	-1.63067e-014	-1.18219e-014
-7.49231e-015	-5.40904e-015	-5.48254e-015	2.11638e-015	2.62419e-015	3.60399e-015	3.1867e-015	-1.56486e-014	-1.61195e-014	-2.27589e-014	-1.79996e-014	-1.89214e-014	-1.11222e-014	-1.9651e-014	5.43928e-016	7.6765e-016	3.68325e-015	-1.1229e-014	-6.07666e-015	-1.19564e-014	-2.14364e-014	-1.44301e-014	-1.75584e-014	-1.65166e-014	-1.1946e-014
-7.61397e-015	-5.50755e-015	-5.50247e-015	2.07633e-015	2.71756e-015	3.76418e-015	3.59653e-015	-1.5456e-014	-1.61395e-014	-2.29708e-014	-1.80387e-014	-1.89426e-014	-1.07732e-014	-1.98454e-014	9.0478e-016	8.40401e-016	3.8057e-015	-1.1083e-014	-6.10934e-015	-1.19426e-014	-2.14664e-014	-1.46927e-014	-1.78126e-014	-1.67351e-014	-1.20857e-014
-7.72162e-015	-5.62582e-015	-5.53402e-015	2.04085e-015	2.79941e-015	3.93197e-015	3.99721e-015	-1.52537e-014	-1.61631e-014	-2.31729e-014	-1.80951e-014	-1.89947e-014	-1.0438e-014	-2.00211e-014	1.26044e-015	9.08242e-016	3.9278e-015	-1.0919e-014	-6.12637e-015	-1.19379e-014	-2.14983e-014	-1.49795e-014	-1.80747e-014	-1.69628e-014	-1.22415e-014
-7.81618e-015	-5.7656e-015	-5.57835e-015	2.01147e-015	2.8709e-015	4.106e-015	4.38602e-015	-1.50423e-014	-1.61913e-014	-2.33642e-014	-1.81692e-014	-1.90779e-014	-1.01202e-014	-2.01788e-014	1.60927e-015	9.69243e-016	4.04839e-015	-1.0738e-014	-6.12946e-015	-1.19435e-014	-2.1533e-014	-1.52898e-014	-1.8344e-014	-1.72003e-014	-1.24135e-014
-7.89931e-015	-5.92806e-015	-5.63639e-015	1.98995e-015	2.93235e-015	4.28548e-015	4.76144e-015	-1.48227e-014	-1.62244e-014	-2.35431e-014	-1.82615e-014	-1.91927e-014	-9.8243e-015	-2.03189e-014	1.94939e-015	1.02224e-015	4.16661e-015	-1.05415e-014	-6.11959e-015	-1.1961e-014	-2.15721e-014	-1.56221e-014	-1.86205e-014	-1.74479e-014	-1.26016e-014
-7.9727e-015	-6.11385e-015	-5.70892e-015	1.97775e-015	2.98392e-015	4.46901e-015	5.12138e-015	-1.4596e-014	-1.62624e-014	-2.37084e-014	-1.83716e-014	-1.9339e-014	-9.55329e-015	-2.04408e-014	2.27858e-015	1.06566e-015	4.28154e-015	-1.03308e-014	-6.09884e-015	-1.19909e-014	-2.16164e-014	-1.59754e-014	-1.89041e-014	-1.77062e-014	-1.28063e-014
-8.03847e-015	-6.32433e-015	-5.79656e-015	1.97602e-015	3.02599e-015	4.65519e-015	5.46427e-015	-1.43639e-014	-1.63054e-014	-2.38591e-014	-1.84981e-014	-1.95167e-014	-9.31016e-015	-2.05446e-014	2.59538e-015	1.09836e-015	4.39269e-015	-1.01074e-014	-6.06971e-015	-1.20342e-014	-2.16666e-014	-1.63482e-014	-1.91941e-014	-1.79754e-014	-1.30269e-014
-8.09901e-015	-6.55942e-015	-5.89916e-015	1.98649e-015	3.05901e-015	4.84255e-015	5.78776e-015	-1.41273e-014	-1.63533e-014	-2.3994e-014	-1.86398e-014	-1.97246e-014	-9.0978e-015	-2.06304e-014	2.89826e-015	1.11984e-015	4.49892e-015	-9.87338e-015	-6.03423e-015	-1.20915e-014	-2.17231e-014	-1.67386e-014	-1.94905e-014	-1.82556e-014	-1.32631e-014
-8.15637e-015	-6.81919e-015	-6.01762e-015	2.00973e-015	3.08374e-015	5.0299e-015	6.09037e-015	-1.38873e-014	-1.64068e-014	-2.4112e-014	-1.87953e-014	-1.99619e-014	-8.91884e-015	-2.06986e-014	3.18608e-015	1.13009e-015	4.59953e-015	-9.63131e-015	-5.99405e-015	-1.21635e-014	-2.17851e-014	-1.71443e-014	-1.97923e-014	-1.85468e-014	-1.35145e-014
-8.21268e-015	-7.10345e-015	-6.15169e-015	2.04683e-015	3.10057e-015	5.21601e-015	6.37021e-015	-1.36449e-014	-1.64655e-014	-2.42127e-014	-1.89632e-014	-2.02271e-014	-8.77574e-015	-2.07498e-014	3.45751e-015	1.12817e-015	4.69415e-015	-9.38336e-015	-5.95164e-015	-1.22514e-014	-2.18534e-014	-1.75631e-014	-2.00991e-014	-1.88483e-014	-1.37809e-014
-8.2705e-015	-7.41211e-015	-6.30125e-015	2.09904e-015	3.1101e-015	5.39968e-015	6.62589e-015	-1.34017e-014	-1.65287e-014	-2.42959e-014	-1.91413e-014	-2.05185e-014	-8.6698e-015	-2.07851e-014	3.7111e-015	1.11391e-015	4.78209e-015	-9.13214e-015	-5.90961e-015	-1.23561e-014	-2.19276e-014	-1.79932e-014	-2.041e-014	-1.91597e-014	-1.40616e-014
-8.3322e-015	-7.74343e-015	-6.46612e-015	2.16551e-015	3.11305e-015	5.57994e-015	6.85622e-015	-1.31596e-014	-1.65958e-014	-2.43618e-014	-1.93275e-014	-2.08348e-014	-8.60216e-015	-2.08046e-014	3.94564e-015	1.08761e-015	4.86255e-015	-8.88013e-015	-5.86952e-015	-1.24779e-014	-2.20079e-014	-1.8432e-014	-2.07249e-014	-1.94804e-014	-1.43555e-014
-8.39994e-015	-8.09594e-015	-6.64626e-015	2.2465e-015	3.11035e-015	5.75517e-015	7.06017e-015	-1.29201e-014	-1.66665e-014	-2.44103e-014	-1.95201e-014	-2.11746e-014	-8.57431e-015	-2.08094e-014	4.16093e-015	1.05011e-015	4.93435e-015	-8.63042e-015	-5.83401e-015	-1.26166e-014	-2.2094e-014	-1.88776e-014	-2.10424e-014	-1.98097e-014	-1.46614e-014
-8.47616e-015	-8.46876e-015	-6.84078e-015	2.34267e-015	3.10269e-015	5.92454e-015	7.23645e-015	-1.26841e-014	-1.67407e-014	-2.44418e-014	-1.97161e-014	-2.15365e-014	-8.58673e-015	-2.08006e-014	4.35623e-015	1.0013e-015	4.99769e-015	-8.3849e-015	-5.80504e-015	-1.2773e-014	-2.21856e-014	-1.93273e-014	-2.13619e-014	-2.01468e-014	-1.49786e-014
-8.56349e-015	-8.85983e-015	-7.04894e-015	2.45371e-015	3.09137e-015	6.08691e-015	7.38387e-015	-1.24528e-014	-1.68185e-014	-2.44574e-014	-1.99129e-014	-2.19189e-014	-8.63981e-015	-2.07794e-014	4.53015e-015	9.41665e-016	5.05242e-015	-8.14645e-015	-5.78534e-015	-1.29476e-014	-2.22821e-014	-1.97793e-014	-2.16823e-014	-2.04906e-014	-1.53054e-014
-8.66389e-015	-9.2672e-015	-7.27028e-015	2.57974e-015	3.07737e-015	6.24108e-015	7.50188e-015	-1.22285e-014	-1.68988e-014	-2.44574e-014	-2.01079e-014	-2.23194e-014	-8.73353e-015	-2.0747e-014	4.68197e-015	8.72256e-016	5.09833e-015	-7.91737e-015	-5.77622e-015	-1.31402e-014	-2.23827e-014	-2.02309e-014	-2.20031e-014	-2.08401e-014	-1.5641e-014
-8.77923e-015	-9.68827e-015	-7.50434e-015	2.71994e-015	3.06097e-015	6.38731e-015	7.58992e-015	-1.20131e-014	-1.69805e-014	-2.44434e-014	-2.02982e-014	-2.27356e-014	-8.86697e-015	-2.07048e-014	4.81119e-015	7.93659e-016	5.13531e-015	-7.70042e-015	-5.77988e-015	-1.3351e-014	-2.24862e-014	-2.06796e-014	-2.23237e-014	-2.1194e-014	-1.59841e-014
-8.91161e-015	-1.01205e-014	-7.74941e-015	2.87345e-015	3.04326e-015	6.5246e-015	7.64774e-015	-1.18074e-014	-1.70632e-014	-2.44165e-014	-2.04818e-014	-2.31652e-014	-9.03878e-015	-2.06542e-014	4.91744e-015	7.07502e-016	5.16356e-015	-7.49831e-015	-5.7979e-015	-1.35799e-014	-2.25916e-014	-2.11224e-014	-2.26432e-014	-2.15507e-014	-1.63335e-014
-9.06261e-015	-1.05617e-014	-8.00514e-015	3.03909e-015	3.02483e-015	6.65221e-015	7.67548e-015	-1.16128e-014	-1.71461e-014	-2.43781e-014	-2.06558e-014	-2.36069e-014	-9.24729e-015	-2.0597e-014	5.00119e-015	6.15033e-016	5.18333e-015	-7.31341e-015	-5.832e-015	-1.38265e-014	-2.26983e-014	-2.15575e-014	-2.29611e-014	-2.1909e-014	-1.6688e-014
-9.23357e-015	-1.10087e-014	-8.27076e-015	3.21543e-015	3.00653e-015	6.76979e-015	7.67343e-015	-1.14307e-014	-1.72285e-014	-2.43303e-014	-2.08177e-014	-2.40583e-014	-9.49103e-015	-2.05341e-014	5.06242e-015	5.174e-016	5.19442e-015	-7.14817e-015	-5.88372e-015	-1.40901e-014	-2.28055e-014	-2.19835e-014	-2.32767e-014	-2.22675e-014	-1.70465e-014
-9.42581e-015	-1.14586e-014	-8.54512e-015	3.40142e-015	2.98902e-015	6.8776e-015	7.64197e-015	-1.12614e-014	-1.73099e-014	-2.42755e-014	-2.09655e-014	-2.45176e-014	-9.76797e-015	-2.04674e-014	5.10044e-015	4.1635e-016	5.19638e-015	-7.00461e-015	-5.95442e-015	-1.43705e-014	-2.29123e-014	-2.23994e-014	-2.35889e-014	-2.26247e-014	-1.74078e-014
-9.63979e-015	-1.19082e-014	-8.82724e-015	3.59592e-015	2.97344e-015	6.97541e-015	7.58154e-015	-1.1106e-014	-1.73891e-014	-2.42155e-014	-2.10967e-014	-2.49828e-014	-1.00754e-014	-2.03983e-014	5.11558e-015	3.13547e-016	5.18962e-015	-6.88393e-015	-6.04457e-015	-1.46669e-014	-2.30173e-014	-2.28038e-014	-2.38968e-014	-2.29783e-014	-1.77703e-014
-9.87637e-015	-1.23552e-014	-9.1159e-015	3.79653e-015	2.9602e-015	7.06357e-015	7.4931e-015	-1.09653e-014	-1.74647e-014	-2.41525e-014	-2.12094e-014	-2.54514e-014	-1.04105e-014	-2.03282e-014	5.10823e-015	2.10527e-016	5.17378e-015	-6.78738e-015	-6.15545e-015	-1.49793e-014	-2.31193e-014	-2.31955e-014	-2.41997e-014	-2.33273e-014	-1.81322e-014
-1.01357e-014	-1.27962e-014	-9.40979e-015	4.00232e-015	2.94978e-015	7.14265e-015	7.37755e-015	-1.08401e-014	-1.7536e-014	-2.40883e-014	-2.1302e-014	-2.59218e-014	-1.07706e-014	-2.02588e-014	5.0788e-015	1.09818e-016	5.14915e-015	-6.71654e-015	-6.28751e-015	-1.53067e-014	-2.3217e-014	-2.35742e-014	-2.44963e-014	-2.36698e-014	-1.84924e-014
-1.04179e-014	-1.32283e-014	-9.70827e-015	4.21086e-015	2.94219e-015	7.21271e-015	7.23647e-015	-1.07314e-014	-1.76015e-014	-2.40249e-014	-2.13735e-014	-2.63927e-014	-1.11525e-014	-2.01913e-014	5.02792e-015	1.25435e-017	5.11634e-015	-6.67234e-015	-6.44047e-015	-1.56482e-014	-2.33101e-014	-2.39392e-014	-2.47858e-014	-2.40048e-014	-1.88488e-014
-1.07224e-014	-1.36492e-014	-1.00103e-014	4.42034e-015	2.93819e-015	7.2747e-015	7.07177e-015	-1.06392e-014	-1.76601e-014	-2.39649e-014	-2.14228e-014	-2.68625e-014	-1.15527e-014	-2.01272e-014	4.95614e-015	-7.97193e-017	5.07511e-015	-6.65556e-015	-6.61436e-015	-1.60025e-014	-2.33973e-014	-2.42901e-014	-2.50676e-014	-2.43305e-014	-1.92009e-014
-1.10485e-014	-1.40567e-014	-1.03146e-014	4.62955e-015	2.93869e-015	7.32979e-015	6.88459e-015	-1.05628e-014	-1.7711e-014	-2.39104e-014	-2.14494e-014	-2.73297e-014	-1.19685e-014	-2.00683e-014	4.86437e-015	-1.64735e-016	5.02553e-015	-6.66677e-015	-6.809e-015	-1.63685e-014	-2.34781e-014	-2.46261e-014	-2.53411e-014	-2.46455e-014	-1.95475e-014
-1.13951e-014	-1.44482e-014	-1.06198e-014	4.83665e-015	2.94354e-015	7.37834e-015	6.6767e-015	-1.05019e-014	-1.7753e-014	-2.38632e-014	-2.1453e-014	-2.77924e-014	-1.23964e-014	-2.00158e-014	4.75363e-015	-2.41116e-016	4.96706e-015	-6.70545e-015	-7.02371e-015	-1.67446e-014	-2.35511e-014	-2.49481e-014	-2.56056e-014	-2.49487e-014	-1.9887e-014
-1.17608e-014	-1.48219e-014	-1.09249e-014	5.04009e-015	2.95347e-015	7.42153e-015	6.45018e-015	-1.04562e-014	-1.77852e-014	-2.38252e-014	-2.14335e-014	-2.82485e-014	-1.28327e-014	-1.9971e-014	4.62434e-015	-3.07058e-016	4.90003e-015	-6.77136e-015	-7.2585e-015	-1.71288e-014	-2.36161e-014	-2.52566e-014	-2.58607e-014	-2.52393e-014	-2.02183e-014
-1.21436e-014	-1.5176e-014	-1.12291e-014	5.23784e-015	2.96919e-015	7.46004e-015	6.20777e-015	-1.04253e-014	-1.78068e-014	-2.37981e-014	-2.13916e-014	-2.86973e-014	-1.32738e-014	-1.99353e-014	4.4778e-015	-3.61452e-016	4.82494e-015	-6.86338e-015	-7.51191e-015	-1.752e-014	-2.36729e-014	-2.55521e-014	-2.61062e-014	-2.55169e-014	-2.05406e-014
-1.25416e-014	-1.55094e-014	-1.15313e-014	5.42764e-015	2.9909e-015	7.4947e-015	5.95216e-015	-1.04089e-014	-1.7817e-014	-2.37834e-014	-2.13291e-014	-2.9138e-014	-1.37166e-014	-1.99099e-014	4.31526e-015	-4.03164e-016	4.74186e-015	-6.98038e-015	-7.78257e-015	-1.79169e-014	-2.37207e-014	-2.58353e-014	-2.63418e-014	-2.57804e-014	-2.08532e-014
-1.29531e-014	-1.58208e-014	-1.18315e-014	5.60834e-015	3.01818e-015	7.52649e-015	5.68583e-015	-1.04057e-014	-1.78147e-014	-2.37828e-014	-2.12467e-014	-2.95694e-014	-1.41581e-014	-1.98961e-014	4.13789e-015	-4.30832e-016	4.65091e-015	-7.12109e-015	-8.06953e-015	-1.83172e-014	-2.37594e-014	-2.61069e-014	-2.65675e-014	-2.60293e-014	-2.11553e-014
-1.33754e-014	-1.61101e-014	-1.21283e-014	5.77839e-015	3.05104e-015	7.55661e-015	5.4113e-015	-1.04141e-014	-1.77993e-014	-2.37973e-014	-2.11461e-014	-2.99911e-014	-1.45952e-014	-1.98951e-014	3.94728e-015	-4.43071e-016	4.55301e-015	-7.28426e-015	-8.37149e-015	-1.87191e-014	-2.37886e-014	-2.63676e-014	-2.67828e-014	-2.62628e-014	-2.14468e-014
-1.3806e-014	-1.63771e-014	-1.2421e-014	5.93642e-015	3.08945e-015	7.58655e-015	5.13175e-015	-1.04326e-014	-1.77698e-014	-2.38284e-014	-2.10295e-014	-3.04021e-014	-1.50254e-014	-1.99081e-014	3.74441e-015	-4.39064e-016	4.44761e-015	-7.46812e-015	-8.68695e-015	-1.91208e-014	-2.38083e-014	-2.66189e-014	-2.69871e-014	-2.64812e-014	-2.17268e-014
-1.42418e-014	-1.66217e-014	-1.27091e-014	6.08179e-015	3.13372e-015	7.61708e-015	4.85033e-015	-1.046e-014	-1.77258e-014	-2.38769e-014	-2.08992e-014	-3.08016e-014	-1.54457e-014	-1.99361e-014	3.53065e-015	-4.18082e-016	4.33534e-015	-7.67011e-015	-9.01434e-015	-1.95203e-014	-2.3818e-014	-2.68623e-014	-2.71804e-014	-2.66846e-014	-2.19955e-014
-1.468e-014	-1.68442e-014	-1.29919e-014	6.21322e-015	3.18346e-015	7.64906e-015	4.56961e-015	-1.04948e-014	-1.76669e-014	-2.39434e-014	-2.07576e-014	-3.11889e-014	-1.5854e-014	-1.99799e-014	3.30735e-015	-3.80025e-016	4.21609e-015	-7.88833e-015	-9.35189e-015	-1.99156e-014	-2.38188e-014	-2.7099e-014	-2.73628e-014	-2.68737e-014	-2.22526e-014
-1.51177e-014	-1.7046e-014	-1.3269e-014	6.33039e-015	3.23879e-015	7.68344e-015	4.29185e-015	-1.0535e-014	-1.75927e-014	-2.40281e-014	-2.06072e-014	-3.15636e-014	-1.62483e-014	-2.00406e-014	3.07657e-015	-3.24495e-016	4.09062e-015	-8.12022e-015	-9.69754e-015	-2.03049e-014	-2.38114e-014	-2.73306e-014	-2.75341e-014	-2.70491e-014	-2.24978e-014
-1.55519e-014	-1.72273e-014	-1.35399e-014	6.43302e-015	3.29955e-015	7.72159e-015	4.02063e-015	-1.05783e-014	-1.75033e-014	-2.41308e-014	-2.04518e-014	-3.19248e-014	-1.66269e-014	-2.01188e-014	2.83952e-015	-2.51334e-016	3.95944e-015	-8.36246e-015	-1.00489e-014	-2.06856e-014	-2.37961e-014	-2.75583e-014	-2.76948e-014	-2.72117e-014	-2.27312e-014
-1.59795e-014	-1.73898e-014	-1.38043e-014	6.52009e-015	3.36558e-015	7.76467e-015	3.75909e-015	-1.06235e-014	-1.73985e-014	-2.42509e-014	-2.02942e-014	-3.22716e-014	-1.69886e-014	-2.02144e-014	2.59797e-015	-1.60867e-016	3.82266e-015	-8.61193e-015	-1.04038e-014	-2.10558e-014	-2.37734e-014	-2.77834e-014	-2.78455e-014	-2.73622e-014	-2.29532e-014
-1.63973e-014	-1.75358e-014	-1.40617e-014	6.59173e-015	3.43656e-015	7.81302e-015	3.50954e-015	-1.0669e-014	-1.72783e-014	-2.43878e-014	-2.01369e-014	-3.26035e-014	-1.73323e-014	-2.03277e-014	2.35346e-015	-5.33984e-017	3.68059e-015	-8.86577e-015	-1.07606e-014	-2.14133e-014	-2.37442e-014	-2.80069e-014	-2.79858e-014	-2.75015e-014	-2.3164e-014
-1.68023e-014	-1.76668e-014	-1.43121e-014	6.64756e-015	3.51234e-015	7.8669e-015	3.27461e-015	-1.07128e-014	-1.71429e-014	-2.45405e-014	-1.99842e-014	-3.29199e-014	-1.76569e-014	-2.04592e-014	2.10785e-015	7.04335e-017	3.53361e-015	-9.12104e-015	-1.11181e-014	-2.17561e-014	-2.371e-014	-2.82302e-014	-2.81161e-014	-2.76313e-014	-2.33637e-014
-1.71918e-014	-1.77852e-014	-1.45551e-014	6.6873e-015	3.59289e-015	7.9278e-015	3.05753e-015	-1.0753e-014	-1.69926e-014	-2.47084e-014	-1.98389e-014	-3.32213e-014	-1.79619e-014	-2.06095e-014	1.86308e-015	2.09521e-016	3.38293e-015	-9.3748e-015	-1.14737e-014	-2.20826e-014	-2.36716e-014	-2.8454e-014	-2.82369e-014	-2.77533e-014	-2.35534e-014
-1.75633e-014	-1.78941e-014	-1.47909e-014	6.71104e-015	3.67729e-015	7.99602e-015	2.86043e-015	-1.07874e-014	-1.68282e-014	-2.48907e-014	-1.97046e-014	-3.35072e-014	-1.82471e-014	-2.07785e-014	1.62152e-015	3.62673e-016	3.2285e-015	-9.62373e-015	-1.18258e-014	-2.23911e-014	-2.36299e-014	-2.86789e-014	-2.8348e-014	-2.78694e-014	-2.37337e-014
-1.79151e-014	-1.79963e-014	-1.50193e-014	6.71919e-015	3.76564e-015	8.07139e-015	2.68488e-015	-1.08145e-014	-1.66508e-014	-2.50854e-014	-1.95855e-014	-3.3778e-014	-1.85127e-014	-2.09661e-014	1.38452e-015	5.29266e-016	3.07072e-015	-9.86502e-015	-1.21731e-014	-2.26798e-014	-2.35857e-014	-2.89054e-014	-2.84496e-014	-2.79814e-014	-2.3905e-014
-1.82447e-014	-1.80944e-014	-1.52407e-014	6.71249e-015	3.8576e-015	8.15394e-015	2.53327e-015	-1.0833e-014	-1.64613e-014	-2.52906e-014	-1.94842e-014	-3.40331e-014	-1.87594e-014	-2.11724e-014	1.15383e-015	7.08269e-016	2.91062e-015	-1.00959e-014	-1.25139e-014	-2.29475e-014	-2.35416e-014	-2.91333e-014	-2.85426e-014	-2.80914e-014	-2.40681e-014
-1.85494e-014	-1.81917e-014	-1.54548e-014	6.69183e-015	3.95265e-015	8.24402e-015	2.40724e-015	-1.08421e-014	-1.62611e-014	-2.55046e-014	-1.94037e-014	-3.42727e-014	-1.89877e-014	-2.13971e-014	9.31127e-016	8.97869e-016	2.74911e-015	-1.03136e-014	-1.28465e-014	-2.31928e-014	-2.3499e-014	-2.93631e-014	-2.86272e-014	-2.8201e-014	-2.42234e-014
-1.88277e-014	-1.82916e-014	-1.5662e-014	6.65765e-015	4.05016e-015	8.34153e-015	2.30797e-015	-1.08404e-014	-1.60511e-014	-2.57253e-014	-1.93466e-014	-3.4496e-014	-1.91986e-014	-2.16399e-014	7.17902e-016	1.09637e-015	2.58677e-015	-1.05158e-014	-1.3169e-014	-2.34147e-014	-2.34587e-014	-2.95946e-014	-2.87038e-014	-2.83121e-014	-2.43716e-014
-1.90787e-014	-1.83965e-014	-1.58626e-014	6.61077e-015	4.14995e-015	8.44624e-015	2.23654e-015	-1.08265e-014	-1.58329e-014	-2.59505e-014	-1.93157e-014	-3.4703e-014	-1.93932e-014	-2.19004e-014	5.16056e-016	1.30183e-015	2.42462e-015	-1.06999e-014	-1.34809e-014	-2.36119e-014	-2.34224e-014	-2.98273e-014	-2.87727e-014	-2.84269e-014	-2.45128e-014
-1.93014e-014	-1.85095e-014	-1.60565e-014	6.55182e-015	4.2512e-015	8.55821e-015	2.19372e-015	-1.08001e-014	-1.5608e-014	-2.6178e-014	-1.93126e-014	-3.48939e-014	-1.95728e-014	-2.21776e-014	3.26508e-016	1.51255e-015	2.26346e-015	-1.08641e-014	-1.37816e-014	-2.37836e-014	-2.33914e-014	-3.00607e-014	-2.88345e-014	-2.85473e-014	-2.46482e-014
-1.94952e-014	-1.86335e-014	-1.62442e-014	6.48202e-015	4.35314e-015	8.6771e-015	2.1804e-015	-1.07606e-014	-1.53783e-014	-2.64061e-014	-1.93392e-014	-3.50693e-014	-1.97388e-014	-2.24706e-014	1.50777e-016	1.7263e-015	2.10422e-015	-1.10064e-014	-1.40698e-014	-2.39292e-014	-2.33672e-014	-3.02938e-014	-2.88893e-014	-2.86754e-014	-2.47789e-014
-1.96594e-014	-1.87714e-014	-1.64264e-014	6.40207e-015	4.45589e-015	8.80231e-015	2.19685e-015	-1.0707e-014	-1.51457e-014	-2.66323e-014	-1.9397e-014	-3.52293e-014	-1.98922e-014	-2.2779e-014	-9.55897e-018	1.94129e-015	1.94705e-015	-1.11254e-014	-1.43442e-014	-2.40486e-014	-2.33515e-014	-3.05256e-014	-2.89373e-014	-2.88126e-014	-2.49056e-014
-1.97938e-014	-1.89258e-014	-1.66028e-014	6.31324e-015	4.55803e-015	8.93323e-015	2.24217e-015	-1.06395e-014	-1.49118e-014	-2.68544e-014	-1.94868e-014	-3.53736e-014	-2.0035e-014	-2.31021e-014	-1.53159e-016	2.15542e-015	1.79346e-015	-1.12199e-014	-1.46046e-014	-2.41418e-014	-2.33454e-014	-3.07554e-014	-2.8979e-014	-2.89607e-014	-2.50285e-014
-1.98992e-014	-1.9099e-014	-1.6774e-014	6.21633e-015	4.65941e-015	9.06921e-015	2.31605e-015	-1.0559e-014	-1.46789e-014	-2.70702e-014	-1.96097e-014	-3.55025e-014	-2.01691e-014	-2.34384e-014	-2.79085e-016	2.36694e-015	1.64414e-015	-1.1289e-014	-1.48506e-014	-2.42094e-014	-2.33494e-014	-3.09827e-014	-2.90144e-014	-2.91213e-014	-2.51475e-014
-1.99766e-014	-1.92922e-014	-1.69404e-014	6.11187e-015	4.75907e-015	9.20875e-015	2.41679e-015	-1.04658e-014	-1.4449e-014	-2.72778e-014	-1.97651e-014	-3.5616e-014	-2.02962e-014	-2.3786e-014	-3.86611e-016	2.57341e-015	1.49954e-015	-1.13322e-014	-1.50813e-014	-2.42518e-014	-2.33648e-014	-3.12054e-014	-2.90444e-014	-2.92959e-014	-2.52635e-014
-2.00265e-014	-1.95072e-014	-1.71027e-014	6.00134e-015	4.85647e-015	9.35104e-015	2.54329e-015	-1.03601e-014	-1.42242e-014	-2.74756e-014	-1.99533e-014	-3.57145e-014	-2.04177e-014	-2.41437e-014	-4.74731e-016	2.77281e-015	1.36065e-015	-1.13497e-014	-1.52962e-014	-2.42696e-014	-2.33921e-014	-3.14218e-014	-2.90694e-014	-2.94849e-014	-2.5377e-014
-2.00507e-014	-1.9745e-014	-1.72615e-014	5.88544e-015	4.95059e-015	9.49454e-015	2.69425e-015	-1.02433e-014	-1.40075e-014	-2.76607e-014	-2.0174e-014	-3.57983e-014	-2.0535e-014	-2.45103e-014	-5.42648e-016	2.96289e-015	1.22853e-015	-1.13413e-014	-1.54952e-014	-2.42633e-014	-2.34319e-014	-3.16304e-014	-2.90897e-014	-2.96891e-014	-2.54881e-014
-2.00505e-014	-2.00058e-014	-1.74169e-014	5.76461e-015	5.04121e-015	9.63845e-015	2.86782e-015	-1.01161e-014	-1.38009e-014	-2.78316e-014	-2.04261e-014	-3.58684e-014	-2.06489e-014	-2.4884e-014	-5.90552e-016	3.14107e-015	1.10353e-015	-1.13079e-014	-1.56783e-014	-2.42343e-014	-2.3485e-014	-3.18293e-014	-2.91054e-014	-2.99089e-014	-2.5597e-014
-2.00282e-014	-2.02905e-014	-1.75687e-014	5.63975e-015	5.12707e-015	9.78182e-015	3.06125e-015	-9.97976e-015	-1.3606e-014	-2.7987e-014	-2.07082e-014	-3.59249e-014	-2.07611e-014	-2.52629e-014	-6.18101e-016	3.30572e-015	9.86657e-016	-1.12506e-014	-1.58459e-014	-2.41839e-014	-2.35521e-014	-3.20168e-014	-2.91169e-014	-3.01446e-014	-2.57042e-014
-1.99859e-014	-2.05994e-014	-1.77174e-014	5.51157e-015	5.20742e-015	9.92333e-015	3.27241e-015	-9.83569e-015	-1.34245e-014	-2.81249e-014	-2.10182e-014	-3.59679e-014	-2.08726e-014	-2.56452e-014	-6.25563e-016	3.45545e-015	8.78878e-016	-1.11707e-014	-1.59982e-014	-2.41139e-014	-2.36331e-014	-3.21911e-014	-2.91245e-014	-3.03958e-014	-2.58091e-014
-1.99255e-014	-2.0932e-014	-1.78636e-014	5.38034e-015	5.28127e-015	1.00616e-014	3.49905e-015	-9.68561e-015	-1.32585e-014	-2.82439e-014	-2.13541e-014	-3.59983e-014	-2.09847e-014	-2.60296e-014	-6.1297e-016	3.58835e-015	7.80605e-016	-1.10703e-014	-1.61355e-014	-2.40263e-014	-2.37279e-014	-3.23505e-014	-2.91285e-014	-3.06624e-014	-2.5911e-014
-1.98502e-014	-2.12874e-014	-1.80073e-014	5.24635e-015	5.34724e-015	1.01956e-014	3.73788e-015	-9.53129e-015	-1.31095e-014	-2.83427e-014	-2.17129e-014	-3.60168e-014	-2.10985e-014	-2.64143e-014	-5.80238e-016	3.70273e-015	6.92125e-016	-1.0951e-014	-1.6258e-014	-2.39228e-014	-2.38363e-014	-3.24931e-014	-2.91285e-014	-3.09427e-014	-2.60099e-014
-1.97624e-014	-2.16641e-014	-1.81486e-014	5.11042e-015	5.40472e-015	1.03239e-014	3.98537e-015	-9.37452e-015	-1.29789e-014	-2.84203e-014	-2.20914e-014	-3.60238e-014	-2.12149e-014	-2.67971e-014	-5.28004e-016	3.79762e-015	6.13956e-016	-1.08147e-014	-1.63661e-014	-2.3804e-014	-2.39577e-014	-3.26176e-014	-2.91248e-014	-3.12361e-014	-2.61055e-014
-1.96655e-014	-2.20599e-014	-1.82881e-014	4.97255e-015	5.4528e-015	1.04456e-014	4.23886e-015	-9.21736e-015	-1.28681e-014	-2.84766e-014	-2.24867e-014	-3.60204e-014	-2.13341e-014	-2.71762e-014	-4.5706e-016	3.87142e-015	5.46874e-016	-1.06629e-014	-1.64602e-014	-2.36717e-014	-2.40918e-014	-3.27227e-014	-2.91173e-014	-3.15409e-014	-2.61974e-014
-1.95617e-014	-2.24722e-014	-1.84257e-014	4.8328e-015	5.4902e-015	1.05595e-014	4.49502e-015	-9.06218e-015	-1.27784e-014	-2.85117e-014	-2.28957e-014	-3.60074e-014	-2.14559e-014	-2.75494e-014	-3.68379e-016	3.9235e-015	4.90888e-016	-1.04994e-014	-1.65411e-014	-2.35287e-014	-2.42378e-014	-3.28067e-014	-2.91069e-014	-3.18557e-014	-2.62854e-014
-1.94539e-014	-2.28987e-014	-1.85614e-014	4.69182e-015	5.5162e-015	1.06645e-014	4.75051e-015	-8.91133e-015	-1.27109e-014	-2.85253e-014	-2.3315e-014	-3.59848e-014	-2.15804e-014	-2.79145e-014	-2.63278e-016	3.95261e-015	4.46538e-016	-1.03268e-014	-1.66086e-014	-2.3377e-014	-2.43944e-014	-3.28683e-014	-2.9094e-014	-3.21784e-014	-2.63684e-014
-1.93445e-014	-2.33365e-014	-1.86952e-014	4.54973e-015	5.5301e-015	1.07597e-014	5.00213e-015	-8.76634e-015	-1.26657e-014	-2.85171e-014	-2.37408e-014	-3.59543e-014	-2.1707e-014	-2.82701e-014	-1.42815e-016	3.95812e-015	4.13358e-016	-1.01479e-014	-1.66628e-014	-2.32176e-014	-2.45608e-014	-3.29069e-014	-2.9079e-014	-3.25067e-014	-2.64456e-014
-1.92363e-014	-2.3782e-014	-1.88267e-014	4.40669e-015	5.53078e-015	1.08444e-014	5.24651e-015	-8.62935e-015	-1.26428e-014	-2.84873e-014	-2.41685e-014	-3.59161e-014	-2.18356e-014	-2.86142e-014	-8.97672e-018	3.93966e-015	3.91296e-016	-9.96584e-015	-1.6704e-014	-2.30526e-014	-2.47354e-014	-3.29218e-014	-2.90616e-014	-3.28379e-014	-2.65165e-014
-1.91328e-014	-2.42316e-014	-1.89556e-014	4.2631e-015	5.51762e-015	1.09179e-014	5.48097e-015	-8.50216e-015	-1.26431e-014	-2.84362e-014	-2.45949e-014	-3.58705e-014	-2.1966e-014	-2.89444e-014	1.3661e-016	3.89727e-015	3.81335e-016	-9.78339e-015	-1.67334e-014	-2.28836e-014	-2.49169e-014	-3.29124e-014	-2.90416e-014	-3.31693e-014	-2.65799e-014
-1.90363e-014	-2.46805e-014	-1.90818e-014	4.119e-015	5.48969e-015	1.09799e-014	5.70265e-015	-8.38642e-015	-1.2666e-014	-2.83643e-014	-2.50163e-014	-3.58186e-014	-2.20973e-014	-2.92588e-014	2.92423e-016	3.83106e-015	3.82967e-016	-9.6032e-015	-1.67507e-014	-2.27124e-014	-2.51032e-014	-3.28778e-014	-2.90193e-014	-3.3498e-014	-2.66347e-014
-1.89486e-014	-2.51255e-014	-1.92052e-014	3.97384e-015	5.44672e-015	1.10304e-014	5.9081e-015	-8.28411e-015	-1.27111e-014	-2.82717e-014	-2.54287e-014	-3.57598e-014	-2.2228e-014	-2.95555e-014	4.56995e-016	3.74103e-015	3.95181e-016	-9.4281e-015	-1.67555e-014	-2.25407e-014	-2.52924e-014	-3.28178e-014	-2.89954e-014	-3.38214e-014	-2.66804e-014
-1.88718e-014	-2.55622e-014	-1.93253e-014	3.82796e-015	5.38798e-015	1.10685e-014	6.09452e-015	-8.19699e-015	-1.27772e-014	-2.81597e-014	-2.58283e-014	-3.5695e-014	-2.23577e-014	-2.9833e-014	6.27905e-016	3.62786e-015	4.18469e-016	-9.26052e-015	-1.67481e-014	-2.23706e-014	-2.5483e-014	-3.27323e-014	-2.89698e-014	-3.41361e-014	-2.6717e-014
-1.88078e-014	-2.59864e-014	-1.9442e-014	3.68165e-015	5.3129e-015	1.10943e-014	6.25988e-015	-8.12585e-015	-1.28637e-014	-2.80292e-014	-2.62111e-014	-3.56243e-014	-2.24851e-014	-3.00895e-014	8.02959e-016	3.49235e-015	4.52452e-016	-9.10372e-015	-1.67288e-014	-2.22027e-014	-2.56727e-014	-3.26217e-014	-2.8943e-014	-3.44387e-014	-2.67438e-014
-1.87582e-014	-2.63935e-014	-1.95545e-014	3.53456e-015	5.22095e-015	1.11071e-014	6.40203e-015	-8.07163e-015	-1.29694e-014	-2.78815e-014	-2.6574e-014	-3.55483e-014	-2.26089e-014	-3.03235e-014	9.80363e-016	3.3352e-015	4.97562e-016	-8.96033e-015	-1.6698e-014	-2.20387e-014	-2.58601e-014	-3.24858e-014	-2.89155e-014	-3.47259e-014	-2.67603e-014
-1.8724e-014	-2.67789e-014	-1.96625e-014	3.38721e-015	5.11159e-015	1.1107e-014	6.51912e-015	-8.03501e-015	-1.30928e-014	-2.77175e-014	-2.69138e-014	-3.54674e-014	-2.27277e-014	-3.05337e-014	1.15814e-015	3.15751e-015	5.5326e-016	-8.83235e-015	-1.66552e-014	-2.18798e-014	-2.60432e-014	-3.2326e-014	-2.88875e-014	-3.49945e-014	-2.67655e-014
-1.87061e-014	-2.71378e-014	-1.97654e-014	3.24009e-015	4.98488e-015	1.10944e-014	6.60998e-015	-8.01686e-015	-1.32318e-014	-2.75383e-014	-2.72276e-014	-3.5381e-014	-2.28407e-014	-3.07189e-014	1.33444e-015	2.96089e-015	6.18746e-016	-8.72144e-015	-1.66007e-014	-2.17269e-014	-2.62199e-014	-3.21434e-014	-2.88591e-014	-3.52418e-014	-2.67592e-014
-1.87055e-014	-2.74662e-014	-1.98629e-014	3.09325e-015	4.84159e-015	1.10704e-014	6.6735e-015	-8.01679e-015	-1.33845e-014	-2.7345e-014	-2.75128e-014	-3.52893e-014	-2.29468e-014	-3.08779e-014	1.50743e-015	2.74672e-015	6.93908e-016	-8.62944e-015	-1.6534e-014	-2.15805e-014	-2.63876e-014	-3.19387e-014	-2.88306e-014	-3.54645e-014	-2.67412e-014
-1.87222e-014	-2.77598e-014	-1.99539e-014	2.94723e-015	4.68129e-015	1.10349e-014	6.70905e-015	-8.03488e-015	-1.35487e-014	-2.71391e-014	-2.7767e-014	-3.51921e-014	-2.30448e-014	-3.10093e-014	1.67486e-015	2.51705e-015	7.78536e-016	-8.55775e-015	-1.6455e-014	-2.14408e-014	-2.65436e-014	-3.17133e-014	-2.8802e-014	-3.56594e-014	-2.67106e-014
-1.87566e-014	-2.80155e-014	-2.00377e-014	2.80274e-015	4.50468e-015	1.09879e-014	6.71669e-015	-8.07124e-015	-1.37223e-014	-2.69221e-014	-2.79876e-014	-3.50895e-014	-2.31328e-014	-3.11119e-014	1.83491e-015	2.27379e-015	8.72559e-016	-8.50759e-015	-1.6363e-014	-2.13085e-014	-2.66857e-014	-3.14683e-014	-2.87731e-014	-3.58238e-014	-2.66669e-014
-1.88081e-014	-2.82294e-014	-2.0114e-014	2.65978e-015	4.31247e-015	1.0931e-014	6.69573e-015	-8.12507e-015	-1.39029e-014	-2.66946e-014	-2.81731e-014	-3.49811e-014	-2.32097e-014	-3.11855e-014	1.98644e-015	2.01907e-015	9.75398e-016	-8.47892e-015	-1.6258e-014	-2.11839e-014	-2.68117e-014	-3.12052e-014	-2.87441e-014	-3.59551e-014	-2.66106e-014
-1.88762e-014	-2.83983e-014	-2.01822e-014	2.51943e-015	4.10473e-015	1.08651e-014	6.64709e-015	-8.19565e-015	-1.40884e-014	-2.64583e-014	-2.8322e-014	-3.48655e-014	-2.32743e-014	-3.12293e-014	2.1271e-015	1.75495e-015	1.08651e-015	-8.47274e-015	-1.61397e-014	-2.10676e-014	-2.69192e-014	-3.09255e-014	-2.87153e-014	-3.60505e-014	-2.65421e-014
-1.89593e-014	-2.85191e-014	-2.02413e-014	2.3819e-015	3.88295e-015	1.07903e-014	6.57146e-015	-8.28156e-015	-1.42765e-014	-2.62147e-014	-2.84331e-014	-3.47425e-014	-2.33262e-014	-3.12428e-014	2.25527e-015	1.48321e-015	1.20518e-015	-8.48891e-015	-1.60079e-014	-2.09586e-014	-2.70064e-014	-3.0631e-014	-2.86863e-014	-3.61084e-014	-2.64614e-014
-1.90568e-014	-2.85894e-014	-2.02912e-014	2.24745e-015	3.64776e-015	1.07074e-014	6.46961e-015	-8.38176e-015	-1.44649e-014	-2.5965e-014	-2.85059e-014	-3.4611e-014	-2.33645e-014	-3.1226e-014	2.36976e-015	1.20685e-015	1.33042e-015	-8.52745e-015	-1.58625e-014	-2.08564e-014	-2.70721e-014	-3.03235e-014	-2.86575e-014	-3.6127e-014	-2.63693e-014
-1.91669e-014	-2.86075e-014	-2.03306e-014	2.11693e-015	3.40045e-015	1.0617e-014	6.34287e-015	-8.49461e-015	-1.46509e-014	-2.57101e-014	-2.854e-014	-3.44706e-014	-2.33886e-014	-3.11791e-014	2.46917e-015	9.28167e-016	1.462e-015	-8.58808e-015	-1.57032e-014	-2.07609e-014	-2.71148e-014	-3.00055e-014	-2.86288e-014	-3.61054e-014	-2.62662e-014
-1.92881e-014	-2.85718e-014	-2.0359e-014	1.99113e-015	3.14213e-015	1.05201e-014	6.19346e-015	-8.61843e-015	-1.48319e-014	-2.54509e-014	-2.85355e-014	-3.43202e-014	-2.33972e-014	-3.1102e-014	2.55215e-015	6.49549e-016	1.59954e-015	-8.67014e-015	-1.55304e-014	-2.06714e-014	-2.71328e-014	-2.96785e-014	-2.85993e-014	-3.60427e-014	-2.61522e-014
-1.94183e-014	-2.84814e-014	-2.03764e-014	1.8706e-015	2.87391e-015	1.04178e-014	6.02346e-015	-8.75142e-015	-1.50056e-014	-2.5188e-014	-2.84926e-014	-3.41588e-014	-2.33905e-014	-3.09958e-014	2.61849e-015	3.737e-016	1.74186e-015	-8.77237e-015	-1.53431e-014	-2.05876e-014	-2.71245e-014	-2.93442e-014	-2.85685e-014	-3.59386e-014	-2.60282e-014
-1.95552e-014	-2.83357e-014	-2.03816e-014	1.75582e-015	2.59728e-015	1.03111e-014	5.83487e-015	-8.89118e-015	-1.51703e-014	-2.49221e-014	-2.84125e-014	-3.39844e-014	-2.33685e-014	-3.08606e-014	2.66711e-015	1.02631e-016	1.88856e-015	-8.89319e-015	-1.51416e-014	-2.05084e-014	-2.70891e-014	-2.90039e-014	-2.85368e-014	-3.57928e-014	-2.58952e-014
-1.9696e-014	-2.81343e-014	-2.03745e-014	1.648e-015	2.31418e-015	1.0201e-014	5.6298e-015	-9.03565e-015	-1.53237e-014	-2.46535e-014	-2.82962e-014	-3.37964e-014	-2.33309e-014	-3.06975e-014	2.69736e-015	-1.61535e-016	2.03931e-015	-9.03078e-015	-1.4926e-014	-2.04331e-014	-2.70251e-014	-2.86594e-014	-2.85039e-014	-3.56054e-014	-2.57538e-014
-1.98383e-014	-2.78774e-014	-2.03545e-014	1.54818e-015	2.02594e-015	1.00884e-014	5.41116e-015	-9.18298e-015	-1.54646e-014	-2.4384e-014	-2.81449e-014	-3.35927e-014	-2.32773e-014	-3.05068e-014	2.70927e-015	-4.16077e-016	2.19385e-015	-9.18334e-015	-1.46969e-014	-2.03613e-014	-2.69323e-014	-2.83121e-014	-2.84689e-014	-3.5377e-014	-2.56045e-014
-1.99798e-014	-2.75672e-014	-2.03205e-014	1.45729e-015	1.73439e-015	9.97503e-015	5.18195e-015	-9.33079e-015	-1.55916e-014	-2.41139e-014	-2.7961e-014	-3.33721e-014	-2.32078e-014	-3.02898e-014	2.70266e-015	-6.58541e-016	2.35094e-015	-9.34885e-015	-1.44543e-014	-2.02915e-014	-2.68099e-014	-2.79634e-014	-2.8431e-014	-3.51087e-014	-2.54492e-014
-2.0118e-014	-2.72053e-014	-2.02726e-014	1.37581e-015	1.44224e-015	9.86168e-015	4.94454e-015	-9.47657e-015	-1.57034e-014	-2.38445e-014	-2.77463e-014	-3.31333e-014	-2.31234e-014	-3.00479e-014	2.67829e-015	-8.86755e-016	2.50969e-015	-9.52543e-015	-1.41985e-014	-2.02228e-014	-2.66576e-014	-2.76148e-014	-2.83895e-014	-3.48027e-014	-2.52879e-014
-2.02504e-014	-2.67934e-014	-2.02106e-014	1.30432e-015	1.15158e-015	9.74909e-015	4.70206e-015	-9.61795e-015	-1.57988e-014	-2.35759e-014	-2.75029e-014	-3.28751e-014	-2.30244e-014	-2.97824e-014	2.6357e-015	-1.09885e-015	2.66894e-015	-9.71029e-015	-1.39297e-014	-2.01543e-014	-2.64757e-014	-2.72678e-014	-2.83437e-014	-3.44607e-014	-2.51218e-014
-2.03739e-014	-2.63336e-014	-2.01343e-014	1.244e-015	8.64407e-016	9.63801e-015	4.45678e-015	-9.75286e-015	-1.58773e-014	-2.3309e-014	-2.72331e-014	-3.25965e-014	-2.29112e-014	-2.94947e-014	2.57563e-015	-1.29291e-015	2.82714e-015	-9.90057e-015	-1.36488e-014	-2.00854e-014	-2.62641e-014	-2.69239e-014	-2.82924e-014	-3.40849e-014	-2.49527e-014
-2.04865e-014	-2.58286e-014	-2.00441e-014	1.19541e-015	5.83395e-016	9.52958e-015	4.2121e-015	-9.87863e-015	-1.59378e-014	-2.30446e-014	-2.69395e-014	-3.22968e-014	-2.27845e-014	-2.91869e-014	2.49881e-015	-1.46727e-015	2.98387e-015	-1.00938e-014	-1.33567e-014	-2.00151e-014	-2.60236e-014	-2.65836e-014	-2.82346e-014	-3.36779e-014	-2.47811e-014
-2.05854e-014	-2.52816e-014	-1.99398e-014	1.15916e-015	3.10547e-016	9.42458e-015	3.97077e-015	-9.993e-015	-1.59806e-014	-2.27829e-014	-2.66251e-014	-3.19755e-014	-2.2646e-014	-2.88607e-014	2.40608e-015	-1.61989e-015	3.13829e-015	-1.02881e-014	-1.30539e-014	-1.99423e-014	-2.57545e-014	-2.62476e-014	-2.81693e-014	-3.32427e-014	-2.46078e-014
-2.06683e-014	-2.46967e-014	-1.98222e-014	1.13551e-015	4.81372e-017	9.32346e-015	3.73494e-015	-1.00951e-014	-1.60059e-014	-2.25247e-014	-2.62926e-014	-3.16318e-014	-2.24965e-014	-2.85178e-014	2.2981e-015	-1.74934e-015	3.29005e-015	-1.04808e-014	-1.27418e-014	-1.98661e-014	-2.54585e-014	-2.59166e-014	-2.80962e-014	-3.2782e-014	-2.44337e-014
-2.0733e-014	-2.40783e-014	-1.96912e-014	1.12349e-015	-2.01603e-016	9.22743e-015	3.50646e-015	-1.01825e-014	-1.60143e-014	-2.22708e-014	-2.59448e-014	-3.1265e-014	-2.23371e-014	-2.81598e-014	2.17584e-015	-1.8541e-015	3.43753e-015	-1.06692e-014	-1.24214e-014	-1.97862e-014	-2.51368e-014	-2.55908e-014	-2.8014e-014	-3.22998e-014	-2.42596e-014
-2.07776e-014	-2.34305e-014	-1.95473e-014	1.12357e-015	-4.36927e-016	9.13694e-015	3.28732e-015	-1.02531e-014	-1.60068e-014	-2.20217e-014	-2.55854e-014	-3.08739e-014	-2.21684e-014	-2.77893e-014	2.04029e-015	-1.93329e-015	3.57922e-015	-1.08514e-014	-1.20942e-014	-1.97018e-014	-2.4791e-014	-2.52707e-014	-2.79219e-014	-3.1799e-014	-2.40861e-014
-2.08003e-014	-2.27578e-014	-1.93911e-014	1.13626e-015	-6.55766e-016	9.05225e-015	3.07937e-015	-1.0306e-014	-1.59836e-014	-2.17784e-014	-2.52173e-014	-3.04588e-014	-2.19911e-014	-2.74082e-014	1.89327e-015	-1.98634e-015	3.71361e-015	-1.10255e-014	-1.17615e-014	-1.96121e-014	-2.44231e-014	-2.49566e-014	-2.78185e-014	-3.12834e-014	-2.39138e-014
-2.07999e-014	-2.20645e-014	-1.92234e-014	1.16153e-015	-8.5645e-016	8.97392e-015	2.88406e-015	-1.03403e-014	-1.59457e-014	-2.15418e-014	-2.48432e-014	-3.00202e-014	-2.18061e-014	-2.70184e-014	1.73628e-015	-2.0132e-015	3.83995e-015	-1.11892e-014	-1.14254e-014	-1.95174e-014	-2.40352e-014	-2.46482e-014	-2.77027e-014	-3.07566e-014	-2.37428e-014
-2.07753e-014	-2.13553e-014	-1.90447e-014	1.199e-015	-1.03724e-015	8.90173e-015	2.7027e-015	-1.03553e-014	-1.5895e-014	-2.13129e-014	-2.44661e-014	-2.95582e-014	-2.16153e-014	-2.6622e-014	1.57055e-015	-2.01351e-015	3.95661e-015	-1.1341e-014	-1.10871e-014	-1.94177e-014	-2.36292e-014	-2.43449e-014	-2.75738e-014	-3.02222e-014	-2.35728e-014
-2.07252e-014	-2.06355e-014	-1.88549e-014	1.24864e-015	-1.19648e-015	8.83646e-015	2.53614e-015	-1.03508e-014	-1.5833e-014	-2.10924e-014	-2.40889e-014	-2.9074e-014	-2.14189e-014	-2.62213e-014	1.39677e-015	-1.98718e-015	4.06188e-015	-1.14791e-014	-1.07492e-014	-1.93125e-014	-2.3207e-014	-2.4047e-014	-2.74313e-014	-2.96839e-014	-2.34042e-014
-2.06491e-014	-1.99105e-014	-1.86549e-014	1.3107e-015	-1.33269e-015	8.7787e-015	2.38499e-015	-1.03257e-014	-1.57615e-014	-2.08812e-014	-2.37152e-014	-2.85684e-014	-2.12182e-014	-2.58187e-014	1.21614e-015	-1.93481e-015	4.15451e-015	-1.16022e-014	-1.04137e-014	-1.92017e-014	-2.27718e-014	-2.3754e-014	-2.72743e-014	-2.91458e-014	-2.32365e-014
-2.05469e-014	-1.91847e-014	-1.84463e-014	1.38415e-015	-1.44433e-015	8.72813e-015	2.24931e-015	-1.02803e-014	-1.56826e-014	-2.06799e-014	-2.33474e-014	-2.80435e-014	-2.10147e-014	-2.54162e-014	1.03026e-015	-1.85672e-015	4.2329e-015	-1.17097e-014	-1.00822e-014	-1.90848e-014	-2.23266e-014	-2.34663e-014	-2.71015e-014	-2.86115e-014	-2.30697e-014
-2.04182e-014	-1.84633e-014	-1.82306e-014	1.46812e-015	-1.531e-015	8.68426e-015	2.1287e-015	-1.02146e-014	-1.55984e-014	-2.04897e-014	-2.29879e-014	-2.75007e-014	-2.08088e-014	-2.50157e-014	8.40626e-016	-1.75393e-015	4.29482e-015	-1.18016e-014	-9.75593e-015	-1.89625e-014	-2.18736e-014	-2.3183e-014	-2.69125e-014	-2.80845e-014	-2.29031e-014
-2.02632e-014	-1.77499e-014	-1.80094e-014	1.56204e-015	-1.592e-015	8.64726e-015	2.02316e-015	-1.01297e-014	-1.55113e-014	-2.03119e-014	-2.26388e-014	-2.69421e-014	-2.06008e-014	-2.46192e-014	6.48077e-016	-1.62664e-015	4.33938e-015	-1.18773e-014	-9.43752e-015	-1.88344e-014	-2.14163e-014	-2.29033e-014	-2.6707e-014	-2.75681e-014	-2.27358e-014
-2.00828e-014	-1.70493e-014	-1.77837e-014	1.66544e-015	-1.62624e-015	8.61702e-015	1.93177e-015	-1.00257e-014	-1.54228e-014	-2.01474e-014	-2.23028e-014	-2.63703e-014	-2.03919e-014	-2.42282e-014	4.53744e-016	-1.47596e-015	4.36514e-015	-1.19371e-014	-9.12928e-015	-1.87006e-014	-2.09576e-014	-2.26267e-014	-2.64843e-014	-2.70652e-014	-2.25674e-014
-1.98773e-014	-1.63658e-014	-1.75539e-014	1.77686e-015	-1.63373e-015	8.59339e-015	1.85368e-015	-9.90402e-015	-1.53356e-014	-1.99974e-014	-2.19824e-014	-2.57865e-014	-2.01829e-014	-2.38446e-014	2.58749e-016	-1.30411e-015	4.3707e-015	-1.19805e-014	-8.83334e-015	-1.85615e-014	-2.05009e-014	-2.23522e-014	-2.62442e-014	-2.6579e-014	-2.23972e-014
-1.96478e-014	-1.57027e-014	-1.73209e-014	1.89462e-015	-1.61448e-015	8.57558e-015	1.78731e-015	-9.76557e-015	-1.52516e-014	-1.98632e-014	-2.16794e-014	-2.51944e-014	-1.99743e-014	-2.34709e-014	6.39657e-017	-1.11225e-015	4.35448e-015	-1.20087e-014	-8.55136e-015	-1.84174e-014	-2.00495e-014	-2.20789e-014	-2.59865e-014	-2.61118e-014	-2.22244e-014
-1.93952e-014	-1.5063e-014	-1.70866e-014	2.01839e-015	-1.5687e-015	8.56357e-015	1.73089e-015	-9.61179e-015	-1.51735e-014	-1.97459e-014	-2.13958e-014	-2.45973e-014	-1.97662e-014	-2.31082e-014	-1.29652e-016	-9.02513e-016	4.31525e-015	-1.20227e-014	-8.28616e-015	-1.82685e-014	-1.96075e-014	-2.18073e-014	-2.57111e-014	-2.56657e-014	-2.20474e-014
-1.91212e-014	-1.44501e-014	-1.68519e-014	2.14697e-015	-1.49658e-015	8.55733e-015	1.68259e-015	-9.4447e-015	-1.51043e-014	-1.96464e-014	-2.11336e-014	-2.39987e-014	-1.9559e-014	-2.27583e-014	-3.21576e-016	-6.76634e-016	4.252e-015	-1.20237e-014	-8.03942e-015	-1.81153e-014	-1.91778e-014	-2.15371e-014	-2.54188e-014	-2.52426e-014	-2.18652e-014
-1.88275e-014	-1.38666e-014	-1.66179e-014	2.27945e-015	-1.39875e-015	8.55673e-015	1.64076e-015	-9.26662e-015	-1.50457e-014	-1.95661e-014	-2.08939e-014	-2.34021e-014	-1.93529e-014	-2.24228e-014	-5.11957e-016	-4.36808e-016	4.16376e-015	-1.20135e-014	-7.81183e-015	-1.79578e-014	-1.87629e-014	-2.12677e-014	-2.51099e-014	-2.4844e-014	-2.16771e-014
-1.85156e-014	-1.33152e-014	-1.63859e-014	2.41449e-015	-1.27628e-015	8.56171e-015	1.60307e-015	-9.0798e-015	-1.49998e-014	-1.95061e-014	-2.06774e-014	-2.28115e-014	-1.91484e-014	-2.2103e-014	-7.00343e-016	-1.84824e-016	4.04936e-015	-1.19936e-014	-7.605e-015	-1.77964e-014	-1.83664e-014	-2.0998e-014	-2.47846e-014	-2.44708e-014	-2.14815e-014
-1.81874e-014	-1.27973e-014	-1.61568e-014	2.55078e-015	-1.13021e-015	8.57281e-015	1.56742e-015	-8.88681e-015	-1.49684e-014	-1.94667e-014	-2.04849e-014	-2.22298e-014	-1.89456e-014	-2.17997e-014	-8.86042e-016	7.72461e-017	3.90797e-015	-1.19656e-014	-7.42069e-015	-1.7631e-014	-1.79916e-014	-2.07278e-014	-2.44442e-014	-2.41247e-014	-2.1277e-014
-1.78448e-014	-1.23149e-014	-1.5932e-014	2.68726e-015	-9.6226e-016	8.58926e-015	1.53094e-015	-8.69047e-015	-1.49525e-014	-1.94496e-014	-2.03175e-014	-2.16601e-014	-1.87447e-014	-2.1514e-014	-1.06952e-015	3.46554e-016	3.73907e-015	-1.19321e-014	-7.26048e-015	-1.7462e-014	-1.76412e-014	-2.04571e-014	-2.40895e-014	-2.38062e-014	-2.10625e-014
-1.749e-014	-1.18688e-014	-1.5713e-014	2.82374e-015	-7.74776e-016	8.61067e-015	1.49093e-015	-8.49259e-015	-1.49542e-014	-1.94558e-014	-2.0176e-014	-2.11071e-014	-1.85452e-014	-2.12475e-014	-1.25015e-015	6.20864e-016	3.54212e-015	-1.18951e-014	-7.12513e-015	-1.72887e-014	-1.73183e-014	-2.01853e-014	-2.37217e-014	-2.35147e-014	-2.0837e-014
-1.71246e-014	-1.14592e-014	-1.55012e-014	2.95883e-015	-5.69288e-016	8.63715e-015	1.44533e-015	-8.29508e-015	-1.49746e-014	-1.94856e-014	-2.00609e-014	-2.05748e-014	-1.83474e-014	-2.10008e-014	-1.42742e-015	8.98178e-016	3.3168e-015	-1.18569e-014	-7.0154e-015	-1.71116e-014	-1.70253e-014	-1.99123e-014	-2.33417e-014	-2.325e-014	-2.05992e-014
-1.67508e-014	-1.10863e-014	-1.52973e-014	3.09165e-015	-3.47249e-016	8.66833e-015	1.39294e-015	-8.10118e-015	-1.50137e-014	-1.95396e-014	-1.99718e-014	-2.00673e-014	-1.81516e-014	-2.07743e-014	-1.60166e-015	1.17596e-015	3.06392e-015	-1.18203e-014	-6.93174e-015	-1.69305e-014	-1.67649e-014	-1.96381e-014	-2.2951e-014	-2.30116e-014	-2.03476e-014
-1.63708e-014	-1.07498e-014	-1.51017e-014	3.22096e-015	-1.10325e-016	8.70446e-015	1.33169e-015	-7.91346e-015	-1.50728e-014	-1.96187e-014	-1.99089e-014	-1.95886e-014	-1.79577e-014	-2.05686e-014	-1.77274e-015	1.45163e-015	2.78451e-015	-1.1787e-014	-6.8741e-015	-1.67454e-014	-1.65396e-014	-1.93629e-014	-2.25509e-014	-2.27988e-014	-2.00815e-014
-1.59868e-014	-1.04485e-014	-1.49153e-014	3.34608e-015	1.38663e-016	8.74556e-015	1.25853e-015	-7.73425e-015	-1.51525e-014	-1.97238e-014	-1.98722e-014	-1.91422e-014	-1.77654e-014	-2.03838e-014	-1.94105e-015	1.72303e-015	2.47907e-015	-1.17597e-014	-6.84306e-015	-1.65563e-014	-1.63514e-014	-1.90866e-014	-2.21431e-014	-2.26107e-014	-1.98e-014
-1.56009e-014	-1.01811e-014	-1.4739e-014	3.46674e-015	3.97616e-016	8.79088e-015	1.17199e-015	-7.56646e-015	-1.52531e-014	-1.9855e-014	-1.98613e-014	-1.87313e-014	-1.75746e-014	-2.0221e-014	-2.1068e-015	1.98833e-015	2.14869e-015	-1.1741e-014	-6.8389e-015	-1.63627e-014	-1.62017e-014	-1.88095e-014	-2.17296e-014	-2.24457e-014	-1.95025e-014
-1.5215e-014	-9.94595e-015	-1.45728e-014	3.58202e-015	6.63922e-016	8.84006e-015	1.07045e-015	-7.41174e-015	-1.53753e-014	-2.0012e-014	-1.98755e-014	-1.83589e-014	-1.73854e-014	-2.00804e-014	-2.27036e-015	2.24465e-015	1.79461e-015	-1.17329e-014	-6.86069e-015	-1.61647e-014	-1.60919e-014	-1.85315e-014	-2.1312e-014	-2.23021e-014	-1.91893e-014
-1.48304e-014	-9.7414e-015	-1.44172e-014	3.69146e-015	9.35397e-016	8.89291e-015	9.52906e-016	-7.27225e-015	-1.55194e-014	-2.01938e-014	-1.99138e-014	-1.80283e-014	-1.71978e-014	-1.99618e-014	-2.43226e-015	2.49008e-015	1.41872e-015	-1.17377e-014	-6.90743e-015	-1.59616e-014	-1.60236e-014	-1.82534e-014	-2.08921e-014	-2.21778e-014	-1.88601e-014
-1.44489e-014	-9.56505e-015	-1.42724e-014	3.79441e-015	1.20976e-015	8.94997e-015	8.18276e-016	-7.15094e-015	-1.56848e-014	-2.04002e-014	-1.99753e-014	-1.77417e-014	-1.70119e-014	-1.98653e-014	-2.59312e-015	2.72271e-015	1.02268e-015	-1.17571e-014	-6.9786e-015	-1.57531e-014	-1.59977e-014	-1.7975e-014	-2.04723e-014	-2.2071e-014	-1.85153e-014
-1.40718e-014	-9.41396e-015	-1.41381e-014	3.891e-015	1.4844e-015	9.00987e-015	6.65937e-016	-7.04921e-015	-1.58708e-014	-2.06308e-014	-2.00586e-014	-1.75022e-014	-1.68281e-014	-1.97905e-014	-2.75276e-015	2.94078e-015	6.09289e-016	-1.17934e-014	-7.07313e-015	-1.5539e-014	-1.60139e-014	-1.76965e-014	-2.00541e-014	-2.19798e-014	-1.81549e-014
-1.37008e-014	-9.28515e-015	-1.40145e-014	3.98073e-015	1.75719e-015	9.07216e-015	4.9538e-016	-6.96783e-015	-1.60776e-014	-2.08847e-014	-2.0163e-014	-1.73117e-014	-1.66469e-014	-1.97371e-014	-2.91133e-015	3.1432e-015	1.81388e-016	-1.18481e-014	-7.18914e-015	-1.53193e-014	-1.60733e-014	-1.74192e-014	-1.96385e-014	-2.19019e-014	-1.77796e-014
-1.33371e-014	-9.17598e-015	-1.39014e-014	4.06325e-015	2.02572e-015	9.13625e-015	3.06677e-016	-6.90852e-015	-1.63043e-014	-2.11612e-014	-2.0287e-014	-1.71712e-014	-1.64685e-014	-1.97048e-014	-3.06869e-015	3.3287e-015	-2.5901e-016	-1.19225e-014	-7.32484e-015	-1.50933e-014	-1.61752e-014	-1.71432e-014	-1.92279e-014	-2.18344e-014	-1.73896e-014
-1.29814e-014	-9.08371e-015	-1.37987e-014	4.13878e-015	2.28825e-015	9.20179e-015	9.92799e-017	-6.87231e-015	-1.65504e-014	-2.1459e-014	-2.04286e-014	-1.70823e-014	-1.62933e-014	-1.96938e-014	-3.22549e-015	3.49594e-015	-7.08356e-016	-1.20175e-014	-7.4785e-015	-1.48605e-014	-1.63193e-014	-1.6869e-014	-1.88241e-014	-2.17748e-014	-1.69863e-014
-1.26345e-014	-9.00514e-015	-1.37057e-014	4.2078e-015	2.54281e-015	9.26825e-015	-1.26068e-016	-6.86055e-015	-1.68145e-014	-2.17766e-014	-2.05867e-014	-1.7045e-014	-1.61218e-014	-1.97032e-014	-3.38149e-015	3.64359e-015	-1.16385e-015	-1.21342e-014	-7.6477e-015	-1.46206e-014	-1.65054e-014	-1.65976e-014	-1.84287e-014	-2.17208e-014	-1.65713e-014
-1.2297e-014	-8.93686e-015	-1.36215e-014	4.27045e-015	2.78745e-015	9.33436e-015	-3.67868e-016	-6.87409e-015	-1.70957e-014	-2.21126e-014	-2.07599e-014	-1.70591e-014	-1.59547e-014	-1.97323e-014	-3.53623e-015	3.7712e-015	-1.62253e-015	-1.22733e-014	-7.83079e-015	-1.43734e-014	-1.67323e-014	-1.63296e-014	-1.80433e-014	-2.16702e-014	-1.61464e-014
-1.19697e-014	-8.87565e-015	-1.35459e-014	4.32687e-015	3.02006e-015	9.3986e-015	-6.25228e-016	-6.91375e-015	-1.73936e-014	-2.24657e-014	-2.09462e-014	-1.71248e-014	-1.57928e-014	-1.97804e-014	-3.6896e-015	3.87756e-015	-2.08048e-015	-1.24344e-014	-8.0254e-015	-1.41183e-014	-1.69981e-014	-1.60658e-014	-1.76695e-014	-2.16205e-014	-1.57133e-014
-1.16529e-014	-8.81915e-015	-1.34779e-014	4.3769e-015	3.23952e-015	9.45992e-015	-8.96826e-016	-6.97942e-015	-1.77065e-014	-2.28332e-014	-2.11443e-014	-1.72413e-014	-1.56378e-014	-1.98471e-014	-3.84116e-015	3.96225e-015	-2.53448e-015	-1.26181e-014	-8.22849e-015	-1.38559e-014	-1.73011e-014	-1.58065e-014	-1.73085e-014	-2.15693e-014	-1.52748e-014
-1.13464e-014	-8.76426e-015	-1.34165e-014	4.42069e-015	3.44405e-015	9.51754e-015	-1.18121e-015	-7.07123e-015	-1.80335e-014	-2.32136e-014	-2.13524e-014	-1.74078e-014	-1.54904e-014	-1.99316e-014	-3.99031e-015	4.02501e-015	-2.98123e-015	-1.28243e-014	-8.43732e-015	-1.35868e-014	-1.76391e-014	-1.55523e-014	-1.69612e-014	-2.15146e-014	-1.48332e-014
-1.10511e-014	-8.70772e-015	-1.33606e-014	4.45844e-015	3.63275e-015	9.56961e-015	-1.47662e-015	-7.18901e-015	-1.83731e-014	-2.36053e-014	-2.15679e-014	-1.76224e-014	-1.53522e-014	-2.00329e-014	-4.13656e-015	4.06574e-015	-3.41699e-015	-1.30522e-014	-8.64943e-015	-1.3311e-014	-1.80101e-014	-1.5304e-014	-1.66286e-014	-2.14546e-014	-1.43899e-014
-1.07675e-014	-8.64684e-015	-1.33094e-014	4.49069e-015	3.80455e-015	9.61443e-015	-1.78123e-015	-7.33221e-015	-1.87243e-014	-2.40061e-014	-2.17895e-014	-1.7883e-014	-1.52249e-014	-2.01499e-014	-4.27903e-015	4.08442e-015	-3.8386e-015	-1.3301e-014	-8.86172e-015	-1.30283e-014	-1.84122e-014	-1.50617e-014	-1.63105e-014	-2.13878e-014	-1.39473e-014
-1.04953e-014	-8.57887e-015	-1.32617e-014	4.51812e-015	3.95876e-015	9.65117e-015	-2.09295e-015	-7.50051e-015	-1.90863e-014	-2.44138e-014	-2.20159e-014	-1.81868e-014	-1.51093e-014	-2.02817e-014	-4.41673e-015	4.08138e-015	-4.24197e-015	-1.3569e-014	-9.0719e-015	-1.27394e-014	-1.88428e-014	-1.48261e-014	-1.60078e-014	-2.13123e-014	-1.35088e-014
-1.02344e-014	-8.50138e-015	-1.32161e-014	4.54086e-015	4.09511e-015	9.67777e-015	-2.40974e-015	-7.69331e-015	-1.94584e-014	-2.48259e-014	-2.22452e-014	-1.85314e-014	-1.50065e-014	-2.0427e-014	-4.54914e-015	4.05733e-015	-4.62378e-015	-1.38545e-014	-9.27763e-015	-1.2445e-014	-1.92991e-014	-1.45976e-014	-1.57207e-014	-2.12264e-014	-1.30773e-014
-9.98481e-015	-8.41325e-015	-1.31717e-014	4.55884e-015	4.21288e-015	9.69198e-015	-2.72907e-015	-7.90998e-015	-1.9839e-014	-2.52403e-014	-2.24757e-014	-1.89144e-014	-1.49178e-014	-2.05851e-014	-4.67514e-015	4.01292e-015	-4.98141e-015	-1.41568e-014	-9.47525e-015	-1.21452e-014	-1.97781e-014	-1.43761e-014	-1.5449e-014	-2.11284e-014	-1.2655e-014
-9.74577e-015	-8.31299e-015	-1.3127e-014	4.57206e-015	4.31214e-015	9.69218e-015	-3.04847e-015	-8.1493e-015	-2.02281e-014	-2.56547e-014	-2.27054e-014	-1.93314e-014	-1.48448e-014	-2.0755e-014	-4.79366e-015	3.94877e-015	-5.31207e-015	-1.4474e-014	-9.66301e-015	-1.18412e-014	-2.0276e-014	-1.41625e-014	-1.51927e-014	-2.10173e-014	-1.22449e-014
-9.51763e-015	-8.19943e-015	-1.30806e-014	4.58143e-015	4.3928e-015	9.6765e-015	-3.3657e-015	-8.40972e-015	-2.06249e-014	-2.60678e-014	-2.29326e-014	-1.97782e-014	-1.47881e-014	-2.0935e-014	-4.90369e-015	3.86537e-015	-5.61258e-015	-1.48042e-014	-9.83788e-015	-1.15341e-014	-2.07898e-014	-1.39567e-014	-1.49507e-014	-2.08922e-014	-1.18497e-014
-9.30084e-015	-8.07147e-015	-1.30318e-014	4.58659e-015	4.45561e-015	9.64282e-015	-3.67848e-015	-8.68937e-015	-2.10278e-014	-2.64764e-014	-2.31559e-014	-2.02511e-014	-1.47493e-014	-2.11238e-014	-5.0036e-015	3.76373e-015	-5.87989e-015	-1.51442e-014	-9.99794e-015	-1.12256e-014	-2.13161e-014	-1.3759e-014	-1.47225e-014	-2.07526e-014	-1.1472e-014
-9.09586e-015	-7.92827e-015	-1.29792e-014	4.58756e-015	4.50071e-015	9.58898e-015	-3.984e-015	-8.98722e-015	-2.14362e-014	-2.68789e-014	-2.33739e-014	-2.07452e-014	-1.47295e-014	-2.13199e-014	-5.09222e-015	3.6448e-015	-6.1122e-015	-1.54921e-014	-1.01408e-014	-1.09164e-014	-2.1852e-014	-1.35689e-014	-1.45082e-014	-2.05987e-014	-1.11146e-014
-8.90306e-015	-7.76964e-015	-1.29217e-014	4.58497e-015	4.52918e-015	9.51347e-015	-4.28035e-015	-9.30225e-015	-2.18488e-014	-2.7274e-014	-2.35851e-014	-2.12566e-014	-1.47301e-014	-2.15224e-014	-5.16914e-015	3.51037e-015	-6.30802e-015	-1.58454e-014	-1.02653e-014	-1.06081e-014	-2.23937e-014	-1.33862e-014	-1.43063e-014	-2.04306e-014	-1.07794e-014
-8.72212e-015	-7.59607e-015	-1.28584e-014	4.57807e-015	4.54245e-015	9.41408e-015	-4.56517e-015	-9.63293e-015	-2.22658e-014	-2.76596e-014	-2.37881e-014	-2.1781e-014	-1.47523e-014	-2.173e-014	-5.23275e-015	3.36116e-015	-6.46539e-015	-1.62015e-014	-1.03695e-014	-1.03022e-014	-2.29383e-014	-1.32107e-014	-1.41161e-014	-2.02479e-014	-1.04689e-014
-8.55324e-015	-7.40797e-015	-1.27884e-014	4.567e-015	4.54129e-015	9.28947e-015	-4.83695e-015	-9.97705e-015	-2.26863e-014	-2.8035e-014	-2.39811e-014	-2.23144e-014	-1.47973e-014	-2.19417e-014	-5.28159e-015	3.19852e-015	-6.58397e-015	-1.65576e-014	-1.04524e-014	-1.00005e-014	-2.34819e-014	-1.30428e-014	-1.39367e-014	-2.00507e-014	-1.01853e-014
-8.39669e-015	-7.2057e-015	-1.27106e-014	4.55105e-015	4.5272e-015	9.13771e-015	-5.09353e-015	-1.03336e-014	-2.31094e-014	-2.83986e-014	-2.41629e-014	-2.28525e-014	-1.48656e-014	-2.21557e-014	-5.31462e-015	3.02343e-015	-6.66299e-015	-1.69116e-014	-1.05127e-014	-9.70527e-015	-2.40212e-014	-1.28813e-014	-1.3767e-014	-1.984e-014	-9.93048e-015
-8.25302e-015	-6.99044e-015	-1.26246e-014	4.53021e-015	4.50111e-015	8.95686e-015	-5.33364e-015	-1.07011e-014	-2.35348e-014	-2.87492e-014	-2.43329e-014	-2.33913e-014	-1.49576e-014	-2.2371e-014	-5.33086e-015	2.83728e-015	-6.70246e-015	-1.72614e-014	-1.05499e-014	-9.41846e-015	-2.45529e-014	-1.27264e-014	-1.36053e-014	-1.96167e-014	-9.7056e-015
-8.12253e-015	-6.76388e-015	-1.25299e-014	4.50389e-015	4.46369e-015	8.74528e-015	-5.5568e-015	-1.10775e-014	-2.39616e-014	-2.90866e-014	-2.44897e-014	-2.39261e-014	-1.50735e-014	-2.25865e-014	-5.32938e-015	2.64085e-015	-6.70227e-015	-1.76045e-014	-1.05634e-014	-9.14198e-015	-2.5074e-014	-1.25777e-014	-1.34505e-014	-1.93819e-014	-9.51155e-015
-8.00562e-015	-6.52766e-015	-1.24262e-014	4.47196e-015	4.41652e-015	8.50181e-015	-5.76229e-015	-1.14616e-014	-2.4389e-014	-2.94099e-014	-2.46327e-014	-2.44528e-014	-1.52141e-014	-2.28013e-014	-5.30971e-015	2.43565e-015	-6.66306e-015	-1.79391e-014	-1.05531e-014	-8.87743e-015	-2.55819e-014	-1.24343e-014	-1.33015e-014	-1.91365e-014	-9.34948e-015
-7.90346e-015	-6.28435e-015	-1.23138e-014	4.43417e-015	4.36126e-015	8.22558e-015	-5.94931e-015	-1.18525e-014	-2.48158e-014	-2.97189e-014	-2.47618e-014	-2.49683e-014	-1.53794e-014	-2.30145e-014	-5.27159e-015	2.22267e-015	-6.5863e-015	-1.82636e-014	-1.05194e-014	-8.62678e-015	-2.60747e-014	-1.22956e-014	-1.31565e-014	-1.88823e-014	-9.22023e-015
-7.81686e-015	-6.03544e-015	-1.21923e-014	4.38959e-015	4.29877e-015	7.91532e-015	-6.11719e-015	-1.22486e-014	-2.52417e-014	-3.00133e-014	-2.48765e-014	-2.54684e-014	-1.55691e-014	-2.32249e-014	-5.21455e-015	2.00296e-015	-6.47376e-015	-1.85763e-014	-1.04628e-014	-8.39168e-015	-2.65501e-014	-1.21607e-014	-1.30147e-014	-1.86206e-014	-9.1236e-015
-7.74712e-015	-5.78337e-015	-1.20619e-014	4.33816e-015	4.23055e-015	7.57033e-015	-6.26562e-015	-1.26481e-014	-2.56656e-014	-3.02924e-014	-2.49764e-014	-2.59502e-014	-1.5783e-014	-2.34314e-014	-5.13838e-015	1.77759e-015	-6.32721e-015	-1.88755e-014	-1.03833e-014	-8.17388e-015	-2.7006e-014	-1.20282e-014	-1.28751e-014	-1.83529e-014	-9.05946e-015
-7.69446e-015	-5.53106e-015	-1.1923e-014	4.27915e-015	4.15777e-015	7.18981e-015	-6.39453e-015	-1.30502e-014	-2.60861e-014	-3.05565e-014	-2.5062e-014	-2.64108e-014	-1.60207e-014	-2.36334e-014	-5.0434e-015	1.54752e-015	-6.14908e-015	-1.91596e-014	-1.02822e-014	-7.97475e-015	-2.74403e-014	-1.18969e-014	-1.27364e-014	-1.80809e-014	-9.02688e-015
-7.65948e-015	-5.2811e-015	-1.1776e-014	4.21265e-015	4.08147e-015	6.77404e-015	-6.50493e-015	-1.34538e-014	-2.65021e-014	-3.08057e-014	-2.51329e-014	-2.68482e-014	-1.62812e-014	-2.38301e-014	-4.92931e-015	1.31377e-015	-5.94248e-015	-1.9428e-014	-1.01607e-014	-7.79534e-015	-2.78515e-014	-1.17662e-014	-1.25973e-014	-1.78063e-014	-9.02516e-015
-7.64365e-015	-5.03624e-015	-1.16213e-014	4.13775e-015	4.00288e-015	6.32324e-015	-6.59733e-015	-1.38584e-014	-2.69129e-014	-3.104e-014	-2.51899e-014	-2.72604e-014	-1.65632e-014	-2.4021e-014	-4.79658e-015	1.07738e-015	-5.71109e-015	-1.96799e-014	-1.00217e-014	-7.63727e-015	-2.82389e-014	-1.16348e-014	-1.24566e-014	-1.75305e-014	-9.05288e-015
-7.64792e-015	-4.79948e-015	-1.146e-014	4.05414e-015	3.92263e-015	5.83817e-015	-6.6727e-015	-1.42626e-014	-2.73179e-014	-3.12604e-014	-2.52336e-014	-2.76448e-014	-1.68658e-014	-2.42054e-014	-4.64655e-015	8.38855e-016	-5.45791e-015	-1.99149e-014	-9.86665e-015	-7.50171e-015	-2.86007e-014	-1.1502e-014	-1.23141e-014	-1.72553e-014	-9.10807e-015
-7.67303e-015	-4.57346e-015	-1.12931e-014	3.96205e-015	3.84176e-015	5.32047e-015	-6.7325e-015	-1.46653e-014	-2.7715e-014	-3.14677e-014	-2.52642e-014	-2.80006e-014	-1.71872e-014	-2.43826e-014	-4.47995e-015	5.98401e-016	-5.18614e-015	-2.01329e-014	-9.69788e-015	-7.38915e-015	-2.89358e-014	-1.13665e-014	-1.21693e-014	-1.69822e-014	-9.18834e-015
-7.7201e-015	-4.36099e-015	-1.11217e-014	3.8609e-015	3.76138e-015	4.77153e-015	-6.77769e-015	-1.50655e-014	-2.81033e-014	-3.16623e-014	-2.52822e-014	-2.83271e-014	-1.75253e-014	-2.4552e-014	-4.29738e-015	3.56335e-016	-4.90008e-015	-2.03336e-014	-9.51751e-015	-7.30021e-015	-2.92433e-014	-1.12274e-014	-1.20216e-014	-1.67127e-014	-9.29184e-015
-7.79e-015	-4.16546e-015	-1.09466e-014	3.75045e-015	3.68206e-015	4.19384e-015	-6.81032e-015	-1.54619e-014	-2.8481e-014	-3.18448e-014	-2.52885e-014	-2.86231e-014	-1.78784e-014	-2.47137e-014	-4.10028e-015	1.13457e-016	-4.60385e-015	-2.05172e-014	-9.32758e-015	-7.23504e-015	-2.95238e-014	-1.10838e-014	-1.18707e-014	-1.6448e-014	-9.41534e-015
-7.88375e-015	-3.99014e-015	-1.077e-014	3.63051e-015	3.60419e-015	3.58925e-015	-6.8318e-015	-1.58538e-014	-2.88467e-014	-3.20162e-014	-2.52842e-014	-2.88883e-014	-1.82442e-014	-2.48673e-014	-3.8903e-015	-1.29432e-016	-4.30106e-015	-2.06842e-014	-9.13149e-015	-7.19391e-015	-2.97773e-014	-1.09347e-014	-1.17163e-014	-1.619e-014	-9.55598e-015
-8.0012e-015	-3.83721e-015	-1.05931e-014	3.50147e-015	3.52815e-015	2.96033e-015	-6.84383e-015	-1.624e-014	-2.91985e-014	-3.21772e-014	-2.52709e-014	-2.91229e-014	-1.86204e-014	-2.50128e-014	-3.66922e-015	-3.72197e-016	-3.99667e-015	-2.08354e-014	-8.93135e-015	-7.1769e-015	-3.00037e-014	-1.078e-014	-1.15586e-014	-1.59403e-014	-9.71096e-015
-8.14262e-015	-3.70923e-015	-1.04172e-014	3.36325e-015	3.4545e-015	2.3098e-015	-6.8487e-015	-1.662e-014	-2.95353e-014	-3.23288e-014	-2.52488e-014	-2.93275e-014	-1.90042e-014	-2.51497e-014	-3.43821e-015	-6.14368e-016	-3.69528e-015	-2.09724e-014	-8.72995e-015	-7.18322e-015	-3.0204e-014	-1.06187e-014	-1.13979e-014	-1.56999e-014	-9.87657e-015
-8.30881e-015	-3.6082e-015	-1.02445e-014	3.21627e-015	3.38345e-015	1.64146e-015	-6.84874e-015	-1.69935e-014	-2.98549e-014	-3.24719e-014	-2.52194e-014	-2.95028e-014	-1.93932e-014	-2.52782e-014	-3.19958e-015	-8.55618e-016	-3.40072e-015	-2.10956e-014	-8.5305e-015	-7.21252e-015	-3.03785e-014	-1.04494e-014	-1.12346e-014	-1.547e-014	-1.00489e-014
-8.50001e-015	-3.53564e-015	-1.00767e-014	3.06109e-015	3.31445e-015	9.59121e-016	-6.84599e-015	-1.73595e-014	-3.01555e-014	-3.26076e-014	-2.51838e-014	-2.965e-014	-1.9785e-014	-2.53988e-014	-2.95659e-015	-1.09587e-015	-3.11776e-015	-2.12068e-014	-8.33517e-015	-7.26342e-015	-3.05284e-014	-1.02721e-014	-1.1069e-014	-1.52513e-014	-1.02245e-014
-8.71556e-015	-3.49367e-015	-9.91519e-015	2.8981e-015	3.24761e-015	2.66967e-016	-6.84241e-015	-1.77165e-014	-3.04354e-014	-3.27361e-014	-2.51431e-014	-2.97703e-014	-2.01758e-014	-2.55116e-014	-2.71144e-015	-1.33506e-015	-2.85039e-015	-2.13073e-014	-8.1474e-015	-7.33462e-015	-3.06544e-014	-1.00872e-014	-1.09015e-014	-1.50448e-014	-1.03995e-014
-8.95513e-015	-3.48368e-015	-9.7622e-015	2.72797e-015	3.18306e-015	-4.30294e-016	-6.83984e-015	-1.80634e-014	-3.06933e-014	-3.28578e-014	-2.50984e-014	-2.98651e-014	-2.05629e-014	-2.56166e-014	-2.46634e-015	-1.57291e-015	-2.60245e-015	-2.13987e-014	-7.96955e-015	-7.42511e-015	-3.07577e-014	-9.8933e-015	-1.07326e-014	-1.48509e-014	-1.05692e-014
-9.21761e-015	-3.50725e-015	-9.61929e-015	2.55143e-015	3.12052e-015	-1.12827e-015	-6.84097e-015	-1.83992e-014	-3.09271e-014	-3.29733e-014	-2.50502e-014	-2.99363e-014	-2.0944e-014	-2.57146e-014	-2.22435e-015	-1.80955e-015	-2.37708e-015	-2.14828e-014	-7.80416e-015	-7.53294e-015	-3.08396e-014	-9.6897e-015	-1.05632e-014	-1.46703e-014	-1.07304e-014
-9.5027e-015	-3.56511e-015	-9.48865e-015	2.36896e-015	3.05911e-015	-1.8225e-015	-6.84731e-015	-1.87227e-014	-3.1135e-014	-3.30828e-014	-2.5e-014	-2.99846e-014	-2.1316e-014	-2.58056e-014	-1.98809e-015	-2.04491e-015	-2.17763e-015	-2.15616e-014	-7.65442e-015	-7.65602e-015	-3.09014e-014	-9.4762e-015	-1.03932e-014	-1.45034e-014	-1.08802e-014
-9.80904e-015	-3.65822e-015	-9.37158e-015	2.18198e-015	2.99888e-015	-2.50807e-015	-6.86102e-015	-1.9034e-014	-3.13152e-014	-3.31869e-014	-2.49484e-014	-3.00122e-014	-2.16759e-014	-2.58904e-014	-1.76103e-015	-2.27866e-015	-2.00783e-015	-2.16372e-014	-7.52298e-015	-7.79206e-015	-3.09441e-014	-9.25287e-015	-1.0224e-014	-1.435e-014	-1.10149e-014
-1.01351e-014	-3.78621e-015	-9.26986e-015	1.99145e-015	2.93918e-015	-3.18e-015	-6.88324e-015	-1.93319e-014	-3.14668e-014	-3.32858e-014	-2.48961e-014	-3.00225e-014	-2.20209e-014	-2.59693e-014	-1.54512e-015	-2.51101e-015	-1.87011e-015	-2.17109e-014	-7.41256e-015	-7.93846e-015	-3.09685e-014	-9.0194e-015	-1.00569e-014	-1.42101e-014	-1.11311e-014
-1.04797e-014	-3.9492e-015	-9.18466e-015	1.7987e-015	2.87909e-015	-3.83383e-015	-6.9153e-015	-1.96151e-014	-3.15882e-014	-3.33797e-014	-2.48443e-014	-3.00171e-014	-2.23484e-014	-2.60429e-014	-1.34281e-015	-2.74157e-015	-1.76688e-015	-2.17846e-014	-7.32417e-015	-8.09246e-015	-3.09765e-014	-8.77597e-015	-9.89216e-015	-1.40835e-014	-1.12257e-014
-1.08409e-014	-4.14641e-015	-9.11726e-015	1.60521e-015	2.81822e-015	-4.4642e-015	-6.95855e-015	-1.98818e-014	-3.16783e-014	-3.34689e-014	-2.47939e-014	-2.99976e-014	-2.26563e-014	-2.61122e-014	-1.15693e-015	-2.97061e-015	-1.70017e-015	-2.18594e-014	-7.25945e-015	-8.25166e-015	-3.09693e-014	-8.52352e-015	-9.73075e-015	-1.39699e-014	-1.12957e-014
-1.12158e-014	-4.37671e-015	-9.06932e-015	1.41217e-015	2.75602e-015	-5.06585e-015	-7.01424e-015	-2.01314e-014	-3.17366e-014	-3.35532e-014	-2.47458e-014	-2.9966e-014	-2.29418e-014	-2.61774e-014	-9.89575e-016	-3.19711e-015	-1.67129e-015	-2.19372e-014	-7.21958e-015	-8.41322e-015	-3.0948e-014	-8.2629e-015	-9.57363e-015	-1.38686e-014	-1.13382e-014
-1.16023e-014	-4.63907e-015	-9.04257e-015	1.22157e-015	2.69222e-015	-5.6338e-015	-7.08378e-015	-2.03625e-014	-3.17625e-014	-3.36323e-014	-2.46998e-014	-2.9924e-014	-2.32027e-014	-2.62387e-014	-8.4296e-016	-3.42075e-015	-1.68133e-015	-2.20189e-014	-7.2061e-015	-8.57401e-015	-3.09133e-014	-7.99537e-015	-9.42155e-015	-1.37788e-014	-1.13508e-014
-1.19984e-014	-4.9316e-015	-9.03769e-015	1.03496e-015	2.62625e-015	-6.1634e-015	-7.16767e-015	-2.05734e-014	-3.17558e-014	-3.37051e-014	-2.46562e-014	-2.98732e-014	-2.34374e-014	-2.62968e-014	-7.19052e-016	-3.6413e-015	-1.73104e-015	-2.21056e-014	-7.21918e-015	-8.73172e-015	-3.08666e-014	-7.72158e-015	-9.27495e-015	-1.36997e-014	-1.13316e-014
-1.2401e-014	-5.25242e-015	-9.05555e-015	8.53709e-016	2.55744e-015	-6.65015e-015	-7.26626e-015	-2.0763e-014	-3.17166e-014	-3.37721e-014	-2.46146e-014	-2.98153e-014	-2.36441e-014	-2.63522e-014	-6.19902e-016	-3.85737e-015	-1.82083e-015	-2.21981e-014	-7.25973e-015	-8.88382e-015	-3.08091e-014	-7.4426e-015	-9.13422e-015	-1.36301e-014	-1.12787e-014
-1.2807e-014	-5.60025e-015	-9.0965e-015	6.7948e-016	2.48571e-015	-7.08996e-015	-7.38007e-015	-2.09294e-014	-3.1645e-014	-3.38323e-014	-2.45753e-014	-2.97506e-014	-2.3821e-014	-2.64056e-014	-5.46937e-016	-4.06841e-015	-1.95054e-015	-2.22969e-014	-7.32773e-015	-9.02791e-015	-3.07421e-014	-7.15968e-015	-8.99961e-015	-1.35693e-014	-1.1191e-014
-1.32134e-014	-5.9729e-015	-9.1609e-015	5.14454e-016	2.41114e-015	-7.4793e-015	-7.50899e-015	-2.10715e-014	-3.15412e-014	-3.38846e-014	-2.45389e-014	-2.96801e-014	-2.3967e-014	-2.64572e-014	-5.01444e-016	-4.27452e-015	-2.11961e-015	-2.24023e-014	-7.42321e-015	-9.16131e-015	-3.06665e-014	-6.87427e-015	-8.87149e-015	-1.35161e-014	-1.10684e-014
-1.36162e-014	-6.36798e-015	-9.24889e-015	3.59877e-016	2.3333e-015	-7.81521e-015	-7.65337e-015	-2.1188e-014	-3.14065e-014	-3.39283e-014	-2.45047e-014	-2.96047e-014	-2.40814e-014	-2.65076e-014	-4.85197e-016	-4.47519e-015	-2.32671e-015	-2.25149e-014	-7.54605e-015	-9.28233e-015	-3.05827e-014	-6.58726e-015	-8.75068e-015	-1.34687e-014	-1.09107e-014
-1.40126e-014	-6.78234e-015	-9.36017e-015	2.17192e-016	2.25206e-015	-8.09488e-015	-7.81263e-015	-2.12776e-014	-3.12416e-014	-3.39628e-014	-2.44731e-014	-2.95252e-014	-2.41628e-014	-2.65568e-014	-4.98605e-016	-4.66926e-015	-2.56985e-015	-2.26346e-014	-7.6953e-015	-9.38801e-015	-3.04911e-014	-6.29996e-015	-8.63732e-015	-1.3426e-014	-1.07175e-014
-1.44002e-014	-7.21377e-015	-9.49498e-015	8.78723e-017	2.16693e-015	-8.31598e-015	-7.98607e-015	-2.13386e-014	-3.10471e-014	-3.39873e-014	-2.44429e-014	-2.94422e-014	-2.42109e-014	-2.66052e-014	-5.42166e-016	-4.85571e-015	-2.84753e-015	-2.27608e-014	-7.87077e-015	-9.47651e-015	-3.03924e-014	-6.01477e-015	-8.53101e-015	-1.33866e-014	-1.04895e-014
-1.47754e-014	-7.6592e-015	-9.65265e-015	-2.58625e-017	2.07818e-015	-8.47677e-015	-8.17343e-015	-2.13704e-014	-3.08248e-014	-3.40009e-014	-2.44136e-014	-2.93551e-014	-2.42261e-014	-2.66526e-014	-6.1588e-016	-5.03374e-015	-3.15745e-015	-2.28931e-014	-8.07071e-015	-9.54606e-015	-3.02869e-014	-5.7331e-015	-8.43161e-015	-1.3349e-014	-1.0228e-014
-1.51353e-014	-8.11486e-015	-9.83272e-015	-1.22977e-016	1.98592e-015	-8.57557e-015	-8.37378e-015	-2.1372e-014	-3.05764e-014	-3.40024e-014	-2.43848e-014	-2.92641e-014	-2.42082e-014	-2.6699e-014	-7.19372e-016	-5.2028e-015	-3.4973e-015	-2.30299e-014	-8.2943e-015	-9.59582e-015	-3.01743e-014	-5.45705e-015	-8.3384e-015	-1.33118e-014	-9.93401e-015
-1.54774e-014	-8.57855e-015	-1.00346e-014	-2.02223e-016	1.89038e-015	-8.61136e-015	-8.58622e-015	-2.13425e-014	-3.03038e-014	-3.3991e-014	-2.43552e-014	-2.91691e-014	-2.41581e-014	-2.67438e-014	-8.51836e-016	-5.36197e-015	-3.86433e-015	-2.31704e-014	-8.53953e-015	-9.62529e-015	-3.00545e-014	-5.18852e-015	-8.25076e-015	-1.32734e-014	-9.60972e-015
-1.57988e-014	-9.0469e-015	-1.02569e-014	-2.62439e-016	1.79152e-015	-8.58493e-015	-8.81003e-015	-2.12821e-014	-3.00089e-014	-3.39656e-014	-2.43238e-014	-2.90692e-014	-2.40761e-014	-2.67874e-014	-1.0129e-015	-5.51068e-015	-4.2554e-015	-2.33132e-014	-8.80449e-015	-9.63366e-015	-2.99278e-014	-4.92954e-015	-8.16749e-015	-1.32328e-014	-9.2576e-015
-1.60975e-014	-9.51636e-015	-1.04985e-014	-3.02767e-016	1.68937e-015	-8.49671e-015	-9.04408e-015	-2.11907e-014	-2.9695e-014	-3.39259e-014	-2.42904e-014	-2.89629e-014	-2.39638e-014	-2.68294e-014	-1.20183e-015	-5.64803e-015	-4.66758e-015	-2.3457e-014	-9.08662e-015	-9.62115e-015	-2.97938e-014	-4.68236e-015	-8.08829e-015	-1.31886e-014	-8.88001e-015
-1.63715e-014	-9.98378e-015	-1.07583e-014	-3.22495e-016	1.58441e-015	-8.34786e-015	-9.28676e-015	-2.10671e-014	-2.93646e-014	-3.38716e-014	-2.42537e-014	-2.88496e-014	-2.38223e-014	-2.68695e-014	-1.41734e-015	-5.7732e-015	-5.09754e-015	-2.35997e-014	-9.38357e-015	-9.58777e-015	-2.9652e-014	-4.44887e-015	-8.01253e-015	-1.31387e-014	-8.47997e-015
-1.66185e-014	-1.04464e-014	-1.10345e-014	-3.20742e-016	1.47696e-015	-8.13985e-015	-9.53653e-015	-2.09106e-014	-2.90208e-014	-3.3802e-014	-2.42127e-014	-2.87282e-014	-2.36531e-014	-2.69073e-014	-1.658e-015	-5.88564e-015	-5.54248e-015	-2.37398e-014	-9.69356e-015	-9.53414e-015	-2.95028e-014	-4.23058e-015	-7.93882e-015	-1.30819e-014	-8.06066e-015
-1.68372e-014	-1.09012e-014	-1.13254e-014	-2.97025e-016	1.36757e-015	-7.87512e-015	-9.79216e-015	-2.07221e-014	-2.8667e-014	-3.37167e-014	-2.4166e-014	-2.85983e-014	-2.34583e-014	-2.6942e-014	-1.92167e-015	-5.98526e-015	-5.9988e-015	-2.38752e-014	-1.00141e-014	-9.46166e-015	-2.93458e-014	-4.02895e-015	-7.86599e-015	-1.30172e-014	-7.62532e-015
-1.70263e-014	-1.13455e-014	-1.16293e-014	-2.50999e-016	1.25618e-015	-7.5566e-015	-1.00527e-014	-2.05018e-014	-2.83065e-014	-3.36159e-014	-2.41132e-014	-2.84589e-014	-2.32402e-014	-2.69732e-014	-2.20598e-015	-6.07092e-015	-6.46284e-015	-2.40042e-014	-1.03427e-014	-9.37217e-015	-2.9181e-014	-3.84607e-015	-7.79302e-015	-1.29431e-014	-7.17744e-015
-1.71847e-014	-1.17767e-014	-1.19445e-014	-1.82117e-016	1.14397e-015	-7.18688e-015	-1.03163e-014	-2.02502e-014	-2.7943e-014	-3.34988e-014	-2.40536e-014	-2.83085e-014	-2.30008e-014	-2.70003e-014	-2.50862e-015	-6.14216e-015	-6.93127e-015	-2.41249e-014	-1.06765e-014	-9.26739e-015	-2.90077e-014	-3.68315e-015	-7.71939e-015	-1.28588e-014	-6.72081e-015
-1.73126e-014	-1.21921e-014	-1.22694e-014	-9.07475e-017	1.03108e-015	-6.77084e-015	-1.0581e-014	-1.99694e-014	-2.75789e-014	-3.3366e-014	-2.39861e-014	-2.81462e-014	-2.27428e-014	-2.70223e-014	-2.82684e-015	-6.19845e-015	-7.40015e-015	-2.42346e-014	-1.10135e-014	-9.14973e-015	-2.8826e-014	-3.54129e-015	-7.64371e-015	-1.27625e-014	-6.25961e-015
-1.74092e-014	-1.25896e-014	-1.26014e-014	2.28627e-017	9.1805e-016	-6.31313e-015	-1.0846e-014	-1.96606e-014	-2.72173e-014	-3.32171e-014	-2.39094e-014	-2.79708e-014	-2.24686e-014	-2.70385e-014	-3.15794e-015	-6.23961e-015	-7.86693e-015	-2.43322e-014	-1.13515e-014	-9.02123e-015	-2.86361e-014	-3.42185e-015	-7.56498e-015	-1.26542e-014	-5.79819e-015
-1.74751e-014	-1.29667e-014	-1.29388e-014	1.58562e-016	8.05635e-016	-5.81865e-015	-1.11096e-014	-1.93252e-014	-2.68616e-014	-3.3053e-014	-2.3823e-014	-2.77806e-014	-2.21809e-014	-2.70478e-014	-3.49908e-015	-6.26543e-015	-8.32789e-015	-2.44158e-014	-1.16883e-014	-8.88515e-015	-2.84372e-014	-3.32675e-015	-7.48238e-015	-1.25327e-014	-5.34062e-015
-1.75109e-014	-1.33211e-014	-1.32794e-014	3.15846e-016	6.94561e-016	-5.29234e-015	-1.13711e-014	-1.89653e-014	-2.65146e-014	-3.28738e-014	-2.37261e-014	-2.75744e-014	-2.18833e-014	-2.70492e-014	-3.84684e-015	-6.27604e-015	-8.78049e-015	-2.44832e-014	-1.20217e-014	-8.74503e-015	-2.82297e-014	-3.25704e-015	-7.39516e-015	-1.23978e-014	-4.89021e-015
-1.75177e-014	-1.36519e-014	-1.36206e-014	4.93384e-016	5.85245e-016	-4.73936e-015	-1.1629e-014	-1.85832e-014	-2.61786e-014	-3.26794e-014	-2.36184e-014	-2.73517e-014	-2.15787e-014	-2.70421e-014	-4.19821e-015	-6.27195e-015	-9.22192e-015	-2.45327e-014	-1.23505e-014	-8.60379e-015	-2.8014e-014	-3.21321e-015	-7.30272e-015	-1.22496e-014	-4.45116e-015
-1.74972e-014	-1.39582e-014	-1.39611e-014	6.9025e-016	4.77967e-016	-4.16559e-015	-1.18826e-014	-1.81814e-014	-2.58571e-014	-3.24702e-014	-2.34992e-014	-2.71112e-014	-2.12694e-014	-2.7025e-014	-4.55005e-015	-6.25357e-015	-9.64945e-015	-2.45633e-014	-1.26725e-014	-8.46565e-015	-2.77903e-014	-3.19567e-015	-7.20425e-015	-1.20874e-014	-4.0273e-015
-1.74515e-014	-1.42385e-014	-1.42989e-014	9.05531e-016	3.72849e-016	-3.57653e-015	-1.21308e-014	-1.77629e-014	-2.5552e-014	-3.22468e-014	-2.33685e-014	-2.68531e-014	-2.09583e-014	-2.69976e-014	-4.89931e-015	-6.22088e-015	-1.00609e-014	-2.45733e-014	-1.29864e-014	-8.33439e-015	-2.75587e-014	-3.20444e-015	-7.09859e-015	-1.19108e-014	-3.62234e-015
-1.73824e-014	-1.44919e-014	-1.46321e-014	1.13785e-015	2.70186e-016	-2.97888e-015	-1.23723e-014	-1.7331e-014	-2.52659e-014	-3.20105e-014	-2.32266e-014	-2.65773e-014	-2.06484e-014	-2.6959e-014	-5.24271e-015	-6.17505e-015	-1.0455e-014	-2.4562e-014	-1.32908e-014	-8.21434e-015	-2.73196e-014	-3.2404e-015	-6.98562e-015	-1.17203e-014	-3.2398e-015
-1.72924e-014	-1.47178e-014	-1.49591e-014	1.38591e-015	1.69652e-016	-2.37874e-015	-1.26055e-014	-1.68887e-014	-2.50003e-014	-3.1762e-014	-2.3073e-014	-2.62837e-014	-2.03425e-014	-2.69081e-014	-5.57735e-015	-6.11727e-015	-1.08301e-014	-2.45288e-014	-1.35847e-014	-8.10876e-015	-2.70736e-014	-3.30295e-015	-6.86495e-015	-1.15162e-014	-2.88218e-015
-1.71839e-014	-1.49161e-014	-1.5278e-014	1.64784e-015	7.16074e-017	-1.78119e-015	-1.28295e-014	-1.6439e-014	-2.47569e-014	-3.15015e-014	-2.29076e-014	-2.59721e-014	-2.00439e-014	-2.68441e-014	-5.90019e-015	-6.04826e-015	-1.1185e-014	-2.44742e-014	-1.38676e-014	-8.022e-015	-2.68215e-014	-3.39118e-015	-6.7361e-015	-1.12986e-014	-2.55269e-015
-1.70597e-014	-1.50872e-014	-1.55874e-014	1.92161e-015	-2.38263e-017	-1.19204e-015	-1.30436e-014	-1.59858e-014	-2.45366e-014	-3.12296e-014	-2.27305e-014	-2.56432e-014	-1.97545e-014	-2.67663e-014	-6.20837e-015	-5.96963e-015	-1.15186e-014	-2.4398e-014	-1.41387e-014	-7.95791e-015	-2.65641e-014	-3.50437e-015	-6.59838e-015	-1.10679e-014	-2.25322e-015
-1.69236e-014	-1.5231e-014	-1.58862e-014	2.20607e-015	-1.1671e-016	-6.17079e-016	-1.32473e-014	-1.55322e-014	-2.43403e-014	-3.09468e-014	-2.25419e-014	-2.52985e-014	-1.94769e-014	-2.66739e-014	-6.49937e-015	-5.88291e-015	-1.18308e-014	-2.43006e-014	-1.43985e-014	-7.92081e-015	-2.63022e-014	-3.64126e-015	-6.45245e-015	-1.08249e-014	-1.98607e-015
-1.67784e-014	-1.53473e-014	-1.61733e-014	2.49928e-015	-2.07112e-016	-6.2022e-017	-1.34394e-014	-1.50821e-014	-2.41682e-014	-3.06538e-014	-2.23427e-014	-2.49385e-014	-1.92134e-014	-2.65668e-014	-6.77082e-015	-5.7892e-015	-1.21211e-014	-2.41823e-014	-1.46471e-014	-7.91421e-015	-2.60378e-014	-3.8011e-015	-6.29862e-015	-1.05707e-014	-1.75264e-015
-1.6628e-014	-1.54376e-014	-1.64472e-014	2.79979e-015	-2.95516e-016	4.67518e-016	-1.36193e-014	-1.46391e-014	-2.40199e-014	-3.0351e-014	-2.21339e-014	-2.45643e-014	-1.89657e-014	-2.64445e-014	-7.0205e-015	-5.68993e-015	-1.23897e-014	-2.40446e-014	-1.48841e-014	-7.94095e-015	-2.57722e-014	-3.98157e-015	-6.13659e-015	-1.03056e-014	-1.55387e-015
-1.64755e-014	-1.5503e-014	-1.6707e-014	3.10522e-015	-3.82259e-016	9.66112e-016	-1.37866e-014	-1.42067e-014	-2.38952e-014	-3.00391e-014	-2.19163e-014	-2.41771e-014	-1.87356e-014	-2.63063e-014	-7.24643e-015	-5.58735e-015	-1.26362e-014	-2.38891e-014	-1.51099e-014	-8.00495e-015	-2.55066e-014	-4.18055e-015	-5.96725e-015	-1.0031e-014	-1.3914e-015
-1.63241e-014	-1.55448e-014	-1.69517e-014	3.41352e-015	-4.67768e-016	1.43008e-015	-1.39411e-014	-1.37884e-014	-2.37936e-014	-2.97182e-014	-2.16908e-014	-2.37782e-014	-1.85244e-014	-2.61523e-014	-7.44696e-015	-5.48327e-015	-1.2862e-014	-2.37169e-014	-1.53256e-014	-8.10953e-015	-2.52422e-014	-4.39576e-015	-5.79168e-015	-9.74833e-015	-1.26538e-015
-1.61774e-014	-1.55639e-014	-1.71814e-014	3.72197e-015	-5.52547e-016	1.85537e-015	-1.40823e-014	-1.33876e-014	-2.3714e-014	-2.93886e-014	-2.14581e-014	-2.33695e-014	-1.83337e-014	-2.59822e-014	-7.62094e-015	-5.37964e-015	-1.30677e-014	-2.35306e-014	-1.5532e-014	-8.25702e-015	-2.49805e-014	-4.62552e-015	-5.61063e-015	-9.45839e-015	-1.17537e-015
-1.60381e-014	-1.55622e-014	-1.73954e-014	4.02909e-015	-6.37017e-016	2.23843e-015	-1.421e-014	-1.30078e-014	-2.36551e-014	-2.90508e-014	-2.12192e-014	-2.29535e-014	-1.81641e-014	-2.57961e-014	-7.76746e-015	-5.27853e-015	-1.32548e-014	-2.33322e-014	-1.57296e-014	-8.45001e-015	-2.47229e-014	-4.86738e-015	-5.42501e-015	-9.16281e-015	-1.12093e-015
-1.591e-014	-1.55409e-014	-1.75929e-014	4.33213e-015	-7.21349e-016	2.57619e-015	-1.4324e-014	-1.26515e-014	-2.36154e-014	-2.87051e-014	-2.09748e-014	-2.25319e-014	-1.80168e-014	-2.5594e-014	-7.88581e-015	-5.18216e-015	-1.34246e-014	-2.31241e-014	-1.59199e-014	-8.6902e-015	-2.44713e-014	-5.11855e-015	-5.23553e-015	-8.86273e-015	-1.10068e-015
-1.57961e-014	-1.5502e-014	-1.77745e-014	4.62868e-015	-8.06515e-016	2.86636e-015	-1.44242e-014	-1.23213e-014	-2.35928e-014	-2.83513e-014	-2.07264e-014	-2.21073e-014	-1.78919e-014	-2.53762e-014	-7.97561e-015	-5.09253e-015	-1.35785e-014	-2.29099e-014	-1.61041e-014	-8.97839e-015	-2.42272e-014	-5.37626e-015	-5.04319e-015	-8.55934e-015	-1.1128e-015
-1.56991e-014	-1.54469e-014	-1.79403e-014	4.91667e-015	-8.9263e-016	3.10596e-015	-1.45108e-014	-1.20199e-014	-2.35853e-014	-2.7989e-014	-2.04751e-014	-2.16816e-014	-1.77898e-014	-2.51431e-014	-8.03674e-015	-5.01203e-015	-1.37189e-014	-2.26923e-014	-1.62833e-014	-9.31574e-015	-2.39917e-014	-5.63794e-015	-4.84853e-015	-8.25434e-015	-1.15602e-015
-1.56208e-014	-1.53771e-014	-1.80899e-014	5.19435e-015	-9.80797e-016	3.29341e-015	-1.45838e-014	-1.17492e-014	-2.35902e-014	-2.76181e-014	-2.02219e-014	-2.12572e-014	-1.77098e-014	-2.48949e-014	-8.07015e-015	-4.94296e-015	-1.38476e-014	-2.24744e-014	-1.64591e-014	-9.70288e-015	-2.37658e-014	-5.90031e-015	-4.65252e-015	-7.94937e-015	-1.22809e-015
-1.55633e-014	-1.52944e-014	-1.82235e-014	5.45931e-015	-1.07166e-015	3.4278e-015	-1.46439e-014	-1.15105e-014	-2.36052e-014	-2.72383e-014	-1.99681e-014	-2.08368e-014	-1.76515e-014	-2.46319e-014	-8.07702e-015	-4.88726e-015	-1.39676e-014	-2.22599e-014	-1.66334e-014	-1.01393e-014	-2.35511e-014	-6.16012e-015	-4.45718e-015	-7.64638e-015	-1.32607e-015
-1.55281e-014	-1.52012e-014	-1.83418e-014	5.70938e-015	-1.16616e-015	3.50912e-015	-1.46909e-014	-1.13048e-014	-2.3627e-014	-2.68491e-014	-1.97146e-014	-2.04218e-014	-1.76139e-014	-2.43553e-014	-8.05781e-015	-4.84719e-015	-1.4082e-014	-2.20524e-014	-1.68075e-014	-1.06241e-014	-2.33493e-014	-6.41473e-015	-4.26228e-015	-7.34628e-015	-1.44716e-015
-1.55162e-014	-1.50992e-014	-1.84447e-014	5.94221e-015	-1.26388e-015	3.53714e-015	-1.47252e-014	-1.1133e-014	-2.36525e-014	-2.64507e-014	-1.94623e-014	-2.00144e-014	-1.7596e-014	-2.40659e-014	-8.01401e-015	-4.82403e-015	-1.41922e-014	-2.18549e-014	-1.6983e-014	-1.11559e-014	-2.3162e-014	-6.66143e-015	-4.06909e-015	-7.05079e-015	-1.58808e-015
-1.55281e-014	-1.49899e-014	-1.85321e-014	6.15606e-015	-1.36491e-015	3.51297e-015	-1.47472e-014	-1.09962e-014	-2.36792e-014	-2.60426e-014	-1.92121e-014	-1.96168e-014	-1.75966e-014	-2.37645e-014	-7.94681e-015	-4.81948e-015	-1.43005e-014	-2.16708e-014	-1.71615e-014	-1.17327e-014	-2.299e-014	-6.89705e-015	-3.87896e-015	-6.76161e-015	-1.74584e-015
-1.55636e-014	-1.4875e-014	-1.86047e-014	6.34947e-015	-1.47007e-015	3.4382e-015	-1.47575e-014	-1.08942e-014	-2.37038e-014	-2.56234e-014	-1.89649e-014	-1.92314e-014	-1.76145e-014	-2.34514e-014	-7.85843e-015	-4.8348e-015	-1.44089e-014	-2.15033e-014	-1.73442e-014	-1.23526e-014	-2.28345e-014	-7.11905e-015	-3.69206e-015	-6.47967e-015	-1.91661e-015
-1.56227e-014	-1.4756e-014	-1.86639e-014	6.52102e-015	-1.57956e-015	3.3144e-015	-1.47567e-014	-1.08265e-014	-2.37233e-014	-2.5193e-014	-1.87217e-014	-1.88597e-014	-1.76474e-014	-2.31272e-014	-7.7508e-015	-4.87115e-015	-1.45203e-014	-2.1356e-014	-1.75329e-014	-1.30128e-014	-2.26957e-014	-7.32474e-015	-3.5094e-015	-6.20606e-015	-2.09698e-015
-1.57044e-014	-1.46345e-014	-1.87104e-014	6.66914e-015	-1.69326e-015	3.14334e-015	-1.47454e-014	-1.07924e-014	-2.3735e-014	-2.47509e-014	-1.84831e-014	-1.85038e-014	-1.7694e-014	-2.27929e-014	-7.62658e-015	-4.93011e-015	-1.46372e-014	-2.1232e-014	-1.77282e-014	-1.37102e-014	-2.25744e-014	-7.51161e-015	-3.33182e-015	-5.94207e-015	-2.28298e-015
-1.58075e-014	-1.45118e-014	-1.87449e-014	6.79211e-015	-1.8114e-015	2.92799e-015	-1.47247e-014	-1.07912e-014	-2.37361e-014	-2.42966e-014	-1.82501e-014	-1.81646e-014	-1.77515e-014	-2.24499e-014	-7.48835e-015	-5.01235e-015	-1.47615e-014	-2.11343e-014	-1.7931e-014	-1.4441e-014	-2.24702e-014	-7.67709e-015	-3.16001e-015	-5.68843e-015	-2.47081e-015
-1.59305e-014	-1.43895e-014	-1.87674e-014	6.88882e-015	-1.93355e-015	2.67145e-015	-1.4695e-014	-1.08203e-014	-2.37243e-014	-2.38294e-014	-1.80234e-014	-1.7843e-014	-1.78175e-014	-2.20988e-014	-7.33871e-015	-5.11933e-015	-1.48954e-014	-2.10655e-014	-1.81422e-014	-1.5201e-014	-2.23836e-014	-7.81901e-015	-2.99432e-015	-5.44612e-015	-2.65648e-015
-1.60717e-014	-1.42693e-014	-1.87788e-014	6.95816e-015	-2.05971e-015	2.37724e-015	-1.46572e-014	-1.08781e-014	-2.36963e-014	-2.33491e-014	-1.78024e-014	-1.75401e-014	-1.78896e-014	-2.17404e-014	-7.18106e-015	-5.25113e-015	-1.50411e-014	-2.10274e-014	-1.83624e-014	-1.59859e-014	-2.23148e-014	-7.93599e-015	-2.83553e-015	-5.21617e-015	-2.83594e-015
-1.62282e-014	-1.41514e-014	-1.87793e-014	6.99898e-015	-2.18974e-015	2.04944e-015	-1.46116e-014	-1.09613e-014	-2.36504e-014	-2.28547e-014	-1.75874e-014	-1.72558e-014	-1.79656e-014	-2.13761e-014	-7.01794e-015	-5.40866e-015	-1.52003e-014	-2.10217e-014	-1.85919e-014	-1.67905e-014	-2.22635e-014	-8.02695e-015	-2.68359e-015	-4.99957e-015	-3.00511e-015
-1.63969e-014	-1.40364e-014	-1.8769e-014	7.01076e-015	-2.32276e-015	1.69154e-015	-1.4559e-014	-1.10672e-014	-2.35848e-014	-2.23465e-014	-1.73789e-014	-1.699e-014	-1.8043e-014	-2.10074e-014	-6.85258e-015	-5.5912e-015	-1.53753e-014	-2.10501e-014	-1.88303e-014	-1.76096e-014	-2.22286e-014	-8.09102e-015	-2.53841e-015	-4.79641e-015	-3.16084e-015
-1.65745e-014	-1.39248e-014	-1.87482e-014	6.99306e-015	-2.45832e-015	1.30765e-015	-1.45e-014	-1.11931e-014	-2.34977e-014	-2.18244e-014	-1.71766e-014	-1.67417e-014	-1.81191e-014	-2.06346e-014	-6.68826e-015	-5.79853e-015	-1.55674e-014	-2.11138e-014	-1.90772e-014	-1.84381e-014	-2.2209e-014	-8.12757e-015	-2.40045e-015	-4.60777e-015	-3.29866e-015
-1.67577e-014	-1.38178e-014	-1.87177e-014	6.94534e-015	-2.59561e-015	9.02167e-016	-1.44361e-014	-1.13357e-014	-2.33879e-014	-2.12884e-014	-1.69802e-014	-1.65114e-014	-1.81911e-014	-2.02586e-014	-6.52772e-015	-6.03012e-015	-1.57776e-014	-2.12135e-014	-1.9332e-014	-1.92706e-014	-2.22038e-014	-8.13593e-015	-2.26995e-015	-4.43351e-015	-3.41562e-015
-1.69424e-014	-1.37158e-014	-1.86778e-014	6.8671e-015	-2.73403e-015	4.79318e-016	-1.43685e-014	-1.14908e-014	-2.32545e-014	-2.07381e-014	-1.67894e-014	-1.62982e-014	-1.82568e-014	-1.98805e-014	-6.37338e-015	-6.28554e-015	-1.60067e-014	-2.1349e-014	-1.95945e-014	-2.01008e-014	-2.22118e-014	-8.11562e-015	-2.14634e-015	-4.27377e-015	-3.50949e-015
-1.71245e-014	-1.3619e-014	-1.86288e-014	6.75908e-015	-2.87235e-015	4.36582e-017	-1.42979e-014	-1.16545e-014	-2.30964e-014	-2.01741e-014	-1.66039e-014	-1.61006e-014	-1.83132e-014	-1.95011e-014	-6.22826e-015	-6.56349e-015	-1.62555e-014	-2.152e-014	-1.98635e-014	-2.09239e-014	-2.22311e-014	-8.06674e-015	-2.02943e-015	-4.12822e-015	-3.57693e-015
-1.73002e-014	-1.35274e-014	-1.85709e-014	6.6213e-015	-3.0095e-015	-4.00372e-016	-1.42249e-014	-1.1823e-014	-2.29136e-014	-1.95974e-014	-1.6423e-014	-1.59174e-014	-1.83585e-014	-1.91208e-014	-6.09469e-015	-6.86243e-015	-1.65249e-014	-2.17259e-014	-2.01376e-014	-2.17342e-014	-2.22604e-014	-7.98993e-015	-1.91902e-015	-3.9975e-015	-3.61609e-015
-1.74651e-014	-1.34406e-014	-1.8504e-014	6.45407e-015	-3.14499e-015	-8.48453e-016	-1.41502e-014	-1.1992e-014	-2.27062e-014	-1.90085e-014	-1.6246e-014	-1.57471e-014	-1.83907e-014	-1.87408e-014	-5.97518e-015	-7.18109e-015	-1.68155e-014	-2.19653e-014	-2.04161e-014	-2.25263e-014	-2.22977e-014	-7.88666e-015	-1.81481e-015	-3.8812e-015	-3.62493e-015
-1.7615e-014	-1.33582e-014	-1.84281e-014	6.25851e-015	-3.27734e-015	-1.29557e-015	-1.40753e-014	-1.2157e-014	-2.2474e-014	-1.84084e-014	-1.60722e-014	-1.55876e-014	-1.84078e-014	-1.83617e-014	-5.87181e-015	-7.51831e-015	-1.71272e-014	-2.22367e-014	-2.06969e-014	-2.32956e-014	-2.23416e-014	-7.75824e-015	-1.71645e-015	-3.77877e-015	-3.60196e-015
-1.77459e-014	-1.328e-014	-1.83432e-014	6.03551e-015	-3.40551e-015	-1.73752e-015	-1.40005e-014	-1.2313e-014	-2.22184e-014	-1.77989e-014	-1.59006e-014	-1.54367e-014	-1.84078e-014	-1.79841e-014	-5.78671e-015	-7.87165e-015	-1.74596e-014	-2.25385e-014	-2.09783e-014	-2.40365e-014	-2.23897e-014	-7.60589e-015	-1.62435e-015	-3.68957e-015	-3.54609e-015
-1.78537e-014	-1.32063e-014	-1.82495e-014	5.78553e-015	-3.52826e-015	-2.17096e-015	-1.39269e-014	-1.24563e-014	-2.19395e-014	-1.71817e-014	-1.57302e-014	-1.52921e-014	-1.8389e-014	-1.76087e-014	-5.7215e-015	-8.23919e-015	-1.78122e-014	-2.28679e-014	-2.12582e-014	-2.47443e-014	-2.244e-014	-7.43125e-015	-1.53795e-015	-3.61315e-015	-3.45672e-015
-1.79345e-014	-1.31365e-014	-1.81475e-014	5.51013e-015	-3.64468e-015	-2.59243e-015	-1.38553e-014	-1.2583e-014	-2.1638e-014	-1.65591e-014	-1.556e-014	-1.51518e-014	-1.83497e-014	-1.72363e-014	-5.67782e-015	-8.61905e-015	-1.81846e-014	-2.3222e-014	-2.15345e-014	-2.54149e-014	-2.24902e-014	-7.23652e-015	-1.45633e-015	-3.5489e-015	-3.33406e-015
-1.79849e-014	-1.30696e-014	-1.80369e-014	5.21065e-015	-3.75394e-015	-2.99877e-015	-1.37863e-014	-1.26884e-014	-2.1316e-014	-1.59333e-014	-1.53896e-014	-1.50136e-014	-1.82895e-014	-1.68679e-014	-5.65692e-015	-9.00903e-015	-1.85762e-014	-2.35975e-014	-2.18058e-014	-2.60439e-014	-2.25378e-014	-7.02436e-015	-1.37907e-015	-3.49574e-015	-3.17841e-015
-1.80011e-014	-1.30052e-014	-1.79176e-014	4.88895e-015	-3.85504e-015	-3.3868e-015	-1.37199e-014	-1.27691e-014	-2.09754e-014	-1.5307e-014	-1.52178e-014	-1.48746e-014	-1.8207e-014	-1.65037e-014	-5.65954e-015	-9.40718e-015	-1.89855e-014	-2.39909e-014	-2.20699e-014	-2.66278e-014	-2.25803e-014	-6.79719e-015	-1.30552e-015	-3.45245e-015	-2.99023e-015
-1.7981e-014	-1.29431e-014	-1.77898e-014	4.54695e-015	-3.94715e-015	-3.75369e-015	-1.36573e-014	-1.28221e-014	-2.06184e-014	-1.46824e-014	-1.50437e-014	-1.4733e-014	-1.81018e-014	-1.61445e-014	-5.68617e-015	-9.8106e-015	-1.94112e-014	-2.43985e-014	-2.23244e-014	-2.71635e-014	-2.26156e-014	-6.55734e-015	-1.23518e-015	-3.41795e-015	-2.77058e-015
-1.79222e-014	-1.28826e-014	-1.76533e-014	4.18688e-015	-4.029e-015	-4.09665e-015	-1.35992e-014	-1.28442e-014	-2.02473e-014	-1.40616e-014	-1.48658e-014	-1.45868e-014	-1.79734e-014	-1.57905e-014	-5.73635e-015	-1.02163e-014	-1.98519e-014	-2.48161e-014	-2.25668e-014	-2.76478e-014	-2.26421e-014	-6.30776e-015	-1.16813e-015	-3.3911e-015	-2.52028e-015
-1.78233e-014	-1.28229e-014	-1.7508e-014	3.81148e-015	-4.09969e-015	-4.41301e-015	-1.35461e-014	-1.28327e-014	-1.98646e-014	-1.34468e-014	-1.46838e-014	-1.44339e-014	-1.78218e-014	-1.5442e-014	-5.81034e-015	-1.06222e-014	-2.03057e-014	-2.52396e-014	-2.27949e-014	-2.80784e-014	-2.26575e-014	-6.05129e-015	-1.10372e-015	-3.37028e-015	-2.24137e-015
-1.76818e-014	-1.27635e-014	-1.73544e-014	3.42282e-015	-4.15915e-015	-4.70112e-015	-1.34977e-014	-1.27848e-014	-1.94727e-014	-1.28409e-014	-1.4497e-014	-1.42712e-014	-1.76475e-014	-1.50994e-014	-5.90804e-015	-1.10255e-014	-2.07701e-014	-2.56646e-014	-2.30068e-014	-2.84533e-014	-2.26597e-014	-5.79173e-015	-1.04176e-015	-3.35409e-015	-1.93682e-015
-1.74964e-014	-1.27039e-014	-1.71926e-014	3.0237e-015	-4.20638e-015	-4.96007e-015	-1.34542e-014	-1.26976e-014	-1.90745e-014	-1.22467e-014	-1.43043e-014	-1.4097e-014	-1.74503e-014	-1.47634e-014	-6.0285e-015	-1.1424e-014	-2.12428e-014	-2.60867e-014	-2.32008e-014	-2.87719e-014	-2.26466e-014	-5.53234e-015	-9.82414e-016	-3.34097e-015	-1.60904e-015
-1.72679e-014	-1.26437e-014	-1.70221e-014	2.61738e-015	-4.24158e-015	-5.18804e-015	-1.34156e-014	-1.25695e-014	-1.86726e-014	-1.16676e-014	-1.4105e-014	-1.39087e-014	-1.72314e-014	-1.44346e-014	-6.17112e-015	-1.18153e-014	-2.17212e-014	-2.65014e-014	-2.33758e-014	-2.90334e-014	-2.26172e-014	-5.27633e-015	-9.25767e-016	-3.33016e-015	-1.26059e-015
-1.69956e-014	-1.25826e-014	-1.68433e-014	2.20669e-015	-4.26442e-015	-5.38444e-015	-1.33818e-014	-1.23991e-014	-1.82697e-014	-1.11064e-014	-1.38986e-014	-1.37047e-014	-1.69917e-014	-1.41133e-014	-6.33453e-015	-1.21965e-014	-2.22024e-014	-2.69046e-014	-2.35301e-014	-2.92372e-014	-2.25699e-014	-5.02616e-015	-8.71443e-016	-3.32027e-015	-8.94696e-016
-1.66803e-014	-1.25207e-014	-1.66564e-014	1.79504e-015	-4.27475e-015	-5.54852e-015	-1.33528e-014	-1.21858e-014	-1.78683e-014	-1.05657e-014	-1.36842e-014	-1.34832e-014	-1.67324e-014	-1.37997e-014	-6.51713e-015	-1.25651e-014	-2.26839e-014	-2.7292e-014	-2.36626e-014	-2.93842e-014	-2.25034e-014	-4.78449e-015	-8.19465e-016	-3.30989e-015	-5.15357e-016
-1.63227e-014	-1.24572e-014	-1.64617e-014	1.38531e-015	-4.2734e-015	-5.67967e-015	-1.33285e-014	-1.19299e-014	-1.7471e-014	-1.00484e-014	-1.34618e-014	-1.32431e-014	-1.64548e-014	-1.3494e-014	-6.71754e-015	-1.29195e-014	-2.31633e-014	-2.766e-014	-2.37728e-014	-2.94756e-014	-2.24164e-014	-4.55391e-015	-7.70094e-016	-3.29775e-015	-1.26077e-016
-1.59246e-014	-1.23918e-014	-1.62602e-014	9.80106e-016	-4.25991e-015	-5.77794e-015	-1.33077e-014	-1.16318e-014	-1.70801e-014	-9.55719e-015	-1.3231e-014	-1.29837e-014	-1.61602e-014	-1.31968e-014	-6.93354e-015	-1.32573e-014	-2.36383e-014	-2.80047e-014	-2.386e-014	-2.95127e-014	-2.23076e-014	-4.33667e-015	-7.23903e-016	-3.28279e-015	2.68702e-016
-1.54884e-014	-1.23244e-014	-1.60525e-014	5.82567e-016	-4.23536e-015	-5.84326e-015	-1.32903e-014	-1.12915e-014	-1.66972e-014	-9.09515e-015	-1.29918e-014	-1.2705e-014	-1.5851e-014	-1.29083e-014	-7.16337e-015	-1.35768e-014	-2.4106e-014	-2.83226e-014	-2.39243e-014	-2.94978e-014	-2.21766e-014	-4.13588e-015	-6.80515e-016	-3.2635e-015	6.6483e-016
-1.50168e-014	-1.22556e-014	-1.58398e-014	1.96037e-016	-4.20086e-015	-5.87639e-015	-1.32754e-014	-1.09104e-014	-1.63255e-014	-8.6646e-015	-1.27438e-014	-1.24064e-014	-1.55291e-014	-1.26291e-014	-7.40462e-015	-1.38765e-014	-2.45633e-014	-2.86102e-014	-2.39655e-014	-2.94332e-014	-2.20231e-014	-3.95401e-015	-6.40507e-016	-3.23857e-015	1.05857e-015
-1.45131e-014	-1.21853e-014	-1.5623e-014	-1.76439e-016	-4.15663e-015	-5.87766e-015	-1.32625e-014	-1.04898e-014	-1.59679e-014	-8.26737e-015	-1.24873e-014	-1.20884e-014	-1.51962e-014	-1.23597e-014	-7.65484e-015	-1.41549e-014	-2.50071e-014	-2.88647e-014	-2.39841e-014	-2.9323e-014	-2.18465e-014	-3.79317e-015	-6.04514e-016	-3.20708e-015	1.44632e-015
-1.39811e-014	-1.21133e-014	-1.54034e-014	-5.32058e-016	-4.10365e-015	-5.84722e-015	-1.32514e-014	-1.00312e-014	-1.56252e-014	-7.90469e-015	-1.22224e-014	-1.17514e-014	-1.48549e-014	-1.21006e-014	-7.9123e-015	-1.44109e-014	-2.54345e-014	-2.9084e-014	-2.3981e-014	-2.91709e-014	-2.16467e-014	-3.65536e-015	-5.72682e-016	-3.16801e-015	1.82386e-015
-1.34246e-014	-1.20405e-014	-1.51825e-014	-8.68366e-016	-4.04342e-015	-5.7869e-015	-1.32406e-014	-9.53618e-015	-1.52988e-014	-7.57831e-015	-1.1949e-014	-1.13957e-014	-1.45077e-014	-1.18522e-014	-8.17449e-015	-1.46435e-014	-2.58422e-014	-2.92654e-014	-2.39574e-014	-2.89798e-014	-2.14232e-014	-3.5424e-015	-5.45137e-016	-3.12082e-015	2.18712e-015
-1.28481e-014	-1.19675e-014	-1.49614e-014	-1.18217e-015	-3.97725e-015	-5.69728e-015	-1.32291e-014	-9.00709e-015	-1.49894e-014	-7.28904e-015	-1.16677e-014	-1.10224e-014	-1.41567e-014	-1.16154e-014	-8.43957e-015	-1.48521e-014	-2.62278e-014	-2.94077e-014	-2.39141e-014	-2.87542e-014	-2.11768e-014	-3.45546e-015	-5.22354e-016	-3.0644e-015	2.53181e-015
-1.2257e-014	-1.18945e-014	-1.47417e-014	-1.47096e-015	-3.90703e-015	-5.57974e-015	-1.32166e-014	-8.44704e-015	-1.46978e-014	-7.03802e-015	-1.1379e-014	-1.06327e-014	-1.3804e-014	-1.13904e-014	-8.70514e-015	-1.5036e-014	-2.65892e-014	-2.95102e-014	-2.38536e-014	-2.84979e-014	-2.09087e-014	-3.39573e-015	-5.04975e-016	-2.99834e-015	2.85363e-015
-1.1656e-014	-1.18223e-014	-1.4525e-014	-1.7328e-015	-3.8335e-015	-5.43524e-015	-1.32028e-014	-7.8589e-015	-1.44252e-014	-6.82578e-015	-1.10839e-014	-1.02291e-014	-1.34516e-014	-1.11781e-014	-8.96875e-015	-1.5195e-014	-2.69245e-014	-2.95719e-014	-2.37786e-014	-2.82154e-014	-2.06196e-014	-3.36389e-015	-4.9308e-016	-2.92183e-015	3.14952e-015
-1.10506e-014	-1.17518e-014	-1.43126e-014	-1.96522e-015	-3.7583e-015	-5.26519e-015	-1.31863e-014	-7.24625e-015	-1.41719e-014	-6.65254e-015	-1.07836e-014	-9.81326e-015	-1.31027e-014	-1.0979e-014	-9.22892e-015	-1.5329e-014	-2.7231e-014	-2.9593e-014	-2.36907e-014	-2.79116e-014	-2.03111e-014	-3.36004e-015	-4.87384e-016	-2.83456e-015	3.41623e-015
-1.04461e-014	-1.16835e-014	-1.41066e-014	-2.16663e-015	-3.68327e-015	-5.07117e-015	-1.31664e-014	-6.61261e-015	-1.39383e-014	-6.51768e-015	-1.04797e-014	-9.38773e-015	-1.27596e-014	-1.07935e-014	-9.48417e-015	-1.54382e-014	-2.75068e-014	-2.95738e-014	-2.35925e-014	-2.75907e-014	-1.99846e-014	-3.38458e-015	-4.88837e-016	-2.73658e-015	3.65006e-015
-9.84778e-015	-1.1618e-014	-1.39089e-014	-2.33547e-015	-3.61029e-015	-4.85443e-015	-1.31419e-014	-5.96173e-015	-1.37237e-014	-6.4209e-015	-1.01729e-014	-8.95475e-015	-1.24244e-014	-1.06228e-014	-9.73253e-015	-1.55227e-014	-2.77504e-014	-2.95149e-014	-2.34876e-014	-2.7258e-014	-1.96414e-014	-3.4374e-015	-4.97502e-016	-2.62789e-015	3.84881e-015
-9.26105e-015	-1.15559e-014	-1.37208e-014	-2.47062e-015	-3.54093e-015	-4.61652e-015	-1.31126e-014	-5.2978e-015	-1.35276e-014	-6.3611e-015	-9.86461e-015	-8.51624e-015	-1.20993e-014	-1.04673e-014	-9.97214e-015	-1.55832e-014	-2.79601e-014	-2.94178e-014	-2.33793e-014	-2.69182e-014	-1.92832e-014	-3.51832e-015	-5.14301e-016	-2.50871e-015	4.01036e-015
-8.69101e-015	-1.14982e-014	-1.35443e-014	-2.57149e-015	-3.47684e-015	-4.35897e-015	-1.30774e-014	-4.62563e-015	-1.33506e-014	-6.33614e-015	-9.55596e-015	-8.07527e-015	-1.17867e-014	-1.03273e-014	-1.02016e-014	-1.56193e-014	-2.81349e-014	-2.92845e-014	-2.32712e-014	-2.65758e-014	-1.89114e-014	-3.62684e-015	-5.39569e-016	-2.37923e-015	4.13195e-015
-8.14205e-015	-1.14465e-014	-1.3381e-014	-2.63753e-015	-3.41936e-015	-4.08342e-015	-1.30361e-014	-3.94907e-015	-1.31919e-014	-6.34427e-015	-9.24842e-015	-7.63501e-015	-1.14884e-014	-1.02034e-014	-1.04195e-014	-1.56327e-014	-2.82727e-014	-2.9117e-014	-2.31672e-014	-2.62362e-014	-1.85286e-014	-3.76238e-015	-5.73926e-016	-2.23986e-015	4.21171e-015
-7.61897e-015	-1.14018e-014	-1.32325e-014	-2.66778e-015	-3.37013e-015	-3.79109e-015	-1.29886e-014	-3.27166e-015	-1.30501e-014	-6.38378e-015	-8.94299e-015	-7.19858e-015	-1.1206e-014	-1.00966e-014	-1.06246e-014	-1.56244e-014	-2.83729e-014	-2.89182e-014	-2.30709e-014	-2.59034e-014	-1.81366e-014	-3.92395e-015	-6.17754e-016	-2.09092e-015	4.248e-015
-7.12695e-015	-1.1364e-014	-1.31005e-014	-2.66291e-015	-3.33042e-015	-3.48271e-015	-1.29345e-014	-2.59759e-015	-1.29236e-014	-6.45271e-015	-8.64143e-015	-6.76895e-015	-1.09405e-014	-1.00066e-014	-1.08168e-014	-1.55952e-014	-2.84352e-014	-2.8691e-014	-2.29853e-014	-2.55813e-014	-1.77369e-014	-4.11065e-015	-6.71275e-016	-1.93356e-015	4.24046e-015
-6.67032e-015	-1.13344e-014	-1.29871e-014	-2.62309e-015	-3.30208e-015	-3.16068e-015	-1.28735e-014	-1.93108e-015	-1.28106e-014	-6.54901e-015	-8.34651e-015	-6.34942e-015	-1.06942e-014	-9.9342e-015	-1.09955e-014	-1.5546e-014	-2.84601e-014	-2.84392e-014	-2.29149e-014	-2.52736e-014	-1.7332e-014	-4.32204e-015	-7.34492e-016	-1.76884e-015	4.18847e-015
-6.25283e-015	-1.13136e-014	-1.28933e-014	-2.54901e-015	-3.28614e-015	-2.82592e-015	-1.28054e-014	-1.27574e-015	-1.271e-014	-6.66905e-015	-8.05954e-015	-5.94298e-015	-1.04689e-014	-9.87919e-015	-1.11597e-014	-1.54781e-014	-2.84474e-014	-2.81667e-014	-2.28628e-014	-2.49838e-014	-1.69249e-014	-4.55683e-015	-8.07346e-016	-1.59789e-015	4.09173e-015
-5.87796e-015	-1.13021e-014	-1.28201e-014	-2.44176e-015	-3.28354e-015	-2.47982e-015	-1.2731e-014	-6.34942e-016	-1.26207e-014	-6.81035e-015	-7.78192e-015	-5.55307e-015	-1.02662e-014	-9.84232e-015	-1.13103e-014	-1.53932e-014	-2.83972e-014	-2.78772e-014	-2.28323e-014	-2.47155e-014	-1.65178e-014	-4.81393e-015	-8.89914e-016	-1.42241e-015	3.95073e-015
-5.54869e-015	-1.13001e-014	-1.27688e-014	-2.30218e-015	-3.29449e-015	-2.12427e-015	-1.26501e-014	-1.33081e-017	-1.25413e-014	-6.96993e-015	-7.51546e-015	-5.1824e-015	-1.00869e-014	-9.82404e-015	-1.14474e-014	-1.52927e-014	-2.83104e-014	-2.75744e-014	-2.28263e-014	-2.44711e-014	-1.61126e-014	-5.09247e-015	-9.82021e-016	-1.24327e-015	3.766e-015
-5.26739e-015	-1.13085e-014	-1.27404e-014	-2.13191e-015	-3.32013e-015	-1.76004e-015	-1.25633e-014	5.85321e-016	-1.24697e-014	-7.1445e-015	-7.262e-015	-4.83364e-015	-9.93173e-015	-9.82413e-015	-1.15709e-014	-1.51782e-014	-2.81881e-014	-2.72621e-014	-2.28482e-014	-2.42527e-014	-1.57116e-014	-5.39056e-015	-1.08434e-015	-1.06193e-015	3.53818e-015
-5.03646e-015	-1.13274e-014	-1.27351e-014	-1.93258e-015	-3.36084e-015	-1.38877e-015	-1.24711e-014	1.1579e-015	-1.24042e-014	-7.3314e-015	-7.02291e-015	-4.50978e-015	-9.8014e-015	-9.84309e-015	-1.16816e-014	-1.50513e-014	-2.80316e-014	-2.69451e-014	-2.29003e-014	-2.40628e-014	-1.53166e-014	-5.70676e-015	-1.1968e-015	-8.79842e-016	3.2686e-015
-4.85747e-015	-1.13572e-014	-1.27541e-014	-1.70632e-015	-3.41737e-015	-1.01178e-015	-1.23741e-014	1.70159e-015	-1.23429e-014	-7.52728e-015	-6.80013e-015	-4.21387e-015	-9.69651e-015	-9.88129e-015	-1.17796e-014	-1.4914e-014	-2.78426e-014	-2.66276e-014	-2.29853e-014	-2.39027e-014	-1.49301e-014	-6.03991e-015	-1.31953e-015	-6.98729e-016	2.95938e-015
-4.73106e-015	-1.13979e-014	-1.2797e-014	-1.45572e-015	-3.48945e-015	-6.30331e-016	-1.22732e-014	2.21322e-015	-1.2284e-014	-7.72923e-015	-6.59493e-015	-3.94821e-015	-9.61759e-015	-9.93805e-015	-1.18657e-014	-1.47685e-014	-2.76233e-014	-2.63135e-014	-2.31053e-014	-2.3774e-014	-1.4554e-014	-6.38891e-015	-1.45274e-015	-5.20498e-016	2.61233e-015
-4.65753e-015	-1.14493e-014	-1.28637e-014	-1.18324e-015	-3.57662e-015	-2.4521e-016	-1.21694e-014	2.69035e-015	-1.22257e-014	-7.93479e-015	-6.40874e-015	-3.7153e-015	-9.56487e-015	-1.00133e-014	-1.19416e-014	-1.4616e-014	-2.73766e-014	-2.60073e-014	-2.32626e-014	-2.36779e-014	-1.41909e-014	-6.7531e-015	-1.59659e-015	-3.46795e-016	2.22975e-015
-4.63676e-015	-1.15113e-014	-1.29543e-014	-8.91804e-016	-3.67825e-015	1.41745e-016	-1.20641e-014	3.13104e-015	-1.21665e-014	-8.1411e-015	-6.24296e-015	-3.51745e-015	-9.53813e-015	-1.01067e-014	-1.20078e-014	-1.44578e-014	-2.71053e-014	-2.57122e-014	-2.34582e-014	-2.36148e-014	-1.38426e-014	-7.13107e-015	-1.75057e-015	-1.78975e-016	1.81488e-015
-4.66794e-015	-1.15835e-014	-1.30687e-014	-5.84431e-016	-3.7936e-015	5.29232e-016	-1.19585e-014	3.53353e-015	-1.21052e-014	-8.34521e-015	-6.09858e-015	-3.35597e-015	-9.53802e-015	-1.02177e-014	-1.20658e-014	-1.42958e-014	-2.68123e-014	-2.54318e-014	-2.36935e-014	-2.35848e-014	-1.35106e-014	-7.52242e-015	-1.91436e-015	-1.88828e-017	1.37076e-015
-4.74948e-015	-1.16655e-014	-1.32051e-014	-2.64057e-016	-3.9217e-015	9.16028e-016	-1.18542e-014	3.89525e-015	-1.20401e-014	-8.54456e-015	-5.97631e-015	-3.23203e-015	-9.56445e-015	-1.03452e-014	-1.21166e-014	-1.41307e-014	-2.65001e-014	-2.51696e-014	-2.39689e-014	-2.35877e-014	-1.3197e-014	-7.92628e-015	-2.08752e-015	1.32187e-016	9.00467e-016
-4.87998e-015	-1.1757e-014	-1.33628e-014	6.57598e-017	-4.06184e-015	1.30102e-015	-1.17531e-014	4.21458e-015	-1.19697e-014	-8.73674e-015	-5.8775e-015	-3.14708e-015	-9.61634e-015	-1.04895e-014	-1.21613e-014	-1.39644e-014	-2.61717e-014	-2.49281e-014	-2.42842e-014	-2.36227e-014	-1.29033e-014	-8.34198e-015	-2.27019e-015	2.72149e-016	4.07524e-016
-5.05708e-015	-1.18575e-014	-1.35405e-014	4.01692e-016	-4.21271e-015	1.68315e-015	-1.16568e-014	4.49088e-015	-1.18924e-014	-8.92038e-015	-5.80279e-015	-3.10204e-015	-9.69368e-015	-1.06493e-014	-1.22012e-014	-1.37988e-014	-2.58305e-014	-2.47106e-014	-2.46386e-014	-2.36885e-014	-1.26312e-014	-8.76862e-015	-2.46222e-015	3.9903e-016	-1.05301e-016
-5.27799e-015	-1.19658e-014	-1.37365e-014	7.4106e-016	-4.37266e-015	2.06104e-015	-1.15667e-014	4.72386e-015	-1.18074e-014	-9.09329e-015	-5.75291e-015	-3.09753e-015	-9.7963e-015	-1.08239e-014	-1.22373e-014	-1.36352e-014	-2.54804e-014	-2.45197e-014	-2.50312e-014	-2.37836e-014	-1.23818e-014	-9.20522e-015	-2.66283e-015	5.1187e-016	-6.33928e-016
-5.54015e-015	-1.20814e-014	-1.39484e-014	1.0809e-015	-4.54004e-015	2.43318e-015	-1.14843e-014	4.91267e-015	-1.17143e-014	-9.25397e-015	-5.72803e-015	-3.13359e-015	-9.92418e-015	-1.1012e-014	-1.22706e-014	-1.34747e-014	-2.51257e-014	-2.43565e-014	-2.54601e-014	-2.39065e-014	-1.21562e-014	-9.65188e-015	-2.87191e-015	6.09238e-016	-1.17466e-015
-5.84043e-015	-1.2203e-014	-1.41747e-014	1.41805e-015	-4.71291e-015	2.79834e-015	-1.14111e-014	5.05738e-015	-1.16125e-014	-9.40147e-015	-5.72831e-015	-3.20937e-015	-1.00755e-014	-1.12128e-014	-1.23022e-014	-1.33183e-014	-2.47699e-014	-2.42229e-014	-2.59238e-014	-2.40548e-014	-1.19557e-014	-1.01078e-014	-3.08912e-015	6.89511e-016	-1.724e-015
-6.17461e-015	-1.23296e-014	-1.44137e-014	1.74911e-015	-4.8889e-015	3.155e-015	-1.13481e-014	5.15824e-015	-1.15019e-014	-9.5357e-015	-5.75383e-015	-3.32452e-015	-1.02495e-014	-1.14252e-014	-1.23329e-014	-1.31673e-014	-2.44159e-014	-2.41197e-014	-2.64199e-014	-2.42265e-014	-1.17811e-014	-1.05726e-014	-3.31453e-015	7.51203e-016	-2.27806e-015
-6.53871e-015	-1.246e-014	-1.46627e-014	2.07114e-015	-5.06647e-015	3.50088e-015	-1.12966e-014	5.21593e-015	-1.13824e-014	-9.65616e-015	-5.80473e-015	-3.47914e-015	-1.04453e-014	-1.1648e-014	-1.23635e-014	-1.30225e-014	-2.40673e-014	-2.40478e-014	-2.69455e-014	-2.44197e-014	-1.16333e-014	-1.10454e-014	-3.54833e-015	7.93358e-016	-2.8333e-015
-6.92911e-015	-1.25929e-014	-1.49196e-014	2.38143e-015	-5.24409e-015	3.83477e-015	-1.1258e-014	5.23103e-015	-1.1254e-014	-9.76225e-015	-5.8805e-015	-3.67211e-015	-1.0662e-014	-1.18802e-014	-1.23943e-014	-1.2885e-014	-2.37277e-014	-2.40074e-014	-2.74969e-014	-2.46316e-014	-1.15132e-014	-1.15263e-014	-3.79005e-015	8.14733e-016	-3.38589e-015
-7.34136e-015	-1.27269e-014	-1.51815e-014	2.67766e-015	-5.41958e-015	4.15576e-015	-1.12336e-014	5.20492e-015	-1.11167e-014	-9.85436e-015	-5.98056e-015	-3.90286e-015	-1.08982e-014	-1.21206e-014	-1.24258e-014	-1.27558e-014	-2.34001e-014	-2.39984e-014	-2.80714e-014	-2.48597e-014	-1.14207e-014	-1.20147e-014	-4.03922e-015	8.15088e-016	-3.93294e-015
-7.77047e-015	-1.2861e-014	-1.54455e-014	2.95771e-015	-5.59103e-015	4.46233e-015	-1.12244e-014	5.13904e-015	-1.09698e-014	-9.9337e-015	-6.10425e-015	-4.16947e-015	-1.11529e-014	-1.23672e-014	-1.24597e-014	-1.26352e-014	-2.30886e-014	-2.40203e-014	-2.8665e-014	-2.51017e-014	-1.13559e-014	-1.25099e-014	-4.29535e-015	7.93888e-016	-4.47092e-015
-8.21165e-015	-1.29941e-014	-1.57084e-014	3.21997e-015	-5.75638e-015	4.75284e-015	-1.12309e-014	5.03508e-015	-1.08138e-014	-1.0001e-014	-6.25042e-015	-4.4703e-015	-1.14243e-014	-1.26187e-014	-1.24959e-014	-1.25237e-014	-2.27956e-014	-2.40718e-014	-2.92731e-014	-2.53552e-014	-1.13189e-014	-1.30109e-014	-4.55865e-015	7.50363e-016	-4.99729e-015
-8.66098e-015	-1.31247e-014	-1.59677e-014	3.4625e-015	-5.91384e-015	5.02625e-015	-1.12534e-014	4.89462e-015	-1.06493e-014	-1.0057e-014	-6.41786e-015	-4.80348e-015	-1.17109e-014	-1.28735e-014	-1.25344e-014	-1.24226e-014	-2.25245e-014	-2.4152e-014	-2.98912e-014	-2.56177e-014	-1.13096e-014	-1.35174e-014	-4.82866e-015	6.84291e-016	-5.50955e-015
-9.11389e-015	-1.32524e-014	-1.62208e-014	3.6839e-015	-6.06133e-015	5.28102e-015	-1.12931e-014	4.71966e-015	-1.04769e-014	-1.01033e-014	-6.60495e-015	-5.16719e-015	-1.20116e-014	-1.31305e-014	-1.25754e-014	-1.23317e-014	-2.2278e-014	-2.42583e-014	-3.05143e-014	-2.58863e-014	-1.1328e-014	-1.40291e-014	-5.10489e-015	5.95481e-016	-6.00509e-015
-9.56604e-015	-1.33752e-014	-1.64652e-014	3.88305e-015	-6.19659e-015	5.5161e-015	-1.13496e-014	4.51323e-015	-1.02977e-014	-1.01415e-014	-6.81072e-015	-5.55939e-015	-1.23242e-014	-1.33886e-014	-1.26198e-014	-1.22513e-014	-2.20584e-014	-2.43878e-014	-3.11372e-014	-2.61579e-014	-1.13734e-014	-1.45447e-014	-5.38737e-015	4.83993e-016	-6.4812e-015
-1.00136e-014	-1.34915e-014	-1.66979e-014	4.05864e-015	-6.31774e-015	5.73127e-015	-1.14227e-014	4.27743e-015	-1.01122e-014	-1.0173e-014	-7.03315e-015	-5.97753e-015	-1.26475e-014	-1.36462e-014	-1.26668e-014	-1.21822e-014	-2.18681e-014	-2.45376e-014	-3.17547e-014	-2.6431e-014	-1.14452e-014	-1.50629e-014	-5.67599e-015	3.5068e-016	-6.93642e-015
-1.04525e-014	-1.36009e-014	-1.69158e-014	4.21065e-015	-6.42361e-015	5.92531e-015	-1.15128e-014	4.01484e-015	-9.92122e-015	-1.01995e-014	-7.26989e-015	-6.41854e-015	-1.29794e-014	-1.39016e-014	-1.27165e-014	-1.2125e-014	-2.17088e-014	-2.47056e-014	-3.23619e-014	-2.67035e-014	-1.15432e-014	-1.55827e-014	-5.97032e-015	1.95656e-016	-7.36902e-015
-1.08792e-014	-1.37014e-014	-1.71173e-014	4.33875e-015	-6.51324e-015	6.09636e-015	-1.16194e-014	3.72851e-015	-9.72578e-015	-1.02222e-014	-7.51957e-015	-6.87986e-015	-1.33181e-014	-1.41532e-014	-1.27681e-014	-1.20793e-014	-2.15818e-014	-2.48885e-014	-3.29545e-014	-2.69735e-014	-1.1667e-014	-1.61031e-014	-6.27026e-015	1.98976e-017	-7.77713e-015
-1.12902e-014	-1.37923e-014	-1.73003e-014	4.44266e-015	-6.58498e-015	6.24404e-015	-1.17416e-014	3.42146e-015	-9.52665e-015	-1.02437e-014	-7.77929e-015	-7.35845e-015	-1.36617e-014	-1.44003e-014	-1.28217e-014	-1.20464e-014	-2.14885e-014	-2.50833e-014	-3.3527e-014	-2.7239e-014	-1.1815e-014	-1.66218e-014	-6.57511e-015	-1.75553e-016	-8.15985e-015
-1.16826e-014	-1.38729e-014	-1.74627e-014	4.52265e-015	-6.63795e-015	6.36794e-015	-1.1878e-014	3.09605e-015	-9.32541e-015	-1.0266e-014	-8.04691e-015	-7.85128e-015	-1.40081e-014	-1.46419e-014	-1.28762e-014	-1.20261e-014	-2.143e-014	-2.52867e-014	-3.40748e-014	-2.74988e-014	-1.19864e-014	-1.71371e-014	-6.88424e-015	-3.89552e-016	-8.51627e-015
-1.20534e-014	-1.39423e-014	-1.76032e-014	4.57845e-015	-6.67192e-015	6.46726e-015	-1.20284e-014	2.75595e-015	-9.1229e-015	-1.02913e-014	-8.32065e-015	-8.35595e-015	-1.43552e-014	-1.48762e-014	-1.29313e-014	-1.2018e-014	-2.14066e-014	-2.54959e-014	-3.45936e-014	-2.77516e-014	-1.21798e-014	-1.76476e-014	-7.19717e-015	-6.2064e-016	-8.84594e-015
-1.24003e-014	-1.39996e-014	-1.77205e-014	4.6111e-015	-6.68596e-015	6.54148e-015	-1.21912e-014	2.40378e-015	-8.9202e-015	-1.03217e-014	-8.59781e-015	-8.86962e-015	-1.47007e-014	-1.51022e-014	-1.29871e-014	-1.20221e-014	-2.14187e-014	-2.57073e-014	-3.50795e-014	-2.79966e-014	-1.23942e-014	-1.81506e-014	-7.51313e-015	-8.68126e-016	-9.14863e-015
-1.27207e-014	-1.40443e-014	-1.78128e-014	4.62207e-015	-6.68019e-015	6.58999e-015	-1.23647e-014	2.04219e-015	-8.71903e-015	-1.03587e-014	-8.87593e-015	-9.38986e-015	-1.50427e-014	-1.53194e-014	-1.30431e-014	-1.2039e-014	-2.14658e-014	-2.59175e-014	-3.55283e-014	-2.82327e-014	-1.26284e-014	-1.8644e-014	-7.83189e-015	-1.13056e-015	-9.42438e-015
-1.30135e-014	-1.40762e-014	-1.78784e-014	4.61251e-015	-6.6544e-015	6.6132e-015	-1.25477e-014	1.6748e-015	-8.51997e-015	-1.04034e-014	-9.15262e-015	-9.91337e-015	-1.53788e-014	-1.55272e-014	-1.30983e-014	-1.20681e-014	-2.15471e-014	-2.61235e-014	-3.59364e-014	-2.84592e-014	-1.28811e-014	-1.91255e-014	-8.15281e-015	-1.40565e-015	-9.67366e-015
-1.32772e-014	-1.40947e-014	-1.79171e-014	4.5836e-015	-6.60855e-015	6.61109e-015	-1.27383e-014	1.30504e-015	-8.32416e-015	-1.04579e-014	-9.42561e-015	-1.04371e-014	-1.57071e-014	-1.57247e-014	-1.31523e-014	-1.21095e-014	-2.16615e-014	-2.6322e-014	-3.6301e-014	-2.86758e-014	-1.31507e-014	-1.95926e-014	-8.47485e-015	-1.69188e-015	-9.89658e-015
-1.3511e-014	-1.41003e-014	-1.79286e-014	4.53683e-015	-6.54328e-015	6.58404e-015	-1.2934e-014	9.36268e-016	-8.13295e-015	-1.05234e-014	-9.69213e-015	-1.09582e-014	-1.60253e-014	-1.59113e-014	-1.32047e-014	-1.21632e-014	-2.18079e-014	-2.65101e-014	-3.66196e-014	-2.88825e-014	-1.34351e-014	-2.0043e-014	-8.79743e-015	-1.98726e-015	-1.00942e-014
-1.37143e-014	-1.4093e-014	-1.79124e-014	4.47361e-015	-6.45933e-015	6.53302e-015	-1.31323e-014	5.71998e-016	-7.94774e-015	-1.06011e-014	-9.9501e-015	-1.14739e-014	-1.63309e-014	-1.60858e-014	-1.32556e-014	-1.22293e-014	-2.19845e-014	-2.66852e-014	-3.68896e-014	-2.90798e-014	-1.37324e-014	-2.04735e-014	-9.12004e-015	-2.28991e-015	-1.02679e-014
-1.38869e-014	-1.40729e-014	-1.78695e-014	4.39583e-015	-6.35753e-015	6.45902e-015	-1.33311e-014	2.1518e-016	-7.76926e-015	-1.06913e-014	-1.01973e-014	-1.19823e-014	-1.66218e-014	-1.62484e-014	-1.33041e-014	-1.23072e-014	-2.21893e-014	-2.68447e-014	-3.71088e-014	-2.92678e-014	-1.40415e-014	-2.08816e-014	-9.44185e-015	-2.59795e-015	-1.04187e-014
-1.40286e-014	-1.40397e-014	-1.77998e-014	4.30586e-015	-6.23902e-015	6.36274e-015	-1.35289e-014	-1.31737e-016	-7.59854e-015	-1.07943e-014	-1.04314e-014	-1.24802e-014	-1.68959e-014	-1.6399e-014	-1.33499e-014	-1.23968e-014	-2.24203e-014	-2.69866e-014	-3.72767e-014	-2.94467e-014	-1.43611e-014	-2.12655e-014	-9.76227e-015	-2.90909e-015	-1.0548e-014
-1.41404e-014	-1.39942e-014	-1.77038e-014	4.20538e-015	-6.10452e-015	6.24535e-015	-1.37237e-014	-4.66411e-016	-7.43704e-015	-1.0911e-014	-1.06503e-014	-1.29654e-014	-1.71515e-014	-1.65377e-014	-1.33927e-014	-1.24981e-014	-2.26755e-014	-2.7109e-014	-3.7392e-014	-2.96174e-014	-1.46885e-014	-2.16222e-014	-1.00801e-014	-3.22179e-015	-1.06572e-014
-1.42232e-014	-1.39362e-014	-1.75829e-014	4.09596e-015	-5.95592e-015	6.10773e-015	-1.3914e-014	-7.86279e-016	-7.28569e-015	-1.10411e-014	-1.08516e-014	-1.34351e-014	-1.73864e-014	-1.66637e-014	-1.34322e-014	-1.26105e-014	-2.29523e-014	-2.72106e-014	-3.74552e-014	-2.97801e-014	-1.50219e-014	-2.19497e-014	-1.03951e-014	-3.53424e-015	-1.07484e-014
-1.42782e-014	-1.38665e-014	-1.74385e-014	3.97976e-015	-5.79472e-015	5.95137e-015	-1.40976e-014	-1.08872e-015	-7.14523e-015	-1.11847e-014	-1.10341e-014	-1.3887e-014	-1.75989e-014	-1.67772e-014	-1.34681e-014	-1.27346e-014	-2.32482e-014	-2.72907e-014	-3.74662e-014	-2.99357e-014	-1.53593e-014	-2.22453e-014	-1.07062e-014	-3.84408e-015	-1.08234e-014
-1.43071e-014	-1.37859e-014	-1.72727e-014	3.85822e-015	-5.62297e-015	5.77721e-015	-1.42728e-014	-1.3712e-015	-7.01718e-015	-1.13406e-014	-1.11965e-014	-1.43198e-014	-1.77875e-014	-1.68783e-014	-1.3501e-014	-1.287e-014	-2.35602e-014	-2.73482e-014	-3.74269e-014	-3.00853e-014	-1.56989e-014	-2.25074e-014	-1.10127e-014	-4.14925e-015	-1.08841e-014
-1.43111e-014	-1.3695e-014	-1.70869e-014	3.73296e-015	-5.44247e-015	5.58676e-015	-1.44371e-014	-1.63152e-015	-6.90228e-015	-1.15081e-014	-1.13375e-014	-1.4732e-014	-1.79503e-014	-1.69677e-014	-1.35315e-014	-1.30166e-014	-2.38854e-014	-2.73829e-014	-3.73384e-014	-3.02294e-014	-1.60393e-014	-2.27337e-014	-1.13138e-014	-4.44805e-015	-1.09332e-014
-1.4292e-014	-1.35944e-014	-1.68825e-014	3.60535e-015	-5.25539e-015	5.38237e-015	-1.4589e-014	-1.86846e-015	-6.80105e-015	-1.16863e-014	-1.14563e-014	-1.51216e-014	-1.80862e-014	-1.70452e-014	-1.35596e-014	-1.31738e-014	-2.42202e-014	-2.73946e-014	-3.7203e-014	-3.03699e-014	-1.63788e-014	-2.2922e-014	-1.16088e-014	-4.73876e-015	-1.09725e-014
-1.42523e-014	-1.34848e-014	-1.66617e-014	3.47737e-015	-5.06373e-015	5.16611e-015	-1.47274e-014	-2.08037e-015	-6.71413e-015	-1.18741e-014	-1.15519e-014	-1.54872e-014	-1.8194e-014	-1.71117e-014	-1.35857e-014	-1.3341e-014	-2.45615e-014	-2.73841e-014	-3.70229e-014	-3.05083e-014	-1.67162e-014	-2.30702e-014	-1.18971e-014	-5.0203e-015	-1.1004e-014
-1.41939e-014	-1.33672e-014	-1.6427e-014	3.35041e-015	-4.86984e-015	4.94004e-015	-1.48499e-014	-2.26552e-015	-6.6424e-015	-1.20703e-014	-1.16243e-014	-1.58279e-014	-1.82729e-014	-1.71673e-014	-1.36101e-014	-1.35184e-014	-2.49065e-014	-2.73522e-014	-3.68012e-014	-3.06457e-014	-1.70498e-014	-2.31774e-014	-1.21782e-014	-5.29189e-015	-1.10291e-014
-1.41202e-014	-1.32426e-014	-1.61805e-014	3.2261e-015	-4.67634e-015	4.70576e-015	-1.49562e-014	-2.42222e-015	-6.58648e-015	-1.2273e-014	-1.16727e-014	-1.6143e-014	-1.83222e-014	-1.72127e-014	-1.36334e-014	-1.3706e-014	-2.52525e-014	-2.73e-014	-3.65411e-014	-3.07835e-014	-1.73788e-014	-2.32432e-014	-1.24515e-014	-5.55197e-015	-1.10501e-014
-1.40332e-014	-1.31116e-014	-1.59241e-014	3.10552e-015	-4.48515e-015	4.46501e-015	-1.50454e-014	-2.54946e-015	-6.54724e-015	-1.24799e-014	-1.16965e-014	-1.64317e-014	-1.83418e-014	-1.7249e-014	-1.36564e-014	-1.39034e-014	-2.5596e-014	-2.72285e-014	-3.62464e-014	-3.09217e-014	-1.77016e-014	-2.3267e-014	-1.27168e-014	-5.79954e-015	-1.10692e-014
-1.39358e-014	-1.29752e-014	-1.56608e-014	2.98936e-015	-4.29823e-015	4.21961e-015	-1.51162e-014	-2.64699e-015	-6.52502e-015	-1.269e-014	-1.16959e-014	-1.66943e-014	-1.83317e-014	-1.72766e-014	-1.36786e-014	-1.41098e-014	-2.5934e-014	-2.71389e-014	-3.59213e-014	-3.10608e-014	-1.80168e-014	-2.32486e-014	-1.29735e-014	-6.03387e-015	-1.10887e-014
-1.38298e-014	-1.28348e-014	-1.53931e-014	2.87819e-015	-4.11852e-015	3.97196e-015	-1.51686e-014	-2.71514e-015	-6.52e-015	-1.29012e-014	-1.16718e-014	-1.69307e-014	-1.82921e-014	-1.72959e-014	-1.37007e-014	-1.43245e-014	-2.62644e-014	-2.70341e-014	-3.55703e-014	-3.12023e-014	-1.83231e-014	-2.31881e-014	-1.32214e-014	-6.25437e-015	-1.11105e-014
-1.37179e-014	-1.26911e-014	-1.51231e-014	2.77284e-015	-3.94762e-015	3.72404e-015	-1.52022e-014	-2.75337e-015	-6.53307e-015	-1.31117e-014	-1.16247e-014	-1.71404e-014	-1.82234e-014	-1.73079e-014	-1.37234e-014	-1.45474e-014	-2.65845e-014	-2.69165e-014	-3.51977e-014	-3.13463e-014	-1.862e-014	-2.30861e-014	-1.34606e-014	-6.46048e-015	-1.1136e-014
-1.36021e-014	-1.25457e-014	-1.48529e-014	2.67429e-015	-3.78759e-015	3.47676e-015	-1.5217e-014	-2.76151e-015	-6.56468e-015	-1.33193e-014	-1.15557e-014	-1.73237e-014	-1.81256e-014	-1.73132e-014	-1.3747e-014	-1.47787e-014	-2.68926e-014	-2.67891e-014	-3.48089e-014	-3.14925e-014	-1.8907e-014	-2.29441e-014	-1.36917e-014	-6.65191e-015	-1.11667e-014
-1.34852e-014	-1.23996e-014	-1.4585e-014	2.58249e-015	-3.63996e-015	3.23238e-015	-1.52132e-014	-2.7406e-015	-6.61478e-015	-1.35219e-014	-1.1466e-014	-1.74808e-014	-1.79997e-014	-1.73126e-014	-1.37723e-014	-1.50178e-014	-2.71868e-014	-2.66543e-014	-3.44087e-014	-3.16414e-014	-1.91832e-014	-2.27641e-014	-1.39142e-014	-6.82883e-015	-1.12039e-014
-1.33696e-014	-1.22543e-014	-1.43218e-014	2.49771e-015	-3.50683e-015	2.99201e-015	-1.51916e-014	-2.69104e-015	-6.68357e-015	-1.37177e-014	-1.1357e-014	-1.76118e-014	-1.78477e-014	-1.73063e-014	-1.37998e-014	-1.52638e-014	-2.74644e-014	-2.65146e-014	-3.40022e-014	-3.17932e-014	-1.94478e-014	-2.25481e-014	-1.41282e-014	-6.99125e-015	-1.12494e-014
-1.32574e-014	-1.21101e-014	-1.40651e-014	2.42017e-015	-3.39024e-015	2.75751e-015	-1.51531e-014	-2.61453e-015	-6.77105e-015	-1.39046e-014	-1.12302e-014	-1.77175e-014	-1.7671e-014	-1.72948e-014	-1.38294e-014	-1.55162e-014	-2.77243e-014	-2.63735e-014	-3.35947e-014	-3.19471e-014	-1.96999e-014	-2.22977e-014	-1.43344e-014	-7.13952e-015	-1.13041e-014
-1.31501e-014	-1.19688e-014	-1.3817e-014	2.34899e-015	-3.29138e-015	2.53025e-015	-1.50988e-014	-2.51202e-015	-6.87742e-015	-1.40813e-014	-1.10875e-014	-1.77984e-014	-1.74706e-014	-1.72789e-014	-1.38614e-014	-1.57743e-014	-2.79657e-014	-2.62338e-014	-3.31914e-014	-3.21026e-014	-1.99392e-014	-2.20156e-014	-1.45331e-014	-7.27463e-015	-1.13691e-014
-1.30491e-014	-1.18319e-014	-1.35791e-014	2.28432e-015	-3.2113e-015	2.31162e-015	-1.50298e-014	-2.38474e-015	-7.0023e-015	-1.42456e-014	-1.09309e-014	-1.78559e-014	-1.72489e-014	-1.72597e-014	-1.38958e-014	-1.60375e-014	-2.81879e-014	-2.60982e-014	-3.2797e-014	-3.22589e-014	-2.01661e-014	-2.17049e-014	-1.47253e-014	-7.39735e-015	-1.14459e-014
-1.29566e-014	-1.17008e-014	-1.33532e-014	2.22566e-015	-3.15195e-015	2.1033e-015	-1.4947e-014	-2.23439e-015	-7.14463e-015	-1.43958e-014	-1.07626e-014	-1.78916e-014	-1.70079e-014	-1.7237e-014	-1.39329e-014	-1.63053e-014	-2.83898e-014	-2.59701e-014	-3.24165e-014	-3.24148e-014	-2.03812e-014	-2.13691e-014	-1.49114e-014	-7.50846e-015	-1.15355e-014
-1.28731e-014	-1.15764e-014	-1.31409e-014	2.17217e-015	-3.11405e-015	1.90546e-015	-1.48521e-014	-2.06255e-015	-7.30462e-015	-1.45306e-014	-1.0585e-014	-1.79067e-014	-1.67499e-014	-1.7211e-014	-1.39729e-014	-1.65764e-014	-2.85709e-014	-2.58522e-014	-3.20543e-014	-3.25694e-014	-2.05846e-014	-2.1012e-014	-1.50924e-014	-7.60915e-015	-1.16385e-014
-1.27997e-014	-1.1459e-014	-1.29428e-014	2.12297e-015	-3.09864e-015	1.71878e-015	-1.47467e-014	-1.8708e-015	-7.4821e-015	-1.46491e-014	-1.04004e-014	-1.79031e-014	-1.64773e-014	-1.71822e-014	-1.40154e-014	-1.68505e-014	-2.8731e-014	-2.5747e-014	-3.17154e-014	-3.27212e-014	-2.0777e-014	-2.06379e-014	-1.52697e-014	-7.70089e-015	-1.17553e-014
-1.27376e-014	-1.13497e-014	-1.276e-014	2.07728e-015	-3.10619e-015	1.54429e-015	-1.46325e-014	-1.6618e-015	-7.67621e-015	-1.47508e-014	-1.02114e-014	-1.78817e-014	-1.6193e-014	-1.71511e-014	-1.406e-014	-1.71264e-014	-2.88704e-014	-2.56571e-014	-3.14043e-014	-3.28694e-014	-2.09588e-014	-2.02508e-014	-1.54437e-014	-7.78494e-015	-1.18859e-014
-1.26873e-014	-1.12495e-014	-1.25933e-014	2.03499e-015	-3.13687e-015	1.3826e-015	-1.45114e-014	-1.43772e-015	-7.88576e-015	-1.48349e-014	-1.00211e-014	-1.78447e-014	-1.58998e-014	-1.71179e-014	-1.41062e-014	-1.74034e-014	-2.89898e-014	-2.55852e-014	-3.11247e-014	-3.30124e-014	-2.11304e-014	-1.98551e-014	-1.56156e-014	-7.86287e-015	-1.20304e-014
-1.26489e-014	-1.11593e-014	-1.24428e-014	1.99543e-015	-3.19124e-015	1.23359e-015	-1.43851e-014	-1.20074e-015	-8.10989e-015	-1.49017e-014	-9.83201e-015	-1.77938e-014	-1.56007e-014	-1.70823e-014	-1.41532e-014	-1.76807e-014	-2.90893e-014	-2.55333e-014	-3.08798e-014	-3.31475e-014	-2.12919e-014	-1.94554e-014	-1.57856e-014	-7.9356e-015	-1.21894e-014
-1.26227e-014	-1.10797e-014	-1.23088e-014	1.95819e-015	-3.26916e-015	1.09766e-015	-1.42554e-014	-9.53244e-016	-8.3477e-015	-1.49512e-014	-9.64646e-015	-1.77311e-014	-1.52987e-014	-1.70439e-014	-1.42002e-014	-1.79567e-014	-2.91697e-014	-2.55031e-014	-3.06724e-014	-3.32736e-014	-2.14445e-014	-1.90558e-014	-1.59549e-014	-8.00519e-015	-1.23621e-014
-1.26084e-014	-1.10122e-014	-1.21915e-014	1.92225e-015	-3.37074e-015	9.75224e-016	-1.41249e-014	-6.97748e-016	-8.59795e-015	-1.49833e-014	-9.46705e-015	-1.76585e-014	-1.49967e-014	-1.70034e-014	-1.42466e-014	-1.82304e-014	-2.92323e-014	-2.54959e-014	-3.05048e-014	-3.33894e-014	-2.15889e-014	-1.86602e-014	-1.61245e-014	-8.07302e-015	-1.25485e-014
-1.26056e-014	-1.09578e-014	-1.20902e-014	1.88667e-015	-3.49579e-015	8.65541e-016	-1.39956e-014	-4.36733e-016	-8.8588e-015	-1.49987e-014	-9.29652e-015	-1.75778e-014	-1.46979e-014	-1.69599e-014	-1.42916e-014	-1.85007e-014	-2.92787e-014	-2.55134e-014	-3.03794e-014	-3.34927e-014	-2.17259e-014	-1.82732e-014	-1.62951e-014	-8.14034e-015	-1.27486e-014
-1.26131e-014	-1.09168e-014	-1.20044e-014	1.8505e-015	-3.64277e-015	7.68144e-016	-1.38698e-014	-1.726e-016	-9.12894e-015	-1.49978e-014	-9.13701e-015	-1.74906e-014	-1.44044e-014	-1.69137e-014	-1.43347e-014	-1.87669e-014	-2.93098e-014	-2.55563e-014	-3.0298e-014	-3.35812e-014	-2.18571e-014	-1.78995e-014	-1.64677e-014	-8.20841e-015	-1.29619e-014
-1.26307e-014	-1.089e-014	-1.19339e-014	1.81271e-015	-3.81128e-015	6.82036e-016	-1.37491e-014	9.20455e-017	-9.40738e-015	-1.49817e-014	-8.99067e-015	-1.73985e-014	-1.41195e-014	-1.68643e-014	-1.43744e-014	-1.90273e-014	-2.93273e-014	-2.56259e-014	-3.02618e-014	-3.36528e-014	-2.19826e-014	-1.75431e-014	-1.66433e-014	-8.27887e-015	-1.31881e-014
-1.26568e-014	-1.08776e-014	-1.1878e-014	1.77252e-015	-4.00041e-015	6.06601e-016	-1.36355e-014	3.54919e-016	-9.69145e-015	-1.49515e-014	-8.86027e-015	-1.73039e-014	-1.38454e-014	-1.68116e-014	-1.44101e-014	-1.92807e-014	-2.93329e-014	-2.57227e-014	-3.02722e-014	-3.37057e-014	-2.21041e-014	-1.7208e-014	-1.68226e-014	-8.35333e-015	-1.34259e-014
-1.26902e-014	-1.08798e-014	-1.18349e-014	1.7293e-015	-4.20917e-015	5.41627e-016	-1.35305e-014	6.1388e-016	-9.9787e-015	-1.49087e-014	-8.74734e-015	-1.72089e-014	-1.35843e-014	-1.67552e-014	-1.44411e-014	-1.9526e-014	-2.93279e-014	-2.5846e-014	-3.03288e-014	-3.37382e-014	-2.22226e-014	-1.68977e-014	-1.70057e-014	-8.43232e-015	-1.36744e-014
-1.27299e-014	-1.08973e-014	-1.18043e-014	1.68239e-015	-4.43642e-015	4.8641e-016	-1.34359e-014	8.66873e-016	-1.02669e-014	-1.48546e-014	-8.65346e-015	-1.71153e-014	-1.33388e-014	-1.66946e-014	-1.44662e-014	-1.97613e-014	-2.93136e-014	-2.59954e-014	-3.04305e-014	-3.37483e-014	-2.23386e-014	-1.66154e-014	-1.71923e-014	-8.51733e-015	-1.39331e-014
-1.27741e-014	-1.09299e-014	-1.17846e-014	1.63129e-015	-4.68146e-015	4.40015e-016	-1.33534e-014	1.11155e-015	-1.05545e-014	-1.47909e-014	-8.58048e-015	-1.70239e-014	-1.31105e-014	-1.66293e-014	-1.44846e-014	-1.99857e-014	-2.92918e-014	-2.61708e-014	-3.05764e-014	-3.37345e-014	-2.2453e-014	-1.63646e-014	-1.73834e-014	-8.6093e-015	-1.42012e-014
-1.28207e-014	-1.09771e-014	-1.17749e-014	1.57582e-015	-4.94265e-015	4.01305e-016	-1.32847e-014	1.34565e-015	-1.08389e-014	-1.47196e-014	-8.52964e-015	-1.69364e-014	-1.29017e-014	-1.65586e-014	-1.4495e-014	-2.01974e-014	-2.92643e-014	-2.63709e-014	-3.07646e-014	-3.36957e-014	-2.25668e-014	-1.61473e-014	-1.75797e-014	-8.70906e-015	-1.44771e-014
-1.28688e-014	-1.10393e-014	-1.17744e-014	1.51601e-015	-5.21821e-015	3.69147e-016	-1.32305e-014	1.56729e-015	-1.11178e-014	-1.46428e-014	-8.50145e-015	-1.68535e-014	-1.27135e-014	-1.64826e-014	-1.44973e-014	-2.03955e-014	-2.92322e-014	-2.65944e-014	-3.09938e-014	-3.36303e-014	-2.26799e-014	-1.59654e-014	-1.77808e-014	-8.81738e-015	-1.47595e-014
-1.29166e-014	-1.11167e-014	-1.1781e-014	1.45165e-015	-5.50659e-015	3.42979e-016	-1.31921e-014	1.77494e-015	-1.13891e-014	-1.45626e-014	-8.49738e-015	-1.67765e-014	-1.25466e-014	-1.64005e-014	-1.44905e-014	-2.0578e-014	-2.91978e-014	-2.684e-014	-3.12607e-014	-3.35367e-014	-2.27926e-014	-1.58206e-014	-1.79863e-014	-8.93465e-015	-1.50477e-014
-1.29621e-014	-1.12102e-014	-1.1793e-014	1.38262e-015	-5.80569e-015	3.21764e-016	-1.31708e-014	1.96738e-015	-1.16505e-014	-1.44812e-014	-8.51848e-015	-1.67065e-014	-1.24023e-014	-1.63121e-014	-1.44736e-014	-2.07442e-014	-2.9162e-014	-2.71059e-014	-3.15624e-014	-3.34142e-014	-2.2906e-014	-1.5714e-014	-1.81958e-014	-9.06144e-015	-1.53403e-014
-1.30036e-014	-1.13187e-014	-1.18092e-014	1.30882e-015	-6.11367e-015	3.044e-016	-1.31675e-014	2.14303e-015	-1.18993e-014	-1.44001e-014	-8.56504e-015	-1.66443e-014	-1.2281e-014	-1.62169e-014	-1.44466e-014	-2.08925e-014	-2.91263e-014	-2.73898e-014	-3.18954e-014	-3.32617e-014	-2.30204e-014	-1.56464e-014	-1.84089e-014	-9.19822e-015	-1.56361e-014
-1.30393e-014	-1.14417e-014	-1.1828e-014	1.23073e-015	-6.42872e-015	2.89891e-016	-1.31827e-014	2.30051e-015	-1.21333e-014	-1.43215e-014	-8.63673e-015	-1.65906e-014	-1.21829e-014	-1.61146e-014	-1.44094e-014	-2.10215e-014	-2.90922e-014	-2.76893e-014	-3.22559e-014	-3.30789e-014	-2.31358e-014	-1.56177e-014	-1.86242e-014	-9.3448e-015	-1.59339e-014
-1.30681e-014	-1.15787e-014	-1.18482e-014	1.14796e-015	-6.74862e-015	2.76826e-016	-1.32166e-014	2.4392e-015	-1.235e-014	-1.42478e-014	-8.73314e-015	-1.65463e-014	-1.21075e-014	-1.60046e-014	-1.43616e-014	-2.11296e-014	-2.90604e-014	-2.80016e-014	-3.26396e-014	-3.28661e-014	-2.32523e-014	-1.56276e-014	-1.88406e-014	-9.50108e-015	-1.62323e-014
-1.30885e-014	-1.17291e-014	-1.18688e-014	1.06097e-015	-7.07151e-015	2.64918e-016	-1.32699e-014	2.5584e-015	-1.25472e-014	-1.41806e-014	-8.85462e-015	-1.65124e-014	-1.20553e-014	-1.58872e-014	-1.43029e-014	-2.12155e-014	-2.90316e-014	-2.8324e-014	-3.30425e-014	-3.26232e-014	-2.33695e-014	-1.56757e-014	-1.90572e-014	-9.66618e-015	-1.65299e-014
-1.30986e-014	-1.18925e-014	-1.18887e-014	9.69932e-016	-7.39535e-015	2.53166e-016	-1.33429e-014	2.6566e-015	-1.2723e-014	-1.41218e-014	-9.00033e-015	-1.64887e-014	-1.20251e-014	-1.57618e-014	-1.42339e-014	-2.12772e-014	-2.90055e-014	-2.86536e-014	-3.34603e-014	-3.23507e-014	-2.34872e-014	-1.57603e-014	-1.92731e-014	-9.83949e-015	-1.68257e-014
-1.3097e-014	-1.20679e-014	-1.19061e-014	8.74887e-016	-7.71857e-015	2.40217e-016	-1.3436e-014	2.73343e-015	-1.28758e-014	-1.4073e-014	-9.16877e-015	-1.64753e-014	-1.2016e-014	-1.56284e-014	-1.41551e-014	-2.13136e-014	-2.89822e-014	-2.89873e-014	-3.38877e-014	-3.2049e-014	-2.36051e-014	-1.58793e-014	-1.94871e-014	-1.00207e-014	-1.71184e-014
-1.30825e-014	-1.22544e-014	-1.19201e-014	7.76849e-016	-8.03909e-015	2.25316e-016	-1.35491e-014	2.78799e-015	-1.3003e-014	-1.40361e-014	-9.35911e-015	-1.64717e-014	-1.20267e-014	-1.54878e-014	-1.40676e-014	-2.13239e-014	-2.89622e-014	-2.93224e-014	-3.43194e-014	-3.17187e-014	-2.37223e-014	-1.60304e-014	-1.96972e-014	-1.02086e-014	-1.74069e-014
-1.30547e-014	-1.24505e-014	-1.193e-014	6.76601e-016	-8.35492e-015	2.08257e-016	-1.36816e-014	2.81989e-015	-1.31025e-014	-1.40125e-014	-9.56965e-015	-1.6478e-014	-1.20549e-014	-1.53397e-014	-1.39719e-014	-2.13071e-014	-2.89456e-014	-2.96558e-014	-3.47501e-014	-3.13604e-014	-2.38378e-014	-1.62109e-014	-1.99021e-014	-1.04022e-014	-1.76897e-014
-1.3013e-014	-1.2655e-014	-1.19351e-014	5.74381e-016	-8.6644e-015	1.8857e-016	-1.38333e-014	2.82889e-015	-1.31736e-014	-1.40033e-014	-9.79838e-015	-1.64945e-014	-1.20989e-014	-1.5184e-014	-1.38694e-014	-2.12627e-014	-2.89311e-014	-2.99839e-014	-3.51748e-014	-3.09762e-014	-2.395e-014	-1.64177e-014	-2.00999e-014	-1.06006e-014	-1.79656e-014
-1.29572e-014	-1.28665e-014	-1.19352e-014	4.70995e-016	-8.96578e-015	1.65527e-016	-1.4003e-014	2.8155e-015	-1.32153e-014	-1.40102e-014	-1.00441e-014	-1.65202e-014	-1.21568e-014	-1.50214e-014	-1.37611e-014	-2.11896e-014	-2.89181e-014	-3.03042e-014	-3.55881e-014	-3.05681e-014	-2.40573e-014	-1.66468e-014	-2.02887e-014	-1.08027e-014	-1.82329e-014
-1.28866e-014	-1.30837e-014	-1.1929e-014	3.67184e-016	-9.25665e-015	1.38725e-016	-1.41904e-014	2.77954e-015	-1.32259e-014	-1.40339e-014	-1.03049e-014	-1.65546e-014	-1.22268e-014	-1.48522e-014	-1.36488e-014	-2.10871e-014	-2.89064e-014	-3.0613e-014	-3.59854e-014	-3.0138e-014	-2.41582e-014	-1.68943e-014	-2.04671e-014	-1.10068e-014	-1.84907e-014
-1.28013e-014	-1.33051e-014	-1.19166e-014	2.64169e-016	-9.53596e-015	1.07762e-016	-1.43944e-014	2.72155e-015	-1.32052e-014	-1.4075e-014	-1.05786e-014	-1.65966e-014	-1.23065e-014	-1.46774e-014	-1.35341e-014	-2.09552e-014	-2.88948e-014	-3.09078e-014	-3.63619e-014	-2.96881e-014	-2.42513e-014	-1.71564e-014	-2.06334e-014	-1.12118e-014	-1.87375e-014
-1.27017e-014	-1.3529e-014	-1.18978e-014	1.62297e-016	-9.80212e-015	7.21109e-017	-1.46143e-014	2.64152e-015	-1.31531e-014	-1.41333e-014	-1.0863e-014	-1.66462e-014	-1.2394e-014	-1.44978e-014	-1.34187e-014	-2.07934e-014	-2.88821e-014	-3.11859e-014	-3.67124e-014	-2.92202e-014	-2.43358e-014	-1.74295e-014	-2.07863e-014	-1.14163e-014	-1.89729e-014
-1.25883e-014	-1.37546e-014	-1.18727e-014	6.23729e-017	-1.00539e-014	3.18337e-017	-1.48497e-014	2.54062e-015	-1.30695e-014	-1.42088e-014	-1.11554e-014	-1.67027e-014	-1.24866e-014	-1.43141e-014	-1.33044e-014	-2.06014e-014	-2.8868e-014	-3.14454e-014	-3.70318e-014	-2.87366e-014	-2.441e-014	-1.77094e-014	-2.09238e-014	-1.16191e-014	-1.91952e-014
-1.24618e-014	-1.39791e-014	-1.18413e-014	-3.47423e-017	-1.02895e-014	-1.28596e-017	-1.5099e-014	2.41889e-015	-1.29549e-014	-1.43016e-014	-1.14534e-014	-1.67654e-014	-1.25818e-014	-1.41275e-014	-1.31931e-014	-2.0379e-014	-2.88504e-014	-3.16843e-014	-3.73166e-014	-2.82392e-014	-2.44719e-014	-1.79915e-014	-2.10447e-014	-1.18189e-014	-1.94038e-014
-1.2323e-014	-1.42014e-014	-1.18035e-014	-1.28295e-016	-1.05075e-014	-6.23176e-017	-1.53615e-014	2.27653e-015	-1.28096e-014	-1.44115e-014	-1.17546e-014	-1.68339e-014	-1.26776e-014	-1.39384e-014	-1.30868e-014	-2.01266e-014	-2.88284e-014	-3.19007e-014	-3.75632e-014	-2.77306e-014	-2.45196e-014	-1.82714e-014	-2.11478e-014	-1.20147e-014	-1.95977e-014
-1.21731e-014	-1.44204e-014	-1.17592e-014	-2.17838e-016	-1.0707e-014	-1.16609e-016	-1.5636e-014	2.11368e-015	-1.26352e-014	-1.45381e-014	-1.20567e-014	-1.69067e-014	-1.27719e-014	-1.37476e-014	-1.29867e-014	-1.98454e-014	-2.88012e-014	-3.20927e-014	-3.77677e-014	-2.72144e-014	-2.45516e-014	-1.85443e-014	-2.12315e-014	-1.22056e-014	-1.97761e-014
-1.20135e-014	-1.46342e-014	-1.17088e-014	-3.02485e-016	-1.08868e-014	-1.75904e-016	-1.5921e-014	1.93142e-015	-1.24331e-014	-1.46805e-014	-1.23571e-014	-1.69829e-014	-1.28625e-014	-1.3557e-014	-1.28957e-014	-1.95358e-014	-2.87671e-014	-3.2259e-014	-3.79266e-014	-2.66936e-014	-2.45663e-014	-1.88055e-014	-2.1295e-014	-1.23903e-014	-1.99387e-014
-1.18453e-014	-1.48408e-014	-1.16529e-014	-3.81572e-016	-1.10461e-014	-2.39556e-016	-1.6216e-014	1.73152e-015	-1.22048e-014	-1.48376e-014	-1.26536e-014	-1.7062e-014	-1.29468e-014	-1.33679e-014	-1.28154e-014	-1.91991e-014	-2.8724e-014	-3.23981e-014	-3.80379e-014	-2.61712e-014	-2.4562e-014	-1.90512e-014	-2.13377e-014	-1.2568e-014	-2.0085e-014
-1.16703e-014	-1.50389e-014	-1.15921e-014	-4.55611e-016	-1.11842e-014	-3.07099e-016	-1.65197e-014	1.51435e-015	-1.19535e-014	-1.50083e-014	-1.29434e-014	-1.71429e-014	-1.30233e-014	-1.31815e-014	-1.27475e-014	-1.88368e-014	-2.86705e-014	-3.25097e-014	-3.80989e-014	-2.56497e-014	-2.45376e-014	-1.92781e-014	-2.13588e-014	-1.27382e-014	-2.02146e-014
-1.14902e-014	-1.52276e-014	-1.15271e-014	-5.23967e-016	-1.13e-014	-3.78419e-016	-1.68309e-014	1.28038e-015	-1.16814e-014	-1.51915e-014	-1.3224e-014	-1.72252e-014	-1.30908e-014	-1.29997e-014	-1.26945e-014	-1.84504e-014	-2.86057e-014	-3.25931e-014	-3.81075e-014	-2.51315e-014	-2.44911e-014	-1.94826e-014	-2.13584e-014	-1.28998e-014	-2.03274e-014
-1.1307e-014	-1.54059e-014	-1.14583e-014	-5.86725e-016	-1.13936e-014	-4.5329e-016	-1.71487e-014	1.0297e-015	-1.1391e-014	-1.53862e-014	-1.34935e-014	-1.7309e-014	-1.31479e-014	-1.28243e-014	-1.26578e-014	-1.80419e-014	-2.85294e-014	-3.26483e-014	-3.80626e-014	-2.46197e-014	-2.44214e-014	-1.96608e-014	-2.13366e-014	-1.30527e-014	-2.04227e-014
-1.11227e-014	-1.5572e-014	-1.1386e-014	-6.43425e-016	-1.14649e-014	-5.31465e-016	-1.74719e-014	7.63062e-016	-1.10855e-014	-1.55905e-014	-1.37496e-014	-1.73931e-014	-1.31931e-014	-1.26563e-014	-1.26387e-014	-1.76132e-014	-2.84411e-014	-3.2675e-014	-3.79636e-014	-2.41173e-014	-2.43274e-014	-1.98104e-014	-2.12939e-014	-1.3197e-014	-2.05005e-014
-1.09393e-014	-1.57254e-014	-1.1311e-014	-6.94339e-016	-1.15143e-014	-6.12921e-016	-1.77995e-014	4.80834e-016	-1.07679e-014	-1.58028e-014	-1.39905e-014	-1.74769e-014	-1.3226e-014	-1.24968e-014	-1.26391e-014	-1.7167e-014	-2.83393e-014	-3.26743e-014	-3.78113e-014	-2.3627e-014	-2.42088e-014	-1.99279e-014	-2.12305e-014	-1.3332e-014	-2.05609e-014
-1.07593e-014	-1.58648e-014	-1.12343e-014	-7.38545e-016	-1.15419e-014	-6.9784e-016	-1.81308e-014	1.84397e-016	-1.04418e-014	-1.60217e-014	-1.42146e-014	-1.75607e-014	-1.3246e-014	-1.23476e-014	-1.26595e-014	-1.67058e-014	-2.82235e-014	-3.26466e-014	-3.76059e-014	-2.31507e-014	-2.4065e-014	-2.00109e-014	-2.11472e-014	-1.34575e-014	-2.06048e-014
-1.05849e-014	-1.59898e-014	-1.11575e-014	-7.76875e-016	-1.15481e-014	-7.86019e-016	-1.84648e-014	-1.25183e-016	-1.01107e-014	-1.62454e-014	-1.44203e-014	-1.76443e-014	-1.3253e-014	-1.221e-014	-1.27002e-014	-1.62316e-014	-2.80938e-014	-3.2593e-014	-3.73482e-014	-2.26908e-014	-2.38954e-014	-2.00582e-014	-2.10452e-014	-1.35737e-014	-2.0632e-014
-1.04179e-014	-1.60997e-014	-1.10808e-014	-8.09793e-016	-1.15329e-014	-8.76922e-016	-1.87999e-014	-4.47923e-016	-9.77847e-015	-1.64723e-014	-1.46063e-014	-1.77283e-014	-1.32472e-014	-1.20853e-014	-1.2762e-014	-1.57475e-014	-2.79492e-014	-3.25152e-014	-3.70405e-014	-2.22493e-014	-2.36999e-014	-2.00679e-014	-2.09252e-014	-1.3681e-014	-2.06431e-014
-1.02603e-014	-1.61947e-014	-1.10048e-014	-8.37917e-016	-1.14968e-014	-9.70734e-016	-1.91348e-014	-7.83316e-016	-9.44942e-015	-1.67008e-014	-1.47713e-014	-1.78124e-014	-1.3229e-014	-1.19749e-014	-1.28447e-014	-1.52567e-014	-2.77898e-014	-3.24141e-014	-3.66851e-014	-2.18283e-014	-2.34794e-014	-2.00393e-014	-2.07884e-014	-1.37805e-014	-2.06388e-014
-1.01137e-014	-1.6274e-014	-1.09307e-014	-8.61914e-016	-1.14409e-014	-1.06701e-015	-1.94702e-014	-1.13093e-015	-9.12769e-015	-1.69293e-014	-1.49146e-014	-1.78968e-014	-1.31992e-014	-1.18801e-014	-1.29488e-014	-1.47624e-014	-2.76165e-014	-3.22918e-014	-3.62856e-014	-2.14298e-014	-2.3234e-014	-1.99721e-014	-2.06371e-014	-1.3873e-014	-2.06201e-014
-9.98034e-015	-1.63384e-014	-1.08592e-014	-8.81576e-016	-1.1366e-014	-1.16596e-015	-1.98042e-014	-1.48992e-015	-8.81778e-015	-1.71566e-014	-1.50355e-014	-1.79821e-014	-1.31587e-014	-1.18023e-014	-1.30743e-014	-1.4268e-014	-2.74302e-014	-3.21502e-014	-3.58444e-014	-2.1055e-014	-2.29641e-014	-1.9866e-014	-2.04728e-014	-1.39593e-014	-2.05874e-014
-9.86143e-015	-1.63885e-014	-1.07905e-014	-8.98287e-016	-1.12732e-014	-1.26709e-015	-2.01367e-014	-1.85897e-015	-8.52366e-015	-1.73808e-014	-1.51333e-014	-1.8069e-014	-1.31084e-014	-1.17422e-014	-1.3221e-014	-1.37775e-014	-2.72316e-014	-3.19917e-014	-3.53649e-014	-2.07051e-014	-2.26709e-014	-1.97214e-014	-2.02977e-014	-1.40402e-014	-2.0542e-014
-9.75786e-015	-1.64248e-014	-1.07251e-014	-9.12807e-016	-1.11636e-014	-1.37087e-015	-2.04667e-014	-2.23757e-015	-8.24892e-015	-1.75998e-014	-1.5207e-014	-1.81574e-014	-1.30498e-014	-1.17004e-014	-1.33878e-014	-1.32939e-014	-2.70217e-014	-3.18187e-014	-3.48507e-014	-2.0381e-014	-2.23557e-014	-1.95393e-014	-2.01143e-014	-1.41167e-014	-2.04851e-014
-9.67123e-015	-1.64484e-014	-1.06636e-014	-9.26499e-016	-1.10389e-014	-1.47721e-015	-2.07931e-014	-2.62545e-015	-7.997e-015	-1.78122e-014	-1.52563e-014	-1.82474e-014	-1.29845e-014	-1.16777e-014	-1.35744e-014	-1.28213e-014	-2.68014e-014	-3.16341e-014	-3.43069e-014	-2.00834e-014	-2.20203e-014	-1.93209e-014	-1.99245e-014	-1.419e-014	-2.04178e-014
-9.60307e-015	-1.64596e-014	-1.06064e-014	-9.40125e-016	-1.09006e-014	-1.58701e-015	-2.11154e-014	-3.02104e-015	-7.77116e-015	-1.8017e-014	-1.52814e-014	-1.83402e-014	-1.29146e-014	-1.1675e-014	-1.37787e-014	-1.23631e-014	-2.65722e-014	-3.14407e-014	-3.37378e-014	-1.98133e-014	-2.16663e-014	-1.90677e-014	-1.973e-014	-1.42617e-014	-2.03412e-014
-9.55415e-015	-1.64599e-014	-1.05538e-014	-9.54591e-016	-1.07502e-014	-1.70021e-015	-2.14326e-014	-3.42287e-015	-7.57465e-015	-1.82132e-014	-1.52829e-014	-1.8437e-014	-1.28424e-014	-1.16926e-014	-1.39991e-014	-1.19224e-014	-2.63364e-014	-3.12415e-014	-3.31478e-014	-1.95708e-014	-2.12963e-014	-1.87819e-014	-1.9533e-014	-1.43333e-014	-2.02564e-014
-9.52503e-015	-1.64507e-014	-1.05063e-014	-9.71516e-016	-1.059e-014	-1.81745e-015	-2.17443e-014	-3.83031e-015	-7.41074e-015	-1.83996e-014	-1.52615e-014	-1.85379e-014	-1.27695e-014	-1.17306e-014	-1.42339e-014	-1.15027e-014	-2.60956e-014	-3.10393e-014	-3.25424e-014	-1.93563e-014	-2.09125e-014	-1.84653e-014	-1.93362e-014	-1.44053e-014	-2.01641e-014
-9.51599e-015	-1.64338e-014	-1.04642e-014	-9.91837e-016	-1.04215e-014	-1.93912e-015	-2.20505e-014	-4.24236e-015	-7.28265e-015	-1.85755e-014	-1.5218e-014	-1.86434e-014	-1.26983e-014	-1.1789e-014	-1.44816e-014	-1.11074e-014	-2.58516e-014	-3.08364e-014	-3.19274e-014	-1.91696e-014	-2.05176e-014	-1.81211e-014	-1.91417e-014	-1.44794e-014	-2.00657e-014
-9.52679e-015	-1.64103e-014	-1.04278e-014	-1.01664e-015	-1.02462e-014	-2.06648e-015	-2.23508e-014	-4.65779e-015	-7.1932e-015	-1.87407e-014	-1.51534e-014	-1.87542e-014	-1.26312e-014	-1.18678e-014	-1.47406e-014	-1.07399e-014	-2.56072e-014	-3.06357e-014	-3.13082e-014	-1.90103e-014	-2.01146e-014	-1.77523e-014	-1.89516e-014	-1.45577e-014	-1.99627e-014
-9.55666e-015	-1.6382e-014	-1.03968e-014	-1.04701e-015	-1.00661e-014	-2.19992e-015	-2.26439e-014	-5.07477e-015	-7.14422e-015	-1.88946e-014	-1.50688e-014	-1.88708e-014	-1.25701e-014	-1.19669e-014	-1.50085e-014	-1.04029e-014	-2.5365e-014	-3.044e-014	-3.06901e-014	-1.88778e-014	-1.97065e-014	-1.73621e-014	-1.87685e-014	-1.46411e-014	-1.98565e-014
-9.60555e-015	-1.63508e-014	-1.0371e-014	-1.08461e-015	-9.88377e-015	-2.34041e-015	-2.29298e-014	-5.4922e-015	-7.1379e-015	-1.90363e-014	-1.49656e-014	-1.89942e-014	-1.25172e-014	-1.20858e-014	-1.52835e-014	-1.00997e-014	-2.51269e-014	-3.02521e-014	-3.00791e-014	-1.87705e-014	-1.9296e-014	-1.6954e-014	-1.85945e-014	-1.47305e-014	-1.97485e-014
-9.67264e-015	-1.63196e-014	-1.03506e-014	-1.13089e-015	-9.7012e-015	-2.48831e-015	-2.32074e-014	-5.90891e-015	-7.17486e-015	-1.9165e-014	-1.48453e-014	-1.91247e-014	-1.24752e-014	-1.22239e-014	-1.55632e-014	-9.83271e-015	-2.48957e-014	-3.00744e-014	-2.94798e-014	-1.86876e-014	-1.88867e-014	-1.65314e-014	-1.84314e-014	-1.48271e-014	-1.96402e-014
-9.75669e-015	-1.62905e-014	-1.03356e-014	-1.18713e-015	-9.5207e-015	-2.64447e-015	-2.34773e-014	-6.32355e-015	-7.25604e-015	-1.92815e-014	-1.47098e-014	-1.92627e-014	-1.24454e-014	-1.23804e-014	-1.58451e-014	-9.60385e-015	-2.46739e-014	-2.99099e-014	-2.88973e-014	-1.86278e-014	-1.84813e-014	-1.60977e-014	-1.82807e-014	-1.4932e-014	-1.95331e-014
-9.85691e-015	-1.62652e-014	-1.03257e-014	-1.25464e-015	-9.34414e-015	-2.80974e-015	-2.37387e-014	-6.73454e-015	-7.38208e-015	-1.93855e-014	-1.45603e-014	-1.94085e-014	-1.24301e-014	-1.25537e-014	-1.61273e-014	-9.41573e-015	-2.4464e-014	-2.9761e-014	-2.83364e-014	-1.85893e-014	-1.8084e-014	-1.56569e-014	-1.81436e-014	-1.50464e-014	-1.94276e-014
-9.97219e-015	-1.62452e-014	-1.03206e-014	-1.33496e-015	-9.1733e-015	-2.98503e-015	-2.39913e-014	-7.1395e-015	-7.55317e-015	-1.94768e-014	-1.43987e-014	-1.9562e-014	-1.24315e-014	-1.27431e-014	-1.64083e-014	-9.27e-015	-2.4268e-014	-2.96297e-014	-2.78019e-014	-1.85705e-014	-1.76992e-014	-1.52133e-014	-1.8021e-014	-1.51714e-014	-1.9325e-014
-1.01008e-014	-1.62327e-014	-1.03201e-014	-1.42867e-015	-9.01059e-015	-3.17034e-015	-2.42352e-014	-7.53683e-015	-7.76897e-015	-1.95556e-014	-1.42275e-014	-1.97235e-014	-1.24505e-014	-1.29472e-014	-1.66856e-014	-9.16823e-015	-2.40881e-014	-2.95179e-014	-2.72979e-014	-1.85702e-014	-1.73301e-014	-1.47705e-014	-1.79142e-014	-1.53074e-014	-1.92264e-014
-1.02409e-014	-1.62298e-014	-1.03246e-014	-1.53708e-015	-8.85809e-015	-3.36676e-015	-2.44706e-014	-7.92506e-015	-8.02831e-015	-1.96224e-014	-1.40485e-014	-1.98934e-014	-1.24879e-014	-1.31644e-014	-1.69573e-014	-9.1114e-015	-2.39264e-014	-2.94268e-014	-2.68284e-014	-1.85867e-014	-1.698e-014	-1.43315e-014	-1.78243e-014	-1.54543e-014	-1.91326e-014
-1.03898e-014	-1.62386e-014	-1.03332e-014	-1.66111e-015	-8.71811e-015	-3.57474e-015	-2.46974e-014	-8.30241e-015	-8.3289e-015	-1.96773e-014	-1.38641e-014	-2.00721e-014	-1.25446e-014	-1.33937e-014	-1.72216e-014	-9.09992e-015	-2.37851e-014	-2.93586e-014	-2.63962e-014	-1.86176e-014	-1.66524e-014	-1.39004e-014	-1.77514e-014	-1.5612e-014	-1.90442e-014
-1.05453e-014	-1.62609e-014	-1.03456e-014	-1.8013e-015	-8.59243e-015	-3.79543e-015	-2.49151e-014	-8.66721e-015	-8.66982e-015	-1.97213e-014	-1.36759e-014	-2.02585e-014	-1.2622e-014	-1.36326e-014	-1.74768e-014	-9.13415e-015	-2.3666e-014	-2.93142e-014	-2.60052e-014	-1.8661e-014	-1.635e-014	-1.34809e-014	-1.76959e-014	-1.57806e-014	-1.89619e-014
-1.0705e-014	-1.62981e-014	-1.03613e-014	-1.95802e-015	-8.48275e-015	-4.02989e-015	-2.51237e-014	-9.01754e-015	-9.04868e-015	-1.97549e-014	-1.34858e-014	-2.04518e-014	-1.27193e-014	-1.3879e-014	-1.77219e-014	-9.21364e-015	-2.35701e-014	-2.92948e-014	-2.56568e-014	-1.87148e-014	-1.60755e-014	-1.30763e-014	-1.76573e-014	-1.59601e-014	-1.8886e-014
-1.08664e-014	-1.63515e-014	-1.03803e-014	-2.13225e-015	-8.39061e-015	-4.27816e-015	-2.53232e-014	-9.35107e-015	-9.46253e-015	-1.97786e-014	-1.32959e-014	-2.0651e-014	-1.28363e-014	-1.41313e-014	-1.79555e-014	-9.33774e-015	-2.34979e-014	-2.93e-014	-2.53532e-014	-1.87774e-014	-1.58321e-014	-1.26896e-014	-1.76354e-014	-1.61498e-014	-1.88175e-014
-1.10272e-014	-1.64222e-014	-1.0402e-014	-2.32413e-015	-8.31787e-015	-4.54076e-015	-2.55131e-014	-9.66661e-015	-9.90825e-015	-1.97931e-014	-1.31081e-014	-2.08545e-014	-1.29735e-014	-1.43877e-014	-1.81764e-014	-9.50562e-015	-2.3451e-014	-2.93308e-014	-2.50957e-014	-1.88466e-014	-1.56228e-014	-1.23239e-014	-1.76299e-014	-1.63493e-014	-1.87565e-014
-1.11851e-014	-1.65107e-014	-1.04263e-014	-2.53391e-015	-8.26541e-015	-4.8178e-015	-2.56935e-014	-9.96256e-015	-1.03818e-014	-1.97995e-014	-1.29251e-014	-2.10609e-014	-1.31301e-014	-1.4646e-014	-1.83845e-014	-9.71516e-015	-2.34298e-014	-2.93874e-014	-2.4885e-014	-1.89201e-014	-1.54495e-014	-1.19816e-014	-1.76396e-014	-1.65578e-014	-1.87031e-014
-1.13374e-014	-1.66179e-014	-1.04527e-014	-2.76197e-015	-8.23379e-015	-5.1097e-015	-2.58643e-014	-1.02365e-014	-1.08801e-014	-1.97978e-014	-1.27483e-014	-2.12692e-014	-1.33051e-014	-1.49045e-014	-1.8579e-014	-9.96485e-015	-2.3434e-014	-2.94696e-014	-2.47207e-014	-1.89961e-014	-1.53143e-014	-1.16642e-014	-1.76629e-014	-1.67743e-014	-1.86574e-014
-1.14822e-014	-1.67442e-014	-1.04813e-014	-3.00778e-015	-8.224e-015	-5.41638e-015	-2.60258e-014	-1.04869e-014	-1.13989e-014	-1.97894e-014	-1.2579e-014	-2.14794e-014	-1.34974e-014	-1.51616e-014	-1.87599e-014	-1.02527e-014	-2.34642e-014	-2.9577e-014	-2.46031e-014	-1.90728e-014	-1.52191e-014	-1.13735e-014	-1.7699e-014	-1.69976e-014	-1.8619e-014
-1.16175e-014	-1.68893e-014	-1.05111e-014	-3.27086e-015	-8.23655e-015	-5.73825e-015	-2.61773e-014	-1.07124e-014	-1.19344e-014	-1.97753e-014	-1.24184e-014	-2.16899e-014	-1.37054e-014	-1.54148e-014	-1.89268e-014	-1.05763e-014	-2.35199e-014	-2.97087e-014	-2.45314e-014	-1.91486e-014	-1.51648e-014	-1.11116e-014	-1.77465e-014	-1.72266e-014	-1.85877e-014
-1.17407e-014	-1.7053e-014	-1.05428e-014	-3.55101e-015	-8.27198e-015	-6.07509e-015	-2.63189e-014	-1.09115e-014	-1.24822e-014	-1.97561e-014	-1.22681e-014	-2.1899e-014	-1.39272e-014	-1.56624e-014	-1.90801e-014	-1.09326e-014	-2.36002e-014	-2.98632e-014	-2.45038e-014	-1.92217e-014	-1.51525e-014	-1.08799e-014	-1.78039e-014	-1.74602e-014	-1.85636e-014
-1.18496e-014	-1.72349e-014	-1.05762e-014	-3.84736e-015	-8.33112e-015	-6.42688e-015	-2.64509e-014	-1.10832e-014	-1.30373e-014	-1.97328e-014	-1.21291e-014	-2.21049e-014	-1.41604e-014	-1.59028e-014	-1.92203e-014	-1.13188e-014	-2.37037e-014	-3.00399e-014	-2.45189e-014	-1.92905e-014	-1.51832e-014	-1.06796e-014	-1.78695e-014	-1.76964e-014	-1.85455e-014
-1.19418e-014	-1.74336e-014	-1.06111e-014	-4.15883e-015	-8.41388e-015	-6.79305e-015	-2.65735e-014	-1.12262e-014	-1.35949e-014	-1.97059e-014	-1.20024e-014	-2.23061e-014	-1.44033e-014	-1.61346e-014	-1.93477e-014	-1.17311e-014	-2.38293e-014	-3.02371e-014	-2.45742e-014	-1.93538e-014	-1.52571e-014	-1.05108e-014	-1.79413e-014	-1.7934e-014	-1.85336e-014
-1.20156e-014	-1.76484e-014	-1.06473e-014	-4.4842e-015	-8.51998e-015	-7.1723e-015	-2.66863e-014	-1.13401e-014	-1.415e-014	-1.96762e-014	-1.18895e-014	-2.25011e-014	-1.46537e-014	-1.63565e-014	-1.94634e-014	-1.2166e-014	-2.39752e-014	-3.04534e-014	-2.4667e-014	-1.94102e-014	-1.53739e-014	-1.03739e-014	-1.80177e-014	-1.81713e-014	-1.8527e-014
-1.2069e-014	-1.78773e-014	-1.06848e-014	-4.8225e-015	-8.64874e-015	-7.56415e-015	-2.67892e-014	-1.14249e-014	-1.46981e-014	-1.96441e-014	-1.17908e-014	-2.26877e-014	-1.49087e-014	-1.65669e-014	-1.95685e-014	-1.26199e-014	-2.41387e-014	-3.06874e-014	-2.47944e-014	-1.94581e-014	-1.55335e-014	-1.02689e-014	-1.80971e-014	-1.84068e-014	-1.8525e-014
-1.21012e-014	-1.81186e-014	-1.07234e-014	-5.17194e-015	-8.79932e-015	-7.96747e-015	-2.68822e-014	-1.14796e-014	-1.52347e-014	-1.96097e-014	-1.17071e-014	-2.28646e-014	-1.51656e-014	-1.67643e-014	-1.96635e-014	-1.30885e-014	-2.43177e-014	-3.09365e-014	-2.49521e-014	-1.94965e-014	-1.57352e-014	-1.01948e-014	-1.81779e-014	-1.86385e-014	-1.85268e-014
-1.21109e-014	-1.83708e-014	-1.07631e-014	-5.5311e-015	-8.97083e-015	-8.38137e-015	-2.6965e-014	-1.15039e-014	-1.57553e-014	-1.95739e-014	-1.16388e-014	-2.30302e-014	-1.54219e-014	-1.6948e-014	-1.97499e-014	-1.35679e-014	-2.45095e-014	-3.11988e-014	-2.51364e-014	-1.95244e-014	-1.59769e-014	-1.01506e-014	-1.82583e-014	-1.88646e-014	-1.85316e-014
-1.20977e-014	-1.86312e-014	-1.0804e-014	-5.89835e-015	-9.16252e-015	-8.80379e-015	-2.70376e-014	-1.14974e-014	-1.62553e-014	-1.95366e-014	-1.15858e-014	-2.31829e-014	-1.5675e-014	-1.71173e-014	-1.98283e-014	-1.40539e-014	-2.47116e-014	-3.14717e-014	-2.53429e-014	-1.95407e-014	-1.62573e-014	-1.01352e-014	-1.83367e-014	-1.90836e-014	-1.85382e-014
-1.20614e-014	-1.8898e-014	-1.08457e-014	-6.27119e-015	-9.37293e-015	-9.23394e-015	-2.71e-014	-1.14603e-014	-1.6731e-014	-1.94981e-014	-1.15485e-014	-2.33218e-014	-1.59221e-014	-1.72714e-014	-1.99001e-014	-1.45419e-014	-2.49208e-014	-3.17529e-014	-2.55681e-014	-1.95455e-014	-1.65751e-014	-1.01472e-014	-1.84116e-014	-1.92938e-014	-1.85463e-014
-1.20013e-014	-1.9168e-014	-1.08882e-014	-6.64749e-015	-9.60085e-015	-9.66988e-015	-2.71525e-014	-1.13933e-014	-1.71785e-014	-1.9459e-014	-1.15268e-014	-2.34452e-014	-1.61607e-014	-1.74098e-014	-1.99667e-014	-1.50279e-014	-2.51338e-014	-3.20403e-014	-2.58073e-014	-1.95384e-014	-1.69274e-014	-1.01849e-014	-1.84816e-014	-1.94938e-014	-1.85548e-014
-1.19172e-014	-1.94383e-014	-1.09316e-014	-7.02553e-015	-9.84418e-015	-1.01095e-014	-2.7195e-014	-1.12972e-014	-1.7594e-014	-1.94192e-014	-1.15198e-014	-2.3552e-014	-1.63878e-014	-1.75322e-014	-2.00291e-014	-1.55079e-014	-2.53476e-014	-3.23312e-014	-2.6056e-014	-1.95192e-014	-1.73112e-014	-1.02466e-014	-1.85452e-014	-1.96822e-014	-1.85633e-014
-1.181e-014	-1.97066e-014	-1.09758e-014	-7.40279e-015	-1.01007e-014	-1.05506e-014	-2.72269e-014	-1.11725e-014	-1.79751e-014	-1.93791e-014	-1.15268e-014	-2.36414e-014	-1.66011e-014	-1.76385e-014	-2.00883e-014	-1.59778e-014	-2.5559e-014	-3.26226e-014	-2.6309e-014	-1.94876e-014	-1.77233e-014	-1.03303e-014	-1.8601e-014	-1.98574e-014	-1.85719e-014
-1.16805e-014	-1.99705e-014	-1.10203e-014	-7.77691e-015	-1.03688e-014	-1.09903e-014	-2.72491e-014	-1.10206e-014	-1.83178e-014	-1.93389e-014	-1.15472e-014	-2.37123e-014	-1.67986e-014	-1.77294e-014	-2.0145e-014	-1.6434e-014	-2.5765e-014	-3.29116e-014	-2.65617e-014	-1.94436e-014	-1.81608e-014	-1.04341e-014	-1.86482e-014	-2.00179e-014	-1.85793e-014
-1.15299e-014	-2.02278e-014	-1.10654e-014	-8.14518e-015	-1.06465e-014	-1.1427e-014	-2.7261e-014	-1.08426e-014	-1.86195e-014	-1.92987e-014	-1.15803e-014	-2.3764e-014	-1.6978e-014	-1.78048e-014	-2.02003e-014	-1.68726e-014	-2.59627e-014	-3.31957e-014	-2.68102e-014	-1.93875e-014	-1.86202e-014	-1.05554e-014	-1.86858e-014	-2.01627e-014	-1.85848e-014
-1.13588e-014	-2.04753e-014	-1.11114e-014	-8.50519e-015	-1.09315e-014	-1.18584e-014	-2.72629e-014	-1.06397e-014	-1.88782e-014	-1.92581e-014	-1.16249e-014	-2.37954e-014	-1.71375e-014	-1.78655e-014	-2.02548e-014	-1.72907e-014	-2.61489e-014	-3.34726e-014	-2.70501e-014	-1.93196e-014	-1.90977e-014	-1.06917e-014	-1.87136e-014	-2.02913e-014	-1.85888e-014
-1.11688e-014	-2.07104e-014	-1.1158e-014	-8.85463e-015	-1.12216e-014	-1.22818e-014	-2.72549e-014	-1.04135e-014	-1.90922e-014	-1.92174e-014	-1.16792e-014	-2.38062e-014	-1.72759e-014	-1.79117e-014	-2.03088e-014	-1.76854e-014	-2.63205e-014	-3.37403e-014	-2.72773e-014	-1.92407e-014	-1.95891e-014	-1.08403e-014	-1.87309e-014	-2.04029e-014	-1.85908e-014
-1.09615e-014	-2.09304e-014	-1.12052e-014	-9.19149e-015	-1.15142e-014	-1.26942e-014	-2.72376e-014	-1.01664e-014	-1.92598e-014	-1.91767e-014	-1.17425e-014	-2.37967e-014	-1.73919e-014	-1.79443e-014	-2.03628e-014	-1.80536e-014	-2.64743e-014	-3.39956e-014	-2.74878e-014	-1.9151e-014	-2.009e-014	-1.09979e-014	-1.87377e-014	-2.04973e-014	-1.85904e-014
-1.07392e-014	-2.11325e-014	-1.12527e-014	-9.5131e-015	-1.18075e-014	-1.30927e-014	-2.72113e-014	-9.90059e-015	-1.93798e-014	-1.91356e-014	-1.18126e-014	-2.37674e-014	-1.74849e-014	-1.79643e-014	-2.04178e-014	-1.83931e-014	-2.66082e-014	-3.42366e-014	-2.7678e-014	-1.90511e-014	-2.05972e-014	-1.11621e-014	-1.87341e-014	-2.05742e-014	-1.85882e-014
-1.05037e-014	-2.13149e-014	-1.13004e-014	-9.8167e-015	-1.20996e-014	-1.34742e-014	-2.71758e-014	-9.6182e-015	-1.9452e-014	-1.90933e-014	-1.18883e-014	-2.37184e-014	-1.75535e-014	-1.79727e-014	-2.04736e-014	-1.87011e-014	-2.67202e-014	-3.44609e-014	-2.78452e-014	-1.89421e-014	-2.11063e-014	-1.13302e-014	-1.87201e-014	-2.06333e-014	-1.85841e-014
-1.02574e-014	-2.14756e-014	-1.13484e-014	-1.01006e-014	-1.2388e-014	-1.38356e-014	-2.71317e-014	-9.32166e-015	-1.94764e-014	-1.90495e-014	-1.19683e-014	-2.36502e-014	-1.7598e-014	-1.79705e-014	-2.05298e-014	-1.89762e-014	-2.68082e-014	-3.46666e-014	-2.79864e-014	-1.8825e-014	-2.16128e-014	-1.14992e-014	-1.86956e-014	-2.06743e-014	-1.85778e-014
-1.00023e-014	-2.16132e-014	-1.13961e-014	-1.03634e-014	-1.26699e-014	-1.41741e-014	-2.70796e-014	-9.01358e-015	-1.94527e-014	-1.90041e-014	-1.20507e-014	-2.35633e-014	-1.76186e-014	-1.79592e-014	-2.05867e-014	-1.92167e-014	-2.68699e-014	-3.48514e-014	-2.80994e-014	-1.87001e-014	-2.21126e-014	-1.16657e-014	-1.86614e-014	-2.0698e-014	-1.85699e-014
-9.74111e-015	-2.17264e-014	-1.14439e-014	-1.06035e-014	-1.2944e-014	-1.44869e-014	-2.70198e-014	-8.69653e-015	-1.93817e-014	-1.89568e-014	-1.21345e-014	-2.34581e-014	-1.76152e-014	-1.79404e-014	-2.06439e-014	-1.94216e-014	-2.6904e-014	-3.50143e-014	-2.81826e-014	-1.85694e-014	-2.26017e-014	-1.18271e-014	-1.8618e-014	-2.07046e-014	-1.85615e-014
-9.47658e-015	-2.18138e-014	-1.14917e-014	-1.08189e-014	-1.3208e-014	-1.47716e-014	-2.69532e-014	-8.37393e-015	-1.92649e-014	-1.8907e-014	-1.2218e-014	-2.33356e-014	-1.75882e-014	-1.79152e-014	-2.07013e-014	-1.95909e-014	-2.69099e-014	-3.51538e-014	-2.82348e-014	-1.84337e-014	-2.30759e-014	-1.19809e-014	-1.85668e-014	-2.06946e-014	-1.85532e-014
-9.21127e-015	-2.18742e-014	-1.15395e-014	-1.10084e-014	-1.34604e-014	-1.50263e-014	-2.68803e-014	-8.04831e-015	-1.91038e-014	-1.88542e-014	-1.22994e-014	-2.31983e-014	-1.75389e-014	-1.78855e-014	-2.0758e-014	-1.97242e-014	-2.68872e-014	-3.5269e-014	-2.82556e-014	-1.8293e-014	-2.35308e-014	-1.21247e-014	-1.85089e-014	-2.06692e-014	-1.85458e-014
-8.94774e-015	-2.19078e-014	-1.15871e-014	-1.11708e-014	-1.36996e-014	-1.52488e-014	-2.68016e-014	-7.72182e-015	-1.88998e-014	-1.87985e-014	-1.23773e-014	-2.30471e-014	-1.74686e-014	-1.78523e-014	-2.08124e-014	-1.98218e-014	-2.68357e-014	-3.53586e-014	-2.82434e-014	-1.81487e-014	-2.39627e-014	-1.22564e-014	-1.84456e-014	-2.0629e-014	-1.85398e-014
-8.68811e-015	-2.19143e-014	-1.16341e-014	-1.13047e-014	-1.39242e-014	-1.54368e-014	-2.67178e-014	-7.39722e-015	-1.86548e-014	-1.87397e-014	-1.24502e-014	-2.28834e-014	-1.73795e-014	-1.78173e-014	-2.08643e-014	-1.9884e-014	-2.67554e-014	-3.54216e-014	-2.8199e-014	-1.8002e-014	-2.4368e-014	-1.23739e-014	-1.83779e-014	-2.05754e-014	-1.85357e-014
-8.43481e-015	-2.18941e-014	-1.16809e-014	-1.14099e-014	-1.41325e-014	-1.5588e-014	-2.66297e-014	-7.07724e-015	-1.8372e-014	-1.8677e-014	-1.25176e-014	-2.27086e-014	-1.72729e-014	-1.77814e-014	-2.09126e-014	-1.99111e-014	-2.66462e-014	-3.54572e-014	-2.81226e-014	-1.78537e-014	-2.47435e-014	-1.24752e-014	-1.83071e-014	-2.05096e-014	-1.85346e-014
-8.19049e-015	-2.18482e-014	-1.17275e-014	-1.14862e-014	-1.43236e-014	-1.56998e-014	-2.65381e-014	-6.76469e-015	-1.80541e-014	-1.86114e-014	-1.25781e-014	-2.25246e-014	-1.71509e-014	-1.77461e-014	-2.09563e-014	-1.99042e-014	-2.65088e-014	-3.5465e-014	-2.80152e-014	-1.77044e-014	-2.50863e-014	-1.25586e-014	-1.82339e-014	-2.04327e-014	-1.85378e-014
-7.95762e-015	-2.17775e-014	-1.17736e-014	-1.15337e-014	-1.44965e-014	-1.57707e-014	-2.64442e-014	-6.46284e-015	-1.77042e-014	-1.85421e-014	-1.26304e-014	-2.23334e-014	-1.7016e-014	-1.77125e-014	-2.09941e-014	-1.98649e-014	-2.63447e-014	-3.54445e-014	-2.78774e-014	-1.75553e-014	-2.53935e-014	-1.26227e-014	-1.81598e-014	-2.03458e-014	-1.85467e-014
-7.7382e-015	-2.16835e-014	-1.18197e-014	-1.15531e-014	-1.46509e-014	-1.58e-014	-2.63488e-014	-6.1732e-015	-1.73253e-014	-1.84696e-014	-1.26734e-014	-2.21371e-014	-1.68704e-014	-1.76817e-014	-2.10248e-014	-1.97946e-014	-2.61554e-014	-3.53959e-014	-2.77103e-014	-1.74069e-014	-2.56627e-014	-1.2666e-014	-1.80863e-014	-2.02506e-014	-1.85623e-014
-7.53412e-015	-2.15682e-014	-1.18656e-014	-1.15444e-014	-1.47856e-014	-1.57864e-014	-2.62527e-014	-5.89764e-015	-1.69205e-014	-1.83942e-014	-1.2707e-014	-2.19369e-014	-1.67163e-014	-1.76547e-014	-2.10474e-014	-1.96949e-014	-2.59424e-014	-3.53192e-014	-2.75156e-014	-1.72598e-014	-2.58923e-014	-1.26881e-014	-1.80142e-014	-2.01486e-014	-1.85849e-014
-7.34761e-015	-2.14337e-014	-1.19113e-014	-1.15078e-014	-1.49003e-014	-1.57295e-014	-2.61572e-014	-5.63854e-015	-1.64931e-014	-1.83153e-014	-1.27311e-014	-2.17343e-014	-1.65566e-014	-1.76327e-014	-2.10609e-014	-1.95687e-014	-2.57078e-014	-3.52145e-014	-2.72964e-014	-1.71148e-014	-2.60807e-014	-1.26876e-014	-1.79445e-014	-2.00417e-014	-1.86159e-014
-7.17956e-015	-2.12822e-014	-1.19572e-014	-1.14444e-014	-1.49951e-014	-1.56293e-014	-2.60633e-014	-5.39801e-015	-1.60469e-014	-1.82326e-014	-1.27457e-014	-2.15314e-014	-1.63938e-014	-1.76165e-014	-2.10647e-014	-1.94184e-014	-2.54537e-014	-3.50827e-014	-2.70554e-014	-1.69723e-014	-2.62268e-014	-1.26641e-014	-1.78789e-014	-1.99309e-014	-1.86563e-014
-7.03155e-015	-2.11163e-014	-1.20034e-014	-1.13558e-014	-1.507e-014	-1.54859e-014	-2.59721e-014	-5.1778e-015	-1.55853e-014	-1.81466e-014	-1.27506e-014	-2.13296e-014	-1.62301e-014	-1.7607e-014	-2.10576e-014	-1.92461e-014	-2.51827e-014	-3.49248e-014	-2.67957e-014	-1.6832e-014	-2.63296e-014	-1.26174e-014	-1.78181e-014	-1.98185e-014	-1.87066e-014
-6.90485e-015	-2.09393e-014	-1.20509e-014	-1.12436e-014	-1.51253e-014	-1.52999e-014	-2.58838e-014	-4.97934e-015	-1.51118e-014	-1.80574e-014	-1.27454e-014	-2.113e-014	-1.60686e-014	-1.76046e-014	-2.10389e-014	-1.90542e-014	-2.48971e-014	-3.4742e-014	-2.65206e-014	-1.66939e-014	-2.63889e-014	-1.25481e-014	-1.77628e-014	-1.97062e-014	-1.87676e-014
-6.79966e-015	-2.07541e-014	-1.20998e-014	-1.1109e-014	-1.51615e-014	-1.50724e-014	-2.57997e-014	-4.80429e-015	-1.46298e-014	-1.79659e-014	-1.27309e-014	-2.09342e-014	-1.59119e-014	-1.76091e-014	-2.10075e-014	-1.88456e-014	-2.45998e-014	-3.45355e-014	-2.62324e-014	-1.6558e-014	-2.64044e-014	-1.24556e-014	-1.77137e-014	-1.95954e-014	-1.88397e-014
-6.71648e-015	-2.05628e-014	-1.21504e-014	-1.09542e-014	-1.518e-014	-1.48043e-014	-2.57206e-014	-4.65358e-015	-1.41438e-014	-1.78719e-014	-1.27075e-014	-2.07437e-014	-1.57627e-014	-1.76211e-014	-2.09628e-014	-1.86232e-014	-2.4294e-014	-3.43064e-014	-2.59342e-014	-1.64249e-014	-2.63762e-014	-1.23409e-014	-1.76707e-014	-1.94875e-014	-1.89233e-014
-6.65602e-015	-2.03695e-014	-1.22033e-014	-1.07813e-014	-1.51815e-014	-1.44969e-014	-2.56477e-014	-4.52811e-015	-1.36568e-014	-1.7776e-014	-1.26757e-014	-2.05596e-014	-1.56235e-014	-1.76403e-014	-2.09045e-014	-1.83896e-014	-2.39827e-014	-3.40566e-014	-2.56296e-014	-1.6295e-014	-2.6305e-014	-1.22047e-014	-1.76344e-014	-1.93841e-014	-1.90189e-014
-6.61817e-015	-2.01772e-014	-1.22596e-014	-1.05925e-014	-1.51672e-014	-1.41531e-014	-2.55821e-014	-4.42903e-015	-1.3172e-014	-1.76794e-014	-1.26371e-014	-2.03823e-014	-1.54962e-014	-1.76669e-014	-2.08329e-014	-1.81473e-014	-2.36691e-014	-3.3788e-014	-2.53216e-014	-1.61677e-014	-2.61921e-014	-1.20477e-014	-1.76044e-014	-1.92871e-014	-1.91267e-014
-6.60264e-015	-1.99893e-014	-1.23199e-014	-1.03906e-014	-1.51383e-014	-1.3775e-014	-2.55249e-014	-4.35674e-015	-1.26935e-014	-1.75825e-014	-1.25923e-014	-2.02125e-014	-1.5383e-014	-1.77012e-014	-2.0748e-014	-1.78991e-014	-2.33557e-014	-3.35025e-014	-2.50127e-014	-1.60427e-014	-2.60396e-014	-1.18713e-014	-1.75814e-014	-1.91975e-014	-1.92464e-014
-6.60893e-015	-1.98092e-014	-1.23854e-014	-1.01781e-014	-1.50962e-014	-1.33656e-014	-2.54769e-014	-4.31135e-015	-1.22246e-014	-1.74862e-014	-1.25428e-014	-2.00525e-014	-1.52851e-014	-1.77432e-014	-2.06504e-014	-1.76474e-014	-2.30455e-014	-3.32014e-014	-2.47062e-014	-1.59195e-014	-2.58487e-014	-1.16768e-014	-1.75652e-014	-1.91161e-014	-1.93781e-014
-6.63686e-015	-1.964e-014	-1.24567e-014	-9.95761e-015	-1.50426e-014	-1.29282e-014	-2.54388e-014	-4.29263e-015	-1.17686e-014	-1.7392e-014	-1.24894e-014	-1.99024e-014	-1.52042e-014	-1.77927e-014	-2.05405e-014	-1.73948e-014	-2.27419e-014	-3.28876e-014	-2.4405e-014	-1.57972e-014	-2.56225e-014	-1.14659e-014	-1.7555e-014	-1.90437e-014	-1.95208e-014
-6.68571e-015	-1.94851e-014	-1.25343e-014	-9.73179e-015	-1.49792e-014	-1.2466e-014	-2.54113e-014	-4.30061e-015	-1.13282e-014	-1.73008e-014	-1.24334e-014	-1.97627e-014	-1.51423e-014	-1.78488e-014	-2.04186e-014	-1.71434e-014	-2.2448e-014	-3.25631e-014	-2.41114e-014	-1.56762e-014	-2.53634e-014	-1.12401e-014	-1.75503e-014	-1.89811e-014	-1.96735e-014
-6.75418e-015	-1.93471e-014	-1.26188e-014	-9.50299e-015	-1.49082e-014	-1.19831e-014	-2.53951e-014	-4.3343e-015	-1.09063e-014	-1.72143e-014	-1.23766e-014	-1.9635e-014	-1.51005e-014	-1.79113e-014	-2.02855e-014	-1.68957e-014	-2.21658e-014	-3.223e-014	-2.3828e-014	-1.55562e-014	-2.50738e-014	-1.10019e-014	-1.75504e-014	-1.8929e-014	-1.98351e-014
-6.841e-015	-1.92287e-014	-1.27115e-014	-9.27406e-015	-1.48301e-014	-1.14826e-014	-2.53905e-014	-4.39267e-015	-1.05058e-014	-1.71332e-014	-1.23204e-014	-1.952e-014	-1.50787e-014	-1.79799e-014	-2.01424e-014	-1.66532e-014	-2.18972e-014	-3.18913e-014	-2.35564e-014	-1.54358e-014	-2.47574e-014	-1.07525e-014	-1.75549e-014	-1.88879e-014	-2.00046e-014
-6.94477e-015	-1.91326e-014	-1.28132e-014	-9.04785e-015	-1.47466e-014	-1.09694e-014	-2.53976e-014	-4.4749e-015	-1.01285e-014	-1.70595e-014	-1.22665e-014	-1.94175e-014	-1.50778e-014	-1.80531e-014	-1.99899e-014	-1.64174e-014	-2.16435e-014	-3.15487e-014	-2.3299e-014	-1.53146e-014	-2.44177e-014	-1.04934e-014	-1.75629e-014	-1.8858e-014	-2.01808e-014
-7.06345e-015	-1.90612e-014	-1.29242e-014	-8.82656e-015	-1.46592e-014	-1.04484e-014	-2.54156e-014	-4.5802e-015	-9.77701e-015	-1.69939e-014	-1.22168e-014	-1.93276e-014	-1.50981e-014	-1.81305e-014	-1.98293e-014	-1.61898e-014	-2.14068e-014	-3.12052e-014	-2.30572e-014	-1.5192e-014	-2.40584e-014	-1.02274e-014	-1.75737e-014	-1.88394e-014	-2.03621e-014
-7.19561e-015	-1.90155e-014	-1.3046e-014	-8.61254e-015	-1.45691e-014	-9.92445e-015	-2.54451e-014	-4.70729e-015	-9.45379e-015	-1.69385e-014	-1.21727e-014	-1.92505e-014	-1.51398e-014	-1.82114e-014	-1.96618e-014	-1.59716e-014	-2.1189e-014	-3.08634e-014	-2.28329e-014	-1.50677e-014	-2.36827e-014	-9.95651e-015	-1.75864e-014	-1.88324e-014	-2.05468e-014
-7.33924e-015	-1.89969e-014	-1.31795e-014	-8.40809e-015	-1.4478e-014	-9.40189e-015	-2.54866e-014	-4.85511e-015	-9.16072e-015	-1.68953e-014	-1.21355e-014	-1.91863e-014	-1.52025e-014	-1.82952e-014	-1.94893e-014	-1.57638e-014	-2.09913e-014	-3.0526e-014	-2.26278e-014	-1.49415e-014	-2.32953e-014	-9.68337e-015	-1.75999e-014	-1.88368e-014	-2.0733e-014
-7.49251e-015	-1.90069e-014	-1.33256e-014	-8.21579e-015	-1.4387e-014	-8.88556e-015	-2.5539e-014	-5.02234e-015	-8.89887e-015	-1.6865e-014	-1.21068e-014	-1.91351e-014	-1.5286e-014	-1.83815e-014	-1.9313e-014	-1.55676e-014	-2.08145e-014	-3.01952e-014	-2.24421e-014	-1.48127e-014	-2.29001e-014	-9.40996e-015	-1.76132e-014	-1.88526e-014	-2.09195e-014
-7.65366e-015	-1.90468e-014	-1.34847e-014	-8.03755e-015	-1.42974e-014	-8.38011e-015	-2.56026e-014	-5.20741e-015	-8.66998e-015	-1.68496e-014	-1.20883e-014	-1.90965e-014	-1.53889e-014	-1.84697e-014	-1.91346e-014	-1.53834e-014	-2.06585e-014	-2.98729e-014	-2.22759e-014	-1.46804e-014	-2.25011e-014	-9.13817e-015	-1.76256e-014	-1.88793e-014	-2.11043e-014
-7.82089e-015	-1.91167e-014	-1.36572e-014	-7.87519e-015	-1.42101e-014	-7.89068e-015	-2.56768e-014	-5.40823e-015	-8.47503e-015	-1.68503e-014	-1.20813e-014	-1.90715e-014	-1.55104e-014	-1.85592e-014	-1.89563e-014	-1.52112e-014	-2.05236e-014	-2.95617e-014	-2.21299e-014	-1.45442e-014	-2.21023e-014	-8.87037e-015	-1.76356e-014	-1.89168e-014	-2.12849e-014
-7.99244e-015	-1.92169e-014	-1.38432e-014	-7.72956e-015	-1.41256e-014	-7.422e-015	-2.57609e-014	-5.62365e-015	-8.31498e-015	-1.68691e-014	-1.20869e-014	-1.90599e-014	-1.5649e-014	-1.86502e-014	-1.87785e-014	-1.50513e-014	-2.04104e-014	-2.92634e-014	-2.20044e-014	-1.44032e-014	-2.17076e-014	-8.60899e-015	-1.76423e-014	-1.89645e-014	-2.14597e-014
-8.1666e-015	-1.93466e-014	-1.40428e-014	-7.60203e-015	-1.40448e-014	-6.97878e-015	-2.58533e-014	-5.85239e-015	-8.19043e-015	-1.69074e-014	-1.21062e-014	-1.90619e-014	-1.5803e-014	-1.8742e-014	-1.86034e-014	-1.49038e-014	-2.03184e-014	-2.89803e-014	-2.18989e-014	-1.42576e-014	-2.13203e-014	-8.35526e-015	-1.76447e-014	-1.90216e-014	-2.16262e-014
-8.34156e-015	-1.95048e-014	-1.42562e-014	-7.49378e-015	-1.39683e-014	-6.56505e-015	-2.59531e-014	-6.09233e-015	-8.1019e-015	-1.69664e-014	-1.21404e-014	-1.90773e-014	-1.59712e-014	-1.88339e-014	-1.84329e-014	-1.47691e-014	-2.0247e-014	-2.87147e-014	-2.18123e-014	-1.41073e-014	-2.09446e-014	-8.11096e-015	-1.76416e-014	-1.9088e-014	-2.1783e-014
-8.51545e-015	-1.96907e-014	-1.44836e-014	-7.4054e-015	-1.38957e-014	-6.18501e-015	-2.60592e-014	-6.34151e-015	-8.04889e-015	-1.70476e-014	-1.21904e-014	-1.91067e-014	-1.61519e-014	-1.89258e-014	-1.82682e-014	-1.46461e-014	-2.01956e-014	-2.8468e-014	-2.17435e-014	-1.3952e-014	-2.05839e-014	-7.87769e-015	-1.76319e-014	-1.91623e-014	-2.19281e-014
-8.68665e-015	-1.99022e-014	-1.47249e-014	-7.33679e-015	-1.38267e-014	-5.84207e-015	-2.61705e-014	-6.59794e-015	-8.03159e-015	-1.71523e-014	-1.22568e-014	-1.91506e-014	-1.63426e-014	-1.90174e-014	-1.81104e-014	-1.45348e-014	-2.01631e-014	-2.82424e-014	-2.16928e-014	-1.37913e-014	-2.02417e-014	-7.6573e-015	-1.7615e-014	-1.9244e-014	-2.206e-014
-8.8532e-015	-2.01375e-014	-1.49797e-014	-7.28848e-015	-1.37612e-014	-5.54004e-015	-2.6286e-014	-6.86017e-015	-8.04922e-015	-1.72814e-014	-1.23404e-014	-1.92091e-014	-1.65414e-014	-1.91094e-014	-1.79608e-014	-1.44342e-014	-2.01481e-014	-2.80389e-014	-2.16593e-014	-1.36258e-014	-1.99221e-014	-7.45106e-015	-1.75908e-014	-1.9332e-014	-2.21773e-014
-9.01483e-015	-2.03945e-014	-1.52466e-014	-7.25984e-015	-1.36998e-014	-5.28196e-015	-2.64044e-014	-7.12543e-015	-8.1018e-015	-1.74358e-014	-1.24412e-014	-1.9282e-014	-1.67462e-014	-1.92021e-014	-1.78199e-014	-1.43436e-014	-2.01492e-014	-2.78591e-014	-2.16416e-014	-1.34552e-014	-1.96278e-014	-7.25989e-015	-1.75586e-014	-1.94257e-014	-2.22777e-014
-9.17028e-015	-2.06708e-014	-1.55247e-014	-7.25066e-015	-1.36421e-014	-5.07041e-015	-2.65239e-014	-7.3917e-015	-8.1892e-015	-1.76167e-014	-1.25593e-014	-1.93693e-014	-1.69547e-014	-1.92952e-014	-1.76887e-014	-1.42623e-014	-2.01643e-014	-2.77042e-014	-2.16384e-014	-1.32792e-014	-1.93621e-014	-7.08459e-015	-1.75186e-014	-1.95245e-014	-2.23604e-014
-9.31783e-015	-2.09636e-014	-1.58133e-014	-7.26021e-015	-1.3587e-014	-4.9074e-015	-2.66433e-014	-7.65719e-015	-8.31052e-015	-1.7825e-014	-1.26948e-014	-1.94708e-014	-1.7164e-014	-1.9389e-014	-1.75681e-014	-1.41899e-014	-2.01921e-014	-2.75749e-014	-2.16489e-014	-1.30977e-014	-1.91267e-014	-6.92551e-015	-1.74708e-014	-1.96274e-014	-2.24245e-014
-9.45703e-015	-2.12703e-014	-1.6111e-014	-7.28817e-015	-1.35334e-014	-4.79477e-015	-2.6761e-014	-7.92003e-015	-8.4649e-015	-1.80609e-014	-1.28468e-014	-1.95867e-014	-1.73728e-014	-1.94842e-014	-1.74582e-014	-1.41254e-014	-2.0231e-014	-2.7472e-014	-2.16719e-014	-1.2911e-014	-1.89238e-014	-6.78391e-015	-1.74152e-014	-1.97329e-014	-2.24688e-014
-9.58663e-015	-2.15876e-014	-1.64164e-014	-7.33292e-015	-1.34807e-014	-4.73418e-015	-2.68756e-014	-8.1785e-015	-8.65064e-015	-1.83247e-014	-1.30152e-014	-1.97169e-014	-1.7579e-014	-1.9581e-014	-1.73592e-014	-1.40682e-014	-2.02791e-014	-2.73964e-014	-2.17057e-014	-1.27208e-014	-1.87554e-014	-6.65972e-015	-1.73518e-014	-1.98408e-014	-2.24921e-014
-9.70664e-015	-2.19124e-014	-1.67277e-014	-7.39385e-015	-1.34273e-014	-4.72629e-015	-2.69862e-014	-8.43121e-015	-8.8667e-015	-1.86166e-014	-1.3199e-014	-1.98616e-014	-1.77804e-014	-1.96797e-014	-1.72717e-014	-1.4017e-014	-2.03343e-014	-2.73479e-014	-2.17491e-014	-1.25278e-014	-1.86225e-014	-6.55277e-015	-1.72813e-014	-1.99501e-014	-2.24946e-014
-9.81681e-015	-2.22419e-014	-1.7044e-014	-7.46954e-015	-1.33725e-014	-4.77183e-015	-2.70912e-014	-8.67689e-015	-9.11184e-015	-1.89366e-014	-1.3398e-014	-2.00212e-014	-1.79748e-014	-1.97815e-014	-1.71956e-014	-1.39705e-014	-2.03951e-014	-2.73268e-014	-2.18004e-014	-1.23316e-014	-1.85258e-014	-6.46324e-015	-1.72044e-014	-2.00599e-014	-2.24762e-014
-9.91697e-015	-2.25724e-014	-1.73626e-014	-7.55842e-015	-1.33149e-014	-4.87134e-015	-2.71889e-014	-8.91428e-015	-9.38455e-015	-1.92842e-014	-1.36111e-014	-2.01956e-014	-1.81605e-014	-1.98864e-014	-1.71305e-014	-1.39279e-014	-2.04599e-014	-2.73329e-014	-2.18586e-014	-1.21333e-014	-1.84664e-014	-6.3907e-015	-1.71217e-014	-2.01695e-014	-2.2437e-014
-1.0007e-014	-2.29008e-014	-1.76806e-014	-7.65828e-015	-1.32533e-014	-5.02417e-015	-2.7278e-014	-9.14221e-015	-9.68308e-015	-1.96583e-014	-1.38369e-014	-2.03856e-014	-1.83362e-014	-1.99954e-014	-1.70762e-014	-1.38894e-014	-2.05266e-014	-2.73655e-014	-2.19223e-014	-1.19336e-014	-1.84439e-014	-6.33458e-015	-1.70338e-014	-2.02785e-014	-2.23777e-014
-1.00863e-014	-2.32238e-014	-1.79956e-014	-7.76734e-015	-1.31864e-014	-5.22863e-015	-2.73579e-014	-9.3591e-015	-1.0006e-014	-2.00583e-014	-1.40738e-014	-2.05915e-014	-1.85004e-014	-2.0109e-014	-1.70319e-014	-1.38541e-014	-2.05938e-014	-2.74242e-014	-2.1991e-014	-1.17335e-014	-1.84586e-014	-6.29405e-015	-1.69419e-014	-2.03868e-014	-2.22992e-014
-1.01556e-014	-2.35389e-014	-1.83055e-014	-7.88392e-015	-1.31129e-014	-5.48304e-015	-2.74278e-014	-9.5638e-015	-1.03514e-014	-2.04829e-014	-1.4321e-014	-2.08124e-014	-1.8651e-014	-2.0228e-014	-1.69973e-014	-1.38218e-014	-2.06599e-014	-2.75084e-014	-2.2064e-014	-1.15338e-014	-1.85105e-014	-6.26806e-015	-1.6846e-014	-2.0494e-014	-2.22021e-014
-1.02151e-014	-2.38428e-014	-1.86072e-014	-8.00598e-015	-1.30318e-014	-5.78594e-015	-2.7487e-014	-9.756e-015	-1.0717e-014	-2.09311e-014	-1.45761e-014	-2.10476e-014	-1.8787e-014	-2.03534e-014	-1.69717e-014	-1.37915e-014	-2.07235e-014	-2.76168e-014	-2.21408e-014	-1.13355e-014	-1.85989e-014	-6.25551e-015	-1.67478e-014	-2.05994e-014	-2.20875e-014
-1.02651e-014	-2.41323e-014	-1.88981e-014	-8.13132e-015	-1.29419e-014	-6.13498e-015	-2.75347e-014	-9.93523e-015	-1.11011e-014	-2.14011e-014	-1.48383e-014	-2.12972e-014	-1.89078e-014	-2.04855e-014	-1.69534e-014	-1.37627e-014	-2.07828e-014	-2.77484e-014	-2.22207e-014	-1.11399e-014	-1.8723e-014	-6.25546e-015	-1.66488e-014	-2.07025e-014	-2.19572e-014
-1.03059e-014	-2.44052e-014	-1.91753e-014	-8.25806e-015	-1.28423e-014	-6.52657e-015	-2.75704e-014	-1.01005e-014	-1.15014e-014	-2.189e-014	-1.51057e-014	-2.1561e-014	-1.90127e-014	-2.06242e-014	-1.69414e-014	-1.37348e-014	-2.08365e-014	-2.79014e-014	-2.23027e-014	-1.09479e-014	-1.88814e-014	-6.26717e-015	-1.65494e-014	-2.08028e-014	-2.18127e-014
-1.03386e-014	-2.46597e-014	-1.94368e-014	-8.38418e-015	-1.27319e-014	-6.95739e-015	-2.7594e-014	-1.02508e-014	-1.19161e-014	-2.23964e-014	-1.53771e-014	-2.18382e-014	-1.91007e-014	-2.07701e-014	-1.6934e-014	-1.37079e-014	-2.08837e-014	-2.80746e-014	-2.23872e-014	-1.07606e-014	-1.90723e-014	-6.28889e-015	-1.64508e-014	-2.09005e-014	-2.16565e-014
-1.03633e-014	-2.48938e-014	-1.96801e-014	-8.50794e-015	-1.26102e-014	-7.42401e-015	-2.76058e-014	-1.03859e-014	-1.23437e-014	-2.29183e-014	-1.56508e-014	-2.21286e-014	-1.91721e-014	-2.09236e-014	-1.69304e-014	-1.36821e-014	-2.09234e-014	-2.82662e-014	-2.24739e-014	-1.05793e-014	-1.9294e-014	-6.31967e-015	-1.63543e-014	-2.09955e-014	-2.14907e-014
-1.03803e-014	-2.51058e-014	-1.99024e-014	-8.62766e-015	-1.24768e-014	-7.92201e-015	-2.76063e-014	-1.05063e-014	-1.27819e-014	-2.34527e-014	-1.59259e-014	-2.24317e-014	-1.92265e-014	-2.10853e-014	-1.69292e-014	-1.36575e-014	-2.09556e-014	-2.84743e-014	-2.25628e-014	-1.04054e-014	-1.95441e-014	-6.35806e-015	-1.62613e-014	-2.10872e-014	-2.13166e-014
-1.03909e-014	-2.52946e-014	-2.01012e-014	-8.7418e-015	-1.23317e-014	-8.4474e-015	-2.75952e-014	-1.0611e-014	-1.32285e-014	-2.39969e-014	-1.62012e-014	-2.27469e-014	-1.92637e-014	-2.1255e-014	-1.69293e-014	-1.36344e-014	-2.09804e-014	-2.86975e-014	-2.26538e-014	-1.02399e-014	-1.98202e-014	-6.40212e-015	-1.61728e-014	-2.11762e-014	-2.11368e-014
-1.03956e-014	-2.54595e-014	-2.02743e-014	-8.84859e-015	-1.21745e-014	-8.99641e-015	-2.75733e-014	-1.07001e-014	-1.36812e-014	-2.45484e-014	-1.6475e-014	-2.30735e-014	-1.92842e-014	-2.14324e-014	-1.69294e-014	-1.36128e-014	-2.09975e-014	-2.89335e-014	-2.27474e-014	-1.00837e-014	-2.01204e-014	-6.45047e-015	-1.60899e-014	-2.12627e-014	-2.09529e-014
-1.03951e-014	-2.55991e-014	-2.04191e-014	-8.94711e-015	-1.20052e-014	-9.56343e-015	-2.75409e-014	-1.07739e-014	-1.41384e-014	-2.51033e-014	-1.67461e-014	-2.34094e-014	-1.92889e-014	-2.16179e-014	-1.6929e-014	-1.35937e-014	-2.10064e-014	-2.91797e-014	-2.2844e-014	-9.93773e-015	-2.04421e-014	-6.50221e-015	-1.60136e-014	-2.1347e-014	-2.07677e-014
-1.039e-014	-2.57136e-014	-2.05337e-014	-9.0362e-015	-1.18241e-014	-1.0144e-014	-2.7499e-014	-1.08332e-014	-1.45983e-014	-2.56591e-014	-1.70137e-014	-2.37526e-014	-1.92785e-014	-2.18113e-014	-1.69268e-014	-1.35772e-014	-2.10075e-014	-2.94342e-014	-2.29438e-014	-9.8027e-015	-2.0782e-014	-6.55534e-015	-1.59447e-014	-2.14294e-014	-2.05833e-014
-1.0381e-014	-2.58022e-014	-2.06167e-014	-9.11478e-015	-1.16317e-014	-1.07336e-014	-2.74482e-014	-1.08781e-014	-1.50589e-014	-2.62124e-014	-1.72767e-014	-2.41019e-014	-1.9254e-014	-2.20122e-014	-1.69215e-014	-1.35638e-014	-2.10015e-014	-2.96947e-014	-2.30466e-014	-9.67985e-015	-2.11375e-014	-6.6086e-015	-1.58842e-014	-2.15107e-014	-2.04011e-014
-1.0369e-014	-2.5866e-014	-2.06668e-014	-9.1824e-015	-1.14289e-014	-1.13273e-014	-2.73899e-014	-1.09088e-014	-1.55183e-014	-2.676e-014	-1.75341e-014	-2.44563e-014	-1.92161e-014	-2.22203e-014	-1.6912e-014	-1.35542e-014	-2.0989e-014	-2.99593e-014	-2.31524e-014	-9.57005e-015	-2.15057e-014	-6.6607e-015	-1.58326e-014	-2.15911e-014	-2.02234e-014
-1.03544e-014	-2.59054e-014	-2.06831e-014	-9.23911e-015	-1.12176e-014	-1.19203e-014	-2.73261e-014	-1.09257e-014	-1.59745e-014	-2.72985e-014	-1.77851e-014	-2.48142e-014	-1.91663e-014	-2.24348e-014	-1.68973e-014	-1.35494e-014	-2.09703e-014	-3.02259e-014	-2.32621e-014	-9.47375e-015	-2.18838e-014	-6.71015e-015	-1.5791e-014	-2.16708e-014	-2.00523e-014
-1.03379e-014	-2.59214e-014	-2.06648e-014	-9.28379e-015	-1.09986e-014	-1.25081e-014	-2.72583e-014	-1.09288e-014	-1.64256e-014	-2.78247e-014	-1.80289e-014	-2.51734e-014	-1.91059e-014	-2.26548e-014	-1.68774e-014	-1.35494e-014	-2.09462e-014	-3.04924e-014	-2.33759e-014	-9.39204e-015	-2.22687e-014	-6.75615e-015	-1.57591e-014	-2.17503e-014	-1.98893e-014
-1.03198e-014	-2.59151e-014	-2.06111e-014	-9.31626e-015	-1.07735e-014	-1.30865e-014	-2.71876e-014	-1.0919e-014	-1.68702e-014	-2.8335e-014	-1.82654e-014	-2.55319e-014	-1.9036e-014	-2.28791e-014	-1.68522e-014	-1.35552e-014	-2.09183e-014	-3.07566e-014	-2.34941e-014	-9.32504e-015	-2.26574e-014	-6.79818e-015	-1.57377e-014	-2.18308e-014	-1.97363e-014
-1.03005e-014	-2.58883e-014	-2.05224e-014	-9.33683e-015	-1.0544e-014	-1.36513e-014	-2.71154e-014	-1.08976e-014	-1.73074e-014	-2.88271e-014	-1.84942e-014	-2.58883e-014	-1.89585e-014	-2.31069e-014	-1.68213e-014	-1.35675e-014	-2.08878e-014	-3.10168e-014	-2.36173e-014	-9.27338e-015	-2.30474e-014	-6.83611e-015	-1.57269e-014	-2.19125e-014	-1.95947e-014
-1.028e-014	-2.58428e-014	-2.03987e-014	-9.34576e-015	-1.03122e-014	-1.41989e-014	-2.70438e-014	-1.08651e-014	-1.77358e-014	-2.92976e-014	-1.87147e-014	-2.62403e-014	-1.88753e-014	-2.3337e-014	-1.67843e-014	-1.35874e-014	-2.08554e-014	-3.12707e-014	-2.37444e-014	-9.23798e-015	-2.34361e-014	-6.86946e-015	-1.57268e-014	-2.19956e-014	-1.94656e-014
-1.02589e-014	-2.57807e-014	-2.02405e-014	-9.34359e-015	-1.00803e-014	-1.47251e-014	-2.69738e-014	-1.08215e-014	-1.81542e-014	-2.97442e-014	-1.89268e-014	-2.6586e-014	-1.87882e-014	-2.35683e-014	-1.67416e-014	-1.36152e-014	-2.08229e-014	-3.15166e-014	-2.38754e-014	-9.21889e-015	-2.38209e-014	-6.89739e-015	-1.57372e-014	-2.20808e-014	-1.93502e-014
-1.02373e-014	-2.57041e-014	-2.00494e-014	-9.33134e-015	-9.85056e-015	-1.52269e-014	-2.69074e-014	-1.07679e-014	-1.85612e-014	-3.01647e-014	-1.91307e-014	-2.69232e-014	-1.86986e-014	-2.37998e-014	-1.66932e-014	-1.3652e-014	-2.07918e-014	-3.17531e-014	-2.40102e-014	-9.21665e-015	-2.41997e-014	-6.91914e-015	-1.57576e-014	-2.21687e-014	-1.92488e-014
-1.02153e-014	-2.56159e-014	-1.98275e-014	-9.30979e-015	-9.62588e-015	-1.57015e-014	-2.68468e-014	-1.07054e-014	-1.89558e-014	-3.05566e-014	-1.93265e-014	-2.72504e-014	-1.86081e-014	-2.40299e-014	-1.66397e-014	-1.36984e-014	-2.07632e-014	-3.19792e-014	-2.41485e-014	-9.23107e-015	-2.45705e-014	-6.93472e-015	-1.57872e-014	-2.22594e-014	-1.91621e-014
-1.01933e-014	-2.55179e-014	-1.95766e-014	-9.28008e-015	-9.40875e-015	-1.61463e-014	-2.67932e-014	-1.06349e-014	-1.93376e-014	-3.0918e-014	-1.95149e-014	-2.75659e-014	-1.85182e-014	-2.42575e-014	-1.65824e-014	-1.37548e-014	-2.07383e-014	-3.21939e-014	-2.42903e-014	-9.26179e-015	-2.49311e-014	-6.94449e-015	-1.58253e-014	-2.23532e-014	-1.90903e-014
-1.01714e-014	-2.54128e-014	-1.92988e-014	-9.24385e-015	-9.20196e-015	-1.65596e-014	-2.67476e-014	-1.0557e-014	-1.97057e-014	-3.12476e-014	-1.96956e-014	-2.7868e-014	-1.84304e-014	-2.44811e-014	-1.65215e-014	-1.38225e-014	-2.0719e-014	-3.23955e-014	-2.44343e-014	-9.3092e-015	-2.52799e-014	-6.94854e-015	-1.5871e-014	-2.24506e-014	-1.90334e-014
-1.01497e-014	-2.53037e-014	-1.89971e-014	-9.20183e-015	-9.00819e-015	-1.69396e-014	-2.67119e-014	-1.04729e-014	-2.0059e-014	-3.15436e-014	-1.98694e-014	-2.81557e-014	-1.8347e-014	-2.46995e-014	-1.64583e-014	-1.39018e-014	-2.07064e-014	-3.25837e-014	-2.45798e-014	-9.37267e-015	-2.56153e-014	-6.94721e-015	-1.59234e-014	-2.2552e-014	-1.8991e-014
-1.0129e-014	-2.5193e-014	-1.86742e-014	-9.15535e-015	-8.82977e-015	-1.72849e-014	-2.66879e-014	-1.03828e-014	-2.03972e-014	-3.18045e-014	-2.00365e-014	-2.84281e-014	-1.82695e-014	-2.49112e-014	-1.63932e-014	-1.39928e-014	-2.07018e-014	-3.27576e-014	-2.47253e-014	-9.45169e-015	-2.59361e-014	-6.94064e-015	-1.59814e-014	-2.2658e-014	-1.89616e-014
-1.01095e-014	-2.50831e-014	-1.83336e-014	-9.10609e-015	-8.66934e-015	-1.75939e-014	-2.6676e-014	-1.02887e-014	-2.07201e-014	-3.20289e-014	-2.01976e-014	-2.86839e-014	-1.81989e-014	-2.51151e-014	-1.63277e-014	-1.40961e-014	-2.07063e-014	-3.29175e-014	-2.48698e-014	-9.54541e-015	-2.62411e-014	-6.93007e-015	-1.60437e-014	-2.27684e-014	-1.89441e-014
-1.00902e-014	-2.49765e-014	-1.79784e-014	-9.05578e-015	-8.52968e-015	-1.78661e-014	-2.66771e-014	-1.0191e-014	-2.10275e-014	-3.22161e-014	-2.03532e-014	-2.8921e-014	-1.8137e-014	-2.53097e-014	-1.62626e-014	-1.4212e-014	-2.07211e-014	-3.30636e-014	-2.50125e-014	-9.65259e-015	-2.65288e-014	-6.91624e-015	-1.61091e-014	-2.28828e-014	-1.89377e-014
-1.00708e-014	-2.48753e-014	-1.76127e-014	-9.00619e-015	-8.41285e-015	-1.81017e-014	-2.66921e-014	-1.0091e-014	-2.13192e-014	-3.23657e-014	-2.05039e-014	-2.9139e-014	-1.80845e-014	-2.54939e-014	-1.61995e-014	-1.43406e-014	-2.07468e-014	-3.31954e-014	-2.51523e-014	-9.77324e-015	-2.67989e-014	-6.89961e-015	-1.61761e-014	-2.30013e-014	-1.89411e-014
-1.00522e-014	-2.47815e-014	-1.72402e-014	-8.95838e-015	-8.32153e-015	-1.83009e-014	-2.67217e-014	-9.98888e-015	-2.15956e-014	-3.24786e-014	-2.065e-014	-2.93364e-014	-1.80421e-014	-2.56672e-014	-1.61402e-014	-1.44817e-014	-2.07843e-014	-3.33137e-014	-2.52879e-014	-9.90613e-015	-2.70519e-014	-6.88122e-015	-1.62433e-014	-2.31241e-014	-1.89521e-014
-1.00338e-014	-2.46972e-014	-1.68649e-014	-8.91372e-015	-8.25708e-015	-1.84647e-014	-2.67664e-014	-9.88495e-015	-2.18567e-014	-3.25555e-014	-2.07923e-014	-2.95134e-014	-1.80105e-014	-2.5829e-014	-1.60865e-014	-1.46352e-014	-2.08345e-014	-3.34194e-014	-2.54179e-014	-1.00495e-014	-2.72865e-014	-6.86152e-015	-1.63096e-014	-2.32508e-014	-1.89687e-014
-1.00159e-014	-2.46241e-014	-1.64906e-014	-8.87367e-015	-8.22156e-015	-1.85939e-014	-2.68265e-014	-9.78053e-015	-2.21025e-014	-3.25968e-014	-2.09307e-014	-2.96689e-014	-1.79906e-014	-2.5978e-014	-1.60394e-014	-1.48012e-014	-2.08976e-014	-3.3513e-014	-2.55409e-014	-1.02025e-014	-2.75024e-014	-6.84051e-015	-1.63736e-014	-2.33817e-014	-1.8989e-014
-9.99802e-015	-2.45636e-014	-1.61218e-014	-8.83977e-015	-8.21672e-015	-1.86891e-014	-2.69025e-014	-9.67688e-015	-2.23332e-014	-3.26035e-014	-2.10653e-014	-2.98026e-014	-1.79828e-014	-2.61136e-014	-1.60008e-014	-1.49795e-014	-2.09747e-014	-3.35959e-014	-2.56554e-014	-1.03634e-014	-2.76994e-014	-6.81951e-015	-1.6434e-014	-2.35169e-014	-1.90111e-014
-9.98043e-015	-2.45168e-014	-1.5763e-014	-8.81315e-015	-8.24359e-015	-1.87518e-014	-2.69937e-014	-9.5751e-015	-2.25489e-014	-3.25767e-014	-2.11968e-014	-2.99155e-014	-1.79871e-014	-2.62356e-014	-1.59713e-014	-1.51688e-014	-2.10659e-014	-3.36693e-014	-2.576e-014	-1.05309e-014	-2.78775e-014	-6.79926e-015	-1.64894e-014	-2.36564e-014	-1.90328e-014
-9.96294e-015	-2.44843e-014	-1.54184e-014	-8.79507e-015	-8.30319e-015	-1.87836e-014	-2.71004e-014	-9.47549e-015	-2.27498e-014	-3.25187e-014	-2.13249e-014	-3.00088e-014	-1.80033e-014	-2.63435e-014	-1.5953e-014	-1.5369e-014	-2.11717e-014	-3.3735e-014	-2.58535e-014	-1.07025e-014	-2.80371e-014	-6.78054e-015	-1.65379e-014	-2.37989e-014	-1.90523e-014
-9.9456e-015	-2.44674e-014	-1.50915e-014	-8.78653e-015	-8.39645e-015	-1.8786e-014	-2.72223e-014	-9.3787e-015	-2.2937e-014	-3.24311e-014	-2.14497e-014	-3.00821e-014	-1.80313e-014	-2.64372e-014	-1.59475e-014	-1.55796e-014	-2.12924e-014	-3.37944e-014	-2.59345e-014	-1.0877e-014	-2.81788e-014	-6.76384e-015	-1.65784e-014	-2.39442e-014	-1.90672e-014
-9.92867e-015	-2.44663e-014	-1.47867e-014	-8.78854e-015	-8.5232e-015	-1.87614e-014	-2.73581e-014	-9.28548e-015	-2.31114e-014	-3.23154e-014	-2.15705e-014	-3.01363e-014	-1.80709e-014	-2.65165e-014	-1.59554e-014	-1.58001e-014	-2.14277e-014	-3.38488e-014	-2.60019e-014	-1.10533e-014	-2.83028e-014	-6.74964e-015	-1.661e-014	-2.40916e-014	-1.90749e-014
-9.91243e-015	-2.44806e-014	-1.45079e-014	-8.80222e-015	-8.68334e-015	-1.87117e-014	-2.75074e-014	-9.19635e-015	-2.32737e-014	-3.21737e-014	-2.16874e-014	-3.01728e-014	-1.81214e-014	-2.65818e-014	-1.59785e-014	-1.60297e-014	-2.15778e-014	-3.39e-014	-2.60546e-014	-1.12297e-014	-2.84098e-014	-6.73861e-015	-1.66316e-014	-2.42408e-014	-1.90732e-014
-9.89658e-015	-2.45102e-014	-1.42586e-014	-8.82836e-015	-8.87665e-015	-1.86397e-014	-2.76689e-014	-9.11095e-015	-2.34241e-014	-3.20084e-014	-2.18003e-014	-3.0193e-014	-1.81819e-014	-2.66334e-014	-1.60177e-014	-1.62676e-014	-2.17428e-014	-3.39495e-014	-2.60916e-014	-1.1404e-014	-2.84997e-014	-6.73045e-015	-1.66416e-014	-2.43904e-014	-1.90601e-014
-9.88121e-015	-2.45546e-014	-1.40416e-014	-8.86728e-015	-9.1023e-015	-1.85478e-014	-2.78419e-014	-9.03043e-015	-2.35633e-014	-3.18219e-014	-2.19081e-014	-3.01982e-014	-1.82518e-014	-2.66723e-014	-1.60742e-014	-1.65132e-014	-2.19232e-014	-3.39995e-014	-2.61118e-014	-1.15745e-014	-2.85733e-014	-6.72502e-015	-1.66394e-014	-2.45398e-014	-1.90334e-014
-9.86682e-015	-2.46131e-014	-1.38597e-014	-8.91903e-015	-9.35896e-015	-1.84382e-014	-2.80264e-014	-8.95611e-015	-2.36917e-014	-3.16168e-014	-2.20099e-014	-3.01903e-014	-1.83294e-014	-2.66989e-014	-1.61486e-014	-1.67657e-014	-2.21186e-014	-3.40527e-014	-2.61148e-014	-1.1739e-014	-2.86319e-014	-6.7225e-015	-1.66245e-014	-2.46883e-014	-1.89918e-014
-9.85313e-015	-2.46847e-014	-1.37156e-014	-8.98415e-015	-9.64484e-015	-1.83128e-014	-2.82214e-014	-8.88795e-015	-2.38105e-014	-3.13965e-014	-2.21051e-014	-3.01712e-014	-1.84136e-014	-2.67145e-014	-1.62409e-014	-1.70238e-014	-2.23287e-014	-3.41104e-014	-2.61e-014	-1.18962e-014	-2.86763e-014	-6.72282e-015	-1.65958e-014	-2.48347e-014	-1.89333e-014
-9.84125e-015	-2.47678e-014	-1.36112e-014	-9.06201e-015	-9.9585e-015	-1.81739e-014	-2.8426e-014	-8.82639e-015	-2.39196e-014	-3.11634e-014	-2.21928e-014	-3.01418e-014	-1.85032e-014	-2.67194e-014	-1.63519e-014	-1.72867e-014	-2.2553e-014	-3.4175e-014	-2.60669e-014	-1.20439e-014	-2.87073e-014	-6.72517e-015	-1.65531e-014	-2.4978e-014	-1.88564e-014
-9.83133e-015	-2.48613e-014	-1.35484e-014	-9.15288e-015	-1.02981e-014	-1.8024e-014	-2.86385e-014	-8.77229e-015	-2.40199e-014	-3.092e-014	-2.22724e-014	-3.01044e-014	-1.85969e-014	-2.6715e-014	-1.64824e-014	-1.75541e-014	-2.27918e-014	-3.4248e-014	-2.60154e-014	-1.21802e-014	-2.87257e-014	-6.72869e-015	-1.64958e-014	-2.51179e-014	-1.87598e-014
-9.82371e-015	-2.49629e-014	-1.35287e-014	-9.25681e-015	-1.06616e-014	-1.78652e-014	-2.88577e-014	-8.72597e-015	-2.41115e-014	-3.06693e-014	-2.23432e-014	-3.00607e-014	-1.86935e-014	-2.67032e-014	-1.66324e-014	-1.78246e-014	-2.30446e-014	-3.43312e-014	-2.59454e-014	-1.23034e-014	-2.87318e-014	-6.73278e-015	-1.64237e-014	-2.5254e-014	-1.86418e-014
-9.81814e-015	-2.50711e-014	-1.35522e-014	-9.37349e-015	-1.10461e-014	-1.76992e-014	-2.90831e-014	-8.68808e-015	-2.41949e-014	-3.04139e-014	-2.24042e-014	-3.00118e-014	-1.87912e-014	-2.66852e-014	-1.68013e-014	-1.80973e-014	-2.33107e-014	-3.44262e-014	-2.58578e-014	-1.24124e-014	-2.87265e-014	-6.73653e-015	-1.63368e-014	-2.53848e-014	-1.85014e-014
-9.81476e-015	-2.51837e-014	-1.36186e-014	-9.50247e-015	-1.14492e-014	-1.75277e-014	-2.93135e-014	-8.66024e-015	-2.42719e-014	-3.01562e-014	-2.2454e-014	-2.99598e-014	-1.88888e-014	-2.66624e-014	-1.69892e-014	-1.83706e-014	-2.35895e-014	-3.45346e-014	-2.5754e-014	-1.25056e-014	-2.87107e-014	-6.73837e-015	-1.62355e-014	-2.55086e-014	-1.8338e-014
-9.81372e-015	-2.52989e-014	-1.3728e-014	-9.6429e-015	-1.18672e-014	-1.73527e-014	-2.9548e-014	-8.6424e-015	-2.43425e-014	-2.98985e-014	-2.2491e-014	-2.99073e-014	-1.89845e-014	-2.66358e-014	-1.71954e-014	-1.86437e-014	-2.38799e-014	-3.46578e-014	-2.5635e-014	-1.25815e-014	-2.86855e-014	-6.73699e-015	-1.61197e-014	-2.56252e-014	-1.81516e-014
-9.81517e-015	-2.54146e-014	-1.38799e-014	-9.79371e-015	-1.22973e-014	-1.71757e-014	-2.97854e-014	-8.6343e-015	-2.44067e-014	-2.96429e-014	-2.25143e-014	-2.98557e-014	-1.90766e-014	-2.66073e-014	-1.74187e-014	-1.8915e-014	-2.41811e-014	-3.47973e-014	-2.5502e-014	-1.26387e-014	-2.86505e-014	-6.73093e-015	-1.59896e-014	-2.57333e-014	-1.79418e-014
-9.81974e-015	-2.55288e-014	-1.40732e-014	-9.95386e-015	-1.27361e-014	-1.69975e-014	-3.00254e-014	-8.63662e-015	-2.4465e-014	-2.93916e-014	-2.25229e-014	-2.98067e-014	-1.91632e-014	-2.65782e-014	-1.76587e-014	-1.9184e-014	-2.44925e-014	-3.49537e-014	-2.53561e-014	-1.26761e-014	-2.8606e-014	-6.71833e-015	-1.58454e-014	-2.5832e-014	-1.77077e-014
-9.82834e-015	-2.56391e-014	-1.43063e-014	-1.01223e-014	-1.31811e-014	-1.68195e-014	-3.02672e-014	-8.64965e-015	-2.45168e-014	-2.91468e-014	-2.25161e-014	-2.97619e-014	-1.92432e-014	-2.65497e-014	-1.79148e-014	-1.94494e-014	-2.48139e-014	-3.51279e-014	-2.51994e-014	-1.26924e-014	-2.85525e-014	-6.69771e-015	-1.56873e-014	-2.59204e-014	-1.745e-014
-9.84116e-015	-2.57437e-014	-1.45772e-014	-1.02982e-014	-1.36284e-014	-1.66428e-014	-3.05104e-014	-8.67385e-015	-2.45627e-014	-2.89096e-014	-2.24927e-014	-2.97223e-014	-1.93156e-014	-2.65231e-014	-1.81851e-014	-1.97106e-014	-2.51444e-014	-3.53209e-014	-2.50336e-014	-1.26867e-014	-2.84911e-014	-6.66703e-015	-1.55156e-014	-2.59974e-014	-1.71687e-014
-9.8581e-015	-2.58401e-014	-1.48832e-014	-1.04798e-014	-1.4075e-014	-1.64674e-014	-3.07541e-014	-8.70921e-015	-2.46033e-014	-2.86817e-014	-2.24521e-014	-2.96898e-014	-1.93796e-014	-2.64995e-014	-1.84686e-014	-1.99666e-014	-2.54826e-014	-3.55327e-014	-2.48603e-014	-1.2658e-014	-2.84219e-014	-6.62435e-015	-1.53309e-014	-2.60624e-014	-1.68646e-014
-9.87917e-015	-2.5926e-014	-1.52215e-014	-1.06662e-014	-1.4517e-014	-1.62945e-014	-3.09976e-014	-8.75675e-015	-2.46396e-014	-2.84645e-014	-2.23946e-014	-2.96648e-014	-1.94333e-014	-2.64798e-014	-1.87641e-014	-2.02169e-014	-2.58278e-014	-3.57628e-014	-2.46813e-014	-1.26059e-014	-2.83452e-014	-6.5678e-015	-1.51332e-014	-2.61142e-014	-1.65386e-014
-9.90449e-015	-2.60003e-014	-1.55891e-014	-1.08557e-014	-1.49518e-014	-1.61246e-014	-3.1241e-014	-8.81719e-015	-2.46715e-014	-2.82592e-014	-2.23193e-014	-2.96482e-014	-1.94762e-014	-2.64652e-014	-1.90697e-014	-2.04603e-014	-2.61793e-014	-3.60111e-014	-2.44989e-014	-1.253e-014	-2.82611e-014	-6.49463e-015	-1.49236e-014	-2.61517e-014	-1.61916e-014
-9.93434e-015	-2.6061e-014	-1.59822e-014	-1.10474e-014	-1.53764e-014	-1.5958e-014	-3.14842e-014	-8.89036e-015	-2.46987e-014	-2.80669e-014	-2.22253e-014	-2.96402e-014	-1.95075e-014	-2.64565e-014	-1.93838e-014	-2.06968e-014	-2.65365e-014	-3.6277e-014	-2.43152e-014	-1.24307e-014	-2.81701e-014	-6.40253e-015	-1.47029e-014	-2.61743e-014	-1.58248e-014
-9.96908e-015	-2.61063e-014	-1.63973e-014	-1.12398e-014	-1.57885e-014	-1.57948e-014	-3.17268e-014	-8.97614e-015	-2.47211e-014	-2.7888e-014	-2.21128e-014	-2.96415e-014	-1.95268e-014	-2.64552e-014	-1.97051e-014	-2.09258e-014	-2.68984e-014	-3.65602e-014	-2.41321e-014	-1.23074e-014	-2.80717e-014	-6.28979e-015	-1.44714e-014	-2.61815e-014	-1.54392e-014
-1.00081e-014	-2.6135e-014	-1.68301e-014	-1.14316e-014	-1.61854e-014	-1.56347e-014	-3.1969e-014	-9.07523e-015	-2.47385e-014	-2.77232e-014	-2.19825e-014	-2.96521e-014	-1.95333e-014	-2.64614e-014	-2.00315e-014	-2.11473e-014	-2.72638e-014	-3.68591e-014	-2.39516e-014	-1.21615e-014	-2.79659e-014	-6.15486e-015	-1.42303e-014	-2.61727e-014	-1.50359e-014
-1.00514e-014	-2.61468e-014	-1.72765e-014	-1.16216e-014	-1.65644e-014	-1.54776e-014	-3.22108e-014	-9.18749e-015	-2.47507e-014	-2.75728e-014	-2.18346e-014	-2.96722e-014	-1.95267e-014	-2.64757e-014	-2.03617e-014	-2.13602e-014	-2.76325e-014	-3.7173e-014	-2.37763e-014	-1.1994e-014	-2.78537e-014	-5.9966e-015	-1.39801e-014	-2.61476e-014	-1.46164e-014
-1.00985e-014	-2.61404e-014	-1.77322e-014	-1.18089e-014	-1.69233e-014	-1.53242e-014	-3.24529e-014	-9.3125e-015	-2.47579e-014	-2.74367e-014	-2.16693e-014	-2.97012e-014	-1.9507e-014	-2.6498e-014	-2.06934e-014	-2.15641e-014	-2.80035e-014	-3.75011e-014	-2.36082e-014	-1.18057e-014	-2.77354e-014	-5.81291e-015	-1.37215e-014	-2.61051e-014	-1.41819e-014
-1.01489e-014	-2.61146e-014	-1.81927e-014	-1.19916e-014	-1.72604e-014	-1.51745e-014	-3.26958e-014	-9.45037e-015	-2.47603e-014	-2.73154e-014	-2.14878e-014	-2.97383e-014	-1.9475e-014	-2.65284e-014	-2.10245e-014	-2.17589e-014	-2.83759e-014	-3.78415e-014	-2.34499e-014	-1.15976e-014	-2.76108e-014	-5.60282e-015	-1.34544e-014	-2.60451e-014	-1.3734e-014
-1.0202e-014	-2.60699e-014	-1.86536e-014	-1.2169e-014	-1.75742e-014	-1.50281e-014	-3.29398e-014	-9.60102e-015	-2.4758e-014	-2.72086e-014	-2.1291e-014	-2.97836e-014	-1.94305e-014	-2.65665e-014	-2.13534e-014	-2.19441e-014	-2.87488e-014	-3.81916e-014	-2.33032e-014	-1.13708e-014	-2.748e-014	-5.36479e-015	-1.31794e-014	-2.59669e-014	-1.32744e-014
-1.02574e-014	-2.60061e-014	-1.91107e-014	-1.23403e-014	-1.78634e-014	-1.48846e-014	-3.31854e-014	-9.76482e-015	-2.47505e-014	-2.71156e-014	-2.10803e-014	-2.98352e-014	-1.93738e-014	-2.66124e-014	-2.1678e-014	-2.212e-014	-2.91207e-014	-3.85499e-014	-2.317e-014	-1.11274e-014	-2.7343e-014	-5.09747e-015	-1.2897e-014	-2.58707e-014	-1.28046e-014
-1.03141e-014	-2.59235e-014	-1.95593e-014	-1.2505e-014	-1.81272e-014	-1.47435e-014	-3.34337e-014	-9.94084e-015	-2.47379e-014	-2.70362e-014	-2.0857e-014	-2.98924e-014	-1.93059e-014	-2.66649e-014	-2.19972e-014	-2.22866e-014	-2.94905e-014	-3.89144e-014	-2.30519e-014	-1.0869e-014	-2.72008e-014	-4.8e-015	-1.26077e-014	-2.57567e-014	-1.23263e-014
-1.03715e-014	-2.58224e-014	-1.99952e-014	-1.26621e-014	-1.83653e-014	-1.46053e-014	-3.36848e-014	-1.0129e-014	-2.472e-014	-2.69697e-014	-2.06235e-014	-2.99539e-014	-1.92283e-014	-2.67235e-014	-2.23096e-014	-2.24439e-014	-2.98576e-014	-3.92831e-014	-2.29507e-014	-1.05974e-014	-2.70533e-014	-4.47152e-015	-1.23109e-014	-2.56241e-014	-1.18407e-014
-1.04297e-014	-2.5704e-014	-2.04137e-014	-1.28107e-014	-1.85773e-014	-1.44699e-014	-3.3939e-014	-1.03291e-014	-2.46976e-014	-2.69156e-014	-2.03816e-014	-3.00183e-014	-1.91421e-014	-2.67877e-014	-2.2613e-014	-2.25927e-014	-3.02218e-014	-3.96536e-014	-2.28678e-014	-1.03148e-014	-2.69011e-014	-4.11259e-015	-1.20064e-014	-2.54732e-014	-1.13495e-014
-1.04875e-014	-2.55688e-014	-2.08111e-014	-1.29507e-014	-1.87636e-014	-1.43374e-014	-3.41969e-014	-1.05404e-014	-2.46701e-014	-2.68733e-014	-2.01329e-014	-3.0084e-014	-1.90479e-014	-2.68565e-014	-2.29055e-014	-2.2733e-014	-3.05824e-014	-4.00243e-014	-2.28045e-014	-1.00232e-014	-2.6744e-014	-3.7228e-015	-1.16942e-014	-2.53038e-014	-1.08543e-014
-1.0544e-014	-2.54181e-014	-2.11845e-014	-1.30811e-014	-1.89245e-014	-1.42081e-014	-3.44589e-014	-1.07621e-014	-2.46379e-014	-2.68431e-014	-1.98798e-014	-3.01495e-014	-1.8947e-014	-2.69289e-014	-2.31857e-014	-2.28651e-014	-3.09381e-014	-4.03926e-014	-2.27619e-014	-9.72491e-015	-2.65823e-014	-3.30233e-015	-1.13743e-014	-2.5116e-014	-1.03564e-014
-1.05986e-014	-2.52536e-014	-2.15306e-014	-1.32012e-014	-1.90614e-014	-1.40831e-014	-3.47249e-014	-1.09926e-014	-2.46011e-014	-2.68239e-014	-1.9625e-014	-3.02136e-014	-1.88404e-014	-2.70036e-014	-2.34523e-014	-2.29892e-014	-3.12878e-014	-4.07565e-014	-2.27409e-014	-9.4226e-015	-2.64167e-014	-2.85121e-015	-1.10476e-014	-2.49094e-014	-9.85737e-015
-1.06503e-014	-2.50766e-014	-2.18467e-014	-1.33113e-014	-1.9175e-014	-1.39628e-014	-3.49953e-014	-1.12311e-014	-2.45598e-014	-2.68143e-014	-1.93712e-014	-3.02738e-014	-1.87301e-014	-2.70788e-014	-2.37037e-014	-2.31062e-014	-3.16305e-014	-4.1114e-014	-2.27416e-014	-9.11824e-015	-2.62481e-014	-2.37084e-015	-1.07132e-014	-2.46847e-014	-9.35862e-015
-1.06983e-014	-2.4889e-014	-2.21297e-014	-1.34112e-014	-1.92664e-014	-1.38472e-014	-3.52704e-014	-1.14761e-014	-2.45144e-014	-2.68147e-014	-1.91208e-014	-3.03291e-014	-1.86176e-014	-2.71536e-014	-2.39388e-014	-2.32167e-014	-3.19654e-014	-4.14632e-014	-2.27645e-014	-8.81422e-015	-2.60768e-014	-1.86248e-015	-1.03698e-014	-2.44425e-014	-8.86091e-015
-1.0741e-014	-2.46934e-014	-2.2377e-014	-1.35006e-014	-1.93376e-014	-1.37372e-014	-3.55509e-014	-1.17269e-014	-2.44643e-014	-2.68243e-014	-1.88766e-014	-3.03777e-014	-1.85044e-014	-2.7226e-014	-2.41576e-014	-2.33209e-014	-3.22917e-014	-4.18022e-014	-2.28099e-014	-8.51365e-015	-2.59035e-014	-1.32741e-015	-1.00175e-014	-2.41827e-014	-8.36582e-015
-1.07774e-014	-2.44913e-014	-2.25865e-014	-1.35794e-014	-1.93899e-014	-1.36337e-014	-3.58368e-014	-1.19817e-014	-2.44093e-014	-2.68425e-014	-1.86409e-014	-3.04175e-014	-1.83923e-014	-2.72946e-014	-2.43593e-014	-2.34192e-014	-3.26085e-014	-4.2129e-014	-2.28775e-014	-8.21954e-015	-2.57292e-014	-7.67668e-016	-9.65634e-015	-2.39063e-014	-7.87455e-015
-1.08066e-014	-2.42851e-014	-2.27573e-014	-1.36479e-014	-1.94262e-014	-1.35377e-014	-3.61279e-014	-1.22397e-014	-2.43498e-014	-2.68685e-014	-1.84165e-014	-3.04475e-014	-1.82828e-014	-2.73573e-014	-2.45431e-014	-2.3513e-014	-3.29151e-014	-4.24423e-014	-2.29668e-014	-7.93387e-015	-2.55545e-014	-1.84816e-016	-9.28552e-015	-2.3614e-014	-7.38872e-015
-1.08276e-014	-2.40772e-014	-2.28884e-014	-1.3707e-014	-1.94477e-014	-1.34501e-014	-3.64243e-014	-1.24999e-014	-2.42859e-014	-2.69015e-014	-1.82055e-014	-3.04659e-014	-1.81773e-014	-2.74132e-014	-2.47088e-014	-2.36028e-014	-3.32114e-014	-4.27401e-014	-2.3077e-014	-7.6592e-015	-2.53806e-014	4.18845e-016	-8.90449e-015	-2.33065e-014	-6.90904e-015
-1.08391e-014	-2.38694e-014	-2.2979e-014	-1.37568e-014	-1.94567e-014	-1.33723e-014	-3.6725e-014	-1.27602e-014	-2.42179e-014	-2.69419e-014	-1.80105e-014	-3.0471e-014	-1.80765e-014	-2.74607e-014	-2.48562e-014	-2.36892e-014	-3.34968e-014	-4.302e-014	-2.32074e-014	-7.39733e-015	-2.52079e-014	1.04075e-015	-8.51337e-015	-2.29845e-014	-6.43663e-015
-1.08413e-014	-2.36635e-014	-2.30288e-014	-1.37978e-014	-1.94552e-014	-1.33055e-014	-3.70299e-014	-1.30196e-014	-2.41463e-014	-2.69886e-014	-1.78338e-014	-3.04622e-014	-1.79823e-014	-2.74986e-014	-2.4985e-014	-2.37728e-014	-3.37708e-014	-4.3281e-014	-2.33568e-014	-7.15064e-015	-2.50374e-014	1.67809e-015	-8.11136e-015	-2.26489e-014	-5.97318e-015
-1.08326e-014	-2.34617e-014	-2.30375e-014	-1.38308e-014	-1.94454e-014	-1.3251e-014	-3.73388e-014	-1.32757e-014	-2.40711e-014	-2.70411e-014	-1.76775e-014	-3.04377e-014	-1.78956e-014	-2.75256e-014	-2.50957e-014	-2.3855e-014	-3.40334e-014	-4.35223e-014	-2.35239e-014	-6.92138e-015	-2.48707e-014	2.32861e-015	-7.69813e-015	-2.23012e-014	-5.51925e-015
-1.08129e-014	-2.3266e-014	-2.30062e-014	-1.38561e-014	-1.943e-014	-1.32103e-014	-3.76509e-014	-1.35264e-014	-2.39924e-014	-2.70987e-014	-1.75431e-014	-3.03968e-014	-1.78171e-014	-2.75404e-014	-2.51885e-014	-2.39364e-014	-3.42836e-014	-4.37432e-014	-2.37083e-014	-6.71202e-015	-2.47086e-014	2.98959e-015	-7.27334e-015	-2.19419e-014	-5.07518e-015
-1.07814e-014	-2.30781e-014	-2.29359e-014	-1.38745e-014	-1.94111e-014	-1.31847e-014	-3.79654e-014	-1.37701e-014	-2.39107e-014	-2.71616e-014	-1.74321e-014	-3.03378e-014	-1.77476e-014	-2.75421e-014	-2.52637e-014	-2.40184e-014	-3.45213e-014	-4.39432e-014	-2.39081e-014	-6.52358e-015	-2.4552e-014	3.65819e-015	-6.83625e-015	-2.1572e-014	-4.64153e-015
-1.07375e-014	-2.29001e-014	-2.28277e-014	-1.38866e-014	-1.93907e-014	-1.31758e-014	-3.82811e-014	-1.40056e-014	-2.38262e-014	-2.72298e-014	-1.73454e-014	-3.02606e-014	-1.76885e-014	-2.75297e-014	-2.53215e-014	-2.41016e-014	-3.47471e-014	-4.41219e-014	-2.41213e-014	-6.35722e-015	-2.44016e-014	4.3309e-015	-6.38621e-015	-2.11922e-014	-4.21868e-015
-1.06801e-014	-2.27329e-014	-2.2683e-014	-1.38938e-014	-1.93712e-014	-1.31853e-014	-3.85976e-014	-1.42308e-014	-2.3738e-014	-2.73034e-014	-1.72839e-014	-3.01651e-014	-1.76396e-014	-2.75018e-014	-2.53627e-014	-2.41863e-014	-3.49609e-014	-4.42796e-014	-2.43469e-014	-6.21468e-015	-2.42588e-014	5.00464e-015	-5.92339e-015	-2.08044e-014	-3.80776e-015
-1.06089e-014	-2.25775e-014	-2.25039e-014	-1.38968e-014	-1.93543e-014	-1.32146e-014	-3.89136e-014	-1.44445e-014	-2.36463e-014	-2.73817e-014	-1.72482e-014	-3.00509e-014	-1.76011e-014	-2.74581e-014	-2.53885e-014	-2.42737e-014	-3.51629e-014	-4.44166e-014	-2.45833e-014	-6.09685e-015	-2.41239e-014	5.67681e-015	-5.44664e-015	-2.041e-014	-3.40909e-015
-1.05238e-014	-2.24353e-014	-2.2292e-014	-1.38965e-014	-1.93422e-014	-1.32653e-014	-3.92279e-014	-1.46458e-014	-2.35526e-014	-2.74646e-014	-1.72386e-014	-2.99181e-014	-1.75732e-014	-2.73982e-014	-2.53999e-014	-2.43648e-014	-3.53538e-014	-4.45332e-014	-2.48286e-014	-6.00368e-015	-2.39982e-014	6.34502e-015	-4.9567e-015	-2.00101e-014	-3.02278e-015
-1.04257e-014	-2.23075e-014	-2.20491e-014	-1.38936e-014	-1.93362e-014	-1.33382e-014	-3.954e-014	-1.48325e-014	-2.34562e-014	-2.75514e-014	-1.72547e-014	-2.97663e-014	-1.7555e-014	-2.73218e-014	-2.53978e-014	-2.44598e-014	-3.55341e-014	-4.463e-014	-2.50812e-014	-5.93535e-015	-2.3883e-014	7.00616e-015	-4.45378e-015	-1.9606e-014	-2.6497e-015
-1.03142e-014	-2.21946e-014	-2.17774e-014	-1.38893e-014	-1.93377e-014	-1.34347e-014	-3.98488e-014	-1.50027e-014	-2.3357e-014	-2.7643e-014	-1.72965e-014	-2.95957e-014	-1.75469e-014	-2.72288e-014	-2.53833e-014	-2.45588e-014	-3.57042e-014	-4.47072e-014	-2.53396e-014	-5.89184e-015	-2.37787e-014	7.65746e-015	-3.9383e-015	-1.91993e-014	-2.29059e-015
-1.01892e-014	-2.20971e-014	-2.14798e-014	-1.38845e-014	-1.93479e-014	-1.35551e-014	-4.01525e-014	-1.51552e-014	-2.32556e-014	-2.77386e-014	-1.7363e-014	-2.94066e-014	-1.75481e-014	-2.71193e-014	-2.5358e-014	-2.46627e-014	-3.58649e-014	-4.47655e-014	-2.56018e-014	-5.87317e-015	-2.36857e-014	8.29589e-015	-3.41027e-015	-1.87916e-014	-1.94524e-015
-1.00515e-014	-2.20156e-014	-2.11592e-014	-1.38807e-014	-1.93678e-014	-1.37e-014	-4.04494e-014	-1.52883e-014	-2.3152e-014	-2.78375e-014	-1.74531e-014	-2.91995e-014	-1.75571e-014	-2.69933e-014	-2.53234e-014	-2.47719e-014	-3.60165e-014	-4.48065e-014	-2.58659e-014	-5.87852e-015	-2.36046e-014	8.91958e-015	-2.87043e-015	-1.83843e-014	-1.61419e-015
-9.90143e-015	-2.19499e-014	-2.08186e-014	-1.38787e-014	-1.93977e-014	-1.38702e-014	-4.07389e-014	-1.54014e-014	-2.3046e-014	-2.79391e-014	-1.7565e-014	-2.89753e-014	-1.75737e-014	-2.68515e-014	-2.52806e-014	-2.48865e-014	-3.61597e-014	-4.48309e-014	-2.61304e-014	-5.90648e-015	-2.35372e-014	9.52626e-015	-2.31898e-015	-1.79793e-014	-1.29727e-015
-9.73924e-015	-2.18992e-014	-2.04602e-014	-1.38786e-014	-1.94381e-014	-1.40664e-014	-4.10203e-014	-1.54943e-014	-2.29371e-014	-2.80431e-014	-1.76969e-014	-2.87338e-014	-1.75964e-014	-2.66942e-014	-2.52312e-014	-2.50067e-014	-3.62957e-014	-4.48405e-014	-2.63935e-014	-5.95573e-015	-2.34839e-014	1.0114e-014	-1.75708e-015	-1.75776e-014	-9.94886e-016
-9.56644e-015	-2.18631e-014	-2.00873e-014	-1.38819e-014	-1.94891e-014	-1.42883e-014	-4.12925e-014	-1.55661e-014	-2.28257e-014	-2.81488e-014	-1.78466e-014	-2.84759e-014	-1.76246e-014	-2.65233e-014	-2.51765e-014	-2.51332e-014	-3.64258e-014	-4.48364e-014	-2.66535e-014	-6.02525e-015	-2.34446e-014	1.06819e-014	-1.18518e-015	-1.71812e-014	-7.07044e-016
-9.38396e-015	-2.18411e-014	-1.97027e-014	-1.38899e-014	-1.95506e-014	-1.45358e-014	-4.15543e-014	-1.56165e-014	-2.27116e-014	-2.82561e-014	-1.8012e-014	-2.82025e-014	-1.76561e-014	-2.63395e-014	-2.51176e-014	-2.5266e-014	-3.65509e-014	-4.48201e-014	-2.69098e-014	-6.11259e-015	-2.34188e-014	1.12279e-014	-6.04439e-016	-1.67919e-014	-4.33957e-016
-9.19283e-015	-2.18319e-014	-1.93087e-014	-1.39031e-014	-1.96222e-014	-1.48089e-014	-4.18048e-014	-1.56453e-014	-2.25948e-014	-2.83643e-014	-1.81904e-014	-2.79143e-014	-1.769e-014	-2.61435e-014	-2.50563e-014	-2.54058e-014	-3.66724e-014	-4.47933e-014	-2.71601e-014	-6.21583e-015	-2.34068e-014	1.17514e-014	-1.5795e-017	-1.64106e-014	-1.74751e-016
-8.99467e-015	-2.18338e-014	-1.89085e-014	-1.3923e-014	-1.97031e-014	-1.51073e-014	-4.20435e-014	-1.56524e-014	-2.24753e-014	-2.84729e-014	-1.8379e-014	-2.76126e-014	-1.77246e-014	-2.59364e-014	-2.49945e-014	-2.55519e-014	-3.67913e-014	-4.47574e-014	-2.74039e-014	-6.33238e-015	-2.34095e-014	1.22517e-014	5.79207e-016	-1.60389e-014	7.07369e-017
-8.7905e-015	-2.18457e-014	-1.85044e-014	-1.39502e-014	-1.97927e-014	-1.54303e-014	-4.22696e-014	-1.56376e-014	-2.23528e-014	-2.85812e-014	-1.85751e-014	-2.72988e-014	-1.77586e-014	-2.57206e-014	-2.49338e-014	-2.57039e-014	-3.69085e-014	-4.47136e-014	-2.76401e-014	-6.45995e-015	-2.34261e-014	1.27282e-014	1.17879e-015	-1.56783e-014	3.02191e-016
-8.58155e-015	-2.18656e-014	-1.80986e-014	-1.39861e-014	-1.98909e-014	-1.57763e-014	-4.24824e-014	-1.56017e-014	-2.22277e-014	-2.86885e-014	-1.87753e-014	-2.69732e-014	-1.77913e-014	-2.54969e-014	-2.48758e-014	-2.58614e-014	-3.70252e-014	-4.4663e-014	-2.78665e-014	-6.59666e-015	-2.34567e-014	1.31811e-014	1.78187e-015	-1.53305e-014	5.2062e-016
-8.37027e-015	-2.18922e-014	-1.76934e-014	-1.40311e-014	-1.9996e-014	-1.61435e-014	-4.26816e-014	-1.55454e-014	-2.21004e-014	-2.87945e-014	-1.89762e-014	-2.66366e-014	-1.78207e-014	-2.52668e-014	-2.48219e-014	-2.60237e-014	-3.71433e-014	-4.46074e-014	-2.80822e-014	-6.7399e-015	-2.35021e-014	1.36115e-014	2.38684e-015	-1.49972e-014	7.26603e-016
-8.15799e-015	-2.19237e-014	-1.72907e-014	-1.40859e-014	-2.01067e-014	-1.65306e-014	-4.28663e-014	-1.54693e-014	-2.19707e-014	-2.88982e-014	-1.91751e-014	-2.62905e-014	-1.78452e-014	-2.50312e-014	-2.47732e-014	-2.61904e-014	-3.72639e-014	-4.45476e-014	-2.82859e-014	-6.88674e-015	-2.35617e-014	1.40195e-014	2.99183e-015	-1.46801e-014	9.21143e-016
-7.9473e-015	-2.19576e-014	-1.68925e-014	-1.41504e-014	-2.02218e-014	-1.69361e-014	-4.30368e-014	-1.53735e-014	-2.18389e-014	-2.89994e-014	-1.93686e-014	-2.59362e-014	-1.78636e-014	-2.47916e-014	-2.47309e-014	-2.6361e-014	-3.73885e-014	-4.44852e-014	-2.8477e-014	-7.03487e-015	-2.36352e-014	1.44057e-014	3.59512e-015	-1.43802e-014	1.10532e-015
-7.73979e-015	-2.1992e-014	-1.65003e-014	-1.42251e-014	-2.03392e-014	-1.73582e-014	-4.3193e-014	-1.52601e-014	-2.17058e-014	-2.9097e-014	-1.95536e-014	-2.55748e-014	-1.78749e-014	-2.45501e-014	-2.46962e-014	-2.65356e-014	-3.75177e-014	-4.44215e-014	-2.86544e-014	-7.1812e-015	-2.37225e-014	1.47722e-014	4.19463e-015	-1.40986e-014	1.27964e-015
-7.53734e-015	-2.20254e-014	-1.6116e-014	-1.43109e-014	-2.0457e-014	-1.7795e-014	-4.3335e-014	-1.5131e-014	-2.15716e-014	-2.91909e-014	-1.97269e-014	-2.52075e-014	-1.78778e-014	-2.43082e-014	-2.46697e-014	-2.67127e-014	-3.76521e-014	-4.4357e-014	-2.88174e-014	-7.32333e-015	-2.38226e-014	1.51205e-014	4.78822e-015	-1.38366e-014	1.44503e-015
-7.34206e-015	-2.20558e-014	-1.57412e-014	-1.4408e-014	-2.05747e-014	-1.82437e-014	-4.34633e-014	-1.49877e-014	-2.14364e-014	-2.92803e-014	-1.98862e-014	-2.48353e-014	-1.78722e-014	-2.40677e-014	-2.46525e-014	-2.68916e-014	-3.77931e-014	-4.42929e-014	-2.89656e-014	-7.45914e-015	-2.39347e-014	1.54523e-014	5.37453e-015	-1.3595e-014	1.60258e-015
-7.15589e-015	-2.20811e-014	-1.53767e-014	-1.45169e-014	-2.06901e-014	-1.87022e-014	-4.3578e-014	-1.48316e-014	-2.13007e-014	-2.93648e-014	-2.00289e-014	-2.44595e-014	-1.78573e-014	-2.38305e-014	-2.46451e-014	-2.70715e-014	-3.79418e-014	-4.42305e-014	-2.90986e-014	-7.58593e-015	-2.40585e-014	1.57699e-014	5.95135e-015	-1.3375e-014	1.75381e-015
-6.98062e-015	-2.20994e-014	-1.50232e-014	-1.46374e-014	-2.08013e-014	-1.91681e-014	-4.36798e-014	-1.46645e-014	-2.11652e-014	-2.94444e-014	-2.01528e-014	-2.4081e-014	-1.78325e-014	-2.35974e-014	-2.46481e-014	-2.72517e-014	-3.80983e-014	-4.41706e-014	-2.92163e-014	-7.70174e-015	-2.41931e-014	1.60749e-014	6.51639e-015	-1.31773e-014	1.90041e-015
-6.81817e-015	-2.21093e-014	-1.46819e-014	-1.47694e-014	-2.09069e-014	-1.96386e-014	-4.37693e-014	-1.44891e-014	-2.10312e-014	-2.95185e-014	-2.02564e-014	-2.37008e-014	-1.77982e-014	-2.33701e-014	-2.46623e-014	-2.74314e-014	-3.82634e-014	-4.41132e-014	-2.93179e-014	-7.80463e-015	-2.43373e-014	1.63697e-014	7.068e-015	-1.30024e-014	2.04405e-015
-6.67015e-015	-2.21093e-014	-1.43537e-014	-1.49131e-014	-2.1006e-014	-2.0112e-014	-4.38473e-014	-1.43078e-014	-2.08991e-014	-2.95871e-014	-2.03375e-014	-2.33203e-014	-1.77544e-014	-2.31501e-014	-2.46881e-014	-2.76098e-014	-3.84372e-014	-4.40587e-014	-2.9402e-014	-7.89289e-015	-2.449e-014	1.6656e-014	7.6041e-015	-1.28507e-014	2.18566e-015
-6.53873e-015	-2.20987e-014	-1.40393e-014	-1.50681e-014	-2.10968e-014	-2.05853e-014	-4.39153e-014	-1.41243e-014	-2.07701e-014	-2.96499e-014	-2.03949e-014	-2.29408e-014	-1.77016e-014	-2.29385e-014	-2.4726e-014	-2.77858e-014	-3.86205e-014	-4.40079e-014	-2.94684e-014	-7.96471e-015	-2.465e-014	1.69377e-014	8.12343e-015	-1.27229e-014	2.3276e-015
-6.42525e-015	-2.20762e-014	-1.3739e-014	-1.52341e-014	-2.11781e-014	-2.10561e-014	-4.39735e-014	-1.39397e-014	-2.06457e-014	-2.97069e-014	-2.04275e-014	-2.25633e-014	-1.76399e-014	-2.27364e-014	-2.47761e-014	-2.79579e-014	-3.88138e-014	-4.3961e-014	-2.95175e-014	-8.01958e-015	-2.48163e-014	1.72172e-014	8.6244e-015	-1.26193e-014	2.47162e-015
-6.33124e-015	-2.20409e-014	-1.34531e-014	-1.54104e-014	-2.12489e-014	-2.15219e-014	-4.40233e-014	-1.37567e-014	-2.05275e-014	-2.9758e-014	-2.04353e-014	-2.2189e-014	-1.75701e-014	-2.25451e-014	-2.48379e-014	-2.81252e-014	-3.90173e-014	-4.39179e-014	-2.95492e-014	-8.05601e-015	-2.49881e-014	1.74966e-014	9.1054e-015	-1.25396e-014	2.61901e-015
-6.25831e-015	-2.19926e-014	-1.31817e-014	-1.55964e-014	-2.13083e-014	-2.19801e-014	-4.40658e-014	-1.35779e-014	-2.04163e-014	-2.98033e-014	-2.04186e-014	-2.18191e-014	-1.74931e-014	-2.23656e-014	-2.4911e-014	-2.82867e-014	-3.92303e-014	-4.38787e-014	-2.95626e-014	-8.07284e-015	-2.51643e-014	1.77786e-014	9.56547e-015	-1.24838e-014	2.77107e-015
-6.20748e-015	-2.19305e-014	-1.29256e-014	-1.5792e-014	-2.13553e-014	-2.24287e-014	-4.41023e-014	-1.3406e-014	-2.03138e-014	-2.98429e-014	-2.03779e-014	-2.14551e-014	-1.74101e-014	-2.2198e-014	-2.49956e-014	-2.84416e-014	-3.94528e-014	-4.38433e-014	-2.95573e-014	-8.07046e-015	-2.53442e-014	1.80651e-014	1.00035e-014	-1.24509e-014	2.93013e-015
-6.18046e-015	-2.18538e-014	-1.26844e-014	-1.59964e-014	-2.13896e-014	-2.28654e-014	-4.41339e-014	-1.32436e-014	-2.0222e-014	-2.98774e-014	-2.03139e-014	-2.10984e-014	-1.73227e-014	-2.2043e-014	-2.50912e-014	-2.85887e-014	-3.96841e-014	-4.38117e-014	-2.95344e-014	-8.04892e-015	-2.55264e-014	1.83581e-014	1.0418e-014	-1.24407e-014	3.09748e-015
-6.17813e-015	-2.17633e-014	-1.24581e-014	-1.6209e-014	-2.14108e-014	-2.32884e-014	-4.41623e-014	-1.30937e-014	-2.01428e-014	-2.99075e-014	-2.02277e-014	-2.07504e-014	-1.72326e-014	-2.19019e-014	-2.51972e-014	-2.87271e-014	-3.99234e-014	-4.3784e-014	-2.94938e-014	-8.00885e-015	-2.57093e-014	1.86598e-014	1.08082e-014	-1.24522e-014	3.275e-015
-6.20102e-015	-2.16595e-014	-1.22466e-014	-1.64283e-014	-2.1419e-014	-2.36957e-014	-4.41892e-014	-1.29591e-014	-2.00779e-014	-2.99342e-014	-2.0122e-014	-2.04124e-014	-1.71421e-014	-2.17751e-014	-2.5313e-014	-2.88558e-014	-4.01705e-014	-4.37597e-014	-2.94357e-014	-7.95115e-015	-2.58911e-014	1.89717e-014	1.11736e-014	-1.24845e-014	3.46431e-015
-6.24917e-015	-2.15429e-014	-1.205e-014	-1.66536e-014	-2.14142e-014	-2.40851e-014	-4.42156e-014	-1.28417e-014	-2.00292e-014	-2.9959e-014	-1.99993e-014	-2.00861e-014	-1.70528e-014	-2.16631e-014	-2.54377e-014	-2.89741e-014	-4.04242e-014	-4.37392e-014	-2.93595e-014	-7.87612e-015	-2.60709e-014	1.92949e-014	1.15146e-014	-1.25359e-014	3.6662e-015
-6.32265e-015	-2.14143e-014	-1.18683e-014	-1.68834e-014	-2.13975e-014	-2.44549e-014	-4.42423e-014	-1.27439e-014	-1.99986e-014	-2.99831e-014	-1.98615e-014	-1.97725e-014	-1.69669e-014	-2.15658e-014	-2.55701e-014	-2.90807e-014	-4.06833e-014	-4.37216e-014	-2.92655e-014	-7.78564e-015	-2.62479e-014	1.96308e-014	1.18307e-014	-1.26058e-014	3.88336e-015
-6.42241e-015	-2.12752e-014	-1.17021e-014	-1.71165e-014	-2.13692e-014	-2.48043e-014	-4.42707e-014	-1.26685e-014	-1.99877e-014	-3.00078e-014	-1.97114e-014	-1.94733e-014	-1.68869e-014	-2.14837e-014	-2.57092e-014	-2.91749e-014	-4.09474e-014	-4.37068e-014	-2.91537e-014	-7.68177e-015	-2.64208e-014	1.99802e-014	1.21221e-014	-1.26923e-014	4.11649e-015
-6.54849e-015	-2.11278e-014	-1.1551e-014	-1.73516e-014	-2.13299e-014	-2.51318e-014	-4.43025e-014	-1.26171e-014	-1.99982e-014	-3.00344e-014	-1.95525e-014	-1.91903e-014	-1.68154e-014	-2.14163e-014	-2.58543e-014	-2.92566e-014	-4.12149e-014	-4.36947e-014	-2.90248e-014	-7.56636e-015	-2.65881e-014	2.03437e-014	1.23891e-014	-1.27941e-014	4.36629e-015
-6.70014e-015	-2.09736e-014	-1.14146e-014	-1.75873e-014	-2.12808e-014	-2.54365e-014	-4.4339e-014	-1.25911e-014	-2.00322e-014	-3.00635e-014	-1.93887e-014	-1.8925e-014	-1.67534e-014	-2.13639e-014	-2.60043e-014	-2.93249e-014	-4.14843e-014	-4.36853e-014	-2.88795e-014	-7.44141e-015	-2.67485e-014	2.07211e-014	1.26321e-014	-1.29087e-014	4.63369e-015
-6.87709e-015	-2.08144e-014	-1.12929e-014	-1.78226e-014	-2.12227e-014	-2.57182e-014	-4.43811e-014	-1.2593e-014	-2.00911e-014	-3.00964e-014	-1.92236e-014	-1.86784e-014	-1.6703e-014	-2.13266e-014	-2.61581e-014	-2.93792e-014	-4.17539e-014	-4.36788e-014	-2.87184e-014	-7.30882e-015	-2.69002e-014	2.11123e-014	1.28517e-014	-1.30343e-014	4.91965e-015
-7.078e-015	-2.06518e-014	-1.11866e-014	-1.8056e-014	-2.11572e-014	-2.5977e-014	-4.44303e-014	-1.26241e-014	-2.0176e-014	-3.01355e-014	-1.90613e-014	-1.84521e-014	-1.66665e-014	-2.1304e-014	-2.6315e-014	-2.9419e-014	-4.20222e-014	-4.36753e-014	-2.85427e-014	-7.17108e-015	-2.70429e-014	2.1517e-014	1.30493e-014	-1.3169e-014	5.22466e-015
-7.30193e-015	-2.04877e-014	-1.10955e-014	-1.82861e-014	-2.10855e-014	-2.62116e-014	-4.44872e-014	-1.26858e-014	-2.02881e-014	-3.0182e-014	-1.89053e-014	-1.82481e-014	-1.66456e-014	-2.12958e-014	-2.64744e-014	-2.9444e-014	-4.22875e-014	-4.36744e-014	-2.83534e-014	-7.03058e-015	-2.71757e-014	2.19341e-014	1.32264e-014	-1.33104e-014	5.54862e-015
-7.54782e-015	-2.03247e-014	-1.102e-014	-1.85114e-014	-2.10091e-014	-2.64218e-014	-4.45533e-014	-1.27787e-014	-2.04288e-014	-3.02372e-014	-1.87598e-014	-1.80685e-014	-1.66418e-014	-2.13016e-014	-2.66349e-014	-2.94542e-014	-4.25478e-014	-4.36762e-014	-2.81513e-014	-6.88963e-015	-2.7298e-014	2.23618e-014	1.33849e-014	-1.34568e-014	5.89124e-015
-7.81433e-015	-2.01646e-014	-1.09604e-014	-1.87303e-014	-2.09304e-014	-2.66083e-014	-4.46289e-014	-1.29042e-014	-2.05994e-014	-3.03028e-014	-1.86286e-014	-1.79145e-014	-1.6657e-014	-2.1321e-014	-2.67954e-014	-2.94495e-014	-4.2802e-014	-4.36816e-014	-2.79378e-014	-6.75079e-015	-2.74083e-014	2.27983e-014	1.35257e-014	-1.36058e-014	6.2526e-015
-8.09985e-015	-2.00092e-014	-1.09167e-014	-1.89419e-014	-2.08507e-014	-2.67718e-014	-4.47147e-014	-1.30627e-014	-2.07999e-014	-3.03805e-014	-1.85153e-014	-1.77878e-014	-1.66932e-014	-2.13534e-014	-2.69553e-014	-2.94297e-014	-4.30487e-014	-4.36904e-014	-2.77138e-014	-6.61703e-015	-2.75057e-014	2.3242e-014	1.36506e-014	-1.37549e-014	6.63276e-015
-8.40293e-015	-1.98617e-014	-1.08898e-014	-1.91448e-014	-2.07718e-014	-2.69125e-014	-4.48116e-014	-1.32536e-014	-2.10309e-014	-3.04711e-014	-1.84235e-014	-1.76893e-014	-1.67512e-014	-2.13984e-014	-2.71138e-014	-2.93959e-014	-4.32858e-014	-4.37036e-014	-2.7481e-014	-6.48983e-015	-2.75888e-014	2.36905e-014	1.37614e-014	-1.39016e-014	7.03091e-015
-8.72201e-015	-1.97243e-014	-1.08799e-014	-1.93377e-014	-2.06953e-014	-2.7031e-014	-4.49197e-014	-1.34771e-014	-2.12927e-014	-3.05757e-014	-1.83568e-014	-1.76206e-014	-1.68321e-014	-2.14557e-014	-2.72704e-014	-2.93483e-014	-4.35126e-014	-4.37218e-014	-2.72406e-014	-6.3715e-015	-2.76568e-014	2.41407e-014	1.38602e-014	-1.40437e-014	7.44608e-015
-9.05513e-015	-1.95992e-014	-1.08874e-014	-1.95189e-014	-2.06231e-014	-2.71286e-014	-4.50392e-014	-1.3732e-014	-2.15852e-014	-3.06949e-014	-1.8319e-014	-1.7583e-014	-1.69364e-014	-2.1525e-014	-2.74241e-014	-2.92873e-014	-4.37279e-014	-4.37458e-014	-2.69941e-014	-6.264e-015	-2.77097e-014	2.45902e-014	1.39492e-014	-1.41786e-014	7.87668e-015
-9.40021e-015	-1.94885e-014	-1.09124e-014	-1.96872e-014	-2.05573e-014	-2.72058e-014	-4.51708e-014	-1.40181e-014	-2.19081e-014	-3.08297e-014	-1.83129e-014	-1.75782e-014	-1.70648e-014	-2.16056e-014	-2.75743e-014	-2.92135e-014	-4.39299e-014	-4.37763e-014	-2.67439e-014	-6.1687e-015	-2.77469e-014	2.50359e-014	1.40305e-014	-1.43043e-014	8.32205e-015
-9.75503e-015	-1.93942e-014	-1.09552e-014	-1.98415e-014	-2.04993e-014	-2.72634e-014	-4.53142e-014	-1.43345e-014	-2.22607e-014	-3.09801e-014	-1.83405e-014	-1.76073e-014	-1.72179e-014	-2.16968e-014	-2.77202e-014	-2.91279e-014	-4.41172e-014	-4.38138e-014	-2.64921e-014	-6.0869e-015	-2.77677e-014	2.54746e-014	1.41067e-014	-1.44187e-014	8.78083e-015
-1.0118e-014	-1.93183e-014	-1.10159e-014	-1.99814e-014	-2.04499e-014	-2.7303e-014	-4.54693e-014	-1.46801e-014	-2.26419e-014	-3.11462e-014	-1.84043e-014	-1.76702e-014	-1.73946e-014	-2.17981e-014	-2.78616e-014	-2.90308e-014	-4.42886e-014	-4.38587e-014	-2.62403e-014	-6.02004e-015	-2.77723e-014	2.59029e-014	1.41799e-014	-1.452e-014	9.25083e-015
-1.0487e-014	-1.92628e-014	-1.10952e-014	-2.01057e-014	-2.04109e-014	-2.73254e-014	-4.56358e-014	-1.50534e-014	-2.30495e-014	-3.13281e-014	-1.85063e-014	-1.77681e-014	-1.75952e-014	-2.19085e-014	-2.79976e-014	-2.89232e-014	-4.4443e-014	-4.39113e-014	-2.59903e-014	-5.96927e-015	-2.77599e-014	2.6317e-014	1.42524e-014	-1.46061e-014	9.73003e-015
-1.08597e-014	-1.92294e-014	-1.11932e-014	-2.02139e-014	-2.03834e-014	-2.73322e-014	-4.58138e-014	-1.54526e-014	-2.34816e-014	-3.15256e-014	-1.86484e-014	-1.79009e-014	-1.78184e-014	-2.20272e-014	-2.8128e-014	-2.88055e-014	-4.45793e-014	-4.39725e-014	-2.57445e-014	-5.93486e-015	-2.77304e-014	2.67137e-014	1.43266e-014	-1.46754e-014	1.02163e-014
-1.12338e-014	-1.92191e-014	-1.13096e-014	-2.03054e-014	-2.03687e-014	-2.73257e-014	-4.60026e-014	-1.58753e-014	-2.39363e-014	-3.1738e-014	-1.88303e-014	-1.80691e-014	-1.80634e-014	-2.21539e-014	-2.82529e-014	-2.86786e-014	-4.4696e-014	-4.40425e-014	-2.55045e-014	-5.91635e-015	-2.76837e-014	2.709e-014	1.44046e-014	-1.47268e-014	1.07076e-014
-1.16069e-014	-1.92328e-014	-1.14447e-014	-2.03795e-014	-2.03675e-014	-2.73069e-014	-4.62013e-014	-1.63192e-014	-2.44106e-014	-3.19648e-014	-1.90527e-014	-1.82725e-014	-1.83295e-014	-2.22879e-014	-2.83727e-014	-2.85443e-014	-4.47928e-014	-4.41221e-014	-2.52717e-014	-5.91268e-015	-2.76197e-014	2.74424e-014	1.4489e-014	-1.47591e-014	1.12017e-014
-1.19778e-014	-1.92712e-014	-1.15984e-014	-2.04355e-014	-2.03803e-014	-2.72765e-014	-4.64098e-014	-1.67823e-014	-2.49012e-014	-3.22052e-014	-1.93154e-014	-1.85109e-014	-1.86153e-014	-2.24287e-014	-2.8487e-014	-2.84038e-014	-4.48691e-014	-4.42114e-014	-2.50485e-014	-5.92332e-015	-2.75386e-014	2.77679e-014	1.45816e-014	-1.47709e-014	1.16966e-014
-1.23447e-014	-1.93348e-014	-1.17706e-014	-2.04736e-014	-2.04073e-014	-2.72356e-014	-4.66267e-014	-1.72617e-014	-2.54055e-014	-3.24577e-014	-1.96171e-014	-1.87838e-014	-1.89181e-014	-2.25755e-014	-2.85962e-014	-2.8258e-014	-4.49235e-014	-4.43109e-014	-2.48364e-014	-5.94781e-015	-2.744e-014	2.80627e-014	1.46843e-014	-1.47614e-014	1.21896e-014
-1.27059e-014	-1.94233e-014	-1.19612e-014	-2.04937e-014	-2.04483e-014	-2.71855e-014	-4.68502e-014	-1.7754e-014	-2.59198e-014	-3.27217e-014	-1.99567e-014	-1.90905e-014	-1.92365e-014	-2.2728e-014	-2.86995e-014	-2.81081e-014	-4.49561e-014	-4.4421e-014	-2.46373e-014	-5.98477e-015	-2.73246e-014	2.83243e-014	1.47992e-014	-1.473e-014	1.26784e-014
-1.30592e-014	-1.95363e-014	-1.21696e-014	-2.04959e-014	-2.05033e-014	-2.71273e-014	-4.70796e-014	-1.82563e-014	-2.64403e-014	-3.29948e-014	-2.03326e-014	-1.94292e-014	-1.95689e-014	-2.28851e-014	-2.87973e-014	-2.79554e-014	-4.49662e-014	-4.45417e-014	-2.44533e-014	-6.03222e-015	-2.71925e-014	2.85514e-014	1.49278e-014	-1.46762e-014	1.31608e-014
-1.34029e-014	-1.96734e-014	-1.23955e-014	-2.04801e-014	-2.05728e-014	-2.70625e-014	-4.73134e-014	-1.87661e-014	-2.69632e-014	-3.3275e-014	-2.07424e-014	-1.97983e-014	-1.99127e-014	-2.30464e-014	-2.88891e-014	-2.78002e-014	-4.49541e-014	-4.4673e-014	-2.42862e-014	-6.08819e-015	-2.70442e-014	2.87411e-014	1.50716e-014	-1.45997e-014	1.36344e-014
-1.37357e-014	-1.98336e-014	-1.26379e-014	-2.04462e-014	-2.06559e-014	-2.69916e-014	-4.75499e-014	-1.92802e-014	-2.74845e-014	-3.35602e-014	-2.11833e-014	-2.01959e-014	-2.0266e-014	-2.32113e-014	-2.89753e-014	-2.76439e-014	-4.49199e-014	-4.48143e-014	-2.41374e-014	-6.15018e-015	-2.68811e-014	2.88918e-014	1.52309e-014	-1.4501e-014	1.40966e-014
-1.4056e-014	-2.00165e-014	-1.28961e-014	-2.03946e-014	-2.0751e-014	-2.69156e-014	-4.77882e-014	-1.97942e-014	-2.79996e-014	-3.3848e-014	-2.1652e-014	-2.06202e-014	-2.06262e-014	-2.33793e-014	-2.90559e-014	-2.74876e-014	-4.48636e-014	-4.49658e-014	-2.40082e-014	-6.21524e-015	-2.67039e-014	2.90021e-014	1.54071e-014	-1.43811e-014	1.45454e-014
-1.43629e-014	-2.02202e-014	-1.31684e-014	-2.03256e-014	-2.08569e-014	-2.68353e-014	-4.80267e-014	-2.03053e-014	-2.85048e-014	-3.4136e-014	-2.21446e-014	-2.10689e-014	-2.09912e-014	-2.355e-014	-2.91312e-014	-2.73323e-014	-4.47852e-014	-4.51268e-014	-2.38997e-014	-6.27995e-015	-2.65133e-014	2.90712e-014	1.56008e-014	-1.424e-014	1.49783e-014
-1.46547e-014	-2.04438e-014	-1.34537e-014	-2.02405e-014	-2.09724e-014	-2.67516e-014	-4.82637e-014	-2.08112e-014	-2.89957e-014	-3.44219e-014	-2.26573e-014	-2.15396e-014	-2.13584e-014	-2.37221e-014	-2.92009e-014	-2.71791e-014	-4.46852e-014	-4.52967e-014	-2.38126e-014	-6.34143e-015	-2.63103e-014	2.90989e-014	1.58119e-014	-1.40788e-014	1.53937e-014
-1.49305e-014	-2.06855e-014	-1.37506e-014	-2.01401e-014	-2.10963e-014	-2.66649e-014	-4.84975e-014	-2.13083e-014	-2.9468e-014	-3.47033e-014	-2.31863e-014	-2.203e-014	-2.17255e-014	-2.38951e-014	-2.92649e-014	-2.70296e-014	-4.45643e-014	-4.54745e-014	-2.37465e-014	-6.3967e-015	-2.60958e-014	2.90852e-014	1.60408e-014	-1.38992e-014	1.57902e-014
-1.51906e-014	-2.09433e-014	-1.40576e-014	-2.00246e-014	-2.12261e-014	-2.6576e-014	-4.8726e-014	-2.17928e-014	-2.99176e-014	-3.49778e-014	-2.37268e-014	-2.25364e-014	-2.20897e-014	-2.40682e-014	-2.93235e-014	-2.68845e-014	-4.44233e-014	-4.56586e-014	-2.37015e-014	-6.44272e-015	-2.58711e-014	2.90307e-014	1.62872e-014	-1.37028e-014	1.61664e-014
-1.54338e-014	-2.12147e-014	-1.4373e-014	-1.9895e-014	-2.136e-014	-2.64852e-014	-4.89473e-014	-2.22609e-014	-3.03398e-014	-3.52424e-014	-2.42744e-014	-2.30555e-014	-2.24487e-014	-2.4241e-014	-2.93763e-014	-2.67447e-014	-4.4262e-014	-4.58478e-014	-2.36779e-014	-6.47621e-015	-2.56369e-014	2.89373e-014	1.65503e-014	-1.34912e-014	1.65207e-014
-1.56602e-014	-2.14977e-014	-1.46955e-014	-1.97527e-014	-2.14961e-014	-2.63926e-014	-4.91598e-014	-2.27098e-014	-3.07315e-014	-3.54946e-014	-2.48237e-014	-2.35836e-014	-2.2801e-014	-2.44126e-014	-2.94236e-014	-2.66109e-014	-4.4081e-014	-4.60415e-014	-2.36745e-014	-6.49321e-015	-2.5395e-014	2.88061e-014	1.68296e-014	-1.32665e-014	1.68516e-014
-1.58693e-014	-2.17906e-014	-1.50234e-014	-1.95986e-014	-2.16318e-014	-2.62987e-014	-4.93618e-014	-2.3137e-014	-3.10894e-014	-3.57331e-014	-2.53705e-014	-2.41169e-014	-2.31447e-014	-2.45829e-014	-2.94653e-014	-2.64829e-014	-4.38811e-014	-4.62372e-014	-2.36909e-014	-6.48997e-015	-2.51463e-014	2.86395e-014	1.71241e-014	-1.30312e-014	1.71581e-014
-1.60615e-014	-2.2091e-014	-1.53546e-014	-1.94341e-014	-2.17647e-014	-2.62036e-014	-4.95521e-014	-2.354e-014	-3.14098e-014	-3.59556e-014	-2.59099e-014	-2.46526e-014	-2.34781e-014	-2.47517e-014	-2.95013e-014	-2.63618e-014	-4.36636e-014	-4.64331e-014	-2.37262e-014	-6.46382e-015	-2.48925e-014	2.84403e-014	1.7432e-014	-1.27876e-014	1.74398e-014
-1.62369e-014	-2.23966e-014	-1.56868e-014	-1.926e-014	-2.1893e-014	-2.61075e-014	-4.97286e-014	-2.39159e-014	-3.16901e-014	-3.616e-014	-2.64376e-014	-2.51878e-014	-2.37992e-014	-2.4918e-014	-2.95311e-014	-2.62478e-014	-4.3429e-014	-4.66273e-014	-2.37787e-014	-6.41311e-015	-2.4635e-014	2.8211e-014	1.77515e-014	-1.25374e-014	1.7696e-014
-1.63956e-014	-2.27045e-014	-1.60183e-014	-1.90781e-014	-2.20145e-014	-2.60101e-014	-4.98896e-014	-2.42622e-014	-3.19278e-014	-3.63448e-014	-2.6949e-014	-2.57192e-014	-2.4107e-014	-2.50815e-014	-2.95549e-014	-2.61409e-014	-4.31778e-014	-4.68177e-014	-2.38468e-014	-6.33437e-015	-2.43749e-014	2.79557e-014	1.80813e-014	-1.22831e-014	1.79262e-014
-1.65383e-014	-2.30126e-014	-1.63468e-014	-1.88885e-014	-2.21263e-014	-2.59119e-014	-5.00334e-014	-2.45773e-014	-3.21215e-014	-3.65084e-014	-2.74393e-014	-2.62434e-014	-2.44002e-014	-2.52417e-014	-2.95716e-014	-2.60412e-014	-4.29115e-014	-4.70015e-014	-2.39288e-014	-6.22527e-015	-2.41142e-014	2.76784e-014	1.84189e-014	-1.20274e-014	1.81301e-014
-1.66658e-014	-2.33187e-014	-1.66709e-014	-1.86927e-014	-2.22266e-014	-2.58131e-014	-5.01588e-014	-2.48588e-014	-3.22692e-014	-3.66494e-014	-2.79045e-014	-2.67568e-014	-2.46781e-014	-2.53979e-014	-2.95808e-014	-2.5949e-014	-4.26313e-014	-4.71763e-014	-2.4022e-014	-6.08374e-015	-2.38543e-014	2.73838e-014	1.87615e-014	-1.17731e-014	1.83082e-014
-1.67788e-014	-2.36202e-014	-1.69884e-014	-1.84921e-014	-2.2313e-014	-2.57136e-014	-5.02644e-014	-2.51057e-014	-3.23704e-014	-3.67674e-014	-2.83409e-014	-2.72564e-014	-2.49406e-014	-2.55504e-014	-2.95816e-014	-2.58638e-014	-4.23379e-014	-4.73398e-014	-2.41241e-014	-5.90826e-015	-2.35963e-014	2.70768e-014	1.91067e-014	-1.15224e-014	1.8461e-014
-1.68774e-014	-2.39157e-014	-1.72972e-014	-1.82877e-014	-2.23831e-014	-2.56139e-014	-5.03487e-014	-2.53173e-014	-3.24243e-014	-3.68618e-014	-2.87456e-014	-2.77384e-014	-2.51874e-014	-2.56987e-014	-2.95736e-014	-2.57855e-014	-4.20323e-014	-4.74896e-014	-2.42322e-014	-5.69783e-015	-2.33416e-014	2.67619e-014	1.94516e-014	-1.12776e-014	1.85884e-014
-1.69623e-014	-2.42027e-014	-1.75956e-014	-1.80802e-014	-2.24356e-014	-2.55137e-014	-5.04112e-014	-2.54925e-014	-3.24311e-014	-3.69322e-014	-2.91154e-014	-2.82001e-014	-2.54182e-014	-2.58428e-014	-2.95563e-014	-2.57136e-014	-4.1716e-014	-4.76234e-014	-2.4344e-014	-5.4519e-015	-2.30916e-014	2.64436e-014	1.97931e-014	-1.10416e-014	1.86913e-014
-1.70345e-014	-2.44795e-014	-1.78816e-014	-1.78706e-014	-2.24687e-014	-2.54135e-014	-5.04501e-014	-2.56303e-014	-3.23912e-014	-3.69791e-014	-2.94477e-014	-2.86391e-014	-2.56329e-014	-2.59828e-014	-2.95298e-014	-2.56477e-014	-4.13905e-014	-4.77383e-014	-2.4456e-014	-5.17045e-015	-2.28478e-014	2.61269e-014	2.01284e-014	-1.08168e-014	1.87705e-014
-1.70942e-014	-2.47452e-014	-1.81535e-014	-1.76603e-014	-2.24802e-014	-2.5313e-014	-5.04648e-014	-2.57304e-014	-3.23053e-014	-3.70026e-014	-2.97404e-014	-2.90531e-014	-2.58316e-014	-2.61185e-014	-2.94933e-014	-2.55878e-014	-4.1056e-014	-4.78318e-014	-2.4564e-014	-4.85349e-015	-2.2611e-014	2.58176e-014	2.04547e-014	-1.06052e-014	1.88268e-014
[truncated: 1,345 more rows]
